# Supplementary material for: Key HPI axis receptors facilitate light adaptive behavior in larval zebrafish
Source: Sci Rep. 2024 Apr 2;14:7759. doi: 10.1038/s41598-024-57707-6 (PMC10987622; doi:10.1038/s41598-024-57707-6)
Supplement: Supplementary file 1 — Supplementary Information. [file 41598_2024_57707_MOESM1_ESM.zip]

Archive with 454 entries (451 files):
- Supp_Data/
- __MACOSX/._Supp_Data
- Supp_Data/SuppDataS14_dim_WT_4x[7.5_2min]_gamSummary.txt
- __MACOSX/Supp_Data/._SuppDataS14_dim_WT_4x[7.5_2min]_gamSummary.txt
- Supp_Data/SuppDataS05_mc2r_4x[7.5_7.5min]_gamSummary.txt
- __MACOSX/Supp_Data/._SuppDataS05_mc2r_4x[7.5_7.5min]_gamSummary.txt
- Supp_Data/SuppDataS60_dblKO_gamSummary.txt
- __MACOSX/Supp_Data/._SuppDataS60_dblKO_gamSummary.txt
- Supp_Data/SuppDataS45_nr3c2.e2_pw_2min_7.5min_total.txt
- __MACOSX/Supp_Data/._SuppDataS45_nr3c2.e2_pw_2min_7.5min_total.txt
- Supp_Data/SuppDataS47_nr3c2.e2_pw_4min_7.5min_total.txt
- __MACOSX/Supp_Data/._SuppDataS47_nr3c2.e2_pw_4min_7.5min_total.txt
- Supp_Data/SuppDataS20_dim_nr3c1.e5_4x[7.5_7.5min]_gamSummary.txt
- __MACOSX/Supp_Data/._SuppDataS20_dim_nr3c1.e5_4x[7.5_7.5min]_gamSummary.txt
- Supp_Data/SuppDataS08_nr3c1.e5_4x[7.5_6min]_gamSummary.txt
- __MACOSX/Supp_Data/._SuppDataS08_nr3c1.e5_4x[7.5_6min]_gamSummary.txt
- Supp_Data/SuppDataS11_nr3c2.e2_4x[7.5_4min]_gamSummary.txt
- __MACOSX/Supp_Data/._SuppDataS11_nr3c2.e2_4x[7.5_4min]_gamSummary.txt
- Supp_Data/SuppDataS15_dim_WT_4x[7.5_4min]_gamSummary.txt
- __MACOSX/Supp_Data/._SuppDataS15_dim_WT_4x[7.5_4min]_gamSummary.txt
- Supp_Data/SuppDataS09_nr3c1.e5_4x[7.5_7.5min]_gamSummary.txt
- __MACOSX/Supp_Data/._SuppDataS09_nr3c1.e5_4x[7.5_7.5min]_gamSummary.txt
- Supp_Data/.DS_Store
- __MACOSX/Supp_Data/._.DS_Store
- Supp_Data/SuppDataS02_nr3c1.e5_baseline_gamSummary.txt
- __MACOSX/Supp_Data/._SuppDataS02_nr3c1.e5_baseline_gamSummary.txt
- Supp_Data/SuppDataS35_nr3c1.e5_pw_2min_7.5min_total.txt
- __MACOSX/Supp_Data/._SuppDataS35_nr3c1.e5_pw_2min_7.5min_total.txt
- Supp_Data/SuppDataS38_nr3c1.e5_pw_4min_7.5min_each.txt
- __MACOSX/Supp_Data/._SuppDataS38_nr3c1.e5_pw_4min_7.5min_each.txt
- Supp_Data/SuppDataS28_mc2r_pw_4min_7.5min_each.txt
- __MACOSX/Supp_Data/._SuppDataS28_mc2r_pw_4min_7.5min_each.txt
- Supp_Data/SuppDataS24_mc2r_pw_2min_4min_each.txt
- __MACOSX/Supp_Data/._SuppDataS24_mc2r_pw_2min_4min_each.txt
- Supp_Data/SuppDataS50_dim_nr3c1.e5_pw_2min_7.5min_each.txt
- __MACOSX/Supp_Data/._SuppDataS50_dim_nr3c1.e5_pw_2min_7.5min_each.txt
- Supp_Data/SuppDataS55_nr3c1.e2_pw_4min_6min_total.txt
- __MACOSX/Supp_Data/._SuppDataS55_nr3c1.e2_pw_4min_6min_total.txt
- Supp_Data/SuppDataS44_nr3c2.e2_pw_2min_7.5min_each.txt
- __MACOSX/Supp_Data/._SuppDataS44_nr3c2.e2_pw_2min_7.5min_each.txt
- Supp_Data/SuppDataS27_mc2r_pw_2min_7.5min_total.txt
- __MACOSX/Supp_Data/._SuppDataS27_mc2r_pw_2min_7.5min_total.txt
- Supp_Data/SuppDataS06_nr3c1.e5_4x[7.5_2min]_gamSummary.txt
- __MACOSX/Supp_Data/._SuppDataS06_nr3c1.e5_4x[7.5_2min]_gamSummary.txt
- Supp_Data/SuppDataS17_dim_nr3c1.e5_1min_gamSummary.txt
- __MACOSX/Supp_Data/._SuppDataS17_dim_nr3c1.e5_1min_gamSummary.txt
- Supp_Data/SuppDataS16_dim_WT_4x[7.5_7.5min]_gamSummary.txt
- __MACOSX/Supp_Data/._SuppDataS16_dim_WT_4x[7.5_7.5min]_gamSummary.txt
- Supp_Data/SuppDataS29_mc2r_pw_4min_7.5min_total.txt
- __MACOSX/Supp_Data/._SuppDataS29_mc2r_pw_4min_7.5min_total.txt
- Supp_Data/SuppDataS39_nr3c1.e5_pw_4min_7.5min_total.txt
- __MACOSX/Supp_Data/._SuppDataS39_nr3c1.e5_pw_4min_7.5min_total.txt
- Supp_Data/SuppDataS58_nr3c1.e2_pw_6min_7.5min_each.txt
- __MACOSX/Supp_Data/._SuppDataS58_nr3c1.e2_pw_6min_7.5min_each.txt
- Supp_Data/SuppDataS26_mc2r_pw_2min_7.5min_each.txt
- __MACOSX/Supp_Data/._SuppDataS26_mc2r_pw_2min_7.5min_each.txt
- Supp_Data/SuppDataS37_nr3c1.e5_pw_4min_6min_total.txt
- __MACOSX/Supp_Data/._SuppDataS37_nr3c1.e5_pw_4min_6min_total.txt
- Supp_Data/SuppDataS23_nr3c1.e2_4x[7.5_7.5min]_gamSummary.txt
- __MACOSX/Supp_Data/._SuppDataS23_nr3c1.e2_4x[7.5_7.5min]_gamSummary.txt
- Supp_Data/SuppDataS07_nr3c1.e5_4x[7.5_4min]_gamSummary.txt
- __MACOSX/Supp_Data/._SuppDataS07_nr3c1.e5_4x[7.5_4min]_gamSummary.txt
- Supp_Data/SuppDataS19_dim_nr3c1.e5_4x[7.5_4min]_gamSummary.txt
- __MACOSX/Supp_Data/._SuppDataS19_dim_nr3c1.e5_4x[7.5_4min]_gamSummary.txt
- Supp_Data/SuppDataS13_dim_WT_1min_gamSummary.txt
- __MACOSX/Supp_Data/._SuppDataS13_dim_WT_1min_gamSummary.txt
- Supp_Data/SuppDataS56_nr3c1.e2_pw_4min_7.5min_each.txt
- __MACOSX/Supp_Data/._SuppDataS56_nr3c1.e2_pw_4min_7.5min_each.txt
- Supp_Data/SuppDataS40_nr3c1.e5_pw_6min_7.5min_each.txt
- __MACOSX/Supp_Data/._SuppDataS40_nr3c1.e5_pw_6min_7.5min_each.txt
- Supp_Data/SuppDataS10_nr3c2.e2_4x[7.5_2min]_gamSummary.txt
- __MACOSX/Supp_Data/._SuppDataS10_nr3c2.e2_4x[7.5_2min]_gamSummary.txt
- Supp_Data/SuppDataS34_nr3c1.e5_pw_2min_7.5min_each.txt
- __MACOSX/Supp_Data/._SuppDataS34_nr3c1.e5_pw_2min_7.5min_each.txt
- Supp_Data/SuppDataS36_nr3c1.e5_pw_4min_6min_each.txt
- __MACOSX/Supp_Data/._SuppDataS36_nr3c1.e5_pw_4min_6min_each.txt
- Supp_Data/SuppDataS51_dim_nr3c1.e5_pw_2min_7.5min_total.txt
- __MACOSX/Supp_Data/._SuppDataS51_dim_nr3c1.e5_pw_2min_7.5min_total.txt
- Supp_Data/SuppDataS54_nr3c1.e2_pw_4min_6min_each.txt
- __MACOSX/Supp_Data/._SuppDataS54_nr3c1.e2_pw_4min_6min_each.txt
- Supp_Data/SuppDataS42_nr3c2.e2_pw_2min_4min_each.txt
- __MACOSX/Supp_Data/._SuppDataS42_nr3c2.e2_pw_2min_4min_each.txt
- Supp_Data/SuppDataS46_nr3c2.e2_pw_4min_7.5min_each.txt
- __MACOSX/Supp_Data/._SuppDataS46_nr3c2.e2_pw_4min_7.5min_each.txt
- Supp_Data/SuppDataS18_dim_nr3c1.e5_4x[7.5_2min]_gamSummary.txt
- __MACOSX/Supp_Data/._SuppDataS18_dim_nr3c1.e5_4x[7.5_2min]_gamSummary.txt
- Supp_Data/SuppDataS25_mc2r_pw_2min_4min_total.txt
- __MACOSX/Supp_Data/._SuppDataS25_mc2r_pw_2min_4min_total.txt
- Supp_Data/SuppDataS52_dim_nr3c1.e5_pw_4min_7.5min_each.txt
- __MACOSX/Supp_Data/._SuppDataS52_dim_nr3c1.e5_pw_4min_7.5min_each.txt
- Supp_Data/SuppDataS57_nr3c1.e2_pw_4min_7.5min_total.txt
- __MACOSX/Supp_Data/._SuppDataS57_nr3c1.e2_pw_4min_7.5min_total.txt
- Supp_Data/SuppDataS41_nr3c1.e5_pw_6min_7.5min_total.txt
- __MACOSX/Supp_Data/._SuppDataS41_nr3c1.e5_pw_6min_7.5min_total.txt
- Supp_Data/SuppDataS49_dim_nr3c1.e5_pw_2min_4min_total.txt
- __MACOSX/Supp_Data/._SuppDataS49_dim_nr3c1.e5_pw_2min_4min_total.txt
- Supp_Data/SuppDataS53_dim_nr3c1.e5_pw_4min_7.5min_total.txt
- __MACOSX/Supp_Data/._SuppDataS53_dim_nr3c1.e5_pw_4min_7.5min_total.txt
- Supp_Data/SuppDataS32_nr3c1.e5_pw_2min_6min_each.txt
- __MACOSX/Supp_Data/._SuppDataS32_nr3c1.e5_pw_2min_6min_each.txt
- Supp_Data/SuppDataS31_nr3c1.e5_pw_2min_4min_total.txt
- __MACOSX/Supp_Data/._SuppDataS31_nr3c1.e5_pw_2min_4min_total.txt
- Supp_Data/SuppDataS48_dim_nr3c1.e5_pw_2min_4min_each.txt
- __MACOSX/Supp_Data/._SuppDataS48_dim_nr3c1.e5_pw_2min_4min_each.txt
- Supp_Data/SuppDataS12_nr3c2.e2_4x[7.5_7.5min]_gamSummary.txt
- __MACOSX/Supp_Data/._SuppDataS12_nr3c2.e2_4x[7.5_7.5min]_gamSummary.txt
- Supp_Data/SuppDataS43_nr3c2.e2_pw_2min_4min_total.txt
- __MACOSX/Supp_Data/._SuppDataS43_nr3c2.e2_pw_2min_4min_total.txt
- Supp_Data/SuppDataS59_nr3c1.e2_pw_6min_7.5min_total.txt
- __MACOSX/Supp_Data/._SuppDataS59_nr3c1.e2_pw_6min_7.5min_total.txt
- Supp_Data/SuppDataS33_nr3c1.e5_pw_2min_6min_total.txt
- __MACOSX/Supp_Data/._SuppDataS33_nr3c1.e5_pw_2min_6min_total.txt
- Supp_Data/SuppDataS30_nr3c1.e5_pw_2min_4min_each.txt
- __MACOSX/Supp_Data/._SuppDataS30_nr3c1.e5_pw_2min_4min_each.txt
- Supp_Data/SuppDataS22_nr3c1.e2_4x[7.5_6min]_gamSummary.txt
- __MACOSX/Supp_Data/._SuppDataS22_nr3c1.e2_4x[7.5_6min]_gamSummary.txt
- Supp_Data/SuppDataS21_nr3c1.e2_4x[7.5_4min]_gamSummary.txt
- __MACOSX/Supp_Data/._SuppDataS21_nr3c1.e2_4x[7.5_4min]_gamSummary.txt
- Supp_Data/SuppDataS04_mc2r_4x[7.5_4min]_gamSummary.txt
- __MACOSX/Supp_Data/._SuppDataS04_mc2r_4x[7.5_4min]_gamSummary.txt
- Supp_Data/SuppDataS01_WT_baseline_gamSummary.txt
- __MACOSX/Supp_Data/._SuppDataS01_WT_baseline_gamSummary.txt
- Supp_Data/SuppDataS03_mc2r_4x[7.5_2min]_gamSummary.txt
- __MACOSX/Supp_Data/._SuppDataS03_mc2r_4x[7.5_2min]_gamSummary.txt
- Supp_Figs_SciRpts/
- __MACOSX/._Supp_Figs_SciRpts
- Supp_Figs_SciRpts/SuppFigS77_dim_WT_4x[7.5_4min]_gamCheck.pdf
- __MACOSX/Supp_Figs_SciRpts/._SuppFigS77_dim_WT_4x[7.5_4min]_gamCheck.pdf
- Supp_Figs_SciRpts/SuppFigS25_nr3c1.e5_4x[7.5_2min]_prop_dark_total.pdf
- __MACOSX/Supp_Figs_SciRpts/._SuppFigS25_nr3c1.e5_4x[7.5_2min]_prop_dark_total.pdf
- Supp_Figs_SciRpts/SuppFigS38_nr3c2.e2_4x[7.5_7.5min]_prop_dark_total.pdf
- __MACOSX/Supp_Figs_SciRpts/._SuppFigS38_nr3c2.e2_4x[7.5_7.5min]_prop_dark_total.pdf
- Supp_Figs_SciRpts/SuppFigS15_mc2r_4x[7.5_2min]_prop_dark_total.pdf
- __MACOSX/Supp_Figs_SciRpts/._SuppFigS15_mc2r_4x[7.5_2min]_prop_dark_total.pdf
- Supp_Figs_SciRpts/SuppFigS11_nr3c1.e5_baseline_prop_total.pdf
- __MACOSX/Supp_Figs_SciRpts/._SuppFigS11_nr3c1.e5_baseline_prop_total.pdf
- Supp_Figs_SciRpts/SuppFigS51_dim_nr3c1.e5_4x[7.5_2min]_prop_light_total.pdf
- __MACOSX/Supp_Figs_SciRpts/._SuppFigS51_dim_nr3c1.e5_4x[7.5_2min]_prop_light_total.pdf
- Supp_Figs_SciRpts/SuppFigS67_mc2r_4x[7.5_7.5min]_gamCheck.pdf
- __MACOSX/Supp_Figs_SciRpts/._SuppFigS67_mc2r_4x[7.5_7.5min]_gamCheck.pdf
- Supp_Figs_SciRpts/SuppFigS41_nr3c2.e2_4x[7.5_7.5min]_prop_light_total.pdf
- __MACOSX/Supp_Figs_SciRpts/._SuppFigS41_nr3c2.e2_4x[7.5_7.5min]_prop_light_total.pdf
- Supp_Figs_SciRpts/SuppFigS70_nr3c1.e5_4x[7.5_6min]_gamCheck.pdf
- __MACOSX/Supp_Figs_SciRpts/._SuppFigS70_nr3c1.e5_4x[7.5_6min]_gamCheck.pdf
- Supp_Figs_SciRpts/SuppFigS59_nr3c1.e2_4x[7.5_7.5min]_prop_dark_total.pdf
- __MACOSX/Supp_Figs_SciRpts/._SuppFigS59_nr3c1.e2_4x[7.5_7.5min]_prop_dark_total.pdf
- Supp_Figs_SciRpts/SuppFigS76_dim_WT_4x[7.5_2min]_gamCheck.pdf
- __MACOSX/Supp_Figs_SciRpts/._SuppFigS76_dim_WT_4x[7.5_2min]_gamCheck.pdf
- Supp_Figs_SciRpts/SuppFigS31_nr3c1.e5_4x[7.5_6min]_prop_light_total.pdf
- __MACOSX/Supp_Figs_SciRpts/._SuppFigS31_nr3c1.e5_4x[7.5_6min]_prop_light_total.pdf
- Supp_Figs_SciRpts/SuppFigS80_dim_nr3c1.e5_4x[7.5_2min]_gamCheck.pdf
- __MACOSX/Supp_Figs_SciRpts/._SuppFigS80_dim_nr3c1.e5_4x[7.5_2min]_gamCheck.pdf
- Supp_Figs_SciRpts/SuppFigS60_nr3c1.e2_4x[7.5_4min]_prop_light_total.pdf
- __MACOSX/Supp_Figs_SciRpts/._SuppFigS60_nr3c1.e2_4x[7.5_4min]_prop_light_total.pdf
- Supp_Figs_SciRpts/.DS_Store
- __MACOSX/Supp_Figs_SciRpts/._.DS_Store
- Supp_Figs_SciRpts/SuppFigS86_dim_WT.pdf
- __MACOSX/Supp_Figs_SciRpts/._SuppFigS86_dim_WT.pdf
- Supp_Figs_SciRpts/SuppFigS53_dim_nr3c1.e5_4x[7.5_7.5min]_prop_light_total.pdf
- __MACOSX/Supp_Figs_SciRpts/._SuppFigS53_dim_nr3c1.e5_4x[7.5_7.5min]_prop_light_total.pdf
- Supp_Figs_SciRpts/SuppFigS58_nr3c1.e2_4x[7.5_6min]_prop_dark_total.pdf
- __MACOSX/Supp_Figs_SciRpts/._SuppFigS58_nr3c1.e2_4x[7.5_6min]_prop_dark_total.pdf
- Supp_Figs_SciRpts/SuppFigS23_nr3c1.e5_4x[7.5_6min]_prop_each.pdf
- __MACOSX/Supp_Figs_SciRpts/._SuppFigS23_nr3c1.e5_4x[7.5_6min]_prop_each.pdf
- Supp_Figs_SciRpts/SuppFigS40_nr3c2.e2_4x[7.5_4min]_prop_light_total.pdf
- __MACOSX/Supp_Figs_SciRpts/._SuppFigS40_nr3c2.e2_4x[7.5_4min]_prop_light_total.pdf
- Supp_Figs_SciRpts/SuppFigS56_nr3c1.e2_4x[7.5_7.5min]_prop_each.pdf
- __MACOSX/Supp_Figs_SciRpts/._SuppFigS56_nr3c1.e2_4x[7.5_7.5min]_prop_each.pdf
- Supp_Figs_SciRpts/SuppFigS01_White_Low.pdf
- __MACOSX/Supp_Figs_SciRpts/._SuppFigS01_White_Low.pdf
- Supp_Figs_SciRpts/SuppFigS34_nr3c2.e2_4x[7.5_4min]_prop_each.pdf
- __MACOSX/Supp_Figs_SciRpts/._SuppFigS34_nr3c2.e2_4x[7.5_4min]_prop_each.pdf
- Supp_Figs_SciRpts/SuppFigS20_mc2r_4x[7.5_7.5min]_prop_light_total.pdf
- __MACOSX/Supp_Figs_SciRpts/._SuppFigS20_mc2r_4x[7.5_7.5min]_prop_light_total.pdf
- Supp_Figs_SciRpts/SuppFigS55_nr3c1.e2_4x[7.5_6min]_prop_each.pdf
- __MACOSX/Supp_Figs_SciRpts/._SuppFigS55_nr3c1.e2_4x[7.5_6min]_prop_each.pdf
- Supp_Figs_SciRpts/SuppFigS19_mc2r_4x[7.5_4min]_prop_light_total.pdf
- __MACOSX/Supp_Figs_SciRpts/._SuppFigS19_mc2r_4x[7.5_4min]_prop_light_total.pdf
- Supp_Figs_SciRpts/SuppFigS42_dim_nr3c1.e5_1min_prop_each.pdf
- __MACOSX/Supp_Figs_SciRpts/._SuppFigS42_dim_nr3c1.e5_1min_prop_each.pdf
- Supp_Figs_SciRpts/SuppFigS71_nr3c1.e5_4x[7.5_7.5min]_gamCheck.pdf
- __MACOSX/Supp_Figs_SciRpts/._SuppFigS71_nr3c1.e5_4x[7.5_7.5min]_gamCheck.pdf
- Supp_Figs_SciRpts/SuppFigS88_baseline_nr3c1.pdf
- __MACOSX/Supp_Figs_SciRpts/._SuppFigS88_baseline_nr3c1.pdf
- Supp_Figs_SciRpts/SuppFigS02_White_Med.pdf
- __MACOSX/Supp_Figs_SciRpts/._SuppFigS02_White_Med.pdf
- Supp_Figs_SciRpts/SuppFigS64_nr3c1.e5_baseline_gamCheck.pdf
- __MACOSX/Supp_Figs_SciRpts/._SuppFigS64_nr3c1.e5_baseline_gamCheck.pdf
- Supp_Figs_SciRpts/SuppFigS52_dim_nr3c1.e5_4x[7.5_4min]_prop_light_total.pdf
- __MACOSX/Supp_Figs_SciRpts/._SuppFigS52_dim_nr3c1.e5_4x[7.5_4min]_prop_light_total.pdf
- Supp_Figs_SciRpts/SuppFigS73_nr3c2.e2_4x[7.5_4min]_gamCheck.pdf
- __MACOSX/Supp_Figs_SciRpts/._SuppFigS73_nr3c2.e2_4x[7.5_4min]_gamCheck.pdf
- Supp_Figs_SciRpts/SuppFigS05_IR_Med.pdf
- __MACOSX/Supp_Figs_SciRpts/._SuppFigS05_IR_Med.pdf
- Supp_Figs_SciRpts/SuppFigS10_nr3c1.e5_baseline_prop_each.pdf
- __MACOSX/Supp_Figs_SciRpts/._SuppFigS10_nr3c1.e5_baseline_prop_each.pdf
- Supp_Figs_SciRpts/SuppFigS18_mc2r_4x[7.5_2min]_prop_light_total.pdf
- __MACOSX/Supp_Figs_SciRpts/._SuppFigS18_mc2r_4x[7.5_2min]_prop_light_total.pdf
- Supp_Figs_SciRpts/SuppFigS35_nr3c2.e2_4x[7.5_7.5min]_prop_each.pdf
- __MACOSX/Supp_Figs_SciRpts/._SuppFigS35_nr3c2.e2_4x[7.5_7.5min]_prop_each.pdf
- Supp_Figs_SciRpts/SuppFigS87_gr.mrKO_1min_response.pdf
- __MACOSX/Supp_Figs_SciRpts/._SuppFigS87_gr.mrKO_1min_response.pdf
- Supp_Figs_SciRpts/SuppFigS50_dim_nr3c1.e5_1min_prop_light_total.pdf
- __MACOSX/Supp_Figs_SciRpts/._SuppFigS50_dim_nr3c1.e5_1min_prop_light_total.pdf
- Supp_Figs_SciRpts/SuppFigS39_nr3c2.e2_4x[7.5_2min]_prop_light_total.pdf
- __MACOSX/Supp_Figs_SciRpts/._SuppFigS39_nr3c2.e2_4x[7.5_2min]_prop_light_total.pdf
- Supp_Figs_SciRpts/SuppFigS83_nr3c1.e2_4x[7.5_4min]_gamCheck.pdf
- __MACOSX/Supp_Figs_SciRpts/._SuppFigS83_nr3c1.e2_4x[7.5_4min]_gamCheck.pdf
- Supp_Figs_SciRpts/SuppFigS81_dim_nr3c1.e5_4x[7.5_4min]_gamCheck.pdf
- __MACOSX/Supp_Figs_SciRpts/._SuppFigS81_dim_nr3c1.e5_4x[7.5_4min]_gamCheck.pdf
- Supp_Figs_SciRpts/SuppFigS24_nr3c1.e5_4x[7.5_7.5min]_prop_each.pdf
- __MACOSX/Supp_Figs_SciRpts/._SuppFigS24_nr3c1.e5_4x[7.5_7.5min]_prop_each.pdf
- Supp_Figs_SciRpts/SuppFigS48_dim_nr3c1.e5_4x[7.5_4min]_prop_dark_total.pdf
- __MACOSX/Supp_Figs_SciRpts/._SuppFigS48_dim_nr3c1.e5_4x[7.5_4min]_prop_dark_total.pdf
- Supp_Figs_SciRpts/SuppFigS46_dim_nr3c1.e5_1min_prop_dark_total.pdf
- __MACOSX/Supp_Figs_SciRpts/._SuppFigS46_dim_nr3c1.e5_1min_prop_dark_total.pdf
- Supp_Figs_SciRpts/SuppFigS14_mc2r_4x[7.5_7.5min]_prop_each.pdf
- __MACOSX/Supp_Figs_SciRpts/._SuppFigS14_mc2r_4x[7.5_7.5min]_prop_each.pdf
- Supp_Figs_SciRpts/SuppFigS13_mc2r_4x[7.5_4min]_prop_each.pdf
- __MACOSX/Supp_Figs_SciRpts/._SuppFigS13_mc2r_4x[7.5_4min]_prop_each.pdf
- Supp_Figs_SciRpts/SuppFigS68_nr3c1.e5_4x[7.5_2min]_gamCheck.pdf
- __MACOSX/Supp_Figs_SciRpts/._SuppFigS68_nr3c1.e5_4x[7.5_2min]_gamCheck.pdf
- Supp_Figs_SciRpts/SuppFigS37_nr3c2.e2_4x[7.5_4min]_prop_dark_total.pdf
- __MACOSX/Supp_Figs_SciRpts/._SuppFigS37_nr3c2.e2_4x[7.5_4min]_prop_dark_total.pdf
- Supp_Figs_SciRpts/SuppFigS26_nr3c1.e5_4x[7.5_4min]_prop_dark_total.pdf
- __MACOSX/Supp_Figs_SciRpts/._SuppFigS26_nr3c1.e5_4x[7.5_4min]_prop_dark_total.pdf
- Supp_Figs_SciRpts/SuppFigS49_dim_nr3c1.e5_4x[7.5_7.5min]_prop_dark_total.pdf
- __MACOSX/Supp_Figs_SciRpts/._SuppFigS49_dim_nr3c1.e5_4x[7.5_7.5min]_prop_dark_total.pdf
- Supp_Figs_SciRpts/SuppFigS36_nr3c2.e2_4x[7.5_2min]_prop_dark_total.pdf
- __MACOSX/Supp_Figs_SciRpts/._SuppFigS36_nr3c2.e2_4x[7.5_2min]_prop_dark_total.pdf
- Supp_Figs_SciRpts/SuppFigS30_nr3c1.e5_4x[7.5_4min]_prop_light_total.pdf
- __MACOSX/Supp_Figs_SciRpts/._SuppFigS30_nr3c1.e5_4x[7.5_4min]_prop_light_total.pdf
- Supp_Figs_SciRpts/SuppFigS43_dim_nr3c1.e5_4x[7.5_2min]_prop_each.pdf
- __MACOSX/Supp_Figs_SciRpts/._SuppFigS43_dim_nr3c1.e5_4x[7.5_2min]_prop_each.pdf
- Supp_Figs_SciRpts/SuppFigS54_nr3c1.e2_4x[7.5_4min]_prop_each.pdf
- __MACOSX/Supp_Figs_SciRpts/._SuppFigS54_nr3c1.e2_4x[7.5_4min]_prop_each.pdf
- Supp_Figs_SciRpts/SuppFigS84_nr3c1.e2_4x[7.5_6min]_gamCheck.pdf
- __MACOSX/Supp_Figs_SciRpts/._SuppFigS84_nr3c1.e2_4x[7.5_6min]_gamCheck.pdf
- Supp_Figs_SciRpts/SuppFigS03_White_High.pdf
- __MACOSX/Supp_Figs_SciRpts/._SuppFigS03_White_High.pdf
- Supp_Figs_SciRpts/SuppFigS45_dim_nr3c1.e5_4x[7.5_7.5min]_prop_each.pdf
- __MACOSX/Supp_Figs_SciRpts/._SuppFigS45_dim_nr3c1.e5_4x[7.5_7.5min]_prop_each.pdf
- Supp_Figs_SciRpts/SuppFigS28_nr3c1.e5_4x[7.5_7.5min]_prop_dark_total.pdf
- __MACOSX/Supp_Figs_SciRpts/._SuppFigS28_nr3c1.e5_4x[7.5_7.5min]_prop_dark_total.pdf
- Supp_Figs_SciRpts/SuppFigS66_mc2r_4x[7.5_4min]_gamCheck.pdf
- __MACOSX/Supp_Figs_SciRpts/._SuppFigS66_mc2r_4x[7.5_4min]_gamCheck.pdf
- Supp_Figs_SciRpts/SuppFigS79_dim_nr3c1.e5_1min_gamCheck.pdf
- __MACOSX/Supp_Figs_SciRpts/._SuppFigS79_dim_nr3c1.e5_1min_gamCheck.pdf
- Supp_Figs_SciRpts/SuppFigS69_nr3c1.e5_4x[7.5_4min]_gamCheck.pdf
- __MACOSX/Supp_Figs_SciRpts/._SuppFigS69_nr3c1.e5_4x[7.5_4min]_gamCheck.pdf
- Supp_Figs_SciRpts/SuppFigS44_dim_nr3c1.e5_4x[7.5_4min]_prop_each.pdf
- __MACOSX/Supp_Figs_SciRpts/._SuppFigS44_dim_nr3c1.e5_4x[7.5_4min]_prop_each.pdf
- Supp_Figs_SciRpts/SuppFigS29_nr3c1.e5_4x[7.5_2min]_prop_light_total.pdf
- __MACOSX/Supp_Figs_SciRpts/._SuppFigS29_nr3c1.e5_4x[7.5_2min]_prop_light_total.pdf
- Supp_Figs_SciRpts/SuppFigS21_nr3c1.e5_4x[7.5_2min]_prop_each.pdf
- __MACOSX/Supp_Figs_SciRpts/._SuppFigS21_nr3c1.e5_4x[7.5_2min]_prop_each.pdf
- Supp_Figs_SciRpts/SuppFigS27_nr3c1.e5_4x[7.5_6min]_prop_dark_total.pdf
- __MACOSX/Supp_Figs_SciRpts/._SuppFigS27_nr3c1.e5_4x[7.5_6min]_prop_dark_total.pdf
- Supp_Figs_SciRpts/SuppFigS32_nr3c1.e5_4x[7.5_7.5min]_prop_light_total.pdf
- __MACOSX/Supp_Figs_SciRpts/._SuppFigS32_nr3c1.e5_4x[7.5_7.5min]_prop_light_total.pdf
- Supp_Figs_SciRpts/SuppFigS07_nr3c1.e2_response.jpg
- __MACOSX/Supp_Figs_SciRpts/._SuppFigS07_nr3c1.e2_response.jpg
- Supp_Figs_SciRpts/SuppFigS85_nr3c1.e2_4x[7.5_7.5min]_gamCheck.pdf
- __MACOSX/Supp_Figs_SciRpts/._SuppFigS85_nr3c1.e2_4x[7.5_7.5min]_gamCheck.pdf
- Supp_Figs_SciRpts/SuppFigS57_nr3c1.e2_4x[7.5_4min]_prop_dark_total.pdf
- __MACOSX/Supp_Figs_SciRpts/._SuppFigS57_nr3c1.e2_4x[7.5_4min]_prop_dark_total.pdf
- Supp_Figs_SciRpts/SuppFigS78_dim_WT_4x[7.5_7.5min]_gamCheck.pdf
- __MACOSX/Supp_Figs_SciRpts/._SuppFigS78_dim_WT_4x[7.5_7.5min]_gamCheck.pdf
- Supp_Figs_SciRpts/SuppFigS72_nr3c2.e2_4x[7.5_2min]_gamCheck.pdf
- __MACOSX/Supp_Figs_SciRpts/._SuppFigS72_nr3c2.e2_4x[7.5_2min]_gamCheck.pdf
- Supp_Figs_SciRpts/SuppFigS61_nr3c1.e2_4x[7.5_6min]_prop_light_total.pdf
- __MACOSX/Supp_Figs_SciRpts/._SuppFigS61_nr3c1.e2_4x[7.5_6min]_prop_light_total.pdf
- Supp_Figs_SciRpts/SuppFigS74_nr3c2.e2_4x[7.5_7.5min]_gamCheck.pdf
- __MACOSX/Supp_Figs_SciRpts/._SuppFigS74_nr3c2.e2_4x[7.5_7.5min]_gamCheck.pdf
- Supp_Figs_SciRpts/SuppFigS82_dim_nr3c1.e5_4x[7.5_7.5min]_gamCheck.pdf
- __MACOSX/Supp_Figs_SciRpts/._SuppFigS82_dim_nr3c1.e5_4x[7.5_7.5min]_gamCheck.pdf
- Supp_Figs_SciRpts/SuppFigS17_mc2r_4x[7.5_7.5min]_prop_dark_total.pdf
- __MACOSX/Supp_Figs_SciRpts/._SuppFigS17_mc2r_4x[7.5_7.5min]_prop_dark_total.pdf
- Supp_Figs_SciRpts/SuppFigS62_nr3c1.e2_4x[7.5_7.5min]_prop_light_total.pdf
- __MACOSX/Supp_Figs_SciRpts/._SuppFigS62_nr3c1.e2_4x[7.5_7.5min]_prop_light_total.pdf
- Supp_Figs_SciRpts/SuppFigS12_mc2r_4x[7.5_2min]_prop_each.pdf
- __MACOSX/Supp_Figs_SciRpts/._SuppFigS12_mc2r_4x[7.5_2min]_prop_each.pdf
- Supp_Figs_SciRpts/SuppFigS08_WT_baseline_prop_each.pdf
- __MACOSX/Supp_Figs_SciRpts/._SuppFigS08_WT_baseline_prop_each.pdf
- Supp_Figs_SciRpts/SuppFigS65_mc2r_4x[7.5_2min]_gamCheck.pdf
- __MACOSX/Supp_Figs_SciRpts/._SuppFigS65_mc2r_4x[7.5_2min]_gamCheck.pdf
- Supp_Figs_SciRpts/SuppFigS63_WT_baseline_gamCheck.pdf
- __MACOSX/Supp_Figs_SciRpts/._SuppFigS63_WT_baseline_gamCheck.pdf
- Supp_Figs_SciRpts/SuppFigS06_IR_High.pdf
- __MACOSX/Supp_Figs_SciRpts/._SuppFigS06_IR_High.pdf
- Supp_Figs_SciRpts/SuppFigS16_mc2r_4x[7.5_4min]_prop_dark_total.pdf
- __MACOSX/Supp_Figs_SciRpts/._SuppFigS16_mc2r_4x[7.5_4min]_prop_dark_total.pdf
- Supp_Figs_SciRpts/SuppFigS04_IR_Low.pdf
- __MACOSX/Supp_Figs_SciRpts/._SuppFigS04_IR_Low.pdf
- Supp_Figs_SciRpts/SuppFigS75_dim_WT_1min_gamCheck.pdf
- __MACOSX/Supp_Figs_SciRpts/._SuppFigS75_dim_WT_1min_gamCheck.pdf
- Supp_Figs_SciRpts/SuppFigS47_dim_nr3c1.e5_4x[7.5_2min]_prop_dark_total.pdf
- __MACOSX/Supp_Figs_SciRpts/._SuppFigS47_dim_nr3c1.e5_4x[7.5_2min]_prop_dark_total.pdf
- Supp_Figs_SciRpts/SuppFigS22_nr3c1.e5_4x[7.5_4min]_prop_each.pdf
- __MACOSX/Supp_Figs_SciRpts/._SuppFigS22_nr3c1.e5_4x[7.5_4min]_prop_each.pdf
[truncated: 154 more entries]
