# Supplementary material for: Key HPI axis receptors facilitate light adaptive behavior in larval zebrafish
Source: Sci Rep. 2024 Apr 2;14:7759. doi: 10.1038/s41598-024-57707-6 (PMC10987622; doi:10.1038/s41598-024-57707-6)
Supplement: Supplementary file 1 — Supplementary Information. [file 41598_2024_57707_MOESM1_ESM.zip › Supp_Data/SuppDataS14_dim_WT_4x[7.5_2min]_gamSummary.txt]

Supplementary Data S14. Generalized additive model (GAM) and parameters. 
Analysis of locomotor activity in 4x[7.5_2min] assay of WT larvae in dim light. 
Parametric coefficients: main effects
Smooth terms: effects over time


GAM modeling summary: 


Family: gaussian 
Link function: identity 

Formula:
rsums ~ s(Time, k = 180, by = xvarF) + s(anid, bs = "re")

Parametric coefficients:
            Estimate Std. Error t value Pr(>|t|)    
(Intercept)   13.952      1.164   11.99   <2e-16 ***
---
Signif. codes:  0 ‘***’ 0.001 ‘**’ 0.01 ‘*’ 0.05 ‘.’ 0.1 ‘ ’ 1

Approximate significance of smooth terms:
                        edf Ref.df      F p-value    
s(Time):xvarFV_V_WT 140.566  161.5  875.9  <2e-16 ***
s(anid)               1.999    2.0 4115.3  <2e-16 ***
---
Signif. codes:  0 ‘***’ 0.001 ‘**’ 0.01 ‘*’ 0.05 ‘.’ 0.1 ‘ ’ 1

R-sq.(adj) =  0.934   Deviance explained = 93.5%
GCV = 5.4377  Scale est. = 5.3637    n = 10560


gam.check() summary: 


Method: GCV   Optimizer: magic
Smoothing parameter selection converged after 14 iterations.
The RMS GCV score gradient at convergence was 9.437994e-07 .
The Hessian was positive definite.
Model rank =  183 / 183 

Basis dimension (k) checking results. Low p-value (k-index<1) may
indicate that k is too low, especially if edf is close to k'.

                     k' edf k-index p-value
s(Time):xvarFV_V_WT 179 141    1.15       1
s(anid)               3   2      NA      NA
