# Supplementary material for: Key HPI axis receptors facilitate light adaptive behavior in larval zebrafish
Source: Sci Rep. 2024 Apr 2;14:7759. doi: 10.1038/s41598-024-57707-6 (PMC10987622; doi:10.1038/s41598-024-57707-6)
Supplement: Supplementary file 1 — Supplementary Information. [file 41598_2024_57707_MOESM1_ESM.zip › Supp_Data/SuppDataS05_mc2r_4x[7.5_7.5min]_gamSummary.txt]

Supplementary Data S5. Generalized additive model (GAM) and parameters. 
Analysis of locomotor activity in 4x[7.5_7.5min] assay of mc2r KO larvae. 
Parametric coefficients: main effects
Smooth terms: effects over time


GAM modeling summary: 


Family: gaussian 
Link function: identity 

Formula:
rsums ~ xvarF + s(Time, k = 130, by = xvarF) + s(anid, bs = "re")

Parametric coefficients:
            Estimate Std. Error t value Pr(>|t|)    
(Intercept)   17.448      4.276   4.080  4.5e-05 ***
xvarFV_V_HT    1.074      6.047   0.178    0.859    
xvarFV_V_HM   -1.866      6.047  -0.309    0.758    
---
Signif. codes:  0 ‘***’ 0.001 ‘**’ 0.01 ‘*’ 0.05 ‘.’ 0.1 ‘ ’ 1

Approximate significance of smooth terms:
                      edf Ref.df      F p-value    
s(Time):xvarFV_V_WT 80.65  97.09  409.0  <2e-16 ***
s(Time):xvarFV_V_HT 78.82  95.15  437.9  <2e-16 ***
s(Time):xvarFV_V_HM 80.72  97.15  486.5  <2e-16 ***
s(anid)             12.00  13.00 4685.2  <2e-16 ***
---
Signif. codes:  0 ‘***’ 0.001 ‘**’ 0.01 ‘*’ 0.05 ‘.’ 0.1 ‘ ’ 1

R-sq.(adj) =  0.775   Deviance explained = 77.6%
GCV = 94.135  Scale est. = 93.7      n = 55230


gam.check() summary: 


Method: GCV   Optimizer: magic
Smoothing parameter selection converged after 15 iterations.
The RMS GCV score gradient at convergence was 7.664323e-06 .
The Hessian was positive definite.
Model rank =  405 / 405 

Basis dimension (k) checking results. Low p-value (k-index<1) may
indicate that k is too low, especially if edf is close to k'.

                       k'   edf k-index p-value
s(Time):xvarFV_V_WT 129.0  80.7    1.03    0.99
s(Time):xvarFV_V_HT 129.0  78.8    1.03    0.98
s(Time):xvarFV_V_HM 129.0  80.7    1.03    1.00
s(anid)              15.0  12.0      NA      NA
