# Supplementary material for: Key HPI axis receptors facilitate light adaptive behavior in larval zebrafish
Source: Sci Rep. 2024 Apr 2;14:7759. doi: 10.1038/s41598-024-57707-6 (PMC10987622; doi:10.1038/s41598-024-57707-6)
Supplement: Supplementary file 1 — Supplementary Information. [file 41598_2024_57707_MOESM1_ESM.zip › Supp_Data/SuppDataS60_dblKO_gamSummary.txt]

Supplementary Data S60. Generalized additive model (GAM) and parameters. 
Analysis of locomotor activity in 1-min light assay of nr3c1-nr3c2 double-KO larvae. 
Parametric coefficients: main effects
Smooth terms: effects over time


GAM modeling summary: 

theK = 225 

Family: gaussian 
Link function: identity 

Formula:
rsums ~ tx.aF + genoF + tx.aF:genoF + s(Time, k = theK) + s(Time, 
    k = theK, by = tx.aF:genoF) + s(anid, bs = "re")

Parametric coefficients:
                  Estimate Std. Error t value Pr(>|t|)    
(Intercept)       10.79876    1.06887  10.103   <2e-16 ***
tx.aFgHT          -0.52871    1.51161  -0.350   0.7265    
tx.aFgHM          -3.24263    1.52727  -2.123   0.0337 *  
genoFmHT          -0.20747    1.51161  -0.137   0.8908    
genoFmHM           0.30701    1.51161   0.203   0.8391    
tx.aFgHT:genoFmHT  0.05015    2.13774   0.023   0.9813    
tx.aFgHM:genoFmHT  0.57008    2.14884   0.265   0.7908    
tx.aFgHT:genoFmHM  0.20879    2.13774   0.098   0.9222    
tx.aFgHM:genoFmHM -1.69945    2.14884  -0.791   0.4290    
---
Signif. codes:  0 ‘***’ 0.001 ‘**’ 0.01 ‘*’ 0.05 ‘.’ 0.1 ‘ ’ 1

Approximate significance of smooth terms:
                               edf  Ref.df        F p-value    
s(Time)                     86.269 106.915  414.871  <2e-16 ***
s(Time):tx.aF:genoFgWT:mWT  44.905  56.062   11.198  <2e-16 ***
s(Time):tx.aF:genoFgWT:mHT  22.276  28.089    4.926  <2e-16 ***
s(Time):tx.aF:genoFgWT:mHM  44.227  55.219   18.733  <2e-16 ***
s(Time):tx.aF:genoFgHT:mWT  25.114  31.385    8.707  <2e-16 ***
s(Time):tx.aF:genoFgHT:mHT   1.009   1.011    0.160   0.693    
s(Time):tx.aF:genoFgHT:mHM  28.489  35.598   17.522  <2e-16 ***
s(Time):tx.aF:genoFgHM:mWT  58.007  72.324   85.589  <2e-16 ***
s(Time):tx.aF:genoFgHM:mHT  43.121  53.843  150.121  <2e-16 ***
s(Time):tx.aF:genoFgHM:mHM  54.645  68.159  209.394  <2e-16 ***
s(anid)                    214.881 215.000 1808.889  <2e-16 ***
---
Signif. codes:  0 ‘***’ 0.001 ‘**’ 0.01 ‘*’ 0.05 ‘.’ 0.1 ‘ ’ 1

Rank: 2472/2473
R-sq.(adj) =  0.703   Deviance explained = 70.3%
fREML = 1.4148e+06  Scale est. = 31.66     n = 449158


Method: fREML   Optimizer: perf newton
full convergence after 12 iterations.
Gradient range [-0.0003876139,0.0006078548]
(score 1414839 & scale 31.65961).
eigenvalue range [-0.0006074622,224570.1].
Model rank =  2472 / 2473 

Basis dimension (k) checking results. Low p-value (k-index<1) may
indicate that k is too low, especially if edf is close to k'.

                               k'    edf k-index p-value
s(Time)                    224.00  86.27    1.02    0.88
s(Time):tx.aF:genoFgWT:mWT 224.00  44.91    1.02    0.89
s(Time):tx.aF:genoFgWT:mHT 224.00  22.28    1.02    0.93
s(Time):tx.aF:genoFgWT:mHM 224.00  44.23    1.02    0.84
s(Time):tx.aF:genoFgHT:mWT 224.00  25.11    1.02    0.91
s(Time):tx.aF:genoFgHT:mHT 224.00   1.01    1.02    0.89
s(Time):tx.aF:genoFgHT:mHM 224.00  28.49    1.02    0.89
s(Time):tx.aF:genoFgHM:mWT 224.00  58.01    1.02    0.90
s(Time):tx.aF:genoFgHM:mHT 224.00  43.12    1.02    0.91
s(Time):tx.aF:genoFgHM:mHM 224.00  54.64    1.02    0.88
s(anid)                    224.00 214.88      NA      NA
