# Supplementary material for: Key HPI axis receptors facilitate light adaptive behavior in larval zebrafish
Source: Sci Rep. 2024 Apr 2;14:7759. doi: 10.1038/s41598-024-57707-6 (PMC10987622; doi:10.1038/s41598-024-57707-6)
Supplement: Supplementary file 1 — Supplementary Information. [file 41598_2024_57707_MOESM1_ESM.zip › Supp_Data/SuppDataS47_nr3c2.e2_pw_4min_7.5min_total.txt]

Supplementary Data S47. nr3c2.e2 total dark and total light periods combined
Pairwise comparison between 2 genotypes in 4x[7.5_4-min] regimen vs. 4x[7.5_7.5-min] regimen.
Proportion of significantly high locomotor activity levels between compared pairs.

i.e., 
WT:HM (WT vs. HM)
P1: Proportion where WT moved significantly more than HM in 4x[7.5 + 2-min] assay
vs. 
P2: Proportion where WT moved significantly more than HM in 4x[7.5 + 4-min] assay

Is the proportion P1 significantly different from the proportion P2?

Time-window: a given photo period,
Comparison: compared groups, 
Proportion: proportion of time points out of all time points 
			where a given group moved significantly more. In two compared assay paradigms,
Statistic: x-squared statistic,
Parameter: degree of freedom,
p.value: p value,
Estimate: proportion estimates. Proportion 1, Proportion 2


1: Time-window: Dark total
		Comparison: V_V_WT:V_V_HT
		Proportion of V_V_WT in nr3c2.e2_4min_7.5min

	2-sample test for equality of proportions with continuity correction
			statistic (X-squared): 22.6805406413599
			parameter (df): 1
			p.value: 1.91295354585029e-06
			estimate (p1, p2):  0.01767305 0 
			conf.int:  0.009935784 0.02541031 
			conf.level:  0.95 

2: Time-window: Dark total
		Comparison: V_V_WT:V_V_HT
		Proportion of V_V_HT in nr3c2.e2_4min_7.5min

	2-sample test for equality of proportions with continuity correction
			statistic (X-squared): 1110.13247734673
			parameter (df): 1
			p.value: 2.07327914044562e-243
			estimate (p1, p2):  0.5751105 0 
			conf.int:  0.5480897 0.6021312 
			conf.level:  0.95 


3: Time-window: Dark total
		Comparison: V_V_WT:V_V_HM
		Proportion of V_V_WT in nr3c2.e2_4min_7.5min

	2-sample test for equality of proportions with continuity correction
			statistic (X-squared): 320.630809850953
			parameter (df): 1
			p.value: 1.05559570467544e-71
			estimate (p1, p2):  0.2091311 0 
			conf.int:  0.1867715 0.2314907 
			conf.level:  0.95 

4: Time-window: Dark total
		Comparison: V_V_WT:V_V_HM
		Proportion of V_V_HM in nr3c2.e2_4min_7.5min

	2-sample test for equality of proportions with continuity correction
			statistic (X-squared): 1197.67101660805
			parameter (df): 1
			p.value: 1.95637725652058e-262
			estimate (p1, p2):  0.6067747 0 
			conf.int:  0.5800656 0.6334837 
			conf.level:  0.95 


5: Time-window: Dark total
		Comparison: V_V_HT:V_V_HM
		Proportion of V_V_HT in nr3c2.e2_4min_7.5min

	2-sample test for equality of proportions with continuity correction
			statistic (X-squared): 382.674285708051
			parameter (df): 1
			p.value: 3.2563608431131e-85
			estimate (p1, p2):  0.2444772 0 
			conf.int:  0.2208896 0.2680648 
			conf.level:  0.95 

6: Time-window: Dark total
		Comparison: V_V_HT:V_V_HM
		Proportion of V_V_HM in nr3c2.e2_4min_7.5min

	2-sample test for equality of proportions with continuity correction
			statistic (X-squared): 409.261303375802
			parameter (df): 1
			p.value: 5.30789230136401e-91
			estimate (p1, p2):  0.2592047 0 
			conf.int:  0.2351692 0.2832402 
			conf.level:  0.95 


1: Time-window: Light total
		Comparison: V_V_WT:V_V_HT
		Proportion of V_V_WT in nr3c2.e2_4min_7.5min

	2-sample test for equality of proportions without continuity correction
			statistic (X-squared): NaN
			parameter (df): 1
			p.value: NaN
			estimate (p1, p2):  0 0 
			conf.int:  0 0 
			conf.level:  0.95 

2: Time-window: Light total
		Comparison: V_V_WT:V_V_HT
		Proportion of V_V_HT in nr3c2.e2_4min_7.5min

	2-sample test for equality of proportions with continuity correction
			statistic (X-squared): 11.1379688555975
			parameter (df): 1
			p.value: 0.000845784525020431
			estimate (p1, p2):  0.007186858 0 
			conf.int:  0.001110944 0.01326277 
			conf.level:  0.95 


3: Time-window: Light total
		Comparison: V_V_WT:V_V_HM
		Proportion of V_V_WT in nr3c2.e2_4min_7.5min

	2-sample test for equality of proportions with continuity correction
			statistic (X-squared): 33.1274147342146
			parameter (df): 1
			p.value: 8.63131360100627e-09
			estimate (p1, p2):  0.01848049 0 
			conf.int:  0.009251274 0.02770971 
			conf.level:  0.95 

4: Time-window: Light total
		Comparison: V_V_WT:V_V_HM
		Proportion of V_V_HM in nr3c2.e2_4min_7.5min

	2-sample test for equality of proportions with continuity correction
			statistic (X-squared): 51.3034149995384
			parameter (df): 1
			p.value: 7.91378487958747e-13
			estimate (p1, p2):  0.02772074 0 
			conf.int:  0.01663947 0.038802 
			conf.level:  0.95 


5: Time-window: Light total
		Comparison: V_V_HT:V_V_HM
		Proportion of V_V_HT in nr3c2.e2_4min_7.5min

	2-sample test for equality of proportions with continuity correction
			statistic (X-squared): 100.367962612624
			parameter (df): 1
			p.value: 1.26558742427576e-23
			estimate (p1, p2):  0.0523614 0 
			conf.int:  0.03760103 0.06712176 
			conf.level:  0.95 

6: Time-window: Light total
		Comparison: V_V_HT:V_V_HM
		Proportion of V_V_HM in nr3c2.e2_4min_7.5min

	2-sample test for equality of proportions with continuity correction
			statistic (X-squared): 7.20419956392838
			parameter (df): 1
			p.value: 0.00727331812626101
			estimate (p1, p2):  0.00513347 0 
			conf.int:  -0.000125647 0.01039259 
			conf.level:  0.95 
