# Supplementary material for: Key HPI axis receptors facilitate light adaptive behavior in larval zebrafish
Source: Sci Rep. 2024 Apr 2;14:7759. doi: 10.1038/s41598-024-57707-6 (PMC10987622; doi:10.1038/s41598-024-57707-6)
Supplement: Supplementary file 1 — Supplementary Information. [file 41598_2024_57707_MOESM1_ESM.zip › Supp_Data/SuppDataS20_dim_nr3c1.e5_4x[7.5_7.5min]_gamSummary.txt]

Supplementary Data S20. Generalized additive model (GAM) and parameters. 
Analysis of locomotor activity in 4x[7.5_7.5min] assay of nr3c1.e5 KO larvae in dim light. 
Parametric coefficients: main effects
Smooth terms: effects over time


GAM modeling summary: 


Family: gaussian 
Link function: identity 

Formula:
rsums ~ xvarF + s(Time, k = 130, by = xvarF) + s(anid, bs = "re")

Parametric coefficients:
            Estimate Std. Error t value Pr(>|t|)    
(Intercept)  17.7458     1.1183  15.869   <2e-16 ***
xvarFV_V_HT   0.4029     1.5815   0.255    0.799    
xvarFV_V_HM   1.1045     1.5815   0.698    0.485    
---
Signif. codes:  0 ‘***’ 0.001 ‘**’ 0.01 ‘*’ 0.05 ‘.’ 0.1 ‘ ’ 1

Approximate significance of smooth terms:
                       edf Ref.df    F p-value    
s(Time):xvarFV_V_WT 120.94  127.7 2047  <2e-16 ***
s(Time):xvarFV_V_HT 119.01  127.0 2230  <2e-16 ***
s(Time):xvarFV_V_HM 120.06  127.4 2674  <2e-16 ***
s(anid)              20.98   22.0 1414  <2e-16 ***
---
Signif. codes:  0 ‘***’ 0.001 ‘**’ 0.01 ‘*’ 0.05 ‘.’ 0.1 ‘ ’ 1

R-sq.(adj) =  0.891   Deviance explained = 89.2%
GCV = 37.409  Scale est. = 37.281    n = 111936


gam.check() summary: 


Method: GCV   Optimizer: magic
Smoothing parameter selection converged after 13 iterations.
The RMS GCV score gradient at convergence was 3.875948e-06 .
The Hessian was positive definite.
Model rank =  414 / 414 

Basis dimension (k) checking results. Low p-value (k-index<1) may
indicate that k is too low, especially if edf is close to k'.

                     k' edf k-index p-value
s(Time):xvarFV_V_WT 129 121    1.01    0.69
s(Time):xvarFV_V_HT 129 119    1.01    0.72
s(Time):xvarFV_V_HM 129 120    1.01    0.75
s(anid)              24  21      NA      NA
