# Supplementary material for: Key HPI axis receptors facilitate light adaptive behavior in larval zebrafish
Source: Sci Rep. 2024 Apr 2;14:7759. doi: 10.1038/s41598-024-57707-6 (PMC10987622; doi:10.1038/s41598-024-57707-6)
Supplement: Supplementary file 1 — Supplementary Information. [file 41598_2024_57707_MOESM1_ESM.zip › Supp_Data/SuppDataS08_nr3c1.e5_4x[7.5_6min]_gamSummary.txt]

Supplementary Data S8. Generalized additive model (GAM) and parameters. 
Analysis of locomotor activity in 4x[7.5_6min] assay of nr3c1.e5 KO larvae. 
Parametric coefficients: main effects
Smooth terms: effects over time


GAM modeling summary: 


Family: gaussian 
Link function: identity 

Formula:
rsums ~ xvarF + s(Time, k = 130, by = xvarF) + s(anid, bs = "re")

Parametric coefficients:
            Estimate Std. Error t value Pr(>|t|)    
(Intercept) 10.10667    0.95846  10.545   <2e-16 ***
xvarFV_V_HT  0.08723    1.35547   0.064    0.949    
xvarFV_V_HM -2.57945    1.35547  -1.903    0.057 .  
---
Signif. codes:  0 ‘***’ 0.001 ‘**’ 0.01 ‘*’ 0.05 ‘.’ 0.1 ‘ ’ 1

Approximate significance of smooth terms:
                      edf Ref.df      F p-value    
s(Time):xvarFV_V_WT 85.56 102.12  488.9  <2e-16 ***
s(Time):xvarFV_V_HT 83.64 100.17  553.1  <2e-16 ***
s(Time):xvarFV_V_HM 82.36  98.85  428.9  <2e-16 ***
s(anid)             14.98  15.00 1089.3  <2e-16 ***
---
Signif. codes:  0 ‘***’ 0.001 ‘**’ 0.01 ‘*’ 0.05 ‘.’ 0.1 ‘ ’ 1

R-sq.(adj) =  0.682   Deviance explained = 68.3%
GCV = 28.561  Scale est. = 28.462    n = 78462


gam.check() summary: 


Method: GCV   Optimizer: magic
Smoothing parameter selection converged after 12 iterations.
The RMS GCV score gradient at convergence was 6.483544e-06 .
The Hessian was positive definite.
Model rank =  408 / 408 

Basis dimension (k) checking results. Low p-value (k-index<1) may
indicate that k is too low, especially if edf is close to k'.

                       k'   edf k-index p-value
s(Time):xvarFV_V_WT 129.0  85.6       1    0.55
s(Time):xvarFV_V_HT 129.0  83.6       1    0.52
s(Time):xvarFV_V_HM 129.0  82.4       1    0.49
s(anid)              18.0  15.0      NA      NA
