# Supplementary material for: Key HPI axis receptors facilitate light adaptive behavior in larval zebrafish
Source: Sci Rep. 2024 Apr 2;14:7759. doi: 10.1038/s41598-024-57707-6 (PMC10987622; doi:10.1038/s41598-024-57707-6)
Supplement: Supplementary file 1 — Supplementary Information. [file 41598_2024_57707_MOESM1_ESM.zip › Supp_Data/SuppDataS11_nr3c2.e2_4x[7.5_4min]_gamSummary.txt]

Supplementary Data S11. Generalized additive model (GAM) and parameters. 
Analysis of locomotor activity in 4x[7.5_4min] assay of nr3c2.e2 KO larvae. 
Parametric coefficients: main effects
Smooth terms: effects over time


GAM modeling summary: 


Family: gaussian 
Link function: identity 

Formula:
rsums ~ xvarF + s(Time, k = 130, by = xvarF) + s(anid, bs = "re")

Parametric coefficients:
            Estimate Std. Error t value Pr(>|t|)    
(Intercept)  11.4350     0.8251  13.859   <2e-16 ***
xvarFV_V_HT   2.1156     1.1669   1.813   0.0698 .  
xvarFV_V_HM   2.0936     1.1669   1.794   0.0728 .  
---
Signif. codes:  0 ‘***’ 0.001 ‘**’ 0.01 ‘*’ 0.05 ‘.’ 0.1 ‘ ’ 1

Approximate significance of smooth terms:
                       edf Ref.df     F p-value    
s(Time):xvarFV_V_WT 91.856  108.2 636.9  <2e-16 ***
s(Time):xvarFV_V_HT 95.620  111.6 777.1  <2e-16 ***
s(Time):xvarFV_V_HM 97.236  113.1 729.8  <2e-16 ***
s(anid)              5.988    6.0 600.0  <2e-16 ***
---
Signif. codes:  0 ‘***’ 0.001 ‘**’ 0.01 ‘*’ 0.05 ‘.’ 0.1 ‘ ’ 1

R-sq.(adj) =  0.876   Deviance explained = 87.7%
GCV = 16.163  Scale est. = 16.025    n = 34515


gam.check() summary: 


Method: GCV   Optimizer: magic
Smoothing parameter selection converged after 11 iterations.
The RMS GCV score gradient at convergence was 4.766489e-06 .
The Hessian was positive definite.
Model rank =  399 / 399 

Basis dimension (k) checking results. Low p-value (k-index<1) may
indicate that k is too low, especially if edf is close to k'.

                        k'    edf k-index p-value
s(Time):xvarFV_V_WT 129.00  91.86    1.05       1
s(Time):xvarFV_V_HT 129.00  95.62    1.05       1
s(Time):xvarFV_V_HM 129.00  97.24    1.05       1
s(anid)               9.00   5.99      NA      NA
