# Supplementary material for: Key HPI axis receptors facilitate light adaptive behavior in larval zebrafish
Source: Sci Rep. 2024 Apr 2;14:7759. doi: 10.1038/s41598-024-57707-6 (PMC10987622; doi:10.1038/s41598-024-57707-6)
Supplement: Supplementary file 1 — Supplementary Information. [file 41598_2024_57707_MOESM1_ESM.zip › Supp_Data/SuppDataS09_nr3c1.e5_4x[7.5_7.5min]_gamSummary.txt]

Supplementary Data S9. Generalized additive model (GAM) and parameters. 
Analysis of locomotor activity in 4x[7.5_7.5min] assay of nr3c1.e5 KO larvae. 
Parametric coefficients: main effects
Smooth terms: effects over time


GAM modeling summary: 


Family: gaussian 
Link function: identity 

Formula:
rsums ~ xvarF + s(Time, k = 130, by = xvarF) + s(anid, bs = "re")

Parametric coefficients:
            Estimate Std. Error t value Pr(>|t|)    
(Intercept)   9.9501     0.7067  14.079   <2e-16 ***
xvarFV_V_HT  -1.4624     0.9994  -1.463   0.1434    
xvarFV_V_HM  -1.9895     0.9994  -1.991   0.0465 *  
---
Signif. codes:  0 ‘***’ 0.001 ‘**’ 0.01 ‘*’ 0.05 ‘.’ 0.1 ‘ ’ 1

Approximate significance of smooth terms:
                      edf Ref.df      F p-value    
s(Time):xvarFV_V_WT 98.86  114.4 1023.0  <2e-16 ***
s(Time):xvarFV_V_HT 94.29  110.5  935.8  <2e-16 ***
s(Time):xvarFV_V_HM 98.51  114.1  924.6  <2e-16 ***
s(anid)             17.98   18.0 1026.7  <2e-16 ***
---
Signif. codes:  0 ‘***’ 0.001 ‘**’ 0.01 ‘*’ 0.05 ‘.’ 0.1 ‘ ’ 1

R-sq.(adj) =  0.818   Deviance explained = 81.9%
GCV = 15.775  Scale est. = 15.711    n = 77301


gam.check() summary: 


Method: GCV   Optimizer: magic
Smoothing parameter selection converged after 12 iterations.
The RMS GCV score gradient at convergence was 4.024606e-06 .
The Hessian was positive definite.
Model rank =  411 / 411 

Basis dimension (k) checking results. Low p-value (k-index<1) may
indicate that k is too low, especially if edf is close to k'.

                       k'   edf k-index p-value
s(Time):xvarFV_V_WT 129.0  98.9    1.01    0.80
s(Time):xvarFV_V_HT 129.0  94.3    1.01    0.81
s(Time):xvarFV_V_HM 129.0  98.5    1.01    0.80
s(anid)              21.0  18.0      NA      NA
