# Supplementary material for: Key HPI axis receptors facilitate light adaptive behavior in larval zebrafish
Source: Sci Rep. 2024 Apr 2;14:7759. doi: 10.1038/s41598-024-57707-6 (PMC10987622; doi:10.1038/s41598-024-57707-6)
Supplement: Supplementary file 1 — Supplementary Information. [file 41598_2024_57707_MOESM1_ESM.zip › Supp_Data/SuppDataS02_nr3c1.e5_baseline_gamSummary.txt]

Supplementary Data S2. Generalized additive model (GAM) and parameters. 
Locomotor analysis of baseline activity of nr3c1 KO larvae. 
Parametric coefficients: main effects
Smooth terms: effects over time


GAM modeling summary: 

theK = 670

Family: gaussian 
Link function: identity 

Formula:
rsums ~ tx.aF + genoF + s(Time, k = theK, by = tx.aF) + s(Time, 
    k = theK, by = genoF) + s(anid, bs = "re")

Parametric coefficients:
            Estimate Std. Error t value Pr(>|t|)    
(Intercept)   6.8209     1.7418   3.916 9.03e-05 ***
tx.aFLight    8.1062     1.7418   4.654 3.27e-06 ***
genoFHT      -0.8718     2.1333  -0.409   0.6828    
genoFHM      -5.2367     2.1333  -2.455   0.0141 *  
---
Signif. codes:  0 ‘***’ 0.001 ‘**’ 0.01 ‘*’ 0.05 ‘.’ 0.1 ‘ ’ 1

Approximate significance of smooth terms:
                        edf   Ref.df        F p-value    
s(Time):tx.aFDark    0.9129   0.9415    0.729   0.407    
s(Time):tx.aFLight 205.2049 255.3113    4.073  <2e-16 ***
s(Time):genoFWT    133.7906 167.0479    4.418  <2e-16 ***
s(Time):genoFHT     78.2092  97.7806    2.148  <2e-16 ***
s(Time):genoFHM     81.3231 101.6680    2.866  <2e-16 ***
s(anid)             13.9918  15.0000 2545.902  <2e-16 ***
---
Signif. codes:  0 ‘***’ 0.001 ‘**’ 0.01 ‘*’ 0.05 ‘.’ 0.1 ‘ ’ 1

Rank: 3366/3367
R-sq.(adj) =  0.799   Deviance explained = 80.3%
GCV = 11.788  Scale est. = 11.552    n = 25884


gam.check() summary: 


Method: GCV   Optimizer: magic
Smoothing parameter selection converged after 19 iterations.
The RMS GCV score gradient at convergence was 3.452647e-06 .
The Hessian was positive definite.
Model rank =  3366 / 3367 

Basis dimension (k) checking results. Low p-value (k-index<1) may
indicate that k is too low, especially if edf is close to k'.

                        k'     edf k-index p-value
s(Time):tx.aFDark  669.000   0.913    1.05       1
s(Time):tx.aFLight 669.000 205.205    1.05       1
s(Time):genoFWT    669.000 133.791    1.05       1
s(Time):genoFHT    669.000  78.209    1.05       1
s(Time):genoFHM    669.000  81.323    1.05       1
s(anid)             18.000  13.992      NA      NA
