# Supplementary material for: Key HPI axis receptors facilitate light adaptive behavior in larval zebrafish
Source: Sci Rep. 2024 Apr 2;14:7759. doi: 10.1038/s41598-024-57707-6 (PMC10987622; doi:10.1038/s41598-024-57707-6)
Supplement: Supplementary file 1 — Supplementary Information. [file 41598_2024_57707_MOESM1_ESM.zip › Supp_Data/SuppDataS38_nr3c1.e5_pw_4min_7.5min_each.txt]

Supplementary Data S38. nr3c1.e5 for each photo period
Pairwise comparison between 2 genotypes in 4x[7.5_4-min] regimen vs. 4x[7.5_7.5-min] regimen.
Proportion of significantly high locomotor activity levels between compared pairs.

i.e., 
WT:HM (WT vs. HM)
P1: Proportion where WT moved significantly more than HM in 4x[7.5 + 2-min] assay
vs. 
P2: Proportion where WT moved significantly more than HM in 4x[7.5 + 4-min] assay

Is the proportion P1 significantly different from the proportion P2?

Time-window: a given photo period,
Comparison: compared groups, 
Proportion: proportion of time points out of all time points 
			where a given group moved significantly more. In two compared assay paradigms,
Statistic: x-squared statistic,
Parameter: degree of freedom,
p.value: p value,
Estimate: proportion estimates. Proportion 1, Proportion 2


1: Time-window: 1 Baseline Dark
		Comparison: V_V_WT:V_V_HT
		Proportion of V_V_WT in nr3c1.e5_4min_7.5min

	2-sample test for equality of proportions without continuity correction
			statistic (X-squared): NaN
			parameter (df): 1
			p.value: NaN
			estimate (p1, p2):  0 0 
			conf.int:  0 0 
			conf.level:  0.95 

2: Time-window: 1 Baseline Dark
		Comparison: V_V_WT:V_V_HT
		Proportion of V_V_HT in nr3c1.e5_4min_7.5min

	2-sample test for equality of proportions without continuity correction
			statistic (X-squared): NaN
			parameter (df): 1
			p.value: NaN
			estimate (p1, p2):  0 0 
			conf.int:  0 0 
			conf.level:  0.95 


3: Time-window: 1 Baseline Dark
		Comparison: V_V_WT:V_V_HM
		Proportion of V_V_WT in nr3c1.e5_4min_7.5min

	2-sample test for equality of proportions without continuity correction
			statistic (X-squared): NaN
			parameter (df): 1
			p.value: NaN
			estimate (p1, p2):  0 0 
			conf.int:  0 0 
			conf.level:  0.95 

4: Time-window: 1 Baseline Dark
		Comparison: V_V_WT:V_V_HM
		Proportion of V_V_HM in nr3c1.e5_4min_7.5min

	2-sample test for equality of proportions without continuity correction
			statistic (X-squared): NaN
			parameter (df): 1
			p.value: NaN
			estimate (p1, p2):  0 0 
			conf.int:  0 0 
			conf.level:  0.95 


5: Time-window: 1 Baseline Dark
		Comparison: V_V_HT:V_V_HM
		Proportion of V_V_HT in nr3c1.e5_4min_7.5min

	2-sample test for equality of proportions without continuity correction
			statistic (X-squared): NaN
			parameter (df): 1
			p.value: NaN
			estimate (p1, p2):  0 0 
			conf.int:  0 0 
			conf.level:  0.95 

6: Time-window: 1 Baseline Dark
		Comparison: V_V_HT:V_V_HM
		Proportion of V_V_HM in nr3c1.e5_4min_7.5min

	2-sample test for equality of proportions without continuity correction
			statistic (X-squared): NaN
			parameter (df): 1
			p.value: NaN
			estimate (p1, p2):  0 0 
			conf.int:  0 0 
			conf.level:  0.95 


7: Time-window: 2 Light
		Comparison: V_V_WT:V_V_HT
		Proportion of V_V_WT in nr3c1.e5_4min_7.5min

	2-sample test for equality of proportions without continuity correction
			statistic (X-squared): NaN
			parameter (df): 1
			p.value: NaN
			estimate (p1, p2):  0 0 
			conf.int:  0 0 
			conf.level:  0.95 

8: Time-window: 2 Light
		Comparison: V_V_WT:V_V_HT
		Proportion of V_V_HT in nr3c1.e5_4min_7.5min

	2-sample test for equality of proportions without continuity correction
			statistic (X-squared): NaN
			parameter (df): 1
			p.value: NaN
			estimate (p1, p2):  0 0 
			conf.int:  0 0 
			conf.level:  0.95 


9: Time-window: 2 Light
		Comparison: V_V_WT:V_V_HM
		Proportion of V_V_WT in nr3c1.e5_4min_7.5min

	2-sample test for equality of proportions with continuity correction
			statistic (X-squared): 0.216915219193496
			parameter (df): 1
			p.value: 0.641400486088408
			estimate (p1, p2):  0.03433476 0.0248307 
			conf.int:  -0.0212771 0.04028523 
			conf.level:  0.95 

10: Time-window: 2 Light
		Comparison: V_V_WT:V_V_HM
		Proportion of V_V_HM in nr3c1.e5_4min_7.5min

	2-sample test for equality of proportions without continuity correction
			statistic (X-squared): NaN
			parameter (df): 1
			p.value: NaN
			estimate (p1, p2):  0 0 
			conf.int:  0 0 
			conf.level:  0.95 


11: Time-window: 2 Light
		Comparison: V_V_HT:V_V_HM
		Proportion of V_V_HT in nr3c1.e5_4min_7.5min

	2-sample test for equality of proportions with continuity correction
			statistic (X-squared): 3.00389476615244
			parameter (df): 1
			p.value: 0.0830646108333074
			estimate (p1, p2):  0.06008584 0.02934537 
			conf.int:  -0.006857719 0.06833865 
			conf.level:  0.95 

12: Time-window: 2 Light
		Comparison: V_V_HT:V_V_HM
		Proportion of V_V_HM in nr3c1.e5_4min_7.5min

	2-sample test for equality of proportions without continuity correction
			statistic (X-squared): NaN
			parameter (df): 1
			p.value: NaN
			estimate (p1, p2):  0 0 
			conf.int:  0 0 
			conf.level:  0.95 


13: Time-window: 3 Dark
		Comparison: V_V_WT:V_V_HT
		Proportion of V_V_WT in nr3c1.e5_4min_7.5min

	2-sample test for equality of proportions with continuity correction
			statistic (X-squared): 20.321495273965
			parameter (df): 1
			p.value: 6.54610304071784e-06
			estimate (p1, p2):  0.2157303 0.3541203 
			conf.int:  -0.1990853 -0.07769452 
			conf.level:  0.95 

14: Time-window: 3 Dark
		Comparison: V_V_WT:V_V_HT
		Proportion of V_V_HT in nr3c1.e5_4min_7.5min

	2-sample test for equality of proportions without continuity correction
			statistic (X-squared): NaN
			parameter (df): 1
			p.value: NaN
			estimate (p1, p2):  0 0 
			conf.int:  0 0 
			conf.level:  0.95 


15: Time-window: 3 Dark
		Comparison: V_V_WT:V_V_HM
		Proportion of V_V_WT in nr3c1.e5_4min_7.5min

	2-sample test for equality of proportions with continuity correction
			statistic (X-squared): 43.7951186853707
			parameter (df): 1
			p.value: 3.64613275935877e-11
			estimate (p1, p2):  1 0.9020045 
			conf.int:  0.06825838 0.1277327 
			conf.level:  0.95 

16: Time-window: 3 Dark
		Comparison: V_V_WT:V_V_HM
		Proportion of V_V_HM in nr3c1.e5_4min_7.5min

	2-sample test for equality of proportions without continuity correction
			statistic (X-squared): NaN
			parameter (df): 1
			p.value: NaN
			estimate (p1, p2):  0 0 
			conf.int:  0 0 
			conf.level:  0.95 


17: Time-window: 3 Dark
		Comparison: V_V_HT:V_V_HM
		Proportion of V_V_HT in nr3c1.e5_4min_7.5min

	2-sample test for equality of proportions with continuity correction
			statistic (X-squared): 446.74479018936
			parameter (df): 1
			p.value: 3.68591201354712e-99
			estimate (p1, p2):  1 0.3296214 
			conf.int:  0.6246611 0.7160961 
			conf.level:  0.95 

18: Time-window: 3 Dark
		Comparison: V_V_HT:V_V_HM
		Proportion of V_V_HM in nr3c1.e5_4min_7.5min

	2-sample test for equality of proportions without continuity correction
			statistic (X-squared): NaN
			parameter (df): 1
			p.value: NaN
			estimate (p1, p2):  0 0 
			conf.int:  0 0 
			conf.level:  0.95 


19: Time-window: 4 Light
		Comparison: V_V_WT:V_V_HT
		Proportion of V_V_WT in nr3c1.e5_4min_7.5min

	2-sample test for equality of proportions with continuity correction
			statistic (X-squared): 3.34302069694437
			parameter (df): 1
			p.value: 0.0674906020750006
			estimate (p1, p2):  0 0.01982379 
			conf.int:  -0.0358571 -0.003790473 
			conf.level:  0.95 

20: Time-window: 4 Light
		Comparison: V_V_WT:V_V_HT
		Proportion of V_V_HT in nr3c1.e5_4min_7.5min

	2-sample test for equality of proportions without continuity correction
			statistic (X-squared): NaN
			parameter (df): 1
			p.value: NaN
			estimate (p1, p2):  0 0 
			conf.int:  0 0 
			conf.level:  0.95 


21: Time-window: 4 Light
		Comparison: V_V_WT:V_V_HM
		Proportion of V_V_WT in nr3c1.e5_4min_7.5min

	2-sample test for equality of proportions with continuity correction
			statistic (X-squared): 244.434963128375
			parameter (df): 1
			p.value: 4.2434750230256e-55
			estimate (p1, p2):  0.7468354 0.1453744 
			conf.int:  0.534095 0.668827 
			conf.level:  0.95 

22: Time-window: 4 Light
		Comparison: V_V_WT:V_V_HM
		Proportion of V_V_HM in nr3c1.e5_4min_7.5min

	2-sample test for equality of proportions without continuity correction
			statistic (X-squared): NaN
			parameter (df): 1
			p.value: NaN
			estimate (p1, p2):  0 0 
			conf.int:  0 0 
			conf.level:  0.95 


23: Time-window: 4 Light
		Comparison: V_V_HT:V_V_HM
		Proportion of V_V_HT in nr3c1.e5_4min_7.5min

	2-sample test for equality of proportions with continuity correction
			statistic (X-squared): 0.160840382142319
			parameter (df): 1
			p.value: 0.688383973213084
			estimate (p1, p2):  0.08438819 0.0969163 
			conf.int:  -0.06038174 0.03532552 
			conf.level:  0.95 

24: Time-window: 4 Light
		Comparison: V_V_HT:V_V_HM
		Proportion of V_V_HM in nr3c1.e5_4min_7.5min

	2-sample test for equality of proportions without continuity correction
			statistic (X-squared): NaN
			parameter (df): 1
			p.value: NaN
			estimate (p1, p2):  0 0 
			conf.int:  0 0 
			conf.level:  0.95 


25: Time-window: 5 Dark
		Comparison: V_V_WT:V_V_HT
		Proportion of V_V_WT in nr3c1.e5_4min_7.5min

	2-sample test for equality of proportions with continuity correction
			statistic (X-squared): 61.0752959744818
			parameter (df): 1
			p.value: 5.49331385858534e-15
			estimate (p1, p2):  0.295302 0.5553097 
			conf.int:  -0.3245789 -0.1954366 
			conf.level:  0.95 

26: Time-window: 5 Dark
		Comparison: V_V_WT:V_V_HT
		Proportion of V_V_HT in nr3c1.e5_4min_7.5min

	2-sample test for equality of proportions without continuity correction
			statistic (X-squared): NaN
			parameter (df): 1
			p.value: NaN
			estimate (p1, p2):  0 0 
			conf.int:  0 0 
			conf.level:  0.95 


27: Time-window: 5 Dark
		Comparison: V_V_WT:V_V_HM
		Proportion of V_V_WT in nr3c1.e5_4min_7.5min

	2-sample test for equality of proportions with continuity correction
			statistic (X-squared): 235.7365095418
			parameter (df): 1
			p.value: 3.34480536711391e-53
			estimate (p1, p2):  1 0.579646 
			conf.int:  0.3726233 0.4680847 
			conf.level:  0.95 

28: Time-window: 5 Dark
		Comparison: V_V_WT:V_V_HM
		Proportion of V_V_HM in nr3c1.e5_4min_7.5min

	2-sample test for equality of proportions without continuity correction
			statistic (X-squared): NaN
			parameter (df): 1
			p.value: NaN
			estimate (p1, p2):  0 0 
			conf.int:  0 0 
			conf.level:  0.95 


29: Time-window: 5 Dark
		Comparison: V_V_HT:V_V_HM
		Proportion of V_V_HT in nr3c1.e5_4min_7.5min

	2-sample test for equality of proportions with continuity correction
			statistic (X-squared): 583.288981278125
			parameter (df): 1
			p.value: 7.22210530208193e-129
			estimate (p1, p2):  0.98434 0.1880531 
			conf.int:  0.7562449 0.836329 
			conf.level:  0.95 

30: Time-window: 5 Dark
		Comparison: V_V_HT:V_V_HM
		Proportion of V_V_HM in nr3c1.e5_4min_7.5min

	2-sample test for equality of proportions without continuity correction
			statistic (X-squared): NaN
			parameter (df): 1
			p.value: NaN
			estimate (p1, p2):  0 0 
			conf.int:  0 0 
			conf.level:  0.95 


31: Time-window: 6 Light
		Comparison: V_V_WT:V_V_HT
		Proportion of V_V_WT in nr3c1.e5_4min_7.5min

	2-sample test for equality of proportions with continuity correction
			statistic (X-squared): 28.0387826399099
			parameter (df): 1
			p.value: 1.18908363305742e-07
			estimate (p1, p2):  0.004219409 0.1247265 
			conf.int:  -0.1551077 -0.08590639 
			conf.level:  0.95 

32: Time-window: 6 Light
		Comparison: V_V_WT:V_V_HT
		Proportion of V_V_HT in nr3c1.e5_4min_7.5min

	2-sample test for equality of proportions without continuity correction
			statistic (X-squared): NaN
			parameter (df): 1
			p.value: NaN
			estimate (p1, p2):  0 0 
			conf.int:  0 0 
			conf.level:  0.95 


33: Time-window: 6 Light
		Comparison: V_V_WT:V_V_HM
		Proportion of V_V_WT in nr3c1.e5_4min_7.5min

	2-sample test for equality of proportions with continuity correction
			statistic (X-squared): 10.2817076790555
			parameter (df): 1
			p.value: 0.00134355540521076
			estimate (p1, p2):  0.2700422 0.1641138 
			conf.int:  0.03678403 0.1750728 
			conf.level:  0.95 

34: Time-window: 6 Light
		Comparison: V_V_WT:V_V_HM
		Proportion of V_V_HM in nr3c1.e5_4min_7.5min

	2-sample test for equality of proportions without continuity correction
			statistic (X-squared): NaN
			parameter (df): 1
			p.value: NaN
			estimate (p1, p2):  0 0 
			conf.int:  0 0 
			conf.level:  0.95 


35: Time-window: 6 Light
		Comparison: V_V_HT:V_V_HM
		Proportion of V_V_HT in nr3c1.e5_4min_7.5min

	2-sample test for equality of proportions with continuity correction
			statistic (X-squared): 94.0966126720901
			parameter (df): 1
			p.value: 3.00493078303871e-22
			estimate (p1, p2):  0.1983122 0 
			conf.int:  0.144345 0.2522795 
			conf.level:  0.95 

36: Time-window: 6 Light
		Comparison: V_V_HT:V_V_HM
		Proportion of V_V_HM in nr3c1.e5_4min_7.5min

	2-sample test for equality of proportions without continuity correction
			statistic (X-squared): NaN
			parameter (df): 1
			p.value: NaN
			estimate (p1, p2):  0 0 
			conf.int:  0 0 
			conf.level:  0.95 


37: Time-window: 7 Dark
		Comparison: V_V_WT:V_V_HT
		Proportion of V_V_WT in nr3c1.e5_4min_7.5min

	2-sample test for equality of proportions with continuity correction
			statistic (X-squared): 0.0327686992931756
			parameter (df): 1
			p.value: 0.856350882720399
			estimate (p1, p2):  0.3303167 0.3224401 
			conf.int:  -0.05558907 0.07134238 
			conf.level:  0.95 

38: Time-window: 7 Dark
		Comparison: V_V_WT:V_V_HT
		Proportion of V_V_HT in nr3c1.e5_4min_7.5min

	2-sample test for equality of proportions without continuity correction
			statistic (X-squared): NaN
			parameter (df): 1
			p.value: NaN
			estimate (p1, p2):  0 0 
			conf.int:  0 0 
			conf.level:  0.95 


39: Time-window: 7 Dark
		Comparison: V_V_WT:V_V_HM
		Proportion of V_V_WT in nr3c1.e5_4min_7.5min

	2-sample test for equality of proportions with continuity correction
			statistic (X-squared): 69.7655538170655
			parameter (df): 1
			p.value: 6.67891146734401e-17
			estimate (p1, p2):  0.6312217 0.3507625 
			conf.int:  0.2155568 0.3453616 
			conf.level:  0.95 

40: Time-window: 7 Dark
		Comparison: V_V_WT:V_V_HM
		Proportion of V_V_HM in nr3c1.e5_4min_7.5min

	2-sample test for equality of proportions without continuity correction
			statistic (X-squared): NaN
			parameter (df): 1
			p.value: NaN
			estimate (p1, p2):  0 0 
			conf.int:  0 0 
			conf.level:  0.95 


41: Time-window: 7 Dark
		Comparison: V_V_HT:V_V_HM
		Proportion of V_V_HT in nr3c1.e5_4min_7.5min

	2-sample test for equality of proportions with continuity correction
			statistic (X-squared): 290.573054325089
			parameter (df): 1
			p.value: 3.72986731814996e-65
			estimate (p1, p2):  0.4864253 0 
			conf.int:  0.437609 0.5352417 
			conf.level:  0.95 

42: Time-window: 7 Dark
		Comparison: V_V_HT:V_V_HM
		Proportion of V_V_HM in nr3c1.e5_4min_7.5min

	2-sample test for equality of proportions without continuity correction
			statistic (X-squared): NaN
			parameter (df): 1
			p.value: NaN
			estimate (p1, p2):  0 0 
			conf.int:  0 0 
			conf.level:  0.95 


43: Time-window: 8 Light
		Comparison: V_V_WT:V_V_HT
		Proportion of V_V_WT in nr3c1.e5_4min_7.5min

	2-sample test for equality of proportions with continuity correction
			statistic (X-squared): 99.8302037874031
			parameter (df): 1
			p.value: 1.66038709155985e-23
			estimate (p1, p2):  0.04621849 0.4025271 
			conf.int:  -0.4080884 -0.3045287 
			conf.level:  0.95 

44: Time-window: 8 Light
		Comparison: V_V_WT:V_V_HT
		Proportion of V_V_HT in nr3c1.e5_4min_7.5min

	2-sample test for equality of proportions without continuity correction
			statistic (X-squared): NaN
			parameter (df): 1
			p.value: NaN
			estimate (p1, p2):  0 0 
			conf.int:  0 0 
			conf.level:  0.95 


45: Time-window: 8 Light
		Comparison: V_V_WT:V_V_HM
		Proportion of V_V_WT in nr3c1.e5_4min_7.5min

	2-sample test for equality of proportions with continuity correction
			statistic (X-squared): 0.865353218568955
			parameter (df): 1
			p.value: 0.352244954583242
			estimate (p1, p2):  0.7521008 0.7851986 
			conf.int:  -0.100745 0.03454961 
			conf.level:  0.95 

46: Time-window: 8 Light
		Comparison: V_V_WT:V_V_HM
		Proportion of V_V_HM in nr3c1.e5_4min_7.5min

	2-sample test for equality of proportions without continuity correction
			statistic (X-squared): NaN
			parameter (df): 1
			p.value: NaN
			estimate (p1, p2):  0 0 
			conf.int:  0 0 
			conf.level:  0.95 


47: Time-window: 8 Light
		Comparison: V_V_HT:V_V_HM
		Proportion of V_V_HT in nr3c1.e5_4min_7.5min

	2-sample test for equality of proportions with continuity correction
			statistic (X-squared): 89.4490983377608
			parameter (df): 1
			p.value: 3.14630421301253e-21
			estimate (p1, p2):  0.1596639 0 
			conf.int:  0.1101245 0.2092033 
			conf.level:  0.95 

48: Time-window: 8 Light
		Comparison: V_V_HT:V_V_HM
		Proportion of V_V_HM in nr3c1.e5_4min_7.5min

	2-sample test for equality of proportions without continuity correction
			statistic (X-squared): NaN
			parameter (df): 1
			p.value: NaN
			estimate (p1, p2):  0 0 
			conf.int:  0 0 
			conf.level:  0.95 
