# Supplementary material for: Key HPI axis receptors facilitate light adaptive behavior in larval zebrafish
Source: Sci Rep. 2024 Apr 2;14:7759. doi: 10.1038/s41598-024-57707-6 (PMC10987622; doi:10.1038/s41598-024-57707-6)
Supplement: Supplementary file 1 — Supplementary Information. [file 41598_2024_57707_MOESM1_ESM.zip › Supp_Data/SuppDataS50_dim_nr3c1.e5_pw_2min_7.5min_each.txt]

Supplementary Data S50. nr3c1.e5 for each photo period. dim light.
Pairwise comparison between 2 genotypes in 4x[7.5_2-min] regimen vs. 4x[7.5_7.5-min] regimen.
Proportion of significantly high locomotor activity levels between compared pairs.

i.e., 
WT:HM (WT vs. HM)
P1: Proportion where WT moved significantly more than HM in 4x[7.5 + 2-min] assay
vs. 
P2: Proportion where WT moved significantly more than HM in 4x[7.5 + 4-min] assay

Is the proportion P1 significantly different from the proportion P2?

Time-window: a given photo period,
Comparison: compared groups, 
Proportion: proportion of time points out of all time points 
			where a given group moved significantly more. In two compared assay paradigms,
Statistic: x-squared statistic,
Parameter: degree of freedom,
p.value: p value,
Estimate: proportion estimates. Proportion 1, Proportion 2


1: Time-window: 1 Baseline Dark
		Comparison: V_V_WT:V_V_HT
		Proportion of V_V_WT in dim_nr3c1.e5_2min_7.5min

	2-sample test for equality of proportions without continuity correction
			statistic (X-squared): NaN
			parameter (df): 1
			p.value: NaN
			estimate (p1, p2):  0 0 
			conf.int:  0 0 
			conf.level:  0.95 

2: Time-window: 1 Baseline Dark
		Comparison: V_V_WT:V_V_HT
		Proportion of V_V_HT in dim_nr3c1.e5_2min_7.5min

	2-sample test for equality of proportions without continuity correction
			statistic (X-squared): NaN
			parameter (df): 1
			p.value: NaN
			estimate (p1, p2):  0 0 
			conf.int:  0 0 
			conf.level:  0.95 


3: Time-window: 1 Baseline Dark
		Comparison: V_V_WT:V_V_HM
		Proportion of V_V_WT in dim_nr3c1.e5_2min_7.5min

	2-sample test for equality of proportions without continuity correction
			statistic (X-squared): NaN
			parameter (df): 1
			p.value: NaN
			estimate (p1, p2):  0 0 
			conf.int:  0 0 
			conf.level:  0.95 

4: Time-window: 1 Baseline Dark
		Comparison: V_V_WT:V_V_HM
		Proportion of V_V_HM in dim_nr3c1.e5_2min_7.5min

	2-sample test for equality of proportions without continuity correction
			statistic (X-squared): NaN
			parameter (df): 1
			p.value: NaN
			estimate (p1, p2):  0 0 
			conf.int:  0 0 
			conf.level:  0.95 


5: Time-window: 1 Baseline Dark
		Comparison: V_V_HT:V_V_HM
		Proportion of V_V_HT in dim_nr3c1.e5_2min_7.5min

	2-sample test for equality of proportions without continuity correction
			statistic (X-squared): NaN
			parameter (df): 1
			p.value: NaN
			estimate (p1, p2):  0 0 
			conf.int:  0 0 
			conf.level:  0.95 

6: Time-window: 1 Baseline Dark
		Comparison: V_V_HT:V_V_HM
		Proportion of V_V_HM in dim_nr3c1.e5_2min_7.5min

	2-sample test for equality of proportions without continuity correction
			statistic (X-squared): NaN
			parameter (df): 1
			p.value: NaN
			estimate (p1, p2):  0 0 
			conf.int:  0 0 
			conf.level:  0.95 


7: Time-window: 2 Light
		Comparison: V_V_WT:V_V_HT
		Proportion of V_V_WT in dim_nr3c1.e5_2min_7.5min

	2-sample test for equality of proportions without continuity correction
			statistic (X-squared): NaN
			parameter (df): 1
			p.value: NaN
			estimate (p1, p2):  0 0 
			conf.int:  0 0 
			conf.level:  0.95 

8: Time-window: 2 Light
		Comparison: V_V_WT:V_V_HT
		Proportion of V_V_HT in dim_nr3c1.e5_2min_7.5min

	2-sample test for equality of proportions without continuity correction
			statistic (X-squared): NaN
			parameter (df): 1
			p.value: NaN
			estimate (p1, p2):  0 0 
			conf.int:  0 0 
			conf.level:  0.95 


9: Time-window: 2 Light
		Comparison: V_V_WT:V_V_HM
		Proportion of V_V_WT in dim_nr3c1.e5_2min_7.5min

	2-sample test for equality of proportions without continuity correction
			statistic (X-squared): NaN
			parameter (df): 1
			p.value: NaN
			estimate (p1, p2):  0 0 
			conf.int:  0 0 
			conf.level:  0.95 

10: Time-window: 2 Light
		Comparison: V_V_WT:V_V_HM
		Proportion of V_V_HM in dim_nr3c1.e5_2min_7.5min

	2-sample test for equality of proportions without continuity correction
			statistic (X-squared): NaN
			parameter (df): 1
			p.value: NaN
			estimate (p1, p2):  0 0 
			conf.int:  0 0 
			conf.level:  0.95 


11: Time-window: 2 Light
		Comparison: V_V_HT:V_V_HM
		Proportion of V_V_HT in dim_nr3c1.e5_2min_7.5min

	2-sample test for equality of proportions with continuity correction
			statistic (X-squared): 5.97961089943832
			parameter (df): 1
			p.value: 0.0144721946968317
			estimate (p1, p2):  0 0.06094808 
			conf.int:  -0.08877926 -0.0331169 
			conf.level:  0.95 

12: Time-window: 2 Light
		Comparison: V_V_HT:V_V_HM
		Proportion of V_V_HM in dim_nr3c1.e5_2min_7.5min

	2-sample test for equality of proportions without continuity correction
			statistic (X-squared): NaN
			parameter (df): 1
			p.value: NaN
			estimate (p1, p2):  0 0 
			conf.int:  0 0 
			conf.level:  0.95 


13: Time-window: 3 Dark
		Comparison: V_V_WT:V_V_HT
		Proportion of V_V_WT in dim_nr3c1.e5_2min_7.5min

	2-sample test for equality of proportions without continuity correction
			statistic (X-squared): NaN
			parameter (df): 1
			p.value: NaN
			estimate (p1, p2):  0 0 
			conf.int:  0 0 
			conf.level:  0.95 

14: Time-window: 3 Dark
		Comparison: V_V_WT:V_V_HT
		Proportion of V_V_HT in dim_nr3c1.e5_2min_7.5min

	2-sample test for equality of proportions without continuity correction
			statistic (X-squared): NaN
			parameter (df): 1
			p.value: NaN
			estimate (p1, p2):  0 0 
			conf.int:  0 0 
			conf.level:  0.95 


15: Time-window: 3 Dark
		Comparison: V_V_WT:V_V_HM
		Proportion of V_V_WT in dim_nr3c1.e5_2min_7.5min

	2-sample test for equality of proportions without continuity correction
			statistic (X-squared): NaN
			parameter (df): 1
			p.value: NaN
			estimate (p1, p2):  0 0 
			conf.int:  0 0 
			conf.level:  0.95 

16: Time-window: 3 Dark
		Comparison: V_V_WT:V_V_HM
		Proportion of V_V_HM in dim_nr3c1.e5_2min_7.5min

	2-sample test for equality of proportions without continuity correction
			statistic (X-squared): NaN
			parameter (df): 1
			p.value: NaN
			estimate (p1, p2):  0 0 
			conf.int:  0 0 
			conf.level:  0.95 


17: Time-window: 3 Dark
		Comparison: V_V_HT:V_V_HM
		Proportion of V_V_HT in dim_nr3c1.e5_2min_7.5min

	2-sample test for equality of proportions with continuity correction
			statistic (X-squared): 6.53882368300674
			parameter (df): 1
			p.value: 0.0105545116058623
			estimate (p1, p2):  0.1982379 0.1325843 
			conf.int:  0.01507964 0.1162276 
			conf.level:  0.95 

18: Time-window: 3 Dark
		Comparison: V_V_HT:V_V_HM
		Proportion of V_V_HM in dim_nr3c1.e5_2min_7.5min

	2-sample test for equality of proportions with continuity correction
			statistic (X-squared): 62.2771382366428
			parameter (df): 1
			p.value: 2.9836880095189e-15
			estimate (p1, p2):  0 0.1325843 
			conf.int:  -0.1663177 -0.09885085 
			conf.level:  0.95 


19: Time-window: 4 Light
		Comparison: V_V_WT:V_V_HT
		Proportion of V_V_WT in dim_nr3c1.e5_2min_7.5min

	2-sample test for equality of proportions without continuity correction
			statistic (X-squared): NaN
			parameter (df): 1
			p.value: NaN
			estimate (p1, p2):  0 0 
			conf.int:  0 0 
			conf.level:  0.95 

20: Time-window: 4 Light
		Comparison: V_V_WT:V_V_HT
		Proportion of V_V_HT in dim_nr3c1.e5_2min_7.5min

	2-sample test for equality of proportions without continuity correction
			statistic (X-squared): NaN
			parameter (df): 1
			p.value: NaN
			estimate (p1, p2):  0 0 
			conf.int:  0 0 
			conf.level:  0.95 


21: Time-window: 4 Light
		Comparison: V_V_WT:V_V_HM
		Proportion of V_V_WT in dim_nr3c1.e5_2min_7.5min

	2-sample test for equality of proportions with continuity correction
			statistic (X-squared): 10.3147665448495
			parameter (df): 1
			p.value: 0.00131969988781166
			estimate (p1, p2):  0 0.08501119 
			conf.int:  -0.1158907 -0.05413162 
			conf.level:  0.95 

22: Time-window: 4 Light
		Comparison: V_V_WT:V_V_HM
		Proportion of V_V_HM in dim_nr3c1.e5_2min_7.5min

	2-sample test for equality of proportions without continuity correction
			statistic (X-squared): NaN
			parameter (df): 1
			p.value: NaN
			estimate (p1, p2):  0 0 
			conf.int:  0 0 
			conf.level:  0.95 


23: Time-window: 4 Light
		Comparison: V_V_HT:V_V_HM
		Proportion of V_V_HT in dim_nr3c1.e5_2min_7.5min

	2-sample test for equality of proportions without continuity correction
			statistic (X-squared): NaN
			parameter (df): 1
			p.value: NaN
			estimate (p1, p2):  0 0 
			conf.int:  0 0 
			conf.level:  0.95 

24: Time-window: 4 Light
		Comparison: V_V_HT:V_V_HM
		Proportion of V_V_HM in dim_nr3c1.e5_2min_7.5min

	2-sample test for equality of proportions without continuity correction
			statistic (X-squared): NaN
			parameter (df): 1
			p.value: NaN
			estimate (p1, p2):  0 0 
			conf.int:  0 0 
			conf.level:  0.95 


25: Time-window: 5 Dark
		Comparison: V_V_WT:V_V_HT
		Proportion of V_V_WT in dim_nr3c1.e5_2min_7.5min

	2-sample test for equality of proportions with continuity correction
			statistic (X-squared): 136.885399736076
			parameter (df): 1
			p.value: 1.27749111873915e-31
			estimate (p1, p2):  0 0.2628062 
			conf.int:  -0.3057175 -0.219895 
			conf.level:  0.95 

26: Time-window: 5 Dark
		Comparison: V_V_WT:V_V_HT
		Proportion of V_V_HT in dim_nr3c1.e5_2min_7.5min

	2-sample test for equality of proportions without continuity correction
			statistic (X-squared): NaN
			parameter (df): 1
			p.value: NaN
			estimate (p1, p2):  0 0 
			conf.int:  0 0 
			conf.level:  0.95 


27: Time-window: 5 Dark
		Comparison: V_V_WT:V_V_HM
		Proportion of V_V_WT in dim_nr3c1.e5_2min_7.5min

	2-sample test for equality of proportions with continuity correction
			statistic (X-squared): 509.517189863913
			parameter (df): 1
			p.value: 8.07719229554676e-113
			estimate (p1, p2):  0.8047722 0.06013363 
			conf.int:  0.7000995 0.7891777 
			conf.level:  0.95 

28: Time-window: 5 Dark
		Comparison: V_V_WT:V_V_HM
		Proportion of V_V_HM in dim_nr3c1.e5_2min_7.5min

	2-sample test for equality of proportions without continuity correction
			statistic (X-squared): NaN
			parameter (df): 1
			p.value: NaN
			estimate (p1, p2):  0 0 
			conf.int:  0 0 
			conf.level:  0.95 


29: Time-window: 5 Dark
		Comparison: V_V_HT:V_V_HM
		Proportion of V_V_HT in dim_nr3c1.e5_2min_7.5min

	2-sample test for equality of proportions with continuity correction
			statistic (X-squared): 688.541295772278
			parameter (df): 1
			p.value: 9.27905897981763e-152
			estimate (p1, p2):  0.8655098 0 
			conf.int:  0.8321672 0.8988523 
			conf.level:  0.95 

30: Time-window: 5 Dark
		Comparison: V_V_HT:V_V_HM
		Proportion of V_V_HM in dim_nr3c1.e5_2min_7.5min

	2-sample test for equality of proportions with continuity correction
			statistic (X-squared): 105.381750999269
			parameter (df): 1
			p.value: 1.00733332589145e-24
			estimate (p1, p2):  0 0.2093541 
			conf.int:  -0.2491843 -0.169524 
			conf.level:  0.95 


31: Time-window: 6 Light
		Comparison: V_V_WT:V_V_HT
		Proportion of V_V_WT in dim_nr3c1.e5_2min_7.5min

	2-sample test for equality of proportions with continuity correction
			statistic (X-squared): 0.483468178842848
			parameter (df): 1
			p.value: 0.486855559723193
			estimate (p1, p2):  0 0.01108647 
			conf.int:  -0.02556235 0.003389405 
			conf.level:  0.95 

32: Time-window: 6 Light
		Comparison: V_V_WT:V_V_HT
		Proportion of V_V_HT in dim_nr3c1.e5_2min_7.5min

	2-sample test for equality of proportions without continuity correction
			statistic (X-squared): NaN
			parameter (df): 1
			p.value: NaN
			estimate (p1, p2):  0 0 
			conf.int:  0 0 
			conf.level:  0.95 


33: Time-window: 6 Light
		Comparison: V_V_WT:V_V_HM
		Proportion of V_V_WT in dim_nr3c1.e5_2min_7.5min

	2-sample test for equality of proportions with continuity correction
			statistic (X-squared): 64.7546306728406
			parameter (df): 1
			p.value: 8.48300265314081e-16
			estimate (p1, p2):  0.1481481 0 
			conf.int:  0.08341034 0.212886 
			conf.level:  0.95 

34: Time-window: 6 Light
		Comparison: V_V_WT:V_V_HM
		Proportion of V_V_HM in dim_nr3c1.e5_2min_7.5min

	2-sample test for equality of proportions without continuity correction
			statistic (X-squared): NaN
			parameter (df): 1
			p.value: NaN
			estimate (p1, p2):  0 0 
			conf.int:  0 0 
			conf.level:  0.95 


35: Time-window: 6 Light
		Comparison: V_V_HT:V_V_HM
		Proportion of V_V_HT in dim_nr3c1.e5_2min_7.5min

	2-sample test for equality of proportions with continuity correction
			statistic (X-squared): 40.0866460765154
			parameter (df): 1
			p.value: 2.42944104149449e-10
			estimate (p1, p2):  0.0962963 0 
			conf.int:  0.04172181 0.1508708 
			conf.level:  0.95 

36: Time-window: 6 Light
		Comparison: V_V_HT:V_V_HM
		Proportion of V_V_HM in dim_nr3c1.e5_2min_7.5min

	2-sample test for equality of proportions without continuity correction
			statistic (X-squared): NaN
			parameter (df): 1
			p.value: NaN
			estimate (p1, p2):  0 0 
			conf.int:  0 0 
			conf.level:  0.95 


37: Time-window: 7 Dark
		Comparison: V_V_WT:V_V_HT
		Proportion of V_V_WT in dim_nr3c1.e5_2min_7.5min

	2-sample test for equality of proportions without continuity correction
			statistic (X-squared): NaN
			parameter (df): 1
			p.value: NaN
			estimate (p1, p2):  0 0 
			conf.int:  0 0 
			conf.level:  0.95 

38: Time-window: 7 Dark
		Comparison: V_V_WT:V_V_HT
		Proportion of V_V_HT in dim_nr3c1.e5_2min_7.5min

	2-sample test for equality of proportions with continuity correction
			statistic (X-squared): 58.3116210240048
			parameter (df): 1
			p.value: 2.2371867156607e-14
			estimate (p1, p2):  0 0.1219512 
			conf.int:  -0.1543332 -0.08956924 
			conf.level:  0.95 


39: Time-window: 7 Dark
		Comparison: V_V_WT:V_V_HM
		Proportion of V_V_WT in dim_nr3c1.e5_2min_7.5min

	2-sample test for equality of proportions with continuity correction
			statistic (X-squared): 389.279020993181
			parameter (df): 1
			p.value: 1.18805249403718e-86
			estimate (p1, p2):  0.6030043 0 
			conf.int:  0.5563996 0.6496089 
			conf.level:  0.95 

40: Time-window: 7 Dark
		Comparison: V_V_WT:V_V_HM
		Proportion of V_V_HM in dim_nr3c1.e5_2min_7.5min

	2-sample test for equality of proportions with continuity correction
			statistic (X-squared): 124.19514757475
			parameter (df): 1
			p.value: 7.63528030097699e-29
			estimate (p1, p2):  0 0.2394678 
			conf.int:  -0.2810355 -0.1979002 
			conf.level:  0.95 


41: Time-window: 7 Dark
		Comparison: V_V_HT:V_V_HM
		Proportion of V_V_HT in dim_nr3c1.e5_2min_7.5min

	2-sample test for equality of proportions with continuity correction
			statistic (X-squared): 164.762820626724
			parameter (df): 1
			p.value: 1.03067445414702e-37
			estimate (p1, p2):  0.5901288 0.1751663 
			conf.int:  0.3559956 0.4739293 
			conf.level:  0.95 

42: Time-window: 7 Dark
		Comparison: V_V_HT:V_V_HM
		Proportion of V_V_HM in dim_nr3c1.e5_2min_7.5min

	2-sample test for equality of proportions with continuity correction
			statistic (X-squared): 44.5071907618992
			parameter (df): 1
			p.value: 2.53424694594312e-11
			estimate (p1, p2):  0 0.09534368 
			conf.int:  -0.1246302 -0.06605719 
			conf.level:  0.95 


43: Time-window: 8 Light
		Comparison: V_V_WT:V_V_HT
		Proportion of V_V_WT in dim_nr3c1.e5_2min_7.5min

	2-sample test for equality of proportions without continuity correction
			statistic (X-squared): NaN
			parameter (df): 1
			p.value: NaN
			estimate (p1, p2):  0 0 
			conf.int:  0 0 
			conf.level:  0.95 

44: Time-window: 8 Light
		Comparison: V_V_WT:V_V_HT
		Proportion of V_V_HT in dim_nr3c1.e5_2min_7.5min

	2-sample test for equality of proportions without continuity correction
			statistic (X-squared): NaN
			parameter (df): 1
			p.value: NaN
			estimate (p1, p2):  0 0 
			conf.int:  0 0 
			conf.level:  0.95 


45: Time-window: 8 Light
		Comparison: V_V_WT:V_V_HM
		Proportion of V_V_WT in dim_nr3c1.e5_2min_7.5min

	2-sample test for equality of proportions without continuity correction
			statistic (X-squared): NaN
			parameter (df): 1
			p.value: NaN
			estimate (p1, p2):  0 0 
			conf.int:  0 0 
			conf.level:  0.95 

46: Time-window: 8 Light
		Comparison: V_V_WT:V_V_HM
		Proportion of V_V_HM in dim_nr3c1.e5_2min_7.5min

	2-sample test for equality of proportions without continuity correction
			statistic (X-squared): NaN
			parameter (df): 1
			p.value: NaN
			estimate (p1, p2):  0 0 
			conf.int:  0 0 
			conf.level:  0.95 


47: Time-window: 8 Light
		Comparison: V_V_HT:V_V_HM
		Proportion of V_V_HT in dim_nr3c1.e5_2min_7.5min

	2-sample test for equality of proportions without continuity correction
			statistic (X-squared): NaN
			parameter (df): 1
			p.value: NaN
			estimate (p1, p2):  0 0 
			conf.int:  0 0 
			conf.level:  0.95 

48: Time-window: 8 Light
		Comparison: V_V_HT:V_V_HM
		Proportion of V_V_HM in dim_nr3c1.e5_2min_7.5min

	2-sample test for equality of proportions without continuity correction
			statistic (X-squared): NaN
			parameter (df): 1
			p.value: NaN
			estimate (p1, p2):  0 0 
			conf.int:  0 0 
			conf.level:  0.95 


49: Time-window: 9 Dark
		Comparison: V_V_WT:V_V_HT
		Proportion of V_V_WT in dim_nr3c1.e5_2min_7.5min

	2-sample test for equality of proportions without continuity correction
			statistic (X-squared): NaN
			parameter (df): 1
			p.value: NaN
			estimate (p1, p2):  0 0 
			conf.int:  0 0 
			conf.level:  0.95 

50: Time-window: 9 Dark
		Comparison: V_V_WT:V_V_HT
		Proportion of V_V_HT in dim_nr3c1.e5_2min_7.5min

	2-sample test for equality of proportions with continuity correction
			statistic (X-squared): 394.434423825531
			parameter (df): 1
			p.value: 8.96420176289274e-88
			estimate (p1, p2):  0 0.2752137 
			conf.int:  -0.3016325 -0.2487949 
			conf.level:  0.95 


51: Time-window: 9 Dark
		Comparison: V_V_WT:V_V_HM
		Proportion of V_V_WT in dim_nr3c1.e5_2min_7.5min

	2-sample test for equality of proportions with continuity correction
			statistic (X-squared): 96.6433749931533
			parameter (df): 1
			p.value: 8.30096745824179e-23
			estimate (p1, p2):  0.0808 0 
			conf.int:  0.06486476 0.09673524 
			conf.level:  0.95 

52: Time-window: 9 Dark
		Comparison: V_V_WT:V_V_HM
		Proportion of V_V_HM in dim_nr3c1.e5_2min_7.5min

	2-sample test for equality of proportions with continuity correction
			statistic (X-squared): 1621.68653000311
			parameter (df): 1
			p.value: 0
			estimate (p1, p2):  0 0.7982906 
			conf.int:  -0.8221111 -0.7744701 
			conf.level:  0.95 


53: Time-window: 9 Dark
		Comparison: V_V_HT:V_V_HM
		Proportion of V_V_HT in dim_nr3c1.e5_2min_7.5min

	2-sample test for equality of proportions with continuity correction
			statistic (X-squared): 1.3483580245019e-31
			parameter (df): 1
			p.value: 1
			estimate (p1, p2):  0.028 0.02735043 
			conf.int:  -0.01307604 0.01437519 
			conf.level:  0.95 

54: Time-window: 9 Dark
		Comparison: V_V_HT:V_V_HM
		Proportion of V_V_HM in dim_nr3c1.e5_2min_7.5min

	2-sample test for equality of proportions with continuity correction
			statistic (X-squared): 1051.4325281076
			parameter (df): 1
			p.value: 1.18840579008767e-230
			estimate (p1, p2):  0 0.5991453 
			conf.int:  -0.6280538 -0.5702368 
			conf.level:  0.95 
