# Supplementary material for: Key HPI axis receptors facilitate light adaptive behavior in larval zebrafish
Source: Sci Rep. 2024 Apr 2;14:7759. doi: 10.1038/s41598-024-57707-6 (PMC10987622; doi:10.1038/s41598-024-57707-6)
Supplement: Supplementary file 1 — Supplementary Information. [file 41598_2024_57707_MOESM1_ESM.zip › Supp_Data/SuppDataS55_nr3c1.e2_pw_4min_6min_total.txt]

Supplementary Data S55. nr3c1.e2 total dark and total light periods combined
Pairwise comparison between 2 genotypes in 4x[7.5_4-min] regimen vs. 4x[7.5_6-min] regimen.
Proportion of significantly high locomotor activity levels between compared pairs.

i.e., 
WT:HM (WT vs. HM)
P1: Proportion where WT moved significantly more than HM in 4x[7.5 + 2-min] assay
vs. 
P2: Proportion where WT moved significantly more than HM in 4x[7.5 + 4-min] assay

Is the proportion P1 significantly different from the proportion P2?

Time-window: a given photo period,
Comparison: compared groups, 
Proportion: proportion of time points out of all time points 
			where a given group moved significantly more. In two compared assay paradigms,
Statistic: x-squared statistic,
Parameter: degree of freedom,
p.value: p value,
Estimate: proportion estimates. Proportion 1, Proportion 2


1: Time-window: Dark total
		Comparison: V_V_WT:V_V_HT
		Proportion of V_V_WT in nr3c1.e2_4min_6min

	2-sample test for equality of proportions with continuity correction
			statistic (X-squared): 713.604393240965
			parameter (df): 1
			p.value: 3.29139272932077e-157
			estimate (p1, p2):  0.08469539 0.5699169 
			conf.int:  -0.5165151 -0.4539278 
			conf.level:  0.95 

2: Time-window: Dark total
		Comparison: V_V_WT:V_V_HT
		Proportion of V_V_HT in nr3c1.e2_4min_6min

	2-sample test for equality of proportions without continuity correction
			statistic (X-squared): NaN
			parameter (df): 1
			p.value: NaN
			estimate (p1, p2):  0 0 
			conf.int:  0 0 
			conf.level:  0.95 


3: Time-window: Dark total
		Comparison: V_V_WT:V_V_HM
		Proportion of V_V_WT in nr3c1.e2_4min_6min

	2-sample test for equality of proportions with continuity correction
			statistic (X-squared): 252.60187815267
			parameter (df): 1
			p.value: 7.03425781653049e-57
			estimate (p1, p2):  0.9465082 0.7157974 
			conf.int:  0.2028471 0.2585744 
			conf.level:  0.95 

4: Time-window: Dark total
		Comparison: V_V_WT:V_V_HM
		Proportion of V_V_HM in nr3c1.e2_4min_6min

	2-sample test for equality of proportions without continuity correction
			statistic (X-squared): NaN
			parameter (df): 1
			p.value: NaN
			estimate (p1, p2):  0 0 
			conf.int:  0 0 
			conf.level:  0.95 


5: Time-window: Dark total
		Comparison: V_V_HT:V_V_HM
		Proportion of V_V_HT in nr3c1.e2_4min_6min

	2-sample test for equality of proportions with continuity correction
			statistic (X-squared): 1465.05492569937
			parameter (df): 1
			p.value: 1.53506196162875e-320
			estimate (p1, p2):  0.9123328 0.1738473 
			conf.int:  0.7123335 0.7646375 
			conf.level:  0.95 

6: Time-window: Dark total
		Comparison: V_V_HT:V_V_HM
		Proportion of V_V_HM in nr3c1.e2_4min_6min

	2-sample test for equality of proportions without continuity correction
			statistic (X-squared): NaN
			parameter (df): 1
			p.value: NaN
			estimate (p1, p2):  0 0 
			conf.int:  0 0 
			conf.level:  0.95 


1: Time-window: Light total
		Comparison: V_V_WT:V_V_HT
		Proportion of V_V_WT in nr3c1.e2_4min_6min

	2-sample test for equality of proportions with continuity correction
			statistic (X-squared): 7.9349465530237
			parameter (df): 1
			p.value: 0.00484890594143117
			estimate (p1, p2):  0.007261411 0 
			conf.int:  0.001027961 0.01349486 
			conf.level:  0.95 

2: Time-window: Light total
		Comparison: V_V_WT:V_V_HT
		Proportion of V_V_HT in nr3c1.e2_4min_6min

	2-sample test for equality of proportions without continuity correction
			statistic (X-squared): NaN
			parameter (df): 1
			p.value: NaN
			estimate (p1, p2):  0 0 
			conf.int:  0 0 
			conf.level:  0.95 


3: Time-window: Light total
		Comparison: V_V_WT:V_V_HM
		Proportion of V_V_WT in nr3c1.e2_4min_6min

	2-sample test for equality of proportions with continuity correction
			statistic (X-squared): 649.710049881947
			parameter (df): 1
			p.value: 2.58326897437655e-143
			estimate (p1, p2):  0.3900415 0 
			conf.int:  0.3583773 0.4217057 
			conf.level:  0.95 

4: Time-window: Light total
		Comparison: V_V_WT:V_V_HM
		Proportion of V_V_HM in nr3c1.e2_4min_6min

	2-sample test for equality of proportions without continuity correction
			statistic (X-squared): NaN
			parameter (df): 1
			p.value: NaN
			estimate (p1, p2):  0 0 
			conf.int:  0 0 
			conf.level:  0.95 


5: Time-window: Light total
		Comparison: V_V_HT:V_V_HM
		Proportion of V_V_HT in nr3c1.e2_4min_6min

	2-sample test for equality of proportions with continuity correction
			statistic (X-squared): 255.111446962555
			parameter (df): 1
			p.value: 1.99591592133354e-57
			estimate (p1, p2):  0.1929461 0.0078125 
			conf.int:  0.1589285 0.2113386 
			conf.level:  0.95 

6: Time-window: Light total
		Comparison: V_V_HT:V_V_HM
		Proportion of V_V_HM in nr3c1.e2_4min_6min

	2-sample test for equality of proportions without continuity correction
			statistic (X-squared): NaN
			parameter (df): 1
			p.value: NaN
			estimate (p1, p2):  0 0 
			conf.int:  0 0 
			conf.level:  0.95 
