# Supplementary material for: Key HPI axis receptors facilitate light adaptive behavior in larval zebrafish
Source: Sci Rep. 2024 Apr 2;14:7759. doi: 10.1038/s41598-024-57707-6 (PMC10987622; doi:10.1038/s41598-024-57707-6)
Supplement: Supplementary file 1 — Supplementary Information. [file 41598_2024_57707_MOESM1_ESM.zip › Supp_Data/SuppDataS44_nr3c2.e2_pw_2min_7.5min_each.txt]

Supplementary Data S44. nr3c2.e2 for each photo period
Pairwise comparison between 2 genotypes in 4x[7.5_2-min] regimen vs. 4x[7.5_7.5-min] regimen.
Proportion of significantly high locomotor activity levels between compared pairs.

i.e., 
WT:HM (WT vs. HM)
P1: Proportion where WT moved significantly more than HM in 4x[7.5 + 2-min] assay
vs. 
P2: Proportion where WT moved significantly more than HM in 4x[7.5 + 4-min] assay

Is the proportion P1 significantly different from the proportion P2?

Time-window: a given photo period,
Comparison: compared groups, 
Proportion: proportion of time points out of all time points 
			where a given group moved significantly more. In two compared assay paradigms,
Statistic: x-squared statistic,
Parameter: degree of freedom,
p.value: p value,
Estimate: proportion estimates. Proportion 1, Proportion 2


1: Time-window: 1 Baseline Dark
		Comparison: V_V_WT:V_V_HT
		Proportion of V_V_WT in nr3c2.e2_2min_7.5min

	2-sample test for equality of proportions without continuity correction
			statistic (X-squared): NaN
			parameter (df): 1
			p.value: NaN
			estimate (p1, p2):  0 0 
			conf.int:  0 0 
			conf.level:  0.95 

2: Time-window: 1 Baseline Dark
		Comparison: V_V_WT:V_V_HT
		Proportion of V_V_HT in nr3c2.e2_2min_7.5min

	2-sample test for equality of proportions without continuity correction
			statistic (X-squared): NaN
			parameter (df): 1
			p.value: NaN
			estimate (p1, p2):  0 0 
			conf.int:  0 0 
			conf.level:  0.95 


3: Time-window: 1 Baseline Dark
		Comparison: V_V_WT:V_V_HM
		Proportion of V_V_WT in nr3c2.e2_2min_7.5min

	2-sample test for equality of proportions without continuity correction
			statistic (X-squared): NaN
			parameter (df): 1
			p.value: NaN
			estimate (p1, p2):  0 0 
			conf.int:  0 0 
			conf.level:  0.95 

4: Time-window: 1 Baseline Dark
		Comparison: V_V_WT:V_V_HM
		Proportion of V_V_HM in nr3c2.e2_2min_7.5min

	2-sample test for equality of proportions without continuity correction
			statistic (X-squared): NaN
			parameter (df): 1
			p.value: NaN
			estimate (p1, p2):  0 0 
			conf.int:  0 0 
			conf.level:  0.95 


5: Time-window: 1 Baseline Dark
		Comparison: V_V_HT:V_V_HM
		Proportion of V_V_HT in nr3c2.e2_2min_7.5min

	2-sample test for equality of proportions without continuity correction
			statistic (X-squared): NaN
			parameter (df): 1
			p.value: NaN
			estimate (p1, p2):  0 0 
			conf.int:  0 0 
			conf.level:  0.95 

6: Time-window: 1 Baseline Dark
		Comparison: V_V_HT:V_V_HM
		Proportion of V_V_HM in nr3c2.e2_2min_7.5min

	2-sample test for equality of proportions without continuity correction
			statistic (X-squared): NaN
			parameter (df): 1
			p.value: NaN
			estimate (p1, p2):  0 0 
			conf.int:  0 0 
			conf.level:  0.95 


7: Time-window: 2 Light
		Comparison: V_V_WT:V_V_HT
		Proportion of V_V_WT in nr3c2.e2_2min_7.5min

	2-sample test for equality of proportions without continuity correction
			statistic (X-squared): NaN
			parameter (df): 1
			p.value: NaN
			estimate (p1, p2):  0 0 
			conf.int:  0 0 
			conf.level:  0.95 

8: Time-window: 2 Light
		Comparison: V_V_WT:V_V_HT
		Proportion of V_V_HT in nr3c2.e2_2min_7.5min

	2-sample test for equality of proportions without continuity correction
			statistic (X-squared): NaN
			parameter (df): 1
			p.value: NaN
			estimate (p1, p2):  0 0 
			conf.int:  0 0 
			conf.level:  0.95 


9: Time-window: 2 Light
		Comparison: V_V_WT:V_V_HM
		Proportion of V_V_WT in nr3c2.e2_2min_7.5min

	2-sample test for equality of proportions with continuity correction
			statistic (X-squared): 256.134670938178
			parameter (df): 1
			p.value: 1.19423402094262e-57
			estimate (p1, p2):  0.5267857 0 
			conf.int:  0.4287287 0.6248427 
			conf.level:  0.95 

10: Time-window: 2 Light
		Comparison: V_V_WT:V_V_HM
		Proportion of V_V_HM in nr3c2.e2_2min_7.5min

	2-sample test for equality of proportions without continuity correction
			statistic (X-squared): NaN
			parameter (df): 1
			p.value: NaN
			estimate (p1, p2):  0 0 
			conf.int:  0 0 
			conf.level:  0.95 


11: Time-window: 2 Light
		Comparison: V_V_HT:V_V_HM
		Proportion of V_V_HT in nr3c2.e2_2min_7.5min

	2-sample test for equality of proportions with continuity correction
			statistic (X-squared): 174.775157438269
			parameter (df): 1
			p.value: 6.70357835704189e-40
			estimate (p1, p2):  0.375 0 
			conf.int:  0.2797504 0.4702496 
			conf.level:  0.95 

12: Time-window: 2 Light
		Comparison: V_V_HT:V_V_HM
		Proportion of V_V_HM in nr3c2.e2_2min_7.5min

	2-sample test for equality of proportions without continuity correction
			statistic (X-squared): NaN
			parameter (df): 1
			p.value: NaN
			estimate (p1, p2):  0 0 
			conf.int:  0 0 
			conf.level:  0.95 


13: Time-window: 3 Dark
		Comparison: V_V_WT:V_V_HT
		Proportion of V_V_WT in nr3c2.e2_2min_7.5min

	2-sample test for equality of proportions with continuity correction
			statistic (X-squared): 187.616041256062
			parameter (df): 1
			p.value: 1.05369427211051e-42
			estimate (p1, p2):  0.3490991 0 
			conf.int:  0.3025226 0.3956756 
			conf.level:  0.95 

14: Time-window: 3 Dark
		Comparison: V_V_WT:V_V_HT
		Proportion of V_V_HT in nr3c2.e2_2min_7.5min

	2-sample test for equality of proportions without continuity correction
			statistic (X-squared): NaN
			parameter (df): 1
			p.value: NaN
			estimate (p1, p2):  0 0 
			conf.int:  0 0 
			conf.level:  0.95 


15: Time-window: 3 Dark
		Comparison: V_V_WT:V_V_HM
		Proportion of V_V_WT in nr3c2.e2_2min_7.5min

	2-sample test for equality of proportions with continuity correction
			statistic (X-squared): 291.312234150132
			parameter (df): 1
			p.value: 2.57415420361534e-65
			estimate (p1, p2):  0.4932432 0 
			conf.int:  0.4445024 0.5419841 
			conf.level:  0.95 

16: Time-window: 3 Dark
		Comparison: V_V_WT:V_V_HM
		Proportion of V_V_HM in nr3c2.e2_2min_7.5min

	2-sample test for equality of proportions without continuity correction
			statistic (X-squared): NaN
			parameter (df): 1
			p.value: NaN
			estimate (p1, p2):  0 0 
			conf.int:  0 0 
			conf.level:  0.95 


17: Time-window: 3 Dark
		Comparison: V_V_HT:V_V_HM
		Proportion of V_V_HT in nr3c2.e2_2min_7.5min

	2-sample test for equality of proportions with continuity correction
			statistic (X-squared): 66.5429821208522
			parameter (df): 1
			p.value: 3.42346723996272e-16
			estimate (p1, p2):  0.1418919 0 
			conf.int:  0.1071978 0.176586 
			conf.level:  0.95 

18: Time-window: 3 Dark
		Comparison: V_V_HT:V_V_HM
		Proportion of V_V_HM in nr3c2.e2_2min_7.5min

	2-sample test for equality of proportions without continuity correction
			statistic (X-squared): NaN
			parameter (df): 1
			p.value: NaN
			estimate (p1, p2):  0 0 
			conf.int:  0 0 
			conf.level:  0.95 


19: Time-window: 4 Light
		Comparison: V_V_WT:V_V_HT
		Proportion of V_V_WT in nr3c2.e2_2min_7.5min

	2-sample test for equality of proportions without continuity correction
			statistic (X-squared): NaN
			parameter (df): 1
			p.value: NaN
			estimate (p1, p2):  0 0 
			conf.int:  0 0 
			conf.level:  0.95 

20: Time-window: 4 Light
		Comparison: V_V_WT:V_V_HT
		Proportion of V_V_HT in nr3c2.e2_2min_7.5min

	2-sample test for equality of proportions without continuity correction
			statistic (X-squared): NaN
			parameter (df): 1
			p.value: NaN
			estimate (p1, p2):  0 0 
			conf.int:  0 0 
			conf.level:  0.95 


21: Time-window: 4 Light
		Comparison: V_V_WT:V_V_HM
		Proportion of V_V_WT in nr3c2.e2_2min_7.5min

	2-sample test for equality of proportions without continuity correction
			statistic (X-squared): NaN
			parameter (df): 1
			p.value: NaN
			estimate (p1, p2):  0 0 
			conf.int:  0 0 
			conf.level:  0.95 

22: Time-window: 4 Light
		Comparison: V_V_WT:V_V_HM
		Proportion of V_V_HM in nr3c2.e2_2min_7.5min

	2-sample test for equality of proportions without continuity correction
			statistic (X-squared): NaN
			parameter (df): 1
			p.value: NaN
			estimate (p1, p2):  0 0 
			conf.int:  0 0 
			conf.level:  0.95 


23: Time-window: 4 Light
		Comparison: V_V_HT:V_V_HM
		Proportion of V_V_HT in nr3c2.e2_2min_7.5min

	2-sample test for equality of proportions without continuity correction
			statistic (X-squared): NaN
			parameter (df): 1
			p.value: NaN
			estimate (p1, p2):  0 0 
			conf.int:  0 0 
			conf.level:  0.95 

24: Time-window: 4 Light
		Comparison: V_V_HT:V_V_HM
		Proportion of V_V_HM in nr3c2.e2_2min_7.5min

	2-sample test for equality of proportions without continuity correction
			statistic (X-squared): NaN
			parameter (df): 1
			p.value: NaN
			estimate (p1, p2):  0 0 
			conf.int:  0 0 
			conf.level:  0.95 


25: Time-window: 5 Dark
		Comparison: V_V_WT:V_V_HT
		Proportion of V_V_WT in nr3c2.e2_2min_7.5min

	2-sample test for equality of proportions with continuity correction
			statistic (X-squared): 365.277053173123
			parameter (df): 1
			p.value: 1.9977616446711e-81
			estimate (p1, p2):  0.5733333 0 
			conf.int:  0.525438 0.6212286 
			conf.level:  0.95 

26: Time-window: 5 Dark
		Comparison: V_V_WT:V_V_HT
		Proportion of V_V_HT in nr3c2.e2_2min_7.5min

	2-sample test for equality of proportions without continuity correction
			statistic (X-squared): NaN
			parameter (df): 1
			p.value: NaN
			estimate (p1, p2):  0 0 
			conf.int:  0 0 
			conf.level:  0.95 


27: Time-window: 5 Dark
		Comparison: V_V_WT:V_V_HM
		Proportion of V_V_WT in nr3c2.e2_2min_7.5min

	2-sample test for equality of proportions with continuity correction
			statistic (X-squared): 94.8658635463399
			parameter (df): 1
			p.value: 2.03732993570256e-22
			estimate (p1, p2):  0.1911111 0 
			conf.int:  0.1525861 0.2296362 
			conf.level:  0.95 

28: Time-window: 5 Dark
		Comparison: V_V_WT:V_V_HM
		Proportion of V_V_HM in nr3c2.e2_2min_7.5min

	2-sample test for equality of proportions without continuity correction
			statistic (X-squared): NaN
			parameter (df): 1
			p.value: NaN
			estimate (p1, p2):  0 0 
			conf.int:  0 0 
			conf.level:  0.95 


29: Time-window: 5 Dark
		Comparison: V_V_HT:V_V_HM
		Proportion of V_V_HT in nr3c2.e2_2min_7.5min

	2-sample test for equality of proportions without continuity correction
			statistic (X-squared): NaN
			parameter (df): 1
			p.value: NaN
			estimate (p1, p2):  0 0 
			conf.int:  0 0 
			conf.level:  0.95 

30: Time-window: 5 Dark
		Comparison: V_V_HT:V_V_HM
		Proportion of V_V_HM in nr3c2.e2_2min_7.5min

	2-sample test for equality of proportions without continuity correction
			statistic (X-squared): NaN
			parameter (df): 1
			p.value: NaN
			estimate (p1, p2):  0 0 
			conf.int:  0 0 
			conf.level:  0.95 


31: Time-window: 6 Light
		Comparison: V_V_WT:V_V_HT
		Proportion of V_V_WT in nr3c2.e2_2min_7.5min

	2-sample test for equality of proportions without continuity correction
			statistic (X-squared): NaN
			parameter (df): 1
			p.value: NaN
			estimate (p1, p2):  0 0 
			conf.int:  0 0 
			conf.level:  0.95 

32: Time-window: 6 Light
		Comparison: V_V_WT:V_V_HT
		Proportion of V_V_HT in nr3c2.e2_2min_7.5min

	2-sample test for equality of proportions without continuity correction
			statistic (X-squared): NaN
			parameter (df): 1
			p.value: NaN
			estimate (p1, p2):  0 0 
			conf.int:  0 0 
			conf.level:  0.95 


33: Time-window: 6 Light
		Comparison: V_V_WT:V_V_HM
		Proportion of V_V_WT in nr3c2.e2_2min_7.5min

	2-sample test for equality of proportions without continuity correction
			statistic (X-squared): NaN
			parameter (df): 1
			p.value: NaN
			estimate (p1, p2):  0 0 
			conf.int:  0 0 
			conf.level:  0.95 

34: Time-window: 6 Light
		Comparison: V_V_WT:V_V_HM
		Proportion of V_V_HM in nr3c2.e2_2min_7.5min

	2-sample test for equality of proportions without continuity correction
			statistic (X-squared): NaN
			parameter (df): 1
			p.value: NaN
			estimate (p1, p2):  0 0 
			conf.int:  0 0 
			conf.level:  0.95 


35: Time-window: 6 Light
		Comparison: V_V_HT:V_V_HM
		Proportion of V_V_HT in nr3c2.e2_2min_7.5min

	2-sample test for equality of proportions without continuity correction
			statistic (X-squared): NaN
			parameter (df): 1
			p.value: NaN
			estimate (p1, p2):  0 0 
			conf.int:  0 0 
			conf.level:  0.95 

36: Time-window: 6 Light
		Comparison: V_V_HT:V_V_HM
		Proportion of V_V_HM in nr3c2.e2_2min_7.5min

	2-sample test for equality of proportions without continuity correction
			statistic (X-squared): NaN
			parameter (df): 1
			p.value: NaN
			estimate (p1, p2):  0 0 
			conf.int:  0 0 
			conf.level:  0.95 


37: Time-window: 7 Dark
		Comparison: V_V_WT:V_V_HT
		Proportion of V_V_WT in nr3c2.e2_2min_7.5min

	2-sample test for equality of proportions with continuity correction
			statistic (X-squared): 380.311768408634
			parameter (df): 1
			p.value: 1.06434992919503e-84
			estimate (p1, p2):  0.579646 0 
			conf.int:  0.5319791 0.627313 
			conf.level:  0.95 

38: Time-window: 7 Dark
		Comparison: V_V_WT:V_V_HT
		Proportion of V_V_HT in nr3c2.e2_2min_7.5min

	2-sample test for equality of proportions without continuity correction
			statistic (X-squared): NaN
			parameter (df): 1
			p.value: NaN
			estimate (p1, p2):  0 0 
			conf.int:  0 0 
			conf.level:  0.95 


39: Time-window: 7 Dark
		Comparison: V_V_WT:V_V_HM
		Proportion of V_V_WT in nr3c2.e2_2min_7.5min

	2-sample test for equality of proportions with continuity correction
			statistic (X-squared): 344.645162412205
			parameter (df): 1
			p.value: 6.21236171722587e-77
			estimate (p1, p2):  0.539823 0 
			conf.int:  0.4917139 0.5879321 
			conf.level:  0.95 

40: Time-window: 7 Dark
		Comparison: V_V_WT:V_V_HM
		Proportion of V_V_HM in nr3c2.e2_2min_7.5min

	2-sample test for equality of proportions without continuity correction
			statistic (X-squared): NaN
			parameter (df): 1
			p.value: NaN
			estimate (p1, p2):  0 0 
			conf.int:  0 0 
			conf.level:  0.95 


41: Time-window: 7 Dark
		Comparison: V_V_HT:V_V_HM
		Proportion of V_V_HT in nr3c2.e2_2min_7.5min

	2-sample test for equality of proportions without continuity correction
			statistic (X-squared): NaN
			parameter (df): 1
			p.value: NaN
			estimate (p1, p2):  0 0 
			conf.int:  0 0 
			conf.level:  0.95 

42: Time-window: 7 Dark
		Comparison: V_V_HT:V_V_HM
		Proportion of V_V_HM in nr3c2.e2_2min_7.5min

	2-sample test for equality of proportions without continuity correction
			statistic (X-squared): NaN
			parameter (df): 1
			p.value: NaN
			estimate (p1, p2):  0 0 
			conf.int:  0 0 
			conf.level:  0.95 


43: Time-window: 8 Light
		Comparison: V_V_WT:V_V_HT
		Proportion of V_V_WT in nr3c2.e2_2min_7.5min

	2-sample test for equality of proportions without continuity correction
			statistic (X-squared): NaN
			parameter (df): 1
			p.value: NaN
			estimate (p1, p2):  0 0 
			conf.int:  0 0 
			conf.level:  0.95 

44: Time-window: 8 Light
		Comparison: V_V_WT:V_V_HT
		Proportion of V_V_HT in nr3c2.e2_2min_7.5min

	2-sample test for equality of proportions without continuity correction
			statistic (X-squared): NaN
			parameter (df): 1
			p.value: NaN
			estimate (p1, p2):  0 0 
			conf.int:  0 0 
			conf.level:  0.95 


45: Time-window: 8 Light
		Comparison: V_V_WT:V_V_HM
		Proportion of V_V_WT in nr3c2.e2_2min_7.5min

	2-sample test for equality of proportions without continuity correction
			statistic (X-squared): NaN
			parameter (df): 1
			p.value: NaN
			estimate (p1, p2):  0 0 
			conf.int:  0 0 
			conf.level:  0.95 

46: Time-window: 8 Light
		Comparison: V_V_WT:V_V_HM
		Proportion of V_V_HM in nr3c2.e2_2min_7.5min

	2-sample test for equality of proportions without continuity correction
			statistic (X-squared): NaN
			parameter (df): 1
			p.value: NaN
			estimate (p1, p2):  0 0 
			conf.int:  0 0 
			conf.level:  0.95 


47: Time-window: 8 Light
		Comparison: V_V_HT:V_V_HM
		Proportion of V_V_HT in nr3c2.e2_2min_7.5min

	2-sample test for equality of proportions without continuity correction
			statistic (X-squared): NaN
			parameter (df): 1
			p.value: NaN
			estimate (p1, p2):  0 0 
			conf.int:  0 0 
			conf.level:  0.95 

48: Time-window: 8 Light
		Comparison: V_V_HT:V_V_HM
		Proportion of V_V_HM in nr3c2.e2_2min_7.5min

	2-sample test for equality of proportions without continuity correction
			statistic (X-squared): NaN
			parameter (df): 1
			p.value: NaN
			estimate (p1, p2):  0 0 
			conf.int:  0 0 
			conf.level:  0.95 
