# Supplementary material for: Key HPI axis receptors facilitate light adaptive behavior in larval zebrafish
Source: Sci Rep. 2024 Apr 2;14:7759. doi: 10.1038/s41598-024-57707-6 (PMC10987622; doi:10.1038/s41598-024-57707-6)
Supplement: Supplementary file 1 — Supplementary Information. [file 41598_2024_57707_MOESM1_ESM.zip › Supp_Data/SuppDataS27_mc2r_pw_2min_7.5min_total.txt]

Supplementary Data S27. mc2r total dark and total light periods combined
Pairwise comparison between 2 genotypes in 4x[7.5_2-min] regimen vs. 4x[7.5_7.5-min] regimen.
Proportion of significantly high locomotor activity levels between compared pairs.

i.e., 
WT:HM (WT vs. HM)
P1: Proportion where WT moved significantly more than HM in 4x[7.5 + 2-min] assay
vs. 
P2: Proportion where WT moved significantly more than HM in 4x[7.5 + 4-min] assay

Is the proportion P1 significantly different from the proportion P2?

Time-window: a given photo period,
Comparison: compared groups, 
Proportion: proportion of time points out of all time points 
			where a given group moved significantly more. In two compared assay paradigms,
Statistic: x-squared statistic,
Parameter: degree of freedom,
p.value: p value,
Estimate: proportion estimates. Proportion 1, Proportion 2


1: Time-window: Dark total
		Comparison: V_V_WT:V_V_HT
		Proportion of V_V_WT in mc2r_2min_7.5min

	2-sample test for equality of proportions with continuity correction
			statistic (X-squared): 509.304569666585
			parameter (df): 1
			p.value: 8.98505196241385e-113
			estimate (p1, p2):  0.3122704 0 
			conf.int:  0.2869217 0.3376191 
			conf.level:  0.95 

2: Time-window: Dark total
		Comparison: V_V_WT:V_V_HT
		Proportion of V_V_HT in mc2r_2min_7.5min

	2-sample test for equality of proportions without continuity correction
			statistic (X-squared): NaN
			parameter (df): 1
			p.value: NaN
			estimate (p1, p2):  0 0 
			conf.int:  0 0 
			conf.level:  0.95 


3: Time-window: Dark total
		Comparison: V_V_WT:V_V_HM
		Proportion of V_V_WT in mc2r_2min_7.5min

	2-sample test for equality of proportions with continuity correction
			statistic (X-squared): 2428.97452214121
			parameter (df): 1
			p.value: 0
			estimate (p1, p2):  0.9390154 0 
			conf.int:  0.9255735 0.9524573 
			conf.level:  0.95 

4: Time-window: Dark total
		Comparison: V_V_WT:V_V_HM
		Proportion of V_V_HM in mc2r_2min_7.5min

	2-sample test for equality of proportions with continuity correction
			statistic (X-squared): 16.8573609377309
			parameter (df): 1
			p.value: 4.02967389917017e-05
			estimate (p1, p2):  0 0.01371841 
			conf.int:  -0.02057278 -0.006864044 
			conf.level:  0.95 


5: Time-window: Dark total
		Comparison: V_V_HT:V_V_HM
		Proportion of V_V_HT in mc2r_2min_7.5min

	2-sample test for equality of proportions with continuity correction
			statistic (X-squared): 2310.73519827826
			parameter (df): 1
			p.value: 0
			estimate (p1, p2):  0.9140338 0 
			conf.int:  0.898413 0.9296546 
			conf.level:  0.95 

6: Time-window: Dark total
		Comparison: V_V_HT:V_V_HM
		Proportion of V_V_HM in mc2r_2min_7.5min

	2-sample test for equality of proportions without continuity correction
			statistic (X-squared): NaN
			parameter (df): 1
			p.value: NaN
			estimate (p1, p2):  0 0 
			conf.int:  0 0 
			conf.level:  0.95 


1: Time-window: Light total
		Comparison: V_V_WT:V_V_HT
		Proportion of V_V_WT in mc2r_2min_7.5min

	2-sample test for equality of proportions with continuity correction
			statistic (X-squared): 30.3834362977076
			parameter (df): 1
			p.value: 3.54542644893873e-08
			estimate (p1, p2):  0.01807229 0 
			conf.int:  0.005110173 0.03103441 
			conf.level:  0.95 

2: Time-window: Light total
		Comparison: V_V_WT:V_V_HT
		Proportion of V_V_HT in mc2r_2min_7.5min

	2-sample test for equality of proportions without continuity correction
			statistic (X-squared): NaN
			parameter (df): 1
			p.value: NaN
			estimate (p1, p2):  0 0 
			conf.int:  0 0 
			conf.level:  0.95 


3: Time-window: Light total
		Comparison: V_V_WT:V_V_HM
		Proportion of V_V_WT in mc2r_2min_7.5min

	2-sample test for equality of proportions with continuity correction
			statistic (X-squared): 246.430947486388
			parameter (df): 1
			p.value: 1.5579277015952e-55
			estimate (p1, p2):  0.126506 0 
			conf.int:  0.09604804 0.156964 
			conf.level:  0.95 

4: Time-window: Light total
		Comparison: V_V_WT:V_V_HM
		Proportion of V_V_HM in mc2r_2min_7.5min

	2-sample test for equality of proportions without continuity correction
			statistic (X-squared): NaN
			parameter (df): 1
			p.value: NaN
			estimate (p1, p2):  0 0 
			conf.int:  0 0 
			conf.level:  0.95 


5: Time-window: Light total
		Comparison: V_V_HT:V_V_HM
		Proportion of V_V_HT in mc2r_2min_7.5min

	2-sample test for equality of proportions with continuity correction
			statistic (X-squared): 105.229244957634
			parameter (df): 1
			p.value: 1.08792320185975e-24
			estimate (p1, p2):  0.0562249 0 
			conf.int:  0.03473094 0.07771886 
			conf.level:  0.95 

6: Time-window: Light total
		Comparison: V_V_HT:V_V_HM
		Proportion of V_V_HM in mc2r_2min_7.5min

	2-sample test for equality of proportions without continuity correction
			statistic (X-squared): NaN
			parameter (df): 1
			p.value: NaN
			estimate (p1, p2):  0 0 
			conf.int:  0 0 
			conf.level:  0.95 
