# Supplementary material for: Key HPI axis receptors facilitate light adaptive behavior in larval zebrafish
Source: Sci Rep. 2024 Apr 2;14:7759. doi: 10.1038/s41598-024-57707-6 (PMC10987622; doi:10.1038/s41598-024-57707-6)
Supplement: Supplementary file 1 — Supplementary Information. [file 41598_2024_57707_MOESM1_ESM.zip › Supp_Data/SuppDataS06_nr3c1.e5_4x[7.5_2min]_gamSummary.txt]

Supplementary Data S6. Generalized additive model (GAM) and parameters. 
Analysis of locomotor activity in 4x[7.5_2min] assay of nr3c1.e5 KO larvae. 
Parametric coefficients: main effects
Smooth terms: effects over time


GAM modeling summary: 


Family: gaussian 
Link function: identity 

Formula:
rsums ~ xvarF + s(Time, k = 130, by = xvarF) + s(anid, bs = "re")

Parametric coefficients:
            Estimate Std. Error t value Pr(>|t|)    
(Intercept)  14.4076     1.3700  10.517  < 2e-16 ***
xvarFV_V_HT   0.1995     1.9374   0.103 0.917970    
xvarFV_V_HM  -6.7090     1.9374  -3.463 0.000535 ***
---
Signif. codes:  0 ‘***’ 0.001 ‘**’ 0.01 ‘*’ 0.05 ‘.’ 0.1 ‘ ’ 1

Approximate significance of smooth terms:
                        edf Ref.df      F p-value    
s(Time):xvarFV_V_WT 102.887  117.6 1107.3  <2e-16 ***
s(Time):xvarFV_V_HT 100.451  115.7 1115.0  <2e-16 ***
s(Time):xvarFV_V_HM  85.934  102.5  367.9  <2e-16 ***
s(anid)               8.998   10.0 4655.9  <2e-16 ***
---
Signif. codes:  0 ‘***’ 0.001 ‘**’ 0.01 ‘*’ 0.05 ‘.’ 0.1 ‘ ’ 1

R-sq.(adj) =  0.905   Deviance explained = 90.6%
GCV = 7.3095  Scale est. = 7.2573    n = 42168


gam.check() summary: 


Method: GCV   Optimizer: magic
Smoothing parameter selection converged after 15 iterations.
The RMS GCV score gradient at convergence was 5.917248e-07 .
The Hessian was positive definite.
Model rank =  402 / 402 

Basis dimension (k) checking results. Low p-value (k-index<1) may
indicate that k is too low, especially if edf is close to k'.

                       k'   edf k-index p-value
s(Time):xvarFV_V_WT 129.0 102.9    1.04       1
s(Time):xvarFV_V_HT 129.0 100.5    1.04       1
s(Time):xvarFV_V_HM 129.0  85.9    1.04       1
s(anid)              12.0   9.0      NA      NA
