# Supplementary material for: Key HPI axis receptors facilitate light adaptive behavior in larval zebrafish
Source: Sci Rep. 2024 Apr 2;14:7759. doi: 10.1038/s41598-024-57707-6 (PMC10987622; doi:10.1038/s41598-024-57707-6)
Supplement: Supplementary file 1 — Supplementary Information. [file 41598_2024_57707_MOESM1_ESM.zip › Supp_Data/SuppDataS17_dim_nr3c1.e5_1min_gamSummary.txt]

Supplementary Data S17. Generalized additive model (GAM) and parameters. 
Analysis of locomotor activity in 1-min light assay of nr3c1.e5 KO larvae in dim light. 
Parametric coefficients: main effects
Smooth terms: effects over time


GAM modeling summary: 

theK = 100 

Family: gaussian 
Link function: identity 

Formula:
rsums ~ xvarF + s(Time, k = theK, by = xvarF) + s(anid, bs = "re")

Parametric coefficients:
            Estimate Std. Error t value Pr(>|t|)    
(Intercept)   1.7575     0.3634   4.837 1.32e-06 ***
xvarFV_V_HT   0.1353     0.5139   0.263    0.792    
xvarFV_V_HM  -0.2871     0.5139  -0.559    0.576    
---
Signif. codes:  0 ‘***’ 0.001 ‘**’ 0.01 ‘*’ 0.05 ‘.’ 0.1 ‘ ’ 1

Approximate significance of smooth terms:
                      edf Ref.df      F p-value    
s(Time):xvarFV_V_WT 39.96  49.49 107.37  <2e-16 ***
s(Time):xvarFV_V_HT 40.09  49.66 126.16  <2e-16 ***
s(Time):xvarFV_V_HM 41.49  51.33  69.63  <2e-16 ***
s(anid)             20.97  21.00 839.08  <2e-16 ***
---
Signif. codes:  0 ‘***’ 0.001 ‘**’ 0.01 ‘*’ 0.05 ‘.’ 0.1 ‘ ’ 1

R-sq.(adj) =  0.436   Deviance explained = 43.8%
GCV = 2.3557  Scale est. = 2.3478    n = 43080


gam.check() summary: 


Method: GCV   Optimizer: magic
Smoothing parameter selection converged after 14 iterations.
The RMS GCV score gradient at convergence was 3.296e-07 .
The Hessian was positive definite.
Model rank =  324 / 324 

Basis dimension (k) checking results. Low p-value (k-index<1) may
indicate that k is too low, especially if edf is close to k'.

                      k'  edf k-index p-value
s(Time):xvarFV_V_WT 99.0 40.0    1.05       1
s(Time):xvarFV_V_HT 99.0 40.1    1.05       1
s(Time):xvarFV_V_HM 99.0 41.5    1.05       1
s(anid)             24.0 21.0      NA      NA
