# Supplementary material for: Key HPI axis receptors facilitate light adaptive behavior in larval zebrafish
Source: Sci Rep. 2024 Apr 2;14:7759. doi: 10.1038/s41598-024-57707-6 (PMC10987622; doi:10.1038/s41598-024-57707-6)
Supplement: Supplementary file 1 — Supplementary Information. [file 41598_2024_57707_MOESM1_ESM.zip › Supp_Data/SuppDataS29_mc2r_pw_4min_7.5min_total.txt]

Supplementary Data S29. mc2r total dark and total light periods combined
Pairwise comparison between 2 genotypes in 4x[7.5_4-min] regimen vs. 4x[7.5_7.5-min] regimen.
Proportion of significantly high locomotor activity levels between compared pairs.

i.e., 
WT:HM (WT vs. HM)
P1: Proportion where WT moved significantly more than HM in 4x[7.5 + 2-min] assay
vs. 
P2: Proportion where WT moved significantly more than HM in 4x[7.5 + 4-min] assay

Is the proportion P1 significantly different from the proportion P2?

Time-window: a given photo period,
Comparison: compared groups, 
Proportion: proportion of time points out of all time points 
			where a given group moved significantly more. In two compared assay paradigms,
Statistic: x-squared statistic,
Parameter: degree of freedom,
p.value: p value,
Estimate: proportion estimates. Proportion 1, Proportion 2


1: Time-window: Dark total
		Comparison: V_V_WT:V_V_HT
		Proportion of V_V_WT in mc2r_4min_7.5min

	2-sample test for equality of proportions with continuity correction
			statistic (X-squared): 277.616240884857
			parameter (df): 1
			p.value: 2.48351249240833e-62
			estimate (p1, p2):  0.1836138 0 
			conf.int:  0.1623629 0.2048646 
			conf.level:  0.95 

2: Time-window: Dark total
		Comparison: V_V_WT:V_V_HT
		Proportion of V_V_HT in mc2r_4min_7.5min

	2-sample test for equality of proportions without continuity correction
			statistic (X-squared): NaN
			parameter (df): 1
			p.value: NaN
			estimate (p1, p2):  0 0 
			conf.int:  0 0 
			conf.level:  0.95 


3: Time-window: Dark total
		Comparison: V_V_WT:V_V_HM
		Proportion of V_V_WT in mc2r_4min_7.5min

	2-sample test for equality of proportions with continuity correction
			statistic (X-squared): 2555.10104662265
			parameter (df): 1
			p.value: 0
			estimate (p1, p2):  0.9634236 0 
			conf.int:  0.9527456 0.9741015 
			conf.level:  0.95 

4: Time-window: Dark total
		Comparison: V_V_WT:V_V_HM
		Proportion of V_V_HM in mc2r_4min_7.5min

	2-sample test for equality of proportions with continuity correction
			statistic (X-squared): 16.9356235390793
			parameter (df): 1
			p.value: 3.86690528091822e-05
			estimate (p1, p2):  0 0.01371841 
			conf.int:  -0.02057117 -0.006865656 
			conf.level:  0.95 


5: Time-window: Dark total
		Comparison: V_V_HT:V_V_HM
		Proportion of V_V_HT in mc2r_4min_7.5min

	2-sample test for equality of proportions with continuity correction
			statistic (X-squared): 2525.47755963396
			parameter (df): 1
			p.value: 0
			estimate (p1, p2):  0.9575713 0 
			conf.int:  0.9461594 0.9689832 
			conf.level:  0.95 

6: Time-window: Dark total
		Comparison: V_V_HT:V_V_HM
		Proportion of V_V_HM in mc2r_4min_7.5min

	2-sample test for equality of proportions without continuity correction
			statistic (X-squared): NaN
			parameter (df): 1
			p.value: NaN
			estimate (p1, p2):  0 0 
			conf.int:  0 0 
			conf.level:  0.95 


1: Time-window: Light total
		Comparison: V_V_WT:V_V_HT
		Proportion of V_V_WT in mc2r_4min_7.5min

	2-sample test for equality of proportions with continuity correction
			statistic (X-squared): 12.9476978727342
			parameter (df): 1
			p.value: 0.000320315149541769
			estimate (p1, p2):  0.008130081 0 
			conf.int:  0.00175288 0.01450728 
			conf.level:  0.95 

2: Time-window: Light total
		Comparison: V_V_WT:V_V_HT
		Proportion of V_V_HT in mc2r_4min_7.5min

	2-sample test for equality of proportions without continuity correction
			statistic (X-squared): NaN
			parameter (df): 1
			p.value: NaN
			estimate (p1, p2):  0 0 
			conf.int:  0 0 
			conf.level:  0.95 


3: Time-window: Light total
		Comparison: V_V_WT:V_V_HM
		Proportion of V_V_WT in mc2r_4min_7.5min

	2-sample test for equality of proportions with continuity correction
			statistic (X-squared): 253.842997851939
			parameter (df): 1
			p.value: 3.7727367445507e-57
			estimate (p1, p2):  0.1270325 0 
			conf.int:  0.1054592 0.1486058 
			conf.level:  0.95 

4: Time-window: Light total
		Comparison: V_V_WT:V_V_HM
		Proportion of V_V_HM in mc2r_4min_7.5min

	2-sample test for equality of proportions without continuity correction
			statistic (X-squared): NaN
			parameter (df): 1
			p.value: NaN
			estimate (p1, p2):  0 0 
			conf.int:  0 0 
			conf.level:  0.95 


5: Time-window: Light total
		Comparison: V_V_HT:V_V_HM
		Proportion of V_V_HT in mc2r_4min_7.5min

	2-sample test for equality of proportions with continuity correction
			statistic (X-squared): 221.821755715284
			parameter (df): 1
			p.value: 3.62259257238618e-50
			estimate (p1, p2):  0.1117886 0 
			conf.int:  0.09133396 0.1322433 
			conf.level:  0.95 

6: Time-window: Light total
		Comparison: V_V_HT:V_V_HM
		Proportion of V_V_HM in mc2r_4min_7.5min

	2-sample test for equality of proportions without continuity correction
			statistic (X-squared): NaN
			parameter (df): 1
			p.value: NaN
			estimate (p1, p2):  0 0 
			conf.int:  0 0 
			conf.level:  0.95 
