# Supplementary material for: Key HPI axis receptors facilitate light adaptive behavior in larval zebrafish
Source: Sci Rep. 2024 Apr 2;14:7759. doi: 10.1038/s41598-024-57707-6 (PMC10987622; doi:10.1038/s41598-024-57707-6)
Supplement: Supplementary file 1 — Supplementary Information. [file 41598_2024_57707_MOESM1_ESM.zip › Supp_Data/SuppDataS39_nr3c1.e5_pw_4min_7.5min_total.txt]

Supplementary Data S39. nr3c1.e5 total dark and total light periods combined
Pairwise comparison between 2 genotypes in 4x[7.5_4-min] regimen vs. 4x[7.5_7.5-min] regimen.
Proportion of significantly high locomotor activity levels between compared pairs.

i.e., 
WT:HM (WT vs. HM)
P1: Proportion where WT moved significantly more than HM in 4x[7.5 + 2-min] assay
vs. 
P2: Proportion where WT moved significantly more than HM in 4x[7.5 + 4-min] assay

Is the proportion P1 significantly different from the proportion P2?

Time-window: a given photo period,
Comparison: compared groups, 
Proportion: proportion of time points out of all time points 
			where a given group moved significantly more. In two compared assay paradigms,
Statistic: x-squared statistic,
Parameter: degree of freedom,
p.value: p value,
Estimate: proportion estimates. Proportion 1, Proportion 2


1: Time-window: Dark total
		Comparison: V_V_WT:V_V_HT
		Proportion of V_V_WT in nr3c1.e5_4min_7.5min

	2-sample test for equality of proportions with continuity correction
			statistic (X-squared): 49.6753191664577
			parameter (df): 1
			p.value: 1.81413747390366e-12
			estimate (p1, p2):  0.2803598 0.4102941 
			conf.int:  -0.1662354 -0.09363323 
			conf.level:  0.95 

2: Time-window: Dark total
		Comparison: V_V_WT:V_V_HT
		Proportion of V_V_HT in nr3c1.e5_4min_7.5min

	2-sample test for equality of proportions without continuity correction
			statistic (X-squared): NaN
			parameter (df): 1
			p.value: NaN
			estimate (p1, p2):  0 0 
			conf.int:  0 0 
			conf.level:  0.95 


3: Time-window: Dark total
		Comparison: V_V_WT:V_V_HM
		Proportion of V_V_WT in nr3c1.e5_4min_7.5min

	2-sample test for equality of proportions with continuity correction
			statistic (X-squared): 253.138582055742
			parameter (df): 1
			p.value: 5.37300446378425e-57
			estimate (p1, p2):  0.8778111 0.6088235 
			conf.int:  0.2369151 0.30106 
			conf.level:  0.95 

4: Time-window: Dark total
		Comparison: V_V_WT:V_V_HM
		Proportion of V_V_HM in nr3c1.e5_4min_7.5min

	2-sample test for equality of proportions without continuity correction
			statistic (X-squared): NaN
			parameter (df): 1
			p.value: NaN
			estimate (p1, p2):  0 0 
			conf.int:  0 0 
			conf.level:  0.95 


5: Time-window: Dark total
		Comparison: V_V_HT:V_V_HM
		Proportion of V_V_HT in nr3c1.e5_4min_7.5min

	2-sample test for equality of proportions with continuity correction
			statistic (X-squared): 1147.08076002604
			parameter (df): 1
			p.value: 1.93349515702719e-251
			estimate (p1, p2):  0.8245877 0.1713235 
			conf.int:  0.6239291 0.6825992 
			conf.level:  0.95 

6: Time-window: Dark total
		Comparison: V_V_HT:V_V_HM
		Proportion of V_V_HM in nr3c1.e5_4min_7.5min

	2-sample test for equality of proportions without continuity correction
			statistic (X-squared): NaN
			parameter (df): 1
			p.value: NaN
			estimate (p1, p2):  0 0 
			conf.int:  0 0 
			conf.level:  0.95 


1: Time-window: Light total
		Comparison: V_V_WT:V_V_HT
		Proportion of V_V_WT in nr3c1.e5_4min_7.5min

	2-sample test for equality of proportions with continuity correction
			statistic (X-squared): 127.492337149424
			parameter (df): 1
			p.value: 1.44959498323963e-29
			estimate (p1, p2):  0.01269841 0.1514675 
			conf.int:  -0.1571594 -0.1203788 
			conf.level:  0.95 

2: Time-window: Light total
		Comparison: V_V_WT:V_V_HT
		Proportion of V_V_HT in nr3c1.e5_4min_7.5min

	2-sample test for equality of proportions without continuity correction
			statistic (X-squared): NaN
			parameter (df): 1
			p.value: NaN
			estimate (p1, p2):  0 0 
			conf.int:  0 0 
			conf.level:  0.95 


3: Time-window: Light total
		Comparison: V_V_WT:V_V_HM
		Proportion of V_V_WT in nr3c1.e5_4min_7.5min

	2-sample test for equality of proportions with continuity correction
			statistic (X-squared): 57.54891582486
			parameter (df): 1
			p.value: 3.29677584932361e-14
			estimate (p1, p2):  0.4529101 0.307652 
			conf.int:  0.1065711 0.183945 
			conf.level:  0.95 

4: Time-window: Light total
		Comparison: V_V_WT:V_V_HM
		Proportion of V_V_HM in nr3c1.e5_4min_7.5min

	2-sample test for equality of proportions without continuity correction
			statistic (X-squared): NaN
			parameter (df): 1
			p.value: NaN
			estimate (p1, p2):  0 0 
			conf.int:  0 0 
			conf.level:  0.95 


5: Time-window: Light total
		Comparison: V_V_HT:V_V_HM
		Proportion of V_V_HT in nr3c1.e5_4min_7.5min

	2-sample test for equality of proportions with continuity correction
			statistic (X-squared): 99.0779803447382
			parameter (df): 1
			p.value: 2.42752392362599e-23
			estimate (p1, p2):  0.1259259 0.02987421 
			conf.int:  0.07277094 0.1193325 
			conf.level:  0.95 

6: Time-window: Light total
		Comparison: V_V_HT:V_V_HM
		Proportion of V_V_HM in nr3c1.e5_4min_7.5min

	2-sample test for equality of proportions without continuity correction
			statistic (X-squared): NaN
			parameter (df): 1
			p.value: NaN
			estimate (p1, p2):  0 0 
			conf.int:  0 0 
			conf.level:  0.95 
