# Supplementary material for: Key HPI axis receptors facilitate light adaptive behavior in larval zebrafish
Source: Sci Rep. 2024 Apr 2;14:7759. doi: 10.1038/s41598-024-57707-6 (PMC10987622; doi:10.1038/s41598-024-57707-6)
Supplement: Supplementary file 1 — Supplementary Information. [file 41598_2024_57707_MOESM1_ESM.zip › Supp_Data/SuppDataS58_nr3c1.e2_pw_6min_7.5min_each.txt]

Supplementary Data S58. nr3c1.e2 for each photo period
Pairwise comparison between 2 genotypes in 4x[7.5_6-min] regimen vs. 4x[7.5_7.5-min] regimen.
Proportion of significantly high locomotor activity levels between compared pairs.

i.e., 
WT:HM (WT vs. HM)
P1: Proportion where WT moved significantly more than HM in 4x[7.5 + 2-min] assay
vs. 
P2: Proportion where WT moved significantly more than HM in 4x[7.5 + 4-min] assay

Is the proportion P1 significantly different from the proportion P2?

Time-window: a given photo period,
Comparison: compared groups, 
Proportion: proportion of time points out of all time points 
			where a given group moved significantly more. In two compared assay paradigms,
Statistic: x-squared statistic,
Parameter: degree of freedom,
p.value: p value,
Estimate: proportion estimates. Proportion 1, Proportion 2


1: Time-window: 1 Baseline Dark
		Comparison: V_V_WT:V_V_HT
		Proportion of V_V_WT in nr3c1.e2_6min_7.5min

	2-sample test for equality of proportions without continuity correction
			statistic (X-squared): NaN
			parameter (df): 1
			p.value: NaN
			estimate (p1, p2):  0 0 
			conf.int:  0 0 
			conf.level:  0.95 

2: Time-window: 1 Baseline Dark
		Comparison: V_V_WT:V_V_HT
		Proportion of V_V_HT in nr3c1.e2_6min_7.5min

	2-sample test for equality of proportions without continuity correction
			statistic (X-squared): NaN
			parameter (df): 1
			p.value: NaN
			estimate (p1, p2):  0 0 
			conf.int:  0 0 
			conf.level:  0.95 


3: Time-window: 1 Baseline Dark
		Comparison: V_V_WT:V_V_HM
		Proportion of V_V_WT in nr3c1.e2_6min_7.5min

	2-sample test for equality of proportions without continuity correction
			statistic (X-squared): NaN
			parameter (df): 1
			p.value: NaN
			estimate (p1, p2):  0 0 
			conf.int:  0 0 
			conf.level:  0.95 

4: Time-window: 1 Baseline Dark
		Comparison: V_V_WT:V_V_HM
		Proportion of V_V_HM in nr3c1.e2_6min_7.5min

	2-sample test for equality of proportions without continuity correction
			statistic (X-squared): NaN
			parameter (df): 1
			p.value: NaN
			estimate (p1, p2):  0 0 
			conf.int:  0 0 
			conf.level:  0.95 


5: Time-window: 1 Baseline Dark
		Comparison: V_V_HT:V_V_HM
		Proportion of V_V_HT in nr3c1.e2_6min_7.5min

	2-sample test for equality of proportions without continuity correction
			statistic (X-squared): NaN
			parameter (df): 1
			p.value: NaN
			estimate (p1, p2):  0 0 
			conf.int:  0 0 
			conf.level:  0.95 

6: Time-window: 1 Baseline Dark
		Comparison: V_V_HT:V_V_HM
		Proportion of V_V_HM in nr3c1.e2_6min_7.5min

	2-sample test for equality of proportions without continuity correction
			statistic (X-squared): NaN
			parameter (df): 1
			p.value: NaN
			estimate (p1, p2):  0 0 
			conf.int:  0 0 
			conf.level:  0.95 


7: Time-window: 2 Light
		Comparison: V_V_WT:V_V_HT
		Proportion of V_V_WT in nr3c1.e2_6min_7.5min

	2-sample test for equality of proportions without continuity correction
			statistic (X-squared): NaN
			parameter (df): 1
			p.value: NaN
			estimate (p1, p2):  0 0 
			conf.int:  0 0 
			conf.level:  0.95 

8: Time-window: 2 Light
		Comparison: V_V_WT:V_V_HT
		Proportion of V_V_HT in nr3c1.e2_6min_7.5min

	2-sample test for equality of proportions without continuity correction
			statistic (X-squared): NaN
			parameter (df): 1
			p.value: NaN
			estimate (p1, p2):  0 0 
			conf.int:  0 0 
			conf.level:  0.95 


9: Time-window: 2 Light
		Comparison: V_V_WT:V_V_HM
		Proportion of V_V_WT in nr3c1.e2_6min_7.5min

	2-sample test for equality of proportions without continuity correction
			statistic (X-squared): NaN
			parameter (df): 1
			p.value: NaN
			estimate (p1, p2):  0 0 
			conf.int:  0 0 
			conf.level:  0.95 

10: Time-window: 2 Light
		Comparison: V_V_WT:V_V_HM
		Proportion of V_V_HM in nr3c1.e2_6min_7.5min

	2-sample test for equality of proportions without continuity correction
			statistic (X-squared): NaN
			parameter (df): 1
			p.value: NaN
			estimate (p1, p2):  0 0 
			conf.int:  0 0 
			conf.level:  0.95 


11: Time-window: 2 Light
		Comparison: V_V_HT:V_V_HM
		Proportion of V_V_HT in nr3c1.e2_6min_7.5min

	2-sample test for equality of proportions without continuity correction
			statistic (X-squared): NaN
			parameter (df): 1
			p.value: NaN
			estimate (p1, p2):  0 0 
			conf.int:  0 0 
			conf.level:  0.95 

12: Time-window: 2 Light
		Comparison: V_V_HT:V_V_HM
		Proportion of V_V_HM in nr3c1.e2_6min_7.5min

	2-sample test for equality of proportions without continuity correction
			statistic (X-squared): NaN
			parameter (df): 1
			p.value: NaN
			estimate (p1, p2):  0 0 
			conf.int:  0 0 
			conf.level:  0.95 


13: Time-window: 3 Dark
		Comparison: V_V_WT:V_V_HT
		Proportion of V_V_WT in nr3c1.e2_6min_7.5min

	2-sample test for equality of proportions with continuity correction
			statistic (X-squared): 45.428661952439
			parameter (df): 1
			p.value: 1.58300777649123e-11
			estimate (p1, p2):  0.09977324 0 
			conf.int:  0.06956446 0.129982 
			conf.level:  0.95 

14: Time-window: 3 Dark
		Comparison: V_V_WT:V_V_HT
		Proportion of V_V_HT in nr3c1.e2_6min_7.5min

	2-sample test for equality of proportions without continuity correction
			statistic (X-squared): NaN
			parameter (df): 1
			p.value: NaN
			estimate (p1, p2):  0 0 
			conf.int:  0 0 
			conf.level:  0.95 


15: Time-window: 3 Dark
		Comparison: V_V_WT:V_V_HM
		Proportion of V_V_WT in nr3c1.e2_6min_7.5min

	2-sample test for equality of proportions with continuity correction
			statistic (X-squared): 191.669842881896
			parameter (df): 1
			p.value: 1.37356300872882e-43
			estimate (p1, p2):  0.3537415 0 
			conf.int:  0.3068793 0.4006037 
			conf.level:  0.95 

16: Time-window: 3 Dark
		Comparison: V_V_WT:V_V_HM
		Proportion of V_V_HM in nr3c1.e2_6min_7.5min

	2-sample test for equality of proportions without continuity correction
			statistic (X-squared): NaN
			parameter (df): 1
			p.value: NaN
			estimate (p1, p2):  0 0 
			conf.int:  0 0 
			conf.level:  0.95 


17: Time-window: 3 Dark
		Comparison: V_V_HT:V_V_HM
		Proportion of V_V_HT in nr3c1.e2_6min_7.5min

	2-sample test for equality of proportions without continuity correction
			statistic (X-squared): NaN
			parameter (df): 1
			p.value: NaN
			estimate (p1, p2):  0 0 
			conf.int:  0 0 
			conf.level:  0.95 

18: Time-window: 3 Dark
		Comparison: V_V_HT:V_V_HM
		Proportion of V_V_HM in nr3c1.e2_6min_7.5min

	2-sample test for equality of proportions without continuity correction
			statistic (X-squared): NaN
			parameter (df): 1
			p.value: NaN
			estimate (p1, p2):  0 0 
			conf.int:  0 0 
			conf.level:  0.95 


19: Time-window: 4 Light
		Comparison: V_V_WT:V_V_HT
		Proportion of V_V_WT in nr3c1.e2_6min_7.5min

	2-sample test for equality of proportions without continuity correction
			statistic (X-squared): NaN
			parameter (df): 1
			p.value: NaN
			estimate (p1, p2):  0 0 
			conf.int:  0 0 
			conf.level:  0.95 

20: Time-window: 4 Light
		Comparison: V_V_WT:V_V_HT
		Proportion of V_V_HT in nr3c1.e2_6min_7.5min

	2-sample test for equality of proportions without continuity correction
			statistic (X-squared): NaN
			parameter (df): 1
			p.value: NaN
			estimate (p1, p2):  0 0 
			conf.int:  0 0 
			conf.level:  0.95 


21: Time-window: 4 Light
		Comparison: V_V_WT:V_V_HM
		Proportion of V_V_WT in nr3c1.e2_6min_7.5min

	2-sample test for equality of proportions without continuity correction
			statistic (X-squared): NaN
			parameter (df): 1
			p.value: NaN
			estimate (p1, p2):  0 0 
			conf.int:  0 0 
			conf.level:  0.95 

22: Time-window: 4 Light
		Comparison: V_V_WT:V_V_HM
		Proportion of V_V_HM in nr3c1.e2_6min_7.5min

	2-sample test for equality of proportions without continuity correction
			statistic (X-squared): NaN
			parameter (df): 1
			p.value: NaN
			estimate (p1, p2):  0 0 
			conf.int:  0 0 
			conf.level:  0.95 


23: Time-window: 4 Light
		Comparison: V_V_HT:V_V_HM
		Proportion of V_V_HT in nr3c1.e2_6min_7.5min

	2-sample test for equality of proportions with continuity correction
			statistic (X-squared): 12.3849644932693
			parameter (df): 1
			p.value: 0.000432804866866406
			estimate (p1, p2):  0.03125 0 
			conf.int:  0.0105709 0.0519291 
			conf.level:  0.95 

24: Time-window: 4 Light
		Comparison: V_V_HT:V_V_HM
		Proportion of V_V_HM in nr3c1.e2_6min_7.5min

	2-sample test for equality of proportions without continuity correction
			statistic (X-squared): NaN
			parameter (df): 1
			p.value: NaN
			estimate (p1, p2):  0 0 
			conf.int:  0 0 
			conf.level:  0.95 


25: Time-window: 5 Dark
		Comparison: V_V_WT:V_V_HT
		Proportion of V_V_WT in nr3c1.e2_6min_7.5min

	2-sample test for equality of proportions with continuity correction
			statistic (X-squared): 797.863732512326
			parameter (df): 1
			p.value: 1.57226194313843e-175
			estimate (p1, p2):  0.9342404 0 
			conf.int:  0.9089094 0.9595713 
			conf.level:  0.95 

26: Time-window: 5 Dark
		Comparison: V_V_WT:V_V_HT
		Proportion of V_V_HT in nr3c1.e2_6min_7.5min

	2-sample test for equality of proportions without continuity correction
			statistic (X-squared): NaN
			parameter (df): 1
			p.value: NaN
			estimate (p1, p2):  0 0 
			conf.int:  0 0 
			conf.level:  0.95 


27: Time-window: 5 Dark
		Comparison: V_V_WT:V_V_HM
		Proportion of V_V_WT in nr3c1.e2_6min_7.5min

	2-sample test for equality of proportions with continuity correction
			statistic (X-squared): 887.23294608876
			parameter (df): 1
			p.value: 5.85122482041584e-195
			estimate (p1, p2):  0.9886621 0 
			conf.int:  0.9765831 1 
			conf.level:  0.95 

28: Time-window: 5 Dark
		Comparison: V_V_WT:V_V_HM
		Proportion of V_V_HM in nr3c1.e2_6min_7.5min

	2-sample test for equality of proportions without continuity correction
			statistic (X-squared): NaN
			parameter (df): 1
			p.value: NaN
			estimate (p1, p2):  0 0 
			conf.int:  0 0 
			conf.level:  0.95 


29: Time-window: 5 Dark
		Comparison: V_V_HT:V_V_HM
		Proportion of V_V_HT in nr3c1.e2_6min_7.5min

	2-sample test for equality of proportions with continuity correction
			statistic (X-squared): 236.506736691699
			parameter (df): 1
			p.value: 2.27203854020161e-53
			estimate (p1, p2):  0.4081633 0 
			conf.int:  0.3600938 0.4562328 
			conf.level:  0.95 

30: Time-window: 5 Dark
		Comparison: V_V_HT:V_V_HM
		Proportion of V_V_HM in nr3c1.e2_6min_7.5min

	2-sample test for equality of proportions without continuity correction
			statistic (X-squared): NaN
			parameter (df): 1
			p.value: NaN
			estimate (p1, p2):  0 0 
			conf.int:  0 0 
			conf.level:  0.95 


31: Time-window: 6 Light
		Comparison: V_V_WT:V_V_HT
		Proportion of V_V_WT in nr3c1.e2_6min_7.5min

	2-sample test for equality of proportions without continuity correction
			statistic (X-squared): NaN
			parameter (df): 1
			p.value: NaN
			estimate (p1, p2):  0 0 
			conf.int:  0 0 
			conf.level:  0.95 

32: Time-window: 6 Light
		Comparison: V_V_WT:V_V_HT
		Proportion of V_V_HT in nr3c1.e2_6min_7.5min

	2-sample test for equality of proportions without continuity correction
			statistic (X-squared): NaN
			parameter (df): 1
			p.value: NaN
			estimate (p1, p2):  0 0 
			conf.int:  0 0 
			conf.level:  0.95 


33: Time-window: 6 Light
		Comparison: V_V_WT:V_V_HM
		Proportion of V_V_WT in nr3c1.e2_6min_7.5min

	2-sample test for equality of proportions without continuity correction
			statistic (X-squared): NaN
			parameter (df): 1
			p.value: NaN
			estimate (p1, p2):  0 0 
			conf.int:  0 0 
			conf.level:  0.95 

34: Time-window: 6 Light
		Comparison: V_V_WT:V_V_HM
		Proportion of V_V_HM in nr3c1.e2_6min_7.5min

	2-sample test for equality of proportions without continuity correction
			statistic (X-squared): NaN
			parameter (df): 1
			p.value: NaN
			estimate (p1, p2):  0 0 
			conf.int:  0 0 
			conf.level:  0.95 


35: Time-window: 6 Light
		Comparison: V_V_HT:V_V_HM
		Proportion of V_V_HT in nr3c1.e2_6min_7.5min

	2-sample test for equality of proportions with continuity correction
			statistic (X-squared): 12.4553881447464
			parameter (df): 1
			p.value: 0.000416787755688276
			estimate (p1, p2):  0 0.03933747 
			conf.int:  -0.0591297 -0.01954525 
			conf.level:  0.95 

36: Time-window: 6 Light
		Comparison: V_V_HT:V_V_HM
		Proportion of V_V_HM in nr3c1.e2_6min_7.5min

	2-sample test for equality of proportions without continuity correction
			statistic (X-squared): NaN
			parameter (df): 1
			p.value: NaN
			estimate (p1, p2):  0 0 
			conf.int:  0 0 
			conf.level:  0.95 


37: Time-window: 7 Dark
		Comparison: V_V_WT:V_V_HT
		Proportion of V_V_WT in nr3c1.e2_6min_7.5min

	2-sample test for equality of proportions with continuity correction
			statistic (X-squared): 490.593017815979
			parameter (df): 1
			p.value: 1.05871326267095e-108
			estimate (p1, p2):  0.675737 0 
			conf.int:  0.6299127 0.7215612 
			conf.level:  0.95 

38: Time-window: 7 Dark
		Comparison: V_V_WT:V_V_HT
		Proportion of V_V_HT in nr3c1.e2_6min_7.5min

	2-sample test for equality of proportions without continuity correction
			statistic (X-squared): NaN
			parameter (df): 1
			p.value: NaN
			estimate (p1, p2):  0 0 
			conf.int:  0 0 
			conf.level:  0.95 


39: Time-window: 7 Dark
		Comparison: V_V_WT:V_V_HM
		Proportion of V_V_WT in nr3c1.e2_6min_7.5min

	2-sample test for equality of proportions with continuity correction
			statistic (X-squared): 642.029079911552
			parameter (df): 1
			p.value: 1.2096105660433e-141
			estimate (p1, p2):  0.8049887 0 
			conf.int:  0.765874 0.8441033 
			conf.level:  0.95 

40: Time-window: 7 Dark
		Comparison: V_V_WT:V_V_HM
		Proportion of V_V_HM in nr3c1.e2_6min_7.5min

	2-sample test for equality of proportions without continuity correction
			statistic (X-squared): NaN
			parameter (df): 1
			p.value: NaN
			estimate (p1, p2):  0 0 
			conf.int:  0 0 
			conf.level:  0.95 


41: Time-window: 7 Dark
		Comparison: V_V_HT:V_V_HM
		Proportion of V_V_HT in nr3c1.e2_6min_7.5min

	2-sample test for equality of proportions with continuity correction
			statistic (X-squared): 6.52645811730531
			parameter (df): 1
			p.value: 0.0106281383620325
			estimate (p1, p2):  0.1133787 0.06412826 
			conf.int:  0.01054055 0.08796031 
			conf.level:  0.95 

42: Time-window: 7 Dark
		Comparison: V_V_HT:V_V_HM
		Proportion of V_V_HM in nr3c1.e2_6min_7.5min

	2-sample test for equality of proportions without continuity correction
			statistic (X-squared): NaN
			parameter (df): 1
			p.value: NaN
			estimate (p1, p2):  0 0 
			conf.int:  0 0 
			conf.level:  0.95 


43: Time-window: 8 Light
		Comparison: V_V_WT:V_V_HT
		Proportion of V_V_WT in nr3c1.e2_6min_7.5min

	2-sample test for equality of proportions without continuity correction
			statistic (X-squared): NaN
			parameter (df): 1
			p.value: NaN
			estimate (p1, p2):  0 0 
			conf.int:  0 0 
			conf.level:  0.95 

44: Time-window: 8 Light
		Comparison: V_V_WT:V_V_HT
		Proportion of V_V_HT in nr3c1.e2_6min_7.5min

	2-sample test for equality of proportions without continuity correction
			statistic (X-squared): NaN
			parameter (df): 1
			p.value: NaN
			estimate (p1, p2):  0 0 
			conf.int:  0 0 
			conf.level:  0.95 


45: Time-window: 8 Light
		Comparison: V_V_WT:V_V_HM
		Proportion of V_V_WT in nr3c1.e2_6min_7.5min

	2-sample test for equality of proportions without continuity correction
			statistic (X-squared): NaN
			parameter (df): 1
			p.value: NaN
			estimate (p1, p2):  0 0 
			conf.int:  0 0 
			conf.level:  0.95 

46: Time-window: 8 Light
		Comparison: V_V_WT:V_V_HM
		Proportion of V_V_HM in nr3c1.e2_6min_7.5min

	2-sample test for equality of proportions without continuity correction
			statistic (X-squared): NaN
			parameter (df): 1
			p.value: NaN
			estimate (p1, p2):  0 0 
			conf.int:  0 0 
			conf.level:  0.95 


47: Time-window: 8 Light
		Comparison: V_V_HT:V_V_HM
		Proportion of V_V_HT in nr3c1.e2_6min_7.5min

	2-sample test for equality of proportions without continuity correction
			statistic (X-squared): NaN
			parameter (df): 1
			p.value: NaN
			estimate (p1, p2):  0 0 
			conf.int:  0 0 
			conf.level:  0.95 

48: Time-window: 8 Light
		Comparison: V_V_HT:V_V_HM
		Proportion of V_V_HM in nr3c1.e2_6min_7.5min

	2-sample test for equality of proportions without continuity correction
			statistic (X-squared): NaN
			parameter (df): 1
			p.value: NaN
			estimate (p1, p2):  0 0 
			conf.int:  0 0 
			conf.level:  0.95 
