# Supplementary material for: Key HPI axis receptors facilitate light adaptive behavior in larval zebrafish
Source: Sci Rep. 2024 Apr 2;14:7759. doi: 10.1038/s41598-024-57707-6 (PMC10987622; doi:10.1038/s41598-024-57707-6)
Supplement: Supplementary file 1 — Supplementary Information. [file 41598_2024_57707_MOESM1_ESM.zip › Supp_Data/SuppDataS37_nr3c1.e5_pw_4min_6min_total.txt]

Supplementary Data S37. nr3c1.e5 total dark and total light periods combined
Pairwise comparison between 2 genotypes in 4x[7.5_4-min] regimen vs. 4x[7.5_6-min] regimen.
Proportion of significantly high locomotor activity levels between compared pairs.

i.e., 
WT:HM (WT vs. HM)
P1: Proportion where WT moved significantly more than HM in 4x[7.5 + 2-min] assay
vs. 
P2: Proportion where WT moved significantly more than HM in 4x[7.5 + 4-min] assay

Is the proportion P1 significantly different from the proportion P2?

Time-window: a given photo period,
Comparison: compared groups, 
Proportion: proportion of time points out of all time points 
			where a given group moved significantly more. In two compared assay paradigms,
Statistic: x-squared statistic,
Parameter: degree of freedom,
p.value: p value,
Estimate: proportion estimates. Proportion 1, Proportion 2


1: Time-window: Dark total
		Comparison: V_V_WT:V_V_HT
		Proportion of V_V_WT in nr3c1.e5_4min_6min

	2-sample test for equality of proportions with continuity correction
			statistic (X-squared): 465.715808551431
			parameter (df): 1
			p.value: 2.74188414006281e-103
			estimate (p1, p2):  0.2803598 0 
			conf.int:  0.2555352 0.3051845 
			conf.level:  0.95 

2: Time-window: Dark total
		Comparison: V_V_WT:V_V_HT
		Proportion of V_V_HT in nr3c1.e5_4min_6min

	2-sample test for equality of proportions without continuity correction
			statistic (X-squared): NaN
			parameter (df): 1
			p.value: NaN
			estimate (p1, p2):  0 0 
			conf.int:  0 0 
			conf.level:  0.95 


3: Time-window: Dark total
		Comparison: V_V_WT:V_V_HM
		Proportion of V_V_WT in nr3c1.e5_4min_6min

	2-sample test for equality of proportions with continuity correction
			statistic (X-squared): 153.225251175767
			parameter (df): 1
			p.value: 3.42014738775877e-35
			estimate (p1, p2):  0.8778111 0.6809689 
			conf.int:  0.1663486 0.2273358 
			conf.level:  0.95 

4: Time-window: Dark total
		Comparison: V_V_WT:V_V_HM
		Proportion of V_V_HM in nr3c1.e5_4min_6min

	2-sample test for equality of proportions without continuity correction
			statistic (X-squared): NaN
			parameter (df): 1
			p.value: NaN
			estimate (p1, p2):  0 0 
			conf.int:  0 0 
			conf.level:  0.95 


5: Time-window: Dark total
		Comparison: V_V_HT:V_V_HM
		Proportion of V_V_HT in nr3c1.e5_4min_6min

	2-sample test for equality of proportions with continuity correction
			statistic (X-squared): 89.1763666245154
			parameter (df): 1
			p.value: 3.61137566860116e-21
			estimate (p1, p2):  0.8245877 0.667128 
			conf.int:  0.1250075 0.1899119 
			conf.level:  0.95 

6: Time-window: Dark total
		Comparison: V_V_HT:V_V_HM
		Proportion of V_V_HM in nr3c1.e5_4min_6min

	2-sample test for equality of proportions without continuity correction
			statistic (X-squared): NaN
			parameter (df): 1
			p.value: NaN
			estimate (p1, p2):  0 0 
			conf.int:  0 0 
			conf.level:  0.95 


1: Time-window: Light total
		Comparison: V_V_WT:V_V_HT
		Proportion of V_V_WT in nr3c1.e5_4min_6min

	2-sample test for equality of proportions with continuity correction
			statistic (X-squared): 17.55228945723
			parameter (df): 1
			p.value: 2.79514033749039e-05
			estimate (p1, p2):  0.01269841 0 
			conf.int:  0.004713747 0.02068308 
			conf.level:  0.95 

2: Time-window: Light total
		Comparison: V_V_WT:V_V_HT
		Proportion of V_V_HT in nr3c1.e5_4min_6min

	2-sample test for equality of proportions without continuity correction
			statistic (X-squared): NaN
			parameter (df): 1
			p.value: NaN
			estimate (p1, p2):  0 0 
			conf.int:  0 0 
			conf.level:  0.95 


3: Time-window: Light total
		Comparison: V_V_WT:V_V_HM
		Proportion of V_V_WT in nr3c1.e5_4min_6min

	2-sample test for equality of proportions with continuity correction
			statistic (X-squared): 395.41617589811
			parameter (df): 1
			p.value: 5.48011608490152e-88
			estimate (p1, p2):  0.4529101 0.1051298 
			conf.int:  0.311776 0.3837845 
			conf.level:  0.95 

4: Time-window: Light total
		Comparison: V_V_WT:V_V_HM
		Proportion of V_V_HM in nr3c1.e5_4min_6min

	2-sample test for equality of proportions without continuity correction
			statistic (X-squared): NaN
			parameter (df): 1
			p.value: NaN
			estimate (p1, p2):  0 0 
			conf.int:  0 0 
			conf.level:  0.95 


5: Time-window: Light total
		Comparison: V_V_HT:V_V_HM
		Proportion of V_V_HT in nr3c1.e5_4min_6min

	2-sample test for equality of proportions with continuity correction
			statistic (X-squared): 1.06205739748153
			parameter (df): 1
			p.value: 0.302746408967104
			estimate (p1, p2):  0.1259259 0.111463 
			conf.int:  -0.01261976 0.04154571 
			conf.level:  0.95 

6: Time-window: Light total
		Comparison: V_V_HT:V_V_HM
		Proportion of V_V_HM in nr3c1.e5_4min_6min

	2-sample test for equality of proportions without continuity correction
			statistic (X-squared): NaN
			parameter (df): 1
			p.value: NaN
			estimate (p1, p2):  0 0 
			conf.int:  0 0 
			conf.level:  0.95 
