# Supplementary material for: Key HPI axis receptors facilitate light adaptive behavior in larval zebrafish
Source: Sci Rep. 2024 Apr 2;14:7759. doi: 10.1038/s41598-024-57707-6 (PMC10987622; doi:10.1038/s41598-024-57707-6)
Supplement: Supplementary file 1 — Supplementary Information. [file 41598_2024_57707_MOESM1_ESM.zip › Supp_Data/SuppDataS23_nr3c1.e2_4x[7.5_7.5min]_gamSummary.txt]

Supplementary Data S23. Generalized additive model (GAM) and parameters. 
Analysis of locomotor activity in 4x[7.5_7.5min] assay of nr3c2.e2 KO larvae.
Parametric coefficients: main effects
Smooth terms: effects over time


GAM modeling summary: 


Family: gaussian 
Link function: identity 

Formula:
rsums ~ xvarF + s(Time, k = 130, by = xvarF) + s(anid, bs = "re")

Parametric coefficients:
            Estimate Std. Error t value Pr(>|t|)    
(Intercept)   21.902      2.743   7.983 1.45e-15 ***
xvarFV_V_HT    1.210      3.880   0.312    0.755    
xvarFV_V_HM   -1.952      3.880  -0.503    0.615    
---
Signif. codes:  0 ‘***’ 0.001 ‘**’ 0.01 ‘*’ 0.05 ‘.’ 0.1 ‘ ’ 1

Approximate significance of smooth terms:
                      edf Ref.df    F p-value    
s(Time):xvarFV_V_WT 86.69  103.3 1064  <2e-16 ***
s(Time):xvarFV_V_HT 88.56  105.1 1073  <2e-16 ***
s(Time):xvarFV_V_HM 88.67  105.2 1033  <2e-16 ***
s(anid)             14.99   17.0 3472  <2e-16 ***
---
Signif. codes:  0 ‘***’ 0.001 ‘**’ 0.01 ‘*’ 0.05 ‘.’ 0.1 ‘ ’ 1

R-sq.(adj) =   0.86   Deviance explained = 86.1%
GCV = 61.806  Scale est. = 61.533    n = 63882


gam.check() summary: 


Method: GCV   Optimizer: magic
Smoothing parameter selection converged after 14 iterations.
The RMS GCV score gradient at convergence was 9.025986e-06 .
The Hessian was positive definite.
Model rank =  408 / 408 

Basis dimension (k) checking results. Low p-value (k-index<1) may
indicate that k is too low, especially if edf is close to k'.

                       k'   edf k-index p-value
s(Time):xvarFV_V_WT 129.0  86.7    1.02    0.94
s(Time):xvarFV_V_HT 129.0  88.6    1.02    0.91
s(Time):xvarFV_V_HM 129.0  88.7    1.02    0.92
s(anid)              18.0  15.0      NA      NA
