# Supplementary material for: Key HPI axis receptors facilitate light adaptive behavior in larval zebrafish
Source: Sci Rep. 2024 Apr 2;14:7759. doi: 10.1038/s41598-024-57707-6 (PMC10987622; doi:10.1038/s41598-024-57707-6)
Supplement: Supplementary file 1 — Supplementary Information. [file 41598_2024_57707_MOESM1_ESM.zip › Supp_Data/SuppDataS07_nr3c1.e5_4x[7.5_4min]_gamSummary.txt]

Supplementary Data S7. Generalized additive model (GAM) and parameters. 
Analysis of locomotor activity in 4x[7.5_4min] assay of nr3c1.e5 KO larvae. 
Parametric coefficients: main effects
Smooth terms: effects over time


GAM modeling summary: 


Family: gaussian 
Link function: identity 

Formula:
rsums ~ xvarF + s(Time, k = 130, by = xvarF) + s(anid, bs = "re")

Parametric coefficients:
            Estimate Std. Error t value Pr(>|t|)    
(Intercept)   22.410      1.881  11.916   <2e-16 ***
xvarFV_V_HT   -2.279      2.660  -0.857   0.3916    
xvarFV_V_HM   -7.922      2.660  -2.979   0.0029 ** 
---
Signif. codes:  0 ‘***’ 0.001 ‘**’ 0.01 ‘*’ 0.05 ‘.’ 0.1 ‘ ’ 1

Approximate significance of smooth terms:
                        edf Ref.df      F p-value    
s(Time):xvarFV_V_WT 112.573  124.1 1294.9  <2e-16 ***
s(Time):xvarFV_V_HT 108.011  121.3 1095.4  <2e-16 ***
s(Time):xvarFV_V_HM 106.821  120.5  794.2  <2e-16 ***
s(anid)               8.997   10.0 3603.4  <2e-16 ***
---
Signif. codes:  0 ‘***’ 0.001 ‘**’ 0.01 ‘*’ 0.05 ‘.’ 0.1 ‘ ’ 1

R-sq.(adj) =  0.904   Deviance explained = 90.5%
GCV = 21.618  Scale est. = 21.465    n = 47844


gam.check() summary: 


Method: GCV   Optimizer: magic
Smoothing parameter selection converged after 14 iterations.
The RMS GCV score gradient at convergence was 2.56808e-06 .
The Hessian was positive definite.
Model rank =  402 / 402 

Basis dimension (k) checking results. Low p-value (k-index<1) may
indicate that k is too low, especially if edf is close to k'.

                     k' edf k-index p-value
s(Time):xvarFV_V_WT 129 113    1.04       1
s(Time):xvarFV_V_HT 129 108    1.04       1
s(Time):xvarFV_V_HM 129 107    1.04       1
s(anid)              12   9      NA      NA
