# Supplementary material for: Key HPI axis receptors facilitate light adaptive behavior in larval zebrafish
Source: Sci Rep. 2024 Apr 2;14:7759. doi: 10.1038/s41598-024-57707-6 (PMC10987622; doi:10.1038/s41598-024-57707-6)
Supplement: Supplementary file 1 — Supplementary Information. [file 41598_2024_57707_MOESM1_ESM.zip › Supp_Data/SuppDataS19_dim_nr3c1.e5_4x[7.5_4min]_gamSummary.txt]

Supplementary Data S19. Generalized additive model (GAM) and parameters. 
Analysis of locomotor activity in 4x[7.5_4min] assay of nr3c1.e5 KO larvae in dim light. 
Parametric coefficients: main effects
Smooth terms: effects over time


GAM modeling summary: 


Family: gaussian 
Link function: identity 

Formula:
rsums ~ xvarF + s(Time, k = 130, by = xvarF) + s(anid, bs = "re")

Parametric coefficients:
            Estimate Std. Error t value Pr(>|t|)    
(Intercept)  25.4275     1.1525  22.064   <2e-16 ***
xvarFV_V_HT  -0.9433     1.6298  -0.579    0.563    
xvarFV_V_HM  -1.8245     1.6298  -1.119    0.263    
---
Signif. codes:  0 ‘***’ 0.001 ‘**’ 0.01 ‘*’ 0.05 ‘.’ 0.1 ‘ ’ 1

Approximate significance of smooth terms:
                       edf Ref.df    F p-value    
s(Time):xvarFV_V_WT 106.93  120.6 2437  <2e-16 ***
s(Time):xvarFV_V_HT 106.06  120.0 2340  <2e-16 ***
s(Time):xvarFV_V_HM 104.55  118.9 1897  <2e-16 ***
s(anid)              14.99   16.0 1527  <2e-16 ***
---
Signif. codes:  0 ‘***’ 0.001 ‘**’ 0.01 ‘*’ 0.05 ‘.’ 0.1 ‘ ’ 1

R-sq.(adj) =  0.921   Deviance explained = 92.2%
GCV = 23.759  Scale est. = 23.646    n = 70704


gam.check() summary: 


Method: GCV   Optimizer: magic
Smoothing parameter selection converged after 13 iterations.
The RMS GCV score gradient at convergence was 3.162977e-06 .
The Hessian was positive definite.
Model rank =  408 / 408 

Basis dimension (k) checking results. Low p-value (k-index<1) may
indicate that k is too low, especially if edf is close to k'.

                     k' edf k-index p-value
s(Time):xvarFV_V_WT 129 107    1.05       1
s(Time):xvarFV_V_HT 129 106    1.05       1
s(Time):xvarFV_V_HM 129 105    1.05       1
s(anid)              18  15      NA      NA
