# Supplementary material for: Key HPI axis receptors facilitate light adaptive behavior in larval zebrafish
Source: Sci Rep. 2024 Apr 2;14:7759. doi: 10.1038/s41598-024-57707-6 (PMC10987622; doi:10.1038/s41598-024-57707-6)
Supplement: Supplementary file 1 — Supplementary Information. [file 41598_2024_57707_MOESM1_ESM.zip › Supp_Data/SuppDataS13_dim_WT_1min_gamSummary.txt]

Supplementary Data S13. Generalized additive model (GAM) and parameters. 
Analysis of locomotor activity in 1-min light assay of WT larvae in dim light. 
Parametric coefficients: main effects
Smooth terms: effects over time


GAM modeling summary: 

theK = 30 

Family: gaussian 
Link function: identity 

Formula:
rsums ~ s(Time, k = theK, by = xvarF) + s(anid, bs = "re")

Parametric coefficients:
            Estimate Std. Error t value Pr(>|t|)   
(Intercept)    6.824      2.569   2.656  0.00793 **
---
Signif. codes:  0 ‘***’ 0.001 ‘**’ 0.01 ‘*’ 0.05 ‘.’ 0.1 ‘ ’ 1

Approximate significance of smooth terms:
                       edf Ref.df      F p-value    
s(Time):xvarFV_V_WT 20.622  24.32  322.1  <2e-16 ***
s(anid)              1.999   2.00 3899.2  <2e-16 ***
---
Signif. codes:  0 ‘***’ 0.001 ‘**’ 0.01 ‘*’ 0.05 ‘.’ 0.1 ‘ ’ 1

R-sq.(adj) =  0.771   Deviance explained = 77.2%
GCV =  9.247  Scale est. = 9.2       n = 4650


gam.check() summary: 


Method: GCV   Optimizer: magic
Smoothing parameter selection converged after 15 iterations.
The RMS GCV score gradient at convergence was 1.092417e-06 .
The Hessian was positive definite.
Model rank =  33 / 33 

Basis dimension (k) checking results. Low p-value (k-index<1) may
indicate that k is too low, especially if edf is close to k'.

                      k'  edf k-index p-value
s(Time):xvarFV_V_WT 29.0 20.6    1.49       1
s(anid)              3.0  2.0      NA      NA
