# Supplementary material for: Key HPI axis receptors facilitate light adaptive behavior in larval zebrafish
Source: Sci Rep. 2024 Apr 2;14:7759. doi: 10.1038/s41598-024-57707-6 (PMC10987622; doi:10.1038/s41598-024-57707-6)
Supplement: Supplementary file 1 — Supplementary Information. [file 41598_2024_57707_MOESM1_ESM.zip › Supp_Data/SuppDataS10_nr3c2.e2_4x[7.5_2min]_gamSummary.txt]

Supplementary Data S10. Generalized additive model (GAM) and parameters. 
Analysis of locomotor activity in 4x[7.5_2min] assay of nr3c2.e2 KO larvae. 
Parametric coefficients: main effects
Smooth terms: effects over time


GAM modeling summary: 


Family: gaussian 
Link function: identity 

Formula:
rsums ~ xvarF + s(Time, k = 130, by = xvarF) + s(anid, bs = "re")

Parametric coefficients:
            Estimate Std. Error t value Pr(>|t|)    
(Intercept)   23.930      2.022  11.836   <2e-16 ***
xvarFV_V_HT   -4.249      2.859  -1.486    0.137    
xvarFV_V_HM   -4.654      2.859  -1.628    0.104    
---
Signif. codes:  0 ‘***’ 0.001 ‘**’ 0.01 ‘*’ 0.05 ‘.’ 0.1 ‘ ’ 1

Approximate significance of smooth terms:
                      edf Ref.df      F p-value    
s(Time):xvarFV_V_WT 67.74  82.91 1419.3  <2e-16 ***
s(Time):xvarFV_V_HT 61.81  76.07  975.5  <2e-16 ***
s(Time):xvarFV_V_HM 65.98  80.90  854.4  <2e-16 ***
s(anid)             11.99  15.00 2601.5  <2e-16 ***
---
Signif. codes:  0 ‘***’ 0.001 ‘**’ 0.01 ‘*’ 0.05 ‘.’ 0.1 ‘ ’ 1

R-sq.(adj) =  0.901   Deviance explained = 90.2%
GCV = 19.601  Scale est. = 19.479    n = 33795


gam.check() summary: 


Method: GCV   Optimizer: magic
Smoothing parameter selection converged after 14 iterations.
The RMS GCV score gradient at convergence was 3.664269e-06 .
The Hessian was positive definite.
Model rank =  405 / 405 

Basis dimension (k) checking results. Low p-value (k-index<1) may
indicate that k is too low, especially if edf is close to k'.

                       k'   edf k-index p-value
s(Time):xvarFV_V_WT 129.0  67.7    1.01    0.84
s(Time):xvarFV_V_HT 129.0  61.8    1.01    0.90
s(Time):xvarFV_V_HM 129.0  66.0    1.01    0.88
s(anid)              15.0  12.0      NA      NA
