# Supplementary material for: Key HPI axis receptors facilitate light adaptive behavior in larval zebrafish
Source: Sci Rep. 2024 Apr 2;14:7759. doi: 10.1038/s41598-024-57707-6 (PMC10987622; doi:10.1038/s41598-024-57707-6)
Supplement: Supplementary file 1 — Supplementary Information. [file 41598_2024_57707_MOESM1_ESM.zip › Supp_Data/SuppDataS36_nr3c1.e5_pw_4min_6min_each.txt]

Supplementary Data S36. nr3c1.e5 for each photo period
Pairwise comparison between 2 genotypes in 4x[7.5_4-min] regimen vs. 4x[7.5_6-min] regimen.
Proportion of significantly high locomotor activity levels between compared pairs.

i.e., 
WT:HM (WT vs. HM)
P1: Proportion where WT moved significantly more than HM in 4x[7.5 + 2-min] assay
vs. 
P2: Proportion where WT moved significantly more than HM in 4x[7.5 + 4-min] assay

Is the proportion P1 significantly different from the proportion P2?

Time-window: a given photo period,
Comparison: compared groups, 
Proportion: proportion of time points out of all time points 
			where a given group moved significantly more. In two compared assay paradigms,
Statistic: x-squared statistic,
Parameter: degree of freedom,
p.value: p value,
Estimate: proportion estimates. Proportion 1, Proportion 2


1: Time-window: 1 Baseline Dark
		Comparison: V_V_WT:V_V_HT
		Proportion of V_V_WT in nr3c1.e5_4min_6min

	2-sample test for equality of proportions without continuity correction
			statistic (X-squared): NaN
			parameter (df): 1
			p.value: NaN
			estimate (p1, p2):  0 0 
			conf.int:  0 0 
			conf.level:  0.95 

2: Time-window: 1 Baseline Dark
		Comparison: V_V_WT:V_V_HT
		Proportion of V_V_HT in nr3c1.e5_4min_6min

	2-sample test for equality of proportions without continuity correction
			statistic (X-squared): NaN
			parameter (df): 1
			p.value: NaN
			estimate (p1, p2):  0 0 
			conf.int:  0 0 
			conf.level:  0.95 


3: Time-window: 1 Baseline Dark
		Comparison: V_V_WT:V_V_HM
		Proportion of V_V_WT in nr3c1.e5_4min_6min

	2-sample test for equality of proportions without continuity correction
			statistic (X-squared): NaN
			parameter (df): 1
			p.value: NaN
			estimate (p1, p2):  0 0 
			conf.int:  0 0 
			conf.level:  0.95 

4: Time-window: 1 Baseline Dark
		Comparison: V_V_WT:V_V_HM
		Proportion of V_V_HM in nr3c1.e5_4min_6min

	2-sample test for equality of proportions without continuity correction
			statistic (X-squared): NaN
			parameter (df): 1
			p.value: NaN
			estimate (p1, p2):  0 0 
			conf.int:  0 0 
			conf.level:  0.95 


5: Time-window: 1 Baseline Dark
		Comparison: V_V_HT:V_V_HM
		Proportion of V_V_HT in nr3c1.e5_4min_6min

	2-sample test for equality of proportions without continuity correction
			statistic (X-squared): NaN
			parameter (df): 1
			p.value: NaN
			estimate (p1, p2):  0 0 
			conf.int:  0 0 
			conf.level:  0.95 

6: Time-window: 1 Baseline Dark
		Comparison: V_V_HT:V_V_HM
		Proportion of V_V_HM in nr3c1.e5_4min_6min

	2-sample test for equality of proportions without continuity correction
			statistic (X-squared): NaN
			parameter (df): 1
			p.value: NaN
			estimate (p1, p2):  0 0 
			conf.int:  0 0 
			conf.level:  0.95 


7: Time-window: 2 Light
		Comparison: V_V_WT:V_V_HT
		Proportion of V_V_WT in nr3c1.e5_4min_6min

	2-sample test for equality of proportions without continuity correction
			statistic (X-squared): NaN
			parameter (df): 1
			p.value: NaN
			estimate (p1, p2):  0 0 
			conf.int:  0 0 
			conf.level:  0.95 

8: Time-window: 2 Light
		Comparison: V_V_WT:V_V_HT
		Proportion of V_V_HT in nr3c1.e5_4min_6min

	2-sample test for equality of proportions without continuity correction
			statistic (X-squared): NaN
			parameter (df): 1
			p.value: NaN
			estimate (p1, p2):  0 0 
			conf.int:  0 0 
			conf.level:  0.95 


9: Time-window: 2 Light
		Comparison: V_V_WT:V_V_HM
		Proportion of V_V_WT in nr3c1.e5_4min_6min

	2-sample test for equality of proportions with continuity correction
			statistic (X-squared): 9.74915871571399
			parameter (df): 1
			p.value: 0.00179404800534093
			estimate (p1, p2):  0.03433476 0 
			conf.int:  0.007375856 0.06129367 
			conf.level:  0.95 

10: Time-window: 2 Light
		Comparison: V_V_WT:V_V_HM
		Proportion of V_V_HM in nr3c1.e5_4min_6min

	2-sample test for equality of proportions without continuity correction
			statistic (X-squared): NaN
			parameter (df): 1
			p.value: NaN
			estimate (p1, p2):  0 0 
			conf.int:  0 0 
			conf.level:  0.95 


11: Time-window: 2 Light
		Comparison: V_V_HT:V_V_HM
		Proportion of V_V_HT in nr3c1.e5_4min_6min

	2-sample test for equality of proportions with continuity correction
			statistic (X-squared): 19.0036182112288
			parameter (df): 1
			p.value: 1.30470816314684e-05
			estimate (p1, p2):  0.06008584 0 
			conf.int:  0.02599317 0.0941785 
			conf.level:  0.95 

12: Time-window: 2 Light
		Comparison: V_V_HT:V_V_HM
		Proportion of V_V_HM in nr3c1.e5_4min_6min

	2-sample test for equality of proportions without continuity correction
			statistic (X-squared): NaN
			parameter (df): 1
			p.value: NaN
			estimate (p1, p2):  0 0 
			conf.int:  0 0 
			conf.level:  0.95 


13: Time-window: 3 Dark
		Comparison: V_V_WT:V_V_HT
		Proportion of V_V_WT in nr3c1.e5_4min_6min

	2-sample test for equality of proportions with continuity correction
			statistic (X-squared): 106.726273931422
			parameter (df): 1
			p.value: 5.11105336309112e-25
			estimate (p1, p2):  0.2157303 0 
			conf.int:  0.1752811 0.2561796 
			conf.level:  0.95 

14: Time-window: 3 Dark
		Comparison: V_V_WT:V_V_HT
		Proportion of V_V_HT in nr3c1.e5_4min_6min

	2-sample test for equality of proportions without continuity correction
			statistic (X-squared): NaN
			parameter (df): 1
			p.value: NaN
			estimate (p1, p2):  0 0 
			conf.int:  0 0 
			conf.level:  0.95 


15: Time-window: 3 Dark
		Comparison: V_V_WT:V_V_HM
		Proportion of V_V_WT in nr3c1.e5_4min_6min

	2-sample test for equality of proportions with continuity correction
			statistic (X-squared): 85.6950282622843
			parameter (df): 1
			p.value: 2.09940085101265e-20
			estimate (p1, p2):  1 0.8203991 
			conf.int:  0.1419423 0.2172595 
			conf.level:  0.95 

16: Time-window: 3 Dark
		Comparison: V_V_WT:V_V_HM
		Proportion of V_V_HM in nr3c1.e5_4min_6min

	2-sample test for equality of proportions without continuity correction
			statistic (X-squared): NaN
			parameter (df): 1
			p.value: NaN
			estimate (p1, p2):  0 0 
			conf.int:  0 0 
			conf.level:  0.95 


17: Time-window: 3 Dark
		Comparison: V_V_HT:V_V_HM
		Proportion of V_V_HT in nr3c1.e5_4min_6min

	2-sample test for equality of proportions with continuity correction
			statistic (X-squared): 61.3392865279597
			parameter (df): 1
			p.value: 4.80398218842446e-15
			estimate (p1, p2):  1 0.8669623 
			conf.int:  0.09946197 0.1666134 
			conf.level:  0.95 

18: Time-window: 3 Dark
		Comparison: V_V_HT:V_V_HM
		Proportion of V_V_HM in nr3c1.e5_4min_6min

	2-sample test for equality of proportions without continuity correction
			statistic (X-squared): NaN
			parameter (df): 1
			p.value: NaN
			estimate (p1, p2):  0 0 
			conf.int:  0 0 
			conf.level:  0.95 


19: Time-window: 4 Light
		Comparison: V_V_WT:V_V_HT
		Proportion of V_V_WT in nr3c1.e5_4min_6min

	2-sample test for equality of proportions without continuity correction
			statistic (X-squared): NaN
			parameter (df): 1
			p.value: NaN
			estimate (p1, p2):  0 0 
			conf.int:  0 0 
			conf.level:  0.95 

20: Time-window: 4 Light
		Comparison: V_V_WT:V_V_HT
		Proportion of V_V_HT in nr3c1.e5_4min_6min

	2-sample test for equality of proportions without continuity correction
			statistic (X-squared): NaN
			parameter (df): 1
			p.value: NaN
			estimate (p1, p2):  0 0 
			conf.int:  0 0 
			conf.level:  0.95 


21: Time-window: 4 Light
		Comparison: V_V_WT:V_V_HM
		Proportion of V_V_WT in nr3c1.e5_4min_6min

	2-sample test for equality of proportions with continuity correction
			statistic (X-squared): 340.738646642523
			parameter (df): 1
			p.value: 4.40561976197744e-76
			estimate (p1, p2):  0.7468354 0.03466667 
			conf.int:  0.6503526 0.773985 
			conf.level:  0.95 

22: Time-window: 4 Light
		Comparison: V_V_WT:V_V_HM
		Proportion of V_V_HM in nr3c1.e5_4min_6min

	2-sample test for equality of proportions without continuity correction
			statistic (X-squared): NaN
			parameter (df): 1
			p.value: NaN
			estimate (p1, p2):  0 0 
			conf.int:  0 0 
			conf.level:  0.95 


23: Time-window: 4 Light
		Comparison: V_V_HT:V_V_HM
		Proportion of V_V_HT in nr3c1.e5_4min_6min

	2-sample test for equality of proportions with continuity correction
			statistic (X-squared): 1.81244528635921
			parameter (df): 1
			p.value: 0.178215172981583
			estimate (p1, p2):  0.08438819 0.05333333 
			conf.int:  -0.01445476 0.07656446 
			conf.level:  0.95 

24: Time-window: 4 Light
		Comparison: V_V_HT:V_V_HM
		Proportion of V_V_HM in nr3c1.e5_4min_6min

	2-sample test for equality of proportions without continuity correction
			statistic (X-squared): NaN
			parameter (df): 1
			p.value: NaN
			estimate (p1, p2):  0 0 
			conf.int:  0 0 
			conf.level:  0.95 


25: Time-window: 5 Dark
		Comparison: V_V_WT:V_V_HT
		Proportion of V_V_WT in nr3c1.e5_4min_6min

	2-sample test for equality of proportions with continuity correction
			statistic (X-squared): 161.307283746614
			parameter (df): 1
			p.value: 5.86178146190288e-37
			estimate (p1, p2):  0.295302 0 
			conf.int:  0.2508417 0.3397624 
			conf.level:  0.95 

26: Time-window: 5 Dark
		Comparison: V_V_WT:V_V_HT
		Proportion of V_V_HT in nr3c1.e5_4min_6min

	2-sample test for equality of proportions without continuity correction
			statistic (X-squared): NaN
			parameter (df): 1
			p.value: NaN
			estimate (p1, p2):  0 0 
			conf.int:  0 0 
			conf.level:  0.95 


27: Time-window: 5 Dark
		Comparison: V_V_WT:V_V_HM
		Proportion of V_V_WT in nr3c1.e5_4min_6min

	2-sample test for equality of proportions with continuity correction
			statistic (X-squared): 44.582353532038
			parameter (df): 1
			p.value: 2.43879894314069e-11
			estimate (p1, p2):  1 0.9010526 
			conf.int:  0.06992405 0.1279707 
			conf.level:  0.95 

28: Time-window: 5 Dark
		Comparison: V_V_WT:V_V_HM
		Proportion of V_V_HM in nr3c1.e5_4min_6min

	2-sample test for equality of proportions without continuity correction
			statistic (X-squared): NaN
			parameter (df): 1
			p.value: NaN
			estimate (p1, p2):  0 0 
			conf.int:  0 0 
			conf.level:  0.95 


29: Time-window: 5 Dark
		Comparison: V_V_HT:V_V_HM
		Proportion of V_V_HT in nr3c1.e5_4min_6min

	2-sample test for equality of proportions with continuity correction
			statistic (X-squared): 25.5933048730098
			parameter (df): 1
			p.value: 4.21499337792841e-07
			estimate (p1, p2):  0.98434 0.9052632 
			conf.int:  0.04816457 0.1099892 
			conf.level:  0.95 

30: Time-window: 5 Dark
		Comparison: V_V_HT:V_V_HM
		Proportion of V_V_HM in nr3c1.e5_4min_6min

	2-sample test for equality of proportions without continuity correction
			statistic (X-squared): NaN
			parameter (df): 1
			p.value: NaN
			estimate (p1, p2):  0 0 
			conf.int:  0 0 
			conf.level:  0.95 


31: Time-window: 6 Light
		Comparison: V_V_WT:V_V_HT
		Proportion of V_V_WT in nr3c1.e5_4min_6min

	2-sample test for equality of proportions with continuity correction
			statistic (X-squared): 0.0792383833776712
			parameter (df): 1
			p.value: 0.778332195064335
			estimate (p1, p2):  0.004219409 0 
			conf.int:  -0.007353374 0.01579219 
			conf.level:  0.95 

32: Time-window: 6 Light
		Comparison: V_V_WT:V_V_HT
		Proportion of V_V_HT in nr3c1.e5_4min_6min

	2-sample test for equality of proportions without continuity correction
			statistic (X-squared): NaN
			parameter (df): 1
			p.value: NaN
			estimate (p1, p2):  0 0 
			conf.int:  0 0 
			conf.level:  0.95 


33: Time-window: 6 Light
		Comparison: V_V_WT:V_V_HM
		Proportion of V_V_WT in nr3c1.e5_4min_6min

	2-sample test for equality of proportions with continuity correction
			statistic (X-squared): 9.18836581626051
			parameter (df): 1
			p.value: 0.00243558243719633
			estimate (p1, p2):  0.2700422 0.1670702 
			conf.int:  0.03264862 0.1732953 
			conf.level:  0.95 

34: Time-window: 6 Light
		Comparison: V_V_WT:V_V_HM
		Proportion of V_V_HM in nr3c1.e5_4min_6min

	2-sample test for equality of proportions without continuity correction
			statistic (X-squared): NaN
			parameter (df): 1
			p.value: NaN
			estimate (p1, p2):  0 0 
			conf.int:  0 0 
			conf.level:  0.95 


35: Time-window: 6 Light
		Comparison: V_V_HT:V_V_HM
		Proportion of V_V_HT in nr3c1.e5_4min_6min

	2-sample test for equality of proportions with continuity correction
			statistic (X-squared): 0.248608417624984
			parameter (df): 1
			p.value: 0.618056642218687
			estimate (p1, p2):  0.1983122 0.1791768 
			conf.int:  -0.04699334 0.0852643 
			conf.level:  0.95 

36: Time-window: 6 Light
		Comparison: V_V_HT:V_V_HM
		Proportion of V_V_HM in nr3c1.e5_4min_6min

	2-sample test for equality of proportions without continuity correction
			statistic (X-squared): NaN
			parameter (df): 1
			p.value: NaN
			estimate (p1, p2):  0 0 
			conf.int:  0 0 
			conf.level:  0.95 


37: Time-window: 7 Dark
		Comparison: V_V_WT:V_V_HT
		Proportion of V_V_WT in nr3c1.e5_4min_6min

	2-sample test for equality of proportions with continuity correction
			statistic (X-squared): 199.589765225909
			parameter (df): 1
			p.value: 2.56657970456685e-45
			estimate (p1, p2):  0.3303167 0 
			conf.int:  0.2843754 0.3762581 
			conf.level:  0.95 

38: Time-window: 7 Dark
		Comparison: V_V_WT:V_V_HT
		Proportion of V_V_HT in nr3c1.e5_4min_6min

	2-sample test for equality of proportions without continuity correction
			statistic (X-squared): NaN
			parameter (df): 1
			p.value: NaN
			estimate (p1, p2):  0 0 
			conf.int:  0 0 
			conf.level:  0.95 


39: Time-window: 7 Dark
		Comparison: V_V_WT:V_V_HM
		Proportion of V_V_WT in nr3c1.e5_4min_6min

	2-sample test for equality of proportions with continuity correction
			statistic (X-squared): 70.0650138669111
			parameter (df): 1
			p.value: 5.73817198837384e-17
			estimate (p1, p2):  0.6312217 0.3583815 
			conf.int:  0.2097121 0.3359683 
			conf.level:  0.95 

40: Time-window: 7 Dark
		Comparison: V_V_WT:V_V_HM
		Proportion of V_V_HM in nr3c1.e5_4min_6min

	2-sample test for equality of proportions without continuity correction
			statistic (X-squared): NaN
			parameter (df): 1
			p.value: NaN
			estimate (p1, p2):  0 0 
			conf.int:  0 0 
			conf.level:  0.95 


41: Time-window: 7 Dark
		Comparison: V_V_HT:V_V_HM
		Proportion of V_V_HT in nr3c1.e5_4min_6min

	2-sample test for equality of proportions with continuity correction
			statistic (X-squared): 44.5222647690192
			parameter (df): 1
			p.value: 2.51480956793331e-11
			estimate (p1, p2):  0.4864253 0.2755299 
			conf.int:  0.1483969 0.273394 
			conf.level:  0.95 

42: Time-window: 7 Dark
		Comparison: V_V_HT:V_V_HM
		Proportion of V_V_HM in nr3c1.e5_4min_6min

	2-sample test for equality of proportions without continuity correction
			statistic (X-squared): NaN
			parameter (df): 1
			p.value: NaN
			estimate (p1, p2):  0 0 
			conf.int:  0 0 
			conf.level:  0.95 


43: Time-window: 8 Light
		Comparison: V_V_WT:V_V_HT
		Proportion of V_V_WT in nr3c1.e5_4min_6min

	2-sample test for equality of proportions with continuity correction
			statistic (X-squared): 17.9618886345344
			parameter (df): 1
			p.value: 2.25372353542237e-05
			estimate (p1, p2):  0.04621849 0 
			conf.int:  0.01631219 0.07612478 
			conf.level:  0.95 

44: Time-window: 8 Light
		Comparison: V_V_WT:V_V_HT
		Proportion of V_V_HT in nr3c1.e5_4min_6min

	2-sample test for equality of proportions without continuity correction
			statistic (X-squared): NaN
			parameter (df): 1
			p.value: NaN
			estimate (p1, p2):  0 0 
			conf.int:  0 0 
			conf.level:  0.95 


45: Time-window: 8 Light
		Comparison: V_V_WT:V_V_HM
		Proportion of V_V_WT in nr3c1.e5_4min_6min

	2-sample test for equality of proportions with continuity correction
			statistic (X-squared): 203.688121745949
			parameter (df): 1
			p.value: 3.2736855440284e-46
			estimate (p1, p2):  0.7521008 0.1900452 
			conf.int:  0.4928907 0.6312205 
			conf.level:  0.95 

46: Time-window: 8 Light
		Comparison: V_V_WT:V_V_HM
		Proportion of V_V_HM in nr3c1.e5_4min_6min

	2-sample test for equality of proportions without continuity correction
			statistic (X-squared): NaN
			parameter (df): 1
			p.value: NaN
			estimate (p1, p2):  0 0 
			conf.int:  0 0 
			conf.level:  0.95 


47: Time-window: 8 Light
		Comparison: V_V_HT:V_V_HM
		Proportion of V_V_HT in nr3c1.e5_4min_6min

	2-sample test for equality of proportions with continuity correction
			statistic (X-squared): 0.544871794871795
			parameter (df): 1
			p.value: 0.460420680068451
			estimate (p1, p2):  0.1596639 0.1855204 
			conf.int:  -0.08807032 0.03635733 
			conf.level:  0.95 

48: Time-window: 8 Light
		Comparison: V_V_HT:V_V_HM
		Proportion of V_V_HM in nr3c1.e5_4min_6min

	2-sample test for equality of proportions without continuity correction
			statistic (X-squared): NaN
			parameter (df): 1
			p.value: NaN
			estimate (p1, p2):  0 0 
			conf.int:  0 0 
			conf.level:  0.95 


49: Time-window: 9 Dark
		Comparison: V_V_WT:V_V_HT
		Proportion of V_V_WT in nr3c1.e5_4min_6min

	2-sample test for equality of proportions with continuity correction
			statistic (X-squared): 94.9988625986303
			parameter (df): 1
			p.value: 1.90494685610639e-22
			estimate (p1, p2):  0.0752 0 
			conf.int:  0.05977815 0.09062185 
			conf.level:  0.95 

50: Time-window: 9 Dark
		Comparison: V_V_WT:V_V_HT
		Proportion of V_V_HT in nr3c1.e5_4min_6min

	2-sample test for equality of proportions without continuity correction
			statistic (X-squared): NaN
			parameter (df): 1
			p.value: NaN
			estimate (p1, p2):  0 0 
			conf.int:  0 0 
			conf.level:  0.95 


51: Time-window: 9 Dark
		Comparison: V_V_WT:V_V_HM
		Proportion of V_V_WT in nr3c1.e5_4min_6min

	2-sample test for equality of proportions with continuity correction
			statistic (X-squared): 15.1636834293857
			parameter (df): 1
			p.value: 9.85812860125272e-05
			estimate (p1, p2):  0.1544 0.215781 
			conf.int:  -0.09259121 -0.03017079 
			conf.level:  0.95 

52: Time-window: 9 Dark
		Comparison: V_V_WT:V_V_HM
		Proportion of V_V_HM in nr3c1.e5_4min_6min

	2-sample test for equality of proportions with continuity correction
			statistic (X-squared): 166.626559244535
			parameter (df): 1
			p.value: 4.03647195690442e-38
			estimate (p1, p2):  0.1272 0 
			conf.int:  0.1079263 0.1464737 
			conf.level:  0.95 


53: Time-window: 9 Dark
		Comparison: V_V_HT:V_V_HM
		Proportion of V_V_HT in nr3c1.e5_4min_6min

	2-sample test for equality of proportions with continuity correction
			statistic (X-squared): 36.8721770921378
			parameter (df): 1
			p.value: 1.26133146669726e-09
			estimate (p1, p2):  0.1568 0.2560386 
			conf.int:  -0.1315923 -0.06688498 
			conf.level:  0.95 

54: Time-window: 9 Dark
		Comparison: V_V_HT:V_V_HM
		Proportion of V_V_HM in nr3c1.e5_4min_6min

	2-sample test for equality of proportions with continuity correction
			statistic (X-squared): 21.0973978706825
			parameter (df): 1
			p.value: 4.36520487280239e-06
			estimate (p1, p2):  0.0184 0 
			conf.int:  0.0101472 0.0266528 
			conf.level:  0.95 
