# Supplementary material for: Key HPI axis receptors facilitate light adaptive behavior in larval zebrafish
Source: Sci Rep. 2024 Apr 2;14:7759. doi: 10.1038/s41598-024-57707-6 (PMC10987622; doi:10.1038/s41598-024-57707-6)
Supplement: Supplementary file 1 — Supplementary Information. [file 41598_2024_57707_MOESM1_ESM.zip › Supp_Data/SuppDataS51_dim_nr3c1.e5_pw_2min_7.5min_total.txt]

Supplementary Data S51. nr3c1.e5 total dark and total light periods combined. dim light.
Pairwise comparison between 2 genotypes in 4x[7.5_2-min] regimen vs. 4x[7.5_7.5-min] regimen.
Proportion of significantly high locomotor activity levels between compared pairs.

i.e., 
WT:HM (WT vs. HM)
P1: Proportion where WT moved significantly more than HM in 4x[7.5 + 2-min] assay
vs. 
P2: Proportion where WT moved significantly more than HM in 4x[7.5 + 4-min] assay

Is the proportion P1 significantly different from the proportion P2?

Time-window: a given photo period,
Comparison: compared groups, 
Proportion: proportion of time points out of all time points 
			where a given group moved significantly more. In two compared assay paradigms,
Statistic: x-squared statistic,
Parameter: degree of freedom,
p.value: p value,
Estimate: proportion estimates. Proportion 1, Proportion 2


1: Time-window: Dark total
		Comparison: V_V_WT:V_V_HT
		Proportion of V_V_WT in dim_nr3c1.e5_2min_7.5min

	2-sample test for equality of proportions with continuity correction
			statistic (X-squared): 124.530614751183
			parameter (df): 1
			p.value: 6.44766587249073e-29
			estimate (p1, p2):  0 0.08773234 
			conf.int:  -0.1035853 -0.07187937 
			conf.level:  0.95 

2: Time-window: Dark total
		Comparison: V_V_WT:V_V_HT
		Proportion of V_V_HT in dim_nr3c1.e5_2min_7.5min

	2-sample test for equality of proportions with continuity correction
			statistic (X-squared): 55.5850262057881
			parameter (df): 1
			p.value: 8.95027941106856e-14
			estimate (p1, p2):  0 0.04089219 
			conf.int:  -0.05220978 -0.02957461 
			conf.level:  0.95 


3: Time-window: Dark total
		Comparison: V_V_WT:V_V_HM
		Proportion of V_V_WT in dim_nr3c1.e5_2min_7.5min

	2-sample test for equality of proportions with continuity correction
			statistic (X-squared): 742.011852599365
			parameter (df): 1
			p.value: 2.1893982199134e-163
			estimate (p1, p2):  0.4721217 0.02007435 
			conf.int:  0.4239377 0.4801569 
			conf.level:  0.95 

4: Time-window: Dark total
		Comparison: V_V_WT:V_V_HM
		Proportion of V_V_HM in dim_nr3c1.e5_2min_7.5min

	2-sample test for equality of proportions with continuity correction
			statistic (X-squared): 113.364532850382
			parameter (df): 1
			p.value: 1.79537839951661e-26
			estimate (p1, p2):  0 0.0802974 
			conf.int:  -0.09555437 -0.06504043 
			conf.level:  0.95 


5: Time-window: Dark total
		Comparison: V_V_HT:V_V_HM
		Proportion of V_V_HT in dim_nr3c1.e5_2min_7.5min

	2-sample test for equality of proportions with continuity correction
			statistic (X-squared): 622.896539864672
			parameter (df): 1
			p.value: 1.75296252193454e-137
			estimate (p1, p2):  0.5532223 0.1026022 
			conf.int:  0.4190559 0.4821842 
			conf.level:  0.95 

6: Time-window: Dark total
		Comparison: V_V_HT:V_V_HM
		Proportion of V_V_HM in dim_nr3c1.e5_2min_7.5min

	2-sample test for equality of proportions with continuity correction
			statistic (X-squared): 214.658421541538
			parameter (df): 1
			p.value: 1.32306737651366e-48
			estimate (p1, p2):  0 0.1457249 
			conf.int:  -0.1653148 -0.126135 
			conf.level:  0.95 


1: Time-window: Light total
		Comparison: V_V_WT:V_V_HT
		Proportion of V_V_WT in dim_nr3c1.e5_2min_7.5min

	2-sample test for equality of proportions with continuity correction
			statistic (X-squared): 0.434724857932919
			parameter (df): 1
			p.value: 0.509679593093849
			estimate (p1, p2):  0 0.002783964 
			conf.int:  -0.006471932 0.0009040031 
			conf.level:  0.95 

2: Time-window: Light total
		Comparison: V_V_WT:V_V_HT
		Proportion of V_V_HT in dim_nr3c1.e5_2min_7.5min

	2-sample test for equality of proportions without continuity correction
			statistic (X-squared): NaN
			parameter (df): 1
			p.value: NaN
			estimate (p1, p2):  0 0 
			conf.int:  0 0 
			conf.level:  0.95 


3: Time-window: Light total
		Comparison: V_V_WT:V_V_HM
		Proportion of V_V_WT in dim_nr3c1.e5_2min_7.5min

	2-sample test for equality of proportions with continuity correction
			statistic (X-squared): 4.44546333849887
			parameter (df): 1
			p.value: 0.0349940930610882
			estimate (p1, p2):  0.03891051 0.02115813 
			conf.int:  -0.001492835 0.03699759 
			conf.level:  0.95 

4: Time-window: Light total
		Comparison: V_V_WT:V_V_HM
		Proportion of V_V_HM in dim_nr3c1.e5_2min_7.5min

	2-sample test for equality of proportions without continuity correction
			statistic (X-squared): NaN
			parameter (df): 1
			p.value: NaN
			estimate (p1, p2):  0 0 
			conf.int:  0 0 
			conf.level:  0.95 


5: Time-window: Light total
		Comparison: V_V_HT:V_V_HM
		Proportion of V_V_HT in dim_nr3c1.e5_2min_7.5min

	2-sample test for equality of proportions with continuity correction
			statistic (X-squared): 1.9053781786699
			parameter (df): 1
			p.value: 0.167477563101948
			estimate (p1, p2):  0.02529183 0.01503341 
			conf.int:  -0.005686723 0.02620357 
			conf.level:  0.95 

6: Time-window: Light total
		Comparison: V_V_HT:V_V_HM
		Proportion of V_V_HM in dim_nr3c1.e5_2min_7.5min

	2-sample test for equality of proportions without continuity correction
			statistic (X-squared): NaN
			parameter (df): 1
			p.value: NaN
			estimate (p1, p2):  0 0 
			conf.int:  0 0 
			conf.level:  0.95 
