# Supplementary material for: Key HPI axis receptors facilitate light adaptive behavior in larval zebrafish
Source: Sci Rep. 2024 Apr 2;14:7759. doi: 10.1038/s41598-024-57707-6 (PMC10987622; doi:10.1038/s41598-024-57707-6)
Supplement: Supplementary file 1 — Supplementary Information. [file 41598_2024_57707_MOESM1_ESM.zip › Supp_Data/SuppDataS42_nr3c2.e2_pw_2min_4min_each.txt]

Supplementary Data S42. nr3c2 for each photo period
Pairwise comparison between 2 genotypes in 4x[7.5_2-min] regimen vs. 4x[7.5_4-min] regimen.
Proportion of significantly high locomotor activity levels between compared pairs.

i.e., 
WT:HM (WT vs. HM)
P1: Proportion where WT moved significantly more than HM in 4x[7.5 + 2-min] assay
vs. 
P2: Proportion where WT moved significantly more than HM in 4x[7.5 + 4-min] assay

Is the proportion P1 significantly different from the proportion P2?

Time-window: a given photo period,
Comparison: compared groups, 
Proportion: proportion of time points out of all time points 
			where a given group moved significantly more. In two compared assay paradigms,
Statistic: x-squared statistic,
Parameter: degree of freedom,
p.value: p value,
Estimate: proportion estimates. Proportion 1, Proportion 2


1: Time-window: 1 Baseline Dark
		Comparison: V_V_WT:V_V_HT
		Proportion of V_V_WT in nr3c2.e2_2min_4min

	2-sample test for equality of proportions without continuity correction
			statistic (X-squared): NaN
			parameter (df): 1
			p.value: NaN
			estimate (p1, p2):  0 0 
			conf.int:  0 0 
			conf.level:  0.95 

2: Time-window: 1 Baseline Dark
		Comparison: V_V_WT:V_V_HT
		Proportion of V_V_HT in nr3c2.e2_2min_4min

	2-sample test for equality of proportions without continuity correction
			statistic (X-squared): NaN
			parameter (df): 1
			p.value: NaN
			estimate (p1, p2):  0 0 
			conf.int:  0 0 
			conf.level:  0.95 


3: Time-window: 1 Baseline Dark
		Comparison: V_V_WT:V_V_HM
		Proportion of V_V_WT in nr3c2.e2_2min_4min

	2-sample test for equality of proportions without continuity correction
			statistic (X-squared): NaN
			parameter (df): 1
			p.value: NaN
			estimate (p1, p2):  0 0 
			conf.int:  0 0 
			conf.level:  0.95 

4: Time-window: 1 Baseline Dark
		Comparison: V_V_WT:V_V_HM
		Proportion of V_V_HM in nr3c2.e2_2min_4min

	2-sample test for equality of proportions without continuity correction
			statistic (X-squared): NaN
			parameter (df): 1
			p.value: NaN
			estimate (p1, p2):  0 0 
			conf.int:  0 0 
			conf.level:  0.95 


5: Time-window: 1 Baseline Dark
		Comparison: V_V_HT:V_V_HM
		Proportion of V_V_HT in nr3c2.e2_2min_4min

	2-sample test for equality of proportions without continuity correction
			statistic (X-squared): NaN
			parameter (df): 1
			p.value: NaN
			estimate (p1, p2):  0 0 
			conf.int:  0 0 
			conf.level:  0.95 

6: Time-window: 1 Baseline Dark
		Comparison: V_V_HT:V_V_HM
		Proportion of V_V_HM in nr3c2.e2_2min_4min

	2-sample test for equality of proportions without continuity correction
			statistic (X-squared): NaN
			parameter (df): 1
			p.value: NaN
			estimate (p1, p2):  0 0 
			conf.int:  0 0 
			conf.level:  0.95 


7: Time-window: 2 Light
		Comparison: V_V_WT:V_V_HT
		Proportion of V_V_WT in nr3c2.e2_2min_4min

	2-sample test for equality of proportions without continuity correction
			statistic (X-squared): NaN
			parameter (df): 1
			p.value: NaN
			estimate (p1, p2):  0 0 
			conf.int:  0 0 
			conf.level:  0.95 

8: Time-window: 2 Light
		Comparison: V_V_WT:V_V_HT
		Proportion of V_V_HT in nr3c2.e2_2min_4min

	2-sample test for equality of proportions without continuity correction
			statistic (X-squared): NaN
			parameter (df): 1
			p.value: NaN
			estimate (p1, p2):  0 0 
			conf.int:  0 0 
			conf.level:  0.95 


9: Time-window: 2 Light
		Comparison: V_V_WT:V_V_HM
		Proportion of V_V_WT in nr3c2.e2_2min_4min

	2-sample test for equality of proportions with continuity correction
			statistic (X-squared): 145.445789013241
			parameter (df): 1
			p.value: 1.71593725288947e-33
			estimate (p1, p2):  0.5267857 0 
			conf.int:  0.4277271 0.6258443 
			conf.level:  0.95 

10: Time-window: 2 Light
		Comparison: V_V_WT:V_V_HM
		Proportion of V_V_HM in nr3c2.e2_2min_4min

	2-sample test for equality of proportions without continuity correction
			statistic (X-squared): NaN
			parameter (df): 1
			p.value: NaN
			estimate (p1, p2):  0 0 
			conf.int:  0 0 
			conf.level:  0.95 


11: Time-window: 2 Light
		Comparison: V_V_HT:V_V_HM
		Proportion of V_V_HT in nr3c2.e2_2min_4min

	2-sample test for equality of proportions with continuity correction
			statistic (X-squared): 96.7663731280357
			parameter (df): 1
			p.value: 7.80098162823951e-23
			estimate (p1, p2):  0.375 0 
			conf.int:  0.2787489 0.4712511 
			conf.level:  0.95 

12: Time-window: 2 Light
		Comparison: V_V_HT:V_V_HM
		Proportion of V_V_HM in nr3c2.e2_2min_4min

	2-sample test for equality of proportions without continuity correction
			statistic (X-squared): NaN
			parameter (df): 1
			p.value: NaN
			estimate (p1, p2):  0 0 
			conf.int:  0 0 
			conf.level:  0.95 


13: Time-window: 3 Dark
		Comparison: V_V_WT:V_V_HT
		Proportion of V_V_WT in nr3c2.e2_2min_4min

	2-sample test for equality of proportions with continuity correction
			statistic (X-squared): 186.113101159003
			parameter (df): 1
			p.value: 2.24286025020336e-42
			estimate (p1, p2):  0.3490991 0 
			conf.int:  0.3025126 0.3956856 
			conf.level:  0.95 

14: Time-window: 3 Dark
		Comparison: V_V_WT:V_V_HT
		Proportion of V_V_HT in nr3c2.e2_2min_4min

	2-sample test for equality of proportions with continuity correction
			statistic (X-squared): 436.301939051577
			parameter (df): 1
			p.value: 6.90707933342479e-97
			estimate (p1, p2):  0 0.661435 
			conf.int:  -0.7076005 -0.6152695 
			conf.level:  0.95 


15: Time-window: 3 Dark
		Comparison: V_V_WT:V_V_HM
		Proportion of V_V_WT in nr3c2.e2_2min_4min

	2-sample test for equality of proportions with continuity correction
			statistic (X-squared): 289.132679450711
			parameter (df): 1
			p.value: 7.68313689282817e-65
			estimate (p1, p2):  0.4932432 0 
			conf.int:  0.4444924 0.5419941 
			conf.level:  0.95 

16: Time-window: 3 Dark
		Comparison: V_V_WT:V_V_HM
		Proportion of V_V_HM in nr3c2.e2_2min_4min

	2-sample test for equality of proportions with continuity correction
			statistic (X-squared): 624.114611103128
			parameter (df): 1
			p.value: 9.52464848241743e-138
			estimate (p1, p2):  0 0.8273543 
			conf.int:  -0.864677 -0.7900315 
			conf.level:  0.95 


17: Time-window: 3 Dark
		Comparison: V_V_HT:V_V_HM
		Proportion of V_V_HT in nr3c2.e2_2min_4min

	2-sample test for equality of proportions with continuity correction
			statistic (X-squared): 65.9645533422313
			parameter (df): 1
			p.value: 4.59105898909121e-16
			estimate (p1, p2):  0.1418919 0 
			conf.int:  0.1071878 0.1765959 
			conf.level:  0.95 

18: Time-window: 3 Dark
		Comparison: V_V_HT:V_V_HM
		Proportion of V_V_HM in nr3c2.e2_2min_4min

	2-sample test for equality of proportions with continuity correction
			statistic (X-squared): 265.932865405934
			parameter (df): 1
			p.value: 8.73671221970887e-60
			estimate (p1, p2):  0 0.4641256 
			conf.int:  -0.5126567 -0.4155945 
			conf.level:  0.95 


19: Time-window: 4 Light
		Comparison: V_V_WT:V_V_HT
		Proportion of V_V_WT in nr3c2.e2_2min_4min

	2-sample test for equality of proportions without continuity correction
			statistic (X-squared): NaN
			parameter (df): 1
			p.value: NaN
			estimate (p1, p2):  0 0 
			conf.int:  0 0 
			conf.level:  0.95 

20: Time-window: 4 Light
		Comparison: V_V_WT:V_V_HT
		Proportion of V_V_HT in nr3c2.e2_2min_4min

	2-sample test for equality of proportions without continuity correction
			statistic (X-squared): NaN
			parameter (df): 1
			p.value: NaN
			estimate (p1, p2):  0 0 
			conf.int:  0 0 
			conf.level:  0.95 


21: Time-window: 4 Light
		Comparison: V_V_WT:V_V_HM
		Proportion of V_V_WT in nr3c2.e2_2min_4min

	2-sample test for equality of proportions without continuity correction
			statistic (X-squared): NaN
			parameter (df): 1
			p.value: NaN
			estimate (p1, p2):  0 0 
			conf.int:  0 0 
			conf.level:  0.95 

22: Time-window: 4 Light
		Comparison: V_V_WT:V_V_HM
		Proportion of V_V_HM in nr3c2.e2_2min_4min

	2-sample test for equality of proportions with continuity correction
			statistic (X-squared): 2.61288907524245
			parameter (df): 1
			p.value: 0.105998494094814
			estimate (p1, p2):  0 0.03333333 
			conf.int:  -0.06240033 -0.004266335 
			conf.level:  0.95 


23: Time-window: 4 Light
		Comparison: V_V_HT:V_V_HM
		Proportion of V_V_HT in nr3c2.e2_2min_4min

	2-sample test for equality of proportions without continuity correction
			statistic (X-squared): NaN
			parameter (df): 1
			p.value: NaN
			estimate (p1, p2):  0 0 
			conf.int:  0 0 
			conf.level:  0.95 

24: Time-window: 4 Light
		Comparison: V_V_HT:V_V_HM
		Proportion of V_V_HM in nr3c2.e2_2min_4min

	2-sample test for equality of proportions with continuity correction
			statistic (X-squared): 1.19365698754371
			parameter (df): 1
			p.value: 0.274593137795111
			estimate (p1, p2):  0 0.02083333 
			conf.int:  -0.04525984 0.003593172 
			conf.level:  0.95 


25: Time-window: 5 Dark
		Comparison: V_V_WT:V_V_HT
		Proportion of V_V_WT in nr3c2.e2_2min_4min

	2-sample test for equality of proportions with continuity correction
			statistic (X-squared): 282.194932963858
			parameter (df): 1
			p.value: 2.49625395647054e-63
			estimate (p1, p2):  0.5733333 0.05298013 
			conf.int:  0.4680015 0.5727049 
			conf.level:  0.95 

26: Time-window: 5 Dark
		Comparison: V_V_WT:V_V_HT
		Proportion of V_V_HT in nr3c2.e2_2min_4min

	2-sample test for equality of proportions with continuity correction
			statistic (X-squared): 65.1506729519254
			parameter (df): 1
			p.value: 6.93847489020164e-16
			estimate (p1, p2):  0 0.1390728 
			conf.int:  -0.1731519 -0.1049938 
			conf.level:  0.95 


27: Time-window: 5 Dark
		Comparison: V_V_WT:V_V_HM
		Proportion of V_V_WT in nr3c2.e2_2min_4min

	2-sample test for equality of proportions with continuity correction
			statistic (X-squared): 159.477812473998
			parameter (df): 1
			p.value: 1.47143523618089e-36
			estimate (p1, p2):  0.1911111 0.6048565 
			conf.int:  -0.4738085 -0.3536823 
			conf.level:  0.95 

28: Time-window: 5 Dark
		Comparison: V_V_WT:V_V_HM
		Proportion of V_V_HM in nr3c2.e2_2min_4min

	2-sample test for equality of proportions with continuity correction
			statistic (X-squared): 79.0924037820862
			parameter (df): 1
			p.value: 5.92717911903801e-19
			estimate (p1, p2):  0 0.1655629 
			conf.int:  -0.2020054 -0.1291204 
			conf.level:  0.95 


29: Time-window: 5 Dark
		Comparison: V_V_HT:V_V_HM
		Proportion of V_V_HT in nr3c2.e2_2min_4min

	2-sample test for equality of proportions with continuity correction
			statistic (X-squared): 400.270895797678
			parameter (df): 1
			p.value: 4.80799594165411e-89
			estimate (p1, p2):  0 0.6181015 
			conf.int:  -0.6650571 -0.571146 
			conf.level:  0.95 

30: Time-window: 5 Dark
		Comparison: V_V_HT:V_V_HM
		Proportion of V_V_HM in nr3c2.e2_2min_4min

	2-sample test for equality of proportions with continuity correction
			statistic (X-squared): 72.0712686982576
			parameter (df): 1
			p.value: 2.07563939724195e-17
			estimate (p1, p2):  0 0.1523179 
			conf.int:  -0.1876223 -0.1170135 
			conf.level:  0.95 


31: Time-window: 6 Light
		Comparison: V_V_WT:V_V_HT
		Proportion of V_V_WT in nr3c2.e2_2min_4min

	2-sample test for equality of proportions without continuity correction
			statistic (X-squared): NaN
			parameter (df): 1
			p.value: NaN
			estimate (p1, p2):  0 0 
			conf.int:  0 0 
			conf.level:  0.95 

32: Time-window: 6 Light
		Comparison: V_V_WT:V_V_HT
		Proportion of V_V_HT in nr3c2.e2_2min_4min

	2-sample test for equality of proportions without continuity correction
			statistic (X-squared): NaN
			parameter (df): 1
			p.value: NaN
			estimate (p1, p2):  0 0 
			conf.int:  0 0 
			conf.level:  0.95 


33: Time-window: 6 Light
		Comparison: V_V_WT:V_V_HM
		Proportion of V_V_WT in nr3c2.e2_2min_4min

	2-sample test for equality of proportions with continuity correction
			statistic (X-squared): 4.28757471087532e-31
			parameter (df): 1
			p.value: 1
			estimate (p1, p2):  0 0.004048583 
			conf.int:  -0.01601616 0.007918998 
			conf.level:  0.95 

34: Time-window: 6 Light
		Comparison: V_V_WT:V_V_HM
		Proportion of V_V_HM in nr3c2.e2_2min_4min

	2-sample test for equality of proportions without continuity correction
			statistic (X-squared): NaN
			parameter (df): 1
			p.value: NaN
			estimate (p1, p2):  0 0 
			conf.int:  0 0 
			conf.level:  0.95 


35: Time-window: 6 Light
		Comparison: V_V_HT:V_V_HM
		Proportion of V_V_HT in nr3c2.e2_2min_4min

	2-sample test for equality of proportions with continuity correction
			statistic (X-squared): 7.37261957827037
			parameter (df): 1
			p.value: 0.00662243933096866
			estimate (p1, p2):  0 0.06882591 
			conf.int:  -0.1064864 -0.03116538 
			conf.level:  0.95 

36: Time-window: 6 Light
		Comparison: V_V_HT:V_V_HM
		Proportion of V_V_HM in nr3c2.e2_2min_4min

	2-sample test for equality of proportions without continuity correction
			statistic (X-squared): NaN
			parameter (df): 1
			p.value: NaN
			estimate (p1, p2):  0 0 
			conf.int:  0 0 
			conf.level:  0.95 


37: Time-window: 7 Dark
		Comparison: V_V_WT:V_V_HT
		Proportion of V_V_WT in nr3c2.e2_2min_4min

	2-sample test for equality of proportions with continuity correction
			statistic (X-squared): 370.640634133021
			parameter (df): 1
			p.value: 1.35740211023315e-82
			estimate (p1, p2):  0.579646 0 
			conf.int:  0.5319446 0.6273475 
			conf.level:  0.95 

38: Time-window: 7 Dark
		Comparison: V_V_WT:V_V_HT
		Proportion of V_V_HT in nr3c2.e2_2min_4min

	2-sample test for equality of proportions with continuity correction
			statistic (X-squared): 773.914352254915
			parameter (df): 1
			p.value: 2.53319091215825e-170
			estimate (p1, p2):  0 0.9215686 
			conf.int:  -0.9483594 -0.8947779 
			conf.level:  0.95 


39: Time-window: 7 Dark
		Comparison: V_V_WT:V_V_HM
		Proportion of V_V_WT in nr3c2.e2_2min_4min

	2-sample test for equality of proportions with continuity correction
			statistic (X-squared): 301.371459804624
			parameter (df): 1
			p.value: 1.6556887773718e-67
			estimate (p1, p2):  0.539823 0.02178649 
			conf.int:  0.4679914 0.5680816 
			conf.level:  0.95 

40: Time-window: 7 Dark
		Comparison: V_V_WT:V_V_HM
		Proportion of V_V_HM in nr3c2.e2_2min_4min

	2-sample test for equality of proportions with continuity correction
			statistic (X-squared): 638.596717900119
			parameter (df): 1
			p.value: 6.7473604847196e-141
			estimate (p1, p2):  0 0.8278867 
			conf.int:  -0.8646152 -0.7911582 
			conf.level:  0.95 


41: Time-window: 7 Dark
		Comparison: V_V_HT:V_V_HM
		Proportion of V_V_HT in nr3c2.e2_2min_4min

	2-sample test for equality of proportions with continuity correction
			statistic (X-squared): 52.2223104885228
			parameter (df): 1
			p.value: 4.95598548456415e-13
			estimate (p1, p2):  0 0.1132898 
			conf.int:  -0.1444806 -0.08209892 
			conf.level:  0.95 

42: Time-window: 7 Dark
		Comparison: V_V_HT:V_V_HM
		Proportion of V_V_HM in nr3c2.e2_2min_4min

	2-sample test for equality of proportions with continuity correction
			statistic (X-squared): 79.5017893243342
			parameter (df): 1
			p.value: 4.81788786538139e-19
			estimate (p1, p2):  0 0.1655773 
			conf.int:  -0.2017773 -0.1293774 
			conf.level:  0.95 


43: Time-window: 8 Light
		Comparison: V_V_WT:V_V_HT
		Proportion of V_V_WT in nr3c2.e2_2min_4min

	2-sample test for equality of proportions without continuity correction
			statistic (X-squared): NaN
			parameter (df): 1
			p.value: NaN
			estimate (p1, p2):  0 0 
			conf.int:  0 0 
			conf.level:  0.95 

44: Time-window: 8 Light
		Comparison: V_V_WT:V_V_HT
		Proportion of V_V_HT in nr3c2.e2_2min_4min

	2-sample test for equality of proportions with continuity correction
			statistic (X-squared): 1.82313799100519
			parameter (df): 1
			p.value: 0.176940206689453
			estimate (p1, p2):  0 0.02777778 
			conf.int:  -0.05459723 -0.0009583226 
			conf.level:  0.95 


45: Time-window: 8 Light
		Comparison: V_V_WT:V_V_HM
		Proportion of V_V_WT in nr3c2.e2_2min_4min

	2-sample test for equality of proportions with continuity correction
			statistic (X-squared): 6.3519435125829
			parameter (df): 1
			p.value: 0.0117252774697095
			estimate (p1, p2):  0 0.06746032 
			conf.int:  -0.1049574 -0.02996327 
			conf.level:  0.95 

46: Time-window: 8 Light
		Comparison: V_V_WT:V_V_HM
		Proportion of V_V_HM in nr3c2.e2_2min_4min

	2-sample test for equality of proportions with continuity correction
			statistic (X-squared): 7.30263308461099
			parameter (df): 1
			p.value: 0.00688536356990992
			estimate (p1, p2):  0 0.07539683 
			conf.int:  -0.1145252 -0.03626841 
			conf.level:  0.95 


47: Time-window: 8 Light
		Comparison: V_V_HT:V_V_HM
		Proportion of V_V_HT in nr3c2.e2_2min_4min

	2-sample test for equality of proportions with continuity correction
			statistic (X-squared): 14.8326435406018
			parameter (df): 1
			p.value: 0.000117484248637608
			estimate (p1, p2):  0 0.1349206 
			conf.int:  -0.183631 -0.08621024 
			conf.level:  0.95 

48: Time-window: 8 Light
		Comparison: V_V_HT:V_V_HM
		Proportion of V_V_HM in nr3c2.e2_2min_4min

	2-sample test for equality of proportions without continuity correction
			statistic (X-squared): NaN
			parameter (df): 1
			p.value: NaN
			estimate (p1, p2):  0 0 
			conf.int:  0 0 
			conf.level:  0.95 
