# Supplementary material for: Key HPI axis receptors facilitate light adaptive behavior in larval zebrafish
Source: Sci Rep. 2024 Apr 2;14:7759. doi: 10.1038/s41598-024-57707-6 (PMC10987622; doi:10.1038/s41598-024-57707-6)
Supplement: Supplementary file 1 — Supplementary Information. [file 41598_2024_57707_MOESM1_ESM.zip › Supp_Data/SuppDataS46_nr3c2.e2_pw_4min_7.5min_each.txt]

Supplementary Data S46. nr3c2.e2 for each photo period
Pairwise comparison between 2 genotypes in 4x[7.5_4-min] regimen vs. 4x[7.5_7.5-min] regimen.
Proportion of significantly high locomotor activity levels between compared pairs.

i.e., 
WT:HM (WT vs. HM)
P1: Proportion where WT moved significantly more than HM in 4x[7.5 + 2-min] assay
vs. 
P2: Proportion where WT moved significantly more than HM in 4x[7.5 + 4-min] assay

Is the proportion P1 significantly different from the proportion P2?

Time-window: a given photo period,
Comparison: compared groups, 
Proportion: proportion of time points out of all time points 
			where a given group moved significantly more. In two compared assay paradigms,
Statistic: x-squared statistic,
Parameter: degree of freedom,
p.value: p value,
Estimate: proportion estimates. Proportion 1, Proportion 2


1: Time-window: 1 Baseline Dark
		Comparison: V_V_WT:V_V_HT
		Proportion of V_V_WT in nr3c2.e2_4min_7.5min

	2-sample test for equality of proportions without continuity correction
			statistic (X-squared): NaN
			parameter (df): 1
			p.value: NaN
			estimate (p1, p2):  0 0 
			conf.int:  0 0 
			conf.level:  0.95 

2: Time-window: 1 Baseline Dark
		Comparison: V_V_WT:V_V_HT
		Proportion of V_V_HT in nr3c2.e2_4min_7.5min

	2-sample test for equality of proportions without continuity correction
			statistic (X-squared): NaN
			parameter (df): 1
			p.value: NaN
			estimate (p1, p2):  0 0 
			conf.int:  0 0 
			conf.level:  0.95 


3: Time-window: 1 Baseline Dark
		Comparison: V_V_WT:V_V_HM
		Proportion of V_V_WT in nr3c2.e2_4min_7.5min

	2-sample test for equality of proportions without continuity correction
			statistic (X-squared): NaN
			parameter (df): 1
			p.value: NaN
			estimate (p1, p2):  0 0 
			conf.int:  0 0 
			conf.level:  0.95 

4: Time-window: 1 Baseline Dark
		Comparison: V_V_WT:V_V_HM
		Proportion of V_V_HM in nr3c2.e2_4min_7.5min

	2-sample test for equality of proportions without continuity correction
			statistic (X-squared): NaN
			parameter (df): 1
			p.value: NaN
			estimate (p1, p2):  0 0 
			conf.int:  0 0 
			conf.level:  0.95 


5: Time-window: 1 Baseline Dark
		Comparison: V_V_HT:V_V_HM
		Proportion of V_V_HT in nr3c2.e2_4min_7.5min

	2-sample test for equality of proportions without continuity correction
			statistic (X-squared): NaN
			parameter (df): 1
			p.value: NaN
			estimate (p1, p2):  0 0 
			conf.int:  0 0 
			conf.level:  0.95 

6: Time-window: 1 Baseline Dark
		Comparison: V_V_HT:V_V_HM
		Proportion of V_V_HM in nr3c2.e2_4min_7.5min

	2-sample test for equality of proportions without continuity correction
			statistic (X-squared): NaN
			parameter (df): 1
			p.value: NaN
			estimate (p1, p2):  0 0 
			conf.int:  0 0 
			conf.level:  0.95 


7: Time-window: 2 Light
		Comparison: V_V_WT:V_V_HT
		Proportion of V_V_WT in nr3c2.e2_4min_7.5min

	2-sample test for equality of proportions without continuity correction
			statistic (X-squared): NaN
			parameter (df): 1
			p.value: NaN
			estimate (p1, p2):  0 0 
			conf.int:  0 0 
			conf.level:  0.95 

8: Time-window: 2 Light
		Comparison: V_V_WT:V_V_HT
		Proportion of V_V_HT in nr3c2.e2_4min_7.5min

	2-sample test for equality of proportions without continuity correction
			statistic (X-squared): NaN
			parameter (df): 1
			p.value: NaN
			estimate (p1, p2):  0 0 
			conf.int:  0 0 
			conf.level:  0.95 


9: Time-window: 2 Light
		Comparison: V_V_WT:V_V_HM
		Proportion of V_V_WT in nr3c2.e2_4min_7.5min

	2-sample test for equality of proportions without continuity correction
			statistic (X-squared): NaN
			parameter (df): 1
			p.value: NaN
			estimate (p1, p2):  0 0 
			conf.int:  0 0 
			conf.level:  0.95 

10: Time-window: 2 Light
		Comparison: V_V_WT:V_V_HM
		Proportion of V_V_HM in nr3c2.e2_4min_7.5min

	2-sample test for equality of proportions without continuity correction
			statistic (X-squared): NaN
			parameter (df): 1
			p.value: NaN
			estimate (p1, p2):  0 0 
			conf.int:  0 0 
			conf.level:  0.95 


11: Time-window: 2 Light
		Comparison: V_V_HT:V_V_HM
		Proportion of V_V_HT in nr3c2.e2_4min_7.5min

	2-sample test for equality of proportions without continuity correction
			statistic (X-squared): NaN
			parameter (df): 1
			p.value: NaN
			estimate (p1, p2):  0 0 
			conf.int:  0 0 
			conf.level:  0.95 

12: Time-window: 2 Light
		Comparison: V_V_HT:V_V_HM
		Proportion of V_V_HM in nr3c2.e2_4min_7.5min

	2-sample test for equality of proportions without continuity correction
			statistic (X-squared): NaN
			parameter (df): 1
			p.value: NaN
			estimate (p1, p2):  0 0 
			conf.int:  0 0 
			conf.level:  0.95 


13: Time-window: 3 Dark
		Comparison: V_V_WT:V_V_HT
		Proportion of V_V_WT in nr3c2.e2_4min_7.5min

	2-sample test for equality of proportions without continuity correction
			statistic (X-squared): NaN
			parameter (df): 1
			p.value: NaN
			estimate (p1, p2):  0 0 
			conf.int:  0 0 
			conf.level:  0.95 

14: Time-window: 3 Dark
		Comparison: V_V_WT:V_V_HT
		Proportion of V_V_HT in nr3c2.e2_4min_7.5min

	2-sample test for equality of proportions with continuity correction
			statistic (X-squared): 440.754716196125
			parameter (df): 1
			p.value: 7.41636684378774e-98
			estimate (p1, p2):  0.661435 0 
			conf.int:  0.6152845 0.7075854 
			conf.level:  0.95 


15: Time-window: 3 Dark
		Comparison: V_V_WT:V_V_HM
		Proportion of V_V_WT in nr3c2.e2_4min_7.5min

	2-sample test for equality of proportions without continuity correction
			statistic (X-squared): NaN
			parameter (df): 1
			p.value: NaN
			estimate (p1, p2):  0 0 
			conf.int:  0 0 
			conf.level:  0.95 

16: Time-window: 3 Dark
		Comparison: V_V_WT:V_V_HM
		Proportion of V_V_HM in nr3c2.e2_4min_7.5min

	2-sample test for equality of proportions with continuity correction
			statistic (X-squared): 629.585635723716
			parameter (df): 1
			p.value: 6.15094471782803e-139
			estimate (p1, p2):  0.8273543 0 
			conf.int:  0.7900465 0.864662 
			conf.level:  0.95 


17: Time-window: 3 Dark
		Comparison: V_V_HT:V_V_HM
		Proportion of V_V_HT in nr3c2.e2_4min_7.5min

	2-sample test for equality of proportions without continuity correction
			statistic (X-squared): NaN
			parameter (df): 1
			p.value: NaN
			estimate (p1, p2):  0 0 
			conf.int:  0 0 
			conf.level:  0.95 

18: Time-window: 3 Dark
		Comparison: V_V_HT:V_V_HM
		Proportion of V_V_HM in nr3c2.e2_4min_7.5min

	2-sample test for equality of proportions with continuity correction
			statistic (X-squared): 268.998140382021
			parameter (df): 1
			p.value: 1.8761245451758e-60
			estimate (p1, p2):  0.4641256 0 
			conf.int:  0.4156095 0.5126416 
			conf.level:  0.95 


19: Time-window: 4 Light
		Comparison: V_V_WT:V_V_HT
		Proportion of V_V_WT in nr3c2.e2_4min_7.5min

	2-sample test for equality of proportions without continuity correction
			statistic (X-squared): NaN
			parameter (df): 1
			p.value: NaN
			estimate (p1, p2):  0 0 
			conf.int:  0 0 
			conf.level:  0.95 

20: Time-window: 4 Light
		Comparison: V_V_WT:V_V_HT
		Proportion of V_V_HT in nr3c2.e2_4min_7.5min

	2-sample test for equality of proportions without continuity correction
			statistic (X-squared): NaN
			parameter (df): 1
			p.value: NaN
			estimate (p1, p2):  0 0 
			conf.int:  0 0 
			conf.level:  0.95 


21: Time-window: 4 Light
		Comparison: V_V_WT:V_V_HM
		Proportion of V_V_WT in nr3c2.e2_4min_7.5min

	2-sample test for equality of proportions without continuity correction
			statistic (X-squared): NaN
			parameter (df): 1
			p.value: NaN
			estimate (p1, p2):  0 0 
			conf.int:  0 0 
			conf.level:  0.95 

22: Time-window: 4 Light
		Comparison: V_V_WT:V_V_HM
		Proportion of V_V_HM in nr3c2.e2_4min_7.5min

	2-sample test for equality of proportions with continuity correction
			statistic (X-squared): 12.6123447427117
			parameter (df): 1
			p.value: 0.000383207503990335
			estimate (p1, p2):  0.03333333 0 
			conf.int:  0.007445747 0.05922092 
			conf.level:  0.95 


23: Time-window: 4 Light
		Comparison: V_V_HT:V_V_HM
		Proportion of V_V_HT in nr3c2.e2_4min_7.5min

	2-sample test for equality of proportions without continuity correction
			statistic (X-squared): NaN
			parameter (df): 1
			p.value: NaN
			estimate (p1, p2):  0 0 
			conf.int:  0 0 
			conf.level:  0.95 

24: Time-window: 4 Light
		Comparison: V_V_HT:V_V_HM
		Proportion of V_V_HM in nr3c2.e2_4min_7.5min

	2-sample test for equality of proportions with continuity correction
			statistic (X-squared): 6.887541682609
			parameter (df): 1
			p.value: 0.0086798557134445
			estimate (p1, p2):  0.02083333 0 
			conf.int:  -0.0004137594 0.04208043 
			conf.level:  0.95 


25: Time-window: 5 Dark
		Comparison: V_V_WT:V_V_HT
		Proportion of V_V_WT in nr3c2.e2_4min_7.5min

	2-sample test for equality of proportions with continuity correction
			statistic (X-squared): 23.0017230165752
			parameter (df): 1
			p.value: 1.61856269358435e-06
			estimate (p1, p2):  0.05298013 0 
			conf.int:  0.03016247 0.07579779 
			conf.level:  0.95 

26: Time-window: 5 Dark
		Comparison: V_V_WT:V_V_HT
		Proportion of V_V_HT in nr3c2.e2_4min_7.5min

	2-sample test for equality of proportions with continuity correction
			statistic (X-squared): 66.5672933143536
			parameter (df): 1
			p.value: 3.38150450538297e-16
			estimate (p1, p2):  0.1390728 0 
			conf.int:  0.1050179 0.1731278 
			conf.level:  0.95 


27: Time-window: 5 Dark
		Comparison: V_V_WT:V_V_HM
		Proportion of V_V_WT in nr3c2.e2_4min_7.5min

	2-sample test for equality of proportions with continuity correction
			statistic (X-squared): 394.664885937398
			parameter (df): 1
			p.value: 7.98621885217405e-88
			estimate (p1, p2):  0.6048565 0 
			conf.int:  0.5576461 0.6520669 
			conf.level:  0.95 

28: Time-window: 5 Dark
		Comparison: V_V_WT:V_V_HM
		Proportion of V_V_HM in nr3c2.e2_4min_7.5min

	2-sample test for equality of proportions with continuity correction
			statistic (X-squared): 80.7937690500908
			parameter (df): 1
			p.value: 2.50546723449005e-19
			estimate (p1, p2):  0.1655629 0 
			conf.int:  0.1291445 0.2019813 
			conf.level:  0.95 


29: Time-window: 5 Dark
		Comparison: V_V_HT:V_V_HM
		Proportion of V_V_HT in nr3c2.e2_4min_7.5min

	2-sample test for equality of proportions with continuity correction
			statistic (X-squared): 407.19342766812
			parameter (df): 1
			p.value: 1.49640876868016e-90
			estimate (p1, p2):  0.6181015 0 
			conf.int:  0.5711701 0.665033 
			conf.level:  0.95 

30: Time-window: 5 Dark
		Comparison: V_V_HT:V_V_HM
		Proportion of V_V_HM in nr3c2.e2_4min_7.5min

	2-sample test for equality of proportions with continuity correction
			statistic (X-squared): 73.6298436851979
			parameter (df): 1
			p.value: 9.42291729056842e-18
			estimate (p1, p2):  0.1523179 0 
			conf.int:  0.1170376 0.1875981 
			conf.level:  0.95 


31: Time-window: 6 Light
		Comparison: V_V_WT:V_V_HT
		Proportion of V_V_WT in nr3c2.e2_4min_7.5min

	2-sample test for equality of proportions without continuity correction
			statistic (X-squared): NaN
			parameter (df): 1
			p.value: NaN
			estimate (p1, p2):  0 0 
			conf.int:  0 0 
			conf.level:  0.95 

32: Time-window: 6 Light
		Comparison: V_V_WT:V_V_HT
		Proportion of V_V_HT in nr3c2.e2_4min_7.5min

	2-sample test for equality of proportions without continuity correction
			statistic (X-squared): NaN
			parameter (df): 1
			p.value: NaN
			estimate (p1, p2):  0 0 
			conf.int:  0 0 
			conf.level:  0.95 


33: Time-window: 6 Light
		Comparison: V_V_WT:V_V_HM
		Proportion of V_V_WT in nr3c2.e2_4min_7.5min

	2-sample test for equality of proportions with continuity correction
			statistic (X-squared): 0.106508223784192
			parameter (df): 1
			p.value: 0.744155040859447
			estimate (p1, p2):  0.004048583 0 
			conf.int:  -0.006960804 0.01505797 
			conf.level:  0.95 

34: Time-window: 6 Light
		Comparison: V_V_WT:V_V_HM
		Proportion of V_V_HM in nr3c2.e2_4min_7.5min

	2-sample test for equality of proportions without continuity correction
			statistic (X-squared): NaN
			parameter (df): 1
			p.value: NaN
			estimate (p1, p2):  0 0 
			conf.int:  0 0 
			conf.level:  0.95 


35: Time-window: 6 Light
		Comparison: V_V_HT:V_V_HM
		Proportion of V_V_HT in nr3c2.e2_4min_7.5min

	2-sample test for equality of proportions with continuity correction
			statistic (X-squared): 30.1617783799813
			parameter (df): 1
			p.value: 3.97465924448569e-08
			estimate (p1, p2):  0.06882591 0 
			conf.int:  0.03416432 0.1034875 
			conf.level:  0.95 

36: Time-window: 6 Light
		Comparison: V_V_HT:V_V_HM
		Proportion of V_V_HM in nr3c2.e2_4min_7.5min

	2-sample test for equality of proportions without continuity correction
			statistic (X-squared): NaN
			parameter (df): 1
			p.value: NaN
			estimate (p1, p2):  0 0 
			conf.int:  0 0 
			conf.level:  0.95 


37: Time-window: 7 Dark
		Comparison: V_V_WT:V_V_HT
		Proportion of V_V_WT in nr3c2.e2_4min_7.5min

	2-sample test for equality of proportions without continuity correction
			statistic (X-squared): NaN
			parameter (df): 1
			p.value: NaN
			estimate (p1, p2):  0 0 
			conf.int:  0 0 
			conf.level:  0.95 

38: Time-window: 7 Dark
		Comparison: V_V_WT:V_V_HT
		Proportion of V_V_HT in nr3c2.e2_4min_7.5min

	2-sample test for equality of proportions with continuity correction
			statistic (X-squared): 795.415821547288
			parameter (df): 1
			p.value: 5.35485356890154e-175
			estimate (p1, p2):  0.9215686 0 
			conf.int:  0.8948292 0.948308 
			conf.level:  0.95 


39: Time-window: 7 Dark
		Comparison: V_V_WT:V_V_HM
		Proportion of V_V_WT in nr3c2.e2_4min_7.5min

	2-sample test for equality of proportions with continuity correction
			statistic (X-squared): 8.48508763455737
			parameter (df): 1
			p.value: 0.00358069330796231
			estimate (p1, p2):  0.02178649 0 
			conf.int:  0.006287059 0.03728593 
			conf.level:  0.95 

40: Time-window: 7 Dark
		Comparison: V_V_WT:V_V_HM
		Proportion of V_V_HM in nr3c2.e2_4min_7.5min

	2-sample test for equality of proportions with continuity correction
			statistic (X-squared): 658.647812317672
			parameter (df): 1
			p.value: 2.94036566235401e-145
			estimate (p1, p2):  0.8278867 0 
			conf.int:  0.7912095 0.8645639 
			conf.level:  0.95 


41: Time-window: 7 Dark
		Comparison: V_V_HT:V_V_HM
		Proportion of V_V_HT in nr3c2.e2_4min_7.5min

	2-sample test for equality of proportions with continuity correction
			statistic (X-squared): 54.7366026634922
			parameter (df): 1
			p.value: 1.37815487259792e-13
			estimate (p1, p2):  0.1132898 0 
			conf.int:  0.08215026 0.1444293 
			conf.level:  0.95 

42: Time-window: 7 Dark
		Comparison: V_V_HT:V_V_HM
		Proportion of V_V_HM in nr3c2.e2_4min_7.5min

	2-sample test for equality of proportions with continuity correction
			statistic (X-squared): 83.2450924102893
			parameter (df): 1
			p.value: 7.24852525167115e-20
			estimate (p1, p2):  0.1655773 0 
			conf.int:  0.1294288 0.2017259 
			conf.level:  0.95 


43: Time-window: 8 Light
		Comparison: V_V_WT:V_V_HT
		Proportion of V_V_WT in nr3c2.e2_4min_7.5min

	2-sample test for equality of proportions without continuity correction
			statistic (X-squared): NaN
			parameter (df): 1
			p.value: NaN
			estimate (p1, p2):  0 0 
			conf.int:  0 0 
			conf.level:  0.95 

44: Time-window: 8 Light
		Comparison: V_V_WT:V_V_HT
		Proportion of V_V_HT in nr3c2.e2_4min_7.5min

	2-sample test for equality of proportions with continuity correction
			statistic (X-squared): 12.8488473374497
			parameter (df): 1
			p.value: 0.000337687191178422
			estimate (p1, p2):  0.02777778 0 
			conf.int:  0.004626584 0.05092897 
			conf.level:  0.95 


45: Time-window: 8 Light
		Comparison: V_V_WT:V_V_HM
		Proportion of V_V_WT in nr3c2.e2_4min_7.5min

	2-sample test for equality of proportions with continuity correction
			statistic (X-squared): 36.0042665945097
			parameter (df): 1
			p.value: 1.96885946840386e-09
			estimate (p1, p2):  0.06746032 0 
			conf.int:  0.03363153 0.1012891 
			conf.level:  0.95 

46: Time-window: 8 Light
		Comparison: V_V_WT:V_V_HM
		Proportion of V_V_HM in nr3c2.e2_4min_7.5min

	2-sample test for equality of proportions with continuity correction
			statistic (X-squared): 40.7173355407921
			parameter (df): 1
			p.value: 1.75919594233585e-10
			estimate (p1, p2):  0.07539683 0 
			conf.int:  0.03993667 0.110857 
			conf.level:  0.95 


47: Time-window: 8 Light
		Comparison: V_V_HT:V_V_HM
		Proportion of V_V_HT in nr3c2.e2_4min_7.5min

	2-sample test for equality of proportions with continuity correction
			statistic (X-squared): 76.8564215246611
			parameter (df): 1
			p.value: 1.83849462999891e-18
			estimate (p1, p2):  0.1349206 0 
			conf.int:  0.0898785 0.1799628 
			conf.level:  0.95 

48: Time-window: 8 Light
		Comparison: V_V_HT:V_V_HM
		Proportion of V_V_HM in nr3c2.e2_4min_7.5min

	2-sample test for equality of proportions without continuity correction
			statistic (X-squared): NaN
			parameter (df): 1
			p.value: NaN
			estimate (p1, p2):  0 0 
			conf.int:  0 0 
			conf.level:  0.95 
