# Supplementary material for: Key HPI axis receptors facilitate light adaptive behavior in larval zebrafish
Source: Sci Rep. 2024 Apr 2;14:7759. doi: 10.1038/s41598-024-57707-6 (PMC10987622; doi:10.1038/s41598-024-57707-6)
Supplement: Supplementary file 1 — Supplementary Information. [file 41598_2024_57707_MOESM1_ESM.zip › Supp_Data/SuppDataS18_dim_nr3c1.e5_4x[7.5_2min]_gamSummary.txt]

Supplementary Data S18. Generalized additive model (GAM) and parameters. 
Analysis of locomotor activity in 4x[7.5_2min] assay of nr3c1.e5 KO larvae in dim light. 
Parametric coefficients: main effects
Smooth terms: effects over time


GAM modeling summary: 


Family: gaussian 
Link function: identity 

Formula:
rsums ~ xvarF + s(Time, k = 130, by = xvarF) + s(anid, bs = "re")

Parametric coefficients:
            Estimate Std. Error t value Pr(>|t|)    
(Intercept)  16.5706     1.1909  13.914   <2e-16 ***
xvarFV_V_HT  -0.2026     1.6842  -0.120    0.904    
xvarFV_V_HM  -2.0482     1.6842  -1.216    0.224    
---
Signif. codes:  0 ‘***’ 0.001 ‘**’ 0.01 ‘*’ 0.05 ‘.’ 0.1 ‘ ’ 1

Approximate significance of smooth terms:
                      edf Ref.df      F p-value    
s(Time):xvarFV_V_WT 93.18  109.5 1135.6  <2e-16 ***
s(Time):xvarFV_V_HT 93.75  110.0 1082.9  <2e-16 ***
s(Time):xvarFV_V_HM 95.08  111.2  691.8  <2e-16 ***
s(anid)             14.99   16.0 2258.0  <2e-16 ***
---
Signif. codes:  0 ‘***’ 0.001 ‘**’ 0.01 ‘*’ 0.05 ‘.’ 0.1 ‘ ’ 1

R-sq.(adj) =  0.851   Deviance explained = 85.2%
GCV = 18.849  Scale est. = 18.759    n = 62982


gam.check() summary: 


Method: GCV   Optimizer: magic
Smoothing parameter selection converged after 13 iterations.
The RMS GCV score gradient at convergence was 4.636584e-06 .
The Hessian was positive definite.
Model rank =  408 / 408 

Basis dimension (k) checking results. Low p-value (k-index<1) may
indicate that k is too low, especially if edf is close to k'.

                       k'   edf k-index p-value
s(Time):xvarFV_V_WT 129.0  93.2    1.02    0.94
s(Time):xvarFV_V_HT 129.0  93.7    1.02    0.94
s(Time):xvarFV_V_HM 129.0  95.1    1.02    0.94
s(anid)              18.0  15.0      NA      NA
