# Supplementary material for: Key HPI axis receptors facilitate light adaptive behavior in larval zebrafish
Source: Sci Rep. 2024 Apr 2;14:7759. doi: 10.1038/s41598-024-57707-6 (PMC10987622; doi:10.1038/s41598-024-57707-6)
Supplement: Supplementary file 1 — Supplementary Information. [file 41598_2024_57707_MOESM1_ESM.zip › Supp_Data/SuppDataS25_mc2r_pw_2min_4min_total.txt]

Supplementary Data S25. mc2r total dark and total light periods combined
Pairwise comparison between 2 genotypes in 4x[7.5_2-min] regimen vs. 4x[7.5_4-min] regimen.
Proportion of significantly high locomotor activity levels between compared pairs.

i.e., 
WT:HM (WT vs. HM)
P1: Proportion where WT moved significantly more than HM in 4x[7.5 + 2-min] assay
vs. 
P2: Proportion where WT moved significantly more than HM in 4x[7.5 + 4-min] assay

Is the proportion P1 significantly different from the proportion P2?

Time-window: a given photo period,
Comparison: compared groups, 
Proportion: proportion of time points out of all time points 
			where a given group moved significantly more. In two compared assay paradigms,
Statistic: x-squared statistic,
Parameter: degree of freedom,
p.value: p value,
Estimate: proportion estimates. Proportion 1, Proportion 2


1: Time-window: Dark total
		Comparison: V_V_WT:V_V_HT
		Proportion of V_V_WT in mc2r_2min_4min

	2-sample test for equality of proportions with continuity correction
			statistic (X-squared): 59.8752842171482
			parameter (df): 1
			p.value: 1.01062647553815e-14
			estimate (p1, p2):  0.3122704 0.1836138 
			conf.int:  0.09587045 0.1614428 
			conf.level:  0.95 

2: Time-window: Dark total
		Comparison: V_V_WT:V_V_HT
		Proportion of V_V_HT in mc2r_2min_4min

	2-sample test for equality of proportions without continuity correction
			statistic (X-squared): NaN
			parameter (df): 1
			p.value: NaN
			estimate (p1, p2):  0 0 
			conf.int:  0 0 
			conf.level:  0.95 


3: Time-window: Dark total
		Comparison: V_V_WT:V_V_HM
		Proportion of V_V_WT in mc2r_2min_4min

	2-sample test for equality of proportions with continuity correction
			statistic (X-squared): 8.24254623263443
			parameter (df): 1
			p.value: 0.00409196888865551
			estimate (p1, p2):  0.9390154 0.9634236 
			conf.int:  -0.04128619 -0.007530058 
			conf.level:  0.95 

4: Time-window: Dark total
		Comparison: V_V_WT:V_V_HM
		Proportion of V_V_HM in mc2r_2min_4min

	2-sample test for equality of proportions without continuity correction
			statistic (X-squared): NaN
			parameter (df): 1
			p.value: NaN
			estimate (p1, p2):  0 0 
			conf.int:  0 0 
			conf.level:  0.95 


5: Time-window: Dark total
		Comparison: V_V_HT:V_V_HM
		Proportion of V_V_HT in mc2r_2min_4min

	2-sample test for equality of proportions with continuity correction
			statistic (X-squared): 20.8141483443813
			parameter (df): 1
			p.value: 5.06077208802237e-06
			estimate (p1, p2):  0.9140338 0.9575713 
			conf.int:  -0.06259973 -0.02447532 
			conf.level:  0.95 

6: Time-window: Dark total
		Comparison: V_V_HT:V_V_HM
		Proportion of V_V_HM in mc2r_2min_4min

	2-sample test for equality of proportions without continuity correction
			statistic (X-squared): NaN
			parameter (df): 1
			p.value: NaN
			estimate (p1, p2):  0 0 
			conf.int:  0 0 
			conf.level:  0.95 


1: Time-window: Light total
		Comparison: V_V_WT:V_V_HT
		Proportion of V_V_WT in mc2r_2min_4min

	2-sample test for equality of proportions with continuity correction
			statistic (X-squared): 2.07227604332254
			parameter (df): 1
			p.value: 0.149997523226111
			estimate (p1, p2):  0.01807229 0.008130081 
			conf.int:  -0.004545581 0.02443 
			conf.level:  0.95 

2: Time-window: Light total
		Comparison: V_V_WT:V_V_HT
		Proportion of V_V_HT in mc2r_2min_4min

	2-sample test for equality of proportions without continuity correction
			statistic (X-squared): NaN
			parameter (df): 1
			p.value: NaN
			estimate (p1, p2):  0 0 
			conf.int:  0 0 
			conf.level:  0.95 


3: Time-window: Light total
		Comparison: V_V_WT:V_V_HM
		Proportion of V_V_WT in mc2r_2min_4min

	2-sample test for equality of proportions with continuity correction
			statistic (X-squared): 6.27802208814283e-30
			parameter (df): 1
			p.value: 0.999999999999998
			estimate (p1, p2):  0.126506 0.1270325 
			conf.int:  -0.03690429 0.0358513 
			conf.level:  0.95 

4: Time-window: Light total
		Comparison: V_V_WT:V_V_HM
		Proportion of V_V_HM in mc2r_2min_4min

	2-sample test for equality of proportions without continuity correction
			statistic (X-squared): NaN
			parameter (df): 1
			p.value: NaN
			estimate (p1, p2):  0 0 
			conf.int:  0 0 
			conf.level:  0.95 


5: Time-window: Light total
		Comparison: V_V_HT:V_V_HM
		Proportion of V_V_HT in mc2r_2min_4min

	2-sample test for equality of proportions with continuity correction
			statistic (X-squared): 11.4396029328028
			parameter (df): 1
			p.value: 0.000718951529139511
			estimate (p1, p2):  0.0562249 0.1117886 
			conf.int:  -0.08530615 -0.02582129 
			conf.level:  0.95 

6: Time-window: Light total
		Comparison: V_V_HT:V_V_HM
		Proportion of V_V_HM in mc2r_2min_4min

	2-sample test for equality of proportions without continuity correction
			statistic (X-squared): NaN
			parameter (df): 1
			p.value: NaN
			estimate (p1, p2):  0 0 
			conf.int:  0 0 
			conf.level:  0.95 
