# Supplementary material for: Key HPI axis receptors facilitate light adaptive behavior in larval zebrafish
Source: Sci Rep. 2024 Apr 2;14:7759. doi: 10.1038/s41598-024-57707-6 (PMC10987622; doi:10.1038/s41598-024-57707-6)
Supplement: Supplementary file 1 — Supplementary Information. [file 41598_2024_57707_MOESM1_ESM.zip › Supp_Data/SuppDataS52_dim_nr3c1.e5_pw_4min_7.5min_each.txt]

Supplementary Data S52. nr3c1.e5 for each photo period. dim light.
Pairwise comparison between 2 genotypes in 4x[7.5_4-min] regimen vs. 4x[7.5_7.5-min] regimen.
Proportion of significantly high locomotor activity levels between compared pairs.

i.e., 
WT:HM (WT vs. HM)
P1: Proportion where WT moved significantly more than HM in 4x[7.5 + 2-min] assay
vs. 
P2: Proportion where WT moved significantly more than HM in 4x[7.5 + 4-min] assay

Is the proportion P1 significantly different from the proportion P2?

Time-window: a given photo period,
Comparison: compared groups, 
Proportion: proportion of time points out of all time points 
			where a given group moved significantly more. In two compared assay paradigms,
Statistic: x-squared statistic,
Parameter: degree of freedom,
p.value: p value,
Estimate: proportion estimates. Proportion 1, Proportion 2


1: Time-window: 1 Baseline Dark
		Comparison: V_V_WT:V_V_HT
		Proportion of V_V_WT in dim_nr3c1.e5_4min_7.5min

	2-sample test for equality of proportions without continuity correction
			statistic (X-squared): NaN
			parameter (df): 1
			p.value: NaN
			estimate (p1, p2):  0 0 
			conf.int:  0 0 
			conf.level:  0.95 

2: Time-window: 1 Baseline Dark
		Comparison: V_V_WT:V_V_HT
		Proportion of V_V_HT in dim_nr3c1.e5_4min_7.5min

	2-sample test for equality of proportions without continuity correction
			statistic (X-squared): NaN
			parameter (df): 1
			p.value: NaN
			estimate (p1, p2):  0 0 
			conf.int:  0 0 
			conf.level:  0.95 


3: Time-window: 1 Baseline Dark
		Comparison: V_V_WT:V_V_HM
		Proportion of V_V_WT in dim_nr3c1.e5_4min_7.5min

	2-sample test for equality of proportions without continuity correction
			statistic (X-squared): NaN
			parameter (df): 1
			p.value: NaN
			estimate (p1, p2):  0 0 
			conf.int:  0 0 
			conf.level:  0.95 

4: Time-window: 1 Baseline Dark
		Comparison: V_V_WT:V_V_HM
		Proportion of V_V_HM in dim_nr3c1.e5_4min_7.5min

	2-sample test for equality of proportions without continuity correction
			statistic (X-squared): NaN
			parameter (df): 1
			p.value: NaN
			estimate (p1, p2):  0 0 
			conf.int:  0 0 
			conf.level:  0.95 


5: Time-window: 1 Baseline Dark
		Comparison: V_V_HT:V_V_HM
		Proportion of V_V_HT in dim_nr3c1.e5_4min_7.5min

	2-sample test for equality of proportions without continuity correction
			statistic (X-squared): NaN
			parameter (df): 1
			p.value: NaN
			estimate (p1, p2):  0 0 
			conf.int:  0 0 
			conf.level:  0.95 

6: Time-window: 1 Baseline Dark
		Comparison: V_V_HT:V_V_HM
		Proportion of V_V_HM in dim_nr3c1.e5_4min_7.5min

	2-sample test for equality of proportions without continuity correction
			statistic (X-squared): NaN
			parameter (df): 1
			p.value: NaN
			estimate (p1, p2):  0 0 
			conf.int:  0 0 
			conf.level:  0.95 


7: Time-window: 2 Light
		Comparison: V_V_WT:V_V_HT
		Proportion of V_V_WT in dim_nr3c1.e5_4min_7.5min

	2-sample test for equality of proportions without continuity correction
			statistic (X-squared): NaN
			parameter (df): 1
			p.value: NaN
			estimate (p1, p2):  0 0 
			conf.int:  0 0 
			conf.level:  0.95 

8: Time-window: 2 Light
		Comparison: V_V_WT:V_V_HT
		Proportion of V_V_HT in dim_nr3c1.e5_4min_7.5min

	2-sample test for equality of proportions without continuity correction
			statistic (X-squared): NaN
			parameter (df): 1
			p.value: NaN
			estimate (p1, p2):  0 0 
			conf.int:  0 0 
			conf.level:  0.95 


9: Time-window: 2 Light
		Comparison: V_V_WT:V_V_HM
		Proportion of V_V_WT in dim_nr3c1.e5_4min_7.5min

	2-sample test for equality of proportions without continuity correction
			statistic (X-squared): NaN
			parameter (df): 1
			p.value: NaN
			estimate (p1, p2):  0 0 
			conf.int:  0 0 
			conf.level:  0.95 

10: Time-window: 2 Light
		Comparison: V_V_WT:V_V_HM
		Proportion of V_V_HM in dim_nr3c1.e5_4min_7.5min

	2-sample test for equality of proportions with continuity correction
			statistic (X-squared): 42.3162008243154
			parameter (df): 1
			p.value: 7.76466836320948e-11
			estimate (p1, p2):  0.09871245 0 
			conf.int:  0.05713883 0.1402861 
			conf.level:  0.95 


11: Time-window: 2 Light
		Comparison: V_V_HT:V_V_HM
		Proportion of V_V_HT in dim_nr3c1.e5_4min_7.5min

	2-sample test for equality of proportions with continuity correction
			statistic (X-squared): 13.244950904935
			parameter (df): 1
			p.value: 0.000273315067922759
			estimate (p1, p2):  0 0.06094808 
			conf.int:  -0.08650041 -0.03539575 
			conf.level:  0.95 

12: Time-window: 2 Light
		Comparison: V_V_HT:V_V_HM
		Proportion of V_V_HM in dim_nr3c1.e5_4min_7.5min

	2-sample test for equality of proportions without continuity correction
			statistic (X-squared): NaN
			parameter (df): 1
			p.value: NaN
			estimate (p1, p2):  0 0 
			conf.int:  0 0 
			conf.level:  0.95 


13: Time-window: 3 Dark
		Comparison: V_V_WT:V_V_HT
		Proportion of V_V_WT in dim_nr3c1.e5_4min_7.5min

	2-sample test for equality of proportions without continuity correction
			statistic (X-squared): NaN
			parameter (df): 1
			p.value: NaN
			estimate (p1, p2):  0 0 
			conf.int:  0 0 
			conf.level:  0.95 

14: Time-window: 3 Dark
		Comparison: V_V_WT:V_V_HT
		Proportion of V_V_HT in dim_nr3c1.e5_4min_7.5min

	2-sample test for equality of proportions without continuity correction
			statistic (X-squared): NaN
			parameter (df): 1
			p.value: NaN
			estimate (p1, p2):  0 0 
			conf.int:  0 0 
			conf.level:  0.95 


15: Time-window: 3 Dark
		Comparison: V_V_WT:V_V_HM
		Proportion of V_V_WT in dim_nr3c1.e5_4min_7.5min

	2-sample test for equality of proportions with continuity correction
			statistic (X-squared): 205.525845634336
			parameter (df): 1
			p.value: 1.30031488339853e-46
			estimate (p1, p2):  0.378022 0 
			conf.int:  0.3312453 0.4247987 
			conf.level:  0.95 

16: Time-window: 3 Dark
		Comparison: V_V_WT:V_V_HM
		Proportion of V_V_HM in dim_nr3c1.e5_4min_7.5min

	2-sample test for equality of proportions with continuity correction
			statistic (X-squared): 37.8297693621175
			parameter (df): 1
			p.value: 7.71947629386594e-10
			estimate (p1, p2):  0.08571429 0 
			conf.int:  0.05776948 0.1136591 
			conf.level:  0.95 


17: Time-window: 3 Dark
		Comparison: V_V_HT:V_V_HM
		Proportion of V_V_HT in dim_nr3c1.e5_4min_7.5min

	2-sample test for equality of proportions with continuity correction
			statistic (X-squared): 420.261740309565
			parameter (df): 1
			p.value: 2.1403038578576e-93
			estimate (p1, p2):  0.8175824 0.1325843 
			conf.int:  0.6353209 0.7346754 
			conf.level:  0.95 

18: Time-window: 3 Dark
		Comparison: V_V_HT:V_V_HM
		Proportion of V_V_HM in dim_nr3c1.e5_4min_7.5min

	2-sample test for equality of proportions with continuity correction
			statistic (X-squared): 62.411759605975
			parameter (df): 1
			p.value: 2.78654345807927e-15
			estimate (p1, p2):  0 0.1325843 
			conf.int:  -0.1663153 -0.09885327 
			conf.level:  0.95 


19: Time-window: 4 Light
		Comparison: V_V_WT:V_V_HT
		Proportion of V_V_WT in dim_nr3c1.e5_4min_7.5min

	2-sample test for equality of proportions without continuity correction
			statistic (X-squared): NaN
			parameter (df): 1
			p.value: NaN
			estimate (p1, p2):  0 0 
			conf.int:  0 0 
			conf.level:  0.95 

20: Time-window: 4 Light
		Comparison: V_V_WT:V_V_HT
		Proportion of V_V_HT in dim_nr3c1.e5_4min_7.5min

	2-sample test for equality of proportions without continuity correction
			statistic (X-squared): NaN
			parameter (df): 1
			p.value: NaN
			estimate (p1, p2):  0 0 
			conf.int:  0 0 
			conf.level:  0.95 


21: Time-window: 4 Light
		Comparison: V_V_WT:V_V_HM
		Proportion of V_V_WT in dim_nr3c1.e5_4min_7.5min

	2-sample test for equality of proportions with continuity correction
			statistic (X-squared): 20.945134276164
			parameter (df): 1
			p.value: 4.72626734210217e-06
			estimate (p1, p2):  0 0.08501119 
			conf.int:  -0.1139765 -0.05604584 
			conf.level:  0.95 

22: Time-window: 4 Light
		Comparison: V_V_WT:V_V_HM
		Proportion of V_V_HM in dim_nr3c1.e5_4min_7.5min

	2-sample test for equality of proportions without continuity correction
			statistic (X-squared): NaN
			parameter (df): 1
			p.value: NaN
			estimate (p1, p2):  0 0 
			conf.int:  0 0 
			conf.level:  0.95 


23: Time-window: 4 Light
		Comparison: V_V_HT:V_V_HM
		Proportion of V_V_HT in dim_nr3c1.e5_4min_7.5min

	2-sample test for equality of proportions with continuity correction
			statistic (X-squared): 1.32747987965339
			parameter (df): 1
			p.value: 0.249254045079518
			estimate (p1, p2):  0.007968127 0 
			conf.int:  -0.006141447 0.0220777 
			conf.level:  0.95 

24: Time-window: 4 Light
		Comparison: V_V_HT:V_V_HM
		Proportion of V_V_HM in dim_nr3c1.e5_4min_7.5min

	2-sample test for equality of proportions without continuity correction
			statistic (X-squared): NaN
			parameter (df): 1
			p.value: NaN
			estimate (p1, p2):  0 0 
			conf.int:  0 0 
			conf.level:  0.95 


25: Time-window: 5 Dark
		Comparison: V_V_WT:V_V_HT
		Proportion of V_V_WT in dim_nr3c1.e5_4min_7.5min

	2-sample test for equality of proportions with continuity correction
			statistic (X-squared): 51.0418897107942
			parameter (df): 1
			p.value: 9.04156993531997e-13
			estimate (p1, p2):  0.08225108 0.2628062 
			conf.int:  -0.2305548 -0.1305555 
			conf.level:  0.95 

26: Time-window: 5 Dark
		Comparison: V_V_WT:V_V_HT
		Proportion of V_V_HT in dim_nr3c1.e5_4min_7.5min

	2-sample test for equality of proportions without continuity correction
			statistic (X-squared): NaN
			parameter (df): 1
			p.value: NaN
			estimate (p1, p2):  0 0 
			conf.int:  0 0 
			conf.level:  0.95 


27: Time-window: 5 Dark
		Comparison: V_V_WT:V_V_HM
		Proportion of V_V_WT in dim_nr3c1.e5_4min_7.5min

	2-sample test for equality of proportions with continuity correction
			statistic (X-squared): 248.414616603679
			parameter (df): 1
			p.value: 5.75535174089155e-56
			estimate (p1, p2):  0.54329 0.06013363 
			conf.int:  0.430496 0.5358168 
			conf.level:  0.95 

28: Time-window: 5 Dark
		Comparison: V_V_WT:V_V_HM
		Proportion of V_V_HM in dim_nr3c1.e5_4min_7.5min

	2-sample test for equality of proportions without continuity correction
			statistic (X-squared): NaN
			parameter (df): 1
			p.value: NaN
			estimate (p1, p2):  0 0 
			conf.int:  0 0 
			conf.level:  0.95 


29: Time-window: 5 Dark
		Comparison: V_V_HT:V_V_HM
		Proportion of V_V_HT in dim_nr3c1.e5_4min_7.5min

	2-sample test for equality of proportions without continuity correction
			statistic (X-squared): NaN
			parameter (df): 1
			p.value: NaN
			estimate (p1, p2):  0 0 
			conf.int:  0 0 
			conf.level:  0.95 

30: Time-window: 5 Dark
		Comparison: V_V_HT:V_V_HM
		Proportion of V_V_HM in dim_nr3c1.e5_4min_7.5min

	2-sample test for equality of proportions with continuity correction
			statistic (X-squared): 105.599385456085
			parameter (df): 1
			p.value: 9.02556933619324e-25
			estimate (p1, p2):  0 0.2093541 
			conf.int:  -0.2491819 -0.1695263 
			conf.level:  0.95 


31: Time-window: 6 Light
		Comparison: V_V_WT:V_V_HT
		Proportion of V_V_WT in dim_nr3c1.e5_4min_7.5min

	2-sample test for equality of proportions with continuity correction
			statistic (X-squared): 1.51493816802552
			parameter (df): 1
			p.value: 0.21838710931943
			estimate (p1, p2):  0 0.01108647 
			conf.int:  -0.02379663 0.001623685 
			conf.level:  0.95 

32: Time-window: 6 Light
		Comparison: V_V_WT:V_V_HT
		Proportion of V_V_HT in dim_nr3c1.e5_4min_7.5min

	2-sample test for equality of proportions without continuity correction
			statistic (X-squared): NaN
			parameter (df): 1
			p.value: NaN
			estimate (p1, p2):  0 0 
			conf.int:  0 0 
			conf.level:  0.95 


33: Time-window: 6 Light
		Comparison: V_V_WT:V_V_HM
		Proportion of V_V_WT in dim_nr3c1.e5_4min_7.5min

	2-sample test for equality of proportions without continuity correction
			statistic (X-squared): NaN
			parameter (df): 1
			p.value: NaN
			estimate (p1, p2):  0 0 
			conf.int:  0 0 
			conf.level:  0.95 

34: Time-window: 6 Light
		Comparison: V_V_WT:V_V_HM
		Proportion of V_V_HM in dim_nr3c1.e5_4min_7.5min

	2-sample test for equality of proportions without continuity correction
			statistic (X-squared): NaN
			parameter (df): 1
			p.value: NaN
			estimate (p1, p2):  0 0 
			conf.int:  0 0 
			conf.level:  0.95 


35: Time-window: 6 Light
		Comparison: V_V_HT:V_V_HM
		Proportion of V_V_HT in dim_nr3c1.e5_4min_7.5min

	2-sample test for equality of proportions without continuity correction
			statistic (X-squared): NaN
			parameter (df): 1
			p.value: NaN
			estimate (p1, p2):  0 0 
			conf.int:  0 0 
			conf.level:  0.95 

36: Time-window: 6 Light
		Comparison: V_V_HT:V_V_HM
		Proportion of V_V_HM in dim_nr3c1.e5_4min_7.5min

	2-sample test for equality of proportions without continuity correction
			statistic (X-squared): NaN
			parameter (df): 1
			p.value: NaN
			estimate (p1, p2):  0 0 
			conf.int:  0 0 
			conf.level:  0.95 


37: Time-window: 7 Dark
		Comparison: V_V_WT:V_V_HT
		Proportion of V_V_WT in dim_nr3c1.e5_4min_7.5min

	2-sample test for equality of proportions with continuity correction
			statistic (X-squared): 100.433762825031
			parameter (df): 1
			p.value: 1.22423335096519e-23
			estimate (p1, p2):  0.2038217 0 
			conf.int:  0.165271 0.2423723 
			conf.level:  0.95 

38: Time-window: 7 Dark
		Comparison: V_V_WT:V_V_HT
		Proportion of V_V_HT in dim_nr3c1.e5_4min_7.5min

	2-sample test for equality of proportions with continuity correction
			statistic (X-squared): 58.9281027657582
			parameter (df): 1
			p.value: 1.63539718119361e-14
			estimate (p1, p2):  0 0.1219512 
			conf.int:  -0.1543218 -0.08958063 
			conf.level:  0.95 


39: Time-window: 7 Dark
		Comparison: V_V_WT:V_V_HM
		Proportion of V_V_WT in dim_nr3c1.e5_4min_7.5min

	2-sample test for equality of proportions with continuity correction
			statistic (X-squared): 380.269672835878
			parameter (df): 1
			p.value: 1.08704941088089e-84
			estimate (p1, p2):  0.5923567 0 
			conf.int:  0.5458083 0.6389051 
			conf.level:  0.95 

40: Time-window: 7 Dark
		Comparison: V_V_WT:V_V_HM
		Proportion of V_V_HM in dim_nr3c1.e5_4min_7.5min

	2-sample test for equality of proportions with continuity correction
			statistic (X-squared): 125.448945058587
			parameter (df): 1
			p.value: 4.05899722718925e-29
			estimate (p1, p2):  0 0.2394678 
			conf.int:  -0.2810241 -0.1979116 
			conf.level:  0.95 


41: Time-window: 7 Dark
		Comparison: V_V_HT:V_V_HM
		Proportion of V_V_HT in dim_nr3c1.e5_4min_7.5min

	2-sample test for equality of proportions with continuity correction
			statistic (X-squared): 0.290815462584975
			parameter (df): 1
			p.value: 0.589698436023023
			estimate (p1, p2):  0.1910828 0.1751663 
			conf.int:  -0.03616688 0.06799989 
			conf.level:  0.95 

42: Time-window: 7 Dark
		Comparison: V_V_HT:V_V_HM
		Proportion of V_V_HM in dim_nr3c1.e5_4min_7.5min

	2-sample test for equality of proportions with continuity correction
			statistic (X-squared): 44.9837343672682
			parameter (df): 1
			p.value: 1.98677893149368e-11
			estimate (p1, p2):  0 0.09534368 
			conf.int:  -0.1246188 -0.06606858 
			conf.level:  0.95 


43: Time-window: 8 Light
		Comparison: V_V_WT:V_V_HT
		Proportion of V_V_WT in dim_nr3c1.e5_4min_7.5min

	2-sample test for equality of proportions without continuity correction
			statistic (X-squared): NaN
			parameter (df): 1
			p.value: NaN
			estimate (p1, p2):  0 0 
			conf.int:  0 0 
			conf.level:  0.95 

44: Time-window: 8 Light
		Comparison: V_V_WT:V_V_HT
		Proportion of V_V_HT in dim_nr3c1.e5_4min_7.5min

	2-sample test for equality of proportions with continuity correction
			statistic (X-squared): 35.5444248608791
			parameter (df): 1
			p.value: 2.49299545877487e-09
			estimate (p1, p2):  0.08090615 0 
			conf.int:  0.04778451 0.1140278 
			conf.level:  0.95 


45: Time-window: 8 Light
		Comparison: V_V_WT:V_V_HM
		Proportion of V_V_WT in dim_nr3c1.e5_4min_7.5min

	2-sample test for equality of proportions without continuity correction
			statistic (X-squared): NaN
			parameter (df): 1
			p.value: NaN
			estimate (p1, p2):  0 0 
			conf.int:  0 0 
			conf.level:  0.95 

46: Time-window: 8 Light
		Comparison: V_V_WT:V_V_HM
		Proportion of V_V_HM in dim_nr3c1.e5_4min_7.5min

	2-sample test for equality of proportions without continuity correction
			statistic (X-squared): NaN
			parameter (df): 1
			p.value: NaN
			estimate (p1, p2):  0 0 
			conf.int:  0 0 
			conf.level:  0.95 


47: Time-window: 8 Light
		Comparison: V_V_HT:V_V_HM
		Proportion of V_V_HT in dim_nr3c1.e5_4min_7.5min

	2-sample test for equality of proportions without continuity correction
			statistic (X-squared): NaN
			parameter (df): 1
			p.value: NaN
			estimate (p1, p2):  0 0 
			conf.int:  0 0 
			conf.level:  0.95 

48: Time-window: 8 Light
		Comparison: V_V_HT:V_V_HM
		Proportion of V_V_HM in dim_nr3c1.e5_4min_7.5min

	2-sample test for equality of proportions without continuity correction
			statistic (X-squared): NaN
			parameter (df): 1
			p.value: NaN
			estimate (p1, p2):  0 0 
			conf.int:  0 0 
			conf.level:  0.95 


49: Time-window: 9 Dark
		Comparison: V_V_WT:V_V_HT
		Proportion of V_V_WT in dim_nr3c1.e5_4min_7.5min

	2-sample test for equality of proportions with continuity correction
			statistic (X-squared): 28.423127192229
			parameter (df): 1
			p.value: 9.74936659457885e-08
			estimate (p1, p2):  0.0256 0 
			conf.int:  0.01601713 0.03518287 
			conf.level:  0.95 

50: Time-window: 9 Dark
		Comparison: V_V_WT:V_V_HT
		Proportion of V_V_HT in dim_nr3c1.e5_4min_7.5min

	2-sample test for equality of proportions with continuity correction
			statistic (X-squared): 198.728181589402
			parameter (df): 1
			p.value: 3.95708577497542e-45
			estimate (p1, p2):  0.0616 0.2752137 
			conf.int:  -0.2432953 -0.1839321 
			conf.level:  0.95 


51: Time-window: 9 Dark
		Comparison: V_V_WT:V_V_HM
		Proportion of V_V_WT in dim_nr3c1.e5_4min_7.5min

	2-sample test for equality of proportions with continuity correction
			statistic (X-squared): 233.47302264919
			parameter (df): 1
			p.value: 1.04221750900237e-52
			estimate (p1, p2):  0.1824 0 
			conf.int:  0.1601647 0.2046353 
			conf.level:  0.95 

52: Time-window: 9 Dark
		Comparison: V_V_WT:V_V_HM
		Proportion of V_V_HM in dim_nr3c1.e5_4min_7.5min

	2-sample test for equality of proportions with continuity correction
			statistic (X-squared): 1621.68653000311
			parameter (df): 1
			p.value: 0
			estimate (p1, p2):  0 0.7982906 
			conf.int:  -0.8221111 -0.7744701 
			conf.level:  0.95 


53: Time-window: 9 Dark
		Comparison: V_V_HT:V_V_HM
		Proportion of V_V_HT in dim_nr3c1.e5_4min_7.5min

	2-sample test for equality of proportions with continuity correction
			statistic (X-squared): 138.456587654677
			parameter (df): 1
			p.value: 5.79075621179412e-32
			estimate (p1, p2):  0.1736 0.02735043 
			conf.int:  0.122439 0.1700602 
			conf.level:  0.95 

54: Time-window: 9 Dark
		Comparison: V_V_HT:V_V_HM
		Proportion of V_V_HM in dim_nr3c1.e5_4min_7.5min

	2-sample test for equality of proportions with continuity correction
			statistic (X-squared): 659.94263193953
			parameter (df): 1
			p.value: 1.53748062852887e-145
			estimate (p1, p2):  0.1024 0.5991453 
			conf.int:  -0.5302991 -0.4631915 
			conf.level:  0.95 
