# Supplementary material for: Key HPI axis receptors facilitate light adaptive behavior in larval zebrafish
Source: Sci Rep. 2024 Apr 2;14:7759. doi: 10.1038/s41598-024-57707-6 (PMC10987622; doi:10.1038/s41598-024-57707-6)
Supplement: Supplementary file 1 — Supplementary Information. [file 41598_2024_57707_MOESM1_ESM.zip › Supp_Data/SuppDataS57_nr3c1.e2_pw_4min_7.5min_total.txt]

Supplementary Data S57. nr3c1.e2 total dark and total light periods combined
Pairwise comparison between 2 genotypes in 4x[7.5_4-min] regimen vs. 4x[7.5_7.5-min] regimen.
Proportion of significantly high locomotor activity levels between compared pairs.

i.e., 
WT:HM (WT vs. HM)
P1: Proportion where WT moved significantly more than HM in 4x[7.5 + 2-min] assay
vs. 
P2: Proportion where WT moved significantly more than HM in 4x[7.5 + 4-min] assay

Is the proportion P1 significantly different from the proportion P2?

Time-window: a given photo period,
Comparison: compared groups, 
Proportion: proportion of time points out of all time points 
			where a given group moved significantly more. In two compared assay paradigms,
Statistic: x-squared statistic,
Parameter: degree of freedom,
p.value: p value,
Estimate: proportion estimates. Proportion 1, Proportion 2


1: Time-window: Dark total
		Comparison: V_V_WT:V_V_HT
		Proportion of V_V_WT in nr3c1.e2_4min_7.5min

	2-sample test for equality of proportions with continuity correction
			statistic (X-squared): 123.47445681276
			parameter (df): 1
			p.value: 1.09790589122636e-28
			estimate (p1, p2):  0.08469539 0 
			conf.int:  0.06909795 0.1002928 
			conf.level:  0.95 

2: Time-window: Dark total
		Comparison: V_V_WT:V_V_HT
		Proportion of V_V_HT in nr3c1.e2_4min_7.5min

	2-sample test for equality of proportions without continuity correction
			statistic (X-squared): NaN
			parameter (df): 1
			p.value: NaN
			estimate (p1, p2):  0 0 
			conf.int:  0 0 
			conf.level:  0.95 


3: Time-window: Dark total
		Comparison: V_V_WT:V_V_HM
		Proportion of V_V_WT in nr3c1.e2_4min_7.5min

	2-sample test for equality of proportions with continuity correction
			statistic (X-squared): 2489.86406579243
			parameter (df): 1
			p.value: 0
			estimate (p1, p2):  0.9465082 0 
			conf.int:  0.9337643 0.959252 
			conf.level:  0.95 

4: Time-window: Dark total
		Comparison: V_V_WT:V_V_HM
		Proportion of V_V_HM in nr3c1.e2_4min_7.5min

	2-sample test for equality of proportions without continuity correction
			statistic (X-squared): NaN
			parameter (df): 1
			p.value: NaN
			estimate (p1, p2):  0 0 
			conf.int:  0 0 
			conf.level:  0.95 


5: Time-window: Dark total
		Comparison: V_V_HT:V_V_HM
		Proportion of V_V_HT in nr3c1.e2_4min_7.5min

	2-sample test for equality of proportions with continuity correction
			statistic (X-squared): 2204.17547310443
			parameter (df): 1
			p.value: 0
			estimate (p1, p2):  0.9123328 0.02250352 
			conf.int:  0.8721448 0.9075138 
			conf.level:  0.95 

6: Time-window: Dark total
		Comparison: V_V_HT:V_V_HM
		Proportion of V_V_HM in nr3c1.e2_4min_7.5min

	2-sample test for equality of proportions without continuity correction
			statistic (X-squared): NaN
			parameter (df): 1
			p.value: NaN
			estimate (p1, p2):  0 0 
			conf.int:  0 0 
			conf.level:  0.95 


1: Time-window: Light total
		Comparison: V_V_WT:V_V_HT
		Proportion of V_V_WT in nr3c1.e2_4min_7.5min

	2-sample test for equality of proportions with continuity correction
			statistic (X-squared): 10.818603704404
			parameter (df): 1
			p.value: 0.00100485243216905
			estimate (p1, p2):  0.007261411 0 
			conf.int:  0.001115552 0.01340727 
			conf.level:  0.95 

2: Time-window: Light total
		Comparison: V_V_WT:V_V_HT
		Proportion of V_V_HT in nr3c1.e2_4min_7.5min

	2-sample test for equality of proportions without continuity correction
			statistic (X-squared): NaN
			parameter (df): 1
			p.value: NaN
			estimate (p1, p2):  0 0 
			conf.int:  0 0 
			conf.level:  0.95 


3: Time-window: Light total
		Comparison: V_V_WT:V_V_HM
		Proportion of V_V_WT in nr3c1.e2_4min_7.5min

	2-sample test for equality of proportions with continuity correction
			statistic (X-squared): 837.160974475438
			parameter (df): 1
			p.value: 4.49596067496751e-184
			estimate (p1, p2):  0.3900415 0 
			conf.int:  0.3584649 0.4216181 
			conf.level:  0.95 

4: Time-window: Light total
		Comparison: V_V_WT:V_V_HM
		Proportion of V_V_HM in nr3c1.e2_4min_7.5min

	2-sample test for equality of proportions without continuity correction
			statistic (X-squared): NaN
			parameter (df): 1
			p.value: NaN
			estimate (p1, p2):  0 0 
			conf.int:  0 0 
			conf.level:  0.95 


5: Time-window: Light total
		Comparison: V_V_HT:V_V_HM
		Proportion of V_V_HT in nr3c1.e2_4min_7.5min

	2-sample test for equality of proportions with continuity correction
			statistic (X-squared): 313.810755207965
			parameter (df): 1
			p.value: 3.22918847153104e-70
			estimate (p1, p2):  0.1929461 0.01016586 
			conf.int:  0.156672 0.2088884 
			conf.level:  0.95 

6: Time-window: Light total
		Comparison: V_V_HT:V_V_HM
		Proportion of V_V_HM in nr3c1.e2_4min_7.5min

	2-sample test for equality of proportions without continuity correction
			statistic (X-squared): NaN
			parameter (df): 1
			p.value: NaN
			estimate (p1, p2):  0 0 
			conf.int:  0 0 
			conf.level:  0.95 
