# Supplementary material for: Key HPI axis receptors facilitate light adaptive behavior in larval zebrafish
Source: Sci Rep. 2024 Apr 2;14:7759. doi: 10.1038/s41598-024-57707-6 (PMC10987622; doi:10.1038/s41598-024-57707-6)
Supplement: Supplementary file 1 — Supplementary Information. [file 41598_2024_57707_MOESM1_ESM.zip › Supp_Data/SuppDataS41_nr3c1.e5_pw_6min_7.5min_total.txt]

Supplementary Data S41. nr3c1.e5 total dark and total light periods combined
Pairwise comparison between 2 genotypes in 4x[7.5_6-min] regimen vs. 4x[7.5_7.5-min] regimen.
Proportion of significantly high locomotor activity levels between compared pairs.

i.e., 
WT:HM (WT vs. HM)
P1: Proportion where WT moved significantly more than HM in 4x[7.5 + 2-min] assay
vs. 
P2: Proportion where WT moved significantly more than HM in 4x[7.5 + 4-min] assay

Is the proportion P1 significantly different from the proportion P2?

Time-window: a given photo period,
Comparison: compared groups, 
Proportion: proportion of time points out of all time points 
			where a given group moved significantly more. In two compared assay paradigms,
Statistic: x-squared statistic,
Parameter: degree of freedom,
p.value: p value,
Estimate: proportion estimates. Proportion 1, Proportion 2


1: Time-window: Dark total
		Comparison: V_V_WT:V_V_HT
		Proportion of V_V_WT in nr3c1.e5_6min_7.5min

	2-sample test for equality of proportions with continuity correction
			statistic (X-squared): 737.53186203917
			parameter (df): 1
			p.value: 2.06278443932144e-162
			estimate (p1, p2):  0 0.4102941 
			conf.int:  -0.4371501 -0.3834381 
			conf.level:  0.95 

2: Time-window: Dark total
		Comparison: V_V_WT:V_V_HT
		Proportion of V_V_HT in nr3c1.e5_6min_7.5min

	2-sample test for equality of proportions without continuity correction
			statistic (X-squared): NaN
			parameter (df): 1
			p.value: NaN
			estimate (p1, p2):  0 0 
			conf.int:  0 0 
			conf.level:  0.95 


3: Time-window: Dark total
		Comparison: V_V_WT:V_V_HM
		Proportion of V_V_WT in nr3c1.e5_6min_7.5min

	2-sample test for equality of proportions with continuity correction
			statistic (X-squared): 15.6319686637172
			parameter (df): 1
			p.value: 7.69427295811934e-05
			estimate (p1, p2):  0.6809689 0.6088235 
			conf.int:  0.0360728 0.1082179 
			conf.level:  0.95 

4: Time-window: Dark total
		Comparison: V_V_WT:V_V_HM
		Proportion of V_V_HM in nr3c1.e5_6min_7.5min

	2-sample test for equality of proportions without continuity correction
			statistic (X-squared): NaN
			parameter (df): 1
			p.value: NaN
			estimate (p1, p2):  0 0 
			conf.int:  0 0 
			conf.level:  0.95 


5: Time-window: Dark total
		Comparison: V_V_HT:V_V_HM
		Proportion of V_V_HT in nr3c1.e5_6min_7.5min

	2-sample test for equality of proportions with continuity correction
			statistic (X-squared): 701.987197836592
			parameter (df): 1
			p.value: 1.10554339807849e-154
			estimate (p1, p2):  0.667128 0.1713235 
			conf.int:  0.4636048 0.5280042 
			conf.level:  0.95 

6: Time-window: Dark total
		Comparison: V_V_HT:V_V_HM
		Proportion of V_V_HM in nr3c1.e5_6min_7.5min

	2-sample test for equality of proportions without continuity correction
			statistic (X-squared): NaN
			parameter (df): 1
			p.value: NaN
			estimate (p1, p2):  0 0 
			conf.int:  0 0 
			conf.level:  0.95 


1: Time-window: Light total
		Comparison: V_V_WT:V_V_HT
		Proportion of V_V_WT in nr3c1.e5_6min_7.5min

	2-sample test for equality of proportions with continuity correction
			statistic (X-squared): 258.791569189795
			parameter (df): 1
			p.value: 3.14722299671801e-58
			estimate (p1, p2):  0 0.1514675 
			conf.int:  -0.1681324 -0.1348026 
			conf.level:  0.95 

2: Time-window: Light total
		Comparison: V_V_WT:V_V_HT
		Proportion of V_V_HT in nr3c1.e5_6min_7.5min

	2-sample test for equality of proportions without continuity correction
			statistic (X-squared): NaN
			parameter (df): 1
			p.value: NaN
			estimate (p1, p2):  0 0 
			conf.int:  0 0 
			conf.level:  0.95 


3: Time-window: Light total
		Comparison: V_V_WT:V_V_HM
		Proportion of V_V_WT in nr3c1.e5_6min_7.5min

	2-sample test for equality of proportions with continuity correction
			statistic (X-squared): 208.103082321644
			parameter (df): 1
			p.value: 3.56228138461353e-47
			estimate (p1, p2):  0.1051298 0.307652 
			conf.int:  -0.228747 -0.1762974 
			conf.level:  0.95 

4: Time-window: Light total
		Comparison: V_V_WT:V_V_HM
		Proportion of V_V_HM in nr3c1.e5_6min_7.5min

	2-sample test for equality of proportions without continuity correction
			statistic (X-squared): NaN
			parameter (df): 1
			p.value: NaN
			estimate (p1, p2):  0 0 
			conf.int:  0 0 
			conf.level:  0.95 


5: Time-window: Light total
		Comparison: V_V_HT:V_V_HM
		Proportion of V_V_HT in nr3c1.e5_6min_7.5min

	2-sample test for equality of proportions with continuity correction
			statistic (X-squared): 90.9319552635776
			parameter (df): 1
			p.value: 1.4869872772143e-21
			estimate (p1, p2):  0.111463 0.02987421 
			conf.int:  0.06370984 0.09946763 
			conf.level:  0.95 

6: Time-window: Light total
		Comparison: V_V_HT:V_V_HM
		Proportion of V_V_HM in nr3c1.e5_6min_7.5min

	2-sample test for equality of proportions without continuity correction
			statistic (X-squared): NaN
			parameter (df): 1
			p.value: NaN
			estimate (p1, p2):  0 0 
			conf.int:  0 0 
			conf.level:  0.95 
