# Supplementary material for: Key HPI axis receptors facilitate light adaptive behavior in larval zebrafish
Source: Sci Rep. 2024 Apr 2;14:7759. doi: 10.1038/s41598-024-57707-6 (PMC10987622; doi:10.1038/s41598-024-57707-6)
Supplement: Supplementary file 1 — Supplementary Information. [file 41598_2024_57707_MOESM1_ESM.zip › Supp_Data/SuppDataS49_dim_nr3c1.e5_pw_2min_4min_total.txt]

Supplementary Data S49. nr3c1.e5 total dark and total light periods combined. dim light.
Pairwise comparison between 2 genotypes in 4x[7.5_2-min] regimen vs. 4x[7.5_4-min] regimen.
Proportion of significantly high locomotor activity levels between compared pairs.

i.e., 
WT:HM (WT vs. HM)
P1: Proportion where WT moved significantly more than HM in 4x[7.5 + 2-min] assay
vs. 
P2: Proportion where WT moved significantly more than HM in 4x[7.5 + 4-min] assay

Is the proportion P1 significantly different from the proportion P2?

Time-window: a given photo period,
Comparison: compared groups, 
Proportion: proportion of time points out of all time points 
			where a given group moved significantly more. In two compared assay paradigms,
Statistic: x-squared statistic,
Parameter: degree of freedom,
p.value: p value,
Estimate: proportion estimates. Proportion 1, Proportion 2


1: Time-window: Dark total
		Comparison: V_V_WT:V_V_HT
		Proportion of V_V_WT in dim_nr3c1.e5_2min_4min

	2-sample test for equality of proportions with continuity correction
			statistic (X-squared): 138.015696226232
			parameter (df): 1
			p.value: 7.2303036183297e-32
			estimate (p1, p2):  0 0.09654179 
			conf.int:  -0.112801 -0.08028258 
			conf.level:  0.95 

2: Time-window: Dark total
		Comparison: V_V_WT:V_V_HT
		Proportion of V_V_HT in dim_nr3c1.e5_2min_4min

	2-sample test for equality of proportions without continuity correction
			statistic (X-squared): NaN
			parameter (df): 1
			p.value: NaN
			estimate (p1, p2):  0 0 
			conf.int:  0 0 
			conf.level:  0.95 


3: Time-window: Dark total
		Comparison: V_V_WT:V_V_HM
		Proportion of V_V_WT in dim_nr3c1.e5_2min_4min

	2-sample test for equality of proportions with continuity correction
			statistic (X-squared): 3.0022307786418
			parameter (df): 1
			p.value: 0.083149954471447
			estimate (p1, p2):  0.4721217 0.5057637 
			conf.int:  -0.07158077 0.004296698 
			conf.level:  0.95 

4: Time-window: Dark total
		Comparison: V_V_WT:V_V_HM
		Proportion of V_V_HM in dim_nr3c1.e5_2min_4min

	2-sample test for equality of proportions with continuity correction
			statistic (X-squared): 37.3601985173273
			parameter (df): 1
			p.value: 9.82059885176733e-10
			estimate (p1, p2):  0 0.02809798 
			conf.int:  -0.03751392 -0.01868205 
			conf.level:  0.95 


5: Time-window: Dark total
		Comparison: V_V_HT:V_V_HM
		Proportion of V_V_HT in dim_nr3c1.e5_2min_4min

	2-sample test for equality of proportions with continuity correction
			statistic (X-squared): 135.363076196624
			parameter (df): 1
			p.value: 2.74992130554361e-31
			estimate (p1, p2):  0.5532223 0.332853 
			conf.int:  0.1835621 0.2571764 
			conf.level:  0.95 

6: Time-window: Dark total
		Comparison: V_V_HT:V_V_HM
		Proportion of V_V_HM in dim_nr3c1.e5_2min_4min

	2-sample test for equality of proportions without continuity correction
			statistic (X-squared): NaN
			parameter (df): 1
			p.value: NaN
			estimate (p1, p2):  0 0 
			conf.int:  0 0 
			conf.level:  0.95 


1: Time-window: Light total
		Comparison: V_V_WT:V_V_HT
		Proportion of V_V_WT in dim_nr3c1.e5_2min_4min

	2-sample test for equality of proportions without continuity correction
			statistic (X-squared): NaN
			parameter (df): 1
			p.value: NaN
			estimate (p1, p2):  0 0 
			conf.int:  0 0 
			conf.level:  0.95 

2: Time-window: Light total
		Comparison: V_V_WT:V_V_HT
		Proportion of V_V_HT in dim_nr3c1.e5_2min_4min

	2-sample test for equality of proportions with continuity correction
			statistic (X-squared): 10.9577753448862
			parameter (df): 1
			p.value: 0.000932116569824085
			estimate (p1, p2):  0 0.02378687 
			conf.int:  -0.03444809 -0.01312565 
			conf.level:  0.95 


3: Time-window: Light total
		Comparison: V_V_WT:V_V_HM
		Proportion of V_V_WT in dim_nr3c1.e5_2min_4min

	2-sample test for equality of proportions with continuity correction
			statistic (X-squared): 38.3975708979941
			parameter (df): 1
			p.value: 5.77041768359043e-10
			estimate (p1, p2):  0.03891051 0 
			conf.int:  0.0207441 0.05707691 
			conf.level:  0.95 

4: Time-window: Light total
		Comparison: V_V_WT:V_V_HM
		Proportion of V_V_HM in dim_nr3c1.e5_2min_4min

	2-sample test for equality of proportions with continuity correction
			statistic (X-squared): 9.9548588089809
			parameter (df): 1
			p.value: 0.00160425429777009
			estimate (p1, p2):  0 0.02188392 
			conf.int:  -0.03217756 -0.01159028 
			conf.level:  0.95 


5: Time-window: Light total
		Comparison: V_V_HT:V_V_HM
		Proportion of V_V_HT in dim_nr3c1.e5_2min_4min

	2-sample test for equality of proportions with continuity correction
			statistic (X-squared): 17.5043294098185
			parameter (df): 1
			p.value: 2.8665418343518e-05
			estimate (p1, p2):  0.02529183 0.00190295 
			conf.int:  0.008113455 0.0386643 
			conf.level:  0.95 

6: Time-window: Light total
		Comparison: V_V_HT:V_V_HM
		Proportion of V_V_HM in dim_nr3c1.e5_2min_4min

	2-sample test for equality of proportions without continuity correction
			statistic (X-squared): NaN
			parameter (df): 1
			p.value: NaN
			estimate (p1, p2):  0 0 
			conf.int:  0 0 
			conf.level:  0.95 
