# Supplementary material for: Key HPI axis receptors facilitate light adaptive behavior in larval zebrafish
Source: Sci Rep. 2024 Apr 2;14:7759. doi: 10.1038/s41598-024-57707-6 (PMC10987622; doi:10.1038/s41598-024-57707-6)
Supplement: Supplementary file 1 — Supplementary Information. [file 41598_2024_57707_MOESM1_ESM.zip › Supp_Data/SuppDataS53_dim_nr3c1.e5_pw_4min_7.5min_total.txt]

Supplementary Data S53. nr3c1.e5 total dark and total light periods combined. dim light.
Pairwise comparison between 2 genotypes in 4x[7.5_4-min] regimen vs. 4x[7.5_7.5-min] regimen.
Proportion of significantly high locomotor activity levels between compared pairs.

i.e., 
WT:HM (WT vs. HM)
P1: Proportion where WT moved significantly more than HM in 4x[7.5 + 2-min] assay
vs. 
P2: Proportion where WT moved significantly more than HM in 4x[7.5 + 4-min] assay

Is the proportion P1 significantly different from the proportion P2?

Time-window: a given photo period,
Comparison: compared groups, 
Proportion: proportion of time points out of all time points 
			where a given group moved significantly more. In two compared assay paradigms,
Statistic: x-squared statistic,
Parameter: degree of freedom,
p.value: p value,
Estimate: proportion estimates. Proportion 1, Proportion 2


1: Time-window: Dark total
		Comparison: V_V_WT:V_V_HT
		Proportion of V_V_WT in dim_nr3c1.e5_4min_7.5min

	2-sample test for equality of proportions with continuity correction
			statistic (X-squared): 0.532444639943383
			parameter (df): 1
			p.value: 0.465580891596919
			estimate (p1, p2):  0.09654179 0.08773234 
			conf.int:  -0.01360168 0.03122057 
			conf.level:  0.95 

2: Time-window: Dark total
		Comparison: V_V_WT:V_V_HT
		Proportion of V_V_HT in dim_nr3c1.e5_4min_7.5min

	2-sample test for equality of proportions with continuity correction
			statistic (X-squared): 55.8689089459334
			parameter (df): 1
			p.value: 7.74680449515782e-14
			estimate (p1, p2):  0 0.04089219 
			conf.int:  -0.05220795 -0.02957643 
			conf.level:  0.95 


3: Time-window: Dark total
		Comparison: V_V_WT:V_V_HM
		Proportion of V_V_WT in dim_nr3c1.e5_4min_7.5min

	2-sample test for equality of proportions with continuity correction
			statistic (X-squared): 821.359432756816
			parameter (df): 1
			p.value: 1.22521310431137e-180
			estimate (p1, p2):  0.5057637 0.02007435 
			conf.int:  0.4576078 0.5137708 
			conf.level:  0.95 

4: Time-window: Dark total
		Comparison: V_V_WT:V_V_HM
		Proportion of V_V_HM in dim_nr3c1.e5_4min_7.5min

	2-sample test for equality of proportions with continuity correction
			statistic (X-squared): 35.5525384766259
			parameter (df): 1
			p.value: 2.48263307733262e-09
			estimate (p1, p2):  0.02809798 0.0802974 
			conf.int:  -0.06985776 -0.03454107 
			conf.level:  0.95 


5: Time-window: Dark total
		Comparison: V_V_HT:V_V_HM
		Proportion of V_V_HT in dim_nr3c1.e5_4min_7.5min

	2-sample test for equality of proportions with continuity correction
			statistic (X-squared): 210.01285188037
			parameter (df): 1
			p.value: 1.36477761338568e-47
			estimate (p1, p2):  0.332853 0.1026022 
			conf.int:  0.1998952 0.2606064 
			conf.level:  0.95 

6: Time-window: Dark total
		Comparison: V_V_HT:V_V_HM
		Proportion of V_V_HM in dim_nr3c1.e5_4min_7.5min

	2-sample test for equality of proportions with continuity correction
			statistic (X-squared): 215.709112322484
			parameter (df): 1
			p.value: 7.80506833904101e-49
			estimate (p1, p2):  0 0.1457249 
			conf.int:  -0.165313 -0.1261368 
			conf.level:  0.95 


1: Time-window: Light total
		Comparison: V_V_WT:V_V_HT
		Proportion of V_V_WT in dim_nr3c1.e5_4min_7.5min

	2-sample test for equality of proportions with continuity correction
			statistic (X-squared): 1.55819569680929
			parameter (df): 1
			p.value: 0.211929600606614
			estimate (p1, p2):  0 0.002783964 
			conf.int:  -0.005974907 0.0004069779 
			conf.level:  0.95 

2: Time-window: Light total
		Comparison: V_V_WT:V_V_HT
		Proportion of V_V_HT in dim_nr3c1.e5_4min_7.5min

	2-sample test for equality of proportions with continuity correction
			statistic (X-squared): 40.4101581487866
			parameter (df): 1
			p.value: 2.05867962978247e-10
			estimate (p1, p2):  0.02378687 0 
			conf.int:  0.01382002 0.03375372 
			conf.level:  0.95 


3: Time-window: Light total
		Comparison: V_V_WT:V_V_HM
		Proportion of V_V_WT in dim_nr3c1.e5_4min_7.5min

	2-sample test for equality of proportions with continuity correction
			statistic (X-squared): 20.9600160711051
			parameter (df): 1
			p.value: 4.68969490575676e-06
			estimate (p1, p2):  0 0.02115813 
			conf.int:  -0.0285679 -0.01374836 
			conf.level:  0.95 

4: Time-window: Light total
		Comparison: V_V_WT:V_V_HM
		Proportion of V_V_HM in dim_nr3c1.e5_4min_7.5min

	2-sample test for equality of proportions with continuity correction
			statistic (X-squared): 36.939770628307
			parameter (df): 1
			p.value: 1.21835226600945e-09
			estimate (p1, p2):  0.02188392 0 
			conf.int:  0.01228465 0.03148319 
			conf.level:  0.95 


5: Time-window: Light total
		Comparison: V_V_HT:V_V_HM
		Proportion of V_V_HT in dim_nr3c1.e5_4min_7.5min

	2-sample test for equality of proportions with continuity correction
			statistic (X-squared): 10.0725836164936
			parameter (df): 1
			p.value: 0.00150491857256119
			estimate (p1, p2):  0.00190295 0.01503341 
			conf.int:  -0.02009858 -0.006162336 
			conf.level:  0.95 

6: Time-window: Light total
		Comparison: V_V_HT:V_V_HM
		Proportion of V_V_HM in dim_nr3c1.e5_4min_7.5min

	2-sample test for equality of proportions without continuity correction
			statistic (X-squared): NaN
			parameter (df): 1
			p.value: NaN
			estimate (p1, p2):  0 0 
			conf.int:  0 0 
			conf.level:  0.95 
