# Supplementary material for: Key HPI axis receptors facilitate light adaptive behavior in larval zebrafish
Source: Sci Rep. 2024 Apr 2;14:7759. doi: 10.1038/s41598-024-57707-6 (PMC10987622; doi:10.1038/s41598-024-57707-6)
Supplement: Supplementary file 1 — Supplementary Information. [file 41598_2024_57707_MOESM1_ESM.zip › Supp_Data/SuppDataS32_nr3c1.e5_pw_2min_6min_each.txt]

Supplementary Data S32. nr3c1.e5 for each photo period
Pairwise comparison between 2 genotypes in 4x[7.5_2-min] regimen vs. 4x[7.5_6-min] regimen.
Proportion of significantly high locomotor activity levels between compared pairs.

i.e., 
WT:HM (WT vs. HM)
P1: Proportion where WT moved significantly more than HM in 4x[7.5 + 2-min] assay
vs. 
P2: Proportion where WT moved significantly more than HM in 4x[7.5 + 4-min] assay

Is the proportion P1 significantly different from the proportion P2?

Time-window: a given photo period,
Comparison: compared groups, 
Proportion: proportion of time points out of all time points 
			where a given group moved significantly more. In two compared assay paradigms,
Statistic: x-squared statistic,
Parameter: degree of freedom,
p.value: p value,
Estimate: proportion estimates. Proportion 1, Proportion 2


1: Time-window: 1 Baseline Dark
		Comparison: V_V_WT:V_V_HT
		Proportion of V_V_WT in nr3c1.e5_2min_6min

	2-sample test for equality of proportions without continuity correction
			statistic (X-squared): NaN
			parameter (df): 1
			p.value: NaN
			estimate (p1, p2):  0 0 
			conf.int:  0 0 
			conf.level:  0.95 

2: Time-window: 1 Baseline Dark
		Comparison: V_V_WT:V_V_HT
		Proportion of V_V_HT in nr3c1.e5_2min_6min

	2-sample test for equality of proportions without continuity correction
			statistic (X-squared): NaN
			parameter (df): 1
			p.value: NaN
			estimate (p1, p2):  0 0 
			conf.int:  0 0 
			conf.level:  0.95 


3: Time-window: 1 Baseline Dark
		Comparison: V_V_WT:V_V_HM
		Proportion of V_V_WT in nr3c1.e5_2min_6min

	2-sample test for equality of proportions without continuity correction
			statistic (X-squared): NaN
			parameter (df): 1
			p.value: NaN
			estimate (p1, p2):  0 0 
			conf.int:  0 0 
			conf.level:  0.95 

4: Time-window: 1 Baseline Dark
		Comparison: V_V_WT:V_V_HM
		Proportion of V_V_HM in nr3c1.e5_2min_6min

	2-sample test for equality of proportions without continuity correction
			statistic (X-squared): NaN
			parameter (df): 1
			p.value: NaN
			estimate (p1, p2):  0 0 
			conf.int:  0 0 
			conf.level:  0.95 


5: Time-window: 1 Baseline Dark
		Comparison: V_V_HT:V_V_HM
		Proportion of V_V_HT in nr3c1.e5_2min_6min

	2-sample test for equality of proportions without continuity correction
			statistic (X-squared): NaN
			parameter (df): 1
			p.value: NaN
			estimate (p1, p2):  0 0 
			conf.int:  0 0 
			conf.level:  0.95 

6: Time-window: 1 Baseline Dark
		Comparison: V_V_HT:V_V_HM
		Proportion of V_V_HM in nr3c1.e5_2min_6min

	2-sample test for equality of proportions without continuity correction
			statistic (X-squared): NaN
			parameter (df): 1
			p.value: NaN
			estimate (p1, p2):  0 0 
			conf.int:  0 0 
			conf.level:  0.95 


7: Time-window: 2 Light
		Comparison: V_V_WT:V_V_HT
		Proportion of V_V_WT in nr3c1.e5_2min_6min

	2-sample test for equality of proportions without continuity correction
			statistic (X-squared): NaN
			parameter (df): 1
			p.value: NaN
			estimate (p1, p2):  0 0 
			conf.int:  0 0 
			conf.level:  0.95 

8: Time-window: 2 Light
		Comparison: V_V_WT:V_V_HT
		Proportion of V_V_HT in nr3c1.e5_2min_6min

	2-sample test for equality of proportions without continuity correction
			statistic (X-squared): NaN
			parameter (df): 1
			p.value: NaN
			estimate (p1, p2):  0 0 
			conf.int:  0 0 
			conf.level:  0.95 


9: Time-window: 2 Light
		Comparison: V_V_WT:V_V_HM
		Proportion of V_V_WT in nr3c1.e5_2min_6min

	2-sample test for equality of proportions with continuity correction
			statistic (X-squared): 50.8108163058988
			parameter (df): 1
			p.value: 1.01711655149244e-12
			estimate (p1, p2):  0.1517857 0 
			conf.int:  0.07943688 0.2241346 
			conf.level:  0.95 

10: Time-window: 2 Light
		Comparison: V_V_WT:V_V_HM
		Proportion of V_V_HM in nr3c1.e5_2min_6min

	2-sample test for equality of proportions without continuity correction
			statistic (X-squared): NaN
			parameter (df): 1
			p.value: NaN
			estimate (p1, p2):  0 0 
			conf.int:  0 0 
			conf.level:  0.95 


11: Time-window: 2 Light
		Comparison: V_V_HT:V_V_HM
		Proportion of V_V_HT in nr3c1.e5_2min_6min

	2-sample test for equality of proportions with continuity correction
			statistic (X-squared): 5.72246468480631
			parameter (df): 1
			p.value: 0.0167492028794355
			estimate (p1, p2):  0.02678571 0 
			conf.int:  -0.009012871 0.0625843 
			conf.level:  0.95 

12: Time-window: 2 Light
		Comparison: V_V_HT:V_V_HM
		Proportion of V_V_HM in nr3c1.e5_2min_6min

	2-sample test for equality of proportions without continuity correction
			statistic (X-squared): NaN
			parameter (df): 1
			p.value: NaN
			estimate (p1, p2):  0 0 
			conf.int:  0 0 
			conf.level:  0.95 


13: Time-window: 3 Dark
		Comparison: V_V_WT:V_V_HT
		Proportion of V_V_WT in nr3c1.e5_2min_6min

	2-sample test for equality of proportions without continuity correction
			statistic (X-squared): NaN
			parameter (df): 1
			p.value: NaN
			estimate (p1, p2):  0 0 
			conf.int:  0 0 
			conf.level:  0.95 

14: Time-window: 3 Dark
		Comparison: V_V_WT:V_V_HT
		Proportion of V_V_HT in nr3c1.e5_2min_6min

	2-sample test for equality of proportions without continuity correction
			statistic (X-squared): NaN
			parameter (df): 1
			p.value: NaN
			estimate (p1, p2):  0 0 
			conf.int:  0 0 
			conf.level:  0.95 


15: Time-window: 3 Dark
		Comparison: V_V_WT:V_V_HM
		Proportion of V_V_WT in nr3c1.e5_2min_6min

	2-sample test for equality of proportions with continuity correction
			statistic (X-squared): 85.323973518824
			parameter (df): 1
			p.value: 2.53273824703424e-20
			estimate (p1, p2):  1 0.8203991 
			conf.int:  0.1419372 0.2172646 
			conf.level:  0.95 

16: Time-window: 3 Dark
		Comparison: V_V_WT:V_V_HM
		Proportion of V_V_HM in nr3c1.e5_2min_6min

	2-sample test for equality of proportions without continuity correction
			statistic (X-squared): NaN
			parameter (df): 1
			p.value: NaN
			estimate (p1, p2):  0 0 
			conf.int:  0 0 
			conf.level:  0.95 


17: Time-window: 3 Dark
		Comparison: V_V_HT:V_V_HM
		Proportion of V_V_HT in nr3c1.e5_2min_6min

	2-sample test for equality of proportions with continuity correction
			statistic (X-squared): 58.0818040829265
			parameter (df): 1
			p.value: 2.51441315322342e-14
			estimate (p1, p2):  0.9977427 0.8669623 
			conf.int:  0.09688954 0.1646712 
			conf.level:  0.95 

18: Time-window: 3 Dark
		Comparison: V_V_HT:V_V_HM
		Proportion of V_V_HM in nr3c1.e5_2min_6min

	2-sample test for equality of proportions without continuity correction
			statistic (X-squared): NaN
			parameter (df): 1
			p.value: NaN
			estimate (p1, p2):  0 0 
			conf.int:  0 0 
			conf.level:  0.95 


19: Time-window: 4 Light
		Comparison: V_V_WT:V_V_HT
		Proportion of V_V_WT in nr3c1.e5_2min_6min

	2-sample test for equality of proportions without continuity correction
			statistic (X-squared): NaN
			parameter (df): 1
			p.value: NaN
			estimate (p1, p2):  0 0 
			conf.int:  0 0 
			conf.level:  0.95 

20: Time-window: 4 Light
		Comparison: V_V_WT:V_V_HT
		Proportion of V_V_HT in nr3c1.e5_2min_6min

	2-sample test for equality of proportions without continuity correction
			statistic (X-squared): NaN
			parameter (df): 1
			p.value: NaN
			estimate (p1, p2):  0 0 
			conf.int:  0 0 
			conf.level:  0.95 


21: Time-window: 4 Light
		Comparison: V_V_WT:V_V_HM
		Proportion of V_V_WT in nr3c1.e5_2min_6min

	2-sample test for equality of proportions with continuity correction
			statistic (X-squared): 200.166581393525
			parameter (df): 1
			p.value: 1.92079131379967e-45
			estimate (p1, p2):  0.6016949 0.03466667 
			conf.int:  0.471209 0.6628475 
			conf.level:  0.95 

22: Time-window: 4 Light
		Comparison: V_V_WT:V_V_HM
		Proportion of V_V_HM in nr3c1.e5_2min_6min

	2-sample test for equality of proportions without continuity correction
			statistic (X-squared): NaN
			parameter (df): 1
			p.value: NaN
			estimate (p1, p2):  0 0 
			conf.int:  0 0 
			conf.level:  0.95 


23: Time-window: 4 Light
		Comparison: V_V_HT:V_V_HM
		Proportion of V_V_HT in nr3c1.e5_2min_6min

	2-sample test for equality of proportions with continuity correction
			statistic (X-squared): 40.1984972475735
			parameter (df): 1
			p.value: 2.29424659716381e-10
			estimate (p1, p2):  0.2627119 0.05333333 
			conf.int:  0.1212072 0.2975498 
			conf.level:  0.95 

24: Time-window: 4 Light
		Comparison: V_V_HT:V_V_HM
		Proportion of V_V_HM in nr3c1.e5_2min_6min

	2-sample test for equality of proportions without continuity correction
			statistic (X-squared): NaN
			parameter (df): 1
			p.value: NaN
			estimate (p1, p2):  0 0 
			conf.int:  0 0 
			conf.level:  0.95 


25: Time-window: 5 Dark
		Comparison: V_V_WT:V_V_HT
		Proportion of V_V_WT in nr3c1.e5_2min_6min

	2-sample test for equality of proportions without continuity correction
			statistic (X-squared): NaN
			parameter (df): 1
			p.value: NaN
			estimate (p1, p2):  0 0 
			conf.int:  0 0 
			conf.level:  0.95 

26: Time-window: 5 Dark
		Comparison: V_V_WT:V_V_HT
		Proportion of V_V_HT in nr3c1.e5_2min_6min

	2-sample test for equality of proportions without continuity correction
			statistic (X-squared): NaN
			parameter (df): 1
			p.value: NaN
			estimate (p1, p2):  0 0 
			conf.int:  0 0 
			conf.level:  0.95 


27: Time-window: 5 Dark
		Comparison: V_V_WT:V_V_HM
		Proportion of V_V_WT in nr3c1.e5_2min_6min

	2-sample test for equality of proportions with continuity correction
			statistic (X-squared): 44.4829054953715
			parameter (df): 1
			p.value: 2.56587867663428e-11
			estimate (p1, p2):  1 0.9010526 
			conf.int:  0.06992155 0.1279732 
			conf.level:  0.95 

28: Time-window: 5 Dark
		Comparison: V_V_WT:V_V_HM
		Proportion of V_V_HM in nr3c1.e5_2min_6min

	2-sample test for equality of proportions without continuity correction
			statistic (X-squared): NaN
			parameter (df): 1
			p.value: NaN
			estimate (p1, p2):  0 0 
			conf.int:  0 0 
			conf.level:  0.95 


29: Time-window: 5 Dark
		Comparison: V_V_HT:V_V_HM
		Proportion of V_V_HT in nr3c1.e5_2min_6min

	2-sample test for equality of proportions with continuity correction
			statistic (X-squared): 23.6195618416994
			parameter (df): 1
			p.value: 1.17388080642426e-06
			estimate (p1, p2):  0.9820628 0.9052632 
			conf.int:  0.0455518 0.1080474 
			conf.level:  0.95 

30: Time-window: 5 Dark
		Comparison: V_V_HT:V_V_HM
		Proportion of V_V_HM in nr3c1.e5_2min_6min

	2-sample test for equality of proportions without continuity correction
			statistic (X-squared): NaN
			parameter (df): 1
			p.value: NaN
			estimate (p1, p2):  0 0 
			conf.int:  0 0 
			conf.level:  0.95 


31: Time-window: 6 Light
		Comparison: V_V_WT:V_V_HT
		Proportion of V_V_WT in nr3c1.e5_2min_6min

	2-sample test for equality of proportions without continuity correction
			statistic (X-squared): NaN
			parameter (df): 1
			p.value: NaN
			estimate (p1, p2):  0 0 
			conf.int:  0 0 
			conf.level:  0.95 

32: Time-window: 6 Light
		Comparison: V_V_WT:V_V_HT
		Proportion of V_V_HT in nr3c1.e5_2min_6min

	2-sample test for equality of proportions without continuity correction
			statistic (X-squared): NaN
			parameter (df): 1
			p.value: NaN
			estimate (p1, p2):  0 0 
			conf.int:  0 0 
			conf.level:  0.95 


33: Time-window: 6 Light
		Comparison: V_V_WT:V_V_HM
		Proportion of V_V_WT in nr3c1.e5_2min_6min

	2-sample test for equality of proportions with continuity correction
			statistic (X-squared): 154.567599022805
			parameter (df): 1
			p.value: 1.740553923809e-35
			estimate (p1, p2):  0.7692308 0.1670702 
			conf.int:  0.5122803 0.6920408 
			conf.level:  0.95 

34: Time-window: 6 Light
		Comparison: V_V_WT:V_V_HM
		Proportion of V_V_HM in nr3c1.e5_2min_6min

	2-sample test for equality of proportions without continuity correction
			statistic (X-squared): NaN
			parameter (df): 1
			p.value: NaN
			estimate (p1, p2):  0 0 
			conf.int:  0 0 
			conf.level:  0.95 


35: Time-window: 6 Light
		Comparison: V_V_HT:V_V_HM
		Proportion of V_V_HT in nr3c1.e5_2min_6min

	2-sample test for equality of proportions with continuity correction
			statistic (X-squared): 51.9735072067689
			parameter (df): 1
			p.value: 5.62545363976031e-13
			estimate (p1, p2):  0.5128205 0.1791768 
			conf.int:  0.230329 0.4369585 
			conf.level:  0.95 

36: Time-window: 6 Light
		Comparison: V_V_HT:V_V_HM
		Proportion of V_V_HM in nr3c1.e5_2min_6min

	2-sample test for equality of proportions without continuity correction
			statistic (X-squared): NaN
			parameter (df): 1
			p.value: NaN
			estimate (p1, p2):  0 0 
			conf.int:  0 0 
			conf.level:  0.95 


37: Time-window: 7 Dark
		Comparison: V_V_WT:V_V_HT
		Proportion of V_V_WT in nr3c1.e5_2min_6min

	2-sample test for equality of proportions without continuity correction
			statistic (X-squared): NaN
			parameter (df): 1
			p.value: NaN
			estimate (p1, p2):  0 0 
			conf.int:  0 0 
			conf.level:  0.95 

38: Time-window: 7 Dark
		Comparison: V_V_WT:V_V_HT
		Proportion of V_V_HT in nr3c1.e5_2min_6min

	2-sample test for equality of proportions without continuity correction
			statistic (X-squared): NaN
			parameter (df): 1
			p.value: NaN
			estimate (p1, p2):  0 0 
			conf.int:  0 0 
			conf.level:  0.95 


39: Time-window: 7 Dark
		Comparison: V_V_WT:V_V_HM
		Proportion of V_V_WT in nr3c1.e5_2min_6min

	2-sample test for equality of proportions with continuity correction
			statistic (X-squared): 433.365869865303
			parameter (df): 1
			p.value: 3.00824579789129e-96
			estimate (p1, p2):  1 0.3583815 
			conf.int:  0.5982766 0.6849604 
			conf.level:  0.95 

40: Time-window: 7 Dark
		Comparison: V_V_WT:V_V_HM
		Proportion of V_V_HM in nr3c1.e5_2min_6min

	2-sample test for equality of proportions without continuity correction
			statistic (X-squared): NaN
			parameter (df): 1
			p.value: NaN
			estimate (p1, p2):  0 0 
			conf.int:  0 0 
			conf.level:  0.95 


41: Time-window: 7 Dark
		Comparison: V_V_HT:V_V_HM
		Proportion of V_V_HT in nr3c1.e5_2min_6min

	2-sample test for equality of proportions with continuity correction
			statistic (X-squared): 525.502085758317
			parameter (df): 1
			p.value: 2.68845183767142e-116
			estimate (p1, p2):  1 0.2755299 
			conf.int:  0.6839453 0.764995 
			conf.level:  0.95 

42: Time-window: 7 Dark
		Comparison: V_V_HT:V_V_HM
		Proportion of V_V_HM in nr3c1.e5_2min_6min

	2-sample test for equality of proportions without continuity correction
			statistic (X-squared): NaN
			parameter (df): 1
			p.value: NaN
			estimate (p1, p2):  0 0 
			conf.int:  0 0 
			conf.level:  0.95 


43: Time-window: 8 Light
		Comparison: V_V_WT:V_V_HT
		Proportion of V_V_WT in nr3c1.e5_2min_6min

	2-sample test for equality of proportions without continuity correction
			statistic (X-squared): NaN
			parameter (df): 1
			p.value: NaN
			estimate (p1, p2):  0 0 
			conf.int:  0 0 
			conf.level:  0.95 

44: Time-window: 8 Light
		Comparison: V_V_WT:V_V_HT
		Proportion of V_V_HT in nr3c1.e5_2min_6min

	2-sample test for equality of proportions without continuity correction
			statistic (X-squared): NaN
			parameter (df): 1
			p.value: NaN
			estimate (p1, p2):  0 0 
			conf.int:  0 0 
			conf.level:  0.95 


45: Time-window: 8 Light
		Comparison: V_V_WT:V_V_HM
		Proportion of V_V_WT in nr3c1.e5_2min_6min

	2-sample test for equality of proportions with continuity correction
			statistic (X-squared): 87.1441647881413
			parameter (df): 1
			p.value: 1.00892249112908e-20
			estimate (p1, p2):  0.6324786 0.1900452 
			conf.int:  0.3423196 0.5425472 
			conf.level:  0.95 

46: Time-window: 8 Light
		Comparison: V_V_WT:V_V_HM
		Proportion of V_V_HM in nr3c1.e5_2min_6min

	2-sample test for equality of proportions without continuity correction
			statistic (X-squared): NaN
			parameter (df): 1
			p.value: NaN
			estimate (p1, p2):  0 0 
			conf.int:  0 0 
			conf.level:  0.95 


47: Time-window: 8 Light
		Comparison: V_V_HT:V_V_HM
		Proportion of V_V_HT in nr3c1.e5_2min_6min

	2-sample test for equality of proportions with continuity correction
			statistic (X-squared): 60.7883886799051
			parameter (df): 1
			p.value: 6.35516626460196e-15
			estimate (p1, p2):  0.5470085 0.1855204 
			conf.int:  0.2588778 0.4640985 
			conf.level:  0.95 

48: Time-window: 8 Light
		Comparison: V_V_HT:V_V_HM
		Proportion of V_V_HM in nr3c1.e5_2min_6min

	2-sample test for equality of proportions without continuity correction
			statistic (X-squared): NaN
			parameter (df): 1
			p.value: NaN
			estimate (p1, p2):  0 0 
			conf.int:  0 0 
			conf.level:  0.95 


49: Time-window: 9 Dark
		Comparison: V_V_WT:V_V_HT
		Proportion of V_V_WT in nr3c1.e5_2min_6min

	2-sample test for equality of proportions without continuity correction
			statistic (X-squared): NaN
			parameter (df): 1
			p.value: NaN
			estimate (p1, p2):  0 0 
			conf.int:  0 0 
			conf.level:  0.95 

50: Time-window: 9 Dark
		Comparison: V_V_WT:V_V_HT
		Proportion of V_V_HT in nr3c1.e5_2min_6min

	2-sample test for equality of proportions without continuity correction
			statistic (X-squared): NaN
			parameter (df): 1
			p.value: NaN
			estimate (p1, p2):  0 0 
			conf.int:  0 0 
			conf.level:  0.95 


51: Time-window: 9 Dark
		Comparison: V_V_WT:V_V_HM
		Proportion of V_V_WT in nr3c1.e5_2min_6min

	2-sample test for equality of proportions with continuity correction
			statistic (X-squared): 3.28204109466061
			parameter (df): 1
			p.value: 0.0700417715984069
			estimate (p1, p2):  0.2472 0.215781 
			conf.int:  -0.002478619 0.06531662 
			conf.level:  0.95 

52: Time-window: 9 Dark
		Comparison: V_V_WT:V_V_HM
		Proportion of V_V_HM in nr3c1.e5_2min_6min

	2-sample test for equality of proportions without continuity correction
			statistic (X-squared): NaN
			parameter (df): 1
			p.value: NaN
			estimate (p1, p2):  0 0 
			conf.int:  0 0 
			conf.level:  0.95 


53: Time-window: 9 Dark
		Comparison: V_V_HT:V_V_HM
		Proportion of V_V_HT in nr3c1.e5_2min_6min

	2-sample test for equality of proportions with continuity correction
			statistic (X-squared): 111.004068871291
			parameter (df): 1
			p.value: 5.90493790020901e-26
			estimate (p1, p2):  0.4592 0.2560386 
			conf.int:  0.1655847 0.240738 
			conf.level:  0.95 

54: Time-window: 9 Dark
		Comparison: V_V_HT:V_V_HM
		Proportion of V_V_HM in nr3c1.e5_2min_6min

	2-sample test for equality of proportions without continuity correction
			statistic (X-squared): NaN
			parameter (df): 1
			p.value: NaN
			estimate (p1, p2):  0 0 
			conf.int:  0 0 
			conf.level:  0.95 
