# Supplementary material for: Key HPI axis receptors facilitate light adaptive behavior in larval zebrafish
Source: Sci Rep. 2024 Apr 2;14:7759. doi: 10.1038/s41598-024-57707-6 (PMC10987622; doi:10.1038/s41598-024-57707-6)
Supplement: Supplementary file 1 — Supplementary Information. [file 41598_2024_57707_MOESM1_ESM.zip › Supp_Data/SuppDataS31_nr3c1.e5_pw_2min_4min_total.txt]

Supplementary Data S31. nr3c1.e5 total dark and total light periods combined
Pairwise comparison between 2 genotypes in 4x[7.5_2-min] regimen vs. 4x[7.5_4-min] regimen.
Proportion of significantly high locomotor activity levels between compared pairs.

i.e., 
WT:HM (WT vs. HM)
P1: Proportion where WT moved significantly more than HM in 4x[7.5 + 2-min] assay
vs. 
P2: Proportion where WT moved significantly more than HM in 4x[7.5 + 4-min] assay

Is the proportion P1 significantly different from the proportion P2?

Time-window: a given photo period,
Comparison: compared groups, 
Proportion: proportion of time points out of all time points 
			where a given group moved significantly more. In two compared assay paradigms,
Statistic: x-squared statistic,
Parameter: degree of freedom,
p.value: p value,
Estimate: proportion estimates. Proportion 1, Proportion 2


1: Time-window: Dark total
		Comparison: V_V_WT:V_V_HT
		Proportion of V_V_WT in nr3c1.e5_2min_4min

	2-sample test for equality of proportions with continuity correction
			statistic (X-squared): 432.651758365231
			parameter (df): 1
			p.value: 4.30266111231463e-96
			estimate (p1, p2):  0 0.2803598 
			conf.int:  -0.3052133 -0.2555064 
			conf.level:  0.95 

2: Time-window: Dark total
		Comparison: V_V_WT:V_V_HT
		Proportion of V_V_HT in nr3c1.e5_2min_4min

	2-sample test for equality of proportions without continuity correction
			statistic (X-squared): NaN
			parameter (df): 1
			p.value: NaN
			estimate (p1, p2):  0 0 
			conf.int:  0 0 
			conf.level:  0.95 


3: Time-window: Dark total
		Comparison: V_V_WT:V_V_HM
		Proportion of V_V_WT in nr3c1.e5_2min_4min

	2-sample test for equality of proportions with continuity correction
			statistic (X-squared): 171.482781675912
			parameter (df): 1
			p.value: 3.51010580915906e-39
			estimate (p1, p2):  1 0.8778111 
			conf.int:  0.1038646 0.1405132 
			conf.level:  0.95 

4: Time-window: Dark total
		Comparison: V_V_WT:V_V_HM
		Proportion of V_V_HM in nr3c1.e5_2min_4min

	2-sample test for equality of proportions without continuity correction
			statistic (X-squared): NaN
			parameter (df): 1
			p.value: NaN
			estimate (p1, p2):  0 0 
			conf.int:  0 0 
			conf.level:  0.95 


5: Time-window: Dark total
		Comparison: V_V_HT:V_V_HM
		Proportion of V_V_HT in nr3c1.e5_2min_4min

	2-sample test for equality of proportions with continuity correction
			statistic (X-squared): 227.176730728438
			parameter (df): 1
			p.value: 2.46074575234422e-51
			estimate (p1, p2):  0.9932534 0.8245877 
			conf.int:  0.1470398 0.1902916 
			conf.level:  0.95 

6: Time-window: Dark total
		Comparison: V_V_HT:V_V_HM
		Proportion of V_V_HM in nr3c1.e5_2min_4min

	2-sample test for equality of proportions without continuity correction
			statistic (X-squared): NaN
			parameter (df): 1
			p.value: NaN
			estimate (p1, p2):  0 0 
			conf.int:  0 0 
			conf.level:  0.95 


1: Time-window: Light total
		Comparison: V_V_WT:V_V_HT
		Proportion of V_V_WT in nr3c1.e5_2min_4min

	2-sample test for equality of proportions with continuity correction
			statistic (X-squared): 4.53399871083605
			parameter (df): 1
			p.value: 0.0332278903321165
			estimate (p1, p2):  0 0.01269841 
			conf.int:  -0.02144401 -0.003952817 
			conf.level:  0.95 

2: Time-window: Light total
		Comparison: V_V_WT:V_V_HT
		Proportion of V_V_HT in nr3c1.e5_2min_4min

	2-sample test for equality of proportions without continuity correction
			statistic (X-squared): NaN
			parameter (df): 1
			p.value: NaN
			estimate (p1, p2):  0 0 
			conf.int:  0 0 
			conf.level:  0.95 


3: Time-window: Light total
		Comparison: V_V_WT:V_V_HM
		Proportion of V_V_WT in nr3c1.e5_2min_4min

	2-sample test for equality of proportions with continuity correction
			statistic (X-squared): 9.78050936753996
			parameter (df): 1
			p.value: 0.00176371447670307
			estimate (p1, p2):  0.5431034 0.4529101 
			conf.int:  0.03325485 0.1471319 
			conf.level:  0.95 

4: Time-window: Light total
		Comparison: V_V_WT:V_V_HM
		Proportion of V_V_HM in nr3c1.e5_2min_4min

	2-sample test for equality of proportions without continuity correction
			statistic (X-squared): NaN
			parameter (df): 1
			p.value: NaN
			estimate (p1, p2):  0 0 
			conf.int:  0 0 
			conf.level:  0.95 


5: Time-window: Light total
		Comparison: V_V_HT:V_V_HM
		Proportion of V_V_HT in nr3c1.e5_2min_4min

	2-sample test for equality of proportions with continuity correction
			statistic (X-squared): 89.3780980243135
			parameter (df): 1
			p.value: 3.26127188063581e-21
			estimate (p1, p2):  0.3405172 0.1259259 
			conf.int:  0.1649575 0.2642252 
			conf.level:  0.95 

6: Time-window: Light total
		Comparison: V_V_HT:V_V_HM
		Proportion of V_V_HM in nr3c1.e5_2min_4min

	2-sample test for equality of proportions without continuity correction
			statistic (X-squared): NaN
			parameter (df): 1
			p.value: NaN
			estimate (p1, p2):  0 0 
			conf.int:  0 0 
			conf.level:  0.95 
