# Supplementary material for: Key HPI axis receptors facilitate light adaptive behavior in larval zebrafish
Source: Sci Rep. 2024 Apr 2;14:7759. doi: 10.1038/s41598-024-57707-6 (PMC10987622; doi:10.1038/s41598-024-57707-6)
Supplement: Supplementary file 1 — Supplementary Information. [file 41598_2024_57707_MOESM1_ESM.zip › Supp_Data/SuppDataS48_dim_nr3c1.e5_pw_2min_4min_each.txt]

Supplementary Data S48. nr3c1.e5 for each photo period. dim light
Pairwise comparison between 2 genotypes in 4x[7.5_2-min] regimen vs. 4x[7.5_4-min] regimen.
Proportion of significantly high locomotor activity levels between compared pairs.

i.e., 
WT:HM (WT vs. HM)
P1: Proportion where WT moved significantly more than HM in 4x[7.5 + 2-min] assay
vs. 
P2: Proportion where WT moved significantly more than HM in 4x[7.5 + 4-min] assay

Is the proportion P1 significantly different from the proportion P2?

Time-window: a given photo period,
Comparison: compared groups, 
Proportion: proportion of time points out of all time points 
			where a given group moved significantly more. In two compared assay paradigms,
Statistic: x-squared statistic,
Parameter: degree of freedom,
p.value: p value,
Estimate: proportion estimates. Proportion 1, Proportion 2


1: Time-window: 1 Baseline Dark
		Comparison: V_V_WT:V_V_HT
		Proportion of V_V_WT in dim_nr3c1.e5_2min_4min

	2-sample test for equality of proportions without continuity correction
			statistic (X-squared): NaN
			parameter (df): 1
			p.value: NaN
			estimate (p1, p2):  0 0 
			conf.int:  0 0 
			conf.level:  0.95 

2: Time-window: 1 Baseline Dark
		Comparison: V_V_WT:V_V_HT
		Proportion of V_V_HT in dim_nr3c1.e5_2min_4min

	2-sample test for equality of proportions without continuity correction
			statistic (X-squared): NaN
			parameter (df): 1
			p.value: NaN
			estimate (p1, p2):  0 0 
			conf.int:  0 0 
			conf.level:  0.95 


3: Time-window: 1 Baseline Dark
		Comparison: V_V_WT:V_V_HM
		Proportion of V_V_WT in dim_nr3c1.e5_2min_4min

	2-sample test for equality of proportions without continuity correction
			statistic (X-squared): NaN
			parameter (df): 1
			p.value: NaN
			estimate (p1, p2):  0 0 
			conf.int:  0 0 
			conf.level:  0.95 

4: Time-window: 1 Baseline Dark
		Comparison: V_V_WT:V_V_HM
		Proportion of V_V_HM in dim_nr3c1.e5_2min_4min

	2-sample test for equality of proportions without continuity correction
			statistic (X-squared): NaN
			parameter (df): 1
			p.value: NaN
			estimate (p1, p2):  0 0 
			conf.int:  0 0 
			conf.level:  0.95 


5: Time-window: 1 Baseline Dark
		Comparison: V_V_HT:V_V_HM
		Proportion of V_V_HT in dim_nr3c1.e5_2min_4min

	2-sample test for equality of proportions without continuity correction
			statistic (X-squared): NaN
			parameter (df): 1
			p.value: NaN
			estimate (p1, p2):  0 0 
			conf.int:  0 0 
			conf.level:  0.95 

6: Time-window: 1 Baseline Dark
		Comparison: V_V_HT:V_V_HM
		Proportion of V_V_HM in dim_nr3c1.e5_2min_4min

	2-sample test for equality of proportions without continuity correction
			statistic (X-squared): NaN
			parameter (df): 1
			p.value: NaN
			estimate (p1, p2):  0 0 
			conf.int:  0 0 
			conf.level:  0.95 


7: Time-window: 2 Light
		Comparison: V_V_WT:V_V_HT
		Proportion of V_V_WT in dim_nr3c1.e5_2min_4min

	2-sample test for equality of proportions without continuity correction
			statistic (X-squared): NaN
			parameter (df): 1
			p.value: NaN
			estimate (p1, p2):  0 0 
			conf.int:  0 0 
			conf.level:  0.95 

8: Time-window: 2 Light
		Comparison: V_V_WT:V_V_HT
		Proportion of V_V_HT in dim_nr3c1.e5_2min_4min

	2-sample test for equality of proportions without continuity correction
			statistic (X-squared): NaN
			parameter (df): 1
			p.value: NaN
			estimate (p1, p2):  0 0 
			conf.int:  0 0 
			conf.level:  0.95 


9: Time-window: 2 Light
		Comparison: V_V_WT:V_V_HM
		Proportion of V_V_WT in dim_nr3c1.e5_2min_4min

	2-sample test for equality of proportions without continuity correction
			statistic (X-squared): NaN
			parameter (df): 1
			p.value: NaN
			estimate (p1, p2):  0 0 
			conf.int:  0 0 
			conf.level:  0.95 

10: Time-window: 2 Light
		Comparison: V_V_WT:V_V_HM
		Proportion of V_V_HM in dim_nr3c1.e5_2min_4min

	2-sample test for equality of proportions with continuity correction
			statistic (X-squared): 10.4110125259319
			parameter (df): 1
			p.value: 0.00125266042464035
			estimate (p1, p2):  0 0.09871245 
			conf.int:  -0.1435822 -0.05384271 
			conf.level:  0.95 


11: Time-window: 2 Light
		Comparison: V_V_HT:V_V_HM
		Proportion of V_V_HT in dim_nr3c1.e5_2min_4min

	2-sample test for equality of proportions without continuity correction
			statistic (X-squared): NaN
			parameter (df): 1
			p.value: NaN
			estimate (p1, p2):  0 0 
			conf.int:  0 0 
			conf.level:  0.95 

12: Time-window: 2 Light
		Comparison: V_V_HT:V_V_HM
		Proportion of V_V_HM in dim_nr3c1.e5_2min_4min

	2-sample test for equality of proportions without continuity correction
			statistic (X-squared): NaN
			parameter (df): 1
			p.value: NaN
			estimate (p1, p2):  0 0 
			conf.int:  0 0 
			conf.level:  0.95 


13: Time-window: 3 Dark
		Comparison: V_V_WT:V_V_HT
		Proportion of V_V_WT in dim_nr3c1.e5_2min_4min

	2-sample test for equality of proportions without continuity correction
			statistic (X-squared): NaN
			parameter (df): 1
			p.value: NaN
			estimate (p1, p2):  0 0 
			conf.int:  0 0 
			conf.level:  0.95 

14: Time-window: 3 Dark
		Comparison: V_V_WT:V_V_HT
		Proportion of V_V_HT in dim_nr3c1.e5_2min_4min

	2-sample test for equality of proportions without continuity correction
			statistic (X-squared): NaN
			parameter (df): 1
			p.value: NaN
			estimate (p1, p2):  0 0 
			conf.int:  0 0 
			conf.level:  0.95 


15: Time-window: 3 Dark
		Comparison: V_V_WT:V_V_HM
		Proportion of V_V_WT in dim_nr3c1.e5_2min_4min

	2-sample test for equality of proportions with continuity correction
			statistic (X-squared): 209.217992828077
			parameter (df): 1
			p.value: 2.03460021199671e-47
			estimate (p1, p2):  0 0.378022 
			conf.int:  -0.4247764 -0.3312676 
			conf.level:  0.95 

16: Time-window: 3 Dark
		Comparison: V_V_WT:V_V_HM
		Proportion of V_V_HM in dim_nr3c1.e5_2min_4min

	2-sample test for equality of proportions with continuity correction
			statistic (X-squared): 38.5981508471255
			parameter (df): 1
			p.value: 5.20682307965462e-10
			estimate (p1, p2):  0 0.08571429 
			conf.int:  -0.1136368 -0.05779175 
			conf.level:  0.95 


17: Time-window: 3 Dark
		Comparison: V_V_HT:V_V_HM
		Proportion of V_V_HT in dim_nr3c1.e5_2min_4min

	2-sample test for equality of proportions with continuity correction
			statistic (X-squared): 346.302073292003
			parameter (df): 1
			p.value: 2.70662195340979e-77
			estimate (p1, p2):  0.1982379 0.8175824 
			conf.int:  -0.6725743 -0.5661148 
			conf.level:  0.95 

18: Time-window: 3 Dark
		Comparison: V_V_HT:V_V_HM
		Proportion of V_V_HM in dim_nr3c1.e5_2min_4min

	2-sample test for equality of proportions without continuity correction
			statistic (X-squared): NaN
			parameter (df): 1
			p.value: NaN
			estimate (p1, p2):  0 0 
			conf.int:  0 0 
			conf.level:  0.95 


19: Time-window: 4 Light
		Comparison: V_V_WT:V_V_HT
		Proportion of V_V_WT in dim_nr3c1.e5_2min_4min

	2-sample test for equality of proportions without continuity correction
			statistic (X-squared): NaN
			parameter (df): 1
			p.value: NaN
			estimate (p1, p2):  0 0 
			conf.int:  0 0 
			conf.level:  0.95 

20: Time-window: 4 Light
		Comparison: V_V_WT:V_V_HT
		Proportion of V_V_HT in dim_nr3c1.e5_2min_4min

	2-sample test for equality of proportions without continuity correction
			statistic (X-squared): NaN
			parameter (df): 1
			p.value: NaN
			estimate (p1, p2):  0 0 
			conf.int:  0 0 
			conf.level:  0.95 


21: Time-window: 4 Light
		Comparison: V_V_WT:V_V_HM
		Proportion of V_V_WT in dim_nr3c1.e5_2min_4min

	2-sample test for equality of proportions without continuity correction
			statistic (X-squared): NaN
			parameter (df): 1
			p.value: NaN
			estimate (p1, p2):  0 0 
			conf.int:  0 0 
			conf.level:  0.95 

22: Time-window: 4 Light
		Comparison: V_V_WT:V_V_HM
		Proportion of V_V_HM in dim_nr3c1.e5_2min_4min

	2-sample test for equality of proportions without continuity correction
			statistic (X-squared): NaN
			parameter (df): 1
			p.value: NaN
			estimate (p1, p2):  0 0 
			conf.int:  0 0 
			conf.level:  0.95 


23: Time-window: 4 Light
		Comparison: V_V_HT:V_V_HM
		Proportion of V_V_HT in dim_nr3c1.e5_2min_4min

	2-sample test for equality of proportions with continuity correction
			statistic (X-squared): 0.0691874721769421
			parameter (df): 1
			p.value: 0.792523513272962
			estimate (p1, p2):  0 0.007968127 
			conf.int:  -0.02486538 0.008929129 
			conf.level:  0.95 

24: Time-window: 4 Light
		Comparison: V_V_HT:V_V_HM
		Proportion of V_V_HM in dim_nr3c1.e5_2min_4min

	2-sample test for equality of proportions without continuity correction
			statistic (X-squared): NaN
			parameter (df): 1
			p.value: NaN
			estimate (p1, p2):  0 0 
			conf.int:  0 0 
			conf.level:  0.95 


25: Time-window: 5 Dark
		Comparison: V_V_WT:V_V_HT
		Proportion of V_V_WT in dim_nr3c1.e5_2min_4min

	2-sample test for equality of proportions with continuity correction
			statistic (X-squared): 37.4896831511587
			parameter (df): 1
			p.value: 9.18977928686907e-10
			estimate (p1, p2):  0 0.08225108 
			conf.int:  -0.1094709 -0.05503123 
			conf.level:  0.95 

26: Time-window: 5 Dark
		Comparison: V_V_WT:V_V_HT
		Proportion of V_V_HT in dim_nr3c1.e5_2min_4min

	2-sample test for equality of proportions without continuity correction
			statistic (X-squared): NaN
			parameter (df): 1
			p.value: NaN
			estimate (p1, p2):  0 0 
			conf.int:  0 0 
			conf.level:  0.95 


27: Time-window: 5 Dark
		Comparison: V_V_WT:V_V_HM
		Proportion of V_V_WT in dim_nr3c1.e5_2min_4min

	2-sample test for equality of proportions with continuity correction
			statistic (X-squared): 70.6064120450642
			parameter (df): 1
			p.value: 4.36097341356694e-17
			estimate (p1, p2):  0.8047722 0.54329 
			conf.int:  0.2012435 0.3217209 
			conf.level:  0.95 

28: Time-window: 5 Dark
		Comparison: V_V_WT:V_V_HM
		Proportion of V_V_HM in dim_nr3c1.e5_2min_4min

	2-sample test for equality of proportions without continuity correction
			statistic (X-squared): NaN
			parameter (df): 1
			p.value: NaN
			estimate (p1, p2):  0 0 
			conf.int:  0 0 
			conf.level:  0.95 


29: Time-window: 5 Dark
		Comparison: V_V_HT:V_V_HM
		Proportion of V_V_HT in dim_nr3c1.e5_2min_4min

	2-sample test for equality of proportions with continuity correction
			statistic (X-squared): 700.820947760472
			parameter (df): 1
			p.value: 1.98236589856004e-154
			estimate (p1, p2):  0.8655098 0 
			conf.int:  0.8321986 0.8988209 
			conf.level:  0.95 

30: Time-window: 5 Dark
		Comparison: V_V_HT:V_V_HM
		Proportion of V_V_HM in dim_nr3c1.e5_2min_4min

	2-sample test for equality of proportions without continuity correction
			statistic (X-squared): NaN
			parameter (df): 1
			p.value: NaN
			estimate (p1, p2):  0 0 
			conf.int:  0 0 
			conf.level:  0.95 


31: Time-window: 6 Light
		Comparison: V_V_WT:V_V_HT
		Proportion of V_V_WT in dim_nr3c1.e5_2min_4min

	2-sample test for equality of proportions without continuity correction
			statistic (X-squared): NaN
			parameter (df): 1
			p.value: NaN
			estimate (p1, p2):  0 0 
			conf.int:  0 0 
			conf.level:  0.95 

32: Time-window: 6 Light
		Comparison: V_V_WT:V_V_HT
		Proportion of V_V_HT in dim_nr3c1.e5_2min_4min

	2-sample test for equality of proportions without continuity correction
			statistic (X-squared): NaN
			parameter (df): 1
			p.value: NaN
			estimate (p1, p2):  0 0 
			conf.int:  0 0 
			conf.level:  0.95 


33: Time-window: 6 Light
		Comparison: V_V_WT:V_V_HM
		Proportion of V_V_WT in dim_nr3c1.e5_2min_4min

	2-sample test for equality of proportions with continuity correction
			statistic (X-squared): 37.2628699576033
			parameter (df): 1
			p.value: 1.03231466055754e-09
			estimate (p1, p2):  0.1481481 0 
			conf.int:  0.082581 0.2137153 
			conf.level:  0.95 

34: Time-window: 6 Light
		Comparison: V_V_WT:V_V_HM
		Proportion of V_V_HM in dim_nr3c1.e5_2min_4min

	2-sample test for equality of proportions without continuity correction
			statistic (X-squared): NaN
			parameter (df): 1
			p.value: NaN
			estimate (p1, p2):  0 0 
			conf.int:  0 0 
			conf.level:  0.95 


35: Time-window: 6 Light
		Comparison: V_V_HT:V_V_HM
		Proportion of V_V_HT in dim_nr3c1.e5_2min_4min

	2-sample test for equality of proportions with continuity correction
			statistic (X-squared): 22.771877844208
			parameter (df): 1
			p.value: 1.82415580459707e-06
			estimate (p1, p2):  0.0962963 0 
			conf.int:  0.04089247 0.1517001 
			conf.level:  0.95 

36: Time-window: 6 Light
		Comparison: V_V_HT:V_V_HM
		Proportion of V_V_HM in dim_nr3c1.e5_2min_4min

	2-sample test for equality of proportions without continuity correction
			statistic (X-squared): NaN
			parameter (df): 1
			p.value: NaN
			estimate (p1, p2):  0 0 
			conf.int:  0 0 
			conf.level:  0.95 


37: Time-window: 7 Dark
		Comparison: V_V_WT:V_V_HT
		Proportion of V_V_WT in dim_nr3c1.e5_2min_4min

	2-sample test for equality of proportions with continuity correction
			statistic (X-squared): 103.618077476154
			parameter (df): 1
			p.value: 2.45328483518622e-24
			estimate (p1, p2):  0 0.2038217 
			conf.int:  -0.2423366 -0.1653067 
			conf.level:  0.95 

38: Time-window: 7 Dark
		Comparison: V_V_WT:V_V_HT
		Proportion of V_V_HT in dim_nr3c1.e5_2min_4min

	2-sample test for equality of proportions without continuity correction
			statistic (X-squared): NaN
			parameter (df): 1
			p.value: NaN
			estimate (p1, p2):  0 0 
			conf.int:  0 0 
			conf.level:  0.95 


39: Time-window: 7 Dark
		Comparison: V_V_WT:V_V_HM
		Proportion of V_V_WT in dim_nr3c1.e5_2min_4min

	2-sample test for equality of proportions with continuity correction
			statistic (X-squared): 0.0705975442395863
			parameter (df): 1
			p.value: 0.790468735372343
			estimate (p1, p2):  0.6030043 0.5923567 
			conf.int:  -0.05427888 0.07557408 
			conf.level:  0.95 

40: Time-window: 7 Dark
		Comparison: V_V_WT:V_V_HM
		Proportion of V_V_HM in dim_nr3c1.e5_2min_4min

	2-sample test for equality of proportions without continuity correction
			statistic (X-squared): NaN
			parameter (df): 1
			p.value: NaN
			estimate (p1, p2):  0 0 
			conf.int:  0 0 
			conf.level:  0.95 


41: Time-window: 7 Dark
		Comparison: V_V_HT:V_V_HM
		Proportion of V_V_HT in dim_nr3c1.e5_2min_4min

	2-sample test for equality of proportions with continuity correction
			statistic (X-squared): 155.183202998523
			parameter (df): 1
			p.value: 1.2769046100507e-35
			estimate (p1, p2):  0.5901288 0.1910828 
			conf.int:  0.3398625 0.4582294 
			conf.level:  0.95 

42: Time-window: 7 Dark
		Comparison: V_V_HT:V_V_HM
		Proportion of V_V_HM in dim_nr3c1.e5_2min_4min

	2-sample test for equality of proportions without continuity correction
			statistic (X-squared): NaN
			parameter (df): 1
			p.value: NaN
			estimate (p1, p2):  0 0 
			conf.int:  0 0 
			conf.level:  0.95 


43: Time-window: 8 Light
		Comparison: V_V_WT:V_V_HT
		Proportion of V_V_WT in dim_nr3c1.e5_2min_4min

	2-sample test for equality of proportions without continuity correction
			statistic (X-squared): NaN
			parameter (df): 1
			p.value: NaN
			estimate (p1, p2):  0 0 
			conf.int:  0 0 
			conf.level:  0.95 

44: Time-window: 8 Light
		Comparison: V_V_WT:V_V_HT
		Proportion of V_V_HT in dim_nr3c1.e5_2min_4min

	2-sample test for equality of proportions with continuity correction
			statistic (X-squared): 10.343817191448
			parameter (df): 1
			p.value: 0.00129909083516051
			estimate (p1, p2):  0 0.08090615 
			conf.int:  -0.1165521 -0.04526022 
			conf.level:  0.95 


45: Time-window: 8 Light
		Comparison: V_V_WT:V_V_HM
		Proportion of V_V_WT in dim_nr3c1.e5_2min_4min

	2-sample test for equality of proportions without continuity correction
			statistic (X-squared): NaN
			parameter (df): 1
			p.value: NaN
			estimate (p1, p2):  0 0 
			conf.int:  0 0 
			conf.level:  0.95 

46: Time-window: 8 Light
		Comparison: V_V_WT:V_V_HM
		Proportion of V_V_HM in dim_nr3c1.e5_2min_4min

	2-sample test for equality of proportions without continuity correction
			statistic (X-squared): NaN
			parameter (df): 1
			p.value: NaN
			estimate (p1, p2):  0 0 
			conf.int:  0 0 
			conf.level:  0.95 


47: Time-window: 8 Light
		Comparison: V_V_HT:V_V_HM
		Proportion of V_V_HT in dim_nr3c1.e5_2min_4min

	2-sample test for equality of proportions without continuity correction
			statistic (X-squared): NaN
			parameter (df): 1
			p.value: NaN
			estimate (p1, p2):  0 0 
			conf.int:  0 0 
			conf.level:  0.95 

48: Time-window: 8 Light
		Comparison: V_V_HT:V_V_HM
		Proportion of V_V_HM in dim_nr3c1.e5_2min_4min

	2-sample test for equality of proportions without continuity correction
			statistic (X-squared): NaN
			parameter (df): 1
			p.value: NaN
			estimate (p1, p2):  0 0 
			conf.int:  0 0 
			conf.level:  0.95 


49: Time-window: 9 Dark
		Comparison: V_V_WT:V_V_HT
		Proportion of V_V_WT in dim_nr3c1.e5_2min_4min

	2-sample test for equality of proportions with continuity correction
			statistic (X-squared): 30.4206341166937
			parameter (df): 1
			p.value: 3.47808773142312e-08
			estimate (p1, p2):  0 0.0256 
			conf.int:  -0.03515552 -0.01604448 
			conf.level:  0.95 

50: Time-window: 9 Dark
		Comparison: V_V_WT:V_V_HT
		Proportion of V_V_HT in dim_nr3c1.e5_2min_4min

	2-sample test for equality of proportions with continuity correction
			statistic (X-squared): 77.3968087216127
			parameter (df): 1
			p.value: 1.39840975363649e-18
			estimate (p1, p2):  0 0.0616 
			conf.int:  -0.07572838 -0.04747162 
			conf.level:  0.95 


51: Time-window: 9 Dark
		Comparison: V_V_WT:V_V_HM
		Proportion of V_V_WT in dim_nr3c1.e5_2min_4min

	2-sample test for equality of proportions with continuity correction
			statistic (X-squared): 55.5680782461264
			parameter (df): 1
			p.value: 9.02777697603553e-14
			estimate (p1, p2):  0.0808 0.1824 
			conf.int:  -0.1286021 -0.07459789 
			conf.level:  0.95 

52: Time-window: 9 Dark
		Comparison: V_V_WT:V_V_HM
		Proportion of V_V_HM in dim_nr3c1.e5_2min_4min

	2-sample test for equality of proportions without continuity correction
			statistic (X-squared): NaN
			parameter (df): 1
			p.value: NaN
			estimate (p1, p2):  0 0 
			conf.int:  0 0 
			conf.level:  0.95 


53: Time-window: 9 Dark
		Comparison: V_V_HT:V_V_HM
		Proportion of V_V_HT in dim_nr3c1.e5_2min_4min

	2-sample test for equality of proportions with continuity correction
			statistic (X-squared): 144.577366830481
			parameter (df): 1
			p.value: 2.65680669935898e-33
			estimate (p1, p2):  0.028 0.1736 
			conf.int:  -0.1693025 -0.1218975 
			conf.level:  0.95 

54: Time-window: 9 Dark
		Comparison: V_V_HT:V_V_HM
		Proportion of V_V_HM in dim_nr3c1.e5_2min_4min

	2-sample test for equality of proportions with continuity correction
			statistic (X-squared): 132.807559548904
			parameter (df): 1
			p.value: 9.96145579349986e-31
			estimate (p1, p2):  0 0.1024 
			conf.int:  -0.1200068 -0.08479322 
			conf.level:  0.95 
