# Supplementary material for: Key HPI axis receptors facilitate light adaptive behavior in larval zebrafish
Source: Sci Rep. 2024 Apr 2;14:7759. doi: 10.1038/s41598-024-57707-6 (PMC10987622; doi:10.1038/s41598-024-57707-6)
Supplement: Supplementary file 1 — Supplementary Information. [file 41598_2024_57707_MOESM1_ESM.zip › Supp_Data/SuppDataS12_nr3c2.e2_4x[7.5_7.5min]_gamSummary.txt]

Supplementary Data S12. Generalized additive model (GAM) and parameters. 
Analysis of locomotor activity in 4x[7.5_7.5min] assay of nr3c2.e2 KO larvae. 
Parametric coefficients: main effects
Smooth terms: effects over time


GAM modeling summary: 


Family: gaussian 
Link function: identity 

Formula:
rsums ~ xvarF + s(Time, k = 130, by = xvarF) + s(anid, bs = "re")

Parametric coefficients:
            Estimate Std. Error t value Pr(>|t|)    
(Intercept) 17.03502    3.24729   5.246 1.56e-07 ***
xvarFV_V_HT -0.04508    4.59236  -0.010    0.992    
xvarFV_V_HM  1.41572    4.59236   0.308    0.758    
---
Signif. codes:  0 ‘***’ 0.001 ‘**’ 0.01 ‘*’ 0.05 ‘.’ 0.1 ‘ ’ 1

Approximate significance of smooth terms:
                      edf Ref.df      F p-value    
s(Time):xvarFV_V_WT 93.02  109.3  782.6  <2e-16 ***
s(Time):xvarFV_V_HT 91.81  108.2  688.8  <2e-16 ***
s(Time):xvarFV_V_HM 91.53  107.9  683.0  <2e-16 ***
s(anid)             15.00   16.0 5458.1  <2e-16 ***
---
Signif. codes:  0 ‘***’ 0.001 ‘**’ 0.01 ‘*’ 0.05 ‘.’ 0.1 ‘ ’ 1

R-sq.(adj) =   0.83   Deviance explained = 83.1%
GCV = 56.625  Scale est. = 56.372    n = 65880


gam.check() summary: 


Method: GCV   Optimizer: magic
Smoothing parameter selection converged after 15 iterations.
The RMS GCV score gradient at convergence was 4.263767e-06 .
The Hessian was positive definite.
Model rank =  408 / 408 

Basis dimension (k) checking results. Low p-value (k-index<1) may
indicate that k is too low, especially if edf is close to k'.

                       k'   edf k-index p-value
s(Time):xvarFV_V_WT 129.0  93.0    1.03    0.99
s(Time):xvarFV_V_HT 129.0  91.8    1.03    0.99
s(Time):xvarFV_V_HM 129.0  91.5    1.03    0.99
s(anid)              18.0  15.0      NA      NA
