# Supplementary material for: Key HPI axis receptors facilitate light adaptive behavior in larval zebrafish
Source: Sci Rep. 2024 Apr 2;14:7759. doi: 10.1038/s41598-024-57707-6 (PMC10987622; doi:10.1038/s41598-024-57707-6)
Supplement: Supplementary file 1 — Supplementary Information. [file 41598_2024_57707_MOESM1_ESM.zip › Supp_Data/SuppDataS43_nr3c2.e2_pw_2min_4min_total.txt]

Supplementary Data S43. nr3c2.e2 total dark and total light periods combined
Pairwise comparison between 2 genotypes in 4x[7.5_2-min] regimen vs. 4x[7.5_4-min] regimen.
Proportion of significantly high locomotor activity levels between compared pairs.

i.e., 
WT:HM (WT vs. HM)
P1: Proportion where WT moved significantly more than HM in 4x[7.5 + 2-min] assay
vs. 
P2: Proportion where WT moved significantly more than HM in 4x[7.5 + 4-min] assay

Is the proportion P1 significantly different from the proportion P2?

Time-window: a given photo period,
Comparison: compared groups, 
Proportion: proportion of time points out of all time points 
			where a given group moved significantly more. In two compared assay paradigms,
Statistic: x-squared statistic,
Parameter: degree of freedom,
p.value: p value,
Estimate: proportion estimates. Proportion 1, Proportion 2


1: Time-window: Dark total
		Comparison: V_V_WT:V_V_HT
		Proportion of V_V_WT in nr3c2.e2_2min_4min

	2-sample test for equality of proportions with continuity correction
			statistic (X-squared): 822.97342187464
			parameter (df): 1
			p.value: 5.4615146088677e-181
			estimate (p1, p2):  0.5014859 0.01767305 
			conf.int:  0.455458 0.5121677 
			conf.level:  0.95 

2: Time-window: Dark total
		Comparison: V_V_WT:V_V_HT
		Proportion of V_V_HT in nr3c2.e2_2min_4min

	2-sample test for equality of proportions with continuity correction
			statistic (X-squared): 1085.69015713133
			parameter (df): 1
			p.value: 4.25662961050061e-238
			estimate (p1, p2):  0 0.5751105 
			conf.int:  -0.6021414 -0.5480795 
			conf.level:  0.95 


3: Time-window: Dark total
		Comparison: V_V_WT:V_V_HM
		Proportion of V_V_WT in nr3c2.e2_2min_4min

	2-sample test for equality of proportions with continuity correction
			statistic (X-squared): 124.331918361723
			parameter (df): 1
			p.value: 7.12672963370398e-29
			estimate (p1, p2):  0.4078752 0.2091311 
			conf.int:  0.1639877 0.2335005 
			conf.level:  0.95 

4: Time-window: Dark total
		Comparison: V_V_WT:V_V_HM
		Proportion of V_V_HM in nr3c2.e2_2min_4min

	2-sample test for equality of proportions with continuity correction
			statistic (X-squared): 1171.82263358086
			parameter (df): 1
			p.value: 8.11124513234416e-257
			estimate (p1, p2):  0 0.6067747 
			conf.int:  -0.6334939 -0.5800554 
			conf.level:  0.95 


5: Time-window: Dark total
		Comparison: V_V_HT:V_V_HM
		Proportion of V_V_HT in nr3c2.e2_2min_4min

	2-sample test for equality of proportions with continuity correction
			statistic (X-squared): 210.166645839664
			parameter (df): 1
			p.value: 1.2633057541749e-47
			estimate (p1, p2):  0.04680535 0.2444772 
			conf.int:  -0.2239031 -0.1714405 
			conf.level:  0.95 

6: Time-window: Dark total
		Comparison: V_V_HT:V_V_HM
		Proportion of V_V_HM in nr3c2.e2_2min_4min

	2-sample test for equality of proportions with continuity correction
			statistic (X-squared): 398.818410463363
			parameter (df): 1
			p.value: 9.95755651021386e-89
			estimate (p1, p2):  0 0.2592047 
			conf.int:  -0.2832504 -0.235159 
			conf.level:  0.95 


1: Time-window: Light total
		Comparison: V_V_WT:V_V_HT
		Proportion of V_V_WT in nr3c2.e2_2min_4min

	2-sample test for equality of proportions without continuity correction
			statistic (X-squared): NaN
			parameter (df): 1
			p.value: NaN
			estimate (p1, p2):  0 0 
			conf.int:  0 0 
			conf.level:  0.95 

2: Time-window: Light total
		Comparison: V_V_WT:V_V_HT
		Proportion of V_V_HT in nr3c2.e2_2min_4min

	2-sample test for equality of proportions with continuity correction
			statistic (X-squared): 2.01950304443499
			parameter (df): 1
			p.value: 0.155289956915588
			estimate (p1, p2):  0 0.007186858 
			conf.int:  -0.01408729 -0.0002864248 
			conf.level:  0.95 


3: Time-window: Light total
		Comparison: V_V_WT:V_V_HM
		Proportion of V_V_WT in nr3c2.e2_2min_4min

	2-sample test for equality of proportions with continuity correction
			statistic (X-squared): 71.5332789589774
			parameter (df): 1
			p.value: 2.72621095283429e-17
			estimate (p1, p2):  0.1277056 0.01848049 
			conf.int:  0.07604175 0.1424085 
			conf.level:  0.95 

4: Time-window: Light total
		Comparison: V_V_WT:V_V_HM
		Proportion of V_V_HM in nr3c2.e2_2min_4min

	2-sample test for equality of proportions with continuity correction
			statistic (X-squared): 11.5930552334757
			parameter (df): 1
			p.value: 0.000661985653096546
			estimate (p1, p2):  0 0.02772074 
			conf.int:  -0.03962652 -0.01581495 
			conf.level:  0.95 


5: Time-window: Light total
		Comparison: V_V_HT:V_V_HM
		Proportion of V_V_HT in nr3c2.e2_2min_4min

	2-sample test for equality of proportions with continuity correction
			statistic (X-squared): 7.06438854941077
			parameter (df): 1
			p.value: 0.00786311451087016
			estimate (p1, p2):  0.09090909 0.0523614 
			conf.int:  0.007238842 0.06985655 
			conf.level:  0.95 

6: Time-window: Light total
		Comparison: V_V_HT:V_V_HM
		Proportion of V_V_HM in nr3c2.e2_2min_4min

	2-sample test for equality of proportions with continuity correction
			statistic (X-squared): 1.13039439697583
			parameter (df): 1
			p.value: 0.287691228944645
			estimate (p1, p2):  0 0.00513347 
			conf.int:  -0.01121711 0.0009501661 
			conf.level:  0.95 
