# Supplementary material for: Key HPI axis receptors facilitate light adaptive behavior in larval zebrafish
Source: Sci Rep. 2024 Apr 2;14:7759. doi: 10.1038/s41598-024-57707-6 (PMC10987622; doi:10.1038/s41598-024-57707-6)
Supplement: Supplementary file 1 — Supplementary Information. [file 41598_2024_57707_MOESM1_ESM.zip › Supp_Data/SuppDataS30_nr3c1.e5_pw_2min_4min_each.txt]

Supplementary Data S30. nr3c1.e5 for each photo period
Pairwise comparison between 2 genotypes in 4x[7.5_2-min] regimen vs. 4x[7.5_4-min] regimen.
Proportion of significantly high locomotor activity levels between compared pairs.

i.e., 
WT:HM (WT vs. HM)
P1: Proportion where WT moved significantly more than HM in 4x[7.5 + 2-min] assay
vs. 
P2: Proportion where WT moved significantly more than HM in 4x[7.5 + 4-min] assay

Is the proportion P1 significantly different from the proportion P2?

Time-window: a given photo period,
Comparison: compared groups, 
Proportion: proportion of time points out of all time points 
			where a given group moved significantly more. In two compared assay paradigms,
Statistic: x-squared statistic,
Parameter: degree of freedom,
p.value: p value,
Estimate: proportion estimates. Proportion 1, Proportion 2


1: Time-window: 1 Baseline Dark
		Comparison: V_V_WT:V_V_HT
		Proportion of V_V_WT in nr3c1.e5_2min_4min

	2-sample test for equality of proportions without continuity correction
			statistic (X-squared): NaN
			parameter (df): 1
			p.value: NaN
			estimate (p1, p2):  0 0 
			conf.int:  0 0 
			conf.level:  0.95 

2: Time-window: 1 Baseline Dark
		Comparison: V_V_WT:V_V_HT
		Proportion of V_V_HT in nr3c1.e5_2min_4min

	2-sample test for equality of proportions without continuity correction
			statistic (X-squared): NaN
			parameter (df): 1
			p.value: NaN
			estimate (p1, p2):  0 0 
			conf.int:  0 0 
			conf.level:  0.95 


3: Time-window: 1 Baseline Dark
		Comparison: V_V_WT:V_V_HM
		Proportion of V_V_WT in nr3c1.e5_2min_4min

	2-sample test for equality of proportions without continuity correction
			statistic (X-squared): NaN
			parameter (df): 1
			p.value: NaN
			estimate (p1, p2):  0 0 
			conf.int:  0 0 
			conf.level:  0.95 

4: Time-window: 1 Baseline Dark
		Comparison: V_V_WT:V_V_HM
		Proportion of V_V_HM in nr3c1.e5_2min_4min

	2-sample test for equality of proportions without continuity correction
			statistic (X-squared): NaN
			parameter (df): 1
			p.value: NaN
			estimate (p1, p2):  0 0 
			conf.int:  0 0 
			conf.level:  0.95 


5: Time-window: 1 Baseline Dark
		Comparison: V_V_HT:V_V_HM
		Proportion of V_V_HT in nr3c1.e5_2min_4min

	2-sample test for equality of proportions without continuity correction
			statistic (X-squared): NaN
			parameter (df): 1
			p.value: NaN
			estimate (p1, p2):  0 0 
			conf.int:  0 0 
			conf.level:  0.95 

6: Time-window: 1 Baseline Dark
		Comparison: V_V_HT:V_V_HM
		Proportion of V_V_HM in nr3c1.e5_2min_4min

	2-sample test for equality of proportions without continuity correction
			statistic (X-squared): NaN
			parameter (df): 1
			p.value: NaN
			estimate (p1, p2):  0 0 
			conf.int:  0 0 
			conf.level:  0.95 


7: Time-window: 2 Light
		Comparison: V_V_WT:V_V_HT
		Proportion of V_V_WT in nr3c1.e5_2min_4min

	2-sample test for equality of proportions without continuity correction
			statistic (X-squared): NaN
			parameter (df): 1
			p.value: NaN
			estimate (p1, p2):  0 0 
			conf.int:  0 0 
			conf.level:  0.95 

8: Time-window: 2 Light
		Comparison: V_V_WT:V_V_HT
		Proportion of V_V_HT in nr3c1.e5_2min_4min

	2-sample test for equality of proportions without continuity correction
			statistic (X-squared): NaN
			parameter (df): 1
			p.value: NaN
			estimate (p1, p2):  0 0 
			conf.int:  0 0 
			conf.level:  0.95 


9: Time-window: 2 Light
		Comparison: V_V_WT:V_V_HM
		Proportion of V_V_WT in nr3c1.e5_2min_4min

	2-sample test for equality of proportions with continuity correction
			statistic (X-squared): 13.8261702284354
			parameter (df): 1
			p.value: 0.000200523665274058
			estimate (p1, p2):  0.1517857 0.03433476 
			conf.int:  0.04039578 0.1945061 
			conf.level:  0.95 

10: Time-window: 2 Light
		Comparison: V_V_WT:V_V_HM
		Proportion of V_V_HM in nr3c1.e5_2min_4min

	2-sample test for equality of proportions without continuity correction
			statistic (X-squared): NaN
			parameter (df): 1
			p.value: NaN
			estimate (p1, p2):  0 0 
			conf.int:  0 0 
			conf.level:  0.95 


11: Time-window: 2 Light
		Comparison: V_V_HT:V_V_HM
		Proportion of V_V_HT in nr3c1.e5_2min_4min

	2-sample test for equality of proportions with continuity correction
			statistic (X-squared): 1.15017686496312
			parameter (df): 1
			p.value: 0.283512128654512
			estimate (p1, p2):  0.02678571 0.06008584 
			conf.int:  -0.08263289 0.01603264 
			conf.level:  0.95 

12: Time-window: 2 Light
		Comparison: V_V_HT:V_V_HM
		Proportion of V_V_HM in nr3c1.e5_2min_4min

	2-sample test for equality of proportions without continuity correction
			statistic (X-squared): NaN
			parameter (df): 1
			p.value: NaN
			estimate (p1, p2):  0 0 
			conf.int:  0 0 
			conf.level:  0.95 


13: Time-window: 3 Dark
		Comparison: V_V_WT:V_V_HT
		Proportion of V_V_WT in nr3c1.e5_2min_4min

	2-sample test for equality of proportions with continuity correction
			statistic (X-squared): 104.926898964023
			parameter (df): 1
			p.value: 1.26725870312903e-24
			estimate (p1, p2):  0 0.2157303 
			conf.int:  -0.2561996 -0.1752611 
			conf.level:  0.95 

14: Time-window: 3 Dark
		Comparison: V_V_WT:V_V_HT
		Proportion of V_V_HT in nr3c1.e5_2min_4min

	2-sample test for equality of proportions without continuity correction
			statistic (X-squared): NaN
			parameter (df): 1
			p.value: NaN
			estimate (p1, p2):  0 0 
			conf.int:  0 0 
			conf.level:  0.95 


15: Time-window: 3 Dark
		Comparison: V_V_WT:V_V_HM
		Proportion of V_V_WT in nr3c1.e5_2min_4min

	2-sample test for equality of proportions without continuity correction
			statistic (X-squared): NaN
			parameter (df): 1
			p.value: NaN
			estimate (p1, p2):  1 1 
			conf.int:  0 0 
			conf.level:  0.95 

16: Time-window: 3 Dark
		Comparison: V_V_WT:V_V_HM
		Proportion of V_V_HM in nr3c1.e5_2min_4min

	2-sample test for equality of proportions without continuity correction
			statistic (X-squared): NaN
			parameter (df): 1
			p.value: NaN
			estimate (p1, p2):  0 0 
			conf.int:  0 0 
			conf.level:  0.95 


17: Time-window: 3 Dark
		Comparison: V_V_HT:V_V_HM
		Proportion of V_V_HT in nr3c1.e5_2min_4min

	2-sample test for equality of proportions with continuity correction
			statistic (X-squared): 5.07838484143293e-06
			parameter (df): 1
			p.value: 0.998201946961587
			estimate (p1, p2):  0.9977427 1 
			conf.int:  -0.008928902 0.004414229 
			conf.level:  0.95 

18: Time-window: 3 Dark
		Comparison: V_V_HT:V_V_HM
		Proportion of V_V_HM in nr3c1.e5_2min_4min

	2-sample test for equality of proportions without continuity correction
			statistic (X-squared): NaN
			parameter (df): 1
			p.value: NaN
			estimate (p1, p2):  0 0 
			conf.int:  0 0 
			conf.level:  0.95 


19: Time-window: 4 Light
		Comparison: V_V_WT:V_V_HT
		Proportion of V_V_WT in nr3c1.e5_2min_4min

	2-sample test for equality of proportions without continuity correction
			statistic (X-squared): NaN
			parameter (df): 1
			p.value: NaN
			estimate (p1, p2):  0 0 
			conf.int:  0 0 
			conf.level:  0.95 

20: Time-window: 4 Light
		Comparison: V_V_WT:V_V_HT
		Proportion of V_V_HT in nr3c1.e5_2min_4min

	2-sample test for equality of proportions without continuity correction
			statistic (X-squared): NaN
			parameter (df): 1
			p.value: NaN
			estimate (p1, p2):  0 0 
			conf.int:  0 0 
			conf.level:  0.95 


21: Time-window: 4 Light
		Comparison: V_V_WT:V_V_HM
		Proportion of V_V_WT in nr3c1.e5_2min_4min

	2-sample test for equality of proportions with continuity correction
			statistic (X-squared): 7.20711948582112
			parameter (df): 1
			p.value: 0.00726149437192094
			estimate (p1, p2):  0.6016949 0.7468354 
			conf.int:  -0.2557306 -0.03455045 
			conf.level:  0.95 

22: Time-window: 4 Light
		Comparison: V_V_WT:V_V_HM
		Proportion of V_V_HM in nr3c1.e5_2min_4min

	2-sample test for equality of proportions without continuity correction
			statistic (X-squared): NaN
			parameter (df): 1
			p.value: NaN
			estimate (p1, p2):  0 0 
			conf.int:  0 0 
			conf.level:  0.95 


23: Time-window: 4 Light
		Comparison: V_V_HT:V_V_HM
		Proportion of V_V_HT in nr3c1.e5_2min_4min

	2-sample test for equality of proportions with continuity correction
			statistic (X-squared): 18.9388715348468
			parameter (df): 1
			p.value: 1.34974286285124e-05
			estimate (p1, p2):  0.2627119 0.08438819 
			conf.int:  0.08503957 0.2716078 
			conf.level:  0.95 

24: Time-window: 4 Light
		Comparison: V_V_HT:V_V_HM
		Proportion of V_V_HM in nr3c1.e5_2min_4min

	2-sample test for equality of proportions without continuity correction
			statistic (X-squared): NaN
			parameter (df): 1
			p.value: NaN
			estimate (p1, p2):  0 0 
			conf.int:  0 0 
			conf.level:  0.95 


25: Time-window: 5 Dark
		Comparison: V_V_WT:V_V_HT
		Proportion of V_V_WT in nr3c1.e5_2min_4min

	2-sample test for equality of proportions with continuity correction
			statistic (X-squared): 152.214268363831
			parameter (df): 1
			p.value: 5.68847955856863e-35
			estimate (p1, p2):  0 0.295302 
			conf.int:  -0.3398308 -0.2507732 
			conf.level:  0.95 

26: Time-window: 5 Dark
		Comparison: V_V_WT:V_V_HT
		Proportion of V_V_HT in nr3c1.e5_2min_4min

	2-sample test for equality of proportions without continuity correction
			statistic (X-squared): NaN
			parameter (df): 1
			p.value: NaN
			estimate (p1, p2):  0 0 
			conf.int:  0 0 
			conf.level:  0.95 


27: Time-window: 5 Dark
		Comparison: V_V_WT:V_V_HM
		Proportion of V_V_WT in nr3c1.e5_2min_4min

	2-sample test for equality of proportions without continuity correction
			statistic (X-squared): NaN
			parameter (df): 1
			p.value: NaN
			estimate (p1, p2):  1 1 
			conf.int:  0 0 
			conf.level:  0.95 

28: Time-window: 5 Dark
		Comparison: V_V_WT:V_V_HM
		Proportion of V_V_HM in nr3c1.e5_2min_4min

	2-sample test for equality of proportions without continuity correction
			statistic (X-squared): NaN
			parameter (df): 1
			p.value: NaN
			estimate (p1, p2):  0 0 
			conf.int:  0 0 
			conf.level:  0.95 


29: Time-window: 5 Dark
		Comparison: V_V_HT:V_V_HM
		Proportion of V_V_HT in nr3c1.e5_2min_4min

	2-sample test for equality of proportions with continuity correction
			statistic (X-squared): 1.91313593323981e-05
			parameter (df): 1
			p.value: 0.99651011118313
			estimate (p1, p2):  0.9820628 0.98434 
			conf.int:  -0.02137504 0.01682051 
			conf.level:  0.95 

30: Time-window: 5 Dark
		Comparison: V_V_HT:V_V_HM
		Proportion of V_V_HM in nr3c1.e5_2min_4min

	2-sample test for equality of proportions without continuity correction
			statistic (X-squared): NaN
			parameter (df): 1
			p.value: NaN
			estimate (p1, p2):  0 0 
			conf.int:  0 0 
			conf.level:  0.95 


31: Time-window: 6 Light
		Comparison: V_V_WT:V_V_HT
		Proportion of V_V_WT in nr3c1.e5_2min_4min

	2-sample test for equality of proportions with continuity correction
			statistic (X-squared): 4.48873543176363e-31
			parameter (df): 1
			p.value: 1
			estimate (p1, p2):  0 0.004219409 
			conf.int:  -0.01669124 0.008252425 
			conf.level:  0.95 

32: Time-window: 6 Light
		Comparison: V_V_WT:V_V_HT
		Proportion of V_V_HT in nr3c1.e5_2min_4min

	2-sample test for equality of proportions without continuity correction
			statistic (X-squared): NaN
			parameter (df): 1
			p.value: NaN
			estimate (p1, p2):  0 0 
			conf.int:  0 0 
			conf.level:  0.95 


33: Time-window: 6 Light
		Comparison: V_V_WT:V_V_HM
		Proportion of V_V_WT in nr3c1.e5_2min_4min

	2-sample test for equality of proportions with continuity correction
			statistic (X-squared): 77.3994028123775
			parameter (df): 1
			p.value: 1.39657429341641e-18
			estimate (p1, p2):  0.7692308 0.2700422 
			conf.int:  0.3978139 0.6005633 
			conf.level:  0.95 

34: Time-window: 6 Light
		Comparison: V_V_WT:V_V_HM
		Proportion of V_V_HM in nr3c1.e5_2min_4min

	2-sample test for equality of proportions without continuity correction
			statistic (X-squared): NaN
			parameter (df): 1
			p.value: NaN
			estimate (p1, p2):  0 0 
			conf.int:  0 0 
			conf.level:  0.95 


35: Time-window: 6 Light
		Comparison: V_V_HT:V_V_HM
		Proportion of V_V_HT in nr3c1.e5_2min_4min

	2-sample test for equality of proportions with continuity correction
			statistic (X-squared): 35.2623135388404
			parameter (df): 1
			p.value: 2.88154421272582e-09
			estimate (p1, p2):  0.5128205 0.1983122 
			conf.int:  0.2042994 0.4247172 
			conf.level:  0.95 

36: Time-window: 6 Light
		Comparison: V_V_HT:V_V_HM
		Proportion of V_V_HM in nr3c1.e5_2min_4min

	2-sample test for equality of proportions without continuity correction
			statistic (X-squared): NaN
			parameter (df): 1
			p.value: NaN
			estimate (p1, p2):  0 0 
			conf.int:  0 0 
			conf.level:  0.95 


37: Time-window: 7 Dark
		Comparison: V_V_WT:V_V_HT
		Proportion of V_V_WT in nr3c1.e5_2min_4min

	2-sample test for equality of proportions with continuity correction
			statistic (X-squared): 173.558742106142
			parameter (df): 1
			p.value: 1.23579829476322e-39
			estimate (p1, p2):  0 0.3303167 
			conf.int:  -0.3764183 -0.2842152 
			conf.level:  0.95 

38: Time-window: 7 Dark
		Comparison: V_V_WT:V_V_HT
		Proportion of V_V_HT in nr3c1.e5_2min_4min

	2-sample test for equality of proportions without continuity correction
			statistic (X-squared): NaN
			parameter (df): 1
			p.value: NaN
			estimate (p1, p2):  0 0 
			conf.int:  0 0 
			conf.level:  0.95 


39: Time-window: 7 Dark
		Comparison: V_V_WT:V_V_HM
		Proportion of V_V_WT in nr3c1.e5_2min_4min

	2-sample test for equality of proportions with continuity correction
			statistic (X-squared): 198.601851412396
			parameter (df): 1
			p.value: 4.21642558781099e-45
			estimate (p1, p2):  1 0.6312217 
			conf.int:  0.3215444 0.4160122 
			conf.level:  0.95 

40: Time-window: 7 Dark
		Comparison: V_V_WT:V_V_HM
		Proportion of V_V_HM in nr3c1.e5_2min_4min

	2-sample test for equality of proportions without continuity correction
			statistic (X-squared): NaN
			parameter (df): 1
			p.value: NaN
			estimate (p1, p2):  0 0 
			conf.int:  0 0 
			conf.level:  0.95 


41: Time-window: 7 Dark
		Comparison: V_V_HT:V_V_HM
		Proportion of V_V_HT in nr3c1.e5_2min_4min

	2-sample test for equality of proportions with continuity correction
			statistic (X-squared): 304.453802035819
			parameter (df): 1
			p.value: 3.52745358747476e-68
			estimate (p1, p2):  1 0.4864253 
			conf.int:  0.464724 0.5624253 
			conf.level:  0.95 

42: Time-window: 7 Dark
		Comparison: V_V_HT:V_V_HM
		Proportion of V_V_HM in nr3c1.e5_2min_4min

	2-sample test for equality of proportions without continuity correction
			statistic (X-squared): NaN
			parameter (df): 1
			p.value: NaN
			estimate (p1, p2):  0 0 
			conf.int:  0 0 
			conf.level:  0.95 


43: Time-window: 8 Light
		Comparison: V_V_WT:V_V_HT
		Proportion of V_V_WT in nr3c1.e5_2min_4min

	2-sample test for equality of proportions with continuity correction
			statistic (X-squared): 4.14733407220155
			parameter (df): 1
			p.value: 0.0417001282234668
			estimate (p1, p2):  0 0.04621849 
			conf.int:  -0.07926706 -0.01316991 
			conf.level:  0.95 

44: Time-window: 8 Light
		Comparison: V_V_WT:V_V_HT
		Proportion of V_V_HT in nr3c1.e5_2min_4min

	2-sample test for equality of proportions without continuity correction
			statistic (X-squared): NaN
			parameter (df): 1
			p.value: NaN
			estimate (p1, p2):  0 0 
			conf.int:  0 0 
			conf.level:  0.95 


45: Time-window: 8 Light
		Comparison: V_V_WT:V_V_HM
		Proportion of V_V_WT in nr3c1.e5_2min_4min

	2-sample test for equality of proportions with continuity correction
			statistic (X-squared): 4.91281614922919
			parameter (df): 1
			p.value: 0.0266581436518194
			estimate (p1, p2):  0.6324786 0.7521008 
			conf.int:  -0.2291534 -0.01009099 
			conf.level:  0.95 

46: Time-window: 8 Light
		Comparison: V_V_WT:V_V_HM
		Proportion of V_V_HM in nr3c1.e5_2min_4min

	2-sample test for equality of proportions without continuity correction
			statistic (X-squared): NaN
			parameter (df): 1
			p.value: NaN
			estimate (p1, p2):  0 0 
			conf.int:  0 0 
			conf.level:  0.95 


47: Time-window: 8 Light
		Comparison: V_V_HT:V_V_HM
		Proportion of V_V_HT in nr3c1.e5_2min_4min

	2-sample test for equality of proportions with continuity correction
			statistic (X-squared): 55.5971849790019
			parameter (df): 1
			p.value: 8.89509166455177e-14
			estimate (p1, p2):  0.5470085 0.1596639 
			conf.int:  0.279475 0.4952143 
			conf.level:  0.95 

48: Time-window: 8 Light
		Comparison: V_V_HT:V_V_HM
		Proportion of V_V_HM in nr3c1.e5_2min_4min

	2-sample test for equality of proportions without continuity correction
			statistic (X-squared): NaN
			parameter (df): 1
			p.value: NaN
			estimate (p1, p2):  0 0 
			conf.int:  0 0 
			conf.level:  0.95 


49: Time-window: 9 Dark
		Comparison: V_V_WT:V_V_HT
		Proportion of V_V_WT in nr3c1.e5_2min_4min

	2-sample test for equality of proportions with continuity correction
			statistic (X-squared): 95.6054013901417
			parameter (df): 1
			p.value: 1.40223310576259e-22
			estimate (p1, p2):  0 0.0752 
			conf.int:  -0.09061928 -0.05978072 
			conf.level:  0.95 

50: Time-window: 9 Dark
		Comparison: V_V_WT:V_V_HT
		Proportion of V_V_HT in nr3c1.e5_2min_4min

	2-sample test for equality of proportions without continuity correction
			statistic (X-squared): NaN
			parameter (df): 1
			p.value: NaN
			estimate (p1, p2):  0 0 
			conf.int:  0 0 
			conf.level:  0.95 


51: Time-window: 9 Dark
		Comparison: V_V_WT:V_V_HM
		Proportion of V_V_WT in nr3c1.e5_2min_4min

	2-sample test for equality of proportions with continuity correction
			statistic (X-squared): 32.9637406330633
			parameter (df): 1
			p.value: 9.38937815218516e-09
			estimate (p1, p2):  0.2472 0.1544 
			conf.int:  0.06080502 0.124795 
			conf.level:  0.95 

52: Time-window: 9 Dark
		Comparison: V_V_WT:V_V_HM
		Proportion of V_V_HM in nr3c1.e5_2min_4min

	2-sample test for equality of proportions with continuity correction
			statistic (X-squared): 167.670108188996
			parameter (df): 1
			p.value: 2.38813136899105e-38
			estimate (p1, p2):  0 0.1272 
			conf.int:  -0.1464712 -0.1079288 
			conf.level:  0.95 


53: Time-window: 9 Dark
		Comparison: V_V_HT:V_V_HM
		Proportion of V_V_HT in nr3c1.e5_2min_4min

	2-sample test for equality of proportions with continuity correction
			statistic (X-squared): 266.738608212597
			parameter (df): 1
			p.value: 5.83083983883076e-60
			estimate (p1, p2):  0.4592 0.1568 
			conf.int:  0.2674022 0.3373978 
			conf.level:  0.95 

54: Time-window: 9 Dark
		Comparison: V_V_HT:V_V_HM
		Proportion of V_V_HM in nr3c1.e5_2min_4min

	2-sample test for equality of proportions with continuity correction
			statistic (X-squared): 21.2388759193274
			parameter (df): 1
			p.value: 4.05456657760116e-06
			estimate (p1, p2):  0 0.0184 
			conf.int:  -0.02665022 -0.01014978 
			conf.level:  0.95 
