# Supplementary material for: Key HPI axis receptors facilitate light adaptive behavior in larval zebrafish
Source: Sci Rep. 2024 Apr 2;14:7759. doi: 10.1038/s41598-024-57707-6 (PMC10987622; doi:10.1038/s41598-024-57707-6)
Supplement: Supplementary file 1 — Supplementary Information. [file 41598_2024_57707_MOESM1_ESM.zip › Supp_Data/SuppDataS22_nr3c1.e2_4x[7.5_6min]_gamSummary.txt]

Supplementary Data S22. Generalized additive model (GAM) and parameters. 
Analysis of locomotor activity in 4x[7.5_6min] assay of nr3c2.e2 KO larvae. 
Parametric coefficients: main effects
Smooth terms: effects over time


GAM modeling summary: 


Family: gaussian 
Link function: identity 

Formula:
rsums ~ xvarF + s(Time, k = 130, by = xvarF) + s(anid, bs = "re")

Parametric coefficients:
            Estimate Std. Error t value Pr(>|t|)    
(Intercept)   17.235      1.404  12.275   <2e-16 ***
xvarFV_V_HT   -1.743      1.986  -0.878    0.380    
xvarFV_V_HM   -2.564      1.986  -1.291    0.197    
---
Signif. codes:  0 ‘***’ 0.001 ‘**’ 0.01 ‘*’ 0.05 ‘.’ 0.1 ‘ ’ 1

Approximate significance of smooth terms:
                        edf Ref.df    F p-value    
s(Time):xvarFV_V_WT 113.599  124.6 1690  <2e-16 ***
s(Time):xvarFV_V_HT 111.069  123.2 1079  <2e-16 ***
s(Time):xvarFV_V_HM 113.279  124.4 1028  <2e-16 ***
s(anid)               5.996    7.0 2022  <2e-16 ***
---
Signif. codes:  0 ‘***’ 0.001 ‘**’ 0.01 ‘*’ 0.05 ‘.’ 0.1 ‘ ’ 1

R-sq.(adj) =  0.924   Deviance explained = 92.4%
GCV = 15.579  Scale est. = 15.445    n = 40275


gam.check() summary: 


Method: GCV   Optimizer: magic
Smoothing parameter selection converged after 14 iterations.
The RMS GCV score gradient at convergence was 1.692742e-06 .
The Hessian was positive definite.
Model rank =  399 / 399 

Basis dimension (k) checking results. Low p-value (k-index<1) may
indicate that k is too low, especially if edf is close to k'.

                     k' edf k-index p-value
s(Time):xvarFV_V_WT 129 114    1.06       1
s(Time):xvarFV_V_HT 129 111    1.06       1
s(Time):xvarFV_V_HM 129 113    1.06       1
s(anid)               9   6      NA      NA
