# Supplementary material for: Key HPI axis receptors facilitate light adaptive behavior in larval zebrafish
Source: Sci Rep. 2024 Apr 2;14:7759. doi: 10.1038/s41598-024-57707-6 (PMC10987622; doi:10.1038/s41598-024-57707-6)
Supplement: Supplementary file 1 — Supplementary Information. [file 41598_2024_57707_MOESM1_ESM.zip › Supp_Data/SuppDataS04_mc2r_4x[7.5_4min]_gamSummary.txt]

Supplementary Data S4. Generalized additive model (GAM) and parameters. 
Analysis of locomotor activity in 4x[7.5_4min] assay of mc2r KO larvae. 
Parametric coefficients: main effects
Smooth terms: effects over time


GAM modeling summary: 


Family: gaussian 
Link function: identity 

Formula:
rsums ~ xvarF + s(Time, k = 130, by = xvarF) + s(anid, bs = "re")

Parametric coefficients:
            Estimate Std. Error t value Pr(>|t|)    
(Intercept)   14.768      1.011  14.614  < 2e-16 ***
xvarFV_V_HT   -0.898      1.429  -0.628  0.52979    
xvarFV_V_HM   -5.419      1.429  -3.791  0.00015 ***
---
Signif. codes:  0 ‘***’ 0.001 ‘**’ 0.01 ‘*’ 0.05 ‘.’ 0.1 ‘ ’ 1

Approximate significance of smooth terms:
                       edf Ref.df    F p-value    
s(Time):xvarFV_V_WT 103.35  118.0 1239  <2e-16 ***
s(Time):xvarFV_V_HT 101.03  116.2 1116  <2e-16 ***
s(Time):xvarFV_V_HM  95.91  111.9  745  <2e-16 ***
s(anid)              20.98   21.0 1566  <2e-16 ***
---
Signif. codes:  0 ‘***’ 0.001 ‘**’ 0.01 ‘*’ 0.05 ‘.’ 0.1 ‘ ’ 1

R-sq.(adj) =  0.813   Deviance explained = 81.3%
GCV =   25.2  Scale est. = 25.114    n = 95400


gam.check() summary: 


Method: GCV   Optimizer: magic
Smoothing parameter selection converged after 13 iterations.
The RMS GCV score gradient at convergence was 3.317927e-06 .
The Hessian was positive definite.
Model rank =  414 / 414 

Basis dimension (k) checking results. Low p-value (k-index<1) may
indicate that k is too low, especially if edf is close to k'.

                       k'   edf k-index p-value
s(Time):xvarFV_V_WT 129.0 103.4       1    0.54
s(Time):xvarFV_V_HT 129.0 101.0       1    0.60
s(Time):xvarFV_V_HM 129.0  95.9       1    0.58
s(anid)              24.0  21.0      NA      NA
