# Supplementary material for: Key HPI axis receptors facilitate light adaptive behavior in larval zebrafish
Source: Sci Rep. 2024 Apr 2;14:7759. doi: 10.1038/s41598-024-57707-6 (PMC10987622; doi:10.1038/s41598-024-57707-6)
Supplement: Supplementary file 1 — Supplementary Information. [file 41598_2024_57707_MOESM1_ESM.zip › Supp_Data/SuppDataS01_WT_baseline_gamSummary.txt]

Supplementary Data S1. Generalized additive model (GAM) and parameters. 
Locomotor analysis of baseline activity of WT larvae. 
Parametric coefficients: main effects
Smooth terms: effects over time


GAM modeling summary: 


Family: gaussian 
Link function: identity 

Formula:
rsums ~ xvarF + s(Time, k = 190) + s(Time, k = 190, by = xvarF) + 
    s(anid, bs = "re")

Parametric coefficients:
              Estimate Std. Error t value Pr(>|t|)    
(Intercept)     0.3115     0.4680   0.666   0.5056    
xvarFDark D5    2.2281     0.7399   3.011   0.0026 ** 
xvarFDark D6   10.1008     0.6618  15.263   <2e-16 ***
xvarFLight D4   0.2789     0.6618   0.421   0.6735    
xvarFLight D5  25.7987     0.7399  34.867   <2e-16 ***
xvarFLight D6  36.1219     0.7399  48.819   <2e-16 ***
---
Signif. codes:  0 ‘***’ 0.001 ‘**’ 0.01 ‘*’ 0.05 ‘.’ 0.1 ‘ ’ 1

Approximate significance of smooth terms:
                          edf  Ref.df       F p-value    
s(Time)                 1.052   1.074   3.115  0.0679 .  
s(Time):xvarFDark D4    2.397   2.986   3.252  0.0199 *  
s(Time):xvarFDark D5   15.446  19.307  30.944  <2e-16 ***
s(Time):xvarFDark D6  103.704 126.537  38.837  <2e-16 ***
s(Time):xvarFLight D4  12.442  15.552   9.057  <2e-16 ***
s(Time):xvarFLight D5 168.423 183.089 491.701  <2e-16 ***
s(Time):xvarFLight D6 177.918 187.332 251.281  <2e-16 ***
s(anid)                 8.972   9.000 313.675  <2e-16 ***
---
Signif. codes:  0 ‘***’ 0.001 ‘**’ 0.01 ‘*’ 0.05 ‘.’ 0.1 ‘ ’ 1

Rank: 1343/1344
R-sq.(adj) =  0.985   Deviance explained = 98.5%
fREML =  43589  Scale est. = 2.988     n = 21570


gam.check() summary: 


Method: fREML   Optimizer: perf newton
full convergence after 24 iterations.
Gradient range [-0.0004837857,0.0005220731]
(score 43588.59 & scale 2.98798).
Hessian positive definite, eigenvalue range [4.332637e-05,10780.65].
Model rank =  1343 / 1344 

Basis dimension (k) checking results. Low p-value (k-index<1) may
indicate that k is too low, especially if edf is close to k'.

                          k'    edf k-index p-value
s(Time)               189.00   1.05    1.03    0.99
s(Time):xvarFDark D4  189.00   2.40    1.03    0.97
s(Time):xvarFDark D5  189.00  15.45    1.03    0.98
s(Time):xvarFDark D6  189.00 103.70    1.03    0.99
s(Time):xvarFLight D4 189.00  12.44    1.03    1.00
s(Time):xvarFLight D5 189.00 168.42    1.03    0.96
s(Time):xvarFLight D6 189.00 177.92    1.03    0.98
s(anid)                15.00   8.97      NA      NA
