# Supplementary material for: Key HPI axis receptors facilitate light adaptive behavior in larval zebrafish
Source: Sci Rep. 2024 Apr 2;14:7759. doi: 10.1038/s41598-024-57707-6 (PMC10987622; doi:10.1038/s41598-024-57707-6)
Supplement: Supplementary file 1 — Supplementary Information. [file 41598_2024_57707_MOESM1_ESM.zip › Supp_Data/SuppDataS03_mc2r_4x[7.5_2min]_gamSummary.txt]

Supplementary Data S3. Generalized additive model (GAM) and parameters. 
Analysis of locomotor activity in 4x[7.5_2min] assay of mc2r KO larvae. 
Parametric coefficients: main effects
Smooth terms: effects over time


GAM modeling summary: 


Family: gaussian 
Link function: identity 

Formula:
rsums ~ xvarF + s(Time, k = 200, by = xvarF) + s(anid, bs = "re")

Parametric coefficients:
            Estimate Std. Error t value Pr(>|t|)    
(Intercept)  11.0878     0.8921  12.429  < 2e-16 ***
xvarFV_V_HT  -1.2930     1.2616  -1.025    0.305    
xvarFV_V_HM  -5.6311     1.2616  -4.464 8.07e-06 ***
---
Signif. codes:  0 ‘***’ 0.001 ‘**’ 0.01 ‘*’ 0.05 ‘.’ 0.1 ‘ ’ 1

Approximate significance of smooth terms:
                       edf Ref.df      F p-value    
s(Time):xvarFV_V_WT 100.12  122.8 1148.1  <2e-16 ***
s(Time):xvarFV_V_HT  90.71  111.9  904.5  <2e-16 ***
s(Time):xvarFV_V_HM  86.92  107.4  268.8  <2e-16 ***
s(anid)              29.99   30.0 3140.5  <2e-16 ***
---
Signif. codes:  0 ‘***’ 0.001 ‘**’ 0.01 ‘*’ 0.05 ‘.’ 0.1 ‘ ’ 1

R-sq.(adj) =  0.783   Deviance explained = 78.4%
GCV = 13.481  Scale est. = 13.444    n = 115038


gam.check() summary: 


Method: GCV   Optimizer: magic
Smoothing parameter selection converged after 12 iterations.
The RMS GCV score gradient at convergence was 1.955383e-06 .
The Hessian was positive definite.
Model rank =  633 / 633 

Basis dimension (k) checking results. Low p-value (k-index<1) may
indicate that k is too low, especially if edf is close to k'.

                       k'   edf k-index p-value
s(Time):xvarFV_V_WT 199.0 100.1    1.03    0.97
s(Time):xvarFV_V_HT 199.0  90.7    1.03    0.97
s(Time):xvarFV_V_HM 199.0  86.9    1.03    0.95
s(anid)              33.0  30.0      NA      NA
