# Supplementary material for: Key HPI axis receptors facilitate light adaptive behavior in larval zebrafish
Source: Sci Rep. 2024 Apr 2;14:7759. doi: 10.1038/s41598-024-57707-6 (PMC10987622; doi:10.1038/s41598-024-57707-6)
Supplement: Supplementary file 1 — Supplementary Information. [file 41598_2024_57707_MOESM1_ESM.zip › Supp_Tables_SciRpts/SuppTableS26_nr3c1.e5_4x[7.5_7.5min]_predict.csv]

Supplementary Table S26. Locomotor response of nr3c1 ex5 lineage larvae of 4x[7.5 dark + 7.5-min light] assay:
Raw data and predicted values by a generalized additive model.
Columns: assay (each assay)	Time (time point when data were recorded in seconds)
base.tx (photo period)	tx.a (extra treatment condtion. not relevant)	tx.b (extra treatment condtion.
not relevant)	geno (genotype: wildtype	heterozygous	or homozygous)	xvar (tx.a	tx.b	and geno combined)
moved (raw movement data)	rsums (rolling sums of raw movement for 1-min window)
anid (assay	tx.a	tx.b	and geno combined	an id for each assay)	xvarF (tx.a	tx.b	and geno combined)
prd (GAM predicted value for the given second)
assay	Time	base.tx	tx.a	tx.b	geno	xvar	moved	rsums	anid	xvarF	prd
1	-501	1 Baseline Dark	V	V	WT	V_V_WT	0.155	6.461	1_V_V_WT	V_V_WT	2.16121966470596
1	-500	1 Baseline Dark	V	V	WT	V_V_WT	0.16	6.533	1_V_V_WT	V_V_WT	2.16516462903373
1	-499	1 Baseline Dark	V	V	WT	V_V_WT	0.217	6.46	1_V_V_WT	V_V_WT	2.16910959411717
1	-498	1 Baseline Dark	V	V	WT	V_V_WT	0.231	6.47	1_V_V_WT	V_V_WT	2.17305489961452
1	-497	1 Baseline Dark	V	V	WT	V_V_WT	0.164	6.523	1_V_V_WT	V_V_WT	2.17700256030637
1	-496	1 Baseline Dark	V	V	WT	V_V_WT	0.129	6.508	1_V_V_WT	V_V_WT	2.18095612955352
1	-495	1 Baseline Dark	V	V	WT	V_V_WT	0.048	6.487	1_V_V_WT	V_V_WT	2.18491946995917
1	-494	1 Baseline Dark	V	V	WT	V_V_WT	0.219	6.564	1_V_V_WT	V_V_WT	2.18889662213647
1	-493	1 Baseline Dark	V	V	WT	V_V_WT	0.1	6.564	1_V_V_WT	V_V_WT	2.19289234673049
1	-492	1 Baseline Dark	V	V	WT	V_V_WT	0.035	6.701	1_V_V_WT	V_V_WT	2.19691168904316
1	-491	1 Baseline Dark	V	V	WT	V_V_WT	0.173	6.66	1_V_V_WT	V_V_WT	2.20096010135239
1	-490	1 Baseline Dark	V	V	WT	V_V_WT	0.031	6.612	1_V_V_WT	V_V_WT	2.20504316777102
1	-489	1 Baseline Dark	V	V	WT	V_V_WT	0.039	6.439	1_V_V_WT	V_V_WT	2.20916657447699
1	-488	1 Baseline Dark	V	V	WT	V_V_WT	0.036	6.611	1_V_V_WT	V_V_WT	2.21333598829688
1	-487	1 Baseline Dark	V	V	WT	V_V_WT	0.091	6.617	1_V_V_WT	V_V_WT	2.21755681705207
1	-486	1 Baseline Dark	V	V	WT	V_V_WT	0.041	6.624	1_V_V_WT	V_V_WT	2.22183399232651
1	-485	1 Baseline Dark	V	V	WT	V_V_WT	0.176	6.868	1_V_V_WT	V_V_WT	2.22617177581766
1	-484	1 Baseline Dark	V	V	WT	V_V_WT	0.125	6.892	1_V_V_WT	V_V_WT	2.23057358065661
1	-483	1 Baseline Dark	V	V	WT	V_V_WT	0.296	7.067	1_V_V_WT	V_V_WT	2.23504198424012
1	-482	1 Baseline Dark	V	V	WT	V_V_WT	0.174	6.884	1_V_V_WT	V_V_WT	2.23957917212149
1	-481	1 Baseline Dark	V	V	WT	V_V_WT	0.147	7.035	1_V_V_WT	V_V_WT	2.24418643677651
1	-480	1 Baseline Dark	V	V	WT	V_V_WT	0.065	7.111	1_V_V_WT	V_V_WT	2.24886484471185
1	-479	1 Baseline Dark	V	V	WT	V_V_WT	0.093	6.997	1_V_V_WT	V_V_WT	2.25361518014763
1	-478	1 Baseline Dark	V	V	WT	V_V_WT	0.202	6.833	1_V_V_WT	V_V_WT	2.258436787999
1	-477	1 Baseline Dark	V	V	WT	V_V_WT	0.077	6.785	1_V_V_WT	V_V_WT	2.2633275294888
1	-476	1 Baseline Dark	V	V	WT	V_V_WT	0	6.724	1_V_V_WT	V_V_WT	2.26828496525228
1	-475	1 Baseline Dark	V	V	WT	V_V_WT	0	6.651	1_V_V_WT	V_V_WT	2.27330665627044
1	-474	1 Baseline Dark	V	V	WT	V_V_WT	0.089	6.657	1_V_V_WT	V_V_WT	2.2783898276423
1	-473	1 Baseline Dark	V	V	WT	V_V_WT	0.125	6.737	1_V_V_WT	V_V_WT	2.28353002788326
1	-472	1 Baseline Dark	V	V	WT	V_V_WT	0.049	6.846	1_V_V_WT	V_V_WT	2.28872078410474
1	-471	1 Baseline Dark	V	V	WT	V_V_WT	0.187	6.857	1_V_V_WT	V_V_WT	2.29395393945785
1	-470	1 Baseline Dark	V	V	WT	V_V_WT	0.127	6.795	1_V_V_WT	V_V_WT	2.29922100202812
1	-469	1 Baseline Dark	V	V	WT	V_V_WT	0.102	6.748	1_V_V_WT	V_V_WT	2.3045134796651
1	-468	1 Baseline Dark	V	V	WT	V_V_WT	0.032	6.617	1_V_V_WT	V_V_WT	2.30982287999185
1	-467	1 Baseline Dark	V	V	WT	V_V_WT	0.268	6.543	1_V_V_WT	V_V_WT	2.31514041533127
1	-466	1 Baseline Dark	V	V	WT	V_V_WT	0.067	6.437	1_V_V_WT	V_V_WT	2.32045612793611
1	-465	1 Baseline Dark	V	V	WT	V_V_WT	0.102	6.451	1_V_V_WT	V_V_WT	2.32575950257298
1	-464	1 Baseline Dark	V	V	WT	V_V_WT	0.141	6.403	1_V_V_WT	V_V_WT	2.33103875090558
1	-463	1 Baseline Dark	V	V	WT	V_V_WT	0	6.388	1_V_V_WT	V_V_WT	2.33628086580989
1	-462	1 Baseline Dark	V	V	WT	V_V_WT	0.137	6.376	1_V_V_WT	V_V_WT	2.34147240805366
1	-461	1 Baseline Dark	V	V	WT	V_V_WT	0.016	6.247	1_V_V_WT	V_V_WT	2.34659899940711
1	-460	1 Baseline Dark	V	V	WT	V_V_WT	0.103	6.274	1_V_V_WT	V_V_WT	2.35164525604214
1	-459	1 Baseline Dark	V	V	WT	V_V_WT	0.018	6.366	1_V_V_WT	V_V_WT	2.35659506692731
1	-458	1 Baseline Dark	V	V	WT	V_V_WT	0.259	6.33	1_V_V_WT	V_V_WT	2.36143217856556
1	-457	1 Baseline Dark	V	V	WT	V_V_WT	0.072	6.292	1_V_V_WT	V_V_WT	2.36614028570093
1	-456	1 Baseline Dark	V	V	WT	V_V_WT	0.144	6.308	1_V_V_WT	V_V_WT	2.37070284687143
1	-455	1 Baseline Dark	V	V	WT	V_V_WT	0.264	6.405	1_V_V_WT	V_V_WT	2.37510318529647
1	-454	1 Baseline Dark	V	V	WT	V_V_WT	0.123	6.319	1_V_V_WT	V_V_WT	2.37932463263726
1	-453	1 Baseline Dark	V	V	WT	V_V_WT	0.175	6.048	1_V_V_WT	V_V_WT	2.38335059552325
1	-452	1 Baseline Dark	V	V	WT	V_V_WT	0.051	5.916	1_V_V_WT	V_V_WT	2.38716476331719
1	-451	1 Baseline Dark	V	V	WT	V_V_WT	0.188	5.917	1_V_V_WT	V_V_WT	2.39075088890553
1	-450	1 Baseline Dark	V	V	WT	V_V_WT	0.107	5.888	1_V_V_WT	V_V_WT	2.39409288553526
1	-449	1 Baseline Dark	V	V	WT	V_V_WT	0.028	5.889	1_V_V_WT	V_V_WT	2.39717529515781
1	-448	1 Baseline Dark	V	V	WT	V_V_WT	0.131	5.793	1_V_V_WT	V_V_WT	2.39998302637624
1	-447	1 Baseline Dark	V	V	WT	V_V_WT	0.077	5.936	1_V_V_WT	V_V_WT	2.40250206499824
1	-446	1 Baseline Dark	V	V	WT	V_V_WT	0.091	5.999	1_V_V_WT	V_V_WT	2.4047198037785
1	-445	1 Baseline Dark	V	V	WT	V_V_WT	0.035	6.024	1_V_V_WT	V_V_WT	2.4066251796704
1	-444	1 Baseline Dark	V	V	WT	V_V_WT	0.046	6.24	1_V_V_WT	V_V_WT	2.40820849807994
1	-443	1 Baseline Dark	V	V	WT	V_V_WT	0.13	6.131	1_V_V_WT	V_V_WT	2.40946065349688
1	-442	1 Baseline Dark	V	V	WT	V_V_WT	0.138	6.202	1_V_V_WT	V_V_WT	2.41037379365853
1	-441	1 Baseline Dark	V	V	WT	V_V_WT	0.166	6.064	1_V_V_WT	V_V_WT	2.41094071457197
1	-440	1 Baseline Dark	V	V	WT	V_V_WT	0.098	6	1_V_V_WT	V_V_WT	2.41115591481098
1	-439	1 Baseline Dark	V	V	WT	V_V_WT	0.17	6.016	1_V_V_WT	V_V_WT	2.41101596964678
1	-438	1 Baseline Dark	V	V	WT	V_V_WT	0.1	5.984	1_V_V_WT	V_V_WT	2.41051957261333
1	-437	1 Baseline Dark	V	V	WT	V_V_WT	0.09	5.839	1_V_V_WT	V_V_WT	2.40966755780895
1	-436	1 Baseline Dark	V	V	WT	V_V_WT	0.023	5.772	1_V_V_WT	V_V_WT	2.40846254834902
1	-435	1 Baseline Dark	V	V	WT	V_V_WT	0.062	5.948	1_V_V_WT	V_V_WT	2.40690787722437
1	-434	1 Baseline Dark	V	V	WT	V_V_WT	0.171	5.86	1_V_V_WT	V_V_WT	2.40500829063854
1	-433	1 Baseline Dark	V	V	WT	V_V_WT	0.085	6.008	1_V_V_WT	V_V_WT	2.40276922239143
1	-432	1 Baseline Dark	V	V	WT	V_V_WT	0.023	5.919	1_V_V_WT	V_V_WT	2.40019779010252
1	-431	1 Baseline Dark	V	V	WT	V_V_WT	0.044	5.937	1_V_V_WT	V_V_WT	2.39730275271978
1	-430	1 Baseline Dark	V	V	WT	V_V_WT	0.058	5.906	1_V_V_WT	V_V_WT	2.39409319577825
1	-429	1 Baseline Dark	V	V	WT	V_V_WT	0.131	6.025	1_V_V_WT	V_V_WT	2.39057849070914
1	-428	1 Baseline Dark	V	V	WT	V_V_WT	0	5.877	1_V_V_WT	V_V_WT	2.38676913614461
1	-427	1 Baseline Dark	V	V	WT	V_V_WT	0.053	6.099	1_V_V_WT	V_V_WT	2.38267591466657
1	-426	1 Baseline Dark	V	V	WT	V_V_WT	0.057	6.051	1_V_V_WT	V_V_WT	2.37830983083001
1	-425	1 Baseline Dark	V	V	WT	V_V_WT	0.273	5.872	1_V_V_WT	V_V_WT	2.37368278635729
1	-424	1 Baseline Dark	V	V	WT	V_V_WT	0.039	5.749	1_V_V_WT	V_V_WT	2.3688069028605
1	-423	1 Baseline Dark	V	V	WT	V_V_WT	0.025	5.702	1_V_V_WT	V_V_WT	2.36369430633404
1	-422	1 Baseline Dark	V	V	WT	V_V_WT	0.042	5.696	1_V_V_WT	V_V_WT	2.35835711743718
1	-421	1 Baseline Dark	V	V	WT	V_V_WT	0.148	5.702	1_V_V_WT	V_V_WT	2.35280746188224
1	-420	1 Baseline Dark	V	V	WT	V_V_WT	0.036	5.673	1_V_V_WT	V_V_WT	2.34705754324744
1	-419	1 Baseline Dark	V	V	WT	V_V_WT	0.094	5.727	1_V_V_WT	V_V_WT	2.34111994523868
1	-418	1 Baseline Dark	V	V	WT	V_V_WT	0.106	5.666	1_V_V_WT	V_V_WT	2.33500758700881
1	-417	1 Baseline Dark	V	V	WT	V_V_WT	0.22	5.629	1_V_V_WT	V_V_WT	2.32873357803169
1	-416	1 Baseline Dark	V	V	WT	V_V_WT	0.063	5.552	1_V_V_WT	V_V_WT	2.32231108189829
1	-415	1 Baseline Dark	V	V	WT	V_V_WT	0.025	5.585	1_V_V_WT	V_V_WT	2.31575323219728
1	-414	1 Baseline Dark	V	V	WT	V_V_WT	0.305	5.539	1_V_V_WT	V_V_WT	2.3090729370567
1	-413	1 Baseline Dark	V	V	WT	V_V_WT	0.016	5.409	1_V_V_WT	V_V_WT	2.30228281184545
1	-412	1 Baseline Dark	V	V	WT	V_V_WT	0.12	5.271	1_V_V_WT	V_V_WT	2.29539541021835
1	-411	1 Baseline Dark	V	V	WT	V_V_WT	0.049	5.142	1_V_V_WT	V_V_WT	2.28842315703374
1	-410	1 Baseline Dark	V	V	WT	V_V_WT	0.063	5.073	1_V_V_WT	V_V_WT	2.28137798219899
1	-409	1 Baseline Dark	V	V	WT	V_V_WT	0.118	5.048	1_V_V_WT	V_V_WT	2.27427152670817
1	-408	1 Baseline Dark	V	V	WT	V_V_WT	0	5.013	1_V_V_WT	V_V_WT	2.26711478805743
1	-407	1 Baseline Dark	V	V	WT	V_V_WT	0.123	5.05	1_V_V_WT	V_V_WT	2.2599186076846
1	-406	1 Baseline Dark	V	V	WT	V_V_WT	0	5.31	1_V_V_WT	V_V_WT	2.25269382084322
1	-405	1 Baseline Dark	V	V	WT	V_V_WT	0.278	5.308	1_V_V_WT	V_V_WT	2.24545126531797
1	-404	1 Baseline Dark	V	V	WT	V_V_WT	0.053	5.182	1_V_V_WT	V_V_WT	2.23820178136413
1	-403	1 Baseline Dark	V	V	WT	V_V_WT	0.148	5.19	1_V_V_WT	V_V_WT	2.23095620600706
1	-402	1 Baseline Dark	V	V	WT	V_V_WT	0.048	5.167	1_V_V_WT	V_V_WT	2.22372513465896
1	-401	1 Baseline Dark	V	V	WT	V_V_WT	0.034	5.244	1_V_V_WT	V_V_WT	2.21651819776056
1	-400	1 Baseline Dark	V	V	WT	V_V_WT	0.072	5.261	1_V_V_WT	V_V_WT	2.20934452936443
1	-399	1 Baseline Dark	V	V	WT	V_V_WT	0.137	5.175	1_V_V_WT	V_V_WT	2.2022120092056
1	-398	1 Baseline Dark	V	V	WT	V_V_WT	0.111	5.175	1_V_V_WT	V_V_WT	2.19512699993795
1	-397	1 Baseline Dark	V	V	WT	V_V_WT	0.294	5.149	1_V_V_WT	V_V_WT	2.18809434329547
1	-396	1 Baseline Dark	V	V	WT	V_V_WT	0.096	5.109	1_V_V_WT	V_V_WT	2.18111762351422
1	-395	1 Baseline Dark	V	V	WT	V_V_WT	0.085	4.943	1_V_V_WT	V_V_WT	2.17420016995555
1	-394	1 Baseline Dark	V	V	WT	V_V_WT	0	4.922	1_V_V_WT	V_V_WT	2.16734531300525
1	-393	1 Baseline Dark	V	V	WT	V_V_WT	0.128	4.897	1_V_V_WT	V_V_WT	2.16055614965391
1	-392	1 Baseline Dark	V	V	WT	V_V_WT	0.045	4.896	1_V_V_WT	V_V_WT	2.15383463051364
1	-391	1 Baseline Dark	V	V	WT	V_V_WT	0.194	4.795	1_V_V_WT	V_V_WT	2.14718136925192
1	-390	1 Baseline Dark	V	V	WT	V_V_WT	0.078	4.837	1_V_V_WT	V_V_WT	2.14059570251683
1	-389	1 Baseline Dark	V	V	WT	V_V_WT	0.082	4.783	1_V_V_WT	V_V_WT	2.13407575842888
1	-388	1 Baseline Dark	V	V	WT	V_V_WT	0.07	4.677	1_V_V_WT	V_V_WT	2.12761852267314
1	-387	1 Baseline Dark	V	V	WT	V_V_WT	0.04	4.488	1_V_V_WT	V_V_WT	2.1212199246463
1	-386	1 Baseline Dark	V	V	WT	V_V_WT	0.014	4.443	1_V_V_WT	V_V_WT	2.11487491689227
1	-385	1 Baseline Dark	V	V	WT	V_V_WT	0.068	4.435	1_V_V_WT	V_V_WT	2.10857755870799
1	-384	1 Baseline Dark	V	V	WT	V_V_WT	0	4.27	1_V_V_WT	V_V_WT	2.10232122894983
1	-383	1 Baseline Dark	V	V	WT	V_V_WT	0	4.305	1_V_V_WT	V_V_WT	2.09609917530426
1	-382	1 Baseline Dark	V	V	WT	V_V_WT	0	4.185	1_V_V_WT	V_V_WT	2.08990464135689
1	-381	1 Baseline Dark	V	V	WT	V_V_WT	0.037	4.136	1_V_V_WT	V_V_WT	2.08373087372601
1	-380	1 Baseline Dark	V	V	WT	V_V_WT	0.029	4.073	1_V_V_WT	V_V_WT	2.07757106540397
1	-379	1 Baseline Dark	V	V	WT	V_V_WT	0.145	3.955	1_V_V_WT	V_V_WT	2.07141815663665
1	-378	1 Baseline Dark	V	V	WT	V_V_WT	0.065	3.955	1_V_V_WT	V_V_WT	2.06526488217589
1	-377	1 Baseline Dark	V	V	WT	V_V_WT	0.127	3.832	1_V_V_WT	V_V_WT	2.05910393448334
1	-376	1 Baseline Dark	V	V	WT	V_V_WT	0.283	3.832	1_V_V_WT	V_V_WT	2.0529279866326
1	-375	1 Baseline Dark	V	V	WT	V_V_WT	0.06	3.554	1_V_V_WT	V_V_WT	2.04672975999981
1	-374	1 Baseline Dark	V	V	WT	V_V_WT	0.045	3.501	1_V_V_WT	V_V_WT	2.04050210722964
1	-373	1 Baseline Dark	V	V	WT	V_V_WT	0.093	3.353	1_V_V_WT	V_V_WT	2.03423809755704
1	-372	1 Baseline Dark	V	V	WT	V_V_WT	0	3.305	1_V_V_WT	V_V_WT	2.0279310882527
1	-371	1 Baseline Dark	V	V	WT	V_V_WT	0.121	3.32	1_V_V_WT	V_V_WT	2.02157480181648
1	-370	1 Baseline Dark	V	V	WT	V_V_WT	0.075	3.248	1_V_V_WT	V_V_WT	2.01516338945293
1	-369	1 Baseline Dark	V	V	WT	V_V_WT	0.045	3.111	1_V_V_WT	V_V_WT	2.00869149392264
1	-368	1 Baseline Dark	V	V	WT	V_V_WT	0	3.06	1_V_V_WT	V_V_WT	2.00215430813448
1	-367	1 Baseline Dark	V	V	WT	V_V_WT	0.027	2.766	1_V_V_WT	V_V_WT	1.99554751306628
1	-366	1 Baseline Dark	V	V	WT	V_V_WT	0.017	2.67	1_V_V_WT	V_V_WT	1.98886700586173
1	-365	1 Baseline Dark	V	V	WT	V_V_WT	0.107	2.585	1_V_V_WT	V_V_WT	1.98210914164693
1	-364	1 Baseline Dark	V	V	WT	V_V_WT	0.018	2.585	1_V_V_WT	V_V_WT	1.97527051591141
1	-363	1 Baseline Dark	V	V	WT	V_V_WT	0	2.457	1_V_V_WT	V_V_WT	1.96834835177636
1	-362	1 Baseline Dark	V	V	WT	V_V_WT	0.041	2.412	1_V_V_WT	V_V_WT	1.96134065025768
1	-361	1 Baseline Dark	V	V	WT	V_V_WT	0.047	2.218	1_V_V_WT	V_V_WT	1.95424620768809
1	-360	1 Baseline Dark	V	V	WT	V_V_WT	0.078	2.14	1_V_V_WT	V_V_WT	1.94706449584063
1	-359	1 Baseline Dark	V	V	WT	V_V_WT	0.04	2.058	1_V_V_WT	V_V_WT	1.93979512066954
1	-358	1 Baseline Dark	V	V	WT	V_V_WT	0	1.988	1_V_V_WT	V_V_WT	1.93243782755745
1	-357	1 Baseline Dark	V	V	WT	V_V_WT	0.031	1.982	1_V_V_WT	V_V_WT	1.92499305673364
1	-356	1 Baseline Dark	V	V	WT	V_V_WT	0.018	1.968	1_V_V_WT	V_V_WT	1.91746194252964
1	-355	1 Baseline Dark	V	V	WT	V_V_WT	0.017	1.961	1_V_V_WT	V_V_WT	1.9098457585508
1	-354	1 Baseline Dark	V	V	WT	V_V_WT	0.14	1.998	1_V_V_WT	V_V_WT	1.90214577887507
1	-353	1 Baseline Dark	V	V	WT	V_V_WT	0.051	2.049	1_V_V_WT	V_V_WT	1.894363408717
1	-352	1 Baseline Dark	V	V	WT	V_V_WT	0	2.049	1_V_V_WT	V_V_WT	1.88650058824406
1	-351	1 Baseline Dark	V	V	WT	V_V_WT	0	2.012	1_V_V_WT	V_V_WT	1.87855951524349
1	-350	1 Baseline Dark	V	V	WT	V_V_WT	0	1.983	1_V_V_WT	V_V_WT	1.87054302593302
1	-349	1 Baseline Dark	V	V	WT	V_V_WT	0	1.838	1_V_V_WT	V_V_WT	1.86245469545241
1	-348	1 Baseline Dark	V	V	WT	V_V_WT	0	1.773	1_V_V_WT	V_V_WT	1.85429882461088
1	-347	1 Baseline Dark	V	V	WT	V_V_WT	0	1.753	1_V_V_WT	V_V_WT	1.84608030222725
1	-346	1 Baseline Dark	V	V	WT	V_V_WT	0	1.47	1_V_V_WT	V_V_WT	1.83780412953225
1	-345	1 Baseline Dark	V	V	WT	V_V_WT	0	1.41	1_V_V_WT	V_V_WT	1.82947531004218
1	-344	1 Baseline Dark	V	V	WT	V_V_WT	0	1.365	1_V_V_WT	V_V_WT	1.82109894598698
1	-343	1 Baseline Dark	V	V	WT	V_V_WT	0	1.272	1_V_V_WT	V_V_WT	1.81268062126494
1	-342	1 Baseline Dark	V	V	WT	V_V_WT	0	1.272	1_V_V_WT	V_V_WT	1.80422647421273
1	-341	1 Baseline Dark	V	V	WT	V_V_WT	0.049	1.151	1_V_V_WT	V_V_WT	1.79574308313732
1	-340	1 Baseline Dark	V	V	WT	V_V_WT	0	1.076	1_V_V_WT	V_V_WT	1.7872371908095
1	-339	1 Baseline Dark	V	V	WT	V_V_WT	0	1.031	1_V_V_WT	V_V_WT	1.77871590678526
1	-338	1 Baseline Dark	V	V	WT	V_V_WT	0.06	1.031	1_V_V_WT	V_V_WT	1.77018668990552
1	-337	1 Baseline Dark	V	V	WT	V_V_WT	0	1.004	1_V_V_WT	V_V_WT	1.76165706970607
1	-336	1 Baseline Dark	V	V	WT	V_V_WT	0	0.987	1_V_V_WT	V_V_WT	1.7531345738321
1	-335	1 Baseline Dark	V	V	WT	V_V_WT	0	0.916	1_V_V_WT	V_V_WT	1.74462673310831
1	-334	1 Baseline Dark	V	V	WT	V_V_WT	0	0.898	1_V_V_WT	V_V_WT	1.7361410744661
1	-333	1 Baseline Dark	V	V	WT	V_V_WT	0	0.898	1_V_V_WT	V_V_WT	1.72768515367901
1	-332	1 Baseline Dark	V	V	WT	V_V_WT	0	0.857	1_V_V_WT	V_V_WT	1.71926664392666
1	-331	1 Baseline Dark	V	V	WT	V_V_WT	0	0.81	1_V_V_WT	V_V_WT	1.71089331579644
1	-330	1 Baseline Dark	V	V	WT	V_V_WT	0	0.836	1_V_V_WT	V_V_WT	1.70257295938705
1	-329	1 Baseline Dark	V	V	WT	V_V_WT	0	0.826	1_V_V_WT	V_V_WT	1.6943133575699
1	-328	1 Baseline Dark	V	V	WT	V_V_WT	0	0.826	1_V_V_WT	V_V_WT	1.68612228389925
1	-327	1 Baseline Dark	V	V	WT	V_V_WT	0.034	0.821	1_V_V_WT	V_V_WT	1.67800740930178
1	-326	1 Baseline Dark	V	V	WT	V_V_WT	0	0.803	1_V_V_WT	V_V_WT	1.66997627693873
1	-325	1 Baseline Dark	V	V	WT	V_V_WT	0.061	0.786	1_V_V_WT	V_V_WT	1.66203640129954
1	-324	1 Baseline Dark	V	V	WT	V_V_WT	0.037	0.646	1_V_V_WT	V_V_WT	1.65419530211993
1	-323	1 Baseline Dark	V	V	WT	V_V_WT	0.051	0.635	1_V_V_WT	V_V_WT	1.64646049308389
1	-322	1 Baseline Dark	V	V	WT	V_V_WT	0	0.714	1_V_V_WT	V_V_WT	1.63883949108484
1	-321	1 Baseline Dark	V	V	WT	V_V_WT	0	0.714	1_V_V_WT	V_V_WT	1.63133981380229
1	-320	1 Baseline Dark	V	V	WT	V_V_WT	0	0.762	1_V_V_WT	V_V_WT	1.62396887676762
1	-319	1 Baseline Dark	V	V	WT	V_V_WT	0	0.762	1_V_V_WT	V_V_WT	1.61673358854258
1	-318	1 Baseline Dark	V	V	WT	V_V_WT	0	0.762	1_V_V_WT	V_V_WT	1.60964019381586
1	-317	1 Baseline Dark	V	V	WT	V_V_WT	0.107	0.762	1_V_V_WT	V_V_WT	1.60269434557313
1	-316	1 Baseline Dark	V	V	WT	V_V_WT	0	0.762	1_V_V_WT	V_V_WT	1.59590142884566
1	-315	1 Baseline Dark	V	V	WT	V_V_WT	0	0.762	1_V_V_WT	V_V_WT	1.58926610583047
1	-314	1 Baseline Dark	V	V	WT	V_V_WT	0	0.762	1_V_V_WT	V_V_WT	1.58279228385137
1	-313	1 Baseline Dark	V	V	WT	V_V_WT	0	0.811	1_V_V_WT	V_V_WT	1.57648371336638
1	-312	1 Baseline Dark	V	V	WT	V_V_WT	0	0.811	1_V_V_WT	V_V_WT	1.5703441467493
1	-311	1 Baseline Dark	V	V	WT	V_V_WT	0	0.762	1_V_V_WT	V_V_WT	1.564377144101
1	-310	1 Baseline Dark	V	V	WT	V_V_WT	0	0.762	1_V_V_WT	V_V_WT	1.55858549088532
1	-309	1 Baseline Dark	V	V	WT	V_V_WT	0	0.762	1_V_V_WT	V_V_WT	1.55297177948474
1	-308	1 Baseline Dark	V	V	WT	V_V_WT	0	0.702	1_V_V_WT	V_V_WT	1.54753860445686
1	-307	1 Baseline Dark	V	V	WT	V_V_WT	0	0.702	1_V_V_WT	V_V_WT	1.54228855924589
1	-306	1 Baseline Dark	V	V	WT	V_V_WT	0	0.702	1_V_V_WT	V_V_WT	1.5372242359369
1	-305	1 Baseline Dark	V	V	WT	V_V_WT	0.036	0.702	1_V_V_WT	V_V_WT	1.53234799155684
1	-304	1 Baseline Dark	V	V	WT	V_V_WT	0	0.702	1_V_V_WT	V_V_WT	1.52766100208633
1	-303	1 Baseline Dark	V	V	WT	V_V_WT	0	0.702	1_V_V_WT	V_V_WT	1.52316324636252
1	-302	1 Baseline Dark	V	V	WT	V_V_WT	0	0.733	1_V_V_WT	V_V_WT	1.51885446457184
1	-301	1 Baseline Dark	V	V	WT	V_V_WT	0	0.733	1_V_V_WT	V_V_WT	1.51473415087838
1	-300	1 Baseline Dark	V	V	WT	V_V_WT	0.104	0.733	1_V_V_WT	V_V_WT	1.51080057285787
1	-299	1 Baseline Dark	V	V	WT	V_V_WT	0.03	0.733	1_V_V_WT	V_V_WT	1.50705053233784
1	-298	1 Baseline Dark	V	V	WT	V_V_WT	0	0.746	1_V_V_WT	V_V_WT	1.50347937451847
1	-297	1 Baseline Dark	V	V	WT	V_V_WT	0.026	0.741	1_V_V_WT	V_V_WT	1.50008124561082
1	-296	1 Baseline Dark	V	V	WT	V_V_WT	0	0.741	1_V_V_WT	V_V_WT	1.49685005118472
1	-295	1 Baseline Dark	V	V	WT	V_V_WT	0	0.68	1_V_V_WT	V_V_WT	1.49377947483357
1	-294	1 Baseline Dark	V	V	WT	V_V_WT	0	0.643	1_V_V_WT	V_V_WT	1.49086231774601
1	-293	1 Baseline Dark	V	V	WT	V_V_WT	0.04	0.592	1_V_V_WT	V_V_WT	1.48809095605212
1	-292	1 Baseline Dark	V	V	WT	V_V_WT	0.079	0.592	1_V_V_WT	V_V_WT	1.48545695884892
1	-291	1 Baseline Dark	V	V	WT	V_V_WT	0	0.592	1_V_V_WT	V_V_WT	1.48295169330179
1	-290	1 Baseline Dark	V	V	WT	V_V_WT	0.048	0.592	1_V_V_WT	V_V_WT	1.48056652413253
1	-289	1 Baseline Dark	V	V	WT	V_V_WT	0	0.592	1_V_V_WT	V_V_WT	1.47829282068344
1	-288	1 Baseline Dark	V	V	WT	V_V_WT	0	0.592	1_V_V_WT	V_V_WT	1.47612181743769
1	-287	1 Baseline Dark	V	V	WT	V_V_WT	0	0.485	1_V_V_WT	V_V_WT	1.474044228006
1	-286	1 Baseline Dark	V	V	WT	V_V_WT	0	0.543	1_V_V_WT	V_V_WT	1.47205054126675
1	-285	1 Baseline Dark	V	V	WT	V_V_WT	0	0.543	1_V_V_WT	V_V_WT	1.47013079700942
1	-284	1 Baseline Dark	V	V	WT	V_V_WT	0	0.543	1_V_V_WT	V_V_WT	1.46827459342125
1	-283	1 Baseline Dark	V	V	WT	V_V_WT	0.049	0.543	1_V_V_WT	V_V_WT	1.46647124816008
1	-282	1 Baseline Dark	V	V	WT	V_V_WT	0	0.662	1_V_V_WT	V_V_WT	1.46471001410063
1	-281	1 Baseline Dark	V	V	WT	V_V_WT	0	0.792	1_V_V_WT	V_V_WT	1.46298013301738
1	-280	1 Baseline Dark	V	V	WT	V_V_WT	0	0.792	1_V_V_WT	V_V_WT	1.46127093468596
1	-279	1 Baseline Dark	V	V	WT	V_V_WT	0	0.822	1_V_V_WT	V_V_WT	1.45957198909431
1	-278	1 Baseline Dark	V	V	WT	V_V_WT	0	0.822	1_V_V_WT	V_V_WT	1.45787315714432
1	-277	1 Baseline Dark	V	V	WT	V_V_WT	0	0.822	1_V_V_WT	V_V_WT	1.45616447648292
1	-276	1 Baseline Dark	V	V	WT	V_V_WT	0	0.822	1_V_V_WT	V_V_WT	1.45443656607021
1	-275	1 Baseline Dark	V	V	WT	V_V_WT	0	0.786	1_V_V_WT	V_V_WT	1.45268070541377
1	-274	1 Baseline Dark	V	V	WT	V_V_WT	0	0.786	1_V_V_WT	V_V_WT	1.45088830414603
1	-273	1 Baseline Dark	V	V	WT	V_V_WT	0	1.081	1_V_V_WT	V_V_WT	1.4490509852774
1	-272	1 Baseline Dark	V	V	WT	V_V_WT	0.031	1.081	1_V_V_WT	V_V_WT	1.447161411759
1	-271	1 Baseline Dark	V	V	WT	V_V_WT	0	1.081	1_V_V_WT	V_V_WT	1.44521336382698
1	-270	1 Baseline Dark	V	V	WT	V_V_WT	0	1.041	1_V_V_WT	V_V_WT	1.44320111437242
1	-269	1 Baseline Dark	V	V	WT	V_V_WT	0	1.011	1_V_V_WT	V_V_WT	1.44111999653961
1	-268	1 Baseline Dark	V	V	WT	V_V_WT	0.013	1.011	1_V_V_WT	V_V_WT	1.43896591407844
1	-267	1 Baseline Dark	V	V	WT	V_V_WT	0.029	1.042	1_V_V_WT	V_V_WT	1.43673627980486
1	-266	1 Baseline Dark	V	V	WT	V_V_WT	0	1.042	1_V_V_WT	V_V_WT	1.43443038692121
1	-265	1 Baseline Dark	V	V	WT	V_V_WT	0	1.042	1_V_V_WT	V_V_WT	1.43204914427299
1	-264	1 Baseline Dark	V	V	WT	V_V_WT	0	1.042	1_V_V_WT	V_V_WT	1.42959413182573
1	-263	1 Baseline Dark	V	V	WT	V_V_WT	0	1.128	1_V_V_WT	V_V_WT	1.42706830350132
1	-262	1 Baseline Dark	V	V	WT	V_V_WT	0	1.049	1_V_V_WT	V_V_WT	1.42447530913443
1	-261	1 Baseline Dark	V	V	WT	V_V_WT	0	1.049	1_V_V_WT	V_V_WT	1.42182056354203
1	-260	1 Baseline Dark	V	V	WT	V_V_WT	0	1.001	1_V_V_WT	V_V_WT	1.41911124551273
1	-259	1 Baseline Dark	V	V	WT	V_V_WT	0	1.001	1_V_V_WT	V_V_WT	1.41635488968504
1	-258	1 Baseline Dark	V	V	WT	V_V_WT	0	1.001	1_V_V_WT	V_V_WT	1.41355902843839
1	-257	1 Baseline Dark	V	V	WT	V_V_WT	0	1.001	1_V_V_WT	V_V_WT	1.4107315275231
1	-256	1 Baseline Dark	V	V	WT	V_V_WT	0.058	1.059	1_V_V_WT	V_V_WT	1.40788189690625
1	-255	1 Baseline Dark	V	V	WT	V_V_WT	0	1.059	1_V_V_WT	V_V_WT	1.4050212578494
1	-254	1 Baseline Dark	V	V	WT	V_V_WT	0	1.059	1_V_V_WT	V_V_WT	1.40216134067491
1	-253	1 Baseline Dark	V	V	WT	V_V_WT	0	1.01	1_V_V_WT	V_V_WT	1.39931529743035
1	-252	1 Baseline Dark	V	V	WT	V_V_WT	0.119	1.01	1_V_V_WT	V_V_WT	1.39649789372488
1	-251	1 Baseline Dark	V	V	WT	V_V_WT	0.13	1.01	1_V_V_WT	V_V_WT	1.39372537813536
1	-250	1 Baseline Dark	V	V	WT	V_V_WT	0	1.01	1_V_V_WT	V_V_WT	1.39101533862043
1	-249	1 Baseline Dark	V	V	WT	V_V_WT	0.03	1.026	1_V_V_WT	V_V_WT	1.388386547125
1	-248	1 Baseline Dark	V	V	WT	V_V_WT	0	1.026	1_V_V_WT	V_V_WT	1.38585865106799
1	-247	1 Baseline Dark	V	V	WT	V_V_WT	0	1.026	1_V_V_WT	V_V_WT	1.38345146670102
1	-246	1 Baseline Dark	V	V	WT	V_V_WT	0	1.026	1_V_V_WT	V_V_WT	1.38118481098267
1	-245	1 Baseline Dark	V	V	WT	V_V_WT	0	1.026	1_V_V_WT	V_V_WT	1.37907850127324
1	-244	1 Baseline Dark	V	V	WT	V_V_WT	0	1.026	1_V_V_WT	V_V_WT	1.377152353436
1	-243	1 Baseline Dark	V	V	WT	V_V_WT	0.295	1.026	1_V_V_WT	V_V_WT	1.37542615707223
1	-242	1 Baseline Dark	V	V	WT	V_V_WT	0	0.995	1_V_V_WT	V_V_WT	1.37391952514359
1	-241	1 Baseline Dark	V	V	WT	V_V_WT	0	0.995	1_V_V_WT	V_V_WT	1.37265168917424
1	-240	1 Baseline Dark	V	V	WT	V_V_WT	0.064	1.032	1_V_V_WT	V_V_WT	1.37164141610742
1	-239	1 Baseline Dark	V	V	WT	V_V_WT	0	1.077	1_V_V_WT	V_V_WT	1.37090720280379
1	-238	1 Baseline Dark	V	V	WT	V_V_WT	0	1.064	1_V_V_WT	V_V_WT	1.37046665402105
1	-237	1 Baseline Dark	V	V	WT	V_V_WT	0.057	1.035	1_V_V_WT	V_V_WT	1.37033612799181
1	-236	1 Baseline Dark	V	V	WT	V_V_WT	0	1.035	1_V_V_WT	V_V_WT	1.37053081645583
1	-235	1 Baseline Dark	V	V	WT	V_V_WT	0	1.114	1_V_V_WT	V_V_WT	1.37106535552565
1	-234	1 Baseline Dark	V	V	WT	V_V_WT	0	1.114	1_V_V_WT	V_V_WT	1.37195315284838
1	-233	1 Baseline Dark	V	V	WT	V_V_WT	0.126	1.114	1_V_V_WT	V_V_WT	1.37320693753896
1	-232	1 Baseline Dark	V	V	WT	V_V_WT	0	1.114	1_V_V_WT	V_V_WT	1.37483756223913
1	-231	1 Baseline Dark	V	V	WT	V_V_WT	0	1.114	1_V_V_WT	V_V_WT	1.37685350357682
1	-230	1 Baseline Dark	V	V	WT	V_V_WT	0	1.114	1_V_V_WT	V_V_WT	1.37926069636355
1	-229	1 Baseline Dark	V	V	WT	V_V_WT	0	1.114	1_V_V_WT	V_V_WT	1.38206286185711
1	-228	1 Baseline Dark	V	V	WT	V_V_WT	0	1.114	1_V_V_WT	V_V_WT	1.38526278643108
1	-227	1 Baseline Dark	V	V	WT	V_V_WT	0	1.114	1_V_V_WT	V_V_WT	1.38886129880702
1	-226	1 Baseline Dark	V	V	WT	V_V_WT	0.058	1.087	1_V_V_WT	V_V_WT	1.39285873971613
1	-225	1 Baseline Dark	V	V	WT	V_V_WT	0	1.087	1_V_V_WT	V_V_WT	1.39725544867689
1	-224	1 Baseline Dark	V	V	WT	V_V_WT	0	1.087	1_V_V_WT	V_V_WT	1.40205176578614
1	-223	1 Baseline Dark	V	V	WT	V_V_WT	0	1.087	1_V_V_WT	V_V_WT	1.40724803168287
1	-222	1 Baseline Dark	V	V	WT	V_V_WT	0	0.968	1_V_V_WT	V_V_WT	1.41284458576892
1	-221	1 Baseline Dark	V	V	WT	V_V_WT	0	0.838	1_V_V_WT	V_V_WT	1.41884121167991
1	-220	1 Baseline Dark	V	V	WT	V_V_WT	0	0.838	1_V_V_WT	V_V_WT	1.42523491052815
1	-219	1 Baseline Dark	V	V	WT	V_V_WT	0.016	0.808	1_V_V_WT	V_V_WT	1.43201935516775
1	-218	1 Baseline Dark	V	V	WT	V_V_WT	0	0.808	1_V_V_WT	V_V_WT	1.43918545432694
1	-217	1 Baseline Dark	V	V	WT	V_V_WT	0	0.808	1_V_V_WT	V_V_WT	1.4467230347307
1	-216	1 Baseline Dark	V	V	WT	V_V_WT	0	0.87	1_V_V_WT	V_V_WT	1.4546197785451
1	-215	1 Baseline Dark	V	V	WT	V_V_WT	0	1.018	1_V_V_WT	V_V_WT	1.4628628386979
1	-214	1 Baseline Dark	V	V	WT	V_V_WT	0	1.058	1_V_V_WT	V_V_WT	1.47143887480304
1	-213	1 Baseline Dark	V	V	WT	V_V_WT	0	0.763	1_V_V_WT	V_V_WT	1.48033212263099
1	-212	1 Baseline Dark	V	V	WT	V_V_WT	0	0.763	1_V_V_WT	V_V_WT	1.48952400789356
1	-211	1 Baseline Dark	V	V	WT	V_V_WT	0	0.763	1_V_V_WT	V_V_WT	1.49899328371804
1	-210	1 Baseline Dark	V	V	WT	V_V_WT	0.037	0.699	1_V_V_WT	V_V_WT	1.50871617984475
1	-209	1 Baseline Dark	V	V	WT	V_V_WT	0.045	0.699	1_V_V_WT	V_V_WT	1.5186669324832
1	-208	1 Baseline Dark	V	V	WT	V_V_WT	0	0.823	1_V_V_WT	V_V_WT	1.52881938595151
1	-207	1 Baseline Dark	V	V	WT	V_V_WT	0	0.766	1_V_V_WT	V_V_WT	1.53914708252159
1	-206	1 Baseline Dark	V	V	WT	V_V_WT	0	0.766	1_V_V_WT	V_V_WT	1.54962236789947
1	-205	1 Baseline Dark	V	V	WT	V_V_WT	0.079	0.802	1_V_V_WT	V_V_WT	1.56021705506322
1	-204	1 Baseline Dark	V	V	WT	V_V_WT	0	0.802	1_V_V_WT	V_V_WT	1.57090203661506
1	-203	1 Baseline Dark	V	V	WT	V_V_WT	0	0.676	1_V_V_WT	V_V_WT	1.58164797726506
1	-202	1 Baseline Dark	V	V	WT	V_V_WT	0	0.676	1_V_V_WT	V_V_WT	1.59242553677018
1	-201	1 Baseline Dark	V	V	WT	V_V_WT	0	0.939	1_V_V_WT	V_V_WT	1.60320529980797
1	-200	1 Baseline Dark	V	V	WT	V_V_WT	0	0.939	1_V_V_WT	V_V_WT	1.61395752355257
1	-199	1 Baseline Dark	V	V	WT	V_V_WT	0	0.939	1_V_V_WT	V_V_WT	1.62465238555431
1	-198	1 Baseline Dark	V	V	WT	V_V_WT	0	0.939	1_V_V_WT	V_V_WT	1.63526006191138
1	-197	1 Baseline Dark	V	V	WT	V_V_WT	0	1.033	1_V_V_WT	V_V_WT	1.64575080266242
1	-196	1 Baseline Dark	V	V	WT	V_V_WT	0.031	0.975	1_V_V_WT	V_V_WT	1.6560952418806
1	-195	1 Baseline Dark	V	V	WT	V_V_WT	0	1.041	1_V_V_WT	V_V_WT	1.66626465389486
1	-194	1 Baseline Dark	V	V	WT	V_V_WT	0	1.041	1_V_V_WT	V_V_WT	1.67623098823371
1	-193	1 Baseline Dark	V	V	WT	V_V_WT	0	1.13	1_V_V_WT	V_V_WT	1.68596654632011
1	-192	1 Baseline Dark	V	V	WT	V_V_WT	0	1.274	1_V_V_WT	V_V_WT	1.69544470874322
1	-191	1 Baseline Dark	V	V	WT	V_V_WT	0	1.274	1_V_V_WT	V_V_WT	1.70464029829844
1	-190	1 Baseline Dark	V	V	WT	V_V_WT	0	1.274	1_V_V_WT	V_V_WT	1.71352976092166
1	-189	1 Baseline Dark	V	V	WT	V_V_WT	0	1.287	1_V_V_WT	V_V_WT	1.72209101082278
1	-188	1 Baseline Dark	V	V	WT	V_V_WT	0	1.287	1_V_V_WT	V_V_WT	1.73030260621439
1	-187	1 Baseline Dark	V	V	WT	V_V_WT	0	1.354	1_V_V_WT	V_V_WT	1.73814487523863
1	-186	1 Baseline Dark	V	V	WT	V_V_WT	0.062	1.4	1_V_V_WT	V_V_WT	1.74560036628625
1	-185	1 Baseline Dark	V	V	WT	V_V_WT	0.148	1.574	1_V_V_WT	V_V_WT	1.7526539738516
1	-184	1 Baseline Dark	V	V	WT	V_V_WT	0.04	1.665	1_V_V_WT	V_V_WT	1.75929261170438
1	-183	1 Baseline Dark	V	V	WT	V_V_WT	0	1.78	1_V_V_WT	V_V_WT	1.76550360525664
1	-182	1 Baseline Dark	V	V	WT	V_V_WT	0	1.853	1_V_V_WT	V_V_WT	1.77127427834545
1	-181	1 Baseline Dark	V	V	WT	V_V_WT	0	1.853	1_V_V_WT	V_V_WT	1.7765924114565
1	-180	1 Baseline Dark	V	V	WT	V_V_WT	0	1.816	1_V_V_WT	V_V_WT	1.78144760724232
1	-179	1 Baseline Dark	V	V	WT	V_V_WT	0	1.771	1_V_V_WT	V_V_WT	1.78583039083744
1	-178	1 Baseline Dark	V	V	WT	V_V_WT	0.124	1.771	1_V_V_WT	V_V_WT	1.78973361862624
1	-177	1 Baseline Dark	V	V	WT	V_V_WT	0	1.771	1_V_V_WT	V_V_WT	1.79315294937073
1	-176	1 Baseline Dark	V	V	WT	V_V_WT	0	1.771	1_V_V_WT	V_V_WT	1.79608684200698
1	-175	1 Baseline Dark	V	V	WT	V_V_WT	0.036	1.692	1_V_V_WT	V_V_WT	1.79853607972169
1	-174	1 Baseline Dark	V	V	WT	V_V_WT	0	1.692	1_V_V_WT	V_V_WT	1.80050235987166
1	-173	1 Baseline Dark	V	V	WT	V_V_WT	0	1.692	1_V_V_WT	V_V_WT	1.80198919340978
1	-172	1 Baseline Dark	V	V	WT	V_V_WT	0	1.692	1_V_V_WT	V_V_WT	1.80300097357539
1	-171	1 Baseline Dark	V	V	WT	V_V_WT	0.263	1.692	1_V_V_WT	V_V_WT	1.80354424635907
1	-170	1 Baseline Dark	V	V	WT	V_V_WT	0	1.692	1_V_V_WT	V_V_WT	1.8036276724687
1	-169	1 Baseline Dark	V	V	WT	V_V_WT	0	1.692	1_V_V_WT	V_V_WT	1.80326072254029
1	-168	1 Baseline Dark	V	V	WT	V_V_WT	0	1.692	1_V_V_WT	V_V_WT	1.80245442841243
1	-167	1 Baseline Dark	V	V	WT	V_V_WT	0.094	1.714	1_V_V_WT	V_V_WT	1.80122056897478
1	-166	1 Baseline Dark	V	V	WT	V_V_WT	0	1.683	1_V_V_WT	V_V_WT	1.7995726734468
1	-165	1 Baseline Dark	V	V	WT	V_V_WT	0.066	1.756	1_V_V_WT	V_V_WT	1.79752596605885
1	-164	1 Baseline Dark	V	V	WT	V_V_WT	0	1.756	1_V_V_WT	V_V_WT	1.79509600438092
1	-163	1 Baseline Dark	V	V	WT	V_V_WT	0.089	1.756	1_V_V_WT	V_V_WT	1.79229861649958
1	-162	1 Baseline Dark	V	V	WT	V_V_WT	0.144	1.859	1_V_V_WT	V_V_WT	1.78915095013611
1	-161	1 Baseline Dark	V	V	WT	V_V_WT	0	1.859	1_V_V_WT	V_V_WT	1.78567162003109
1	-160	1 Baseline Dark	V	V	WT	V_V_WT	0	1.901	1_V_V_WT	V_V_WT	1.78188037042356
1	-159	1 Baseline Dark	V	V	WT	V_V_WT	0.029	1.957	1_V_V_WT	V_V_WT	1.77779733504271
1	-158	1 Baseline Dark	V	V	WT	V_V_WT	0	1.957	1_V_V_WT	V_V_WT	1.77344347241386
1	-157	1 Baseline Dark	V	V	WT	V_V_WT	0.067	1.957	1_V_V_WT	V_V_WT	1.768840486963
1	-156	1 Baseline Dark	V	V	WT	V_V_WT	0.046	1.928	1_V_V_WT	V_V_WT	1.76401022710246
1	-155	1 Baseline Dark	V	V	WT	V_V_WT	0.174	1.813	1_V_V_WT	V_V_WT	1.75897454174243
1	-154	1 Baseline Dark	V	V	WT	V_V_WT	0.091	1.834	1_V_V_WT	V_V_WT	1.75375531698896
1	-153	1 Baseline Dark	V	V	WT	V_V_WT	0.115	2.126	1_V_V_WT	V_V_WT	1.74837459509609
1	-152	1 Baseline Dark	V	V	WT	V_V_WT	0.073	2.126	1_V_V_WT	V_V_WT	1.74285444133909
1	-151	1 Baseline Dark	V	V	WT	V_V_WT	0	2.126	1_V_V_WT	V_V_WT	1.73721686645054
1	-150	1 Baseline Dark	V	V	WT	V_V_WT	0	2.126	1_V_V_WT	V_V_WT	1.73148386439727
1	-149	1 Baseline Dark	V	V	WT	V_V_WT	0	2.326	1_V_V_WT	V_V_WT	1.72567734168395
1	-148	1 Baseline Dark	V	V	WT	V_V_WT	0	2.202	1_V_V_WT	V_V_WT	1.71981883895346
1	-147	1 Baseline Dark	V	V	WT	V_V_WT	0	2.202	1_V_V_WT	V_V_WT	1.71392980775978
1	-146	1 Baseline Dark	V	V	WT	V_V_WT	0	2.202	1_V_V_WT	V_V_WT	1.70803153622563
1	-145	1 Baseline Dark	V	V	WT	V_V_WT	0	2.166	1_V_V_WT	V_V_WT	1.70214466016956
1	-144	1 Baseline Dark	V	V	WT	V_V_WT	0	2.166	1_V_V_WT	V_V_WT	1.69628965351302
1	-143	1 Baseline Dark	V	V	WT	V_V_WT	0	2.166	1_V_V_WT	V_V_WT	1.69048676055685
1	-142	1 Baseline Dark	V	V	WT	V_V_WT	0	2.166	1_V_V_WT	V_V_WT	1.684755066223
1	-141	1 Baseline Dark	V	V	WT	V_V_WT	0	1.903	1_V_V_WT	V_V_WT	1.67911242984878
1	-140	1 Baseline Dark	V	V	WT	V_V_WT	0	1.934	1_V_V_WT	V_V_WT	1.67357617884552
1	-139	1 Baseline Dark	V	V	WT	V_V_WT	0	1.934	1_V_V_WT	V_V_WT	1.66816249975243
1	-138	1 Baseline Dark	V	V	WT	V_V_WT	0	1.934	1_V_V_WT	V_V_WT	1.66288697637542
1	-137	1 Baseline Dark	V	V	WT	V_V_WT	0.022	1.84	1_V_V_WT	V_V_WT	1.65776358954487
1	-136	1 Baseline Dark	V	V	WT	V_V_WT	0	1.84	1_V_V_WT	V_V_WT	1.65280467652886
1	-135	1 Baseline Dark	V	V	WT	V_V_WT	0.073	1.774	1_V_V_WT	V_V_WT	1.64802224441772
1	-134	1 Baseline Dark	V	V	WT	V_V_WT	0	1.774	1_V_V_WT	V_V_WT	1.64342829741963
1	-133	1 Baseline Dark	V	V	WT	V_V_WT	0	1.685	1_V_V_WT	V_V_WT	1.63903484146485
1	-132	1 Baseline Dark	V	V	WT	V_V_WT	0.103	1.674	1_V_V_WT	V_V_WT	1.63485350168049
1	-131	1 Baseline Dark	V	V	WT	V_V_WT	0	1.674	1_V_V_WT	V_V_WT	1.6308939881407
1	-130	1 Baseline Dark	V	V	WT	V_V_WT	0.042	1.714	1_V_V_WT	V_V_WT	1.6271636924908
1	-129	1 Baseline Dark	V	V	WT	V_V_WT	0.056	1.685	1_V_V_WT	V_V_WT	1.62366805844315
1	-128	1 Baseline Dark	V	V	WT	V_V_WT	0	1.685	1_V_V_WT	V_V_WT	1.62041174572107
1	-127	1 Baseline Dark	V	V	WT	V_V_WT	0	1.618	1_V_V_WT	V_V_WT	1.61739784335936
1	-126	1 Baseline Dark	V	V	WT	V_V_WT	0.033	1.572	1_V_V_WT	V_V_WT	1.6146286619206
1	-125	1 Baseline Dark	V	V	WT	V_V_WT	0.033	1.398	1_V_V_WT	V_V_WT	1.61210457946964
1	-124	1 Baseline Dark	V	V	WT	V_V_WT	0.061	1.329	1_V_V_WT	V_V_WT	1.60982368247463
1	-123	1 Baseline Dark	V	V	WT	V_V_WT	0.292	1.214	1_V_V_WT	V_V_WT	1.60778181154073
1	-122	1 Baseline Dark	V	V	WT	V_V_WT	0	1.141	1_V_V_WT	V_V_WT	1.60597261559199
1	-121	1 Baseline Dark	V	V	WT	V_V_WT	0	1.17	1_V_V_WT	V_V_WT	1.60438795929577
1	-120	1 Baseline Dark	V	V	WT	V_V_WT	0	1.17	1_V_V_WT	V_V_WT	1.6030190266051
1	-119	1 Baseline Dark	V	V	WT	V_V_WT	0.2	1.17	1_V_V_WT	V_V_WT	1.60185569475392
1	-118	1 Baseline Dark	V	V	WT	V_V_WT	0	1.17	1_V_V_WT	V_V_WT	1.60088722407537
1	-117	1 Baseline Dark	V	V	WT	V_V_WT	0	1.21	1_V_V_WT	V_V_WT	1.60010144027733
1	-116	1 Baseline Dark	V	V	WT	V_V_WT	0	1.21	1_V_V_WT	V_V_WT	1.59948479784243
1	-115	1 Baseline Dark	V	V	WT	V_V_WT	0	1.21	1_V_V_WT	V_V_WT	1.59902325547637
1	-114	1 Baseline Dark	V	V	WT	V_V_WT	0	1.21	1_V_V_WT	V_V_WT	1.59870187688628
1	-113	1 Baseline Dark	V	V	WT	V_V_WT	0	1.21	1_V_V_WT	V_V_WT	1.59850550382732
1	-112	1 Baseline Dark	V	V	WT	V_V_WT	0	1.243	1_V_V_WT	V_V_WT	1.59841883358503
1	-111	1 Baseline Dark	V	V	WT	V_V_WT	0	1.243	1_V_V_WT	V_V_WT	1.59842588989073
1	-110	1 Baseline Dark	V	V	WT	V_V_WT	0.031	1.243	1_V_V_WT	V_V_WT	1.59851003352545
1	-109	1 Baseline Dark	V	V	WT	V_V_WT	0	1.243	1_V_V_WT	V_V_WT	1.59865415235045
1	-108	1 Baseline Dark	V	V	WT	V_V_WT	0	1.243	1_V_V_WT	V_V_WT	1.59884086299656
1	-107	1 Baseline Dark	V	V	WT	V_V_WT	0	1.221	1_V_V_WT	V_V_WT	1.59905271735083
1	-106	1 Baseline Dark	V	V	WT	V_V_WT	0	1.221	1_V_V_WT	V_V_WT	1.59927235726926
1	-105	1 Baseline Dark	V	V	WT	V_V_WT	0	1.203	1_V_V_WT	V_V_WT	1.59948254361548
1	-104	1 Baseline Dark	V	V	WT	V_V_WT	0	1.235	1_V_V_WT	V_V_WT	1.59966656901576
1	-103	1 Baseline Dark	V	V	WT	V_V_WT	0	1.235	1_V_V_WT	V_V_WT	1.59980836859766
1	-102	1 Baseline Dark	V	V	WT	V_V_WT	0.133	1.132	1_V_V_WT	V_V_WT	1.59989201188662
1	-101	1 Baseline Dark	V	V	WT	V_V_WT	0	1.132	1_V_V_WT	V_V_WT	1.59990157006972
1	-100	1 Baseline Dark	V	V	WT	V_V_WT	0.04	1.32	1_V_V_WT	V_V_WT	1.59982140270928
1	-99	1 Baseline Dark	V	V	WT	V_V_WT	0	1.264	1_V_V_WT	V_V_WT	1.59963702698499
1	-98	1 Baseline Dark	V	V	WT	V_V_WT	0	1.264	1_V_V_WT	V_V_WT	1.59933461277719
1	-97	1 Baseline Dark	V	V	WT	V_V_WT	0	1.264	1_V_V_WT	V_V_WT	1.59890178806431
1	-96	1 Baseline Dark	V	V	WT	V_V_WT	0	1.231	1_V_V_WT	V_V_WT	1.59832654424208
1	-95	1 Baseline Dark	V	V	WT	V_V_WT	0	1.198	1_V_V_WT	V_V_WT	1.59759734552694
1	-94	1 Baseline Dark	V	V	WT	V_V_WT	0.022	1.137	1_V_V_WT	V_V_WT	1.5967050398367
1	-93	1 Baseline Dark	V	V	WT	V_V_WT	0	0.845	1_V_V_WT	V_V_WT	1.59564349640085
1	-92	1 Baseline Dark	V	V	WT	V_V_WT	0	0.845	1_V_V_WT	V_V_WT	1.59440923001769
1	-91	1 Baseline Dark	V	V	WT	V_V_WT	0.029	0.845	1_V_V_WT	V_V_WT	1.59299928772541
1	-90	1 Baseline Dark	V	V	WT	V_V_WT	0	0.845	1_V_V_WT	V_V_WT	1.59141133717365
1	-89	1 Baseline Dark	V	V	WT	V_V_WT	0	0.645	1_V_V_WT	V_V_WT	1.58964615566057
1	-88	1 Baseline Dark	V	V	WT	V_V_WT	0	0.645	1_V_V_WT	V_V_WT	1.58770836394943
1	-87	1 Baseline Dark	V	V	WT	V_V_WT	0.04	0.691	1_V_V_WT	V_V_WT	1.58560587168041
1	-86	1 Baseline Dark	V	V	WT	V_V_WT	0	0.873	1_V_V_WT	V_V_WT	1.58334724870981
1	-85	1 Baseline Dark	V	V	WT	V_V_WT	0	0.873	1_V_V_WT	V_V_WT	1.58094177286382
1	-84	1 Baseline Dark	V	V	WT	V_V_WT	0	0.906	1_V_V_WT	V_V_WT	1.57840154959253
1	-83	1 Baseline Dark	V	V	WT	V_V_WT	0	0.906	1_V_V_WT	V_V_WT	1.57574011427218
1	-82	1 Baseline Dark	V	V	WT	V_V_WT	0.033	0.939	1_V_V_WT	V_V_WT	1.57297389123417
1	-81	1 Baseline Dark	V	V	WT	V_V_WT	0	0.939	1_V_V_WT	V_V_WT	1.57012002860283
1	-80	1 Baseline Dark	V	V	WT	V_V_WT	0	0.908	1_V_V_WT	V_V_WT	1.56719639347957
1	-79	1 Baseline Dark	V	V	WT	V_V_WT	0	0.908	1_V_V_WT	V_V_WT	1.56422373584481
1	-78	1 Baseline Dark	V	V	WT	V_V_WT	0	0.908	1_V_V_WT	V_V_WT	1.56122423029503
1	-77	1 Baseline Dark	V	V	WT	V_V_WT	0	0.908	1_V_V_WT	V_V_WT	1.55822285918617
1	-76	1 Baseline Dark	V	V	WT	V_V_WT	0	0.908	1_V_V_WT	V_V_WT	1.55524530786061
1	-75	1 Baseline Dark	V	V	WT	V_V_WT	0.055	0.931	1_V_V_WT	V_V_WT	1.55231790813551
1	-74	1 Baseline Dark	V	V	WT	V_V_WT	0.032	0.931	1_V_V_WT	V_V_WT	1.54947020828892
1	-73	1 Baseline Dark	V	V	WT	V_V_WT	0	0.96	1_V_V_WT	V_V_WT	1.54673489861678
1	-72	1 Baseline Dark	V	V	WT	V_V_WT	0	0.899	1_V_V_WT	V_V_WT	1.54414528724956
1	-71	1 Baseline Dark	V	V	WT	V_V_WT	0	0.899	1_V_V_WT	V_V_WT	1.5417346878778
1	-70	1 Baseline Dark	V	V	WT	V_V_WT	0.23	0.979	1_V_V_WT	V_V_WT	1.5395368982789
1	-69	1 Baseline Dark	V	V	WT	V_V_WT	0	0.979	1_V_V_WT	V_V_WT	1.53758767423183
1	-68	1 Baseline Dark	V	V	WT	V_V_WT	0	1.003	1_V_V_WT	V_V_WT	1.53592325770154
1	-67	1 Baseline Dark	V	V	WT	V_V_WT	0	1.022	1_V_V_WT	V_V_WT	1.53458024685372
1	-66	1 Baseline Dark	V	V	WT	V_V_WT	0	1.051	1_V_V_WT	V_V_WT	1.53359696666121
1	-65	1 Baseline Dark	V	V	WT	V_V_WT	0	1.087	1_V_V_WT	V_V_WT	1.53301357407696
1	-64	1 Baseline Dark	V	V	WT	V_V_WT	0	1.084	1_V_V_WT	V_V_WT	1.53287154048237
1	-63	1 Baseline Dark	V	V	WT	V_V_WT	0	1.112	1_V_V_WT	V_V_WT	1.53321259323328
1	-62	1 Baseline Dark	V	V	WT	V_V_WT	0	1.112	1_V_V_WT	V_V_WT	1.53407845863682
1	-61	1 Baseline Dark	V	V	WT	V_V_WT	0	1.083	1_V_V_WT	V_V_WT	1.53551086301135
1	-60	1 Baseline Dark	V	V	WT	V_V_WT	0	1.083	1_V_V_WT	V_V_WT	1.53755149612433
1	-59	1 Baseline Dark	V	V	WT	V_V_WT	0	1.083	1_V_V_WT	V_V_WT	1.5402418051246
1	-58	1 Baseline Dark	V	V	WT	V_V_WT	0	1.083	1_V_V_WT	V_V_WT	1.54362280964384
1	-57	1 Baseline Dark	V	V	WT	V_V_WT	0.046	1.043	1_V_V_WT	V_V_WT	1.54773542988461
1	-56	1 Baseline Dark	V	V	WT	V_V_WT	0.182	1.043	1_V_V_WT	V_V_WT	1.55262058816095
1	-55	1 Baseline Dark	V	V	WT	V_V_WT	0	1.043	1_V_V_WT	V_V_WT	1.55831920599341
1	-54	1 Baseline Dark	V	V	WT	V_V_WT	0.033	1.043	1_V_V_WT	V_V_WT	1.56487220475958
1	-53	1 Baseline Dark	V	V	WT	V_V_WT	0	1.075	1_V_V_WT	V_V_WT	1.57232050553672
1	-52	1 Baseline Dark	V	V	WT	V_V_WT	0.033	1.042	1_V_V_WT	V_V_WT	1.5807050285215
1	-51	1 Baseline Dark	V	V	WT	V_V_WT	0	1.042	1_V_V_WT	V_V_WT	1.59006611736887
1	-50	1 Baseline Dark	V	V	WT	V_V_WT	0	1.042	1_V_V_WT	V_V_WT	1.60044115633666
1	-49	1 Baseline Dark	V	V	WT	V_V_WT	0	1.042	1_V_V_WT	V_V_WT	1.61186372872124
1	-48	1 Baseline Dark	V	V	WT	V_V_WT	0	1.042	1_V_V_WT	V_V_WT	1.62436330455285
1	-47	1 Baseline Dark	V	V	WT	V_V_WT	0	1.042	1_V_V_WT	V_V_WT	1.63796573113121
1	-46	1 Baseline Dark	V	V	WT	V_V_WT	0	1.042	1_V_V_WT	V_V_WT	1.65269529714433
1	-45	1 Baseline Dark	V	V	WT	V_V_WT	0.023	1.018	1_V_V_WT	V_V_WT	1.66857300490757
1	-44	1 Baseline Dark	V	V	WT	V_V_WT	0	0.986	1_V_V_WT	V_V_WT	1.6856181386164
1	-43	1 Baseline Dark	V	V	WT	V_V_WT	0.029	1.013	1_V_V_WT	V_V_WT	1.70384640692011
1	-42	1 Baseline Dark	V	V	WT	V_V_WT	0.072	1.013	1_V_V_WT	V_V_WT	1.72327167267586
1	-41	1 Baseline Dark	V	V	WT	V_V_WT	0	1.013	1_V_V_WT	V_V_WT	1.74390303520984
1	-40	1 Baseline Dark	V	V	WT	V_V_WT	0.12	0.823	1_V_V_WT	V_V_WT	1.76574378212959
1	-39	1 Baseline Dark	V	V	WT	V_V_WT	0	0.896	1_V_V_WT	V_V_WT	1.78879130487382
1	-38	1 Baseline Dark	V	V	WT	V_V_WT	0.024	0.896	1_V_V_WT	V_V_WT	1.81303703898273
1	-37	1 Baseline Dark	V	V	WT	V_V_WT	0.019	0.896	1_V_V_WT	V_V_WT	1.83846644141559
1	-36	1 Baseline Dark	V	V	WT	V_V_WT	0.029	0.896	1_V_V_WT	V_V_WT	1.86505900450455
1	-35	1 Baseline Dark	V	V	WT	V_V_WT	0.036	0.896	1_V_V_WT	V_V_WT	1.89278829890451
1	-34	1 Baseline Dark	V	V	WT	V_V_WT	0.019	0.896	1_V_V_WT	V_V_WT	1.92162205586217
1	-33	1 Baseline Dark	V	V	WT	V_V_WT	0.028	0.896	1_V_V_WT	V_V_WT	1.95152228259421
1	-32	1 Baseline Dark	V	V	WT	V_V_WT	0	0.968	1_V_V_WT	V_V_WT	1.98244631490022
1	-31	1 Baseline Dark	V	V	WT	V_V_WT	0	0.968	1_V_V_WT	V_V_WT	2.01434969348774
1	-30	1 Baseline Dark	V	V	WT	V_V_WT	0	1.563	1_V_V_WT	V_V_WT	2.04718369079312
1	-29	1 Baseline Dark	V	V	WT	V_V_WT	0	1.911	1_V_V_WT	V_V_WT	2.08089465709729
1	-28	1 Baseline Dark	V	V	WT	V_V_WT	0	2.186	1_V_V_WT	V_V_WT	2.11542502917314
1	-27	1 Baseline Dark	V	V	WT	V_V_WT	0	2.543	1_V_V_WT	V_V_WT	2.15071580367969
1	-26	1 Baseline Dark	V	V	WT	V_V_WT	0	2.481	1_V_V_WT	V_V_WT	2.18670531634698
1	-25	1 Baseline Dark	V	V	WT	V_V_WT	0	2.764	1_V_V_WT	V_V_WT	2.22333069795626
1	-24	1 Baseline Dark	V	V	WT	V_V_WT	0	2.914	1_V_V_WT	V_V_WT	2.26052692401493
1	-23	1 Baseline Dark	V	V	WT	V_V_WT	0.032	3.195	1_V_V_WT	V_V_WT	2.29822803048891
1	-22	1 Baseline Dark	V	V	WT	V_V_WT	0	3.351	1_V_V_WT	V_V_WT	2.33636613405653
1	-21	1 Baseline Dark	V	V	WT	V_V_WT	0	3.383	1_V_V_WT	V_V_WT	2.37487166195043
1	-20	1 Baseline Dark	V	V	WT	V_V_WT	0	3.413	1_V_V_WT	V_V_WT	2.41367471371216
1	-19	1 Baseline Dark	V	V	WT	V_V_WT	0	3.468	1_V_V_WT	V_V_WT	2.45270530639309
1	-18	1 Baseline Dark	V	V	WT	V_V_WT	0	3.468	1_V_V_WT	V_V_WT	2.49189311043463
1	-17	1 Baseline Dark	V	V	WT	V_V_WT	0	3.547	1_V_V_WT	V_V_WT	2.53116778079217
1	-16	1 Baseline Dark	V	V	WT	V_V_WT	0	3.588	1_V_V_WT	V_V_WT	2.5704594516567
1	-15	1 Baseline Dark	V	V	WT	V_V_WT	0.031	3.634	1_V_V_WT	V_V_WT	2.60969923854616
1	-14	1 Baseline Dark	V	V	WT	V_V_WT	0	3.704	1_V_V_WT	V_V_WT	2.64881973645296
1	-13	1 Baseline Dark	V	V	WT	V_V_WT	0.027	3.722	1_V_V_WT	V_V_WT	2.68775510316994
1	-12	1 Baseline Dark	V	V	WT	V_V_WT	0	3.836	1_V_V_WT	V_V_WT	2.72644031555345
1	-11	1 Baseline Dark	V	V	WT	V_V_WT	0	3.921	1_V_V_WT	V_V_WT	2.7648128776742
1	-10	1 Baseline Dark	V	V	WT	V_V_WT	0.04	3.89	1_V_V_WT	V_V_WT	2.80281305174845
1	-9	1 Baseline Dark	V	V	WT	V_V_WT	0.073	3.974	1_V_V_WT	V_V_WT	2.84038238271
1	-8	1 Baseline Dark	V	V	WT	V_V_WT	0	4.039	1_V_V_WT	V_V_WT	2.87746605183826
1	-7	1 Baseline Dark	V	V	WT	V_V_WT	0	4.128	1_V_V_WT	V_V_WT	2.91401392815719
1	-6	1 Baseline Dark	V	V	WT	V_V_WT	0	4.186	1_V_V_WT	V_V_WT	2.94998004869734
1	-5	1 Baseline Dark	V	V	WT	V_V_WT	0	4.26	1_V_V_WT	V_V_WT	2.98531929544308
1	-4	1 Baseline Dark	V	V	WT	V_V_WT	0	4.274	1_V_V_WT	V_V_WT	3.01998655175161
1	-3	1 Baseline Dark	V	V	WT	V_V_WT	0	4.385	1_V_V_WT	V_V_WT	3.0539377570011
1	-2	1 Baseline Dark	V	V	WT	V_V_WT	0.072	4.438	1_V_V_WT	V_V_WT	3.08713308062364
1	-1	1 Baseline Dark	V	V	WT	V_V_WT	0	4.497	1_V_V_WT	V_V_WT	3.11953487858995
1	0	2 Light	V	V	WT	V_V_WT	0.595	4.515	1_V_V_WT	V_V_WT	3.15111118767787
1	1	2 Light	V	V	WT	V_V_WT	0.348	4.528	1_V_V_WT	V_V_WT	3.18183580693188
1	2	2 Light	V	V	WT	V_V_WT	0.275	4.57	1_V_V_WT	V_V_WT	3.2116848878954
1	3	2 Light	V	V	WT	V_V_WT	0.403	4.709	1_V_V_WT	V_V_WT	3.24064055965736
1	4	2 Light	V	V	WT	V_V_WT	0.12	4.709	1_V_V_WT	V_V_WT	3.26869216070334
1	5	2 Light	V	V	WT	V_V_WT	0.283	4.794	1_V_V_WT	V_V_WT	3.295835044807
1	6	2 Light	V	V	WT	V_V_WT	0.183	4.868	1_V_V_WT	V_V_WT	3.32206577165319
1	7	2 Light	V	V	WT	V_V_WT	0.281	4.868	1_V_V_WT	V_V_WT	3.34738089878514
1	8	2 Light	V	V	WT	V_V_WT	0.189	5.032	1_V_V_WT	V_V_WT	3.3717769868606
1	9	2 Light	V	V	WT	V_V_WT	0.032	5.076	1_V_V_WT	V_V_WT	3.39525170782746
1	10	2 Light	V	V	WT	V_V_WT	0.03	5.225	1_V_V_WT	V_V_WT	3.41780719425251
1	11	2 Light	V	V	WT	V_V_WT	0.055	5.327	1_V_V_WT	V_V_WT	3.43944772674011
1	12	2 Light	V	V	WT	V_V_WT	0	5.386	1_V_V_WT	V_V_WT	3.46018271457598
1	13	2 Light	V	V	WT	V_V_WT	0.079	5.429	1_V_V_WT	V_V_WT	3.48002748487747
1	14	2 Light	V	V	WT	V_V_WT	0.041	5.429	1_V_V_WT	V_V_WT	3.49900295360406
1	15	2 Light	V	V	WT	V_V_WT	0.069	5.411	1_V_V_WT	V_V_WT	3.51713527790594
1	16	2 Light	V	V	WT	V_V_WT	0.07	5.478	1_V_V_WT	V_V_WT	3.53445546978762
1	17	2 Light	V	V	WT	V_V_WT	0.047	5.481	1_V_V_WT	V_V_WT	3.55099831550022
1	18	2 Light	V	V	WT	V_V_WT	0.186	5.554	1_V_V_WT	V_V_WT	3.56679993447732
1	19	2 Light	V	V	WT	V_V_WT	0.085	5.696	1_V_V_WT	V_V_WT	3.58189933179958
1	20	2 Light	V	V	WT	V_V_WT	0.089	5.708	1_V_V_WT	V_V_WT	3.5963381628063
1	21	2 Light	V	V	WT	V_V_WT	0.084	5.75	1_V_V_WT	V_V_WT	3.61015894190024
1	22	2 Light	V	V	WT	V_V_WT	0.089	5.799	1_V_V_WT	V_V_WT	3.62340584772922
1	23	2 Light	V	V	WT	V_V_WT	0.108	5.915	1_V_V_WT	V_V_WT	3.63612446338106
1	24	2 Light	V	V	WT	V_V_WT	0.087	5.951	1_V_V_WT	V_V_WT	3.64836073038785
1	25	2 Light	V	V	WT	V_V_WT	0.11	6.032	1_V_V_WT	V_V_WT	3.66016097303041
1	26	2 Light	V	V	WT	V_V_WT	0.033	6.115	1_V_V_WT	V_V_WT	3.67157164041219
1	27	2 Light	V	V	WT	V_V_WT	0.139	6.226	1_V_V_WT	V_V_WT	3.68263919144954
1	28	2 Light	V	V	WT	V_V_WT	0.053	6.212	1_V_V_WT	V_V_WT	3.69341008457221
1	29	2 Light	V	V	WT	V_V_WT	0.059	6.345	1_V_V_WT	V_V_WT	3.70393077813288
1	30	2 Light	V	V	WT	V_V_WT	0.018	5.837	1_V_V_WT	V_V_WT	3.71424773023262
1	31	2 Light	V	V	WT	V_V_WT	0.013	5.573	1_V_V_WT	V_V_WT	3.72440693641558
1	32	2 Light	V	V	WT	V_V_WT	0.042	5.389	1_V_V_WT	V_V_WT	3.73445201085254
1	33	2 Light	V	V	WT	V_V_WT	0.139	5.167	1_V_V_WT	V_V_WT	3.74442339649281
1	34	2 Light	V	V	WT	V_V_WT	0	5.313	1_V_V_WT	V_V_WT	3.75435863803427
1	35	2 Light	V	V	WT	V_V_WT	0.085	5.222	1_V_V_WT	V_V_WT	3.7642939897207
1	36	2 Light	V	V	WT	V_V_WT	0.074	5.158	1_V_V_WT	V_V_WT	3.77426216406115
1	37	2 Light	V	V	WT	V_V_WT	0.032	4.965	1_V_V_WT	V_V_WT	3.7842914078117
1	38	2 Light	V	V	WT	V_V_WT	0.164	4.87	1_V_V_WT	V_V_WT	3.7944052725498
1	39	2 Light	V	V	WT	V_V_WT	0.044	4.986	1_V_V_WT	V_V_WT	3.80462325753616
1	40	2 Light	V	V	WT	V_V_WT	0.149	5.091	1_V_V_WT	V_V_WT	3.81496318160764
1	41	2 Light	V	V	WT	V_V_WT	0.102	5.16	1_V_V_WT	V_V_WT	3.82543941535092
1	42	2 Light	V	V	WT	V_V_WT	0.059	5.181	1_V_V_WT	V_V_WT	3.83606458096111
1	43	2 Light	V	V	WT	V_V_WT	0.043	5.309	1_V_V_WT	V_V_WT	3.84684689055063
1	44	2 Light	V	V	WT	V_V_WT	0	5.373	1_V_V_WT	V_V_WT	3.85779014159256
1	45	2 Light	V	V	WT	V_V_WT	0.013	5.383	1_V_V_WT	V_V_WT	3.86889725037873
1	46	2 Light	V	V	WT	V_V_WT	0.067	5.423	1_V_V_WT	V_V_WT	3.88017028588996
1	47	2 Light	V	V	WT	V_V_WT	0.03	5.461	1_V_V_WT	V_V_WT	3.89160793131904
1	48	2 Light	V	V	WT	V_V_WT	0.073	5.416	1_V_V_WT	V_V_WT	3.90320802423385
1	49	2 Light	V	V	WT	V_V_WT	0.142	5.442	1_V_V_WT	V_V_WT	3.914968402702
1	50	2 Light	V	V	WT	V_V_WT	0.052	5.526	1_V_V_WT	V_V_WT	3.92688690284115
1	51	2 Light	V	V	WT	V_V_WT	0.115	5.629	1_V_V_WT	V_V_WT	3.93896068529026
1	52	2 Light	V	V	WT	V_V_WT	0.049	5.695	1_V_V_WT	V_V_WT	3.95118356385774
1	53	2 Light	V	V	WT	V_V_WT	0.116	5.688	1_V_V_WT	V_V_WT	3.96354556937193
1	54	2 Light	V	V	WT	V_V_WT	0.036	5.712	1_V_V_WT	V_V_WT	3.97603325394227
1	55	2 Light	V	V	WT	V_V_WT	0.081	5.695	1_V_V_WT	V_V_WT	3.98863001131865
1	56	2 Light	V	V	WT	V_V_WT	0.083	5.729	1_V_V_WT	V_V_WT	4.00131642124274
1	57	2 Light	V	V	WT	V_V_WT	0.111	5.749	1_V_V_WT	V_V_WT	4.01407060240012
1	58	2 Light	V	V	WT	V_V_WT	0.058	5.735	1_V_V_WT	V_V_WT	4.02686886458165
1	59	2 Light	V	V	WT	V_V_WT	0.133	5.699	1_V_V_WT	V_V_WT	4.03968694525294
1	60	2 Light	V	V	WT	V_V_WT	0.087	5.828	1_V_V_WT	V_V_WT	4.05249952693092
1	61	2 Light	V	V	WT	V_V_WT	0.084	5.899	1_V_V_WT	V_V_WT	4.06528042515734
1	62	2 Light	V	V	WT	V_V_WT	0.091	6.035	1_V_V_WT	V_V_WT	4.07800329822934
1	63	2 Light	V	V	WT	V_V_WT	0.181	5.963	1_V_V_WT	V_V_WT	4.09064182681593
1	64	2 Light	V	V	WT	V_V_WT	0.266	6.05	1_V_V_WT	V_V_WT	4.10316980154776
1	65	2 Light	V	V	WT	V_V_WT	0.192	6.022	1_V_V_WT	V_V_WT	4.1155611805912
1	66	2 Light	V	V	WT	V_V_WT	0.119	6.004	1_V_V_WT	V_V_WT	4.12779049210309
1	67	2 Light	V	V	WT	V_V_WT	0.088	6.052	1_V_V_WT	V_V_WT	4.13983265709022
1	68	2 Light	V	V	WT	V_V_WT	0.094	5.956	1_V_V_WT	V_V_WT	4.15166388376504
1	69	2 Light	V	V	WT	V_V_WT	0.148	6.213	1_V_V_WT	V_V_WT	4.16326215018405
1	70	2 Light	V	V	WT	V_V_WT	0.135	6.09	1_V_V_WT	V_V_WT	4.17460746380643
1	71	2 Light	V	V	WT	V_V_WT	0.124	6.067	1_V_V_WT	V_V_WT	4.18568168342113
1	72	2 Light	V	V	WT	V_V_WT	0.021	6.113	1_V_V_WT	V_V_WT	4.19646748866264
1	73	2 Light	V	V	WT	V_V_WT	0.207	6.141	1_V_V_WT	V_V_WT	4.20694979589469
1	74	2 Light	V	V	WT	V_V_WT	0.105	6.186	1_V_V_WT	V_V_WT	4.21711583363762
1	75	2 Light	V	V	WT	V_V_WT	0.079	6.249	1_V_V_WT	V_V_WT	4.22695379956044
1	76	2 Light	V	V	WT	V_V_WT	0.11	6.385	1_V_V_WT	V_V_WT	4.23645441031287
1	77	2 Light	V	V	WT	V_V_WT	0.085	6.398	1_V_V_WT	V_V_WT	4.24561093420934
1	78	2 Light	V	V	WT	V_V_WT	0.141	6.38	1_V_V_WT	V_V_WT	4.2544171486646
1	79	2 Light	V	V	WT	V_V_WT	0.111	6.426	1_V_V_WT	V_V_WT	4.26286734539805
1	80	2 Light	V	V	WT	V_V_WT	0.173	6.399	1_V_V_WT	V_V_WT	4.27095786190023
1	81	2 Light	V	V	WT	V_V_WT	0.187	6.426	1_V_V_WT	V_V_WT	4.27868603793667
1	82	2 Light	V	V	WT	V_V_WT	0.155	6.456	1_V_V_WT	V_V_WT	4.28605163706684
1	83	2 Light	V	V	WT	V_V_WT	0.101	6.373	1_V_V_WT	V_V_WT	4.29305679733762
1	84	2 Light	V	V	WT	V_V_WT	0.111	6.432	1_V_V_WT	V_V_WT	4.2997041265179
1	85	2 Light	V	V	WT	V_V_WT	0.093	6.489	1_V_V_WT	V_V_WT	4.30599662791567
1	86	2 Light	V	V	WT	V_V_WT	0.067	6.506	1_V_V_WT	V_V_WT	4.31193888488964
1	87	2 Light	V	V	WT	V_V_WT	0.159	6.501	1_V_V_WT	V_V_WT	4.3175358768172
1	88	2 Light	V	V	WT	V_V_WT	0.039	6.584	1_V_V_WT	V_V_WT	4.32279287699077
1	89	2 Light	V	V	WT	V_V_WT	0.023	6.487	1_V_V_WT	V_V_WT	4.32771658496016
1	90	2 Light	V	V	WT	V_V_WT	0.147	6.481	1_V_V_WT	V_V_WT	4.33231501873682
1	91	2 Light	V	V	WT	V_V_WT	0.084	6.505	1_V_V_WT	V_V_WT	4.33659662500934
1	92	2 Light	V	V	WT	V_V_WT	0.178	6.549	1_V_V_WT	V_V_WT	4.34057055281382
1	93	2 Light	V	V	WT	V_V_WT	0.067	6.435	1_V_V_WT	V_V_WT	4.34424622103336
1	94	2 Light	V	V	WT	V_V_WT	0.087	6.342	1_V_V_WT	V_V_WT	4.34763342244222
1	95	2 Light	V	V	WT	V_V_WT	0.057	6.313	1_V_V_WT	V_V_WT	4.35074204313969
1	96	2 Light	V	V	WT	V_V_WT	0.056	6.339	1_V_V_WT	V_V_WT	4.35358194087376
1	97	2 Light	V	V	WT	V_V_WT	0.08	6.383	1_V_V_WT	V_V_WT	4.35616280305129
1	98	2 Light	V	V	WT	V_V_WT	0.068	6.442	1_V_V_WT	V_V_WT	4.35849402943788
1	99	2 Light	V	V	WT	V_V_WT	0.301	6.361	1_V_V_WT	V_V_WT	4.36058495570284
1	100	2 Light	V	V	WT	V_V_WT	0.026	6.302	1_V_V_WT	V_V_WT	4.36244475175237
1	101	2 Light	V	V	WT	V_V_WT	0.079	6.241	1_V_V_WT	V_V_WT	4.36408172755826
1	102	2 Light	V	V	WT	V_V_WT	0.105	6.346	1_V_V_WT	V_V_WT	4.3655032481629
1	103	2 Light	V	V	WT	V_V_WT	0.071	6.329	1_V_V_WT	V_V_WT	4.36671624143658
1	104	2 Light	V	V	WT	V_V_WT	0.045	6.224	1_V_V_WT	V_V_WT	4.36772666360182
1	105	2 Light	V	V	WT	V_V_WT	0.076	6.229	1_V_V_WT	V_V_WT	4.36854022895279
1	106	2 Light	V	V	WT	V_V_WT	0.203	6.27	1_V_V_WT	V_V_WT	4.36916236095219
1	107	2 Light	V	V	WT	V_V_WT	0.043	6.246	1_V_V_WT	V_V_WT	4.3695973306297
1	108	2 Light	V	V	WT	V_V_WT	0.055	6.287	1_V_V_WT	V_V_WT	4.36984911694905
1	109	2 Light	V	V	WT	V_V_WT	0.188	6.251	1_V_V_WT	V_V_WT	4.36992140174724
1	110	2 Light	V	V	WT	V_V_WT	0.025	6.193	1_V_V_WT	V_V_WT	4.36981636667494
1	111	2 Light	V	V	WT	V_V_WT	0.142	6.078	1_V_V_WT	V_V_WT	4.369534709183
1	112	2 Light	V	V	WT	V_V_WT	0.079	6.11	1_V_V_WT	V_V_WT	4.36907683001302
1	113	2 Light	V	V	WT	V_V_WT	0.033	6.15	1_V_V_WT	V_V_WT	4.36844287002688
1	114	2 Light	V	V	WT	V_V_WT	0.095	6.125	1_V_V_WT	V_V_WT	4.36763169028725
1	115	2 Light	V	V	WT	V_V_WT	0.138	6.06	1_V_V_WT	V_V_WT	4.36664071219718
1	116	2 Light	V	V	WT	V_V_WT	0.1	6.219	1_V_V_WT	V_V_WT	4.36546606188908
1	117	2 Light	V	V	WT	V_V_WT	0.106	6.119	1_V_V_WT	V_V_WT	4.36410288479005
1	118	2 Light	V	V	WT	V_V_WT	0.141	6.233	1_V_V_WT	V_V_WT	4.36254600970868
1	119	2 Light	V	V	WT	V_V_WT	0.036	6.604	1_V_V_WT	V_V_WT	4.3607897563617
1	120	2 Light	V	V	WT	V_V_WT	0.081	6.518	1_V_V_WT	V_V_WT	4.35882825855332
1	121	2 Light	V	V	WT	V_V_WT	0.108	6.567	1_V_V_WT	V_V_WT	4.35665542973059
1	122	2 Light	V	V	WT	V_V_WT	0.135	6.406	1_V_V_WT	V_V_WT	4.35426512829241
1	123	2 Light	V	V	WT	V_V_WT	0.067	6.591	1_V_V_WT	V_V_WT	4.35165127714984
1	124	2 Light	V	V	WT	V_V_WT	0.173	6.504	1_V_V_WT	V_V_WT	4.34880816555589
1	125	2 Light	V	V	WT	V_V_WT	0.163	6.504	1_V_V_WT	V_V_WT	4.34573072449168
1	126	2 Light	V	V	WT	V_V_WT	0.145	6.51	1_V_V_WT	V_V_WT	4.34241458320839
1	127	2 Light	V	V	WT	V_V_WT	0.132	6.495	1_V_V_WT	V_V_WT	4.33885575253891
1	128	2 Light	V	V	WT	V_V_WT	0.153	6.452	1_V_V_WT	V_V_WT	4.33505116602743
1	129	2 Light	V	V	WT	V_V_WT	0.067	6.461	1_V_V_WT	V_V_WT	4.33099798882205
1	130	2 Light	V	V	WT	V_V_WT	0.076	6.532	1_V_V_WT	V_V_WT	4.32669338376326
1	131	2 Light	V	V	WT	V_V_WT	0.063	6.491	1_V_V_WT	V_V_WT	4.32213451743382
1	132	2 Light	V	V	WT	V_V_WT	0.126	6.428	1_V_V_WT	V_V_WT	4.31731896480929
1	133	2 Light	V	V	WT	V_V_WT	0.19	6.472	1_V_V_WT	V_V_WT	4.31224638768197
1	134	2 Light	V	V	WT	V_V_WT	0	6.473	1_V_V_WT	V_V_WT	4.30691908539031
1	135	2 Light	V	V	WT	V_V_WT	0.084	6.423	1_V_V_WT	V_V_WT	4.30134165893825
1	136	2 Light	V	V	WT	V_V_WT	0.151	6.269	1_V_V_WT	V_V_WT	4.29551968088843
1	137	2 Light	V	V	WT	V_V_WT	0.061	6.226	1_V_V_WT	V_V_WT	4.28946074662895
1	138	2 Light	V	V	WT	V_V_WT	0.182	6.218	1_V_V_WT	V_V_WT	4.28317295493216
1	139	2 Light	V	V	WT	V_V_WT	0.075	6.044	1_V_V_WT	V_V_WT	4.27666494227505
1	140	2 Light	V	V	WT	V_V_WT	0.115	6.125	1_V_V_WT	V_V_WT	4.2699474872533
1	141	2 Light	V	V	WT	V_V_WT	0.072	6.082	1_V_V_WT	V_V_WT	4.26303243816473
1	142	2 Light	V	V	WT	V_V_WT	0.187	6.07	1_V_V_WT	V_V_WT	4.25593378249596
1	143	2 Light	V	V	WT	V_V_WT	0.141	6.053	1_V_V_WT	V_V_WT	4.24866655703691
1	144	2 Light	V	V	WT	V_V_WT	0.086	6.116	1_V_V_WT	V_V_WT	4.24124786121656
1	145	2 Light	V	V	WT	V_V_WT	0.028	6.057	1_V_V_WT	V_V_WT	4.23369531110433
1	146	2 Light	V	V	WT	V_V_WT	0.226	6.17	1_V_V_WT	V_V_WT	4.22602697620341
1	147	2 Light	V	V	WT	V_V_WT	0.059	6.145	1_V_V_WT	V_V_WT	4.21826317630887
1	148	2 Light	V	V	WT	V_V_WT	0.153	6.205	1_V_V_WT	V_V_WT	4.21042678616208
1	149	2 Light	V	V	WT	V_V_WT	0.394	6.186	1_V_V_WT	V_V_WT	4.20254304747827
1	150	2 Light	V	V	WT	V_V_WT	0.061	6.204	1_V_V_WT	V_V_WT	4.1946390303292
1	151	2 Light	V	V	WT	V_V_WT	0.133	6.265	1_V_V_WT	V_V_WT	4.18674216618628
1	152	2 Light	V	V	WT	V_V_WT	0.017	6.239	1_V_V_WT	V_V_WT	4.17888011753495
1	153	2 Light	V	V	WT	V_V_WT	0.252	6.39	1_V_V_WT	V_V_WT	4.17108148318853
1	154	2 Light	V	V	WT	V_V_WT	0	6.432	1_V_V_WT	V_V_WT	4.16337509537168
1	155	2 Light	V	V	WT	V_V_WT	0.057	6.455	1_V_V_WT	V_V_WT	4.15578987309826
1	156	2 Light	V	V	WT	V_V_WT	0.062	6.469	1_V_V_WT	V_V_WT	4.14835509342574
1	157	2 Light	V	V	WT	V_V_WT	0.065	6.525	1_V_V_WT	V_V_WT	4.14110010799625
1	158	2 Light	V	V	WT	V_V_WT	0.025	6.455	1_V_V_WT	V_V_WT	4.13405415104602
1	159	2 Light	V	V	WT	V_V_WT	0.31	6.574	1_V_V_WT	V_V_WT	4.12724607532788
1	160	2 Light	V	V	WT	V_V_WT	0.097	6.565	1_V_V_WT	V_V_WT	4.12070420537643
1	161	2 Light	V	V	WT	V_V_WT	0.038	6.578	1_V_V_WT	V_V_WT	4.11445675357819
1	162	2 Light	V	V	WT	V_V_WT	0.042	6.588	1_V_V_WT	V_V_WT	4.10853166938619
1	163	2 Light	V	V	WT	V_V_WT	0.115	6.519	1_V_V_WT	V_V_WT	4.102955552197
1	164	2 Light	V	V	WT	V_V_WT	0.046	6.558	1_V_V_WT	V_V_WT	4.09775316625831
1	165	2 Light	V	V	WT	V_V_WT	0.026	6.596	1_V_V_WT	V_V_WT	4.09294757417672
1	166	2 Light	V	V	WT	V_V_WT	0.049	6.743	1_V_V_WT	V_V_WT	4.08856106509514
1	167	2 Light	V	V	WT	V_V_WT	0	6.779	1_V_V_WT	V_V_WT	4.0846137682997
1	168	2 Light	V	V	WT	V_V_WT	0.047	6.712	1_V_V_WT	V_V_WT	4.08112306776954
1	169	2 Light	V	V	WT	V_V_WT	0.014	6.637	1_V_V_WT	V_V_WT	4.0781039392125
1	170	2 Light	V	V	WT	V_V_WT	0.106	6.574	1_V_V_WT	V_V_WT	4.07557033772094
1	171	2 Light	V	V	WT	V_V_WT	0.099	6.602	1_V_V_WT	V_V_WT	4.07353353156525
1	172	2 Light	V	V	WT	V_V_WT	0.067	6.468	1_V_V_WT	V_V_WT	4.07200205299598
1	173	2 Light	V	V	WT	V_V_WT	0.016	6.534	1_V_V_WT	V_V_WT	4.07098388453345
1	174	2 Light	V	V	WT	V_V_WT	0.158	6.448	1_V_V_WT	V_V_WT	4.07048643417628
1	175	2 Light	V	V	WT	V_V_WT	0.079	6.597	1_V_V_WT	V_V_WT	4.07051424380019
1	176	2 Light	V	V	WT	V_V_WT	0.213	6.516	1_V_V_WT	V_V_WT	4.07106842646199
1	177	2 Light	V	V	WT	V_V_WT	0.081	6.616	1_V_V_WT	V_V_WT	4.07214725946428
1	178	2 Light	V	V	WT	V_V_WT	0.201	6.536	1_V_V_WT	V_V_WT	4.07374791334533
1	179	2 Light	V	V	WT	V_V_WT	0.017	6.253	1_V_V_WT	V_V_WT	4.07586539655711
1	180	2 Light	V	V	WT	V_V_WT	0.099	6.222	1_V_V_WT	V_V_WT	4.07849367933782
1	181	2 Light	V	V	WT	V_V_WT	0.169	6.262	1_V_V_WT	V_V_WT	4.08162427000525
1	182	2 Light	V	V	WT	V_V_WT	0.109	6.289	1_V_V_WT	V_V_WT	4.08524585467176
1	183	2 Light	V	V	WT	V_V_WT	0.218	6.094	1_V_V_WT	V_V_WT	4.08934448485452
1	184	2 Light	V	V	WT	V_V_WT	0.215	6.211	1_V_V_WT	V_V_WT	4.09390414939718
1	185	2 Light	V	V	WT	V_V_WT	0.186	6.345	1_V_V_WT	V_V_WT	4.09890810087594
1	186	2 Light	V	V	WT	V_V_WT	0.159	6.369	1_V_V_WT	V_V_WT	4.1043382781652
1	187	2 Light	V	V	WT	V_V_WT	0.188	6.409	1_V_V_WT	V_V_WT	4.1101760475915
1	188	2 Light	V	V	WT	V_V_WT	0.083	6.447	1_V_V_WT	V_V_WT	4.1164016092902
1	189	2 Light	V	V	WT	V_V_WT	0.186	6.243	1_V_V_WT	V_V_WT	4.12299413128126
1	190	2 Light	V	V	WT	V_V_WT	0.067	6.239	1_V_V_WT	V_V_WT	4.12993258545654
1	191	2 Light	V	V	WT	V_V_WT	0.076	6.316	1_V_V_WT	V_V_WT	4.13719588826942
1	192	2 Light	V	V	WT	V_V_WT	0.136	6.351	1_V_V_WT	V_V_WT	4.14476273676786
1	193	2 Light	V	V	WT	V_V_WT	0.121	6.417	1_V_V_WT	V_V_WT	4.15261177353909
1	194	2 Light	V	V	WT	V_V_WT	0.039	6.498	1_V_V_WT	V_V_WT	4.16072164003441
1	195	2 Light	V	V	WT	V_V_WT	0.122	6.549	1_V_V_WT	V_V_WT	4.16907097819537
1	196	2 Light	V	V	WT	V_V_WT	0.298	6.543	1_V_V_WT	V_V_WT	4.17763860660552
1	197	2 Light	V	V	WT	V_V_WT	0.097	7.063	1_V_V_WT	V_V_WT	4.18640404664532
1	198	2 Light	V	V	WT	V_V_WT	0.115	7.272	1_V_V_WT	V_V_WT	4.19534725491974
1	199	2 Light	V	V	WT	V_V_WT	0	7.374	1_V_V_WT	V_V_WT	4.20444951021215
1	200	2 Light	V	V	WT	V_V_WT	0.052	7.36	1_V_V_WT	V_V_WT	4.21369352831009
1	201	2 Light	V	V	WT	V_V_WT	0.1	7.309	1_V_V_WT	V_V_WT	4.22306267573085
1	202	2 Light	V	V	WT	V_V_WT	0.053	7.267	1_V_V_WT	V_V_WT	4.23254214482537
1	203	2 Light	V	V	WT	V_V_WT	0.207	7.328	1_V_V_WT	V_V_WT	4.2421194411885
1	204	2 Light	V	V	WT	V_V_WT	0	7.25	1_V_V_WT	V_V_WT	4.2517845304833
1	205	2 Light	V	V	WT	V_V_WT	0.177	7.324	1_V_V_WT	V_V_WT	4.26152950757055
1	206	2 Light	V	V	WT	V_V_WT	0.145	7.387	1_V_V_WT	V_V_WT	4.27134689959881
1	207	2 Light	V	V	WT	V_V_WT	0.159	7.306	1_V_V_WT	V_V_WT	4.28122970055559
1	208	2 Light	V	V	WT	V_V_WT	0.073	7.249	1_V_V_WT	V_V_WT	4.2911727751805
1	209	2 Light	V	V	WT	V_V_WT	0.111	7.453	1_V_V_WT	V_V_WT	4.30117145677365
1	210	2 Light	V	V	WT	V_V_WT	0.03	7.519	1_V_V_WT	V_V_WT	4.31122154886854
1	211	2 Light	V	V	WT	V_V_WT	0.173	7.556	1_V_V_WT	V_V_WT	4.3213207398325
1	212	2 Light	V	V	WT	V_V_WT	0.044	7.598	1_V_V_WT	V_V_WT	4.33146719018467
1	213	2 Light	V	V	WT	V_V_WT	0.057	7.541	1_V_V_WT	V_V_WT	4.34165905881801
1	214	2 Light	V	V	WT	V_V_WT	0.117	7.556	1_V_V_WT	V_V_WT	4.35189493165083
1	215	2 Light	V	V	WT	V_V_WT	0.191	7.46	1_V_V_WT	V_V_WT	4.36217509868312
1	216	2 Light	V	V	WT	V_V_WT	0.086	7.427	1_V_V_WT	V_V_WT	4.37250065858501
1	217	2 Light	V	V	WT	V_V_WT	0.105	7.55	1_V_V_WT	V_V_WT	4.38287460562155
1	218	2 Light	V	V	WT	V_V_WT	0.063	7.605	1_V_V_WT	V_V_WT	4.39330208378557
1	219	2 Light	V	V	WT	V_V_WT	0.106	7.594	1_V_V_WT	V_V_WT	4.40378991838841
1	220	2 Light	V	V	WT	V_V_WT	0.093	7.618	1_V_V_WT	V_V_WT	4.41434553356187
1	221	2 Light	V	V	WT	V_V_WT	0.115	7.745	1_V_V_WT	V_V_WT	4.42497765863996
1	222	2 Light	V	V	WT	V_V_WT	0.077	7.772	1_V_V_WT	V_V_WT	4.43569642481776
1	223	2 Light	V	V	WT	V_V_WT	0.181	8.051	1_V_V_WT	V_V_WT	4.44651314557062
1	224	2 Light	V	V	WT	V_V_WT	0.127	8.184	1_V_V_WT	V_V_WT	4.45743997567041
1	225	2 Light	V	V	WT	V_V_WT	0.077	8.604	1_V_V_WT	V_V_WT	4.46848922906942
1	226	2 Light	V	V	WT	V_V_WT	0.043	8.502	1_V_V_WT	V_V_WT	4.47967322020579
1	227	2 Light	V	V	WT	V_V_WT	0.52	8.75	1_V_V_WT	V_V_WT	4.49100426728062
1	228	2 Light	V	V	WT	V_V_WT	0.256	8.875	1_V_V_WT	V_V_WT	4.5024946697587
1	229	2 Light	V	V	WT	V_V_WT	0.116	9.06	1_V_V_WT	V_V_WT	4.51415651713567
1	230	2 Light	V	V	WT	V_V_WT	0.092	9.119	1_V_V_WT	V_V_WT	4.52600145453153
1	231	2 Light	V	V	WT	V_V_WT	0.048	9.342	1_V_V_WT	V_V_WT	4.53804060572259
1	232	2 Light	V	V	WT	V_V_WT	0.025	9.365	1_V_V_WT	V_V_WT	4.55028479568763
1	233	2 Light	V	V	WT	V_V_WT	0.077	9.328	1_V_V_WT	V_V_WT	4.56274411304199
1	234	2 Light	V	V	WT	V_V_WT	0.08	9.594	1_V_V_WT	V_V_WT	4.57542845932608
1	235	2 Light	V	V	WT	V_V_WT	0.153	9.5	1_V_V_WT	V_V_WT	4.5883477369625
1	236	2 Light	V	V	WT	V_V_WT	0.276	9.528	1_V_V_WT	V_V_WT	4.60151184880693
1	237	2 Light	V	V	WT	V_V_WT	0	9.579	1_V_V_WT	V_V_WT	4.61493036018302
1	238	2 Light	V	V	WT	V_V_WT	0.144	9.711	1_V_V_WT	V_V_WT	4.6286111323015
1	239	2 Light	V	V	WT	V_V_WT	0.221	9.928	1_V_V_WT	V_V_WT	4.64255987023776
1	240	2 Light	V	V	WT	V_V_WT	0.165	10.017	1_V_V_WT	V_V_WT	4.65678000105951
1	241	2 Light	V	V	WT	V_V_WT	0.206	10.165	1_V_V_WT	V_V_WT	4.67127297723354
1	242	2 Light	V	V	WT	V_V_WT	0.151	10.285	1_V_V_WT	V_V_WT	4.68603943076656
1	243	2 Light	V	V	WT	V_V_WT	0.161	10.716	1_V_V_WT	V_V_WT	4.70107786160699
1	244	2 Light	V	V	WT	V_V_WT	0.23	10.801	1_V_V_WT	V_V_WT	4.71638461418013
1	245	2 Light	V	V	WT	V_V_WT	0.09	10.875	1_V_V_WT	V_V_WT	4.73195516008981
1	246	2 Light	V	V	WT	V_V_WT	0.126	10.9	1_V_V_WT	V_V_WT	4.74778320848814
1	247	2 Light	V	V	WT	V_V_WT	0.311	10.972	1_V_V_WT	V_V_WT	4.76386159433458
1	248	2 Light	V	V	WT	V_V_WT	0.138	11.173	1_V_V_WT	V_V_WT	4.78018098383454
1	249	2 Light	V	V	WT	V_V_WT	0.175	11.32	1_V_V_WT	V_V_WT	4.79672947967731
1	250	2 Light	V	V	WT	V_V_WT	0.091	11.315	1_V_V_WT	V_V_WT	4.8134926831008
1	251	2 Light	V	V	WT	V_V_WT	0.203	11.537	1_V_V_WT	V_V_WT	4.83045377462506
1	252	2 Light	V	V	WT	V_V_WT	0.163	11.64	1_V_V_WT	V_V_WT	4.8475936074394
1	253	2 Light	V	V	WT	V_V_WT	0.4	11.686	1_V_V_WT	V_V_WT	4.86489117181576
1	254	2 Light	V	V	WT	V_V_WT	0.172	11.638	1_V_V_WT	V_V_WT	4.88232508781374
1	255	2 Light	V	V	WT	V_V_WT	0.542	11.855	1_V_V_WT	V_V_WT	4.89987367759557
1	256	2 Light	V	V	WT	V_V_WT	0.196	11.969	1_V_V_WT	V_V_WT	4.9175140704349
1	257	2 Light	V	V	WT	V_V_WT	0.345	11.577	1_V_V_WT	V_V_WT	4.93522309501361
1	258	2 Light	V	V	WT	V_V_WT	0.24	11.638	1_V_V_WT	V_V_WT	4.95297737210743
1	259	2 Light	V	V	WT	V_V_WT	0.185	11.896	1_V_V_WT	V_V_WT	4.97075267998441
1	260	2 Light	V	V	WT	V_V_WT	0.111	12.054	1_V_V_WT	V_V_WT	4.98852444326203
1	261	2 Light	V	V	WT	V_V_WT	0.323	12.357	1_V_V_WT	V_V_WT	5.00626750946006
1	262	2 Light	V	V	WT	V_V_WT	0.076	12.573	1_V_V_WT	V_V_WT	5.02395658127464
1	263	2 Light	V	V	WT	V_V_WT	0.17	12.781	1_V_V_WT	V_V_WT	5.0415663220381
1	264	2 Light	V	V	WT	V_V_WT	0.266	12.936	1_V_V_WT	V_V_WT	5.0590712375648
1	265	2 Light	V	V	WT	V_V_WT	0.083	13.03	1_V_V_WT	V_V_WT	5.07644579675732
1	266	2 Light	V	V	WT	V_V_WT	0.173	13.171	1_V_V_WT	V_V_WT	5.09366446570023
1	267	2 Light	V	V	WT	V_V_WT	0.21	13.4	1_V_V_WT	V_V_WT	5.11070171251056
1	268	2 Light	V	V	WT	V_V_WT	0.205	13.537	1_V_V_WT	V_V_WT	5.12753200393325
1	269	2 Light	V	V	WT	V_V_WT	0.328	13.609	1_V_V_WT	V_V_WT	5.14412998013653
1	270	2 Light	V	V	WT	V_V_WT	0.119	13.623	1_V_V_WT	V_V_WT	5.16047117725068
1	271	2 Light	V	V	WT	V_V_WT	0.321	13.74	1_V_V_WT	V_V_WT	5.17653236362521
1	272	2 Light	V	V	WT	V_V_WT	0.164	13.686	1_V_V_WT	V_V_WT	5.19229173235288
1	273	2 Light	V	V	WT	V_V_WT	0.488	13.813	1_V_V_WT	V_V_WT	5.20772878431227
1	274	2 Light	V	V	WT	V_V_WT	0.202	13.65	1_V_V_WT	V_V_WT	5.22282361286647
1	275	2 Light	V	V	WT	V_V_WT	0.265	13.887	1_V_V_WT	V_V_WT	5.23755795715705
1	276	2 Light	V	V	WT	V_V_WT	0.111	13.912	1_V_V_WT	V_V_WT	5.25191564842921
1	277	2 Light	V	V	WT	V_V_WT	0.177	13.922	1_V_V_WT	V_V_WT	5.26588235662972
1	278	2 Light	V	V	WT	V_V_WT	0.264	14.01	1_V_V_WT	V_V_WT	5.27944453751387
1	279	2 Light	V	V	WT	V_V_WT	0.253	14.135	1_V_V_WT	V_V_WT	5.29259072383743
1	280	2 Light	V	V	WT	V_V_WT	0.088	14.375	1_V_V_WT	V_V_WT	5.30531201657374
1	281	2 Light	V	V	WT	V_V_WT	0.337	14.461	1_V_V_WT	V_V_WT	5.31760171610203
1	282	2 Light	V	V	WT	V_V_WT	0.18	14.749	1_V_V_WT	V_V_WT	5.32945402753313
1	283	2 Light	V	V	WT	V_V_WT	0.227	14.566	1_V_V_WT	V_V_WT	5.34086500523589
1	284	2 Light	V	V	WT	V_V_WT	0.079	14.609	1_V_V_WT	V_V_WT	5.35183163920066
1	285	2 Light	V	V	WT	V_V_WT	0.294	14.275	1_V_V_WT	V_V_WT	5.36235327659533
1	286	2 Light	V	V	WT	V_V_WT	0.157	14.499	1_V_V_WT	V_V_WT	5.37243209722438
1	287	2 Light	V	V	WT	V_V_WT	0.128	14.307	1_V_V_WT	V_V_WT	5.38207309835812
1	288	2 Light	V	V	WT	V_V_WT	0.317	14.368	1_V_V_WT	V_V_WT	5.39128406403929
1	289	2 Light	V	V	WT	V_V_WT	0.374	14.492	1_V_V_WT	V_V_WT	5.40007507213127
1	290	2 Light	V	V	WT	V_V_WT	0.25	14.448	1_V_V_WT	V_V_WT	5.4084566582521
1	291	2 Light	V	V	WT	V_V_WT	0.351	14.348	1_V_V_WT	V_V_WT	5.41643977583501
1	292	2 Light	V	V	WT	V_V_WT	0.241	14.542	1_V_V_WT	V_V_WT	5.42403744910701
1	293	2 Light	V	V	WT	V_V_WT	0.285	14.576	1_V_V_WT	V_V_WT	5.43126509634825
1	294	2 Light	V	V	WT	V_V_WT	0.235	14.575	1_V_V_WT	V_V_WT	5.43814040632737
1	295	2 Light	V	V	WT	V_V_WT	0.247	14.767	1_V_V_WT	V_V_WT	5.44468286967569
1	296	2 Light	V	V	WT	V_V_WT	0.417	14.74	1_V_V_WT	V_V_WT	5.45091263231304
1	297	2 Light	V	V	WT	V_V_WT	0.229	14.764	1_V_V_WT	V_V_WT	5.45685132701858
1	298	2 Light	V	V	WT	V_V_WT	0.281	14.964	1_V_V_WT	V_V_WT	5.46252222012823
1	299	2 Light	V	V	WT	V_V_WT	0.293	14.885	1_V_V_WT	V_V_WT	5.46795002671253
1	300	2 Light	V	V	WT	V_V_WT	0.179	15.161	1_V_V_WT	V_V_WT	5.47316071062738
1	301	2 Light	V	V	WT	V_V_WT	0.323	15.165	1_V_V_WT	V_V_WT	5.47818127564147
1	302	2 Light	V	V	WT	V_V_WT	0.097	15.284	1_V_V_WT	V_V_WT	5.4830394518675
1	303	2 Light	V	V	WT	V_V_WT	0.288	15.141	1_V_V_WT	V_V_WT	5.48776316727698
1	304	2 Light	V	V	WT	V_V_WT	0.067	15.107	1_V_V_WT	V_V_WT	5.49238062373106
1	305	2 Light	V	V	WT	V_V_WT	0.327	15.029	1_V_V_WT	V_V_WT	5.49692017948632
1	306	2 Light	V	V	WT	V_V_WT	0.151	15.316	1_V_V_WT	V_V_WT	5.50141021382689
1	307	2 Light	V	V	WT	V_V_WT	0.321	15.425	1_V_V_WT	V_V_WT	5.50587901375374
1	308	2 Light	V	V	WT	V_V_WT	0.226	15.523	1_V_V_WT	V_V_WT	5.51035434561593
1	309	2 Light	V	V	WT	V_V_WT	0.3	15.325	1_V_V_WT	V_V_WT	5.51486334183298
1	310	2 Light	V	V	WT	V_V_WT	0.331	15.485	1_V_V_WT	V_V_WT	5.51943278354337
1	311	2 Light	V	V	WT	V_V_WT	0.289	15.359	1_V_V_WT	V_V_WT	5.52408834840034
1	312	2 Light	V	V	WT	V_V_WT	0.451	15.374	1_V_V_WT	V_V_WT	5.52885449494641
1	313	2 Light	V	V	WT	V_V_WT	0.217	15.373	1_V_V_WT	V_V_WT	5.53375510493346
1	314	2 Light	V	V	WT	V_V_WT	0.215	15.48	1_V_V_WT	V_V_WT	5.53881240610647
1	315	2 Light	V	V	WT	V_V_WT	0.208	15.339	1_V_V_WT	V_V_WT	5.54404647699388
1	316	2 Light	V	V	WT	V_V_WT	0.42	15.41	1_V_V_WT	V_V_WT	5.54947504908565
1	317	2 Light	V	V	WT	V_V_WT	0.153	15.698	1_V_V_WT	V_V_WT	5.55511332380968
1	318	2 Light	V	V	WT	V_V_WT	0.301	15.725	1_V_V_WT	V_V_WT	5.56097427396427
1	319	2 Light	V	V	WT	V_V_WT	0.309	15.485	1_V_V_WT	V_V_WT	5.56707042309094
1	320	2 Light	V	V	WT	V_V_WT	0.067	15.43	1_V_V_WT	V_V_WT	5.5734142932732
1	321	2 Light	V	V	WT	V_V_WT	0.223	15.406	1_V_V_WT	V_V_WT	5.58001786318191
1	322	2 Light	V	V	WT	V_V_WT	0.27	15.366	1_V_V_WT	V_V_WT	5.58689036883502
1	323	2 Light	V	V	WT	V_V_WT	0.204	15.361	1_V_V_WT	V_V_WT	5.59403825530245
1	324	2 Light	V	V	WT	V_V_WT	0.265	15.266	1_V_V_WT	V_V_WT	5.60146740491529
1	325	2 Light	V	V	WT	V_V_WT	0.275	15.259	1_V_V_WT	V_V_WT	5.6091831042172
1	326	2 Light	V	V	WT	V_V_WT	0.146	15.191	1_V_V_WT	V_V_WT	5.61718764792835
1	327	2 Light	V	V	WT	V_V_WT	0.234	15.472	1_V_V_WT	V_V_WT	5.62547972075158
1	328	2 Light	V	V	WT	V_V_WT	0.405	15.527	1_V_V_WT	V_V_WT	5.63405437620413
1	329	2 Light	V	V	WT	V_V_WT	0.249	15.801	1_V_V_WT	V_V_WT	5.64290303784043
1	330	2 Light	V	V	WT	V_V_WT	0.395	15.927	1_V_V_WT	V_V_WT	5.65201411603719
1	331	2 Light	V	V	WT	V_V_WT	0.325	16.176	1_V_V_WT	V_V_WT	5.66137541798906
1	332	2 Light	V	V	WT	V_V_WT	0.283	16.692	1_V_V_WT	V_V_WT	5.67097475064762
1	333	2 Light	V	V	WT	V_V_WT	0.345	16.483	1_V_V_WT	V_V_WT	5.68079992153142
1	334	2 Light	V	V	WT	V_V_WT	0.168	16.901	1_V_V_WT	V_V_WT	5.69083819281319
1	335	2 Light	V	V	WT	V_V_WT	0.187	16.825	1_V_V_WT	V_V_WT	5.70107464466794
1	336	2 Light	V	V	WT	V_V_WT	0.398	16.988	1_V_V_WT	V_V_WT	5.71149330652686
1	337	2 Light	V	V	WT	V_V_WT	0.286	16.848	1_V_V_WT	V_V_WT	5.72207570641067
1	338	2 Light	V	V	WT	V_V_WT	0.362	16.837	1_V_V_WT	V_V_WT	5.73280048349443
1	339	2 Light	V	V	WT	V_V_WT	0.055	16.874	1_V_V_WT	V_V_WT	5.74364397330338
1	340	2 Light	V	V	WT	V_V_WT	0.248	16.815	1_V_V_WT	V_V_WT	5.75458205375272
1	341	2 Light	V	V	WT	V_V_WT	0.211	16.856	1_V_V_WT	V_V_WT	5.76559060335365
1	342	2 Light	V	V	WT	V_V_WT	0.195	16.743	1_V_V_WT	V_V_WT	5.77664516413163
1	343	2 Light	V	V	WT	V_V_WT	0.226	16.73	1_V_V_WT	V_V_WT	5.78771992788242
1	344	2 Light	V	V	WT	V_V_WT	0.186	16.918	1_V_V_WT	V_V_WT	5.79878875020866
1	345	2 Light	V	V	WT	V_V_WT	0.153	16.905	1_V_V_WT	V_V_WT	5.80982525179587
1	346	2 Light	V	V	WT	V_V_WT	0.228	16.824	1_V_V_WT	V_V_WT	5.82080210774185
1	347	2 Light	V	V	WT	V_V_WT	0.416	17.019	1_V_V_WT	V_V_WT	5.83169159349167
1	348	2 Light	V	V	WT	V_V_WT	0.344	17.153	1_V_V_WT	V_V_WT	5.84246532079134
1	349	2 Light	V	V	WT	V_V_WT	0.134	17.185	1_V_V_WT	V_V_WT	5.85309473708348
1	350	2 Light	V	V	WT	V_V_WT	0.195	17.395	1_V_V_WT	V_V_WT	5.86355122917424
1	351	2 Light	V	V	WT	V_V_WT	0.327	17.65	1_V_V_WT	V_V_WT	5.87380591752284
1	352	2 Light	V	V	WT	V_V_WT	0.201	17.585	1_V_V_WT	V_V_WT	5.88382976984497
1	353	2 Light	V	V	WT	V_V_WT	0.28	17.772	1_V_V_WT	V_V_WT	5.89359379956554
1	354	2 Light	V	V	WT	V_V_WT	0.14	17.611	1_V_V_WT	V_V_WT	5.90306926628687
1	355	2 Light	V	V	WT	V_V_WT	0.24	17.857	1_V_V_WT	V_V_WT	5.91222786444194
1	356	2 Light	V	V	WT	V_V_WT	0.349	18.026	1_V_V_WT	V_V_WT	5.92104190892572
1	357	2 Light	V	V	WT	V_V_WT	0.51	18.415	1_V_V_WT	V_V_WT	5.92948451073346
1	358	2 Light	V	V	WT	V_V_WT	0.336	18.29	1_V_V_WT	V_V_WT	5.93752974655784
1	359	2 Light	V	V	WT	V_V_WT	0.567	18.226	1_V_V_WT	V_V_WT	5.94515281678748
1	360	2 Light	V	V	WT	V_V_WT	0.305	18.099	1_V_V_WT	V_V_WT	5.95232996430256
1	361	2 Light	V	V	WT	V_V_WT	0.572	17.882	1_V_V_WT	V_V_WT	5.95903764415995
1	362	2 Light	V	V	WT	V_V_WT	0.613	17.71	1_V_V_WT	V_V_WT	5.96525259197488
1	363	2 Light	V	V	WT	V_V_WT	0.079	17.489	1_V_V_WT	V_V_WT	5.97095296830095
1	364	2 Light	V	V	WT	V_V_WT	0.485	17.522	1_V_V_WT	V_V_WT	5.97611841413408
1	365	2 Light	V	V	WT	V_V_WT	0.251	17.487	1_V_V_WT	V_V_WT	5.98072887391077
1	366	2 Light	V	V	WT	V_V_WT	0.314	17.363	1_V_V_WT	V_V_WT	5.9847646425797
1	367	2 Light	V	V	WT	V_V_WT	0.181	17.253	1_V_V_WT	V_V_WT	5.98820742652715
1	368	2 Light	V	V	WT	V_V_WT	0.215	17.127	1_V_V_WT	V_V_WT	5.99103966629511
1	369	2 Light	V	V	WT	V_V_WT	0.337	17.476	1_V_V_WT	V_V_WT	5.99324533064771
1	370	2 Light	V	V	WT	V_V_WT	0.272	17.41	1_V_V_WT	V_V_WT	5.99480877035266
1	371	2 Light	V	V	WT	V_V_WT	0.33	17.416	1_V_V_WT	V_V_WT	5.99571433547205
1	372	2 Light	V	V	WT	V_V_WT	0.338	17.467	1_V_V_WT	V_V_WT	5.99594680881375
1	373	2 Light	V	V	WT	V_V_WT	0.204	17.809	1_V_V_WT	V_V_WT	5.99549313751217
1	374	2 Light	V	V	WT	V_V_WT	0.403	17.779	1_V_V_WT	V_V_WT	5.9943424707203
1	375	2 Light	V	V	WT	V_V_WT	0.195	18.059	1_V_V_WT	V_V_WT	5.99248486283543
1	376	2 Light	V	V	WT	V_V_WT	0.339	18.049	1_V_V_WT	V_V_WT	5.98991269455757
1	377	2 Light	V	V	WT	V_V_WT	0.348	17.824	1_V_V_WT	V_V_WT	5.98662119049978
1	378	2 Light	V	V	WT	V_V_WT	0.435	17.612	1_V_V_WT	V_V_WT	5.98260798463537
1	379	2 Light	V	V	WT	V_V_WT	0.341	17.973	1_V_V_WT	V_V_WT	5.97787119634875
1	380	2 Light	V	V	WT	V_V_WT	0.277	17.909	1_V_V_WT	V_V_WT	5.9724094611039
1	381	2 Light	V	V	WT	V_V_WT	0.478	17.892	1_V_V_WT	V_V_WT	5.96622400771828
1	382	2 Light	V	V	WT	V_V_WT	0.205	18.147	1_V_V_WT	V_V_WT	5.95931869357588
1	383	2 Light	V	V	WT	V_V_WT	0.391	18.114	1_V_V_WT	V_V_WT	5.95169790322632
1	384	2 Light	V	V	WT	V_V_WT	0.104	18.11	1_V_V_WT	V_V_WT	5.94336602129398
1	385	2 Light	V	V	WT	V_V_WT	0.521	18.076	1_V_V_WT	V_V_WT	5.93432743264781
1	386	2 Light	V	V	WT	V_V_WT	0.315	17.914	1_V_V_WT	V_V_WT	5.92458711234493
1	387	2 Light	V	V	WT	V_V_WT	0.623	17.608	1_V_V_WT	V_V_WT	5.9141530008301
1	388	2 Light	V	V	WT	V_V_WT	0.28	17.481	1_V_V_WT	V_V_WT	5.90303604575502
1	389	2 Light	V	V	WT	V_V_WT	0.185	17.208	1_V_V_WT	V_V_WT	5.89124779868844
1	390	2 Light	V	V	WT	V_V_WT	0.268	17.226	1_V_V_WT	V_V_WT	5.87880045876262
1	391	2 Light	V	V	WT	V_V_WT	0.108	16.766	1_V_V_WT	V_V_WT	5.86570881650188
1	392	2 Light	V	V	WT	V_V_WT	0.111	16.274	1_V_V_WT	V_V_WT	5.85198898817051
1	393	2 Light	V	V	WT	V_V_WT	0.124	16.362	1_V_V_WT	V_V_WT	5.83766049552218
1	394	2 Light	V	V	WT	V_V_WT	0.201	16.163	1_V_V_WT	V_V_WT	5.82274701949859
1	395	2 Light	V	V	WT	V_V_WT	0.152	16.033	1_V_V_WT	V_V_WT	5.8072757665499
1	396	2 Light	V	V	WT	V_V_WT	0.274	15.893	1_V_V_WT	V_V_WT	5.79127465244246
1	397	2 Light	V	V	WT	V_V_WT	0.176	15.944	1_V_V_WT	V_V_WT	5.77477234225386
1	398	2 Light	V	V	WT	V_V_WT	0.236	15.916	1_V_V_WT	V_V_WT	5.75780050183412
1	399	2 Light	V	V	WT	V_V_WT	0.404	15.685	1_V_V_WT	V_V_WT	5.74039232102954
1	400	2 Light	V	V	WT	V_V_WT	0.182	15.594	1_V_V_WT	V_V_WT	5.72258486494105
1	401	2 Light	V	V	WT	V_V_WT	0.217	15.54	1_V_V_WT	V_V_WT	5.70441989345713
1	402	2 Light	V	V	WT	V_V_WT	0.246	15.383	1_V_V_WT	V_V_WT	5.68594310957859
1	403	2 Light	V	V	WT	V_V_WT	0.568	15.567	1_V_V_WT	V_V_WT	5.66720100670348
1	404	2 Light	V	V	WT	V_V_WT	0.156	15.535	1_V_V_WT	V_V_WT	5.6482400777189
1	405	2 Light	V	V	WT	V_V_WT	0.433	15.577	1_V_V_WT	V_V_WT	5.62910681635596
1	406	2 Light	V	V	WT	V_V_WT	0.218	15.569	1_V_V_WT	V_V_WT	5.60984850534445
1	407	2 Light	V	V	WT	V_V_WT	0.191	15.567	1_V_V_WT	V_V_WT	5.59051637084813
1	408	2 Light	V	V	WT	V_V_WT	0.132	15.347	1_V_V_WT	V_V_WT	5.57116631922027
1	409	2 Light	V	V	WT	V_V_WT	0.495	15.284	1_V_V_WT	V_V_WT	5.55185885826522
1	410	2 Light	V	V	WT	V_V_WT	0.131	15.093	1_V_V_WT	V_V_WT	5.53265899089724
1	411	2 Light	V	V	WT	V_V_WT	0.31	14.72	1_V_V_WT	V_V_WT	5.51363608813061
1	412	2 Light	V	V	WT	V_V_WT	0.456	14.698	1_V_V_WT	V_V_WT	5.49486305700255
1	413	2 Light	V	V	WT	V_V_WT	0.247	14.418	1_V_V_WT	V_V_WT	5.47641414504829
1	414	2 Light	V	V	WT	V_V_WT	0.136	14.495	1_V_V_WT	V_V_WT	5.45836614699652
1	415	2 Light	V	V	WT	V_V_WT	0.206	14.002	1_V_V_WT	V_V_WT	5.44079649370361
1	416	2 Light	V	V	WT	V_V_WT	0.187	13.88	1_V_V_WT	V_V_WT	5.4237826168755
1	417	2 Light	V	V	WT	V_V_WT	0.204	13.398	1_V_V_WT	V_V_WT	5.40740194706746
1	418	2 Light	V	V	WT	V_V_WT	0.209	13.184	1_V_V_WT	V_V_WT	5.3917323099858
1	419	2 Light	V	V	WT	V_V_WT	0.294	13.06	1_V_V_WT	V_V_WT	5.3768534351489
1	420	2 Light	V	V	WT	V_V_WT	0.323	12.878	1_V_V_WT	V_V_WT	5.36284677228009
1	421	2 Light	V	V	WT	V_V_WT	0.112	12.88	1_V_V_WT	V_V_WT	5.3497941016253
1	422	2 Light	V	V	WT	V_V_WT	0.121	12.893	1_V_V_WT	V_V_WT	5.33777720499877
1	423	2 Light	V	V	WT	V_V_WT	0.167	12.87	1_V_V_WT	V_V_WT	5.32687790473905
1	424	2 Light	V	V	WT	V_V_WT	0.286	12.807	1_V_V_WT	V_V_WT	5.31717819501945
1	425	2 Light	V	V	WT	V_V_WT	0.121	12.918	1_V_V_WT	V_V_WT	5.30876011119576
1	426	2 Light	V	V	WT	V_V_WT	0.174	12.873	1_V_V_WT	V_V_WT	5.30170568886353
1	427	2 Light	V	V	WT	V_V_WT	0.232	12.98	1_V_V_WT	V_V_WT	5.29609666360486
1	428	2 Light	V	V	WT	V_V_WT	0.187	12.905	1_V_V_WT	V_V_WT	5.29201356776347
1	429	2 Light	V	V	WT	V_V_WT	0.106	12.82	1_V_V_WT	V_V_WT	5.28953614648293
1	430	2 Light	V	V	WT	V_V_WT	0.181	12.833	1_V_V_WT	V_V_WT	5.28874219861372
1	431	2 Light	V	V	WT	V_V_WT	0.276	12.853	1_V_V_WT	V_V_WT	5.28970903623002
1	432	2 Light	V	V	WT	V_V_WT	0.181	12.936	1_V_V_WT	V_V_WT	5.2925139711485
1	433	2 Light	V	V	WT	V_V_WT	0.388	12.695	1_V_V_WT	V_V_WT	5.29723344333364
1	434	2 Light	V	V	WT	V_V_WT	0.371	12.972	1_V_V_WT	V_V_WT	5.3039394375845
1	435	2 Light	V	V	WT	V_V_WT	0.237	12.91	1_V_V_WT	V_V_WT	5.31269919172182
1	436	2 Light	V	V	WT	V_V_WT	0.331	12.967	1_V_V_WT	V_V_WT	5.3235789767467
1	437	2 Light	V	V	WT	V_V_WT	0.346	13.036	1_V_V_WT	V_V_WT	5.3366438130821
1	438	2 Light	V	V	WT	V_V_WT	0.215	13.293	1_V_V_WT	V_V_WT	5.35195238388598
1	439	2 Light	V	V	WT	V_V_WT	0.278	13.214	1_V_V_WT	V_V_WT	5.36955534390726
1	440	3 Dark	V	V	WT	V_V_WT	0.086	13.494	1_V_V_WT	V_V_WT	5.38949630756487
1	441	3 Dark	V	V	WT	V_V_WT	0.105	13.575	1_V_V_WT	V_V_WT	5.4118174655415
1	442	3 Dark	V	V	WT	V_V_WT	0.183	13.625	1_V_V_WT	V_V_WT	5.43656100785332
1	443	3 Dark	V	V	WT	V_V_WT	0.111	13.703	1_V_V_WT	V_V_WT	5.46376739911807
1	444	3 Dark	V	V	WT	V_V_WT	0.181	13.835	1_V_V_WT	V_V_WT	5.49346841266574
1	445	3 Dark	V	V	WT	V_V_WT	0.028	14.037	1_V_V_WT	V_V_WT	5.52568694548143
1	446	3 Dark	V	V	WT	V_V_WT	0.193	14.257	1_V_V_WT	V_V_WT	5.56044410745152
1	447	3 Dark	V	V	WT	V_V_WT	0.141	14.312	1_V_V_WT	V_V_WT	5.59776100878889
1	448	3 Dark	V	V	WT	V_V_WT	0.066	14.48	1_V_V_WT	V_V_WT	5.63765679468354
1	449	3 Dark	V	V	WT	V_V_WT	0.061	14.455	1_V_V_WT	V_V_WT	5.68014076572886
1	450	3 Dark	V	V	WT	V_V_WT	0.086	14.403	1_V_V_WT	V_V_WT	5.72521230534871
1	451	3 Dark	V	V	WT	V_V_WT	0.11	14.786	1_V_V_WT	V_V_WT	5.77286679681131
1	452	3 Dark	V	V	WT	V_V_WT	0.124	15.134	1_V_V_WT	V_V_WT	5.82308957190199
1	453	3 Dark	V	V	WT	V_V_WT	0.101	15.384	1_V_V_WT	V_V_WT	5.87585591807692
1	454	3 Dark	V	V	WT	V_V_WT	0.138	15.528	1_V_V_WT	V_V_WT	5.93113713999861
1	455	3 Dark	V	V	WT	V_V_WT	0.263	15.827	1_V_V_WT	V_V_WT	5.98889664153417
1	456	3 Dark	V	V	WT	V_V_WT	0.229	15.877	1_V_V_WT	V_V_WT	6.04909394786343
1	457	3 Dark	V	V	WT	V_V_WT	0.283	16.085	1_V_V_WT	V_V_WT	6.11168096614028
1	458	3 Dark	V	V	WT	V_V_WT	0.161	16.265	1_V_V_WT	V_V_WT	6.17660590416205
1	459	3 Dark	V	V	WT	V_V_WT	0.319	16.524	1_V_V_WT	V_V_WT	6.24380978093961
1	460	3 Dark	V	V	WT	V_V_WT	0.195	16.772	1_V_V_WT	V_V_WT	6.31323016617365
1	461	3 Dark	V	V	WT	V_V_WT	0.237	16.795	1_V_V_WT	V_V_WT	6.38479801183883
1	462	3 Dark	V	V	WT	V_V_WT	0.329	17.085	1_V_V_WT	V_V_WT	6.45844261609331
1	463	3 Dark	V	V	WT	V_V_WT	0.327	17.185	1_V_V_WT	V_V_WT	6.53409327683887
1	464	3 Dark	V	V	WT	V_V_WT	0.433	17.066	1_V_V_WT	V_V_WT	6.61167801428998
1	465	3 Dark	V	V	WT	V_V_WT	0.371	17.126	1_V_V_WT	V_V_WT	6.69111857298666
1	466	3 Dark	V	V	WT	V_V_WT	0.275	17.17	1_V_V_WT	V_V_WT	6.77232970282317
1	467	3 Dark	V	V	WT	V_V_WT	0.26	17.154	1_V_V_WT	V_V_WT	6.85522078428229
1	468	3 Dark	V	V	WT	V_V_WT	0.389	17.251	1_V_V_WT	V_V_WT	6.93970014610362
1	469	3 Dark	V	V	WT	V_V_WT	0.416	17.401	1_V_V_WT	V_V_WT	7.02567544178183
1	470	3 Dark	V	V	WT	V_V_WT	0.411	17.571	1_V_V_WT	V_V_WT	7.11305161621088
1	471	3 Dark	V	V	WT	V_V_WT	0.391	17.766	1_V_V_WT	V_V_WT	7.20173293751301
1	472	3 Dark	V	V	WT	V_V_WT	0.506	18.126	1_V_V_WT	V_V_WT	7.2916236750017
1	473	3 Dark	V	V	WT	V_V_WT	0.325	18.257	1_V_V_WT	V_V_WT	7.38262809639144
1	474	3 Dark	V	V	WT	V_V_WT	0.268	18.421	1_V_V_WT	V_V_WT	7.47465045425737
1	475	3 Dark	V	V	WT	V_V_WT	0.408	18.875	1_V_V_WT	V_V_WT	7.56759493842636
1	476	3 Dark	V	V	WT	V_V_WT	0.407	19.208	1_V_V_WT	V_V_WT	7.66136572313901
1	477	3 Dark	V	V	WT	V_V_WT	0.259	19.383	1_V_V_WT	V_V_WT	7.7558669810851
1	478	3 Dark	V	V	WT	V_V_WT	0.377	19.748	1_V_V_WT	V_V_WT	7.85100337550494
1	479	3 Dark	V	V	WT	V_V_WT	0.269	20.298	1_V_V_WT	V_V_WT	7.94668152275562
1	480	3 Dark	V	V	WT	V_V_WT	0.271	20.609	1_V_V_WT	V_V_WT	8.04280924143293
1	481	3 Dark	V	V	WT	V_V_WT	0.495	20.763	1_V_V_WT	V_V_WT	8.13929720880342
1	482	3 Dark	V	V	WT	V_V_WT	0.469	21.068	1_V_V_WT	V_V_WT	8.23605773060889
1	483	3 Dark	V	V	WT	V_V_WT	0.417	21.246	1_V_V_WT	V_V_WT	8.33300777511587
1	484	3 Dark	V	V	WT	V_V_WT	0.43	21.522	1_V_V_WT	V_V_WT	8.43006923838608
1	485	3 Dark	V	V	WT	V_V_WT	0.42	21.4	1_V_V_WT	V_V_WT	8.52716501942878
1	486	3 Dark	V	V	WT	V_V_WT	0.224	21.602	1_V_V_WT	V_V_WT	8.62421923508005
1	487	3 Dark	V	V	WT	V_V_WT	0.44	21.65	1_V_V_WT	V_V_WT	8.72116213795982
1	488	3 Dark	V	V	WT	V_V_WT	0.367	21.842	1_V_V_WT	V_V_WT	8.81793158529207
1	489	3 Dark	V	V	WT	V_V_WT	0.365	21.899	1_V_V_WT	V_V_WT	8.91447328725834
1	490	3 Dark	V	V	WT	V_V_WT	0.429	21.976	1_V_V_WT	V_V_WT	9.01074099552049
1	491	3 Dark	V	V	WT	V_V_WT	0.299	22.225	1_V_V_WT	V_V_WT	9.1066952530928
1	492	3 Dark	V	V	WT	V_V_WT	0.471	22.139	1_V_V_WT	V_V_WT	9.20229933741173
1	493	3 Dark	V	V	WT	V_V_WT	0.488	22.336	1_V_V_WT	V_V_WT	9.29752337300493
1	494	3 Dark	V	V	WT	V_V_WT	0.252	22.249	1_V_V_WT	V_V_WT	9.39234429777989
1	495	3 Dark	V	V	WT	V_V_WT	0.297	22.205	1_V_V_WT	V_V_WT	9.48674171846612
1	496	3 Dark	V	V	WT	V_V_WT	0.375	22.302	1_V_V_WT	V_V_WT	9.58070174213179
1	497	3 Dark	V	V	WT	V_V_WT	0.33	22.107	1_V_V_WT	V_V_WT	9.67421807199291
1	498	3 Dark	V	V	WT	V_V_WT	0.312	21.958	1_V_V_WT	V_V_WT	9.76729055173421
1	499	3 Dark	V	V	WT	V_V_WT	0.428	22.051	1_V_V_WT	V_V_WT	9.85992133763088
1	500	3 Dark	V	V	WT	V_V_WT	0.256	22.251	1_V_V_WT	V_V_WT	9.95211696428574
1	501	3 Dark	V	V	WT	V_V_WT	0.3	22.177	1_V_V_WT	V_V_WT	10.0438860046845
1	502	3 Dark	V	V	WT	V_V_WT	0.543	22.004	1_V_V_WT	V_V_WT	10.1352408036427
1	503	3 Dark	V	V	WT	V_V_WT	0.242	22.166	1_V_V_WT	V_V_WT	10.2261946486346
1	504	3 Dark	V	V	WT	V_V_WT	0.345	22.273	1_V_V_WT	V_V_WT	10.3167615052892
1	505	3 Dark	V	V	WT	V_V_WT	0.482	22.393	1_V_V_WT	V_V_WT	10.4069580421811
1	506	3 Dark	V	V	WT	V_V_WT	0.526	22.448	1_V_V_WT	V_V_WT	10.496801605862
1	507	3 Dark	V	V	WT	V_V_WT	0.316	22.613	1_V_V_WT	V_V_WT	10.5863095418948
1	508	3 Dark	V	V	WT	V_V_WT	0.431	22.477	1_V_V_WT	V_V_WT	10.6754991964347
1	509	3 Dark	V	V	WT	V_V_WT	0.611	22.711	1_V_V_WT	V_V_WT	10.764388094794
1	510	3 Dark	V	V	WT	V_V_WT	0.397	22.956	1_V_V_WT	V_V_WT	10.8529945622102
1	511	3 Dark	V	V	WT	V_V_WT	0.264	22.721	1_V_V_WT	V_V_WT	10.941337422865
1	512	3 Dark	V	V	WT	V_V_WT	0.429	22.626	1_V_V_WT	V_V_WT	11.0294355805648
1	513	3 Dark	V	V	WT	V_V_WT	0.279	22.668	1_V_V_WT	V_V_WT	11.1173079406031
1	514	3 Dark	V	V	WT	V_V_WT	0.414	22.543	1_V_V_WT	V_V_WT	11.2049734068356
1	515	3 Dark	V	V	WT	V_V_WT	0.141	22.372	1_V_V_WT	V_V_WT	11.2924508836923
1	516	3 Dark	V	V	WT	V_V_WT	0.431	22.572	1_V_V_WT	V_V_WT	11.3797588175955
1	517	3 Dark	V	V	WT	V_V_WT	0.331	22.408	1_V_V_WT	V_V_WT	11.4669132908765
1	518	3 Dark	V	V	WT	V_V_WT	0.353	22.414	1_V_V_WT	V_V_WT	11.5539272053937
1	519	3 Dark	V	V	WT	V_V_WT	0.376	22.637	1_V_V_WT	V_V_WT	11.6408105413886
1	520	3 Dark	V	V	WT	V_V_WT	0.272	22.459	1_V_V_WT	V_V_WT	11.7275719718201
1	521	3 Dark	V	V	WT	V_V_WT	0.486	22.532	1_V_V_WT	V_V_WT	11.8142173313537
1	522	3 Dark	V	V	WT	V_V_WT	0.243	22.43	1_V_V_WT	V_V_WT	11.9007517449443
1	523	3 Dark	V	V	WT	V_V_WT	0.524	22.351	1_V_V_WT	V_V_WT	11.9871795178892
1	524	3 Dark	V	V	WT	V_V_WT	0.346	22.495	1_V_V_WT	V_V_WT	12.0735008339191
1	525	3 Dark	V	V	WT	V_V_WT	0.327	22.555	1_V_V_WT	V_V_WT	12.159711692999
1	526	3 Dark	V	V	WT	V_V_WT	0.372	22.652	1_V_V_WT	V_V_WT	12.2458063965737
1	527	3 Dark	V	V	WT	V_V_WT	0.065	22.543	1_V_V_WT	V_V_WT	12.3317758116376
1	528	3 Dark	V	V	WT	V_V_WT	0.24	22.806	1_V_V_WT	V_V_WT	12.4176099487006
1	529	3 Dark	V	V	WT	V_V_WT	0.509	22.78	1_V_V_WT	V_V_WT	12.5032988164991
1	530	3 Dark	V	V	WT	V_V_WT	0.611	22.949	1_V_V_WT	V_V_WT	12.5888316239764
1	531	3 Dark	V	V	WT	V_V_WT	0.317	23.144	1_V_V_WT	V_V_WT	12.6741943760866
1	532	3 Dark	V	V	WT	V_V_WT	0.333	22.879	1_V_V_WT	V_V_WT	12.7593722774969
1	533	3 Dark	V	V	WT	V_V_WT	0.487	23.264	1_V_V_WT	V_V_WT	12.8443505320931
1	534	3 Dark	V	V	WT	V_V_WT	0.375	23.467	1_V_V_WT	V_V_WT	12.9291137097313
1	535	3 Dark	V	V	WT	V_V_WT	0.528	23.626	1_V_V_WT	V_V_WT	13.0136438366348
1	536	3 Dark	V	V	WT	V_V_WT	0.462	23.428	1_V_V_WT	V_V_WT	13.097921784758
1	537	3 Dark	V	V	WT	V_V_WT	0.424	23.555	1_V_V_WT	V_V_WT	13.1819258909139
1	538	3 Dark	V	V	WT	V_V_WT	0.241	23.589	1_V_V_WT	V_V_WT	13.265631763892
1	539	3 Dark	V	V	WT	V_V_WT	0.503	23.399	1_V_V_WT	V_V_WT	13.3490126942843
1	540	3 Dark	V	V	WT	V_V_WT	0.516	23.474	1_V_V_WT	V_V_WT	13.4320400807819
1	541	3 Dark	V	V	WT	V_V_WT	0.26	23.628	1_V_V_WT	V_V_WT	13.5146838756549
1	542	3 Dark	V	V	WT	V_V_WT	0.374	23.49	1_V_V_WT	V_V_WT	13.596913037941
1	543	3 Dark	V	V	WT	V_V_WT	0.459	23.657	1_V_V_WT	V_V_WT	13.6786959952734
1	544	3 Dark	V	V	WT	V_V_WT	0.305	23.835	1_V_V_WT	V_V_WT	13.7600011090745
1	545	3 Dark	V	V	WT	V_V_WT	0.249	24.187	1_V_V_WT	V_V_WT	13.8407969944236
1	546	3 Dark	V	V	WT	V_V_WT	0.424	24.374	1_V_V_WT	V_V_WT	13.9210523337587
1	547	3 Dark	V	V	WT	V_V_WT	0.276	24.543	1_V_V_WT	V_V_WT	14.0007360988824
1	548	3 Dark	V	V	WT	V_V_WT	0.373	24.952	1_V_V_WT	V_V_WT	14.0798187872246
1	549	3 Dark	V	V	WT	V_V_WT	0.588	24.95	1_V_V_WT	V_V_WT	14.1582726284497
1	550	3 Dark	V	V	WT	V_V_WT	0.251	25.336	1_V_V_WT	V_V_WT	14.2360707034711
1	551	3 Dark	V	V	WT	V_V_WT	0.372	25.557	1_V_V_WT	V_V_WT	14.3131886029716
1	552	3 Dark	V	V	WT	V_V_WT	0.369	25.854	1_V_V_WT	V_V_WT	14.3896052033981
1	553	3 Dark	V	V	WT	V_V_WT	0.409	25.777	1_V_V_WT	V_V_WT	14.4653023350529
1	554	3 Dark	V	V	WT	V_V_WT	0.396	25.772	1_V_V_WT	V_V_WT	14.5402624323291
1	555	3 Dark	V	V	WT	V_V_WT	0.357	26.019	1_V_V_WT	V_V_WT	14.6144679279286
1	556	3 Dark	V	V	WT	V_V_WT	0.472	26.25	1_V_V_WT	V_V_WT	14.6879020140389
1	557	3 Dark	V	V	WT	V_V_WT	0.221	26.614	1_V_V_WT	V_V_WT	14.7605509191637
1	558	3 Dark	V	V	WT	V_V_WT	0.575	26.631	1_V_V_WT	V_V_WT	14.8324024303974
1	559	3 Dark	V	V	WT	V_V_WT	0.402	26.463	1_V_V_WT	V_V_WT	14.9034483433342
1	560	3 Dark	V	V	WT	V_V_WT	0.425	26.348	1_V_V_WT	V_V_WT	14.9736853080816
1	561	3 Dark	V	V	WT	V_V_WT	0.495	26.592	1_V_V_WT	V_V_WT	15.0431148454596
1	562	3 Dark	V	V	WT	V_V_WT	0.278	26.592	1_V_V_WT	V_V_WT	15.1117433255726
1	563	3 Dark	V	V	WT	V_V_WT	0.627	26.355	1_V_V_WT	V_V_WT	15.1795819035203
1	564	3 Dark	V	V	WT	V_V_WT	0.548	26.492	1_V_V_WT	V_V_WT	15.2466464114063
1	565	3 Dark	V	V	WT	V_V_WT	0.641	26.372	1_V_V_WT	V_V_WT	15.3129564898496
1	566	3 Dark	V	V	WT	V_V_WT	0.328	26.327	1_V_V_WT	V_V_WT	15.3785332255823
1	567	3 Dark	V	V	WT	V_V_WT	0.443	26.363	1_V_V_WT	V_V_WT	15.4434004647817
1	568	3 Dark	V	V	WT	V_V_WT	0.465	26.696	1_V_V_WT	V_V_WT	15.5075833443125
1	569	3 Dark	V	V	WT	V_V_WT	0.421	26.632	1_V_V_WT	V_V_WT	15.5711094057688
1	570	3 Dark	V	V	WT	V_V_WT	0.472	26.759	1_V_V_WT	V_V_WT	15.6340072843029
1	571	3 Dark	V	V	WT	V_V_WT	0.418	27.056	1_V_V_WT	V_V_WT	15.696308025807
1	572	3 Dark	V	V	WT	V_V_WT	0.291	27.109	1_V_V_WT	V_V_WT	15.7580452782847
1	573	3 Dark	V	V	WT	V_V_WT	0.446	27.055	1_V_V_WT	V_V_WT	15.819254918507
1	574	3 Dark	V	V	WT	V_V_WT	0.592	27.238	1_V_V_WT	V_V_WT	15.8799746592522
1	575	3 Dark	V	V	WT	V_V_WT	0.493	27.769	1_V_V_WT	V_V_WT	15.9402436476698
1	576	3 Dark	V	V	WT	V_V_WT	0.618	27.982	1_V_V_WT	V_V_WT	16.0001019518223
1	577	3 Dark	V	V	WT	V_V_WT	0.5	28.245	1_V_V_WT	V_V_WT	16.0595898383729
1	578	3 Dark	V	V	WT	V_V_WT	0.762	28.211	1_V_V_WT	V_V_WT	16.1187476526392
1	579	3 Dark	V	V	WT	V_V_WT	0.374	27.919	1_V_V_WT	V_V_WT	16.1776154952937
1	580	3 Dark	V	V	WT	V_V_WT	0.658	27.925	1_V_V_WT	V_V_WT	16.2362329809943
1	581	3 Dark	V	V	WT	V_V_WT	0.707	28.059	1_V_V_WT	V_V_WT	16.294639613917
1	582	3 Dark	V	V	WT	V_V_WT	0.54	28.072	1_V_V_WT	V_V_WT	16.3528748986131
1	583	3 Dark	V	V	WT	V_V_WT	0.447	27.916	1_V_V_WT	V_V_WT	16.4109779605604
1	584	3 Dark	V	V	WT	V_V_WT	0.341	27.954	1_V_V_WT	V_V_WT	16.4689864109952
1	585	3 Dark	V	V	WT	V_V_WT	0.574	28.511	1_V_V_WT	V_V_WT	16.5269374836443
1	586	3 Dark	V	V	WT	V_V_WT	0.603	28.652	1_V_V_WT	V_V_WT	16.5848684117508
1	587	3 Dark	V	V	WT	V_V_WT	0.429	29.236	1_V_V_WT	V_V_WT	16.6428158221765
1	588	3 Dark	V	V	WT	V_V_WT	0.257	29.23	1_V_V_WT	V_V_WT	16.7008132677164
1	589	3 Dark	V	V	WT	V_V_WT	0.341	29.388	1_V_V_WT	V_V_WT	16.7588903853032
1	590	3 Dark	V	V	WT	V_V_WT	0.496	29.454	1_V_V_WT	V_V_WT	16.8170733718843
1	591	3 Dark	V	V	WT	V_V_WT	0.561	29.627	1_V_V_WT	V_V_WT	16.8753869583702
1	592	3 Dark	V	V	WT	V_V_WT	0.333	29.91	1_V_V_WT	V_V_WT	16.9338519964692
1	593	3 Dark	V	V	WT	V_V_WT	0.25	30.21	1_V_V_WT	V_V_WT	16.9924853727228
1	594	3 Dark	V	V	WT	V_V_WT	0.512	30.216	1_V_V_WT	V_V_WT	17.051302329951
1	595	3 Dark	V	V	WT	V_V_WT	0.408	30.264	1_V_V_WT	V_V_WT	17.1103138818504
1	596	3 Dark	V	V	WT	V_V_WT	0.417	30.613	1_V_V_WT	V_V_WT	17.1695267675587
1	597	3 Dark	V	V	WT	V_V_WT	0.46	30.696	1_V_V_WT	V_V_WT	17.2289459978992
1	598	3 Dark	V	V	WT	V_V_WT	0.574	30.836	1_V_V_WT	V_V_WT	17.288572225347
1	599	3 Dark	V	V	WT	V_V_WT	0.439	30.982	1_V_V_WT	V_V_WT	17.3484017464161
1	600	3 Dark	V	V	WT	V_V_WT	0.643	30.919	1_V_V_WT	V_V_WT	17.4084291295585
1	601	3 Dark	V	V	WT	V_V_WT	0.557	30.959	1_V_V_WT	V_V_WT	17.4686446754522
1	602	3 Dark	V	V	WT	V_V_WT	0.427	31.123	1_V_V_WT	V_V_WT	17.529033634943
1	603	3 Dark	V	V	WT	V_V_WT	0.405	31.073	1_V_V_WT	V_V_WT	17.5895763206876
1	604	3 Dark	V	V	WT	V_V_WT	0.488	31.089	1_V_V_WT	V_V_WT	17.650249015476
1	605	3 Dark	V	V	WT	V_V_WT	0.78	31.059	1_V_V_WT	V_V_WT	17.7110264562692
1	606	3 Dark	V	V	WT	V_V_WT	0.637	30.8	1_V_V_WT	V_V_WT	17.7718796875795
1	607	3 Dark	V	V	WT	V_V_WT	0.539	30.759	1_V_V_WT	V_V_WT	17.8327754862928
1	608	3 Dark	V	V	WT	V_V_WT	0.339	30.748	1_V_V_WT	V_V_WT	17.8936765787148
1	609	3 Dark	V	V	WT	V_V_WT	0.296	30.947	1_V_V_WT	V_V_WT	17.9545424702744
1	610	3 Dark	V	V	WT	V_V_WT	0.257	30.746	1_V_V_WT	V_V_WT	18.0153314796156
1	611	3 Dark	V	V	WT	V_V_WT	0.506	30.402	1_V_V_WT	V_V_WT	18.07599972143
1	612	3 Dark	V	V	WT	V_V_WT	0.382	30.155	1_V_V_WT	V_V_WT	18.1365023036374
1	613	3 Dark	V	V	WT	V_V_WT	0.253	30.324	1_V_V_WT	V_V_WT	18.1967925053826
1	614	3 Dark	V	V	WT	V_V_WT	0.434	30.56	1_V_V_WT	V_V_WT	18.2568227913398
1	615	3 Dark	V	V	WT	V_V_WT	0.914	30.281	1_V_V_WT	V_V_WT	18.3165441979738
1	616	3 Dark	V	V	WT	V_V_WT	0.613	30.363	1_V_V_WT	V_V_WT	18.3759074037277
1	617	3 Dark	V	V	WT	V_V_WT	0.805	30.498	1_V_V_WT	V_V_WT	18.434863087272
1	618	3 Dark	V	V	WT	V_V_WT	0.569	30.56	1_V_V_WT	V_V_WT	18.4933619273444
1	619	3 Dark	V	V	WT	V_V_WT	0.56	30.618	1_V_V_WT	V_V_WT	18.5513546025092
1	620	3 Dark	V	V	WT	V_V_WT	0.491	30.705	1_V_V_WT	V_V_WT	18.6087917511155
1	621	3 Dark	V	V	WT	V_V_WT	0.668	30.376	1_V_V_WT	V_V_WT	18.665623851965
1	622	3 Dark	V	V	WT	V_V_WT	0.561	30.423	1_V_V_WT	V_V_WT	18.7218013427047
1	623	3 Dark	V	V	WT	V_V_WT	0.927	30.761	1_V_V_WT	V_V_WT	18.777274778989
1	624	3 Dark	V	V	WT	V_V_WT	0.554	30.694	1_V_V_WT	V_V_WT	18.8319953558529
1	625	3 Dark	V	V	WT	V_V_WT	0.689	30.871	1_V_V_WT	V_V_WT	18.885915061151
1	626	3 Dark	V	V	WT	V_V_WT	0.677	30.994	1_V_V_WT	V_V_WT	18.9389860505195
1	627	3 Dark	V	V	WT	V_V_WT	0.526	31.367	1_V_V_WT	V_V_WT	18.991160796021
1	628	3 Dark	V	V	WT	V_V_WT	0.605	31.084	1_V_V_WT	V_V_WT	19.0423933893302
1	629	3 Dark	V	V	WT	V_V_WT	0.567	31.072	1_V_V_WT	V_V_WT	19.0926400867714
1	630	3 Dark	V	V	WT	V_V_WT	0.409	31.145	1_V_V_WT	V_V_WT	19.141859573855
1	631	3 Dark	V	V	WT	V_V_WT	0.458	31.027	1_V_V_WT	V_V_WT	19.1900127321399
1	632	3 Dark	V	V	WT	V_V_WT	0.455	31.081	1_V_V_WT	V_V_WT	19.2370608911087
1	633	3 Dark	V	V	WT	V_V_WT	0.396	31.166	1_V_V_WT	V_V_WT	19.2829659430462
1	634	3 Dark	V	V	WT	V_V_WT	0.608	31.175	1_V_V_WT	V_V_WT	19.3276920352135
1	635	3 Dark	V	V	WT	V_V_WT	0.463	30.981	1_V_V_WT	V_V_WT	19.371203877621
1	636	3 Dark	V	V	WT	V_V_WT	0.359	30.715	1_V_V_WT	V_V_WT	19.413466180801
1	637	3 Dark	V	V	WT	V_V_WT	0.459	30.488	1_V_V_WT	V_V_WT	19.4544443424571
1	638	3 Dark	V	V	WT	V_V_WT	0.751	30.703	1_V_V_WT	V_V_WT	19.4941072236719
1	639	3 Dark	V	V	WT	V_V_WT	0.573	31.128	1_V_V_WT	V_V_WT	19.5324272233403
1	640	3 Dark	V	V	WT	V_V_WT	0.457	31.452	1_V_V_WT	V_V_WT	19.5693782083795
1	641	3 Dark	V	V	WT	V_V_WT	0.363	31.649	1_V_V_WT	V_V_WT	19.6049378384317
1	642	3 Dark	V	V	WT	V_V_WT	0.293	31.864	1_V_V_WT	V_V_WT	19.6390884046129
1	643	3 Dark	V	V	WT	V_V_WT	0.616	32.112	1_V_V_WT	V_V_WT	19.6718169172491
1	644	3 Dark	V	V	WT	V_V_WT	0.577	31.934	1_V_V_WT	V_V_WT	19.7031143683858
1	645	3 Dark	V	V	WT	V_V_WT	0.295	31.496	1_V_V_WT	V_V_WT	19.7329725493298
1	646	3 Dark	V	V	WT	V_V_WT	0.685	31.712	1_V_V_WT	V_V_WT	19.7613840676946
1	647	3 Dark	V	V	WT	V_V_WT	0.564	31.373	1_V_V_WT	V_V_WT	19.788345618165
1	648	3 Dark	V	V	WT	V_V_WT	0.319	31.436	1_V_V_WT	V_V_WT	19.813858796228
1	649	3 Dark	V	V	WT	V_V_WT	0.399	31.517	1_V_V_WT	V_V_WT	19.8379300847296
1	650	3 Dark	V	V	WT	V_V_WT	0.583	31.395	1_V_V_WT	V_V_WT	19.8605700178444
1	651	3 Dark	V	V	WT	V_V_WT	0.232	31.321	1_V_V_WT	V_V_WT	19.8817907284521
1	652	3 Dark	V	V	WT	V_V_WT	0.38	31.329	1_V_V_WT	V_V_WT	19.9016075061709
1	653	3 Dark	V	V	WT	V_V_WT	0.588	30.914	1_V_V_WT	V_V_WT	19.9200371871745
1	654	3 Dark	V	V	WT	V_V_WT	0.445	30.785	1_V_V_WT	V_V_WT	19.9371003740698
1	655	3 Dark	V	V	WT	V_V_WT	0.585	30.552	1_V_V_WT	V_V_WT	19.9528213747306
1	656	3 Dark	V	V	WT	V_V_WT	0.54	30.115	1_V_V_WT	V_V_WT	19.9672259219817
1	657	3 Dark	V	V	WT	V_V_WT	0.833	29.987	1_V_V_WT	V_V_WT	19.9803431576931
1	658	3 Dark	V	V	WT	V_V_WT	0.291	29.83	1_V_V_WT	V_V_WT	19.992206176092
1	659	3 Dark	V	V	WT	V_V_WT	0.427	29.831	1_V_V_WT	V_V_WT	20.0028518330125
1	660	3 Dark	V	V	WT	V_V_WT	0.716	29.731	1_V_V_WT	V_V_WT	20.0123205433325
1	661	3 Dark	V	V	WT	V_V_WT	0.439	29.93	1_V_V_WT	V_V_WT	20.0206555429881
1	662	3 Dark	V	V	WT	V_V_WT	0.481	30.043	1_V_V_WT	V_V_WT	20.0279011028681
1	663	3 Dark	V	V	WT	V_V_WT	0.49	29.932	1_V_V_WT	V_V_WT	20.0341038365632
1	664	3 Dark	V	V	WT	V_V_WT	0.497	29.853	1_V_V_WT	V_V_WT	20.0393129634436
1	665	3 Dark	V	V	WT	V_V_WT	0.586	30.488	1_V_V_WT	V_V_WT	20.0435800383624
1	666	3 Dark	V	V	WT	V_V_WT	0.371	30.583	1_V_V_WT	V_V_WT	20.0469586775755
1	667	3 Dark	V	V	WT	V_V_WT	0.312	30.747	1_V_V_WT	V_V_WT	20.0495040241138
1	668	3 Dark	V	V	WT	V_V_WT	0.554	30.421	1_V_V_WT	V_V_WT	20.0512717144219
1	669	3 Dark	V	V	WT	V_V_WT	0.721	30.55	1_V_V_WT	V_V_WT	20.0523181779731
1	670	3 Dark	V	V	WT	V_V_WT	0.581	30.41	1_V_V_WT	V_V_WT	20.0527000406429
1	671	3 Dark	V	V	WT	V_V_WT	0.703	30.486	1_V_V_WT	V_V_WT	20.0524739761599
1	672	3 Dark	V	V	WT	V_V_WT	0.597	30.616	1_V_V_WT	V_V_WT	20.0516968484622
1	673	3 Dark	V	V	WT	V_V_WT	0.501	30.272	1_V_V_WT	V_V_WT	20.0504255147221
1	674	3 Dark	V	V	WT	V_V_WT	0.256	30.11	1_V_V_WT	V_V_WT	20.0487165251004
1	675	3 Dark	V	V	WT	V_V_WT	0.476	30.594	1_V_V_WT	V_V_WT	20.0466258248758
1	676	3 Dark	V	V	WT	V_V_WT	0.829	30.483	1_V_V_WT	V_V_WT	20.0442084715872
1	677	3 Dark	V	V	WT	V_V_WT	0.466	30.291	1_V_V_WT	V_V_WT	20.041518596662
1	678	3 Dark	V	V	WT	V_V_WT	0.632	30.637	1_V_V_WT	V_V_WT	20.0386101374868
1	679	3 Dark	V	V	WT	V_V_WT	0.641	30.653	1_V_V_WT	V_V_WT	20.0355370311844
1	680	3 Dark	V	V	WT	V_V_WT	0.369	30.239	1_V_V_WT	V_V_WT	20.0323528543708
1	681	3 Dark	V	V	WT	V_V_WT	0.594	30.439	1_V_V_WT	V_V_WT	20.0291093455335
1	682	3 Dark	V	V	WT	V_V_WT	0.569	30.401	1_V_V_WT	V_V_WT	20.0258562984975
1	683	3 Dark	V	V	WT	V_V_WT	0.512	30.282	1_V_V_WT	V_V_WT	20.0226431109318
1	684	3 Dark	V	V	WT	V_V_WT	0.425	30.577	1_V_V_WT	V_V_WT	20.0195186938922
1	685	3 Dark	V	V	WT	V_V_WT	0.456	30.346	1_V_V_WT	V_V_WT	20.0165295057901
1	686	3 Dark	V	V	WT	V_V_WT	0.24	30.241	1_V_V_WT	V_V_WT	20.0137189502088
1	687	3 Dark	V	V	WT	V_V_WT	0.398	30.049	1_V_V_WT	V_V_WT	20.0111278022199
1	688	3 Dark	V	V	WT	V_V_WT	0.448	29.964	1_V_V_WT	V_V_WT	20.0087963067439
1	689	3 Dark	V	V	WT	V_V_WT	0.568	30.234	1_V_V_WT	V_V_WT	20.0067641390464
1	690	3 Dark	V	V	WT	V_V_WT	0.309	29.944	1_V_V_WT	V_V_WT	20.0050681204128
1	691	3 Dark	V	V	WT	V_V_WT	0.657	30.025	1_V_V_WT	V_V_WT	20.0037416204487
1	692	3 Dark	V	V	WT	V_V_WT	0.568	29.938	1_V_V_WT	V_V_WT	20.0028145413203
1	693	3 Dark	V	V	WT	V_V_WT	0.285	29.673	1_V_V_WT	V_V_WT	20.0023138964914
1	694	3 Dark	V	V	WT	V_V_WT	0.529	29.678	1_V_V_WT	V_V_WT	20.0022655551887
1	695	3 Dark	V	V	WT	V_V_WT	1.098	29.603	1_V_V_WT	V_V_WT	20.002693121397
1	696	3 Dark	V	V	WT	V_V_WT	0.454	29.57	1_V_V_WT	V_V_WT	20.0036190902778
1	697	3 Dark	V	V	WT	V_V_WT	0.623	29.799	1_V_V_WT	V_V_WT	20.0050632574579
1	698	3 Dark	V	V	WT	V_V_WT	0.425	29.621	1_V_V_WT	V_V_WT	20.0070422574516
1	699	3 Dark	V	V	WT	V_V_WT	0.702	29.213	1_V_V_WT	V_V_WT	20.0095696692229
1	700	3 Dark	V	V	WT	V_V_WT	0.317	28.909	1_V_V_WT	V_V_WT	20.0126566042294
1	701	3 Dark	V	V	WT	V_V_WT	0.439	28.331	1_V_V_WT	V_V_WT	20.0163136844764
1	702	3 Dark	V	V	WT	V_V_WT	0.423	28.031	1_V_V_WT	V_V_WT	20.0205511103354
1	703	3 Dark	V	V	WT	V_V_WT	0.272	28.023	1_V_V_WT	V_V_WT	20.0253769995731
1	704	3 Dark	V	V	WT	V_V_WT	0.415	28.253	1_V_V_WT	V_V_WT	20.0307970892332
1	705	3 Dark	V	V	WT	V_V_WT	0.779	28.389	1_V_V_WT	V_V_WT	20.0368152296151
1	706	3 Dark	V	V	WT	V_V_WT	0.574	27.839	1_V_V_WT	V_V_WT	20.0434348993402
1	707	3 Dark	V	V	WT	V_V_WT	0.372	27.808	1_V_V_WT	V_V_WT	20.0506595771713
1	708	3 Dark	V	V	WT	V_V_WT	0.665	27.455	1_V_V_WT	V_V_WT	20.0584924628318
1	709	3 Dark	V	V	WT	V_V_WT	0.415	27.167	1_V_V_WT	V_V_WT	20.0669353864979
1	710	3 Dark	V	V	WT	V_V_WT	0.169	27.203	1_V_V_WT	V_V_WT	20.0759886305404
1	711	3 Dark	V	V	WT	V_V_WT	0.432	27.011	1_V_V_WT	V_V_WT	20.085651263315
1	712	3 Dark	V	V	WT	V_V_WT	0.342	27.089	1_V_V_WT	V_V_WT	20.0959219059931
1	713	3 Dark	V	V	WT	V_V_WT	0.469	26.931	1_V_V_WT	V_V_WT	20.1067981481378
1	714	3 Dark	V	V	WT	V_V_WT	0.74	27.027	1_V_V_WT	V_V_WT	20.1182765836376
1	715	3 Dark	V	V	WT	V_V_WT	0.354	27.098	1_V_V_WT	V_V_WT	20.1303534244526
1	716	3 Dark	V	V	WT	V_V_WT	0.435	27.4	1_V_V_WT	V_V_WT	20.1430241505376
1	717	3 Dark	V	V	WT	V_V_WT	0.641	27.386	1_V_V_WT	V_V_WT	20.1562838759326
1	718	3 Dark	V	V	WT	V_V_WT	0.206	27.447	1_V_V_WT	V_V_WT	20.1701269874619
1	719	3 Dark	V	V	WT	V_V_WT	0.697	27.436	1_V_V_WT	V_V_WT	20.1845474947756
1	720	3 Dark	V	V	WT	V_V_WT	0.426	27.682	1_V_V_WT	V_V_WT	20.1995384271727
1	721	3 Dark	V	V	WT	V_V_WT	0.52	27.488	1_V_V_WT	V_V_WT	20.2150915799316
1	722	3 Dark	V	V	WT	V_V_WT	0.394	27.495	1_V_V_WT	V_V_WT	20.2311974292011
1	723	3 Dark	V	V	WT	V_V_WT	0.225	27.546	1_V_V_WT	V_V_WT	20.2478452850558
1	724	3 Dark	V	V	WT	V_V_WT	0.502	27.271	1_V_V_WT	V_V_WT	20.265024220192
1	725	3 Dark	V	V	WT	V_V_WT	0.511	26.529	1_V_V_WT	V_V_WT	20.282723308536
1	726	3 Dark	V	V	WT	V_V_WT	0.338	26.532	1_V_V_WT	V_V_WT	20.3009316229283
1	727	3 Dark	V	V	WT	V_V_WT	0.541	26.268	1_V_V_WT	V_V_WT	20.3196378755367
1	728	3 Dark	V	V	WT	V_V_WT	0.376	26.273	1_V_V_WT	V_V_WT	20.3388289433961
1	729	3 Dark	V	V	WT	V_V_WT	0.313	25.906	1_V_V_WT	V_V_WT	20.3584897773694
1	730	3 Dark	V	V	WT	V_V_WT	0.277	25.998	1_V_V_WT	V_V_WT	20.3786044832174
1	731	3 Dark	V	V	WT	V_V_WT	0.125	25.925	1_V_V_WT	V_V_WT	20.3991548635263
1	732	3 Dark	V	V	WT	V_V_WT	0.297	26.321	1_V_V_WT	V_V_WT	20.4201203215727
1	733	3 Dark	V	V	WT	V_V_WT	0.493	26.48	1_V_V_WT	V_V_WT	20.4414792262668
1	734	3 Dark	V	V	WT	V_V_WT	0.486	26.602	1_V_V_WT	V_V_WT	20.4632071719679
1	735	3 Dark	V	V	WT	V_V_WT	0.612	26.285	1_V_V_WT	V_V_WT	20.4852762846315
1	736	3 Dark	V	V	WT	V_V_WT	0.279	26.441	1_V_V_WT	V_V_WT	20.5076556863912
1	737	3 Dark	V	V	WT	V_V_WT	0.435	26.653	1_V_V_WT	V_V_WT	20.5303132384414
1	738	3 Dark	V	V	WT	V_V_WT	0.279	26.502	1_V_V_WT	V_V_WT	20.5532141832143
1	739	3 Dark	V	V	WT	V_V_WT	0.353	26.348	1_V_V_WT	V_V_WT	20.576323109026
1	740	3 Dark	V	V	WT	V_V_WT	0.405	26.666	1_V_V_WT	V_V_WT	20.5996039025756
1	741	3 Dark	V	V	WT	V_V_WT	0.402	27.036	1_V_V_WT	V_V_WT	20.623016941419
1	742	3 Dark	V	V	WT	V_V_WT	0.647	27.123	1_V_V_WT	V_V_WT	20.6465183644038
1	743	3 Dark	V	V	WT	V_V_WT	0.354	27.063	1_V_V_WT	V_V_WT	20.6700600666069
1	744	3 Dark	V	V	WT	V_V_WT	0.521	26.599	1_V_V_WT	V_V_WT	20.6935904201613
1	745	3 Dark	V	V	WT	V_V_WT	0.527	26.434	1_V_V_WT	V_V_WT	20.717057094284
1	746	3 Dark	V	V	WT	V_V_WT	0.542	26.41	1_V_V_WT	V_V_WT	20.7404071038872
1	747	3 Dark	V	V	WT	V_V_WT	0.384	26.475	1_V_V_WT	V_V_WT	20.7635848530015
1	748	3 Dark	V	V	WT	V_V_WT	0.509	26.69	1_V_V_WT	V_V_WT	20.7865335070749
1	749	3 Dark	V	V	WT	V_V_WT	0.557	26.504	1_V_V_WT	V_V_WT	20.8091938871963
1	750	3 Dark	V	V	WT	V_V_WT	0.555	26.444	1_V_V_WT	V_V_WT	20.8315062292545
1	751	3 Dark	V	V	WT	V_V_WT	0.463	26.525	1_V_V_WT	V_V_WT	20.8534103363008
1	752	3 Dark	V	V	WT	V_V_WT	0.575	26.634	1_V_V_WT	V_V_WT	20.8748439127915
1	753	3 Dark	V	V	WT	V_V_WT	0.336	26.772	1_V_V_WT	V_V_WT	20.8957427609238
1	754	3 Dark	V	V	WT	V_V_WT	0.254	26.623	1_V_V_WT	V_V_WT	20.9160423154416
1	755	3 Dark	V	V	WT	V_V_WT	0.356	26.602	1_V_V_WT	V_V_WT	20.9356778806634
1	756	3 Dark	V	V	WT	V_V_WT	0.457	26.626	1_V_V_WT	V_V_WT	20.9545842011597
1	757	3 Dark	V	V	WT	V_V_WT	0.359	26.284	1_V_V_WT	V_V_WT	20.9726957965231
1	758	3 Dark	V	V	WT	V_V_WT	0.43	26.297	1_V_V_WT	V_V_WT	20.9899475505492
1	759	3 Dark	V	V	WT	V_V_WT	0.335	26.651	1_V_V_WT	V_V_WT	21.0062750583632
1	760	3 Dark	V	V	WT	V_V_WT	0.409	26.929	1_V_V_WT	V_V_WT	21.0216144635197
1	761	3 Dark	V	V	WT	V_V_WT	0.366	27.352	1_V_V_WT	V_V_WT	21.0359034457848
1	762	3 Dark	V	V	WT	V_V_WT	0.819	27.812	1_V_V_WT	V_V_WT	21.0490800702631
1	763	3 Dark	V	V	WT	V_V_WT	0.431	27.567	1_V_V_WT	V_V_WT	21.0610824016643
1	764	3 Dark	V	V	WT	V_V_WT	0.537	27.783	1_V_V_WT	V_V_WT	21.0718493660645
1	765	3 Dark	V	V	WT	V_V_WT	0.462	27.64	1_V_V_WT	V_V_WT	21.0813243238432
1	766	3 Dark	V	V	WT	V_V_WT	0.73	27.686	1_V_V_WT	V_V_WT	21.0894565384225
1	767	3 Dark	V	V	WT	V_V_WT	0.584	27.391	1_V_V_WT	V_V_WT	21.0962019075932
1	768	3 Dark	V	V	WT	V_V_WT	0.514	27.281	1_V_V_WT	V_V_WT	21.1015223370206
1	769	3 Dark	V	V	WT	V_V_WT	0.261	27.354	1_V_V_WT	V_V_WT	21.1053824160561
1	770	3 Dark	V	V	WT	V_V_WT	0.487	27.218	1_V_V_WT	V_V_WT	21.1077525621357
1	771	3 Dark	V	V	WT	V_V_WT	0.802	27.025	1_V_V_WT	V_V_WT	21.1086063221807
1	772	3 Dark	V	V	WT	V_V_WT	0.429	27.036	1_V_V_WT	V_V_WT	21.1079239260635
1	773	3 Dark	V	V	WT	V_V_WT	0.409	27.156	1_V_V_WT	V_V_WT	21.1056872749803
1	774	3 Dark	V	V	WT	V_V_WT	0.276	26.967	1_V_V_WT	V_V_WT	21.1018782702928
1	775	3 Dark	V	V	WT	V_V_WT	0.189	26.882	1_V_V_WT	V_V_WT	21.09648082741
1	776	3 Dark	V	V	WT	V_V_WT	0.411	26.75	1_V_V_WT	V_V_WT	21.0894889959444
1	777	3 Dark	V	V	WT	V_V_WT	0.706	26.8	1_V_V_WT	V_V_WT	21.0809092780428
1	778	3 Dark	V	V	WT	V_V_WT	0.421	26.633	1_V_V_WT	V_V_WT	21.070760937653
1	779	3 Dark	V	V	WT	V_V_WT	0.511	26.269	1_V_V_WT	V_V_WT	21.0590740463764
1	780	3 Dark	V	V	WT	V_V_WT	0.366	26.015	1_V_V_WT	V_V_WT	21.0458830577506
1	781	3 Dark	V	V	WT	V_V_WT	0.601	25.778	1_V_V_WT	V_V_WT	21.0312312763011
1	782	3 Dark	V	V	WT	V_V_WT	0.503	25.358	1_V_V_WT	V_V_WT	21.0151642197659
1	783	3 Dark	V	V	WT	V_V_WT	0.363	25.537	1_V_V_WT	V_V_WT	20.997727405768
1	784	3 Dark	V	V	WT	V_V_WT	0.353	25.531	1_V_V_WT	V_V_WT	20.9789663523058
1	785	3 Dark	V	V	WT	V_V_WT	0.49	25.524	1_V_V_WT	V_V_WT	20.9589265766989
1	786	3 Dark	V	V	WT	V_V_WT	0.362	25.621	1_V_V_WT	V_V_WT	20.9376535968066
1	787	3 Dark	V	V	WT	V_V_WT	0.199	25.741	1_V_V_WT	V_V_WT	20.9151948713642
1	788	3 Dark	V	V	WT	V_V_WT	0.389	25.696	1_V_V_WT	V_V_WT	20.8916056231515
1	789	3 Dark	V	V	WT	V_V_WT	0.667	25.858	1_V_V_WT	V_V_WT	20.8669430157784
1	790	3 Dark	V	V	WT	V_V_WT	0.555	25.86	1_V_V_WT	V_V_WT	20.8412658219128
1	791	3 Dark	V	V	WT	V_V_WT	0.548	25.773	1_V_V_WT	V_V_WT	20.8146407155952
1	792	3 Dark	V	V	WT	V_V_WT	0.757	25.196	1_V_V_WT	V_V_WT	20.7871418526481
1	793	3 Dark	V	V	WT	V_V_WT	0.248	25.242	1_V_V_WT	V_V_WT	20.7588460010173
1	794	3 Dark	V	V	WT	V_V_WT	0.702	25.148	1_V_V_WT	V_V_WT	20.7298354663657
1	795	3 Dark	V	V	WT	V_V_WT	0.469	25.416	1_V_V_WT	V_V_WT	20.7001975448997
1	796	3 Dark	V	V	WT	V_V_WT	0.325	25.167	1_V_V_WT	V_V_WT	20.670020494375
1	797	3 Dark	V	V	WT	V_V_WT	0.14	25.024	1_V_V_WT	V_V_WT	20.6393929131557
1	798	3 Dark	V	V	WT	V_V_WT	0.169	24.914	1_V_V_WT	V_V_WT	20.6084048735494
1	799	3 Dark	V	V	WT	V_V_WT	0.426	24.96	1_V_V_WT	V_V_WT	20.5771471128784
1	800	3 Dark	V	V	WT	V_V_WT	0.269	24.855	1_V_V_WT	V_V_WT	20.5457096112499
1	801	3 Dark	V	V	WT	V_V_WT	0.209	24.457	1_V_V_WT	V_V_WT	20.5141801263965
1	802	3 Dark	V	V	WT	V_V_WT	0.658	24.564	1_V_V_WT	V_V_WT	20.4826435673109
1	803	3 Dark	V	V	WT	V_V_WT	0.474	24.372	1_V_V_WT	V_V_WT	20.4511830911363
1	804	3 Dark	V	V	WT	V_V_WT	0.332	24.417	1_V_V_WT	V_V_WT	20.4198759372353
1	805	3 Dark	V	V	WT	V_V_WT	0.442	24.455	1_V_V_WT	V_V_WT	20.388792653462
1	806	3 Dark	V	V	WT	V_V_WT	0.41	24.428	1_V_V_WT	V_V_WT	20.3580023982405
1	807	3 Dark	V	V	WT	V_V_WT	0.434	23.996	1_V_V_WT	V_V_WT	20.3275743301182
1	808	3 Dark	V	V	WT	V_V_WT	0.342	23.905	1_V_V_WT	V_V_WT	20.2975776072826
1	809	3 Dark	V	V	WT	V_V_WT	0.193	23.529	1_V_V_WT	V_V_WT	20.2680813875534
1	810	3 Dark	V	V	WT	V_V_WT	0.301	23.618	1_V_V_WT	V_V_WT	20.2391519890164
1	811	3 Dark	V	V	WT	V_V_WT	0.226	23.511	1_V_V_WT	V_V_WT	20.2108443655092
1	812	3 Dark	V	V	WT	V_V_WT	0.155	23.266	1_V_V_WT	V_V_WT	20.1832073903976
1	813	3 Dark	V	V	WT	V_V_WT	0.515	23.298	1_V_V_WT	V_V_WT	20.1562735621921
1	814	3 Dark	V	V	WT	V_V_WT	0.248	23.416	1_V_V_WT	V_V_WT	20.1300549095927
1	815	3 Dark	V	V	WT	V_V_WT	0.349	22.983	1_V_V_WT	V_V_WT	20.1045420567397
1	816	3 Dark	V	V	WT	V_V_WT	0.554	23.218	1_V_V_WT	V_V_WT	20.0797034137612
1	817	3 Dark	V	V	WT	V_V_WT	0.479	23.227	1_V_V_WT	V_V_WT	20.0554884065766
1	818	3 Dark	V	V	WT	V_V_WT	0.385	23.022	1_V_V_WT	V_V_WT	20.0318386685306
1	819	3 Dark	V	V	WT	V_V_WT	0.497	22.683	1_V_V_WT	V_V_WT	20.0086759255868
1	820	3 Dark	V	V	WT	V_V_WT	0.411	22.486	1_V_V_WT	V_V_WT	19.9859018778106
1	821	3 Dark	V	V	WT	V_V_WT	0.279	22.511	1_V_V_WT	V_V_WT	19.9634102038738
1	822	3 Dark	V	V	WT	V_V_WT	0.242	22.313	1_V_V_WT	V_V_WT	19.941078545679
1	823	3 Dark	V	V	WT	V_V_WT	0.477	22.517	1_V_V_WT	V_V_WT	19.9187766425827
1	824	3 Dark	V	V	WT	V_V_WT	0.443	22.106	1_V_V_WT	V_V_WT	19.8963586625882
1	825	3 Dark	V	V	WT	V_V_WT	0.73	22.13	1_V_V_WT	V_V_WT	19.8736712220201
1	826	3 Dark	V	V	WT	V_V_WT	0.481	22.216	1_V_V_WT	V_V_WT	19.8505427988515
1	827	3 Dark	V	V	WT	V_V_WT	0.441	22.539	1_V_V_WT	V_V_WT	19.8267809076375
1	828	3 Dark	V	V	WT	V_V_WT	0.404	22.449	1_V_V_WT	V_V_WT	19.8021763289046
1	829	3 Dark	V	V	WT	V_V_WT	0.307	22.547	1_V_V_WT	V_V_WT	19.776513692615
1	830	3 Dark	V	V	WT	V_V_WT	0.382	22.514	1_V_V_WT	V_V_WT	19.7495636928108
1	831	3 Dark	V	V	WT	V_V_WT	0.404	22.73	1_V_V_WT	V_V_WT	19.7210816464885
1	832	3 Dark	V	V	WT	V_V_WT	0.536	22.323	1_V_V_WT	V_V_WT	19.6908093021636
1	833	3 Dark	V	V	WT	V_V_WT	0.217	22.346	1_V_V_WT	V_V_WT	19.6584783853509
1	834	3 Dark	V	V	WT	V_V_WT	0.321	22.302	1_V_V_WT	V_V_WT	19.6238186830599
1	835	3 Dark	V	V	WT	V_V_WT	0.227	22.096	1_V_V_WT	V_V_WT	19.5865591572389
1	836	3 Dark	V	V	WT	V_V_WT	0.384	21.838	1_V_V_WT	V_V_WT	19.5464254717953
1	837	3 Dark	V	V	WT	V_V_WT	0.274	21.719	1_V_V_WT	V_V_WT	19.5031424777593
1	838	3 Dark	V	V	WT	V_V_WT	0.33	21.883	1_V_V_WT	V_V_WT	19.4564355280991
1	839	3 Dark	V	V	WT	V_V_WT	0.135	22.24	1_V_V_WT	V_V_WT	19.4060327035434
1	840	3 Dark	V	V	WT	V_V_WT	0.455	22.377	1_V_V_WT	V_V_WT	19.3516675246233
1	841	3 Dark	V	V	WT	V_V_WT	0.494	22.646	1_V_V_WT	V_V_WT	19.293081721153
1	842	3 Dark	V	V	WT	V_V_WT	0.258	22.775	1_V_V_WT	V_V_WT	19.2300257339972
1	843	3 Dark	V	V	WT	V_V_WT	0.395	22.343	1_V_V_WT	V_V_WT	19.1622518404828
1	844	3 Dark	V	V	WT	V_V_WT	0.471	22.665	1_V_V_WT	V_V_WT	19.089512317154
1	845	3 Dark	V	V	WT	V_V_WT	0.057	22.737	1_V_V_WT	V_V_WT	19.0115594410177
1	846	3 Dark	V	V	WT	V_V_WT	0.597	22.638	1_V_V_WT	V_V_WT	18.9281496848957
1	847	3 Dark	V	V	WT	V_V_WT	0.208	22.484	1_V_V_WT	V_V_WT	18.839056304425
1	848	3 Dark	V	V	WT	V_V_WT	0.184	22.541	1_V_V_WT	V_V_WT	18.7440567508874
1	849	3 Dark	V	V	WT	V_V_WT	0.328	22.369	1_V_V_WT	V_V_WT	18.6429284761138
1	850	3 Dark	V	V	WT	V_V_WT	0.358	22.361	1_V_V_WT	V_V_WT	18.5354548753336
1	851	3 Dark	V	V	WT	V_V_WT	0.573	22.367	1_V_V_WT	V_V_WT	18.4214431198464
1	852	3 Dark	V	V	WT	V_V_WT	0.559	22.543	1_V_V_WT	V_V_WT	18.3007063255017
1	853	3 Dark	V	V	WT	V_V_WT	0.452	22.188	1_V_V_WT	V_V_WT	18.173064674281
1	854	3 Dark	V	V	WT	V_V_WT	0.291	21.878	1_V_V_WT	V_V_WT	18.0383740062446
1	855	3 Dark	V	V	WT	V_V_WT	0.493	21.321	1_V_V_WT	V_V_WT	17.8965267966637
1	856	3 Dark	V	V	WT	V_V_WT	0.411	20.932	1_V_V_WT	V_V_WT	17.7474229121958
1	857	3 Dark	V	V	WT	V_V_WT	0.463	20.543	1_V_V_WT	V_V_WT	17.5909622194333
1	858	3 Dark	V	V	WT	V_V_WT	0.079	20.159	1_V_V_WT	V_V_WT	17.4270529809113
1	859	3 Dark	V	V	WT	V_V_WT	0.524	19.852	1_V_V_WT	V_V_WT	17.2556456048147
1	860	3 Dark	V	V	WT	V_V_WT	0.236	19.47	1_V_V_WT	V_V_WT	17.076733146902
1	861	3 Dark	V	V	WT	V_V_WT	0.425	19.066	1_V_V_WT	V_V_WT	16.8903260144139
1	862	3 Dark	V	V	WT	V_V_WT	0.251	18.53	1_V_V_WT	V_V_WT	16.6964697655941
1	863	3 Dark	V	V	WT	V_V_WT	0.497	18.386	1_V_V_WT	V_V_WT	16.4952187457961
1	864	3 Dark	V	V	WT	V_V_WT	0.288	18.065	1_V_V_WT	V_V_WT	16.2866273018414
1	865	3 Dark	V	V	WT	V_V_WT	0.236	17.838	1_V_V_WT	V_V_WT	16.0707585506208
1	866	3 Dark	V	V	WT	V_V_WT	0.152	17.476	1_V_V_WT	V_V_WT	15.8477106974306
1	867	3 Dark	V	V	WT	V_V_WT	0.315	17.215	1_V_V_WT	V_V_WT	15.6175992412892
1	868	3 Dark	V	V	WT	V_V_WT	0.506	16.885	1_V_V_WT	V_V_WT	15.3805737710262
1	869	3 Dark	V	V	WT	V_V_WT	0.55	16.772	1_V_V_WT	V_V_WT	15.1368005071277
1	870	3 Dark	V	V	WT	V_V_WT	0.438	16.317	1_V_V_WT	V_V_WT	14.8864781096807
1	871	3 Dark	V	V	WT	V_V_WT	0.495	15.823	1_V_V_WT	V_V_WT	14.629820885188
1	872	3 Dark	V	V	WT	V_V_WT	0.284	15.609	1_V_V_WT	V_V_WT	14.3670804792979
1	873	3 Dark	V	V	WT	V_V_WT	0.083	15.214	1_V_V_WT	V_V_WT	14.0985516521705
1	874	3 Dark	V	V	WT	V_V_WT	0.57	14.743	1_V_V_WT	V_V_WT	13.8245635934146
1	875	3 Dark	V	V	WT	V_V_WT	0.421	14.686	1_V_V_WT	V_V_WT	13.5454582408772
1	876	3 Dark	V	V	WT	V_V_WT	0.455	14.089	1_V_V_WT	V_V_WT	13.2616067418804
1	877	3 Dark	V	V	WT	V_V_WT	0.325	13.898	1_V_V_WT	V_V_WT	12.9734129383863
1	878	3 Dark	V	V	WT	V_V_WT	0.442	13.714	1_V_V_WT	V_V_WT	12.68131028294
1	879	3 Dark	V	V	WT	V_V_WT	0.325	13.386	1_V_V_WT	V_V_WT	12.3857547586244
1	880	4 Light	V	V	WT	V_V_WT	0.403	13.043	1_V_V_WT	V_V_WT	12.0872099894143
1	881	4 Light	V	V	WT	V_V_WT	0.285	12.583	1_V_V_WT	V_V_WT	11.7861525708039
1	882	4 Light	V	V	WT	V_V_WT	0.418	12.024	1_V_V_WT	V_V_WT	11.4830623419684
1	883	4 Light	V	V	WT	V_V_WT	0.122	11.572	1_V_V_WT	V_V_WT	11.178420520496
1	884	4 Light	V	V	WT	V_V_WT	0.133	11.281	1_V_V_WT	V_V_WT	10.8727138407878
1	885	4 Light	V	V	WT	V_V_WT	0.173	10.805	1_V_V_WT	V_V_WT	10.5664305026647
1	886	4 Light	V	V	WT	V_V_WT	0.092	10.394	1_V_V_WT	V_V_WT	10.2600590476544
1	887	4 Light	V	V	WT	V_V_WT	0.052	9.931	1_V_V_WT	V_V_WT	9.95408810359966
1	888	4 Light	V	V	WT	V_V_WT	0.02	9.852	1_V_V_WT	V_V_WT	9.64900443166423
1	889	4 Light	V	V	WT	V_V_WT	0	9.328	1_V_V_WT	V_V_WT	9.34528732446939
1	890	4 Light	V	V	WT	V_V_WT	0	9.103	1_V_V_WT	V_V_WT	9.04341420919723
1	891	4 Light	V	V	WT	V_V_WT	0	8.733	1_V_V_WT	V_V_WT	8.74385875449663
1	892	4 Light	V	V	WT	V_V_WT	0	8.482	1_V_V_WT	V_V_WT	8.44707959856963
1	893	4 Light	V	V	WT	V_V_WT	0.073	7.985	1_V_V_WT	V_V_WT	8.15352667923418
1	894	4 Light	V	V	WT	V_V_WT	0	7.766	1_V_V_WT	V_V_WT	7.8636246575431
1	895	4 Light	V	V	WT	V_V_WT	0	7.53	1_V_V_WT	V_V_WT	7.57777123468582
1	896	4 Light	V	V	WT	V_V_WT	0.022	7.378	1_V_V_WT	V_V_WT	7.29635860701404
1	897	4 Light	V	V	WT	V_V_WT	0.013	7.063	1_V_V_WT	V_V_WT	7.01977897158256
1	898	4 Light	V	V	WT	V_V_WT	0	6.557	1_V_V_WT	V_V_WT	6.74841703931302
1	899	4 Light	V	V	WT	V_V_WT	0.022	6.007	1_V_V_WT	V_V_WT	6.48262758119789
1	900	4 Light	V	V	WT	V_V_WT	0	5.644	1_V_V_WT	V_V_WT	6.22274959581587
1	901	4 Light	V	V	WT	V_V_WT	0	5.18	1_V_V_WT	V_V_WT	5.96908893667396
1	902	4 Light	V	V	WT	V_V_WT	0.044	4.973	1_V_V_WT	V_V_WT	5.72194316953172
1	903	4 Light	V	V	WT	V_V_WT	0	4.925	1_V_V_WT	V_V_WT	5.48160064839374
1	904	4 Light	V	V	WT	V_V_WT	0	4.439	1_V_V_WT	V_V_WT	5.24831287697365
1	905	4 Light	V	V	WT	V_V_WT	0	4.082	1_V_V_WT	V_V_WT	5.02231251596435
1	906	4 Light	V	V	WT	V_V_WT	0	3.653	1_V_V_WT	V_V_WT	4.80379370173961
1	907	4 Light	V	V	WT	V_V_WT	0.017	3.365	1_V_V_WT	V_V_WT	4.59293105689072
1	908	4 Light	V	V	WT	V_V_WT	0	2.923	1_V_V_WT	V_V_WT	4.38985967069735
1	909	4 Light	V	V	WT	V_V_WT	0	2.663	1_V_V_WT	V_V_WT	4.19470474995526
1	910	4 Light	V	V	WT	V_V_WT	0.015	2.26	1_V_V_WT	V_V_WT	4.00758155360338
1	911	4 Light	V	V	WT	V_V_WT	0.113	1.975	1_V_V_WT	V_V_WT	3.82856555276278
1	912	4 Light	V	V	WT	V_V_WT	0	1.615	1_V_V_WT	V_V_WT	3.65772227144999
1	913	4 Light	V	V	WT	V_V_WT	0	1.519	1_V_V_WT	V_V_WT	3.49510759019615
1	914	4 Light	V	V	WT	V_V_WT	0	1.43	1_V_V_WT	V_V_WT	3.34073881940545
1	915	4 Light	V	V	WT	V_V_WT	0.017	1.3	1_V_V_WT	V_V_WT	3.19461437960962
1	916	4 Light	V	V	WT	V_V_WT	0	1.208	1_V_V_WT	V_V_WT	3.05669570757597
1	917	4 Light	V	V	WT	V_V_WT	0	1.193	1_V_V_WT	V_V_WT	2.9269262876059
1	918	4 Light	V	V	WT	V_V_WT	0	1.191	1_V_V_WT	V_V_WT	2.80521478109499
1	919	4 Light	V	V	WT	V_V_WT	0	1.191	1_V_V_WT	V_V_WT	2.69146114253697
1	920	4 Light	V	V	WT	V_V_WT	0.011	1.191	1_V_V_WT	V_V_WT	2.58555766891686
1	921	4 Light	V	V	WT	V_V_WT	0.055	1.191	1_V_V_WT	V_V_WT	2.48736602558818
1	922	4 Light	V	V	WT	V_V_WT	0	1.191	1_V_V_WT	V_V_WT	2.39673339290813
1	923	4 Light	V	V	WT	V_V_WT	0	1.118	1_V_V_WT	V_V_WT	2.31347964999165
1	924	4 Light	V	V	WT	V_V_WT	0.069	1.118	1_V_V_WT	V_V_WT	2.23741784991585
1	925	4 Light	V	V	WT	V_V_WT	0	1.118	1_V_V_WT	V_V_WT	2.16835562190511
1	926	4 Light	V	V	WT	V_V_WT	0	1.096	1_V_V_WT	V_V_WT	2.10607889899334
1	927	4 Light	V	V	WT	V_V_WT	0	1.1	1_V_V_WT	V_V_WT	2.05036377198738
1	928	4 Light	V	V	WT	V_V_WT	0	1.121	1_V_V_WT	V_V_WT	2.00096865889314
1	929	4 Light	V	V	WT	V_V_WT	0	1.099	1_V_V_WT	V_V_WT	1.95764755956068
1	930	4 Light	V	V	WT	V_V_WT	0.075	1.122	1_V_V_WT	V_V_WT	1.9201516168314
1	931	4 Light	V	V	WT	V_V_WT	0.031	1.122	1_V_V_WT	V_V_WT	1.88821821293805
1	932	4 Light	V	V	WT	V_V_WT	0.077	1.078	1_V_V_WT	V_V_WT	1.86157253861088
1	933	4 Light	V	V	WT	V_V_WT	0.035	1.099	1_V_V_WT	V_V_WT	1.83993745135239
1	934	4 Light	V	V	WT	V_V_WT	0.084	1.114	1_V_V_WT	V_V_WT	1.82303501643966
1	935	4 Light	V	V	WT	V_V_WT	0.064	1.114	1_V_V_WT	V_V_WT	1.81058383057113
1	936	4 Light	V	V	WT	V_V_WT	0.026	1.148	1_V_V_WT	V_V_WT	1.80230069343284
1	937	4 Light	V	V	WT	V_V_WT	0.037	1.161	1_V_V_WT	V_V_WT	1.797903493707
1	938	4 Light	V	V	WT	V_V_WT	0	1.266	1_V_V_WT	V_V_WT	1.79711400718847
1	939	4 Light	V	V	WT	V_V_WT	0.065	1.455	1_V_V_WT	V_V_WT	1.79965905578489
1	940	4 Light	V	V	WT	V_V_WT	0	1.498	1_V_V_WT	V_V_WT	1.80526656036076
1	941	4 Light	V	V	WT	V_V_WT	0	1.414	1_V_V_WT	V_V_WT	1.81366444209173
1	942	4 Light	V	V	WT	V_V_WT	0.058	1.446	1_V_V_WT	V_V_WT	1.82458330904669
1	943	4 Light	V	V	WT	V_V_WT	0.026	1.539	1_V_V_WT	V_V_WT	1.83776451487632
1	944	4 Light	V	V	WT	V_V_WT	0.044	1.575	1_V_V_WT	V_V_WT	1.85295210017775
1	945	4 Light	V	V	WT	V_V_WT	0.043	1.558	1_V_V_WT	V_V_WT	1.86989372786188
1	946	4 Light	V	V	WT	V_V_WT	0	1.558	1_V_V_WT	V_V_WT	1.88835542726994
1	947	4 Light	V	V	WT	V_V_WT	0.037	1.558	1_V_V_WT	V_V_WT	1.90812647502615
1	948	4 Light	V	V	WT	V_V_WT	0.018	1.632	1_V_V_WT	V_V_WT	1.92901645728201
1	949	4 Light	V	V	WT	V_V_WT	0	1.683	1_V_V_WT	V_V_WT	1.95083906811224
1	950	4 Light	V	V	WT	V_V_WT	0	1.696	1_V_V_WT	V_V_WT	1.97340800178139
1	951	4 Light	V	V	WT	V_V_WT	0	1.69	1_V_V_WT	V_V_WT	1.99654168534064
1	952	4 Light	V	V	WT	V_V_WT	0	1.702	1_V_V_WT	V_V_WT	2.02008229989683
1	953	4 Light	V	V	WT	V_V_WT	0	1.743	1_V_V_WT	V_V_WT	2.04389603473481
1	954	4 Light	V	V	WT	V_V_WT	0	1.815	1_V_V_WT	V_V_WT	2.06785389681794
1	955	4 Light	V	V	WT	V_V_WT	0	1.846	1_V_V_WT	V_V_WT	2.09182689458079
1	956	4 Light	V	V	WT	V_V_WT	0	1.88	1_V_V_WT	V_V_WT	2.11569092287759
1	957	4 Light	V	V	WT	V_V_WT	0.017	1.936	1_V_V_WT	V_V_WT	2.13934142924889
1	958	4 Light	V	V	WT	V_V_WT	0.021	1.976	1_V_V_WT	V_V_WT	2.16268352075709
1	959	4 Light	V	V	WT	V_V_WT	0	1.993	1_V_V_WT	V_V_WT	2.18564139305328
1	960	4 Light	V	V	WT	V_V_WT	0.023	2.015	1_V_V_WT	V_V_WT	2.20814401403007
1	961	4 Light	V	V	WT	V_V_WT	0	2.011	1_V_V_WT	V_V_WT	2.2301203513367
1	962	4 Light	V	V	WT	V_V_WT	0	2.191	1_V_V_WT	V_V_WT	2.251503659212
1	963	4 Light	V	V	WT	V_V_WT	0.021	2.182	1_V_V_WT	V_V_WT	2.27224433346132
1	964	4 Light	V	V	WT	V_V_WT	0.015	2.128	1_V_V_WT	V_V_WT	2.29229705730735
1	965	4 Light	V	V	WT	V_V_WT	0	2.133	1_V_V_WT	V_V_WT	2.31162025524619
1	966	4 Light	V	V	WT	V_V_WT	0.034	2.134	1_V_V_WT	V_V_WT	2.33018732329293
1	967	4 Light	V	V	WT	V_V_WT	0.03	2.133	1_V_V_WT	V_V_WT	2.3479787174771
1	968	4 Light	V	V	WT	V_V_WT	0.105	2.157	1_V_V_WT	V_V_WT	2.36498816906723
1	969	4 Light	V	V	WT	V_V_WT	0.189	2.122	1_V_V_WT	V_V_WT	2.3812155889421
1	970	4 Light	V	V	WT	V_V_WT	0.058	2.144	1_V_V_WT	V_V_WT	2.396672330312
1	971	4 Light	V	V	WT	V_V_WT	0.029	2.281	1_V_V_WT	V_V_WT	2.41137260749591
1	972	4 Light	V	V	WT	V_V_WT	0.032	2.305	1_V_V_WT	V_V_WT	2.42533277431996
1	973	4 Light	V	V	WT	V_V_WT	0.093	2.365	1_V_V_WT	V_V_WT	2.43857964081914
1	974	4 Light	V	V	WT	V_V_WT	0.036	2.388	1_V_V_WT	V_V_WT	2.45114974465074
1	975	4 Light	V	V	WT	V_V_WT	0	2.4	1_V_V_WT	V_V_WT	2.46308152087427
1	976	4 Light	V	V	WT	V_V_WT	0	2.648	1_V_V_WT	V_V_WT	2.47441458894322
1	977	4 Light	V	V	WT	V_V_WT	0	2.685	1_V_V_WT	V_V_WT	2.48519330734373
1	978	4 Light	V	V	WT	V_V_WT	0.074	2.81	1_V_V_WT	V_V_WT	2.49546395725136
1	979	4 Light	V	V	WT	V_V_WT	0.051	2.961	1_V_V_WT	V_V_WT	2.50527577059051
1	980	4 Light	V	V	WT	V_V_WT	0.024	3.176	1_V_V_WT	V_V_WT	2.51467904353756
1	981	4 Light	V	V	WT	V_V_WT	0.049	3.332	1_V_V_WT	V_V_WT	2.52372551365012
1	982	4 Light	V	V	WT	V_V_WT	0.012	3.567	1_V_V_WT	V_V_WT	2.53246774934562
1	983	4 Light	V	V	WT	V_V_WT	0.041	3.618	1_V_V_WT	V_V_WT	2.54095829298548
1	984	4 Light	V	V	WT	V_V_WT	0.141	3.778	1_V_V_WT	V_V_WT	2.54924928942344
1	985	4 Light	V	V	WT	V_V_WT	0.031	4.107	1_V_V_WT	V_V_WT	2.55739145910088
1	986	4 Light	V	V	WT	V_V_WT	0.034	4.275	1_V_V_WT	V_V_WT	2.56543455064152
1	987	4 Light	V	V	WT	V_V_WT	0.056	4.616	1_V_V_WT	V_V_WT	2.57342585114905
1	988	4 Light	V	V	WT	V_V_WT	0.04	4.857	1_V_V_WT	V_V_WT	2.58141121700394
1	989	4 Light	V	V	WT	V_V_WT	0.017	4.857	1_V_V_WT	V_V_WT	2.58943324110935
1	990	4 Light	V	V	WT	V_V_WT	0.097	4.879	1_V_V_WT	V_V_WT	2.5975327448203
1	991	4 Light	V	V	WT	V_V_WT	0.027	4.879	1_V_V_WT	V_V_WT	2.60574572014819
1	992	4 Light	V	V	WT	V_V_WT	0.257	4.911	1_V_V_WT	V_V_WT	2.61410214838401
1	993	4 Light	V	V	WT	V_V_WT	0.026	4.969	1_V_V_WT	V_V_WT	2.62262685604403
1	994	4 Light	V	V	WT	V_V_WT	0.03	5.092	1_V_V_WT	V_V_WT	2.63134256900842
1	995	4 Light	V	V	WT	V_V_WT	0.069	5.12	1_V_V_WT	V_V_WT	2.64026670602146
1	996	4 Light	V	V	WT	V_V_WT	0.027	5.144	1_V_V_WT	V_V_WT	2.64941036219638
1	997	4 Light	V	V	WT	V_V_WT	0.036	5.138	1_V_V_WT	V_V_WT	2.65877842301193
1	998	4 Light	V	V	WT	V_V_WT	0.024	5.067	1_V_V_WT	V_V_WT	2.66837071011243
1	999	4 Light	V	V	WT	V_V_WT	0.03	4.892	1_V_V_WT	V_V_WT	2.67818603863974
1	1000	4 Light	V	V	WT	V_V_WT	0.022	4.895	1_V_V_WT	V_V_WT	2.68822322318518
1	1001	4 Light	V	V	WT	V_V_WT	0.137	5.071	1_V_V_WT	V_V_WT	2.69848107908136
1	1002	4 Light	V	V	WT	V_V_WT	0.082	5.097	1_V_V_WT	V_V_WT	2.70895842115411
1	1003	4 Light	V	V	WT	V_V_WT	0.086	5.038	1_V_V_WT	V_V_WT	2.71965406430917
1	1004	4 Light	V	V	WT	V_V_WT	0.067	5.002	1_V_V_WT	V_V_WT	2.73056682370169
1	1005	4 Light	V	V	WT	V_V_WT	0.055	5.083	1_V_V_WT	V_V_WT	2.74169551401432
1	1006	4 Light	V	V	WT	V_V_WT	0.248	5.114	1_V_V_WT	V_V_WT	2.75303853993
1	1007	4 Light	V	V	WT	V_V_WT	0.074	5.224	1_V_V_WT	V_V_WT	2.76459233401428
1	1008	4 Light	V	V	WT	V_V_WT	0.143	5.187	1_V_V_WT	V_V_WT	2.77635135591361
1	1009	4 Light	V	V	WT	V_V_WT	0.151	5.151	1_V_V_WT	V_V_WT	2.78830874646859
1	1010	4 Light	V	V	WT	V_V_WT	0.215	5.139	1_V_V_WT	V_V_WT	2.80045730724934
1	1011	4 Light	V	V	WT	V_V_WT	0.156	5.109	1_V_V_WT	V_V_WT	2.81278945348976
1	1012	4 Light	V	V	WT	V_V_WT	0.235	5.156	1_V_V_WT	V_V_WT	2.8252974842905
1	1013	4 Light	V	V	WT	V_V_WT	0.051	5.172	1_V_V_WT	V_V_WT	2.83797399129105
1	1014	4 Light	V	V	WT	V_V_WT	0.16	5.046	1_V_V_WT	V_V_WT	2.85081223955844
1	1015	4 Light	V	V	WT	V_V_WT	0.329	5.131	1_V_V_WT	V_V_WT	2.86380651376383
1	1016	4 Light	V	V	WT	V_V_WT	0.168	5.121	1_V_V_WT	V_V_WT	2.87695215961306
1	1017	4 Light	V	V	WT	V_V_WT	0.358	5.11	1_V_V_WT	V_V_WT	2.89024505225643
1	1018	4 Light	V	V	WT	V_V_WT	0.262	5.112	1_V_V_WT	V_V_WT	2.90368229287533
1	1019	4 Light	V	V	WT	V_V_WT	0	5.14	1_V_V_WT	V_V_WT	2.91726128936097
1	1020	4 Light	V	V	WT	V_V_WT	0.045	5.074	1_V_V_WT	V_V_WT	2.93097945019004
1	1021	4 Light	V	V	WT	V_V_WT	0	5.153	1_V_V_WT	V_V_WT	2.94483457725415
1	1022	4 Light	V	V	WT	V_V_WT	0.032	4.949	1_V_V_WT	V_V_WT	2.95882604897712
1	1023	4 Light	V	V	WT	V_V_WT	0.079	4.972	1_V_V_WT	V_V_WT	2.9729540352326
1	1024	4 Light	V	V	WT	V_V_WT	0.138	5.032	1_V_V_WT	V_V_WT	2.98722068334124
1	1025	4 Light	V	V	WT	V_V_WT	0.028	5.021	1_V_V_WT	V_V_WT	3.00163046690195
1	1026	4 Light	V	V	WT	V_V_WT	0.058	5.032	1_V_V_WT	V_V_WT	3.01618974424452
1	1027	4 Light	V	V	WT	V_V_WT	0.024	5.053	1_V_V_WT	V_V_WT	3.03090557405158
1	1028	4 Light	V	V	WT	V_V_WT	0.034	5.069	1_V_V_WT	V_V_WT	3.04578661634857
1	1029	4 Light	V	V	WT	V_V_WT	0.014	5.064	1_V_V_WT	V_V_WT	3.06084329446006
1	1030	4 Light	V	V	WT	V_V_WT	0.061	5.083	1_V_V_WT	V_V_WT	3.07608735964292
1	1031	4 Light	V	V	WT	V_V_WT	0.205	5.094	1_V_V_WT	V_V_WT	3.09153082112352
1	1032	4 Light	V	V	WT	V_V_WT	0.058	5.077	1_V_V_WT	V_V_WT	3.10718581375475
1	1033	4 Light	V	V	WT	V_V_WT	0.034	5.047	1_V_V_WT	V_V_WT	3.12306504869069
1	1034	4 Light	V	V	WT	V_V_WT	0	4.98	1_V_V_WT	V_V_WT	3.13918168947959
1	1035	4 Light	V	V	WT	V_V_WT	0.081	4.938	1_V_V_WT	V_V_WT	3.15554903907595
1	1036	4 Light	V	V	WT	V_V_WT	0.031	4.74	1_V_V_WT	V_V_WT	3.17218022362936
1	1037	4 Light	V	V	WT	V_V_WT	0.11	4.938	1_V_V_WT	V_V_WT	3.18908800785096
1	1038	4 Light	V	V	WT	V_V_WT	0.037	4.892	1_V_V_WT	V_V_WT	3.20628507295166
1	1039	4 Light	V	V	WT	V_V_WT	0.015	4.83	1_V_V_WT	V_V_WT	3.22378385826392
1	1040	4 Light	V	V	WT	V_V_WT	0.012	4.771	1_V_V_WT	V_V_WT	3.24159583304065
1	1041	4 Light	V	V	WT	V_V_WT	0.019	4.718	1_V_V_WT	V_V_WT	3.25973222486302
1	1042	4 Light	V	V	WT	V_V_WT	0.059	4.574	1_V_V_WT	V_V_WT	3.27820426081311
1	1043	4 Light	V	V	WT	V_V_WT	0.057	4.582	1_V_V_WT	V_V_WT	3.29702273736244
1	1044	4 Light	V	V	WT	V_V_WT	0.015	4.532	1_V_V_WT	V_V_WT	3.3161967282691
1	1045	4 Light	V	V	WT	V_V_WT	0.116	4.253	1_V_V_WT	V_V_WT	3.33573437050235
1	1046	4 Light	V	V	WT	V_V_WT	0.024	4.154	1_V_V_WT	V_V_WT	3.35564124101421
1	1047	4 Light	V	V	WT	V_V_WT	0.045	3.868	1_V_V_WT	V_V_WT	3.37592026127838
1	1048	4 Light	V	V	WT	V_V_WT	0.042	3.606	1_V_V_WT	V_V_WT	3.39657323068197
1	1049	4 Light	V	V	WT	V_V_WT	0.045	3.728	1_V_V_WT	V_V_WT	3.41759900184863
1	1050	4 Light	V	V	WT	V_V_WT	0.031	3.741	1_V_V_WT	V_V_WT	3.4389934301323
1	1051	4 Light	V	V	WT	V_V_WT	0.106	3.863	1_V_V_WT	V_V_WT	3.4607511467464
1	1052	4 Light	V	V	WT	V_V_WT	0.053	3.856	1_V_V_WT	V_V_WT	3.48286429588111
1	1053	4 Light	V	V	WT	V_V_WT	0.049	3.777	1_V_V_WT	V_V_WT	3.50532378011876
1	1054	4 Light	V	V	WT	V_V_WT	0.09	3.793	1_V_V_WT	V_V_WT	3.52811801977744
1	1055	4 Light	V	V	WT	V_V_WT	0.058	3.765	1_V_V_WT	V_V_WT	3.55123481497526
1	1056	4 Light	V	V	WT	V_V_WT	0.038	3.835	1_V_V_WT	V_V_WT	3.57466138283563
1	1057	4 Light	V	V	WT	V_V_WT	0.057	4.096	1_V_V_WT	V_V_WT	3.59838204452141
1	1058	4 Light	V	V	WT	V_V_WT	0.04	4.328	1_V_V_WT	V_V_WT	3.62237828946713
1	1059	4 Light	V	V	WT	V_V_WT	0.025	4.404	1_V_V_WT	V_V_WT	3.64663053596257
1	1060	4 Light	V	V	WT	V_V_WT	0.041	4.448	1_V_V_WT	V_V_WT	3.67111716633293
1	1061	4 Light	V	V	WT	V_V_WT	0.148	4.325	1_V_V_WT	V_V_WT	3.6958156116014
1	1062	4 Light	V	V	WT	V_V_WT	0.065	4.341	1_V_V_WT	V_V_WT	3.72070153153
1	1063	4 Light	V	V	WT	V_V_WT	0.056	4.357	1_V_V_WT	V_V_WT	3.7457501431953
1	1064	4 Light	V	V	WT	V_V_WT	0	4.495	1_V_V_WT	V_V_WT	3.77093633689899
1	1065	4 Light	V	V	WT	V_V_WT	0.013	4.564	1_V_V_WT	V_V_WT	3.7962336957766
1	1066	4 Light	V	V	WT	V_V_WT	0.05	4.584	1_V_V_WT	V_V_WT	3.8216152338898
1	1067	4 Light	V	V	WT	V_V_WT	0.272	4.55	1_V_V_WT	V_V_WT	3.84705299165826
1	1068	4 Light	V	V	WT	V_V_WT	0.097	4.586	1_V_V_WT	V_V_WT	3.87251876733313
1	1069	4 Light	V	V	WT	V_V_WT	0.089	4.594	1_V_V_WT	V_V_WT	3.89798424171464
1	1070	4 Light	V	V	WT	V_V_WT	0.156	4.625	1_V_V_WT	V_V_WT	3.92342055081142
1	1071	4 Light	V	V	WT	V_V_WT	0.103	4.681	1_V_V_WT	V_V_WT	3.94879836913376
1	1072	4 Light	V	V	WT	V_V_WT	0.091	4.678	1_V_V_WT	V_V_WT	3.97408814495729
1	1073	4 Light	V	V	WT	V_V_WT	0.059	4.714	1_V_V_WT	V_V_WT	3.99926032115461
1	1074	4 Light	V	V	WT	V_V_WT	0.11	4.916	1_V_V_WT	V_V_WT	4.02428554746406
1	1075	4 Light	V	V	WT	V_V_WT	0.05	4.858	1_V_V_WT	V_V_WT	4.04913487547259
1	1076	4 Light	V	V	WT	V_V_WT	0.069	4.963	1_V_V_WT	V_V_WT	4.07377993937144
1	1077	4 Light	V	V	WT	V_V_WT	0.072	4.983	1_V_V_WT	V_V_WT	4.09819312024874
1	1078	4 Light	V	V	WT	V_V_WT	0	4.968	1_V_V_WT	V_V_WT	4.12234752216192
1	1079	4 Light	V	V	WT	V_V_WT	0.122	4.923	1_V_V_WT	V_V_WT	4.14621658831954
1	1080	4 Light	V	V	WT	V_V_WT	0.058	4.927	1_V_V_WT	V_V_WT	4.16977472796482
1	1081	4 Light	V	V	WT	V_V_WT	0.122	4.884	1_V_V_WT	V_V_WT	4.19299736320358
1	1082	4 Light	V	V	WT	V_V_WT	0.025	4.849	1_V_V_WT	V_V_WT	4.21586035216523
1	1083	4 Light	V	V	WT	V_V_WT	0	4.866	1_V_V_WT	V_V_WT	4.23834070936872
1	1084	4 Light	V	V	WT	V_V_WT	0.154	4.854	1_V_V_WT	V_V_WT	4.2604166299811
1	1085	4 Light	V	V	WT	V_V_WT	0	4.867	1_V_V_WT	V_V_WT	4.28206654707777
1	1086	4 Light	V	V	WT	V_V_WT	0.128	4.847	1_V_V_WT	V_V_WT	4.303269142928
1	1087	4 Light	V	V	WT	V_V_WT	0.285	4.855	1_V_V_WT	V_V_WT	4.32400409687421
1	1088	4 Light	V	V	WT	V_V_WT	0.266	4.914	1_V_V_WT	V_V_WT	4.34425158608623
1	1089	4 Light	V	V	WT	V_V_WT	0.09	5.034	1_V_V_WT	V_V_WT	4.36399302729843
1	1090	4 Light	V	V	WT	V_V_WT	0.105	4.993	1_V_V_WT	V_V_WT	4.38321131518873
1	1091	4 Light	V	V	WT	V_V_WT	0.082	5.028	1_V_V_WT	V_V_WT	4.40189080328451
1	1092	4 Light	V	V	WT	V_V_WT	0.074	4.963	1_V_V_WT	V_V_WT	4.42001704759751
1	1093	4 Light	V	V	WT	V_V_WT	0.05	5.048	1_V_V_WT	V_V_WT	4.43757607630017
1	1094	4 Light	V	V	WT	V_V_WT	0.138	5.144	1_V_V_WT	V_V_WT	4.45455507508353
1	1095	4 Light	V	V	WT	V_V_WT	0.15	5.174	1_V_V_WT	V_V_WT	4.47094260205545
1	1096	4 Light	V	V	WT	V_V_WT	0.051	5.205	1_V_V_WT	V_V_WT	4.48672857038889
1	1097	4 Light	V	V	WT	V_V_WT	0.076	5.11	1_V_V_WT	V_V_WT	4.50190423455221
1	1098	4 Light	V	V	WT	V_V_WT	0.073	5.065	1_V_V_WT	V_V_WT	4.51646196179095
1	1099	4 Light	V	V	WT	V_V_WT	0.023	5.023	1_V_V_WT	V_V_WT	4.53039456481624
1	1100	4 Light	V	V	WT	V_V_WT	0.043	4.935	1_V_V_WT	V_V_WT	4.54369574870679
1	1101	4 Light	V	V	WT	V_V_WT	0.075	4.843	1_V_V_WT	V_V_WT	4.55635944173809
1	1102	4 Light	V	V	WT	V_V_WT	0.056	4.855	1_V_V_WT	V_V_WT	4.56837980752849
1	1103	4 Light	V	V	WT	V_V_WT	0.093	4.971	1_V_V_WT	V_V_WT	4.5797519490439
1	1104	4 Light	V	V	WT	V_V_WT	0.217	4.977	1_V_V_WT	V_V_WT	4.59047120496301
1	1105	4 Light	V	V	WT	V_V_WT	0.058	5.099	1_V_V_WT	V_V_WT	4.6005331739705
1	1106	4 Light	V	V	WT	V_V_WT	0.129	5.087	1_V_V_WT	V_V_WT	4.60993449845994
1	1107	4 Light	V	V	WT	V_V_WT	0.065	5.201	1_V_V_WT	V_V_WT	4.61867236664887
1	1108	4 Light	V	V	WT	V_V_WT	0.027	5.201	1_V_V_WT	V_V_WT	4.62674511101075
1	1109	4 Light	V	V	WT	V_V_WT	0	5.119	1_V_V_WT	V_V_WT	4.63415166630875
1	1110	4 Light	V	V	WT	V_V_WT	0.035	5.084	1_V_V_WT	V_V_WT	4.64089256980075
1	1111	4 Light	V	V	WT	V_V_WT	0.063	5.005	1_V_V_WT	V_V_WT	4.64697001362855
1	1112	4 Light	V	V	WT	V_V_WT	0.018	5.067	1_V_V_WT	V_V_WT	4.65238689713289
1	1113	4 Light	V	V	WT	V_V_WT	0.066	5.112	1_V_V_WT	V_V_WT	4.65714760991044
1	1114	4 Light	V	V	WT	V_V_WT	0.078	4.958	1_V_V_WT	V_V_WT	4.66125732825417
1	1115	4 Light	V	V	WT	V_V_WT	0.071	5.016	1_V_V_WT	V_V_WT	4.6647228818903
1	1116	4 Light	V	V	WT	V_V_WT	0.018	4.969	1_V_V_WT	V_V_WT	4.66755151423725
1	1117	4 Light	V	V	WT	V_V_WT	0.065	4.762	1_V_V_WT	V_V_WT	4.66975046871762
1	1118	4 Light	V	V	WT	V_V_WT	0.099	4.577	1_V_V_WT	V_V_WT	4.67132748322383
1	1119	4 Light	V	V	WT	V_V_WT	0.145	4.617	1_V_V_WT	V_V_WT	4.67229278684571
1	1120	4 Light	V	V	WT	V_V_WT	0	4.595	1_V_V_WT	V_V_WT	4.67265968549142
1	1121	4 Light	V	V	WT	V_V_WT	0.183	4.638	1_V_V_WT	V_V_WT	4.67244411818432
1	1122	4 Light	V	V	WT	V_V_WT	0	4.747	1_V_V_WT	V_V_WT	4.67166311299651
1	1123	4 Light	V	V	WT	V_V_WT	0.141	4.697	1_V_V_WT	V_V_WT	4.67033593392272
1	1124	4 Light	V	V	WT	V_V_WT	0.096	4.559	1_V_V_WT	V_V_WT	4.66848240446142
1	1125	4 Light	V	V	WT	V_V_WT	0.043	4.428	1_V_V_WT	V_V_WT	4.66612234733052
1	1126	4 Light	V	V	WT	V_V_WT	0.081	4.453	1_V_V_WT	V_V_WT	4.66327558596005
1	1127	4 Light	V	V	WT	V_V_WT	0.177	4.42	1_V_V_WT	V_V_WT	4.65996253025427
1	1128	4 Light	V	V	WT	V_V_WT	0.052	4.48	1_V_V_WT	V_V_WT	4.65620593807759
1	1129	4 Light	V	V	WT	V_V_WT	0.047	4.457	1_V_V_WT	V_V_WT	4.65202972866596
1	1130	4 Light	V	V	WT	V_V_WT	0.068	4.48	1_V_V_WT	V_V_WT	4.64746068076928
1	1131	4 Light	V	V	WT	V_V_WT	0.011	4.461	1_V_V_WT	V_V_WT	4.6425289411644
1	1132	4 Light	V	V	WT	V_V_WT	0.103	4.492	1_V_V_WT	V_V_WT	4.63726792407196
1	1133	4 Light	V	V	WT	V_V_WT	0.175	4.583	1_V_V_WT	V_V_WT	4.63171368609741
1	1134	4 Light	V	V	WT	V_V_WT	0.116	4.449	1_V_V_WT	V_V_WT	4.62590280804259
1	1135	4 Light	V	V	WT	V_V_WT	0.172	4.412	1_V_V_WT	V_V_WT	4.61987230467871
1	1136	4 Light	V	V	WT	V_V_WT	0.057	4.364	1_V_V_WT	V_V_WT	4.61366132146892
1	1137	4 Light	V	V	WT	V_V_WT	0.186	4.582	1_V_V_WT	V_V_WT	4.60731101783523
1	1138	4 Light	V	V	WT	V_V_WT	0	4.604	1_V_V_WT	V_V_WT	4.60086325204178
1	1139	4 Light	V	V	WT	V_V_WT	0.04	4.67	1_V_V_WT	V_V_WT	4.59436135167941
1	1140	4 Light	V	V	WT	V_V_WT	0.023	4.77	1_V_V_WT	V_V_WT	4.58785015511948
1	1141	4 Light	V	V	WT	V_V_WT	0.043	4.822	1_V_V_WT	V_V_WT	4.58137568054791
1	1142	4 Light	V	V	WT	V_V_WT	0.087	5.013	1_V_V_WT	V_V_WT	4.57498477246022
1	1143	4 Light	V	V	WT	V_V_WT	0.045	5.026	1_V_V_WT	V_V_WT	4.56872471807525
1	1144	4 Light	V	V	WT	V_V_WT	0	5.112	1_V_V_WT	V_V_WT	4.56264282532422
1	1145	4 Light	V	V	WT	V_V_WT	0.058	5.232	1_V_V_WT	V_V_WT	4.55678605349019
1	1146	4 Light	V	V	WT	V_V_WT	0.081	5.334	1_V_V_WT	V_V_WT	4.55120061125691
1	1147	4 Light	V	V	WT	V_V_WT	0.078	5.55	1_V_V_WT	V_V_WT	4.5459315346503
1	1148	4 Light	V	V	WT	V_V_WT	0.081	5.55	1_V_V_WT	V_V_WT	4.54102259782682
1	1149	4 Light	V	V	WT	V_V_WT	0.13	5.873	1_V_V_WT	V_V_WT	4.53651730837996
1	1150	4 Light	V	V	WT	V_V_WT	0.083	6.019	1_V_V_WT	V_V_WT	4.53245869352379
1	1151	4 Light	V	V	WT	V_V_WT	0.125	6.025	1_V_V_WT	V_V_WT	4.52888731044039
1	1152	4 Light	V	V	WT	V_V_WT	0.183	6.138	1_V_V_WT	V_V_WT	4.52584042168321
1	1153	4 Light	V	V	WT	V_V_WT	0	6.23	1_V_V_WT	V_V_WT	4.52335159234898
1	1154	4 Light	V	V	WT	V_V_WT	0	6.352	1_V_V_WT	V_V_WT	4.52145104376448
1	1155	4 Light	V	V	WT	V_V_WT	0.019	6.479	1_V_V_WT	V_V_WT	4.52016831627248
1	1156	4 Light	V	V	WT	V_V_WT	0.076	6.496	1_V_V_WT	V_V_WT	4.51953294992454
1	1157	4 Light	V	V	WT	V_V_WT	0.043	6.423	1_V_V_WT	V_V_WT	4.51957448486766
1	1158	4 Light	V	V	WT	V_V_WT	0.133	6.527	1_V_V_WT	V_V_WT	4.52032150947884
1	1159	4 Light	V	V	WT	V_V_WT	0	6.683	1_V_V_WT	V_V_WT	4.52179781131718
1	1160	4 Light	V	V	WT	V_V_WT	0.066	6.756	1_V_V_WT	V_V_WT	4.52402123295496
1	1161	4 Light	V	V	WT	V_V_WT	0.056	6.837	1_V_V_WT	V_V_WT	4.52700451916979
1	1162	4 Light	V	V	WT	V_V_WT	0.087	6.897	1_V_V_WT	V_V_WT	4.53075938926433
1	1163	4 Light	V	V	WT	V_V_WT	0.184	6.763	1_V_V_WT	V_V_WT	4.53529756216621
1	1164	4 Light	V	V	WT	V_V_WT	0.083	6.698	1_V_V_WT	V_V_WT	4.54062965685152
1	1165	4 Light	V	V	WT	V_V_WT	0.021	6.564	1_V_V_WT	V_V_WT	4.54676189386755
1	1166	4 Light	V	V	WT	V_V_WT	0.081	6.585	1_V_V_WT	V_V_WT	4.55369829790468
1	1167	4 Light	V	V	WT	V_V_WT	0.283	6.447	1_V_V_WT	V_V_WT	4.56143743152967
1	1168	4 Light	V	V	WT	V_V_WT	0.049	6.447	1_V_V_WT	V_V_WT	4.5699713736508
1	1169	4 Light	V	V	WT	V_V_WT	0.066	6.637	1_V_V_WT	V_V_WT	4.57928584307123
1	1170	4 Light	V	V	WT	V_V_WT	0.135	6.786	1_V_V_WT	V_V_WT	4.58936036850247
1	1171	4 Light	V	V	WT	V_V_WT	0.115	6.743	1_V_V_WT	V_V_WT	4.60016849968503
1	1172	4 Light	V	V	WT	V_V_WT	0.209	6.816	1_V_V_WT	V_V_WT	4.61167896787098
1	1173	4 Light	V	V	WT	V_V_WT	0.079	6.856	1_V_V_WT	V_V_WT	4.62385869865738
1	1174	4 Light	V	V	WT	V_V_WT	0.164	6.915	1_V_V_WT	V_V_WT	4.63667121401057
1	1175	4 Light	V	V	WT	V_V_WT	0.191	6.89	1_V_V_WT	V_V_WT	4.65007846298449
1	1176	4 Light	V	V	WT	V_V_WT	0.12	6.964	1_V_V_WT	V_V_WT	4.6640395025378
1	1177	4 Light	V	V	WT	V_V_WT	0.281	6.918	1_V_V_WT	V_V_WT	4.67851266648476
1	1178	4 Light	V	V	WT	V_V_WT	0.099	7.095	1_V_V_WT	V_V_WT	4.69345628872583
1	1179	4 Light	V	V	WT	V_V_WT	0.468	7.12	1_V_V_WT	V_V_WT	4.70882828974647
1	1180	4 Light	V	V	WT	V_V_WT	0.146	7.301	1_V_V_WT	V_V_WT	4.72458493396979
1	1181	4 Light	V	V	WT	V_V_WT	0.189	7.441	1_V_V_WT	V_V_WT	4.74068207221391
1	1182	4 Light	V	V	WT	V_V_WT	0.113	7.637	1_V_V_WT	V_V_WT	4.75707540201713
1	1183	4 Light	V	V	WT	V_V_WT	0.233	7.772	1_V_V_WT	V_V_WT	4.77372000741642
1	1184	4 Light	V	V	WT	V_V_WT	0.218	7.986	1_V_V_WT	V_V_WT	4.79057084444388
1	1185	4 Light	V	V	WT	V_V_WT	0.17	8.118	1_V_V_WT	V_V_WT	4.80758296902864
1	1186	4 Light	V	V	WT	V_V_WT	0.098	8.28	1_V_V_WT	V_V_WT	4.82471146176482
1	1187	4 Light	V	V	WT	V_V_WT	0.104	8.344	1_V_V_WT	V_V_WT	4.84191140369249
1	1188	4 Light	V	V	WT	V_V_WT	0.156	8.365	1_V_V_WT	V_V_WT	4.85913824570991
1	1189	4 Light	V	V	WT	V_V_WT	0.203	8.507	1_V_V_WT	V_V_WT	4.87634891920763
1	1190	4 Light	V	V	WT	V_V_WT	0.141	8.509	1_V_V_WT	V_V_WT	4.89350125225608
1	1191	4 Light	V	V	WT	V_V_WT	0.092	8.552	1_V_V_WT	V_V_WT	4.91055577975663
1	1192	4 Light	V	V	WT	V_V_WT	0.163	8.667	1_V_V_WT	V_V_WT	4.92747662650266
1	1193	4 Light	V	V	WT	V_V_WT	0.041	8.561	1_V_V_WT	V_V_WT	4.94423191195663
1	1194	4 Light	V	V	WT	V_V_WT	0.051	8.564	1_V_V_WT	V_V_WT	4.96079333713285
1	1195	4 Light	V	V	WT	V_V_WT	0.038	8.678	1_V_V_WT	V_V_WT	4.97713416773964
1	1196	4 Light	V	V	WT	V_V_WT	0.078	8.679	1_V_V_WT	V_V_WT	4.99323189118992
1	1197	4 Light	V	V	WT	V_V_WT	0.048	8.431	1_V_V_WT	V_V_WT	5.0090692637853
1	1198	4 Light	V	V	WT	V_V_WT	0	8.533	1_V_V_WT	V_V_WT	5.02463453307429
1	1199	4 Light	V	V	WT	V_V_WT	0.23	8.603	1_V_V_WT	V_V_WT	5.0399216162885
1	1200	4 Light	V	V	WT	V_V_WT	0.172	8.558	1_V_V_WT	V_V_WT	5.05493023701308
1	1201	4 Light	V	V	WT	V_V_WT	0	8.741	1_V_V_WT	V_V_WT	5.0696660170734
1	1202	4 Light	V	V	WT	V_V_WT	0.16	8.582	1_V_V_WT	V_V_WT	5.08413953151085
1	1203	4 Light	V	V	WT	V_V_WT	0.085	8.668	1_V_V_WT	V_V_WT	5.09836234801413
1	1204	4 Light	V	V	WT	V_V_WT	0.059	8.531	1_V_V_WT	V_V_WT	5.11234700741237
1	1205	4 Light	V	V	WT	V_V_WT	0.033	8.47	1_V_V_WT	V_V_WT	5.12611089799625
1	1206	4 Light	V	V	WT	V_V_WT	0.155	8.771	1_V_V_WT	V_V_WT	5.13967619465371
1	1207	4 Light	V	V	WT	V_V_WT	0.032	8.724	1_V_V_WT	V_V_WT	5.15306602588411
1	1208	4 Light	V	V	WT	V_V_WT	0.258	8.901	1_V_V_WT	V_V_WT	5.16630352003136
1	1209	4 Light	V	V	WT	V_V_WT	0.155	8.483	1_V_V_WT	V_V_WT	5.1794118054804
1	1210	4 Light	V	V	WT	V_V_WT	0.264	8.424	1_V_V_WT	V_V_WT	5.1924147700803
1	1211	4 Light	V	V	WT	V_V_WT	0.265	8.406	1_V_V_WT	V_V_WT	5.20533933982262
1	1212	4 Light	V	V	WT	V_V_WT	0.379	8.535	1_V_V_WT	V_V_WT	5.2182138442499
1	1213	4 Light	V	V	WT	V_V_WT	0.135	8.527	1_V_V_WT	V_V_WT	5.2310691884397
1	1214	4 Light	V	V	WT	V_V_WT	0.214	8.424	1_V_V_WT	V_V_WT	5.24393692175436
1	1215	4 Light	V	V	WT	V_V_WT	0.151	8.319	1_V_V_WT	V_V_WT	5.25684903096113
1	1216	4 Light	V	V	WT	V_V_WT	0.238	8.252	1_V_V_WT	V_V_WT	5.26983961721705
1	1217	4 Light	V	V	WT	V_V_WT	0.107	8.231	1_V_V_WT	V_V_WT	5.28294495168602
1	1218	4 Light	V	V	WT	V_V_WT	0.154	8.075	1_V_V_WT	V_V_WT	5.29620280127065
1	1219	4 Light	V	V	WT	V_V_WT	0.142	8.01	1_V_V_WT	V_V_WT	5.30965133436387
1	1220	4 Light	V	V	WT	V_V_WT	0.068	8.015	1_V_V_WT	V_V_WT	5.32332919568453
1	1221	4 Light	V	V	WT	V_V_WT	0.099	8.03	1_V_V_WT	V_V_WT	5.33727514811732
1	1222	4 Light	V	V	WT	V_V_WT	0.202	7.912	1_V_V_WT	V_V_WT	5.35152795446742
1	1223	4 Light	V	V	WT	V_V_WT	0.078	8.027	1_V_V_WT	V_V_WT	5.36612637796489
1	1224	4 Light	V	V	WT	V_V_WT	0.086	8.082	1_V_V_WT	V_V_WT	5.38110918157034
1	1225	4 Light	V	V	WT	V_V_WT	0.135	8.103	1_V_V_WT	V_V_WT	5.39651512820397
1	1226	4 Light	V	V	WT	V_V_WT	0.082	8.117	1_V_V_WT	V_V_WT	5.41238298103787
1	1227	4 Light	V	V	WT	V_V_WT	0.035	8.234	1_V_V_WT	V_V_WT	5.42875150288676
1	1228	4 Light	V	V	WT	V_V_WT	0.151	8.382	1_V_V_WT	V_V_WT	5.44565945707946
1	1229	4 Light	V	V	WT	V_V_WT	0.136	8.262	1_V_V_WT	V_V_WT	5.46314560632375
1	1230	4 Light	V	V	WT	V_V_WT	0.09	8.236	1_V_V_WT	V_V_WT	5.48124790798204
1	1231	4 Light	V	V	WT	V_V_WT	0.298	8.448	1_V_V_WT	V_V_WT	5.5000002177196
1	1232	4 Light	V	V	WT	V_V_WT	0.05	8.549	1_V_V_WT	V_V_WT	5.51943207014214
1	1233	4 Light	V	V	WT	V_V_WT	0.165	8.706	1_V_V_WT	V_V_WT	5.53957110708168
1	1234	4 Light	V	V	WT	V_V_WT	0.027	8.726	1_V_V_WT	V_V_WT	5.56043984246084
1	1235	4 Light	V	V	WT	V_V_WT	0.13	8.751	1_V_V_WT	V_V_WT	5.58205547824096
1	1236	4 Light	V	V	WT	V_V_WT	0.421	8.668	1_V_V_WT	V_V_WT	5.60443296113456
1	1237	4 Light	V	V	WT	V_V_WT	0.234	8.7	1_V_V_WT	V_V_WT	5.6275825122522
1	1238	4 Light	V	V	WT	V_V_WT	0.276	8.814	1_V_V_WT	V_V_WT	5.65151317142387
1	1239	4 Light	V	V	WT	V_V_WT	0.05	8.733	1_V_V_WT	V_V_WT	5.67623267711087
1	1240	4 Light	V	V	WT	V_V_WT	0.087	8.689	1_V_V_WT	V_V_WT	5.70174356435657
1	1241	4 Light	V	V	WT	V_V_WT	0.171	8.566	1_V_V_WT	V_V_WT	5.72804571613851
1	1242	4 Light	V	V	WT	V_V_WT	0.242	8.342	1_V_V_WT	V_V_WT	5.75513361342558
1	1243	4 Light	V	V	WT	V_V_WT	0.225	8.411	1_V_V_WT	V_V_WT	5.78300038586583
1	1244	4 Light	V	V	WT	V_V_WT	0.115	8.481	1_V_V_WT	V_V_WT	5.81163778737389
1	1245	4 Light	V	V	WT	V_V_WT	0.065	8.45	1_V_V_WT	V_V_WT	5.84103069605089
1	1246	4 Light	V	V	WT	V_V_WT	0.031	8.445	1_V_V_WT	V_V_WT	5.87115577086173
1	1247	4 Light	V	V	WT	V_V_WT	0.083	8.611	1_V_V_WT	V_V_WT	5.90198152461934
1	1248	4 Light	V	V	WT	V_V_WT	0	8.625	1_V_V_WT	V_V_WT	5.93346844004964
1	1249	4 Light	V	V	WT	V_V_WT	0.138	8.668	1_V_V_WT	V_V_WT	5.96556912740837
1	1250	4 Light	V	V	WT	V_V_WT	0.146	8.772	1_V_V_WT	V_V_WT	5.99822852450002
1	1251	4 Light	V	V	WT	V_V_WT	0.107	8.928	1_V_V_WT	V_V_WT	6.03138413940704
1	1252	4 Light	V	V	WT	V_V_WT	0.045	8.816	1_V_V_WT	V_V_WT	6.06496747196577
1	1253	4 Light	V	V	WT	V_V_WT	0.156	8.994	1_V_V_WT	V_V_WT	6.09890882920796
1	1254	4 Light	V	V	WT	V_V_WT	0.106	9.179	1_V_V_WT	V_V_WT	6.13313851860535
1	1255	4 Light	V	V	WT	V_V_WT	0.059	9.306	1_V_V_WT	V_V_WT	6.16758684744254
1	1256	4 Light	V	V	WT	V_V_WT	0.092	9.427	1_V_V_WT	V_V_WT	6.20218326267776
1	1257	4 Light	V	V	WT	V_V_WT	0.165	9.494	1_V_V_WT	V_V_WT	6.23685299536569
1	1258	4 Light	V	V	WT	V_V_WT	0.148	9.676	1_V_V_WT	V_V_WT	6.27151662590864
1	1259	4 Light	V	V	WT	V_V_WT	0.11	9.54	1_V_V_WT	V_V_WT	6.30609062139139
1	1260	4 Light	V	V	WT	V_V_WT	0.146	9.526	1_V_V_WT	V_V_WT	6.34048790378384
1	1261	4 Light	V	V	WT	V_V_WT	0.212	9.446	1_V_V_WT	V_V_WT	6.37461844490735
1	1262	4 Light	V	V	WT	V_V_WT	0.261	9.589	1_V_V_WT	V_V_WT	6.40838988970957
1	1263	4 Light	V	V	WT	V_V_WT	0.242	9.498	1_V_V_WT	V_V_WT	6.44170837232057
1	1264	4 Light	V	V	WT	V_V_WT	0.079	9.661	1_V_V_WT	V_V_WT	6.4744797453699
1	1265	4 Light	V	V	WT	V_V_WT	0.058	9.644	1_V_V_WT	V_V_WT	6.50660992418663
1	1266	4 Light	V	V	WT	V_V_WT	0.072	9.405	1_V_V_WT	V_V_WT	6.53800525465483
1	1267	4 Light	V	V	WT	V_V_WT	0.064	9.284	1_V_V_WT	V_V_WT	6.5685731727015
1	1268	4 Light	V	V	WT	V_V_WT	0.372	9.123	1_V_V_WT	V_V_WT	6.59822250502999
1	1269	4 Light	V	V	WT	V_V_WT	0.074	9.19	1_V_V_WT	V_V_WT	6.62686292754262
1	1270	4 Light	V	V	WT	V_V_WT	0.22	9.228	1_V_V_WT	V_V_WT	6.65440630332497
1	1271	4 Light	V	V	WT	V_V_WT	0.142	9.216	1_V_V_WT	V_V_WT	6.68076504170447
1	1272	4 Light	V	V	WT	V_V_WT	0.155	9.14	1_V_V_WT	V_V_WT	6.7058524644733
1	1273	4 Light	V	V	WT	V_V_WT	0.204	9.042	1_V_V_WT	V_V_WT	6.72958656963848
1	1274	4 Light	V	V	WT	V_V_WT	0.284	9.079	1_V_V_WT	V_V_WT	6.75189153673798
1	1275	4 Light	V	V	WT	V_V_WT	0.12	9.252	1_V_V_WT	V_V_WT	6.77269842265003
1	1276	4 Light	V	V	WT	V_V_WT	0.233	9.244	1_V_V_WT	V_V_WT	6.79194447279533
1	1277	4 Light	V	V	WT	V_V_WT	0.273	9.271	1_V_V_WT	V_V_WT	6.80956966804876
1	1278	4 Light	V	V	WT	V_V_WT	0.168	9.524	1_V_V_WT	V_V_WT	6.82552146661276
1	1279	4 Light	V	V	WT	V_V_WT	0.185	9.518	1_V_V_WT	V_V_WT	6.8397567764221
1	1280	4 Light	V	V	WT	V_V_WT	0.172	9.559	1_V_V_WT	V_V_WT	6.85224252365003
1	1281	4 Light	V	V	WT	V_V_WT	0.255	9.684	1_V_V_WT	V_V_WT	6.86295618520101
1	1282	4 Light	V	V	WT	V_V_WT	0.09	9.948	1_V_V_WT	V_V_WT	6.87188627923285
1	1283	4 Light	V	V	WT	V_V_WT	0.256	10.003	1_V_V_WT	V_V_WT	6.87903281242116
1	1284	4 Light	V	V	WT	V_V_WT	0.271	10.121	1_V_V_WT	V_V_WT	6.88440767908645
1	1285	4 Light	V	V	WT	V_V_WT	0.262	10.456	1_V_V_WT	V_V_WT	6.88803501003527
1	1286	4 Light	V	V	WT	V_V_WT	0.203	10.522	1_V_V_WT	V_V_WT	6.88995146758745
1	1287	4 Light	V	V	WT	V_V_WT	0.102	10.64	1_V_V_WT	V_V_WT	6.89020432354749
1	1288	4 Light	V	V	WT	V_V_WT	0.333	10.682	1_V_V_WT	V_V_WT	6.88884298006365
1	1289	4 Light	V	V	WT	V_V_WT	0	10.883	1_V_V_WT	V_V_WT	6.88591902833336
1	1290	4 Light	V	V	WT	V_V_WT	0.076	11.069	1_V_V_WT	V_V_WT	6.88149500500539
1	1291	4 Light	V	V	WT	V_V_WT	0.218	11.122	1_V_V_WT	V_V_WT	6.87564656339329
1	1292	4 Light	V	V	WT	V_V_WT	0.193	11.044	1_V_V_WT	V_V_WT	6.86846239835997
1	1293	4 Light	V	V	WT	V_V_WT	0.074	10.849	1_V_V_WT	V_V_WT	6.8600419878875
1	1294	4 Light	V	V	WT	V_V_WT	0.19	10.971	1_V_V_WT	V_V_WT	6.85048696137145
1	1295	4 Light	V	V	WT	V_V_WT	0.113	11.034	1_V_V_WT	V_V_WT	6.83990096144184
1	1296	4 Light	V	V	WT	V_V_WT	0.182	11.144	1_V_V_WT	V_V_WT	6.82839568126881
1	1297	4 Light	V	V	WT	V_V_WT	0.113	11.261	1_V_V_WT	V_V_WT	6.81608669012304
1	1298	4 Light	V	V	WT	V_V_WT	0.115	11.092	1_V_V_WT	V_V_WT	6.80309878214063
1	1299	4 Light	V	V	WT	V_V_WT	0.117	11.055	1_V_V_WT	V_V_WT	6.78956737218739
1	1300	4 Light	V	V	WT	V_V_WT	0.125	10.964	1_V_V_WT	V_V_WT	6.77563788121537
1	1301	4 Light	V	V	WT	V_V_WT	0.159	10.921	1_V_V_WT	V_V_WT	6.76146505792261
1	1302	4 Light	V	V	WT	V_V_WT	0.166	10.856	1_V_V_WT	V_V_WT	6.74721224226235
1	1303	4 Light	V	V	WT	V_V_WT	0.127	10.874	1_V_V_WT	V_V_WT	6.73304940839544
1	1304	4 Light	V	V	WT	V_V_WT	0.152	10.658	1_V_V_WT	V_V_WT	6.7191478309888
1	1305	4 Light	V	V	WT	V_V_WT	0.238	10.633	1_V_V_WT	V_V_WT	6.7056796354468
1	1306	4 Light	V	V	WT	V_V_WT	0.023	10.57	1_V_V_WT	V_V_WT	6.69282103689326
1	1307	4 Light	V	V	WT	V_V_WT	0.11	10.488	1_V_V_WT	V_V_WT	6.6807518461842
1	1308	4 Light	V	V	WT	V_V_WT	0.253	10.762	1_V_V_WT	V_V_WT	6.6696525608309
1	1309	4 Light	V	V	WT	V_V_WT	0.132	10.705	1_V_V_WT	V_V_WT	6.6597036779382
1	1310	4 Light	V	V	WT	V_V_WT	0.187	10.57	1_V_V_WT	V_V_WT	6.6510856949854
1	1311	4 Light	V	V	WT	V_V_WT	0.232	10.567	1_V_V_WT	V_V_WT	6.64397890275008
1	1312	4 Light	V	V	WT	V_V_WT	0.309	10.67	1_V_V_WT	V_V_WT	6.63856237355858
1	1313	4 Light	V	V	WT	V_V_WT	0.211	10.563	1_V_V_WT	V_V_WT	6.63501282296222
1	1314	4 Light	V	V	WT	V_V_WT	0.224	10.58	1_V_V_WT	V_V_WT	6.63350425762252
1	1315	4 Light	V	V	WT	V_V_WT	0.394	10.538	1_V_V_WT	V_V_WT	6.63420915519534
1	1316	4 Light	V	V	WT	V_V_WT	0.158	10.6	1_V_V_WT	V_V_WT	6.63729506677613
1	1317	4 Light	V	V	WT	V_V_WT	0.283	10.811	1_V_V_WT	V_V_WT	6.64292276413584
1	1318	4 Light	V	V	WT	V_V_WT	0.19	10.604	1_V_V_WT	V_V_WT	6.65124665677579
1	1319	4 Light	V	V	WT	V_V_WT	0.311	10.97	1_V_V_WT	V_V_WT	6.66241819911582
1	1320	4 Light	V	V	WT	V_V_WT	0.332	11.207	1_V_V_WT	V_V_WT	6.67658044929373
1	1321	4 Light	V	V	WT	V_V_WT	0.265	11.169	1_V_V_WT	V_V_WT	6.69386563238162
1	1322	4 Light	V	V	WT	V_V_WT	0.183	11.191	1_V_V_WT	V_V_WT	6.7143963305629
1	1323	5 Dark	V	V	WT	V_V_WT	0.047	11.284	1_V_V_WT	V_V_WT	6.73829093373917
1	1324	5 Dark	V	V	WT	V_V_WT	0.201	11.235	1_V_V_WT	V_V_WT	6.76565653642886
1	1325	5 Dark	V	V	WT	V_V_WT	0.121	11.379	1_V_V_WT	V_V_WT	6.79658610483767
1	1326	5 Dark	V	V	WT	V_V_WT	0.182	11.433	1_V_V_WT	V_V_WT	6.83115781295895
1	1327	5 Dark	V	V	WT	V_V_WT	0.181	11.613	1_V_V_WT	V_V_WT	6.86943445261253
1	1328	5 Dark	V	V	WT	V_V_WT	0.203	12.052	1_V_V_WT	V_V_WT	6.91146564482752
1	1329	5 Dark	V	V	WT	V_V_WT	0.037	12.36	1_V_V_WT	V_V_WT	6.95729557825024
1	1330	5 Dark	V	V	WT	V_V_WT	0.129	12.421	1_V_V_WT	V_V_WT	7.00695449118412
1	1331	5 Dark	V	V	WT	V_V_WT	0.099	12.435	1_V_V_WT	V_V_WT	7.06045854034344
1	1332	5 Dark	V	V	WT	V_V_WT	0.09	12.562	1_V_V_WT	V_V_WT	7.1178181891972
1	1333	5 Dark	V	V	WT	V_V_WT	0.222	12.864	1_V_V_WT	V_V_WT	7.17903242749045
1	1334	5 Dark	V	V	WT	V_V_WT	0.068	13.051	1_V_V_WT	V_V_WT	7.24409452430244
1	1335	5 Dark	V	V	WT	V_V_WT	0.095	13.182	1_V_V_WT	V_V_WT	7.31298351938485
1	1336	5 Dark	V	V	WT	V_V_WT	0.17	13.439	1_V_V_WT	V_V_WT	7.38566431569271
1	1337	5 Dark	V	V	WT	V_V_WT	0.191	13.595	1_V_V_WT	V_V_WT	7.46209627953235
1	1338	5 Dark	V	V	WT	V_V_WT	0.442	13.608	1_V_V_WT	V_V_WT	7.54222527735473
1	1339	5 Dark	V	V	WT	V_V_WT	0.128	13.684	1_V_V_WT	V_V_WT	7.62598134844481
1	1340	5 Dark	V	V	WT	V_V_WT	0.037	14.091	1_V_V_WT	V_V_WT	7.71327924014553
1	1341	5 Dark	V	V	WT	V_V_WT	0.252	14.168	1_V_V_WT	V_V_WT	7.80401902254613
1	1342	5 Dark	V	V	WT	V_V_WT	0.193	14.326	1_V_V_WT	V_V_WT	7.89808678210182
1	1343	5 Dark	V	V	WT	V_V_WT	0.149	14.548	1_V_V_WT	V_V_WT	7.99535745397908
1	1344	5 Dark	V	V	WT	V_V_WT	0.288	14.62	1_V_V_WT	V_V_WT	8.09570185368652
1	1345	5 Dark	V	V	WT	V_V_WT	0.22	14.676	1_V_V_WT	V_V_WT	8.19898137940109
1	1346	5 Dark	V	V	WT	V_V_WT	0.265	14.831	1_V_V_WT	V_V_WT	8.30504690277469
1	1347	5 Dark	V	V	WT	V_V_WT	0.313	14.824	1_V_V_WT	V_V_WT	8.41374118864694
1	1348	5 Dark	V	V	WT	V_V_WT	0.126	14.896	1_V_V_WT	V_V_WT	8.52490541389406
1	1349	5 Dark	V	V	WT	V_V_WT	0.366	15.044	1_V_V_WT	V_V_WT	8.63838075524066
1	1350	5 Dark	V	V	WT	V_V_WT	0.313	15.08	1_V_V_WT	V_V_WT	8.75400753687217
1	1351	5 Dark	V	V	WT	V_V_WT	0.18	15.306	1_V_V_WT	V_V_WT	8.87162201269384
1	1352	5 Dark	V	V	WT	V_V_WT	0.215	15.437	1_V_V_WT	V_V_WT	8.99105648357669
1	1353	5 Dark	V	V	WT	V_V_WT	0.167	15.853	1_V_V_WT	V_V_WT	9.11214073719295
1	1354	5 Dark	V	V	WT	V_V_WT	0.141	15.92	1_V_V_WT	V_V_WT	9.23470402476193
1	1355	5 Dark	V	V	WT	V_V_WT	0.257	16.157	1_V_V_WT	V_V_WT	9.35857530783096
1	1356	5 Dark	V	V	WT	V_V_WT	0.236	16.18	1_V_V_WT	V_V_WT	9.48358378710433
1	1357	5 Dark	V	V	WT	V_V_WT	0.293	16.218	1_V_V_WT	V_V_WT	9.60956040885661
1	1358	5 Dark	V	V	WT	V_V_WT	0.554	16.233	1_V_V_WT	V_V_WT	9.73633842382177
1	1359	5 Dark	V	V	WT	V_V_WT	0.425	16.875	1_V_V_WT	V_V_WT	9.86375243730056
1	1360	5 Dark	V	V	WT	V_V_WT	0.186	17.345	1_V_V_WT	V_V_WT	9.99164150037296
1	1361	5 Dark	V	V	WT	V_V_WT	0.173	17.549	1_V_V_WT	V_V_WT	10.119850801422
1	1362	5 Dark	V	V	WT	V_V_WT	0.293	17.845	1_V_V_WT	V_V_WT	10.2482326291708
1	1363	5 Dark	V	V	WT	V_V_WT	0.429	18.083	1_V_V_WT	V_V_WT	10.376647285251
1	1364	5 Dark	V	V	WT	V_V_WT	0.339	18.415	1_V_V_WT	V_V_WT	10.5049639397112
1	1365	5 Dark	V	V	WT	V_V_WT	0.369	18.721	1_V_V_WT	V_V_WT	10.6330614273155
1	1366	5 Dark	V	V	WT	V_V_WT	0.28	19.008	1_V_V_WT	V_V_WT	10.7608289824117
1	1367	5 Dark	V	V	WT	V_V_WT	0.266	19.228	1_V_V_WT	V_V_WT	10.8881649621115
1	1368	5 Dark	V	V	WT	V_V_WT	0.266	19.235	1_V_V_WT	V_V_WT	11.014971607511
1	1369	5 Dark	V	V	WT	V_V_WT	0.208	19.42	1_V_V_WT	V_V_WT	11.1411593097191
1	1370	5 Dark	V	V	WT	V_V_WT	0.594	20.003	1_V_V_WT	V_V_WT	11.2666426813848
1	1371	5 Dark	V	V	WT	V_V_WT	0.309	19.957	1_V_V_WT	V_V_WT	11.3913450704718
1	1372	5 Dark	V	V	WT	V_V_WT	0.467	20.18	1_V_V_WT	V_V_WT	11.5151920089438
1	1373	5 Dark	V	V	WT	V_V_WT	0.433	20.321	1_V_V_WT	V_V_WT	11.6381090285646
1	1374	5 Dark	V	V	WT	V_V_WT	0.296	20.793	1_V_V_WT	V_V_WT	11.7600240065523
1	1375	5 Dark	V	V	WT	V_V_WT	0.45	20.94	1_V_V_WT	V_V_WT	11.8808765598083
1	1376	5 Dark	V	V	WT	V_V_WT	0.313	21.071	1_V_V_WT	V_V_WT	12.0006204498274
1	1377	5 Dark	V	V	WT	V_V_WT	0.276	21.178	1_V_V_WT	V_V_WT	12.1192236037253
1	1378	5 Dark	V	V	WT	V_V_WT	0.262	21.454	1_V_V_WT	V_V_WT	12.236665736746
1	1379	5 Dark	V	V	WT	V_V_WT	0.459	21.451	1_V_V_WT	V_V_WT	12.3529289205125
1	1380	5 Dark	V	V	WT	V_V_WT	0.368	21.584	1_V_V_WT	V_V_WT	12.4679952269952
1	1381	5 Dark	V	V	WT	V_V_WT	0.491	21.611	1_V_V_WT	V_V_WT	12.5818489693709
1	1382	5 Dark	V	V	WT	V_V_WT	0.314	21.873	1_V_V_WT	V_V_WT	12.694483427487
1	1383	5 Dark	V	V	WT	V_V_WT	0.463	22.284	1_V_V_WT	V_V_WT	12.8058941230098
1	1384	5 Dark	V	V	WT	V_V_WT	0.268	22.382	1_V_V_WT	V_V_WT	12.9160765776335
1	1385	5 Dark	V	V	WT	V_V_WT	0.358	22.577	1_V_V_WT	V_V_WT	13.0250263128158
1	1386	5 Dark	V	V	WT	V_V_WT	0.205	22.736	1_V_V_WT	V_V_WT	13.1327388503389
1	1387	5 Dark	V	V	WT	V_V_WT	0.219	23.215	1_V_V_WT	V_V_WT	13.2392115690273
1	1388	5 Dark	V	V	WT	V_V_WT	0.218	23.036	1_V_V_WT	V_V_WT	13.3444492772914
1	1389	5 Dark	V	V	WT	V_V_WT	0.679	22.832	1_V_V_WT	V_V_WT	13.4484603306329
1	1390	5 Dark	V	V	WT	V_V_WT	0.599	23.245	1_V_V_WT	V_V_WT	13.5512614450472
1	1391	5 Dark	V	V	WT	V_V_WT	0.303	23.57	1_V_V_WT	V_V_WT	13.6528789404156
1	1392	5 Dark	V	V	WT	V_V_WT	0.386	23.736	1_V_V_WT	V_V_WT	13.7533467771181
1	1393	5 Dark	V	V	WT	V_V_WT	0.46	23.965	1_V_V_WT	V_V_WT	13.8527004244474
1	1394	5 Dark	V	V	WT	V_V_WT	0.4	23.938	1_V_V_WT	V_V_WT	13.9509765767274
1	1395	5 Dark	V	V	WT	V_V_WT	0.401	24.138	1_V_V_WT	V_V_WT	14.0482168249922
1	1396	5 Dark	V	V	WT	V_V_WT	0.457	24.273	1_V_V_WT	V_V_WT	14.1444650136655
1	1397	5 Dark	V	V	WT	V_V_WT	0.411	24.585	1_V_V_WT	V_V_WT	14.2397691017681
1	1398	5 Dark	V	V	WT	V_V_WT	0.449	24.738	1_V_V_WT	V_V_WT	14.3341789097615
1	1399	5 Dark	V	V	WT	V_V_WT	0.313	25.013	1_V_V_WT	V_V_WT	14.427747587814
1	1400	5 Dark	V	V	WT	V_V_WT	0.62	24.754	1_V_V_WT	V_V_WT	14.5205291187985
1	1401	5 Dark	V	V	WT	V_V_WT	0.206	24.956	1_V_V_WT	V_V_WT	14.6125774855345
1	1402	5 Dark	V	V	WT	V_V_WT	0.416	25.175	1_V_V_WT	V_V_WT	14.7039471177393
1	1403	5 Dark	V	V	WT	V_V_WT	0.29	25.089	1_V_V_WT	V_V_WT	14.7946942328383
1	1404	5 Dark	V	V	WT	V_V_WT	0.76	25.329	1_V_V_WT	V_V_WT	14.8848754958881
1	1405	5 Dark	V	V	WT	V_V_WT	0.367	25.155	1_V_V_WT	V_V_WT	14.9745475711119
1	1406	5 Dark	V	V	WT	V_V_WT	0.396	25.45	1_V_V_WT	V_V_WT	15.0637672061272
1	1407	5 Dark	V	V	WT	V_V_WT	0.42	25.471	1_V_V_WT	V_V_WT	15.1525914796854
1	1408	5 Dark	V	V	WT	V_V_WT	0.402	25.648	1_V_V_WT	V_V_WT	15.2410775528524
1	1409	5 Dark	V	V	WT	V_V_WT	0.363	25.63	1_V_V_WT	V_V_WT	15.3292825872275
1	1410	5 Dark	V	V	WT	V_V_WT	0.446	25.537	1_V_V_WT	V_V_WT	15.4172637441703
1	1411	5 Dark	V	V	WT	V_V_WT	0.207	25.205	1_V_V_WT	V_V_WT	15.5050778583454
1	1412	5 Dark	V	V	WT	V_V_WT	0.477	25.217	1_V_V_WT	V_V_WT	15.5927804571906
1	1413	5 Dark	V	V	WT	V_V_WT	0.578	25.159	1_V_V_WT	V_V_WT	15.6804267416451
1	1414	5 Dark	V	V	WT	V_V_WT	0.239	25.461	1_V_V_WT	V_V_WT	15.7680719127012
1	1415	5 Dark	V	V	WT	V_V_WT	0.452	25.559	1_V_V_WT	V_V_WT	15.855771170899
1	1416	5 Dark	V	V	WT	V_V_WT	0.395	25.711	1_V_V_WT	V_V_WT	15.9435797175438
1	1417	5 Dark	V	V	WT	V_V_WT	0.772	25.84	1_V_V_WT	V_V_WT	16.0315527528054
1	1418	5 Dark	V	V	WT	V_V_WT	0.375	25.975	1_V_V_WT	V_V_WT	16.1197446854797
1	1419	5 Dark	V	V	WT	V_V_WT	0.221	25.59	1_V_V_WT	V_V_WT	16.2082067531072
1	1420	5 Dark	V	V	WT	V_V_WT	0.599	25.326	1_V_V_WT	V_V_WT	16.2969885010078
1	1421	5 Dark	V	V	WT	V_V_WT	0.498	25.132	1_V_V_WT	V_V_WT	16.3861349263077
1	1422	5 Dark	V	V	WT	V_V_WT	0.459	25.185	1_V_V_WT	V_V_WT	16.4756863309013
1	1423	5 Dark	V	V	WT	V_V_WT	0.658	25.305	1_V_V_WT	V_V_WT	16.5656810308064
1	1424	5 Dark	V	V	WT	V_V_WT	0.312	25.39	1_V_V_WT	V_V_WT	16.6561531925079
1	1425	5 Dark	V	V	WT	V_V_WT	0.569	25.515	1_V_V_WT	V_V_WT	16.7471348322569
1	1426	5 Dark	V	V	WT	V_V_WT	0.415	25.449	1_V_V_WT	V_V_WT	16.8386535154386
1	1427	5 Dark	V	V	WT	V_V_WT	0.578	25.596	1_V_V_WT	V_V_WT	16.9307356941371
1	1428	5 Dark	V	V	WT	V_V_WT	0.419	25.738	1_V_V_WT	V_V_WT	17.0234066205447
1	1429	5 Dark	V	V	WT	V_V_WT	0.483	25.851	1_V_V_WT	V_V_WT	17.1166855222489
1	1430	5 Dark	V	V	WT	V_V_WT	0.335	25.701	1_V_V_WT	V_V_WT	17.2105855366664
1	1431	5 Dark	V	V	WT	V_V_WT	0.511	25.861	1_V_V_WT	V_V_WT	17.3051185784872
1	1432	5 Dark	V	V	WT	V_V_WT	0.686	25.965	1_V_V_WT	V_V_WT	17.4002952965945
1	1433	5 Dark	V	V	WT	V_V_WT	0.347	26.372	1_V_V_WT	V_V_WT	17.4961212751613
1	1434	5 Dark	V	V	WT	V_V_WT	0.536	26.173	1_V_V_WT	V_V_WT	17.5925995572882
1	1435	5 Dark	V	V	WT	V_V_WT	0.276	26.339	1_V_V_WT	V_V_WT	17.6897268108626
1	1436	5 Dark	V	V	WT	V_V_WT	0.608	26.475	1_V_V_WT	V_V_WT	17.7874920671651
1	1437	5 Dark	V	V	WT	V_V_WT	0.297	26.591	1_V_V_WT	V_V_WT	17.8858780133131
1	1438	5 Dark	V	V	WT	V_V_WT	0.439	26.644	1_V_V_WT	V_V_WT	17.9848648273018
1	1439	5 Dark	V	V	WT	V_V_WT	0.441	27.108	1_V_V_WT	V_V_WT	18.084426496742
1	1440	5 Dark	V	V	WT	V_V_WT	0.275	27.224	1_V_V_WT	V_V_WT	18.1845296812651
1	1441	5 Dark	V	V	WT	V_V_WT	0.159	27.809	1_V_V_WT	V_V_WT	18.285133859014
1	1442	5 Dark	V	V	WT	V_V_WT	0.326	27.685	1_V_V_WT	V_V_WT	18.3861926369805
1	1443	5 Dark	V	V	WT	V_V_WT	0.405	27.762	1_V_V_WT	V_V_WT	18.4876584545272
1	1444	5 Dark	V	V	WT	V_V_WT	0.57	27.995	1_V_V_WT	V_V_WT	18.5894837507279
1	1445	5 Dark	V	V	WT	V_V_WT	0.456	28.125	1_V_V_WT	V_V_WT	18.6916209642353
1	1446	5 Dark	V	V	WT	V_V_WT	0.357	28.131	1_V_V_WT	V_V_WT	18.7940215871582
1	1447	5 Dark	V	V	WT	V_V_WT	0.348	27.797	1_V_V_WT	V_V_WT	18.8966324351217
1	1448	5 Dark	V	V	WT	V_V_WT	0.353	27.963	1_V_V_WT	V_V_WT	18.999395001388
1	1449	5 Dark	V	V	WT	V_V_WT	0.294	28.044	1_V_V_WT	V_V_WT	19.1022458440838
1	1450	5 Dark	V	V	WT	V_V_WT	0.335	27.852	1_V_V_WT	V_V_WT	19.2051170010873
1	1451	5 Dark	V	V	WT	V_V_WT	0.109	27.722	1_V_V_WT	V_V_WT	19.3079370363133
1	1452	5 Dark	V	V	WT	V_V_WT	0.439	27.868	1_V_V_WT	V_V_WT	19.4106338338821
1	1453	5 Dark	V	V	WT	V_V_WT	0.58	27.726	1_V_V_WT	V_V_WT	19.513134847531
1	1454	5 Dark	V	V	WT	V_V_WT	0.485	28.121	1_V_V_WT	V_V_WT	19.6153658100751
1	1455	5 Dark	V	V	WT	V_V_WT	0.526	28.216	1_V_V_WT	V_V_WT	19.7172517801139
1	1456	5 Dark	V	V	WT	V_V_WT	0.391	28.33	1_V_V_WT	V_V_WT	19.818716696342
1	1457	5 Dark	V	V	WT	V_V_WT	0.558	28.339	1_V_V_WT	V_V_WT	19.919683628744
1	1458	5 Dark	V	V	WT	V_V_WT	0.591	28.516	1_V_V_WT	V_V_WT	20.0200753270739
1	1459	5 Dark	V	V	WT	V_V_WT	0.426	28.758	1_V_V_WT	V_V_WT	20.1198144972428
1	1460	5 Dark	V	V	WT	V_V_WT	0.47	28.661	1_V_V_WT	V_V_WT	20.2188241187937
1	1461	5 Dark	V	V	WT	V_V_WT	0.366	28.539	1_V_V_WT	V_V_WT	20.3170286509726
1	1462	5 Dark	V	V	WT	V_V_WT	0.52	28.262	1_V_V_WT	V_V_WT	20.414354358327
1	1463	5 Dark	V	V	WT	V_V_WT	0.697	28.387	1_V_V_WT	V_V_WT	20.5107284902543
1	1464	5 Dark	V	V	WT	V_V_WT	0.561	28.323	1_V_V_WT	V_V_WT	20.6060814151285
1	1465	5 Dark	V	V	WT	V_V_WT	0.533	28.453	1_V_V_WT	V_V_WT	20.7003477667427
1	1466	5 Dark	V	V	WT	V_V_WT	0.532	28.272	1_V_V_WT	V_V_WT	20.7934670915986
1	1467	5 Dark	V	V	WT	V_V_WT	0.536	28.747	1_V_V_WT	V_V_WT	20.8853834573007
1	1468	5 Dark	V	V	WT	V_V_WT	0.455	29.059	1_V_V_WT	V_V_WT	20.9760418567285
1	1469	5 Dark	V	V	WT	V_V_WT	0.827	29.067	1_V_V_WT	V_V_WT	21.0653872827528
1	1470	5 Dark	V	V	WT	V_V_WT	0.562	29.308	1_V_V_WT	V_V_WT	21.1533660509047
1	1471	5 Dark	V	V	WT	V_V_WT	0.792	29.705	1_V_V_WT	V_V_WT	21.2399311781986
1	1472	5 Dark	V	V	WT	V_V_WT	0.353	29.757	1_V_V_WT	V_V_WT	21.3250426503707
1	1473	5 Dark	V	V	WT	V_V_WT	0.655	29.845	1_V_V_WT	V_V_WT	21.4086634388015
1	1474	5 Dark	V	V	WT	V_V_WT	0.472	29.602	1_V_V_WT	V_V_WT	21.4907628096766
1	1475	5 Dark	V	V	WT	V_V_WT	0.582	29.661	1_V_V_WT	V_V_WT	21.5713116030894
1	1476	5 Dark	V	V	WT	V_V_WT	0.401	29.959	1_V_V_WT	V_V_WT	21.6502806590755
1	1477	5 Dark	V	V	WT	V_V_WT	0.438	30.041	1_V_V_WT	V_V_WT	21.7276408177068
1	1478	5 Dark	V	V	WT	V_V_WT	0.541	30.472	1_V_V_WT	V_V_WT	21.8033629189861
1	1479	5 Dark	V	V	WT	V_V_WT	0.302	30.679	1_V_V_WT	V_V_WT	21.8774196990999
1	1480	5 Dark	V	V	WT	V_V_WT	0.407	30.992	1_V_V_WT	V_V_WT	21.9497934009864
1	1481	5 Dark	V	V	WT	V_V_WT	0.368	31.314	1_V_V_WT	V_V_WT	22.0204758489525
1	1482	5 Dark	V	V	WT	V_V_WT	0.605	31.441	1_V_V_WT	V_V_WT	22.0894627324073
1	1483	5 Dark	V	V	WT	V_V_WT	0.516	31.369	1_V_V_WT	V_V_WT	22.1567575153201
1	1484	5 Dark	V	V	WT	V_V_WT	0.707	31.322	1_V_V_WT	V_V_WT	22.2223675319853
1	1485	5 Dark	V	V	WT	V_V_WT	0.664	31.33	1_V_V_WT	V_V_WT	22.286307825615
1	1486	5 Dark	V	V	WT	V_V_WT	0.529	31.594	1_V_V_WT	V_V_WT	22.3485953663507
1	1487	5 Dark	V	V	WT	V_V_WT	0.587	31.494	1_V_V_WT	V_V_WT	22.4092489535494
1	1488	5 Dark	V	V	WT	V_V_WT	0.596	31.478	1_V_V_WT	V_V_WT	22.4682964774817
1	1489	5 Dark	V	V	WT	V_V_WT	0.725	31.598	1_V_V_WT	V_V_WT	22.5257747638231
[truncated: 75,310 more rows]
