# Supplementary material for: Key HPI axis receptors facilitate light adaptive behavior in larval zebrafish
Source: Sci Rep. 2024 Apr 2;14:7759. doi: 10.1038/s41598-024-57707-6 (PMC10987622; doi:10.1038/s41598-024-57707-6)
Supplement: Supplementary file 1 — Supplementary Information. [file 41598_2024_57707_MOESM1_ESM.zip › Supp_Tables_SciRpts/SuppTableS54_dim_nr3c1.e5_4x[7.5_4min]_diff.csv]

Supplementary Table S54. Locomotor response of nr3c1 ex5 lineage larvae of 4x[7.5 dark + 4-min dim light] assay:
Estimated difference between predicted mean values.
The difference was computed by the "pairs" function of the "emmeans" package	which subtracts a mean predicted value
of a condition from the other in each comparison group (i.e.	V_V_WT:V_V_HM	which means "WT larvae vs.
homozygous fish").
Columns: contrast (pairwise comparison group)	estimate (estimated difference between the predicted mean values)
SE (standard effor of the mean)	df (degrees of freedom)	t.ratio (t statistic generated after the Tukey adjustment for
multiple comparisons)	p.value (p values)	Time (time point when data were recorded)	SigDiff (significant or not:
mark "*" if significant. Otherwise	"n.s" (not significant)	SigHigh (denote the significant condition in the comparison
group).
contrast	estimate	SE	df	t.ratio	p.value	Time	SigDiff	SigHigh
V_V_WT:V_V_HT	0.818839489439483	1.83967829329589	70368.4675872418	0.445099283077633	0.896569013230306	-501	n.s	n.s
V_V_WT:V_V_HM	-1.76351288081338	1.8386102356736	70368.4675872418	-0.959155369961969	0.602759983671653	-501	n.s	n.s
V_V_HT:V_V_HM	-2.58235237025286	1.83800339230837	70368.4675872418	-1.4049769336985	0.338282489682945	-501	n.s	n.s
V_V_WT:V_V_HT	0.846942607344104	1.82462690454311	70368.4675872418	0.464173034627141	0.888044424746049	-500	n.s	n.s
V_V_WT:V_V_HM	-1.72980533858339	1.82369259958205	70368.4675872418	-0.948518044641855	0.609515668615725	-500	n.s	n.s
V_V_HT:V_V_HM	-2.57674794592748	1.82316222750423	70368.4675872418	-1.41333991405408	0.333950143996008	-500	n.s	n.s
V_V_WT:V_V_HT	0.875045725069036	1.81028698362936	70368.4675872418	0.483374035709354	0.879189494138511	-499	n.s	n.s
V_V_WT:V_V_HM	-1.69609779590408	1.80947829760989	70368.4675872418	-0.93734077835829	0.616613883414513	-499	n.s	n.s
V_V_HT:V_V_HM	-2.57114352097313	1.8090197096066	70368.4675872418	-1.42129104913526	0.329859581830359	-499	n.s	n.s
V_V_WT:V_V_HT	0.903148843095019	1.79667556610062	70368.4675872418	0.502677756705486	0.870020642287851	-498	n.s	n.s
V_V_WT:V_V_HM	-1.66239025288192	1.79598402944709	70368.4675872418	-0.925615275873975	0.624057719286322	-498	n.s	n.s
V_V_HT:V_V_HM	-2.56553909597697	1.79559234683953	70368.4675872418	-1.42879819046491	0.326023075192263	-498	n.s	n.s
V_V_WT:V_V_HT	0.931251960588968	1.78380932857879	70368.4675872418	0.522058016890695	0.860556984078713	-497	n.s	n.s
V_V_WT:V_V_HM	-1.62868271061971	1.78322614131195	70368.4675872418	-0.913334923085784	0.63184853894938	-497	n.s	n.s
V_V_HT:V_V_HM	-2.55993467120865	1.7828962971578	70368.4675872418	-1.43582926011432	0.322452607352536	-497	n.s	n.s
V_V_WT:V_V_HT	0.959355078560927	1.77170450582489	70368.4675872418	0.541487068191577	0.850820268080994	-496	n.s	n.s
V_V_WT:V_V_HM	-1.59497516769526	1.77122054549067	70368.4675872418	-0.900494956292085	0.639985770454944	-496	n.s	n.s
V_V_HT:V_V_HM	-2.55433024625618	1.77094728918542	70368.4675872418	-1.44235249792844	0.319159821585419	-496	n.s	n.s
V_V_WT:V_V_HT	0.987458196203532	1.76037680498059	70368.4675872418	0.560935700476024	0.840834771485698	-495	n.s	n.s
V_V_WT:V_V_HM	-1.56126762544076	1.75998263717007	70368.4675872418	-0.88709262947683	0.648466700034331	-495	n.s	n.s
V_V_HT:V_V_HM	-2.54872582164427	1.75976054052067	70368.4675872418	-1.44833672704706	0.316155970547028	-495	n.s	n.s
V_V_WT:V_V_HT	1.01556244541671	1.74984216916515	70368.4675872418	0.580373740736417	0.830626952328177	-494	n.s	n.s
V_V_WT:V_V_HM	-1.52755950417733	1.74952804688062	70368.4675872418	-0.873126616575792	0.657286748026864	-494	n.s	n.s
V_V_HT:V_V_HM	-2.54312194959401	1.74935150370067	70368.4675872418	-1.45375125823149	0.313452054049957	-494	n.s	n.s
V_V_WT:V_V_HT	1.04367348142497	1.74011829960928	70368.4675872418	0.599771568208505	0.820224494649046	-493	n.s	n.s
V_V_WT:V_V_HM	-1.49384790402416	1.73987414213975	70368.4675872418	-0.858595382184935	0.666440389360434	-493	n.s	n.s
V_V_HT:V_V_HM	-2.53752138544914	1.73973735606162	70368.4675872418	-1.45856578673089	0.311058962303551	-493	n.s	n.s
V_V_WT:V_V_HT	1.07179893304512	1.73122083067605	70368.4675872418	0.619100067451579	0.809656104943302	-492	n.s	n.s
V_V_WT:V_V_HM	-1.46012899779866	1.73103627245003	70368.4675872418	-0.84349994337904	0.675919301314521	-492	n.s	n.s
V_V_HT:V_V_HM	-2.53192793084376	1.73093328525537	70368.4675872418	-1.46275304335038	0.30898626006995	-492	n.s	n.s
V_V_WT:V_V_HT	1.09994979929627	1.72316283268905	70368.4675872418	0.638331896690091	0.79895057191113	-491	n.s	n.s
V_V_WT:V_V_HM	-1.42639753896798	1.72302728770764	70368.4675872418	-0.827843847363379	0.685712285341249	-491	n.s	n.s
V_V_HT:V_V_HM	-2.52634733826424	1.72295201673827	70368.4675872418	-1.46629001488206	0.307241703761826	-491	n.s	n.s
V_V_WT:V_V_HT	1.12813847616611	1.71595207005187	70368.4675872418	0.657441717548677	0.788136352482492	-490	n.s	n.s
V_V_WT:V_V_HM	-1.39264779912685	1.71585484542884	70368.4675872418	-0.81163497182583	0.695804069372445	-490	n.s	n.s
V_V_HT:V_V_HM	-2.52078627529294	1.7158011493529	70368.4675872418	-1.46915991765342	0.305830388265451	-490	n.s	n.s
V_V_WT:V_V_HT	1.15637958389218	1.7095903799701	70368.4675872418	0.676407399948287	0.777240599377369	-489	n.s	n.s
V_V_WT:V_V_HM	-1.35887352712803	1.70952080567589	70368.4675872418	-0.794885632638306	0.706175211846895	-489	n.s	n.s
V_V_HT:V_V_HM	-2.51525311102019	1.7094825596651	70368.4675872418	-1.47135347874678	0.304754227534644	-489	n.s	n.s
V_V_WT:V_V_HT	1.18468857116952	1.70407199108298	70368.4675872418	0.69521040036379	0.766288640134624	-488	n.s	n.s
V_V_WT:V_V_HM	-1.32506843132246	1.70401957720305	70368.4675872418	-0.777613384875193	0.716801620774573	-488	n.s	n.s
V_V_HT:V_V_HM	-2.50975700249201	1.70399076391873	70368.4675872418	-1.47287007396696	0.304011482086866	-488	n.s	n.s
V_V_WT:V_V_HT	1.21308212662839	1.69938316107131	70368.4675872418	0.713836734655913	0.755303123022665	-487	n.s	n.s
V_V_WT:V_V_HM	-1.29122676441491	1.69933776425218	70368.4675872418	-0.759841151993193	0.727654550652863	-487	n.s	n.s
V_V_HT:V_V_HM	-2.50430889104328	1.69931257014383	70368.4675872418	-1.47371880549987	0.30359628262318	-487	n.s	n.s
V_V_WT:V_V_HT	1.24157776143841	1.69550133946586	70368.4675872418	0.732277664746371	0.744303337070791	-486	n.s	n.s
V_V_WT:V_V_HM	-1.25734393924062	1.69545334163951	70368.4675872418	-0.741597488035126	0.738700584655035	-486	n.s	n.s
V_V_HT:V_V_HM	-2.49892170067904	1.69542626026424	70368.4675872418	-1.47391942619173	0.303498187547654	-486	n.s	n.s
V_V_WT:V_V_HT	1.27019300636037	1.69239463274351	70368.4675872418	0.750530037017007	0.733304767428238	-485	n.s	n.s
V_V_WT:V_V_HM	-1.2234171450936	1.69233512265779	70368.4675872418	-0.722916595368081	0.749901842789276	-485	n.s	n.s
V_V_HT:V_V_HM	-2.49361015145398	1.69230105949669	70368.4675872418	-1.47350268290655	0.303701978257363	-485	n.s	n.s
V_V_WT:V_V_HT	1.29894462365096	1.69002184458733	70368.4675872418	0.768596351467952	0.722318857150062	-484	n.s	n.s
V_V_WT:V_V_HM	-1.18944594995152	1.68994278951478	70368.4675872418	-0.703837998144917	0.761216473788534	-484	n.s	n.s
V_V_HT:V_V_HM	-2.48839057360249	1.68989716094992	70368.4675872418	-1.47251006221214	0.304187700193594	-484	n.s	n.s
V_V_WT:V_V_HT	1.32784822389093	1.68833297826253	70368.4675872418	0.786484799495786	0.711352838813237	-483	n.s	n.s
V_V_WT:V_V_HM	-1.15543228219556	1.68822737613231	70368.4675872418	-0.684405607047213	0.772599571709286	-483	n.s	n.s
V_V_HT:V_V_HM	-2.48328050608649	1.6881661969476	70368.4675872418	-1.47099290968896	0.304930970506112	-483	n.s	n.s
V_V_WT:V_V_HT	1.35691866235963	1.68727003352035	70368.4675872418	0.804209542872359	0.700409465001759	-482	n.s	n.s
V_V_WT:V_V_HM	-1.12137923710816	1.68713204088425	70368.4675872418	-0.664665959707829	0.784004602866915	-482	n.s	n.s
V_V_HT:V_V_HM	-2.47829789946776	1.68705199771193	70368.4675872418	-1.46901097466407	0.30590353995637	-482	n.s	n.s
V_V_WT:V_V_HT	1.38616881131906	1.68676849187229	70368.4675872418	0.821789604203735	0.689487643238049	-481	n.s	n.s
V_V_WT:V_V_HM	-1.08729258129461	1.68659351483988	70368.4675872418	-0.644667829994496	0.795384037645735	-481	n.s	n.s
V_V_HT:V_V_HM	-2.47346139261366	1.68649201802702	70368.4675872418	-1.46663095121393	0.30707384542404	-481	n.s	n.s
V_V_WT:V_V_HT	1.41561104628644	1.68675822089015	70368.4675872418	0.839249531292859	0.678582024271385	-480	n.s	n.s
V_V_WT:V_V_HM	-1.05317875371322	1.68654298394061	70368.4675872418	-0.624460072314592	0.806690988632202	-480	n.s	n.s
V_V_HT:V_V_HM	-2.46878979999968	1.68641820664909	70368.4675872418	-1.46392501591	0.308407567549335	-480	n.s	n.s
V_V_WT:V_V_HT	1.44525693155363	1.68716492598073	70368.4675872418	0.85661864427007	0.667683502511664	-479	n.s	n.s
V_V_WT:V_V_HM	-1.01904508013873	1.68690750768004	70368.4675872418	-0.604090666203865	0.817880099391588	-479	n.s	n.s
V_V_HT:V_V_HM	-2.46430201169236	1.68675840576885	70368.4675872418	-1.46096916029246	0.309868306525773	-479	n.s	n.s
V_V_WT:V_V_HT	1.47511388415528	1.68791310981672	70368.4675872418	0.873927618416003	0.656781440604483	-478	n.s	n.s
V_V_WT:V_V_HM	-0.98490339241177	1.68761291125791	70368.4675872418	-0.583607405372151	0.828907502413556	-478	n.s	n.s
V_V_HT:V_V_HM	-2.46001727656706	1.68743920396034	70368.4675872418	-1.45784053777672	0.311418776048126	-478	n.s	n.s
V_V_WT:V_V_HT	1.50518490602566	1.6889281284487	70368.4675872418	0.891207198620224	0.645864606646491	-477	n.s	n.s
V_V_WT:V_V_HM	-0.950770198071439	1.68858579805731	70368.4675872418	-0.563057085500355	0.839731600955945	-477	n.s	n.s
V_V_HT:V_V_HM	-2.45595510409711	1.68838792329536	70368.4675872418	-1.45461541758936	0.313021740933255	-477	n.s	n.s
V_V_WT:V_V_HT	1.53547209422413	1.69013606502124	70368.4675872418	0.908490225137488	0.634920024848648	-476	n.s	n.s
V_V_WT:V_V_HM	-0.916662955392258	1.68975343181946	70368.4675872418	-0.54248326301976	0.850314507991905	-476	n.s	n.s
V_V_HT:V_V_HM	-2.45213504961637	1.68953250665658	70368.4675872418	-1.45136896742455	0.314640087037126	-476	n.s	n.s
V_V_WT:V_V_HT	1.56597754720322	1.69146436441114	70368.4675872418	0.925811728672386	0.6239330365263	-475	n.s	n.s
V_V_WT:V_V_HM	-0.882599123532618	1.69104436215572	70368.4675872418	-0.521925470013983	0.860622564190695	-475	n.s	n.s
V_V_HT:V_V_HM	-2.44857667073586	1.69080213803277	70368.4675872418	-1.44817457682231	0.316237150341607	-475	n.s	n.s
V_V_WT:V_V_HT	1.59670218507545	1.69284359701374	70368.4675872418	0.943207150319213	0.612888560969765	-474	n.s	n.s
V_V_WT:V_V_HM	-0.848597258683714	1.69239015450034	70368.4675872418	-0.501419401682973	0.870626275389257	-474	n.s	n.s
V_V_HT:V_V_HM	-2.44529944375919	1.6921289528111	70368.4675872418	-1.4451023012737	0.317777518779828	-474	n.s	n.s
V_V_WT:V_V_HT	1.62764220909828	1.69421086817061	70368.4675872418	0.960708161939595	0.601773890646193	-473	n.s	n.s
V_V_WT:V_V_HM	-0.814680319000189	1.69372873120282	70368.4675872418	-0.480998110259154	0.880299741196546	-473	n.s	n.s
V_V_HT:V_V_HM	-2.44232252809847	1.69345133911914	70368.4675872418	-1.44221594779857	0.319228553012867	-473	n.s	n.s
V_V_WT:V_V_HT	1.65879138094725	1.69550955879454	70368.4675872418	0.978343868569283	0.590578060260993	-472	n.s	n.s
V_V_WT:V_V_HM	-0.780873481778222	1.69500412637797	70368.4675872418	-0.460691198107501	0.889621040586519	-472	n.s	n.s
V_V_HT:V_V_HM	-2.43966486272545	1.6947137010926	70368.4675872418	-1.4395734578369	0.320560282051128	-472	n.s	n.s
V_V_WT:V_V_HT	1.69013841197807	1.69669196719981	70368.4675872418	0.996137451376895	0.579294086532558	-471	n.s	n.s
V_V_WT:V_V_HM	-0.747206414410712	1.69616907953679	70368.4675872418	-0.440525902414617	0.898571674968146	-471	n.s	n.s
V_V_HT:V_V_HM	-2.43734482638875	1.69586902457442	70368.4675872418	-1.4372246860281	0.321746621061727	-471	n.s	n.s
V_V_WT:V_V_HT	1.72167075197166	1.69771734943472	70368.4675872418	1.01410918168735	0.567917135947322	-470	n.s	n.s
V_V_WT:V_V_HM	-0.713709902446947	1.69718312605358	70368.4675872418	-0.420526159782487	0.90713691634026	-470	n.s	n.s
V_V_HT:V_V_HM	-2.43538065441862	1.69687699691532	70368.4675872418	-1.43521342963915	0.322764451240123	-470	n.s	n.s
V_V_WT:V_V_HT	1.75337585204511	1.69855140713671	70368.4675872418	1.03227717729239	0.556444109775846	-469	n.s	n.s
V_V_WT:V_V_HM	-0.680414731451854	1.6980121023238	70368.4675872418	-0.400712533509438	0.915305678659567	-469	n.s	n.s
V_V_HT:V_V_HM	-2.43379058349695	1.69770352232914	70368.4675872418	-1.4335780962261	0.323593374224876	-469	n.s	n.s
V_V_WT:V_V_HT	1.78524116129993	1.69916661836507	70368.4675872418	1.05065691734086	0.544874000203841	-468	n.s	n.s
V_V_WT:V_V_HM	-0.64735168785078	1.6986284753675	70368.4675872418	-0.381102576130265	0.923070173861267	-468	n.s	n.s
V_V_HT:V_V_HM	-2.43259284915072	1.69832105087429	70368.4675872418	-1.43235158505421	0.324215856721849	-468	n.s	n.s
V_V_WT:V_V_HT	1.81725283551041	1.69954352472185	70368.4675872418	1.06925936822232	0.533209093431958	-467	n.s	n.s
V_V_WT:V_V_HM	-0.614552564912927	1.69901260989026	70368.4675872418	-0.361711597274502	0.930425418887157	-467	n.s	n.s
V_V_HT:V_V_HM	-2.43180540042333	1.69870983398164	70368.4675872418	-1.43156020632634	0.32461785611686	-467	n.s	n.s
V_V_WT:V_V_HT	1.84939186078059	1.69967372880135	70368.4675872418	1.08808639531354	0.521457809293319	-466	n.s	n.s
V_V_WT:V_V_HM	-0.582053175491307	1.69915571433684	70368.4675872418	-0.342554346597054	0.937368468424084	-466	n.s	n.s
V_V_HT:V_V_HM	-2.43144503627189	1.69886084087941	70368.4675872418	-1.4312208379665	0.324790331862752	-466	n.s	n.s
V_V_WT:V_V_HT	1.88163669178721	1.69955785819615	70368.4675872418	1.10713305976197	0.509633148975541	-465	n.s	n.s
V_V_WT:V_V_HM	-0.549891231155005	1.69905785307825	70368.4675872418	-0.323644795354523	0.943898439537433	-465	n.s	n.s
V_V_HT:V_V_HM	-2.43152792294221	1.69877379898968	70368.4675872418	-1.4313429630174	0.324728258846727	-465	n.s	n.s
V_V_WT:V_V_HT	1.9139596634264	1.69920780600117	70368.4675872418	1.12638351628728	0.497755069846791	-464	n.s	n.s
V_V_WT:V_V_HM	-0.518108831406675	1.69873015461764	70368.4675872418	-0.304997724328554	0.950015922162693	-464	n.s	n.s
V_V_HT:V_V_HM	-2.43206849483307	1.69845938373004	70368.4675872418	-1.43192620213969	0.324431905208912	-464	n.s	n.s
V_V_WT:V_V_HT	1.94632711955684	1.69864568375021	70368.4675872418	1.14581112363575	0.485850130558056	-463	n.s	n.s
V_V_WT:V_V_HM	-0.486752244134436	1.6981937962434	70368.4675872418	-0.286629385415957	0.955722821664533	-463	n.s	n.s
V_V_HT:V_V_HM	-2.43307936369125	1.69793822194877	70368.4675872418	-1.43296106550846	0.323906447431569	-463	n.s	n.s
V_V_WT:V_V_HT	1.9787031452085	1.69790011928649	70368.4675872418	1.16538253501037	0.473948655879144	-462	n.s	n.s
V_V_WT:V_V_HM	-0.455869211940598	1.69747637947571	70368.4675872418	-0.268557028217029	0.961022582795278	-462	n.s	n.s
V_V_HT:V_V_HM	-2.4345723571491	1.69723731256076	70368.4675872418	-1.43443249752497	0.323160143344053	-462	n.s	n.s
V_V_WT:V_V_HT	2.01104655064376	1.69700719432985	70368.4675872418	1.18505481730614	0.462086149552097	-461	n.s	n.s
V_V_WT:V_V_HM	-0.425510639616391	1.69661286386961	70368.4675872418	-0.25080007860243	0.965919911240694	-461	n.s	n.s
V_V_HT:V_V_HM	-2.43655719026015	1.69639095861493	70368.4675872418	-1.43631818943998	0.322205144563099	-461	n.s	n.s
V_V_WT:V_V_HT	2.0433101774653	1.69600915947788	70368.4675872418	1.20477543770715	0.450302868981804	-460	n.s	n.s
V_V_WT:V_V_HM	-0.395730751590644	1.69564431995145	70368.4675872418	-0.233380754993462	0.970420745347852	-460	n.s	n.s
V_V_HT:V_V_HM	-2.43904092905599	1.69543954260273	70368.4675872418	-1.43858914916643	0.321057144136014	-460	n.s	n.s
V_V_WT:V_V_HT	2.07544220847457	1.69495154093069	70368.4675872418	1.22448468782474	0.438641922474393	-459	n.s	n.s
V_V_WT:V_V_HM	-0.366586133755128	1.69461509970571	70368.4675872418	-0.21632412800924	0.974532404918556	-459	n.s	n.s
V_V_HT:V_V_HM	-2.4420283422297	1.69442673413269	70368.4675872418	-1.44121211796134	0.319734080557066	-459	n.s	n.s
V_V_WT:V_V_HT	2.1073899135887	1.69387896431107	70368.4675872418	1.24412071818001	0.427145910226675	-458	n.s	n.s
V_V_WT:V_V_HM	-0.338133822039147	1.69356873742118	70368.4675872418	-0.19965757194717	0.978263856223304	-458	n.s	n.s
V_V_HT:V_V_HM	-2.44552373562788	1.69339543529834	70368.4675872418	-1.44415396702486	0.318253853082085	-458	n.s	n.s
V_V_WT:V_V_HT	2.13909993618957	1.69283383357844	70368.4675872418	1.26362073687278	0.415855970816763	-457	n.s	n.s
V_V_WT:V_V_HM	-0.31043095917131	1.69254665812584	70368.4675872418	-0.18341057700297	0.981625824625567	-457	n.s	n.s
V_V_HT:V_V_HM	-2.44953089536088	1.69238650626959	70368.4675872418	-1.44738266719002	0.316633787373275	-457	n.s	n.s
V_V_WT:V_V_HT	2.17051589395041	1.69185667881931	70368.4675872418	1.28291948196531	0.404812456690224	-456	n.s	n.s
V_V_WT:V_V_HM	-0.283535085586287	1.69158853385123	70368.4675872418	-0.167614688745119	0.984630838119637	-456	n.s	n.s
V_V_HT:V_V_HM	-2.45405097953672	1.69143912674973	70368.4675872418	-1.45086568042944	0.314891402709388	-456	n.s	n.s
V_V_WT:V_V_HT	2.20157830250651	1.69098472131949	70368.4675872418	1.30195044032603	0.394054041394068	-455	n.s	n.s
V_V_WT:V_V_HM	-0.257503616997635	1.69073088162725	70368.4675872418	-0.152303136942646	0.987293287059137	-455	n.s	n.s
V_V_HT:V_V_HM	-2.45908191950408	1.69058941302318	70368.4675872418	-1.45457075535961	0.313043972422416	-455	n.s	n.s
V_V_WT:V_V_HT	2.23222553098198	1.69024984020844	70368.4675872418	1.32064827215526	0.3836162502892	-454	n.s	n.s
V_V_WT:V_V_HM	-0.232393370396434	1.690005066037	70368.4675872418	-0.137510457848146	0.989629418125494	-454	n.s	n.s
V_V_HT:V_V_HM	-2.46461890137838	1.6898684410703	70368.4675872418	-1.45846791470783	0.31110750499881	-454	n.s	n.s
V_V_WT:V_V_HT	2.2623953718051	1.68967644491866	70368.4675872418	1.33895183223319	0.373529816397271	-453	n.s	n.s
V_V_WT:V_V_HM	-0.208260607770118	1.68943520135515	70368.4675872418	-0.123272326516617	0.991657234101915	-453	n.s	n.s
V_V_HT:V_V_HM	-2.47065597957522	1.68930016547724	70368.4675872418	-1.46253225451928	0.309095350820343	-453	n.s	n.s
V_V_WT:V_V_HT	2.29202492895198	1.68928132421594	70368.4675872418	1.35680475246821	0.363820534671966	-452	n.s	n.s
V_V_WT:V_V_HM	-0.185159976802552	1.68903800269233	70368.4675872418	-0.109624517925237	0.993396453862268	-452	n.s	n.s
V_V_HT:V_V_HM	-2.47718490575454	1.68890127156367	70368.4675872418	-1.46674346657401	0.307018460748452	-452	n.s	n.s
V_V_WT:V_V_HT	2.3210511374345	1.68907237983377	70368.4675872418	1.37415729790273	0.354508508133777	-451	n.s	n.s
V_V_WT:V_V_HM	-0.163145721306282	1.68882153032285	70368.4675872418	-0.0966032931111994	0.994868204899114	-451	n.s	n.s
V_V_HT:V_V_HM	-2.48419685874078	1.68867992549029	70368.4675872418	-1.47108805004567	0.304884328992859	-451	n.s	n.s
V_V_WT:V_V_HT	2.34941111659134	1.68904860751543	70368.4675872418	1.39096714335966	0.345608076635737	-450	n.s	n.s
V_V_WT:V_V_HM	-0.142271303678349	1.68878516207944	70368.4675872418	-0.0842447617808101	0.996094823447035	-450	n.s	n.s
V_V_HT:V_V_HM	-2.49168242026968	1.68863574126545	70368.4675872418	-1.47555944682447	0.302696983303526	-450	n.s	n.s
V_V_WT:V_V_HT	2.37704273998256	1.68920123383488	70368.4675872418	1.40719926813345	0.337128258165765	-449	n.s	n.s
V_V_WT:V_V_HM	-0.12258705544323	1.68892070028278	70368.4675872418	-0.0725830735704198	0.997099678981392	-449	n.s	n.s
V_V_HT:V_V_HM	-2.4996297954258	1.68876086993208	70368.4675872418	-1.48015615468775	0.300457967106913	-449	n.s	n.s
V_V_WT:V_V_HT	2.40388449210519	1.68951371271012	70368.4675872418	1.42282626889672	0.329072979792204	-448	n.s	n.s
V_V_WT:V_V_HM	-0.104141508665244	1.6892123527309	70368.4675872418	-0.0616509277219534	0.99790669964311	-448	n.s	n.s
V_V_HT:V_V_HM	-2.50802600077042	1.6890399711225	70368.4675872418	-1.4848825626688	0.298165986607847	-448	n.s	n.s
V_V_WT:V_V_HT	2.42987707945864	1.68996367911905	70368.4675872418	1.43782798972656	0.321441662615007	-447	n.s	n.s
V_V_WT:V_V_HM	-0.0869780056821909	1.68963863310352	70368.4675872418	-0.0514772827621906	0.998540102563497	-447	n.s	n.s
V_V_HT:V_V_HM	-2.51685508514085	1.68945208195805	70368.4675872418	-1.48974635742487	0.295818225503781	-447	n.s	n.s
V_V_WT:V_V_HT	2.45496441435341	1.690524654194	70368.4675872418	1.45219083807085	0.314229934211713	-446	n.s	n.s
V_V_WT:V_V_HM	-0.0711331459988216	1.69017401441006	70368.4675872418	-0.0420862854311779	0.999023936021016	-446	n.s	n.s
V_V_HT:V_V_HM	-2.52609756035221	1.68997223994525	70368.4675872418	-1.49475683720937	0.293411194593757	-446	n.s	n.s
V_V_WT:V_V_HT	2.47909425372504	1.6911676170417	70368.4675872418	1.46590688512688	0.307430399496124	-445	n.s	n.s
V_V_WT:V_V_HM	-0.0566361844463223	1.69079045199336	70368.4675872418	-0.0334968679173406	0.999381579605444	-445	n.s	n.s
V_V_HT:V_V_HM	-2.53573043817133	1.69057297718313	70368.4675872418	-1.49992367818183	0.290941345189263	-445	n.s	n.s
V_V_WT:V_V_HT	2.50221797936537	1.69186208950118	70368.4675872418	1.47897278087431	0.301033443310611	-444	n.s	n.s
V_V_WT:V_V_HM	-0.0435098724872027	1.69145843302706	70368.4675872418	-0.0257232880439969	0.999635259579255	-444	n.s	n.s
V_V_HT:V_V_HM	-2.54572785185256	1.69122534908651	70368.4675872418	-1.50525644215751	0.288405314657279	-444	n.s	n.s
V_V_WT:V_V_HT	2.52428865033772	1.69257594916317	70368.4675872418	1.49138870346454	0.295027952204478	-443	n.s	n.s
V_V_WT:V_V_HM	-0.0317741673366534	1.69214678673226	70368.4675872418	-0.0187774297039639	0.999805624953953	-443	n.s	n.s
V_V_HT:V_V_HM	-2.55606281767439	1.69189874301309	70368.4675872418	-1.51076583526643	0.28579933932992	-443	n.s	n.s
V_V_WT:V_V_HT	2.54526304991737	1.69327782728923	70368.4675872418	1.50315737258078	0.289401946207577	-442	n.s	n.s
V_V_WT:V_V_HM	-0.0214431195080813	1.6928250223477	70368.4675872418	-0.0126670619969587	0.99991154076275	-442	n.s	n.s
V_V_HT:V_V_HM	-2.56670616942545	1.69256318106345	70368.4675872418	-1.51646106812554	0.283120516498889	-442	n.s	n.s
V_V_WT:V_V_HT	2.56509997992037	1.69393710001699	70368.4675872418	1.51428289745507	0.284143235626012	-441	n.s	n.s
V_V_WT:V_V_HM	-0.0125277105883477	1.69346331863095	70368.4675872418	-0.00739768641606923	0.999969828563468	-441	n.s	n.s
V_V_HT:V_V_HM	-2.57762769050872	1.69318930872232	70368.4675872418	-1.52235055893059	0.280366465819717	-441	n.s	n.s
V_V_WT:V_V_HT	2.58376375370101	1.69452713562689	70368.4675872418	1.52476977168332	0.279239957478431	-440	n.s	n.s
V_V_WT:V_V_HM	-0.00503091581422055	1.69403569505931	70368.4675872418	-0.002969781468533	0.9999951375105	-440	n.s	n.s
V_V_HT:V_V_HM	-2.58879466951523	1.69375152157058	70368.4675872418	-1.52843828421461	0.277537017707052	-440	n.s	n.s
V_V_WT:V_V_HT	2.60122560390482	1.69502721960671	70368.4675872418	1.53462172985538	0.27468113472162	-439	n.s	n.s
V_V_WT:V_V_HM	0.00105408689277198	1.69452189484471	70368.4675872418	0.000622055634677164	0.999999786661536	-439	n.s	n.s
V_V_HT:V_V_HM	-2.60017151701204	1.6942298239021	70368.4675872418	-1.5347218425322	0.274635046675933	-439	n.s	n.s
V_V_WT:V_V_HT	2.6174627638258	1.69542267013965	70368.4675872418	1.54384084271458	0.270457088872396	-438	n.s	n.s
V_V_WT:V_V_HM	0.00574240244696256	1.69490750282628	70368.4675872418	0.00338803293830904	0.999993671444143	-438	n.s	n.s
V_V_HT:V_V_HM	-2.61172036137879	1.69460994832888	70368.4675872418	-1.54119262899071	0.271666296789405	-438	n.s	n.s
V_V_WT:V_V_HT	2.63245498050227	1.69570290813024	70368.4675872418	1.55242700114547	0.26655965265942	-437	n.s	n.s
V_V_WT:V_V_HM	0.00905248509682366	1.69518206557006	70368.4675872418	0.00534012557157363	0.999984277910892	-437	n.s	n.s
V_V_HT:V_V_HM	-2.62340249540545	1.69488150549829	70368.4675872418	-1.54783829246764	0.268638164447101	-437	n.s	n.s
V_V_WT:V_V_HT	2.64618719547287	1.69586326322064	70368.4675872418	1.56037768661104	0.262982245359215	-436	n.s	n.s
V_V_WT:V_V_HM	0.0110095291619423	1.69534086244924	70368.4675872418	0.00649399150683891	0.999976749671156	-436	n.s	n.s
V_V_HT:V_V_HM	-2.63517766631091	1.69503973504446	70368.4675872418	-1.55464064459928	0.265560571241857	-436	n.s	n.s
V_V_WT:V_V_HT	2.65864699949128	1.69590330425175	70368.4675872418	1.56768784684001	0.259719902497057	-435	n.s	n.s
V_V_WT:V_V_HM	0.0116420681116622	1.69538328078421	70368.4675872418	0.006866923983276	0.999974002622191	-435	n.s	n.s
V_V_HT:V_V_HM	-2.64700493137967	1.69508390716457	70368.4675872418	-1.56157752438781	0.262445020710349	-435	n.s	n.s
V_V_WT:V_V_HT	2.669827380173	1.69582832522889	70368.4675872418	1.57435003322795	0.256769195543565	-434	n.s	n.s
V_V_WT:V_V_HM	0.0109852670929769	1.69531427695675	70368.4675872418	0.00647978209249584	0.99997685130611	-434	n.s	n.s
V_V_HT:V_V_HM	-2.65884211308003	1.6950187695992	70368.4675872418	-1.56862104465589	0.259305294711491	-434	n.s	n.s
V_V_WT:V_V_HT	2.67972403327822	1.69564730311506	70368.4675872418	1.58035461051088	0.254128131626682	-433	n.s	n.s
V_V_WT:V_V_HM	0.00907752298324382	1.69514238711576	70368.4675872418	0.00535502094233453	0.999984190081089	-433	n.s	n.s
V_V_HT:V_V_HM	-2.670646510295	1.69485258955555	70368.4675872418	-1.57573969957785	0.256156410920847	-433	n.s	n.s
V_V_WT:V_V_HT	2.68833945868825	1.69537483065252	70368.4675872418	1.58569032056089	0.251795911656549	-432	n.s	n.s
V_V_WT:V_V_HM	0.00596508399220141	1.69488162919679	70368.4675872418	0.00351946937735603	0.999993170897331	-432	n.s	n.s
V_V_HT:V_V_HM	-2.68237437469602	1.69459903825612	70368.4675872418	-1.5828961979445	0.2530154924583	-432	n.s	n.s
V_V_WT:V_V_HT	2.69568293385744	1.69503028027738	70368.4675872418	1.59034500163402	0.249772637959394	-431	n.s	n.s
V_V_WT:V_V_HM	0.00170187365893426	1.69455069645507	70368.4675872418	0.00100432147736537	0.999999443895853	-431	n.s	n.s
V_V_HT:V_V_HM	-2.69398106019849	1.69427640219145	70368.4675872418	-1.59004815077043	0.249901357867236	-431	n.s	n.s
V_V_WT:V_V_HT	2.70176509547927	1.6946337167544	70368.4675872418	1.59430623194123	0.248059070062114	-430	n.s	n.s
V_V_WT:V_V_HM	-0.00365665705345464	1.69416896291508	70368.4675872418	-0.00215837802102265	0.999997431584912	-430	n.s	n.s
V_V_HT:V_V_HM	-2.70542175253269	1.69390364280656	70368.4675872418	-1.59715209541093	0.246832696068515	-430	n.s	n.s
V_V_WT:V_V_HT	2.70659785816616	1.69420511475986	70368.4675872418	1.59756208654216	0.246656341942196	-429	n.s	n.s
V_V_WT:V_V_HM	-0.0100537665614411	1.69375572440564	70368.4675872418	-0.00593578307460428	0.999980574932061	-429	n.s	n.s
V_V_HT:V_V_HM	-2.71665162472758	1.69349965144035	70368.4675872418	-1.60416426564778	0.243827722679951	-429	n.s	n.s
V_V_WT:V_V_HT	2.7101982740389	1.69376575837721	70368.4675872418	1.60010217507026	0.245565565575951	-428	n.s	n.s
V_V_WT:V_V_HM	-0.0174275372746955	1.6933315809572	70368.4675872418	-0.0102918633719948	0.99994160360993	-428	n.s	n.s
V_V_HT:V_V_HM	-2.72762581131363	1.69308462223539	70368.4675872418	-1.61103926849937	0.240904748588771	-428	n.s	n.s
V_V_WT:V_V_HT	2.71258467401882	1.69333526901517	70368.4675872418	1.60191825189847	0.244787620250671	-427	n.s	n.s
V_V_WT:V_V_HM	-0.0257147618134717	1.69291552873677	70368.4675872418	-0.0151896307742298	0.999872802857345	-427	n.s	n.s
V_V_HT:V_V_HM	-2.73829943583229	1.69267718131511	70368.4675872418	-1.61773282351735	0.238081025661456	-427	n.s	n.s
V_V_WT:V_V_HT	2.713776540455	1.69293094576864	70368.4675872418	1.60300486398331	0.244322919483832	-426	n.s	n.s
V_V_WT:V_V_HM	-0.0348512518773525	1.69252431937389	70368.4675872418	-0.0205912857371792	0.999766263500474	-426	n.s	n.s
V_V_HT:V_V_HM	-2.74862779233237	1.69229375726064	70368.4675872418	-1.62420252426011	0.235372481697379	-426	n.s	n.s
V_V_WT:V_V_HT	2.71379793885089	1.69256909150963	70368.4675872418	1.60336021286458	0.244171075486891	-425	n.s	n.s
V_V_WT:V_V_HM	-0.0447689035984808	1.69217377046586	70368.4675872418	-0.0264564457739797	0.999614175930689	-425	n.s	n.s
V_V_HT:V_V_HM	-2.75856684244934	1.69194988293434	70368.4675872418	-1.63040694660836	0.23279416208717	-425	n.s	n.s
V_V_WT:V_V_HT	2.71267408629502	1.69226254354253	70368.4675872418	1.60298654404794	0.244330749433059	-424	n.s	n.s
V_V_WT:V_V_HM	-0.0553986338157593	1.6918763439736	70368.4675872418	-0.0327439023620652	0.999409061491593	-424	n.s	n.s
V_V_HT:V_V_HM	-2.76807272011077	1.6916578013979	70368.4675872418	-1.63630772005034	0.230359443551465	-424	n.s	n.s
V_V_WT:V_V_HT	2.71043019598776	1.69201973264756	70368.4675872418	1.60189041752289	0.244799531447588	-423	n.s	n.s
V_V_WT:V_V_HM	-0.0666713578686036	1.69164022398524	70368.4675872418	-0.0394122561779337	0.999143975935949	-423	n.s	n.s
V_V_HT:V_V_HM	-2.77710155385637	1.69142555444425	70368.4675872418	-1.64187040130704	0.228079777317992	-423	n.s	n.s
V_V_WT:V_V_HT	2.7070914838437	1.69184456071907	70368.4675872418	1.60008286026769	0.245573847994744	-422	n.s	n.s
V_V_WT:V_V_HM	-0.0785179937136249	1.69146919751751	70368.4675872418	-0.0464199961955336	0.998812698459832	-422	n.s	n.s
V_V_HT:V_V_HM	-2.78560947755734	1.69125686518832	70368.4675872418	-1.64706469779631	0.225964709512424	-422	n.s	n.s
V_V_WT:V_V_HT	2.70268316395105	1.69173644804595	70368.4675872418	1.59757931980055	0.246648930994274	-421	n.s	n.s
V_V_WT:V_V_HM	-0.0908694573386413	1.691362700572	70368.4675872418	-0.0537255890223371	0.998409898081707	-421	n.s	n.s
V_V_HT:V_V_HM	-2.79355262128968	1.6911511833169	70368.4675872418	-1.65186451030984	0.224021973141076	-421	n.s	n.s
V_V_WT:V_V_HT	2.69723119383782	1.69169110812701	70368.4675872418	1.59439934446668	0.248018882639352	-420	n.s	n.s
V_V_WT:V_V_HM	-0.10365647566255	1.69131657806236	70368.4675872418	-0.0612874473100142	0.997931284494492	-420	n.s	n.s
V_V_HT:V_V_HM	-2.80088766950034	1.69110443628986	70368.4675872418	-1.65624760327946	0.222257722767697	-420	n.s	n.s
V_V_WT:V_V_HT	2.69076516615434	1.6917031310945	70368.4675872418	1.59056581305342	0.24967691786354	-419	n.s	n.s
V_V_WT:V_V_HM	-0.116808971834484	1.69132561999408	70368.4675872418	-0.0690635620093621	0.997373765996957	-419	n.s	n.s
V_V_HT:V_V_HM	-2.80757413798882	1.69111153803846	70368.4675872418	-1.66019453763846	0.22067705056816	-419	n.s	n.s
V_V_WT:V_V_HT	2.68331866761933	1.69176695035262	70368.4675872418	1.58610420132634	0.251615582430871	-418	n.s	n.s
V_V_WT:V_V_HM	-0.130256581477013	1.69138450403871	70368.4675872418	-0.077011809654153	0.996735549132163	-418	n.s	n.s
V_V_HT:V_V_HM	-2.81357524909633	1.69116731719603	70368.4675872418	-1.66368828234055	0.219284211552966	-418	n.s	n.s
V_V_WT:V_V_HT	2.67492880734829	1.69187726628313	70368.4675872418	1.58104187617865	0.253826956442131	-417	n.s	n.s
V_V_WT:V_V_HM	-0.143929518712664	1.69148820219115	70368.4675872418	-0.0850904656185113	0.996016182858903	-417	n.s	n.s
V_V_HT:V_V_HM	-2.81885832606099	1.69126691337434	70368.4675872418	-1.66671404955054	0.218082749175935	-417	n.s	n.s
V_V_WT:V_V_HT	2.6656353199552	1.69202884954027	70368.4675872418	1.57540772468476	0.256302713035555	-416	n.s	n.s
V_V_WT:V_V_HM	-0.157759043155998	1.69163177768115	70368.4675872418	-0.0932585006012662	0.995216576343886	-416	n.s	n.s
V_V_HT:V_V_HM	-2.82339436311121	1.69140556989102	70368.4675872418	-1.66925923230413	0.21707557229926	-416	n.s	n.s
V_V_WT:V_V_HT	2.65547880483728	1.69221507550773	70368.4675872418	1.5692324476193	0.259033884182157	-415	n.s	n.s
V_V_WT:V_V_HM	-0.171677169427024	1.69180893770844	70368.4675872418	-0.101475506838001	0.994339020428652	-415	n.s	n.s
V_V_HT:V_V_HM	-2.82715597426427	1.69157719673249	70368.4675872418	-1.67131359994998	0.216264923292837	-415	n.s	n.s
V_V_WT:V_V_HT	2.6445015538533	1.6924301161848	70368.4675872418	1.56254697228783	0.262011459171944	-414	n.s	n.s
V_V_WT:V_V_HM	-0.185618648005292	1.69201417504782	70368.4675872418	-0.10970277361893	0.993387054078668	-414	n.s	n.s
V_V_HT:V_V_HM	-2.83012020185859	1.69177648253435	70368.4675872418	-1.67286886363319	0.215652587706493	-414	n.s	n.s
V_V_WT:V_V_HT	2.63274732712651	1.69266928575645	70368.4675872418	1.55538199297446	0.265226505686979	-413	n.s	n.s
V_V_WT:V_V_HM	-0.199521363579922	1.69224309789458	70368.4675872418	-0.117903487878402	0.992365366984198	-413	n.s	n.s
V_V_HT:V_V_HM	-2.83226869070645	1.69199921492157	70368.4675872418	-1.67391844259085	0.215240015562646	-413	n.s	n.s
V_V_WT:V_V_HT	2.62026016289736	1.69292662058628	70368.4675872418	1.5477694845332	0.268669408729587	-412	n.s	n.s
V_V_WT:V_V_HM	-0.213323856708897	1.69249005196362	70368.4675872418	-0.126041424267989	0.991279882937216	-412	n.s	n.s
V_V_HT:V_V_HM	-2.83358401960625	1.69223992699105	70368.4675872418	-1.67445760758323	0.215028287416123	-412	n.s	n.s
V_V_WT:V_V_HT	2.60708416387034	1.69319502230106	70368.4675872418	1.53974239797097	0.272329912529537	-411	n.s	n.s
V_V_WT:V_V_HM	-0.226965709190178	1.69274825596921	70368.4675872418	-0.134081195115588	0.99013766905642	-411	n.s	n.s
V_V_HT:V_V_HM	-2.8340498730605	1.69249202820252	70368.4675872418	-1.67448343970656	0.215018146790325	-411	n.s	n.s
V_V_WT:V_V_HT	2.59326369133344	1.69346856147946	70368.4675872418	1.53133264491659	0.276197961735093	-410	n.s	n.s
V_V_WT:V_V_HM	-0.240390649923523	1.69301205209641	70368.4675872418	-0.141989922414228	0.988946598266872	-410	n.s	n.s
V_V_HT:V_V_HM	-2.83365434125693	1.69275002357745	70368.4675872418	-1.67399456611337	0.21521011354242	-410	n.s	n.s
V_V_WT:V_V_HT	2.57884311081684	1.6937412557332	70368.4675872418	1.52257205880038	0.280263208676855	-409	n.s	n.s
V_V_WT:V_V_HM	-0.253544709261952	1.69327570610546	70368.4675872418	-0.149736223314221	0.987715355323226	-409	n.s	n.s
V_V_HT:V_V_HM	-2.8323878200788	1.69300832662484	70368.4675872418	-1.67299107484333	0.21560452088511	-409	n.s	n.s
V_V_WT:V_V_HT	2.56386654146573	1.69400868885032	70368.4675872418	1.51349078569707	0.284515713045049	-408	n.s	n.s
V_V_WT:V_V_HM	-0.266378970516126	1.6935349882791	70368.4675872418	-0.157291684175246	0.986453061538249	-408	n.s	n.s
V_V_HT:V_V_HM	-2.8302455119818	1.69326281787372	70368.4675872418	-1.67147443510029	0.216201544919372	-408	n.s	n.s
V_V_WT:V_V_HT	2.54837803844687	1.69426581678705	70368.4675872418	1.50411937323951	0.288944934184502	-407	n.s	n.s
V_V_WT:V_V_HM	-0.278845781490197	1.69378502585186	70368.4675872418	-0.164628791277663	0.985169459597136	-407	n.s	n.s
V_V_HT:V_V_HM	-2.82722381993706	1.69350872454143	70368.4675872418	-1.6694474489363	0.217001216822544	-407	n.s	n.s
V_V_WT:V_V_HT	2.53242165847769	1.69450624156562	70368.4675872418	1.49448942491819	0.293539362969798	-406	n.s	n.s
V_V_WT:V_V_HM	-0.290897489614615	1.6940195923359	70368.4675872418	-0.171720262817913	0.983874933339239	-406	n.s	n.s
V_V_HT:V_V_HM	-2.82331914809229	1.6937399189606	70368.4675872418	-1.66691421539198	0.218003425354929	-406	n.s	n.s
V_V_WT:V_V_HT	2.51604145855709	1.6947223263067	70368.4675872418	1.4846334526319	0.298286528744191	-405	n.s	n.s
V_V_WT:V_V_HM	-0.302486439784186	1.6942312199765	70368.4675872418	-0.178539054302388	0.982580422765291	-405	n.s	n.s
V_V_HT:V_V_HM	-2.81852789834127	1.69394902958029	70368.4675872418	-1.66387999232752	0.219207955476924	-405	n.s	n.s
V_V_WT:V_V_HT	2.49928149412521	1.69490541825473	70368.4675872418	1.47458463888726	0.303173059458401	-404	n.s	n.s
V_V_WT:V_V_HM	-0.313564980535315	1.6944114181393	70368.4675872418	-0.185058349571117	0.981297336314328	-404	n.s	n.s
V_V_HT:V_V_HM	-2.8128464746605	1.69412765671068	70368.4675872418	-1.66035095615045	0.220614564453571	-404	n.s	n.s
V_V_WT:V_V_HT	2.48218582296771	1.69504617987469	70368.4675872418	1.46437651813782	0.308184794272178	-403	n.s	n.s
V_V_WT:V_V_HM	-0.324085457774697	1.69455099769589	70368.4675872418	-0.191251522211702	0.980037464770525	-403	n.s	n.s
V_V_HT:V_V_HM	-2.8062712807424	1.69426669308629	70368.4675872418	-1.65633385357442	0.222223099953933	-403	n.s	n.s
V_V_WT:V_V_HT	2.46479813704548	1.69513579392733	70368.4675872418	1.45404170325197	0.313307387388517	-402	n.s	n.s
V_V_WT:V_V_HM	-0.334002003886482	1.69464125070317	70368.4675872418	-0.197093044765606	0.978812690572669	-402	n.s	n.s
V_V_HT:V_V_HM	-2.798800140932	1.69435748879614	70368.4675872418	-1.65183567189271	0.224033612002797	-402	n.s	n.s
V_V_WT:V_V_HT	2.44716067629513	1.6951686740054	70368.4675872418	1.44360895397677	0.318527788709349	-401	n.s	n.s
V_V_WT:V_V_HM	-0.343275893850798	1.69467660398645	70368.4675872418	-0.202561298741776	0.9776342471645	-401	n.s	n.s
V_V_HT:V_V_HM	-2.79043657014592	1.6943944717637	70368.4675872418	-1.64686359442695	0.226046351935976	-401	n.s	n.s
V_V_WT:V_V_HT	2.42931491290057	1.69514116374437	70368.4675872418	1.43310478493395	0.323833510901327	-400	n.s	n.s
V_V_WT:V_V_HM	-0.351872032093503	1.69465335012688	70368.4675872418	-0.207636583651257	0.976512965668018	-400	n.s	n.s
V_V_HT:V_V_HM	-2.78118694499405	1.69437389752513	70368.4675872418	-1.64142456930927	0.228261929208967	-400	n.s	n.s
V_V_WT:V_V_HT	2.41130030347937	1.69505392387886	70368.4675872418	1.42255079293377	0.329214048930638	-399	n.s	n.s
V_V_WT:V_V_HM	-0.359764534435087	1.6945719878129	70368.4675872418	-0.212304072664046	0.975458470672766	-399	n.s	n.s
V_V_HT:V_V_HM	-2.77106483791444	1.69429616260004	70368.4675872418	-1.63552565311959	0.230681155993545	-399	n.s	n.s
V_V_WT:V_V_HT	2.39315384112679	1.69491244418991	70368.4675872418	1.41196310719791	0.334661281346602	-398	n.s	n.s
V_V_WT:V_V_HM	-0.366938604449594	1.69443772962454	70368.4675872418	-0.216554788667803	0.974478769814851	-398	n.s	n.s
V_V_HT:V_V_HM	-2.76009244557635	1.6941663102066	70368.4675872418	-1.62917443756733	0.233304851572395	-398	n.s	n.s
V_V_WT:V_V_HT	2.37491002932108	1.69472649357623	70368.4675872418	1.4013529842857	0.340169291153324	-397	n.s	n.s
V_V_WT:V_V_HM	-0.373390522790093	1.69425997171155	70368.4675872418	-0.220385613202495	0.973580080218092	-397	n.s	n.s
V_V_HT:V_V_HM	-2.74830055211119	1.69399351175258	70368.4675872418	-1.62237962131734	0.23613357699145	-397	n.s	n.s
V_V_WT:V_V_HT	2.3566012992425	1.69450867811721	70368.4675872418	1.39072837435153	0.345733658444539	-396	n.s	n.s
V_V_WT:V_V_HM	-0.379125743579277	1.69405088990097	70368.4675872418	-0.223798320250839	0.972766926996178	-396	n.s	n.s
V_V_HT:V_V_HM	-2.73572704282179	1.69378968545229	70368.4675872418	-1.61515155412655	0.239167367300254	-396	n.s	n.s
V_V_WT:V_V_HT	2.3382596696851	1.69427111147937	70368.4675872418	1.38009770327927	0.351349532933054	-395	n.s	n.s
V_V_WT:V_V_HM	-0.384151556075398	1.69382218418341	70368.4675872418	-0.226795681189284	0.972043009200279	-395	n.s	n.s
V_V_HT:V_V_HM	-2.72241122576046	1.69356628410027	70368.4675872418	-1.60750202181001	0.242405770719713	-395	n.s	n.s
V_V_WT:V_V_HT	2.31991716013379	1.69402443418125	70368.4675872418	1.36947089624185	0.357011079262466	-394	n.s	n.s
V_V_WT:V_V_HM	-0.388475244845473	1.6935841219148	70368.4675872418	-0.229380542612938	0.971411427409609	-394	n.s	n.s
V_V_HT:V_V_HM	-2.70839240497926	1.69333335234614	70368.4675872418	-1.59944431569055	0.245847765651961	-394	n.s	n.s
V_V_WT:V_V_HT	2.30160543414295	1.69377823179964	70368.4675872418	1.35885878737353	0.362711767018058	-393	n.s	n.s
V_V_WT:V_V_HM	-0.392105749683889	1.69334595177086	70368.4675872418	-0.23155678807029	0.970874462079406	-393	n.s	n.s
V_V_HT:V_V_HM	-2.69371118382686	1.69309993833999	70368.4675872418	-1.59099361049409	0.249491538202308	-393	n.s	n.s
V_V_WT:V_V_HT	2.28335440174027	1.69354304700707	70368.4675872418	1.34827066000805	0.368445694834941	-392	n.s	n.s
V_V_WT:V_V_HM	-0.395060195903653	1.69311788240361	70368.4675872418	-0.233332953369326	0.970432678820372	-392	n.s	n.s
V_V_HT:V_V_HM	-2.67841459764392	1.69287605328254	70368.4675872418	-1.58216816432035	0.253333886396771	-392	n.s	n.s
V_V_WT:V_V_HT	2.265192007241	1.69333034152571	70368.4675872418	1.33771417879398	0.37420766846763	-391	n.s	n.s
V_V_WT:V_V_HM	-0.397365164039421	1.69291105121603	70368.4675872418	-0.234723001987606	0.970084721789594	-391	n.s	n.s
V_V_HT:V_V_HM	-2.6625571712804	1.69267264435911	70368.4675872418	-1.5729900167959	0.257369809830773	-391	n.s	n.s
V_V_WT:V_V_HT	2.24714439284183	1.69315180855377	70368.4675872418	1.32719605028285	0.379992877360392	-390	n.s	n.s
V_V_WT:V_V_HM	-0.399056193866077	1.69273685497141	70368.4675872418	-0.235746148430624	0.969827368174254	-390	n.s	n.s
V_V_HT:V_V_HM	-2.64620058670791	1.6925009359845	70368.4675872418	-1.56348544951833	0.261592179932419	-390	n.s	n.s
V_V_WT:V_V_HT	2.22923610095568	1.69301869091194	70368.4675872418	1.31672267584648	0.385796557934425	-389	n.s	n.s
V_V_WT:V_V_HM	-0.400177211770423	1.69260628445258	70368.4675872418	-0.236426637101756	0.969655622278733	-389	n.s	n.s
V_V_HT:V_V_HM	-2.62941331272611	1.69237177405772	70368.4675872418	-1.55368539763676	0.265991413050961	-389	n.s	n.s
V_V_WT:V_V_HT	2.21149027940369	1.69294113999908	70368.4675872418	1.30630074912403	0.391613671560586	-388	n.s	n.s
V_V_WT:V_V_HM	-0.400779917563899	1.6925292974409	70368.4675872418	-0.236793488992998	0.969562841333156	-388	n.s	n.s
V_V_HT:V_V_HM	-2.61227019696757	1.69229500700514	70368.4675872418	-1.54362577810267	0.270555164851209	-388	n.s	n.s
V_V_WT:V_V_HT	2.19392890243652	1.69292764606876	70368.4675872418	1.29593778418774	0.397438607652853	-387	n.s	n.s
V_V_WT:V_V_HM	-0.400923109864326	1.69251425984975	70368.4675872418	-0.236880196152627	0.969540892413348	-387	n.s	n.s
V_V_HT:V_V_HM	-2.59485201230081	1.69227893305681	70368.4675872418	-1.53334770150075	0.275268066208705	-387	n.s	n.s
V_V_WT:V_V_HT	2.17657299805489	1.6929845648643	70368.4675872418	1.28564255293689	0.403264927092745	-386	n.s	n.s
V_V_WT:V_V_HM	-0.40067197288954	1.69256747957943	70368.4675872418	-0.236724371538261	0.969580332224264	-386	n.s	n.s
V_V_HT:V_V_HM	-2.57724497094442	1.69232983808111	70368.4675872418	-1.52289755398197	0.280111514032959	-386	n.s	n.s
V_V_WT:V_V_HT	2.15944287974311	1.69311575915533	70368.4675872418	1.27542542089409	0.409085155663346	-385	n.s	n.s
V_V_WT:V_V_HM	-0.400097313731393	1.69269285141508	70368.4675872418	-0.23636734413861	0.969670605467029	-385	n.s	n.s
V_V_HT:V_V_HM	-2.55954019347448	1.6924516421377	70368.4675872418	-1.5123269284324	0.285063535428533	-385	n.s	n.s
V_V_WT:V_V_HT	2.1425584153889	1.69332188506626	70368.4675872418	1.26529895720628	0.414890414989747	-384	n.s	n.s
V_V_WT:V_V_HM	-0.399274107333994	1.69289115222665	70368.4675872418	-0.23585338419947	0.969800334180857	-384	n.s	n.s
V_V_HT:V_V_HM	-2.54183252272288	1.69264519953342	70368.4675872418	-1.50169245357712	0.290098712020977	-384	n.s	n.s
V_V_WT:V_V_HT	2.12593939411463	1.69359837424926	70368.4675872418	1.25527954350867	0.420669466062947	-383	n.s	n.s
V_V_WT:V_V_HM	-0.398278136358659	1.69315805720121	70368.4675872418	-0.235227972169953	0.96995783715145	-383	n.s	n.s
V_V_HT:V_V_HM	-2.52421753047331	1.69290633457551	70368.4675872418	-1.49105563545915	0.295188118007002	-383	n.s	n.s
V_V_WT:V_V_HT	2.1096056047879	1.69393503326723	70368.4675872418	1.24538755227167	0.42640855725275	-382	n.s	n.s
V_V_WT:V_V_HM	-0.397185181038299	1.69348374264423	70368.4675872418	-0.234537345140455	0.97013130771362	-382	n.s	n.s
V_V_HT:V_V_HM	-2.50679078582619	1.69322544615368	70368.4675872418	-1.48048258518711	0.30029933772349	-382	n.s	n.s
V_V_WT:V_V_HT	2.09357683431108	1.69431634594901	70368.4675872418	1.23564695537329	0.432091609850091	-381	n.s	n.s
V_V_WT:V_V_HM	-0.39607102415906	1.69385317751966	70368.4675872418	-0.233828427053538	0.970308874463677	-381	n.s	n.s
V_V_HT:V_V_HM	-2.48964785847017	1.69358779279594	70368.4675872418	-1.47004357793582	0.305396598255306	-381	n.s	n.s
V_V_WT:V_V_HT	2.07787295794668	1.69472255878875	70368.4675872418	1.22608443911419	0.437700709581665	-380	n.s	n.s
V_V_WT:V_V_HM	-0.395011546941923	1.69424718096232	70368.4675872418	-0.233148711345389	0.970478652573352	-380	n.s	n.s
V_V_HT:V_V_HM	-2.47288450488862	1.69397453371336	70368.4675872418	-1.45981209024897	0.310441201443626	-380	n.s	n.s
V_V_WT:V_V_HT	2.06251429333533	1.69513270360449	70368.4675872418	1.21672733288058	0.443217322986169	-379	n.s	n.s
V_V_WT:V_V_HM	-0.394082999063137	1.6946453747084	70368.4675872418	-0.232545997495758	0.970628808810735	-379	n.s	n.s
V_V_HT:V_V_HM	-2.45659729239849	1.69436563996618	70368.4675872418	-1.44986255295376	0.315392655755263	-379	n.s	n.s
V_V_WT:V_V_HT	2.04752167617866	1.69552559492124	70368.4675872418	1.20760292991848	0.448622728167675	-378	n.s	n.s
V_V_WT:V_V_HM	-0.393361565755743	1.69502715236656	70368.4675872418	-0.232068002690423	0.970747633588019	-378	n.s	n.s
V_V_HT:V_V_HM	-2.4408832419344	1.69474084710854	70368.4675872418	-1.44026931675063	0.320209287122074	-378	n.s	n.s
V_V_WT:V_V_HT	2.03291618975241	1.69587903581274	70368.4675872418	1.19873891169257	0.453897799817717	-377	n.s	n.s
V_V_WT:V_V_HM	-0.392923075640848	1.69537089712031	70368.4675872418	-0.231762310128274	0.970823505219967	-377	n.s	n.s
V_V_HT:V_V_HM	-2.42583926539328	1.69507887971849	70368.4675872418	-1.43110700889397	0.324848194237042	-377	n.s	n.s
V_V_WT:V_V_HT	2.01871961992298	1.69617262213906	70368.4675872418	1.19016165782534	0.459024054007189	-376	n.s	n.s
V_V_WT:V_V_HM	-0.39284163814418	1.6956567204278	70368.4675872418	-0.231675216694254	0.970845104238016	-376	n.s	n.s
V_V_HT:V_V_HM	-2.4115612580672	1.69536015163901	70368.4675872418	-1.42244776470403	0.329266817528437	-376	n.s	n.s
V_V_WT:V_V_HT	2.00495462907135	1.69638937394078	70368.4675872418	1.18189530061354	0.463984269049622	-375	n.s	n.s
V_V_WT:V_V_HM	-0.393188664234721	1.69586805430776	70368.4675872418	-0.231850976398761	0.970801508299527	-375	n.s	n.s
V_V_HT:V_V_HM	-2.39814329330601	1.69556833533937	70368.4675872418	-1.41435956506349	0.333424017564147	-375	n.s	n.s
V_V_WT:V_V_HT	1.99164476018446	1.69651659398463	70368.4675872418	1.17396126111956	0.468762823886284	-374	n.s	n.s
V_V_WT:V_V_HM	-0.394032108512576	1.69599248927052	70368.4675872418	-0.232331281538905	0.97068221350516	-374	n.s	n.s
V_V_HT:V_V_HM	-2.38567686869705	1.69569118781837	70368.4675872418	-1.40690527015499	0.337280830847739	-374	n.s	n.s
V_V_WT:V_V_HT	1.97881440452464	1.69654649523504	70368.4675872418	1.16637793899689	0.473345942239301	-373	n.s	n.s
V_V_WT:V_V_HM	-0.39543574701429	1.69602238795867	70368.4675872418	-0.233154791954271	0.970477135828758	-373	n.s	n.s
V_V_HT:V_V_HM	-2.37425015153893	1.69572115625668	70368.4675872418	-1.40014184689428	0.340801136012598	-373	n.s	n.s
V_V_WT:V_V_HT	1.9664887296653	1.69647657152867	70368.4675872418	1.15916055822293	0.477721837567506	-372	n.s	n.s
V_V_WT:V_V_HM	-0.397458487286418	1.69595524928955	70368.4675872418	-0.234356706907754	0.970176601122516	-372	n.s	n.s
V_V_HT:V_V_HM	-2.36394721695176	1.69565573849445	70368.4675872418	-1.39411978698617	0.343952217550531	-372	n.s	n.s
V_V_WT:V_V_HT	1.95469356612078	1.69630969908142	70368.4675872418	1.15232116351117	0.481880759266559	-371	n.s	n.s
V_V_WT:V_V_HM	-0.400153738799442	1.69579381082637	70368.4675872418	-0.235968392056134	0.969771328035793	-371	n.s	n.s
V_V_HT:V_V_HM	-2.35484730492027	1.69549758613252	70368.4675872418	-1.3888827233849	0.346705210660692	-371	n.s	n.s
V_V_WT:V_V_HT	1.94345525420395	1.69605396869274	70368.4675872418	1.1458687577624	0.485814944214013	-370	n.s	n.s
V_V_WT:V_V_HM	-0.403568824080324	1.69554588909531	70368.4675872418	-0.238017046118201	0.96925241509761	-370	n.s	n.s
V_V_HT:V_V_HM	-2.34702407828425	1.69525434984403	70368.4675872418	-1.38446722080388	0.349035430185777	-370	n.s	n.s
V_V_WT:V_V_HT	1.93280044674118	1.69572226229188	70368.4675872418	1.13980956063458	0.489518484957219	-369	n.s	n.s
V_V_WT:V_V_HM	-0.407744446936334	1.69522397091192	70368.4675872418	-0.240525413710964	0.968611337431538	-369	n.s	n.s
V_V_HT:V_V_HM	-2.34054489367748	1.69493827964349	70368.4675872418	-1.38090272772044	0.350922583451451	-369	n.s	n.s
V_V_WT:V_V_HT	1.92275588012091	1.69533159822687	70368.4675872418	1.13414737396029	0.492987123232627	-368	n.s	n.s
V_V_WT:V_V_HM	-0.412714216641302	1.69484457933293	70368.4675872418	-0.243511541809775	0.967839960136189	-368	n.s	n.s
V_V_HT:V_V_HM	-2.33547009676219	1.69456560321646	70368.4675872418	-1.37821167402975	0.352350871293073	-368	n.s	n.s
V_V_WT:V_V_HT	1.91334818433588	1.6949016779522	70368.4675872418	1.12888447113204	0.496217713035763	-367	n.s	n.s
V_V_WT:V_V_HM	-0.418505541021418	1.694426858071	70368.4675872418	-0.246989440133084	0.966930347261935	-367	n.s	n.s
V_V_HT:V_V_HM	-2.33185372535728	1.69415513265509	70368.4675872418	-1.37641097937872	0.353308302500362	-367	n.s	n.s
V_V_WT:V_V_HT	1.90460382231865	1.69445216005863	70368.4675872418	1.124023367088	0.49920713142533	-366	n.s	n.s
V_V_WT:V_V_HM	-0.425143212087956	1.69398990872519	70368.4675872418	-0.250971513996738	0.96587411469539	-366	n.s	n.s
V_V_HT:V_V_HM	-2.3297470344066	1.69372563878203	70368.4675872418	-1.37551618813655	0.353784571252029	-366	n.s	n.s
V_V_WT:V_V_HT	1.89654871232633	1.69400305887366	70368.4675872418	1.11956628554576	0.5019525962538	-365	n.s	n.s
V_V_WT:V_V_HM	-0.432646561567211	1.69355318767473	70368.4675872418	-0.255466769343831	0.964662897176097	-365	n.s	n.s
V_V_HT:V_V_HM	-2.32919527389352	1.69329624730613	70368.4675872418	-1.37553914596991	0.353772347326413	-365	n.s	n.s
V_V_WT:V_V_HT	1.88920837335377	1.69357280659529	70368.4675872418	1.11551647853379	0.504450843937996	-364	n.s	n.s
V_V_WT:V_V_HM	-0.44103212498484	1.69313461319955	70368.4675872418	-0.260482611096948	0.963287888271188	-364	n.s	n.s
V_V_HT:V_V_HM	-2.33024049833862	1.69288457232278	70368.4675872418	-1.37649107117878	0.353265688609295	-364	n.s	n.s
V_V_WT:V_V_HT	1.88260728624279	1.6931787131524	70368.4675872418	1.11187748323253	0.506698576163462	-363	n.s	n.s
V_V_WT:V_V_HM	-0.450310691820956	1.69275102208891	70368.4675872418	-0.266022992126307	0.961740378761221	-363	n.s	n.s
V_V_HT:V_V_HM	-2.33291797806372	1.69250717123422	70368.4675872418	-1.37837996654542	0.352261459771546	-363	n.s	n.s
V_V_WT:V_V_HT	1.87676926637027	1.69283526033043	70368.4675872418	1.10865440385732	0.508691658671859	-362	n.s	n.s
V_V_WT:V_V_HM	-0.460490154285193	1.69241650178768	70368.4675872418	-0.272090323982767	0.960011292513953	-362	n.s	n.s
V_V_HT:V_V_HM	-2.33725942065547	1.69217789910875	70368.4675872418	-1.38121377302379	0.350757692115612	-362	n.s	n.s
V_V_WT:V_V_HT	1.87171607045644	1.69255524834252	70368.4675872418	1.10585227412185	0.510426124645256	-361	n.s	n.s
V_V_WT:V_V_HM	-0.471571060673945	1.69214351937227	70368.4675872418	-0.27868266212365	0.958092068486715	-361	n.s	n.s
V_V_HT:V_V_HM	-2.34328713113039	1.69190902757519	70368.4675872418	-1.3849959382797	0.348755969731697	-361	n.s	n.s
V_V_WT:V_V_HT	1.86746717620746	1.69234942016638	70368.4675872418	1.10347612257512	0.511898130179968	-360	n.s	n.s
V_V_WT:V_V_HM	-0.483546617653822	1.69194255599109	70368.4675872418	-0.285793755787751	0.955974810213269	-360	n.s	n.s
V_V_HT:V_V_HM	-2.35101379386126	1.6917108851716	70368.4675872418	-1.38972552252792	0.346261379884434	-360	n.s	n.s
V_V_WT:V_V_HT	1.86404158860729	1.69222400986573	70368.4675872418	1.101533589962	0.513102327736237	-359	n.s	n.s
V_V_WT:V_V_HM	-0.49640856033648	1.69181970286521	70368.4675872418	-0.293416940053233	0.953651281168445	-359	n.s	n.s
V_V_HT:V_V_HM	-2.36045014894376	1.69158948093654	70368.4675872418	-1.39540365765156	0.343279114057562	-359	n.s	n.s
V_V_WT:V_V_HT	1.86145762630658	1.69218054511238	70368.4675872418	1.10003488202434	0.514031888989145	-358	n.s	n.s
V_V_WT:V_V_HM	-0.510147200184431	1.69177646801116	70368.4675872418	-0.301545274940581	0.951112937254792	-358	n.s	n.s
V_V_HT:V_V_HM	-2.37160482649105	1.69154631352545	70368.4675872418	-1.40203363486292	0.339814477539615	-358	n.s	n.s
V_V_WT:V_V_HT	1.85973008226542	1.69221807184652	70368.4675872418	1.09898961203984	0.514680462339595	-357	n.s	n.s
V_V_WT:V_V_HM	-0.524745771311512	1.69181195756644	70368.4675872418	-0.310167905460559	0.948352182028407	-357	n.s	n.s
V_V_HT:V_V_HM	-2.38447585357691	1.69158052728901	70368.4675872418	-1.40961415381056	0.33587645933095	-357	n.s	n.s
V_V_WT:V_V_HT	1.85887001306531	1.69233343440248	70368.4675872418	1.09840648141637	0.515042375463615	-356	n.s	n.s
V_V_WT:V_V_HM	-0.540180519637101	1.69192314699439	70368.4675872418	-0.319270127958651	0.945362576862563	-356	n.s	n.s
V_V_HT:V_V_HM	-2.39905053270239	1.69168917808854	70368.4675872418	-1.41813907884254	0.33147782259969	-356	n.s	n.s
V_V_WT:V_V_HT	1.85888771424368	1.69251926002895	70368.4675872418	1.09829634329354	0.515110738588552	-355	n.s	n.s
V_V_WT:V_V_HM	-0.556426302385656	1.69210290054884	70368.4675872418	-0.328837154173766	0.942137806585431	-355	n.s	n.s
V_V_HT:V_V_HM	-2.41531401662933	1.69186527285902	70368.4675872418	-1.42760422793464	0.326631574039054	-355	n.s	n.s
V_V_WT:V_V_HT	1.85979347884855	1.69276356532782	70368.4675872418	1.09867291389178	0.514877009334681	-354	n.s	n.s
V_V_WT:V_V_HM	-0.573457977329529	1.69233958227296	70368.4675872418	-0.338855146648124	0.938671413368745	-354	n.s	n.s
V_V_HT:V_V_HM	-2.43325145617805	1.69209738311617	70368.4675872418	-1.43800911251158	0.321350140393017	-354	n.s	n.s
V_V_WT:V_V_HT	1.86159657893606	1.69305072737007	70368.4675872418	1.09955156620015	0.514331752982579	-353	n.s	n.s
V_V_WT:V_V_HM	-0.591249205906237	1.69261800404193	70368.4675872418	-0.349310479088812	0.934957108473052	-353	n.s	n.s
V_V_HT:V_V_HM	-2.4528457848423	1.69237057939514	70368.4675872418	-1.44935501402946	0.315646441814085	-353	n.s	n.s
V_V_WT:V_V_HT	1.86430218778532	1.69336404023879	70368.4675872418	1.10094589437628	0.513466789894078	-352	n.s	n.s
V_V_WT:V_V_HM	-0.60976887759049	1.69292192527694	70368.4675872418	-0.360187241057049	0.930989768417525	-352	n.s	n.s
V_V_HT:V_V_HM	-2.47407106537586	1.69266889761841	70368.4675872418	-1.46163911256176	0.309536875851334	-352	n.s	n.s
V_V_WT:V_V_HT	1.8679133270052	1.69368520640486	70368.4675872418	1.10286924626931	0.512274261230828	-351	n.s	n.s
V_V_WT:V_V_HM	-0.628983627246164	1.6932335487252	70368.4675872418	-0.371468913854036	0.926764991847554	-351	n.s	n.s
V_V_HT:V_V_HM	-2.49689695425136	1.69297483724627	70368.4675872418	-1.47485768796938	0.303039663650344	-351	n.s	n.s
V_V_WT:V_V_HT	1.87242732806433	1.69399723534134	70368.4675872418	1.10533080515154	0.510749075532424	-350	n.s	n.s
V_V_WT:V_V_HM	-0.648854856859714	1.69353635326829	70368.4675872418	-0.383136066496307	0.922280108037613	-350	n.s	n.s
V_V_HT:V_V_HM	-2.521282184924	1.69327215542864	70368.4675872418	-1.48899996780834	0.296177793219404	-350	n.s	n.s
V_V_WT:V_V_HT	1.87783570399374	1.69428535962907	70368.4675872418	1.10833496454509	0.508889306796032	-349	n.s	n.s
V_V_WT:V_V_HM	-0.669338955013767	1.69381598506666	70368.4675872418	-0.395166275979751	0.917534432799157	-349	n.s	n.s
V_V_HT:V_V_HM	-2.5471746590075	1.69354674337984	70368.4675872418	-1.50404744892016	0.288979087802205	-349	n.s	n.s
V_V_WT:V_V_HT	1.88412755421009	1.69453550261805	70368.4675872418	1.11188437852091	0.506694314520172	-348	n.s	n.s
V_V_WT:V_V_HM	-0.69039049157465	1.69405875344121	70368.4675872418	-0.40753633259309	0.912528591087937	-348	n.s	n.s
V_V_HT:V_V_HM	-2.57451804578473	1.69378513865496	70368.4675872418	-1.5199791207456	0.281473423562079	-348	n.s	n.s
V_V_WT:V_V_HT	1.89128702093656	1.69473631254159	70368.4675872418	1.11597716231158	0.50416648402382	-347	n.s	n.s
V_V_WT:V_V_HM	-0.711960709085123	1.69425361862434	70368.4675872418	-0.420220857880299	0.907265204245778	-347	n.s	n.s
V_V_HT:V_V_HM	-2.60324773002163	1.69397648568112	70368.4675872418	-1.53676733533577	0.273694427388674	-347	n.s	n.s
V_V_WT:V_V_HT	1.89929700616213	1.69487723264297	70368.4675872418	1.1206103719975	0.501309080451115	-346	n.s	n.s
V_V_WT:V_V_HM	-0.734000017902218	1.69439030123261	70368.4675872418	-0.433194180448424	0.901748249565146	-346	n.s	n.s
V_V_HT:V_V_HM	-2.63329702406434	1.69411066823333	70368.4675872418	-1.55438311879024	0.265676679056611	-346	n.s	n.s
V_V_WT:V_V_HT	1.90814041236893	1.69494796201915	70368.4675872418	1.12578111843375	0.498125574350038	-345	n.s	n.s
V_V_WT:V_V_HM	-0.75645883023466	1.69445875357652	70368.4675872418	-0.446430949492272	0.895982847478625	-345	n.s	n.s
V_V_HT:V_V_HM	-2.6645992426036	1.69417778684759	70368.4675872418	-1.57279788655576	0.257454731002428	-345	n.s	n.s
V_V_WT:V_V_HT	1.91779886357285	1.69493958688061	70368.4675872418	1.1314850856144	0.49462056843748	-344	n.s	n.s
V_V_WT:V_V_HM	-0.779287062507812	1.69445026559069	70368.4675872418	-0.459905538883522	0.889975542349934	-344	n.s	n.s
V_V_HT:V_V_HM	-2.69708592608067	1.69416924992889	70368.4675872418	-1.59198139512559	0.249063835723037	-344	n.s	n.s
V_V_WT:V_V_HT	1.92824759823795	1.69484826542165	70368.4675872418	1.13771104917067	0.490803162881252	-343	n.s	n.s
V_V_WT:V_V_HM	-0.802432257424503	1.69436106968695	70368.4675872418	-0.473589881035665	0.883735330006262	-343	n.s	n.s
V_V_HT:V_V_HM	-2.73067985566246	1.69408133178572	70368.4675872418	-1.61189418974594	0.240542878720097	-343	n.s	n.s
V_V_WT:V_V_HT	1.93945425969176	1.69467632022161	70368.4675872418	1.14443934605645	0.48668785251784	-342	n.s	n.s
V_V_WT:V_V_HM	-0.825839522925463	1.69419341040092	70368.4675872418	-0.487452918808151	0.877274039093431	-342	n.s	n.s
V_V_HT:V_V_HM	-2.76529378261723	1.69391622906505	70368.4675872418	-1.63248555930273	0.231934568159108	-342	n.s	n.s
V_V_WT:V_V_HT	1.95138023754586	1.69443135272867	70368.4675872418	1.15164313644421	0.482293690284444	-341	n.s	n.s
V_V_WT:V_V_HM	-0.849452285989454	1.69395468005382	70368.4675872418	-0.501461046149396	0.870606249843517	-341	n.s	n.s
V_V_HT:V_V_HM	-2.80083252353533	1.69368120894297	70368.4675872418	-1.65369522242225	0.223283948638121	-341	n.s	n.s
V_V_WT:V_V_HT	1.96398449373383	1.69412345910851	70368.4675872418	1.15929242533914	0.477641766928841	-340	n.s	n.s
V_V_WT:V_V_HM	-0.873213511875285	1.693654696914	70368.4675872418	-0.515579423282893	0.863748734926884	-340	n.s	n.s
V_V_HT:V_V_HM	-2.83719800560913	1.69338592388531	70368.4675872418	-1.6754585978248	0.214635577749863	-340	n.s	n.s
V_V_WT:V_V_HT	1.97722015040214	1.69376714842909	70368.4675872418	1.16735063154102	0.472757230006986	-339	n.s	n.s
V_V_WT:V_V_HM	-0.897065513322637	1.69330758646838	70368.4675872418	-0.529771153505306	0.856720870767981	-339	n.s	n.s
V_V_HT:V_V_HM	-2.87428566372478	1.69304427151595	70368.4675872418	-1.697702601215	0.206034644679212	-339	n.s	n.s
V_V_WT:V_V_HT	1.99103462536132	1.6933806537414	70368.4675872418	1.17577499244619	0.467668933277922	-338	n.s	n.s
V_V_WT:V_V_HM	-0.920950208871574	1.69293111191781	70368.4675872418	-0.543997450568612	0.849544569076174	-338	n.s	n.s
V_V_HT:V_V_HM	-2.91198483423288	1.69267373668924	70368.4675872418	-1.72034620205577	0.197526071045382	-338	n.s	n.s
V_V_WT:V_V_HT	2.00537420801757	1.69298204266615	70368.4675872418	1.18452184221604	0.462406146553464	-337	n.s	n.s
V_V_WT:V_V_HM	-0.944809456137595	1.6925428704453	70368.4675872418	-0.558218921739348	0.842243598104438	-337	n.s	n.s
V_V_HT:V_V_HM	-2.95018366415519	1.69229163794722	70368.4675872418	-1.74330688517365	0.189151554852966	-337	n.s	n.s
V_V_WT:V_V_HT	2.02018518797071	1.69258777957024	70368.4675872418	1.19354825336364	0.45699750400677	-336	n.s	n.s
V_V_WT:V_V_HM	-0.968585110948407	1.69215888875284	70368.4675872418	-0.572396077807017	0.83484322281039	-336	n.s	n.s
V_V_HT:V_V_HM	-2.98877029891913	1.69191374265444	70368.4675872418	-1.76650276167747	0.18094860712512	-336	n.s	n.s
V_V_WT:V_V_HT	2.03541385395931	1.69221219809467	70368.4675872418	1.20281242284571	0.451470723308281	-335	n.s	n.s
V_V_WT:V_V_HM	-0.992219029506401	1.6917931095401	70368.4675872418	-0.586489579553925	0.827369945994609	-335	n.s	n.s
V_V_HT:V_V_HM	-3.02763288346571	1.69155376172213	70368.4675872418	-1.78985318230935	0.172950296871644	-335	n.s	n.s
V_V_WT:V_V_HT	2.05100649501279	1.69186710403859	70368.4675872418	1.21227399605851	0.445852369803103	-334	n.s	n.s
V_V_WT:V_V_HM	-1.01565306844552	1.69145700526818	70368.4675872418	-0.60046047004576	0.819851235834895	-334	n.s	n.s
V_V_HT:V_V_HM	-3.06665956345834	1.69122296981763	70368.4675872418	-1.81327927670532	0.16518512428633	-334	n.s	n.s
V_V_WT:V_V_HT	2.06690872073328	1.69156216317357	70368.4675872418	1.22189344602951	0.440168186741665	-333	n.s	n.s
V_V_WT:V_V_HM	-1.03882948531179	1.69115996120209	70368.4675872418	-0.614270387866432	0.812315248021444	-333	n.s	n.s
V_V_HT:V_V_HM	-3.10573820604507	1.69093058573086	70368.4675872418	-1.83670354788851	0.157677286147959	-333	n.s	n.s
V_V_WT:V_V_HT	2.08306283692114	1.69130728296453	70368.4675872418	1.23162884586528	0.434444947228549	-332	n.s	n.s
V_V_WT:V_V_HM	-1.06169261659613	1.69091161421948	70368.4675872418	-0.627881793269371	0.804790530468522	-332	n.s	n.s
V_V_HT:V_V_HM	-3.14475545351726	1.69068608639835	70368.4675872418	-1.86004692344544	0.150447741489528	-332	n.s	n.s
V_V_WT:V_V_HT	2.09940814332412	1.69111223482753	70368.4675872418	1.24143631634138	0.428710105668093	-331	n.s	n.s
V_V_WT:V_V_HM	-1.08418907507285	1.69072148599591	70368.4675872418	-0.641258234459719	0.797305699345698	-331	n.s	n.s
V_V_HT:V_V_HM	-3.18359721839692	1.69049884655181	70368.4675872418	-1.88322945318221	0.143514066035423	-331	n.s	n.s
V_V_WT:V_V_HT	2.11588335669157	1.69098372364824	70368.4675872418	1.25127363859341	0.422989623426174	-330	n.s	n.s
V_V_WT:V_V_HM	-1.106265949306	1.6905961110044	70368.4675872418	-0.654364423356421	0.789889220502653	-330	n.s	n.s
V_V_HT:V_V_HM	-3.22214930599757	1.69037530071507	70368.4675872418	-1.90617391571832	0.136889574735283	-330	n.s	n.s
V_V_WT:V_V_HT	2.13242719644634	1.69092453818155	70368.4675872418	1.2611013373427	0.417307329054781	-329	n.s	n.s
V_V_WT:V_V_HM	-1.12787032324538	1.6905382043423	70368.4675872418	-0.667166420935264	0.782569136053991	-329	n.s	n.s
V_V_HT:V_V_HM	-3.26029751969168	1.6903181211676	70368.4675872418	-1.9288070564135	0.130583350845184	-329	n.s	n.s
V_V_WT:V_V_HT	2.14897823665053	1.69093412161671	70368.4675872418	1.27088229469039	0.411685151801521	-328	n.s	n.s
V_V_WT:V_V_HM	-1.1489499931075	1.69054722189434	70368.4675872418	-0.679632002127716	0.775372694000319	-328	n.s	n.s
V_V_HT:V_V_HM	-3.29792822975803	1.69032677205899	70368.4675872418	-1.95105957278357	0.124600696621286	-328	n.s	n.s
V_V_WT:V_V_HT	2.16547446310445	1.69101115982263	70368.4675872418	1.28057964048657	0.406144338573242	-327	n.s	n.s
V_V_WT:V_V_HM	-1.16945635631028	1.69062189902808	70368.4675872418	-0.691731461057368	0.768325725137323	-327	n.s	n.s
V_V_HT:V_V_HM	-3.33493081941474	1.69040001930551	70368.4675872418	-1.97286487300495	0.11894389889765	-327	n.s	n.s
V_V_WT:V_V_HT	2.18185362776959	1.69115371379658	70368.4675872418	1.29015689701642	0.400705359317542	-326	n.s	n.s
V_V_WT:V_V_HM	-1.18934456626207	1.69076037867067	70368.4675872418	-0.703437684763567	0.761452447794459	-326	n.s	n.s
V_V_HT:V_V_HM	-3.37119819403165	1.69053605600889	70368.4675872418	-1.99415929760798	0.113612562051349	-326	n.s	n.s
V_V_WT:V_V_HT	2.19805345808863	1.69135675314972	70368.4675872418	1.2995800288705	0.395386751170226	-325	n.s	n.s
V_V_WT:V_V_HM	-1.20857053479704	1.69095778974283	70368.4675872418	-0.714725430834585	0.754775766610116	-325	n.s	n.s
V_V_HT:V_V_HM	-3.40662399288565	1.69073010687889	70368.4675872418	-2.01488338027784	0.108603697898061	-325	n.s	n.s
V_V_WT:V_V_HT	2.21401168059536	1.69161159572521	70368.4675872418	1.30881798528118	0.390204856435709	-324	n.s	n.s
V_V_WT:V_V_HM	-1.22709018058289	1.69120569571871	70368.4675872418	-0.72557122039576	0.748317243366038	-324	n.s	n.s
V_V_HT:V_V_HM	-3.44110186117826	1.69097388189054	70368.4675872418	-2.03498226556347	0.103912054853562	-324	n.s	n.s
V_V_WT:V_V_HT	2.22966602331599	1.69190610844045	70368.4675872418	1.31784264634592	0.385173910409498	-323	n.s	n.s
V_V_WT:V_V_HM	-1.24485941588802	1.69149228933905	70368.4675872418	-0.735953349438237	0.742097017267957	-323	n.s	n.s
V_V_HT:V_V_HM	-3.47452543920404	1.69125576734599	70368.4675872418	-2.05440567079717	0.0995305392125794	-323	n.s	n.s
V_V_WT:V_V_HT	2.24495421390444	1.69222504759097	70368.4675872418	1.32662864026291	0.380306205065926	-322	n.s	n.s
V_V_WT:V_V_HM	-1.26183415615091	1.69180272343482	70368.4675872418	-0.74585182933684	0.736133784481994	-322	n.s	n.s
V_V_HT:V_V_HM	-3.50678837005537	1.69156115106389	70368.4675872418	-2.07310765434038	0.0954506415294001	-322	n.s	n.s
V_V_WT:V_V_HT	2.2598139809288	1.69255053749173	70368.4675872418	1.33515303139941	0.375612324119827	-321	n.s	n.s
V_V_WT:V_V_HM	-1.27797031404008	1.69211957680481	70368.4675872418	-0.755248229237582	0.730444853693432	-321	n.s	n.s
V_V_HT:V_V_HM	-3.53778429496888	1.69187288069939	70368.4675872418	-2.09104616270368	0.0916628623507949	-321	n.s	n.s
V_V_WT:V_V_HT	2.27418386671699	1.69286344966136	70368.4675872418	1.34339474762239	0.371101516953134	-320	n.s	n.s
V_V_WT:V_V_HM	-1.29322482978307	1.69242420164926	70368.4675872418	-0.76412570118226	0.725046106436382	-320	n.s	n.s
V_V_HT:V_V_HM	-3.56740869650004	1.69217259252418	70368.4675872418	-2.10818252952473	0.08815709346395	-320	n.s	n.s
V_V_WT:V_V_HT	2.28800661184074	1.69314725808299	70368.4675872418	1.35133350092139	0.366782338045263	-319	n.s	n.s
V_V_WT:V_V_HM	-1.30755978564631	1.6927004950495	70368.4675872418	-0.77246966576215	0.719951564529111	-319	n.s	n.s
V_V_HT:V_V_HM	-3.59556639748705	1.69244443379342	70368.4675872418	-2.12448120936414	0.0849229012653239	-319	n.s	n.s
V_V_WT:V_V_HT	2.30123052327648	1.69338970879695	70368.4675872418	1.35894916056349	0.362663023372886	-318	n.s	n.s
V_V_WT:V_V_HM	-1.32094355070317	1.69293652872452	70368.4675872418	-0.780267616824586	0.715173499826688	-318	n.s	n.s
V_V_HT:V_V_HM	-3.62217407397964	1.69267666904613	70368.4675872418	-2.13990902114863	0.0819498641582521	-318	n.s	n.s
V_V_WT:V_V_HT	2.31380898667951	1.69358268383015	70368.4675872418	1.36622144804095	0.358751684899877	-317	n.s	n.s
V_V_WT:V_V_HM	-1.33334981451628	1.69312441170225	70368.4675872418	-0.787508469726536	0.710722837913804	-317	n.s	n.s
V_V_HT:V_V_HM	-3.6471588011958	1.69286154189321	70368.4675872418	-2.15443419969066	0.0792278948608324	-317	n.s	n.s
V_V_WT:V_V_HT	2.32569766154172	1.69372012832241	70368.4675872418	1.37312984751812	0.355056387480936	-316	n.s	n.s
V_V_WT:V_V_HM	-1.34475443906485	1.69325825854312	70368.4675872418	-0.794181532722527	0.706609808859098	-316	n.s	n.s
V_V_HT:V_V_HM	-3.67045210060654	1.69299326721004	70368.4675872418	-2.16802522000294	0.0767475556619551	-316	n.s	n.s
V_V_WT:V_V_HT	2.3368584896003	1.69380072366848	70368.4675872418	1.37965373195678	0.351585112899091	-315	n.s	n.s
V_V_WT:V_V_HM	-1.35513879626374	1.69333680471141	70368.4675872418	-0.800277176101833	0.702843560959036	-315	n.s	n.s
V_V_HT:V_V_HM	-3.69199728586405	1.69307061265585	70368.4675872418	-2.18065168591673	0.0744999664902204	-315	n.s	n.s
V_V_WT:V_V_HT	2.34725996918053	1.69382789380341	70368.4675872418	1.38577241393154	0.34834576884954	-314	n.s	n.s
V_V_WT:V_V_HM	-1.36448980849991	1.69336341225976	70368.4675872418	-0.80578675470437	0.699432232704205	-314	n.s	n.s
V_V_HT:V_V_HM	-3.71174977768044	1.69309690401027	70368.4675872418	-2.19228430982821	0.0724768847082287	-314	n.s	n.s
V_V_WT:V_V_HT	2.35687192989206	1.69380618902695	70368.4675872418	1.39146494159761	0.345346335511614	-313	n.s	n.s
V_V_WT:V_V_HM	-1.37279550979942	1.69334253096409	70368.4675872418	-0.810701606259086	0.696383600332088	-313	n.s	n.s
V_V_HT:V_V_HM	-3.72966743969148	1.69307653158061	70368.4675872418	-2.20289359052751	0.0706709946239322	-313	n.s	n.s
V_V_WT:V_V_HT	2.36566419843261	1.69374015007697	70368.4675872418	1.39671023227802	0.342594835292914	-312	n.s	n.s
V_V_WT:V_V_HM	-1.38004393385174	1.6932785875198	70368.4675872418	-0.815012924644103	0.693705186967487	-312	n.s	n.s
V_V_HT:V_V_HM	-3.74570813228434	1.69301385415105	70368.4675872418	-2.2124497818493	0.0690759513464836	-312	n.s	n.s
V_V_WT:V_V_HT	2.37360823339674	1.6936349350377	70368.4675872418	1.40148752502197	0.340099141041587	-311	n.s	n.s
V_V_WT:V_V_HM	-1.38622424339653	1.69317660030991	70368.4675872418	-0.818712143283105	0.691404051939122	-311	n.s	n.s
V_V_HT:V_V_HM	-3.75983247679329	1.69291380669124	70368.4675872418	-2.22092374811556	0.0676862815749102	-311	n.s	n.s
V_V_WT:V_V_HT	2.38068200079465	1.6934985997773	70368.4675872418	1.40577736592621	0.337866515220332	-310	n.s	n.s
V_V_WT:V_V_HM	-1.39133011617987	1.69304441342964	70368.4675872418	-0.82179185917599	0.689486238344247	-310	n.s	n.s
V_V_HT:V_V_HM	-3.7720121169745	1.69278410732585	70368.4675872418	-2.22828894756891	0.0664971188659235	-310	n.s	n.s
V_V_WT:V_V_HT	2.3868650981332	1.69333922140497	70368.4675872418	1.40956110149791	0.335903932598031	-309	n.s	n.s
V_V_WT:V_V_HM	-1.39535635757601	1.69288988288065	70368.4675872418	-0.824245198513235	0.687957186483877	-309	n.s	n.s
V_V_HT:V_V_HM	-3.78222145570922	1.69263248030554	70368.4675872418	-2.23452019249121	0.0655044724180864	-309	n.s	n.s
V_V_WT:V_V_HT	2.3921371183089	1.69316379364151	70368.4675872418	1.41282085483537	0.334218146804516	-308	n.s	n.s
V_V_WT:V_V_HM	-1.39829777844627	1.69271979690979	70368.4675872418	-0.826065708570896	0.686821818297904	-308	n.s	n.s
V_V_HT:V_V_HM	-3.79043489675517	1.69246559102526	70368.4675872418	-2.23959347643753	0.0647053068673785	-308	n.s	n.s
V_V_WT:V_V_HT	2.39647765873508	1.69297807326824	70368.4675872418	1.41553969101842	0.332815657905188	-307	n.s	n.s
V_V_WT:V_V_HM	-1.40014918116536	1.69253972719244	70368.4675872418	-0.827247454621291	0.686084490222701	-307	n.s	n.s
V_V_HT:V_V_HM	-3.79662683990041	1.69228890004377	70368.4675872418	-2.24348622732337	0.0640975532432863	-307	n.s	n.s
V_V_WT:V_V_HT	2.39986631504323	1.69278653121173	70368.4675872418	1.41770168346352	0.331702730192453	-306	n.s	n.s
V_V_WT:V_V_HM	-1.4009053734171	1.69235398228348	70368.4675872418	-0.827785078111659	0.685748965727624	-306	n.s	n.s
V_V_HT:V_V_HM	-3.80077168846039	1.69210661798413	70368.4675872418	-2.24617742644869	0.0636801429664944	-306	n.s	n.s
V_V_WT:V_V_HT	2.40228451325809	1.69259315572839	70368.4675872418	1.41929234744204	0.330885219002271	-305	n.s	n.s
V_V_WT:V_V_HM	-1.40056224278359	1.69216639581786	70368.4675872418	-0.827674066950527	0.685818250796635	-305	n.s	n.s
V_V_HT:V_V_HM	-3.80284675604169	1.69192248507182	70368.4675872418	-2.24764833471686	0.0634529494647528	-305	n.s	n.s
V_V_WT:V_V_HT	2.40372283207446	1.6924044147164	70368.4675872418	1.42030049743002	0.330367664681479	-304	n.s	n.s
V_V_WT:V_V_HM	-1.39912106000043	1.69198323137516	70368.4675872418	-0.826911894902936	0.686293882375391	-304	n.s	n.s
V_V_HT:V_V_HM	-3.80284389207487	1.69174264264577	70368.4675872418	-2.24788558035487	0.0634163675634332	-304	n.s	n.s
V_V_WT:V_V_HT	2.40418101359454	1.69222885711265	70368.4675872418	1.42071860049513	0.330153154570851	-303	n.s	n.s
V_V_WT:V_V_HM	-1.39658842736179	1.69181279580617	70368.4675872418	-0.825498205725709	0.687175809626464	-303	n.s	n.s
V_V_HT:V_V_HM	-3.80076944095635	1.69157525360675	70368.4675872418	-2.24688167603091	0.0635712825962057	-303	n.s	n.s
V_V_WT:V_V_HT	2.40366062849242	1.69207378922159	70368.4675872418	1.42054125759975	0.330244131905714	-302	n.s	n.s
V_V_WT:V_V_HM	-1.39297201482278	1.69166218498185	70368.4675872418	-0.823433914400425	0.688462947760211	-302	n.s	n.s
V_V_HT:V_V_HM	-3.7966326433152	1.69142728871403	70368.4675872418	-2.24463248798695	0.0639194915711749	-302	n.s	n.s
V_V_WT:V_V_HT	2.40216324904587	1.6919444109742	70368.4675872418	1.41976487730039	0.330642580337633	-301	n.s	n.s
V_V_WT:V_V_HM	-1.38827949430391	1.69153643885616	70368.4675872418	-0.820721009854617	0.690153289797744	-301	n.s	n.s
V_V_HT:V_V_HM	-3.7904427433498	1.69130369265451	70368.4675872418	-2.24113668042709	0.0644638105890047	-301	n.s	n.s
V_V_WT:V_V_HT	2.39969219404961	1.6918444834913	70368.4675872418	1.41838816597232	0.331349780294188	-300	n.s	n.s
V_V_WT:V_V_HM	-1.38251951371406	1.6914391971788	70368.4675872418	-0.817362820975183	0.692243725458605	-300	n.s	n.s
V_V_HT:V_V_HM	-3.78221170776362	1.69120803292234	70368.4675872418	-2.23639648945381	0.065207970480301	-300	n.s	n.s
V_V_WT:V_V_HT	2.3962594600895	1.69177890113365	70368.4675872418	1.41641408252803	0.332365300234562	-299	n.s	n.s
V_V_WT:V_V_HM	-1.3757056128006	1.69137522334313	70368.4675872418	-0.813365120769253	0.694729336610063	-299	n.s	n.s
V_V_HT:V_V_HM	-3.77196507289007	1.69114499572952	70368.4675872418	-2.23042085830312	0.0661561227669443	-299	n.s	n.s
V_V_WT:V_V_HT	2.39188723833034	1.69175395882939	70368.4675872418	1.41385053414351	0.333686613774877	-298	n.s	n.s
V_V_WT:V_V_HM	-1.36785706912324	1.69135066895699	70368.4675872418	-0.80873652887533	0.697603131525204	-298	n.s	n.s
V_V_HT:V_V_HM	-3.75974430745364	1.69112064905224	70368.4675872418	-2.22322653889935	0.0673126224903964	-298	n.s	n.s
V_V_WT:V_V_HT	2.38660600104527	1.69177619773849	70368.4675872418	1.41071023710796	0.335309125137987	-297	n.s	n.s
V_V_WT:V_V_HM	-1.35899784485368	1.69137194388535	70368.4675872418	-0.803488463768556	0.700856061363418	-297	n.s	n.s
V_V_HT:V_V_HM	-3.74560384589897	1.69114132688959	70368.4675872418	-2.2148378650222	0.0686819820671691	-297	n.s	n.s
V_V_WT:V_V_HT	2.38044786770771	1.69184947223969	70368.4675872418	1.40700925630012	0.337226862074487	-296	n.s	n.s
V_V_WT:V_V_HM	-1.34915282857851	1.69144284071995	70368.4675872418	-0.79763430137802	0.704477529735738	-296	n.s	n.s
V_V_HT:V_V_HM	-3.72960069628623	1.69121078711353	70368.4675872418	-2.20528435881829	0.0702691540169803	-296	n.s	n.s
V_V_WT:V_V_HT	2.37344639345257	1.69197478480617	70368.4675872418	1.40276700029218	0.339432409066049	-295	n.s	n.s
V_V_WT:V_V_HM	-1.33834775289557	1.69156437276147	70368.4675872418	-0.791189371475545	0.708455382882323	-295	n.s	n.s
V_V_HT:V_V_HM	-3.71179414634811	1.69133005123409	70368.4675872418	-2.19460071890746	0.0720794167108975	-295	n.s	n.s
V_V_WT:V_V_HT	2.365640867406	1.69215200818101	70368.4675872418	1.39800730428997	0.341916260564814	-294	n.s	n.s
V_V_WT:V_V_HM	-1.32661171467104	1.69173646230051	70368.4675872418	-0.784171615516901	0.712775497140811	-294	n.s	n.s
V_V_HT:V_V_HM	-3.69225258207699	1.69149907292229	70368.4675872418	-2.1828286170433	0.07411791629977	-294	n.s	n.s
V_V_WT:V_V_HT	2.3570732714916	1.69237854938195	70368.4675872418	1.39275770917352	0.344667097142434	-293	n.s	n.s
V_V_WT:V_V_HM	-1.31397542243316	1.69195662917445	70368.4675872418	-0.776601125452185	0.7174220653747	-293	n.s	n.s
V_V_HT:V_V_HM	-3.67104869392474	1.69171544075177	70368.4675872418	-2.17001547984535	0.0763896732378486	-293	n.s	n.s
V_V_WT:V_V_HT	2.34779061667213	1.69265053777239	70368.4675872418	1.38704981582432	0.347671493952233	-292	n.s	n.s
V_V_WT:V_V_HM	-1.30047268454936	1.69222115352484	70368.4675872418	-0.768500430242535	0.722377430443742	-292	n.s	n.s
V_V_HT:V_V_HM	-3.64826330122148	1.69197552611322	70368.4675872418	-2.15621517268765	0.0788992299900276	-292	n.s	n.s
V_V_WT:V_V_HT	2.33784116883331	1.6929610100818	70368.4675872418	1.38091849423063	0.350914224324632	-291	n.s	n.s
V_V_WT:V_V_HM	-1.28613807987684	1.69252329439966	70368.4675872418	-0.75989387214492	0.72762248639162	-291	n.s	n.s
V_V_HT:V_V_HM	-3.62397924871016	1.6922727212554	70368.4675872418	-2.14148653653279	0.0816506466871854	-291	n.s	n.s
V_V_WT:V_V_HT	2.32727319427293	1.69329948357325	70368.4675872418	1.3744014079316	0.354378403556636	-290	n.s	n.s
V_V_WT:V_V_HM	-1.27100618879981	1.6928528689505	70368.4675872418	-0.750807239135781	0.733136927351268	-290	n.s	n.s
V_V_HT:V_V_HM	-3.59827938307273	1.69259702188833	70368.4675872418	-2.12589254059915	0.0846473826355487	-290	n.s	n.s
V_V_WT:V_V_HT	2.31613496035562	1.69365230236167	70368.4675872418	1.36753863654656	0.358045587937984	-289	n.s	n.s
V_V_WT:V_V_HM	-1.25511159002098	1.69319658895803	70368.4675872418	-0.741267492626689	0.738899444584234	-289	n.s	n.s
V_V_HT:V_V_HM	-3.57124655037662	1.69293535789165	70368.4675872418	-2.10949965320837	0.0878921297321018	-289	n.s	n.s
V_V_WT:V_V_HT	2.30447545933034	1.69400377619179	70368.4675872418	1.36037209108879	0.361895994963388	-288	n.s	n.s
V_V_WT:V_V_HM	-1.23848944287008	1.69353917280321	70368.4675872418	-0.731302507056917	0.744887922939111	-288	n.s	n.s
V_V_HT:V_V_HM	-3.54296490220043	1.69327268951601	70368.4675872418	-2.09237704247927	0.0913866758445429	-288	n.s	n.s
V_V_WT:V_V_HT	2.29234658748235	1.69433867607215	70368.4675872418	1.35294473286564	0.365908846099189	-287	n.s	n.s
V_V_WT:V_V_HM	-1.22117721904857	1.69386578527998	70368.4675872418	-0.720940956279317	0.751079555925374	-287	n.s	n.s
V_V_HT:V_V_HM	-3.5135238065309	1.69359441442779	70368.4675872418	-2.07459576897459	0.0951317775438524	-287	n.s	n.s
V_V_WT:V_V_HT	2.27980145980666	1.69464156183513	70368.4675872418	1.3453000983511	0.37006256517113	-286	n.s	n.s
V_V_WT:V_V_HM	-1.20321346378077	1.69416137530254	70368.4675872418	-0.710211837739426	0.757451183619252	-286	n.s	n.s
V_V_HT:V_V_HM	-3.48301492358746	1.6938857112183	70368.4675872418	-2.05622782016524	0.0991270838677974	-286	n.s	n.s
V_V_WT:V_V_HT	2.2668955412853	1.69489937021452	70368.4675872418	1.33748090365883	0.374335499648523	-285	n.s	n.s
V_V_WT:V_V_HM	-1.18463912866302	1.69441320538689	70368.4675872418	-0.699144178584542	0.763979522594167	-285	n.s	n.s
V_V_HT:V_V_HM	-3.45153466994831	1.69413403446881	70368.4675872418	-2.0373445074141	0.103371237264421	-285	n.s	n.s
V_V_WT:V_V_HT	2.2536865500735	1.69510258731389	70368.4675872418	1.3295281164338	0.378706420929122	-284	n.s	n.s
V_V_WT:V_V_HM	-1.16549783847152	1.69461199587838	70368.4675872418	-0.687766781603243	0.770641373310132	-284	n.s	n.s
V_V_HT:V_V_HM	-3.41918438854502	1.69433024234619	70368.4675872418	-2.01801532138762	0.10786193704869	-284	n.s	n.s
V_V_WT:V_V_HT	2.24023361491501	1.69524491819529	70368.4675872418	1.32148080249071	0.383154622980273	-283	n.s	n.s
V_V_WT:V_V_HM	-1.14583525562754	1.69475159956566	70368.4675872418	-0.676108083285596	0.777413762191467	-283	n.s	n.s
V_V_HT:V_V_HM	-3.38606887054253	1.69446827409158	70368.4675872418	-1.99830762388149	0.112595860644856	-283	n.s	n.s
V_V_WT:V_V_HT	2.22659614894975	1.69532151398581	70368.4675872418	1.31337692029571	0.387659504581342	-282	n.s	n.s
V_V_WT:V_V_HM	-1.12569774367564	1.69482726603378	70368.4675872418	-0.664196149209935	0.784274005705259	-282	n.s	n.s
V_V_HT:V_V_HM	-3.35229389262535	1.69454343617587	70368.4675872418	-1.97828737880604	0.117568352042889	-282	n.s	n.s
V_V_WT:V_V_HT	2.21283358947029	1.6953311601684	70368.4675872418	1.30525152929442	0.392201594018472	-281	n.s	n.s
V_V_WT:V_V_HM	-1.10513312291586	1.69483778238289	70368.4675872418	-0.652058347060259	0.791199961070448	-281	n.s	n.s
V_V_HT:V_V_HM	-3.31796671238617	1.69455451516692	70368.4675872418	-1.95801709693556	0.122773817571899	-281	n.s	n.s
V_V_WT:V_V_HT	2.19900486551986	1.69527692047747	70368.4675872418	1.29713608376178	0.396763001298205	-280	n.s	n.s
V_V_WT:V_V_HM	-1.08419072128947	1.69478610409532	70368.4675872418	-0.639721271415673	0.79817012698536	-280	n.s	n.s
V_V_HT:V_V_HM	-3.28319558680931	1.6945044010245	70368.4675872418	-1.93755506614458	0.128205899614617	-280	n.s	n.s
V_V_WT:V_V_HT	2.18516774391835	1.69516588201842	70368.4675872418	1.28905835534897	0.401327530654858	-279	n.s	n.s
V_V_WT:V_V_HM	-1.0629210750237	1.69467910781147	70368.4675872418	-0.627210821284258	0.805163657102229	-279	n.s	n.s
V_V_HT:V_V_HM	-3.24808881894204	1.69439984447936	70368.4675872418	-1.91695533349159	0.133857507112198	-279	n.s	n.s
V_V_WT:V_V_HT	2.17137859628347	1.69500805202513	70368.4675872418	1.2810432338001	0.40588029567656	-278	n.s	n.s
V_V_WT:V_V_HM	-1.04137552065508	1.69452651496972	70368.4675872418	-0.614552508594819	0.812160248772404	-278	n.s	n.s
V_V_HT:V_V_HM	-3.21275411693854	1.69425039654051	70368.4675872418	-1.89626877083734	0.139720562062875	-278	n.s	n.s
V_V_WT:V_V_HT	2.1576930013823	1.69481392730959	70368.4675872418	1.27311498130505	0.410406488418533	-277	n.s	n.s
V_V_WT:V_V_HM	-1.01960559119452	1.69433851662975	70368.4675872418	-0.601772066908235	0.819139880065593	-277	n.s	n.s
V_V_HT:V_V_HM	-3.17729859257684	1.69406606586789	70368.4675872418	-1.87554585774025	0.145785202092622	-277	n.s	n.s
V_V_WT:V_V_HT	2.1441639640982	1.69459592197866	70368.4675872418	1.26529512805308	0.414892616958815	-276	n.s	n.s
V_V_WT:V_V_HM	-0.997663005879275	1.69412717471392	70368.4675872418	-0.588894990157835	0.826083145009476	-276	n.s	n.s
V_V_HT:V_V_HM	-3.14182696997749	1.69385870470507	70368.4675872418	-1.85483414953701	0.152040478739218	-276	n.s	n.s
V_V_WT:V_V_HT	2.13084164714908	1.69436773822803	70368.4675872418	1.2576028208478	0.419326360433411	-275	n.s	n.s
V_V_WT:V_V_HM	-0.975599514431462	1.6939058108131	70368.4675872418	-0.575946731042359	0.832971221010394	-275	n.s	n.s
V_V_HT:V_V_HM	-3.10644116158054	1.69364140840809	70368.4675872418	-1.834178797329	0.158474253267793	-275	n.s	n.s
V_V_WT:V_V_HT	2.11777562833983	1.69414132789392	70368.4675872418	1.25005841807339	0.423694532538434	-274	n.s	n.s
V_V_WT:V_V_HM	-0.953466861314979	1.69368603538345	70368.4675872418	-0.562953724241526	0.839785413895952	-274	n.s	n.s
V_V_HT:V_V_HM	-3.07124248965484	1.69342558431201	70368.4675872418	-1.81362707526507	0.165071779096524	-274	n.s	n.s
V_V_WT:V_V_HT	2.10501466376619	1.69392651838494	70368.4675872418	1.24268357624698	0.427983033806558	-273	n.s	n.s
V_V_WT:V_V_HM	-0.931316638701077	1.69347738466059	70368.4675872418	-0.549943357458968	0.846507288769542	-273	n.s	n.s
V_V_HT:V_V_HM	-3.03633130246727	1.69322059518845	70368.4675872418	-1.79322842581497	0.171815547427719	-273	n.s	n.s
V_V_WT:V_V_HT	2.09260335513989	1.693733037593	70368.4675872418	1.23549774887413	0.432178904215351	-272	n.s	n.s
V_V_WT:V_V_HM	-0.909199613943969	1.69328930772706	70368.4675872418	-0.536942866050698	0.85311934294897	-272	n.s	n.s
V_V_HT:V_V_HM	-3.00180296908388	1.69303572439763	70368.4675872418	-1.77302990470085	0.178686737012019	-272	n.s	n.s
V_V_WT:V_V_HT	2.08058195318522	1.69357010371144	70368.4675872418	1.22851835222271	0.436270271803582	-271	n.s	n.s
V_V_WT:V_V_HM	-0.887165585765	1.69313076858367	70368.4675872418	-0.523979365461021	0.859605057226356	-271	n.s	n.s
V_V_HT:V_V_HM	-2.96774753895022	1.69287978526693	70368.4675872418	-1.75307636418038	0.1856652680057	-271	n.s	n.s
V_V_WT:V_V_HT	2.06898884210375	1.69344437523086	70368.4675872418	1.22176368610967	0.440244671802277	-270	n.s	n.s
V_V_WT:V_V_HM	-0.865263855052913	1.69300824035892	70368.4675872418	-0.511080710906329	0.865948538726851	-270	n.s	n.s
V_V_HT:V_V_HM	-2.93425269715668	1.69275914114817	70368.4675872418	-1.73341417915276	0.192728577217224	-270	n.s	n.s
V_V_WT:V_V_HT	2.05785846061477	1.69336087023563	70368.4675872418	1.21525098210662	0.444090208906776	-269	n.s	n.s
V_V_WT:V_V_HM	-0.843542540847636	1.69292660829822	70368.4675872418	-0.498274725385522	0.872134982366854	-269	n.s	n.s
V_V_HT:V_V_HM	-2.90140100146239	1.69267859899052	70368.4675872418	-1.71408854769755	0.199852602207754	-269	n.s	n.s
V_V_WT:V_V_HT	2.04722320401787	1.69332172668225	70368.4675872418	1.20899836797643	0.447794419308134	-268	n.s	n.s
V_V_WT:V_V_HM	-0.822049084465814	1.69288795581361	70368.4675872418	-0.485589776714274	0.878150450356521	-268	n.s	n.s
V_V_HT:V_V_HM	-2.86927228848372	1.69264021041843	70368.4675872418	-1.69514600375376	0.20701094507785	-268	n.s	n.s
V_V_WT:V_V_HT	2.03711015403315	1.69332787450808	70368.4675872418	1.20302168569979	0.451346172413236	-267	n.s	n.s
V_V_WT:V_V_HM	-0.800828989611091	1.69289320357583	70368.4675872418	-0.473053461328531	0.88398254516646	-267	n.s	n.s
V_V_HT:V_V_HM	-2.83793914364426	1.69264489160843	70368.4675872418	-1.67662996397757	0.214176645883975	-267	n.s	n.s
V_V_WT:V_V_HT	2.02753991001686	1.69337963570304	70368.4675872418	1.19733334880639	0.454736388414259	-266	n.s	n.s
V_V_WT:V_V_HM	-0.779925243917706	1.6929426969343	70368.4675872418	-0.460692051378969	0.889620655325542	-266	n.s	n.s
V_V_HT:V_V_HM	-2.80746515393456	1.69269300329214	70368.4675872418	-1.65857905035011	0.22132310397901	-266	n.s	n.s
V_V_WT:V_V_HT	2.01852760235152	1.69347620632414	70368.4675872418	1.19194329085552	0.457957510680274	-265	n.s	n.s
V_V_WT:V_V_HM	-0.75937859852149	1.69303569677957	70368.4675872418	-0.448530766342348	0.895055793121205	-265	n.s	n.s
V_V_HT:V_V_HM	-2.77790620087301	1.69278384667808	70368.4675872418	-1.64102830158994	0.228423912206437	-265	n.s	n.s
V_V_WT:V_V_HT	2.01008615732919	1.69361401875433	70368.4675872418	1.18686202113964	0.461001699543318	-264	n.s	n.s
V_V_WT:V_V_HM	-0.73922882722119	1.69316877264404	70368.4675872418	-0.436594885970414	0.900280070095494	-264	n.s	n.s
V_V_HT:V_V_HM	-2.74931498455039	1.69291407439617	70368.4675872418	-1.62401330707291	0.235451407993331	-264	n.s	n.s
V_V_WT:V_V_HT	2.00222408877099	1.69378806140641	70368.4675872418	1.18209835952467	0.463862195666853	-263	n.s	n.s
V_V_WT:V_V_HM	-0.719513629985332	1.69333709305101	70368.4675872418	-0.424908680579915	0.90528714730156	-263	n.s	n.s
V_V_HT:V_V_HM	-2.72173771875633	1.69307896361482	70368.4675872418	-1.60756691049145	0.242378180534573	-263	n.s	n.s
V_V_WT:V_V_HT	1.99494772461014	1.69399093255761	70368.4675872418	1.17766139491558	0.466532156348942	-262	n.s	n.s
V_V_WT:V_V_HM	-0.700269617037925	1.69353349551262	70368.4675872418	-0.413496171698665	0.910071855860072	-262	n.s	n.s
V_V_HT:V_V_HM	-2.69521734164805	1.69327149531394	70368.4675872418	-1.59172191175896	0.249176143987929	-262	n.s	n.s
V_V_WT:V_V_HT	1.98825801442512	1.69421499227262	70368.4675872418	1.17355708897256	0.469006707111245	-261	n.s	n.s
V_V_WT:V_V_HM	-0.681530530557424	1.69375059012601	70368.4675872418	-0.402379508842987	0.91463081496437	-261	n.s	n.s
V_V_HT:V_V_HM	-2.66978854498254	1.69348442950857	70368.4675872418	-1.57650610685407	0.25581885701708	-261	n.s	n.s
V_V_WT:V_V_HT	1.98215059807933	1.69445273368363	70368.4675872418	1.16978807297283	0.471283083734195	-260	n.s	n.s
V_V_WT:V_V_HM	-0.663327185400295	1.69398111891715	70368.4675872418	-0.391578854092727	0.918962353311927	-260	n.s	n.s
V_V_HT:V_V_HM	-2.64547778347958	1.6937106574383	70368.4675872418	-1.56194198333782	0.262281972360666	-260	n.s	n.s
V_V_WT:V_V_HT	1.97662005896082	1.69469453582311	70368.4675872418	1.16635772239672	0.473358180751763	-259	n.s	n.s
V_V_WT:V_V_HM	-0.645689805761013	1.69421575270057	70368.4675872418	-0.38111427351079	0.923065639192227	-259	n.s	n.s
V_V_HT:V_V_HM	-2.62230986472183	1.69394102401383	70368.4675872418	-1.54805263438759	0.26854085069705	-259	n.s	n.s
V_V_WT:V_V_HT	1.97166098066169	1.69492830154902	70368.4675872418	1.16327102383019	0.475228019815252	-258	n.s	n.s
V_V_WT:V_V_HM	-0.628648615854999	1.69444273400817	70368.4675872418	-0.371006115012186	0.926940478140225	-258	n.s	n.s
V_V_HT:V_V_HM	-2.60030959651672	1.69416397357106	70368.4675872418	-1.53486299855358	0.274570071969888	-258	n.s	n.s
V_V_WT:V_V_HT	1.96726704182881	1.69514056165185	70368.4675872418	1.16053328339437	0.476888525675818	-257	n.s	n.s
V_V_WT:V_V_HM	-0.612233207389771	1.69464895452018	70368.4675872418	-0.361274354642444	0.930587504007797	-257	n.s	n.s
V_V_HT:V_V_HM	-2.57950024921856	1.69436661158477	70368.4675872418	-1.52239794598284	0.280344373322422	-257	n.s	n.s
V_V_WT:V_V_HT	1.96342746281661	1.69531979347126	70368.4675872418	1.15814577897211	0.478338166058965	-256	n.s	n.s
V_V_WT:V_V_HM	-0.596470005544312	1.69482319825894	70368.4675872418	-0.351936418003396	0.934008881116016	-256	n.s	n.s
V_V_HT:V_V_HM	-2.5598974683609	1.6945379035735	70368.4675872418	-1.51067583850589	0.285841793368596	-256	n.s	n.s
V_V_WT:V_V_HT	1.96012715706207	1.69545700411664	70368.4675872418	1.15610549385965	0.479578124162196	-255	n.s	n.s
V_V_WT:V_V_HM	-0.581382266888745	1.69495670902232	70368.4675872418	-0.343007148084683	0.937208135413601	-255	n.s	n.s
V_V_HT:V_V_HM	-2.54150942395082	1.69466923317965	70368.4675872418	-1.49970824641825	0.291044075780152	-255	n.s	n.s
V_V_WT:V_V_HT	1.95734945468078	1.69554407221067	70368.4675872418	1.15440788992807	0.480610617359408	-254	n.s	n.s
V_V_WT:V_V_HM	-0.566991988407768	1.69504156643472	70368.4675872418	-0.334500344791165	0.940189443521371	-254	n.s	n.s
V_V_HT:V_V_HM	-2.52434144308852	1.69475279826212	70368.4675872418	-1.48950421894987	0.295934845474165	-254	n.s	n.s
V_V_WT:V_V_HT	1.9550740889783	1.69557623622873	70368.4675872418	1.15304404909964	0.481440633509311	-253	n.s	n.s
V_V_WT:V_V_HM	-0.553318051387496	1.69507311815083	70368.4675872418	-0.326427246979833	0.942958034158718	-253	n.s	n.s
V_V_HT:V_V_HM	-2.50839214036582	1.69478401016845	70368.4675872418	-1.48006597024508	0.300501801077229	-253	n.s	n.s
V_V_WT:V_V_HT	1.95327678609796	1.69555303477525	70368.4675872418	1.15199981719054	0.482076450997089	-252	n.s	n.s
V_V_WT:V_V_HM	-0.54037565297968	1.69505089904028	70368.4675872418	-0.318796121866096	0.945520159560668	-252	n.s	n.s
V_V_HT:V_V_HM	-2.49365243907765	1.69476240056255	70368.4675872418	-1.47138763418985	0.304737488397777	-252	n.s	n.s
V_V_WT:V_V_HT	1.95192967275191	1.69547828972982	70368.4675872418	1.15125607008684	0.482529471583417	-251	n.s	n.s
V_V_WT:V_V_HM	-0.528176387020373	1.69497861561331	70368.4675872418	-0.311612419268934	0.947882877808489	-251	n.s	n.s
V_V_HT:V_V_HM	-2.48010605977233	1.6946916066609	70368.4675872418	-1.46345568127227	0.308639238441334	-251	n.s	n.s
V_V_WT:V_V_HT	1.95100169195515	1.69535983033907	70368.4675872418	1.15078914637546	0.482813946918572	-250	n.s	n.s
V_V_WT:V_V_HM	-0.516728352303225	1.69486387836936	70368.4675872418	-0.304878969277683	0.950053842658359	-250	n.s	n.s
V_V_HT:V_V_HM	-2.46773004425835	1.69457910852273	70368.4675872418	-1.45624953821697	0.312208950141034	-250	n.s	n.s
V_V_WT:V_V_HT	1.95045903694921	1.6952089749179	70368.4675872418	1.15057144328986	0.482946601760634	-249	n.s	n.s
V_V_WT:V_V_HM	-0.506036269824289	1.69471769823603	70368.4675872418	-0.298596202984723	0.952041109628116	-249	n.s	n.s
V_V_HT:V_V_HM	-2.4564953067735	1.69443573427603	70368.4675872418	-1.44974238744031	0.315452731893368	-249	n.s	n.s
V_V_WT:V_V_HT	1.95026590262658	1.69503913708162	70368.4675872418	1.15057278617436	0.482945783453997	-248	n.s	n.s
V_V_WT:V_V_HM	-0.496102142269407	1.6945531274179	70368.4675872418	-0.292762814126313	0.953852830312423	-248	n.s	n.s
V_V_HT:V_V_HM	-2.44636804489601	1.69427432140844	70368.4675872418	-1.44390315900105	0.318379898107839	-248	n.s	n.s
V_V_WT:V_V_HT	1.9503860950823	1.69486238683719	70368.4675872418	1.15076369045038	0.482829457590688	-247	n.s	n.s
V_V_WT:V_V_HM	-0.486927431186579	1.69438189903828	70368.4675872418	-0.287377616264053	0.955496621396972	-247	n.s	n.s
V_V_HT:V_V_HM	-2.43731352626887	1.69410640254746	70368.4675872418	-1.43870156125013	0.321000378439103	-247	n.s	n.s
V_V_WT:V_V_HT	1.950783423039	1.69468823456324	70368.4675872418	1.15111640197453	0.482614559389701	-246	n.s	n.s
V_V_WT:V_V_HM	-0.478513600348514	1.69421324043118	70368.4675872418	-0.282440007508577	0.956979414000589	-246	n.s	n.s
V_V_HT:V_V_HM	-2.42929702338751	1.69394103601543	70368.4675872418	-1.43410955383773	0.323323856097241	-246	n.s	n.s
V_V_WT:V_V_HT	1.95142169352252	1.69452327976803	70368.4675872418	1.15160512506483	0.482316843268131	-245	n.s	n.s
V_V_WT:V_V_HM	-0.47086211308671	1.69405353193754	70368.4675872418	-0.277949960972113	0.958307455907523	-245	n.s	n.s
V_V_HT:V_V_HM	-2.42228380660923	1.69378447060811	70368.4675872418	-1.43010155580159	0.325359543945506	-245	n.s	n.s
V_V_WT:V_V_HT	1.95226471648196	1.69437103981864	70368.4675872418	1.15220614056938	0.481950802384919	-244	n.s	n.s
V_V_WT:V_V_HM	-0.463974429946806	1.69390614133953	70368.4675872418	-0.273907992080304	0.959486318782509	-244	n.s	n.s
V_V_HT:V_V_HM	-2.41623914642877	1.69363998344392	70368.4675872418	-1.42665452519341	0.327116039312883	-244	n.s	n.s
V_V_WT:V_V_HT	1.95327635315258	1.69423255992176	70368.4675872418	1.15289742350529	0.481529895425336	-243	n.s	n.s
V_V_WT:V_V_HM	-0.457851659032045	1.69377202280929	70368.4675872418	-0.270314807935399	0.96052099400502	-243	n.s	n.s
V_V_HT:V_V_HM	-2.41112801218465	1.69350847256422	70368.4675872418	-1.42374723908753	0.328601601868217	-243	n.s	n.s
V_V_WT:V_V_HT	1.95442081358818	1.69410891523886	70368.4675872418	1.15365712086618	0.481067468741626	-242	n.s	n.s
V_V_WT:V_V_HM	-0.452493157335681	1.69365216906961	70368.4675872418	-0.267170063369183	0.961416233279959	-242	n.s	n.s
V_V_HT:V_V_HM	-2.40691397092385	1.69339088006036	70368.4675872418	-1.4213575845159	0.329825469429801	-242	n.s	n.s
V_V_WT:V_V_HT	1.95566305371476	1.69400180259535	70368.4675872418	1.15446338411124	0.480576854089131	-241	n.s	n.s
V_V_WT:V_V_HM	-0.447896346161649	1.69354819330142	70368.4675872418	-0.264472158473693	0.962176577805755	-241	n.s	n.s
V_V_HT:V_V_HM	-2.40355939987644	1.69328876837158	70368.4675872418	-1.41946219969788	0.330797990476452	-241	n.s	n.s
V_V_WT:V_V_HT	1.95696891095276	1.69391288743606	70368.4675872418	1.15529489471851	0.480071045792182	-240	n.s	n.s
V_V_WT:V_V_HM	-0.444057169377594	1.69346169148844	70368.4675872418	-0.262218609142139	0.962806233617301	-240	n.s	n.s
V_V_HT:V_V_HM	-2.40102608033035	1.69320369169386	70368.4675872418	-1.41803735256943	0.331530122470546	-240	n.s	n.s
V_V_WT:V_V_HT	1.95830473365749	1.69384200851326	70368.4675872418	1.15613187287541	0.479562085966553	-239	n.s	n.s
V_V_WT:V_V_HM	-0.440971057112922	1.69339248480491	70368.4675872418	-0.260406882084235	0.963308832052497	-239	n.s	n.s
V_V_HT:V_V_HM	-2.39927579077044	1.69313546036549	70368.4675872418	-1.41706074140844	0.332032453138438	-239	n.s	n.s
V_V_WT:V_V_HT	1.9596384937538	1.69378899761615	70368.4675872418	1.15695549830103	0.479061417200408	-238	n.s	n.s
V_V_WT:V_V_HM	-0.438632354434549	1.6933404027015	70368.4675872418	-0.259033773560691	0.96368760485027	-238	n.s	n.s
V_V_HT:V_V_HM	-2.39827084818836	1.69308390262385	70368.4675872418	-1.41651033624007	0.332315745044054	-238	n.s	n.s
V_V_WT:V_V_HT	1.96094038256926	1.69375434481587	70368.4675872418	1.15774780951629	0.478579944793715	-237	n.s	n.s
V_V_WT:V_V_HM	-0.437034249592401	1.69330593440565	70368.4675872418	-0.258095268381493	0.963945425756919	-237	n.s	n.s
V_V_HT:V_V_HM	-2.39797463216165	1.6930495080741	70368.4675872418	-1.4163641528058	0.332391007621196	-237	n.s	n.s
V_V_WT:V_V_HT	1.96218265281877	1.6937386570137	70368.4675872418	1.15849198144794	0.47812786990493	-236	n.s	n.s
V_V_WT:V_V_HM	-0.436169088037914	1.69328969773351	70368.4675872418	-0.257586807869753	0.964084745270304	-236	n.s	n.s
V_V_HT:V_V_HM	-2.39835174085667	1.69303290242369	70368.4675872418	-1.41660078633042	0.332269181499792	-236	n.s	n.s
V_V_WT:V_V_HT	1.96333849762815	1.69374092158981	70368.4675872418	1.1591728537711	0.477714371437841	-235	n.s	n.s
V_V_WT:V_V_HM	-0.436028937508695	1.6932907369522	70368.4675872418	-0.257503881639083	0.964107443139063	-235	n.s	n.s
V_V_HT:V_V_HM	-2.39936743513683	1.69303316520846	70368.4675872418	-1.41720049225462	0.331960545013151	-235	n.s	n.s
V_V_WT:V_V_HT	1.9643831675589	1.69375977641112	70368.4675872418	1.15977672567074	0.477347734252845	-234	n.s	n.s
V_V_WT:V_V_HM	-0.436605426530544	1.69330776516948	70368.4675872418	-0.257841743545566	0.964014924032505	-234	n.s	n.s
V_V_HT:V_V_HM	-2.40098859408947	1.69304905599371	70368.4675872418	-1.41814472864181	0.331474918038564	-234	n.s	n.s
V_V_WT:V_V_HT	1.96529302073765	1.69379244842324	70368.4675872418	1.16029152365578	0.477035250969125	-233	n.s	n.s
V_V_WT:V_V_HM	-0.43788999933459	1.69333812265434	70368.4675872418	-0.258595724903535	0.963808050942432	-233	n.s	n.s
V_V_HT:V_V_HM	-2.40318302007227	1.69307798408628	70368.4675872418	-1.41941661439134	0.330821399802768	-233	n.s	n.s
V_V_WT:V_V_HT	1.96604739254823	1.69383678741445	70368.4675872418	1.16070651384853	0.476783400342613	-232	n.s	n.s
V_V_WT:V_V_HM	-0.439873771518826	1.69337976576308	70368.4675872418	-0.259760852475173	0.96348727045245	-232	n.s	n.s
V_V_HT:V_V_HM	-2.40592116406709	1.69311797116134	70368.4675872418	-1.42100031128771	0.330008664811395	-232	n.s	n.s
V_V_WT:V_V_HT	1.96662933527324	1.69389213480772	70368.4675872418	1.1610121417185	0.476597947986588	-231	n.s	n.s
V_V_WT:V_V_HM	-0.442547530878912	1.69343211432514	70368.4675872418	-0.261331722207993	0.963052670820728	-231	n.s	n.s
V_V_HT:V_V_HM	-2.40917686615217	1.69316848599343	70368.4675872418	-1.42288076235876	0.329045078084827	-231	n.s	n.s
V_V_WT:V_V_HT	1.96702577054474	1.693959499392	70368.4675872418	1.16119999991189	0.476483969097273	-230	n.s	n.s
V_V_WT:V_V_HM	-0.445901816520852	1.69349622047705	70368.4675872418	-0.263302516491736	0.962504003859902	-230	n.s	n.s
V_V_HT:V_V_HM	-2.41292758706561	1.69323060909553	70368.4675872418	-1.42504368519213	0.327938681803308	-230	n.s	n.s
V_V_WT:V_V_HT	1.96722693644971	1.69404095478969	70368.4675872418	1.16126291450489	0.476445799047787	-229	n.s	n.s
V_V_WT:V_V_HM	-0.449926996272474	1.69357417633549	70368.4675872418	-0.265667133190477	0.961840678116556	-229	n.s	n.s
V_V_HT:V_V_HM	-2.41715393272219	1.69330644623115	70368.4675872418	-1.42747577563537	0.326697077078114	-229	n.s	n.s
V_V_WT:V_V_HT	1.96722443317803	1.69413757922273	70368.4675872418	1.16119520474871	0.476486878346448	-228	n.s	n.s
V_V_WT:V_V_HM	-0.454613378150878	1.69366709608992	70368.4675872418	-0.268419560845469	0.961061682726907	-228	n.s	n.s
V_V_HT:V_V_HM	-2.4218378113289	1.69339713517998	70368.4675872418	-1.43016529378473	0.325327114934202	-228	n.s	n.s
V_V_WT:V_V_HT	1.96701264242196	1.69425068030492	70368.4675872418	1.16099268265777	0.47660975486569	-227	n.s	n.s
V_V_WT:V_V_HM	-0.459951168663778	1.69377631300718	70368.4675872418	-0.271553666875391	0.960165674999135	-227	n.s	n.s
V_V_HT:V_V_HM	-2.42696381108575	1.69350402639811	70368.4675872418	-1.43310188417303	0.323834982924476	-227	n.s	n.s
V_V_WT:V_V_HT	1.96658664552231	1.69437962551089	70368.4675872418	1.16065291149222	0.476815928248215	-226	n.s	n.s
V_V_WT:V_V_HM	-0.465930545837043	1.69390125589706	70368.4675872418	-0.275063581312651	0.959150898876161	-226	n.s	n.s
V_V_HT:V_V_HM	-2.43251719135937	1.69362658637083	70368.4675872418	-1.43627716459734	0.32222590443336	-226	n.s	n.s
V_V_WT:V_V_HT	1.96594152170034	1.69452102815439	70368.4675872418	1.16017534691887	0.477105764557977	-225	n.s	n.s
V_V_WT:V_V_HM	-0.472541689105046	1.69403865216471	70368.4675872418	-0.278943865006394	0.958015159082574	-225	n.s	n.s
V_V_HT:V_V_HM	-2.43848321080536	1.69376161063649	70368.4675872418	-1.43968501558435	0.320503997081598	-225	n.s	n.s
V_V_WT:V_V_HT	1.96507235068522	1.69466875083528	70368.4675872418	1.15956133003377	0.477478499788695	-224	n.s	n.s
V_V_WT:V_V_HM	-0.479774776409965	1.69418253046594	70368.4675872418	-0.283189542910713	0.95675583025593	-224	n.s	n.s
V_V_HT:V_V_HM	-2.44484712709518	1.69390322595154	70368.4675872418	-1.44332160753859	0.318672269323327	-224	n.s	n.s
V_V_WT:V_V_HT	1.9639742120438	1.69481406541875	70368.4675872418	1.15881396792547	0.477932310655388	-223	n.s	n.s
V_V_WT:V_V_HM	-0.487619987354527	1.69432437625455	70368.4675872418	-0.287796123450962	0.955369867458571	-223	n.s	n.s
V_V_HT:V_V_HM	-2.45159419939831	1.69404304322271	70368.4675872418	-1.44718530571363	0.316732682302463	-223	n.s	n.s
V_V_WT:V_V_HT	1.96264218540917	1.69494596901686	70368.4675872418	1.15793790556497	0.478464450585929	-222	n.s	n.s
V_V_WT:V_V_HM	-0.496067502234681	1.69445343972972	70368.4675872418	-0.292759594689015	0.953853821278385	-222	n.s	n.s
V_V_HT:V_V_HM	-2.45870968764386	1.69417046072278	70368.4675872418	-1.45127644746852	0.314686278128185	-222	n.s	n.s
V_V_WT:V_V_HT	1.96107202384093	1.69505240663142	70368.4675872418	1.1569388746736	0.479071520753906	-221	n.s	n.s
V_V_WT:V_V_HM	-0.505107381104995	1.69455793032029	70368.4675872418	-0.298076195606676	0.952203921437969	-221	n.s	n.s
V_V_HT:V_V_HM	-2.46617940494593	1.69427384205407	70368.4675872418	-1.45559669501598	0.312533520194197	-221	n.s	n.s
V_V_WT:V_V_HT	1.95926282793318	1.69512386621291	70368.4675872418	1.15582280857763	0.479750005120147	-220	n.s	n.s
V_V_WT:V_V_HM	-0.514729075100824	1.69462853152761	70368.4675872418	-0.303741537171469	0.950416372830427	-220	n.s	n.s
V_V_HT:V_V_HM	-2.47399190303403	1.69434398398781	70368.4675872418	-1.46014736465216	0.310275135568309	-220	n.s	n.s
V_V_WT:V_V_HT	1.9572176349873	1.69515464959348	70368.4675872418	1.15459532583453	0.480496582374196	-219	n.s	n.s
V_V_WT:V_V_HM	-0.524921175120095	1.69465964381838	70368.4675872418	-0.309750206795124	0.948487524070846	-219	n.s	n.s
V_V_HT:V_V_HM	-2.48213881010739	1.69437534296645	70368.4675872418	-1.46492854750929	0.307912547413923	-219	n.s	n.s
V_V_WT:V_V_HT	1.95494268665887	1.69514239751123	70368.4675872418	1.15326163131137	0.481308184822892	-218	n.s	n.s
V_V_WT:V_V_HM	-0.535671435059559	1.69464892099124	70368.4675872418	-0.316095816911878	0.946413906721001	-218	n.s	n.s
V_V_HT:V_V_HM	-2.49061412171843	1.69436557820202	70368.4675872418	-1.46993904607137	0.305447894347926	-218	n.s	n.s
V_V_WT:V_V_HT	1.95244545097824	1.69508591665975	70368.4675872418	1.15182683767772	0.482181801653805	-217	n.s	n.s
V_V_WT:V_V_HM	-0.546967201546181	1.69459514619048	70368.4675872418	-0.322771608767902	0.944192090594623	-217	n.s	n.s
V_V_HT:V_V_HM	-2.49941265252445	1.69431345644258	70368.4675872418	-1.4751772424521	0.302883591751904	-217	n.s	n.s
V_V_WT:V_V_HT	1.94973576076034	1.69498671783788	70368.4675872418	1.15029559833213	0.483114701346364	-216	n.s	n.s
V_V_WT:V_V_HM	-0.55879486315165	1.69449973825492	70368.4675872418	-0.329769813790072	0.941818944797752	-216	n.s	n.s
V_V_HT:V_V_HM	-2.50853062391202	1.6942203398114	70368.4675872418	-1.48064012983769	0.300222796340036	-216	n.s	n.s
V_V_WT:V_V_HT	1.94682403746333	1.69484673581739	70368.4675872418	1.1486726181907	0.484104119730959	-215	n.s	n.s
V_V_WT:V_V_HM	-0.571140571178915	1.69436452285346	70368.4675872418	-0.337082465712316	0.939291419018319	-215	n.s	n.s
V_V_HT:V_V_HM	-2.51796460864226	1.6940879870303	70368.4675872418	-1.48632457577141	0.297468776246212	-215	n.s	n.s
V_V_WT:V_V_HT	1.94372120771444	1.69466834641176	70368.4675872418	1.14696259703559	0.485147293274951	-214	n.s	n.s
V_V_WT:V_V_HM	-0.583990125572434	1.69419175078119	70368.4675872418	-0.34470131571775	0.936606613390376	-214	n.s	n.s
V_V_HT:V_V_HM	-2.52771133328687	1.69391857252888	70368.4675872418	-1.4922271792045	0.294624975117104	-214	n.s	n.s
V_V_WT:V_V_HT	1.94044069397476	1.69445727187787	70368.4675872418	1.14516944521373	0.486241936939415	-213	n.s	n.s
V_V_WT:V_V_HM	-0.597327524126126	1.69398694353557	70368.4675872418	-0.352616368387955	0.933762352199403	-213	n.s	n.s
V_V_HT:V_V_HM	-2.53776821810088	1.69371749715826	70368.4675872418	-1.49834209208961	0.291696045486373	-213	n.s	n.s
V_V_WT:V_V_HT	1.9369987607099	1.69422304383165	70368.4675872418	1.14329619571765	0.487386298648755	-212	n.s	n.s
V_V_WT:V_V_HM	-0.611134411518073	1.69375934994291	70368.4675872418	-0.360815372938707	0.930757467405146	-212	n.s	n.s
V_V_HT:V_V_HM	-2.54813317222794	1.69349384131132	70368.4675872418	-1.50466043044765	0.288688088480434	-212	n.s	n.s
V_V_WT:V_V_HT	1.93341430937977	1.69397850225891	70368.4675872418	1.14134524540989	0.488579012958015	-211	n.s	n.s
V_V_WT:V_V_HM	-0.625389843424337	1.69352146003611	70368.4675872418	-0.369283683840063	0.9275919683477	-211	n.s	n.s
V_V_HT:V_V_HM	-2.55880415280411	1.69325988766029	70368.4675872418	-1.51117035928833	0.285608561011224	-211	n.s	n.s
V_V_WT:V_V_HT	1.92970868016743	1.6937390963833	70368.4675872418	1.13931873231716	0.489818870988704	-210	n.s	n.s
V_V_WT:V_V_HM	-0.64007004169676	1.69328832525239	70368.4675872418	-0.378004166302484	0.924267203238736	-210	n.s	n.s
V_V_HT:V_V_HM	-2.56977872186419	1.69303045281107	70368.4675872418	-1.51785735312521	0.282466097859513	-210	n.s	n.s
V_V_WT:V_V_HT	1.92590510211194	1.69352138587237	70368.4675872418	1.13721923925978	0.491104389527439	-209	n.s	n.s
V_V_WT:V_V_HM	-0.655148711562674	1.6930760953766	70368.4675872418	-0.386957628987696	0.920785819119643	-209	n.s	n.s
V_V_HT:V_V_HM	-2.58105381367457	1.6928214452604	70368.4675872418	-1.52470529062652	0.279269947080028	-209	n.s	n.s
V_V_WT:V_V_HT	1.92202717582206	1.6933396437524	70368.4675872418	1.13505118888193	0.492432954234389	-208	n.s	n.s
V_V_WT:V_V_HM	-0.670599047091304	1.69289869505168	70368.4675872418	-0.396124735078039	0.917151109153658	-208	n.s	n.s
V_V_HT:V_V_HM	-2.59262622291334	1.69264658492267	70368.4675872418	-1.53169967434862	0.276028443172298	-208	n.s	n.s
V_V_WT:V_V_HT	1.91809876035753	1.69320529313342	70368.4675872418	1.13282114586821	0.493800629048656	-207	n.s	n.s
V_V_WT:V_V_HM	-0.686393623995972	1.69276727467652	70368.4675872418	-0.405486113929713	0.913367001906666	-207	n.s	n.s
V_V_HT:V_V_HM	-2.60449238435347	1.69251686236036	70368.4675872418	-1.53882802722644	0.272748839197151	-207	n.s	n.s
V_V_WT:V_V_HT	1.91414475740397	1.69312832548023	70368.4675872418	1.13053731875938	0.495202455968662	-206	n.s	n.s
V_V_WT:V_V_HM	-0.702502548171989	1.69269160198299	70368.4675872418	-0.41502099221678	0.909438655100812	-206	n.s	n.s
V_V_HT:V_V_HM	-2.61664730557598	1.69244191485779	70368.4675872418	-1.54607805597621	0.269438165767142	-206	n.s	n.s
V_V_WT:V_V_HT	1.91019051338598	1.69311561820884	70368.4675872418	1.12821031998204	0.496631983019525	-205	n.s	n.s
V_V_WT:V_V_HM	-0.718894629458038	1.69267841518159	70368.4675872418	-0.424708333851421	0.905372044362283	-205	n.s	n.s
V_V_HT:V_V_HM	-2.629085142844	1.69242840029382	70368.4675872418	-1.55343950880733	0.26610238642801	-205	n.s	n.s
V_V_WT:V_V_HT	1.90626211138742	1.69317183864512	70368.4675872418	1.12585271493342	0.498081534796093	-204	n.s	n.s
V_V_WT:V_V_HM	-0.735535983483796	1.69273230912058	70368.4675872418	-0.434525872472965	0.901174401637648	-204	n.s	n.s
V_V_HT:V_V_HM	-2.64179809487118	1.69248087290517	70368.4675872418	-1.56090277719741	0.262747051908745	-204	n.s	n.s
V_V_WT:V_V_HT	1.90238581853164	1.69329737198972	70368.4675872418	1.12348005140776	0.499541573334326	-203	n.s	n.s
V_V_WT:V_V_HM	-0.752392046703239	1.69285370507627	70368.4675872418	-0.444451900626192	0.896853481142851	-203	n.s	n.s
V_V_HT:V_V_HM	-2.65477786523487	1.69259977740947	70368.4675872418	-1.56846166510669	0.259376075228921	-203	n.s	n.s
V_V_WT:V_V_HT	1.89858790227664	1.69348765698822	70368.4675872418	1.12111115451126	0.501000508836619	-202	n.s	n.s
V_V_WT:V_V_HM	-0.76942825867366	1.69303819894712	70368.4675872418	-0.454465976699261	0.89241721907026	-202	n.s	n.s
V_V_HT:V_V_HM	-2.6680161609503	1.69278080444142	70368.4675872418	-1.57611437579521	0.2559913542608	-202	n.s	n.s
V_V_WT:V_V_HT	1.8948946597675	1.69373396112869	70368.4675872418	1.11876758880406	0.502445023836494	-201	n.s	n.s
V_V_WT:V_V_HM	-0.786609325432213	1.6932773183986	70368.4675872418	-0.464548433316369	0.88787389993578	-201	n.s	n.s
V_V_HT:V_V_HM	-2.68150398519971	1.69301563706261	70368.4675872418	-1.58386250339196	0.252593290738395	-201	n.s	n.s
V_V_WT:V_V_HT	1.89133251002222	1.69402557654008	70368.4675872418	1.11647222817328	0.503860950792309	-200	n.s	n.s
V_V_WT:V_V_HM	-0.803897019021143	1.69356066976829	70368.4675872418	-0.474678606660801	0.883232931734164	-200	n.s	n.s
V_V_HT:V_V_HM	-2.69522952904337	1.69329406892366	70368.4675872418	-1.59170788967364	0.249182213885984	-200	n.s	n.s
V_V_WT:V_V_HT	1.88792790219829	1.6943483293541	70368.4675872418	1.11425016302167	0.505232711707573	-199	n.s	n.s
V_V_WT:V_V_HM	-0.821252379514977	1.69387447494468	70368.4675872418	-0.484836622584915	0.878504026602339	-199	n.s	n.s
V_V_HT:V_V_HM	-2.70918028171328	1.69360255707437	70368.4675872418	-1.59965528535413	0.245757243680035	-199	n.s	n.s
V_V_WT:V_V_HT	1.88470728586269	1.69468444814077	70368.4675872418	1.11212874345451	0.506543290660283	-198	n.s	n.s
V_V_WT:V_V_HM	-0.838636445469007	1.69420143901557	70368.4675872418	-0.495003974235971	0.873696873517675	-198	n.s	n.s
V_V_HT:V_V_HM	-2.72334373133169	1.69392408902952	70368.4675872418	-1.60771297189117	0.242316083809542	-198	n.s	n.s
V_V_WT:V_V_HT	1.88169698834687	1.69501391825589	70368.4675872418	1.11013660010714	0.507774840319577	-197	n.s	n.s
V_V_WT:V_V_HM	-0.856009565969828	1.69452207155829	70368.4675872418	-0.505162830474458	0.868821397682006	-197	n.s	n.s
V_V_HT:V_V_HM	-2.73770655431666	1.69423948457866	70368.4675872418	-1.61589112946302	0.238855781148677	-197	n.s	n.s
V_V_WT:V_V_HT	1.87892269939278	1.69531804345122	70368.4675872418	1.10830100974316	0.508910317001947	-196	n.s	n.s
V_V_WT:V_V_HM	-0.873328657123025	1.69481816608982	70368.4675872418	-0.515293424744152	0.8638889894301	-196	n.s	n.s
V_V_HT:V_V_HM	-2.75225135651578	1.6945308269458	70368.4675872418	-1.62419668780909	0.235374915937672	-196	n.s	n.s
V_V_WT:V_V_HT	1.87640916647656	1.69558101711028	70368.4675872418	1.10664671728542	0.509934221097043	-195	n.s	n.s
V_V_WT:V_V_HM	-0.89054666791198	1.69507433174792	70368.4675872418	-0.525373224779865	0.858912951913038	-195	n.s	n.s
V_V_HT:V_V_HM	-2.76695583438852	1.69478297111641	70368.4675872418	-1.63263136433677	0.231874350720659	-195	n.s	n.s
V_V_WT:V_V_HT	1.87418020673152	1.69578994712389	70368.4675872418	1.10519596481285	0.510832592178213	-194	n.s	n.s
V_V_WT:V_V_HM	-0.907613381015015	1.69527801346163	70368.4675872418	-0.535377309095005	0.853908365602027	-194	n.s	n.s
V_V_HT:V_V_HM	-2.78179358774652	1.69498356111472	70368.4675872418	-1.64119207499396	0.228356956999173	-194	n.s	n.s
V_V_WT:V_V_HT	1.87225918266474	1.69593329512625	70368.4675872418	1.10396982478333	0.511592195151661	-193	n.s	n.s
V_V_WT:V_V_HM	-0.924477431378058	1.69541796301154	70368.4675872418	-0.545279955472412	0.848891309793992	-193	n.s	n.s
V_V_HT:V_V_HM	-2.79673661404281	1.69512151964214	70368.4675872418	-1.64987381826952	0.22482634675521	-193	n.s	n.s
V_V_WT:V_V_HT	1.87066811062136	1.69600349955135	70368.4675872418	1.1029859968545	0.512201895767584	-192	n.s	n.s
V_V_WT:V_V_HM	-0.941084887933556	1.69548680162491	70368.4675872418	-0.555052912845823	0.843879726811597	-192	n.s	n.s
V_V_HT:V_V_HM	-2.81175299855489	1.69518957514836	70368.4675872418	-1.65866581518401	0.221288373298645	-192	n.s	n.s
V_V_WT:V_V_HT	1.86942723184282	1.69599800471113	70368.4675872418	1.10225791931944	0.512653222765412	-191	n.s	n.s
V_V_WT:V_V_HM	-0.957379054338915	1.69548202492081	70368.4675872418	-0.564664821134644	0.838893742601593	-191	n.s	n.s
V_V_HT:V_V_HM	-2.82680628618176	1.69518525259749	70368.4675872418	-1.66755006973445	0.217751571904066	-191	n.s	n.s
V_V_WT:V_V_HT	1.86855482001684	1.69591930241445	70368.4675872418	1.10179465341105	0.512940449279225	-190	n.s	n.s
V_V_WT:V_V_HM	-0.973300894179715	1.69540604374863	70368.4675872418	-0.574081293250375	0.833955646465423	-190	n.s	n.s
V_V_HT:V_V_HM	-2.84185571419659	1.69511091388401	70368.4675872418	-1.67650133741694	0.214227008068115	-190	n.s	n.s
V_V_WT:V_V_HT	1.86806738092781	1.6957739992641	70368.4675872418	1.10160161775005	0.513060144264255	-189	n.s	n.s
V_V_WT:V_V_HM	-0.98878973408922	1.69526527373819	70368.4675872418	-0.583265492077747	0.829089591005945	-189	n.s	n.s
V_V_HT:V_V_HM	-2.856857115017	1.69497286050647	70368.4675872418	-1.68548841198752	0.210727612753833	-189	n.s	n.s
V_V_WT:V_V_HT	1.8679806411175	1.69557035346527	70368.4675872418	1.10168276845598	0.513009824541481	-188	n.s	n.s
V_V_WT:V_V_HM	-1.00378445416059	1.69506772911195	70368.4675872418	-0.592179555377695	0.824320805440516	-188	n.s	n.s
V_V_HT:V_V_HM	-2.8717650952781	1.69477896091754	70368.4675872418	-1.69447766434588	0.2072666908534	-188	n.s	n.s
V_V_WT:V_V_HT	1.86830820806697	1.69531993729482	70368.4675872418	1.10203871668505	0.512789124028762	-187	n.s	n.s
V_V_WT:V_V_HM	-1.01822338486891	1.69482465114041	70368.4675872418	-0.600783912473641	0.819675900485738	-187	n.s	n.s
V_V_HT:V_V_HM	-2.88653159293591	1.69454025916522	70368.4675872418	-1.7034305188818	0.203858821822141	-187	n.s	n.s
V_V_WT:V_V_HT	1.86906101358879	1.69503768034002	70368.4675872418	1.10266635088246	0.512400028062064	-186	n.s	n.s
V_V_WT:V_V_HM	-1.03204468066162	1.69455055455562	70368.4675872418	-0.609037409882568	0.815182744672424	-186	n.s	n.s
V_V_HT:V_V_HM	-2.90110569425041	1.69427102334172	70368.4675872418	-1.71230319959575	0.200519852659957	-186	n.s	n.s
V_V_WT:V_V_HT	1.87024716062601	1.69474101646532	70368.4675872418	1.10355927097742	0.511846601856578	-185	n.s	n.s
V_V_WT:V_V_HM	-1.04518696130807	1.69426239844535	70368.4675872418	-0.616897926948702	0.810870060760835	-185	n.s	n.s
V_V_HT:V_V_HM	-2.91543412193409	1.69398793071162	70368.4675872418	-1.72104775310256	0.197266422877679	-185	n.s	n.s
V_V_WT:V_V_HT	1.87187229409893	1.69444828038741	70368.4675872418	1.10470901694972	0.511134224860958	-184	n.s	n.s
V_V_WT:V_V_HM	-1.05758968193072	1.69397802334432	70368.4675872418	-0.624323141951263	0.806766918769674	-184	n.s	n.s
V_V_HT:V_V_HM	-2.92946197602967	1.69370852873886	70368.4675872418	-1.72961399575107	0.194115191609565	-184	n.s	n.s
V_V_WT:V_V_HT	1.87394156276386	1.69417534890648	70368.4675872418	1.10610838717102	0.510267530895193	-183	n.s	n.s
V_V_WT:V_V_HM	-1.06919248433365	1.69371286960415	70368.4675872418	-0.631271394060752	0.802902156922688	-183	n.s	n.s
V_V_HT:V_V_HM	-2.94313404709749	1.69344799876696	70368.4675872418	-1.73795360072494	0.191081354512187	-183	n.s	n.s
V_V_WT:V_V_HT	1.8764601170265	1.69393444596209	70368.4675872418	1.10775249980866	0.509249750237541	-182	n.s	n.s
V_V_WT:V_V_HM	-1.07993501085239	1.69347881163281	70368.4675872418	-0.637702109665689	0.799304032088891	-182	n.s	n.s
V_V_HT:V_V_HM	-2.95639512787892	1.69321800744234	70368.4675872418	-1.7460215488404	0.188178215353299	-182	n.s	n.s
V_V_WT:V_V_HT	1.87943253139419	1.69373434983898	70368.4675872418	1.1096383158155	0.508083006788682	-181	n.s	n.s
V_V_WT:V_V_HM	-1.08975757360385	1.69328436387905	70368.4675872418	-0.643576233768195	0.79599986577136	-181	n.s	n.s
V_V_HT:V_V_HM	-2.96919010499803	1.69302691210734	70368.4675872418	-1.75377608221374	0.185417327648516	-181	n.s	n.s
V_V_WT:V_V_HT	1.88286108524492	1.69358182379782	70368.4675872418	1.11176269064027	0.50676952531837	-180	n.s	n.s
V_V_WT:V_V_HM	-1.09860316497353	1.69313608471446	70368.4675872418	-0.648856979005799	0.793015511231698	-180	n.s	n.s
V_V_HT:V_V_HM	-2.98146425021844	1.69288114918194	70368.4675872418	-1.7611775355046	0.182809030590954	-180	n.s	n.s
V_V_WT:V_V_HT	1.88674688336619	1.69348028374073	70368.4675872418	1.11412391480493	0.5053106799634	-179	n.s	n.s
V_V_WT:V_V_HM	-1.10641636276584	1.69303727396241	70368.4675872418	-0.653509748297724	0.790375289713987	-179	n.s	n.s
V_V_HT:V_V_HM	-2.99316324613203	1.69278394920379	70368.4675872418	-1.76818976074288	0.180362060075768	-179	n.s	n.s
V_V_WT:V_V_HT	1.89108802303391	1.69343136744337	70368.4675872418	1.11671961402779	0.50370829409909	-178	n.s	n.s
V_V_WT:V_V_HM	-1.11314644691027	1.69298951156317	70368.4675872418	-0.657503451325269	0.788101144178813	-178	n.s	n.s
V_V_HT:V_V_HM	-3.0042344699442	1.69273685772232	70368.4675872418	-1.77477937946396	0.178083934970888	-178	n.s	n.s
V_V_WT:V_V_HT	1.89587895089245	1.69343546296087	70368.4675872418	1.11954603075196	0.501965082452076	-177	n.s	n.s
V_V_WT:V_V_HM	-1.11874891816095	1.69299317589915	70368.4675872418	-0.660811238986115	0.786212123984277	-177	n.s	n.s
V_V_HT:V_V_HM	-3.01462786905338	1.69274024777223	70368.4675872418	-1.78091580974745	0.175981060360225	-177	n.s	n.s
V_V_WT:V_V_HT	1.90111042533596	1.69349173939978	70368.4675872418	1.12259799153775	0.500084667585565	-176	n.s	n.s
V_V_WT:V_V_HM	-1.12318620243226	1.69304747364589	70368.4675872418	-0.663410932012164	0.784724054479076	-176	n.s	n.s
V_V_HT:V_V_HM	-3.02429662776823	1.69279334915022	70368.4675872418	-1.7865716623275	0.174058701487211	-176	n.s	n.s
V_V_WT:V_V_HT	1.90677011641313	1.69359767992884	70368.4675872418	1.12586958461897	0.49807115828693	-175	n.s	n.s
V_V_WT:V_V_HM	-1.12642695740723	1.69314998106728	70368.4675872418	-0.665284806427593	0.783649590136303	-175	n.s	n.s
V_V_HT:V_V_HM	-3.03319707382039	1.69289379447807	70368.4675872418	-1.79172319239054	0.172320938550854	-175	n.s	n.s
V_V_WT:V_V_HT	1.91284445782217	1.69374755638138	70368.4675872418	1.12935629079748	0.49592783701402	-174	n.s	n.s
V_V_WT:V_V_HM	-1.12844259183417	1.693295147976	70368.4675872418	-0.666418133414605	0.782999000627137	-174	n.s	n.s
V_V_HT:V_V_HM	-3.04128704965636	1.69303614017719	70368.4675872418	-1.79635093279111	0.170770557969786	-174	n.s	n.s
V_V_WT:V_V_HT	1.9193174162444	1.69393378248174	70368.4675872418	1.13305339092562	0.493658141543397	-173	n.s	n.s
V_V_WT:V_V_HM	-1.12921043429018	1.69347562042582	70368.4675872418	-0.666800525894927	0.782779360298678	-173	n.s	n.s
V_V_HT:V_V_HM	-3.04852785053457	1.69321317123642	70368.4675872418	-1.80043948530619	0.169409218807378	-173	n.s	n.s
V_V_WT:V_V_HT	1.92617173906567	1.69414611734704	70368.4675872418	1.13695726675688	0.491264866813701	-172	n.s	n.s
V_V_WT:V_V_HM	-1.12871096171946	1.69368145745692	70368.4675872418	-0.666424584593507	0.782995295699821	-172	n.s	n.s
V_V_HT:V_V_HM	-3.05488270078511	1.69341512554089	70368.4675872418	-1.80397745048448	0.168237556217837	-172	n.s	n.s
V_V_WT:V_V_HT	1.93338717437426	1.6943738980936	70368.4675872418	1.14106288850978	0.488751706357097	-171	n.s	n.s
V_V_WT:V_V_HM	-1.12693304486404	1.69390231274634	70368.4675872418	-0.66528809624029	0.783647702425371	-171	n.s	n.s
V_V_HT:V_V_HM	-3.0603202192383	1.69363184558689	70368.4675872418	-1.80695717738928	0.16725532851669	-171	n.s	n.s
V_V_WT:V_V_HT	1.94094050791405	1.69460661000011	70368.4675872418	1.14536347047173	0.486123455455269	-170	n.s	n.s
V_V_WT:V_V_HM	-1.12387418612336	1.69412798805689	70368.4675872418	-0.663393907689587	0.78473380898631	-170	n.s	n.s
V_V_HT:V_V_HM	-3.06481469403739	1.69385332197071	70368.4675872418	-1.80937431493279	0.166461612383922	-170	n.s	n.s
V_V_WT:V_V_HT	1.94880737830256	1.69483251380049	70368.4675872418	1.14985248538368	0.483384772802947	-169	n.s	n.s
V_V_WT:V_V_HM	-1.11953549828766	1.69434708591487	70368.4675872418	-0.660747439290557	0.78624860525324	-169	n.s	n.s
V_V_HT:V_V_HM	-3.06834287659023	1.69406836075884	70368.4675872418	-1.81122730797935	0.165854999361312	-169	n.s	n.s
V_V_WT:V_V_HT	1.95696120122828	1.69504041176273	70368.4675872418	1.15452185543657	0.480541280322172	-168	n.s	n.s
V_V_WT:V_V_HM	-1.11392556102568	1.69454873383937	70368.4675872418	-0.657358232773774	0.788183963181978	-168	n.s	n.s
V_V_HT:V_V_HM	-3.07088676225395	1.69426628307545	70368.4675872418	-1.81251718984789	0.165433681124399	-168	n.s	n.s
V_V_WT:V_V_HT	1.9653743305959	1.69521882540601	70368.4675872418	1.15936320499814	0.477598790842997	-167	n.s	n.s
V_V_WT:V_V_HM	-1.10705676846936	1.69472177663009	70368.4675872418	-0.653238061689814	0.790529732799257	-167	n.s	n.s
V_V_HT:V_V_HM	-3.07243109906524	1.69443612580285	70368.4675872418	-1.81324692756387	0.165195669528927	-167	n.s	n.s
V_V_WT:V_V_HT	1.97401660834739	1.69535856626907	70368.4675872418	1.16436525442022	0.474564881784558	-166	n.s	n.s
V_V_WT:V_V_HM	-1.09895126431561	1.69485728751078	70368.4675872418	-0.648403421582252	0.793272346874327	-166	n.s	n.s
V_V_HT:V_V_HM	-3.07296787266299	1.69456911765465	70368.4675872418	-1.81342138284456	0.165138806021971	-166	n.s	n.s
V_V_WT:V_V_HT	1.98285545657641	1.69545324508454	70368.4675872418	1.16951349872084	0.471449065976144	-165	n.s	n.s
V_V_WT:V_V_HM	-1.08964100471314	1.69494906333958	70368.4675872418	-0.642875369107676	0.796394963796167	-165	n.s	n.s
V_V_HT:V_V_HM	-3.07249646128953	1.69465916611196	70368.4675872418	-1.81304684902436	0.165260902441421	-165	n.s	n.s
V_V_WT:V_V_HT	1.99185781818647	1.69549670578947	70368.4675872418	1.17479309242244	0.468261023068775	-164	n.s	n.s
V_V_WT:V_V_HM	-1.07915991064929	1.69499111396747	70368.4675872418	-0.636675851428681	0.799879596210032	-164	n.s	n.s
V_V_HT:V_V_HM	-3.07101772883575	1.69470037918546	70368.4675872418	-1.81213019513916	0.165560004642238	-164	n.s	n.s
V_V_WT:V_V_HT	2.00099026474449	1.69548323847301	70368.4675872418	1.18018876231807	0.465010641517244	-163	n.s	n.s
V_V_WT:V_V_HM	-1.06754384988939	1.69497786950988	70368.4675872418	-0.629827603706758	0.803707200343796	-163	n.s	n.s
V_V_HT:V_V_HM	-3.06853411463385	1.69468726933675	70368.4675872418	-1.81067868399978	0.166034434353131	-163	n.s	n.s
V_V_WT:V_V_HT	2.01021755604904	1.69541084417727	70368.4675872418	1.18568166704427	0.461709891886233	-162	n.s	n.s
V_V_WT:V_V_HM	-1.05483837734697	1.69490737182126	70368.4675872418	-0.622357536986518	0.80785583527456	-162	n.s	n.s
V_V_HT:V_V_HM	-3.06505593339599	1.69461790192494	70368.4675872418	-1.80870031522407	0.166682658338681	-162	n.s	n.s
V_V_WT:V_V_HT	2.01950248413488	1.6952822124364	70368.4675872418	1.19124855396938	0.458373295190158	-161	n.s	n.s
V_V_WT:V_V_HM	-1.0411004964329	1.69478223053451	70368.4675872418	-0.61429750541139	0.81230035123567	-161	n.s	n.s
V_V_HT:V_V_HM	-3.06060298056779	1.69449483866403	70368.4675872418	-1.80620377869125	0.167503282642083	-161	n.s	n.s
V_V_WT:V_V_HT	2.02880637598926	1.6951039398034	70368.4675872418	1.19686252173101	0.4550174223142	-160	n.s	n.s
V_V_WT:V_V_HM	-1.02639655811707	1.69460886033204	70368.4675872418	-0.605683460144282	0.81701300495412	-160	n.s	n.s
V_V_HT:V_V_HM	-3.05520293410636	1.69432438596214	70368.4675872418	-1.80319834821443	0.168495064930653	-160	n.s	n.s
V_V_WT:V_V_HT	2.03809009376737	1.69488401775414	70368.4675872418	1.20249531674032	0.451659485962733	-159	n.s	n.s
V_V_WT:V_V_HM	-1.01079648868195	1.69439502648125	70368.4675872418	-0.596553030954692	0.821964932513623	-159	n.s	n.s
V_V_HT:V_V_HM	-3.04888658244933	1.69411417434055	70368.4675872418	-1.79969368571993	0.169656955747073	-159	n.s	n.s
V_V_WT:V_V_HT	2.04731362969175	1.69463374876714	70368.4675872418	1.20811569531244	0.448318291126858	-158	n.s	n.s
V_V_WT:V_V_HM	-0.994378712326828	1.69415172160994	70368.4675872418	-0.586947851035372	0.827125039283535	-158	n.s	n.s
V_V_HT:V_V_HM	-3.04169234201859	1.69387501228689	70368.4675872418	-1.79570058000443	0.170987828086648	-158	n.s	n.s
V_V_WT:V_V_HT	2.0564362694597	1.69436726111185	70368.4675872418	1.21368980424601	0.445013975920684	-157	n.s	n.s
V_V_WT:V_V_HM	-0.977229868094671	1.69389269486293	70368.4675872418	-0.576913679985937	0.832460150076783	-157	n.s	n.s
V_V_HT:V_V_HM	-3.03366613755437	1.69362042399056	70368.4675872418	-1.79123143213304	0.172486281976564	-157	n.s	n.s
V_V_WT:V_V_HT	2.06541716498565	1.69409794140694	70368.4675872418	1.21918403564691	0.441766298291913	-156	n.s	n.s
V_V_WT:V_V_HM	-0.959438224040056	1.69363096562186	70368.4675872418	-0.566497804725586	0.837936616001087	-156	n.s	n.s
V_V_HT:V_V_HM	-3.02485538902573	1.6933632107277	70368.4675872418	-1.78630040493548	0.174150552639032	-156	n.s	n.s
V_V_WT:V_V_HT	2.07421547045164	1.69383718877154	70368.4675872418	1.22456602334724	0.438594049283119	-155	n.s	n.s
V_V_WT:V_V_HM	-0.941092045036438	1.69337760750568	70368.4675872418	-0.555748488030766	0.843520791585071	-155	n.s	n.s
V_V_HT:V_V_HM	-3.01530751548808	1.69311425244262	70368.4675872418	-1.78092382787397	0.175978324353515	-155	n.s	n.s
V_V_WT:V_V_HT	2.08279044008063	1.69359476369692	70368.4675872418	1.22980448731085	0.43551515680048	-154	n.s	n.s
V_V_WT:V_V_HM	-0.922280729908564	1.6931420926295	70368.4675872418	-0.544715493119799	0.849178952610882	-154	n.s	n.s
V_V_HT:V_V_HM	-3.00507116998921	1.69288284941286	70368.4675872418	-1.77512057082477	0.177966543194372	-154	n.s	n.s
V_V_WT:V_V_HT	2.09110173274697	1.69338060806658	70368.4675872418	1.23486812284598	0.432547351061532	-153	n.s	n.s
V_V_WT:V_V_HM	-0.903098206183696	1.69293407644959	70368.4675872418	-0.53345149037207	0.854876799429727	-153	n.s	n.s
V_V_HT:V_V_HM	-2.99419993893066	1.69267848666961	70368.4675872418	-1.76891238502229	0.180111228516291	-153	n.s	n.s
V_V_WT:V_V_HT	2.09910933299179	1.69320309123422	70368.4675872418	1.23972684898756	0.429707446386763	-152	n.s	n.s
V_V_WT:V_V_HM	-0.883640354460326	1.69276168382494	70368.4675872418	-0.522011079825286	0.860580208421444	-152	n.s	n.s
V_V_HT:V_V_HM	-2.98274968745212	1.69250914353788	70368.4675872418	-1.76232412028051	0.182407314771022	-152	n.s	n.s
V_V_WT:V_V_HT	2.10677412273677	1.69307009419176	70368.4675872418	1.24435138861898	0.427011610256547	-151	n.s	n.s
V_V_WT:V_V_HM	-0.864006339927663	1.6926325737757	70368.4675872418	-0.510451206785151	0.866255266742195	-151	n.s	n.s
V_V_HT:V_V_HM	-2.97078046266444	1.69238234718372	70368.4675872418	-1.75538374505506	0.184848552007509	-151	n.s	n.s
V_V_WT:V_V_HT	2.11405720804159	1.69298666094315	70368.4675872418	1.24871462771234	0.424474598955526	-150	n.s	n.s
V_V_WT:V_V_HM	-0.844296151284674	1.69255164158751	70368.4675872418	-0.498830363895294	0.871868905513475	-150	n.s	n.s
V_V_HT:V_V_HM	-2.95835335932627	1.69230290439809	70368.4675872418	-1.74812283997024	0.187427230884754	-150	n.s	n.s
V_V_WT:V_V_HT	2.12092010695258	1.6929548393381	70368.4675872418	1.25279189832483	0.422109631410093	-149	n.s	n.s
V_V_WT:V_V_HM	-0.824610070610518	1.69252086447561	70368.4675872418	-0.48720821581482	0.877389287055363	-149	n.s	n.s
V_V_HT:V_V_HM	-2.94553017756309	1.69227275013721	70368.4675872418	-1.74057649827681	0.19013410602951	-149	n.s	n.s
V_V_WT:V_V_HT	2.12732597922346	1.6929756698156	70368.4675872418	1.25656027853913	0.41992883470232	-148	n.s	n.s
V_V_WT:V_V_HM	-0.805049561920342	1.69254125080699	70368.4675872418	-0.475645460065746	0.882786046942618	-148	n.s	n.s
V_V_HT:V_V_HM	-2.93237554114383	1.69229287373916	70368.4675872418	-1.73278253820492	0.192958568281263	-148	n.s	n.s
V_V_WT:V_V_HT	2.13323839760906	1.69304712762587	70368.4675872418	1.2599994192722	0.417942803686121	-147	n.s	n.s
V_V_WT:V_V_HM	-0.785716383730197	1.69261082441491	70368.4675872418	-0.464203804203957	0.888030451614929	-147	n.s	n.s
V_V_HT:V_V_HM	-2.91895478133923	1.69236132777317	70368.4675872418	-1.72478225154201	0.195888268039298	-147	n.s	n.s
V_V_WT:V_V_HT	2.13862152396979	1.69316421634852	70368.4675872418	1.26309161469402	0.416160601522053	-146	n.s	n.s
V_V_WT:V_V_HM	-0.766712020446501	1.69272471575087	70368.4675872418	-0.452945486830917	0.893095727044201	-146	n.s	n.s
V_V_HT:V_V_HM	-2.9053335444163	1.69247331779796	70368.4675872418	-1.71661999859257	0.198909151968182	-146	n.s	n.s
V_V_WT:V_V_HT	2.14344188497698	1.69332122448735	70368.4675872418	1.26582118854968	0.41459015174809	-145	n.s	n.s
V_V_WT:V_V_HM	-0.748136849862885	1.69287737125195	70368.4675872418	-0.441932098903068	0.897957631825553	-145	n.s	n.s
V_V_HT:V_V_HM	-2.89157873483987	1.69262338413429	70368.4675872418	-1.70834147864429	0.202006010816772	-145	n.s	n.s
V_V_WT:V_V_HT	2.14766659601694	1.69350990192663	70368.4675872418	1.2681748087647	0.413238091262632	-144	n.s	n.s
V_V_WT:V_V_HM	-0.730090977673605	1.69306076512159	70368.4675872418	-0.431225501596908	0.902594029400901	-144	n.s	n.s
V_V_HT:V_V_HM	-2.87775757369054	1.69280363417633	70368.4675872418	-1.69999491706595	0.205161966911996	-144	n.s	n.s
V_V_WT:V_V_HT	2.15126352921708	1.69371978566822	70368.4675872418	1.27014134653233	0.412109882990579	-143	n.s	n.s
V_V_WT:V_V_HM	-0.712673647401303	1.69326471611555	70368.4675872418	-0.420887319400489	0.906985060343418	-143	n.s	n.s
V_V_HT:V_V_HM	-2.8639371766184	1.69300405385897	70368.4675872418	-1.69163043058902	0.208358642143514	-143	n.s	n.s
V_V_WT:V_V_HT	2.15420437227537	1.69394144116148	70368.4675872418	1.27171124097318	0.411210207233442	-142	n.s	n.s
V_V_WT:V_V_HM	-0.695979620012452	1.69348005860919	70368.4675872418	-0.410975976052556	0.911114255411811	-142	n.s	n.s
V_V_HT:V_V_HM	-2.8501839922878	1.69321563758851	70368.4675872418	-1.68329652113718	0.211577467265599	-142	n.s	n.s
V_V_WT:V_V_HT	2.15646478058651	1.69416686139378	70368.4675872418	1.27287626132198	0.41054311956574	-141	n.s	n.s
V_V_WT:V_V_HM	-0.680098596034576	1.69369902952348	70368.4675872418	-0.40154631028272	0.914968417276519	-141	n.s	n.s
V_V_HT:V_V_HM	-2.83656337662108	1.69343076790687	70368.4675872418	-1.67503947039249	0.214799950904492	-141	n.s	n.s
V_V_WT:V_V_HT	2.15802210144967	1.69438761669427	70368.4675872418	1.27362952856085	0.410112056490323	-140	n.s	n.s
V_V_WT:V_V_HM	-0.665117809438257	1.69391345360413	70368.4675872418	-0.392651589148838	0.918536497598285	-140	n.s	n.s
V_V_HT:V_V_HM	-2.82313991088793	1.69364142136505	70368.4675872418	-1.66690532911773	0.218006946486625	-140	n.s	n.s
V_V_WT:V_V_HT	2.15885724332839	1.69459657215589	70368.4675872418	1.27396530761411	0.409919969140813	-139	n.s	n.s
V_V_WT:V_V_HM	-0.65111882108652	1.69411642142484	70368.4675872418	-0.384341248837489	0.921810201385131	-139	n.s	n.s
V_V_HT:V_V_HM	-2.8099760644149	1.69384082334527	70368.4675872418	-1.65893750208789	0.221179644797447	-139	n.s	n.s
V_V_WT:V_V_HT	2.15895296843728	1.6947866515677	70368.4675872418	1.27387890767266	0.409969391675623	-138	n.s	n.s
V_V_WT:V_V_HM	-0.638180009920088	1.69430107681679	70368.4675872418	-0.376662695109115	0.924782912959112	-138	n.s	n.s
V_V_HT:V_V_HM	-2.79713297835739	1.694022249126	70368.4675872418	-1.65117841858365	0.224298982060513	-138	n.s	n.s
V_V_WT:V_V_HT	2.15829687544782	1.6949532475785	70368.4675872418	1.27336661263742	0.410262489335299	-137	n.s	n.s
V_V_WT:V_V_HM	-0.626370796128697	1.69446297232911	70368.4675872418	-0.369657411437987	0.92745082849256	-137	n.s	n.s
V_V_HT:V_V_HM	-2.78466767157656	1.69418134720457	70368.4675872418	-1.64366564191685	0.227347284036631	-137	n.s	n.s
V_V_WT:V_V_HT	2.15688148674258	1.69509428178424	70368.4675872418	1.27242567562217	0.410801066841422	-136	n.s	n.s
V_V_WT:V_V_HM	-0.615751164049811	1.6946001254306	70368.4675872418	-0.363360744997789	0.9298125756272	-136	n.s	n.s
V_V_HT:V_V_HM	-2.7726326507924	1.69431619311395	70368.4675872418	-1.63643165429271	0.230308489126207	-136	n.s	n.s
V_V_WT:V_V_HT	2.15470031673179	1.69520717765663	70368.4675872418	1.27105426707215	0.411586600331212	-135	n.s	n.s
V_V_WT:V_V_HM	-0.606379177852375	1.6947100558989	70368.4675872418	-0.357807033564065	0.931866890190844	-135	n.s	n.s
V_V_HT:V_V_HM	-2.76107949458417	1.69442436451226	70368.4675872418	-1.62950884820341	0.233166215471471	-135	n.s	n.s
V_V_WT:V_V_HT	2.15174687986988	1.69528813085342	70368.4675872418	1.26925142735865	0.41262026380861	-134	n.s	n.s
V_V_WT:V_V_HM	-0.598312902826194	1.6947890712825	70368.4675872418	-0.353030895091524	0.933611856443952	-134	n.s	n.s
V_V_HT:V_V_HM	-2.75005978269608	1.69450223549455	70368.4675872418	-1.62293074927308	0.235903300179113	-134	n.s	n.s
V_V_WT:V_V_HT	2.1480146894362	1.69533225887184	70368.4675872418	1.26701693912531	0.413902998885104	-133	n.s	n.s
V_V_WT:V_V_HM	-0.591610404879933	1.69483241244655	70368.4675872418	-0.349067200116809	0.935044646010002	-133	n.s	n.s
V_V_HT:V_V_HM	-2.73962509431614	1.69454511970183	70368.4675872418	-1.61673186654257	0.238501898720149	-133	n.s	n.s
V_V_WT:V_V_HT	2.14349831726919	1.69533460342613	70368.4675872418	1.2643511864486	0.41543558988449	-132	n.s	n.s
V_V_WT:V_V_HM	-0.586327219416813	1.69483523282888	70368.4675872418	-0.345949392636925	0.936161832438197	-132	n.s	n.s
V_V_HT:V_V_HM	-2.729825536686	1.6945482359972	70368.4675872418	-1.61094590209736	0.240944290140831	-132	n.s	n.s
V_V_WT:V_V_HT	2.13819761896355	1.69529327486298	70368.4675872418	1.26125529468426	0.417218575407984	-131	n.s	n.s
V_V_WT:V_V_HM	-0.582506156950743	1.69479567242548	70368.4675872418	-0.343702881962813	0.936961423459886	-131	n.s	n.s
V_V_HT:V_V_HM	-2.72070377591431	1.69450974112822	70368.4675872418	-1.60559937182943	0.243215674095677	-131	n.s	n.s
V_V_WT:V_V_HT	2.13211876857023	1.69521016498482	70368.4675872418	1.2577312315664	0.41925217894613	-130	n.s	n.s
V_V_WT:V_V_HM	-0.580174397847369	1.694715554709	70368.4675872418	-0.342343230541123	0.9374431597969	-130	n.s	n.s
V_V_HT:V_V_HM	-2.71229316641758	1.69443141733863	70368.4675872418	-1.60070991287312	0.245305052944934	-130	n.s	n.s
V_V_WT:V_V_HT	2.1252731686239	1.69509002044918	70368.4675872418	1.25378188944841	0.421536247021238	-129	n.s	n.s
V_V_WT:V_V_HM	-0.57934584076505	1.6945994813963	70368.4675872418	-0.34187773991745	0.937607705559848	-129	n.s	n.s
V_V_HT:V_V_HM	-2.70461900938897	1.69431777971072	70368.4675872418	-1.5962879229484	0.247204679825274	-129	n.s	n.s
V_V_WT:V_V_HT	2.11767427349366	1.69493810485778	70368.4675872418	1.24941097696977	0.424070294532928	-128	n.s	n.s
V_V_WT:V_V_HM	-0.580028972858265	1.69445254754182	70368.4675872418	-0.342310543720878	0.937454720582895	-128	n.s	n.s
V_V_HT:V_V_HM	-2.69770324635196	1.69417382239752	70368.4675872418	-1.59234147682337	0.248908041146663	-128	n.s	n.s
V_V_WT:V_V_HT	2.10933956030143	1.69476129748809	70368.4675872418	1.24462339529928	0.426853266350034	-127	n.s	n.s
V_V_WT:V_V_HM	-0.582221333013809	1.69428141802902	70368.4675872418	-0.343639094909697	0.936984060869819	-127	n.s	n.s
V_V_HT:V_V_HM	-2.69156089331524	1.69400608216348	70368.4675872418	-1.58887321695903	0.250411249935181	-127	n.s	n.s
V_V_WT:V_V_HT	2.10028845457783	1.69456649951405	70368.4675872418	1.23942521888644	0.429883523554493	-126	n.s	n.s
V_V_WT:V_V_HM	-0.585914989914357	1.69409277081349	70368.4675872418	-0.345857676751082	0.936194564973221	-126	n.s	n.s
V_V_HT:V_V_HM	-2.68620344449216	1.69382110341608	70368.4675872418	-1.58588379792568	0.25171160258877	-126	n.s	n.s
V_V_WT:V_V_HT	2.09054505801755	1.69436223457681	70368.4675872418	1.23382415835046	0.433158544747446	-125	n.s	n.s
V_V_WT:V_V_HM	-0.591088385969528	1.6938948655943	70368.4675872418	-0.348952227186865	0.93508599764357	-125	n.s	n.s
V_V_HT:V_V_HM	-2.68163344398707	1.69362698831247	70368.4675872418	-1.58336721278813	0.252809638407342	-125	n.s	n.s
V_V_WT:V_V_HT	2.08013887894958	1.69415877640371	70368.4675872418	1.22782994600141	0.43667466503424	-124	n.s	n.s
V_V_WT:V_V_HM	-0.597703790922299	1.69369767244964	70368.4675872418	-0.352898749667539	0.933659848969481	-124	n.s	n.s
V_V_HT:V_V_HM	-2.67784266987192	1.69343352614858	70368.4675872418	-1.58130958701533	0.253709701469384	-124	n.s	n.s
V_V_WT:V_V_HT	2.06910455360462	1.69396752383713	70368.4675872418	1.22145467636695	0.440426834198064	-123	n.s	n.s
V_V_WT:V_V_HM	-0.605707616856328	1.69351226467147	70368.4675872418	-0.35766355490424	0.931919603660041	-123	n.s	n.s
V_V_HT:V_V_HM	-2.67481217046094	1.69325159678034	70368.4675872418	-1.57968973751273	0.254419711491022	-123	n.s	n.s
V_V_WT:V_V_HT	2.05748153375236	1.69380031330957	70368.4675872418	1.2147131616313	0.444408359242463	-122	n.s	n.s
V_V_WT:V_V_HM	-0.615030841815436	1.69335015052405	70368.4675872418	-0.363203582924121	0.929871081562762	-122	n.s	n.s
V_V_HT:V_V_HM	-2.6725123755678	1.69309251382879	70368.4675872418	-1.57847982537241	0.254950867168668	-122	n.s	n.s
V_V_WT:V_V_HT	2.04531305704606	1.69366817503509	70368.4675872418	1.20762324473841	0.44861066543182	-121	n.s	n.s
V_V_WT:V_V_HM	-0.625591936606185	1.69322205999626	70368.4675872418	-0.369468335776091	0.927522248878318	-121	n.s	n.s
V_V_HT:V_V_HM	-2.67090499365224	1.69296682945181	70368.4675872418	-1.577647563548	0.25531664434049	-121	n.s	n.s
V_V_WT:V_V_HT	2.03264371991867	1.69357913597945	70368.4675872418	1.20020592881426	0.453023161402944	-120	n.s	n.s
V_V_WT:V_V_HM	-0.63730464503929	1.69313579691474	70368.4675872418	-0.376404920503481	0.924881833900185	-120	n.s	n.s
V_V_HT:V_V_HM	-2.66994836495793	1.69288221526385	70368.4675872418	-1.57716132929059	0.255530498300775	-120	n.s	n.s
V_V_WT:V_V_HT	2.0195205819274	1.69353891964676	70368.4675872418	1.19248548616091	0.457633114644996	-119	n.s	n.s
V_V_WT:V_V_HM	-0.65007371956343	1.6930969271323	70368.4675872418	-0.383955406891263	0.921960777432255	-119	n.s	n.s
V_V_HT:V_V_HM	-2.66959430149079	1.69284414384882	70368.4675872418	-1.5769876460223	0.255606914835832	-119	n.s	n.s
V_V_WT:V_V_HT	2.005991781771	1.69354963164433	70368.4675872418	1.18448951497413	0.462425558300833	-118	n.s	n.s
V_V_WT:V_V_HM	-0.663799731675752	1.6931074927459	70368.4675872418	-0.392060004766262	0.918771465002863	-118	n.s	n.s
V_V_HT:V_V_HM	-2.66979151344671	1.69285461974912	70368.4675872418	-1.57709438382983	0.255559950993431	-118	n.s	n.s
V_V_WT:V_V_HT	1.99210771843087	1.69361125490867	70368.4675872418	1.17624851196345	0.467383492068094	-117	n.s	n.s
V_V_WT:V_V_HM	-0.678373725278281	1.69316747782212	70368.4675872418	-0.400653647181351	0.915329476312091	-117	n.s	n.s
V_V_HT:V_V_HM	-2.67048144370914	1.69291362799765	70368.4675872418	-1.5774469527236	0.255404862474522	-117	n.s	n.s
V_V_WT:V_V_HT	1.97792080811762	1.6937216642872	70368.4675872418	1.1677956595956	0.472487963870045	-116	n.s	n.s
V_V_WT:V_V_HM	-0.693677749474695	1.69327482251531	70368.4675872418	-0.409666369717974	0.911653888626208	-116	n.s	n.s
V_V_HT:V_V_HM	-2.67159855759235	1.69301914795319	70368.4675872418	-1.57800847132901	0.255157985032298	-116	n.s	n.s
V_V_WT:V_V_HT	1.96348407967302	1.6938751278591	70368.4675872418	1.1591669582838	0.477717951303755	-115	n.s	n.s
V_V_WT:V_V_HM	-0.709590716456049	1.69342395380376	70368.4675872418	-0.419027211031336	0.907766055514212	-115	n.s	n.s
V_V_HT:V_V_HM	-2.67307479612904	1.69316570113244	70368.4675872418	-1.5787437663905	0.254834935707043	-115	n.s	n.s
V_V_WT:V_V_HT	1.94885144707316	1.69406363925268	70368.4675872418	1.15040037571013	0.483050847944563	-114	n.s	n.s
V_V_WT:V_V_HM	-0.72598605656481	1.69360708864807	70368.4675872418	-0.42866262277181	0.903690504079823	-114	n.s	n.s
V_V_HT:V_V_HM	-2.67483750363798	1.69334563727384	70368.4675872418	-1.57961696936502	0.254451636935243	-114	n.s	n.s
V_V_WT:V_V_HT	1.93407704978626	1.69427559450935	70368.4675872418	1.14153627429566	0.488462187679862	-113	n.s	n.s
V_V_WT:V_V_HM	-0.742735826665005	1.69381293538197	70368.4675872418	-0.438499323715172	0.899453917406114	-113	n.s	n.s
V_V_HT:V_V_HM	-2.67681287645129	1.69354784994188	70368.4675872418	-1.58059477123316	0.254022861829752	-113	n.s	n.s
V_V_WT:V_V_HT	1.91921498366707	1.69449625535855	70368.4675872418	1.13261683382178	0.49392598912545	-112	n.s	n.s
V_V_WT:V_V_HM	-0.759711386417482	1.69402714431018	70368.4675872418	-0.448464706701522	0.895085009500908	-112	n.s	n.s
V_V_HT:V_V_HM	-2.67892637008453	1.69375821960184	70368.4675872418	-1.58164626986388	0.253562286642809	-112	n.s	n.s
V_V_WT:V_V_HT	1.90431906334787	1.69471082355568	70368.4675872418	1.1236837794854	0.49941615954633	-111	n.s	n.s
V_V_WT:V_V_HM	-0.776780831745953	1.69423531355143	70368.4675872418	-0.458484618714313	0.890615507187991	-111	n.s	n.s
V_V_HT:V_V_HM	-2.68109989509385	1.69396257928515	70368.4675872418	-1.58273856098124	0.253084410699883	-111	n.s	n.s
V_V_WT:V_V_HT	1.88944234073732	1.69490592890495	70368.4675872418	1.11477711447859	0.504907313032287	-110	n.s	n.s
V_V_WT:V_V_HM	-0.793809495611271	1.69442444051964	70368.4675872418	-0.468483265838532	0.886080209170831	-110	n.s	n.s
V_V_HT:V_V_HM	-2.68325183634857	1.69414814450401	70368.4675872418	-1.58383541902951	0.252605118374335	-110	n.s	n.s
V_V_WT:V_V_HT	1.87463658317088	1.69507046248971	70368.4675872418	1.10593431049316	0.510375323578901	-109	n.s	n.s
V_V_WT:V_V_HM	-0.810661418624836	1.694583732463	70368.4675872418	-0.478383807831423	0.88151667769596	-109	n.s	n.s
V_V_HT:V_V_HM	-2.68529800179573	1.6943043103387	70368.4675872418	-1.58489710815817	0.252141749013632	-109	n.s	n.s
V_V_WT:V_V_HT	1.85995175331079	1.69519627193876	70368.4675872418	1.09718961992737	0.515797812284632	-108	n.s	n.s
V_V_WT:V_V_HM	-0.827200835758283	1.69470528255522	70368.4675872418	-0.488108961642614	0.876964851916403	-108	n.s	n.s
V_V_HT:V_V_HM	-2.68715258906908	1.69442331615137	70368.4675872418	-1.58588031895863	0.251713118411925	-108	n.s	n.s
V_V_WT:V_V_HT	1.84543550918301	1.69527867966284	70368.4675872418	1.08857353739035	0.521154546712998	-107	n.s	n.s
V_V_WT:V_V_HM	-0.843293674043313	1.69478457356893	70368.4675872418	-0.497581632022695	0.872466580597485	-107	n.s	n.s
V_V_HT:V_V_HM	-2.68872918322632	1.69450074060646	70368.4675872418	-1.58673827564338	0.251339475221608	-107	n.s	n.s
V_V_WT:V_V_HT	1.83113325106658	1.69531608490341	70368.4675872418	1.08011318206239	0.526427266402581	-106	n.s	n.s
V_V_WT:V_V_HM	-0.858808278235269	1.69482008629079	70368.4675872418	-0.506725336324529	0.868065194556533	-106	n.s	n.s
V_V_HT:V_V_HM	-2.68994152930183	1.69453511373569	70368.4675872418	-1.58742153378676	0.251042169167392	-106	n.s	n.s
V_V_WT:V_V_HT	1.81708928997087	1.69530791632871	70368.4675872418	1.07183436853518	0.531598443400085	-105	n.s	n.s
V_V_WT:V_V_HM	-0.873614554217554	1.69481129561006	70368.4675872418	-0.515464203289423	0.863805245742564	-105	n.s	n.s
V_V_HT:V_V_HM	-2.69070384418846	1.69452593847954	70368.4675872418	-1.58787999822697	0.250842804496443	-105	n.s	n.s
V_V_WT:V_V_HT	1.80334474950001	1.69525674757879	70368.4675872418	1.06375907488679	0.536652904944352	-104	n.s	n.s
V_V_WT:V_V_HM	-0.887587798151785	1.69476073927568	70368.4675872418	-0.523724545643612	0.859731447006652	-104	n.s	n.s
V_V_HT:V_V_HM	-2.69093254765179	1.69447573199903	70368.4675872418	-1.588062016372	0.250763681616492	-104	n.s	n.s
V_V_WT:V_V_HT	1.78993734694478	1.69516819259487	70368.4675872418	1.05590545809194	0.541577871029314	-103	n.s	n.s
V_V_WT:V_V_HM	-0.900609421829088	1.69467391555626	70368.4675872418	-0.531435229846842	0.855888153337151	-103	n.s	n.s
V_V_HT:V_V_HM	-2.69054676877388	1.69438992472085	70368.4675872418	-1.58791475888713	0.250827692874019	-103	n.s	n.s
V_V_WT:V_V_HT	1.77690410495167	1.69504771363705	70368.4675872418	1.04829149684464	0.546360703630523	-102	n.s	n.s
V_V_WT:V_V_HM	-0.91256210975769	1.69455616200703	70368.4675872418	-0.538525739198195	0.852320001001322	-102	n.s	n.s
V_V_HT:V_V_HM	-2.68946621470935	1.69427378060388	70368.4675872418	-1.58738584371574	0.251057693381002	-102	n.s	n.s
V_V_WT:V_V_HT	1.7642820441847	1.69489958900702	70368.4675872418	1.04093602690548	0.550988269850396	-101	n.s	n.s
V_V_WT:V_V_HM	-0.92332854537916	1.69441164675311	70368.4675872418	-0.544925754699854	0.849071829334538	-101	n.s	n.s
V_V_HT:V_V_HM	-2.6876105895639	1.69413140227216	70368.4675872418	-1.58642392553452	0.251476334387313	-101	n.s	n.s
V_V_WT:V_V_HT	1.75210724771735	1.69472745620299	70368.4675872418	1.03385782846931	0.555447525972418	-100	n.s	n.s
V_V_WT:V_V_HM	-0.932793579017975	1.69424390064666	70368.4675872418	-0.550566290167517	0.846187810391005	-100	n.s	n.s
V_V_HT:V_V_HM	-2.68490082673532	1.69396625676845	70368.4675872418	-1.58497893096008	0.252106060499917	-100	n.s	n.s
V_V_WT:V_V_HT	1.74041203503761	1.69453638047436	70368.4675872418	1.02707268789969	0.559727383216435	-99	n.s	n.s
V_V_WT:V_V_HM	-0.940850722731142	1.69405784187621	70368.4675872418	-0.555382879777661	0.843709491992806	-99	n.s	n.s
V_V_HT:V_V_HM	-2.68126275776873	1.69378317447223	70368.4675872418	-1.58300235719615	0.252969086847412	-99	n.s	n.s
V_V_WT:V_V_HT	1.72922675860786	1.69433126869116	70368.4675872418	1.02059543523839	0.563817439032597	-98	n.s	n.s
V_V_WT:V_V_HM	-0.947398200913778	1.69385822582196	70368.4675872418	-0.559313752751675	0.841676394010245	-98	n.s	n.s
V_V_HT:V_V_HM	-2.67662495952166	1.69358682010404	70368.4675872418	-1.58044744311202	0.254087436944342	-98	n.s	n.s
V_V_WT:V_V_HT	1.71857765056897	1.69411812805549	70368.4675872418	1.01443790849552	0.567709271330446	-97	n.s	n.s
V_V_WT:V_V_HM	-0.95234442699201	1.69365087840505	70368.4675872418	-0.562302679457088	0.840124219827767	-97	n.s	n.s
V_V_HT:V_V_HM	-2.67092207756098	1.69338291131434	70368.4675872418	-1.57727000769596	0.255482689793292	-97	n.s	n.s
V_V_WT:V_V_HT	1.70848991177477	1.69390178601625	70368.4675872418	1.00861214379662	0.571394428724543	-96	n.s	n.s
V_V_WT:V_V_HM	-0.955600364964898	1.69344046684365	70368.4675872418	-0.564295222462711	0.83908649276515	-96	n.s	n.s
V_V_HT:V_V_HM	-2.66409027673965	1.69317601927266	70368.4675872418	-1.57342783409138	0.257176362136929	-96	n.s	n.s
V_V_WT:V_V_HT	1.6989876275215	1.69368577865594	70368.4675872418	1.00313036156552	0.574864436901498	-95	n.s	n.s
V_V_WT:V_V_HM	-0.957079984013131	1.69323039198587	70368.4675872418	-0.565239077058284	0.838594099460011	-95	n.s	n.s
V_V_HT:V_V_HM	-2.65606761153465	1.6929694633807	70368.4675872418	-1.5688809922364	0.259189878204739	-95	n.s	n.s
V_V_WT:V_V_HT	1.69008928409984	1.69347500170083	70368.4675872418	0.998000727735816	0.578113480727894	-94	n.s	n.s
V_V_WT:V_V_HM	-0.956712425091602	1.69302538503882	70368.4675872418	-0.565090419521183	0.83867168689952	-94	n.s	n.s
V_V_HT:V_V_HM	-2.64680170919146	1.69276787634542	70368.4675872418	-1.5635940084743	0.26154370693063	-94	n.s	n.s
V_V_WT:V_V_HT	1.68180657988398	1.69327619719823	70368.4675872418	0.99322637539391	0.581139026179361	-93	n.s	n.s
V_V_WT:V_V_HM	-0.95444559039246	1.69283198675709	70368.4675872418	-0.563815900135999	0.839336343556368	-93	n.s	n.s
V_V_HT:V_V_HM	-2.63625217027641	1.69257767910965	70368.4675872418	-1.55753688756144	0.264256970205573	-93	n.s	n.s
V_V_WT:V_V_HT	1.67414552055943	1.69309699524805	70368.4675872418	0.988806621982194	0.58394104744995	-92	n.s	n.s
V_V_WT:V_V_HM	-0.950243436797358	1.69265761222505	70368.4675872418	-0.561391405996297	0.840598022037557	-92	n.s	n.s
V_V_HT:V_V_HM	-2.62438895735682	1.6924061592091	70368.4675872418	-1.55068506639284	0.267347493225076	-92	n.s	n.s
V_V_WT:V_V_HT	1.66711097140899	1.6929430277132	70368.4675872418	0.98474133158568	0.586519254012617	-91	n.s	n.s
V_V_WT:V_V_HM	-0.944073155148885	1.6925077268476	70368.4675872418	-0.557795477192463	0.842462779001427	-91	n.s	n.s
V_V_HT:V_V_HM	-2.61118412655786	1.69225868321808	70368.4675872418	-1.54301712406776	0.270832849557631	-91	n.s	n.s
V_V_WT:V_V_HT	1.66070667219523	1.69281772178881	70368.4675872418	0.981031005772053	0.588873021628299	-90	n.s	n.s
V_V_WT:V_V_HM	-0.935905359975834	1.69238564579791	70368.4675872418	-0.553009511927514	0.844932462344947	-90	n.s	n.s
V_V_HT:V_V_HM	-2.59661203217105	1.69213849968268	70368.4675872418	-1.53451507229343	0.274730241043152	-90	n.s	n.s
V_V_WT:V_V_HT	1.65493076777016	1.69272468862887	70368.4675872418	0.977672730177217	0.591003954269933	-89	n.s	n.s
V_V_WT:V_V_HM	-0.925727797915183	1.6922948750982	70368.4675872418	-0.547025114557218	0.848000737725878	-89	n.s	n.s
V_V_HT:V_V_HM	-2.58065856568534	1.69204905249412	70368.4675872418	-1.52516770236737	0.279054926948866	-89	n.s	n.s
V_V_WT:V_V_HT	1.64977478467283	1.69266822176004	70368.4675872418	0.974659276675842	0.592916446795508	-88	n.s	n.s
V_V_WT:V_V_HM	-0.913548878431623	1.69223960121048	70368.4675872418	-0.539846058311215	0.851652027032065	-88	n.s	n.s
V_V_HT:V_V_HM	-2.56332366310443	1.69199446536941	70368.4675872418	-1.514971659523	0.28381959775468	-88	n.s	n.s
V_V_WT:V_V_HT	1.64522483547855	1.69265251476029	70368.4675872418	0.971980262417618	0.594616941989518	-87	n.s	n.s
V_V_WT:V_V_HM	-0.899394257801582	1.69222392570407	70368.4675872418	-0.531486551005582	0.855862443285189	-87	n.s	n.s
V_V_HT:V_V_HM	-2.54461909328013	1.6919787864402	70368.4675872418	-1.503930849295	0.289034460876835	-87	n.s	n.s
V_V_WT:V_V_HT	1.64126595653941	1.69267902273925	70368.4675872418	0.969626216483359	0.596111341076812	-86	n.s	n.s
V_V_WT:V_V_HM	-0.883293043102992	1.6922492809357	70368.4675872418	-0.521963905113665	0.860603548883152	-86	n.s	n.s
V_V_HT:V_V_HM	-2.5245589996424	1.69200343554922	70368.4675872418	-1.49205311679697	0.29470860368366	-86	n.s	n.s
V_V_WT:V_V_HT	1.63788221941033	1.69274634237827	70368.4675872418	0.967588692059523	0.597404924300896	-85	n.s	n.s
V_V_WT:V_V_HM	-0.865277688962177	1.69231431256549	70368.4675872418	-0.511298452384087	0.865842380961451	-85	n.s	n.s
V_V_HT:V_V_HM	-2.50315990837253	1.69206708819216	70368.4675872418	-1.479350272717	0.300849798077652	-85	n.s	n.s
V_V_WT:V_V_HT	1.63505385115562	1.69285211275071	70368.4675872418	0.96585746554011	0.598504122651444	-84	n.s	n.s
V_V_WT:V_V_HM	-0.845394037635231	1.69241674084108	70368.4675872418	-0.499518834359377	0.871538922166562	-84	n.s	n.s
V_V_HT:V_V_HM	-2.48044788879086	1.69216751367357	70368.4675872418	-1.46584062673913	0.307463039333627	-84	n.s	n.s
V_V_WT:V_V_HT	1.63275925890169	1.69299189576492	70368.4675872418	0.964422371416009	0.599415347804154	-83	n.s	n.s
V_V_WT:V_V_HM	-0.823694462265998	1.69255226249087	70368.4675872418	-0.486658214650219	0.877648165935105	-83	n.s	n.s
V_V_HT:V_V_HM	-2.45645372116771	1.69230048945464	70368.4675872418	-1.45154701335537	0.314551207569679	-83	n.s	n.s
V_V_WT:V_V_HT	1.63097342354022	1.6931606403843	70368.4675872418	0.963271519925024	0.600146119541618	-82	n.s	n.s
V_V_WT:V_V_HM	-0.800244079080947	1.69271598297408	70368.4675872418	-0.472757442553907	0.88411887864106	-82	n.s	n.s
V_V_HT:V_V_HM	-2.43121750262114	1.6924612146415	70368.4675872418	-1.43649820840126	0.322114058180689	-82	n.s	n.s
V_V_WT:V_V_HT	1.62967046825759	1.69335094021327	70368.4675872418	0.962393813093663	0.600703464761349	-81	n.s	n.s
V_V_WT:V_V_HM	-0.775111190797922	1.69290070814814	70368.4675872418	-0.457859806583585	0.890896434320537	-81	n.s	n.s
V_V_HT:V_V_HM	-2.40478165905552	1.69264262148741	70368.4675872418	-1.42072616424034	0.330149274660076	-81	n.s	n.s
V_V_WT:V_V_HT	1.62882384899898	1.69355325910538	70368.4675872418	0.961778934463158	0.601093921266705	-80	n.s	n.s
V_V_WT:V_V_HM	-0.748366919933147	1.69309716315749	70368.4675872418	-0.442010615939786	0.897923300631545	-80	n.s	n.s
V_V_HT:V_V_HM	-2.37719076893212	1.69283559027627	70368.4675872418	-1.40426558998808	0.338652399689376	-80	n.s	n.s
V_V_WT:V_V_HT	1.62840435813492	1.69375838594444	70368.4675872418	0.961414787166899	0.601325162680609	-79	n.s	n.s
V_V_WT:V_V_HM	-0.720093674014702	1.69329639300065	70368.4675872418	-0.425261446838993	0.905137584562693	-79	n.s	n.s
V_V_HT:V_V_HM	-2.34849803214961	1.69303131807592	70368.4675872418	-1.38715569350401	0.347615637739966	-79	n.s	n.s
V_V_WT:V_V_HT	1.62838159586997	1.69395647327192	70368.4675872418	0.961288924221717	0.601405088843789	-78	n.s	n.s
V_V_WT:V_V_HM	-0.69037918672058	1.693488818726	70368.4675872418	-0.407666811310834	0.912475116690004	-78	n.s	n.s
V_V_HT:V_V_HM	-2.31876078259058	1.6932203851189	70368.4675872418	-1.36943826271484	0.357028537952775	-78	n.s	n.s
V_V_WT:V_V_HT	1.62872307356862	1.69413893762855	70368.4675872418	0.961386954394961	0.601342837176367	-77	n.s	n.s
V_V_WT:V_V_HM	-0.65932121796066	1.69366609467068	70368.4675872418	-0.389286424304821	0.919869162059353	-77	n.s	n.s
V_V_HT:V_V_HM	-2.2880442915293	1.69339458671145	70368.4675872418	-1.35115838298069	0.36687733781456	-77	n.s	n.s
V_V_WT:V_V_HT	1.6293957791325	1.69429658640415	70368.4675872418	0.96169454168034	0.601147512328419	-76	n.s	n.s
V_V_WT:V_V_HM	-0.627020034918235	1.69381927336545	70368.4675872418	-0.370181190388989	0.927252817321737	-76	n.s	n.s
V_V_HT:V_V_HM	-2.25641581405073	1.69354512037012	70368.4675872418	-1.3323623840371	0.377145812453315	-76	n.s	n.s
V_V_WT:V_V_HT	1.63036640667061	1.69441994528823	70368.4675872418	0.962197365065413	0.600828211337934	-75	n.s	n.s
V_V_WT:V_V_HM	-0.593577853817628	1.69393912418371	70368.4675872418	-0.35041274231367	0.934559827717156	-75	n.s	n.s
V_V_HT:V_V_HM	-2.22394426048823	1.69366289925496	70368.4675872418	-1.31309734745122	0.387815367677503	-75	n.s	n.s
V_V_WT:V_V_HT	1.63160026693737	1.6945028810078	70368.4675872418	0.962878426011865	0.60039573316813	-74	n.s	n.s
V_V_WT:V_V_HM	-0.559106443142781	1.69401967575595	70368.4675872418	-0.330047195522261	0.941723959101852	-74	n.s	n.s
V_V_HT:V_V_HM	-2.19070671008012	1.69374204746172	70368.4675872418	-1.2934122485553	0.39886425857024	-74	n.s	n.s
V_V_WT:V_V_HT	1.63306152169138	1.69454300839181	70368.4675872418	0.963717954400714	0.599862638110412	-73	n.s	n.s
V_V_WT:V_V_HM	-0.523726512184044	1.69405861283534	70368.4675872418	-0.309154894769246	0.948680134449535	-73	n.s	n.s
V_V_HT:V_V_HM	-2.15678803387543	1.69378029087751	70368.4675872418	-1.27335761638722	0.410267637161753	-73	n.s	n.s
V_V_WT:V_V_HT	1.6347141188799	1.69453852610216	70368.4675872418	0.964695752677943	0.599241758876935	-72	n.s	n.s
V_V_WT:V_V_HM	-0.487560516721153	1.69405418051198	70368.4675872418	-0.287806920421991	0.955366595146367	-72	n.s	n.s
V_V_HT:V_V_HM	-2.12227463560107	1.69377590154201	70368.4675872418	-1.25298431372707	0.42199816199895	-72	n.s	n.s
V_V_WT:V_V_HT	1.63652200605052	1.69448740800867	70368.4675872418	0.96579177768794	0.598545830784728	-71	n.s	n.s
V_V_WT:V_V_HM	-0.450730914308419	1.69400439312417	70368.4675872418	-0.266074229876794	0.961725927138639	-71	n.s	n.s
V_V_HT:V_V_HM	-2.08725292035895	1.69372691685059	70368.4675872418	-1.23234324234517	0.434026157108257	-71	n.s	n.s
V_V_WT:V_V_HT	1.63844922707499	1.69438836337252	70368.4675872418	0.966985646557326	0.597787805071365	-70	n.s	n.s
V_V_WT:V_V_HM	-0.413361044411232	1.69390797338693	70368.4675872418	-0.244028041018502	0.967705635790382	-70	n.s	n.s
V_V_HT:V_V_HM	-2.05181027148619	1.69363206634859	70368.4675872418	-1.2114852524668	0.446319701791197	-70	n.s	n.s
V_V_WT:V_V_HT	1.64046020972152	1.69424355179215	70368.4675872418	0.96825524759192	0.596981730260816	-69	n.s	n.s
V_V_WT:V_V_HM	-0.375577782477901	1.69376700845768	70368.4675872418	-0.221741113507634	0.973258516191779	-69	n.s	n.s
V_V_HT:V_V_HM	-2.01603799219941	1.6934933933228	70368.4675872418	-1.1904610907538	0.45884474059778	-69	n.s	n.s
V_V_WT:V_V_HT	1.64251947609404	1.69405603803366	70368.4675872418	0.969578006404419	0.596141947464245	-68	n.s	n.s
V_V_WT:V_V_HM	-0.337508884724521	1.69358446078925	70368.4675872418	-0.199286715566127	0.978343642737105	-68	n.s	n.s
V_V_HT:V_V_HM	-1.9800283608186	1.69331379853387	70368.4675872418	-1.16932157674081	0.471565096104498	-68	n.s	n.s
V_V_WT:V_V_HT	1.64459186087372	1.69382982115858	70368.4675872418	0.97093098747595	0.59528302510998	-67	n.s	n.s
V_V_WT:V_V_HM	-0.299282328744336	1.69336419730246	70368.4675872418	-0.176738311357412	0.982927013391256	-67	n.s	n.s
V_V_HT:V_V_HM	-1.94387418961803	1.69309706945211	70368.4675872418	-1.14811739072176	0.484442750535838	-67	n.s	n.s
V_V_WT:V_V_HT	1.64664381022532	1.69357321850341	70368.4675872418	0.97228970807677	0.594420511045238	-66	n.s	n.s
V_V_WT:V_V_HM	-0.261026960885889	1.69311430174449	70368.4675872418	-0.154169721806107	0.986981982750052	-66	n.s	n.s
V_V_HT:V_V_HM	-1.90767077111124	1.69285115075802	70368.4675872418	-1.12689811520465	0.497438629095654	-66	n.s	n.s
V_V_WT:V_V_HT	1.64864401570534	1.69329936147641	70368.4675872418	0.973628203738212	0.593570889986873	-65	n.s	n.s
V_V_WT:V_V_HM	-0.222871636344372	1.69284756287055	70368.4675872418	-0.131654876217237	0.990489674611102	-65	n.s	n.s
V_V_HT:V_V_HM	-1.87151565204973	1.6925886282079	70368.4675872418	-1.10571205599513	0.510512957861615	-65	n.s	n.s
V_V_WT:V_V_HT	1.65056329035651	1.69302469187113	70368.4675872418	0.974919797851446	0.592751094191591	-64	n.s	n.s
V_V_WT:V_V_HM	-0.184944352731247	1.69258000699973	70368.4675872418	-0.109267716720275	0.993439227618845	-64	n.s	n.s
V_V_HT:V_V_HM	-1.83550764308772	1.69232528255264	70368.4675872418	-1.08460687907417	0.523625137913052	-64	n.s	n.s
V_V_WT:V_V_HT	1.65237288320001	1.69276493653027	70368.4675872418	0.976138415642602	0.591977669067399	-63	n.s	n.s
V_V_WT:V_V_HM	-0.147372895445272	1.69232696201622	70368.4675872418	-0.0870829920890073	0.995827821082491	-63	n.s	n.s
V_V_HT:V_V_HM	-1.79974577864527	1.69207620593075	70368.4675872418	-1.06363163333728	0.536732751710477	-63	n.s	n.s
V_V_WT:V_V_HT	1.654044043109	1.69253375049435	70368.4675872418	0.977259119722657	0.59126643346039	-62	n.s	n.s
V_V_WT:V_V_HM	-0.110285047650564	1.69210173192067	70368.4675872418	-0.0651763694641346	0.997660738751508	-62	n.s	n.s
V_V_HT:V_V_HM	-1.76432909075957	1.69185449487206	70368.4675872418	-1.04283736935249	0.549791431635542	-62	n.s	n.s
V_V_WT:V_V_HT	1.65554801903677	1.69234233247917	70368.4675872418	0.978258350727127	0.590632327606009	-61	n.s	n.s
V_V_WT:V_V_HM	-0.0738085961810313	1.69191522251123	70368.4675872418	-0.0436242875523519	0.998951332308663	-61	n.s	n.s
V_V_HT:V_V_HM	-1.72935661521778	1.69167088200939	70368.4675872418	-1.0222772252033	0.562755080473114	-61	n.s	n.s
V_V_WT:V_V_HT	1.65685673863851	1.69219989658877	70368.4675872418	0.979114076285254	0.590089319682119	-60	n.s	n.s
V_V_WT:V_V_HM	-0.0380701369405259	1.69177640518328	70368.4675872418	-0.0225030546731153	0.999720853223204	-60	n.s	n.s
V_V_HT:V_V_HM	-1.69492687557904	1.69153419531977	70368.4675872418	-1.00200568233776	0.575576639517642	-60	n.s	n.s
V_V_WT:V_V_HT	1.65794555551538	1.69211624692119	70368.4675872418	0.979805943316254	0.58965031060461	-59	n.s	n.s
V_V_WT:V_V_HM	-0.00319016623046409	1.69169484078159	70368.4675872418	-0.0018857811430046	0.999998039382372	-59	n.s	n.s
V_V_HT:V_V_HM	-1.66113572174581	1.69145385243256	70368.4675872418	-0.98207569739893	0.588210225638154	-59	n.s	n.s
V_V_WT:V_V_HT	1.65879335471974	1.69210111746608	70368.4675872418	0.980315737397409	0.589326844245524	-58	n.s	n.s
V_V_WT:V_V_HM	0.0307174325925033	1.69168003641076	70368.4675872418	0.0181579447243916	0.999818237469953	-58	n.s	n.s
V_V_HT:V_V_HM	-1.62807592212727	1.69143922741263	70368.4675872418	-0.962538822407304	0.600611382719645	-58	n.s	n.s
V_V_WT:V_V_HT	1.65937972950842	1.69216074948987	70368.4675872418	0.980627715191163	0.589128898343644	-57	n.s	n.s
V_V_WT:V_V_HM	0.063540127775358	1.691738095488	70368.4675872418	0.0375590807730963	0.99922255353293	-57	n.s	n.s
V_V_HT:V_V_HM	-1.59583960173306	1.69149634327408	70368.4675872418	-0.943448449107574	0.612735319414176	-57	n.s	n.s
V_V_WT:V_V_HT	1.65968427706577	1.69229692041958	70368.4675872418	0.980728769898294	0.589064781292277	-56	n.s	n.s
V_V_WT:V_V_HM	0.0951653899742766	1.69187076745044	70368.4675872418	0.0562486165049626	0.998257178868933	-56	n.s	n.s
V_V_HT:V_V_HM	-1.56451888709147	1.69162693385727	70368.4675872418	-0.924860473534812	0.624536757125382	-56	n.s	n.s
V_V_WT:V_V_HT	1.65968659227665	1.6925068780747	70368.4675872418	0.980608477151138	0.589141104516721	-55	n.s	n.s
V_V_WT:V_V_HM	0.12548068876346	1.69207538330182	70368.4675872418	0.0741578596330645	0.996972655320872	-55	n.s	n.s
V_V_HT:V_V_HM	-1.53420590351321	1.69182838012946	70368.4675872418	-0.906833057969987	0.635970334959373	-55	n.s	n.s
V_V_WT:V_V_HT	1.65936626956835	1.69278344675974	70368.4675872418	0.98025903593554	0.589362821024081	-54	n.s	n.s
V_V_WT:V_V_HM	0.154373494216241	1.69234495863409	70368.4675872418	0.0912186923999454	0.99542306195977	-54	n.s	n.s
V_V_HT:V_V_HM	-1.5049927753521	1.69209381136901	70368.4675872418	-0.889426322134274	0.646991034088226	-54	n.s	n.s
V_V_WT:V_V_HT	1.65870290646896	1.69311530489849	70368.4675872418	0.979675100490813	0.589733332590001	-53	n.s	n.s
V_V_WT:V_V_HM	0.181731276094329	1.69266846381359	70368.4675872418	0.107363774997549	0.993665147860846	-53	n.s	n.s
V_V_HT:V_V_HM	-1.47697163037462	1.69241237094907	70368.4675872418	-0.872701981932672	0.657554597121285	-53	n.s	n.s
V_V_WT:V_V_HT	1.65767609773784	1.69348743291746	70368.4675872418	0.978853498122556	0.590254668757408	-52	n.s	n.s
V_V_WT:V_V_HM	0.20744150539484	1.6930312601089	70368.4675872418	0.122526683518825	0.991757436388947	-52	n.s	n.s
V_V_HT:V_V_HM	-1.45023459234302	1.69276964551276	70368.4675872418	-0.856722942892637	0.667617925453385	-52	n.s	n.s
V_V_WT:V_V_HT	1.65626622829055	1.69388236183742	70368.4675872418	0.977792948085209	0.590927664600945	-51	n.s	n.s
V_V_WT:V_V_HM	0.231393921655599	1.69341631899293	70368.4675872418	0.136643257219352	0.989759133379641	-51	n.s	n.s
V_V_HT:V_V_HM	-1.42487230663497	1.69314886704593	70368.4675872418	-0.84155169953896	0.677140162908156	-51	n.s	n.s
V_V_WT:V_V_HT	1.65445761909751	1.69428336247595	70368.4675872418	0.976494048008455	0.591751968196787	-50	n.s	n.s
V_V_WT:V_V_HM	0.253489675563827	1.69380734052305	70368.4675872418	0.149656734564363	0.987728313727878	-50	n.s	n.s
V_V_HT:V_V_HM	-1.40096794353368	1.69353398970509	70368.4675872418	-0.827245246951104	0.686085867895114	-50	n.s	n.s
V_V_WT:V_V_HT	1.65223923856091	1.69467557104085	70368.4675872418	0.974959022714962	0.592726198395971	-49	n.s	n.s
V_V_WT:V_V_HM	0.273643843543674	1.69418985086742	70368.4675872418	0.161518995880874	0.985720445601717	-49	n.s	n.s
V_V_HT:V_V_HM	-1.37859539501724	1.69391077075507	70368.4675872418	-0.813853609539733	0.694425786575737	-49	n.s	n.s
V_V_WT:V_V_HT	1.64960457792209	1.69504635144012	70368.4675872418	0.973191427196416	0.593848131345724	-48	n.s	n.s
V_V_WT:V_V_HM	0.29178564636841	1.69455155283799	70368.4675872418	0.172190480649429	0.983787228838641	-48	n.s	n.s
V_V_HT:V_V_HM	-1.35781893155367	1.6942671140352	70368.4675872418	-0.80141963466421	0.702136743954036	-48	n.s	n.s
V_V_WT:V_V_HT	1.64655080270349	1.6953848964279	70368.4675872418	0.971195866008182	0.595114876370776	-47	n.s	n.s
V_V_WT:V_V_HM	0.307856194435001	1.69488193231332	70368.4675872418	0.181638725722217	0.981975892151859	-47	n.s	n.s
V_V_HT:V_V_HM	-1.33869460826851	1.6945926793389	70368.4675872418	-0.789980167264013	0.709200619663547	-47	n.s	n.s
V_V_WT:V_V_HT	1.64307647254644	1.69568054371309	70368.4675872418	0.968977605267871	0.596523119931745	-46	n.s	n.s
V_V_WT:V_V_HM	0.321801358522627	1.69517060823826	70368.4675872418	0.189834201323881	0.980329303111872	-46	n.s	n.s
V_V_HT:V_V_HM	-1.32127511402382	1.6948772521707	70368.4675872418	-0.779569796179403	0.715601722866562	-46	n.s	n.s
V_V_WT:V_V_HT	1.63918280197921	1.69592432206917	70368.4675872418	0.966542422116615	0.598069218847216	-45	n.s	n.s
V_V_WT:V_V_HM	0.333576523130766	1.69540884275729	70368.4675872418	0.196752850827569	0.978884985552556	-45	n.s	n.s
V_V_HT:V_V_HM	-1.30560627884846	1.69511223270178	70368.4675872418	-0.770218191846508	0.721328116215595	-45	n.s	n.s
V_V_WT:V_V_HT	1.63487224986898	1.69610791503312	70368.4675872418	0.963896362594978	0.599749351702056	-44	n.s	n.s
V_V_WT:V_V_HM	0.343141770530892	1.69558852589388	70368.4675872418	0.202373255828678	0.977675282962953	-44	n.s	n.s
V_V_HT:V_V_HM	-1.29173047933805	1.69528963268927	70368.4675872418	-0.761952680197162	0.726369700557826	-44	n.s	n.s
V_V_WT:V_V_HT	1.63014959784908	1.69622519417744	70368.4675872418	0.961045504715311	0.60155966707412	-43	n.s	n.s
V_V_WT:V_V_HM	0.350466451459685	1.69570367341421	70368.4675872418	0.206679066015136	0.976726533410046	-43	n.s	n.s
V_V_HT:V_V_HM	-1.27968314638941	1.69540355251752	70368.4675872418	-0.754795602786842	0.730719499391671	-43	n.s	n.s
V_V_WT:V_V_HT	1.62502069372662	1.69627118129543	70368.4675872418	0.957995815554449	0.603496372194463	-42	n.s	n.s
V_V_WT:V_V_HM	0.355524438549001	1.69574941099576	70368.4675872418	0.20965623590589	0.976059415274059	-42	n.s	n.s
V_V_HT:V_V_HM	-1.26949625517765	1.69544917824056	70368.4675872418	-0.748766917623007	0.734371752800172	-42	n.s	n.s
V_V_WT:V_V_HT	1.61949374588753	1.69624415681694	70368.4675872418	0.954752733784838	0.605555996100927	-41	n.s	n.s
V_V_WT:V_V_HM	0.358300536984149	1.69572403501531	70368.4675872418	0.211296490222193	0.975687993277226	-41	n.s	n.s
V_V_HT:V_V_HM	-1.26119320890336	1.69542481440535	70368.4675872418	-0.743880352692438	0.737323954799721	-41	n.s	n.s
V_V_WT:V_V_HT	1.61357954269421	1.69614630638432	70368.4675872418	0.951320966016128	0.607735517124975	-40	n.s	n.s
V_V_WT:V_V_HM	0.358792297351151	1.69562964492963	70368.4675872418	0.211598268775279	0.975619358361563	-40	n.s	n.s
V_V_HT:V_V_HM	-1.25478724534306	1.69533250812988	70368.4675872418	-0.74014226667972	0.73957726122093	-40	n.s	n.s
V_V_WT:V_V_HT	1.60729112053658	1.69598355792076	70368.4675872418	0.947704423801778	0.610032401036595	-39	n.s	n.s
V_V_WT:V_V_HM	0.357009489209076	1.69547198514744	70368.4675872418	0.210566433616436	0.975853648397065	-39	n.s	n.s
V_V_HT:V_V_HM	-1.25028163132754	1.69517789386356	70368.4675872418	-0.737551873377705	0.741136127570393	-39	n.s	n.s
V_V_WT:V_V_HT	1.60064342231303	1.69576525708488	70368.4675872418	0.943906248595182	0.612444583234095	-38	n.s	n.s
V_V_WT:V_V_HM	0.35297351536753	1.69526012981668	70368.4675872418	0.208212007797115	0.976384169144366	-38	n.s	n.s
V_V_HT:V_V_HM	-1.24766990694552	1.69496988375324	70368.4675872418	-0.736101519504731	0.74200798562652	-38	n.s	n.s
V_V_WT:V_V_HT	1.59365294676089	1.69550369695225	70368.4675872418	0.939928912939301	0.614970402362351	-37	n.s	n.s
V_V_WT:V_V_HM	0.346716770239428	1.6950060258968	70368.4675872418	0.204551939605044	0.977197608399638	-37	n.s	n.s
V_V_HT:V_V_HM	-1.24693617652146	1.6947202187086	70368.4675872418	-0.735777010716045	0.742202965405934	-37	n.s	n.s
V_V_WT:V_V_HT	1.58633739643144	1.69521352348618	70368.4675872418	0.935774387387592	0.617608492013391	-36	n.s	n.s
V_V_WT:V_V_HM	0.338281948495627	1.69472391546097	70368.4675872418	0.199608883434924	0.978274339216656	-36	n.s	n.s
V_V_HT:V_V_HM	-1.24805544793582	1.69444290073425	70368.4675872418	-0.736557984571215	0.741733662356662	-36	n.s	n.s
V_V_WT:V_V_HT	1.57871532630991	1.69491104373376	70368.4675872418	0.9314443564142	0.62035764117671	-35	n.s	n.s
V_V_WT:V_V_HM	0.327721311001127	1.69442966337598	70368.4675872418	0.193410985468807	0.97958881048523	-35	n.s	n.s
V_V_HT:V_V_HM	-1.25099401530878	1.69415353221342	70368.4675872418	-0.738418326038221	0.740614947574251	-35	n.s	n.s
V_V_WT:V_V_HT	1.57080578724452	1.69461346749784	70368.4675872418	0.926940460094345	0.623216638272002	-34	n.s	n.s
V_V_WT:V_V_HM	0.315095914917194	1.69414002021633	70368.4675872418	0.185991660168065	0.981110024392215	-34	n.s	n.s
V_V_HT:V_V_HM	-1.25570987232734	1.69386859145535	70368.4675872418	-0.741326616870824	0.738863818016421	-34	n.s	n.s
V_V_WT:V_V_HT	1.56262798621538	1.69433811520713	70368.4675872418	0.922264554040534	0.626184103675701	-33	n.s	n.s
V_V_WT:V_V_HM	0.300474825037778	1.69387185217407	70368.4675872418	0.177389348935766	0.98280209890242	-33	n.s	n.s
V_V_HT:V_V_HM	-1.2621531611776	1.69360467569835	70368.4675872418	-0.745246620588809	0.736499274826907	-33	n.s	n.s
V_V_WT:V_V_HT	1.55420102832622	1.69410111491983	70368.4675872418	0.917419281906188	0.629258124250448	-32	n.s	n.s
V_V_WT:V_V_HM	0.283933228861649	1.69364087067515	70368.4675872418	0.167646656252729	0.984625020790874	-32	n.s	n.s
V_V_HT:V_V_HM	-1.27026779946459	1.69337724998156	70368.4675872418	-0.750138694421707	0.733541677522412	-32	n.s	n.s
V_V_WT:V_V_HT	1.54554385228873	1.69391520372458	70368.4675872418	0.912409221483098	0.632435525160594	-31	n.s	n.s
V_V_WT:V_V_HM	0.265548435001325	1.69345948431878	70368.4675872418	0.156808259931973	0.986535638021844	-31	n.s	n.s
V_V_HT:V_V_HM	-1.27999541728741	1.69319852876295	70368.4675872418	-0.755962986940801	0.730011028160968	-31	n.s	n.s
V_V_WT:V_V_HT	1.53667465864712	1.69379083468417	70368.4675872418	0.907239918400938	0.635712483084471	-30	n.s	n.s
V_V_WT:V_V_HM	0.245402217798244	1.69333788520708	70368.4675872418	0.14492217999849	0.988488038332208	-30	n.s	n.s
V_V_HT:V_V_HM	-1.29127244084886	1.69307855030492	70368.4675872418	-0.762677219327065	0.725928530119415	-30	n.s	n.s
V_V_WT:V_V_HT	1.52761053199794	1.69373631199907	70368.4675872418	0.90191756602003	0.639084729589381	-29	n.s	n.s
V_V_WT:V_V_HM	0.223581045351356	1.69328418349525	70368.4675872418	0.132039882927297	0.990434239304992	-29	n.s	n.s
V_V_HT:V_V_HM	-1.30402948664657	1.69302531092586	70368.4675872418	-0.770236261815502	0.721317073692635	-29	n.s	n.s
V_V_WT:V_V_HT	1.51836743941883	1.69375697440598	70368.4675872418	0.896449409426839	0.642547296341504	-28	n.s	n.s
V_V_WT:V_V_HM	0.200174743527121	1.69330360932769	70368.4675872418	0.118215506318208	0.992325061964226	-28	n.s	n.s
V_V_HT:V_V_HM	-1.31819269589169	1.69304397780337	70368.4675872418	-0.7785932989183	0.716200747742779	-28	n.s	n.s
V_V_WT:V_V_HT	1.50896079991969	1.69385347066747	70368.4675872418	0.890844943822137	0.646093759761083	-27	n.s	n.s
V_V_WT:V_V_HM	0.17527416391059	1.69339682489889	70368.4675872418	0.103504483611545	0.994111057245308	-27	n.s	n.s
V_V_HT:V_V_HM	-1.33368663600911	1.693135222381	70368.4675872418	-0.787702375084721	0.710603473156321	-27	n.s	n.s
V_V_WT:V_V_HT	1.49940477856969	1.69402282097396	70368.4675872418	0.885114863864481	0.649716912154961	-26	n.s	n.s
V_V_WT:V_V_HM	0.148971669568919	1.69356096240492	70368.4675872418	0.0879635707694714	0.995743198894353	-26	n.s	n.s
V_V_HT:V_V_HM	-1.35043310900078	1.69329624456268	70368.4675872418	-0.797517335396647	0.704549807778115	-26	n.s	n.s
V_V_WT:V_V_HT	1.48971284650237	1.69425752092128	70368.4675872418	0.879271791983734	0.653408308310133	-25	n.s	n.s
V_V_WT:V_V_HM	0.121360125798777	1.69378874506564	70368.4675872418	0.0716500957703991	0.997173655238058	-25	n.s	n.s
V_V_HT:V_V_HM	-1.36835272070359	1.69351990360571	70368.4675872418	-0.807993291245176	0.698064174414272	-25	n.s	n.s
V_V_WT:V_V_HT	1.47989696019213	1.69454698378126	70368.4675872418	0.873328963054092	0.657159105696324	-24	n.s	n.s
V_V_WT:V_V_HM	0.0925329153421401	1.69406989548266	70368.4675872418	0.0546216632435797	0.998356458320647	-24	n.s	n.s
V_V_HT:V_V_HM	-1.38736404485001	1.6937961065157	70368.4675872418	-0.819085626370901	0.691171572986921	-24	n.s	n.s
V_V_WT:V_V_HT	1.46996827332937	1.69487689722568	70368.4675872418	0.867300908836235	0.660959641393452	-23	n.s	n.s
V_V_WT:V_V_HM	0.0625834512069865	1.69439050260237	70368.4675872418	0.0369356716240242	0.999248137910066	-23	n.s	n.s
V_V_HT:V_V_HM	-1.40738482212237	1.69411118086186	70368.4675872418	-0.830751156135088	0.683896933917208	-23	n.s	n.s
V_V_WT:V_V_HT	1.45993579610393	1.69523162813295	70368.4675872418	0.861201367338711	0.664800759793597	-22	n.s	n.s
V_V_WT:V_V_HM	0.0316045587759781	1.69473536961605	70368.4675872418	0.0186486688969844	0.999808281299151	-22	n.s	n.s
V_V_HT:V_V_HM	-1.42833123732794	1.69445018917385	70368.4675872418	-0.842946724815994	0.676266035452045	-22	n.s	n.s
V_V_WT:V_V_HT	1.44980634818395	1.69559498274905	70368.4675872418	0.855042839200545	0.668674096396027	-21	n.s	n.s
V_V_WT:V_V_HM	-0.000311833348199286	1.69508875262548	70368.4675872418	-0.000183962844255969	0.999999981341747	-21	n.s	n.s
V_V_HT:V_V_HM	-1.45011818153215	1.6947976548178	70368.4675872418	-0.855629093779957	0.66830560109051	-21	n.s	n.s
V_V_WT:V_V_HT	1.43958630822141	1.69594838838822	70368.4675872418	0.848838513057319	0.672570871993847	-20	n.s	n.s
V_V_WT:V_V_HM	-0.0330739943784515	1.695432578692	70368.4675872418	-0.0195077025144625	0.999790213713627	-20	n.s	n.s
V_V_HT:V_V_HM	-1.47266030259986	1.69513580122667	70368.4675872418	-0.868756533567507	0.660042298020498	-20	n.s	n.s
V_V_WT:V_V_HT	1.42928159550061	1.69627158133126	70368.4675872418	0.842601863540559	0.676482155499649	-19	n.s	n.s
V_V_WT:V_V_HM	-0.0665906495890951	1.69574711473093	70368.4675872418	-0.0392692100199511	0.999150175854404	-19	n.s	n.s
V_V_HT:V_V_HM	-1.49587224508971	1.69544520950675	70368.4675872418	-0.882288756193363	0.651502744603599	-19	n.s	n.s
V_V_WT:V_V_HT	1.41889583321493	1.69654615376362	70368.4675872418	0.836343785913074	0.680400666286885	-18	n.s	n.s
V_V_WT:V_V_HM	-0.100772877280832	1.69601443052002	70368.4675872418	-0.059417464537689	0.998055476681862	-18	n.s	n.s
V_V_HT:V_V_HM	-1.51966871049574	1.69570823203261	70368.4675872418	-0.896185252738991	0.642714509635239	-18	n.s	n.s
V_V_WT:V_V_HT	1.40842991673036	1.69675718808709	70368.4675872418	0.830071578077837	0.684321404397245	-17	n.s	n.s
V_V_WT:V_V_HM	-0.135534891764102	1.69621999221869	70368.4675872418	-0.0799040763496836	0.996486187105349	-17	n.s	n.s
V_V_HT:V_V_HM	-1.5439648084945	1.69591056186691	70368.4675872418	-0.910404618740542	0.633706479684206	-17	n.s	n.s
V_V_WT:V_V_HT	1.39788206022437	1.69689403957053	70368.4675872418	0.823788655995374	0.688241814100264	-16	n.s	n.s
V_V_WT:V_V_HM	-0.170794400458156	1.69635342446158	70368.4675872418	-0.100683264463221	0.99442682079261	-16	n.s	n.s
V_V_HT:V_V_HM	-1.56867646068252	1.69604198268732	70368.4675872418	-0.924904263393882	0.624508966306161	-16	n.s	n.s
V_V_WT:V_V_HT	1.38724788244695	1.69695086934807	70368.4675872418	0.817494429275905	0.69216184235315	-15	n.s	n.s
V_V_WT:V_V_HM	-0.20647289694486	1.69640902972409	70368.4675872418	-0.121711741288268	0.991866267607951	-15	n.s	n.s
V_V_HT:V_V_HM	-1.59372077939183	1.69609688007771	70368.4675872418	-0.939640181001226	0.615153754305773	-15	n.s	n.s
V_V_WT:V_V_HT	1.37652051308285	1.69692690513047	70368.4675872418	0.811184329107572	0.696083898064611	-14	n.s	n.s
V_V_WT:V_V_HM	-0.242495902816952	1.69638604287056	70368.4675872418	-0.142948536882919	0.988797693465073	-14	n.s	n.s
V_V_HT:V_V_HM	-1.61901641589979	1.69607449246466	70368.4675872418	-0.954566808882969	0.605674076036687	-14	n.s	n.s
V_V_WT:V_V_HT	1.36569109405743	1.69682570261102	70368.4675872418	0.80485054649747	0.700012367626439	-13	n.s	n.s
V_V_WT:V_V_HM	-0.278792423974156	1.69628791039664	70368.4675872418	-0.164354424897697	0.985218481198027	-13	n.s	n.s
V_V_HT:V_V_HM	-1.6444835180316	1.6959782008741	70368.4675872418	-0.969637178817531	0.596104381597768	-13	n.s	n.s
V_V_WT:V_V_HT	1.3547500405431	1.69665276431024	70368.4675872418	0.798483973291885	0.703952389144711	-12	n.s	n.s
V_V_WT:V_V_HM	-0.315292909720924	1.69611996519448	70368.4675872418	-0.185890689450596	0.981130332550619	-12	n.s	n.s
V_V_HT:V_V_HM	-1.67004295026401	1.69581323663054	70368.4675872418	-0.984803582251941	0.586479768568914	-12	n.s	n.s
V_V_WT:V_V_HT	1.34368611811206	1.69641741060451	70368.4675872418	0.792072817522688	0.707910691177453	-11	n.s	n.s
V_V_WT:V_V_HM	-0.351931506932054	1.69589125733334	70368.4675872418	-0.207520090342018	0.976538998926216	-11	n.s	n.s
V_V_HT:V_V_HM	-1.69561762504411	1.69558848858985	70368.4675872418	-1.00001718368252	0.57683607073556	-11	n.s	n.s
V_V_WT:V_V_HT	1.33248654883957	1.69613234344496	70368.4675872418	0.785602935990948	0.711895360384529	-10	n.s	n.s
V_V_WT:V_V_HM	-0.388646078568819	1.69561413083917	70368.4675872418	-0.229206675917755	0.971454121270097	-10	n.s	n.s
V_V_HT:V_V_HM	-1.7211326274084	1.69531608772552	70368.4675872418	-1.01522815707926	0.567209609732156	-10	n.s	n.s
V_V_WT:V_V_HT	1.32113802575265	1.69581098529984	70368.4675872418	0.779059716681256	0.715914657952016	-9	n.s	n.s
V_V_WT:V_V_HM	-0.425375962877578	1.69530162597795	70368.4675872418	-0.250914619769917	0.965889316411677	-9	n.s	n.s
V_V_HT:V_V_HM	-1.74651398863025	1.69500884674088	70368.4675872418	-1.03038635579301	0.557636610078684	-9	n.s	n.s
V_V_WT:V_V_HT	1.30962615157881	1.69546898310595	70368.4675872418	0.77242707748017	0.719977615688491	-8	n.s	n.s
V_V_WT:V_V_HM	-0.462064147967315	1.69496895353166	70368.4675872418	-0.272609210336597	0.959861756247282	-8	n.s	n.s
V_V_HT:V_V_HM	-1.7716902995461	1.69468171709287	70368.4675872418	-1.04544132486738	0.548153038442106	-8	n.s	n.s
V_V_WT:V_V_HT	1.297935422278	1.69512417322898	70368.4675872418	0.765687518812034	0.724093976449062	-7	n.s	n.s
V_V_WT:V_V_HM	-0.498657920155345	1.69463346542784	70368.4675872418	-0.294257094721927	0.953391816188474	-7	n.s	n.s
V_V_HT:V_V_HM	-1.79659334243333	1.69435176314791	70368.4675872418	-1.06034259326143	0.538794277891485	-7	n.s	n.s
V_V_WT:V_V_HT	1.2860495820912	1.69479507837848	70368.4675872418	0.758823056839205	0.728273596116874	-6	n.s	n.s
V_V_WT:V_V_HM	-0.535108072813625	1.69431318999701	70368.4675872418	-0.315825949991316	0.946502855971614	-6	n.s	n.s
V_V_HT:V_V_HM	-1.82115765490485	1.69403672011787	70368.4675872418	-1.0750402475208	0.529594644191952	-6	n.s	n.s
V_V_WT:V_V_HT	1.27395223397458	1.69449752188632	70368.4675872418	0.751817112459636	0.732525273798308	-5	n.s	n.s
V_V_WT:V_V_HM	-0.571366094580636	1.69402352455656	70368.4675872418	-0.33728344754256	0.93922126719015	-5	n.s	n.s
V_V_HT:V_V_HM	-1.84531832855522	1.69375173266731	70368.4675872418	-1.08948572152851	0.520586794123335	-5	n.s	n.s
V_V_WT:V_V_HT	1.26162698219646	1.69424342932531	70368.4675872418	0.744655083419073	0.736856398557968	-4	n.s	n.s
V_V_WT:V_V_HM	-0.607383472162297	1.69377606619241	70368.4675872418	-0.35859726931181	0.931576235907797	-4	n.s	n.s
V_V_HT:V_V_HM	-1.86901045435876	1.69350820287661	70368.4675872418	-1.1036323598457	0.511801308687952	-4	n.s	n.s
V_V_WT:V_V_HT	1.24905746896146	1.69404110532126	70368.4675872418	0.737324180055587	0.74127304711394	-3	n.s	n.s
V_V_WT:V_V_HM	-0.643112267376679	1.69357888505168	70368.4675872418	-0.379735643289539	0.923599281943785	-3	n.s	n.s
V_V_HT:V_V_HM	-1.89216973633816	1.69331406156997	70368.4675872418	-1.1174357901356	0.503266428784401	-3	n.s	n.s
V_V_WT:V_V_HT	1.23622749812866	1.69389685954496	70368.4675872418	0.729812733970563	0.745780396384666	-2	n.s	n.s
V_V_WT:V_V_HM	-0.678506829456992	1.69343811761513	70368.4675872418	-0.40066821597977	0.915323588910755	-2	n.s	n.s
V_V_HT:V_V_HM	-1.91473432758566	1.69317534252897	70368.4675872418	-1.13085412921603	0.495007925735863	-2	n.s	n.s
V_V_WT:V_V_HT	1.22312104524049	1.69381364899679	70368.4675872418	0.722110750474183	0.750382385362811	-1	n.s	n.s
V_V_WT:V_V_HM	-0.713522576889417	1.69335663908716	70368.4675872418	-0.421365801166408	0.906783712905217	-1	n.s	n.s
V_V_HT:V_V_HM	-1.93664362212991	1.69309487252442	70368.4675872418	-1.14384825892382	0.48704895824571	-1	n.s	n.s
V_V_WT:V_V_HT	1.20972277767383	1.6937928663287	70368.4675872418	0.714209394620907	0.755082019583305	0	n.s	n.s
V_V_WT:V_V_HM	-0.748117366965946	1.69333581414497	70368.4675872418	-0.44180094740611	0.898014966528862	0	n.s	n.s
V_V_HT:V_V_HM	-1.95784014463978	1.69307400012207	70368.4675872418	-1.1563819091774	0.479410074888565	0	n.s	n.s
V_V_WT:V_V_HT	1.19601818868597	1.69383437182816	70368.4675872418	0.706101026510112	0.759881344367532	1	n.s	n.s
V_V_WT:V_V_HM	-0.782251380631507	1.69337552774191	70368.4675872418	-0.461947965950958	0.889053005999163	1	n.s	n.s
V_V_HT:V_V_HM	-1.97826956931749	1.69311262576904	70368.4675872418	-1.16842172174986	0.472109250236288	1	n.s	n.s
V_V_WT:V_V_HT	1.1819931979759	1.69393474629936	70368.4675872418	0.697779652113595	0.764781176028776	2	n.s	n.s
V_V_WT:V_V_HM	-0.81588563903232	1.69347247395508	70368.4675872418	-0.481782639859998	0.879933587037161	2	n.s	n.s
V_V_HT:V_V_HM	-1.9978788370082	1.69320751160586	70368.4675872418	-1.17993738116209	0.465161898675137	2	n.s	n.s
V_V_WT:V_V_HT	1.16763503744649	1.6940892977139	70368.4675872418	0.689240548902683	0.769781325733709	3	n.s	n.s
V_V_WT:V_V_HM	-0.848983024059631	1.69362211772103	70368.4675872418	-0.501282437904176	0.870692128609555	3	n.s	n.s
V_V_HT:V_V_HM	-2.0166180615061	1.69335421685149	70368.4675872418	-1.19090149092118	0.458581056202479	3	n.s	n.s
V_V_WT:V_V_HT	1.15293268656299	1.69429293433817	70368.4675872418	0.680480136106659	0.774880676914625	4	n.s	n.s
V_V_WT:V_V_HM	-0.88150848815144	1.69381954614283	70368.4675872418	-0.520426446936932	0.86136342508436	4	n.s	n.s
V_V_HT:V_V_HM	-2.03444117471444	1.69354793621388	70368.4675872418	-1.20128939441931	0.452377602146357	4	n.s	n.s
V_V_WT:V_V_HT	1.13787672264026	1.69453976344851	70368.4675872418	0.671496029296238	0.780077156340073	5	n.s	n.s
V_V_WT:V_V_HM	-0.913428566080924	1.69405907257513	70368.4675872418	-0.539195226936463	0.851981433187581	5	n.s	n.s
V_V_HT:V_V_HM	-2.05130528872117	1.69378310696538	70368.4675872418	-1.21107908107334	0.446560432740286	5	n.s	n.s
V_V_WT:V_V_HT	1.12245805038132	1.69482069705916	70368.4675872418	0.662287197890018	0.785367650457733	6	n.s	n.s
V_V_WT:V_V_HM	-0.944710102427653	1.694331891838	70368.4675872418	-0.557570867300878	0.842578996060871	6	n.s	n.s
V_V_HT:V_V_HM	-2.06716815280901	1.69405109302071	70368.4675872418	-1.22025136155899	0.441136476675481	6	n.s	n.s
V_V_WT:V_V_HT	1.10666757371446	1.69512299105746	70368.4675872418	0.652853851639454	0.790748083249086	7	n.s	n.s
V_V_WT:V_V_HM	-0.975319941610543	1.6946256271402	70368.4675872418	-0.575537113324827	0.833187556908392	7	n.s	n.s
V_V_HT:V_V_HM	-2.08198751532501	1.69433973632797	70368.4675872418	-1.22878987648437	0.436110810694038	7	n.s	n.s
V_V_WT:V_V_HT	1.09049619788331	1.69543059851187	70368.4675872418	0.64319719063728	0.796213572460167	8	n.s	n.s
V_V_WT:V_V_HM	-1.00522492850804	1.69492467292155	70368.4675872418	-0.593079412063387	0.823836939361651	8	n.s	n.s
V_V_HT:V_V_HM	-2.09572112639137	1.69463369347658	70368.4675872418	-1.23668090305224	0.431486889715264	8	n.s	n.s
V_V_WT:V_V_HT	1.07393527945503	1.69572541516977	70368.4675872418	0.633319091550864	0.801758618898069	9	n.s	n.s
V_V_WT:V_V_HM	-1.03439209194593	1.69521140922976	70368.4675872418	-0.61018471579065	0.814555289599222	9	n.s	n.s
V_V_HT:V_V_HM	-2.10832737140095	1.69491563169787	70368.4675872418	-1.243912872105	0.427266936598429	9	n.s	n.s
V_V_WT:V_V_HT	1.05697798755042	1.69599010250931	70368.4675872418	0.623221790024935	0.807377292392795	10	n.s	n.s
V_V_WT:V_V_HM	-1.06278919959751	1.69546895725028	70368.4675872418	-0.62684084839934	0.805369302361747	10	n.s	n.s
V_V_HT:V_V_HM	-2.11976718714793	1.69516894461831	70368.4675872418	-1.25047547259381	0.423452556995611	10	n.s	n.s
V_V_WT:V_V_HT	1.03961842266329	1.69620747711613	70368.4675872418	0.612907581583617	0.813063400580918	11	n.s	n.s
V_V_WT:V_V_HM	-1.09038436442958	1.69568057882121	70368.4675872418	-0.643036417382092	0.796304196765918	11	n.s	n.s
V_V_HT:V_V_HM	-2.13000278709285	1.69537715759639	70368.4675872418	-1.2563592576136	0.420045045303271	11	n.s	n.s
V_V_WT:V_V_HT	1.02185308410896	1.69636343809879	70368.4675872418	0.602378630167959	0.81881059119762	12	n.s	n.s
V_V_WT:V_V_HM	-1.11714650468096	1.6958325337179	70368.4675872418	-0.65875992025684	0.787384175359317	12	n.s	n.s
V_V_HT:V_V_HM	-2.13899958878992	1.69552674367818	70368.4675872418	-1.26155461526351	0.417046045883363	12	n.s	n.s
V_V_WT:V_V_HT	1.00368138099548	1.69644838467298	70368.4675872418	0.59163685147365	0.824612408266673	13	n.s	n.s
V_V_WT:V_V_HM	-1.14304548800139	1.69591546201856	70368.4675872418	-0.673999095828093	0.778632794815923	13	n.s	n.s
V_V_HT:V_V_HM	-2.14672686899688	1.69560848517291	70368.4675872418	-1.26605102992155	0.414458031803374	13	n.s	n.s
V_V_WT:V_V_HT	0.985105645380791	1.69645767239658	70368.4675872418	0.580683892919732	0.830462292687356	14	n.s	n.s
V_V_WT:V_V_HM	-1.16805213577175	1.69592482827404	70368.4675872418	-0.688740512726908	0.770073230108566	14	n.s	n.s
V_V_HT:V_V_HM	-2.15315778115253	1.69561791066705	70368.4675872418	-1.26983665813337	0.412284594589854	14	n.s	n.s
V_V_WT:V_V_HT	0.966131128188277	1.69639178595711	70368.4675872418	0.569521225100239	0.83635352306448	15	n.s	n.s
V_V_WT:V_V_HM	-1.19213825428785	1.69586109006142	70368.4675872418	-0.702969282846556	0.761728481209956	15	n.s	n.s
V_V_HT:V_V_HM	-2.15826938247612	1.69555546108867	70368.4675872418	-1.27289813397808	0.410530599932463	15	n.s	n.s
V_V_WT:V_V_HT	0.946765968866282	1.69625622465763	70368.4675872418	0.558150328413609	0.842279110369701	16	n.s	n.s
V_V_WT:V_V_HM	-1.21527669610714	1.69572958716302	70368.4675872418	-0.716668922513946	0.753621499986025	16	n.s	n.s
V_V_HT:V_V_HM	-2.16204266497344	1.69542638109716	70368.4675872418	-1.27522061062558	0.409202209329024	16	n.s	n.s
V_V_WT:V_V_HT	0.927020678787477	1.69606042017252	70368.4675872418	0.546572909645037	0.848231685079851	17	n.s	n.s
V_V_WT:V_V_HM	-1.23744124296859	1.69553948624173	70368.4675872418	-0.72982154235255	0.745775121763109	17	n.s	n.s
V_V_HT:V_V_HM	-2.16446192175605	1.695239679666	70368.4675872418	-1.27678814253716	0.408306710301582	17	n.s	n.s
V_V_WT:V_V_HT	0.9069066878527	1.69581512696768	70368.4675872418	0.5347910119627	0.854203448359217	18	n.s	n.s
V_V_WT:V_V_HM	-1.25860609304665	1.69530123343018	70368.4675872418	-0.74240852789333	0.73821169380938	18	n.s	n.s
V_V_HT:V_V_HM	-2.16551278089933	1.69500561930826	70368.4675872418	-1.27758442581629	0.407852145815272	18	n.s	n.s
V_V_WT:V_V_HT	0.886437630108549	1.69553396982127	70368.4675872418	0.522807355019841	0.860186016304605	19	n.s	n.s
V_V_WT:V_V_HM	-1.27874662200277	1.69502807016794	70368.4675872418	-0.754410292377089	0.730953251090168	19	n.s	n.s
V_V_HT:V_V_HM	-2.16518425211133	1.69473721343715	70368.4675872418	-1.27759291230765	0.407847302456731	19	n.s	n.s
V_V_WT:V_V_HT	0.865629283792872	1.69523277364295	70368.4675872418	0.510625618647454	0.866170310872331	20	n.s	n.s
V_V_WT:V_V_HM	-1.29783946283854	1.69473538227814	70368.4675872418	-0.765806553878589	0.724021381184758	20	n.s	n.s
V_V_HT:V_V_HM	-2.16346874663144	1.69444958691515	70368.4675872418	-1.27679735256696	0.40830145138952	20	n.s	n.s
V_V_WT:V_V_HT	0.844498234122698	1.69492685728143	70368.4675872418	0.498250547210768	0.872146555616451	21	n.s	n.s
V_V_WT:V_V_HM	-1.31586182326255	1.6944380584848	70368.4675872418	-0.776577117513062	0.717436777322134	21	n.s	n.s
V_V_HT:V_V_HM	-2.16036005738523	1.69415737270206	70368.4675872418	-1.27518263190604	0.409223916660977	21	n.s	n.s
V_V_WT:V_V_HT	0.82306293050058	1.69463230479849	70368.4675872418	0.485688209867124	0.878104209916951	22	n.s	n.s
V_V_WT:V_V_HM	-1.33279253298592	1.69415173815665	70368.4675872418	-0.786701983634647	0.711219197927103	22	n.s	n.s
V_V_HT:V_V_HM	-2.15585546348647	1.69387594598618	70368.4675872418	-1.27273515430396	0.410623891520531	22	n.s	n.s
V_V_WT:V_V_HT	0.801343615050552	1.6943652341851	70368.4675872418	0.472946209520143	0.884031948132555	23	n.s	n.s
V_V_WT:V_V_HM	-1.34861214540347	1.69389210097016	70368.4675872418	-0.796161777146884	0.705387233434119	23	n.s	n.s
V_V_HT:V_V_HM	-2.14995576045402	1.69362072630634	70368.4675872418	-1.26944346337974	0.412510104957008	23	n.s	n.s
V_V_WT:V_V_HT	0.779361170553843	1.69413924451662	70368.4675872418	0.460033715101273	0.88991773882599	24	n.s	n.s
V_V_WT:V_V_HM	-1.36330198907029	1.69367237392517	70368.4675872418	-0.8049384344097	0.699957914694512	24	n.s	n.s
V_V_HT:V_V_HM	-2.14266315962413	1.693404719788	70368.4675872418	-1.26529891796473	0.414890437555722	24	n.s	n.s
V_V_WT:V_V_HT	0.757137916597813	1.69396666610729	70368.4675872418	0.446961520404475	0.895748923680698	25	n.s	n.s
V_V_WT:V_V_HM	-1.37684554379054	1.69350455864641	70368.4675872418	-0.8130155521347	0.694946530912298	25	n.s	n.s
V_V_HT:V_V_HM	-2.13398346038834	1.69323973321994	70368.4675872418	-1.26029611668176	0.417771657534314	25	n.s	n.s
V_V_WT:V_V_HT	0.734697511746905	1.69385802627281	70368.4675872418	0.43374208484494	0.901512317285429	26	n.s	n.s
V_V_WT:V_V_HM	-1.38922854953685	1.6933989120609	70368.4675872418	-0.82037878945259	0.690366418613564	26	n.s	n.s
V_V_HT:V_V_HM	-2.12392606128376	1.69313586358893	70368.4675872418	-1.25443333105099	0.421159125564537	26	n.s	n.s
V_V_WT:V_V_HT	0.712063875455444	1.69381922632161	70368.4675872418	0.420389534130984	0.90719433571785	27	n.s	n.s
V_V_WT:V_V_HM	-1.40043720698932	1.69336118577729	70368.4675872418	-0.827016243641186	0.686228770069428	27	n.s	n.s
V_V_HT:V_V_HM	-2.11250108244476	1.69309877400981	70368.4675872418	-1.24771284160916	0.425056526857328	27	n.s	n.s
V_V_WT:V_V_HT	0.689260927970414	1.69385070403758	70368.4675872418	0.406919527398397	0.912781188754991	28	n.s	n.s
V_V_WT:V_V_HM	-1.41045771427217	1.6933918075026	70368.4675872418	-0.832918706718145	0.682542518568197	28	n.s	n.s
V_V_HT:V_V_HM	-2.09971864224257	1.69312888625021	70368.4675872418	-1.24014105440776	0.429465701762824	28	n.s	n.s
V_V_WT:V_V_HT	0.666312589324393	1.69394742448753	70368.4675872418	0.393349037692815	0.918259105642268	29	n.s	n.s
V_V_WT:V_V_HM	-1.41927627185087	1.6934858720265	70368.4675872418	-0.838079782828361	0.679314312695896	29	n.s	n.s
V_V_HT:V_V_HM	-2.08558886117525	1.69322137181165	70368.4675872418	-1.23172840592237	0.43438657377043	29	n.s	n.s
V_V_WT:V_V_HT	0.643242779345142	1.69409910697954	70368.4675872418	0.379696073680127	0.92361457465168	30	n.s	n.s
V_V_WT:V_V_HM	-1.42687907923107	1.69363336213898	70368.4675872418	-0.842495850122479	0.676548588927564	30	n.s	n.s
V_V_HT:V_V_HM	-2.07012185857619	1.69336636928233	70368.4675872418	-1.22248905855709	0.439817179340766	30	n.s	n.s
V_V_WT:V_V_HT	0.620075483403175	1.69429132237059	70368.4675872418	0.365979259420151	0.928834620092406	31	n.s	n.s
V_V_WT:V_V_HM	-1.43325298979271	1.69382022007948	70368.4675872418	-0.846165946540333	0.674247691456859	31	n.s	n.s
V_V_HT:V_V_HM	-2.0533284731959	1.69355004058076	70368.4675872418	-1.21244039089141	0.445753804724213	31	n.s	n.s
V_V_WT:V_V_HT	0.596834985027074	1.69450876073653	70368.4675872418	0.352217113806868	0.933907159250352	32	n.s	n.s
V_V_WT:V_V_HM	-1.43838814436764	1.69403154112355	70368.4675872418	-0.8490917137314	0.672411953273265	32	n.s	n.s
V_V_HT:V_V_HM	-2.03522312939472	1.69375772106776	70368.4675872418	-1.2016022740913	0.452191243868591	32	n.s	n.s
V_V_WT:V_V_HT	0.573545777098555	1.69473678605818	70368.4675872418	0.338427643641687	0.938821194842757	33	n.s	n.s
V_V_WT:V_V_HM	-1.44227873929092	1.69425308931848	70368.4675872418	-0.851277030795371	0.671039967964023	33	n.s	n.s
V_V_HT:V_V_HM	-2.01582451638946	1.69397541229161	70368.4675872418	-1.1899963256624	0.459123072977926	33	n.s	n.s
V_V_WT:V_V_HT	0.550232411266709	1.6949616204684	70368.4675872418	0.32462824209238	0.943566868940712	34	n.s	n.s
V_V_WT:V_V_HM	-1.44492242514472	1.69447147237517	70368.4675872418	-0.85272750158452	0.670128948790463	34	n.s	n.s
V_V_HT:V_V_HM	-1.99515483641141	1.69418995119618	70368.4675872418	-1.17764530181679	0.466541850229431	34	n.s	n.s
V_V_WT:V_V_HT	0.526919398749872	1.6951690118673	70368.4675872418	0.310835907842279	0.94813539846823	35	n.s	n.s
V_V_WT:V_V_HM	-1.44631827093244	1.69467283400362	70368.4675872418	-0.853449847021834	0.669675141526027	35	n.s	n.s
V_V_HT:V_V_HM	-1.97323766968231	1.69438771677143	70368.4675872418	-1.16457269499227	0.474439201208743	35	n.s	n.s
V_V_WT:V_V_HT	0.503630989077969	1.69534700293325	70368.4675872418	0.297066611264006	0.952519286892883	36	n.s	n.s
V_V_WT:V_V_HM	-1.44646895044978	1.69484555754652	70368.4675872418	-0.85345177559642	0.669673929816116	36	n.s	n.s
V_V_HT:V_V_HM	-1.95009993952775	1.69455729519435	70368.4675872418	-1.15080200891295	0.482806109644417	36	n.s	n.s
V_V_WT:V_V_HT	0.480391014121569	1.69548729753792	70368.4675872418	0.283335071173439	0.956712357112621	37	n.s	n.s
V_V_WT:V_V_HM	-1.44538148262561	1.69498159769716	70368.4675872418	-0.852741696186754	0.670120031873348	37	n.s	n.s
V_V_HT:V_V_HM	-1.92577249674718	1.69469079102081	70368.4675872418	-1.13635626448833	0.491633084389444	37	n.s	n.s
V_V_WT:V_V_HT	0.457222756305743	1.69558571407603	70368.4675872418	0.269654758535693	0.96070969420268	38	n.s	n.s
V_V_WT:V_V_HM	-1.4430672332087	1.69507692017233	70368.4675872418	-0.851328465413826	0.671007667854741	38	n.s	n.s
V_V_HT:V_V_HM	-1.90028998951444	1.69478425869542	70368.4675872418	-1.121257752876	0.500910188154488	38	n.s	n.s
V_V_WT:V_V_HT	0.434148966823804	1.69564162320195	70368.4675872418	0.256038163302445	0.964507509388828	39	n.s	n.s
V_V_WT:V_V_HM	-1.4395411745333	1.69513094984533	70368.4675872418	-0.849221220734982	0.672330665882175	39	n.s	n.s
V_V_HT:V_V_HM	-1.8736901413571	1.69483715667901	70368.4675872418	-1.10552812343844	0.510626868081559	39	n.s	n.s
V_V_WT:V_V_HT	0.411192145869204	1.69565565953943	70368.4675872418	0.242497433695289	0.968102922474752	40	n.s	n.s
V_V_WT:V_V_HM	-1.43481969322518	1.69514433312558	70368.4675872418	-0.846429218554859	0.674082557725062	40	n.s	n.s
V_V_HT:V_V_HM	-1.84601183909439	1.69485013952837	70368.4675872418	-1.0891888291717	0.520771566676953	40	n.s	n.s
V_V_WT:V_V_HT	0.388374232541839	1.69563108238876	70368.4675872418	0.229044063048613	0.97149402410688	41	n.s	n.s
V_V_WT:V_V_HM	-1.42892195817554	1.69512026763089	70368.4675872418	-0.842961992409313	0.676256467015412	41	n.s	n.s
V_V_HT:V_V_HM	-1.81729619071738	1.69482636930896	70368.4675872418	-1.07226098414928	0.531331697767305	41	n.s	n.s
V_V_WT:V_V_HT	0.365716864676578	1.69557205365615	70368.4675872418	0.215689368014757	0.974679724726208	42	n.s	n.s
V_V_WT:V_V_HM	-1.42186848446109	1.69506281937599	70368.4675872418	-0.838829374467982	0.678845077694866	42	n.s	n.s
V_V_HT:V_V_HM	-1.78758534913766	1.69476985584301	70368.4675872418	-1.05476583913424	0.542293243747721	42	n.s	n.s
V_V_WT:V_V_HT	0.343240869358899	1.69548560819277	70368.4675872418	0.202443988731206	0.977659851493124	43	n.s	n.s
V_V_WT:V_V_HM	-1.41368301557457	1.69497884936888	70368.4675872418	-0.834041685004475	0.68184049253239	43	n.s	n.s
V_V_HT:V_V_HM	-1.75692388493347	1.69468735762635	70368.4675872418	-1.03672448904929	0.55364083804331	43	n.s	n.s
V_V_WT:V_V_HT	0.320966242200969	1.69538121237599	70368.4675872418	0.189318036473432	0.980435068187508	44	n.s	n.s
V_V_WT:V_V_HM	-1.40439243938999	1.69487758377699	70368.4675872418	-0.828609955569971	0.68523406741242	44	n.s	n.s
V_V_HT:V_V_HM	-1.72535868159096	1.69458795885382	70368.4675872418	-1.01815823284733	0.56535744987884	44	n.s	n.s
V_V_WT:V_V_HT	0.29891281098023	1.69526728258594	70368.4675872418	0.176321936989353	0.98300667063181	45	n.s	n.s
V_V_WT:V_V_HM	-1.39402426869072	1.6947672130384	70368.4675872418	-0.822546163252412	0.689016237119091	45	n.s	n.s
V_V_HT:V_V_HM	-1.69293707967095	1.6944797159463	70368.4675872418	-0.999089610656983	0.577423648071067	45	n.s	n.s
V_V_WT:V_V_HT	0.277100227305285	1.69515077027534	70368.4675872418	0.163466419721637	0.985376599054806	46	n.s	n.s
V_V_WT:V_V_HM	-1.38260653209619	1.69465448836069	70368.4675872418	-0.81586337604053	0.693176396567336	46	n.s	n.s
V_V_HT:V_V_HM	-1.65970675940148	1.69436926082812	70368.4675872418	-0.979542534069759	0.589817448926214	46	n.s	n.s
V_V_WT:V_V_HT	0.255547437731543	1.69503895107967	70368.4675872418	0.150761985480493	0.987547531812291	47	n.s	n.s
V_V_WT:V_V_HM	-1.37016933222772	1.69454647309745	70368.4675872418	-0.808575836650379	0.697702821542675	47	n.s	n.s
V_V_HT:V_V_HM	-1.62571676995929	1.69426353025091	70368.4675872418	-0.959541854577089	0.602514545588289	47	n.s	n.s
V_V_WT:V_V_HT	0.234273212142975	1.69493695153794	70368.4675872418	0.138219425761178	0.989522774355512	48	n.s	n.s
V_V_WT:V_V_HM	-1.35674329084173	1.69444812687525	70368.4675872418	-0.800699218419694	0.702582485542432	48	n.s	n.s
V_V_HT:V_V_HM	-1.59101650298473	1.69416738368369	70368.4675872418	-0.939114114878852	0.615487816022128	48	n.s	n.s
V_V_WT:V_V_HT	0.213296320023039	1.69484687900191	70368.4675872418	0.125849905773581	0.991306246715551	49	n.s	n.s
V_V_WT:V_V_HM	-1.34235902821093	1.69436145657297	70368.4675872418	-0.792250687126698	0.707801002624525	49	n.s	n.s
V_V_HT:V_V_HM	-1.55565534823397	1.69408276673376	70368.4675872418	-0.918287688643049	0.628707251529367	49	n.s	n.s
V_V_WT:V_V_HT	0.192635532736928	1.69476785121605	70368.4675872418	0.1136648494947	0.992902498697206	50	n.s	n.s
V_V_WT:V_V_HM	-1.3270471649442	1.69428554645203	70368.4675872418	-0.783248825868312	0.713342660978317	50	n.s	n.s
V_V_HT:V_V_HM	-1.51968269768116	1.6940087416488	70368.4675872418	-0.897092594812723	0.64214013219456	50	n.s	n.s
V_V_WT:V_V_HT	0.172309456961699	1.69469684633044	70368.4675872418	0.101675681603352	0.994316728372495	51	n.s	n.s
V_V_WT:V_V_HM	-1.31083862562704	1.69421739045889	70368.4675872418	-0.773713357570952	0.719190586911337	51	n.s	n.s
V_V_HT:V_V_HM	-1.48314808258873	1.69394230930725	70368.4675872418	-0.875559972992984	0.65575145876503	51	n.s	n.s
V_V_WT:V_V_HT	0.152335891034674	1.69463152626326	70368.4675872418	0.0898932237915942	0.995554811349581	52	n.s	n.s
V_V_WT:V_V_HM	-1.29376581598669	1.69415465538056	70368.4675872418	-0.763664528428824	0.725327119900403	52	n.s	n.s
V_V_HT:V_V_HM	-1.44610170702137	1.69388113717986	70368.4675872418	-0.853720887068254	0.669504843778014	52	n.s	n.s
V_V_WT:V_V_HT	0.132731685398962	1.69457097461826	70368.4675872418	0.0783276046781476	0.996623237416055	53	n.s	n.s
V_V_WT:V_V_HM	-1.27586270514584	1.69409640427592	70368.4675872418	-0.753122845857855	0.731733970820987	53	n.s	n.s
V_V_HT:V_V_HM	-1.4085943905448	1.69382427437601	70368.4675872418	-0.831605976991747	0.683362889159793	53	n.s	n.s
V_V_WT:V_V_HT	0.113512774571022	1.69451568527396	70368.4675872418	0.0669883292066846	0.997529028079742	54	n.s	n.s
V_V_WT:V_V_HM	-1.2571645741384	1.69404308686639	70368.4675872418	-0.742108972248088	0.738392288733733	54	n.s	n.s
V_V_HT:V_V_HM	-1.3706773487094	1.69377214317959	70368.4675872418	-0.80924541959719	0.697287390654043	54	n.s	n.s
V_V_WT:V_V_HT	0.0946942043313754	1.69446746828445	70368.4675872418	0.0558843448480294	0.998279659628965	55	n.s	n.s
V_V_WT:V_V_HM	-1.23770776540418	1.69399644891061	70368.4675872418	-0.73064365996761	0.74528270794213	55	n.s	n.s
V_V_HT:V_V_HM	-1.33240196973559	1.69372645052953	70368.4675872418	-0.786668927157052	0.711239539465458	55	n.s	n.s
V_V_WT:V_V_HT	0.0762901616295508	1.69442928152272	70368.4675872418	0.045024104848443	0.998882991700126	56	n.s	n.s
V_V_WT:V_V_HM	-1.21752944951392	1.69395936871135	70368.4675872418	-0.71874772913835	0.752385375445101	56	n.s	n.s
V_V_HT:V_V_HM	-1.29381961114349	1.69369002743934	70368.4675872418	-0.763905785700109	0.725180118384487	56	n.s	n.s
V_V_WT:V_V_HT	0.0583139987579475	1.69440499880757	70368.4675872418	0.034415620113837	0.999347201610749	57	n.s	n.s
V_V_WT:V_V_HM	-1.19666740368575	1.69393563120072	70368.4675872418	-0.706442075864189	0.759679967372402	57	n.s	n.s
V_V_HT:V_V_HM	-1.25498140244367	1.69366660660867	70368.4675872418	-0.740984912583593	0.739069703836431	57	n.s	n.s
V_V_WT:V_V_HT	0.0407783856888653	1.69439854037516	70368.4675872418	0.0240665845237547	0.999680721404401	58	n.s	n.s
V_V_WT:V_V_HM	-1.17515977250133	1.69392907752616	70368.4675872418	-0.693747919020054	0.767145573726339	58	n.s	n.s
V_V_HT:V_V_HM	-1.2159381581902	1.69365998320202	70368.4675872418	-0.717935223273892	0.752868700045293	58	n.s	n.s
V_V_WT:V_V_HT	0.0236957235669042	1.69441185052075	70368.4675872418	0.0139846304542911	0.999892182526436	59	n.s	n.s
V_V_WT:V_V_HM	-1.15304477725785	1.69394162577884	70368.4675872418	-0.680687433209336	0.774760374879265	59	n.s	n.s
V_V_HT:V_V_HM	-1.17674050082476	1.6936720607636	70368.4675872418	-0.694786510379243	0.766537102711699	59	n.s	n.s
V_V_WT:V_V_HT	0.00707775294701385	1.69444653041495	70368.4675872418	0.00417702938391369	0.999990380694658	60	n.s	n.s
V_V_WT:V_V_HM	-1.13036066062476	1.69397486888072	70368.4675872418	-0.667283016643357	0.782502133956927	60	n.s	n.s
V_V_HT:V_V_HM	-1.1374384135718	1.69370442865542	70368.4675872418	-0.671568423821612	0.780035419681232	60	n.s	n.s
V_V_WT:V_V_HT	-0.00906445011779056	1.69450372401836	70368.4675872418	-0.00534932440059503	0.999984223699349	61	n.s	n.s
V_V_WT:V_V_HM	-1.10714561943754	1.69402996193553	70368.4675872418	-0.653557283114732	0.790348264576463	61	n.s	n.s
V_V_HT:V_V_HM	-1.09808116931973	1.69375825019596	70368.4675872418	-0.648310447605307	0.793324983347321	61	n.s	n.s
V_V_WT:V_V_HT	-0.0247199408060492	1.69458163873675	70368.4675872418	-0.0145876364059256	0.9998826846222	62	n.s	n.s
V_V_WT:V_V_HM	-1.08343783533739	1.69410519472817	70368.4675872418	-0.639533978591706	0.798275387938392	62	n.s	n.s
V_V_HT:V_V_HM	-1.05871789453135	1.69383186541588	70368.4675872418	-0.625043084941257	0.806367592835073	62	n.s	n.s
V_V_WT:V_V_HT	-0.0398779192786485	1.69467556771745	70368.4675872418	-0.0235313000542988	0.999694763967263	63	n.s	n.s
V_V_WT:V_V_HM	-1.05927543308518	1.69419601225581	70368.4675872418	-0.625237826923438	0.806259531784582	63	n.s	n.s
V_V_HT:V_V_HM	-1.01939751380653	1.69392081049543	70368.4675872418	-0.601797620933873	0.819126011391629	63	n.s	n.s
V_V_WT:V_V_HT	-0.0545281595840521	1.6947798964212	70368.4675872418	-0.0321741836206559	0.999429440485722	64	n.s	n.s
V_V_WT:V_V_HM	-1.0346963063979	1.69429697591725	70368.4675872418	-0.61069359215361	0.814276766051481	64	n.s	n.s
V_V_HT:V_V_HM	-0.980168146813835	1.69401975229228	70368.4675872418	-0.578604910295474	0.83156496893261	64	n.s	n.s
V_V_WT:V_V_HT	-0.0686607413215636	1.69488715987048	70368.4675872418	-0.0405105088688091	0.999095625748139	65	n.s	n.s
V_V_WT:V_V_HM	-1.00973822574958	1.69440083862839	70368.4675872418	-0.595926419965045	0.822303116900613	65	n.s	n.s
V_V_HT:V_V_HM	-0.94107748442801	1.69412157381205	70368.4675872418	-0.555495838654857	0.843651199547227	65	n.s	n.s
V_V_WT:V_V_HT	-0.0822663852633028	1.69498963556576	70368.4675872418	-0.0485350373460209	0.998702111621974	66	n.s	n.s
V_V_WT:V_V_HM	-0.984438703403448	1.69450010028208	70368.4675872418	-0.580961136112987	0.83031505780906	66	n.s	n.s
V_V_HT:V_V_HM	-0.902172318140146	1.69421890761125	70368.4675872418	-0.532500442585757	0.855354170932382	66	n.s	n.s
V_V_WT:V_V_HT	-0.0953361595168811	1.69507848711247	70368.4675872418	-0.0562429175060112	0.998257531699241	67	n.s	n.s
V_V_WT:V_V_HM	-0.958835134444339	1.69458616743814	70368.4675872418	-0.565822590121752	0.838289424652084	67	n.s	n.s
V_V_HT:V_V_HM	-0.863498974927484	1.69430330478965	70368.4675872418	-0.509648403852161	0.866646045212129	67	n.s	n.s
V_V_WT:V_V_HT	-0.107862079068344	1.6951461360539	70368.4675872418	-0.0636299589600187	0.997770303755896	68	n.s	n.s
V_V_WT:V_V_HM	-0.932964662449237	1.6946516701811	70368.4675872418	-0.550534767035362	0.84620398316853	68	n.s	n.s
V_V_HT:V_V_HM	-0.825102583380875	1.69436751950922	70368.4675872418	-0.486967894438787	0.877502429916293	68	n.s	n.s
V_V_WT:V_V_HT	-0.1198373717262	1.69518737181534	70368.4675872418	-0.0706926996499917	0.99724857833522	69	n.s	n.s
V_V_WT:V_V_HM	-0.90686419096351	1.69469154490241	70368.4675872418	-0.535120502424961	0.854037643290886	69	n.s	n.s
V_V_HT:V_V_HM	-0.787026819237305	1.69440657573503	70368.4675872418	-0.46448522480261	0.887902619736589	69	n.s	n.s
V_V_WT:V_V_HT	-0.131256587440587	1.69519968922952	70368.4675872418	-0.0774283928168041	0.996700195492529	70	n.s	n.s
V_V_WT:V_V_HM	-0.880570485593278	1.69470336247761	70368.4675872418	-0.519601545078608	0.861770479928943	70	n.s	n.s
V_V_HT:V_V_HM	-0.749313898152653	1.69441808985616	70368.4675872418	-0.442224916411429	0.897829574483084	70	n.s	n.s
V_V_WT:V_V_HT	-0.142115457905826	1.69518278960986	70368.4675872418	-0.0838348871737501	0.996132656628891	71	n.s	n.s
V_V_WT:V_V_HM	-0.854120277572513	1.69468683953263	70368.4675872418	-0.503998885014099	0.86938362216426	71	n.s	n.s
V_V_HT:V_V_HM	-0.712004819666667	1.694401787888	70368.4675872418	-0.420210144226862	0.907269704764301	71	n.s	n.s
V_V_WT:V_V_HT	-0.152410238588466	1.69513659673835	70368.4675872418	-0.0899102991946028	0.995553126233248	72	n.s	n.s
V_V_WT:V_V_HM	-0.827550341049154	1.69464189849632	70368.4675872418	-0.488333459584265	0.876858977772604	72	n.s	n.s
V_V_HT:V_V_HM	-0.675140102460688	1.69435759137522	70368.4675872418	-0.398463763433026	0.916212428030635	72	n.s	n.s
V_V_WT:V_V_HT	-0.162138639142942	1.69506325766807	70368.4675872418	-0.0956534444419491	0.994968370175763	73	n.s	n.s
V_V_WT:V_V_HM	-0.800897721500245	1.69457062449725	70368.4675872418	-0.472625755410967	0.884179507435256	73	n.s	n.s
V_V_HT:V_V_HM	-0.638759082357307	1.69428754854217	70368.4675872418	-0.377007481939486	0.924650511916897	73	n.s	n.s
V_V_WT:V_V_HT	-0.171299898711331	1.69496707461868	70368.4675872418	-0.101063850310997	0.994384727229991	74	n.s	n.s
V_V_WT:V_V_HM	-0.774199827020102	1.69447719981713	70368.4675872418	-0.456895983671929	0.891329210327763	74	n.s	n.s
V_V_HT:V_V_HM	-0.602899928308769	1.6941957702907	70368.4675872418	-0.355862019538227	0.932579935454792	74	n.s	n.s
V_V_WT:V_V_HT	-0.179893930395066	1.69485229881256	70368.4675872418	-0.106141361416037	0.993808131924332	75	n.s	n.s
V_V_WT:V_V_HM	-0.747494281677305	1.69436574805389	70368.4675872418	-0.441164655586232	0.898292941080149	75	n.s	n.s
V_V_HT:V_V_HM	-0.567600351282252	1.69408630394446	70368.4675872418	-0.335048072793381	0.939999456545664	75	n.s	n.s
V_V_WT:V_V_HT	-0.187922497663452	1.69472495455906	70368.4675872418	-0.110886723629054	0.993244035039534	76	n.s	n.s
V_V_WT:V_V_HM	-0.720819459310512	1.69424212017852	70368.4675872418	-0.425452449048168	0.905056563728974	76	n.s	n.s
V_V_HT:V_V_HM	-0.532896961647076	1.69396489708721	70368.4675872418	-0.314585598888972	0.946910811645944	76	n.s	n.s
V_V_WT:V_V_HT	-0.195389295526061	1.69459259259983	70368.4675872418	-0.115301634374724	0.992697376830809	77	n.s	n.s
V_V_WT:V_V_HM	-0.694214577558974	1.69411365578826	70368.4675872418	-0.409780403568001	0.911606955789697	77	n.s	n.s
V_V_HT:V_V_HM	-0.498825282032918	1.69383876356246	70368.4675872418	-0.2944939581993	0.953318544459289	77	n.s	n.s
V_V_WT:V_V_HT	-0.202298411066691	1.69446127479803	70368.4675872418	-0.119388040361562	0.992172662359346	78	n.s	n.s
V_V_WT:V_V_HM	-0.667719030723262	1.69398623588033	70368.4675872418	-0.394170281068585	0.917931954952997	78	n.s	n.s
V_V_HT:V_V_HM	-0.465420619656584	1.69371367623355	70368.4675872418	-0.274792974861948	0.959229560784852	78	n.s	n.s
V_V_WT:V_V_HT	-0.208654406876539	1.69433530849555	70368.4675872418	-0.123148237441743	0.991673951113154	79	n.s	n.s
V_V_WT:V_V_HM	-0.641372485132532	1.69386402517034	70368.4675872418	-0.378644611138745	0.92402044919953	79	n.s	n.s
V_V_HT:V_V_HM	-0.432718078255999	1.6935937140559	70368.4675872418	-0.255502883994358	0.964653085505505	79	n.s	n.s
V_V_WT:V_V_HT	-0.21446374905979	1.69421910781132	70368.4675872418	-0.126585603993598	0.991204758110898	80	n.s	n.s
V_V_WT:V_V_HM	-0.61521569895358	1.69375129554409	70368.4675872418	-0.363226703101031	0.929862476085845	80	n.s	n.s
V_V_HT:V_V_HM	-0.400751949893792	1.69348306347318	70368.4675872418	-0.236643612527122	0.969600763066317	80	n.s	n.s
V_V_WT:V_V_HT	-0.219733903689235	1.69411574231642	70368.4675872418	-0.129704186202052	0.990768104738081	81	n.s	n.s
V_V_WT:V_V_HM	-0.589290030053164	1.69365100765818	70368.4675872418	-0.34794064856843	0.93544931814559	81	n.s	n.s
V_V_HT:V_V_HM	-0.369556126363904	1.69338461936482	70368.4675872418	-0.218235197212622	0.974086392930059	81	n.s	n.s
V_V_WT:V_V_HT	-0.224474998427967	1.69402886273753	70368.4675872418	-0.132509547721175	0.990366399552276	82	n.s	n.s
V_V_WT:V_V_HM	-0.563638494551988	1.69356669778245	70368.4675872418	-0.332811512702755	0.940773523507584	82	n.s	n.s
V_V_HT:V_V_HM	-0.339163496124009	1.69330184926561	70368.4675872418	-0.200297127337991	0.978125928441208	82	n.s	n.s
V_V_WT:V_V_HT	-0.228699890584156	1.69396262279082	70368.4675872418	-0.135008817495259	0.990001426735212	83	n.s	n.s
V_V_WT:V_V_HM	-0.538305830281164	1.69350240300911	70368.4675872418	-0.317865406818834	0.945828970090776	83	n.s	n.s
V_V_HT:V_V_HM	-0.309605939697025	1.69323872062536	70368.4675872418	-0.18284836976955	0.98173725523958	83	n.s	n.s
V_V_WT:V_V_HT	-0.232421988915021	1.69391885984291	70368.4675872418	-0.137209635257604	0.989674505972025	84	n.s	n.s
V_V_WT:V_V_HM	-0.51333712686608	1.69345990245804	70368.4675872418	-0.303129189017688	0.950611041017345	84	n.s	n.s
V_V_HT:V_V_HM	-0.280915137951059	1.69319697746048	70368.4675872418	-0.165908126278601	0.984939831400536	84	n.s	n.s
V_V_WT:V_V_HT	-0.235655309627106	1.69389701314447	70368.4675872418	-0.139120210850155	0.989386503027995	85	n.s	n.s
V_V_WT:V_V_HM	-0.488777858016174	1.69343863807073	70368.4675872418	-0.288630392048348	0.955116691583912	85	n.s	n.s
V_V_HT:V_V_HM	-0.253122548389069	1.69317606267583	70368.4675872418	-0.149495704533552	0.987754544579783	85	n.s	n.s
V_V_WT:V_V_HT	-0.238416300496526	1.69389621445245	70368.4675872418	-0.14075024104921	0.989137709607337	86	n.s	n.s
V_V_WT:V_V_HM	-0.46467504529318	1.69343776170002	70368.4675872418	-0.274397474653394	0.959344400143655	86	n.s	n.s
V_V_HT:V_V_HM	-0.226258744796642	1.69317513975091	70368.4675872418	-0.133629852863259	0.990203625952377	86	n.s	n.s
V_V_WT:V_V_HT	-0.240722016430485	1.69391334357565	70368.4675872418	-0.142109994790141	0.988928000675706	87	n.s	n.s
V_V_WT:V_V_HM	-0.441076094026034	1.69345423084321	70368.4675872418	-0.260459412479315	0.963294304729866	87	n.s	n.s
V_V_HT:V_V_HM	-0.200354077595538	1.69319121193138	70368.4675872418	-0.118329268533705	0.992310340628324	87	n.s	n.s
V_V_WT:V_V_HT	-0.242590149897328	1.69394318346659	70368.4675872418	-0.143210322674977	0.988756859182033	88	n.s	n.s
V_V_WT:V_V_HM	-0.418028779791026	1.69348295977131	70368.4675872418	-0.246845577854221	0.96696821169554	88	n.s	n.s
V_V_HT:V_V_HM	-0.175438629893716	1.69321927102425	70368.4675872418	-0.103612469392455	0.994098799643166	88	n.s	n.s
V_V_WT:V_V_HT	-0.24404157483665	1.69398150314374	70368.4675872418	-0.144063895847594	0.988623208721331	89	n.s	n.s
V_V_WT:V_V_HM	-0.395582698000787	1.69351983633998	70368.4675872418	-0.233586102454942	0.970369455103508	89	n.s	n.s
V_V_HT:V_V_HM	-0.151541123164115	1.69325527553794	70368.4675872418	-0.0894969148204612	0.995593832686446	89	n.s	n.s
V_V_WT:V_V_HT	-0.24510035584316	1.69402536983674	70368.4675872418	-0.14468517426441	0.9885254425307	90	n.s	n.s
V_V_WT:V_V_HM	-0.373789205662312	1.69356202540211	70368.4675872418	-0.22071184878721	0.973502858069076	90	n.s	n.s
V_V_HT:V_V_HM	-0.128688849819149	1.69329644890954	70368.4675872418	-0.0759990076764305	0.996820711001818	90	n.s	n.s
V_V_WT:V_V_HT	-0.24579181934439	1.6940712116828	70368.4675872418	-0.145089425786437	0.988461607651391	91	n.s	n.s
V_V_WT:V_V_HM	-0.352700286552395	1.69360607042791	70368.4675872418	-0.20825402831916	0.976374750446088	91	n.s	n.s
V_V_HT:V_V_HM	-0.10690846720799	1.69333940379053	70368.4675872418	-0.0631346952469637	0.997804840083583	91	n.s	n.s
V_V_WT:V_V_HT	-0.246143804334153	1.69411641824471	70368.4675872418	-0.145293323223433	0.988429344456665	92	n.s	n.s
V_V_WT:V_V_HM	-0.332369057883522	1.69364945834756	70368.4675872418	-0.196244303238407	0.978992834650987	92	n.s	n.s
V_V_HT:V_V_HM	-0.0862252535493688	1.69338168595679	70368.4675872418	-0.0509189713485356	0.998571575616591	92	n.s	n.s
V_V_WT:V_V_HT	-0.246185372024886	1.69415803036502	70368.4675872418	-0.145314290409994	0.988426024258074	93	n.s	n.s
V_V_WT:V_V_HM	-0.312849100833258	1.69368933537685	70368.4675872418	-0.184714572087477	0.981366102733894	93	n.s	n.s
V_V_HT:V_V_HM	-0.0666637288083898	1.69342050523538	70368.4675872418	-0.0393663172273468	0.999145969478897	93	n.s	n.s
V_V_WT:V_V_HT	-0.245947975755993	1.69419432477699	70368.4675872418	-0.145171053968893	0.988448696733784	94	n.s	n.s
V_V_WT:V_V_HM	-0.294194734340284	1.69372405598823	70368.4675872418	-0.173696968700508	0.98350467892413	94	n.s	n.s
V_V_HT:V_V_HM	-0.0482467585843089	1.693454263544	70368.4675872418	-0.0284901456289347	0.999552593615856	94	n.s	n.s
V_V_WT:V_V_HT	-0.245463662738089	1.69422268093092	70368.4675872418	-0.144882762756555	0.988494263298915	95	n.s	n.s
V_V_WT:V_V_HM	-0.27646046061124	1.69375109391308	70368.4675872418	-0.16322378276523	0.985419658317763	95	n.s	n.s
V_V_HT:V_V_HM	-0.0309967978731578	1.69348049166605	70368.4675872418	-0.0183036049282522	0.999815309904597	95	n.s	n.s
V_V_WT:V_V_HT	-0.244764994948268	1.69423967927831	70368.4675872418	-0.144468930778749	0.988559517865456	96	n.s	n.s
V_V_WT:V_V_HM	-0.259700756896841	1.69376713700378	70368.4675872418	-0.153327308827259	0.987122935511781	96	n.s	n.s
V_V_HT:V_V_HM	-0.0149357619485571	1.69349594205144	70368.4675872418	-0.00881948493508902	0.999957116737686	96	n.s	n.s
V_V_WT:V_V_HT	-0.243887063296622	1.69424423964341	70368.4675872418	-0.143950357091345	0.988641031094363	97	n.s	n.s
V_V_WT:V_V_HM	-0.243969893487883	1.69377115610161	70368.4675872418	-0.144039466375968	0.988627044616428	97	n.s	n.s
V_V_HT:V_V_HM	-8.28301912783047e-05	1.6934996169031	70368.4675872418	-4.89106643140412e-05	0.999999998681082	97	n.s	n.s
V_V_WT:V_V_HT	-0.242867369416446	1.69423767758094	70368.4675872418	-0.143349054639852	0.98873518967676	98	n.s	n.s
V_V_WT:V_V_HM	-0.229321675455147	1.69376445864899	70368.4675872418	-0.135391715349879	0.989944921184292	98	n.s	n.s
V_V_HT:V_V_HM	0.0135456939613192	1.69349282010364	70368.4675872418	0.00799867221196143	0.999964727289353	98	n.s	n.s
V_V_WT:V_V_HT	-0.241743889934945	1.69422064691491	70368.4675872418	-0.142687370960299	0.988838358299877	99	n.s	n.s
V_V_WT:V_V_HM	-0.215809800216757	1.69374769703418	70368.4675872418	-0.127415553446743	0.99108957027042	99	n.s	n.s
V_V_HT:V_V_HM	0.0259340897181879	1.69347620407147	70368.4675872418	0.0153141152239618	0.999870709598628	99	n.s	n.s
V_V_WT:V_V_HT	-0.240554929341226	1.69419309466309	70368.4675872418	-0.141987905687376	0.988946910499427	100	n.s	n.s
V_V_WT:V_V_HM	-0.203487556661067	1.69372082422756	70368.4675872418	-0.120142324372654	0.992073842202999	100	n.s	n.s
V_V_HT:V_V_HM	0.037067372680184	1.69344972578992	70368.4675872418	0.0218886761831053	0.999735885679415	100	n.s	n.s
V_V_WT:V_V_HT	-0.239340375094041	1.6941571911641	70368.4675872418	-0.141274007124206	0.989057164872144	101	n.s	n.s
V_V_WT:V_V_HM	-0.192406097205314	1.69368595982108	70368.4675872418	-0.113601991024145	0.992910318490176	101	n.s	n.s
V_V_HT:V_V_HM	0.046934277888738	1.69341547526961	70368.4675872418	0.0277157487776387	0.99957658004545	101	n.s	n.s
V_V_WT:V_V_HT	-0.238141519067335	1.69411716634106	70368.4675872418	-0.140569686559326	0.989165407458521	102	n.s	n.s
V_V_WT:V_V_HM	-0.182614103288145	1.69364723015421	70368.4675872418	-0.107822987005102	0.99361101680192	102	n.s	n.s
V_V_HT:V_V_HM	0.0555274157791956	1.69337751792951	70368.4675872418	0.0327909253496462	0.999407363505699	102	n.s	n.s
V_V_WT:V_V_HT	-0.237000064220418	1.69407686596668	70368.4675872418	-0.139899238919823	0.989267952747804	103	n.s	n.s
V_V_WT:V_V_HM	-0.174158992541663	1.69360837870185	70368.4675872418	-0.102833095733239	0.994186983947303	103	n.s	n.s
V_V_HT:V_V_HM	0.0628410716787613	1.69333953673003	70368.4675872418	0.0371107331493082	0.999240996652138	103	n.s	n.s
V_V_WT:V_V_HT	-0.235958267137059	1.69404091637274	70368.4675872418	-0.139287230229533	0.989361141038676	104	n.s	n.s
V_V_WT:V_V_HM	-0.167085185821946	1.69357390675588	70368.4675872418	-0.0986583373512208	0.994648140971387	104	n.s	n.s
V_V_HT:V_V_HM	0.0688730813150897	1.6933059588084	70368.4675872418	0.0406737370507789	0.999088326466755	104	n.s	n.s
V_V_WT:V_V_HT	-0.235058525409883	1.6940123299006	70368.4675872418	-0.138758450136946	0.989441334505043	105	n.s	n.s
V_V_WT:V_V_HM	-0.161436355523314	1.69354673216435	70368.4675872418	-0.095324417364615	0.995002838921747	105	n.s	n.s
V_V_HT:V_V_HM	0.073622169886562	1.69327964548904	70368.4675872418	0.0434790379029797	0.99895830022531	105	n.s	n.s
V_V_WT:V_V_HT	-0.234343153030713	1.69399233862336	70368.4675872418	-0.138337788009805	0.989504917880066	106	n.s	n.s
V_V_WT:V_V_HM	-0.157255059026099	1.69352802794063	70368.4675872418	-0.0928564844700711	0.995257629470711	106	n.s	n.s
V_V_HT:V_V_HM	0.0770880940046084	1.6932617338027	70368.4675872418	0.0455263899642292	0.998857944608645	106	n.s	n.s
V_V_WT:V_V_HT	-0.233854129819735	1.69398235209774	70368.4675872418	-0.138049920962956	0.989548320292531	107	n.s	n.s
V_V_WT:V_V_HM	-0.15457939538819	1.69351913928608	70368.4675872418	-0.091277028881619	0.995417219512299	107	n.s	n.s
V_V_HT:V_V_HM	0.0792747344315288	1.69325352971496	70368.4675872418	0.0468179944942289	0.998792264125285	107	n.s	n.s
V_V_WT:V_V_HT	-0.233633353037851	1.69398181986051	70368.4675872418	-0.137919634259764	0.989567934844582	108	n.s	n.s
V_V_WT:V_V_HM	-0.153446347053272	1.69351949317734	70368.4675872418	-0.0906079603284515	0.995484005102712	108	n.s	n.s
V_V_HT:V_V_HM	0.0801870059845733	1.69325444534187	70368.4675872418	0.0473567373203521	0.998764326359447	108	n.s	n.s
V_V_WT:V_V_HT	-0.233722393758667	1.69398825367655	70368.4675872418	-0.137971673210489	0.9895601025993	109	n.s	n.s
V_V_WT:V_V_HM	-0.153891425055317	1.69352662113871	70368.4675872418	-0.0908703903053159	0.995457867696132	109	n.s	n.s
V_V_HT:V_V_HM	0.07983096870338	1.69326202208074	70368.4675872418	0.0471462583240844	0.99877527919076	109	n.s	n.s
V_V_WT:V_V_HT	-0.234161106123933	1.69399995756165	70368.4675872418	-0.138229700112263	0.989521224929754	110	n.s	n.s
V_V_WT:V_V_HM	-0.155942660368677	1.6935388324641	70368.4675872418	-0.0920809475279522	0.995336329530056	110	n.s	n.s
V_V_HT:V_V_HM	0.078218445755251	1.69327457066903	70368.4675872418	0.0461935985516786	0.998824244685149	110	n.s	n.s
V_V_WT:V_V_HT	-0.234987378661723	1.69401603377825	70368.4675872418	-0.138716147885341	0.989447737064249	111	n.s	n.s
V_V_WT:V_V_HM	-0.159620269023137	1.69355522143584	70368.4675872418	-0.0942515880219165	0.995114411364925	111	n.s	n.s
V_V_HT:V_V_HM	0.0753671096385773	1.69329117918934	70368.4675872418	0.0445092436344346	0.998908378164297	111	n.s	n.s
V_V_WT:V_V_HT	-0.236238690367884	1.69403378319407	70368.4675872418	-0.139453352531412	0.98933588573701	112	n.s	n.s
V_V_WT:V_V_HM	-0.164942880132134	1.6935731233055	70368.4675872418	-0.0973934209644285	0.994784136566614	112	n.s	n.s
V_V_HT:V_V_HM	0.0712958102357497	1.69330920162857	70368.4675872418	0.0421044249728163	0.999023094870539	112	n.s	n.s
V_V_WT:V_V_HT	-0.237951863021554	1.69404883116605	70368.4675872418	-0.140463402615004	0.989181695622714	113	n.s	n.s
V_V_WT:V_V_HM	-0.171927241415844	1.69358823797717	70368.4675872418	-0.101516553764683	0.994334452860551	113	n.s	n.s
V_V_HT:V_V_HM	0.0660246216057132	1.69332438031131	70368.4675872418	0.0389911244256549	0.999162164262267	113	n.s	n.s
V_V_WT:V_V_HT	-0.240160351332785	1.69405790811153	70368.4675872418	-0.141766317540175	0.988981190686458	114	n.s	n.s
V_V_WT:V_V_HM	-0.180580602098026	1.69359735278756	70368.4675872418	-0.106625463130774	0.99375170053633	114	n.s	n.s
V_V_HT:V_V_HM	0.0595797492347643	1.69333353495553	70368.4675872418	0.0351848870909705	0.999317702561683	114	n.s	n.s
V_V_WT:V_V_HT	-0.242893193022368	1.69405965161752	70368.4675872418	-0.143379362580562	0.988730452941015	115	n.s	n.s
V_V_WT:V_V_HM	-0.190898434027286	1.6935991281041	70368.4675872418	-0.112717602919994	0.993019887134132	115	n.s	n.s
V_V_HT:V_V_HM	0.0519947589950824	1.69333533865509	70368.4675872418	0.0307055299728041	0.999480326926662	115	n.s	n.s
V_V_WT:V_V_HT	-0.246174543653753	1.69405466777903	70368.4675872418	-0.145316764763263	0.988425632408107	116	n.s	n.s
V_V_WT:V_V_HM	-0.202864004066942	1.69359415757216	70368.4675872418	-0.119783127002373	0.992120977704178	116	n.s	n.s
V_V_HT:V_V_HM	0.0433105395868161	1.69333037752298	70368.4675872418	0.0255771349535293	0.999639391775704	116	n.s	n.s
V_V_WT:V_V_HT	-0.250024196547841	1.69404484946971	70368.4675872418	-0.147590069192151	0.988062869571611	117	n.s	n.s
V_V_WT:V_V_HM	-0.216450160290865	1.69358430067872	70368.4675872418	-0.127805955808708	0.991035131092598	117	n.s	n.s
V_V_HT:V_V_HM	0.0335740362569616	1.69332049160925	70368.4675872418	0.0198273371304062	0.999783283433019	117	n.s	n.s
V_V_WT:V_V_HT	-0.254460032482346	1.69403135605413	70368.4675872418	-0.15020975354025	0.987638020511361	118	n.s	n.s
V_V_WT:V_V_HM	-0.231625481394264	1.69357070443194	70368.4675872418	-0.136767529568219	0.989740594133828	118	n.s	n.s
V_V_HT:V_V_HM	0.0228345510880708	1.69330682108833	70368.4675872418	0.013485182250311	0.999899745827319	118	n.s	n.s
V_V_WT:V_V_HT	-0.259495842105711	1.69401583868564	70368.4675872418	-0.153183834637018	0.9871468666974	119	n.s	n.s
V_V_WT:V_V_HM	-0.248349849235282	1.69355500299004	70368.4675872418	-0.146644100012583	0.988214490457884	119	n.s	n.s
V_V_HT:V_V_HM	0.0111459928704036	1.69329099089014	70368.4675872418	0.00658244385068412	0.9999761119965	119	n.s	n.s
V_V_WT:V_V_HT	-0.265143256789225	1.69399909545865	70368.4675872418	-0.156519125364372	0.986584908606439	120	n.s	n.s
V_V_WT:V_V_HM	-0.266578775743984	1.69353800026903	70368.4675872418	-0.157409385382339	0.986432918895435	120	n.s	n.s
V_V_HT:V_V_HM	-0.0014355189547608	1.69327380931596	70368.4675872418	-0.000847777215275483	0.999999603745553	120	n.s	n.s
V_V_WT:V_V_HT	-0.271409360364554	1.69398236464153	70368.4675872418	-0.160219708321455	0.985947628515553	121	n.s	n.s
V_V_WT:V_V_HM	-0.286258990900425	1.69352093538761	70368.4675872418	-0.169031858371982	0.984371914842345	121	n.s	n.s
V_V_HT:V_V_HM	-0.0148496305358528	1.69325651721061	70368.4675872418	-0.00876986468672529	0.999957597910196	121	n.s	n.s
V_V_WT:V_V_HT	-0.278300100426275	1.69396534054411	70368.4675872418	-0.164289134945869	0.985230135004584	122	n.s	n.s
V_V_WT:V_V_HM	-0.307335031626042	1.69350353915957	70368.4675872418	-0.181478824531163	0.98200732306465	122	n.s	n.s
V_V_HT:V_V_HM	-0.0290349311997566	1.69323886814601	70368.4675872418	-0.0171475695166082	0.999837900965757	122	n.s	n.s
V_V_WT:V_V_HT	-0.285820164672579	1.69394623276455	70368.4675872418	-0.16873036413093	0.98442717599316	123	n.s	n.s
V_V_WT:V_V_HM	-0.329749329408809	1.69348409105002	70368.4675872418	-0.194716520309531	0.979315228361261	123	n.s	n.s
V_V_HT:V_V_HM	-0.0439291647362232	1.69321918398516	70368.4675872418	-0.0259441690430364	0.999628969948139	123	n.s	n.s
V_V_WT:V_V_HT	-0.293967928924683	1.69392462297165	70368.4675872418	-0.17354250888034	0.983533758155257	124	n.s	n.s
V_V_WT:V_V_HM	-0.353433860156773	1.69346221394773	70368.4675872418	-0.208704898902269	0.976273576137773	124	n.s	n.s
V_V_HT:V_V_HM	-0.0594659312321042	1.69319711334129	70368.4675872418	-0.0351205011888759	0.999320196536163	124	n.s	n.s
V_V_WT:V_V_HT	-0.302734078446802	1.69390229425879	70368.4675872418	-0.178719917596705	0.982545424528353	125	n.s	n.s
V_V_WT:V_V_HM	-0.378308383298322	1.69343968393837	70368.4675872418	-0.223396432058627	0.972863299093521	125	n.s	n.s
V_V_HT:V_V_HM	-0.0755743048515107	1.69317442980043	70368.4675872418	-0.0446346835396152	0.998902219891761	125	n.s	n.s
V_V_WT:V_V_HT	-0.312102820147198	1.69388255597335	70368.4675872418	-0.184252927717208	0.981458252749919	126	n.s	n.s
V_V_WT:V_V_HM	-0.404282793531241	1.69341976796768	70368.4675872418	-0.238737495084537	0.969068930172961	126	n.s	n.s
V_V_HT:V_V_HM	-0.092179973384038	1.69315437701434	70368.4675872418	-0.0544427458213146	0.998367198930644	126	n.s	n.s
V_V_WT:V_V_HT	-0.322055756511622	1.6938680618581	70368.4675872418	-0.190130367154063	0.980268492257341	127	n.s	n.s
V_V_WT:V_V_HM	-0.431263289700762	1.69340508776885	70368.4675872418	-0.254672253447033	0.964878426655415	127	n.s	n.s
V_V_HT:V_V_HM	-0.109207533189139	1.69313955935924	70368.4675872418	-0.0645000186697355	0.997708981198672	127	n.s	n.s
V_V_WT:V_V_HT	-0.332569273089938	1.69386207002712	70368.4675872418	-0.196337871291145	0.978973011469517	128	n.s	n.s
V_V_WT:V_V_HM	-0.459149124740367	1.69339885226708	70368.4675872418	-0.271140566869802	0.9602843226596	128	n.s	n.s
V_V_HT:V_V_HM	-0.126579851650437	1.69313315815863	70368.4675872418	-0.0747607186360338	0.996923310939371	128	n.s	n.s
V_V_WT:V_V_HT	-0.343618449258194	1.69386619618823	70368.4675872418	-0.202860444367714	0.977568890939324	129	n.s	n.s
V_V_WT:V_V_HM	-0.487837811033597	1.6934026587673	70368.4675872418	-0.288081401377221	0.95528336888409	129	n.s	n.s
V_V_HT:V_V_HM	-0.144219361775402	1.69313676092044	70368.4675872418	-0.0851788025067747	0.996007923612706	129	n.s	n.s
V_V_WT:V_V_HT	-0.355178365817828	1.69387961316879	70368.4675872418	-0.209683358283878	0.976053296017737	130	n.s	n.s
V_V_WT:V_V_HM	-0.51722686346027	1.69341570955851	70368.4675872418	-0.30543407654764	0.949876473817729	130	n.s	n.s
V_V_HT:V_V_HM	-0.162048497642456	1.69314958791767	70368.4675872418	-0.0957083170907256	0.99496261030081	130	n.s	n.s
V_V_WT:V_V_HT	-0.367224101721538	1.69389909131087	70368.4675872418	-0.216792194768433	0.974423509626078	131	n.s	n.s
V_V_WT:V_V_HM	-0.547213794096447	1.69343485104272	70368.4675872418	-0.32313837981987	0.944068831580568	131	n.s	n.s
V_V_HT:V_V_HM	-0.179989692374907	1.69316853055854	70368.4675872418	-0.106303471347611	0.99378926312504	131	n.s	n.s
V_V_WT:V_V_HT	-0.37972958552213	1.69391989919679	70368.4675872418	-0.224172102649119	0.97267714780661	132	n.s	n.s
V_V_WT:V_V_HM	-0.577695218531229	1.69345545433139	70368.4675872418	-0.341133991480937	0.937870207954184	132	n.s	n.s
V_V_HT:V_V_HM	-0.197965633009101	1.69318902016784	70368.4675872418	-0.116918802715528	0.99249187599201	132	n.s	n.s
V_V_WT:V_V_HT	-0.392663037431943	1.69393892880301	70368.4675872418	-0.231804719022197	0.970812985125472	133	n.s	n.s
V_V_WT:V_V_HM	-0.608563468187203	1.6934744722012	70368.4675872418	-0.359357922529641	0.931295943189709	133	n.s	n.s
V_V_HT:V_V_HM	-0.215900430755259	1.69320804497931	70368.4675872418	-0.127509688721031	0.991076458654893	133	n.s	n.s
V_V_WT:V_V_HT	-0.40598612500535	1.69395559715867	70368.4675872418	-0.23966751294209	0.968831304015416	134	n.s	n.s
V_V_WT:V_V_HM	-0.639706767896914	1.69349132114105	70368.4675872418	-0.377744343836311	0.924367208834842	134	n.s	n.s
V_V_HT:V_V_HM	-0.233720642891573	1.69322502069151	70368.4675872418	-0.138032830861501	0.989550894225745	134	n.s	n.s
V_V_WT:V_V_HT	-0.419655322936652	1.69397114353973	70368.4675872418	-0.247734634994866	0.966733883473958	135	n.s	n.s
V_V_WT:V_V_HM	-0.671010814032439	1.69350719432652	70368.4675872418	-0.396225546770877	0.917110746207888	135	n.s	n.s
V_V_HT:V_V_HM	-0.25135549109579	1.6932411127056	70368.4675872418	-0.148446366680853	0.987924801066437	135	n.s	n.s
V_V_WT:V_V_HT	-0.433625222382613	1.69398638986153	70368.4675872418	-0.255979165463106	0.964523568465534	136	n.s	n.s
V_V_WT:V_V_HM	-0.702360869314923	1.69352287124519	70368.4675872418	-0.41473361903787	0.909558134640851	136	n.s	n.s
V_V_HT:V_V_HM	-0.268735646932257	1.69325707462006	70368.4675872418	-0.15870930112166	0.986209485208518	136	n.s	n.s
V_V_WT:V_V_HT	-0.447846980438857	1.69400304763205	70368.4675872418	-0.264372003973001	0.962204667166957	137	n.s	n.s
V_V_WT:V_V_HM	-0.733642300545739	1.69353999795773	70368.4675872418	-0.433200456694529	0.901745548296817	137	n.s	n.s
V_V_HT:V_V_HM	-0.285795320106878	1.69327451291739	70368.4675872418	-0.168782626754639	0.984417603574429	137	n.s	n.s
V_V_WT:V_V_HT	-0.462270893858225	1.69402146189982	70368.4675872418	-0.272883729194196	0.959782537776932	138	n.s	n.s
V_V_WT:V_V_HM	-0.764740500673984	1.69355888057677	70368.4675872418	-0.451558259618075	0.893713235142228	138	n.s	n.s
V_V_HT:V_V_HM	-0.302469606815745	1.69329370948633	70368.4675872418	-0.17862796343081	0.982563222535468	138	n.s	n.s
V_V_WT:V_V_HT	-0.476846713659697	1.69404055825533	70368.4675872418	-0.281484827111103	0.957263558133495	139	n.s	n.s
V_V_WT:V_V_HM	-0.795541683405936	1.69357843453823	70368.4675872418	-0.469740088313563	0.885504874633101	139	n.s	n.s
V_V_HT:V_V_HM	-0.318694969746254	1.69331357227214	70368.4675872418	-0.188207887165647	0.980661606970874	139	n.s	n.s
V_V_WT:V_V_HT	-0.49152200559943	1.69405995922343	70368.4675872418	-0.290144397146809	0.954655537823295	140	n.s	n.s
V_V_WT:V_V_HM	-0.82593534261709	1.69359825736497	70368.4675872418	-0.487680793851396	0.877166678293594	140	n.s	n.s
V_V_HT:V_V_HM	-0.334413337017661	1.69333368258004	70368.4675872418	-0.197488150420615	0.978728576257883	140	n.s	n.s
V_V_WT:V_V_HT	-0.506243484812876	1.69407857906315	70368.4675872418	-0.298831170566384	0.951967458539454	141	n.s	n.s
V_V_WT:V_V_HM	-0.855813166064202	1.69361725438045	70368.4675872418	-0.505316749608382	0.868746979986446	141	n.s	n.s
V_V_HT:V_V_HM	-0.349569681251353	1.6933529389258	70368.4675872418	-0.206436397998109	0.976780509506093	141	n.s	n.s
V_V_WT:V_V_HT	-0.520956655935358	1.69409602091612	70368.4675872418	-0.30751306272099	0.9492096242536	142	n.s	n.s
V_V_WT:V_V_HM	-0.885072328368615	1.69363500780719	70368.4675872418	-0.522587407728747	0.860294941993565	142	n.s	n.s
V_V_HT:V_V_HM	-0.364115672433272	1.69337090980803	70368.4675872418	-0.215024168848248	0.97483366850067	142	n.s	n.s
V_V_WT:V_V_HT	-0.535606684551409	1.69411118753612	70368.4675872418	-0.316157929002515	0.946393424757669	143	n.s	n.s
V_V_WT:V_V_HM	-0.913613304788349	1.6936504176816	70368.4675872418	-0.539434404674238	0.851860409106089	143	n.s	n.s
V_V_HT:V_V_HM	-0.378006620236931	1.69338649231506	70368.4675872418	-0.223225248313013	0.972904298973846	143	n.s	n.s
V_V_WT:V_V_HT	-0.550138587384753	1.69412367588717	70368.4675872418	-0.324733427207821	0.943531353023806	144	n.s	n.s
V_V_WT:V_V_HM	-0.941344269171449	1.69366306844825	70368.4675872418	-0.555803740843164	0.843492266998293	144	n.s	n.s
V_V_HT:V_V_HM	-0.391205681786698	1.69339926242018	70368.4675872418	-0.23101798286341	0.97100785085404	144	n.s	n.s
V_V_WT:V_V_HT	-0.564497345377662	1.69413172957644	70368.4675872418	-0.333207468771507	0.940636815263461	145	n.s	n.s
V_V_WT:V_V_HM	-0.968175321793446	1.69367122457676	70368.4675872418	-0.571643012967519	0.835239313417436	145	n.s	n.s
V_V_HT:V_V_HM	-0.403677976415779	1.69340749585733	70368.4675872418	-0.238382065393779	0.969159516422383	145	n.s	n.s
V_V_WT:V_V_HT	-0.578628327135618	1.69413235007743	70368.4675872418	-0.341548478847696	0.937723978041379	146	n.s	n.s
V_V_WT:V_V_HM	-0.994019282308578	1.69367193969469	70368.4675872418	-0.586901901727064	0.827149600571057	146	n.s	n.s
V_V_HT:V_V_HM	-0.415390955172967	1.69340827605248	70368.4675872418	-0.245298762883861	0.967374032111232	146	n.s	n.s
V_V_WT:V_V_HT	-0.5924789879843	1.69412421429375	70368.4675872418	-0.349725824697745	0.934807535453015	147	n.s	n.s
V_V_WT:V_V_HM	-1.01880281994638	1.69366391383458	70368.4675872418	-0.601537773595082	0.819267019242196	147	n.s	n.s
V_V_HT:V_V_HM	-0.426323831962112	1.69340031618256	70368.4675872418	-0.251756083832071	0.965664156637102	147	n.s	n.s
V_V_WT:V_V_HT	-0.605999983451571	1.69410844903302	70368.4675872418	-0.357710265713786	0.931902444292081	148	n.s	n.s
V_V_WT:V_V_HM	-1.0424703995137	1.69364825186127	70368.4675872418	-0.615517654488205	0.811629677871136	148	n.s	n.s
V_V_HT:V_V_HM	-0.436470416062118	1.69338470824383	70368.4675872418	-0.257750299702879	0.96403997583447	148	n.s	n.s
V_V_WT:V_V_HT	-0.619146040088358	1.69408857651573	70368.4675872418	-0.365474420093057	0.929023631648375	149	n.s	n.s
V_V_WT:V_V_HM	-1.06498568978657	1.69362841012066	70368.4675872418	-0.628818980257126	0.804268986443744	149	n.s	n.s
V_V_HT:V_V_HM	-0.445839649698197	1.69336487037042	70368.4675872418	-0.263286228207079	0.962508554098204	149	n.s	n.s
V_V_WT:V_V_HT	-0.631875853709277	1.6940696337416	70368.4675872418	-0.372992845821624	0.926185831451636	150	n.s	n.s
V_V_WT:V_V_HM	-1.08632926167301	1.69360933410146	70368.4675872418	-0.641428480464392	0.797209879125698	150	n.s	n.s
V_V_HT:V_V_HM	-0.454453407963733	1.69334569517388	70368.4675872418	-0.268376037603513	0.961074058231643	150	n.s	n.s
V_V_WT:V_V_HT	-0.644148942296034	1.69405517236828	70368.4675872418	-0.380240828517716	0.92340392233346	151	n.s	n.s
V_V_WT:V_V_HM	-1.10648510939916	1.69359452053542	70368.4675872418	-0.653335314907225	0.790474452079797	151	n.s	n.s
V_V_HT:V_V_HM	-0.462336167103125	1.69333064815594	70368.4675872418	-0.273033602507943	0.9597392576624	151	n.s	n.s
V_V_WT:V_V_HT	-0.655926062020221	1.69404709194592	70368.4675872418	-0.387194703818281	0.920692711559437	152	n.s	n.s
V_V_WT:V_V_HM	-1.12544121012581	1.6935858539771	70368.4675872418	-0.664531536728945	0.784081694794372	152	n.s	n.s
V_V_HT:V_V_HM	-0.469515148105586	1.69332160622345	70368.4675872418	-0.277274645513281	0.958505514917671	152	n.s	n.s
V_V_WT:V_V_HT	-0.667172921851614	1.69404761923835	70368.4675872418	-0.393833629158299	0.918066131994137	153	n.s	n.s
V_V_WT:V_V_HM	-1.14320147665157	1.69358554428745	70368.4675872418	-0.675018442680764	0.778043829278777	153	n.s	n.s
V_V_HT:V_V_HM	-0.476028554799939	1.69332077070945	70368.4675872418	-0.281121310878681	0.957371465219881	153	n.s	n.s
V_V_WT:V_V_HT	-0.677856468130877	1.69405715586397	70368.4675872418	-0.400137897227658	0.91553778279642	154	n.s	n.s
V_V_WT:V_V_HM	-1.15977380394015	1.69359401838119	70368.4675872418	-0.684800366175544	0.772369825705169	154	n.s	n.s
V_V_HT:V_V_HM	-0.481917335809275	1.69332858483626	70368.4675872418	-0.284597649933296	0.956334337901532	154	n.s	n.s
V_V_WT:V_V_HT	-0.687945252140855	1.69407429308531	70368.4675872418	-0.406089186849028	0.913120741423048	155	n.s	n.s
V_V_WT:V_V_HM	-1.17517043625644	1.69360993364816	70368.4675872418	-0.693884945351635	0.767065319511888	155	n.s	n.s
V_V_HT:V_V_HM	-0.487225184115591	1.69334374628875	70368.4675872418	-0.287729638582495	0.955390015027966	155	n.s	n.s
V_V_WT:V_V_HT	-0.69741424370344	1.69409799088168	70368.4675872418	-0.411672906441778	0.910826509458581	156	n.s	n.s
V_V_WT:V_V_HM	-1.18942101365852	1.69363230954554	70368.4675872418	-0.7022899875934	0.762128648175235	156	n.s	n.s
V_V_HT:V_V_HM	-0.492006769955058	1.69336531099048	70368.4675872418	-0.290549692238158	0.95453171705228	156	n.s	n.s
V_V_WT:V_V_HT	-0.706241825625266	1.69412627469449	70368.4675872418	-0.416876732374997	0.908665494150801	157	n.s	n.s
V_V_WT:V_V_HM	-1.20256398967311	1.69365925025051	70368.4675872418	-0.710038922820654	0.757553530430805	157	n.s	n.s
V_V_HT:V_V_HM	-0.496322164047815	1.69339143082422	70368.4675872418	-0.293093584279119	0.953750964338588	157	n.s	n.s
V_V_WT:V_V_HT	-0.714413610183724	1.6941577398143	70368.4675872418	-0.421692498516715	0.906646131567468	158	n.s	n.s
V_V_WT:V_V_HM	-1.21465567286439	1.69368941530961	70368.4675872418	-0.717165533352731	0.753326339124068	158	n.s	n.s
V_V_HT:V_V_HM	-0.500242062680673	1.6934208044859	70368.4675872418	-0.295403281544388	0.953036758177224	158	n.s	n.s
V_V_WT:V_V_HT	-0.72191898615984	1.69419023576535	70368.4675872418	-0.426114476945803	0.904775514546617	159	n.s	n.s
V_V_WT:V_V_HM	-1.22576129735749	1.69372073060275	70368.4675872418	-0.723709213219154	0.749428967911656	159	n.s	n.s
V_V_HT:V_V_HM	-0.503842311197651	1.69345140391757	70368.4675872418	-0.297523926598709	0.952376554105908	159	n.s	n.s
V_V_WT:V_V_HT	-0.728755213716006	1.69422236063306	70368.4675872418	-0.430141421013768	0.903058464713608	160	n.s	n.s
V_V_WT:V_V_HM	-1.23596395088656	1.69375184913415	70368.4675872418	-0.729719617143677	0.745836154862649	160	n.s	n.s
V_V_HT:V_V_HM	-0.507208737170586	1.69348191542173	70368.4675872418	-0.299506438510903	0.951755503917333	160	n.s	n.s
V_V_WT:V_V_HT	-0.734921521963178	1.69425143039991	70368.4675872418	-0.433773588014448	0.901498744579561	161	n.s	n.s
V_V_WT:V_V_HM	-1.245351184399	1.69378016303149	70368.4675872418	-0.735249598253706	0.742519785643015	161	n.s	n.s
V_V_HT:V_V_HM	-0.510429662435836	1.69350977657679	70368.4675872418	-0.30140343415531	0.951157767177655	161	n.s	n.s
[truncated: 9,795 more rows]
