# Supplementary material for: Key HPI axis receptors facilitate light adaptive behavior in larval zebrafish
Source: Sci Rep. 2024 Apr 2;14:7759. doi: 10.1038/s41598-024-57707-6 (PMC10987622; doi:10.1038/s41598-024-57707-6)
Supplement: Supplementary file 1 — Supplementary Information. [file 41598_2024_57707_MOESM1_ESM.zip › Supp_Tables_SciRpts/SuppTableS63_nr3c1.e2_4x[7.5_6min]_diff.csv]

Supplementary Table S63. Locomotor response of nr3c1 ex2 lineage larvae of 4x[7.5 dark + 6-min light] assay:
Estimated difference between predicted mean values.
The difference was computed by the "pairs" function of the "emmeans" package	which subtracts a mean predicted value
of a condition from the other in each comparison group (i.e.	V_V_WT:V_V_HM	which means "WT larvae vs.
homozygous fish").
Columns: contrast (pairwise comparison group)	estimate (estimated difference between the predicted mean values)
SE (standard effor of the mean)	df (degrees of freedom)	t.ratio (t statistic generated after the Tukey adjustment for
multiple comparisons)	p.value (p values)	Time (time point when data were recorded)	SigDiff (significant or not:
mark "*" if significant. Otherwise	"n.s" (not significant)	SigHigh (denote the significant condition in the comparison
group).
contrast	estimate	SE	df	t.ratio	p.value	Time	SigDiff	SigHigh
V_V_WT:V_V_HT	-0.197757580816337	2.20824588978879	39928.0567198842	-0.0895541487163153	0.995588207884577	-501	n.s	n.s
V_V_WT:V_V_HM	0.46196538634076	2.21002347584682	39928.0567198842	0.209031891013622	0.976200069608601	-501	n.s	n.s
V_V_HT:V_V_HM	0.659722967157075	2.20798979039714	39928.0567198842	0.29878895727974	0.951980694229948	-501	n.s	n.s
V_V_WT:V_V_HT	-0.203936132908258	2.19237336978539	39928.0567198842	-0.0930207124930644	0.995240880036469	-500	n.s	n.s
V_V_WT:V_V_HM	0.457942769810379	2.19393046448506	39928.0567198842	0.208731670043091	0.976267562207142	-500	n.s	n.s
V_V_HT:V_V_HM	0.661878902718647	2.19214924095056	39928.0567198842	0.3019314973426	0.950990772452879	-500	n.s	n.s
V_V_WT:V_V_HT	-0.210114684147894	2.17725672206216	39928.0567198842	-0.0965043221677993	0.99487868748899	-499	n.s	n.s
V_V_WT:V_V_HM	0.453920154227558	2.17860678298715	39928.0567198842	0.208353410891879	0.976352467120644	-499	n.s	n.s
V_V_HT:V_V_HM	0.66403483837544	2.17706259716538	39928.0567198842	0.305014122809348	0.950010684809972	-499	n.s	n.s
V_V_WT:V_V_HT	-0.216293236386513	2.16291179505328	39928.0567198842	-0.100000950977839	0.994501892910327	-498	n.s	n.s
V_V_WT:V_V_HM	0.44989753784129	2.16406877413875	39928.0567198842	0.20789428839679	0.976455325865848	-498	n.s	n.s
V_V_HT:V_V_HM	0.666190774227809	2.16274563608145	39928.0567198842	0.308030109095418	0.949043149181563	-498	n.s	n.s
V_V_WT:V_V_HT	-0.222470687948811	2.14935507504786	39928.0567198842	-0.103505786703883	0.994110909404935	-497	n.s	n.s
V_V_WT:V_V_HM	0.44587466703556	2.15033343479266	39928.0567198842	0.207351408772822	0.976576670262548	-497	n.s	n.s
V_V_HT:V_V_HM	0.668345354984395	2.14921477021603	39928.0567198842	0.310971878774691	0.948091221482558	-497	n.s	n.s
V_V_WT:V_V_HT	-0.228641543583269	2.13660595692408	39928.0567198842	-0.107011563289109	0.993706511370116	-496	n.s	n.s
V_V_WT:V_V_HM	0.44185026792766	2.13742074166495	39928.0567198842	0.206721240846329	0.976717146396823	-496	n.s	n.s
V_V_HT:V_V_HM	0.670491811510967	2.13648931023674	39928.0567198842	0.313828769607404	0.947159033405754	-496	n.s	n.s
V_V_WT:V_V_HT	-0.234799207441225	2.12468219605449	39928.0567198842	-0.11051027201962	0.993289673931273	-495	n.s	n.s
V_V_WT:V_V_HM	0.437822811156119	2.12534897983366	39928.0567198842	0.206000433486639	0.976877328337315	-495	n.s	n.s
V_V_HT:V_V_HM	0.67262201859736	2.12458693498265	39928.0567198842	0.316589548548106	0.946250995935036	-495	n.s	n.s
V_V_WT:V_V_HT	-0.240936305263351	2.1135991125604	39928.0567198842	-0.113993379270245	0.99286155918016	-494	n.s	n.s
V_V_WT:V_V_HM	0.433790602752736	2.11413392197039	39928.0567198842	0.205185962083443	0.977057683224489	-494	n.s	n.s
V_V_HT:V_V_HM	0.674726908016068	2.11352289939315	39928.0567198842	0.319242771492942	0.945371677129561	-494	n.s	n.s
V_V_WT:V_V_HT	-0.247042359406561	2.10337058598064	39928.0567198842	-0.11745070557378	0.992423668666126	-493	n.s	n.s
V_V_WT:V_V_HM	0.429751267743623	2.10378984119611	39928.0567198842	0.204274808884564	0.977258639898697	-493	n.s	n.s
V_V_HT:V_V_HM	0.676793627150144	2.10331102650858	39928.0567198842	0.32177534307591	0.94452627591583	-493	n.s	n.s
V_V_WT:V_V_HT	-0.253105548688801	2.0940065324246	39928.0567198842	-0.120871422686412	0.991977739638807	-492	n.s	n.s
V_V_WT:V_V_HM	0.425702151453771	2.09432691963848	39928.0567198842	0.203264422312471	0.977480485276018	-492	n.s	n.s
V_V_HT:V_V_HM	0.678807700142593	2.093961194677	39928.0567198842	0.324173963618893	0.943720140065855	-492	n.s	n.s
V_V_WT:V_V_HT	-0.25911179968156	2.08551264803948	39928.0567198842	-0.124243696112389	0.991525801449365	-491	n.s	n.s
V_V_WT:V_V_HM	0.421640147808367	2.08575097831512	39928.0567198842	0.202152678911348	0.977723372152619	-491	n.s	n.s
V_V_HT:V_V_HM	0.68075194748993	2.0854790830129	39928.0567198842	0.326424730430019	0.942958887904012	-491	n.s	n.s
V_V_WT:V_V_HT	-0.265046122108224	2.07788870579881	39928.0567198842	-0.127555494848475	0.991070075117197	-490	n.s	n.s
V_V_WT:V_V_HM	0.417561972410969	2.07806172972691	39928.0567198842	0.200938194682909	0.977987251670183	-490	n.s	n.s
V_V_HT:V_V_HM	0.682608094519172	2.07786447464334	39928.0567198842	0.328514252420788	0.94224801649379	-490	n.s	n.s
V_V_WT:V_V_HT	-0.270892097730301	2.07112831295825	39928.0567198842	-0.130794454421503	0.990612988789124	-489	n.s	n.s
V_V_WT:V_V_HM	0.41346411390351	2.07125252490421	39928.0567198842	0.199620330660855	0.97827187476477	-489	n.s	n.s
V_V_HT:V_V_HM	0.684356211633799	2.07111101567368	39928.0567198842	0.330429516551625	0.941592923283335	-489	n.s	n.s
V_V_WT:V_V_HT	-0.276632809636702	2.06521798268915	39928.0567198842	-0.13394847999362	0.990157086002687	-488	n.s	n.s
V_V_WT:V_V_HM	0.409342982336532	2.06530940483915	39928.0567198842	0.198199350362428	0.978576762343249	-488	n.s	n.s
V_V_HT:V_V_HM	0.685975791973184	2.06520528975708	39928.0567198842	0.332158645620104	0.940998621783852	-488	n.s	n.s
V_V_WT:V_V_HT	-0.282250661401552	2.06013715155506	39928.0567198842	-0.137005762547653	0.989705007828089	-487	n.s	n.s
V_V_WT:V_V_HM	0.405194981913926	2.06021111769774	39928.0567198842	0.196676436911343	0.978901207917904	-487	n.s	n.s
V_V_HT:V_V_HM	0.687445643315503	2.06012683558965	39928.0567198842	0.333690931761851	0.94046970107284	-487	n.s	n.s
V_V_WT:V_V_HT	-0.287727727153289	2.05585794661979	39928.0567198842	-0.139955062374989	0.989259432826261	-486	n.s	n.s
V_V_WT:V_V_HM	0.401016604583519	2.05592888507637	39928.0567198842	0.195053733372992	0.979244276966291	-486	n.s	n.s
V_V_HT:V_V_HM	0.688744331736844	2.05584791411488	39928.0567198842	0.335017161049763	0.940010185953717	-486	n.s	n.s
V_V_WT:V_V_HT	-0.293046303091786	2.05234515096412	39928.0567198842	-0.142786072291068	0.988822998554291	-485	n.s	n.s
V_V_WT:V_V_HM	0.396804574428436	2.05242637597558	39928.0567198842	0.193334376849363	0.979604809464308	-485	n.s	n.s
V_V_HT:V_V_HM	0.689850877520207	2.05233347276419	39928.0567198842	0.336130013311667	0.939623371319356	-485	n.s	n.s
V_V_WT:V_V_HT	-0.298189457435343	2.04955653277692	39928.0567198842	-0.145489745057839	0.988398222303478	-484	n.s	n.s
V_V_WT:V_V_HM	0.392555983903076	2.04966005600182	39928.0567198842	0.191522483327708	0.979981434434009	-484	n.s	n.s
V_V_HT:V_V_HM	0.690745441338418	2.04954147154253	39928.0567198842	0.33702437883267	0.939311687183457	-484	n.s	n.s
V_V_WT:V_V_HT	-0.303141262614919	2.04744342636708	39928.0567198842	-0.14805843165728	0.987987447852944	-483	n.s	n.s
V_V_WT:V_V_HM	0.388268304692184	2.04757979617516	39928.0567198842	0.189623039559905	0.980372604759217	-483	n.s	n.s
V_V_HT:V_V_HM	0.691409567307099	2.04742345994313	39928.0567198842	0.337697394229479	0.93907666581877	-483	n.s	n.s
V_V_WT:V_V_HT	-0.307886382333572	2.04595138478406	39928.0567198842	-0.15048567850798	0.987592847922969	-482	n.s	n.s
V_V_WT:V_V_HM	0.38393920970401	2.0461295536849	39928.0567198842	0.187641691119982	0.980776652967726	-482	n.s	n.s
V_V_HT:V_V_HM	0.691825592037559	2.04592522541189	39928.0567198842	0.338148033684016	0.938919070709938	-482	n.s	n.s
V_V_WT:V_V_HT	-0.312410998969832	2.04502135107502	39928.0567198842	-0.152766619676418	0.987216333265295	-481	n.s	n.s
V_V_WT:V_V_HM	0.379566835802397	2.04524858557888	39928.0567198842	0.185584695414893	0.981191812114271	-481	n.s	n.s
V_V_HT:V_V_HM	0.691977834772264	2.04498795835547	39928.0567198842	0.338377461806052	0.938838765906839	-481	n.s	n.s
V_V_WT:V_V_HT	-0.316701670395404	2.04459031781588	39928.0567198842	-0.15489737363802	0.986859626646766	-480	n.s	n.s
V_V_WT:V_V_HM	0.375149445290668	2.04487213206169	39928.0567198842	0.183458632649286	0.981616284621162	-480	n.s	n.s
V_V_HT:V_V_HM	0.691851115686058	2.04454890820293	39928.0567198842	0.338388146603039	0.93883502483824	-480	n.s	n.s
V_V_WT:V_V_HT	-0.320745545875227	2.04459235373893	39928.0567198842	-0.156875058878452	0.986524242428956	-479	n.s	n.s
V_V_WT:V_V_HM	0.370685448988246	2.04493247765336	39928.0567198842	0.181270263462989	0.982048278708328	-479	n.s	n.s
V_V_HT:V_V_HM	0.691430994863473	2.04454240495528	39928.0567198842	0.338183738907874	0.938906576233657	-479	n.s	n.s
V_V_WT:V_V_HT	-0.324532748551218	2.04496073084309	39928.0567198842	-0.158698767979481	0.986211302857532	-478	n.s	n.s
V_V_WT:V_V_HM	0.366174060906172	2.0453611496817	39928.0567198842	0.179026604158956	0.982486000549782	-478	n.s	n.s
V_V_HT:V_V_HM	0.69070680945735	2.04490197576759	39928.0567198842	0.33777013159669	0.939051240934077	-478	n.s	n.s
V_V_WT:V_V_HT	-0.328056557706405	2.04562940128361	39928.0567198842	-0.16036949679182	0.985921528606833	-477	n.s	n.s
V_V_WT:V_V_HM	0.36161532150635	2.0460904418591	39928.0567198842	0.176734768956636	0.982927691858534	-477	n.s	n.s
V_V_HT:V_V_HM	0.68967187921274	2.04556181496955	39928.0567198842	0.337155237336597	0.939266022620848	-477	n.s	n.s
V_V_WT:V_V_HT	-0.331310892260291	2.04653291525565	39928.0567198842	-0.161888865696013	0.985655447348428	-476	n.s	n.s
V_V_WT:V_V_HM	0.357009442418913	2.04705332390609	39928.0567198842	0.174401632947052	0.98337169879233	-476	n.s	n.s
V_V_HT:V_V_HM	0.688320334679203	2.04645670322762	39928.0567198842	0.336347372311176	0.939547688858835	-476	n.s	n.s
V_V_WT:V_V_HT	-0.334289676588704	2.04760685731314	39928.0567198842	-0.163258720977013	0.985413461876991	-475	n.s	n.s
V_V_WT:V_V_HM	0.352356627187081	2.0481838872494	39928.0567198842	0.172033687688207	0.983816499461788	-475	n.s	n.s
V_V_HT:V_V_HM	0.686646303775792	2.04752244250462	39928.0567198842	0.335354714322866	0.939892974919909	-475	n.s	n.s
V_V_WT:V_V_HT	-0.336987632123944	2.04878906584939	39928.0567198842	-0.164481369869199	0.985195809539323	-474	n.s	n.s
V_V_WT:V_V_HM	0.347657272212154	2.04941859933029	39928.0567198842	0.169637024044655	0.984260705209913	-474	n.s	n.s
V_V_HT:V_V_HM	0.684644904336076	2.04869707042528	39928.0567198842	0.334185524165344	0.940298520179316	-474	n.s	n.s
V_V_WT:V_V_HT	-0.339402724306954	2.05002202281346	39928.0567198842	-0.165560525950427	0.985002392805091	-473	n.s	n.s
V_V_WT:V_V_HM	0.342912511008314	2.05069876482509	39928.0567198842	0.167217397742745	0.984703045981542	-473	n.s	n.s
V_V_HT:V_V_HM	0.682315235315264	2.04992323945618	39928.0567198842	0.332849163413687	0.940760530312669	-473	n.s	n.s
V_V_WT:V_V_HT	-0.341534564316235	2.05125272969752	39928.0567198842	-0.166500480107391	0.984832925996093	-472	n.s	n.s
V_V_WT:V_V_HM	0.338123847357149	2.05197038896079	39928.0567198842	0.164780081221538	0.985142394392821	-472	n.s	n.s
V_V_HT:V_V_HM	0.67965841167339	2.05114809479843	39928.0567198842	0.331355114434183	0.941275134142422	-472	n.s	n.s
V_V_WT:V_V_HT	-0.343386171574857	2.05243460570592	39928.0567198842	-0.167306753949781	0.984686819912077	-471	n.s	n.s
V_V_WT:V_V_HM	0.333293512129957	2.05318612783357	39928.0567198842	0.162329906486185	0.985577753352214	-471	n.s	n.s
V_V_HT:V_V_HM	0.676679683704799	2.05232516490181	39928.0567198842	0.329713680501098	0.94183815835584	-471	n.s	n.s
V_V_WT:V_V_HT	-0.344961409828905	2.05352620849751	39928.0567198842	-0.167984907327431	0.984563401266353	-470	n.s	n.s
V_V_WT:V_V_HM	0.328423917545151	2.05430395979548	39928.0567198842	0.159871140772102	0.986008272980737	-470	n.s	n.s
V_V_HT:V_V_HM	0.67338532737407	2.05341308951563	39928.0567198842	0.327934661959767	0.942445597993466	-470	n.s	n.s
V_V_WT:V_V_HT	-0.34626414611012	2.05449091388739	39928.0567198842	-0.168540120459788	0.98446199676614	-469	n.s	n.s
V_V_WT:V_V_HM	0.323517477179568	2.05528684802627	39928.0567198842	0.157407457499301	0.986433248939222	-469	n.s	n.s
V_V_HT:V_V_HM	0.669781623289655	2.05437530195711	39928.0567198842	0.326026905917135	0.943093777802629	-469	n.s	n.s
V_V_WT:V_V_HT	-0.347298251261137	2.05529716945417	39928.0567198842	-0.168977146673817	0.984381950093426	-468	n.s	n.s
V_V_WT:V_V_HM	0.318576599537587	2.05610299570339	39928.0567198842	0.154941946100615	0.986852113470022	-468	n.s	n.s
V_V_HT:V_V_HM	0.665874850798724	2.0551802825037	39928.0567198842	0.323998267435464	0.943779368177996	-468	n.s	n.s
V_V_WT:V_V_HT	-0.348068422013235	2.05591943963331	39928.0567198842	-0.169300613294126	0.984322573985475	-467	n.s	n.s
V_V_WT:V_V_HM	0.313603840845558	2.05672681308996	39928.0567198842	0.152477149055304	0.987264421875135	-467	n.s	n.s
V_V_HT:V_V_HM	0.661672262858757	2.05580250028507	39928.0567198842	0.321855948111264	0.944499271913851	-467	n.s	n.s
V_V_WT:V_V_HT	-0.348582703917725	2.05634046280743	39928.0567198842	-0.16951604572417	0.984282967834157	-466	n.s	n.s
V_V_WT:V_V_HM	0.308602300507708	2.05714123342898	39928.0567198842	0.150015125598989	0.987669835082207	-466	n.s	n.s
V_V_HT:V_V_HM	0.657185004425465	2.05622466175844	39928.0567198842	0.319607587948806	0.945250262215378	-466	n.s	n.s
V_V_WT:V_V_HT	-0.348850762144683	2.05654992038377	39928.0567198842	-0.169629124334402	0.984262159396444	-465	n.s	n.s
V_V_WT:V_V_HM	0.303575325547685	2.0573363340601	39928.0567198842	0.147557460839953	0.988068111903718	-465	n.s	n.s
V_V_HT:V_V_HM	0.652426087692349	2.05643638690591	39928.0567198842	0.317260524977377	0.946029239642532	-465	n.s	n.s
V_V_WT:V_V_HT	-0.348886129711553	2.05654629315607	39928.0567198842	-0.169646621071746	0.984258938491412	-464	n.s	n.s
V_V_WT:V_V_HM	0.298526789446948	2.057311235755	39928.0567198842	0.145105312341034	0.988459095472111	-464	n.s	n.s
V_V_HT:V_V_HM	0.647412919158507	2.05643605934683	39928.0567198842	0.314822781003043	0.946832912100936	-464	n.s	n.s
V_V_WT:V_V_HT	-0.348706109363147	2.05633638475718	39928.0567198842	-0.169576394187239	0.984271864335228	-463	n.s	n.s
V_V_WT:V_V_HM	0.293461033758039	2.05707360096894	39928.0567198842	0.142659471989631	0.988842698011907	-463	n.s	n.s
V_V_HT:V_V_HM	0.642167143121245	2.05623035358408	39928.0567198842	0.312303114289664	0.947657792247924	-463	n.s	n.s
V_V_WT:V_V_HT	-0.348329400621325	2.05593277516282	39928.0567198842	-0.169426454419814	0.984299444660063	-462	n.s	n.s
V_V_WT:V_V_HM	0.288382543002212	2.05663700705414	39928.0567198842	0.140220438518356	0.989218884953231	-462	n.s	n.s
V_V_HT:V_V_HM	0.636711943623564	2.05583170035951	39928.0567198842	0.309710149674325	0.948500494751818	-462	n.s	n.s
V_V_WT:V_V_HT	-0.347777925973365	2.05535487689114	39928.0567198842	-0.169205780414622	0.984339993068806	-461	n.s	n.s
V_V_WT:V_V_HM	0.283296041796936	2.05602201891464	39928.0567198842	0.137788427940322	0.989587669522627	-461	n.s	n.s
V_V_HT:V_V_HM	0.631073967770301	2.05525934053293	39928.0567198842	0.307053205074675	0.949357475770713	-461	n.s	n.s
V_V_WT:V_V_HT	-0.347077197625148	2.05462837477686	39928.0567198842	-0.168924561680329	0.984391592298488	-460	n.s	n.s
V_V_WT:V_V_HM	0.278206443693655	2.05525559948375	39928.0567198842	0.135363428161216	0.989949100984995	-460	n.s	n.s
V_V_HT:V_V_HM	0.625283641318859	2.05453876927029	39928.0567198842	0.304342585631003	0.950224954004144	-460	n.s	n.s
V_V_WT:V_V_HT	-0.346255502858139	2.05378335644417	39928.0567198842	-0.168593976463823	0.984452143227871	-459	n.s	n.s
V_V_WT:V_V_HM	0.27311873031367	2.0543691779918	39928.0567198842	0.132945301769301	0.990303246758028	-459	n.s	n.s
V_V_HT:V_V_HM	0.619374233171798	2.05369987570607	39928.0567198842	0.301589458371494	0.951098968852183	-459	n.s	n.s
V_V_WT:V_V_HT	-0.34534166585458	2.05285115761347	39928.0567198842	-0.168225379893618	0.984519520980212	-458	n.s	n.s
V_V_WT:V_V_HM	0.268037891125412	2.05339540759375	39928.0567198842	0.130533987820451	0.990650162020312	-458	n.s	n.s
V_V_HT:V_V_HM	0.613379556980031	2.05277380111753	39928.0567198842	0.298805234481318	0.95197559082302	-458	n.s	n.s
V_V_WT:V_V_HT	-0.344364848866246	2.05186346314071	39928.0567198842	-0.167830294292165	0.984591582200705	-457	n.s	n.s
V_V_WT:V_V_HM	0.262968861726058	2.05236723576976	39928.0567198842	0.128129536051295	0.990989885909365	-457	n.s	n.s
V_V_HT:V_V_HM	0.607333710592307	2.05179204448658	39928.0567198842	0.296001591498655	0.95285092257804	-457	n.s	n.s
V_V_WT:V_V_HT	-0.343355572241944	2.05085259705618	39928.0567198842	-0.167420892527723	0.98466608143054	-456	n.s	n.s
V_V_WT:V_V_HM	0.257916341232421	2.05131818850978	39928.0567198842	0.125732001342897	0.991322457448113	-456	n.s	n.s
V_V_HT:V_V_HM	0.601271913474368	2.05078675348188	39928.0567198842	0.293190851000726	0.953720989693664	-456	n.s	n.s
V_V_WT:V_V_HT	-0.342344878811795	2.04984972914106	39928.0567198842	-0.167009744150975	0.984740721068813	-455	n.s	n.s
V_V_WT:V_V_HM	0.252884876146754	2.05028052783487	39928.0567198842	0.123341597753847	0.991647894831946	-455	n.s	n.s
V_V_HT:V_V_HM	0.595229754958562	2.04978893820839	39928.0567198842	0.290385875278857	0.954581783257621	-455	n.s	n.s
V_V_WT:V_V_HT	-0.341364572490996	2.04888461493253	39928.0567198842	-0.166609954510414	0.984813128107589	-454	n.s	n.s
V_V_WT:V_V_HM	0.247878595862282	2.04928497481678	39928.0567198842	0.120958577703154	0.991966213445624	-454	n.s	n.s
V_V_HT:V_V_HM	0.589243168353256	2.04882821374045	39928.0567198842	0.287600084966374	0.95542926280215	-454	n.s	n.s
V_V_WT:V_V_HT	-0.340446675088942	2.04798410595695	39928.0567198842	-0.166235018181385	0.984880881060894	-453	n.s	n.s
V_V_WT:V_V_HM	0.24290138554256	2.04835918289488	39928.0567198842	0.118583394734158	0.992277405221583	-453	n.s	n.s
V_V_HT:V_V_HM	0.583348060631502	2.04793131571048	39928.0567198842	0.284847473231359	0.956259358894431	-453	n.s	n.s
V_V_WT:V_V_HT	-0.339623338087574	2.04717197294636	39928.0567198842	-0.165898782601432	0.98494151474725	-452	n.s	n.s
V_V_WT:V_V_HM	0.237956548889186	2.04752754994633	39928.0567198842	0.116216530954821	0.992581463134216	-452	n.s	n.s
V_V_HT:V_V_HM	0.577579886976763	2.04712192516265	39928.0567198842	0.282142397029367	0.957068040364627	-452	n.s	n.s
V_V_WT:V_V_HT	-0.338926744331759	2.04646755355997	39928.0567198842	-0.16561549863919	0.984992507241824	-451	n.s	n.s
V_V_WT:V_V_HM	0.233047250890816	2.04680983936135	39928.0567198842	0.11385877007682	0.992878347496916	-451	n.s	n.s
V_V_HT:V_V_HM	0.57197399522256	2.04641932008358	39928.0567198842	0.279499899951687	0.957851219216125	-451	n.s	n.s
V_V_WT:V_V_HT	-0.338388872363684	2.04588539245958	39928.0567198842	-0.165399720634825	0.985031291644383	-450	n.s	n.s
V_V_WT:V_V_HM	0.22817645283827	2.04622081337819	39928.0567198842	0.111511158202699	0.993167994535009	-450	n.s	n.s
V_V_HT:V_V_HM	0.566565325201922	2.04583801641789	39928.0567198842	0.276935573909187	0.95860479292182	-450	n.s	n.s
V_V_WT:V_V_HT	-0.338040890434535	2.04543568489142	39928.0567198842	-0.165265959194645	0.985055309596784	-449	n.s	n.s
V_V_WT:V_V_HM	0.223346319034198	2.04577068670952	39928.0567198842	0.109174659938761	0.993450360755005	-449	n.s	n.s
V_V_HT:V_V_HM	0.561387209468754	2.04538821012588	39928.0567198842	0.274464870135437	0.959324841577222	-449	n.s	n.s
V_V_WT:V_V_HT	-0.337913404424705	2.0451237205036	39928.0567198842	-0.165228832386481	0.98506197267592	-448	n.s	n.s
V_V_WT:V_V_HM	0.218558591683123	2.04546456761745	39928.0567198842	0.106850343507881	0.99372540014519	-448	n.s	n.s
V_V_HT:V_V_HM	0.556471996107863	2.04507522130935	39928.0567198842	0.272103436738911	0.960007516809016	-448	n.s	n.s
V_V_WT:V_V_HT	-0.338035183540538	2.04495062671341	39928.0567198842	-0.165302369223368	0.985048773746896	-447	n.s	n.s
V_V_WT:V_V_HM	0.213813871133898	2.04530322692101	39928.0567198842	0.104538959465572	0.993993113632599	-447	n.s	n.s
V_V_HT:V_V_HM	0.551849054674432	2.04490023371514	39928.0567198842	0.269866004011278	0.960649347791602	-447	n.s	n.s
V_V_WT:V_V_HT	-0.338432455895739	2.04491386438929	39928.0567198842	-0.165499614330607	0.985013342631244	-446	n.s	n.s
V_V_WT:V_V_HM	0.20911133006147	2.04528362037599	39928.0567198842	0.102240749389578	0.994253566441574	-446	n.s	n.s
V_V_HT:V_V_HM	0.54754378595724	2.04486078637613	39928.0567198842	0.267765800784702	0.961247380002824	-446	n.s	n.s
V_V_WT:V_V_HT	-0.339128488234583	2.04500766173744	39928.0567198842	-0.165832380278937	0.98495347506996	-445	n.s	n.s
V_V_WT:V_V_HM	0.204448680179627	2.04539935117925	39928.0567198842	0.0999553852707321	0.994506888334824	-445	n.s	n.s
V_V_HT:V_V_HM	0.54357716841422	2.0449512031605	39928.0567198842	0.265814249051084	0.961799228300047	-445	n.s	n.s
V_V_WT:V_V_HT	-0.34014383424556	2.04522326386968	39928.0567198842	-0.16631134617645	0.984867100187076	-444	n.s	n.s
V_V_WT:V_V_HM	0.199822380169086	2.04564094310161	39928.0567198842	0.0976820398726054	0.994753259017161	-444	n.s	n.s
V_V_HT:V_V_HM	0.539966214414638	2.04516283876793	39928.0567198842	0.264021135226538	0.962302994504498	-444	n.s	n.s
V_V_WT:V_V_HT	-0.341497823941123	2.04554856560949	39928.0567198842	-0.166946817925767	0.984752128967947	-443	n.s	n.s
V_V_WT:V_V_HM	0.195228382285889	2.04599547677488	39928.0567198842	0.0954197526348536	0.994992863734002	-443	n.s	n.s
V_V_HT:V_V_HM	0.536726206226972	2.04548371095606	39928.0567198842	0.262395737180476	0.962756923067413	-443	n.s	n.s
V_V_WT:V_V_HT	-0.343207096270732	2.04596927299219	39928.0567198842	-0.167747923099939	0.984606585530028	-442	n.s	n.s
V_V_WT:V_V_HM	0.190661622750116	2.04644779701835	39928.0567198842	0.0931671079164139	0.995225924618331	-442	n.s	n.s
V_V_HT:V_V_HM	0.533868719020819	2.04589965521909	39928.0567198842	0.260945700664703	0.963159692727216	-442	n.s	n.s
V_V_WT:V_V_HT	-0.345287620352189	2.04646837975547	39928.0567198842	-0.1687236527903	0.984428405033876	-441	n.s	n.s
V_V_WT:V_V_HM	0.186116784715467	2.04697998238375	39928.0567198842	0.0909226207960911	0.995452656725484	-441	n.s	n.s
V_V_HT:V_V_HM	0.531404405067648	2.04639380227562	39928.0567198842	0.259678466811578	0.963509996538137	-441	n.s	n.s
V_V_WT:V_V_HT	-0.34775456771714	2.04702665132528	39928.0567198842	-0.169882774849071	0.98421543441791	-440	n.s	n.s
V_V_WT:V_V_HM	0.181588309809458	2.04757185148737	39928.0567198842	0.0886847070482782	0.995673270221305	-440	n.s	n.s
V_V_HT:V_V_HM	0.529342877526618	2.04694705873774	39928.0567198842	0.258601156911718	0.963806558510051	-440	n.s	n.s
V_V_WT:V_V_HT	-0.350619884395596	2.04762449876681	39928.0567198842	-0.171232510944637	0.983965663147177	-439	n.s	n.s
V_V_WT:V_V_HM	0.177069683589632	2.04820290407227	39928.0567198842	0.0864512413480028	0.995888011206516	-439	n.s	n.s
V_V_HT:V_V_HM	0.527689567985231	2.04753997108567	39928.0567198842	0.257718811567539	0.964048600366282	-439	n.s	n.s
V_V_WT:V_V_HT	-0.353894719794956	2.04824125184941	39928.0567198842	-0.17277980290428	0.983676981645316	-438	n.s	n.s
V_V_WT:V_V_HM	0.172554152323635	2.04885157452658	39928.0567198842	0.0842199378759325	0.996097120007724	-438	n.s	n.s
V_V_HT:V_V_HM	0.526448872118601	2.048152001651	39928.0567198842	0.257036036238635	0.964235370981667	-438	n.s	n.s
V_V_WT:V_V_HT	-0.357589335025748	2.04885569615906	39928.0567198842	-0.17453124478025	0.983347182558997	-437	n.s	n.s
V_V_WT:V_V_HM	0.1680347625084	2.04949578968251	39928.0567198842	0.0819883423788006	0.996300829983851	-437	n.s	n.s
V_V_HT:V_V_HM	0.525624097534136	2.0487620626719	39928.0567198842	0.256556926307315	0.964366155574496	-437	n.s	n.s
V_V_WT:V_V_HT	-0.361710457177218	2.04944825710868	39928.0567198842	-0.176491626915974	0.982974228880243	-436	n.s	n.s
V_V_WT:V_V_HM	0.163503760630682	2.05011522741412	39928.0567198842	0.0797534491936409	0.996499399023992	-436	n.s	n.s
V_V_HT:V_V_HM	0.525214217807864	2.04935068926327	39928.0567198842	0.256283231835092	0.964440765568065	-436	n.s	n.s
V_V_WT:V_V_HT	-0.36626301812504	2.05000053205071	39928.0567198842	-0.178664840520139	0.982556085924312	-435	n.s	n.s
V_V_WT:V_V_HM	0.158953036168026	2.05069083296147	39928.0567198842	0.0775119455420185	0.996693081918549	-435	n.s	n.s
V_V_HT:V_V_HM	0.525216054293094	2.04989957390287	39928.0567198842	0.256215504885988	0.964459216757874	-435	n.s	n.s
V_V_WT:V_V_HT	-0.371248324974279	2.05049698724861	39928.0567198842	-0.181052850739579	0.982090924266993	-434	n.s	n.s
V_V_WT:V_V_HM	0.154373835726135	2.05120657112902	39928.0567198842	0.0752600142272192	0.996882142706538	-434	n.s	n.s
V_V_HT:V_V_HM	0.525622160700403	2.0503932552588	39928.0567198842	0.256351877549489	0.964422059461214	-434	n.s	n.s
V_V_WT:V_V_HT	-0.376665881418419	2.05092419948667	39928.0567198842	-0.183656656600325	0.981576947535035	-433	n.s	n.s
V_V_WT:V_V_HM	0.149757133313471	2.05164863981299	39928.0567198842	0.072993557672293	0.997066830109507	-433	n.s	n.s
V_V_HT:V_V_HM	0.526423014731904	2.05081836402381	39928.0567198842	0.256689243653463	0.9643300589716	-433	n.s	n.s
V_V_WT:V_V_HT	-0.382510684135451	2.05127306802136	39928.0567198842	-0.186474775152398	0.981012709131493	-432	n.s	n.s
V_V_WT:V_V_HM	0.14509337812325	2.05200775046195	39928.0567198842	0.0707080068730668	0.997247388319393	-432	n.s	n.s
V_V_HT:V_V_HM	0.527604062258761	2.05116582477573	39928.0567198842	0.257221554632935	0.964184668542536	-432	n.s	n.s
V_V_WT:V_V_HT	-0.38877327344358	2.05153902755502	39928.0567198842	-0.189503230609711	0.980397152672333	-431	n.s	n.s
V_V_WT:V_V_HM	0.14037257158491	2.05227934149849	39928.0567198842	0.068398374795517	0.997424046234717	-431	n.s	n.s
V_V_HT:V_V_HM	0.529145845028472	2.05143106897812	39928.0567198842	0.257939861119514	0.963988034753565	-431	n.s	n.s
V_V_WT:V_V_HT	-0.395443290523574	2.05171946986441	39928.0567198842	-0.192737504484328	0.979729252481414	-430	n.s	n.s
V_V_WT:V_V_HM	0.135584631937906	2.0524609106851	39928.0567198842	0.0660595440488307	0.997596990082949	-430	n.s	n.s
V_V_HT:V_V_HM	0.531027922461479	2.05161146986492	39928.0567198842	0.258834545556739	0.963742408081694	-430	n.s	n.s
V_V_WT:V_V_HT	-0.402509565847379	2.05181364868161	39928.0567198842	-0.196172574495744	0.979008024865639	-429	n.s	n.s
V_V_WT:V_V_HM	0.130719489357415	2.05255191177916	39928.0567198842	0.0636863255965627	0.997766356101647	-429	n.s	n.s
V_V_HT:V_V_HM	0.53322905520474	2.05170624859883	39928.0567198842	0.259895419029355	0.963450135926425	-429	n.s	n.s
V_V_WT:V_V_HT	-0.40995765005635	2.05182448063327	39928.0567198842	-0.199801520025641	0.978232848856695	-428	n.s	n.s
V_V_WT:V_V_HM	0.125767114036323	2.05255560490538	39928.0567198842	0.0612734260332603	0.997932229956569	-428	n.s	n.s
V_V_HT:V_V_HM	0.535724764092651	2.05171826800317	39928.0567198842	0.261110295915064	0.963114077669702	-428	n.s	n.s
V_V_WT:V_V_HT	-0.417772275580021	2.05175639063798	39928.0567198842	-0.203616899884551	0.977403212768544	-427	n.s	n.s
V_V_WT:V_V_HM	0.120717490152184	2.05247682840479	39928.0567198842	0.0588155191237931	0.998094638541058	-427	n.s	n.s
V_V_HT:V_V_HM	0.538489765732204	2.05165188886307	39928.0567198842	0.262466439192376	0.962737231796963	-427	n.s	n.s
V_V_WT:V_V_HT	-0.425937475948772	2.05161507949905	39928.0567198842	-0.207610813648716	0.976518725798973	-426	n.s	n.s
V_V_WT:V_V_HM	0.115560714083682	2.05232175289904	39928.0567198842	0.0563073085009428	0.998253543120439	-426	n.s	n.s
V_V_HT:V_V_HM	0.541498190032468	2.05151273958064	39928.0567198842	0.263950683602949	0.962322723320261	-426	n.s	n.s
V_V_WT:V_V_HT	-0.434434492184228	2.0514090949523	39928.0567198842	-0.21177369899217	0.975579416658562	-425	n.s	n.s
V_V_WT:V_V_HM	0.110287348116463	2.0520994902894	39928.0567198842	0.053743665274684	0.998408828764068	-425	n.s	n.s
V_V_HT:V_V_HM	0.544721840300687	2.05130928174446	39928.0567198842	0.265548372031666	0.961874123583772	-425	n.s	n.s
V_V_WT:V_V_HT	-0.443243864888467	2.05114765809193	39928.0567198842	-0.216095541995642	0.974585504148475	-424	n.s	n.s
V_V_WT:V_V_HM	0.104888068770904	2.051819849321	39928.0567198842	0.0511195311837995	0.998560309071292	-424	n.s	n.s
V_V_HT:V_V_HM	0.548131933659391	2.05105064701575	39928.0567198842	0.267244465394804	0.961395164006775	-424	n.s	n.s
V_V_WT:V_V_HT	-0.452346137651262	2.05083981283299	39928.0567198842	-0.220566294266738	0.973537325149631	-423	n.s	n.s
V_V_WT:V_V_HM	0.0993535523799138	2.05149245500745	39928.0567198842	0.0484298892435133	0.998707725458239	-423	n.s	n.s
V_V_HT:V_V_HM	0.551699690031118	2.05074579106265	39928.0567198842	0.269023928970367	0.960889644441524	-423	n.s	n.s
V_V_WT:V_V_HT	-0.461721848116374	2.05049425473238	39928.0567198842	-0.225175879937608	0.9724353496087	-422	n.s	n.s
V_V_WT:V_V_HM	0.0936744787191106	2.05112656753299	39928.0567198842	0.0456697700677625	0.998850743911543	-422	n.s	n.s
V_V_HT:V_V_HM	0.555396326835494	2.05040332386859	39928.0567198842	0.270871745266	0.960361442602406	-422	n.s	n.s
V_V_WT:V_V_HT	-0.471351538206126	2.05011921795779	39928.0567198842	-0.22991420892862	0.97128019256037	-421	n.s	n.s
V_V_WT:V_V_HM	0.0878415245168427	2.05073096117546	39928.0567198842	0.042834250898759	0.998988951977007	-421	n.s	n.s
V_V_HT:V_V_HM	0.559193062722972	2.05003139794181	39928.0567198842	0.2727729259583	0.959814521297575	-421	n.s	n.s
V_V_WT:V_V_HT	-0.481215399060546	2.0497228995575	39928.0567198842	-0.234770953266138	0.97007268399692	-420	n.s	n.s
V_V_WT:V_V_HM	0.0818456944084188	2.05031435373501	39928.0567198842	0.0399186077292599	0.999121848786943	-420	n.s	n.s
V_V_HT:V_V_HM	0.563061093468936	2.04963813187194	39928.0567198842	0.274712440558808	0.95925295740317	-420	n.s	n.s
V_V_WT:V_V_HT	-0.491291912406639	2.04931524089938	39928.0567198842	-0.239734669709003	0.968814111497621	-419	n.s	n.s
V_V_WT:V_V_HM	0.0756796887069004	2.04988722368444	39928.0567198842	0.0369189523367411	0.999248818173612	-419	n.s	n.s
V_V_HT:V_V_HM	0.566971601113588	2.04923338667449	39928.0567198842	0.276674977482029	0.958681018365929	-419	n.s	n.s
V_V_WT:V_V_HT	-0.501557837473152	2.04890798638983	39928.0567198842	-0.24479275829116	0.967506270148375	-418	n.s	n.s
V_V_WT:V_V_HM	0.0693383931996536	2.04946186011307	39928.0567198842	0.0338324877125687	0.999369129032542	-418	n.s	n.s
V_V_HT:V_V_HM	0.570896230672811	2.04882882586586	39928.0567198842	0.278645157401836	0.958103106090786	-418	n.s	n.s
V_V_WT:V_V_HT	-0.511988608386798	2.04851416747708	39928.0567198842	-0.249931690253993	0.966151441686568	-417	n.s	n.s
V_V_WT:V_V_HM	0.0628190717127102	2.04905182506768	39928.0567198842	0.0306576295163425	0.999481946613278	-417	n.s	n.s
V_V_HT:V_V_HM	0.574807680099554	2.04843740266798	39928.0567198842	0.280607881573974	0.957523656154294	-417	n.s	n.s
V_V_WT:V_V_HT	-0.522558827988346	2.04814714747208	39928.0567198842	-0.255137346275785	0.964752335832163	-416	n.s	n.s
V_V_WT:V_V_HM	0.0561210847279606	2.04867096921679	39928.0567198842	0.0273938985670382	0.99958635487034	-416	n.s	n.s
V_V_HT:V_V_HM	0.578679912716323	2.04807240909533	39928.0567198842	0.282548561343071	0.956947066215829	-416	n.s	n.s
V_V_WT:V_V_HT	-0.533242925338848	2.04781892156205	39928.0567198842	-0.260395545584713	0.963311966815015	-415	n.s	n.s
V_V_WT:V_V_HM	0.0492447084821308	2.04833168967916	39928.0567198842	0.0240413741242485	0.999681389852683	-415	n.s	n.s
V_V_HT:V_V_HM	0.582487633820942	2.04774578206402	39928.0567198842	0.284453099072593	0.956377694342657	-415	n.s	n.s
V_V_WT:V_V_HT	-0.544015309359698	2.04754100347416	39928.0567198842	-0.265692022009152	0.961833667191157	-414	n.s	n.s
V_V_WT:V_V_HM	0.0421926414014107	2.04804583289479	39928.0567198842	0.0206014146381548	0.999766033519986	-414	n.s	n.s
V_V_HT:V_V_HM	0.586207950761118	2.04746898772313	39928.0567198842	0.286308586003545	0.955819639516455	-414	n.s	n.s
V_V_WT:V_V_HT	-0.554850566514024	2.04732406709004	39928.0567198842	-0.271012574625111	0.960321050027901	-413	n.s	n.s
V_V_WT:V_V_HM	0.0349700822946398	2.04782432730047	39928.0567198842	0.0170767002952538	0.999839237967445	-413	n.s	n.s
V_V_HT:V_V_HM	0.589820648808638	2.0472526643149	39928.0567198842	0.288103495523361	0.955276666514113	-413	n.s	n.s
V_V_WT:V_V_HT	-0.565723335430673	2.04717607391724	39928.0567198842	-0.276343272392868	0.958777948377818	-412	n.s	n.s
V_V_WT:V_V_HM	0.0275827351929144	2.04767527097359	39928.0567198842	0.0134702682519577	0.999899967446636	-412	n.s	n.s
V_V_HT:V_V_HM	0.593306070623554	2.04710475537061	39928.0567198842	0.289826922177288	0.9547524194334	-412	n.s	n.s
V_V_WT:V_V_HT	-0.576608489943816	2.04710210755471	39928.0567198842	-0.28167060539671	0.957208362129206	-411	n.s	n.s
V_V_WT:V_V_HM	0.0200368601076772	2.04760376433578	39928.0567198842	0.00978551634680009	0.999947208172477	-411	n.s	n.s
V_V_HT:V_V_HM	0.596645350051514	2.04703034437783	39928.0567198842	0.291468737476315	0.954250361496516	-411	n.s	n.s
V_V_WT:V_V_HT	-0.587481870007047	2.04710547744887	39928.0567198842	-0.286981729314297	0.955616370100189	-410	n.s	n.s
V_V_WT:V_V_HM	0.0123409564058024	2.04761304263594	39928.0567198842	0.00602699638497886	0.999979973353382	-410	n.s	n.s
V_V_HT:V_V_HM	0.599822826412856	2.04703275428649	39928.0567198842	0.293020629570693	0.953773440855808	-410	n.s	n.s
V_V_WT:V_V_HT	-0.598319907187084	2.04718690669148	39928.0567198842	-0.292264426482703	0.954006120210323	-409	n.s	n.s
V_V_WT:V_V_HM	0.00450466112993828	2.0477036509569	39928.0567198842	0.00219985989077727	0.999997331911606	-409	n.s	n.s
V_V_HT:V_V_HM	0.602824568317	2.04711273709287	39928.0567198842	0.294475510505141	0.953324253011908	-409	n.s	n.s
V_V_WT:V_V_HT	-0.609100452074054	2.04734539914892	39928.0567198842	-0.29750742220988	0.952381708738019	-408	n.s	n.s
V_V_WT:V_V_HM	-0.00346006385486994	2.0478743391719	39928.0567198842	-0.00168958797358098	0.999998426118504	-408	n.s	n.s
V_V_HT:V_V_HM	0.605640388219218	2.04726933681219	39928.0567198842	0.295828388248253	0.952904754573004	-408	n.s	n.s
V_V_WT:V_V_HT	-0.619801714411804	2.04757707145988	39928.0567198842	-0.302700065873417	0.950747250932989	-407	n.s	n.s
V_V_WT:V_V_HM	-0.0115406755300553	2.04812087201964	39928.0567198842	-0.00563476291254	0.999982495157027	-407	n.s	n.s
V_V_HT:V_V_HM	0.608261038881766	2.04749872460538	39928.0567198842	0.297075173513965	0.95251661634627	-407	n.s	n.s
V_V_WT:V_V_HT	-0.63040190216184	2.04787481966553	39928.0567198842	-0.307832244484945	0.94910688584041	-406	n.s	n.s
V_V_WT:V_V_HM	-0.0197246355011673	2.04843569276744	39928.0567198842	-0.00962912117320084	0.999948882115418	-406	n.s	n.s
V_V_HT:V_V_HM	0.610677266660704	2.04779386579537	39928.0567198842	0.298212274614621	0.952161340460471	-406	n.s	n.s
V_V_WT:V_V_HT	-0.640879221569908	2.04822847703385	39928.0567198842	-0.312894400578788	0.947464749263905	-405	n.s	n.s
V_V_WT:V_V_HM	-0.0279993980008403	2.04880809041405	39928.0567198842	-0.0136661887132541	0.999897036558296	-405	n.s	n.s
V_V_HT:V_V_HM	0.612879823569092	2.04814467626776	39928.0567198842	0.299236587468964	0.951840257054667	-405	n.s	n.s
V_V_WT:V_V_HT	-0.65121188511763	2.04862506009092	39928.0567198842	-0.317877535427947	0.945824950981404	-404	n.s	n.s
V_V_WT:V_V_HM	-0.0363524227528401	2.04922445782704	39928.0567198842	-0.0177396002736506	0.999826515591076	-404	n.s	n.s
V_V_HT:V_V_HM	0.614859462364785	2.04853826667689	39928.0567198842	0.300145460969202	0.951554529462212	-404	n.s	n.s
V_V_WT:V_V_HT	-0.661378096210115	2.04904910162329	39928.0567198842	-0.322773180831128	0.944191562542893	-403	n.s	n.s
V_V_WT:V_V_HM	-0.0447711684361183	2.04966863949325	39928.0567198842	-0.0218431250659069	0.999736983652757	-403	n.s	n.s
V_V_HT:V_V_HM	0.616606927773982	2.04895927323563	39928.0567198842	0.300936644192182	0.95130516599003	-403	n.s	n.s
V_V_WT:V_V_HT	-0.671356701669997	2.04948361203555	39928.0567198842	-0.327573588648121	0.942568532012954	-402	n.s	n.s
V_V_WT:V_V_HM	-0.0532425386412744	2.05012292665704	39928.0567198842	-0.0259704127732928	0.999628219080973	-402	n.s	n.s
V_V_HT:V_V_HM	0.618114163028747	2.04939081404125	39928.0567198842	0.301608731137948	0.951092875273252	-402	n.s	n.s
V_V_WT:V_V_HT	-0.681129092952152	2.04991224249858	39928.0567198842	-0.332272318214922	0.940959457145765	-401	n.s	n.s
V_V_WT:V_V_HM	-0.0617512243663846	2.05057029154172	39928.0567198842	-0.0301141709801896	0.99950014598878	-401	n.s	n.s
V_V_HT:V_V_HM	0.619377868585799	2.04981664168171	39928.0567198842	0.302162572003343	0.950917614754712	-401	n.s	n.s
V_V_WT:V_V_HT	-0.690677970328847	2.05031879274108	39928.0567198842	-0.336863697866944	0.939367737443676	-400	n.s	n.s
V_V_WT:V_V_HM	-0.0702808459633362	2.05099388627744	39928.0567198842	-0.0342667262118934	0.999352836018195	-400	n.s	n.s
V_V_HT:V_V_HM	0.620397124365485	2.05022065230085	39928.0567198842	0.302600173141973	0.950778933467704	-400	n.s	n.s
V_V_WT:V_V_HT	-0.699989403537207	2.05068948746961	39928.0567198842	-0.341343439762272	0.937796334543692	-399	n.s	n.s
V_V_WT:V_V_HM	-0.0788124748330963	2.05137939440304	39928.0567198842	-0.0384192583040112	0.999186550391337	-399	n.s	n.s
V_V_HT:V_V_HM	0.621176928704099	2.05058915089117	39928.0567198842	0.302926077822142	0.950675533059691	-399	n.s	n.s
V_V_WT:V_V_HT	-0.709052866046318	2.05101348130984	39928.0567198842	-0.345708535076764	0.936247776160336	-398	n.s	n.s
V_V_WT:V_V_HM	-0.0873247056596064	2.05171555549433	39928.0567198842	-0.0425617992834133	0.999001766370324	-398	n.s	n.s
V_V_HT:V_V_HM	0.621728160386728	2.05091135331366	39928.0567198842	0.303147261524591	0.950605300738739	-398	n.s	n.s
V_V_WT:V_V_HT	-0.717859187350634	2.05128142336679	39928.0567198842	-0.349956460958148	0.934724413084387	-397	n.s	n.s
V_V_WT:V_V_HM	-0.095795210855024	2.05199268693184	39928.0567198842	-0.046683992328578	0.998799163600665	-397	n.s	n.s
V_V_HT:V_V_HM	0.622063976495617	2.05117795721158	39928.0567198842	0.303271578318473	0.950565806299933	-397	n.s	n.s
V_V_WT:V_V_HT	-0.726401929645342	2.05148689151298	39928.0567198842	-0.354085581853081	0.933228261085545	-396	n.s	n.s
V_V_WT:V_V_HM	-0.104199939391282	2.05220416378421	39928.0567198842	-0.0507746457346331	0.998579655853125	-396	n.s	n.s
V_V_HT:V_V_HM	0.62220199025408	2.05138256956296	39928.0567198842	0.303308607319716	0.950554039675843	-396	n.s	n.s
V_V_WT:V_V_HT	-0.7346753338961	2.05162470302735	39928.0567198842	-0.358094408208296	0.931761255393331	-395	n.s	n.s
V_V_WT:V_V_HM	-0.112514404595315	2.05234467584675	39928.0567198842	-0.0548223726352856	0.998344367715045	-395	n.s	n.s
V_V_HT:V_V_HM	0.622160929300799	2.05152002528512	39928.0567198842	0.303268270176563	0.95056685745813	-395	n.s	n.s
V_V_WT:V_V_HT	-0.742673642420724	2.05169042026453	39928.0567198842	-0.361981337479253	0.930325343067584	-394	n.s	n.s
V_V_WT:V_V_HM	-0.120714123627129	2.05240971672914	39928.0567198842	-0.0588158020512138	0.998094620227441	-394	n.s	n.s
V_V_HT:V_V_HM	0.621959518793598	2.05158589539154	39928.0567198842	0.303160360085678	0.950601140117216	-394	n.s	n.s
V_V_WT:V_V_HT	-0.750391710121972	2.05168109954722	39928.0567198842	-0.365744808141759	0.928922426145557	-393	n.s	n.s
V_V_WT:V_V_HM	-0.128774333481971	2.05239635461232	39928.0567198842	-0.0627434039202896	0.997831936096099	-393	n.s	n.s
V_V_HT:V_V_HM	0.621617376640003	2.05157723266877	39928.0567198842	0.302994869869646	0.950653694496658	-393	n.s	n.s
V_V_WT:V_V_HT	-0.757827425112976	2.0515977567424	39928.0567198842	-0.369384019173563	0.927554088166615	-392	n.s	n.s
V_V_WT:V_V_HM	-0.136668925523497	2.05230577142177	39928.0567198842	-0.0665928671188293	0.997558080653791	-392	n.s	n.s
V_V_HT:V_V_HM	0.62115849958951	2.05149502644044	39928.0567198842	0.302783331952448	0.950720834622028	-392	n.s	n.s
V_V_WT:V_V_HT	-0.764982170267243	2.05144578423371	39928.0567198842	-0.372899043273031	0.926221538426148	-391	n.s	n.s
V_V_WT:V_V_HM	-0.144370401105694	2.05214368736429	39928.0567198842	-0.070351019762714	0.997275074559344	-391	n.s	n.s
V_V_HT:V_V_HM	0.620611769161495	2.05134461848627	39928.0567198842	0.302539009568981	0.95079832781026	-391	n.s	n.s
V_V_WT:V_V_HT	-0.771860089449509	2.0512339939477	39928.0567198842	-0.376290609324404	0.924925682522647	-390	n.s	n.s
V_V_WT:V_V_HM	-0.151850274984394	2.05191936814749	39928.0567198842	-0.0740040166010457	0.996985183875095	-390	n.s	n.s
V_V_HT:V_V_HM	0.620009814465053	2.05113475144946	39928.0567198842	0.30227649062399	0.950881529876747	-390	n.s	n.s
V_V_WT:V_V_HT	-0.778465876168071	2.05097198408898	39928.0567198842	-0.379559487992644	0.92366735146927	-389	n.s	n.s
V_V_WT:V_V_HM	-0.159079879770828	2.05164290640243	39928.0567198842	-0.077537801180896	0.996690879057916	-389	n.s	n.s
V_V_HT:V_V_HM	0.619385996397214	2.05087494821306	39928.0567198842	0.302010611098882	0.950965730884636	-389	n.s	n.s
V_V_WT:V_V_HT	-0.784804636087526	2.05066984275434	39928.0567198842	-0.382706479475713	0.922447307584826	-388	n.s	n.s
V_V_WT:V_V_HM	-0.166030509601801	2.05132491129327	39928.0567198842	-0.0809381822878201	0.996394814617552	-388	n.s	n.s
V_V_HT:V_V_HM	0.618774126485756	2.05057521764543	39928.0567198842	0.301756366292314	0.95104618502577	-388	n.s	n.s
V_V_WT:V_V_HT	-0.79088348354667	2.05033981870307	39928.0567198842	-0.385732880146149	0.921266063074396	-387	n.s	n.s
V_V_WT:V_V_HM	-0.172673328680805	2.05097822092694	39928.0567198842	-0.0841907178335444	0.996099822412642	-387	n.s	n.s
V_V_HT:V_V_HM	0.618210154865846	2.05024771931839	39928.0567198842	0.301529492773377	0.951117926273448	-387	n.s	n.s
V_V_WT:V_V_HT	-0.796711693540155	2.04999616668273	39928.0567198842	-0.38864057723063	0.920123838309393	-386	n.s	n.s
V_V_WT:V_V_HM	-0.178979588957875	2.05061773361861	39928.0567198842	-0.0872808159334698	0.995808884050486	-386	n.s	n.s
V_V_HT:V_V_HM	0.6177321045823	2.04990661101447	39928.0567198842	0.30134646196228	0.951175768359962	-386	n.s	n.s
V_V_WT:V_V_HT	-0.80230036049348	2.04965435664831	39928.0567198842	-0.391432027498256	0.919020565524545	-385	n.s	n.s
V_V_WT:V_V_HM	-0.184920948435768	2.05025958427258	39928.0567198842	-0.0901939197623002	0.995525090249182	-385	n.s	n.s
V_V_HT:V_V_HM	0.617379412057778	2.04956726286806	39928.0567198842	0.301224274627537	0.95121436488423	-385	n.s	n.s
V_V_WT:V_V_HT	-0.80766188038188	2.04932982847859	39928.0567198842	-0.394110244802069	0.917955890147077	-384	n.s	n.s
V_V_WT:V_V_HM	-0.190469610230178	2.04991985484743	39928.0567198842	-0.0929156375454269	0.995251599891709	-384	n.s	n.s
V_V_HT:V_V_HM	0.617192270151708	2.04924501865561	39928.0567198842	0.301180319841213	0.951228245875745	-384	n.s	n.s
V_V_WT:V_V_HT	-0.812808897012329	2.04903566808782	39928.0567198842	-0.396678744870678	0.916929190197787	-383	n.s	n.s
V_V_WT:V_V_HM	-0.195597903780707	2.04961218086582	39928.0567198842	-0.0954316653690458	0.994991616578582	-383	n.s	n.s
V_V_HT:V_V_HM	0.61721099323161	2.04895288215241	39928.0567198842	0.301232399538263	0.951211798825012	-383	n.s	n.s
V_V_WT:V_V_HT	-0.817754051005801	2.04878182272749	39928.0567198842	-0.399141598160582	0.915939553529705	-382	n.s	n.s
V_V_WT:V_V_HM	-0.20027815095675	2.0493469412602	39928.0567198842	-0.0977277916805992	0.994748356013632	-382	n.s	n.s
V_V_HT:V_V_HM	0.61747590004905	2.04870073618588	39928.0567198842	0.301398778817555	0.951159238213244	-382	n.s	n.s
V_V_WT:V_V_HT	-0.822509983567057	2.04857487681752	39928.0567198842	-0.401503500250297	0.914985747886788	-381	n.s	n.s
V_V_WT:V_V_HM	-0.204482677953799	2.04913102490237	39928.0567198842	-0.0997899477723936	0.994525006524216	-381	n.s	n.s
V_V_HT:V_V_HM	0.618027305613268	2.04849511985392	39928.0567198842	0.301698207441832	0.951064580462247	-381	n.s	n.s
V_V_WT:V_V_HT	-0.827089280189598	2.04841828184619	39928.0567198842	-0.403769721994554	0.914066239612503	-380	n.s	n.s
V_V_WT:V_V_HM	-0.208184178419048	2.04896806339033	39928.0567198842	-0.101604403767317	0.994324671062558	-380	n.s	n.s
V_V_HT:V_V_HM	0.61890510177052	2.04833945801611	39928.0567198842	0.302149675117791	0.950921699203777	-380	n.s	n.s
V_V_WT:V_V_HT	-0.831504200647552	2.04831365567329	39928.0567198842	-0.405945738995833	0.913179344427333	-379	n.s	n.s
V_V_WT:V_V_HM	-0.211357250473229	2.04885975963747	39928.0567198842	-0.103158476064085	0.99415024792902	-379	n.s	n.s
V_V_HT:V_V_HM	0.620146950174294	2.0482353563579	39928.0567198842	0.302771333503888	0.950724641553501	-379	n.s	n.s
V_V_WT:V_V_HT	-0.835766496884262	2.04826071125673	39928.0567198842	-0.408037166504781	0.912323257122806	-378	n.s	n.s
V_V_WT:V_V_HM	-0.21397852906216	2.04880581401629	39928.0567198842	-0.104440610036486	0.994004376584419	-378	n.s	n.s
V_V_HT:V_V_HM	0.621787967822097	2.04818253046131	39928.0567198842	0.303580349199665	0.950467649396926	-378	n.s	n.s
V_V_WT:V_V_HT	-0.839887585126587	2.04825628016674	39928.0567198842	-0.410050047574229	0.911495936314614	-377	n.s	n.s
V_V_WT:V_V_HM	-0.216025562598037	2.04880292571276	39928.0567198842	-0.105439893650525	0.993889451562235	-377	n.s	n.s
V_V_HT:V_V_HM	0.623862022528553	2.04817783252371	39928.0567198842	0.304593679621973	0.950144886342835	-377	n.s	n.s
V_V_WT:V_V_HT	-0.843877710595838	2.04829546179119	39928.0567198842	-0.411990226184403	0.910695364557471	-376	n.s	n.s
V_V_WT:V_V_HM	-0.217478435011118	2.04884597286711	39928.0567198842	-0.10614679575292	0.993807499854867	-376	n.s	n.s
V_V_HT:V_V_HM	0.626399275584709	2.04821639598596	39928.0567198842	0.305826706988728	0.949750845233497	-376	n.s	n.s
V_V_WT:V_V_HT	-0.847745478059737	2.04837222108989	39928.0567198842	-0.413863002696196	0.909919697086289	-375	n.s	n.s
V_V_WT:V_V_HM	-0.218320442465675	2.04892863055542	39928.0567198842	-0.106553463702878	0.99376010950904	-375	n.s	n.s
V_V_HT:V_V_HM	0.629425035594082	2.04829223027011	39928.0567198842	0.307292595408165	0.949280532702191	-375	n.s	n.s
V_V_WT:V_V_HT	-0.851497568678252	2.04847973094203	39928.0567198842	-0.415672928472998	0.909167355111529	-374	n.s	n.s
V_V_WT:V_V_HM	-0.218538298035368	2.04904372903521	39928.0567198842	-0.106653799008119	0.993748389588492	-374	n.s	n.s
V_V_HT:V_V_HM	0.632959270642883	2.04839856069503	39928.0567198842	0.309002009075869	0.948729546441542	-374	n.s	n.s
V_V_WT:V_V_HT	-0.855138476118929	2.04861077066035	39928.0567198842	-0.417423596695865	0.908437121702695	-373	n.s	n.s
V_V_WT:V_V_HM	-0.218122305074791	2.04918367082091	39928.0567198842	-0.106443511228747	0.993772940279754	-373	n.s	n.s
V_V_HT:V_V_HM	0.637016171044133	2.04852822418182	39928.0567198842	0.310962848119194	0.948094156079169	-373	n.s	n.s
V_V_WT:V_V_HT	-0.85867028896713	2.0487581603949	39928.0567198842	-0.419117446639784	0.907728232935311	-372	n.s	n.s
V_V_WT:V_V_HM	-0.217066514438855	2.04934088530721	39928.0567198842	-0.105920159986617	0.993833832809732	-372	n.s	n.s
V_V_HT:V_V_HM	0.641603774528285	2.04867410058088	39928.0567198842	0.313180009620058	0.947371387137292	-372	n.s	n.s
V_V_WT:V_V_HT	-0.862092487458118	2.04891520825713	39928.0567198842	-0.420755570549667	0.907040468630789	-371	n.s	n.s
V_V_WT:V_V_HM	-0.21536885309198	2.04950829675065	39928.0567198842	-0.105083181870223	0.993930600122946	-371	n.s	n.s
V_V_HT:V_V_HM	0.64672363436612	2.04882955664718	39928.0567198842	0.315655166271837	0.946559112085605	-371	n.s	n.s
V_V_WT:V_V_HT	-0.86540226872596	2.04907572435793	39928.0567198842	-0.422337866013775	0.906374097930503	-370	n.s	n.s
V_V_WT:V_V_HM	-0.213030559237401	2.04967934655472	39928.0567198842	-0.103933602880607	0.994062272754852	-370	n.s	n.s
V_V_HT:V_V_HM	0.652371709488554	2.04898845878639	39928.0567198842	0.318387205496976	0.945655936377411	-370	n.s	n.s
V_V_WT:V_V_HT	-0.868595860309964	2.04923308752532	39928.0567198842	-0.423863866730207	0.905729535799039	-369	n.s	n.s
V_V_WT:V_V_HM	-0.210054211879566	2.04984703981051	39928.0567198842	-0.102473115213018	0.994227492751544	-369	n.s	n.s
V_V_HT:V_V_HM	0.658541648430393	2.04914424269218	39928.0567198842	0.321373983690477	0.944660648736379	-369	n.s	n.s
V_V_WT:V_V_HT	-0.871666980278591	2.04938181280134	39928.0567198842	-0.425331665790033	0.905107801910027	-368	n.s	n.s
V_V_WT:V_V_HM	-0.206445837145494	2.05000556326081	39928.0567198842	-0.100705013120605	0.994424419577376	-368	n.s	n.s
V_V_HT:V_V_HM	0.665221143133082	2.04929147334721	39928.0567198842	0.324610311312398	0.943572922282788	-368	n.s	n.s
V_V_WT:V_V_HT	-0.874606801527713	2.0495178903084	39928.0567198842	-0.426737822423257	0.904510568252416	-367	n.s	n.s
V_V_WT:V_V_HM	-0.202214906877932	2.05015063919131	39928.0567198842	-0.0986341701006404	0.994650755544427	-367	n.s	n.s
V_V_HT:V_V_HM	0.672391894649801	2.04942618162992	39928.0567198842	0.32808788170894	0.942393395483982	-367	n.s	n.s
V_V_WT:V_V_HT	-0.877405473739207	2.04963760091044	39928.0567198842	-0.428078345825363	0.903939746995945	-366	n.s	n.s
V_V_WT:V_V_HM	-0.197372274551295	2.05027830966443	39928.0567198842	-0.0962660891552811	0.994903876530727	-366	n.s	n.s
V_V_HT:V_V_HM	0.68003319918785	2.04954468460659	39928.0567198842	0.331797205640521	0.941123073794054	-366	n.s	n.s
V_V_WT:V_V_HT	-0.880051091649322	2.04973861669447	39928.0567198842	-0.429347959042966	0.903397806129667	-365	n.s	n.s
V_V_WT:V_V_HM	-0.191931539903634	2.05038607234376	39928.0567198842	-0.0936075125033601	0.995180793481082	-365	n.s	n.s
V_V_HT:V_V_HM	0.68811955174573	2.04964468076476	39928.0567198842	0.335726264265951	0.939763839563381	-365	n.s	n.s
V_V_WT:V_V_HT	-0.882531243146383	2.0498185714019	39928.0567198842	-0.430541149084626	0.902887323654155	-364	n.s	n.s
V_V_WT:V_V_HM	-0.185906995534212	2.05047140936075	39928.0567198842	-0.0906654902309368	0.995478281670353	-364	n.s	n.s
V_V_HT:V_V_HM	0.696624247612176	2.0497238265984	39928.0567198842	0.339862491996423	0.938317824112776	-364	n.s	n.s
V_V_WT:V_V_HT	-0.884833510961525	2.04987450864066	39928.0567198842	-0.431652526645783	0.902410831175493	-363	n.s	n.s
V_V_WT:V_V_HM	-0.179312929383578	2.05053121953705	39928.0567198842	-0.0874470613639629	0.995792936970117	-363	n.s	n.s
V_V_HT:V_V_HM	0.705520581577957	2.04977918718834	39928.0567198842	0.34419345556226	0.936787201648938	-363	n.s	n.s
V_V_WT:V_V_HT	-0.886945032341904	2.04990342507813	39928.0567198842	-0.432676496605248	0.901970951677671	-362	n.s	n.s
V_V_WT:V_V_HM	-0.172164261149038	2.05056237839291	39928.0567198842	-0.0839595337177543	0.996121170590381	-362	n.s	n.s
V_V_HT:V_V_HM	0.714780771192836	2.04980777690742	39928.0567198842	0.348706244188047	0.935174429327216	-362	n.s	n.s
V_V_WT:V_V_HT	-0.88885115602744	2.0499040312938	39928.0567198842	-0.43360622861278	0.901570840134362	-361	n.s	n.s
V_V_WT:V_V_HM	-0.164478441957479	2.050563552121	39928.0567198842	-0.080211335945843	0.996459159785716	-361	n.s	n.s
V_V_HT:V_V_HM	0.72437271406992	2.04980831243924	39928.0567198842	0.353385587166407	0.933482962976512	-361	n.s	n.s
V_V_WT:V_V_HT	-0.890536783259866	2.0498751575917	39928.0567198842	-0.434434643476588	0.901213758148466	-360	n.s	n.s
V_V_WT:V_V_HM	-0.156273550058043	2.05053355429708	39928.0567198842	-0.0762111645188916	0.996802964447975	-360	n.s	n.s
V_V_HT:V_V_HM	0.734263233201833	2.04977962586497	39928.0567198842	0.358215694963788	0.931716650295546	-360	n.s	n.s
V_V_WT:V_V_HT	-0.891986815359141	2.04981518346086	39928.0567198842	-0.435154750806914	0.90090292366516	-359	n.s	n.s
V_V_WT:V_V_HM	-0.147567664958777	2.05047075725916	39928.0567198842	-0.0719677003128926	0.997148579045932	-359	n.s	n.s
V_V_HT:V_V_HM	0.744419150400341	2.04972009682564	39928.0567198842	0.36318088091794	0.929879530938948	-359	n.s	n.s
V_V_WT:V_V_HT	-0.893185855020528	2.04972265038801	39928.0567198842	-0.435759372055262	0.900641624805809	-358	n.s	n.s
V_V_WT:V_V_HM	-0.138379387083949	2.05037372205765	39928.0567198842	-0.0674898364114219	0.99749193875917	-358	n.s	n.s
V_V_HT:V_V_HM	0.754806467936584	2.04962826281861	39928.0567198842	0.368265056463745	0.927976042096235	-358	n.s	n.s
V_V_WT:V_V_HT	-0.894117072899751	2.04959869431856	39928.0567198842	-0.436240067569433	0.900433678574361	-357	n.s	n.s
V_V_WT:V_V_HM	-0.12872987763118	2.0502437004557	39928.0567198842	-0.0627875981779961	0.997828884148316	-357	n.s	n.s
V_V_HT:V_V_HM	0.765387195268537	2.04950524144294	39928.0567198842	0.373449737913172	0.926011801889684	-357	n.s	n.s
V_V_WT:V_V_HT	-0.89476234717417	2.04944709626477	39928.0567198842	-0.436587189200893	0.900283403236589	-356	n.s	n.s
V_V_WT:V_V_HM	-0.118642747318844	2.05008468278231	39928.0567198842	-0.0578721202666738	0.998155215798554	-356	n.s	n.s
V_V_HT:V_V_HM	0.776119599855286	2.04935478146972	39928.0567198842	0.378714123524615	0.923993645961084	-356	n.s	n.s
V_V_WT:V_V_HT	-0.895103312005319	2.04927184028763	39928.0567198842	-0.436790910023769	0.900195164864449	-355	n.s	n.s
V_V_WT:V_V_HM	-0.108142100489997	2.04990088093855	39928.0567198842	-0.0527547948759769	0.99846679956163	-355	n.s	n.s
V_V_HT:V_V_HM	0.786961211515292	2.04918083192091	39928.0567198842	0.384036976755045	0.921928955075122	-355	n.s	n.s
V_V_WT:V_V_HT	-0.895121598458695	2.04907639032789	39928.0567198842	-0.436841497312581	0.900173248771433	-354	n.s	n.s
V_V_WT:V_V_HM	-0.0972520293620964	2.0496959816739	39928.0567198842	-0.0474470507975893	0.99875961173741	-354	n.s	n.s
V_V_HT:V_V_HM	0.79786956909659	2.04898682239992	39928.0567198842	0.389397120749693	0.919825475925552	-354	n.s	n.s
V_V_WT:V_V_HT	-0.894798825594998	2.04886417354674	39928.0567198842	-0.436729206917623	0.900221893990359	-353	n.s	n.s
V_V_WT:V_V_HM	-0.0859969528856538	2.04947364083524	39928.0567198842	-0.0419605069185503	0.999029758558197	-353	n.s	n.s
V_V_HT:V_V_HM	0.808801872709336	2.048776144865	39928.0567198842	0.394773179459599	0.917691424849365	-353	n.s	n.s
V_V_WT:V_V_HT	-0.894116548990529	2.04864023029304	39928.0567198842	-0.436443908388264	0.900345443558391	-352	n.s	n.s
V_V_WT:V_V_HM	-0.0744025578873727	2.04923917542217	39928.0567198842	-0.0363074055872687	0.999273489039618	-352	n.s	n.s
V_V_HT:V_V_HM	0.819713991103081	2.0485537974585	39928.0567198842	0.400142770045894	0.915535815743844	-352	n.s	n.s
V_V_WT:V_V_HT	-0.893056313121258	2.04840937770503	39928.0567198842	-0.435975505112074	0.900548149216823	-351	n.s	n.s
V_V_WT:V_V_HM	-0.0624948522659285	2.04899767253343	39928.0567198842	-0.030500206566198	0.999487251856538	-351	n.s	n.s
V_V_HT:V_V_HM	0.830561460855335	2.04832455617659	39928.0567198842	0.405483329461061	0.913368138230656	-351	n.s	n.s
V_V_WT:V_V_HT	-0.89159984653005	2.04817608190956	39928.0567198842	-0.435314060351096	0.900834102734781	-350	n.s	n.s
V_V_WT:V_V_HM	-0.0503000165132079	2.04875385471634	39928.0567198842	-0.0245515176932625	0.999667727248963	-350	n.s	n.s
V_V_HT:V_V_HM	0.841299830016841	2.04809284810999	39928.0567198842	0.410772309855584	0.911198269546295	-350	n.s	n.s
V_V_WT:V_V_HT	-0.88972962670128	2.0479460130328	39928.0567198842	-0.43444974674097	0.901207242998126	-349	n.s	n.s
V_V_WT:V_V_HM	-0.0378449449943917	2.04851367262137	39928.0567198842	-0.0184743433740247	0.999811848534905	-349	n.s	n.s
V_V_HT:V_V_HM	0.851884681706883	2.04786430098123	39928.0567198842	0.41598688023357	0.909036582893728	-349	n.s	n.s
V_V_WT:V_V_HT	-0.887428639449657	2.04772479015594	39928.0567198842	-0.433373001936494	0.901671273461216	-348	n.s	n.s
V_V_WT:V_V_HM	-0.0251567776770725	2.04828301286644	39928.0567198842	-0.0122818856178801	0.999916838434894	-348	n.s	n.s
V_V_HT:V_V_HM	0.862271861772566	2.04764449357231	39928.0567198842	0.421104280786676	0.906893784710974	-348	n.s	n.s
V_V_WT:V_V_HT	-0.884681179200873	2.04751887987925	39928.0567198842	-0.43207473586424	0.902229557613565	-347	n.s	n.s
V_V_WT:V_V_HM	-0.012262973998513	2.0480686160362	39928.0567198842	-0.00598757966529779	0.999980234443826	-347	n.s	n.s
V_V_HT:V_V_HM	0.872418205202355	2.0474398514793	39928.0567198842	0.426101994924062	0.904780816738409	-347	n.s	n.s
V_V_WT:V_V_HT	-0.881471866581906	2.0473338170161	39928.0567198842	-0.430546234940138	0.902885145363611	-346	n.s	n.s
V_V_WT:V_V_HM	0.00080893220384054	2.04787624879104	39928.0567198842	0.000395010296309698	0.999999913974428	-346	n.s	n.s
V_V_HT:V_V_HM	0.882280798785773	2.04725587492931	39928.0567198842	0.430957756473034	0.902708821473279	-346	n.s	n.s
V_V_WT:V_V_HT	-0.877785323790012	2.04717353249599	39928.0567198842	-0.428779148350841	0.903640763818714	-345	n.s	n.s
V_V_WT:V_V_HM	0.0140314050634979	2.04771001282719	39928.0567198842	0.00685224224895268	0.99997411366859	-345	n.s	n.s
V_V_HT:V_V_HM	0.891816728853505	2.04709646945101	39928.0567198842	0.435649585724054	0.900689092389677	-345	n.s	n.s
V_V_WT:V_V_HT	-0.87360677341987	2.04704078202139	39928.0567198842	-0.426765690792545	0.904498715884306	-344	n.s	n.s
V_V_WT:V_V_HM	0.02737702795443	2.0475727829895	39928.0567198842	0.013370478540186	0.999901443994951	-344	n.s	n.s
V_V_HT:V_V_HM	0.900983801374281	2.04696437317295	39928.0567198842	0.440156073638785	0.898732912989698	-344	n.s	n.s
V_V_WT:V_V_HT	-0.868923859235172	2.04693861807895	39928.0567198842	-0.424499226093383	0.905460619761672	-343	n.s	n.s
V_V_WT:V_V_HM	0.0408188571001365	2.04746771491002	39928.0567198842	0.0199362640997396	0.999780895970777	-343	n.s	n.s
V_V_HT:V_V_HM	0.909742716335332	2.04686262362651	39928.0567198842	0.444457144233502	0.896851178334718	-343	n.s	n.s
V_V_WT:V_V_HT	-0.863725560779469	2.04686931172956	39928.0567198842	-0.421973965719208	0.906527529279948	-342	n.s	n.s
V_V_WT:V_V_HM	0.054330280094557	2.04739713968674	39928.0567198842	0.0265362684363571	0.99961184470812	-342	n.s	n.s
V_V_HT:V_V_HM	0.918055840874071	2.04679348349093	39928.0567198842	0.44853369344731	0.895054498465084	-342	n.s	n.s
V_V_WT:V_V_HT	-0.85800378977788	2.04683529489723	39928.0567198842	-0.419185555338471	0.907699680588514	-341	n.s	n.s
V_V_WT:V_V_HM	0.0678855407289595	2.04736352981981	39928.0567198842	0.0331575412671995	0.999394041659104	-341	n.s	n.s
V_V_HT:V_V_HM	0.925889330506842	2.0467593794114	39928.0567198842	0.452368431687903	0.89335277427336	-341	n.s	n.s
V_V_WT:V_V_HT	-0.851751196835453	2.04683759918591	39928.0567198842	-0.416130325715249	0.908976806134776	-340	n.s	n.s
V_V_WT:V_V_HM	0.0814590859958084	2.04736790005742	39928.0567198842	0.0397872243642795	0.999127617222298	-340	n.s	n.s
V_V_HT:V_V_HM	0.933210282831274	2.04676134633081	39928.0567198842	0.455944844035785	0.891755604251285	-340	n.s	n.s
V_V_WT:V_V_HT	-0.844961332315785	2.04687581537079	39928.0567198842	-0.412805371957909	0.910358097632033	-339	n.s	n.s
V_V_WT:V_V_HM	0.0950257160257587	2.04740976710186	39928.0567198842	0.0464126515134628	0.998813073920696	-339	n.s	n.s
V_V_HT:V_V_HM	0.939987048341546	2.04679898693116	39928.0567198842	0.459247368375389	0.89027216275388	-339	n.s	n.s
V_V_WT:V_V_HT	-0.837631380587238	2.0469496198381	39928.0567198842	-0.409209573342352	0.911841785426827	-338	n.s	n.s
V_V_WT:V_V_HM	0.108561594843654	2.04748871686767	39928.0567198842	0.0530218281298936	0.99845125097517	-338	n.s	n.s
V_V_HT:V_V_HM	0.946192975430887	2.04687199206536	39928.0567198842	0.462262896311434	0.888910478523049	-338	n.s	n.s
V_V_WT:V_V_HT	-0.829759422504034	2.04705727787684	39928.0567198842	-0.405342552683549	0.913425580026259	-337	n.s	n.s
V_V_WT:V_V_HM	0.122043237375129	2.04760287214683	39928.0567198842	0.0596029821188771	0.998043327054949	-337	n.s	n.s
V_V_HT:V_V_HM	0.951802659879183	2.04697864922667	39928.0567198842	0.464979280677288	0.887678058388125	-337	n.s	n.s
V_V_WT:V_V_HT	-0.821343544986318	2.04719514781895	39928.0567198842	-0.401204323809269	0.915106819909499	-336	n.s	n.s
V_V_WT:V_V_HM	0.135447154364957	2.04774838603743	39928.0567198842	0.0661444322400657	0.997590817764584	-336	n.s	n.s
V_V_HT:V_V_HM	0.956790699351276	2.04711534823075	39928.0567198842	0.467384849699942	0.886582075234118	-336	n.s	n.s
V_V_WT:V_V_HT	-0.812381836164655	2.04735774572689	39928.0567198842	-0.39679525371675	0.916882487828158	-335	n.s	n.s
V_V_WT:V_V_HM	0.148749855377862	2.04791951049466	39928.0567198842	0.072634619971921	0.997095564106408	-335	n.s	n.s
V_V_HT:V_V_HM	0.961131691542509	2.04727664531041	39928.0567198842	0.469468400249729	0.885629343709681	-335	n.s	n.s
V_V_WT:V_V_HT	-0.802872379033052	2.04753787449424	39928.0567198842	-0.392116008711862	0.918749233762314	-334	n.s	n.s
V_V_WT:V_V_HM	0.16192785612129	2.04810873139911	39928.0567198842	0.0790621384689244	0.996559718253624	-334	n.s	n.s
V_V_HT:V_V_HM	0.964800235154316	2.04745539131429	39928.0567198842	0.471219172465096	0.88482630545724	-334	n.s	n.s
V_V_WT:V_V_HT	-0.792814395922673	2.04772736877798	39928.0567198842	-0.387167944332258	0.920703223323548	-333	n.s	n.s
V_V_WT:V_V_HM	0.174958211650743	2.04830753693391	39928.0567198842	0.0854159878319031	0.995985705409721	-333	n.s	n.s
V_V_HT:V_V_HM	0.967772607573419	2.0476434731521	39928.0567198842	0.472627496076576	0.884178706115205	-333	n.s	n.s
V_V_WT:V_V_HT	-0.782212805811186	2.04791958233259	39928.0567198842	-0.381954844594161	0.922739473442083	-332	n.s	n.s
V_V_WT:V_V_HM	0.187820739763236	2.04850897820013	39928.0567198842	0.091686559230148	0.995376100532266	-332	n.s	n.s
V_V_HT:V_V_HM	0.970033545574478	2.04783429030547	39928.0567198842	0.473687519623368	0.883690309506798	-332	n.s	n.s
V_V_WT:V_V_HT	-0.77107828520918	2.04810969063488	39928.0567198842	-0.376482904570487	0.924851913553865	-331	n.s	n.s
V_V_WT:V_V_HM	0.200498089549326	2.04870798547482	39928.0567198842	0.0978656260291078	0.994733571232591	-331	n.s	n.s
V_V_HT:V_V_HM	0.971576374758568	2.04802305538111	39928.0567198842	0.474397186206368	0.883362877666903	-331	n.s	n.s
V_V_WT:V_V_HT	-0.759422662328072	2.04829260047222	39928.0567198842	-0.370758876028254	0.927034151458264	-330	n.s	n.s
V_V_WT:V_V_HM	0.212973481690081	2.04889922211258	39928.0567198842	0.10394531824288	0.994060938095592	-330	n.s	n.s
V_V_HT:V_V_HM	0.97239614401813	2.0482047118941	39928.0567198842	0.474755349585586	0.883197485649465	-330	n.s	n.s
V_V_WT:V_V_HT	-0.747257766386392	2.04846247335783	39928.0567198842	-0.364789580529386	0.929279679951096	-329	n.s	n.s
V_V_WT:V_V_HM	0.225230134971284	2.04907659630673	39928.0567198842	0.10991787001874	0.993361183403277	-329	n.s	n.s
V_V_HT:V_V_HM	0.972487901357639	2.04837345938675	39928.0567198842	0.474761033883337	0.883194860010469	-329	n.s	n.s
V_V_WT:V_V_HT	-0.734596600499211	2.04861345035924	39928.0567198842	-0.358582337907815	0.931581732879227	-328	n.s	n.s
V_V_WT:V_V_HM	0.237251910738171	2.04923400874399	39928.0567198842	0.115775899543843	0.99263740200915	-328	n.s	n.s
V_V_HT:V_V_HM	0.971848511237423	2.04852347486657	39928.0567198842	0.474414144217079	0.88335504893986	-328	n.s	n.s
V_V_WT:V_V_HT	-0.721457997817074	2.04874222314318	39928.0567198842	-0.352146790195114	0.933932650518157	-327	n.s	n.s
V_V_WT:V_V_HM	0.249025869551743	2.04936800097843	39928.0567198842	0.121513495591251	0.991892634255308	-327	n.s	n.s
V_V_HT:V_V_HM	0.970483867368741	2.04865147242081	39928.0567198842	0.473718385207786	0.883676076142533	-327	n.s	n.s
V_V_WT:V_V_HT	-0.707866592485432	2.04884815845125	39928.0567198842	-0.3454949013989	0.93632396230789	-326	n.s	n.s
V_V_WT:V_V_HM	0.260542305154015	2.04947788536748	39928.0567198842	0.127126185168521	0.99112981533969	-326	n.s	n.s
V_V_HT:V_V_HM	0.968408897639489	2.04875682687208	39928.0567198842	0.472681230362512	0.884153968301732	-326	n.s	n.s
V_V_WT:V_V_HT	-0.693848178476598	2.04893085061046	39928.0567198842	-0.338639138685365	0.938747115310176	-325	n.s	n.s
V_V_WT:V_V_HM	0.271792155577666	2.04956322596131	39928.0567198842	0.132609793215911	0.990351889215263	-325	n.s	n.s
V_V_HT:V_V_HM	0.965640334054209	2.0488391368818	39928.0567198842	0.471310956859137	0.884784143929399	-325	n.s	n.s
V_V_WT:V_V_HT	-0.679428544606542	2.04898945482798	39928.0567198842	-0.33159201625251	0.941193672246485	-324	n.s	n.s
V_V_WT:V_V_HM	0.28276636576379	2.04962315194498	39928.0567198842	0.137960173554568	0.989561833631138	-324	n.s	n.s
V_V_HT:V_V_HM	0.962194910370299	2.0488975611849	39928.0567198842	0.469615918627894	0.885561767524009	-324	n.s	n.s
V_V_WT:V_V_HT	-0.664633486863612	2.04902266900709	39928.0567198842	-0.32436609751403	0.943655338249408	-323	n.s	n.s
V_V_WT:V_V_HM	0.293455870514201	2.04965633865372	39928.0567198842	0.143173206639583	0.988762653115835	-323	n.s	n.s
V_V_HT:V_V_HM	0.958089357377795	2.04893080053027	39928.0567198842	0.467604546297922	0.886481767269189	-323	n.s	n.s
V_V_WT:V_V_HT	-0.649488793804485	2.04902876458319	39928.0567198842	-0.316973975685795	0.946123994607379	-322	n.s	n.s
V_V_WT:V_V_HM	0.303851613524051	2.04966103899579	39928.0567198842	0.148244811089798	0.98795736980238	-322	n.s	n.s
V_V_HT:V_V_HM	0.953340407328467	2.04893712843537	39928.0567198842	0.465285339456202	0.887538855637832	-322	n.s	n.s
V_V_WT:V_V_HT	-0.634020257760708	2.04900566572566	39928.0567198842	-0.309428259943912	0.948591729561177	-321	n.s	n.s
V_V_WT:V_V_HM	0.313944534224848	2.04963516465961	39928.0567198842	0.153170934826826	0.987149017288837	-321	n.s	n.s
V_V_HT:V_V_HM	0.947964791985551	2.04891447011257	39928.0567198842	0.462666844230675	0.888727556074634	-321	n.s	n.s
V_V_WT:V_V_HT	-0.618253672039992	2.04895107707158	39928.0567198842	-0.301741549106979	0.951050871951085	-320	n.s	n.s
V_V_WT:V_V_HM	0.323725572312519	2.04957641722665	39928.0567198842	0.157947549352936	0.986340634264241	-320	n.s	n.s
V_V_HT:V_V_HM	0.941979244352524	2.0488605297097	39928.0567198842	0.459757621708879	0.890042233116997	-320	n.s	n.s
V_V_WT:V_V_HT	-0.602215664121869	2.04886326066651	39928.0567198842	-0.293926723019068	0.9534939249026	-319	n.s	n.s
V_V_WT:V_V_HM	0.333186282408727	2.04948308720677	39928.0567198842	0.162570886526722	0.985535215486332	-319	n.s	n.s
V_V_HT:V_V_HM	0.935401946530641	2.04877356400123	39928.0567198842	0.456566778762905	0.891476869495576	-319	n.s	n.s
V_V_WT:V_V_HT	-0.585936988332521	2.04874356986048	39928.0567198842	-0.285998207365904	0.955913218555751	-318	n.s	n.s
V_V_WT:V_V_HM	0.342321258989627	2.0493566596332	39928.0567198842	0.16703840074909	0.984735524531875	-318	n.s	n.s
V_V_HT:V_V_HM	0.928258247322105	2.04865490575997	39928.0567198842	0.453106203837566	0.893024091146853	-318	n.s	n.s
V_V_WT:V_V_HT	-0.569452331485331	2.04859636397507	39928.0567198842	-0.277971952649752	0.958300998701109	-317	n.s	n.s
V_V_WT:V_V_HM	0.351128093132651	2.04920172265052	39928.0567198842	0.171348720456123	0.983944068936096	-317	n.s	n.s
V_V_HT:V_V_HM	0.920580424617974	2.04850887935685	39928.0567198842	0.44939049759306	0.894675252759773	-317	n.s	n.s
V_V_WT:V_V_HT	-0.552797776330242	2.04842705479644	39928.0567198842	-0.269864516305745	0.960649772935721	-316	n.s	n.s
V_V_WT:V_V_HM	0.359605525594277	2.04902395445222	39928.0567198842	0.175500889002741	0.983163215046487	-316	n.s	n.s
V_V_HT:V_V_HM	0.912403301924486	2.04834085607054	39928.0567198842	0.445435289356483	0.896421240560632	-316	n.s	n.s
V_V_WT:V_V_HT	-0.536012475686719	2.04824362855225	39928.0567198842	-0.261693710755291	0.962952179077841	-315	n.s	n.s
V_V_WT:V_V_HM	0.367755052032684	2.04883168403808	39928.0567198842	0.179495004346998	0.982395053112662	-315	n.s	n.s
V_V_HT:V_V_HM	0.903767527719387	2.04815877041527	39928.0567198842	0.441258529745791	0.898251950353527	-315	n.s	n.s
V_V_WT:V_V_HT	-0.519138414353514	2.04805624170115	39928.0567198842	-0.253478592913205	0.965201061349415	-314	n.s	n.s
V_V_WT:V_V_HM	0.375580841330837	2.04863547010311	39928.0567198842	0.183332196875384	0.981641379482243	-314	n.s	n.s
V_V_HT:V_V_HM	0.894719255684344	2.04797271846312	39928.0567198842	0.436880456276672	0.900156369091259	-314	n.s	n.s
V_V_WT:V_V_HT	-0.502218123573248	2.04787456243038	39928.0567198842	-0.245238713731189	0.967389738540626	-313	n.s	n.s
V_V_WT:V_V_HM	0.383087603173569	2.04844536428972	39928.0567198842	0.187013825143636	0.980903840263909	-313	n.s	n.s
V_V_HT:V_V_HM	0.885305726746784	2.04779231089039	39928.0567198842	0.43232202896682	0.902123318230028	-313	n.s	n.s
V_V_WT:V_V_HT	-0.485294137162744	2.04770694952596	39928.0567198842	-0.236993939623582	0.969512088137464	-312	n.s	n.s
V_V_WT:V_V_HM	0.39028004105162	2.04827006454134	39928.0567198842	0.190541300099025	0.980183965905004	-312	n.s	n.s
V_V_HT:V_V_HM	0.875574178214403	2.04762585561355	39928.0567198842	0.42760457229724	0.904141652145824	-312	n.s	n.s
V_V_WT:V_V_HT	-0.468409195624806	2.04756077847775	39928.0567198842	-0.228764489214842	0.971562565122134	-311	n.s	n.s
V_V_WT:V_V_HM	0.397163283508348	2.04811724719447	39928.0567198842	0.193916282894637	0.979483131776385	-311	n.s	n.s
V_V_HT:V_V_HM	0.865572479133107	2.04748068304375	39928.0567198842	0.422750009951918	0.906200197526997	-311	n.s	n.s
V_V_WT:V_V_HT	-0.451606859349199	2.04744373781618	39928.0567198842	-0.220571071628512	0.973536194219297	-310	n.s	n.s
V_V_WT:V_V_HM	0.403744137580689	2.04799489412807	39928.0567198842	0.197141183671057	0.97880245087023	-310	n.s	n.s
V_V_HT:V_V_HM	0.855350996929887	2.04736443794745	39928.0567198842	0.417781505371562	0.908287527062101	-310	n.s	n.s
V_V_WT:V_V_HT	-0.434930891764379	2.04736200064339	39928.0567198842	-0.212434777839825	0.975428620631173	-309	n.s	n.s
V_V_WT:V_V_HM	0.410029839064292	2.04790941281554	39928.0567198842	0.200218738435588	0.978142856611793	-309	n.s	n.s
V_V_HT:V_V_HM	0.844960730828659	2.04728325854302	39928.0567198842	0.412722923075134	0.910392235471515	-309	n.s	n.s
V_V_WT:V_V_HT	-0.418425064269927	2.04731956650643	39928.0567198842	-0.204377016229046	0.977236140327625	-308	n.s	n.s
V_V_WT:V_V_HM	0.416027613565579	2.04786495918576	39928.0567198842	0.203151878594082	0.977505130964594	-308	n.s	n.s
V_V_HT:V_V_HM	0.83445267783554	2.04724112116003	39928.0567198842	0.407598630767396	0.912503061023005	-308	n.s	n.s
V_V_WT:V_V_HT	-0.40213313881974	2.04731820273448	39928.0567198842	-0.196419461460674	0.978955718521706	-307	n.s	n.s
V_V_WT:V_V_HM	0.421744696285285	2.04786337647625	39928.0567198842	0.20594376613687	0.97688989867813	-307	n.s	n.s
V_V_HT:V_V_HM	0.823877835105006	2.04723978195012	39928.0567198842	0.402433482569498	0.914608925641895	-307	n.s	n.s
V_V_WT:V_V_HT	-0.386098885440821	2.04735746012271	39928.0567198842	-0.188584012787723	0.980584997523963	-306	n.s	n.s
V_V_WT:V_V_HM	0.427188315279209	2.04790421102308	39928.0567198842	0.208597801098225	0.97629762749245	-306	n.s	n.s
V_V_HT:V_V_HM	0.813287200720025	2.04727879255648	39928.0567198842	0.39725278436771	0.91669897799282	-306	n.s	n.s
V_V_WT:V_V_HT	-0.370365722641109	2.04743522296965	39928.0567198842	-0.180892522745565	0.982122341049182	-305	n.s	n.s
V_V_WT:V_V_HM	0.432365932483037	2.04798527667683	39928.0567198842	0.21111769572124	0.975728613432921	-305	n.s	n.s
V_V_HT:V_V_HM	0.802731655124191	2.04735604803663	39928.0567198842	0.392082098223215	0.918762695132515	-305	n.s	n.s
V_V_WT:V_V_HT	-0.354975260143886	2.04754963631319	39928.0567198842	-0.173365887619239	0.98356697894506	-304	n.s	n.s
V_V_WT:V_V_HM	0.437286113691852	2.04810463199824	39928.0567198842	0.213507702126142	0.975182930120265	-304	n.s	n.s
V_V_HT:V_V_HM	0.792261373835723	2.0474697067923	39928.0567198842	0.386946566880801	0.920790162434174	-304	n.s	n.s
V_V_WT:V_V_HT	-0.339967028349244	2.0476990737587	39928.0567198842	-0.16602392055841	0.984918962402131	-303	n.s	n.s
V_V_WT:V_V_HM	0.441958434252899	2.04826054831186	39928.0567198842	0.215772565954636	0.974660438907302	-303	n.s	n.s
V_V_HT:V_V_HM	0.78192546260212	2.04761815832975	39928.0567198842	0.381870740607193	0.922772135326013	-303	n.s	n.s
V_V_WT:V_V_HT	-0.325380122146738	2.04788027756699	39928.0567198842	-0.158886300977179	0.986178923732645	-302	n.s	n.s
V_V_WT:V_V_HM	0.446392668579705	2.04844960348027	39928.0567198842	0.217917330170727	0.974160835522869	-302	n.s	n.s
V_V_HT:V_V_HM	0.77177279072643	2.04779817010599	39928.0567198842	0.37687932433619	0.924699737429062	-302	n.s	n.s
V_V_WT:V_V_HT	-0.311253638697172	2.04808799532565	39928.0567198842	-0.151972786036316	0.987347997421564	-301	n.s	n.s
V_V_WT:V_V_HM	0.450598589534747	2.04866631114388	39928.0567198842	0.219947283305085	0.97368366569152	-301	n.s	n.s
V_V_HT:V_V_HM	0.761852228231914	2.04800452525469	39928.0567198842	0.371997336352159	0.92656439557927	-301	n.s	n.s
V_V_WT:V_V_HT	-0.297625920852207	2.04831562523318	39928.0567198842	-0.145302763492968	0.988427849627808	-300	n.s	n.s
V_V_WT:V_V_HM	0.454586042504629	2.04890378567914	39928.0567198842	0.221867930393788	0.973228336175038	-300	n.s	n.s
V_V_HT:V_V_HM	0.752211963356855	2.04823066495741	39928.0567198842	0.367249634636487	0.928358010134711	-300	n.s	n.s
V_V_WT:V_V_HT	-0.284531462458242	2.04855728854258	39928.0567198842	-0.138893583327937	0.989420868935411	-299	n.s	n.s
V_V_WT:V_V_HM	0.458365209353793	2.04915587375518	39928.0567198842	0.223684891532344	0.972794143578152	-299	n.s	n.s
V_V_HT:V_V_HM	0.742896671812069	2.04847075217048	39928.0567198842	0.362659154896365	0.930073585978521	-299	n.s	n.s
V_V_WT:V_V_HT	-0.271999814127882	2.04880844805712	39928.0567198842	-0.132760002227548	0.990330126619846	-298	n.s	n.s
V_V_WT:V_V_HM	0.461946538123209	2.04941779435488	39928.0567198842	0.225403789991304	0.972380306723919	-298	n.s	n.s
V_V_HT:V_V_HM	0.733946352251089	2.04872028689664	39928.0567198842	0.358246246178806	0.931705412566963	-298	n.s	n.s
V_V_WT:V_V_HT	-0.260056137923309	2.04906550980377	39928.0567198842	-0.126914506480671	0.9911591985028	-297	n.s	n.s
V_V_WT:V_V_HM	0.465340596626329	2.04968573416576	39928.0567198842	0.227030216813079	0.971985981329855	-297	n.s	n.s
V_V_HT:V_V_HM	0.725396734549615	2.04897570873054	39928.0567198842	0.354028957717142	0.933248880622242	-297	n.s	n.s
V_V_WT:V_V_HT	-0.248724707902196	2.04932394224718	39928.0567198842	-0.121369151442918	0.991911805407793	-296	n.s	n.s
V_V_WT:V_V_HM	0.468557968664992	2.04995491789855	39928.0567198842	0.228569889305332	0.971610227177154	-296	n.s	n.s
V_V_HT:V_V_HM	0.717282676567162	2.04923252322818	39928.0567198842	0.350025030559839	0.934699691153772	-296	n.s	n.s
V_V_WT:V_V_HT	-0.238028750253219	2.04957837254141	39928.0567198842	-0.116135471296017	0.992591769500921	-295	n.s	n.s
V_V_WT:V_V_HM	0.471609185183458	2.0502197101248	39928.0567198842	0.230028607594818	0.971252023212383	-295	n.s	n.s
V_V_HT:V_V_HM	0.709637935436665	2.04948539731081	39928.0567198842	0.346251764646775	0.936053865421355	-295	n.s	n.s
V_V_WT:V_V_HT	-0.227987288870681	2.04982417567657	39928.0567198842	-0.111222851001565	0.993203155470428	-294	n.s	n.s
V_V_WT:V_V_HM	0.474504564702157	2.05047525301771	39928.0567198842	0.231411992904486	0.970910336867973	-294	n.s	n.s
V_V_HT:V_V_HM	0.702491853572808	2.04972974121215	39928.0567198842	0.34272413550353	0.937308369251759	-294	n.s	n.s
V_V_WT:V_V_HT	-0.218617174549957	2.05005657387257	39928.0567198842	-0.106639581237013	0.993750050993737	-293	n.s	n.s
V_V_WT:V_V_HM	0.47725428775275	2.05071654273718	39928.0567198842	0.232725624339939	0.970584095947718	-293	n.s	n.s
V_V_HT:V_V_HM	0.69587146230274	2.04996081123773	39928.0567198842	0.339455983006127	0.938460623379255	-293	n.s	n.s
V_V_WT:V_V_HT	-0.209930763456905	2.05027173575474	39928.0567198842	-0.102391678037558	0.994236637448026	-292	n.s	n.s
V_V_WT:V_V_HM	0.479868164406228	2.05093956350462	39928.0567198842	0.233974795232989	0.970272254146073	-292	n.s	n.s
V_V_HT:V_V_HM	0.689798927863152	2.05017480376327	39928.0567198842	0.336458592017113	0.939508946606961	-292	n.s	n.s
V_V_WT:V_V_HT	-0.201939287763187	2.05046530779818	39928.0567198842	-0.0984846156602531	0.99466692124014	-291	n.s	n.s
V_V_WT:V_V_HM	0.482355917595245	2.0511397775777	39928.0567198842	0.235164820490627	0.969973719374111	-291	n.s	n.s
V_V_HT:V_V_HM	0.684295205358412	2.05036739279787	39928.0567198842	0.333742727162981	0.940451784840751	-291	n.s	n.s
V_V_WT:V_V_HT	-0.194653977752972	2.05063200818312	39928.0567198842	-0.0949238951582723	0.995044638798623	-290	n.s	n.s
V_V_WT:V_V_HM	0.484727269732406	2.0513117083242	39928.0567198842	0.236301127598204	0.969687334060243	-290	n.s	n.s
V_V_HT:V_V_HM	0.679381247485359	2.0505333254149	39928.0567198842	0.331319290969287	0.941287448076094	-290	n.s	n.s
V_V_WT:V_V_HT	-0.188086065988491	2.05076579750842	39928.0567198842	-0.0917150394340526	0.995373234189549	-289	n.s	n.s
V_V_WT:V_V_HM	0.486991942780805	2.05144911715612	39928.0567198842	0.237389238030876	0.969411882372715	-289	n.s	n.s
V_V_HT:V_V_HM	0.675078008769291	2.05066659155421	39928.0567198842	0.329199301119763	0.942014088527391	-289	n.s	n.s
V_V_WT:V_V_HT	-0.182245599035182	2.05086063315643	39928.0567198842	-0.0888629856601677	0.995655895268799	-288	n.s	n.s
V_V_WT:V_V_HM	0.489159506528365	2.05154578170539	39928.0567198842	0.23843460423376	0.969146134124453	-288	n.s	n.s
V_V_HT:V_V_HM	0.671405105563564	2.05076117485608	39928.0567198842	0.327393123000138	0.942629930136013	-288	n.s	n.s
V_V_WT:V_V_HT	-0.17713789345674	2.05091225290491	39928.0567198842	-0.0863702936124361	0.995895692100868	-287	n.s	n.s
V_V_WT:V_V_HM	0.491238911817675	2.05159733410821	39928.0567198842	0.239442167159574	0.968888960874472	-287	n.s	n.s
V_V_HT:V_V_HM	0.668376805274391	2.05081282819463	39928.0567198842	0.325908242861333	0.943133984658606	-287	n.s	n.s
V_V_WT:V_V_HT	-0.172765920270395	2.05091731788358	39928.0567198842	-0.0842383643474612	0.996095415363913	-286	n.s	n.s
V_V_WT:V_V_HM	0.493238795552068	2.05160037822881	39928.0567198842	0.240416603928438	0.968639277095838	-286	n.s	n.s
V_V_HT:V_V_HM	0.666004715822504	2.05081822045257	39928.0567198842	0.32475073079638	0.943525509467339	-286	n.s	n.s
V_V_WT:V_V_HT	-0.169126910993084	2.05087509625411	39928.0567198842	-0.0824657295327206	0.996257708390697	-285	n.s	n.s
V_V_WT:V_V_HM	0.495166961891896	2.05155422363362	39928.0567198842	0.241361869058903	0.968396161434703	-285	n.s	n.s
V_V_HT:V_V_HM	0.664293872884996	2.05077661277415	39928.0567198842	0.323923078090102	0.94380470623676	-285	n.s	n.s
V_V_WT:V_V_HT	-0.166211327437741	2.05078795583518	39928.0567198842	-0.0810475441718948	0.996385083319283	-284	n.s	n.s
V_V_WT:V_V_HM	0.497030210270274	2.05146139116597	39928.0567198842	0.24228104531267	0.968158900087206	-284	n.s	n.s
V_V_HT:V_V_HM	0.663241537708067	2.05069034932161	39928.0567198842	0.323423542675507	0.943972912740297	-284	n.s	n.s
V_V_WT:V_V_HT	-0.164004130168775	2.05066070237971	39928.0567198842	-0.0799762388670419	0.996479848764381	-283	n.s	n.s
V_V_WT:V_V_HM	0.498834489861726	2.0513269284463	39928.0567198842	0.24317649368526	0.967926952892162	-283	n.s	n.s
V_V_HT:V_V_HM	0.662838620030489	2.05056419894783	39928.0567198842	0.323246948508415	0.944032321676509	-283	n.s	n.s
V_V_WT:V_V_HT	-0.162488174665766	2.0504989015199	39928.0567198842	-0.0792432390699278	0.996543967014985	-282	n.s	n.s
V_V_WT:V_V_HM	0.500585420079491	2.05115667871022	39928.0567198842	0.244050308430978	0.967699838796951	-282	n.s	n.s
V_V_HT:V_V_HM	0.663073594745273	2.05040368502354	39928.0567198842	0.32338685283706	0.94398525811453	-282	n.s	n.s
V_V_WT:V_V_HT	-0.161641352865265	2.05031013303253	39928.0567198842	-0.0788375135356658	0.996579205300194	-281	n.s	n.s
V_V_WT:V_V_HM	0.502287784626521	2.05095856843336	39928.0567198842	0.244903915835899	0.967477242343854	-281	n.s	n.s
V_V_HT:V_V_HM	0.663929137491809	2.05021633482607	39928.0567198842	0.323833698041496	0.943834819661821	-281	n.s	n.s
V_V_WT:V_V_HT	-0.161435861718518	2.05010410089293	39928.0567198842	-0.0787452020842278	0.996587197697827	-280	n.s	n.s
V_V_WT:V_V_HM	0.503945394928171	2.0507427154298	39928.0567198842	0.245737990990524	0.967259038702131	-280	n.s	n.s
V_V_HT:V_V_HM	0.665381256646687	2.05001178994012	39928.0567198842	0.324574356065593	0.943585059705575	-280	n.s	n.s
V_V_WT:V_V_HT	-0.161839397248764	2.04989169967499	39928.0567198842	-0.0789502183332045	0.996569434623138	-279	n.s	n.s
V_V_WT:V_V_HM	0.505561266400109	2.05052046239691	39928.0567198842	0.246552656104268	0.967045244880872	-279	n.s	n.s
V_V_HT:V_V_HM	0.667400663648893	2.04980087755384	39928.0567198842	0.325592925126145	0.943240761700734	-279	n.s	n.s
V_V_WT:V_V_HT	-0.162818769476777	2.04968278385192	39928.0567198842	-0.0794360818949728	0.996527155152832	-278	n.s	n.s
V_V_WT:V_V_HM	0.507138261392828	2.05030207756042	39928.0567198842	0.247348069800647	0.966835866698065	-278	n.s	n.s
V_V_HT:V_V_HM	0.669957030869614	2.04959338991972	39928.0567198842	0.326873141845884	0.942806671714193	-278	n.s	n.s
V_V_WT:V_V_HT	-0.164340121380361	2.04948589830208	39928.0567198842	-0.0801860220246015	0.996461390354265	-277	n.s	n.s
V_V_WT:V_V_HM	0.508679099819966	2.05009647386497	39928.0567198842	0.248124469411418	0.966630887485555	-277	n.s	n.s
V_V_HT:V_V_HM	0.673019221200328	2.0493978165532	39928.0567198842	0.328398525539689	0.94228749215028	-277	n.s	n.s
V_V_WT:V_V_HT	-0.166366331549659	2.0493097288634	39928.0567198842	-0.0811816433633631	0.996373133029306	-276	n.s	n.s
V_V_WT:V_V_HM	0.510185834915186	2.04991269566741	39928.0567198842	0.248881738228896	0.966430382570642	-276	n.s	n.s
V_V_HT:V_V_HM	0.676552166464832	2.04922278952193	39928.0567198842	0.330150616089268	0.941688526133256	-276	n.s	n.s
V_V_WT:V_V_HT	-0.1688572677847	2.0491627376414	39928.0567198842	-0.0824030540293038	0.996263383934484	-275	n.s	n.s
V_V_WT:V_V_HM	0.51165987983661	2.04975953901677	39928.0567198842	0.24961946516031	0.966234504760455	-275	n.s	n.s
V_V_HT:V_V_HM	0.680517147621298	2.04907672101447	39928.0567198842	0.332109159526434	0.941015667997534	-275	n.s	n.s
V_V_WT:V_V_HT	-0.171772213635053	2.04905120997145	39928.0567198842	-0.0838301223508449	0.996133095365961	-274	n.s	n.s
V_V_WT:V_V_HM	0.513102519664057	2.04964354167076	39928.0567198842	0.250337441234198	0.966043353005196	-274	n.s	n.s
V_V_HT:V_V_HM	0.68487473329908	2.04896585867494	39928.0567198842	0.334253853181324	0.940274853704802	-274	n.s	n.s
V_V_WT:V_V_HT	-0.175070131104357	2.04897910292571	39928.0567198842	-0.0854426142533018	0.995983207368675	-273	n.s	n.s
V_V_WT:V_V_HM	0.514514941165677	2.04956882535089	39928.0567198842	0.251035698241357	0.965856961292536	-273	n.s	n.s
V_V_HT:V_V_HM	0.689585072270054	2.04889413505041	39928.0567198842	0.336564520573967	0.939472037061194	-273	n.s	n.s
V_V_WT:V_V_HT	-0.178708483520596	2.0489495430283	39928.0567198842	-0.087219562887073	0.995814752158859	-272	n.s	n.s
V_V_WT:V_V_HM	0.515897858566496	2.04953863179294	39928.0567198842	0.251714142179983	0.965675396021296	-272	n.s	n.s
V_V_HT:V_V_HM	0.69460634208707	2.04886465969806	39928.0567198842	0.339020119654674	0.938613568722726	-272	n.s	n.s
V_V_WT:V_V_HT	-0.182643515951684	2.04896471120092	39928.0567198842	-0.0891394151169319	0.995628886189792	-271	n.s	n.s
V_V_WT:V_V_HM	0.517251545848528	2.04955520329819	39928.0567198842	0.25237258553278	0.965498747751092	-271	n.s	n.s
V_V_HT:V_V_HM	0.699895061800196	2.04887960478183	39928.0567198842	0.341598920779301	0.937706171727426	-271	n.s	n.s
V_V_WT:V_V_HT	-0.186831206598979	2.04902459414444	39928.0567198842	-0.0911805583656207	0.995426879115016	-270	n.s	n.s
V_V_WT:V_V_HM	0.518576124576283	2.04961850069486	39928.0567198842	0.25301104786109	0.965327050550401	-270	n.s	n.s
V_V_HT:V_V_HM	0.705407331175279	2.04893896133608	39928.0567198842	0.344279329197437	0.936756682377603	-270	n.s	n.s
V_V_WT:V_V_HT	-0.191227395888008	2.04912779205124	39928.0567198842	-0.0933213617177989	0.99521014120629	-269	n.s	n.s
V_V_WT:V_V_HM	0.519871449457074	2.04972703354377	39928.0567198842	0.25362960089289	0.96516032313225	-269	n.s	n.s
V_V_HT:V_V_HM	0.711098845345066	2.04904134367042	39928.0567198842	0.347039774254279	0.935772109209118	-269	n.s	n.s
V_V_WT:V_V_HT	-0.195788037374557	2.04927079358803	39928.0567198842	-0.0955403443933123	0.994980231752334	-268	n.s	n.s
V_V_WT:V_V_HM	0.521137262368676	2.04987711750458	39928.0567198842	0.254228537856495	0.964998522912277	-268	n.s	n.s
V_V_HT:V_V_HM	0.71692529974326	2.04918326689934	39928.0567198842	0.349859044490469	0.934759528203451	-268	n.s	n.s
V_V_WT:V_V_HT	-0.200469940040501	2.04944934244623	39928.0567198842	-0.0978164894777147	0.994738844222243	-267	n.s	n.s
V_V_WT:V_V_HM	0.522373080034603	2.05006428094536	39928.0567198842	0.254808146695633	0.964841606854508	-267	n.s	n.s
V_V_HT:V_V_HM	0.722843020075123	2.04936050757824	39928.0567198842	0.352716380257234	0.933726056394445	-267	n.s	n.s
V_V_WT:V_V_HT	-0.205231369004826	2.04965905729433	39928.0567198842	-0.100129515820911	0.994487786050732	-266	n.s	n.s
V_V_WT:V_V_HM	0.523578185454962	2.05028390606631	39928.0567198842	0.255368626708631	0.964689554184167	-266	n.s	n.s
V_V_HT:V_V_HM	0.728809554459797	2.04956872049593	39928.0567198842	0.355591665296028	0.93267878344902	-266	n.s	n.s
V_V_WT:V_V_HT	-0.210032176638604	2.04989521359751	39928.0567198842	-0.102459957584858	0.994228970727051	-265	n.s	n.s
V_V_WT:V_V_HM	0.524751695978691	2.05053100921478	39928.0567198842	0.255910148942169	0.96454235024933	-265	n.s	n.s
V_V_HT:V_V_HM	0.734783872617254	2.04980322065836	39928.0567198842	0.358465566456303	0.931624715326343	-265	n.s	n.s
V_V_WT:V_V_HT	-0.214833047456208	2.05015161953315	39928.0567198842	-0.104788858252898	0.993964448176401	-264	n.s	n.s
V_V_WT:V_V_HM	0.525892680439656	2.05079908929239	39928.0567198842	0.256433057331379	0.964399931800278	-264	n.s	n.s
V_V_HT:V_V_HM	0.740725727895908	2.05005786320605	39928.0567198842	0.361319424778333	0.930570804331128	-264	n.s	n.s
V_V_WT:V_V_HT	-0.219596678867962	2.05042169127021	39928.0567198842	-0.107098300707073	0.993696337438861	-263	n.s	n.s
V_V_WT:V_V_HM	0.527000139079742	2.05108123786145	39928.0567198842	0.256937721115921	0.96426222690173	-263	n.s	n.s
V_V_HT:V_V_HM	0.7465968179477	2.05032611352158	39928.0567198842	0.36413564311746	0.92952379249553	-263	n.s	n.s
V_V_WT:V_V_HT	-0.224286273355137	2.05069727055198	39928.0567198842	-0.109370737736812	0.993426891464058	-262	n.s	n.s
V_V_WT:V_V_HM	0.528073051107577	2.0513689262212	39928.0567198842	0.257424710083882	0.964129106992377	-262	n.s	n.s
V_V_HT:V_V_HM	0.752359324462724	2.05059986926872	39928.0567198842	0.366897187373287	0.928490379498657	-262	n.s	n.s
V_V_WT:V_V_HT	-0.228865758182579	2.05096883314021	39928.0567198842	-0.111589096082053	0.993158474091025	-261	n.s	n.s
V_V_WT:V_V_HM	0.529110392216763	2.05165222340849	39928.0567198842	0.257894776794935	0.96400039136177	-261	n.s	n.s
V_V_HT:V_V_HM	0.757976150399328	2.05086966739588	39928.0567198842	0.369587674170333	0.92747717426711	-261	n.s	n.s
V_V_WT:V_V_HT	-0.233301964440086	2.05122723919771	39928.0567198842	-0.113737746838491	0.992893424697292	-260	n.s	n.s
V_V_WT:V_V_HM	0.530111115212822	2.05192160239312	39928.0567198842	0.258348620431971	0.963875911666275	-260	n.s	n.s
V_V_HT:V_V_HM	0.763413079652895	2.05112642624149	39928.0567198842	0.372192113507007	0.9264903946836	-260	n.s	n.s
V_V_WT:V_V_HT	-0.237562451671112	2.05146254027654	39928.0567198842	-0.115801506002195	0.9926341569563	-259	n.s	n.s
V_V_WT:V_V_HM	0.531074166847841	2.05216671465855	39928.0567198842	0.25878704836912	0.963755467749449	-259	n.s	n.s
V_V_HT:V_V_HM	0.768636618518909	2.05136025728381	39928.0567198842	0.374696066080882	0.925536162181582	-259	n.s	n.s
V_V_WT:V_V_HT	-0.241614776149758	2.05166374760302	39928.0567198842	-0.117765289966272	0.992383185203616	-258	n.s	n.s
V_V_WT:V_V_HM	0.531998497994069	2.05237615412868	39928.0567198842	0.259211011063382	0.963638817921255	-258	n.s	n.s
V_V_HT:V_V_HM	0.773613274143829	2.05156023404829	39928.0567198842	0.377085333057602	0.924620602313461	-258	n.s	n.s
V_V_WT:V_V_HT	-0.245427434564037	2.05181970884382	39928.0567198842	-0.119614522419386	0.992143054863021	-257	n.s	n.s
V_V_WT:V_V_HM	0.532883056307454	2.05253836330105	39928.0567198842	0.259621484224261	0.9635257112836	-257	n.s	n.s
V_V_HT:V_V_HM	0.778310490871518	2.05171526451739	39928.0567198842	0.379346249614512	0.92374971505465	-257	n.s	n.s
V_V_WT:V_V_HT	-0.248973683350561	2.05192169764527	39928.0567198842	-0.121336834459266	0.99191609453605	-256	n.s	n.s
V_V_WT:V_V_HM	0.533726772087914	2.0526443051225	39928.0567198842	0.260019123019009	0.963415983303601	-256	n.s	n.s
V_V_HT:V_V_HM	0.78270045543847	2.05181666845879	39928.0567198842	0.381467051842594	0.92292882441963	-256	n.s	n.s
V_V_WT:V_V_HT	-0.25223163079696	2.05196382431174	39928.0567198842	-0.122922065101007	0.991704377980327	-255	n.s	n.s
V_V_WT:V_V_HM	0.534528566285184	2.0526878884565	39928.0567198842	0.260404209179174	0.963309571174081	-255	n.s	n.s
V_V_HT:V_V_HM	0.786760197082168	2.05185858591904	39928.0567198842	0.38343782679827	0.922162566048762	-255	n.s	n.s
V_V_WT:V_V_HT	-0.255181404809603	2.05194166817413	39928.0567198842	-0.124360944936934	0.99150986833551	-254	n.s	n.s
V_V_WT:V_V_HM	0.535287340272834	2.05266455924393	39928.0567198842	0.26077682194211	0.963206467248237	-254	n.s	n.s
V_V_HT:V_V_HM	0.790468745082453	2.05183661567842	39928.0567198842	0.385249361007768	0.921455308923561	-254	n.s	n.s
V_V_WT:V_V_HT	-0.257808296114288	2.05185415593765	39928.0567198842	-0.12564650141836	0.991334203533346	-253	n.s	n.s
V_V_WT:V_V_HM	0.536001949346254	2.05257323734047	39928.0567198842	0.261136577051328	0.963106791793171	-253	n.s	n.s
V_V_HT:V_V_HM	0.793810245460517	2.05174968495777	39928.0567198842	0.386894293821645	0.920810685002598	-253	n.s	n.s
V_V_WT:V_V_HT	-0.260103851717284	2.05170420876086	39928.0567198842	-0.126774537287895	0.99117860124281	-252	n.s	n.s
V_V_WT:V_V_HM	0.536671164729077	2.05241698269479	39928.0567198842	0.261482520001581	0.963010823422438	-252	n.s	n.s
V_V_HT:V_V_HM	0.796775016446366	2.05160069369058	39928.0567198842	0.38836749222046	0.920231417790479	-252	n.s	n.s
V_V_WT:V_V_HT	-0.262065918337996	2.05149864312429	39928.0567198842	-0.127743646926759	0.991043830645202	-251	n.s	n.s
V_V_WT:V_V_HM	0.537293641067144	2.05220289088279	39928.0567198842	0.261813119674545	0.962919001743585	-251	n.s	n.s
V_V_HT:V_V_HM	0.799359559405107	2.0513964162103	39928.0567198842	0.389666060196119	0.919719296474232	-251	n.s	n.s
V_V_WT:V_V_HT	-0.263698614710675	2.0512478781344	39928.0567198842	-0.128555216325443	0.990930193340958	-250	n.s	n.s
V_V_WT:V_V_HM	0.537867892543904	2.05194178786677	39928.0567198842	0.262126292141592	0.962831921490516	-250	n.s	n.s
V_V_HT:V_V_HM	0.801566507254553	2.05114721046045	39928.0567198842	0.390789360786354	0.919275149779712	-250	n.s	n.s
V_V_WT:V_V_HT	-0.265012270697175	2.0509654627433	39928.0567198842	-0.129213424365862	0.990837511151148	-249	n.s	n.s
V_V_WT:V_V_HM	0.538392255318841	2.05164773801112	39928.0567198842	0.262419442355519	0.962750321467246	-249	n.s	n.s
V_V_HT:V_V_HM	0.803404526016026	2.05086654809326	39928.0567198842	0.391739056235995	0.918898817442963	-249	n.s	n.s
V_V_WT:V_V_HT	-0.266022328463782	2.05066693128025	39928.0567198842	-0.129724785827458	0.990765185771972	-248	n.s	n.s
V_V_WT:V_V_HM	0.538864887688763	2.05133685939532	39928.0567198842	0.26268961395624	0.962675043088479	-248	n.s	n.s
V_V_HT:V_V_HM	0.80488721615254	2.05056987601259	39928.0567198842	0.39251879468632	0.918589266897869	-248	n.s	n.s
V_V_WT:V_V_HT	-0.266745252371004	2.05036708203624	39928.0567198842	-0.130096339678892	0.990712458513349	-247	n.s	n.s
V_V_WT:V_V_HM	0.539283909259414	2.05102451556134	39928.0567198842	0.262933916765895	0.962606910997473	-247	n.s	n.s
V_V_HT:V_V_HM	0.806029161630466	2.05027190781695	39928.0567198842	0.393132812558845	0.918345147165535	-247	n.s	n.s
V_V_WT:V_V_HT	-0.267197500859208	2.05007896373097	39928.0567198842	-0.130335223952999	0.99067848026436	-246	n.s	n.s
V_V_WT:V_V_HM	0.539647445951344	2.05072426784572	39928.0567198842	0.263149685412482	0.962546687997813	-246	n.s	n.s
V_V_HT:V_V_HM	0.806844946810576	2.04998561534166	39928.0567198842	0.393585662637005	0.91816490161226	-246	n.s	n.s
V_V_WT:V_V_HT	-0.267395534910357	2.04981349288183	39928.0567198842	-0.130448714402024	0.990662316262401	-245	n.s	n.s
V_V_WT:V_V_HM	0.539953619999532	2.05044747806134	39928.0567198842	0.263334528573269	0.962495060319544	-245	n.s	n.s
V_V_HT:V_V_HM	0.807349154909867	2.04972184822364	39928.0567198842	0.393882299498123	0.918046739658472	-245	n.s	n.s
V_V_WT:V_V_HT	-0.267355817262769	2.04957916909356	39928.0567198842	-0.130444249870577	0.990662952389013	-244	n.s	n.s
V_V_WT:V_V_HM	0.54020055148213	2.05020301241796	39928.0567198842	0.263486370964322	0.962452624899969	-244	n.s	n.s
V_V_HT:V_V_HM	0.807556368744912	2.04948905089626	39928.0567198842	0.394028144913367	0.917988616758149	-244	n.s	n.s
V_V_WT:V_V_HT	-0.26709480794389	2.04938188838895	39928.0567198842	-0.130329446872324	0.990679302702226	-243	n.s	n.s
V_V_WT:V_V_HM	0.540386364592601	2.0499970468122	39928.0567198842	0.263603484421071	0.962419879761082	-243	n.s	n.s
V_V_HT:V_V_HM	0.807481172536478	2.04929307711868	39928.0567198842	0.394029132071143	0.917988223291392	-243	n.s	n.s
V_V_WT:V_V_HT	-0.266629673996705	2.04922529765128	39928.0567198842	-0.130112425560188	0.990710172421915	-242	n.s	n.s
V_V_WT:V_V_HM	0.540509106030952	2.04983342889836	39928.0567198842	0.263684404015909	0.962397246648464	-242	n.s	n.s
V_V_HT:V_V_HM	0.807138780027628	2.04913754333877	39928.0567198842	0.393891948664662	0.91804289478407	-242	n.s	n.s
V_V_WT:V_V_HT	-0.265980402996838	2.04911207259721	39928.0567198842	-0.129802760207114	0.990754132685755	-241	n.s	n.s
V_V_WT:V_V_HM	0.540566510169821	2.04971498926333	39928.0567198842	0.263727646527141	0.962385149142411	-241	n.s	n.s
V_V_HT:V_V_HM	0.806546913166653	2.04902510179896	39928.0567198842	0.393624710823961	0.918149351419047	-241	n.s	n.s
V_V_WT:V_V_HT	-0.265167690256774	2.0490425296592	39928.0567198842	-0.12941053512485	0.99080966562089	-240	n.s	n.s
V_V_WT:V_V_HM	0.540556237124038	2.04964211262204	39928.0567198842	0.263732011454684	0.962383927910476	-240	n.s	n.s
V_V_HT:V_V_HM	0.805723927380798	2.0489560584174	39928.0567198842	0.393236313717305	0.918303966291029	-240	n.s	n.s
V_V_WT:V_V_HT	-0.264212724801157	2.0490146676462	39928.0567198842	-0.12894623399874	0.990875190210332	-239	n.s	n.s
V_V_WT:V_V_HM	0.540475862623615	2.04961277963834	39928.0567198842	0.263696571368463	0.962393842900297	-239	n.s	n.s
V_V_HT:V_V_HM	0.804688587424784	2.04892841443319	39928.0567198842	0.392736311213387	0.918502823374056	-239	n.s	n.s
V_V_WT:V_V_HT	-0.263139103798581	2.04902599552401	39928.0567198842	-0.128421554618338	0.990948957473964	-238	n.s	n.s
V_V_WT:V_V_HM	0.540322537454621	2.04962444431357	39928.0567198842	0.263620264167751	0.962415187013091	-238	n.s	n.s
V_V_HT:V_V_HM	0.803461641253229	2.04893968691364	39928.0567198842	0.392135330475978	0.91874156321342	-238	n.s	n.s
V_V_WT:V_V_HT	-0.261972942794831	2.0490740570703	39928.0567198842	-0.127849426374267	0.991029059274964	-237	n.s	n.s
V_V_WT:V_V_HM	0.540092905646583	2.04967457295551	39928.0567198842	0.263501783538155	0.962448316283196	-237	n.s	n.s
V_V_HT:V_V_HM	0.802065848441438	2.04898743130632	39928.0567198842	0.391444982134462	0.919015430139857	-237	n.s	n.s
V_V_WT:V_V_HT	-0.260742137577866	2.049156089956	39928.0567198842	-0.127243668189017	0.991113486746229	-236	n.s	n.s
V_V_WT:V_V_HM	0.539783200052159	2.04976029464702	39928.0567198842	0.26333967023452	0.962493623747881	-236	n.s	n.s
V_V_HT:V_V_HM	0.800525337630023	2.04906890176249	39928.0567198842	0.390677608225599	0.919319383685604	-236	n.s	n.s
V_V_WT:V_V_HT	-0.259475110198881	2.04926783959974	39928.0567198842	-0.126618446444542	0.991200213989427	-235	n.s	n.s
V_V_WT:V_V_HM	0.539389485416475	2.04987718403865	39928.0567198842	0.263132586486853	0.962551462127813	-235	n.s	n.s
V_V_HT:V_V_HM	0.798864595615367	2.04917986953352	39928.0567198842	0.389846009856236	0.919648216870911	-235	n.s	n.s
V_V_WT:V_V_HT	-0.258200996825021	2.04940454909083	39928.0567198842	-0.125988300816238	0.991287199676166	-234	n.s	n.s
V_V_WT:V_V_HM	0.538907525906546	2.05002028048802	39928.0567198842	0.262879119312057	0.962622198205443	-234	n.s	n.s
V_V_HT:V_V_HM	0.797108522731571	2.04931560857804	39928.0567198842	0.388963280909503	0.919996630860084	-234	n.s	n.s
V_V_WT:V_V_HT	-0.256949119910431	2.04956026374469	39928.0567198842	-0.125367926211141	0.991372420081329	-233	n.s	n.s
V_V_WT:V_V_HM	0.538332951240249	2.050183375991	39928.0567198842	0.262577951584469	0.962706164440055	-233	n.s	n.s
V_V_HT:V_V_HM	0.795282071150676	2.04947020252509	39928.0567198842	0.388042758646031	0.920359261829817	-233	n.s	n.s
V_V_WT:V_V_HT	-0.25574879147573	2.04972935888496	39928.0567198842	-0.124771980440801	0.991453895472024	-232	n.s	n.s
V_V_WT:V_V_HM	0.537661085180243	2.05036058895924	39928.0567198842	0.262227575030185	0.962803738348992	-232	n.s	n.s
V_V_HT:V_V_HM	0.793409876655961	2.04963806565434	39928.0567198842	0.387097551490227	0.92073087241832	-232	n.s	n.s
V_V_WT:V_V_HT	-0.254628901584724	2.04990723636392	39928.0567198842	-0.124214841075628	0.991529720337503	-231	n.s	n.s
V_V_WT:V_V_HM	0.536886940170697	2.05054708457936	39928.0567198842	0.261826194681519	0.962915368051037	-231	n.s	n.s
V_V_HT:V_V_HM	0.791515841755407	2.04981463585838	39928.0567198842	0.386140204050182	0.921106485717324	-231	n.s	n.s
V_V_WT:V_V_HT	-0.253617438764298	2.05009054624006	39928.0567198842	-0.123710359637257	0.991598090896182	-230	n.s	n.s
V_V_WT:V_V_HM	0.536005277546596	2.05073930729047	39928.0567198842	0.261371728547395	0.963041570967561	-230	n.s	n.s
V_V_HT:V_V_HM	0.78962271631089	2.04999659468307	39928.0567198842	0.385182452672788	0.921481480742416	-230	n.s	n.s
V_V_WT:V_V_HT	-0.252741311450773	2.05027687022965	39928.0567198842	-0.123271795687996	0.991657305649248	-229	n.s	n.s
V_V_WT:V_V_HM	0.535010703615992	2.05093465910058	39928.0567198842	0.260861895937053	0.963182907711422	-229	n.s	n.s
V_V_HT:V_V_HM	0.78775201506674	2.05018155148674	39928.0567198842	0.384235247115302	0.921851581492477	-229	n.s	n.s
V_V_WT:V_V_HT	-0.25202681113365	2.05046335993947	39928.0567198842	-0.122912126135768	0.991705713803608	-228	n.s	n.s
V_V_WT:V_V_HM	0.533897797855877	2.05113010122233	39928.0567198842	0.260294457936974	0.963339913935168	-228	n.s	n.s
V_V_HT:V_V_HM	0.785924608989537	2.05036668703669	39928.0567198842	0.383309294848817	0.922212641416416	-228	n.s	n.s
V_V_WT:V_V_HT	-0.25149868993809	2.05064774148733	39928.0567198842	-0.122643535917914	0.99174177282579	-227	n.s	n.s
V_V_WT:V_V_HM	0.532661137346706	2.05132319096554	39928.0567198842	0.259667096678212	0.963513132465777	-227	n.s	n.s
V_V_HT:V_V_HM	0.784159827284781	2.05054975334078	39928.0567198842	0.382414435937103	0.922560884150924	-227	n.s	n.s
V_V_WT:V_V_HT	-0.251181310644958	2.0508268454353	39928.0567198842	-0.122478068396673	0.991763948712884	-226	n.s	n.s
V_V_WT:V_V_HM	0.531295307849106	2.05151057018066	39928.0567198842	0.258977611703127	0.963703057689066	-226	n.s	n.s
V_V_HT:V_V_HM	0.782476618494087	2.05072760968213	39928.0567198842	0.381560483605803	0.922892571861966	-226	n.s	n.s
V_V_WT:V_V_HT	-0.251099036383106	2.05099608970154	39928.0567198842	-0.122427847446382	0.991770673479687	-225	n.s	n.s
V_V_WT:V_V_HM	0.529794891644703	2.05168743419542	39928.0567198842	0.258223978377323	0.963910118527836	-225	n.s	n.s
V_V_HT:V_V_HM	0.780893928027827	2.05089570758093	39928.0567198842	0.380757502754202	0.923203894324682	-225	n.s	n.s
V_V_WT:V_V_HT	-0.251276233465214	2.05114952187549	39928.0567198842	-0.122505078632911	0.991760330823063	-224	n.s	n.s
V_V_WT:V_V_HM	0.528154469447282	2.05184757680399	39928.0567198842	0.25740433910298	0.964134680141842	-224	n.s	n.s
V_V_HT:V_V_HM	0.779430702912502	2.05104813270961	39928.0567198842	0.380015802887477	0.923490968676767	-224	n.s	n.s
V_V_WT:V_V_HT	-0.251737264403264	2.0512799409655	39928.0567198842	-0.122722042650491	0.99173124108956	-223	n.s	n.s
V_V_WT:V_V_HM	0.526368623556991	2.05198351719435	39928.0567198842	0.25651698424785	0.964377048508692	-223	n.s	n.s
V_V_HT:V_V_HM	0.778105887960237	2.05117772585518	39928.0567198842	0.379345913399985	0.923749844887219	-223	n.s	n.s
V_V_WT:V_V_HT	-0.25250649268164	2.05137909937106	39928.0567198842	-0.123091091626632	0.991681644106866	-222	n.s	n.s
V_V_WT:V_V_HM	0.524431939419963	2.05208670964235	39928.0567198842	0.25556032157694	0.964637478145912	-222	n.s	n.s
V_V_HT:V_V_HM	0.776938432101546	2.05127628374355	39928.0567198842	0.37875855059546	0.923976513187213	-222	n.s	n.s
V_V_WT:V_V_HT	-0.253607469695879	2.05143854801735	39928.0567198842	-0.123624209918929	0.99160973911725	-221	n.s	n.s
V_V_WT:V_V_HM	0.522339134473674	2.05214841625486	39928.0567198842	0.254532825372804	0.964916185260503	-221	n.s	n.s
V_V_HT:V_V_HM	0.775946604169568	2.05133540007924	39928.0567198842	0.378264131813644	0.924167084687317	-221	n.s	n.s
V_V_WT:V_V_HT	-0.255059618479816	2.05145224858578	39928.0567198842	-0.124331248097852	0.991513905279115	-220	n.s	n.s
V_V_WT:V_V_HM	0.520085648147237	2.05216240124559	39928.0567198842	0.253432987482649	0.965213360136704	-220	n.s	n.s
V_V_HT:V_V_HM	0.775145266627085	2.05134906562732	39928.0567198842	0.377870972627488	0.924318476675701	-220	n.s	n.s
V_V_WT:V_V_HT	-0.256877224336224	2.05141747516161	39928.0567198842	-0.12521937998797	0.991392764435896	-219	n.s	n.s
V_V_WT:V_V_HM	0.517667882404795	2.05212586132766	39928.0567198842	0.252259323933416	0.965529164302317	-219	n.s	n.s
V_V_HT:V_V_HM	0.774545106741045	2.0513145656153	39928.0567198842	0.377584754539448	0.924428606023516	-219	n.s	n.s
V_V_WT:V_V_HT	-0.259070134961519	2.05133442178522	39928.0567198842	-0.126293466443203	0.991245127660873	-218	n.s	n.s
V_V_WT:V_V_HM	0.515083130256552	2.05203902105915	39928.0567198842	0.251010397448824	0.965863723480863	-218	n.s	n.s
V_V_HT:V_V_HM	0.77415326521807	2.05123208910098	39928.0567198842	0.377408909177786	0.924496231956736	-218	n.s	n.s
V_V_WT:V_V_HT	-0.261646352219312	2.05120451670718	39928.0567198842	-0.127557418135631	0.991069807038827	-217	n.s	n.s
V_V_WT:V_V_HM	0.512329098686941	2.05190339437396	39928.0567198842	0.249684804894655	0.966217130043149	-217	n.s	n.s
V_V_HT:V_V_HM	0.773975450906285	2.05110305104436	39928.0567198842	0.377345960512417	0.924520434066791	-217	n.s	n.s
V_V_WT:V_V_HT	-0.264610083650483	2.05103154152144	39928.0567198842	-0.129013171320709	0.990865757927522	-216	n.s	n.s
V_V_WT:V_V_HM	0.509404394041814	2.05172293663083	39928.0567198842	0.248281278601054	0.966589415249614	-216	n.s	n.s
V_V_HT:V_V_HM	0.774014477692281	2.05093120659545	39928.0567198842	0.377396606577139	0.924500962251066	-216	n.s	n.s
V_V_WT:V_V_HT	-0.267964590076826	2.05081982243212	39928.0567198842	-0.130662180629325	0.990631875704014	-215	n.s	n.s
V_V_WT:V_V_HM	0.506307848885344	2.051502178922	39928.0567198842	0.246798591825719	0.966980573923909	-215	n.s	n.s
V_V_HT:V_V_HM	0.77427243896216	2.05072085080466	39928.0567198842	0.377561109137965	0.924437701024161	-215	n.s	n.s
V_V_WT:V_V_HT	-0.271712143372891	2.05057414972615	39928.0567198842	-0.132505397773193	0.990367000017116	-214	n.s	n.s
V_V_WT:V_V_HM	0.503038590408966	2.05124614336273	39928.0567198842	0.245235605700789	0.967390551377988	-214	n.s	n.s
V_V_HT:V_V_HM	0.774750733781804	2.05047673873521	39928.0567198842	0.377839318606312	0.92433065978144	-214	n.s	n.s
V_V_WT:V_V_HT	-0.27585108677328	2.05030137662697	39928.0567198842	-0.134541726361757	0.99007014467811	-213	n.s	n.s
V_V_WT:V_V_HM	0.499596886061203	2.05096198778697	39928.0567198842	0.243591489767335	0.967819185708371	-213	n.s	n.s
V_V_HT:V_V_HM	0.775447972834489	2.05020567757508	39928.0567198842	0.378229355872073	0.924180481037342	-213	n.s	n.s
V_V_WT:V_V_HT	-0.280377802544646	2.05000913856229	39928.0567198842	-0.136769050083981	0.98974036719746	-212	n.s	n.s
V_V_WT:V_V_HM	0.495983618438528	2.05065768374747	39928.0567198842	0.241865632850112	0.968266232399217	-212	n.s	n.s
V_V_HT:V_V_HM	0.776361420983177	2.04991525203324	39928.0567198842	0.378728545101137	0.923988084636062	-212	n.s	n.s
V_V_WT:V_V_HT	-0.285283814894516	2.04970727206444	39928.0567198842	-0.139182711005939	0.989377015829486	-211	n.s	n.s
V_V_WT:V_V_HM	0.492201298593233	2.05034347377988	39928.0567198842	0.240057973157953	0.968731280855857	-211	n.s	n.s
V_V_HT:V_V_HM	0.777485113487717	2.04961523761699	39928.0567198842	0.379332227443659	0.9237551297727	-211	n.s	n.s
V_V_WT:V_V_HT	-0.29055489107211	2.04940797140776	39928.0567198842	-0.141775037047663	0.988979842748281	-210	n.s	n.s
V_V_WT:V_V_HM	0.488254464336412	2.05003202766418	39928.0567198842	0.238169188455428	0.96921371055544	-210	n.s	n.s
V_V_HT:V_V_HM	0.778809355408528	2.04931775738356	39928.0567198842	0.380033478264914	0.923484132901407	-210	n.s	n.s
V_V_WT:V_V_HT	-0.296172071628746	2.04912475290062	39928.0567198842	-0.144535890852669	0.988548971715154	-209	n.s	n.s
V_V_WT:V_V_HM	0.484149401996961	2.04973737108737	39928.0567198842	0.236200700063406	0.969712697146123	-209	n.s	n.s
V_V_HT:V_V_HM	0.780321473625678	2.04903625152618	39928.0567198842	0.380823654556855	0.923178267505936	-209	n.s	n.s
V_V_WT:V_V_HT	-0.30211545444436	2.04886990415783	39928.0567198842	-0.147454679202066	0.988084628355923	-208	n.s	n.s
V_V_WT:V_V_HM	0.479892751880822	2.04947225697131	39928.0567198842	0.234154304967272	0.970227312655123	-208	n.s	n.s
V_V_HT:V_V_HM	0.782008206325184	2.04878293816409	39928.0567198842	0.38169402514936	0.922840743344777	-208	n.s	n.s
V_V_WT:V_V_HT	-0.308364295755794	2.04865410457997	39928.0567198842	-0.150520429518295	0.98758715298997	-207	n.s	n.s
V_V_WT:V_V_HM	0.475491531940581	2.04924777152155	39928.0567198842	0.232032230825623	0.970756516875042	-207	n.s	n.s
V_V_HT:V_V_HM	0.783855827696376	2.04856843597376	39928.0567198842	0.382635900237221	0.922474762705813	-207	n.s	n.s
V_V_WT:V_V_HT	-0.314894456879786	2.04848753337349	39928.0567198842	-0.153720465343137	0.987057246046023	-206	n.s	n.s
V_V_WT:V_V_HM	0.47095429189451	2.0490744696671	39928.0567198842	0.229837567578022	0.971299057227866	-206	n.s	n.s
V_V_HT:V_V_HM	0.785848748774266	2.04840286820801	39928.0567198842	0.383639742440774	0.922083872416336	-206	n.s	n.s
V_V_WT:V_V_HT	-0.321680191292741	2.04837852818757	39928.0567198842	-0.157041380226421	0.986495848262872	-205	n.s	n.s
V_V_WT:V_V_HM	0.466290359225434	2.04896099271918	39928.0567198842	0.22757405381672	0.971853532333688	-205	n.s	n.s
V_V_HT:V_V_HM	0.787970550518162	2.04829452738212	39928.0567198842	0.384695921404061	0.92167167777	-205	n.s	n.s
V_V_WT:V_V_HT	-0.328692707675197	2.04833418621629	39928.0567198842	-0.160468301455419	0.985904299408795	-204	n.s	n.s
V_V_WT:V_V_HM	0.461510623450068	2.04891468300629	39928.0567198842	0.225246383989455	0.972418327686856	-204	n.s	n.s
V_V_HT:V_V_HM	0.790203331125242	2.04825047440811	39928.0567198842	0.385794286879679	0.92124201474655	-204	n.s	n.s
V_V_WT:V_V_HT	-0.335902457103361	2.04835868937524	39928.0567198842	-0.163986150885425	0.985284156784074	-203	n.s	n.s
V_V_WT:V_V_HM	0.456626364842173	2.04893986089157	39928.0567198842	0.222859818171275	0.972991723079162	-203	n.s	n.s
V_V_HT:V_V_HM	0.792528821945546	2.04827487085511	39928.0567198842	0.386925032974057	0.9207986169941	-203	n.s	n.s
V_V_WT:V_V_HT	-0.343279887331333	2.04845268664819	39928.0567198842	-0.167580090850441	0.984637132905464	-202	n.s	n.s
V_V_WT:V_V_HM	0.451648869240328	2.04903718919621	39928.0567198842	0.220420044898013	0.97357193510556	-202	n.s	n.s
V_V_HT:V_V_HM	0.794928756571677	2.04836836392481	39928.0567198842	0.388079005012819	0.920344996448762	-202	n.s	n.s
V_V_WT:V_V_HT	-0.350795450422259	2.04861325285029	39928.0567198842	-0.171235566271081	0.983965095583635	-201	n.s	n.s
V_V_WT:V_V_HM	0.446589413262388	2.049203630801	39928.0567198842	0.217933155373057	0.974157131784572	-201	n.s	n.s
V_V_HT:V_V_HM	0.797384863684628	2.04852804538455	39928.0567198842	0.389247716418225	0.919884435612758	-201	n.s	n.s
V_V_WT:V_V_HT	-0.358419595254308	2.04883395518034	39928.0567198842	-0.174938332288016	0.983270067048955	-200	n.s	n.s
V_V_WT:V_V_HM	0.441459283077771	2.04943251787613	39928.0567198842	0.215405620447199	0.974745446190437	-200	n.s	n.s
V_V_HT:V_V_HM	0.79987887833212	2.04874751771162	39928.0567198842	0.390423354472472	0.919419983272211	-200	n.s	n.s
V_V_WT:V_V_HT	-0.366122769436235	2.04910502666465	39928.0567198842	-0.178674477233691	0.982554220752348	-199	n.s	n.s
V_V_WT:V_V_HM	0.436269759031786	2.04971373182304	39928.0567198842	0.21284423881171	0.975334996254992	-199	n.s	n.s
V_V_HT:V_V_HM	0.802392528468015	2.04901706656512	39928.0567198842	0.391598753158806	0.918954462552541	-199	n.s	n.s
V_V_WT:V_V_HT	-0.373875425145068	2.04941364692695	39928.0567198842	-0.182430435996015	0.981819877114484	-198	n.s	n.s
V_V_WT:V_V_HM	0.431032123642821	2.05003399432919	39928.0567198842	0.210256085916206	0.975923903418775	-198	n.s	n.s
V_V_HT:V_V_HM	0.804907548787882	2.04932394001852	39928.0567198842	0.392767357600189	0.918490481952618	-198	n.s	n.s
V_V_WT:V_V_HT	-0.381647723804893	2.04974477908973	39928.0567198842	-0.186192802000637	0.981069537297291	-197	n.s	n.s
V_V_WT:V_V_HM	0.425757984428449	2.05037773103375	39928.0567198842	0.207648560547813	0.976510288351113	-197	n.s	n.s
V_V_HT:V_V_HM	0.807405708233324	2.04965318149255	39928.0567198842	0.393923086853833	0.91803048671165	-197	n.s	n.s
V_V_WT:V_V_HT	-0.389408463567449	2.05008345145499	39928.0567198842	-0.189947615689048	0.98030602682683	-196	n.s	n.s
V_V_WT:V_V_HM	0.420460551833427	2.05072942211507	39928.0567198842	0.205029755412478	0.977092195479185	-196	n.s	n.s
V_V_HT:V_V_HM	0.809869015400862	2.04998990124761	39928.0567198842	0.395060002445856	0.917576888296675	-196	n.s	n.s
V_V_WT:V_V_HT	-0.397125119871751	2.05041571333807	39928.0567198842	-0.193680294824327	0.979532519584077	-195	n.s	n.s
V_V_WT:V_V_HM	0.415154861901015	2.05107459110395	39928.0567198842	0.202408466128756	0.977667601938205	-195	n.s	n.s
V_V_HT:V_V_HM	0.812279981772789	2.0503202273039	39928.0567198842	0.396172252000318	0.917132085403714	-195	n.s	n.s
V_V_WT:V_V_HT	-0.404764334475342	2.05072862730378	39928.0567198842	-0.197375863917943	0.978752497401421	-194	n.s	n.s
V_V_WT:V_V_HM	0.40985737500845	2.0513998025412	39928.0567198842	0.199794001393942	0.978234468948227	-194	n.s	n.s
V_V_HT:V_V_HM	0.814621709483795	2.05063129682264	39928.0567198842	0.397254109378909	0.916698446294034	-194	n.s	n.s
V_V_WT:V_V_HT	-0.412292570126972	2.05100927093597	39928.0567198842	-0.201019359575505	0.977969663755074	-193	n.s	n.s
V_V_WT:V_V_HM	0.404585057294983	2.05169163945022	39928.0567198842	0.197195840503302	0.978790821828725	-193	n.s	n.s
V_V_HT:V_V_HM	0.816877627422005	2.05091026141987	39928.0567198842	0.398300034276718	0.916278282854456	-193	n.s	n.s
V_V_WT:V_V_HT	-0.419676246124663	2.05124653684844	39928.0567198842	-0.204595712209932	0.97718796130158	-192	n.s	n.s
V_V_WT:V_V_HM	0.399355957912754	2.05193856056755	39928.0567198842	0.194623740489723	0.979334729092939	-192	n.s	n.s
V_V_HT:V_V_HM	0.819032204037406	2.05114607868473	39928.0567198842	0.399304668033493	0.915873849859816	-192	n.s	n.s
V_V_WT:V_V_HT	-0.426882019642777	2.05143196084458	39928.0567198842	-0.208089777185215	0.976411556264004	-191	n.s	n.s
V_V_WT:V_V_HM	0.394189281017468	2.05213175752415	39928.0567198842	0.192087705661282	0.979864310781778	-191	n.s	n.s
V_V_HT:V_V_HM	0.8210713006603	2.05133033602182	39928.0567198842	0.400262837360764	0.915487340913689	-191	n.s	n.s
V_V_WT:V_V_HT	-0.433877172799889	2.05155997465222	39928.0567198842	-0.211486467936888	0.975644796607404	-190	n.s	n.s
V_V_WT:V_V_HM	0.389105164671308	2.05226541898476	39928.0567198842	0.189597876118672	0.98037776178644	-190	n.s	n.s
V_V_HT:V_V_HM	0.822982337471204	2.05145750165376	39928.0567198842	0.401169576658432	0.915120876733742	-190	n.s	n.s
V_V_WT:V_V_HT	-0.440629746089691	2.05162755583083	39928.0567198842	-0.214770826623672	0.97489217963748	-189	n.s	n.s
V_V_WT:V_V_HM	0.384124384103575	2.05233637275831	39928.0567198842	0.187164438150709	0.980873367821554	-189	n.s	n.s
V_V_HT:V_V_HM	0.824754130193258	2.05152457567172	39928.0567198842	0.40202010737464	0.914776510662034	-189	n.s	n.s
V_V_WT:V_V_HT	-0.447108223439756	2.05163282211195	39928.0567198842	-0.217927993070174	0.974158340000529	-188	n.s	n.s
V_V_WT:V_V_HM	0.379267870207867	2.05234263916084	39928.0567198842	0.184797539636433	0.98134951784933	-188	n.s	n.s
V_V_HT:V_V_HM	0.826376093647651	2.0515296904185	39928.0567198842	0.402809716821146	0.914456275021042	-188	n.s	n.s
V_V_WT:V_V_HT	-0.453282524420152	2.05157647600632	39928.0567198842	-0.220943518178045	0.973447954766912	-187	n.s	n.s
V_V_WT:V_V_HM	0.374556709501671	2.05228492046636	39928.0567198842	0.182507168359721	0.981804721437753	-187	n.s	n.s
V_V_HT:V_V_HM	0.82783923392181	2.05147354846448	39928.0567198842	0.403533954674407	0.914162098735161	-187	n.s	n.s
V_V_WT:V_V_HT	-0.459124547789379	2.05146220609541	39928.0567198842	-0.223803561394017	0.972765669098447	-186	n.s	n.s
V_V_WT:V_V_HM	0.370011958000071	2.05216701477326	39928.0567198842	0.180303043239857	0.98223762082293	-186	n.s	n.s
V_V_HT:V_V_HM	0.829136505789429	2.0513598220327	39928.0567198842	0.404188722467927	0.913895767754223	-186	n.s	n.s
V_V_WT:V_V_HT	-0.464608467816762	2.05129648575357	39928.0567198842	-0.226495034259312	0.972116030899118	-185	n.s	n.s
V_V_WT:V_V_HM	0.365654383530151	2.05199560798088	39928.0567198842	0.17819452542101	0.982646996792725	-185	n.s	n.s
V_V_HT:V_V_HM	0.830262851346882	2.05119495273711	39928.0567198842	0.404770326798523	0.913658900078449	-185	n.s	n.s
V_V_WT:V_V_HT	-0.469710534594816	2.05108779948674	39928.0567198842	-0.229005571927421	0.971503465365673	-184	n.s	n.s
V_V_WT:V_V_HM	0.361504327912893	2.05177947503875	39928.0567198842	0.176190634671431	0.983031752666624	-184	n.s	n.s
V_V_HT:V_V_HM	0.83121486250766	2.05098738165642	39928.0567198842	0.405275463877478	0.91345294884262	-184	n.s	n.s
V_V_WT:V_V_HT	-0.474407426345876	2.050844444886	39928.0567198842	-0.231322969193914	0.970932383113538	-183	n.s	n.s
V_V_WT:V_V_HM	0.35758204337116	2.05152721316148	39928.0567198842	0.174300414382568	0.983390832167363	-183	n.s	n.s
V_V_HT:V_V_HM	0.831989469717034	2.05074536146895	39928.0567198842	0.405701012592357	0.913279283885068	-183	n.s	n.s
V_V_WT:V_V_HT	-0.478675821471367	2.05057380006135	39928.0567198842	-0.23343506166764	0.970407185130576	-182	n.s	n.s
V_V_WT:V_V_HM	0.353907777041297	2.0512464852342	39928.0567198842	0.172533032762705	0.983723190382783	-182	n.s	n.s
V_V_HT:V_V_HM	0.832583598512667	2.05047622746849	39928.0567198842	0.40604401424374	0.913139197691706	-182	n.s	n.s
V_V_WT:V_V_HT	-0.48249296934682	2.0502825766658	39928.0567198842	-0.235329985650786	0.969932172992628	-181	n.s	n.s
V_V_WT:V_V_HM	0.350501502938008	2.0509442785493	39928.0567198842	0.170897623403952	0.984027813134027	-181	n.s	n.s
V_V_HT:V_V_HM	0.832994472284816	2.05018664975522	39928.0567198842	0.406301773735709	0.913033861823252	-181	n.s	n.s
V_V_WT:V_V_HT	-0.485838414223647	2.04997798752751	39928.0567198842	-0.236996893224995	0.96951133999787	-180	n.s	n.s
V_V_WT:V_V_HM	0.347382087114755	2.05062810496996	39928.0567198842	0.16940277287375	0.984303798547662	-180	n.s	n.s
V_V_HT:V_V_HM	0.833220501338405	2.04988379609831	39928.0567198842	0.406472065843114	0.912964240385147	-180	n.s	n.s
V_V_WT:V_V_HT	-0.488692894848313	2.0496667115367	39928.0567198842	-0.238425541136844	0.969148442805489	-179	n.s	n.s
V_V_WT:V_V_HM	0.344567747224968	2.05030493254695	39928.0567198842	0.168056829867222	0.98455028355747	-179	n.s	n.s
V_V_HT:V_V_HM	0.833260642073267	2.04957430176115	39928.0567198842	0.406553029747331	0.912931131121179	-179	n.s	n.s
V_V_WT:V_V_HT	-0.491040287172666	2.04935602059972	39928.0567198842	-0.239607116692671	0.968846761950524	-178	n.s	n.s
V_V_WT:V_V_HM	0.342074840266484	2.04998234241529	39928.0567198842	0.166867213043138	0.98476655457322	-178	n.s	n.s
V_V_HT:V_V_HM	0.833115127439178	2.0492653920666	39928.0567198842	0.406543306037592	0.912935107805718	-178	n.s	n.s
V_V_WT:V_V_HT	-0.492868318395637	2.04905402899167	39928.0567198842	-0.240534564448832	0.96860898720882	-177	n.s	n.s
V_V_WT:V_V_HM	0.339917275182746	2.0496687817237	39928.0567198842	0.165840099734011	0.984952084887556	-177	n.s	n.s
V_V_HT:V_V_HM	0.832785593578411	2.04896513127331	39928.0567198842	0.406442052559911	0.912976512606547	-177	n.s	n.s
V_V_WT:V_V_HT	-0.494168666791117	2.04876948024561	39928.0567198842	-0.241202668995184	0.96843716908529	-176	n.s	n.s
V_V_WT:V_V_HM	0.33810628350628	2.04937334036193	39928.0567198842	0.164980326838139	0.985106534126623	-176	n.s	n.s
V_V_HT:V_V_HM	0.832274950297377	2.04868221099281	39928.0567198842	0.406248927155007	0.913055462530773	-176	n.s	n.s
V_V_WT:V_V_HT	-0.494936337843665	2.04851110895476	39928.0567198842	-0.241607836872412	0.968332753906209	-175	n.s	n.s
V_V_WT:V_V_HM	0.33665070998427	2.04910509085864	39928.0567198842	0.164291578546224	0.985229698919663	-175	n.s	n.s
V_V_HT:V_V_HM	0.831587047827967	2.04842531525685	39928.0567198842	0.405964055235128	0.913171862603856	-175	n.s	n.s
V_V_WT:V_V_HT	-0.495167692252796	2.0482861895058	39928.0567198842	-0.241747317728226	0.968296770592632	-174	n.s	n.s
V_V_WT:V_V_HM	0.335558361621617	2.04887159317924	39928.0567198842	0.16377715555172	0.985321364079114	-174	n.s	n.s
V_V_HT:V_V_HM	0.830726053874395	2.04820167573782	39928.0567198842	0.405588015923844	0.913325411961431	-174	n.s	n.s
V_V_WT:V_V_HT	-0.494861806817415	2.04810115285201	39928.0567198842	-0.24161980775623	0.968329666415805	-173	n.s	n.s
V_V_WT:V_V_HM	0.334834834852732	2.04867952590926	39928.0567198842	0.163439342570734	0.98538140734399	-173	n.s	n.s
V_V_HT:V_V_HM	0.829696641670186	2.04801768642997	39928.0567198842	0.40512181470292	0.913515615924524	-173	n.s	n.s
V_V_WT:V_V_HT	-0.494018442445898	2.04796023387914	39928.0567198842	-0.24122462647146	0.968431514659232	-172	n.s	n.s
V_V_WT:V_V_HM	0.334485176500736	2.04853329443434	39928.0567198842	0.16328032227228	0.985409630151395	-172	n.s	n.s
V_V_HT:V_V_HM	0.828503618946688	2.04787755678163	39928.0567198842	0.404566970424119	0.913741751906669	-172	n.s	n.s
V_V_WT:V_V_HT	-0.492638026572713	2.04786535677459	39928.0567198842	-0.240561726845471	0.968602010482826	-171	n.s	n.s
V_V_WT:V_V_HM	0.334513800376483	2.04843491171248	39928.0567198842	0.163302137873071	0.985405759912132	-171	n.s	n.s
V_V_HT:V_V_HM	0.827151826949189	2.04778319774958	39928.0567198842	0.403925487746062	0.914002882659528	-171	n.s	n.s
V_V_WT:V_V_HT	-0.490723665188356	2.04781736800121	39928.0567198842	-0.239632534061048	0.968840257023663	-170	n.s	n.s
V_V_WT:V_V_HM	0.334922603039944	2.04838526421749	39928.0567198842	0.163505669021638	0.9853696278953	-170	n.s	n.s
V_V_HT:V_V_HM	0.82564626822827	2.04773544993422	39928.0567198842	0.403199675160575	0.914297932672747	-170	n.s	n.s
V_V_WT:V_V_HT	-0.488279780820804	2.04781528316792	39928.0567198842	-0.238439367473343	0.969144920731316	-169	n.s	n.s
V_V_WT:V_V_HM	0.335712185037839	2.04838333850699	39928.0567198842	0.163891288669889	0.985301050744161	-169	n.s	n.s
V_V_HT:V_V_HM	0.823991965858619	2.04773333342004	39928.0567198842	0.402392221882926	0.914625659342419	-169	n.s	n.s
V_V_WT:V_V_HT	-0.48531338221833	2.04785724887198	39928.0567198842	-0.236985943471234	0.969514113498289	-168	n.s	n.s
V_V_WT:V_V_HM	0.336880491342127	2.04842720993346	39928.0567198842	0.164458121679154	0.98519996280543	-168	n.s	n.s
V_V_HT:V_V_HM	0.8221938735605	2.04777500565866	39928.0567198842	0.401505961977518	0.914984751356938	-168	n.s	n.s
V_V_WT:V_V_HT	-0.481832122183399	2.04793937834872	39928.0567198842	-0.235276555193692	0.969945616123822	-167	n.s	n.s
V_V_WT:V_V_HM	0.338424809543358	2.04851284784608	39928.0567198842	0.165205119362174	0.985066227648577	-167	n.s	n.s
V_V_HT:V_V_HM	0.820256931726721	2.04785660157442	39928.0567198842	0.400544125548681	0.915373729498178	-167	n.s	n.s
V_V_WT:V_V_HT	-0.477844246881827	2.04805586600421	39928.0567198842	-0.233316021703113	0.970436905188141	-166	n.s	n.s
V_V_WT:V_V_HM	0.340341735297158	2.04863423455583	39928.0567198842	0.16613103967334	0.984899644315649	-166	n.s	n.s
V_V_HT:V_V_HM	0.818185982178988	2.04797234743494	39928.0567198842	0.399510268389979	0.91579097844646	-166	n.s	n.s
V_V_WT:V_V_HT	-0.473360369362913	2.04820061538355	39928.0567198842	-0.231110354038377	0.970985003835433	-165	n.s	n.s
V_V_WT:V_V_HM	0.34262513518187	2.04878504043915	39928.0567198842	0.16723332532164	0.984700154329752	-165	n.s	n.s
V_V_HT:V_V_HM	0.815985504544749	2.04811618184807	39928.0567198842	0.398407820697195	0.916234931716912	-165	n.s	n.s
V_V_WT:V_V_HT	-0.468391692158078	2.04836608631704	39928.0567198842	-0.228666006182637	0.971586690687849	-164	n.s	n.s
V_V_WT:V_V_HM	0.345268192302674	2.04895744180377	39928.0567198842	0.168509206320421	0.9844676514649	-164	n.s	n.s
V_V_HT:V_V_HM	0.813659884460795	2.04828060719902	39928.0567198842	0.397240437467919	0.916703932470535	-164	n.s	n.s
V_V_WT:V_V_HT	-0.462949938364572	2.04854351577892	39928.0567198842	-0.22598979948373	0.972238537533301	-163	n.s	n.s
V_V_WT:V_V_HM	0.348263420606181	2.04914235019382	39928.0567198842	0.169955699062703	0.984201988536234	-163	n.s	n.s
V_V_HT:V_V_HM	0.811213358970726	2.04845690924008	39928.0567198842	0.396011922589899	0.9171962669169	-163	n.s	n.s
V_V_WT:V_V_HT	-0.457049393123939	2.04872533656311	39928.0567198842	-0.223089637721118	0.972936757722124	-162	n.s	n.s
V_V_WT:V_V_HM	0.351600025667368	2.04933190249877	39928.0567198842	0.17156812190288	0.983903260821843	-162	n.s	n.s
V_V_HT:V_V_HM	0.808649418791278	2.04863756520046	39928.0567198842	0.394725466586938	0.917710471279389	-162	n.s	n.s
V_V_WT:V_V_HT	-0.450707277213958	2.04890620273976	39928.0567198842	-0.219974577953486	0.973677221157678	-161	n.s	n.s
V_V_WT:V_V_HM	0.355263314663254	2.04952051973103	39928.0567198842	0.173339720799613	0.983571897895569	-161	n.s	n.s
V_V_HT:V_V_HM	0.805970591877248	2.04881726429599	39928.0567198842	0.393383346539787	0.918245449670643	-161	n.s	n.s
V_V_WT:V_V_HT	-0.443943145571386	2.04908282735174	39928.0567198842	-0.216654563517641	0.974455552562957	-160	n.s	n.s
V_V_WT:V_V_HM	0.359235420707582	2.04970474363575	39928.0567198842	0.175262033140624	0.983208623797451	-160	n.s	n.s
V_V_HT:V_V_HM	0.803178566278992	2.04899274554551	39928.0567198842	0.391987022904349	0.91880043181904	-160	n.s	n.s
V_V_WT:V_V_HT	-0.436777016890707	2.04925185527151	39928.0567198842	-0.213139744520489	0.975267321696882	-159	n.s	n.s
V_V_WT:V_V_HM	0.363497842496191	2.04988105025516	39928.0567198842	0.177326309958787	0.982814213564738	-159	n.s	n.s
V_V_HT:V_V_HM	0.800274859386864	2.04916067936671	39928.0567198842	0.390537876041124	0.919374677704883	-159	n.s	n.s
V_V_WT:V_V_HT	-0.429228908824966	2.04940924788753	39928.0567198842	-0.209440310307666	0.976108104795996	-158	n.s	n.s
V_V_WT:V_V_HM	0.368032081877462	2.05004521759834	39928.0567198842	0.179523884994409	0.982389437970124	-158	n.s	n.s
V_V_HT:V_V_HM	0.797260990702444	2.04931705476814	39928.0567198842	0.389037405826228	0.919967398948565	-158	n.s	n.s
V_V_WT:V_V_HT	-0.421318836859667	2.04955026211901	39928.0567198842	-0.205566481899336	0.976973506443689	-157	n.s	n.s
V_V_WT:V_V_HM	0.372819638684128	2.05019230474815	39928.0567198842	0.181846179902586	0.98193507426407	-157	n.s	n.s
V_V_HT:V_V_HM	0.794138475543797	2.04945715834193	39928.0567198842	0.38748722914817	0.920577761147966	-157	n.s	n.s
V_V_WT:V_V_HT	-0.41306681934349	2.04966948501976	39928.0567198842	-0.201528501235167	0.977859181266271	-156	n.s	n.s
V_V_WT:V_V_HM	0.377842011811252	2.05031668831757	39928.0567198842	0.184284707803504	0.981451916157	-156	n.s	n.s
V_V_HT:V_V_HM	0.79090883115475	2.04957560858339	39928.0567198842	0.385889072763412	0.921204888082017	-156	n.s	n.s
V_V_WT:V_V_HT	-0.40449287301958	2.04976092383906	39928.0567198842	-0.197336610487234	0.978760856751505	-155	n.s	n.s
V_V_WT:V_V_HM	0.38308070482104	2.05041215612426	39928.0567198842	0.18683107378038	0.980940783365352	-155	n.s	n.s
V_V_HT:V_V_HM	0.787573577840575	2.04966644541485	39928.0567198842	0.38424475338531	0.921847870900093	-155	n.s	n.s
V_V_WT:V_V_HT	-0.395617251938769	2.04981881422941	39928.0567198842	-0.193001083409166	0.97967434390456	-154	n.s	n.s
V_V_WT:V_V_HM	0.388516821969767	2.05047274038676	39928.0567198842	0.189476706672279	0.980402585204943	-154	n.s	n.s
V_V_HT:V_V_HM	0.784134073908512	2.04972393469003	39928.0567198842	0.382555943577394	0.922505860493558	-154	n.s	n.s
V_V_WT:V_V_HT	-0.386461154579058	2.04983981745887	39928.0567198842	-0.188532367889186	0.980595525282862	-153	n.s	n.s
V_V_WT:V_V_HM	0.394129894715247	2.05049498120865	39928.0567198842	0.192212074804948	0.979838494956024	-153	n.s	n.s
V_V_HT:V_V_HM	0.780591049294271	2.04974475560522	39928.0567198842	0.380823537740332	0.923178312763261	-153	n.s	n.s
V_V_WT:V_V_HT	-0.377046194420509	2.04982187602637	39928.0567198842	-0.183940955470444	0.981520400682818	-152	n.s	n.s
V_V_WT:V_V_HM	0.399898760492558	2.05047674912909	39928.0567198842	0.19502721045845	0.979249861786948	-152	n.s	n.s
V_V_HT:V_V_HM	0.776944954913101	2.04972686120036	39928.0567198842	0.379048042751465	0.923864832595284	-152	n.s	n.s
V_V_WT:V_V_HT	-0.367394661629842	2.04976565095754	39928.0567198842	-0.179237397923131	0.982445099905706	-151	n.s	n.s
V_V_WT:V_V_HM	0.405801061748675	2.05041872528676	39928.0567198842	0.197911312818274	0.978638310207356	-151	n.s	n.s
V_V_HT:V_V_HM	0.773195723378513	2.04967090932387	39928.0567198842	0.377229202922906	0.924565315297512	-151	n.s	n.s
V_V_WT:V_V_HT	-0.357529025404674	2.0496725056301	39928.0567198842	-0.174432268775916	0.983365905576787	-150	n.s	n.s
V_V_WT:V_V_HM	0.411814139536039	2.05032232524997	39928.0567198842	0.200853365573061	0.978005626347171	-150	n.s	n.s
V_V_HT:V_V_HM	0.769343164940685	2.04957825533342	39928.0567198842	0.37536657258082	0.925279721500765	-150	n.s	n.s
V_V_WT:V_V_HT	-0.347471827828433	2.04954446592573	39928.0567198842	-0.169536125517281	0.984279273782668	-149	n.s	n.s
V_V_WT:V_V_HM	0.417915191727095	2.05018965746876	39928.0567198842	0.203842210502159	0.977353751746964	-149	n.s	n.s
V_V_HT:V_V_HM	0.765387019555545	2.04945091251045	39928.0567198842	0.373459551962624	0.92600806175639	-149	n.s	n.s
V_V_WT:V_V_HT	-0.337245920020149	2.04938617819088	39928.0567198842	-0.164559478154506	0.985181851401207	-148	n.s	n.s
V_V_WT:V_V_HM	0.424080846893619	2.05002553814655	39928.0567198842	0.206866128739565	0.97668488424605	-148	n.s	n.s
V_V_HT:V_V_HM	0.761326766913828	2.04929350162313	39928.0567198842	0.371506944374158	0.926750563014244	-148	n.s	n.s
V_V_WT:V_V_HT	-0.326874232016655	2.04920275910827	39928.0567198842	-0.159512879125196	0.986070470307641	-147	n.s	n.s
V_V_WT:V_V_HM	0.430287590183678	2.04983527643209	39928.0567198842	0.209913252606634	0.976001397826483	-147	n.s	n.s
V_V_HT:V_V_HM	0.757161822200342	2.0491111103764	39928.0567198842	0.3695074505068	0.927507476441268	-147	n.s	n.s
V_V_WT:V_V_HT	-0.316379682654774	2.04899964929315	39928.0567198842	-0.154406899368634	0.98694216248379	-146	n.s	n.s
V_V_WT:V_V_HM	0.436511928581833	2.04962452235192	39928.0567198842	0.21297165594064	0.975305827049132	-146	n.s	n.s
V_V_HT:V_V_HM	0.752891611236631	2.04890914785385	39928.0567198842	0.367459734378781	0.92827905112242	-146	n.s	n.s
V_V_WT:V_V_HT	-0.305785147400111	2.0487843907403	39928.0567198842	-0.149251990000577	0.987794191874097	-145	n.s	n.s
V_V_WT:V_V_HM	0.442730463893395	2.04940109432882	39928.0567198842	0.216029192683919	0.974600906749137	-145	n.s	n.s
V_V_HT:V_V_HM	0.748515611293482	2.0486951146046	39928.0567198842	0.365362130244521	0.929065642696686	-145	n.s	n.s
V_V_WT:V_V_HT	-0.295113491977832	2.0485644329292	39928.0567198842	-0.144058681891619	0.98862402746566	-144	n.s	n.s
V_V_WT:V_V_HM	0.448919820840358	2.04917271926305	39928.0567198842	0.21907368599061	0.973889530788768	-144	n.s	n.s
V_V_HT:V_V_HM	0.744033312818187	2.04847641850477	39928.0567198842	0.363213023150774	0.929867567906827	-144	n.s	n.s
V_V_WT:V_V_HT	-0.284387583062078	2.04834630800139	39928.0567198842	-0.138837647692279	0.989429342606283	-143	n.s	n.s
V_V_WT:V_V_HM	0.45505662595219	2.04894618216343	39928.0567198842	0.22209301050148	0.973174731207253	-143	n.s	n.s
V_V_HT:V_V_HM	0.739444209014242	2.04825955372974	39928.0567198842	0.361010989875655	0.930685051995606	-143	n.s	n.s
V_V_WT:V_V_HT	-0.27363028636365	2.04813551723942	39928.0567198842	-0.133599697901076	0.990208024879225	-142	n.s	n.s
V_V_WT:V_V_HM	0.46111750178292	2.04872720803475	39928.0567198842	0.225075110036367	0.972459669939526	-142	n.s	n.s
V_V_HT:V_V_HM	0.734747788146539	2.04804998791923	39928.0567198842	0.358754811884755	0.931518224917246	-142	n.s	n.s
V_V_WT:V_V_HT	-0.262864467039341	2.04793647424069	39928.0567198842	-0.128355771942	0.990958185355783	-141	n.s	n.s
V_V_WT:V_V_HM	0.467079075908005	2.04852040233113	39928.0567198842	0.228008017580147	0.971747628219163	-141	n.s	n.s
V_V_HT:V_V_HM	0.729943542947341	2.04785210576374	39928.0567198842	0.356443485783418	0.932367118746648	-141	n.s	n.s
V_V_WT:V_V_HT	-0.25211283326707	2.04775305866255	39928.0567198842	-0.123116814403262	0.99167818173029	-140	n.s	n.s
V_V_WT:V_V_HM	0.47291831730094	2.04832981929235	39928.0567198842	0.230879965153425	0.971041972042966	-140	n.s	n.s
V_V_HT:V_V_HM	0.72503115056805	2.04766976061097	39928.0567198842	0.354076211171727	0.933231673591602	-140	n.s	n.s
V_V_WT:V_V_HT	-0.241397458968468	2.0475902173868	39928.0567198842	-0.117893442212548	0.992366662891697	-139	n.s	n.s
V_V_WT:V_V_HM	0.478613583587129	2.04816060645313	39928.0567198842	0.233679713436126	0.970346059549254	-139	n.s	n.s
V_V_HT:V_V_HM	0.720011042555607	2.04750786927564	39928.0567198842	0.351652393311841	0.934111738146604	-139	n.s	n.s
V_V_WT:V_V_HT	-0.23074005857049	2.04745265032115	39928.0567198842	-0.11269616346649	0.993022532831183	-138	n.s	n.s
V_V_WT:V_V_HM	0.484144018241958	2.04801765156898	39928.0567198842	0.236396408923066	0.969663261306763	-138	n.s	n.s
V_V_HT:V_V_HM	0.714884076812391	2.04737110357646	39928.0567198842	0.349171713698407	0.935007046008138	-138	n.s	n.s
V_V_WT:V_V_HT	-0.220161335343134	2.04734617979721	39928.0567198842	-0.107534982366754	0.993644992917723	-137	n.s	n.s
V_V_WT:V_V_HM	0.489491009094041	2.04790698782165	39928.0567198842	0.239020137147298	0.968996804638876	-137	n.s	n.s
V_V_HT:V_V_HM	0.709652344437205	2.04726525449078	39928.0567198842	0.34663429317747	0.935917160025998	-137	n.s	n.s
V_V_WT:V_V_HT	-0.209680922770346	2.04727736125446	39928.0567198842	-0.102419401854698	0.994233525107812	-136	n.s	n.s
V_V_WT:V_V_HM	0.494638321677508	2.04783539088967	39928.0567198842	0.241542032078377	0.968349723504494	-136	n.s	n.s
V_V_HT:V_V_HM	0.704319244447854	2.04719684485782	39928.0567198842	0.344040802044499	0.936841437996425	-136	n.s	n.s
V_V_WT:V_V_HT	-0.199318238290524	2.04725110823591	39928.0567198842	-0.0973589597722938	0.994787817314565	-135	n.s	n.s
V_V_WT:V_V_HM	0.499570201376999	2.04780793646204	39928.0567198842	0.243953640613435	0.967725001259402	-135	n.s	n.s
V_V_HT:V_V_HM	0.698888439667558	2.04717076431463	39928.0567198842	0.341392350775163	0.937779077709794	-135	n.s	n.s
V_V_WT:V_V_HT	-0.189092699860656	2.04727003771142	39928.0567198842	-0.0923633406328931	0.99530774848762	-134	n.s	n.s
V_V_WT:V_V_HM	0.504270895829902	2.04782732662042	39928.0567198842	0.246246785202399	0.967125592428526	-134	n.s	n.s
V_V_HT:V_V_HM	0.693363595690536	2.04718961740194	39928.0567198842	0.338690461204309	0.938729132684965	-134	n.s	n.s
V_V_WT:V_V_HT	-0.179023725595162	2.04733441809442	39928.0567198842	-0.0874423465033085	0.995793389657333	-133	n.s	n.s
V_V_WT:V_V_HM	0.508724650086733	2.04789383610865	39928.0567198842	0.248413585273247	0.966554404352425	-133	n.s	n.s
V_V_HT:V_V_HM	0.687748375681848	2.0472536718383	39928.0567198842	0.335937058090264	0.939690520751693	-133	n.s	n.s
V_V_WT:V_V_HT	-0.16913043856429	2.04744263820187	39928.0567198842	-0.0826057030407582	0.996245017709112	-132	n.s	n.s
V_V_WT:V_V_HM	0.51291636145709	2.0480057942605	39928.0567198842	0.250446733546618	0.966014210554903	-132	n.s	n.s
V_V_HT:V_V_HM	0.682046800021386	2.04736132556749	39928.0567198842	0.333134552999498	0.94066200095241	-132	n.s	n.s
V_V_WT:V_V_HT	-0.159430796348881	2.04759255258147	39928.0567198842	-0.0778625592029434	0.996663148026363	-131	n.s	n.s
V_V_WT:V_V_HM	0.516833503422819	2.04816096737079	39928.0567198842	0.252340275816444	0.965507425861311	-131	n.s	n.s
V_V_HT:V_V_HM	0.676264299771677	2.04751044663108	39928.0567198842	0.330286129130323	0.941642083178762	-131	n.s	n.s
V_V_WT:V_V_HT	-0.149942463818477	2.04778011315254	39928.0567198842	-0.073221955255558	0.997048472920833	-130	n.s	n.s
V_V_WT:V_V_HM	0.520464199465664	2.04835515372839	39928.0567198842	0.254088847101696	0.965036291442165	-130	n.s	n.s
V_V_HT:V_V_HM	0.670406663284141	2.04769701017876	39928.0567198842	0.327395439829067	0.942629142092054	-130	n.s	n.s
V_V_WT:V_V_HT	-0.140683105446664	2.04799903140141	39928.0567198842	-0.0686929550696112	0.99740183918927	-129	n.s	n.s
V_V_WT:V_V_HM	0.52379657376291	2.04858183790358	39928.0567198842	0.255687404853173	0.964602934586554	-129	n.s	n.s
V_V_HT:V_V_HM	0.664479679209622	2.04791476180908	39928.0567198842	0.32446647272694	0.943621470789298	-129	n.s	n.s
V_V_WT:V_V_HT	-0.131670050378827	2.04824140498031	39928.0567198842	-0.0642844393530325	0.997724252670493	-128	n.s	n.s
V_V_WT:V_V_HM	0.526819448746001	2.04883283651287	39928.0567198842	0.257131494262193	0.964209286402348	-128	n.s	n.s
V_V_HT:V_V_HM	0.658489499124831	2.04815584132937	39928.0567198842	0.321503611120448	0.944617266446778	-128	n.s	n.s
V_V_WT:V_V_HT	-0.122919297199463	2.04849921492675	39928.0567198842	-0.0600045615364607	0.998016898230149	-127	n.s	n.s
V_V_WT:V_V_HM	0.529524441821073	2.0490998393145	39928.0567198842	0.258418077861067	0.963856843084478	-127	n.s	n.s
V_V_HT:V_V_HM	0.652443739020532	2.04841227348476	39928.0567198842	0.318511926268922	0.945614540412526	-127	n.s	n.s
V_V_WT:V_V_HT	-0.114446159650802	2.04876366533059	39928.0567198842	-0.055861084217508	0.99828109019796	-126	n.s	n.s
V_V_WT:V_V_HM	0.531904563517942	2.04937373314228	39928.0567198842	0.259544930685912	0.963546818313504	-126	n.s	n.s
V_V_HT:V_V_HM	0.646350723168739	2.0486753099187	39928.0567198842	0.315496906727689	0.946611218581213	-126	n.s	n.s
V_V_WT:V_V_HT	-0.106264201506109	2.0490267028085	39928.0567198842	-0.0518608182901953	0.99851828367125	-125	n.s	n.s
V_V_WT:V_V_HM	0.533956293699805	2.04964616713572	39928.0567198842	0.260511449371763	0.963279911214449	-125	n.s	n.s
V_V_HT:V_V_HM	0.640220495205898	2.0489369418634	39928.0567198842	0.312464713835289	0.947605065599623	-125	n.s	n.s
V_V_WT:V_V_HT	-0.0983848530335849	2.0492816295824	39928.0567198842	-0.0480094349226336	0.998730052065278	-124	n.s	n.s
V_V_WT:V_V_HM	0.53568021789106	2.04991018629455	39928.0567198842	0.261318872149889	0.963056235766463	-124	n.s	n.s
V_V_HT:V_V_HM	0.634065070924653	2.04919051016741	39928.0567198842	0.309422217104086	0.948593684539187	-124	n.s	n.s
V_V_WT:V_V_HT	-0.0908173828036447	2.04952323300359	39928.0567198842	-0.0443114678288136	0.998918052525607	-123	n.s	n.s
V_V_WT:V_V_HM	0.537080942303863	2.05016036755829	39928.0567198842	0.261970210137034	0.96287533343239	-123	n.s	n.s
V_V_HT:V_V_HM	0.627898325107512	2.04943083382118	39928.0567198842	0.306376929021211	0.949574549303942	-123	n.s	n.s
V_V_WT:V_V_HT	-0.0835688635493781	2.04974785722392	39928.0567198842	-0.0407703138973198	0.999083993922164	-122	n.s	n.s
V_V_WT:V_V_HM	0.53816696253323	2.05039289586751	39928.0567198842	0.262470165409705	0.962736193869471	-122	n.s	n.s
V_V_HT:V_V_HM	0.621735826082632	2.04965428094952	39928.0567198842	0.303336924603014	0.950545040484828	-122	n.s	n.s
V_V_WT:V_V_HT	-0.0766445187853333	2.04995297262468	39928.0567198842	-0.0373884278365668	0.999229599537211	-121	n.s	n.s
V_V_WT:V_V_HM	0.538949931779844	2.05060512270797	39928.0567198842	0.26282482463914	0.962637342247914	-121	n.s	n.s
V_V_HT:V_V_HM	0.615594450565187	2.04985833984048	39928.0567198842	0.300310728112604	0.951502489713061	-121	n.s	n.s
V_V_WT:V_V_HT	-0.0700492075742278	2.05013538360448	39928.0567198842	-0.0341680886708417	0.999356555201613	-120	n.s	n.s
V_V_WT:V_V_HM	0.539442117925995	2.05079372239101	39928.0567198842	0.263040652034502	0.96257712590906	-120	n.s	n.s
V_V_HT:V_V_HM	0.609491325500224	2.050039834329	39928.0567198842	0.297307064620876	0.952444263628971	-120	n.s	n.s
V_V_WT:V_V_HT	-0.0637877845435804	2.05029080026522	39928.0567198842	-0.0311115791649306	0.99946649548057	-119	n.s	n.s
V_V_WT:V_V_HM	0.539655796424047	2.05095425171896	39928.0567198842	0.263124248613418	0.962553790011832	-119	n.s	n.s
V_V_HT:V_V_HM	0.603443580967654	2.05019449726886	39928.0567198842	0.294334796904159	0.953367785543035	-119	n.s	n.s
V_V_WT:V_V_HT	-0.0578647267621484	2.05041438097662	39928.0567198842	-0.0282209914732392	0.999561005362848	-118	n.s	n.s
V_V_WT:V_V_HM	0.539603715074147	2.05108170920619	39928.0567198842	0.263082505515095	0.962565443409535	-118	n.s	n.s
V_V_HT:V_V_HM	0.597468441836281	2.05031751062221	39928.0567198842	0.291402886987473	0.954270547665669	-118	n.s	n.s
V_V_WT:V_V_HT	-0.0522826184418457	2.05050269740509	39928.0567198842	-0.0254974638697181	0.999641634413285	-117	n.s	n.s
V_V_WT:V_V_HM	0.539300959479371	2.0511725589335	39928.0567198842	0.262923251937311	0.962609886465754	-117	n.s	n.s
V_V_HT:V_V_HM	0.591583577921222	2.05040546178888	39928.0567198842	0.28852028974069	0.955150142481549	-117	n.s	n.s
V_V_WT:V_V_HT	-0.0470421509380994	2.05055384384022	39928.0567198842	-0.0229411927316184	0.99970987894238	-116	n.s	n.s
V_V_WT:V_V_HM	0.538764807173854	2.05122484333272	39928.0567198842	0.262655168654499	0.962684644620679	-116	n.s	n.s
V_V_HT:V_V_HM	0.585806958111937	2.050456452427	39928.0567198842	0.285695878797404	0.956004281777385	-116	n.s	n.s
V_V_WT:V_V_HT	-0.0421432599923652	2.05056610954097	39928.0567198842	-0.020552012342484	0.999767154148672	-115	n.s	n.s
V_V_WT:V_V_HM	0.538013291710213	2.05123681597459	39928.0567198842	0.262287263723175	0.962787124566709	-115	n.s	n.s
V_V_HT:V_V_HM	0.580156551702585	2.05046877666207	39928.0567198842	0.282938495970181	0.956830776797026	-115	n.s	n.s
V_V_WT:V_V_HT	-0.0375843765949522	2.05053897129268	39928.0567198842	-0.0183290233061304	0.999814796634787	-114	n.s	n.s
V_V_WT:V_V_HM	0.537065747965034	2.05120796304773	39928.0567198842	0.261829008876823	0.962914585932359	-114	n.s	n.s
V_V_HT:V_V_HM	0.574650124559983	2.05044190937698	39928.0567198842	0.280256720237731	0.95762760134305	-114	n.s	n.s
V_V_WT:V_V_HT	-0.0333635573949498	2.05047171637845	39928.0567198842	-0.0162711619616371	0.999854046016608	-113	n.s	n.s
V_V_WT:V_V_HM	0.535941837632184	2.05113758490229	39928.0567198842	0.261290047813986	0.963064231809784	-113	n.s	n.s
V_V_HT:V_V_HM	0.569305395027176	2.05037513532252	39928.0567198842	0.277659139159248	0.958392803210837	-113	n.s	n.s
V_V_WT:V_V_HT	-0.0294784888735176	2.05036351053282	39928.0567198842	-0.014377201272889	0.99988604470125	-112	n.s	n.s
V_V_WT:V_V_HM	0.534661375727533	2.05102486545219	39928.0567198842	0.260680104241279	0.963233242646581	-112	n.s	n.s
V_V_HT:V_V_HM	0.564139864601055	2.05026761687335	39928.0567198842	0.275154257892131	0.959124524465595	-112	n.s	n.s
V_V_WT:V_V_HT	-0.0259254091136136	2.05021492577252	39928.0567198842	-0.0126452152833903	0.999911845615026	-111	n.s	n.s
V_V_WT:V_V_HM	0.53324478135384	2.0508704441249	39928.0567198842	0.260009003923879	0.963418777582694	-111	n.s	n.s
V_V_HT:V_V_HM	0.559170190467437	2.05011991535341	39928.0567198842	0.272749991978418	0.959821139736955	-111	n.s	n.s
V_V_WT:V_V_HT	-0.0226998314945355	2.05002706562972	39928.0567198842	-0.0110729423406723	0.999932403837658	-110	n.s	n.s
V_V_WT:V_V_HM	0.531712661161816	2.05067551437727	39928.0567198842	0.259286589923166	0.9636180044651	-110	n.s	n.s
V_V_HT:V_V_HM	0.554412492656337	2.04993312024259	39928.0567198842	0.270453941731878	0.960481163226299	-110	n.s	n.s
V_V_WT:V_V_HT	-0.019795524560934	2.04980306912758	39928.0567198842	-0.00965728115987222	0.999948582701499	-109	n.s	n.s
V_V_WT:V_V_HM	0.530085711046052	2.05044337003674	39928.0567198842	0.258522482889422	0.963828171192061	-109	n.s	n.s
V_V_HT:V_V_HM	0.549881235606964	2.0497103469142	39928.0567198842	0.268272654443492	0.961103447049915	-109	n.s	n.s
V_V_WT:V_V_HT	-0.0172042030624862	2.04954858681349	39928.0567198842	-0.00839414258006644	0.999961153227893	-108	n.s	n.s
V_V_WT:V_V_HM	0.528384439466544	2.05017989291855	39928.0567198842	0.257725890928701	0.964046661429694	-108	n.s	n.s
V_V_HT:V_V_HM	0.545588642528992	2.04945721099882	39928.0567198842	0.266211287359884	0.961687257431689	-108	n.s	n.s
V_V_WT:V_V_HT	-0.0149155902518516	2.0492716706985	39928.0567198842	-0.00727848360230716	0.999970793051855	-107	n.s	n.s
V_V_WT:V_V_HM	0.526628795517815	2.04989343673156	39928.0567198842	0.256905449854748	0.964271040096864	-107	n.s	n.s
V_V_HT:V_V_HM	0.541544385769675	2.04918171924361	39928.0567198842	0.264273480816318	0.962232289425896	-107	n.s	n.s
V_V_WT:V_V_HT	-0.0129177813904888	2.04898208726232	39928.0567198842	-0.00630448722357964	0.999978086815384	-106	n.s	n.s
V_V_WT:V_V_HM	0.524838035473811	2.049594117325	39928.0567198842	0.256069253437748	0.964499045344669	-106	n.s	n.s
V_V_HT:V_V_HM	0.537755816864296	2.04889358590777	39928.0567198842	0.262461564896764	0.962738589497932	-106	n.s	n.s
V_V_WT:V_V_HT	-0.0111982642937156	2.04868962979148	39928.0567198842	-0.00546606188212873	0.999983527624322	-105	n.s	n.s
V_V_WT:V_V_HM	0.523030986815227	2.04929207420136	39928.0567198842	0.255225203571365	0.964728492966415	-105	n.s	n.s
V_V_HT:V_V_HM	0.534229251108952	2.04860255261773	39928.0567198842	0.260777401856844	0.963206306676528	-105	n.s	n.s
V_V_WT:V_V_HT	-0.00974306650150747	2.04840525858176	39928.0567198842	-0.00475641548989832	0.999987527095562	-104	n.s	n.s
V_V_WT:V_V_HM	0.521225077293622	2.0489986402083	39928.0567198842	0.254380391995104	0.96495744388147	-104	n.s	n.s
V_V_HT:V_V_HM	0.53096814379515	2.04831952424833	39928.0567198842	0.259221345844467	0.963635972185462	-104	n.s	n.s
V_V_WT:V_V_HT	-0.00853680682765434	2.04814078105362	39928.0567198842	-0.00416807619213694	0.99999042188698	-103	n.s	n.s
V_V_WT:V_V_HM	0.51943616748974	2.04872600968056	39928.0567198842	0.253541061633093	0.965184211566465	-103	n.s	n.s
V_V_HT:V_V_HM	0.527972974317375	2.04805625082907	39928.0567198842	0.257792223286664	0.964028491541362	-103	n.s	n.s
V_V_WT:V_V_HT	-0.00756382724299853	2.04790663820095	39928.0567198842	-0.00369344339331954	0.999992479062086	-102	n.s	n.s
V_V_WT:V_V_HM	0.517679791946331	2.04848496037124	39928.0567198842	0.252713494099813	0.965407119747038	-102	n.s	n.s
V_V_HT:V_V_HM	0.525243619189335	2.04782312350463	39928.0567198842	0.256488762706438	0.964384744094286	-102	n.s	n.s
V_V_WT:V_V_HT	-0.00680846573666338	2.04771114586908	39928.0567198842	-0.00332491511334416	0.999993905044416	-101	n.s	n.s
V_V_WT:V_V_HM	0.515971488760914	2.04828407179792	39928.0567198842	0.251904262628967	0.965624434238273	-101	n.s	n.s
V_V_HT:V_V_HM	0.522779954497568	2.04762841919279	39928.0567198842	0.255309972062049	0.964705481127896	-101	n.s	n.s
V_V_WT:V_V_HT	-0.00625486546863718	2.04756074509102	39928.0567198842	-0.00305478872049734	0.999994855158668	-100	n.s	n.s
V_V_WT:V_V_HM	0.514326278505688	2.04812998138214	39928.0567198842	0.251119940228894	0.96583444121628	-100	n.s	n.s
V_V_HT:V_V_HM	0.520581143974322	2.04747855007767	39928.0567198842	0.254254748580674	0.964991434108009	-100	n.s	n.s
V_V_WT:V_V_HT	-0.00588636427051492	2.04746123752338	39928.0567198842	-0.00287495761220618	0.999995443066936	-99	n.s	n.s
V_V_WT:V_V_HM	0.512757118598056	2.04802865352347	39928.0567198842	0.250366183947621	0.966035689998256	-99	n.s	n.s
V_V_HT:V_V_HM	0.518643482868551	2.04737929409224	39928.0567198842	0.253320664307345	0.965243642476573	-99	n.s	n.s
V_V_WT:V_V_HT	-0.00568610424722205	2.04741626417404	39928.0567198842	-0.00277720966992314	0.999995747668029	-98	n.s	n.s
V_V_WT:V_V_HM	0.511276452869812	2.04798381568876	39928.0567198842	0.249648678350451	0.966226737102028	-98	n.s	n.s
V_V_HT:V_V_HM	0.516962557117001	2.04733427991337	39928.0567198842	0.252505202589035	0.965463117141622	-98	n.s	n.s
V_V_WT:V_V_HT	-0.0056372265051956	2.04742674683281	39928.0567198842	-0.00275332268366422	0.999995820502539	-97	n.s	n.s
V_V_WT:V_V_HM	0.509896722945671	2.04799638439654	39928.0567198842	0.248973448796354	0.966406061389981	-97	n.s	n.s
V_V_HT:V_V_HM	0.515533949450829	2.04734443066117	39928.0567198842	0.251806164966753	0.965650733781225	-97	n.s	n.s
V_V_WT:V_V_HT	-0.00572287023369511	2.04749087376006	39928.0567198842	-0.00279506507552119	0.999995692813672	-96	n.s	n.s
V_V_WT:V_V_HM	0.508630370323634	2.04806445118989	39928.0567198842	0.248346857457601	0.966572063990992	-96	n.s	n.s
V_V_HT:V_V_HM	0.514353240557331	2.0474079495297	39928.0567198842	0.251221668195378	0.965807237316983	-96	n.s	n.s
V_V_WT:V_V_HT	-0.00592611088943906	2.04760465161725	39928.0567198842	-0.00289416752631347	0.999995381966525	-95	n.s	n.s
V_V_WT:V_V_HM	0.507489181300916	2.04818385155262	39928.0567198842	0.247775208712936	0.966723170752283	-95	n.s	n.s
V_V_HT:V_V_HM	0.513415292190392	2.04752086920171	39928.0567198842	0.25074972368441	0.965933357315837	-95	n.s	n.s
V_V_WT:V_V_HT	-0.00622972432616176	2.04776399739418	39928.0567198842	-0.0030422081519595	0.999994897447408	-94	n.s	n.s
V_V_WT:V_V_HM	0.506481612512781	2.0483503186028	39928.0567198842	0.247263179502545	0.966858242490669	-94	n.s	n.s
V_V_HT:V_V_HM	0.512711336838942	2.04767913463659	39928.0567198842	0.250386561139587	0.966030256801564	-94	n.s	n.s
V_V_WT:V_V_HT	-0.00661627791291908	2.04796494745269	39928.0567198842	-0.00323065974402959	0.999994245707476	-93	n.s	n.s
V_V_WT:V_V_HM	0.50561276840481	2.04855970106421	39928.0567198842	0.246813782455131	0.966976577443277	-93	n.s	n.s
V_V_HT:V_V_HM	0.51222904631775	2.04787881076225	39928.0567198842	0.250126640124321	0.966099529027431	-93	n.s	n.s
V_V_WT:V_V_HT	-0.0070683080392715	2.04820183146497	39928.0567198842	-0.00345098218871131	0.999993434092599	-92	n.s	n.s
V_V_WT:V_V_HM	0.504887074919817	2.04880608704836	39928.0567198842	0.246429897934943	0.96707750272423	-92	n.s	n.s
V_V_HT:V_V_HM	0.511955382959054	2.04811426379104	39928.0567198842	0.24996426811238	0.966142769240495	-92	n.s	n.s
V_V_WT:V_V_HT	-0.00756835051045845	2.04846688434218	39928.0567198842	-0.00369464137707496	0.999992474182418	-91	n.s	n.s
V_V_WT:V_V_HM	0.504308959050323	2.04908140661821	39928.0567198842	0.246114652849557	0.967160272779227	-91	n.s	n.s
V_V_HT:V_V_HM	0.511877309560834	2.04837777450519	39928.0567198842	0.249893997060422	0.966161474556784	-91	n.s	n.s
V_V_WT:V_V_HT	-0.00809904447519894	2.04875093929916	39928.0567198842	-0.00395316205588633	0.999991384150469	-90	n.s	n.s
V_V_WT:V_V_HM	0.503882174476796	2.04937614737281	39928.0567198842	0.245871005731547	0.967224176523588	-90	n.s	n.s
V_V_HT:V_V_HM	0.511981218951955	2.04866022798221	39928.0567198842	0.249910264259008	0.966157144857814	-90	n.s	n.s
V_V_WT:V_V_HT	-0.00864344186063604	2.04904525829704	39928.0567198842	-0.0042182776713383	0.99999018977572	-89	n.s	n.s
V_V_WT:V_V_HM	0.503607797844945	2.04968124164375	39928.0567198842	0.245700544852074	0.967268849882965	-89	n.s	n.s
V_V_HT:V_V_HM	0.512251239705587	2.04895293560463	39928.0567198842	0.250006347536931	0.966131565856473	-89	n.s	n.s
V_V_WT:V_V_HT	-0.00918488668263406	2.04934075901097	39928.0567198842	-0.00448187381344368	0.999988925411931	-88	n.s	n.s
V_V_WT:V_V_HM	0.503485596442967	2.04998727314028	39928.0567198842	0.24560425473847	0.96729407223972	-88	n.s	n.s
V_V_HT:V_V_HM	0.512670483125614	2.04924686502586	39928.0567198842	0.250175072547516	0.966086626251164	-88	n.s	n.s
V_V_WT:V_V_HT	-0.00970743444314492	2.04962935688202	39928.0567198842	-0.00473619018509388	0.999987632944336	-87	n.s	n.s
V_V_WT:V_V_HM	0.503512813756861	2.05028586150438	39928.0567198842	0.245581761651233	0.967299962779027	-87	n.s	n.s
V_V_HT:V_V_HM	0.513220248200033	2.04953397589204	39928.0567198842	0.250408265604213	0.966024469260011	-87	n.s	n.s
V_V_WT:V_V_HT	-0.0101953296182324	2.04990254100736	39928.0567198842	-0.00497356796934466	0.999986362213558	-86	n.s	n.s
V_V_WT:V_V_HM	0.503686053021975	2.05056819704562	39928.0567198842	0.245632431902371	0.967286692431667	-86	n.s	n.s
V_V_HT:V_V_HM	0.513881382640174	2.04980580182973	39928.0567198842	0.250697593977666	0.965947274660095	-86	n.s	n.s
V_V_WT:V_V_HT	-0.0106331067972858	2.05015157656304	39928.0567198842	-0.00518649787598221	0.999985169495728	-85	n.s	n.s
V_V_WT:V_V_HM	0.504001400438579	2.05082525071997	39928.0567198842	0.245755410053412	0.967254474296214	-85	n.s	n.s
V_V_HT:V_V_HM	0.514634507235922	2.05005365172796	39928.0567198842	0.251034653069759	0.96585724064998	-85	n.s	n.s
V_V_WT:V_V_HT	-0.0110065077290942	2.05036943773289	39928.0567198842	-0.00536806076336377	0.999984112991618	-84	n.s	n.s
V_V_WT:V_V_HM	0.504452809158836	2.05104976701173	39928.0567198842	0.245948595335059	0.967203832736387	-84	n.s	n.s
V_V_HT:V_V_HM	0.515459316887943	2.05027053378038	39928.0567198842	0.251410391163119	0.965756742246427	-84	n.s	n.s
V_V_WT:V_V_HT	-0.0113019490160695	2.05054986957661	39928.0567198842	-0.00551166747210255	0.999983251608433	-83	n.s	n.s
V_V_WT:V_V_HM	0.505033274493473	2.05123529798021	39928.0567198842	0.246209332976458	0.967135424155982	-83	n.s	n.s
V_V_HT:V_V_HM	0.51633522350956	2.05045022147597	39928.0567198842	0.25181553694968	0.965648221606065	-83	n.s	n.s
V_V_WT:V_V_HT	-0.0115073724069468	2.05068870816039	39928.0567198842	-0.00561146719204871	0.999982639596614	-82	n.s	n.s
V_V_WT:V_V_HM	0.505734059866322	2.05137756392818	39928.0567198842	0.246533874972237	0.967050181073494	-82	n.s	n.s
V_V_HT:V_V_HM	0.517241432273275	2.05058856772088	39928.0567198842	0.252240473986531	0.965534225248728	-82	n.s	n.s
V_V_WT:V_V_HT	-0.0116110983714444	2.05078222634649	39928.0567198842	-0.00566179003420064	0.99998232683196	-81	n.s	n.s
V_V_WT:V_V_HM	0.506545991794035	2.05147274842941	39928.0567198842	0.246918216282348	0.96694909589156	-81	n.s	n.s
V_V_HT:V_V_HM	0.518157090165482	2.05068185816255	39928.0567198842	0.252675512831503	0.965417333884877	-81	n.s	n.s
V_V_WT:V_V_HT	-0.0116019498256674	2.05082722345216	39928.0567198842	-0.00565720490394985	0.999982355444906	-80	n.s	n.s
V_V_WT:V_V_HM	0.507459647160792	2.05151759043461	39928.0567198842	0.247358175005113	0.966833202642917	-80	n.s	n.s
V_V_HT:V_V_HM	0.519061596986467	2.05072690048794	39928.0567198842	0.253111029490549	0.965300126695713	-80	n.s	n.s
V_V_WT:V_V_HT	-0.011470748754747	2.0508228805632	39928.0567198842	-0.00559324204126142	0.999982752180155	-79	n.s	n.s
V_V_WT:V_V_HM	0.508464597484371	2.05151129524893	39928.0567198842	0.247848792576438	0.966703738156317	-79	n.s	n.s
V_V_HT:V_V_HM	0.519935346239089	2.05072287151391	39928.0567198842	0.253537595674863	0.965185146545683	-79	n.s	n.s
V_V_WT:V_V_HT	-0.0112093941381992	2.05076960489905	39928.0567198842	-0.00546594513173068	0.99998352832798	-78	n.s	n.s
V_V_WT:V_V_HM	0.50955005495167	2.0514543423832	39928.0567198842	0.248384789475607	0.966562025755026	-78	n.s	n.s
V_V_HT:V_V_HM	0.520759449089847	2.05067016697572	39928.0567198842	0.253945981892276	0.965074898325165	-78	n.s	n.s
V_V_WT:V_V_HT	-0.0108120883063163	2.05067018170068	39928.0567198842	-0.00527246575426846	0.999984673784202	-77	n.s	n.s
V_V_WT:V_V_HM	0.510704792378283	2.05134967043347	39928.0567198842	0.248960379470735	0.96640952781911	-77	n.s	n.s
V_V_HT:V_V_HM	0.521516880684564	2.05057154855461	39928.0567198842	0.254327570794673	0.964971735463405	-77	n.s	n.s
V_V_WT:V_V_HT	-0.0102736106427279	2.0505279308117	39928.0567198842	-0.00501022711680942	0.9999861604314	-76	n.s	n.s
V_V_WT:V_V_HM	0.511917474054042	2.05120077610713	39928.0567198842	0.249569656962389	0.966247746589539	-76	n.s	n.s
V_V_HT:V_V_HM	0.522191084696784	2.05043030900877	39928.0567198842	0.254673900596614	0.964877980475112	-76	n.s	n.s
V_V_WT:V_V_HT	-0.00958941533771074	2.05034664921916	39928.0567198842	-0.00467697271647344	0.999987940264335	-75	n.s	n.s
V_V_WT:V_V_HM	0.513176893561936	2.05101165336093	39928.0567198842	0.250206717607386	0.966078194504203	-75	n.s	n.s
V_V_HT:V_V_HM	0.522766308899636	2.05025021522752	39928.0567198842	0.254976834055166	0.964795876251379	-75	n.s	n.s
V_V_WT:V_V_HT	-0.008758377760129	2.05013281892057	39928.0567198842	-0.00427210260686448	0.999989937824151	-74	n.s	n.s
V_V_WT:V_V_HM	0.514472557416433	2.05078906442098	39928.0567198842	0.250865662559835	0.965902394849886	-74	n.s	n.s
V_V_HT:V_V_HM	0.523230935176592	2.05003770680804	39928.0567198842	0.255229907937292	0.964727216072611	-74	n.s	n.s
V_V_WT:V_V_HT	-0.00778288236269442	2.04989535219097	39928.0567198842	-0.00379672179576188	0.99999205257265	-73	n.s	n.s
V_V_WT:V_V_HM	0.515794928949454	2.05054227363678	39928.0567198842	0.251540743919731	0.965721844232993	-73	n.s	n.s
V_V_HT:V_V_HM	0.523577811312158	2.04980164304509	39928.0567198842	0.255428525530088	0.964673285897835	-73	n.s	n.s
V_V_WT:V_V_HT	-0.00666601633514463	2.04964304280102	39928.0567198842	-0.00325228159047388	0.999994168426412	-72	n.s	n.s
V_V_WT:V_V_HM	0.517134690353942	2.0502804204827	39928.0567198842	0.252226322403348	0.965538024519392	-72	n.s	n.s
V_V_HT:V_V_HM	0.523800706689074	2.04955076573297	39928.0567198842	0.255568544798524	0.964635243405805	-72	n.s	n.s
V_V_WT:V_V_HT	-0.00541087346316682	2.0493838152979	39928.0567198842	-0.00264024406886433	0.999996156755051	-71	n.s	n.s
V_V_WT:V_V_HM	0.518482513191071	2.05001174480543	39928.0567198842	0.252916850113111	0.965352407834952	-71	n.s	n.s
V_V_HT:V_V_HM	0.523893386654262	2.04929295202077	39928.0567198842	0.255645922237551	0.964614212071275	-71	n.s	n.s
V_V_WT:V_V_HT	-0.00402134375453644	2.04912514015209	39928.0567198842	-0.0019624686046446	0.999997876678656	-70	n.s	n.s
V_V_WT:V_V_HM	0.519829617526022	2.04974401219309	39928.0567198842	0.253607091633769	0.965166397002329	-70	n.s	n.s
V_V_HT:V_V_HM	0.523850961280524	2.04903562806711	39928.0567198842	0.255657321964031	0.964611113104999	-70	n.s	n.s
V_V_WT:V_V_HT	-0.00250451579708844	2.04887547350956	39928.0567198842	-0.001222385561968	0.999999176190117	-69	n.s	n.s
V_V_WT:V_V_HM	0.52116939513411	2.04948599271593	39928.0567198842	0.254292733390907	0.964981159747162	-69	n.s	n.s
V_V_HT:V_V_HM	0.523673910931195	2.04878720307348	39928.0567198842	0.255601904456259	0.964626176911696	-69	n.s	n.s
V_V_WT:V_V_HT	-0.00086827948858903	2.04864246124943	39928.0567198842	-0.000423831637297746	0.999999900963	-68	n.s	n.s
V_V_WT:V_V_HM	0.522495778186414	2.04924561134044	39928.0567198842	0.25496981684135	0.964797779155326	-68	n.s	n.s
V_V_HT:V_V_HM	0.523364057675014	2.04855528126714	39928.0567198842	0.255479587229536	0.964659414945144	-68	n.s	n.s
V_V_WT:V_V_HT	0.000878643787571187	2.04843281867377	39928.0567198842	0.000428934637036354	0.999999898563801	-67	n.s	n.s
V_V_WT:V_V_HM	0.523803483233498	2.04902982281875	39928.0567198842	0.255634875295727	0.964617215012303	-67	n.s	n.s
V_V_HT:V_V_HM	0.522924839445925	2.04834654231019	39928.0567198842	0.255291196408667	0.964710578707276	-67	n.s	n.s
V_V_WT:V_V_HT	0.00272336523012329	2.04825422513883	39928.0567198842	0.00132960313065566	0.999999025336731	-66	n.s	n.s
V_V_WT:V_V_HM	0.525091205606821	2.04884655840494	39928.0567198842	0.256286252112316	0.964439942633609	-66	n.s	n.s
V_V_HT:V_V_HM	0.522367840376668	2.04816862827726	39928.0567198842	0.255041422451645	0.96477835911006	-66	n.s	n.s
V_V_WT:V_V_HT	0.00464797905201064	2.04811552687772	39928.0567198842	0.00226939300591912	0.99999716058052	-65	n.s	n.s
V_V_WT:V_V_HM	0.526362769913034	2.04870493237488	39928.0567198842	0.256924636435012	0.964265800416743	-65	n.s	n.s
V_V_HT:V_V_HM	0.521714790861038	2.04803034594794	39928.0567198842	0.254739775654819	0.964860134027294	-65	n.s	n.s
V_V_WT:V_V_HT	0.00663040779228674	2.04802585575158	39928.0567198842	0.00323746293225069	0.999994221447019	-64	n.s	n.s
V_V_WT:V_V_HM	0.527626558248332	2.04861433405178	39928.0567198842	0.257552897818881	0.964094027661715	-64	n.s	n.s
V_V_HT:V_V_HM	0.520996150456088	2.04794078949939	39928.0567198842	0.254400006644451	0.964952136137366	-64	n.s	n.s
V_V_WT:V_V_HT	0.00864773686955567	2.04799232235946	39928.0567198842	0.00422254359801151	0.999990169923707	-63	n.s	n.s
V_V_WT:V_V_HM	0.528891879103521	2.04858205465491	39928.0567198842	0.258174612972784	0.96392366218194	-63	n.s	n.s
V_V_HT:V_V_HM	0.520244142233959	2.0479070433717	39928.0567198842	0.254036990554719	0.965050307118775	-63	n.s	n.s
V_V_WT:V_V_HT	0.0106770513042813	2.04801932850959	39928.0567198842	0.00521335475483591	0.999985015507701	-62	n.s	n.s
V_V_WT:V_V_HM	0.530168041702879	2.04861258007053	39928.0567198842	0.258793705974717	0.963753637330177	-62	n.s	n.s
V_V_HT:V_V_HM	0.519490990398609	2.04793349763315	39928.0567198842	0.253665947160392	0.965150514444617	-62	n.s	n.s
V_V_WT:V_V_HT	0.0126954353963173	2.04810847036744	39928.0567198842	0.00619861476088702	0.99997881661245	-61	n.s	n.s
V_V_WT:V_V_HM	0.531464350494262	2.04870749167983	39928.0567198842	0.259414461387306	0.963582777505893	-61	n.s	n.s
V_V_HT:V_V_HM	0.518768915097924	2.04802175146206	39928.0567198842	0.253302444042687	0.96524855348664	-61	n.s	n.s
V_V_WT:V_V_HT	0.0146792152724888	2.04825900747205	39928.0567198842	0.00716667922315441	0.999971683440112	-60	n.s	n.s
V_V_WT:V_V_HM	0.532791320998744	2.04886595011636	39928.0567198842	0.260042059349216	0.96340964931078	-60	n.s	n.s
V_V_HT:V_V_HM	0.518112105726236	2.04817107996553	39928.0567198842	0.252963295299998	0.965339906256243	-60	n.s	n.s
V_V_WT:V_V_HT	0.0166009306841641	2.04846978811899	39928.0567198842	0.00810406420463149	0.99996379166307	-59	n.s	n.s
V_V_WT:V_V_HM	0.534165517823171	2.04908667856979	39928.0567198842	0.26068468621152	0.963231974377826	-59	n.s	n.s
V_V_HT:V_V_HM	0.517564587139008	2.04838035099482	39928.0567198842	0.252670158102057	0.965418773794333	-59	n.s	n.s
V_V_WT:V_V_HT	0.0184294315769522	2.04873918771021	39928.0567198842	0.00899549912819799	0.999955388017367	-58	n.s	n.s
V_V_WT:V_V_HM	0.535609682123707	2.04936790214647	39928.0567198842	0.261353601548419	0.963046600540702	-58	n.s	n.s
V_V_HT:V_V_HM	0.517180250546774	2.04864796330741	39928.0567198842	0.252449547120736	0.965478072375888	-58	n.s	n.s
V_V_WT:V_V_HT	0.020132826759464	2.04906312956578	39928.0567198842	0.00982538139941565	0.999946777172374	-57	n.s	n.s
V_V_WT:V_V_HM	0.537147788531395	2.04970531293202	39928.0567198842	0.262060982689764	0.962850089271808	-57	n.s	n.s
V_V_HT:V_V_HM	0.517014961771902	2.04896987557556	39928.0567198842	0.252329215736601	0.965510396265839	-57	n.s	n.s
V_V_WT:V_V_HT	0.0216792293295169	2.04943465114204	39928.0567198842	0.0105781510610432	0.999938309713801	-56	n.s	n.s
V_V_WT:V_V_HM	0.538803815127899	2.05009162561304	39928.0567198842	0.262819382507735	0.962638860025225	-56	n.s	n.s
V_V_HT:V_V_HM	0.517124585798406	2.04933917415301	39928.0567198842	0.252337237447351	0.965508241887845	-56	n.s	n.s
V_V_WT:V_V_HT	0.0230367544897483	2.04984404959692	39928.0567198842	0.0112382961495428	0.999930369989116	-55	n.s	n.s
V_V_WT:V_V_HM	0.54060174201055	2.05051672988484	39928.0567198842	0.263641712418953	0.96240918823526	-55	n.s	n.s
V_V_HT:V_V_HM	0.51756498752077	2.049746217601	39928.0567198842	0.252501984429332	0.965463981979844	-55	n.s	n.s
V_V_WT:V_V_HT	0.0241735117610142	2.05027912091485	39928.0567198842	0.0117903516230648	0.999923361411204	-54	n.s	n.s
V_V_WT:V_V_HM	0.54256554688532	2.05096793965478	39928.0567198842	0.264541213148678	0.962157204995735	-54	n.s	n.s
V_V_HT:V_V_HM	0.518392035124307	2.05017887429637	39928.0567198842	0.252852100674495	0.965369832781922	-54	n.s	n.s
V_V_WT:V_V_HT	0.0250576171903329	2.05072549212524	39928.0567198842	0.0122189036448583	0.999917689124022	-53	n.s	n.s
V_V_WT:V_V_HM	0.544719208466324	2.051430338526	39928.0567198842	0.26553141885272	0.961878896806651	-53	n.s	n.s
V_V_HT:V_V_HM	0.51966159127601	2.050622852664	39928.0567198842	0.253416463491035	0.965217815788684	-53	n.s	n.s
V_V_WT:V_V_HT	0.0256571796123986	2.05116704584899	39928.0567198842	0.0125085763562367	0.999913740358813	-52	n.s	n.s
V_V_WT:V_V_HM	0.547086703924801	2.05188722073874	39928.0567198842	0.266626108099564	0.961570107191599	-52	n.s	n.s
V_V_HT:V_V_HM	0.521429524312391	2.05106212326323	39928.0567198842	0.254224149721413	0.964999709636191	-52	n.s	n.s
V_V_WT:V_V_HT	0.0259399647666925	2.05158695070214	39928.0567198842	0.0126438534607635	0.99991186460068	-51	n.s	n.s
V_V_WT:V_V_HM	0.549693276613222	2.05232115749964	39928.0567198842	0.267839794276115	0.961226383434773	-51	n.s	n.s
V_V_HT:V_V_HM	0.52375331184653	2.05147994383755	39928.0567198842	0.255305109572158	0.964706801324547	-51	n.s	n.s
V_V_WT:V_V_HT	0.025872059119938	2.05197026734278	39928.0567198842	0.0126083986360296	0.999912358169538	-50	n.s	n.s
V_V_WT:V_V_HM	0.552570466859032	2.05271668957588	39928.0567198842	0.269189834946585	0.960842355713014	-50	n.s	n.s
V_V_HT:V_V_HM	0.526698407739098	2.05186145247989	39928.0567198842	0.256692968768689	0.964329042498383	-50	n.s	n.s
V_V_WT:V_V_HT	0.0254178560791178	2.05230491005796	39928.0567198842	0.0123850291224027	0.999915435844795	-49	n.s	n.s
V_V_WT:V_V_HM	0.555757184006466	2.05306132294148	39928.0567198842	0.27069682614751	0.960411585925064	-49	n.s	n.s
V_V_HT:V_V_HM	0.53033932792735	2.05219462413396	39928.0567198842	0.258425454238365	0.963854817722789	-49	n.s	n.s
V_V_WT:V_V_HT	0.0245404751435929	2.05258195182608	39928.0567198842	0.0119559051572876	0.999921194154493	-48	n.s	n.s
V_V_WT:V_V_HM	0.559299441995239	2.05334584584902	39928.0567198842	0.272384432036085	0.959926566510853	-48	n.s	n.s
V_V_HT:V_V_HM	0.534758966851672	2.05247057385683	39928.0567198842	0.260544035886857	0.963270896361157	-48	n.s	n.s
V_V_WT:V_V_HT	0.023202264470191	2.0527952630868	39928.0567198842	0.0113027659832484	0.999929568844289	-47	n.s	n.s
V_V_WT:V_V_HM	0.563248959090979	2.05356395678371	39928.0567198842	0.274278751937748	0.959378843469554	-47	n.s	n.s
V_V_HT:V_V_HM	0.540046694620793	2.05268319718762	39928.0567198842	0.263093055645757	0.962562498296554	-47	n.s	n.s
V_V_WT:V_V_HT	0.021365444559823	2.05294005382937	39928.0567198842	0.0104072422962229	0.999940286982262	-46	n.s	n.s
V_V_WT:V_V_HM	0.567659581366571	2.05371075934882	39928.0567198842	0.276406781618343	0.958759398110761	-46	n.s	n.s
V_V_HT:V_V_HM	0.546294136806751	2.05282771926637	39928.0567198842	0.26611786838205	0.961713616863359	-46	n.s	n.s
V_V_WT:V_V_HT	0.0189922922500019	2.05301398878277	39928.0567198842	0.00925093172953115	0.999952818539266	-45	n.s	n.s
V_V_WT:V_V_HM	0.572589126742967	2.05378391278857	39928.0567198842	0.278797162241631	0.958058362813073	-45	n.s	n.s
V_V_HT:V_V_HM	0.553596834492963	2.05290180477451	39928.0567198842	0.269665520876567	0.960706620779184	-45	n.s	n.s
V_V_WT:V_V_HT	0.0160452789340679	2.05301618887103	39928.0567198842	0.00781546634704879	0.99996632456761	-44	n.s	n.s
V_V_WT:V_V_HM	0.578097230679965	2.05378259983121	39928.0567198842	0.281479271821407	0.957265208136808	-44	n.s	n.s
V_V_HT:V_V_HM	0.562051951745921	2.05290456441566	39928.0567198842	0.273783770316621	0.959522298197522	-44	n.s	n.s
V_V_WT:V_V_HT	0.0124875816698164	2.05294824109785	39928.0567198842	0.00608275523942995	0.999979601089426	-43	n.s	n.s
V_V_WT:V_V_HM	0.584246813614515	2.05370856716561	39928.0567198842	0.28448379821527	0.956368488149012	-43	n.s	n.s
V_V_HT:V_V_HM	0.571759231944684	2.05283756027251	39928.0567198842	0.278521419818908	0.958139512316801	-43	n.s	n.s
V_V_WT:V_V_HT	0.00828289651286784	2.05281316023544	39928.0567198842	0.00403490033740717	0.999991024174212	-42	n.s	n.s
V_V_WT:V_V_HM	0.591102235103783	2.05356505141458	39928.0567198842	0.287841982262313	0.955355967944767	-42	n.s	n.s
V_V_HT:V_V_HM	0.582819338590931	2.05270377283371	39928.0567198842	0.283927640365936	0.956535130987951	-42	n.s	n.s
V_V_WT:V_V_HT	0.00339672730086971	2.0526167487096	39928.0567198842	0.0016548278206368	0.999998490211714	-41	n.s	n.s
V_V_WT:V_V_HM	0.598730826081688	2.0533581791392	39928.0567198842	0.291586159767161	0.954214355975214	-41	n.s	n.s
V_V_HT:V_V_HM	0.595334098780835	2.05250895496627	39928.0567198842	0.290051888611915	0.954683777931444	-41	n.s	n.s
V_V_WT:V_V_HT	-0.00220286021466531	2.05236779493006	39928.0567198842	-0.00107332624303841	0.999999364853204	-40	n.s	n.s
V_V_WT:V_V_HM	0.607202930355511	2.05309716674096	39928.0567198842	0.295749728844725	0.952929192715799	-40	n.s	n.s
V_V_HT:V_V_HM	0.60940579057017	2.05226183006527	39928.0567198842	0.296943490173857	0.952557680408347	-40	n.s	n.s
V_V_WT:V_V_HT	-0.00854473204656347	2.05207765928553	39928.0567198842	-0.00416394185078672	0.999990440878648	-39	n.s	n.s
V_V_WT:V_V_HM	0.616591188038777	2.05279388773235	39928.0567198842	0.300366827728577	0.951484819059549	-39	n.s	n.s
V_V_HT:V_V_HM	0.625135920085308	2.05197368088829	39928.0567198842	0.304651042022474	0.950126586581532	-39	n.s	n.s
V_V_WT:V_V_HT	-0.0156541958571612	2.05175976625872	39928.0567198842	-0.00762964364278662	0.999967906857835	-38	n.s	n.s
V_V_WT:V_V_HM	0.626969780733313	2.05246234269903	39928.0567198842	0.305472001941257	0.949864345274127	-38	n.s	n.s
V_V_HT:V_V_HM	0.64262397659048	2.05165784501996	39928.0567198842	0.313221806526042	0.947357717869422	-38	n.s	n.s
V_V_WT:V_V_HT	-0.0235525195954374	2.05142902463429	39928.0567198842	-0.0114810306925613	0.999927329757576	-37	n.s	n.s
V_V_WT:V_V_HM	0.638413641221976	2.05211805487754	39928.0567198842	0.311099860802147	0.948049624338931	-37	n.s	n.s
V_V_HT:V_V_HM	0.661966160817388	2.05132913879852	39928.0567198842	0.322701095741811	0.944215773388023	-37	n.s	n.s
V_V_WT:V_V_HT	-0.0322564614387337	2.05110120036984	39928.0567198842	-0.0157264114676143	0.999863654694988	-36	n.s	n.s
V_V_WT:V_V_HM	0.650997643700729	2.05177741697688	39928.0567198842	0.317284729968379	0.946021232150184	-36	n.s	n.s
V_V_HT:V_V_HM	0.683254105139478	2.05100323410727	39928.0567198842	0.333131656633821	0.940663001280413	-36	n.s	n.s
V_V_WT:V_V_HT	-0.0417778193567058	2.05079226844316	39928.0567198842	-0.0203715510339919	0.999771224831632	-35	n.s	n.s
V_V_WT:V_V_HM	0.664795769043812	2.05145701668598	39928.0567198842	0.324060296480281	0.943758461098354	-35	n.s	n.s
V_V_HT:V_V_HM	0.706573588400537	2.05069601417793	39928.0567198842	0.344553060773263	0.936659354751691	-35	n.s	n.s
V_V_WT:V_V_HT	-0.0521230025803012	2.05051776890238	39928.0567198842	-0.0254194347256021	0.999643824055524	-34	n.s	n.s
V_V_WT:V_V_HM	0.679880256198416	2.05117296716193	39928.0567198842	0.331459251405365	0.941239331531952	-34	n.s	n.s
V_V_HT:V_V_HM	0.732003258778747	2.05042293348141	39928.0567198842	0.35700110783285	0.932162748722045	-34	n.s	n.s
V_V_WT:V_V_HT	-0.0632926321308798	2.05029219308638	39928.0567198842	-0.0308700546899137	0.999474744516419	-33	n.s	n.s
V_V_WT:V_V_HM	0.696320738114053	2.0509402695586	39928.0567198842	0.339512928996178	0.93844062825682	-33	n.s	n.s
V_V_HT:V_V_HM	0.759613370244934	2.0501984074855	39928.0567198842	0.370507248211443	0.927129433273639	-33	n.s	n.s
V_V_WT:V_V_HT	-0.0752822465619154	2.05012806327168	39928.0567198842	-0.0367207531620131	0.999256858941797	-32	n.s	n.s
V_V_WT:V_V_HM	0.714184106045673	2.05077186142853	39928.0567198842	0.34825136792553	0.935337816698904	-32	n.s	n.s
V_V_HT:V_V_HM	0.789466352607585	2.05003489694463	39928.0567198842	0.38509898235596	0.921514125611698	-32	n.s	n.s
V_V_WT:V_V_HT	-0.088085220602607	2.0500344191674	39928.0567198842	-0.0429676788735975	0.998982646606064	-31	n.s	n.s
V_V_WT:V_V_HM	0.73353580656351	2.05067705667419	39928.0567198842	0.35770420514343	0.931904670770868	-31	n.s	n.s
V_V_HT:V_V_HM	0.821621027166132	2.04994140127305	39928.0567198842	0.400802201787764	0.915269435619128	-31	n.s	n.s
V_V_WT:V_V_HT	-0.101690380177674	2.05001727878739	39928.0567198842	-0.0496046453997817	0.998644315453316	-30	n.s	n.s
V_V_WT:V_V_HM	0.754437829883688	2.05066201881875	39928.0567198842	0.367899645558495	0.928113600794329	-30	n.s	n.s
V_V_HT:V_V_HM	0.856128210061388	2.04992391758385	39928.0567198842	0.417639017096042	0.908347095094525	-30	n.s	n.s
V_V_WT:V_V_HT	-0.116084199314688	2.05007875497585	39928.0567198842	-0.0566242633522906	0.998233843663505	-29	n.s	n.s
V_V_WT:V_V_HM	0.77695016149337	2.05072885235369	39928.0567198842	0.378865377839512	0.923935309609756	-29	n.s	n.s
V_V_HT:V_V_HM	0.893034360808054	2.04998456091449	39928.0567198842	0.435629798309152	0.900697646738228	-29	n.s	n.s
V_V_WT:V_V_HT	-0.131248271312499	2.05021777559486	39928.0567198842	-0.0640167463548685	0.997743145000527	-28	n.s	n.s
V_V_WT:V_V_HM	0.801128220929228	2.05087634627566	39928.0567198842	0.39062726642884	0.91933930654619	-28	n.s	n.s
V_V_HT:V_V_HM	0.932376492241743	2.05012228093524	39928.0567198842	0.454790673177018	0.892272098378103	-28	n.s	n.s
V_V_WT:V_V_HT	-0.147161699122959	2.05042942943576	39928.0567198842	-0.0717711602312767	0.997164109704092	-27	n.s	n.s
V_V_WT:V_V_HM	0.827024889080657	2.05109930405998	39928.0567198842	0.403210555161142	0.914293513054429	-27	n.s	n.s
V_V_HT:V_V_HM	0.974186588203618	2.05033221017595	39928.0567198842	0.475135972292029	0.883021619836602	-27	n.s	n.s
V_V_WT:V_V_HT	-0.163798495399395	2.05070596146574	39928.0567198842	-0.0798741986795224	0.996488809725246	-26	n.s	n.s
V_V_WT:V_V_HM	0.854687442080719	2.05138957368649	39928.0567198842	0.416638289013426	0.908764993290318	-26	n.s	n.s
V_V_HT:V_V_HM	1.0184859374801	2.05060665407502	39928.0567198842	0.496675427955007	0.872899632755722	-26	n.s	n.s
V_V_WT:V_V_HT	-0.181130109179343	2.0510363017464	39928.0567198842	-0.0883115081995941	0.995709530021884	-25	n.s	n.s
V_V_WT:V_V_HM	0.884160118995781	2.05173556768602	39928.0567198842	0.43093278340588	0.902719525450087	-25	n.s	n.s
V_V_HT:V_V_HM	1.06529022817512	2.05093462115491	39928.0567198842	0.519416961022012	0.861861502597813	-25	n.s	n.s
V_V_WT:V_V_HT	-0.199122815686595	2.05140732031424	39928.0567198842	-0.097066444930153	0.994819008479508	-24	n.s	n.s
V_V_WT:V_V_HM	0.915480618781356	2.0521235632974	39928.0567198842	0.44611378922541	0.896122577170887	-24	n.s	n.s
V_V_HT:V_V_HM	1.11460343446796	2.05130307113407	39928.0567198842	0.543363606359617	0.849867043814892	-24	n.s	n.s
V_V_WT:V_V_HT	-0.217740317938838	2.05180347367611	39928.0567198842	-0.106121429626359	0.993810449923636	-23	n.s	n.s
V_V_WT:V_V_HM	0.94868317032681	2.05253734414796	39928.0567198842	0.462200199685343	0.888938858932124	-23	n.s	n.s
V_V_HT:V_V_HM	1.16642348826562	2.05169656207862	39928.0567198842	0.568516568104926	0.836880171360499	-23	n.s	n.s
V_V_WT:V_V_HT	-0.236939945013889	2.0522087560227	39928.0567198842	-0.115456063774473	0.992677874563109	-22	n.s	n.s
V_V_WT:V_V_HM	0.98379272157124	2.05296022087974	39928.0567198842	0.479206908914028	0.8811340636529	-22	n.s	n.s
V_V_HT:V_V_HM	1.22073266658514	2.05209919124296	39928.0567198842	0.594870205004925	0.822872672401843	-22	n.s	n.s
V_V_WT:V_V_HT	-0.25667271327993	2.05260736329224	39928.0567198842	-0.125047156056308	0.991416321936238	-21	n.s	n.s
V_V_WT:V_V_HM	1.02082468683379	2.05337572346413	39928.0567198842	0.497144616627498	0.872675490793981	-21	n.s	n.s
V_V_HT:V_V_HM	1.2774974001137	2.05249525488092	39928.0567198842	0.622411865301884	0.80782576446022	-21	n.s	n.s
V_V_WT:V_V_HT	-0.27688838314407	2.05298232566141	39928.0567198842	-0.134871294157326	0.99002168325767	-20	n.s	n.s
V_V_WT:V_V_HM	1.0597925518625	2.05376619386465	39928.0567198842	0.516023953957605	0.863530626920756	-20	n.s	n.s
V_V_HT:V_V_HM	1.3366809350066	2.0528678866099	39928.0567198842	0.651128571753338	0.791727740751137	-20	n.s	n.s
V_V_WT:V_V_HT	-0.297535570397918	2.05331604456932	39928.0567198842	-0.144904906960062	0.988490766379839	-19	n.s	n.s
V_V_WT:V_V_HM	1.10070768361141	2.0541133450527	39928.0567198842	0.535855378313199	0.853667590669694	-19	n.s	n.s
V_V_HT:V_V_HM	1.39824325400933	2.05319959112932	39928.0567198842	0.681006980544086	0.774574895065803	-19	n.s	n.s
V_V_WT:V_V_HT	-0.318557247622302	2.0535930163455	39928.0567198842	-0.155121898587869	0.986821759113476	-18	n.s	n.s
V_V_WT:V_V_HM	1.14357079508965	2.05440107994141	39928.0567198842	0.556644370106281	0.843058057507881	-18	n.s	n.s
V_V_HT:V_V_HM	1.46212804271192	2.05347495362982	39928.0567198842	0.712026236369424	0.756376596337887	-18	n.s	n.s
V_V_WT:V_V_HT	-0.339889900370769	2.05380103936408	39928.0567198842	-0.165493099797052	0.985014513490335	-17	n.s	n.s
V_V_WT:V_V_HM	1.18836962626537	2.05461674270648	39928.0567198842	0.578389926239954	0.831678853123864	-17	n.s	n.s
V_V_HT:V_V_HM	1.52825952663612	2.05368184033791	39928.0567198842	0.744155933318605	0.737157661201784	-17	n.s	n.s
V_V_WT:V_V_HT	-0.361463927884556	2.05393175185033	39928.0567198842	-0.175986338182329	0.983070742545358	-16	n.s	n.s
V_V_WT:V_V_HM	1.23507876570726	2.05475167691945	39928.0567198842	0.601084198923214	0.819513067117734	-16	n.s	n.s
V_V_HT:V_V_HM	1.59654269359181	2.05381193328612	39928.0567198842	0.777355836586908	0.716959505300628	-16	n.s	n.s
V_V_WT:V_V_HT	-0.383204091821741	2.05398097713742	39928.0567198842	-0.18656652427025	0.980994200416006	-15	n.s	n.s
V_V_WT:V_V_HM	1.28365955677398	2.05480158304741	39928.0567198842	0.624712170442379	0.806551171367551	-15	n.s	n.s
V_V_HT:V_V_HM	1.66686364859571	2.05386107373801	39928.0567198842	0.811575656167451	0.695840904108646	-15	n.s	n.s
V_V_WT:V_V_HT	-0.405030031715773	2.05394886401527	39928.0567198842	-0.197195771916141	0.978790836423581	-14	n.s	n.s
V_V_WT:V_V_HM	1.33406006994278	2.05476666256101	39928.0567198842	0.649251369632421	0.792792102119003	-14	n.s	n.s
V_V_HT:V_V_HM	1.73909010165858	2.05382940200082	39928.0567198842	0.846754895983267	0.673878266389989	-14	n.s	n.s
V_V_WT:V_V_HT	-0.426857477384778	2.05383926727282	39928.0567198842	-0.207833925559121	0.976468833087552	-13	n.s	n.s
V_V_WT:V_V_HM	1.38621734657313	2.05465097523397	39928.0567198842	0.674672907117608	0.778243524696389	-13	n.s	n.s
V_V_HT:V_V_HM	1.81307482395789	2.05372074145004	39928.0567198842	0.882824420752433	0.651164314930652	-13	n.s	n.s
V_V_WT:V_V_HT	-0.448600837200432	2.05365787890016	39928.0567198842	-0.218439907547152	0.974038396570831	-12	n.s	n.s
V_V_WT:V_V_HM	1.44006407971567	2.05446050452196	39928.0567198842	0.700945127222462	0.762920376030977	-12	n.s	n.s
V_V_HT:V_V_HM	1.88866491691613	2.05354073956739	39928.0567198842	0.919711443033757	0.627804020179502	-12	n.s	n.s
V_V_WT:V_V_HT	-0.470171857100037	2.05341361884927	39928.0567198842	-0.228970847755223	0.971511981369784	-11	n.s	n.s
V_V_WT:V_V_HM	1.49552228443627	2.05420459101143	39928.0567198842	0.72802986176753	0.746847474875295	-11	n.s	n.s
V_V_HT:V_V_HM	1.96569414153632	2.05329825239142	39928.0567198842	0.957334931370505	0.603916080759822	-11	n.s	n.s
V_V_WT:V_V_HT	-0.491479953444768	2.05311824870838	39928.0567198842	-0.239382195231062	0.968904296706325	-10	n.s	n.s
V_V_WT:V_V_HM	1.55250344955724	2.05389552810908	39928.0567198842	0.75588238462477	0.730059957648809	-10	n.s	n.s
V_V_HT:V_V_HM	2.04398340300201	2.05300496091971	39928.0567198842	0.995605681384395	0.57963106565275	-10	n.s	n.s
V_V_WT:V_V_HT	-0.512433906785345	2.05278430576382	39928.0567198842	-0.249628714203694	0.96623204557214	-9	n.s	n.s
V_V_WT:V_V_HM	1.61091500592689	2.05354642270294	39928.0567198842	0.784455120233686	0.712601207055987	-9	n.s	n.s
V_V_HT:V_V_HM	2.12334891271226	2.05267331614439	39928.0567198842	1.03443100078907	0.555086215172807	-9	n.s	n.s
V_V_WT:V_V_HT	-0.532941631194933	2.05242618546179	39928.0567198842	-0.259664213490349	0.963513927640174	-8	n.s	n.s
V_V_WT:V_V_HM	1.67065466098107	2.05317230686972	39928.0567198842	0.813694328231106	0.694524770333759	-8	n.s	n.s
V_V_HT:V_V_HM	2.203596292176	2.05231761722881	39928.0567198842	1.07371114182193	0.530425187989839	-8	n.s	n.s
V_V_WT:V_V_HT	-0.552910624577525	2.05206004577279	39928.0567198842	-0.269441737690139	0.960770503792768	-7	n.s	n.s
V_V_WT:V_V_HM	1.73160888052429	2.05279003159993	39928.0567198842	0.843539209499515	0.675894689126083	-7	n.s	n.s
V_V_HT:V_V_HM	2.28451950510181	2.0519539175297	39928.0567198842	1.11333860160568	0.505795746625783	-7	n.s	n.s
V_V_WT:V_V_HT	-0.572248558499799	2.05170262593588	39928.0567198842	-0.27891398649391	0.958023959940742	-6	n.s	n.s
V_V_WT:V_V_HM	1.79365513460562	2.052417039932	39928.0567198842	0.873923330253116	0.65678414595836	-6	n.s	n.s
V_V_HT:V_V_HM	2.3659036931054	2.05159885018682	39928.0567198842	1.1531999508042	0.481345730369861	-6	n.s	n.s
V_V_WT:V_V_HT	-0.590863171068835	2.0513687023282	39928.0567198842	-0.288033628668623	0.955297859379386	-5	n.s	n.s
V_V_WT:V_V_HM	1.85666911128275	2.05206873633375	39928.0567198842	0.904779200817562	0.637271827288333	-5	n.s	n.s
V_V_HT:V_V_HM	2.44753228235158	2.05126709687291	39928.0567198842	1.19318068626108	0.457217298746067	-5	n.s	n.s
V_V_WT:V_V_HT	-0.608662196748912	2.05107017424002	39928.0567198842	-0.296753472598488	0.952616906438026	-4	n.s	n.s
V_V_WT:V_V_HM	1.92052650041258	2.05175753930545	39928.0567198842	0.936039694564838	0.617440033821065	-4	n.s	n.s
V_V_HT:V_V_HM	2.52918869716147	2.05097047851723	39928.0567198842	1.23316679769568	0.433543580110101	-4	n.s	n.s
V_V_WT:V_V_HT	-0.625553977112373	2.050816204495	39928.0567198842	-0.305026835530789	0.950006624442664	-3	n.s	n.s
V_V_WT:V_V_HM	1.98510169524151	2.05149302219849	39928.0567198842	0.967637556531469	0.597373900037874	-3	n.s	n.s
V_V_HT:V_V_HM	2.61065567235388	2.05071809594173	39928.0567198842	1.27304463617902	0.410446748284018	-3	n.s	n.s
V_V_WT:V_V_HT	-0.641449274026052	2.05061430191431	39928.0567198842	-0.312808348906589	0.947492863627894	-2	n.s	n.s
V_V_WT:V_V_HM	2.05026389055179	2.05128302433463	39928.0567198842	0.999503172516545	0.577161667457278	-2	n.s	n.s
V_V_HT:V_V_HM	2.69171316457784	2.05051740813073	39928.0567198842	1.31269949423723	0.388037224184871	-2	n.s	n.s
V_V_WT:V_V_HT	-0.65626032714443	2.05046925370035	39928.0567198842	-0.320053727194455	0.945101615103953	-1	n.s	n.s
V_V_WT:V_V_HM	2.11587997866542	2.05113254825613	39928.0567198842	1.03156667298968	0.556892164244767	-1	n.s	n.s
V_V_HT:V_V_HM	2.77214030580984	2.05037316983078	39928.0567198842	1.35201745057883	0.366411421543583	-1	n.s	n.s
V_V_WT:V_V_HT	-0.66990387406078	2.0503842959878	39928.0567198842	-0.326721129971417	0.942858293776463	0	n.s	n.s
V_V_WT:V_V_HM	2.18181195195607	2.0510449628538	39928.0567198842	1.06375627617657	0.536654658412313	0	n.s	n.s
V_V_HT:V_V_HM	2.85171582601683	2.05028859731477	39928.0567198842	1.39088508308132	0.345651233917136	0	n.s	n.s
V_V_WT:V_V_HT	-0.682301543895305	2.05036105720701	39928.0567198842	-0.332771411892076	0.940787360810076	1	n.s	n.s
V_V_WT:V_V_HM	2.24791736572548	2.0510219441394	39928.0567198842	1.09599869087149	0.516537418287553	1	n.s	n.s
V_V_HT:V_V_HM	2.93021890962077	2.05026531213393	39928.0567198842	1.42919011128905	0.325823472388869	1	n.s	n.s
V_V_WT:V_V_HT	-0.693377221510463	2.05039827932398	39928.0567198842	-0.338167091000033	0.938912402048032	2	n.s	n.s
V_V_WT:V_V_HM	2.3140523771696	2.05106215913346	39928.0567198842	1.12822147630438	0.496625126571815	2	n.s	n.s
V_V_HT:V_V_HM	3.00742959868007	2.05030206785942	39928.0567198842	1.46682269204358	0.30697946621021	2	n.s	n.s
V_V_WT:V_V_HT	-0.703061169561979	2.05049318634326	39928.0567198842	-0.34287417985318	0.937255237389364	3	n.s	n.s
V_V_WT:V_V_HM	2.38007062555312	2.05116267680583	39928.0567198842	1.16035195670559	0.476998572427614	3	n.s	n.s
V_V_HT:V_V_HM	3.08313179511511	2.05039611229865	39928.0567198842	1.50367618072524	0.289155425015658	3	n.s	n.s
V_V_WT:V_V_HT	-0.711291860501987	2.05064210052041	39928.0567198842	-0.346862994923139	0.935835365702348	4	n.s	n.s
V_V_WT:V_V_HM	2.44582351650143	2.05131960629732	39928.0567198842	1.19231713526894	0.457733830169406	4	n.s	n.s
V_V_HT:V_V_HM	3.15711537700341	2.05054380041234	39928.0567198842	1.53964786139587	0.27237320673326	4	n.s	n.s
V_V_WT:V_V_HT	-0.718015051500327	2.05084021043624	39928.0567198842	-0.350107749909777	0.934669862135896	5	n.s	n.s
V_V_WT:V_V_HM	2.51116126284418	2.0515278625779	39928.0567198842	1.22404443471156	0.438901086745436	5	n.s	n.s
V_V_HT:V_V_HM	3.2291763143445	2.05074036269379	39928.0567198842	1.57463927325385	0.256641575858089	5	n.s	n.s
V_V_WT:V_V_HT	-0.7231779808245	2.05107994413382	39928.0567198842	-0.352584004778956	0.93377409553779	6	n.s	n.s
V_V_WT:V_V_HM	2.5759338707728	2.05177949420482	39928.0567198842	1.25546330784981	0.420563163325326	6	n.s	n.s
V_V_HT:V_V_HM	3.29911185159732	2.05097828497277	39928.0567198842	1.60855523228571	0.241958206722821	6	n.s	n.s
V_V_WT:V_V_HT	-0.726727887505573	2.05135067077703	39928.0567198842	-0.354267994184679	0.933161816794042	7	n.s	n.s
V_V_WT:V_V_HM	2.63999134635319	2.05206337942156	39928.0567198842	1.28650575456269	0.402774929143002	7	n.s	n.s
V_V_HT:V_V_HM	3.36671923385878	2.05124701085337	39928.0567198842	1.64130366359834	0.228311343911422	7	n.s	n.s
V_V_WT:V_V_HT	-0.7286120080918	2.0516389563346	39928.0567198842	-0.35513656330328	0.932845033785067	8	n.s	n.s
V_V_WT:V_V_HM	2.7031836953913	2.05236549378668	39928.0567198842	1.31710638459616	0.385583180621506	8	n.s	n.s
V_V_HT:V_V_HM	3.43179570348311	2.05153319559114	39928.0567198842	1.67279560031406	0.215681406350243	8	n.s	n.s
V_V_WT:V_V_HT	-0.728779495467971	2.05192945842456	39928.0567198842	-0.355167909148065	0.932833588909603	9	n.s	n.s
V_V_WT:V_V_HM	2.7653615567632	2.05266983828339	39928.0567198842	1.34720231436528	0.369026782497189	9	n.s	n.s
V_V_HT:V_V_HM	3.49414105223117	2.05182159595584	39928.0567198842	1.70294584047568	0.204042316174846	9	n.s	n.s
V_V_WT:V_V_HT	-0.72718716879252	2.05220700913989	39928.0567198842	-0.354343965084348	0.933134135456776	10	n.s	n.s
V_V_WT:V_V_HM	2.82637808504299	2.05296059518759	39928.0567198842	1.37673274960484	0.353137116791626	10	n.s	n.s
V_V_HT:V_V_HM	3.55356525383552	2.05209714215569	39928.0567198842	1.73167496841916	0.193362317489594	10	n.s	n.s
V_V_WT:V_V_HT	-0.723795786430657	2.05245620164726	39928.0567198842	-0.352648590430213	0.933750659306449	11	n.s	n.s
V_V_WT:V_V_HM	2.88608801112477	2.05322170738258	39928.0567198842	1.40563875822447	0.337938527936258	11	n.s	n.s
V_V_HT:V_V_HM	3.60988379755544	2.05234452545778	39928.0567198842	1.75890731442872	0.183606276499504	11	n.s	n.s
V_V_WT:V_V_HT	-0.718576273155712	2.05266364034196	39928.0567198842	-0.350070152280771	0.934683420786805	12	n.s	n.s
V_V_WT:V_V_HM	2.94435095775053	2.05343920856016	39928.0567198842	1.4338632210179	0.3234487631716	12	n.s	n.s
V_V_HT:V_V_HM	3.66292723090623	2.05255043638542	39928.0567198842	1.78457355589114	0.174736102552519	12	n.s	n.s
V_V_WT:V_V_HT	-0.711511931073891	2.05281913452443	39928.0567198842	-0.346602347526697	0.935928581547485	13	n.s	n.s
V_V_WT:V_V_HM	3.00103312827379	2.0536024623688	39928.0567198842	1.46135056967751	0.309679595126486	13	n.s	n.s
V_V_HT:V_V_HM	3.7125450593477	2.05270475157161	39928.0567198842	1.80861132440272	0.166711859820694	13	n.s	n.s
V_V_WT:V_V_HT	-0.70259860175111	2.05291620636968	39928.0567198842	-0.342244169329037	0.937478193149345	14	n.s	n.s
V_V_WT:V_V_HM	3.05600818310066	2.05370469210059	39928.0567198842	1.48804655063377	0.296637472598956	14	n.s	n.s
V_V_HT:V_V_HM	3.75860678485178	2.05280103844952	39928.0567198842	1.83096496662466	0.159493006585772	14	n.s	n.s
V_V_WT:V_V_HT	-0.691844762516888	2.05295240422686	39928.0567198842	-0.336999903695982	0.93932022634106	15	n.s	n.s
V_V_WT:V_V_HM	3.10915808226618	2.05374330770297	39928.0567198842	1.51389809554323	0.28432414530677	15	n.s	n.s
V_V_HT:V_V_HM	3.80100284478305	2.05283686648135	39928.0567198842	1.851585436157	0.153039395242927	15	n.s	n.s
V_V_WT:V_V_HT	-0.679271557405457	2.05292940709943	39928.0567198842	-0.330879159827125	0.941438643027261	16	n.s	n.s
V_V_WT:V_V_HM	3.16037386688904	2.05372001538051	39928.0567198842	1.53885332139761	0.272737245084601	16	n.s	n.s
V_V_HT:V_V_HM	3.83964542429449	2.05281391086015	39928.0567198842	1.8704303414846	0.147312046524553	16	n.s	n.s
V_V_WT:V_V_HT	-0.66491066642233	2.05285233132021	39928.0567198842	-0.323896003759178	0.943813828743773	17	n.s	n.s
V_V_WT:V_V_HM	3.20955465391715	2.0536401008252	39928.0567198842	1.56286130789298	0.261870977592961	17	n.s	n.s
V_V_HT:V_V_HM	3.87446532033952	2.05273726267429	39928.0567198842	1.88746284816396	0.142274101452732	17	n.s	n.s
V_V_WT:V_V_HT	-0.648795875077222	2.05272712080777	39928.0567198842	-0.31606533011651	0.946423958678904	18	n.s	n.s
V_V_WT:V_V_HM	3.25660120262684	2.05350973001337	39928.0567198842	1.58587084104327	0.25171724807079	18	n.s	n.s
V_V_HT:V_V_HM	3.90539707770407	2.05261283250596	39928.0567198842	1.90264672219559	0.137892684982437	18	n.s	n.s
V_V_WT:V_V_HT	-0.63096299062409	2.05256026913211	39928.0567198842	-0.307402905587217	0.94924505955579	19	n.s	n.s
V_V_WT:V_V_HM	3.3014162346137	2.05333566030088	39928.0567198842	1.60783075969661	0.242266014917194	19	n.s	n.s
V_V_HT:V_V_HM	3.9323792252378	2.05244707414228	39928.0567198842	1.91594671296513	0.134138990674344	19	n.s	n.s
V_V_WT:V_V_HT	-0.611455893769931	2.05236029594704	39928.0567198842	-0.297928143989836	0.952250228911032	20	n.s	n.s
V_V_WT:V_V_HM	3.34391033124169	2.05312676444174	39928.0567198842	1.62869160791975	0.233505113717705	20	n.s	n.s
V_V_HT:V_V_HM	3.95536622501161	2.0522484539438	39928.0567198842	1.92733302705655	0.130987223792484	20	n.s	n.s
V_V_WT:V_V_HT	-0.59032239586759	2.05213626535739	39928.0567198842	-0.287662376925434	0.955410393694032	21	n.s	n.s
V_V_WT:V_V_HM	3.38399817382711	2.05289249626182	39928.0567198842	1.6484049603129	0.225421103805764	21	n.s	n.s
V_V_HT:V_V_HM	3.97432056969469	2.0520259770871	39928.0567198842	1.93677887808045	0.128415502893658	21	n.s	n.s
V_V_WT:V_V_HT	-0.567617946549783	2.05189856750388	39928.0567198842	-0.276630607155346	0.958693990313545	22	n.s	n.s
V_V_WT:V_V_HM	3.42160299245494	2.05264369469369	39928.0567198842	1.66692495209966	0.217999171051688	22	n.s	n.s
V_V_HT:V_V_HM	3.98922093900472	2.05178996584494	39928.0567198842	1.94426379181649	0.126405108211565	22	n.s	n.s
V_V_WT:V_V_HT	-0.543399902203628	2.0516568667781	39928.0567198842	-0.26485905660091	0.962067976080466	23	n.s	n.s
V_V_WT:V_V_HM	3.45665015506661	2.05239046022459	39928.0567198842	1.68420689048046	0.211224208869064	23	n.s	n.s
V_V_HT:V_V_HM	4.00005005727026	2.0515500185155	39928.0567198842	1.9497696966534	0.124941660487341	23	n.s	n.s
V_V_WT:V_V_HT	-0.51772729830412	2.05141979718961	39928.0567198842	-0.252375110649411	0.965498069483117	24	n.s	n.s
V_V_WT:V_V_HM	3.48906735333932	2.05214183664061	39928.0567198842	1.70020770058028	0.205081090318151	24	n.s	n.s
V_V_HT:V_V_HM	4.00679465164345	2.05131470685467	39928.0567198842	1.95328129723555	0.12401507874534	24	n.s	n.s
V_V_WT:V_V_HT	-0.490667456323553	2.05119680040202	39928.0567198842	-0.239210326492019	0.968948226510497	25	n.s	n.s
V_V_WT:V_V_HM	3.51879395660387	2.05190770416872	39928.0567198842	1.71488900278261	0.199553943915851	25	n.s	n.s
V_V_HT:V_V_HM	4.00946141292742	2.05109340596841	39928.0567198842	1.95479221046707	0.123618026612788	25	n.s	n.s
V_V_WT:V_V_HT	-0.462295702582485	2.05099770895606	39928.0567198842	-0.225400399309948	0.972381125997275	26	n.s	n.s
V_V_WT:V_V_HM	3.54578113893033	2.05169834344264	39928.0567198842	1.72821757655694	0.194626469053297	26	n.s	n.s
V_V_HT:V_V_HM	4.00807684151279	2.05089588046283	39928.0567198842	1.95430537439485	0.123745855582642	26	n.s	n.s
V_V_WT:V_V_HT	-0.432688946799308	2.05083029673679	39928.0567198842	-0.210982326274285	0.9757593461503	27	n.s	n.s
V_V_WT:V_V_HM	3.56998244370361	2.05152190298555	39928.0567198842	1.74016296804254	0.190283230863347	27	n.s	n.s
V_V_HT:V_V_HM	4.00267139050294	2.05072984726557	39928.0567198842	1.95182773383831	0.124397980508209	27	n.s	n.s
V_V_WT:V_V_HT	-0.401924096693074	2.05069953789114	39928.0567198842	-0.195993654490407	0.979045892133144	28	n.s	n.s
V_V_WT:V_V_HM	3.59135141879479	2.05138363132153	39928.0567198842	1.75069712166963	0.186510092665187	28	n.s	n.s
V_V_HT:V_V_HM	3.99327551548784	2.05060023855935	39928.0567198842	1.94736908754742	0.125578132427572	28	n.s	n.s
V_V_WT:V_V_HT	-0.370078061579236	2.05060750508577	39928.0567198842	-0.180472401793808	0.98220453785878	29	n.s	n.s
V_V_WT:V_V_HM	3.60984160789291	2.05128576952529	39928.0567198842	1.75979459396742	0.183294392268045	29	n.s	n.s
V_V_HT:V_V_HM	3.97991966947214	2.05050910090614	39928.0567198842	1.94094221172361	0.12729427686588	29	n.s	n.s
V_V_WT:V_V_HT	-0.337227750468762	2.05055338300984	39928.0567198842	-0.16445694770149	0.985200172520273	30	n.s	n.s
V_V_WT:V_V_HM	3.62540655572307	2.05122756331323	39928.0567198842	1.76743264402471	0.180625131522528	30	n.s	n.s
V_V_HT:V_V_HM	3.96263430619186	2.05045560898486	39928.0567198842	1.93256283570736	0.129558570542726	30	n.s	n.s
V_V_WT:V_V_HT	-0.303450969508709	2.05053405801956	39928.0567198842	-0.147986310357501	0.98799907693486	31	n.s	n.s
V_V_WT:V_V_HM	3.63800224992416	2.05120586936968	39928.0567198842	1.77359196570654	0.178492913489535	31	n.s	n.s
V_V_HT:V_V_HM	3.94145321943286	2.05043665278755	39928.0567198842	1.92225066503493	0.132387023820747	31	n.s	n.s
V_V_WT:V_V_HT	-0.268829890630356	2.05054614702822	39928.0567198842	-0.131101604818775	0.990569059545977	32	n.s	n.s
V_V_WT:V_V_HM	3.64759686422108	2.0512172442805	39928.0567198842	1.77825965259986	0.17688909456633	32	n.s	n.s
V_V_HT:V_V_HM	3.91642675485142	2.05044885765569	39928.0567198842	1.91003386416042	0.135798143586702	32	n.s	n.s
V_V_WT:V_V_HT	-0.23345130709522	2.0505865847957	39928.0567198842	-0.113846110584245	0.992879925369712	33	n.s	n.s
V_V_WT:V_V_HM	3.65417309556619	2.05125854842932	39928.0567198842	1.78142979507106	0.175805736049707	33	n.s	n.s
V_V_HT:V_V_HM	3.88762440266141	2.05048916913306	39928.0567198842	1.89594973783992	0.139812470354334	33	n.s	n.s
V_V_WT:V_V_HT	-0.197405354690316	2.05065225917652	39928.0567198842	-0.0962646659407717	0.994904026826019	34	n.s	n.s
V_V_WT:V_V_HM	3.65772564492542	2.0513265700443	39928.0567198842	1.7831025534108	0.175236013158331	34	n.s	n.s
V_V_HT:V_V_HM	3.85513099961575	2.05055448987606	39928.0567198842	1.88004318765933	0.144452640437425	34	n.s	n.s
V_V_WT:V_V_HT	-0.160783187635982	2.05073874464099	39928.0567198842	-0.0784025698330138	0.996616781748684	35	n.s	n.s
V_V_WT:V_V_HM	3.65825392209309	2.05141672155489	39928.0567198842	1.783281711441	0.175175072606635	35	n.s	n.s
V_V_HT:V_V_HM	3.81903710972909	2.05064041865263	39928.0567198842	1.86236313055722	0.14974401661987	35	n.s	n.s
V_V_WT:V_V_HT	-0.12367774901401	2.05084183998816	39928.0567198842	-0.0603058444598165	0.997996954087265	36	n.s	n.s
V_V_WT:V_V_HM	3.65576886050361	2.05152462473909	39928.0567198842	1.78197659263707	0.175619356849307	36	n.s	n.s
V_V_HT:V_V_HM	3.77944660951762	2.05074278104165	39928.0567198842	1.84296472695512	0.15571358042737	36	n.s	n.s
V_V_WT:V_V_HT	-0.0861834958862855	2.05095818695938	39928.0567198842	-0.0420210886961356	0.999026956278579	37	n.s	n.s
V_V_WT:V_V_HM	3.65029497599509	2.05164675030934	39928.0567198842	1.77920247500926	0.176566397627533	37	n.s	n.s
V_V_HT:V_V_HM	3.73647847188139	2.0508582449125	39928.0567198842	1.82190967179246	0.162389236846095	37	n.s	n.s
V_V_WT:V_V_HT	-0.0483956377671058	2.05108538953241	39928.0567198842	-0.0235951355385251	0.999693105894661	38	n.s	n.s
V_V_WT:V_V_HM	3.64187001482403	2.05178054389101	39928.0567198842	1.77498028513204	0.178014803793347	38	n.s	n.s
V_V_HT:V_V_HM	3.69026565259113	2.05098443870276	39928.0567198842	1.79926555411859	0.169799289238386	38	n.s	n.s
V_V_WT:V_V_HT	-0.0104095059564293	2.05122160919081	39928.0567198842	-0.00507478368489681	0.999985801491761	39	n.s	n.s
V_V_WT:V_V_HM	3.63054249617968	2.05192401227966	39928.0567198842	1.76933574267508	0.179964391655753	39	n.s	n.s
V_V_HT:V_V_HM	3.64095200213611	2.05111954796908	39928.0567198842	1.77510472548575	0.177971993784135	39	n.s	n.s
V_V_WT:V_V_HT	0.0276798130370974	2.05136417413802	39928.0567198842	0.0134933686500246	0.99989962407467	40	n.s	n.s
V_V_WT:V_V_HM	3.61636507518886	2.05207429315429	39928.0567198842	1.76229734335303	0.182416689131628	40	n.s	n.s
V_V_HT:V_V_HM	3.58868526215176	2.05126093041383	39928.0567198842	1.74950207891288	0.186935454512631	40	n.s	n.s
V_V_WT:V_V_HT	0.0657782091248222	2.05151057649277	39928.0567198842	0.032063304902515	0.999433365114659	41	n.s	n.s
V_V_WT:V_V_HM	3.5993983870596	2.05222868616496	39928.0567198842	1.75389731725555	0.185374392682226	41	n.s	n.s
V_V_HT:V_V_HM	3.53362017793476	2.05140610801993	39928.0567198842	1.72253566181759	0.196716526815554	41	n.s	n.s
V_V_WT:V_V_HT	0.103792283310457	2.05165755814492	39928.0567198842	0.0505894772246031	0.998589989233109	42	n.s	n.s
V_V_WT:V_V_HM	3.57970688803998	2.05238371365206	39928.0567198842	1.74417038306651	0.188841564540531	42	n.s	n.s
V_V_HT:V_V_HM	3.47591460472954	2.05155185658782	39928.0567198842	1.69428552028451	0.207340256599929	42	n.s	n.s
V_V_WT:V_V_HT	0.141631089986823	2.05180266707548	39928.0567198842	0.069027637140513	0.997376493854783	43	n.s	n.s
V_V_WT:V_V_HM	3.55736407405003	2.05253672972623	39928.0567198842	1.73315489195875	0.19282296475735	43	n.s	n.s
V_V_HT:V_V_HM	3.4157329840632	2.05169575419208	39928.0567198842	1.66483406571568	0.218828722247522	43	n.s	n.s
V_V_WT:V_V_HT	0.179206458595077	2.05194432352758	39928.0567198842	0.0873349518017121	0.995803694375104	44	n.s	n.s
V_V_WT:V_V_HM	3.53245221670841	2.05268599260507	39928.0567198842	1.72089263990415	0.197323810687372	44	n.s	n.s
V_V_HT:V_V_HM	3.35324575811335	2.05183624638011	39928.0567198842	1.63426577731494	0.231200048151546	44	n.s	n.s
V_V_WT:V_V_HT	0.216430787488944	2.05207980698511	39928.0567198842	0.10546899138729	0.993886088911368	45	n.s	n.s
V_V_WT:V_V_HM	3.50505532186106	2.05282859001277	39928.0567198842	1.70742717580685	0.202350073441542	45	n.s	n.s
V_V_HT:V_V_HM	3.28862453437214	2.05197064226913	39928.0567198842	1.6026664644361	0.24446757795001	45	n.s	n.s
V_V_WT:V_V_HT	0.253217337557465	2.05220527943162	39928.0567198842	0.123387918399468	0.991641646923416	46	n.s	n.s
V_V_WT:V_V_HM	3.47525883986801	2.05296046544076	39928.0567198842	1.69280358700034	0.207908243929676	46	n.s	n.s
V_V_HT:V_V_HM	3.22204150231056	2.05209513732305	39928.0567198842	1.57012286794544	0.258638936694924	46	n.s	n.s
V_V_WT:V_V_HT	0.289482784930961	2.05231742022145	39928.0567198842	0.141051662904915	0.989091392697443	47	n.s	n.s
V_V_WT:V_V_HM	3.44315400220443	2.05307810892381	39928.0567198842	1.67706917103572	0.214004740384922	47	n.s	n.s
V_V_HT:V_V_HM	3.15367121727349	2.05220643988708	39928.0567198842	1.53672221077672	0.273715156357558	47	n.s	n.s
V_V_WT:V_V_HT	0.325144668084252	2.05241195161236	39928.0567198842	0.158420763350565	0.986259234263842	48	n.s	n.s
V_V_WT:V_V_HM	3.40883348565878	2.05317703645082	39928.0567198842	1.66027255572242	0.220645882388734	48	n.s	n.s
V_V_HT:V_V_HM	3.08368881757453	2.05230030355975	39928.0567198842	1.50255243456614	0.28968955331757	48	n.s	n.s
V_V_WT:V_V_HT	0.360120520499947	2.05248323396099	39928.0567198842	0.175456010817183	0.983171751369516	49	n.s	n.s
V_V_WT:V_V_HM	3.37238996814325	2.05325137340837	39928.0567198842	1.64246327157942	0.227837700768183	49	n.s	n.s
V_V_HT:V_V_HM	3.01226944764331	2.05237112411429	39928.0567198842	1.46770211890564	0.306546808561049	49	n.s	n.s
V_V_WT:V_V_HT	0.394327877204848	2.05252447309114	39928.0567198842	0.192118477696387	0.979857924793032	50	n.s	n.s
V_V_WT:V_V_HM	3.33391612440177	2.05329407032405	39928.0567198842	1.62369149776759	0.235585681210797	50	n.s	n.s
V_V_HT:V_V_HM	2.93958824719692	2.0524121456129	39928.0567198842	1.43226020830192	0.324262259410599	50	n.s	n.s
V_V_WT:V_V_HT	0.42768545680656	2.05252855352718	39928.0567198842	0.20837004000339	0.976348737592369	51	n.s	n.s
V_V_WT:V_V_HM	3.29350555628866	2.05329776539007	39928.0567198842	1.60400776341515	0.24389452882309	51	n.s	n.s
V_V_HT:V_V_HM	2.86582009948209	2.0524162892673	39928.0567198842	1.3963152185394	0.342801634235856	51	n.s	n.s
V_V_WT:V_V_HT	0.460117912991532	2.05249050275373	39928.0567198842	0.224175416341373	0.972676351254739	52	n.s	n.s
V_V_WT:V_V_HM	3.2512563702898	2.05325733225598	39928.0567198842	1.58346268595449	0.252767925567763	52	n.s	n.s
V_V_HT:V_V_HM	2.79113845729829	2.052378605254	39928.0567198842	1.35995300777015	0.362121814600395	52	n.s	n.s
V_V_WT:V_V_HT	0.491557221268669	2.05240827409563	39928.0567198842	0.239502650360961	0.968873490658523	53	n.s	n.s
V_V_WT:V_V_HM	3.20727158357271	2.05317068965674	39928.0567198842	1.56210664789342	0.262208327210073	53	n.s	n.s
V_V_HT:V_V_HM	2.71571436230403	2.05229705161075	39928.0567198842	1.32325598780771	0.382171204927027	53	n.s	n.s
V_V_WT:V_V_HT	0.521942862896923	2.05228285242793	39928.0567198842	0.254323063840564	0.964972954761078	54	n.s	n.s
V_V_WT:V_V_HM	3.16165848482562	2.05303891006648	39928.0567198842	1.53998955856284	0.272216742443286	54	n.s	n.s
V_V_HT:V_V_HM	2.63971562192868	2.05217259952573	39928.0567198842	1.28630292721906	0.402890040068697	54	n.s	n.s
V_V_WT:V_V_HT	0.551221971797882	2.05211820767105	39928.0567198842	0.268611218270639	0.961007164423355	55	n.s	n.s
V_V_WT:V_V_HM	3.11452801530107	2.05286616980124	39928.0567198842	1.51716076825535	0.282792461777307	55	n.s	n.s
V_V_HT:V_V_HM	2.56330604350319	2.05200918735792	39928.0567198842	1.24916889227168	0.424210831864512	55	n.s	n.s
V_V_WT:V_V_HT	0.579349421282252	2.05192109976965	39928.0567198842	0.282344882240984	0.957007750914491	56	n.s	n.s
V_V_WT:V_V_HM	3.06599415700807	2.05265954448154	39928.0567198842	1.49366911100812	0.293932740869277	56	n.s	n.s
V_V_HT:V_V_HM	2.48664473572583	2.05181352707266	39928.0567198842	1.21192530554838	0.446058946242528	56	n.s	n.s
V_V_WT:V_V_HT	0.606287857262253	2.05170074563363	39928.0567198842	0.295505013853769	0.953005183988854	57	n.s	n.s
V_V_WT:V_V_HM	3.01617332143102	2.05242866081248	39928.0567198842	1.4695630493861	0.305632445793553	57	n.s	n.s
V_V_HT:V_V_HM	2.40988546416878	2.05159477347861	39928.0567198842	1.17464008746847	0.468353309084877	57	n.s	n.s
V_V_WT:V_V_HT	0.632006408894928	2.05146789011722	39928.0567198842	0.308075213821073	0.949028614802827	58	n.s	n.s
V_V_WT:V_V_HM	2.96518355099566	2.05218473240356	39928.0567198842	1.44489114657957	0.317883543538337	58	n.s	n.s
V_V_HT:V_V_HM	2.33317714210073	2.05136360048979	39928.0567198842	1.13737864001469	0.491006752683079	58	n.s	n.s
V_V_WT:V_V_HT	0.656476766027942	2.05123290269587	39928.0567198842	0.320040091578658	0.945106161015578	59	n.s	n.s
V_V_WT:V_V_HM	2.91314330732931	2.05193859023653	39928.0567198842	1.41970296830058	0.330674364291552	59	n.s	n.s
V_V_HT:V_V_HM	2.25666654130137	2.05113030768526	39928.0567198842	1.10020632665121	0.513925530147594	59	n.s	n.s
V_V_WT:V_V_HT	0.679676932972015	2.05100677686985	39928.0567198842	0.331386975721896	0.941264181182647	60	n.s	n.s
V_V_WT:V_V_HM	2.86017153254593	2.05170170859895	39928.0567198842	1.39404842358837	0.343989652496509	60	n.s	n.s
V_V_HT:V_V_HM	2.18049459957391	2.05090581582615	39928.0567198842	1.06318612134588	0.537011900017342	60	n.s	n.s
V_V_WT:V_V_HT	0.701591159958924	2.05080065634593	39928.0567198842	0.342105975921133	0.937527051008109	61	n.s	n.s
V_V_WT:V_V_HM	2.80638737739088	2.05148571050305	39928.0567198842	1.367978028325	0.357810206341488	61	n.s	n.s
V_V_HT:V_V_HM	2.10479621743195	2.0507011961808	39928.0567198842	1.02637879245982	0.5601653435156	61	n.s	n.s
V_V_WT:V_V_HT	0.722204935692921	2.05062358180098	39928.0567198842	0.35218795984909	0.933917727660898	62	n.s	n.s
V_V_WT:V_V_HM	2.75191000861857	2.05130003919734	39928.0567198842	1.34154436505319	0.37211189242414	62	n.s	n.s
V_V_HT:V_V_HM	2.02970507292563	2.05052542848581	39928.0567198842	0.989846331447081	0.583281799364193	62	n.s	n.s
V_V_WT:V_V_HT	0.741504884254754	2.05048218465047	39928.0567198842	0.361624641172462	0.930457666720887	63	n.s	n.s
V_V_WT:V_V_HM	2.696858359705	2.05115163851164	39928.0567198842	1.3148020405073	0.386865459293058	63	n.s	n.s
V_V_HT:V_V_HM	1.95535347545025	2.05038509674127	39928.0567198842	0.953651818167201	0.606255184514386	63	n.s	n.s
V_V_WT:V_V_HT	0.759482159771897	2.05038177604558	39928.0567198842	0.370410120029771	0.927166197329557	64	n.s	n.s
V_V_WT:V_V_HM	2.64135040538001	2.05104607133273	39928.0567198842	1.28780647216945	0.402037087281666	64	n.s	n.s
V_V_HT:V_V_HM	1.88186824560816	2.05028547388384	39928.0567198842	0.917856693411259	0.628980657202898	64	n.s	n.s
V_V_WT:V_V_HT	0.776130082361371	2.05032530711169	39928.0567198842	0.378539971032554	0.924060789513091	65	n.s	n.s
V_V_WT:V_V_HM	2.5855034830941	2.05098644541509	39928.0567198842	1.26061461248264	0.417587971004349	65	n.s	n.s
V_V_HT:V_V_HM	1.80937340073272	2.05022948715239	39928.0567198842	0.882522377163642	0.651355147741866	65	n.s	n.s
V_V_WT:V_V_HT	0.79144610766099	2.05031412456103	39928.0567198842	0.386012122815784	0.921156679275229	66	n.s	n.s
V_V_WT:V_V_HM	2.52943333038231	2.05097418933073	39928.0567198842	1.23328384313198	0.43347501297485	66	n.s	n.s
V_V_HT:V_V_HM	1.73798722272133	2.05021847071187	39928.0567198842	0.847708304041312	0.673280118627288	66	n.s	n.s
V_V_WT:V_V_HT	0.805428722125463	2.05034666819797	39928.0567198842	0.392825630230299	0.918467315493402	67	n.s	n.s
V_V_WT:V_V_HM	2.47325528145899	2.05100771018882	39928.0567198842	1.20587322474341	0.449650262966039	67	n.s	n.s
V_V_HT:V_V_HM	1.66782655933349	2.05025086905048	39928.0567198842	0.813474382335419	0.694661444997106	67	n.s	n.s
V_V_WT:V_V_HT	0.818077275495094	2.05041853914467	39928.0567198842	0.398980627553413	0.916004389702642	68	n.s	n.s
V_V_WT:V_V_HM	2.41708405527229	2.05108246382429	39928.0567198842	1.1784431381494	0.46606134836637	68	n.s	n.s
V_V_HT:V_V_HM	1.59900677977721	2.05032230491509	39928.0567198842	0.779880692876446	0.715410954128883	68	n.s	n.s
V_V_WT:V_V_HT	0.829395355488836	2.05052441077808	39928.0567198842	0.404479630249376	0.91377732574309	69	n.s	n.s
V_V_WT:V_V_HM	2.36103119402685	2.05119292361925	39928.0567198842	1.15105272002446	0.482653356931653	69	n.s	n.s
V_V_HT:V_V_HM	1.53163583853804	2.05042748169068	39928.0567198842	0.74698366668161	0.735449954020805	69	n.s	n.s
V_V_WT:V_V_HT	0.839391332036173	2.05065874572356	39928.0567198842	0.409327653265878	0.911793231253738	70	n.s	n.s
V_V_WT:V_V_HM	2.30520410580348	2.0513333214736	39928.0567198842	1.12375891410349	0.499369909391963	70	n.s	n.s
V_V_HT:V_V_HM	1.46581277376732	2.05056089682693	39928.0567198842	0.714835036616342	0.75471070630611	70	n.s	n.s
V_V_WT:V_V_HT	0.848077316619793	2.05081564106114	39928.0567198842	0.413531718619513	0.910057116043799	71	n.s	n.s
V_V_WT:V_V_HM	2.24970649185114	2.05149749179899	39928.0567198842	1.09661674013471	0.516153556424805	71	n.s	n.s
V_V_HT:V_V_HM	1.40162917523136	2.05071668718597	39928.0567198842	0.683482600980195	0.773136503647637	71	n.s	n.s
V_V_WT:V_V_HT	0.855466761773455	2.0509877335459	39928.0567198842	0.417099891813814	0.908572331163851	72	n.s	n.s
V_V_WT:V_V_HM	2.19464041786056	2.05167774728331	39928.0567198842	1.06968086034298	0.532945381526987	72	n.s	n.s
V_V_HT:V_V_HM	1.33917365608708	2.05088753857863	39928.0567198842	0.652972740287453	0.79068052486477	72	n.s	n.s
V_V_WT:V_V_HT	0.861576096230198	2.05116786217911	39928.0567198842	0.42004172945401	0.907340439170545	73	n.s	n.s
V_V_WT:V_V_HM	2.14010350095436	2.05186659580967	39928.0567198842	1.04300323682099	0.549687043863309	73	n.s	n.s
V_V_HT:V_V_HM	1.27852740472415	2.05106634025687	39928.0567198842	0.62334766049743	0.807307565493917	73	n.s	n.s
V_V_WT:V_V_HT	0.86642453945949	2.05134940254438	39928.0567198842	0.422368095062121	0.906361347679278	74	n.s	n.s
V_V_WT:V_V_HM	2.0861887347272	2.0520570898279	39928.0567198842	1.01663289246118	0.566321552786944	74	n.s	n.s
V_V_HT:V_V_HM	1.21976419526772	2.05124651696643	39928.0567198842	0.594645346221776	0.822993846507383	74	n.s	n.s
V_V_WT:V_V_HT	0.870032282082344	2.05152509335903	39928.0567198842	0.424090489996304	0.90563365441811	75	n.s	n.s
V_V_WT:V_V_HM	2.03298713490227	2.05224162096668	39928.0567198842	0.990617826932419	0.582792655096027	75	n.s	n.s
V_V_HT:V_V_HM	1.16295485281991	2.05142086018693	39928.0567198842	0.566902128856164	0.837725221540547	75	n.s	n.s
V_V_WT:V_V_HT	0.872421580584905	2.05168879022688	39928.0567198842	0.425221205448236	0.905154650767122	76	n.s	n.s
V_V_WT:V_V_HM	1.98058444338443	2.05241373274399	39928.0567198842	0.965002529356723	0.599046966607123	76	n.s	n.s
V_V_HT:V_V_HM	1.1081628627995	2.05158327309732	39928.0567198842	0.540150076933743	0.851498061543665	76	n.s	n.s
V_V_WT:V_V_HT	0.873616588041935	2.05183575196226	39928.0567198842	0.425773158112903	0.904920457433809	77	n.s	n.s
V_V_WT:V_V_HM	1.92906097988837	2.05256842051027	39928.0567198842	0.939827856948518	0.615034575567237	77	n.s	n.s
V_V_HT:V_V_HM	1.05544439184646	2.05172905482515	39928.0567198842	0.514417042232902	0.864318427948836	77	n.s	n.s
V_V_WT:V_V_HT	0.873641825705735	2.05196072956938	39928.0567198842	0.425759525080715	0.90492624484808	78	n.s	n.s
V_V_WT:V_V_HM	1.87849597082084	2.05270016311737	39928.0567198842	0.915134126538982	0.630707537122474	78	n.s	n.s
V_V_HT:V_V_HM	1.00485414511512	2.0518529979035	39928.0567198842	0.489730085996334	0.876199519667933	78	n.s	n.s
V_V_WT:V_V_HT	0.872522027889207	2.05205807899765	39928.0567198842	0.425193632100024	0.905166343762786	79	n.s	n.s
V_V_WT:V_V_HM	1.82896740900037	2.05280304168068	39928.0567198842	0.89096097962859	0.646020359706351	79	n.s	n.s
V_V_HT:V_V_HM	0.956445381111172	2.05194950009732	39928.0567198842	0.466115458039202	0.887160947959068	79	n.s	n.s
V_V_WT:V_V_HT	0.870282788880775	2.05212357144449	39928.0567198842	0.424088880899207	0.905634335350931	80	n.s	n.s
V_V_WT:V_V_HM	1.7805483662733	2.05287261093118	39928.0567198842	0.867344791290113	0.66093199014397	80	n.s	n.s
V_V_HT:V_V_HM	0.910265577392502	2.05201436561248	39928.0567198842	0.443596103734298	0.897229032715254	80	n.s	n.s
V_V_WT:V_V_HT	0.866950048191795	2.05215347650934	39928.0567198842	0.422458679682406	0.906323135787203	81	n.s	n.s
V_V_WT:V_V_HM	1.73330937147977	2.05290495519537	39928.0567198842	0.844320321353998	0.675405034236325	81	n.s	n.s
V_V_HT:V_V_HM	0.866359323287933	2.05204389226034	39928.0567198842	0.422193368551016	0.9064350351219	81	n.s	n.s
V_V_WT:V_V_HT	0.862550361036928	2.05214640210933	39928.0567198842	0.420316191939495	0.907225152901521	82	n.s	n.s
V_V_WT:V_V_HM	1.68731436320334	2.05289859028652	39928.0567198842	0.821918029067305	0.68940763037698	82	n.s	n.s
V_V_HT:V_V_HM	0.824764002166427	2.05203670214027	39928.0567198842	0.401924586098387	0.914815215515147	82	n.s	n.s
V_V_WT:V_V_HT	0.857110797461632	2.05210339503951	39928.0567198842	0.41767427486037	0.908332356911452	83	n.s	n.s
V_V_WT:V_V_HM	1.64262059041528	2.05285456890306	39928.0567198842	0.800164130132714	0.70291348442213	83	n.s	n.s
V_V_HT:V_V_HM	0.785509792953684	2.05199384145676	39928.0567198842	0.382803192233769	0.922409679714025	83	n.s	n.s
V_V_WT:V_V_HT	0.850658517418587	2.05202562905561	39928.0567198842	0.414545756823748	0.909636204871066	84	n.s	n.s
V_V_WT:V_V_HM	1.59928394899423	2.05277409355196	39928.0567198842	0.779084242156895	0.715899613043011	84	n.s	n.s
V_V_HT:V_V_HM	0.748625431575655	2.05191647978447	39928.0567198842	0.364842058120362	0.929260074068646	84	n.s	n.s
V_V_WT:V_V_HT	0.843220701395521	2.05191434790937	39928.0567198842	0.410943420837548	0.91112768700238	85	n.s	n.s
V_V_WT:V_V_HM	1.55735890217871	2.05265845756069	39928.0567198842	0.75870337631786	0.728346347297468	85	n.s	n.s
V_V_HT:V_V_HM	0.71413820078318	2.05180585339945	39928.0567198842	0.348053496192142	0.935408832807506	85	n.s	n.s
V_V_WT:V_V_HT	0.834824589125716	2.05177255755634	39928.0567198842	0.406879693390573	0.912797491078211	86	n.s	n.s
V_V_WT:V_V_HM	1.51689414832349	2.05251079217129	39928.0567198842	0.739043202164513	0.740238928043707	86	n.s	n.s
V_V_HT:V_V_HM	0.68206955919779	2.05166494933383	39928.0567198842	0.332446854648102	0.94089929965868	86	n.s	n.s
V_V_WT:V_V_HT	0.825497438079754	2.05160324274092	39928.0567198842	0.402366998102859	0.914635888415608	87	n.s	n.s
V_V_WT:V_V_HM	1.47793695091694	2.05233422404506	39928.0567198842	0.720124886873441	0.75156563096815	87	n.s	n.s
V_V_HT:V_V_HM	0.652439512837187	2.05149673075288	39928.0567198842	0.318030978581061	0.94577409210798	87	n.s	n.s
V_V_WT:V_V_HT	0.81526647889841	2.05140931309995	39928.0567198842	0.397417752611465	0.916632768503888	88	n.s	n.s
V_V_WT:V_V_HM	1.44053305991853	2.05213181845995	39928.0567198842	0.701969067951783	0.762317638198463	88	n.s	n.s
V_V_HT:V_V_HM	0.625266581020105	2.05130408350678	39928.0567198842	0.304814184326679	0.950074524005667	88	n.s	n.s
V_V_WT:V_V_HT	0.804158828836101	2.05119580754686	39928.0567198842	0.392043912081626	0.918777852643255	89	n.s	n.s
V_V_WT:V_V_HM	1.40472066006931	2.05190885319553	39928.0567198842	0.684592133749835	0.772491022897934	89	n.s	n.s
V_V_HT:V_V_HM	0.600561831233233	2.05109201020578	39928.0567198842	0.29280101928386	0.953841069737286	89	n.s	n.s
V_V_WT:V_V_HT	0.792201477875744	2.05096973034546	39928.0567198842	0.386257030591235	0.921060690627074	90	n.s	n.s
V_V_WT:V_V_HM	1.37053031354712	2.05167264639875	39928.0567198842	0.668006329349263	0.782086347660238	90	n.s	n.s
V_V_HT:V_V_HM	0.578328835671386	2.05086746754697	39928.0567198842	0.281992300732685	0.957112705703961	90	n.s	n.s
V_V_WT:V_V_HT	0.779421366338686	2.05073815918292	39928.0567198842	0.380068690314532	0.92347051419794	91	n.s	n.s
V_V_WT:V_V_HM	1.33798949857616	2.05143060086503	39928.0567198842	0.652222647947228	0.791106655556332	91	n.s	n.s
V_V_HT:V_V_HM	0.558568132237494	2.0506374838962	39928.0567198842	0.272387555881509	0.95992566614951	91	n.s	n.s
V_V_WT:V_V_HT	0.765845359163056	2.05050908287	39928.0567198842	0.373490352011092	0.925996323321499	92	n.s	n.s
V_V_WT:V_V_HM	1.30711947638016	2.0511910647401	39928.0567198842	0.637249010513696	0.799558209911562	92	n.s	n.s
V_V_HT:V_V_HM	0.54127411721713	2.05040999361234	39928.0567198842	0.263983358890839	0.962313573748569	92	n.s	n.s
V_V_WT:V_V_HT	0.751500294779027	2.05029006502893	39928.0567198842	0.366533646920062	0.928626801892986	93	n.s	n.s
V_V_WT:V_V_HM	1.27793837850081	2.05096194943979	39928.0567198842	0.623092192836574	0.807449075359536	93	n.s	n.s
V_V_HT:V_V_HM	0.526438083721806	2.0501925075633	39928.0567198842	0.256774952488481	0.964306668116818	93	n.s	n.s
V_V_WT:V_V_HT	0.736413019267616	2.05008901476659	39928.0567198842	0.359210265487648	0.931350393061941	94	n.s	n.s
V_V_WT:V_V_HM	1.25045805580683	2.05075152029588	39928.0567198842	0.609756005752667	0.814789829889263	94	n.s	n.s
V_V_HT:V_V_HM	0.514045036539196	2.04999288088226	39928.0567198842	0.250754547166019	0.965932069429327	94	n.s	n.s
V_V_WT:V_V_HT	0.720610381357679	2.04991239412387	39928.0567198842	0.351532281781079	0.934155213922159	95	n.s	n.s
V_V_WT:V_V_HM	1.22468879299926	2.05056654513857	39928.0567198842	0.597244110854497	0.82159170464216	95	n.s	n.s
V_V_HT:V_V_HM	0.504078411641613	2.04981752917143	39928.0567198842	0.24591379694434	0.967212957522187	95	n.s	n.s
V_V_WT:V_V_HT	0.704119283585994	2.04976503662215	39928.0567198842	0.343512193351842	0.937029086152506	96	n.s	n.s
V_V_WT:V_V_HM	1.20063930268947	2.05041210425918	39928.0567198842	0.585559995571363	0.827866365168128	96	n.s	n.s
V_V_HT:V_V_HM	0.496520019103502	2.04967124835389	39928.0567198842	0.242243735185465	0.968168547139963	96	n.s	n.s
V_V_WT:V_V_HT	0.686966943074228	2.04965194852235	39928.0567198842	0.335162730223285	0.939959651599784	97	n.s	n.s
V_V_WT:V_V_HM	1.17831047337527	2.05029344270693	39928.0567198842	0.574703332133564	0.833627610009532	97	n.s	n.s
V_V_HT:V_V_HM	0.491343530301048	2.04955900841881	39928.0567198842	0.23973134136797	0.968814963678234	97	n.s	n.s
V_V_WT:V_V_HT	0.669180952493642	2.04957808853191	39928.0567198842	0.326496929410954	0.942934391929298	98	n.s	n.s
V_V_WT:V_V_HM	1.15769537990139	2.05021573977908	39928.0567198842	0.5646700283484	0.838891026394108	98	n.s	n.s
V_V_HT:V_V_HM	0.488514427407762	2.04948573467913	39928.0567198842	0.238359515824707	0.969165259231511	98	n.s	n.s
V_V_WT:V_V_HT	0.650788989219533	2.04954627075445	39928.0567198842	0.317528322490604	0.945940616695567	99	n.s	n.s
V_V_WT:V_V_HM	1.13878554456638	2.05018194703835	39928.0567198842	0.555455844400273	0.843671839479865	99	n.s	n.s
V_V_HT:V_V_HM	0.487996555346874	2.04945422033894	39928.0567198842	0.23811049327375	0.969228645174655	99	n.s	n.s
V_V_WT:V_V_HT	0.631818887993617	2.04955706665361	39928.0567198842	0.308270942182259	0.948965521971108	100	n.s	n.s
V_V_WT:V_V_HM	1.12157097349165	2.05019268574862	39928.0567198842	0.547056372451216	0.847984769168608	100	n.s	n.s
V_V_HT:V_V_HM	0.489752085498055	2.04946502914365	39928.0567198842	0.23896581719313	0.96901067238842	100	n.s	n.s
V_V_WT:V_V_HT	0.612299317458295	2.04961062003302	39928.0567198842	0.298739336864107	0.951996250221917	101	n.s	n.s
V_V_WT:V_V_HM	1.1060341369731	2.05024811400675	39928.0567198842	0.539463555370188	0.851845656351363	101	n.s	n.s
V_V_HT:V_V_HM	0.493734819514821	2.04951830267594	39928.0567198842	0.240902859403685	0.968514327017353	101	n.s	n.s
V_V_WT:V_V_HT	0.592259853456165	2.04970660386255	39928.0567198842	0.288948599931369	0.955019949678313	102	n.s	n.s
V_V_WT:V_V_HM	1.09215003723761	2.0503478818539	39928.0567198842	0.532665723169915	0.85527125143537	102	n.s	n.s
V_V_HT:V_V_HM	0.499890183781452	2.0496137174354	39928.0567198842	0.243894827366273	0.967740305688831	102	n.s	n.s
V_V_WT:V_V_HT	0.571730507663594	2.0498428104926	39928.0567198842	0.278914317106198	0.95802386256203	103	n.s	n.s
V_V_WT:V_V_HM	1.07989075996624	2.05048968053381	39928.0567198842	0.52665018030479	0.85827777475236	103	n.s	n.s
V_V_HT:V_V_HM	0.50816025230264	2.04974908109708	39928.0567198842	0.247913394370525	0.966686673182668	103	n.s	n.s
V_V_WT:V_V_HT	0.550742262014878	2.05001608683806	39928.0567198842	0.268652653777143	0.960995373095936	104	n.s	n.s
V_V_WT:V_V_HM	1.06922267898585	2.05067020605092	39928.0567198842	0.52140157682639	0.860881656652758	104	n.s	n.s
V_V_HT:V_V_HM	0.518480416970952	2.04992126349169	39928.0567198842	0.25292699100443	0.965349678408979	104	n.s	n.s
V_V_WT:V_V_HT	0.529326344809701	2.05022100360038	39928.0567198842	0.258180139546007	0.963922146057175	105	n.s	n.s
V_V_WT:V_V_HM	1.06011073863167	2.05088379089377	39928.0567198842	0.51690434306357	0.863098275267731	105	n.s	n.s
V_V_HT:V_V_HM	0.530784393821958	2.05012487134756	39928.0567198842	0.25890344595111	0.963723459516835	105	n.s	n.s
V_V_WT:V_V_HT	0.507514294564455	2.05044997000264	39928.0567198842	0.247513619931825	0.966792209606632	106	n.s	n.s
V_V_WT:V_V_HM	1.05251857511781	2.05112252422241	39928.0567198842	0.513142712192111	0.864941944090144	106	n.s	n.s
V_V_HT:V_V_HM	0.545004280553341	2.05035236219291	39928.0567198842	0.265810058116276	0.961800409386352	106	n.s	n.s
V_V_WT:V_V_HT	0.485338921448678	2.05069485535972	39928.0567198842	0.23667047302537	0.969593968480893	107	n.s	n.s
V_V_WT:V_V_HM	1.04640460299502	2.05137792488739	39928.0567198842	0.510098402785758	0.866427054186398	107	n.s	n.s
V_V_HT:V_V_HM	0.561065681546372	2.05059565829702	39928.0567198842	0.27361107455593	0.959572292692195	107	n.s	n.s
V_V_WT:V_V_HT	0.462833348095631	2.05094580026963	39928.0567198842	0.225668249270549	0.972316370931084	108	n.s	n.s
V_V_WT:V_V_HM	1.04172593288273	2.05163972037693	39928.0567198842	0.507752858621467	0.8675669963817	108	n.s	n.s
V_V_HT:V_V_HM	0.578892584787105	2.05084496258889	39928.0567198842	0.282270281443575	0.957029967696612	108	n.s	n.s
V_V_WT:V_V_HT	0.440031063724682	2.05119149584912	39928.0567198842	0.214524613920811	0.974948981452768	109	n.s	n.s
V_V_WT:V_V_HM	1.03843852399762	2.0518961379697	39928.0567198842	0.50608727448804	0.868374198134107	109	n.s	n.s
V_V_HT:V_V_HM	0.598407460272945	2.05108903609593	39928.0567198842	0.291751089173565	0.954163761038897	109	n.s	n.s
V_V_WT:V_V_HT	0.416967408197093	2.05142153895454	39928.0567198842	0.203257789917518	0.977481938049977	110	n.s	n.s
V_V_WT:V_V_HM	1.03649268011576	2.05213633668247	39928.0567198842	0.505079833921455	0.868861518582444	110	n.s	n.s
V_V_HT:V_V_HM	0.619525271918683	2.0513175417584	39928.0567198842	0.302013344744091	0.950964865509211	110	n.s	n.s
V_V_WT:V_V_HT	0.39367959496284	2.05162683455128	39928.0567198842	0.191886549899287	0.97990603160856	111	n.s	n.s
V_V_WT:V_V_HM	1.03583322943559	2.05235082719075	39928.0567198842	0.504705733402041	0.869042301755781	111	n.s	n.s
V_V_HT:V_V_HM	0.642153634472753	2.05152144414524	39928.0567198842	0.313013366886986	0.947425869847279	111	n.s	n.s
V_V_WT:V_V_HT	0.370205217922272	2.05179786574538	39928.0567198842	0.180429672972578	0.982212887447568	112	n.s	n.s
V_V_WT:V_V_HM	1.03640391789934	2.05252969174449	39928.0567198842	0.504939793108903	0.868929204215177	112	n.s	n.s
V_V_HT:V_V_HM	0.666198699977078	2.05169128687827	39928.0567198842	0.324707086411	0.943540247988046	112	n.s	n.s
V_V_WT:V_V_HT	0.346582250920875	2.05192498686848	39928.0567198842	0.168905906959985	0.984395012207986	113	n.s	n.s
V_V_WT:V_V_HM	1.03814762003415	2.05266288957323	39928.0567198842	0.505756510388313	0.868534272456482	113	n.s	n.s
V_V_HT:V_V_HM	0.691565369113272	2.05181748385513	39928.0567198842	0.337050139476295	0.939302698938552	113	n.s	n.s
V_V_WT:V_V_HT	0.32285056890284	2.05200088749985	39928.0567198842	0.157334517187368	0.986445733062396	114	n.s	n.s
V_V_WT:V_V_HM	1.0410029390364	2.05274280264785	39928.0567198842	0.507127798813178	0.867870144961555	114	n.s	n.s
V_V_HT:V_V_HM	0.718152370133548	2.05189277110686	39928.0567198842	0.349995077835453	0.934710490756661	114	n.s	n.s
V_V_WT:V_V_HT	0.29905228388113	2.05202145788033	39928.0567198842	0.145735456484964	0.988359232634678	115	n.s	n.s
V_V_WT:V_V_HM	1.0449037265958	2.05276513230737	39928.0567198842	0.50902254239933	0.866950390598484	115	n.s	n.s
V_V_HT:V_V_HM	0.745851442714686	2.05191306753553	39928.0567198842	0.363490761141504	0.929764158845217	115	n.s	n.s
V_V_WT:V_V_HT	0.275231668303018	2.05198598704803	39928.0567198842	0.134129409284595	0.990130610393904	116	n.s	n.s
V_V_WT:V_V_HM	1.04977958350148	2.05272910637105	39928.0567198842	0.511406780487148	0.865789554678366	116	n.s	n.s
V_V_HT:V_V_HM	0.77454791519846	2.05187767169321	39928.0567198842	0.377482500971564	0.924467933534137	116	n.s	n.s
V_V_WT:V_V_HT	0.251434715051224	2.05189665953716	39928.0567198842	0.122537708652413	0.991755959144328	117	n.s	n.s
V_V_WT:V_V_HM	1.05555689834348	2.05263696097379	39928.0567198842	0.514244320068517	0.864403003104915	117	n.s	n.s
V_V_HT:V_V_HM	0.804122183292243	2.05178876067244	39928.0567198842	0.391912753742109	0.918829904978544	117	n.s	n.s
V_V_WT:V_V_HT	0.227708051493994	2.05175684307005	39928.0567198842	0.110981987101977	0.99323246155663	118	n.s	n.s
V_V_WT:V_V_HM	1.06216099544187	2.05249217322641	39928.0567198842	0.517498195265813	0.862806346669395	118	n.s	n.s
V_V_HT:V_V_HM	0.834452943947893	2.05164968597369	39928.0567198842	0.406722916515775	0.912861640367012	118	n.s	n.s
V_V_WT:V_V_HT	0.204099454952557	2.05157203645512	39928.0567198842	0.0994844203985243	0.994558388889005	119	n.s	n.s
V_V_WT:V_V_HM	1.06951542169476	2.05230043912376	39928.0567198842	0.521130045731218	0.861015871430596	119	n.s	n.s
V_V_HT:V_V_HM	0.865415966742209	2.05146591694758	39928.0567198842	0.421852471246454	0.906578731390641	119	n.s	n.s
V_V_WT:V_V_HT	0.180657205941201	2.05134861032136	39928.0567198842	0.0880675303223571	0.995733152840476	120	n.s	n.s
V_V_WT:V_V_HM	1.07754302681101	2.05206837260828	39928.0567198842	0.525100937763294	0.859048253324501	120	n.s	n.s
V_V_HT:V_V_HM	0.89688582086979	2.05124378773048	39928.0567198842	0.43723999372211	0.900000536967384	120	n.s	n.s
V_V_WT:V_V_HT	0.157430436011105	2.05109466576677	39928.0567198842	0.0767543490988756	0.996757303980481	121	n.s	n.s
V_V_WT:V_V_HM	1.08616564431052	2.05180439003074	39928.0567198842	0.529370952507927	0.856920866525246	121	n.s	n.s
V_V_HT:V_V_HM	0.928735208299395	2.05099135207591	39928.0567198842	0.452822586189539	0.893150493926799	121	n.s	n.s
V_V_WT:V_V_HT	0.134468494754265	2.05081820834456	39928.0567198842	0.0655682177031232	0.997632560030559	122	n.s	n.s
V_V_WT:V_V_HM	1.09530485613589	2.0515168237543	39928.0567198842	0.53390001166623	0.854651465167229	122	n.s	n.s
V_V_HT:V_V_HM	0.960836361381635	2.05071656632862	39928.0567198842	0.468536889572122	0.886055685679408	122	n.s	n.s
V_V_WT:V_V_HT	0.111820788992642	2.05052694530926	39928.0567198842	0.0545327088963356	0.998361802738356	123	n.s	n.s
V_V_WT:V_V_HM	1.10488228424124	2.05121371078802	39928.0567198842	0.53864805916141	0.852258163649052	123	n.s	n.s
V_V_HT:V_V_HM	0.993061495248598	2.05042708796936	39928.0567198842	0.484319340626775	0.878746635158782	123	n.s	n.s
V_V_WT:V_V_HT	0.0895369978108587	2.05023015136695	39928.0567198842	0.0436716813237584	0.99894905371675	124	n.s	n.s
V_V_WT:V_V_HM	1.1148198748272	2.05090471442086	39928.0567198842	0.543574680475591	0.849759685754428	124	n.s	n.s
V_V_HT:V_V_HM	1.02528287701635	2.05013213310342	39928.0567198842	0.500105754385846	0.871257352045219	124	n.s	n.s
V_V_WT:V_V_HT	0.067666827412258	2.0499388746665	39928.0567198842	0.0330091927366696	0.999399450069311	125	n.s	n.s
V_V_WT:V_V_HM	1.12504043319181	2.05060133236827	39928.0567198842	0.548639277383324	0.847175322930085	125	n.s	n.s
V_V_HT:V_V_HM	1.05737360577955	2.0498426821751	39928.0567198842	0.515831587942917	0.863625027145074	125	n.s	n.s
V_V_WT:V_V_HT	0.0462597644337712	2.04966504144913	39928.0567198842	0.0225694264664167	0.99971920436529	126	n.s	n.s
V_V_WT:V_V_HM	1.13546789462228	2.05031596873608	39928.0567198842	0.553801419847616	0.844524784832635	126	n.s	n.s
V_V_HT:V_V_HM	1.08920813018851	2.04957058951244	39928.0567198842	0.531432357471336	0.855889592243447	126	n.s	n.s
V_V_WT:V_V_HT	0.0253650468415649	2.04941956789984	39928.0567198842	0.0123766978899094	0.999915549571893	127	n.s	n.s
V_V_WT:V_V_HM	1.14602688122254	2.05005998330024	39928.0567198842	0.559021145994778	0.841828057233525	127	n.s	n.s
V_V_HT:V_V_HM	1.12066183438094	2.04932670449022	39928.0567198842	0.54684391313766	0.848093295141219	127	n.s	n.s
V_V_WT:V_V_HT	0.0050311448371434	2.04921295835184	39928.0567198842	0.00245515958536095	0.999996676700513	128	n.s	n.s
V_V_WT:V_V_HM	1.15664379576157	2.04984430337699	39928.0567198842	0.56425934099291	0.839105201038692	128	n.s	n.s
V_V_HT:V_V_HM	1.15161265092442	2.04912146775738	39928.0567198842	0.562003116479364	0.840280027938838	128	n.s	n.s
V_V_WT:V_V_HT	-0.0146936631501895	2.04905352777638	39928.0567198842	-0.00717095134461176	0.999971649671024	129	n.s	n.s
V_V_WT:V_V_HM	1.16724548744899	2.0496775890182	39928.0567198842	0.569477606479614	0.836376400621057	129	n.s	n.s
V_V_HT:V_V_HM	1.18193915059918	2.04896314223492	39928.0567198842	0.576847443585525	0.832495175908099	129	n.s	n.s
V_V_WT:V_V_HT	-0.0337610991265409	2.04894667424235	39928.0567198842	-0.0164772951638797	0.999850324800805	130	n.s	n.s
V_V_WT:V_V_HM	1.17775880532165	2.04956548086648	39928.0567198842	0.574638291050714	0.833661920409705	130	n.s	n.s
V_V_HT:V_V_HM	1.21151990444818	2.04885708924434	39928.0567198842	0.591314987662225	0.824785273193577	130	n.s	n.s
V_V_WT:V_V_HT	-0.0521228871563022	2.04889473705855	39928.0567198842	-0.0254395143945419	0.999643261223678	131	n.s	n.s
V_V_WT:V_V_HM	1.18811059422664	2.04951045203028	39928.0567198842	0.579704579232411	0.830982022091789	131	n.s	n.s
V_V_HT:V_V_HM	1.24023348138294	2.04880562759007	39928.0567198842	0.605344628441781	0.817197573668407	131	n.s	n.s
V_V_WT:V_V_HT	-0.0697313164035438	2.04889742580492	39928.0567198842	-0.034033580952033	0.999361609634075	132	n.s	n.s
V_V_WT:V_V_HM	1.19822861793331	2.04951224814625	39928.0567198842	0.584640867121965	0.828356721006145	132	n.s	n.s
V_V_HT:V_V_HM	1.26795993433687	2.04880846098679	39928.0567198842	0.618876756164007	0.809779321404638	132	n.s	n.s
V_V_WT:V_V_HT	-0.086540957052341	2.04895327210792	39928.0567198842	-0.0422366669998821	0.999016951730714	133	n.s	n.s
V_V_WT:V_V_HM	1.20804428959548	2.04956938031712	39928.0567198842	0.589413708653551	0.825805225664585	133	n.s	n.s
V_V_HT:V_V_HM	1.29458524664784	2.04886412376963	39928.0567198842	0.631855100408502	0.802576395855118	133	n.s	n.s
V_V_WT:V_V_HT	-0.102507669085642	2.04905878402598	39928.0567198842	-0.0500267097678062	0.998621163548607	134	n.s	n.s
V_V_WT:V_V_HM	1.21749101865181	2.04967825477398	39928.0567198842	0.59399128415209	0.823346155540342	134	n.s	n.s
V_V_HT:V_V_HM	1.31999868773747	2.04896913893744	39928.0567198842	0.644225753649953	0.795633504557388	134	n.s	n.s
V_V_WT:V_V_HT	-0.117590214305407	2.04920953078899	39928.0567198842	-0.0573832068115221	0.998186225849695	135	n.s	n.s
V_V_WT:V_V_HM	1.22650652133906	2.04983428937171	39928.0567198842	0.598344230896342	0.820997030256258	135	n.s	n.s
V_V_HT:V_V_HM	1.3440967356445	2.04911909820569	39928.0567198842	0.65593880649566	0.78899296798492	135	n.s	n.s
V_V_WT:V_V_HT	-0.13174895546421	2.04939935934062	39928.0567198842	-0.0642866188396773	0.997724098532005	136	n.s	n.s
V_V_WT:V_V_HM	1.23503082164711	2.0500311087089	39928.0567198842	0.602444917250515	0.818774593488356	136	n.s	n.s
V_V_HT:V_V_HM	1.36677977711132	2.04930788170021	39928.0567198842	0.666947016266472	0.782695201570565	136	n.s	n.s
V_V_WT:V_V_HT	-0.144947755036033	2.04962157435516	39928.0567198842	-0.0707192765970155	0.99724651202351	137	n.s	n.s
V_V_WT:V_V_HM	1.24300884267053	2.05026176016881	39928.0567198842	0.606268363785991	0.816694251634103	137	n.s	n.s
V_V_HT:V_V_HM	1.38795659770656	2.04952883264468	39928.0567198842	0.677207646752431	0.776777449589062	137	n.s	n.s
V_V_WT:V_V_HT	-0.157151358456358	2.04986766969514	39928.0567198842	-0.0766641480226527	0.996764908652379	138	n.s	n.s
V_V_WT:V_V_HM	1.25038673052312	2.0505174106972	39928.0567198842	0.609790838156292	0.814770777261613	138	n.s	n.s
V_V_HT:V_V_HM	1.40753808897948	2.04977349391296	39928.0567198842	0.686679817628302	0.771275132808427	138	n.s	n.s
V_V_WT:V_V_HT	-0.168325594335801	2.05012756296625	39928.0567198842	-0.0821049369690231	0.99629032111927	139	n.s	n.s
V_V_WT:V_V_HM	1.2571120375246	2.05078759062297	39928.0567198842	0.612989879240846	0.813018248334766	139	n.s	n.s
V_V_HT:V_V_HM	1.42543763186041	2.05003184119555	39928.0567198842	0.695324630191654	0.766221672432114	139	n.s	n.s
V_V_WT:V_V_HT	-0.178440641791271	2.05039146379735	39928.0567198842	-0.087027596896447	0.995833116247715	140	n.s	n.s
V_V_WT:V_V_HM	1.2631379308844	2.05106212037092	39928.0567198842	0.615845770022788	0.811449192514855	140	n.s	n.s
V_V_HT:V_V_HM	1.44157857267567	2.05029414261829	39928.0567198842	0.703108174924954	0.761646639537386	140	n.s	n.s
V_V_WT:V_V_HT	-0.187468981135675	2.05064916881857	39928.0567198842	-0.0914193339291093	0.995402952018837	141	n.s	n.s
V_V_WT:V_V_HM	1.26842047265766	2.05133038822926	39928.0567198842	0.618340409685333	0.810075156794462	141	n.s	n.s
V_V_HT:V_V_HM	1.45588945379337	2.05055025622557	39928.0567198842	0.709999401074525	0.757576921459784	141	n.s	n.s
V_V_WT:V_V_HT	-0.195387933586754	2.05089147943375	39928.0567198842	-0.0952697573450842	0.995008553695736	142	n.s	n.s
V_V_WT:V_V_HM	1.27292169448083	2.0515828144525	39928.0567198842	0.620458353186455	0.808906093942875	142	n.s	n.s
V_V_HT:V_V_HM	1.46830962806757	2.0507910408668	39928.0567198842	0.715972324243704	0.754035375025712	142	n.s	n.s
V_V_WT:V_V_HT	-0.202177352337439	2.05110942142991	39928.0567198842	-0.0985697546045563	0.994657721343742	143	n.s	n.s
V_V_WT:V_V_HM	1.27660667235008	2.05181005099481	39928.0567198842	0.622185602283761	0.80795099155509	143	n.s	n.s
V_V_HT:V_V_HM	1.47878402468752	2.0510075787052	39928.0567198842	0.721003686208258	0.751042182462068	143	n.s	n.s
V_V_WT:V_V_HT	-0.207822357055122	2.05129565858128	39928.0567198842	-0.101312727000483	0.994357116057669	144	n.s	n.s
V_V_WT:V_V_HM	1.27944669077397	2.0520044417722	39928.0567198842	0.623510682885745	0.807217246103073	144	n.s	n.s
V_V_HT:V_V_HM	1.48726904782909	2.05119258188152	39928.0567198842	0.725075285941627	0.74861346109564	144	n.s	n.s
V_V_WT:V_V_HT	-0.21230938515757	2.05144301852753	39928.0567198842	-0.103492704033262	0.994112393596111	145	n.s	n.s
V_V_WT:V_V_HM	1.28141458661226	2.05215850624801	39928.0567198842	0.624422812716885	0.806711650627551	145	n.s	n.s
V_V_HT:V_V_HM	1.49372397176983	2.05133892461996	39928.0567198842	0.728170247169939	0.746763490846161	145	n.s	n.s
V_V_WT:V_V_HT	-0.215626309459538	2.05154471113943	39928.0567198842	-0.105104367596151	0.993928160086298	146	n.s	n.s
V_V_WT:V_V_HM	1.28248478418263	2.0522651670112	39928.0567198842	0.62491183147174	0.806440413764794	146	n.s	n.s
V_V_HT:V_V_HM	1.49811109364215	2.0514398602067	39928.0567198842	0.73027297689887	0.745504759546376	146	n.s	n.s
V_V_WT:V_V_HT	-0.21776820141786	2.05159692233473	39928.0567198842	-0.106145704863916	0.99380762673908	147	n.s	n.s
V_V_WT:V_V_HM	1.28263964823897	2.05232042724442	39928.0567198842	0.624970463292193	0.80640788522973	147	n.s	n.s
V_V_HT:V_V_HM	1.50040784965682	2.05149160237201	39928.0567198842	0.731374112339526	0.74484500790304	147	n.s	n.s
V_V_WT:V_V_HT	-0.218738898785901	2.05159957240394	39928.0567198842	-0.106618709483155	0.993752489548164	148	n.s	n.s
V_V_WT:V_V_HM	1.28187103640187	2.05232415566011	39928.0567198842	0.624594819910192	0.806616259651205	148	n.s	n.s
V_V_HT:V_V_HM	1.50060993518777	2.05149407963585	39928.0567198842	0.731471735689401	0.744786496760803	148	n.s	n.s
V_V_WT:V_V_HT	-0.218551118799863	2.05155630277552	39928.0567198842	-0.106529427685796	0.993762915480054	149	n.s	n.s
V_V_WT:V_V_HM	1.28018025014886	2.05228007476051	39928.0567198842	0.623784378113328	0.807065580369905	149	n.s	n.s
V_V_HT:V_V_HM	1.49873136894872	2.05145092183058	39928.0567198842	0.730571398516009	0.745325998589647	149	n.s	n.s
V_V_WT:V_V_HT	-0.217225041796421	2.0514736792869	39928.0567198842	-0.10588731602539	0.993837644359517	150	n.s	n.s
V_V_WT:V_V_HM	1.27757638102074	2.05219493962066	39928.0567198842	0.622541434225003	0.807754041800603	150	n.s	n.s
V_V_HT:V_V_HM	1.49480142281716	2.05136866699048	39928.0567198842	0.728684924787388	0.746455533539612	150	n.s	n.s
V_V_WT:V_V_HT	-0.214782344207533	2.05135850745433	39928.0567198842	-0.10470249028975	0.993974362940957	151	n.s	n.s
V_V_WT:V_V_HM	1.27407007587603	2.05207576780435	39928.0567198842	0.620868924951654	0.808679201145071	151	n.s	n.s
V_V_HT:V_V_HM	1.48885242008357	2.05125408928639	39928.0567198842	0.725825448860664	0.748165362009352	151	n.s	n.s
V_V_WT:V_V_HT	-0.211244701072747	2.05121696944276	39928.0567198842	-0.102985059220788	0.994169841272772	152	n.s	n.s
V_V_WT:V_V_HM	1.26967198371286	2.0519289481082	39928.0567198842	0.618769955403888	0.809838241818827	152	n.s	n.s
V_V_HT:V_V_HM	1.48091668478559	2.05111334019375	39928.0567198842	0.722006266433671	0.7504446748849	152	n.s	n.s
V_V_WT:V_V_HT	-0.206633786878173	2.05105443151663	39928.0567198842	-0.100745150251999	0.994419986789992	153	n.s	n.s
V_V_WT:V_V_HM	1.26439275467576	2.05176004105341	39928.0567198842	0.616247869817466	0.811227934928391	153	n.s	n.s
V_V_HT:V_V_HM	1.47102654155393	2.05095175697971	39928.0567198842	0.717240928046115	0.753281520569117	153	n.s	n.s
V_V_WT:V_V_HT	-0.200971277836507	2.05087532722929	39928.0567198842	-0.0979929277846533	0.994719897915665	154	n.s	n.s
V_V_WT:V_V_HM	1.25824303416836	2.05157365762344	39928.0567198842	0.613306292705042	0.81284461656636	154	n.s	n.s
V_V_HT:V_V_HM	1.45921431200486	2.0507737465586	39928.0567198842	0.711543296501412	0.756662737632096	154	n.s	n.s
V_V_WT:V_V_HT	-0.19428027889068	2.05068366489239	39928.0567198842	-0.0947392726712311	0.995063847968731	155	n.s	n.s
V_V_WT:V_V_HM	1.25123477150361	2.05137398195511	39928.0567198842	0.609949615482154	0.814683921142751	155	n.s	n.s
V_V_HT:V_V_HM	1.44551505039427	2.05058329071172	39928.0567198842	0.70492871805883	0.760573216915594	155	n.s	n.s
V_V_WT:V_V_HT	-0.186589605824256	2.05048461726477	39928.0567198842	-0.0909978081538385	0.995445150167628	156	n.s	n.s
V_V_WT:V_V_HM	1.2433851150933	2.05116640978546	39928.0567198842	0.606184417393687	0.816740010872065	156	n.s	n.s
V_V_HT:V_V_HM	1.42997472091758	2.05038552855082	39928.0567198842	0.69741748612919	0.764993826067283	156	n.s	n.s
V_V_WT:V_V_HT	-0.177930860206064	2.05028326972666	39928.0567198842	-0.0867835497822628	0.995856404657625	157	n.s	n.s
V_V_WT:V_V_HM	1.23471367706523	2.05095625571111	39928.0567198842	0.602018533368052	0.81900610316937	157	n.s	n.s
V_V_HT:V_V_HM	1.41264453727131	2.05018551078224	39928.0567198842	0.689032543563495	0.769902764473342	157	n.s	n.s
V_V_WT:V_V_HT	-0.168341044715455	2.05008553292407	39928.0567198842	-0.0821141567080605	0.996289489496465	158	n.s	n.s
V_V_WT:V_V_HM	1.22524473487659	2.05074969214866	39928.0567198842	0.597461864589066	0.821474049419121	158	n.s	n.s
V_V_HT:V_V_HM	1.39358577959205	2.04998910847191	39928.0567198842	0.67980155300964	0.775274358537668	158	n.s	n.s
V_V_WT:V_V_HT	-0.157859763156236	2.04989689641339	39928.0567198842	-0.0770086356208627	0.996735817771574	159	n.s	n.s
V_V_WT:V_V_HM	1.21500474576898	2.05055246197826	39928.0567198842	0.592525559963879	0.82413480679276	159	n.s	n.s
V_V_HT:V_V_HM	1.37286450892521	2.04980177278588	39928.0567198842	0.66975476709602	0.781080344011867	159	n.s	n.s
V_V_WT:V_V_HT	-0.146531610144747	2.0497232627503	39928.0567198842	-0.0714884847177524	0.997186372765508	160	n.s	n.s
V_V_WT:V_V_HM	1.20402421378394	2.05037073561149	39928.0567198842	0.587222687522828	0.826978106116588	160	n.s	n.s
V_V_HT:V_V_HM	1.35055582392869	2.04962936571275	39928.0567198842	0.658926851128049	0.787288867452658	160	n.s	n.s
V_V_WT:V_V_HT	-0.134402428993202	2.04956926378245	39928.0567198842	-0.0655759389878652	0.997632003086123	161	n.s	n.s
V_V_WT:V_V_HM	1.19233465691627	2.05020937336577	39928.0567198842	0.581567264497893	0.829993009596027	161	n.s	n.s
V_V_HT:V_V_HM	1.32673708590948	2.04947648435877	39928.0567198842	0.64735413947654	0.793866155421349	161	n.s	n.s
[truncated: 11,436 more rows]
