# Supplementary material for: Key HPI axis receptors facilitate light adaptive behavior in larval zebrafish
Source: Sci Rep. 2024 Apr 2;14:7759. doi: 10.1038/s41598-024-57707-6 (PMC10987622; doi:10.1038/s41598-024-57707-6)
Supplement: Supplementary file 1 — Supplementary Information. [file 41598_2024_57707_MOESM1_ESM.zip › Supp_Tables_SciRpts/SuppTableS34_nr3c2.e2_4x[7.5_4min]_diff.csv]

Supplementary Table S34. Locomotor response of nr3c2 ex2 lineage larvae of 4x[7.5 dark + 4-min light] assay:
Estimated difference between predicted mean values.
The difference was computed by the "pairs" function of the "emmeans" package	which subtracts a mean predicted value
of a condition from the other in each comparison group (i.e.	V_V_WT:V_V_HM	which means "WT larvae vs.
homozygous fish").
Columns: contrast (pairwise comparison group)	estimate (estimated difference between the predicted mean values)
SE (standard effor of the mean)	df (degrees of freedom)	t.ratio (t statistic generated after the Tukey adjustment for
multiple comparisons)	p.value (p values)	Time (time point when data were recorded)	SigDiff (significant or not:
mark "*" if significant. Otherwise	"n.s" (not significant)	SigHigh (denote the significant condition in the comparison
group).
contrast	estimate	SE	df	t.ratio	p.value	Time	SigDiff	SigHigh
V_V_WT:V_V_HT	0.125222242465455	1.5069944664831	34221.3008104996	0.0830940293746982	0.996200576426564	-421	n.s	n.s
V_V_WT:V_V_HM	-0.493157724898865	1.50898891611414	34221.3008104996	-0.326813351398773	0.942826978614832	-421	n.s	n.s
V_V_HT:V_V_HM	-0.618379967364334	1.51371223510552	34221.3008104996	-0.408518840650863	0.912125584455913	-421	n.s	n.s
V_V_WT:V_V_HT	0.130422479252879	1.48531310235775	34221.3008104996	0.0878080716085038	0.995758203481834	-420	n.s	n.s
V_V_WT:V_V_HM	-0.459818814479263	1.4870768058281	34221.3008104996	-0.309209862380448	0.948662363816878	-420	n.s	n.s
V_V_HT:V_V_HM	-0.590241293732134	1.49126368204323	34221.3008104996	-0.395799415515455	0.917281302618555	-420	n.s	n.s
V_V_WT:V_V_HT	0.13562271637295	1.46447085413701	34221.3008104996	0.0926086825079701	0.995282847031996	-419	n.s	n.s
V_V_WT:V_V_HM	-0.426479905506127	1.46601515101805	34221.3008104996	-0.290910980838066	0.954421208562433	-419	n.s	n.s
V_V_HT:V_V_HM	-0.562102621879092	1.46969119142121	34221.3008104996	-0.382463081469198	0.922541970805064	-419	n.s	n.s
V_V_WT:V_V_HT	0.140822953214418	1.44450404418631	34221.3008104996	0.0974887912437402	0.994773943491838	-418	n.s	n.s
V_V_WT:V_V_HM	-0.393140994683293	1.44584111804459	34221.3008104996	-0.271911615859281	0.960062733327994	-418	n.s	n.s
V_V_HT:V_V_HM	-0.533963947897703	1.44903389087858	34221.3008104996	-0.368496521205552	0.927888847336579	-418	n.s	n.s
V_V_WT:V_V_HT	0.146023189927845	1.42544946079309	34221.3008104996	0.10244010324056	0.994231200578996	-417	n.s	n.s
V_V_WT:V_V_HM	-0.359802084350136	1.42659236411269	34221.3008104996	-0.252210858126895	0.965542175981856	-417	n.s	n.s
V_V_HT:V_V_HM	-0.505825274277939	1.42933146112994	34221.3008104996	-0.353889414760426	0.93329968272079	-417	n.s	n.s
V_V_WT:V_V_HT	0.151223426619261	1.40734415745582	34221.3008104996	0.107453053198189	0.993654641771928	-416	n.s	n.s
V_V_WT:V_V_HM	-0.32646317472782	1.4083068299443	34221.3008104996	-0.231812533878525	0.970811046348133	-416	n.s	n.s
V_V_HT:V_V_HM	-0.477686601347088	1.41062391332088	34221.3008104996	-0.33863498047649	0.938748572178787	-416	n.s	n.s
V_V_WT:V_V_HT	0.156423663163181	1.39022522284358	34221.3008104996	0.112516778283759	0.993044650091721	-415	n.s	n.s
V_V_WT:V_V_HM	-0.293124263851993	1.39102250168708	34221.3008104996	-0.210725752815991	0.975817544212475	-415	n.s	n.s
V_V_HT:V_V_HM	-0.449547927015161	1.39295133219913	34221.3008104996	-0.322730533812287	0.944205886753642	-415	n.s	n.s
V_V_WT:V_V_HT	0.161623358711147	1.37413067892596	34221.3008104996	0.117618623315705	0.992402072814081	-414	n.s	n.s
V_V_WT:V_V_HM	-0.259788093587872	1.37477832411633	34221.3008104996	-0.188967260416225	0.980506786365606	-414	n.s	n.s
V_V_HT:V_V_HM	-0.421411452298997	1.37635482267806	34221.3008104996	-0.306179369851032	0.949637881650547	-414	n.s	n.s
V_V_WT:V_V_HT	0.166819800614135	1.35910147451566	34221.3008104996	0.122742711815234	0.991728467203826	-413	n.s	n.s
V_V_WT:V_V_HM	-0.226468359654518	1.3596162263258	34221.3008104996	-0.166567855891602	0.984820742920925	-413	n.s	n.s
V_V_HT:V_V_HM	-0.393288160268611	1.36087860874045	34221.3008104996	-0.288995769161671	0.955005601006912	-413	n.s	n.s
V_V_WT:V_V_HT	0.172009262422698	1.34517622263691	34221.3008104996	0.127871173700582	0.991026020923128	-412	n.s	n.s
V_V_WT:V_V_HM	-0.19318382763656	1.34557572969219	34221.3008104996	-0.143569643368012	0.988700692180818	-412	n.s	n.s
V_V_HT:V_V_HM	-0.365193090059208	1.3465643496752	34221.3008104996	-0.271203593164557	0.960266231415676	-412	n.s	n.s
V_V_WT:V_V_HT	0.177186108704603	1.33239033801755	34221.3008104996	0.132983633736219	0.990297681670572	-411	n.s	n.s
V_V_WT:V_V_HM	-0.15996256605905	1.33269304801281	34221.3008104996	-0.120029564420383	0.992088654028534	-411	n.s	n.s
V_V_HT:V_V_HM	-0.337148674763668	1.33345015599613	34221.3008104996	-0.252839353047889	0.965373262851804	-411	n.s	n.s
V_V_WT:V_V_HT	0.182343818606476	1.32077198227913	34221.3008104996	0.138058515060127	0.989547025821195	-410	n.s	n.s
V_V_WT:V_V_HM	-0.126836884764245	1.32099693211362	34221.3008104996	-0.0960160328013056	0.994930249405358	-410	n.s	n.s
V_V_HT:V_V_HM	-0.3091807033707	1.32156620496054	34221.3008104996	-0.233950219224872	0.970278404398762	-410	n.s	n.s
V_V_WT:V_V_HT	0.187474222345898	1.31034089667701	34221.3008104996	0.143072862047828	0.988778309885411	-409	n.s	n.s
V_V_WT:V_V_HM	-0.0938467574586639	1.31050745974438	34221.3008104996	-0.0716110059205378	0.997176733921901	-409	n.s	n.s
V_V_HT:V_V_HM	-0.281320979804605	1.31093343260467	34221.3008104996	-0.214595930508578	0.974932534918146	-409	n.s	n.s
V_V_WT:V_V_HT	0.192568395765683	1.30110566929084	34221.3008104996	0.148003655898788	0.987996280586103	-408	n.s	n.s
V_V_WT:V_V_HM	-0.0610355814722254	1.30123323831393	34221.3008104996	-0.0469059501979153	0.998787724756433	-408	n.s	n.s
V_V_HT:V_V_HM	-0.253603977237887	1.30156058754294	34221.3008104996	-0.194846079133846	0.979287982416288	-408	n.s	n.s
V_V_WT:V_V_HT	0.197615707027808	1.29306291522242	34221.3008104996	0.152827603901868	0.987206190866816	-407	n.s	n.s
V_V_WT:V_V_HM	-0.0284540935521704	1.29317055623204	34221.3008104996	-0.0220033571094275	0.999733111264302	-407	n.s	n.s
V_V_HT:V_V_HM	-0.226069800579964	1.29344331558012	34221.3008104996	-0.174781374534816	0.983299820471178	-407	n.s	n.s
V_V_WT:V_V_HT	0.202603629927616	1.28619578673374	34221.3008104996	0.157521609087309	0.986413699992576	-406	n.s	n.s
V_V_WT:V_V_HM	0.0038391241637612	1.286301860409	34221.3008104996	0.00298462148110437	0.999995088793436	-406	n.s	n.s
V_V_HT:V_V_HM	-0.198764505763847	1.28656256083601	34221.3008104996	-0.154492686025847	0.986927744896655	-406	n.s	n.s
V_V_WT:V_V_HT	0.207517935873156	1.28047291355547	34221.3008104996	0.162063510814097	0.985624706306024	-405	n.s	n.s
V_V_WT:V_V_HM	0.0357788354956909	1.28059468419775	34221.3008104996	0.0279392347455394	0.999569725506716	-405	n.s	n.s
V_V_HT:V_V_HM	-0.171739100377479	1.28088346244415	34221.3008104996	-0.134078630424169	0.990138044463332	-405	n.s	n.s
V_V_WT:V_V_HT	0.212342874968876	1.27584820253311	34221.3008104996	0.166432710840744	0.984845175402703	-404	n.s	n.s
V_V_WT:V_V_HM	0.0672943358603106	1.2760014618953	34221.3008104996	0.0527384473058167	0.998467748891909	-404	n.s	n.s
V_V_HT:V_V_HM	-0.145048539108544	1.27635519942345	34221.3008104996	-0.113642769014506	0.992905246064723	-404	n.s	n.s
V_V_WT:V_V_HT	0.217061558127625	1.27226136308248	34221.3008104996	0.170610822922202	0.984080945319903	-403	n.s	n.s
V_V_WT:V_V_HM	0.0983111371663199	1.27246009150306	34221.3008104996	0.077260684105379	0.996714451000392	-403	n.s	n.s
V_V_HT:V_V_HM	-0.118750420961305	1.27291163504555	34221.3008104996	-0.0932903885013634	0.995213312493341	-403	n.s	n.s
V_V_WT:V_V_HT	0.221656709249622	1.2696389505728	34221.3008104996	0.17458247413536	0.983337487613041	-402	n.s	n.s
V_V_WT:V_V_HM	0.128753687530775	1.26989502831562	34221.3008104996	0.101389236637577	0.994348614342913	-402	n.s	n.s
V_V_HT:V_V_HM	-0.0929030217188256	1.27047252267532	34221.3008104996	-0.0731247784274731	0.997056290362611	-402	n.s	n.s
V_V_WT:V_V_HT	0.226110408683098	1.26789647621745	34221.3008104996	0.178335071454461	0.982619853772724	-401	n.s	n.s
V_V_WT:V_V_HM	0.158545080099373	1.26821947168725	34221.3008104996	0.125013914104665	0.991420865239483	-401	n.s	n.s
V_V_HT:V_V_HM	-0.0675653285836972	1.26894586443404	34221.3008104996	-0.0532452411701833	0.998438182141882	-401	n.s	n.s
V_V_WT:V_V_HT	0.230404573178383	1.26693982099159	34221.3008104996	0.181859129660991	0.981932524831089	-400	n.s	n.s
V_V_WT:V_V_HM	0.187608058289683	1.26733683109481	34221.3008104996	0.148033303922537	0.987991500161244	-400	n.s	n.s
V_V_HT:V_V_HM	-0.0427965148887068	1.26822949637358	34221.3008104996	-0.0337450871558189	0.999372383291412	-400	n.s	n.s
V_V_WT:V_V_HT	0.234521047136688	1.26666744631493	34221.3008104996	0.185148081147085	0.98127936690534	-399	n.s	n.s
V_V_WT:V_V_HM	0.215865557243788	1.26714300918302	34221.3008104996	0.170356112671896	0.984128060118238	-399	n.s	n.s
V_V_HT:V_V_HM	-0.018655489892879	1.26821353498686	34221.3008104996	-0.014710054244195	0.999880707483785	-399	n.s	n.s
V_V_WT:V_V_HT	0.23844132966132	1.26697462255905	34221.3008104996	0.188197399865606	0.980663740923768	-398	n.s	n.s
V_V_WT:V_V_HM	0.243241620892817	1.26753076258335	34221.3008104996	0.191901946740187	0.979902839699562	-398	n.s	n.s
V_V_HT:V_V_HM	0.00480029123148995	1.26878503254559	34221.3008104996	0.00378337630753653	0.999992108344697	-398	n.s	n.s
V_V_WT:V_V_HT	0.242146664210736	1.26775646449185	34221.3008104996	0.191004085558179	0.980088564151484	-397	n.s	n.s
V_V_WT:V_V_HM	0.269661896357476	1.26839282535051	34221.3008104996	0.21260124700166	0.975390577656171	-397	n.s	n.s
V_V_HT:V_V_HM	0.0275152321467687	1.2698312981505	34221.3008104996	0.0216684154712869	0.99974117368891	-397	n.s	n.s
V_V_WT:V_V_HT	0.245618247668936	1.26890806478829	34221.3008104996	0.193566621952171	0.979556288584027	-396	n.s	n.s
V_V_WT:V_V_HM	0.29505238542437	1.26962203487388	34221.3008104996	0.232393875751911	0.970666649703414	-396	n.s	n.s
V_V_HT:V_V_HM	0.0494341377554548	1.27124001106931	34221.3008104996	0.0388865496090491	0.999166650528163	-396	n.s	n.s
V_V_WT:V_V_HT	0.248837276164906	1.2703255939855	34221.3008104996	0.19588464354576	0.979068947381519	-395	n.s	n.s
V_V_WT:V_V_HM	0.319339089700449	1.27111245305911	34221.3008104996	0.251228039605712	0.965805533145601	-395	n.s	n.s
V_V_HT:V_V_HM	0.0705018135355573	1.27290039149773	34221.3008104996	0.0553867482534143	0.998310133223018	-395	n.s	n.s
V_V_WT:V_V_HT	0.251785008021564	1.2719088523009	34221.3008104996	0.197958373798627	0.978628260067972	-394	n.s	n.s
V_V_WT:V_V_HM	0.34244895539635	1.27276198089566	34221.3008104996	0.26905969893551	0.960879451077145	-394	n.s	n.s
V_V_HT:V_V_HM	0.0906639473747646	1.27470595545461	34221.3008104996	0.0711253814942994	0.997214842001613	-394	n.s	n.s
V_V_WT:V_V_HT	0.254442943321756	1.27356596193923	34221.3008104996	0.199787801280683	0.978235804885646	-393	n.s	n.s
V_V_WT:V_V_HM	0.364312708313065	1.2744771724415	34221.3008104996	0.285852674485455	0.955957064884557	-393	n.s	n.s
V_V_HT:V_V_HM	0.109869764991316	1.27655959894885	34221.3008104996	0.086067086160165	0.9959243991472	-393	n.s	n.s
V_V_WT:V_V_HT	0.256792754826613	1.27521314829306	34221.3008104996	0.20137241775647	0.977893079365751	-392	n.s	n.s
V_V_WT:V_V_HM	0.384863216777077	1.27617298855064	34221.3008104996	0.301576056091086	0.951103206120179	-392	n.s	n.s
V_V_HT:V_V_HM	0.128070461950458	1.27837329305255	34221.3008104996	0.100182366642411	0.994481981762307	-392	n.s	n.s
V_V_WT:V_V_HT	0.258816555061493	1.27677834155069	34221.3008104996	0.202710640240931	0.977601631094105	-391	n.s	n.s
V_V_WT:V_V_HM	0.404038113902985	1.27777648122864	34221.3008104996	0.316204062164678	0.946378209659638	-391	n.s	n.s
V_V_HT:V_V_HM	0.145221558841499	1.28007195306663	34221.3008104996	0.11344796555662	0.99292946172258	-391	n.s	n.s
V_V_WT:V_V_HT	0.260496567728801	1.27819861787911	34221.3008104996	0.203799757005713	0.977363075285262	-390	n.s	n.s
V_V_WT:V_V_HM	0.42177623067009	1.27922414176078	34221.3008104996	0.32971253191762	0.941838551468205	-390	n.s	n.s
V_V_HT:V_V_HM	0.161279662941283	1.28159058248168	34221.3008104996	0.125843358359407	0.991307147313884	-390	n.s	n.s
V_V_WT:V_V_HT	0.261815015277548	1.27941954156601	34221.3008104996	0.204635779563822	0.977179129082995	-389	n.s	n.s
V_V_WT:V_V_HM	0.438016395972724	1.28046120868027	34221.3008104996	0.342077052395966	0.937537274659876	-389	n.s	n.s
V_V_HT:V_V_HM	0.176201380695218	1.2828735064889	34221.3008104996	0.137348990219202	0.989653631211462	-389	n.s	n.s
V_V_WT:V_V_HT	0.262754121863402	1.28039561767375	34221.3008104996	0.205213231158022	0.977051655834688	-388	n.s	n.s
V_V_WT:V_V_HM	0.452697440011406	1.28144211975038	34221.3008104996	0.353271859129767	0.933524303365537	-388	n.s	n.s
V_V_HT:V_V_HM	0.189943318148011	1.28387482358395	34221.3008104996	0.14794535624414	0.988005678053497	-388	n.s	n.s
V_V_WT:V_V_HT	0.263296330016246	1.28109203112931	34221.3008104996	0.205524914384289	0.976982709043529	-387	n.s	n.s
V_V_WT:V_V_HM	0.465759841228788	1.2821322847922	34221.3008104996	0.363269724000654	0.929846462189016	-387	n.s	n.s
V_V_HT:V_V_HM	0.202463511212557	1.28456025513984	34221.3008104996	0.157613090084681	0.986398023533958	-387	n.s	n.s
V_V_WT:V_V_HT	0.263424966475135	1.28148871696166	34221.3008104996	0.205561674471626	0.976974570847077	-386	n.s	n.s
V_V_WT:V_V_HM	0.477150678466131	1.28251224705846	34221.3008104996	0.372043759863123	0.926546761058272	-386	n.s	n.s
V_V_HT:V_V_HM	0.213725711990946	1.28491151311145	34221.3008104996	0.16633496533423	0.984862834550934	-386	n.s	n.s
V_V_WT:V_V_HT	0.263123833327754	1.28157767078202	34221.3008104996	0.205312435856654	0.977029721792405	-385	n.s	n.s
V_V_WT:V_V_HM	0.486820440302068	1.28257490783479	34221.3008104996	0.379564918452915	0.923665253439603	-385	n.s	n.s
V_V_HT:V_V_HM	0.223696606974315	1.28492333646557	34221.3008104996	0.174093349093989	0.983429940342047	-385	n.s	n.s
V_V_WT:V_V_HT	0.262378044097176	1.28136609092425	34221.3008104996	0.20476431049297	0.977150785329883	-384	n.s	n.s
V_V_WT:V_V_HM	0.494728463163113	1.28232872932411	34221.3008104996	0.385804709704878	0.921237932604699	-384	n.s	n.s
V_V_HT:V_V_HM	0.232350419065952	1.28460683547113	34221.3008104996	0.180872787416499	0.982126206395985	-384	n.s	n.s
V_V_WT:V_V_HT	0.261174074925435	1.2808751065512	34221.3008104996	0.203902842353346	0.977340432708746	-383	n.s	n.s
V_V_WT:V_V_HM	0.500843048555154	1.28179640985246	34221.3008104996	0.39073525616506	0.919296566786443	-383	n.s	n.s
V_V_HT:V_V_HM	0.239668973629719	1.28398805474031	34221.3008104996	0.18665981567733	0.980975371597543	-383	n.s	n.s
V_V_WT:V_V_HT	0.259498985726935	1.28013487806373	34221.3008104996	0.202712222105409	0.977601285493315	-382	n.s	n.s
V_V_WT:V_V_HM	0.505136150310818	1.28100984884745	34221.3008104996	0.39432651572921	0.917869653346676	-382	n.s	n.s
V_V_HT:V_V_HM	0.245637164583883	1.28310263889515	34221.3008104996	0.191439996410104	0.979998499439147	-382	n.s	n.s
V_V_WT:V_V_HT	0.257341393617281	1.2791860985014	34221.3008104996	0.201175883570627	0.977935726846904	-381	n.s	n.s
V_V_WT:V_V_HM	0.507588969604086	1.28001166168187	34221.3008104996	0.396550269657028	0.916980676142527	-381	n.s	n.s
V_V_HT:V_V_HM	0.250247575986862	1.28199738523392	34221.3008104996	0.195201315438877	0.979213187936323	-381	n.s	n.s
V_V_WT:V_V_HT	0.254691853692663	1.27807848712155	34221.3008104996	0.199277161973262	0.978345696235898	-380	n.s	n.s
V_V_WT:V_V_HM	0.508193828137223	1.2788536115018	34221.3008104996	0.39738233021091	0.916646987084892	-380	n.s	n.s
V_V_HT:V_V_HM	0.253501974444561	1.28072854432582	34221.3008104996	0.197935757399712	0.978633090213548	-380	n.s	n.s
V_V_WT:V_V_HT	0.251542588848153	1.27686703905838	34221.3008104996	0.196999829389951	0.97883251175941	-379	n.s	n.s
V_V_WT:V_V_HM	0.506952315233832	1.27759274865885	34221.3008104996	0.396802749362817	0.916879482823898	-379	n.s	n.s
V_V_HT:V_V_HM	0.255409726385693	1.27935771685238	34221.3008104996	0.199639024348937	0.978267849945193	-379	n.s	n.s
V_V_WT:V_V_HT	0.247886162742965	1.27560636279061	34221.3008104996	0.194328101500427	0.979396807967465	-378	n.s	n.s
V_V_WT:V_V_HM	0.503867870437404	1.27628560961801	34221.3008104996	0.394792409034692	0.917683748085897	-378	n.s	n.s
V_V_HT:V_V_HM	0.255981707694431	1.27794574072917	34221.3008104996	0.200307180137691	0.978123757069924	-378	n.s	n.s
V_V_WT:V_V_HT	0.243715506927316	1.27434898674861	34221.3008104996	0.191247067688369	0.980038385257429	-377	n.s	n.s
V_V_WT:V_V_HM	0.498945712711802	1.27498647198775	34221.3008104996	0.39133412288989	0.919059371611619	-377	n.s	n.s
V_V_HT:V_V_HM	0.255230205784486	1.27655083190555	34221.3008104996	0.199937361995601	0.978203568013357	-377	n.s	n.s
V_V_WT:V_V_HT	0.239025421512821	1.27314609811027	34221.3008104996	0.187743906113844	0.98075590842507	-376	n.s	n.s
V_V_WT:V_V_HM	0.492199923525362	1.27374808247738	34221.3008104996	0.386418578599983	0.920997346030317	-376	n.s	n.s
V_V_HT:V_V_HM	0.253174502012541	1.27522929336749	34221.3008104996	0.198532533191724	0.97850546105709	-376	n.s	n.s
V_V_WT:V_V_HT	0.233812989243326	1.27204570855578	34221.3008104996	0.183808638062846	0.981546728997942	-375	n.s	n.s
V_V_WT:V_V_HM	0.483654998833487	1.27261976351485	34221.3008104996	0.38004674506836	0.923479001922544	-375	n.s	n.s
V_V_HT:V_V_HM	0.249842009590154	1.27403348954103	34221.3008104996	0.196103172829592	0.97902271720831	-375	n.s	n.s
V_V_WT:V_V_HT	0.228077231591911	1.27108986191609	34221.3008104996	0.179434388099121	0.982406835641477	-374	n.s	n.s
V_V_WT:V_V_HM	0.473343909472206	1.27164455273166	34221.3008104996	0.372229730749368	0.92647609914043	-374	n.s	n.s
V_V_HT:V_V_HM	0.245266677880309	1.27300882920898	34221.3008104996	0.192666910278	0.979743946402712	-374	n.s	n.s
V_V_WT:V_V_HT	0.221817958926508	1.27031156797914	34221.3008104996	0.174616971550833	0.983330957569416	-373	n.s	n.s
V_V_WT:V_V_HM	0.461302869075354	1.27085607686151	34221.3008104996	0.362985925372904	0.929952072167108	-373	n.s	n.s
V_V_HT:V_V_HM	0.239484910148832	1.27219049803358	34221.3008104996	0.188246108203923	0.980653828797851	-373	n.s	n.s
V_V_WT:V_V_HT	0.21503659306142	1.26973462777282	34221.3008104996	0.169355539620594	0.98431248069222	-372	n.s	n.s
V_V_WT:V_V_HM	0.447574314113908	1.27027837139142	34221.3008104996	0.352343489579885	0.933861338874357	-372	n.s	n.s
V_V_HT:V_V_HM	0.232537721052495	1.27160326207262	34221.3008104996	0.18286971100835	0.981733031376757	-372	n.s	n.s
V_V_WT:V_V_HT	0.207734955485172	1.26937169741808	34221.3008104996	0.163651793960515	0.985343660028053	-371	n.s	n.s
V_V_WT:V_V_HM	0.432202231916406	1.26992391886481	34221.3008104996	0.340337106417172	0.938150912146099	-371	n.s	n.s
V_V_HT:V_V_HM	0.224467276431241	1.27125944128266	34221.3008104996	0.176570784170351	0.982959085090496	-371	n.s	n.s
V_V_WT:V_V_HT	0.199915283303795	1.26922417674119	34221.3008104996	0.157509829206918	0.986415717985067	-370	n.s	n.s
V_V_WT:V_V_HM	0.415231921745388	1.26979355044426	34221.3008104996	0.327007426994814	0.94276105190676	-370	n.s	n.s
V_V_HT:V_V_HM	0.21531663844155	1.27115883402742	34221.3008104996	0.169386100837895	0.984306863372929	-370	n.s	n.s
V_V_WT:V_V_HT	0.191581461672435	1.26928374044569	34221.3008104996	0.150936670476188	0.987518840548537	-369	n.s	n.s
V_V_WT:V_V_HM	0.396713907586815	1.26987803004018	34221.3008104996	0.312403158572846	0.947625152698573	-369	n.s	n.s
V_V_HT:V_V_HM	0.205132445914373	1.27129041324715	34221.3008104996	0.161357659726561	0.985748752434665	-369	n.s	n.s
V_V_WT:V_V_HT	0.182738206268148	1.26953214055524	34221.3008104996	0.143941378426407	0.988642439905045	-368	n.s	n.s
V_V_WT:V_V_HM	0.376701133988874	1.27015788121932	34221.3008104996	0.296578196741377	0.952671507337205	-368	n.s	n.s
V_V_HT:V_V_HM	0.193962927720705	1.27163220077808	34221.3008104996	0.152530682694276	0.987255535239621	-368	n.s	n.s
V_V_WT:V_V_HT	0.173392300088139	1.269943746154	34221.3008104996	0.13653541789804	0.989775207732729	-367	n.s	n.s
V_V_WT:V_V_HM	0.355252004799212	1.27060602075002	34221.3008104996	0.279592571574241	0.957823867173806	-367	n.s	n.s
V_V_HT:V_V_HM	0.18185970471103	1.27215410145725	34221.3008104996	0.14295414722376	0.98879681910969	-367	n.s	n.s
V_V_WT:V_V_HT	0.163553002256599	1.27048764220425	34221.3008104996	0.128732462106314	0.990905281095089	-366	n.s	n.s
V_V_WT:V_V_HM	0.332430972006861	1.27118994624126	34221.3008104996	0.261511643472177	0.963002738894046	-366	n.s	n.s
V_V_HT:V_V_HM	0.168877969750255	1.27282028013371	34221.3008104996	0.132680137475901	0.990341700599157	-366	n.s	n.s
V_V_WT:V_V_HT	0.153232030541915	1.27112951370382	34221.3008104996	0.120547929136998	0.992020449975499	-365	n.s	n.s
V_V_WT:V_V_HM	0.308307895319373	1.27187370342148	34221.3008104996	0.242404489132837	0.96812697207024	-365	n.s	n.s
V_V_HT:V_V_HM	0.155075864777459	1.27359130667327	34221.3008104996	0.121762659626289	0.991859488653438	-365	n.s	n.s
V_V_WT:V_V_HT	0.142443139187364	1.27183290900896	34221.3008104996	0.111998312182658	0.993108378965178	-364	n.s	n.s
V_V_WT:V_V_HM	0.282956697810988	1.27261920937896	34221.3008104996	0.222341998082107	0.973115372599004	-364	n.s	n.s
V_V_HT:V_V_HM	0.14051355862361	1.2744256078762	34221.3008104996	0.110256383546603	0.993320367507011	-364	n.s	n.s
V_V_WT:V_V_HT	0.131200882340693	1.27255890522013	34221.3008104996	0.103100046530261	0.99415685317548	-363	n.s	n.s
V_V_WT:V_V_HM	0.256452662219885	1.27338592315873	34221.3008104996	0.201394296541095	0.977888329258194	-363	n.s	n.s
V_V_HT:V_V_HM	0.125251779879164	1.27527914919949	34221.3008104996	0.0982151868144212	0.994695983209216	-363	n.s	n.s
V_V_WT:V_V_HT	0.119521394449421	1.27326917498961	34221.3008104996	0.0938696991941213	0.995153825411713	-362	n.s	n.s
V_V_WT:V_V_HM	0.228873332371393	1.27413401641987	34221.3008104996	0.179630501518587	0.982368701425672	-362	n.s	n.s
V_V_HT:V_V_HM	0.109351937921957	1.27610883145758	34221.3008104996	0.0856917021701472	0.995959801002532	-362	n.s	n.s
V_V_WT:V_V_HT	0.107421582546259	1.27392597704761	34221.3008104996	0.0843232530631125	0.996087557480187	-361	n.s	n.s
V_V_WT:V_V_HM	0.20029715680775	1.27482436861342	34221.3008104996	0.157117452206853	0.986482851599241	-361	n.s	n.s
V_V_HT:V_V_HM	0.0928755742615124	1.27687249745457	34221.3008104996	0.0727367645921252	0.997087401469306	-361	n.s	n.s
V_V_WT:V_V_HT	0.0949202318153795	1.27449629779696	34221.3008104996	0.0744766634312354	0.996946610500166	-360	n.s	n.s
V_V_WT:V_V_HM	0.170804151949653	1.27542283867859	34221.3008104996	0.133919627883264	0.990161304730015	-360	n.s	n.s
V_V_HT:V_V_HM	0.0758839201342596	1.2775334886184	34221.3008104996	0.0593987717819633	0.998056698786372	-360	n.s	n.s
V_V_WT:V_V_HT	0.0820383338691713	1.27495430303499	34221.3008104996	0.0643460974827739	0.99771989005265	-359	n.s	n.s
V_V_WT:V_V_HM	0.140475677605266	1.2759027886919	34221.3008104996	0.11009904426127	0.99333935391868	-359	n.s	n.s
V_V_HT:V_V_HM	0.0584373437360881	1.27806332854551	34221.3008104996	0.0457233553540671	0.99884804700425	-359	n.s	n.s
V_V_WT:V_V_HT	0.0687990134986052	1.27528254194938	34221.3008104996	0.0539480556155342	0.998396712913864	-358	n.s	n.s
V_V_WT:V_V_HM	0.109393766543434	1.27624631619337	34221.3008104996	0.0857152456821347	0.99595758516319	-358	n.s	n.s
V_V_HT:V_V_HM	0.0405947530448714	1.27844302147113	34221.3008104996	0.0317532751660361	0.999444267009186	-358	n.s	n.s
V_V_WT:V_V_HT	0.0552274536564497	1.275472647107	34221.3008104996	0.0432995986089669	0.998966876267263	-357	n.s	n.s
V_V_WT:V_V_HM	0.0776404581683607	1.27644496308175	34221.3008104996	0.060825543140467	0.997962317586698	-357	n.s	n.s
V_V_HT:V_V_HM	0.0224130045118898	1.27866378576538	34221.3008104996	0.0175284580367417	0.999830620394784	-357	n.s	n.s
V_V_WT:V_V_HT	0.0413504946151662	1.27552448585937	34221.3008104996	0.032418424791984	0.999420747663725	-356	n.s	n.s
V_V_WT:V_V_HM	0.0452973687135056	1.2764988266281	34221.3008104996	0.0354856328643559	0.999305992819901	-356	n.s	n.s
V_V_HT:V_V_HM	0.00394687409831818	1.27872608207891	34221.3008104996	0.0030865672903938	0.999994747559948	-356	n.s	n.s
V_V_WT:V_V_HT	0.027195604088007	1.27544281618404	34221.3008104996	0.021322480116649	0.999749370986604	-355	n.s	n.s
V_V_WT:V_V_HM	0.0124456967686513	1.27641310149264	34221.3008104996	0.0097505241477835	0.999947585045903	-355	n.s	n.s
V_V_HT:V_V_HM	-0.0147499073193558	1.27863591051056	34221.3008104996	-0.011535658585927	0.999926636593403	-355	n.s	n.s
V_V_WT:V_V_HT	0.0127914339978048	1.27523884735147	34221.3008104996	0.0100306182048729	0.999944530529862	-354	n.s	n.s
V_V_WT:V_V_HM	-0.0208346084990723	1.27619967235908	34221.3008104996	-0.0163255084218593	0.999853069474069	-354	n.s	n.s
V_V_HT:V_V_HM	-0.0336260424968486	1.27840647916038	34221.3008104996	-0.0263030914227948	0.999618634955948	-354	n.s	n.s
V_V_WT:V_V_HT	-0.00183280469211411	1.27492751015242	34221.3008104996	-0.00143757560921639	0.99999886061133	-353	n.s	n.s
V_V_WT:V_V_HM	-0.054464408615317	1.27587429042656	34221.3008104996	-0.0426879113592829	0.998995845003355	-353	n.s	n.s
V_V_HT:V_V_HM	-0.0526316039231887	1.27805517909121	34221.3008104996	-0.0411810106357171	0.99906545506853	-353	n.s	n.s
V_V_WT:V_V_HT	-0.0166466256158273	1.27452965755913	34221.3008104996	-0.0130609951028582	0.999905953484636	-352	n.s	n.s
V_V_WT:V_V_HM	-0.0883671609404644	1.27545881878879	34221.3008104996	-0.0692826453027938	0.997357099942257	-352	n.s	n.s
V_V_HT:V_V_HM	-0.0717205353246442	1.27760593563163	34221.3008104996	-0.056136664150035	0.998264103419244	-352	n.s	n.s
V_V_WT:V_V_HT	-0.0316183231953886	1.27407094555514	34221.3008104996	-0.0248167680973307	0.999660510063895	-351	n.s	n.s
V_V_WT:V_V_HM	-0.122469181922654	1.27498006177045	34221.3008104996	-0.0960557624348976	0.994926063747702	-351	n.s	n.s
V_V_HT:V_V_HM	-0.0908508587272507	1.27708793060791	34221.3008104996	-0.0711390786412058	0.9972137706883	-351	n.s	n.s
V_V_WT:V_V_HT	-0.0467159521434368	1.27357674076785	34221.3008104996	-0.0366809086944156	0.999258470179779	-350	n.s	n.s
V_V_WT:V_V_HM	-0.156697375025786	1.27446451850572	34221.3008104996	-0.122951539843188	0.991700415872361	-350	n.s	n.s
V_V_HT:V_V_HM	-0.109981422882356	1.27653001775691	34221.3008104996	-0.0861565504551257	0.995915939267807	-350	n.s	n.s
V_V_WT:V_V_HT	-0.0619073963033046	1.27307110758432	34221.3008104996	-0.0486283884179691	0.998697117450696	-349	n.s	n.s
V_V_WT:V_V_HM	-0.190979464856696	1.27393732999589	34221.3008104996	-0.149912762865119	0.987686551517825	-349	n.s	n.s
V_V_HT:V_V_HM	-0.12907206855337	1.2759595848027	34221.3008104996	-0.101156862717818	0.994374415994506	-349	n.s	n.s
V_V_WT:V_V_HT	-0.0771598495472645	1.27257859493159	34221.3008104996	-0.0606326790774071	0.997975205991392	-348	n.s	n.s
V_V_WT:V_V_HM	-0.225246464194527	1.2734240957652	34221.3008104996	-0.176882520869197	0.98289938215513	-348	n.s	n.s
V_V_HT:V_V_HM	-0.148086614647255	1.27540444294729	34221.3008104996	-0.116109533306193	0.992595065902365	-348	n.s	n.s
V_V_WT:V_V_HT	-0.092440330974064	1.27212060091244	34221.3008104996	-0.0726663265320599	0.997093031574821	-347	n.s	n.s
V_V_WT:V_V_HM	-0.259430202908078	1.27294713434981	34221.3008104996	-0.203802809957688	0.977362404864853	-347	n.s	n.s
V_V_HT:V_V_HM	-0.166989871933993	1.27488885622941	34221.3008104996	-0.130983866646916	0.990585910633318	-347	n.s	n.s
V_V_WT:V_V_HT	-0.107715765904054	1.27171463444732	34221.3008104996	-0.0847012081062248	0.996052476055864	-346	n.s	n.s
V_V_WT:V_V_HM	-0.293463513149945	1.27252471622635	34221.3008104996	-0.23061517737762	0.971107380032178	-346	n.s	n.s
V_V_HT:V_V_HM	-0.185747747245884	1.27443271261898	34221.3008104996	-0.145749356091283	0.988357025115181	-346	n.s	n.s
V_V_WT:V_V_HT	-0.122952689044823	1.27137622684863	34221.3008104996	-0.0967083436423748	0.994857066751243	-345	n.s	n.s
V_V_WT:V_V_HM	-0.327283233696278	1.27217300996633	34221.3008104996	-0.25726314827646	0.964173296289619	-345	n.s	n.s
V_V_HT:V_V_HM	-0.204330544651484	1.27405355189796	34221.3008104996	-0.160378301482769	0.985919993695208	-345	n.s	n.s
V_V_WT:V_V_HT	-0.138117537758887	1.27111593723422	34221.3008104996	-0.108658489531185	0.993511944442325	-344	n.s	n.s
V_V_WT:V_V_HM	-0.360827206612299	1.27190301116983	34221.3008104996	-0.283690818752311	0.95660600025731	-344	n.s	n.s
V_V_HT:V_V_HM	-0.222709668853412	1.27376332142836	34221.3008104996	-0.174843838809609	0.983287982630799	-344	n.s	n.s
V_V_WT:V_V_HT	-0.153176751700265	1.27093827113475	34221.3008104996	-0.120522573896136	0.992023792828376	-343	n.s	n.s
V_V_WT:V_V_HM	-0.39403327159765	1.27171943329575	34221.3008104996	-0.309842927049157	0.948457495074384	-343	n.s	n.s
V_V_HT:V_V_HM	-0.240856519897378	1.27356720360874	34221.3008104996	-0.189119599825509	0.980475655388352	-343	n.s	n.s
V_V_WT:V_V_HT	-0.168096767336813	1.27084166990901	34221.3008104996	-0.13227199840626	0.990400741388577	-342	n.s	n.s
V_V_WT:V_V_HM	-0.426839269739673	1.27162069701403	34221.3008104996	-0.335665557144486	0.939784947392722	-342	n.s	n.s
V_V_HT:V_V_HM	-0.258742502402868	1.27346360418645	34221.3008104996	-0.203180131377342	0.97749894517727	-342	n.s	n.s
V_V_WT:V_V_HT	-0.182844024358815	1.27081873745193	34221.3008104996	-0.143878917559421	0.988652238043615	-341	n.s	n.s
V_V_WT:V_V_HM	-0.45918304240233	1.27159916525823	34221.3008104996	-0.361106750419329	0.930649590172979	-341	n.s	n.s
V_V_HT:V_V_HM	-0.276339018043515	1.27344440431369	34221.3008104996	-0.217001242541441	0.974374802793481	-341	n.s	n.s
V_V_WT:V_V_HT	-0.197385030141838	1.27085751414249	34221.3008104996	-0.15531641269401	0.9867889099398	-340	n.s	n.s
V_V_WT:V_V_HM	-0.491003624515642	1.27164245302429	34221.3008104996	-0.386117672737262	0.921115316486087	-340	n.s	n.s
V_V_HT:V_V_HM	-0.293618594373797	1.27349634867873	34221.3008104996	-0.230561002140627	0.971120753719676	-340	n.s	n.s
V_V_WT:V_V_HT	-0.211686680841943	1.27094543114594	34221.3008104996	-0.166558434102932	0.984822446882049	-339	n.s	n.s
V_V_WT:V_V_HM	-0.522246044597154	1.2717374853779	34221.3008104996	-0.410655540629885	0.911246422635969	-339	n.s	n.s
V_V_HT:V_V_HM	-0.310559363755175	1.27360533309422	34221.3008104996	-0.243842700470381	0.967753867309819	-339	n.s	n.s
V_V_WT:V_V_HT	-0.225716473675298	1.271070995461	34221.3008104996	-0.177579753201302	0.982765482289282	-338	n.s	n.s
V_V_WT:V_V_HM	-0.552862559572432	1.27187223870023	34221.3008104996	-0.43468403724058	0.901106153321879	-338	n.s	n.s
V_V_HT:V_V_HM	-0.327146085897155	1.27375826541933	34221.3008104996	-0.256835299741475	0.964290194366499	-338	n.s	n.s
V_V_WT:V_V_HT	-0.23944268816981	1.27122461891436	34221.3008104996	-0.188355924363938	0.980631472216329	-337	n.s	n.s
V_V_WT:V_V_HM	-0.582812680608441	1.27203660769755	34221.3008104996	-0.458172883611709	0.890755705805256	-337	n.s	n.s
V_V_HT:V_V_HM	-0.343369992438625	1.27394401047232	34221.3008104996	-0.269533032547732	0.960744447889741	-337	n.s	n.s
V_V_WT:V_V_HT	-0.252834373314904	1.2713984321208	34221.3008104996	-0.198863209932669	0.978434582851574	-336	n.s	n.s
V_V_WT:V_V_HM	-0.612061959710587	1.27222223115213	34221.3008104996	-0.481096733513532	0.880253736301421	-336	n.s	n.s
V_V_HT:V_V_HM	-0.359227586395676	1.27415323565755	34221.3008104996	-0.281934367344984	0.957129939603514	-336	n.s	n.s
V_V_WT:V_V_HT	-0.265860959268359	1.27158412727345	34221.3008104996	-0.209078545073082	0.976189573035514	-335	n.s	n.s
V_V_WT:V_V_HM	-0.640578344709695	1.27242029260733	34221.3008104996	-0.503432983921593	0.869656634838308	-335	n.s	n.s
V_V_HT:V_V_HM	-0.374717385441357	1.27437611313363	34221.3008104996	-0.294039869061846	0.953458966279126	-335	n.s	n.s
V_V_WT:V_V_HT	-0.278492998197564	1.27177607697149	34221.3008104996	-0.21897958551064	0.973911659502098	-334	n.s	n.s
V_V_WT:V_V_HM	-0.668335687677029	1.2726247338608	34221.3008104996	-0.52516320789199	0.859017315134302	-334	n.s	n.s
V_V_HT:V_V_HM	-0.38984268947948	1.27460573856016	34221.3008104996	-0.305853549600255	0.949742251215244	-334	n.s	n.s
V_V_WT:V_V_HT	-0.29070225862101	1.27197167775004	34221.3008104996	-0.22854460025024	0.971616418251209	-333	n.s	n.s
V_V_WT:V_V_HM	-0.695313688608806	1.27283261982637	34221.3008104996	-0.546272681716513	0.84838494514328	-333	n.s	n.s
V_V_HT:V_V_HM	-0.404611429987753	1.274838538969	34221.3008104996	-0.317382490111238	0.945988885629897	-333	n.s	n.s
V_V_WT:V_V_HT	-0.302460755837416	1.27216767373449	34221.3008104996	-0.237752272819141	0.969319717344567	-332	n.s	n.s
V_V_WT:V_V_HM	-0.72149321280996	1.2730403695216	34221.3008104996	-0.566748101696958	0.837805763645166	-332	n.s	n.s
V_V_HT:V_V_HM	-0.419032456972545	1.2750702972099	34221.3008104996	-0.32863478812852	0.942206887481014	-332	n.s	n.s
V_V_WT:V_V_HT	-0.313740841046943	1.272360164778	34221.3008104996	-0.246581785356101	0.967037588227092	-331	n.s	n.s
V_V_WT:V_V_HM	-0.746856205728761	1.27324376984234	34221.3008104996	-0.586577545807464	0.82732294476495	-331	n.s	n.s
V_V_HT:V_V_HM	-0.433115364681839	1.27529617657716	34221.3008104996	-0.339619433223976	0.938403224181668	-331	n.s	n.s
V_V_WT:V_V_HT	-0.324516199599728	1.27254760206007	34221.3008104996	-0.25501301410995	0.964786064297287	-330	n.s	n.s
V_V_WT:V_V_HM	-0.771388921681307	1.27344106101386	34221.3008104996	-0.605751569740623	0.816975896838032	-330	n.s	n.s
V_V_HT:V_V_HM	-0.446872722081537	1.2755140019678	34221.3008104996	-0.350347170938244	0.934583491382217	-330	n.s	n.s
V_V_WT:V_V_HT	-0.334761240052188	1.27272879974943	34221.3008104996	-0.263026373032569	0.96258111119299	-329	n.s	n.s
V_V_WT:V_V_HM	-0.795079687786952	1.27363089540474	34221.3008104996	-0.624262249491277	0.806800681603486	-329	n.s	n.s
V_V_HT:V_V_HM	-0.460318447734764	1.27572210214596	34221.3008104996	-0.360829719074741	0.93075215775165	-329	n.s	n.s
V_V_WT:V_V_HT	-0.344451919222884	1.27290484702432	34221.3008104996	-0.270603038418867	0.960438459401916	-328	n.s	n.s
V_V_WT:V_V_HM	-0.817920828326322	1.27381430697519	34221.3008104996	-0.642103659730877	0.796829729265015	-328	n.s	n.s
V_V_HT:V_V_HM	-0.473468909103431	1.2759214046707	34221.3008104996	-0.371079995499903	0.926912476210741	-328	n.s	n.s
V_V_WT:V_V_HT	-0.353564583785023	1.2730758693683	34221.3008104996	-0.277724676346635	0.95837357718191	-327	n.s	n.s
V_V_WT:V_V_HM	-0.839905661965844	1.27399137904974	34221.3008104996	-0.659271071828071	0.787092297753505	-327	n.s	n.s
V_V_HT:V_V_HM	-0.486341078180828	1.27611189946864	34221.3008104996	-0.381111623818675	0.923066666396258	-327	n.s	n.s
V_V_WT:V_V_HT	-0.362075580524305	1.27323985279123	34221.3008104996	-0.28437342715165	0.95640158248945	-326	n.s	n.s
V_V_WT:V_V_HM	-0.861027508019518	1.27416003374917	34221.3008104996	-0.675760881846195	0.777614580293973	-326	n.s	n.s
V_V_HT:V_V_HM	-0.498951927495185	1.27629135281508	34221.3008104996	-0.390938892122604	0.919215945843451	-326	n.s	n.s
V_V_WT:V_V_HT	-0.369961252845286	1.27339262235858	34221.3008104996	-0.290531958760718	0.954537138043249	-325	n.s	n.s
V_V_WT:V_V_HM	-0.8812796867293	1.2743160088714	34221.3008104996	-0.691570756856304	0.768419709549959	-325	n.s	n.s
V_V_HT:V_V_HM	-0.511318433884014	1.27645528143769	34221.3008104996	-0.400576848495711	0.915360508543067	-325	n.s	n.s
V_V_WT:V_V_HT	-0.377197947867977	1.27352797268158	34221.3008104996	-0.296183480818045	0.952794360314782	-324	n.s	n.s
V_V_WT:V_V_HM	-0.900655519489945	1.27445299088913	34221.3008104996	-0.706699678943513	0.759527833511585	-324	n.s	n.s
V_V_HT:V_V_HM	-0.523457571621918	1.27659709199839	34221.3008104996	-0.410041331680066	0.911499525804721	-324	n.s	n.s
V_V_WT:V_V_HT	-0.383762011750093	1.27363795027353	34221.3008104996	-0.301311696677754	0.951186751447497	-323	n.s	n.s
V_V_WT:V_V_HM	-0.919148324161569	1.27456290395934	34221.3008104996	-0.721147870620038	0.750956274530931	-323	n.s	n.s
V_V_HT:V_V_HM	-0.535386312411504	1.27670838585198	34221.3008104996	-0.419348943223417	0.907631170331926	-323	n.s	n.s
V_V_WT:V_V_HT	-0.389630328478468	1.27371424336234	34221.3008104996	-0.305900896146004	0.949727090942875	-322	n.s	n.s
V_V_WT:V_V_HM	-0.936752067906767	1.27463733757946	34221.3008104996	-0.734916544721389	0.742719806257962	-322	n.s	n.s
V_V_HT:V_V_HM	-0.547121739428349	1.27678047127017	34221.3008104996	-0.428516688451585	0.903752782616007	-322	n.s	n.s
V_V_WT:V_V_HT	-0.394781936956768	1.27375144373146	34221.3008104996	-0.309936399993592	0.948427214179499	-321	n.s	n.s
V_V_WT:V_V_HM	-0.953463290234012	1.27467089744379	34221.3008104996	-0.748007420696649	0.734831084387575	-321	n.s	n.s
V_V_HT:V_V_HM	-0.558681353277237	1.27680791239278	34221.3008104996	-0.43756100495199	0.899861317699411	-321	n.s	n.s
V_V_WT:V_V_HT	-0.399196984881044	1.27374530691265	34221.3008104996	-0.313404086919567	0.947298085855657	-320	n.s	n.s
V_V_WT:V_V_HM	-0.969279719808455	1.27465941074196	34221.3008104996	-0.760422518862707	0.727300920568879	-320	n.s	n.s
V_V_HT:V_V_HM	-0.570082734927425	1.27678661620652	34221.3008104996	-0.446498050411279	0.895953275254584	-320	n.s	n.s
V_V_WT:V_V_HT	-0.40285846554	1.27369565268616	34221.3008104996	-0.316290995176431	0.946349533071005	-319	n.s	n.s
V_V_WT:V_V_HM	-0.984201711793659	1.27460290089704	34221.3008104996	-0.772163401715934	0.720138894741515	-319	n.s	n.s
V_V_HT:V_V_HM	-0.581343246253667	1.27671697444274	34221.3008104996	-0.455342302084931	0.892025368893918	-319	n.s	n.s
V_V_WT:V_V_HT	-0.405752848720496	1.27360699105246	34221.3008104996	-0.31858560103003	0.945590080326495	-318	n.s	n.s
V_V_WT:V_V_HM	-0.998232529208877	1.2745062209551	34221.3008104996	-0.783230801698886	0.713353736845208	-318	n.s	n.s
V_V_HT:V_V_HM	-0.592479680488367	1.27660451741872	34221.3008104996	-0.464105893723732	0.888074912437545	-318	n.s	n.s
V_V_WT:V_V_HT	-0.407870132307309	1.27348790915629	34221.3008104996	-0.320277977807839	0.94502682866102	-317	n.s	n.s
V_V_WT:V_V_HM	-1.0113780306225	1.27437841217275	34221.3008104996	-0.793624578823607	0.706953499649468	-317	n.s	n.s
V_V_HT:V_V_HM	-0.603507898315172	1.27645921424647	34221.3008104996	-0.472798418922802	0.884100010519537	-317	n.s	n.s
V_V_WT:V_V_HT	-0.409203283536598	1.2733494197463	34221.3008104996	-0.321359775400947	0.944665402869386	-316	n.s	n.s
V_V_WT:V_V_HM	-1.02364603989929	1.27423099648818	34221.3008104996	-0.80334416814572	0.700945416379256	-316	n.s	n.s
V_V_HT:V_V_HM	-0.614442756362706	1.27629364499716	34221.3008104996	-0.481427419756582	0.880099429595604	-316	n.s	n.s
V_V_WT:V_V_HT	-0.409745867284357	1.27320096269275	34221.3008104996	-0.32182340360297	0.944510175575608	-315	n.s	n.s
V_V_WT:V_V_HM	-1.03504476335472	1.274073863106	34221.3008104996	-0.81238991971112	0.695335186970676	-315	n.s	n.s
V_V_HT:V_V_HM	-0.62529889607039	1.27611863403411	34221.3008104996	-0.49000059978254	0.87607162882869	-315	n.s	n.s
V_V_WT:V_V_HT	-0.409491449894972	1.27304933345923	34221.3008104996	-0.321661886254062	0.944564275659458	-314	n.s	n.s
V_V_WT:V_V_HM	-1.04558240412464	1.27391416372129	34221.3008104996	-0.820763622778432	0.690126749641782	-314	n.s	n.s
V_V_HT:V_V_HM	-0.636090954229672	1.27594207269695	34221.3008104996	-0.498526514518934	0.872014435508924	-314	n.s	n.s
V_V_WT:V_V_HT	-0.40843419647311	1.27289941510591	34221.3008104996	-0.320869183869589	0.944829441994265	-313	n.s	n.s
V_V_WT:V_V_HM	-1.05526737318026	1.27375705969565	34221.3008104996	-0.828468321449305	0.68532248586613	-313	n.s	n.s
V_V_HT:V_V_HM	-0.646833176707119	1.27576970162493	34221.3008104996	-0.507014060518333	0.867925278358016	-313	n.s	n.s
V_V_WT:V_V_HT	-0.406571281189194	1.27275708539038	34221.3008104996	-0.319441381121433	0.945305592916825	-312	n.s	n.s
V_V_WT:V_V_HM	-1.06410907194561	1.27360869913388	34221.3008104996	-0.835507069533409	0.680924086534987	-312	n.s	n.s
V_V_HT:V_V_HM	-0.657537790756436	1.27560824601821	34221.3008104996	-0.515470006413746	0.863802399754285	-312	n.s	n.s
V_V_WT:V_V_HT	-0.403903463842113	1.27262957491452	34221.3008104996	-0.317377084269979	0.945990674526145	-311	n.s	n.s
V_V_WT:V_V_HM	-1.07211790954452	1.27347657931869	34221.3008104996	-0.841882706722488	0.676932780813794	-311	n.s	n.s
V_V_HT:V_V_HM	-0.668214445702404	1.27546578886251	34221.3008104996	-0.523898368374373	0.859645236146664	-311	n.s	n.s
V_V_WT:V_V_HT	-0.400435049271074	1.27252499388947	34221.3008104996	-0.314677551477511	0.946880617152491	-310	n.s	n.s
V_V_WT:V_V_HM	-1.07930510362949	1.27336905810376	34221.3008104996	-0.847598028835997	0.673349309972391	-310	n.s	n.s
V_V_HT:V_V_HM	-0.678870054358427	1.27535124819206	34221.3008104996	-0.532300458654661	0.855454477145924	-310	n.s	n.s
V_V_WT:V_V_HT	-0.396173833571218	1.27245184118367	34221.3008104996	-0.311346819383502	0.947969313864388	-309	n.s	n.s
V_V_WT:V_V_HM	-1.08568249441099	1.27329484907324	34221.3008104996	-0.852656001240557	0.670173864202216	-309	n.s	n.s
V_V_HT:V_V_HM	-0.689508660839749	1.27527384063211	34221.3008104996	-0.540674982008557	0.851232093620559	-309	n.s	n.s
V_V_WT:V_V_HT	-0.391131039633109	1.27241851730249	34221.3008104996	-0.307391816697467	0.949248625995846	-308	n.s	n.s
V_V_WT:V_V_HM	-1.0912623866937	1.27326252269391	34221.3008104996	-0.857060007063475	0.667405988415104	-308	n.s	n.s
V_V_HT:V_V_HM	-0.700131347060619	1.27524255472091	34221.3008104996	-0.549018180477709	0.846981333017157	-308	n.s	n.s
V_V_WT:V_V_HT	-0.385321230574647	1.27243285881723	34221.3008104996	-0.302822445918927	0.950708423394207	-307	n.s	n.s
V_V_WT:V_V_HM	-1.0960574098484	1.27328003132733	34221.3008104996	-0.860814104424315	0.665044473978268	-307	n.s	n.s
V_V_HT:V_V_HM	-0.710736179273766	1.27526565280738	34221.3008104996	-0.557324019281116	0.842706684146432	-307	n.s	n.s
V_V_WT:V_V_HT	-0.378762218331204	1.2725017100266	34221.3008104996	-0.297651637987414	0.952336658712602	-306	n.s	n.s
V_V_WT:V_V_HM	-1.10008039697379	1.27335427410067	34221.3008104996	-0.863923276772872	0.663087247161675	-306	n.s	n.s
V_V_HT:V_V_HM	-0.721318178642605	1.27535021811841	34221.3008104996	-0.565584392737867	0.838413821242708	-306	n.s	n.s
V_V_WT:V_V_HT	-0.371474953065174	1.27263054260835	34221.3008104996	-0.291895362108636	0.95411948158985	-305	n.s	n.s
V_V_WT:V_V_HM	-1.10334429105168	1.27349071240536	34221.3008104996	-0.866393669230374	0.661531259466598	-305	n.s	n.s
V_V_HT:V_V_HM	-0.731869337986552	1.27550175797626	34221.3008104996	-0.573789360469213	0.834109521522197	-305	n.s	n.s
V_V_WT:V_V_HT	-0.363482924281612	1.27282244505191	34221.3008104996	-0.285572371617621	0.956041457701056	-304	n.s	n.s
V_V_WT:V_V_HM	-1.10586207629953	1.27369233925203	34221.3008104996	-0.86823327912056	0.660372085387211	-304	n.s	n.s
V_V_HT:V_V_HM	-0.74237915201789	1.27572312540535	34221.3008104996	-0.581928113737067	0.829801183493985	-304	n.s	n.s
V_V_WT:V_V_HT	-0.354810125747349	1.27307515041119	34221.3008104996	-0.278703205881247	0.958086021902932	-303	n.s	n.s
V_V_WT:V_V_HM	-1.10764674509726	1.27395663384939	34221.3008104996	-0.869454042364366	0.659602634092167	-303	n.s	n.s
V_V_HT:V_V_HM	-0.752836619349921	1.27601130893505	34221.3008104996	-0.589992121604495	0.825495145884708	-303	n.s	n.s
V_V_WT:V_V_HT	-0.345480549297093	1.27338033464496	34221.3008104996	-0.271309788519247	0.960235740070133	-302	n.s	n.s
V_V_WT:V_V_HM	-1.10871128587328	1.27427484619733	34221.3008104996	-0.870072331084522	0.659212857277491	-302	n.s	n.s
V_V_HT:V_V_HM	-0.76323073657619	1.27635668489119	34221.3008104996	-0.597976056074995	0.821196122186429	-302	n.s	n.s
V_V_WT:V_V_HT	-0.335518187477653	1.27372386847299	34221.3008104996	-0.263415168532478	0.962472526667203	-301	n.s	n.s
V_V_WT:V_V_HM	-1.10906869024747	1.27463226141804	34221.3008104996	-0.870108755142932	0.65918989370287	-301	n.s	n.s
V_V_HT:V_V_HM	-0.773550502769794	1.27674330756551	34221.3008104996	-0.605877859853284	0.816907083714823	-301	n.s	n.s
V_V_WT:V_V_HT	-0.324947410970267	1.27408708809314	34221.3008104996	-0.255043327891031	0.964777842269728	-300	n.s	n.s
V_V_WT:V_V_HM	-1.10873193591479	1.27500951239682	34221.3008104996	-0.869587187495213	0.659518701564883	-300	n.s	n.s
V_V_HT:V_V_HM	-0.783784524944537	1.27715031248176	34221.3008104996	-0.613697947128466	0.812629624045844	-300	n.s	n.s
V_V_WT:V_V_HT	-0.313794448553125	1.27445057449473	34221.3008104996	-0.246219394328049	0.967132783049007	-299	n.s	n.s
V_V_WT:V_V_HM	-1.1077139643257	1.2753864732514	34221.3008104996	-0.868531999952733	0.660183817021094	-299	n.s	n.s
V_V_HT:V_V_HM	-0.793919515772544	1.27755605897853	34221.3008104996	-0.621436147707933	0.808365597577492	-299	n.s	n.s
V_V_WT:V_V_HT	-0.302087299207123	1.27479505550827	34221.3008104996	-0.236969305694928	0.969518327507325	-298	n.s	n.s
V_V_WT:V_V_HM	-1.10602768752102	1.27574319474657	34221.3008104996	-0.866967342703118	0.661169820725608	-298	n.s	n.s
V_V_HT:V_V_HM	-0.80394038831389	1.27793913719582	34221.3008104996	-0.629091296223992	0.804117360848222	-298	n.s	n.s
V_V_WT:V_V_HT	-0.289854597212681	1.27509995360908	34221.3008104996	-0.227319118310897	0.971915657893815	-297	n.s	n.s
V_V_WT:V_V_HM	-1.10368602761977	1.27605841640583	34221.3008104996	-0.86491810518239	0.662460741553749	-297	n.s	n.s
V_V_HT:V_V_HM	-0.813831430407092	1.27827680077326	34221.3008104996	-0.636662912066297	0.799886849835174	-297	n.s	n.s
V_V_WT:V_V_HT	-0.277126377272104	1.27534664229357	34221.3008104996	-0.217294944042603	0.974306297011857	-296	n.s	n.s
V_V_WT:V_V_HM	-1.10070197577231	1.27631292081862	34221.3008104996	-0.862407610091675	0.664041516179079	-296	n.s	n.s
V_V_HT:V_V_HM	-0.82357559850017	1.27854853541276	34221.3008104996	-0.644148873264551	0.795676879295434	-296	n.s	n.s
V_V_WT:V_V_HT	-0.263934199824845	1.27552011325818	34221.3008104996	-0.206922805121947	0.976672258272106	-295	n.s	n.s
V_V_WT:V_V_HM	-1.0970886620062	1.27649125166409	34221.3008104996	-0.85945646754413	0.665898712759794	-295	n.s	n.s
V_V_HT:V_V_HM	-0.833154462181355	1.27873788844663	34221.3008104996	-0.651544362381757	0.791491769711864	-295	n.s	n.s
V_V_WT:V_V_HT	-0.250310957698908	1.2756096675018	34221.3008104996	-0.196228489071524	0.978996184122134	-294	n.s	n.s
V_V_WT:V_V_HM	-1.09285942472229	1.27658242539056	34221.3008104996	-0.856082147917665	0.668020797321041	-294	n.s	n.s
V_V_HT:V_V_HM	-0.842548467023391	1.27883322631321	34221.3008104996	-0.658841551569941	0.787337570148937	-294	n.s	n.s
V_V_WT:V_V_HT	-0.236290677515754	1.27560937398494	34221.3008104996	-0.185237489104987	0.9812614539694	-293	n.s	n.s
V_V_WT:V_V_HM	-1.08802789562588	1.27658040147199	34221.3008104996	-0.852298761888644	0.670398265445092	-293	n.s	n.s
V_V_HT:V_V_HM	-0.851737218110088	1.27882823166853	34221.3008104996	-0.666029414285606	0.78322220933637	-293	n.s	n.s
V_V_WT:V_V_HT	-0.221908320490044	1.27551828201438	34221.3008104996	-0.173975021463112	0.983452268570713	-292	n.s	n.s
V_V_WT:V_V_HM	-1.08260807717754	1.27648429729916	34221.3008104996	-0.848117034787007	0.673023647601786	-292	n.s	n.s
V_V_HT:V_V_HM	-0.860699756687453	1.27872212567611	34221.3008104996	-0.673093660776664	0.779155573062148	-292	n.s	n.s
V_V_WT:V_V_HT	-0.207199584218145	1.2753403873115	34221.3008104996	-0.162466104170774	0.985553719224084	-291	n.s	n.s
V_V_WT:V_V_HM	-1.07661443111749	1.27629834784788	34221.3008104996	-0.84354448388412	0.675891383098587	-291	n.s	n.s
V_V_HT:V_V_HM	-0.86941484689936	1.27851961611323	34221.3008104996	-0.680016822536074	0.775149490123345	-291	n.s	n.s
V_V_WT:V_V_HT	-0.192200704147432	1.27508436180987	34221.3008104996	-0.150735676716025	0.987551850108359	-290	n.s	n.s
V_V_WT:V_V_HM	-1.07006196555844	1.27603162085601	34221.3008104996	-0.838585774889026	0.678997578165982	-290	n.s	n.s
V_V_HT:V_V_HM	-0.87786126141097	1.27823058323721	34221.3008104996	-0.686778483415506	0.771217624969063	-290	n.s	n.s
V_V_WT:V_V_HT	-0.176948257039612	1.27476306823525	34221.3008104996	-0.138808741364444	0.989433720307226	-289	n.s	n.s
V_V_WT:V_V_HM	-1.06296632496719	1.27569750949193	34221.3008104996	-0.833243239136317	0.682339660649588	-289	n.s	n.s
V_V_HT:V_V_HM	-0.886018067927552	1.27786952736076	34221.3008104996	-0.693355658740438	0.767375273653075	-289	n.s	n.s
V_V_WT:V_V_HT	-0.161478967022454	1.27439288909526	34221.3008104996	-0.126710505374127	0.991187470432763	-288	n.s	n.s
V_V_WT:V_V_HM	-1.05534387087549	1.27531303341311	34221.3008104996	-0.827517513916628	0.685915955971856	-288	n.s	n.s
V_V_HT:V_V_HM	-0.893864903853014	1.27745481161747	34221.3008104996	-0.699723305845342	0.763639070855138	-288	n.s	n.s
V_V_WT:V_V_HT	-0.145829554609172	1.27399216621216	34221.3008104996	-0.11446660228905	0.992802384140083	-287	n.s	n.s
V_V_WT:V_V_HM	-1.04721162105808	1.27489722608136	34221.3008104996	-0.821408659172382	0.689724965827738	-287	n.s	n.s
V_V_HT:V_V_HM	-0.901382066448932	1.2770069369691	34221.3008104996	-0.705855262296622	0.760026432059056	-287	n.s	n.s
V_V_WT:V_V_HT	-0.130036662393707	1.2735781301063	34221.3008104996	-0.10210340403918	0.994268950406859	-286	n.s	n.s
V_V_WT:V_V_HM	-1.03858688067595	1.27446797254388	34221.3008104996	-0.814917991703547	0.693764204983663	-286	n.s	n.s
V_V_HT:V_V_HM	-0.908550218282244	1.27654517956376	34221.3008104996	-0.711725861980639	0.756554577809195	-286	n.s	n.s
V_V_WT:V_V_HT	-0.114136660772544	1.2731676969522	34221.3008104996	-0.0896477824922615	0.995578998110474	-285	n.s	n.s
V_V_WT:V_V_HM	-1.02948758810624	1.27404281979927	34221.3008104996	-0.80804787100361	0.698030321649607	-285	n.s	n.s
V_V_HT:V_V_HM	-0.915350927333691	1.27608843330886	34221.3008104996	-0.717309947681458	0.753240489907642	-285	n.s	n.s
V_V_WT:V_V_HT	-0.0981657263084657	1.27277541041328	34221.3008104996	-0.0771272963834133	0.996725767246389	-284	n.s	n.s
V_V_WT:V_V_HM	-1.01993201736499	1.27363685754892	34221.3008104996	-0.800802843698966	0.702518376835253	-284	n.s	n.s
V_V_HT:V_V_HM	-0.921766291056571	1.27565295657366	34221.3008104996	-0.72258390207662	0.750100262291371	-284	n.s	n.s
V_V_WT:V_V_HT	-0.082159377116156	1.27241511294876	34221.3008104996	-0.0645696331960058	0.997704038889302	-283	n.s	n.s
V_V_WT:V_V_HM	-1.00993932667922	1.27326442676357	34221.3008104996	-0.793188991579945	0.707222245504796	-283	n.s	n.s
V_V_HT:V_V_HM	-0.92777994956306	1.2752541654706	34221.3008104996	-0.72752551976232	0.74714913682286	-283	n.s	n.s
V_V_WT:V_V_HT	-0.0661522197233637	1.27210026659651	34221.3008104996	-0.0520023629114971	0.998510190568446	-282	n.s	n.s
V_V_WT:V_V_HM	-0.999529777081818	1.27293944374251	34221.3008104996	-0.785213925136256	0.71213461836737	-282	n.s	n.s
V_V_HT:V_V_HM	-0.933377557358455	1.27490696628515	34221.3008104996	-0.732114249934761	0.744401322772179	-282	n.s	n.s
V_V_WT:V_V_HT	-0.0501777886637313	1.27184359368552	34221.3008104996	-0.039452798215799	0.999142214666613	-281	n.s	n.s
V_V_WT:V_V_HM	-0.988724756887038	1.27267502799149	34221.3008104996	-0.776887056900474	0.717246836394366	-281	n.s	n.s
V_V_HT:V_V_HM	-0.938546968223292	1.27462535513898	34221.3008104996	-0.736331632223771	0.741869702531701	-281	n.s	n.s
V_V_WT:V_V_HT	-0.0342686317896721	1.27165605246894	34221.3008104996	-0.0269480349840974	0.999599707589287	-280	n.s	n.s
V_V_WT:V_V_HM	-0.977546608989854	1.27248244988146	34221.3008104996	-0.768220111075732	0.722548589931475	-280	n.s	n.s
V_V_HT:V_V_HM	-0.943277977200154	1.27442130290171	34221.3008104996	-0.740161809169715	0.739565492609384	-280	n.s	n.s
V_V_WT:V_V_HT	-0.0184570950572862	1.27154367783483	34221.3008104996	-0.0145155022033649	0.999883841908275	-279	n.s	n.s
V_V_WT:V_V_HM	-0.966017867318044	1.27236789009488	34221.3008104996	-0.7592284235073	0.728027151723242	-279	n.s	n.s
V_V_HT:V_V_HM	-0.947560772260715	1.27430133265201	34221.3008104996	-0.743592389006373	0.737497695258084	-279	n.s	n.s
V_V_WT:V_V_HT	-0.00277525368117892	1.27150735579729	34221.3008104996	-0.00218264854585818	0.999997373497607	-278	n.s	n.s
V_V_WT:V_V_HM	-0.954161254500093	1.27233220860587	34221.3008104996	-0.74993091273355	0.733667445035033	-278	n.s	n.s
V_V_HT:V_V_HM	-0.9513860008189	1.27426627557713	34221.3008104996	-0.746614753174732	0.735672886749853	-278	n.s	n.s
V_V_WT:V_V_HT	0.0127461636570061	1.27154586841861	34221.3008104996	0.0100241477508461	0.999944602068201	-277	n.s	n.s
V_V_WT:V_V_HM	-0.94200042844551	1.2723740711689	34221.3008104996	-0.740348652012469	0.739452968503673	-277	n.s	n.s
V_V_HT:V_V_HM	-0.954746592102509	1.27431457751749	34221.3008104996	-0.749223628880136	0.734095456152596	-277	n.s	n.s
V_V_WT:V_V_HT	0.0280778397630073	1.27165627079768	34221.3008104996	0.0220797399484334	0.999731255334992	-276	n.s	n.s
V_V_WT:V_V_HM	-0.929559965435573	1.27249034215977	34221.3008104996	-0.730504534798943	0.745366053985693	-276	n.s	n.s
V_V_HT:V_V_HM	-0.957637805198587	1.27444272469088	34221.3008104996	-0.751416902968994	0.732767706909862	-276	n.s	n.s
V_V_WT:V_V_HT	0.0431907396612345	1.27183107596557	34221.3008104996	0.0339594938961877	0.99936438511928	-275	n.s	n.s
V_V_WT:V_V_HM	-0.916864623334121	1.27267320126388	34221.3008104996	-0.720424239642662	0.75138735475879	-275	n.s	n.s
V_V_HT:V_V_HM	-0.960055362995362	1.27464220691569	34221.3008104996	-0.753195961805199	0.731689645857966	-275	n.s	n.s
V_V_WT:V_V_HT	0.0580558298230969	1.272057626234	34221.3008104996	0.0456393080201676	0.998852275636926	-274	n.s	n.s
V_V_WT:V_V_HM	-0.903939161232529	1.27290950239824	34221.3008104996	-0.710136234767242	0.757495933701947	-274	n.s	n.s
V_V_HT:V_V_HM	-0.961994991055633	1.27489884752273	34221.3008104996	-0.754565739019136	0.730858953417398	-274	n.s	n.s
V_V_WT:V_V_HT	0.0726444198370899	1.27231929697465	34221.3008104996	0.0570960607214129	0.998204316325853	-273	n.s	n.s
V_V_WT:V_V_HM	-0.890808477167951	1.27318201486763	34221.3008104996	-0.69967095573571	0.763669851233352	-273	n.s	n.s
V_V_HT:V_V_HM	-0.963452897004998	1.27519412566681	34221.3008104996	-0.755534296788894	0.730271241743908	-273	n.s	n.s
V_V_WT:V_V_HT	0.0869291900366207	1.27259879845651	34221.3008104996	0.0683084017854285	0.997430809957183	-272	n.s	n.s
V_V_WT:V_V_HM	-0.877498027029901	1.27347282166835	34221.3008104996	-0.689059092663093	0.769887265408603	-272	n.s	n.s
V_V_HT:V_V_HM	-0.964427217066515	1.2755087856838	34221.3008104996	-0.75611177899452	0.729920699194425	-272	n.s	n.s
V_V_WT:V_V_HT	0.100883527369199	1.27287728501803	34221.3008104996	0.0792562869623128	0.996542830791457	-271	n.s	n.s
V_V_WT:V_V_HM	-0.864033509766273	1.27376241194443	34221.3008104996	-0.678331768675216	0.776126400020974	-271	n.s	n.s
V_V_HT:V_V_HM	-0.964917037135478	1.27582189071691	34221.3008104996	-0.756310143411373	0.729800265614309	-271	n.s	n.s
V_V_WT:V_V_HT	0.114482641379546	1.27313800677949	34221.3008104996	0.0899216273254924	0.99555200812161	-270	n.s	n.s
V_V_WT:V_V_HM	-0.850441134559446	1.27403344020837	34221.3008104996	-0.667518691205118	0.782366684720198	-270	n.s	n.s
V_V_HT:V_V_HM	-0.964923775938985	1.27611481701272	34221.3008104996	-0.756141816610039	0.729902463110691	-270	n.s	n.s
V_V_WT:V_V_HT	0.127703584387085	1.2733672676426	34221.3008104996	0.100288100402882	0.994470360567617	-269	n.s	n.s
V_V_WT:V_V_HM	-0.836747554160667	1.27427171744769	34221.3008104996	-0.65664766996213	0.788589063922296	-269	n.s	n.s
V_V_HT:V_V_HM	-0.964451138547759	1.27637231640927	34221.3008104996	-0.755618972731236	0.730219848005394	-269	n.s	n.s
V_V_WT:V_V_HT	0.140524163174888	1.27355216965343	34221.3008104996	0.110340327254225	0.993310226928517	-268	n.s	n.s
V_V_WT:V_V_HM	-0.822979555976062	1.27446389694699	34221.3008104996	-0.645745680162088	0.794775412598166	-268	n.s	n.s
V_V_HT:V_V_HM	-0.963503719150921	1.27658007243622	34221.3008104996	-0.7547538458063	0.730744833730706	-268	n.s	n.s
V_V_WT:V_V_HT	0.15292370638366	1.27368306985728	34221.3008104996	0.1200641745209	0.992084109200124	-267	n.s	n.s
V_V_WT:V_V_HM	-0.809164086317892	1.27460000238192	34221.3008104996	-0.63483766264378	0.800909244423505	-267	n.s	n.s
V_V_HT:V_V_HM	-0.96208779270151	1.27672738465555	34221.3008104996	-0.75355773226488	0.731470306841465	-267	n.s	n.s
V_V_WT:V_V_HT	0.164881928186858	1.27375089450299	34221.3008104996	0.129445976366669	0.990804654473524	-266	n.s	n.s
V_V_WT:V_V_HM	-0.795328136615211	1.27467066831356	34221.3008104996	-0.623947939170407	0.806974926429943	-266	n.s	n.s
V_V_HT:V_V_HM	-0.960210064802055	1.2768042469437	34221.3008104996	-0.752041722214284	0.732389191825152	-266	n.s	n.s
V_V_WT:V_V_HT	0.176378540403967	1.27374631056909	34221.3008104996	0.138472267939417	0.989484611690332	-265	n.s	n.s
V_V_WT:V_V_HM	-0.781498695632763	1.27466628904067	34221.3008104996	-0.613100622768435	0.812957483808066	-265	n.s	n.s
V_V_HT:V_V_HM	-0.957877236036751	1.27680044655939	34221.3008104996	-0.75021687109991	0.733494354816169	-265	n.s	n.s
V_V_WT:V_V_HT	0.187393643783921	1.27366106030842	34221.3008104996	0.147129915189951	0.988136742363285	-264	n.s	n.s
V_V_WT:V_V_HM	-0.767702691148727	1.27457839088086	34221.3008104996	-0.602318928864133	0.818843010423542	-264	n.s	n.s
V_V_HT:V_V_HM	-0.955096334932648	1.27670701959641	34221.3008104996	-0.748093587857434	0.734778980762189	-264	n.s	n.s
V_V_WT:V_V_HT	0.197909276525273	1.27349254918705	34221.3008104996	0.155406701555978	0.986773648514077	-263	n.s	n.s
V_V_WT:V_V_HM	-0.753966705902968	1.27440434777655	34221.3008104996	-0.591622829299361	0.824619940421466	-263	n.s	n.s
V_V_HT:V_V_HM	-0.951875982428248	1.27652124819693	34221.3008104996	-0.745679700806202	0.7362377458499	-263	n.s	n.s
V_V_WT:V_V_HT	0.20790979954193	1.27324513862559	34221.3008104996	0.163291257303649	0.985407690263517	-262	n.s	n.s
V_V_WT:V_V_HM	-0.74031677296685	1.27414870767418	34221.3008104996	-0.581028547537608	0.830279251140341	-262	n.s	n.s
V_V_HT:V_V_HM	-0.948226572508801	1.27624806234684	34221.3008104996	-0.742979833219215	0.737867188943543	-262	n.s	n.s
V_V_WT:V_V_HT	0.217381496767111	1.27292897597765	34221.3008104996	0.170772683212868	0.984050969963396	-261	n.s	n.s
V_V_WT:V_V_HM	-0.726778349107178	1.27382198594224	34221.3008104996	-0.570549383766196	0.835813938969325	-261	n.s	n.s
V_V_HT:V_V_HM	-0.944159845874282	1.27589875455957	34221.3008104996	-0.739995898969427	0.739665400904102	-261	n.s	n.s
V_V_WT:V_V_HT	0.226311416000748	1.27255646182022	34221.3008104996	0.17783998022142	0.982715376770514	-260	n.s	n.s
V_V_WT:V_V_HM	-0.713376595229875	1.27343703062291	34221.3008104996	-0.560197778197889	0.841217873521073	-260	n.s	n.s
V_V_HT:V_V_HM	-0.939688011230601	1.27548712180821	34221.3008104996	-0.736728733018048	0.74163102968951	-260	n.s	n.s
V_V_WT:V_V_HT	0.234688489548766	1.27214473555857	34221.3008104996	0.184482538023253	0.98141244738164	-259	n.s	n.s
V_V_WT:V_V_HM	-0.700135747124946	1.27301156967166	34221.3008104996	-0.549983805179025	0.846486551972136	-259	n.s	n.s
V_V_HT:V_V_HM	-0.934824236673705	1.27503215113394	34221.3008104996	-0.733176991531017	0.743763930201396	-259	n.s	n.s
V_V_WT:V_V_HT	0.24250352085312	1.27171490589412	34221.3008104996	0.190690161552066	0.98015330281714	-258	n.s	n.s
V_V_WT:V_V_HM	-0.687079018543187	1.27256741312751	34221.3008104996	-0.539915615829415	0.851616805885354	-258	n.s	n.s
V_V_HT:V_V_HM	-0.929582539396279	1.2745571617772	34221.3008104996	-0.729337661168606	0.746064840083053	-258	n.s	n.s
V_V_WT:V_V_HT	0.249747685152713	1.2712871950572	34221.3008104996	0.196452608131144	0.97894869115652	-257	n.s	n.s
V_V_WT:V_V_HM	-0.674229422384727	1.27212546013161	34221.3008104996	-0.530002302064588	0.856605309573131	-257	n.s	n.s
V_V_HT:V_V_HM	-0.923977107537425	1.27408451039502	34221.3008104996	-0.725208649817864	0.748533812206269	-257	n.s	n.s
V_V_WT:V_V_HT	0.256412160012907	1.27087918778894	34221.3008104996	0.201759665652413	0.977808931066742	-256	n.s	n.s
V_V_WT:V_V_HM	-0.661609968259071	1.2717038956656	34221.3008104996	-0.520254731084857	0.861448196973515	-256	n.s	n.s
V_V_HT:V_V_HM	-0.918022128271957	1.27363367346548	34221.3008104996	-0.720789774483642	0.751169621896881	-256	n.s	n.s
V_V_WT:V_V_HT	0.262488121705715	1.27050524447901	34221.3008104996	0.206601368114267	0.976743822151865	-255	n.s	n.s
V_V_WT:V_V_HM	-0.649243665016002	1.27131758350073	34221.3008104996	-0.510685664575036	0.866141057779375	-255	n.s	n.s
V_V_HT:V_V_HM	-0.911731786721731	1.27322059665759	34221.3008104996	-0.716083127397696	0.753969554345346	-255	n.s	n.s
V_V_WT:V_V_HT	0.267966746598063	1.27017608739216	34221.3008104996	0.210968187212715	0.975762555038967	-254	n.s	n.s
V_V_WT:V_V_HM	-0.63715352256321	1.2709776377241	34221.3008104996	-0.501309782054183	0.870678982371886	-254	n.s	n.s
V_V_HT:V_V_HM	-0.905120269161259	1.2728572346131	34221.3008104996	-0.711093313961783	0.75692927508558	-254	n.s	n.s
V_V_WT:V_V_HT	0.272839547021498	1.26989944516809	34221.3008104996	0.214851300281798	0.9748736007823	-253	n.s	n.s
V_V_WT:V_V_HM	-0.625362176300158	1.27069208047024	34221.3008104996	-0.492142971465386	0.875056952234503	-253	n.s	n.s
V_V_HT:V_V_HM	-0.898201723321677	1.27255223899547	34221.3008104996	-0.705826995385827	0.760043118071079	-253	n.s	n.s
V_V_WT:V_V_HT	0.277099709785475	1.26968344422627	34221.3008104996	0.218243146388615	0.974084529962596	-252	n.s	n.s
V_V_WT:V_V_HM	-0.613890363120134	1.27046931674363	34221.3008104996	-0.483199676709717	0.879271108326509	-252	n.s	n.s
V_V_HT:V_V_HM	-0.890990072905595	1.27231462007083	34221.3008104996	-0.700290681919536	0.763305402342115	-252	n.s	n.s
V_V_WT:V_V_HT	0.28074207313967	1.26953636846144	34221.3008104996	0.221137479881654	0.97340194590907	-251	n.s	n.s
V_V_WT:V_V_HM	-0.602756846325491	1.27031788536994	34221.3008104996	-0.474492922808813	0.883318677765022	-251	n.s	n.s
V_V_HT:V_V_HM	-0.883498919465183	1.2721534786477	34221.3008104996	-0.694490825434322	0.766710376367026	-251	n.s	n.s
V_V_WT:V_V_HT	0.283761808190263	1.26946287107315	34221.3008104996	0.223529033149574	0.972831519664346	-250	n.s	n.s
V_V_WT:V_V_HM	-0.591979993798248	1.2702425733302	34221.3008104996	-0.466036965086322	0.887196703405614	-250	n.s	n.s
V_V_HT:V_V_HM	-0.875741801988511	1.27207390290779	34221.3008104996	-0.688436261436291	0.770250792685634	-250	n.s	n.s
V_V_WT:V_V_HT	0.286154081337962	1.26946293174819	34221.3008104996	0.225413499032931	0.97237796071249	-249	n.s	n.s
V_V_WT:V_V_HM	-0.581578170380837	1.27024334595385	34221.3008104996	-0.457847838552633	0.890901812500869	-249	n.s	n.s
V_V_HT:V_V_HM	-0.86773225171882	1.27207583823403	34221.3008104996	-0.682138773206679	0.773917611379311	-249	n.s	n.s
V_V_WT:V_V_HT	0.28791436465589	1.26953275631526	34221.3008104996	0.226787661227068	0.972044958289665	-248	n.s	n.s
V_V_WT:V_V_HM	-0.571569262077702	1.27031627020273	34221.3008104996	-0.449942487146516	0.894430629214033	-248	n.s	n.s
V_V_HT:V_V_HM	-0.859483626733606	1.27215506267003	34221.3008104996	-0.675612314846041	0.777700494519451	-248	n.s	n.s
V_V_WT:V_V_HT	0.289039631713734	1.26966852197805	34221.3008104996	0.227649679196136	0.971835090466207	-247	n.s	n.s
V_V_WT:V_V_HM	-0.561968737789414	1.27045735793366	34221.3008104996	-0.442335773239514	0.897781076340632	-247	n.s	n.s
V_V_HT:V_V_HM	-0.851008369503106	1.27230724748977	34221.3008104996	-0.668870173601638	0.781589480716476	-247	n.s	n.s
V_V_WT:V_V_HT	0.289528344898471	1.26986665878321	34221.3008104996	0.227999013042755	0.971749827609618	-246	n.s	n.s
V_V_WT:V_V_HM	-0.552789601720164	1.27066285912605	34221.3008104996	-0.435040339575492	0.900952336473105	-246	n.s	n.s
V_V_HT:V_V_HM	-0.84231794661865	1.2725282748559	34221.3008104996	-0.661924739325762	0.785575121802873	-246	n.s	n.s
V_V_WT:V_V_HT	0.289379259169579	1.27012039849291	34221.3008104996	0.227836085077405	0.971789609209035	-245	n.s	n.s
V_V_WT:V_V_HM	-0.544044362766272	1.27092572594023	34221.3008104996	-0.428069360515768	0.903943577867103	-245	n.s	n.s
V_V_HT:V_V_HM	-0.83342362193585	1.27281051188497	34221.3008104996	-0.654790021101879	0.789647050897605	-245	n.s	n.s
V_V_WT:V_V_HT	0.288591131991495	1.2704189729057	34221.3008104996	0.227162171020974	0.971953871937248	-244	n.s	n.s
V_V_WT:V_V_HM	-0.535745529337845	1.27123479322049	34221.3008104996	-0.421437119401532	0.906753686116968	-244	n.s	n.s
V_V_HT:V_V_HM	-0.82433666132934	1.27314195059716	34221.3008104996	-0.647482129500713	0.793793750988906	-244	n.s	n.s
V_V_WT:V_V_HT	0.287162719423556	1.27074785840603	34221.3008104996	0.225979306220323	0.972241079148589	-243	n.s	n.s
V_V_WT:V_V_HM	-0.527905609968172	1.27157503282675	34221.3008104996	-0.415158835569948	0.909381320987276	-243	n.s	n.s
V_V_HT:V_V_HM	-0.815068329391721	1.27350648296947	34221.3008104996	-0.640018987175633	0.798002772298925	-243	n.s	n.s
V_V_WT:V_V_HT	0.285092776903582	1.27108918862407	34221.3008104996	0.224290143803511	0.97264876598608	-242	n.s	n.s
V_V_WT:V_V_HM	-0.520537113484068	1.27192798132096	34221.3008104996	-0.409250461605117	0.9118249735648	-242	n.s	n.s
V_V_HT:V_V_HM	-0.80562989038765	1.2738843607534	34221.3008104996	-0.632419955223553	0.802260995966679	-242	n.s	n.s
V_V_WT:V_V_HT	0.282380061543606	1.27142233320821	34221.3008104996	0.222097767333589	0.973173597768087	-241	n.s	n.s
V_V_WT:V_V_HM	-0.513652549220183	1.27227233885222	34221.3008104996	-0.403728457763669	0.914083020282268	-241	n.s	n.s
V_V_HT:V_V_HM	-0.796032610763802	1.27425283769593	34221.3008104996	-0.624705385944574	0.806554934567217	-241	n.s	n.s
V_V_WT:V_V_HT	0.279023594015882	1.27172568187987	34221.3008104996	0.219405488142244	0.973811432225266	-240	n.s	n.s
V_V_WT:V_V_HM	-0.507263877740172	1.27258580665458	34221.3008104996	-0.398608781496383	0.916154080528925	-240	n.s	n.s
V_V_HT:V_V_HM	-0.786287471756054	1.27458812362084	34221.3008104996	-0.616895338332807	0.810871486297016	-240	n.s	n.s
V_V_WT:V_V_HT	0.275023713291155	1.27198173605603	34221.3008104996	0.216216715614099	0.974557362835395	-239	n.s	n.s
V_V_WT:V_V_HM	-0.501380327745565	1.27285032294984	34221.3008104996	-0.393903602572542	0.918038250982468	-239	n.s	n.s
V_V_HT:V_V_HM	-0.776404041036727	1.27487093694277	34221.3008104996	-0.609005993107504	0.815199916558849	-239	n.s	n.s
V_V_WT:V_V_HT	0.270382328784009	1.27217909808954	34221.3008104996	0.212534798905318	0.975405766344952	-238	n.s	n.s
V_V_WT:V_V_HM	-0.496007861213457	1.2730541125044	34221.3008104996	-0.389620406816558	0.919737325090164	-238	n.s	n.s
V_V_HT:V_V_HM	-0.766390189997423	1.27508868557133	34221.3008104996	-0.601048537776044	0.819532407287668	-238	n.s	n.s
V_V_WT:V_V_HT	0.26510265321631	1.272312002488	34221.3008104996	0.208362927252045	0.976350332854016	-237	n.s	n.s
V_V_WT:V_V_HM	-0.491149726593321	1.2731912088986	34221.3008104996	-0.385762737883025	0.921254370478256	-237	n.s	n.s
V_V_HT:V_V_HM	-0.756252379809666	1.27523496847928	34221.3008104996	-0.593029832542544	0.823863610662931	-237	n.s	n.s
V_V_WT:V_V_HT	0.25918841779621	1.27237731429271	34221.3008104996	0.203704054516476	0.977384086448948	-236	n.s	n.s
V_V_WT:V_V_HM	-0.486808105601966	1.27325837204078	34221.3008104996	-0.382332538541813	0.922592721243778	-236	n.s	n.s
V_V_HT:V_V_HM	-0.745996523398134	1.27530631485296	34221.3008104996	-0.584954778871414	0.828189302536434	-236	n.s	n.s
V_V_WT:V_V_HT	0.252644645383896	1.27237785575235	34221.3008104996	0.198561020408917	0.978499359464535	-235	n.s	n.s
V_V_WT:V_V_HM	-0.482982563243496	1.27325850609385	34221.3008104996	-0.379327969090273	0.923756774119811	-235	n.s	n.s
V_V_HT:V_V_HM	-0.735627208627363	1.27530580312184	34221.3008104996	-0.576824167840065	0.83250748352794	-235	n.s	n.s
V_V_WT:V_V_HT	0.245477653103663	1.27232219181468	34221.3008104996	0.192936706349156	0.979687761527929	-234	n.s	n.s
V_V_WT:V_V_HM	-0.479670074764257	1.27320043720536	34221.3008104996	-0.376743567428488	0.924751866468852	-234	n.s	n.s
V_V_HT:V_V_HM	-0.725147727867935	1.27524282233578	34221.3008104996	-0.568635020066004	0.83681810899826	-234	n.s	n.s
V_V_WT:V_V_HT	0.237694015228726	1.27221975703786	34221.3008104996	0.186834085788885	0.980940174770642	-233	n.s	n.s
V_V_WT:V_V_HM	-0.476867101349768	1.27309390361949	34221.3008104996	-0.374573391635921	0.925583038148681	-233	n.s	n.s
V_V_HT:V_V_HM	-0.714561116578494	1.27512776191148	34221.3008104996	-0.560383937925821	0.841121257240423	-233	n.s	n.s
V_V_WT:V_V_HT	0.229300308080475	1.27207929706081	34221.3008104996	0.180256300539033	0.982246746398511	-232	n.s	n.s
V_V_WT:V_V_HM	-0.474570103990885	1.27294795148622	34221.3008104996	-0.372811868259661	0.926254715747865	-232	n.s	n.s
V_V_HT:V_V_HM	-0.703870412071353	1.27497030775282	34221.3008104996	-0.552068081735917	0.845416612925929	-232	n.s	n.s
V_V_WT:V_V_HT	0.220303370598721	1.27190960317229	34221.3008104996	0.173206782973616	0.983596877030301	-231	n.s	n.s
V_V_WT:V_V_HM	-0.472775089503216	1.27277168652503	34221.3008104996	-0.371453179316085	0.926770961187784	-231	n.s	n.s
V_V_HT:V_V_HM	-0.693078460101972	1.27478023257037	34221.3008104996	-0.543684662182517	0.849703734948457	-231	n.s	n.s
V_V_WT:V_V_HT	0.210711100267218	1.27172235947005	34221.3008104996	0.165689545912384	0.984979186527463	-230	n.s	n.s
V_V_WT:V_V_HM	-0.471476255811126	1.27257719444952	34221.3008104996	-0.37048931716482	0.927136220981535	-230	n.s	n.s
V_V_HT:V_V_HM	-0.682187356078373	1.27457047941473	34221.3008104996	-0.535229214151915	0.853982922458872	-230	n.s	n.s
V_V_WT:V_V_HT	0.200531660310133	1.2715284207888	34221.3008104996	0.157709145176427	0.986381553719723	-229	n.s	n.s
V_V_WT:V_V_HM	-0.470667347721474	1.27237571398226	34221.3008104996	-0.369912237831377	0.927354522757971	-229	n.s	n.s
V_V_HT:V_V_HM	-0.671199008031607	1.27435310432882	34221.3008104996	-0.526697824764286	0.858254055004913	-229	n.s	n.s
V_V_WT:V_V_HT	0.189773212041018	1.27133639011839	34221.3008104996	0.149270652139003	0.987791158162033	-228	n.s	n.s
V_V_WT:V_V_HM	-0.47034210829068	1.2721761726625	34221.3008104996	-0.369714602739585	0.927429219263518	-228	n.s	n.s
V_V_HT:V_V_HM	-0.660115320331698	1.27413772120971	34221.3008104996	-0.518087887473391	0.862516229997625	-228	n.s	n.s
V_V_WT:V_V_HT	0.178443918135727	1.27115242763511	34221.3008104996	0.140379638394515	0.989194524116764	-227	n.s	n.s
V_V_WT:V_V_HM	-0.470494283870096	1.2719849882173	34221.3008104996	-0.369889808628559	0.927363001614869	-227	n.s	n.s
V_V_HT:V_V_HM	-0.648938202005809	1.27393128706751	34221.3008104996	-0.509398119501102	0.866767786029911	-227	n.s	n.s
V_V_WT:V_V_HT	0.16655194008387	1.27098020772586	34221.3008104996	0.131042119359104	0.99057757516337	-226	n.s	n.s
V_V_WT:V_V_HM	-0.471117615853643	1.2718060225195	34221.3008104996	-0.370431974304021	0.927157925965279	-226	n.s	n.s
V_V_HT:V_V_HM	-0.637669555937521	1.27373804986576	34221.3008104996	-0.500628489511422	0.871006373026873	-226	n.s	n.s
V_V_WT:V_V_HT	0.154105723612616	1.27082199103646	34221.3008104996	0.121264602516778	0.991925677138039	-225	n.s	n.s
V_V_WT:V_V_HM	-0.472205535216773	1.27164168019783	34221.3008104996	-0.371335371095506	0.926815648251727	-225	n.s	n.s
V_V_HT:V_V_HM	-0.626311258829375	1.27356070672558	34221.3008104996	-0.491779665878409	0.875229250285103	-225	n.s	n.s
V_V_WT:V_V_HT	0.141115131776495	1.27068254044735	34221.3008104996	0.111054592539545	0.993223634197695	-224	n.s	n.s
V_V_WT:V_V_HM	-0.473749910738846	1.27149692415511	34221.3008104996	-0.372592258572427	0.926338266365242	-224	n.s	n.s
V_V_HT:V_V_HM	-0.614865042515376	1.27340464159592	34221.3008104996	-0.482851265364312	0.879434127807409	-224	n.s	n.s
V_V_WT:V_V_HT	0.127591456005888	1.27056878595457	34221.3008104996	0.100420738661567	0.994455765159654	-223	n.s	n.s
V_V_WT:V_V_HM	-0.475741130605869	1.27137892773159	34221.3008104996	-0.374193027923383	0.925728299126915	-223	n.s	n.s
V_V_HT:V_V_HM	-0.603332586611785	1.27327755043843	34221.3008104996	-0.473842161439224	0.88361899094095	-223	n.s	n.s
V_V_WT:V_V_HT	0.113546274480946	1.27048566776232	34221.3008104996	0.0893723379665769	0.995606063461849	-222	n.s	n.s
V_V_WT:V_V_HM	-0.478169291622407	1.27129280738387	34221.3008104996	-0.376128370148187	0.924987896573233	-222	n.s	n.s
V_V_HT:V_V_HM	-0.591715566103346	1.27318492909039	34221.3008104996	-0.464752254431797	0.887781270307039	-222	n.s	n.s
V_V_WT:V_V_HT	0.0989911654858915	1.27043512823753	34221.3008104996	0.0779191029007687	0.996658308002475	-221	n.s	n.s
V_V_WT:V_V_HM	-0.481024492807066	1.27124058761257	34221.3008104996	-0.378389816604617	0.924118659892626	-221	n.s	n.s
V_V_HT:V_V_HM	-0.580015658292979	1.27312897830175	34221.3008104996	-0.45558279497076	0.89191773050986	-221	n.s	n.s
V_V_WT:V_V_HT	0.0839380067752842	1.27041713192471	34221.3008104996	0.0660712176071778	0.997596141752831	-220	n.s	n.s
V_V_WT:V_V_HM	-0.48429664270212	1.2712222471721	34221.3008104996	-0.380969294534817	0.923121834273467	-220	n.s	n.s
V_V_HT:V_V_HM	-0.568234649477418	1.27310970825457	34221.3008104996	-0.446335964444467	0.896024702673363	-220	n.s	n.s
V_V_WT:V_V_HT	0.0684001670200942	1.27043332713716	34221.3008104996	0.0538400288775717	0.998403122234168	-219	n.s	n.s
V_V_WT:V_V_HM	-0.487974749801765	1.27123947457573	34221.3008104996	-0.383857455311183	0.921998983218701	-219	n.s	n.s
V_V_HT:V_V_HM	-0.556374916821852	1.27312890314819	34221.3008104996	-0.437013813327189	0.900098580742126	-219	n.s	n.s
V_V_WT:V_V_HT	0.0523928236692726	1.27048769759885	34221.3008104996	0.0412383557655003	0.999062851752901	-218	n.s	n.s
V_V_WT:V_V_HM	-0.492046855541119	1.27129633625592	34221.3008104996	-0.387043399330671	0.920752139600844	-218	n.s	n.s
V_V_HT:V_V_HM	-0.54443967921037	1.27319082588971	34221.3008104996	-0.427618286386815	0.904135810200646	-218	n.s	n.s
V_V_WT:V_V_HT	0.0359326620034963	1.27058526303077	34221.3008104996	0.0282804019919017	0.999559155495036	-217	n.s	n.s
V_V_WT:V_V_HM	-0.496500301544188	1.27139794362374	34221.3008104996	-0.390515262380449	0.91938362470845	-217	n.s	n.s
V_V_HT:V_V_HM	-0.532432963547677	1.27330081013919	34221.3008104996	-0.418151751187117	0.908132667120823	-217	n.s	n.s
V_V_WT:V_V_HT	0.0190366714930832	1.27072821544603	34221.3008104996	0.0149809150860801	0.99987627417301	-216	n.s	n.s
V_V_WT:V_V_HM	-0.501322299154751	1.27154649016585	34221.3008104996	-0.394261871690874	0.917895433890449	-216	n.s	n.s
V_V_HT:V_V_HM	-0.52035897064782	1.27346107616215	34221.3008104996	-0.408617884274905	0.912084914716514	-216	n.s	n.s
V_V_WT:V_V_HT	0.00172214507247048	1.27091579917142	34221.3008104996	0.00135504261855368	0.999998987683204	-215	n.s	n.s
V_V_WT:V_V_HM	-0.506499995723388	1.27174112968445	34221.3008104996	-0.398272874802016	0.916289204729612	-215	n.s	n.s
V_V_HT:V_V_HM	-0.508222140795837	1.27367060445918	34221.3008104996	-0.399021645798	0.91598787030811	-215	n.s	n.s
V_V_WT:V_V_HT	-0.0159924062364141	1.27114682600737	34221.3008104996	-0.0125810849771349	0.999912737459744	-214	n.s	n.s
V_V_WT:V_V_HM	-0.512020290525101	1.27198055902101	34221.3008104996	-0.402537827244137	0.914566601294933	-214	n.s	n.s
V_V_HT:V_V_HM	-0.496027884288679	1.27392786760935	34221.3008104996	-0.389368893561865	0.919836616710804	-214	n.s	n.s
V_V_WT:V_V_HT	-0.0340878621579392	1.27141786096838	34221.3008104996	-0.0268109039556642	0.999603770365049	-213	n.s	n.s
V_V_WT:V_V_HM	-0.517870005533979	1.27226115901266	34221.3008104996	-0.407046935187325	0.912729037554958	-213	n.s	n.s
V_V_HT:V_V_HM	-0.483782143376061	1.27422887073383	34221.3008104996	-0.379666600316041	0.923625964532366	-213	n.s	n.s
V_V_WT:V_V_HT	-0.0525438957858242	1.27172491386204	34221.3008104996	-0.0413170295030678	0.999059274292365	-212	n.s	n.s
V_V_WT:V_V_HM	-0.524035896860781	1.27257873396528	34221.3008104996	-0.411790550065156	0.910777898157997	-212	n.s	n.s
V_V_HT:V_V_HM	-0.471492001074964	1.27456899587369	34221.3008104996	-0.369922697477641	0.927350568574303	-212	n.s	n.s
V_V_WT:V_V_HT	-0.0713398768689828	1.27206084916091	34221.3008104996	-0.0560821260366916	0.998267471766481	-211	n.s	n.s
V_V_WT:V_V_HM	-0.530504698316278	1.27292585558105	34221.3008104996	-0.416760093284554	0.908714171782091	-211	n.s	n.s
V_V_HT:V_V_HM	-0.459164821447288	1.27494019891765	34221.3008104996	-0.360146163590334	0.931004947964252	-211	n.s	n.s
V_V_WT:V_V_HT	-0.0904551745112627	1.27241471230727	34221.3008104996	-0.0710893811870818	0.997217656763803	-210	n.s	n.s
V_V_WT:V_V_HM	-0.537263147290105	1.2732911743058	34221.3008104996	-0.421948379233068	0.906538313322526	-210	n.s	n.s
V_V_HT:V_V_HM	-0.446807972778828	1.27533028699013	34221.3008104996	-0.350346868836092	0.934583600397221	-210	n.s	n.s
V_V_WT:V_V_HT	-0.109869158625926	1.27277211340657	34221.3008104996	-0.086322726172765	0.995900202307794	-209	n.s	n.s
V_V_WT:V_V_HM	-0.544297982095173	1.2736598168938	34221.3008104996	-0.427349575511151	0.904250248793338	-209	n.s	n.s
V_V_HT:V_V_HM	-0.434428823469204	1.27572334574244	34221.3008104996	-0.340535293109635	0.938081153957278	-209	n.s	n.s
V_V_WT:V_V_HT	-0.129560918585717	1.27311666605532	34221.3008104996	-0.101766728878945	0.994306574709594	-208	n.s	n.s
V_V_WT:V_V_HM	-0.551596011602754	1.27401486879795	34221.3008104996	-0.432958849313269	0.90184951267251	-208	n.s	n.s
V_V_HT:V_V_HM	-0.422035093017001	1.2761013167701	34221.3008104996	-0.330722245538624	0.941492503926687	-208	n.s	n.s
V_V_WT:V_V_HT	-0.149508419537099	1.27343322511302	34221.3008104996	-0.117405778794432	0.992429441534654	-207	n.s	n.s
V_V_WT:V_V_HM	-0.559144342181412	1.27434070556578	34221.3008104996	-0.438771468053486	0.899335629039976	-207	n.s	n.s
V_V_HT:V_V_HM	-0.409635922644298	1.27644753406179	34221.3008104996	-0.320918730862987	0.944812885037693	-207	n.s	n.s
V_V_WT:V_V_HT	-0.169689082469326	1.27370674033929	34221.3008104996	-0.133224609005464	0.990262660528974	-206	n.s	n.s
V_V_WT:V_V_HM	-0.566930252083139	1.27462181892036	34221.3008104996	-0.44478310638315	0.896707985575947	-206	n.s	n.s
V_V_HT:V_V_HM	-0.397241169613849	1.27674548841069	34221.3008104996	-0.311135753538742	0.948037955619568	-206	n.s	n.s
V_V_WT:V_V_HT	-0.190079016046973	1.27392548200315	34221.3008104996	-0.149207327062874	0.987801450766878	-205	n.s	n.s
V_V_WT:V_V_HM	-0.574941534476508	1.27484613555699	34221.3008104996	-0.450988961287717	0.893966227665433	-205	n.s	n.s
V_V_HT:V_V_HM	-0.384862518429529	1.27698235040685	34221.3008104996	-0.301384367847301	0.951163791792032	-205	n.s	n.s
V_V_WT:V_V_HT	-0.210652801543922	1.27408230193011	34221.3008104996	-0.165336886969393	0.985042576285624	-204	n.s	n.s
V_V_WT:V_V_HM	-0.5831666470079	1.27500631540089	34221.3008104996	-0.457383339959801	0.89111046499748	-204	n.s	n.s
V_V_HT:V_V_HM	-0.37251384546397	1.27715035012272	34221.3008104996	-0.291675796376032	0.954186861615276	-204	n.s	n.s
V_V_WT:V_V_HT	-0.231383793934263	1.27417390808781	34221.3008104996	-0.18159514369707	0.981984461478654	-203	n.s	n.s
V_V_WT:V_V_HM	-0.591594642885752	1.27509900622828	34221.3008104996	-0.463959770963729	0.888141253022488	-203	n.s	n.s
V_V_HT:V_V_HM	-0.360210848951525	1.27724598792604	34221.3008104996	-0.282021515320183	0.957104013786898	-203	n.s	n.s
V_V_WT:V_V_HT	-0.252244887559009	1.27419832016197	34221.3008104996	-0.197963600773656	0.978627143676776	-202	n.s	n.s
V_V_WT:V_V_HM	-0.600214829218061	1.27512222741438	34221.3008104996	-0.470711604200596	0.885059347215018	-202	n.s	n.s
V_V_HT:V_V_HM	-0.347969941659059	1.27726726072829	34221.3008104996	-0.272433148768449	0.959912524192814	-202	n.s	n.s
V_V_WT:V_V_HT	-0.273207903067934	1.27415749570529	34221.3008104996	-0.214422395966602	0.974972545199701	-201	n.s	n.s
V_V_WT:V_V_HM	-0.609017190437086	1.27507806773097	34221.3008104996	-0.477631296349444	0.881866049119268	-201	n.s	n.s
V_V_HT:V_V_HM	-0.335809287369159	1.27721651817611	34221.3008104996	-0.262922756314412	0.962610024740956	-201	n.s	n.s
V_V_WT:V_V_HT	-0.294243456347346	1.27405796032897	34221.3008104996	-0.230949819795773	0.97102470474771	-200	n.s	n.s
V_V_WT:V_V_HM	-0.617992547761304	1.27497332951311	34221.3008104996	-0.484710176641345	0.87856334824189	-200	n.s	n.s
V_V_HT:V_V_HM	-0.323749091413944	1.27710113894352	34221.3008104996	-0.253503095049908	0.965194452810333	-200	n.s	n.s
V_V_WT:V_V_HT	-0.315321044953173	1.27391032779591	34221.3008104996	-0.247522167041956	0.966789954916103	-199	n.s	n.s
V_V_WT:V_V_HM	-0.627132568719858	1.27481903014847	34221.3008104996	-0.491938505692703	0.875153931787897	-199	n.s	n.s
V_V_HT:V_V_HM	-0.31181152376665	1.27693299312097	34221.3008104996	-0.244187851239201	0.967664020600985	-199	n.s	n.s
V_V_WT:V_V_HT	-0.336409310410986	1.27372781045096	34221.3008104996	-0.264113971329464	0.962276989866732	-198	n.s	n.s
V_V_WT:V_V_HM	-0.636429645731326	1.2746288651154	34221.3008104996	-0.499305847489738	0.871641041774556	-198	n.s	n.s
V_V_HT:V_V_HM	-0.300020335320312	1.2767268028556	34221.3008104996	-0.234991804549938	0.97001721121493	-198	n.s	n.s
V_V_WT:V_V_HT	-0.357476597846052	1.27352311856056	34221.3008104996	-0.280698946596353	0.957496681140457	-197	n.s	n.s
V_V_WT:V_V_HM	-0.645876456607624	1.27441601635979	34221.3008104996	-0.506801898529563	0.868028097942686	-197	n.s	n.s
V_V_HT:V_V_HM	-0.288399858761565	1.27649675190797	34221.3008104996	-0.22593074234658	0.972252840548802	-197	n.s	n.s
V_V_WT:V_V_HT	-0.37849062743777	1.2733102923899	34221.3008104996	-0.297249326970706	0.952462283206516	-196	n.s	n.s
V_V_WT:V_V_HM	-0.655466394151944	1.27419502817129	34221.3008104996	-0.514416066347914	0.864318905857154	-196	n.s	n.s
V_V_HT:V_V_HM	-0.276975766714159	1.2762584602888	34221.3008104996	-0.217021689048379	0.974370036495855	-196	n.s	n.s
V_V_WT:V_V_HT	-0.399418556350611	1.27310399176647	34221.3008104996	-0.313736001877118	0.947189422354308	-195	n.s	n.s
V_V_WT:V_V_HM	-0.665193559494483	1.27398107065205	34221.3008104996	-0.522137710534447	0.860517548526941	-195	n.s	n.s
V_V_HT:V_V_HM	-0.265775003143872	1.27602819213016	34221.3008104996	-0.208283018183317	0.976368251452653	-195	n.s	n.s
V_V_WT:V_V_HT	-0.420227435857598	1.27291574889206	34221.3008104996	-0.330129811201851	0.941695654889444	-194	n.s	n.s
V_V_WT:V_V_HM	-0.675052195681744	1.27378608628058	34221.3008104996	-0.529957269083445	0.856627826236218	-194	n.s	n.s
V_V_HT:V_V_HM	-0.254824759824132	1.27581876859209	34221.3008104996	-0.199734293065259	0.978247332645892	-194	n.s	n.s
V_V_WT:V_V_HT	-0.440884277979386	1.27275361832126	34221.3008104996	-0.346401904997846	0.936000224900635	-193	n.s	n.s
V_V_WT:V_V_HM	-0.685036674498832	1.27361842688726	34221.3008104996	-0.537866491279549	0.852653111605315	-193	n.s	n.s
V_V_HT:V_V_HM	-0.244152396519439	1.27563917707855	34221.3008104996	-0.191396125884589	0.980007572560156	-193	n.s	n.s
V_V_WT:V_V_HT	-0.461355928080515	1.27262498322239	34221.3008104996	-0.362523079589656	0.930124159773149	-192	n.s	n.s
V_V_WT:V_V_HM	-0.695142008058724	1.2734857312539	34221.3008104996	-0.54585771241761	0.848596685528023	-192	n.s	n.s
V_V_HT:V_V_HM	-0.233786079978188	1.2754976079948	34221.3008104996	-0.183290096753472	0.981649731781277	-192	n.s	n.s
V_V_WT:V_V_HT	-0.48160914243941	1.27253628434612	34221.3008104996	-0.378463976519836	0.92409008064822	-191	n.s	n.s
V_V_WT:V_V_HM	-0.705363832803698	1.27339464405754	34221.3008104996	-0.553923982714525	0.844461654554716	-191	n.s	n.s
V_V_HT:V_V_HM	-0.223754690364302	1.27540115217656	34221.3008104996	-0.175438676672394	0.983175047949464	-191	n.s	n.s
V_V_WT:V_V_HT	-0.501610701566264	1.27249057577738	34221.3008104996	-0.394196005152983	0.917921698379458	-190	n.s	n.s
V_V_WT:V_V_HM	-0.715698014803749	1.27334830573027	34221.3008104996	-0.562059894832385	0.840250500634081	-190	n.s	n.s
V_V_HT:V_V_HM	-0.214087313237499	1.27535314462933	34221.3008104996	-0.167865123584826	0.984585236145426	-190	n.s	n.s
V_V_WT:V_V_HT	-0.52132754339511	1.27248899544905	34221.3008104996	-0.409691199892176	0.911643670192902	-189	n.s	n.s
V_V_WT:V_V_HM	-0.726140866866388	1.27334786195221	34221.3008104996	-0.570261189863009	0.835965247693855	-189	n.s	n.s
V_V_HT:V_V_HM	-0.204813323471285	1.2753547603368	34221.3008104996	-0.160593216758917	0.985882502378249	-189	n.s	n.s
V_V_WT:V_V_HT	-0.540726740831531	1.27252932915836	34221.3008104996	-0.424922811947418	0.905281157916374	-188	n.s	n.s
V_V_WT:V_V_HM	-0.736688904344334	1.27339099117139	34221.3008104996	-0.578525299340035	0.83160714460082	-188	n.s	n.s
V_V_HT:V_V_HM	-0.195962163512775	1.27540346009439	34221.3008104996	-0.153647194510725	0.987069500719659	-188	n.s	n.s
V_V_WT:V_V_HT	-0.559775863678041	1.27260851729427	34221.3008104996	-0.43986493573703	0.898859768571092	-187	n.s	n.s
V_V_WT:V_V_HM	-0.747339117525428	1.27347448098188	34221.3008104996	-0.586850485570165	0.827177082645092	-187	n.s	n.s
V_V_HT:V_V_HM	-0.187563253847401	1.27549572026104	34221.3008104996	-0.147051260829801	0.988149346948374	-187	n.s	n.s
V_V_WT:V_V_HT	-0.578443217883695	1.27272370481912	34221.3008104996	-0.454492373869867	0.892405424032601	-186	n.s	n.s
V_V_WT:V_V_HM	-0.758089024968456	1.27359531042332	34221.3008104996	-0.595235408582401	0.82267580862973	-186	n.s	n.s
V_V_HT:V_V_HM	-0.179645807084768	1.27562818507746	34221.3008104996	-0.140829286453763	0.989125572751918	-186	n.s	n.s
V_V_WT:V_V_HT	-0.596697834127738	1.2728716978958	34221.3008104996	-0.468780816726579	0.885944104825839	-185	n.s	n.s
V_V_WT:V_V_HM	-0.768936558935039	1.27375009653421	34221.3008104996	-0.603679293942559	0.818103823943079	-185	n.s	n.s
V_V_HT:V_V_HM	-0.172238724807315	1.27579708925518	34221.3008104996	-0.135004795243629	0.990002019480559	-185	n.s	n.s
V_V_WT:V_V_HT	-0.614509101079101	1.27304677684266	34221.3008104996	-0.482707401061235	0.879501415587987	-184	n.s	n.s
V_V_WT:V_V_HM	-0.779879798026926	1.27393285228362	34221.3008104996	-0.612182813740089	0.813460888455796	-184	n.s	n.s
V_V_HT:V_V_HM	-0.165370696947818	1.27599589272526	34221.3008104996	-0.129601276846292	0.990782680177088	-184	n.s	n.s
V_V_WT:V_V_HT	-0.631847241995914	1.27324256439315	34221.3008104996	-0.496250486486889	0.873102504187186	-183	n.s	n.s
V_V_WT:V_V_HM	-0.790917082629107	1.27413691041431	34221.3008104996	-0.620747327986855	0.808746407796529	-183	n.s	n.s
V_V_HT:V_V_HM	-0.15906984063318	1.27621732570377	34221.3008104996	-0.124641655797504	0.991471662114726	-183	n.s	n.s
V_V_WT:V_V_HT	-0.648682950121611	1.27345067703971	34221.3008104996	-0.509389929125133	0.866771769191496	-182	n.s	n.s
V_V_WT:V_V_HM	-0.802046876285374	1.27435354218301	34221.3008104996	-0.629375483126483	0.803959086242246	-182	n.s	n.s
V_V_HT:V_V_HM	-0.153363926163735	1.27645193405284	34221.3008104996	-0.120148610435171	0.992073016081042	-182	n.s	n.s
V_V_WT:V_V_HT	-0.664988275384815	1.27366362437267	34221.3008104996	-0.522106671384564	0.860532908419217	-181	n.s	n.s
V_V_WT:V_V_HM	-0.813267887257354	1.27457494224901	34221.3008104996	-0.638069885339442	0.799097645787192	-181	n.s	n.s
V_V_HT:V_V_HM	-0.148279611872539	1.27669125104087	34221.3008104996	-0.116143673540215	0.992590726945008	-181	n.s	n.s
V_V_WT:V_V_HT	-0.680736706658067	1.2738751664338	34221.3008104996	-0.53438258676773	0.854408877917031	-180	n.s	n.s
V_V_WT:V_V_HM	-0.824579063199181	1.27479460058007	34221.3008104996	-0.646832880233388	0.794160954536776	-180	n.s	n.s
V_V_HT:V_V_HM	-0.1438423565411	1.27692819985985	34221.3008104996	-0.112647176682987	0.993028576094713	-180	n.s	n.s
V_V_WT:V_V_HT	-0.695902024933062	1.27407705502795	34221.3008104996	-0.546200892784929	0.848421583544535	-179	n.s	n.s
V_V_WT:V_V_HM	-0.835979394212629	1.27500395513716	34221.3008104996	-0.65566807918074	0.789147165810753	-179	n.s	n.s
V_V_HT:V_V_HM	-0.140077369279552	1.277153550495	34221.3008104996	-0.109679348442684	0.993389868517951	-179	n.s	n.s
V_V_WT:V_V_HT	-0.71045801253247	1.27425838533972	34221.3008104996	-0.55754627217388	0.842591720144462	-178	n.s	n.s
V_V_WT:V_V_HM	-0.84746787163381	1.27519172761278	34221.3008104996	-0.664580747571436	0.784053473171512	-178	n.s	n.s
V_V_HT:V_V_HM	-0.137009859101326	1.27735521994264	34221.3008104996	-0.1072605779209	0.993677281154887	-178	n.s	n.s
V_V_WT:V_V_HT	-0.724378851479905	1.27440690885698	34221.3008104996	-0.568404680205006	0.836938786896468	-177	n.s	n.s
V_V_WT:V_V_HM	-0.859043508059287	1.27534527648978	34221.3008104996	-0.673577206028231	0.778876428138835	-177	n.s	n.s
V_V_HT:V_V_HM	-0.134664656579403	1.27751971272116	34221.3008104996	-0.105411020462896	0.9938927873575	-177	n.s	n.s
V_V_WT:V_V_HT	-0.737640755144561	1.2745132182787	34221.3008104996	-0.578762734325175	0.831481347371816	-176	n.s	n.s
V_V_WT:V_V_HM	-0.870705429727636	1.27545490424319	34221.3008104996	-0.682662653795888	0.773613191062319	-176	n.s	n.s
V_V_HT:V_V_HM	-0.133064674583053	1.27763669586601	34221.3008104996	-0.104149070712828	0.994037702057974	-176	n.s	n.s
V_V_WT:V_V_HT	-0.750222038729731	1.27457122168795	34221.3008104996	-0.588607388872467	0.826237171346527	-175	n.s	n.s
V_V_WT:V_V_HM	-0.882452855571557	1.275514346727	34221.3008104996	-0.691840791784076	0.768261779541933	-175	n.s	n.s
V_V_HT:V_V_HM	-0.132230816841798	1.27769952142906	34221.3008104996	-0.103491325326554	0.994112549995605	-175	n.s	n.s
V_V_WT:V_V_HT	-0.762101917091741	1.27457570654994	34221.3008104996	-0.597925971109728	0.821223200109399	-174	n.s	n.s
V_V_WT:V_V_HM	-0.89428503560427	1.27551826795529	34221.3008104996	-0.701115035410545	0.762820388069327	-174	n.s	n.s
V_V_HT:V_V_HM	-0.132183118512515	1.2777025694667	34221.3008104996	-0.10345374711713	0.994116812047809	-174	n.s	n.s
V_V_WT:V_V_HT	-0.773261987022323	1.27452532247505	34221.3008104996	-0.606705864047251	0.816455709208811	-173	n.s	n.s
V_V_WT:V_V_HM	-0.906201273851252	1.27546532773483	34221.3008104996	-0.710486795796027	0.757288415759049	-173	n.s	n.s
V_V_HT:V_V_HM	-0.132939286828929	1.27764450232761	34221.3008104996	-0.104050294574696	0.994048972154312	-173	n.s	n.s
V_V_WT:V_V_HT	-0.783686807832083	1.27442353717084	34221.3008104996	-0.614934348726663	0.811950397081903	-172	n.s	n.s
V_V_WT:V_V_HM	-0.918200924221821	1.27535916266456	34221.3008104996	-0.719954779094118	0.751666922728535	-172	n.s	n.s
V_V_HT:V_V_HM	-0.134514116389738	1.27752930164984	34221.3008104996	-0.10529239228879	0.993906483312865	-172	n.s	n.s
V_V_WT:V_V_HT	-0.793364019247811	1.27427839196342	34221.3008104996	-0.62259865995639	0.807722361883387	-171	n.s	n.s
V_V_WT:V_V_HM	-0.930283372408624	1.27520813063037	34221.3008104996	-0.72951493176942	0.745958710484139	-171	n.s	n.s
V_V_HT:V_V_HM	-0.136919353160849	1.27736599011304	34221.3008104996	-0.107188819978472	0.993685711234296	-171	n.s	n.s
V_V_WT:V_V_HT	-0.802284453386029	1.27410198447898	34221.3008104996	-0.629686212845913	0.803785983061388	-170	n.s	n.s
V_V_WT:V_V_HM	-0.942448029067009	1.27502477315403	34221.3008104996	-0.739160562924336	0.740168292138513	-170	n.s	n.s
V_V_HT:V_V_HM	-0.140163575680972	1.27716805106316	34221.3008104996	-0.109745601265468	0.993381906978633	-170	n.s	n.s
V_V_WT:V_V_HT	-0.810442234222744	1.27390970944764	34221.3008104996	-0.636184988788683	0.800154710046741	-169	n.s	n.s
V_V_WT:V_V_HM	-0.954694313021278	1.27482502776446	34221.3008104996	-0.748882624853571	0.734301759415094	-169	n.s	n.s
V_V_HT:V_V_HM	-0.144252078798516	1.27695258061132	34221.3008104996	-0.112965885334174	0.992989212148366	-169	n.s	n.s
V_V_WT:V_V_HT	-0.817834294302308	1.27371846604627	34221.3008104996	-0.642084036703129	0.796840780789425	-168	n.s	n.s
V_V_WT:V_V_HM	-0.96702164999877	1.27462637740509	34221.3008104996	-0.758670671767714	0.728366226958081	-168	n.s	n.s
V_V_HT:V_V_HM	-0.149187355696455	1.27673831184303	34221.3008104996	-0.116850379057785	0.992500628007969	-168	n.s	n.s
V_V_WT:V_V_HT	-0.824458129785185	1.27354235044817	34221.3008104996	-0.647373940485806	0.793854954417682	-167	n.s	n.s
V_V_WT:V_V_HM	-0.979429466159075	1.27444341641197	34221.3008104996	-0.768515458235508	0.722368253923738	-167	n.s	n.s
V_V_HT:V_V_HM	-0.154971336373876	1.27654090372096	34221.3008104996	-0.121399428660808	0.991907785979005	-167	n.s	n.s
V_V_WT:V_V_HT	-0.830311237435833	1.27339117108974	34221.3008104996	-0.652047270537669	0.791206250916006	-166	n.s	n.s
V_V_WT:V_V_HM	-0.991917186372234	1.27428631989074	34221.3008104996	-0.778409978110164	0.716313177066526	-166	n.s	n.s
V_V_HT:V_V_HM	-0.161605948936383	1.27637131052911	34221.3008104996	-0.126613586190206	0.991200886533123	-166	n.s	n.s
V_V_WT:V_V_HT	-0.835391112904055	1.27327007304768	34221.3008104996	-0.656098914588069	0.788901759752182	-165	n.s	n.s
V_V_WT:V_V_HM	-1.00448423491967	1.27416045439741	34221.3008104996	-0.788349874972948	0.710204817059161	-165	n.s	n.s
V_V_HT:V_V_HM	-0.169093122015639	1.27623536325153	34221.3008104996	-0.132493681717791	0.990368695138694	-165	n.s	n.s
V_V_WT:V_V_HT	-0.83969525164397	1.27317941105111	34221.3008104996	-0.659526257144492	0.786946538025069	-164	n.s	n.s
V_V_WT:V_V_HM	-1.01713003826855	1.27406624544789	34221.3008104996	-0.798333714516532	0.704045268703228	-164	n.s	n.s
V_V_HT:V_V_HM	-0.177434786624573	1.27613362550499	34221.3008104996	-0.139040914743045	0.98939853376361	-164	n.s	n.s
V_V_WT:V_V_HT	-0.843221765695706	1.27311565611759	34221.3008104996	-0.66232927200592	0.785343563447019	-163	n.s	n.s
V_V_WT:V_V_HM	-1.0298540160582	1.27400010802481	34221.3008104996	-0.808362581424632	0.697835112087262	-163	n.s	n.s
V_V_HT:V_V_HM	-0.186632250362493	1.27606237715526	34221.3008104996	-0.146256369362252	0.988276361354933	-163	n.s	n.s
V_V_WT:V_V_HT	-0.845971842718196	1.27307483154491	34221.3008104996	-0.664510696273517	0.784093646137319	-162	n.s	n.s
V_V_WT:V_V_HM	-1.04265555608647	1.27395797563949	34221.3008104996	-0.818437951662486	0.691574708373509	-162	n.s	n.s
V_V_HT:V_V_HM	-0.196683713368245	1.27601734945627	34221.3008104996	-0.154138745411303	0.986987179045572	-162	n.s	n.s
V_V_WT:V_V_HT	-0.847950365150609	1.27305357037938	34221.3008104996	-0.666075949103943	0.783195491788425	-161	n.s	n.s
V_V_WT:V_V_HM	-1.05553400261186	1.27393638702085	34221.3008104996	-0.828560996738835	0.685264631531542	-161	n.s	n.s
V_V_HT:V_V_HM	-0.207583637461198	1.27599487624603	34221.3008104996	-0.162683754712172	0.98551527090031	-161	n.s	n.s
V_V_WT:V_V_HT	-0.849165289999934	1.27304855177795	34221.3008104996	-0.667032917805048	0.782645846773649	-160	n.s	n.s
V_V_WT:V_V_HM	-1.06848865615882	1.2739319085558	34221.3008104996	-0.838732940891732	0.678905449107521	-160	n.s	n.s
V_V_HT:V_V_HM	-0.219323366158918	1.27599128509306	34221.3008104996	-0.171884689747644	0.983844290987315	-160	n.s	n.s
V_V_WT:V_V_HT	-0.849625794354989	1.27305435540177	34221.3008104996	-0.667391608810649	0.782439725789547	-159	n.s	n.s
V_V_WT:V_V_HM	-1.0815187928296	1.27393893269875	34221.3008104996	-0.84895654341804	0.67249679267802	-159	n.s	n.s
V_V_HT:V_V_HM	-0.231892998474649	1.27600057103925	34221.3008104996	-0.181734243493152	0.981957104017313	-159	n.s	n.s
V_V_WT:V_V_HT	-0.849344072743243	1.2730661491396	34221.3008104996	-0.667164132293729	0.78257045116985	-158	n.s	n.s
V_V_WT:V_V_HM	-1.09462361521001	1.27395244157363	34221.3008104996	-0.859234284961135	0.666038489005216	-158	n.s	n.s
V_V_HT:V_V_HM	-0.24527954246679	1.27601732701775	34221.3008104996	-0.192222736536068	0.979836281109988	-158	n.s	n.s
V_V_WT:V_V_HT	-0.848335895396655	1.27308083215114	34221.3008104996	-0.666364518239753	0.783029791244701	-157	n.s	n.s
V_V_WT:V_V_HM	-1.10780222307032	1.27396918494478	34221.3008104996	-0.869567518713837	0.659531100576724	-157	n.s	n.s
V_V_HT:V_V_HM	-0.259466327673664	1.27603799767417	34221.3008104996	-0.203337461851913	0.977464483547732	-157	n.s	n.s
V_V_WT:V_V_HT	-0.846619970262161	1.27309648353895	34221.3008104996	-0.665008490093953	0.783808124856158	-156	n.s	n.s
V_V_WT:V_V_HM	-1.12105361005791	1.27398711756286	34221.3008104996	-0.879956786535242	0.652975735665378	-156	n.s	n.s
V_V_HT:V_V_HM	-0.274433639795731	1.27606029030604	34221.3008104996	-0.215063223799491	0.974824642668472	-156	n.s	n.s
V_V_WT:V_V_HT	-0.84421614875135	1.27311007970754	34221.3008104996	-0.663113239151545	0.784894606497565	-155	n.s	n.s
V_V_WT:V_V_HM	-1.13437671854768	1.27400305702236	34221.3008104996	-0.890403450992484	0.646373021539526	-155	n.s	n.s
V_V_HT:V_V_HM	-0.290160569796328	1.276080700179	34221.3008104996	-0.22738418483692	0.971899807986712	-155	n.s	n.s
V_V_WT:V_V_HT	-0.8411465070355	1.2731193122623	34221.3008104996	-0.660697311661078	0.786277267430952	-154	n.s	n.s
V_V_WT:V_V_HM	-1.14777036990169	1.27401455512001	34221.3008104996	-0.900908365048918	0.639723943820613	-154	n.s	n.s
V_V_HT:V_V_HM	-0.306623862866175	1.27609649858414	34221.3008104996	-0.2402826613868	0.968673653986376	-154	n.s	n.s
V_V_WT:V_V_HT	-0.837434196132765	1.27312111861771	34221.3008104996	-0.65778046085828	0.78794313759208	-153	n.s	n.s
V_V_WT:V_V_HM	-1.16123330643991	1.27401839087046	34221.3008104996	-0.911472954206345	0.633029163565055	-153	n.s	n.s
V_V_HT:V_V_HM	-0.323799110307149	1.27610414190811	34221.3008104996	-0.253740348983574	0.965130431717476	-153	n.s	n.s
V_V_WT:V_V_HT	-0.833104929662692	1.27311444749329	34221.3008104996	-0.654383375589714	0.789878438240449	-152	n.s	n.s
V_V_WT:V_V_HM	-1.17476404938027	1.2740134166296	34221.3008104996	-0.922097078450011	0.626290373104545	-152	n.s	n.s
V_V_HT:V_V_HM	-0.341659119717605	1.27610229405464	34221.3008104996	-0.267736466981836	0.961255702354157	-152	n.s	n.s
V_V_WT:V_V_HT	-0.828187390348536	1.2731013307763	34221.3008104996	-0.65052747203047	0.792068737957041	-151	n.s	n.s
V_V_WT:V_V_HM	-1.18836081240451	1.27400166325498	34221.3008104996	-0.93277806982476	0.619510911337567	-151	n.s	n.s
V_V_HT:V_V_HM	-0.360173422055965	1.27609300375087	34221.3008104996	-0.282247000020604	0.957036900016193	-151	n.s	n.s
V_V_WT:V_V_HT	-0.822713075025717	1.27308693438175	34221.3008104996	-0.646234795760633	0.79449904545719	-150	n.s	n.s
V_V_WT:V_V_HM	-1.20202145771523	1.27398839457005	34221.3008104996	-0.943510523987856	0.612695897441927	-150	n.s	n.s
V_V_HT:V_V_HM	-0.379308382689516	1.2760817661491	34221.3008104996	-0.297244575348941	0.95246376601887	-150	n.s	n.s
V_V_WT:V_V_HT	-0.816715720660632	1.27307851531252	34221.3008104996	-0.641528162510965	0.797153768273102	-149	n.s	n.s
V_V_WT:V_V_HM	-1.21574351354052	1.27398103563311	34221.3008104996	-0.954286978798195	0.605851795025936	-149	n.s	n.s
V_V_HT:V_V_HM	-0.399027792879949	1.27607638748503	34221.3008104996	-0.312698986356434	0.947528584056629	-149	n.s	n.s
V_V_WT:V_V_HT	-0.810229887445772	1.2730824255669	34221.3008104996	-0.636431601893319	0.800016505381076	-148	n.s	n.s
V_V_WT:V_V_HM	-1.22952435700327	1.27398609116173	34221.3008104996	-0.965100298608511	0.598984887007558	-148	n.s	n.s
V_V_HT:V_V_HM	-0.419294469557485	1.27608371577406	34221.3008104996	-0.328579124060951	0.942225882740546	-148	n.s	n.s
V_V_WT:V_V_HT	-0.803291666597154	1.27310553708974	34221.3008104996	-0.63097020882765	0.803070179890739	-147	n.s	n.s
V_V_WT:V_V_HM	-1.24336101793814	1.2740106099161	34221.3008104996	-0.975942435848339	0.592102048889133	-147	n.s	n.s
V_V_HT:V_V_HM	-0.440069351340995	1.27611119198788	34221.3008104996	-0.344851886029988	0.936553028184077	-147	n.s	n.s
V_V_WT:V_V_HT	-0.795937526874837	1.27315216459522	34221.3008104996	-0.625170776132558	0.806296739981956	-146	n.s	n.s
V_V_WT:V_V_HM	-1.25725043461613	1.27405901865181	34221.3008104996	-0.986807060120756	0.585209066642051	-146	n.s	n.s
V_V_HT:V_V_HM	-0.461312907741316	1.27616348922333	34221.3008104996	-0.361484176311979	0.930509744378052	-146	n.s	n.s
V_V_WT:V_V_HT	-0.788203939451538	1.2732228417227	34221.3008104996	-0.619062047602821	0.809677084959216	-145	n.s	n.s
V_V_WT:V_V_HM	-1.27118954890365	1.27413186220273	34221.3008104996	-0.997690730931101	0.57830988500805	-145	n.s	n.s
V_V_HT:V_V_HM	-0.482985609452115	1.27624117393301	34221.3008104996	-0.378443839077603	0.924097841544761	-145	n.s	n.s
V_V_WT:V_V_HT	-0.780127374656153	1.2733141900176	34221.3008104996	-0.612674688440699	0.813191157208966	-144	n.s	n.s
V_V_WT:V_V_HM	-1.28517530166545	1.27422566808762	34221.3008104996	-1.00859316669885	0.571406437415366	-144	n.s	n.s
V_V_HT:V_V_HM	-0.505047927009329	1.2763405611902	34221.3008104996	-0.39569997410281	0.917321081616036	-144	n.s	n.s
V_V_WT:V_V_HT	-0.771744304681235	1.27341899655223	34221.3008104996	-0.606041143386998	0.816818100963865	-143	n.s	n.s
V_V_WT:V_V_HM	-1.29920463253424	1.2743330263564	34221.3008104996	-1.01951735195073	0.564498586630107	-143	n.s	n.s
V_V_HT:V_V_HM	-0.527460327852992	1.27645379956514	34221.3008104996	-0.413223203246907	0.910185010208234	-143	n.s	n.s
V_V_WT:V_V_HT	-0.763091199207793	1.27352649976349	34221.3008104996	-0.59919538333086	0.820536483717226	-142	n.s	n.s
V_V_WT:V_V_HM	-1.31327448326493	1.27444288421532	34221.3008104996	-1.03046946986056	0.557584183757008	-142	n.s	n.s
V_V_HT:V_V_HM	-0.550183284057141	1.27656918513234	34221.3008104996	-0.430985872497075	0.902696769770436	-142	n.s	n.s
V_V_WT:V_V_HT	-0.754204650289505	1.27362382442022	34221.3008104996	-0.59217222214953	0.824324746781426	-141	n.s	n.s
V_V_WT:V_V_HM	-1.32738162771221	1.2745420228692	34221.3008104996	-1.04145771884717	0.550659836859995	-141	n.s	n.s
V_V_HT:V_V_HM	-0.573176977422733	1.27667273032824	34221.3008104996	-0.448961557497487	0.894865183982188	-141	n.s	n.s
V_V_WT:V_V_HT	-0.745121812381409	1.27370039422003	34221.3008104996	-0.585005559990969	0.828162214215725	-140	n.s	n.s
V_V_WT:V_V_HM	-1.3415219870828	1.27461959594371	34221.3008104996	-1.0524881237916	0.543723564736229	-140	n.s	n.s
V_V_HT:V_V_HM	-0.596400174701387	1.27675297916189	34221.3008104996	-0.467122602755065	0.886701763865688	-140	n.s	n.s
V_V_WT:V_V_HT	-0.735880315230986	1.2737494339177	34221.3008104996	-0.57772768775066	0.83202949549792	-139	n.s	n.s
V_V_WT:V_V_HM	-1.35569040349381	1.27466867390341	34221.3008104996	-1.06356297228384	0.536775771352634	-139	n.s	n.s
V_V_HT:V_V_HM	-0.619810088262824	1.27680264514535	34221.3008104996	-0.485439226351433	0.878221160246182	-139	n.s	n.s
V_V_WT:V_V_HT	-0.726518015486413	1.27376733942057	34221.3008104996	-0.570369480361228	0.835908398309514	-138	n.s	n.s
V_V_WT:V_V_HM	-1.36988077593507	1.27468559526889	34221.3008104996	-1.07468130260474	0.529818917013496	-138	n.s	n.s
V_V_HT:V_V_HM	-0.643362760448625	1.2768179216759	34221.3008104996	-0.503879801126362	0.869441091161493	-138	n.s	n.s
V_V_WT:V_V_HT	-0.717072759339686	1.27375097450375	34221.3008104996	-0.562961500083685	0.839781365784471	-137	n.s	n.s
V_V_WT:V_V_HM	-1.38408659509041	1.27466718604615	34221.3008104996	-1.08584155161605	0.522855840695839	-137	n.s	n.s
V_V_HT:V_V_HM	-0.667013835750708	1.27679553198245	34221.3008104996	-0.522412413767654	0.860381582382842	-137	n.s	n.s
V_V_WT:V_V_HT	-0.707582195280793	1.27369966661063	34221.3008104996	-0.555532998735644	0.843632021377763	-136	n.s	n.s
V_V_WT:V_V_HM	-1.39830049126552	1.27461280983354	34221.3008104996	-1.09703941501116	0.515891079881795	-136	n.s	n.s
V_V_HT:V_V_HM	-0.690718295984723	1.27673489951885	34221.3008104996	-0.541003693284351	0.851065447670813	-136	n.s	n.s
V_V_WT:V_V_HT	-0.698083925664491	1.27361242606396	34221.3008104996	-0.548113312479124	0.847444457325168	-135	n.s	n.s
V_V_WT:V_V_HM	-1.41251488146801	1.27452150813027	34221.3008104996	-1.10827072941294	0.50892905374987	-135	n.s	n.s
V_V_HT:V_V_HM	-0.71443095580355	1.27663511492484	34221.3008104996	-0.559620323341656	0.841517437508616	-135	n.s	n.s
V_V_WT:V_V_HT	-0.688615372413629	1.27348807377324	34221.3008104996	-0.540731701062044	0.851203343785019	-134	n.s	n.s
V_V_WT:V_V_HM	-1.4267219359848	1.27439213074429	34221.3008104996	-1.11953134483932	0.501974135732044	-134	n.s	n.s
V_V_HT:V_V_HM	-0.738106563571165	1.2764950727814	34221.3008104996	-0.578229073742432	0.831764044625559	-134	n.s	n.s
V_V_WT:V_V_HT	-0.679213027806107	1.27332911448414	34221.3008104996	-0.533415139950894	0.854895055976313	-133	n.s	n.s
V_V_WT:V_V_HM	-1.44091259058672	1.27422731510487	34221.3008104996	-1.13081282554999	0.495033286034477	-133	n.s	n.s
V_V_HT:V_V_HM	-0.761699562780606	1.27631768538971	34221.3008104996	-0.596794647210449	0.82183447381196	-133	n.s	n.s
V_V_WT:V_V_HT	-0.669912061453253	1.27314258579852	34221.3008104996	-0.526187772623348	0.85850790677706	-132	n.s	n.s
V_V_WT:V_V_HM	-1.45507625331909	1.27403435653733	34221.3008104996	-1.14210126740523	0.488116711855016	-132	n.s	n.s
V_V_HT:V_V_HM	-0.785164191865832	1.27611080066963	34221.3008104996	-0.615279011394483	0.811760912408382	-132	n.s	n.s
V_V_WT:V_V_HT	-0.660746073039064	1.27293971041748	34221.3008104996	-0.519070987912196	0.862032048898668	-131	n.s	n.s
V_V_WT:V_V_HM	-1.46920075982143	1.27382484788244	34221.3008104996	-1.15337737544042	0.481237732747143	-131	n.s	n.s
V_V_HT:V_V_HM	-0.808454686782369	1.2758868147599	34221.3008104996	-0.633641383726115	0.801578447153714	-131	n.s	n.s
V_V_WT:V_V_HT	-0.651746844908658	1.2727353042387	34221.3008104996	-0.512083575224235	0.865459335455787	-130	n.s	n.s
V_V_WT:V_V_HM	-1.48327233319262	1.27361406763703	34221.3008104996	-1.16461679474424	0.474412484235633	-130	n.s	n.s
V_V_HT:V_V_HM	-0.831525488283972	1.27566201694114	34221.3008104996	-0.651838400172686	0.791324848174422	-130	n.s	n.s
V_V_WT:V_V_HT	-0.642944485645597	1.27254610487654	34221.3008104996	-0.505242586639305	0.868782838747551	-129	n.s	n.s
V_V_WT:V_V_HM	-1.49727582732839	1.27341925867725	34221.3008104996	-1.17579172540839	0.467658845486558	-129	n.s	n.s
V_V_HT:V_V_HM	-0.85433134168278	1.27545475922814	34221.3008104996	-0.669824888340054	0.781039970546905	-129	n.s	n.s
V_V_WT:V_V_HT	-0.634368761968755	1.27238646691389	34221.3008104996	-0.498566102724577	0.871995478201247	-128	n.s	n.s
V_V_WT:V_V_HM	-1.51119582169045	1.27325520255369	34221.3008104996	-1.1868758271394	0.460993418490248	-128	n.s	n.s
V_V_HT:V_V_HM	-0.876827059721734	1.27528076395275	34221.3008104996	-0.687556093141402	0.770764253506483	-128	n.s	n.s
V_V_WT:V_V_HT	-0.626048984482107	1.27226777377907	34221.3008104996	-0.492073286288252	0.87509000771425	-127	n.s	n.s
V_V_WT:V_V_HM	-1.52501661026544	1.27313361264644	34221.3008104996	-1.19784490419306	0.454431117047625	-127	n.s	n.s
V_V_HT:V_V_HM	-0.898967625783328	1.27515247594708	34221.3008104996	-0.704988338838184	0.760538042391511	-127	n.s	n.s
V_V_WT:V_V_HT	-0.618012647919901	1.27220053330094	34221.3008104996	-0.485782415384125	0.878059948993359	-126	n.s	n.s
V_V_WT:V_V_HM	-1.53872135480268	1.27306528479012	34221.3008104996	-1.2086743493727	0.447986699170375	-126	n.s	n.s
V_V_HT:V_V_HM	-0.920708706882806	1.27508133499024	34221.3008104996	-0.722078413052649	0.750401664144447	-126	n.s	n.s
V_V_WT:V_V_HT	-0.610286271763236	1.27219220950146	34221.3008104996	-0.479712316429284	0.880898884875079	-125	n.s	n.s
V_V_WT:V_V_HM	-1.55229264908463	1.27305786894247	34221.3008104996	-1.21934178088395	0.441673191635141	-125	n.s	n.s
V_V_HT:V_V_HM	-0.94200637732142	1.27507541451246	34221.3008104996	-0.738784833116406	0.740394416988026	-125	n.s	n.s
V_V_WT:V_V_HT	-0.602894294345028	1.27224855453554	34221.3008104996	-0.473880903378293	0.883601120981897	-124	n.s	n.s
V_V_WT:V_V_HM	-1.56571195516835	1.27311723708053	34221.3008104996	-1.22982543128455	0.435502864553045	-124	n.s	n.s
V_V_HT:V_V_HM	-0.962817660823305	1.27514086858457	34221.3008104996	-0.755067682751044	0.730554413364794	-124	n.s	n.s
V_V_WT:V_V_HT	-0.595860633234029	1.27237078100668	34221.3008104996	-0.468307385023879	0.886160629019044	-123	n.s	n.s
V_V_WT:V_V_HM	-1.57896045803824	1.27324457860247	34221.3008104996	-1.24010774094269	0.429485142573012	-123	n.s	n.s
V_V_HT:V_V_HM	-0.983099824804214	1.27527885709888	34221.3008104996	-0.770890083632889	0.720917464829812	-123	n.s	n.s
V_V_WT:V_V_HT	-0.589209206944687	1.27255462677733	34221.3008104996	-0.463012899050806	0.888570752878418	-122	n.s	n.s
V_V_WT:V_V_HM	-1.59201933749144	1.27343544061538	34221.3008104996	-1.25017671623942	0.4236258898521	-122	n.s	n.s
V_V_HT:V_V_HM	-1.00281013054676	1.27548453144475	34221.3008104996	-0.786218966850877	0.71151639899944	-122	n.s	n.s
V_V_WT:V_V_HT	-0.582963306737902	1.27279135619661	34221.3008104996	-0.458019536273351	0.890824644845821	-121	n.s	n.s
V_V_WT:V_V_HM	-1.60486951897754	1.27368075923754	34221.3008104996	-1.26002493744057	0.41792808266175	-121	n.s	n.s
V_V_HT:V_V_HM	-1.02190621223964	1.27574813135698	34221.3008104996	-0.80102505120087	0.702380898080314	-121	n.s	n.s
V_V_WT:V_V_HT	-0.577143722956269	1.27307064018516	34221.3008104996	-0.453347759926603	0.892916386188867	-120	n.s	n.s
V_V_WT:V_V_HM	-1.61749089221503	1.27396982343846	34221.3008104996	-1.26964615837556	0.412393845794075	-120	n.s	n.s
V_V_HT:V_V_HM	-1.04034716925874	1.27605813209097	34221.3008104996	-0.815281955496811	0.693537925708722	-120	n.s	n.s
V_V_WT:V_V_HT	-0.57177061685223	1.27337836642629	34221.3008104996	-0.449018635723249	0.8948399183225	-119	n.s	n.s
V_V_WT:V_V_HM	-1.6298630896618	1.27428802837352	34221.3008104996	-1.27903821849611	0.407022822328414	-119	n.s	n.s
V_V_HT:V_V_HM	-1.05809247280955	1.27639887158458	34221.3008104996	-0.828966944710614	0.685011192443489	-119	n.s	n.s
V_V_WT:V_V_HT	-0.566864151573022	1.27369630346517	34221.3008104996	-0.445054405850777	0.896588743264175	-118	n.s	n.s
V_V_WT:V_V_HM	-1.64196574442984	1.2746165342414	34221.3008104996	-1.28820370701301	0.401811875921847	-118	n.s	n.s
V_V_HT:V_V_HM	-1.07510159285675	1.27675019682701	34221.3008104996	-0.842061035532721	0.676821047263151	-118	n.s	n.s
V_V_WT:V_V_HT	-0.562443801816851	1.2740037274512	34221.3008104996	-0.441477359679386	0.898156370383616	-117	n.s	n.s
V_V_WT:V_V_HM	-1.65377828555964	1.2749339437779	34221.3008104996	-1.29714821197649	0.396756166087218	-117	n.s	n.s
V_V_HT:V_V_HM	-1.09133448374277	1.27708925176578	34221.3008104996	-0.854548327169638	0.668984888778112	-117	n.s	n.s
V_V_WT:V_V_HT	-0.558525591967985	1.2742818705825	34221.3008104996	-0.438306158834916	0.8995378420828	-116	n.s	n.s
V_V_WT:V_V_HM	-1.66527914701594	1.27522088260512	34221.3008104996	-1.30587506033776	0.391852152926036	-116	n.s	n.s
V_V_HT:V_V_HM	-1.10675355504794	1.27739534590645	34221.3008104996	-0.866414269156889	0.661518281331954	-116	n.s	n.s
V_V_WT:V_V_HT	-0.555121371673927	1.27451565794045	34221.3008104996	-0.435554767974347	0.900730080510121	-115	n.s	n.s
V_V_WT:V_V_HM	-1.67644566085745	1.27546179090175	34221.3008104996	-1.31438328675625	0.38709869875673	-115	n.s	n.s
V_V_HT:V_V_HM	-1.12132428918355	1.27765186505503	34221.3008104996	-0.877644622805957	0.654435667006192	-115	n.s	n.s
V_V_WT:V_V_HT	-0.552239489924105	1.27469343758743	34221.3008104996	-0.433233178770662	0.90173146435936	-114	n.s	n.s
V_V_WT:V_V_HM	-1.68725432172191	1.27564464954152	34221.3008104996	-1.32266797209421	0.382496818408439	-114	n.s	n.s
V_V_HT:V_V_HM	-1.13501483179782	1.27784598795488	34221.3008104996	-0.888225061937507	0.647750689209486	-114	n.s	n.s
V_V_WT:V_V_HT	-0.549886895582606	1.27480474384857	34221.3008104996	-0.43134989749295	0.902540677106423	-113	n.s	n.s
V_V_WT:V_V_HM	-1.69768135045035	1.27575868150018	34221.3008104996	-1.33072294554487	0.378048136233657	-113	n.s	n.s
V_V_HT:V_V_HM	-1.14779445486772	1.2779662516057	34221.3008104996	-0.898141444209167	0.641476097142391	-113	n.s	n.s
V_V_WT:V_V_HT	-0.548067042625043	1.27484342806459	34221.3008104996	-0.429909297533968	0.903157788948792	-112	n.s	n.s
V_V_WT:V_V_HM	-1.70770242182074	1.27579757387563	34221.3008104996	-1.33853712907845	0.373756877646505	-112	n.s	n.s
V_V_HT:V_V_HM	-1.15963537919569	1.27800597325256	34221.3008104996	-0.907378684815056	0.635624536126693	-112	n.s	n.s
V_V_WT:V_V_HT	-0.546779221315841	1.27480876290491	34221.3008104996	-0.42891078036669	0.903584562262058	-111	n.s	n.s
V_V_WT:V_V_HM	-1.71729268966287	1.27576061389679	34221.3008104996	-1.34609320193498	0.369630531877902	-111	n.s	n.s
V_V_HT:V_V_HM	-1.17051346834707	1.27796445616553	34221.3008104996	-0.915920206309289	0.630208976659424	-111	n.s	n.s
V_V_WT:V_V_HT	-0.546018614269766	1.27470534469816	34221.3008104996	-0.428348885913756	0.903824372705627	-110	n.s	n.s
V_V_WT:V_V_HM	-1.72642696805056	1.27565258666397	34221.3008104996	-1.3533676693005	0.365679736171251	-110	n.s	n.s
V_V_HT:V_V_HM	-1.18040835378079	1.27784687811425	34221.3008104996	-0.923747887166845	0.625242825730407	-110	n.s	n.s
V_V_WT:V_V_HT	-0.545777026320355	1.27454184356618	34221.3008104996	-0.428214286628099	0.903881781056131	-109	n.s	n.s
V_V_WT:V_V_HM	-1.73507989956488	1.27548248624938	34221.3008104996	-1.36033220233934	0.361917485577728	-109	n.s	n.s
V_V_HT:V_V_HM	-1.18930287324449	1.27766291800639	34221.3008104996	-0.930842444030716	0.62073975957722	-109	n.s	n.s
V_V_WT:V_V_HT	-0.546044952271966	1.27432790891969	34221.3008104996	-0.428496424232658	0.903761429184454	-108	n.s	n.s
V_V_WT:V_V_HM	-1.74322614826201	1.27526032911885	34221.3008104996	-1.36695708982534	0.358357245170299	-108	n.s	n.s
V_V_HT:V_V_HM	-1.19718119599004	1.27742336846102	34221.3008104996	-0.937184355279444	0.61671320925601	-108	n.s	n.s
V_V_WT:V_V_HT	-0.546809719708438	1.27407627955851	34221.3008104996	-0.429181304511781	0.903469016281781	-107	n.s	n.s
V_V_WT:V_V_HM	-1.75084061501714	1.27499931971701	34221.3008104996	-1.37320905818659	0.355014133317548	-107	n.s	n.s
V_V_HT:V_V_HM	-1.20403089530869	1.27714242476714	34221.3008104996	-0.942753816613853	0.613176457837713	-107	n.s	n.s
V_V_WT:V_V_HT	-0.548054964126138	1.27380293466902	34221.3008104996	-0.430250982479125	0.903011569224841	-106	n.s	n.s
V_V_WT:V_V_HM	-1.75789866098522	1.27471599987476	34221.3008104996	-1.37905122486729	0.351904948177088	-106	n.s	n.s
V_V_HT:V_V_HM	-1.20984369685911	1.27683783266448	34221.3008104996	-0.947531210235547	0.61014240904375	-106	n.s	n.s
V_V_WT:V_V_HT	-0.549760782835524	1.27352618737821	34221.3008104996	-0.431683924747011	0.902397355384045	-105	n.s	n.s
V_V_WT:V_V_HM	-1.76437632915157	1.274429309875	34221.3008104996	-1.38444424926529	0.349047574780957	-105	n.s	n.s
V_V_HT:V_V_HM	-1.21461554631604	1.27652988002738	34221.3008104996	-0.951497936178342	0.607623122312286	-105	n.s	n.s
V_V_WT:V_V_HT	-0.551904434339868	1.27326486893474	34221.3008104996	-0.433456107841578	0.901635490853072	-104	n.s	n.s
V_V_WT:V_V_HM	-1.77025038778982	1.27415871463006	34221.3008104996	-1.38934841277116	0.346459934081081	-104	n.s	n.s
V_V_HT:V_V_HM	-1.21834595344995	1.27623939733368	34221.3008104996	-0.954637473185145	0.60562919748357	-104	n.s	n.s
V_V_WT:V_V_HT	-0.554462615423976	1.27303425425802	34221.3008104996	-0.43554414468379	0.900734672341448	-103	n.s	n.s
V_V_WT:V_V_HM	-1.77549775381125	1.27392001007968	34221.3008104996	-1.39372781631729	0.344157859753495	-103	n.s	n.s
V_V_HT:V_V_HM	-1.22103513838725	1.27598330294006	34221.3008104996	-0.956936611610671	0.604169044217832	-103	n.s	n.s
V_V_WT:V_V_HT	-0.557412022098529	1.27284469889652	34221.3008104996	-0.437926184224809	0.899702845392398	-102	n.s	n.s
V_V_WT:V_V_HM	-1.78009534540024	1.27372391819049	34221.3008104996	-1.39755194982059	0.342154400681393	-102	n.s	n.s
V_V_HT:V_V_HM	-1.22268332330177	1.27577310653758	34221.3008104996	-0.958386187196012	0.603248460476454	-102	n.s	n.s
V_V_WT:V_V_HT	-0.560728927016442	1.27270208931212	34221.3008104996	-0.4405814461415	0.898547449825946	-101	n.s	n.s
V_V_WT:V_V_HM	-1.78402039009482	1.27357654661361	34221.3008104996	-1.40079557435198	0.340460010544143	-101	n.s	n.s
V_V_HT:V_V_HM	-1.22329146307838	1.27561539016107	34221.3008104996	-0.958981423800413	0.602870449232785	-101	n.s	n.s
V_V_WT:V_V_HT	-0.564387905726029	1.27260994904153	34221.3008104996	-0.443488522269607	0.897276202950831	-100	n.s	n.s
V_V_WT:V_V_HM	-1.78725136088168	1.2734815503158	34221.3008104996	-1.40343718402397	0.339083460905006	-100	n.s	n.s
V_V_HT:V_V_HM	-1.22286345515566	1.27551409282067	34221.3008104996	-0.958722025917742	0.603035182082916	-100	n.s	n.s
V_V_WT:V_V_HT	-0.568362767036373	1.2725678956933	34221.3008104996	-0.446626674270078	0.895896579417671	-99	n.s	n.s
V_V_WT:V_V_HM	-1.78976742844559	1.27343854589645	34221.3008104996	-1.40546038457291	0.338031213084921	-99	n.s	n.s
V_V_HT:V_V_HM	-1.22140466140921	1.27546883050777	34221.3008104996	-0.957612316502441	0.603739920903301	-99	n.s	n.s
V_V_WT:V_V_HT	-0.572625646537919	1.27257397581237	34221.3008104996	-0.44997434917084	0.894416501908852	-98	n.s	n.s
V_V_WT:V_V_HM	-1.79154975679694	1.27344551054057	34221.3008104996	-1.40685230892717	0.337308319516756	-98	n.s	n.s
V_V_HT:V_V_HM	-1.21892411025905	1.27547743647023	34221.3008104996	-0.955661053191437	0.604979130255506	-98	n.s	n.s
V_V_WT:V_V_HT	-0.577146880998104	1.27262559676147	34221.3008104996	-0.453508779382409	0.892844566270536	-97	n.s	n.s
V_V_WT:V_V_HM	-1.79258208674803	1.27349974121104	34221.3008104996	-1.40760302396556	0.336918787109354	-97	n.s	n.s
V_V_HT:V_V_HM	-1.2154352057499	1.27553698002395	34221.3008104996	-0.952881198102995	0.606744606372061	-97	n.s	n.s
V_V_WT:V_V_HT	-0.581895272333679	1.27271973624116	34221.3008104996	-0.457206135619647	0.891190022236241	-96	n.s	n.s
V_V_WT:V_V_HM	-1.79285096653913	1.27359807277987	34221.3008104996	-1.40770546442952	0.336865651653996	-96	n.s	n.s
V_V_HT:V_V_HM	-1.21095569420548	1.27564400260879	34221.3008104996	-0.949289685624661	0.609025595928517	-96	n.s	n.s
V_V_WT:V_V_HT	-0.586838520324999	1.27285239267186	34221.3008104996	-0.461042084458166	0.8894625657383	-95	n.s	n.s
V_V_WT:V_V_HM	-1.79234543219114	1.27373631670068	34221.3008104996	-1.40715578938174	0.337150819451052	-95	n.s	n.s
V_V_HT:V_V_HM	-1.20550691186611	1.27579392945305	34221.3008104996	-0.944907233084992	0.611808878176744	-95	n.s	n.s
V_V_WT:V_V_HT	-0.591943995474075	1.27301650165354	34221.3008104996	-0.46499318328175	0.887671736664829	-94	n.s	n.s
V_V_WT:V_V_HM	-1.79105559991542	1.27390712357442	34221.3008104996	-1.405954615349	0.337774438630921	-94	n.s	n.s
V_V_HT:V_V_HM	-1.19911160444134	1.27597881211131	34221.3008104996	-0.939758241327866	0.615078783222652	-94	n.s	n.s
V_V_WT:V_V_HT	-0.597178590937109	1.27320375878072	34221.3008104996	-0.469036151376898	0.885827258749026	-93	n.s	n.s
V_V_WT:V_V_HM	-1.78897389149508	1.27410186017794	34221.3008104996	-1.40410586265468	0.338735490654873	-93	n.s	n.s
V_V_HT:V_V_HM	-1.19179530055801	1.27618932376609	34221.3008104996	-0.933870295232508	0.618817460660122	-93	n.s	n.s
V_V_WT:V_V_HT	-0.602509055156663	1.27340342761595	34221.3008104996	-0.473148604825632	0.883938712555556	-92	n.s	n.s
V_V_WT:V_V_HM	-1.78609394163391	1.27430938857194	34221.3008104996	-1.4016171878287	0.34003154172004	-92	n.s	n.s
V_V_HT:V_V_HM	-1.18358488647722	1.27641347351628	34221.3008104996	-0.927273889719031	0.623005004471997	-92	n.s	n.s
V_V_WT:V_V_HT	-0.607902049498261	1.27360523104543	34221.3008104996	-0.477308065859049	0.88201599050066	-91	n.s	n.s
V_V_WT:V_V_HM	-1.78241260701979	1.27451904317744	34221.3008104996	-1.39849821511976	0.341659625466404	-91	n.s	n.s
V_V_HT:V_V_HM	-1.17451055752154	1.27663977063057	34221.3008104996	-0.920001541970933	0.627619970047685	-91	n.s	n.s
V_V_WT:V_V_HT	-0.613324288196388	1.27379990265677	34221.3008104996	-0.481491862981913	0.880069349559725	-90	n.s	n.s
V_V_WT:V_V_HM	-1.77793005355193	1.27472120262774	34221.3008104996	-1.39475992859212	0.343616517657598	-90	n.s	n.s
V_V_HT:V_V_HM	-1.16460576535553	1.27685783999403	34221.3008104996	-0.912087257388795	0.632639671301552	-90	n.s	n.s
V_V_WT:V_V_HT	-0.61874261465351	1.27397711491035	34221.3008104996	-0.485677966591301	0.878109022170859	-89	n.s	n.s
V_V_WT:V_V_HM	-1.77264783124848	1.27490516316357	34221.3008104996	-1.39041544615742	0.345898281594302	-89	n.s	n.s
V_V_HT:V_V_HM	-1.15390521659496	1.27705617413007	34221.3008104996	-0.903566530564724	0.63804014548557	-89	n.s	n.s
V_V_WT:V_V_HT	-0.624124311112219	1.27412759950921	34221.3008104996	-0.489844432655433	0.87614546630444	-88	n.s	n.s
V_V_WT:V_V_HM	-1.7665703551401	1.27506132256072	34221.3008104996	-1.38547874042033	0.348500882186182	-88	n.s	n.s
V_V_HT:V_V_HM	-1.14244604402786	1.27722445577401	34221.3008104996	-0.89447554724086	0.643796633671549	-88	n.s	n.s
V_V_WT:V_V_HT	-0.629436966375629	1.27424182626371	34221.3008104996	-0.493969789252048	0.874189173513437	-87	n.s	n.s
V_V_WT:V_V_HM	-1.75970350780868	1.27517982407316	34221.3008104996	-1.37996498579147	0.351419946734038	-87	n.s	n.s
V_V_HT:V_V_HM	-1.13026654143304	1.27735212450143	34221.3008104996	-0.884851185317601	0.649883564515017	-87	n.s	n.s
V_V_WT:V_V_HT	-0.634649189364794	1.27431310601738	34221.3008104996	-0.498032380243083	0.872250966139139	-86	n.s	n.s
V_V_WT:V_V_HM	-1.75205695793001	1.27525375046175	34221.3008104996	-1.37388888861971	0.354651592451986	-86	n.s	n.s
V_V_HT:V_V_HM	-1.11740776856523	1.27743177001304	34221.3008104996	-0.87472990322906	0.656275252217196	-86	n.s	n.s
V_V_WT:V_V_HT	-0.639730733213984	1.27433798853844	34221.3008104996	-0.502010250787314	0.870342042062806	-85	n.s	n.s
V_V_WT:V_V_HM	-1.74364419792391	1.27527953479847	34221.3008104996	-1.36726431370159	0.358192583029394	-85	n.s	n.s
V_V_HT:V_V_HM	-1.10391346470993	1.27745957098409	34221.3008104996	-0.86414747658866	0.66294606539623	-85	n.s	n.s
V_V_WT:V_V_HT	-0.644651589663855	1.27431277660342	34221.3008104996	-0.505881759564651	0.868473666539487	-84	n.s	n.s
V_V_WT:V_V_HM	-1.73447949038777	1.2752533749321	34221.3008104996	-1.3601057832763	0.362039484386974	-84	n.s	n.s
V_V_HT:V_V_HM	-1.08982790072392	1.27743149112748	34221.3008104996	-0.853139998734508	0.669869810155436	-84	n.s	n.s
V_V_WT:V_V_HT	-0.649382099069062	1.27423365506192	34221.3008104996	-0.509625606331599	0.866657135916771	-83	n.s	n.s
V_V_WT:V_V_HM	-1.7245778827686	1.2751713661896	34221.3008104996	-1.35242833119904	0.366188686156376	-83	n.s	n.s
V_V_HT:V_V_HM	-1.07519578369956	1.27734342001177	34221.3008104996	-0.841743705611802	0.677019869706435	-83	n.s	n.s
V_V_WT:V_V_HT	-0.653894382289678	1.27410067830787	34221.3008104996	-0.513220339194946	0.864903993311109	-82	n.s	n.s
V_V_WT:V_V_HM	-1.71395837232022	1.27503360248225	34221.3008104996	-1.34424564888601	0.370637355981551	-82	n.s	n.s
V_V_HT:V_V_HM	-1.06006399003054	1.27719552378206	34221.3008104996	-0.829993505529569	0.684370163944064	-82	n.s	n.s
V_V_WT:V_V_HT	-0.658162857722726	1.27391887643078	34221.3008104996	-0.516644246270016	0.863226060597388	-81	n.s	n.s
V_V_WT:V_V_HM	-1.70264467826576	1.27484531227069	34221.3008104996	-1.3355696270578	0.375383665550734	-81	n.s	n.s
V_V_HT:V_V_HM	-1.04448182054303	1.27699344732936	34221.3008104996	-0.817922615599477	0.69189541280397	-81	n.s	n.s
V_V_WT:V_V_HT	-0.662163983060545	1.27369720779762	34221.3008104996	-0.519875508093094	0.861635340675189	-80	n.s	n.s
V_V_WT:V_V_HM	-1.69066445184369	1.27461577823547	34221.3008104996	-1.32641104928434	0.38042639374933	-80	n.s	n.s
V_V_HT:V_V_HM	-1.02850046878314	1.27674716282335	34221.3008104996	-0.80556315199381	0.699570808593931	-80	n.s	n.s
V_V_WT:V_V_HT	-0.665875099932922	1.27344540031511	34221.3008104996	-0.52289254000851	0.860143821102226	-79	n.s	n.s
V_V_WT:V_V_HM	-1.67804688979564	1.27435508542532	34221.3008104996	-1.3167812558582	0.385763978397402	-79	n.s	n.s
V_V_HT:V_V_HM	-1.01217178986269	1.2764675144539	34221.3008104996	-0.792947551270603	0.707371188570486	-79	n.s	n.s
V_V_WT:V_V_HT	-0.669275918975615	1.27317639639319	34221.3008104996	-0.525674149215789	0.858763363762615	-78	n.s	n.s
V_V_WT:V_V_HM	-1.66482499533171	1.27407663055263	34221.3008104996	-1.30669141510711	0.391394871144606	-78	n.s	n.s
V_V_HT:V_V_HM	-0.99554907635607	1.27616887062158	34221.3008104996	-0.780107632519802	0.715271686463095	-78	n.s	n.s
V_V_WT:V_V_HT	-0.672348592344711	1.27290584193217	34221.3008104996	-0.52819978524424	0.857505544920914	-77	n.s	n.s
V_V_WT:V_V_HM	-1.65103553133396	1.27379659134691	34221.3008104996	-1.29615320259898	0.397317114528717	-77	n.s	n.s
V_V_HT:V_V_HM	-0.978686938989227	1.27586855170106	34221.3008104996	-0.767075054624076	0.723247522771405	-77	n.s	n.s
V_V_WT:V_V_HT	-0.675075765216143	1.27264769972688	34221.3008104996	-0.530449837265271	0.856381468710019	-76	n.s	n.s
V_V_WT:V_V_HM	-1.63671600962093	1.27352941273651	34221.3008104996	-1.28518116130825	0.403526948033741	-76	n.s	n.s
V_V_HT:V_V_HM	-0.961640244404762	1.27558203741789	34221.3008104996	-0.753883494903528	0.731272765726921	-76	n.s	n.s
V_V_WT:V_V_HT	-0.677440082577547	1.27241277210894	34221.3008104996	-0.532405912159098	0.855401587906261	-75	n.s	n.s
V_V_WT:V_V_HM	-1.62190394025011	1.27328628450369	34221.3008104996	-1.27379361577142	0.410018182987597	-75	n.s	n.s
V_V_HT:V_V_HM	-0.944463857672574	1.27532134638437	34221.3008104996	-0.740569316392453	0.739320061385137	-75	n.s	n.s
V_V_WT:V_V_HT	-0.679424751247375	1.27220927152292	34221.3008104996	-0.534051092422914	0.854575533995926	-74	n.s	n.s
V_V_WT:V_V_HM	-1.60663748155258	1.27307572420308	34221.3008104996	-1.26201250326905	0.416782177385169	-74	n.s	n.s
V_V_HT:V_V_HM	-0.927212730305229	1.27509564711246	34221.3008104996	-0.727171120382198	0.747361061946431	-74	n.s	n.s
V_V_WT:V_V_HT	-0.681015223606675	1.2720453533	34221.3008104996	-0.535370238050046	0.853911925765764	-73	n.s	n.s
V_V_WT:V_V_HM	-1.59095737769609	1.27290617608319	34221.3008104996	-1.24986225032827	0.423808369536396	-73	n.s	n.s
V_V_HT:V_V_HM	-0.909942154089421	1.27491400382493	34221.3008104996	-0.713728260384197	0.755367472622422	-73	n.s	n.s
V_V_WT:V_V_HT	-0.682198093443962	1.27192704252698	34221.3008104996	-0.536350019014155	0.853418315564728	-72	n.s	n.s
V_V_WT:V_V_HM	-1.57490559323308	1.27278387886342	34221.3008104996	-1.2373707896422	0.431083592355836	-72	n.s	n.s
V_V_HT:V_V_HM	-0.892707499789111	1.27478311433149	34221.3008104996	-0.700281867364753	0.763310587042781	-72	n.s	n.s
V_V_WT:V_V_HT	-0.682962274869062	1.27185988492292	34221.3008104996	-0.536979177474768	0.853101023804748	-71	n.s	n.s
V_V_WT:V_V_HM	-1.55852638906572	1.27271455926586	34221.3008104996	-1.22456868094974	0.438592485082761	-71	n.s	n.s
V_V_HT:V_V_HM	-0.875564114196678	1.27470909833036	34221.3008104996	-0.686873668151822	0.77116214234225	-71	n.s	n.s
V_V_WT:V_V_HT	-0.683297262714774	1.27184602218912	34221.3008104996	-0.537248417492139	0.85296516571214	-70	n.s	n.s
V_V_WT:V_V_HM	-1.54186459979459	1.27270042695746	34221.3008104996	-1.21149059679394	0.446316534632027	-70	n.s	n.s
V_V_HT:V_V_HM	-0.858567337079805	1.27469431476625	34221.3008104996	-0.673547631878505	0.778893503804868	-70	n.s	n.s
V_V_WT:V_V_HT	-0.68319313770133	1.27188413912988	34221.3008104996	-0.53715045001561	0.853014605306232	-69	n.s	n.s
V_V_WT:V_V_HM	-1.5249654999906	1.27274011989669	34221.3008104996	-1.19817508393966	0.454234122278539	-69	n.s	n.s
V_V_HT:V_V_HM	-0.841772362289291	1.27473730323535	34221.3008104996	-0.660349673734997	0.786476010363573	-69	n.s	n.s
V_V_WT:V_V_HT	-0.682642335512579	1.27197232441514	34221.3008104996	-0.536680179599396	0.853251843388947	-68	n.s	n.s
V_V_WT:V_V_HM	-1.50787612361349	1.27283164334098	34221.3008104996	-1.18466266257771	0.462321590639378	-68	n.s	n.s
V_V_HT:V_V_HM	-0.825233788100903	1.27483589565535	34221.3008104996	-0.647325503551718	0.793882353821742	-68	n.s	n.s
V_V_WT:V_V_HT	-0.681637879344155	1.27210539716227	34221.3008104996	-0.535834437040131	0.853678140606423	-67	n.s	n.s
V_V_WT:V_V_HM	-1.49064394312991	1.27296962557959	34221.3008104996	-1.17099725961742	0.470552358468692	-67	n.s	n.s
V_V_HT:V_V_HM	-0.809006063785787	1.27498431484042	34221.3008104996	-0.634522365780667	0.801085690446387	-67	n.s	n.s
V_V_WT:V_V_HT	-0.680173367347674	1.27227512040145	34221.3008104996	-0.534611859055337	0.854293571819023	-66	n.s	n.s
V_V_WT:V_V_HM	-1.47331671361815	1.27314553937965	34221.3008104996	-1.15722568084088	0.478897214666498	-66	n.s	n.s
V_V_HT:V_V_HM	-0.793143346270483	1.27517341293464	34221.3008104996	-0.621988615999425	0.808059994048552	-66	n.s	n.s
V_V_WT:V_V_HT	-0.678244695211099	1.27247337208817	34221.3008104996	-0.533012878767024	0.855097029798983	-65	n.s	n.s
V_V_WT:V_V_HM	-1.45594330636393	1.27335096284434	34221.3008104996	-1.14339514308901	0.487325831139996	-65	n.s	n.s
V_V_HT:V_V_HM	-0.777698611152815	1.27539412968199	34221.3008104996	-0.609771201743518	0.814781518065032	-65	n.s	n.s
V_V_WT:V_V_HT	-0.67584833339022	1.27268964078222	34221.3008104996	-0.53103939227071	0.856086396411845	-64	n.s	n.s
V_V_WT:V_V_HM	-1.43857287643705	1.2735750101227	34221.3008104996	-1.12955488683659	0.495805838623535	-64	n.s	n.s
V_V_HT:V_V_HM	-0.762724543046843	1.27563477871019	34221.3008104996	-0.597917645219773	0.821227701283786	-64	n.s	n.s
V_V_WT:V_V_HT	-0.672981294289212	1.2729114503751	34221.3008104996	-0.528694509025666	0.857258674381444	-63	n.s	n.s
V_V_WT:V_V_HM	-1.42125467393045	1.27380477156284	34221.3008104996	-1.11575549539409	0.504303303794755	-63	n.s	n.s
V_V_HT:V_V_HM	-0.748273379641248	1.27588152068792	34221.3008104996	-0.586475599425407	0.827377415312594	-63	n.s	n.s
V_V_WT:V_V_HT	-0.669643280267934	1.27312875181103	34221.3008104996	-0.525982371630022	0.858610086259414	-62	n.s	n.s
V_V_WT:V_V_HM	-1.40403838675992	1.27402983179445	34221.3008104996	-1.10204514189621	0.512785140394239	-62	n.s	n.s
V_V_HT:V_V_HM	-0.734395106491974	1.2761231584806	34221.3008104996	-0.575489208554423	0.833212851023174	-62	n.s	n.s
V_V_WT:V_V_HT	-0.665836641324816	1.27333433150754	34221.3008104996	-0.522907947150465	0.860136188876804	-61	n.s	n.s
V_V_WT:V_V_HM	-1.38697394488226	1.27424269429899	34221.3008104996	-1.0884692147639	0.521219487577296	-61	n.s	n.s
V_V_HT:V_V_HM	-0.721137303557427	1.27635159588137	34221.3008104996	-0.564998943774151	0.83871942343244	-61	n.s	n.s
V_V_WT:V_V_HT	-0.661564742552841	1.2735211194703	34221.3008104996	-0.519476852357192	0.861831971277593	-60	n.s	n.s
V_V_WT:V_V_HM	-1.370111216281	1.2744360177451	34221.3008104996	-1.07507257893197	0.529574444182392	-60	n.s	n.s
V_V_HT:V_V_HM	-0.708546473728148	1.27655891498181	34221.3008104996	-0.555044084070531	0.84388428079282	-60	n.s	n.s
V_V_WT:V_V_HT	-0.656832915557573	1.27368433973981	34221.3008104996	-0.515695211964174	0.86369193622256	-59	n.s	n.s
V_V_WT:V_V_HM	-1.35349969504698	1.27460482967504	34221.3008104996	-1.06189751014207	0.537819480394109	-59	n.s	n.s
V_V_HT:V_V_HM	-0.696666779489419	1.27673972810633	34221.3008104996	-0.545660767150027	0.848697140255208	-59	n.s	n.s
V_V_WT:V_V_HT	-0.651647430990867	1.27381964352119	34221.3008104996	-0.511569620004864	0.86571013091929	-58	n.s	n.s
V_V_WT:V_V_HM	-1.33718855017995	1.27474460912495	34221.3008104996	-1.04898545215096	0.545924466406434	-58	n.s	n.s
V_V_HT:V_V_HM	-0.685541119189054	1.27688914880135	34221.3008104996	-0.536883816291013	0.853149131803733	-58	n.s	n.s
V_V_WT:V_V_HT	-0.646016787510312	1.27392609375951	34221.3008104996	-0.507106959088841	0.867880247451645	-57	n.s	n.s
V_V_WT:V_V_HM	-1.32122573780312	1.27485435751191	34221.3008104996	-1.03637386499718	0.553861765837799	-57	n.s	n.s
V_V_HT:V_V_HM	-0.675208950292813	1.27700605183548	34221.3008104996	-0.528743735648171	0.857234101238608	-57	n.s	n.s
V_V_WT:V_V_HT	-0.639951644103387	1.2740059802328	34221.3008104996	-0.502314474211846	0.87019559858716	-56	n.s	n.s
V_V_WT:V_V_HM	-1.30565781352306	1.27493640929103	34221.3008104996	-1.02409642081608	0.56160623191821	-56	n.s	n.s
V_V_HT:V_V_HM	-0.665706169419693	1.27709287389811	34221.3008104996	-0.521266842079965	0.860948260631772	-56	n.s	n.s
V_V_WT:V_V_HT	-0.633463086002905	1.2740606385941	34221.3008104996	-0.497200107132986	0.872648971576054	-55	n.s	n.s
V_V_WT:V_V_HM	-1.29053103030495	1.27499213164321	34221.3008104996	-1.0121874467113	0.569132495245387	-55	n.s	n.s
V_V_HT:V_V_HM	-0.657067944302042	1.2771510513729	34221.3008104996	-0.514479429505003	0.864287874457817	-55	n.s	n.s
V_V_WT:V_V_HT	-0.626562199170731	1.27408935911782	34221.3008104996	-0.491772570492674	0.875232614352539	-54	n.s	n.s
V_V_WT:V_V_HM	-1.27589164470653	1.27502080159676	34221.3008104996	-1.00068300306056	0.576414338650684	-54	n.s	n.s
V_V_HT:V_V_HM	-0.649329445535827	1.27717982823031	34221.3008104996	-0.508408785656717	0.867248590881342	-54	n.s	n.s
V_V_WT:V_V_HT	-0.619260070531396	1.2740894599814	34221.3008104996	-0.486041278875689	0.877938293589685	-53	n.s	n.s
V_V_WT:V_V_HM	-1.26178591119226	1.27501968129593	34221.3008104996	-0.989620732685302	0.583424839774743	-53	n.s	n.s
V_V_HT:V_V_HM	-0.642525840660866	1.27717633579118	34221.3008104996	-0.503083108146407	0.869825318228543	-53	n.s	n.s
V_V_WT:V_V_HT	-0.611568088645317	1.27405744594784	34221.3008104996	-0.480016101778157	0.880757437125123	-52	n.s	n.s
V_V_WT:V_V_HM	-1.24825946967677	1.27498521001148	34221.3008104996	-0.979038391877136	0.59013734471731	-52	n.s	n.s
V_V_HT:V_V_HM	-0.636691381031454	1.27713685796248	34221.3008104996	-0.498530268750695	0.872012637794851	-52	n.s	n.s
V_V_WT:V_V_HT	-0.603499131255983	1.27399285620592	34221.3008104996	-0.473706840910603	0.883681399764503	-51	n.s	n.s
V_V_WT:V_V_HM	-1.23535480988427	1.27491696143862	34221.3008104996	-0.968968840519851	0.596528684414836	-51	n.s	n.s
V_V_HT:V_V_HM	-0.631855678628312	1.27706102911979	34221.3008104996	-0.494773283516307	0.873806753526755	-51	n.s	n.s
V_V_WT:V_V_HT	-0.595067736554956	1.2738990252935	34221.3008104996	-0.467123158696078	0.8867015101899	-50	n.s	n.s
V_V_WT:V_V_HM	-1.22311036098598	1.27481842481191	34221.3008104996	-0.959438879436061	0.602579940046365	-50	n.s	n.s
V_V_HT:V_V_HM	-0.628042624431032	1.27695266018543	34221.3008104996	-0.491829214984237	0.875205757051291	-50	n.s	n.s
V_V_WT:V_V_HT	-0.586289718966601	1.27378183210356	34221.3008104996	-0.460274832149542	0.889808969075888	-49	n.s	n.s
V_V_WT:V_V_HM	-1.21156093832249	1.27469571585127	34221.3008104996	-0.950470707052927	0.60827552202247	-49	n.s	n.s
V_V_HT:V_V_HM	-0.625271219355909	1.27681836683406	34221.3008104996	-0.489710389196783	0.876208829702623	-49	n.s	n.s
V_V_WT:V_V_HT	-0.577181342777592	1.27364674474695	34221.3008104996	-0.453172235675337	0.892994653291691	-48	n.s	n.s
V_V_WT:V_V_HM	-1.20073978235735	1.27455453537509	34221.3008104996	-0.942085841783131	0.613600661856394	-48	n.s	n.s
V_V_HT:V_V_HM	-0.623558439579753	1.27666433938972	34221.3008104996	-0.48842786654308	0.876814444373727	-48	n.s	n.s
V_V_WT:V_V_HT	-0.567759661180204	1.27350023089871	34221.3008104996	-0.445826115618004	0.896249249161104	-47	n.s	n.s
V_V_WT:V_V_HM	-1.19067677999504	1.27440161641804	34221.3008104996	-0.934302628508651	0.618542965667842	-47	n.s	n.s
V_V_HT:V_V_HM	-0.622917118814854	1.2764978717244	34221.3008104996	-0.487989155809063	0.877021338181329	-47	n.s	n.s
V_V_WT:V_V_HT	-0.55804207241636	1.27334782431027	34221.3008104996	-0.438247949038303	0.89956312688886	-46	n.s	n.s
V_V_WT:V_V_HM	-1.18140004741808	1.27424273376458	34221.3008104996	-0.927138932099529	0.623090664953701	-46	n.s	n.s
V_V_HT:V_V_HM	-0.623357975001724	1.27632524625141	34221.3008104996	-0.488400567827469	0.876827322301565	-46	n.s	n.s
V_V_WT:V_V_HT	-0.548046680968397	1.27319627600884	34221.3008104996	-0.430449484730188	0.902926580329324	-45	n.s	n.s
V_V_WT:V_V_HM	-1.17293301036663	1.27408491187655	34221.3008104996	-0.92060819450335	0.627235074128498	-45	n.s	n.s
V_V_HT:V_V_HM	-0.624886329398237	1.27615406773092	34221.3008104996	-0.489663705346584	0.876230894538455	-45	n.s	n.s
V_V_WT:V_V_HT	-0.537792317281014	1.2730539144433	34221.3008104996	-0.422442687760154	0.906329882240084	-44	n.s	n.s
V_V_WT:V_V_HM	-1.16529328527385	1.27393679112654	34221.3008104996	-0.914718291669231	0.63097126218507	-44	n.s	n.s
V_V_HT:V_V_HM	-0.627500967992816	1.27599364400741	34221.3008104996	-0.491774368108979	0.875231762069256	-44	n.s	n.s
V_V_WT:V_V_HT	-0.527298395196233	1.2729301007137	34221.3008104996	-0.41423986666714	0.909763262928159	-43	n.s	n.s
V_V_WT:V_V_HM	-1.15849247285782	1.27380806369421	34221.3008104996	-0.909471768845645	0.634297845529618	-43	n.s	n.s
V_V_HT:V_V_HM	-0.63119407766159	1.27585438039087	34221.3008104996	-0.494722663779402	0.873830859160106	-43	n.s	n.s
V_V_WT:V_V_HT	-0.516584767702994	1.2728346340039	34221.3008104996	-0.405853795852487	0.913216897225589	-42	n.s	n.s
V_V_WT:V_V_HM	-1.15253597713084	1.27370885837988	34221.3008104996	-0.904866107782928	0.637216761425926	-42	n.s	n.s
V_V_HT:V_V_HM	-0.635951209427844	1.27574711997562	34221.3008104996	-0.498493157045103	0.872030408306437	-42	n.s	n.s
V_V_WT:V_V_HT	-0.505671563116046	1.27277642236828	34221.3008104996	-0.397298028333312	0.916680821724888	-41	n.s	n.s
V_V_WT:V_V_HM	-1.14742393665136	1.27364837123867	34221.3008104996	-0.900895382557943	0.639732166284894	-41	n.s	n.s
V_V_HT:V_V_HM	-0.641752373535326	1.27568168646299	34221.3008104996	-0.503066227527868	0.869833454641951	-41	n.s	n.s
V_V_WT:V_V_HT	-0.494578965722596	1.27276083091844	34221.3008104996	-0.388587512836722	0.920144747496136	-40	n.s	n.s
V_V_WT:V_V_HM	-1.14315433996759	1.27363213892314	34221.3008104996	-0.897554564643864	0.641847665674058	-40	n.s	n.s
V_V_HT:V_V_HM	-0.648575374245013	1.27566399265557	34221.3008104996	-0.508421792869504	0.867242273848099	-40	n.s	n.s
V_V_WT:V_V_HT	-0.483327191813313	1.27279085650329	34221.3008104996	-0.379738108066824	0.923598329322016	-39	n.s	n.s
V_V_WT:V_V_HM	-1.1397208111901	1.27366324357244	34221.3008104996	-0.894836854986373	0.64356797055434	-39	n.s	n.s
V_V_HT:V_V_HM	-0.656393619376814	1.27569731229875	34221.3008104996	-0.514537118679057	0.864259619480848	-39	n.s	n.s
V_V_WT:V_V_HT	-0.471936430155626	1.2728655481891	34221.3008104996	-0.370766913148876	0.927031107205147	-38	n.s	n.s
V_V_WT:V_V_HM	-1.13711478172313	1.27374069018357	34221.3008104996	-0.892736481205802	0.644897098665775	-38	n.s	n.s
V_V_HT:V_V_HM	-0.665178351567462	1.27578056206904	34221.3008104996	-0.521389313604754	0.860887719278595	-38	n.s	n.s
V_V_WT:V_V_HT	-0.460426694784367	1.27298223057721	34221.3008104996	-0.36169137614403	0.930432918522725	-37	n.s	n.s
V_V_WT:V_V_HM	-1.13532217863884	1.27386169113194	34221.3008104996	-0.891244462834898	0.645841033619655	-37	n.s	n.s
V_V_HT:V_V_HM	-0.674895483854485	1.27591072080536	34221.3008104996	-0.528951965720992	0.857130138662125	-37	n.s	n.s
V_V_WT:V_V_HT	-0.448817764573505	1.2731366533362	34221.3008104996	-0.352529136128001	0.933794002848905	-36	n.s	n.s
V_V_WT:V_V_HM	-1.13432343594722	1.27402182190322	34221.3008104996	-0.890348514009511	0.646407770186097	-36	n.s	n.s
V_V_HT:V_V_HM	-0.685505671373733	1.27608299816648	34221.3008104996	-0.537195207802857	0.852992018909017	-36	n.s	n.s
V_V_WT:V_V_HT	-0.437129288325462	1.27332097514456	34221.3008104996	-0.343298584456159	0.93710484297833	-35	n.s	n.s
V_V_WT:V_V_HM	-1.13409681832361	1.27421295277604	34221.3008104996	-0.890037113382686	0.64660473181686	-35	n.s	n.s
V_V_HT:V_V_HM	-0.696967529998147	1.27628865014435	34221.3008104996	-0.546089264305	0.84847854817099	-35	n.s	n.s
V_V_WT:V_V_HT	-0.425380578410916	1.27352560416441	34221.3008104996	-0.334018081002792	0.940356497962562	-34	n.s	n.s
V_V_WT:V_V_HM	-1.13461629919692	1.27442514303748	34221.3008104996	-0.890296543030106	0.646440642539871	-34	n.s	n.s
V_V_HT:V_V_HM	-0.70923572078604	1.27651699080605	34221.3008104996	-0.555602256683004	0.843596275376225	-34	n.s	n.s
V_V_WT:V_V_HT	-0.413590868506912	1.27373730521294	34221.3008104996	-0.324706567684119	0.94354042314936	-33	n.s	n.s
V_V_WT:V_V_HM	-1.13585478031419	1.27464469995468	34221.3008104996	-0.891114818391804	0.645923045084499	-33	n.s	n.s
V_V_HT:V_V_HM	-0.722263911807261	1.27675334402769	34221.3008104996	-0.565703559881647	0.838351591421555	-33	n.s	n.s
V_V_WT:V_V_HT	-0.401779263975875	1.27393973919029	34221.3008104996	-0.315383256849531	0.946648623135128	-32	n.s	n.s
V_V_WT:V_V_HM	-1.13778417619238	1.27485473728945	34221.3008104996	-0.892481427814669	0.645058473102789	-32	n.s	n.s
V_V_HT:V_V_HM	-0.736004912216501	1.27697964297785	34221.3008104996	-0.576363856905482	0.832750819807027	-32	n.s	n.s
V_V_WT:V_V_HT	-0.389964235540361	1.27411750037489	34221.3008104996	-0.306066148079452	0.949674161116796	-31	n.s	n.s
V_V_WT:V_V_HM	-1.1403715037461	1.27503933018682	34221.3008104996	-0.894381433378224	0.643856194379028	-31	n.s	n.s
V_V_HT:V_V_HM	-0.75040726820572	1.27717884239257	34221.3008104996	-0.587550657196891	0.826802711296717	-31	n.s	n.s
V_V_WT:V_V_HT	-0.378163432395006	1.27425787723373	34221.3008104996	-0.29677150846103	0.952611286361188	-30	n.s	n.s
V_V_WT:V_V_HM	-1.14357809990072	1.2751853310106	34221.3008104996	-0.896793644100677	0.642329384895896	-30	n.s	n.s
V_V_HT:V_V_HM	-0.765414667505738	1.27733685397288	34221.3008104996	-0.599226950295125	0.820519395700147	-30	n.s	n.s
V_V_WT:V_V_HT	-0.366393620523375	1.27435167051207	34221.3008104996	-0.287513744440847	0.955455410421623	-29	n.s	n.s
V_V_WT:V_V_HM	-1.147359903884	1.2752832152808	34221.3008104996	-0.899690272824116	0.640495370111041	-29	n.s	n.s
V_V_HT:V_V_HM	-0.780966283360598	1.27744345234714	34221.3008104996	-0.611350961896336	0.813916766104924	-29	n.s	n.s
V_V_WT:V_V_HT	-0.354670619913836	1.27439380403733	34221.3008104996	-0.27830535489911	0.958203047775545	-28	n.s	n.s
V_V_WT:V_V_HM	-1.15166776746219	1.2753277131312	34221.3008104996	-0.903036729778733	0.638375783350942	-28	n.s	n.s
V_V_HT:V_V_HM	-0.796997147548296	1.27749295114017	34221.3008104996	-0.62387596490217	0.807014819930743	-28	n.s	n.s
V_V_WT:V_V_HT	-0.34300925393395	1.27438369573367	34221.3008104996	-0.269156969821776	0.960851725497405	-27	n.s	n.s
V_V_WT:V_V_HM	-1.15644780680115	1.27531819270897	34221.3008104996	-0.906791586141086	0.635996617566164	-27	n.s	n.s
V_V_HT:V_V_HM	-0.813438552867183	1.27748461323189	34221.3008104996	-0.636750176434044	0.799837929082526	-27	n.s	n.s
V_V_WT:V_V_HT	-0.331423482298987	1.2743244559029	34221.3008104996	-0.260077785342481	0.963399782353407	-26	n.s	n.s
V_V_WT:V_V_HM	-1.16164243903141	1.27525783613859	34221.3008104996	-0.910907901220041	0.63338741067972	-26	n.s	n.s
V_V_HT:V_V_HM	-0.830218956732395	1.27742177782536	34221.3008104996	-0.649917647517902	0.792414513813209	-26	n.s	n.s
V_V_WT:V_V_HT	-0.319926903311558	1.27422001400897	34221.3008104996	-0.251076658500284	0.965846012426738	-25	n.s	n.s
V_V_WT:V_V_HM	-1.16719277237442	1.27515068417521	34221.3008104996	-0.915337133767356	0.63057878549498	-25	n.s	n.s
V_V_HT:V_V_HM	-0.84726586906288	1.27730872510806	34221.3008104996	-0.66332113169524	0.784775506349616	-25	n.s	n.s
V_V_WT:V_V_HT	-0.30853217160935	1.27407764915172	34221.3008104996	-0.242161199370204	0.968189882989332	-24	n.s	n.s
V_V_WT:V_V_HM	-1.1730370687208	1.27500423655262	34221.3008104996	-0.920026016456602	0.627604442307219	-24	n.s	n.s
V_V_HT:V_V_HM	-0.864504897111431	1.27715343073779	34221.3008104996	-0.676899796300917	0.776955652599682	-24	n.s	n.s
V_V_WT:V_V_HT	-0.297250984944117	1.27390768233559	34221.3008104996	-0.233337932619369	0.970431435878893	-23	n.s	n.s
V_V_WT:V_V_HM	-1.17911098337484	1.27482913318676	34221.3008104996	-0.924916879195685	0.6245009597941	-23	n.s	n.s
V_V_HT:V_V_HM	-0.88185999843067	1.27696722359795	34221.3008104996	-0.690589376245667	0.768993426162744	-23	n.s	n.s
V_V_WT:V_V_HT	-0.286094847275621	1.27371930977806	34221.3008104996	-0.224613731674893	0.972570890172147	-22	n.s	n.s
V_V_WT:V_V_HM	-1.18534966368451	1.27463486714736	34221.3008104996	-0.929952329279461	0.62130482191323	-22	n.s	n.s
V_V_HT:V_V_HM	-0.899254816408899	1.2767602352116	34221.3008104996	-0.704325519865414	0.760929011100217	-22	n.s	n.s
V_V_WT:V_V_HT	-0.275075262233035	1.27351923952564	34221.3008104996	-0.215996157494639	0.974608574000787	-21	n.s	n.s
V_V_WT:V_V_HM	-1.1916882577151	1.27442838036412	34221.3008104996	-0.935076679141921	0.618051498464818	-21	n.s	n.s
V_V_HT:V_V_HM	-0.916612995482026	1.27653990624734	34221.3008104996	-0.718044920488701	0.752803459583368	-21	n.s	n.s
V_V_WT:V_V_HT	-0.264203528703714	1.27331234512922	34221.3008104996	-0.207493102312536	0.976545028071954	-20	n.s	n.s
V_V_WT:V_V_HM	-1.19806175742913	1.27421473356538	34221.3008104996	-0.940235366826147	0.61477579517658	-20	n.s	n.s
V_V_HT:V_V_HM	-0.933858228725441	1.27631169286641	34221.3008104996	-0.731685084407656	0.744658613864294	-20	n.s	n.s
V_V_WT:V_V_HT	-0.253490121338345	1.27310427315553	34221.3008104996	-0.199111829787548	0.978381218687208	-19	n.s	n.s
V_V_WT:V_V_HM	-1.20440452619314	1.27399978458941	34221.3008104996	-0.945372629384946	0.611513311577022	-19	n.s	n.s
V_V_HT:V_V_HM	-0.950914404854814	1.27608190156522	34221.3008104996	-0.745182894364724	0.73653775296484	-19	n.s	n.s
V_V_WT:V_V_HT	-0.242945099478316	1.27289947960247	34221.3008104996	-0.190859610968016	0.980118370971599	-18	n.s	n.s
V_V_WT:V_V_HM	-1.2106508059576	1.27378816812515	34221.3008104996	-0.9504333893598	0.60829922273177	-18	n.s	n.s
V_V_HT:V_V_HM	-0.967705706479236	1.27585554476195	34221.3008104996	-0.758475918729338	0.728484602354836	-18	n.s	n.s
V_V_WT:V_V_HT	-0.232577690975717	1.27270290625624	34221.3008104996	-0.182743112970381	0.981758080745438	-17	n.s	n.s
V_V_WT:V_V_HM	-1.21673497158265	1.27358501648667	34221.3008104996	-0.955362190848595	0.605168934562906	-17	n.s	n.s
V_V_HT:V_V_HM	-0.984157280606937	1.2756381600912	34221.3008104996	-0.771501912843823	0.720543416564844	-17	n.s	n.s
V_V_WT:V_V_HT	-0.222396913940816	1.27251718658525	34221.3008104996	-0.174769281142371	0.983302111863455	-16	n.s	n.s
V_V_WT:V_V_HM	-1.22259143287474	1.27339308675421	34221.3008104996	-0.960105285313772	0.60215674076857	-16	n.s	n.s
V_V_HT:V_V_HM	-1.00019451893395	1.27543276436919	34221.3008104996	-0.784200113777563	0.712757978183085	-16	n.s	n.s
V_V_WT:V_V_HT	-0.212411580128819	1.27234262091371	34221.3008104996	-0.166945268229936	0.984752409859836	-15	n.s	n.s
V_V_WT:V_V_HM	-1.22815492835814	1.27321273426873	34221.3008104996	-0.96461093680745	0.599295614263011	-15	n.s	n.s
V_V_HT:V_V_HM	-1.01574334822932	1.27523982364547	34221.3008104996	-0.79651162816235	0.705171145808823	-15	n.s	n.s
V_V_WT:V_V_HT	-0.202629465735793	1.27218078022618	34221.3008104996	-0.159277257513486	0.986111302347829	-14	n.s	n.s
V_V_WT:V_V_HM	-1.23336193751079	1.27304561453518	34221.3008104996	-0.968827765029556	0.596618249401323	-14	n.s	n.s
V_V_HT:V_V_HM	-1.03073247177501	1.27506117173835	34221.3008104996	-0.808378840655749	0.69782502619028	-14	n.s	n.s
V_V_WT:V_V_HT	-0.193057115550431	1.27203540219002	34221.3008104996	-0.151770237855056	0.987381484765822	-13	n.s	n.s
V_V_WT:V_V_HM	-1.23815150190693	1.27289560272736	34221.3008104996	-0.972704673701452	0.594157102311497	-13	n.s	n.s
V_V_HT:V_V_HM	-1.04509438635652	1.27490098177967	34221.3008104996	-0.819745534196424	0.690760739095891	-13	n.s	n.s
V_V_WT:V_V_HT	-0.183700053799981	1.27191141040202	34221.3008104996	-0.144428340132524	0.98856590853112	-12	n.s	n.s
V_V_WT:V_V_HM	-1.24246519293084	1.27276778487603	34221.3008104996	-0.976191578459738	0.591943929181084	-12	n.s	n.s
V_V_HT:V_V_HM	-1.05876513913086	1.27476469563414	34221.3008104996	-0.830557312072533	0.684018018995024	-12	n.s	n.s
V_V_WT:V_V_HT	-0.174563599226278	1.27181129683405	34221.3008104996	-0.137255896107248	0.989667578600582	-11	n.s	n.s
V_V_WT:V_V_HM	-1.24624510522857	1.27266474080581	34221.3008104996	-0.979240694952771	0.590008975157388	-11	n.s	n.s
V_V_HT:V_V_HM	-1.07168150600231	1.27465508722752	34221.3008104996	-0.840761957286267	0.677634879850723	-11	n.s	n.s
V_V_WT:V_V_HT	-0.165652878583664	1.27173501651077	34221.3008104996	-0.130257385723452	0.990689558479672	-10	n.s	n.s
V_V_WT:V_V_HM	-1.24943414692275	1.27258643547095	34221.3008104996	-0.981806902931797	0.588380755612483	-10	n.s	n.s
V_V_HT:V_V_HM	-1.08378126833908	1.27457214642908	34221.3008104996	-0.850309863882927	0.671647261208796	-10	n.s	n.s
V_V_WT:V_V_HT	-0.156972050720118	1.27168342356165	34221.3008104996	-0.12343642121282	0.991635102203841	-9	n.s	n.s
V_V_WT:V_V_HM	-1.25197936961968	1.27253374844203	34221.3008104996	-0.983847674886801	0.58708611814186	-9	n.s	n.s
V_V_HT:V_V_HM	-1.09500731889955	1.27451681453936	34221.3008104996	-0.859154862774653	0.666088452327297	-9	n.s	n.s
V_V_WT:V_V_HT	-0.148524131592186	1.27165916422465	34221.3008104996	-0.116795550073941	0.992507637498414	-8	n.s	n.s
V_V_WT:V_V_HM	-1.25383323143427	1.27250939158284	34221.3008104996	-0.985323361641096	0.58615008093318	-8	n.s	n.s
V_V_HT:V_V_HM	-1.10530909984209	1.27449195601923	34221.3008104996	-0.867254669299309	0.660988777637365	-8	n.s	n.s
V_V_WT:V_V_HT	-0.140311204862314	1.27166576372204	34221.3008104996	-0.110336543504669	0.993310684177363	-7	n.s	n.s
V_V_WT:V_V_HM	-1.25495304738836	1.27251697131005	34221.3008104996	-0.986197493379114	0.585595662528253	-7	n.s	n.s
V_V_HT:V_V_HM	-1.11464184252607	1.27450136605402	34221.3008104996	-0.874570928061933	0.656375560636727	-7	n.s	n.s
V_V_WT:V_V_HT	-0.132335168675258	1.27170405711271	34221.3008104996	-0.10406129314057	0.994047717769716	-6	n.s	n.s
V_V_WT:V_V_HM	-1.2552971215853	1.27255732239391	34221.3008104996	-0.986436602497295	0.585444013945993	-6	n.s	n.s
V_V_HT:V_V_HM	-1.12296195291002	1.27454589002489	34221.3008104996	-0.881068278277598	0.652273728985764	-6	n.s	n.s
V_V_WT:V_V_HT	-0.124597751898282	1.27177205882056	34221.3008104996	-0.097971763913286	0.99472217231845	-5	n.s	n.s
V_V_WT:V_V_HM	-1.25482498789356	1.27262837406984	34221.3008104996	-0.986010538080849	0.585714235889831	-5	n.s	n.s
V_V_HT:V_V_HM	-1.13022723599526	1.27462328183236	34221.3008104996	-0.886714727484407	0.648705612655253	-5	n.s	n.s
V_V_WT:V_V_HT	-0.117100003339399	1.27186759797258	34221.3008104996	-0.092069334517258	0.995337503028508	-4	n.s	n.s
V_V_WT:V_V_HM	-1.25350109184747	1.2727278581935	34221.3008104996	-0.984893261963067	0.58642288527038	-4	n.s	n.s
V_V_HT:V_V_HM	-1.13640108850805	1.27473107212798	34221.3008104996	-0.8914830063811	0.645690130180775	-4	n.s	n.s
V_V_WT:V_V_HT	-0.109842647915475	1.27198670140483	34221.3008104996	-0.086355185784694	0.995897124848379	-3	n.s	n.s
V_V_WT:V_V_HM	-1.25129247520572	1.27285164952896	34221.3008104996	-0.983062303976098	0.587584324647125	-3	n.s	n.s
V_V_HT:V_V_HM	-1.14144982729026	1.27486481398686	34221.3008104996	-0.895349698859934	0.643243385844987	-3	n.s	n.s
V_V_WT:V_V_HT	-0.102825782971617	1.27212551484559	34221.3008104996	-0.0808299037883056	0.996404436662442	-2	n.s	n.s
V_V_WT:V_V_HM	-1.24817163625231	1.27299574111632	34221.3008104996	-0.980499459611516	0.589210274375717	-2	n.s	n.s
V_V_HT:V_V_HM	-1.14534585328072	1.27502017711411	34221.3008104996	-0.898296257454606	0.641378076560948	-2	n.s	n.s
V_V_WT:V_V_HT	-0.0960493496976795	1.27227777577755	34221.3008104996	-0.0754940088763077	0.996862755521444	-1	n.s	n.s
V_V_WT:V_V_HM	-1.24411244174826	1.27315364926282	34221.3008104996	-0.977189550113309	0.591310583291845	-1	n.s	n.s
V_V_HT:V_V_HM	-1.14806309205059	1.27519020300836	34221.3008104996	-0.900307334029184	0.640104594335005	-1	n.s	n.s
V_V_WT:V_V_HT	-0.0895131544615744	1.27243498571342	34221.3008104996	-0.0703479199067975	0.997275314359256	0	n.s	n.s
V_V_WT:V_V_HM	-1.23909028326874	1.27331659213351	34221.3008104996	-0.973120346443123	0.59389325000649	0	n.s	n.s
V_V_HT:V_V_HM	-1.1495771288072	1.27536549708579	34221.3008104996	-0.901370729750786	0.6394310971987	0	n.s	n.s
V_V_WT:V_V_HT	-0.083216467627885	1.2725895466097	34221.3008104996	-0.0653914436509253	0.997645293077261	1	n.s	n.s
V_V_WT:V_V_HM	-1.23308666394762	1.27347671496155	34221.3008104996	-0.968283636018309	0.596963706776053	1	n.s	n.s
V_V_HT:V_V_HM	-1.14987019631975	1.27553764874461	34221.3008104996	-0.901478837140922	0.639362623344718	1	n.s	n.s
V_V_WT:V_V_HT	-0.0771583077537272	1.27273325937566	34221.3008104996	-0.060624099500297	0.99797577838634	2	n.s	n.s
V_V_WT:V_V_HM	-1.22608621900144	1.2736255490836	34221.3008104996	-0.962674013475654	0.600525535655441	2	n.s	n.s
V_V_HT:V_V_HM	-1.14892791124772	1.27569760318879	34221.3008104996	-0.900627161465081	0.639902041495308	2	n.s	n.s
V_V_WT:V_V_HT	-0.0713372230826828	1.27285962940636	34221.3008104996	-0.0560448469215361	0.998269772297531	3	n.s	n.s
V_V_WT:V_V_HM	-1.21808000007076	1.27375638328509	34221.3008104996	-0.956289613975678	0.60457994007963	3	n.s	n.s
V_V_HT:V_V_HM	-1.14674277698809	1.27583817717651	34221.3008104996	-0.898815223985449	0.641049477871616	3	n.s	n.s
V_V_WT:V_V_HT	-0.0657516444626651	1.27296121314064	34221.3008104996	-0.0516525120984977	0.998530154004222	4	n.s	n.s
V_V_WT:V_V_HM	-1.20906066610956	1.27386153789002	34221.3008104996	-0.949130364758649	0.609126781441425	4	n.s	n.s
V_V_HT:V_V_HM	-1.14330902164694	1.27595117362469	34221.3008104996	-0.896044492360204	0.642803609851834	4	n.s	n.s
V_V_WT:V_V_HT	-0.0603999125411612	1.27302988791637	34221.3008104996	-0.0474457929970685	0.998759677459723	5	n.s	n.s
V_V_WT:V_V_HM	-1.19902254226623	1.27393264333572	34221.3008104996	-0.941197753694942	0.61416464266165	5	n.s	n.s
V_V_HT:V_V_HM	-1.13862262972509	1.27602767920752	34221.3008104996	-0.892318127795032	0.645161791548364	5	n.s	n.s
V_V_WT:V_V_HT	-0.0552799267902131	1.2730613516164	34221.3008104996	-0.043422830109503	0.998960990402477	6	n.s	n.s
V_V_WT:V_V_HM	-1.18796830251289	1.27396526655959	34221.3008104996	-0.932496617997332	0.619689599484087	6	n.s	n.s
V_V_HT:V_V_HM	-1.13268837572267	1.27606296928961	34221.3008104996	-0.887643010558673	0.648118721372243	6	n.s	n.s
V_V_WT:V_V_HT	-0.0503891739412587	1.27305546211893	34221.3008104996	-0.0395812872578142	0.999136620769108	7	n.s	n.s
V_V_WT:V_V_HM	-1.17590899416015	1.27395926031623	34221.3008104996	-0.923035006526237	0.625695208780424	7	n.s	n.s
V_V_HT:V_V_HM	-1.12551982021887	1.27605687911489	34221.3008104996	-0.882029507179618	0.651666526413989	7	n.s	n.s
V_V_WT:V_V_HT	-0.0457250605685964	1.27301208492595	34221.3008104996	-0.035918795359477	0.999288952442995	8	n.s	n.s
V_V_WT:V_V_HM	-1.1628573351625	1.27391449436421	34221.3008104996	-0.91282212448871	0.632173709587306	8	n.s	n.s
V_V_HT:V_V_HM	-1.11713227459389	1.27600927935432	34221.3008104996	-0.875489146253837	0.655796155035399	8	n.s	n.s
V_V_WT:V_V_HT	-0.0412849918826232	1.27293000488687	34221.3008104996	-0.0324330416630349	0.999420225350179	9	n.s	n.s
V_V_WT:V_V_HM	-1.14882604847342	1.27382973636279	34221.3008104996	-0.901867820854697	0.639116239181646	9	n.s	n.s
V_V_HT:V_V_HM	-1.10754105659083	1.2759188894407	34221.3008104996	-0.86803406216231	0.660497635638211	9	n.s	n.s
V_V_WT:V_V_HT	-0.0370663337603503	1.27280810007779	34221.3008104996	-0.029121698516913	0.999532542800931	10	n.s	n.s
V_V_WT:V_V_HM	-1.13382948456825	1.27370385838884	34221.3008104996	-0.890182970790775	0.646512477713765	10	n.s	n.s
V_V_HT:V_V_HM	-1.09676315080789	1.2757845560951	34221.3008104996	-0.859677400520384	0.665759716130134	10	n.s	n.s
V_V_WT:V_V_HT	-0.033066287879457	1.27264875326425	34221.3008104996	-0.0259822577082988	0.99962787993356	11	n.s	n.s
V_V_WT:V_V_HM	-1.11788851973846	1.27353934303152	34221.3008104996	-0.877780907087995	0.654349630775594	11	n.s	n.s
V_V_HT:V_V_HM	-1.08482223185896	1.27560896799704	34221.3008104996	-0.8504347798388	0.671568833007204	11	n.s	n.s
V_V_WT:V_V_HT	-0.0292820145656982	1.27245464590685	34221.3008104996	-0.0230122265338814	0.999708079796941	12	n.s	n.s
V_V_WT:V_V_HM	-1.10102566395545	1.27333898755595	34221.3008104996	-0.864676001218467	0.662613220984711	12	n.s	n.s
V_V_HT:V_V_HM	-1.07174364938977	1.27539516257115	34221.3008104996	-0.840322811973963	0.677909929350786	12	n.s	n.s
V_V_WT:V_V_HT	-0.0257106640544116	1.27222882724018	34221.3008104996	-0.0202091506684259	0.999774857434953	13	n.s	n.s
V_V_WT:V_V_HM	-1.0832649490506	1.27310597443548	34221.3008104996	-0.850883564136082	0.67128704590916	13	n.s	n.s
V_V_HT:V_V_HM	-1.05755428499616	1.27514659999989	34221.3008104996	-0.829358981152639	0.684766410391025	13	n.s	n.s
V_V_WT:V_V_HT	-0.0223493415799751	1.27197909844747	34221.3008104996	-0.0175705258107259	0.999829806477031	14	n.s	n.s
V_V_WT:V_V_HM	-1.06463798181964	1.27284837581148	34221.3008104996	-0.836421683879597	0.680351930052195	14	n.s	n.s
V_V_HT:V_V_HM	-1.04228864023968	1.27487193320098	34221.3008104996	-0.8175634062495	0.69211892538889	14	n.s	n.s
V_V_WT:V_V_HT	-0.0191951448174308	1.27171881632	34221.3008104996	-0.0150938592486791	0.999874401670695	15	n.s	n.s
V_V_WT:V_V_HM	-1.04518521679232	1.27257997653389	34221.3008104996	-0.821312008726616	0.689785173074337	15	n.s	n.s
V_V_HT:V_V_HM	-1.02599007197487	1.27458587450418	34221.3008104996	-0.804959549998144	0.699944831807006	15	n.s	n.s
V_V_WT:V_V_HT	-0.0162452028744227	1.27146518351027	34221.3008104996	-0.0127767579365191	0.999910002095996	16	n.s	n.s
V_V_WT:V_V_HM	-1.02495426122036	1.27231851304363	34221.3008104996	-0.805579932000261	0.699560409701702	16	n.s	n.s
V_V_HT:V_V_HM	-1.00870905834599	1.2743073224698	34221.3008104996	-0.791574403253806	0.708218013054085	16	n.s	n.s
V_V_WT:V_V_HT	-0.0134966541443333	1.27123424125152	34221.3008104996	-0.0106169686957504	0.999937856139332	17	n.s	n.s
V_V_WT:V_V_HM	-1.00399414775218	1.2720805242513	34221.3008104996	-0.789253611396258	0.709648229556419	17	n.s	n.s
V_V_HT:V_V_HM	-0.990497493607847	1.27405390094557	34221.3008104996	-0.777437667961088	0.716909342180668	17	n.s	n.s
V_V_WT:V_V_HT	-0.0109466374618208	1.27103924286917	34221.3008104996	-0.0086123520758576	0.999959107340345	18	n.s	n.s
V_V_WT:V_V_HM	-0.982353906150607	1.27187967730168	34221.3008104996	-0.772363867181754	0.720016280393256	18	n.s	n.s
V_V_HT:V_V_HM	-0.971407268688779	1.27384018014855	34221.3008104996	-0.76258174598912	0.725986672179229	18	n.s	n.s
V_V_WT:V_V_HT	-0.0085922905038025	1.27089027171806	34221.3008104996	-0.00676084371327113	0.999974799623235	19	n.s	n.s
V_V_WT:V_V_HM	-0.960082568595524	1.27172637284546	34221.3008104996	-0.754944293910771	0.730629282943467	19	n.s	n.s
V_V_HT:V_V_HM	-0.95149027809174	1.27367725439233	34221.3008104996	-0.747041901557467	0.735414759112826	19	n.s	n.s
V_V_WT:V_V_HT	-0.00643080100784843	1.27079500743207	34221.3008104996	-0.00506045504604502	0.999985881556903	20	n.s	n.s
V_V_WT:V_V_HM	-0.937230225024237	1.27162853070265	34221.3008104996	-0.737031454072806	0.741449048264604	20	n.s	n.s
V_V_HT:V_V_HM	-0.930799424016371	1.2735735708302	34221.3008104996	-0.730856422695404	0.745155235142769	20	n.s	n.s
V_V_WT:V_V_HT	-0.00445961829439057	1.27076238642729	34221.3008104996	-0.00350940375795088	0.999993209903562	21	n.s	n.s
V_V_WT:V_V_HM	-0.913852200855075	1.27159534841199	34221.3008104996	-0.718665888481206	0.752434069503365	21	n.s	n.s
V_V_HT:V_V_HM	-0.909392582560699	1.27353890466346	34221.3008104996	-0.714067374958606	0.755166287397587	21	n.s	n.s
V_V_WT:V_V_HT	-0.00267646883352057	1.27080197371107	34221.3008104996	-0.00210612580786651	0.999997554437089	22	n.s	n.s
V_V_WT:V_V_HM	-0.890008793838504	1.27163665338596	34221.3008104996	-0.699892372140024	0.76353965748469	22	n.s	n.s
V_V_HT:V_V_HM	-0.887332325004976	1.27358366819773	34221.3008104996	-0.69672087288985	0.765402707670763	22	n.s	n.s
V_V_WT:V_V_HT	-0.00107913652070124	1.27091948972232	34221.3008104996	-0.000849099041621449	0.999999602508937	23	n.s	n.s
V_V_WT:V_V_HM	-0.865761278580919	1.27175830588156	34221.3008104996	-0.680759287811996	0.774718670885762	23	n.s	n.s
V_V_HT:V_V_HM	-0.864682142060275	1.27371404055033	34221.3008104996	-0.678866774277433	0.775816358884326	23	n.s	n.s
V_V_WT:V_V_HT	0.000334592476196605	1.27111557247324	34221.3008104996	0.000263227422779173	0.999999961799152	24	n.s	n.s
V_V_WT:V_V_HM	-0.841170931560256	1.27196092679525	34221.3008104996	-0.661318216495546	0.785922164914358	24	n.s	n.s
V_V_HT:V_V_HM	-0.841505524036464	1.27393061957775	34221.3008104996	-0.660558362523216	0.786356710462662	24	n.s	n.s
V_V_WT:V_V_HT	0.00156693463419444	1.27138573790705	34221.3008104996	0.0012324620195708	0.999999162552365	25	n.s	n.s
V_V_WT:V_V_HM	-0.816299029523265	1.27223985760575	34221.3008104996	-0.641623530848553	0.797100081163889	25	n.s	n.s
V_V_HT:V_V_HM	-0.817865964157448	1.27422838058502	34221.3008104996	-0.641851944768292	0.796971479108441	25	n.s	n.s
V_V_WT:V_V_HT	0.00262010531171697	1.27172054837053	34221.3008104996	0.00206028385329949	0.999997659738649	26	n.s	n.s
V_V_WT:V_V_HM	-0.791206848027954	1.27258533535577	34221.3008104996	-0.621731860368137	0.808202040367074	26	n.s	n.s
V_V_HT:V_V_HM	-0.793826953339675	1.27459686513721	34221.3008104996	-0.62280629668285	0.807607401154657	26	n.s	n.s
V_V_WT:V_V_HT	0.00349631933364236	1.27210598755071	34221.3008104996	0.00274844971084062	0.999995835283598	27	n.s	n.s
V_V_WT:V_V_HM	-0.765955662535887	1.27298288094678	34221.3008104996	-0.601701463546949	0.819178196071329	27	n.s	n.s
V_V_HT:V_V_HM	-0.769451981869565	1.27502059803718	34221.3008104996	-0.603482001039113	0.818211089356365	27	n.s	n.s
V_V_WT:V_V_HT	0.00419779246957575	1.27252404044318	34221.3008104996	0.00329879227123582	0.999994000440308	28	n.s	n.s
V_V_WT:V_V_HM	-0.740606749990341	1.27341389919143	34221.3008104996	-0.581591539452017	0.829980107453155	28	n.s	n.s
V_V_HT:V_V_HM	-0.744804542459867	1.27547973066842	34221.3008104996	-0.583940712307166	0.828729933309829	28	n.s	n.s
V_V_WT:V_V_HT	0.00472665753020962	1.27295434653218	34221.3008104996	0.00371313986482399	0.999992398632878	29	n.s	n.s
V_V_WT:V_V_HM	-0.715221609709232	1.27385738299398	34221.3008104996	-0.561461290139267	0.840561704566872	29	n.s	n.s
V_V_HT:V_V_HM	-0.719948267239431	1.2759518561661	34221.3008104996	-0.564244069053425	0.839113163456275	29	n.s	n.s
V_V_WT:V_V_HT	0.00508463391538072	1.2733784828356	34221.3008104996	0.00399302641274266	0.999991209507716	30	n.s	n.s
V_V_WT:V_V_HM	-0.689862773307148	1.27429432143901	34221.3008104996	-0.541368474849762	0.850880435207968	30	n.s	n.s
V_V_HT:V_V_HM	-0.694947407222521	1.27641669089544	34221.3008104996	-0.544451833150974	0.849313241904817	30	n.s	n.s
V_V_WT:V_V_HT	0.00527295526088167	1.27378131842982	34221.3008104996	0.00413960794100954	0.999990552277902	31	n.s	n.s
V_V_WT:V_V_HM	-0.664593547611879	1.27470909714036	34221.3008104996	-0.521368796302469	0.860897862289957	31	n.s	n.s
V_V_HT:V_V_HM	-0.669866502872743	1.27685756445975	34221.3008104996	-0.524621164895686	0.859286537494348	31	n.s	n.s
V_V_WT:V_V_HT	0.00529238222472728	1.27415126336771	34221.3008104996	0.00415365300563999	0.999990488060064	32	n.s	n.s
V_V_WT:V_V_HM	-0.639477456729139	1.2750897458349	34221.3008104996	-0.501515645324577	0.870579992959564	32	n.s	n.s
V_V_HT:V_V_HM	-0.644769838953891	1.27726170162009	34221.3008104996	-0.504806366726613	0.868993680389045	32	n.s	n.s
V_V_WT:V_V_HT	0.0051432966937881	1.27447946860462	34221.3008104996	0.00403560576728576	0.999991021035428	33	n.s	n.s
V_V_WT:V_V_HM	-0.614577834895435	1.27542713575483	34221.3008104996	-0.481860403990632	0.879897268973172	33	n.s	n.s
V_V_HT:V_V_HM	-0.619721131589209	1.27761935592872	34221.3008104996	-0.485059285235017	0.878399537459115	33	n.s	n.s
V_V_WT:V_V_HT	0.00482594016589388	1.27475732570724	34221.3008104996	0.00378577166694566	0.999992098348726	34	n.s	n.s
V_V_WT:V_V_HM	-0.589957731590637	1.27571239759674	34221.3008104996	-0.462453553561159	0.88882415710333	34	n.s	n.s
V_V_HT:V_V_HM	-0.594783671756538	1.27792108649831	34221.3008104996	-0.465430673333932	0.887472729995954	34	n.s	n.s
V_V_WT:V_V_HT	0.00434030075964742	1.27497828265901	34221.3008104996	0.00340421544325883	0.999993610844888	35	n.s	n.s
V_V_WT:V_V_HM	-0.565679267544915	1.27593879292222	34221.3008104996	-0.443343576261497	0.897339741925055	35	n.s	n.s
V_V_HT:V_V_HM	-0.570019568304609	1.27815974151006	34221.3008104996	-0.445968958176676	0.896186358922472	35	n.s	n.s
V_V_WT:V_V_HT	0.00368625195861583	1.27513625534724	34221.3008104996	0.0028908690684291	0.999995392486768	36	n.s	n.s
V_V_WT:V_V_HM	-0.541803943694831	1.27610008059429	34221.3008104996	-0.424577940189854	0.905427281561718	36	n.s	n.s
V_V_HT:V_V_HM	-0.545490195653443	1.27832872597668	34221.3008104996	-0.426721378131179	0.904517561691025	36	n.s	n.s
V_V_WT:V_V_HT	0.00286347744919624	1.27522740129175	34221.3008104996	0.00224546417862075	0.9999972201433	37	n.s	n.s
V_V_WT:V_V_HM	-0.518391692472647	1.27619234127879	34221.3008104996	-0.406201851950623	0.91307470229188	37	n.s	n.s
V_V_HT:V_V_HM	-0.521255169921815	1.27842393766432	34221.3008104996	-0.407732642173573	0.91244813177546	37	n.s	n.s
V_V_WT:V_V_HT	0.00187158302961521	1.2752485896803	34221.3008104996	0.00146762211286539	0.999998812485317	38	n.s	n.s
V_V_WT:V_V_HM	-0.495501519703907	1.27621240333062	34221.3008104996	-0.38825944522304	0.920273964590629	38	n.s	n.s
V_V_HT:V_V_HM	-0.497373102733533	1.27844209656472	34221.3008104996	-0.389046249392143	0.919963911089368	38	n.s	n.s
V_V_WT:V_V_HT	0.000710048365803573	1.27519991264045	34221.3008104996	0.000556813373938626	0.999999829065379	39	n.s	n.s
V_V_WT:V_V_HM	-0.473189699712989	1.2761604252046	34221.3008104996	-0.370791704841596	0.927021716401819	39	n.s	n.s
V_V_HT:V_V_HM	-0.473899748078765	1.27838348369267	34221.3008104996	-0.370702339418436	0.92705556448146	39	n.s	n.s
V_V_WT:V_V_HT	-0.000621742424776528	1.27508534673954	34221.3008104996	-0.000487608477633562	0.999999868914933	40	n.s	n.s
V_V_WT:V_V_HM	-0.451508928393828	1.27604057376223	34221.3008104996	-0.353835871427361	0.93331917116377	40	n.s	n.s
V_V_HT:V_V_HM	-0.450887185969087	1.27825265714736	34221.3008104996	-0.352737139600648	0.933718521406075	40	n.s	n.s
V_V_WT:V_V_HT	-0.00212442392520984	1.27491244066171	34221.3008104996	-0.00166632927678328	0.999998469152007	41	n.s	n.s
V_V_WT:V_V_HM	-0.430507983009718	1.27586069990451	34221.3008104996	-0.33742553794622	0.939171649113434	41	n.s	n.s
V_V_HT:V_V_HM	-0.428383559084523	1.27805810253074	34221.3008104996	-0.335183164393122	0.939952556337628	41	n.s	n.s
V_V_WT:V_V_HT	-0.00379857219567015	1.2746918677748	34221.3008104996	-0.00297999249206886	0.999995104015625	42	n.s	n.s
V_V_WT:V_V_HM	-0.410231412691978	1.27563187444207	34221.3008104996	-0.321590751149428	0.944588094671147	42	n.s	n.s
V_V_HT:V_V_HM	-0.406432840496301	1.27781173363046	34221.3008104996	-0.318069422747874	0.94576134634055	42	n.s	n.s
V_V_WT:V_V_HT	-0.00564461401489424	1.27443686681788	34221.3008104996	-0.00442910446320359	0.999989184658548	43	n.s	n.s
V_V_WT:V_V_HM	-0.390719271815009	1.27536780832925	34221.3008104996	-0.306358110392372	0.949580583645199	43	n.s	n.s
V_V_HT:V_V_HM	-0.385074657800111	1.27752826930778	34221.3008104996	-0.301421633517951	0.951152016182954	43	n.s	n.s
V_V_WT:V_V_HT	-0.00766274396034206	1.27416259602057	34221.3008104996	-0.00601394514661951	0.999980059992531	44	n.s	n.s
V_V_WT:V_V_HM	-0.372006894603459	1.27508418351502	34221.3008104996	-0.291750850189318	0.954163834370173	44	n.s	n.s
V_V_HT:V_V_HM	-0.364344150643134	1.27722451485497	34221.3008104996	-0.285262415813014	0.956134690672616	44	n.s	n.s
V_V_WT:V_V_HT	-0.00985283097271861	1.2738854290659	34221.3008104996	-0.00773447183546434	0.999967018920787	45	n.s	n.s
V_V_WT:V_V_HM	-0.354124705666081	1.27479792388307	34221.3008104996	-0.27778889424875	0.958354734155039	45	n.s	n.s
V_V_HT:V_V_HM	-0.344271874693391	1.27691857950136	34221.3008104996	-0.269611453870324	0.960722059664101	45	n.s	n.s
V_V_WT:V_V_HT	-0.0122143238715253	1.27362222232847	34221.3008104996	-0.00959022515263179	0.999949294243547	46	n.s	n.s
V_V_WT:V_V_HM	-0.337098072227057	1.2745264368047	34221.3008104996	-0.264488881903602	0.962171886591551	46	n.s	n.s
V_V_HT:V_V_HM	-0.324883748355511	1.27662906291896	34221.3008104996	-0.254485627651839	0.964928962557839	46	n.s	n.s
V_V_WT:V_V_HT	-0.0147461615039468	1.27338958187905	34221.3008104996	-0.0115802435592311	0.999926068423948	47	n.s	n.s
V_V_WT:V_V_HM	-0.320947205079115	1.27428685487223	34221.3008104996	-0.251864173166327	0.965635183193799	47	n.s	n.s
V_V_HT:V_V_HM	-0.306201043575193	1.27637424254392	34221.3008104996	-0.239899109030051	0.968771995049647	47	n.s	n.s
V_V_WT:V_V_HT	-0.0174467931692739	1.27320247752039	34221.3008104996	-0.0137030782434952	0.99989647997283	48	n.s	n.s
V_V_WT:V_V_HM	-0.305687962157116	1.27409460715768	34221.3008104996	-0.239925638519939	0.96876519774405	48	n.s	n.s
V_V_HT:V_V_HM	-0.288241168987774	1.27617055156055	34221.3008104996	-0.225864143813145	0.972268965780408	48	n.s	n.s
V_V_WT:V_V_HT	-0.0203144348642077	1.27307163735897	34221.3008104996	-0.0159570241517208	0.999859626915737	49	n.s	n.s
V_V_WT:V_V_HM	-0.291334458554907	1.27396073841014	34221.3008104996	-0.228684016525096	0.971582279392911	49	n.s	n.s
V_V_HT:V_V_HM	-0.271020023690703	1.27602973252846	34221.3008104996	-0.212393188639637	0.97543812053634	49	n.s	n.s
V_V_WT:V_V_HT	-0.0233466342833459	1.27300529664302	34221.3008104996	-0.018339777803684	0.999814579256337	50	n.s	n.s
V_V_WT:V_V_HM	-0.27789644881296	1.2738937055972	34221.3008104996	-0.218147281513322	0.974106992551657	50	n.s	n.s
V_V_HT:V_V_HM	-0.254549814529618	1.27596073896283	34221.3008104996	-0.199496588536516	0.97829850781372	50	n.s	n.s
V_V_WT:V_V_HT	-0.0265400674826637	1.27300967662681	34221.3008104996	-0.020848284164649	0.999760393300793	51	n.s	n.s
V_V_WT:V_V_HM	-0.265378505657125	1.2738998702984	34221.3008104996	-0.208319752473922	0.97636001506472	51	n.s	n.s
V_V_HT:V_V_HM	-0.238838438174483	1.27597025708394	34221.3008104996	-0.187181822498211	0.980869849054305	51	n.s	n.s
V_V_WT:V_V_HT	-0.0298906314839087	1.27308813665367	34221.3008104996	-0.0234788390711711	0.999696123236271	52	n.s	n.s
V_V_WT:V_V_HM	-0.253780939169793	1.27398262808128	34221.3008104996	-0.199202825514196	0.978361671285098	52	n.s	n.s
V_V_HT:V_V_HM	-0.223890307685885	1.27606178451816	34221.3008104996	-0.175454128007152	0.983172109454547	52	n.s	n.s
V_V_WT:V_V_HT	-0.0333938797646809	1.27323899132156	34221.3008104996	-0.0262275032356807	0.999620823274559	53	n.s	n.s
V_V_WT:V_V_HM	-0.24310240072473	1.27414016599398	34221.3008104996	-0.190797219342882	0.980131236412283	53	n.s	n.s
V_V_HT:V_V_HM	-0.209708520960028	1.27623325573806	34221.3008104996	-0.164318332888726	0.985224923928135	53	n.s	n.s
V_V_WT:V_V_HT	-0.0370446386548053	1.2734570798484	34221.3008104996	-0.0290898211184434	0.999533565382989	54	n.s	n.s
V_V_WT:V_V_HM	-0.23333833072455	1.27436707957899	34221.3008104996	-0.183101348476169	0.981687155103241	54	n.s	n.s
V_V_HT:V_V_HM	-0.196293692069801	1.27647876263742	34221.3008104996	-0.153777483664691	0.987047705696755	54	n.s	n.s
V_V_WT:V_V_HT	-0.040837350068827	1.27373257285059	34221.3008104996	-0.0320611649095491	0.999433440728076	55	n.s	n.s
V_V_WT:V_V_HM	-0.224482625955389	1.27465314958122	34221.3008104996	-0.176112714293407	0.983046628882782	55	n.s	n.s
V_V_HT:V_V_HM	-0.183645275886562	1.2767872640031	34221.3008104996	-0.143833887652341	0.988659299237348	55	n.s	n.s
V_V_WT:V_V_HT	-0.044765653512556	1.27405294082796	34221.3008104996	-0.0351364155114815	0.999319580522614	56	n.s	n.s
V_V_WT:V_V_HM	-0.21652623087784	1.27498537193646	34221.3008104996	-0.169826443223405	0.984225817108204	56	n.s	n.s
V_V_HT:V_V_HM	-0.171760577365255	1.27714474892973	34221.3008104996	-0.134487948612867	0.990078041421998	56	n.s	n.s
V_V_WT:V_V_HT	-0.0488227771563956	1.27440198231091	34221.3008104996	-0.038310343073905	0.999191154093174	57	n.s	n.s
V_V_WT:V_V_HM	-0.209458699227923	1.27534696299178	34221.3008104996	-0.164236639366407	0.98523950184628	57	n.s	n.s
V_V_HT:V_V_HM	-0.160635922071549	1.27753319042245	34221.3008104996	-0.125739137954162	0.991321476656682	57	n.s	n.s
V_V_WT:V_V_HT	-0.0530008828528032	1.27476296242675	34221.3008104996	-0.0415770495495933	0.999047402217699	58	n.s	n.s
V_V_WT:V_V_HM	-0.203266347874674	1.27572059522707	34221.3008104996	-0.159334535034682	0.98610138183777	58	n.s	n.s
V_V_HT:V_V_HM	-0.150265465021889	1.2779339921993	34221.3008104996	-0.117584684294441	0.99240644015134	58	n.s	n.s
V_V_WT:V_V_HT	-0.0572910630631647	1.27511942284492	34221.3008104996	-0.0449299587448387	0.998887655563413	59	n.s	n.s
V_V_WT:V_V_HM	-0.197932405695077	1.2760892362934	34221.3008104996	-0.155108592773654	0.986824004710132	59	n.s	n.s
V_V_HT:V_V_HM	-0.140641342631888	1.27832888991023	34221.3008104996	-0.110019685655203	0.993348920114927	59	n.s	n.s
V_V_WT:V_V_HT	-0.0616841950279898	1.27545250197926	34221.3008104996	-0.0483625967507748	0.99871131181843	60	n.s	n.s
V_V_WT:V_V_HM	-0.193439490188496	1.27643339446697	34221.3008104996	-0.151546873520397	0.987418363192154	60	n.s	n.s
V_V_HT:V_V_HM	-0.131755295160502	1.27869703226396	34221.3008104996	-0.103038711935717	0.994163782850001	60	n.s	n.s
V_V_WT:V_V_HT	-0.066170943817486	1.27574163955372	34221.3008104996	-0.0518686086319437	0.998517838814454	61	n.s	n.s
V_V_WT:V_V_HM	-0.18976976204592	1.27673184777484	34221.3008104996	-0.148637133456537	0.987893935898637	61	n.s	n.s
V_V_HT:V_V_HM	-0.123598818228409	1.27901576291706	34221.3008104996	-0.096635883475366	0.994864750736254	61	n.s	n.s
V_V_WT:V_V_HT	-0.0707409288040672	1.27596899580189	34221.3008104996	-0.0554409464781781	0.998306827220042	62	n.s	n.s
V_V_WT:V_V_HM	-0.186903155229508	1.27696619780657	34221.3008104996	-0.146364998189106	0.988259043376232	62	n.s	n.s
V_V_HT:V_V_HM	-0.116162226425438	1.27926546727104	34221.3008104996	-0.090803847518246	0.995464502288958	62	n.s	n.s
V_V_WT:V_V_HT	-0.0753825450406644	1.27612125652673	34221.3008104996	-0.0590716161611759	0.998078025717425	63	n.s	n.s
V_V_WT:V_V_HM	-0.184817189817267	1.2771227309136	34221.3008104996	-0.144713726679233	0.988520939562102	63	n.s	n.s
V_V_HT:V_V_HM	-0.109434644776613	1.27943155561773	34221.3008104996	-0.0855338015512489	0.995974646495831	63	n.s	n.s
V_V_WT:V_V_HT	-0.0800830133520094	1.27619031128394	34221.3008104996	-0.0627516230486345	0.997831368665067	64	n.s	n.s
V_V_WT:V_V_HM	-0.183487302634923	1.27719311731095	34221.3008104996	-0.143664493762105	0.988685842754478	64	n.s	n.s
V_V_HT:V_V_HM	-0.103404289282928	1.27950520785245	34221.3008104996	-0.0808158408799946	0.996405685408446	64	n.s	n.s
V_V_WT:V_V_HT	-0.0848284477479773	1.27617363130547	34221.3008104996	-0.0664709297129118	0.997567004244166	65	n.s	n.s
V_V_WT:V_V_HM	-0.182887176508693	1.277174799167	34221.3008104996	-0.143196668637665	0.988758990792292	65	n.s	n.s
V_V_HT:V_V_HM	-0.0980587287606838	1.27948378423234	34221.3008104996	-0.0766392899770253	0.996767002822902	65	n.s	n.s
V_V_WT:V_V_HT	-0.089603936027558	1.27607433756357	34221.3008104996	-0.0702184295929345	0.997285322135483	66	n.s	n.s
V_V_WT:V_V_HM	-0.182989070750573	1.27707105787538	34221.3008104996	-0.143288088491337	0.98874471492654	66	n.s	n.s
V_V_HT:V_V_HM	-0.093385134723043	1.27937089195095	34221.3008104996	-0.0729930118862072	0.997066873908146	66	n.s	n.s
V_V_WT:V_V_HT	-0.0943937705700826	1.27590006195506	34221.3008104996	-0.0739821036025685	0.996986966305538	67	n.s	n.s
V_V_WT:V_V_HM	-0.183764274204549	1.27688983754094	34221.3008104996	-0.143915527245832	0.988646495643275	67	n.s	n.s
V_V_HT:V_V_HM	-0.0893705036344699	1.27917512768028	34221.3008104996	-0.0698657296413658	0.997312487874251	67	n.s	n.s
V_V_WT:V_V_HT	-0.0991819721267291	1.27565981766515	34221.3008104996	-0.07774954635497	0.996672811234805	68	n.s	n.s
V_V_WT:V_V_HM	-0.185183814925772	1.27664051903761	34221.3008104996	-0.145055567455568	0.988466960854763	68	n.s	n.s
V_V_HT:V_V_HM	-0.0860018427990141	1.27890664259782	34221.3008104996	-0.0672463805679515	0.997509978084813	68	n.s	n.s
V_V_WT:V_V_HT	-0.103951997287936	1.27536626325251	34221.3008104996	-0.0815075639705509	0.996344006761776	69	n.s	n.s
V_V_WT:V_V_HM	-0.187218380341712	1.27633624516384	34221.3008104996	-0.146684215112671	0.988208080089898	69	n.s	n.s
V_V_HT:V_V_HM	-0.0832663830537896	1.27857960286584	34221.3008104996	-0.0651241290469162	0.997664482781977	69	n.s	n.s
V_V_WT:V_V_HT	-0.108686808554843	1.27503512470638	34221.3008104996	-0.0852422074096758	0.996001990195257	70	n.s	n.s
V_V_WT:V_V_HM	-0.189838468135186	1.27599331989378	34221.3008104996	-0.148777007822414	0.98787128031464	70	n.s	n.s
V_V_HT:V_V_HM	-0.0811516595803496	1.27821154092997	34221.3008104996	-0.063488442234927	0.997780199586653	70	n.s	n.s
V_V_WT:V_V_HT	-0.113369228773596	1.2746818867472	34221.3008104996	-0.088939232566407	0.995648453720635	71	n.s	n.s
V_V_WT:V_V_HM	-0.193014610146477	1.27562779830668	34221.3008104996	-0.151309504545677	0.98745749583348	71	n.s	n.s
V_V_HT:V_V_HM	-0.0796453813728704	1.27781972513173	34221.3008104996	-0.0623291218678436	0.99786044137002	71	n.s	n.s
V_V_WT:V_V_HT	-0.117981888818068	1.27432375450039	34221.3008104996	-0.0925839202176091	0.995285363297905	72	n.s	n.s
V_V_WT:V_V_HM	-0.196717708522932	1.27525749849921	34221.3008104996	-0.154257245108882	0.986967295207033	72	n.s	n.s
V_V_HT:V_V_HM	-0.0787358197048391	1.27742328368945	34221.3008104996	-0.0616364369666368	0.99790768252996	72	n.s	n.s
V_V_WT:V_V_HT	-0.12250732436069	1.27397976392324	34221.3008104996	-0.0961611226723311	0.994914955374517	73	n.s	n.s
V_V_WT:V_V_HM	-0.200919301644113	1.27490210851541	34221.3008104996	-0.157595865833243	0.986400975809757	73	n.s	n.s
V_V_HT:V_V_HM	-0.0784119772834444	1.27704330592544	34221.3008104996	-0.061401188917882	0.997923606876196	73	n.s	n.s
V_V_WT:V_V_HT	-0.126928104799756	1.27366908962662	34221.3008104996	-0.0996554802448453	0.994539711114431	74	n.s	n.s
V_V_WT:V_V_HM	-0.20559162389533	1.27458143962275	34221.3008104996	-0.161301284879985	0.98575863706642	74	n.s	n.s
V_V_HT:V_V_HM	-0.0786635190955849	1.27670097749372	34221.3008104996	-0.0616146775809702	0.997909158005303	74	n.s	n.s
V_V_WT:V_V_HT	-0.13122681385811	1.27340692904974	34221.3008104996	-0.103051751065966	0.994162310010574	75	n.s	n.s
V_V_WT:V_V_HM	-0.210707056092033	1.27431118921511	34221.3008104996	-0.165349765328369	0.985040263729513	75	n.s	n.s
V_V_HT:V_V_HM	-0.0794802422339558	1.27641307780902	34221.3008104996	-0.0622684330141653	0.997864601364901	75	n.s	n.s
V_V_WT:V_V_HT	-0.135386034858278	1.27320313008983	34221.3008104996	-0.106334984307435	0.993785591870366	76	n.s	n.s
V_V_WT:V_V_HM	-0.216237979737997	1.27410152642212	34221.3008104996	-0.169718013245952	0.984245792855914	76	n.s	n.s
V_V_HT:V_V_HM	-0.0808519448797682	1.27619047390891	34221.3008104996	-0.0633541360265152	0.99778957092121	76	n.s	n.s
V_V_WT:V_V_HT	-0.139388488347365	1.27306273435966	34221.3008104996	-0.109490667337361	0.993412516157423	77	n.s	n.s
V_V_WT:V_V_HM	-0.222157045387803	1.27395764893271	34221.3008104996	-0.174383383602996	0.98337514926429	77	n.s	n.s
V_V_HT:V_V_HM	-0.0827685570404952	1.27603870736523	34221.3008104996	-0.0648636726791744	0.997683104903001	77	n.s	n.s
V_V_WT:V_V_HT	-0.143217446986235	1.27298835410539	34221.3008104996	-0.112504915323347	0.993046111508499	78	n.s	n.s
V_V_WT:V_V_HM	-0.228437991799552	1.27388222655534	34221.3008104996	-0.179324263293368	0.982428231778205	78	n.s	n.s
V_V_HT:V_V_HM	-0.0852205448133105	1.27596058430987	34221.3008104996	-0.0667893239503192	0.997543669371427	78	n.s	n.s
V_V_WT:V_V_HT	-0.146856522459579	1.27297861066349	34221.3008104996	-0.11536448549048	0.992689442719592	79	n.s	n.s
V_V_WT:V_V_HM	-0.235055139656453	1.27387379739792	34221.3008104996	-0.184519958049681	0.981404977192349	79	n.s	n.s
V_V_HT:V_V_HM	-0.0881986171968805	1.27595447793583	34221.3008104996	-0.0691236393790188	0.997369201029662	79	n.s	n.s
V_V_WT:V_V_HT	-0.15029036421685	1.27303078724621	34221.3008104996	-0.118057132413863	0.992345533038633	80	n.s	n.s
V_V_WT:V_V_HM	-0.241984388396084	1.27392949850147	34221.3008104996	-0.189951161881981	0.98030529881853	80	n.s	n.s
V_V_HT:V_V_HM	-0.0916940241792403	1.27601722923968	34221.3008104996	-0.0718595502302715	0.997157130324086	80	n.s	n.s
V_V_WT:V_V_HT	-0.15350475583902	1.27314110450653	34221.3008104996	-0.120571675280658	0.992017318639766	81	n.s	n.s
V_V_WT:V_V_HM	-0.249203255410876	1.27404535355928	34221.3008104996	-0.195599987641477	0.979129092723223	81	n.s	n.s
V_V_HT:V_V_HM	-0.095698499571867	1.27614445999387	34221.3008104996	-0.0749903342230758	0.9969044123517	81	n.s	n.s
V_V_WT:V_V_HT	-0.156486004888436	1.27330249342327	34221.3008104996	-0.122897744798821	0.991707646505414	82	n.s	n.s
V_V_WT:V_V_HM	-0.256689933816688	1.27421398686018	34221.3008104996	-0.201449628134441	0.977876314005146	82	n.s	n.s
V_V_HT:V_V_HM	-0.100203928928252	1.27632815581616	34221.3008104996	-0.0785095341441996	0.996607559836379	82	n.s	n.s
V_V_WT:V_V_HT	-0.159221910936925	1.2735074654695	34221.3008104996	-0.125026287834304	0.991419174213739	83	n.s	n.s
V_V_WT:V_V_HM	-0.264424349074552	1.27442758096128	34221.3008104996	-0.207484797900482	0.976546883133526	83	n.s	n.s
V_V_HT:V_V_HM	-0.105202438137589	1.27655981412899	34221.3008104996	-0.082410896045141	0.996262674039695	83	n.s	n.s
V_V_WT:V_V_HT	-0.16170219388216	1.2737493703954	34221.3008104996	-0.126949773354521	0.991154306439213	84	n.s	n.s
V_V_WT:V_V_HM	-0.272388521292832	1.2746791768472	34221.3008104996	-0.21369182633591	0.975140649105308	84	n.s	n.s
V_V_HT:V_V_HM	-0.110686327410683	1.27683183526176	34221.3008104996	-0.0866882578847911	0.995865480365854	84	n.s	n.s
V_V_WT:V_V_HT	-0.163918281817367	1.27402182314535	34221.3008104996	-0.128662067508921	0.990915179228744	85	n.s	n.s
V_V_WT:V_V_HM	-0.28056622205596	1.27496208954532	34221.3008104996	-0.220058482018093	0.973657405847924	85	n.s	n.s
V_V_HT:V_V_HM	-0.116647940238586	1.277136911632	34221.3008104996	-0.0913355014455942	0.995411359722513	85	n.s	n.s
V_V_WT:V_V_HT	-0.165861948600302	1.27431533033767	34221.3008104996	-0.130157696962142	0.990703737057436	86	n.s	n.s
V_V_WT:V_V_HM	-0.288941570484887	1.27526643945224	34221.3008104996	-0.226573492053155	0.972096983728568	86	n.s	n.s
V_V_HT:V_V_HM	-0.123079621884578	1.27746434987831	34221.3008104996	-0.0963468153896447	0.994895348022584	86	n.s	n.s
V_V_WT:V_V_HT	-0.167524969357618	1.27461656439666	34221.3008104996	-0.131431658772547	0.990521741936355	87	n.s	n.s
V_V_WT:V_V_HM	-0.297498689268274	1.27557840785254	34221.3008104996	-0.233226501355662	0.970459245861256	87	n.s	n.s
V_V_HT:V_V_HM	-0.129973719910645	1.27779928497394	34221.3008104996	-0.101716851338898	0.9943121382043	87	n.s	n.s
V_V_WT:V_V_HT	-0.168899119221656	1.27490872892287	34221.3008104996	-0.132479380986241	0.990370764021459	88	n.s	n.s
V_V_WT:V_V_HM	-0.306221698817382	1.27588061620042	34221.3008104996	-0.240008112772581	0.968744061947245	88	n.s	n.s
V_V_HT:V_V_HM	-0.137322579595747	1.27812308909437	34221.3008104996	-0.10744080970562	0.993656083072909	88	n.s	n.s
V_V_WT:V_V_HT	-0.169976617093859	1.27517308618782	34221.3008104996	-0.133296898228938	0.990252142555192	89	n.s	n.s
V_V_WT:V_V_HM	-0.315095028775914	1.27615370284911	34221.3008104996	-0.24690993574868	0.966951275292976	89	n.s	n.s
V_V_HT:V_V_HM	-0.145118411682063	1.27841505486805	34221.3008104996	-0.113514316910982	0.992921218306949	89	n.s	n.s
V_V_WT:V_V_HT	-0.170751463002144	1.27539252677541	34221.3008104996	-0.133881498767957	0.9901668785656	90	n.s	n.s
V_V_WT:V_V_HM	-0.324104341745553	1.27638000347996	34221.3008104996	-0.253924646940491	0.965080662001622	90	n.s	n.s
V_V_HT:V_V_HM	-0.153352878743434	1.27865631634392	34221.3008104996	-0.119932836355838	0.992101349045749	90	n.s	n.s
V_V_WT:V_V_HT	-0.171218565557638	1.2755504943019	34221.3008104996	-0.134231115367443	0.99011571223866	91	n.s	n.s
V_V_WT:V_V_HM	-0.333235885599919	1.27654244705939	34221.3008104996	-0.261045675658926	0.963131989355807	91	n.s	n.s
V_V_HT:V_V_HM	-0.162017320042295	1.2788286814562	34221.3008104996	-0.126691966165325	0.991190037514536	91	n.s	n.s
V_V_WT:V_V_HT	-0.171375159675243	1.27563456059574	34221.3008104996	-0.134345027148847	0.990099013024753	92	n.s	n.s
V_V_WT:V_V_HM	-0.342477266618324	1.27662824080577	34221.3008104996	-0.268267030033867	0.96110504560679	92	n.s	n.s
V_V_HT:V_V_HM	-0.171102106943074	1.2789185556888	34221.3008104996	-0.133786554415048	0.990180751074176	92	n.s	n.s
V_V_WT:V_V_HT	-0.171221287176557	1.27563795067322	34221.3008104996	-0.134224046161527	0.990116748111061	93	n.s	n.s
V_V_WT:V_V_HM	-0.351817632114937	1.27663044189806	34221.3008104996	-0.275582988285837	0.958999715094117	93	n.s	n.s
V_V_HT:V_V_HM	-0.180596344938373	1.27891861556409	34221.3008104996	-0.141210193315325	0.989066993808623	93	n.s	n.s
V_V_WT:V_V_HT	-0.170759803246483	1.27555981057782	34221.3008104996	-0.133870479322432	0.990168489133517	94	n.s	n.s
V_V_WT:V_V_HM	-0.361247550981275	1.27654823230406	34221.3008104996	-0.282987780515941	0.956816068364609	94	n.s	n.s
V_V_HT:V_V_HM	-0.190487747734764	1.27882809922007	34221.3008104996	-0.1489549282276	0.987842432342555	94	n.s	n.s
V_V_WT:V_V_HT	-0.169996356406958	1.27540514160644	34221.3008104996	-0.133288122229803	0.990253419748211	95	n.s	n.s
V_V_WT:V_V_HM	-0.370758885078857	1.27638684800735	34221.3008104996	-0.290475325452995	0.954554448412455	95	n.s	n.s
V_V_HT:V_V_HM	-0.200762528671873	1.27865272586634	34221.3008104996	-0.157010988684084	0.986501038852929	95	n.s	n.s
V_V_WT:V_V_HT	-0.168939348290149	1.27518441315865	34221.3008104996	-0.132482287696478	0.990370343526245	96	n.s	n.s
V_V_WT:V_V_HM	-0.380344663103315	1.27615717543302	34221.3008104996	-0.298039042858696	0.95221554399542	96	n.s	n.s
V_V_HT:V_V_HM	-0.211405314813177	1.27840425806478	34221.3008104996	-0.165366560287587	0.985037247610385	96	n.s	n.s
V_V_WT:V_V_HT	-0.167599433784201	1.27491201458223	34221.3008104996	-0.131459608088422	0.990517729672159	97	n.s	n.s
V_V_WT:V_V_HM	-0.389998799781125	1.2758741513511	34221.3008104996	-0.305671840258017	0.949800414672324	97	n.s	n.s
V_V_HT:V_V_HM	-0.222399365996921	1.27809879023947	34221.3008104996	-0.174007962213353	0.983446054179058	97	n.s	n.s
V_V_WT:V_V_HT	-0.165988131812494	1.27460286354821	34221.3008104996	-0.130227333202767	0.990693833924478	98	n.s	n.s
V_V_WT:V_V_HM	-0.399715506698328	1.27555326538867	34221.3008104996	-0.313366377982289	0.947310424659902	98	n.s	n.s
V_V_HT:V_V_HM	-0.233727374885845	1.27775302174679	34221.3008104996	-0.182920619953863	0.981722953550117	98	n.s	n.s
V_V_WT:V_V_HT	-0.164119018130709	1.27427429640728	34221.3008104996	-0.128794105471192	0.990896609101508	99	n.s	n.s
V_V_WT:V_V_HM	-0.409489620042159	1.27521249849471	34221.3008104996	-0.321114810688829	0.944747339476748	99	n.s	n.s
V_V_HT:V_V_HM	-0.245370601911468	1.27738630284141	34221.3008104996	-0.192088017043605	0.97986424616685	99	n.s	n.s
V_V_WT:V_V_HT	-0.162007657610449	1.27394522748289	34221.3008104996	-0.1271700337781	0.991123722692607	100	n.s	n.s
V_V_WT:V_V_HM	-0.419316532878916	1.27487145024653	34221.3008104996	-0.328908873751806	0.942113314976331	100	n.s	n.s
V_V_HT:V_V_HM	-0.257308875268457	1.27701969424321	34221.3008104996	-0.201491704809568	0.977867174947284	100	n.s	n.s
V_V_WT:V_V_HT	-0.159670346896704	1.27363280367518	34221.3008104996	-0.125366076027534	0.991372673621548	101	n.s	n.s
V_V_WT:V_V_HM	-0.429191809855553	1.27454789038403	34221.3008104996	-0.336740434073634	0.939410719656117	101	n.s	n.s
V_V_HT:V_V_HM	-0.269521462958807	1.27667229465033	34221.3008104996	-0.211112486805101	0.975729796351755	101	n.s	n.s
V_V_WT:V_V_HT	-0.157125046914739	1.2733541205146	34221.3008104996	-0.1233946192841	0.991640742891131	102	n.s	n.s
V_V_WT:V_V_HM	-0.439111332690985	1.27425951666676	34221.3008104996	-0.344601179702879	0.936642238710238	102	n.s	n.s
V_V_HT:V_V_HM	-0.28198628577627	1.27636309236961	34221.3008104996	-0.220929520339508	0.973451273659408	102	n.s	n.s
V_V_WT:V_V_HT	-0.154391283803481	1.27312547484096	34221.3008104996	-0.121269495312524	0.991925028215815	103	n.s	n.s
V_V_WT:V_V_HM	-0.449071239003992	1.2740231799801	34221.3008104996	-0.352482785290458	0.93381081766665	103	n.s	n.s
V_V_HT:V_V_HM	-0.294679955200486	1.27611013154868	34221.3008104996	-0.230920473018159	0.971031959545259	103	n.s	n.s
V_V_WT:V_V_HT	-0.151489125548611	1.2729593085805	34221.3008104996	-0.119005473723696	0.99222254901437	104	n.s	n.s
V_V_WT:V_V_HM	-0.459067732823449	1.27385173725032	34221.3008104996	-0.360377679285009	0.930919375538059	104	n.s	n.s
V_V_HT:V_V_HM	-0.307578607274841	1.27592716638495	34221.3008104996	-0.241062825040629	0.968473169999757	104	n.s	n.s
V_V_WT:V_V_HT	-0.148439772460055	1.27286607364515	34221.3008104996	-0.116618531622076	0.992530245915335	105	n.s	n.s
V_V_WT:V_V_HM	-0.469097074066113	1.27375596462812	34221.3008104996	-0.368278608377757	0.927970938256103	105	n.s	n.s
V_V_HT:V_V_HM	-0.32065730160609	1.27582568143689	34221.3008104996	-0.251333161161132	0.965777410312352	105	n.s	n.s
V_V_WT:V_V_HT	-0.145265435337752	1.27285383237675	34221.3008104996	-0.114125779129332	0.992845027338257	106	n.s	n.s
V_V_WT:V_V_HM	-0.479155541099594	1.27374414483307	34221.3008104996	-0.376178797793327	0.924968561445978	106	n.s	n.s
V_V_HT:V_V_HM	-0.333890105761817	1.27581445034449	34221.3008104996	-0.261707418090195	0.962948371255124	106	n.s	n.s
V_V_WT:V_V_HT	-0.141988519357053	1.27292478383412	34221.3008104996	-0.111545097683915	0.993163849489109	107	n.s	n.s
V_V_WT:V_V_HM	-0.489239409735355	1.27381849604823	34221.3008104996	-0.384073093029442	0.92191486344611	107	n.s	n.s
V_V_HT:V_V_HM	-0.347250890378298	1.27589575009897	34221.3008104996	-0.272162432041461	0.959990527555186	107	n.s	n.s
V_V_WT:V_V_HT	-0.138631430951701	1.27307433412571	34221.3008104996	-0.108895001050278	0.993483762279123	108	n.s	n.s
V_V_WT:V_V_HM	-0.499344957913337	1.27397421698029	34221.3008104996	-0.39195844881142	0.918811771781559	108	n.s	n.s
V_V_HT:V_V_HM	-0.360713526961675	1.27606435006042	34221.3008104996	-0.282676596164288	0.956908898763289	108	n.s	n.s
V_V_WT:V_V_HT	-0.135216575621847	1.27329124213768	34221.3008104996	-0.106194538332673	0.993801945526553	109	n.s	n.s
V_V_WT:V_V_HM	-0.509468464016564	1.2741996392969	34221.3008104996	-0.399834098444484	0.91566038097355	109	n.s	n.s
V_V_HT:V_V_HM	-0.374251888394767	1.27630767834434	34221.3008104996	-0.293230147201069	0.953708877248588	109	n.s	n.s
V_V_WT:V_V_HT	-0.131766358241155	1.27355806352196	34221.3008104996	-0.103463172991706	0.994115743125952	110	n.s	n.s
V_V_WT:V_V_HM	-0.519606203951	1.27447668873293	34221.3008104996	-0.407701614744782	0.912460850758948	110	n.s	n.s
V_V_HT:V_V_HM	-0.387839845709834	1.27660631930247	34221.3008104996	-0.303805362581745	0.950396062157274	110	n.s	n.s
V_V_WT:V_V_HT	-0.128303109902529	1.27385277573307	34221.3008104996	-0.10072051680281	0.994422707541275	111	n.s	n.s
V_V_WT:V_V_HM	-0.529754406455815	1.27478256311762	34221.3008104996	-0.415564521968548	0.909212491793576	111	n.s	n.s
V_V_HT:V_V_HM	-0.401451296553255	1.27693580610286	34221.3008104996	-0.314386435586345	0.946976184015445	111	n.s	n.s
V_V_WT:V_V_HT	-0.124848739024909	1.27415339870802	34221.3008104996	-0.0979856421930864	0.994720680926035	112	n.s	n.s
V_V_WT:V_V_HM	-0.539909045828004	1.27509449528563	34221.3008104996	-0.423426693334648	0.905914382292902	112	n.s	n.s
V_V_HT:V_V_HM	-0.415060306803134	1.27727169280216	34221.3008104996	-0.324958510504956	0.943455319175752	112	n.s	n.s
V_V_WT:V_V_HT	-0.121424427311197	1.27444019542425	34221.3008104996	-0.09527667735776	0.995007830379075	113	n.s	n.s
V_V_WT:V_V_HM	-0.550065787041646	1.27539202817587	34221.3008104996	-0.431291536162712	0.902565709282895	113	n.s	n.s
V_V_HT:V_V_HM	-0.42864135973042	1.27759198957037	34221.3008104996	-0.335507238014669	0.939839979146468	113	n.s	n.s
V_V_WT:V_V_HT	-0.118050563790668	1.27469589715319	34221.3008104996	-0.0926107662653605	0.995282635256734	114	n.s	n.s
V_V_WT:V_V_HM	-0.560220032330093	1.27565725604304	34221.3008104996	-0.439161874928567	0.899165836748336	114	n.s	n.s
V_V_HT:V_V_HM	-0.442169468539404	1.27787743612657	34221.3008104996	-0.346018683825958	0.93613709807567	114	n.s	n.s
V_V_WT:V_V_HT	-0.114747114520444	1.27490376935567	34221.3008104996	-0.0900045299720436	0.995543821197453	115	n.s	n.s
V_V_WT:V_V_HM	-0.570367084392615	1.2758728403376	34221.3008104996	-0.447040697442618	0.895713996714453	115	n.s	n.s
V_V_HT:V_V_HM	-0.45561996987216	1.27810940638366	34221.3008104996	-0.356479631240107	0.932353879652219	115	n.s	n.s
V_V_WT:V_V_HT	-0.111532723426102	1.27505130654625	34221.3008104996	-0.087473125868332	0.995790434006046	116	n.s	n.s
V_V_WT:V_V_HM	-0.580502013646012	1.27602581986602	34221.3008104996	-0.454929676663566	0.892209947387384	116	n.s	n.s
V_V_HT:V_V_HM	-0.468969290219903	1.27827396849271	34221.3008104996	-0.366876977689604	0.928497966415656	116	n.s	n.s
V_V_WT:V_V_HT	-0.108424246929065	1.27513189644736	34221.3008104996	-0.0850298288601717	0.996021847301843	117	n.s	n.s
V_V_WT:V_V_HM	-0.590619634849972	1.27610932938168	34221.3008104996	-0.462828396636006	0.888654365112937	117	n.s	n.s
V_V_HT:V_V_HM	-0.48219538792091	1.2783637206708	34221.3008104996	-0.377197334470573	0.924577563393475	117	n.s	n.s
V_V_WT:V_V_HT	-0.105436516268352	1.27514516921378	34221.3008104996	-0.0826858924096938	0.996237737726177	118	n.s	n.s
V_V_WT:V_V_HM	-0.600714545395405	1.27612296194356	34221.3008104996	-0.470734061928096	0.885049040116235	118	n.s	n.s
V_V_HT:V_V_HM	-0.495278029127036	1.27837818136319	34221.3008104996	-0.38742684781971	0.920601494449643	118	n.s	n.s
V_V_WT:V_V_HT	-0.102582519673753	1.27509594968768	34221.3008104996	-0.080450823876336	0.996438022411314	119	n.s	n.s
V_V_WT:V_V_HM	-0.610781190922502	1.27607169006339	34221.3008104996	-0.47864175318564	0.881396825970949	119	n.s	n.s
V_V_HT:V_V_HM	-0.508198671248756	1.27832264251224	34221.3008104996	-0.397551177103467	0.916579202420202	119	n.s	n.s
V_V_WT:V_V_HT	-0.0998744275397705	1.27499092275841	34221.3008104996	-0.0783334420324304	0.996622734949143	120	n.s	n.s
V_V_WT:V_V_HM	-0.620813974178155	1.27596242965109	34221.3008104996	-0.486545653501661	0.877701120536922	120	n.s	n.s
V_V_HT:V_V_HM	-0.520939546638395	1.27820451299758	34221.3008104996	-0.407555709075628	0.912520650861456	120	n.s	n.s
V_V_WT:V_V_HT	-0.097322639253516	1.27484020223299	34221.3008104996	-0.0763410497119932	0.996792075518506	121	n.s	n.s
V_V_WT:V_V_HM	-0.630807257251561	1.2758056528664	34221.3008104996	-0.494438362014075	0.873966213168382	121	n.s	n.s
V_V_HT:V_V_HM	-0.533484617998027	1.27803502819856	34221.3008104996	-0.417425662229301	0.908436258670909	121	n.s	n.s
V_V_WT:V_V_HT	-0.0949366162209238	1.27465481134426	34221.3008104996	-0.0744802556550999	0.996946316399177	122	n.s	n.s
V_V_WT:V_V_HM	-0.640755397703124	1.27561278984732	34221.3008104996	-0.502311832244811	0.870196870620997	122	n.s	n.s
V_V_HT:V_V_HM	-0.54581878148219	1.27782648108971	34221.3008104996	-0.427146243687739	0.904336805636265	122	n.s	n.s
V_V_WT:V_V_HT	-0.0927233141536519	1.27444900848894	34221.3008104996	-0.0727556093151109	0.997085894293445	123	n.s	n.s
V_V_WT:V_V_HM	-0.650652809934911	1.2753986183077	34221.3008104996	-0.510156433130099	0.866398803834726	123	n.s	n.s
V_V_HT:V_V_HM	-0.557929495781266	1.27759475274573	34221.3008104996	-0.436703026982693	0.900233233958901	123	n.s	n.s
V_V_WT:V_V_HT	-0.0906871225439083	1.27423945369084	34221.3008104996	-0.0711696080993513	0.997211382108716	124	n.s	n.s
V_V_WT:V_V_HM	-0.660493994244604	1.27518039885151	34221.3008104996	-0.517961219321968	0.86257856774341	124	n.s	n.s
V_V_HT:V_V_HM	-0.569806871700678	1.27735838162516	34221.3008104996	-0.44608222711603	0.896136478097403	124	n.s	n.s
V_V_WT:V_V_HT	-0.0888319113021225	1.27404053661061	34221.3008104996	-0.0697245564402889	0.997323323222881	125	n.s	n.s
V_V_WT:V_V_HM	-0.670273471537278	1.27497305946672	34221.3008104996	-0.525715791843971	0.858742658725681	125	n.s	n.s
V_V_HT:V_V_HM	-0.581441560235127	1.27713343630075	34221.3008104996	-0.455270799204263	0.892057363292603	125	n.s	n.s
V_V_WT:V_V_HT	-0.0871609947310148	1.2738637231814	34221.3008104996	-0.0684225424940555	0.997422227918568	126	n.s	n.s
V_V_WT:V_V_HM	-0.679985810327274	1.27478851736128	34221.3008104996	-0.533410680333703	0.854897295704915	126	n.s	n.s
V_V_HT:V_V_HM	-0.592824815596252	1.27693278469959	34221.3008104996	-0.464256868254598	0.888006352424983	126	n.s	n.s
V_V_WT:V_V_HT	-0.0856754574215834	1.27371972347201	34221.3008104996	-0.0672639795417806	0.997508676230164	127	n.s	n.s
V_V_WT:V_V_HM	-0.689625773642398	1.27463790349179	34221.3008104996	-0.541036612635803	0.851048754859997	127	n.s	n.s
V_V_HT:V_V_HM	-0.603950316220754	1.27676844450351	34221.3008104996	-0.473030422094752	0.883993158345491	127	n.s	n.s
V_V_WT:V_V_HT	-0.0843758275124209	1.27361529331351	34221.3008104996	-0.0662490690520085	0.997583198647227	128	n.s	n.s
V_V_WT:V_V_HM	-0.699188172459614	1.27452826720359	34221.3008104996	-0.548585849722804	0.847202669523561	128	n.s	n.s
V_V_HT:V_V_HM	-0.614812344947211	1.27664807669454	34221.3008104996	-0.481583261801533	0.880026682387171	128	n.s	n.s
V_V_WT:V_V_HT	-0.0832626331049227	1.27355212043199	34221.3008104996	-0.0653782689919906	0.997646240678941	129	n.s	n.s
V_V_WT:V_V_HM	-0.708667819619741	1.27446142710459	34221.3008104996	-0.556052780059216	0.843363675922317	129	n.s	n.s
V_V_HT:V_V_HM	-0.625405186514804	1.27657376008706	34221.3008104996	-0.489909166292242	0.876114861648854	129	n.s	n.s
V_V_WT:V_V_HT	-0.0823364015493837	1.27352688256213	34221.3008104996	-0.0646522681827777	0.99769816529923	130	n.s	n.s
V_V_WT:V_V_HM	-0.718059525306039	1.27443402903082	34221.3008104996	-0.563434049114422	0.839535288252117	130	n.s	n.s
V_V_HT:V_V_HM	-0.635723123756598	1.2765420496004	34221.3008104996	-0.498004060230999	0.872264517123359	130	n.s	n.s
V_V_WT:V_V_HT	-0.0815971289457558	1.27353238371349	34221.3008104996	-0.0640714990755295	0.997739287232406	131	n.s	n.s
V_V_WT:V_V_HM	-0.727358176859035	1.27443871378026	34221.3008104996	-0.570728250008614	0.835720005332639	131	n.s	n.s
V_V_HT:V_V_HM	-0.645761047913261	1.27654521354833	34221.3008104996	-0.505866177758232	0.868481206892205	131	n.s	n.s
V_V_WT:V_V_HT	-0.081042167722309	1.27356127589455	34221.3008104996	-0.063634290125055	0.997770000544875	132	n.s	n.s
V_V_WT:V_V_HM	-0.736559043362355	1.27446794317346	34221.3008104996	-0.577934539120931	0.83191999887867	132	n.s	n.s
V_V_HT:V_V_HM	-0.655516875639982	1.27657528955905	34221.3008104996	-0.513496447096675	0.864768975020036	132	n.s	n.s
V_V_WT:V_V_HT	-0.0806657986349393	1.27360721651661	34221.3008104996	-0.0633364805010801	0.997790801381816	133	n.s	n.s
V_V_WT:V_V_HM	-0.745657852626927	1.27451519070668	34221.3008104996	-0.585052150075575	0.828137360247968	133	n.s	n.s
V_V_HT:V_V_HM	-0.664992053991973	1.27662534836841	34221.3008104996	-0.520898362892344	0.861130351043411	133	n.s	n.s
V_V_WT:V_V_HT	-0.0804593761925219	1.27366512784589	34221.3008104996	-0.0631715310668827	0.99780228065165	134	n.s	n.s
V_V_WT:V_V_HM	-0.754650775963398	1.27457520988247	34221.3008104996	-0.592080224150122	0.824374189794643	134	n.s	n.s
V_V_HT:V_V_HM	-0.674191399770876	1.27668978132028	34221.3008104996	-0.528077697209785	0.857566443139027	134	n.s	n.s
V_V_WT:V_V_HT	-0.0804115035746378	1.27373138579432	34221.3008104996	-0.0631306604135312	0.997805120342167	135	n.s	n.s
V_V_WT:V_V_HM	-0.763534408217325	1.27464423054672	34221.3008104996	-0.599017663061817	0.820632678200989	135	n.s	n.s
V_V_HT:V_V_HM	-0.683122904642673	1.27676451262958	34221.3008104996	-0.535042208555542	0.854077048377353	135	n.s	n.s
V_V_WT:V_V_HT	-0.0805082394427821	1.27380393061495	34221.3008104996	-0.0632030075491408	0.997800092420399	136	n.s	n.s
V_V_WT:V_V_HM	-0.772305728138122	1.27472007544841	34221.3008104996	-0.605862999267854	0.816915181411695	136	n.s	n.s
V_V_HT:V_V_HM	-0.691797488695329	1.27684712790447	34221.3008104996	-0.541801342992947	0.850660780962539	136	n.s	n.s
V_V_WT:V_V_HT	-0.0807333265811288	1.27388229264457	34221.3008104996	-0.063375813485504	0.997788059694394	137	n.s	n.s
V_V_WT:V_V_HM	-0.780962042772842	1.27480218982023	34221.3008104996	-0.612614293424591	0.813224283070905	137	n.s	n.s
V_V_HT:V_V_HM	-0.700228716191731	1.2769369110113	34221.3008104996	-0.548365945218991	0.847315207505845	137	n.s	n.s
V_V_WT:V_V_HT	-0.0810687503706866	1.27396671982223	34221.3008104996	-0.0636349043576264	0.997769957542753	138	n.s	n.s
V_V_WT:V_V_HM	-0.789500893845272	1.27489074748031	34221.3008104996	-0.619269451445652	0.809562626900916	138	n.s	n.s
V_V_HT:V_V_HM	-0.708432143474596	1.27703390186803	34221.3008104996	-0.554748110005781	0.844036919936243	138	n.s	n.s
V_V_WT:V_V_HT	-0.0814959066056922	1.27405564879778	34221.3008104996	-0.0639657354704976	0.99774673617209	139	n.s	n.s
V_V_WT:V_V_HM	-0.797919879983247	1.27498405329646	34221.3008104996	-0.625827341071623	0.805932298083107	139	n.s	n.s
V_V_HT:V_V_HM	-0.716423973377566	1.27713614696019	34221.3008104996	-0.560961315739736	0.840821467088299	139	n.s	n.s
V_V_WT:V_V_HT	-0.0819950207593294	1.27414814764032	34221.3008104996	-0.0643528155742181	0.997719414462916	140	n.s	n.s
V_V_WT:V_V_HM	-0.806216659273574	1.27508105844925	34221.3008104996	-0.632286593806117	0.802335475579553	140	n.s	n.s
V_V_HT:V_V_HM	-0.724221638514209	1.27724237266767	34221.3008104996	-0.56701974035013	0.837663712013892	140	n.s	n.s
V_V_WT:V_V_HT	-0.0825453112201409	1.2742439098839	34221.3008104996	-0.0647798357754456	0.997689083275442	141	n.s	n.s
V_V_WT:V_V_HM	-0.814388900323394	1.27518135804517	34221.3008104996	-0.638645550442986	0.798774466280447	141	n.s	n.s
V_V_HT:V_V_HM	-0.731843589103292	1.27735198930593	34221.3008104996	-0.572938074415141	0.834557942680192	141	n.s	n.s
V_V_WT:V_V_HT	-0.0831258026982944	1.27433987834002	34221.3008104996	-0.065230480589351	0.997656857498467	142	n.s	n.s
V_V_WT:V_V_HM	-0.822434265429123	1.27528172076164	34221.3008104996	-0.644903986342674	0.795250735087151	142	n.s	n.s
V_V_HT:V_V_HM	-0.739308462730847	1.27746141331622	34221.3008104996	-0.578732519843118	0.831497357336977	142	n.s	n.s
V_V_WT:V_V_HT	-0.0837155109035272	1.27443029400521	34221.3008104996	-0.0656885757481729	0.997623871056751	143	n.s	n.s
V_V_WT:V_V_HM	-0.830350355215906	1.27537614155985	34221.3008104996	-0.651063108488407	0.791764885436115	143	n.s	n.s
V_V_HT:V_V_HM	-0.746634844312389	1.27756412746641	34221.3008104996	-0.584420639450068	0.82847414167215	143	n.s	n.s
V_V_WT:V_V_HT	-0.0842934012692211	1.27450945916652	34221.3008104996	-0.066137917347703	0.997591291749385	144	n.s	n.s
V_V_WT:V_V_HM	-0.838134517270795	1.27545868822185	34221.3008104996	-0.657124001749724	0.788317526447955	144	n.s	n.s
V_V_HT:V_V_HM	-0.75384111600156	1.2776537088737	34221.3008104996	-0.59001990192327	0.825480248511279	144	n.s	n.s
V_V_WT:V_V_HT	-0.0848385449562343	1.27457032666535	34221.3008104996	-0.0665624667241367	0.9975603069302	145	n.s	n.s
V_V_WT:V_V_HM	-0.845783928486021	1.2755220527332	34221.3008104996	-0.663088440277191	0.784908812318106	145	n.s	n.s
V_V_HT:V_V_HM	-0.760945383529837	1.27772229657309	34221.3008104996	-0.595548332819052	0.822507067815552	145	n.s	n.s
V_V_WT:V_V_HT	-0.0853304731805622	1.27460656015281	34221.3008104996	-0.0669465196933651	0.997532107701933	146	n.s	n.s
V_V_WT:V_V_HM	-0.853295328894248	1.27555967468375	34221.3008104996	-0.668957592364941	0.781539181050853	146	n.s	n.s
V_V_HT:V_V_HM	-0.767964855713657	1.27776285205599	34221.3008104996	-0.601022994586169	0.819546259746158	146	n.s	n.s
V_V_WT:V_V_HT	-0.0857490805592889	1.27461116460401	34221.3008104996	-0.067274697523875	0.997507883219298	147	n.s	n.s
V_V_WT:V_V_HM	-0.860665196813443	1.27556433402689	34221.3008104996	-0.67473288007071	0.778208868149463	147	n.s	n.s
V_V_HT:V_V_HM	-0.774916116254161	1.27776766889829	34221.3008104996	-0.606460888873724	0.816589291901141	147	n.s	n.s
V_V_WT:V_V_HT	-0.0860755540043137	1.27457948493518	34221.3008104996	-0.0675325117198877	0.99748876996946	148	n.s	n.s
V_V_WT:V_V_HM	-0.867889214462807	1.27553123942881	34221.3008104996	-0.680413922948253	0.774919099058203	148	n.s	n.s
V_V_HT:V_V_HM	-0.781813660458468	1.27773165669233	34221.3008104996	-0.611876254582558	0.813628933469679	148	n.s	n.s
V_V_WT:V_V_HT	-0.0862929416643894	1.27451040151077	34221.3008104996	-0.0677067378674197	0.997475812397117	149	n.s	n.s
V_V_WT:V_V_HM	-0.874962001713115	1.27545925960051	34221.3008104996	-0.685997608412174	0.771672653844927	149	n.s	n.s
V_V_HT:V_V_HM	-0.788669060048719	1.27765365054844	34221.3008104996	-0.617279228772349	0.810660042255949	149	n.s	n.s
V_V_WT:V_V_HT	-0.086386533004589	1.27440645007333	34221.3008104996	-0.0677856997660504	0.997469928892999	150	n.s	n.s
V_V_WT:V_V_HM	-0.881876985968013	1.2753510457794	34221.3008104996	-0.691477839679096	0.76847404549284	150	n.s	n.s
V_V_HT:V_V_HM	-0.79549045296347	1.27753653957695	34221.3008104996	-0.622675303852284	0.80767992955406	150	n.s	n.s
V_V_WT:V_V_HT	-0.0863437387245867	1.27427285216573	34221.3008104996	-0.0677592232918082	0.997471902433178	151	n.s	n.s
V_V_WT:V_V_HM	-0.888626522380804	1.27521203140116	34221.3008104996	-0.696846093433117	0.765329222569936	151	n.s	n.s
V_V_HT:V_V_HM	-0.80228278365621	1.27738620021119	34221.3008104996	-0.628065954934824	0.804688079134005	151	n.s	n.s
V_V_WT:V_V_HT	-0.0861529585470464	1.27411466098338	34221.3008104996	-0.0676179006374139	0.997482423562908	152	n.s	n.s
V_V_WT:V_V_HM	-0.895202492842181	1.27504749171915	34221.3008104996	-0.702093450366447	0.762244393870181	152	n.s	n.s
V_V_HT:V_V_HM	-0.809049534295163	1.27720836829165	34221.3008104996	-0.63345148245256	0.801684614260263	152	n.s	n.s
V_V_WT:V_V_HT	-0.0858054200630392	1.27393913933526	34221.3008104996	-0.0673544107513744	0.99750198138717	153	n.s	n.s
V_V_WT:V_V_HM	-0.901595497895435	1.27486498648039	34221.3008104996	-0.707208612250409	0.759227197647163	153	n.s	n.s
V_V_HT:V_V_HM	-0.81579007783241	1.27701122473539	34221.3008104996	-0.638827648520829	0.798672202830356	153	n.s	n.s
V_V_WT:V_V_HT	-0.0852953440441695	1.27375546050867	34221.3008104996	-0.0669636729251837	0.997530844453622	154	n.s	n.s
V_V_WT:V_V_HM	-0.907794812033195	1.27467404739754	34221.3008104996	-0.712177998670806	0.756286659793132	154	n.s	n.s
V_V_HT:V_V_HM	-0.822499467989068	1.27680505526804	34221.3008104996	-0.644185629274786	0.795656142465	154	n.s	n.s
V_V_WT:V_V_HT	-0.0846182683747898	1.27357172800564	34221.3008104996	-0.0664416981894679	0.99756914103929	155	n.s	n.s
V_V_WT:V_V_HM	-0.913789159174456	1.27448310778337	34221.3008104996	-0.716988050758676	0.753431836078485	155	n.s	n.s
V_V_HT:V_V_HM	-0.829170890799645	1.27659898404906	34221.3008104996	-0.649515549644037	0.792642412540006	155	n.s	n.s
V_V_WT:V_V_HT	-0.0837733231367537	1.27339720153168	34221.3008104996	-0.065787268132825	0.997616734352309	156	n.s	n.s
V_V_WT:V_V_HM	-0.919565829280863	1.27430178627432	34221.3008104996	-0.721623275730784	0.750672967233441	156	n.s	n.s
V_V_HT:V_V_HM	-0.835792506144095	1.2764033858752	34221.3008104996	-0.654802796195197	0.789639780457667	156	n.s	n.s
V_V_WT:V_V_HT	-0.0827633584548195	1.27324192909064	34221.3008104996	-0.0650020679997005	0.997673219156163	157	n.s	n.s
V_V_WT:V_V_HM	-0.925110668954623	1.27414050318769	34221.3008104996	-0.726066447648554	0.748021363901171	157	n.s	n.s
V_V_HT:V_V_HM	-0.842347310499811	1.27622946967228	34221.3008104996	-0.660028098799595	0.786659805110477	157	n.s	n.s
V_V_WT:V_V_HT	-0.0815919782487597	1.27311291188022	34221.3008104996	-0.0640885639344111	0.997738084205217	158	n.s	n.s
V_V_WT:V_V_HM	-0.930409233277246	1.27400653361877	34221.3008104996	-0.730301775324849	0.745487509972018	158	n.s	n.s
V_V_HT:V_V_HM	-0.84881725502845	1.27608508702332	34221.3008104996	-0.665172929031291	0.78371378311466	158	n.s	n.s
V_V_WT:V_V_HT	-0.0802636419683296	1.27301380457763	34221.3008104996	-0.063050095513269	0.997810712628407	159	n.s	n.s
V_V_WT:V_V_HM	-0.935446801972169	1.27390369581446	34221.3008104996	-0.734315164518069	0.743080882560733	159	n.s	n.s
V_V_HT:V_V_HM	-0.855183160003826	1.27597439535563	34221.3008104996	-0.670219687100753	0.780812619012757	159	n.s	n.s
V_V_WT:V_V_HT	-0.078786236832272	1.27294738523196	34221.3008104996	-0.0618927677186872	0.997890262027195	160	n.s	n.s
V_V_WT:V_V_HM	-0.940207554239556	1.27383488677756	34221.3008104996	-0.73809216877237	0.740811162909436	160	n.s	n.s
V_V_HT:V_V_HM	-0.861421317407299	1.27590053921338	34221.3008104996	-0.675147702295342	0.777969113248008	160	n.s	n.s
V_V_WT:V_V_HT	-0.077169404812711	1.27291382680234	34221.3008104996	-0.0606242175926129	0.997975770508242	161	n.s	n.s
V_V_WT:V_V_HM	-0.94467514659555	1.27380030487165	34221.3008104996	-0.741619501096552	0.738687318041106	161	n.s	n.s
V_V_HT:V_V_HM	-0.867505741782814	1.27586376540118	34221.3008104996	-0.679936028679395	0.775196357356251	161	n.s	n.s
V_V_WT:V_V_HT	-0.0754272975079076	1.27291338691188	34221.3008104996	-0.0592556400800342	0.998066043828587	162	n.s	n.s
V_V_WT:V_V_HM	-0.948832048656605	1.27380021284538	34221.3008104996	-0.744882940894732	0.736718849017537	162	n.s	n.s
V_V_HT:V_V_HM	-0.873404751148719	1.27586434788505	34221.3008104996	-0.684559257883904	0.77251015596869	162	n.s	n.s
V_V_WT:V_V_HT	-0.0735786134814624	1.27294655431615	34221.3008104996	-0.0578018089070443	0.998159691536521	163	n.s	n.s
V_V_WT:V_V_HM	-0.95265961293395	1.27383508910486	34221.3008104996	-0.747867303297003	0.734915805816779	163	n.s	n.s
V_V_HT:V_V_HM	-0.879080999452491	1.27590274942359	34221.3008104996	-0.688987463856185	0.769929080849917	163	n.s	n.s
V_V_WT:V_V_HT	-0.0716429626517794	1.27301054794287	34221.3008104996	-0.056278373158456	0.998255336028324	164	n.s	n.s
V_V_WT:V_V_HM	-0.956138971587293	1.27390203169734	34221.3008104996	-0.750559264210717	0.733287072072191	164	n.s	n.s
V_V_HT:V_V_HM	-0.884496008935514	1.27597581545788	34221.3008104996	-0.69319182873236	0.767471191335469	164	n.s	n.s
V_V_WT:V_V_HT	-0.0696408701449798	1.27309939676636	34221.3008104996	-0.0547018326470549	0.998351634268256	165	n.s	n.s
V_V_WT:V_V_HM	-0.95925114583298	1.27399484177664	34221.3008104996	-0.752947433048681	0.7318403045289	165	n.s	n.s
V_V_HT:V_V_HM	-0.889610275688028	1.27607686502844	34221.3008104996	-0.697144741095356	0.765153937960805	165	n.s	n.s
V_V_WT:V_V_HT	-0.0675965163133974	1.27320697206722	34221.3008104996	-0.0530915379795992	0.998447179087345	166	n.s	n.s
V_V_WT:V_V_HM	-0.961976705268469	1.27410714265288	34221.3008104996	-0.755020259336664	0.730583189361198	166	n.s	n.s
V_V_HT:V_V_HM	-0.894380188955111	1.27619900018781	34221.3008104996	-0.700815616391713	0.762996583452713	166	n.s	n.s
V_V_WT:V_V_HT	-0.0655349960117455	1.27332453453927	34221.3008104996	-0.0514676299985519	0.998540649614834	167	n.s	n.s
V_V_WT:V_V_HM	-0.964296107068407	1.27422986267525	34221.3008104996	-0.756767782104763	0.729522373980436	167	n.s	n.s
V_V_HT:V_V_HM	-0.898761111056643	1.27633244624454	34221.3008104996	-0.704174773352463	0.761017906965088	167	n.s	n.s
V_V_WT:V_V_HT	-0.0634822642354891	1.27344110195812	34221.3008104996	-0.0498509621983104	0.998630827768049	168	n.s	n.s
V_V_WT:V_V_HM	-0.966189849311881	1.27435161687386	34221.3008104996	-0.758181522680581	0.728663522161503	168	n.s	n.s
V_V_HT:V_V_HM	-0.902707585076421	1.27646496303262	34221.3008104996	-0.70719339051169	0.759236190795775	168	n.s	n.s
V_V_WT:V_V_HT	-0.0614685511249888	1.27354787485713	34221.3008104996	-0.0482655990705373	0.998716472567937	169	n.s	n.s
V_V_WT:V_V_HM	-0.967638706404301	1.27446326200548	34221.3008104996	-0.759251941779501	0.72801285222977	169	n.s	n.s
V_V_HT:V_V_HM	-0.906170155279298	1.27658668285292	34221.3008104996	-0.709838327041125	0.757672247525139	169	n.s	n.s
V_V_WT:V_V_HT	-0.0595282705345319	1.2736388090213	34221.3008104996	-0.0467387379474366	0.998796347253216	170	n.s	n.s
V_V_WT:V_V_HM	-0.968623911400677	1.2745584911535	34221.3008104996	-0.759968191435491	0.727577284229166	170	n.s	n.s
V_V_HT:V_V_HM	-0.909095640866177	1.27669075178882	34221.3008104996	-0.71207192469469	0.756349521655477	170	n.s	n.s
V_V_WT:V_V_HT	-0.0576974191327331	1.27370798562339	34221.3008104996	-0.0452987810267158	0.998869328970931	171	n.s	n.s
V_V_WT:V_V_HM	-0.969127048677599	1.27463113379695	34221.3008104996	-0.760319611675187	0.727363523370564	171	n.s	n.s
V_V_HT:V_V_HM	-0.911429629544891	1.27677047446559	34221.3008104996	-0.713855503219078	0.755291988618624	171	n.s	n.s
V_V_WT:V_V_HT	-0.0560150061548121	1.2737518852066	34221.3008104996	-0.0439763872425803	0.998934345141303	172	n.s	n.s
V_V_WT:V_V_HM	-0.969130680565108	1.27467749815544	34221.3008104996	-0.760294805523374	0.727378613548263	172	n.s	n.s
V_V_HT:V_V_HM	-0.913115674410285	1.27682180519945	34221.3008104996	-0.71514730614085	0.754525324220264	172	n.s	n.s
V_V_WT:V_V_HT	-0.054521446684582	1.27376753187953	34221.3008104996	-0.0428032944160005	0.998990412082427	173	n.s	n.s
V_V_WT:V_V_HM	-0.968618018849426	1.27469446527027	34221.3008104996	-0.75988250144638	0.727629402089099	173	n.s	n.s
V_V_HT:V_V_HM	-0.914096572164837	1.27684133119651	34221.3008104996	-0.715904591926272	0.754075608061611	173	n.s	n.s
V_V_WT:V_V_HT	-0.0532597659736709	1.27375465362663	34221.3008104996	-0.0418132061947957	0.999036555289205	174	n.s	n.s
V_V_WT:V_V_HM	-0.967573886027722	1.27468171362034	34221.3008104996	-0.759070970963901	0.728122881318723	174	n.s	n.s
V_V_HT:V_V_HM	-0.914314120054101	1.27682863727698	34221.3008104996	-0.716082090705616	0.75397017019456	174	n.s	n.s
V_V_WT:V_V_HT	-0.0522736416206229	1.27371261099822	34221.3008104996	-0.041040373761908	0.99907182429906	175	n.s	n.s
V_V_WT:V_V_HM	-0.965983508553073	1.27463856080032	34221.3008104996	-0.757848960686195	0.728865607073508	175	n.s	n.s
V_V_HT:V_V_HM	-0.913709866932457	1.27678295647351	34221.3008104996	-0.715634448517497	0.754236057047305	175	n.s	n.s
V_V_WT:V_V_HT	-0.0516072160013579	1.2736404282343	34221.3008104996	-0.0405194549869175	0.999095226452116	176	n.s	n.s
V_V_WT:V_V_HM	-0.963832779254183	1.27456399632717	34221.3008104996	-0.756205872778138	0.729863573197224	176	n.s	n.s
V_V_HT:V_V_HM	-0.912225563252868	1.27670320623288	34221.3008104996	-0.714516544486905	0.75489974634653	176	n.s	n.s
V_V_WT:V_V_HT	-0.0513068844143305	1.27354095919896	34221.3008104996	-0.0402867956807621	0.999105582219295	177	n.s	n.s
V_V_WT:V_V_HM	-0.9611110237026	1.27446096842929	34221.3008104996	-0.754131391632275	0.731122421006114	177	n.s	n.s
V_V_HT:V_V_HM	-0.909804139288283	1.27659253957414	34221.3008104996	-0.712681698415522	0.755988099909079	177	n.s	n.s
V_V_WT:V_V_HT	-0.0514210801400274	1.27342073092494	34221.3008104996	-0.0403802756553822	0.999101428538418	178	n.s	n.s
V_V_WT:V_V_HM	-0.957811279075408	1.27433622251377	34221.3008104996	-0.751615831170536	0.732647209096169	178	n.s	n.s
V_V_HT:V_V_HM	-0.906390198935362	1.27645817256416	34221.3008104996	-0.710082177714133	0.757527929272478	178	n.s	n.s
V_V_WT:V_V_HT	-0.0519986302298534	1.27328557564001	34221.3008104996	-0.0408381522768107	0.9990809444848	179	n.s	n.s
V_V_WT:V_V_HM	-0.953927342301881	1.27419580558228	34221.3008104996	-0.748650512050584	0.734442164492886	179	n.s	n.s
V_V_HT:V_V_HM	-0.901928712072035	1.27630660979798	34221.3008104996	-0.706670877630882	0.759544844067594	179	n.s	n.s
V_V_WT:V_V_HT	-0.0530885198305064	1.27314040055119	34221.3008104996	-0.0416988729660316	0.999041814394199	180	n.s	n.s
V_V_WT:V_V_HM	-0.949454058568691	1.27404482744654	34221.3008104996	-0.745228141204107	0.736510432880323	180	n.s	n.s
V_V_HT:V_V_HM	-0.896365538738152	1.27614338741446	34221.3008104996	-0.702401899017195	0.762062734174856	180	n.s	n.s
V_V_WT:V_V_HT	-0.0547404491161991	1.27299288943215	34221.3008104996	-0.0430013785392134	0.998981050974138	181	n.s	n.s
V_V_WT:V_V_HM	-0.944391617287266	1.27389126565493	34221.3008104996	-0.741343977110747	0.738853357024569	181	n.s	n.s
V_V_HT:V_V_HM	-0.889651168171071	1.27597710525836	34221.3008104996	-0.697231293966622	0.765103131201783	181	n.s	n.s
V_V_WT:V_V_HT	-0.0570045795859535	1.27285303141203	34221.3008104996	-0.044784887319407	0.998894823125441	182	n.s	n.s
V_V_WT:V_V_HM	-0.938745835377688	1.27374547666142	34221.3008104996	-0.736996403581513	0.74147012046748	182	n.s	n.s
V_V_HT:V_V_HM	-0.88174125579171	1.27581890068449	34221.3008104996	-0.691117881478826	0.768684508815965	182	n.s	n.s
V_V_WT:V_V_HT	-0.059931053364398	1.27272970144924	34221.3008104996	-0.0470885949280161	0.99877827136507	183	n.s	n.s
V_V_WT:V_V_HM	-0.932525012334303	1.27361667456404	34221.3008104996	-0.732186560492002	0.744357965491711	183	n.s	n.s
V_V_HT:V_V_HM	-0.872593958969922	1.27567870543321	34221.3008104996	-0.684023300893461	0.772822009504334	183	n.s	n.s
V_V_WT:V_V_HT	-0.0635696295422363	1.27263201421446	34221.3008104996	-0.0499513047229722	0.998625314166427	184	n.s	n.s
V_V_WT:V_V_HM	-0.925742782491142	1.27351431831395	34221.3008104996	-0.726919807008346	0.747511317402557	184	n.s	n.s
V_V_HT:V_V_HM	-0.862173152948927	1.27556670743728	34221.3008104996	-0.675913809855625	0.777526134418716	184	n.s	n.s
V_V_WT:V_V_HT	-0.067969970521105	1.27256609677555	34221.3008104996	-0.0534117408072778	0.998428406907684	185	n.s	n.s
V_V_WT:V_V_HM	-0.918414117294994	1.273444789506	34221.3008104996	-0.721204503613593	0.750922529480593	185	n.s	n.s
V_V_HT:V_V_HM	-0.850444146773903	1.27548982132386	34221.3008104996	-0.666758865932153	0.782803292238573	185	n.s	n.s
V_V_WT:V_V_HT	-0.073181380789471	1.27253479864547	34221.3008104996	-0.057508353301904	0.998178313210732	186	n.s	n.s
V_V_WT:V_V_HM	-0.910555584673652	1.27341109083401	34221.3008104996	-0.715052343448093	0.754581703532579	186	n.s	n.s
V_V_HT:V_V_HM	-0.837374203884217	1.27545136242179	34221.3008104996	-0.656531662872845	0.788655179314137	186	n.s	n.s
V_V_WT:V_V_HT	-0.0792517313479628	1.27254015394901	34221.3008104996	-0.0622783737723521	0.997863920239288	187	n.s	n.s
V_V_WT:V_V_HM	-0.902190140866182	1.27341537317505	34221.3008104996	-0.70848064180089	0.758475366276316	187	n.s	n.s
V_V_HT:V_V_HM	-0.822938409518244	1.2754537178284	34221.3008104996	-0.645212286431988	0.795076670162742	187	n.s	n.s
V_V_WT:V_V_HT	-0.0862285334019006	1.27258062621401	34221.3008104996	-0.0677587978519164	0.997471934138945	188	n.s	n.s
V_V_WT:V_V_HM	-0.893342342168019	1.27345610209598	34221.3008104996	-0.701510119349748	0.762587845549718	188	n.s	n.s
V_V_HT:V_V_HM	-0.807113808766111	1.27549534121512	34221.3008104996	-0.63278459958717	0.802057304974177	188	n.s	n.s
V_V_WT:V_V_HT	-0.0941586857553496	1.27265116303141	34221.3008104996	-0.0739862489349137	0.996986629159307	189	n.s	n.s
V_V_WT:V_V_HM	-0.884038560185253	1.27352811285	34221.3008104996	-0.694164935398939	0.766901310680862	189	n.s	n.s
V_V_HT:V_V_HM	-0.78987987442995	1.27557080905868	34221.3008104996	-0.619236398967806	0.80958086874497	189	n.s	n.s
V_V_WT:V_V_HT	-0.103085932504051	1.27274678393756	34221.3008104996	-0.0809948481544217	0.996389773973147	190	n.s	n.s
V_V_WT:V_V_HM	-0.874314311853993	1.27362629571374	34221.3008104996	-0.68647633516708	0.771393721109766	190	n.s	n.s
V_V_HT:V_V_HM	-0.771228379349921	1.27567472137477	34221.3008104996	-0.604565071665591	0.817621981674597	190	n.s	n.s
V_V_WT:V_V_HT	-0.113050620151611	1.27286272517518	34221.3008104996	-0.088816034844647	0.995660474428909	191	n.s	n.s
V_V_WT:V_V_HM	-0.864214438219882	1.27374574474558	34221.3008104996	-0.678482689174755	0.776038952185336	191	n.s	n.s
V_V_HT:V_V_HM	-0.751163818068285	1.27580185944565	34221.3008104996	-0.588777804724847	0.826145909856467	191	n.s	n.s
V_V_WT:V_V_HT	-0.124092399845111	1.2729912105398	34221.3008104996	-0.0974809557345577	0.994774781314974	192	n.s	n.s
V_V_WT:V_V_HM	-0.853785657803925	1.27387844167309	34221.3008104996	-0.6702253762004	0.780809342357073	192	n.s	n.s
V_V_HT:V_V_HM	-0.729693257958814	1.27594367756949	34221.3008104996	-0.571885162947622	0.835111985675103	192	n.s	n.s
V_V_WT:V_V_HT	-0.136250001959926	1.27312176358056	34221.3008104996	-0.107020401235411	0.993705475088862	193	n.s	n.s
V_V_WT:V_V_HM	-0.843076696760825	1.27401357845185	34221.3008104996	-0.661748595949276	0.785675925220876	193	n.s	n.s
V_V_HT:V_V_HM	-0.706826694800874	1.27608864806704	34221.3008104996	-0.553900934603204	0.844473526991525	193	n.s	n.s
V_V_WT:V_V_HT	-0.149557481034812	1.27324508472041	34221.3008104996	-0.117461659840338	0.992422260767372	194	n.s	n.s
V_V_WT:V_V_HM	-0.832146338228348	1.27414154317158	34221.3008104996	-0.653103528950935	0.790606196815227	194	n.s	n.s
V_V_HT:V_V_HM	-0.682588857193515	1.27622648653765	34221.3008104996	-0.534849311148016	0.85417411631674	194	n.s	n.s
V_V_WT:V_V_HT	-0.164042965124295	1.27335438675996	34221.3008104996	-0.128827423716426	0.990891920191529	195	n.s	n.s
V_V_WT:V_V_HM	-0.821065542213098	1.27425529610103	34221.3008104996	-0.644349326799267	0.79556378062201	195	n.s	n.s
V_V_HT:V_V_HM	-0.657022577088789	1.27634961620671	34221.3008104996	-0.514766932779319	0.864147039032156	195	n.s	n.s
V_V_WT:V_V_HT	-0.179728275798688	1.27344575874935	34221.3008104996	-0.141135399418346	0.989078508428231	196	n.s	n.s
V_V_WT:V_V_HM	-0.809917528425565	1.2743507476058	34221.3008104996	-0.635553068844828	0.800508710057947	196	n.s	n.s
V_V_HT:V_V_HM	-0.630189252626856	1.27645357555326	34221.3008104996	-0.493703229554359	0.874315941468394	196	n.s	n.s
V_V_WT:V_V_HT	-0.19662974521006	1.273517491278	34221.3008104996	-0.154398935669693	0.986943500493727	197	n.s	n.s
V_V_WT:V_V_HM	-0.798795754441613	1.27442606832256	34221.3008104996	-0.626788618262504	0.805398328381717	197	n.s	n.s
V_V_HT:V_V_HM	-0.602166009231539	1.27653629402404	34221.3008104996	-0.471718675019668	0.884596782200426	197	n.s	n.s
V_V_WT:V_V_HT	-0.214761386394393	1.27356749668707	34221.3008104996	-0.168629763992134	0.984445593826557	198	n.s	n.s
V_V_WT:V_V_HM	-0.787797745920713	1.27447904061005	34221.3008104996	-0.618133151521753	0.810189435684587	198	n.s	n.s
V_V_HT:V_V_HM	-0.57303635952637	1.27659529108627	34221.3008104996	-0.448878641122642	0.894901882449164	198	n.s	n.s
V_V_WT:V_V_HT	-0.234132375075074	1.27359515608779	34221.3008104996	-0.18383579268178	0.981541327300541	199	n.s	n.s
V_V_WT:V_V_HM	-0.777029107560075	1.27450895939241	34221.3008104996	-0.609669396071175	0.814837200879651	199	n.s	n.s
V_V_HT:V_V_HM	-0.542896732484969	1.27662969467819	34221.3008104996	-0.425257797737362	0.905139132184551	199	n.s	n.s
V_V_WT:V_V_HT	-0.254749389905815	1.27359956302665	34221.3008104996	-0.200023144873271	0.978185067650368	200	n.s	n.s
V_V_WT:V_V_HM	-0.766599407475965	1.27451482911987	34221.3008104996	-0.601483317385445	0.81929656563926	200	n.s	n.s
V_V_HT:V_V_HM	-0.511850017570154	1.2766383345925	34221.3008104996	-0.400935804370575	0.915215422403877	200	n.s	n.s
V_V_WT:V_V_HT	-0.276613965441335	1.27358140543238	34221.3008104996	-0.217193784599442	0.974329902332546	201	n.s	n.s
V_V_WT:V_V_HM	-0.756625990312735	1.27449730083212	34221.3008104996	-0.593666216333869	0.823521164804129	201	n.s	n.s
V_V_HT:V_V_HM	-0.480012024871421	1.27662179988287	34221.3008104996	-0.37600174532149	0.925036437833212	201	n.s	n.s
V_V_WT:V_V_HT	-0.299726348923766	1.27354021853433	34221.3008104996	-0.235348946630606	0.969927401711405	202	n.s	n.s
V_V_WT:V_V_HM	-0.747228144363362	1.27445584945485	34221.3008104996	-0.586311518506498	0.827465072410113	202	n.s	n.s
V_V_HT:V_V_HM	-0.44750179543955	1.27657944937762	34221.3008104996	-0.35054754771254	0.934511166582229	202	n.s	n.s
V_V_WT:V_V_HT	-0.324085431558888	1.27347446090257	34221.3008104996	-0.254489148788421	0.96492800939685	203	n.s	n.s
V_V_WT:V_V_HM	-0.738526899317378	1.2743888535878	34221.3008104996	-0.579514562794706	0.831082801588969	203	n.s	n.s
V_V_HT:V_V_HM	-0.414441467758465	1.27650949916246	34221.3008104996	-0.324667750635922	0.943553530011149	203	n.s	n.s
V_V_WT:V_V_HT	-0.349683312778829	1.27338544850976	34221.3008104996	-0.274609163461121	0.959282952004318	204	n.s	n.s
V_V_WT:V_V_HM	-0.730651885960768	1.27429764319907	34221.3008104996	-0.573376157336757	0.834327232117775	204	n.s	n.s
V_V_HT:V_V_HM	-0.380968573181974	1.27641331902878	34221.3008104996	-0.298468033435951	0.952081262644447	204	n.s	n.s
V_V_WT:V_V_HT	-0.376503898435345	1.27327838237538	34221.3008104996	-0.295696450710923	0.952945741995456	205	n.s	n.s
V_V_WT:V_V_HM	-0.723742606271429	1.27418755795233	34221.3008104996	-0.568003196824896	0.837149053998524	205	n.s	n.s
V_V_HT:V_V_HM	-0.347238707836077	1.27629655764227	34221.3008104996	-0.27206741705669	0.9600178879649	205	n.s	n.s
V_V_WT:V_V_HT	-0.404524242335476	1.27316124425434	34221.3008104996	-0.317732136570335	0.945873123458996	206	n.s	n.s
V_V_WT:V_V_HM	-0.71794637508431	1.27406681142515	34221.3008104996	-0.563507634486787	0.839496957002159	206	n.s	n.s
V_V_HT:V_V_HM	-0.313422132748869	1.27616793764675	34221.3008104996	-0.24559630711834	0.967296153637518	206	n.s	n.s
V_V_WT:V_V_HT	-0.433718667169792	1.27304162164365	34221.3008104996	-0.340694805099779	0.9380249828784	207	n.s	n.s
V_V_WT:V_V_HM	-0.713413348662833	1.27394322441669	34221.3008104996	-0.560004037063338	0.841318402306232	207	n.s	n.s
V_V_HT:V_V_HM	-0.279694681493019	1.2760357880944	34221.3008104996	-0.219190311198645	0.973862092660229	207	n.s	n.s
V_V_WT:V_V_HT	-0.46405605382839	1.27292825212881	34221.3008104996	-0.364557902656583	0.929366207197078	208	n.s	n.s
V_V_WT:V_V_HM	-0.710298875159708	1.2738258113468	34221.3008104996	-0.557610678659995	0.842558399207428	208	n.s	n.s
V_V_HT:V_V_HM	-0.246242821331336	1.27590972356844	34221.3008104996	-0.192993921735034	0.979675836770226	208	n.s	n.s
V_V_WT:V_V_HT	-0.495503921829712	1.27282780070931	34221.3008104996	-0.389293761146309	0.919866266908972	209	n.s	n.s
V_V_WT:V_V_HM	-0.70875959922887	1.27372146378365	34221.3008104996	-0.556447872930922	0.843159592606999	209	n.s	n.s
V_V_HT:V_V_HM	-0.213255677399111	1.27579712245439	34221.3008104996	-0.16715485059948	0.984714398833108	209	n.s	n.s
V_V_WT:V_V_HT	-0.528029791756932	1.27274364373054	34221.3008104996	-0.414875214154849	0.909499272796928	210	n.s	n.s
V_V_WT:V_V_HM	-0.70895216571337	1.27363369799823	34221.3008104996	-0.556637412175596	0.843061653249797	210	n.s	n.s
V_V_HT:V_V_HM	-0.180922373956463	1.27570179514051	34221.3008104996	-0.141821838493639	0.988972606383977	210	n.s	n.s
V_V_WT:V_V_HT	-0.561601182966914	1.27267579639305	34221.3008104996	-0.441275920040733	0.898244356024225	211	n.s	n.s
V_V_WT:V_V_HM	-0.711033221424124	1.27356257926467	34221.3008104996	-0.558302538878507	0.842200303820824	211	n.s	n.s
V_V_HT:V_V_HM	-0.149432038457178	1.27562390163404	34221.3008104996	-0.117144276040736	0.992463000170762	211	n.s	n.s
V_V_WT:V_V_HT	-0.596184385950611	1.27262196485246	34221.3008104996	-0.468469351006157	0.88608657242915	212	n.s	n.s
V_V_WT:V_V_HM	-0.715159918471564	1.27350580294283	34221.3008104996	-0.561567852159734	0.840506320637139	212	n.s	n.s
V_V_HT:V_V_HM	-0.118975532520963	1.27556109660615	34221.3008104996	-0.0932730959242315	0.995215082592979	212	n.s	n.s
V_V_WT:V_V_HT	-0.631739583197724	1.2725814692814	34221.3008104996	-0.496423685592763	0.873019832380571	213	n.s	n.s
V_V_WT:V_V_HM	-0.721491759050394	1.27346272661727	34221.3008104996	-0.566558992242287	0.837904631313098	213	n.s	n.s
V_V_HT:V_V_HM	-0.0897521758526381	1.27551280177808	34221.3008104996	-0.0703655625623847	0.997273949411251	213	n.s	n.s
V_V_WT:V_V_HT	-0.668219837000201	1.27255622874636	34221.3008104996	-0.525100441069301	0.859048500090908	214	n.s	n.s
V_V_WT:V_V_HM	-0.730190172877627	1.27343538025565	34221.3008104996	-0.573401826428788	0.834313710355907	214	n.s	n.s
V_V_HT:V_V_HM	-0.0619703358774046	1.27548127250847	34221.3008104996	-0.0485858453691982	0.998699394640216	214	n.s	n.s
V_V_WT:V_V_HT	-0.705572463624467	1.27254970494354	34221.3008104996	-0.554455720576959	0.844187657769623	215	n.s	n.s
V_V_WT:V_V_HM	-0.74141743297406	1.27342737741104	34221.3008104996	-0.582221998777357	0.829644900427366	215	n.s	n.s
V_V_HT:V_V_HM	-0.0358449693495828	1.27547043844113	34221.3008104996	-0.0281033321269228	0.999564657455725	215	n.s	n.s
V_V_WT:V_V_HT	-0.743742606755529	1.27256393301101	34221.3008104996	-0.58444419762531	0.828461582271122	216	n.s	n.s
V_V_WT:V_V_HM	-0.755335672057008	1.27344086072516	34221.3008104996	-0.593145465449319	0.823801403833003	216	n.s	n.s
V_V_HT:V_V_HM	-0.0115930653014402	1.2754826620712	34221.3008104996	-0.00908915945796924	0.999954454210586	216	n.s	n.s
V_V_WT:V_V_HT	-0.782671289907309	1.27260117061477	34221.3008104996	-0.615016949520183	0.811904991382756	217	n.s	n.s
V_V_WT:V_V_HM	-0.77210593146593	1.27347819383393	34221.3008104996	-0.606296939519182	0.816678674125487	217	n.s	n.s
V_V_HT:V_V_HM	0.0105653584413332	1.27552052584269	34221.3008104996	0.00828317398840219	0.999962173509892	217	n.s	n.s
V_V_WT:V_V_HT	-0.822298502448476	1.27266100230774	34221.3008104996	-0.646125323992316	0.794560910534962	218	n.s	n.s
V_V_WT:V_V_HM	-0.791888982055575	1.2735389839273	34221.3008104996	-0.621801917373249	0.80816328567062	218	n.s	n.s
V_V_HT:V_V_HM	0.0304095203929364	1.27558367504076	34221.3008104996	0.0238396907925031	0.999686712237531	218	n.s	n.s
V_V_WT:V_V_HT	-0.862563398743891	1.27274030738073	34221.3008104996	-0.677721443834071	0.776479943185032	219	n.s	n.s
V_V_WT:V_V_HM	-0.814844685511005	1.27362004749952	34221.3008104996	-0.639786321761171	0.798133563923941	219	n.s	n.s
V_V_HT:V_V_HM	0.0477187132329036	1.27566877931721	34221.3008104996	0.0374068206470056	0.999228841665987	219	n.s	n.s
V_V_WT:V_V_HT	-0.903401783793658	1.27283606568384	34221.3008104996	-0.7097550172797	0.757721547764821	220	n.s	n.s
V_V_WT:V_V_HM	-0.841129265099077	1.27371829225455	34221.3008104996	-0.66037307481094	0.786462633776014	220	n.s	n.s
V_V_HT:V_V_HM	0.0622725186946269	1.27577258274749	34221.3008104996	0.0488116138697051	0.998687287278096	220	n.s	n.s
V_V_WT:V_V_HT	-0.944747932913288	1.27294364986873	34221.3008104996	-0.742175769532855	0.738352020709028	221	n.s	n.s
V_V_WT:V_V_HM	-0.870896690967939	1.27382896259208	34221.3008104996	-0.683684165255417	0.77301927926743	221	n.s	n.s
V_V_HT:V_V_HM	0.0738512419453414	1.27589004623419	34221.3008104996	0.0578821366020641	0.998154577757862	221	n.s	n.s
V_V_WT:V_V_HT	-0.986533353000624	1.27305879025947	34221.3008104996	-0.774931496132674	0.718444845288549	222	n.s	n.s
V_V_WT:V_V_HM	-0.904295556027726	1.27394765839485	34221.3008104996	-0.709837292033742	0.757672860027403	222	n.s	n.s
V_V_HT:V_V_HM	0.0822377969728549	1.27601648524922	34221.3008104996	0.0644488515027241	0.9977126104472	222	n.s	n.s
V_V_WT:V_V_HT	-1.02868832080602	1.273175917005	34221.3008104996	-0.807970294651728	0.698078437722663	223	n.s	n.s
V_V_WT:V_V_HM	-0.941471327393835	1.27406863286473	34221.3008104996	-0.738948674434393	0.740295818218313	223	n.s	n.s
V_V_HT:V_V_HM	0.0872169934121843	1.27614576961775	34221.3008104996	0.0683440681218642	0.997428129799357	223	n.s	n.s
V_V_WT:V_V_HT	-1.07114096333616	1.27329018700983	34221.3008104996	-0.841238685622487	0.677336255716459	224	n.s	n.s
V_V_WT:V_V_HM	-0.982562357517715	1.27418687608776	34221.3008104996	-0.771128926185895	0.720771457945809	224	n.s	n.s
V_V_HT:V_V_HM	0.0885786058184763	1.27627253168651	34221.3008104996	0.0694041465433917	0.997347834494545	224	n.s	n.s
V_V_WT:V_V_HT	-1.1138188684657	1.27339492576646	34221.3008104996	-0.874684550667025	0.656303868566887	225	n.s	n.s
V_V_WT:V_V_HM	-1.02770521991345	1.27429548862586	34221.3008104996	-0.806488941604652	0.698996988232975	225	n.s	n.s
V_V_HT:V_V_HM	0.0861136485522351	1.2763893888505	34221.3008104996	0.0674665970310112	0.997493663525656	225	n.s	n.s
V_V_WT:V_V_HT	-1.15664933025299	1.27348192465366	34221.3008104996	-0.908257359496919	0.635067624881593	226	n.s	n.s
V_V_WT:V_V_HM	-1.07703407889196	1.27438598917222	34221.3008104996	-0.845139610795279	0.674891344589659	226	n.s	n.s
V_V_HT:V_V_HM	0.0796152513610124	1.27648727342017	34221.3008104996	0.0623705798082065	0.997857597262941	226	n.s	n.s
V_V_WT:V_V_HT	-1.19955825214745	1.27354557145424	34221.3008104996	-0.941904458729097	0.613715850056558	227	n.s	n.s
V_V_WT:V_V_HM	-1.1306708472424	1.27445256161024	34221.3008104996	-0.88718158784492	0.648410457945313	227	n.s	n.s
V_V_HT:V_V_HM	0.0688874049051051	1.27655993573013	34221.3008104996	0.0539633141985653	0.998395806576744	227	n.s	n.s
V_V_WT:V_V_HT	-1.2424702655732	1.27358411218656	34221.3008104996	-0.975569853364497	0.592338514432845	228	n.s	n.s
V_V_WT:V_V_HM	-1.18872178109248	1.27449335490266	34221.3008104996	-0.932701435060261	0.619559565418298	228	n.s	n.s
V_V_HT:V_V_HM	0.0537484844806926	1.27660532684144	34221.3008104996	0.0421026634861977	0.999023176568468	228	n.s	n.s
V_V_WT:V_V_HT	-1.2853092274296	1.27359976244691	34221.3008104996	-1.00919399117992	0.571026249995186	229	n.s	n.s
V_V_WT:V_V_HM	-1.25127631589502	1.27451060010183	34221.3008104996	-0.981770034548984	0.588404146085192	229	n.s	n.s
V_V_HT:V_V_HM	0.0340329115346094	1.27662572714244	34221.3008104996	0.0266584879272232	0.999608261687019	229	n.s	n.s
V_V_WT:V_V_HT	-1.3279986766091	1.27359762943867	34221.3008104996	-1.04271446955692	0.549868780110929	230	n.s	n.s
V_V_WT:V_V_HM	-1.31840911496167	1.27450950392642	34221.3008104996	-1.03444431830442	0.555077820642328	230	n.s	n.s
V_V_HT:V_V_HM	0.00958956164743086	1.27662657665374	34221.3008104996	0.00751164187147567	0.999968891884984	230	n.s	n.s
V_V_WT:V_V_HT	-1.37046210741248	1.27358162801987	34221.3008104996	-1.07606931292125	0.52895178798366	231	n.s	n.s
V_V_WT:V_V_HM	-1.39019185232342	1.27449405143385	34221.3008104996	-1.09077939654516	0.519781852302561	231	n.s	n.s
V_V_HT:V_V_HM	-0.0197297449109115	1.27661202795552	34221.3008104996	-0.0154547697177101	0.999868323881118	231	n.s	n.s
V_V_WT:V_V_HT	-1.41262321188346	1.27355427698024	34221.3008104996	-1.10919749351631	0.508355677222875	232	n.s	n.s
V_V_WT:V_V_HM	-1.46669270581862	1.27446679688357	34221.3008104996	-1.15082849502638	0.482789971515426	232	n.s	n.s
V_V_HT:V_V_HM	-0.054069493935188	1.27658472493656	34221.3008104996	-0.0423548025281869	0.999011447631805	232	n.s	n.s
V_V_WT:V_V_HT	-1.45440647172605	1.27351944403493	34221.3008104996	-1.14203711497173	0.488155935295373	233	n.s	n.s
V_V_WT:V_V_HM	-1.54796586592656	1.27443168636378	34221.3008104996	-1.21463228079587	0.444456212365187	233	n.s	n.s
V_V_HT:V_V_HM	-0.0935593942005113	1.27654879580066	34221.3008104996	-0.07329088751506	0.997042921371831	233	n.s	n.s
V_V_WT:V_V_HT	-1.49573656703061	1.27347932007188	34221.3008104996	-1.17452756668729	0.468421180805904	234	n.s	n.s
V_V_WT:V_V_HM	-1.63406202520371	1.27439094750673	34221.3008104996	-1.28222978074402	0.40520484224329	234	n.s	n.s
V_V_HT:V_V_HM	-0.138325458173107	1.27650655676981	34221.3008104996	-0.108362512859423	0.993547127143125	234	n.s	n.s
V_V_WT:V_V_HT	-1.53653860868703	1.27343437520883	34221.3008104996	-1.2066099664029	0.44921249068959	235	n.s	n.s
V_V_WT:V_V_HM	-1.72502797643783	1.27434504495071	34221.3008104996	-1.35365847991707	0.365522242765645	235	n.s	n.s
V_V_HT:V_V_HM	-0.18848936775079	1.27645846603372	34221.3008104996	-0.147665883980131	0.988050676721053	235	n.s	n.s
V_V_WT:V_V_HT	-1.57673943150726	1.27338625636617	34221.3008104996	-1.23822557658724	0.43058411189441	236	n.s	n.s
V_V_WT:V_V_HM	-1.82089490067055	1.27429566060739	34221.3008104996	-1.42894224390799	0.325949701735254	236	n.s	n.s
V_V_HT:V_V_HM	-0.244155469163239	1.27640628541189	34221.3008104996	-0.19128350585053	0.980030855037208	236	n.s	n.s
V_V_WT:V_V_HT	-1.61626687765638	1.27333585945115	34221.3008104996	-1.26931701927648	0.412582636439506	237	n.s	n.s
V_V_WT:V_V_HM	-1.92168596864172	1.27424371193991	34221.3008104996	-1.50809923614701	0.287058870441367	237	n.s	n.s
V_V_HT:V_V_HM	-0.30541909098536	1.27635098010171	34221.3008104996	-0.239290834376153	0.968927652301302	237	n.s	n.s
V_V_WT:V_V_HT	-1.65505109718567	1.27328521627022	34221.3008104996	-1.2998274668057	0.395247536550931	238	n.s	n.s
V_V_WT:V_V_HM	-2.02740792303091	1.27419129264605	34221.3008104996	-1.59113308553592	0.249431117964522	238	n.s	n.s
V_V_HT:V_V_HM	-0.372356825845245	1.27629477741243	34221.3008104996	-0.291748295484028	0.954164618266973	238	n.s	n.s
V_V_WT:V_V_HT	-1.69302352989327	1.27323553945085	34221.3008104996	-1.32970175386675	0.378610721407544	239	n.s	n.s
V_V_WT:V_V_HM	-2.13805914314288	1.27413966212513	34221.3008104996	-1.67804143195482	0.213624532023507	239	n.s	n.s
V_V_HT:V_V_HM	-0.445035613249601	1.27623903451265	34221.3008104996	-0.348708667588706	0.935173558369907	239	n.s	n.s
V_V_WT:V_V_HT	-1.73011846958143	1.27318904586874	34221.3008104996	-1.3588857642118	0.362697216450645	240	n.s	n.s
V_V_WT:V_V_HM	-2.25362099321118	1.27409112020639	34221.3008104996	-1.76880676544243	0.180147874803099	240	n.s	n.s
V_V_HT:V_V_HM	-0.52350252362973	1.27618622605	34221.3008104996	-0.410208567483175	0.911430641807987	240	n.s	n.s
V_V_WT:V_V_HT	-1.76627092361918	1.27314608615372	34221.3008104996	-1.38732777238096	0.347524866998753	241	n.s	n.s
V_V_WT:V_V_HM	-2.37407058450639	1.27404605474187	34221.3008104996	-1.86341033408514	0.149426651181539	241	n.s	n.s
V_V_HT:V_V_HM	-0.607799660887189	1.27613681204935	34221.3008104996	-0.476280956045082	0.882491946444589	241	n.s	n.s
[truncated: 9,516 more rows]
