# Supplementary material for: Key HPI axis receptors facilitate light adaptive behavior in larval zebrafish
Source: Sci Rep. 2024 Apr 2;14:7759. doi: 10.1038/s41598-024-57707-6 (PMC10987622; doi:10.1038/s41598-024-57707-6)
Supplement: Supplementary file 1 — Supplementary Information. [file 41598_2024_57707_MOESM1_ESM.zip › Supp_Tables_SciRpts/SuppTableS07_nr3c1.e5_baseline_diff.csv]

Supplementary Table S7. Baseline activity of nr3c1 ex5 lineage larvae: Estimated difference between predicted mean values.
The difference was computed by the "pairs" function of the "emmeans" package	which subtracts a mean predicted value
of a condition from the other in each comparison group (i.e.	D WT:L HM	which means "Dark WT larvae vs.
Light homozygous fish").
Columns: contrast (pairwise comparison group)	estimate (estimated difference between the predicted mean values)
SE (standard effor of the mean)	df (degrees of freedom)	t.ratio (t statistic generated after the Tukey adjustment for
multiple comparisons)	p.value (p values)	Time (time point when data were recorded)	SigDiff (significant or not:
mark "*" if significant. Otherwise	"n.s" (not significant)	SigHigh (denote the significant condition in the comparison
group).
contrast	estimate	SE	df	t.ratio	p.value	Time	SigDiff	SigHigh
D WT:L WT	-13.7204383370062	1.9616712706683	25366.5675998759	-6.99425971219529	4.00361965802176e-11	29	*	L WT
D WT:D HT	2.02904133885199	2.36059554280552	25366.5675998759	0.859546373810615	0.955959039236003	29	n.s	n.s
D WT:L HT	-11.6913969981542	3.09381604691656	25366.5675998759	-3.77895673849334	0.00217942500317392	29	*	L HT
D WT:D HM	6.38756757696838	2.363059134499	25366.5675998759	2.70309256493602	0.0745769197985507	29	n.s	n.s
D WT:L HM	-7.33287076003792	3.09390077820655	25366.5675998759	-2.37010534135118	0.166784918400838	29	n.s	n.s
L WT:D HT	15.7494796758582	3.04457439547452	25366.5675998759	5.17296594862927	3.42808187492327e-06	29	*	L WT
L WT:L HT	2.02904133885199	2.36059554280552	25366.5675998759	0.859546373810615	0.955959039236003	29	n.s	n.s
L WT:D HM	20.1080059139746	3.04830826347999	25366.5675998759	6.59644766078187	6.31467322875778e-10	29	*	L WT
L WT:L HM	6.38756757696838	2.363059134499	25366.5675998759	2.70309256493602	0.0745769197985507	29	n.s	n.s
D HT:L HT	-13.7204383370062	1.9616712706683	25366.5675998759	-6.99425971219529	4.00361965802176e-11	29	*	L HT
D HT:D HM	4.35852623811632	2.31355322352329	25366.5675998759	1.88391007987218	0.412051665757403	29	n.s	n.s
D HT:L HM	-9.36191209888993	3.03143032726436	25366.5675998759	-3.08828212698471	0.0246408330731556	29	*	L HM
L HT:D HM	18.0789645751225	3.03509399449778	25366.5675998759	5.95664075244369	3.85552791914989e-08	29	*	L HT
L HT:L HM	4.35852623811632	2.31355322352329	25366.5675998759	1.88391007987218	0.412051665757403	29	n.s	n.s
D HM:L HM	-13.7204383370062	1.9616712706683	25366.5675998759	-6.99425971219529	4.00361965802176e-11	29	*	L HM
D WT:L WT	-13.6605481936057	1.88876575183705	25366.5675998759	-7.2325264158984	7.1528338807525e-12	59	*	L WT
D WT:D HT	2.05101412165039	2.30130032096823	25366.5675998759	0.891241400769225	0.948736331108913	59	n.s	n.s
D WT:L HT	-11.6095340719552	2.99168714562684	25366.5675998759	-3.8805976383345	0.00145800045232036	59	*	L HT
D WT:D HM	6.39134485676316	2.30278914885111	25366.5675998759	2.77547983928615	0.0614255570442346	59	n.s	n.s
D WT:L HM	-7.26920333684243	2.99163394031212	25366.5675998759	-2.4298438518464	0.145926590191876	59	n.s	n.s
L WT:D HT	15.711562315256	2.96254054621162	25366.5675998759	5.3034083652787	1.69408297623352e-06	59	*	L WT
L WT:L HT	2.05101412165039	2.30130032096823	25366.5675998759	0.891241400769225	0.948736331108913	59	n.s	n.s
L WT:D HM	20.0518930503687	2.96490711927527	25366.5675998759	6.76307629335454	2.02623029466054e-10	59	*	L WT
L WT:L HM	6.39134485676316	2.30278914885111	25366.5675998759	2.77547983928615	0.0614255570442346	59	n.s	n.s
D HT:L HT	-13.6605481936057	1.88876575183705	25366.5675998759	-7.2325264158984	7.1528338807525e-12	59	*	L HT
D HT:D HM	4.34033073511272	2.27740072902184	25366.5675998759	1.90582653276699	0.398432985844149	59	n.s	n.s
D HT:L HM	-9.32021745849301	2.95750183510481	25366.5675998759	-3.1513818006347	0.0202008363131017	59	*	L HM
L HT:D HM	18.0008789287184	2.95992621311571	25366.5675998759	6.08152961683802	1.78328417588247e-08	59	*	L HT
L HT:L HM	4.34033073511272	2.27740072902184	25366.5675998759	1.90582653276699	0.398432985844149	59	n.s	n.s
D HM:L HM	-13.6605481936057	1.88876575183705	25366.5675998759	-7.2325264158984	7.1528338807525e-12	59	*	L HM
D WT:L WT	-13.5824971856907	1.85227960245883	25366.5675998759	-7.332854698427	3.42026407196272e-12	89	*	L WT
D WT:D HT	2.07416718519567	2.26177696551157	25366.5675998759	0.917052042187782	0.942299467646866	89	n.s	n.s
D WT:L HT	-11.508330000495	2.93127410292652	25366.5675998759	-3.92605044646127	0.00121370785491504	89	*	L HT
D WT:D HM	6.39599284165914	2.26265200574689	25366.5675998759	2.826768246029	0.0533224706692825	89	n.s	n.s
D WT:L HM	-7.1865043440315	2.9312077134428	25366.5675998759	-2.45172128575996	0.138792381047124	89	n.s	n.s
L WT:D HT	15.6566643708863	2.91560999936004	25366.5675998759	5.3699446682934	1.17480865358122e-06	89	*	L WT
L WT:L HT	2.07416718519567	2.26177696551157	25366.5675998759	0.917052042187782	0.942299467646866	89	n.s	n.s
L WT:D HM	19.9784900273498	2.91703427993042	25366.5675998759	6.84890478140913	1.11643028155584e-10	89	*	L WT
L WT:L HM	6.39599284165914	2.26265200574689	25366.5675998759	2.826768246029	0.0533224706692825	89	n.s	n.s
D HT:L HT	-13.5824971856907	1.85227960245883	25366.5675998759	-7.332854698427	3.42026407196272e-12	89	*	L HT
D HT:D HM	4.32182565646352	2.24960267885759	25366.5675998759	1.92115065343817	0.389020628753465	89	n.s	n.s
D HT:L HM	-9.26067152922718	2.91329773176114	25366.5675998759	-3.17875904967287	0.0185051228163368	89	*	L HM
L HT:D HM	17.9043228421542	2.91478990717115	25366.5675998759	6.14257747980562	1.21650068907186e-08	89	*	L HT
L HT:L HM	4.32182565646352	2.24960267885759	25366.5675998759	1.92115065343817	0.389020628753465	89	n.s	n.s
D HM:L HM	-13.5824971856907	1.85227960245883	25366.5675998759	-7.332854698427	3.42026407196272e-12	89	*	L HM
D WT:L WT	-13.4693486256758	1.83521714853624	25366.5675998759	-7.33937596235892	3.2586155995773e-12	119	*	L WT
D WT:D HT	2.09932125655353	2.23684036282858	25366.5675998759	0.938520822245381	0.936555913395997	119	n.s	n.s
D WT:L HT	-11.3700273691222	2.89766975088118	25366.5675998759	-3.9238520420295	0.001224583747368	119	*	L HT
D WT:D HM	6.40217970056726	2.23738231795299	25366.5675998759	2.86145986280285	0.0483661096473637	119	*	D WT
D WT:L HM	-7.06716892510839	2.8976481798814	25366.5675998759	-2.43893270900736	0.142930338582429	119	n.s	n.s
L WT:D HT	15.5686698822293	2.88902467919168	25366.5675998759	5.38890165749129	1.05761319169062e-06	119	*	L WT
L WT:L HT	2.09932125655353	2.23684036282858	25366.5675998759	0.938520822245381	0.936555913395997	119	n.s	n.s
L WT:D HM	19.8715283262431	2.88988551046827	25366.5675998759	6.8762337657533	9.22066867303784e-11	119	*	L WT
L WT:L HM	6.40217970056726	2.23738231795299	25366.5675998759	2.86145986280285	0.0483661096473637	119	*	L WT
D HT:L HT	-13.4693486256758	1.83521714853624	25366.5675998759	-7.33937596235892	3.2586155995773e-12	119	*	L HT
D HT:D HM	4.3028584440137	2.22886258906757	25366.5675998759	1.93051759454304	0.383313934460752	119	n.s	n.s
D HT:L HM	-9.16649018166195	2.88674567368383	25366.5675998759	-3.17537158372681	0.0187078683326521	119	*	L HM
L HT:D HM	17.7722070696895	2.88762883035955	25366.5675998759	6.15460230997783	1.12773237415098e-08	119	*	L HT
L HT:L HM	4.3028584440137	2.22886258906757	25366.5675998759	1.93051759454304	0.383313934460752	119	n.s	n.s
D HM:L HM	-13.4693486256758	1.83521714853624	25366.5675998759	-7.33937596235892	3.2586155995773e-12	119	*	L HM
D WT:L WT	-13.3150915687618	1.82741751868195	25366.5675998759	-7.28628867384697	4.82058837292243e-12	149	*	L WT
D WT:D HT	2.12808615959842	2.22209429361378	25366.5675998759	0.957693904221109	0.931122140051116	149	n.s	n.s
D WT:L HT	-11.1870054091633	2.88030854239951	25366.5675998759	-3.88396077867537	0.00143846011432591	149	*	L HT
D WT:D HM	6.4119402348561	2.22250376033011	25366.5675998759	2.88500759787409	0.0452283992997956	149	*	D WT
D WT:L HM	-6.90315133390579	2.88034609983428	25366.5675998759	-2.39663953380566	0.157268641140953	149	n.s	n.s
L WT:D HT	15.4431777283603	2.87369768332303	25366.5675998759	5.37397438080627	1.14888947544411e-06	149	*	L WT
L WT:L HT	2.12808615959842	2.22209429361378	25366.5675998759	0.957693904221109	0.931122140051116	149	n.s	n.s
L WT:D HM	19.727031803618	2.87429327829798	25366.5675998759	6.86326338114647	1.00977670669522e-10	149	*	L WT
L WT:L HM	6.4119402348561	2.22250376033011	25366.5675998759	2.88500759787409	0.0452283992997956	149	*	L WT
D HT:L HT	-13.3150915687618	1.82741751868195	25366.5675998759	-7.28628867384697	4.82058837292243e-12	149	*	L HT
D HT:D HM	4.28385407525755	2.21392767720891	25366.5675998759	1.93495664711965	0.380622194852056	149	n.s	n.s
D HT:L HM	-9.03123749350426	2.87042278905793	25366.5675998759	-3.14630915276014	0.0205296798180309	149	*	L HM
L HT:D HM	17.5989456440195	2.87098138396405	25366.5675998759	6.12994070331453	1.31712457607236e-08	149	*	L HT
L HT:L HM	4.28385407525755	2.21392767720891	25366.5675998759	1.93495664711965	0.380622194852056	149	n.s	n.s
D HM:L HM	-13.3150915687618	1.82741751868195	25366.5675998759	-7.28628867384697	4.82058837292243e-12	149	*	L HM
D WT:L WT	-13.125870912887	1.82326717408437	25366.5675998759	-7.19909352806654	9.13258357826408e-12	179	*	L WT
D WT:D HT	2.16358812732051	2.21387129775443	25366.5675998759	0.97728722058734	0.925268641578728	179	n.s	n.s
D WT:L HT	-10.9622827855666	2.87183496848534	25366.5675998759	-3.81717017372634	0.00187618704651737	179	*	L HT
D WT:D HM	6.4295197186695	2.21427445868714	25366.5675998759	2.90366882634848	0.0428661065688927	179	*	D WT
D WT:L HM	-6.69635119421759	2.8719208103757	25366.5675998759	-2.33166289614427	0.181296298137206	179	n.s	n.s
L WT:D HT	15.2894590402074	2.86419666503314	25366.5675998759	5.33813170962215	1.40027010897548e-06	179	*	L WT
L WT:L HT	2.16358812732051	2.21387129775443	25366.5675998759	0.97728722058734	0.925268641578728	179	n.s	n.s
L WT:D HM	19.5553906315564	2.86473384311078	25366.5675998759	6.82625043111212	1.30755406502203e-10	179	*	L WT
L WT:L HM	6.4295197186695	2.21427445868714	25366.5675998759	2.90366882634848	0.0428661065688927	179	*	L WT
D HT:L HT	-13.125870912887	1.82326717408437	25366.5675998759	-7.19909352806654	9.13258357826408e-12	179	*	L HT
D HT:D HM	4.26593159134907	2.20356044274705	25366.5675998759	1.93592674318975	0.380035052436381	179	n.s	n.s
D HT:L HM	-8.85993932153795	2.85984083690387	25366.5675998759	-3.09805329275944	0.0239017106478743	179	*	L HM
L HT:D HM	17.3918025042359	2.86029264471986	25366.5675998759	6.0804276570586	1.79557817503451e-08	179	*	L HT
L HT:L HM	4.26593159134907	2.20356044274705	25366.5675998759	1.93592674318975	0.380035052436381	179	n.s	n.s
D HM:L HM	-13.125870912887	1.82326717408437	25366.5675998759	-7.19909352806654	9.13258357826408e-12	179	*	L HM
D WT:L WT	-12.9115848302074	1.82031454907434	25366.5675998759	-7.09305149309121	1.97180050065526e-11	209	*	L WT
D WT:D HT	2.20775088864254	2.20948129019119	25366.5675998759	0.99921682905561	0.918353028733354	209	n.s	n.s
D WT:L HT	-10.7038339415648	2.86776155306972	25366.5675998759	-3.7324699921816	0.00260952005265525	209	*	L HT
D WT:D HM	6.45814153296026	2.2099454579331	25366.5675998759	2.92230810935958	0.0406123050204955	209	*	D WT
D WT:L HM	-6.45344329724706	2.86787516992299	25366.5675998759	-2.25025250921934	0.214898353476674	209	n.s	n.s
L WT:D HT	15.1193357188499	2.85773493055587	25366.5675998759	5.29067113859611	1.81613855754215e-06	209	*	L WT
L WT:L HT	2.20775088864254	2.20948129019119	25366.5675998759	0.99921682905561	0.918353028733354	209	n.s	n.s
L WT:D HM	19.3697263631677	2.85833867464951	25366.5675998759	6.7765679885862	1.84587900520228e-10	209	*	L WT
L WT:L HM	6.45814153296026	2.2099454579331	25366.5675998759	2.92230810935958	0.0406123050204955	209	*	L WT
D HT:L HT	-12.9115848302074	1.82031454907434	25366.5675998759	-7.09305149309121	1.97180050065526e-11	209	*	L HT
D HT:D HM	4.25039064431776	2.19664438721807	25366.5675998759	1.93494708067001	0.380627986839523	209	n.s	n.s
D HT:L HM	-8.66119418588967	2.85261142308776	25366.5675998759	-3.03623343712005	0.028924719800877	209	*	L HM
L HT:D HM	17.1619754745253	2.85310205071687	25366.5675998759	6.01519860469525	2.69092692573025e-08	209	*	L HT
L HT:L HM	4.25039064431776	2.19664438721807	25366.5675998759	1.93494708067001	0.380627986839523	209	n.s	n.s
D HM:L HM	-12.9115848302074	1.82031454907434	25366.5675998759	-7.09305149309121	1.97180050065526e-11	209	*	L HM
D WT:L WT	-12.6821250599394	1.8181980159786	25366.5675998759	-6.97510664321874	4.58812987602641e-11	239	*	L WT
D WT:D HT	2.25860848672202	2.20726757087406	25366.5675998759	1.02325994207745	0.910325350744679	239	n.s	n.s
D WT:L HT	-10.4235165732174	2.8659893038829	25366.5675998759	-3.6369698097252	0.00374982108561506	239	*	L HT
D WT:D HM	6.49677049037167	2.20782102486484	25366.5675998759	2.94261646084713	0.0382727071002462	239	*	D WT
D WT:L HM	-6.18535456956786	2.86611191278874	25366.5675998759	-2.15809945939951	0.257657295914536	239	n.s	n.s
L WT:D HT	14.9407335466614	2.85339335169059	25366.5675998759	5.23612825333362	2.44197395327106e-06	239	*	L WT
L WT:L HT	2.25860848672202	2.20726757087406	25366.5675998759	1.02325994207745	0.910325350744679	239	n.s	n.s
L WT:D HM	19.1788955503112	2.85412647050677	25366.5675998759	6.71970767535954	2.73091105285062e-10	239	*	L WT
L WT:L HM	6.49677049037167	2.20782102486484	25366.5675998759	2.94261646084713	0.0382727071002462	239	*	L WT
D HT:L HT	-12.6821250599394	1.8181980159786	25366.5675998759	-6.97510664321874	4.58812987602641e-11	239	*	L HT
D HT:D HM	4.23816200364957	2.19226407704748	25366.5675998759	1.93323516451425	0.381665082594511	239	n.s	n.s
D HT:L HM	-8.44396305628987	2.84782813158634	25366.5675998759	-2.96505360089489	0.0358231547527286	239	*	L HM
L HT:D HM	16.9202870635889	2.84843931839515	25366.5675998759	5.94019572553927	4.26267107167533e-08	239	*	L HT
L HT:L HM	4.23816200364957	2.19226407704748	25366.5675998759	1.93323516451425	0.381665082594511	239	n.s	n.s
D HM:L HM	-12.6821250599394	1.8181980159786	25366.5675998759	-6.97510664321874	4.58812987602641e-11	239	*	L HM
D WT:L WT	-12.4503635440134	1.8164793230643	25366.5675998759	-6.85411795550215	1.0764877877989e-10	269	*	L WT
D WT:D HT	2.31113700417489	2.20608911914772	25366.5675998759	1.04761724452353	0.901715225883402	269	n.s	n.s
D WT:L HT	-10.1392265398385	2.86503896522468	25366.5675998759	-3.53894891584601	0.00538321168353484	269	*	L HT
D WT:D HM	6.54098828296651	2.20673308382952	25366.5675998759	2.96410487108636	0.0359239326314649	269	*	D WT
D WT:L HM	-5.90937526104682	2.86515552436154	25366.5675998759	-2.06249720505613	0.307166100027005	269	n.s	n.s
L WT:D HT	14.7615005481883	2.85033408450027	25366.5675998759	5.17886679616238	3.32171131744996e-06	269	*	L WT
L WT:L HT	2.31113700417489	2.20608911914772	25366.5675998759	1.04761724452353	0.901715225883402	269	n.s	n.s
L WT:D HM	18.9913518269799	2.85121375733825	25366.5675998759	6.66079552194266	4.08418521224974e-10	269	*	L WT
L WT:L HM	6.54098828296651	2.20673308382952	25366.5675998759	2.96410487108636	0.0359239326314649	269	*	L WT
D HT:L HT	-12.4503635440134	1.8164793230643	25366.5675998759	-6.85411795550215	1.0764877877989e-10	269	*	L HT
D HT:D HM	4.2298512787915	2.18963996554943	25366.5675998759	1.93175651949252	0.382561849514607	269	n.s	n.s
D HT:L HM	-8.22051226522174	2.84463468915548	25366.5675998759	-2.88983056297548	0.0446075165589637	269	*	L HM
L HT:D HM	16.6802148228048	2.84539876027498	25366.5675998759	5.86217125545976	6.8385139551097e-08	269	*	L HT
L HT:L HM	4.2298512787915	2.18963996554943	25366.5675998759	1.93175651949252	0.382561849514607	269	n.s	n.s
D HM:L HM	-12.4503635440134	1.8164793230643	25366.5675998759	-6.85411795550215	1.0764877877989e-10	269	*	L HM
D WT:L WT	-12.2299178518784	1.81530508566156	25366.5675998759	-6.73711430022323	2.42313724641008e-10	299	*	L WT
D WT:D HT	2.3595671093796	2.20540832927415	25366.5675998759	1.06990033458167	0.893416867615375	299	n.s	n.s
D WT:L HT	-9.87035074249876	2.86447588640972	25366.5675998759	-3.44577896058678	0.00751541381324872	299	*	L HT
D WT:D HM	6.58576163906145	2.2061308132643	25366.5675998759	2.9852090363204	0.0337389454631479	299	*	D WT
D WT:L HM	-5.64415621281699	2.86457799368888	25366.5675998759	-1.97032729611551	0.359478413833281	299	n.s	n.s
L WT:D HT	14.5894849612581	2.84834948731261	25366.5675998759	5.12208386865586	4.49228709142879e-06	299	*	L WT
L WT:L HT	2.3595671093796	2.20540832927415	25366.5675998759	1.06990033458167	0.893416867615375	299	n.s	n.s
L WT:D HM	18.8156794909398	2.84936560597785	25366.5675998759	6.60346269761426	6.02288996454092e-10	299	*	L WT
L WT:L HM	6.58576163906145	2.2061308132643	25366.5675998759	2.9852090363204	0.0337389454631479	299	*	L WT
D HT:L HT	-12.2299178518784	1.81530508566156	25366.5675998759	-6.73711430022323	2.42313724641008e-10	299	*	L HT
D HT:D HM	4.22619452968175	2.1881938058188	25366.5675998759	1.93136207517064	0.382801226070822	299	n.s	n.s
D HT:L HM	-8.0037233221966	2.84269632524948	25366.5675998759	-2.81553933535063	0.0550153907809805	299	n.s	n.s
L HT:D HM	16.4561123815599	2.84361160746707	25366.5675998759	5.7870464230585	1.07190391673839e-07	299	*	L HT
L HT:L HM	4.22619452968175	2.1881938058188	25366.5675998759	1.93136207517064	0.382801226070822	299	n.s	n.s
D HM:L HM	-12.2299178518784	1.81530508566156	25366.5675998759	-6.73711430022323	2.42313724641008e-10	299	*	L HM
D WT:L WT	-12.028936408143	1.81455086284376	25366.5675998759	-6.62915361286224	5.062720243032e-10	329	*	L WT
D WT:D HT	2.39950230442605	2.20492092653849	25366.5675998759	1.08824868753594	0.886282226914093	329	n.s	n.s
D WT:L HT	-9.62943410371695	2.86400117920163	25366.5675998759	-3.3622311937739	0.0100519554625264	329	*	L HT
D WT:D HM	6.62779606837521	2.20570359931705	25366.5675998759	3.00484438182328	0.0318100226273692	329	*	D WT
D WT:L HM	-5.40114033976774	2.86408555810306	25366.5675998759	-1.88581668745434	0.41085984244533	329	n.s	n.s
L WT:D HT	14.4284387125692	2.84711072804967	25366.5675998759	5.06774765393582	5.97885194331127e-06	329	*	L WT
L WT:L HT	2.39950230442605	2.20492092653849	25366.5675998759	1.08824868753594	0.886282226914093	329	n.s	n.s
L WT:D HM	18.6567324765182	2.84823810795435	25366.5675998759	6.55027135000234	8.6113172148572e-10	329	*	L WT
L WT:L HM	6.62779606837521	2.20570359931705	25366.5675998759	3.00484438182328	0.0318100226273692	329	*	L WT
D HT:L HT	-12.028936408143	1.81455086284376	25366.5675998759	-6.62915361286224	5.062720243032e-10	329	*	L HT
D HT:D HM	4.22829376394919	2.18748228738558	25366.5675998759	1.93294994356399	0.381837991823184	329	n.s	n.s
D HT:L HM	-7.80064264419385	2.84160251361864	25366.5675998759	-2.7451561598811	0.0666800996803641	329	n.s	n.s
L HT:D HM	16.2572301720921	2.8426470652454	25366.5675998759	5.71904629697274	1.60235405055609e-07	329	*	L HT
L HT:L HM	4.22829376394919	2.18748228738558	25366.5675998759	1.93294994356399	0.381837991823184	329	n.s	n.s
D HM:L HM	-12.028936408143	1.81455086284376	25366.5675998759	-6.62915361286224	5.062720243032e-10	329	*	L HM
D WT:L WT	-11.8517734395332	1.81406038290271	25366.5675998759	-6.5332849728899	9.64714419460222e-10	359	*	L WT
D WT:D HT	2.42961872341519	2.20449172758339	25366.5675998759	1.10212195084015	0.880707673970763	359	n.s	n.s
D WT:L HT	-9.42215471611792	2.86348601256893	25366.5675998759	-3.29044901031836	0.0128225898585045	359	*	L HT
D WT:D HM	6.66693142597915	2.20531504516132	25366.5675998759	3.02311973094596	0.0301012406827538	359	*	D WT
D WT:L HM	-5.18484201355387	2.86355316602786	25366.5675998759	-1.81063235530771	0.458765350549151	359	n.s	n.s
L WT:D HT	14.2813921629484	2.84633897408033	25366.5675998759	5.01746007520512	7.76922100187427e-06	359	*	L WT
L WT:L HT	2.42961872341519	2.20449172758339	25366.5675998759	1.10212195084015	0.880707673970763	359	n.s	n.s
L WT:D HM	18.5187048655123	2.84754671739473	25366.5675998759	6.50338930433965	1.17738674365597e-09	359	*	L WT
L WT:L HM	6.66693142597915	2.20531504516132	25366.5675998759	3.02311973094596	0.0301012406827538	359	*	L WT
D HT:L HT	-11.8517734395332	1.81406038290271	25366.5675998759	-6.5332849728899	9.64714419460222e-10	359	*	L HT
D HT:D HM	4.23731270256394	2.18718864029863	25366.5675998759	1.93733298742142	0.379184640707124	359	n.s	n.s
D HT:L HM	-7.6144607369692	2.84101445616494	25366.5675998759	-2.68019077496983	0.0791875483752806	359	n.s	n.s
L HT:D HM	16.0890861420972	2.84215680461203	25366.5675998759	5.66087209403404	2.25196598035993e-07	359	*	L HT
L HT:L HM	4.23731270256394	2.18718864029863	25366.5675998759	1.93733298742142	0.379184640707124	359	n.s	n.s
D HM:L HM	-11.8517734395332	1.81406038290271	25366.5675998759	-6.5332849728899	9.64714419460222e-10	359	*	L HM
D WT:L WT	-11.7049470959161	1.81383089422065	25366.5675998759	-6.45316337548954	1.64217783815701e-09	389	*	L WT
D WT:D HT	2.45102460651072	2.20411226694205	25366.5675998759	1.11202348595031	0.876634724127038	389	n.s	n.s
D WT:L HT	-9.25392248940542	2.86301096509938	25366.5675998759	-3.23223438618028	0.0155527458168204	389	*	L HT
D WT:D HM	6.70506769744161	2.20495915904841	25366.5675998759	3.04090335184952	0.0285155147795155	389	*	D WT
D WT:L HM	-4.99987939847449	2.86306426837998	25366.5675998759	-1.74633851349191	0.500915150804664	389	n.s	n.s
L WT:D HT	14.1559717024268	2.84593657868352	25366.5675998759	4.97409949626323	9.7181956056902e-06	389	*	L WT
L WT:L HT	2.45102460651072	2.20411226694205	25366.5675998759	1.11202348595031	0.876634724127038	389	n.s	n.s
L WT:D HM	18.4100147933579	2.84719472584564	25366.5675998759	6.46601885927909	1.50847090374384e-09	389	*	L WT
L WT:L HM	6.70506769744161	2.20495915904841	25366.5675998759	3.04090335184952	0.0285155147795155	389	*	L WT
D HT:L HT	-11.7049470959161	1.81383089422065	25366.5675998759	-6.45316337548954	1.64217783815701e-09	389	*	L HT
D HT:D HM	4.25404309093088	2.18710779066411	25366.5675998759	1.94505415283585	0.374530355041447	389	n.s	n.s
D HT:L HM	-7.4509040049852	2.84077352346291	25366.5675998759	-2.6228433711613	0.0917505570019785	389	n.s	n.s
L HT:D HM	15.958990186847	2.84198025855281	25366.5675998759	5.61544723571501	2.9306638704707e-07	389	*	L HT
L HT:L HM	4.25404309093088	2.18710779066411	25366.5675998759	1.94505415283585	0.374530355041447	389	n.s	n.s
D HM:L HM	-11.7049470959161	1.81383089422065	25366.5675998759	-6.45316337548954	1.64217783815701e-09	389	*	L HM
D WT:L WT	-11.5954362658996	1.81368553739345	25366.5675998759	-6.39330028653371	2.43357578533221e-09	419	*	L WT
D WT:D HT	2.46386478113588	2.20375642731622	25366.5675998759	1.11802953838071	0.874126055898847	419	n.s	n.s
D WT:L HT	-9.13157148476366	2.86252199612786	25366.5675998759	-3.19004412791097	0.0178436647455484	419	*	L HT
D WT:D HM	6.74266534426265	2.20461277229416	25366.5675998759	3.05843521773945	0.027023913298735	419	*	D WT
D WT:L HM	-4.85277092163684	2.86256564725995	25366.5675998759	-1.69525227352669	0.534891292864652	419	n.s	n.s
L WT:D HT	14.0593010470354	2.8456920178838	25366.5675998759	4.9405560962604	1.15404920683071e-05	419	*	L WT
L WT:L HT	2.46386478113588	2.20375642731622	25366.5675998759	1.11802953838071	0.874126055898847	419	n.s	n.s
L WT:D HM	18.3381016101621	2.8469744157102	25366.5675998759	6.44125971381006	1.77627490494103e-09	419	*	L WT
L WT:L HM	6.74266534426265	2.20461277229416	25366.5675998759	3.05843521773945	0.027023913298735	419	*	L WT
D HT:L HT	-11.5954362658996	1.81368553739345	25366.5675998759	-6.39330028653371	2.43357578533221e-09	419	*	L HT
D HT:D HM	4.27880056312686	2.18709952044919	25366.5675998759	1.95638128174801	0.367749142083965	419	n.s	n.s
D HT:L HM	-7.3166357027728	2.84065738213184	25366.5675998759	-2.57568397681309	0.103231707073485	419	n.s	n.s
L HT:D HM	15.8742368290263	2.84189808387705	25366.5675998759	5.58578680885344	3.47688347557273e-07	419	*	L HT
L HT:L HM	4.27880056312686	2.18709952044919	25366.5675998759	1.95638128174801	0.367749142083965	419	n.s	n.s
D HM:L HM	-11.5954362658996	1.81368553739345	25366.5675998759	-6.39330028653371	2.43357578533221e-09	419	*	L HM
D WT:L WT	-11.5228269792643	1.8136127834609	25366.5675998759	-6.35352104062442	3.15438097864273e-09	449	*	L WT
D WT:D HT	2.46454224724507	2.20344396311127	25366.5675998759	1.11849554084649	0.873930211727688	449	n.s	n.s
D WT:L HT	-9.0582847320191	2.86208500781526	25366.5675998759	-3.16492511832611	0.0193455459952864	449	*	L HT
D WT:D HM	6.77592151097434	2.20429965359991	25366.5675998759	3.07395661924112	0.0257606408891035	449	*	D WT
D WT:L HM	-4.7469054682899	2.86212351603375	25366.5675998759	-1.65852572109397	0.559443131925338	449	n.s	n.s
L WT:D HT	13.9873692265093	2.84555489525306	25366.5675998759	4.91551551152393	1.31106363724376e-05	449	*	L WT
L WT:L HT	2.46454224724507	2.20344396311127	25366.5675998759	1.11849554084649	0.873930211727688	449	n.s	n.s
L WT:D HM	18.2987484902386	2.84684133056168	25366.5675998759	6.42773739926992	1.94160965083512e-09	449	*	L WT
L WT:L HM	6.77592151097434	2.20429965359991	25366.5675998759	3.07395661924112	0.0257606408891035	449	*	L WT
D HT:L HT	-11.5228269792643	1.8136127834609	25366.5675998759	-6.35352104062442	3.15438097864273e-09	449	*	L HT
D HT:D HM	4.31137926372935	2.18708959920813	25366.5675998759	1.97128607135727	0.358913047488365	449	n.s	n.s
D HT:L HM	-7.21144771553509	2.84059870592358	25366.5675998759	-2.53870696360484	0.113000351051827	449	n.s	n.s
L HT:D HM	15.8342062429937	2.84184860232127	25366.5675998759	5.57179795927907	3.76761009612814e-07	449	*	L HT
L HT:L HM	4.31137926372935	2.18708959920813	25366.5675998759	1.97128607135727	0.358913047488365	449	n.s	n.s
D HM:L HM	-11.5228269792643	1.8136127834609	25366.5675998759	-6.35352104062442	3.15438097864273e-09	449	*	L HM
D WT:L WT	-11.4729833529206	1.8135835968018	25366.5675998759	-6.32613978928398	3.76769693222201e-09	479	*	L WT
D WT:D HT	2.446508171232	2.20318148539831	25366.5675998759	1.1104433236419	0.877289967538416	479	n.s	n.s
D WT:L HT	-9.02647518168869	2.86172369258177	25366.5675998759	-3.15420919395095	0.0200195714374866	479	*	L HT
D WT:D HM	6.7974425475217	2.20403003599392	25366.5675998759	3.08409705698786	0.0249634813184029	479	*	D WT
D WT:L HM	-4.67554080539904	2.86176104785611	25366.5675998759	-1.63379846437624	0.575981662824822	479	n.s	n.s
L WT:D HT	13.9194915241527	2.84547460851207	25366.5675998759	4.89179959030853	1.47856558047055e-05	479	*	L WT
L WT:L HT	2.446508171232	2.20318148539831	25366.5675998759	1.1104433236419	0.877289967538416	479	n.s	n.s
L WT:D HM	18.2704259004423	2.84675103043674	25366.5675998759	6.41799219710454	2.06999428709054e-09	479	*	L WT
L WT:L HM	6.7974425475217	2.20403003599392	25366.5675998759	3.08409705698786	0.0249634813184029	479	*	L WT
D HT:L HT	-11.4729833529206	1.8135835968018	25366.5675998759	-6.32613978928398	3.76769693222201e-09	479	*	L HT
D HT:D HM	4.35093437628967	2.18704075512684	25366.5675998759	1.98941623108314	0.348302389830912	479	n.s	n.s
D HT:L HM	-7.12204897663102	2.84054691697462	25366.5675998759	-2.50728088104122	0.121853633265138	479	n.s	n.s
L HT:D HM	15.8239177292103	2.84178793487509	25366.5675998759	5.56829647104045	3.84399176156514e-07	479	*	L HT
L HT:L HM	4.35093437628967	2.18704075512684	25366.5675998759	1.98941623108314	0.348302389830912	479	n.s	n.s
D HM:L HM	-11.4729833529206	1.8135835968018	25366.5675998759	-6.32613978928398	3.76769693222201e-09	479	*	L HM
D WT:L WT	-11.4161120427221	1.81353881417434	25366.5675998759	-6.29493670248219	4.60912497057819e-09	509	*	L WT
D WT:D HT	2.40259381366357	2.20295765298522	25366.5675998759	1.09062187845864	0.885339597699399	509	n.s	n.s
D WT:L HT	-9.01351822905874	2.86141118933747	25366.5675998759	-3.15002550582244	0.0202883018978669	509	*	L HT
D WT:D HM	6.79877350979698	2.20379544751696	25366.5675998759	3.08502929228628	0.0248912920859551	509	*	D WT
D WT:L HM	-4.61733853292524	2.86145032747854	25366.5675998759	-1.61363574568634	0.589449499201393	509	n.s	n.s
L WT:D HT	13.8187058563856	2.84538519504951	25366.5675998759	4.85653256382574	1.76618591463118e-05	509	*	L WT
L WT:L HT	2.40259381366357	2.20295765298522	25366.5675998759	1.09062187845864	0.885339597699399	509	n.s	n.s
L WT:D HM	18.2148855525189	2.84664308148711	25366.5675998759	6.39872475442313	2.34870600746007e-09	509	*	L WT
L WT:L HM	6.79877350979698	2.20379544751696	25366.5675998759	3.08502929228628	0.0248912920859551	509	*	L WT
D HT:L HT	-11.4161120427221	1.81353881417434	25366.5675998759	-6.29493670248219	4.60912497057819e-09	509	*	L HT
D HT:D HM	4.39617969613339	2.1869384643249	25366.5675998759	2.01019816874019	0.336332202704843	509	n.s	n.s
D HT:L HM	-7.01993234658859	2.84044977173629	25366.5675998759	-2.47141576536222	0.132596435988513	509	n.s	n.s
L HT:D HM	15.8122917388554	2.84167043281998	25366.5675998759	5.56443546592552	3.92995722853229e-07	509	*	L HT
L HT:L HM	4.39617969613339	2.1869384643249	25366.5675998759	2.01019816874019	0.336332202704843	509	n.s	n.s
D HM:L HM	-11.4161120427221	1.81353881417434	25366.5675998759	-6.29493670248219	4.60912497057819e-09	509	*	L HM
D WT:L WT	-11.3156815125809	1.81350785160037	25366.5675998759	-6.23966502411069	6.57156029593153e-09	539	*	L WT
D WT:D HT	2.32749309730024	2.20277808580951	25366.5675998759	1.0566171473623	0.898412056831966	539	n.s	n.s
D WT:L HT	-8.98818841528073	2.86117750408539	25366.5675998759	-3.14142984923052	0.0208504374831697	539	*	L HT
D WT:D HM	6.77336611949135	2.20360409555332	25366.5675998759	3.07376725844693	0.0257757362388596	539	*	D WT
D WT:L HM	-4.54231539308954	2.86122048653315	25366.5675998759	-1.58754469096973	0.606826811655836	539	n.s	n.s
L WT:D HT	13.6431746098811	2.84530267921763	25366.5675998759	4.79498181670872	2.40138795883915e-05	539	*	L WT
L WT:L HT	2.32749309730024	2.20277808580951	25366.5675998759	1.0566171473623	0.898412056831966	539	n.s	n.s
L WT:D HM	18.0890476320723	2.84653838950359	25366.5675998759	6.35475274065314	3.12921633049967e-09	539	*	L WT
L WT:L HM	6.77336611949135	2.20360409555332	25366.5675998759	3.07376725844693	0.0257757362388596	539	*	L WT
D HT:L HT	-11.3156815125809	1.81350785160037	25366.5675998759	-6.23966502411069	6.57156029593153e-09	539	*	L HT
D HT:D HM	4.44587302219119	2.18678890431551	25366.5675998759	2.03305998737121	0.323410228673948	539	n.s	n.s
D HT:L HM	-6.86980849038976	2.84032791908608	25366.5675998759	-2.41866738140582	0.149674608610021	539	n.s	n.s
L HT:D HM	15.7615545347722	2.84152251298434	25366.5675998759	5.54686949082746	4.34517894443154e-07	539	*	L HT
L HT:L HM	4.44587302219119	2.18678890431551	25366.5675998759	2.03305998737121	0.323410228673948	539	n.s	n.s
D HM:L HM	-11.3156815125809	1.81350785160037	25366.5675998759	-6.23966502411069	6.57156029593153e-09	539	*	L HM
D WT:L WT	-11.14918086453	1.81347657357552	25366.5675998759	-6.14795968527334	1.17595696513817e-08	569	*	L WT
D WT:D HT	2.2215394305954	2.20263286318516	25366.5675998759	1.00858362177658	0.915281154561382	569	n.s	n.s
D WT:L HT	-8.92764143393454	2.86100516394769	25366.5675998759	-3.12045624608938	0.0222800738496578	569	*	L HT
D WT:D HM	6.72057041580169	2.20344773746718	25366.5675998759	3.05002487761604	0.0277307477973058	569	*	D WT
D WT:L HM	-4.42861044872807	2.86105304990567	25366.5675998759	-1.54789525796247	0.633054935978022	569	n.s	n.s
L WT:D HT	13.3707202951253	2.84521125360669	25366.5675998759	4.69937698938035	3.84074697850068e-05	569	*	L WT
L WT:L HT	2.2215394305954	2.20263286318516	25366.5675998759	1.00858362177658	0.915281154561382	569	n.s	n.s
L WT:D HM	17.8697512803316	2.84642475308681	25366.5675998759	6.27796370199238	5.14118403405206e-09	569	*	L WT
L WT:L HM	6.72057041580169	2.20344773746718	25366.5675998759	3.05002487761604	0.0277307477973058	569	*	L WT
D HT:L HT	-11.14918086453	1.81347657357552	25366.5675998759	-6.14795968527334	1.17595696513817e-08	569	*	L HT
D HT:D HM	4.49903098520624	2.18660299166761	25366.5675998759	2.05754359723759	0.309867861173295	569	n.s	n.s
D HT:L HM	-6.65014987932345	2.84017843286696	25366.5675998759	-2.34145496014157	0.177518025471276	569	n.s	n.s
L HT:D HM	15.6482118497361	2.84134586448359	25366.5675998759	5.50732385146648	5.44155954518288e-07	569	*	L HT
L HT:L HM	4.49903098520624	2.18660299166761	25366.5675998759	2.05754359723759	0.309867861173295	569	n.s	n.s
D HM:L HM	-11.14918086453	1.81347657357552	25366.5675998759	-6.14795968527334	1.17595696513817e-08	569	*	L HM
D WT:L WT	-10.9224961945892	1.81341609322826	25366.5675998759	-6.02316050650289	2.56184830016437e-08	599	*	L WT
D WT:D HT	2.09328486262938	2.20250698590953	25366.5675998759	0.950410089966164	0.933220511659082	599	n.s	n.s
D WT:L HT	-8.82921133195993	2.86085920702115	25366.5675998759	-3.0862096639678	0.0248001502946669	599	*	L HT
D WT:D HM	6.64804671044249	2.20331235469744	25366.5675998759	3.01729652460257	0.0306368630921885	599	*	D WT
D WT:L HM	-4.27444948414668	2.86091214772925	25366.5675998759	-1.49408624362666	0.668113339834895	599	n.s	n.s
L WT:D HT	13.0157810572186	2.84508602645863	25366.5675998759	4.57482864706899	6.98355467020351e-05	599	*	L WT
L WT:L HT	2.09328486262938	2.20250698590953	25366.5675998759	0.950410089966164	0.933220511659082	599	n.s	n.s
L WT:D HM	17.5705429050317	2.84627971255195	25366.5675998759	6.17316099592968	1.00299460958908e-08	599	*	L WT
L WT:L HM	6.64804671044249	2.20331235469744	25366.5675998759	3.01729652460257	0.0306368630921885	599	*	L WT
D HT:L HT	-10.9224961945892	1.81341609322826	25366.5675998759	-6.02316050650289	2.56184830016437e-08	599	*	L HT
D HT:D HM	4.55476184781318	2.18639338665403	25366.5675998759	2.08323071027195	0.296000106062772	599	n.s	n.s
D HT:L HM	-6.36773434677604	2.8399909460479	25366.5675998759	-2.24216712931332	0.218449807368983	599	n.s	n.s
L HT:D HM	15.4772580424023	2.84113346450731	25366.5675998759	5.44756458496266	7.62278262733673e-07	599	*	L HT
L HT:L HM	4.55476184781318	2.18639338665403	25366.5675998759	2.08323071027195	0.296000106062772	599	n.s	n.s
D HM:L HM	-10.9224961945892	1.81341609322826	25366.5675998759	-6.02316050650289	2.56184830016437e-08	599	*	L HM
D WT:L WT	-10.6649900419642	1.81337962209378	25366.5675998759	-5.88127820122413	6.0944189472778e-08	629	*	L WT
D WT:D HT	1.95699956375766	2.20240816098546	25366.5675998759	0.88857260812274	0.94937317719495	629	n.s	n.s
D WT:L HT	-8.70799047820649	2.86077263246952	25366.5675998759	-3.0439295941843	0.0282530365841938	629	*	L HT
D WT:D HM	6.56904781692182	2.20320650736053	25366.5675998759	2.98158515553389	0.0341057746209048	629	*	D WT
D WT:L HM	-4.09594222504231	2.86083037979904	25366.5675998759	-1.43173193837869	0.707613599770277	629	n.s	n.s
L WT:D HT	12.6219896057219	2.84497357951739	25366.5675998759	4.43659290778478	0.000133113073651714	629	*	L WT
L WT:L HT	1.95699956375766	2.20240816098546	25366.5675998759	0.88857260812274	0.94937317719495	629	n.s	n.s
L WT:D HM	17.234037858886	2.84615155496758	25366.5675998759	6.05520736547086	2.10064005079502e-08	629	*	L WT
L WT:L HM	6.56904781692182	2.20320650736053	25366.5675998759	2.98158515553389	0.0341057746209048	629	*	L WT
D HT:L HT	-10.6649900419642	1.81337962209378	25366.5675998759	-5.88127820122413	6.0944189472778e-08	629	*	L HT
D HT:D HM	4.6120482531642	2.18617778011595	25366.5675998759	2.10964007369958	0.282116393560263	629	n.s	n.s
D HT:L HM	-6.05294178880005	2.83981199041327	25366.5675998759	-2.13145863502013	0.270938912742823	629	n.s	n.s
L HT:D HM	15.2770382951284	2.84093395546083	25366.5675998759	5.37747041453146	1.1268519655161e-06	629	*	L HT
L HT:L HM	4.6120482531642	2.18617778011595	25366.5675998759	2.10964007369958	0.282116393560263	629	n.s	n.s
D HM:L HM	-10.6649900419642	1.81337962209378	25366.5675998759	-5.88127820122413	6.0944189472778e-08	629	*	L HM
D WT:L WT	-10.4160870228228	1.81331968286528	25366.5675998759	-5.74420887902351	1.38159073292954e-07	659	*	L WT
D WT:D HT	1.82669600521589	2.20231828443139	25366.5675998759	0.829442328172614	0.962146833689586	659	n.s	n.s
D WT:L HT	-8.58939101760696	2.86069451235294	25366.5675998759	-3.0025544428168	0.0320299489585694	659	*	L HT
D WT:D HM	6.49622115723154	2.20311205449975	25366.5675998759	2.94865671673999	0.0375995340191293	659	*	D WT
D WT:L HM	-3.91986586559135	2.86075625192051	25366.5675998759	-1.37022015173779	0.744987171597866	659	n.s	n.s
L WT:D HT	12.2427830280387	2.84483656883182	25366.5675998759	4.30351014261111	0.000243136804843447	659	*	L WT
L WT:L HT	1.82669600521589	2.20231828443139	25366.5675998759	0.829442328172614	0.962146833689586	659	n.s	n.s
L WT:D HM	16.9123081800544	2.84600345413929	25366.5675998759	5.94247633658235	4.20380458221459e-08	659	*	L WT
L WT:L HM	6.49622115723154	2.20311205449975	25366.5675998759	2.94865671673999	0.0375995340191293	659	*	L WT
D HT:L HT	-10.4160870228228	1.81331968286528	25366.5675998759	-5.74420887902351	1.38159073292954e-07	659	*	L HT
D HT:D HM	4.66952515201564	2.18596506875177	25366.5675998759	2.13613896158095	0.268576225860548	659	n.s	n.s
D HT:L HM	-5.74656187080733	2.83961756143449	25366.5675998759	-2.0237097941824	0.328663394227887	659	n.s	n.s
L HT:D HM	15.0856121748385	2.84072441693095	25366.5675998759	5.31048069461684	1.62977654249996e-06	659	*	L HT
L HT:L HM	4.66952515201564	2.18596506875177	25366.5675998759	2.13613896158095	0.268576225860548	659	n.s	n.s
D HM:L HM	-10.4160870228228	1.81331968286528	25366.5675998759	-5.74420887902351	1.38159073292954e-07	659	*	L HM
D WT:L WT	-10.2126657170853	1.81325339326538	25366.5675998759	-5.63223306517237	2.65945819588609e-07	689	*	L WT
D WT:D HT	1.71092042172088	2.20223817618945	25366.5675998759	0.776900718650377	0.971460221447254	689	n.s	n.s
D WT:L HT	-8.50174529536428	2.8606302731879	25366.5675998759	-2.97198326363578	0.0350944099043073	689	*	L HT
D WT:D HM	6.43617160556089	2.20302979506678	25366.5675998759	2.92150910531185	0.0407067992673256	689	*	D WT
D WT:L HM	-3.77649411152433	2.86069505165236	25366.5675998759	-1.32013166147961	0.773976974435996	689	n.s	n.s
L WT:D HT	11.9235861388062	2.84469262764583	25366.5675998759	4.19152003380896	0.000397944818941065	689	*	L WT
L WT:L HT	1.71092042172088	2.20223817618945	25366.5675998759	0.776900718650377	0.971460221447254	689	n.s	n.s
L WT:D HM	16.6488373226462	2.84585314337671	25366.5675998759	5.85020957999672	7.34856774320392e-08	689	*	L WT
L WT:L HM	6.43617160556089	2.20302979506678	25366.5675998759	2.92150910531185	0.0407067992673256	689	*	L WT
D HT:L HT	-10.2126657170853	1.81325339326538	25366.5675998759	-5.63223306517237	2.65945819588609e-07	689	*	L HT
D HT:D HM	4.72525118383996	2.18576550051428	25366.5675998759	2.16182897146477	0.255830473066807	689	n.s	n.s
D HT:L HM	-5.48741453324518	2.83942635347516	25366.5675998759	-1.932578574024	0.382063177901892	689	n.s	n.s
L HT:D HM	14.9379169009252	2.84052378374456	25366.5675998759	5.25885999843066	2.15925419266849e-06	689	*	L HT
L HT:L HM	4.72525118383996	2.18576550051428	25366.5675998759	2.16182897146477	0.255830473066807	689	n.s	n.s
D HM:L HM	-10.2126657170853	1.81325339326538	25366.5675998759	-5.63223306517237	2.65945819588609e-07	689	*	L HM
D WT:L WT	-10.0749829880833	1.81321692667664	25366.5675998759	-5.55641348801508	4.11456957172263e-07	719	*	L WT
D WT:D HT	1.61046102649182	2.2021750530303	25366.5675998759	0.731304727240349	0.978119768422449	719	n.s	n.s
D WT:L HT	-8.46452196159155	2.8606034783087	25366.5675998759	-2.95899869582627	0.0364705300556438	719	*	L HT
D WT:D HM	6.38723894825588	2.20296682161402	25366.5675998759	2.89938045620506	0.0433994595039571	719	*	D WT
D WT:L HM	-3.68774403982739	2.86067042319938	25366.5675998759	-1.28911880582979	0.791184633983982	719	n.s	n.s
L WT:D HT	11.6854440145751	2.84457534873193	25366.5675998759	4.10797485810468	0.000569809698776735	719	*	L WT
L WT:L HT	1.61046102649182	2.2021750530303	25366.5675998759	0.731304727240349	0.978119768422449	719	n.s	n.s
L WT:D HM	16.4622219363393	2.84573393177447	25366.5675998759	5.78487740984069	1.08581468483138e-07	719	*	L WT
L WT:L HM	6.38723894825588	2.20296682161402	25366.5675998759	2.89938045620506	0.0433994595039571	719	*	L WT
D HT:L HT	-10.0749829880833	1.81321692667664	25366.5675998759	-5.55641348801508	4.11456957172263e-07	719	*	L HT
D HT:D HM	4.77677792176413	2.18558753134005	25366.5675998759	2.18558069776109	0.244385323784133	719	n.s	n.s
D HT:L HM	-5.29820506631922	2.83926815173126	25366.5675998759	-1.86604603129458	0.423281058944871	719	n.s	n.s
L HT:D HM	14.8517609098474	2.84036147756735	25366.5675998759	5.22882774856081	2.54012805311898e-06	719	*	L HT
L HT:L HM	4.77677792176413	2.18558753134005	25366.5675998759	2.18558069776109	0.244385323784133	719	n.s	n.s
D HM:L HM	-10.0749829880833	1.81321692667664	25366.5675998759	-5.55641348801508	4.11456957172263e-07	719	*	L HM
D WT:L WT	-9.99762274390582	1.81313379062372	25366.5675998759	-5.51400166695181	5.23925839934769e-07	749	*	L WT
D WT:D HT	1.51967832798434	2.20210683878127	25366.5675998759	0.690101997424153	0.983104876168196	749	n.s	n.s
D WT:L HT	-8.47794441592147	2.86054481372841	25366.5675998759	-2.96375165151543	0.035961515291315	749	*	L HT
D WT:D HM	6.34119074244462	2.20290028644843	25366.5675998759	2.87856458208921	0.0460692700119917	749	*	D WT
D WT:L HM	-3.65643200146136	2.86061282167777	25366.5675998759	-1.27819884388158	0.797098714744355	749	n.s	n.s
L WT:D HT	11.5173010718901	2.8444227380792	25366.5675998759	4.04908205721475	0.000730649791777283	749	*	L WT
L WT:L HT	1.51967832798434	2.20210683878127	25366.5675998759	0.690101997424153	0.983104876168196	749	n.s	n.s
L WT:D HM	16.3388134863504	2.84558287771233	25366.5675998759	5.74181606669134	1.40124193470648e-07	749	*	L WT
L WT:L HM	6.34119074244462	2.20290028644843	25366.5675998759	2.87856458208921	0.0460692700119917	749	*	L WT
D HT:L HT	-9.99762274390582	1.81313379062372	25366.5675998759	-5.51400166695181	5.23925839934769e-07	749	*	L HT
D HT:D HM	4.82151241446031	2.1854294502806	25366.5675998759	2.20620821863696	0.234712727456901	749	n.s	n.s
D HT:L HM	-5.17611032944567	2.83909315916476	25366.5675998759	-1.82315621195341	0.450667082647779	749	n.s	n.s
L HT:D HM	14.8191351583663	2.84018698033778	25366.5675998759	5.21766181626671	2.69766146399064e-06	749	*	L HT
L HT:L HM	4.82151241446031	2.1854294502806	25366.5675998759	2.20620821863696	0.234712727456901	749	n.s	n.s
D HM:L HM	-9.99762274390582	1.81313379062372	25366.5675998759	-5.51400166695181	5.23925839934769e-07	749	*	L HM
D WT:L WT	-9.95575608866995	1.81310427282426	25366.5675998759	-5.49100029043666	5.96846610800839e-07	779	*	L WT
D WT:D HT	1.43161461345899	2.20205954240054	25366.5675998759	0.650125296747582	0.987096599517447	779	n.s	n.s
D WT:L HT	-8.52414147521101	2.86053522479134	25366.5675998759	-2.97991138208508	0.0342763616003828	779	*	L HT
D WT:D HM	6.28870239167602	2.202856230458	25366.5675998759	2.85479474544216	0.0492869471586004	779	*	D WT
D WT:L HM	-3.66705369699399	2.86060368819776	25366.5675998759	-1.28191602077683	0.795094248708142	779	n.s	n.s
L WT:D HT	11.3873707021291	2.84432151708066	25366.5675998759	4.0035455322986	0.000883291108149442	779	*	L WT
L WT:L HT	1.43161461345899	2.20205954240054	25366.5675998759	0.650125296747582	0.987096599517447	779	n.s	n.s
L WT:D HM	16.2444584803461	2.84548623110976	25366.5675998759	5.7088515497791	1.7012373842995e-07	779	*	L WT
L WT:L HM	6.28870239167602	2.202856230458	25366.5675998759	2.85479474544216	0.0492869471586004	779	*	L WT
D HT:L HT	-9.95575608866995	1.81310427282426	25366.5675998759	-5.49100029043666	5.96846610800839e-07	779	*	L HT
D HT:D HM	4.8570877782169	2.18529889443511	25366.5675998759	2.22261942775221	0.22719583664537	779	n.s	n.s
D HT:L HM	-5.09866831045313	2.83897176932598	25366.5675998759	-1.79595597446312	0.468307117013588	779	n.s	n.s
L HT:D HM	14.8128438668871	2.8400697204967	25366.5675998759	5.21566205223175	2.72685379476556e-06	779	*	L HT
L HT:L HM	4.8570877782169	2.18529889443511	25366.5675998759	2.22261942775221	0.22719583664537	779	n.s	n.s
D HM:L HM	-9.95575608866995	1.81310427282426	25366.5675998759	-5.49100029043666	5.96846610800839e-07	779	*	L HM
D WT:L WT	-9.92054140957898	1.81304251415841	25366.5675998759	-5.47176435858922	6.65298939828141e-07	809	*	L WT
D WT:D HT	1.34376566953991	2.20200952411108	25366.5675998759	0.61024516689244	0.990338747201775	809	n.s	n.s
D WT:L HT	-8.57677574003901	2.86050019993799	25366.5675998759	-2.99834824001233	0.0324373438176826	809	*	L HT
D WT:D HM	6.22548727255358	2.20281016451349	25366.5675998759	2.82615695752818	0.0534134928771426	809	n.s	n.s
D WT:L HM	-3.6950541370254	2.86056835124605	25366.5675998759	-1.29172027489427	0.78976436461751	809	n.s	n.s
L WT:D HT	11.2643070791187	2.84420055745125	25366.5675998759	3.96044753229813	0.00105487603251098	809	*	L WT
L WT:L HT	1.34376566953991	2.20200952411108	25366.5675998759	0.61024516689244	0.990338747201775	809	n.s	n.s
L WT:D HM	16.1460286821325	2.84537172719508	25366.5675998759	5.67448833760957	2.08016019187518e-07	809	*	L WT
L WT:L HM	6.22548727255358	2.20281016451349	25366.5675998759	2.82615695752818	0.0534134928771426	809	n.s	n.s
D HT:L HT	-9.92054140957898	1.81304251415841	25366.5675998759	-5.47176435858922	6.65298939828141e-07	809	*	L HT
D HT:D HM	4.88172160301379	2.18518954851028	25366.5675998759	2.23400373040491	0.222074795994691	809	n.s	n.s
D HT:L HM	-5.03881980656518	2.83884479018572	25366.5675998759	-1.77495431380577	0.48204895315104	809	n.s	n.s
L HT:D HM	14.8022630125927	2.8399495240882	25366.5675998759	5.2121570778076	2.77875650189774e-06	809	*	L HT
L HT:L HM	4.88172160301379	2.18518954851028	25366.5675998759	2.23400373040491	0.222074795994691	809	n.s	n.s
D HM:L HM	-9.92054140957898	1.81304251415841	25366.5675998759	-5.47176435858922	6.65298939828141e-07	809	*	L HM
D WT:L WT	-9.8710047256257	1.8129988546174	25366.5675998759	-5.44457306218696	7.75178077394578e-07	839	*	L WT
D WT:D HT	1.25989887637064	2.20196979758753	25366.5675998759	0.572169008744342	0.992826481473639	839	n.s	n.s
D WT:L HT	-8.611105849255	2.86048059019079	25366.5675998759	-3.01037031287133	0.0312846881689146	839	*	L HT
D WT:D HM	6.15445796797743	2.20277494488185	25366.5675998759	2.79395676906409	0.0583957216751382	839	n.s	n.s
D WT:L HM	-3.71654675764833	2.86054801615718	25366.5675998759	-1.29924292011749	0.78563315002964	839	n.s	n.s
L WT:D HT	11.1309036019964	2.84410310392802	25366.5675998759	3.91367794881396	0.00127611340714717	839	*	L WT
L WT:L HT	1.25989887637064	2.20196979758753	25366.5675998759	0.572169008744342	0.992826481473639	839	n.s	n.s
L WT:D HM	16.0254626936032	2.84528199947635	25366.5675998759	5.6322932828987	2.65853058012411e-07	839	*	L WT
L WT:L HM	6.15445796797743	2.20277494488185	25366.5675998759	2.79395676906409	0.0583957216751382	839	n.s	n.s
D HT:L HT	-9.8710047256257	1.8129988546174	25366.5675998759	-5.44457306218696	7.75178077394578e-07	839	*	L HT
D HT:D HM	4.89455909160673	2.18510286196513	25366.5675998759	2.2399673611726	0.219422740943399	839	n.s	n.s
D HT:L HM	-4.976445634019	2.83874596288112	25366.5675998759	-1.75304366755251	0.496481463692065	839	n.s	n.s
L HT:D HM	14.7655638172326	2.83985916669034	25366.5675998759	5.19940002322045	2.97584228992065e-06	839	*	L HT
L HT:L HM	4.89455909160673	2.18510286196513	25366.5675998759	2.2399673611726	0.219422740943399	839	n.s	n.s
D HM:L HM	-9.8710047256257	1.8129988546174	25366.5675998759	-5.44457306218696	7.75178077394578e-07	839	*	L HM
D WT:L WT	-9.79825688820462	1.81296991278736	25366.5675998759	-5.40453364344047	9.69561960495469e-07	869	*	L WT
D WT:D HT	1.18845580748433	2.20193906066815	25366.5675998759	0.539731470644654	0.994535951045055	869	n.s	n.s
D WT:L HT	-8.60980108072031	2.86047271202397	25366.5675998759	-3.00992246649622	0.0313269819194462	869	*	L HT
D WT:D HM	6.08425719500627	2.20274891942864	25366.5675998759	2.76212015874439	0.0636966275309591	869	n.s	n.s
D WT:L HM	-3.71399969319835	2.86053914664292	25366.5675998759	-1.29835653448653	0.78612178653589	869	n.s	n.s
L WT:D HT	10.9867126956889	2.84402653414695	25366.5675998759	3.86308375248133	0.00156382277716083	869	*	L WT
L WT:L HT	1.18845580748433	2.20193906066815	25366.5675998759	0.539731470644654	0.994535951045055	869	n.s	n.s
L WT:D HM	15.882514083211	2.84521373608107	25366.5675998759	5.58218663216748	3.54955413506275e-07	869	*	L WT
L WT:L HM	6.08425719500627	2.20274891942864	25366.5675998759	2.76212015874439	0.0636966275309591	869	n.s	n.s
D HT:L HT	-9.79825688820462	1.81296991278736	25366.5675998759	-5.40453364344047	9.69561960495469e-07	869	*	L HT
D HT:D HM	4.895801387522	2.18503608083246	25366.5675998759	2.24060436826141	0.219140704970173	869	n.s	n.s
D HT:L HM	-4.90245550068271	2.83867142820166	25366.5675998759	-1.72702463975849	0.513724080652726	869	n.s	n.s
L HT:D HM	14.6940582757266	2.8397939504685	25366.5675998759	5.17433959365344	3.40303039247924e-06	869	*	L HT
L HT:L HM	4.895801387522	2.18503608083246	25366.5675998759	2.24060436826141	0.219140704970173	869	n.s	n.s
D HM:L HM	-9.79825688820462	1.81296991278736	25366.5675998759	-5.40453364344047	9.69561960495469e-07	869	*	L HM
D WT:L WT	-9.70194631950715	1.81292489337748	25366.5675998759	-5.35154343952574	1.30053367708438e-06	899	*	L WT
D WT:D HT	1.14128067889767	2.2019084594506	25366.5675998759	0.518314316836963	0.995481929345648	899	n.s	n.s
D WT:L HT	-8.56066564060954	2.86044999169851	25366.5675998759	-2.99276885296159	0.032984649815699	899	*	L HT
D WT:D HM	6.02778407307887	2.20272282122432	25366.5675998759	2.73651501450759	0.0682435613093466	899	n.s	n.s
D WT:L HM	-3.67416224642839	2.86051519425927	25366.5675998759	-1.28444073773914	0.793727673889998	899	n.s	n.s
L WT:D HT	10.8432269984049	2.84394460400242	25366.5675998759	3.81274198630476	0.00190919973080761	899	*	L WT
L WT:L HT	1.14128067889767	2.2019084594506	25366.5675998759	0.518314316836963	0.995481929345648	899	n.s	n.s
L WT:D HM	15.729730392586	2.84514003446829	25366.5675998759	5.52863135101384	4.82121716216533e-07	899	*	L WT
L WT:L HM	6.02778407307887	2.20272282122432	25366.5675998759	2.73651501450759	0.0682435613093466	899	n.s	n.s
D HT:L HT	-9.70194631950715	1.81292489337748	25366.5675998759	-5.35154343952574	1.30053367708438e-06	899	*	L HT
D HT:D HM	4.88650339418121	2.18498428973868	25366.5675998759	2.23640207260512	0.221005712124617	899	n.s	n.s
D HT:L HM	-4.81544292532605	2.83859808245024	25366.5675998759	-1.69641590160218	0.534114477428485	899	n.s	n.s
L HT:D HM	14.5884497136884	2.83973008527038	25366.5675998759	5.13726631603418	4.14523746528062e-06	899	*	L HT
L HT:L HM	4.88650339418121	2.18498428973868	25366.5675998759	2.23640207260512	0.221005712124617	899	n.s	n.s
D HM:L HM	-9.70194631950715	1.81292489337748	25366.5675998759	-5.35154343952574	1.30053367708438e-06	899	*	L HM
D WT:L WT	-9.58431949253234	1.81290291949793	25366.5675998759	-5.28672516848649	1.85564604116006e-06	929	*	L WT
D WT:D HT	1.13259521145632	2.20188803932422	25366.5675998759	0.514374569110212	0.995641391060226	929	n.s	n.s
D WT:L HT	-8.45172428107608	2.86044514731269	25366.5675998759	-2.9546884648413	0.0369374744506276	929	*	L HT
D WT:D HM	6.00076176565982	2.20270669183004	25366.5675998759	2.72426727894231	0.0705111084475176	929	n.s	n.s
D WT:L HM	-3.5835577268725	2.8605091356693	25366.5675998759	-1.2527691948916	0.810565086477511	929	n.s	n.s
L WT:D HT	10.7169147039887	2.84388984064956	25366.5675998759	3.76840008034239	0.00227088283285237	929	*	L WT
L WT:L HT	1.13259521145632	2.20188803932422	25366.5675998759	0.514374569110212	0.995641391060226	929	n.s	n.s
L WT:D HM	15.5850812581922	2.84509314720857	25366.5675998759	5.47788084670736	6.42747449153269e-07	929	*	L WT
L WT:L HM	6.00076176565982	2.20270669183004	25366.5675998759	2.72426727894231	0.0705111084475176	929	n.s	n.s
D HT:L HT	-9.58431949253234	1.81290291949793	25366.5675998759	-5.28672516848649	1.85564604116006e-06	929	*	L HT
D HT:D HM	4.8681665542034	2.18494719275936	25366.5675998759	2.22804769393781	0.224744468375221	929	n.s	n.s
D HT:L HM	-4.71615293832887	2.83855094592847	25366.5675998759	-1.66146496158315	0.557476861818418	929	n.s	n.s
L HT:D HM	14.4524860467357	2.83969205878172	25366.5675998759	5.0894553872634	5.33546367809112e-06	929	*	L HT
L HT:L HM	4.8681665542034	2.18494719275936	25366.5675998759	2.22804769393781	0.224744468375221	929	n.s	n.s
D HM:L HM	-9.58431949253234	1.81290291949793	25366.5675998759	-5.28672516848649	1.85564604116006e-06	929	*	L HM
D WT:L WT	-9.45220376797713	1.8128854874509	25366.5675998759	-5.21390006892707	2.75282764372609e-06	959	*	L WT
D WT:D HT	1.17528954858905	2.20187218112944	25366.5675998759	0.533768289849679	0.994813154039957	959	n.s	n.s
D WT:L HT	-8.27691421938807	2.860442366719	25366.5675998759	-2.89357839042284	0.0441300541854024	959	*	L HT
D WT:D HM	6.01768613872125	2.20269469600218	25366.5675998759	2.73196560088112	0.0690787392146637	959	n.s	n.s
D WT:L HM	-3.43451762925585	2.86050517596094	25366.5675998759	-1.20066820997871	0.836749678644124	959	n.s	n.s
L WT:D HT	10.6274933165662	2.84384585587311	25366.5675998759	3.73701454128334	0.00256424384278231	959	*	L WT
L WT:L HT	1.17528954858905	2.20187218112944	25366.5675998759	0.533768289849679	0.994813154039957	959	n.s	n.s
L WT:D HM	15.4698899066985	2.84505633812416	25366.5675998759	5.43746346931686	8.06689590904242e-07	959	*	L WT
L WT:L HM	6.01768613872125	2.20269469600218	25366.5675998759	2.73196560088112	0.0690787392146637	959	n.s	n.s
D HT:L HT	-9.45220376797713	1.8128854874509	25366.5675998759	-5.21390006892707	2.75282764372609e-06	959	*	L HT
D HT:D HM	4.8423965901322	2.18492083108917	25366.5675998759	2.21628011469793	0.230080643711762	959	n.s	n.s
D HT:L HM	-4.60980717784492	2.8385153399902	25366.5675998759	-1.6240205268226	0.582515988601338	959	n.s	n.s
L HT:D HM	14.2946003581094	2.83966482566424	25366.5675998759	5.03390408224172	7.13343722580362e-06	959	*	L HT
L HT:L HM	4.8423965901322	2.18492083108917	25366.5675998759	2.21628011469793	0.230080643711762	959	n.s	n.s
D HM:L HM	-9.45220376797713	1.8128854874509	25366.5675998759	-5.21390006892707	2.75282764372609e-06	959	*	L HM
D WT:L WT	-9.32561407546288	1.8128474274318	25366.5675998759	-5.14418032888413	3.99590219235524e-06	989	*	L WT
D WT:D HT	1.27640794197968	2.20185360730904	25366.5675998759	0.579697005169939	0.992377948748055	989	n.s	n.s
D WT:L HT	-8.04920613348328	2.86042050021665	25366.5675998759	-2.81399400293545	0.0552518577590038	989	n.s	n.s
D WT:D HM	6.0873534677044	2.20267936846054	25366.5675998759	2.76361305910759	0.0634394422660467	989	n.s	n.s
D WT:L HM	-3.23826060775852	2.8604821344475	25366.5675998759	-1.13206811144234	0.868150645675866	989	n.s	n.s
L WT:D HT	10.6020220174425	2.84379056336927	25366.5675998759	3.72813038836496	0.00265344425614766	989	*	L WT
L WT:L HT	1.27640794197968	2.20185360730904	25366.5675998759	0.579697005169939	0.992377948748055	989	n.s	n.s
L WT:D HM	15.4129675431673	2.84500726699952	25366.5675998759	5.41754944598876	9.01700405342432e-07	989	*	L WT
L WT:L HM	6.0873534677044	2.20267936846054	25366.5675998759	2.76361305910759	0.0634394422660467	989	n.s	n.s
D HT:L HT	-9.32561407546288	1.8128474274318	25366.5675998759	-5.14418032888413	3.99590219235524e-06	989	*	L HT
D HT:D HM	4.81094552572471	2.18490114112926	25366.5675998759	2.20190535633946	0.236709815232244	989	n.s	n.s
D HT:L HM	-4.51466854973813	2.83847217757827	25366.5675998759	-1.59052767379596	0.604843884543921	989	n.s	n.s
L HT:D HM	14.1365596011876	2.83962907444217	25366.5675998759	4.97831203674539	9.5099352773742e-06	989	*	L HT
L HT:L HM	4.81094552572471	2.18490114112926	25366.5675998759	2.20190535633946	0.236709815232244	989	n.s	n.s
D HM:L HM	-9.32561407546288	1.8128474274318	25366.5675998759	-5.14418032888413	3.99590219235524e-06	989	*	L HM
D WT:L WT	-9.23775155131458	1.81286173666569	25366.5675998759	-5.09567352240835	5.16381839454905e-06	1019	*	L WT
D WT:D HT	1.43565076800618	2.20185133841395	25366.5675998759	0.652019844827634	0.986924894282031	1019	n.s	n.s
D WT:L HT	-7.80210078330832	2.86044096583733	25366.5675998759	-2.72758671704466	0.0698905253689612	1019	n.s	n.s
D WT:D HM	6.21154048091409	2.20268005573555	25366.5675998759	2.81999215670923	0.0543387535786881	1019	n.s	n.s
D WT:L HM	-3.02621107040031	2.86050173777289	25366.5675998759	-1.05793016324347	0.897924659783022	1019	n.s	n.s
L WT:D HT	10.6734023193207	2.84378470816482	25366.5675998759	3.75323852353387	0.00240847679522049	1019	*	L WT
L WT:L HT	1.43565076800618	2.20185133841395	25366.5675998759	0.652019844827634	0.986924894282031	1019	n.s	n.s
L WT:D HM	15.4492920322287	2.84500685703615	25366.5675998759	5.43031803034857	8.39608461755681e-07	1019	*	L WT
L WT:L HM	6.21154048091409	2.20268005573555	25366.5675998759	2.81999215670923	0.0543387535786881	1019	n.s	n.s
D HT:L HT	-9.23775155131458	1.81286173666569	25366.5675998759	-5.09567352240835	5.16381839454905e-06	1019	*	L HT
D HT:D HM	4.77588971290808	2.18489084404512	25366.5675998759	2.18587108180927	0.244247429172311	1019	n.s	n.s
D HT:L HM	-4.4618618384065	2.83847022847573	25366.5675998759	-1.57192483248364	0.617190143919709	1019	n.s	n.s
L HT:D HM	14.0136412642224	2.83963344735996	25366.5675998759	4.93501767886665	1.18713734550413e-05	1019	*	L HT
L HT:L HM	4.77588971290808	2.18489084404512	25366.5675998759	2.18587108180927	0.244247429172311	1019	n.s	n.s
D HM:L HM	-9.23775155131458	1.81286173666569	25366.5675998759	-5.09567352240835	5.16381839454905e-06	1019	*	L HM
D WT:L WT	-9.21927540965689	1.81281709942158	25366.5675998759	-5.08560704364413	5.4444343927651e-06	1049	*	L WT
D WT:D HT	1.64644295076817	2.20183501653651	25366.5675998759	0.747759454456323	0.975860943062119	1049	n.s	n.s
D WT:L HT	-7.57283245888877	2.86041026362271	25366.5675998759	-2.64746374154656	0.0861744724678187	1049	n.s	n.s
D WT:D HM	6.38578714940915	2.20266588259404	25366.5675998759	2.8991174739079	0.0434323500999052	1049	*	D WT
D WT:L HM	-2.83348826024782	2.86047008934388	25366.5675998759	-0.990567344438745	0.921126835401385	1049	n.s	n.s
L WT:D HT	10.8657183604249	2.84373340447636	25366.5675998759	3.82093424908294	0.0018485436352349	1049	*	L WT
L WT:L HT	1.64644295076817	2.20183501653651	25366.5675998759	0.747759454456323	0.975860943062119	1049	n.s	n.s
L WT:D HM	15.6050625590659	2.84495984515222	25366.5675998759	5.48516091910989	6.16870335035102e-07	1049	*	L WT
L WT:L HM	6.38578714940915	2.20266588259404	25366.5675998759	2.8991174739079	0.0434323500999052	1049	*	L WT
D HT:L HT	-9.21927540965689	1.81281709942158	25366.5675998759	-5.08560704364413	5.4444343927651e-06	1049	*	L HT
D HT:D HM	4.73934419864093	2.18488093285899	25366.5675998759	2.16915445018752	0.252265645004599	1049	n.s	n.s
D HT:L HM	-4.47993121101588	2.83843147393487	25366.5675998759	-1.57831226582526	0.612956532446658	1049	n.s	n.s
L HT:D HM	13.9586196082979	2.83959994034942	25366.5675998759	4.91569935960072	1.30983932422613e-05	1049	*	L HT
L HT:L HM	4.73934419864093	2.18488093285899	25366.5675998759	2.16915445018752	0.252265645004599	1049	n.s	n.s
D HM:L HM	-9.21927540965689	1.81281709942158	25366.5675998759	-5.08560704364413	5.4444343927651e-06	1049	*	L HM
D WT:L WT	-9.27768173312171	1.81284124884329	25366.5675998759	-5.11775740928306	4.59620788773041e-06	1079	*	L WT
D WT:D HT	1.89718418547898	2.20183850674373	25366.5675998759	0.861636391437583	0.955505430715507	1079	n.s	n.s
D WT:L HT	-7.38049754764269	2.86043599182897	25366.5675998759	-2.58020021029158	0.102085479572113	1079	n.s	n.s
D WT:D HM	6.60004309200584	2.20267136268258	25366.5675998759	2.99638121411259	0.032629394696647	1079	*	D WT
D WT:L HM	-2.67763864111603	2.86049526709771	25366.5675998759	-0.936075186669612	0.937228273940215	1079	n.s	n.s
L WT:D HT	11.1748659186006	2.84374371968365	25366.5675998759	3.92963185861337	0.00119618314205494	1079	*	L WT
L WT:L HT	1.89718418547898	2.20183850674373	25366.5675998759	0.861636391437583	0.955505430715507	1079	n.s	n.s
L WT:D HM	15.8777248251275	2.84497379213523	25366.5675998759	5.58097402127941	3.57436114817311e-07	1079	*	L WT
L WT:L HM	6.60004309200584	2.20267136268258	25366.5675998759	2.99638121411259	0.032629394696647	1079	*	L WT
D HT:L HT	-9.27768173312171	1.81284124884329	25366.5675998759	-5.11775740928306	4.59620788773041e-06	1079	*	L HT
D HT:D HM	4.70285890652679	2.1848784651912	25366.5675998759	2.15245789706442	0.260435929199843	1079	n.s	n.s
D HT:L HM	-4.57482282659498	2.83844289861144	25366.5675998759	-1.61173678316128	0.590716493470365	1079	n.s	n.s
L HT:D HM	13.9805406396485	2.83961555736862	25366.5675998759	4.92339204276081	1.25958444562313e-05	1079	*	L HT
L HT:L HM	4.70285890652679	2.1848784651912	25366.5675998759	2.15245789706442	0.260435929199843	1079	n.s	n.s
D HM:L HM	-9.27768173312171	1.81284124884329	25366.5675998759	-5.11775740928306	4.59620788773041e-06	1079	*	L HM
D WT:L WT	-9.39056171656143	1.81280879023929	25366.5675998759	-5.18011704660913	3.29958647959927e-06	1109	*	L WT
D WT:D HT	2.17361851515583	2.20182778393171	25366.5675998759	0.987188249243766	0.922194129265719	1109	n.s	n.s
D WT:L HT	-7.21694320140553	2.86041283625498	25366.5675998759	-2.52304251677683	0.117348930105539	1109	n.s	n.s
D WT:D HM	6.84090956155488	2.20266192683188	25366.5675998759	3.10574649619256	0.0233335270820891	1109	*	D WT
D WT:L HM	-2.54965215500658	2.86047148553357	25366.5675998759	-0.891339825585075	0.94871274226382	1109	n.s	n.s
L WT:D HT	11.5641802317173	2.84370902278617	25366.5675998759	4.06658351436641	0.000678870856615332	1109	*	L WT
L WT:L HT	2.17361851515583	2.20182778393171	25366.5675998759	0.987188249243766	0.922194129265719	1109	n.s	n.s
L WT:D HM	16.2314712781163	2.84494172667829	25366.5675998759	5.70537917381805	1.73625166577374e-07	1109	*	L WT
L WT:L HM	6.84090956155488	2.20266192683188	25366.5675998759	3.10574649619256	0.0233335270820891	1109	*	L WT
D HT:L HT	-9.39056171656143	1.81280879023929	25366.5675998759	-5.18011704660913	3.29958647959927e-06	1109	*	L HT
D HT:D HM	4.66729104639904	2.18487417817366	25366.5675998759	2.13618298619851	0.268554060775551	1109	n.s	n.s
D HT:L HM	-4.72327067016237	2.83841724140789	25366.5675998759	-1.66405086653841	0.555747026499959	1109	n.s	n.s
L HT:D HM	14.0578527629605	2.83959316320577	25366.5675998759	4.95065734948094	1.09597125597105e-05	1109	*	L HT
L HT:L HM	4.66729104639904	2.18487417817366	25366.5675998759	2.13618298619851	0.268554060775551	1109	n.s	n.s
D HM:L HM	-9.39056171656143	1.81280879023929	25366.5675998759	-5.18011704660913	3.29958647959927e-06	1109	*	L HM
D WT:L WT	-9.52249844104721	1.81282520746818	25366.5675998759	-5.25284975176756	2.2307668575694e-06	1139	*	L WT
D WT:D HT	2.46289223391059	2.20183088658471	25366.5675998759	1.11856557600153	0.87390076354239	1139	n.s	n.s
D WT:L HT	-7.05960620713651	2.86042972661163	25366.5675998759	-2.46802294825089	0.13364867192114	1139	n.s	n.s
D WT:D HM	7.09614156182268	2.20266617964297	25366.5675998759	3.22161461750545	0.0161032714008595	1139	*	D WT
D WT:L HM	-2.42635687922456	2.86048805324606	25366.5675998759	-0.848231782150304	0.958360127545853	1139	n.s	n.s
L WT:D HT	11.9853906749579	2.84371776923511	25366.5675998759	4.21469064357315	0.00035976525058723	1139	*	L WT
L WT:L HT	2.46289223391059	2.20183088658471	25366.5675998759	1.11856557600153	0.87390076354239	1139	n.s	n.s
L WT:D HM	16.6186400028697	2.84495257619702	25366.5675998759	5.84144710949266	7.74549804294367e-08	1139	*	L WT
L WT:L HM	7.09614156182268	2.20266617964297	25366.5675998759	3.22161461750545	0.0161032714008595	1139	*	L WT
D HT:L HT	-9.52249844104721	1.81282520746818	25366.5675998759	-5.25284975176756	2.2307668575694e-06	1139	*	L HT
D HT:D HM	4.63324932791205	2.18487426216726	25366.5675998759	2.12060227361375	0.276467080851083	1139	n.s	n.s
D HT:L HM	-4.88924911313521	2.838426573012	25366.5675998759	-1.72252090634389	0.516718120413704	1139	n.s	n.s
L HT:D HM	14.1557477689592	2.83960492643491	25366.5675998759	4.98511170944177	9.18280240858049e-06	1139	*	L HT
L HT:L HM	4.63324932791205	2.18487426216726	25366.5675998759	2.12060227361375	0.276467080851083	1139	n.s	n.s
D HM:L HM	-9.52249844104721	1.81282520746818	25366.5675998759	-5.25284975176756	2.2307668575694e-06	1139	*	L HM
D WT:L WT	-9.65235000616946	1.81280612511411	25366.5675998759	-5.32453519019408	1.5089164177029e-06	1169	*	L WT
D WT:D HT	2.75604308077037	2.20182494689366	25366.5675998759	1.25170853598448	0.811117250711602	1169	n.s	n.s
D WT:L HT	-6.89630692539909	2.86041588194598	25366.5675998759	-2.41094554429178	0.15230530722371	1169	n.s	n.s
D WT:D HM	7.35765167595446	2.20266091503019	25366.5675998759	3.3403469529733	0.0108332128673826	1169	*	D WT
D WT:L HM	-2.29469833021507	2.86047385856504	25366.5675998759	-0.802209159627212	0.967202895751044	1169	n.s	n.s
L WT:D HT	12.4083930869399	2.84369816793149	25366.5675998759	4.36347050712691	0.000185762601523587	1169	*	L WT
L WT:L HT	2.75604308077037	2.20182494689366	25366.5675998759	1.25170853598448	0.811117250711602	1169	n.s	n.s
L WT:D HM	17.010001682124	2.84493437747717	25366.5675998759	5.97904887254662	3.36117506050115e-08	1169	*	L WT
L WT:L HM	7.35765167595446	2.20266091503019	25366.5675998759	3.3403469529733	0.0108332128673826	1169	*	L WT
D HT:L HT	-9.65235000616946	1.81280612511411	25366.5675998759	-5.32453519019408	1.5089164177029e-06	1169	*	L HT
D HT:D HM	4.601608595184	2.18487265136324	25366.5675998759	2.10612210845005	0.283943585035547	1169	n.s	n.s
D HT:L HM	-5.05074141098546	2.83841227060791	25366.5675998759	-1.77942487893196	0.479115711247886	1169	n.s	n.s
L HT:D HM	14.2539586013536	2.83959237953587	25366.5675998759	5.01971997955686	7.67871777385132e-06	1169	*	L HT
L HT:L HM	4.601608595184	2.18487265136324	25366.5675998759	2.10612210845005	0.283943585035547	1169	n.s	n.s
D HM:L HM	-9.65235000616946	1.81280612511411	25366.5675998759	-5.32453519019408	1.5089164177029e-06	1169	*	L HM
D WT:L WT	-9.78499225218204	1.81281634111041	25366.5675998759	-5.39767434255827	1.00728815866091e-06	1199	*	L WT
D WT:D HT	3.04666874757052	2.20182718268623	25366.5675998759	1.38370021567886	0.736952937589986	1199	n.s	n.s
D WT:L HT	-6.73832350461151	2.8604259723674	25366.5675998759	-2.35570630727933	0.172119374079892	1199	n.s	n.s
D WT:D HM	7.62071590308113	2.20266372168248	25366.5675998759	3.45977274155136	0.00715253991296261	1199	*	D WT
D WT:L HM	-2.1642763491008	2.86048379432067	25366.5675998759	-0.756611994585618	0.974579168288898	1199	n.s	n.s
L WT:D HT	12.8316609997526	2.84370450551233	25366.5675998759	4.51230462760082	9.37214547379606e-05	1199	*	L WT
L WT:L HT	3.04666874757052	2.20182718268623	25366.5675998759	1.38370021567886	0.736952937589986	1199	n.s	n.s
L WT:D HM	17.4057081552632	2.84494175288251	25366.5675998759	6.11812461103206	1.41852903867701e-08	1199	*	L WT
L WT:L HM	7.62071590308113	2.20266372168248	25366.5675998759	3.45977274155136	0.00715253991296261	1199	*	L WT
D HT:L HT	-9.78499225218204	1.81281634111041	25366.5675998759	-5.39767434255827	1.00728815866091e-06	1199	*	L HT
D HT:D HM	4.57404715551056	2.18487325637479	25366.5675998759	2.09350686231565	0.29055219777682	1199	n.s	n.s
D HT:L HM	-5.21094509667136	2.83841866164947	25366.5675998759	-1.8358620477936	0.442495742465969	1199	n.s	n.s
L HT:D HM	14.3590394076928	2.83959996606037	25366.5675998759	5.05671206483863	6.33397356075704e-06	1199	*	L HT
L HT:L HM	4.57404715551056	2.18487325637479	25366.5675998759	2.09350686231565	0.29055219777682	1199	n.s	n.s
D HM:L HM	-9.78499225218204	1.81281634111041	25366.5675998759	-5.39767434255827	1.00728815866091e-06	1199	*	L HM
D WT:L WT	-9.93891830370853	1.81280413712859	25366.5675998759	-5.48262115037501	6.25781175211948e-07	1229	*	L WT
D WT:D HT	3.32721814881825	2.20182361071215	25366.5675998759	1.51111929794508	0.657097630853969	1229	n.s	n.s
D WT:L HT	-6.61170015489025	2.86041667948097	25366.5675998759	-2.31144651138378	0.189275041294917	1229	n.s	n.s
D WT:D HM	7.88071149309267	2.2026604261639	25366.5675998759	3.57781499112759	0.00467019988345019	1229	*	D WT
D WT:L HM	-2.05820681061583	2.86047433177194	25366.5675998759	-0.719533396176593	0.979639664228322	1229	n.s	n.s
L WT:D HT	13.2661364525267	2.84369276194667	25366.5675998759	4.66510891403235	4.53462339382593e-05	1229	*	L WT
L WT:L HT	3.32721814881825	2.20182361071215	25366.5675998759	1.51111929794508	0.657097630853969	1229	n.s	n.s
L WT:D HM	17.8196297968011	2.84493061118928	25366.5675998759	6.26364303112191	5.63635427219822e-09	1229	*	L WT
L WT:L HM	7.88071149309267	2.2026604261639	25366.5675998759	3.57781499112759	0.00467019988345019	1229	*	L WT
D HT:L HT	-9.93891830370853	1.81280413712859	25366.5675998759	-5.48262115037501	6.25781175211948e-07	1229	*	L HT
D HT:D HM	4.55349334427439	2.18487247089749	25366.5675998759	2.0841002872831	0.295536867255088	1229	n.s	n.s
D HT:L HM	-5.38542495943419	2.838409878057	25366.5675998759	-1.89733871808561	0.40368582742084	1229	n.s	n.s
L HT:D HM	14.4924116479831	2.83959195510611	25366.5675998759	5.10369513546587	4.95023906410541e-06	1229	*	L HT
L HT:L HM	4.55349334427439	2.18487247089749	25366.5675998759	2.0841002872831	0.295536867255088	1229	n.s	n.s
D HM:L HM	-9.93891830370853	1.81280413712859	25366.5675998759	-5.48262115037501	6.25781175211948e-07	1229	*	L HM
D WT:L WT	-10.1270616170893	1.81280649560666	25366.5675998759	-5.58639967455559	3.46465722556033e-07	1259	*	L WT
D WT:D HT	3.58673289307707	2.20182405649995	25366.5675998759	1.62898251678592	0.579200638244656	1259	n.s	n.s
D WT:L HT	-6.54032872401223	2.86041922742792	25366.5675998759	-2.28649306412798	0.199455875866796	1259	n.s	n.s
D WT:D HM	8.130614018885	2.20266107906208	25366.5675998759	3.69126875494941	0.00305509557245531	1259	*	D WT
D WT:L HM	-1.99644759820426	2.86047681606576	25366.5675998759	-0.697942240605232	0.982227258887354	1259	n.s	n.s
L WT:D HT	13.7137945101664	2.84369389632587	25366.5675998759	4.82252837687099	2.09388821597045e-05	1259	*	L WT
L WT:L HT	3.58673289307707	2.20182405649995	25366.5675998759	1.62898251678592	0.579200638244656	1259	n.s	n.s
L WT:D HM	18.2576756359743	2.84493212998989	25366.5675998759	6.41761377837831	2.07514405659026e-09	1259	*	L WT
L WT:L HM	8.130614018885	2.20266107906208	25366.5675998759	3.69126875494941	0.00305509557245531	1259	*	L WT
D HT:L HT	-10.1270616170893	1.81280649560666	25366.5675998759	-5.58639967455559	3.46465722556033e-07	1259	*	L HT
D HT:D HM	4.54388112580796	2.18487260279188	25366.5675998759	2.07970072030822	0.297884811025865	1259	n.s	n.s
D HT:L HM	-5.5831804912812	2.83841126092233	25366.5675998759	-1.96700899836022	0.361438373809646	1259	n.s	n.s
L HT:D HM	14.6709427428973	2.83959378710632	25366.5675998759	5.16656389710151	3.54720435269407e-06	1259	*	L HT
L HT:L HM	4.54388112580796	2.18487260279188	25366.5675998759	2.07970072030822	0.297884811025865	1259	n.s	n.s
D HM:L HM	-10.1270616170893	1.81280649560666	25366.5675998759	-5.58639967455559	3.46465722556033e-07	1259	*	L HM
D WT:L WT	-10.3493771649687	1.81280933244553	25366.5675998759	-5.70902685667838	1.69948796480135e-07	1289	*	L WT
D WT:D HT	3.81192060526961	2.20182469960708	25366.5675998759	1.73125526566663	0.5109139126306	1289	n.s	n.s
D WT:L HT	-6.53745655969913	2.86042190552489	25366.5675998759	-2.28548681824596	0.199874143583205	1289	n.s	n.s
D WT:D HM	8.3610425328503	2.20266183396627	25366.5675998759	3.79588114885289	0.00203990573097412	1289	*	D WT
D WT:L HM	-1.98833463211836	2.86047946996686	25366.5675998759	-0.695105367122737	0.982548546246079	1289	n.s	n.s
L WT:D HT	14.1612977702382	2.84369581522748	25366.5675998759	4.97989190489611	9.43294221988911e-06	1289	*	L WT
L WT:L HT	3.81192060526961	2.20182469960708	25366.5675998759	1.73125526566663	0.5109139126306	1289	n.s	n.s
L WT:D HM	18.7104196978189	2.84493424583062	25366.5675998759	6.57674943638502	7.20992265890175e-10	1289	*	L WT
L WT:L HM	8.3610425328503	2.20266183396627	25366.5675998759	3.79588114885289	0.00203990573097412	1289	*	L WT
D HT:L HT	-10.3493771649687	1.81280933244553	25366.5675998759	-5.70902685667838	1.69948796480135e-07	1289	*	L HT
D HT:D HM	4.5491219275808	2.18487267849469	25366.5675998759	2.0820993243025	0.296603430410212	1289	n.s	n.s
D HT:L HM	-5.80025523738787	2.83841301971568	25366.5675998759	-2.0434852845936	0.317605737593325	1289	n.s	n.s
L HT:D HM	14.8984990925494	2.83959576763327	25366.5675998759	5.24669717512889	2.30634123976614e-06	1289	*	L HT
L HT:L HM	4.5491219275808	2.18487267849469	25366.5675998759	2.0820993243025	0.296603430410212	1289	n.s	n.s
D HM:L HM	-10.3493771649687	1.81280933244553	25366.5675998759	-5.70902685667838	1.69948796480135e-07	1289	*	L HM
D WT:L WT	-10.5965597890183	1.81279267972116	25366.5675998759	-5.84543390292609	7.56238061061509e-08	1319	*	L WT
D WT:D HT	3.98980002005099	2.20182014152619	25366.5675998759	1.81204629061367	0.457848967180784	1319	n.s	n.s
D WT:L HT	-6.60675976896728	2.86040800657927	25366.5675998759	-2.30972635853731	0.189965044824126	1319	n.s	n.s
D WT:D HM	8.56202923660684	2.20265722990605	25366.5675998759	3.8871364642478	0.00142023345022624	1319	*	D WT
D WT:L HM	-2.0345305524114	2.86046549974539	25366.5675998759	-0.711258553054562	0.980661497460843	1319	n.s	n.s
L WT:D HT	14.5863598090693	2.84368150580304	25366.5675998759	5.12939292930775	4.32185161136633e-06	1319	*	L WT
L WT:L HT	3.98980002005099	2.20182014152619	25366.5675998759	1.81204629061367	0.457848967180784	1319	n.s	n.s
L WT:D HM	19.1585890256253	2.84491994069357	25366.5675998759	6.73431570132499	2.47022513555351e-10	1319	*	L WT
L WT:L HM	8.56202923660684	2.20265722990605	25366.5675998759	3.8871364642478	0.00142023345022624	1319	*	L WT
D HT:L HT	-10.5965597890183	1.81279267972116	25366.5675998759	-5.84543390292609	7.56238061061509e-08	1319	*	L HT
D HT:D HM	4.57222921655598	2.18487137378035	25366.5675998759	2.09267660852956	0.290990211199217	1319	n.s	n.s
D HT:L HM	-6.02433057246241	2.83840134475766	25366.5675998759	-2.1224378939888	0.275527693241023	1319	n.s	n.s
L HT:D HM	15.1687890055742	2.83958416767399	25366.5675998759	5.34190505013257	1.37148536438758e-06	1319	*	L HT
L HT:L HM	4.57222921655598	2.18487137378035	25366.5675998759	2.09267660852956	0.290990211199217	1319	n.s	n.s
D HM:L HM	-10.5965597890183	1.81279267972116	25366.5675998759	-5.84543390292609	7.56238061061509e-08	1319	*	L HM
D WT:L WT	-10.8512169439067	1.81281832605858	25366.5675998759	-5.98582703403014	3.22420687925984e-08	1349	*	L WT
D WT:D HT	4.10871132006602	2.20182694467703	25366.5675998759	1.8660464347568	0.423280804081617	1349	n.s	n.s
D WT:L HT	-6.7425056238408	2.86042957123015	25366.5675998759	-2.35716540328631	0.171573330410253	1349	n.s	n.s
D WT:D HM	8.72391671007466	2.20266414952204	25366.5675998759	3.96062046588795	0.00105412906976377	1349	*	D WT
D WT:L HM	-2.12730023383196	2.860487166107	25366.5675998759	-0.743684592973416	0.97643516356103	1349	n.s	n.s
L WT:D HT	14.9599282639726	2.84370304765753	25366.5675998759	5.2607209730621	2.13756421674205e-06	1349	*	L WT
L WT:L HT	4.10871132006602	2.20182694467703	25366.5675998759	1.8660464347568	0.423280804081617	1349	n.s	n.s
L WT:D HM	19.5751336539815	2.84494155482317	25366.5675998759	6.88068042058538	8.93755069952817e-11	1349	*	L WT
L WT:L HM	8.72391671007466	2.20266414952204	25366.5675998759	3.96062046588795	0.00105412906976377	1349	*	L WT
D HT:L HT	-10.8512169439067	1.81281832605858	25366.5675998759	-5.98582703403014	3.22420687925984e-08	1349	*	L HT
D HT:D HM	4.61520539000871	2.18487276175509	25366.5675998759	2.11234515382093	0.280716095903051	1349	n.s	n.s
D HT:L HM	-6.23601155389797	2.8384188032362	25366.5675998759	-2.1970019176832	0.238998902428711	1349	n.s	n.s
L HT:D HM	15.4664223339155	2.83960159778661	25366.5675998759	5.44668743177605	7.66038952271231e-07	1349	*	L HT
L HT:L HM	4.61520539000871	2.18487276175509	25366.5675998759	2.11234515382093	0.280716095903051	1349	n.s	n.s
D HM:L HM	-10.8512169439067	1.81281832605858	25366.5675998759	-5.98582703403014	3.22420687925984e-08	1349	*	L HM
D WT:L WT	-11.0831570796273	1.8127836062314	25366.5675998759	-6.11388863046273	1.45670376872076e-08	1379	*	L WT
D WT:D HT	4.1581706796872	2.20181754957224	25366.5675998759	1.88851736625273	0.409173906993223	1379	n.s	n.s
D WT:L HT	-6.92498639994004	2.8604003074616	25366.5675998759	-2.42098505648864	0.148891595203477	1379	n.s	n.s
D WT:D HM	8.83740606991466	2.20265456237209	25366.5675998759	4.01216160758201	0.000852289880307833	1379	*	D WT
D WT:L HM	-2.2457510097126	2.86045778808457	25366.5675998759	-0.785101957829068	0.970126011506149	1379	n.s	n.s
L WT:D HT	15.2413277593146	2.84367366805195	25366.5675998759	5.35973164943205	1.24305874937836e-06	1379	*	L WT
L WT:L HT	4.1581706796872	2.20181754957224	25366.5675998759	1.88851736625273	0.409173906993223	1379	n.s	n.s
L WT:D HM	19.9205631495421	2.84491200056145	25366.5675998759	7.00217199885646	3.78405085044164e-11	1379	*	L WT
L WT:L HM	8.83740606991466	2.20265456237209	25366.5675998759	4.01216160758201	0.000852289880307833	1379	*	L WT
D HT:L HT	-11.0831570796273	1.8127836062314	25366.5675998759	-6.11388863046273	1.45670376872076e-08	1379	*	L HT
D HT:D HM	4.67923539022737	2.18487012225481	25366.5675998759	2.14165379560335	0.265808262022657	1379	n.s	n.s
D HT:L HM	-6.40392168939995	2.83839463307972	25366.5675998759	-2.2561773527776	0.212320489996199	1379	n.s	n.s
L HT:D HM	15.7623924698548	2.83957736559278	25366.5675998759	5.55096425998039	4.24474252413987e-07	1379	*	L HT
L HT:L HM	4.67923539022737	2.18487012225481	25366.5675998759	2.14165379560335	0.265808262022657	1379	n.s	n.s
D HM:L HM	-11.0831570796273	1.8127836062314	25366.5675998759	-6.11388863046273	1.45670376872076e-08	1379	*	L HM
D WT:L WT	-11.2525716784623	1.81281688685643	25366.5675998759	-6.20723017313411	8.08095623749949e-09	1409	*	L WT
D WT:D HT	4.13025986759463	2.20182639843659	25366.5675998759	1.87583356731818	0.417114754434519	1409	n.s	n.s
D WT:L HT	-7.12231181086765	2.86042821392217	25366.5675998759	-2.48994600745518	0.126959765141761	1409	n.s	n.s
D WT:D HM	8.89489130215556	2.20266353615431	25366.5675998759	4.0382433159471	0.000764553638119669	1409	*	D WT
D WT:L HM	-2.35768037630669	2.86048583632898	25366.5675998759	-0.824223754707498	0.963154849579973	1409	n.s	n.s
L WT:D HT	15.382831546057	2.84370173212423	25366.5675998759	5.40943917299165	9.43424294796991e-07	1409	*	L WT
L WT:L HT	4.13025986759463	2.20182639843659	25366.5675998759	1.87583356731818	0.417114754434519	1409	n.s	n.s
L WT:D HM	20.1474629806177	2.84494010793344	25366.5675998759	7.08185839288295	2.13745687815958e-11	1409	*	L WT
L WT:L HM	8.89489130215556	2.20266353615431	25366.5675998759	4.0382433159471	0.000764553638119669	1409	*	L WT
D HT:L HT	-11.2525716784623	1.81281688685643	25366.5675998759	-6.20723017313411	8.08095623749949e-09	1409	*	L HT
D HT:D HM	4.76463143456094	2.18487191645533	25366.5675998759	2.18073718586256	0.246692616843278	1409	n.s	n.s
D HT:L HM	-6.4879402439014	2.83841731335833	25366.5675998759	-2.28575981881433	0.199760605763589	1409	n.s	n.s
L HT:D HM	16.0172031130232	2.83959994865607	25366.5675998759	5.64065481146521	2.53272986916464e-07	1409	*	L HT
L HT:L HM	4.76463143456094	2.18487191645533	25366.5675998759	2.18073718586256	0.246692616843278	1409	n.s	n.s
D HM:L HM	-11.2525716784623	1.81281688685643	25366.5675998759	-6.20723017313411	8.08095623749949e-09	1409	*	L HM
D WT:L WT	-11.3269594027992	1.81278881294813	25366.5675998759	-6.24836126629566	6.21608786666172e-09	1439	*	L WT
D WT:D HT	4.0226175022751	2.20181878371523	25366.5675998759	1.82695212341115	0.448221027699444	1439	n.s	n.s
D WT:L HT	-7.30434190052409	2.86040452732702	25366.5675998759	-2.55360450969144	0.10898164977762	1439	n.s	n.s
D WT:D HM	8.89335722655122	2.20265575496472	25366.5675998759	4.03756111526091	0.000766736256229805	1439	*	D WT
D WT:L HM	-2.43360217624785	2.8604620631165	25366.5675998759	-0.850772400594753	0.95782896283561	1439	n.s	n.s
L WT:D HT	15.3495769050743	2.84367797287334	25366.5675998759	5.39779013358696	1.00663967295134e-06	1439	*	L WT
L WT:L HT	4.0226175022751	2.20181878371523	25366.5675998759	1.82695212341115	0.448221027699444	1439	n.s	n.s
L WT:D HM	20.2203166293504	2.84491618434576	25366.5675998759	7.1075263097779	1.7762236126373e-11	1439	*	L WT
L WT:L HM	8.89335722655122	2.20265575496472	25366.5675998759	4.03756111526091	0.000766736256229805	1439	*	L WT
D HT:L HT	-11.3269594027992	1.81278881294813	25366.5675998759	-6.24836126629566	6.21608786666172e-09	1439	*	L HT
D HT:D HM	4.8707397242761	2.18486967311589	25366.5675998759	2.22930446800053	0.224179399337887	1439	n.s	n.s
D HT:L HM	-6.45621967852299	2.83839770026228	25366.5675998759	-2.27460009495019	0.204437790998976	1439	n.s	n.s
L HT:D HM	16.1976991270752	2.83958025644861	25366.5675998759	5.70425825799101	1.74770334537833e-07	1439	*	L HT
L HT:L HM	4.8707397242761	2.18486967311589	25366.5675998759	2.22930446800053	0.224179399337887	1439	n.s	n.s
D HM:L HM	-11.3269594027992	1.81278881294813	25366.5675998759	-6.24836126629566	6.21608786666172e-09	1439	*	L HM
D WT:L WT	-11.2960911998568	1.81280456380302	25366.5675998759	-6.23127910499032	6.93310098220934e-09	1469	*	L WT
D WT:D HT	3.84044228106988	2.20182291527729	25366.5675998759	1.74421033336653	0.502323887670814	1469	n.s	n.s
D WT:L HT	-7.45564891878699	2.86041770222165	25366.5675998759	-2.60648957423117	0.0956109199492172	1469	n.s	n.s
D WT:D HM	8.83659945727284	2.20265993508629	25366.5675998759	4.01178562179034	0.000853621125967097	1469	*	D WT
D WT:L HM	-2.459491742584	2.86047531170919	25366.5675998759	-0.859819251897129	0.955899994283873	1469	n.s	n.s
L WT:D HT	15.1365334809267	2.84369120024662	25366.5675998759	5.32284710787652	1.52296139688257e-06	1469	*	L WT
L WT:L HT	3.84044228106988	2.20182291527729	25366.5675998759	1.74421033336653	0.502323887670814	1469	n.s	n.s
L WT:D HM	20.1326906571297	2.84492940921704	25366.5675998759	7.07669251542887	2.2185697723387e-11	1469	*	L WT
L WT:L HM	8.83659945727284	2.20265993508629	25366.5675998759	4.01178562179034	0.000853621125967097	1469	*	L WT
D HT:L HT	-11.2960911998568	1.81280456380302	25366.5675998759	-6.23127910499032	6.93310098220934e-09	1469	*	L HT
D HT:D HM	4.9961571762029	2.18487031894912	25366.5675998759	2.28670650741686	0.199367230657212	1469	n.s	n.s
D HT:L HM	-6.2999340236539	2.83840829259924	25366.5675998759	-2.21953058694203	0.228598502233948	1469	n.s	n.s
L HT:D HM	16.2922483760598	2.83959077313087	25366.5675998759	5.73753391869784	1.43708957733857e-07	1469	*	L HT
L HT:L HM	4.9961571762029	2.18487031894912	25366.5675998759	2.28670650741686	0.199367230657212	1469	n.s	n.s
D HM:L HM	-11.2960911998568	1.81280456380302	25366.5675998759	-6.23127910499032	6.93310098220934e-09	1469	*	L HM
D WT:L WT	-11.1739696035211	1.81280038435258	25366.5675998759	-6.16392720344203	1.0632752678319e-08	1499	*	L WT
D WT:D HT	3.59592320466461	2.20182172374127	25366.5675998759	1.63315820072595	0.576409675234757	1499	n.s	n.s
D WT:L HT	-7.57804639885651	2.86041416979289	25366.5675998759	-2.6492829181465	0.085773500018267	1499	n.s	n.s
D WT:D HM	8.73493751912658	2.20265870616262	25366.5675998759	3.96563366566409	0.00103268927133182	1499	*	D WT
D WT:L HM	-2.43903208439441	2.86047177536469	25366.5675998759	-0.852667768093411	0.957429697859246	1499	n.s	n.s
L WT:D HT	14.7698928081857	2.84368757962411	25366.5675998759	5.19392246673524	3.06454706267001e-06	1499	*	L WT
L WT:L HT	3.59592320466461	2.20182172374127	25366.5675998759	1.63315820072595	0.576409675234757	1499	n.s	n.s
L WT:D HM	19.9089071226475	2.84492573558835	25366.5675998759	6.99804106434088	3.89723808780218e-11	1499	*	L WT
L WT:L HM	8.73493751912658	2.20265870616262	25366.5675998759	3.96563366566409	0.00103268927133182	1499	*	L WT
D HT:L HT	-11.1739696035211	1.81280038435258	25366.5675998759	-6.16392720344203	1.0632752678319e-08	1499	*	L HT
D HT:D HM	5.13901431446212	2.18486969157433	25366.5675998759	2.35209190473925	0.173477349490932	1499	n.s	n.s
D HT:L HM	-6.03495528905889	2.83840516573527	25366.5675998759	-2.12617823625457	0.273619430935989	1499	n.s	n.s
L HT:D HM	16.3129839179829	2.83958759689935	25366.5675998759	5.74484264397959	1.37643089814787e-07	1499	*	L HT
L HT:L HM	5.13901431446212	2.18486969157433	25366.5675998759	2.35209190473925	0.173477349490932	1499	n.s	n.s
D HM:L HM	-11.1739696035211	1.81280038435258	25366.5675998759	-6.16392720344203	1.0632752678319e-08	1499	*	L HM
D WT:L WT	-10.995048183175	1.8127973735048	25366.5675998759	-6.06523836799119	1.97369267596059e-08	1529	*	L WT
D WT:D HT	3.30682046442444	2.20182081236165	25366.5675998759	1.50185721102236	0.663098108072386	1529	n.s	n.s
D WT:L HT	-7.68822771875054	2.86041159855742	25366.5675998759	-2.6878046930826	0.0776296975564666	1529	n.s	n.s
D WT:D HM	8.60388115222554	2.20265777137992	25366.5675998759	3.90613615243342	0.00131561083413645	1529	*	D WT
D WT:L HM	-2.39116703094935	2.86046920058074	25366.5675998759	-0.835935248127787	0.960866301057227	1529	n.s	n.s
L WT:D HT	14.3018686475994	2.84368491592821	25366.5675998759	5.02934364053168	7.30455355824056e-06	1529	*	L WT
L WT:L HT	3.30682046442444	2.20182081236165	25366.5675998759	1.50185721102236	0.663098108072386	1529	n.s	n.s
L WT:D HM	19.5989293354004	2.84492303989006	25366.5675998759	6.88908946238413	8.42516056920317e-11	1529	*	L WT
L WT:L HM	8.60388115222554	2.20265777137992	25366.5675998759	3.90613615243342	0.00131561083413645	1529	*	L WT
D HT:L HT	-10.995048183175	1.8127973735048	25366.5675998759	-6.06523836799119	1.97369267596059e-08	1529	*	L HT
D HT:D HM	5.29706068780105	2.18486916948696	25366.5675998759	2.42442923438061	0.147733595231675	1529	n.s	n.s
D HT:L HM	-5.69798749537378	2.83840285572756	25366.5675998759	-2.00746257138092	0.337895871035367	1529	n.s	n.s
L HT:D HM	16.292108870976	2.83958525825897	25366.5675998759	5.7374959331086	1.43741152314192e-07	1529	*	L HT
L HT:L HM	5.29706068780105	2.18486916948696	25366.5675998759	2.42442923438061	0.147733595231675	1529	n.s	n.s
D HM:L HM	-10.995048183175	1.8127973735048	25366.5675998759	-6.06523836799119	1.97369267596059e-08	1529	*	L HM
D WT:L WT	-10.8073111542569	1.81279836540711	25366.5675998759	-5.96167304675933	3.73869039060892e-08	1559	*	L WT
D WT:D HT	2.99606611452891	2.20182101996308	25366.5675998759	1.36072191488986	0.750591336977407	1559	n.s	n.s
D WT:L HT	-7.811245039728	2.86041246723165	25366.5675998759	-2.73081072370232	0.0692920821005504	1559	n.s	n.s
D WT:D HM	8.46380267784846	2.20265798402051	25366.5675998759	3.84254057563648	0.00169705925044594	1559	*	D WT
D WT:L HM	-2.34350847640846	2.86047007705582	25366.5675998759	-0.819273900190752	0.96409365565914	1559	n.s	n.s
L WT:D HT	13.8033772687858	2.84368562827531	25366.5675998759	4.85404474092924	1.78838695278349e-05	1559	*	L WT
L WT:L HT	2.99606611452891	2.20182101996308	25366.5675998759	1.36072191488986	0.750591336977407	1559	n.s	n.s
L WT:D HM	19.2711138321055	2.8449237519899	25366.5675998759	6.77385951684161	1.88078330687347e-10	1559	*	L WT
L WT:L HM	8.46380267784846	2.20265798402051	25366.5675998759	3.84254057563648	0.00169705925044594	1559	*	L WT
D HT:L HT	-10.8073111542569	1.81279836540711	25366.5675998759	-5.96167304675933	3.73869039060892e-08	1559	*	L HT
D HT:D HM	5.46773656331949	2.18486896600183	25366.5675998759	2.50254667369142	0.123232255923333	1559	n.s	n.s
D HT:L HM	-5.33957459093732	2.8384033364996	25366.5675998759	-1.88118951322902	0.413754566226318	1559	n.s	n.s
L HT:D HM	16.2750477175765	2.83958573101474	25366.5675998759	5.73148665307615	1.48923545828517e-07	1559	*	L HT
L HT:L HM	5.46773656331949	2.18486896600183	25366.5675998759	2.50254667369142	0.123232255923333	1559	n.s	n.s
D HM:L HM	-10.8073111542569	1.81279836540711	25366.5675998759	-5.96167304675933	3.73869039060892e-08	1559	*	L HM
D WT:L WT	-10.656753491881	1.81280532777094	25366.5675998759	-5.87859784425102	6.19383933031514e-08	1589	*	L WT
D WT:D HT	2.68993491817335	2.2018228022227	25366.5675998759	1.22168546690402	0.826420916556954	1589	n.s	n.s
D WT:L HT	-7.96681857370769	2.86041833448411	25366.5675998759	-2.78519350741909	0.0598168284254514	1589	n.s	n.s
D WT:D HM	8.33824107427745	2.20265980624185	25366.5675998759	3.78553285924986	0.00212419342247916	1589	*	D WT
D WT:L HM	-2.31851241760354	2.86047597067065	25366.5675998759	-0.810533785767116	0.965710603154322	1589	n.s	n.s
L WT:D HT	13.3466884100543	2.84369136323707	25366.5675998759	4.69343775579827	3.95324123501073e-05	1589	*	L WT
L WT:L HT	2.68993491817335	2.2018228022227	25366.5675998759	1.22168546690402	0.826420916556954	1589	n.s	n.s
L WT:D HM	18.9949945661584	2.84492952075623	25366.5675998759	6.67678915332471	3.66266572626728e-10	1589	*	L WT
L WT:L HM	8.33824107427745	2.20265980624185	25366.5675998759	3.78553285924986	0.00212419342247916	1589	*	L WT
D HT:L HT	-10.656753491881	1.81280532777094	25366.5675998759	-5.87859784425102	6.19383933031514e-08	1589	*	L HT
D HT:D HM	5.64830615610422	2.18486918992898	25366.5675998759	2.58519191086575	0.100830256296876	1589	n.s	n.s
D HT:L HM	-5.00844733577673	2.83840795066413	25366.5675998759	-1.76452695413457	0.488906230366752	1589	n.s	n.s
L HT:D HM	16.3050596479853	2.83959035295299	25366.5675998759	5.74204642970035	1.39933829856886e-07	1589	*	L HT
L HT:L HM	5.64830615610422	2.18486918992898	25366.5675998759	2.58519191086575	0.100830256296876	1589	n.s	n.s
D HM:L HM	-10.656753491881	1.81280532777094	25366.5675998759	-5.87859784425102	6.19383933031514e-08	1589	*	L HM
D WT:L WT	-10.5711871740255	1.81278481274149	25366.5675998759	-5.83146278572278	8.22321775117985e-08	1619	*	L WT
D WT:D HT	2.41253364074659	2.20181723841539	25366.5675998759	1.09570113207164	0.883306901189707	1619	n.s	n.s
D WT:L HT	-8.15865353327894	2.86040113181079	25366.5675998759	-2.85227601211096	0.049638760899219	1619	*	L HT
D WT:D HM	8.24849423981804	2.20265415721981	25366.5675998759	3.74479770815646	0.00248838834538978	1619	*	D WT
D WT:L HM	-2.32269293420746	2.86045868962542	25366.5675998759	-0.81200016718704	0.965442925500589	1619	n.s	n.s
L WT:D HT	12.983720814772	2.84367389524401	25366.5675998759	4.56582621392946	7.28750992692317e-05	1619	*	L WT
L WT:L HT	2.41253364074659	2.20181723841539	25366.5675998759	1.09570113207164	0.883306901189707	1619	n.s	n.s
L WT:D HM	18.8196814138434	2.84491200429525	25366.5675998759	6.61520686243702	5.56368062731849e-10	1619	*	L WT
L WT:L HM	8.24849423981804	2.20265415721981	25366.5675998759	3.74479770815646	0.00248838834538978	1619	*	L WT
D HT:L HT	-10.5711871740255	1.81278481274149	25366.5675998759	-5.83146278572278	8.22321775117985e-08	1619	*	L HT
D HT:D HM	5.83596059907151	2.18486765747998	25366.5675998759	2.67108196649435	0.0810844612153789	1619	n.s	n.s
D HT:L HM	-4.735226574954	2.83839365720387	25366.5675998759	-1.66827690124516	0.55292024273541	1619	n.s	n.s
L HT:D HM	16.4071477730967	2.83957608856422	25366.5675998759	5.77802716369285	1.13091023989931e-07	1619	*	L HT
L HT:L HM	5.83596059907151	2.18486765747998	25366.5675998759	2.67108196649435	0.0810844612153789	1619	n.s	n.s
D HM:L HM	-10.5711871740255	1.81278481274149	25366.5675998759	-5.83146278572278	8.22321775117985e-08	1619	*	L HM
D WT:L WT	-10.5562152318253	1.81281494793513	25366.5675998759	-5.82310690004473	8.64494316132891e-08	1649	*	L WT
D WT:D HT	2.17856054878577	2.20182527451402	25366.5675998759	0.989433891055051	0.921485861563088	1649	n.s	n.s
D WT:L HT	-8.37765468303946	2.86042653702391	25366.5675998759	-2.9288130894478	0.039849944551305	1649	*	L HT
D WT:D HM	8.20636315342215	2.20266235348523	25366.5675998759	3.72565642684062	0.00267879027195161	1649	*	D WT
D WT:L HM	-2.34985207840317	2.86048420299702	25366.5675998759	-0.821487521567555	0.963675886633507	1649	n.s	n.s
L WT:D HT	12.734775780611	2.84369920634804	25366.5675998759	4.47824290001662	0.00010982719351893	1649	*	L WT
L WT:L HT	2.17856054878577	2.20182527451402	25366.5675998759	0.989433891055051	0.921485861563088	1649	n.s	n.s
L WT:D HM	18.7625783852475	2.84493744785956	25366.5675998759	6.59507589503026	6.37332187025663e-10	1649	*	L WT
L WT:L HM	8.20636315342215	2.20266235348523	25366.5675998759	3.72565642684062	0.00267879027195161	1649	*	L WT
D HT:L HT	-10.5562152318253	1.81281494793513	25366.5675998759	-5.82310690004473	8.64494316132891e-08	1649	*	L HT
D HT:D HM	6.02780260463626	2.18486949197081	25366.5675998759	2.75888451314271	0.0642570015236374	1649	n.s	n.s
D HT:L HM	-4.52841262718898	2.83841429856768	25366.5675998759	-1.59540227424661	0.601601170795699	1649	n.s	n.s
L HT:D HM	16.5840178364617	2.83959675561249	25366.5675998759	5.84027214557249	7.80028331925919e-08	1649	*	L HT
L HT:L HM	6.02780260463626	2.18486949197081	25366.5675998759	2.75888451314271	0.0642570015236374	1649	n.s	n.s
D HM:L HM	-10.5562152318253	1.81281494793513	25366.5675998759	-5.82310690004473	8.64494316132891e-08	1649	*	L HM
D WT:L WT	-10.6030548648678	1.8127809895981	25366.5675998759	-5.84905453317807	7.39973496921564e-08	1679	*	L WT
D WT:D HT	1.98969239676924	2.20181609976	25366.5675998759	0.903659663941105	0.945702518490186	1679	n.s	n.s
D WT:L HT	-8.61336246809853	2.86039801759807	25366.5675998759	-3.01124613256841	0.0312021204210757	1679	*	L HT
D WT:D HM	8.21045574108523	2.20265303492088	25366.5675998759	3.72753021511632	0.00265957262264838	1679	*	D WT
D WT:L HM	-2.39259912378253	2.86045555209786	25366.5675998759	-0.836439888754011	0.960765544136363	1679	n.s	n.s
L WT:D HT	12.592747261637	2.84367039013623	25366.5675998759	4.42834278730655	0.000138251788739829	1679	*	L WT
L WT:L HT	1.98969239676924	2.20181609976	25366.5675998759	0.903659663941105	0.945702518490186	1679	n.s	n.s
L WT:D HM	18.8135106059529	2.84490854887144	25366.5675998759	6.61304582652265	5.64552182780176e-10	1679	*	L WT
L WT:L HM	8.21045574108523	2.20265303492088	25366.5675998759	3.72753021511632	0.00265957262264838	1679	*	L WT
D HT:L HT	-10.6030548648678	1.8127809895981	25366.5675998759	-5.84905453317807	7.39973496921564e-08	1679	*	L HT
D HT:D HM	6.22076334431593	2.1848671441727	25366.5675998759	2.8472043990901	0.050353586954074	1679	n.s	n.s
D HT:L HM	-4.38229152055188	2.83839078445982	25366.5675998759	-1.54393522715227	0.635658803029248	1679	n.s	n.s
L HT:D HM	16.8238182091838	2.83957328881891	25366.5675998759	5.92476985025501	4.68244789608718e-08	1679	*	L HT
L HT:L HM	6.22076334431593	2.1848671441727	25366.5675998759	2.8472043990901	0.050353586954074	1679	n.s	n.s
D HM:L HM	-10.6030548648678	1.8127809895981	25366.5675998759	-5.84905453317807	7.39973496921564e-08	1679	*	L HM
D WT:L WT	-10.6992619595806	1.81280677392959	25366.5675998759	-5.9020421334746	5.3751115558498e-08	1709	*	L WT
D WT:D HT	1.8363841483557	2.2018229928735	25366.5675998759	0.83402896340869	0.961245304520081	1709	n.s	n.s
D WT:L HT	-8.86287781122501	2.86041978180645	25366.5675998759	-3.0984535443353	0.0238718533746243	1709	*	L HT
D WT:D HM	8.24786966889754	2.20266007061004	25366.5675998759	3.74450410163073	0.00249121171552968	1709	*	D WT
D WT:L HM	-2.45139229068305	2.86047740628646	25366.5675998759	-0.856987118757041	0.956510190654849	1709	n.s	n.s
L WT:D HT	12.5356461079363	2.84369204642501	25366.5675998759	4.40822912723467	0.000151582154138574	1709	*	L WT
L WT:L HT	1.8363841483557	2.2018229928735	25366.5675998759	0.83402896340869	0.961245304520081	1709	n.s	n.s
L WT:D HM	18.9471316284781	2.84493032966163	25366.5675998759	6.65996331471907	4.10738221212625e-10	1709	*	L WT
L WT:L HM	8.24786966889754	2.20266007061004	25366.5675998759	3.74450410163073	0.00249121171552968	1709	*	L WT
D HT:L HT	-10.6992619595806	1.81280677392959	25366.5675998759	-5.9020421334746	5.3751115558498e-08	1709	*	L HT
D HT:D HM	6.4114855205418	2.18486875838828	25366.5675998759	2.93449457589909	0.039194141497624	1709	*	D HT
D HT:L HM	-4.28777643903873	2.83840847306722	25366.5675998759	-1.5106269868217	0.657417180985898	1709	n.s	n.s
L HT:D HM	17.1107474801223	2.83959101315484	25366.5675998759	6.02577885366383	2.5207330334176e-08	1709	*	L HT
L HT:L HM	6.4114855205418	2.18486875838828	25366.5675998759	2.93449457589909	0.039194141497624	1709	*	L HT
D HM:L HM	-10.6992619595806	1.81280677392959	25366.5675998759	-5.9020421334746	5.3751115558498e-08	1709	*	L HM
D WT:L WT	-10.8329172733949	1.81279402141638	25366.5675998759	-5.97581255532325	3.42855489554594e-08	1739	*	L WT
D WT:D HT	1.70205593847352	2.20181952671608	25366.5675998759	0.773022456119311	0.972076269591625	1739	n.s	n.s
D WT:L HT	-9.13086133492152	2.86040910199253	25366.5675998759	-3.19215224443282	0.017722451739568	1739	*	L HT
D WT:D HM	8.29823681693249	2.2026565624221	25366.5675998759	3.7673766117254	0.00227993646229641	1739	*	D WT
D WT:L HM	-2.5346804564625	2.8604666728103	25366.5675998759	-0.886107319674616	0.949956729372233	1739	n.s	n.s
L WT:D HT	12.5349732118684	2.84368116248633	25366.5675998759	4.40800937082152	0.000151734331472086	1739	*	L WT
L WT:L HT	1.70205593847352	2.20181952671608	25366.5675998759	0.773022456119311	0.972076269591625	1739	n.s	n.s
L WT:D HM	19.1311540903272	2.84491943750382	25366.5675998759	6.7246734083666	2.63940647116101e-10	1739	*	L WT
L WT:L HM	8.29823681693249	2.2026565624221	25366.5675998759	3.7673766117254	0.00227993646229641	1739	*	L WT
D HT:L HT	-10.8329172733949	1.81279402141638	25366.5675998759	-5.97581255532325	3.42855489554594e-08	1739	*	L HT
D HT:D HM	6.59618087845911	2.18486785688192	25366.5675998759	3.01902966702649	0.0304765899080764	1739	*	D HT
D HT:L HM	-4.23673639493582	2.83839961384428	25366.5675998759	-1.49264972214313	0.66903844639196	1739	n.s	n.s
L HT:D HM	17.4290981518538	2.83958219890852	25366.5675998759	6.13790935812781	1.25276674589614e-08	1739	*	L HT
L HT:L HM	6.59618087845911	2.18486785688192	25366.5675998759	3.01902966702649	0.0304765899080764	1739	*	L HT
D HM:L HM	-10.8329172733949	1.81279402141638	25366.5675998759	-5.97581255532325	3.42855489554594e-08	1739	*	L HM
D WT:L WT	-10.9878177069759	1.81278872377857	25366.5675998759	-6.06127871541087	2.0228847374959e-08	1769	*	L WT
D WT:D HT	1.56854761288022	2.2018180763406	25366.5675998759	0.712387471851049	0.980524323330963	1769	n.s	n.s
D WT:L HT	-9.41927009409571	2.86040469958445	25366.5675998759	-3.29298511342262	0.0127140710119846	1769	*	L HT
D WT:D HM	8.33911100172522	2.20265510465816	25366.5675998759	3.78593588441955	0.00212085112052207	1769	*	D WT
D WT:L HM	-2.64870670525058	2.86046224462553	25366.5675998759	-0.92597156638833	0.93995660362981	1769	n.s	n.s
L WT:D HT	12.556365319856	2.84367659049198	25366.5675998759	4.41553915161768	0.000146601979951977	1769	*	L WT
L WT:L HT	1.56854761288022	2.2018180763406	25366.5675998759	0.712387471851049	0.980524323330963	1769	n.s	n.s
L WT:D HM	19.3269287087011	2.84491488120855	25366.5675998759	6.79349981131625	1.64168234562112e-10	1769	*	L WT
L WT:L HM	8.33911100172522	2.20265510465816	25366.5675998759	3.78593588441955	0.00212085112052207	1769	*	L WT
D HT:L HT	-10.9878177069759	1.81278872377857	25366.5675998759	-6.06127871541087	2.0228847374959e-08	1769	*	L HT
D HT:D HM	6.770563388845	2.1848674661148	25366.5675998759	3.09884397742652	0.0238427600513249	1769	*	D HT
D HT:L HM	-4.21725431813074	2.83839590971979	25366.5675998759	-1.48578790706722	0.673448512369297	1769	n.s	n.s
L HT:D HM	17.7583810958211	2.83957853611814	25366.5675998759	6.25387918310503	6.00034233411151e-09	1769	*	L HT
L HT:L HM	6.770563388845	2.1848674661148	25366.5675998759	3.09884397742652	0.0238427600513249	1769	*	L HT
D HM:L HM	-10.9878177069759	1.81278872377857	25366.5675998759	-6.06127871541087	2.0228847374959e-08	1769	*	L HM
D WT:L WT	-11.1412877566521	1.81280544965497	25366.5675998759	-6.14588165474272	1.19145192600811e-08	1799	*	L WT
D WT:D HT	1.42335290255893	2.20182255042556	25366.5675998759	0.646443057949344	0.987425562885272	1799	n.s	n.s
D WT:L HT	-9.71793485409313	2.86041882600245	25366.5675998759	-3.39738179799157	0.0089030140680334	1799	*	L HT
D WT:D HM	8.35331202176251	2.2026596750065	25366.5675998759	3.7923752436871	0.00206810727801743	1799	*	D WT
D WT:L HM	-2.78797573488948	2.86047642763764	25366.5675998759	-0.974654329590812	0.926073009364099	1799	n.s	n.s
L WT:D HT	12.5646406592111	2.84369063430067	25366.5675998759	4.41842741529477	0.000144677465200083	1799	*	L WT
L WT:L HT	1.42335290255893	2.20182255042556	25366.5675998759	0.646443057949344	0.987425562885272	1799	n.s	n.s
L WT:D HM	19.4945997784146	2.84492901341269	25366.5675998759	6.85240288474877	1.08947739718701e-10	1799	*	L WT
L WT:L HM	8.35331202176251	2.2026596750065	25366.5675998759	3.7923752436871	0.00206810727801743	1799	*	L WT
D HT:L HT	-11.1412877566521	1.81280544965497	25366.5675998759	-6.14588165474272	1.19145192600811e-08	1799	*	L HT
D HT:D HM	6.92995911920361	2.18486853885963	25366.5675998759	3.17179683626211	0.0189239536285832	1799	*	D HT
D HT:L HM	-4.21132863744852	2.83840739904887	25366.5675998759	-1.48369421488251	0.674791137199908	1799	n.s	n.s
L HT:D HM	18.0712468758556	2.83959005805566	25366.5675998759	6.36403371838448	2.94580493331864e-09	1799	*	L HT
L HT:L HM	6.92995911920361	2.18486853885963	25366.5675998759	3.17179683626211	0.0189239536285832	1799	*	L HT
D HM:L HM	-11.1412877566521	1.81280544965497	25366.5675998759	-6.14588165474272	1.19145192600811e-08	1799	*	L HM
D WT:L WT	-11.2725230662287	1.8127842201727	25366.5675998759	-6.21834796485311	7.52894779854074e-09	1829	*	L WT
D WT:D HT	1.26451239558287	2.20181682239291	25366.5675998759	0.574304085027663	0.992701342707457	1829	n.s	n.s
D WT:L HT	-10.0080106706458	2.86040099711317	25366.5675998759	-3.49881386586926	0.00622283108420518	1829	*	L HT
D WT:D HM	8.33410767710298	2.20265385980029	25366.5675998759	3.78366652573302	0.00213973485025387	1829	*	D WT
D WT:L HM	-2.93841538912573	2.86045851473713	25366.5675998759	-1.02725327914632	0.908946713850187	1829	n.s	n.s
L WT:D HT	12.5370354618116	2.84367263099015	25366.5675998759	4.4087478021147	0.000151223556250635	1829	*	L WT
L WT:L HT	1.26451239558287	2.20181682239291	25366.5675998759	0.574304085027663	0.992701342707457	1829	n.s	n.s
L WT:D HM	19.6066307433317	2.84491096441064	25366.5675998759	6.89182578597619	8.26473334214484e-11	1829	*	L WT
L WT:L HM	8.33410767710298	2.20265385980029	25366.5675998759	3.78366652573302	0.00213973485025387	1829	*	L WT
D HT:L HT	-11.2725230662287	1.8127842201727	25366.5675998759	-6.21834796485311	7.52894779854074e-09	1829	*	L HT
D HT:D HM	7.06959528152024	2.18486712197263	25366.5675998759	3.23570949025833	0.0153762742339908	1829	*	D HT
D HT:L HM	-4.20292778470849	2.8383927341226	25366.5675998759	-1.48074215882169	0.67668178064694	1829	n.s	n.s
L HT:D HM	18.3421183477488	2.83957543059333	25366.5675998759	6.45945804085093	1.57532131783711e-09	1829	*	L HT
L HT:L HM	7.06959528152024	2.18486712197263	25366.5675998759	3.23570949025833	0.0153762742339908	1829	*	L HT
D HM:L HM	-11.2725230662287	1.8127842201727	25366.5675998759	-6.21834796485311	7.52894779854074e-09	1829	*	L HM
D WT:L WT	-11.3706607374347	1.8128018807124	25366.5675998759	-6.27242329038529	5.32750310533459e-09	1859	*	L WT
D WT:D HT	1.09962491390378	2.20182155405925	25366.5675998759	0.499416000300535	0.996208104592621	1859	n.s	n.s
D WT:L HT	-10.2710358235309	2.86041589508551	25366.5675998759	-3.59074910791035	0.00445284518379918	1859	*	L HT
D WT:D HM	8.28476686100086	2.20265868815411	25366.5675998759	3.76125765900832	0.00233476707425695	1859	*	D WT
D WT:L HM	-3.0858938764339	2.86047347401976	25366.5675998759	-1.07880527628084	0.889988183888945	1859	n.s	n.s
L WT:D HT	12.4702856513384	2.84368748922178	25366.5675998759	4.38525178965819	0.000168304364221328	1859	*	L WT
L WT:L HT	1.09962491390378	2.20182155405925	25366.5675998759	0.499416000300535	0.996208104592621	1859	n.s	n.s
L WT:D HM	19.6554275984355	2.84492590673698	25366.5675998759	6.90894182934257	7.32710558892791e-11	1859	*	L WT
L WT:L HM	8.28476686100086	2.20265868815411	25366.5675998759	3.76125765900832	0.00233476707425695	1859	*	L WT
D HT:L HT	-11.3706607374347	1.8128018807124	25366.5675998759	-6.27242329038529	5.32750310533459e-09	1859	*	L HT
D HT:D HM	7.18514194709712	2.18486827308353	25366.5675998759	3.2885927429193	0.0129025442470518	1859	*	D HT
D HT:L HM	-4.18551879033762	2.83840488506625	25366.5675998759	-1.47460244743763	0.680604674774808	1859	n.s	n.s
L HT:D HM	18.5558026845319	2.83958760514638	25366.5675998759	6.53468223727343	9.5575236613854e-10	1859	*	L HT
L HT:L HM	7.18514194709712	2.18486827308353	25366.5675998759	3.2885927429193	0.0129025442470518	1859	*	L HT
D HM:L HM	-11.3706607374347	1.8128018807124	25366.5675998759	-6.27242329038529	5.32750310533459e-09	1859	*	L HM
D WT:L WT	-11.4338666206446	1.81279193693049	25366.5675998759	-6.30732429227648	4.25513957402757e-09	1889	*	L WT
D WT:D HT	0.941317993793988	2.20181887863542	25366.5675998759	0.427518358992985	0.998192175196021	1889	n.s	n.s
D WT:L HT	-10.4925486268506	2.86040756699954	25366.5675998759	-3.66820055571903	0.0033342822128225	1889	*	L HT
D WT:D HM	8.21461378003562	2.20265597565692	25366.5675998759	3.72941297725156	0.00264039153786	1889	*	D WT
D WT:L HM	-3.21925284060904	2.86046510524909	25366.5675998759	-1.12542985918673	0.870995605479364	1889	n.s	n.s
L WT:D HT	12.3751846144386	2.84367904527212	25366.5675998759	4.35182185381064	0.000195791547839552	1889	*	L WT
L WT:L HT	0.941317993793988	2.20181887863542	25366.5675998759	0.427518358992985	0.998192175196021	1889	n.s	n.s
L WT:D HM	19.6484804006802	2.8449174485502	25366.5675998759	6.90652040209225	7.45308259553212e-11	1889	*	L WT
L WT:L HM	8.21461378003562	2.20265597565692	25366.5675998759	3.72941297725156	0.00264039153786	1889	*	L WT
D HT:L HT	-11.4338666206446	1.81279193693049	25366.5675998759	-6.30732429227648	4.25513957402757e-09	1889	*	L HT
D HT:D HM	7.2732957862417	2.18486761467932	25366.5675998759	3.32894118498307	0.0112617049263721	1889	*	D HT
D HT:L HM	-4.16057083440306	2.83839801587087	25366.5675998759	-1.46581656664755	0.6861957811035	1889	n.s	n.s
L HT:D HM	18.7071624068864	2.83958076202332	25366.5675998759	6.58800153074597	6.68435973238957e-10	1889	*	L HT
L HT:L HM	7.2732957862417	2.18486761467932	25366.5675998759	3.32894118498307	0.0112617049263721	1889	*	L HT
D HM:L HM	-11.4338666206446	1.81279193693049	25366.5675998759	-6.30732429227648	4.25513957402757e-09	1889	*	L HM
D WT:L WT	-11.4640502599033	1.8127952246568	25366.5675998759	-6.32396318347192	3.82116760455631e-09	1919	*	L WT
D WT:D HT	0.802775086983746	2.20181973671957	25366.5675998759	0.364596189958665	0.999161820860991	1919	n.s	n.s
D WT:L HT	-10.6612751729196	2.86041033692229	25366.5675998759	-3.72718383628511	0.00266311545533782	1919	*	L HT
D WT:D HM	8.13470195840616	2.20265685745445	25366.5675998759	3.69313174263885	0.0030335181495984	1919	*	D WT
D WT:L HM	-3.32934830149723	2.86046788424051	25366.5675998759	-1.1639173856277	0.854020910812569	1919	n.s	n.s
L WT:D HT	12.2668253468871	2.8436817795826	25366.5675998759	4.31371239741449	0.000232314238964193	1919	*	L WT
L WT:L HT	0.802775086983746	2.20181973671957	25366.5675998759	0.364596189958665	0.999161820860991	1919	n.s	n.s
L WT:D HM	19.5987522183096	2.84492020972531	25366.5675998759	6.88903405842863	8.42844682935606e-11	1919	*	L WT
L WT:L HM	8.13470195840616	2.20265685745445	25366.5675998759	3.69313174263885	0.0030335181495984	1919	*	L WT
D HT:L HT	-11.4640502599033	1.8127952246568	25366.5675998759	-6.32396318347192	3.82116760455631e-09	1919	*	L HT
D HT:D HM	7.33192687142239	2.18486782302398	25366.5675998759	3.35577593946832	0.0102769463700922	1919	*	D HT
D HT:L HM	-4.13212338848091	2.83840026654456	25366.5675998759	-1.45579305258145	0.692540662988273	1919	n.s	n.s
L HT:D HM	18.7959771313258	2.83958303067629	25366.5675998759	6.61927364978274	5.41279021604169e-10	1919	*	L HT
L HT:L HM	7.33192687142239	2.18486782302398	25366.5675998759	3.35577593946832	0.0102769463700922	1919	*	L HT
D HM:L HM	-11.4640502599033	1.8127952246568	25366.5675998759	-6.32396318347192	3.82116760455631e-09	1919	*	L HM
D WT:L WT	-11.4569498665858	1.81279494577588	25366.5675998759	-6.32004733534947	3.91923549170059e-09	1949	*	L WT
D WT:D HT	0.693676386635759	2.20181967626393	25366.5675998759	0.315046865151462	0.999588649839127	1949	n.s	n.s
D WT:L HT	-10.7632734799501	2.86041014754113	25366.5675998759	-3.76284271302927	0.00232044758117589	1949	*	L HT
D WT:D HM	8.05345607134987	2.20265680271692	25366.5675998759	3.65624642995503	0.00348804519315238	1949	*	D WT
D WT:L HM	-3.40349379523603	2.86046769148626	25366.5675998759	-1.18983822308709	0.841944971108131	1949	n.s	n.s
L WT:D HT	12.1506262532216	2.8436815208979	25366.5675998759	4.27285058608989	0.000278608761242749	1949	*	L WT
L WT:L HT	0.693676386635759	2.20181967626393	25366.5675998759	0.315046865151462	0.999588649839127	1949	n.s	n.s
L WT:D HM	19.5104059379357	2.84491996336463	25366.5675998759	6.85798060725095	1.04780850662678e-10	1949	*	L WT
L WT:L HM	8.05345607134987	2.20265680271692	25366.5675998759	3.65624642995503	0.00348804519315238	1949	*	L WT
D HT:L HT	-11.4569498665858	1.81279494577588	25366.5675998759	-6.32004733534947	3.91923549170059e-09	1949	*	L HT
D HT:D HM	7.35977968471409	2.1848678094034	25366.5675998759	3.3685240146056	0.00983691382242258	1949	*	D HT
D HT:L HM	-4.09717018187177	2.83840007012975	25366.5675998759	-1.44347874881657	0.700283674458976	1949	n.s	n.s
L HT:D HM	18.8167295513	2.83958284997532	25366.5675998759	6.62658233460718	5.15162468239794e-10	1949	*	L HT
L HT:L HM	7.35977968471409	2.1848678094034	25366.5675998759	3.3685240146056	0.00983691382242258	1949	*	L HT
D HM:L HM	-11.4569498665858	1.81279494577588	25366.5675998759	-6.32004733534947	3.91923549170059e-09	1949	*	L HM
D WT:L WT	-11.3898541608765	1.81279930210846	25366.5675998759	-6.28301993917863	4.97670882282364e-09	1979	*	L WT
D WT:D HT	0.616292504612281	2.20182082410552	25366.5675998759	0.279901297083357	0.99976965737507	1979	n.s	n.s
D WT:L HT	-10.7735616562643	2.86041380564652	25366.5675998759	-3.76643464487448	0.0022882987036078	1979	*	L HT
D WT:D HM	7.97250289727694	2.20265797612518	25366.5675998759	3.61949198817595	0.00400268444688323	1979	*	D WT
D WT:L HM	-3.41735126359975	2.86047136385139	25366.5675998759	-1.19468116576373	0.839632539898028	1979	n.s	n.s
L WT:D HT	12.0061466654888	2.84368517294332	25366.5675998759	4.22203793152742	0.00034840012849302	1979	*	L WT
L WT:L HT	0.616292504612281	2.20182082410552	25366.5675998759	0.279901297083357	0.99976965737507	1979	n.s	n.s
L WT:D HM	19.3623570581535	2.8449236396758	25366.5675998759	6.80593207779732	1.50599976933563e-10	1979	*	L WT
L WT:L HM	7.97250289727694	2.20265797612518	25366.5675998759	3.61949198817595	0.00400268444688323	1979	*	L WT
D HT:L HT	-11.3898541608765	1.81279930210846	25366.5675998759	-6.28301993917863	4.97670882282364e-09	1979	*	L HT
D HT:D HM	7.35621039266475	2.18486809054407	25366.5675998759	3.36688993926079	0.00989235143979428	1979	*	D HT
D HT:L HM	-4.0336437682119	2.83840306305444	25366.5675998759	-1.42109618634334	0.714200403483556	1979	n.s	n.s
L HT:D HM	18.7460645535414	2.83958585311963	25366.5675998759	6.60168965588644	6.09536532358845e-10	1979	*	L HT
L HT:L HM	7.35621039266475	2.18486809054407	25366.5675998759	3.36688993926079	0.00989235143979428	1979	*	L HT
D HM:L HM	-11.3898541608765	1.81279930210846	25366.5675998759	-6.28301993917863	4.97670882282364e-09	1979	*	L HM
D WT:L WT	-11.2274629593518	1.8127899172611	25366.5675998759	-6.19347164966314	8.81895378945785e-09	2009	*	L WT
D WT:D HT	0.564711457545818	2.20181830587041	25366.5675998759	0.256475048844949	0.999850172380806	2009	n.s	n.s
D WT:L HT	-10.662751501806	2.86040592825945	25366.5675998759	-3.72770570654435	0.0026577793264142	2009	*	L HT
D WT:D HM	7.8859778360671	2.20265541702854	25366.5675998759	3.58021403397976	0.00462916356504706	2009	*	D WT
D WT:L HM	-3.34148512328483	2.86046345017064	25366.5675998759	-1.16816214627231	0.852078401389715	2009	n.s	n.s
L WT:D HT	11.7921744168977	2.84367723167826	25366.5675998759	4.14680480806123	0.000482685835749175	2009	*	L WT
L WT:L HT	0.564711457545818	2.20181830587041	25366.5675998759	0.256475048844949	0.999850172380806	2009	n.s	n.s
L WT:D HM	19.1134407954189	2.84491567376492	25366.5675998759	6.71845600615796	2.75446665476409e-10	2009	*	L WT
L WT:L HM	7.8859778360671	2.20265541702854	25366.5675998759	3.58021403397976	0.00462916356504706	2009	*	L WT
D HT:L HT	-11.2274629593518	1.8127899172611	25366.5675998759	-6.19347164966314	8.81895378945785e-09	2009	*	L HT
D HT:D HM	7.32126637852133	2.18486747507973	25366.5675998759	3.35089723382612	0.010449990600627	2009	*	D HT
D HT:L HM	-3.90619658083071	2.83839659121186	25366.5675998759	-1.37619830608765	0.741435638598962	2009	n.s	n.s
L HT:D HM	18.5487293378732	2.83957939254206	25366.5675998759	6.53221015288041	9.71663305371351e-10	2009	*	L HT
L HT:L HM	7.32126637852133	2.18486747507973	25366.5675998759	3.35089723382612	0.010449990600627	2009	*	L HT
D HM:L HM	-11.2274629593518	1.8127899172611	25366.5675998759	-6.19347164966314	8.81895378945785e-09	2009	*	L HM
D WT:L WT	-10.9506169827911	1.81280322889083	25366.5675998759	-6.04070911187163	2.29828713838032e-08	2039	*	L WT
D WT:D HT	0.529301753885465	2.20182188661334	25366.5675998759	0.24039262989596	0.999891134134205	2039	n.s	n.s
D WT:L HT	-10.4213152289057	2.86041714589021	25366.5675998759	-3.64328512150013	0.00366213062882359	2039	*	L HT
D WT:D HM	7.78521432529649	2.20265906429429	25366.5675998759	3.53446180187254	0.00547164652152932	2039	*	D WT
D WT:L HM	-3.16540265749459	2.86047471628814	25366.5675998759	-1.1066004672127	0.878875162252773	2039	n.s	n.s
L WT:D HT	11.4799187366767	2.84368846492742	25366.5675998759	4.03698185587628	0.000768594118390253	2039	*	L WT
L WT:L HT	0.529301753885465	2.20182188661334	25366.5675998759	0.24039262989596	0.999891134134205	2039	n.s	n.s
L WT:D HM	18.7358313080877	2.8449269582587	25366.5675998759	6.58569853742587	6.78879175097791e-10	2039	*	L WT
L WT:L HM	7.78521432529649	2.20265906429429	25366.5675998759	3.53446180187254	0.00547164652152932	2039	*	L WT
D HT:L HT	-10.9506169827911	1.81280322889083	25366.5675998759	-6.04070911187163	2.29828713838032e-08	2039	*	L HT
D HT:D HM	7.25591257141107	2.18486835296792	25366.5675998759	3.32098387601004	0.0115696112664254	2039	*	D HT
D HT:L HM	-3.69470441138009	2.83840576510217	25366.5675998759	-1.301682957668	0.784285486134695	2039	n.s	n.s
L HT:D HM	18.2065295542023	2.83958856977474	25366.5675998759	6.41167870162495	2.15756024157798e-09	2039	*	L HT
L HT:L HM	7.25591257141107	2.18486835296792	25366.5675998759	3.32098387601004	0.0115696112664254	2039	*	L HT
D HM:L HM	-10.9506169827911	1.81280322889083	25366.5675998759	-6.04070911187163	2.29828713838032e-08	2039	*	L HM
D WT:L WT	-10.5757048086279	1.81279207153693	25366.5675998759	-5.83393152181073	8.10249607408053e-08	2069	*	L WT
D WT:D HT	0.50305132280341	2.20181887137046	25366.5675998759	0.228470801728709	0.999915319576502	2069	n.s	n.s
D WT:L HT	-10.0726534858244	2.86040774350778	25366.5675998759	-3.52140477478644	0.00573659435792706	2069	*	L HT
D WT:D HM	7.66507022654526	2.20265599738395	25366.5675998759	3.4799216199211	0.00665801225311191	2069	*	D WT
D WT:L HM	-2.91063458208268	2.86046527158486	25366.5675998759	-1.01753886369332	0.912277945082135	2069	n.s	n.s
L WT:D HT	11.0787561314313	2.84367902808371	25366.5675998759	3.89592356310938	0.00137091731058936	2069	*	L WT
L WT:L HT	0.50305132280341	2.20181887137046	25366.5675998759	0.228470801728709	0.999915319576502	2069	n.s	n.s
L WT:D HM	18.2407750351732	2.84491748648488	25366.5675998759	6.41170618192906	2.15717044227404e-09	2069	*	L WT
L WT:L HM	7.66507022654526	2.20265599738395	25366.5675998759	3.4799216199211	0.00665801225311191	2069	*	L WT
D HT:L HT	-10.5757048086279	1.81279207153693	25366.5675998759	-5.83393152181073	8.10249607408053e-08	2069	*	L HT
D HT:D HM	7.16201890374185	2.18486761433242	25366.5675998759	3.27801046468905	0.0133669428829315	2069	*	D HT
D HT:L HM	-3.41368590488603	2.83839806883095	25366.5675998759	-1.20268046345312	0.835774782513274	2069	n.s	n.s
L HT:D HM	17.7377237123697	2.83958088041992	25366.5675998759	6.24659921986326	6.28656426915342e-09	2069	*	L HT
L HT:L HM	7.16201890374185	2.18486761433242	25366.5675998759	3.27801046468905	0.0133669428829315	2069	*	L HT
D HM:L HM	-10.5757048086279	1.81279207153693	25366.5675998759	-5.83393152181073	8.10249607408053e-08	2069	*	L HM
D WT:L WT	-10.1431594316384	1.81279555525121	25366.5675998759	-5.59531349371207	3.29147856414913e-07	2099	*	L WT
D WT:D HT	0.48585034380014	2.20181982133845	25366.5675998759	0.2206585384924	0.999928702093346	2099	n.s	n.s
D WT:L HT	-9.65730908783822	2.86041069774546	25366.5675998759	-3.37619667534105	0.00958034335731583	2099	*	L HT
D WT:D HM	7.52789779517731	2.20265696564656	25366.5675998759	3.4176441963434	0.00829604392609928	2099	*	D WT
D WT:L HM	-2.61526163646101	2.86046823838533	25366.5675998759	-0.914277460370358	0.943015766717946	2099	n.s	n.s
L WT:D HT	10.6290097754384	2.84368196917446	25366.5675998759	3.73776318542544	0.00255685545855044	2099	*	L WT
L WT:L HT	0.48585034380014	2.20181982133845	25366.5675998759	0.2206585384924	0.999928702093346	2099	n.s	n.s
L WT:D HM	17.6710572268156	2.84492044249082	25366.5675998759	6.21144161463583	7.86735820934581e-09	2099	*	L WT
L WT:L HM	7.52789779517731	2.20265696564656	25366.5675998759	3.4176441963434	0.00829604392609928	2099	*	L WT
D HT:L HT	-10.1431594316384	1.81279555525121	25366.5675998759	-5.59531349371207	3.29147856414913e-07	2099	*	L HT
D HT:D HM	7.04204745137709	2.18486784773752	25366.5675998759	3.2230999502644	0.0160252431991651	2099	*	D HT
D HT:L HM	-3.10111198026125	2.83840047167241	25366.5675998759	-1.09255618127559	0.884567942640211	2099	n.s	n.s
L HT:D HM	17.1852068830155	2.83958328577372	25366.5675998759	6.05201719883097	2.14265574172146e-08	2099	*	L HT
L HT:L HM	7.04204745137709	2.18486784773752	25366.5675998759	3.2230999502644	0.0160252431991651	2099	*	L HT
D HM:L HM	-10.1431594316384	1.81279555525121	25366.5675998759	-5.59531349371207	3.29147856414913e-07	2099	*	L HM
D WT:L WT	-9.69238971958551	1.81280319133226	25366.5675998759	-5.34663098891745	1.33624038223257e-06	2129	*	L WT
D WT:D HT	0.484500593506739	2.20182186698723	25366.5675998759	0.220045318275309	0.999929676781207	2129	n.s	n.s
D WT:L HT	-9.20788912607866	2.86041711927074	25366.5675998759	-3.2190721640018	0.0162376177988762	2129	*	L HT
D WT:D HM	7.38307529585641	2.20265904849743	25366.5675998759	3.35189202382133	0.0104144943970597	2129	*	D WT
D WT:L HM	-2.30931442372902	2.86047468797945	25366.5675998759	-0.80731860115156	0.966292454914827	2129	n.s	n.s
L WT:D HT	10.1768903130922	2.84368841342847	25366.5675998759	3.5787642081442	0.00465392352154803	2129	*	L WT
L WT:L HT	0.484500593506739	2.20182186698723	25366.5675998759	0.220045318275309	0.999929676781207	2129	n.s	n.s
L WT:D HM	17.0754650154419	2.8449269144	25366.5675998759	6.0020751074525	2.91763752047203e-08	2129	*	L WT
L WT:L HM	7.38307529585641	2.20265904849743	25366.5675998759	3.35189202382133	0.0104144943970597	2129	*	L WT
D HT:L HT	-9.69238971958551	1.81280319133226	25366.5675998759	-5.34663098891745	1.33624038223257e-06	2129	*	L HT
D HT:D HM	6.8985747023497	2.18486834827251	25366.5675998759	3.15743266993827	0.0198146675583069	2129	*	D HT
D HT:L HM	-2.79381501723579	2.83840573282927	25366.5675998759	-0.984290224939394	0.923102171630189	2129	n.s	n.s
L HT:D HM	16.5909644219352	2.83958854685118	25366.5675998759	5.84273536401353	7.68586055910347e-08	2129	*	L HT
L HT:L HM	6.8985747023497	2.18486834827251	25366.5675998759	3.15743266993827	0.0198146675583069	2129	*	L HT
D HM:L HM	-9.69238971958551	1.81280319133226	25366.5675998759	-5.34663098891745	1.33624038223257e-06	2129	*	L HM
D WT:L WT	-9.24692509008004	1.81278845845393	25366.5675998759	-5.10093996183453	5.02261831170081e-06	2159	*	L WT
D WT:D HT	0.508824627314689	2.20181789706648	25366.5675998759	0.23109296549574	0.99991040713206	2159	n.s	n.s
D WT:L HT	-8.73810046276549	2.86040470998069	25366.5675998759	-3.05484759980852	0.0273234837762668	2159	*	L HT
D WT:D HM	7.24287363222668	2.20265500846535	25366.5675998759	3.28824695850713	0.0129174873728537	2159	*	D WT
D WT:L HM	-2.00405145785322	2.86046222366812	25366.5675998759	-0.700604063661892	0.981921910321487	2159	n.s	n.s
L WT:D HT	9.75574971739463	2.84367596414059	25366.5675998759	3.43068262362411	0.00792556689828106	2159	*	L WT
L WT:L HT	0.508824627314689	2.20181789706648	25366.5675998759	0.23109296549574	0.99991040713206	2159	n.s	n.s
L WT:D HM	16.4897987223068	2.84491441520622	25366.5675998759	5.79623718526221	1.01485802872503e-07	2159	*	L WT
L WT:L HM	7.24287363222668	2.20265500846535	25366.5675998759	3.28824695850713	0.0129174873728537	2159	*	L WT
D HT:L HT	-9.24692509008004	1.81278845845393	25366.5675998759	-5.10093996183453	5.02261831170081e-06	2159	*	L HT
D HT:D HM	6.73404900491209	2.18486737521329	25366.5675998759	3.08213170341962	0.025116272652624	2159	*	D HT
D HT:L HM	-2.51287608516783	2.83839557426979	25366.5675998759	-0.88531567197581	0.950143156325029	2159	n.s	n.s
L HT:D HM	15.980974094992	2.83957839277513	25366.5675998759	5.62793904040583	2.72642145304758e-07	2159	*	L HT
L HT:L HM	6.73404900491209	2.18486737521329	25366.5675998759	3.08213170341962	0.025116272652624	2159	*	L HT
D HM:L HM	-9.24692509008004	1.81278845845393	25366.5675998759	-5.10093996183453	5.02261831170081e-06	2159	*	L HM
D WT:L WT	-8.81412802158345	1.81280112305769	25366.5675998759	-4.86215940042913	1.71694455696203e-05	2189	*	L WT
D WT:D HT	0.565939375307178	2.20182132346996	25366.5675998759	0.257032380091263	0.99984856135117	2189	n.s	n.s
D WT:L HT	-8.2481886462763	2.86041539762716	25366.5675998759	-2.88356322411022	0.0454157615606003	2189	*	L HT
D WT:D HM	7.11703704953168	2.20265849612426	25366.5675998759	3.23111234086201	0.0156101093398661	2189	*	D WT
D WT:L HM	-1.69709097205187	2.86047295844957	25366.5675998759	-0.593290339291206	0.99151508042615	2189	n.s	n.s
L WT:D HT	9.38006739689072	2.84368666654909	25366.5675998759	3.29855870100968	0.0124784676409249	2189	*	L WT
L WT:L HT	0.565939375307178	2.20182132346996	25366.5675998759	0.257032380091263	0.99984856135117	2189	n.s	n.s
L WT:D HM	15.9311650711153	2.84492516221993	25366.5675998759	5.59985383189624	3.20652698060364e-07	2189	*	L WT
L WT:L HM	7.11703704953168	2.20265849612426	25366.5675998759	3.23111234086201	0.0156101093398661	2189	*	L WT
D HT:L HT	-8.81412802158345	1.81280112305769	25366.5675998759	-4.86215940042913	1.71694455696203e-05	2189	*	L HT
D HT:D HM	6.55109767422444	2.18486821477068	25366.5675998759	2.99839488255452	0.0324328017579146	2189	*	D HT
D HT:L HM	-2.26303034735895	2.83840430816808	25366.5675998759	-0.797289639409941	0.968063129596838	2189	n.s	n.s
L HT:D HM	15.3652256958079	2.83958712469132	25366.5675998759	5.41107739297773	9.3484846508396e-07	2189	*	L HT
L HT:L HM	6.55109767422444	2.18486821477068	25366.5675998759	2.99839488255452	0.0324328017579146	2189	*	L HT
D HM:L HM	-8.81412802158345	1.81280112305769	25366.5675998759	-4.86215940042913	1.71694455696203e-05	2189	*	L HM
D WT:L WT	-8.39242230392068	1.81280069792371	25366.5675998759	-4.62953391044748	5.38108310601526e-05	2219	*	L WT
D WT:D HT	0.654728449148037	2.20182118234194	25366.5675998759	0.297357684810555	0.999690023781454	2219	n.s	n.s
D WT:L HT	-7.73769385477271	2.86041500698314	25366.5675998759	-2.70509483270177	0.0741844459201425	2219	n.s	n.s
D WT:D HM	7.007705694772	2.20265835253144	25366.5675998759	3.18147645853397	0.0183438907545472	2219	*	D WT
D WT:L HM	-1.38471660914863	2.8604725660689	25366.5675998759	-0.484086659517112	0.996728581133901	2219	n.s	n.s
L WT:D HT	9.04715075306871	2.84368629891476	25366.5675998759	3.1814869159518	0.0183432726962901	2219	*	L WT
L WT:L HT	0.654728449148037	2.20182118234194	25366.5675998759	0.297357684810555	0.999690023781454	2219	n.s	n.s
L WT:D HM	15.4001279986927	2.84492479259748	25366.5675998759	5.41319336059916	9.23883337833331e-07	2219	*	L WT
L WT:L HM	7.007705694772	2.20265835253144	25366.5675998759	3.18147645853397	0.0183438907545472	2219	*	L WT
D HT:L HT	-8.39242230392068	1.81280069792371	25366.5675998759	-4.62953391044748	5.38108310601526e-05	2219	*	L HT
D HT:D HM	6.35297724562382	2.18486817839148	25366.5675998759	2.90771649679155	0.0423678208071997	2219	*	D HT
D HT:L HM	-2.03944505829677	2.83840400884337	25366.5675998759	-0.718518241921393	0.979767071754512	2219	n.s	n.s
L HT:D HM	14.7453995495446	2.83958682509559	25366.5675998759	5.19279756450067	3.08307731478052e-06	2219	*	L HT
L HT:L HM	6.35297724562382	2.18486817839148	25366.5675998759	2.90771649679155	0.0423678208071997	2219	*	L HT
D HM:L HM	-8.39242230392068	1.81280069792371	25366.5675998759	-4.62953391044748	5.38108310601526e-05	2219	*	L HM
D WT:L WT	-7.97918833599625	1.81278160288826	25366.5675998759	-4.40162693800688	0.000156217936898906	2249	*	L WT
D WT:D HT	0.76369702968524	2.20181606700602	25366.5675998759	0.34684869509727	0.999342347940805	2249	n.s	n.s
D WT:L HT	-7.21549130631097	2.86039895847161	25366.5675998759	-2.5225471729882	0.117488518772185	2249	n.s	n.s
D WT:D HM	6.90728825069434	2.20265314629853	25366.5675998759	3.13589466516858	0.0212196554735153	2249	*	D WT
D WT:L HM	-1.07190008530179	2.86045644661073	25366.5675998759	-0.37473043386899	0.999042628605733	2249	n.s	n.s
L WT:D HT	8.7428853656815	2.84367017492631	25366.5675998759	3.074507530012	0.0257167676650363	2249	*	L WT
L WT:L HT	0.76369702968524	2.20181606700602	25366.5675998759	0.34684869509727	0.999342347940805	2249	n.s	n.s
L WT:D HM	14.8864765866906	2.84490860351836	25366.5675998759	5.2326730525825	2.48796304125332e-06	2249	*	L WT
L WT:L HM	6.90728825069434	2.20265314629853	25366.5675998759	3.13589466516858	0.0212196554735153	2249	*	L WT
D HT:L HT	-7.97918833599625	1.81278160288826	25366.5675998759	-4.40162693800688	0.000156217936898906	2249	*	L HT
D HT:D HM	6.14359122100908	2.18486692571569	25366.5675998759	2.81188348301654	0.0555761835903255	2249	n.s	n.s
D HT:L HM	-1.83559711498706	2.83839084944488	25366.5675998759	-0.646703435978895	0.987402506792991	2249	n.s	n.s
L HT:D HM	14.1227795570052	2.83957367072743	25366.5675998759	4.97355631325716	9.74536684783534e-06	2249	*	L HT
L HT:L HM	6.14359122100908	2.18486692571569	25366.5675998759	2.81188348301654	0.0555761835903255	2249	n.s	n.s
D HM:L HM	-7.97918833599625	1.81278160288826	25366.5675998759	-4.40162693800688	0.000156217936898906	2249	*	L HM
D WT:L WT	-7.57665373068849	1.81281950371421	25366.5675998759	-4.17948599690426	0.000419253359856042	2279	*	L WT
D WT:D HT	0.874298381785937	2.20182625482013	25366.5675998759	0.397078734015441	0.998733077154557	2279	n.s	n.s
D WT:L HT	-6.70235534890254	2.86043085652335	25366.5675998759	-2.34312790103543	0.176878138971938	2279	n.s	n.s
D WT:D HM	6.80140703329933	2.2026635152362	25366.5675998759	3.08781027435777	0.024677026937322	2279	*	D WT
D WT:L HM	-0.775246697389235	2.86048848567781	25366.5675998759	-0.271018988984162	0.999803427481069	2279	n.s	n.s
L WT:D HT	8.45095211247444	2.84370218799575	25366.5675998759	2.97181334534566	0.0351121251544575	2279	*	L WT
L WT:L HT	0.874298381785937	2.20182625482013	25366.5675998759	0.397078734015441	0.998733077154557	2279	n.s	n.s
L WT:D HM	14.3780607639879	2.84494074668215	25366.5675998759	5.05390517561955	6.42749002099929e-06	2279	*	L WT
L WT:L HM	6.80140703329933	2.2026635152362	25366.5675998759	3.08781027435777	0.024677026937322	2279	*	L WT
D HT:L HT	-7.57665373068849	1.81281950371421	25366.5675998759	-4.17948599690426	0.000419253359856042	2279	*	L HT
D HT:D HM	5.92710865151334	2.18486942008632	25366.5675998759	2.7127976605939	0.0726902684593907	2279	n.s	n.s
D HT:L HM	-1.64954507917517	2.83841697477624	25366.5675998759	-0.581149666815676	0.992289026804699	2279	n.s	n.s
L HT:D HM	13.5037623822019	2.83959978677511	25366.5675998759	4.75551605726026	2.91837306870546e-05	2279	*	L HT
L HT:L HM	5.92710865151334	2.18486942008632	25366.5675998759	2.7127976605939	0.0726902684593907	2279	n.s	n.s
D HM:L HM	-7.57665373068849	1.81281950371421	25366.5675998759	-4.17948599690426	0.000419253359856042	2279	*	L HM
D WT:L WT	-7.19571843641965	1.81277251514888	25366.5675998759	-3.96945473096424	0.00101662278991932	2309	*	L WT
D WT:D HT	0.968114951601327	2.20181360418151	25366.5675998759	0.439689785621617	0.997931760016611	2309	n.s	n.s
D WT:L HT	-6.22760348481824	2.86039128534112	25366.5675998759	-2.17718586849755	0.248393038708807	2309	n.s	n.s
D WT:D HM	6.67576861030195	2.20265063954686	25366.5675998759	3.03078867362975	0.0294082623052825	2309	*	D WT
D WT:L HM	-0.519949826117818	2.86044873963235	25366.5675998759	-0.18177211809943	0.999972718110457	2309	n.s	n.s
L WT:D HT	8.16383338802109	2.84366249284061	25366.5675998759	2.87088689623853	0.04708854545541	2309	*	L WT
L WT:L HT	0.968114951601327	2.20181360418151	25366.5675998759	0.439689785621617	0.997931760016611	2309	n.s	n.s
L WT:D HM	13.8714870467216	2.84490088950001	25366.5675998759	4.87591223227446	1.60207763149067e-05	2309	*	L WT
L WT:L HM	6.67576861030195	2.20265063954686	25366.5675998759	3.03078867362975	0.0294082623052825	2309	*	L WT
D HT:L HT	-7.19571843641965	1.81277251514888	25366.5675998759	-3.96945473096424	0.00101662278991932	2309	*	L HT
D HT:D HM	5.70765365870048	2.18486632040336	25366.5675998759	2.61235829643196	0.094211014748883	2309	n.s	n.s
D HT:L HM	-1.48806477771925	2.83838458003342	25366.5675998759	-0.524264677939356	0.99523271170647	2309	n.s	n.s
L HT:D HM	12.9033720951201	2.83956740283704	25366.5675998759	4.54413305429138	8.07267095843667e-05	2309	*	L HT
L HT:L HM	5.70765365870048	2.18486632040336	25366.5675998759	2.61235829643196	0.094211014748883	2309	n.s	n.s
D HM:L HM	-7.19571843641965	1.81277251514888	25366.5675998759	-3.96945473096424	0.00101662278991932	2309	*	L HM
D WT:L WT	-6.85471105497806	1.81281338874113	25366.5675998759	-3.78125575282637	0.002159966226988	2339	*	L WT
D WT:D HT	1.03301616915168	2.20182462063996	25366.5675998759	0.469163692452232	0.997180834096297	2339	n.s	n.s
D WT:L HT	-5.82169488582635	2.86042572202504	25366.5675998759	-2.03525469687948	0.322183638025243	2339	n.s	n.s
D WT:D HM	6.52220901551208	2.20266185192103	25366.5675998759	2.96105778098613	0.0362492581355327	2339	*	D WT
D WT:L HM	-0.332502039466034	2.86048332853569	25366.5675998759	-0.11623981029676	0.999997050713886	2339	n.s	n.s
L WT:D HT	7.88772722412967	2.84369702564295	25366.5675998759	2.77375794713795	0.0617144427235251	2339	n.s	n.s
L WT:L HT	1.03301616915168	2.20182462063996	25366.5675998759	0.469163692452232	0.997180834096297	2339	n.s	n.s
L WT:D HM	13.37692007049	2.84493556337685	25366.5675998759	4.7020116176593	3.79183186220988e-05	2339	*	L WT
L WT:L HM	6.52220901551208	2.20266185192103	25366.5675998759	2.96105778098613	0.0362492581355327	2339	*	L WT
D HT:L HT	-6.85471105497806	1.81281338874113	25366.5675998759	-3.78125575282637	0.002159966226988	2339	*	L HT
D HT:D HM	5.48919284636045	2.18486901911823	25366.5675998759	2.51236701071252	0.120385737385338	2339	n.s	n.s
D HT:L HM	-1.36551820861757	2.83841276083039	25366.5675998759	-0.481085142887422	0.996823725889084	2339	n.s	n.s
L HT:D HM	12.3439039013385	2.83959557426011	25366.5675998759	4.34706407251492	0.000200033804456434	2339	*	L HT
L HT:L HM	5.48919284636045	2.18486901911823	25366.5675998759	2.51236701071252	0.120385737385338	2339	n.s	n.s
D HM:L HM	-6.85471105497806	1.81281338874113	25366.5675998759	-3.78125575282637	0.002159966226988	2339	*	L HM
D WT:L WT	-6.57396053514419	1.81279525976175	25366.5675998759	-3.62642195788187	0.00390060387786517	2369	*	L WT
D WT:D HT	1.06544558770983	2.20181972102144	25366.5675998759	0.483893198674577	0.996734778713065	2369	n.s	n.s
D WT:L HT	-5.50851494743436	2.86041043139873	25366.5675998759	-1.9257778138995	0.386197080761071	2369	n.s	n.s
D WT:D HM	6.34090159079448	2.2026568650774	25366.5675998759	2.87875142575675	0.0460446999353897	2369	*	D WT
D WT:L HM	-0.23305894434956	2.8604679703659	25366.5675998759	-0.0814758098199394	0.999999499109165	2369	n.s	n.s
L WT:D HT	7.639406122854	2.8436817049876	25366.5675998759	2.6864490879746	0.0779052257902935	2369	n.s	n.s
L WT:L HT	1.06544558770983	2.20181972102144	25366.5675998759	0.483893198674577	0.996734778713065	2369	n.s	n.s
L WT:D HM	12.9148621259387	2.84492017966606	25366.5675998759	4.53962196136365	8.24578334588377e-05	2369	*	L WT
L WT:L HM	6.34090159079448	2.2026568650774	25366.5675998759	2.87875142575675	0.0460446999353897	2369	*	L WT
D HT:L HT	-6.57396053514419	1.81279525976175	25366.5675998759	-3.62642195788187	0.00390060387786517	2369	*	L HT
D HT:D HM	5.27545600308478	2.18486781757991	25366.5675998759	2.41454240876146	0.151075716206265	2369	n.s	n.s
D HT:L HM	-1.29850453205936	2.83840025826614	25366.5675998759	-0.457477597910227	0.99750010598563	2369	n.s	n.s
L HT:D HM	11.849416538229	2.83958307539843	25366.5675998759	4.17294237343853	0.00043128763892275	2369	*	L HT
L HT:L HM	5.27545600308478	2.18486781757991	25366.5675998759	2.41454240876146	0.151075716206265	2369	n.s	n.s
D HM:L HM	-6.57396053514419	1.81279525976175	25366.5675998759	-3.62642195788187	0.00390060387786517	2369	*	L HM
D WT:L WT	-6.3735554055341	1.81278118334871	25366.5675998759	-3.51589892044245	0.00585179030889083	2399	*	L WT
D WT:D HT	1.06955528811835	2.20181594628522	25366.5675998759	0.485760533219336	0.996674580630599	2399	n.s	n.s
D WT:L HT	-5.3040001174158	2.86039859578162	25366.5675998759	-1.85428706517962	0.430732086612346	2399	n.s	n.s
D WT:D HM	6.13939766984855	2.20265302323504	25366.5675998759	2.78727407589217	0.0594768513731379	2399	n.s	n.s
D WT:L HM	-0.234157735685574	2.86045608243916	25366.5675998759	-0.0818602799473517	0.999999487196902	2399	n.s	n.s
L WT:D HT	7.44311069365235	2.84366981790716	25366.5675998759	2.61743140739533	0.0930140685497542	2399	n.s	n.s
L WT:L HT	1.06955528811835	2.20181594628522	25366.5675998759	0.485760533219336	0.996674580630599	2399	n.s	n.s
L WT:D HM	12.5129530753827	2.84490824445122	25366.5675998759	4.39836789105175	0.00015855567386136	2399	*	L WT
L WT:L HM	6.13939766984855	2.20265302323504	25366.5675998759	2.78727407589217	0.0594768513731379	2399	n.s	n.s
D HT:L HT	-6.3735554055341	1.81278118334871	25366.5675998759	-3.51589892044245	0.00585179030889083	2399	*	L HT
D HT:D HM	5.06984238173019	2.18486689311995	25366.5675998759	2.3204353536112	0.185697734928549	2399	n.s	n.s
D HT:L HM	-1.3037130238039	2.83839055676239	25366.5675998759	-0.459314177429824	0.997451871255274	2399	n.s	n.s
L HT:D HM	11.4433977872643	2.83957337746012	25366.5675998759	4.02997079705682	0.000791418540473598	2399	*	L HT
L HT:L HM	5.06984238173019	2.18486689311995	25366.5675998759	2.3204353536112	0.185697734928549	2399	n.s	n.s
D HM:L HM	-6.3735554055341	1.81278118334871	25366.5675998759	-3.51589892044245	0.00585179030889083	2399	*	L HM
D WT:L WT	-6.27103998499954	1.81282576107793	25366.5675998759	-3.45926239556012	0.00716548866070421	2429	*	L WT
D WT:D HT	1.0541259000916	2.20182794117022	25366.5675998759	0.478750351188367	0.996896256426097	2429	n.s	n.s
D WT:L HT	-5.21691408490798	2.86043612871174	25366.5675998759	-1.82381771525782	0.45024052454743	2429	n.s	n.s
D WT:D HM	5.92952268778642	2.2026652314418	25366.5675998759	2.69197633991123	0.0767867697105702	2429	n.s	n.s
D WT:L HM	-0.341517297213151	2.86049378125667	25366.5675998759	-0.119391029426785	0.999996630061712	2429	n.s	n.s
L WT:D HT	7.32516588509106	2.84370747417511	25366.5675998759	2.57592102971699	0.103171292207115	2429	n.s	n.s
L WT:L HT	1.0541259000916	2.20182794117022	25366.5675998759	0.478750351188367	0.996896256426097	2429	n.s	n.s
L WT:D HM	12.2005626727859	2.84494605415822	25366.5675998759	4.28850404912014	0.000259927006851401	2429	*	L WT
L WT:L HM	5.92952268778642	2.2026652314418	25366.5675998759	2.69197633991123	0.0767867697105702	2429	n.s	n.s
D HT:L HT	-6.27103998499954	1.81282576107793	25366.5675998759	-3.45926239556012	0.00716548866070421	2429	*	L HT
D HT:D HM	4.87539678769487	2.18486983096967	25366.5675998759	2.23143581305762	0.223223240952252	2429	n.s	n.s
D HT:L HM	-1.39564319730477	2.83842128747613	25366.5675998759	-0.491696987851212	0.996477538843588	2429	n.s	n.s
L HT:D HM	11.1464367726945	2.8396040976543	25366.5675998759	3.92534888293131	0.00121716876468703	2429	*	L HT
L HT:L HM	4.87539678769487	2.18486983096967	25366.5675998759	2.23143581305762	0.223223240952252	2429	n.s	n.s
D HM:L HM	-6.27103998499954	1.81282576107793	25366.5675998759	-3.45926239556012	0.00716548866070421	2429	*	L HM
D WT:L WT	-6.26785662851004	1.81276185400345	25366.5675998759	-3.45762826742387	0.00720709412288578	2459	*	L WT
D WT:D HT	1.02755513138712	2.20181073553455	25366.5675998759	0.466686402606558	0.997250996733471	2459	n.s	n.s
D WT:L HT	-5.24030149712297	2.86038230950871	25366.5675998759	-1.83202835498693	0.444956347576851	2459	n.s	n.s
D WT:D HM	5.72240865148985	2.20264771980328	25366.5675998759	2.59796816351591	0.0976729178108943	2459	n.s	n.s
D WT:L HM	-0.545447977020199	2.86043972419338	25366.5675998759	-0.19068675784595	0.999965402748578	2459	n.s	n.s
L WT:D HT	7.29541175989707	2.84365348668517	25366.5675998759	2.56550659004564	0.105851803998218	2459	n.s	n.s
L WT:L HT	1.02755513138712	2.20181073553455	25366.5675998759	0.466686402606558	0.997250996733471	2459	n.s	n.s
L WT:D HM	11.9902652799999	2.84489184645615	25366.5675998759	4.21466471385757	0.000359805973376592	2459	*	L WT
L WT:L HM	5.72240865148985	2.20264771980328	25366.5675998759	2.59796816351591	0.0976729178108943	2459	n.s	n.s
D HT:L HT	-6.26785662851004	1.81276185400345	25366.5675998759	-3.45762826742387	0.00720709412288578	2459	*	L HT
D HT:D HM	4.69485352010271	2.1848656157928	25366.5675998759	2.1488065381079	0.26224408260237	2459	n.s	n.s
D HT:L HM	-1.57300310840737	2.83837722918537	25366.5675998759	-0.554190997670464	0.993817187515463	2459	n.s	n.s
L HT:D HM	10.9627101486127	2.83956005424358	25366.5675998759	3.86070727126532	0.00157872142312709	2459	*	L HT
L HT:L HM	4.69485352010271	2.1848656157928	25366.5675998759	2.1488065381079	0.26224408260237	2459	n.s	n.s
D HM:L HM	-6.26785662851004	1.81276185400345	25366.5675998759	-3.45762826742387	0.00720709412288578	2459	*	L HM
D WT:L WT	-6.33474894635696	1.81282446243398	25366.5675998759	-3.49440835427146	0.00632192583600177	2489	*	L WT
D WT:D HT	0.993110334091364	2.20182759138614	25366.5675998759	0.451039099508314	0.997663668263734	2489	n.s	n.s
D WT:L HT	-5.34163861226564	2.86043503515394	25366.5675998759	-1.8674217545997	0.422412347809566	2489	n.s	n.s
D WT:D HM	5.52373597627074	2.20266487548391	25366.5675998759	2.50775142317427	0.121717257768734	2489	n.s	n.s
D WT:L HM	-0.811012970086329	2.86049268287136	25366.5675998759	-0.283522127129595	0.999754644924383	2489	n.s	n.s
L WT:D HT	7.32785928044835	2.84370637676486	25366.5675998759	2.57686916635355	0.102929929625316	2489	n.s	n.s
L WT:L HT	0.993110334091364	2.20182759138614	25366.5675998759	0.451039099508314	0.997663668263734	2489	n.s	n.s
L WT:D HM	11.8584849226277	2.84494495234154	25366.5675998759	4.16826515847609	0.000440088427182905	2489	*	L WT
L WT:L HM	5.52373597627074	2.20266487548391	25366.5675998759	2.50775142317427	0.121717257768734	2489	n.s	n.s
D HT:L HT	-6.33474894635696	1.81282446243398	25366.5675998759	-3.49440835427146	0.00632192583600177	2489	*	L HT
D HT:D HM	4.53062564217934	2.18486974486982	25366.5675998759	2.0736364960966	0.301138317751203	2489	n.s	n.s
D HT:L HM	-1.80412330417761	2.83842039179466	25366.5675998759	-0.635608209901887	0.988357651163092	2489	n.s	n.s
L HT:D HM	10.8653745885364	2.83960320233835	25366.5675998759	3.8263707336254	0.00180928621925636	2489	*	L HT
L HT:L HM	4.53062564217934	2.18486974486982	25366.5675998759	2.0736364960966	0.301138317751203	2489	n.s	n.s
D HM:L HM	-6.33474894635696	1.81282446243398	25366.5675998759	-3.49440835427146	0.00632192583600177	2489	*	L HM
D WT:L WT	-6.42195140461363	1.81278126305322	25366.5675998759	-3.54259586388117	0.00531230077192124	2519	*	L WT
D WT:D HT	0.948632116925308	2.20181596890985	25366.5675998759	0.430840783389807	0.998123764921739	2519	n.s	n.s
D WT:L HT	-5.47331928768833	2.86039866507082	25366.5675998759	-1.9134812760629	0.393719650832593	2519	n.s	n.s
D WT:D HM	5.33349034363712	2.20265304634655	25366.5675998759	2.42139376080294	0.148753831173309	2519	n.s	n.s
D WT:L HM	-1.08846106097651	2.86045615201101	25366.5675998759	-0.380520099988698	0.99896883286149	2519	n.s	n.s
L WT:D HT	7.37058352153892	2.8436698848687	25366.5675998759	2.59192656670809	0.0991560634561488	2519	n.s	n.s
L WT:L HT	0.948632116925308	2.20181596890985	25366.5675998759	0.430840783389807	0.998123764921739	2519	n.s	n.s
L WT:D HM	11.7554417482508	2.84490831186889	25366.5675998759	4.13209863362111	0.000514090125415589	2519	*	L WT
L WT:L HM	5.33349034363712	2.20265304634655	25366.5675998759	2.42139376080294	0.148753831173309	2519	n.s	n.s
D HT:L HT	-6.42195140461363	1.81278126305322	25366.5675998759	-3.54259586388117	0.00531230077192124	2519	*	L HT
D HT:D HM	4.38485822671188	2.18486689788886	25366.5675998759	2.00692235803874	0.338205091974322	2519	n.s	n.s
D HT:L HM	-2.03709317790168	2.83839061123797	25366.5675998759	-0.717693036975344	0.979870215067413	2519	n.s	n.s
L HT:D HM	10.8068096313255	2.8395734321139	25366.5675998759	3.80578628786524	0.00196214754498369	2519	*	L HT
L HT:L HM	4.38485822671188	2.18486689788886	25366.5675998759	2.00692235803874	0.338205091974322	2519	n.s	n.s
D HM:L HM	-6.42195140461363	1.81278126305322	25366.5675998759	-3.54259586388117	0.00531230077192124	2519	*	L HM
D WT:L WT	-6.49214867794792	1.81279112760524	25366.5675998759	-3.58129989665399	0.00461069854444263	2549	*	L WT
D WT:D HT	0.89073085357246	2.2018186052799	25366.5675998759	0.4045432495831	0.998613996901507	2549	n.s	n.s
D WT:L HT	-5.60141782437547	2.86040694841241	25366.5675998759	-1.95825906082503	0.366630432403664	2549	n.s	n.s
D WT:D HM	5.15053311380009	2.20265572960123	25366.5675998759	2.33832870229455	0.178718186114394	2549	n.s	n.s
D WT:L HM	-1.34161556414787	2.86046447195552	25366.5675998759	-0.469020180918625	0.99718493586098	2549	n.s	n.s
L WT:D HT	7.38287953152038	2.84367821232265	25366.5675998759	2.5962429572825	0.0980946349144605	2549	n.s	n.s
L WT:L HT	0.89073085357246	2.2018186052799	25366.5675998759	0.4045432495831	0.998613996901507	2549	n.s	n.s
L WT:D HM	11.642681791748	2.8449166728786	25366.5675998759	4.0924508976804	0.000608622013271609	2549	*	L WT
L WT:L HM	5.15053311380009	2.20265572960123	25366.5675998759	2.33832870229455	0.178718186114394	2549	n.s	n.s
D HT:L HT	-6.49214867794792	1.81279112760524	25366.5675998759	-3.58129989665399	0.00461069854444263	2549	*	L HT
D HT:D HM	4.25980226022773	2.18486754280182	25366.5675998759	1.94968444392059	0.371751555462548	2549	n.s	n.s
D HT:L HM	-2.23234641772017	2.83839740771577	25366.5675998759	-0.786481276952924	0.969897384720467	2549	n.s	n.s
L HT:D HM	10.7519509381756	2.83958022596647	25366.5675998759	3.78645788551936	0.00211652940496143	2549	*	L HT
L HT:L HM	4.25980226022773	2.18486754280182	25366.5675998759	1.94968444392059	0.371751555462548	2549	n.s	n.s
D HM:L HM	-6.49214867794792	1.81279112760524	25366.5675998759	-3.58129989665399	0.00461069854444263	2549	*	L HM
D WT:L WT	-6.54273732740069	1.81281323999339	25366.5675998759	-3.60916236877469	0.0041594101384268	2579	*	L WT
D WT:D HT	0.818410858545014	2.20182458656275	25366.5675998759	0.371696666273778	0.999079613951894	2579	n.s	n.s
D WT:L HT	-5.7243264688557	2.86042560552325	25366.5675998759	-2.00121494430846	0.341480762295449	2579	n.s	n.s
D WT:D HM	4.97670622423853	2.20266181739042	25366.5675998759	2.25940549972153	0.210924697994074	2579	n.s	n.s
D WT:L HM	-1.56603110316223	2.86048321149583	25366.5675998759	-0.547470824813303	0.994159604344736	2579	n.s	n.s
L WT:D HT	7.36114818594577	2.8436969004204	25366.5675998759	2.58858396084953	0.0999842492463573	2579	n.s	n.s
L WT:L HT	0.818410858545014	2.20182458656275	25366.5675998759	0.371696666273778	0.999079613951894	2579	n.s	n.s
L WT:D HM	11.5194435516393	2.8449354380239	25366.5675998759	4.04910543757041	0.000730578208469113	2579	*	L WT
L WT:L HM	4.97670622423853	2.20266181739042	25366.5675998759	2.25940549972153	0.210924697994074	2579	n.s	n.s
D HT:L HT	-6.54273732740069	1.81281323999339	25366.5675998759	-3.60916236877469	0.0041594101384268	2579	*	L HT
D HT:D HM	4.15829536569344	2.1848690092189	25366.5675998759	1.90322410549456	0.400040609488103	2579	n.s	n.s
D HT:L HM	-2.38444196170725	2.83841265803006	25366.5675998759	-0.840061770074729	0.960037156251053	2579	n.s	n.s
L HT:D HM	10.7010326930942	2.83959547186317	25366.5675998759	3.76850604219089	0.00226994739934427	2579	*	L HT
L HT:L HM	4.15829536569344	2.1848690092189	25366.5675998759	1.90322410549456	0.400040609488103	2579	n.s	n.s
D HM:L HM	-6.54273732740069	1.81281323999339	25366.5675998759	-3.60916236877469	0.0041594101384268	2579	*	L HM
D WT:L WT	-6.59639023025834	1.81276861715055	25366.5675998759	-3.63884842657253	0.00372353585177709	2609	*	L WT
D WT:D HT	0.732528206113071	2.20181254608294	25366.5675998759	0.332693265562616	0.999463193000524	2609	n.s	n.s
D WT:L HT	-5.86386202414521	2.86038799328059	25366.5675998759	-2.05002329681154	0.313994268823942	2609	n.s	n.s
D WT:D HM	4.81618166428451	2.20264956273453	25366.5675998759	2.18654013137948	0.24392990518729	2609	n.s	n.s
D WT:L HM	-1.78020856597384	2.86044543301707	25366.5675998759	-0.622353618574767	0.989427158428703	2609	n.s	n.s
L WT:D HT	7.32891843637142	2.84365919595198	25366.5675998759	2.57728438302464	0.102824369766557	2609	n.s	n.s
L WT:L HT	0.732528206113071	2.20181254608294	25366.5675998759	0.332693265562616	0.999463193000524	2609	n.s	n.s
L WT:D HM	11.4125718945428	2.84489757914287	25366.5675998759	4.01159323914263	0.000854303045699667	2609	*	L WT
L WT:L HM	4.81618166428451	2.20264956273453	25366.5675998759	2.18654013137948	0.24392990518729	2609	n.s	n.s
D HT:L HT	-6.59639023025834	1.81276861715055	25366.5675998759	-3.63884842657253	0.00372353585177709	2609	*	L HT
D HT:D HM	4.08365345817148	2.18486605843082	25366.5675998759	1.86906352561693	0.421376480538741	2609	n.s	n.s
D HT:L HM	-2.51273677208691	2.8383818889722	25366.5675998759	-0.885270858671096	0.950153695545534	2609	n.s	n.s
L HT:D HM	10.6800436884298	2.83956471269328	25366.5675998759	3.76115523646578	0.00233569517973131	2609	*	L HT
L HT:L HM	4.08365345817148	2.18486605843082	25366.5675998759	1.86906352561693	0.421376480538741	2609	n.s	n.s
D HM:L HM	-6.59639023025834	1.81276861715055	25366.5675998759	-3.63884842657253	0.00372353585177709	2609	*	L HM
D WT:L WT	-6.67412499215953	1.81281462599177	25366.5675998759	-3.68163677436582	0.00316893354335634	2639	*	L WT
D WT:D HT	0.633006750269572	2.20182494975013	25366.5675998759	0.287491860032473	0.999737309602231	2639	n.s	n.s
D WT:L HT	-6.04111824189006	2.86042676069859	25366.5675998759	-2.11196396457103	0.280913173108386	2639	n.s	n.s
D WT:D HM	4.67185528179637	2.20266218710628	25366.5675998759	2.12100398742213	0.276261339814703	2639	n.s	n.s
D WT:L HM	-2.00226971036325	2.8604843717435	25366.5675998759	-0.699975755904178	0.981994326735764	2639	n.s	n.s
L WT:D HT	7.30713174242904	2.84369806797475	25366.5675998759	2.5695877578287	0.104794946960919	2639	n.s	n.s
L WT:L HT	0.633006750269572	2.20182494975013	25366.5675998759	0.287491860032473	0.999737309602231	2639	n.s	n.s
L WT:D HM	11.3459802739558	2.84493661026924	25366.5675998759	3.98813113550603	0.000941407252339155	2639	*	L WT
L WT:L HM	4.67185528179637	2.20266218710628	25366.5675998759	2.12100398742213	0.276261339814703	2639	n.s	n.s
D HT:L HT	-6.67412499215953	1.81281462599177	25366.5675998759	-3.68163677436582	0.00316893354335634	2639	*	L HT
D HT:D HM	4.03884853152677	2.1848690977185	25366.5675998759	1.8485540098234	0.434381103652324	2639	n.s	n.s
D HT:L HM	-2.63527646063279	2.83841361131358	25366.5675998759	-0.92843285775156	0.939299276644017	2639	n.s	n.s
L HT:D HM	10.7129735236863	2.83959642482084	25366.5675998759	3.77270989287227	0.00223312284556587	2639	*	L HT
L HT:L HM	4.03884853152677	2.1848690977185	25366.5675998759	1.8485540098234	0.434381103652324	2639	n.s	n.s
D HM:L HM	-6.67412499215953	1.81281462599177	25366.5675998759	-3.68163677436582	0.00316893354335634	2639	*	L HM
D WT:L WT	-6.77751852986994	1.81278367541397	25366.5675998759	-3.73873541658092	0.00254728991683328	2669	*	L WT
D WT:D HT	0.517323423860687	2.20181661639177	25366.5675998759	0.234953001993623	0.999902767288542	2669	n.s	n.s
D WT:L HT	-6.26019510600927	2.860400695181	25366.5675998759	-2.18857278162321	0.242966834688503	2669	n.s	n.s
D WT:D HM	4.5430706088806	2.2026537055766	25366.5675998759	2.06254419266117	0.307140534671885	2669	n.s	n.s
D WT:L HM	-2.23444792098933	2.86045819100915	25366.5675998759	-0.781150351371168	0.970774236716986	2669	n.s	n.s
L WT:D HT	7.29484195373064	2.84367192114915	25366.5675998759	2.56528958192291	0.105908233183236	2669	n.s	n.s
L WT:L HT	0.517323423860687	2.20181661639177	25366.5675998759	0.234953001993623	0.999902767288542	2669	n.s	n.s
L WT:D HM	11.3205891387505	2.84491035685774	25366.5675998759	3.97924282972992	0.000976528094464468	2669	*	L WT
L WT:L HM	4.5430706088806	2.2026537055766	25366.5675998759	2.06254419266117	0.307140534671885	2669	n.s	n.s
D HT:L HT	-6.77751852986994	1.81278367541397	25366.5675998759	-3.73873541658092	0.00254728991683328	2669	*	L HT
D HT:D HM	4.02574718501989	2.1848670562315	25366.5675998759	1.84255933263215	0.438207681678866	2669	n.s	n.s
D HT:L HM	-2.75177134484998	2.83839227350528	25366.5675998759	-0.969482396966811	0.927636958266267	2669	n.s	n.s
L HT:D HM	10.8032657148898	2.83957509430619	25366.5675998759	3.80453601545954	0.00197180832094834	2669	*	L HT
L HT:L HM	4.02574718501989	2.1848670562315	25366.5675998759	1.84255933263215	0.438207681678866	2669	n.s	n.s
D HM:L HM	-6.77751852986994	1.81278367541397	25366.5675998759	-3.73873541658092	0.00254728991683328	2669	*	L HM
D WT:L WT	-6.89111318960546	1.81278732514683	25366.5675998759	-3.80139087140148	0.00199630647352222	2699	*	L WT
D WT:D HT	0.381769600846275	2.20181758428621	25366.5675998759	0.173388387653393	0.999978419823832	2699	n.s	n.s
D WT:L HT	-6.50934358875918	2.86040375054066	25366.5675998759	-2.27567300159245	0.203984915868915	2699	n.s	n.s
D WT:D HM	4.42681741180055	2.20265469068684	25366.5675998759	2.00976459474915	0.336579788102776	2699	n.s	n.s
D WT:L HM	-2.46429577780499	2.86046125987597	25366.5675998759	-0.861502937435986	0.955534489511327	2699	n.s	n.s
L WT:D HT	7.27288279045177	2.84367499993507	25366.5675998759	2.55756469730818	0.10793233664689	2699	n.s	n.s
L WT:L HT	0.381769600846275	2.20181758428621	25366.5675998759	0.173388387653393	0.999978419823832	2699	n.s	n.s
L WT:D HM	11.317930601406	2.84491344788908	25366.5675998759	3.97830401828354	0.000980308505780569	2699	*	L WT
L WT:L HM	4.42681741180055	2.20265469068684	25366.5675998759	2.00976459474915	0.336579788102776	2699	n.s	n.s
D HT:L HT	-6.89111318960546	1.81278732514683	25366.5675998759	-3.80139087140148	0.00199630647352222	2699	*	L HT
D HT:D HM	4.04504781095429	2.1848672926973	25366.5675998759	1.85139290815258	0.432572873754744	2699	n.s	n.s
D HT:L HM	-2.84606537865121	2.83839478651766	25366.5675998759	-1.00270244018555	0.91721818378327	2699	n.s	n.s
L HT:D HM	10.9361610005597	2.83957760621132	25366.5675998759	3.85133372535332	0.00163878544145324	2699	*	L HT
L HT:L HM	4.04504781095429	2.1848672926973	25366.5675998759	1.85139290815258	0.432572873754744	2699	n.s	n.s
D HM:L HM	-6.89111318960546	1.81278732514683	25366.5675998759	-3.80139087140148	0.00199630647352222	2699	*	L HM
D WT:L WT	-6.99729088711326	1.81281113798539	25366.5675998759	-3.85991168108635	0.0015837386241101	2729	*	L WT
D WT:D HT	0.22475318897738	2.20182401355306	25366.5675998759	0.102075909606735	0.999998457219339	2729	n.s	n.s
D WT:L HT	-6.77253769813587	2.86042382733164	25366.5675998759	-2.36766930600409	0.167678945569044	2729	n.s	n.s
D WT:D HM	4.3214273000461	2.20266123438186	25366.5675998759	1.96191190574016	0.364458712357438	2729	n.s	n.s
D WT:L HM	-2.67586358706715	2.86048142536712	25366.5675998759	-0.935459172479583	0.937396893855786	2729	n.s	n.s
L WT:D HT	7.22204407609061	2.8436951217298	25366.5675998759	2.53966890504685	0.112737436012657	2729	n.s	n.s
L WT:L HT	0.22475318897738	2.20182401355306	25366.5675998759	0.102075909606735	0.999998457219339	2729	n.s	n.s
L WT:D HM	11.3187181871595	2.84493365230441	25366.5675998759	3.97855260279663	0.000979306171855598	2729	*	L WT
L WT:L HM	4.3214273000461	2.20266123438186	25366.5675998759	1.96191190574016	0.364458712357438	2729	n.s	n.s
D HT:L HT	-6.99729088711326	1.81281113798539	25366.5675998759	-3.85991168108635	0.0015837386241101	2729	*	L HT
D HT:D HM	4.09667411106876	2.18486886850419	25366.5675998759	1.87502058824859	0.41762568169606	2729	n.s	n.s
D HT:L HM	-2.90061677604448	2.83841120711721	25366.5675998759	-1.02191562969146	0.91078654562565	2729	n.s	n.s
L HT:D HM	11.093964998182	2.83959402176324	25366.5675998759	3.90688419300631	0.00131164282693275	2729	*	L HT
L HT:L HM	4.09667411106876	2.18486886850419	25366.5675998759	1.87502058824859	0.41762568169606	2729	n.s	n.s
D HM:L HM	-6.99729088711326	1.81281113798539	25366.5675998759	-3.85991168108635	0.0015837386241101	2729	*	L HM
D WT:L WT	-7.0906048364074	1.81277205803113	25366.5675998759	-3.91147072517687	0.00128755674971615	2759	*	L WT
D WT:D HT	0.0495295030053962	2.20181347708327	25366.5675998759	0.022494867762826	0.999999999193725	2759	n.s	n.s
D WT:L HT	-7.041075333402	2.86039089755956	25366.5675998759	-2.46157800998785	0.135664812193006	2759	n.s	n.s
D WT:D HM	4.22949559587847	2.20265051050142	25366.5675998759	1.9201846029199	0.389611224125376	2759	n.s	n.s
D WT:L HM	-2.86110924052891	2.86044835005341	25366.5675998759	-1.00023104436599	0.918023831530443	2759	n.s	n.s
L WT:D HT	7.14013433941278	2.84366210328232	25366.5675998759	2.51089407956424	0.120809432672906	2759	n.s	n.s
L WT:L HT	0.0495295030053962	2.20181347708327	25366.5675998759	0.022494867762826	0.999999999193725	2759	n.s	n.s
L WT:D HM	11.3201004322859	2.84490049883278	25366.5675998759	3.97908483510419	0.000977163350758148	2759	*	L WT
L WT:L HM	4.22949559587847	2.20265051050142	25366.5675998759	1.9201846029199	0.389611224125376	2759	n.s	n.s
D HT:L HT	-7.0906048364074	1.81277205803113	25366.5675998759	-3.91147072517687	0.00128755674971615	2759	*	L HT
D HT:D HM	4.17996609287317	2.18486628669184	25366.5675998759	1.91314503699087	0.393926202298191	2759	n.s	n.s
D HT:L HM	-2.91063874353431	2.83838426187058	25366.5675998759	-1.0254562014856	0.909568726368293	2759	n.s	n.s
L HT:D HM	11.2705709292806	2.83956708534305	25366.5675998759	3.96911592173881	0.00101803787141352	2759	*	L HT
L HT:L HM	4.17996609287317	2.18486628669184	25366.5675998759	1.91314503699087	0.393926202298191	2759	n.s	n.s
D HM:L HM	-7.0906048364074	1.81277205803113	25366.5675998759	-3.91147072517687	0.00128755674971615	2759	*	L HM
D WT:L WT	-7.18276107242489	1.81281269620206	25366.5675998759	-3.96221909051782	0.00104724743885087	2789	*	L WT
D WT:D HT	-0.135376049120185	2.20182441727714	25366.5675998759	-0.0614835806424549	0.999999877232125	2789	n.s	n.s
D WT:L HT	-7.31813712154516	2.86042512007454	25366.5675998759	-2.55840891278233	0.107709672165964	2789	n.s	n.s
D WT:D HM	4.15805994241584	2.20266164529978	25366.5675998759	1.88774338141705	0.40965680513931	2789	n.s	n.s
D WT:L HM	-3.02470113000915	2.86048272381879	25366.5675998759	-1.05740933333488	0.898118161288017	2789	n.s	n.s
L WT:D HT	7.04738502330477	2.84369643325223	25366.5675998759	2.47824800878796	0.130496523263672	2789	n.s	n.s
L WT:L HT	-0.135376049120185	2.20182441727714	25366.5675998759	-0.0614835806424549	0.999999877232125	2789	n.s	n.s
L WT:D HM	11.3408210148406	2.84493496887054	25366.5675998759	3.98631994718074	0.000948466415429228	2789	*	L WT
L WT:L HM	4.15805994241584	2.20266164529978	25366.5675998759	1.88774338141705	0.40965680513931	2789	n.s	n.s
D HT:L HT	-7.18276107242489	1.81281269620206	25366.5675998759	-3.96221909051782	0.00104724743885087	2789	*	L HT
D HT:D HM	4.29343599153591	2.18486896672697	25366.5675998759	1.96507710847652	0.362581754755178	2789	n.s	n.s
D HT:L HM	-2.88932508088898	2.83841227798609	25366.5675998759	-1.01793707112168	0.912142895988003	2789	n.s	n.s
L HT:D HM	11.4761970639608	2.83959509203978	25366.5675998759	4.04149066750113	0.000754243890949913	2789	*	L HT
L HT:L HM	4.29343599153591	2.18486896672697	25366.5675998759	1.96507710847652	0.362581754755178	2789	n.s	n.s
D HM:L HM	-7.18276107242489	1.81281269620206	25366.5675998759	-3.96221909051782	0.00104724743885087	2789	*	L HM
D WT:L WT	-7.29371111350187	1.81278451256617	25366.5675998759	-4.02348490013131	0.000813098541983748	2819	*	L WT
D WT:D HT	-0.31793253596632	2.20181684578212	25366.5675998759	-0.144395541607088	0.999991311537903	2819	n.s	n.s
D WT:L HT	-7.61164364946815	2.86040140575959	25366.5675998759	-2.6610403820043	0.083218039817176	2819	n.s	n.s
D WT:D HM	4.11642853353372	2.20265393920096	25366.5675998759	1.86884941854598	0.421511518206148	2819	n.s	n.s
D WT:L HM	-3.1772825799682	2.86045890467211	25366.5675998759	-1.11075973676063	0.87715892047483	2819	n.s	n.s
L WT:D HT	6.97577857753561	2.84367262895547	25366.5675998759	2.45308778039543	0.138355589753406	2819	n.s	n.s
L WT:L HT	-0.31793253596632	2.20181684578212	25366.5675998759	-0.144395541607088	0.999991311537903	2819	n.s	n.s
L WT:D HM	11.4101396470356	2.84491106793197	25366.5675998759	4.0107192719138	0.000857407350071004	2819	*	L WT
L WT:L HM	4.11642853353372	2.20265393920096	25366.5675998759	1.86884941854598	0.421511518206148	2819	n.s	n.s
D HT:L HT	-7.29371111350187	1.81278451256617	25366.5675998759	-4.02348490013131	0.000813098541983748	2819	*	L HT
D HT:D HM	4.43436106949993	2.18486711263457	25366.5675998759	2.02957930203492	0.325360575687043	2819	n.s	n.s
D HT:L HM	-2.85935004400194	2.83839285135236	25366.5675998759	-1.00738347147386	0.915678705857021	2819	n.s	n.s
L HT:D HM	11.7280721830018	2.83957567237342	25366.5675998759	4.13021998219863	0.000518237858628146	2819	*	L HT
L HT:L HM	4.43436106949993	2.18486711263457	25366.5675998759	2.02957930203492	0.325360575687043	2819	n.s	n.s
D HM:L HM	-7.29371111350187	1.81278451256617	25366.5675998759	-4.02348490013131	0.000813098541983748	2819	*	L HM
D WT:L WT	-7.43280290509674	1.81279240654958	25366.5675998759	-4.10019529993736	0.000588958887851598	2849	*	L WT
D WT:D HT	-0.485975353441545	2.20181894776653	25366.5675998759	-0.220715401661207	0.999928611171536	2849	n.s	n.s
D WT:L HT	-7.91877825853815	2.86040802462707	25366.5675998759	-2.76840862924462	0.0626191086262711	2849	n.s	n.s
D WT:D HM	4.11256851119582	2.202656078529	25366.5675998759	1.86709516355468	0.422618518184112	2849	n.s	n.s
D WT:L HM	-3.32023439390077	2.8604655528099	25366.5675998759	-1.16073217194985	0.855469451075278	2849	n.s	n.s
L WT:D HT	6.94682755165522	2.84367929074821	25366.5675998759	2.44290119995474	0.141636543374176	2849	n.s	n.s
L WT:L HT	-0.485975353441545	2.20181894776653	25366.5675998759	-0.220715401661207	0.999928611171536	2849	n.s	n.s
L WT:D HM	11.5453714162927	2.84491775631911	25366.5675998759	4.05824435193186	0.000703096825789284	2849	*	L WT
L WT:L HM	4.11256851119582	2.202656078529	25366.5675998759	1.86709516355468	0.422618518184112	2849	n.s	n.s
D HT:L HT	-7.43280290509674	1.81279240654958	25366.5675998759	-4.10019529993736	0.000588958887851598	2849	*	L HT
D HT:D HM	4.59854386463745	2.18486762654191	25366.5675998759	2.10472424451443	0.28467153028257	2849	n.s	n.s
D HT:L HM	-2.83425904045917	2.83839828859364	25366.5675998759	-0.998541695803897	0.918571705800336	2849	n.s	n.s
L HT:D HM	12.0313467697342	2.83958110727992	25366.5675998759	4.23701465645375	0.000326276060643282	2849	*	L HT
L HT:L HM	4.59854386463745	2.18486762654191	25366.5675998759	2.10472424451443	0.28467153028257	2849	n.s	n.s
D HM:L HM	-7.43280290509674	1.81279240654958	25366.5675998759	-4.10019529993736	0.000588958887851598	2849	*	L HM
D WT:L WT	-7.58699514485437	1.81280118952318	25366.5675998759	-4.18523288085992	0.000408946461766924	2879	*	L WT
D WT:D HT	-0.630544082977779	2.20182133387252	25366.5675998759	-0.286373863890578	0.999742286456195	2879	n.s	n.s
D WT:L HT	-8.21753922783215	2.86041544806294	25366.5675998759	-2.87284814987174	0.0468263741409501	2879	*	L HT
D WT:D HM	4.14982227614316	2.20265850714535	25366.5675998759	1.88400619645818	0.411991551648438	2879	n.s	n.s
D WT:L HM	-3.43717286871116	2.86047300903807	25366.5675998759	-1.20160996375457	0.836293790394999	2879	n.s	n.s
L WT:D HT	6.95645106187664	2.84368671666527	25366.5675998759	2.44627898745271	0.140542229451857	2879	n.s	n.s
L WT:L HT	-0.630544082977779	2.20182133387252	25366.5675998759	-0.286373863890578	0.999742286456195	2879	n.s	n.s
L WT:D HM	11.7368174209975	2.84492521311858	25366.5675998759	4.12552757692063	0.000528736043406419	2879	*	L WT
L WT:L HM	4.14982227614316	2.20265850714535	25366.5675998759	1.88400619645818	0.411991551648438	2879	n.s	n.s
D HT:L HT	-7.58699514485437	1.81280118952318	25366.5675998759	-4.18523288085992	0.000408946461766924	2879	*	L HT
D HT:D HM	4.78036635912093	2.18486821201805	25366.5675998759	2.18794265614106	0.243265130158502	2879	n.s	n.s
D HT:L HM	-2.80662878573346	2.83840434817292	25366.5675998759	-0.988805131848139	0.921684578434811	2879	n.s	n.s
L HT:D HM	12.3673615039753	2.83958716533225	25366.5675998759	4.35533786564647	0.0001927115249305	2879	*	L HT
L HT:L HM	4.78036635912093	2.18486821201805	25366.5675998759	2.18794265614106	0.243265130158502	2879	n.s	n.s
D HM:L HM	-7.58699514485437	1.81280118952318	25366.5675998759	-4.18523288085992	0.000408946461766924	2879	*	L HM
D WT:L WT	-7.73015173307365	1.81278096611818	25366.5675998759	-4.26425027488385	0.00028940693193924	2909	*	L WT
D WT:D HT	-0.747265065941976	2.20181588601728	25366.5675998759	-0.339385809089448	0.999408452271658	2909	n.s	n.s
D WT:L HT	-8.47741679901556	2.86039841312648	25366.5675998759	-2.96371888619164	0.0359650032445932	2909	*	L HT
D WT:D HM	4.22580007947909	2.20265296238896	25366.5675998759	1.91850470847476	0.390639126973264	2909	n.s	n.s
D WT:L HM	-3.50435165359455	2.86045589880195	25366.5675998759	-1.22510249329916	0.824711356198502	2909	n.s	n.s
L WT:D HT	6.98288666713166	2.84366963134966	25366.5675998759	2.45558998490885	0.137558448493982	2909	n.s	n.s
L WT:L HT	-0.747265065941976	2.20181588601728	25366.5675998759	-0.339385809089448	0.999408452271658	2909	n.s	n.s
L WT:D HM	11.9559518125526	2.8449080580396	25366.5675998759	4.20257933424791	0.000379267744127554	2909	*	L WT
L WT:L HM	4.22580007947909	2.20265296238896	25366.5675998759	1.91850470847476	0.390639126973264	2909	n.s	n.s
D HT:L HT	-7.73015173307365	1.81278096611818	25366.5675998759	-4.26425027488385	0.00028940693193924	2909	*	L HT
D HT:D HM	4.97306514542106	2.18486687730337	25366.5675998759	2.27614103041325	0.203787574056402	2909	n.s	n.s
D HT:L HM	-2.75708658765257	2.83839040532202	25366.5675998759	-0.971355660758644	0.927072963636503	2909	n.s	n.s
L HT:D HM	12.7032168784946	2.83957322714036	25366.5675998759	4.47363595243064	0.000112198017600318	2909	*	L HT
L HT:L HM	4.97306514542106	2.18486687730337	25366.5675998759	2.27614103041325	0.203787574056402	2909	n.s	n.s
D HM:L HM	-7.73015173307365	1.81278096611818	25366.5675998759	-4.26425027488385	0.00028940693193924	2909	*	L HM
D WT:L WT	-7.84397460646503	1.8128024945922	25366.5675998759	-4.32698798124147	0.000218914074286203	2939	*	L WT
D WT:D HT	-0.835624449745749	2.20182166473298	25366.5675998759	-0.379515045714244	0.998981951426752	2939	n.s	n.s
D WT:L HT	-8.6795990562106	2.86041652160587	25366.5675998759	-3.03438292662979	0.0290882798411185	2939	*	L HT
D WT:D HM	4.33355898240692	2.20265884384102	25366.5675998759	1.96742177960252	0.361194290530548	2939	n.s	n.s
D WT:L HM	-3.51041562405809	2.8604740873258	25366.5675998759	-1.22721462138464	0.823650458754256	2939	n.s	n.s
L WT:D HT	7.00835015671927	2.84368781308819	25366.5675998759	2.46452867451309	0.134738946327078	2939	n.s	n.s
L WT:L HT	-0.835624449745749	2.20182166473298	25366.5675998759	-0.379515045714244	0.998981951426752	2939	n.s	n.s
L WT:D HM	12.1775335888719	2.84492631350056	25366.5675998759	4.28043901562004	0.000269398897794648	2939	*	L WT
L WT:L HM	4.33355898240692	2.20265884384102	25366.5675998759	1.96742177960252	0.361194290530548	2939	n.s	n.s
D HT:L HT	-7.84397460646503	1.8128024945922	25366.5675998759	-4.32698798124147	0.000218914074286203	2939	*	L HT
D HT:D HM	5.1691834321527	2.18486829218023	25366.5675998759	2.3659016200901	0.168329841716142	2939	n.s	n.s
D HT:L HM	-2.67479117431234	2.83840524356446	25366.5675998759	-0.942357043757907	0.935491825381582	2939	n.s	n.s
L HT:D HM	13.0131580386177	2.8395880599944	25366.5675998759	4.58276262742258	6.72574071286514e-05	2939	*	L HT
L HT:L HM	5.1691834321527	2.18486829218023	25366.5675998759	2.3659016200901	0.168329841716142	2939	n.s	n.s
D HM:L HM	-7.84397460646503	1.8128024945922	25366.5675998759	-4.32698798124147	0.000218914074286203	2939	*	L HM
D WT:L WT	-7.92847637790216	1.81278481808428	25366.5675998759	-4.37364451577924	0.000177404074300114	2969	*	L WT
D WT:D HT	-0.897344779574896	2.20181694264461	25366.5675998759	-0.407547404234746	0.998563690023279	2969	n.s	n.s
D WT:L HT	-8.82582115747708	2.86040168153918	25366.5675998759	-3.08551809853779	0.0248535136419079	2969	*	L HT
D WT:D HM	4.463843574321	2.20265403787308	25366.5675998759	2.02657498525341	0.327048950290988	2969	n.s	n.s
D WT:L HM	-3.46463280358112	2.8604591816391	25366.5675998759	-1.21121560685785	0.831606553113203	2969	n.s	n.s
L WT:D HT	7.03113159832727	2.8436728910752	25366.5675998759	2.47255288060533	0.132245179272905	2969	n.s	n.s
L WT:L HT	-0.897344779574896	2.20181694264461	25366.5675998759	-0.407547404234746	0.998563690023279	2969	n.s	n.s
L WT:D HM	12.3923199522232	2.84491133159574	25366.5675998759	4.3559599958682	0.000192171350378634	2969	*	L WT
L WT:L HM	4.463843574321	2.20265403787308	25366.5675998759	2.02657498525341	0.327048950290988	2969	n.s	n.s
D HT:L HT	-7.92847637790216	1.81278481808428	25366.5675998759	-4.37364451577924	0.000177404074300114	2969	*	L HT
D HT:D HM	5.36118835389584	2.18486713699818	25366.5675998759	2.45378232072347	0.138133979726892	2969	n.s	n.s
D HT:L HM	-2.56728802400628	2.83839306500142	25366.5675998759	-0.904486434828926	0.945496394759577	2969	n.s	n.s
L HT:D HM	13.289664731798	2.8395758863907	25366.5675998759	4.6801583276896	4.2162831660475e-05	2969	*	L HT
L HT:L HM	5.36118835389584	2.18486713699818	25366.5675998759	2.45378232072347	0.138133979726892	2969	n.s	n.s
D HM:L HM	-7.92847637790216	1.81278481808428	25366.5675998759	-4.37364451577924	0.000177404074300114	2969	*	L HM
D WT:L WT	-7.99618366665994	1.8128000307647	25366.5675998759	-4.41095737585954	0.000149704931227124	2999	*	L WT
D WT:D HT	-0.934339902460684	2.20182099156064	25366.5675998759	-0.424348712289471	0.998255623602593	2999	n.s	n.s
D WT:L HT	-8.93052356912056	2.86041443446723	25366.5675998759	-3.12210827267201	0.0221644157509221	2999	*	L HT
D WT:D HM	4.60784816128493	2.20265815868136	25366.5675998759	2.09194883151703	0.291374472576597	2999	n.s	n.s
D WT:L HM	-3.38833550537495	2.86047199096837	25366.5675998759	-1.18453720787103	0.844455983663247	2999	n.s	n.s
L WT:D HT	7.06184376419923	2.84368572875701	25366.5675998759	2.48334184498158	0.128947384506135	2999	n.s	n.s
L WT:L HT	-0.934339902460684	2.20182099156064	25366.5675998759	-0.424348712289471	0.998255623602593	2999	n.s	n.s
L WT:D HM	12.604031827945	2.84492422042926	25366.5675998759	4.43035766557017	0.000136979655694369	2999	*	L WT
L WT:L HM	4.60784816128493	2.20265815868136	25366.5675998759	2.09194883151703	0.291374472576597	2999	n.s	n.s
D HT:L HT	-7.99618366665994	1.8128000307647	25366.5675998759	-4.41095737585954	0.000149704931227124	2999	*	L HT
D HT:D HM	5.54218806374575	2.18486812683824	25366.5675998759	2.53662360472343	0.113571398974043	2999	n.s	n.s
D HT:L HM	-2.45399560291424	2.83840354289062	25366.5675998759	-0.864568961330671	0.954863620224144	2999	n.s	n.s
L HT:D HM	13.5383717304057	2.8395863596904	25366.5675998759	4.76772670928091	2.74798511662455e-05	2999	*	L HT
L HT:L HM	5.54218806374575	2.18486812683824	25366.5675998759	2.53662360472343	0.113571398974043	2999	n.s	n.s
D HM:L HM	-7.99618366665994	1.8128000307647	25366.5675998759	-4.41095737585954	0.000149704931227124	2999	*	L HM
D WT:L WT	-8.06234742134984	1.81278541277077	25366.5675998759	-4.44749133822015	0.000126602857976943	3029	*	L WT
D WT:D HT	-0.947263484351507	2.20181709802358	25366.5675998759	-0.430218970141436	0.998136718297889	3029	n.s	n.s
D WT:L HT	-9.00961090570149	2.86040217644789	25366.5675998759	-3.14977067906228	0.0203047725837643	3029	*	L HT
D WT:D HM	4.75936579882145	2.20265419600596	25366.5675998759	2.16074125818367	0.256362437278464	3029	n.s	n.s
D WT:L HM	-3.30298162252838	2.86045967873728	25366.5675998759	-1.15470308743749	0.858189867426334	3029	n.s	n.s
L WT:D HT	7.1150839369983	2.84367339207257	25366.5675998759	2.50207494181059	0.123370277758562	3029	n.s	n.s
L WT:L HT	-0.947263484351507	2.20181709802358	25366.5675998759	-0.430218970141436	0.998136718297889	3029	n.s	n.s
L WT:D HM	12.8217132201713	2.84491183452054	25366.5675998759	4.506892995625	9.61203951231893e-05	3029	*	L WT
L WT:L HM	4.75936579882145	2.20265419600596	25366.5675998759	2.16074125818367	0.256362437278464	3029	n.s	n.s
D HT:L HT	-8.06234742134984	1.81278541277077	25366.5675998759	-4.44749133822015	0.000126602857976943	3029	*	L HT
D HT:D HM	5.70662928317296	2.18486717484856	25366.5675998759	2.61188842455309	0.094322492924388	3029	n.s	n.s
D HT:L HM	-2.35571813817686	2.83839347397566	25366.5675998759	-0.829947700970883	0.962048216292635	3029	n.s	n.s
L HT:D HM	13.7689767045229	2.8395762951318	25366.5675998759	4.84895465852725	1.83464805214584e-05	3029	*	L HT
L HT:L HM	5.70662928317296	2.18486717484856	25366.5675998759	2.61188842455309	0.094322492924388	3029	n.s	n.s
D HM:L HM	-8.06234742134984	1.81278541277077	25366.5675998759	-4.44749133822015	0.000126602857976943	3029	*	L HM
D WT:L WT	-8.14043314039964	1.81280546426274	25366.5675998759	-4.49051666098675	0.000103741517741951	3059	*	L WT
D WT:D HT	-0.936224374128627	2.20182246777281	25366.5675998759	-0.425204296818552	0.998238669708703	3059	n.s	n.s
D WT:L HT	-9.07665751452825	2.86041902699999	25366.5675998759	-3.17319155999597	0.0188393843321971	3059	*	L HT
D WT:D HM	4.91454990180817	2.20265966119248	25366.5675998759	2.23118895233571	0.223333849453114	3059	n.s	n.s
D WT:L HM	-3.2258832385916	2.86047660378858	25366.5675998759	-1.12774326988693	0.870008096927983	3059	n.s	n.s
L WT:D HT	7.20420876627098	2.84369032274493	25366.5675998759	2.5334013020507	0.114459033135509	3059	n.s	n.s
L WT:L HT	-0.936224374128627	2.20182246777281	25366.5675998759	-0.425204296818552	0.998238669708703	3059	n.s	n.s
L WT:D HM	13.0549830422079	2.84492883351821	25366.5675998759	4.58886102471086	6.53377682698908e-05	3059	*	L WT
L WT:L HM	4.91454990180817	2.20265966119248	25366.5675998759	2.23118895233571	0.223333849453114	3059	n.s	n.s
D HT:L HT	-8.14043314039964	1.81280546426274	25366.5675998759	-4.49051666098675	0.000103741517741951	3059	*	L HT
D HT:D HM	5.85077427593672	2.18486848905125	25366.5675998759	2.67786107276294	0.079669252223525	3059	n.s	n.s
D HT:L HM	-2.28965886446287	2.83840729160857	25366.5675998759	-0.806670301063553	0.966408938611659	3059	n.s	n.s
L HT:D HM	13.9912074163364	2.83959010745539	25366.5675998759	4.92719261825932	1.23544520551633e-05	3059	*	L HT
L HT:L HM	5.85077427593672	2.18486848905125	25366.5675998759	2.67786107276294	0.079669252223525	3059	n.s	n.s
D HM:L HM	-8.14043314039964	1.81280546426274	25366.5675998759	-4.49051666098675	0.000103741517741951	3059	*	L HM
D WT:L WT	-8.2417952995453	1.81278038855514	25366.5675998759	-4.54649407704281	7.98345462806882e-05	3089	*	L WT
D WT:D HT	-0.902722665730347	2.20181572815235	25366.5675998759	-0.409990106886857	0.998521749038641	3089	n.s	n.s
D WT:L HT	-9.14451796527562	2.86039792380304	25366.5675998759	-3.19693910038836	0.0174499247558821	3089	*	L HT
D WT:D HM	5.06996315686017	2.20265280173033	25366.5675998759	2.3017532099827	0.193186121672621	3089	n.s	n.s
D WT:L HM	-3.17183214268513	2.8604554073126	25366.5675998759	-1.10885565094863	0.877946318903803	3089	n.s	n.s
L WT:D HT	7.33907263381504	2.84366914271609	25366.5675998759	2.58084617636116	0.101922354153384	3089	n.s	n.s
L WT:L HT	-0.902722665730347	2.20181572815235	25366.5675998759	-0.409990106886857	0.998521749038641	3089	n.s	n.s
L WT:D HM	13.3117584564054	2.84490756738529	25366.5675998759	4.67915323823335	4.23685969083154e-05	3089	*	L WT
L WT:L HM	5.06996315686017	2.20265280173033	25366.5675998759	2.3017532099827	0.193186121672621	3089	n.s	n.s
D HT:L HT	-8.2417952995453	1.81278038855514	25366.5675998759	-4.54649407704281	7.98345462806882e-05	3089	*	L HT
D HT:D HM	5.97268582259047	2.18486683851256	25366.5675998759	2.73366125445733	0.068766475812456	3089	n.s	n.s
D HT:L HM	-2.26910947695485	2.8383900066162	25366.5675998759	-0.799435409392516	0.967689882737294	3089	n.s	n.s
L HT:D HM	14.2144811221357	2.8395728285547	25366.5675998759	5.00585192927439	8.2505200669214e-06	3089	*	L HT
L HT:L HM	5.97268582259047	2.18486683851256	25366.5675998759	2.73366125445733	0.068766475812456	3089	n.s	n.s
D HM:L HM	-8.2417952995453	1.81278038855514	25366.5675998759	-4.54649407704281	7.98345462806882e-05	3089	*	L HM
D WT:L WT	-8.37492612850535	1.81280682767592	25366.5675998759	-4.61986682786401	5.63600034108047e-05	3119	*	L WT
D WT:D HT	-0.850242757537512	2.2018228480827	25366.5675998759	-0.386154026096097	0.998892834960718	3119	n.s	n.s
D WT:L HT	-9.22516888604292	2.86042019171548	25366.5675998759	-3.22510969289107	0.0159202022816337	3119	*	L HT
D WT:D HM	5.22145287041227	2.20266004830006	25366.5675998759	2.37052144040203	0.166632553434887	3119	n.s	n.s
D WT:L HM	-3.15347325809317	2.86047777363763	25366.5675998759	-1.1024288624634	0.880582604747924	3119	n.s	n.s
L WT:D HT	7.52468337096785	2.84369147842282	25366.5675998759	2.64609695814864	0.086476720760741	3119	n.s	n.s
L WT:L HT	-0.850242757537512	2.2018228480827	25366.5675998759	-0.386154026096097	0.998892834960718	3119	n.s	n.s
L WT:D HM	13.5963789989177	2.84492999425662	25366.5675998759	4.77916118370795	2.59710427849003e-05	3119	*	L WT
L WT:L HM	5.22145287041227	2.20266004830006	25366.5675998759	2.37052144040203	0.166632553434887	3119	n.s	n.s
D HT:L HT	-8.37492612850535	1.81280682767592	25366.5675998759	-4.61986682786401	5.63600034108047e-05	3119	*	L HT
D HT:D HM	6.07169562794981	2.1848685827907	25366.5675998759	2.77897520966434	0.0608425824603012	3119	n.s	n.s
D HT:L HM	-2.30323050055557	2.83840823434827	25366.5675998759	-0.811451458138973	0.96554325807018	3119	n.s	n.s
L HT:D HM	14.4466217564551	2.83959105017973	25366.5675998759	5.08757123866156	5.38855041554154e-06	3119	*	L HT
L HT:L HM	6.07169562794981	2.1848685827907	25366.5675998759	2.77897520966434	0.0608425824603012	3119	n.s	n.s
D HM:L HM	-8.37492612850535	1.81280682767592	25366.5675998759	-4.61986682786401	5.63600034108047e-05	3119	*	L HM
D WT:L WT	-8.54072268191414	1.81278662032193	25366.5675998759	-4.71137782360584	3.62272000830055e-05	3149	*	L WT
D WT:D HT	-0.783427110267898	2.20181740258755	25366.5675998759	-0.355809300692793	0.99925548022523	3149	n.s	n.s
D WT:L HT	-9.32414979218206	2.86040316775136	25366.5675998759	-3.2597327178574	0.0142043948104651	3149	*	L HT
D WT:D HM	5.36430114684812	2.20265450594105	25366.5675998759	2.43538018893993	0.14409597007396	3149	n.s	n.s
D WT:L HM	-3.17642153506618	2.86046067443928	25366.5675998759	-1.11045803336864	0.877283877062913	3149	n.s	n.s
L WT:D HT	7.75729557164625	2.84367440615409	25366.5675998759	2.7279127156254	0.069829821036735	3149	n.s	n.s
L WT:L HT	-0.783427110267898	2.20181740258755	25366.5675998759	-0.355809300692793	0.99925548022523	3149	n.s	n.s
L WT:D HM	13.9050238287622	2.84491285221547	25366.5675998759	4.88768006300569	1.50968314942546e-05	3149	*	L WT
L WT:L HM	5.36430114684812	2.20265450594105	25366.5675998759	2.43538018893993	0.14409597007396	3149	n.s	n.s
D HT:L HT	-8.54072268191414	1.81278662032193	25366.5675998759	-4.71137782360584	3.62272000830055e-05	3149	*	L HT
D HT:D HM	6.14772825711601	2.18486724857102	25366.5675998759	2.81377656291788	0.0552851986346051	3149	n.s	n.s
D HT:L HM	-2.39299442479825	2.83839430214047	25366.5675998759	-0.843080337003799	0.959423047269283	3149	n.s	n.s
L HT:D HM	14.6884509390301	2.83957712256038	25366.5675998759	5.17275999384929	3.43185322981832e-06	3149	*	L HT
L HT:L HM	6.14772825711601	2.18486724857102	25366.5675998759	2.81377656291788	0.0552851986346051	3149	n.s	n.s
D HM:L HM	-8.54072268191414	1.81278662032193	25366.5675998759	-4.71137782360584	3.62272000830055e-05	3149	*	L HM
D WT:L WT	-8.72714513259253	1.81279339944923	25366.5675998759	-4.81419732399954	2.18266008712442e-05	3179	*	L WT
D WT:D HT	-0.707220694003918	2.20181922866914	25366.5675998759	-0.321198345802162	0.999547868587379	3179	n.s	n.s
D WT:L HT	-9.43436582659654	2.8604088779233	25366.5675998759	-3.29825777685533	0.0124910874160213	3179	*	L HT
D WT:D HM	5.49367232539224	2.20265636449946	25366.5675998759	2.49411229728549	0.125717911800502	3179	n.s	n.s
D WT:L HM	-3.23347280720034	2.86046640985015	25366.5675998759	-1.13040055148549	0.868868584537027	3179	n.s	n.s
L WT:D HT	8.01992443858865	2.843680133338	25366.5675998759	2.82026249878344	0.0542978987565386	3179	n.s	n.s
L WT:L HT	-0.707220694003918	2.20181922866914	25366.5675998759	-0.321198345802162	0.999547868587379	3179	n.s	n.s
L WT:D HM	14.2208174579848	2.84491860277781	25366.5675998759	4.99867287735383	8.56240861923929e-06	3179	*	L WT
L WT:L HM	5.49367232539224	2.20265636449946	25366.5675998759	2.49411229728549	0.125717911800502	3179	n.s	n.s
D HT:L HT	-8.72714513259253	1.81279339944923	25366.5675998759	-4.81419732399954	2.18266008712442e-05	3179	*	L HT
D HT:D HM	6.20089301939619	2.18486769594973	25366.5675998759	2.83810915914557	0.0516572571949021	3179	n.s	n.s
D HT:L HM	-2.52625211319636	2.83839897592549	25366.5675998759	-0.890027136644047	0.949026748638204	3179	n.s	n.s
L HT:D HM	14.9280381519888	2.83958179477994	25366.5675998759	5.25712560188662	2.17966023141614e-06	3179	*	L HT
L HT:L HM	6.20089301939619	2.18486769594973	25366.5675998759	2.83810915914557	0.0516572571949021	3179	n.s	n.s
D HM:L HM	-8.72714513259253	1.81279339944923	25366.5675998759	-4.81419732399954	2.18266008712442e-05	3179	*	L HM
D WT:L WT	-8.91283836515162	1.81280283317831	25366.5675998759	-4.91660659506204	1.30381377780875e-05	3209	*	L WT
D WT:D HT	-0.625895823287284	2.20182177586941	25366.5675998759	-0.284262709246821	0.999751481443578	3209	n.s	n.s
D WT:L HT	-9.53873418843879	2.86041683182085	25366.5675998759	-3.33473572184469	0.0110421463029839	3209	*	L HT
D WT:D HM	5.60558592141864	2.20265895702842	25366.5675998759	2.54491777019402	0.111311185972743	3209	n.s	n.s
D WT:L HM	-3.30725244373285	2.86047439889609	25366.5675998759	-1.15619019174203	0.85752147442547	3209	n.s	n.s
L WT:D HT	8.28694254186428	2.84368810483667	25366.5675998759	2.91415311256163	0.0415856139670521	3209	*	L WT
L WT:L HT	-0.625895823287284	2.20182177586941	25366.5675998759	-0.284262709246821	0.999751481443578	3209	n.s	n.s
L WT:D HM	14.5184242865704	2.84492660699278	25366.5675998759	5.10326848182459	4.96138120709144e-06	3209	*	L WT
L WT:L HM	5.60558592141864	2.20265895702842	25366.5675998759	2.54491777019402	0.111311185972743	3209	n.s	n.s
D HT:L HT	-8.91283836515162	1.81280283317831	25366.5675998759	-4.91660659506204	1.30381377780875e-05	3209	*	L HT
D HT:D HM	6.23148174470602	2.18486832026971	25366.5675998759	2.85210860851182	0.0496622185239087	3209	*	D HT
D HT:L HM	-2.68135662044561	2.8384054811792	25366.5675998759	-0.944670040353662	0.934844674958229	3209	n.s	n.s
L HT:D HM	15.1443201098577	2.83958829801271	25366.5675998759	5.33328022250848	1.43813912389934e-06	3209	*	L HT
L HT:L HM	6.23148174470602	2.18486832026971	25366.5675998759	2.85210860851182	0.0496622185239087	3209	*	L HT
D HM:L HM	-8.91283836515162	1.81280283317831	25366.5675998759	-4.91660659506204	1.30381377780875e-05	3209	*	L HM
D WT:L WT	-9.07805758795601	1.81278080570141	25366.5675998759	-5.0078076507675	8.16746890519582e-06	3239	*	L WT
D WT:D HT	-0.542109329814205	2.2018158322978	25366.5675998759	-0.246210115243137	0.999877500236323	3239	n.s	n.s
D WT:L HT	-9.62016691777028	2.86039826488415	25366.5675998759	-3.36322638559561	0.0100176673090847	3239	*	L HT
D WT:D HM	5.69813525151971	2.2026529077083	25366.5675998759	2.58694196964887	0.100393074242028	3239	n.s	n.s
D WT:L HM	-3.37992233643621	2.86045574990614	25366.5675998759	-1.18160273465063	0.845836905153758	3239	n.s	n.s
L WT:D HT	8.53594825814172	2.84366949274939	25366.5675998759	3.00173711463521	0.0321087634396566	3239	*	L WT
L WT:L HT	-0.542109329814205	2.2018158322978	25366.5675998759	-0.246210115243137	0.999877500236323	3239	n.s	n.s
L WT:D HM	14.7761928394758	2.84490791863933	25366.5675998759	5.19390899883432	3.06476827993674e-06	3239	*	L WT
L WT:L HM	5.69813525151971	2.2026529077083	25366.5675998759	2.58694196964887	0.100393074242028	3239	n.s	n.s
D HT:L HT	-9.07805758795601	1.81278080570141	25366.5675998759	-5.0078076507675	8.16746890519582e-06	3239	*	L HT
D HT:D HM	6.24024458133412	2.1848668636673	25366.5675998759	2.85612120587516	0.049102516128144	3239	*	D HT
D HT:L HM	-2.83781300662193	2.83839029247599	25366.5675998759	-0.999796615054812	0.918164941523409	3239	n.s	n.s
L HT:D HM	15.3183021692902	2.83957311413528	25366.5675998759	5.39457923905402	1.02477288799196e-06	3239	*	L HT
L HT:L HM	6.24024458133412	2.1848668636673	25366.5675998759	2.85612120587516	0.049102516128144	3239	*	L HT
D HM:L HM	-9.07805758795601	1.81278080570141	25366.5675998759	-5.0078076507675	8.16746890519582e-06	3239	*	L HM
D WT:L WT	-9.20698732337081	1.81280527754733	25366.5675998759	-5.0788617163712	5.64063265307002e-06	3269	*	L WT
D WT:D HT	-0.458340064201311	2.20182243403311	25366.5675998759	-0.208163954148547	0.999946569486722	3269	n.s	n.s
D WT:L HT	-9.66532738757211	2.86041889041012	25366.5675998759	-3.37899019614792	0.0094884408380479	3269	*	L HT
D WT:D HM	5.77020730713434	2.20265962689902	25366.5675998759	2.61965454701589	0.0924933730521843	3269	n.s	n.s
D WT:L HM	-3.4367800162364	2.86047646658154	25366.5675998759	-1.20147117320758	0.836361017912739	3269	n.s	n.s
L WT:D HT	8.74864725916938	2.84369016983502	25366.5675998759	3.07651211512855	0.0255576782181057	3269	*	L WT
L WT:L HT	-0.458340064201311	2.20182243403311	25366.5675998759	-0.208163954148547	0.999946569486722	3269	n.s	n.s
L WT:D HM	14.977194630505	2.84492868042142	25366.5675998759	5.26452375891772	2.09389485705813e-06	3269	*	L WT
L WT:L HM	5.77020730713434	2.20265962689902	25366.5675998759	2.61965454701589	0.0924933730521843	3269	n.s	n.s
D HT:L HT	-9.20698732337081	1.81280527754733	25366.5675998759	-5.0788617163712	5.64063265307002e-06	3269	*	L HT
D HT:D HM	6.22854737133572	2.18486848150599	25366.5675998759	2.85076535455466	0.0498507822732411	3269	*	D HT
D HT:L HM	-2.97843995203511	2.83840716636786	25366.5675998759	-1.04933498876641	0.901089847683949	3269	n.s	n.s
L HT:D HM	15.4355346947065	2.83958998263401	25366.5675998759	5.43583221137736	8.14092820156098e-07	3269	*	L HT
L HT:L HM	6.22854737133572	2.18486848150599	25366.5675998759	2.85076535455466	0.0498507822732411	3269	*	L HT
D HM:L HM	-9.20698732337081	1.81280527754733	25366.5675998759	-5.0788617163712	5.64063265307002e-06	3269	*	L HM
D WT:L WT	-9.27936347531632	1.81278698652742	25366.5675998759	-5.11883831044699	4.57002968334841e-06	3299	*	L WT
D WT:D HT	-0.37992266039068	2.2018175052076	25366.5675998759	-0.17254956847791	0.999978933412073	3299	n.s	n.s
D WT:L HT	-9.65928613570708	2.86040348114666	25366.5675998759	-3.37689637121925	0.00955724926821033	3299	*	L HT
D WT:D HM	5.81824763837297	2.20265461038921	25366.5675998759	2.64147071035567	0.0875060843397611	3299	n.s	n.s
D WT:L HM	-3.46111583694337	2.86046098921502	25366.5675998759	-1.20998533103337	0.832210665652221	3299	n.s	n.s
L WT:D HT	8.89944081492558	2.84367471673021	25366.5675998759	3.12955654265498	0.0216494987373969	3299	*	L WT
L WT:L HT	-0.37992266039068	2.2018175052076	25366.5675998759	-0.17254956847791	0.999978933412073	3299	n.s	n.s
L WT:D HM	15.0976111136893	2.84491316415333	25366.5675998759	5.30687941689162	1.66222111652736e-06	3299	*	L WT
L WT:L HM	5.81824763837297	2.20265461038921	25366.5675998759	2.64147071035567	0.0875060843397611	3299	n.s	n.s
D HT:L HT	-9.27936347531632	1.81278698652742	25366.5675998759	-5.11883831044699	4.57002968334841e-06	3299	*	L HT
D HT:D HM	6.19817029876369	2.18486727387553	25366.5675998759	2.83686353531642	0.051837990656612	3299	n.s	n.s
D HT:L HM	-3.08119317655264	2.83839455545061	25366.5675998759	-1.08554082822481	0.887352246850647	3299	n.s	n.s
L HT:D HM	15.47753377408	2.83957737586843	25366.5675998759	5.45064695387868	7.49204281724758e-07	3299	*	L HT
L HT:L HM	6.19817029876369	2.18486727387553	25366.5675998759	2.83686353531642	0.051837990656612	3299	n.s	n.s
D HM:L HM	-9.27936347531632	1.81278698652742	25366.5675998759	-5.11883831044699	4.57002968334841e-06	3299	*	L HM
D WT:L WT	-9.26936968192445	1.81279034437286	25366.5675998759	-5.11331589485668	4.70530227159038e-06	3329	*	L WT
D WT:D HT	-0.314835619582369	2.20181840146815	25366.5675998759	-0.142988912878755	0.99999172471031	3329	n.s	n.s
D WT:L HT	-9.58420530150682	2.86040629925259	25366.5675998759	-3.35064473323637	0.0104590176893983	3329	*	L HT
D WT:D HM	5.83612583293139	2.20265552257158	25366.5675998759	2.64958627126486	0.0857067828003795	3329	n.s	n.s
D WT:L HM	-3.43324384899295	2.86046381978313	25366.5675998759	-1.2002402635714	0.836956624051458	3329	n.s	n.s
L WT:D HT	8.95453406234209	2.84367755109134	25366.5675998759	3.14892736657345	0.0203593641514481	3329	*	L WT
L WT:L HT	-0.314835619582369	2.20181840146815	25366.5675998759	-0.142988912878755	0.99999172471031	3329	n.s	n.s
L WT:D HM	15.1054955148558	2.8449160098739	25366.5675998759	5.30964550884065	1.6372458992997e-06	3329	*	L WT
L WT:L HM	5.83612583293139	2.20265552257158	25366.5675998759	2.64958627126486	0.0857067828003795	3329	n.s	n.s
D HT:L HT	-9.26936968192445	1.81279034437286	25366.5675998759	-5.11331589485668	4.70530227159038e-06	3329	*	L HT
D HT:D HM	6.15096145251378	2.18486749310234	25366.5675998759	2.81525606103457	0.0550586739203096	3329	n.s	n.s
D HT:L HM	-3.11840822941059	2.83839686874114	25366.5675998759	-1.09865123646139	0.882116768222342	3329	n.s	n.s
L HT:D HM	15.4203311344383	2.83957968820202	25366.5675998759	5.43049775940685	8.38764729449437e-07	3329	*	L HT
L HT:L HM	6.15096145251378	2.18486749310234	25366.5675998759	2.81525606103457	0.0550586739203096	3329	n.s	n.s
D HM:L HM	-9.26936968192445	1.81279034437286	25366.5675998759	-5.11331589485668	4.70530227159038e-06	3329	*	L HM
D WT:L WT	-9.15903365676954	1.81279945520011	25366.5675998759	-5.05242520373468	6.47733201053491e-06	3359	*	L WT
D WT:D HT	-0.268639583207399	2.20182087410216	25366.5675998759	-0.122007919157793	0.999996245506967	3359	n.s	n.s
D WT:L HT	-9.42767323997698	2.86041399663191	25366.5675998759	-3.29591214805895	0.0125898484622325	3359	*	L HT
D WT:D HM	5.81999574011029	2.2026580392429	25366.5675998759	2.64226023123896	0.0873297196493803	3359	n.s	n.s
D WT:L HM	-3.33903791665926	2.86047155117175	25366.5675998759	-1.1673033123827	0.852472540583515	3359	n.s	n.s
L WT:D HT	8.89039407356207	2.84368525344952	25366.5675998759	3.12636360257437	0.0218689303251451	3359	*	L WT
L WT:L HT	-0.268639583207399	2.20182087410216	25366.5675998759	-0.122007919157793	0.999996245506967	3359	n.s	n.s
L WT:D HM	14.9790293968798	2.8449237441745	25366.5675998759	5.2651778198105	2.08647134880557e-06	3359	*	L WT
L WT:L HM	5.81999574011029	2.2026580392429	25366.5675998759	2.64226023123896	0.0873297196493803	3359	n.s	n.s
D HT:L HT	-9.15903365676954	1.81279945520011	25366.5675998759	-5.05242520373468	6.47733201053491e-06	3359	*	L HT
D HT:D HM	6.08863532331765	2.18486809970558	25366.5675998759	2.7867290131327	0.0595657619870571	3359	n.s	n.s
D HT:L HM	-3.0703983334519	2.8384031539938	25366.5675998759	-1.08173440024955	0.888846377665583	3359	n.s	n.s
L HT:D HM	15.2476689800871	2.83958597178602	25366.5675998759	5.36968034480632	1.1765284181342e-06	3359	*	L HT
L HT:L HM	6.08863532331765	2.18486809970558	25366.5675998759	2.7867290131327	0.0595657619870571	3359	n.s	n.s
D HM:L HM	-9.15903365676954	1.81279945520011	25366.5675998759	-5.05242520373468	6.47733201053491e-06	3359	*	L HM
D WT:L WT	-8.95347933678572	1.81278387045723	25366.5675998759	-4.93907711928583	1.16279721673607e-05	3389	*	L WT
D WT:D HT	-0.239073550791282	2.20181665140846	25366.5675998759	-0.108580135697652	0.999997900531005	3389	n.s	n.s
D WT:L HT	-9.19255288757706	2.86040083835198	25366.5675998759	-3.21372891670432	0.0165232164135829	3389	*	L HT
D WT:D HM	5.7736567726182	2.20265374137163	25366.5675998759	2.62122759659121	0.0921263444628531	3389	n.s	n.s
D WT:L HM	-3.17982256416749	2.86045833475335	25366.5675998759	-1.11164792212982	0.87679063897389	3389	n.s	n.s
L WT:D HT	8.71440578599435	2.84367208003746	25366.5675998759	3.06449039858335	0.0265247960983066	3389	*	L WT
L WT:L HT	-0.239073550791282	2.20181665140846	25366.5675998759	-0.108580135697652	0.999997900531005	3389	n.s	n.s
L WT:D HM	14.7271361094039	2.84491051632007	25366.5675998759	5.17666057505868	3.36110306953241e-06	3389	*	L WT
L WT:L HM	5.7736567726182	2.20265374137163	25366.5675998759	2.62122759659121	0.0921263444628531	3389	n.s	n.s
D HT:L HT	-8.95347933678572	1.81278387045723	25366.5675998759	-4.93907711928583	1.16279721673607e-05	3389	*	L HT
D HT:D HM	6.01273032340956	2.18486706408514	25366.5675998759	2.7519890899757	0.0654648096657549	3389	n.s	n.s
D HT:L HM	-2.9407490133762	2.83839240408607	25366.5675998759	-1.03606147238232	0.905860106312516	3389	n.s	n.s
L HT:D HM	14.9662096601953	2.83957522489761	25366.5675998759	5.270580447727	2.02611728172819e-06	3389	*	L HT
L HT:L HM	6.01273032340956	2.18486706408514	25366.5675998759	2.7519890899757	0.0654648096657549	3389	n.s	n.s
D HM:L HM	-8.95347933678572	1.81278387045723	25366.5675998759	-4.93907711928583	1.16279721673607e-05	3389	*	L HM
D WT:L WT	-8.68691522219572	1.81279459287818	25366.5675998759	-4.79200194899272	2.4371363075093e-05	3419	*	L WT
D WT:D HT	-0.214797931418594	2.20181956271729	25366.5675998759	-0.0975547383880583	0.999998769313742	3419	n.s	n.s
D WT:L HT	-8.9017131536144	2.86040989897309	25366.5675998759	-3.11204109481308	0.022877493924184	3419	*	L HT
D WT:D HM	5.70990502540126	2.20265670451957	25366.5675998759	2.59228095494194	0.0990685765690686	3419	n.s	n.s
D WT:L HM	-2.97701019679443	2.86046743539299	25366.5675998759	-1.04074255835233	0.904194126837918	3419	n.s	n.s
L WT:D HT	8.47211729077712	2.84368114515491	25366.5675998759	2.97927821662143	0.0343410838921653	3419	*	L WT
L WT:L HT	-0.214797931418594	2.20181956271729	25366.5675998759	-0.0975547383880583	0.999998769313742	3419	n.s	n.s
L WT:D HM	14.3968202475969	2.84491961905936	25366.5675998759	5.06053673753957	6.20865548905947e-06	3419	*	L WT
L WT:L HM	5.70990502540126	2.20265670451957	25366.5675998759	2.59228095494194	0.0990685765690686	3419	n.s	n.s
D HT:L HT	-8.68691522219572	1.81279459287818	25366.5675998759	-4.79200194899272	2.4371363075093e-05	3419	*	L HT
D HT:D HM	5.92470295681979	2.18486777835565	25366.5675998759	2.71169862795028	0.0729019392981529	3419	n.s	n.s
D HT:L HM	-2.76221226537585	2.83839980137936	25366.5675998759	-0.973158278842012	0.926527596531955	3419	n.s	n.s
L HT:D HM	14.6116181790154	2.83958262025568	25366.5675998759	5.14569221363236	3.96394563439983e-06	3419	*	L HT
L HT:L HM	5.92470295681979	2.18486777835565	25366.5675998759	2.71169862795028	0.0729019392981529	3419	n.s	n.s
D HM:L HM	-8.68691522219572	1.81279459287818	25366.5675998759	-4.79200194899272	2.4371363075093e-05	3419	*	L HM
D WT:L WT	-8.41373207936288	1.81279619847588	25366.5675998759	-4.64130059762746	5.08565450377807e-05	3449	*	L WT
D WT:D HT	-0.179880237741846	2.20181997832853	25366.5675998759	-0.0816961602275944	0.999999492309297	3449	n.s	n.s
D WT:L HT	-8.59361231710475	2.86041123018625	25366.5675998759	-3.00432756885281	0.03185954291216	3449	*	L HT
D WT:D HM	5.64619380899999	2.20265712748377	25366.5675998759	2.56335574817765	0.106412133725708	3449	n.s	n.s
D WT:L HM	-2.76753827036288	2.86046877251232	25366.5675998759	-0.967512142400415	0.928227137689333	3449	n.s	n.s
L WT:D HT	8.23385184162101	2.8436824967942	25366.5675998759	2.89548915918123	0.0438883043909574	3449	*	L WT
L WT:L HT	-0.179880237741846	2.20181997832853	25366.5675998759	-0.0816961602275944	0.999999492309297	3449	n.s	n.s
L WT:D HM	14.059925888363	2.8449209757744	25366.5675998759	4.94211473994838	1.14489847579113e-05	3449	*	L WT
L WT:L HM	5.64619380899999	2.20265712748377	25366.5675998759	2.56335574817765	0.106412133725708	3449	n.s	n.s
D HT:L HT	-8.41373207936288	1.81279619847588	25366.5675998759	-4.64130059762746	5.08565450377807e-05	3449	*	L HT
D HT:D HM	5.8260740467418	2.18486787942764	25366.5675998759	2.66655668363253	0.0820404284014896	3449	n.s	n.s
D HT:L HM	-2.58765803262113	2.83840090477174	25366.5675998759	-0.911660515704784	0.943685959788212	3449	n.s	n.s
L HT:D HM	14.2398061261047	2.83958372289235	25366.5675998759	5.01475128600902	7.87905452992455e-06	3449	*	L HT
L HT:L HM	5.8260740467418	2.18486787942764	25366.5675998759	2.66655668363253	0.0820404284014896	3449	n.s	n.s
D HM:L HM	-8.41373207936288	1.81279619847588	25366.5675998759	-4.64130059762746	5.08565450377807e-05	3449	*	L HM
D WT:L WT	-8.18297905154587	1.81278017996916	25366.5675998759	-4.5140492719228	9.29603061087247e-05	3479	*	L WT
D WT:D HT	-0.122269309973152	2.20181566927596	25366.5675998759	-0.0555311290038001	0.99999992618587	3479	n.s	n.s
D WT:L HT	-8.30524836151903	2.86039774483657	25366.5675998759	-2.90352919502583	0.0428833844705235	3479	*	L HT
D WT:D HM	5.59620294875648	2.20265274179855	25366.5675998759	2.54066510011331	0.112465659481166	3479	n.s	n.s
D WT:L HM	-2.58677610278948	2.86045522755144	25366.5675998759	-0.904323227252107	0.945537125467284	3479	n.s	n.s
L WT:D HT	8.06070974157275	2.84366896562256	25366.5675998759	2.83461606784038	0.0521654316275322	3479	n.s	n.s
L WT:L HT	-0.122269309973152	2.20181566927596	25366.5675998759	-0.0555311290038001	0.99999992618587	3479	n.s	n.s
L WT:D HM	13.7791820003023	2.84490738950485	25366.5675998759	4.84345537964965	1.88591862000376e-05	3479	*	L WT
L WT:L HM	5.59620294875648	2.20265274179855	25366.5675998759	2.54066510011331	0.112465659481166	3479	n.s	n.s
D HT:L HT	-8.18297905154587	1.81278017996916	25366.5675998759	-4.5140492719228	9.29603061087247e-05	3479	*	L HT
D HT:D HM	5.71847225872957	2.18486682398917	25366.5675998759	2.61730930047657	0.093042735472205	3479	n.s	n.s
D HT:L HM	-2.46450679281633	2.8383898622532	25366.5675998759	-0.868276351177471	0.954043281684823	3479	n.s	n.s
L HT:D HM	13.9014513102755	2.83957268418619	25366.5675998759	4.89561383221279	1.45030414753222e-05	3479	*	L HT
L HT:L HM	5.71847225872957	2.18486682398917	25366.5675998759	2.61730930047657	0.093042735472205	3479	n.s	n.s
D HM:L HM	-8.18297905154587	1.81278017996916	25366.5675998759	-4.5140492719228	9.29603061087247e-05	3479	*	L HM
D WT:L WT	-8.01250863885274	1.8128032263616	25366.5675998759	-4.41995497488952	0.000143669354058296	3509	*	L WT
D WT:D HT	-0.0404635506870532	2.2018218827201	25366.5675998759	-0.0183773042699826	0.999999999706562	3509	n.s	n.s
D WT:L HT	-8.0529721895397	2.86041716409341	25366.5675998759	-2.81531389568907	0.0550498347098158	3509	n.s	n.s
D WT:D HM	5.56314535332253	2.20265906578137	25366.5675998759	2.52564976566133	0.116616310934946	3509	n.s	n.s
D WT:L HM	-2.44936328553015	2.86047473263559	25366.5675998759	-0.856278595152405	0.956661941119438	3509	n.s	n.s
L WT:D HT	7.97204508816577	2.84368843736954	25366.5675998759	2.80341720400989	0.056893256363552	3509	n.s	n.s
L WT:L HT	-0.0404635506870532	2.2018218827201	25366.5675998759	-0.0183773042699826	0.999999999706562	3509	n.s	n.s
L WT:D HM	13.5756539921752	2.84492694090629	25366.5675998759	4.77188141353484	2.69221586522983e-05	3509	*	L WT
L WT:L HM	5.56314535332253	2.20265906578137	25366.5675998759	2.52564976566133	0.116616310934946	3509	n.s	n.s
D HT:L HT	-8.01250863885274	1.8128032263616	25366.5675998759	-4.41995497488952	0.000143669354058296	3509	*	L HT
D HT:D HM	5.60360890400961	2.18486834649343	25366.5675998759	2.5647352679181	0.106052479820849	3509	n.s	n.s
D HT:L HM	-2.40889973484304	2.83840575245729	25366.5675998759	-0.848680542856704	0.958266640173287	3509	n.s	n.s
L HT:D HM	13.6161175428624	2.83958856922072	25366.5675998759	4.7951022519432	2.399953767529e-05	3509	*	L HT
L HT:L HM	5.60360890400961	2.18486834649343	25366.5675998759	2.5647352679181	0.106052479820849	3509	n.s	n.s
D HM:L HM	-8.01250863885274	1.8128032263616	25366.5675998759	-4.41995497488952	0.000143669354058296	3509	*	L HM
D WT:L WT	-7.88783413718488	1.81278116751298	25366.5675998759	-4.35123349610174	0.000196311489915724	3539	*	L WT
D WT:D HT	0.0564649646206989	2.2018159305315	25366.5675998759	0.0256447252641454	0.999999998447498	3539	n.s	n.s
D WT:L HT	-7.83136917256414	2.86039857068074	25366.5675998759	-2.73785942030462	0.0679983521576245	3539	n.s	n.s
D WT:D HM	5.53970348037298	2.20265300769035	25366.5675998759	2.51501414931523	0.119627146424645	3539	n.s	n.s
D WT:L HM	-2.3481306568119	2.86045605705333	25366.5675998759	-0.820893805035691	0.963788265408167	3539	n.s	n.s
L WT:D HT	7.94429910180563	2.84366979857308	25366.5675998759	2.79367847342613	0.0584404154303639	3539	n.s	n.s
L WT:L HT	0.0564649646206989	2.2018159305315	25366.5675998759	0.0256447252641454	0.999999998447498	3539	n.s	n.s
L WT:D HM	13.4275376175579	2.84490822573062	25366.5675998759	4.71984913119984	3.47600506273027e-05	3539	*	L WT
L WT:L HM	5.53970348037298	2.20265300769035	25366.5675998759	2.51501414931523	0.119627146424645	3539	n.s	n.s
D HT:L HT	-7.88783413718488	1.81278116751298	25366.5675998759	-4.35123349610174	0.000196311489915724	3539	*	L HT
D HT:D HM	5.48323851575225	2.18486688779103	25366.5675998759	2.5096442013893	0.121169862866899	3539	n.s	n.s
D HT:L HM	-2.40459562143264	2.83839054210153	25366.5675998759	-0.84716869851613	0.958581020839475	3539	n.s	n.s
L HT:D HM	13.3710726529372	2.83957336369716	25366.5675998759	4.70883155331754	3.6679655649019e-05	3539	*	L HT
L HT:L HM	5.48323851575225	2.18486688779103	25366.5675998759	2.5096442013893	0.121169862866899	3539	n.s	n.s
D HM:L HM	-7.88783413718488	1.81278116751298	25366.5675998759	-4.35123349610174	0.000196311489915724	3539	*	L HM
D WT:L WT	-7.78681989155429	1.81278868615906	25366.5675998759	-4.29549232682659	0.000251975634997459	3569	*	L WT
D WT:D HT	0.154106456557174	2.20181797083891	25366.5675998759	0.0699905526243197	0.999999765460319	3569	n.s	n.s
D WT:L HT	-7.63271343499705	2.86040492253369	25366.5675998759	-2.66840312532959	0.0816492730935319	3569	n.s	n.s
D WT:D HM	5.51311538348367	2.20265508433616	25366.5675998759	2.50294084747509	0.123117017094713	3569	n.s	n.s
D WT:L HM	-2.2737045080706	2.86046243697435	25366.5675998759	-0.794873052231239	0.968479858686833	3569	n.s	n.s
L WT:D HT	7.94092634811135	2.84367615488862	25366.5675998759	2.79248617479172	0.0586322191606621	3569	n.s	n.s
L WT:L HT	0.154106456557174	2.20181797083891	25366.5675998759	0.0699905526243197	0.999999765460319	3569	n.s	n.s
L WT:D HM	13.2999352750378	2.84491460840132	25366.5675998759	4.67498575730948	4.32320737264735e-05	3569	*	L WT
L WT:L HM	5.51311538348367	2.20265508433616	25366.5675998759	2.50294084747509	0.123117017094713	3569	n.s	n.s
D HT:L HT	-7.78681989155429	1.81278868615906	25366.5675998759	-4.29549232682659	0.000251975634997459	3569	*	L HT
D HT:D HM	5.3590089269265	2.18486738830968	25366.5675998759	2.45278452852577	0.138452433205886	3569	n.s	n.s
D HT:L HM	-2.42781096462775	2.83839572889136	25366.5675998759	-0.855346187254876	0.956861092320887	3569	n.s	n.s
L HT:D HM	13.1458288184808	2.83957854910241	25366.5675998759	4.62949997373243	5.38195841980338e-05	3569	*	L HT
L HT:L HM	5.3590089269265	2.18486738830968	25366.5675998759	2.45278452852577	0.138452433205886	3569	n.s	n.s
D HM:L HM	-7.78681989155429	1.81278868615906	25366.5675998759	-4.29549232682659	0.000251975634997459	3569	*	L HM
D WT:L WT	-7.70671093264065	1.81279914786203	25366.5675998759	-4.251276784706	0.000306448161594752	3599	*	L WT
D WT:D HT	0.238559069231335	2.20182077370201	25366.5675998759	0.108346270541464	0.999997922985019	3599	n.s	n.s
D WT:L HT	-7.46815186340933	2.86041371568235	25366.5675998759	-2.61086423354245	0.0945658479815902	3599	n.s	n.s
D WT:D HM	5.470790352348	2.20265793700638	25366.5675998759	2.48372217058056	0.128832282355277	3599	n.s	n.s
D WT:L HM	-2.23592058029272	2.86047126898977	25366.5675998759	-0.781661610984255	0.970690932537995	3599	n.s	n.s
L WT:D HT	7.94527000187203	2.8436849887308	25366.5675998759	2.7940049736023	0.0583879830123991	3599	n.s	n.s
L WT:L HT	0.238559069231335	2.20182077370201	25366.5675998759	0.108346270541464	0.999997922985019	3599	n.s	n.s
L WT:D HM	13.1775012849886	2.84492347791238	25366.5675998759	4.63193523034873	5.31949122383191e-05	3599	*	L WT
L WT:L HM	5.470790352348	2.20265793700638	25366.5675998759	2.48372217058056	0.128832282355277	3599	n.s	n.s
D HT:L HT	-7.70671093264065	1.81279914786203	25366.5675998759	-4.251276784706	0.000306448161594752	3599	*	L HT
D HT:D HM	5.23223128311646	2.18486807434003	25366.5675998759	2.3947584499796	0.157929953103664	3599	n.s	n.s
D HT:L HM	-2.47447964952402	2.83840293838944	25366.5675998759	-0.871785896236454	0.953257469331899	3599	n.s	n.s
L HT:D HM	12.9389422157571	2.83958575585791	25366.5675998759	4.55663020180488	7.61101431669964e-05	3599	*	L HT
L HT:L HM	5.23223128311646	2.18486807434003	25366.5675998759	2.3947584499796	0.157929953103664	3599	n.s	n.s
D HM:L HM	-7.70671093264065	1.81279914786203	25366.5675998759	-4.251276784706	0.000306448161594752	3599	*	L HM
D WT:L WT	-7.67267706079546	1.81277234179501	25366.5675998759	-4.23256516215267	0.000332706257279547	3629	*	L WT
D WT:D HT	0.300875571104514	2.20181356815324	25366.5675998759	0.136648976760041	0.999993397164523	3629	n.s	n.s
D WT:L HT	-7.37180148969102	2.86039115529165	25366.5675998759	-2.57720049093753	0.102845690651673	3629	n.s	n.s
D WT:D HM	5.4046695895676	2.20265060332603	25366.5675998759	2.45371171506116	0.138156496023653	3629	n.s	n.s
D WT:L HM	-2.2680074712278	2.86044860887537	25366.5675998759	-0.792885236319453	0.968819780485389	3629	n.s	n.s
L WT:D HT	7.97355263189994	2.84366234684694	25366.5675998759	2.80397306689419	0.0568059899873417	3629	n.s	n.s
L WT:L HT	0.300875571104514	2.20181356815324	25366.5675998759	0.136648976760041	0.999993397164523	3629	n.s	n.s
L WT:D HM	13.0773466503631	2.84490074395899	25366.5675998759	4.59676727848316	6.2926834025312e-05	3629	*	L WT
L WT:L HM	5.4046695895676	2.20265060332603	25366.5675998759	2.45371171506116	0.138156496023653	3629	n.s	n.s
D HT:L HT	-7.67267706079546	1.81277234179501	25366.5675998759	-4.23256516215267	0.000332706257279547	3629	*	L HT
D HT:D HM	5.10379401846307	2.18486630965861	25366.5675998759	2.33597543057934	0.179625377351462	3629	n.s	n.s
D HT:L HM	-2.5688830423324	2.83838446049324	25366.5675998759	-0.90505112259739	0.945355312928095	3629	n.s	n.s
L HT:D HM	12.7764710792586	2.83956728445258	25366.5675998759	4.49944297823591	9.95188277274073e-05	3629	*	L HT
L HT:L HM	5.10379401846307	2.18486630965861	25366.5675998759	2.33597543057934	0.179625377351462	3629	n.s	n.s
D HM:L HM	-7.67267706079546	1.81277234179501	25366.5675998759	-4.23256516215267	0.000332706257279547	3629	*	L HM
D WT:L WT	-7.72005659823731	1.81280722143974	25366.5675998759	-4.25861972907743	0.000296689695334806	3659	*	L WT
D WT:D HT	0.337628526725048	2.20182294632187	25366.5675998759	0.153340452414239	0.999988283008535	3659	n.s	n.s
D WT:L HT	-7.38242807151241	2.86042051353358	25366.5675998759	-2.58088908137238	0.101911526647523	3659	n.s	n.s
D WT:D HM	5.31165298074852	2.20266014826536	25366.5675998759	2.41147186729263	0.152124925114844	3659	n.s	n.s
D WT:L HM	-2.4084036174889	2.86047809688891	25366.5675998759	-0.841958419506271	0.959652045125886	3659	n.s	n.s
L WT:D HT	8.0576851249624	2.84369180887493	25366.5675998759	2.83352967428292	0.052324334160327	3659	n.s	n.s
L WT:L HT	0.337628526725048	2.20182294632187	25366.5675998759	0.153340452414239	0.999988283008535	3659	n.s	n.s
L WT:D HM	13.0317095789859	2.8449303258498	25366.5675998759	4.58067793807685	6.79258825081464e-05	3659	*	L WT
L WT:L HM	5.31165298074852	2.20266014826536	25366.5675998759	2.41147186729263	0.152124925114844	3659	n.s	n.s
D HT:L HT	-7.72005659823731	1.81280722143974	25366.5675998759	-4.25861972907743	0.000296689695334806	3659	*	L HT
D HT:D HM	4.97402445402344	2.18486860652259	25366.5675998759	2.27657829819801	0.203603319756432	3659	n.s	n.s
D HT:L HM	-2.74603214421385	2.83840850418108	25366.5675998759	-0.967454874859924	0.928244245655157	3659	n.s	n.s
L HT:D HM	12.6940810522608	2.83959131974007	25366.5675998759	4.47039014523498	0.000113897548181918	3659	*	L HT
L HT:L HM	4.97402445402344	2.18486860652259	25366.5675998759	2.27657829819801	0.203603319756432	3659	n.s	n.s
D HM:L HM	-7.72005659823731	1.81280722143974	25366.5675998759	-4.25861972907743	0.000296689695334806	3659	*	L HM
D WT:L WT	-7.86246846425866	1.81277651048752	25366.5675998759	-4.337251955093	0.00020905973937968	3689	*	L WT
D WT:D HT	0.347794829643798	2.20181469214738	25366.5675998759	0.157958265463567	0.999986420057239	3689	n.s	n.s
D WT:L HT	-7.51467363461494	2.86039466800371	25366.5675998759	-2.62714572876039	0.0907559005012882	3689	n.s	n.s
D WT:D HM	5.19029489854528	2.20265174731788	25366.5675998759	2.35638470986863	0.171865338397726	3689	n.s	n.s
D WT:L HM	-2.67217356571334	2.86045213711479	25366.5675998759	-0.934178737354662	0.937746436919588	3689	n.s	n.s
L WT:D HT	8.21026329390244	2.84366586896437	25366.5675998759	2.88721097070822	0.044943844615388	3689	*	L WT
L WT:L HT	0.347794829643798	2.20181469214738	25366.5675998759	0.157958265463567	0.999986420057239	3689	n.s	n.s
L WT:D HM	13.052763362804	2.84490428048971	25366.5675998759	4.58812039910078	6.55680786710855e-05	3689	*	L WT
L WT:L HM	5.19029489854528	2.20265174731788	25366.5675998759	2.35638470986863	0.171865338397726	3689	n.s	n.s
D HT:L HT	-7.86246846425866	1.81277651048752	25366.5675998759	-4.337251955093	0.00020905973937968	3689	*	L HT
D HT:D HM	4.8425000689016	2.1848665850686	25366.5675998759	2.21638250225221	0.230033862284341	3689	n.s	n.s
D HT:L HM	-3.01996839535708	2.83838733475547	25366.5675998759	-1.06397331977147	0.895663400251195	3689	n.s	n.s
L HT:D HM	12.7049685331603	2.8395701577786	25366.5675998759	4.47425766127202	0.000111875253399285	3689	*	L HT
L HT:L HM	4.8425000689016	2.1848665850686	25366.5675998759	2.21638250225221	0.230033862284341	3689	n.s	n.s
D HM:L HM	-7.86246846425866	1.81277651048752	25366.5675998759	-4.337251955093	0.00020905973937968	3689	*	L HM
D WT:L WT	-8.07553791511089	1.81279855629891	25366.5675998759	-4.45473540733521	0.000122444442807401	3719	*	L WT
D WT:D HT	0.329593368790478	2.20182060424914	25366.5675998759	0.149691290995469	0.999989606029954	3719	n.s	n.s
D WT:L HT	-7.74594454632036	2.86041320473586	25366.5675998759	-2.707980977537	0.0736216870081506	3719	n.s	n.s
D WT:D HM	5.03780974664449	2.20265776451543	25366.5675998759	2.28715047239887	0.199182933809507	3719	n.s	n.s
D WT:L HM	-3.03772816846637	2.86047075579744	25366.5675998759	-1.06196791640316	0.896417072956032	3719	n.s	n.s
L WT:D HT	8.40513128390138	2.84368448604758	25366.5675998759	2.95571865484403	0.036825405291441	3719	*	L WT
L WT:L HT	0.329593368790478	2.20182060424914	25366.5675998759	0.149691290995469	0.999989606029954	3719	n.s	n.s
L WT:D HM	13.1133476617553	2.84492297291546	25366.5675998759	4.60938583806959	5.92540517525553e-05	3719	*	L WT
L WT:L HM	5.03780974664449	2.20265776451543	25366.5675998759	2.28715047239887	0.199182933809507	3719	n.s	n.s
D HT:L HT	-8.07553791511089	1.81279855629891	25366.5675998759	-4.45473540733521	0.000122444442807401	3719	*	L HT
D HT:D HM	4.70821637785408	2.18486803236876	25366.5675998759	2.15492025518337	0.259220893578209	3719	n.s	n.s
D HT:L HM	-3.36732153725685	2.83840252840307	25366.5675998759	-1.18634390420704	0.84360255021972	3719	n.s	n.s
L HT:D HM	12.783754292965	2.83958534577359	25366.5675998759	4.50197924566421	9.83492200028468e-05	3719	*	L HT
L HT:L HM	4.70821637785408	2.18486803236876	25366.5675998759	2.15492025518337	0.259220893578209	3719	n.s	n.s
D HM:L HM	-8.07553791511089	1.81279855629891	25366.5675998759	-4.45473540733521	0.000122444442807401	3719	*	L HM
D WT:L WT	-8.31156122008825	1.8127910170257	25366.5675998759	-4.58495278387096	6.65618800059775e-05	3749	*	L WT
D WT:D HT	0.280485784684253	2.20181859892929	25366.5675998759	0.127388234807649	0.999995344842278	3749	n.s	n.s
D WT:L HT	-8.031075435404	2.86040688615472	25366.5675998759	-2.80766889293861	0.0562286111956621	3749	n.s	n.s
D WT:D HM	4.85075458079512	2.2026557235954	25366.5675998759	2.20223003024604	0.236558744889777	3749	n.s	n.s
D WT:L HM	-3.46080663929319	2.86046440927219	25366.5675998759	-1.20987579082438	0.83226440045839	3749	n.s	n.s
L WT:D HT	8.59204700477257	2.84367812412741	25366.5675998759	3.0214555338991	0.0302534786950064	3749	*	L WT
L WT:L HT	0.280485784684253	2.20181859892929	25366.5675998759	0.127388234807649	0.999995344842278	3749	n.s	n.s
L WT:D HM	13.1623158008834	2.84491658568071	25366.5675998759	4.62660869114166	5.4570336355253e-05	3749	*	L WT
L WT:L HM	4.85075458079512	2.2026557235954	25366.5675998759	2.20223003024604	0.236558744889777	3749	n.s	n.s
D HT:L HT	-8.31156122008825	1.8127910170257	25366.5675998759	-4.58495278387096	6.65618800059775e-05	3749	*	L HT
D HT:D HM	4.57026879611086	2.18486754217856	25366.5675998759	2.0917830064672	0.291462067733923	3749	n.s	n.s
D HT:L HM	-3.74129242397736	2.8383973359138	25366.5675998759	-1.31810031549825	0.77512217899442	3749	n.s	n.s
L HT:D HM	12.8818300161991	2.83958015559211	25366.5675998759	4.53652628570121	8.36662166568969e-05	3749	*	L HT
L HT:L HM	4.57026879611086	2.18486754217856	25366.5675998759	2.0917830064672	0.291462067733923	3749	n.s	n.s
D HM:L HM	-8.31156122008825	1.8127910170257	25366.5675998759	-4.58495278387096	6.65618800059775e-05	3749	*	L HM
D WT:L WT	-8.52354658703165	1.81278899282094	25366.5675998759	-4.70189670214618	3.79395291505435e-05	3779	*	L WT
D WT:D HT	0.198413497332311	2.20181803120918	25366.5675998759	0.0901134855469179	0.999999171693288	3779	n.s	n.s
D WT:L HT	-8.32513308969942	2.86040515302671	25366.5675998759	-2.91047339251583	0.0420312681474374	3779	*	L HT
D WT:D HM	4.6268668138363	2.20265514571491	25366.5675998759	2.10058611437087	0.286832836300015	3779	n.s	n.s
D WT:L HM	-3.89667977319532	2.86046266849826	25366.5675998759	-1.36225507017054	0.749689993821336	3779	n.s	n.s
L WT:D HT	8.72196008436393	2.84367640751104	25366.5675998759	3.0671422603945	0.0263087550203112	3779	*	L WT
L WT:L HT	0.198413497332311	2.20181803120918	25366.5675998759	0.0901134855469179	0.999999171693288	3779	n.s	n.s
L WT:D HM	13.1504134008679	2.8449148614686	25366.5675998759	4.62242774958806	5.56736843196903e-05	3779	*	L WT
L WT:L HM	4.6268668138363	2.20265514571491	25366.5675998759	2.10058611437087	0.286832836300015	3779	n.s	n.s
D HT:L HT	-8.52354658703165	1.81278899282094	25366.5675998759	-4.70189670214618	3.79395291505435e-05	3779	*	L HT
D HT:D HM	4.4284533165041	2.18486740211163	25366.5675998759	2.02687509192736	0.326880089787725	3779	n.s	n.s
D HT:L HM	-4.09509327052753	2.83839593561689	25366.5675998759	-1.44274913134609	0.700740581708518	3779	n.s	n.s
L HT:D HM	12.9519999035357	2.83957875525271	25366.5675998759	4.56123989502908	7.44717508409654e-05	3779	*	L HT
L HT:L HM	4.4284533165041	2.18486740211163	25366.5675998759	2.02687509192736	0.326880089787725	3779	n.s	n.s
D HM:L HM	-8.52354658703165	1.81278899282094	25366.5675998759	-4.70189670214618	3.79395291505435e-05	3779	*	L HM
D WT:L WT	-8.67421105697994	1.81279391595864	25366.5675998759	-4.7849956802138	2.52320946171336e-05	3809	*	L WT
D WT:D HT	0.0825549031036599	2.20181937154255	25366.5675998759	0.0374939489454231	0.99999998963266	3809	n.s	n.s
D WT:L HT	-8.59165615387636	2.86040931765477	25366.5675998759	-3.00364570232927	0.0319249805021437	3809	*	L HT
D WT:D HM	4.3659254102104	2.20265650992619	25366.5675998759	1.9821181335063	0.352555116689118	3809	n.s	n.s
D WT:L HM	-4.30828564676947	2.86046685151926	25366.5675998759	-1.50614772706814	0.66032149811966	3809	n.s	n.s
L WT:D HT	8.75676596008365	2.84368057079943	25366.5675998759	3.07937749760055	0.0253317683703075	3809	*	L WT
L WT:L HT	0.0825549031036599	2.20181937154255	25366.5675998759	0.0374939489454231	0.99999998963266	3809	n.s	n.s
L WT:D HM	13.0401364671904	2.84491904212775	25366.5675998759	4.58365818994888	6.69721692511116e-05	3809	*	L WT
L WT:L HM	4.3659254102104	2.20265650992619	25366.5675998759	1.9821181335063	0.352555116689118	3809	n.s	n.s
D HT:L HT	-8.67421105697994	1.81279391595864	25366.5675998759	-4.7849956802138	2.52320946171336e-05	3809	*	L HT
D HT:D HM	4.28337050710674	2.1848677311095	25366.5675998759	1.96047131188651	0.36531447320988	3809	n.s	n.s
D HT:L HM	-4.39084054987311	2.83839933280807	25366.5675998759	-1.54694249647007	0.633681709227698	3809	n.s	n.s
L HT:D HM	12.9575815640866	2.83958215163373	25366.5675998759	4.56320010204022	7.3785294411044e-05	3809	*	L HT
L HT:L HM	4.28337050710674	2.1848677311095	25366.5675998759	1.96047131188651	0.36531447320988	3809	n.s	n.s
D HM:L HM	-8.67421105697994	1.81279391595864	25366.5675998759	-4.7849956802138	2.52320946171336e-05	3809	*	L HM
D WT:L WT	-8.73613294774578	1.81279041546912	25366.5675998759	-4.81916324865663	2.12932027533475e-05	3839	*	L WT
D WT:D HT	-0.0649081054852583	2.20181842880903	25366.5675998759	-0.0294793179292115	0.999999996884139	3839	n.s	n.s
D WT:L HT	-8.80104105323103	2.8604063693431	25366.5675998759	-3.07684990061472	0.0255309555392602	3839	*	L HT
D WT:D HM	4.07153247160431	2.20265555042634	25366.5675998759	1.84846535392982	0.434437613769082	3839	n.s	n.s
D WT:L HM	-4.66460047614147	2.86046389017863	25366.5675998759	-1.6307146865784	0.578042982731011	3839	n.s	n.s
L WT:D HT	8.67122484226058	2.84367761357327	25366.5675998759	3.0492995411546	0.0277924556870787	3839	*	L WT
L WT:L HT	-0.0649081054852583	2.20181842880903	25366.5675998759	-0.0294793179292115	0.999999996884139	3839	n.s	n.s
L WT:D HM	12.8076654193501	2.84491607283361	25366.5675998759	4.50194842007881	9.83633563644837e-05	3839	*	L WT
L WT:L HM	4.07153247160431	2.20265555042634	25366.5675998759	1.84846535392982	0.434437613769082	3839	n.s	n.s
D HT:L HT	-8.73613294774578	1.81279041546912	25366.5675998759	-4.81916324865663	2.12932027533475e-05	3839	*	L HT
D HT:D HM	4.13644057708952	2.18486750014776	25366.5675998759	1.89322262187972	0.406242992516982	3839	n.s	n.s
D HT:L HM	-4.59969237065626	2.83839691947402	25366.5675998759	-1.62052471911103	0.584850832509296	3839	n.s	n.s
L HT:D HM	12.8725735248353	2.83957973910896	25366.5675998759	4.53326714074761	8.49566500870091e-05	3839	*	L HT
L HT:L HM	4.13644057708952	2.18486750014776	25366.5675998759	1.89322262187972	0.406242992516982	3839	n.s	n.s
D HM:L HM	-8.73613294774578	1.81279041546912	25366.5675998759	-4.81916324865663	2.12932027533475e-05	3839	*	L HM
D WT:L WT	-8.69836476787435	1.81278776347144	25366.5675998759	-4.79833599009805	2.36175081168577e-05	3869	*	L WT
D WT:D HT	-0.237208849948679	2.20181770530298	25366.5675998759	-0.107733192160901	0.999997980939311	3869	n.s	n.s
D WT:L HT	-8.93557361782309	2.86040412407823	25366.5675998759	-3.12388502820474	0.0220406152892154	3869	*	L HT
D WT:D HM	3.75297578196817	2.20265481402921	25366.5675998759	1.70384199923865	0.52915937373009	3869	n.s	n.s
D WT:L HM	-4.94538898590633	2.86046163500132	25366.5675998759	-1.7288779284411	0.512492761004123	3869	n.s	n.s
L WT:D HT	8.46115591792575	2.8436753704523	25366.5675998759	2.97542961684124	0.0347367601456886	3869	*	L WT
L WT:L HT	-0.237208849948679	2.20181770530298	25366.5675998759	-0.107733192160901	0.999997980939311	3869	n.s	n.s
L WT:D HM	12.4513405498425	2.84491382031208	25366.5675998759	4.37670219074565	0.000174962647364607	3869	*	L WT
L WT:L HM	3.75297578196817	2.20265481402921	25366.5675998759	1.70384199923865	0.52915937373009	3869	n.s	n.s
D HT:L HT	-8.69836476787435	1.81278776347144	25366.5675998759	-4.79833599009805	2.36175081168577e-05	3869	*	L HT
D HT:D HM	3.99018463191687	2.18486732248925	25366.5675998759	1.8262823517223	0.44865232843911	3869	n.s	n.s
D HT:L HM	-4.70818013595756	2.83839508915851	25366.5675998759	-1.65874728079289	0.559294912963858	3869	n.s	n.s
L HT:D HM	12.6885493997912	2.83957790919494	25366.5675998759	4.46846320317676	0.000114918075667769	3869	*	L HT
L HT:L HM	3.99018463191687	2.18486732248925	25366.5675998759	1.8262823517223	0.44865232843911	3869	n.s	n.s
D HM:L HM	-8.69836476787435	1.81278776347144	25366.5675998759	-4.79833599009805	2.36175081168577e-05	3869	*	L HM
D WT:L WT	-8.57602924747299	1.8127924769689	25366.5675998759	-4.73083894402113	3.29413362361031e-05	3899	*	L WT
D WT:D HT	-0.423765980361167	2.20181899141948	25366.5675998759	-0.192461770024053	0.999963775897768	3899	n.s	n.s
D WT:L HT	-8.99979522783424	2.8604081149406	25366.5675998759	-3.1463325743016	0.0205281506826085	3899	*	L HT
D WT:D HM	3.42468691555769	2.20265612306245	25366.5675998759	1.55479871764831	0.628508061422431	3899	n.s	n.s
D WT:L HM	-5.15134233191533	2.8604656434827	25366.5675998759	-1.80087544265815	0.465102814058748	3899	n.s	n.s
L WT:D HT	8.15226326711187	2.84367935728526	25366.5675998759	2.86680115542087	0.0476387004571008	3899	*	L WT
L WT:L HT	-0.423765980361167	2.20181899141948	25366.5675998759	-0.192461770024053	0.999963775897768	3899	n.s	n.s
L WT:D HM	12.0007161630308	2.84491782385679	25366.5675998759	4.2182997562867	0.000354139417160337	3899	*	L WT
L WT:L HM	3.42468691555769	2.20265612306245	25366.5675998759	1.55479871764831	0.628508061422431	3899	n.s	n.s
D HT:L HT	-8.57602924747299	1.8127924769689	25366.5675998759	-4.73083894402113	3.29413362361031e-05	3899	*	L HT
D HT:D HM	3.84845289591876	2.18486763830842	25366.5675998759	1.76141237502988	0.490958494810703	3899	n.s	n.s
D HT:L HM	-4.72757635155413	2.83839834229231	25366.5675998759	-1.66557888690708	0.554724901987446	3899	n.s	n.s
L HT:D HM	12.4244821433918	2.83958116162253	25366.5675998759	4.37546294196869	0.000175948265702663	3899	*	L HT
L HT:L HM	3.84845289591876	2.18486763830842	25366.5675998759	1.76141237502988	0.490958494810703	3899	n.s	n.s
D HM:L HM	-8.57602924747299	1.8127924769689	25366.5675998759	-4.73083894402113	3.29413362361031e-05	3899	*	L HM
D WT:L WT	-8.40882334339425	1.81278941546758	25366.5675998759	-4.63861012848276	5.15180513123159e-05	3929	*	L WT
D WT:D HT	-0.611282689606775	2.20181815177798	25366.5675998759	-0.277626328547233	0.999778712247934	3929	n.s	n.s
D WT:L HT	-9.02010603300106	2.86040551743556	25366.5675998759	-3.15343610478275	0.0200689911161858	3929	*	L HT
D WT:D HM	3.10483145800744	2.20265526844026	25366.5675998759	1.40958574067109	0.721273029495401	3929	n.s	n.s
D WT:L HM	-5.30399188538689	2.86046303450708	25366.5675998759	-1.85424241509238	0.430760465255091	3929	n.s	n.s
L WT:D HT	7.7975406537876	2.84367676652674	25366.5675998759	2.74206293259958	0.0672363376347762	3929	n.s	n.s
L WT:L HT	-0.611282689606775	2.20181815177798	25366.5675998759	-0.277626328547233	0.999778712247934	3929	n.s	n.s
L WT:D HM	11.5136548014018	2.84491522211997	25366.5675998759	4.04709943968806	0.000736743972989506	3929	*	L WT
L WT:L HM	3.10483145800744	2.20265526844026	25366.5675998759	1.40958574067109	0.721273029495401	3929	n.s	n.s
D HT:L HT	-8.40882334339425	1.81278941546758	25366.5675998759	-4.63861012848276	5.15180513123159e-05	3929	*	L HT
D HT:D HM	3.71611414761411	2.18486743194127	25366.5675998759	1.70084193360524	0.531160659255084	3929	n.s	n.s
D HT:L HM	-4.69270919578008	2.83839622842089	25366.5675998759	-1.65329602287092	0.562941703099234	3929	n.s	n.s
L HT:D HM	12.1249374910084	2.83957904810905	25366.5675998759	4.26997709364095	0.000282173432157307	3929	*	L HT
L HT:L HM	3.71611414761411	2.18486743194127	25366.5675998759	1.70084193360524	0.531160659255084	3929	n.s	n.s
D HM:L HM	-8.40882334339425	1.81278941546758	25366.5675998759	-4.63861012848276	5.15180513123159e-05	3929	*	L HM
D WT:L WT	-8.24429857398126	1.81278574520051	25366.5675998759	-4.54786154172312	7.93221297075153e-05	3959	*	L WT
D WT:D HT	-0.783019877794229	2.2018171719122	25366.5675998759	-0.355624385068358	0.999257359067992	3959	n.s	n.s
D WT:L HT	-9.02731845177554	2.86040243688546	25366.5675998759	-3.15596097086427	0.0199079867570007	3959	*	L HT
D WT:D HM	2.81526746207889	2.20265427117305	25366.5675998759	1.27812498716813	0.797138449923289	3959	n.s	n.s
D WT:L HM	-5.42903111190244	2.86045994033937	25366.5675998759	-1.89795740025582	0.4033020161517	3959	n.s	n.s
L WT:D HT	7.46127869618709	2.84367366836024	25366.5675998759	2.62381678291852	0.0915247573732964	3959	n.s	n.s
L WT:L HT	-0.783019877794229	2.2018171719122	25366.5675998759	-0.355624385068358	0.999257359067992	3959	n.s	n.s
L WT:D HM	11.0595660360601	2.84491211153585	25366.5675998759	3.88748952602601	0.00141822043819306	3959	*	L WT
L WT:L HM	2.81526746207889	2.20265427117305	25366.5675998759	1.27812498716813	0.797138449923289	3959	n.s	n.s
D HT:L HT	-8.24429857398126	1.81278574520051	25366.5675998759	-4.54786154172312	7.93221297075153e-05	3959	*	L HT
D HT:D HM	3.59828733987299	2.18486719226245	25366.5675998759	1.64691352985484	0.567211226650534	3959	n.s	n.s
D HT:L HM	-4.64601123410826	2.83839369985641	25366.5675998759	-1.6368452460782	0.573944679864581	3959	n.s	n.s
L HT:D HM	11.8425859138543	2.83957652058726	25366.5675998759	4.17054649804087	0.000435774830422009	3959	*	L HT
L HT:L HM	3.59828733987299	2.18486719226245	25366.5675998759	1.64691352985484	0.567211226650534	3959	n.s	n.s
D HM:L HM	-8.24429857398126	1.81278574520051	25366.5675998759	-4.54786154172312	7.93221297075153e-05	3959	*	L HM
D WT:L WT	-8.11686304282684	1.81279972453145	25366.5675998759	-4.47752883729325	0.000110191513525759	3989	*	L WT
D WT:D HT	-0.919790957658285	2.20182093227386	25366.5675998759	-0.417741036147023	0.998382339252253	3989	n.s	n.s
D WT:L HT	-9.03665400048514	2.86041420543594	25366.5675998759	-3.15921169154867	0.0197023774807209	3989	*	L HT
D WT:D HM	2.5797645923214	2.20265809840733	25366.5675998759	1.17120518803474	0.850677334410736	3989	n.s	n.s
D WT:L HM	-5.53709845050539	2.86047176090652	25366.5675998759	-1.93572910810719	0.380154637199657	3989	n.s	n.s
L WT:D HT	7.1970720851685	2.84368547688449	25366.5675998759	2.53089596007416	0.115152873314337	3989	n.s	n.s
L WT:L HT	-0.919790957658285	2.20182093227386	25366.5675998759	-0.417741036147023	0.998382339252253	3989	n.s	n.s
L WT:D HM	10.6966276351482	2.84492396814349	25366.5675998759	3.75989929956845	0.00234710374944314	3989	*	L WT
L WT:L HM	2.5797645923214	2.20265809840733	25366.5675998759	1.17120518803474	0.850677334410736	3989	n.s	n.s
D HT:L HT	-8.11686304282684	1.81279972453145	25366.5675998759	-4.47752883729325	0.000110191513525759	3989	*	L HT
[truncated: 19,580 more rows]
