# Supplementary material for: Key HPI axis receptors facilitate light adaptive behavior in larval zebrafish
Source: Sci Rep. 2024 Apr 2;14:7759. doi: 10.1038/s41598-024-57707-6 (PMC10987622; doi:10.1038/s41598-024-57707-6)
Supplement: Supplementary file 1 — Supplementary Information. [file 41598_2024_57707_MOESM1_ESM.zip › Supp_Tables_SciRpts/SuppTableS37_nr3c2.e2_4x[7.5_7.5min]_diff.csv]

Supplementary Table S37. Locomotor response of nr3c2 ex2 lineage larvae of 4x[7.5 dark + 7.5-min light] assay:
Estimated difference between predicted mean values.
The difference was computed by the "pairs" function of the "emmeans" package	which subtracts a mean predicted value
of a condition from the other in each comparison group (i.e.	V_V_WT:V_V_HM	which means "WT larvae vs.
homozygous fish").
Columns: contrast (pairwise comparison group)	estimate (estimated difference between the predicted mean values)
SE (standard effor of the mean)	df (degrees of freedom)	t.ratio (t statistic generated after the Tukey adjustment for
multiple comparisons)	p.value (p values)	Time (time point when data were recorded)	SigDiff (significant or not:
mark "*" if significant. Otherwise	"n.s" (not significant)	SigHigh (denote the significant condition in the comparison
group).
contrast	estimate	SE	df	t.ratio	p.value	Time	SigDiff	SigHigh
V_V_WT:V_V_HT	0.973121047903945	4.78215011397512	65585.6374117396	0.203490276279731	0.977430986748206	-481	n.s	n.s
V_V_WT:V_V_HM	-1.3357376260312	4.78188570888133	65585.6374117396	-0.279332821265543	0.957900511590177	-481	n.s	n.s
V_V_HT:V_V_HM	-2.30885867393516	4.78075213375498	65585.6374117396	-0.482948835107604	0.879388484321705	-481	n.s	n.s
V_V_WT:V_V_HT	0.973408561031441	4.76671355770574	65585.6374117396	0.204209577363392	0.977272994129004	-480	n.s	n.s
V_V_WT:V_V_HM	-1.31161719992764	4.76648748283391	65585.6374117396	-0.275174791636675	0.95911855086503	-480	n.s	n.s
V_V_HT:V_V_HM	-2.28502576095912	4.76551909017483	65585.6374117396	-0.479491471489476	0.881001672271842	-480	n.s	n.s
V_V_WT:V_V_HT	0.973696073860523	4.75220748196636	65585.6374117396	0.204893426382476	0.977122295496987	-479	n.s	n.s
V_V_WT:V_V_HM	-1.28749677290668	4.75201665306357	65585.6374117396	-0.270936923606243	0.960342750595264	-479	n.s	n.s
V_V_HT:V_V_HM	-2.26119284676716	4.75120008261962	65585.6374117396	-0.475920358529803	0.882658863053917	-479	n.s	n.s
V_V_WT:V_V_HT	0.973982925441071	4.73864174348105	65585.6374117396	0.205540527890926	0.976979252589425	-478	n.s	n.s
V_V_WT:V_V_HM	-1.26337704702094	4.73848302181211	65585.6374117396	-0.266620570593032	0.961571672154817	-478	n.s	n.s
V_V_HT:V_V_HM	-2.23735997246207	4.73780467924524	65585.6374117396	-0.47223558671872	0.884359066613414	-478	n.s	n.s
V_V_WT:V_V_HT	0.974265192405753	4.72603086305593	65585.6374117396	0.206148715621332	0.97684441978263	-477	n.s	n.s
V_V_WT:V_V_HM	-1.23926223301677	4.72590103649151	65585.6374117396	-0.262227715613951	0.962803699222935	-477	n.s	n.s
V_V_HT:V_V_HM	-2.21352742542248	4.72534701110361	65585.6374117396	-0.468437010069556	0.886101361399908	-477	n.s	n.s
V_V_WT:V_V_HT	0.974535843062945	4.71439008759623	65585.6374117396	0.206715147655471	0.976718502694328	-476	n.s	n.s
V_V_WT:V_V_HM	-1.21516003375814	4.71428587088913	65585.6374117396	-0.257761210719484	0.964036987103068	-476	n.s	n.s
V_V_HT:V_V_HM	-2.18969587682108	4.7138419370302	65585.6374117396	-0.464524671398002	0.887884696892668	-476	n.s	n.s
V_V_WT:V_V_HT	0.97478723361067	4.70372870601876	65585.6374117396	0.207237129208443	0.97660217552612	-475	n.s	n.s
V_V_WT:V_V_HM	-1.19107885105315	4.70364677129999	65585.6374117396	-0.253224552983165	0.965269544201472	-475	n.s	n.s
V_V_HT:V_V_HM	-2.16586608466373	4.70329852127038	65585.6374117396	-0.460499386732255	0.889707631580664	-475	n.s	n.s
V_V_WT:V_V_HT	0.975011258496494	4.69404918078619	65585.6374117396	0.207712194939805	0.976496061045591	-474	n.s	n.s
V_V_WT:V_V_HM	-1.16702777195196	4.69398619237008	65585.6374117396	-0.248621901327475	0.966499244696346	-474	n.s	n.s
V_V_HT:V_V_HM	-2.14203903044852	4.6937191880694	65585.6374117396	-0.456362842475366	0.891568300556018	-474	n.s	n.s
V_V_WT:V_V_HT	0.975197963117154	4.68534789775281	65585.6374117396	0.208137791344135	0.976400799986588	-473	n.s	n.s
V_V_WT:V_V_HM	-1.14301861794128	4.68530054481268	65585.6374117396	-0.243958441301438	0.967723751868465	-473	n.s	n.s
V_V_HT:V_V_HM	-2.11821658105846	4.68510046017258	65585.6374117396	-0.452117643808311	0.89346440792895	-473	n.s	n.s
V_V_WT:V_V_HT	0.975336569945334	4.67761292439623	65585.6374117396	0.208511603185128	0.976316976747186	-472	n.s	n.s
V_V_WT:V_V_HM	-1.11906456420486	4.67757796318948	65585.6374117396	-0.239240173656413	0.968940599668363	-472	n.s	n.s
V_V_HT:V_V_HM	-2.0944011341502	4.67743076806116	65585.6374117396	-0.447767425752483	0.895393193947785	-472	n.s	n.s
V_V_WT:V_V_HT	0.9754148488651	4.67082384802327	65585.6374117396	0.208831435438933	0.976245144214615	-471	n.s	n.s
V_V_WT:V_V_HM	-1.09518146386695	4.67079814524626	65585.6374117396	-0.234474158336639	0.970147154961464	-471	n.s	n.s
V_V_HT:V_V_HM	-2.07059631273212	4.67069029418948	65585.6374117396	-0.443316979356996	0.89735139926214	-471	n.s	n.s
V_V_WT:V_V_HT	0.975419940789429	4.66495081815162	65585.6374117396	0.209095439333253	0.976185771491074	-470	n.s	n.s
V_V_WT:V_V_HM	-1.07138648968611	4.66493139737029	65585.6374117396	-0.22966821983493	0.971340719852255	-470	n.s	n.s
V_V_HT:V_V_HM	-2.04680643047554	4.66485003164345	65585.6374117396	-0.438772182726406	0.899335318329239	-470	n.s	n.s
V_V_WT:V_V_HT	0.975337927166898	4.6599548189613	65585.6374117396	0.209302013658643	0.97613926452793	-469	n.s	n.s
V_V_WT:V_V_HM	-1.04769940704192	4.65993890537912	65585.6374117396	-0.224831146569867	0.972518506802328	-469	n.s	n.s
V_V_HT:V_V_HM	-2.02303733420881	4.65987204760603	65585.6374117396	-0.434140103749871	0.901340779029004	-469	n.s	n.s
V_V_WT:V_V_HT	0.975154451271528	4.65578777348201	65585.6374117396	0.209449936018501	0.97610593529035	-468	n.s	n.s
V_V_WT:V_V_HM	-1.02414125097832	4.65577283645543	65585.6374117396	-0.219972341210278	0.973677749303123	-468	n.s	n.s
V_V_HT:V_V_HM	-1.99929570224984	4.65570957533227	65585.6374117396	-0.429428784141277	0.903363262291749	-468	n.s	n.s
V_V_WT:V_V_HT	0.974854358457065	4.6523934919046	65585.6374117396	0.209538243090006	0.976086027638844	-467	n.s	n.s
V_V_WT:V_V_HM	-1.0007361285637	4.65237728195467	65585.6374117396	-0.215102101122643	0.974815656342791	-467	n.s	n.s
V_V_HT:V_V_HM	-1.9755904870208	4.65230793278024	65585.6374117396	-0.424647404162728	0.90539785700908	-467	n.s	n.s
V_V_WT:V_V_HT	0.974421754272619	4.64970878836852	65585.6374117396	0.209566189760138	0.976079725771974	-466	n.s	n.s
V_V_WT:V_V_HM	-0.977511736899814	4.64968936697955	65585.6374117396	-0.210231621888928	0.975929437278145	-466	n.s	n.s
V_V_HT:V_V_HM	-1.95193349117248	4.64960560061514	65585.6374117396	-0.419806249999837	0.907439302592533	-466	n.s	n.s
V_V_WT:V_V_HT	0.973840283682378	4.64766492485864	65585.6374117396	0.209533238610569	0.976087156045355	-465	n.s	n.s
V_V_WT:V_V_HM	-0.954499233828244	4.64764068525617	65585.6374117396	-0.205372854415408	0.977016358369181	-465	n.s	n.s
V_V_HT:V_V_HM	-1.92833951751066	4.64753561750309	65585.6374117396	-0.41491656572751	0.909482079661608	-465	n.s	n.s
V_V_WT:V_V_HT	0.973093401475055	4.64618937561312	65585.6374117396	0.209439031173077	0.976108393088573	-464	n.s	n.s
V_V_WT:V_V_HM	-0.93173306995773	4.64615905309128	65585.6374117396	-0.200538349916757	0.978073796442173	-464	n.s	n.s
V_V_HT:V_V_HM	-1.9048264714328	4.64602728840245	65585.6374117396	-0.409990375258381	0.911520510082797	-464	n.s	n.s
V_V_WT:V_V_HT	0.972164582337079	4.64520751365515	65585.6374117396	0.209283348371259	0.976143468519552	-463	n.s	n.s
V_V_WT:V_V_HM	-0.909250331163634	4.64517018632137	65585.6374117396	-0.195741015870872	0.97909930513956	-463	n.s	n.s
V_V_HT:V_V_HM	-1.88141491350072	4.64500781960863	65585.6374117396	-0.405040203712561	0.913548893737359	-463	n.s	n.s
V_V_WT:V_V_HT	0.971037410525575	4.64464362701572	65585.6374117396	0.209066074494393	0.976192378976185	-462	n.s	n.s
V_V_WT:V_V_HM	-0.887089071234783	4.64459871112608	65585.6374117396	-0.190993695345471	0.9800907084977	-462	n.s	n.s
V_V_HT:V_V_HM	-1.85812648176031	4.64440330604538	65585.6374117396	-0.400078623521278	0.915561708747832	-462	n.s	n.s
V_V_WT:V_V_HT	0.969695858913859	4.64442311015749	65585.6374117396	0.208787148783475	0.976255096998583	-461	n.s	n.s
V_V_WT:V_V_HM	-0.865289143657336	4.64437034385015	65585.6374117396	-0.186309247453341	0.981046079192971	-461	n.s	n.s
V_V_HT:V_V_HM	-1.83498500257126	4.64414086046934	65585.6374117396	-0.395118291564011	0.917553603390272	-461	n.s	n.s
V_V_WT:V_V_HT	0.968124001652164	4.64447281153239	65585.6374117396	0.208446478413713	0.97633159056634	-460	n.s	n.s
V_V_WT:V_V_HM	-0.843890844986348	4.64441223744326	65585.6374117396	-0.181700245766924	0.981963792385613	-460	n.s	n.s
V_V_HT:V_V_HM	-1.81201484663855	4.64414895515781	65585.6374117396	-0.390171560846712	0.919519555847003	-460	n.s	n.s
V_V_WT:V_V_HT	0.966306125043758	4.644722247221	65585.6374117396	0.20804389877606	0.976421831877329	-459	n.s	n.s
V_V_WT:V_V_HM	-0.822934787552555	4.64465418931245	65585.6374117396	-0.177178914513413	0.982842523410243	-459	n.s	n.s
V_V_HT:V_V_HM	-1.7892409125964	4.64435860463753	65585.6374117396	-0.385250378988777	0.921454910701479	-459	n.s	n.s
V_V_WT:V_V_HT	0.964227618688511	4.64510700080048	65585.6374117396	0.207579205069409	0.976525790043616	-458	n.s	n.s
V_V_WT:V_V_HM	-0.802463095512692	4.64503202384221	65585.6374117396	-0.172757279474883	0.9836812018995	-458	n.s	n.s
V_V_HT:V_V_HM	-1.76669071420129	4.64470667244133	65585.6374117396	-0.380366477109024	0.923355299048362	-458	n.s	n.s
V_V_WT:V_V_HT	0.96187508780659	4.64557015220204	65585.6374117396	0.207052106908912	0.976643440980603	-457	n.s	n.s
V_V_WT:V_V_HM	-0.78251923592677	4.64548901503603	65585.6374117396	-0.168447117923214	0.984479005407404	-457	n.s	n.s
V_V_HT:V_V_HM	-1.74439432373339	4.64513726686444	65585.6374117396	-0.375531275722857	0.925216670266216	-457	n.s	n.s
V_V_WT:V_V_HT	0.959235384572317	4.64606070329245	65585.6374117396	0.206462086018926	0.976774798636784	-456	n.s	n.s
V_V_WT:V_V_HM	-0.763146940147124	4.64597432192564	65585.6374117396	-0.16425982738338	0.985235364741953	-456	n.s	n.s
V_V_HT:V_V_HM	-1.72238232471938	4.64560021950577	65585.6374117396	-0.370755606022125	0.927035390035884	-456	n.s	n.s
V_V_WT:V_V_HT	0.956295362334252	4.6465333499202	65585.6374117396	0.205808350079027	0.976919924251264	-455	n.s	n.s
V_V_WT:V_V_HM	-0.744389934327657	4.64644276297759	65585.6374117396	-0.160206414304484	0.985949943788289	-455	n.s	n.s
V_V_HT:V_V_HM	-1.70068529666189	4.64605087019329	65585.6374117396	-0.366049650375682	0.928808248114181	-455	n.s	n.s
V_V_WT:V_V_HT	0.953042242984303	4.64694956014648	65585.6374117396	0.205089861778973	0.977078918562394	-454	n.s	n.s
V_V_WT:V_V_HM	-0.72629196505163	4.64685588993781	65585.6374117396	-0.15629750141904	0.986622615012874	-454	n.s	n.s
V_V_HT:V_V_HM	-1.67933420803591	4.64645112182662	65585.6374117396	-0.361422979388994	0.93053242786305	-454	n.s	n.s
V_V_WT:V_V_HT	0.949465128716618	4.64728083599111	65585.6374117396	0.204305520200853	0.97725188034379	-453	n.s	n.s
V_V_WT:V_V_HM	-0.708896760220838	4.64718523457003	65585.6374117396	-0.152543254559214	0.987253447857339	-453	n.s	n.s
V_V_HT:V_V_HM	-1.65836188893751	4.64677262190032	65585.6374117396	-0.356884664664163	0.932205448125226	-453	n.s	n.s
V_V_WT:V_V_HT	0.945555487439051	4.64750949330756	65585.6374117396	0.20345423474673	0.977438889186601	-452	n.s	n.s
V_V_WT:V_V_HM	-0.692247710084686	4.64741308685478	65585.6374117396	-0.148953341815624	0.987842689711602	-452	n.s	n.s
V_V_HT:V_V_HM	-1.63780319752372	4.64699753374799	65585.6374117396	-0.352443311112061	0.933825136317543	-452	n.s	n.s
V_V_WT:V_V_HT	0.941306849883112	4.64762745773201	65585.6374117396	0.202534918825542	0.977640006134077	-451	n.s	n.s
V_V_WT:V_V_HM	-0.676387632757169	4.6475312992934	65585.6374117396	-0.145536972039329	0.988390733278832	-451	n.s	n.s
V_V_HT:V_V_HM	-1.61769448264029	4.64711737769125	65585.6374117396	-0.348107084707204	0.93538960335368	-451	n.s	n.s
V_V_WT:V_V_HT	0.936713165240469	4.64763258091443	65585.6374117396	0.201546303183925	0.9778553134583	-450	n.s	n.s
V_V_WT:V_V_HM	-0.661359216102497	4.6475376229899	65585.6374117396	-0.142303144106023	0.988898052210326	-450	n.s	n.s
V_V_HT:V_V_HM	-1.59807238134304	4.64712945390139	65585.6374117396	-0.343883766784551	0.936897209329168	-450	n.s	n.s
V_V_WT:V_V_HT	0.931768382128254	4.6475272240196	65585.6374117396	0.200486912118048	0.978084917989156	-449	n.s	n.s
V_V_WT:V_V_HM	-0.647205150348938	4.64743429935008	65585.6374117396	-0.139260742306663	0.989365165231636	-449	n.s	n.s
V_V_HT:V_V_HM	-1.57897353247716	4.64703547002604	65585.6374117396	-0.339780822130956	0.938346525221931	-449	n.s	n.s
V_V_WT:V_V_HT	0.926466448764756	4.64731765327616	65585.6374117396	0.19935509424703	0.978328942321799	-448	n.s	n.s
V_V_WT:V_V_HM	-0.633968124955118	4.647227459738	65585.6374117396	-0.136418570093158	0.98979261084678	-448	n.s	n.s
V_V_HT:V_V_HM	-1.56043457371982	4.64684095893292	65585.6374117396	-0.33580546171267	0.939736297639373	-448	n.s	n.s
V_V_WT:V_V_HT	0.920801800096996	4.64701407646852	65585.6374117396	0.198149130806325	0.978587499420063	-447	n.s	n.s
V_V_WT:V_V_HM	-0.62169032794597	4.64692716326348	65585.6374117396	-0.133785253373622	0.990180941104937	-447	n.s	n.s
V_V_HT:V_V_HM	-1.54249212804299	4.64655532238679	65585.6374117396	-0.331964653602933	0.941065432434	-447	n.s	n.s
V_V_WT:V_V_HT	0.914770813555926	4.64663164548338	65585.6374117396	0.196867512501255	0.978860632029404	-446	n.s	n.s
V_V_WT:V_V_HM	-0.610411942758262	4.64654839689868	65585.6374117396	-0.131368898076189	0.990530748499368	-446	n.s	n.s
V_V_HT:V_V_HM	-1.52518275631415	4.64619282101295	65585.6374117396	-0.32826505809581	0.94233300409707	-446	n.s	n.s
V_V_WT:V_V_HT	0.908370844971763	4.64618827123171	65585.6374117396	0.195508832605045	0.979148335294489	-445	n.s	n.s
V_V_WT:V_V_HM	-0.600172009236843	4.64610890179705	65585.6374117396	-0.129177344294428	0.99084260361626	-445	n.s	n.s
V_V_HT:V_V_HM	-1.50854285420863	4.64577045033845	65585.6374117396	-0.324713170901228	0.943538193386852	-445	n.s	n.s
V_V_WT:V_V_HT	0.901601715186921	4.64570506963369	65585.6374117396	0.194072094907654	0.979450491705278	-444	n.s	n.s
V_V_WT:V_V_HM	-0.591006251704215	4.64562961977757	65585.6374117396	-0.127217686314931	0.991117099160373	-444	n.s	n.s
V_V_HT:V_V_HM	-1.4926079668912	4.64530838986918	65585.6374117396	-0.321315151034189	0.944680333096022	-444	n.s	n.s
V_V_WT:V_V_HT	0.894465701028572	4.64520499155907	65585.6374117396	0.192556776859995	0.979766859957204	-443	n.s	n.s
V_V_WT:V_V_HM	-0.582946883325093	4.64513333121385	65585.6374117396	-0.125496264963563	0.991354824186908	-443	n.s	n.s
V_V_HT:V_V_HM	-1.4774125843536	4.64482867572432	65585.6374117396	-0.318076873766116	0.945758875874008	-443	n.s	n.s
V_V_WT:V_V_HT	0.886966050809271	4.64471027598108	65585.6374117396	0.190962621586106	0.980097120874482	-442	n.s	n.s
V_V_WT:V_V_HM	-0.576024549385025	4.64464211986057	65585.6374117396	-0.124019146043983	0.991556274651028	-442	n.s	n.s
V_V_HT:V_V_HM	-1.46299060019432	4.64435271615521	65585.6374117396	-0.315004197485983	0.9467732928263	-442	n.s	n.s
V_V_WT:V_V_HT	0.879108402397307	4.64424257457731	65585.6374117396	0.189289940884993	0.980440817196861	-441	n.s	n.s
V_V_WT:V_V_HM	-0.57026558528446	4.64417749885316	65585.6374117396	-0.122791513766492	0.991721915961476	-441	n.s	n.s
V_V_HT:V_V_HM	-1.44937398768184	4.64390142380262	65585.6374117396	-0.31210266011526	0.947723162574572	-441	n.s	n.s
V_V_WT:V_V_HT	0.870901202338459	4.64382213397845	65585.6374117396	0.187539741448353	0.98079733285002	-440	n.s	n.s
V_V_WT:V_V_HM	-0.565690875741566	4.64375959755153	65585.6374117396	-0.121817433451945	0.991852193289596	-440	n.s	n.s
V_V_HT:V_V_HM	-1.43659207808004	4.64349442254766	65585.6374117396	-0.309377366989891	0.948608193370379	-440	n.s	n.s
V_V_WT:V_V_HT	0.862355185093548	4.64346640060732	65585.6374117396	0.18571366963714	0.981165910808279	-439	n.s	n.s
V_V_WT:V_V_HM	-0.562316538320673	4.64340577228421	65585.6374117396	-0.121100021384531	0.991947490217826	-439	n.s	n.s
V_V_HT:V_V_HM	-1.42467172341419	4.64314868368499	65585.6374117396	-0.30683310410028	0.949428171623797	-439	n.s	n.s
V_V_WT:V_V_HT	0.853481543989005	4.64318807551851	65585.6374117396	0.183813692253613	0.98154572365776	-438	n.s	n.s
V_V_WT:V_V_HM	-0.560157718882934	4.6431286679858	65585.6374117396	-0.120642299392907	0.99200800205496	-438	n.s	n.s
V_V_HT:V_V_HM	-1.41363926287194	4.64287661666233	65585.6374117396	-0.304474871849637	0.950182778584744	-438	n.s	n.s
V_V_WT:V_V_HT	0.844291863581539	4.64299478987001	65585.6374117396	0.181842087228613	0.981935879956866	-437	n.s	n.s
V_V_WT:V_V_HM	-0.559228471503431	4.64293589439453	65585.6374117396	-0.120447166237766	0.9920337305389	-437	n.s	n.s
V_V_HT:V_V_HM	-1.40352033508493	4.64268574820319	65585.6374117396	-0.302307847484212	0.95087159512835	-437	n.s	n.s
V_V_WT:V_V_HT	0.834799686354117	4.64289012769309	65585.6374117396	0.179801731980443	0.982335372854197	-436	n.s	n.s
V_V_WT:V_V_HM	-0.559537317253358	4.64283104425669	65585.6374117396	-0.120516407321244	0.992024605729377	-436	n.s	n.s
V_V_HT:V_V_HM	-1.39433700360743	4.642579720455	65585.6374117396	-0.300336685111523	0.951494313963277	-436	n.s	n.s
V_V_WT:V_V_HT	0.825020770757796	4.64287393713403	65585.6374117396	0.177696138626385	0.982743081560823	-435	n.s	n.s
V_V_WT:V_V_HM	-0.561086005270411	4.64281400155009	65585.6374117396	-0.120850416381764	0.991980516486318	-435	n.s	n.s
V_V_HT:V_V_HM	-1.38610677602823	4.64255858564406	65585.6374117396	-0.298565273966474	0.9520508005073	-435	n.s	n.s
V_V_WT:V_V_HT	0.814972616105777	4.64294223351576	65585.6374117396	0.175529346504201	0.983157801025266	-434	n.s	n.s
V_V_WT:V_V_HM	-0.563870532425611	4.64288084261708	65585.6374117396	-0.121448417812026	0.991901280373208	-434	n.s	n.s
V_V_HT:V_V_HM	-1.3788431485314	4.64261869829479	65585.6374117396	-0.296996854175822	0.952541041385725	-434	n.s	n.s
V_V_WT:V_V_HT	0.804673344729217	4.64308660570182	65585.6374117396	0.173305693617917	0.983578293397023	-433	n.s	n.s
V_V_WT:V_V_HM	-0.567884555547892	4.64302324273768	65585.6374117396	-0.122309220923272	0.991786547230831	-433	n.s	n.s
V_V_HT:V_V_HM	-1.37255790027706	4.64275212234132	65585.6374117396	-0.295634542639525	0.952964968529066	-433	n.s	n.s
V_V_WT:V_V_HT	0.794142191681111	4.64329537281154	65585.6374117396	0.171029867350492	0.984003284751557	-432	n.s	n.s
V_V_WT:V_V_HM	-0.573117010302923	4.64322962568145	65585.6374117396	-0.12343068435234	0.991635876438072	-432	n.s	n.s
V_V_HT:V_V_HM	-1.36725920198398	4.64294774901854	65585.6374117396	-0.294480850505587	0.953322600606995	-432	n.s	n.s
V_V_WT:V_V_HT	0.783398674881781	4.64355308440437	65585.6374117396	0.168706733969052	0.984431503149631	-431	n.s	n.s
V_V_WT:V_V_HM	-0.579555647481428	4.64348466428734	65585.6374117396	-0.124810501031422	0.991448640618867	-431	n.s	n.s
V_V_HT:V_V_HM	-1.36295432236314	4.64319079894786	65585.6374117396	-0.293538297558649	0.953613843777581	-431	n.s	n.s
V_V_WT:V_V_HT	0.772462478701264	4.64384117499756	65585.6374117396	0.166341278607934	0.984861694269918	-430	n.s	n.s
V_V_WT:V_V_HM	-0.587187062032982	4.64376993025376	65585.6374117396	-0.12644620014603	0.991224033309185	-430	n.s	n.s
V_V_HT:V_V_HM	-1.35964954073417	4.64346345104733	65585.6374117396	-0.29280935557434	0.953838503418307	-430	n.s	n.s
V_V_WT:V_V_HT	0.761353966254866	4.64414005395353	65585.6374117396	0.163938631783236	0.985292620620456	-429	n.s	n.s
V_V_WT:V_V_HM	-0.595993205549703	4.6440659721342	65585.6374117396	-0.128334353802432	0.990961188854289	-429	n.s	n.s
V_V_HT:V_V_HM	-1.35734717180459	4.64374686832156	65585.6374117396	-0.292295684991803	0.953996512927537	-429	n.s	n.s
V_V_WT:V_V_HT	0.750093755936149	4.64442916383975	65585.6374117396	0.1615039716347	0.985723082803317	-428	n.s	n.s
V_V_WT:V_V_HM	-0.605953774328086	4.64435237203649	65585.6374117396	-0.130471102489233	0.990659125984463	-428	n.s	n.s
V_V_HT:V_V_HM	-1.35604753026426	4.64402124716248	65585.6374117396	-0.291998562903392	0.954087795615255	-428	n.s	n.s
V_V_WT:V_V_HT	0.738702869795262	4.6446894108052	65585.6374117396	0.159042468604419	0.986151931736521	-427	n.s	n.s
V_V_WT:V_V_HM	-0.617042990854188	4.64461016233962	65585.6374117396	-0.13285140610022	0.990316872014708	-427	n.s	n.s
V_V_HT:V_V_HM	-1.35574586064946	4.64426817420394	65585.6374117396	-0.291918082633513	0.954112506525955	-427	n.s	n.s
V_V_WT:V_V_HT	0.727202608289602	4.64490468745225	65585.6374117396	0.156559209977778	0.986578083184989	-426	n.s	n.s
V_V_WT:V_V_HM	-0.629228724670256	4.64482333979115	65585.6374117396	-0.135468817356259	0.989933524014014	-426	n.s	n.s
V_V_HT:V_V_HM	-1.3564313329599	4.64447210199555	65585.6374117396	-0.292052854053552	0.954071122409685	-426	n.s	n.s
V_V_WT:V_V_HT	0.715614295279998	4.6450627192672	65585.6374117396	0.154059124392812	0.987000530820178	-425	n.s	n.s
V_V_WT:V_V_HM	-0.64247279169615	4.64497970706055	65585.6374117396	-0.138315521749119	0.989508278175769	-425	n.s	n.s
V_V_HT:V_V_HM	-1.35808708697613	4.64462116929942	65585.6374117396	-0.29239996922741	0.953964454507971	-425	n.s	n.s
V_V_WT:V_V_HT	0.70395910598274	4.64515507367667	65585.6374117396	0.151546954798551	0.987418349782403	-424	n.s	n.s
V_V_WT:V_V_HM	-0.656732188534136	4.64507088172481	65585.6374117396	-0.141382597866898	0.989040429176719	-424	n.s	n.s
V_V_HT:V_V_HM	-1.36069129451687	4.64470720990142	65585.6374117396	-0.292955235502508	0.953793583723485	-424	n.s	n.s
V_V_WT:V_V_HT	0.692258048958983	4.64517577326887	65585.6374117396	0.149027309782905	0.987830686791268	-423	n.s	n.s
V_V_WT:V_V_HM	-0.671962153882717	4.64509091699419	65585.6374117396	-0.144660710821466	0.988529299941893	-423	n.s	n.s
V_V_HT:V_V_HM	-1.36422020284171	4.64472440644928	65585.6374117396	-0.293713917869371	0.953559642149868	-423	n.s	n.s
V_V_WT:V_V_HT	0.680531636933367	4.64512256352767	65585.6374117396	0.146504559917693	0.98823677554694	-422	n.s	n.s
V_V_WT:V_V_HM	-0.688114679544	4.64503756329148	65585.6374117396	-0.148139744871385	0.987974330005969	-422	n.s	n.s
V_V_HT:V_V_HM	-1.36864631647738	4.64467052523772	65585.6374117396	-0.294670269729699	0.95326396937879	-422	n.s	n.s
V_V_WT:V_V_HT	0.668800046698586	4.64499580563051	65585.6374117396	0.143982917247824	0.988635921474754	-421	n.s	n.s
V_V_WT:V_V_HM	-0.705140304951399	4.64491116742939	65585.6374117396	-0.151809212175233	0.98737504451237	-421	n.s	n.s
V_V_HT:V_V_HM	-1.37394035165006	4.64454584354278	65585.6374117396	-0.295818019227913	0.952907976387528	-421	n.s	n.s
V_V_WT:V_V_HT	0.657082372541431	4.64480006386893	65585.6374117396	0.141466233961879	0.989027530849149	-420	n.s	n.s
V_V_WT:V_V_HM	-0.722986455867186	4.64471625279134	65585.6374117396	-0.155657830644163	0.986731155055953	-420	n.s	n.s
V_V_HT:V_V_HM	-1.38006882840864	4.64435469849995	65585.6374117396	-0.297149748027294	0.952493353786784	-420	n.s	n.s
V_V_WT:V_V_HT	0.645396210678264	4.644544344505	65585.6374117396	0.138957917678585	0.989411118816027	-419	n.s	n.s
V_V_WT:V_V_HM	-0.741597277887379	4.64446175829329	65585.6374117396	-0.159673459806868	0.986042608875818	-419	n.s	n.s
V_V_HT:V_V_HM	-1.38699348856569	4.64410572685978	65585.6374117396	-0.29865674257669	0.952022138355566	-419	n.s	n.s
V_V_WT:V_V_HT	0.633757427696629	4.64424152740061	65585.6374117396	0.136460910561502	0.989786306414917	-418	n.s	n.s
V_V_WT:V_V_HM	-0.76091423122854	4.64416047443356	65585.6374117396	-0.163843225361705	0.985309606692562	-418	n.s	n.s
V_V_HT:V_V_HM	-1.39467165892525	4.64381132076564	65585.6374117396	-0.300329096638514	0.951496704191978	-418	n.s	n.s
V_V_WT:V_V_HT	0.622179935293822	4.64390759656277	65585.6374117396	0.133977673404685	0.990152816464157	-417	n.s	n.s
V_V_WT:V_V_HM	-0.780876710454251	4.64382827935363	65585.6374117396	-0.168153657603149	0.98453261488405	-417	n.s	n.s
V_V_HT:V_V_HM	-1.40305664574809	4.6434868883106	65585.6374117396	-0.302155832350925	0.950919749225003	-417	n.s	n.s
V_V_WT:V_V_HT	0.610675865307932	4.64356025815207	65585.6374117396	0.131510270430076	0.990510454706413	-416	n.s	n.s
V_V_WT:V_V_HM	-0.801422822483957	4.64348276522504	65585.6374117396	-0.172590889856596	0.983712362131637	-416	n.s	n.s
V_V_HT:V_V_HM	-1.41209868779184	4.64314951677803	65585.6374117396	-0.304125181127426	0.950294231070294	-416	n.s	n.s
V_V_WT:V_V_HT	0.59925656519399	4.64321663664054	65585.6374117396	0.12906065171828	0.990859064449297	-415	n.s	n.s
V_V_WT:V_V_HM	-0.82249041870584	4.64314094669623	65585.6374117396	-0.177140954398783	0.98284981062792	-415	n.s	n.s
V_V_HT:V_V_HM	-1.42174698389981	4.64281573491009	65585.6374117396	-0.306225158411836	0.949623206283417	-415	n.s	n.s
V_V_WT:V_V_HT	0.58793166804346	4.64289345455038	65585.6374117396	0.126630445819781	0.99119855345248	-414	n.s	n.s
V_V_WT:V_V_HM	-0.844017303708355	4.64281944118064	65585.6374117396	-0.181789818536154	0.981946168150519	-414	n.s	n.s
V_V_HT:V_V_HM	-1.43194897175182	4.64250169588065	65585.6374117396	-0.308443392281883	0.948909903161578	-414	n.s	n.s
V_V_WT:V_V_HT	0.576709898968808	4.64260545521453	65585.6374117396	0.124221173763765	0.991528860352968	-413	n.s	n.s
V_V_WT:V_V_HM	-0.865941482358281	4.64253289988875	65585.6374117396	-0.186523499355068	0.981002880999805	-413	n.s	n.s
V_V_HT:V_V_HM	-1.44265138132708	4.64222164446138	65585.6374117396	-0.310767449686144	0.948157634010393	-413	n.s	n.s
V_V_WT:V_V_HT	0.565597551429583	4.64236611664408	65585.6374117396	0.121833896168114	0.991849999978316	-412	n.s	n.s
V_V_WT:V_V_HM	-0.888202146042829	4.64229471968685	65585.6374117396	-0.191328254597059	0.980021605489333	-412	n.s	n.s
V_V_HT:V_V_HM	-1.45379969747248	4.64198862041181	65585.6374117396	-0.313184675007563	0.94736986144869	-412	n.s	n.s
V_V_WT:V_V_HT	0.554598411186625	4.64218715101226	65585.6374117396	0.119469205601866	0.992162058156805	-411	n.s	n.s
V_V_WT:V_V_HM	-0.910740023550645	4.64211654562543	65585.6374117396	-0.19619068470155	0.979004190113734	-411	n.s	n.s
V_V_HT:V_V_HM	-1.46533843473729	4.64181397435038	65585.6374117396	-0.315682283442297	0.946550181503736	-411	n.s	n.s
V_V_WT:V_V_HT	0.543715760414209	4.64207643052032	65585.6374117396	0.11712770536035	0.992465124202761	-410	n.s	n.s
V_V_WT:V_V_HM	-0.933496169578873	4.64200620614233	65585.6374117396	-0.201097570344405	0.977952709561686	-410	n.s	n.s
V_V_HT:V_V_HM	-1.47721192999303	4.6417053434124	65585.6374117396	-0.318247674228077	0.945702231029576	-410	n.s	n.s
V_V_WT:V_V_HT	0.532952325012786	4.64203773501293	65585.6374117396	0.114809994109473	0.992759292830327	-409	n.s	n.s
V_V_WT:V_V_HM	-0.956412300679972	4.64196746193183	65585.6374117396	-0.206035976883376	0.976869442175197	-409	n.s	n.s
V_V_HT:V_V_HM	-1.48936462569276	4.64166640555183	65585.6374117396	-0.320868519097226	0.944829664123677	-409	n.s	n.s
V_V_WT:V_V_HT	0.522308609999534	4.64207198121165	65585.6374117396	0.112516266898387	0.993044713093224	-408	n.s	n.s
V_V_WT:V_V_HM	-0.979432764585809	4.64200122979613	65585.6374117396	-0.210993646080706	0.975756776949958	-408	n.s	n.s
V_V_HT:V_V_HM	-1.50174137458534	4.64169807997001	65585.6374117396	-0.323532756485325	0.943936157218679	-408	n.s	n.s
V_V_WT:V_V_HT	0.511784561607627	4.64217601373227	65585.6374117396	0.110246694673724	0.993321537453389	-407	n.s	n.s
V_V_WT:V_V_HM	-1.00250257447223	4.64210437838936	65585.6374117396	-0.215958645639085	0.974617278909436	-407	n.s	n.s
V_V_HT:V_V_HM	-1.51428713607984	4.64179734317346	65585.6374117396	-0.326228618814403	0.94302540137127	-407	n.s	n.s
V_V_WT:V_V_HT	0.501379553433836	4.64234277335542	65585.6374117396	0.108001407459933	0.993589923413768	-406	n.s	n.s
V_V_WT:V_V_HM	-1.02556769335872	4.64226989517001	65585.6374117396	-0.22091944598606	0.973453662169122	-406	n.s	n.s
V_V_HT:V_V_HM	-1.52694724679255	4.6419573900489	65585.6374117396	-0.328944692613057	0.942101081388675	-406	n.s	n.s
V_V_WT:V_V_HT	0.491090658420894	4.64256310516138	65585.6374117396	0.105780071761421	0.993850081953676	-405	n.s	n.s
V_V_WT:V_V_HM	-1.04857790075333	4.64248868560457	65585.6374117396	-0.225865472543802	0.97226864410411	-405	n.s	n.s
V_V_HT:V_V_HM	-1.53966855917427	4.64216939398946	65585.6374117396	-0.331670050896417	0.941166827787299	-405	n.s	n.s
V_V_WT:V_V_HT	0.480914372677049	4.64282476915026	65585.6374117396	0.103582279450333	0.994102227813408	-404	n.s	n.s
V_V_WT:V_V_HM	-1.0714839339869	4.64274858724045	65585.6374117396	-0.23078655108132	0.971065055288806	-404	n.s	n.s
V_V_HT:V_V_HM	-1.55239830666396	4.64242153571945	65585.6374117396	-0.334394086086235	0.940226269286966	-404	n.s	n.s
V_V_WT:V_V_HT	0.470847194301498	4.64311234990564	65585.6374117396	0.101407667706138	0.994346565342972	-403	n.s	n.s
V_V_WT:V_V_HM	-1.09423652579328	4.64303427893903	65585.6374117396	-0.235672721770928	0.969845872283179	-403	n.s	n.s
V_V_HT:V_V_HM	-1.56508372009485	4.64269891048512	65585.6374117396	-0.337106443960914	0.939283051435067	-403	n.s	n.s
V_V_WT:V_V_HT	0.46088562154231	4.64340777035148	65585.6374117396	0.099255900910771	0.994583291081352	-402	n.s	n.s
V_V_WT:V_V_HM	-1.11678641106377	4.64332779140508	65585.6374117396	-0.240514230576392	0.968614209529696	-402	n.s	n.s
V_V_HT:V_V_HM	-1.57767203260599	4.64298402431319	65585.6374117396	-0.339796997866984	0.93834084108665	-402	n.s	n.s
V_V_WT:V_V_HT	0.451026151315979	4.64369095185888	65585.6374117396	0.0971266511901341	0.994812596213026	-401	n.s	n.s
V_V_WT:V_V_HM	-1.13908432519573	4.6436091632711	65585.6374117396	-0.245301506897992	0.967373314302394	-401	n.s	n.s
V_V_HT:V_V_HM	-1.59011047651175	4.64325743237204	65585.6374117396	-0.342455808162985	0.937403335611693	-401	n.s	n.s
V_V_WT:V_V_HT	0.441264765701789	4.64394128274591	65585.6374117396	0.0950194541307538	0.995034681760849	-400	n.s	n.s
V_V_WT:V_V_HM	-1.16108236460219	4.64385790149823	65585.6374117396	-0.250025386054039	0.966126496393563	-400	n.s	n.s
V_V_HT:V_V_HM	-1.60234713030403	4.64349916382565	65585.6374117396	-0.345073203153954	0.936474228622045	-400	n.s	n.s
V_V_WT:V_V_HT	0.431594898194632	4.64414128548085	65585.6374117396	0.0929331972616644	0.995249809266327	-399	n.s	n.s
V_V_WT:V_V_HM	-1.18273947628671	4.64405662939171	65585.6374117396	-0.254678090874536	0.964876845399478	-399	n.s	n.s
V_V_HT:V_V_HM	-1.6143343744813	4.64369228580951	65585.6374117396	-0.347640255883123	0.935557031966942	-399	n.s	n.s
V_V_WT:V_V_HT	0.422007036093213	4.64427840100326	65585.6374117396	0.0908660075162701	0.995458304826584	-398	n.s	n.s
V_V_WT:V_V_HM	-1.20402299506898	4.64419286097149	65585.6374117396	-0.259253444271718	0.963627133046937	-398	n.s	n.s
V_V_HT:V_V_HM	-1.6260300311622	4.6438246340682	65585.6374117396	-0.350148887887209	0.934655025305121	-398	n.s	n.s
V_V_WT:V_V_HT	0.412488881646283	4.64434580276144	65585.6374117396	0.0888152818855617	0.99566054784622	-397	n.s	n.s
V_V_WT:V_V_HM	-1.22490880479771	4.64425981016581	65585.6374117396	-0.263746830467259	0.962379781665535	-397	n.s	n.s
V_V_HT:V_V_HM	-1.63739768644399	4.64388960088485	65585.6374117396	-0.352591863108029	0.933771244179235	-397	n.s	n.s
V_V_WT:V_V_HT	0.403025937422711	4.64434208719424	65585.6374117396	0.086777832006382	0.995856949503917	-396	n.s	n.s
V_V_WT:V_V_HM	-1.24537998531407	4.64425608250899	65585.6374117396	-0.268154891373103	0.96113691096473	-396	n.s	n.s
V_V_HT:V_V_HM	-1.64840592273681	4.64388583201925	65585.6374117396	-0.354962628790565	0.932908524307834	-396	n.s	n.s
V_V_WT:V_V_HT	0.393602909381933	4.6442691798725	65585.6374117396	0.0847502360732541	0.996047913922633	-395	n.s	n.s
V_V_WT:V_V_HM	-1.26542250330881	4.64418359182032	65585.6374117396	-0.272474694053346	0.959900547182871	-395	n.s	n.s
V_V_HT:V_V_HM	-1.65902541269078	4.64381518949578	65585.6374117396	-0.357254831424701	0.932069667537404	-395	n.s	n.s
V_V_WT:V_V_HT	0.384202727283316	4.64413426912758	65585.6374117396	0.0827286002123902	0.996233857642179	-394	n.s	n.s
V_V_WT:V_V_HM	-1.28502952947711	4.6440494843328	65585.6374117396	-0.276704529917758	0.95867237746696	-394	n.s	n.s
V_V_HT:V_V_HM	-1.66923225676037	4.64368463426121	65585.6374117396	-0.359462880929668	0.931257227173329	-394	n.s	n.s
V_V_WT:V_V_HT	0.374806671173843	4.64394931063142	65585.6374117396	0.0807086051339526	0.996415200542065	-393	n.s	n.s
V_V_WT:V_V_HM	-1.30420138927788	4.64386564631757	65585.6374117396	-0.280843910786279	0.957453723797454	-393	n.s	n.s
V_V_HT:V_V_HM	-1.67900806045161	4.64350574722916	65585.6374117396	-0.361581992539472	0.930473480624149	-393	n.s	n.s
V_V_WT:V_V_HT	0.365395696102048	4.64372758104878	65585.6374117396	0.0786858595222599	0.996592330712673	-392	n.s	n.s
V_V_WT:V_V_HM	-1.32293983969214	4.6436452756492	65585.6374117396	-0.28489252756439	0.956245830448974	-392	n.s	n.s
V_V_HT:V_V_HM	-1.68833553579415	4.64329137931435	65585.6374117396	-0.363607492589332	0.92972067656684	-392	n.s	n.s
V_V_WT:V_V_HT	0.355950573910803	4.64348305185507	65585.6374117396	0.0766559433803901	0.996765599928537	-391	n.s	n.s
V_V_WT:V_V_HM	-1.34124795576912	4.64340225939319	65585.6374117396	-0.288850261261749	0.95504985703383	-391	n.s	n.s
V_V_HT:V_V_HM	-1.69719852967995	4.6430550456243	65585.6374117396	-0.365534871545282	0.929001010368287	-391	n.s	n.s
V_V_WT:V_V_HT	0.346451328996771	4.64323164850662	65585.6374117396	0.074614267653047	0.996935334554209	-390	n.s	n.s
V_V_WT:V_V_HM	-1.35913411417681	4.64315242762538	65585.6374117396	-0.292717961635368	0.95386663534361	-390	n.s	n.s
V_V_HT:V_V_HM	-1.7055854431735	4.64281215609508	65585.6374117396	-0.367360424206354	0.928316378337974	-390	n.s	n.s
V_V_WT:V_V_HT	0.336877719788475	4.64298915896908	65585.6374117396	0.0725562150274921	0.997101821909346	-389	n.s	n.s
V_V_WT:V_V_HM	-1.3766092171458	4.64291147316853	65585.6374117396	-0.296496977187967	0.952696798503515	-389	n.s	n.s
V_V_HT:V_V_HM	-1.71348693693427	4.64257798437675	65585.6374117396	-0.369080916400439	0.927668493659471	-389	n.s	n.s
V_V_WT:V_V_HT	0.327209162552364	4.64277159367591	65585.6374117396	0.0704771182364577	0.997265310874334	-388	n.s	n.s
V_V_WT:V_V_HM	-1.39368901171248	4.64269531091525	65585.6374117396	-0.300189635196572	0.951540622290636	-388	n.s	n.s
V_V_HT:V_V_HM	-1.72089817426486	4.64236802460331	65585.6374117396	-0.370694043458976	0.927058706311338	-388	n.s	n.s
V_V_WT:V_V_HT	0.317424989737411	4.64259264894925	65585.6374117396	0.0683723543587769	0.997426003231785	-387	n.s	n.s
V_V_WT:V_V_HM	-1.41039045187581	4.64251755432366	65585.6374117396	-0.303798625502727	0.950398206227311	-387	n.s	n.s
V_V_HT:V_V_HM	-1.7278154416132	4.64219552511993	65585.6374117396	-0.372197903397997	0.926488194452083	-387	n.s	n.s
V_V_WT:V_V_HT	0.307504533407425	4.64246261578804	65585.6374117396	0.0662373741818979	0.997584050802735	-386	n.s	n.s
V_V_WT:V_V_HM	-1.42673049229728	4.64238843005713	65585.6374117396	-0.307326824067525	0.949269526793777	-386	n.s	n.s
V_V_HT:V_V_HM	-1.73423502570478	4.64207042876122	65585.6374117396	-0.373590847514904	0.925958017045484	-386	n.s	n.s
V_V_WT:V_V_HT	0.297427126476649	4.64238805269736	65585.6374117396	0.064067700308645	0.997739554991976	-385	n.s	n.s
V_V_WT:V_V_HM	-1.44272608779767	4.64231445286164	65585.6374117396	-0.310777329378955	0.948154425308068	-385	n.s	n.s
V_V_HT:V_V_HM	-1.7401532142743	4.64199905676257	65585.6374117396	-0.374871513973965	0.925469098077982	-385	n.s	n.s
V_V_WT:V_V_HT	0.287172101034123	4.64237161725618	65585.6374117396	0.0618589214113482	0.997892566382497	-384	n.s	n.s
V_V_WT:V_V_HM	-1.45839419258856	4.64229825829023	65585.6374117396	-0.314153488519216	0.947052598633717	-384	n.s	n.s
V_V_HT:V_V_HM	-1.74556629362267	4.64198394661642	65585.6374117396	-0.376038847548154	0.925022216229319	-384	n.s	n.s
V_V_WT:V_V_HT	0.276718789851522	4.64241205681406	65585.6374117396	0.059606684297952	0.998043084213693	-383	n.s	n.s
V_V_WT:V_V_HM	-1.47375175966643	4.64233859366912	65585.6374117396	-0.317458912125932	0.945963593228513	-383	n.s	n.s
V_V_HT:V_V_HM	-1.75047054951797	4.64202384424508	65585.6374117396	-0.377092106428558	0.924617999807686	-383	n.s	n.s
V_V_WT:V_V_HT	0.266046812205659	4.6425048009699	65585.6374117396	0.0573067392736086	0.998191052210628	-382	n.s	n.s
V_V_WT:V_V_HM	-1.48881636353333	4.64243090800153	65585.6374117396	-0.320697581296743	0.944886768362906	-382	n.s	n.s
V_V_HT:V_V_HM	-1.754863175739	4.64211428277684	65585.6374117396	-0.378031015360801	0.924256865745332	-382	n.s	n.s
V_V_WT:V_V_HT	0.255136940185906	4.64264350207759	65585.6374117396	0.0549551004878432	0.998336347996069	-381	n.s	n.s
V_V_WT:V_V_HM	-1.5036080414219	4.64256888563466	65585.6374117396	-0.323874147796592	0.943821192466542	-381	n.s	n.s
V_V_HT:V_V_HM	-1.75874498160778	4.64224908649358	65585.6374117396	-0.378856228702757	0.923938838840763	-381	n.s	n.s
V_V_WT:V_V_HT	0.243970618565946	4.64281936490133	65585.6374117396	0.0525479454165952	0.99847879002497	-380	n.s	n.s
V_V_WT:V_V_HM	-1.51814787210856	4.64274377864425	65585.6374117396	-0.326993679705469	0.942765722941357	-380	n.s	n.s
V_V_HT:V_V_HM	-1.76211849067454	4.64241971503177	65585.6374117396	-0.379568974551987	0.923663686370682	-380	n.s	n.s
V_V_WT:V_V_HT	0.23253127746392	4.64302283634209	65585.6374117396	0.0500818724482336	0.998618123203155	-379	n.s	n.s
V_V_WT:V_V_HM	-1.53245891775546	4.64294608859773	65585.6374117396	-0.330061751420917	0.941718972688682	-379	n.s	n.s
V_V_HT:V_V_HM	-1.76499019521938	4.64261691045432	65585.6374117396	-0.380171405322061	0.923430781823548	-379	n.s	n.s
V_V_WT:V_V_HT	0.220804945558086	4.6432444136049	65585.6374117396	0.0475540216903333	0.998754015959148	-378	n.s	n.s
V_V_WT:V_V_HM	-1.5465661476904	4.64316637042867	65585.6374117396	-0.333084370514946	0.940679331575153	-378	n.s	n.s
V_V_HT:V_V_HM	-1.76737109324857	4.64283148231432	65585.6374117396	-0.380666647062449	0.923239085196326	-378	n.s	n.s
V_V_WT:V_V_HT	0.208780522632161	4.64347500723348	65585.6374117396	0.0449621290750845	0.998886062986803	-377	n.s	n.s
V_V_WT:V_V_HM	-1.56049582800897	4.6433955929719	65585.6374117396	-0.336067818639206	0.939645019075659	-377	n.s	n.s
V_V_HT:V_V_HM	-1.76927635064116	4.64305465709503	65585.6374117396	-0.381058695472719	0.923087183831091	-377	n.s	n.s
V_V_WT:V_V_HT	0.196449464065843	4.64370581179124	65585.6374117396	0.0423044594183854	0.999013795063467	-376	n.s	n.s
V_V_WT:V_V_HM	-1.57427491391073	4.64362500932786	65585.6374117396	-0.339018527712382	0.938614127024369	-376	n.s	n.s
V_V_HT:V_V_HM	-1.77072437797656	4.64327794701127	65585.6374117396	-0.381352225342513	0.922973368176045	-376	n.s	n.s
V_V_WT:V_V_HT	0.183803745434943	4.64392673562303	65585.6374117396	0.039579380963314	0.999136703894216	-375	n.s	n.s
V_V_WT:V_V_HM	-1.58793047896772	4.64384459313118	65585.6374117396	-0.341943070471494	0.937584623686378	-375	n.s	n.s
V_V_HT:V_V_HM	-1.77173422440275	4.64349161438	65585.6374117396	-0.381552153322735	0.922895804406173	-375	n.s	n.s
V_V_WT:V_V_HT	0.170835342533472	4.64412630230536	65585.6374117396	0.0367852490249175	0.999254247144269	-374	n.s	n.s
V_V_WT:V_V_HM	-1.6014895940606	4.64404293979572	65585.6374117396	-0.344848145209235	0.936554359719466	-374	n.s	n.s
V_V_HT:V_V_HM	-1.77232493659407	4.64368457185457	65585.6374117396	-0.381663506461261	0.922852589226436	-374	n.s	n.s
V_V_WT:V_V_HT	0.157536882181148	4.64429265712583	65585.6374117396	0.0339205329662927	0.99936584226889	-373	n.s	n.s
V_V_WT:V_V_HM	-1.61497907817163	4.64420826748539	65585.6374117396	-0.347740451150366	0.935521113229139	-373	n.s	n.s
V_V_HT:V_V_HM	-1.77251596035275	4.64384535919412	65585.6374117396	-0.381691426662912	0.922841751982717	-373	n.s	n.s
V_V_WT:V_V_HT	0.143904271449202	4.64441618712966	65585.6374117396	0.0309843617908277	0.999470848471984	-372	n.s	n.s
V_V_WT:V_V_HM	-1.62842441118215	4.64433102361675	65585.6374117396	-0.350626258744585	0.934482746536286	-372	n.s	n.s
V_V_HT:V_V_HM	-1.77232868263138	4.643964690502	65585.6374117396	-0.381641291600733	0.922861211463715	-372	n.s	n.s
V_V_WT:V_V_HT	0.12993746007583	4.6444905718547	65585.6374117396	0.0279766872309403	0.999568571420387	-371	n.s	n.s
V_V_WT:V_V_HM	-1.64184906763735	4.64440492955051	65585.6374117396	-0.353511180127925	0.933437296344749	-371	n.s	n.s
V_V_HT:V_V_HM	-1.77178652771319	4.64403647231223	65585.6374117396	-0.381518650483602	0.922908804496378	-371	n.s	n.s
V_V_WT:V_V_HT	0.115640544793948	4.6445131456857	65585.6374117396	0.0248983135942605	0.999658275721055	-370	n.s	n.s
V_V_WT:V_V_HM	-1.6552740723655	4.64442734040811	65585.6374117396	-0.356400036224929	0.932383031608138	-370	n.s	n.s
V_V_HT:V_V_HM	-1.77091461715946	4.64405815218387	65585.6374117396	-0.381329121885928	0.922982329162519	-370	n.s	n.s
V_V_WT:V_V_HT	0.101021857623117	4.64448503974675	65585.6374117396	0.0217509275535583	0.999739199003878	-369	n.s	n.s
V_V_WT:V_V_HM	-1.66871757229943	4.64439938577437	65585.6374117396	-0.359296742956829	0.931318506037443	-369	n.s	n.s
V_V_HT:V_V_HM	-1.76973942992252	4.64403085404635	65585.6374117396	-0.381078310102214	0.923079580587095	-369	n.s	n.s
V_V_WT:V_V_HT	0.0860940080723864	4.64441109000924	65585.6374117396	0.0185371205097642	0.999810567780417	-368	n.s	n.s
V_V_WT:V_V_HM	-1.68219446613392	4.64432587802213	65585.6374117396	-0.362204227333486	0.930242601011848	-368	n.s	n.s
V_V_HT:V_V_HM	-1.76828847420637	4.64395928747225	65585.6374117396	-0.380771743407955	0.92319837789478	-368	n.s	n.s
V_V_WT:V_V_HT	0.0708739121486488	4.64429951232245	65585.6374117396	0.0152604094461615	0.999871614778927	-367	n.s	n.s
V_V_WT:V_V_HM	-1.6957160618048	4.64421498901973	65585.6374117396	-0.365124367802517	0.9291545605653	-367	n.s	n.s
V_V_HT:V_V_HM	-1.76658997395347	4.6438514316598	65585.6374117396	-0.38041483452929	0.923336582180085	-367	n.s	n.s
V_V_WT:V_V_HT	0.0553827733762802	4.64416135917798	65585.6374117396	0.0119252474436166	0.999921597773307	-366	n.s	n.s
V_V_WT:V_V_HM	-1.70928979233899	4.64407770991212	65585.6374117396	-0.368057965242648	0.9280540156957	-366	n.s	n.s
V_V_HT:V_V_HM	-1.76467256571526	4.64371800848698	65585.6374117396	-0.380012860920947	0.92349210642697	-366	n.s	n.s
V_V_WT:V_V_HT	0.0396460470829254	4.64400978584934	65585.6374117396	0.00853702918622824	0.999959819485367	-365	n.s	n.s
V_V_WT:V_V_HM	-1.72291896725011	4.6439271214812	65585.6374117396	-0.37100473848534	0.926940999821895	-365	n.s	n.s
V_V_HT:V_V_HM	-1.76256501433306	4.6435717714058	65585.6374117396	-0.379570964141567	0.923662917690037	-365	n.s	n.s
V_V_WT:V_V_HT	0.0236926836544527	4.64385870540334	65585.6374117396	0.00510193896013355	0.999985649133273	-364	n.s	n.s
V_V_WT:V_V_HM	-1.73660332348483	4.64377705657856	65585.6374117396	-0.373963543539346	0.92581587897679	-364	n.s	n.s
V_V_HT:V_V_HM	-1.76029600713925	4.64342620044336	65585.6374117396	-0.379094214304767	0.923847013852977	-364	n.s	n.s
V_V_WT:V_V_HT	0.00755233373132569	4.64372009810036	65585.6374117396	0.00162635420993939	0.999998541720697	-363	n.s	n.s
V_V_WT:V_V_HM	-1.75034187301807	4.64363942354025	65585.6374117396	-0.376933201175132	0.924679044978234	-363	n.s	n.s
V_V_HT:V_V_HM	-1.75789420674937	4.64329288699236	65585.6374117396	-0.378587836161252	0.924042337959174	-363	n.s	n.s
V_V_WT:V_V_HT	-0.00874535671378851	4.64360301650041	65585.6374117396	-0.00188331273855949	0.999998044511732	-362	n.s	n.s
V_V_WT:V_V_HM	-1.76413363446224	4.64352321678637	65585.6374117396	-0.379912741274747	0.923530821407687	-362	n.s	n.s
V_V_HT:V_V_HM	-1.75538827774844	4.64318056851047	65585.6374117396	-0.37805729323845	0.924246747571232	-362	n.s	n.s
V_V_WT:V_V_HT	-0.0251707376816057	4.64351326236187	65585.6374117396	-0.0054206236225549	0.999983800346823	-361	n.s	n.s
V_V_WT:V_V_HM	-1.77797762031203	4.64343419581183	65585.6374117396	-0.382901435733855	0.922371448129556	-361	n.s	n.s
V_V_HT:V_V_HM	-1.75280688263042	4.64309481676161	65585.6374117396	-0.377508311116709	0.924458007599252	-361	n.s	n.s
V_V_WT:V_V_HT	-0.0416935994684735	4.64345364845775	65585.6374117396	-0.00897900627958704	0.999955551451924	-360	n.s	n.s
V_V_WT:V_V_HM	-1.79187207341575	4.64337514624859	65585.6374117396	-0.385898622656713	0.921201147064016	-360	n.s	n.s
V_V_HT:V_V_HM	-1.75017847394732	4.64303829569883	65585.6374117396	-0.376946809930176	0.924673817876325	-360	n.s	n.s
V_V_WT:V_V_HT	-0.0582809636148909	4.64342555864416	65585.6374117396	-0.0125512863033619	0.999913150319981	-359	n.s	n.s
V_V_WT:V_V_HM	-1.80581138397108	4.64334743314342	65585.6374117396	-0.388902921862255	0.920020430638173	-359	n.s	n.s
V_V_HT:V_V_HM	-1.74753042035618	4.64301228529878	65585.6374117396	-0.376378590659648	0.924891934759223	-359	n.s	n.s
V_V_WT:V_V_HT	-0.074897204295489	4.64342881035035	65585.6374117396	-0.0161297195142824	0.999856572311347	-358	n.s	n.s
V_V_WT:V_V_HM	-1.81978612243847	4.64335086469673	65585.6374117396	-0.391912258079452	0.918830101662988	-358	n.s	n.s
V_V_HT:V_V_HM	-1.74488891814298	4.64301655091451	65585.6374117396	-0.375809325469515	0.925110175046191	-358	n.s	n.s
V_V_WT:V_V_HT	-0.091505749331219	4.64346041992441	65585.6374117396	-0.0197063700464811	0.999785919468391	-357	n.s	n.s
V_V_WT:V_V_HM	-1.83378538031239	4.64338246374988	65585.6374117396	-0.394924474696722	0.917631016942098	-357	n.s	n.s
V_V_HT:V_V_HM	-1.74227963098114	4.64304814159528	65585.6374117396	-0.375244791319895	0.925326326486896	-357	n.s	n.s
V_V_WT:V_V_HT	-0.108067948867323	4.64351591543939	65585.6374117396	-0.0232728714265851	0.999701430558055	-356	n.s	n.s
V_V_WT:V_V_HM	-1.8477946899163	4.6434377748448	65585.6374117396	-0.397936782942689	0.916424309477868	-356	n.s	n.s
V_V_HT:V_V_HM	-1.73972674104903	4.64310267223095	65585.6374117396	-0.374690560140707	0.925538266371577	-356	n.s	n.s
V_V_WT:V_V_HT	-0.124542917726068	4.64358992188802	65585.6374117396	-0.0268203953882797	0.999603489829858	-355	n.s	n.s
V_V_WT:V_V_HM	-1.8617954665356	4.64351144687994	65585.6374117396	-0.400945596416387	0.915211463067298	-355	n.s	n.s
V_V_HT:V_V_HM	-1.73725254880949	4.64317489524452	65585.6374117396	-0.37415186548083	0.925744011598842	-355	n.s	n.s
V_V_WT:V_V_HT	-0.140887879435951	4.64367641032127	65585.6374117396	-0.0303397280488379	0.999492631990954	-354	n.s	n.s
V_V_WT:V_V_HM	-1.87576523463633	4.64359748108239	65585.6374117396	-0.403946561319761	0.913994309550347	-354	n.s	n.s
V_V_HT:V_V_HM	-1.73487735520041	4.6432589434625	65585.6374117396	-0.373633557017758	0.925941734655254	-354	n.s	n.s
V_V_WT:V_V_HT	-0.157058523004999	4.64376900161136	65585.6374117396	-0.0338213470460095	0.999369544309915	-353	n.s	n.s
V_V_WT:V_V_HM	-1.88967787288207	4.64368953315161	65585.6374117396	-0.406934584965583	0.912775026009788	-353	n.s	n.s
V_V_HT:V_V_HM	-1.73261934987714	4.64334862522515	65585.6374117396	-0.373140052518268	0.926129780291029	-353	n.s	n.s
V_V_WT:V_V_HT	-0.173009387522896	4.64386131055875	65585.6374117396	-0.0372555026847	0.999235065621712	-352	n.s	n.s
V_V_WT:V_V_HM	-1.90350391189371	4.64378125540798	65585.6374117396	-0.409903870833053	0.911556128467133	-352	n.s	n.s
V_V_HT:V_V_HM	-1.73049452437083	4.64343775789433	65585.6374117396	-0.372675292444441	0.926306680981701	-352	n.s	n.s
V_V_WT:V_V_HT	-0.188694253342192	4.64394731207592	65585.6374117396	-0.0406322984870046	0.999090182302304	-351	n.s	n.s
V_V_WT:V_V_HM	-1.91721083627924	4.64386666076401	65585.6374117396	-0.41284795114333	0.910340465617597	-351	n.s	n.s
V_V_HT:V_V_HM	-1.72851658293702	4.64352052209465	65585.6374117396	-0.372242692739796	0.926471172959372	-351	n.s	n.s
V_V_WT:V_V_HT	-0.204066553522345	4.64402170765874	65585.6374117396	-0.0439417742569563	0.998936021095622	-350	n.s	n.s
V_V_WT:V_V_HM	-1.9307634232115	4.64394048687424	65585.6374117396	-0.415759725747706	0.909131208899349	-350	n.s	n.s
V_V_HT:V_V_HM	-1.72669686968918	4.64359181561337	65585.6374117396	-0.371845101432779	0.92662221074988	-350	n.s	n.s
V_V_WT:V_V_HT	-0.219079791346005	4.64408026907388	65585.6374117396	-0.0471739889607234	0.998773838937343	-349	n.s	n.s
V_V_WT:V_V_HM	-1.94412410099358	4.64399853754378	65585.6374117396	-0.41863150586215	0.90793183932355	-349	n.s	n.s
V_V_HT:V_V_HM	-1.72504430964756	4.64364758472442	65585.6374117396	-0.371484760239386	0.926758979858466	-349	n.s	n.s
V_V_WT:V_V_HT	-0.233687972292479	4.64412013540286	65585.6374117396	-0.0503191057679664	0.998605009771675	-348	n.s	n.s
V_V_WT:V_V_HM	-1.95725332130615	4.64403797769023	65585.6374117396	-0.421455063612468	0.906746130506053	-348	n.s	n.s
V_V_HT:V_V_HM	-1.72356534901368	4.64368510989791	65585.6374117396	-0.371163269735913	0.926880908233011	-348	n.s	n.s
V_V_WT:V_V_HT	-0.247845806161514	4.6441395758934	65585.6374117396	-0.0533674326775237	0.998431011219561	-347	n.s	n.s
V_V_WT:V_V_HM	-1.97011014302819	4.6440570966772	65585.6374117396	-0.424221774628438	0.90557809082033	-347	n.s	n.s
V_V_HT:V_V_HM	-1.72226433686671	4.6437027710946	65585.6374117396	-0.370881691133894	0.926987626176287	-347	n.s	n.s
V_V_WT:V_V_HT	-0.261508462531133	4.64413672181453	65585.6374117396	-0.056309380665468	0.998253414688583	-346	n.s	n.s
V_V_WT:V_V_HM	-1.98265323346516	4.64405404570185	65585.6374117396	-0.426922945761179	0.90443182405249	-346	n.s	n.s
V_V_HT:V_V_HM	-1.72114477093402	4.64369880911401	65585.6374117396	-0.370640913996401	0.927078825986942	-346	n.s	n.s
V_V_WT:V_V_HT	-0.274632319577258	4.64411059887841	65585.6374117396	-0.0591356113791913	0.998073863167211	-345	n.s	n.s
V_V_WT:V_V_HM	-1.99484073564342	4.64402786485431	65585.6374117396	-0.4295496912799	0.903311578137939	-345	n.s	n.s
V_V_HT:V_V_HM	-1.72020841606614	4.64367232919728	65585.6374117396	-0.370441386497118	0.927154363528848	-345	n.s	n.s
V_V_WT:V_V_HT	-0.287174502519647	4.64406027371426	65585.6374117396	-0.061836945602338	0.997894061887628	-344	n.s	n.s
V_V_WT:V_V_HM	-2.00663066780621	4.64397763331911	65585.6374117396	-0.432093094809339	0.902221672098283	-344	n.s	n.s
V_V_HT:V_V_HM	-1.71945616528657	4.64362246735809	65585.6374117396	-0.370283367645266	0.9272141621744	-344	n.s	n.s
V_V_WT:V_V_HT	-0.299094442958939	4.64398641678903	65585.6374117396	-0.0644046765248165	0.997715741439026	-343	n.s	n.s
V_V_WT:V_V_HM	-2.01798115258731	4.64390402439812	65585.6374117396	-0.434544112450484	0.901166532063499	-343	n.s	n.s
V_V_HT:V_V_HM	-1.71888670962835	4.64354991087215	65585.6374117396	-0.370166519714549	0.927258366709455	-343	n.s	n.s
V_V_WT:V_V_HT	-0.310354675822282	4.64389188131402	65585.6374117396	-0.0668307281379826	0.997540626737375	-342	n.s	n.s
V_V_WT:V_V_HM	-2.02885076269885	4.64380988132256	65585.6374117396	-0.436893588357031	0.900150679111121	-342	n.s	n.s
V_V_HT:V_V_HM	-1.71849608687657	4.64345746051884	65585.6374117396	-0.370089766405344	0.927287396681941	-342	n.s	n.s
V_V_WT:V_V_HT	-0.320921256259822	4.64378165989716	65585.6374117396	-0.0691077401487755	0.99737040951377	-341	n.s	n.s
V_V_WT:V_V_HM	-2.03919893259072	4.64370017399763	65585.6374117396	-0.439132341921901	0.899178685131175	-341	n.s	n.s
V_V_HT:V_V_HM	-1.71827767633093	4.64334998767565	65585.6374117396	-0.370051295054555	0.927301945564162	-341	n.s	n.s
V_V_WT:V_V_HT	-0.330763436759277	4.64366219572983	65585.6374117396	-0.0712290047849383	0.997206732080002	-340	n.s	n.s
V_V_WT:V_V_HM	-2.04898607904677	4.64358131360066	65585.6374117396	-0.441251254294926	0.898255127468087	-340	n.s	n.s
V_V_HT:V_V_HM	-1.71822264228756	4.64323376382027	65585.6374117396	-0.37004870520968	0.927302924931271	-340	n.s	n.s
V_V_WT:V_V_HT	-0.339851126382499	4.64353909726573	65585.6374117396	-0.0731879541151304	0.99705120933445	-339	n.s	n.s
V_V_WT:V_V_HM	-2.05817282951139	4.64345887855771	65585.6374117396	-0.443241317160253	0.897384558767566	-339	n.s	n.s
V_V_HT:V_V_HM	-1.71832170312885	4.64311423585536	65585.6374117396	-0.370079566395226	0.92729125419017	-339	n.s	n.s
V_V_WT:V_V_HT	-0.348155068606495	4.64341685391176	65585.6374117396	-0.074978206687	0.996905411953229	-338	n.s	n.s
V_V_WT:V_V_HM	-2.06672021152974	4.64333733185092	65585.6374117396	-0.445093703908415	0.896571466166823	-338	n.s	n.s
V_V_HT:V_V_HM	-1.71856514292324	4.64299575052094	65585.6374117396	-0.370141442134729	0.927267852222832	-338	n.s	n.s
V_V_WT:V_V_HT	-0.355650251191271	4.6433005975712	65585.6374117396	-0.0765942767903726	0.99677079324983	-337	n.s	n.s
V_V_WT:V_V_HM	-2.07459131846289	4.64322177437229	65585.6374117396	-0.446799963317142	0.895820175605692	-337	n.s	n.s
V_V_HT:V_V_HM	-1.7189410672716	4.64288327204652	65585.6374117396	-0.370231377045565	0.927233832107263	-337	n.s	n.s
V_V_WT:V_V_HT	-0.362316060163543	4.64319588646597	65585.6374117396	-0.0780316120669441	0.996648667069537	-336	n.s	n.s
V_V_WT:V_V_HM	-2.08175148043911	4.64311773018987	65585.6374117396	-0.448352077506762	0.895134814617837	-336	n.s	n.s
V_V_HT:V_V_HM	-1.71943542027556	4.64278217383033	65585.6374117396	-0.370345916715066	0.927190494485676	-336	n.s	n.s
V_V_WT:V_V_HT	-0.368132777747	4.64310651222607	65585.6374117396	-0.079285878275169	0.996540253261941	-335	n.s	n.s
V_V_WT:V_V_HM	-2.08816649183807	4.64302896451154	65585.6374117396	-0.44974229275732	0.894519375671261	-335	n.s	n.s
V_V_HT:V_V_HM	-1.72003371409112	4.64269610393283	65585.6374117396	-0.370481650227779	0.927139123177176	-335	n.s	n.s
V_V_WT:V_V_HT	-0.373080682251242	4.64303382536191	65585.6374117396	-0.0803527814536569	0.996446683268639	-334	n.s	n.s
V_V_WT:V_V_HM	-2.09380214282729	4.64295681269142	65585.6374117396	-0.450963088242373	0.893977719611616	-334	n.s	n.s
V_V_HT:V_V_HM	-1.72072146057602	4.6426263295376	65585.6374117396	-0.370635355602138	0.92708093076236	-334	n.s	n.s
V_V_WT:V_V_HT	-0.377141119002786	4.64297714398749	65585.6374117396	-0.0812282954033431	0.996368971020502	-333	n.s	n.s
V_V_WT:V_V_HM	-2.09862489474546	4.64290058731607	65585.6374117396	-0.452007286237979	0.893513516427723	-333	n.s	n.s
V_V_HT:V_V_HM	-1.72148377574266	4.64257213699631	65585.6374117396	-0.37080388305101	0.927017103243619	-333	n.s	n.s
V_V_WT:V_V_HT	-0.380299693455086	4.64293521783875	65585.6374117396	-0.0819093258062112	0.996307943452699	-332	n.s	n.s
V_V_WT:V_V_HM	-2.10260388740951	4.6428590357076	65585.6374117396	-0.452868344965607	0.89313010427994	-332	n.s	n.s
V_V_HT:V_V_HM	-1.72230419395441	4.64253226103107	65585.6374117396	-0.370983785812595	0.926948940347487	-332	n.s	n.s
V_V_WT:V_V_HT	-0.382544194217623	4.64290539336615	65585.6374117396	-0.0823932778738518	0.996264268822461	-331	n.s	n.s
V_V_WT:V_V_HM	-2.10570968054915	4.64282950913353	65585.6374117396	-0.453540169072918	0.892830563154425	-331	n.s	n.s
V_V_HT:V_V_HM	-1.72316548633154	4.64250407192806	65585.6374117396	-0.371171561647311	0.926877764568906	-331	n.s	n.s
V_V_WT:V_V_HT	-0.383868033270957	4.64288515092492	65585.6374117396	-0.0826787699442633	0.996238384622072	-330	n.s	n.s
V_V_WT:V_V_HM	-2.10791664269151	4.64280949322413	65585.6374117396	-0.454017474929322	0.892617542226021	-330	n.s	n.s
V_V_HT:V_V_HM	-1.72404860942054	4.64248507659217	65585.6374117396	-0.37136330671548	0.926805052786324	-330	n.s	n.s
V_V_WT:V_V_HT	-0.384271460271599	4.64287275248408	65585.6374117396	-0.0827658824089033	0.9962304688592	-329	n.s	n.s
V_V_WT:V_V_HM	-2.1092038931079	4.64279725297613	65585.6374117396	-0.454295929411059	0.892493188577658	-329	n.s	n.s
V_V_HT:V_V_HM	-1.72493243283633	4.64247355183136	65585.6374117396	-0.371554606305915	0.926732478243719	-329	n.s	n.s
V_V_WT:V_V_HT	-0.383761637436749	4.64286738161352	65585.6374117396	-0.0826561703994615	0.996240436853172	-328	n.s	n.s
V_V_WT:V_V_HM	-2.10955549790148	4.64279197232099	65585.6374117396	-0.454372177447979	0.892459127082119	-328	n.s	n.s
V_V_HT:V_V_HM	-1.72579386046476	4.64246868215466	65585.6374117396	-0.371740549828284	0.926661905338555	-328	n.s	n.s
V_V_WT:V_V_HT	-0.382351523275531	4.64286875678701	65585.6374117396	-0.0823524297809634	0.996267965057283	-327	n.s	n.s
V_V_WT:V_V_HM	-2.10895976969945	4.64279336929724	65585.6374117396	-0.454243728279184	0.892516505307262	-327	n.s	n.s
V_V_HT:V_V_HM	-1.72660824642395	4.64247018314913	65585.6374117396	-0.371915850464922	0.92659534445588	-327	n.s	n.s
V_V_WT:V_V_HT	-0.38005523728215	4.64287524671558	65585.6374117396	-0.0818577319196773	0.996312584519757	-326	n.s	n.s
V_V_WT:V_V_HM	-2.10740587746643	4.64279981988223	65585.6374117396	-0.453908408551608	0.892666233630511	-326	n.s	n.s
V_V_HT:V_V_HM	-1.7273506401843	4.64247646226839	65585.6374117396	-0.372075260741395	0.926534794015624	-326	n.s	n.s
V_V_WT:V_V_HT	-0.376886900112737	4.64288337869676	65585.6374117396	-0.0811751813198737	0.996373709346025	-325	n.s	n.s
V_V_WT:V_V_HM	-2.10488299077922	4.64280786856524	65585.6374117396	-0.45336422491885	0.892909043169895	-325	n.s	n.s
V_V_HT:V_V_HM	-1.72799609066654	4.64248413903953	65585.6374117396	-0.37221367675454	0.926482200230962	-325	n.s	n.s
V_V_WT:V_V_HT	-0.372861755513171	4.64288842022872	65585.6374117396	-0.0803081447937968	0.996450622901857	-324	n.s	n.s
V_V_WT:V_V_HM	-2.10138121569616	4.64281280726741	65585.6374117396	-0.452609506979662	0.893245418902705	-324	n.s	n.s
V_V_HT:V_V_HM	-1.72851946018304	4.64248861230328	65585.6374117396	-0.372326052798968	0.926439488651259	-324	n.s	n.s
V_V_WT:V_V_HT	-0.36800065689323	4.64288660849721	65585.6374117396	-0.0792611769194904	0.996542404921237	-323	n.s	n.s
V_V_WT:V_V_HM	-2.09689536461333	4.64281089462577	65585.6374117396	-0.45164350050108	0.89367533338482	-323	n.s	n.s
V_V_HT:V_V_HM	-1.72889470772007	4.64248623504833	65585.6374117396	-0.372407072457819	0.92640868815346	-323	n.s	n.s
V_V_WT:V_V_HT	-0.362331063010785	4.64287600319486	65585.6374117396	-0.0780402196314218	0.996647928916656	-322	n.s	n.s
V_V_WT:V_V_HM	-2.0914259465229	4.64280020458125	65585.6374117396	-0.450466497451086	0.894198189773654	-322	n.s	n.s
V_V_HT:V_V_HM	-1.72909488351213	4.64247514451428	65585.6374117396	-0.372451080444727	0.926391955666087	-322	n.s	n.s
V_V_WT:V_V_HT	-0.35588581782789	4.64285623854969	65585.6374117396	-0.0766523449235765	0.996765903090707	-321	n.s	n.s
V_V_WT:V_V_HM	-2.08497825817591	4.64278037911417	65585.6374117396	-0.449079665184102	0.894812900891948	-321	n.s	n.s
V_V_HT:V_V_HM	-1.72909244034804	4.64245501792618	65585.6374117396	-0.37245216887862	0.92639154180623	-321	n.s	n.s
V_V_WT:V_V_HT	-0.348699829519965	4.64282707201414	65585.6374117396	-0.0751050651060956	0.996894947809968	-320	n.s	n.s
V_V_WT:V_V_HM	-2.07755951364035	4.64275118318851	65585.6374117396	-0.447484569313823	0.89551810464023	-320	n.s	n.s
V_V_HT:V_V_HM	-1.72885968412041	4.64242565455907	65585.6374117396	-0.372404387870507	0.926409708819122	-320	n.s	n.s
V_V_WT:V_V_HT	-0.340812913916544	4.64279002871261	65585.6374117396	-0.0734069195050475	0.997033564858111	-319	n.s	n.s
V_V_WT:V_V_HM	-2.06918175331469	4.64271414147094	65585.6374117396	-0.445683643287829	0.896311960755849	-319	n.s	n.s
V_V_HT:V_V_HM	-1.72836883939817	4.64238857874778	65585.6374117396	-0.372301630955756	0.926448771766422	-319	n.s	n.s
V_V_WT:V_V_HT	-0.332269652314636	4.64274845916373	65585.6374117396	-0.0715674465754895	0.997180162651503	-318	n.s	n.s
V_V_WT:V_V_HM	-2.05986183151646	4.64267259546764	65585.6374117396	-0.44368018402318	0.897192160594672	-318	n.s	n.s
V_V_HT:V_V_HM	-1.72759217920179	4.64234709438939	65585.6374117396	-0.372137658834194	0.926511086728115	-318	n.s	n.s
V_V_WT:V_V_HT	-0.323115566838354	4.64270524596384	65585.6374117396	-0.0695963990217247	0.99733314070584	-317	n.s	n.s
V_V_WT:V_V_HM	-2.04961756434324	4.64262942053717	65585.6374117396	-0.441477744330946	0.89815620234381	-317	n.s	n.s
V_V_HT:V_V_HM	-1.7265019975049	4.64230404687834	65585.6374117396	-0.371906273279507	0.926598981557103	-317	n.s	n.s
V_V_WT:V_V_HT	-0.313396180516385	4.64266205394595	65585.6374117396	-0.0675035522454233	0.99749092052824	-316	n.s	n.s
V_V_WT:V_V_HM	-2.03846676996167	4.64258627945704	65585.6374117396	-0.43907999706579	0.899201456177907	-316	n.s	n.s
V_V_HT:V_V_HM	-1.72507058944527	4.64226109149912	65585.6374117396	-0.371601371711773	0.926714731740349	-316	n.s	n.s
V_V_WT:V_V_HT	-0.303157015958284	4.64261920249423	65585.6374117396	-0.0652987037565808	0.997651959455799	-315	n.s	n.s
V_V_WT:V_V_HM	-2.0264272640885	4.64254349527736	65585.6374117396	-0.436490743953155	0.900325165613514	-315	n.s	n.s
V_V_HT:V_V_HM	-1.72327024813028	4.64221856858438	65585.6374117396	-0.371216956433781	0.926860553253495	-315	n.s	n.s
V_V_WT:V_V_HT	-0.292443596319572	4.64257563424997	65585.6374117396	-0.0629916708652217	0.997814763636346	-314	n.s	n.s
V_V_WT:V_V_HM	-2.01351686403164	4.64250002006783	65585.6374117396	-0.433713916064178	0.901524452755484	-314	n.s	n.s
V_V_HT:V_V_HM	-1.72107326771207	4.6421754724193	65585.6374117396	-0.370747137400888	0.927038597645783	-314	n.s	n.s
V_V_WT:V_V_HT	-0.281301989138242	4.6425295699926	65585.6374117396	-0.0605923957827781	0.997977892831306	-313	n.s	n.s
V_V_WT:V_V_HM	-1.99975427339693	4.64245408659281	65585.6374117396	-0.430753699680548	0.902796270037621	-313	n.s	n.s
V_V_HT:V_V_HM	-1.71845228425873	4.64213008891215	65585.6374117396	-0.370186154059598	0.927250939701715	-313	n.s	n.s
V_V_WT:V_V_HT	-0.269780908725302	4.6424810284585	65585.6374117396	-0.0581113648222879	0.998139945850555	-312	n.s	n.s
V_V_WT:V_V_HM	-1.98516260459672	4.64240571615925	65585.6374117396	-0.427615061235769	0.904137184067986	-312	n.s	n.s
V_V_HT:V_V_HM	-1.71538169587137	4.64208245120933	65585.6374117396	-0.369528485092825	0.927499531773113	-312	n.s	n.s
V_V_WT:V_V_HT	-0.257931469610376	4.64243195378003	65585.6374117396	-0.0555595584767505	0.998299580839389	-311	n.s	n.s
V_V_WT:V_V_HM	-1.96976931171169	4.64235684529296	65585.6374117396	-0.42430372704091	0.90554339912241	-311	n.s	n.s
V_V_HT:V_V_HM	-1.71183784210127	4.64203446300674	65585.6374117396	-0.368768878331955	0.927786188486296	-311	n.s	n.s
V_V_WT:V_V_HT	-0.245805251284317	4.64238380215223	65585.6374117396	-0.0529480675790658	0.998455553665208	-310	n.s	n.s
V_V_WT:V_V_HM	-1.95360270994698	4.64230892366854	65585.6374117396	-0.420825658539579	0.907010994165625	-310	n.s	n.s
V_V_HT:V_V_HM	-1.7077974586627	4.64198754558872	65585.6374117396	-0.367902206089634	0.928112637287703	-310	n.s	n.s
V_V_WT:V_V_HT	-0.233453833715991	4.64233687285232	65585.6374117396	-0.0502879993654045	0.998606732745445	-309	n.s	n.s
V_V_WT:V_V_HM	-1.93669111797288	4.64226224829397	65585.6374117396	-0.417186926198454	0.908535985774722	-309	n.s	n.s
V_V_HT:V_V_HM	-1.70323728425689	4.64194198582745	65585.6374117396	-0.36692343192938	0.928480526499808	-309	n.s	n.s
V_V_WT:V_V_HT	-0.220928908412894	4.64229090499815	65585.6374117396	-0.0475904920510323	0.998752105276615	-308	n.s	n.s
V_V_WT:V_V_HM	-1.91906360071073	4.64221655751782	65585.6374117396	-0.413393812402592	0.910114294230201	-308	n.s	n.s
V_V_HT:V_V_HM	-1.69813469229786	4.64189751819025	65585.6374117396	-0.365827699910081	0.928891387221067	-308	n.s	n.s
V_V_WT:V_V_HT	-0.208282628450306	4.64224749748086	65585.6374117396	-0.044866765195809	0.99889078061808	-307	n.s	n.s
V_V_WT:V_V_HM	-1.90075292018149	4.6421734397594	65585.6374117396	-0.409453232380737	0.911741580920213	-307	n.s	n.s
V_V_HT:V_V_HM	-1.6924702917312	4.64185568467559	65585.6374117396	-0.364610708884949	0.929346489205339	-307	n.s	n.s
V_V_WT:V_V_HT	-0.195567328417809	4.64221003627823	65585.6374117396	-0.0421280654880924	0.999021998090928	-306	n.s	n.s
V_V_WT:V_V_HM	-1.88179543302824	4.64213626136994	65585.6374117396	-0.40537272649401	0.913413269440679	-306	n.s	n.s
V_V_HT:V_V_HM	-1.68622810461035	4.64181976509471	65585.6374117396	-0.363268758793771	0.929846821490825	-306	n.s	n.s
V_V_WT:V_V_HT	-0.182835363437391	4.64218114038807	65585.6374117396	-0.0393856590055653	0.999145130415981	-305	n.s	n.s
V_V_WT:V_V_HM	-1.8622282086736	4.6421076246559	65585.6374117396	-0.401160067634503	0.915124723397993	-305	n.s	n.s
V_V_HT:V_V_HM	-1.67939284523621	4.64179228787141	65585.6374117396	-0.361798361728575	0.930393235521547	-305	n.s	n.s
V_V_WT:V_V_HT	-0.170139086456494	4.64216192057444	65585.6374117396	-0.0366508298003186	0.999259685358721	-304	n.s	n.s
V_V_WT:V_V_HM	-1.8420883166114	4.64208863026631	65585.6374117396	-0.396823168045742	0.916871296736997	-304	n.s	n.s
V_V_HT:V_V_HM	-1.67194923015494	4.64177430830732	65585.6374117396	-0.360196148951635	0.930986476446422	-304	n.s	n.s
V_V_WT:V_V_HT	-0.157530851754821	4.64215192151191	65585.6374117396	-0.0339348764147112	0.999365306014232	-303	n.s	n.s
V_V_WT:V_V_HM	-1.82141282532022	4.64207881974853	65585.6374117396	-0.392370077296294	0.918648346018576	-303	n.s	n.s
V_V_HT:V_V_HM	-1.66388197356541	4.64176535298812	65585.6374117396	-0.358458872225045	0.931627179044693	-303	n.s	n.s
V_V_WT:V_V_HT	-0.145063011535129	4.6421491567759	65585.6374117396	-0.0312491061006491	0.999461769686111	-302	n.s	n.s
V_V_WT:V_V_HM	-1.80023880197419	4.64207621047982	65585.6374117396	-0.387808971750619	0.920451246020105	-302	n.s	n.s
V_V_HT:V_V_HM	-1.65517579043905	4.64176345448174	65585.6374117396	-0.356583399104694	0.932315865908883	-302	n.s	n.s
V_V_WT:V_V_HT	-0.132787920533879	4.64215023670675	65585.6374117396	-0.0286048304692701	0.999548985187932	-301	n.s	n.s
V_V_WT:V_V_HM	-1.77860331759987	4.64207742299306	65585.6374117396	-0.383148137252112	0.922275407711247	-301	n.s	n.s
V_V_HT:V_V_HM	-1.645815397066	4.64176527634108	65585.6374117396	-0.354566700185093	0.933052948555818	-301	n.s	n.s
V_V_WT:V_V_HT	-0.120757286266723	4.64215114138455	65585.6374117396	-0.0260132172755381	0.999626992760976	-300	n.s	n.s
V_V_WT:V_V_HM	-1.75654384245546	4.64207845046947	65585.6374117396	-0.378395983867487	0.924116283374314	-300	n.s	n.s
V_V_HT:V_V_HM	-1.63578655618876	4.64176686747545	65585.6374117396	-0.35240601324694	0.933838664274078	-300	n.s	n.s
V_V_WT:V_V_HT	-0.109019509434184	4.64214966571928	65585.6374117396	-0.0234847037007997	0.999695971433688	-299	n.s	n.s
V_V_WT:V_V_HM	-1.73409982291079	4.64207709292643	65585.6374117396	-0.373561185692759	0.92596932426761	-299	n.s	n.s
V_V_HT:V_V_HM	-1.62508031347662	4.64176604892282	65585.6374117396	-0.350099573384087	0.934672810903804	-299	n.s	n.s
V_V_WT:V_V_HT	-0.0976185831777485	4.64214604162105	65585.6374117396	-0.0210287617628807	0.999756227444217	-298	n.s	n.s
V_V_WT:V_V_HM	-1.7113128142766	4.64207357680123	65585.6374117396	-0.368652669106514	0.927829998798949	-298	n.s	n.s
V_V_HT:V_V_HM	-1.61369423109883	4.64176302227143	65585.6374117396	-0.347646836634322	0.935554673125715	-298	n.s	n.s
V_V_WT:V_V_HT	-0.0865944799825726	4.64214230619172	65585.6374117396	-0.0186539908238212	0.999808171869372	-297	n.s	n.s
V_V_WT:V_V_HM	-1.68822592379857	4.64206992622198	65585.6374117396	-0.363679554730998	0.929693827587269	-297	n.s	n.s
V_V_HT:V_V_HM	-1.60163144381599	4.64175975435894	65585.6374117396	-0.345048328343996	0.936483087441594	-297	n.s	n.s
V_V_WT:V_V_HT	-0.0759853641596422	4.64214052336512	65585.6374117396	-0.0163686049091336	0.99985229276618	-296	n.s	n.s
V_V_WT:V_V_HM	-1.66488274515346	4.64206819275839	65585.6374117396	-0.35865107448242	0.931556425996797	-296	n.s	n.s
V_V_HT:V_V_HM	-1.58889738099377	4.64175824234881	65585.6374117396	-0.342305070198952	0.937456656382927	-296	n.s	n.s
V_V_WT:V_V_HT	-0.0658243862331886	4.64214424015466	65585.6374117396	-0.0141797373859705	0.999889153272977	-295	n.s	n.s
V_V_WT:V_V_HM	-1.64132775416633	4.64207190545236	65585.6374117396	-0.353576546765357	0.933413522969241	-295	n.s	n.s
V_V_HT:V_V_HM	-1.57550336793312	4.64176193678	65585.6374117396	-0.339419252730151	0.938473518721024	-295	n.s	n.s
V_V_WT:V_V_HT	-0.056139448636273	4.64215822905002	65585.6374117396	-0.0120933940349038	0.999919371325788	-294	n.s	n.s
V_V_WT:V_V_HM	-1.61760613066046	4.64208581458845	65585.6374117396	-0.348465365628721	0.935260973674756	-294	n.s	n.s
V_V_HT:V_V_HM	-1.56146668202418	4.64177549132114	65585.6374117396	-0.336394270887012	0.939531353583094	-294	n.s	n.s
V_V_WT:V_V_HT	-0.0469573902797578	4.64218606842519	65585.6374117396	-0.010115361510205	0.99994358933388	-293	n.s	n.s
V_V_WT:V_V_HM	-1.59376318639221	4.6421134829464	65585.6374117396	-0.343327062607834	0.93709474551035	-293	n.s	n.s
V_V_HT:V_V_HM	-1.54680579611249	4.6418024012034	65585.6374117396	-0.333233873917485	0.940627693523698	-293	n.s	n.s
V_V_WT:V_V_HT	-0.0383050502524895	4.64222941114893	65585.6374117396	-0.00825143414078047	0.999962462839586	-292	n.s	n.s
V_V_WT:V_V_HM	-1.5698442313836	4.64215655774503	65585.6374117396	-0.33817132443852	0.938910920610735	-292	n.s	n.s
V_V_HT:V_V_HM	-1.53153918113105	4.64184428965196	65585.6374117396	-0.329941955301108	0.941760005485525	-292	n.s	n.s
V_V_WT:V_V_HT	-0.030207940162839	4.64228841953851	65585.6374117396	-0.0065071226586654	0.999976655550715	-291	n.s	n.s
V_V_WT:V_V_HM	-1.54589446817577	4.64221520368417	65585.6374117396	-0.333007928402138	0.940705726614276	-291	n.s	n.s
V_V_HT:V_V_HM	-1.51568652801295	4.64190133260408	65585.6374117396	-0.326522780087326	0.942925620041625	-291	n.s	n.s
V_V_WT:V_V_HT	-0.0226862596755879	4.64236330992067	65585.6374117396	-0.00488679109347338	0.999986833952393	-290	n.s	n.s
V_V_WT:V_V_HM	-1.52195864900069	4.64228964058291	65585.6374117396	-0.327846551343055	0.942475607867288	-290	n.s	n.s
V_V_HT:V_V_HM	-1.49927238932507	4.64197376622727	65585.6374117396	-0.322981659274562	0.944121515057191	-290	n.s	n.s
V_V_WT:V_V_HT	-0.0157588823904717	4.64245271256284	65585.6374117396	-0.00339451651232267	0.99999364719952	-289	n.s	n.s
V_V_WT:V_V_HM	-1.4980814175884	4.64237851046346	65585.6374117396	-0.322696956788825	0.944217163371526	-289	n.s	n.s
V_V_HT:V_V_HM	-1.48232253519788	4.64206028505538	65585.6374117396	-0.31932427503582	0.945344562523974	-289	n.s	n.s
V_V_WT:V_V_HT	-0.00944467991315179	4.6425531633492	65585.6374117396	-0.00203437194596136	0.999997718234697	-288	n.s	n.s
V_V_WT:V_V_HM	-1.4743074186682	4.64247837133953	65585.6374117396	-0.317569044105813	0.94592713476612	-288	n.s	n.s
V_V_HT:V_V_HM	-1.46486273875509	4.64215754492454	65585.6374117396	-0.3155564464538	0.946591618026263	-288	n.s	n.s
V_V_WT:V_V_HT	-0.0037625266477832	4.6426592325091	65585.6374117396	-0.000810424900763128	0.999999637893577	-287	n.s	n.s
V_V_WT:V_V_HM	-1.45068129473344	4.64258382514751	65585.6374117396	-0.312472827496518	0.947602417635656	-287	n.s	n.s
V_V_HT:V_V_HM	-1.44691876808565	4.64226028740306	65585.6374117396	-0.31168411043472	0.947859535573404	-287	n.s	n.s
V_V_WT:V_V_HT	0.0012687062747645	4.64276376188873	65585.6374117396	0.000273265309163259	0.999999958830106	-286	n.s	n.s
V_V_WT:V_V_HM	-1.42724768836443	4.64268775365564	65585.6374117396	-0.307418410217362	0.949240072719767	-286	n.s	n.s
V_V_HT:V_V_HM	-1.4285163946392	4.64236156968792	65585.6374117396	-0.307713299189497	0.949145183170305	-286	n.s	n.s
V_V_WT:V_V_HT	0.00563169148502141	4.6428587670943	65585.6374117396	0.0012129792801227	0.999999188819799	-285	n.s	n.s
V_V_WT:V_V_HM	-1.40405076712558	4.64278221610429	65585.6374117396	-0.302415814865361	0.950837380897548	-285	n.s	n.s
V_V_HT:V_V_HM	-1.40968245861062	4.64245364259339	65585.6374117396	-0.303650303726702	0.950445398702604	-285	n.s	n.s
V_V_WT:V_V_HT	0.00931685080125533	4.64293807048077	65585.6374117396	0.00200667134900867	0.999997779949934	-284	n.s	n.s
V_V_WT:V_V_HM	-1.38113224199945	4.64286106963925	65585.6374117396	-0.297474385143893	0.952392026062595	-284	n.s	n.s
V_V_HT:V_V_HM	-1.39044909280072	4.64253051615861	65585.6374117396	-0.299502413169107	0.951756768677054	-284	n.s	n.s
V_V_WT:V_V_HT	0.0123223874020937	4.64299761380846	65585.6374117396	0.00265397237453804	0.99999611668428	-283	n.s	n.s
V_V_WT:V_V_HM	-1.35853119664543	4.64292028004182	65585.6374117396	-0.292602740237701	0.953902090263521	-283	n.s	n.s
V_V_HT:V_V_HM	-1.37085358404747	4.64258826194751	65585.6374117396	-0.295277872320388	0.953075667348673	-283	n.s	n.s
V_V_WT:V_V_HT	0.0146480632430723	4.6430334100095	65585.6374117396	0.00315484769321148	0.999994512603408	-282	n.s	n.s
V_V_WT:V_V_HM	-1.33628617907718	4.64295588266712	65585.6374117396	-0.287809363872214	0.95536585457765	-282	n.s	n.s
V_V_HT:V_V_HM	-1.35093424232019	4.64262301383153	65585.6374117396	-0.290985125928903	0.954398514180687	-282	n.s	n.s
V_V_WT:V_V_HT	0.0162951918335992	4.64304178677649	65585.6374117396	0.00350959405103963	0.999993209167175	-281	n.s	n.s
V_V_WT:V_V_HM	-1.31443502992494	4.6429642246262	65585.6374117396	-0.28310255395749	0.956781806442976	-281	n.s	n.s
V_V_HT:V_V_HM	-1.3307302217585	4.64263120404442	65585.6374117396	-0.286632765617747	0.955721800988845	-281	n.s	n.s
V_V_WT:V_V_HT	0.0172728098839059	4.64302188456962	65585.6374117396	0.00372016551145483	0.999992369840622	-280	n.s	n.s
V_V_WT:V_V_HM	-1.29301201326828	4.64294445089652	65585.6374117396	-0.278489658220789	0.958148854870501	-280	n.s	n.s
V_V_HT:V_V_HM	-1.31028482315216	4.64261199735636	65585.6374117396	-0.282230094588622	0.957041933482262	-280	n.s	n.s
V_V_WT:V_V_HT	0.0175991244622793	4.64297625427808	65585.6374117396	0.00379048340944309	0.999992078667896	-279	n.s	n.s
V_V_WT:V_V_HM	-1.27204685676249	4.64289909907664	65585.6374117396	-0.273976847141792	0.959466369255785	-279	n.s	n.s
V_V_HT:V_V_HM	-1.28964598122478	4.64256787315871	65585.6374117396	-0.277787210970237	0.958355228118961	-279	n.s	n.s
V_V_WT:V_V_HT	0.0173013471699406	4.64291065560146	65585.6374117396	0.00372640105599863	0.999992344240746	-278	n.s	n.s
V_V_WT:V_V_HM	-1.2515644573356	4.64283389881046	65585.6374117396	-0.269569078845631	0.960734157903353	-278	n.s	n.s
V_V_HT:V_V_HM	-1.26886580450557	4.6425044294464	65585.6374117396	-0.273314936752117	0.959657955669787	-278	n.s	n.s
V_V_WT:V_V_HT	0.016414062849833	4.64283309673947	65585.6374117396	0.00353535492399246	0.999993109110472	-277	n.s	n.s
V_V_WT:V_V_HM	-1.23158549102546	4.64275681626607	65585.6374117396	-0.26527029947176	0.961952380338366	-277	n.s	n.s
V_V_HT:V_V_HM	-1.24799955387529	4.6424294482257	65585.6374117396	-0.268824667729149	0.96094640509297	-277	n.s	n.s
V_V_WT:V_V_HT	0.0149733228544591	4.64275119224506	65585.6374117396	0.00322509698117563	0.999994265506598	-276	n.s	n.s
V_V_WT:V_V_HM	-1.21212978439348	4.64267542469847	65585.6374117396	-0.261084326064471	0.963121276583242	-276	n.s	n.s
V_V_HT:V_V_HM	-1.22710310724796	4.64235032153965	65585.6374117396	-0.26432798523507	0.962217009571025	-276	n.s	n.s
V_V_WT:V_V_HT	0.01301648915382	4.64267183768442	65585.6374117396	0.00280366340954052	0.99999566627296	-275	n.s	n.s
V_V_WT:V_V_HM	-1.19321619762759	4.64259658094053	65585.6374117396	-0.257014835733555	0.96424116295152	-275	n.s	n.s
V_V_HT:V_V_HM	-1.20623268678143	4.64227373602086	65585.6374117396	-0.259836613558975	0.963466365871332	-275	n.s	n.s
V_V_WT:V_V_HT	0.0105861883881531	4.64260245522297	65585.6374117396	0.00228022719805429	0.999997133404792	-274	n.s	n.s
V_V_WT:V_V_HM	-1.17485970101427	4.64252766559255	65585.6374117396	-0.253064663399118	0.965312613757094	-274	n.s	n.s
V_V_HT:V_V_HM	-1.18544588940242	4.64220688962751	65585.6374117396	-0.255362571636167	0.964691198521278	-274	n.s	n.s
V_V_WT:V_V_HT	0.00772753887137867	4.64254955753986	65585.6374117396	0.00166450325959979	0.999998472505271	-273	n.s	n.s
V_V_WT:V_V_HM	-1.15707326938396	4.64247515401633	65585.6374117396	-0.249236286893844	0.966336311831589	-273	n.s	n.s
V_V_HT:V_V_HM	-1.16480080825532	4.6421560935598	65585.6374117396	-0.250918061516993	0.965888396893425	-273	n.s	n.s
V_V_WT:V_V_HT	0.00449036937569502	4.64251938402582	65585.6374117396	0.000967226844791577	0.999999484216642	-272	n.s	n.s
V_V_WT:V_V_HM	-1.13986576252579	4.64244525005236	65585.6374117396	-0.245531331255427	0.967313167772931	-272	n.s	n.s
V_V_HT:V_V_HM	-1.14435613190149	4.64212739528799	65585.6374117396	-0.246515451743757	0.96705502285864	-272	n.s	n.s
V_V_WT:V_V_HT	0.000925687502949302	4.64251607022492	65585.6374117396	0.000199393494593645	0.999999978080395	-271	n.s	n.s
V_V_WT:V_V_HM	-1.12324500801077	4.64244206425116	65585.6374117396	-0.241951324855565	0.968244105800711	-271	n.s	n.s
V_V_HT:V_V_HM	-1.12417069551373	4.64212479512072	65585.6374117396	-0.242167271482087	0.968188313554944	-271	n.s	n.s
V_V_WT:V_V_HT	-0.00291549830182447	4.64254100365034	65585.6374117396	-0.000627996241612529	0.999999782567331	-270	n.s	n.s
V_V_WT:V_V_HM	-1.10721883451561	4.64246697286667	65585.6374117396	-0.238497945378362	0.969129996671472	-270	n.s	n.s
V_V_HT:V_V_HM	-1.10430333621377	4.64214961908663	65585.6374117396	-0.237886200753489	0.969285683218575	-270	n.s	n.s
V_V_WT:V_V_HT	-0.00698218203879719	4.64259282176944	65585.6374117396	-0.00150394021333451	0.999998752985149	-269	n.s	n.s
V_V_WT:V_V_HM	-1.0917950728735	4.64251861597106	65585.6374117396	-0.235173009132916	0.969971660211488	-269	n.s	n.s
V_V_HT:V_V_HM	-1.08481289083467	4.64220051763832	65585.6374117396	-0.23368505662624	0.970344723896533	-269	n.s	n.s
V_V_WT:V_V_HT	-0.0112226210536832	4.6426679877213	65585.6374117396	-0.00241727840185088	0.999996778461001	-268	n.s	n.s
V_V_WT:V_V_HM	-1.07698046536937	4.64259347060066	65585.6374117396	-0.231978197571978	0.9707699326021	-268	n.s	n.s
V_V_HT:V_V_HM	-1.06575784431571	4.64227402765786	65585.6374117396	-0.229576676854083	0.971363229052733	-268	n.s	n.s
V_V_WT:V_V_HT	-0.0155821457200958	4.64276229746277	65585.6374117396	-0.00335622302451523	0.999993789722299	-267	n.s	n.s
V_V_WT:V_V_HM	-1.06277741368682	4.64268735114986	65585.6374117396	-0.228914276000859	0.971525852826363	-267	n.s	n.s
V_V_HT:V_V_HM	-1.04719526796676	4.64236604346478	65585.6374117396	-0.225573610129458	0.972339259058955	-267	n.s	n.s
V_V_WT:V_V_HT	-0.0200048282615484	4.64287013499102	65585.6374117396	-0.00430872018383238	0.999989764593455	-266	n.s	n.s
V_V_WT:V_V_HM	-1.04918616696162	4.64279466788289	65585.6374117396	-0.225981599879808	0.972240523601661	-266	n.s	n.s
V_V_HT:V_V_HM	-1.02918133870006	4.64247108965746	65585.6374117396	-0.221688260158017	0.973271089471741	-266	n.s	n.s
V_V_WT:V_V_HT	-0.0244322357693463	4.6429860261122	65585.6374117396	-0.00526218162879214	0.999984733514053	-265	n.s	n.s
V_V_WT:V_V_HM	-1.03620166137917	4.64290997360879	65585.6374117396	-0.223179356754523	0.972915285323778	-265	n.s	n.s
V_V_HT:V_V_HM	-1.01176942560984	4.64258383692076	65585.6374117396	-0.21793239737829	0.974157309191857	-265	n.s	n.s
V_V_WT:V_V_HT	-0.0288034615512416	4.64310524851629	65585.6374117396	-0.00620349098492777	0.999978783271302	-264	n.s	n.s
V_V_WT:V_V_HM	-1.02381255974356	4.64302857086982	65585.6374117396	-0.220505332697482	0.973551754362282	-264	n.s	n.s
V_V_HT:V_V_HM	-0.995009098192298	4.64269969663428	65585.6374117396	-0.214316919725312	0.97499684888979	-264	n.s	n.s
V_V_WT:V_V_HT	-0.0330559790820288	4.64322351109099	65585.6374117396	-0.00711918756507628	0.999972057483837	-263	n.s	n.s
V_V_WT:V_V_HM	-1.01200239088911	4.6431461925206	65585.6374117396	-0.217956176464848	0.974151743461825	-263	n.s	n.s
V_V_HT:V_V_HM	-0.978946411807073	4.6428145069158	65585.6374117396	-0.210851932669044	0.975788931492696	-263	n.s	n.s
V_V_WT:V_V_HT	-0.0371268911791773	4.6433357690573	65585.6374117396	-0.00799573690677014	0.999964753172483	-262	n.s	n.s
V_V_WT:V_V_HM	-1.00075271855107	4.64325782197923	65585.6374117396	-0.215528139276249	0.974717078508385	-262	n.s	n.s
V_V_HT:V_V_HM	-0.963625827371885	4.64292337508401	65585.6374117396	-0.207547217458537	0.976532937955923	-262	n.s	n.s
V_V_WT:V_V_HT	-0.0409530608991915	4.6434377574129	65585.6374117396	-0.00881955633707225	0.999957116043338	-261	n.s	n.s
V_V_WT:V_V_HM	-0.990040410710606	4.64335921942957	65585.6374117396	-0.213216415944711	0.975249748400626	-261	n.s	n.s
V_V_HT:V_V_HM	-0.949087349811435	4.64302217228242	65585.6374117396	-0.204411548038092	0.977228536189104	-261	n.s	n.s
V_V_WT:V_V_HT	-0.0444716150600826	4.64352659818674	65585.6374117396	-0.00957712077657709	0.999949432717128	-260	n.s	n.s
V_V_WT:V_V_HM	-0.979836935011846	4.64344752598852	65585.6374117396	-0.21101496884112	0.975751937072889	-260	n.s	n.s
V_V_HT:V_V_HM	-0.935365319951799	4.64310812414149	65585.6374117396	-0.2014524096668	0.977875709912312	-260	n.s	n.s
V_V_WT:V_V_HT	-0.0476206473557639	4.64360089495104	65585.6374117396	-0.0102551120204024	0.99994201991002	-259	n.s	n.s
V_V_WT:V_V_HM	-0.970108680720358	4.64352135747257	65585.6374117396	-0.208916597133598	0.976225999713046	-259	n.s	n.s
V_V_HT:V_V_HM	-0.92248803336463	4.64317990121363	65585.6374117396	-0.198675918872648	0.978474741206513	-259	n.s	n.s
V_V_WT:V_V_HT	-0.050339509789346	4.64366029352219	65585.6374117396	-0.0108404807000134	0.999935212136417	-258	n.s	n.s
V_V_WT:V_V_HM	-0.960818032689488	4.64358036686713	65585.6374117396	-0.206913191283415	0.976674400208815	-258	n.s	n.s
V_V_HT:V_V_HM	-0.910478522900135	4.64323718908246	65585.6374117396	-0.196087015550471	0.979026136992449	-258	n.s	n.s
V_V_WT:V_V_HT	-0.0525683289891248	4.64370409252738	65585.6374117396	-0.0113203442643379	0.99992934960994	-257	n.s	n.s
V_V_WT:V_V_HM	-0.951925937045161	4.64362386112897	65585.6374117396	-0.204996348867439	0.977099573058883	-257	n.s	n.s
V_V_HT:V_V_HM	-0.89935760805605	4.64327933226247	65585.6374117396	-0.193690179655384	0.979530452033687	-257	n.s	n.s
V_V_WT:V_V_HT	-0.0542498452029605	4.64373264346077	65585.6374117396	-0.0116823791049543	0.99992475859766	-256	n.s	n.s
V_V_WT:V_V_HM	-0.943390164719517	4.64365219451418	65585.6374117396	-0.203156938806485	0.977504023120006	-256	n.s	n.s
V_V_HT:V_V_HM	-0.889140319516599	4.64330669816335	65585.6374117396	-0.191488604418118	0.97998844420205	-256	n.s	n.s
V_V_WT:V_V_HT	-0.0553297277020306	4.64374731698726	65585.6374117396	-0.0119148876812546	0.999921733928741	-255	n.s	n.s
V_V_WT:V_V_HM	-0.935165541670742	4.64366673487495	65585.6374117396	-0.201385154246201	0.977890314203712	-255	n.s	n.s
V_V_HT:V_V_HM	-0.879835813968711	4.64332064329572	65585.6374117396	-0.189484182023713	0.980401054205604	-255	n.s	n.s
V_V_WT:V_V_HT	-0.0557542567422402	4.64374855262135	65585.6374117396	-0.0120063039827528	0.999920528385768	-254	n.s	n.s
V_V_WT:V_V_HM	-0.927206317587618	4.64366792240466	65585.6374117396	-0.199671107641883	0.978260941455002	-254	n.s	n.s
V_V_HT:V_V_HM	-0.871452060845385	4.64332161152053	65585.6374117396	-0.187678591696778	0.980769165244217	-254	n.s	n.s
V_V_WT:V_V_HT	-0.0554706217276575	4.64373586172321	65585.6374117396	-0.0119452577363161	0.999921334448705	-253	n.s	n.s
V_V_WT:V_V_HM	-0.919466428117332	4.64365527252076	65585.6374117396	-0.198004884978942	0.978618325095918	-253	n.s	n.s
V_V_HT:V_V_HM	-0.863995806389667	4.64330913640764	65585.6374117396	-0.186073289761213	0.981093598546745	-253	n.s	n.s
V_V_WT:V_V_HT	-0.054430645523027	4.64370980407511	65585.6374117396	-0.0117213710200541	0.999924255516869	-252	n.s	n.s
V_V_WT:V_V_HM	-0.911898321843225	4.6436293429821	65585.6374117396	-0.196376208023876	0.978964886897153	-252	n.s	n.s
V_V_HT:V_V_HM	-0.857467676320184	4.64328376706245	65585.6374117396	-0.184668376807532	0.981375333881983	-252	n.s	n.s
V_V_WT:V_V_HT	-0.0525910564462464	4.64367200881422	65585.6374117396	-0.011325316763635	0.999929287531677	-251	n.s	n.s
V_V_WT:V_V_HM	-0.90445324097918	4.64359175467034	65585.6374117396	-0.194774495425769	0.979303038463637	-251	n.s	n.s
V_V_HT:V_V_HM	-0.851862184532976	4.64324708827667	65585.6374117396	-0.183462600274659	0.981615496860864	-251	n.s	n.s
V_V_WT:V_V_HT	-0.0499107392951714	4.64362370822768	65585.6374117396	-0.0107482307850954	0.999936310068152	-250	n.s	n.s
V_V_WT:V_V_HM	-0.897082175078197	4.64354373236509	65585.6374117396	-0.193189130281172	0.979635126145484	-250	n.s	n.s
V_V_HT:V_V_HM	-0.847171435782997	4.64320029172023	65585.6374117396	-0.182454208855404	0.981815182310327	-250	n.s	n.s
V_V_WT:V_V_HT	-0.0463532181499104	4.64356669116552	65585.6374117396	-0.00998224451865813	0.999945064239439	-249	n.s	n.s
V_V_WT:V_V_HM	-0.889735994349323	4.6434870536825	65585.6374117396	-0.191609448688722	0.979963435286077	-249	n.s	n.s
V_V_HT:V_V_HM	-0.843382776199363	4.64314510538819	65585.6374117396	-0.181640409045293	0.981975561128296	-249	n.s	n.s
V_V_WT:V_V_HT	-0.0418844662603419	4.64350232376388	65585.6374117396	-0.00902001621620633	0.999955144513001	-248	n.s	n.s
V_V_WT:V_V_HM	-0.882365713100398	4.64342307453261	65585.6374117396	-0.190024837051751	0.980290170876681	-248	n.s	n.s
V_V_HT:V_V_HM	-0.840481246840056	4.64308283972303	65585.6374117396	-0.181017930511486	0.982097769281753	-248	n.s	n.s
V_V_WT:V_V_HT	-0.036476963362766	4.64343298936154	65585.6374117396	-0.00785560240587889	0.999965977807381	-247	n.s	n.s
V_V_WT:V_V_HM	-0.874923281075922	4.64335416235011	65585.6374117396	-0.188424843439705	0.980617435144072	-247	n.s	n.s
V_V_HT:V_V_HM	-0.838446317713149	4.64301579174625	65585.6374117396	-0.180582267069526	0.982183060465634	-247	n.s	n.s
V_V_WT:V_V_HT	-0.030111248796473	4.64336249056659	65585.6374117396	-0.00648479390907919	0.999976815483758	-246	n.s	n.s
V_V_WT:V_V_HM	-0.867362262226536	4.64328409651275	65585.6374117396	-0.186799309324612	0.980947200993423	-246	n.s	n.s
V_V_HT:V_V_HM	-0.837251013430077	4.6429476383401	65585.6374117396	-0.180327472684875	0.982232850555933	-246	n.s	n.s
V_V_WT:V_V_HT	-0.0227747601587254	4.64329539338554	65585.6374117396	-0.00490486997470987	0.999986736356196	-245	n.s	n.s
V_V_WT:V_V_HM	-0.859637945404728	4.64321741588882	65585.6374117396	-0.185138422005202	0.981281301622092	-245	n.s	n.s
V_V_HT:V_V_HM	-0.83686318524596	4.64288279877456	65585.6374117396	-0.180246459261655	0.982248667420059	-245	n.s	n.s
V_V_WT:V_V_HT	-0.0144577791909981	4.64323539342674	65585.6374117396	-0.00311372953683664	0.999994654708945	-244	n.s	n.s
V_V_WT:V_V_HM	-0.85170654858517	4.64315779302544	65585.6374117396	-0.18343260913177	0.98162145110716	-244	n.s	n.s
V_V_HT:V_V_HM	-0.837248769394208	4.64282484375597	65585.6374117396	-0.180331758696477	0.982232013574624	-244	n.s	n.s
V_V_WT:V_V_HT	-0.00515639484308394	4.64318608923429	65585.6374117396	-0.00111052943905039	0.999999320059739	-243	n.s	n.s
V_V_WT:V_V_HM	-0.843526513594199	4.64310880416368	65585.6374117396	-0.181672786310278	0.981969193600985	-243	n.s	n.s
V_V_HT:V_V_HM	-0.838370118751143	4.64277725106466	65585.6374117396	-0.180575132817086	0.982184455512083	-243	n.s	n.s
V_V_WT:V_V_HT	0.00513037093878665	4.64314988807108	65585.6374117396	0.00110493330227553	0.999999326895128	-242	n.s	n.s
V_V_WT:V_V_HM	-0.835057578191822	4.64307284039284	65585.6374117396	-0.179850199834722	0.982325933434106	-242	n.s	n.s
V_V_HT:V_V_HM	-0.840187949130609	4.64274234015626	65585.6374117396	-0.180968033022985	0.982107547910522	-242	n.s	n.s
V_V_WT:V_V_HT	0.0163961069748595	4.64312928783614	65585.6374117396	0.00353126220667886	0.999993125055712	-241	n.s	n.s
V_V_WT:V_V_HM	-0.826263239476788	4.64305238388694	65585.6374117396	-0.177956906612602	0.982692840079372	-241	n.s	n.s
V_V_HT:V_V_HM	-0.842659346451626	4.64272252371514	65585.6374117396	-0.181501121841183	0.982002941803033	-241	n.s	n.s
V_V_WT:V_V_HT	0.028627014252514	4.64312673386102	65585.6374117396	0.00616546045227351	0.999979042609697	-240	n.s	n.s
V_V_WT:V_V_HM	-0.817111002124562	4.64304986563327	65585.6374117396	-0.175985833831469	0.98307083874641	-240	n.s	n.s
V_V_HT:V_V_HM	-0.845738016377027	4.64272016952046	65585.6374117396	-0.182164331576413	0.981872388773499	-240	n.s	n.s
V_V_WT:V_V_HT	0.0418078148497187	4.64314262912892	65585.6374117396	0.00900420645866787	0.999955301611817	-239	n.s	n.s
V_V_WT:V_V_HM	-0.807569192605541	4.64306568501659	65585.6374117396	-0.173930167563989	0.983460728592866	-239	n.s	n.s
V_V_HT:V_V_HM	-0.849377007455246	4.64273566083653	65585.6374117396	-0.182947526954874	0.981717626006396	-239	n.s	n.s
V_V_WT:V_V_HT	0.0559232326103398	4.64317484235944	65585.6374117396	0.0120441797927046	0.999920026203227	-238	n.s	n.s
V_V_WT:V_V_HM	-0.797606134584441	4.64309772023125	65585.6374117396	-0.171783189293874	0.983863209807648	-238	n.s	n.s
V_V_HT:V_V_HM	-0.853529367194767	4.64276691694845	65585.6374117396	-0.183840667098525	0.9815403575822	-238	n.s	n.s
V_V_WT:V_V_HT	0.0709566088603566	4.64321928134023	65585.6374117396	0.0152817699447258	0.99987125514066	-237	n.s	n.s
V_V_WT:V_V_HM	-0.787191248540537	4.64314189891762	65585.6374117396	-0.169538486153964	0.984278839471809	-237	n.s	n.s
V_V_HT:V_V_HM	-0.85814785740088	4.64280995209014	65585.6374117396	-0.184833724889935	0.981342282316456	-237	n.s	n.s
V_V_WT:V_V_HT	0.0868844288919419	4.64327195447756	65585.6374117396	0.0187118975032591	0.99980697917132	-236	n.s	n.s
V_V_WT:V_V_HM	-0.776299467267378	4.64319425010712	65585.6374117396	-0.167190822836987	0.984707870061335	-236	n.s	n.s
V_V_HT:V_V_HM	-0.863183896159299	4.64286088554928	65585.6374117396	-0.185916381609866	0.981125166113342	-236	n.s	n.s
V_V_WT:V_V_HT	0.103676458053563	4.64332918750919	65585.6374117396	0.0223280439242728	0.999725177700561	-235	n.s	n.s
V_V_WT:V_V_HM	-0.764911396512346	4.6432511197613	65585.6374117396	-0.164736167995943	0.98515025278799	-235	n.s	n.s
V_V_HT:V_V_HM	-0.868587854565888	4.6429161520559	65585.6374117396	-0.18707808328205	0.980890842262431	-235	n.s	n.s
V_V_WT:V_V_HT	0.121299912785368	4.64338642342034	65585.6374117396	0.0261231570505428	0.999623833813057	-234	n.s	n.s
V_V_WT:V_V_HM	-0.753010007514362	4.64330797600057	65585.6374117396	-0.162171023633662	0.985605765892278	-234	n.s	n.s
V_V_HT:V_V_HM	-0.874309920299723	4.64297133011439	65585.6374117396	-0.188308274623394	0.980641174378838	-234	n.s	n.s
V_V_WT:V_V_HT	0.139715997938502	4.64343985121225	65585.6374117396	0.0300889001290772	0.999500984348977	-233	n.s	n.s
V_V_WT:V_V_HM	-0.740584416554498	4.64336103009036	65585.6374117396	-0.159493179995114	0.9860738863147	-233	n.s	n.s
V_V_HT:V_V_HM	-0.880300414492979	4.64302272903496	65585.6374117396	-0.189596404296721	0.980378063403138	-233	n.s	n.s
V_V_WT:V_V_HT	0.158879055415511	4.64348708625245	65585.6374117396	0.0342154618855063	0.999354770304493	-232	n.s	n.s
V_V_WT:V_V_HM	-0.727631223045634	4.64340791334302	65585.6374117396	-0.156701981954839	0.986553758825204	-232	n.s	n.s
V_V_HT:V_V_HM	-0.886510278461103	4.64306805076245	65585.6374117396	-0.190932002023	0.980103438544144	-232	n.s	n.s
V_V_WT:V_V_HT	0.178737032710863	4.64352729702949	65585.6374117396	0.0384916511259023	0.999183483224459	-231	n.s	n.s
V_V_WT:V_V_HM	-0.714154620178618	4.64344780301004	65585.6374117396	-0.153798352102866	0.987044213112492	-231	n.s	n.s
V_V_HT:V_V_HM	-0.89289165288946	4.64310651193288	65585.6374117396	-0.192304796496637	0.979819237898755	-231	n.s	n.s
V_V_WT:V_V_HT	0.19923199202416	4.64356123168965	65585.6374117396	0.0429049994354581	0.998985611069257	-230	n.s	n.s
V_V_WT:V_V_HM	-0.700166444819232	4.64348144846515	65585.6374117396	-0.150784805019661	0.98754378563949	-230	n.s	n.s
V_V_HT:V_V_HM	-0.899398436843413	4.64313886847015	65585.6374117396	-0.193704832511235	0.979527386998309	-230	n.s	n.s
V_V_WT:V_V_HT	0.220300659232088	4.64359114220013	65585.6374117396	0.0474418725692782	0.998759882297894	-229	n.s	n.s
V_V_WT:V_V_HM	-0.685686165654559	4.64351109555994	65585.6374117396	-0.147665452185567	0.988050746181357	-229	n.s	n.s
V_V_HT:V_V_HM	-0.905986824886654	4.64316734070624	65585.6374117396	-0.195122587321794	0.979229775279411	-229	n.s	n.s
V_V_WT:V_V_HT	0.241875696817601	4.64362012772514	65585.6374117396	0.0520877440799821	0.998505298091709	-228	n.s	n.s
V_V_WT:V_V_HM	-0.670739584234852	4.64353983299626	65585.6374117396	-0.144445747933222	0.988563168029937	-228	n.s	n.s
V_V_HT:V_V_HM	-0.912615281052396	4.64319497278608	65585.6374117396	-0.196548989736865	0.978928251020033	-228	n.s	n.s
V_V_WT:V_V_HT	0.263888971978105	4.64364996866739	65585.6374117396	0.0568279206569555	0.998221127759976	-227	n.s	n.s
V_V_WT:V_V_HM	-0.655353767204375	4.64356943658392	65585.6374117396	-0.141131467108305	0.989079113647513	-227	n.s	n.s
V_V_HT:V_V_HM	-0.919242739182479	4.64322352143561	65585.6374117396	-0.197975121149943	0.97862468302469	-227	n.s	n.s
V_V_WT:V_V_HT	0.28627235166941	4.64368046201169	65585.6374117396	0.06164772835067	0.9979069166716	-226	n.s	n.s
V_V_WT:V_V_HM	-0.639555780395497	4.64359970773271	65585.6374117396	-0.137728447895817	0.98959668496772	-226	n.s	n.s
V_V_HT:V_V_HM	-0.925828132064893	4.64325280815316	65585.6374117396	-0.199392143895163	0.978320975176346	-226	n.s	n.s
V_V_WT:V_V_HT	0.308957704253338	4.64370936863965	65585.6374117396	0.0665325238353246	0.997562498713789	-225	n.s	n.s
V_V_WT:V_V_HM	-0.623372690819281	4.6436284209591	65585.6374117396	-0.134242586681931	0.990114031198035	-225	n.s	n.s
V_V_HT:V_V_HM	-0.932330395072569	4.64328066755277	65585.6374117396	-0.200791307229755	0.978019063996379	-225	n.s	n.s
V_V_WT:V_V_HT	0.331876897052354	4.64373249647975	65585.6374117396	0.0714677034699862	0.997188006015435	-224	n.s	n.s
V_V_WT:V_V_HM	-0.606831564027615	4.64365140652362	65585.6374117396	-0.13067982733913	0.990629357075393	-224	n.s	n.s
V_V_HT:V_V_HM	-0.938708461079997	4.6433030277255	65585.6374117396	-0.202163945681533	0.977720917035166	-224	n.s	n.s
V_V_WT:V_V_HT	0.354961657101427	4.64374441019043	65585.6374117396	0.0764386722754345	0.996783879201291	-223	n.s	n.s
V_V_WT:V_V_HM	-0.589960495553825	4.64366325653627	65585.6374117396	-0.127046356068868	0.991140902081857	-223	n.s	n.s
V_V_HT:V_V_HM	-0.944922152655252	4.6433146007265	65585.6374117396	-0.203501643525814	0.977428494097699	-223	n.s	n.s
V_V_WT:V_V_HT	0.378143113675073	4.64374071374873	65585.6374117396	0.0814307122177395	0.996350885143582	-222	n.s	n.s
V_V_WT:V_V_HM	-0.572792675590293	4.64365959641585	65585.6374117396	-0.123349410889721	0.991646841127542	-222	n.s	n.s
V_V_HT:V_V_HM	-0.950935789265387	4.64331110544854	65585.6374117396	-0.204796914888934	0.977143592681823	-222	n.s	n.s
V_V_WT:V_V_HT	0.401352224633264	4.64371882600704	65585.6374117396	0.0864290538836031	0.995890117220126	-221	n.s	n.s
V_V_WT:V_V_HM	-0.555367083999499	4.64363785658234	65585.6374117396	-0.119597415033618	0.992145293201626	-221	n.s	n.s
V_V_HT:V_V_HM	-0.956719308632813	4.64329002244107	65585.6374117396	-0.206043409739426	0.976867792852433	-221	n.s	n.s
V_V_WT:V_V_HT	0.424520250785505	4.6436776581722	65585.6374117396	0.0914189747943447	0.995402988053378	-220	n.s	n.s
V_V_WT:V_V_HM	-0.537727250992504	4.64359695143467	65585.6374117396	-0.115799725216541	0.99263438265441	-220	n.s	n.s
V_V_HT:V_V_HM	-0.962247501777995	4.64325027943495	65585.6374117396	-0.20723576026901	0.976602480969062	-220	n.s	n.s
V_V_WT:V_V_HT	0.447578838058142	4.64361622666285	65585.6374117396	0.096385837289529	0.994891222927915	-219	n.s	n.s
V_V_WT:V_V_HM	-0.519918338040611	4.64353589886401	65585.6374117396	-0.111966042551282	0.993112335893285	-219	n.s	n.s
V_V_HT:V_V_HM	-0.967497176098732	4.64319089991069	65585.6374117396	-0.208369028315709	0.976348964498804	-219	n.s	n.s
V_V_WT:V_V_HT	0.470461239410987	4.6435352036396	65585.6374117396	0.101315316623903	0.994356828403677	-218	n.s	n.s
V_V_WT:V_V_HM	-0.50198910915725	4.64345536346756	65585.6374117396	-0.108106801910202	0.993577447200606	-218	n.s	n.s
V_V_HT:V_V_HM	-0.97245034856823	4.64311251441325	65585.6374117396	-0.209439324493974	0.976108326979777	-218	n.s	n.s
V_V_WT:V_V_HT	0.49310313721422	4.64343740598026	65585.6374117396	0.106193557509606	0.993802059659431	-217	n.s	n.s
V_V_WT:V_V_HM	-0.483992230231436	4.6433581433845	65585.6374117396	-0.10423323277809	0.994028091052891	-217	n.s	n.s
V_V_HT:V_V_HM	-0.977095367445642	4.64301783813134	65585.6374117396	-0.210444026172187	0.975881370172952	-217	n.s	n.s
V_V_WT:V_V_HT	0.51544264300049	4.64332718856846	65585.6374117396	0.111007176980652	0.993229399619762	-216	n.s	n.s
V_V_WT:V_V_HM	-0.465983256197319	4.6432485667556	65585.6374117396	-0.100357163631866	0.99446276328538	-216	n.s	n.s
V_V_HT:V_V_HM	-0.981425899197802	4.64291108124161	65585.6374117396	-0.211381584102048	0.975668649399871	-216	n.s	n.s
V_V_WT:V_V_HT	0.537419062077483	4.64320881654875	65585.6374117396	0.115743031018135	0.992641566332468	-215	n.s	n.s
V_V_WT:V_V_HM	-0.448018679943175	4.64313087197128	65585.6374117396	-0.0964906422620314	0.994880135571111	-215	n.s	n.s
V_V_HT:V_V_HM	-0.98543774202065	4.64279636406824	65585.6374117396	-0.212250907588194	0.975470607354508	-215	n.s	n.s
V_V_WT:V_V_HT	0.55897447251288	4.64308724784451	65585.6374117396	0.120388535186879	0.992041453090498	-214	n.s	n.s
V_V_WT:V_V_HM	-0.430156473754138	4.64300998681835	65585.6374117396	-0.0926460367251774	0.995279049953122	-214	n.s	n.s
V_V_HT:V_V_HM	-0.989130946266997	4.64267848160244	65585.6374117396	-0.21305178684818	0.975287474439818	-214	n.s	n.s
V_V_WT:V_V_HT	0.580052495809291	4.64296701797985	65585.6374117396	0.124931427159194	0.991432133915274	-213	n.s	n.s
V_V_WT:V_V_HM	-0.412455158970332	4.64289041881522	65585.6374117396	-0.088835859080125	0.995658541243947	-213	n.s	n.s
V_V_HT:V_V_HM	-0.992507654779629	4.64256181793237	65585.6374117396	-0.213784477989279	0.975119360132903	-213	n.s	n.s
V_V_WT:V_V_HT	0.600601100371769	4.64285348580015	65585.6374117396	0.129360338896902	0.990816760717264	-212	n.s	n.s
V_V_WT:V_V_HM	-0.394974029049436	4.64277749545405	65585.6374117396	-0.0850727887425517	0.996017834575454	-212	n.s	n.s
V_V_HT:V_V_HM	-0.995575129421198	4.64245156267641	65585.6374117396	-0.214450299799626	0.974966113738892	-212	n.s	n.s
V_V_WT:V_V_HT	0.620573805418914	4.64275309861846	65585.6374117396	0.13366504576855	0.99019849087308	-211	n.s	n.s
V_V_WT:V_V_HM	-0.377772836048962	4.64267762847278	65585.6374117396	-0.0813696031212986	0.99635634993008	-211	n.s	n.s
V_V_HT:V_V_HM	-0.99834664146789	4.64235397153472	65585.6374117396	-0.215051813711191	0.974827279768728	-211	n.s	n.s
V_V_WT:V_V_HT	0.639930069574255	4.64267311837782	65585.6374117396	0.137836555203751	0.989580432859797	-210	n.s	n.s
V_V_WT:V_V_HM	-0.360911189653592	4.64259804166063	65585.6374117396	-0.0777390561093022	0.996673707500319	-210	n.s	n.s
V_V_HT:V_V_HM	-1.0008412592279	4.642276101323	65585.6374117396	-0.215592790558638	0.974702103157193	-210	n.s	n.s
V_V_WT:V_V_HT	0.658634528848239	4.64262083555511	65585.6374117396	0.141866965271888	0.988965626742912	-209	n.s	n.s
V_V_WT:V_V_HM	-0.344448202175826	4.6425459887289	65585.6374117396	-0.0741938158527825	0.996969723416877	-209	n.s	n.s
V_V_HT:V_V_HM	-1.00308273102407	4.64222504515989	65585.6374117396	-0.216078005970414	0.974589575469115	-209	n.s	n.s
V_V_WT:V_V_HT	0.676654008134278	4.64260185763694	65585.6374117396	0.145748877220906	0.988357101172243	-208	n.s	n.s
V_V_WT:V_V_HM	-0.328442548854525	4.64252704991174	65585.6374117396	-0.0707465019209246	0.997244394500756	-208	n.s	n.s
V_V_HT:V_V_HM	-1.00509655698883	4.6422062644886	65585.6374117396	-0.216512688089174	0.974488563428184	-208	n.s	n.s
V_V_WT:V_V_HT	0.693959882419932	4.64262075316223	65585.6374117396	0.14947589288814	0.987757769878731	-207	n.s	n.s
V_V_WT:V_V_HM	-0.312951671312845	4.64254577325625	65585.6374117396	-0.0674094961250847	0.99749789889658	-207	n.s	n.s
V_V_HT:V_V_HM	-1.00691155373281	4.64222421840799	65585.6374117396	-0.216902826395171	0.974397738686612	-207	n.s	n.s
V_V_WT:V_V_HT	0.710524664752143	4.64267944085209	65585.6374117396	0.153041939208652	0.987170513087777	-206	n.s	n.s
V_V_WT:V_V_HM	-0.298032700623338	4.6426040712321	65585.6374117396	-0.0641951577284175	0.997730562408586	-206	n.s	n.s
V_V_HT:V_V_HM	-1.00855736537551	4.64228079283057	65585.6374117396	-0.217254709567138	0.97431568688056	-206	n.s	n.s
V_V_WT:V_V_HT	0.726320869011552	4.64277657188425	65585.6374117396	0.156441055856534	0.986598197038632	-205	n.s	n.s
V_V_WT:V_V_HM	-0.283742766476905	4.64270060585861	65585.6374117396	-0.0611158871883427	0.997942838075819	-205	n.s	n.s
V_V_HT:V_V_HM	-1.01006363548845	4.6423746980419	65585.6374117396	-0.217574776097777	0.974240944601101	-205	n.s	n.s
V_V_WT:V_V_HT	0.741321009057081	4.64290751320075	65585.6374117396	0.159667408181049	0.9860436593526	-204	n.s	n.s
V_V_WT:V_V_HM	-0.270138999696599	4.6428307720042	65585.6374117396	-0.0581841150285963	0.998135290074992	-204	n.s	n.s
V_V_HT:V_V_HM	-1.0114600087537	4.64250145192557	65585.6374117396	-0.217869616030853	0.97417200102202	-204	n.s	n.s
V_V_WT:V_V_HT	0.75549759736333	4.64306447842796	65585.6374117396	0.162715293072804	0.985509695453111	-203	n.s	n.s
V_V_WT:V_V_HM	-0.257278531557986	4.64298682749407	65585.6374117396	-0.0554122897860655	0.998308575632818	-203	n.s	n.s
V_V_HT:V_V_HM	-1.0127761289213	4.6426535064863	65585.6374117396	-0.218145964911304	0.974107300986339	-203	n.s	n.s
V_V_WT:V_V_HT	0.768823148072279	4.64323680640292	65585.6374117396	0.165579138029766	0.984999046210509	-202	n.s	n.s
V_V_WT:V_V_HM	-0.245218491921179	4.64315817002063	65585.6374117396	-0.0528128663599003	0.998463424883482	-202	n.s	n.s
V_V_HT:V_V_HM	-1.01404163999348	4.64282051766991	65585.6374117396	-0.218410691547128	0.974045249157602	-202	n.s	n.s
V_V_WT:V_V_HT	0.781271387354295	4.64341191537356	65585.6374117396	0.168253732727789	0.98451434328359	-201	n.s	n.s
V_V_WT:V_V_HM	-0.234015155860661	4.64333228643158	65585.6374117396	-0.0503981066667323	0.998600629161405	-201	n.s	n.s
V_V_HT:V_V_HM	-1.01528654321497	4.64299027316462	65585.6374117396	-0.218670831399989	0.973984203044756	-201	n.s	n.s
V_V_WT:V_V_HT	0.792822075187907	4.64357801211201	65585.6374117396	0.170735168682417	0.984057919832022	-200	n.s	n.s
V_V_WT:V_V_HM	-0.22372047280291	4.64349744846936	65585.6374117396	-0.048179303485276	0.99872105522705	-200	n.s	n.s
V_V_HT:V_V_HM	-1.01654254799078	4.64315132972734	65585.6374117396	-0.21893375335033	0.973922434155055	-200	n.s	n.s
V_V_WT:V_V_HT	0.80346212022841	4.64372530505221	65585.6374117396	0.173021026750715	0.983631749759005	-199	n.s	n.s
V_V_WT:V_V_HM	-0.214380930295235	4.64364391947092	65585.6374117396	-0.0461665308565823	0.998825621362043	-199	n.s	n.s
V_V_HT:V_V_HM	-1.01784305052364	4.64329419169084	65585.6374117396	-0.219207099206651	0.973858141848315	-199	n.s	n.s
V_V_WT:V_V_HT	0.813184278123217	4.64384600585144	65585.6374117396	0.175110087005161	0.983237479104479	-198	n.s	n.s
V_V_WT:V_V_HM	-0.206038267659636	4.64376395534816	65585.6374117396	-0.0443688072091486	0.9989152521491	-198	n.s	n.s
V_V_HT:V_V_HM	-1.01922254578287	4.643411309305	65585.6374117396	-0.219498656890557	0.973789482335662	-198	n.s	n.s
V_V_WT:V_V_HT	0.821983563058922	4.64393303906834	65585.6374117396	0.177001596737886	0.982876550249428	-197	n.s	n.s
V_V_WT:V_V_HM	-0.19873222228739	4.64385052004699	65585.6374117396	-0.0427947069849654	0.998990816933866	-197	n.s	n.s
V_V_HT:V_V_HM	-1.02071578534631	4.64349581933031	65585.6374117396	-0.219816238683191	0.973714596072079	-197	n.s	n.s
V_V_WT:V_V_HT	0.829859350299834	4.6439814717321	65585.6374117396	0.178695663484272	0.982550119843046	-196	n.s	n.s
V_V_WT:V_V_HM	-0.192498378461863	4.64389870794326	65585.6374117396	-0.0414518900105638	0.999053126069442	-196	n.s	n.s
V_V_HT:V_V_HM	-1.02235772876169	4.64354293609903	65585.6374117396	-0.220167605388949	0.973631623892106	-196	n.s	n.s
V_V_WT:V_V_HT	0.836812106668049	4.64398703148048	65585.6374117396	0.180192601959372	0.982259178597924	-195	n.s	n.s
V_V_WT:V_V_HM	-0.187371282821914	4.64390426891266	65585.6374117396	-0.0403477918518303	0.999102873010292	-195	n.s	n.s
V_V_HT:V_V_HM	-1.02418338948996	4.64354850677758	65585.6374117396	-0.220560501951277	0.973538696315789	-195	n.s	n.s
V_V_WT:V_V_HT	0.842843231713424	4.64394632900271	65585.6374117396	0.18149288816058	0.982004559722651	-194	n.s	n.s
V_V_WT:V_V_HM	-0.183384379771965	4.64386382953951	65585.6374117396	-0.0394896117766118	0.999140613807682	-194	n.s	n.s
V_V_HT:V_V_HM	-1.0262276114854	4.64350922717392	65585.6374117396	-0.221002599818234	0.973433944297905	-194	n.s	n.s
V_V_WT:V_V_HT	0.847958735513004	4.64385938017326	65585.6374117396	0.182597849352055	0.981786802806415	-193	n.s	n.s
V_V_WT:V_V_HM	-0.1805655939731	4.64377740296145	65585.6374117396	-0.0388833439470955	0.999166787861245	-193	n.s	n.s
V_V_HT:V_V_HM	-1.02852432948607	4.64342509794314	65585.6374117396	-0.221501221144209	0.973315561412673	-193	n.s	n.s
V_V_WT:V_V_HT	0.852169854931731	4.64373022302315	65585.6374117396	0.183509767795459	0.981606130632617	-192	n.s	n.s
V_V_WT:V_V_HM	-0.178936200775681	4.64364900291686	65585.6374117396	-0.0385335327160351	0.999181706137016	-192	n.s	n.s
V_V_HT:V_V_HM	-1.03110605570741	4.64330002588306	65585.6374117396	-0.22206319857854	0.973181834151967	-192	n.s	n.s
V_V_WT:V_V_HT	0.855492654956123	4.64356670542444	65585.6374117396	0.18423180051592	0.981462464695055	-191	n.s	n.s
V_V_WT:V_V_HM	-0.178510826083652	4.64348643271849	65585.6374117396	-0.0384432750413238	0.999185533479964	-191	n.s	n.s
V_V_HT:V_V_HM	-1.03400348103975	4.64314161860198	65585.6374117396	-0.222694797181542	0.973031157712645	-191	n.s	n.s
V_V_WT:V_V_HT	0.857947610940563	4.6433800273973	65585.6374117396	0.184767907403319	0.981355442037967	-190	n.s	n.s
V_V_WT:V_V_HM	-0.17929748140206	4.64330083024133	65585.6374117396	-0.0386142289627917	0.999178276655881	-190	n.s	n.s
V_V_HT:V_V_HM	-1.03724509234264	4.64296074126906	65585.6374117396	-0.223401650400157	0.972862048792573	-190	n.s	n.s
V_V_WT:V_V_HT	0.859558581851282	4.64318354329244	65585.6374117396	0.18512268012601	0.981284454497167	-189	n.s	n.s
V_V_WT:V_V_HM	-0.181298712549804	4.64310547645189	65585.6374117396	-0.0390468649633922	0.999159768075613	-189	n.s	n.s
V_V_HT:V_V_HM	-1.04085729440105	4.6427703529818	65585.6374117396	-0.224188838832522	0.972673124616158	-189	n.s	n.s
V_V_WT:V_V_HT	0.860350089155737	4.64298994657035	65585.6374117396	0.185300872725614	0.981248749985584	-188	n.s	n.s
V_V_WT:V_V_HM	-0.184515975138424	4.64291299418442	65585.6374117396	-0.0397414242673821	0.999129623630302	-188	n.s	n.s
V_V_HT:V_V_HM	-1.04486606429413	4.64258276665462	65585.6374117396	-0.225061375706403	0.972462983858457	-188	n.s	n.s
V_V_WT:V_V_HT	0.860347087272608	4.64281073500093	65585.6374117396	0.185307378736479	0.981247445748765	-187	n.s	n.s
V_V_WT:V_V_HM	-0.188949702842834	4.64273481639893	65585.6374117396	-0.0406979313518901	0.999087242046385	-187	n.s	n.s
V_V_HT:V_V_HM	-1.04929679011541	4.64240913073098	65585.6374117396	-0.226024195749888	0.972230205495629	-187	n.s	n.s
V_V_WT:V_V_HT	0.859576258281784	4.64265722677157	65585.6374117396	0.185147474020933	0.981279488514979	-186	n.s	n.s
V_V_WT:V_V_HM	-0.194596251016662	4.6425821981122	65585.6374117396	-0.0419155208702154	0.999031836828842	-186	n.s	n.s
V_V_HT:V_V_HM	-1.05417250929844	4.6422604230077	65585.6374117396	-0.227081725978537	0.971973449316773	-186	n.s	n.s
V_V_WT:V_V_HT	0.858064993910354	4.6425390397024	65585.6374117396	0.184826661999456	0.98134369470534	-185	n.s	n.s
V_V_WT:V_V_HM	-0.201449997948743	4.64246470326634	65585.6374117396	-0.043392898131677	0.998962421568325	-185	n.s	n.s
V_V_HT:V_V_HM	-1.05951499185912	4.64214597095146	65585.6374117396	-0.228238189511727	0.971691380118803	-185	n.s	n.s
V_V_WT:V_V_HT	0.855841792690512	4.64246458689805	65585.6374117396	0.184350742298793	0.98143874625627	-184	n.s	n.s
V_V_WT:V_V_HM	-0.209501514260495	4.64239069863846	65585.6374117396	-0.0451279368455435	0.998877836716421	-184	n.s	n.s
V_V_HT:V_V_HM	-1.06534330695098	4.64207393813193	65585.6374117396	-0.229497272372119	0.971382746715639	-184	n.s	n.s
V_V_WT:V_V_HT	0.852935429299613	4.6424392638918	65585.6374117396	0.183725705564662	0.98156322148316	-183	n.s	n.s
V_V_WT:V_V_HM	-0.218740418641829	4.64236554972822	65585.6374117396	-0.0471183099001402	0.998776729900685	-183	n.s	n.s
V_V_HT:V_V_HM	-1.07167584794146	4.64204955823814	65585.6374117396	-0.230862646875362	0.971046252169638	-183	n.s	n.s
V_V_WT:V_V_HT	0.849374678410584	4.64246477275003	65585.6374117396	0.182957700270808	0.981715611509345	-182	n.s	n.s
V_V_WT:V_V_HM	-0.229156329658707	4.64239094818756	65585.6374117396	-0.0493617043924688	0.998657553025857	-182	n.s	n.s
V_V_HT:V_V_HM	-1.07853100806929	4.64207447705195	65585.6374117396	-0.23233815256541	0.970680505244355	-182	n.s	n.s
V_V_WT:V_V_HT	0.845188299823718	4.64253952851403	65585.6374117396	0.1820530109938	0.981894334294967	-181	n.s	n.s
V_V_WT:V_V_HM	-0.240738077472059	4.64246531651558	65585.6374117396	-0.051855654497974	0.998518578505819	-181	n.s	n.s
V_V_HT:V_V_HM	-1.08592637729575	4.64214714953645	65585.6374117396	-0.233927607702868	0.970284062494328	-181	n.s	n.s
V_V_WT:V_V_HT	0.840404994733568	4.64266005414695	65585.6374117396	0.181017990749268	0.982097757475122	-180	n.s	n.s
V_V_WT:V_V_HM	-0.253471345086297	4.64258519666619	65585.6374117396	-0.0545970260854475	0.998357939401632	-180	n.s	n.s
V_V_HT:V_V_HM	-1.09387633981993	4.64226420086465	65585.6374117396	-0.235634227715042	0.96985557093393	-180	n.s	n.s
V_V_WT:V_V_HT	0.835053447363578	4.64281974589042	65585.6374117396	0.179859114302838	0.982324197018208	-179	n.s	n.s
V_V_WT:V_V_HM	-0.267341029742795	4.64274402085523	65585.6374117396	-0.057582547851421	0.998173614001559	-179	n.s	n.s
V_V_HT:V_V_HM	-1.10239447710637	4.64241922093578	65585.6374117396	-0.237461208185365	0.969393621526072	-179	n.s	n.s
V_V_WT:V_V_HT	0.829162343571269	4.64300867585313	65585.6374117396	0.17858298389221	0.982571925243495	-178	n.s	n.s
V_V_WT:V_V_HM	-0.28233202713723	4.64293191478605	65585.6374117396	-0.0608089957636693	0.997963424986442	-178	n.s	n.s
V_V_HT:V_V_HM	-1.11149437070851	4.64260257030166	65585.6374117396	-0.239411914734776	0.968896697378432	-178	n.s	n.s
V_V_WT:V_V_HT	0.822760120951607	4.64321446209403	65585.6374117396	0.177196234993753	0.982839197890356	-177	n.s	n.s
V_V_WT:V_V_HM	-0.298428617518937	4.6431365633422	65585.6374117396	-0.0642730648663332	0.997725057016879	-177	n.s	n.s
V_V_HT:V_V_HM	-1.12118873847058	4.64280222669746	65585.6374117396	-0.241489661571931	0.968363225608468	-177	n.s	n.s
V_V_WT:V_V_HT	0.815873944406967	4.64342466320957	65585.6374117396	0.175705218364204	0.983124322708806	-176	n.s	n.s
V_V_WT:V_V_HM	-0.315612038028988	4.64334559357964	65585.6374117396	-0.0679708265663845	0.99745610822251	-176	n.s	n.s
V_V_HT:V_V_HM	-1.13148598243593	4.64300611743005	65585.6374117396	-0.243696853680267	0.967791797230941	-176	n.s	n.s
V_V_WT:V_V_HT	0.808529240761985	4.64362783492894	65585.6374117396	0.174115857149512	0.983425691448449	-175	n.s	n.s
V_V_WT:V_V_HM	-0.333860064495994	4.64354762571213	65585.6374117396	-0.0718976290126438	0.997154120945608	-175	n.s	n.s
V_V_HT:V_V_HM	-1.14238930525799	4.64320314579932	65585.6374117396	-0.246034745710298	0.967181237322784	-175	n.s	n.s
V_V_WT:V_V_HT	0.800749837134518	4.64381358049505	65585.6374117396	0.172433674016939	0.983741777689556	-174	n.s	n.s
V_V_WT:V_V_HM	-0.353147732025363	4.64373232256463	65585.6374117396	-0.0760482533218727	0.996816596069106	-174	n.s	n.s
V_V_HT:V_V_HM	-1.15389756915987	4.6433832363936	65585.6374117396	-0.248503625571098	0.966530568018276	-174	n.s	n.s
V_V_WT:V_V_HT	0.792558851394759	4.64397155629916	65585.6374117396	0.170664019317629	0.984071096766094	-173	n.s	n.s
V_V_WT:V_V_HM	-0.373449058697403	4.64388939930213	65585.6374117396	-0.0804173025209265	0.996440984795572	-173	n.s	n.s
V_V_HT:V_V_HM	-1.16600791009212	4.64353636252006	65585.6374117396	-0.251103430459479	0.965838855261041	-173	n.s	n.s
V_V_WT:V_V_HT	0.783977480784905	4.64409340271122	65585.6374117396	0.168811738439029	0.984412270235345	-172	n.s	n.s
V_V_WT:V_V_HM	-0.394735702120869	4.64401054456997	65585.6374117396	-0.0849988815340686	0.996024736733163	-172	n.s	n.s
V_V_HT:V_V_HM	-1.17871318290577	4.64365442502182	65585.6374117396	-0.2538330967426	0.965105389352213	-172	n.s	n.s
V_V_WT:V_V_HT	0.775024548951791	4.64417363395502	65585.6374117396	0.166881044947446	0.984764048502151	-171	n.s	n.s
V_V_WT:V_V_HM	-0.416976614330991	4.64409030560654	65585.6374117396	-0.0897865000229647	0.995565336386703	-171	n.s	n.s
V_V_HT:V_V_HM	-1.19200116328278	4.64373211650939	65585.6374117396	-0.256690337292494	0.964329760551434	-171	n.s	n.s
V_V_WT:V_V_HT	0.765716457536783	4.64420987861899	65585.6374117396	0.164875506824527	0.985125310709806	-170	n.s	n.s
V_V_WT:V_V_HM	-0.44013817255518	4.64412632719548	65585.6374117396	-0.0947730835782353	0.99506033285963	-170	n.s	n.s
V_V_HT:V_V_HM	-1.20585463009198	4.64376715342302	65585.6374117396	-0.259671639479838	0.963511879558403	-170	n.s	n.s
V_V_WT:V_V_HT	0.756067585098279	4.64420243451024	65585.6374117396	0.162798154421538	0.985495041973782	-169	n.s	n.s
V_V_WT:V_V_HM	-0.464184685561506	4.64411890842486	65585.6374117396	-0.0999510767735581	0.99450736056416	-169	n.s	n.s
V_V_HT:V_V_HM	-1.2202522706598	4.64375984105768	65585.6374117396	-0.262772475844028	0.962651940805226	-169	n.s	n.s
V_V_WT:V_V_HT	0.746091519064976	4.64415269003046	65585.6374117396	0.160651806446115	0.98587227312549	-168	n.s	n.s
V_V_WT:V_V_HM	-0.48907967012866	4.64406943158707	65585.6374117396	-0.105312738608544	0.993904135355387	-168	n.s	n.s
V_V_HT:V_V_HM	-1.23517118919366	4.6437115352729	65585.6374117396	-0.265987923627792	0.961750268363305	-168	n.s	n.s
V_V_WT:V_V_HT	0.735799953376251	4.64406454766276	65585.6374117396	0.158438786934295	0.986256129253518	-167	n.s	n.s
V_V_WT:V_V_HM	-0.514784722588459	4.64398177881032	65585.6374117396	-0.110849858398957	0.993248511136006	-167	n.s	n.s
V_V_HT:V_V_HM	-1.25058467596467	4.64362602920089	65585.6374117396	-0.269312099661024	0.960807489040422	-167	n.s	n.s
V_V_WT:V_V_HT	0.725202418024132	4.64394469234985	65585.6374117396	0.156160864538026	0.986645836083725	-166	n.s	n.s
V_V_WT:V_V_HM	-0.541259161609915	4.64386259927824	65585.6374117396	-0.116553655505234	0.992538523296694	-166	n.s	n.s
V_V_HT:V_V_HM	-1.2664615796341	4.64350981542841	65585.6374117396	-0.27273799991252	0.959824600283274	-166	n.s	n.s
V_V_WT:V_V_HT	0.71430645056298	4.64380218387762	65585.6374117396	0.153819310616398	0.987040704988568	-165	n.s	n.s
V_V_WT:V_V_HM	-0.568460052881505	4.64372090387492	65585.6374117396	-0.122414775704362	0.991772423388378	-165	n.s	n.s
V_V_HT:V_V_HM	-1.28276650344456	4.64337169057482	65585.6374117396	-0.276257553546347	0.958802979617007	-165	n.s	n.s
V_V_WT:V_V_HT	0.703118062126947	4.64364743259418	65585.6374117396	0.151415040080713	0.987440104629344	-164	n.s	n.s
V_V_WT:V_V_HM	-0.596342579770294	4.64356704626759	65585.6374117396	-0.128423380954437	0.990948701212426	-164	n.s	n.s
V_V_HT:V_V_HM	-1.29946064189724	4.64322175981737	65585.6374117396	-0.27986185220418	0.957744341975746	-164	n.s	n.s
V_V_WT:V_V_HT	0.69164296473771	4.64348974309247	65585.6374117396	0.148948959296525	0.987843400688789	-163	n.s	n.s
V_V_WT:V_V_HM	-0.624861549914328	4.64341027879921	65585.6374117396	-0.134569532390301	0.99006606041764	-163	n.s	n.s
V_V_HT:V_V_HM	-1.31650451465205	4.64306904616193	65585.6374117396	-0.283541877487329	0.956650543599751	-163	n.s	n.s
V_V_WT:V_V_HT	0.679886870890158	4.64333646568517	65585.6374117396	0.14642205575982	0.988249942035499	-162	n.s	n.s
V_V_WT:V_V_HM	-0.653971772602333	4.64325790838122	65585.6374117396	-0.140843301299696	0.989123420177243	-162	n.s	n.s
V_V_HT:V_V_HM	-1.33385864349246	4.64292066564528	65585.6374117396	-0.28728870027054	0.95552352994785	-162	n.s	n.s
V_V_WT:V_V_HT	0.667855387113939	4.6431932191117	65585.6374117396	0.143835364069063	0.988659067752912	-161	n.s	n.s
V_V_WT:V_V_HM	-0.683627654880254	4.64311551845438	65585.6374117396	-0.147234685883461	0.988119942344705	-161	n.s	n.s
V_V_HT:V_V_HM	-1.35148304199417	4.64278204611393	65585.6374117396	-0.291093363541668	0.954365375328817	-161	n.s	n.s
V_V_WT:V_V_HT	0.65555369343658	4.64306505902333	65585.6374117396	0.141189857368588	0.989070125145063	-160	n.s	n.s
V_V_WT:V_V_HM	-0.713781999370823	4.64298813230197	65585.6374117396	-0.153733324107579	0.987055094808567	-160	n.s	n.s
V_V_HT:V_V_HM	-1.36933569280738	4.64265806805296	65585.6374117396	-0.29494648814007	0.953178410009698	-160	n.s	n.s
V_V_WT:V_V_HT	0.642986873666835	4.64295542980373	65585.6374117396	0.138486548791621	0.98948245417716	-159	n.s	n.s
V_V_WT:V_V_HM	-0.744386794471964	4.64287917010267	65585.6374117396	-0.160328702772487	0.985928639112923	-159	n.s	n.s
V_V_HT:V_V_HM	-1.38737366813881	4.64255204451647	65585.6374117396	-0.298838581632595	0.951965134675957	-159	n.s	n.s
V_V_WT:V_V_HT	0.630160135037386	4.64286735585487	65585.6374117396	0.135726499755097	0.989895387444812	-158	n.s	n.s
V_V_WT:V_V_HM	-0.775391915271754	4.64279163498914	65585.6374117396	-0.167009845849687	0.984740702628475	-158	n.s	n.s
V_V_HT:V_V_HM	-1.40555205030917	4.64246688447871	65585.6374117396	-0.302759736425561	0.950728321007319	-158	n.s	n.s
V_V_WT:V_V_HT	0.617079133422273	4.64280374882853	65585.6374117396	0.132910880322687	0.990308242770447	-157	n.s	n.s
V_V_WT:V_V_HM	-0.80674466683142	4.64272841918788	65585.6374117396	-0.17376520743648	0.983491824060327	-157	n.s	n.s
V_V_HT:V_V_HM	-1.4238238002536	4.64240539429005	65585.6374117396	-0.306699583367889	0.949471036010049	-157	n.s	n.s
V_V_WT:V_V_HT	0.603750354065312	4.64276727016834	65585.6374117396	0.130041055028679	0.990720313336424	-156	n.s	n.s
V_V_WT:V_V_HM	-0.838389736343643	4.6426921675038	65585.6374117396	-0.180582667576346	0.982182982148129	-156	n.s	n.s
V_V_HT:V_V_HM	-1.44214009040897	4.64237014534789	65585.6374117396	-0.310647373056656	0.94819662492302	-156	n.s	n.s
V_V_WT:V_V_HT	0.590181234412128	4.64275978470653	65585.6374117396	0.127118623788423	0.991130865764653	-155	n.s	n.s
V_V_WT:V_V_HM	-0.870269597215369	4.64268473366762	65585.6374117396	-0.187449643286003	0.980815599734808	-155	n.s	n.s
V_V_HT:V_V_HM	-1.46045083162748	4.64236294244918	65585.6374117396	-0.314592126839827	0.946908668320172	-155	n.s	n.s
V_V_WT:V_V_HT	0.576379741744297	4.64278102710854	65585.6374117396	0.124145364250198	0.991539152520842	-154	n.s	n.s
V_V_WT:V_V_HM	-0.902325832347373	4.6427058530027	65585.6374117396	-0.194353435456995	0.979391491833602	-154	n.s	n.s
V_V_HT:V_V_HM	-1.47870557409169	4.64238352358624	65585.6374117396	-0.31852292396329	0.94561088948697	-154	n.s	n.s
V_V_WT:V_V_HT	0.5623551686528	4.64282943363151	65585.6374117396	0.1211233745912	0.99194439682942	-153	n.s	n.s
V_V_WT:V_V_HM	-0.93449822437195	4.64275397042596	65585.6374117396	-0.201281013451206	0.977912918843545	-153	n.s	n.s
V_V_HT:V_V_HM	-1.49685339302475	4.64243037159751	65585.6374117396	-0.322428829990113	0.944307174728005	-153	n.s	n.s
V_V_WT:V_V_HT	0.548117586666329	4.6429013878596	65585.6374117396	0.118054970562063	0.992345812288083	-152	n.s	n.s
V_V_WT:V_V_HM	-0.966725669415027	4.6428254895381	65585.6374117396	-0.208219256052892	0.976382544611748	-152	n.s	n.s
V_V_HT:V_V_HM	-1.51484325608136	4.64249997784086	65585.6374117396	-0.326299033562061	0.943001523470672	-152	n.s	n.s
V_V_WT:V_V_HT	0.533679382365854	4.6429926662734	65585.6374117396	0.114942973363385	0.992742571460168	-151	n.s	n.s
V_V_WT:V_V_HM	-0.998944863102992	4.64291621140131	65585.6374117396	-0.215154617834788	0.974803514884629	-151	n.s	n.s
V_V_HT:V_V_HM	-1.53262424546887	4.64258825137913	65585.6374117396	-0.330122802730478	0.941698056240282	-151	n.s	n.s
V_V_WT:V_V_HT	0.519055422333864	4.64309868662722	65585.6374117396	0.111790736610621	0.993133812402428	-150	n.s	n.s
V_V_WT:V_V_HM	-1.03109034076134	4.64302158147782	65585.6374117396	-0.222073131185652	0.973179467723788	-150	n.s	n.s
V_V_HT:V_V_HM	-1.55014576309522	4.6426907596006	65585.6374117396	-0.333889514370449	0.940400997333251	-150	n.s	n.s
V_V_WT:V_V_HT	0.504261688744606	4.64321342152386	65585.6374117396	0.108601876107412	0.993518681396437	-149	n.s	n.s
V_V_WT:V_V_HM	-1.06309580798133	4.64313560788755	65585.6374117396	-0.228960749321081	0.97151445775366	-149	n.s	n.s
V_V_HT:V_V_HM	-1.56735749672593	4.64280166679814	65585.6374117396	-0.337588725345411	0.93911464142738	-149	n.s	n.s
V_V_WT:V_V_HT	0.489316594667159	4.64333055739804	65585.6374117396	0.105380521291457	0.99389631002699	-148	n.s	n.s
V_V_WT:V_V_HM	-1.09489339615422	4.6432520146888	65585.6374117396	-0.23580313812185	0.96981300258576	-148	n.s	n.s
V_V_HT:V_V_HM	-1.58420999082139	4.64291486253637	65585.6374117396	-0.341210217659679	0.937843327185907	-148	n.s	n.s
V_V_WT:V_V_HT	0.474239849826112	4.6434428773837	65585.6374117396	0.102131082980678	0.994265851750801	-147	n.s	n.s
V_V_WT:V_V_HM	-1.12641450589025	4.64336362722227	65585.6374117396	-0.242585891676998	0.96808002578793	-147	n.s	n.s
V_V_HT:V_V_HM	-1.60065435571637	4.64302335773381	65585.6374117396	-0.344743980891285	0.936591431701806	-147	n.s	n.s
V_V_WT:V_V_HT	0.459054634385389	4.64354403683516	65585.6374117396	0.0988586800822634	0.994626442172178	-146	n.s	n.s
V_V_WT:V_V_HM	-1.15758890708747	4.64346413890881	65585.6374117396	-0.249294249391899	0.966320921055541	-146	n.s	n.s
V_V_HT:V_V_HM	-1.61664354147285	4.6431210133397	65585.6374117396	-0.348180359036138	0.935363305787211	-146	n.s	n.s
V_V_WT:V_V_HT	0.443787695164211	4.64362894374512	65585.6374117396	0.0955691551888495	0.994977211485487	-145	n.s	n.s
V_V_WT:V_V_HM	-1.18834485142207	4.64354848942811	65585.6374117396	-0.255913091922601	0.964541549458362	-145	n.s	n.s
V_V_HT:V_V_HM	-1.63213254658629	4.64320290868071	65585.6374117396	-0.351510062921208	0.934163254894334	-145	n.s	n.s
V_V_WT:V_V_HT	0.428466496918418	4.64369201685649	65585.6374117396	0.0922685000131565	0.995317356987238	-144	n.s	n.s
V_V_WT:V_V_HM	-1.21861029827743	4.6436111307354	65585.6374117396	-0.262427292891004	0.962748135068113	-144	n.s	n.s
V_V_HT:V_V_HM	-1.64707679519584	4.64326364186242	65585.6374117396	-0.354723944672502	0.932995606538637	-144	n.s	n.s
V_V_WT:V_V_HT	0.413119277437929	4.64372739313251	65585.6374117396	0.0889628616117476	0.995646146288222	-143	n.s	n.s
V_V_WT:V_V_HM	-1.24831306862293	4.64364623329218	65585.6374117396	-0.26882174177552	0.960947238278662	-143	n.s	n.s
V_V_HT:V_V_HM	-1.66143234606082	4.64329753055313	65585.6374117396	-0.357813027299783	0.931864687722352	-143	n.s	n.s
V_V_WT:V_V_HT	0.397778140636163	4.64373132714153	65585.6374117396	0.0856591634212863	0.995962862450709	-142	n.s	n.s
V_V_WT:V_V_HM	-1.27738036433357	4.64365007372699	65585.6374117396	-0.275081098716024	0.959145804342113	-142	n.s	n.s
V_V_HT:V_V_HM	-1.67515850496977	4.64330094846492	65585.6374117396	-0.36076888480028	0.930774671905782	-142	n.s	n.s
V_V_WT:V_V_HT	0.382479835299499	4.6437030332376	65585.6374117396	0.0823652659444145	0.996266803743142	-141	n.s	n.s
V_V_WT:V_V_HM	-1.30573896668922	4.6436218727387	65585.6374117396	-0.281189770070388	0.957351153339897	-141	n.s	n.s
V_V_HT:V_V_HM	-1.68821880198873	4.64327314452475	65585.6374117396	-0.363583780114128	0.929729510390223	-141	n.s	n.s
V_V_WT:V_V_HT	0.367264969447078	4.64364428562128	65585.6374117396	0.0790898154245553	0.996557313365035	-140	n.s	n.s
V_V_WT:V_V_HM	-1.3333155936147	4.6435633969477	65585.6374117396	-0.287131988871114	0.955570936935764	-140	n.s	n.s
V_V_HT:V_V_HM	-1.70058056306182	4.64321585254274	65585.6374117396	-0.366250593784163	0.928732940896072	-140	n.s	n.s
V_V_WT:V_V_HT	0.352175659179601	4.64355774224585	65585.6374117396	0.0758417745031144	0.996833831571682	-139	n.s	n.s
V_V_WT:V_V_HM	-1.36003712964774	4.64347729084806	65585.6374117396	-0.292891952401332	0.953813072492581	-139	n.s	n.s
V_V_HT:V_V_HM	-1.71221278882737	4.64313165823953	65585.6374117396	-0.368762489383419	0.927788597393356	-139	n.s	n.s
V_V_WT:V_V_HT	0.337257683476409	4.64344848630499	65585.6374117396	0.072630865717815	0.99709586390116	-138	n.s	n.s
V_V_WT:V_V_HM	-1.38583137759449	4.64336861105079	65585.6374117396	-0.298453879861343	0.952085695730583	-138	n.s	n.s
V_V_HT:V_V_HM	-1.72308906107088	4.64302550191694	65585.6374117396	-0.371113417395506	0.926899807206717	-138	n.s	n.s
V_V_WT:V_V_HT	0.322560396724064	4.64332382511736	65585.6374117396	0.0694675643725778	0.997342991960776	-137	n.s	n.s
V_V_WT:V_V_HM	-1.41062733036684	4.64324462635585	65585.6374117396	-0.303802070293664	0.950397109930668	-137	n.s	n.s
V_V_HT:V_V_HM	-1.73318772709091	4.64290448374264	65585.6374117396	-0.373298165654656	0.926069555513666	-137	n.s	n.s
V_V_WT:V_V_HT	0.308133865321544	4.64319075704729	65585.6374117396	0.066362525565823	0.997574923781752	-136	n.s	n.s
V_V_WT:V_V_HM	-1.43435423487466	4.6431122970224	65585.6374117396	-0.30892085806206	0.948755765219845	-136	n.s	n.s
V_V_HT:V_V_HM	-1.74248810019617	4.64277539694282	65585.6374117396	-0.37531173731634	0.92530070821909	-136	n.s	n.s
V_V_WT:V_V_HT	0.294028153421287	4.64305511710295	65585.6374117396	0.0633264404590456	0.997791500946813	-135	n.s	n.s
V_V_WT:V_V_HM	-1.45694134121204	4.64297742469058	65585.6374117396	-0.313794620982706	0.947170220778004	-135	n.s	n.s
V_V_HT:V_V_HM	-1.75096949463334	4.6426438966004	65585.6374117396	-0.377149213601219	0.924596056177518	-135	n.s	n.s
V_V_WT:V_V_HT	0.28029384951072	4.64292191736522	65585.6374117396	0.0603701407215959	0.997992684961631	-134	n.s	n.s
V_V_WT:V_V_HM	-1.47831855827759	4.642844991437	65585.6374117396	-0.318407907436953	0.945649066210024	-134	n.s	n.s
V_V_HT:V_V_HM	-1.75861240778833	4.64251483278392	65585.6374117396	-0.378805985792353	0.923958218500102	-134	n.s	n.s
V_V_WT:V_V_HT	0.266983638398258	4.64279681989424	65585.6374117396	0.0575049154109527	0.998178530807733	-133	n.s	n.s
V_V_WT:V_V_HM	-1.49841844055716	4.64272062603372	65585.6374117396	-0.322745769399711	0.944200769641691	-133	n.s	n.s
V_V_HT:V_V_HM	-1.76540207895543	4.64239368788122	65585.6374117396	-0.380278407573219	0.923389381465827	-133	n.s	n.s
V_V_WT:V_V_HT	0.254151117979902	4.6426848611098	65585.6374117396	0.0547422721082879	0.998349198219391	-132	n.s	n.s
V_V_WT:V_V_HM	-1.51717508341335	4.64260933460673	65585.6374117396	-0.326793614122147	0.942833681356776	-132	n.s	n.s
V_V_HT:V_V_HM	-1.77132620139324	4.64228533466686	65585.6374117396	-0.381563405455849	0.922891438031806	-132	n.s	n.s
V_V_WT:V_V_HT	0.241851451849023	4.64259133363183	65585.6374117396	0.0520940643853367	0.998504935610062	-131	n.s	n.s
V_V_WT:V_V_HM	-1.53452610319313	4.64251637869449	65585.6374117396	-0.330537574457551	0.941555863604329	-131	n.s	n.s
V_V_HT:V_V_HM	-1.77637755504217	4.64219489796514	65585.6374117396	-0.382658977937534	0.922465786013276	-131	n.s	n.s
V_V_WT:V_V_HT	0.23014019468912	4.64251999101881	65585.6374117396	0.0495722571220669	0.998646083997257	-130	n.s	n.s
V_V_WT:V_V_HM	-1.55040999513437	4.64244548858902	65585.6374117396	-0.333964071079613	0.940375193658364	-130	n.s	n.s
V_V_HT:V_V_HM	-1.78055018982351	4.64212600550217	65585.6374117396	-0.383563519756483	0.922113583151685	-130	n.s	n.s
V_V_WT:V_V_HT	0.219073051221031	4.64247292243993	65585.6374117396	0.0471888700011832	0.998773065708498	-129	n.s	n.s
V_V_WT:V_V_HM	-1.56476646770162	4.64239873880187	65585.6374117396	-0.337059902809094	0.939299292219805	-129	n.s	n.s
V_V_HT:V_V_HM	-1.78383951892266	4.64208066688517	65585.6374117396	-0.38427585536113	0.921835730296781	-129	n.s	n.s
V_V_WT:V_V_HT	0.208706333039387	4.64245205806452	65585.6374117396	0.0449560556423708	0.998886363736237	-128	n.s	n.s
V_V_WT:V_V_HM	-1.5775400730685	4.64237804674354	65585.6374117396	-0.33981292716458	0.938335243319021	-128	n.s	n.s
V_V_HT:V_V_HM	-1.78624640610791	4.6420607431027	65585.6374117396	-0.384796000087237	0.92163257096214	-128	n.s	n.s
V_V_WT:V_V_HT	0.199096502461188	4.64245753747127	65585.6374117396	0.0428860147570968	0.998986508109343	-127	n.s	n.s
V_V_WT:V_V_HM	-1.5886765751989	4.64238354873631	65585.6374117396	-0.34221140035518	0.937489780072965	-127	n.s	n.s
V_V_HT:V_V_HM	-1.78777307766011	4.64206635567479	65585.6374117396	-0.38512441242349	0.921504180651477	-127	n.s	n.s
V_V_WT:V_V_HT	0.190299897755168	4.64248772247275	65585.6374117396	0.0409909318303609	0.999074058282329	-126	n.s	n.s
V_V_WT:V_V_HM	-1.59812326699158	4.64241361284794	65585.6374117396	-0.344244050674147	0.936769221075114	-126	n.s	n.s
V_V_HT:V_V_HM	-1.78842316474679	4.64209589953078	65585.6374117396	-0.385262003080884	0.921450363432371	-126	n.s	n.s
V_V_WT:V_V_HT	0.182372357974828	4.64254082334734	65585.6374117396	0.039282876535555	0.999149584491483	-125	n.s	n.s
V_V_WT:V_V_HM	-1.60583354105542	4.64246645773108	65585.6374117396	-0.345900946334514	0.936179123404537	-125	n.s	n.s
V_V_HT:V_V_HM	-1.78820589903027	4.64214762970694	65585.6374117396	-0.385210907035105	0.921470351017381	-125	n.s	n.s
V_V_WT:V_V_HT	0.17536959966251	4.64261342837861	65585.6374117396	0.0377738966140362	0.999213638563109	-124	n.s	n.s
V_V_WT:V_V_HM	-1.61176231831729	4.64253868880125	65585.6374117396	-0.347172619628392	0.935724555117057	-124	n.s	n.s
V_V_HT:V_V_HM	-1.78713191797979	4.64221822639225	65585.6374117396	-0.384973698095335	0.92156311263546	-124	n.s	n.s
V_V_WT:V_V_HT	0.16934691768536	4.64270065811861	65585.6374117396	0.0364759501324355	0.999266730731353	-123	n.s	n.s
V_V_WT:V_V_HM	-1.61586631981618	4.64262545168477	65585.6374117396	-0.348050114451898	0.935410046209522	-123	n.s	n.s
V_V_HT:V_V_HM	-1.78521323750148	4.64230294480796	65585.6374117396	-0.38455336903381	0.921727366943452	-123	n.s	n.s
V_V_WT:V_V_HT	0.164357405511112	4.64279844161804	65585.6374117396	0.035400504152369	0.999309317463037	-122	n.s	n.s
V_V_WT:V_V_HM	-1.61811134177849	4.6427226978924	65585.6374117396	-0.348526381408272	0.935239056438457	-122	n.s	n.s
V_V_HT:V_V_HM	-1.78246874728957	4.6423978349258	65585.6374117396	-0.383954329351021	0.921961197768674	-122	n.s	n.s
V_V_WT:V_V_HT	0.160451656833601	4.64290366321501	65585.6374117396	0.0345584721270084	0.999341772906889	-121	n.s	n.s
V_V_WT:V_V_HM	-1.6184724951501	4.64282733071692	65585.6374117396	-0.348596314242034	0.935213932059642	-121	n.s	n.s
V_V_HT:V_V_HM	-1.77892415198367	4.64249988343833	65585.6374117396	-0.383182379461077	0.922262073194172	-121	n.s	n.s
V_V_WT:V_V_HT	0.157679027668088	4.64301269814582	65585.6374117396	0.0339604989086197	0.999364347509434	-120	n.s	n.s
V_V_WT:V_V_HM	-1.61692877438723	4.64293574733868	65585.6374117396	-0.348255686138679	0.935336266504006	-120	n.s	n.s
V_V_HT:V_V_HM	-1.77460780205531	4.64260558408203	65585.6374117396	-0.382243929602778	0.922627160973094	-120	n.s	n.s
V_V_WT:V_V_HT	0.156085999561341	4.64312254344593	65585.6374117396	0.0336166013498107	0.999377152048168	-119	n.s	n.s
V_V_WT:V_V_HM	-1.6134672173641	4.6430449643244	65585.6374117396	-0.347501958254	0.935606595198143	-119	n.s	n.s
V_V_HT:V_V_HM	-1.76955321692543	4.64271203960259	65585.6374117396	-0.381146451003432	0.923053164491265	-119	n.s	n.s
V_V_WT:V_V_HT	0.155717428615333	4.6432298472033	65585.6374117396	0.0335364463400674	0.999380117802304	-118	n.s	n.s
V_V_WT:V_V_HM	-1.60807897233508	4.64315165114302	65585.6374117396	-0.346333502145943	0.936024665631453	-118	n.s	n.s
V_V_HT:V_V_HM	-1.76379640095044	4.64281601375498	65585.6374117396	-0.379897974790505	0.923536530692525	-118	n.s	n.s
V_V_WT:V_V_HT	0.156613538913483	4.64333254031468	65585.6374117396	0.0337286932507464	0.999372992763192	-117	n.s	n.s
V_V_WT:V_V_HM	-1.60076573795131	4.64325375412792	65585.6374117396	-0.344750862803525	0.936588982735654	-117	n.s	n.s
V_V_HT:V_V_HM	-1.7573792768648	4.64291552128996	65585.6374117396	-0.378507700346126	0.924073228449985	-117	n.s	n.s
V_V_WT:V_V_HT	0.158809646890681	4.64342981218966	65585.6374117396	0.0342009362290313	0.999355317855259	-116	n.s	n.s
V_V_WT:V_V_HM	-1.59153985795051	4.64335047206599	65585.6374117396	-0.34275678037337	0.937296811172535	-116	n.s	n.s
V_V_HT:V_V_HM	-1.7503495048412	4.64300980299377	65585.6374117396	-0.376985959347445	0.924658779758995	-116	n.s	n.s
V_V_WT:V_V_HT	0.162340070154471	4.64351994758388	65585.6374117396	0.0349605626737837	0.999326371981091	-115	n.s	n.s
V_V_WT:V_V_HM	-1.58041581315554	4.64344010298854	65585.6374117396	-0.340354516932043	0.938144785372408	-115	n.s	n.s
V_V_HT:V_V_HM	-1.74275588330998	4.64309721581356	65585.6374117396	-0.375343397371579	0.925288591502523	-115	n.s	n.s
V_V_WT:V_V_HT	0.167239126918602	4.64359981133643	65585.6374117396	0.0360149740962434	0.999285140814849	-114	n.s	n.s
V_V_WT:V_V_HM	-1.56740808302541	4.6435195312129	65585.6374117396	-0.337547429808269	0.939129069835159	-114	n.s	n.s
V_V_HT:V_V_HM	-1.73464720994403	4.64317472992461	65585.6374117396	-0.373590767274915	0.925958047634358	-114	n.s	n.s
V_V_WT:V_V_HT	0.173541136066042	4.64366497001065	65585.6374117396	0.0373715884299991	0.999230293074475	-113	n.s	n.s
V_V_WT:V_V_HM	-1.55253114557978	4.64358434826629	65585.6374117396	-0.334338956534606	0.940245371335504	-113	n.s	n.s
V_V_HT:V_V_HM	-1.72607228164578	4.64323804650065	65585.6374117396	-0.371738916755868	0.926662525284102	-113	n.s	n.s
V_V_WT:V_V_HT	0.181279033016956	4.6437104348137	65585.6374117396	0.0390375402518458	0.999160169166408	-112	n.s	n.s
V_V_WT:V_V_HM	-1.5358015993977	4.64362959208606	65585.6374117396	-0.330733011525101	0.941488809214169	-112	n.s	n.s
V_V_HT:V_V_HM	-1.71708063241465	4.64328232065407	65585.6374117396	-0.369798886614496	0.927397368176003	-112	n.s	n.s
V_V_WT:V_V_HT	0.190478791690587	4.64373294950165	65585.6374117396	0.041018463757919	0.999072814611896	-111	n.s	n.s
V_V_WT:V_V_HM	-1.51724659374553	4.64365202382661	65585.6374117396	-0.326735635219978	0.942853368819161	-111	n.s	n.s
V_V_HT:V_V_HM	-1.70772538543609	4.64330438982726	65585.6374117396	-0.36778234680833	0.928157733231257	-111	n.s	n.s
V_V_WT:V_V_HT	0.201157759737256	4.64373159524568	65585.6374117396	0.0433181280208366	0.998965992319454	-110	n.s	n.s
V_V_WT:V_V_HM	-1.49690573177088	4.6436507296485	65585.6374117396	-0.322355366266788	0.944331825275595	-110	n.s	n.s
V_V_HT:V_V_HM	-1.69806349150812	4.64330336211432	65585.6374117396	-0.36570160488823	0.92893860128274	-110	n.s	n.s
V_V_WT:V_V_HT	0.213325890882885	4.64370724231037	65585.6374117396	0.0459387036588357	0.998837176867024	-109	n.s	n.s
V_V_WT:V_V_HM	-1.47482879371147	4.64362657491334	65585.6374117396	-0.317602798140371	0.945915958468294	-109	n.s	n.s
V_V_HT:V_V_HM	-1.68815468459432	4.64328008142293	65585.6374117396	-0.363569428290225	0.929734856766525	-109	n.s	n.s
V_V_WT:V_V_HT	0.226990086448559	4.64366097765749	65585.6374117396	0.0488817093971113	0.998683516853429	-108	n.s	n.s
V_V_WT:V_V_HM	-1.45106946083493	4.64358063927343	65585.6374117396	-0.312489342504877	0.947597027629547	-108	n.s	n.s
V_V_HT:V_V_HM	-1.67805954728351	4.6432355951973	65585.6374117396	-0.361398751555747	0.930541407336914	-108	n.s	n.s
V_V_WT:V_V_HT	0.24215099275942	4.64359501537904	65585.6374117396	0.0521473108566626	0.998501880081947	-107	n.s	n.s
V_V_WT:V_V_HM	-1.42568892985396	4.6435151228249	65585.6374117396	-0.30702795019361	0.949365589877158	-107	n.s	n.s
V_V_HT:V_V_HM	-1.66783992261342	4.64317204192513	65585.6374117396	-0.3592026975425	0.931353183293832	-107	n.s	n.s
V_V_WT:V_V_HT	0.25880608922165	4.64351164612962	65585.6374117396	0.0557349930278232	0.998288834695396	-106	n.s	n.s
V_V_WT:V_V_HM	-1.39875195925552	4.64343230062347	65585.6374117396	-0.301232336060485	0.951211818873194	-106	n.s	n.s
V_V_HT:V_V_HM	-1.65755804847717	4.64309162783431	65585.6374117396	-0.356994472937057	0.932165182042134	-106	n.s	n.s
V_V_WT:V_V_HT	0.276944832905656	4.64341454553134	65585.6374117396	0.0596424958810059	0.998040734408122	-105	n.s	n.s
V_V_WT:V_V_HM	-1.37033160558411	4.64333582503863	65585.6374117396	-0.295117918931205	0.953125272457669	-105	n.s	n.s
V_V_HT:V_V_HM	-1.64727643848974	4.64299790289917	65585.6374117396	-0.354787245857068	0.93297251645374	-105	n.s	n.s
V_V_WT:V_V_HT	0.296547037542574	4.64330900560201	65585.6374117396	0.0638654539650062	0.997753787692739	-104	n.s	n.s
V_V_WT:V_V_HM	-1.34051031937166	4.64323095634877	65585.6374117396	-0.288702055093503	0.955094912946016	-104	n.s	n.s
V_V_HT:V_V_HM	-1.63705735691424	4.6428959878493	65585.6374117396	-0.352594019163579	0.93377046185482	-104	n.s	n.s
V_V_WT:V_V_HT	0.31758289855501	4.64320159163931	65585.6374117396	0.0683973961257378	0.997424119853878	-103	n.s	n.s
V_V_WT:V_V_HM	-1.30937917695232	4.64312422160801	65585.6374117396	-0.282003908243242	0.957109252338491	-103	n.s	n.s
V_V_HT:V_V_HM	-1.62696207550735	4.64279224175517	65585.6374117396	-0.350427499399002	0.934554501592852	-103	n.s	n.s
V_V_WT:V_V_HT	0.340013075248642	4.64309972485904	65585.6374117396	0.0732297592981302	0.997047844672798	-102	n.s	n.s
V_V_WT:V_V_HM	-1.27703706398231	4.64302299969003	65585.6374117396	-0.275044311446995	0.959156502730323	-102	n.s	n.s
V_V_HT:V_V_HM	-1.61705013923097	4.64269385763115	65585.6374117396	-0.348299971701351	0.935320367474408	-102	n.s	n.s
V_V_WT:V_V_HT	0.363790366693884	4.64301080514851	65585.6374117396	0.0783522550260893	0.996621115314006	-101	n.s	n.s
V_V_WT:V_V_HM	-1.24358878710804	4.6429346486034	65585.6374117396	-0.267845421318198	0.961224786473557	-101	n.s	n.s
V_V_HT:V_V_HM	-1.60737915380192	4.64260800971135	65585.6374117396	-0.346223318970635	0.93606402591352	-101	n.s	n.s
V_V_WT:V_V_HT	0.388864512805874	4.64294056468916	65585.6374117396	0.0837539286553215	0.996140107795146	-100	n.s	n.s
V_V_WT:V_V_HM	-1.20914114609027	4.64286486715696	65585.6374117396	-0.260429967420242	0.963302448118141	-100	n.s	n.s
V_V_HT:V_V_HM	-1.59800565889614	4.64254025021763	65585.6374117396	-0.344209327818156	0.936781561187679	-100	n.s	n.s
V_V_WT:V_V_HT	0.415179287789016	4.64289361303839	65585.6374117396	0.0894225287917626	0.995601137830246	-99	n.s	n.s
V_V_WT:V_V_HM	-1.173804283623	4.64281823788823	65585.6374117396	-0.252821502690767	0.965378065669817	-99	n.s	n.s
V_V_HT:V_V_HM	-1.58898357141204	4.64249504298101	65585.6374117396	-0.342269309218635	0.937469303172468	-99	n.s	n.s
V_V_WT:V_V_HT	0.442675593887252	4.64287241218828	65585.6374117396	0.0953451989602725	0.995000665328368	-98	n.s	n.s
V_V_WT:V_V_HM	-1.13768967027259	4.64279720709302	65585.6374117396	-0.245044015391086	0.967440639070005	-98	n.s	n.s
V_V_HT:V_V_HM	-1.58036526415985	4.64247476516018	65585.6374117396	-0.340414400530473	0.938123710202642	-98	n.s	n.s
V_V_WT:V_V_HT	0.47128750837733	4.64287837619478	65585.6374117396	0.101507614499174	0.994335447748394	-97	n.s	n.s
V_V_WT:V_V_HM	-1.10091104669944	4.64280317965552	65585.6374117396	-0.23712205839859	0.969479627948758	-97	n.s	n.s
V_V_HT:V_V_HM	-1.57219855507681	4.64248078121542	65585.6374117396	-0.338654833303414	0.938741616408614	-97	n.s	n.s
V_V_WT:V_V_HT	0.500942486950819	4.64291180616699	65585.6374117396	0.107894034576629	0.99360262147484	-96	n.s	n.s
V_V_WT:V_V_HM	-1.06358389336685	4.6428364544634	65585.6374117396	-0.229080628576605	0.971485053781411	-96	n.s	n.s
V_V_HT:V_V_HM	-1.56452638031774	4.64251338020394	65585.6374117396	-0.33699986455376	0.939320239997	-96	n.s	n.s
V_V_WT:V_V_HT	0.531565527674474	4.64297066645311	65585.6374117396	0.11448823735097	0.992799672969192	-95	n.s	n.s
V_V_WT:V_V_HM	-1.02582394752837	4.64289500618375	65585.6374117396	-0.220944894545773	0.973447628418896	-95	n.s	n.s
V_V_HT:V_V_HM	-1.55738947520284	4.64257058188727	65585.6374117396	-0.33545843789191	0.939856937496415	-95	n.s	n.s
V_V_WT:V_V_HT	0.563077036579884	4.64305148884775	65585.6374117396	0.12127305457033	0.991924556142017	-94	n.s	n.s
V_V_WT:V_V_HM	-0.98774672711437	4.64297538530944	65585.6374117396	-0.212740030937842	0.975358839914836	-94	n.s	n.s
V_V_HT:V_V_HM	-1.55082376369427	4.64264901865894	65585.6374117396	-0.334038553735478	0.940349410572866	-94	n.s	n.s
V_V_WT:V_V_HT	0.595396270199835	4.64314829203801	65585.6374117396	0.128231155403934	0.990975653626558	-93	n.s	n.s
V_V_WT:V_V_HM	-0.949467697401928	4.64307164234496	65585.6374117396	-0.204491287350114	0.97721097237136	-93	n.s	n.s
V_V_HT:V_V_HM	-1.54486396760181	4.64274288032513	65585.6374117396	-0.332748120544989	0.940795397118789	-93	n.s	n.s
V_V_WT:V_V_HT	0.628441633157934	4.64325283973421	65585.6374117396	0.135345124387822	0.989951805150079	-92	n.s	n.s
V_V_WT:V_V_HM	-0.911101722529125	4.64317558452037	65585.6374117396	-0.196223835593596	0.978997169688562	-92	n.s	n.s
V_V_HT:V_V_HM	-1.53954335568706	4.64284416461214	65585.6374117396	-0.331594880444511	0.941192687042585	-92	n.s	n.s
V_V_WT:V_V_HT	0.662127370551616	4.64335679491141	65585.6374117396	0.142596703160359	0.988852458732099	-91	n.s	n.s
V_V_WT:V_V_HM	-0.872760487175768	4.64327891981007	65585.6374117396	-0.187962106573487	0.980711588303567	-91	n.s	n.s
V_V_HT:V_V_HM	-1.53488785772741	4.64294477661117	65585.6374117396	-0.330584991115855	0.941539598164852	-91	n.s	n.s
V_V_WT:V_V_HT	0.696363270311814	4.64345269038825	65585.6374117396	0.149966698649317	0.987677744874128	-90	n.s	n.s
V_V_WT:V_V_HM	-0.834551020824577	4.64337422256385	65585.6374117396	-0.179729433989875	0.982349448785264	-90	n.s	n.s
V_V_HT:V_V_HM	-1.5309142911364	4.64303747277726	65585.6374117396	-0.329722579262465	0.941835112639043	-90	n.s	n.s
V_V_WT:V_V_HT	0.731055348803608	4.64353442693763	65585.6374117396	0.157435109033042	0.986428514760891	-89	n.s	n.s
V_V_WT:V_V_HM	-0.796574667987727	4.64345542882983	65585.6374117396	-0.171547822563781	0.983907038568125	-89	n.s	n.s
V_V_HT:V_V_HM	-1.52763001679133	4.64311634403428	65585.6374117396	-0.329009635684472	0.942078897718022	-89	n.s	n.s
V_V_WT:V_V_HT	0.766106562603909	4.64359768584819	65585.6374117396	0.164981252561713	0.985106368248667	-88	n.s	n.s
V_V_WT:V_V_HM	-0.758926104457942	4.64351824657872	65585.6374117396	-0.163437734958209	0.985381692795284	-88	n.s	n.s
V_V_HT:V_V_HM	-1.52503266706185	4.64317721572949	65585.6374117396	-0.328445931784719	0.942271322861734	-88	n.s	n.s
V_V_WT:V_V_HT	0.801417539755114	4.64364023223056	65585.6374117396	0.17258389962957	0.983713670574831	-87	n.s	n.s
V_V_WT:V_V_HM	-0.721692387256226	4.64356045725259	65585.6374117396	-0.155417894070711	0.986771756054483	-87	n.s	n.s
V_V_HT:V_V_HM	-1.52310992701133	4.64321794146966	65585.6374117396	-0.328028954533468	0.942413474721579	-87	n.s	n.s
V_V_WT:V_V_HT	0.836887465004814	4.64366158718476	65585.6374117396	0.180221458711461	0.982253547083505	-86	n.s	n.s
V_V_WT:V_V_HM	-0.684953625455364	4.64358158922589	65585.6374117396	-0.147505457219618	0.988076470007283	-86	n.s	n.s
V_V_HT:V_V_HM	-1.5218410904601	4.64323808217038	65585.6374117396	-0.327754266210004	0.942507031938425	-86	n.s	n.s
V_V_WT:V_V_HT	0.872415250680568	4.64366155186089	65585.6374117396	0.187872272976259	0.980729840982531	-85	n.s	n.s
V_V_WT:V_V_HM	-0.648786819772425	4.6435814486469	65585.6374117396	-0.139716903202263	0.989295758133284	-85	n.s	n.s
V_V_HT:V_V_HM	-1.521202070453	4.64323746644003	65585.6374117396	-0.327616685867954	0.942553865044362	-85	n.s	n.s
V_V_WT:V_V_HT	0.907899896860492	4.64364170735651	65585.6374117396	0.195514631420031	0.979147111436795	-84	n.s	n.s
V_V_WT:V_V_HM	-0.613260398416145	4.64356161224937	65585.6374117396	-0.132066816298595	0.990430355354513	-84	n.s	n.s
V_V_HT:V_V_HM	-1.52116029527662	4.64321765247029	65585.6374117396	-0.327609086872619	0.942556451279511	-84	n.s	n.s
V_V_WT:V_V_HT	0.943240874443696	4.64360536005105	65585.6374117396	0.203126838158643	0.97751061274041	-83	n.s	n.s
V_V_WT:V_V_HM	-0.578433872060273	4.64352537291061	65585.6374117396	-0.124567828450931	0.991481718608662	-83	n.s	n.s
V_V_HT:V_V_HM	-1.52167474650396	4.64318187459394	65585.6374117396	-0.327722408383375	0.942517878058787	-83	n.s	n.s
V_V_WT:V_V_HT	0.978337775400945	4.64355529769865	65585.6374117396	0.210687224051323	0.975826277803944	-82	n.s	n.s
V_V_WT:V_V_HM	-0.544364939318399	4.64347550635946	65585.6374117396	-0.117232219395335	0.99245172262773	-82	n.s	n.s
V_V_HT:V_V_HM	-1.52270271471934	4.64313285624654	65585.6374117396	-0.327947263596131	0.942441305381816	-82	n.s	n.s
V_V_WT:V_V_HT	1.01309019191564	4.64349308293685	65585.6374117396	0.218174157648341	0.974100696009968	-81	n.s	n.s
V_V_WT:V_V_HM	-0.511111299368721	4.64341356809055	65585.6374117396	-0.110072318968327	0.993342576249798	-81	n.s	n.s
V_V_HT:V_V_HM	-1.52420149128436	4.64307212175598	65585.6374117396	-0.328274351833224	0.942329835491598	-81	n.s	n.s
V_V_WT:V_V_HT	1.04739834412344	4.64341948995567	65585.6374117396	0.225566168723094	0.972341058351581	-80	n.s	n.s
V_V_WT:V_V_HM	-0.478728485047839	4.64334032803023	65585.6374117396	-0.103100020939219	0.994156856067644	-80	n.s	n.s
V_V_HT:V_V_HM	-1.52612682917126	4.64300042227862	65585.6374117396	-0.328694096569195	0.942186645470065	-80	n.s	n.s
V_V_WT:V_V_HT	1.08116496260777	4.64333607305701	65585.6374117396	0.232842280980098	0.970555040301273	-79	n.s	n.s
V_V_WT:V_V_HM	-0.447263372216241	4.64325733175449	65585.6374117396	-0.0963253466822695	0.994897616823999	-79	n.s	n.s
V_V_HT:V_V_HM	-1.52842833482401	4.64291926503643	65585.6374117396	-0.329195544349406	0.942015372544903	-79	n.s	n.s
V_V_WT:V_V_HT	1.11429427606526	4.64324410524842	65585.6374117396	0.23998184260994	0.968750794978045	-78	n.s	n.s
V_V_WT:V_V_HM	-0.416758402664342	4.64316584411949	65585.6374117396	-0.089757380342587	0.995568206001262	-78	n.s	n.s
V_V_HT:V_V_HM	-1.53105267872964	4.64282987889322	65585.6374117396	-0.329767128812959	0.941819863889448	-78	n.s	n.s
V_V_WT:V_V_HT	1.14669398269008	4.64314559818764	65585.6374117396	0.246964898782772	0.966936807980153	-77	n.s	n.s
V_V_WT:V_V_HM	-0.387246957759317	4.64306786450186	65585.6374117396	-0.0834032516991572	0.996172300512955	-77	n.s	n.s
V_V_HT:V_V_HM	-1.53394094044937	4.64273420914271	65585.6374117396	-0.330396027717601	0.941604406495773	-77	n.s	n.s
V_V_WT:V_V_HT	1.17827264927529	4.6430417148264	65585.6374117396	0.253771712951181	0.965121964238045	-76	n.s	n.s
V_V_WT:V_V_HM	-0.358760152696831	4.64296454695008	65585.6374117396	-0.0772696300109587	0.996713691359414	-76	n.s	n.s
V_V_HT:V_V_HM	-1.53703280197213	4.64263337037313	65585.6374117396	-0.33106917547715	0.941373390028904	-76	n.s	n.s
V_V_WT:V_V_HT	1.20894003978952	4.64293277046774	65585.6374117396	0.260382844110776	0.963315478869598	-75	n.s	n.s
V_V_WT:V_V_HM	-0.331326788663915	4.6428562012986	65585.6374117396	-0.0713627074151561	0.997196250697288	-75	n.s	n.s
V_V_HT:V_V_HM	-1.54026682845344	4.64252764785072	65585.6374117396	-0.331773323776868	0.941131292674736	-75	n.s	n.s
V_V_WT:V_V_HT	1.23861199593031	4.6428203174191	65585.6374117396	0.266780084355891	0.961526579736863	-74	n.s	n.s
V_V_WT:V_V_HM	-0.304964119252048	4.64274436821411	65585.6374117396	-0.0656861750433519	0.997624044525152	-74	n.s	n.s
V_V_HT:V_V_HM	-1.54357611518236	4.64241853074187	65585.6374117396	-0.33249395869004	0.940883059555516	-74	n.s	n.s
V_V_WT:V_V_HT	1.26721212552945	4.64270762354861	65585.6374117396	0.27294678628952	0.959764330931773	-73	n.s	n.s
V_V_WT:V_V_HM	-0.279675606501087	4.64263229570582	65585.6374117396	-0.0602407403144486	0.998001272237967	-73	n.s	n.s
V_V_HT:V_V_HM	-1.54688773203048	4.64230917973554	65585.6374117396	-0.33321514619985	0.940634163137313	-73	n.s	n.s
V_V_WT:V_V_HT	1.29467088246952	4.64259903714878	65585.6374117396	0.278867692882785	0.958037594243354	-72	n.s	n.s
V_V_WT:V_V_HM	-0.255453317423644	4.64252430715784	65585.6374117396	-0.0550246591126699	0.998332137386963	-72	n.s	n.s
V_V_HT:V_V_HM	-1.55012419989316	4.64220380892666	65585.6374117396	-0.333919893157722	0.9403904840082	-72	n.s	n.s
V_V_WT:V_V_HT	1.32092010732321	4.64249784171709	65585.6374117396	0.284527888296153	0.956355264640218	-71	n.s	n.s
V_V_WT:V_V_HM	-0.232287044737504	4.64242366618798	65585.6374117396	-0.0500357273355538	0.998620666764942	-71	n.s	n.s
V_V_HT:V_V_HM	-1.55320715206075	4.64210559459772	65585.6374117396	-0.334591085965021	0.940157987509801	-71	n.s	n.s
V_V_WT:V_V_HT	1.34589326757528	4.64240612942123	65585.6374117396	0.289912866314234	0.954726201956244	-70	n.s	n.s
V_V_WT:V_V_HM	-0.210164464396954	4.64233245085218	65585.6374117396	-0.0452713084687363	0.998870699221092	-70	n.s	n.s
V_V_HT:V_V_HM	-1.55605773197225	4.64201655267454	65585.6374117396	-0.335211586239542	0.939942686922013	-70	n.s	n.s
V_V_WT:V_V_HT	1.36953202514328	4.64232664986401	65585.6374117396	0.295009836324938	0.953158777536038	-69	n.s	n.s
V_V_WT:V_V_HM	-0.189062752272463	4.64225339414082	65585.6374117396	-0.0407265041824487	0.999085960545621	-69	n.s	n.s
V_V_HT:V_V_HM	-1.55859477741572	4.64193934323996	65585.6374117396	-0.335763710416746	0.939750817894264	-69	n.s	n.s
V_V_WT:V_V_HT	1.39178817524017	4.64226318329018	65585.6374117396	0.29980811519905	0.951660673752363	-68	n.s	n.s
V_V_WT:V_V_HM	-0.168946873164259	4.64219025568368	65585.6374117396	-0.0363937847996231	0.999270029305658	-68	n.s	n.s
V_V_HT:V_V_HM	-1.56073504840447	4.64187763573972	65585.6374117396	-0.336229252660115	0.939588822372767	-68	n.s	n.s
V_V_WT:V_V_HT	1.41262220063567	4.64221990232119	65585.6374117396	0.304298854935618	0.950238892584211	-67	n.s	n.s
V_V_WT:V_V_HM	-0.149771953708594	4.64214718659138	65585.6374117396	-0.0322635081759586	0.999426268938832	-67	n.s	n.s
V_V_HT:V_V_HM	-1.56239415434428	4.64183548737549	65585.6374117396	-0.336589730203398	0.939463251569387	-67	n.s	n.s
V_V_WT:V_V_HT	1.43199632849134	4.64219930727716	65585.6374117396	0.308473685359981	0.948900130129702	-66	n.s	n.s
V_V_WT:V_V_HM	-0.13149117969968	4.64212667428264	65585.6374117396	-0.0283256336859871	0.999557744507837	-66	n.s	n.s
V_V_HT:V_V_HM	-1.56348750819106	4.64181532931556	65585.6374117396	-0.336826736366868	0.939380627400291	-66	n.s	n.s
V_V_WT:V_V_HT	1.44987466276699	4.6422020813535	65585.6374117396	0.312324762549816	0.947650730271279	-65	n.s	n.s
V_V_WT:V_V_HM	-0.114056113682139	4.6421293984264	65585.6374117396	-0.0245697833672629	0.999667232743863	-65	n.s	n.s
V_V_HT:V_V_HM	-1.56393077644914	4.64181782598617	65585.6374117396	-0.336922049739614	0.939347385290549	-65	n.s	n.s
V_V_WT:V_V_HT	1.46622880382595	4.64222845170131	65585.6374117396	0.315845895797868	0.946496284063352	-64	n.s	n.s
V_V_WT:V_V_HM	-0.0974118459213713	4.64215558592474	65585.6374117396	-0.0209841837737471	0.999757259748887	-64	n.s	n.s
V_V_HT:V_V_HM	-1.56364064974734	4.6418432035195	65585.6374117396	-0.336857705267117	0.939369827387402	-64	n.s	n.s
V_V_WT:V_V_HT	1.48103414773097	4.64227726280566	65585.6374117396	0.319031816474458	0.945441829157255	-63	n.s	n.s
V_V_WT:V_V_HM	-0.081500492033797	4.64220408844088	65585.6374117396	-0.0175564215792954	0.999830079579838	-63	n.s	n.s
V_V_HT:V_V_HM	-1.56253463976475	4.64189034531363	65585.6374117396	-0.336616017080682	0.939454090046804	-63	n.s	n.s
V_V_WT:V_V_HT	1.49427377309038	4.64234697129529	65585.6374117396	0.321878950955158	0.944491564488029	-62	n.s	n.s
V_V_WT:V_V_HM	-0.0662587423022103	4.642273372647	65585.6374117396	-0.014272908332503	0.999887691886491	-62	n.s	n.s
V_V_HT:V_V_HM	-1.56053251539262	4.64195776242297	65585.6374117396	-0.336179817926234	0.9396060335762	-62	n.s	n.s
V_V_WT:V_V_HT	1.50593267911628	4.64243427731612	65585.6374117396	0.324384275395039	0.943649205562211	-61	n.s	n.s
V_V_WT:V_V_HM	-0.0516219295531499	4.64236015767454	65585.6374117396	-0.0111197597342401	0.999931831043657	-61	n.s	n.s
V_V_HT:V_V_HM	-1.55755460866946	4.64204225742536	65585.6374117396	-0.335532190853716	0.939831307043776	-61	n.s	n.s
V_V_WT:V_V_HT	1.51599779819593	4.64253421915546	65585.6374117396	0.326545314828442	0.942917972847905	-60	n.s	n.s
V_V_WT:V_V_HM	-0.0375244718076289	4.64245950917138	65585.6374117396	-0.00808288617994355	0.999963980655947	-60	n.s	n.s
V_V_HT:V_V_HM	-1.5535222700036	4.64213901598291	65585.6374117396	-0.334656559110964	0.940135286182438	-60	n.s	n.s
V_V_WT:V_V_HT	1.52446380251285	4.64264188304331	65585.6374117396	0.328361273799896	0.942300196505891	-59	n.s	n.s
V_V_WT:V_V_HM	-0.0238971102898091	4.64256654109737	65585.6374117396	-0.0051473920897557	0.999985392292641	-59	n.s	n.s
V_V_HT:V_V_HM	-1.54836091280269	4.64224327373714	65585.6374117396	-0.333537219292736	0.940522856470264	-59	n.s	n.s
V_V_WT:V_V_HT	1.53132920874062	4.64275164354808	65585.6374117396	0.329832247406271	0.941797571356925	-58	n.s	n.s
V_V_WT:V_V_HM	-0.010669059362499	4.64267565932425	65585.6374117396	-0.00229804107488565	0.999997088440354	-58	n.s	n.s
V_V_HT:V_V_HM	-1.54199826810309	4.64234957381733	65585.6374117396	-0.332159016373928	0.940998494063827	-58	n.s	n.s
V_V_WT:V_V_HT	1.53660016837881	4.64285847294596	65585.6374117396	0.33095994145258	0.941410905947519	-57	n.s	n.s
V_V_WT:V_V_HM	0.00223289970888629	4.6427818647374	65585.6374117396	0.000480940042831969	0.999999872475802	-57	n.s	n.s
V_V_HT:V_V_HM	-1.53436726866991	4.64245304259746	65585.6374117396	-0.330507870427792	0.941566051997904	-57	n.s	n.s
V_V_WT:V_V_HT	1.54028474496125	4.64295656740401	65585.6374117396	0.331746533184233	0.941140511968862	-56	n.s	n.s
V_V_WT:V_V_HM	0.0148825940897837	4.64287938550866	65585.6374117396	0.00320546644744534	0.999994335103418	-56	n.s	n.s
V_V_HT:V_V_HM	-1.52540215087157	4.64254804845985	65585.6374117396	-0.328570029851951	0.94222898585333	-56	n.s	n.s
V_V_WT:V_V_HT	1.54239282546046	4.6430395605485	65585.6374117396	0.3321946335685	0.940986223805413	-55	n.s	n.s
V_V_WT:V_V_HM	0.0273539890273184	4.64296188946511	65585.6374117396	0.00589149548898618	0.999980863713415	-55	n.s	n.s
V_V_HT:V_V_HM	-1.51503883643315	4.64262840890726	65585.6374117396	-0.326332134083017	0.942990297391873	-55	n.s	n.s
V_V_WT:V_V_HT	1.54294337898143	4.64310309629895	65585.6374117396	0.332308662327857	0.940946932702128	-54	n.s	n.s
V_V_WT:V_V_HM	0.0397215754918676	4.64302504473746	65585.6374117396	0.00855510687733404	0.999959649139172	-54	n.s	n.s
V_V_HT:V_V_HM	-1.50322180348955	4.64268989806616	65585.6374117396	-0.323782513261481	0.943852061244697	-54	n.s	n.s
V_V_WT:V_V_HT	1.54196434284476	4.64314513071249	65585.6374117396	0.332094797693335	0.941020614725172	-53	n.s	n.s
V_V_WT:V_V_HM	0.0520599117714511	4.64306681998051	65585.6374117396	0.0112123977082177	0.999930690530233	-53	n.s	n.s
V_V_HT:V_V_HM	-1.4899044310733	4.64273053980895	65585.6374117396	-0.320911243566293	0.944815387188333	-53	n.s	n.s
V_V_WT:V_V_HT	1.53948543605055	4.64316369847142	65585.6374117396	0.331559586528763	0.941204826665448	-52	n.s	n.s
V_V_WT:V_V_HM	0.0644435342017147	4.64308526117712	65585.6374117396	0.0138794638859113	0.999893797950534	-52	n.s	n.s
V_V_HT:V_V_HM	-1.47504190184883	4.64274842949841	65585.6374117396	-0.317708771915558	0.945880862639304	-52	n.s	n.s
V_V_WT:V_V_HT	1.535536377913	4.64315635589757	65585.6374117396	0.330709599292863	0.94149684377884	-51	n.s	n.s
V_V_WT:V_V_HM	0.0769469772906604	4.64307793719925	65585.6374117396	0.0165724069962684	0.999848592006676	-51	n.s	n.s
V_V_HT:V_V_HM	-1.4585894006223	4.64274119066936	65585.6374117396	-0.314165563127591	0.94704863898777	-51	n.s	n.s
V_V_WT:V_V_HT	1.53014847130497	4.6431208989091	65585.6374117396	0.329551718471185	0.941893579337082	-50	n.s	n.s
V_V_WT:V_V_HM	0.089644175383981	4.64304265433793	65585.6374117396	0.0193072047917173	0.999794503423042	-50	n.s	n.s
V_V_HT:V_V_HM	-1.440504295921	4.64270667459909	65585.6374117396	-0.310272519218629	0.948318259739267	-50	n.s	n.s
V_V_WT:V_V_HT	1.52335933999526	4.64305736637784	65585.6374117396	0.328094016461328	0.942391304905151	-49	n.s	n.s
V_V_WT:V_V_HM	0.102606634591169	4.64297945023578	65585.6374117396	0.0220993083624262	0.999730778832682	-49	n.s	n.s
V_V_HT:V_V_HM	-1.42075270540418	4.64264491315264	65585.6374117396	-0.306022263597886	0.949688219716205	-49	n.s	n.s
V_V_WT:V_V_HT	1.51520818899387	4.64296626540775	65585.6374117396	0.326344862826784	0.942985980156856	-48	n.s	n.s
V_V_WT:V_V_HM	0.115905255591045	4.64288882744769	65585.6374117396	0.0249640385326135	0.999656469529797	-48	n.s	n.s
V_V_HT:V_V_HM	-1.39930293340284	4.64255638847885	65585.6374117396	-0.301407848674795	0.951156372219123	-48	n.s	n.s
V_V_WT:V_V_HT	1.50573561287788	4.64284864756688	65585.6374117396	0.324312879263675	0.943673290790802	-47	n.s	n.s
V_V_WT:V_V_HM	0.129609950602216	4.64277182931969	65585.6374117396	0.0279165023324456	0.999570425245419	-47	n.s	n.s
V_V_HT:V_V_HM	-1.3761256622757	4.64244210733101	65585.6374117396	-0.296422794395781	0.95271989301269	-47	n.s	n.s
V_V_WT:V_V_HT	1.49498909102201	4.64270865194251	65585.6374117396	0.322007949044251	0.944448332835934	-46	n.s	n.s
V_V_WT:V_V_HM	0.143785571086667	4.64263257125167	65585.6374117396	0.0309706979563757	0.999471314947225	-46	n.s	n.s
V_V_HT:V_V_HM	-1.35120351993534	4.64230608098104	65585.6374117396	-0.291062996787535	0.954374673772313	-46	n.s	n.s
V_V_WT:V_V_HT	1.48302402909457	4.64255397314253	65585.6374117396	0.319441419027966	0.945305580300547	-45	n.s	n.s
V_V_WT:V_V_HM	0.158490360662682	4.64247870677555	65585.6374117396	0.0341391680335272	0.999357643640422	-45	n.s	n.s
V_V_HT:V_V_HM	-1.32453366843185	4.64215578296426	65585.6374117396	-0.285327276885583	0.956115188444012	-45	n.s	n.s
V_V_WT:V_V_HT	1.46990216129955	4.64239485505108	65585.6374117396	0.316625837998301	0.94623901301937	-44	n.s	n.s
V_V_WT:V_V_HM	0.173776630189977	4.64232042639268	65585.6374117396	0.0374331399448465	0.999227756538516	-44	n.s	n.s
V_V_HT:V_V_HM	-1.29612553110955	4.64200117014057	65585.6374117396	-0.279216976386566	0.957934672911365	-44	n.s	n.s
V_V_WT:V_V_HT	1.45568647307914	4.64224118051146	65585.6374117396	0.313574072624715	0.947242448129817	-43	n.s	n.s
V_V_WT:V_V_HM	0.189695482318527	4.64216756114114	65585.6374117396	0.0408635577712529	0.999079801167126	-43	n.s	n.s
V_V_HT:V_V_HM	-1.26599099076064	4.64185184680857	65585.6374117396	-0.272734036445186	0.959825743988984	-43	n.s	n.s
V_V_WT:V_V_HT	1.44043995086216	4.64210150294822	65585.6374117396	0.310299106977158	0.94830963670552	-42	n.s	n.s
V_V_WT:V_V_HM	0.206298020839753	4.64202861899335	65585.6374117396	0.0444413504896681	0.998911704057359	-42	n.s	n.s
V_V_HT:V_V_HM	-1.2341419300224	4.64171612196376	65585.6374117396	-0.265880527286593	0.961780547532695	-42	n.s	n.s
V_V_WT:V_V_HT	1.4242255801279	4.64198279277151	65585.6374117396	0.306814058497956	0.949434286887245	-41	n.s	n.s
V_V_WT:V_V_HM	0.22363534994939	4.64191053266012	65585.6374117396	0.0481774365050574	0.998721154281168	-41	n.s	n.s
V_V_HT:V_V_HM	-1.20059023017855	4.64160076322546	65585.6374117396	-0.258658659247603	0.963790758089295	-41	n.s	n.s
V_V_WT:V_V_HT	1.40710723160594	4.64189082937306	65585.6374117396	0.303132340532875	0.950610040039699	-40	n.s	n.s
V_V_WT:V_V_HM	0.24175697140474	4.64181904998369	65585.6374117396	0.0520823773614333	0.998505605848897	-40	n.s	n.s
V_V_HT:V_V_HM	-1.16535026020118	4.64151138028541	65585.6374117396	-0.251071292241348	0.965847446947024	-40	n.s	n.s
V_V_WT:V_V_HT	1.38915313581045	4.64183219386261	65585.6374117396	0.299268279807093	0.951830306887431	-39	n.s	n.s
V_V_WT:V_V_HM	0.260704343087014	4.64176071785257	65585.6374117396	0.0561649681950051	0.998262354037396	-39	n.s	n.s
V_V_HT:V_V_HM	-1.12844879272342	4.64145437047344	65585.6374117396	-0.24312396560484	0.96794058127063	-39	n.s	n.s
V_V_WT:V_V_HT	1.37043565878177	4.64181381869281	65585.6374117396	0.295237101768917	0.953088313510197	-38	n.s	n.s
V_V_WT:V_V_HM	0.2805107227706	4.64174243425731	65585.6374117396	0.0604322033683635	0.99798855984556	-38	n.s	n.s
V_V_HT:V_V_HM	-1.08992493601119	4.6414364814339	65585.6374117396	-0.234824916891779	0.970059134090964	-38	n.s	n.s
V_V_WT:V_V_HT	1.35102798085057	4.64184041168945	65585.6374117396	0.291054379519017	0.954377312260551	-37	n.s	n.s
V_V_WT:V_V_HM	0.301207719047241	4.64176888430444	65585.6374117396	0.0648907187227131	0.997681174619785	-37	n.s	n.s
V_V_HT:V_V_HM	-1.04982026180333	4.64146229935753	65585.6374117396	-0.226183085005053	0.972191701164734	-37	n.s	n.s
V_V_WT:V_V_HT	1.33100328079967	4.64191371628741	65585.6374117396	0.286735894320803	0.955690655294553	-36	n.s	n.s
V_V_WT:V_V_HM	0.322826938532714	4.64184180394274	65585.6374117396	0.0695471651486502	0.997336907484199	-36	n.s	n.s
V_V_HT:V_V_HM	-1.00817634226696	4.6415335278993	65585.6374117396	-0.217207596628792	0.974326679941607	-36	n.s	n.s
V_V_WT:V_V_HT	1.31043473788219	4.64203244970146	65585.6374117396	0.282297625464998	0.957021825024652	-35	n.s	n.s
V_V_WT:V_V_HM	0.345399989279741	4.64195991843225	65585.6374117396	0.0744082231102923	0.996952211123377	-35	n.s	n.s
V_V_HT:V_V_HM	-0.96503474860242	4.64164892794996	65585.6374117396	-0.207907742180027	0.976452314841887	-35	n.s	n.s
V_V_WT:V_V_HT	1.28939553211195	4.64219236416302	65585.6374117396	0.277755730690066	0.95836446561226	-34	n.s	n.s
V_V_WT:V_V_HM	0.368958479386805	4.6421190032183	65585.6374117396	0.0794806163157413	0.99652326691521	-34	n.s	n.s
V_V_HT:V_V_HM	-0.920437052725134	4.64180437691703	65585.6374117396	-0.19829294343	0.978556744948758	-34	n.s	n.s
V_V_WT:V_V_HT	1.26795884329754	4.64238643088512	65585.6374117396	0.273126518478082	0.959712414630108	-33	n.s	n.s
V_V_WT:V_V_HM	0.393534018407465	4.64231206687834	65585.6374117396	0.0847711254086568	0.996045969339881	-33	n.s	n.s
V_V_HT:V_V_HM	-0.874424824890056	4.64199304718078	65585.6374117396	-0.188372713186445	0.980628053212353	-33	n.s	n.s
V_V_WT:V_V_HT	1.24619785077219	4.64260514670462	65585.6374117396	0.268426413919081	0.961059733939011	-32	n.s	n.s
V_V_WT:V_V_HM	0.419158212437011	4.64252965607374	65585.6374117396	0.0902865987918103	0.995515909929096	-32	n.s	n.s
V_V_HT:V_V_HM	-0.827039638335194	4.6422057036761	65585.6374117396	-0.178156611560809	0.982654315389371	-32	n.s	n.s
V_V_WT:V_V_HT	1.22418600763985	4.64283743370864	65585.6374117396	0.263671951714662	0.962400729959359	-31	n.s	n.s
V_V_WT:V_V_HM	0.445860949118384	4.64276075068243	65585.6374117396	0.0960335828316906	0.994928400658801	-31	n.s	n.s
V_V_HT:V_V_HM	-0.77832505852146	4.64243157934373	65585.6374117396	-0.16765461056757	0.984623573127107	-31	n.s	n.s
V_V_WT:V_V_HT	1.20199807565956	4.64307296858844	65585.6374117396	0.258879859048389	0.963729946767963	-30	n.s	n.s
V_V_WT:V_V_HM	0.473663535910958	4.64299508199376	65585.6374117396	0.102016807587821	0.994278639513509	-30	n.s	n.s
V_V_HT:V_V_HM	-0.728334539748602	4.64266064467418	65585.6374117396	-0.156878694242731	0.986523622117091	-30	n.s	n.s
V_V_WT:V_V_HT	1.17971011521261	4.64330293573594	65585.6374117396	0.254067014696216	0.965042192581692	-29	n.s	n.s
V_V_WT:V_V_HM	0.502577143500972	4.643223881892	65585.6374117396	0.108238834974329	0.993561800656513	-29	n.s	n.s
V_V_HT:V_V_HM	-0.677132971711629	4.64288433973522	65585.6374117396	-0.145843170357814	0.98834212026536	-29	n.s	n.s
V_V_WT:V_V_HT	1.1573991550123	4.64352019424001	65585.6374117396	0.249250376136617	0.966332571022944	-28	n.s	n.s
V_V_WT:V_V_HM	0.532603031590028	4.64344004869088	65585.6374117396	0.114700098634887	0.992773097154993	-28	n.s	n.s
V_V_HT:V_V_HM	-0.624796123422314	4.64309573486818	65585.6374117396	-0.134564557592533	0.990066791196541	-28	n.s	n.s
V_V_WT:V_V_HT	1.13514282337993	4.64371888291012	65585.6374117396	0.244446929713488	0.967596501532549	-27	n.s	n.s
V_V_WT:V_V_HM	0.563734383670479	4.64363775371731	65585.6374117396	0.121399302350663	0.99190780274926	-27	n.s	n.s
V_V_HT:V_V_HM	-0.57140843970943	4.64328914402227	65585.6374117396	-0.123061136618006	0.991685675260349	-27	n.s	n.s
V_V_WT:V_V_HT	1.11301887384131	4.64389310341743	65585.6374117396	0.2396736636815	0.968829729578413	-26	n.s	n.s
V_V_WT:V_V_HM	0.59596128543096	4.64381113041101	65585.6374117396	0.128334522807824	0.99096116515633	-26	n.s	n.s
V_V_HT:V_V_HM	-0.517057588410339	4.64345883978025	65585.6374117396	-0.111351819032127	0.993187438078393	-26	n.s	n.s
V_V_WT:V_V_HT	1.09110512279263	4.6440379645606	65585.6374117396	0.234947502823842	0.970028342719094	-25	n.s	n.s
V_V_WT:V_V_HM	0.629267852004602	4.6439553134776	65585.6374117396	0.135502563984273	0.98992853360874	-25	n.s	n.s
V_V_HT:V_V_HM	-0.461837270788067	4.64360007019259	65585.6374117396	-0.0994567283588037	0.994561409557786	-25	n.s	n.s
V_V_WT:V_V_HT	1.06947933524222	4.64414876696029	65585.6374117396	0.230285330834098	0.971188760078135	-24	n.s	n.s
V_V_WT:V_V_HM	0.663635356697355	4.64406562729117	65585.6374117396	0.142899650857097	0.98880531079145	-24	n.s	n.s
V_V_HT:V_V_HM	-0.405843978544894	4.64370826332271	65585.6374117396	-0.0873965278461531	0.995797787576926	-24	n.s	n.s
V_V_WT:V_V_HT	1.04821901637587	4.64422204383747	65585.6374117396	0.225703897548735	0.972307747177789	-23	n.s	n.s
V_V_WT:V_V_HM	0.699039661448339	4.64413862159626	65585.6374117396	0.150520843240478	0.987587085182202	-23	n.s	n.s
V_V_HT:V_V_HM	-0.349179354927529	4.64378004079683	65585.6374117396	-0.0751929143628458	0.99688769110549	-23	n.s	n.s
V_V_WT:V_V_HT	1.02740146860771	4.64425477617157	65585.6374117396	0.221219876626717	0.97338238936162	-22	n.s	n.s
V_V_WT:V_V_HM	0.735454084879777	4.64417129031306	65585.6374117396	0.158360671668981	0.986269584068733	-22	n.s	n.s
V_V_HT:V_V_HM	-0.291947383727944	4.64381245250055	65585.6374117396	-0.0628680392918839	0.997823323589689	-22	n.s	n.s
V_V_WT:V_V_HT	1.0071032888965	4.64424585820987	65585.6374117396	0.216849693070445	0.974410117314592	-21	n.s	n.s
V_V_WT:V_V_HM	0.772846071071264	4.64416252999162	65585.6374117396	0.166412365217687	0.984848851964251	-21	n.s	n.s
V_V_HT:V_V_HM	-0.234257217825274	4.64380440426342	65585.6374117396	-0.0504451086721492	0.998598019642613	-21	n.s	n.s
V_V_WT:V_V_HT	0.98740008383519	4.64419653394237	65585.6374117396	0.212609452812499	0.975388701661205	-20	n.s	n.s
V_V_WT:V_V_HM	0.811176434213522	4.64411357425555	65585.6374117396	0.174667656430765	0.983321361126501	-20	n.s	n.s
V_V_HT:V_V_HM	-0.176223649621662	4.6437570834624	65585.6374117396	-0.0379485073087132	0.999206354727648	-20	n.s	n.s
V_V_WT:V_V_HT	0.968366301480053	4.64411027759027	65585.6374117396	0.208514923978618	0.976316231453865	-19	n.s	n.s
V_V_WT:V_V_HM	0.850399897501916	4.6440278750203	65585.6374117396	0.183116880515753	0.98168407695085	-19	n.s	n.s
V_V_HT:V_V_HM	-0.117966403978102	4.64367384346819	65585.6374117396	-0.0254036799212403	0.999644265350765	-19	n.s	n.s
V_V_WT:V_V_HT	0.950075075705662	4.6439925803274	65585.6374117396	0.204581523176913	0.97719108865556	-18	n.s	n.s
V_V_WT:V_V_HM	0.890465644815336	4.64391089049106	65585.6374117396	0.191749080853094	0.979934519339244	-18	n.s	n.s
V_V_HT:V_V_HM	-0.059609430890319	4.64355999726915	65585.6374117396	-0.0128370110271806	0.99990915130282	-18	n.s	n.s
V_V_WT:V_V_HT	0.932598086702967	4.64385065507389	65585.6374117396	0.200824306372559	0.978011919102776	-17	n.s	n.s
V_V_WT:V_V_HM	0.931317888425085	4.64376979170357	65585.6374117396	0.200552122564075	0.978070818147169	-17	n.s	n.s
V_V_HT:V_V_HM	-0.00128019827785408	4.64342253171174	65585.6374117396	-0.000275701439856293	0.999999958092784	-17	n.s	n.s
V_V_WT:V_V_HT	0.916005432270822	4.64369307326802	65585.6374117396	0.197257962104325	0.978777600803312	-16	n.s	n.s
V_V_WT:V_V_HM	0.97289644425355	4.64361310143079	65585.6374117396	0.209512813191474	0.976091761288678	-16	n.s	n.s
V_V_HT:V_V_HM	0.0568910119827564	4.64326975580037	65585.6374117396	0.0122523598616445	0.999917237779832	-16	n.s	n.s
V_V_WT:V_V_HT	0.900365502300488	4.64352935106172	65585.6374117396	0.19389680439828	0.979487210436663	-15	n.s	n.s
V_V_WT:V_V_HM	1.01513730983193	4.6434502827923	65585.6374117396	0.218617030011891	0.973996834072927	-15	n.s	n.s
V_V_HT:V_V_HM	0.114771807531426	4.64311089992305	65585.6374117396	0.0247187306108342	0.999663186589819	-15	n.s	n.s
V_V_WT:V_V_HT	0.885744869182339	4.6433695028555	65585.6374117396	0.190754767338167	0.98013998790385	-14	n.s	n.s
V_V_WT:V_V_HM	1.05797324313433	4.64329129537123	65585.6374117396	0.227849853871755	0.971786248363242	-14	n.s	n.s
V_V_HT:V_V_HM	0.172228373951995	4.64295568331755	65585.6374117396	0.037094554783459	0.999241658027667	-14	n.s	n.s
V_V_WT:V_V_HT	0.872208179018649	4.64322358157906	65585.6374117396	0.187845397425818	0.980735300014015	-13	n.s	n.s
V_V_WT:V_V_HM	1.10133434137288	4.64314613812933	65585.6374117396	0.237195709247394	0.969460960315375	-13	n.s	n.s
V_V_HT:V_V_HM	0.22912616235422	4.64281386854986	65585.6374117396	0.0493507103324358	0.998658150546459	-13	n.s	n.s
V_V_WT:V_V_HT	0.859818401426622	4.64310084529813	65585.6374117396	0.18518193553718	0.98127258513733	-12	n.s	n.s
V_V_WT:V_V_HM	1.14514886418714	4.64302402033956	65585.6374117396	0.246638582779374	0.967022656540377	-12	n.s	n.s
V_V_HT:V_V_HM	0.285330462760513	4.64269445138595	65585.6374117396	0.0614579455418039	0.997919770472547	-12	n.s	n.s
V_V_WT:V_V_HT	0.848637793540064	4.64300824586453	65585.6374117396	0.182777576218163	0.981751263316504	-11	n.s	n.s
V_V_WT:V_V_HM	1.18934455798122	4.64293185760324	65585.6374117396	0.256162397911042	0.964473681792864	-11	n.s	n.s
V_V_HT:V_V_HM	0.340706764441151	4.64260418893207	65585.6374117396	0.0733869937164563	0.997035172667506	-11	n.s	n.s
V_V_WT:V_V_HT	0.838726731759152	4.64295135216995	65585.6374117396	0.180645169018875	0.982170758189821	-10	n.s	n.s
V_V_WT:V_V_HM	1.23384844344254	4.64287519099676	65585.6374117396	0.265750939382381	0.961817068358025	-10	n.s	n.s
V_V_HT:V_V_HM	0.395121711683416	4.64254850094168	65585.6374117396	0.0851087956546432	0.996014469751958	-10	n.s	n.s
V_V_WT:V_V_HT	0.830143245312293	4.64293455928399	65585.6374117396	0.178797102287893	0.982530478377683	-9	n.s	n.s
V_V_WT:V_V_HM	1.27858708656133	4.64285839535586	65585.6374117396	0.275387913583638	0.959056526112853	-9	n.s	n.s
V_V_HT:V_V_HM	0.448443841249087	4.64253167437751	65585.6374117396	0.0965946756430512	0.99486911804806	-9	n.s	n.s
V_V_WT:V_V_HT	0.822943337417826	4.6429605652538	65585.6374117396	0.177245385966969	0.982829759230145	-8	n.s	n.s
V_V_WT:V_V_HM	1.32348702264275	4.6428841585458	65585.6374117396	0.285057084658619	0.95619640242089	-8	n.s	n.s
V_V_HT:V_V_HM	0.500543685224898	4.64255635344256	65585.6374117396	0.107816394054912	0.993611795580252	-8	n.s	n.s
V_V_WT:V_V_HT	0.817182154636413	4.64302912500814	65585.6374117396	0.176001944557042	0.983067765617723	-7	n.s	n.s
V_V_WT:V_V_HM	1.36847497076936	4.64295224113055	65585.6374117396	0.294742418120618	0.953241628215897	-7	n.s	n.s
V_V_HT:V_V_HM	0.551292816132964	4.64262232433965	65585.6374117396	0.118745996899797	0.992256295075103	-7	n.s	n.s
V_V_WT:V_V_HT	0.812913045278968	4.64313788462413	65585.6374117396	0.175078377054223	0.983243497928786	-6	n.s	n.s
V_V_WT:V_V_HM	1.41347833220578	4.64306030655822	65585.6374117396	0.304428165666785	0.95019767130198	-6	n.s	n.s
V_V_HT:V_V_HM	0.600565286926816	4.64272732762456	65585.6374117396	0.129356140162144	0.990817354074242	-6	n.s	n.s
V_V_WT:V_V_HT	0.810188415426509	4.64328170801296	65585.6374117396	0.174486164392817	0.983355711564085	-5	n.s	n.s
V_V_WT:V_V_HM	1.4584249965802	4.64320325075955	65585.6374117396	0.314098892040021	0.947070500854284	-5	n.s	n.s
V_V_HT:V_V_HM	0.648236581153704	4.6428664004445	65585.6374117396	0.139619908316044	0.989310534966047	-5	n.s	n.s
V_V_WT:V_V_HT	0.809058691968204	4.64345375235776	65585.6374117396	0.174236405726534	0.98340292620274	-4	n.s	n.s
V_V_WT:V_V_HM	1.50324411046025	4.64337427213827	65585.6374117396	0.323739595896932	0.943866516094259	-4	n.s	n.s
V_V_HT:V_V_HM	0.69418541849209	4.64303292270571	65585.6374117396	0.149511198832412	0.987752021846325	-4	n.s	n.s
V_V_WT:V_V_HT	0.809573258485884	4.64364494156736	65585.6374117396	0.174340042934598	0.983383342448938	-3	n.s	n.s
V_V_WT:V_V_HM	1.54786557434837	4.64356434713537	65585.6374117396	0.333335657403618	0.940592526173042	-3	n.s	n.s
V_V_HT:V_V_HM	0.738292315862502	4.64321810175459	65585.6374117396	0.159004444693975	0.98615850615879	-3	n.s	n.s
V_V_WT:V_V_HT	0.81177872898089	4.64384571212043	65585.6374117396	0.174807428864863	0.983294883313544	-2	n.s	n.s
V_V_WT:V_V_HM	1.59222153614775	4.64376396722551	65585.6374117396	0.342873054570653	0.937255635935847	-2	n.s	n.s
V_V_HT:V_V_HM	0.78044280716685	4.64341267069428	65585.6374117396	0.168075263284785	0.984546920673133	-2	n.s	n.s
V_V_WT:V_V_HT	0.815718858210857	4.64404649256392	65585.6374117396	0.175648297129883	0.983135161568117	-1	n.s	n.s
V_V_WT:V_V_HM	1.63624655356831	4.64396361562338	65585.6374117396	0.352338366317856	0.933863196703734	-1	n.s	n.s
V_V_HT:V_V_HM	0.82052769535742	4.64360735281362	65585.6374117396	0.176700490161006	0.98293425651355	-1	n.s	n.s
V_V_WT:V_V_HT	0.821436821640688	4.64423626061907	65585.6374117396	0.176872315606785	0.982901338247741	0	n.s	n.s
V_V_WT:V_V_HM	1.67987567577976	4.64415233099708	65585.6374117396	0.361718470035435	0.93042286982827	0	n.s	n.s
V_V_HT:V_V_HM	0.858438854139088	4.64379145406337	65585.6374117396	0.184857322433794	0.981337563063316	0	n.s	n.s
V_V_WT:V_V_HT	0.828975114751614	4.6444029701523	65585.6374117396	0.178489058783035	0.982590091196947	1	n.s	n.s
V_V_WT:V_V_HM	1.72304457280965	4.64431813199394	65585.6374117396	0.371000548162254	0.926942587877266	1	n.s	n.s
V_V_HT:V_V_HM	0.894069458058034	4.64395327685423	65585.6374117396	0.19252335343556	0.979773811306105	1	n.s	n.s
V_V_WT:V_V_HT	0.838372789031361	4.64453605201942	65585.6374117396	0.180507327242479	0.982197711702541	2	n.s	n.s
V_V_WT:V_V_HM	1.76569205154974	4.64445050546135	65585.6374117396	0.380172433633104	0.923430384005146	2	n.s	n.s
V_V_HT:V_V_HM	0.927319262518388	4.64408255309647	65585.6374117396	0.199677600885904	0.978259543136741	2	n.s	n.s
V_V_WT:V_V_HT	0.849664568488485	4.64462747792413	65585.6374117396	0.182934922666443	0.98172012172954	3	n.s	n.s
V_V_WT:V_V_HM	1.80776081742018	4.64454146475207	65585.6374117396	0.389222667326683	0.919894318936559	3	n.s	n.s
V_V_HT:V_V_HM	0.958096248931717	4.64417147819983	65585.6374117396	0.206300790879301	0.976810645978121	3	n.s	n.s
V_V_WT:V_V_HT	0.862880606436406	4.64467219253959	65585.6374117396	0.18577858041788	0.981152868525442	4	n.s	n.s
V_V_WT:V_V_HM	1.84919762952882	4.64458597952704	65585.6374117396	0.398140466702507	0.916342442359077	4	n.s	n.s
V_V_HT:V_V_HM	0.986317023092425	4.64421513073055	65585.6374117396	0.212375395051364	0.975442184450922	4	n.s	n.s
V_V_WT:V_V_HT	0.87804622122551	4.64466836520276	65585.6374117396	0.189043899840883	0.980491127899625	5	n.s	n.s
V_V_WT:V_V_HM	1.88995340841199	4.64458222618148	65585.6374117396	0.406915695831228	0.912782756905052	5	n.s	n.s
V_V_HT:V_V_HM	1.01190718718646	4.64421171731078	65585.6374117396	0.217885671192527	0.974168244241363	5	n.s	n.s
V_V_WT:V_V_HT	0.895181620021255	4.64461745203354	65585.6374117396	0.192735274598195	0.979729716702847	6	n.s	n.s
V_V_WT:V_V_HM	1.9299833089451	4.64453164979674	65585.6374117396	0.415538843196292	0.909223182143481	6	n.s	n.s
V_V_HT:V_V_HM	1.03480168892383	4.64416263385976	65585.6374117396	0.222817711287558	0.973001787873587	6	n.s	n.s
V_V_WT:V_V_HT	0.914302564801964	4.64452356731306	65585.6374117396	0.196856050260265	0.978863067158588	7	n.s	n.s
V_V_WT:V_V_HM	1.96924604795186	4.64443833886461	65585.6374117396	0.424000902643754	0.90567156257442	7	n.s	n.s
V_V_HT:V_V_HM	1.05494348314991	4.644071855009	65585.6374117396	0.227159164648168	0.971954603695955	7	n.s	n.s
V_V_WT:V_V_HT	0.935422918598597	4.64439173032691	65585.6374117396	0.20140913448159	0.977885107509355	8	n.s	n.s
V_V_WT:V_V_HM	2.00770176240306	4.64430728101826	65585.6374117396	0.432293050593085	0.902135770097067	8	n.s	n.s
V_V_HT:V_V_HM	1.07227884380444	4.64394422868411	65585.6374117396	0.230898303468273	0.971037439489992	8	n.s	n.s
V_V_WT:V_V_HT	0.958551503657532	4.64422911427922	65585.6374117396	0.206396256530573	0.976789432258762	9	n.s	n.s
V_V_WT:V_V_HM	2.0453141192227	4.64414560626342	65585.6374117396	0.440406975281792	0.898623536434177	9	n.s	n.s
V_V_HT:V_V_HM	1.08676261556516	4.64378669462377	65585.6374117396	0.234025093534838	0.970259664886101	9	n.s	n.s
V_V_WT:V_V_HT	0.983691943148031	4.64404470079077	65585.6374117396	0.211817931679368	0.975569340858169	10	n.s	n.s
V_V_WT:V_V_HM	2.08205027996966	4.64396224363278	65585.6374117396	0.448334885328646	0.895142416218435	10	n.s	n.s
V_V_HT:V_V_HM	1.09835833682159	4.64360795054352	65585.6374117396	0.236531237890794	0.969629181318832	10	n.s	n.s
V_V_WT:V_V_HT	1.01084565983462	4.64384740918339	65585.6374117396	0.217674176338272	0.974217711335576	11	n.s	n.s
V_V_WT:V_V_HM	2.11787876292347	4.64376605995962	65585.6374117396	0.456069219589818	0.891699885778477	11	n.s	n.s
V_V_HT:V_V_HM	1.10703310308888	4.64341663240069	65585.6374117396	0.238409169524927	0.969152613007088	11	n.s	n.s
V_V_WT:V_V_HT	1.04000826003121	4.64364715602286	65585.6374117396	0.223963670168675	0.972727228873707	12	n.s	n.s
V_V_WT:V_V_HM	2.15277135285232	4.64356691485029	65585.6374117396	0.463602957021612	0.888303181809549	12	n.s	n.s
V_V_HT:V_V_HM	1.1127630928211	4.64322234953002	65585.6374117396	0.239653199665042	0.96883496771352	12	n.s	n.s
V_V_WT:V_V_HT	1.07116812747012	4.64345487855382	65585.6374117396	0.230683436252906	0.97109052545158	13	n.s	n.s
V_V_WT:V_V_HM	2.18670362177406	4.64337568457019	65585.6374117396	0.470929722322581	0.884959225005486	13	n.s	n.s
V_V_HT:V_V_HM	1.11553549430398	4.64303571061679	65585.6374117396	0.240259942811378	0.968679483021499	13	n.s	n.s
V_V_WT:V_V_HT	1.10430742531351	4.64328155656618	65585.6374117396	0.237829089591149	0.96930019865703	14	n.s	n.s
V_V_WT:V_V_HM	2.21965417734399	4.64320328910458	65585.6374117396	0.47804372092699	0.8816746220001	14	n.s	n.s
V_V_HT:V_V_HM	1.1153467520305	4.64286737349998	65585.6374117396	0.240228001858624	0.968687677422432	14	n.s	n.s
V_V_WT:V_V_HT	1.13940706132988	4.64313590381118	65585.6374117396	0.245396017892698	0.967348586522815	15	n.s	n.s
V_V_WT:V_V_HM	2.2516022269229	4.64305839488427	65585.6374117396	0.484939459172798	0.878455772771052	15	n.s	n.s
V_V_HT:V_V_HM	1.11219516559302	4.64272579726141	65585.6374117396	0.239556504984436	0.968859712801921	15	n.s	n.s
V_V_WT:V_V_HT	1.17644794418575	4.64302359086458	65585.6374117396	0.253379704229908	0.965227726861523	16	n.s	n.s
V_V_WT:V_V_HM	2.28252697970035	4.64294664157622	65585.6374117396	0.491611719002108	0.875308867804847	16	n.s	n.s
V_V_HT:V_V_HM	1.1060790355146	4.64261648618101	65585.6374117396	0.238244756767417	0.96919447759577	16	n.s	n.s
V_V_WT:V_V_HT	1.21540954729728	4.64294753542347	65585.6374117396	0.261775421329725	0.962929477602127	17	n.s	n.s
V_V_WT:V_V_HM	2.31240808091451	4.6428709311665	65585.6374117396	0.498055645999517	0.872239833173142	17	n.s	n.s
V_V_HT:V_V_HM	1.09699853361722	4.64254227354761	65585.6374117396	0.23629263213557	0.969689479990362	17	n.s	n.s
V_V_WT:V_V_HT	1.25626560202694	4.64290920894283	65585.6374117396	0.270577249196951	0.960445847419762	18	n.s	n.s
V_V_WT:V_V_HM	2.34122692642598	4.64283272851538	65585.6374117396	0.504266912750619	0.869254238305244	18	n.s	n.s
V_V_HT:V_V_HM	1.08496132439902	4.6425045957339	65585.6374117396	0.233701723288765	0.970340557498292	18	n.s	n.s
V_V_WT:V_V_HT	1.2989868987079	4.6429077803121	65585.6374117396	0.279778742152957	0.957768893877236	19	n.s	n.s
V_V_WT:V_V_HM	2.36896568804682	4.64283120894672	65585.6374117396	0.510241613669226	0.866357332076846	19	n.s	n.s
V_V_HT:V_V_HM	1.06997878933895	4.6425026567836	65585.6374117396	0.230474566939774	0.971142084973405	19	n.s	n.s
V_V_WT:V_V_HT	1.34353666491116	4.64294158697269	65585.6374117396	0.28937186474215	0.954891118387883	20	n.s	n.s
V_V_WT:V_V_HM	2.39560817652028	4.64286472226065	65585.6374117396	0.515976303387499	0.863554012907106	20	n.s	n.s
V_V_HT:V_V_HM	1.05207151160915	4.64253486145133	65585.6374117396	0.226615748294081	0.972086722618692	20	n.s	n.s
V_V_WT:V_V_HT	1.38987048062006	4.64300830165053	65585.6374117396	0.299346972979992	0.951805596174259	21	n.s	n.s
V_V_WT:V_V_HM	2.42113968374138	4.64293095837915	65585.6374117396	0.521467948898082	0.860848842255646	21	n.s	n.s
V_V_HT:V_V_HM	1.03126920312135	4.64259897601688	65585.6374117396	0.222131872351836	0.973165470687038	21	n.s	n.s
V_V_WT:V_V_HT	1.43794081220845	4.64310371820127	65585.6374117396	0.309693881394814	0.948505762068011	22	n.s	n.s
V_V_WT:V_V_HM	2.44554596267974	4.6430257385971	65585.6374117396	0.526713850054743	0.858246076495986	22	n.s	n.s
V_V_HT:V_V_HM	1.00760515047128	4.64269094304521	65585.6374117396	0.217030416806158	0.974368001833346	22	n.s	n.s
V_V_WT:V_V_HT	1.48769222682181	4.64322335689678	65585.6374117396	0.320400745876692	0.944985866471871	23	n.s	n.s
V_V_WT:V_V_HM	2.46881359956656	4.64314461286526	65585.6374117396	0.531711545818744	0.855749708874994	23	n.s	n.s
V_V_HT:V_V_HM	0.981121372744795	4.64280644368119	65585.6374117396	0.211320757099424	0.975682477589185	23	n.s	n.s
V_V_WT:V_V_HT	1.53905975890083	4.64336318386899	65585.6374117396	0.33145366794644	0.941241251392883	24	n.s	n.s
V_V_WT:V_V_HM	2.49092990506075	4.64328357533734	65585.6374117396	0.536458707430932	0.853363520848727	24	n.s	n.s
V_V_HT:V_V_HM	0.951870146159969	4.64294159610548	65585.6374117396	0.205014456128072	0.977095574351251	24	n.s	n.s
V_V_WT:V_V_HT	1.59197047374796	4.64351931247961	65585.6374117396	0.342837052377384	0.937268386397834	25	n.s	n.s
V_V_WT:V_V_HM	2.51188258360146	4.64343876676095	65585.6374117396	0.54095309742905	0.851091102581571	25	n.s	n.s
V_V_HT:V_V_HM	0.919912109853485	4.64309266228874	65585.6374117396	0.198124865636437	0.978592686446529	25	n.s	n.s
V_V_WT:V_V_HT	1.64634983971797	4.64368613877069	65585.6374117396	0.354535123718289	0.93306446084231	26	n.s	n.s
V_V_WT:V_V_HM	2.53165940152869	4.64360461866301	65585.6374117396	0.545192713297285	0.848935780340931	26	n.s	n.s
V_V_HT:V_V_HM	0.885309561810665	4.64325423023929	65585.6374117396	0.190665752489939	0.980158332270158	26	n.s	n.s
V_V_WT:V_V_HT	1.70212332537744	4.64385594442468	65585.6374117396	0.366532326960094	0.928627297012272	27	n.s	n.s
V_V_WT:V_V_HM	2.55024812621934	4.64377345803125	65585.6374117396	0.549175826354916	0.846900595593844	27	n.s	n.s
V_V_HT:V_V_HM	0.848124800841866	4.64341882614773	65585.6374117396	0.182650937293435	0.981776308612064	27	n.s	n.s
V_V_WT:V_V_HT	1.75921639849216	4.64401911214889	65585.6374117396	0.378813341635481	0.923955381344581	28	n.s	n.s
V_V_WT:V_V_HM	2.56763652578238	4.64393572140194	65585.6374117396	0.552900961559228	0.844988314502575	28	n.s	n.s
V_V_HT:V_V_HM	0.808420127290226	4.64357712278054	65585.6374117396	0.174094260936093	0.983429768221986	28	n.s	n.s
V_V_WT:V_V_HT	1.81755301284288	4.64416499864432	65585.6374117396	0.391362712860857	0.919048040343497	29	n.s	n.s
V_V_WT:V_V_HM	2.58381217744662	4.6440808232363	65585.6374117396	0.556366754970912	0.84320150146238	29	n.s	n.s
V_V_HT:V_V_HM	0.766259164603753	4.64371878773185	65585.6374117396	0.165009812098897	0.985101250297365	29	n.s	n.s
V_V_WT:V_V_HT	1.87705105566793	4.64428395662403	65585.6374117396	0.40416371462187	0.913905946348944	30	n.s	n.s
V_V_WT:V_V_HM	2.59876189493492	4.64419916761698	65585.6374117396	0.559571586217822	0.841542711452098	30	n.s	n.s
V_V_HT:V_V_HM	0.721710839267033	4.64383444999349	65585.6374117396	0.155412697639995	0.986772634697041	30	n.s	n.s
V_V_WT:V_V_HT	1.93762547003676	4.64436675901441	65585.6374117396	0.417199065141863	0.908530916089495	31	n.s	n.s
V_V_WT:V_V_HM	2.61247202507322	4.64428157497331	65585.6374117396	0.562513702690008	0.840014430478695	31	n.s	n.s
V_V_HT:V_V_HM	0.674846555036439	4.6439151376547	65585.6374117396	0.145318451141477	0.988425365341761	31	n.s	n.s
V_V_WT:V_V_HT	1.99918411042894	4.6444066214849	65585.6374117396	0.430449845020195	0.902926426042562	32	n.s	n.s
V_V_WT:V_V_HM	2.62492750247424	4.64432129436027	65585.6374117396	0.565190764399043	0.838619316280027	32	n.s	n.s
V_V_HT:V_V_HM	0.625743392045308	4.64395424535733	65585.6374117396	0.134743660033016	0.990040465049022	32	n.s	n.s
V_V_WT:V_V_HT	2.0616266036354	4.64440006637538	65585.6374117396	0.443895136976078	0.897097871451123	33	n.s	n.s
V_V_WT:V_V_HM	2.63611139180527	4.64431486298082	65585.6374117396	0.567599628702467	0.837360316788696	33	n.s	n.s
V_V_HT:V_V_HM	0.57448478816989	4.64394837457973	65585.6374117396	0.123706109937512	0.991598665681056	33	n.s	n.s
V_V_WT:V_V_HT	2.12484474135653	4.64434706586026	65585.6374117396	0.457512048782027	0.891052665351801	34	n.s	n.s
V_V_WT:V_V_HM	2.64600470248669	4.64426224869233	65585.6374117396	0.569736281199821	0.836240711766355	34	n.s	n.s
V_V_HT:V_V_HM	0.521159961130188	4.64389747328777	65585.6374117396	0.112224691464004	0.993080588545841	34	n.s	n.s
V_V_WT:V_V_HT	2.18872292078034	4.64425098052799	65585.6374117396	0.471275762218067	0.884800311459647	35	n.s	n.s
V_V_WT:V_V_HM	2.65458622556365	4.64416678911845	65585.6374117396	0.571595798795061	0.835264135655222	35	n.s	n.s
V_V_HT:V_V_HM	0.465863304783362	4.64380477742393	65585.6374117396	0.10031931295824	0.994466927679195	35	n.s	n.s
V_V_WT:V_V_HT	2.25313863667822	4.64411830212378	65585.6374117396	0.485159612675638	0.878352445107932	36	n.s	n.s
V_V_WT:V_V_HM	2.66183240036125	4.64403493605449	65585.6374117396	0.573172346249123	0.834434580465395	36	n.s	n.s
V_V_HT:V_V_HM	0.40869376368309	4.64367656266528	65585.6374117396	0.0880108160350677	0.995738634841611	36	n.s	n.s
V_V_WT:V_V_HT	2.3179639878658	4.64395774056224	65585.6374117396	0.49913546103569	0.871722713321987	37	n.s	n.s
V_V_WT:V_V_HM	2.66771764408904	4.64387534745795	65585.6374117396	0.574459356569368	0.833756299032021	37	n.s	n.s
V_V_HT:V_V_HM	0.349753656223278	4.64352125824788	65585.6374117396	0.0753207828223121	0.996877113588155	37	n.s	n.s
V_V_WT:V_V_HT	2.38306915698546	4.64377829180868	65585.6374117396	0.513174619294172	0.864926345636503	38	n.s	n.s
V_V_WT:V_V_HM	2.67221554506361	4.64369696524352	65585.6374117396	0.575450027222755	0.833233538100082	38	n.s	n.s
V_V_HT:V_V_HM	0.289146388078137	4.64334756814005	65585.6374117396	0.0622711058853513	0.997864418234479	38	n.s	n.s
V_V_WT:V_V_HT	2.44832015170546	4.64359023310683	65585.6374117396	0.527247243792093	0.857980420011258	39	n.s	n.s
V_V_WT:V_V_HM	2.67529758218622	4.64351000629074	65585.6374117396	0.576136926282465	0.832870738042376	39	n.s	n.s
V_V_HT:V_V_HM	0.226977430480773	4.64316544374514	65585.6374117396	0.0488842004944141	0.998683382758499	39	n.s	n.s
V_V_WT:V_V_HT	2.51357914881677	4.643404606679	65585.6374117396	0.541322448016112	0.850903784058976	40	n.s	n.s
V_V_WT:V_V_HM	2.67693313691967	4.64332544925143	65585.6374117396	0.576512063644222	0.832672485983326	40	n.s	n.s
V_V_HT:V_V_HM	0.163353988102898	4.64298558439415	65585.6374117396	0.0351829625859615	0.99931777717312	40	n.s	n.s
V_V_WT:V_V_HT	2.57870708023897	4.64323133631779	65585.6374117396	0.555369072410671	0.843716616751838	41	n.s	n.s
V_V_WT:V_V_HM	2.67709077813343	4.64315316067672	65585.6374117396	0.576567406995304	0.832643231311551	41	n.s	n.s
V_V_HT:V_V_HM	0.0983836978944979	4.64281760515013	65585.6374117396	0.0211905153856064	0.999752463284466	41	n.s	n.s
V_V_WT:V_V_HT	2.64356250969376	4.64308013578314	65585.6374117396	0.569355348687704	0.836440517705123	42	n.s	n.s
V_V_WT:V_V_HM	2.67573712400038	4.64300279967723	65585.6374117396	0.576294531673854	0.832787456896026	42	n.s	n.s
V_V_HT:V_V_HM	0.0321746143066477	4.64267092529199	65585.6374117396	0.00693019488660488	0.999973521348952	42	n.s	n.s
V_V_WT:V_V_HT	2.70800202115435	4.64296007404916	65585.6374117396	0.583249043275249	0.829098349269455	43	n.s	n.s
V_V_WT:V_V_HM	2.67283690890151	4.64288338570952	65585.6374117396	0.575684695663114	0.833109623843927	43	n.s	n.s
V_V_HT:V_V_HM	-0.035165112252848	4.64255434725806	65585.6374117396	-0.00757451816877854	0.999968368931939	43	n.s	n.s
V_V_WT:V_V_HT	2.77188173394831	4.64287788942744	65585.6374117396	0.597018013387844	0.821713840665735	44	n.s	n.s
V_V_WT:V_V_HM	2.66835418978186	4.64280162094159	65585.6374117396	0.574729313814769	0.83361390349407	44	n.s	n.s
V_V_HT:V_V_HM	-0.103527544166447	4.64247441497977	65585.6374117396	-0.0223000785599155	0.999725865591705	44	n.s	n.s
V_V_WT:V_V_HT	2.83505742257912	4.64283901246306	65585.6374117396	0.610630137071045	0.814311504384736	45	n.s	n.s
V_V_WT:V_V_HM	2.66225152267103	4.64276290866126	65585.6374117396	0.57341965873478	0.834304316568042	45	n.s	n.s
V_V_HT:V_V_HM	-0.172805899908091	4.64243641278598	65585.6374117396	-0.0372231054004655	0.999236394901257	45	n.s	n.s
V_V_WT:V_V_HT	2.89738493976751	4.6428473617802	65585.6374117396	0.624053455562358	0.806916436659308	46	n.s	n.s
V_V_WT:V_V_HM	2.65449009305455	4.64277115018476	65585.6374117396	0.571746917344593	0.835184682438554	46	n.s	n.s
V_V_HT:V_V_HM	-0.242894846712929	4.6424441669524	65585.6374117396	-0.0523204669734092	0.998491922069556	46	n.s	n.s
V_V_WT:V_V_HT	2.95872018321698	4.64290345548997	65585.6374117396	0.637256452041548	0.799554036193542	47	n.s	n.s
V_V_WT:V_V_HM	2.64503082005143	4.64282686503965	65585.6374117396	0.569702661102536	0.836258349551878	47	n.s	n.s
V_V_HT:V_V_HM	-0.313689363165565	4.64249820409455	65585.6374117396	-0.0675690865941316	0.997486052572213	47	n.s	n.s
V_V_WT:V_V_HT	3.01891905050316	4.64300391968483	65585.6374117396	0.650208163233272	0.792249810332096	48	n.s	n.s
V_V_WT:V_V_HM	2.633834621613	4.64292670167065	65585.6374117396	0.567278958047148	0.837528115013391	48	n.s	n.s
V_V_HT:V_V_HM	-0.385084428890181	4.64259527149096	65585.6374117396	-0.0829459400122363	0.996214081108028	48	n.s	n.s
V_V_WT:V_V_HT	3.07783743828799	4.64314159597867	65585.6374117396	0.662878220417322	0.785029224007915	49	n.s	n.s
V_V_WT:V_V_HM	2.62086241687165	4.64306354426661	65585.6374117396	0.56446834980494	0.838996214926512	49	n.s	n.s
V_V_HT:V_V_HM	-0.456975021416334	4.6427284407422	65585.6374117396	-0.0984281177003926	0.994673021924238	49	n.s	n.s
V_V_WT:V_V_HT	3.13533124393647	4.64330582347367	65585.6374117396	0.675236859929876	0.777917573271431	50	n.s	n.s
V_V_WT:V_V_HM	2.6060751240842	4.64322679303982	65585.6374117396	0.561263802145245	0.840664327766362	50	n.s	n.s
V_V_HT:V_V_HM	-0.529256119852235	4.64288738064344	65585.6374117396	-0.113992883406723	0.992861621059612	50	n.s	n.s
V_V_WT:V_V_HT	3.19125726152818	4.64348339168486	65585.6374117396	0.687255017912372	0.770939819036085	51	n.s	n.s
V_V_WT:V_V_HM	2.58943376391233	4.64340331211053	65585.6374117396	0.557658594324293	0.842533608223452	51	n.s	n.s
V_V_HT:V_V_HM	-0.601823497615868	4.64305928298157	65585.6374117396	-0.129617879276657	0.990780329480494	51	n.s	n.s
V_V_WT:V_V_HT	3.24547690133269	4.64366119164774	65585.6374117396	0.698904757989261	0.764120233144864	52	n.s	n.s
V_V_WT:V_V_HM	2.57089994082239	4.64358006719376	65585.6374117396	0.553646088496553	0.844604780418865	52	n.s	n.s
V_V_HT:V_V_HM	-0.674576960510336	4.64323144154434	65585.6374117396	-0.145281786833777	0.988431171068975	52	n.s	n.s
V_V_WT:V_V_HT	3.29785775442898	4.64382752289684	65585.6374117396	0.710159397214598	0.757482223863129	53	n.s	n.s
V_V_WT:V_V_HM	2.55043633758022	4.64374542541831	65585.6374117396	0.549219671608177	0.846878137759933	53	n.s	n.s
V_V_HT:V_V_HM	-0.747421416848788	4.64339252053823	65585.6374117396	-0.16096451323959	0.985817615933646	53	n.s	n.s
V_V_WT:V_V_HT	3.34827308900628	4.64397227652912	65585.6374117396	0.72099334139625	0.751048345826357	54	n.s	n.s
V_V_WT:V_V_HM	2.52800686005079	4.64388933674868	65585.6374117396	0.544372761005697	0.849353507025348	54	n.s	n.s
V_V_HT:V_V_HM	-0.820266228955454	4.6435327287035	65585.6374117396	-0.176647022187454	0.982944493590861	54	n.s	n.s
V_V_WT:V_V_HT	3.39659873757878	4.64408587936244	65585.6374117396	0.731381551894359	0.744840549072964	55	n.s	n.s
V_V_WT:V_V_HM	2.50357610814773	4.64400228274164	65585.6374117396	0.539098810836441	0.852030209511602	55	n.s	n.s
V_V_HT:V_V_HM	-0.89302262943108	4.64364278805608	65585.6374117396	-0.19231079352788	0.979817992088813	55	n.s	n.s
V_V_WT:V_V_HT	3.44271766532238	4.64416140459617	65585.6374117396	0.741300175724995	0.738879750827168	56	n.s	n.s
V_V_WT:V_V_HM	2.4771109380594	4.64407737639728	65585.6374117396	0.533391400980718	0.854906978119119	56	n.s	n.s
V_V_HT:V_V_HM	-0.965606727262987	4.64371598643207	65585.6374117396	-0.207938368772828	0.976445459765521	56	n.s	n.s
V_V_WT:V_V_HT	3.48652192478869	4.64419551675945	65585.6374117396	0.750726775435472	0.733185648833161	57	n.s	n.s
V_V_WT:V_V_HM	2.44858134802714	4.64411130208083	65585.6374117396	0.527244329163695	0.857981872145839	57	n.s	n.s
V_V_HT:V_V_HM	-1.03794057676155	4.64374909540747	65585.6374117396	-0.223513492102328	0.97283524518266	57	n.s	n.s
V_V_WT:V_V_HT	3.52791327115358	4.6441886463503	65585.6374117396	0.759640389269294	0.727776646690869	58	n.s	n.s
V_V_WT:V_V_HM	2.4179610198951	4.64410448913006	65585.6374117396	0.520651726410238	0.861252180482954	58	n.s	n.s
V_V_HT:V_V_HM	-1.10995225125848	4.6437425393536	65585.6374117396	-0.239021057229624	0.968996569718716	58	n.s	n.s
V_V_WT:V_V_HT	3.56680193903146	4.64414435274091	65585.6374117396	0.768021333558759	0.722669947984823	59	n.s	n.s
V_V_WT:V_V_HM	2.38522707964019	4.64406047794953	65585.6374117396	0.513608100274638	0.864714361411665	59	n.s	n.s
V_V_HT:V_V_HM	-1.1815748593913	4.64369977548004	65585.6374117396	-0.254446867049918	0.964939454126234	59	n.s	n.s
V_V_WT:V_V_HT	3.60310175084852	4.64406739108031	65585.6374117396	0.775850444756436	0.717882007335298	60	n.s	n.s
V_V_WT:V_V_HM	2.3503582464873	4.64398399665543	65585.6374117396	0.50610817095408	0.868364082707977	60	n.s	n.s
V_V_HT:V_V_HM	-1.25274350436124	4.64362541307189	65585.6374117396	-0.269777036889054	0.960674768288602	60	n.s	n.s
V_V_WT:V_V_HT	3.63673403519798	4.6439645290955	65585.6374117396	0.783109778813557	0.713428103393094	61	n.s	n.s
V_V_WT:V_V_HM	2.31333679961754	4.64388177415638	65585.6374117396	0.498147220821052	0.872196009773229	61	n.s	n.s
V_V_HT:V_V_HM	-1.32339723558044	4.64352601037979	65585.6374117396	-0.284998346649123	0.956214048541888	61	n.s	n.s
V_V_WT:V_V_HT	3.66762399640198	4.6438430705458	65585.6374117396	0.789782070730249	0.709322673783885	62	n.s	n.s
V_V_WT:V_V_HM	2.27414697598844	4.64376107122967	65585.6374117396	0.489720926874957	0.87620384892004	62	n.s	n.s
V_V_HT:V_V_HM	-1.39347702041355	4.64340863904875	65585.6374117396	-0.300097865325723	0.951569511721299	62	n.s	n.s
V_V_WT:V_V_HT	3.69570687655597	4.64371207493968	65585.6374117396	0.795851856642937	0.705578634128646	63	n.s	n.s
V_V_WT:V_V_HM	2.23277843074803	4.64363089475812	65585.6374117396	0.480825991847988	0.880380012663286	63	n.s	n.s
V_V_HT:V_V_HM	-1.46292844580795	4.64328207453563	65585.6374117396	-0.315063444848816	0.946753815622598	63	n.s	n.s
V_V_WT:V_V_HT	3.72092809077791	4.6435818112625	65585.6374117396	0.801305595984808	0.702207310573946	64	n.s	n.s
V_V_WT:V_V_HM	2.1892264907009	4.64350145471629	65585.6374117396	0.471460278854303	0.884715539055736	64	n.s	n.s
V_V_HT:V_V_HM	-1.53170160007703	4.64315626740777	65585.6374117396	-0.329883706656326	0.94177995219166	64	n.s	n.s
V_V_WT:V_V_HT	3.74323509949434	4.64346110916191	65585.6374117396	0.806130386686915	0.699219248658084	65	n.s	n.s
V_V_WT:V_V_HM	2.14348763437579	4.64338152871693	65585.6374117396	0.461622121964223	0.889200394606588	65	n.s	n.s
V_V_HT:V_V_HM	-1.59974746511857	4.64303976633381	65585.6374117396	-0.344547439959091	0.936661353956083	65	n.s	n.s
V_V_WT:V_V_HT	3.762577473446	4.64335695365224	65585.6374117396	0.810314070402565	0.69662416991364	66	n.s	n.s
V_V_WT:V_V_HM	2.0955597150086	4.64327805913969	65585.6374117396	0.451310407931259	0.89382340919986	66	n.s	n.s
V_V_HT:V_V_HM	-1.66701775843739	4.64293932585965	65585.6374117396	-0.359043623325561	0.931411820841318	66	n.s	n.s
V_V_WT:V_V_HT	3.77891323747829	4.64327563624341	65585.6374117396	0.813846416521501	0.694430256715385	67	n.s	n.s
V_V_WT:V_V_HM	2.04544609631728	4.64319729924814	65585.6374117396	0.440525345896565	0.898571917678822	67	n.s	n.s
V_V_HT:V_V_HM	-1.73346714116101	4.64286103077194	65585.6374117396	-0.373361840828734	0.926045295756371	67	n.s	n.s
V_V_WT:V_V_HT	3.79220252826235	4.64322098050858	65585.6374117396	0.816718080871306	0.692644815645128	68	n.s	n.s
V_V_WT:V_V_HM	1.99315151560266	4.64314304755567	65585.6374117396	0.429267738510003	0.903432086468622	68	n.s	n.s
V_V_HT:V_V_HM	-1.79905101265969	4.64280856889343	65585.6374117396	-0.387491964392681	0.920575899796805	68	n.s	n.s
V_V_WT:V_V_HT	3.80240548224171	4.64319373006677	65585.6374117396	0.81892027412499	0.691274501804751	69	n.s	n.s
V_V_WT:V_V_HM	1.93868071205699	4.64311603892782	65585.6374117396	0.417538716629763	0.908389016447582	69	n.s	n.s
V_V_HT:V_V_HM	-1.86372477018466	4.64278263584092	65585.6374117396	-0.401424084728251	0.915017893330162	69	n.s	n.s
V_V_WT:V_V_HT	3.80948223616302	4.64319159366784	65585.6374117396	0.820444765053032	0.690325331934031	70	n.s	n.s
V_V_WT:V_V_HM	1.88203842342374	4.64311398954849	65585.6374117396	0.405339698241342	0.913426744568759	70	n.s	n.s
V_V_HT:V_V_HM	-1.92744381273927	4.64278097948981	65585.6374117396	-0.415148554552551	0.90938559777139	70	n.s	n.s
V_V_WT:V_V_HT	3.81339493304959	4.64320989700784	65585.6374117396	0.821284201583694	0.689802494871945	71	n.s	n.s
V_V_WT:V_V_HM	1.82323100639475	4.64313224566678	65585.6374117396	0.392672642071801	0.918528130318514	71	n.s	n.s
V_V_HT:V_V_HM	-1.99016392665484	4.64279903536035	65585.6374117396	-0.428656056722984	0.903693306551748	71	n.s	n.s
V_V_WT:V_V_HT	3.814115690257	4.64324367187114	65585.6374117396	0.821433454669414	0.689709519479102	72	n.s	n.s
V_V_WT:V_V_HM	1.76227292131419	4.64316586291932	65585.6374117396	0.379541238314969	0.923674401951171	72	n.s	n.s
V_V_HT:V_V_HM	-2.05184276894285	4.64283196315217	65585.6374117396	-0.441937762388839	0.897955155653671	72	n.s	n.s
V_V_WT:V_V_HT	3.81162832468639	4.64328836146708	65585.6374117396	0.820889858212915	0.690048125711914	73	n.s	n.s
V_V_WT:V_V_HM	1.69918844666451	4.64321030819235	65585.6374117396	0.365951213466792	0.928845126308729	73	n.s	n.s
V_V_HT:V_V_HM	-2.1124398780219	4.64287533344175	65585.6374117396	-0.454985268031298	0.892185087378924	73	n.s	n.s
V_V_WT:V_V_HT	3.80592796579792	4.6433400410324	65585.6374117396	0.819653079930736	0.690818302760179	74	n.s	n.s
V_V_WT:V_V_HM	1.63401174262425	4.64326167893733	65585.6374117396	0.351910328473714	0.934018332195982	74	n.s	n.s
V_V_HT:V_V_HM	-2.17191622317368	4.64292534134116	65585.6374117396	-0.467790469046461	0.886396851711178	74	n.s	n.s
V_V_WT:V_V_HT	3.79702060308475	4.64339560010699	65585.6374117396	0.81772498621424	0.692018387848731	75	n.s	n.s
V_V_WT:V_V_HM	1.56678684281179	4.64331688429594	65585.6374117396	0.337428368955561	0.939170660337328	75	n.s	n.s
V_V_HT:V_V_HM	-2.23023376027296	4.64297898253832	65585.6374117396	-0.480345435260551	0.880604018439996	75	n.s	n.s
V_V_WT:V_V_HT	3.78492258358107	4.64345287605036	65585.6374117396	0.815109506785919	0.693645141810861	76	n.s	n.s
V_V_WT:V_V_HM	1.49756758997805	4.64337377766485	65585.6374117396	0.322517131225042	0.944277538919682	76	n.s	n.s
V_V_HT:V_V_HM	-2.28735499360303	4.64303418165878	65585.6374117396	-0.492642290388189	0.874819997949443	76	n.s	n.s
V_V_WT:V_V_HT	3.76966004805836	4.64351073041222	65585.6374117396	0.811812498541101	0.695693821798679	77	n.s	n.s
V_V_WT:V_V_HM	1.42641748987514	4.64343123238351	65585.6374117396	0.30719039832597	0.949313386698278	77	n.s	n.s
V_V_HT:V_V_HM	-2.34324255818326	4.64308986488979	65585.6374117396	-0.504673100536441	0.869058066953802	77	n.s	n.s
V_V_WT:V_V_HT	3.75126689924038	4.6435686049828	65585.6374117396	0.807841386302568	0.698158389203283	78	n.s	n.s
V_V_WT:V_V_HM	1.35340797434971	4.64348869957904	65585.6374117396	0.291463608918099	0.954251933781141	78	n.s	n.s
V_V_HT:V_V_HM	-2.39785892489065	4.64314552557811	65585.6374117396	-0.516429845173138	0.863331361635808	78	n.s	n.s
V_V_WT:V_V_HT	3.72977987839261	4.64362512549699	65585.6374117396	0.803204345224449	0.701031997313105	79	n.s	n.s
V_V_WT:V_V_HM	1.27861352193823	4.64354481823839	65585.6374117396	0.275352897837065	0.959066719743634	79	n.s	n.s
V_V_HT:V_V_HM	-2.45116635645434	4.64319986200563	65585.6374117396	-0.527904554897956	0.857652790856233	79	n.s	n.s
V_V_WT:V_V_HT	3.70524214562147	4.64367949617719	65585.6374117396	0.797910826677794	0.704306641061387	80	n.s	n.s
V_V_WT:V_V_HM	1.20211591159838	4.64359880288256	65585.6374117396	0.258875919868906	0.963731030131449	80	n.s	n.s
V_V_HT:V_V_HM	-2.50312623402309	4.64325213505277	65585.6374117396	-0.53908901804546	0.852035163294969	80	n.s	n.s
V_V_WT:V_V_HT	3.67770291479782	4.64373150161954	65585.6374117396	0.791971481020209	0.707973179972512	81	n.s	n.s
V_V_WT:V_V_HM	1.1240040092659	4.64365044518425	65585.6374117396	0.242051813015245	0.968218149340455	81	n.s	n.s
V_V_HT:V_V_HM	-2.55369890553194	4.64330216857688	65585.6374117396	-0.549974740565854	0.846491199319621	81	n.s	n.s
V_V_WT:V_V_HT	3.64721258649975	4.64377958903564	65585.6374117396	0.785397436844575	0.712021755646757	82	n.s	n.s
V_V_WT:V_V_HM	1.04436808673469	4.64369820523488	65585.6374117396	0.224900077605682	0.972501888753738	82	n.s	n.s
V_V_HT:V_V_HM	-2.60284449976504	4.64334848001608	65585.6374117396	-0.560553340109426	0.841033319893894	82	n.s	n.s
V_V_WT:V_V_HT	3.61382236664151	4.64382088272506	65585.6374117396	0.778200205801406	0.716441818231182	83	n.s	n.s
V_V_WT:V_V_HM	0.963299550039331	4.6437392258141	65585.6374117396	0.207440492068211	0.976556779093003	83	n.s	n.s
V_V_HT:V_V_HM	-2.6505228166022	4.64338829374124	65585.6374117396	-0.570816535023531	0.835673634524547	83	n.s	n.s
V_V_WT:V_V_HT	3.57758667669359	4.64385272695649	65585.6374117396	0.770391932527603	0.721221939948595	84	n.s	n.s
V_V_WT:V_V_HM	0.880894344341762	4.64377086763455	65585.6374117396	0.189693757390419	0.980358108240333	84	n.s	n.s
V_V_HT:V_V_HM	-2.69669233235179	4.64341904293213	65585.6374117396	-0.580755755062964	0.830424133253393	84	n.s	n.s
V_V_WT:V_V_HT	3.53856128684054	4.64387186513557	65585.6374117396	0.761985125689345	0.726349947756245	85	n.s	n.s
V_V_WT:V_V_HM	0.79725045963184	4.64378989230811	65585.6374117396	0.171680992921835	0.98388224742092	85	n.s	n.s
V_V_HT:V_V_HM	-2.74131082720868	4.64343756909447	65585.6374117396	-0.590362374085557	0.8252965602673	85	n.s	n.s
V_V_WT:V_V_HT	3.49680414210333	4.64387556894796	65585.6374117396	0.752992643792027	0.73181289905271	86	n.s	n.s
V_V_WT:V_V_HM	0.712469524209119	4.64379358586954	65585.6374117396	0.153424029521267	0.987106790396454	86	n.s	n.s
V_V_HT:V_V_HM	-2.7843346178942	4.64344122103012	65585.6374117396	-0.599627406778395	0.820302571210873	86	n.s	n.s
V_V_WT:V_V_HT	3.45237401943758	4.64386083645056	65585.6374117396	0.743427536057762	0.737597146171934	87	n.s	n.s
V_V_WT:V_V_HM	0.626654728075195	4.64377896065562	65585.6374117396	0.134944994881221	0.990010830012828	87	n.s	n.s
V_V_HT:V_V_HM	-2.82571929136238	4.64342707322715	65585.6374117396	-0.608541761677441	0.815453596934091	87	n.s	n.s
V_V_WT:V_V_HT	3.40533102257515	4.6438260297511	65585.6374117396	0.733302884466081	0.743688399558222	88	n.s	n.s
V_V_WT:V_V_HM	0.539912389696227	4.64374438498653	65585.6374117396	0.116266604045174	0.992575093029483	88	n.s	n.s
V_V_HT:V_V_HM	-2.86541863287896	4.6433935206469	65585.6374117396	-0.617095798608893	0.810761083724309	88	n.s	n.s
V_V_WT:V_V_HT	3.35573626364068	4.6437714902418	65585.6374117396	0.722631652029446	0.750071786407377	89	n.s	n.s
V_V_WT:V_V_HM	0.452351912713887	4.6436901954614	65585.6374117396	0.0974121643937405	0.994782134068048	89	n.s	n.s
V_V_HT:V_V_HM	-2.90338435092681	4.6433408782	65585.6374117396	-0.625279174431904	0.806236585868871	89	n.s	n.s
V_V_WT:V_V_HT	3.30365116860722	4.64369954621851	65585.6374117396	0.711426554566279	0.756731894310491	90	n.s	n.s
V_V_WT:V_V_HM	0.364084933851757	4.64361870471212	65585.6374117396	0.078405432703228	0.996616535089383	90	n.s	n.s
V_V_HT:V_V_HM	-2.93956623475549	4.64327138913388	65585.6374117396	-0.633080857956014	0.801891766468953	90	n.s	n.s
V_V_WT:V_V_HT	3.24913697126098	4.64361391890914	65585.6374117396	0.699700067232174	0.763652734629879	91	n.s	n.s
V_V_WT:V_V_HM	0.275224360190201	4.64353361056233	65585.6374117396	0.0592704572147743	0.998065077462696	91	n.s	n.s
V_V_HT:V_V_HM	-2.97391261107081	4.64318864792484	65585.6374117396	-0.640489292288377	0.79773831356561	91	n.s	n.s
V_V_WT:V_V_HT	3.19225458827228	4.64351810260305	65585.6374117396	0.687464658850533	0.770817575312423	92	n.s	n.s
V_V_WT:V_V_HM	0.185883246797445	4.64343838422912	65585.6374117396	0.040031380071452	0.999116882335422	92	n.s	n.s
V_V_HT:V_V_HM	-3.00637134147486	4.64309602375282	65585.6374117396	-0.647492820759054	0.793787702557703	92	n.s	n.s
V_V_WT:V_V_HT	3.13306355037685	4.64341663351665	65585.6374117396	0.674732378689018	0.778209157889028	93	n.s	n.s
V_V_WT:V_V_HM	0.0961741065761998	4.64333753349328	65585.6374117396	0.0207122798811152	0.999763508892839	93	n.s	n.s
V_V_HT:V_V_HM	-3.03688944380065	4.64299789890678	65585.6374117396	-0.654079435296686	0.790051335493256	93	n.s	n.s
V_V_WT:V_V_HT	3.07162174116765	4.64331489397315	65585.6374117396	0.661514846894081	0.785809673934983	94	n.s	n.s
V_V_WT:V_V_HM	0.00620844687893651	4.64323640819552	65585.6374117396	0.00133709471867044	0.999999014322403	94	n.s	n.s
V_V_HT:V_V_HM	-3.06541329428875	4.64289948011158	65585.6374117396	-0.660236842821995	0.786540503645161	94	n.s	n.s
V_V_WT:V_V_HT	3.00798620690005	4.6432174602565	65585.6374117396	0.647823676717026	0.793600498982242	95	n.s	n.s
V_V_WT:V_V_HM	-0.0839029923024626	4.64313955625456	65585.6374117396	-0.0180703145546079	0.999819987448429	95	n.s	n.s
V_V_HT:V_V_HM	-3.09188919920249	4.6428051902133	65585.6374117396	-0.665952817861058	0.783266184420048	95	n.s	n.s
V_V_WT:V_V_HT	2.94221147197529	4.64312931331076	65585.6374117396	0.633669939697922	0.801562480989817	96	n.s	n.s
V_V_WT:V_V_HM	-0.174052311233943	4.64305192907495	65585.6374117396	-0.0374866174000815	0.999225549350733	96	n.s	n.s
V_V_HT:V_V_HM	-3.11626378320927	4.64271985059186	65585.6374117396	-0.671215124645526	0.780239081279538	96	n.s	n.s
V_V_WT:V_V_HT	2.87434937311238	4.64305564372807	65585.6374117396	0.619064166718552	0.809675915613674	97	n.s	n.s
V_V_WT:V_V_HM	-0.264134894995045	4.64297868779009	65585.6374117396	-0.0568891034735215	0.998217298757057	97	n.s	n.s
V_V_HT:V_V_HM	-3.1384842681074	4.64264849295376	65585.6374117396	-0.676011606924525	0.777469568332219	97	n.s	n.s
V_V_WT:V_V_HT	2.80445119639673	4.64299976507563	65585.6374117396	0.604017087722392	0.817920121666841	98	n.s	n.s
V_V_WT:V_V_HM	-0.35404681878007	4.64292312654176	65585.6374117396	-0.0762551541627136	0.99679927863779	98	n.s	n.s
V_V_HT:V_V_HM	-3.15849801517684	4.64259432601927	65585.6374117396	-0.680330391452714	0.774967568083465	98	n.s	n.s
V_V_WT:V_V_HT	2.73256757273507	4.642962970232	65585.6374117396	0.588539600736581	0.82627346888395	99	n.s	n.s
V_V_WT:V_V_HM	-0.443685271251667	4.64288652967483	65585.6374117396	-0.0955623766413135	0.994977922169046	99	n.s	n.s
V_V_HT:V_V_HM	-3.17625284398672	4.64255859647665	65585.6374117396	-0.684159990225487	0.772742486199071	99	n.s	n.s
V_V_WT:V_V_HT	2.65874651723113	4.64294592759629	65585.6374117396	0.572642145459488	0.834713726292333	100	n.s	n.s
V_V_WT:V_V_HM	-0.532951894837105	4.64286956159808	65585.6374117396	-0.114789331848828	0.992761889277804	100	n.s	n.s
V_V_HT:V_V_HM	-3.19169841206826	4.64254195122329	65585.6374117396	-0.687489406795184	0.770803143367566	100	n.s	n.s
V_V_WT:V_V_HT	2.58303472371899	4.64294777465573	65585.6374117396	0.556335080445853	0.843217864728379	101	n.s	n.s
V_V_WT:V_V_HM	-0.621750811612657	4.64287136450449	65585.6374117396	-0.133915149225551	0.9901619595151	101	n.s	n.s
V_V_HT:V_V_HM	-3.20478553533164	4.64254355316368	65585.6374117396	-0.690308124981988	0.769157775346948	101	n.s	n.s
V_V_WT:V_V_HT	2.505475565927	4.64296766465479	65585.6374117396	0.53962804544177	0.851762400138937	102	n.s	n.s
V_V_WT:V_V_HM	-0.709993096477291	4.64289109783985	65585.6374117396	-0.152920471644838	0.987190738288048	102	n.s	n.s
V_V_HT:V_V_HM	-3.21546866240425	4.64256258929776	65585.6374117396	-0.69260642168114	0.767813843471267	102	n.s	n.s
V_V_WT:V_V_HT	2.4261091316353	4.6430049091472	65585.6374117396	0.522529951854157	0.86032339091587	103	n.s	n.s
V_V_WT:V_V_HM	-0.797597118273828	4.64292808001013	65585.6374117396	-0.171787523848977	0.983862402104419	103	n.s	n.s
V_V_HT:V_V_HM	-3.22370624990917	4.64259840870752	65585.6374117396	-0.694375426455771	0.766777991749293	103	n.s	n.s
V_V_WT:V_V_HT	2.34497485552287	4.64305706762531	65585.6374117396	0.50504975953746	0.868876055506098	104	n.s	n.s
V_V_WT:V_V_HM	-0.884482726863311	4.64297988665915	65585.6374117396	-0.190498935695313	0.98019268809669	104	n.s	n.s
V_V_HT:V_V_HM	-3.22945758238619	4.64264865846506	65585.6374117396	-0.69560671503708	0.766056277179603	104	n.s	n.s
V_V_WT:V_V_HT	2.26211161899193	4.64312002638039	65585.6374117396	0.487196455430722	0.877394824779401	105	n.s	n.s
V_V_WT:V_V_HM	-0.970571541752783	4.64304242899759	65585.6374117396	-0.20903783598685	0.976198732188751	105	n.s	n.s
V_V_HT:V_V_HM	-3.23268316074473	4.64270935960281	65585.6374117396	-0.696292382390548	0.765654119191784	105	n.s	n.s
V_V_WT:V_V_HT	2.1775560985252	4.64318974133896	65585.6374117396	0.468978486736848	0.88585365140851	106	n.s	n.s
V_V_WT:V_V_HM	-1.05579225623585	4.64311168824743	65585.6374117396	-0.227388942400041	0.971898648898428	106	n.s	n.s
V_V_HT:V_V_HM	-3.23334835476106	4.64277660493883	65585.6374117396	-0.696425572430413	0.765575979233538	106	n.s	n.s
V_V_WT:V_V_HT	2.09134441695332	4.64326088414669	65585.6374117396	0.450404245881104	0.894225814173744	107	n.s	n.s
V_V_WT:V_V_HM	-1.1400753335549	4.64318236773332	65585.6374117396	-0.245537487710494	0.96731155586582	107	n.s	n.s
V_V_HT:V_V_HM	-3.23141975050825	4.64284523727641	65585.6374117396	-0.695999884847307	0.765825697443939	107	n.s	n.s
V_V_WT:V_V_HT	2.00351234370094	4.6433270713293	65585.6374117396	0.431482062952625	0.902483979138248	108	n.s	n.s
V_V_WT:V_V_HM	-1.22335319335764	4.64324812067193	65585.6374117396	-0.263469270123908	0.96245740520294	108	n.s	n.s
V_V_HT:V_V_HM	-3.22686553705859	4.64290907116518	65585.6374117396	-0.69500941922362	0.766406453749404	108	n.s	n.s
V_V_WT:V_V_HT	1.91409395728956	4.6433833849771	65585.6374117396	0.412219667986557	0.910600487598733	109	n.s	n.s
V_V_WT:V_V_HM	-1.30556807594427	4.64330405858478	65585.6374117396	-0.281172212603754	0.957356363080096	109	n.s	n.s
V_V_HT:V_V_HM	-3.21966203323384	4.64296334771543	65585.6374117396	-0.693449806106712	0.767320148331989	109	n.s	n.s
V_V_WT:V_V_HT	1.82312189965271	4.64342669791629	65585.6374117396	0.392624244605999	0.918547364866168	110	n.s	n.s
V_V_WT:V_V_HM	-1.38667215797017	4.64334707451956	65585.6374117396	-0.298636336185068	0.952028533487116	110	n.s	n.s
V_V_HT:V_V_HM	-3.20979405762288	4.64300504926105	65585.6374117396	-0.69131823540311	0.768567370591861	110	n.s	n.s
V_V_WT:V_V_HT	1.73062846108802	4.6434541712897	65585.6374117396	0.372702819334026	0.926296208671597	111	n.s	n.s
V_V_WT:V_V_HM	-1.46662164442094	4.64337434750179	65585.6374117396	-0.315852553479778	0.946494090353451	111	n.s	n.s
V_V_HT:V_V_HM	-3.19725010550897	4.64303143369954	65585.6374117396	-0.688612634044009	0.770147865281177	111	n.s	n.s
V_V_WT:V_V_HT	1.6366456165645	4.64346451215869	65585.6374117396	0.352462178246226	0.933818292727364	112	n.s	n.s
V_V_WT:V_V_HM	-1.54538087195894	4.64338459395444	65585.6374117396	-0.332813455506353	0.940772853080979	112	n.s	n.s
V_V_HT:V_V_HM	-3.18202648852346	4.64304125892124	65585.6374117396	-0.685332373992897	0.772060101721888	112	n.s	n.s
V_V_WT:V_V_HT	1.54120539856009	4.64345689070065	65585.6374117396	0.331909057160976	0.941084573476035	113	n.s	n.s
V_V_WT:V_V_HM	-1.62291823069581	4.64337698994179	65585.6374117396	-0.349512485032182	0.934884381885631	113	n.s	n.s
V_V_HT:V_V_HM	-3.16412362925593	4.64303372704387	65585.6374117396	-0.681477631925467	0.774301630604642	113	n.s	n.s
V_V_WT:V_V_HT	1.44434039049307	4.64343210815933	65585.6374117396	0.311050179447032	0.948065773752092	114	n.s	n.s
V_V_WT:V_V_HM	-1.69921018911106	4.64335233348071	65585.6374117396	-0.365944702679348	0.928847565198616	114	n.s	n.s
V_V_HT:V_V_HM	-3.1435505796041	4.643009622099	65585.6374117396	-0.67705019706226	0.77686859625134	114	n.s	n.s
V_V_WT:V_V_HT	1.34608331386277	4.64339082871731	65585.6374117396	0.289892314370318	0.954732472020072	115	n.s	n.s
V_V_WT:V_V_HM	-1.77423523687478	4.64331128487572	65585.6374117396	-0.382105598359053	0.922680912952756	115	n.s	n.s
V_V_HT:V_V_HM	-3.12031855073759	4.64296958730435	65585.6374117396	-0.672052334624316	0.779756379248793	115	n.s	n.s
V_V_WT:V_V_HT	1.24646738161227	4.64333355568205	65585.6374117396	0.268442352173251	0.961055201448675	116	n.s	n.s
V_V_WT:V_V_HM	-1.84797376952382	4.64325434305378	65585.6374117396	-0.397991071130608	0.916402492666453	116	n.s	n.s
V_V_HT:V_V_HM	-3.09444115113611	4.64291410205612	65585.6374117396	-0.666486840617132	0.782959540982767	116	n.s	n.s
V_V_WT:V_V_HT	1.14552839108249	4.64326289481164	65585.6374117396	0.246707631472364	0.967004499752992	117	n.s	n.s
V_V_WT:V_V_HM	-1.92041565602032	4.64318409815985	65585.6374117396	-0.413598861346334	0.910029271972234	117	n.s	n.s
V_V_HT:V_V_HM	-3.0659440471028	4.64284568771836	65585.6374117396	-0.660358808653298	0.786470788665511	117	n.s	n.s
V_V_WT:V_V_HT	1.04330508902918	4.6431833996695	65585.6374117396	0.224696075779269	0.972551056029369	118	n.s	n.s
V_V_WT:V_V_HM	-1.99156005357493	4.64310507784167	65585.6374117396	-0.428928490780721	0.903576999582484	118	n.s	n.s
V_V_HT:V_V_HM	-3.03486514260412	4.64276875801574	65585.6374117396	-0.65367570533519	0.790280933074325	118	n.s	n.s
V_V_WT:V_V_HT	0.939836836316903	4.64309910629271	65585.6374117396	0.202415846571778	0.97766599175429	119	n.s	n.s
V_V_WT:V_V_HM	-2.06140796383154	4.64302129388349	65585.6374117396	-0.443979864263631	0.897060696010452	119	n.s	n.s
V_V_HT:V_V_HM	-3.00124480014851	4.64268721791076	65585.6374117396	-0.646445616359892	0.794379889916436	119	n.s	n.s
V_V_WT:V_V_HT	0.835163967409272	4.6430133704435	65585.6374117396	0.179875417272274	0.982321021209153	120	n.s	n.s
V_V_WT:V_V_HM	-2.12996198883283	4.64293608044637	65585.6374117396	-0.458753244052426	0.890494637963284	120	n.s	n.s
V_V_HT:V_V_HM	-2.96512595624213	4.64260430619754	65585.6374117396	-0.63867729418247	0.798756640638574	120	n.s	n.s
V_V_WT:V_V_HT	0.7293317988808	4.64293086081848	65585.6374117396	0.157084354849133	0.986488506933202	121	n.s	n.s
V_V_WT:V_V_HM	-2.19723261988437	4.64285407815157	65585.6374117396	-0.473250415132397	0.883891801208487	121	n.s	n.s
V_V_HT:V_V_HM	-2.9265644187652	4.64252453984754	65585.6374117396	-0.630382110777449	0.803398134509896	121	n.s	n.s
V_V_WT:V_V_HT	0.622390973066544	4.64285726548135	65585.6374117396	0.13405343681226	0.990141731806177	122	n.s	n.s
V_V_WT:V_V_HM	-2.26323793460792	4.64278094226954	65585.6374117396	-0.487474632714758	0.877263810419384	122	n.s	n.s
V_V_HT:V_V_HM	-2.88562890767448	4.64245342993945	65585.6374117396	-0.621574120499495	0.808289291041797	122	n.s	n.s
V_V_WT:V_V_HT	0.514394518078301	4.64279740404961	65585.6374117396	0.110794090999885	0.993255279502822	123	n.s	n.s
V_V_WT:V_V_HM	-2.32799878086293	4.64272146410746	65585.6374117396	-0.501429775372164	0.870621287112653	123	n.s	n.s
V_V_HT:V_V_HM	-2.84239329894122	4.64239564321752	65585.6374117396	-0.612268646920242	0.813413828893203	123	n.s	n.s
V_V_WT:V_V_HT	0.405400663347322	4.64275596116076	65585.6374117396	0.0873189688923399	0.995805226891048	124	n.s	n.s
V_V_WT:V_V_HM	-2.39154109331775	4.64268030141358	65585.6374117396	-0.515120778958134	0.863973628850176	124	n.s	n.s
V_V_HT:V_V_HM	-2.79694175666508	4.64235571922646	65585.6374117396	-0.602483292066884	0.81875375266815	124	n.s	n.s
V_V_WT:V_V_HT	0.295468937993814	4.64273573235086	65585.6374117396	0.0636411277805387	0.997769521820649	125	n.s	n.s
V_V_WT:V_V_HM	-2.45389207647614	4.64266023266518	65585.6374117396	-0.528553017774348	0.857329295763657	125	n.s	n.s
V_V_HT:V_V_HM	-2.74936101446997	4.64233636128154	65585.6374117396	-0.592236494839204	0.824290201555782	125	n.s	n.s
V_V_WT:V_V_HT	0.184660433354921	4.6427374879521	65585.6374117396	0.0397740414645701	0.999128194974449	126	n.s	n.s
V_V_WT:V_V_HM	-2.51507982619164	4.64266202177656	65585.6374117396	-0.541732267908922	0.850695840304645	126	n.s	n.s
V_V_HT:V_V_HM	-2.69974025954654	4.64233830475115	65585.6374117396	-0.581547505226736	0.830003511404124	126	n.s	n.s
V_V_WT:V_V_HT	0.0730424930454845	4.64276136233175	65585.6374117396	0.0157325538284397	0.999863548175071	127	n.s	n.s
V_V_WT:V_V_HM	-2.57513599900171	4.6426858010802	65585.6374117396	-0.554665146282903	0.844079696199146	127	n.s	n.s
V_V_HT:V_V_HM	-2.64817849204719	4.64236167281065	65585.6374117396	-0.570437781174401	0.835872538807501	127	n.s	n.s
V_V_WT:V_V_HT	-0.0393159763726345	4.64280538536672	65585.6374117396	-0.00846815085046453	0.999960465224626	128	n.s	n.s
V_V_WT:V_V_HM	-2.63409314013233	4.6427296095902	65585.6374117396	-0.567358722483266	0.837486382150454	128	n.s	n.s
V_V_HT:V_V_HM	-2.59477716375971	4.64240454426866	65585.6374117396	-0.558929567429259	0.841875513361714	128	n.s	n.s
V_V_WT:V_V_HT	-0.152344333653673	4.64286556643635	65585.6374117396	-0.0328125661778757	0.999406581244145	129	n.s	n.s
V_V_WT:V_V_HM	-2.69198427755752	4.64278947655203	65585.6374117396	-0.579820448709365	0.830920557935091	129	n.s	n.s
V_V_HT:V_V_HM	-2.53963994390384	4.64246303519801	65585.6374117396	-0.547045808367007	0.847990166055388	129	n.s	n.s
V_V_WT:V_V_HT	-0.265963227500293	4.64293795993529	65585.6374117396	-0.0572833903436436	0.998192524634722	130	n.s	n.s
V_V_WT:V_V_HM	-2.74884471071749	4.64286147734803	65585.6374117396	-0.592058308034555	0.824385967606174	130	n.s	n.s
V_V_HT:V_V_HM	-2.48288148321723	4.64253331295787	65585.6374117396	-0.534811775348431	0.854193001936674	130	n.s	n.s
V_V_WT:V_V_HT	-0.38008449680671	4.64301882614034	65585.6374117396	-0.0818615024058963	0.996312245448434	131	n.s	n.s
V_V_WT:V_V_HM	-2.80471159636469	4.64294189341774	65585.6374117396	-0.604080701578649	0.817885519719168	131	n.s	n.s
V_V_HT:V_V_HM	-2.42462709955797	4.64261175197572	65585.6374117396	-0.522254978251443	0.860459512211151	131	n.s	n.s
V_V_WT:V_V_HT	-0.494618212174565	4.64310288088605	65585.6374117396	-0.106527515082797	0.993763138730989	132	n.s	n.s
V_V_WT:V_V_HM	-2.85962243775716	4.64302546977237	65585.6374117396	-0.615896349562208	0.811421365448198	132	n.s	n.s
V_V_HT:V_V_HM	-2.36500422558259	4.64269322533777	65585.6374117396	-0.509403510159887	0.866765164408038	132	n.s	n.s
V_V_WT:V_V_HT	-0.609472659738529	4.6431835229154	65585.6374117396	-0.131261807062032	0.990546107005323	133	n.s	n.s
V_V_WT:V_V_HM	-2.91361468361056	4.64310564103339	65585.6374117396	-0.627514191764565	0.804994981008168	133	n.s	n.s
V_V_HT:V_V_HM	-2.30414202387205	4.64277132507591	65585.6374117396	-0.496285916867632	0.873085594179507	133	n.s	n.s
V_V_WT:V_V_HT	-0.724547220882286	4.64325508309569	65585.6374117396	-0.156042950024453	0.986665859455255	134	n.s	n.s
V_V_WT:V_V_HM	-2.96672538124868	4.64317676987614	65585.6374117396	-0.638943018602288	0.798607404527697	134	n.s	n.s
V_V_HT:V_V_HM	-2.24217816036638	4.64284055360118	65585.6374117396	-0.482932406245839	0.879396170282373	134	n.s	n.s
V_V_WT:V_V_HT	-0.839730721686966	4.64331362495404	65585.6374117396	-0.180847297751781	0.982131198181241	135	n.s	n.s
V_V_WT:V_V_HM	-3.01899050072524	4.64323494343946	65585.6374117396	-0.650191200208563	0.792259428336807	135	n.s	n.s
V_V_HT:V_V_HM	-2.1792597790383	4.64289710205819	65585.6374117396	-0.469374989609878	0.885672125575542	135	n.s	n.s
V_V_WT:V_V_HT	-0.954901666299953	4.64335716698174	65585.6374117396	-0.205648980244321	0.976955236945984	136	n.s	n.s
V_V_WT:V_V_HM	-3.07044421257915	4.64327819424512	65585.6374117396	-0.661266476857808	0.785951761964631	136	n.s	n.s
V_V_HT:V_V_HM	-2.11554254627921	4.64293906513802	65585.6374117396	-0.455647277855523	0.891888862204925	136	n.s	n.s
V_V_WT:V_V_HT	-1.06993015746741	4.64338528418617	65585.6374117396	-0.230420284336784	0.971155477473208	137	n.s	n.s
V_V_WT:V_V_HM	-3.12111872326025	4.64330610337991	65585.6374117396	-0.672175956908884	0.779685078084721	137	n.s	n.s
V_V_HT:V_V_HM	-2.05118856579287	4.64296605130222	65585.6374117396	-0.44178409730512	0.898022331818863	137	n.s	n.s
V_V_WT:V_V_HT	-1.18468311495331	4.64339760897386	65585.6374117396	-0.255132817543728	0.964753564640962	138	n.s	n.s
V_V_WT:V_V_HM	-3.17104520299656	4.64331830829314	65585.6374117396	-0.682926517730424	0.773459820327819	138	n.s	n.s
V_V_HT:V_V_HM	-1.98636208804324	4.64297772071292	65585.6374117396	-0.427820723580435	0.904049558380912	138	n.s	n.s
V_V_WT:V_V_HT	-1.29902139396849	4.64339483234826	65585.6374117396	-0.27975682466605	0.957775367507855	139	n.s	n.s
V_V_WT:V_V_HM	-3.22025232901451	4.64331549918282	65585.6374117396	-0.693524342591247	0.767276503128572	139	n.s	n.s
V_V_HT:V_V_HM	-1.92123093504601	4.64297476059144	65585.6374117396	-0.413793103368341	0.909948699236431	139	n.s	n.s
V_V_WT:V_V_HT	-1.41280302828224	4.64337765396626	65585.6374117396	-0.304261926030388	0.950250661784268	140	n.s	n.s
V_V_WT:V_V_HM	-3.268767356646	4.6432983739598	65585.6374117396	-0.703975298029017	0.76113552524748	140	n.s	n.s
V_V_HT:V_V_HM	-1.85596432836382	4.64295786158456	65585.6374117396	-0.399737491421128	0.915699350745432	140	n.s	n.s
V_V_WT:V_V_HT	-1.52588083019512	4.6433477743701	65585.6374117396	-0.328616529353568	0.942213118566103	141	n.s	n.s
V_V_WT:V_V_HM	-3.31661434901608	4.64326862575556	65585.6374117396	-0.714284400997023	0.755037511375142	141	n.s	n.s
V_V_HT:V_V_HM	-1.79073351882097	4.64292868465629	65585.6374117396	-0.385690507101454	0.92128265549658	141	n.s	n.s
V_V_WT:V_V_HT	-1.63810630574302	4.6433062911846	65585.6374117396	-0.35278876796325	0.933699780278008	142	n.s	n.s
V_V_WT:V_V_HM	-3.36381656722246	4.64322734673872	65585.6374117396	-0.724456572126523	0.748982895452784	142	n.s	n.s
V_V_HT:V_V_HM	-1.72571026147943	4.64288829813919	65585.6374117396	-0.371688946764252	0.926681493734737	142	n.s	n.s
V_V_WT:V_V_HT	-1.74933006881331	4.64325368722517	65585.6374117396	-0.376746606291659	0.924750699754598	143	n.s	n.s
V_V_WT:V_V_HM	-3.41039628046508	4.6431750162899	65585.6374117396	-0.73449660383255	0.742971956608128	143	n.s	n.s
V_V_HT:V_V_HM	-1.66106621165176	4.64283716619779	65585.6374117396	-0.357769646487963	0.931880627796057	143	n.s	n.s
V_V_WT:V_V_HT	-1.85939842937934	4.64319194325642	65585.6374117396	-0.400456938266327	0.91540895118346	144	n.s	n.s
V_V_WT:V_V_HM	-3.45637073495247	4.64311360376188	65585.6374117396	-0.744407961965889	0.737005558749045	144	n.s	n.s
V_V_HT:V_V_HM	-1.59697230557312	4.64277720799709	65585.6374117396	-0.34396918784351	0.936866874641786	144	n.s	n.s
V_V_WT:V_V_HT	-1.96815331089131	4.64312501753315	65585.6374117396	-0.423885487351571	0.90572039016323	145	n.s	n.s
V_V_WT:V_V_HM	-3.50175093648564	4.64304704587074	65585.6374117396	-0.754192430507439	0.731085399267892	145	n.s	n.s
V_V_HT:V_V_HM	-1.53359762559432	4.64271226573514	65585.6374117396	-0.330323642262479	0.94162922373864	145	n.s	n.s
V_V_WT:V_V_HT	-2.07543365582014	4.64305815549317	65585.6374117396	-0.446997126961398	0.895733217336094	146	n.s	n.s
V_V_WT:V_V_HM	-3.54654254018226	4.64298055988118	65585.6374117396	-0.763850396193134	0.725213869456958	146	n.s	n.s
V_V_HT:V_V_HM	-1.47110888436211	4.64264743311228	65585.6374117396	-0.316868533645236	0.946158842611612	146	n.s	n.s
V_V_WT:V_V_HT	-2.18107764658801	4.64299609300074	65585.6374117396	-0.469756511291483	0.885497348993642	147	n.s	n.s
V_V_WT:V_V_HM	-3.59074899668489	4.64291885559386	65585.6374117396	-0.773381811822686	0.719393490172147	147	n.s	n.s
V_V_HT:V_V_HM	-1.40967135009693	4.64258730549602	65585.6374117396	-0.303639168708389	0.950448940766877	147	n.s	n.s
V_V_WT:V_V_HT	-2.28492267960224	4.64294385520115	65585.6374117396	-0.492128001298704	0.875064053689604	148	n.s	n.s
V_V_WT:V_V_HM	-3.63436927170376	4.64286693071431	65585.6374117396	-0.782785577519149	0.713627301536403	148	n.s	n.s
V_V_HT:V_V_HM	-1.34944659210156	4.64253676014556	65585.6374117396	-0.290670093059047	0.954494903496184	148	n.s	n.s
V_V_WT:V_V_HT	-2.38680595339372	4.64290497821663	65585.6374117396	-0.514075985744276	0.86448541040156	149	n.s	n.s
V_V_WT:V_V_HM	-3.67740120437005	4.64282830114792	65585.6374117396	-0.792060564346269	0.707918247184819	149	n.s	n.s
V_V_HT:V_V_HM	-1.2905952509763	4.64249922404614	65585.6374117396	-0.277995792501499	0.958293998305415	149	n.s	n.s
V_V_WT:V_V_HT	-2.48656466831879	4.64288084587715	65585.6374117396	-0.535565040512905	0.853813833959661	150	n.s	n.s
V_V_WT:V_V_HM	-3.71984263813088	4.64280434100859	65585.6374117396	-0.801205987785131	0.702268945307033	150	n.s	n.s
V_V_HT:V_V_HM	-1.23327796981208	4.64247602823109	65585.6374117396	-0.265650907471027	0.961845248409669	150	n.s	n.s
V_V_WT:V_V_HT	-2.58403602294379	4.64287066695636	65585.6374117396	-0.556559983747676	0.843101664972733	151	n.s	n.s
V_V_WT:V_V_HM	-3.76169141417547	4.64279426003678	65585.6374117396	-0.810221432070451	0.696681672119548	151	n.s	n.s
V_V_HT:V_V_HM	-1.17765539123167	4.64246638602031	65585.6374117396	-0.253670203144153	0.965149365806241	151	n.s	n.s
V_V_WT:V_V_HT	-2.67905802053675	4.64287208720025	65585.6374117396	-0.577026024025633	0.832400736710615	152	n.s	n.s
V_V_WT:V_V_HM	-3.80294429666733	4.64279571278381	65585.6374117396	-0.819106532341284	0.691158559013944	152	n.s	n.s
V_V_HT:V_V_HM	-1.12388627613057	4.64246798981729	65585.6374117396	-0.242088104558972	0.968208772624819	152	n.s	n.s
V_V_WT:V_V_HT	-2.77147289387882	4.64288340478082	65585.6374117396	-0.59692924681783	0.821761784006322	153	n.s	n.s
V_V_WT:V_V_HM	-3.84359270688812	4.64280700375947	65585.6374117396	-0.827859677082379	0.685702405233996	153	n.s	n.s
V_V_HT:V_V_HM	-1.07211981300929	4.64247917136589	65585.6374117396	-0.230936913970871	0.971027895295017	153	n.s	n.s
V_V_WT:V_V_HT	-2.86112892590529	4.64290420102352	65585.6374117396	-0.616236907337989	0.811233968200599	154	n.s	n.s
V_V_WT:V_V_HM	-3.88362181319055	4.64282771525944	65585.6374117396	-0.8364776923396	0.680316888179453	154	n.s	n.s
V_V_HT:V_V_HM	-1.02249288728529	4.64249951694206	65585.6374117396	-0.22024620219213	0.973613046782169	154	n.s	n.s
V_V_WT:V_V_HT	-2.94788025879045	4.64293484745869	65585.6374117396	-0.634917429522831	0.800864597701854	155	n.s	n.s
V_V_WT:V_V_HM	-3.92301173469416	4.64285821675161	65585.6374117396	-0.844956178187778	0.675006364819948	155	n.s	n.s
V_V_HT:V_V_HM	-0.975131475903702	4.64252938694574	65585.6374117396	-0.210043145584745	0.975972050829581	155	n.s	n.s
V_V_WT:V_V_HT	-3.03158385360449	4.64297493150165	65585.6374117396	-0.652939957318272	0.790699154409834	156	n.s	n.s
V_V_WT:V_V_HM	-3.96174068363995	4.64289809789432	65585.6374117396	-0.853290466451699	0.669775277392359	156	n.s	n.s
V_V_HT:V_V_HM	-0.93015683003545	4.64256838087633	65585.6374117396	-0.200353932074959	0.97811365743897	156	n.s	n.s
V_V_WT:V_V_HT	-3.11210310127843	4.64302426591438	65585.6374117396	-0.670275002464486	0.780780759354856	157	n.s	n.s
V_V_WT:V_V_HM	-3.99978326101696	4.64294717333717	65585.6374117396	-0.861475074277459	0.664628497397097	157	n.s	n.s
V_V_HT:V_V_HM	-0.887680159738537	4.64261632183699	65585.6374117396	-0.191202567303106	0.980047579729907	157	n.s	n.s
V_V_WT:V_V_HT	-3.18930300095469	4.64308131708754	65585.6374117396	-0.686893634452915	0.771150503636693	158	n.s	n.s
V_V_WT:V_V_HM	-4.03711316485455	4.64300391827648	65585.6374117396	-0.869504578482709	0.659570777190474	158	n.s	n.s
V_V_HT:V_V_HM	-0.847810163899872	4.64267172376793	65585.6374117396	-0.18261255896245	0.981783895368542	158	n.s	n.s
V_V_WT:V_V_HT	-3.26305070620475	4.64314325235825	65585.6374117396	-0.702767614276696	0.76184730069623	159	n.s	n.s
V_V_WT:V_V_HM	-4.07370337565757	4.64306551547902	65585.6374117396	-0.877373658001742	0.654606721174494	159	n.s	n.s
V_V_HT:V_V_HM	-0.810652669452821	4.64273183717678	65585.6374117396	-0.174606825869524	0.983332878183012	159	n.s	n.s
V_V_WT:V_V_HT	-3.33322199595673	4.64320761413561	65585.6374117396	-0.717870548327236	0.752907162314427	160	n.s	n.s
V_V_WT:V_V_HM	-4.10952400760021	4.64312952150107	65585.6374117396	-0.885076323753219	0.64974127101538	160	n.s	n.s
V_V_HT:V_V_HM	-0.776302011643473	4.64279428087072	65585.6374117396	-0.167205774083508	0.984705156088321	160	n.s	n.s
V_V_WT:V_V_HT	-3.39969728271515	4.64327138434521	65585.6374117396	-0.732177165904459	0.744363598567769	161	n.s	n.s
V_V_WT:V_V_HM	-4.14454388238476	4.64319293533284	65585.6374117396	-0.892606432708501	0.644979382128381	161	n.s	n.s
V_V_HT:V_V_HM	-0.744846599669664	4.642856128885	65585.6374117396	-0.160428533427018	0.985911235252549	161	n.s	n.s
V_V_WT:V_V_HT	-3.46236689234918	4.6433321560574	65585.6374117396	-0.745664272118115	0.73624706394573	162	n.s	n.s
V_V_WT:V_V_HM	-4.1787295194958	4.64325336439468	65585.6374117396	-0.899957247980279	0.64032630206987	162	n.s	n.s
V_V_HT:V_V_HM	-0.716362627146637	4.64291505187534	65585.6374117396	-0.154291564489703	0.986961533755719	162	n.s	n.s
V_V_WT:V_V_HT	-3.52112638177723	4.64338718171777	65585.6374117396	-0.758309881123165	0.728585515150222	163	n.s	n.s
V_V_WT:V_V_HM	-4.21204643443064	4.64330807705323	65585.6374117396	-0.90712189769319	0.635787280951829	163	n.s	n.s
V_V_HT:V_V_HM	-0.690920052653432	4.64296838829391	65585.6374117396	-0.148809984232375	0.987865936066287	163	n.s	n.s
V_V_WT:V_V_HT	-3.57588232998683	4.64343453849747	65585.6374117396	-0.770094269735074	0.721403842385477	164	n.s	n.s
V_V_WT:V_V_HM	-4.24445843322454	4.64335516233669	65585.6374117396	-0.91409299629981	0.631367811727053	164	n.s	n.s
V_V_HT:V_V_HM	-0.66857610323774	4.64301427950394	65585.6374117396	-0.143996133328535	0.988633847171645	164	n.s	n.s
V_V_WT:V_V_HT	-3.62654407069916	4.64347161993614	65585.6374117396	-0.780998435551768	0.714724893670336	165	n.s	n.s
V_V_WT:V_V_HM	-4.27592889487027	4.64339202853822	65585.6374117396	-0.920863211331386	0.62707327180871	165	n.s	n.s
V_V_HT:V_V_HM	-0.649384824171129	4.64305019867973	65585.6374117396	-0.139861684966444	0.989273682459421	165	n.s	n.s
V_V_WT:V_V_HT	-3.67302400822136	4.64349528379979	65585.6374117396	-0.791004143158235	0.708569562449271	166	n.s	n.s
V_V_WT:V_V_HM	-4.30642099371225	4.64341555020577	65585.6374117396	-0.92742528579451	0.622908909436027	166	n.s	n.s
V_V_HT:V_V_HM	-0.633396985490904	4.64307309400193	65585.6374117396	-0.136417620973736	0.989792752147274	166	n.s	n.s
V_V_WT:V_V_HT	-3.71524997729083	4.6435041519883	65585.6374117396	-0.800096189361648	0.702955507131336	167	n.s	n.s
V_V_WT:V_V_HM	-4.33589695971237	4.64342435699652	65585.6374117396	-0.933771420908197	0.61888023686179	167	n.s	n.s
V_V_HT:V_V_HM	-0.620646982421576	4.64308162925916	65585.6374117396	-0.133671348466171	0.990197571091764	167	n.s	n.s
V_V_WT:V_V_HT	-3.75316867907506	4.64349919441897	65585.6374117396	-0.808263019316555	0.697896871053405	168	n.s	n.s
V_V_WT:V_V_HM	-4.36431823732836	4.64341941468039	65585.6374117396	-0.93989317948113	0.614993094063149	168	n.s	n.s
V_V_HT:V_V_HM	-0.611149558253302	4.64307675227545	65585.6374117396	-0.131625986573191	0.99049382789196	168	n.s	n.s
V_V_WT:V_V_HT	-3.7867460378976	4.64348361799023	65585.6374117396	-0.81549680141578	0.693404341734101	169	n.s	n.s
V_V_WT:V_V_HM	-4.39164590338354	4.64340391463706	65585.6374117396	-0.945781582674745	0.611253589825325	169	n.s	n.s
V_V_HT:V_V_HM	-0.604899865485898	4.64306158672423	65585.6374117396	-0.13028038809898	0.990686285375193	169	n.s	n.s
V_V_WT:V_V_HT	-3.8159641898605	4.64346208503867	65585.6374117396	-0.821792903651699	0.689485587614205	170	n.s	n.s
V_V_WT:V_V_HM	-4.41784100993699	4.6433824961507	65585.6374117396	-0.951427329882757	0.607667964790123	170	n.s	n.s
V_V_HT:V_V_HM	-0.601876820076498	4.64304067118154	65585.6374117396	-0.12962988323842	0.990778629685507	170	n.s	n.s
V_V_WT:V_V_HT	-3.84080852143897	4.6434383412562	65585.6374117396	-0.827147522841857	0.686146850664392	171	n.s	n.s
V_V_WT:V_V_HM	-4.44286461550145	4.64335888576655	65585.6374117396	-0.956821284936711	0.604242285727836	171	n.s	n.s
V_V_HT:V_V_HM	-0.602056094062462	4.64301764840554	65585.6374117396	-0.129669137542308	0.990773070086388	171	n.s	n.s
V_V_WT:V_V_HT	-3.86126770682036	4.64341503110671	65585.6374117396	-0.831557739498479	0.683393028703865	172	n.s	n.s
V_V_WT:V_V_HM	-4.46667797417257	4.64333571371273	65585.6374117396	-0.961954562316386	0.600982394514615	172	n.s	n.s
V_V_HT:V_V_HM	-0.605410267352198	4.64299508616093	65585.6374117396	-0.130392183518933	0.990670369460925	172	n.s	n.s
V_V_WT:V_V_HT	-3.87734356930557	4.6433950774881	65585.6374117396	-0.835023405202701	0.681226595731828	173	n.s	n.s
V_V_WT:V_V_HM	-4.48924312020188	4.64331588713955	65585.6374117396	-0.966818374910826	0.597894009312551	173	n.s	n.s
V_V_HT:V_V_HM	-0.611899550896311	4.64297582247418	65585.6374117396	-0.131790380629257	0.990470182072036	173	n.s	n.s
V_V_WT:V_V_HT	-3.889041220714	4.64338001720466	65585.6374117396	-0.837545323945987	0.679648820426655	174	n.s	n.s
V_V_WT:V_V_HM	-4.51052228292485	4.64330093361846	65585.6374117396	-0.971404254733467	0.594982589588636	174	n.s	n.s
V_V_HT:V_V_HM	-0.621481062210869	4.64296134416641	65585.6374117396	-0.133854455409525	0.990170830906999	174	n.s	n.s
V_V_WT:V_V_HT	-3.89636895529947	4.6433699654681	65585.6374117396	-0.839125244009429	0.678659841558948	175	n.s	n.s
V_V_WT:V_V_HM	-4.53047804213567	4.64329096587176	65585.6374117396	-0.975704101990319	0.592253310799075	175	n.s	n.s
V_V_HT:V_V_HM	-0.634109086836204	4.64295175258905	65585.6374117396	-0.136574558734668	0.989769374900338	175	n.s	n.s
V_V_WT:V_V_HT	-3.89934780561872	4.64336510113288	65585.6374117396	-0.839767651410258	0.678257597756983	176	n.s	n.s
V_V_WT:V_V_HM	-4.54907437939973	4.6432861600195	65585.6374117396	-0.979710106727652	0.58971112047334	176	n.s	n.s
V_V_HT:V_V_HM	-0.649726573781003	4.64294721142759	65585.6374117396	-0.139938393480297	0.989261977224705	176	n.s	n.s
V_V_WT:V_V_HT	-3.89800503005966	4.64336469668829	65585.6374117396	-0.839478542971172	0.678438631548917	177	n.s	n.s
V_V_WT:V_V_HM	-4.56627606318617	4.64328579020857	65585.6374117396	-0.983414820775236	0.58736069926392	177	n.s	n.s
V_V_HT:V_V_HM	-0.66827103312653	4.64294700155953	65585.6374117396	-0.143932513746563	0.988643830746504	177	n.s	n.s
V_V_WT:V_V_HT	-3.89238300731124	4.64336858703754	65585.6374117396	-0.838267075798644	0.67919707834153	178	n.s	n.s
V_V_WT:V_V_HM	-4.58205006778536	4.64328969048406	65585.6374117396	-0.986811156145564	0.585206468947093	178	n.s	n.s
V_V_HT:V_V_HM	-0.689667060474136	4.64295095282619	65585.6374117396	-0.148540673266068	0.98790954753694	178	n.s	n.s
V_V_WT:V_V_HT	-3.88254181087021	4.64337758795331	65585.6374117396	-0.8361460461331	0.680524375993263	179	n.s	n.s
V_V_WT:V_V_HM	-4.59636618897866	4.6432986713555	65585.6374117396	-0.989892426548746	0.583252573200357	179	n.s	n.s
V_V_HT:V_V_HM	-0.713824378108427	4.64295985239745	65585.6374117396	-0.153743388011386	0.987053411021709	179	n.s	n.s
V_V_WT:V_V_HT	-3.86855585428401	4.64339289386885	65585.6374117396	-0.833131277646582	0.682409647323895	180	n.s	n.s
V_V_WT:V_V_HM	-4.60919670224612	4.64331392055715	65585.6374117396	-0.992652398934308	0.581502852044958	180	n.s	n.s
V_V_HT:V_V_HM	-0.740640847962112	4.64297485849588	65585.6374117396	-0.159518599719932	0.986069478228039	180	n.s	n.s
V_V_WT:V_V_HT	-3.85050239726666	4.64341411406168	65585.6374117396	-0.82923949979093	0.684841015798991	181	n.s	n.s
V_V_WT:V_V_HM	-4.62051438428492	4.6433350485794	65585.6374117396	-0.995085285887035	0.579960853664195	181	n.s	n.s
V_V_HT:V_V_HM	-0.770011987018286	4.64299558670452	65585.6374117396	-0.16584379042342	0.984951420215951	181	n.s	n.s
[truncated: 8,991 more rows]
