# Supplementary material for: Key HPI axis receptors facilitate light adaptive behavior in larval zebrafish
Source: Sci Rep. 2024 Apr 2;14:7759. doi: 10.1038/s41598-024-57707-6 (PMC10987622; doi:10.1038/s41598-024-57707-6)
Supplement: Supplementary file 1 — Supplementary Information. [file 41598_2024_57707_MOESM1_ESM.zip › Supp_Tables_SciRpts/SuppTableS46_dim_nr3c1.e5_1min_predict.csv]

Supplementary Table S46. Locomotor response of nr3c1 ex5 lineage larvae of 1-min dim light assay:
Raw data and predicted values by a generalized additive model.
Columns: assay (each assay)	Time (time point when data were recorded in seconds)
base.tx (photo period)	tx.a (extra treatment condtion. not relevant)	tx.b (extra treatment condtion.
not relevant)	geno (genotype: wildtype	heterozygous	or homozygous)	xvar (tx.a	tx.b	and geno combined)
moved (raw movement data)	rsums (rolling sums of raw movement for 1-min window)
anid (assay	tx.a	tx.b	and geno combined	an id for each assay)	xvarF (tx.a	tx.b	and geno combined)
prd (GAM predicted value for the given second)
assay	Time	base.tx	tx.a	tx.b	geno	xvar	moved	rsums	anid	xvarF	prd
1	-501	1 Baseline Dark	V	V	HT	V_V_HT	0	0.41	1_V_V_HT	V_V_HT	0.760178833655683
1	-500	1 Baseline Dark	V	V	HT	V_V_HT	0	0.41	1_V_V_HT	V_V_HT	0.760716127955533
1	-499	1 Baseline Dark	V	V	HT	V_V_HT	0	0.41	1_V_V_HT	V_V_HT	0.761253070063125
1	-498	1 Baseline Dark	V	V	HT	V_V_HT	0	0.382	1_V_V_HT	V_V_HT	0.761789056596466
1	-497	1 Baseline Dark	V	V	HT	V_V_HT	0	0.36	1_V_V_HT	V_V_HT	0.762323183403772
1	-496	1 Baseline Dark	V	V	HT	V_V_HT	0	0.36	1_V_V_HT	V_V_HT	0.762854246927493
1	-495	1 Baseline Dark	V	V	HT	V_V_HT	0	0.319	1_V_V_HT	V_V_HT	0.763380746866146
1	-494	1 Baseline Dark	V	V	HT	V_V_HT	0	0.319	1_V_V_HT	V_V_HT	0.763900890656613
1	-493	1 Baseline Dark	V	V	HT	V_V_HT	0	0.319	1_V_V_HT	V_V_HT	0.764412600367605
1	-492	1 Baseline Dark	V	V	HT	V_V_HT	0	0.319	1_V_V_HT	V_V_HT	0.764913522848662
1	-491	1 Baseline Dark	V	V	HT	V_V_HT	0	0.319	1_V_V_HT	V_V_HT	0.765401043605582
1	-490	1 Baseline Dark	V	V	HT	V_V_HT	0.032	0.321	1_V_V_HT	V_V_HT	0.765872304981768
1	-489	1 Baseline Dark	V	V	HT	V_V_HT	0	0.176	1_V_V_HT	V_V_HT	0.766324229156314
1	-488	1 Baseline Dark	V	V	HT	V_V_HT	0.011	0.176	1_V_V_HT	V_V_HT	0.766753546102449
1	-487	1 Baseline Dark	V	V	HT	V_V_HT	0.016	0.176	1_V_V_HT	V_V_HT	0.767156826832648
1	-486	1 Baseline Dark	V	V	HT	V_V_HT	0	0.15	1_V_V_HT	V_V_HT	0.767530521726986
1	-485	1 Baseline Dark	V	V	HT	V_V_HT	0	0.15	1_V_V_HT	V_V_HT	0.767871003921241
1	-484	1 Baseline Dark	V	V	HT	V_V_HT	0	0.15	1_V_V_HT	V_V_HT	0.768174617094756
1	-483	1 Baseline Dark	V	V	HT	V_V_HT	0	0.109	1_V_V_HT	V_V_HT	0.768437727449684
1	-482	1 Baseline Dark	V	V	HT	V_V_HT	0	0.109	1_V_V_HT	V_V_HT	0.768656778687589
1	-481	1 Baseline Dark	V	V	HT	V_V_HT	0	0.109	1_V_V_HT	V_V_HT	0.768828349465363
1	-480	1 Baseline Dark	V	V	HT	V_V_HT	0.024	0.109	1_V_V_HT	V_V_HT	0.768949212093202
1	-479	1 Baseline Dark	V	V	HT	V_V_HT	0	0.153	1_V_V_HT	V_V_HT	0.769016391332564
1	-478	1 Baseline Dark	V	V	HT	V_V_HT	0	0.153	1_V_V_HT	V_V_HT	0.769027222160484
1	-477	1 Baseline Dark	V	V	HT	V_V_HT	0	0.172	1_V_V_HT	V_V_HT	0.768979405150334
1	-476	1 Baseline Dark	V	V	HT	V_V_HT	0	0.172	1_V_V_HT	V_V_HT	0.768871058287288
1	-475	1 Baseline Dark	V	V	HT	V_V_HT	0	0.195	1_V_V_HT	V_V_HT	0.768700763827522
1	-474	1 Baseline Dark	V	V	HT	V_V_HT	0	0.275	1_V_V_HT	V_V_HT	0.768467609183742
1	-473	1 Baseline Dark	V	V	HT	V_V_HT	0	0.321	1_V_V_HT	V_V_HT	0.76817122077318
1	-472	1 Baseline Dark	V	V	HT	V_V_HT	0	0.359	1_V_V_HT	V_V_HT	0.767811789744664
1	-471	1 Baseline Dark	V	V	HT	V_V_HT	0	0.413	1_V_V_HT	V_V_HT	0.767390088899294
1	-470	1 Baseline Dark	V	V	HT	V_V_HT	0	0.457	1_V_V_HT	V_V_HT	0.766907480258437
1	-469	1 Baseline Dark	V	V	HT	V_V_HT	0	0.47	1_V_V_HT	V_V_HT	0.766365912962383
1	-468	1 Baseline Dark	V	V	HT	V_V_HT	0	0.47	1_V_V_HT	V_V_HT	0.765767911166406
1	-467	1 Baseline Dark	V	V	HT	V_V_HT	0	0.47	1_V_V_HT	V_V_HT	0.765116552260338
1	-466	1 Baseline Dark	V	V	HT	V_V_HT	0	0.47	1_V_V_HT	V_V_HT	0.764415435690702
1	-465	1 Baseline Dark	V	V	HT	V_V_HT	0	0.47	1_V_V_HT	V_V_HT	0.763668642825611
1	-464	1 Baseline Dark	V	V	HT	V_V_HT	0	0.47	1_V_V_HT	V_V_HT	0.762880688812302
1	-463	1 Baseline Dark	V	V	HT	V_V_HT	0	0.47	1_V_V_HT	V_V_HT	0.762056467432878
1	-462	1 Baseline Dark	V	V	HT	V_V_HT	0	0.47	1_V_V_HT	V_V_HT	0.761201190044949
1	-461	1 Baseline Dark	V	V	HT	V_V_HT	0	0.47	1_V_V_HT	V_V_HT	0.760320319920518
1	-460	1 Baseline Dark	V	V	HT	V_V_HT	0.026	0.438	1_V_V_HT	V_V_HT	0.759419503650751
1	-459	1 Baseline Dark	V	V	HT	V_V_HT	0	0.438	1_V_V_HT	V_V_HT	0.758504500885749
1	-458	1 Baseline Dark	V	V	HT	V_V_HT	0	0.427	1_V_V_HT	V_V_HT	0.757581114075666
1	-457	1 Baseline Dark	V	V	HT	V_V_HT	0	0.411	1_V_V_HT	V_V_HT	0.756655119837311
1	-456	1 Baseline Dark	V	V	HT	V_V_HT	0	0.411	1_V_V_HT	V_V_HT	0.755732203424431
1	-455	1 Baseline Dark	V	V	HT	V_V_HT	0	0.411	1_V_V_HT	V_V_HT	0.75481789766413
1	-454	1 Baseline Dark	V	V	HT	V_V_HT	0	0.411	1_V_V_HT	V_V_HT	0.753917527836245
1	-453	1 Baseline Dark	V	V	HT	V_V_HT	0	0.411	1_V_V_HT	V_V_HT	0.753036163393507
1	-452	1 Baseline Dark	V	V	HT	V_V_HT	0	0.411	1_V_V_HT	V_V_HT	0.752178577786269
1	-451	1 Baseline Dark	V	V	HT	V_V_HT	0	0.411	1_V_V_HT	V_V_HT	0.751349216834201
1	-450	1 Baseline Dark	V	V	HT	V_V_HT	0	0.387	1_V_V_HT	V_V_HT	0.750552176391003
1	-449	1 Baseline Dark	V	V	HT	V_V_HT	0.044	0.387	1_V_V_HT	V_V_HT	0.749791189147213
1	-448	1 Baseline Dark	V	V	HT	V_V_HT	0	0.387	1_V_V_HT	V_V_HT	0.749069621227231
1	-447	1 Baseline Dark	V	V	HT	V_V_HT	0.019	0.387	1_V_V_HT	V_V_HT	0.748390477410081
1	-446	1 Baseline Dark	V	V	HT	V_V_HT	0	0.387	1_V_V_HT	V_V_HT	0.747756415291243
1	-445	1 Baseline Dark	V	V	HT	V_V_HT	0.023	0.387	1_V_V_HT	V_V_HT	0.74716976693404
1	-444	1 Baseline Dark	V	V	HT	V_V_HT	0.08	0.387	1_V_V_HT	V_V_HT	0.746632567418608
1	-443	1 Baseline Dark	V	V	HT	V_V_HT	0.046	0.404	1_V_V_HT	V_V_HT	0.746146588980161
1	-442	1 Baseline Dark	V	V	HT	V_V_HT	0.038	0.477	1_V_V_HT	V_V_HT	0.745713379258015
1	-441	1 Baseline Dark	V	V	HT	V_V_HT	0.054	0.477	1_V_V_HT	V_V_HT	0.745334302564956
1	-440	1 Baseline Dark	V	V	HT	V_V_HT	0.044	0.477	1_V_V_HT	V_V_HT	0.745010582101968
1	-439	1 Baseline Dark	V	V	HT	V_V_HT	0.013	0.477	1_V_V_HT	V_V_HT	0.744743342154527
1	-438	1 Baseline Dark	V	V	HT	V_V_HT	0	0.477	1_V_V_HT	V_V_HT	0.744533648187442
1	-437	1 Baseline Dark	V	V	HT	V_V_HT	0	0.477	1_V_V_HT	V_V_HT	0.744382543795956
1	-436	1 Baseline Dark	V	V	HT	V_V_HT	0	0.477	1_V_V_HT	V_V_HT	0.744291082797938
1	-435	1 Baseline Dark	V	V	HT	V_V_HT	0	0.477	1_V_V_HT	V_V_HT	0.74426035535723
1	-434	1 Baseline Dark	V	V	HT	V_V_HT	0	0.477	1_V_V_HT	V_V_HT	0.74429150726919
1	-433	1 Baseline Dark	V	V	HT	V_V_HT	0	0.477	1_V_V_HT	V_V_HT	0.744385751209852
1	-432	1 Baseline Dark	V	V	HT	V_V_HT	0	0.477	1_V_V_HT	V_V_HT	0.744544369690802
1	-431	1 Baseline Dark	V	V	HT	V_V_HT	0	0.477	1_V_V_HT	V_V_HT	0.744768709126829
1	-430	1 Baseline Dark	V	V	HT	V_V_HT	0	0.451	1_V_V_HT	V_V_HT	0.745060165381657
1	-429	1 Baseline Dark	V	V	HT	V_V_HT	0	0.451	1_V_V_HT	V_V_HT	0.745420160394865
1	-428	1 Baseline Dark	V	V	HT	V_V_HT	0	0.451	1_V_V_HT	V_V_HT	0.745850111022763
1	-427	1 Baseline Dark	V	V	HT	V_V_HT	0	0.451	1_V_V_HT	V_V_HT	0.746351390538049
1	-426	1 Baseline Dark	V	V	HT	V_V_HT	0	0.451	1_V_V_HT	V_V_HT	0.746925283815004
1	-425	1 Baseline Dark	V	V	HT	V_V_HT	0	0.451	1_V_V_HT	V_V_HT	0.747572937642377
1	-424	1 Baseline Dark	V	V	HT	V_V_HT	0	0.451	1_V_V_HT	V_V_HT	0.748295307394114
1	-423	1 Baseline Dark	V	V	HT	V_V_HT	0	0.466	1_V_V_HT	V_V_HT	0.749093101769263
1	-422	1 Baseline Dark	V	V	HT	V_V_HT	0	0.492	1_V_V_HT	V_V_HT	0.749966727237113
1	-421	1 Baseline Dark	V	V	HT	V_V_HT	0	0.492	1_V_V_HT	V_V_HT	0.750916233979418
1	-420	1 Baseline Dark	V	V	HT	V_V_HT	0	0.492	1_V_V_HT	V_V_HT	0.751941265119855
1	-419	1 Baseline Dark	V	V	HT	V_V_HT	0	0.448	1_V_V_HT	V_V_HT	0.753041010782629
1	-418	1 Baseline Dark	V	V	HT	V_V_HT	0	0.448	1_V_V_HT	V_V_HT	0.754214168904428
1	-417	1 Baseline Dark	V	V	HT	V_V_HT	0	0.429	1_V_V_HT	V_V_HT	0.755458914088021
1	-416	1 Baseline Dark	V	V	HT	V_V_HT	0	0.429	1_V_V_HT	V_V_HT	0.756772875800596
1	-415	1 Baseline Dark	V	V	HT	V_V_HT	0	0.406	1_V_V_HT	V_V_HT	0.758153127176834
1	-414	1 Baseline Dark	V	V	HT	V_V_HT	0	0.372	1_V_V_HT	V_V_HT	0.759596185060473
1	-413	1 Baseline Dark	V	V	HT	V_V_HT	0.017	0.326	1_V_V_HT	V_V_HT	0.761098021950625
1	-412	1 Baseline Dark	V	V	HT	V_V_HT	0.073	0.288	1_V_V_HT	V_V_HT	0.762654090035475
1	-411	1 Baseline Dark	V	V	HT	V_V_HT	0	0.234	1_V_V_HT	V_V_HT	0.764259357273689
1	-410	1 Baseline Dark	V	V	HT	V_V_HT	0	0.19	1_V_V_HT	V_V_HT	0.765908355020354
1	-409	1 Baseline Dark	V	V	HT	V_V_HT	0	0.177	1_V_V_HT	V_V_HT	0.767595236630292
1	-408	1 Baseline Dark	V	V	HT	V_V_HT	0	0.199	1_V_V_HT	V_V_HT	0.769313845823922
1	-407	1 Baseline Dark	V	V	HT	V_V_HT	0	0.199	1_V_V_HT	V_V_HT	0.77105779361468
1	-406	1 Baseline Dark	V	V	HT	V_V_HT	0	0.199	1_V_V_HT	V_V_HT	0.772820542176328
1	-405	1 Baseline Dark	V	V	HT	V_V_HT	0	0.199	1_V_V_HT	V_V_HT	0.774595493935505
1	-404	1 Baseline Dark	V	V	HT	V_V_HT	0	0.199	1_V_V_HT	V_V_HT	0.77637608382651
1	-403	1 Baseline Dark	V	V	HT	V_V_HT	0	0.199	1_V_V_HT	V_V_HT	0.778155872668799
1	-402	1 Baseline Dark	V	V	HT	V_V_HT	0	0.286	1_V_V_HT	V_V_HT	0.779928639476668
1	-401	1 Baseline Dark	V	V	HT	V_V_HT	0	0.286	1_V_V_HT	V_V_HT	0.781688470682992
1	-400	1 Baseline Dark	V	V	HT	V_V_HT	0	0.286	1_V_V_HT	V_V_HT	0.783429843797945
1	-399	1 Baseline Dark	V	V	HT	V_V_HT	0	0.286	1_V_V_HT	V_V_HT	0.785147703935708
1	-398	1 Baseline Dark	V	V	HT	V_V_HT	0	0.286	1_V_V_HT	V_V_HT	0.78683753079477
1	-397	1 Baseline Dark	V	V	HT	V_V_HT	0	0.286	1_V_V_HT	V_V_HT	0.788495394856247
1	-396	1 Baseline Dark	V	V	HT	V_V_HT	0	0.286	1_V_V_HT	V_V_HT	0.790118001068291
1	-395	1 Baseline Dark	V	V	HT	V_V_HT	0	0.286	1_V_V_HT	V_V_HT	0.791702718844027
1	-394	1 Baseline Dark	V	V	HT	V_V_HT	0	0.286	1_V_V_HT	V_V_HT	0.793247597885427
1	-393	1 Baseline Dark	V	V	HT	V_V_HT	0.015	0.286	1_V_V_HT	V_V_HT	0.794751368786086
1	-392	1 Baseline Dark	V	V	HT	V_V_HT	0.026	0.286	1_V_V_HT	V_V_HT	0.796213428686546
1	-391	1 Baseline Dark	V	V	HT	V_V_HT	0	0.286	1_V_V_HT	V_V_HT	0.797633812092925
1	-390	1 Baseline Dark	V	V	HT	V_V_HT	0	0.286	1_V_V_HT	V_V_HT	0.799013147385316
1	-389	1 Baseline Dark	V	V	HT	V_V_HT	0	0.286	1_V_V_HT	V_V_HT	0.800352600041695
1	-388	1 Baseline Dark	V	V	HT	V_V_HT	0	0.286	1_V_V_HT	V_V_HT	0.801653803793954
1	-387	1 Baseline Dark	V	V	HT	V_V_HT	0	0.286	1_V_V_HT	V_V_HT	0.802918781375565
1	-386	1 Baseline Dark	V	V	HT	V_V_HT	0	0.286	1_V_V_HT	V_V_HT	0.804149856657903
1	-385	1 Baseline Dark	V	V	HT	V_V_HT	0	0.286	1_V_V_HT	V_V_HT	0.805349560209074
1	-384	1 Baseline Dark	V	V	HT	V_V_HT	0.046	0.286	1_V_V_HT	V_V_HT	0.806520530653362
1	-383	1 Baseline Dark	V	V	HT	V_V_HT	0	0.269	1_V_V_HT	V_V_HT	0.807665414069543
1	-382	1 Baseline Dark	V	V	HT	V_V_HT	0	0.196	1_V_V_HT	V_V_HT	0.808786763859483
1	-381	1 Baseline Dark	V	V	HT	V_V_HT	0	0.196	1_V_V_HT	V_V_HT	0.809886943636604
1	-380	1 Baseline Dark	V	V	HT	V_V_HT	0	0.196	1_V_V_HT	V_V_HT	0.810968035310437
1	-379	1 Baseline Dark	V	V	HT	V_V_HT	0	0.196	1_V_V_HT	V_V_HT	0.812031754785483
1	-378	1 Baseline Dark	V	V	HT	V_V_HT	0.022	0.196	1_V_V_HT	V_V_HT	0.813079377191838
1	-377	1 Baseline Dark	V	V	HT	V_V_HT	0	0.196	1_V_V_HT	V_V_HT	0.814111673647028
1	-376	1 Baseline Dark	V	V	HT	V_V_HT	0	0.218	1_V_V_HT	V_V_HT	0.815128861010762
1	-375	1 Baseline Dark	V	V	HT	V_V_HT	0	0.218	1_V_V_HT	V_V_HT	0.816130565876686
1	-374	1 Baseline Dark	V	V	HT	V_V_HT	0	0.218	1_V_V_HT	V_V_HT	0.817115803847612
1	-373	1 Baseline Dark	V	V	HT	V_V_HT	0	0.218	1_V_V_HT	V_V_HT	0.818082974539391
1	-372	1 Baseline Dark	V	V	HT	V_V_HT	0.087	0.251	1_V_V_HT	V_V_HT	0.81902987251299
1	-371	1 Baseline Dark	V	V	HT	V_V_HT	0	0.251	1_V_V_HT	V_V_HT	0.81995371388935
1	-370	1 Baseline Dark	V	V	HT	V_V_HT	0	0.251	1_V_V_HT	V_V_HT	0.820851178221325
1	-369	1 Baseline Dark	V	V	HT	V_V_HT	0	0.251	1_V_V_HT	V_V_HT	0.821718464433997
1	-368	1 Baseline Dark	V	V	HT	V_V_HT	0	0.251	1_V_V_HT	V_V_HT	0.82255135969039
1	-367	1 Baseline Dark	V	V	HT	V_V_HT	0	0.251	1_V_V_HT	V_V_HT	0.823345319666214
1	-366	1 Baseline Dark	V	V	HT	V_V_HT	0	0.251	1_V_V_HT	V_V_HT	0.824095558068195
1	-365	1 Baseline Dark	V	V	HT	V_V_HT	0	0.251	1_V_V_HT	V_V_HT	0.824797143698807
1	-364	1 Baseline Dark	V	V	HT	V_V_HT	0	0.251	1_V_V_HT	V_V_HT	0.825445102502231
1	-363	1 Baseline Dark	V	V	HT	V_V_HT	0	0.236	1_V_V_HT	V_V_HT	0.826034522332095
1	-362	1 Baseline Dark	V	V	HT	V_V_HT	0	0.21	1_V_V_HT	V_V_HT	0.826560658147623
1	-361	1 Baseline Dark	V	V	HT	V_V_HT	0	0.21	1_V_V_HT	V_V_HT	0.827019034900314
1	-360	1 Baseline Dark	V	V	HT	V_V_HT	0	0.21	1_V_V_HT	V_V_HT	0.827405546122454
1	-359	1 Baseline Dark	V	V	HT	V_V_HT	0	0.21	1_V_V_HT	V_V_HT	0.827716545672411
1	-358	1 Baseline Dark	V	V	HT	V_V_HT	0	0.21	1_V_V_HT	V_V_HT	0.827948930695957
1	-357	1 Baseline Dark	V	V	HT	V_V_HT	0	0.21	1_V_V_HT	V_V_HT	0.828100214044167
1	-356	1 Baseline Dark	V	V	HT	V_V_HT	0	0.21	1_V_V_HT	V_V_HT	0.828168584334286
1	-355	1 Baseline Dark	V	V	HT	V_V_HT	0	0.277	1_V_V_HT	V_V_HT	0.828152952541979
1	-354	1 Baseline Dark	V	V	HT	V_V_HT	0	0.231	1_V_V_HT	V_V_HT	0.828052984199494
1	-353	1 Baseline Dark	V	V	HT	V_V_HT	0	0.277	1_V_V_HT	V_V_HT	0.827869116354643
1	-352	1 Baseline Dark	V	V	HT	V_V_HT	0	0.383	1_V_V_HT	V_V_HT	0.827602559360749
1	-351	1 Baseline Dark	V	V	HT	V_V_HT	0	0.49	1_V_V_HT	V_V_HT	0.827255283288343
1	-350	1 Baseline Dark	V	V	HT	V_V_HT	0	0.646	1_V_V_HT	V_V_HT	0.826829989693378
1	-349	1 Baseline Dark	V	V	HT	V_V_HT	0	0.755	1_V_V_HT	V_V_HT	0.826330069367334
1	-348	1 Baseline Dark	V	V	HT	V_V_HT	0	0.745	1_V_V_HT	V_V_HT	0.825759547227816
1	-347	1 Baseline Dark	V	V	HT	V_V_HT	0	0.898	1_V_V_HT	V_V_HT	0.825123015724163
1	-346	1 Baseline Dark	V	V	HT	V_V_HT	0.022	0.926	1_V_V_HT	V_V_HT	0.82442555859755
1	-345	1 Baseline Dark	V	V	HT	V_V_HT	0	0.926	1_V_V_HT	V_V_HT	0.823672666422994
1	-344	1 Baseline Dark	V	V	HT	V_V_HT	0	0.926	1_V_V_HT	V_V_HT	0.822870146311525
1	-343	1 Baseline Dark	V	V	HT	V_V_HT	0	0.926	1_V_V_HT	V_V_HT	0.822024027745824
1	-342	1 Baseline Dark	V	V	HT	V_V_HT	0.033	0.839	1_V_V_HT	V_V_HT	0.821140466565571
1	-341	1 Baseline Dark	V	V	HT	V_V_HT	0	0.839	1_V_V_HT	V_V_HT	0.820225649411975
1	-340	1 Baseline Dark	V	V	HT	V_V_HT	0	0.839	1_V_V_HT	V_V_HT	0.819285700648803
1	-339	1 Baseline Dark	V	V	HT	V_V_HT	0	0.839	1_V_V_HT	V_V_HT	0.818326593681384
1	-338	1 Baseline Dark	V	V	HT	V_V_HT	0	0.839	1_V_V_HT	V_V_HT	0.817354068576174
1	-337	1 Baseline Dark	V	V	HT	V_V_HT	0	0.839	1_V_V_HT	V_V_HT	0.816373557486435
1	-336	1 Baseline Dark	V	V	HT	V_V_HT	0	0.839	1_V_V_HT	V_V_HT	0.81539011947482
1	-335	1 Baseline Dark	V	V	HT	V_V_HT	0	0.839	1_V_V_HT	V_V_HT	0.814408385602202
1	-334	1 Baseline Dark	V	V	HT	V_V_HT	0	0.839	1_V_V_HT	V_V_HT	0.813432515410111
1	-333	1 Baseline Dark	V	V	HT	V_V_HT	0	0.839	1_V_V_HT	V_V_HT	0.81246616507194
1	-332	1 Baseline Dark	V	V	HT	V_V_HT	0	0.839	1_V_V_HT	V_V_HT	0.811512467653488
1	-331	1 Baseline Dark	V	V	HT	V_V_HT	0	1	1_V_V_HT	V_V_HT	0.810574025414008
1	-330	1 Baseline Dark	V	V	HT	V_V_HT	0	1.012	1_V_V_HT	V_V_HT	0.809652913638235
1	-329	1 Baseline Dark	V	V	HT	V_V_HT	0	1.012	1_V_V_HT	V_V_HT	0.808750695573761
1	-328	1 Baseline Dark	V	V	HT	V_V_HT	0	1.036	1_V_V_HT	V_V_HT	0.807868447458271
1	-327	1 Baseline Dark	V	V	HT	V_V_HT	0	1.036	1_V_V_HT	V_V_HT	0.807006792514019
1	-326	1 Baseline Dark	V	V	HT	V_V_HT	0	1.036	1_V_V_HT	V_V_HT	0.806165942789617
1	-325	1 Baseline Dark	V	V	HT	V_V_HT	0.067	1.036	1_V_V_HT	V_V_HT	0.805345747133215
1	-324	1 Baseline Dark	V	V	HT	V_V_HT	0	1.036	1_V_V_HT	V_V_HT	0.804545743892885
1	-323	1 Baseline Dark	V	V	HT	V_V_HT	0.046	1.036	1_V_V_HT	V_V_HT	0.803765216760224
1	-322	1 Baseline Dark	V	V	HT	V_V_HT	0.106	1.036	1_V_V_HT	V_V_HT	0.803003251925781
1	-321	1 Baseline Dark	V	V	HT	V_V_HT	0.107	1.036	1_V_V_HT	V_V_HT	0.802258795011934
1	-320	1 Baseline Dark	V	V	HT	V_V_HT	0.156	1.06	1_V_V_HT	V_V_HT	0.801530706265285
1	-319	1 Baseline Dark	V	V	HT	V_V_HT	0.109	1.06	1_V_V_HT	V_V_HT	0.800817812434966
1	-318	1 Baseline Dark	V	V	HT	V_V_HT	0.012	1.06	1_V_V_HT	V_V_HT	0.800118953988376
1	-317	1 Baseline Dark	V	V	HT	V_V_HT	0.153	1.06	1_V_V_HT	V_V_HT	0.799433026601647
1	-316	1 Baseline Dark	V	V	HT	V_V_HT	0.028	1.09	1_V_V_HT	V_V_HT	0.798759015890898
1	-315	1 Baseline Dark	V	V	HT	V_V_HT	0	1.09	1_V_V_HT	V_V_HT	0.798096024619507
1	-314	1 Baseline Dark	V	V	HT	V_V_HT	0	1.09	1_V_V_HT	V_V_HT	0.797443291807252
1	-313	1 Baseline Dark	V	V	HT	V_V_HT	0	1.09	1_V_V_HT	V_V_HT	0.79680020362986
1	-312	1 Baseline Dark	V	V	HT	V_V_HT	0	1.057	1_V_V_HT	V_V_HT	0.796166295812713
1	-311	1 Baseline Dark	V	V	HT	V_V_HT	0	1.057	1_V_V_HT	V_V_HT	0.795541247850891
1	-310	1 Baseline Dark	V	V	HT	V_V_HT	0	1.057	1_V_V_HT	V_V_HT	0.794924869470709
1	-309	1 Baseline Dark	V	V	HT	V_V_HT	0	1.057	1_V_V_HT	V_V_HT	0.794317079722285
1	-308	1 Baseline Dark	V	V	HT	V_V_HT	0	1.057	1_V_V_HT	V_V_HT	0.793717879873457
1	-307	1 Baseline Dark	V	V	HT	V_V_HT	0	1.057	1_V_V_HT	V_V_HT	0.793127320589272
1	-306	1 Baseline Dark	V	V	HT	V_V_HT	0	1.057	1_V_V_HT	V_V_HT	0.792545464826429
1	-305	1 Baseline Dark	V	V	HT	V_V_HT	0	1.057	1_V_V_HT	V_V_HT	0.791972347436557
1	-304	1 Baseline Dark	V	V	HT	V_V_HT	0	1.057	1_V_V_HT	V_V_HT	0.791407932661287
1	-303	1 Baseline Dark	V	V	HT	V_V_HT	0	1.057	1_V_V_HT	V_V_HT	0.790852070902101
1	-302	1 Baseline Dark	V	V	HT	V_V_HT	0	1.057	1_V_V_HT	V_V_HT	0.790304455914374
1	-301	1 Baseline Dark	V	V	HT	V_V_HT	0.161	1.083	1_V_V_HT	V_V_HT	0.789764583592148
1	-300	1 Baseline Dark	V	V	HT	V_V_HT	0.012	1.121	1_V_V_HT	V_V_HT	0.789231713580256
1	-299	1 Baseline Dark	V	V	HT	V_V_HT	0	1.121	1_V_V_HT	V_V_HT	0.788704834567584
1	-298	1 Baseline Dark	V	V	HT	V_V_HT	0.024	1.121	1_V_V_HT	V_V_HT	0.788182634440807
1	-297	1 Baseline Dark	V	V	HT	V_V_HT	0	1.121	1_V_V_HT	V_V_HT	0.787663475715353
1	-296	1 Baseline Dark	V	V	HT	V_V_HT	0	1.121	1_V_V_HT	V_V_HT	0.787145377111868
1	-295	1 Baseline Dark	V	V	HT	V_V_HT	0	1.054	1_V_V_HT	V_V_HT	0.786626001645098
1	-294	1 Baseline Dark	V	V	HT	V_V_HT	0	1.182	1_V_V_HT	V_V_HT	0.786102651441767
1	-293	1 Baseline Dark	V	V	HT	V_V_HT	0	1.155	1_V_V_HT	V_V_HT	0.785572269346699
1	-292	1 Baseline Dark	V	V	HT	V_V_HT	0	1.107	1_V_V_HT	V_V_HT	0.785031447426558
1	-291	1 Baseline Dark	V	V	HT	V_V_HT	0	1	1_V_V_HT	V_V_HT	0.784476441868284
1	-290	1 Baseline Dark	V	V	HT	V_V_HT	0.024	0.844	1_V_V_HT	V_V_HT	0.783903194110765
1	-289	1 Baseline Dark	V	V	HT	V_V_HT	0	0.748	1_V_V_HT	V_V_HT	0.783307357553094
1	-288	1 Baseline Dark	V	V	HT	V_V_HT	0	0.747	1_V_V_HT	V_V_HT	0.782684329229732
1	-287	1 Baseline Dark	V	V	HT	V_V_HT	0	0.707	1_V_V_HT	V_V_HT	0.782029285887753
1	-286	1 Baseline Dark	V	V	HT	V_V_HT	0.052	0.8	1_V_V_HT	V_V_HT	0.781337223403515
1	-285	1 Baseline Dark	V	V	HT	V_V_HT	0	0.902	1_V_V_HT	V_V_HT	0.780602999007852
1	-284	1 Baseline Dark	V	V	HT	V_V_HT	0	1.091	1_V_V_HT	V_V_HT	0.77982137530124
1	-283	1 Baseline Dark	V	V	HT	V_V_HT	0	1.326	1_V_V_HT	V_V_HT	0.778987065290285
1	-282	1 Baseline Dark	V	V	HT	V_V_HT	0	1.337	1_V_V_HT	V_V_HT	0.778094777646793
1	-281	1 Baseline Dark	V	V	HT	V_V_HT	0	1.337	1_V_V_HT	V_V_HT	0.7771392614736
1	-280	1 Baseline Dark	V	V	HT	V_V_HT	0	1.337	1_V_V_HT	V_V_HT	0.776115349783255
1	-279	1 Baseline Dark	V	V	HT	V_V_HT	0	1.337	1_V_V_HT	V_V_HT	0.775018001280793
1	-278	1 Baseline Dark	V	V	HT	V_V_HT	0	1.337	1_V_V_HT	V_V_HT	0.77384233974895
1	-277	1 Baseline Dark	V	V	HT	V_V_HT	0	1.337	1_V_V_HT	V_V_HT	0.77258369081753
1	-276	1 Baseline Dark	V	V	HT	V_V_HT	0	1.337	1_V_V_HT	V_V_HT	0.771237615647681
1	-275	1 Baseline Dark	V	V	HT	V_V_HT	0	1.337	1_V_V_HT	V_V_HT	0.769799941463739
1	-274	1 Baseline Dark	V	V	HT	V_V_HT	0	1.337	1_V_V_HT	V_V_HT	0.768266788876438
1	-273	1 Baseline Dark	V	V	HT	V_V_HT	0	1.337	1_V_V_HT	V_V_HT	0.766634595763722
1	-272	1 Baseline Dark	V	V	HT	V_V_HT	0	1.337	1_V_V_HT	V_V_HT	0.764900138214433
1	-271	1 Baseline Dark	V	V	HT	V_V_HT	0.026	1.176	1_V_V_HT	V_V_HT	0.763060548231573
1	-270	1 Baseline Dark	V	V	HT	V_V_HT	0.038	1.164	1_V_V_HT	V_V_HT	0.76111332884131
1	-269	1 Baseline Dark	V	V	HT	V_V_HT	0	1.164	1_V_V_HT	V_V_HT	0.759056366542529
1	-268	1 Baseline Dark	V	V	HT	V_V_HT	0	1.14	1_V_V_HT	V_V_HT	0.756887941631453
1	-267	1 Baseline Dark	V	V	HT	V_V_HT	0	1.14	1_V_V_HT	V_V_HT	0.754606736600128
1	-266	1 Baseline Dark	V	V	HT	V_V_HT	0	1.14	1_V_V_HT	V_V_HT	0.752211842857209
1	-265	1 Baseline Dark	V	V	HT	V_V_HT	0	1.14	1_V_V_HT	V_V_HT	0.749702766168887
1	-264	1 Baseline Dark	V	V	HT	V_V_HT	0.128	1.14	1_V_V_HT	V_V_HT	0.747079430993859
1	-263	1 Baseline Dark	V	V	HT	V_V_HT	0.019	1.14	1_V_V_HT	V_V_HT	0.744342183852112
1	-262	1 Baseline Dark	V	V	HT	V_V_HT	0.058	1.14	1_V_V_HT	V_V_HT	0.741491795954287
1	-261	1 Baseline Dark	V	V	HT	V_V_HT	0	1.14	1_V_V_HT	V_V_HT	0.738529465141393
1	-260	1 Baseline Dark	V	V	HT	V_V_HT	0	1.116	1_V_V_HT	V_V_HT	0.735456817001806
1	-259	1 Baseline Dark	V	V	HT	V_V_HT	0.013	1.116	1_V_V_HT	V_V_HT	0.732275905323576
1	-258	1 Baseline Dark	V	V	HT	V_V_HT	0.011	1.213	1_V_V_HT	V_V_HT	0.728989211548169
1	-257	1 Baseline Dark	V	V	HT	V_V_HT	0.113	1.213	1_V_V_HT	V_V_HT	0.725599643092151
1	-256	1 Baseline Dark	V	V	HT	V_V_HT	0.121	1.238	1_V_V_HT	V_V_HT	0.722110530360107
1	-255	1 Baseline Dark	V	V	HT	V_V_HT	0.102	1.273	1_V_V_HT	V_V_HT	0.718525622036122
1	-254	1 Baseline Dark	V	V	HT	V_V_HT	0.189	1.273	1_V_V_HT	V_V_HT	0.71484907835472
1	-253	1 Baseline Dark	V	V	HT	V_V_HT	0.235	1.273	1_V_V_HT	V_V_HT	0.71108546219858
1	-252	1 Baseline Dark	V	V	HT	V_V_HT	0.011	1.273	1_V_V_HT	V_V_HT	0.707239727298279
1	-251	1 Baseline Dark	V	V	HT	V_V_HT	0	1.273	1_V_V_HT	V_V_HT	0.703317203734044
1	-250	1 Baseline Dark	V	V	HT	V_V_HT	0	1.273	1_V_V_HT	V_V_HT	0.699323579986147
1	-249	1 Baseline Dark	V	V	HT	V_V_HT	0	1.273	1_V_V_HT	V_V_HT	0.695264881609736
1	-248	1 Baseline Dark	V	V	HT	V_V_HT	0	1.273	1_V_V_HT	V_V_HT	0.691147446295784
1	-247	1 Baseline Dark	V	V	HT	V_V_HT	0	1.284	1_V_V_HT	V_V_HT	0.686977895113578
1	-246	1 Baseline Dark	V	V	HT	V_V_HT	0	1.284	1_V_V_HT	V_V_HT	0.682763100244652
1	-245	1 Baseline Dark	V	V	HT	V_V_HT	0	1.284	1_V_V_HT	V_V_HT	0.678510148884163
1	-244	1 Baseline Dark	V	V	HT	V_V_HT	0	1.284	1_V_V_HT	V_V_HT	0.67422630399476
1	-243	1 Baseline Dark	V	V	HT	V_V_HT	0	1.284	1_V_V_HT	V_V_HT	0.669918961847903
1	-242	1 Baseline Dark	V	V	HT	V_V_HT	0	1.284	1_V_V_HT	V_V_HT	0.665595606989433
1	-241	1 Baseline Dark	V	V	HT	V_V_HT	0	1.292	1_V_V_HT	V_V_HT	0.661263765073843
1	-240	1 Baseline Dark	V	V	HT	V_V_HT	0	1.415	1_V_V_HT	V_V_HT	0.656930954205122
1	-239	1 Baseline Dark	V	V	HT	V_V_HT	0	1.458	1_V_V_HT	V_V_HT	0.652604635424495
1	-238	1 Baseline Dark	V	V	HT	V_V_HT	0	1.458	1_V_V_HT	V_V_HT	0.648292163189363
1	-237	1 Baseline Dark	V	V	HT	V_V_HT	0	1.458	1_V_V_HT	V_V_HT	0.644000736522582
1	-236	1 Baseline Dark	V	V	HT	V_V_HT	0	1.458	1_V_V_HT	V_V_HT	0.639737351804659
1	-235	1 Baseline Dark	V	V	HT	V_V_HT	0	1.474	1_V_V_HT	V_V_HT	0.635508757843396
1	-234	1 Baseline Dark	V	V	HT	V_V_HT	0	1.377	1_V_V_HT	V_V_HT	0.631321414303303
1	-233	1 Baseline Dark	V	V	HT	V_V_HT	0	1.358	1_V_V_HT	V_V_HT	0.627181454003558
1	-232	1 Baseline Dark	V	V	HT	V_V_HT	0	1.333	1_V_V_HT	V_V_HT	0.623094649954871
1	-231	1 Baseline Dark	V	V	HT	V_V_HT	0	1.333	1_V_V_HT	V_V_HT	0.619066387830153
1	-230	1 Baseline Dark	V	V	HT	V_V_HT	0	1.333	1_V_V_HT	V_V_HT	0.615101644160816
1	-229	1 Baseline Dark	V	V	HT	V_V_HT	0	1.32	1_V_V_HT	V_V_HT	0.611204971008692
1	-228	1 Baseline Dark	V	V	HT	V_V_HT	0.097	1.309	1_V_V_HT	V_V_HT	0.607380487090816
1	-227	1 Baseline Dark	V	V	HT	V_V_HT	0	1.196	1_V_V_HT	V_V_HT	0.603631875717251
1	-226	1 Baseline Dark	V	V	HT	V_V_HT	0.077	1.075	1_V_V_HT	V_V_HT	0.599962389469771
1	-225	1 Baseline Dark	V	V	HT	V_V_HT	0.035	1.013	1_V_V_HT	V_V_HT	0.596374861361976
1	-224	1 Baseline Dark	V	V	HT	V_V_HT	0	0.824	1_V_V_HT	V_V_HT	0.592871722421781
1	-223	1 Baseline Dark	V	V	HT	V_V_HT	0	0.589	1_V_V_HT	V_V_HT	0.589455024875881
1	-222	1 Baseline Dark	V	V	HT	V_V_HT	0	0.578	1_V_V_HT	V_V_HT	0.586126470720455
1	-221	1 Baseline Dark	V	V	HT	V_V_HT	0	0.578	1_V_V_HT	V_V_HT	0.582887444654372
1	-220	1 Baseline Dark	V	V	HT	V_V_HT	0	0.578	1_V_V_HT	V_V_HT	0.579739050711993
1	-219	1 Baseline Dark	V	V	HT	V_V_HT	0	0.578	1_V_V_HT	V_V_HT	0.576682151589805
1	-218	1 Baseline Dark	V	V	HT	V_V_HT	0	0.578	1_V_V_HT	V_V_HT	0.57371740974481
1	-217	1 Baseline Dark	V	V	HT	V_V_HT	0.011	0.578	1_V_V_HT	V_V_HT	0.570845329117016
1	-216	1 Baseline Dark	V	V	HT	V_V_HT	0	0.578	1_V_V_HT	V_V_HT	0.568066296580044
1	-215	1 Baseline Dark	V	V	HT	V_V_HT	0	0.578	1_V_V_HT	V_V_HT	0.56538062199013
1	-214	1 Baseline Dark	V	V	HT	V_V_HT	0	0.608	1_V_V_HT	V_V_HT	0.562788575831159
1	-213	1 Baseline Dark	V	V	HT	V_V_HT	0	0.608	1_V_V_HT	V_V_HT	0.560290423549684
1	-212	1 Baseline Dark	V	V	HT	V_V_HT	0	0.608	1_V_V_HT	V_V_HT	0.557886455730657
1	-211	1 Baseline Dark	V	V	HT	V_V_HT	0.034	0.608	1_V_V_HT	V_V_HT	0.555577013400336
1	-210	1 Baseline Dark	V	V	HT	V_V_HT	0.161	0.608	1_V_V_HT	V_V_HT	0.553362507833156
1	-209	1 Baseline Dark	V	V	HT	V_V_HT	0.043	0.608	1_V_V_HT	V_V_HT	0.551243434361074
1	-208	1 Baseline Dark	V	V	HT	V_V_HT	0	0.657	1_V_V_HT	V_V_HT	0.549220380073533
1	-207	1 Baseline Dark	V	V	HT	V_V_HT	0	0.734	1_V_V_HT	V_V_HT	0.547294025031108
1	-206	1 Baseline Dark	V	V	HT	V_V_HT	0	0.734	1_V_V_HT	V_V_HT	0.545465137332127
1	-205	1 Baseline Dark	V	V	HT	V_V_HT	0.016	0.734	1_V_V_HT	V_V_HT	0.543734561975937
1	-204	1 Baseline Dark	V	V	HT	V_V_HT	0.031	0.77	1_V_V_HT	V_V_HT	0.542103204195187
1	-203	1 Baseline Dark	V	V	HT	V_V_HT	0	0.798	1_V_V_HT	V_V_HT	0.540572007585376
1	-202	1 Baseline Dark	V	V	HT	V_V_HT	0.033	0.798	1_V_V_HT	V_V_HT	0.539141927894091
1	-201	1 Baseline Dark	V	V	HT	V_V_HT	0	0.798	1_V_V_HT	V_V_HT	0.537813903196994
1	-200	1 Baseline Dark	V	V	HT	V_V_HT	0	0.798	1_V_V_HT	V_V_HT	0.53658882147128
1	-199	1 Baseline Dark	V	V	HT	V_V_HT	0	0.798	1_V_V_HT	V_V_HT	0.535467486453324
1	-198	1 Baseline Dark	V	V	HT	V_V_HT	0	0.701	1_V_V_HT	V_V_HT	0.53445058302758
1	-197	1 Baseline Dark	V	V	HT	V_V_HT	0	0.723	1_V_V_HT	V_V_HT	0.533538643038483
1	-196	1 Baseline Dark	V	V	HT	V_V_HT	0	0.646	1_V_V_HT	V_V_HT	0.532732012764113
1	-195	1 Baseline Dark	V	V	HT	V_V_HT	0.04	0.611	1_V_V_HT	V_V_HT	0.532030822950189
1	-194	1 Baseline Dark	V	V	HT	V_V_HT	0	0.611	1_V_V_HT	V_V_HT	0.53143496256261
1	-193	1 Baseline Dark	V	V	HT	V_V_HT	0	0.611	1_V_V_HT	V_V_HT	0.530944056930282
1	-192	1 Baseline Dark	V	V	HT	V_V_HT	0	0.651	1_V_V_HT	V_V_HT	0.530557451328353
1	-191	1 Baseline Dark	V	V	HT	V_V_HT	0	0.676	1_V_V_HT	V_V_HT	0.530274200258871
1	-190	1 Baseline Dark	V	V	HT	V_V_HT	0	0.703	1_V_V_HT	V_V_HT	0.5300930633888
1	-189	1 Baseline Dark	V	V	HT	V_V_HT	0	0.703	1_V_V_HT	V_V_HT	0.53001250798194
1	-188	1 Baseline Dark	V	V	HT	V_V_HT	0	0.703	1_V_V_HT	V_V_HT	0.530030718308531
1	-187	1 Baseline Dark	V	V	HT	V_V_HT	0	0.692	1_V_V_HT	V_V_HT	0.530145611771799
1	-186	1 Baseline Dark	V	V	HT	V_V_HT	0	0.692	1_V_V_HT	V_V_HT	0.53035486159363
1	-185	1 Baseline Dark	V	V	HT	V_V_HT	0	0.692	1_V_V_HT	V_V_HT	0.530655925669481
1	-184	1 Baseline Dark	V	V	HT	V_V_HT	0.03	0.692	1_V_V_HT	V_V_HT	0.531046080896474
1	-183	1 Baseline Dark	V	V	HT	V_V_HT	0	0.692	1_V_V_HT	V_V_HT	0.531522462343091
1	-182	1 Baseline Dark	V	V	HT	V_V_HT	0	0.692	1_V_V_HT	V_V_HT	0.532082106312136
1	-181	1 Baseline Dark	V	V	HT	V_V_HT	0	0.658	1_V_V_HT	V_V_HT	0.532721996284478
1	-180	1 Baseline Dark	V	V	HT	V_V_HT	0	0.497	1_V_V_HT	V_V_HT	0.533439110745631
1	-179	1 Baseline Dark	V	V	HT	V_V_HT	0	0.454	1_V_V_HT	V_V_HT	0.53423047158358
1	-178	1 Baseline Dark	V	V	HT	V_V_HT	0.049	0.454	1_V_V_HT	V_V_HT	0.535093192040724
1	-177	1 Baseline Dark	V	V	HT	V_V_HT	0.077	0.478	1_V_V_HT	V_V_HT	0.536024522921516
1	-176	1 Baseline Dark	V	V	HT	V_V_HT	0	0.478	1_V_V_HT	V_V_HT	0.537021895902844
1	-175	1 Baseline Dark	V	V	HT	V_V_HT	0	0.462	1_V_V_HT	V_V_HT	0.538082962894513
1	-174	1 Baseline Dark	V	V	HT	V_V_HT	0.036	0.449	1_V_V_HT	V_V_HT	0.539205630380855
1	-173	1 Baseline Dark	V	V	HT	V_V_HT	0.028	0.449	1_V_V_HT	V_V_HT	0.540388087785308
1	-172	1 Baseline Dark	V	V	HT	V_V_HT	0	0.416	1_V_V_HT	V_V_HT	0.541628829287665
1	-171	1 Baseline Dark	V	V	HT	V_V_HT	0	0.416	1_V_V_HT	V_V_HT	0.542926668162531
1	-170	1 Baseline Dark	V	V	HT	V_V_HT	0	0.416	1_V_V_HT	V_V_HT	0.54428074347055
1	-169	1 Baseline Dark	V	V	HT	V_V_HT	0	0.416	1_V_V_HT	V_V_HT	0.545690518686445
1	-168	1 Baseline Dark	V	V	HT	V_V_HT	0	0.416	1_V_V_HT	V_V_HT	0.547155772204188
1	-167	1 Baseline Dark	V	V	HT	V_V_HT	0.022	0.453	1_V_V_HT	V_V_HT	0.548676579871261
1	-166	1 Baseline Dark	V	V	HT	V_V_HT	0	0.453	1_V_V_HT	V_V_HT	0.550253289821622
1	-165	1 Baseline Dark	V	V	HT	V_V_HT	0	0.413	1_V_V_HT	V_V_HT	0.551886490115773
1	-164	1 Baseline Dark	V	V	HT	V_V_HT	0	0.413	1_V_V_HT	V_V_HT	0.553576969767329
1	-163	1 Baseline Dark	V	V	HT	V_V_HT	0	0.413	1_V_V_HT	V_V_HT	0.555325674073622
1	-162	1 Baseline Dark	V	V	HT	V_V_HT	0.04	0.413	1_V_V_HT	V_V_HT	0.557133655122276
1	-161	1 Baseline Dark	V	V	HT	V_V_HT	0.025	0.413	1_V_V_HT	V_V_HT	0.559002018412515
1	-160	1 Baseline Dark	V	V	HT	V_V_HT	0.027	0.413	1_V_V_HT	V_V_HT	0.560931866992669
1	-159	1 Baseline Dark	V	V	HT	V_V_HT	0	0.413	1_V_V_HT	V_V_HT	0.562924243984891
1	-158	1 Baseline Dark	V	V	HT	V_V_HT	0	0.413	1_V_V_HT	V_V_HT	0.564980074896391
1	-157	1 Baseline Dark	V	V	HT	V_V_HT	0	0.413	1_V_V_HT	V_V_HT	0.567100110907103
1	-156	1 Baseline Dark	V	V	HT	V_V_HT	0	0.413	1_V_V_HT	V_V_HT	0.569284874200337
1	-155	1 Baseline Dark	V	V	HT	V_V_HT	0	0.413	1_V_V_HT	V_V_HT	0.57153460658955
1	-154	1 Baseline Dark	V	V	HT	V_V_HT	0	0.383	1_V_V_HT	V_V_HT	0.573849222428442
1	-153	1 Baseline Dark	V	V	HT	V_V_HT	0	0.411	1_V_V_HT	V_V_HT	0.576228266557357
1	-152	1 Baseline Dark	V	V	HT	V_V_HT	0	0.411	1_V_V_HT	V_V_HT	0.57867087847342
1	-151	1 Baseline Dark	V	V	HT	V_V_HT	0	0.411	1_V_V_HT	V_V_HT	0.58117576289432
1	-150	1 Baseline Dark	V	V	HT	V_V_HT	0	0.411	1_V_V_HT	V_V_HT	0.583741167612676
1	-149	1 Baseline Dark	V	V	HT	V_V_HT	0	0.411	1_V_V_HT	V_V_HT	0.58636486868327
1	-148	1 Baseline Dark	V	V	HT	V_V_HT	0	0.434	1_V_V_HT	V_V_HT	0.589044163302785
1	-147	1 Baseline Dark	V	V	HT	V_V_HT	0.024	0.357	1_V_V_HT	V_V_HT	0.591775870206159
1	-146	1 Baseline Dark	V	V	HT	V_V_HT	0	0.357	1_V_V_HT	V_V_HT	0.594556337478824
1	-145	1 Baseline Dark	V	V	HT	V_V_HT	0	0.357	1_V_V_HT	V_V_HT	0.597381457485729
1	-144	1 Baseline Dark	V	V	HT	V_V_HT	0.018	0.321	1_V_V_HT	V_V_HT	0.600246688272127
1	-143	1 Baseline Dark	V	V	HT	V_V_HT	0	0.293	1_V_V_HT	V_V_HT	0.603147081063113
1	-142	1 Baseline Dark	V	V	HT	V_V_HT	0	0.293	1_V_V_HT	V_V_HT	0.606077312888221
1	-141	1 Baseline Dark	V	V	HT	V_V_HT	0	0.293	1_V_V_HT	V_V_HT	0.609031723735927
1	-140	1 Baseline Dark	V	V	HT	V_V_HT	0	0.293	1_V_V_HT	V_V_HT	0.612004357188566
1	-139	1 Baseline Dark	V	V	HT	V_V_HT	0	0.293	1_V_V_HT	V_V_HT	0.614989003795845
1	-138	1 Baseline Dark	V	V	HT	V_V_HT	0	0.293	1_V_V_HT	V_V_HT	0.617979246057956
1	-137	1 Baseline Dark	V	V	HT	V_V_HT	0.037	0.271	1_V_V_HT	V_V_HT	0.620968504293225
1	-136	1 Baseline Dark	V	V	HT	V_V_HT	0	0.271	1_V_V_HT	V_V_HT	0.623950082331478
1	-135	1 Baseline Dark	V	V	HT	V_V_HT	0	0.271	1_V_V_HT	V_V_HT	0.626917212340108
1	-134	1 Baseline Dark	V	V	HT	V_V_HT	0	0.271	1_V_V_HT	V_V_HT	0.629863097961227
1	-133	1 Baseline Dark	V	V	HT	V_V_HT	0	0.283	1_V_V_HT	V_V_HT	0.632780954975116
1	-132	1 Baseline Dark	V	V	HT	V_V_HT	0	0.243	1_V_V_HT	V_V_HT	0.635664049177792
1	-131	1 Baseline Dark	V	V	HT	V_V_HT	0	0.28	1_V_V_HT	V_V_HT	0.638505730830684
1	-130	1 Baseline Dark	V	V	HT	V_V_HT	0	0.253	1_V_V_HT	V_V_HT	0.641299465431206
1	-129	1 Baseline Dark	V	V	HT	V_V_HT	0	0.253	1_V_V_HT	V_V_HT	0.644038860593853
1	-128	1 Baseline Dark	V	V	HT	V_V_HT	0	0.253	1_V_V_HT	V_V_HT	0.646717689070009
1	-127	1 Baseline Dark	V	V	HT	V_V_HT	0	0.253	1_V_V_HT	V_V_HT	0.649329907811258
1	-126	1 Baseline Dark	V	V	HT	V_V_HT	0	0.275	1_V_V_HT	V_V_HT	0.651869673477762
1	-125	1 Baseline Dark	V	V	HT	V_V_HT	0	0.296	1_V_V_HT	V_V_HT	0.654331354448215
1	-124	1 Baseline Dark	V	V	HT	V_V_HT	0	0.296	1_V_V_HT	V_V_HT	0.656709539989957
1	-123	1 Baseline Dark	V	V	HT	V_V_HT	0.028	0.296	1_V_V_HT	V_V_HT	0.6589990468003
1	-122	1 Baseline Dark	V	V	HT	V_V_HT	0	0.318	1_V_V_HT	V_V_HT	0.66119492373933
1	-121	1 Baseline Dark	V	V	HT	V_V_HT	0	0.318	1_V_V_HT	V_V_HT	0.663292455022124
1	-120	1 Baseline Dark	V	V	HT	V_V_HT	0	0.332	1_V_V_HT	V_V_HT	0.665287162827366
1	-119	1 Baseline Dark	V	V	HT	V_V_HT	0	0.364	1_V_V_HT	V_V_HT	0.66717480964151
1	-118	1 Baseline Dark	V	V	HT	V_V_HT	0.072	0.364	1_V_V_HT	V_V_HT	0.668951401140252
1	-117	1 Baseline Dark	V	V	HT	V_V_HT	0	0.34	1_V_V_HT	V_V_HT	0.67061319009906
1	-116	1 Baseline Dark	V	V	HT	V_V_HT	0	0.34	1_V_V_HT	V_V_HT	0.67215668187089
1	-115	1 Baseline Dark	V	V	HT	V_V_HT	0	0.34	1_V_V_HT	V_V_HT	0.673578641871251
1	-114	1 Baseline Dark	V	V	HT	V_V_HT	0	0.322	1_V_V_HT	V_V_HT	0.674876105504185
1	-113	1 Baseline Dark	V	V	HT	V_V_HT	0	0.322	1_V_V_HT	V_V_HT	0.676046390754782
1	-112	1 Baseline Dark	V	V	HT	V_V_HT	0	0.322	1_V_V_HT	V_V_HT	0.677087113675285
1	-111	1 Baseline Dark	V	V	HT	V_V_HT	0	0.338	1_V_V_HT	V_V_HT	0.677996206859134
1	-110	1 Baseline Dark	V	V	HT	V_V_HT	0	0.338	1_V_V_HT	V_V_HT	0.678771940852469
1	-109	1 Baseline Dark	V	V	HT	V_V_HT	0	0.338	1_V_V_HT	V_V_HT	0.679412948458675
1	-108	1 Baseline Dark	V	V	HT	V_V_HT	0	0.338	1_V_V_HT	V_V_HT	0.67991825154764
1	-107	1 Baseline Dark	V	V	HT	V_V_HT	0	0.301	1_V_V_HT	V_V_HT	0.680287290299719
1	-106	1 Baseline Dark	V	V	HT	V_V_HT	0	0.325	1_V_V_HT	V_V_HT	0.680519954258481
1	-105	1 Baseline Dark	V	V	HT	V_V_HT	0	0.502	1_V_V_HT	V_V_HT	0.680616614816645
1	-104	1 Baseline Dark	V	V	HT	V_V_HT	0	0.535	1_V_V_HT	V_V_HT	0.680578158615438
1	-103	1 Baseline Dark	V	V	HT	V_V_HT	0.012	0.535	1_V_V_HT	V_V_HT	0.680406021201146
1	-102	1 Baseline Dark	V	V	HT	V_V_HT	0	0.732	1_V_V_HT	V_V_HT	0.680102220356229
1	-101	1 Baseline Dark	V	V	HT	V_V_HT	0.062	0.769	1_V_V_HT	V_V_HT	0.679669388528467
1	-100	1 Baseline Dark	V	V	HT	V_V_HT	0	0.769	1_V_V_HT	V_V_HT	0.679110803560969
1	-99	1 Baseline Dark	V	V	HT	V_V_HT	0	0.769	1_V_V_HT	V_V_HT	0.678430417272025
1	-98	1 Baseline Dark	V	V	HT	V_V_HT	0	0.769	1_V_V_HT	V_V_HT	0.677632881168397
1	-97	1 Baseline Dark	V	V	HT	V_V_HT	0	0.769	1_V_V_HT	V_V_HT	0.676723568808034
1	-96	1 Baseline Dark	V	V	HT	V_V_HT	0.022	0.769	1_V_V_HT	V_V_HT	0.675708594224766
1	-95	1 Baseline Dark	V	V	HT	V_V_HT	0.021	0.79	1_V_V_HT	V_V_HT	0.674594826052943
1	-94	1 Baseline Dark	V	V	HT	V_V_HT	0	0.79	1_V_V_HT	V_V_HT	0.673389896956101
1	-93	1 Baseline Dark	V	V	HT	V_V_HT	0	0.762	1_V_V_HT	V_V_HT	0.672102207979641
1	-92	1 Baseline Dark	V	V	HT	V_V_HT	0.022	0.762	1_V_V_HT	V_V_HT	0.67074092772096
1	-91	1 Baseline Dark	V	V	HT	V_V_HT	0	0.762	1_V_V_HT	V_V_HT	0.669315986074511
1	-90	1 Baseline Dark	V	V	HT	V_V_HT	0.014	0.762	1_V_V_HT	V_V_HT	0.667838062530241
1	-89	1 Baseline Dark	V	V	HT	V_V_HT	0.032	0.762	1_V_V_HT	V_V_HT	0.666318568998944
1	-88	1 Baseline Dark	V	V	HT	V_V_HT	0	0.69	1_V_V_HT	V_V_HT	0.664769627225084
1	-87	1 Baseline Dark	V	V	HT	V_V_HT	0	0.69	1_V_V_HT	V_V_HT	0.663204040982517
1	-86	1 Baseline Dark	V	V	HT	V_V_HT	0	0.69	1_V_V_HT	V_V_HT	0.661635263083025
1	-85	1 Baseline Dark	V	V	HT	V_V_HT	0	0.69	1_V_V_HT	V_V_HT	0.660077357609796
1	-84	1 Baseline Dark	V	V	HT	V_V_HT	0	0.69	1_V_V_HT	V_V_HT	0.658544957454675
1	-83	1 Baseline Dark	V	V	HT	V_V_HT	0	0.69	1_V_V_HT	V_V_HT	0.657053217573149
1	-82	1 Baseline Dark	V	V	HT	V_V_HT	0	0.69	1_V_V_HT	V_V_HT	0.655617764132445
1	-81	1 Baseline Dark	V	V	HT	V_V_HT	0.016	0.69	1_V_V_HT	V_V_HT	0.654254639973621
1	-80	1 Baseline Dark	V	V	HT	V_V_HT	0	0.69	1_V_V_HT	V_V_HT	0.652980246573471
1	-79	1 Baseline Dark	V	V	HT	V_V_HT	0	0.69	1_V_V_HT	V_V_HT	0.65181128282561
1	-78	1 Baseline Dark	V	V	HT	V_V_HT	0	0.69	1_V_V_HT	V_V_HT	0.650764680977181
1	-77	1 Baseline Dark	V	V	HT	V_V_HT	0	0.69	1_V_V_HT	V_V_HT	0.649857539860461
1	-76	1 Baseline Dark	V	V	HT	V_V_HT	0.024	0.69	1_V_V_HT	V_V_HT	0.649107055740601
1	-75	1 Baseline Dark	V	V	HT	V_V_HT	0.177	0.69	1_V_V_HT	V_V_HT	0.648530450923325
1	-74	1 Baseline Dark	V	V	HT	V_V_HT	0.033	0.69	1_V_V_HT	V_V_HT	0.648144900380553
1	-73	1 Baseline Dark	V	V	HT	V_V_HT	0	0.678	1_V_V_HT	V_V_HT	0.64796745649253
1	-72	1 Baseline Dark	V	V	HT	V_V_HT	0.197	0.678	1_V_V_HT	V_V_HT	0.648014972125485
1	-71	1 Baseline Dark	V	V	HT	V_V_HT	0.037	0.616	1_V_V_HT	V_V_HT	0.648304022190474
1	-70	1 Baseline Dark	V	V	HT	V_V_HT	0	0.629	1_V_V_HT	V_V_HT	0.648850823798902
1	-69	1 Baseline Dark	V	V	HT	V_V_HT	0	0.73	1_V_V_HT	V_V_HT	0.649671155249396
1	-68	1 Baseline Dark	V	V	HT	V_V_HT	0	0.818	1_V_V_HT	V_V_HT	0.650780273984348
1	-67	1 Baseline Dark	V	V	HT	V_V_HT	0	0.818	1_V_V_HT	V_V_HT	0.652192833776627
1	-66	1 Baseline Dark	V	V	HT	V_V_HT	0	0.796	1_V_V_HT	V_V_HT	0.65392280130553
1	-65	1 Baseline Dark	V	V	HT	V_V_HT	0.021	0.775	1_V_V_HT	V_V_HT	0.655983372566298
1	-64	1 Baseline Dark	V	V	HT	V_V_HT	0	0.775	1_V_V_HT	V_V_HT	0.658386889306528
1	-63	1 Baseline Dark	V	V	HT	V_V_HT	0	0.775	1_V_V_HT	V_V_HT	0.66114475601342
1	-62	1 Baseline Dark	V	V	HT	V_V_HT	0	0.753	1_V_V_HT	V_V_HT	0.664267357832335
1	-61	1 Baseline Dark	V	V	HT	V_V_HT	0	0.753	1_V_V_HT	V_V_HT	0.667763979972474
1	-60	1 Baseline Dark	V	V	HT	V_V_HT	0	0.739	1_V_V_HT	V_V_HT	0.671642729237383
1	-59	1 Baseline Dark	V	V	HT	V_V_HT	0	0.707	1_V_V_HT	V_V_HT	0.675910458236149
1	-58	1 Baseline Dark	V	V	HT	V_V_HT	0	0.707	1_V_V_HT	V_V_HT	0.680572693050447
1	-57	1 Baseline Dark	V	V	HT	V_V_HT	0	0.707	1_V_V_HT	V_V_HT	0.685633565081083
1	-56	1 Baseline Dark	V	V	HT	V_V_HT	0	0.707	1_V_V_HT	V_V_HT	0.691095747884787
1	-55	1 Baseline Dark	V	V	HT	V_V_HT	0	0.729	1_V_V_HT	V_V_HT	0.696960399779673
1	-54	1 Baseline Dark	V	V	HT	V_V_HT	0	0.729	1_V_V_HT	V_V_HT	0.703227113118868
1	-53	1 Baseline Dark	V	V	HT	V_V_HT	0	0.729	1_V_V_HT	V_V_HT	0.709893870995694
1	-52	1 Baseline Dark	V	V	HT	V_V_HT	0	0.729	1_V_V_HT	V_V_HT	0.716957012204523
1	-51	1 Baseline Dark	V	V	HT	V_V_HT	0	0.726	1_V_V_HT	V_V_HT	0.724411205318056
1	-50	1 Baseline Dark	V	V	HT	V_V_HT	0	0.78	1_V_V_HT	V_V_HT	0.732249432432719
1	-49	1 Baseline Dark	V	V	HT	V_V_HT	0	0.78	1_V_V_HT	V_V_HT	0.740462983437851
1	-48	1 Baseline Dark	V	V	HT	V_V_HT	0	0.78	1_V_V_HT	V_V_HT	0.7490414612092
1	-47	1 Baseline Dark	V	V	HT	V_V_HT	0	0.78	1_V_V_HT	V_V_HT	0.757972798245753
1	-46	1 Baseline Dark	V	V	HT	V_V_HT	0	0.756	1_V_V_HT	V_V_HT	0.76724328509897
1	-45	1 Baseline Dark	V	V	HT	V_V_HT	0	0.579	1_V_V_HT	V_V_HT	0.776837610762972
1	-44	1 Baseline Dark	V	V	HT	V_V_HT	0	0.546	1_V_V_HT	V_V_HT	0.786738915090991
1	-43	1 Baseline Dark	V	V	HT	V_V_HT	0	0.546	1_V_V_HT	V_V_HT	0.796928853121324
1	-42	1 Baseline Dark	V	V	HT	V_V_HT	0	0.349	1_V_V_HT	V_V_HT	0.807387671054231
1	-41	1 Baseline Dark	V	V	HT	V_V_HT	0	0.312	1_V_V_HT	V_V_HT	0.818094293456824
1	-40	1 Baseline Dark	V	V	HT	V_V_HT	0.013	0.312	1_V_V_HT	V_V_HT	0.829026421110176
1	-39	1 Baseline Dark	V	V	HT	V_V_HT	0.101	0.312	1_V_V_HT	V_V_HT	0.840160638685752
1	-38	1 Baseline Dark	V	V	HT	V_V_HT	0.088	0.312	1_V_V_HT	V_V_HT	0.85147253146589
1	-37	1 Baseline Dark	V	V	HT	V_V_HT	0	0.312	1_V_V_HT	V_V_HT	0.862936809901347
1	-36	1 Baseline Dark	V	V	HT	V_V_HT	0	0.312	1_V_V_HT	V_V_HT	0.874527440990938
1	-35	1 Baseline Dark	V	V	HT	V_V_HT	0	0.301	1_V_V_HT	V_V_HT	0.886217785110908
1	-34	1 Baseline Dark	V	V	HT	V_V_HT	0	0.301	1_V_V_HT	V_V_HT	0.897980736893786
1	-33	1 Baseline Dark	V	V	HT	V_V_HT	0	0.352	1_V_V_HT	V_V_HT	0.90978886883833
1	-32	1 Baseline Dark	V	V	HT	V_V_HT	0	0.372	1_V_V_HT	V_V_HT	0.921614576009575
1	-31	1 Baseline Dark	V	V	HT	V_V_HT	0	0.396	1_V_V_HT	V_V_HT	0.933430220457312
1	-30	1 Baseline Dark	V	V	HT	V_V_HT	0	0.431	1_V_V_HT	V_V_HT	0.945208273726864
1	-29	1 Baseline Dark	V	V	HT	V_V_HT	0	0.47	1_V_V_HT	V_V_HT	0.956921456119297
1	-28	1 Baseline Dark	V	V	HT	V_V_HT	0	0.549	1_V_V_HT	V_V_HT	0.968542871183906
1	-27	1 Baseline Dark	V	V	HT	V_V_HT	0	0.549	1_V_V_HT	V_V_HT	0.980046134158414
1	-26	1 Baseline Dark	V	V	HT	V_V_HT	0	0.549	1_V_V_HT	V_V_HT	0.991405493148451
1	-25	1 Baseline Dark	V	V	HT	V_V_HT	0.022	0.578	1_V_V_HT	V_V_HT	1.00259594190054
1	-24	1 Baseline Dark	V	V	HT	V_V_HT	0	0.636	1_V_V_HT	V_V_HT	1.01359332323353
1	-23	1 Baseline Dark	V	V	HT	V_V_HT	0	0.677	1_V_V_HT	V_V_HT	1.02437442236722
1	-22	1 Baseline Dark	V	V	HT	V_V_HT	0	0.697	1_V_V_HT	V_V_HT	1.03491704948476
1	-21	1 Baseline Dark	V	V	HT	V_V_HT	0.013	0.697	1_V_V_HT	V_V_HT	1.04520011108922
1	-20	1 Baseline Dark	V	V	HT	V_V_HT	0.054	0.734	1_V_V_HT	V_V_HT	1.05520366994646
1	-19	1 Baseline Dark	V	V	HT	V_V_HT	0	0.777	1_V_V_HT	V_V_HT	1.06490899349605
1	-18	1 Baseline Dark	V	V	HT	V_V_HT	0	0.79	1_V_V_HT	V_V_HT	1.07429859092034
1	-17	1 Baseline Dark	V	V	HT	V_V_HT	0	0.79	1_V_V_HT	V_V_HT	1.08335623910584
1	-16	1 Baseline Dark	V	V	HT	V_V_HT	0	0.79	1_V_V_HT	V_V_HT	1.09206699801621
1	-15	1 Baseline Dark	V	V	HT	V_V_HT	0	0.79	1_V_V_HT	V_V_HT	1.10041721612699
1	-14	1 Baseline Dark	V	V	HT	V_V_HT	0	0.811	1_V_V_HT	V_V_HT	1.10839452661689
1	-13	1 Baseline Dark	V	V	HT	V_V_HT	0	0.838	1_V_V_HT	V_V_HT	1.11598783530634
1	-12	1 Baseline Dark	V	V	HT	V_V_HT	0	0.838	1_V_V_HT	V_V_HT	1.12318730126518
1	-11	1 Baseline Dark	V	V	HT	V_V_HT	0	0.866	1_V_V_HT	V_V_HT	1.12998431120419
1	-10	1 Baseline Dark	V	V	HT	V_V_HT	0	0.853	1_V_V_HT	V_V_HT	1.1363714487183
1	-9	1 Baseline Dark	V	V	HT	V_V_HT	0	0.766	1_V_V_HT	V_V_HT	1.14234245959745
1	-8	1 Baseline Dark	V	V	HT	V_V_HT	0	0.712	1_V_V_HT	V_V_HT	1.14789221431189
1	-7	1 Baseline Dark	V	V	HT	V_V_HT	0	0.712	1_V_V_HT	V_V_HT	1.15301666876833
1	-6	1 Baseline Dark	V	V	HT	V_V_HT	0	0.712	1_V_V_HT	V_V_HT	1.15771282448391
1	-5	1 Baseline Dark	V	V	HT	V_V_HT	0.01	0.744	1_V_V_HT	V_V_HT	1.16197868911088
1	-4	1 Baseline Dark	V	V	HT	V_V_HT	0	0.771	1_V_V_HT	V_V_HT	1.16581323821629
1	-3	1 Baseline Dark	V	V	HT	V_V_HT	0.051	0.784	1_V_V_HT	V_V_HT	1.16921637919474
1	-2	1 Baseline Dark	V	V	HT	V_V_HT	0.02	0.784	1_V_V_HT	V_V_HT	1.17218891787477
1	-1	1 Baseline Dark	V	V	HT	V_V_HT	0.024	0.784	1_V_V_HT	V_V_HT	1.1747325283871
1	0	2 Treatment	V	V	HT	V_V_HT	0.035	0.817	1_V_V_HT	V_V_HT	1.17684972669664
1	1	2 Treatment	V	V	HT	V_V_HT	0.039	0.83	1_V_V_HT	V_V_HT	1.17854384796478
1	2	2 Treatment	V	V	HT	V_V_HT	0.079	0.846	1_V_V_HT	V_V_HT	1.17981902783105
1	3	2 Treatment	V	V	HT	V_V_HT	0	0.846	1_V_V_HT	V_V_HT	1.18068018750828
1	4	2 Treatment	V	V	HT	V_V_HT	0	0.855	1_V_V_HT	V_V_HT	1.18113302241776
1	5	2 Treatment	V	V	HT	V_V_HT	0.029	0.833	1_V_V_HT	V_V_HT	1.18118399400067
1	6	2 Treatment	V	V	HT	V_V_HT	0.058	0.833	1_V_V_HT	V_V_HT	1.18084032415492
1	7	2 Treatment	V	V	HT	V_V_HT	0.041	0.833	1_V_V_HT	V_V_HT	1.18010999162506
1	8	2 Treatment	V	V	HT	V_V_HT	0.02	0.833	1_V_V_HT	V_V_HT	1.17900172964305
1	9	2 Treatment	V	V	HT	V_V_HT	0	0.857	1_V_V_HT	V_V_HT	1.17752502393467
1	10	2 Treatment	V	V	HT	V_V_HT	0.037	0.816	1_V_V_HT	V_V_HT	1.17569011020991
1	11	2 Treatment	V	V	HT	V_V_HT	0.043	0.816	1_V_V_HT	V_V_HT	1.17350797021484
1	12	2 Treatment	V	V	HT	V_V_HT	0.013	0.816	1_V_V_HT	V_V_HT	1.17099032535882
1	13	2 Treatment	V	V	HT	V_V_HT	0	0.816	1_V_V_HT	V_V_HT	1.16814962703318
1	14	2 Treatment	V	V	HT	V_V_HT	0	0.835	1_V_V_HT	V_V_HT	1.16499904254143
1	15	2 Treatment	V	V	HT	V_V_HT	0	0.835	1_V_V_HT	V_V_HT	1.16155243606708
1	16	2 Treatment	V	V	HT	V_V_HT	0.021	0.835	1_V_V_HT	V_V_HT	1.15782434355448
1	17	2 Treatment	V	V	HT	V_V_HT	0.027	0.871	1_V_V_HT	V_V_HT	1.15382994108757
1	18	2 Treatment	V	V	HT	V_V_HT	0	0.871	1_V_V_HT	V_V_HT	1.14958500599703
1	19	2 Treatment	V	V	HT	V_V_HT	0.028	0.871	1_V_V_HT	V_V_HT	1.14510587038875
1	20	2 Treatment	V	V	HT	V_V_HT	0	0.904	1_V_V_HT	V_V_HT	1.1404093666567
1	21	2 Treatment	V	V	HT	V_V_HT	0.014	0.92	1_V_V_HT	V_V_HT	1.13551276496982
1	22	2 Treatment	V	V	HT	V_V_HT	0.034	0.949	1_V_V_HT	V_V_HT	1.13043370263115
1	23	2 Treatment	V	V	HT	V_V_HT	0	0.949	1_V_V_HT	V_V_HT	1.12519010554292
1	24	2 Treatment	V	V	HT	V_V_HT	0	0.973	1_V_V_HT	V_V_HT	1.11980010214908
1	25	2 Treatment	V	V	HT	V_V_HT	0.032	0.963	1_V_V_HT	V_V_HT	1.11428193028204
1	26	2 Treatment	V	V	HT	V_V_HT	0.027	0.963	1_V_V_HT	V_V_HT	1.10865383769954
1	27	2 Treatment	V	V	HT	V_V_HT	0.013	0.948	1_V_V_HT	V_V_HT	1.10293397709372
1	28	2 Treatment	V	V	HT	V_V_HT	0	0.928	1_V_V_HT	V_V_HT	1.09714029650047
1	29	2 Treatment	V	V	HT	V_V_HT	0	0.927	1_V_V_HT	V_V_HT	1.09129042630971
1	30	2 Treatment	V	V	HT	V_V_HT	0.033	0.892	1_V_V_HT	V_V_HT	1.08540156398838
1	31	2 Treatment	V	V	HT	V_V_HT	0.013	0.853	1_V_V_HT	V_V_HT	1.07949035790237
1	32	2 Treatment	V	V	HT	V_V_HT	0.016	0.801	1_V_V_HT	V_V_HT	1.07357279158119
1	33	2 Treatment	V	V	HT	V_V_HT	0	0.816	1_V_V_HT	V_V_HT	1.06766406982057
1	34	2 Treatment	V	V	HT	V_V_HT	0.009	0.905	1_V_V_HT	V_V_HT	1.06177850819594
1	35	2 Treatment	V	V	HT	V_V_HT	0	1.029	1_V_V_HT	V_V_HT	1.05592942728098
1	36	2 Treatment	V	V	HT	V_V_HT	0	1.011	1_V_V_HT	V_V_HT	1.05012905318859
1	37	2 Treatment	V	V	HT	V_V_HT	0	0.989	1_V_V_HT	V_V_HT	1.04438842569017
1	38	2 Treatment	V	V	HT	V_V_HT	0	0.969	1_V_V_HT	V_V_HT	1.03871731534192
1	39	2 Treatment	V	V	HT	V_V_HT	0.037	0.969	1_V_V_HT	V_V_HT	1.0331241507813
1	40	2 Treatment	V	V	HT	V_V_HT	0.013	0.932	1_V_V_HT	V_V_HT	1.02761595740952
1	41	2 Treatment	V	V	HT	V_V_HT	0	0.889	1_V_V_HT	V_V_HT	1.02219830833616
1	42	2 Treatment	V	V	HT	V_V_HT	0	0.876	1_V_V_HT	V_V_HT	1.01687528857737
1	43	2 Treatment	V	V	HT	V_V_HT	0	0.876	1_V_V_HT	V_V_HT	1.01164947305883
1	44	2 Treatment	V	V	HT	V_V_HT	0.019	0.876	1_V_V_HT	V_V_HT	1.00652191902669
1	45	2 Treatment	V	V	HT	V_V_HT	0	0.876	1_V_V_HT	V_V_HT	1.00149217311547
1	46	2 Treatment	V	V	HT	V_V_HT	0	0.855	1_V_V_HT	V_V_HT	0.996558293230037
1	47	2 Treatment	V	V	HT	V_V_HT	0.036	0.828	1_V_V_HT	V_V_HT	0.991716885190904
1	48	2 Treatment	V	V	HT	V_V_HT	0	0.828	1_V_V_HT	V_V_HT	0.9869631538007
1	49	2 Treatment	V	V	HT	V_V_HT	0	0.8	1_V_V_HT	V_V_HT	0.982290967891382
1	50	2 Treatment	V	V	HT	V_V_HT	0.033	0.8	1_V_V_HT	V_V_HT	0.977692938749241
1	51	2 Treatment	V	V	HT	V_V_HT	0.016	0.786	1_V_V_HT	V_V_HT	0.973160510920834
1	52	3 Post-treatment Dark	V	V	HT	V_V_HT	0.029	0.752	1_V_V_HT	V_V_HT	0.9686840645497
1	53	3 Post-treatment Dark	V	V	HT	V_V_HT	0	0.752	1_V_V_HT	V_V_HT	0.964253027947731
1	54	3 Post-treatment Dark	V	V	HT	V_V_HT	0.024	0.752	1_V_V_HT	V_V_HT	0.959855999103331
1	55	3 Post-treatment Dark	V	V	HT	V_V_HT	0	0.72	1_V_V_HT	V_V_HT	0.955480874736429
1	56	3 Post-treatment Dark	V	V	HT	V_V_HT	0	0.693	1_V_V_HT	V_V_HT	0.951114985300093
1	57	3 Post-treatment Dark	V	V	HT	V_V_HT	0.036	0.68	1_V_V_HT	V_V_HT	0.946745234363507
1	58	3 Post-treatment Dark	V	V	HT	V_V_HT	0	0.68	1_V_V_HT	V_V_HT	0.94235824063064
1	59	3 Post-treatment Dark	V	V	HT	V_V_HT	0.023	0.68	1_V_V_HT	V_V_HT	0.937940481008069
1	60	3 Post-treatment Dark	V	V	HT	V_V_HT	0	0.718	1_V_V_HT	V_V_HT	0.933478432919261
1	61	3 Post-treatment Dark	V	V	HT	V_V_HT	0	0.726	1_V_V_HT	V_V_HT	0.92895871429227
1	62	3 Post-treatment Dark	V	V	HT	V_V_HT	0.027	0.71	1_V_V_HT	V_V_HT	0.924368219468302
1	63	3 Post-treatment Dark	V	V	HT	V_V_HT	0.015	0.768	1_V_V_HT	V_V_HT	0.919694249659666
1	64	3 Post-treatment Dark	V	V	HT	V_V_HT	0.089	0.759	1_V_V_HT	V_V_HT	0.91492463634163
1	65	3 Post-treatment Dark	V	V	HT	V_V_HT	0.153	0.759	1_V_V_HT	V_V_HT	0.910047856385157
1	66	3 Post-treatment Dark	V	V	HT	V_V_HT	0.04	0.759	1_V_V_HT	V_V_HT	0.905053137667873
1	67	3 Post-treatment Dark	V	V	HT	V_V_HT	0.019	0.759	1_V_V_HT	V_V_HT	0.899930554158753
1	68	3 Post-treatment Dark	V	V	HT	V_V_HT	0	0.759	1_V_V_HT	V_V_HT	0.89467110967839
1	69	3 Post-treatment Dark	V	V	HT	V_V_HT	0	0.741	1_V_V_HT	V_V_HT	0.889266809555416
1	70	3 Post-treatment Dark	V	V	HT	V_V_HT	0	0.728	1_V_V_HT	V_V_HT	0.883710719870513
1	71	3 Post-treatment Dark	V	V	HT	V_V_HT	0	0.728	1_V_V_HT	V_V_HT	0.87799701383523
1	72	3 Post-treatment Dark	V	V	HT	V_V_HT	0	0.728	1_V_V_HT	V_V_HT	0.872121005401032
1	73	3 Post-treatment Dark	V	V	HT	V_V_HT	0	0.728	1_V_V_HT	V_V_HT	0.86607917011072
1	74	3 Post-treatment Dark	V	V	HT	V_V_HT	0	0.709	1_V_V_HT	V_V_HT	0.859869153569046
1	75	3 Post-treatment Dark	V	V	HT	V_V_HT	0	0.709	1_V_V_HT	V_V_HT	0.853489768013393
1	76	3 Post-treatment Dark	V	V	HT	V_V_HT	0	0.724	1_V_V_HT	V_V_HT	0.846940977660497
1	77	3 Post-treatment Dark	V	V	HT	V_V_HT	0	0.688	1_V_V_HT	V_V_HT	0.84022387372034
1	78	3 Post-treatment Dark	V	V	HT	V_V_HT	0	0.688	1_V_V_HT	V_V_HT	0.833340639887255
1	79	3 Post-treatment Dark	V	V	HT	V_V_HT	0	0.688	1_V_V_HT	V_V_HT	0.826294509594228
1	80	3 Post-treatment Dark	V	V	HT	V_V_HT	0	0.655	1_V_V_HT	V_V_HT	0.819089716025755
1	81	3 Post-treatment Dark	V	V	HT	V_V_HT	0	0.639	1_V_V_HT	V_V_HT	0.811731436271004
1	82	3 Post-treatment Dark	V	V	HT	V_V_HT	0	0.61	1_V_V_HT	V_V_HT	0.804225730787848
1	83	3 Post-treatment Dark	V	V	HT	V_V_HT	0	0.61	1_V_V_HT	V_V_HT	0.796579479569108
1	84	3 Post-treatment Dark	V	V	HT	V_V_HT	0	0.586	1_V_V_HT	V_V_HT	0.788800316237234
1	85	3 Post-treatment Dark	V	V	HT	V_V_HT	0	0.586	1_V_V_HT	V_V_HT	0.780896561383231
1	86	3 Post-treatment Dark	V	V	HT	V_V_HT	0	0.586	1_V_V_HT	V_V_HT	0.77287715626477
1	87	3 Post-treatment Dark	V	V	HT	V_V_HT	0	0.55	1_V_V_HT	V_V_HT	0.764751598078524
1	88	3 Post-treatment Dark	V	V	HT	V_V_HT	0	0.55	1_V_V_HT	V_V_HT	0.756529877677464
1	89	3 Post-treatment Dark	V	V	HT	V_V_HT	0	0.527	1_V_V_HT	V_V_HT	0.748222420775239
1	90	3 Post-treatment Dark	V	V	HT	V_V_HT	0.071	0.54	1_V_V_HT	V_V_HT	0.739840033218683
1	91	3 Post-treatment Dark	V	V	HT	V_V_HT	0.021	0.566	1_V_V_HT	V_V_HT	0.731393851045231
1	92	3 Post-treatment Dark	V	V	HT	V_V_HT	0	0.566	1_V_V_HT	V_V_HT	0.722895295671384
1	93	3 Post-treatment Dark	V	V	HT	V_V_HT	0.058	0.605	1_V_V_HT	V_V_HT	0.71435603452712
1	94	3 Post-treatment Dark	V	V	HT	V_V_HT	0	0.526	1_V_V_HT	V_V_HT	0.705787947209825
1	95	3 Post-treatment Dark	V	V	HT	V_V_HT	0	0.373	1_V_V_HT	V_V_HT	0.697203097092108
1	96	3 Post-treatment Dark	V	V	HT	V_V_HT	0	0.333	1_V_V_HT	V_V_HT	0.68861370816509
1	97	3 Post-treatment Dark	V	V	HT	V_V_HT	0	0.351	1_V_V_HT	V_V_HT	0.680032146755386
1	98	3 Post-treatment Dark	V	V	HT	V_V_HT	0	0.443	1_V_V_HT	V_V_HT	0.671470907574048
1	99	3 Post-treatment Dark	V	V	HT	V_V_HT	0.019	0.51	1_V_V_HT	V_V_HT	0.66294260352926
1	100	3 Post-treatment Dark	V	V	HT	V_V_HT	0	0.554	1_V_V_HT	V_V_HT	0.654459958535381
1	101	3 Post-treatment Dark	V	V	HT	V_V_HT	0	0.554	1_V_V_HT	V_V_HT	0.646035802536365
1	102	3 Post-treatment Dark	V	V	HT	V_V_HT	0	0.554	1_V_V_HT	V_V_HT	0.637683067897172
1	103	3 Post-treatment Dark	V	V	HT	V_V_HT	0	0.554	1_V_V_HT	V_V_HT	0.629414786310152
1	104	3 Post-treatment Dark	V	V	HT	V_V_HT	0	0.554	1_V_V_HT	V_V_HT	0.621244085260124
1	105	3 Post-treatment Dark	V	V	HT	V_V_HT	0	0.554	1_V_V_HT	V_V_HT	0.613184183274427
1	106	3 Post-treatment Dark	V	V	HT	V_V_HT	0.015	0.554	1_V_V_HT	V_V_HT	0.605248383093752
1	107	3 Post-treatment Dark	V	V	HT	V_V_HT	0	0.554	1_V_V_HT	V_V_HT	0.597450062007876
1	108	3 Post-treatment Dark	V	V	HT	V_V_HT	0	0.554	1_V_V_HT	V_V_HT	0.589802658730042
1	109	3 Post-treatment Dark	V	V	HT	V_V_HT	0	0.554	1_V_V_HT	V_V_HT	0.582319656232477
1	110	3 Post-treatment Dark	V	V	HT	V_V_HT	0	0.554	1_V_V_HT	V_V_HT	0.575014560123155
1	111	3 Post-treatment Dark	V	V	HT	V_V_HT	0	0.554	1_V_V_HT	V_V_HT	0.567900872274566
1	112	3 Post-treatment Dark	V	V	HT	V_V_HT	0	0.554	1_V_V_HT	V_V_HT	0.560992059532365
1	113	3 Post-treatment Dark	V	V	HT	V_V_HT	0	0.554	1_V_V_HT	V_V_HT	0.554301517545507
1	114	3 Post-treatment Dark	V	V	HT	V_V_HT	0	0.554	1_V_V_HT	V_V_HT	0.547842529790199
1	115	3 Post-treatment Dark	V	V	HT	V_V_HT	0	0.554	1_V_V_HT	V_V_HT	0.541628222199361
1	116	3 Post-treatment Dark	V	V	HT	V_V_HT	0	0.573	1_V_V_HT	V_V_HT	0.535671513712296
1	117	3 Post-treatment Dark	V	V	HT	V_V_HT	0	0.573	1_V_V_HT	V_V_HT	0.529985063347788
1	118	3 Post-treatment Dark	V	V	HT	V_V_HT	0	0.573	1_V_V_HT	V_V_HT	0.524581214567762
1	119	3 Post-treatment Dark	V	V	HT	V_V_HT	0	0.573	1_V_V_HT	V_V_HT	0.519471937549864
1	120	3 Post-treatment Dark	V	V	HT	V_V_HT	0.013	0.502	1_V_V_HT	V_V_HT	0.514668770345849
1	121	3 Post-treatment Dark	V	V	HT	V_V_HT	0.026	0.493	1_V_V_HT	V_V_HT	0.510182759806617
1	122	3 Post-treatment Dark	V	V	HT	V_V_HT	0.027	0.493	1_V_V_HT	V_V_HT	0.506024403187585
1	123	3 Post-treatment Dark	V	V	HT	V_V_HT	0.054	0.435	1_V_V_HT	V_V_HT	0.50220359142603
1	124	3 Post-treatment Dark	V	V	HT	V_V_HT	0.01	0.435	1_V_V_HT	V_V_HT	0.498729555010846
1	125	3 Post-treatment Dark	V	V	HT	V_V_HT	0	0.435	1_V_V_HT	V_V_HT	0.495610813342457
1	126	3 Post-treatment Dark	V	V	HT	V_V_HT	0	0.435	1_V_V_HT	V_V_HT	0.492855128422329
1	127	3 Post-treatment Dark	V	V	HT	V_V_HT	0.037	0.469	1_V_V_HT	V_V_HT	0.49046946362907
1	128	3 Post-treatment Dark	V	V	HT	V_V_HT	0.092	0.469	1_V_V_HT	V_V_HT	0.488459948226174
1	129	3 Post-treatment Dark	V	V	HT	V_V_HT	0.067	0.459	1_V_V_HT	V_V_HT	0.486831848121396
1	130	3 Post-treatment Dark	V	V	HT	V_V_HT	0.044	0.459	1_V_V_HT	V_V_HT	0.485589543315417
1	131	3 Post-treatment Dark	V	V	HT	V_V_HT	0	0.459	1_V_V_HT	V_V_HT	0.484736512252556
1	132	3 Post-treatment Dark	V	V	HT	V_V_HT	0	0.459	1_V_V_HT	V_V_HT	0.484275323225725
1	133	3 Post-treatment Dark	V	V	HT	V_V_HT	0	0.472	1_V_V_HT	V_V_HT	0.484207632786928
1	134	3 Post-treatment Dark	V	V	HT	V_V_HT	0	0.472	1_V_V_HT	V_V_HT	0.484534190988493
1	135	3 Post-treatment Dark	V	V	HT	V_V_HT	0	0.484	1_V_V_HT	V_V_HT	0.485254853181753
1	136	3 Post-treatment Dark	V	V	HT	V_V_HT	0	0.497	1_V_V_HT	V_V_HT	0.486368597869835
1	137	3 Post-treatment Dark	V	V	HT	V_V_HT	0	0.497	1_V_V_HT	V_V_HT	0.487873550113733
1	138	3 Post-treatment Dark	V	V	HT	V_V_HT	0	0.535	1_V_V_HT	V_V_HT	0.489767009888736
1	139	3 Post-treatment Dark	V	V	HT	V_V_HT	0	0.535	1_V_V_HT	V_V_HT	0.492045484553992
1	140	3 Post-treatment Dark	V	V	HT	V_V_HT	0	0.555	1_V_V_HT	V_V_HT	0.494704724848752
1	141	3 Post-treatment Dark	V	V	HT	V_V_HT	0	0.605	1_V_V_HT	V_V_HT	0.497739763463113
1	142	3 Post-treatment Dark	V	V	HT	V_V_HT	0	0.628	1_V_V_HT	V_V_HT	0.501144955487185
1	143	3 Post-treatment Dark	V	V	HT	V_V_HT	0	0.628	1_V_V_HT	V_V_HT	0.504914019925563
1	144	3 Post-treatment Dark	V	V	HT	V_V_HT	0	0.628	1_V_V_HT	V_V_HT	0.509040081605729
1	145	3 Post-treatment Dark	V	V	HT	V_V_HT	0	0.628	1_V_V_HT	V_V_HT	0.513515712716287
1	146	3 Post-treatment Dark	V	V	HT	V_V_HT	0.019	0.628	1_V_V_HT	V_V_HT	0.51833297352296
1	147	3 Post-treatment Dark	V	V	HT	V_V_HT	0	0.628	1_V_V_HT	V_V_HT	0.52348345174583
1	148	3 Post-treatment Dark	V	V	HT	V_V_HT	0	0.628	1_V_V_HT	V_V_HT	0.52895830020298
1	149	3 Post-treatment Dark	V	V	HT	V_V_HT	0	0.649	1_V_V_HT	V_V_HT	0.534748272603285
1	150	3 Post-treatment Dark	V	V	HT	V_V_HT	0	0.636	1_V_V_HT	V_V_HT	0.540843757329171
1	151	3 Post-treatment Dark	V	V	HT	V_V_HT	0.012	0.61	1_V_V_HT	V_V_HT	0.547234809300519
1	152	3 Post-treatment Dark	V	V	HT	V_V_HT	0	0.583	1_V_V_HT	V_V_HT	0.553911180076529
1	153	3 Post-treatment Dark	V	V	HT	V_V_HT	0	0.529	1_V_V_HT	V_V_HT	0.560862346578314
1	154	3 Post-treatment Dark	V	V	HT	V_V_HT	0	0.559	1_V_V_HT	V_V_HT	0.568077538767891
1	155	3 Post-treatment Dark	V	V	HT	V_V_HT	0	0.61	1_V_V_HT	V_V_HT	0.575545766925369
1	156	3 Post-treatment Dark	V	V	HT	V_V_HT	0	0.635	1_V_V_HT	V_V_HT	0.583255849032653
1	157	3 Post-treatment Dark	V	V	HT	V_V_HT	0.034	0.622	1_V_V_HT	V_V_HT	0.591196439007627
1	158	3 Post-treatment Dark	V	V	HT	V_V_HT	0	0.53	1_V_V_HT	V_V_HT	0.599356056475946
1	159	3 Post-treatment Dark	V	V	HT	V_V_HT	0.009	0.483	1_V_V_HT	V_V_HT	0.60772311874346
1	160	3 Post-treatment Dark	V	V	HT	V_V_HT	0	0.439	1_V_V_HT	V_V_HT	0.616285975737056
1	161	3 Post-treatment Dark	V	V	HT	V_V_HT	0	0.439	1_V_V_HT	V_V_HT	0.625032948468418
1	162	3 Post-treatment Dark	V	V	HT	V_V_HT	0	0.483	1_V_V_HT	V_V_HT	0.63395237162059
1	163	3 Post-treatment Dark	V	V	HT	V_V_HT	0.013	0.494	1_V_V_HT	V_V_HT	0.643032640703657
1	164	3 Post-treatment Dark	V	V	HT	V_V_HT	0	0.541	1_V_V_HT	V_V_HT	0.652262264094762
1	165	3 Post-treatment Dark	V	V	HT	V_V_HT	0.012	0.564	1_V_V_HT	V_V_HT	0.661629920116775
1	166	3 Post-treatment Dark	V	V	HT	V_V_HT	0.028	0.564	1_V_V_HT	V_V_HT	0.671124519194163
1	167	3 Post-treatment Dark	V	V	HT	V_V_HT	0	0.595	1_V_V_HT	V_V_HT	0.680735270852908
1	168	3 Post-treatment Dark	V	V	HT	V_V_HT	0.038	0.595	1_V_V_HT	V_V_HT	0.690451755263746
1	169	3 Post-treatment Dark	V	V	HT	V_V_HT	0	0.595	1_V_V_HT	V_V_HT	0.700263998682355
1	170	3 Post-treatment Dark	V	V	HT	V_V_HT	0.02	0.595	1_V_V_HT	V_V_HT	0.710162552117548
1	171	3 Post-treatment Dark	V	V	HT	V_V_HT	0.05	0.595	1_V_V_HT	V_V_HT	0.720138572210343
1	172	3 Post-treatment Dark	V	V	HT	V_V_HT	0.023	0.595	1_V_V_HT	V_V_HT	0.730183903306267
1	173	3 Post-treatment Dark	V	V	HT	V_V_HT	0	0.595	1_V_V_HT	V_V_HT	0.740291159361636
1	174	3 Post-treatment Dark	V	V	HT	V_V_HT	0	0.606	1_V_V_HT	V_V_HT	0.750453804420725
1	175	3 Post-treatment Dark	V	V	HT	V_V_HT	0	0.606	1_V_V_HT	V_V_HT	0.760666230086508
1	176	3 Post-treatment Dark	V	V	HT	V_V_HT	0	0.587	1_V_V_HT	V_V_HT	0.770923828496048
1	177	3 Post-treatment Dark	V	V	HT	V_V_HT	0	0.587	1_V_V_HT	V_V_HT	0.781223059218513
1	178	3 Post-treatment Dark	V	V	HT	V_V_HT	0	0.587	1_V_V_HT	V_V_HT	0.791561508499077
1	179	3 Post-treatment Dark	V	V	HT	V_V_HT	0.021	0.628	1_V_V_HT	V_V_HT	0.801937939343454
1	180	3 Post-treatment Dark	V	V	HT	V_V_HT	0	0.656	1_V_V_HT	V_V_HT	0.812352330998354
1	181	3 Post-treatment Dark	V	V	HT	V_V_HT	0	0.644	1_V_V_HT	V_V_HT	0.822805906502254
1	182	3 Post-treatment Dark	V	V	HT	V_V_HT	0	0.644	1_V_V_HT	V_V_HT	0.833301147208986
1	183	3 Post-treatment Dark	V	V	HT	V_V_HT	0	0.644	1_V_V_HT	V_V_HT	0.843841793244683
1	184	3 Post-treatment Dark	V	V	HT	V_V_HT	0.04	0.677	1_V_V_HT	V_V_HT	0.854432829223833
1	185	3 Post-treatment Dark	V	V	HT	V_V_HT	0.051	0.677	1_V_V_HT	V_V_HT	0.865080454684783
1	186	3 Post-treatment Dark	V	V	HT	V_V_HT	0.025	0.677	1_V_V_HT	V_V_HT	0.875792039092973
1	187	3 Post-treatment Dark	V	V	HT	V_V_HT	0.024	0.643	1_V_V_HT	V_V_HT	0.886576061332466
1	188	3 Post-treatment Dark	V	V	HT	V_V_HT	0	0.654	1_V_V_HT	V_V_HT	0.897442034183821
1	189	3 Post-treatment Dark	V	V	HT	V_V_HT	0.02	0.671	1_V_V_HT	V_V_HT	0.908400414288997
1	190	3 Post-treatment Dark	V	V	HT	V_V_HT	0	0.888	1_V_V_HT	V_V_HT	0.91946249858346
1	191	3 Post-treatment Dark	V	V	HT	V_V_HT	0	1.008	1_V_V_HT	V_V_HT	0.93064030832763
1	192	3 Post-treatment Dark	V	V	HT	V_V_HT	0.044	1.008	1_V_V_HT	V_V_HT	0.941946462167836
1	193	3 Post-treatment Dark	V	V	HT	V_V_HT	0.011	0.995	1_V_V_HT	V_V_HT	0.9533940398675
1	194	3 Post-treatment Dark	V	V	HT	V_V_HT	0.047	1.014	1_V_V_HT	V_V_HT	0.964996438504904
1	195	3 Post-treatment Dark	V	V	HT	V_V_HT	0.023	1.002	1_V_V_HT	V_V_HT	0.976767223153537
1	196	3 Post-treatment Dark	V	V	HT	V_V_HT	0	0.974	1_V_V_HT	V_V_HT	0.988719974050676
1	197	3 Post-treatment Dark	V	V	HT	V_V_HT	0.031	0.974	1_V_V_HT	V_V_HT	1.00086813246372
1	198	3 Post-treatment Dark	V	V	HT	V_V_HT	0	0.936	1_V_V_HT	V_V_HT	1.01322484736353
1	199	3 Post-treatment Dark	V	V	HT	V_V_HT	0	0.936	1_V_V_HT	V_V_HT	1.02580282503816
1	200	3 Post-treatment Dark	V	V	HT	V_V_HT	0	0.945	1_V_V_HT	V_V_HT	1.03861418370525
1	201	3 Post-treatment Dark	V	V	HT	V_V_HT	0	0.895	1_V_V_HT	V_V_HT	1.05167031503182
1	202	3 Post-treatment Dark	V	V	HT	V_V_HT	0	0.872	1_V_V_HT	V_V_HT	1.06498175431711
1	203	3 Post-treatment Dark	V	V	HT	V_V_HT	0	0.872	1_V_V_HT	V_V_HT	1.0785580609198
1	204	3 Post-treatment Dark	V	V	HT	V_V_HT	0.011	0.872	1_V_V_HT	V_V_HT	1.0924077102152
1	205	3 Post-treatment Dark	V	V	HT	V_V_HT	0	0.872	1_V_V_HT	V_V_HT	1.10653799816294
1	206	3 Post-treatment Dark	V	V	HT	V_V_HT	0	0.872	1_V_V_HT	V_V_HT	1.12095495923978
1	207	3 Post-treatment Dark	V	V	HT	V_V_HT	0	0.872	1_V_V_HT	V_V_HT	1.13566329823116
1	208	3 Post-treatment Dark	V	V	HT	V_V_HT	0	0.872	1_V_V_HT	V_V_HT	1.15066633604162
1	209	3 Post-treatment Dark	V	V	HT	V_V_HT	0.041	0.851	1_V_V_HT	V_V_HT	1.1659659694017
1	210	3 Post-treatment Dark	V	V	HT	V_V_HT	0.028	0.851	1_V_V_HT	V_V_HT	1.18156264403938
1	211	3 Post-treatment Dark	V	V	HT	V_V_HT	0	0.872	1_V_V_HT	V_V_HT	1.19745534065091
1	212	3 Post-treatment Dark	V	V	HT	V_V_HT	0	0.916	1_V_V_HT	V_V_HT	1.21364157271268
1	213	3 Post-treatment Dark	V	V	HT	V_V_HT	0	0.925	1_V_V_HT	V_V_HT	1.23011739498576
1	214	3 Post-treatment Dark	V	V	HT	V_V_HT	0.033	0.885	1_V_V_HT	V_V_HT	1.24687742137067
1	215	3 Post-treatment Dark	V	V	HT	V_V_HT	0	0.834	1_V_V_HT	V_V_HT	1.2639148506765
1	216	3 Post-treatment Dark	V	V	HT	V_V_HT	0	0.809	1_V_V_HT	V_V_HT	1.28122149869512
1	217	3 Post-treatment Dark	V	V	HT	V_V_HT	0	0.785	1_V_V_HT	V_V_HT	1.29878783502132
1	218	3 Post-treatment Dark	V	V	HT	V_V_HT	0.011	0.785	1_V_V_HT	V_V_HT	1.31660302300005
1	219	3 Post-treatment Dark	V	V	HT	V_V_HT	0.026	0.765	1_V_V_HT	V_V_HT	1.33465496127056
1	220	3 Post-treatment Dark	V	V	HT	V_V_HT	0.217	0.765	1_V_V_HT	V_V_HT	1.35293032546999
1	221	3 Post-treatment Dark	V	V	HT	V_V_HT	0.12	0.765	1_V_V_HT	V_V_HT	1.37141460883819
1	222	3 Post-treatment Dark	V	V	HT	V_V_HT	0	0.721	1_V_V_HT	V_V_HT	1.39009216057311
1	223	3 Post-treatment Dark	V	V	HT	V_V_HT	0	0.71	1_V_V_HT	V_V_HT	1.40894622111338
1	224	3 Post-treatment Dark	V	V	HT	V_V_HT	0.019	0.663	1_V_V_HT	V_V_HT	1.42795895374786
1	225	3 Post-treatment Dark	V	V	HT	V_V_HT	0	0.64	1_V_V_HT	V_V_HT	1.44711147213851
1	226	3 Post-treatment Dark	V	V	HT	V_V_HT	0	0.64	1_V_V_HT	V_V_HT	1.46638386379613
1	227	3 Post-treatment Dark	V	V	HT	V_V_HT	0	0.609	1_V_V_HT	V_V_HT	1.48575520968835
1	228	3 Post-treatment Dark	V	V	HT	V_V_HT	0	0.609	1_V_V_HT	V_V_HT	1.50520360055116
1	229	3 Post-treatment Dark	V	V	HT	V_V_HT	0	0.609	1_V_V_HT	V_V_HT	1.52470615071003
1	230	3 Post-treatment Dark	V	V	HT	V_V_HT	0.029	0.609	1_V_V_HT	V_V_HT	1.54423901047924
1	231	3 Post-treatment Dark	V	V	HT	V_V_HT	0	0.609	1_V_V_HT	V_V_HT	1.56377737846314
1	232	3 Post-treatment Dark	V	V	HT	V_V_HT	0	0.609	1_V_V_HT	V_V_HT	1.58329551521898
1	233	3 Post-treatment Dark	V	V	HT	V_V_HT	0	0.694	1_V_V_HT	V_V_HT	1.60276675999102
1	234	3 Post-treatment Dark	V	V	HT	V_V_HT	0	0.715	1_V_V_HT	V_V_HT	1.62216355220174
1	235	3 Post-treatment Dark	V	V	HT	V_V_HT	0	0.972	1_V_V_HT	V_V_HT	1.64145745954942
1	236	3 Post-treatment Dark	V	V	HT	V_V_HT	0	1.165	1_V_V_HT	V_V_HT	1.66061921448012
1	237	3 Post-treatment Dark	V	V	HT	V_V_HT	0	1.454	1_V_V_HT	V_V_HT	1.67961876079927
1	238	3 Post-treatment Dark	V	V	HT	V_V_HT	0	1.528	1_V_V_HT	V_V_HT	1.69842531200124
1	239	3 Post-treatment Dark	V	V	HT	V_V_HT	0	1.757	1_V_V_HT	V_V_HT	1.7170074227908
1	240	3 Post-treatment Dark	V	V	HT	V_V_HT	0	1.982	1_V_V_HT	V_V_HT	1.73533307499728
1	241	3 Post-treatment Dark	V	V	HT	V_V_HT	0.021	2.056	1_V_V_HT	V_V_HT	1.7533697788319
1	242	3 Post-treatment Dark	V	V	HT	V_V_HT	0.044	2.298	1_V_V_HT	V_V_HT	1.7710846901057
1	243	3 Post-treatment Dark	V	V	HT	V_V_HT	0.009	2.503	1_V_V_HT	V_V_HT	1.78844474371326
1	244	3 Post-treatment Dark	V	V	HT	V_V_HT	0	2.661	1_V_V_HT	V_V_HT	1.80541680325168
1	245	3 Post-treatment Dark	V	V	HT	V_V_HT	0	2.743	1_V_V_HT	V_V_HT	1.82196782631641
1	246	3 Post-treatment Dark	V	V	HT	V_V_HT	0	2.959	1_V_V_HT	V_V_HT	1.83806504457821
1	247	3 Post-treatment Dark	V	V	HT	V_V_HT	0	3.182	1_V_V_HT	V_V_HT	1.85367615733397
1	248	3 Post-treatment Dark	V	V	HT	V_V_HT	0	3.377	1_V_V_HT	V_V_HT	1.86876953690532
1	249	3 Post-treatment Dark	V	V	HT	V_V_HT	0	3.54	1_V_V_HT	V_V_HT	1.88331444379731
1	250	3 Post-treatment Dark	V	V	HT	V_V_HT	0	3.388	1_V_V_HT	V_V_HT	1.89728124931543
1	251	3 Post-treatment Dark	V	V	HT	V_V_HT	0	3.409	1_V_V_HT	V_V_HT	1.91064166291568
1	252	3 Post-treatment Dark	V	V	HT	V_V_HT	0	3.504	1_V_V_HT	V_V_HT	1.92336896144996
1	253	3 Post-treatment Dark	V	V	HT	V_V_HT	0	3.618	1_V_V_HT	V_V_HT	1.93543821721853
1	254	3 Post-treatment Dark	V	V	HT	V_V_HT	0	3.65	1_V_V_HT	V_V_HT	1.94682652158203
1	255	3 Post-treatment Dark	V	V	HT	V_V_HT	0	3.707	1_V_V_HT	V_V_HT	1.95751320092919
1	256	3 Post-treatment Dark	V	V	HT	V_V_HT	0	3.772	1_V_V_HT	V_V_HT	1.96748002171483
1	257	3 Post-treatment Dark	V	V	HT	V_V_HT	0	3.838	1_V_V_HT	V_V_HT	1.97671138139224
1	258	3 Post-treatment Dark	V	V	HT	V_V_HT	0	3.838	1_V_V_HT	V_V_HT	1.98519448223655
1	259	3 Post-treatment Dark	V	V	HT	V_V_HT	0	3.838	1_V_V_HT	V_V_HT	1.99291948521943
1	260	3 Post-treatment Dark	V	V	HT	V_V_HT	0	3.886	1_V_V_HT	V_V_HT	1.99987964141034
1	261	3 Post-treatment Dark	V	V	HT	V_V_HT	0	3.93	1_V_V_HT	V_V_HT	2.00607139868998
1	262	3 Post-treatment Dark	V	V	HT	V_V_HT	0	3.969	1_V_V_HT	V_V_HT	2.01149448195383
1	263	3 Post-treatment Dark	V	V	HT	V_V_HT	0.085	3.999	1_V_V_HT	V_V_HT	2.01615194538345
1	264	3 Post-treatment Dark	V	V	HT	V_V_HT	0.032	4.039	1_V_V_HT	V_V_HT	2.02005019582857
1	265	3 Post-treatment Dark	V	V	HT	V_V_HT	0.257	4.077	1_V_V_HT	V_V_HT	2.02319898683229
1	266	3 Post-treatment Dark	V	V	HT	V_V_HT	0.193	4.114	1_V_V_HT	V_V_HT	2.02561138327087
1	267	3 Post-treatment Dark	V	V	HT	V_V_HT	0.289	4.156	1_V_V_HT	V_V_HT	2.02730369712942
1	268	3 Post-treatment Dark	V	V	HT	V_V_HT	0.074	4.2	1_V_V_HT	V_V_HT	2.02829539530495
1	269	3 Post-treatment Dark	V	V	HT	V_V_HT	0.27	4.232	1_V_V_HT	V_V_HT	2.02860898092619
1	270	3 Post-treatment Dark	V	V	HT	V_V_HT	0.253	4.256	1_V_V_HT	V_V_HT	2.02826984992921
1	271	3 Post-treatment Dark	V	V	HT	V_V_HT	0.074	4.333	1_V_V_HT	V_V_HT	2.0273061251616
1	272	3 Post-treatment Dark	V	V	HT	V_V_HT	0.242	4.317	1_V_V_HT	V_V_HT	2.02574847049592
1	273	3 Post-treatment Dark	V	V	HT	V_V_HT	0.205	4.331	1_V_V_HT	V_V_HT	2.0236298877805
1	274	3 Post-treatment Dark	V	V	HT	V_V_HT	0.191	4.331	1_V_V_HT	V_V_HT	2.02098549962132
1	275	3 Post-treatment Dark	V	V	HT	V_V_HT	0.082	4.331	1_V_V_HT	V_V_HT	2.01785232117584
1	276	3 Post-treatment Dark	V	V	HT	V_V_HT	0.216	4.331	1_V_V_HT	V_V_HT	2.01426902414247
1	277	3 Post-treatment Dark	V	V	HT	V_V_HT	0.223	4.331	1_V_V_HT	V_V_HT	2.0102756962137
1	278	3 Post-treatment Dark	V	V	HT	V_V_HT	0.206	4.358	1_V_V_HT	V_V_HT	2.00591359916556
1	279	3 Post-treatment Dark	V	V	HT	V_V_HT	0.189	4.413	1_V_V_HT	V_V_HT	2.00122492856582
1	280	3 Post-treatment Dark	V	V	HT	V_V_HT	0.065	4.442	1_V_V_HT	V_V_HT	1.99625257802596
1	281	3 Post-treatment Dark	V	V	HT	V_V_HT	0.141	4.464	1_V_V_HT	V_V_HT	1.99103991052817
1	282	3 Post-treatment Dark	V	V	HT	V_V_HT	0.095	4.464	1_V_V_HT	V_V_HT	1.98563053916995
1	283	3 Post-treatment Dark	V	V	HT	V_V_HT	0.114	4.507	1_V_V_HT	V_V_HT	1.98006811928441
1	284	3 Post-treatment Dark	V	V	HT	V_V_HT	0.051	4.535	1_V_V_HT	V_V_HT	1.97439615351889
1	285	3 Post-treatment Dark	V	V	HT	V_V_HT	0.057	4.535	1_V_V_HT	V_V_HT	1.96865781110081
1	286	3 Post-treatment Dark	V	V	HT	V_V_HT	0.065	4.535	1_V_V_HT	V_V_HT	1.96289576210737
1	287	3 Post-treatment Dark	V	V	HT	V_V_HT	0.066	4.621	1_V_V_HT	V_V_HT	1.95715202711161
1	288	3 Post-treatment Dark	V	V	HT	V_V_HT	0	4.621	1_V_V_HT	V_V_HT	1.95146784228322
1	289	3 Post-treatment Dark	V	V	HT	V_V_HT	0	4.621	1_V_V_HT	V_V_HT	1.94588353952777
1	290	3 Post-treatment Dark	V	V	HT	V_V_HT	0.077	4.621	1_V_V_HT	V_V_HT	1.94043844103262
1	291	3 Post-treatment Dark	V	V	HT	V_V_HT	0.044	4.621	1_V_V_HT	V_V_HT	1.93517076718135
1	292	3 Post-treatment Dark	V	V	HT	V_V_HT	0.039	4.621	1_V_V_HT	V_V_HT	1.93011755659681
1	293	3 Post-treatment Dark	V	V	HT	V_V_HT	0.03	4.536	1_V_V_HT	V_V_HT	1.92531459684747
1	294	3 Post-treatment Dark	V	V	HT	V_V_HT	0.04	4.504	1_V_V_HT	V_V_HT	1.92079636420196
1	295	3 Post-treatment Dark	V	V	HT	V_V_HT	0.038	4.247	1_V_V_HT	V_V_HT	1.91659597070542
1	296	3 Post-treatment Dark	V	V	HT	V_V_HT	0.037	4.054	1_V_V_HT	V_V_HT	1.9127451168367
1	297	3 Post-treatment Dark	V	V	HT	V_V_HT	0.042	3.765	1_V_V_HT	V_V_HT	1.90927404803225
1	298	3 Post-treatment Dark	V	V	HT	V_V_HT	0.044	3.691	1_V_V_HT	V_V_HT	1.90621151339575
1	299	3 Post-treatment Dark	V	V	HT	V_V_HT	0.032	3.465	1_V_V_HT	V_V_HT	1.90358472512643
1	300	3 Post-treatment Dark	V	V	HT	V_V_HT	0.024	3.237	1_V_V_HT	V_V_HT	1.90141931729626
1	301	3 Post-treatment Dark	V	V	HT	V_V_HT	0.098	3.163	1_V_V_HT	V_V_HT	1.89973930292379
1	302	3 Post-treatment Dark	V	V	HT	V_V_HT	0.028	2.921	1_V_V_HT	V_V_HT	1.89856702843934
1	303	3 Post-treatment Dark	V	V	HT	V_V_HT	0.023	2.716	1_V_V_HT	V_V_HT	1.89792312506333
1	304	3 Post-treatment Dark	V	V	HT	V_V_HT	0	2.525	1_V_V_HT	V_V_HT	1.89782645680367
1	305	3 Post-treatment Dark	V	V	HT	V_V_HT	0	2.443	1_V_V_HT	V_V_HT	1.89829406515524
1	306	3 Post-treatment Dark	V	V	HT	V_V_HT	0	2.227	1_V_V_HT	V_V_HT	1.89934111091138
1	307	3 Post-treatment Dark	V	V	HT	V_V_HT	0	2.038	1_V_V_HT	V_V_HT	1.90098081375005
1	308	3 Post-treatment Dark	V	V	HT	V_V_HT	0.027	1.856	1_V_V_HT	V_V_HT	1.90322439058669
1	309	3 Post-treatment Dark	V	V	HT	V_V_HT	0.055	1.681	1_V_V_HT	V_V_HT	1.90608099393297
1	310	3 Post-treatment Dark	V	V	HT	V_V_HT	0.029	1.631	1_V_V_HT	V_V_HT	1.90955765170639
1	311	3 Post-treatment Dark	V	V	HT	V_V_HT	0.022	1.49	1_V_V_HT	V_V_HT	1.91365921013833
1	312	3 Post-treatment Dark	V	V	HT	V_V_HT	0	1.406	1_V_V_HT	V_V_HT	1.91838828154553
1	313	3 Post-treatment Dark	V	V	HT	V_V_HT	0.043	1.292	1_V_V_HT	V_V_HT	1.9237451987937
1	314	3 Post-treatment Dark	V	V	HT	V_V_HT	0.028	1.261	1_V_V_HT	V_V_HT	1.92972797837619
1	315	3 Post-treatment Dark	V	V	HT	V_V_HT	0	1.204	1_V_V_HT	V_V_HT	1.93633229389666
1	316	3 Post-treatment Dark	V	V	HT	V_V_HT	0	1.154	1_V_V_HT	V_V_HT	1.94355146172932
1	317	3 Post-treatment Dark	V	V	HT	V_V_HT	0.086	1.088	1_V_V_HT	V_V_HT	1.95137644051436
1	318	3 Post-treatment Dark	V	V	HT	V_V_HT	0	1.135	1_V_V_HT	V_V_HT	1.95979584584847
1	319	3 Post-treatment Dark	V	V	HT	V_V_HT	0	1.15	1_V_V_HT	V_V_HT	1.96879598144172
1	320	3 Post-treatment Dark	V	V	HT	V_V_HT	0	1.083	1_V_V_HT	V_V_HT	1.97836088761005
1	321	3 Post-treatment Dark	V	V	HT	V_V_HT	0	1.039	1_V_V_HT	V_V_HT	1.98847240775483
1	322	3 Post-treatment Dark	V	V	HT	V_V_HT	0	1	1_V_V_HT	V_V_HT	1.99911027311062
1	323	3 Post-treatment Dark	V	V	HT	V_V_HT	0	0.97	1_V_V_HT	V_V_HT	2.01025220573069
1	324	3 Post-treatment Dark	V	V	HT	V_V_HT	0	0.93	1_V_V_HT	V_V_HT	2.02187403926915
1	325	3 Post-treatment Dark	V	V	HT	V_V_HT	0	0.892	1_V_V_HT	V_V_HT	2.03394985686201
1	326	3 Post-treatment Dark	V	V	HT	V_V_HT	0	0.855	1_V_V_HT	V_V_HT	2.04645214500117
1	327	3 Post-treatment Dark	V	V	HT	V_V_HT	0	0.825	1_V_V_HT	V_V_HT	2.05935196199657
1	328	3 Post-treatment Dark	V	V	HT	V_V_HT	0	0.809	1_V_V_HT	V_V_HT	2.07261911935549
1	329	3 Post-treatment Dark	V	V	HT	V_V_HT	0.044	0.777	1_V_V_HT	V_V_HT	2.08622237415472
1	330	3 Post-treatment Dark	V	V	HT	V_V_HT	0.025	0.753	1_V_V_HT	V_V_HT	2.10012963022806
1	331	3 Post-treatment Dark	V	V	HT	V_V_HT	0	0.655	1_V_V_HT	V_V_HT	2.11430814589598
1	332	3 Post-treatment Dark	V	V	HT	V_V_HT	0	0.627	1_V_V_HT	V_V_HT	2.12872474579964
1	333	3 Post-treatment Dark	V	V	HT	V_V_HT	0	0.604	1_V_V_HT	V_V_HT	2.14334603435746
1	334	3 Post-treatment Dark	V	V	HT	V_V_HT	0	0.618	1_V_V_HT	V_V_HT	2.15813860836637
1	335	3 Post-treatment Dark	V	V	HT	V_V_HT	0	0.649	1_V_V_HT	V_V_HT	2.17306926630604
1	336	3 Post-treatment Dark	V	V	HT	V_V_HT	0	0.649	1_V_V_HT	V_V_HT	2.18810521201367
1	337	3 Post-treatment Dark	V	V	HT	V_V_HT	0.034	0.67	1_V_V_HT	V_V_HT	2.20321425050474
1	338	3 Post-treatment Dark	V	V	HT	V_V_HT	0.024	0.643	1_V_V_HT	V_V_HT	2.2183649739677
1	339	3 Post-treatment Dark	V	V	HT	V_V_HT	0.014	0.604	1_V_V_HT	V_V_HT	2.23352693614775
1	340	3 Post-treatment Dark	V	V	HT	V_V_HT	0.015	0.575	1_V_V_HT	V_V_HT	2.24867081357629
1	341	3 Post-treatment Dark	V	V	HT	V_V_HT	0	0.553	1_V_V_HT	V_V_HT	2.26376855242384
1	342	3 Post-treatment Dark	V	V	HT	V_V_HT	0.011	0.553	1_V_V_HT	V_V_HT	2.27879350002515
1	343	3 Post-treatment Dark	V	V	HT	V_V_HT	0	0.51	1_V_V_HT	V_V_HT	2.29372052042957
1	344	3 Post-treatment Dark	V	V	HT	V_V_HT	0.02	0.482	1_V_V_HT	V_V_HT	2.30852609366676
1	345	3 Post-treatment Dark	V	V	HT	V_V_HT	0	0.482	1_V_V_HT	V_V_HT	2.32318839862112
1	346	3 Post-treatment Dark	V	V	HT	V_V_HT	0.015	0.567	1_V_V_HT	V_V_HT	2.33768737982232
1	347	3 Post-treatment Dark	V	V	HT	V_V_HT	0	0.508	1_V_V_HT	V_V_HT	2.35200479858288
1	348	3 Post-treatment Dark	V	V	HT	V_V_HT	0.047	0.541	1_V_V_HT	V_V_HT	2.36612426920005
1	349	3 Post-treatment Dark	V	V	HT	V_V_HT	0.015	0.615	1_V_V_HT	V_V_HT	2.38003128115373
1	350	3 Post-treatment Dark	V	V	HT	V_V_HT	0.01	0.713	1_V_V_HT	V_V_HT	2.3937132083053
1	351	3 Post-treatment Dark	V	V	HT	V_V_HT	0	0.801	1_V_V_HT	V_V_HT	2.40715930627577
1	352	3 Post-treatment Dark	V	V	HT	V_V_HT	0	0.801	1_V_V_HT	V_V_HT	2.42036069924111
1	353	3 Post-treatment Dark	V	V	HT	V_V_HT	0	0.801	1_V_V_HT	V_V_HT	2.43331035733532
1	354	3 Post-treatment Dark	V	V	HT	V_V_HT	0	0.801	1_V_V_HT	V_V_HT	2.44600306595753
1	355	3 Post-treatment Dark	V	V	HT	V_V_HT	0	0.801	1_V_V_HT	V_V_HT	2.458435388089
1	356	3 Post-treatment Dark	V	V	HT	V_V_HT	0	0.819	1_V_V_HT	V_V_HT	2.47060562072185
1	357	3 Post-treatment Dark	V	V	HT	V_V_HT	0.012	0.819	1_V_V_HT	V_V_HT	2.48251374634349
1	358	3 Post-treatment Dark	V	V	HT	V_V_HT	0.028	0.837	1_V_V_HT	V_V_HT	2.49416138027238
1	359	3 Post-treatment Dark	V	V	HT	V_V_HT	0	0.793	1_V_V_HT	V_V_HT	2.50555171446247
1	360	3 Post-treatment Dark	V	V	HT	V_V_HT	0	0.768	1_V_V_HT	V_V_HT	2.51668945825359
1	361	3 Post-treatment Dark	V	V	HT	V_V_HT	0	0.768	1_V_V_HT	V_V_HT	2.52758077632768
1	362	3 Post-treatment Dark	V	V	HT	V_V_HT	0	0.768	1_V_V_HT	V_V_HT	2.53823322394246
1	363	3 Post-treatment Dark	V	V	HT	V_V_HT	0	0.8	1_V_V_HT	V_V_HT	2.54865567939974
1	364	3 Post-treatment Dark	V	V	HT	V_V_HT	0.014	0.8	1_V_V_HT	V_V_HT	2.55885827351686
1	365	3 Post-treatment Dark	V	V	HT	V_V_HT	0.031	0.8	1_V_V_HT	V_V_HT	2.56885231572638
1	366	3 Post-treatment Dark	V	V	HT	V_V_HT	0	0.8	1_V_V_HT	V_V_HT	2.57865021640127
1	367	3 Post-treatment Dark	V	V	HT	V_V_HT	0.021	0.766	1_V_V_HT	V_V_HT	2.58826540489207
1	368	3 Post-treatment Dark	V	V	HT	V_V_HT	0	0.742	1_V_V_HT	V_V_HT	2.59771224272661
1	369	3 Post-treatment Dark	V	V	HT	V_V_HT	0.016	0.728	1_V_V_HT	V_V_HT	2.60700593151023
1	370	3 Post-treatment Dark	V	V	HT	V_V_HT	0	0.713	1_V_V_HT	V_V_HT	2.61616241505822
1	371	3 Post-treatment Dark	V	V	HT	V_V_HT	0	0.74	1_V_V_HT	V_V_HT	2.62519827540553
1	372	3 Post-treatment Dark	V	V	HT	V_V_HT	0	0.729	1_V_V_HT	V_V_HT	2.63413062251585
1	373	3 Post-treatment Dark	V	V	HT	V_V_HT	0	0.78	1_V_V_HT	V_V_HT	2.64297697761476
1	374	3 Post-treatment Dark	V	V	HT	V_V_HT	0	0.905	1_V_V_HT	V_V_HT	2.65175515034104
1	375	3 Post-treatment Dark	V	V	HT	V_V_HT	0	0.921	1_V_V_HT	V_V_HT	2.66048311009015
1	376	3 Post-treatment Dark	V	V	HT	V_V_HT	0.085	0.922	1_V_V_HT	V_V_HT	2.66917885218336
1	377	3 Post-treatment Dark	V	V	HT	V_V_HT	0.027	0.922	1_V_V_HT	V_V_HT	2.67786025974582
1	378	3 Post-treatment Dark	V	V	HT	V_V_HT	0.033	0.888	1_V_V_HT	V_V_HT	2.68654496243239
1	379	3 Post-treatment Dark	V	V	HT	V_V_HT	0.074	0.873	1_V_V_HT	V_V_HT	2.6952501933806
1	380	3 Post-treatment Dark	V	V	HT	V_V_HT	0.098	0.899	1_V_V_HT	V_V_HT	2.70399264599357
1	381	3 Post-treatment Dark	V	V	HT	V_V_HT	0.088	0.914	1_V_V_HT	V_V_HT	2.71278833238992
1	382	3 Post-treatment Dark	V	V	HT	V_V_HT	0	1.016	1_V_V_HT	V_V_HT	2.72165244547447
1	383	3 Post-treatment Dark	V	V	HT	V_V_HT	0	1.034	1_V_V_HT	V_V_HT	2.73059922678092
1	384	3 Post-treatment Dark	V	V	HT	V_V_HT	0	1.062	1_V_V_HT	V_V_HT	2.73964184226347
1	385	3 Post-treatment Dark	V	V	HT	V_V_HT	0	1.079	1_V_V_HT	V_V_HT	2.74879226828516
1	386	3 Post-treatment Dark	V	V	HT	V_V_HT	0.018	1.079	1_V_V_HT	V_V_HT	2.75806119002241
1	387	3 Post-treatment Dark	V	V	HT	V_V_HT	0	1.067	1_V_V_HT	V_V_HT	2.76745791437986
1	388	3 Post-treatment Dark	V	V	HT	V_V_HT	0.018	1.126	1_V_V_HT	V_V_HT	2.77699029943093
1	389	3 Post-treatment Dark	V	V	HT	V_V_HT	0	1.169	1_V_V_HT	V_V_HT	2.78666470216263
1	390	3 Post-treatment Dark	V	V	HT	V_V_HT	0	1.39	1_V_V_HT	V_V_HT	2.7964859460262
1	391	3 Post-treatment Dark	V	V	HT	V_V_HT	0	1.621	1_V_V_HT	V_V_HT	2.80645730950724
1	392	3 Post-treatment Dark	V	V	HT	V_V_HT	0	1.621	1_V_V_HT	V_V_HT	2.81658053657839
1	393	3 Post-treatment Dark	V	V	HT	V_V_HT	0.032	1.621	1_V_V_HT	V_V_HT	2.8268558694519
1	394	3 Post-treatment Dark	V	V	HT	V_V_HT	0	1.607	1_V_V_HT	V_V_HT	2.83728210365908
1	395	3 Post-treatment Dark	V	V	HT	V_V_HT	0	1.576	1_V_V_HT	V_V_HT	2.84785666500063
1	396	3 Post-treatment Dark	V	V	HT	V_V_HT	0	1.576	1_V_V_HT	V_V_HT	2.85857570745315
1	397	3 Post-treatment Dark	V	V	HT	V_V_HT	0	1.555	1_V_V_HT	V_V_HT	2.86943423064111
1	398	3 Post-treatment Dark	V	V	HT	V_V_HT	0	1.555	1_V_V_HT	V_V_HT	2.88042621502898
1	399	3 Post-treatment Dark	V	V	HT	V_V_HT	0	1.562	1_V_V_HT	V_V_HT	2.89154477255348
1	400	3 Post-treatment Dark	V	V	HT	V_V_HT	0	1.582	1_V_V_HT	V_V_HT	2.90278230998617
1	401	3 Post-treatment Dark	V	V	HT	V_V_HT	0.027	1.582	1_V_V_HT	V_V_HT	2.91413070201508
1	402	3 Post-treatment Dark	V	V	HT	V_V_HT	0	1.582	1_V_V_HT	V_V_HT	2.92558147064577
1	403	3 Post-treatment Dark	V	V	HT	V_V_HT	0.051	1.582	1_V_V_HT	V_V_HT	2.93712596737449
1	404	3 Post-treatment Dark	V	V	HT	V_V_HT	0.145	1.594	1_V_V_HT	V_V_HT	2.9487555543399
1	405	3 Post-treatment Dark	V	V	HT	V_V_HT	0.016	1.674	1_V_V_HT	V_V_HT	2.96046178061959
1	406	3 Post-treatment Dark	V	V	HT	V_V_HT	0.016	1.589	1_V_V_HT	V_V_HT	2.97223654980904
1	407	3 Post-treatment Dark	V	V	HT	V_V_HT	0	1.562	1_V_V_HT	V_V_HT	2.98407227511192
1	408	3 Post-treatment Dark	V	V	HT	V_V_HT	0.013	1.561	1_V_V_HT	V_V_HT	2.9959620183054
1	409	3 Post-treatment Dark	V	V	HT	V_V_HT	0	1.487	1_V_V_HT	V_V_HT	3.00789960924147
1	410	3 Post-treatment Dark	V	V	HT	V_V_HT	0.036	1.389	1_V_V_HT	V_V_HT	3.01987974283329
1	411	3 Post-treatment Dark	V	V	HT	V_V_HT	0.015	1.337	1_V_V_HT	V_V_HT	3.03189805090012
1	412	3 Post-treatment Dark	V	V	HT	V_V_HT	0.102	1.337	1_V_V_HT	V_V_HT	3.04395114671586
1	413	3 Post-treatment Dark	V	V	HT	V_V_HT	0.018	1.404	1_V_V_HT	V_V_HT	3.05603664063674
1	414	3 Post-treatment Dark	V	V	HT	V_V_HT	0.028	1.462	1_V_V_HT	V_V_HT	3.06815312577868
1	415	3 Post-treatment Dark	V	V	HT	V_V_HT	0.017	1.483	1_V_V_HT	V_V_HT	3.08030013330466
1	416	3 Post-treatment Dark	V	V	HT	V_V_HT	0	1.465	1_V_V_HT	V_V_HT	3.09247805755573
1	417	3 Post-treatment Dark	V	V	HT	V_V_HT	0	1.481	1_V_V_HT	V_V_HT	3.10468805190104
1	418	3 Post-treatment Dark	V	V	HT	V_V_HT	0.087	1.463	1_V_V_HT	V_V_HT	3.11693189679903
1	419	3 Post-treatment Dark	V	V	HT	V_V_HT	0.043	1.481	1_V_V_HT	V_V_HT	3.12921184224364
1	420	3 Post-treatment Dark	V	V	HT	V_V_HT	0.221	1.481	1_V_V_HT	V_V_HT	3.14153042730862
1	421	3 Post-treatment Dark	V	V	HT	V_V_HT	0.231	1.481	1_V_V_HT	V_V_HT	3.15389028008862
1	422	3 Post-treatment Dark	V	V	HT	V_V_HT	0	1.52	1_V_V_HT	V_V_HT	3.16629390178812
1	423	3 Post-treatment Dark	V	V	HT	V_V_HT	0	1.503	1_V_V_HT	V_V_HT	3.17874343916337
1	424	3 Post-treatment Dark	V	V	HT	V_V_HT	0	1.52	1_V_V_HT	V_V_HT	3.19124044979453
1	425	3 Post-treatment Dark	V	V	HT	V_V_HT	0	1.52	1_V_V_HT	V_V_HT	3.20378566499214
1	426	3 Post-treatment Dark	V	V	HT	V_V_HT	0	1.609	1_V_V_HT	V_V_HT	3.21637875519282
1	427	3 Post-treatment Dark	V	V	HT	V_V_HT	0	1.609	1_V_V_HT	V_V_HT	3.22901810282106
1	428	3 Post-treatment Dark	V	V	HT	V_V_HT	0	1.609	1_V_V_HT	V_V_HT	3.24170058748311
1	429	3 Post-treatment Dark	V	V	HT	V_V_HT	0.023	1.609	1_V_V_HT	V_V_HT	3.25442138824584
1	430	3 Post-treatment Dark	V	V	HT	V_V_HT	0.02	1.609	1_V_V_HT	V_V_HT	3.26717380742847
1	431	3 Post-treatment Dark	V	V	HT	V_V_HT	0	1.582	1_V_V_HT	V_V_HT	3.27994912004369
1	432	3 Post-treatment Dark	V	V	HT	V_V_HT	0	1.582	1_V_V_HT	V_V_HT	3.29273645253646
1	433	3 Post-treatment Dark	V	V	HT	V_V_HT	0	1.531	1_V_V_HT	V_V_HT	3.30552269393772
1	434	3 Post-treatment Dark	V	V	HT	V_V_HT	0.012	1.424	1_V_V_HT	V_V_HT	3.31829244201243
1	435	3 Post-treatment Dark	V	V	HT	V_V_HT	0.08	1.408	1_V_V_HT	V_V_HT	3.33102798623369
1	436	3 Post-treatment Dark	V	V	HT	V_V_HT	0	1.392	1_V_V_HT	V_V_HT	3.34370932880508
1	437	3 Post-treatment Dark	V	V	HT	V_V_HT	0	1.463	1_V_V_HT	V_V_HT	3.35631424418322
1	438	3 Post-treatment Dark	V	V	HT	V_V_HT	0.032	1.465	1_V_V_HT	V_V_HT	3.3688183768126
1	439	3 Post-treatment Dark	V	V	HT	V_V_HT	0	1.5	1_V_V_HT	V_V_HT	3.38119537608156
1	440	3 Post-treatment Dark	V	V	HT	V_V_HT	0	1.464	1_V_V_HT	V_V_HT	3.39341706672145
1	441	3 Post-treatment Dark	V	V	HT	V_V_HT	0.036	1.449	1_V_V_HT	V_V_HT	3.40545365226783
1	442	3 Post-treatment Dark	V	V	HT	V_V_HT	0	1.383	1_V_V_HT	V_V_HT	3.41727394848263
1	443	3 Post-treatment Dark	V	V	HT	V_V_HT	0.067	1.365	1_V_V_HT	V_V_HT	3.42884564311893
1	444	3 Post-treatment Dark	V	V	HT	V_V_HT	0.058	1.337	1_V_V_HT	V_V_HT	3.44013557784251
1	445	3 Post-treatment Dark	V	V	HT	V_V_HT	0.021	1.334	1_V_V_HT	V_V_HT	3.45111004775354
1	446	3 Post-treatment Dark	V	V	HT	V_V_HT	0	1.334	1_V_V_HT	V_V_HT	3.46173511358039
1	447	3 Post-treatment Dark	V	V	HT	V_V_HT	0.016	1.43	1_V_V_HT	V_V_HT	3.47197692141698
1	448	3 Post-treatment Dark	V	V	HT	V_V_HT	0	1.343	1_V_V_HT	V_V_HT	3.48180202469597
1	449	3 Post-treatment Dark	V	V	HT	V_V_HT	0.018	1.3	1_V_V_HT	V_V_HT	3.4911777031123
1	450	3 Post-treatment Dark	V	V	HT	V_V_HT	0	1.079	1_V_V_HT	V_V_HT	3.50007227328682
1	451	3 Post-treatment Dark	V	V	HT	V_V_HT	0	0.848	1_V_V_HT	V_V_HT	3.50845538608986
1	452	3 Post-treatment Dark	V	V	HT	V_V_HT	0.039	0.848	1_V_V_HT	V_V_HT	3.51629830592704
1	453	3 Post-treatment Dark	V	V	HT	V_V_HT	0.015	0.867	1_V_V_HT	V_V_HT	3.52357416756641
1	454	3 Post-treatment Dark	V	V	HT	V_V_HT	0.017	0.867	1_V_V_HT	V_V_HT	3.53025820660547
1	455	3 Post-treatment Dark	V	V	HT	V_V_HT	0	1.04	1_V_V_HT	V_V_HT	3.53632796023577
1	456	3 Post-treatment Dark	V	V	HT	V_V_HT	0.089	1.17	1_V_V_HT	V_V_HT	3.54176343547332
1	457	3 Post-treatment Dark	V	V	HT	V_V_HT	0	1.17	1_V_V_HT	V_V_HT	3.54654724279827
1	458	3 Post-treatment Dark	V	V	HT	V_V_HT	0	1.186	1_V_V_HT	V_V_HT	3.55066469370137
1	459	3 Post-treatment Dark	V	V	HT	V_V_HT	0	1.163	1_V_V_HT	V_V_HT	3.55410386148805
1	460	3 Post-treatment Dark	V	V	HT	V_V_HT	0	1.143	1_V_V_HT	V_V_HT	3.55685560527207
1	461	3 Post-treatment Dark	V	V	HT	V_V_HT	0	1.143	1_V_V_HT	V_V_HT	3.55891355791161
1	462	3 Post-treatment Dark	V	V	HT	V_V_HT	0	1.237	1_V_V_HT	V_V_HT	3.56027407926496
1	463	3 Post-treatment Dark	V	V	HT	V_V_HT	0	1.249	1_V_V_HT	V_V_HT	3.56093617682602
1	464	3 Post-treatment Dark	V	V	HT	V_V_HT	0.038	1.25	1_V_V_HT	V_V_HT	3.56090139638504
1	465	3 Post-treatment Dark	V	V	HT	V_V_HT	0	1.212	1_V_V_HT	V_V_HT	3.56017368593924
1	466	3 Post-treatment Dark	V	V	HT	V_V_HT	0	1.241	1_V_V_HT	V_V_HT	3.55875923652331
1	467	3 Post-treatment Dark	V	V	HT	V_V_HT	0.071	1.371	1_V_V_HT	V_V_HT	3.55666630400255
1	468	3 Post-treatment Dark	V	V	HT	V_V_HT	0.015	1.419	1_V_V_HT	V_V_HT	3.55390501627085
1	469	3 Post-treatment Dark	V	V	HT	V_V_HT	0.035	1.521	1_V_V_HT	V_V_HT	3.55048717036844
1	470	3 Post-treatment Dark	V	V	HT	V_V_HT	0	1.535	1_V_V_HT	V_V_HT	3.5464260243005
1	471	3 Post-treatment Dark	V	V	HT	V_V_HT	0	1.499	1_V_V_HT	V_V_HT	3.54173608824723
1	472	3 Post-treatment Dark	V	V	HT	V_V_HT	0.036	1.528	1_V_V_HT	V_V_HT	3.53643291983447
1	473	3 Post-treatment Dark	V	V	HT	V_V_HT	0	1.461	1_V_V_HT	V_V_HT	3.53053292794088
1	474	3 Post-treatment Dark	V	V	HT	V_V_HT	0	1.448	1_V_V_HT	V_V_HT	3.5240531892943
1	475	3 Post-treatment Dark	V	V	HT	V_V_HT	0.014	1.529	1_V_V_HT	V_V_HT	3.51701128169398
1	476	3 Post-treatment Dark	V	V	HT	V_V_HT	0	1.583	1_V_V_HT	V_V_HT	3.50942513736247
1	477	3 Post-treatment Dark	V	V	HT	V_V_HT	0.096	1.578	1_V_V_HT	V_V_HT	3.50131291936523
1	478	3 Post-treatment Dark	V	V	HT	V_V_HT	0	1.578	1_V_V_HT	V_V_HT	3.49269292355064
1	479	3 Post-treatment Dark	V	V	HT	V_V_HT	0	1.56	1_V_V_HT	V_V_HT	3.48358350780731
1	480	3 Post-treatment Dark	V	V	HT	V_V_HT	0	1.647	1_V_V_HT	V_V_HT	3.47400304989812
1	481	3 Post-treatment Dark	V	V	HT	V_V_HT	0	1.677	1_V_V_HT	V_V_HT	3.46396993439677
1	482	3 Post-treatment Dark	V	V	HT	V_V_HT	0	1.67	1_V_V_HT	V_V_HT	3.45350256865915
1	483	3 Post-treatment Dark	V	V	HT	V_V_HT	0.019	1.718	1_V_V_HT	V_V_HT	3.44261942706649
1	484	3 Post-treatment Dark	V	V	HT	V_V_HT	0	1.731	1_V_V_HT	V_V_HT	3.43133912220208
1	485	3 Post-treatment Dark	V	V	HT	V_V_HT	0.173	1.731	1_V_V_HT	V_V_HT	3.41968050094052
1	486	3 Post-treatment Dark	V	V	HT	V_V_HT	0.13	1.679	1_V_V_HT	V_V_HT	3.40766276295454
1	487	3 Post-treatment Dark	V	V	HT	V_V_HT	0	1.725	1_V_V_HT	V_V_HT	3.39530559853093
1	488	3 Post-treatment Dark	V	V	HT	V_V_HT	0.016	1.886	1_V_V_HT	V_V_HT	3.38262934223024
1	489	3 Post-treatment Dark	V	V	HT	V_V_HT	0	1.908	1_V_V_HT	V_V_HT	3.36965513845521
1	490	3 Post-treatment Dark	V	V	HT	V_V_HT	0	1.943	1_V_V_HT	V_V_HT	3.35640511476857
1	491	3 Post-treatment Dark	V	V	HT	V_V_HT	0	2.002	1_V_V_HT	V_V_HT	3.34290255843916
1	492	3 Post-treatment Dark	V	V	HT	V_V_HT	0.094	2.022	1_V_V_HT	V_V_HT	3.32917209171007
1	493	3 Post-treatment Dark	V	V	HT	V_V_HT	0.012	2.022	1_V_V_HT	V_V_HT	3.3152398410808
1	494	3 Post-treatment Dark	V	V	HT	V_V_HT	0.013	1.984	1_V_V_HT	V_V_HT	3.30113359600202
1	495	3 Post-treatment Dark	V	V	HT	V_V_HT	0.042	2.03	1_V_V_HT	V_V_HT	3.28688295245691
1	496	3 Post-treatment Dark	V	V	HT	V_V_HT	0.029	2.056	1_V_V_HT	V_V_HT	3.27251943710698
1	497	3 Post-treatment Dark	V	V	HT	V_V_HT	0.13	2.02	1_V_V_HT	V_V_HT	3.25807660795613
1	498	3 Post-treatment Dark	V	V	HT	V_V_HT	0.08	2.005	1_V_V_HT	V_V_HT	3.24359012783551
1	499	3 Post-treatment Dark	V	V	HT	V_V_HT	0.102	1.97	1_V_V_HT	V_V_HT	3.22909780741454
1	500	3 Post-treatment Dark	V	V	HT	V_V_HT	0.014	2.067	1_V_V_HT	V_V_HT	3.21463961498166
1	501	3 Post-treatment Dark	V	V	HT	V_V_HT	0	2.067	1_V_V_HT	V_V_HT	3.20025765063279
1	502	3 Post-treatment Dark	V	V	HT	V_V_HT	0.029	2.031	1_V_V_HT	V_V_HT	3.1859960832929
1	503	3 Post-treatment Dark	V	V	HT	V_V_HT	0	2.031	1_V_V_HT	V_V_HT	3.17190104937649
1	504	3 Post-treatment Dark	V	V	HT	V_V_HT	0.045	2.047	1_V_V_HT	V_V_HT	3.15802051272554
1	505	3 Post-treatment Dark	V	V	HT	V_V_HT	0.102	2.033	1_V_V_HT	V_V_HT	3.1444040859565
1	506	3 Post-treatment Dark	V	V	HT	V_V_HT	0.054	2.099	1_V_V_HT	V_V_HT	3.131102814101
1	507	3 Post-treatment Dark	V	V	HT	V_V_HT	0.011	2.003	1_V_V_HT	V_V_HT	3.11816892203264
1	508	3 Post-treatment Dark	V	V	HT	V_V_HT	0	2.003	1_V_V_HT	V_V_HT	3.10565552776033
1	509	3 Post-treatment Dark	V	V	HT	V_V_HT	0	2.003	1_V_V_HT	V_V_HT	3.09361632434092
1	510	3 Post-treatment Dark	V	V	HT	V_V_HT	0.087	2.003	1_V_V_HT	V_V_HT	3.08210523365743
1	511	3 Post-treatment Dark	V	V	HT	V_V_HT	0.03	2.048	1_V_V_HT	V_V_HT	3.07117603582873
1	512	3 Post-treatment Dark	V	V	HT	V_V_HT	0.032	2.048	1_V_V_HT	V_V_HT	3.06088197851548
1	513	3 Post-treatment Dark	V	V	HT	V_V_HT	0.063	2.077	1_V_V_HT	V_V_HT	3.0512753707165
1	514	3 Post-treatment Dark	V	V	HT	V_V_HT	0.03	2.077	1_V_V_HT	V_V_HT	3.04240716603829
1	515	3 Post-treatment Dark	V	V	HT	V_V_HT	0	1.904	1_V_V_HT	V_V_HT	3.03432654060119
1	516	3 Post-treatment Dark	V	V	HT	V_V_HT	0.037	1.774	1_V_V_HT	V_V_HT	3.02708047100273
1	517	3 Post-treatment Dark	V	V	HT	V_V_HT	0.046	1.774	1_V_V_HT	V_V_HT	3.02071331774796
1	518	3 Post-treatment Dark	V	V	HT	V_V_HT	0.161	1.823	1_V_V_HT	V_V_HT	3.01526641965965
1	519	3 Post-treatment Dark	V	V	HT	V_V_HT	0.022	1.823	1_V_V_HT	V_V_HT	3.01077770465238
1	520	3 Post-treatment Dark	V	V	HT	V_V_HT	0.035	1.823	1_V_V_HT	V_V_HT	3.00728132208681
1	521	3 Post-treatment Dark	V	V	HT	V_V_HT	0.059	1.823	1_V_V_HT	V_V_HT	3.00480730173787
1	522	3 Post-treatment Dark	V	V	HT	V_V_HT	0.02	1.729	1_V_V_HT	V_V_HT	3.00338124403463
1	523	3 Post-treatment Dark	V	V	HT	V_V_HT	0	1.726	1_V_V_HT	V_V_HT	3.00302404587083
1	524	3 Post-treatment Dark	V	V	HT	V_V_HT	0	1.786	1_V_V_HT	V_V_HT	3.00375166582524
1	525	3 Post-treatment Dark	V	V	HT	V_V_HT	0.046	1.744	1_V_V_HT	V_V_HT	3.00557493211925
1	526	3 Post-treatment Dark	V	V	HT	V_V_HT	0.026	1.825	1_V_V_HT	V_V_HT	3.00849939605839
1	527	3 Post-treatment Dark	V	V	HT	V_V_HT	0.035	1.741	1_V_V_HT	V_V_HT	3.01252523308697
1	528	3 Post-treatment Dark	V	V	HT	V_V_HT	0	1.686	1_V_V_HT	V_V_HT	3.01764719297205
1	529	3 Post-treatment Dark	V	V	HT	V_V_HT	0	1.584	1_V_V_HT	V_V_HT	3.02385459990736
1	530	3 Post-treatment Dark	V	V	HT	V_V_HT	0.097	1.593	1_V_V_HT	V_V_HT	3.03113140268412
1	531	3 Post-treatment Dark	V	V	HT	V_V_HT	0	1.593	1_V_V_HT	V_V_HT	3.03945627434404
1	532	3 Post-treatment Dark	V	V	HT	V_V_HT	0	1.625	1_V_V_HT	V_V_HT	3.04880276010372
1	533	3 Post-treatment Dark	V	V	HT	V_V_HT	0	1.667	1_V_V_HT	V_V_HT	3.05913947158118
1	534	3 Post-treatment Dark	V	V	HT	V_V_HT	0.016	1.622	1_V_V_HT	V_V_HT	3.07043032481018
1	535	3 Post-treatment Dark	V	V	HT	V_V_HT	0	1.52	1_V_V_HT	V_V_HT	3.08263481885369
1	536	3 Post-treatment Dark	V	V	HT	V_V_HT	0.066	1.466	1_V_V_HT	V_V_HT	3.09570835134801
1	537	3 Post-treatment Dark	V	V	HT	V_V_HT	0	1.455	1_V_V_HT	V_V_HT	3.10960256670008
1	538	3 Post-treatment Dark	V	V	HT	V_V_HT	0	1.455	1_V_V_HT	V_V_HT	3.12426573239822
1	539	3 Post-treatment Dark	V	V	HT	V_V_HT	0	1.455	1_V_V_HT	V_V_HT	3.13964313833342
1	540	3 Post-treatment Dark	V	V	HT	V_V_HT	0	1.416	1_V_V_HT	V_V_HT	3.15567751399392
1	541	3 Post-treatment Dark	V	V	HT	V_V_HT	0.045	1.386	1_V_V_HT	V_V_HT	3.17230945795281
1	542	3 Post-treatment Dark	V	V	HT	V_V_HT	0	1.4	1_V_V_HT	V_V_HT	3.1894778741609
1	543	3 Post-treatment Dark	V	V	HT	V_V_HT	0.048	1.365	1_V_V_HT	V_V_HT	3.20712040944894
1	544	3 Post-treatment Dark	V	V	HT	V_V_HT	0	1.359	1_V_V_HT	V_V_HT	3.225173886725
1	545	3 Post-treatment Dark	V	V	HT	V_V_HT	0	1.399	1_V_V_HT	V_V_HT	3.24357472854627
1	546	3 Post-treatment Dark	V	V	HT	V_V_HT	0	1.362	1_V_V_HT	V_V_HT	3.26225936597063
1	547	3 Post-treatment Dark	V	V	HT	V_V_HT	0	1.409	1_V_V_HT	V_V_HT	3.28116462794796
1	548	3 Post-treatment Dark	V	V	HT	V_V_HT	0.065	1.289	1_V_V_HT	V_V_HT	3.30022810688815
1	549	3 Post-treatment Dark	V	V	HT	V_V_HT	0	1.267	1_V_V_HT	V_V_HT	3.31938849659416
1	550	3 Post-treatment Dark	V	V	HT	V_V_HT	0	1.347	1_V_V_HT	V_V_HT	3.3385858991772
1	551	3 Post-treatment Dark	V	V	HT	V_V_HT	0	1.288	1_V_V_HT	V_V_HT	3.35776209828823
1	552	3 Post-treatment Dark	V	V	HT	V_V_HT	0	1.281	1_V_V_HT	V_V_HT	3.37686079655412
1	553	3 Post-treatment Dark	V	V	HT	V_V_HT	0.009	1.418	1_V_V_HT	V_V_HT	3.39582781577955
1	554	3 Post-treatment Dark	V	V	HT	V_V_HT	0.073	1.418	1_V_V_HT	V_V_HT	3.4146112591912
1	555	3 Post-treatment Dark	V	V	HT	V_V_HT	0	1.391	1_V_V_HT	V_V_HT	3.43316163565796
1	556	3 Post-treatment Dark	V	V	HT	V_V_HT	0.11	1.394	1_V_V_HT	V_V_HT	3.45143194649328
1	557	3 Post-treatment Dark	V	V	HT	V_V_HT	0.046	1.359	1_V_V_HT	V_V_HT	3.46937773612523
1	558	3 Post-treatment Dark	V	V	HT	V_V_HT	0.025	1.398	1_V_V_HT	V_V_HT	3.48695710852967
1	559	3 Post-treatment Dark	V	V	HT	V_V_HT	0	1.398	1_V_V_HT	V_V_HT	3.5041307118992
1	560	3 Post-treatment Dark	V	V	HT	V_V_HT	0.023	1.301	1_V_V_HT	V_V_HT	3.52086169452926
1	561	3 Post-treatment Dark	V	V	HT	V_V_HT	0	1.332	1_V_V_HT	V_V_HT	3.53711563539778
1	562	3 Post-treatment Dark	V	V	HT	V_V_HT	0.061	1.391	1_V_V_HT	V_V_HT	3.5528604532359
1	563	3 Post-treatment Dark	V	V	HT	V_V_HT	0.042	1.391	1_V_V_HT	V_V_HT	3.5680662982523
1	564	3 Post-treatment Dark	V	V	HT	V_V_HT	0	1.407	1_V_V_HT	V_V_HT	3.58270543080973
1	565	3 Post-treatment Dark	V	V	HT	V_V_HT	0	1.439	1_V_V_HT	V_V_HT	3.59675209154869
1	566	3 Post-treatment Dark	V	V	HT	V_V_HT	0	1.373	1_V_V_HT	V_V_HT	3.6101823673846
1	567	3 Post-treatment Dark	V	V	HT	V_V_HT	0	1.373	1_V_V_HT	V_V_HT	3.62297405782911
1	568	3 Post-treatment Dark	V	V	HT	V_V_HT	0	1.442	1_V_V_HT	V_V_HT	3.63510654585743
1	569	3 Post-treatment Dark	V	V	HT	V_V_HT	0	1.464	1_V_V_HT	V_V_HT	3.64656067729099
1	570	3 Post-treatment Dark	V	V	HT	V_V_HT	0.048	1.464	1_V_V_HT	V_V_HT	3.65731865238015
1	571	3 Post-treatment Dark	V	V	HT	V_V_HT	0	1.419	1_V_V_HT	V_V_HT	3.66736393277903
1	572	3 Post-treatment Dark	V	V	HT	V_V_HT	0.046	1.419	1_V_V_HT	V_V_HT	3.6766811667064
1	573	3 Post-treatment Dark	V	V	HT	V_V_HT	0.028	1.371	1_V_V_HT	V_V_HT	3.685256134483
1	574	3 Post-treatment Dark	V	V	HT	V_V_HT	0.024	1.404	1_V_V_HT	V_V_HT	3.69307571606789
1	575	3 Post-treatment Dark	V	V	HT	V_V_HT	0.04	1.499	1_V_V_HT	V_V_HT	3.7001278816505
1	576	3 Post-treatment Dark	V	V	HT	V_V_HT	0	1.631	1_V_V_HT	V_V_HT	3.70640170559206
1	577	3 Post-treatment Dark	V	V	HT	V_V_HT	0.093	1.631	1_V_V_HT	V_V_HT	3.711887403557
1	578	3 Post-treatment Dark	V	V	HT	V_V_HT	0.041	1.566	1_V_V_HT	V_V_HT	3.7165763918172
1	579	3 Post-treatment Dark	V	V	HT	V_V_HT	0	1.583	1_V_V_HT	V_V_HT	3.72046136729832
1	580	3 Post-treatment Dark	V	V	HT	V_V_HT	0.115	1.583	1_V_V_HT	V_V_HT	3.7235364062408
1	581	3 Post-treatment Dark	V	V	HT	V_V_HT	0	1.583	1_V_V_HT	V_V_HT	3.72579707882668
1	582	3 Post-treatment Dark	V	V	HT	V_V_HT	0.013	1.583	1_V_V_HT	V_V_HT	3.7272405767268
1	583	3 Post-treatment Dark	V	V	HT	V_V_HT	0.137	1.596	1_V_V_HT	V_V_HT	3.72786585001854
1	584	3 Post-treatment Dark	V	V	HT	V_V_HT	0	1.581	1_V_V_HT	V_V_HT	3.72767374971501
1	585	3 Post-treatment Dark	V	V	HT	V_V_HT	0.019	1.581	1_V_V_HT	V_V_HT	3.72666717177932
1	586	3 Post-treatment Dark	V	V	HT	V_V_HT	0.029	1.471	1_V_V_HT	V_V_HT	3.72485119849049
1	587	3 Post-treatment Dark	V	V	HT	V_V_HT	0	1.46	1_V_V_HT	V_V_HT	3.72223323287509
1	588	3 Post-treatment Dark	V	V	HT	V_V_HT	0.039	1.452	1_V_V_HT	V_V_HT	3.71882312200173
1	589	3 Post-treatment Dark	V	V	HT	V_V_HT	0	1.495	1_V_V_HT	V_V_HT	3.71463326512457
1	590	3 Post-treatment Dark	V	V	HT	V_V_HT	0	1.472	1_V_V_HT	V_V_HT	3.70967870275356
1	591	3 Post-treatment Dark	V	V	HT	V_V_HT	0.031	1.472	1_V_V_HT	V_V_HT	3.70397718325513
1	592	3 Post-treatment Dark	V	V	HT	V_V_HT	0.059	1.411	1_V_V_HT	V_V_HT	3.69754920378652
1	593	3 Post-treatment Dark	V	V	HT	V_V_HT	0	1.608	1_V_V_HT	V_V_HT	3.69041802297972
1	594	3 Post-treatment Dark	V	V	HT	V_V_HT	0.032	1.649	1_V_V_HT	V_V_HT	3.68260964325926
1	595	3 Post-treatment Dark	V	V	HT	V_V_HT	0.032	1.649	1_V_V_HT	V_V_HT	3.67415276125927
1	596	3 Post-treatment Dark	V	V	HT	V_V_HT	0	1.726	1_V_V_HT	V_V_HT	3.66507868546739
1	597	3 Post-treatment Dark	V	V	HT	V_V_HT	0	1.726	1_V_V_HT	V_V_HT	3.65542122081772
1	598	3 Post-treatment Dark	V	V	HT	V_V_HT	0.069	1.726	1_V_V_HT	V_V_HT	3.6452165206478
1	599	3 Post-treatment Dark	V	V	HT	V_V_HT	0.022	1.826	1_V_V_HT	V_V_HT	3.63450290704632
1	600	3 Post-treatment Dark	V	V	HT	V_V_HT	0	1.778	1_V_V_HT	V_V_HT	3.62332066127479
1	601	3 Post-treatment Dark	V	V	HT	V_V_HT	0	1.778	1_V_V_HT	V_V_HT	3.61171178654073
1	602	3 Post-treatment Dark	V	V	HT	V_V_HT	0	1.732	1_V_V_HT	V_V_HT	3.59971974593953
1	603	3 Post-treatment Dark	V	V	HT	V_V_HT	0	1.704	1_V_V_HT	V_V_HT	3.58738917888724
1	604	3 Post-treatment Dark	V	V	HT	V_V_HT	0.033	1.68	1_V_V_HT	V_V_HT	3.57476559979328
1	605	3 Post-treatment Dark	V	V	HT	V_V_HT	0.095	1.651	1_V_V_HT	V_V_HT	3.56189508305573
1	606	3 Post-treatment Dark	V	V	HT	V_V_HT	0.132	1.689	1_V_V_HT	V_V_HT	3.54882393880862
1	607	3 Post-treatment Dark	V	V	HT	V_V_HT	0	1.622	1_V_V_HT	V_V_HT	3.53559838390744
1	608	3 Post-treatment Dark	V	V	HT	V_V_HT	0	1.597	1_V_V_HT	V_V_HT	3.52226421282904
1	609	3 Post-treatment Dark	V	V	HT	V_V_HT	0.017	1.597	1_V_V_HT	V_V_HT	3.50886647312049
1	610	3 Post-treatment Dark	V	V	HT	V_V_HT	0	1.493	1_V_V_HT	V_V_HT	3.49544914998031
1	611	3 Post-treatment Dark	V	V	HT	V_V_HT	0	1.493	1_V_V_HT	V_V_HT	3.48205486426348
1	612	3 Post-treatment Dark	V	V	HT	V_V_HT	0	1.48	1_V_V_HT	V_V_HT	3.46872458808621
1	613	3 Post-treatment Dark	V	V	HT	V_V_HT	0.022	1.343	1_V_V_HT	V_V_HT	3.45549738173207
1	614	3 Post-treatment Dark	V	V	HT	V_V_HT	0.058	1.343	1_V_V_HT	V_V_HT	3.44241015524597
1	615	3 Post-treatment Dark	V	V	HT	V_V_HT	0	1.324	1_V_V_HT	V_V_HT	3.42949745754379
1	616	3 Post-treatment Dark	V	V	HT	V_V_HT	0	1.295	1_V_V_HT	V_V_HT	3.41679129543579
1	617	3 Post-treatment Dark	V	V	HT	V_V_HT	0.035	1.295	1_V_V_HT	V_V_HT	3.40432098433729
1	618	3 Post-treatment Dark	V	V	HT	V_V_HT	0.017	1.256	1_V_V_HT	V_V_HT	3.39211303184982
1	619	3 Post-treatment Dark	V	V	HT	V_V_HT	0.043	1.256	1_V_V_HT	V_V_HT	3.38019105495145
1	620	3 Post-treatment Dark	V	V	HT	V_V_HT	0	1.256	1_V_V_HT	V_V_HT	3.36857573067749
1	621	3 Post-treatment Dark	V	V	HT	V_V_HT	0	1.225	1_V_V_HT	V_V_HT	3.35728477989669
1	622	3 Post-treatment Dark	V	V	HT	V_V_HT	0	1.166	1_V_V_HT	V_V_HT	3.34633298301595
1	623	3 Post-treatment Dark	V	V	HT	V_V_HT	0.239	1.166	1_V_V_HT	V_V_HT	3.33573222604315
1	624	3 Post-treatment Dark	V	V	HT	V_V_HT	0.041	1.165	1_V_V_HT	V_V_HT	3.3254915749652
1	625	3 Post-treatment Dark	V	V	HT	V_V_HT	0	1.285	1_V_V_HT	V_V_HT	3.31561737594256
1	626	3 Post-treatment Dark	V	V	HT	V_V_HT	0.077	1.285	1_V_V_HT	V_V_HT	3.30611337853905
1	627	3 Post-treatment Dark	V	V	HT	V_V_HT	0	1.285	1_V_V_HT	V_V_HT	3.29698087892733
1	628	3 Post-treatment Dark	V	V	HT	V_V_HT	0	1.216	1_V_V_HT	V_V_HT	3.28821887972121
1	629	3 Post-treatment Dark	V	V	HT	V_V_HT	0.1	1.194	1_V_V_HT	V_V_HT	3.27982426308893
1	630	3 Post-treatment Dark	V	V	HT	V_V_HT	0	1.194	1_V_V_HT	V_V_HT	3.27179197367181
1	631	3 Post-treatment Dark	V	V	HT	V_V_HT	0	1.282	1_V_V_HT	V_V_HT	3.26411520787266
1	632	3 Post-treatment Dark	V	V	HT	V_V_HT	0	1.296	1_V_V_HT	V_V_HT	3.25678560616898
1	633	3 Post-treatment Dark	V	V	HT	V_V_HT	0	1.346	1_V_V_HT	V_V_HT	3.24979344525727
1	634	3 Post-treatment Dark	V	V	HT	V_V_HT	0	1.339	1_V_V_HT	V_V_HT	3.24312782716427
1	635	3 Post-treatment Dark	V	V	HT	V_V_HT	0.011	1.244	1_V_V_HT	V_V_HT	3.23677686248238
1	636	3 Post-treatment Dark	V	V	HT	V_V_HT	0.038	1.127	1_V_V_HT	V_V_HT	3.23072784550296
1	637	3 Post-treatment Dark	V	V	HT	V_V_HT	0.026	1.127	1_V_V_HT	V_V_HT	3.22496741916238
1	638	3 Post-treatment Dark	V	V	HT	V_V_HT	0.016	1.127	1_V_V_HT	V_V_HT	3.21948172816529
1	639	3 Post-treatment Dark	V	V	HT	V_V_HT	0	1.11	1_V_V_HT	V_V_HT	3.21425655906115
1	640	3 Post-treatment Dark	V	V	HT	V_V_HT	0.011	1.11	1_V_V_HT	V_V_HT	3.20927746636066
1	641	3 Post-treatment Dark	V	V	HT	V_V_HT	0	1.135	1_V_V_HT	V_V_HT	3.20452988433152
1	642	3 Post-treatment Dark	V	V	HT	V_V_HT	0	1.148	1_V_V_HT	V_V_HT	3.19999922424382
1	643	3 Post-treatment Dark	V	V	HT	V_V_HT	0	1.151	1_V_V_HT	V_V_HT	3.19567095745322
1	644	3 Post-treatment Dark	V	V	HT	V_V_HT	0	1.149	1_V_V_HT	V_V_HT	3.19153068483012
1	645	3 Post-treatment Dark	V	V	HT	V_V_HT	0	1.16	1_V_V_HT	V_V_HT	3.18756419342393
1	646	3 Post-treatment Dark	V	V	HT	V_V_HT	0	1.195	1_V_V_HT	V_V_HT	3.18375750146136
1	647	3 Post-treatment Dark	V	V	HT	V_V_HT	0	1.16	1_V_V_HT	V_V_HT	3.18009689296631
1	648	3 Post-treatment Dark	V	V	HT	V_V_HT	0	1.143	1_V_V_HT	V_V_HT	3.17656894346784
1	649	3 Post-treatment Dark	V	V	HT	V_V_HT	0	1.153	1_V_V_HT	V_V_HT	3.17316053827471
1	650	3 Post-treatment Dark	V	V	HT	V_V_HT	0	1.153	1_V_V_HT	V_V_HT	3.16985888494267
1	651	3 Post-treatment Dark	V	V	HT	V_V_HT	0	1.153	1_V_V_HT	V_V_HT	3.16665152142453
1	652	3 Post-treatment Dark	V	V	HT	V_V_HT	0	1.153	1_V_V_HT	V_V_HT	3.16352632146154
1	653	3 Post-treatment Dark	V	V	HT	V_V_HT	0	0.914	1_V_V_HT	V_V_HT	3.16047149856964
1	654	3 Post-treatment Dark	V	V	HT	V_V_HT	0.031	0.873	1_V_V_HT	V_V_HT	3.15747560989517
1	655	3 Post-treatment Dark	V	V	HT	V_V_HT	0.152	0.873	1_V_V_HT	V_V_HT	3.1545275610362
1	656	3 Post-treatment Dark	V	V	HT	V_V_HT	0	0.796	1_V_V_HT	V_V_HT	3.1516166126944
1	657	3 Post-treatment Dark	V	V	HT	V_V_HT	0	0.796	1_V_V_HT	V_V_HT	3.14873238985145
1	658	3 Post-treatment Dark	V	V	HT	V_V_HT	0	0.796	1_V_V_HT	V_V_HT	3.14586489393733
1	659	3 Post-treatment Dark	V	V	HT	V_V_HT	0	0.696	1_V_V_HT	V_V_HT	3.14300451816557
1	660	3 Post-treatment Dark	V	V	HT	V_V_HT	0	0.696	1_V_V_HT	V_V_HT	3.14014206607114
1	661	3 Post-treatment Dark	V	V	HT	V_V_HT	0.088	0.696	1_V_V_HT	V_V_HT	3.13726877300388
1	662	3 Post-treatment Dark	V	V	HT	V_V_HT	0.014	0.696	1_V_V_HT	V_V_HT	3.13437633018409
1	663	3 Post-treatment Dark	V	V	HT	V_V_HT	0.05	0.696	1_V_V_HT	V_V_HT	3.13145691069674
1	664	3 Post-treatment Dark	V	V	HT	V_V_HT	0.026	0.696	1_V_V_HT	V_V_HT	3.12850319668504
1	665	3 Post-treatment Dark	V	V	HT	V_V_HT	0	0.685	1_V_V_HT	V_V_HT	3.12550840690391
1	666	3 Post-treatment Dark	V	V	HT	V_V_HT	0.015	0.647	1_V_V_HT	V_V_HT	3.12246632362363
1	667	3 Post-treatment Dark	V	V	HT	V_V_HT	0	0.639	1_V_V_HT	V_V_HT	3.11937131798353
1	668	3 Post-treatment Dark	V	V	HT	V_V_HT	0	0.655	1_V_V_HT	V_V_HT	3.11621837266545
1	669	3 Post-treatment Dark	V	V	HT	V_V_HT	0	0.69	1_V_V_HT	V_V_HT	3.11300310097647
1	670	3 Post-treatment Dark	V	V	HT	V_V_HT	0	0.693	1_V_V_HT	V_V_HT	3.10972176140533
1	671	3 Post-treatment Dark	V	V	HT	V_V_HT	0.025	0.693	1_V_V_HT	V_V_HT	3.10637126676762
1	672	3 Post-treatment Dark	V	V	HT	V_V_HT	0.013	0.693	1_V_V_HT	V_V_HT	3.10294918721481
1	673	3 Post-treatment Dark	V	V	HT	V_V_HT	0.025	0.693	1_V_V_HT	V_V_HT	3.09945374659759
1	674	3 Post-treatment Dark	V	V	HT	V_V_HT	0.056	0.693	1_V_V_HT	V_V_HT	3.09588381160648
1	675	3 Post-treatment Dark	V	V	HT	V_V_HT	0.011	0.693	1_V_V_HT	V_V_HT	3.09223887360081
1	676	3 Post-treatment Dark	V	V	HT	V_V_HT	0.035	0.693	1_V_V_HT	V_V_HT	3.08851902290243
1	677	3 Post-treatment Dark	V	V	HT	V_V_HT	0	0.776	1_V_V_HT	V_V_HT	3.0847249158134
1	678	3 Post-treatment Dark	V	V	HT	V_V_HT	0	0.776	1_V_V_HT	V_V_HT	3.08085773453334
1	679	3 Post-treatment Dark	V	V	HT	V_V_HT	0.053	0.776	1_V_V_HT	V_V_HT	3.0769191404998
1	680	3 Post-treatment Dark	V	V	HT	V_V_HT	0	0.776	1_V_V_HT	V_V_HT	3.0729112218392
1	681	3 Post-treatment Dark	V	V	HT	V_V_HT	0	0.776	1_V_V_HT	V_V_HT	3.06883643560751
1	682	3 Post-treatment Dark	V	V	HT	V_V_HT	0	0.776	1_V_V_HT	V_V_HT	3.06469754584925
1	683	3 Post-treatment Dark	V	V	HT	V_V_HT	0	0.786	1_V_V_HT	V_V_HT	3.06049755837814
1	684	3 Post-treatment Dark	V	V	HT	V_V_HT	0	0.755	1_V_V_HT	V_V_HT	3.05623965345398
1	685	3 Post-treatment Dark	V	V	HT	V_V_HT	0	0.603	1_V_V_HT	V_V_HT	3.05192711745997
1	686	3 Post-treatment Dark	V	V	HT	V_V_HT	0	0.603	1_V_V_HT	V_V_HT	3.04756327471043
1	687	3 Post-treatment Dark	V	V	HT	V_V_HT	0	0.603	1_V_V_HT	V_V_HT	3.04315142060593
1	688	3 Post-treatment Dark	V	V	HT	V_V_HT	0	0.62	1_V_V_HT	V_V_HT	3.03869475715819
1	689	3 Post-treatment Dark	V	V	HT	V_V_HT	0	0.701	1_V_V_HT	V_V_HT	3.03419633203519
1	690	3 Post-treatment Dark	V	V	HT	V_V_HT	0	0.701	1_V_V_HT	V_V_HT	3.02965898200549
1	691	3 Post-treatment Dark	V	V	HT	V_V_HT	0	0.613	1_V_V_HT	V_V_HT	3.02508528169552
1	692	3 Post-treatment Dark	V	V	HT	V_V_HT	0	0.599	1_V_V_HT	V_V_HT	3.0204774983989
1	693	3 Post-treatment Dark	V	V	HT	V_V_HT	0	0.549	1_V_V_HT	V_V_HT	3.01583755352755
1	694	3 Post-treatment Dark	V	V	HT	V_V_HT	0	0.523	1_V_V_HT	V_V_HT	3.01116699120151
1	695	3 Post-treatment Dark	V	V	HT	V_V_HT	0	0.523	1_V_V_HT	V_V_HT	3.00646695426667
1	696	3 Post-treatment Dark	V	V	HT	V_V_HT	0	0.555	1_V_V_HT	V_V_HT	3.00173816795738
1	697	3 Post-treatment Dark	V	V	HT	V_V_HT	0.018	0.555	1_V_V_HT	V_V_HT	2.99698093120679
1	698	3 Post-treatment Dark	V	V	HT	V_V_HT	0.032	0.555	1_V_V_HT	V_V_HT	2.99219511554228
1	699	3 Post-treatment Dark	V	V	HT	V_V_HT	0.035	0.555	1_V_V_HT	V_V_HT	2.98738017129669
1	700	3 Post-treatment Dark	V	V	HT	V_V_HT	0.014	0.555	1_V_V_HT	V_V_HT	2.9825351408406
1	701	3 Post-treatment Dark	V	V	HT	V_V_HT	0	0.53	1_V_V_HT	V_V_HT	2.97765867841597
1	702	3 Post-treatment Dark	V	V	HT	V_V_HT	0	0.517	1_V_V_HT	V_V_HT	2.9727490759872
1	703	3 Post-treatment Dark	V	V	HT	V_V_HT	0	0.492	1_V_V_HT	V_V_HT	2.96780429466629
1	704	3 Post-treatment Dark	V	V	HT	V_V_HT	0	0.436	1_V_V_HT	V_V_HT	2.96282200098568
1	705	3 Post-treatment Dark	V	V	HT	V_V_HT	0	0.425	1_V_V_HT	V_V_HT	2.95779960742573
1	706	3 Post-treatment Dark	V	V	HT	V_V_HT	0	0.39	1_V_V_HT	V_V_HT	2.95273431659492
1	707	3 Post-treatment Dark	V	V	HT	V_V_HT	0.083	0.39	1_V_V_HT	V_V_HT	2.94762316833148
1	708	3 Post-treatment Dark	V	V	HT	V_V_HT	0	0.39	1_V_V_HT	V_V_HT	2.94246308918562
1	709	3 Post-treatment Dark	V	V	HT	V_V_HT	0	0.394	1_V_V_HT	V_V_HT	2.93725094366336
1	710	3 Post-treatment Dark	V	V	HT	V_V_HT	0	0.441	1_V_V_HT	V_V_HT	2.93198358664833
1	711	3 Post-treatment Dark	V	V	HT	V_V_HT	0	0.441	1_V_V_HT	V_V_HT	2.92665791653737
1	712	3 Post-treatment Dark	V	V	HT	V_V_HT	0	0.505	1_V_V_HT	V_V_HT	2.92127092861843
1	713	3 Post-treatment Dark	V	V	HT	V_V_HT	0.01	0.505	1_V_V_HT	V_V_HT	2.91581976820645
1	714	3 Post-treatment Dark	V	V	HT	V_V_HT	0	0.56	1_V_V_HT	V_V_HT	2.91030178327439
1	715	3 Post-treatment Dark	V	V	HT	V_V_HT	0	0.56	1_V_V_HT	V_V_HT	2.90471457611274
1	716	3 Post-treatment Dark	V	V	HT	V_V_HT	0	0.576	1_V_V_HT	V_V_HT	2.89905605379488
1	717	3 Post-treatment Dark	V	V	HT	V_V_HT	0	0.609	1_V_V_HT	V_V_HT	2.8933244771348
1	718	3 Post-treatment Dark	V	V	HT	V_V_HT	0.017	0.609	1_V_V_HT	V_V_HT	2.88751850783874
1	719	3 Post-treatment Dark	V	V	HT	V_V_HT	0.081	0.609	1_V_V_HT	V_V_HT	2.88163725361415
1	720	3 Post-treatment Dark	V	V	HT	V_V_HT	0	0.609	1_V_V_HT	V_V_HT	2.87568031094423
1	721	3 Post-treatment Dark	V	V	HT	V_V_HT	0	0.609	1_V_V_HT	V_V_HT	2.86964780522137
1	722	3 Post-treatment Dark	V	V	HT	V_V_HT	0	0.609	1_V_V_HT	V_V_HT	2.86354042795772
1	723	3 Post-treatment Dark	V	V	HT	V_V_HT	0	0.609	1_V_V_HT	V_V_HT	2.85735947071771
1	724	3 Post-treatment Dark	V	V	HT	V_V_HT	0	0.624	1_V_V_HT	V_V_HT	2.85110685544276
1	725	3 Post-treatment Dark	V	V	HT	V_V_HT	0	0.65	1_V_V_HT	V_V_HT	2.84478516068002
1	726	3 Post-treatment Dark	V	V	HT	V_V_HT	0.047	0.65	1_V_V_HT	V_V_HT	2.83839764341243
1	727	3 Post-treatment Dark	V	V	HT	V_V_HT	0	0.658	1_V_V_HT	V_V_HT	2.83194825597472
1	728	3 Post-treatment Dark	V	V	HT	V_V_HT	0	0.626	1_V_V_HT	V_V_HT	2.82544165760721
1	729	3 Post-treatment Dark	V	V	HT	V_V_HT	0	0.622	1_V_V_HT	V_V_HT	2.81888322020068
1	730	3 Post-treatment Dark	V	V	HT	V_V_HT	0	0.641	1_V_V_HT	V_V_HT	2.81227902780567
1	731	3 Post-treatment Dark	V	V	HT	V_V_HT	0	0.699	1_V_V_HT	V_V_HT	2.80563586939892
1	732	3 Post-treatment Dark	V	V	HT	V_V_HT	0	0.699	1_V_V_HT	V_V_HT	2.79896122464887
1	733	3 Post-treatment Dark	V	V	HT	V_V_HT	0	0.699	1_V_V_HT	V_V_HT	2.79226324226465
1	734	3 Post-treatment Dark	V	V	HT	V_V_HT	0	0.699	1_V_V_HT	V_V_HT	2.78555071075107
1	735	3 Post-treatment Dark	V	V	HT	V_V_HT	0	0.699	1_V_V_HT	V_V_HT	2.77883302138011
1	736	3 Post-treatment Dark	V	V	HT	V_V_HT	0	0.699	1_V_V_HT	V_V_HT	2.77212012342532
1	737	3 Post-treatment Dark	V	V	HT	V_V_HT	0	0.616	1_V_V_HT	V_V_HT	2.76542247169614
1	738	3 Post-treatment Dark	V	V	HT	V_V_HT	0	0.616	1_V_V_HT	V_V_HT	2.75875096669246
1	739	3 Post-treatment Dark	V	V	HT	V_V_HT	0.057	0.616	1_V_V_HT	V_V_HT	2.75211688775512
1	740	3 Post-treatment Dark	V	V	HT	V_V_HT	0.047	0.616	1_V_V_HT	V_V_HT	2.74553181979364
1	741	3 Post-treatment Dark	V	V	HT	V_V_HT	0	0.616	1_V_V_HT	V_V_HT	2.73900757435386
1	742	3 Post-treatment Dark	V	V	HT	V_V_HT	0.064	0.616	1_V_V_HT	V_V_HT	2.73255610589149
1	743	3 Post-treatment Dark	V	V	HT	V_V_HT	0	0.621	1_V_V_HT	V_V_HT	2.72618942435457
1	744	3 Post-treatment Dark	V	V	HT	V_V_HT	0.055	0.621	1_V_V_HT	V_V_HT	2.7199195052431
1	745	3 Post-treatment Dark	V	V	HT	V_V_HT	0	0.621	1_V_V_HT	V_V_HT	2.71375819850078
1	746	3 Post-treatment Dark	V	V	HT	V_V_HT	0.016	0.678	1_V_V_HT	V_V_HT	2.70771713764521
1	747	3 Post-treatment Dark	V	V	HT	V_V_HT	0.033	0.711	1_V_V_HT	V_V_HT	2.70180765068192
1	748	3 Post-treatment Dark	V	V	HT	V_V_HT	0	0.694	1_V_V_HT	V_V_HT	2.6960406743106
1	749	3 Post-treatment Dark	V	V	HT	V_V_HT	0	0.613	1_V_V_HT	V_V_HT	2.69042667308917
1	750	3 Post-treatment Dark	V	V	HT	V_V_HT	0	0.706	1_V_V_HT	V_V_HT	2.6849755649601
1	751	3 Post-treatment Dark	V	V	HT	V_V_HT	0	0.706	1_V_V_HT	V_V_HT	2.67969665473845
1	752	3 Post-treatment Dark	V	V	HT	V_V_HT	0	0.706	1_V_V_HT	V_V_HT	2.674598576942
1	753	3 Post-treatment Dark	V	V	HT	V_V_HT	0	0.766	1_V_V_HT	V_V_HT	2.6696892491296
1	754	3 Post-treatment Dark	V	V	HT	V_V_HT	0.015	0.766	1_V_V_HT	V_V_HT	2.6649758368832
1	755	3 Post-treatment Dark	V	V	HT	V_V_HT	0.026	0.766	1_V_V_HT	V_V_HT	2.66046473129464
1	756	3 Post-treatment Dark	V	V	HT	V_V_HT	0	0.779	1_V_V_HT	V_V_HT	2.65616153951862
1	757	3 Post-treatment Dark	V	V	HT	V_V_HT	0.026	0.805	1_V_V_HT	V_V_HT	2.65207108883517
1	758	3 Post-treatment Dark	V	V	HT	V_V_HT	0	0.805	1_V_V_HT	V_V_HT	2.64819744418004
1	759	3 Post-treatment Dark	V	V	HT	V_V_HT	0.031	0.805	1_V_V_HT	V_V_HT	2.64454393899841
1	760	3 Post-treatment Dark	V	V	HT	V_V_HT	0.033	0.805	1_V_V_HT	V_V_HT	2.6411132188177
1	761	3 Post-treatment Dark	V	V	HT	V_V_HT	0.058	0.805	1_V_V_HT	V_V_HT	2.63790729674233
1	762	3 Post-treatment Dark	V	V	HT	V_V_HT	0	0.805	1_V_V_HT	V_V_HT	2.63492761967189
1	763	3 Post-treatment Dark	V	V	HT	V_V_HT	0	0.805	1_V_V_HT	V_V_HT	2.63217514383313
1	764	3 Post-treatment Dark	V	V	HT	V_V_HT	0	0.805	1_V_V_HT	V_V_HT	2.62965041798705
1	765	3 Post-treatment Dark	V	V	HT	V_V_HT	0	0.828	1_V_V_HT	V_V_HT	2.62735367229272
1	766	3 Post-treatment Dark	V	V	HT	V_V_HT	0	0.828	1_V_V_HT	V_V_HT	2.62528491090863
1	767	3 Post-treatment Dark	V	V	HT	V_V_HT	0	0.889	1_V_V_HT	V_V_HT	2.62344400587098
1	768	3 Post-treatment Dark	V	V	HT	V_V_HT	0	0.889	1_V_V_HT	V_V_HT	2.62183079015711
1	769	3 Post-treatment Dark	V	V	HT	V_V_HT	0	0.895	1_V_V_HT	V_V_HT	2.62044514739405
1	770	3 Post-treatment Dark	V	V	HT	V_V_HT	0	0.848	1_V_V_HT	V_V_HT	2.61928709598698
1	771	3 Post-treatment Dark	V	V	HT	V_V_HT	0	0.883	1_V_V_HT	V_V_HT	2.61835686534595
1	772	3 Post-treatment Dark	V	V	HT	V_V_HT	0	0.819	1_V_V_HT	V_V_HT	2.61765496211246
1	773	3 Post-treatment Dark	V	V	HT	V_V_HT	0.015	0.819	1_V_V_HT	V_V_HT	2.61718222445464
1	774	3 Post-treatment Dark	V	V	HT	V_V_HT	0	0.802	1_V_V_HT	V_V_HT	2.61693986274656
1	775	3 Post-treatment Dark	V	V	HT	V_V_HT	0	0.802	1_V_V_HT	V_V_HT	2.61692948521581
1	776	3 Post-treatment Dark	V	V	HT	V_V_HT	0.057	0.786	1_V_V_HT	V_V_HT	2.61715310755276
1	777	3 Post-treatment Dark	V	V	HT	V_V_HT	0.033	0.753	1_V_V_HT	V_V_HT	2.61761314576399
1	778	3 Post-treatment Dark	V	V	HT	V_V_HT	0	0.834	1_V_V_HT	V_V_HT	2.61831239196082
1	779	3 Post-treatment Dark	V	V	HT	V_V_HT	0	0.858	1_V_V_HT	V_V_HT	2.61925397327154
1	780	3 Post-treatment Dark	V	V	HT	V_V_HT	0.093	0.914	1_V_V_HT	V_V_HT	2.6204412943559
1	781	3 Post-treatment Dark	V	V	HT	V_V_HT	0	0.914	1_V_V_HT	V_V_HT	2.62187796452664
1	782	3 Post-treatment Dark	V	V	HT	V_V_HT	0	0.914	1_V_V_HT	V_V_HT	2.6235677108236
1	783	3 Post-treatment Dark	V	V	HT	V_V_HT	0.06	0.979	1_V_V_HT	V_V_HT	2.62551427881776
1	784	3 Post-treatment Dark	V	V	HT	V_V_HT	0	0.997	1_V_V_HT	V_V_HT	2.62772132310856
1	785	3 Post-treatment Dark	V	V	HT	V_V_HT	0	0.998	1_V_V_HT	V_V_HT	2.63019229011384
1	786	3 Post-treatment Dark	V	V	HT	V_V_HT	0.06	0.998	1_V_V_HT	V_V_HT	2.63293029554903
1	787	3 Post-treatment Dark	V	V	HT	V_V_HT	0.026	1.008	1_V_V_HT	V_V_HT	2.63593799957449
1	788	3 Post-treatment Dark	V	V	HT	V_V_HT	0	1.008	1_V_V_HT	V_V_HT	2.63921748242913
1	789	3 Post-treatment Dark	V	V	HT	V_V_HT	0	0.977	1_V_V_HT	V_V_HT	2.64277012363475
1	790	3 Post-treatment Dark	V	V	HT	V_V_HT	0	0.965	1_V_V_HT	V_V_HT	2.64659648767316
1	791	3 Post-treatment Dark	V	V	HT	V_V_HT	0	0.907	1_V_V_HT	V_V_HT	2.65069621893256
1	792	3 Post-treatment Dark	V	V	HT	V_V_HT	0	0.907	1_V_V_HT	V_V_HT	2.65506794878594
1	793	3 Post-treatment Dark	V	V	HT	V_V_HT	0	0.947	1_V_V_HT	V_V_HT	2.65970921705049
1	794	3 Post-treatment Dark	V	V	HT	V_V_HT	0	0.975	1_V_V_HT	V_V_HT	2.66461641011932
1	795	3 Post-treatment Dark	V	V	HT	V_V_HT	0.023	1.026	1_V_V_HT	V_V_HT	2.66978471747852
1	796	3 Post-treatment Dark	V	V	HT	V_V_HT	0	1.026	1_V_V_HT	V_V_HT	2.67520810797066
1	797	3 Post-treatment Dark	V	V	HT	V_V_HT	0.061	1.041	1_V_V_HT	V_V_HT	2.68087932677135
1	798	3 Post-treatment Dark	V	V	HT	V_V_HT	0	1.083	1_V_V_HT	V_V_HT	2.68678991342337
1	799	3 Post-treatment Dark	V	V	HT	V_V_HT	0.063	1.083	1_V_V_HT	V_V_HT	2.6929302409471
1	800	3 Post-treatment Dark	V	V	HT	V_V_HT	0	1.083	1_V_V_HT	V_V_HT	2.69928957535519
1	801	3 Post-treatment Dark	V	V	HT	V_V_HT	0.035	1.083	1_V_V_HT	V_V_HT	2.7058561545762
1	802	3 Post-treatment Dark	V	V	HT	V_V_HT	0	1.166	1_V_V_HT	V_V_HT	2.71261728514093
1	803	3 Post-treatment Dark	V	V	HT	V_V_HT	0	1.151	1_V_V_HT	V_V_HT	2.7195594546749
1	804	3 Post-treatment Dark	V	V	HT	V_V_HT	0.038	1.195	1_V_V_HT	V_V_HT	2.72666845773879
1	805	3 Post-treatment Dark	V	V	HT	V_V_HT	0	1.195	1_V_V_HT	V_V_HT	2.73392953228903
1	806	3 Post-treatment Dark	V	V	HT	V_V_HT	0	1.183	1_V_V_HT	V_V_HT	2.74132750365604
1	807	3 Post-treatment Dark	V	V	HT	V_V_HT	0	1.15	1_V_V_HT	V_V_HT	2.74884693277897
1	808	3 Post-treatment Dark	V	V	HT	V_V_HT	0.081	1.15	1_V_V_HT	V_V_HT	2.75647226536837
1	809	3 Post-treatment Dark	V	V	HT	V_V_HT	0.024	1.15	1_V_V_HT	V_V_HT	2.7641879783517
1	810	3 Post-treatment Dark	V	V	HT	V_V_HT	0.056	1.084	1_V_V_HT	V_V_HT	2.77197872039371
1	811	3 Post-treatment Dark	V	V	HT	V_V_HT	0	1.084	1_V_V_HT	V_V_HT	2.77982944302713
1	812	3 Post-treatment Dark	V	V	HT	V_V_HT	0	1.148	1_V_V_HT	V_V_HT	2.78772551933223
1	813	3 Post-treatment Dark	V	V	HT	V_V_HT	0.065	1.088	1_V_V_HT	V_V_HT	2.79565284735671
1	814	3 Post-treatment Dark	V	V	HT	V_V_HT	0.033	1.088	1_V_V_HT	V_V_HT	2.80359793577481
1	815	3 Post-treatment Dark	V	V	HT	V_V_HT	0.027	1.088	1_V_V_HT	V_V_HT	2.8115479697406
1	816	3 Post-treatment Dark	V	V	HT	V_V_HT	0	1.028	1_V_V_HT	V_V_HT	2.81949085533837
1	817	3 Post-treatment Dark	V	V	HT	V_V_HT	0.036	1.002	1_V_V_HT	V_V_HT	2.82741524161057
1	818	3 Post-treatment Dark	V	V	HT	V_V_HT	0	1.002	1_V_V_HT	V_V_HT	2.83531051959697
1	819	3 Post-treatment Dark	V	V	HT	V_V_HT	0	1.002	1_V_V_HT	V_V_HT	2.84316679852271
1	820	3 Post-treatment Dark	V	V	HT	V_V_HT	0.021	1.002	1_V_V_HT	V_V_HT	2.85097485964936
1	821	3 Post-treatment Dark	V	V	HT	V_V_HT	0	1.002	1_V_V_HT	V_V_HT	2.85872608910986
1	822	3 Post-treatment Dark	V	V	HT	V_V_HT	0	1.056	1_V_V_HT	V_V_HT	2.86641239139313
1	823	3 Post-treatment Dark	V	V	HT	V_V_HT	0.04	1.056	1_V_V_HT	V_V_HT	2.87402608569972
1	824	3 Post-treatment Dark	V	V	HT	V_V_HT	0.028	1.056	1_V_V_HT	V_V_HT	2.88155978794534
1	825	3 Post-treatment Dark	V	V	HT	V_V_HT	0.051	1.033	1_V_V_HT	V_V_HT	2.88900628136895
1	826	3 Post-treatment Dark	V	V	HT	V_V_HT	0	1.033	1_V_V_HT	V_V_HT	2.89635837927761
1	827	3 Post-treatment Dark	V	V	HT	V_V_HT	0.015	0.972	1_V_V_HT	V_V_HT	2.9036087834239
1	828	3 Post-treatment Dark	V	V	HT	V_V_HT	0.042	1.047	1_V_V_HT	V_V_HT	2.91074994193411
1	829	3 Post-treatment Dark	V	V	HT	V_V_HT	0	0.984	1_V_V_HT	V_V_HT	2.91777391054438
1	830	3 Post-treatment Dark	V	V	HT	V_V_HT	0	1.016	1_V_V_HT	V_V_HT	2.92467222100111
1	831	3 Post-treatment Dark	V	V	HT	V_V_HT	0	1.157	1_V_V_HT	V_V_HT	2.93143576032968
1	832	3 Post-treatment Dark	V	V	HT	V_V_HT	0.083	1.21	1_V_V_HT	V_V_HT	2.93805466440991
1	833	3 Post-treatment Dark	V	V	HT	V_V_HT	0	1.251	1_V_V_HT	V_V_HT	2.94451822905996
1	834	3 Post-treatment Dark	V	V	HT	V_V_HT	0.044	1.265	1_V_V_HT	V_V_HT	2.9508148414361
1	835	3 Post-treatment Dark	V	V	HT	V_V_HT	0	1.327	1_V_V_HT	V_V_HT	2.95693193415607
1	836	3 Post-treatment Dark	V	V	HT	V_V_HT	0.045	1.416	1_V_V_HT	V_V_HT	2.96285596383495
1	837	3 Post-treatment Dark	V	V	HT	V_V_HT	0	1.498	1_V_V_HT	V_V_HT	2.96857241558605
1	838	3 Post-treatment Dark	V	V	HT	V_V_HT	0	1.443	1_V_V_HT	V_V_HT	2.97406583393869
1	839	3 Post-treatment Dark	V	V	HT	V_V_HT	0	1.419	1_V_V_HT	V_V_HT	2.97931988056258
1	840	3 Post-treatment Dark	V	V	HT	V_V_HT	0.027	1.363	1_V_V_HT	V_V_HT	2.98431741805521
1	841	3 Post-treatment Dark	V	V	HT	V_V_HT	0	1.363	1_V_V_HT	V_V_HT	2.9890406189324
1	842	3 Post-treatment Dark	V	V	HT	V_V_HT	0.064	1.363	1_V_V_HT	V_V_HT	2.9934710980282
1	843	3 Post-treatment Dark	V	V	HT	V_V_HT	0	1.298	1_V_V_HT	V_V_HT	2.99759006615831
1	844	3 Post-treatment Dark	V	V	HT	V_V_HT	0	1.28	1_V_V_HT	V_V_HT	3.00137850243832
1	845	3 Post-treatment Dark	V	V	HT	V_V_HT	0	1.392	1_V_V_HT	V_V_HT	3.00481734211788
1	846	3 Post-treatment Dark	V	V	HT	V_V_HT	0	1.392	1_V_V_HT	V_V_HT	3.00788767648854
1	847	3 Post-treatment Dark	V	V	HT	V_V_HT	0	1.356	1_V_V_HT	V_V_HT	3.01057096124932
1	848	3 Post-treatment Dark	V	V	HT	V_V_HT	0	1.366	1_V_V_HT	V_V_HT	3.0128492293988
1	849	3 Post-treatment Dark	V	V	HT	V_V_HT	0	1.378	1_V_V_HT	V_V_HT	3.0147053047331
1	850	3 Post-treatment Dark	V	V	HT	V_V_HT	0	1.357	1_V_V_HT	V_V_HT	3.01612301191844
1	851	3 Post-treatment Dark	V	V	HT	V_V_HT	0	1.373	1_V_V_HT	V_V_HT	3.01708737936405
1	852	3 Post-treatment Dark	V	V	HT	V_V_HT	0.054	1.385	1_V_V_HT	V_V_HT	3.01758483121728
1	853	3 Post-treatment Dark	V	V	HT	V_V_HT	0	1.412	1_V_V_HT	V_V_HT	3.01760336489006
1	854	3 Post-treatment Dark	V	V	HT	V_V_HT	0	1.384	1_V_V_HT	V_V_HT	3.01713271123742
1	855	3 Post-treatment Dark	V	V	HT	V_V_HT	0	1.333	1_V_V_HT	V_V_HT	3.01616447457752
1	856	3 Post-treatment Dark	V	V	HT	V_V_HT	0	1.371	1_V_V_HT	V_V_HT	3.01469225035663
1	857	3 Post-treatment Dark	V	V	HT	V_V_HT	0	1.356	1_V_V_HT	V_V_HT	3.0127117186698
1	858	3 Post-treatment Dark	V	V	HT	V_V_HT	0.075	1.314	1_V_V_HT	V_V_HT	3.01022071254069
1	859	3 Post-treatment Dark	V	V	HT	V_V_HT	0	1.314	1_V_V_HT	V_V_HT	3.00721926016985
1	860	3 Post-treatment Dark	V	V	HT	V_V_HT	0.032	1.314	1_V_V_HT	V_V_HT	3.00370960114178
1	861	3 Post-treatment Dark	V	V	HT	V_V_HT	0.176	1.314	1_V_V_HT	V_V_HT	2.99969617691614
1	862	3 Post-treatment Dark	V	V	HT	V_V_HT	0.053	1.231	1_V_V_HT	V_V_HT	2.99518559660987
1	863	3 Post-treatment Dark	V	V	HT	V_V_HT	0.041	1.231	1_V_V_HT	V_V_HT	2.99018657945391
1	864	3 Post-treatment Dark	V	V	HT	V_V_HT	0.052	1.201	1_V_V_HT	V_V_HT	2.98470987573781
1	865	3 Post-treatment Dark	V	V	HT	V_V_HT	0.062	1.201	1_V_V_HT	V_V_HT	2.97876816846075
1	866	3 Post-treatment Dark	V	V	HT	V_V_HT	0.089	1.225	1_V_V_HT	V_V_HT	2.97237595820503
1	867	3 Post-treatment Dark	V	V	HT	V_V_HT	0.082	1.225	1_V_V_HT	V_V_HT	2.96554943396515
1	868	3 Post-treatment Dark	V	V	HT	V_V_HT	0.026	1.247	1_V_V_HT	V_V_HT	2.95830633286058
1	869	3 Post-treatment Dark	V	V	HT	V_V_HT	0	1.258	1_V_V_HT	V_V_HT	2.95066579166549
1	870	3 Post-treatment Dark	V	V	HT	V_V_HT	0	1.253	1_V_V_HT	V_V_HT	2.94264819315844
1	871	3 Post-treatment Dark	V	V	HT	V_V_HT	0	1.253	1_V_V_HT	V_V_HT	2.93427501021381
1	872	3 Post-treatment Dark	V	V	HT	V_V_HT	0	1.189	1_V_V_HT	V_V_HT	2.92556865036822
1	873	3 Post-treatment Dark	V	V	HT	V_V_HT	0	1.189	1_V_V_HT	V_V_HT	2.91655230345657
1	874	3 Post-treatment Dark	V	V	HT	V_V_HT	0.015	1.189	1_V_V_HT	V_V_HT	2.90724979451233
1	875	3 Post-treatment Dark	V	V	HT	V_V_HT	0.139	1.189	1_V_V_HT	V_V_HT	2.89768544399343
1	876	3 Post-treatment Dark	V	V	HT	V_V_HT	0	1.189	1_V_V_HT	V_V_HT	2.88788393683191
1	877	3 Post-treatment Dark	V	V	HT	V_V_HT	0	1.189	1_V_V_HT	V_V_HT	2.87787020162923
1	878	3 Post-treatment Dark	V	V	HT	V_V_HT	0.01	1.189	1_V_V_HT	V_V_HT	2.86766930072369
1	879	3 Post-treatment Dark	V	V	HT	V_V_HT	0.012	1.286	1_V_V_HT	V_V_HT	2.85730633160143
1	880	3 Post-treatment Dark	V	V	HT	V_V_HT	0	1.32	1_V_V_HT	V_V_HT	2.84680633960053
1	881	3 Post-treatment Dark	V	V	HT	V_V_HT	0.016	1.32	1_V_V_HT	V_V_HT	2.83619424167967
1	882	3 Post-treatment Dark	V	V	HT	V_V_HT	0.012	1.266	1_V_V_HT	V_V_HT	2.82549476036705
1	883	3 Post-treatment Dark	V	V	HT	V_V_HT	0.067	1.266	1_V_V_HT	V_V_HT	2.81473236704152
1	884	3 Post-treatment Dark	V	V	HT	V_V_HT	0	1.266	1_V_V_HT	V_V_HT	2.80393123318505
1	885	3 Post-treatment Dark	V	V	HT	V_V_HT	0	1.266	1_V_V_HT	V_V_HT	2.7931151881634
1	886	3 Post-treatment Dark	V	V	HT	V_V_HT	0.038	1.266	1_V_V_HT	V_V_HT	2.78230768196559
1	887	3 Post-treatment Dark	V	V	HT	V_V_HT	0	1.266	1_V_V_HT	V_V_HT	2.77153175113736
1	888	3 Post-treatment Dark	V	V	HT	V_V_HT	0	1.191	1_V_V_HT	V_V_HT	2.76080998627692
1	889	3 Post-treatment Dark	V	V	HT	V_V_HT	0	1.191	1_V_V_HT	V_V_HT	2.75016449944095
1	890	3 Post-treatment Dark	V	V	HT	V_V_HT	0	1.173	1_V_V_HT	V_V_HT	2.73961688984457
1	891	3 Post-treatment Dark	V	V	HT	V_V_HT	0	1.008	1_V_V_HT	V_V_HT	2.72918820662469
1	892	3 Post-treatment Dark	V	V	HT	V_V_HT	0	0.955	1_V_V_HT	V_V_HT	2.7188989073714
1	893	3 Post-treatment Dark	V	V	HT	V_V_HT	0	0.914	1_V_V_HT	V_V_HT	2.70876881167308
1	894	3 Post-treatment Dark	V	V	HT	V_V_HT	0.014	0.874	1_V_V_HT	V_V_HT	2.69881704895552
1	895	3 Post-treatment Dark	V	V	HT	V_V_HT	0	0.812	1_V_V_HT	V_V_HT	2.68906200048694
1	896	3 Post-treatment Dark	V	V	HT	V_V_HT	0.069	0.761	1_V_V_HT	V_V_HT	2.67952123551177
1	897	3 Post-treatment Dark	V	V	HT	V_V_HT	0	0.756	1_V_V_HT	V_V_HT	2.67021144193077
1	898	3 Post-treatment Dark	V	V	HT	V_V_HT	0.022	0.73	1_V_V_HT	V_V_HT	2.66114835235905
1	899	3 Post-treatment Dark	V	V	HT	V_V_HT	0.011	0.73	1_V_V_HT	V_V_HT	2.65234666645517
1	900	3 Post-treatment Dark	V	V	HT	V_V_HT	0.022	0.73	1_V_V_HT	V_V_HT	2.64381997103222
1	901	3 Post-treatment Dark	V	V	HT	V_V_HT	0	0.73	1_V_V_HT	V_V_HT	2.63558065930475
1	902	3 Post-treatment Dark	V	V	HT	V_V_HT	0	0.73	1_V_V_HT	V_V_HT	2.62763985130527
1	903	3 Post-treatment Dark	V	V	HT	V_V_HT	0	0.743	1_V_V_HT	V_V_HT	2.62000731718395
1	904	3 Post-treatment Dark	V	V	HT	V_V_HT	0	0.728	1_V_V_HT	V_V_HT	2.61269140545043
1	905	3 Post-treatment Dark	V	V	HT	V_V_HT	0	0.589	1_V_V_HT	V_V_HT	2.6056989782931
1	906	3 Post-treatment Dark	V	V	HT	V_V_HT	0	0.589	1_V_V_HT	V_V_HT	2.59903535576277
1	907	3 Post-treatment Dark	V	V	HT	V_V_HT	0	0.589	1_V_V_HT	V_V_HT	2.59270427097071
1	908	3 Post-treatment Dark	V	V	HT	V_V_HT	0	0.579	1_V_V_HT	V_V_HT	2.58670783778949
1	909	3 Post-treatment Dark	V	V	HT	V_V_HT	0.097	0.567	1_V_V_HT	V_V_HT	2.58104653274778
1	910	3 Post-treatment Dark	V	V	HT	V_V_HT	0.034	0.567	1_V_V_HT	V_V_HT	2.57571919227071
1	911	3 Post-treatment Dark	V	V	HT	V_V_HT	0	0.551	1_V_V_HT	V_V_HT	2.57072302620306
1	912	3 Post-treatment Dark	V	V	HT	V_V_HT	0	0.564	1_V_V_HT	V_V_HT	2.56605364824607
1	913	3 Post-treatment Dark	V	V	HT	V_V_HT	0	0.538	1_V_V_HT	V_V_HT	2.56170512346725
1	914	3 Post-treatment Dark	V	V	HT	V_V_HT	0	0.538	1_V_V_HT	V_V_HT	2.55767003272341
1	915	3 Post-treatment Dark	V	V	HT	V_V_HT	0	0.538	1_V_V_HT	V_V_HT	2.55393955335222
1	916	3 Post-treatment Dark	V	V	HT	V_V_HT	0	0.5	1_V_V_HT	V_V_HT	2.55050355533557
1	917	3 Post-treatment Dark	V	V	HT	V_V_HT	0	0.5	1_V_V_HT	V_V_HT	2.54735071136592
1	918	3 Post-treatment Dark	V	V	HT	V_V_HT	0	0.5	1_V_V_HT	V_V_HT	2.54446861932079
1	919	3 Post-treatment Dark	V	V	HT	V_V_HT	0	0.5	1_V_V_HT	V_V_HT	2.54184393509122
1	920	3 Post-treatment Dark	V	V	HT	V_V_HT	0.014	0.5	1_V_V_HT	V_V_HT	2.53946251351171
1	921	3 Post-treatment Dark	V	V	HT	V_V_HT	0.011	0.5	1_V_V_HT	V_V_HT	2.5373095549651
1	922	3 Post-treatment Dark	V	V	HT	V_V_HT	0	0.5	1_V_V_HT	V_V_HT	2.53536975512409
1	923	3 Post-treatment Dark	V	V	HT	V_V_HT	0	0.5	1_V_V_HT	V_V_HT	2.53362745506254
1	924	3 Post-treatment Dark	V	V	HT	V_V_HT	0.012	0.486	1_V_V_HT	V_V_HT	2.53206678922368
1	925	3 Post-treatment Dark	V	V	HT	V_V_HT	0	0.486	1_V_V_HT	V_V_HT	2.53067182846274
1	926	3 Post-treatment Dark	V	V	HT	V_V_HT	0.038	0.417	1_V_V_HT	V_V_HT	2.52942671583038
1	927	3 Post-treatment Dark	V	V	HT	V_V_HT	0.077	0.417	1_V_V_HT	V_V_HT	2.52831579273823
1	928	3 Post-treatment Dark	V	V	HT	V_V_HT	0	0.426	1_V_V_HT	V_V_HT	2.52732371345551
1	929	3 Post-treatment Dark	V	V	HT	V_V_HT	0	0.494	1_V_V_HT	V_V_HT	2.52643554628636
1	930	3 Post-treatment Dark	V	V	HT	V_V_HT	0	0.472	1_V_V_HT	V_V_HT	2.52563685984543
1	931	3 Post-treatment Dark	V	V	HT	V_V_HT	0	0.472	1_V_V_HT	V_V_HT	2.52491379372806
1	932	3 Post-treatment Dark	V	V	HT	V_V_HT	0	0.472	1_V_V_HT	V_V_HT	2.52425311267569
1	933	3 Post-treatment Dark	V	V	HT	V_V_HT	0.013	0.472	1_V_V_HT	V_V_HT	2.52364224419587
1	934	3 Post-treatment Dark	V	V	HT	V_V_HT	0	0.499	1_V_V_HT	V_V_HT	2.5230692999501
1	935	3 Post-treatment Dark	V	V	HT	V_V_HT	0	0.565	1_V_V_HT	V_V_HT	2.52252308136039
1	936	3 Post-treatment Dark	V	V	HT	V_V_HT	0	0.565	1_V_V_HT	V_V_HT	2.52199307069921
1	937	3 Post-treatment Dark	V	V	HT	V_V_HT	0	0.565	1_V_V_HT	V_V_HT	2.52146940893283
1	938	3 Post-treatment Dark	V	V	HT	V_V_HT	0	0.565	1_V_V_HT	V_V_HT	2.52094286210615
1	939	3 Post-treatment Dark	V	V	HT	V_V_HT	0	0.468	1_V_V_HT	V_V_HT	2.52040477825232
1	940	3 Post-treatment Dark	V	V	HT	V_V_HT	0	0.434	1_V_V_HT	V_V_HT	2.51984703700869
1	941	3 Post-treatment Dark	V	V	HT	V_V_HT	0	0.434	1_V_V_HT	V_V_HT	2.5192619943734
1	942	3 Post-treatment Dark	V	V	HT	V_V_HT	0.025	0.434	1_V_V_HT	V_V_HT	2.51864242495056
1	943	3 Post-treatment Dark	V	V	HT	V_V_HT	0.041	0.434	1_V_V_HT	V_V_HT	2.51798146417131
1	944	3 Post-treatment Dark	V	V	HT	V_V_HT	0	0.434	1_V_V_HT	V_V_HT	2.51727255293667
1	945	3 Post-treatment Dark	V	V	HT	V_V_HT	0	0.434	1_V_V_HT	V_V_HT	2.51650938677821
1	946	3 Post-treatment Dark	V	V	HT	V_V_HT	0	0.434	1_V_V_HT	V_V_HT	2.51568587181163
1	947	3 Post-treatment Dark	V	V	HT	V_V_HT	0	0.434	1_V_V_HT	V_V_HT	2.51479608916217
1	948	3 Post-treatment Dark	V	V	HT	V_V_HT	0	0.434	1_V_V_HT	V_V_HT	2.51383426936735
1	949	3 Post-treatment Dark	V	V	HT	V_V_HT	0	0.434	1_V_V_HT	V_V_HT	2.51279477804912
1	950	3 Post-treatment Dark	V	V	HT	V_V_HT	0	0.42	1_V_V_HT	V_V_HT	2.51167211345375
1	951	3 Post-treatment Dark	V	V	HT	V_V_HT	0	0.409	1_V_V_HT	V_V_HT	2.51046091642779
1	952	3 Post-treatment Dark	V	V	HT	V_V_HT	0	0.409	1_V_V_HT	V_V_HT	2.50915599262365
1	953	3 Post-treatment Dark	V	V	HT	V_V_HT	0	0.409	1_V_V_HT	V_V_HT	2.50775234660427
1	954	3 Post-treatment Dark	V	V	HT	V_V_HT	0	0.431	1_V_V_HT	V_V_HT	2.50624522692254
1	955	3 Post-treatment Dark	V	V	HT	V_V_HT	0	0.431	1_V_V_HT	V_V_HT	2.50463018094612
1	956	3 Post-treatment Dark	V	V	HT	V_V_HT	0	0.393	1_V_V_HT	V_V_HT	2.50290311789132
1	957	3 Post-treatment Dark	V	V	HT	V_V_HT	0	0.316	1_V_V_HT	V_V_HT	2.50106037809124
1	958	3 Post-treatment Dark	V	V	HT	V_V_HT	0.031	0.316	1_V_V_HT	V_V_HT	2.49909880642103
1	959	3 Post-treatment Dark	V	V	HT	V_V_HT	0.079	0.316	1_V_V_HT	V_V_HT	2.49701582761685
1	960	3 Post-treatment Dark	V	V	HT	V_V_HT	0	0.316	1_V_V_HT	V_V_HT	2.49480952084198
1	961	3 Post-treatment Dark	V	V	HT	V_V_HT	0	0.373	1_V_V_HT	V_V_HT	2.49247869122622
1	962	3 Post-treatment Dark	V	V	HT	V_V_HT	0	0.373	1_V_V_HT	V_V_HT	2.49002293577031
1	963	3 Post-treatment Dark	V	V	HT	V_V_HT	0	0.374	1_V_V_HT	V_V_HT	2.48744270123671
1	964	3 Post-treatment Dark	V	V	HT	V_V_HT	0.027	0.374	1_V_V_HT	V_V_HT	2.48473933178963
1	965	3 Post-treatment Dark	V	V	HT	V_V_HT	0.066	0.374	1_V_V_HT	V_V_HT	2.48191510439354
1	966	3 Post-treatment Dark	V	V	HT	V_V_HT	0	0.374	1_V_V_HT	V_V_HT	2.47897325028967
1	967	3 Post-treatment Dark	V	V	HT	V_V_HT	0	0.374	1_V_V_HT	V_V_HT	2.47591796101973
1	968	3 Post-treatment Dark	V	V	HT	V_V_HT	0	0.374	1_V_V_HT	V_V_HT	2.47275437807626
1	969	3 Post-treatment Dark	V	V	HT	V_V_HT	0	0.374	1_V_V_HT	V_V_HT	2.46948856563962
1	970	3 Post-treatment Dark	V	V	HT	V_V_HT	0	0.374	1_V_V_HT	V_V_HT	2.46612746612597
1	971	3 Post-treatment Dark	V	V	HT	V_V_HT	0	0.374	1_V_V_HT	V_V_HT	2.4626788388467
1	972	3 Post-treatment Dark	V	V	HT	V_V_HT	0	0.349	1_V_V_HT	V_V_HT	2.45915118255518
1	973	3 Post-treatment Dark	V	V	HT	V_V_HT	0	0.308	1_V_V_HT	V_V_HT	2.45555364295395
1	974	3 Post-treatment Dark	V	V	HT	V_V_HT	0	0.308	1_V_V_HT	V_V_HT	2.4518959068466
1	975	3 Post-treatment Dark	V	V	HT	V_V_HT	0	0.308	1_V_V_HT	V_V_HT	2.44818808466304
1	976	3 Post-treatment Dark	V	V	HT	V_V_HT	0	0.308	1_V_V_HT	V_V_HT	2.44444058378344
1	977	3 Post-treatment Dark	V	V	HT	V_V_HT	0	0.308	1_V_V_HT	V_V_HT	2.44066397507908
1	978	3 Post-treatment Dark	V	V	HT	V_V_HT	0	0.308	1_V_V_HT	V_V_HT	2.43686885542075
1	979	3 Post-treatment Dark	V	V	HT	V_V_HT	0	0.308	1_V_V_HT	V_V_HT	2.4330657089882
1	980	3 Post-treatment Dark	V	V	HT	V_V_HT	0	0.308	1_V_V_HT	V_V_HT	2.4292647702889
1	981	3 Post-treatment Dark	V	V	HT	V_V_HT	0	0.333	1_V_V_HT	V_V_HT	2.42547589190204
1	982	3 Post-treatment Dark	V	V	HT	V_V_HT	0	0.333	1_V_V_HT	V_V_HT	2.42170841956106
1	983	3 Post-treatment Dark	V	V	HT	V_V_HT	0	0.333	1_V_V_HT	V_V_HT	2.41797107751503
1	984	3 Post-treatment Dark	V	V	HT	V_V_HT	0.034	0.333	1_V_V_HT	V_V_HT	2.41427186641415
1	985	3 Post-treatment Dark	V	V	HT	V_V_HT	0	0.36	1_V_V_HT	V_V_HT	2.41061797601627
1	986	3 Post-treatment Dark	V	V	HT	V_V_HT	0	0.36	1_V_V_HT	V_V_HT	2.40701571450454
1	987	3 Post-treatment Dark	V	V	HT	V_V_HT	0	0.36	1_V_V_HT	V_V_HT	2.40347045581277
1	988	3 Post-treatment Dark	V	V	HT	V_V_HT	0	0.329	1_V_V_HT	V_V_HT	2.39998660619226
1	989	3 Post-treatment Dark	V	V	HT	V_V_HT	0	0.25	1_V_V_HT	V_V_HT	2.39656759036623
1	990	3 Post-treatment Dark	V	V	HT	V_V_HT	0	0.25	1_V_V_HT	V_V_HT	2.39321585758292
1	991	3 Post-treatment Dark	V	V	HT	V_V_HT	0.057	0.25	1_V_V_HT	V_V_HT	2.38993290716489
1	992	3 Post-treatment Dark	V	V	HT	V_V_HT	0	0.25	1_V_V_HT	V_V_HT	2.38671933286567
1	993	3 Post-treatment Dark	V	V	HT	V_V_HT	0.014	0.25	1_V_V_HT	V_V_HT	2.38357488472565
1	994	3 Post-treatment Dark	V	V	HT	V_V_HT	0	0.26	1_V_V_HT	V_V_HT	2.38049854692151
1	995	3 Post-treatment Dark	V	V	HT	V_V_HT	0	0.194	1_V_V_HT	V_V_HT	2.37748862973927
1	996	3 Post-treatment Dark	V	V	HT	V_V_HT	0	0.194	1_V_V_HT	V_V_HT	2.37454287321878
1	997	3 Post-treatment Dark	V	V	HT	V_V_HT	0	0.221	1_V_V_HT	V_V_HT	2.37165856020069
1	998	3 Post-treatment Dark	V	V	HT	V_V_HT	0	0.287	1_V_V_HT	V_V_HT	2.3688326360298
1	999	3 Post-treatment Dark	V	V	HT	V_V_HT	0	0.287	1_V_V_HT	V_V_HT	2.36606183209763
1	1000	3 Post-treatment Dark	V	V	HT	V_V_HT	0	0.324	1_V_V_HT	V_V_HT	2.36334279050852
1	1001	3 Post-treatment Dark	V	V	HT	V_V_HT	0	0.324	1_V_V_HT	V_V_HT	2.36067218700844
1	1002	3 Post-treatment Dark	V	V	HT	V_V_HT	0	0.324	1_V_V_HT	V_V_HT	2.35804684946189
1	1003	3 Post-treatment Dark	V	V	HT	V_V_HT	0	0.353	1_V_V_HT	V_V_HT	2.35546386946953
1	1004	3 Post-treatment Dark	V	V	HT	V_V_HT	0	0.353	1_V_V_HT	V_V_HT	2.35292070462609
1	1005	3 Post-treatment Dark	V	V	HT	V_V_HT	0	0.353	1_V_V_HT	V_V_HT	2.35041526956784
1	1006	3 Post-treatment Dark	V	V	HT	V_V_HT	0	0.353	1_V_V_HT	V_V_HT	2.34794601386553
1	1007	3 Post-treatment Dark	V	V	HT	V_V_HT	0	0.353	1_V_V_HT	V_V_HT	2.34551198563744
1	1008	3 Post-treatment Dark	V	V	HT	V_V_HT	0	0.353	1_V_V_HT	V_V_HT	2.34311287962425
1	1009	3 Post-treatment Dark	V	V	HT	V_V_HT	0	0.353	1_V_V_HT	V_V_HT	2.34074906930626
1	1010	3 Post-treatment Dark	V	V	HT	V_V_HT	0	0.417	1_V_V_HT	V_V_HT	2.3384216227564
1	1011	3 Post-treatment Dark	V	V	HT	V_V_HT	0.025	0.458	1_V_V_HT	V_V_HT	2.33613230238297
1	1012	3 Post-treatment Dark	V	V	HT	V_V_HT	0	0.495	1_V_V_HT	V_V_HT	2.33388354920032
1	1013	3 Post-treatment Dark	V	V	HT	V_V_HT	0	0.567	1_V_V_HT	V_V_HT	2.33167845243779
1	1014	3 Post-treatment Dark	V	V	HT	V_V_HT	0	0.533	1_V_V_HT	V_V_HT	2.32952070568986
1	1015	3 Post-treatment Dark	V	V	HT	V_V_HT	0.027	0.533	1_V_V_HT	V_V_HT	2.32741455115134
1	1016	3 Post-treatment Dark	V	V	HT	V_V_HT	0	0.533	1_V_V_HT	V_V_HT	2.32536471360086
1	1017	3 Post-treatment Dark	V	V	HT	V_V_HT	0	0.533	1_V_V_HT	V_V_HT	2.32337632590678
1	1018	3 Post-treatment Dark	V	V	HT	V_V_HT	0	0.533	1_V_V_HT	V_V_HT	2.32145484816112
1	1019	3 Post-treatment Dark	V	V	HT	V_V_HT	0	0.533	1_V_V_HT	V_V_HT	2.31960598247243
1	1020	3 Post-treatment Dark	V	V	HT	V_V_HT	0	0.533	1_V_V_HT	V_V_HT	2.31783558520719
1	1021	3 Post-treatment Dark	V	V	HT	V_V_HT	0	0.476	1_V_V_HT	V_V_HT	2.31614957903514
1	1022	3 Post-treatment Dark	V	V	HT	V_V_HT	0	0.476	1_V_V_HT	V_V_HT	2.31455386623491
1	1023	3 Post-treatment Dark	V	V	HT	V_V_HT	0	0.462	1_V_V_HT	V_V_HT	2.31305424523128
1	1024	3 Post-treatment Dark	V	V	HT	V_V_HT	0.037	0.462	1_V_V_HT	V_V_HT	2.31165633175044
1	1025	3 Post-treatment Dark	V	V	HT	V_V_HT	0	0.462	1_V_V_HT	V_V_HT	2.31036548582947
1	1026	3 Post-treatment Dark	V	V	HT	V_V_HT	0	0.462	1_V_V_HT	V_V_HT	2.30918674575254
1	1027	3 Post-treatment Dark	V	V	HT	V_V_HT	0.027	0.462	1_V_V_HT	V_V_HT	2.30812476961766
1	1028	3 Post-treatment Dark	V	V	HT	V_V_HT	0.066	0.462	1_V_V_HT	V_V_HT	2.30718378498801
1	1029	3 Post-treatment Dark	V	V	HT	V_V_HT	0	0.462	1_V_V_HT	V_V_HT	2.30636754674292
1	1030	3 Post-treatment Dark	V	V	HT	V_V_HT	0.037	0.462	1_V_V_HT	V_V_HT	2.30567930317409
1	1031	3 Post-treatment Dark	V	V	HT	V_V_HT	0	0.462	1_V_V_HT	V_V_HT	2.30512176981137
1	1032	3 Post-treatment Dark	V	V	HT	V_V_HT	0	0.462	1_V_V_HT	V_V_HT	2.30469711053912
1	1033	3 Post-treatment Dark	V	V	HT	V_V_HT	0.029	0.462	1_V_V_HT	V_V_HT	2.30440692518753
1	1034	3 Post-treatment Dark	V	V	HT	V_V_HT	0	0.462	1_V_V_HT	V_V_HT	2.30425224270431
1	1035	3 Post-treatment Dark	V	V	HT	V_V_HT	0	0.486	1_V_V_HT	V_V_HT	2.30423351892357
1	1036	3 Post-treatment Dark	V	V	HT	V_V_HT	0	0.486	1_V_V_HT	V_V_HT	2.30435063784868
1	1037	3 Post-treatment Dark	V	V	HT	V_V_HT	0	0.486	1_V_V_HT	V_V_HT	2.30460291532891
1	1038	3 Post-treatment Dark	V	V	HT	V_V_HT	0	0.486	1_V_V_HT	V_V_HT	2.30498910420966
1	1039	3 Post-treatment Dark	V	V	HT	V_V_HT	0	0.486	1_V_V_HT	V_V_HT	2.30550739974087
1	1040	3 Post-treatment Dark	V	V	HT	V_V_HT	0.064	0.486	1_V_V_HT	V_V_HT	2.30615544474952
1	1041	3 Post-treatment Dark	V	V	HT	V_V_HT	0.041	0.49	1_V_V_HT	V_V_HT	2.30693033354434
1	1042	3 Post-treatment Dark	V	V	HT	V_V_HT	0.037	0.49	1_V_V_HT	V_V_HT	2.3078286142002
1	1043	3 Post-treatment Dark	V	V	HT	V_V_HT	0.072	0.51	1_V_V_HT	V_V_HT	2.30884628902106
1	1044	3 Post-treatment Dark	V	V	HT	V_V_HT	0	0.52	1_V_V_HT	V_V_HT	2.30997881283935
1	1045	3 Post-treatment Dark	V	V	HT	V_V_HT	0	0.507	1_V_V_HT	V_V_HT	2.31122108952924
1	1046	3 Post-treatment Dark	V	V	HT	V_V_HT	0	0.629	1_V_V_HT	V_V_HT	2.31256746706368
1	1047	3 Post-treatment Dark	V	V	HT	V_V_HT	0	0.629	1_V_V_HT	V_V_HT	2.31401173165148
1	1048	3 Post-treatment Dark	V	V	HT	V_V_HT	0	0.629	1_V_V_HT	V_V_HT	2.31554710176057
1	1049	3 Post-treatment Dark	V	V	HT	V_V_HT	0	0.629	1_V_V_HT	V_V_HT	2.31716622309951
1	1050	3 Post-treatment Dark	V	V	HT	V_V_HT	0	0.629	1_V_V_HT	V_V_HT	2.31886116539186
1	1051	3 Post-treatment Dark	V	V	HT	V_V_HT	0	0.629	1_V_V_HT	V_V_HT	2.32062342255376
1	1052	3 Post-treatment Dark	V	V	HT	V_V_HT	0	0.629	1_V_V_HT	V_V_HT	2.32244391707745
1	1053	3 Post-treatment Dark	V	V	HT	V_V_HT	0	0.629	1_V_V_HT	V_V_HT	2.32431301012052
1	1054	3 Post-treatment Dark	V	V	HT	V_V_HT	0	0.592	1_V_V_HT	V_V_HT	2.32622051847999
1	1055	3 Post-treatment Dark	V	V	HT	V_V_HT	0	0.592	1_V_V_HT	V_V_HT	2.32815573948095
1	1056	3 Post-treatment Dark	V	V	HT	V_V_HT	0	0.592	1_V_V_HT	V_V_HT	2.33010748473759
1	1057	3 Post-treatment Dark	V	V	HT	V_V_HT	0	0.565	1_V_V_HT	V_V_HT	2.33206412361938
1	1058	3 Post-treatment Dark	V	V	HT	V_V_HT	0	0.499	1_V_V_HT	V_V_HT	2.33401363684141
1	1059	3 Post-treatment Dark	V	V	HT	V_V_HT	0	0.499	1_V_V_HT	V_V_HT	2.33594368053486
1	1060	3 Post-treatment Dark	V	V	HT	V_V_HT	0	0.462	1_V_V_HT	V_V_HT	2.33784166068613
1	1061	3 Post-treatment Dark	V	V	HT	V_V_HT	0	0.462	1_V_V_HT	V_V_HT	2.33969481759532
1	1062	3 Post-treatment Dark	V	V	HT	V_V_HT	0	0.462	1_V_V_HT	V_V_HT	2.3414903197755
1	1063	3 Post-treatment Dark	V	V	HT	V_V_HT	0	0.433	1_V_V_HT	V_V_HT	2.34321536607634
1	1064	3 Post-treatment Dark	V	V	HT	V_V_HT	0	0.433	1_V_V_HT	V_V_HT	2.34485729499647
1	1065	3 Post-treatment Dark	V	V	HT	V_V_HT	0.024	0.433	1_V_V_HT	V_V_HT	2.34640369929389
1	1066	3 Post-treatment Dark	V	V	HT	V_V_HT	0	0.433	1_V_V_HT	V_V_HT	2.3478425442509
1	1067	3 Post-treatment Dark	V	V	HT	V_V_HT	0	0.433	1_V_V_HT	V_V_HT	2.34916228734
1	1068	3 Post-treatment Dark	V	V	HT	V_V_HT	0	0.433	1_V_V_HT	V_V_HT	2.35035199710129
1	1069	3 Post-treatment Dark	V	V	HT	V_V_HT	0	0.622	1_V_V_HT	V_V_HT	2.35140146884463
1	1070	3 Post-treatment Dark	V	V	HT	V_V_HT	0	0.61	1_V_V_HT	V_V_HT	2.35230133467316
1	1071	3 Post-treatment Dark	V	V	HT	V_V_HT	0.029	0.569	1_V_V_HT	V_V_HT	2.35304316544182
1	1072	3 Post-treatment Dark	V	V	HT	V_V_HT	0	0.532	1_V_V_HT	V_V_HT	2.35361956227562
1	1073	3 Post-treatment Dark	V	V	HT	V_V_HT	0.02	0.46	1_V_V_HT	V_V_HT	2.35402423538795
1	1074	3 Post-treatment Dark	V	V	HT	V_V_HT	0.01	0.46	1_V_V_HT	V_V_HT	2.35425206818793
1	1075	3 Post-treatment Dark	V	V	HT	V_V_HT	0.014	0.46	1_V_V_HT	V_V_HT	2.35429916499699
1	1076	3 Post-treatment Dark	V	V	HT	V_V_HT	0.122	0.46	1_V_V_HT	V_V_HT	2.35416288086008
1	1077	3 Post-treatment Dark	V	V	HT	V_V_HT	0	0.46	1_V_V_HT	V_V_HT	2.35384183242719
1	1078	3 Post-treatment Dark	V	V	HT	V_V_HT	0	0.46	1_V_V_HT	V_V_HT	2.35333588933652
1	1079	3 Post-treatment Dark	V	V	HT	V_V_HT	0	0.46	1_V_V_HT	V_V_HT	2.35264614591627
1	1080	3 Post-treatment Dark	V	V	HT	V_V_HT	0	0.46	1_V_V_HT	V_V_HT	2.35177487335269
1	1081	3 Post-treatment Dark	V	V	HT	V_V_HT	0	0.502	1_V_V_HT	V_V_HT	2.35072545334108
1	1082	3 Post-treatment Dark	V	V	HT	V_V_HT	0	0.502	1_V_V_HT	V_V_HT	2.34950229430475
1	1083	3 Post-treatment Dark	V	V	HT	V_V_HT	0	0.542	1_V_V_HT	V_V_HT	2.34811073188642
1	1084	3 Post-treatment Dark	V	V	HT	V_V_HT	0	0.542	1_V_V_HT	V_V_HT	2.34655691590443
1	1085	3 Post-treatment Dark	V	V	HT	V_V_HT	0	0.542	1_V_V_HT	V_V_HT	2.34484768629153
1	1086	3 Post-treatment Dark	V	V	HT	V_V_HT	0	0.542	1_V_V_HT	V_V_HT	2.34299044071733
1	1087	3 Post-treatment Dark	V	V	HT	V_V_HT	0	0.542	1_V_V_HT	V_V_HT	2.34099299725393
1	1088	3 Post-treatment Dark	V	V	HT	V_V_HT	0	0.542	1_V_V_HT	V_V_HT	2.33886345507347
1	1089	3 Post-treatment Dark	V	V	HT	V_V_HT	0	0.542	1_V_V_HT	V_V_HT	2.33661005676678
1	1090	3 Post-treatment Dark	V	V	HT	V_V_HT	0	0.542	1_V_V_HT	V_V_HT	2.33424105578284
1	1091	3 Post-treatment Dark	V	V	HT	V_V_HT	0	0.542	1_V_V_HT	V_V_HT	2.33176459210044
1	1092	3 Post-treatment Dark	V	V	HT	V_V_HT	0	0.542	1_V_V_HT	V_V_HT	2.32918857955991
1	1093	3 Post-treatment Dark	V	V	HT	V_V_HT	0	0.542	1_V_V_HT	V_V_HT	2.32652060786006
1	1094	3 Post-treatment Dark	V	V	HT	V_V_HT	0	0.542	1_V_V_HT	V_V_HT	2.32376786157844
1	1095	3 Post-treatment Dark	V	V	HT	V_V_HT	0	0.518	1_V_V_HT	V_V_HT	2.32093705887437
1	1096	3 Post-treatment Dark	V	V	HT	V_V_HT	0	0.518	1_V_V_HT	V_V_HT	2.31803441142221
1	1097	3 Post-treatment Dark	V	V	HT	V_V_HT	0	0.518	1_V_V_HT	V_V_HT	2.31506560680591
1	1098	3 Post-treatment Dark	V	V	HT	V_V_HT	0	0.518	1_V_V_HT	V_V_HT	2.31203581432904
1	1099	3 Post-treatment Dark	V	V	HT	V_V_HT	0.189	0.518	1_V_V_HT	V_V_HT	2.30894971402631
1	1100	3 Post-treatment Dark	V	V	HT	V_V_HT	0.052	0.518	1_V_V_HT	V_V_HT	2.30581154862875
1	1101	3 Post-treatment Dark	V	V	HT	V_V_HT	0	0.489	1_V_V_HT	V_V_HT	2.30262519717406
1	1102	3 Post-treatment Dark	V	V	HT	V_V_HT	0	0.489	1_V_V_HT	V_V_HT	2.2993942685674
1	1103	3 Post-treatment Dark	V	V	HT	V_V_HT	0	0.469	1_V_V_HT	V_V_HT	2.29612221280255
1	1104	3 Post-treatment Dark	V	V	HT	V_V_HT	0	0.459	1_V_V_HT	V_V_HT	2.29281244695126
1	1105	3 Post-treatment Dark	V	V	HT	V_V_HT	0	0.467	1_V_V_HT	V_V_HT	2.2894684925855
1	1106	3 Post-treatment Dark	V	V	HT	V_V_HT	0	0.379	1_V_V_HT	V_V_HT	2.28609412098241
1	1107	3 Post-treatment Dark	V	V	HT	V_V_HT	0	0.434	1_V_V_HT	V_V_HT	2.28269350198933
1	1108	3 Post-treatment Dark	V	V	HT	V_V_HT	0	0.434	1_V_V_HT	V_V_HT	2.27927135221063
1	1109	3 Post-treatment Dark	V	V	HT	V_V_HT	0	0.434	1_V_V_HT	V_V_HT	2.27583307843863
1	1110	3 Post-treatment Dark	V	V	HT	V_V_HT	0	0.471	1_V_V_HT	V_V_HT	2.27238491151312
1	1111	3 Post-treatment Dark	V	V	HT	V_V_HT	0.042	0.505	1_V_V_HT	V_V_HT	2.2689340266756
1	1112	3 Post-treatment Dark	V	V	HT	V_V_HT	0	0.531	1_V_V_HT	V_V_HT	2.26548864595141
1	1113	3 Post-treatment Dark	V	V	HT	V_V_HT	0.04	0.558	1_V_V_HT	V_V_HT	2.26205811921718
1	1114	3 Post-treatment Dark	V	V	HT	V_V_HT	0	0.572	1_V_V_HT	V_V_HT	2.25865298004272
1	1115	3 Post-treatment Dark	V	V	HT	V_V_HT	0	0.612	1_V_V_HT	V_V_HT	2.2552849739254
1	1116	3 Post-treatment Dark	V	V	HT	V_V_HT	0	0.645	1_V_V_HT	V_V_HT	2.25196705625641
1	1117	3 Post-treatment Dark	V	V	HT	V_V_HT	0	0.674	1_V_V_HT	V_V_HT	2.24871335850623
1	1118	3 Post-treatment Dark	V	V	HT	V_V_HT	0	0.689	1_V_V_HT	V_V_HT	2.24553912177123
1	1119	3 Post-treatment Dark	V	V	HT	V_V_HT	0	0.689	1_V_V_HT	V_V_HT	2.24246059728746
1	1120	3 Post-treatment Dark	V	V	HT	V_V_HT	0	0.689	1_V_V_HT	V_V_HT	2.23949491471584
1	1121	3 Post-treatment Dark	V	V	HT	V_V_HT	0	0.703	1_V_V_HT	V_V_HT	2.23665991935701
1	1122	3 Post-treatment Dark	V	V	HT	V_V_HT	0	0.714	1_V_V_HT	V_V_HT	2.23397398045792
1	1123	3 Post-treatment Dark	V	V	HT	V_V_HT	0	0.714	1_V_V_HT	V_V_HT	2.23145577353689
1	1124	3 Post-treatment Dark	V	V	HT	V_V_HT	0	0.714	1_V_V_HT	V_V_HT	2.22912404002066
1	1125	3 Post-treatment Dark	V	V	HT	V_V_HT	0	0.714	1_V_V_HT	V_V_HT	2.22699732849978
1	1126	3 Post-treatment Dark	V	V	HT	V_V_HT	0	0.714	1_V_V_HT	V_V_HT	2.22509372210204
1	1127	3 Post-treatment Dark	V	V	HT	V_V_HT	0	0.714	1_V_V_HT	V_V_HT	2.22343055704494
1	1128	3 Post-treatment Dark	V	V	HT	V_V_HT	0	0.714	1_V_V_HT	V_V_HT	2.22202413779265
1	1129	3 Post-treatment Dark	V	V	HT	V_V_HT	0	0.525	1_V_V_HT	V_V_HT	2.22088945444959
1	1130	3 Post-treatment Dark	V	V	HT	V_V_HT	0	0.473	1_V_V_HT	V_V_HT	2.22003990779215
1	1131	3 Post-treatment Dark	V	V	HT	V_V_HT	0	0.515	1_V_V_HT	V_V_HT	2.21948704796405
1	1132	3 Post-treatment Dark	V	V	HT	V_V_HT	0	0.515	1_V_V_HT	V_V_HT	2.21924033188545
1	1133	3 Post-treatment Dark	V	V	HT	V_V_HT	0	0.707	1_V_V_HT	V_V_HT	2.21930690485729
1	1134	3 Post-treatment Dark	V	V	HT	V_V_HT	0	0.707	1_V_V_HT	V_V_HT	2.21969141092568
1	1135	3 Post-treatment Dark	V	V	HT	V_V_HT	0.022	0.707	1_V_V_HT	V_V_HT	2.22039583633011
1	1136	3 Post-treatment Dark	V	V	HT	V_V_HT	0.034	0.707	1_V_V_HT	V_V_HT	2.221419389638
1	1137	3 Post-treatment Dark	V	V	HT	V_V_HT	0.055	0.707	1_V_V_HT	V_V_HT	2.22275842160289
1	1138	3 Post-treatment Dark	V	V	HT	V_V_HT	0	0.707	1_V_V_HT	V_V_HT	2.22440638665553
1	1139	3 Post-treatment Dark	V	V	HT	V_V_HT	0	0.707	1_V_V_HT	V_V_HT	2.226353847702
1	1140	3 Post-treatment Dark	V	V	HT	V_V_HT	0.037	0.707	1_V_V_HT	V_V_HT	2.22858852443448
1	1141	3 Post-treatment Dark	V	V	HT	V_V_HT	0.034	0.665	1_V_V_HT	V_V_HT	2.23109538496608
1	1142	3 Post-treatment Dark	V	V	HT	V_V_HT	0.026	0.665	1_V_V_HT	V_V_HT	2.23385677942764
1	1143	3 Post-treatment Dark	V	V	HT	V_V_HT	0.027	0.625	1_V_V_HT	V_V_HT	2.23685261355959
1	1144	3 Post-treatment Dark	V	V	HT	V_V_HT	0.014	0.625	1_V_V_HT	V_V_HT	2.24006055910855
1	1145	3 Post-treatment Dark	V	V	HT	V_V_HT	0.04	0.625	1_V_V_HT	V_V_HT	2.2434562979253
1	1146	3 Post-treatment Dark	V	V	HT	V_V_HT	0.033	0.625	1_V_V_HT	V_V_HT	2.24701379487639
1	1147	3 Post-treatment Dark	V	V	HT	V_V_HT	0.029	0.625	1_V_V_HT	V_V_HT	2.25070559522422
1	1148	3 Post-treatment Dark	V	V	HT	V_V_HT	0.015	0.811	1_V_V_HT	V_V_HT	2.25450314069685
1	1149	3 Post-treatment Dark	V	V	HT	V_V_HT	0	1.024	1_V_V_HT	V_V_HT	2.2583770989058
1	1150	3 Post-treatment Dark	V	V	HT	V_V_HT	0	1.024	1_V_V_HT	V_V_HT	2.26229770006398
1	1151	3 Post-treatment Dark	V	V	HT	V_V_HT	0.014	1.024	1_V_V_HT	V_V_HT	2.26623507489868
1	1152	3 Post-treatment Dark	V	V	HT	V_V_HT	0.011	1.024	1_V_V_HT	V_V_HT	2.27015958798217
1	1153	3 Post-treatment Dark	V	V	HT	V_V_HT	0	1.058	1_V_V_HT	V_V_HT	2.27404216040825
1	1154	3 Post-treatment Dark	V	V	HT	V_V_HT	0	1.058	1_V_V_HT	V_V_HT	2.27785457643146
1	1155	3 Post-treatment Dark	V	V	HT	V_V_HT	0	1.058	1_V_V_HT	V_V_HT	2.28156976880654
1	1156	3 Post-treatment Dark	V	V	HT	V_V_HT	0	1.058	1_V_V_HT	V_V_HT	2.28516207819979
1	1157	3 Post-treatment Dark	V	V	HT	V_V_HT	0	1.079	1_V_V_HT	V_V_HT	2.28860748260419
1	1158	3 Post-treatment Dark	V	V	HT	V_V_HT	0	1.079	1_V_V_HT	V_V_HT	2.29188379332827
1	1159	3 Post-treatment Dark	V	V	HT	V_V_HT	0	1.079	1_V_V_HT	V_V_HT	2.29497081492012
1	1160	3 Post-treatment Dark	V	V	HT	V_V_HT	0	1.079	1_V_V_HT	V_V_HT	2.29785046729107
1	1161	3 Post-treatment Dark	V	V	HT	V_V_HT	0.042	1.079	1_V_V_HT	V_V_HT	2.30050686874336
1	1162	3 Post-treatment Dark	V	V	HT	V_V_HT	0	1.079	1_V_V_HT	V_V_HT	2.30292637993217
1	1163	3 Post-treatment Dark	V	V	HT	V_V_HT	0.192	1.114	1_V_V_HT	V_V_HT	2.30509760929249
1	1164	3 Post-treatment Dark	V	V	HT	V_V_HT	0	1.135	1_V_V_HT	V_V_HT	2.30701138137605
1	1165	3 Post-treatment Dark	V	V	HT	V_V_HT	0	1.157	1_V_V_HT	V_V_HT	2.30866067012795
1	1166	3 Post-treatment Dark	V	V	HT	V_V_HT	0	1.123	1_V_V_HT	V_V_HT	2.31004050023412
1	1167	3 Post-treatment Dark	V	V	HT	V_V_HT	0	1.068	1_V_V_HT	V_V_HT	2.31114781972473
1	1168	3 Post-treatment Dark	V	V	HT	V_V_HT	0	1.117	1_V_V_HT	V_V_HT	2.31198134815566
1	1169	3 Post-treatment Dark	V	V	HT	V_V_HT	0	1.147	1_V_V_HT	V_V_HT	2.31254140447186
1	1170	3 Post-treatment Dark	V	V	HT	V_V_HT	0	1.133	1_V_V_HT	V_V_HT	2.31282971962589
1	1171	3 Post-treatment Dark	V	V	HT	V_V_HT	0	1.2	1_V_V_HT	V_V_HT	2.3128492387064
1	1172	3 Post-treatment Dark	V	V	HT	V_V_HT	0	1.174	1_V_V_HT	V_V_HT	2.31260391776963
1	1173	3 Post-treatment Dark	V	V	HT	V_V_HT	0	1.147	1_V_V_HT	V_V_HT	2.3120985203299
1	1174	3 Post-treatment Dark	V	V	HT	V_V_HT	0	1.133	1_V_V_HT	V_V_HT	2.31133841838473
1	1175	3 Post-treatment Dark	V	V	HT	V_V_HT	0	1.093	1_V_V_HT	V_V_HT	2.31032940281958
1	1176	3 Post-treatment Dark	V	V	HT	V_V_HT	0	1.06	1_V_V_HT	V_V_HT	2.30907750705732
1	1177	3 Post-treatment Dark	V	V	HT	V_V_HT	0	1.031	1_V_V_HT	V_V_HT	2.30758884832197
1	1178	3 Post-treatment Dark	V	V	HT	V_V_HT	0.186	1.016	1_V_V_HT	V_V_HT	2.3058694892851
1	1179	3 Post-treatment Dark	V	V	HT	V_V_HT	0.213	1.016	1_V_V_HT	V_V_HT	2.30392532325026
1	1180	3 Post-treatment Dark	V	V	HT	V_V_HT	0	1.016	1_V_V_HT	V_V_HT	2.30176198466609
1	1181	3 Post-treatment Dark	V	V	HT	V_V_HT	0	1.002	1_V_V_HT	V_V_HT	2.29938478635899
1	1182	3 Post-treatment Dark	V	V	HT	V_V_HT	0	0.991	1_V_V_HT	V_V_HT	2.29679868424164
1	1183	3 Post-treatment Dark	V	V	HT	V_V_HT	0.034	0.991	1_V_V_HT	V_V_HT	2.29400826941328
1	1184	3 Post-treatment Dark	V	V	HT	V_V_HT	0	0.991	1_V_V_HT	V_V_HT	2.29101778684154
1	1185	3 Post-treatment Dark	V	V	HT	V_V_HT	0	1.033	1_V_V_HT	V_V_HT	2.28783117924512
1	1186	3 Post-treatment Dark	V	V	HT	V_V_HT	0	1.033	1_V_V_HT	V_V_HT	2.28445215414818
1	1187	3 Post-treatment Dark	V	V	HT	V_V_HT	0.021	1.064	1_V_V_HT	V_V_HT	2.28088427154045
1	1188	3 Post-treatment Dark	V	V	HT	V_V_HT	0	1.064	1_V_V_HT	V_V_HT	2.2771310488695
1	1189	3 Post-treatment Dark	V	V	HT	V_V_HT	0	1.064	1_V_V_HT	V_V_HT	2.27319608008754
1	1190	3 Post-treatment Dark	V	V	HT	V_V_HT	0	1.109	1_V_V_HT	V_V_HT	2.26908316476792
1	1191	3 Post-treatment Dark	V	V	HT	V_V_HT	0	1.086	1_V_V_HT	V_V_HT	2.26479644323771
1	1192	3 Post-treatment Dark	V	V	HT	V_V_HT	0	1.086	1_V_V_HT	V_V_HT	2.2603405336256
1	1193	3 Post-treatment Dark	V	V	HT	V_V_HT	0.035	0.91	1_V_V_HT	V_V_HT	2.25572066656558
1	1194	3 Post-treatment Dark	V	V	HT	V_V_HT	0.021	0.95	1_V_V_HT	V_V_HT	2.25094281342278
1	1195	3 Post-treatment Dark	V	V	HT	V_V_HT	0.044	0.95	1_V_V_HT	V_V_HT	2.24601380413564
1	1196	3 Post-treatment Dark	V	V	HT	V_V_HT	0	0.95	1_V_V_HT	V_V_HT	2.24094143095446
1	1197	3 Post-treatment Dark	V	V	HT	V_V_HT	0	0.95	1_V_V_HT	V_V_HT	2.23573453483075
1	1198	3 Post-treatment Dark	V	V	HT	V_V_HT	0.049	0.95	1_V_V_HT	V_V_HT	2.230403071449
1	1199	3 Post-treatment Dark	V	V	HT	V_V_HT	0.03	0.95	1_V_V_HT	V_V_HT	2.22495815459428
1	1200	3 Post-treatment Dark	V	V	HT	V_V_HT	0.023	0.95	1_V_V_HT	V_V_HT	2.21941207501542
1	1201	3 Post-treatment Dark	V	V	HT	V_V_HT	0.101	0.95	1_V_V_HT	V_V_HT	2.21377829341136
1	1202	3 Post-treatment Dark	V	V	HT	V_V_HT	0	0.95	1_V_V_HT	V_V_HT	2.20807140705538
1	1203	3 Post-treatment Dark	V	V	HT	V_V_HT	0	0.95	1_V_V_HT	V_V_HT	2.20230708985385
1	1204	3 Post-treatment Dark	V	V	HT	V_V_HT	0	0.996	1_V_V_HT	V_V_HT	2.1965020064908
1	1205	3 Post-treatment Dark	V	V	HT	V_V_HT	0	1.028	1_V_V_HT	V_V_HT	2.19067370196764
1	1206	3 Post-treatment Dark	V	V	HT	V_V_HT	0	1.028	1_V_V_HT	V_V_HT	2.1848404680286
1	1207	3 Post-treatment Dark	V	V	HT	V_V_HT	0	1.028	1_V_V_HT	V_V_HT	2.17902118895091
1	1208	3 Post-treatment Dark	V	V	HT	V_V_HT	0	0.842	1_V_V_HT	V_V_HT	2.17323516932692
1	1209	3 Post-treatment Dark	V	V	HT	V_V_HT	0	0.629	1_V_V_HT	V_V_HT	2.16750194708749
1	1210	3 Post-treatment Dark	V	V	HT	V_V_HT	0	0.629	1_V_V_HT	V_V_HT	2.16184109508528
1	1211	3 Post-treatment Dark	V	V	HT	V_V_HT	0	0.629	1_V_V_HT	V_V_HT	2.15627201502224
1	1212	3 Post-treatment Dark	V	V	HT	V_V_HT	0	0.629	1_V_V_HT	V_V_HT	2.15081372773037
1	1213	3 Post-treatment Dark	V	V	HT	V_V_HT	0	0.595	1_V_V_HT	V_V_HT	2.1454846634423
1	1214	3 Post-treatment Dark	V	V	HT	V_V_HT	0	0.595	1_V_V_HT	V_V_HT	2.14030245631919
1	1215	3 Post-treatment Dark	V	V	HT	V_V_HT	0.042	0.595	1_V_V_HT	V_V_HT	2.13528374698029
1	1216	3 Post-treatment Dark	V	V	HT	V_V_HT	0	0.595	1_V_V_HT	V_V_HT	2.13044399654824
1	1217	3 Post-treatment Dark	V	V	HT	V_V_HT	0.031	0.574	1_V_V_HT	V_V_HT	2.12579731588836
1	1218	3 Post-treatment Dark	V	V	HT	V_V_HT	0	0.574	1_V_V_HT	V_V_HT	2.12135631305082
1	1219	3 Post-treatment Dark	V	V	HT	V_V_HT	0	0.574	1_V_V_HT	V_V_HT	2.11713196141822
1	1220	3 Post-treatment Dark	V	V	HT	V_V_HT	0.045	0.574	1_V_V_HT	V_V_HT	2.11313349125087
1	1221	3 Post-treatment Dark	V	V	HT	V_V_HT	0.019	0.594	1_V_V_HT	V_V_HT	2.10936830598158
1	1222	3 Post-treatment Dark	V	V	HT	V_V_HT	0	0.594	1_V_V_HT	V_V_HT	2.10584192497112
1	1223	3 Post-treatment Dark	V	V	HT	V_V_HT	0.016	0.571	1_V_V_HT	V_V_HT	2.10255795315858
1	1224	3 Post-treatment Dark	V	V	HT	V_V_HT	0.04	0.55	1_V_V_HT	V_V_HT	2.09951807797899
1	1225	3 Post-treatment Dark	V	V	HT	V_V_HT	0	0.506	1_V_V_HT	V_V_HT	2.0967220933731
1	1226	3 Post-treatment Dark	V	V	HT	V_V_HT	0	0.544	1_V_V_HT	V_V_HT	2.09416794980701
1	1227	3 Post-treatment Dark	V	V	HT	V_V_HT	0	0.556	1_V_V_HT	V_V_HT	2.0918518293471
1	1228	3 Post-treatment Dark	V	V	HT	V_V_HT	0	0.507	1_V_V_HT	V_V_HT	2.08976824373946
1	1229	3 Post-treatment Dark	V	V	HT	V_V_HT	0	0.477	1_V_V_HT	V_V_HT	2.08791015364867
1	1230	3 Post-treatment Dark	V	V	HT	V_V_HT	0	0.454	1_V_V_HT	V_V_HT	2.08626910633374
1	1231	3 Post-treatment Dark	V	V	HT	V_V_HT	0	0.353	1_V_V_HT	V_V_HT	2.08483538920153
1	1232	3 Post-treatment Dark	V	V	HT	V_V_HT	0	0.353	1_V_V_HT	V_V_HT	2.08359819598349
1	1233	3 Post-treatment Dark	V	V	HT	V_V_HT	0	0.353	1_V_V_HT	V_V_HT	2.08254580267952
1	1234	3 Post-treatment Dark	V	V	HT	V_V_HT	0.046	0.353	1_V_V_HT	V_V_HT	2.08166574989314
1	1235	3 Post-treatment Dark	V	V	HT	V_V_HT	0.032	0.353	1_V_V_HT	V_V_HT	2.08094502812041
1	1236	3 Post-treatment Dark	V	V	HT	V_V_HT	0	0.353	1_V_V_HT	V_V_HT	2.08037026307155
1	1237	3 Post-treatment Dark	V	V	HT	V_V_HT	0	0.353	1_V_V_HT	V_V_HT	2.07992789775172
1	1238	3 Post-treatment Dark	V	V	HT	V_V_HT	0	0.353	1_V_V_HT	V_V_HT	2.07960436838514
1	1239	3 Post-treatment Dark	V	V	HT	V_V_HT	0	0.353	1_V_V_HT	V_V_HT	2.07938627139915
1	1240	3 Post-treatment Dark	V	V	HT	V_V_HT	0	0.453	1_V_V_HT	V_V_HT	2.07926051916431
1	1241	3 Post-treatment Dark	V	V	HT	V_V_HT	0	0.482	1_V_V_HT	V_V_HT	2.07921448222082
1	1242	3 Post-treatment Dark	V	V	HT	V_V_HT	0	0.482	1_V_V_HT	V_V_HT	2.0792361162724
1	1243	3 Post-treatment Dark	V	V	HT	V_V_HT	0	0.513	1_V_V_HT	V_V_HT	2.07931407249821
1	1244	3 Post-treatment Dark	V	V	HT	V_V_HT	0	0.513	1_V_V_HT	V_V_HT	2.07943779006343
1	1245	3 Post-treatment Dark	V	V	HT	V_V_HT	0	0.483	1_V_V_HT	V_V_HT	2.079597570303
1	1246	3 Post-treatment Dark	V	V	HT	V_V_HT	0	0.483	1_V_V_HT	V_V_HT	2.07978463220148
1	1247	3 Post-treatment Dark	V	V	HT	V_V_HT	0	0.452	1_V_V_HT	V_V_HT	2.07999114925476
1	1248	3 Post-treatment Dark	V	V	HT	V_V_HT	0	0.477	1_V_V_HT	V_V_HT	2.08021026830617
1	1249	3 Post-treatment Dark	V	V	HT	V_V_HT	0	0.477	1_V_V_HT	V_V_HT	2.08043611086809
1	1250	3 Post-treatment Dark	V	V	HT	V_V_HT	0	0.432	1_V_V_HT	V_V_HT	2.08066375835227
1	1251	3 Post-treatment Dark	V	V	HT	V_V_HT	0.02	0.431	1_V_V_HT	V_V_HT	2.08088922225119
1	1252	3 Post-treatment Dark	V	V	HT	V_V_HT	0	0.431	1_V_V_HT	V_V_HT	2.08110940094717
1	1253	3 Post-treatment Dark	V	V	HT	V_V_HT	0.012	0.415	1_V_V_HT	V_V_HT	2.08132202500323
1	1254	3 Post-treatment Dark	V	V	HT	V_V_HT	0	0.392	1_V_V_HT	V_V_HT	2.0815255924959
1	1255	3 Post-treatment Dark	V	V	HT	V_V_HT	0	0.392	1_V_V_HT	V_V_HT	2.08171929676321
1	1256	3 Post-treatment Dark	V	V	HT	V_V_HT	0.038	0.392	1_V_V_HT	V_V_HT	2.08190294807014
1	1257	3 Post-treatment Dark	V	V	HT	V_V_HT	0.012	0.392	1_V_V_HT	V_V_HT	2.08207689161443
1	1258	3 Post-treatment Dark	V	V	HT	V_V_HT	0	0.392	1_V_V_HT	V_V_HT	2.08224192349454
1	1259	3 Post-treatment Dark	V	V	HT	V_V_HT	0	0.392	1_V_V_HT	V_V_HT	2.08239920661049
1	1260	3 Post-treatment Dark	V	V	HT	V_V_HT	0	0.392	1_V_V_HT	V_V_HT	2.08255018815896
1	1261	3 Post-treatment Dark	V	V	HT	V_V_HT	0	0.392	1_V_V_HT	V_V_HT	2.08269652033473
1	1262	3 Post-treatment Dark	V	V	HT	V_V_HT	0	0.392	1_V_V_HT	V_V_HT	2.08283998555537
1	1263	3 Post-treatment Dark	V	V	HT	V_V_HT	0	0.392	1_V_V_HT	V_V_HT	2.08298242726351
1	1264	3 Post-treatment Dark	V	V	HT	V_V_HT	0	0.346	1_V_V_HT	V_V_HT	2.0831256875875
1	1265	3 Post-treatment Dark	V	V	HT	V_V_HT	0	0.314	1_V_V_HT	V_V_HT	2.08327155231179
1	1266	3 Post-treatment Dark	V	V	HT	V_V_HT	0	0.314	1_V_V_HT	V_V_HT	2.08342170354085
1	1267	3 Post-treatment Dark	V	V	HT	V_V_HT	0	0.314	1_V_V_HT	V_V_HT	2.08357768084715
1	1268	3 Post-treatment Dark	V	V	HT	V_V_HT	0	0.343	1_V_V_HT	V_V_HT	2.08374085044517
1	1269	3 Post-treatment Dark	V	V	HT	V_V_HT	0	0.343	1_V_V_HT	V_V_HT	2.08391238248405
1	1270	3 Post-treatment Dark	V	V	HT	V_V_HT	0.1	0.343	1_V_V_HT	V_V_HT	2.08409323615765
1	1271	3 Post-treatment Dark	V	V	HT	V_V_HT	0.029	0.343	1_V_V_HT	V_V_HT	2.08428415217972
1	1272	3 Post-treatment Dark	V	V	HT	V_V_HT	0	0.343	1_V_V_HT	V_V_HT	2.08448565185478
1	1273	3 Post-treatment Dark	V	V	HT	V_V_HT	0.031	0.343	1_V_V_HT	V_V_HT	2.08469804224813
1	1274	3 Post-treatment Dark	V	V	HT	V_V_HT	0	0.355	1_V_V_HT	V_V_HT	2.08492142640675
1	1275	3 Post-treatment Dark	V	V	HT	V_V_HT	0.012	0.355	1_V_V_HT	V_V_HT	2.0851557180857
1	1276	3 Post-treatment Dark	V	V	HT	V_V_HT	0	0.355	1_V_V_HT	V_V_HT	2.08540065982122
1	1277	3 Post-treatment Dark	V	V	HT	V_V_HT	0	0.355	1_V_V_HT	V_V_HT	2.0856558436166
1	1278	3 Post-treatment Dark	V	V	HT	V_V_HT	0.025	0.355	1_V_V_HT	V_V_HT	2.08592073341786
1	1279	3 Post-treatment Dark	V	V	HT	V_V_HT	0	0.355	1_V_V_HT	V_V_HT	2.08619468844415
1	1280	3 Post-treatment Dark	V	V	HT	V_V_HT	0	0.355	1_V_V_HT	V_V_HT	2.08647698688645
1	1281	3 Post-treatment Dark	V	V	HT	V_V_HT	0.018	0.335	1_V_V_HT	V_V_HT	2.08676684910246
1	1282	3 Post-treatment Dark	V	V	HT	V_V_HT	0	0.335	1_V_V_HT	V_V_HT	2.08706345983333
1	1283	3 Post-treatment Dark	V	V	HT	V_V_HT	0	0.323	1_V_V_HT	V_V_HT	2.08736598924913
1	1284	3 Post-treatment Dark	V	V	HT	V_V_HT	0.017	0.323	1_V_V_HT	V_V_HT	2.08767361202153
1	1285	3 Post-treatment Dark	V	V	HT	V_V_HT	0	0.323	1_V_V_HT	V_V_HT	2.0879855248062
1	1286	3 Post-treatment Dark	V	V	HT	V_V_HT	0	0.285	1_V_V_HT	V_V_HT	2.08830096157452
1	1287	3 Post-treatment Dark	V	V	HT	V_V_HT	0	0.319	1_V_V_HT	V_V_HT	2.08861920698392
1	1288	3 Post-treatment Dark	V	V	HT	V_V_HT	0	0.319	1_V_V_HT	V_V_HT	2.08893960815458
1	1289	3 Post-treatment Dark	V	V	HT	V_V_HT	0	0.319	1_V_V_HT	V_V_HT	2.0892615843482
1	1290	3 Post-treatment Dark	V	V	HT	V_V_HT	0	0.319	1_V_V_HT	V_V_HT	2.08958463564173
1	1291	3 Post-treatment Dark	V	V	HT	V_V_HT	0	0.319	1_V_V_HT	V_V_HT	2.08990835020185
1	1292	3 Post-treatment Dark	V	V	HT	V_V_HT	0	0.319	1_V_V_HT	V_V_HT	2.09023241076153
1	1293	3 Post-treatment Dark	V	V	HT	V_V_HT	0	0.319	1_V_V_HT	V_V_HT	2.09055660057529
1	-501	1 Baseline Dark	V	V	HM	V_V_HM	0	0	1_V_V_HM	V_V_HM	0.788776602060287
1	-500	1 Baseline Dark	V	V	HM	V_V_HM	0	0	1_V_V_HM	V_V_HM	0.799685888430694
1	-499	1 Baseline Dark	V	V	HM	V_V_HM	0	0	1_V_V_HM	V_V_HM	0.810594221658753
1	-498	1 Baseline Dark	V	V	HM	V_V_HM	0	0	1_V_V_HM	V_V_HM	0.82149993917296
1	-497	1 Baseline Dark	V	V	HM	V_V_HM	0	0	1_V_V_HM	V_V_HM	0.832400501757134
1	-496	1 Baseline Dark	V	V	HM	V_V_HM	0	0	1_V_V_HM	V_V_HM	0.843292463547008
1	-495	1 Baseline Dark	V	V	HM	V_V_HM	0	0	1_V_V_HM	V_V_HM	0.854171446023717
1	-494	1 Baseline Dark	V	V	HM	V_V_HM	0	0	1_V_V_HM	V_V_HM	0.865032117567609
1	-493	1 Baseline Dark	V	V	HM	V_V_HM	0	0	1_V_V_HM	V_V_HM	0.875868181185059
1	-492	1 Baseline Dark	V	V	HM	V_V_HM	0	0.296	1_V_V_HM	V_V_HM	0.886672372723909
1	-491	1 Baseline Dark	V	V	HM	V_V_HM	0	0.296	1_V_V_HM	V_V_HM	0.897436471367613
1	-490	1 Baseline Dark	V	V	HM	V_V_HM	0	0.394	1_V_V_HM	V_V_HM	0.908151324729032
1	-489	1 Baseline Dark	V	V	HM	V_V_HM	0	0.501	1_V_V_HM	V_V_HM	0.918806889856358
1	-488	1 Baseline Dark	V	V	HM	V_V_HM	0	0.501	1_V_V_HM	V_V_HM	0.929392291403341
1	-487	1 Baseline Dark	V	V	HM	V_V_HM	0	0.501	1_V_V_HM	V_V_HM	0.939895897606108
1	-486	1 Baseline Dark	V	V	HM	V_V_HM	0	0.501	1_V_V_HM	V_V_HM	0.950305414044117
1	-485	1 Baseline Dark	V	V	HM	V_V_HM	0	0.501	1_V_V_HM	V_V_HM	0.960607994759808
1	-484	1 Baseline Dark	V	V	HM	V_V_HM	0	0.501	1_V_V_HM	V_V_HM	0.970790369580702
1	-483	1 Baseline Dark	V	V	HM	V_V_HM	0	0.501	1_V_V_HM	V_V_HM	0.980838985799638
1	-482	1 Baseline Dark	V	V	HM	V_V_HM	0	0.501	1_V_V_HM	V_V_HM	0.990740162222494
1	-481	1 Baseline Dark	V	V	HM	V_V_HM	0	0.501	1_V_V_HM	V_V_HM	1.0004802522004
1	-480	1 Baseline Dark	V	V	HM	V_V_HM	0	0.501	1_V_V_HM	V_V_HM	1.01004581301422
1	-479	1 Baseline Dark	V	V	HM	V_V_HM	0	0.501	1_V_V_HM	V_V_HM	1.01942377742755
1	-478	1 Baseline Dark	V	V	HM	V_V_HM	0	0.501	1_V_V_HM	V_V_HM	1.02860162381326
1	-477	1 Baseline Dark	V	V	HM	V_V_HM	0	0.501	1_V_V_HM	V_V_HM	1.03756754052554
1	-476	1 Baseline Dark	V	V	HM	V_V_HM	0	0.743	1_V_V_HM	V_V_HM	1.04631058051106
1	-475	1 Baseline Dark	V	V	HM	V_V_HM	0	0.743	1_V_V_HM	V_V_HM	1.0548208020713
1	-474	1 Baseline Dark	V	V	HM	V_V_HM	0	0.743	1_V_V_HM	V_V_HM	1.06308939172905
1	-473	1 Baseline Dark	V	V	HM	V_V_HM	0	0.743	1_V_V_HM	V_V_HM	1.0711087658757
1	-472	1 Baseline Dark	V	V	HM	V_V_HM	0	0.743	1_V_V_HM	V_V_HM	1.07887264779975
1	-471	1 Baseline Dark	V	V	HM	V_V_HM	0	0.743	1_V_V_HM	V_V_HM	1.08637611741611
1	-470	1 Baseline Dark	V	V	HM	V_V_HM	0	0.743	1_V_V_HM	V_V_HM	1.09361563212798
1	-469	1 Baseline Dark	V	V	HM	V_V_HM	0	0.743	1_V_V_HM	V_V_HM	1.10058901668337
1	-468	1 Baseline Dark	V	V	HM	V_V_HM	0	0.743	1_V_V_HM	V_V_HM	1.10729542217945
1	-467	1 Baseline Dark	V	V	HM	V_V_HM	0	0.743	1_V_V_HM	V_V_HM	1.11373525398346
1	-466	1 Baseline Dark	V	V	HM	V_V_HM	0	0.743	1_V_V_HM	V_V_HM	1.11991006945908
1	-465	1 Baseline Dark	V	V	HM	V_V_HM	0	0.743	1_V_V_HM	V_V_HM	1.12582244766433
1	-464	1 Baseline Dark	V	V	HM	V_V_HM	0	0.743	1_V_V_HM	V_V_HM	1.1314758330251
1	-463	1 Baseline Dark	V	V	HM	V_V_HM	0	0.743	1_V_V_HM	V_V_HM	1.13687435663136
1	-462	1 Baseline Dark	V	V	HM	V_V_HM	0.296	0.743	1_V_V_HM	V_V_HM	1.14202263869927
1	-461	1 Baseline Dark	V	V	HM	V_V_HM	0	0.743	1_V_V_HM	V_V_HM	1.14692557686865
1	-460	1 Baseline Dark	V	V	HM	V_V_HM	0.098	0.743	1_V_V_HM	V_V_HM	1.15158812500639
1	-459	1 Baseline Dark	V	V	HM	V_V_HM	0.107	0.743	1_V_V_HM	V_V_HM	1.15601506789041
1	-458	1 Baseline Dark	V	V	HM	V_V_HM	0	0.743	1_V_V_HM	V_V_HM	1.16021079703793
1	-457	1 Baseline Dark	V	V	HM	V_V_HM	0	0.743	1_V_V_HM	V_V_HM	1.16417909321292
1	-456	1 Baseline Dark	V	V	HM	V_V_HM	0	0.743	1_V_V_HM	V_V_HM	1.16792292114468
1	-455	1 Baseline Dark	V	V	HM	V_V_HM	0	0.743	1_V_V_HM	V_V_HM	1.17144424126813
1	-454	1 Baseline Dark	V	V	HM	V_V_HM	0	0.743	1_V_V_HM	V_V_HM	1.1747438440139
1	-453	1 Baseline Dark	V	V	HM	V_V_HM	0	0.743	1_V_V_HM	V_V_HM	1.17782121029326
1	-452	1 Baseline Dark	V	V	HM	V_V_HM	0	0.743	1_V_V_HM	V_V_HM	1.18067440256828
1	-451	1 Baseline Dark	V	V	HM	V_V_HM	0	0.743	1_V_V_HM	V_V_HM	1.18329998924804
1	-450	1 Baseline Dark	V	V	HM	V_V_HM	0	0.743	1_V_V_HM	V_V_HM	1.18569300514199
1	-449	1 Baseline Dark	V	V	HM	V_V_HM	0	0.743	1_V_V_HM	V_V_HM	1.18784694886758
1	-448	1 Baseline Dark	V	V	HM	V_V_HM	0	0.743	1_V_V_HM	V_V_HM	1.1897538187438
1	-447	1 Baseline Dark	V	V	HM	V_V_HM	0	0.743	1_V_V_HM	V_V_HM	1.19140418590653
1	-446	1 Baseline Dark	V	V	HM	V_V_HM	0.242	0.743	1_V_V_HM	V_V_HM	1.19278730427195
1	-445	1 Baseline Dark	V	V	HM	V_V_HM	0	0.743	1_V_V_HM	V_V_HM	1.1938912548311
1	-444	1 Baseline Dark	V	V	HM	V_V_HM	0	0.743	1_V_V_HM	V_V_HM	1.19470312162065
1	-443	1 Baseline Dark	V	V	HM	V_V_HM	0	0.743	1_V_V_HM	V_V_HM	1.1952091955942
1	-442	1 Baseline Dark	V	V	HM	V_V_HM	0	0.743	1_V_V_HM	V_V_HM	1.19539520216098
1	-441	1 Baseline Dark	V	V	HM	V_V_HM	0	0.743	1_V_V_HM	V_V_HM	1.19524654752837
1	-440	1 Baseline Dark	V	V	HM	V_V_HM	0	0.743	1_V_V_HM	V_V_HM	1.19474857834162
1	-439	1 Baseline Dark	V	V	HM	V_V_HM	0	0.743	1_V_V_HM	V_V_HM	1.19388684936586
1	-438	1 Baseline Dark	V	V	HM	V_V_HM	0	0.743	1_V_V_HM	V_V_HM	1.19264739281251
1	-437	1 Baseline Dark	V	V	HM	V_V_HM	0	0.743	1_V_V_HM	V_V_HM	1.19101698405418
1	-436	1 Baseline Dark	V	V	HM	V_V_HM	0	0.743	1_V_V_HM	V_V_HM	1.18898339761145
1	-435	1 Baseline Dark	V	V	HM	V_V_HM	0	0.743	1_V_V_HM	V_V_HM	1.18653564812075
1	-434	1 Baseline Dark	V	V	HM	V_V_HM	0	0.743	1_V_V_HM	V_V_HM	1.18366421085041
1	-433	1 Baseline Dark	V	V	HM	V_V_HM	0	0.743	1_V_V_HM	V_V_HM	1.18036121793119
1	-432	1 Baseline Dark	V	V	HM	V_V_HM	0	0.447	1_V_V_HM	V_V_HM	1.17662062533344
1	-431	1 Baseline Dark	V	V	HM	V_V_HM	0	0.447	1_V_V_HM	V_V_HM	1.1724383482272
1	-430	1 Baseline Dark	V	V	HM	V_V_HM	0	0.349	1_V_V_HM	V_V_HM	1.16781236184807
1	-429	1 Baseline Dark	V	V	HM	V_V_HM	0	0.242	1_V_V_HM	V_V_HM	1.1627427662395
1	-428	1 Baseline Dark	V	V	HM	V_V_HM	0	0.242	1_V_V_HM	V_V_HM	1.15723181434802
1	-427	1 Baseline Dark	V	V	HM	V_V_HM	0	0.242	1_V_V_HM	V_V_HM	1.15128390353489
1	-426	1 Baseline Dark	V	V	HM	V_V_HM	0	0.242	1_V_V_HM	V_V_HM	1.14490553139853
1	-425	1 Baseline Dark	V	V	HM	V_V_HM	0	0.242	1_V_V_HM	V_V_HM	1.13810521806258
1	-424	1 Baseline Dark	V	V	HM	V_V_HM	0	0.242	1_V_V_HM	V_V_HM	1.13089339724093
1	-423	1 Baseline Dark	V	V	HM	V_V_HM	0	0.242	1_V_V_HM	V_V_HM	1.1232822796922
1	-422	1 Baseline Dark	V	V	HM	V_V_HM	0	0.242	1_V_V_HM	V_V_HM	1.11528569271889
1	-421	1 Baseline Dark	V	V	HM	V_V_HM	0	0.242	1_V_V_HM	V_V_HM	1.10691890044747
1	-420	1 Baseline Dark	V	V	HM	V_V_HM	0	0.242	1_V_V_HM	V_V_HM	1.09819840947097
1	-419	1 Baseline Dark	V	V	HM	V_V_HM	0	0.242	1_V_V_HM	V_V_HM	1.08914176495652
1	-418	1 Baseline Dark	V	V	HM	V_V_HM	0	0.242	1_V_V_HM	V_V_HM	1.07976734236668
1	-417	1 Baseline Dark	V	V	HM	V_V_HM	0	0.242	1_V_V_HM	V_V_HM	1.07009413989447
1	-416	1 Baseline Dark	V	V	HM	V_V_HM	0	0	1_V_V_HM	V_V_HM	1.06014157661257
1	-415	1 Baseline Dark	V	V	HM	V_V_HM	0	0	1_V_V_HM	V_V_HM	1.04992930102611
1	-414	1 Baseline Dark	V	V	HM	V_V_HM	0	0	1_V_V_HM	V_V_HM	1.03947701413515
1	-413	1 Baseline Dark	V	V	HM	V_V_HM	0	0	1_V_V_HM	V_V_HM	1.02880431077214
1	-412	1 Baseline Dark	V	V	HM	V_V_HM	0	0	1_V_V_HM	V_V_HM	1.01793054271006
1	-411	1 Baseline Dark	V	V	HM	V_V_HM	0	0	1_V_V_HM	V_V_HM	1.00687470535242
1	-410	1 Baseline Dark	V	V	HM	V_V_HM	0	0	1_V_V_HM	V_V_HM	0.995655350270045
1	-409	1 Baseline Dark	V	V	HM	V_V_HM	0	0	1_V_V_HM	V_V_HM	0.984290524334611
1	-408	1 Baseline Dark	V	V	HM	V_V_HM	0	0	1_V_V_HM	V_V_HM	0.972797735649055
1	-407	1 Baseline Dark	V	V	HM	V_V_HM	0	0	1_V_V_HM	V_V_HM	0.961193945603211
1	-406	1 Baseline Dark	V	V	HM	V_V_HM	0	0	1_V_V_HM	V_V_HM	0.949495585931843
1	-405	1 Baseline Dark	V	V	HM	V_V_HM	0	0	1_V_V_HM	V_V_HM	0.937718598537188
1	-404	1 Baseline Dark	V	V	HM	V_V_HM	0	0	1_V_V_HM	V_V_HM	0.92587849565721
1	-403	1 Baseline Dark	V	V	HM	V_V_HM	0	0	1_V_V_HM	V_V_HM	0.913990436960618
1	-402	1 Baseline Dark	V	V	HM	V_V_HM	0	0	1_V_V_HM	V_V_HM	0.902069320251088
1	-401	1 Baseline Dark	V	V	HM	V_V_HM	0	0	1_V_V_HM	V_V_HM	0.890129881518642
1	-400	1 Baseline Dark	V	V	HM	V_V_HM	0	0	1_V_V_HM	V_V_HM	0.878186800470593
1	-399	1 Baseline Dark	V	V	HM	V_V_HM	0	0.057	1_V_V_HM	V_V_HM	0.866254807086118
1	-398	1 Baseline Dark	V	V	HM	V_V_HM	0	0.057	1_V_V_HM	V_V_HM	0.854348785029432
1	-397	1 Baseline Dark	V	V	HM	V_V_HM	0	0.057	1_V_V_HM	V_V_HM	0.84248386788928
1	-396	1 Baseline Dark	V	V	HM	V_V_HM	0	0.057	1_V_V_HM	V_V_HM	0.830675524316739
1	-395	1 Baseline Dark	V	V	HM	V_V_HM	0	0.057	1_V_V_HM	V_V_HM	0.818939628624602
1	-394	1 Baseline Dark	V	V	HM	V_V_HM	0	0.057	1_V_V_HM	V_V_HM	0.80729251392153
1	-393	1 Baseline Dark	V	V	HM	V_V_HM	0	0.057	1_V_V_HM	V_V_HM	0.795751005098953
1	-392	1 Baseline Dark	V	V	HM	V_V_HM	0	0.057	1_V_V_HM	V_V_HM	0.784332430054548
1	-391	1 Baseline Dark	V	V	HM	V_V_HM	0	0.057	1_V_V_HM	V_V_HM	0.77305460758622
1	-390	1 Baseline Dark	V	V	HM	V_V_HM	0	0.057	1_V_V_HM	V_V_HM	0.76193581178532
1	-389	1 Baseline Dark	V	V	HM	V_V_HM	0	0.057	1_V_V_HM	V_V_HM	0.750994712454266
1	-388	1 Baseline Dark	V	V	HM	V_V_HM	0	0.057	1_V_V_HM	V_V_HM	0.74025029312718
1	-387	1 Baseline Dark	V	V	HM	V_V_HM	0	0.057	1_V_V_HM	V_V_HM	0.72972174718042
1	-386	1 Baseline Dark	V	V	HM	V_V_HM	0	0.057	1_V_V_HM	V_V_HM	0.719428354858691
1	-385	1 Baseline Dark	V	V	HM	V_V_HM	0	0.057	1_V_V_HM	V_V_HM	0.709389343161699
1	-384	1 Baseline Dark	V	V	HM	V_V_HM	0	0.057	1_V_V_HM	V_V_HM	0.699623731895283
1	-383	1 Baseline Dark	V	V	HM	V_V_HM	0	0.057	1_V_V_HM	V_V_HM	0.690150169196319
1	-382	1 Baseline Dark	V	V	HM	V_V_HM	0	0.057	1_V_V_HM	V_V_HM	0.680986760003603
1	-381	1 Baseline Dark	V	V	HM	V_V_HM	0	0.057	1_V_V_HM	V_V_HM	0.672150891514085
1	-380	1 Baseline Dark	V	V	HM	V_V_HM	0	0.057	1_V_V_HM	V_V_HM	0.6636590592559
1	-379	1 Baseline Dark	V	V	HM	V_V_HM	0	0.057	1_V_V_HM	V_V_HM	0.655526697749393
1	-378	1 Baseline Dark	V	V	HM	V_V_HM	0	0.057	1_V_V_HM	V_V_HM	0.64776801942164
1	-377	1 Baseline Dark	V	V	HM	V_V_HM	0	0.057	1_V_V_HM	V_V_HM	0.640395865152172
1	-376	1 Baseline Dark	V	V	HM	V_V_HM	0	0.057	1_V_V_HM	V_V_HM	0.63342156956265
1	-375	1 Baseline Dark	V	V	HM	V_V_HM	0	0.057	1_V_V_HM	V_V_HM	0.626854843830344
1	-374	1 Baseline Dark	V	V	HM	V_V_HM	0	0.057	1_V_V_HM	V_V_HM	0.620703678298201
1	-373	1 Baseline Dark	V	V	HM	V_V_HM	0	0.057	1_V_V_HM	V_V_HM	0.614974266427241
1	-372	1 Baseline Dark	V	V	HM	V_V_HM	0	0.057	1_V_V_HM	V_V_HM	0.609670951310129
1	-371	1 Baseline Dark	V	V	HM	V_V_HM	0	0.057	1_V_V_HM	V_V_HM	0.604796195636744
1	-370	1 Baseline Dark	V	V	HM	V_V_HM	0	0.057	1_V_V_HM	V_V_HM	0.600350574666165
1	-369	1 Baseline Dark	V	V	HM	V_V_HM	0.057	0.057	1_V_V_HM	V_V_HM	0.596332791952975
1	-368	1 Baseline Dark	V	V	HM	V_V_HM	0	0.057	1_V_V_HM	V_V_HM	0.592739716799922
1	-367	1 Baseline Dark	V	V	HM	V_V_HM	0	0.057	1_V_V_HM	V_V_HM	0.589566441641101
1	-366	1 Baseline Dark	V	V	HM	V_V_HM	0	0.057	1_V_V_HM	V_V_HM	0.586806357779764
1	-365	1 Baseline Dark	V	V	HM	V_V_HM	0	0.057	1_V_V_HM	V_V_HM	0.584451246577213
1	-364	1 Baseline Dark	V	V	HM	V_V_HM	0	0.057	1_V_V_HM	V_V_HM	0.582491384166376
1	-363	1 Baseline Dark	V	V	HM	V_V_HM	0	0.057	1_V_V_HM	V_V_HM	0.58091565624924
1	-362	1 Baseline Dark	V	V	HM	V_V_HM	0	0.057	1_V_V_HM	V_V_HM	0.579711680620303
1	-361	1 Baseline Dark	V	V	HM	V_V_HM	0	0.057	1_V_V_HM	V_V_HM	0.578865933913375
1	-360	1 Baseline Dark	V	V	HM	V_V_HM	0	0.057	1_V_V_HM	V_V_HM	0.578363880307584
1	-359	1 Baseline Dark	V	V	HM	V_V_HM	0	0.057	1_V_V_HM	V_V_HM	0.578190098956152
1	-358	1 Baseline Dark	V	V	HM	V_V_HM	0	0.057	1_V_V_HM	V_V_HM	0.578328407905282
1	-357	1 Baseline Dark	V	V	HM	V_V_HM	0	0.057	1_V_V_HM	V_V_HM	0.578761982383521
1	-356	1 Baseline Dark	V	V	HM	V_V_HM	0	0.057	1_V_V_HM	V_V_HM	0.579473465301274
1	-355	1 Baseline Dark	V	V	HM	V_V_HM	0	0.057	1_V_V_HM	V_V_HM	0.580445068764735
1	-354	1 Baseline Dark	V	V	HM	V_V_HM	0	0.057	1_V_V_HM	V_V_HM	0.581658665545879
1	-353	1 Baseline Dark	V	V	HM	V_V_HM	0	0.057	1_V_V_HM	V_V_HM	0.583095869745722
1	-352	1 Baseline Dark	V	V	HM	V_V_HM	0	0.057	1_V_V_HM	V_V_HM	0.584738106658722
1	-351	1 Baseline Dark	V	V	HM	V_V_HM	0	0.057	1_V_V_HM	V_V_HM	0.586566672088071
1	-350	1 Baseline Dark	V	V	HM	V_V_HM	0	0.057	1_V_V_HM	V_V_HM	0.588562781703989
1	-349	1 Baseline Dark	V	V	HM	V_V_HM	0	0.057	1_V_V_HM	V_V_HM	0.590707611655334
1	-348	1 Baseline Dark	V	V	HM	V_V_HM	0	0.057	1_V_V_HM	V_V_HM	0.592982331596351
1	-347	1 Baseline Dark	V	V	HM	V_V_HM	0	0.057	1_V_V_HM	V_V_HM	0.595368131921091
1	-346	1 Baseline Dark	V	V	HM	V_V_HM	0	0.057	1_V_V_HM	V_V_HM	0.597846246992998
1	-345	1 Baseline Dark	V	V	HM	V_V_HM	0	0.057	1_V_V_HM	V_V_HM	0.600397976134736
1	-344	1 Baseline Dark	V	V	HM	V_V_HM	0	0.057	1_V_V_HM	V_V_HM	0.60300470457712
1	-343	1 Baseline Dark	V	V	HM	V_V_HM	0	0.057	1_V_V_HM	V_V_HM	0.605647926117248
1	-342	1 Baseline Dark	V	V	HM	V_V_HM	0	0.057	1_V_V_HM	V_V_HM	0.608309269415516
1	-341	1 Baseline Dark	V	V	HM	V_V_HM	0	0.057	1_V_V_HM	V_V_HM	0.610970529445026
1	-340	1 Baseline Dark	V	V	HM	V_V_HM	0	0.057	1_V_V_HM	V_V_HM	0.613613705618456
1	-339	1 Baseline Dark	V	V	HM	V_V_HM	0	0	1_V_V_HM	V_V_HM	0.616221047580618
1	-338	1 Baseline Dark	V	V	HM	V_V_HM	0	0	1_V_V_HM	V_V_HM	0.618775109429336
1	-337	1 Baseline Dark	V	V	HM	V_V_HM	0	0	1_V_V_HM	V_V_HM	0.621258812637901
1	-336	1 Baseline Dark	V	V	HM	V_V_HM	0	0	1_V_V_HM	V_V_HM	0.623655517826785
1	-335	1 Baseline Dark	V	V	HM	V_V_HM	0	0	1_V_V_HM	V_V_HM	0.625949104607941
1	-334	1 Baseline Dark	V	V	HM	V_V_HM	0	0	1_V_V_HM	V_V_HM	0.62812405893401
1	-333	1 Baseline Dark	V	V	HM	V_V_HM	0	0	1_V_V_HM	V_V_HM	0.630165566420077
1	-332	1 Baseline Dark	V	V	HM	V_V_HM	0	0	1_V_V_HM	V_V_HM	0.632059610146002
1	-331	1 Baseline Dark	V	V	HM	V_V_HM	0	0	1_V_V_HM	V_V_HM	0.633793070986385
1	-330	1 Baseline Dark	V	V	HM	V_V_HM	0	0.141	1_V_V_HM	V_V_HM	0.635353828246006
1	-329	1 Baseline Dark	V	V	HM	V_V_HM	0	0.141	1_V_V_HM	V_V_HM	0.636730858220172
1	-328	1 Baseline Dark	V	V	HM	V_V_HM	0	0.141	1_V_V_HM	V_V_HM	0.637914328059054
1	-327	1 Baseline Dark	V	V	HM	V_V_HM	0	0.141	1_V_V_HM	V_V_HM	0.63889568254193
1	-326	1 Baseline Dark	V	V	HM	V_V_HM	0	0.141	1_V_V_HM	V_V_HM	0.639667721177351
1	-325	1 Baseline Dark	V	V	HM	V_V_HM	0	0.141	1_V_V_HM	V_V_HM	0.640224662973081
1	-324	1 Baseline Dark	V	V	HM	V_V_HM	0	0.141	1_V_V_HM	V_V_HM	0.640562197057596
1	-323	1 Baseline Dark	V	V	HM	V_V_HM	0	0.199	1_V_V_HM	V_V_HM	0.640677516850838
1	-322	1 Baseline Dark	V	V	HM	V_V_HM	0	0.199	1_V_V_HM	V_V_HM	0.640569336186643
1	-321	1 Baseline Dark	V	V	HM	V_V_HM	0	0.199	1_V_V_HM	V_V_HM	0.640237886321317
1	-320	1 Baseline Dark	V	V	HM	V_V_HM	0	0.199	1_V_V_HM	V_V_HM	0.639684892702046
1	-319	1 Baseline Dark	V	V	HM	V_V_HM	0	0.199	1_V_V_HM	V_V_HM	0.638913531484824
1	-318	1 Baseline Dark	V	V	HM	V_V_HM	0	0.199	1_V_V_HM	V_V_HM	0.637928365539589
1	-317	1 Baseline Dark	V	V	HM	V_V_HM	0	0.199	1_V_V_HM	V_V_HM	0.636735260973017
1	-316	1 Baseline Dark	V	V	HM	V_V_HM	0	0.199	1_V_V_HM	V_V_HM	0.635341284923389
1	-315	1 Baseline Dark	V	V	HM	V_V_HM	0	0.199	1_V_V_HM	V_V_HM	0.633754586544554
1	-314	1 Baseline Dark	V	V	HM	V_V_HM	0	0.199	1_V_V_HM	V_V_HM	0.631984262982956
1	-313	1 Baseline Dark	V	V	HM	V_V_HM	0	0.199	1_V_V_HM	V_V_HM	0.630040212917109
1	-312	1 Baseline Dark	V	V	HM	V_V_HM	0	0.199	1_V_V_HM	V_V_HM	0.627932980363249
1	-311	1 Baseline Dark	V	V	HM	V_V_HM	0	0.199	1_V_V_HM	V_V_HM	0.625673591713662
1	-310	1 Baseline Dark	V	V	HM	V_V_HM	0	0.199	1_V_V_HM	V_V_HM	0.623273389470705
1	-309	1 Baseline Dark	V	V	HM	V_V_HM	0	0.199	1_V_V_HM	V_V_HM	0.620743865677503
1	-308	1 Baseline Dark	V	V	HM	V_V_HM	0	0.199	1_V_V_HM	V_V_HM	0.618096498655915
1	-307	1 Baseline Dark	V	V	HM	V_V_HM	0	0.199	1_V_V_HM	V_V_HM	0.615342596350628
1	-306	1 Baseline Dark	V	V	HM	V_V_HM	0	0.32	1_V_V_HM	V_V_HM	0.612493149146655
[truncated: 41,089 more rows]
