# Supplementary material for: Key HPI axis receptors facilitate light adaptive behavior in larval zebrafish
Source: Sci Rep. 2024 Apr 2;14:7759. doi: 10.1038/s41598-024-57707-6 (PMC10987622; doi:10.1038/s41598-024-57707-6)
Supplement: Supplementary file 1 — Supplementary Information. [file 41598_2024_57707_MOESM1_ESM.zip › Supp_Tables_SciRpts/SuppTableS49_dim_nr3c1.e5_4x[7.5_2min]_predict.csv]

Supplementary Table S49. Locomotor response of nr3c1 ex5 lineage larvae of 4x[7.5 dark + 2-min dim light] assay:
Raw data and predicted values by a generalized additive model.
Columns: assay (each assay)	Time (time point when data were recorded in seconds)
base.tx (photo period)	tx.a (extra treatment condtion. not relevant)	tx.b (extra treatment condtion.
not relevant)	geno (genotype: wildtype	heterozygous	or homozygous)	xvar (tx.a	tx.b	and geno combined)
moved (raw movement data)	rsums (rolling sums of raw movement for 1-min window)
anid (assay	tx.a	tx.b	and geno combined	an id for each assay)	xvarF (tx.a	tx.b	and geno combined)
prd (GAM predicted value for the given second)
assay	Time	base.tx	tx.a	tx.b	geno	xvar	moved	rsums	anid	xvarF	prd
1	-501	1 Baseline Dark	V	V	HT	V_V_HT	0	1.742	1_V_V_HT	V_V_HT	3.38525458160405
1	-500	1 Baseline Dark	V	V	HT	V_V_HT	0.04	1.767	1_V_V_HT	V_V_HT	3.37813340318732
1	-499	1 Baseline Dark	V	V	HT	V_V_HT	0.055	1.641	1_V_V_HT	V_V_HT	3.37101222512095
1	-498	1 Baseline Dark	V	V	HT	V_V_HT	0	1.593	1_V_V_HT	V_V_HT	3.36389106808089
1	-497	1 Baseline Dark	V	V	HT	V_V_HT	0	1.613	1_V_V_HT	V_V_HT	3.35677004619801
1	-496	1 Baseline Dark	V	V	HT	V_V_HT	0	1.653	1_V_V_HT	V_V_HT	3.3496492997655
1	-495	1 Baseline Dark	V	V	HT	V_V_HT	0.01	1.653	1_V_V_HT	V_V_HT	3.34252897883632
1	-494	1 Baseline Dark	V	V	HT	V_V_HT	0.054	1.691	1_V_V_HT	V_V_HT	3.33540917776884
1	-493	1 Baseline Dark	V	V	HT	V_V_HT	0.009	1.624	1_V_V_HT	V_V_HT	3.32828978020073
1	-492	1 Baseline Dark	V	V	HT	V_V_HT	0	1.575	1_V_V_HT	V_V_HT	3.3211705328619
1	-491	1 Baseline Dark	V	V	HT	V_V_HT	0.017	1.698	1_V_V_HT	V_V_HT	3.31405083859429
1	-490	1 Baseline Dark	V	V	HT	V_V_HT	0.02	1.698	1_V_V_HT	V_V_HT	3.3069299016317
1	-489	1 Baseline Dark	V	V	HT	V_V_HT	0.031	1.748	1_V_V_HT	V_V_HT	3.29980633959407
1	-488	1 Baseline Dark	V	V	HT	V_V_HT	0.009	1.595	1_V_V_HT	V_V_HT	3.29267801588074
1	-487	1 Baseline Dark	V	V	HT	V_V_HT	0.013	1.474	1_V_V_HT	V_V_HT	3.28554198430895
1	-486	1 Baseline Dark	V	V	HT	V_V_HT	0.079	1.474	1_V_V_HT	V_V_HT	3.27839443393101
1	-485	1 Baseline Dark	V	V	HT	V_V_HT	0.026	1.474	1_V_V_HT	V_V_HT	3.2712306708518
1	-484	1 Baseline Dark	V	V	HT	V_V_HT	0.034	1.474	1_V_V_HT	V_V_HT	3.26404509552235
1	-483	1 Baseline Dark	V	V	HT	V_V_HT	0.087	1.395	1_V_V_HT	V_V_HT	3.25683135810929
1	-482	1 Baseline Dark	V	V	HT	V_V_HT	0.017	1.576	1_V_V_HT	V_V_HT	3.24958281413093
1	-481	1 Baseline Dark	V	V	HT	V_V_HT	0	1.576	1_V_V_HT	V_V_HT	3.24229225714052
1	-480	1 Baseline Dark	V	V	HT	V_V_HT	0.021	1.576	1_V_V_HT	V_V_HT	3.23495233973926
1	-479	1 Baseline Dark	V	V	HT	V_V_HT	0.079	1.589	1_V_V_HT	V_V_HT	3.22755560750034
1	-478	1 Baseline Dark	V	V	HT	V_V_HT	0.021	1.594	1_V_V_HT	V_V_HT	3.22009410305366
1	-477	1 Baseline Dark	V	V	HT	V_V_HT	0	1.579	1_V_V_HT	V_V_HT	3.21255941090116
1	-476	1 Baseline Dark	V	V	HT	V_V_HT	0.08	1.579	1_V_V_HT	V_V_HT	3.20494303196388
1	-475	1 Baseline Dark	V	V	HT	V_V_HT	0	1.46	1_V_V_HT	V_V_HT	3.19723646558675
1	-474	1 Baseline Dark	V	V	HT	V_V_HT	0.052	1.441	1_V_V_HT	V_V_HT	3.18943122029647
1	-473	1 Baseline Dark	V	V	HT	V_V_HT	0	1.483	1_V_V_HT	V_V_HT	3.1815188758107
1	-472	1 Baseline Dark	V	V	HT	V_V_HT	0	1.603	1_V_V_HT	V_V_HT	3.17349124549882
1	-471	1 Baseline Dark	V	V	HT	V_V_HT	0	1.616	1_V_V_HT	V_V_HT	3.16534045260654
1	-470	1 Baseline Dark	V	V	HT	V_V_HT	0.062	1.604	1_V_V_HT	V_V_HT	3.15705869120735
1	-469	1 Baseline Dark	V	V	HT	V_V_HT	0	1.549	1_V_V_HT	V_V_HT	3.14863815474043
1	-468	1 Baseline Dark	V	V	HT	V_V_HT	0	1.618	1_V_V_HT	V_V_HT	3.14007103719538
1	-467	1 Baseline Dark	V	V	HT	V_V_HT	0.02	1.618	1_V_V_HT	V_V_HT	3.13134976469538
1	-466	1 Baseline Dark	V	V	HT	V_V_HT	0.04	1.618	1_V_V_HT	V_V_HT	3.12246770911913
1	-465	1 Baseline Dark	V	V	HT	V_V_HT	0	1.658	1_V_V_HT	V_V_HT	3.11341877109065
1	-464	1 Baseline Dark	V	V	HT	V_V_HT	0.038	1.604	1_V_V_HT	V_V_HT	3.10419838200636
1	-463	1 Baseline Dark	V	V	HT	V_V_HT	0	1.607	1_V_V_HT	V_V_HT	3.09480359408574
1	-462	1 Baseline Dark	V	V	HT	V_V_HT	0	1.62	1_V_V_HT	V_V_HT	3.0852321708799
1	-461	1 Baseline Dark	V	V	HT	V_V_HT	0.143	1.603	1_V_V_HT	V_V_HT	3.07548382432713
1	-460	1 Baseline Dark	V	V	HT	V_V_HT	0	1.583	1_V_V_HT	V_V_HT	3.06556070925687
1	-459	1 Baseline Dark	V	V	HT	V_V_HT	0.05	1.552	1_V_V_HT	V_V_HT	3.05546710198424
1	-458	1 Baseline Dark	V	V	HT	V_V_HT	0	1.543	1_V_V_HT	V_V_HT	3.04520770828121
1	-457	1 Baseline Dark	V	V	HT	V_V_HT	0	1.53	1_V_V_HT	V_V_HT	3.03478770346893
1	-456	1 Baseline Dark	V	V	HT	V_V_HT	0	1.451	1_V_V_HT	V_V_HT	3.02421460166912
1	-455	1 Baseline Dark	V	V	HT	V_V_HT	0	1.44	1_V_V_HT	V_V_HT	3.01349875708301
1	-454	1 Baseline Dark	V	V	HT	V_V_HT	0	1.406	1_V_V_HT	V_V_HT	3.00265288654849
1	-453	1 Baseline Dark	V	V	HT	V_V_HT	0	1.319	1_V_V_HT	V_V_HT	2.99169064424953
1	-452	1 Baseline Dark	V	V	HT	V_V_HT	0.181	1.302	1_V_V_HT	V_V_HT	2.98062796871527
1	-451	1 Baseline Dark	V	V	HT	V_V_HT	0	1.302	1_V_V_HT	V_V_HT	2.96948304905397
1	-450	1 Baseline Dark	V	V	HT	V_V_HT	0	1.281	1_V_V_HT	V_V_HT	2.95827492044581
1	-449	1 Baseline Dark	V	V	HT	V_V_HT	0.047	1.229	1_V_V_HT	V_V_HT	2.94702424173797
1	-448	1 Baseline Dark	V	V	HT	V_V_HT	0.075	1.252	1_V_V_HT	V_V_HT	2.93575241462381
1	-447	1 Baseline Dark	V	V	HT	V_V_HT	0.02	1.252	1_V_V_HT	V_V_HT	2.92448252318341
1	-446	1 Baseline Dark	V	V	HT	V_V_HT	0	1.207	1_V_V_HT	V_V_HT	2.91323948450199
1	-445	1 Baseline Dark	V	V	HT	V_V_HT	0.011	1.216	1_V_V_HT	V_V_HT	2.90204980340974
1	-444	1 Baseline Dark	V	V	HT	V_V_HT	0	1.164	1_V_V_HT	V_V_HT	2.89094112539604
1	-443	1 Baseline Dark	V	V	HT	V_V_HT	0.042	1.177	1_V_V_HT	V_V_HT	2.87994143694581
1	-442	1 Baseline Dark	V	V	HT	V_V_HT	0.12	1.201	1_V_V_HT	V_V_HT	2.8690791989258
1	-441	1 Baseline Dark	V	V	HT	V_V_HT	0.013	1.201	1_V_V_HT	V_V_HT	2.85838300407935
1	-440	1 Baseline Dark	V	V	HT	V_V_HT	0.028	1.139	1_V_V_HT	V_V_HT	2.8478814225458
1	-439	1 Baseline Dark	V	V	HT	V_V_HT	0	1.139	1_V_V_HT	V_V_HT	2.83760272398982
1	-438	1 Baseline Dark	V	V	HT	V_V_HT	0.069	1.139	1_V_V_HT	V_V_HT	2.82757451867878
1	-437	1 Baseline Dark	V	V	HT	V_V_HT	0	1.119	1_V_V_HT	V_V_HT	2.81782339690336
1	-436	1 Baseline Dark	V	V	HT	V_V_HT	0	1.079	1_V_V_HT	V_V_HT	2.80837485719977
1	-435	1 Baseline Dark	V	V	HT	V_V_HT	0.05	1.079	1_V_V_HT	V_V_HT	2.79925381874282
1	-434	1 Baseline Dark	V	V	HT	V_V_HT	0	1.041	1_V_V_HT	V_V_HT	2.79048380697174
1	-433	1 Baseline Dark	V	V	HT	V_V_HT	0.012	1.095	1_V_V_HT	V_V_HT	2.78208753109213
1	-432	1 Baseline Dark	V	V	HT	V_V_HT	0.013	1.095	1_V_V_HT	V_V_HT	2.77408533876702
1	-431	1 Baseline Dark	V	V	HT	V_V_HT	0	0.952	1_V_V_HT	V_V_HT	2.76649505113421
1	-430	1 Baseline Dark	V	V	HT	V_V_HT	0	0.952	1_V_V_HT	V_V_HT	2.75933397547234
1	-429	1 Baseline Dark	V	V	HT	V_V_HT	0	0.918	1_V_V_HT	V_V_HT	2.75261876114539
1	-428	1 Baseline Dark	V	V	HT	V_V_HT	0	0.918	1_V_V_HT	V_V_HT	2.74636343500031
1	-427	1 Baseline Dark	V	V	HT	V_V_HT	0	1.095	1_V_V_HT	V_V_HT	2.7405813635064
1	-426	1 Baseline Dark	V	V	HT	V_V_HT	0	1.118	1_V_V_HT	V_V_HT	2.73528515645145
1	-425	1 Baseline Dark	V	V	HT	V_V_HT	0.015	1.118	1_V_V_HT	V_V_HT	2.73048358941488
1	-424	1 Baseline Dark	V	V	HT	V_V_HT	0	1.118	1_V_V_HT	V_V_HT	2.72618153095866
1	-423	1 Baseline Dark	V	V	HT	V_V_HT	0	1.118	1_V_V_HT	V_V_HT	2.72238306452669
1	-422	1 Baseline Dark	V	V	HT	V_V_HT	0	0.986	1_V_V_HT	V_V_HT	2.71909227230491
1	-421	1 Baseline Dark	V	V	HT	V_V_HT	0	0.986	1_V_V_HT	V_V_HT	2.71631323771308
1	-420	1 Baseline Dark	V	V	HT	V_V_HT	0	0.986	1_V_V_HT	V_V_HT	2.71404920606772
1	-419	1 Baseline Dark	V	V	HT	V_V_HT	0.027	0.939	1_V_V_HT	V_V_HT	2.71229926091459
1	-418	1 Baseline Dark	V	V	HT	V_V_HT	0.044	0.905	1_V_V_HT	V_V_HT	2.711057519831
1	-417	1 Baseline Dark	V	V	HT	V_V_HT	0	0.902	1_V_V_HT	V_V_HT	2.71031321893205
1	-416	1 Baseline Dark	V	V	HT	V_V_HT	0.035	0.932	1_V_V_HT	V_V_HT	2.71005158974673
1	-415	1 Baseline Dark	V	V	HT	V_V_HT	0.009	0.921	1_V_V_HT	V_V_HT	2.71025632095909
1	-414	1 Baseline Dark	V	V	HT	V_V_HT	0	0.921	1_V_V_HT	V_V_HT	2.71090741351502
1	-413	1 Baseline Dark	V	V	HT	V_V_HT	0.013	0.969	1_V_V_HT	V_V_HT	2.71198127960945
1	-412	1 Baseline Dark	V	V	HT	V_V_HT	0.024	0.849	1_V_V_HT	V_V_HT	2.71345361847628
1	-411	1 Baseline Dark	V	V	HT	V_V_HT	0	0.836	1_V_V_HT	V_V_HT	2.71529954522529
1	-410	1 Baseline Dark	V	V	HT	V_V_HT	0	0.898	1_V_V_HT	V_V_HT	2.71749183413648
1	-409	1 Baseline Dark	V	V	HT	V_V_HT	0	0.898	1_V_V_HT	V_V_HT	2.7200021910267
1	-408	1 Baseline Dark	V	V	HT	V_V_HT	0	0.912	1_V_V_HT	V_V_HT	2.72279995351473
1	-407	1 Baseline Dark	V	V	HT	V_V_HT	0	0.912	1_V_V_HT	V_V_HT	2.72585225221266
1	-406	1 Baseline Dark	V	V	HT	V_V_HT	0	0.912	1_V_V_HT	V_V_HT	2.72912578973387
1	-405	1 Baseline Dark	V	V	HT	V_V_HT	0	0.862	1_V_V_HT	V_V_HT	2.7325872682231
1	-404	1 Baseline Dark	V	V	HT	V_V_HT	0	0.862	1_V_V_HT	V_V_HT	2.73620339099857
1	-403	1 Baseline Dark	V	V	HT	V_V_HT	0.054	0.85	1_V_V_HT	V_V_HT	2.739940856996
1	-402	1 Baseline Dark	V	V	HT	V_V_HT	0	0.837	1_V_V_HT	V_V_HT	2.74376628508699
1	-401	1 Baseline Dark	V	V	HT	V_V_HT	0	0.837	1_V_V_HT	V_V_HT	2.74764595543806
1	-400	1 Baseline Dark	V	V	HT	V_V_HT	0	0.849	1_V_V_HT	V_V_HT	2.75154608646867
1	-399	1 Baseline Dark	V	V	HT	V_V_HT	0.016	0.936	1_V_V_HT	V_V_HT	2.75543308744364
1	-398	1 Baseline Dark	V	V	HT	V_V_HT	0	0.974	1_V_V_HT	V_V_HT	2.7592738388784
1	-397	1 Baseline Dark	V	V	HT	V_V_HT	0.177	0.974	1_V_V_HT	V_V_HT	2.76303599982658
1	-396	1 Baseline Dark	V	V	HT	V_V_HT	0.023	0.974	1_V_V_HT	V_V_HT	2.76668806748926
1	-395	1 Baseline Dark	V	V	HT	V_V_HT	0	0.959	1_V_V_HT	V_V_HT	2.77019871722145
1	-394	1 Baseline Dark	V	V	HT	V_V_HT	0	1.003	1_V_V_HT	V_V_HT	2.7735366240578
1	-393	1 Baseline Dark	V	V	HT	V_V_HT	0	1.058	1_V_V_HT	V_V_HT	2.77667079792397
1	-392	1 Baseline Dark	V	V	HT	V_V_HT	0.049	1.058	1_V_V_HT	V_V_HT	2.77957195325746
1	-391	1 Baseline Dark	V	V	HT	V_V_HT	0	1.081	1_V_V_HT	V_V_HT	2.7822129898918
1	-390	1 Baseline Dark	V	V	HT	V_V_HT	0	1.081	1_V_V_HT	V_V_HT	2.7845691489458
1	-389	1 Baseline Dark	V	V	HT	V_V_HT	0	1.145	1_V_V_HT	V_V_HT	2.78661814719524
1	-388	1 Baseline Dark	V	V	HT	V_V_HT	0.041	1.101	1_V_V_HT	V_V_HT	2.7883402848841
1	-387	1 Baseline Dark	V	V	HT	V_V_HT	0.017	1.139	1_V_V_HT	V_V_HT	2.789718524757
1	-386	1 Baseline Dark	V	V	HT	V_V_HT	0.03	1.134	1_V_V_HT	V_V_HT	2.79073855887884
1	-385	1 Baseline Dark	V	V	HT	V_V_HT	0	1.214	1_V_V_HT	V_V_HT	2.7913888441881
1	-384	1 Baseline Dark	V	V	HT	V_V_HT	0	1.41	1_V_V_HT	V_V_HT	2.79166015631108
1	-383	1 Baseline Dark	V	V	HT	V_V_HT	0.09	1.414	1_V_V_HT	V_V_HT	2.79154373387301
1	-382	1 Baseline Dark	V	V	HT	V_V_HT	0	1.39	1_V_V_HT	V_V_HT	2.79103081885779
1	-381	1 Baseline Dark	V	V	HT	V_V_HT	0	1.39	1_V_V_HT	V_V_HT	2.79011309505011
1	-380	1 Baseline Dark	V	V	HT	V_V_HT	0.09	1.431	1_V_V_HT	V_V_HT	2.78878447587438
1	-379	1 Baseline Dark	V	V	HT	V_V_HT	0	1.54	1_V_V_HT	V_V_HT	2.78704149209309
1	-378	1 Baseline Dark	V	V	HT	V_V_HT	0.083	1.54	1_V_V_HT	V_V_HT	2.78488281323835
1	-377	1 Baseline Dark	V	V	HT	V_V_HT	0	1.621	1_V_V_HT	V_V_HT	2.7823079312742
1	-376	1 Baseline Dark	V	V	HT	V_V_HT	0	1.621	1_V_V_HT	V_V_HT	2.77931831090073
1	-375	1 Baseline Dark	V	V	HT	V_V_HT	0	1.621	1_V_V_HT	V_V_HT	2.77591771748308
1	-374	1 Baseline Dark	V	V	HT	V_V_HT	0	1.663	1_V_V_HT	V_V_HT	2.77211211260271
1	-373	1 Baseline Dark	V	V	HT	V_V_HT	0	1.609	1_V_V_HT	V_V_HT	2.76790957401649
1	-372	1 Baseline Dark	V	V	HT	V_V_HT	0	1.661	1_V_V_HT	V_V_HT	2.76332018231348
1	-371	1 Baseline Dark	V	V	HT	V_V_HT	0	1.673	1_V_V_HT	V_V_HT	2.75835594134386
1	-370	1 Baseline Dark	V	V	HT	V_V_HT	0.012	1.673	1_V_V_HT	V_V_HT	2.75303067183263
1	-369	1 Baseline Dark	V	V	HT	V_V_HT	0.087	1.657	1_V_V_HT	V_V_HT	2.74735992285328
1	-368	1 Baseline Dark	V	V	HT	V_V_HT	0.038	1.657	1_V_V_HT	V_V_HT	2.74136087806948
1	-367	1 Baseline Dark	V	V	HT	V_V_HT	0	1.48	1_V_V_HT	V_V_HT	2.7350520251069
1	-366	1 Baseline Dark	V	V	HT	V_V_HT	0	1.487	1_V_V_HT	V_V_HT	2.72845233477913
1	-365	1 Baseline Dark	V	V	HT	V_V_HT	0	1.528	1_V_V_HT	V_V_HT	2.72158168545073
1	-364	1 Baseline Dark	V	V	HT	V_V_HT	0.044	1.528	1_V_V_HT	V_V_HT	2.71446038407986
1	-363	1 Baseline Dark	V	V	HT	V_V_HT	0.055	1.528	1_V_V_HT	V_V_HT	2.70710970956719
1	-362	1 Baseline Dark	V	V	HT	V_V_HT	0	1.505	1_V_V_HT	V_V_HT	2.69955203557538
1	-361	1 Baseline Dark	V	V	HT	V_V_HT	0.023	1.505	1_V_V_HT	V_V_HT	2.69181073224063
1	-360	1 Baseline Dark	V	V	HT	V_V_HT	0	1.53	1_V_V_HT	V_V_HT	2.68391007487815
1	-359	1 Baseline Dark	V	V	HT	V_V_HT	0.091	1.53	1_V_V_HT	V_V_HT	2.67587502283235
1	-358	1 Baseline Dark	V	V	HT	V_V_HT	0	1.489	1_V_V_HT	V_V_HT	2.66773076468913
1	-357	1 Baseline Dark	V	V	HT	V_V_HT	0.038	1.488	1_V_V_HT	V_V_HT	2.65950295737905
1	-356	1 Baseline Dark	V	V	HT	V_V_HT	0.03	1.458	1_V_V_HT	V_V_HT	2.65121765766145
1	-355	1 Baseline Dark	V	V	HT	V_V_HT	0.089	1.458	1_V_V_HT	V_V_HT	2.64290100302637
1	-354	1 Baseline Dark	V	V	HT	V_V_HT	0.196	1.458	1_V_V_HT	V_V_HT	2.63457912684703
1	-353	1 Baseline Dark	V	V	HT	V_V_HT	0.017	1.4	1_V_V_HT	V_V_HT	2.62627815001811
1	-352	1 Baseline Dark	V	V	HT	V_V_HT	0	1.409	1_V_V_HT	V_V_HT	2.61802407354546
1	-351	1 Baseline Dark	V	V	HT	V_V_HT	0	1.409	1_V_V_HT	V_V_HT	2.60984262671176
1	-350	1 Baseline Dark	V	V	HT	V_V_HT	0.041	1.434	1_V_V_HT	V_V_HT	2.60175908896853
1	-349	1 Baseline Dark	V	V	HT	V_V_HT	0.109	1.434	1_V_V_HT	V_V_HT	2.59379809709523
1	-348	1 Baseline Dark	V	V	HT	V_V_HT	0	1.424	1_V_V_HT	V_V_HT	2.58598345404697
1	-347	1 Baseline Dark	V	V	HT	V_V_HT	0.081	1.424	1_V_V_HT	V_V_HT	2.57833812469222
1	-346	1 Baseline Dark	V	V	HT	V_V_HT	0	1.424	1_V_V_HT	V_V_HT	2.57088490298116
1	-345	1 Baseline Dark	V	V	HT	V_V_HT	0	1.432	1_V_V_HT	V_V_HT	2.56364658005951
1	-344	1 Baseline Dark	V	V	HT	V_V_HT	0.042	1.538	1_V_V_HT	V_V_HT	2.55664562181739
1	-343	1 Baseline Dark	V	V	HT	V_V_HT	0	1.538	1_V_V_HT	V_V_HT	2.54990283312149
1	-342	1 Baseline Dark	V	V	HT	V_V_HT	0.052	1.7	1_V_V_HT	V_V_HT	2.54343682802518
1	-341	1 Baseline Dark	V	V	HT	V_V_HT	0.012	1.7	1_V_V_HT	V_V_HT	2.53726423679525
1	-340	1 Baseline Dark	V	V	HT	V_V_HT	0	1.709	1_V_V_HT	V_V_HT	2.53140080317542
1	-339	1 Baseline Dark	V	V	HT	V_V_HT	0	1.622	1_V_V_HT	V_V_HT	2.52585981640469
1	-338	1 Baseline Dark	V	V	HT	V_V_HT	0	1.673	1_V_V_HT	V_V_HT	2.52065143427694
1	-337	1 Baseline Dark	V	V	HT	V_V_HT	0	1.673	1_V_V_HT	V_V_HT	2.51578305742706
1	-336	1 Baseline Dark	V	V	HT	V_V_HT	0.03	1.715	1_V_V_HT	V_V_HT	2.51126152737813
1	-335	1 Baseline Dark	V	V	HT	V_V_HT	0.041	1.715	1_V_V_HT	V_V_HT	2.50709368659545
1	-334	1 Baseline Dark	V	V	HT	V_V_HT	0	1.671	1_V_V_HT	V_V_HT	2.5032863750961
1	-333	1 Baseline Dark	V	V	HT	V_V_HT	0	1.616	1_V_V_HT	V_V_HT	2.49984572339905
1	-332	1 Baseline Dark	V	V	HT	V_V_HT	0.026	1.616	1_V_V_HT	V_V_HT	2.49677427287261
1	-331	1 Baseline Dark	V	V	HT	V_V_HT	0	1.619	1_V_V_HT	V_V_HT	2.49407091549093
1	-330	1 Baseline Dark	V	V	HT	V_V_HT	0.025	1.681	1_V_V_HT	V_V_HT	2.49173381139226
1	-329	1 Baseline Dark	V	V	HT	V_V_HT	0	1.59	1_V_V_HT	V_V_HT	2.48976111699927
1	-328	1 Baseline Dark	V	V	HT	V_V_HT	0	1.59	1_V_V_HT	V_V_HT	2.48815021138911
1	-327	1 Baseline Dark	V	V	HT	V_V_HT	0.016	1.592	1_V_V_HT	V_V_HT	2.48689458140094
1	-326	1 Baseline Dark	V	V	HT	V_V_HT	0	1.562	1_V_V_HT	V_V_HT	2.48598382372211
1	-325	1 Baseline Dark	V	V	HT	V_V_HT	0	1.473	1_V_V_HT	V_V_HT	2.48540675518261
1	-324	1 Baseline Dark	V	V	HT	V_V_HT	0	1.328	1_V_V_HT	V_V_HT	2.48515219580116
1	-323	1 Baseline Dark	V	V	HT	V_V_HT	0.032	1.311	1_V_V_HT	V_V_HT	2.4852082403999
1	-322	1 Baseline Dark	V	V	HT	V_V_HT	0.009	1.311	1_V_V_HT	V_V_HT	2.48556010066788
1	-321	1 Baseline Dark	V	V	HT	V_V_HT	0	1.384	1_V_V_HT	V_V_HT	2.48619226663764
1	-320	1 Baseline Dark	V	V	HT	V_V_HT	0.115	1.424	1_V_V_HT	V_V_HT	2.48708860410966
1	-319	1 Baseline Dark	V	V	HT	V_V_HT	0	1.315	1_V_V_HT	V_V_HT	2.48822991535848
1	-318	1 Baseline Dark	V	V	HT	V_V_HT	0.073	1.315	1_V_V_HT	V_V_HT	2.48959354248747
1	-317	1 Baseline Dark	V	V	HT	V_V_HT	0	1.234	1_V_V_HT	V_V_HT	2.49115413088589
1	-316	1 Baseline Dark	V	V	HT	V_V_HT	0	1.261	1_V_V_HT	V_V_HT	2.49288538509436
1	-315	1 Baseline Dark	V	V	HT	V_V_HT	0.008	1.423	1_V_V_HT	V_V_HT	2.49475899211625
1	-314	1 Baseline Dark	V	V	HT	V_V_HT	0.106	1.381	1_V_V_HT	V_V_HT	2.49674481282022
1	-313	1 Baseline Dark	V	V	HT	V_V_HT	0	1.381	1_V_V_HT	V_V_HT	2.49881235269279
1	-312	1 Baseline Dark	V	V	HT	V_V_HT	0.162	1.329	1_V_V_HT	V_V_HT	2.50093111585602
1	-311	1 Baseline Dark	V	V	HT	V_V_HT	0	1.317	1_V_V_HT	V_V_HT	2.50307053719742
1	-310	1 Baseline Dark	V	V	HT	V_V_HT	0.021	1.317	1_V_V_HT	V_V_HT	2.50519976374441
1	-309	1 Baseline Dark	V	V	HT	V_V_HT	0	1.317	1_V_V_HT	V_V_HT	2.50728787449149
1	-308	1 Baseline Dark	V	V	HT	V_V_HT	0.089	1.317	1_V_V_HT	V_V_HT	2.50930395235011
1	-307	1 Baseline Dark	V	V	HT	V_V_HT	0	1.33	1_V_V_HT	V_V_HT	2.51121708146945
1	-306	1 Baseline Dark	V	V	HT	V_V_HT	0.042	1.3	1_V_V_HT	V_V_HT	2.51299634250915
1	-305	1 Baseline Dark	V	V	HT	V_V_HT	0	1.259	1_V_V_HT	V_V_HT	2.51461118654843
1	-304	1 Baseline Dark	V	V	HT	V_V_HT	0	1.331	1_V_V_HT	V_V_HT	2.51603296407048
1	-303	1 Baseline Dark	V	V	HT	V_V_HT	0	1.331	1_V_V_HT	V_V_HT	2.51723512672832
1	-302	1 Baseline Dark	V	V	HT	V_V_HT	0	1.305	1_V_V_HT	V_V_HT	2.51819211515712
1	-301	1 Baseline Dark	V	V	HT	V_V_HT	0.026	1.305	1_V_V_HT	V_V_HT	2.51888119615866
1	-300	1 Baseline Dark	V	V	HT	V_V_HT	0.062	1.28	1_V_V_HT	V_V_HT	2.51928328155326
1	-299	1 Baseline Dark	V	V	HT	V_V_HT	0	1.28	1_V_V_HT	V_V_HT	2.51938321492553
1	-298	1 Baseline Dark	V	V	HT	V_V_HT	0	1.293	1_V_V_HT	V_V_HT	2.51917001806782
1	-297	1 Baseline Dark	V	V	HT	V_V_HT	0.04	1.288	1_V_V_HT	V_V_HT	2.51863634688338
1	-296	1 Baseline Dark	V	V	HT	V_V_HT	0	1.288	1_V_V_HT	V_V_HT	2.5177755911434
1	-295	1 Baseline Dark	V	V	HT	V_V_HT	0	1.288	1_V_V_HT	V_V_HT	2.51658193652851
1	-294	1 Baseline Dark	V	V	HT	V_V_HT	0.051	1.301	1_V_V_HT	V_V_HT	2.51505276631626
1	-293	1 Baseline Dark	V	V	HT	V_V_HT	0	1.327	1_V_V_HT	V_V_HT	2.51318707110515
1	-292	1 Baseline Dark	V	V	HT	V_V_HT	0	1.318	1_V_V_HT	V_V_HT	2.51098706329981
1	-291	1 Baseline Dark	V	V	HT	V_V_HT	0.073	1.318	1_V_V_HT	V_V_HT	2.50845655442653
1	-290	1 Baseline Dark	V	V	HT	V_V_HT	0.081	1.203	1_V_V_HT	V_V_HT	2.50560249765546
1	-289	1 Baseline Dark	V	V	HT	V_V_HT	0	1.203	1_V_V_HT	V_V_HT	2.50243263075939
1	-288	1 Baseline Dark	V	V	HT	V_V_HT	0	1.151	1_V_V_HT	V_V_HT	2.49895539721961
1	-287	1 Baseline Dark	V	V	HT	V_V_HT	0	1.166	1_V_V_HT	V_V_HT	2.49518204884589
1	-286	1 Baseline Dark	V	V	HT	V_V_HT	0.027	1.166	1_V_V_HT	V_V_HT	2.49112515831007
1	-285	1 Baseline Dark	V	V	HT	V_V_HT	0.162	1.158	1_V_V_HT	V_V_HT	2.48680031997984
1	-284	1 Baseline Dark	V	V	HT	V_V_HT	0	1.065	1_V_V_HT	V_V_HT	2.48222650407599
1	-283	1 Baseline Dark	V	V	HT	V_V_HT	0	1.065	1_V_V_HT	V_V_HT	2.47742526621027
1	-282	1 Baseline Dark	V	V	HT	V_V_HT	0	0.915	1_V_V_HT	V_V_HT	2.47241904319749
1	-281	1 Baseline Dark	V	V	HT	V_V_HT	0	0.915	1_V_V_HT	V_V_HT	2.46723209540599
1	-280	1 Baseline Dark	V	V	HT	V_V_HT	0	0.915	1_V_V_HT	V_V_HT	2.46189053166889
1	-279	1 Baseline Dark	V	V	HT	V_V_HT	0	1.03	1_V_V_HT	V_V_HT	2.4564218801979
1	-278	1 Baseline Dark	V	V	HT	V_V_HT	0	0.941	1_V_V_HT	V_V_HT	2.45085456351658
1	-277	1 Baseline Dark	V	V	HT	V_V_HT	0.013	0.941	1_V_V_HT	V_V_HT	2.44521718004413
1	-276	1 Baseline Dark	V	V	HT	V_V_HT	0	0.899	1_V_V_HT	V_V_HT	2.43953832752621
1	-275	1 Baseline Dark	V	V	HT	V_V_HT	0	0.899	1_V_V_HT	V_V_HT	2.4338463806547
1	-274	1 Baseline Dark	V	V	HT	V_V_HT	0.072	0.899	1_V_V_HT	V_V_HT	2.42816965163086
1	-273	1 Baseline Dark	V	V	HT	V_V_HT	0	0.922	1_V_V_HT	V_V_HT	2.42253618525132
1	-272	1 Baseline Dark	V	V	HT	V_V_HT	0	0.922	1_V_V_HT	V_V_HT	2.4169726077514
1	-271	1 Baseline Dark	V	V	HT	V_V_HT	0	0.896	1_V_V_HT	V_V_HT	2.41150393766866
1	-270	1 Baseline Dark	V	V	HT	V_V_HT	0	0.844	1_V_V_HT	V_V_HT	2.40615440889755
1	-269	1 Baseline Dark	V	V	HT	V_V_HT	0	0.844	1_V_V_HT	V_V_HT	2.40094646138658
1	-268	1 Baseline Dark	V	V	HT	V_V_HT	0.013	0.844	1_V_V_HT	V_V_HT	2.39590154174009
1	-267	1 Baseline Dark	V	V	HT	V_V_HT	0.011	0.804	1_V_V_HT	V_V_HT	2.39103835432078
1	-266	1 Baseline Dark	V	V	HT	V_V_HT	0	0.804	1_V_V_HT	V_V_HT	2.38637213804892
1	-265	1 Baseline Dark	V	V	HT	V_V_HT	0	0.804	1_V_V_HT	V_V_HT	2.38191512375263
1	-264	1 Baseline Dark	V	V	HT	V_V_HT	0.013	0.753	1_V_V_HT	V_V_HT	2.37767828380169
1	-263	1 Baseline Dark	V	V	HT	V_V_HT	0.058	0.753	1_V_V_HT	V_V_HT	2.37367000612651
1	-262	1 Baseline Dark	V	V	HT	V_V_HT	0	0.766	1_V_V_HT	V_V_HT	2.36989737235999
1	-261	1 Baseline Dark	V	V	HT	V_V_HT	0	0.693	1_V_V_HT	V_V_HT	2.36636418817296
1	-260	1 Baseline Dark	V	V	HT	V_V_HT	0	0.625	1_V_V_HT	V_V_HT	2.36307099890227
1	-259	1 Baseline Dark	V	V	HT	V_V_HT	0	0.636	1_V_V_HT	V_V_HT	2.36001769913595
1	-258	1 Baseline Dark	V	V	HT	V_V_HT	0.021	0.819	1_V_V_HT	V_V_HT	2.35720418294184
1	-257	1 Baseline Dark	V	V	HT	V_V_HT	0.015	0.819	1_V_V_HT	V_V_HT	2.35462978414902
1	-256	1 Baseline Dark	V	V	HT	V_V_HT	0	0.792	1_V_V_HT	V_V_HT	2.3522910654817
1	-255	1 Baseline Dark	V	V	HT	V_V_HT	0	0.63	1_V_V_HT	V_V_HT	2.35018192959064
1	-254	1 Baseline Dark	V	V	HT	V_V_HT	0.013	0.63	1_V_V_HT	V_V_HT	2.34829532319172
1	-253	1 Baseline Dark	V	V	HT	V_V_HT	0	0.654	1_V_V_HT	V_V_HT	2.34662206759003
1	-252	1 Baseline Dark	V	V	HT	V_V_HT	0.012	0.738	1_V_V_HT	V_V_HT	2.34515068375128
1	-251	1 Baseline Dark	V	V	HT	V_V_HT	0	0.842	1_V_V_HT	V_V_HT	2.34386772476856
1	-250	1 Baseline Dark	V	V	HT	V_V_HT	0.021	0.915	1_V_V_HT	V_V_HT	2.34275811391782
1	-249	1 Baseline Dark	V	V	HT	V_V_HT	0.115	0.927	1_V_V_HT	V_V_HT	2.34180550436382
1	-248	1 Baseline Dark	V	V	HT	V_V_HT	0	0.954	1_V_V_HT	V_V_HT	2.34099264805315
1	-247	1 Baseline Dark	V	V	HT	V_V_HT	0	0.968	1_V_V_HT	V_V_HT	2.34030178631795
1	-246	1 Baseline Dark	V	V	HT	V_V_HT	0	1.091	1_V_V_HT	V_V_HT	2.33971507663426
1	-245	1 Baseline Dark	V	V	HT	V_V_HT	0	1.261	1_V_V_HT	V_V_HT	2.33921467424327
1	-244	1 Baseline Dark	V	V	HT	V_V_HT	0	1.202	1_V_V_HT	V_V_HT	2.33878273233208
1	-243	1 Baseline Dark	V	V	HT	V_V_HT	0.023	1.217	1_V_V_HT	V_V_HT	2.33840161418704
1	-242	1 Baseline Dark	V	V	HT	V_V_HT	0	1.232	1_V_V_HT	V_V_HT	2.33805476222021
1	-241	1 Baseline Dark	V	V	HT	V_V_HT	0	1.232	1_V_V_HT	V_V_HT	2.33772716246028
1	-240	1 Baseline Dark	V	V	HT	V_V_HT	0.01	1.232	1_V_V_HT	V_V_HT	2.33740527291488
1	-239	1 Baseline Dark	V	V	HT	V_V_HT	0	1.265	1_V_V_HT	V_V_HT	2.33707624319085
1	-238	1 Baseline Dark	V	V	HT	V_V_HT	0	1.325	1_V_V_HT	V_V_HT	2.33672917414804
1	-237	1 Baseline Dark	V	V	HT	V_V_HT	0	1.314	1_V_V_HT	V_V_HT	2.33635565717126
1	-236	1 Baseline Dark	V	V	HT	V_V_HT	0	1.314	1_V_V_HT	V_V_HT	2.33594946697738
1	-235	1 Baseline Dark	V	V	HT	V_V_HT	0	1.314	1_V_V_HT	V_V_HT	2.33550529570037
1	-234	1 Baseline Dark	V	V	HT	V_V_HT	0	1.301	1_V_V_HT	V_V_HT	2.33501973809525
1	-233	1 Baseline Dark	V	V	HT	V_V_HT	0	1.261	1_V_V_HT	V_V_HT	2.33449035299508
1	-232	1 Baseline Dark	V	V	HT	V_V_HT	0.013	1.261	1_V_V_HT	V_V_HT	2.33391711680225
1	-231	1 Baseline Dark	V	V	HT	V_V_HT	0	1.261	1_V_V_HT	V_V_HT	2.33330289043594
1	-230	1 Baseline Dark	V	V	HT	V_V_HT	0.013	1.304	1_V_V_HT	V_V_HT	2.33265335746159
1	-229	1 Baseline Dark	V	V	HT	V_V_HT	0.011	1.304	1_V_V_HT	V_V_HT	2.3319764942574
1	-228	1 Baseline Dark	V	V	HT	V_V_HT	0.183	1.298	1_V_V_HT	V_V_HT	2.33128114203751
1	-227	1 Baseline Dark	V	V	HT	V_V_HT	0	1.319	1_V_V_HT	V_V_HT	2.33057779013324
1	-226	1 Baseline Dark	V	V	HT	V_V_HT	0	1.319	1_V_V_HT	V_V_HT	2.32987733105338
1	-225	1 Baseline Dark	V	V	HT	V_V_HT	0	1.332	1_V_V_HT	V_V_HT	2.32919066267851
1	-224	1 Baseline Dark	V	V	HT	V_V_HT	0	1.34	1_V_V_HT	V_V_HT	2.32852868065828
1	-223	1 Baseline Dark	V	V	HT	V_V_HT	0.024	1.34	1_V_V_HT	V_V_HT	2.32790228000762
1	-222	1 Baseline Dark	V	V	HT	V_V_HT	0.084	1.402	1_V_V_HT	V_V_HT	2.32732235851108
1	-221	1 Baseline Dark	V	V	HT	V_V_HT	0.104	1.402	1_V_V_HT	V_V_HT	2.32679996565605
1	-220	1 Baseline Dark	V	V	HT	V_V_HT	0.073	1.381	1_V_V_HT	V_V_HT	2.32634688941588
1	-219	1 Baseline Dark	V	V	HT	V_V_HT	0.012	1.356	1_V_V_HT	V_V_HT	2.32597560547803
1	-218	1 Baseline Dark	V	V	HT	V_V_HT	0.027	1.432	1_V_V_HT	V_V_HT	2.32569899728376
1	-217	1 Baseline Dark	V	V	HT	V_V_HT	0.027	1.432	1_V_V_HT	V_V_HT	2.32553002189601
1	-216	1 Baseline Dark	V	V	HT	V_V_HT	0.123	1.494	1_V_V_HT	V_V_HT	2.32548162394437
1	-215	1 Baseline Dark	V	V	HT	V_V_HT	0.17	1.494	1_V_V_HT	V_V_HT	2.32556667307365
1	-214	1 Baseline Dark	V	V	HT	V_V_HT	0.013	1.511	1_V_V_HT	V_V_HT	2.32579765264141
1	-213	1 Baseline Dark	V	V	HT	V_V_HT	0.015	1.514	1_V_V_HT	V_V_HT	2.32618643574961
1	-212	1 Baseline Dark	V	V	HT	V_V_HT	0.015	1.564	1_V_V_HT	V_V_HT	2.32674413018996
1	-211	1 Baseline Dark	V	V	HT	V_V_HT	0	1.564	1_V_V_HT	V_V_HT	2.32748093393295
1	-210	1 Baseline Dark	V	V	HT	V_V_HT	0	1.554	1_V_V_HT	V_V_HT	2.32840601771937
1	-209	1 Baseline Dark	V	V	HT	V_V_HT	0.033	1.554	1_V_V_HT	V_V_HT	2.32952763066007
1	-208	1 Baseline Dark	V	V	HT	V_V_HT	0.073	1.672	1_V_V_HT	V_V_HT	2.33085383027353
1	-207	1 Baseline Dark	V	V	HT	V_V_HT	0	1.729	1_V_V_HT	V_V_HT	2.33239246336642
1	-206	1 Baseline Dark	V	V	HT	V_V_HT	0	1.748	1_V_V_HT	V_V_HT	2.33415051643561
1	-205	1 Baseline Dark	V	V	HT	V_V_HT	0	1.762	1_V_V_HT	V_V_HT	2.33613454432981
1	-204	1 Baseline Dark	V	V	HT	V_V_HT	0	1.843	1_V_V_HT	V_V_HT	2.33835023569667
1	-203	1 Baseline Dark	V	V	HT	V_V_HT	0.018	1.843	1_V_V_HT	V_V_HT	2.34080306441242
1	-202	1 Baseline Dark	V	V	HT	V_V_HT	0	1.874	1_V_V_HT	V_V_HT	2.34349850216372
1	-201	1 Baseline Dark	V	V	HT	V_V_HT	0	1.93	1_V_V_HT	V_V_HT	2.34644183134035
1	-200	1 Baseline Dark	V	V	HT	V_V_HT	0.043	1.917	1_V_V_HT	V_V_HT	2.34963757251201
1	-199	1 Baseline Dark	V	V	HT	V_V_HT	0	1.942	1_V_V_HT	V_V_HT	2.35309005499
1	-198	1 Baseline Dark	V	V	HT	V_V_HT	0.015	1.759	1_V_V_HT	V_V_HT	2.35680360910166
1	-197	1 Baseline Dark	V	V	HT	V_V_HT	0.036	1.759	1_V_V_HT	V_V_HT	2.36078242228521
1	-196	1 Baseline Dark	V	V	HT	V_V_HT	0	1.759	1_V_V_HT	V_V_HT	2.36502997957034
1	-195	1 Baseline Dark	V	V	HT	V_V_HT	0.013	1.818	1_V_V_HT	V_V_HT	2.3695489859113
1	-194	1 Baseline Dark	V	V	HT	V_V_HT	0.021	1.85	1_V_V_HT	V_V_HT	2.37434154158361
1	-193	1 Baseline Dark	V	V	HT	V_V_HT	0	1.859	1_V_V_HT	V_V_HT	2.37940953216314
1	-192	1 Baseline Dark	V	V	HT	V_V_HT	0.074	1.8	1_V_V_HT	V_V_HT	2.38475436511626
1	-191	1 Baseline Dark	V	V	HT	V_V_HT	0	1.748	1_V_V_HT	V_V_HT	2.39037691500478
1	-190	1 Baseline Dark	V	V	HT	V_V_HT	0	1.704	1_V_V_HT	V_V_HT	2.39627755901977
1	-189	1 Baseline Dark	V	V	HT	V_V_HT	0.09	1.692	1_V_V_HT	V_V_HT	2.40245627889346
1	-188	1 Baseline Dark	V	V	HT	V_V_HT	0.076	1.682	1_V_V_HT	V_V_HT	2.40891290237353
1	-187	1 Baseline Dark	V	V	HT	V_V_HT	0	1.655	1_V_V_HT	V_V_HT	2.41564686937611
1	-186	1 Baseline Dark	V	V	HT	V_V_HT	0.062	1.574	1_V_V_HT	V_V_HT	2.42265713805342
1	-185	1 Baseline Dark	V	V	HT	V_V_HT	0	1.404	1_V_V_HT	V_V_HT	2.42994214410888
1	-184	1 Baseline Dark	V	V	HT	V_V_HT	0.017	1.413	1_V_V_HT	V_V_HT	2.43749986199254
1	-183	1 Baseline Dark	V	V	HT	V_V_HT	0.026	1.398	1_V_V_HT	V_V_HT	2.44532816767409
1	-182	1 Baseline Dark	V	V	HT	V_V_HT	0.05	1.396	1_V_V_HT	V_V_HT	2.4534249387513
1	-181	1 Baseline Dark	V	V	HT	V_V_HT	0	1.396	1_V_V_HT	V_V_HT	2.46178789889695
1	-180	1 Baseline Dark	V	V	HT	V_V_HT	0	1.441	1_V_V_HT	V_V_HT	2.47041415500399
1	-179	1 Baseline Dark	V	V	HT	V_V_HT	0	1.408	1_V_V_HT	V_V_HT	2.47930046460883
1	-178	1 Baseline Dark	V	V	HT	V_V_HT	0.118	1.335	1_V_V_HT	V_V_HT	2.48844258306435
1	-177	1 Baseline Dark	V	V	HT	V_V_HT	0.057	1.335	1_V_V_HT	V_V_HT	2.49783495170696
1	-176	1 Baseline Dark	V	V	HT	V_V_HT	0.019	1.335	1_V_V_HT	V_V_HT	2.50747055376317
1	-175	1 Baseline Dark	V	V	HT	V_V_HT	0.014	1.335	1_V_V_HT	V_V_HT	2.51734105924818
1	-174	1 Baseline Dark	V	V	HT	V_V_HT	0.081	1.368	1_V_V_HT	V_V_HT	2.52743755138723
1	-173	1 Baseline Dark	V	V	HT	V_V_HT	0	1.35	1_V_V_HT	V_V_HT	2.53774984621076
1	-172	1 Baseline Dark	V	V	HT	V_V_HT	0.044	1.35	1_V_V_HT	V_V_HT	2.54826707612341
1	-171	1 Baseline Dark	V	V	HT	V_V_HT	0.056	1.35	1_V_V_HT	V_V_HT	2.55897652911366
1	-170	1 Baseline Dark	V	V	HT	V_V_HT	0	1.307	1_V_V_HT	V_V_HT	2.56986318122351
1	-169	1 Baseline Dark	V	V	HT	V_V_HT	0.036	1.38	1_V_V_HT	V_V_HT	2.58090958372116
1	-168	1 Baseline Dark	V	V	HT	V_V_HT	0	1.365	1_V_V_HT	V_V_HT	2.59209619681141
1	-167	1 Baseline Dark	V	V	HT	V_V_HT	0	1.385	1_V_V_HT	V_V_HT	2.60340261697321
1	-166	1 Baseline Dark	V	V	HT	V_V_HT	0	1.385	1_V_V_HT	V_V_HT	2.61480621037793
1	-165	1 Baseline Dark	V	V	HT	V_V_HT	0.059	1.403	1_V_V_HT	V_V_HT	2.62628210210297
1	-164	1 Baseline Dark	V	V	HT	V_V_HT	0.032	1.521	1_V_V_HT	V_V_HT	2.63780496511925
1	-163	1 Baseline Dark	V	V	HT	V_V_HT	0.033	1.521	1_V_V_HT	V_V_HT	2.64934903127961
1	-162	1 Baseline Dark	V	V	HT	V_V_HT	0.025	1.447	1_V_V_HT	V_V_HT	2.66088634135927
1	-161	1 Baseline Dark	V	V	HT	V_V_HT	0.052	1.515	1_V_V_HT	V_V_HT	2.67238637480867
1	-160	1 Baseline Dark	V	V	HT	V_V_HT	0.029	1.515	1_V_V_HT	V_V_HT	2.68381654537047
1	-159	1 Baseline Dark	V	V	HT	V_V_HT	0	1.467	1_V_V_HT	V_V_HT	2.69514349777377
1	-158	1 Baseline Dark	V	V	HT	V_V_HT	0.017	1.391	1_V_V_HT	V_V_HT	2.70633212927865
1	-157	1 Baseline Dark	V	V	HT	V_V_HT	0	1.391	1_V_V_HT	V_V_HT	2.71734540720537
1	-156	1 Baseline Dark	V	V	HT	V_V_HT	0.042	1.329	1_V_V_HT	V_V_HT	2.72814484630452
1	-155	1 Baseline Dark	V	V	HT	V_V_HT	0	1.329	1_V_V_HT	V_V_HT	2.73869167941767
1	-154	1 Baseline Dark	V	V	HT	V_V_HT	0.022	1.393	1_V_V_HT	V_V_HT	2.74894700391476
1	-153	1 Baseline Dark	V	V	HT	V_V_HT	0	1.367	1_V_V_HT	V_V_HT	2.75887137717424
1	-152	1 Baseline Dark	V	V	HT	V_V_HT	0.013	1.391	1_V_V_HT	V_V_HT	2.76842520522641
1	-151	1 Baseline Dark	V	V	HT	V_V_HT	0	1.391	1_V_V_HT	V_V_HT	2.77756882820693
1	-150	1 Baseline Dark	V	V	HT	V_V_HT	0.045	1.391	1_V_V_HT	V_V_HT	2.78626257298787
1	-149	1 Baseline Dark	V	V	HT	V_V_HT	0	1.391	1_V_V_HT	V_V_HT	2.79446694553613
1	-148	1 Baseline Dark	V	V	HT	V_V_HT	0	1.273	1_V_V_HT	V_V_HT	2.80214318628098
1	-147	1 Baseline Dark	V	V	HT	V_V_HT	0	1.216	1_V_V_HT	V_V_HT	2.80925271765723
1	-146	1 Baseline Dark	V	V	HT	V_V_HT	0	1.197	1_V_V_HT	V_V_HT	2.81575735574534
1	-145	1 Baseline Dark	V	V	HT	V_V_HT	0	1.183	1_V_V_HT	V_V_HT	2.82162049493188
1	-144	1 Baseline Dark	V	V	HT	V_V_HT	0.033	1.16	1_V_V_HT	V_V_HT	2.82680592588859
1	-143	1 Baseline Dark	V	V	HT	V_V_HT	0	1.16	1_V_V_HT	V_V_HT	2.83127803786908
1	-142	1 Baseline Dark	V	V	HT	V_V_HT	0	1.116	1_V_V_HT	V_V_HT	2.83500429931489
1	-141	1 Baseline Dark	V	V	HT	V_V_HT	0	1.06	1_V_V_HT	V_V_HT	2.83795544949425
1	-140	1 Baseline Dark	V	V	HT	V_V_HT	0	1.06	1_V_V_HT	V_V_HT	2.84010368544851
1	-139	1 Baseline Dark	V	V	HT	V_V_HT	0.073	1.024	1_V_V_HT	V_V_HT	2.84142520520252
1	-138	1 Baseline Dark	V	V	HT	V_V_HT	0	1.024	1_V_V_HT	V_V_HT	2.84190126653972
1	-137	1 Baseline Dark	V	V	HT	V_V_HT	0.056	1.024	1_V_V_HT	V_V_HT	2.84151849184063
1	-136	1 Baseline Dark	V	V	HT	V_V_HT	0	1.024	1_V_V_HT	V_V_HT	2.84026815401334
1	-135	1 Baseline Dark	V	V	HT	V_V_HT	0.031	0.965	1_V_V_HT	V_V_HT	2.83814246847273
1	-134	1 Baseline Dark	V	V	HT	V_V_HT	0.139	0.933	1_V_V_HT	V_V_HT	2.83513364901431
1	-133	1 Baseline Dark	V	V	HT	V_V_HT	0	0.9	1_V_V_HT	V_V_HT	2.83123391097256
1	-132	1 Baseline Dark	V	V	HT	V_V_HT	0	0.908	1_V_V_HT	V_V_HT	2.82643654573607
1	-131	1 Baseline Dark	V	V	HT	V_V_HT	0.068	0.871	1_V_V_HT	V_V_HT	2.82074024154137
1	-130	1 Baseline Dark	V	V	HT	V_V_HT	0	0.842	1_V_V_HT	V_V_HT	2.81415018490178
1	-129	1 Baseline Dark	V	V	HT	V_V_HT	0.042	0.842	1_V_V_HT	V_V_HT	2.8066769952591
1	-128	1 Baseline Dark	V	V	HT	V_V_HT	0	0.825	1_V_V_HT	V_V_HT	2.79833343759909
1	-127	1 Baseline Dark	V	V	HT	V_V_HT	0	0.835	1_V_V_HT	V_V_HT	2.78913653334374
1	-126	1 Baseline Dark	V	V	HT	V_V_HT	0	0.793	1_V_V_HT	V_V_HT	2.77910538363201
1	-125	1 Baseline Dark	V	V	HT	V_V_HT	0	0.834	1_V_V_HT	V_V_HT	2.76826412264771
1	-124	1 Baseline Dark	V	V	HT	V_V_HT	0.081	0.812	1_V_V_HT	V_V_HT	2.75664275001446
1	-123	1 Baseline Dark	V	V	HT	V_V_HT	0	0.812	1_V_V_HT	V_V_HT	2.74427687410412
1	-122	1 Baseline Dark	V	V	HT	V_V_HT	0.074	0.799	1_V_V_HT	V_V_HT	2.73120742835845
1	-121	1 Baseline Dark	V	V	HT	V_V_HT	0	0.799	1_V_V_HT	V_V_HT	2.71747956791253
1	-120	1 Baseline Dark	V	V	HT	V_V_HT	0	0.754	1_V_V_HT	V_V_HT	2.70313999355976
1	-119	1 Baseline Dark	V	V	HT	V_V_HT	0	0.754	1_V_V_HT	V_V_HT	2.68823824749165
1	-118	1 Baseline Dark	V	V	HT	V_V_HT	0	0.754	1_V_V_HT	V_V_HT	2.67282515524298
1	-117	1 Baseline Dark	V	V	HT	V_V_HT	0	0.764	1_V_V_HT	V_V_HT	2.65695433018722
1	-116	1 Baseline Dark	V	V	HT	V_V_HT	0	0.796	1_V_V_HT	V_V_HT	2.64068195269787
1	-115	1 Baseline Dark	V	V	HT	V_V_HT	0	0.796	1_V_V_HT	V_V_HT	2.62406504793069
1	-114	1 Baseline Dark	V	V	HT	V_V_HT	0.058	0.763	1_V_V_HT	V_V_HT	2.60716203126274
1	-113	1 Baseline Dark	V	V	HT	V_V_HT	0	0.763	1_V_V_HT	V_V_HT	2.59003186259142
1	-112	1 Baseline Dark	V	V	HT	V_V_HT	0	0.763	1_V_V_HT	V_V_HT	2.57273440445892
1	-111	1 Baseline Dark	V	V	HT	V_V_HT	0	0.763	1_V_V_HT	V_V_HT	2.55533024240178
1	-110	1 Baseline Dark	V	V	HT	V_V_HT	0	0.763	1_V_V_HT	V_V_HT	2.53788025887657
1	-109	1 Baseline Dark	V	V	HT	V_V_HT	0	0.69	1_V_V_HT	V_V_HT	2.52044520332092
1	-108	1 Baseline Dark	V	V	HT	V_V_HT	0	0.69	1_V_V_HT	V_V_HT	2.50308529839661
1	-107	1 Baseline Dark	V	V	HT	V_V_HT	0	0.634	1_V_V_HT	V_V_HT	2.48585985491187
1	-106	1 Baseline Dark	V	V	HT	V_V_HT	0	0.634	1_V_V_HT	V_V_HT	2.46882718797867
1	-105	1 Baseline Dark	V	V	HT	V_V_HT	0	0.622	1_V_V_HT	V_V_HT	2.45204508264667
1	-104	1 Baseline Dark	V	V	HT	V_V_HT	0	0.483	1_V_V_HT	V_V_HT	2.43556969379781
1	-103	1 Baseline Dark	V	V	HT	V_V_HT	0	0.483	1_V_V_HT	V_V_HT	2.41945541025231
1	-102	1 Baseline Dark	V	V	HT	V_V_HT	0.033	0.501	1_V_V_HT	V_V_HT	2.40375625964601
1	-101	1 Baseline Dark	V	V	HT	V_V_HT	0.015	0.433	1_V_V_HT	V_V_HT	2.38852626757861
1	-100	1 Baseline Dark	V	V	HT	V_V_HT	0	0.433	1_V_V_HT	V_V_HT	2.37381896413456
1	-99	1 Baseline Dark	V	V	HT	V_V_HT	0	0.409	1_V_V_HT	V_V_HT	2.3596858914911
1	-98	1 Baseline Dark	V	V	HT	V_V_HT	0	0.409	1_V_V_HT	V_V_HT	2.34617755970508
1	-97	1 Baseline Dark	V	V	HT	V_V_HT	0.01	0.409	1_V_V_HT	V_V_HT	2.333342337736
1	-96	1 Baseline Dark	V	V	HT	V_V_HT	0	0.409	1_V_V_HT	V_V_HT	2.32122805847041
1	-95	1 Baseline Dark	V	V	HT	V_V_HT	0.041	0.409	1_V_V_HT	V_V_HT	2.30988199123401
1	-94	1 Baseline Dark	V	V	HT	V_V_HT	0	0.328	1_V_V_HT	V_V_HT	2.29934860337928
1	-93	1 Baseline Dark	V	V	HT	V_V_HT	0	0.328	1_V_V_HT	V_V_HT	2.28966898675995
1	-92	1 Baseline Dark	V	V	HT	V_V_HT	0	0.254	1_V_V_HT	V_V_HT	2.28088143712494
1	-91	1 Baseline Dark	V	V	HT	V_V_HT	0	0.281	1_V_V_HT	V_V_HT	2.27302368649573
1	-90	1 Baseline Dark	V	V	HT	V_V_HT	0	0.281	1_V_V_HT	V_V_HT	2.26613293437211
1	-89	1 Baseline Dark	V	V	HT	V_V_HT	0	0.281	1_V_V_HT	V_V_HT	2.26024370276738
1	-88	1 Baseline Dark	V	V	HT	V_V_HT	0	0.281	1_V_V_HT	V_V_HT	2.25538736378662
1	-87	1 Baseline Dark	V	V	HT	V_V_HT	0.01	0.281	1_V_V_HT	V_V_HT	2.25159270907671
1	-86	1 Baseline Dark	V	V	HT	V_V_HT	0.032	0.307	1_V_V_HT	V_V_HT	2.24888801903386
1	-85	1 Baseline Dark	V	V	HT	V_V_HT	0	0.307	1_V_V_HT	V_V_HT	2.24730109615038
1	-84	1 Baseline Dark	V	V	HT	V_V_HT	0	0.249	1_V_V_HT	V_V_HT	2.24685784287795
1	-83	1 Baseline Dark	V	V	HT	V_V_HT	0	0.249	1_V_V_HT	V_V_HT	2.24758323107727
1	-82	1 Baseline Dark	V	V	HT	V_V_HT	0	0.249	1_V_V_HT	V_V_HT	2.24950041713375
1	-81	1 Baseline Dark	V	V	HT	V_V_HT	0	0.249	1_V_V_HT	V_V_HT	2.2526321025604
1	-80	1 Baseline Dark	V	V	HT	V_V_HT	0	0.249	1_V_V_HT	V_V_HT	2.2570005533464
1	-79	1 Baseline Dark	V	V	HT	V_V_HT	0	0.249	1_V_V_HT	V_V_HT	2.26262628456712
1	-78	1 Baseline Dark	V	V	HT	V_V_HT	0	0.249	1_V_V_HT	V_V_HT	2.26952893969227
1	-77	1 Baseline Dark	V	V	HT	V_V_HT	0	0.249	1_V_V_HT	V_V_HT	2.27772640018589
1	-76	1 Baseline Dark	V	V	HT	V_V_HT	0	0.35	1_V_V_HT	V_V_HT	2.28723611053808
1	-75	1 Baseline Dark	V	V	HT	V_V_HT	0.019	0.38	1_V_V_HT	V_V_HT	2.29807504446542
1	-74	1 Baseline Dark	V	V	HT	V_V_HT	0	0.38	1_V_V_HT	V_V_HT	2.3102578105293
1	-73	1 Baseline Dark	V	V	HT	V_V_HT	0	0.38	1_V_V_HT	V_V_HT	2.32379659931491
1	-72	1 Baseline Dark	V	V	HT	V_V_HT	0.018	0.37	1_V_V_HT	V_V_HT	2.33870311201249
1	-71	1 Baseline Dark	V	V	HT	V_V_HT	0	0.355	1_V_V_HT	V_V_HT	2.35498905242533
1	-70	1 Baseline Dark	V	V	HT	V_V_HT	0	0.355	1_V_V_HT	V_V_HT	2.37266552858417
1	-69	1 Baseline Dark	V	V	HT	V_V_HT	0.018	0.355	1_V_V_HT	V_V_HT	2.39174126809966
1	-68	1 Baseline Dark	V	V	HT	V_V_HT	0	0.486	1_V_V_HT	V_V_HT	2.41222440471717
1	-67	1 Baseline Dark	V	V	HT	V_V_HT	0	0.794	1_V_V_HT	V_V_HT	2.43412235940373
1	-66	1 Baseline Dark	V	V	HT	V_V_HT	0	0.828	1_V_V_HT	V_V_HT	2.457438963809
1	-65	1 Baseline Dark	V	V	HT	V_V_HT	0	0.787	1_V_V_HT	V_V_HT	2.48217351996216
1	-64	1 Baseline Dark	V	V	HT	V_V_HT	0	0.787	1_V_V_HT	V_V_HT	2.50832138346846
1	-63	1 Baseline Dark	V	V	HT	V_V_HT	0	0.787	1_V_V_HT	V_V_HT	2.53587621153695
1	-62	1 Baseline Dark	V	V	HT	V_V_HT	0	0.787	1_V_V_HT	V_V_HT	2.56482808633686
1	-61	1 Baseline Dark	V	V	HT	V_V_HT	0.027	0.97	1_V_V_HT	V_V_HT	2.59516619485166
1	-60	1 Baseline Dark	V	V	HT	V_V_HT	0	0.99	1_V_V_HT	V_V_HT	2.6268786850194
1	-59	1 Baseline Dark	V	V	HT	V_V_HT	0	1.025	1_V_V_HT	V_V_HT	2.65994846884183
1	-58	1 Baseline Dark	V	V	HT	V_V_HT	0	1.195	1_V_V_HT	V_V_HT	2.69435308311258
1	-57	1 Baseline Dark	V	V	HT	V_V_HT	0	1.301	1_V_V_HT	V_V_HT	2.73006898206074
1	-56	1 Baseline Dark	V	V	HT	V_V_HT	0.026	1.43	1_V_V_HT	V_V_HT	2.76707141498225
1	-55	1 Baseline Dark	V	V	HT	V_V_HT	0	1.546	1_V_V_HT	V_V_HT	2.80533081685127
1	-54	1 Baseline Dark	V	V	HT	V_V_HT	0	1.908	1_V_V_HT	V_V_HT	2.8448164148368
1	-53	1 Baseline Dark	V	V	HT	V_V_HT	0	2.098	1_V_V_HT	V_V_HT	2.88549743887601
1	-52	1 Baseline Dark	V	V	HT	V_V_HT	0	2.548	1_V_V_HT	V_V_HT	2.92734311833359
1	-51	1 Baseline Dark	V	V	HT	V_V_HT	0	2.783	1_V_V_HT	V_V_HT	2.97032137232527
1	-50	1 Baseline Dark	V	V	HT	V_V_HT	0	2.834	1_V_V_HT	V_V_HT	3.01439356345574
1	-49	1 Baseline Dark	V	V	HT	V_V_HT	0	2.881	1_V_V_HT	V_V_HT	3.05951319414476
1	-48	1 Baseline Dark	V	V	HT	V_V_HT	0	2.881	1_V_V_HT	V_V_HT	3.10562593954921
1	-47	1 Baseline Dark	V	V	HT	V_V_HT	0	2.923	1_V_V_HT	V_V_HT	3.15267100746035
1	-46	1 Baseline Dark	V	V	HT	V_V_HT	0.101	3.093	1_V_V_HT	V_V_HT	3.20058508040379
1	-45	1 Baseline Dark	V	V	HT	V_V_HT	0.03	3.134	1_V_V_HT	V_V_HT	3.24929989912653
1	-44	1 Baseline Dark	V	V	HT	V_V_HT	0	3.274	1_V_V_HT	V_V_HT	3.29874482676974
1	-43	1 Baseline Dark	V	V	HT	V_V_HT	0	3.308	1_V_V_HT	V_V_HT	3.34884464677758
1	-42	1 Baseline Dark	V	V	HT	V_V_HT	0.023	3.392	1_V_V_HT	V_V_HT	3.399521983219
1	-41	1 Baseline Dark	V	V	HT	V_V_HT	0	3.409	1_V_V_HT	V_V_HT	3.4506944409487
1	-40	1 Baseline Dark	V	V	HT	V_V_HT	0	3.425	1_V_V_HT	V_V_HT	3.50227397854686
1	-39	1 Baseline Dark	V	V	HT	V_V_HT	0	3.407	1_V_V_HT	V_V_HT	3.55416741024368
1	-38	1 Baseline Dark	V	V	HT	V_V_HT	0.131	3.643	1_V_V_HT	V_V_HT	3.60627695313248
1	-37	1 Baseline Dark	V	V	HT	V_V_HT	0.318	3.905	1_V_V_HT	V_V_HT	3.65850082204565
1	-36	1 Baseline Dark	V	V	HT	V_V_HT	0.034	3.965	1_V_V_HT	V_V_HT	3.71073385625897
1	-35	1 Baseline Dark	V	V	HT	V_V_HT	0	4.182	1_V_V_HT	V_V_HT	3.76286818871167
1	-34	1 Baseline Dark	V	V	HT	V_V_HT	0	4.396	1_V_V_HT	V_V_HT	3.81479393383299
1	-33	1 Baseline Dark	V	V	HT	V_V_HT	0	4.437	1_V_V_HT	V_V_HT	3.86639991143115
1	-32	1 Baseline Dark	V	V	HT	V_V_HT	0	4.506	1_V_V_HT	V_V_HT	3.91757434478879
1	-31	1 Baseline Dark	V	V	HT	V_V_HT	0.183	4.479	1_V_V_HT	V_V_HT	3.96820551939806
1	-30	1 Baseline Dark	V	V	HT	V_V_HT	0.02	4.491	1_V_V_HT	V_V_HT	4.0181826227207
1	-29	1 Baseline Dark	V	V	HT	V_V_HT	0.035	4.524	1_V_V_HT	V_V_HT	4.06739652496875
1	-28	1 Baseline Dark	V	V	HT	V_V_HT	0.17	4.75	1_V_V_HT	V_V_HT	4.11573999394889
1	-27	1 Baseline Dark	V	V	HT	V_V_HT	0.116	4.817	1_V_V_HT	V_V_HT	4.16310684671105
1	-26	1 Baseline Dark	V	V	HT	V_V_HT	0.161	4.89	1_V_V_HT	V_V_HT	4.20939347785985
1	-25	1 Baseline Dark	V	V	HT	V_V_HT	0.116	4.995	1_V_V_HT	V_V_HT	4.25449779511461
1	-24	1 Baseline Dark	V	V	HT	V_V_HT	0.362	5.089	1_V_V_HT	V_V_HT	4.29832117624149
1	-23	1 Baseline Dark	V	V	HT	V_V_HT	0.19	5.165	1_V_V_HT	V_V_HT	4.34076693755061
1	-22	1 Baseline Dark	V	V	HT	V_V_HT	0.45	5.165	1_V_V_HT	V_V_HT	4.38174382347252
1	-21	1 Baseline Dark	V	V	HT	V_V_HT	0.235	5.177	1_V_V_HT	V_V_HT	4.42116627683218
1	-20	1 Baseline Dark	V	V	HT	V_V_HT	0.051	5.177	1_V_V_HT	V_V_HT	4.45894989854955
1	-19	1 Baseline Dark	V	V	HT	V_V_HT	0.047	5.177	1_V_V_HT	V_V_HT	4.49501166569044
1	-18	1 Baseline Dark	V	V	HT	V_V_HT	0	5.193	1_V_V_HT	V_V_HT	4.529275488417
1	-17	1 Baseline Dark	V	V	HT	V_V_HT	0.042	5.208	1_V_V_HT	V_V_HT	4.56167385214308
1	-16	1 Baseline Dark	V	V	HT	V_V_HT	0.17	5.126	1_V_V_HT	V_V_HT	4.59214808721067
1	-15	1 Baseline Dark	V	V	HT	V_V_HT	0.06	5.124	1_V_V_HT	V_V_HT	4.62064857820982
1	-14	1 Baseline Dark	V	V	HT	V_V_HT	0.14	5.149	1_V_V_HT	V_V_HT	4.64713491919999
1	-13	1 Baseline Dark	V	V	HT	V_V_HT	0.034	5.171	1_V_V_HT	V_V_HT	4.67157444905381
1	-12	1 Baseline Dark	V	V	HT	V_V_HT	0.102	5.162	1_V_V_HT	V_V_HT	4.69393761511651
1	-11	1 Baseline Dark	V	V	HT	V_V_HT	0.017	5.162	1_V_V_HT	V_V_HT	4.71420263786145
1	-10	1 Baseline Dark	V	V	HT	V_V_HT	0.016	5.172	1_V_V_HT	V_V_HT	4.73235547794343
1	-9	1 Baseline Dark	V	V	HT	V_V_HT	0	5.222	1_V_V_HT	V_V_HT	4.74838514454982
1	-8	1 Baseline Dark	V	V	HT	V_V_HT	0.236	5.166	1_V_V_HT	V_V_HT	4.7622881275656
1	-7	1 Baseline Dark	V	V	HT	V_V_HT	0.262	4.886	1_V_V_HT	V_V_HT	4.77406973743659
1	-6	1 Baseline Dark	V	V	HT	V_V_HT	0.06	4.911	1_V_V_HT	V_V_HT	4.78374248824335
1	-5	1 Baseline Dark	V	V	HT	V_V_HT	0.217	4.932	1_V_V_HT	V_V_HT	4.79132032910124
1	-4	1 Baseline Dark	V	V	HT	V_V_HT	0.214	4.962	1_V_V_HT	V_V_HT	4.79681720961237
1	-3	1 Baseline Dark	V	V	HT	V_V_HT	0.041	4.99	1_V_V_HT	V_V_HT	4.80024832493639
1	-2	1 Baseline Dark	V	V	HT	V_V_HT	0.069	5.048	1_V_V_HT	V_V_HT	4.80163385622158
1	-1	1 Baseline Dark	V	V	HT	V_V_HT	0	4.885	1_V_V_HT	V_V_HT	4.80099637315576
1	0	2 Light	V	V	HT	V_V_HT	0.012	4.865	1_V_V_HT	V_V_HT	4.7983641023345
1	1	2 Light	V	V	HT	V_V_HT	0.033	4.863	1_V_V_HT	V_V_HT	4.79377077141099
1	2	2 Light	V	V	HT	V_V_HT	0.226	4.707	1_V_V_HT	V_V_HT	4.78725218856459
1	3	2 Light	V	V	HT	V_V_HT	0.067	4.591	1_V_V_HT	V_V_HT	4.77884906002329
1	4	2 Light	V	V	HT	V_V_HT	0.099	4.438	1_V_V_HT	V_V_HT	4.76860775423723
1	5	2 Light	V	V	HT	V_V_HT	0.105	4.322	1_V_V_HT	V_V_HT	4.7565791777821
1	6	2 Light	V	V	HT	V_V_HT	0.094	4.011	1_V_V_HT	V_V_HT	4.742815136082
1	7	2 Light	V	V	HT	V_V_HT	0.076	3.821	1_V_V_HT	V_V_HT	4.72736743454793
1	8	2 Light	V	V	HT	V_V_HT	0	3.378	1_V_V_HT	V_V_HT	4.71028787924076
1	9	2 Light	V	V	HT	V_V_HT	0.012	3.143	1_V_V_HT	V_V_HT	4.69162901040102
1	10	2 Light	V	V	HT	V_V_HT	0	3.099	1_V_V_HT	V_V_HT	4.67144631160564
1	11	2 Light	V	V	HT	V_V_HT	0	3.052	1_V_V_HT	V_V_HT	4.64979670081164
1	12	2 Light	V	V	HT	V_V_HT	0.016	3.091	1_V_V_HT	V_V_HT	4.62674058600501
1	13	2 Light	V	V	HT	V_V_HT	0.015	3.049	1_V_V_HT	V_V_HT	4.60234251824215
1	14	2 Light	V	V	HT	V_V_HT	0.019	2.879	1_V_V_HT	V_V_HT	4.57667114953373
1	15	2 Light	V	V	HT	V_V_HT	0.028	2.819	1_V_V_HT	V_V_HT	4.54979923065981
1	16	2 Light	V	V	HT	V_V_HT	0.025	2.679	1_V_V_HT	V_V_HT	4.52180361593696
1	17	2 Light	V	V	HT	V_V_HT	0.022	2.645	1_V_V_HT	V_V_HT	4.49276460278367
1	18	2 Light	V	V	HT	V_V_HT	0.014	2.561	1_V_V_HT	V_V_HT	4.4627638852637
1	19	2 Light	V	V	HT	V_V_HT	0	2.563	1_V_V_HT	V_V_HT	4.43188671036783
1	20	2 Light	V	V	HT	V_V_HT	0.01	2.547	1_V_V_HT	V_V_HT	4.40022191104599
1	21	2 Light	V	V	HT	V_V_HT	0.05	2.617	1_V_V_HT	V_V_HT	4.36785978257445
1	22	2 Light	V	V	HT	V_V_HT	0.075	2.527	1_V_V_HT	V_V_HT	4.33489434507614
1	23	2 Light	V	V	HT	V_V_HT	0.038	2.333	1_V_V_HT	V_V_HT	4.30142337108475
1	24	2 Light	V	V	HT	V_V_HT	0.059	2.286	1_V_V_HT	V_V_HT	4.26754615165249
1	25	2 Light	V	V	HT	V_V_HT	0.021	2.077	1_V_V_HT	V_V_HT	4.23336580240684
1	26	2 Light	V	V	HT	V_V_HT	0.03	1.939	1_V_V_HT	V_V_HT	4.19898926436351
1	27	2 Light	V	V	HT	V_V_HT	0.028	1.934	1_V_V_HT	V_V_HT	4.16452424351951
1	28	2 Light	V	V	HT	V_V_HT	0.058	1.887	1_V_V_HT	V_V_HT	4.13007844626118
1	29	2 Light	V	V	HT	V_V_HT	0.02	1.9	1_V_V_HT	V_V_HT	4.09575957896584
1	30	2 Light	V	V	HT	V_V_HT	0	1.907	1_V_V_HT	V_V_HT	4.06167534711063
1	31	2 Light	V	V	HT	V_V_HT	0.033	1.888	1_V_V_HT	V_V_HT	4.02793409801321
1	32	2 Light	V	V	HT	V_V_HT	0.014	1.662	1_V_V_HT	V_V_HT	3.99464732702845
1	33	2 Light	V	V	HT	V_V_HT	0	1.595	1_V_V_HT	V_V_HT	3.96193006849215
1	34	2 Light	V	V	HT	V_V_HT	0.008	1.496	1_V_V_HT	V_V_HT	3.92990007565707
1	35	2 Light	V	V	HT	V_V_HT	0	1.391	1_V_V_HT	V_V_HT	3.89867601895173
1	36	2 Light	V	V	HT	V_V_HT	0.051	1.315	1_V_V_HT	V_V_HT	3.86837840405845
1	37	2 Light	V	V	HT	V_V_HT	0	1.271	1_V_V_HT	V_V_HT	3.83912949923745
1	38	2 Light	V	V	HT	V_V_HT	0.007	1.289	1_V_V_HT	V_V_HT	3.81105274038848
1	39	2 Light	V	V	HT	V_V_HT	0	1.288	1_V_V_HT	V_V_HT	3.78427210934862
1	40	2 Light	V	V	HT	V_V_HT	0.007	1.333	1_V_V_HT	V_V_HT	3.75891151728623
1	41	2 Light	V	V	HT	V_V_HT	0	1.333	1_V_V_HT	V_V_HT	3.73509424478637
1	42	2 Light	V	V	HT	V_V_HT	0.039	1.317	1_V_V_HT	V_V_HT	3.7129429783617
1	43	2 Light	V	V	HT	V_V_HT	0	1.302	1_V_V_HT	V_V_HT	3.69257809574333
1	44	2 Light	V	V	HT	V_V_HT	0	1.295	1_V_V_HT	V_V_HT	3.6741172217764
1	45	2 Light	V	V	HT	V_V_HT	0	1.267	1_V_V_HT	V_V_HT	3.65767739992641
1	46	2 Light	V	V	HT	V_V_HT	0	1.261	1_V_V_HT	V_V_HT	3.64337463442804
1	47	2 Light	V	V	HT	V_V_HT	0	1.239	1_V_V_HT	V_V_HT	3.63132076372956
1	48	2 Light	V	V	HT	V_V_HT	0.018	1.225	1_V_V_HT	V_V_HT	3.62162658779631
1	49	2 Light	V	V	HT	V_V_HT	0.019	1.242	1_V_V_HT	V_V_HT	3.61440290391441
1	50	2 Light	V	V	HT	V_V_HT	0	1.26	1_V_V_HT	V_V_HT	3.60976051118196
1	51	2 Light	V	V	HT	V_V_HT	0.07	1.21	1_V_V_HT	V_V_HT	3.60780840972043
1	52	2 Light	V	V	HT	V_V_HT	0.146	1.157	1_V_V_HT	V_V_HT	3.60864646097025
1	53	2 Light	V	V	HT	V_V_HT	0.068	1.119	1_V_V_HT	V_V_HT	3.61236291356558
1	54	2 Light	V	V	HT	V_V_HT	0.013	1.06	1_V_V_HT	V_V_HT	3.61903362480148
1	55	2 Light	V	V	HT	V_V_HT	0.008	1.039	1_V_V_HT	V_V_HT	3.62872134076112
1	56	2 Light	V	V	HT	V_V_HT	0.076	1.057	1_V_V_HT	V_V_HT	3.64147503967896
1	57	2 Light	V	V	HT	V_V_HT	0.036	1.08	1_V_V_HT	V_V_HT	3.65732934601798
1	58	2 Light	V	V	HT	V_V_HT	0.022	1.048	1_V_V_HT	V_V_HT	3.6763065704656
1	59	2 Light	V	V	HT	V_V_HT	0.013	1.165	1_V_V_HT	V_V_HT	3.69842393511871
1	60	2 Light	V	V	HT	V_V_HT	0.019	1.237	1_V_V_HT	V_V_HT	3.72368557647117
1	61	2 Light	V	V	HT	V_V_HT	0.014	1.228	1_V_V_HT	V_V_HT	3.75208241888684
1	62	2 Light	V	V	HT	V_V_HT	0	1.239	1_V_V_HT	V_V_HT	3.78360273564864
1	63	2 Light	V	V	HT	V_V_HT	0	1.239	1_V_V_HT	V_V_HT	3.81823211449314
1	64	2 Light	V	V	HT	V_V_HT	0	1.279	1_V_V_HT	V_V_HT	3.8559454092469
1	65	2 Light	V	V	HT	V_V_HT	0	1.279	1_V_V_HT	V_V_HT	3.89671216338351
1	66	2 Light	V	V	HT	V_V_HT	0.018	1.228	1_V_V_HT	V_V_HT	3.94049142273293
1	67	2 Light	V	V	HT	V_V_HT	0.032	1.228	1_V_V_HT	V_V_HT	3.98723710676964
1	68	2 Light	V	V	HT	V_V_HT	0.018	1.221	1_V_V_HT	V_V_HT	4.03689072578709
1	69	2 Light	V	V	HT	V_V_HT	0.011	1.221	1_V_V_HT	V_V_HT	4.0893793282963
1	70	2 Light	V	V	HT	V_V_HT	0.045	1.234	1_V_V_HT	V_V_HT	4.14461611809961
1	71	2 Light	V	V	HT	V_V_HT	0	1.244	1_V_V_HT	V_V_HT	4.20250116281551
1	72	2 Light	V	V	HT	V_V_HT	0	1.205	1_V_V_HT	V_V_HT	4.26292218539403
1	73	2 Light	V	V	HT	V_V_HT	0	1.205	1_V_V_HT	V_V_HT	4.32575544177614
1	74	2 Light	V	V	HT	V_V_HT	0.012	1.205	1_V_V_HT	V_V_HT	4.39086825539569
1	75	2 Light	V	V	HT	V_V_HT	0	1.205	1_V_V_HT	V_V_HT	4.45812478819278
1	76	2 Light	V	V	HT	V_V_HT	0.019	1.225	1_V_V_HT	V_V_HT	4.52738236271743
1	77	2 Light	V	V	HT	V_V_HT	0	1.266	1_V_V_HT	V_V_HT	4.59849202350595
1	78	2 Light	V	V	HT	V_V_HT	0	1.285	1_V_V_HT	V_V_HT	4.67130359951003
1	79	2 Light	V	V	HT	V_V_HT	0.017	1.266	1_V_V_HT	V_V_HT	4.74566630091208
1	80	2 Light	V	V	HT	V_V_HT	0.028	1.266	1_V_V_HT	V_V_HT	4.82142686744577
1	81	2 Light	V	V	HT	V_V_HT	0	1.21	1_V_V_HT	V_V_HT	4.89843122033569
1	82	2 Light	V	V	HT	V_V_HT	0.022	1.064	1_V_V_HT	V_V_HT	4.97652447351635
1	83	2 Light	V	V	HT	V_V_HT	0	1.356	1_V_V_HT	V_V_HT	5.0555515624585
1	84	2 Light	V	V	HT	V_V_HT	0	1.485	1_V_V_HT	V_V_HT	5.13535742611234
1	85	2 Light	V	V	HT	V_V_HT	0	1.592	1_V_V_HT	V_V_HT	5.21578761575909
1	86	2 Light	V	V	HT	V_V_HT	0.048	1.571	1_V_V_HT	V_V_HT	5.29669013149788
1	87	2 Light	V	V	HT	V_V_HT	0.051	1.535	1_V_V_HT	V_V_HT	5.37791358358134
1	88	2 Light	V	V	HT	V_V_HT	0.026	1.59	1_V_V_HT	V_V_HT	5.4593077519547
1	89	2 Light	V	V	HT	V_V_HT	0.137	1.596	1_V_V_HT	V_V_HT	5.54072841982518
1	90	2 Light	V	V	HT	V_V_HT	0.072	1.577	1_V_V_HT	V_V_HT	5.62203788032523
1	91	2 Light	V	V	HT	V_V_HT	0.024	1.598	1_V_V_HT	V_V_HT	5.7031014049935
1	92	2 Light	V	V	HT	V_V_HT	0.025	1.707	1_V_V_HT	V_V_HT	5.78379082655748
1	93	2 Light	V	V	HT	V_V_HT	0	1.907	1_V_V_HT	V_V_HT	5.86398152119867
1	94	2 Light	V	V	HT	V_V_HT	0.048	1.95	1_V_V_HT	V_V_HT	5.94355646331524
1	95	2 Light	V	V	HT	V_V_HT	0	2.048	1_V_V_HT	V_V_HT	6.02240052998015
1	96	2 Light	V	V	HT	V_V_HT	0	2.072	1_V_V_HT	V_V_HT	6.10040078909438
1	97	2 Light	V	V	HT	V_V_HT	0	2.114	1_V_V_HT	V_V_HT	6.17745535583158
1	98	2 Light	V	V	HT	V_V_HT	0	2.17	1_V_V_HT	V_V_HT	6.25347360003063
1	99	2 Light	V	V	HT	V_V_HT	0	2.18	1_V_V_HT	V_V_HT	6.32836716048433
1	100	2 Light	V	V	HT	V_V_HT	0.02	2.162	1_V_V_HT	V_V_HT	6.40205007622813
1	101	2 Light	V	V	HT	V_V_HT	0.01	2.186	1_V_V_HT	V_V_HT	6.47444841930469
1	102	2 Light	V	V	HT	V_V_HT	0	2.186	1_V_V_HT	V_V_HT	6.54550035374726
1	103	2 Light	V	V	HT	V_V_HT	0	2.212	1_V_V_HT	V_V_HT	6.6151488897291
1	104	2 Light	V	V	HT	V_V_HT	0	2.228	1_V_V_HT	V_V_HT	6.68334674179056
1	105	2 Light	V	V	HT	V_V_HT	0	2.25	1_V_V_HT	V_V_HT	6.7500490486343
1	106	2 Light	V	V	HT	V_V_HT	0.02	2.231	1_V_V_HT	V_V_HT	6.81521330192265
1	107	2 Light	V	V	HT	V_V_HT	0.041	2.343	1_V_V_HT	V_V_HT	6.87880638741147
1	108	2 Light	V	V	HT	V_V_HT	0.037	2.353	1_V_V_HT	V_V_HT	6.9407975436946
1	109	2 Light	V	V	HT	V_V_HT	0	2.336	1_V_V_HT	V_V_HT	7.00115820213782
1	110	2 Light	V	V	HT	V_V_HT	0	2.338	1_V_V_HT	V_V_HT	7.05987069568875
1	111	2 Light	V	V	HT	V_V_HT	0.014	2.386	1_V_V_HT	V_V_HT	7.1169280593275
1	112	2 Light	V	V	HT	V_V_HT	0	2.449	1_V_V_HT	V_V_HT	7.17232545655259
1	113	3 Dark	V	V	HT	V_V_HT	0.36	2.449	1_V_V_HT	V_V_HT	7.22605994764054
1	114	3 Dark	V	V	HT	V_V_HT	0.142	2.483	1_V_V_HT	V_V_HT	7.2781379998582
1	115	3 Dark	V	V	HT	V_V_HT	0.115	2.483	1_V_V_HT	V_V_HT	7.32857695963095
1	116	3 Dark	V	V	HT	V_V_HT	0.055	2.461	1_V_V_HT	V_V_HT	7.37740453570467
1	117	3 Dark	V	V	HT	V_V_HT	0	2.41	1_V_V_HT	V_V_HT	7.42465672238015
1	118	3 Dark	V	V	HT	V_V_HT	0.077	2.384	1_V_V_HT	V_V_HT	7.47037261034607
1	119	3 Dark	V	V	HT	V_V_HT	0.019	2.247	1_V_V_HT	V_V_HT	7.51459713239847
1	120	3 Dark	V	V	HT	V_V_HT	0	2.197	1_V_V_HT	V_V_HT	7.55737795861264
1	121	3 Dark	V	V	HT	V_V_HT	0.035	2.336	1_V_V_HT	V_V_HT	7.59876788068468
1	122	3 Dark	V	V	HT	V_V_HT	0.109	2.341	1_V_V_HT	V_V_HT	7.63882097193149
1	123	3 Dark	V	V	HT	V_V_HT	0.2	2.341	1_V_V_HT	V_V_HT	7.6775923223545
1	124	3 Dark	V	V	HT	V_V_HT	0.043	2.313	1_V_V_HT	V_V_HT	7.71514202563249
1	125	3 Dark	V	V	HT	V_V_HT	0.098	2.351	1_V_V_HT	V_V_HT	7.75153577765831
1	126	3 Dark	V	V	HT	V_V_HT	0.042	2.392	1_V_V_HT	V_V_HT	7.78684361159963
1	127	3 Dark	V	V	HT	V_V_HT	0.074	2.436	1_V_V_HT	V_V_HT	7.82113710286315
1	128	3 Dark	V	V	HT	V_V_HT	0.074	2.474	1_V_V_HT	V_V_HT	7.85449059486247
1	129	3 Dark	V	V	HT	V_V_HT	0.021	2.499	1_V_V_HT	V_V_HT	7.88697912404102
1	130	3 Dark	V	V	HT	V_V_HT	0.027	2.479	1_V_V_HT	V_V_HT	7.91867772633258
1	131	3 Dark	V	V	HT	V_V_HT	0.024	2.518	1_V_V_HT	V_V_HT	7.94966143790101
1	132	3 Dark	V	V	HT	V_V_HT	0	2.518	1_V_V_HT	V_V_HT	7.98000562189998
1	133	3 Dark	V	V	HT	V_V_HT	0.026	2.649	1_V_V_HT	V_V_HT	8.00978721330138
1	134	3 Dark	V	V	HT	V_V_HT	0.028	2.697	1_V_V_HT	V_V_HT	8.03908470496735
1	135	3 Dark	V	V	HT	V_V_HT	0.022	2.742	1_V_V_HT	V_V_HT	8.06797762056763
1	136	3 Dark	V	V	HT	V_V_HT	0	2.722	1_V_V_HT	V_V_HT	8.09654573790691
1	137	3 Dark	V	V	HT	V_V_HT	0.112	2.681	1_V_V_HT	V_V_HT	8.1248690823184
1	138	3 Dark	V	V	HT	V_V_HT	0.01	2.644	1_V_V_HT	V_V_HT	8.15302774111106
1	139	3 Dark	V	V	HT	V_V_HT	0	2.644	1_V_V_HT	V_V_HT	8.18110167232207
1	140	3 Dark	V	V	HT	V_V_HT	0.03	2.644	1_V_V_HT	V_V_HT	8.20917031509837
1	141	3 Dark	V	V	HT	V_V_HT	0.048	2.63	1_V_V_HT	V_V_HT	8.23731272507941
1	142	3 Dark	V	V	HT	V_V_HT	0.085	2.63	1_V_V_HT	V_V_HT	8.26560693377168
1	143	3 Dark	V	V	HT	V_V_HT	0	2.284	1_V_V_HT	V_V_HT	8.29413033541147
1	144	3 Dark	V	V	HT	V_V_HT	0.034	2.183	1_V_V_HT	V_V_HT	8.32295879617595
1	145	3 Dark	V	V	HT	V_V_HT	0	2.164	1_V_V_HT	V_V_HT	8.35216729180983
1	146	3 Dark	V	V	HT	V_V_HT	0.026	2.109	1_V_V_HT	V_V_HT	8.3818281898972
1	147	3 Dark	V	V	HT	V_V_HT	0	2.142	1_V_V_HT	V_V_HT	8.41201042420681
1	148	3 Dark	V	V	HT	V_V_HT	0	2.146	1_V_V_HT	V_V_HT	8.44277911379397
1	149	3 Dark	V	V	HT	V_V_HT	0	2.136	1_V_V_HT	V_V_HT	8.47419518259598
1	150	3 Dark	V	V	HT	V_V_HT	0.022	2.164	1_V_V_HT	V_V_HT	8.50631580808891
1	151	3 Dark	V	V	HT	V_V_HT	0.163	2.143	1_V_V_HT	V_V_HT	8.53919740621201
1	152	3 Dark	V	V	HT	V_V_HT	0.03	2.237	1_V_V_HT	V_V_HT	8.57289544824093
1	153	3 Dark	V	V	HT	V_V_HT	0	2.092	1_V_V_HT	V_V_HT	8.60746163284223
1	154	3 Dark	V	V	HT	V_V_HT	0.02	2.091	1_V_V_HT	V_V_HT	8.6429467154888
1	155	3 Dark	V	V	HT	V_V_HT	0.038	2.304	1_V_V_HT	V_V_HT	8.67940034409061
1	156	3 Dark	V	V	HT	V_V_HT	0.041	2.262	1_V_V_HT	V_V_HT	8.7168677484092
1	157	3 Dark	V	V	HT	V_V_HT	0.044	2.33	1_V_V_HT	V_V_HT	8.75539185305268
1	158	3 Dark	V	V	HT	V_V_HT	0.038	2.256	1_V_V_HT	V_V_HT	8.79500956646904
1	159	3 Dark	V	V	HT	V_V_HT	0.025	2.235	1_V_V_HT	V_V_HT	8.83575039103107
1	160	3 Dark	V	V	HT	V_V_HT	0	2.208	1_V_V_HT	V_V_HT	8.87763752069197
1	161	3 Dark	V	V	HT	V_V_HT	0.049	2.197	1_V_V_HT	V_V_HT	8.92069288111933
1	162	3 Dark	V	V	HT	V_V_HT	0	2.197	1_V_V_HT	V_V_HT	8.96493706407799
1	163	3 Dark	V	V	HT	V_V_HT	0.131	2.181	1_V_V_HT	V_V_HT	9.01038398026535
1	164	3 Dark	V	V	HT	V_V_HT	0.048	2.175	1_V_V_HT	V_V_HT	9.05703948734469
1	165	3 Dark	V	V	HT	V_V_HT	0.045	2.153	1_V_V_HT	V_V_HT	9.10490272315028
1	166	3 Dark	V	V	HT	V_V_HT	0	2.198	1_V_V_HT	V_V_HT	9.15397015420177
1	167	3 Dark	V	V	HT	V_V_HT	0	2.126	1_V_V_HT	V_V_HT	9.20423164119807
1	168	3 Dark	V	V	HT	V_V_HT	0	2.116	1_V_V_HT	V_V_HT	9.25566922872153
1	169	3 Dark	V	V	HT	V_V_HT	0	2.184	1_V_V_HT	V_V_HT	9.3082585597748
1	170	3 Dark	V	V	HT	V_V_HT	0	2.254	1_V_V_HT	V_V_HT	9.36197280926081
1	171	3 Dark	V	V	HT	V_V_HT	0	2.292	1_V_V_HT	V_V_HT	9.41677924237064
1	172	3 Dark	V	V	HT	V_V_HT	0	2.207	1_V_V_HT	V_V_HT	9.47263936962372
1	173	3 Dark	V	V	HT	V_V_HT	0.014	2.207	1_V_V_HT	V_V_HT	9.52951254985775
1	174	3 Dark	V	V	HT	V_V_HT	0.041	2.241	1_V_V_HT	V_V_HT	9.58735314555824
1	175	3 Dark	V	V	HT	V_V_HT	0.096	2.309	1_V_V_HT	V_V_HT	9.64610988068518
1	176	3 Dark	V	V	HT	V_V_HT	0	2.283	1_V_V_HT	V_V_HT	9.70572631585892
1	177	3 Dark	V	V	HT	V_V_HT	0.033	2.328	1_V_V_HT	V_V_HT	9.76614204170435
1	178	3 Dark	V	V	HT	V_V_HT	0.081	2.346	1_V_V_HT	V_V_HT	9.827295276202
1	179	3 Dark	V	V	HT	V_V_HT	0.009	2.405	1_V_V_HT	V_V_HT	9.88912185712619
1	180	3 Dark	V	V	HT	V_V_HT	0.028	2.409	1_V_V_HT	V_V_HT	9.95155662647766
1	181	3 Dark	V	V	HT	V_V_HT	0.014	2.29	1_V_V_HT	V_V_HT	10.014532519575
1	182	3 Dark	V	V	HT	V_V_HT	0.203	2.26	1_V_V_HT	V_V_HT	10.0779806669369
1	183	3 Dark	V	V	HT	V_V_HT	0.055	2.28	1_V_V_HT	V_V_HT	10.1418309896317
1	184	3 Dark	V	V	HT	V_V_HT	0.042	2.275	1_V_V_HT	V_V_HT	10.2060128027241
1	185	3 Dark	V	V	HT	V_V_HT	0.311	2.268	1_V_V_HT	V_V_HT	10.2704554116798
1	186	3 Dark	V	V	HT	V_V_HT	0	2.227	1_V_V_HT	V_V_HT	10.3350886828719
1	187	3 Dark	V	V	HT	V_V_HT	0.142	2.222	1_V_V_HT	V_V_HT	10.399843598317
1	188	3 Dark	V	V	HT	V_V_HT	0	2.184	1_V_V_HT	V_V_HT	10.4646527936966
1	189	3 Dark	V	V	HT	V_V_HT	0	2.159	1_V_V_HT	V_V_HT	10.5294506260195
1	190	3 Dark	V	V	HT	V_V_HT	0	2.159	1_V_V_HT	V_V_HT	10.5941718130763
1	191	3 Dark	V	V	HT	V_V_HT	0.013	2.13	1_V_V_HT	V_V_HT	10.658751658173
1	192	3 Dark	V	V	HT	V_V_HT	0	2.13	1_V_V_HT	V_V_HT	10.7231277976129
1	193	3 Dark	V	V	HT	V_V_HT	0.01	2.038	1_V_V_HT	V_V_HT	10.7872384538956
1	194	3 Dark	V	V	HT	V_V_HT	0.022	2	1_V_V_HT	V_V_HT	10.8510218479717
1	195	3 Dark	V	V	HT	V_V_HT	0	1.955	1_V_V_HT	V_V_HT	10.9144169869477
1	196	3 Dark	V	V	HT	V_V_HT	0.045	1.981	1_V_V_HT	V_V_HT	10.9773668354926
1	197	3 Dark	V	V	HT	V_V_HT	0.04	1.992	1_V_V_HT	V_V_HT	11.0398184106276
1	198	3 Dark	V	V	HT	V_V_HT	0	1.992	1_V_V_HT	V_V_HT	11.1017203968389
1	199	3 Dark	V	V	HT	V_V_HT	0.068	2.069	1_V_V_HT	V_V_HT	11.1630257462117
1	200	3 Dark	V	V	HT	V_V_HT	0.1	2.069	1_V_V_HT	V_V_HT	11.2236916960055
1	201	3 Dark	V	V	HT	V_V_HT	0.086	2.069	1_V_V_HT	V_V_HT	11.2836771846852
1	202	3 Dark	V	V	HT	V_V_HT	0	2.132	1_V_V_HT	V_V_HT	11.3429453499563
1	203	3 Dark	V	V	HT	V_V_HT	0	2.141	1_V_V_HT	V_V_HT	11.4014642727393
1	204	3 Dark	V	V	HT	V_V_HT	0.068	2.17	1_V_V_HT	V_V_HT	11.4592068198573
1	205	3 Dark	V	V	HT	V_V_HT	0.068	2.1	1_V_V_HT	V_V_HT	11.5161497177849
1	206	3 Dark	V	V	HT	V_V_HT	0	2.145	1_V_V_HT	V_V_HT	11.5722711443258
1	207	3 Dark	V	V	HT	V_V_HT	0.045	2.112	1_V_V_HT	V_V_HT	11.6275526417364
1	208	3 Dark	V	V	HT	V_V_HT	0.018	2.031	1_V_V_HT	V_V_HT	11.6819789727386
1	209	3 Dark	V	V	HT	V_V_HT	0.059	2.168	1_V_V_HT	V_V_HT	11.7355355336263
1	210	3 Dark	V	V	HT	V_V_HT	0.026	2.188	1_V_V_HT	V_V_HT	11.7882081946197
1	211	3 Dark	V	V	HT	V_V_HT	0.044	2.27	1_V_V_HT	V_V_HT	11.8399847123121
1	212	3 Dark	V	V	HT	V_V_HT	0	2.107	1_V_V_HT	V_V_HT	11.8908533162708
1	213	3 Dark	V	V	HT	V_V_HT	0.02	2.102	1_V_V_HT	V_V_HT	11.9408022357317
1	214	3 Dark	V	V	HT	V_V_HT	0.015	2.174	1_V_V_HT	V_V_HT	11.9898199516557
1	215	3 Dark	V	V	HT	V_V_HT	0.031	2.038	1_V_V_HT	V_V_HT	12.0378959522195
1	216	3 Dark	V	V	HT	V_V_HT	0	2.189	1_V_V_HT	V_V_HT	12.0850201339048
1	217	3 Dark	V	V	HT	V_V_HT	0.039	2.06	1_V_V_HT	V_V_HT	12.1311831376914
1	218	3 Dark	V	V	HT	V_V_HT	0	2.176	1_V_V_HT	V_V_HT	12.1763763069989
1	219	3 Dark	V	V	HT	V_V_HT	0	2.24	1_V_V_HT	V_V_HT	12.2205914296014
1	220	3 Dark	V	V	HT	V_V_HT	0	2.266	1_V_V_HT	V_V_HT	12.2638204047435
1	221	3 Dark	V	V	HT	V_V_HT	0.02	2.253	1_V_V_HT	V_V_HT	12.3060552716806
1	222	3 Dark	V	V	HT	V_V_HT	0	2.305	1_V_V_HT	V_V_HT	12.3472881736053
1	223	3 Dark	V	V	HT	V_V_HT	0.039	2.311	1_V_V_HT	V_V_HT	12.3875113112659
1	224	3 Dark	V	V	HT	V_V_HT	0.01	2.347	1_V_V_HT	V_V_HT	12.4267169287224
1	225	3 Dark	V	V	HT	V_V_HT	0	2.366	1_V_V_HT	V_V_HT	12.4648972773282
1	226	3 Dark	V	V	HT	V_V_HT	0.026	2.458	1_V_V_HT	V_V_HT	12.5020446087818
1	227	3 Dark	V	V	HT	V_V_HT	0.011	2.49	1_V_V_HT	V_V_HT	12.5381512524045
1	228	3 Dark	V	V	HT	V_V_HT	0	2.637	1_V_V_HT	V_V_HT	12.5732099605274
1	229	3 Dark	V	V	HT	V_V_HT	0.077	2.619	1_V_V_HT	V_V_HT	12.6072141568516
1	230	3 Dark	V	V	HT	V_V_HT	0	2.654	1_V_V_HT	V_V_HT	12.6401581699882
1	231	3 Dark	V	V	HT	V_V_HT	0	2.666	1_V_V_HT	V_V_HT	12.6720372551057
1	232	3 Dark	V	V	HT	V_V_HT	0.063	2.696	1_V_V_HT	V_V_HT	12.7028471546728
1	233	3 Dark	V	V	HT	V_V_HT	0.023	2.696	1_V_V_HT	V_V_HT	12.7325847833789
1	234	3 Dark	V	V	HT	V_V_HT	0.07	2.628	1_V_V_HT	V_V_HT	12.7612473505655
1	235	3 Dark	V	V	HT	V_V_HT	0.026	2.576	1_V_V_HT	V_V_HT	12.7888320642723
1	236	3 Dark	V	V	HT	V_V_HT	0.045	2.576	1_V_V_HT	V_V_HT	12.8153361344356
1	237	3 Dark	V	V	HT	V_V_HT	0	2.531	1_V_V_HT	V_V_HT	12.8407573347609
1	238	3 Dark	V	V	HT	V_V_HT	0	2.575	1_V_V_HT	V_V_HT	12.8650963176324
1	239	3 Dark	V	V	HT	V_V_HT	0.146	2.543	1_V_V_HT	V_V_HT	12.8883574291822
1	240	3 Dark	V	V	HT	V_V_HT	0.048	2.535	1_V_V_HT	V_V_HT	12.9105489864678
1	241	3 Dark	V	V	HT	V_V_HT	0.096	2.556	1_V_V_HT	V_V_HT	12.9316827926936
1	242	3 Dark	V	V	HT	V_V_HT	0.04	2.579	1_V_V_HT	V_V_HT	12.9517721266312
1	243	3 Dark	V	V	HT	V_V_HT	0.05	2.585	1_V_V_HT	V_V_HT	12.9708341530588
1	244	3 Dark	V	V	HT	V_V_HT	0.114	2.59	1_V_V_HT	V_V_HT	12.9888899912495
1	245	3 Dark	V	V	HT	V_V_HT	0.175	2.598	1_V_V_HT	V_V_HT	13.0059623739594
1	246	3 Dark	V	V	HT	V_V_HT	0.151	2.616	1_V_V_HT	V_V_HT	13.0220773069105
1	247	3 Dark	V	V	HT	V_V_HT	0.013	2.627	1_V_V_HT	V_V_HT	13.0372624183759
1	248	3 Dark	V	V	HT	V_V_HT	0.116	2.678	1_V_V_HT	V_V_HT	13.0515493389016
1	249	3 Dark	V	V	HT	V_V_HT	0.064	2.711	1_V_V_HT	V_V_HT	13.064974392524
1	250	3 Dark	V	V	HT	V_V_HT	0.026	2.711	1_V_V_HT	V_V_HT	13.0775784074413
1	251	3 Dark	V	V	HT	V_V_HT	0	2.717	1_V_V_HT	V_V_HT	13.0894064709593
1	252	3 Dark	V	V	HT	V_V_HT	0.052	2.92	1_V_V_HT	V_V_HT	13.1005076250034
1	253	3 Dark	V	V	HT	V_V_HT	0.016	2.893	1_V_V_HT	V_V_HT	13.1109339715863
1	254	3 Dark	V	V	HT	V_V_HT	0.058	2.93	1_V_V_HT	V_V_HT	13.1207382137784
1	255	3 Dark	V	V	HT	V_V_HT	0.019	3.002	1_V_V_HT	V_V_HT	13.1299734228838
1	256	3 Dark	V	V	HT	V_V_HT	0.137	2.976	1_V_V_HT	V_V_HT	13.1386941455052
1	257	3 Dark	V	V	HT	V_V_HT	0.072	3.004	1_V_V_HT	V_V_HT	13.1469552973664
1	258	3 Dark	V	V	HT	V_V_HT	0.147	3.033	1_V_V_HT	V_V_HT	13.1548118701527
1	259	3 Dark	V	V	HT	V_V_HT	0.05	3.102	1_V_V_HT	V_V_HT	13.1623191729399
1	260	3 Dark	V	V	HT	V_V_HT	0.135	3.102	1_V_V_HT	V_V_HT	13.1695324554759
1	261	3 Dark	V	V	HT	V_V_HT	0.098	3.179	1_V_V_HT	V_V_HT	13.1765064264384
1	262	3 Dark	V	V	HT	V_V_HT	0.03	3.189	1_V_V_HT	V_V_HT	13.1832956576583
1	263	3 Dark	V	V	HT	V_V_HT	0	3.166	1_V_V_HT	V_V_HT	13.1899542565811
1	264	3 Dark	V	V	HT	V_V_HT	0	3.139	1_V_V_HT	V_V_HT	13.1965344637342
1	265	3 Dark	V	V	HT	V_V_HT	0.016	3.216	1_V_V_HT	V_V_HT	13.2030880529351
1	266	3 Dark	V	V	HT	V_V_HT	0	3.171	1_V_V_HT	V_V_HT	13.2096667980441
1	267	3 Dark	V	V	HT	V_V_HT	0	3.337	1_V_V_HT	V_V_HT	13.2163224742623
1	268	3 Dark	V	V	HT	V_V_HT	0.062	3.337	1_V_V_HT	V_V_HT	13.2231068551361
1	269	3 Dark	V	V	HT	V_V_HT	0.027	3.191	1_V_V_HT	V_V_HT	13.2300706636841
1	270	3 Dark	V	V	HT	V_V_HT	0.018	3.143	1_V_V_HT	V_V_HT	13.2372592863469
1	271	3 Dark	V	V	HT	V_V_HT	0.065	3.121	1_V_V_HT	V_V_HT	13.2447113621013
1	272	3 Dark	V	V	HT	V_V_HT	0.023	3.12	1_V_V_HT	V_V_HT	13.2524583928011
1	273	3 Dark	V	V	HT	V_V_HT	0.026	3.212	1_V_V_HT	V_V_HT	13.2605257038762
1	274	3 Dark	V	V	HT	V_V_HT	0.02	3.206	1_V_V_HT	V_V_HT	13.2689360568031
1	275	3 Dark	V	V	HT	V_V_HT	0.039	3.126	1_V_V_HT	V_V_HT	13.277705589739
1	276	3 Dark	V	V	HT	V_V_HT	0.018	3.017	1_V_V_HT	V_V_HT	13.2868424166486
1	277	3 Dark	V	V	HT	V_V_HT	0.05	3.105	1_V_V_HT	V_V_HT	13.2963479255815
1	278	3 Dark	V	V	HT	V_V_HT	0.051	3.206	1_V_V_HT	V_V_HT	13.3062208385301
1	279	3 Dark	V	V	HT	V_V_HT	0.033	3.184	1_V_V_HT	V_V_HT	13.3164533054641
1	280	3 Dark	V	V	HT	V_V_HT	0	3.158	1_V_V_HT	V_V_HT	13.3270297581562
1	281	3 Dark	V	V	HT	V_V_HT	0.026	3.227	1_V_V_HT	V_V_HT	13.3379283626299
1	282	3 Dark	V	V	HT	V_V_HT	0.203	3.175	1_V_V_HT	V_V_HT	13.3491249215559
1	283	3 Dark	V	V	HT	V_V_HT	0.012	3.228	1_V_V_HT	V_V_HT	13.3605907611529
1	284	3 Dark	V	V	HT	V_V_HT	0.047	3.276	1_V_V_HT	V_V_HT	13.3722951388106
1	285	3 Dark	V	V	HT	V_V_HT	0.072	3.41	1_V_V_HT	V_V_HT	13.3842026550287
1	286	3 Dark	V	V	HT	V_V_HT	0	3.332	1_V_V_HT	V_V_HT	13.396272804855
1	287	3 Dark	V	V	HT	V_V_HT	0.039	3.301	1_V_V_HT	V_V_HT	13.4084606159508
1	288	3 Dark	V	V	HT	V_V_HT	0.029	3.277	1_V_V_HT	V_V_HT	13.4207173300151
1	289	3 Dark	V	V	HT	V_V_HT	0.146	3.309	1_V_V_HT	V_V_HT	13.4329915087156
1	290	3 Dark	V	V	HT	V_V_HT	0	3.243	1_V_V_HT	V_V_HT	13.4452312005879
1	291	3 Dark	V	V	HT	V_V_HT	0.077	3.217	1_V_V_HT	V_V_HT	13.457384323209
1	292	3 Dark	V	V	HT	V_V_HT	0.073	3.266	1_V_V_HT	V_V_HT	13.4693982701926
1	293	3 Dark	V	V	HT	V_V_HT	0	3.435	1_V_V_HT	V_V_HT	13.4812204241398
1	294	3 Dark	V	V	HT	V_V_HT	0.043	3.653	1_V_V_HT	V_V_HT	13.4927989309341
1	295	3 Dark	V	V	HT	V_V_HT	0.103	3.703	1_V_V_HT	V_V_HT	13.5040830773159
1	296	3 Dark	V	V	HT	V_V_HT	0	3.703	1_V_V_HT	V_V_HT	13.5150228987303
1	297	3 Dark	V	V	HT	V_V_HT	0.166	3.736	1_V_V_HT	V_V_HT	13.525571009661
1	298	3 Dark	V	V	HT	V_V_HT	0	3.674	1_V_V_HT	V_V_HT	13.535683646406
1	299	3 Dark	V	V	HT	V_V_HT	0	3.647	1_V_V_HT	V_V_HT	13.5453212889728
1	300	3 Dark	V	V	HT	V_V_HT	0	3.659	1_V_V_HT	V_V_HT	13.5544492296376
1	301	3 Dark	V	V	HT	V_V_HT	0.074	3.78	1_V_V_HT	V_V_HT	13.56303808673
1	302	3 Dark	V	V	HT	V_V_HT	0.039	3.789	1_V_V_HT	V_V_HT	13.5710632279767
1	303	3 Dark	V	V	HT	V_V_HT	0.142	3.763	1_V_V_HT	V_V_HT	13.5785020687621
1	304	3 Dark	V	V	HT	V_V_HT	0.108	3.772	1_V_V_HT	V_V_HT	13.5853374810088
1	305	3 Dark	V	V	HT	V_V_HT	0.095	3.733	1_V_V_HT	V_V_HT	13.5915579210804
1	306	3 Dark	V	V	HT	V_V_HT	0.042	3.79	1_V_V_HT	V_V_HT	13.5971529696325
1	307	3 Dark	V	V	HT	V_V_HT	0.101	3.786	1_V_V_HT	V_V_HT	13.6021133870315
1	308	3 Dark	V	V	HT	V_V_HT	0.217	3.765	1_V_V_HT	V_V_HT	13.6064358316107
1	309	3 Dark	V	V	HT	V_V_HT	0.042	3.732	1_V_V_HT	V_V_HT	13.6101228419504
1	310	3 Dark	V	V	HT	V_V_HT	0	3.843	1_V_V_HT	V_V_HT	13.6131792655893
1	311	3 Dark	V	V	HT	V_V_HT	0.069	3.858	1_V_V_HT	V_V_HT	13.6156155665781
1	312	3 Dark	V	V	HT	V_V_HT	0	3.71	1_V_V_HT	V_V_HT	13.6174477135539
1	313	3 Dark	V	V	HT	V_V_HT	0.069	3.73	1_V_V_HT	V_V_HT	13.618693755262
1	314	3 Dark	V	V	HT	V_V_HT	0.106	3.683	1_V_V_HT	V_V_HT	13.6193766130374
1	315	3 Dark	V	V	HT	V_V_HT	0.153	3.611	1_V_V_HT	V_V_HT	13.6195247245941
1	316	3 Dark	V	V	HT	V_V_HT	0.059	3.611	1_V_V_HT	V_V_HT	13.6191716073636
1	317	3 Dark	V	V	HT	V_V_HT	0.041	3.572	1_V_V_HT	V_V_HT	13.618355372803
1	318	3 Dark	V	V	HT	V_V_HT	0.123	3.684	1_V_V_HT	V_V_HT	13.6171176236636
1	319	3 Dark	V	V	HT	V_V_HT	0.082	3.623	1_V_V_HT	V_V_HT	13.6155006413897
1	320	3 Dark	V	V	HT	V_V_HT	0.069	3.816	1_V_V_HT	V_V_HT	13.6135467094216
1	321	3 Dark	V	V	HT	V_V_HT	0.072	3.784	1_V_V_HT	V_V_HT	13.6112984137096
1	322	3 Dark	V	V	HT	V_V_HT	0.079	3.711	1_V_V_HT	V_V_HT	13.6087997627236
1	323	3 Dark	V	V	HT	V_V_HT	0.169	3.803	1_V_V_HT	V_V_HT	13.6060960111577
1	324	3 Dark	V	V	HT	V_V_HT	0.218	3.804	1_V_V_HT	V_V_HT	13.6032330705
1	325	3 Dark	V	V	HT	V_V_HT	0.066	3.941	1_V_V_HT	V_V_HT	13.6002568955982
1	326	3 Dark	V	V	HT	V_V_HT	0	4.083	1_V_V_HT	V_V_HT	13.5972130166811
1	327	3 Dark	V	V	HT	V_V_HT	0.033	4.081	1_V_V_HT	V_V_HT	13.5941460522058
1	328	3 Dark	V	V	HT	V_V_HT	0	4.159	1_V_V_HT	V_V_HT	13.5910992416108
1	329	3 Dark	V	V	HT	V_V_HT	0	4.399	1_V_V_HT	V_V_HT	13.5881140095585
1	330	3 Dark	V	V	HT	V_V_HT	0.03	4.541	1_V_V_HT	V_V_HT	13.5852300010524
1	331	3 Dark	V	V	HT	V_V_HT	0.186	4.478	1_V_V_HT	V_V_HT	13.5824864924035
1	332	3 Dark	V	V	HT	V_V_HT	0.032	4.449	1_V_V_HT	V_V_HT	13.5799227595976
1	333	3 Dark	V	V	HT	V_V_HT	0	4.44	1_V_V_HT	V_V_HT	13.577578078486
1	334	3 Dark	V	V	HT	V_V_HT	0.029	4.485	1_V_V_HT	V_V_HT	13.5754911406142
1	335	3 Dark	V	V	HT	V_V_HT	0	4.614	1_V_V_HT	V_V_HT	13.5736983018172
1	336	3 Dark	V	V	HT	V_V_HT	0.075	4.615	1_V_V_HT	V_V_HT	13.5722347181764
1	337	3 Dark	V	V	HT	V_V_HT	0.046	4.625	1_V_V_HT	V_V_HT	13.5711324760087
1	338	3 Dark	V	V	HT	V_V_HT	0.03	4.489	1_V_V_HT	V_V_HT	13.5704199730821
1	339	3 Dark	V	V	HT	V_V_HT	0	4.597	1_V_V_HT	V_V_HT	13.5701225513862
1	340	3 Dark	V	V	HT	V_V_HT	0.111	4.638	1_V_V_HT	V_V_HT	13.5702649420554
1	341	3 Dark	V	V	HT	V_V_HT	0.041	4.687	1_V_V_HT	V_V_HT	13.5708718770727
1	342	3 Dark	V	V	HT	V_V_HT	0.055	4.842	1_V_V_HT	V_V_HT	13.5719675731661
1	343	3 Dark	V	V	HT	V_V_HT	0.032	4.852	1_V_V_HT	V_V_HT	13.573574189625
1	344	3 Dark	V	V	HT	V_V_HT	0	4.914	1_V_V_HT	V_V_HT	13.5757133708912
1	345	3 Dark	V	V	HT	V_V_HT	0	4.805	1_V_V_HT	V_V_HT	13.5784063779853
1	346	3 Dark	V	V	HT	V_V_HT	0	4.944	1_V_V_HT	V_V_HT	13.5816729350427
1	347	3 Dark	V	V	HT	V_V_HT	0	4.967	1_V_V_HT	V_V_HT	13.5855321060301
1	348	3 Dark	V	V	HT	V_V_HT	0.141	4.889	1_V_V_HT	V_V_HT	13.5900018368911
1	349	3 Dark	V	V	HT	V_V_HT	0.085	4.821	1_V_V_HT	V_V_HT	13.5950997944076
1	350	3 Dark	V	V	HT	V_V_HT	0.193	4.946	1_V_V_HT	V_V_HT	13.6008435361263
1	351	3 Dark	V	V	HT	V_V_HT	0.045	5.099	1_V_V_HT	V_V_HT	13.6072501171266
1	352	3 Dark	V	V	HT	V_V_HT	0	5.105	1_V_V_HT	V_V_HT	13.6143362582936
1	353	3 Dark	V	V	HT	V_V_HT	0.092	5.017	1_V_V_HT	V_V_HT	13.6221186644521
1	354	3 Dark	V	V	HT	V_V_HT	0.044	4.799	1_V_V_HT	V_V_HT	13.6306143331516
1	355	3 Dark	V	V	HT	V_V_HT	0.24	4.836	1_V_V_HT	V_V_HT	13.6398408370725
1	356	3 Dark	V	V	HT	V_V_HT	0.142	4.903	1_V_V_HT	V_V_HT	13.649816590105
1	357	3 Dark	V	V	HT	V_V_HT	0.164	4.894	1_V_V_HT	V_V_HT	13.6605610765418
1	358	3 Dark	V	V	HT	V_V_HT	0.078	4.894	1_V_V_HT	V_V_HT	13.672095056765
1	359	3 Dark	V	V	HT	V_V_HT	0.24	4.925	1_V_V_HT	V_V_HT	13.6844407292872
1	360	3 Dark	V	V	HT	V_V_HT	0.142	4.919	1_V_V_HT	V_V_HT	13.6976215864625
1	361	3 Dark	V	V	HT	V_V_HT	0.011	4.753	1_V_V_HT	V_V_HT	13.7116613832168
1	362	3 Dark	V	V	HT	V_V_HT	0.01	4.761	1_V_V_HT	V_V_HT	13.7265841631002
1	363	3 Dark	V	V	HT	V_V_HT	0.133	4.872	1_V_V_HT	V_V_HT	13.7424154059756
1	364	3 Dark	V	V	HT	V_V_HT	0.153	4.977	1_V_V_HT	V_V_HT	13.759182014653
1	365	3 Dark	V	V	HT	V_V_HT	0.224	5.022	1_V_V_HT	V_V_HT	13.7769111759141
1	366	3 Dark	V	V	HT	V_V_HT	0.043	4.981	1_V_V_HT	V_V_HT	13.7956303025715
1	367	3 Dark	V	V	HT	V_V_HT	0.111	5.07	1_V_V_HT	V_V_HT	13.8153677190932
1	368	3 Dark	V	V	HT	V_V_HT	0.081	5.04	1_V_V_HT	V_V_HT	13.8361521346285
1	369	3 Dark	V	V	HT	V_V_HT	0.15	5.119	1_V_V_HT	V_V_HT	13.8580128891897
1	370	3 Dark	V	V	HT	V_V_HT	0.041	5.101	1_V_V_HT	V_V_HT	13.8809795447093
1	371	3 Dark	V	V	HT	V_V_HT	0.118	5.297	1_V_V_HT	V_V_HT	13.9050819196165
1	372	3 Dark	V	V	HT	V_V_HT	0.155	5.325	1_V_V_HT	V_V_HT	13.9303498470227
1	373	3 Dark	V	V	HT	V_V_HT	0.079	5.342	1_V_V_HT	V_V_HT	13.9568128436868
1	374	3 Dark	V	V	HT	V_V_HT	0.168	5.38	1_V_V_HT	V_V_HT	13.9844997374667
1	375	3 Dark	V	V	HT	V_V_HT	0.044	5.622	1_V_V_HT	V_V_HT	14.0134382635482
1	376	3 Dark	V	V	HT	V_V_HT	0.198	5.634	1_V_V_HT	V_V_HT	14.0436546388308
1	377	3 Dark	V	V	HT	V_V_HT	0.064	5.704	1_V_V_HT	V_V_HT	14.0751731247193
1	378	3 Dark	V	V	HT	V_V_HT	0.045	5.7	1_V_V_HT	V_V_HT	14.1080160544733
1	379	3 Dark	V	V	HT	V_V_HT	0.014	5.805	1_V_V_HT	V_V_HT	14.1422048071223
1	380	3 Dark	V	V	HT	V_V_HT	0.194	5.74	1_V_V_HT	V_V_HT	14.1777579207431
1	381	3 Dark	V	V	HT	V_V_HT	0.225	5.785	1_V_V_HT	V_V_HT	14.2146901622193
1	382	3 Dark	V	V	HT	V_V_HT	0.085	6	1_V_V_HT	V_V_HT	14.2530128540813
1	383	3 Dark	V	V	HT	V_V_HT	0.081	5.958	1_V_V_HT	V_V_HT	14.2927366155269
1	384	3 Dark	V	V	HT	V_V_HT	0	5.937	1_V_V_HT	V_V_HT	14.3338720663422
1	385	3 Dark	V	V	HT	V_V_HT	0.103	5.869	1_V_V_HT	V_V_HT	14.3764298254682
1	386	3 Dark	V	V	HT	V_V_HT	0.067	5.727	1_V_V_HT	V_V_HT	14.4204194759084
1	387	3 Dark	V	V	HT	V_V_HT	0.024	5.563	1_V_V_HT	V_V_HT	14.4658453644254
1	388	3 Dark	V	V	HT	V_V_HT	0	5.53	1_V_V_HT	V_V_HT	14.5127053025439
1	389	3 Dark	V	V	HT	V_V_HT	0.031	5.365	1_V_V_HT	V_V_HT	14.5609914591576
1	390	3 Dark	V	V	HT	V_V_HT	0.024	5.303	1_V_V_HT	V_V_HT	14.6106936490036
1	391	3 Dark	V	V	HT	V_V_HT	0.02	5.346	1_V_V_HT	V_V_HT	14.6617968249439
1	392	3 Dark	V	V	HT	V_V_HT	0.04	5.361	1_V_V_HT	V_V_HT	14.714283460668
1	393	3 Dark	V	V	HT	V_V_HT	0.111	5.257	1_V_V_HT	V_V_HT	14.7681296913565
1	394	3 Dark	V	V	HT	V_V_HT	0.134	5.131	1_V_V_HT	V_V_HT	14.8233039914697
1	395	3 Dark	V	V	HT	V_V_HT	0.045	4.95	1_V_V_HT	V_V_HT	14.8797684187687
1	396	3 Dark	V	V	HT	V_V_HT	0.034	5.034	1_V_V_HT	V_V_HT	14.9374837480677
1	397	3 Dark	V	V	HT	V_V_HT	0.135	4.95	1_V_V_HT	V_V_HT	14.9964094977728
1	398	3 Dark	V	V	HT	V_V_HT	0	5.051	1_V_V_HT	V_V_HT	15.0565001658919
1	399	3 Dark	V	V	HT	V_V_HT	0.079	4.901	1_V_V_HT	V_V_HT	15.1177077954586
1	400	3 Dark	V	V	HT	V_V_HT	0.093	4.931	1_V_V_HT	V_V_HT	15.1799784793044
1	401	3 Dark	V	V	HT	V_V_HT	0.237	4.845	1_V_V_HT	V_V_HT	15.2432513676671
1	402	3 Dark	V	V	HT	V_V_HT	0.083	4.783	1_V_V_HT	V_V_HT	15.3074600053499
1	403	3 Dark	V	V	HT	V_V_HT	0.049	4.824	1_V_V_HT	V_V_HT	15.3725368267414
1	404	3 Dark	V	V	HT	V_V_HT	0.038	4.727	1_V_V_HT	V_V_HT	15.4384142656048
1	405	3 Dark	V	V	HT	V_V_HT	0.242	4.731	1_V_V_HT	V_V_HT	15.5050247558192
1	406	3 Dark	V	V	HT	V_V_HT	0.012	4.704	1_V_V_HT	V_V_HT	15.5722999496881
1	407	3 Dark	V	V	HT	V_V_HT	0.07	4.777	1_V_V_HT	V_V_HT	15.6401676709262
1	408	3 Dark	V	V	HT	V_V_HT	0.137	4.793	1_V_V_HT	V_V_HT	15.708551550155
1	409	3 Dark	V	V	HT	V_V_HT	0.19	4.955	1_V_V_HT	V_V_HT	15.7773715455027
1	410	3 Dark	V	V	HT	V_V_HT	0.128	4.821	1_V_V_HT	V_V_HT	15.8465444879636
1	411	3 Dark	V	V	HT	V_V_HT	0.09	4.622	1_V_V_HT	V_V_HT	15.9159846497095
1	412	3 Dark	V	V	HT	V_V_HT	0.215	4.622	1_V_V_HT	V_V_HT	15.9856045592165
1	413	3 Dark	V	V	HT	V_V_HT	0.05	4.758	1_V_V_HT	V_V_HT	16.0553162906333
1	414	3 Dark	V	V	HT	V_V_HT	0.023	4.932	1_V_V_HT	V_V_HT	16.1250314157377
1	415	3 Dark	V	V	HT	V_V_HT	0.172	4.867	1_V_V_HT	V_V_HT	16.1946614671199
1	416	3 Dark	V	V	HT	V_V_HT	0	4.866	1_V_V_HT	V_V_HT	16.2641183180544
1	417	3 Dark	V	V	HT	V_V_HT	0	5.059	1_V_V_HT	V_V_HT	16.3333139271554
1	418	3 Dark	V	V	HT	V_V_HT	0.045	5.059	1_V_V_HT	V_V_HT	16.4021606595128
1	419	3 Dark	V	V	HT	V_V_HT	0.075	5.088	1_V_V_HT	V_V_HT	16.4705730213005
1	420	3 Dark	V	V	HT	V_V_HT	0.08	5.103	1_V_V_HT	V_V_HT	16.5384679764092
1	421	3 Dark	V	V	HT	V_V_HT	0.054	5.193	1_V_V_HT	V_V_HT	16.605763004002
1	422	3 Dark	V	V	HT	V_V_HT	0.025	5.328	1_V_V_HT	V_V_HT	16.6723755821062
1	423	3 Dark	V	V	HT	V_V_HT	0.029	5.37	1_V_V_HT	V_V_HT	16.7382241144245
1	424	3 Dark	V	V	HT	V_V_HT	0.027	5.473	1_V_V_HT	V_V_HT	16.8032317292989
1	425	3 Dark	V	V	HT	V_V_HT	0.043	5.525	1_V_V_HT	V_V_HT	16.8673265720567
1	426	3 Dark	V	V	HT	V_V_HT	0.127	5.629	1_V_V_HT	V_V_HT	16.9304378108235
1	427	3 Dark	V	V	HT	V_V_HT	0.027	5.539	1_V_V_HT	V_V_HT	16.9924959073464
1	428	3 Dark	V	V	HT	V_V_HT	0.182	5.689	1_V_V_HT	V_V_HT	17.053436501869
1	429	3 Dark	V	V	HT	V_V_HT	0	5.733	1_V_V_HT	V_V_HT	17.1131979822206
1	430	3 Dark	V	V	HT	V_V_HT	0.071	5.689	1_V_V_HT	V_V_HT	17.1717245552325
1	431	3 Dark	V	V	HT	V_V_HT	0.032	5.494	1_V_V_HT	V_V_HT	17.2289618816243
1	432	3 Dark	V	V	HT	V_V_HT	0.093	5.615	1_V_V_HT	V_V_HT	17.2848556216605
1	433	3 Dark	V	V	HT	V_V_HT	0.12	5.625	1_V_V_HT	V_V_HT	17.3393531461698
1	434	3 Dark	V	V	HT	V_V_HT	0.071	5.644	1_V_V_HT	V_V_HT	17.3924104269146
1	435	3 Dark	V	V	HT	V_V_HT	0.048	5.488	1_V_V_HT	V_V_HT	17.44399217892
1	436	3 Dark	V	V	HT	V_V_HT	0.171	5.562	1_V_V_HT	V_V_HT	17.4940648773049
1	437	3 Dark	V	V	HT	V_V_HT	0.137	5.631	1_V_V_HT	V_V_HT	17.5425968581138
1	438	3 Dark	V	V	HT	V_V_HT	0.061	5.494	1_V_V_HT	V_V_HT	17.5895657781538
1	439	3 Dark	V	V	HT	V_V_HT	0.176	5.304	1_V_V_HT	V_V_HT	17.6349605616008
1	440	3 Dark	V	V	HT	V_V_HT	0.06	5.176	1_V_V_HT	V_V_HT	17.6787795697625
1	441	3 Dark	V	V	HT	V_V_HT	0.026	5.191	1_V_V_HT	V_V_HT	17.72102305219
1	442	3 Dark	V	V	HT	V_V_HT	0.085	5.181	1_V_V_HT	V_V_HT	17.761691258996
1	443	3 Dark	V	V	HT	V_V_HT	0.217	5.233	1_V_V_HT	V_V_HT	17.8007862812425
1	444	3 Dark	V	V	HT	V_V_HT	0.174	5.467	1_V_V_HT	V_V_HT	17.8383193808474
1	445	3 Dark	V	V	HT	V_V_HT	0.038	5.406	1_V_V_HT	V_V_HT	17.8743108837351
1	446	3 Dark	V	V	HT	V_V_HT	0.066	5.69	1_V_V_HT	V_V_HT	17.9087829209295
1	447	3 Dark	V	V	HT	V_V_HT	0.217	5.761	1_V_V_HT	V_V_HT	17.9417576238664
1	448	3 Dark	V	V	HT	V_V_HT	0	5.801	1_V_V_HT	V_V_HT	17.9732586883853
1	449	3 Dark	V	V	HT	V_V_HT	0.06	5.862	1_V_V_HT	V_V_HT	18.00331754479
1	450	3 Dark	V	V	HT	V_V_HT	0.039	5.838	1_V_V_HT	V_V_HT	18.0319731003724
1	451	3 Dark	V	V	HT	V_V_HT	0.11	5.784	1_V_V_HT	V_V_HT	18.0592670150983
1	452	3 Dark	V	V	HT	V_V_HT	0.175	5.852	1_V_V_HT	V_V_HT	18.0852472090372
1	453	3 Dark	V	V	HT	V_V_HT	0.153	5.84	1_V_V_HT	V_V_HT	18.1099675108011
1	454	3 Dark	V	V	HT	V_V_HT	0.237	5.899	1_V_V_HT	V_V_HT	18.1334838012881
1	455	3 Dark	V	V	HT	V_V_HT	0.097	5.98	1_V_V_HT	V_V_HT	18.1558555433378
1	456	3 Dark	V	V	HT	V_V_HT	0.138	6.069	1_V_V_HT	V_V_HT	18.1771436862842
1	457	3 Dark	V	V	HT	V_V_HT	0.045	6.152	1_V_V_HT	V_V_HT	18.1974115578217
1	458	3 Dark	V	V	HT	V_V_HT	0.15	6.019	1_V_V_HT	V_V_HT	18.2167233389161
1	459	3 Dark	V	V	HT	V_V_HT	0.123	6.019	1_V_V_HT	V_V_HT	18.2351442499239
1	460	3 Dark	V	V	HT	V_V_HT	0.049	6.015	1_V_V_HT	V_V_HT	18.2527396677495
1	461	3 Dark	V	V	HT	V_V_HT	0.042	6.034	1_V_V_HT	V_V_HT	18.269574556978
1	462	3 Dark	V	V	HT	V_V_HT	0.204	5.984	1_V_V_HT	V_V_HT	18.2857137783186
1	463	3 Dark	V	V	HT	V_V_HT	0.059	5.937	1_V_V_HT	V_V_HT	18.3012221935952
1	464	3 Dark	V	V	HT	V_V_HT	0.057	6.029	1_V_V_HT	V_V_HT	18.3161637739671
1	465	3 Dark	V	V	HT	V_V_HT	0.086	6.265	1_V_V_HT	V_V_HT	18.3305978416241
1	466	3 Dark	V	V	HT	V_V_HT	0.086	6.419	1_V_V_HT	V_V_HT	18.3445771578083
1	467	3 Dark	V	V	HT	V_V_HT	0.139	6.517	1_V_V_HT	V_V_HT	18.3581482013357
1	468	3 Dark	V	V	HT	V_V_HT	0	6.632	1_V_V_HT	V_V_HT	18.3713561522169
1	469	3 Dark	V	V	HT	V_V_HT	0	6.679	1_V_V_HT	V_V_HT	18.384244285916
1	470	3 Dark	V	V	HT	V_V_HT	0	6.711	1_V_V_HT	V_V_HT	18.396848258011
1	471	3 Dark	V	V	HT	V_V_HT	0.105	6.905	1_V_V_HT	V_V_HT	18.4092018200211
1	472	3 Dark	V	V	HT	V_V_HT	0.205	6.83	1_V_V_HT	V_V_HT	18.4213387218232
1	473	3 Dark	V	V	HT	V_V_HT	0.102	6.724	1_V_V_HT	V_V_HT	18.433292714942
1	474	3 Dark	V	V	HT	V_V_HT	0.257	6.638	1_V_V_HT	V_V_HT	18.4450947340492
1	475	3 Dark	V	V	HT	V_V_HT	0.111	6.943	1_V_V_HT	V_V_HT	18.4567644539015
1	476	3 Dark	V	V	HT	V_V_HT	0.284	7.052	1_V_V_HT	V_V_HT	18.4683187342606
1	477	3 Dark	V	V	HT	V_V_HT	0.071	6.937	1_V_V_HT	V_V_HT	18.479774433007
1	478	3 Dark	V	V	HT	V_V_HT	0.085	7.137	1_V_V_HT	V_V_HT	18.4911450556523
1	479	3 Dark	V	V	HT	V_V_HT	0.136	7.23	1_V_V_HT	V_V_HT	18.502430690034
1	480	3 Dark	V	V	HT	V_V_HT	0.056	7.42	1_V_V_HT	V_V_HT	18.5136245395915
1	481	3 Dark	V	V	HT	V_V_HT	0	7.543	1_V_V_HT	V_V_HT	18.5247056833416
1	482	3 Dark	V	V	HT	V_V_HT	0.093	7.405	1_V_V_HT	V_V_HT	18.5356460394708
1	483	3 Dark	V	V	HT	V_V_HT	0.017	7.359	1_V_V_HT	V_V_HT	18.5463993472619
1	484	3 Dark	V	V	HT	V_V_HT	0.086	7.24	1_V_V_HT	V_V_HT	18.5569011095819
1	485	3 Dark	V	V	HT	V_V_HT	0.124	7.305	1_V_V_HT	V_V_HT	18.567083179862
1	486	3 Dark	V	V	HT	V_V_HT	0.216	7.284	1_V_V_HT	V_V_HT	18.5768738370079
1	487	3 Dark	V	V	HT	V_V_HT	0.11	7.308	1_V_V_HT	V_V_HT	18.586183570329
1	488	3 Dark	V	V	HT	V_V_HT	0.049	7.356	1_V_V_HT	V_V_HT	18.5949019009914
1	489	3 Dark	V	V	HT	V_V_HT	0	7.353	1_V_V_HT	V_V_HT	18.6028979747561
1	490	3 Dark	V	V	HT	V_V_HT	0.067	7.462	1_V_V_HT	V_V_HT	18.6100213101634
1	491	3 Dark	V	V	HT	V_V_HT	0.051	7.597	1_V_V_HT	V_V_HT	18.616105644012
1	492	3 Dark	V	V	HT	V_V_HT	0.043	7.451	1_V_V_HT	V_V_HT	18.6209788361892
1	493	3 Dark	V	V	HT	V_V_HT	0.073	7.547	1_V_V_HT	V_V_HT	18.6244552109482
1	494	3 Dark	V	V	HT	V_V_HT	0.163	7.542	1_V_V_HT	V_V_HT	18.6263362253505
1	495	3 Dark	V	V	HT	V_V_HT	0.284	7.704	1_V_V_HT	V_V_HT	18.6264187980008
1	496	3 Dark	V	V	HT	V_V_HT	0.325	7.806	1_V_V_HT	V_V_HT	18.6244900778467
1	497	3 Dark	V	V	HT	V_V_HT	0.235	7.688	1_V_V_HT	V_V_HT	18.6203269085652
1	498	3 Dark	V	V	HT	V_V_HT	0.176	7.826	1_V_V_HT	V_V_HT	18.6136976911079
1	499	3 Dark	V	V	HT	V_V_HT	0.223	8.03	1_V_V_HT	V_V_HT	18.6043643618784
1	500	3 Dark	V	V	HT	V_V_HT	0.092	8.163	1_V_V_HT	V_V_HT	18.5920848401948
1	501	3 Dark	V	V	HT	V_V_HT	0.22	8.19	1_V_V_HT	V_V_HT	18.5766163143816
1	502	3 Dark	V	V	HT	V_V_HT	0.01	8.152	1_V_V_HT	V_V_HT	18.5577163667688
1	503	3 Dark	V	V	HT	V_V_HT	0.111	8.228	1_V_V_HT	V_V_HT	18.5351441291114
1	504	3 Dark	V	V	HT	V_V_HT	0.088	8.112	1_V_V_HT	V_V_HT	18.5086603004866
1	505	3 Dark	V	V	HT	V_V_HT	0.343	8.1	1_V_V_HT	V_V_HT	18.4780302985397
1	506	3 Dark	V	V	HT	V_V_HT	0.175	7.865	1_V_V_HT	V_V_HT	18.4430207216739
1	507	3 Dark	V	V	HT	V_V_HT	0.102	7.978	1_V_V_HT	V_V_HT	18.4034005576867
1	508	3 Dark	V	V	HT	V_V_HT	0.2	7.932	1_V_V_HT	V_V_HT	18.3589483552303
1	509	3 Dark	V	V	HT	V_V_HT	0.153	7.945	1_V_V_HT	V_V_HT	18.3094482358628
1	510	3 Dark	V	V	HT	V_V_HT	0.229	8.022	1_V_V_HT	V_V_HT	18.254700618053
1	511	3 Dark	V	V	HT	V_V_HT	0.233	8.2	1_V_V_HT	V_V_HT	18.194523368461
1	512	3 Dark	V	V	HT	V_V_HT	0.037	8.204	1_V_V_HT	V_V_HT	18.1287379232327
1	513	3 Dark	V	V	HT	V_V_HT	0.107	8.378	1_V_V_HT	V_V_HT	18.0571657163871
1	514	3 Dark	V	V	HT	V_V_HT	0.118	8.398	1_V_V_HT	V_V_HT	17.9796281829656
1	515	3 Dark	V	V	HT	V_V_HT	0.162	8.394	1_V_V_HT	V_V_HT	17.8959467579694
1	516	3 Dark	V	V	HT	V_V_HT	0.117	8.198	1_V_V_HT	V_V_HT	17.8059484435603
1	517	3 Dark	V	V	HT	V_V_HT	0.069	8.131	1_V_V_HT	V_V_HT	17.7094883435353
1	518	3 Dark	V	V	HT	V_V_HT	0.198	8.152	1_V_V_HT	V_V_HT	17.6064565145757
1	519	3 Dark	V	V	HT	V_V_HT	0.12	8.213	1_V_V_HT	V_V_HT	17.4967731098419
1	520	3 Dark	V	V	HT	V_V_HT	0.158	8.328	1_V_V_HT	V_V_HT	17.3803708024417
1	521	3 Dark	V	V	HT	V_V_HT	0.177	8.381	1_V_V_HT	V_V_HT	17.2572080905654
1	522	3 Dark	V	V	HT	V_V_HT	0.058	8.564	1_V_V_HT	V_V_HT	17.127249927121
1	523	3 Dark	V	V	HT	V_V_HT	0.155	8.571	1_V_V_HT	V_V_HT	16.9904680820929
1	524	3 Dark	V	V	HT	V_V_HT	0.052	8.695	1_V_V_HT	V_V_HT	16.8468684688832
1	525	3 Dark	V	V	HT	V_V_HT	0.248	8.411	1_V_V_HT	V_V_HT	16.6964913184149
1	526	3 Dark	V	V	HT	V_V_HT	0.188	8.094	1_V_V_HT	V_V_HT	16.5393906312157
1	527	3 Dark	V	V	HT	V_V_HT	0.021	7.892	1_V_V_HT	V_V_HT	16.3756479901526
1	528	3 Dark	V	V	HT	V_V_HT	0.138	7.716	1_V_V_HT	V_V_HT	16.205351873185
1	529	3 Dark	V	V	HT	V_V_HT	0.204	7.493	1_V_V_HT	V_V_HT	16.0285907586754
1	530	3 Dark	V	V	HT	V_V_HT	0.133	7.401	1_V_V_HT	V_V_HT	15.8454596898746
1	531	3 Dark	V	V	HT	V_V_HT	0.132	7.181	1_V_V_HT	V_V_HT	15.656079967712
1	532	3 Dark	V	V	HT	V_V_HT	0.167	7.171	1_V_V_HT	V_V_HT	15.4605794602444
1	533	3 Dark	V	V	HT	V_V_HT	0.178	7.06	1_V_V_HT	V_V_HT	15.2590860336818
1	534	3 Dark	V	V	HT	V_V_HT	0.141	7.045	1_V_V_HT	V_V_HT	15.0517333325918
1	535	3 Dark	V	V	HT	V_V_HT	0.099	6.761	1_V_V_HT	V_V_HT	14.8386781150237
1	536	3 Dark	V	V	HT	V_V_HT	0.049	6.586	1_V_V_HT	V_V_HT	14.6200881513856
1	537	3 Dark	V	V	HT	V_V_HT	0.184	6.484	1_V_V_HT	V_V_HT	14.3961570827195
1	538	3 Dark	V	V	HT	V_V_HT	0.039	6.284	1_V_V_HT	V_V_HT	14.1671081134089
1	539	3 Dark	V	V	HT	V_V_HT	0.149	6.131	1_V_V_HT	V_V_HT	13.9331920705649
1	540	3 Dark	V	V	HT	V_V_HT	0.133	5.902	1_V_V_HT	V_V_HT	13.6946853540941
1	541	3 Dark	V	V	HT	V_V_HT	0.178	5.669	1_V_V_HT	V_V_HT	13.4518878006607
1	542	3 Dark	V	V	HT	V_V_HT	0.097	5.632	1_V_V_HT	V_V_HT	13.2051204640306
1	543	3 Dark	V	V	HT	V_V_HT	0.191	5.525	1_V_V_HT	V_V_HT	12.9547233369441
1	544	3 Dark	V	V	HT	V_V_HT	0.106	5.424	1_V_V_HT	V_V_HT	12.7010530246529
1	545	3 Dark	V	V	HT	V_V_HT	0.12	5.262	1_V_V_HT	V_V_HT	12.4444784088847
1	546	3 Dark	V	V	HT	V_V_HT	0.02	5.145	1_V_V_HT	V_V_HT	12.1853707461414
1	547	3 Dark	V	V	HT	V_V_HT	0.043	5.076	1_V_V_HT	V_V_HT	11.924102490353
1	548	3 Dark	V	V	HT	V_V_HT	0.07	4.878	1_V_V_HT	V_V_HT	11.6610516816614
1	549	3 Dark	V	V	HT	V_V_HT	0.061	4.758	1_V_V_HT	V_V_HT	11.3966007944623
1	550	3 Dark	V	V	HT	V_V_HT	0.182	4.667	1_V_V_HT	V_V_HT	11.131133178326
1	551	3 Dark	V	V	HT	V_V_HT	0.104	4.611	1_V_V_HT	V_V_HT	10.8650321671182
1	552	3 Dark	V	V	HT	V_V_HT	0.226	4.566	1_V_V_HT	V_V_HT	10.598679399707
1	553	3 Dark	V	V	HT	V_V_HT	0.08	4.418	1_V_V_HT	V_V_HT	10.3324537476806
1	554	3 Dark	V	V	HT	V_V_HT	0.287	4.366	1_V_V_HT	V_V_HT	10.0667322232678
1	555	3 Dark	V	V	HT	V_V_HT	0	4.118	1_V_V_HT	V_V_HT	9.80188689062085
1	556	4 Light	V	V	HT	V_V_HT	0.008	3.93	1_V_V_HT	V_V_HT	9.53828680720765
1	557	4 Light	V	V	HT	V_V_HT	0.033	3.938	1_V_V_HT	V_V_HT	9.27629395706484
1	558	4 Light	V	V	HT	V_V_HT	0	3.8	1_V_V_HT	V_V_HT	9.01626635429677
1	559	4 Light	V	V	HT	V_V_HT	0	3.596	1_V_V_HT	V_V_HT	8.75855082130972
1	560	4 Light	V	V	HT	V_V_HT	0	3.463	1_V_V_HT	V_V_HT	8.50347992454804
1	561	4 Light	V	V	HT	V_V_HT	0	3.331	1_V_V_HT	V_V_HT	8.25137107016915
1	562	4 Light	V	V	HT	V_V_HT	0	3.164	1_V_V_HT	V_V_HT	8.00252576162784
1	563	4 Light	V	V	HT	V_V_HT	0	2.998	1_V_V_HT	V_V_HT	7.7572290255849
1	564	4 Light	V	V	HT	V_V_HT	0.073	2.857	1_V_V_HT	V_V_HT	7.51574899913327
1	565	4 Light	V	V	HT	V_V_HT	0.059	2.758	1_V_V_HT	V_V_HT	7.27833955134351
1	566	4 Light	V	V	HT	V_V_HT	0	2.709	1_V_V_HT	V_V_HT	7.04524881888962
1	567	4 Light	V	V	HT	V_V_HT	0	2.525	1_V_V_HT	V_V_HT	6.8167134528327
1	568	4 Light	V	V	HT	V_V_HT	0	2.486	1_V_V_HT	V_V_HT	6.59296444317787
1	569	4 Light	V	V	HT	V_V_HT	0	2.353	1_V_V_HT	V_V_HT	6.37422161978329
1	570	4 Light	V	V	HT	V_V_HT	0	2.24	1_V_V_HT	V_V_HT	6.16069939326824
1	571	4 Light	V	V	HT	V_V_HT	0	2.062	1_V_V_HT	V_V_HT	5.95259912982404
1	572	4 Light	V	V	HT	V_V_HT	0	1.965	1_V_V_HT	V_V_HT	5.75010706022719
1	573	4 Light	V	V	HT	V_V_HT	0	1.784	1_V_V_HT	V_V_HT	5.5533949931283
1	574	4 Light	V	V	HT	V_V_HT	0.017	1.678	1_V_V_HT	V_V_HT	5.36262110028056
1	575	4 Light	V	V	HT	V_V_HT	0	1.591	1_V_V_HT	V_V_HT	5.17793076223418
1	576	4 Light	V	V	HT	V_V_HT	0	1.611	1_V_V_HT	V_V_HT	4.99945928894045
1	577	4 Light	V	V	HT	V_V_HT	0	1.637	1_V_V_HT	V_V_HT	4.82733833663893
1	578	4 Light	V	V	HT	V_V_HT	0	1.589	1_V_V_HT	V_V_HT	4.66169136395562
1	579	4 Light	V	V	HT	V_V_HT	0	1.528	1_V_V_HT	V_V_HT	4.50263276030161
1	580	4 Light	V	V	HT	V_V_HT	0.067	1.346	1_V_V_HT	V_V_HT	4.35026999250964
1	581	4 Light	V	V	HT	V_V_HT	0.121	1.242	1_V_V_HT	V_V_HT	4.20470917448136
1	582	4 Light	V	V	HT	V_V_HT	0.013	1.016	1_V_V_HT	V_V_HT	4.06605642103829
1	583	4 Light	V	V	HT	V_V_HT	0.007	0.936	1_V_V_HT	V_V_HT	3.93441708448828
1	584	4 Light	V	V	HT	V_V_HT	0	0.659	1_V_V_HT	V_V_HT	3.80989347298466
1	585	4 Light	V	V	HT	V_V_HT	0	0.675	1_V_V_HT	V_V_HT	3.69258713273357
1	586	4 Light	V	V	HT	V_V_HT	0	0.682	1_V_V_HT	V_V_HT	3.58259961054362
1	587	4 Light	V	V	HT	V_V_HT	0.029	0.649	1_V_V_HT	V_V_HT	3.48003212888884
1	588	4 Light	V	V	HT	V_V_HT	0	0.649	1_V_V_HT	V_V_HT	3.38498436646739
1	589	4 Light	V	V	HT	V_V_HT	0	0.649	1_V_V_HT	V_V_HT	3.29755448322537
1	590	4 Light	V	V	HT	V_V_HT	0	0.663	1_V_V_HT	V_V_HT	3.21783961482734
1	591	4 Light	V	V	HT	V_V_HT	0	0.663	1_V_V_HT	V_V_HT	3.14593656894675
1	592	4 Light	V	V	HT	V_V_HT	0	0.663	1_V_V_HT	V_V_HT	3.08194147781506
1	593	4 Light	V	V	HT	V_V_HT	0.012	0.663	1_V_V_HT	V_V_HT	3.02594980247026
1	594	4 Light	V	V	HT	V_V_HT	0	0.59	1_V_V_HT	V_V_HT	2.97805667884188
1	595	4 Light	V	V	HT	V_V_HT	0	0.542	1_V_V_HT	V_V_HT	2.93835623526739
1	596	4 Light	V	V	HT	V_V_HT	0	0.571	1_V_V_HT	V_V_HT	2.9069414203306
1	597	4 Light	V	V	HT	V_V_HT	0	0.577	1_V_V_HT	V_V_HT	2.8839045184323
1	598	4 Light	V	V	HT	V_V_HT	0	0.577	1_V_V_HT	V_V_HT	2.86933561912466
1	599	4 Light	V	V	HT	V_V_HT	0.016	0.577	1_V_V_HT	V_V_HT	2.8633222822679
1	600	4 Light	V	V	HT	V_V_HT	0.02	0.577	1_V_V_HT	V_V_HT	2.865950739692
1	601	4 Light	V	V	HT	V_V_HT	0	0.577	1_V_V_HT	V_V_HT	2.87730306862942
1	602	4 Light	V	V	HT	V_V_HT	0	0.585	1_V_V_HT	V_V_HT	2.89745558924679
1	603	4 Light	V	V	HT	V_V_HT	0.01	0.605	1_V_V_HT	V_V_HT	2.92647784274356
1	604	4 Light	V	V	HT	V_V_HT	0	0.608	1_V_V_HT	V_V_HT	2.96443300210475
1	605	4 Light	V	V	HT	V_V_HT	0.033	0.66	1_V_V_HT	V_V_HT	3.01138122723389
1	606	4 Light	V	V	HT	V_V_HT	0.04	0.783	1_V_V_HT	V_V_HT	3.06737395820272
1	607	4 Light	V	V	HT	V_V_HT	0.069	0.867	1_V_V_HT	V_V_HT	3.1324511738756
1	608	4 Light	V	V	HT	V_V_HT	0.022	0.948	1_V_V_HT	V_V_HT	3.20664012459293
1	609	4 Light	V	V	HT	V_V_HT	0	1.04	1_V_V_HT	V_V_HT	3.28995659697357
1	610	4 Light	V	V	HT	V_V_HT	0	1.049	1_V_V_HT	V_V_HT	3.3824112760645
1	611	4 Light	V	V	HT	V_V_HT	0	1.139	1_V_V_HT	V_V_HT	3.48400378070655
1	612	4 Light	V	V	HT	V_V_HT	0	1.206	1_V_V_HT	V_V_HT	3.59472777475614
1	613	4 Light	V	V	HT	V_V_HT	0	1.231	1_V_V_HT	V_V_HT	3.7145641666388
1	614	4 Light	V	V	HT	V_V_HT	0.01	1.254	1_V_V_HT	V_V_HT	3.84348708895483
1	615	4 Light	V	V	HT	V_V_HT	0.016	1.352	1_V_V_HT	V_V_HT	3.98145631806536
1	616	4 Light	V	V	HT	V_V_HT	0.015	1.467	1_V_V_HT	V_V_HT	4.12842804162717
1	617	4 Light	V	V	HT	V_V_HT	0	1.485	1_V_V_HT	V_V_HT	4.28435844770712
1	618	4 Light	V	V	HT	V_V_HT	0	1.575	1_V_V_HT	V_V_HT	4.44919944824454
1	619	4 Light	V	V	HT	V_V_HT	0	1.587	1_V_V_HT	V_V_HT	4.62288585106736
1	620	4 Light	V	V	HT	V_V_HT	0.014	1.599	1_V_V_HT	V_V_HT	4.80534364660097
1	621	4 Light	V	V	HT	V_V_HT	0	1.636	1_V_V_HT	V_V_HT	4.99648065775781
1	622	4 Light	V	V	HT	V_V_HT	0	1.643	1_V_V_HT	V_V_HT	5.19620016599158
1	623	4 Light	V	V	HT	V_V_HT	0	3.973	1_V_V_HT	V_V_HT	5.40440063581126
1	624	4 Light	V	V	HT	V_V_HT	0	5.086	1_V_V_HT	V_V_HT	5.62095638872301
1	625	4 Light	V	V	HT	V_V_HT	0.011	5.34	1_V_V_HT	V_V_HT	5.84571743835637
1	626	4 Light	V	V	HT	V_V_HT	0.029	5.563	1_V_V_HT	V_V_HT	6.07852892378122
1	627	4 Light	V	V	HT	V_V_HT	0.006	5.884	1_V_V_HT	V_V_HT	6.31923106469551
1	628	4 Light	V	V	HT	V_V_HT	0	6.149	1_V_V_HT	V_V_HT	6.5676394954378
1	629	4 Light	V	V	HT	V_V_HT	0	6.527	1_V_V_HT	V_V_HT	6.82354048712783
1	630	4 Light	V	V	HT	V_V_HT	0	6.767	1_V_V_HT	V_V_HT	7.08669121763928
1	631	4 Light	V	V	HT	V_V_HT	0	6.938	1_V_V_HT	V_V_HT	7.35682486333257
1	632	4 Light	V	V	HT	V_V_HT	0.008	7.455	1_V_V_HT	V_V_HT	7.63366981461496
1	633	4 Light	V	V	HT	V_V_HT	0.02	7.764	1_V_V_HT	V_V_HT	7.91694999018653
1	634	4 Light	V	V	HT	V_V_HT	0.02	8.061	1_V_V_HT	V_V_HT	8.20637142248191
1	635	4 Light	V	V	HT	V_V_HT	0.052	8.31	1_V_V_HT	V_V_HT	8.50163567292399
1	636	4 Light	V	V	HT	V_V_HT	0.123	8.571	1_V_V_HT	V_V_HT	8.8024443032288
1	637	4 Light	V	V	HT	V_V_HT	0.084	8.767	1_V_V_HT	V_V_HT	9.10849508138157
1	638	4 Light	V	V	HT	V_V_HT	0.081	9.03	1_V_V_HT	V_V_HT	9.41946701806958
1	639	4 Light	V	V	HT	V_V_HT	0.092	9.15	1_V_V_HT	V_V_HT	9.73502100067
1	640	4 Light	V	V	HT	V_V_HT	0.076	9.509	1_V_V_HT	V_V_HT	10.0548112167496
1	641	4 Light	V	V	HT	V_V_HT	0.211	9.821	1_V_V_HT	V_V_HT	10.3784765234511
1	642	4 Light	V	V	HT	V_V_HT	0.08	9.974	1_V_V_HT	V_V_HT	10.7056386090785
1	643	4 Light	V	V	HT	V_V_HT	0.032	10.03	1_V_V_HT	V_V_HT	11.0359035834038
1	644	4 Light	V	V	HT	V_V_HT	0.023	10.279	1_V_V_HT	V_V_HT	11.3688636366599
1	645	4 Light	V	V	HT	V_V_HT	0.098	10.446	1_V_V_HT	V_V_HT	11.7041004958272
1	646	4 Light	V	V	HT	V_V_HT	0.115	10.796	1_V_V_HT	V_V_HT	12.0411924152368
1	647	4 Light	V	V	HT	V_V_HT	0.047	10.926	1_V_V_HT	V_V_HT	12.3797107720214
1	648	4 Light	V	V	HT	V_V_HT	0.09	11.232	1_V_V_HT	V_V_HT	12.719220179573
1	649	4 Light	V	V	HT	V_V_HT	0.012	11.522	1_V_V_HT	V_V_HT	13.0592803720855
1	650	4 Light	V	V	HT	V_V_HT	0.012	11.85	1_V_V_HT	V_V_HT	13.3994482870915
1	651	4 Light	V	V	HT	V_V_HT	0.037	12.107	1_V_V_HT	V_V_HT	13.7392805138092
1	652	4 Light	V	V	HT	V_V_HT	0.007	12.369	1_V_V_HT	V_V_HT	14.0783342312907
1	653	4 Light	V	V	HT	V_V_HT	2.342	12.848	1_V_V_HT	V_V_HT	14.4161675560881
1	654	4 Light	V	V	HT	V_V_HT	1.113	13.179	1_V_V_HT	V_V_HT	14.7523428803764
1	655	4 Light	V	V	HT	V_V_HT	0.254	13.615	1_V_V_HT	V_V_HT	15.0864278273068
1	656	5 Dark	V	V	HT	V_V_HT	0.223	13.773	1_V_V_HT	V_V_HT	15.4179928670877
1	657	5 Dark	V	V	HT	V_V_HT	0.321	14.141	1_V_V_HT	V_V_HT	15.7466174567368
1	658	5 Dark	V	V	HT	V_V_HT	0.265	14.186	1_V_V_HT	V_V_HT	16.0718932958716
1	659	5 Dark	V	V	HT	V_V_HT	0.394	14.562	1_V_V_HT	V_V_HT	16.3934261114982
1	660	5 Dark	V	V	HT	V_V_HT	0.26	14.794	1_V_V_HT	V_V_HT	16.7108373971133
1	661	5 Dark	V	V	HT	V_V_HT	0.171	14.929	1_V_V_HT	V_V_HT	17.0237629137292
1	662	5 Dark	V	V	HT	V_V_HT	0.517	15.096	1_V_V_HT	V_V_HT	17.3318447702833
1	663	5 Dark	V	V	HT	V_V_HT	0.319	15.279	1_V_V_HT	V_V_HT	17.6347425170035
1	664	5 Dark	V	V	HT	V_V_HT	0.297	15.475	1_V_V_HT	V_V_HT	17.9321378004378
1	665	5 Dark	V	V	HT	V_V_HT	0.282	15.72	1_V_V_HT	V_V_HT	18.2237357645814
1	666	5 Dark	V	V	HT	V_V_HT	0.301	15.784	1_V_V_HT	V_V_HT	18.5092663618117
1	667	5 Dark	V	V	HT	V_V_HT	0.265	15.891	1_V_V_HT	V_V_HT	18.7884855761873
1	668	5 Dark	V	V	HT	V_V_HT	0.285	16.086	1_V_V_HT	V_V_HT	19.0611765503054
1	669	5 Dark	V	V	HT	V_V_HT	0.12	16.176	1_V_V_HT	V_V_HT	19.3271457571837
1	670	5 Dark	V	V	HT	V_V_HT	0.359	16.216	1_V_V_HT	V_V_HT	19.5862043714691
1	671	5 Dark	V	V	HT	V_V_HT	0.312	16.158	1_V_V_HT	V_V_HT	19.8381686753725
1	672	5 Dark	V	V	HT	V_V_HT	0.153	16.438	1_V_V_HT	V_V_HT	20.0828753862453
1	673	5 Dark	V	V	HT	V_V_HT	0.056	16.538	1_V_V_HT	V_V_HT	20.3201716164453
1	674	5 Dark	V	V	HT	V_V_HT	0.259	16.737	1_V_V_HT	V_V_HT	20.5499309719222
1	675	5 Dark	V	V	HT	V_V_HT	0.183	17.009	1_V_V_HT	V_V_HT	20.7720591147638
1	676	5 Dark	V	V	HT	V_V_HT	0.365	16.978	1_V_V_HT	V_V_HT	20.9864940002193
1	677	5 Dark	V	V	HT	V_V_HT	0.13	17.106	1_V_V_HT	V_V_HT	21.1932005851119
1	678	5 Dark	V	V	HT	V_V_HT	0.306	17.367	1_V_V_HT	V_V_HT	21.3921492299623
1	679	5 Dark	V	V	HT	V_V_HT	0.29	17.739	1_V_V_HT	V_V_HT	21.5833102963584
1	680	5 Dark	V	V	HT	V_V_HT	0.342	17.862	1_V_V_HT	V_V_HT	21.7666594197063
1	681	5 Dark	V	V	HT	V_V_HT	0.257	18.306	1_V_V_HT	V_V_HT	21.9421985268263
1	682	5 Dark	V	V	HT	V_V_HT	0.262	18.533	1_V_V_HT	V_V_HT	22.1099555853472
1	683	5 Dark	V	V	HT	V_V_HT	0.479	16.535	1_V_V_HT	V_V_HT	22.2699637549867
1	684	5 Dark	V	V	HT	V_V_HT	0.331	15.829	1_V_V_HT	V_V_HT	22.422261020435
1	685	5 Dark	V	V	HT	V_V_HT	0.447	16.001	1_V_V_HT	V_V_HT	22.566909328522
1	686	5 Dark	V	V	HT	V_V_HT	0.187	16.038	1_V_V_HT	V_V_HT	22.7039985956614
1	687	5 Dark	V	V	HT	V_V_HT	0.374	16.056	1_V_V_HT	V_V_HT	22.8336413470622
1	688	5 Dark	V	V	HT	V_V_HT	0.045	16.068	1_V_V_HT	V_V_HT	22.9559545942869
1	689	5 Dark	V	V	HT	V_V_HT	0.376	15.902	1_V_V_HT	V_V_HT	23.071059201466
1	690	5 Dark	V	V	HT	V_V_HT	0.232	15.904	1_V_V_HT	V_V_HT	23.1790950536207
1	691	5 Dark	V	V	HT	V_V_HT	0.135	16.054	1_V_V_HT	V_V_HT	23.2802236898214
1	692	5 Dark	V	V	HT	V_V_HT	0.175	15.903	1_V_V_HT	V_V_HT	23.3746267808196
1	693	5 Dark	V	V	HT	V_V_HT	0.203	15.903	1_V_V_HT	V_V_HT	23.4625017182237
1	694	5 Dark	V	V	HT	V_V_HT	0.216	15.942	1_V_V_HT	V_V_HT	23.544051514749
1	695	5 Dark	V	V	HT	V_V_HT	0.297	16.096	1_V_V_HT	V_V_HT	23.6194893016487
1	696	5 Dark	V	V	HT	V_V_HT	0.187	16.116	1_V_V_HT	V_V_HT	23.6890326800919
1	697	5 Dark	V	V	HT	V_V_HT	0.191	16.308	1_V_V_HT	V_V_HT	23.7529086464331
1	698	5 Dark	V	V	HT	V_V_HT	0.276	16.579	1_V_V_HT	V_V_HT	23.8113540223578
1	699	5 Dark	V	V	HT	V_V_HT	0.182	16.765	1_V_V_HT	V_V_HT	23.8646136331302
1	700	5 Dark	V	V	HT	V_V_HT	0.116	16.866	1_V_V_HT	V_V_HT	23.9129377577281
1	701	5 Dark	V	V	HT	V_V_HT	0.153	17.037	1_V_V_HT	V_V_HT	23.9565777046665
1	702	5 Dark	V	V	HT	V_V_HT	0.36	17.335	1_V_V_HT	V_V_HT	23.995784915393
1	703	5 Dark	V	V	HT	V_V_HT	0.132	17.721	1_V_V_HT	V_V_HT	24.0308112089653
1	704	5 Dark	V	V	HT	V_V_HT	0.222	17.889	1_V_V_HT	V_V_HT	24.0619074845119
1	705	5 Dark	V	V	HT	V_V_HT	0.37	17.935	1_V_V_HT	V_V_HT	24.0893227513804
1	706	5 Dark	V	V	HT	V_V_HT	0.084	17.862	1_V_V_HT	V_V_HT	24.1133055840937
1	707	5 Dark	V	V	HT	V_V_HT	0.175	18.115	1_V_V_HT	V_V_HT	24.134104558399
1	708	5 Dark	V	V	HT	V_V_HT	0.351	18.137	1_V_V_HT	V_V_HT	24.1519668141793
1	709	5 Dark	V	V	HT	V_V_HT	0.384	18.097	1_V_V_HT	V_V_HT	24.1671321054163
1	710	5 Dark	V	V	HT	V_V_HT	0.135	18.231	1_V_V_HT	V_V_HT	24.1798303134117
1	711	5 Dark	V	V	HT	V_V_HT	0.481	18.197	1_V_V_HT	V_V_HT	24.190282293482
1	712	5 Dark	V	V	HT	V_V_HT	0.234	18.212	1_V_V_HT	V_V_HT	24.1987048747771
1	713	5 Dark	V	V	HT	V_V_HT	0.344	17.897	1_V_V_HT	V_V_HT	24.2053038430216
1	714	5 Dark	V	V	HT	V_V_HT	0.407	17.803	1_V_V_HT	V_V_HT	24.2102735258197
1	715	5 Dark	V	V	HT	V_V_HT	0.426	17.798	1_V_V_HT	V_V_HT	24.2138033955121
1	716	5 Dark	V	V	HT	V_V_HT	0.26	17.914	1_V_V_HT	V_V_HT	24.2160727880509
1	717	5 Dark	V	V	HT	V_V_HT	0.339	17.953	1_V_V_HT	V_V_HT	24.217255840045
1	718	5 Dark	V	V	HT	V_V_HT	0.277	18.042	1_V_V_HT	V_V_HT	24.2175160297457
1	719	5 Dark	V	V	HT	V_V_HT	0.228	18.066	1_V_V_HT	V_V_HT	24.2170114594
1	720	5 Dark	V	V	HT	V_V_HT	0.262	17.989	1_V_V_HT	V_V_HT	24.2158866866411
1	721	5 Dark	V	V	HT	V_V_HT	0.321	18.089	1_V_V_HT	V_V_HT	24.2142700734683
1	722	5 Dark	V	V	HT	V_V_HT	0.366	18.367	1_V_V_HT	V_V_HT	24.2122739523404
1	723	5 Dark	V	V	HT	V_V_HT	0.319	18.364	1_V_V_HT	V_V_HT	24.2099974714346
1	724	5 Dark	V	V	HT	V_V_HT	0.336	18.333	1_V_V_HT	V_V_HT	24.2075371506798
1	725	5 Dark	V	V	HT	V_V_HT	0.436	18.07	1_V_V_HT	V_V_HT	24.2049895102658
1	726	5 Dark	V	V	HT	V_V_HT	0.321	18.029	1_V_V_HT	V_V_HT	24.2024510699402
1	727	5 Dark	V	V	HT	V_V_HT	0.457	18.103	1_V_V_HT	V_V_HT	24.2000162011415
1	728	5 Dark	V	V	HT	V_V_HT	0.556	17.862	1_V_V_HT	V_V_HT	24.1977686601066
1	729	5 Dark	V	V	HT	V_V_HT	0.306	17.735	1_V_V_HT	V_V_HT	24.1957819942051
1	730	5 Dark	V	V	HT	V_V_HT	0.46	17.953	1_V_V_HT	V_V_HT	24.1941260163555
1	731	5 Dark	V	V	HT	V_V_HT	0.483	17.988	1_V_V_HT	V_V_HT	24.1928621057385
1	732	5 Dark	V	V	HT	V_V_HT	0.451	17.862	1_V_V_HT	V_V_HT	24.1920436827591
1	733	5 Dark	V	V	HT	V_V_HT	0.442	18.037	1_V_V_HT	V_V_HT	24.1917213767252
1	734	5 Dark	V	V	HT	V_V_HT	0.427	18.029	1_V_V_HT	V_V_HT	24.1919398334323
1	735	5 Dark	V	V	HT	V_V_HT	0.229	17.886	1_V_V_HT	V_V_HT	24.1927373202846
1	736	5 Dark	V	V	HT	V_V_HT	0.292	17.909	1_V_V_HT	V_V_HT	24.1941474589748
1	737	5 Dark	V	V	HT	V_V_HT	0.383	17.896	1_V_V_HT	V_V_HT	24.1962024048588
1	738	5 Dark	V	V	HT	V_V_HT	0.328	17.772	1_V_V_HT	V_V_HT	24.1989320354343
1	739	5 Dark	V	V	HT	V_V_HT	0.25	17.845	1_V_V_HT	V_V_HT	24.2023656578747
1	740	5 Dark	V	V	HT	V_V_HT	0.476	17.958	1_V_V_HT	V_V_HT	24.2065324558182
1	741	5 Dark	V	V	HT	V_V_HT	0.223	17.703	1_V_V_HT	V_V_HT	24.2114611260503
1	742	5 Dark	V	V	HT	V_V_HT	0.277	17.988	1_V_V_HT	V_V_HT	24.2171804013161
1	743	5 Dark	V	V	HT	V_V_HT	0.164	17.971	1_V_V_HT	V_V_HT	24.2237197711795
1	744	5 Dark	V	V	HT	V_V_HT	0.237	17.734	1_V_V_HT	V_V_HT	24.2311098015022
1	745	5 Dark	V	V	HT	V_V_HT	0.442	17.636	1_V_V_HT	V_V_HT	24.2393812942276
1	746	5 Dark	V	V	HT	V_V_HT	0.303	17.617	1_V_V_HT	V_V_HT	24.248565536535
1	747	5 Dark	V	V	HT	V_V_HT	0.413	17.517	1_V_V_HT	V_V_HT	24.2586957536279
1	748	5 Dark	V	V	HT	V_V_HT	0.134	17.484	1_V_V_HT	V_V_HT	24.2698062348493
1	749	5 Dark	V	V	HT	V_V_HT	0.4	17.302	1_V_V_HT	V_V_HT	24.2819335879486
1	750	5 Dark	V	V	HT	V_V_HT	0.155	17.149	1_V_V_HT	V_V_HT	24.295115000006
1	751	5 Dark	V	V	HT	V_V_HT	0.235	17.059	1_V_V_HT	V_V_HT	24.3093882707332
1	752	5 Dark	V	V	HT	V_V_HT	0.453	16.831	1_V_V_HT	V_V_HT	24.3247942408334
1	753	5 Dark	V	V	HT	V_V_HT	0.2	16.702	1_V_V_HT	V_V_HT	24.3413767387686
1	754	5 Dark	V	V	HT	V_V_HT	0.185	16.495	1_V_V_HT	V_V_HT	24.3591801857924
1	755	5 Dark	V	V	HT	V_V_HT	0.034	16.174	1_V_V_HT	V_V_HT	24.3782494592493
1	756	5 Dark	V	V	HT	V_V_HT	0.146	16.053	1_V_V_HT	V_V_HT	24.3986316391574
1	757	5 Dark	V	V	HT	V_V_HT	0.265	15.838	1_V_V_HT	V_V_HT	24.4203760938182
1	758	5 Dark	V	V	HT	V_V_HT	0.035	15.651	1_V_V_HT	V_V_HT	24.4435339776119
1	759	5 Dark	V	V	HT	V_V_HT	0.055	15.652	1_V_V_HT	V_V_HT	24.4681575663586
1	760	5 Dark	V	V	HT	V_V_HT	0.334	15.676	1_V_V_HT	V_V_HT	24.4942993300796
1	761	5 Dark	V	V	HT	V_V_HT	0.188	15.415	1_V_V_HT	V_V_HT	24.5220116979168
1	762	5 Dark	V	V	HT	V_V_HT	0.234	15.25	1_V_V_HT	V_V_HT	24.5513470882747
1	763	5 Dark	V	V	HT	V_V_HT	0.307	15.133	1_V_V_HT	V_V_HT	24.5823575390001
1	764	5 Dark	V	V	HT	V_V_HT	0.214	14.826	1_V_V_HT	V_V_HT	24.6150930544006
1	765	5 Dark	V	V	HT	V_V_HT	0.227	14.706	1_V_V_HT	V_V_HT	24.6496005717341
1	766	5 Dark	V	V	HT	V_V_HT	0.107	14.649	1_V_V_HT	V_V_HT	24.685923176066
1	767	5 Dark	V	V	HT	V_V_HT	0.162	14.535	1_V_V_HT	V_V_HT	24.724099318707
1	768	5 Dark	V	V	HT	V_V_HT	0.227	14.609	1_V_V_HT	V_V_HT	24.7641630736936
1	769	5 Dark	V	V	HT	V_V_HT	0.457	14.619	1_V_V_HT	V_V_HT	24.8061464661881
1	770	5 Dark	V	V	HT	V_V_HT	0.248	14.43	1_V_V_HT	V_V_HT	24.8500769342945
1	771	5 Dark	V	V	HT	V_V_HT	0.226	14.502	1_V_V_HT	V_V_HT	24.8959793989213
1	772	5 Dark	V	V	HT	V_V_HT	0.519	14.437	1_V_V_HT	V_V_HT	24.9438733060435
1	773	5 Dark	V	V	HT	V_V_HT	0.327	14.496	1_V_V_HT	V_V_HT	24.9937751744456
1	774	5 Dark	V	V	HT	V_V_HT	0.17	14.423	1_V_V_HT	V_V_HT	25.0456952898589
1	775	5 Dark	V	V	HT	V_V_HT	0.328	14.333	1_V_V_HT	V_V_HT	25.0996406739933
1	776	5 Dark	V	V	HT	V_V_HT	0.241	14.206	1_V_V_HT	V_V_HT	25.1556097588521
1	777	5 Dark	V	V	HT	V_V_HT	0.239	13.992	1_V_V_HT	V_V_HT	25.213590408994
1	778	5 Dark	V	V	HT	V_V_HT	0.244	14.12	1_V_V_HT	V_V_HT	25.2735596516727
1	779	5 Dark	V	V	HT	V_V_HT	0.046	13.992	1_V_V_HT	V_V_HT	25.335485346266
1	780	5 Dark	V	V	HT	V_V_HT	0.109	14.077	1_V_V_HT	V_V_HT	25.3993316451236
1	781	5 Dark	V	V	HT	V_V_HT	0.231	13.944	1_V_V_HT	V_V_HT	25.4650552329038
1	782	5 Dark	V	V	HT	V_V_HT	0.138	13.604	1_V_V_HT	V_V_HT	25.5326109280257
1	783	5 Dark	V	V	HT	V_V_HT	0.19	13.481	1_V_V_HT	V_V_HT	25.6019535485715
1	784	5 Dark	V	V	HT	V_V_HT	0.129	13.775	1_V_V_HT	V_V_HT	25.6730361350098
1	785	5 Dark	V	V	HT	V_V_HT	0.115	14.019	1_V_V_HT	V_V_HT	25.7458046166727
1	786	5 Dark	V	V	HT	V_V_HT	0.2	14.166	1_V_V_HT	V_V_HT	25.8202031453903
1	787	5 Dark	V	V	HT	V_V_HT	0.242	14.264	1_V_V_HT	V_V_HT	25.8961742716635
1	788	5 Dark	V	V	HT	V_V_HT	0.369	14.515	1_V_V_HT	V_V_HT	25.9736541397957
1	789	5 Dark	V	V	HT	V_V_HT	0.307	14.807	1_V_V_HT	V_V_HT	26.0525772939364
1	790	5 Dark	V	V	HT	V_V_HT	0.484	15.036	1_V_V_HT	V_V_HT	26.1328769268833
1	791	5 Dark	V	V	HT	V_V_HT	0.222	15.317	1_V_V_HT	V_V_HT	26.214479576401
1	792	5 Dark	V	V	HT	V_V_HT	0.286	15.94	1_V_V_HT	V_V_HT	26.2973054149088
1	793	5 Dark	V	V	HT	V_V_HT	0.325	16.062	1_V_V_HT	V_V_HT	26.381272313896
1	794	5 Dark	V	V	HT	V_V_HT	0.12	16.437	1_V_V_HT	V_V_HT	26.4662930183555
1	795	5 Dark	V	V	HT	V_V_HT	0.109	16.612	1_V_V_HT	V_V_HT	26.5522754730617
1	796	5 Dark	V	V	HT	V_V_HT	0.235	17.186	1_V_V_HT	V_V_HT	26.6391266841347
1	797	5 Dark	V	V	HT	V_V_HT	0.269	17.215	1_V_V_HT	V_V_HT	26.7267530517711
1	798	5 Dark	V	V	HT	V_V_HT	0.402	17.574	1_V_V_HT	V_V_HT	26.8150580574493
1	799	5 Dark	V	V	HT	V_V_HT	0.26	17.417	1_V_V_HT	V_V_HT	26.9039422067616
1	800	5 Dark	V	V	HT	V_V_HT	0.287	17.382	1_V_V_HT	V_V_HT	26.9933036745483
1	801	5 Dark	V	V	HT	V_V_HT	0.295	17.598	1_V_V_HT	V_V_HT	27.0830389337146
1	802	5 Dark	V	V	HT	V_V_HT	0.212	17.558	1_V_V_HT	V_V_HT	27.1730434473253
1	803	5 Dark	V	V	HT	V_V_HT	0.223	17.553	1_V_V_HT	V_V_HT	27.2632125018767
1	804	5 Dark	V	V	HT	V_V_HT	0.164	17.598	1_V_V_HT	V_V_HT	27.353441501384
1	805	5 Dark	V	V	HT	V_V_HT	0.352	17.535	1_V_V_HT	V_V_HT	27.4436262248278
1	806	5 Dark	V	V	HT	V_V_HT	0.176	17.684	1_V_V_HT	V_V_HT	27.5336627885024
1	807	5 Dark	V	V	HT	V_V_HT	0.199	17.923	1_V_V_HT	V_V_HT	27.6234482926198
1	808	5 Dark	V	V	HT	V_V_HT	0.262	18.248	1_V_V_HT	V_V_HT	27.7128800833562
1	809	5 Dark	V	V	HT	V_V_HT	0.272	18.461	1_V_V_HT	V_V_HT	27.8018555067175
1	810	5 Dark	V	V	HT	V_V_HT	0.24	18.809	1_V_V_HT	V_V_HT	27.8902723841008
1	811	5 Dark	V	V	HT	V_V_HT	0.102	18.797	1_V_V_HT	V_V_HT	27.9780304393236
1	812	5 Dark	V	V	HT	V_V_HT	0.113	18.952	1_V_V_HT	V_V_HT	28.065030421776
1	813	5 Dark	V	V	HT	V_V_HT	0.077	19.265	1_V_V_HT	V_V_HT	28.1511758613396
1	814	5 Dark	V	V	HT	V_V_HT	0.479	19.264	1_V_V_HT	V_V_HT	28.2363737496551
1	815	5 Dark	V	V	HT	V_V_HT	0.278	19.312	1_V_V_HT	V_V_HT	28.3205346703032
1	816	5 Dark	V	V	HT	V_V_HT	0.293	19.338	1_V_V_HT	V_V_HT	28.4035728924594
1	817	5 Dark	V	V	HT	V_V_HT	0.363	19.364	1_V_V_HT	V_V_HT	28.4854058020387
1	818	5 Dark	V	V	HT	V_V_HT	0.286	19.323	1_V_V_HT	V_V_HT	28.5659520434262
1	819	5 Dark	V	V	HT	V_V_HT	0.347	19.166	1_V_V_HT	V_V_HT	28.6451334236422
1	820	5 Dark	V	V	HT	V_V_HT	0.563	19.077	1_V_V_HT	V_V_HT	28.7228749079461
1	821	5 Dark	V	V	HT	V_V_HT	0.469	19.157	1_V_V_HT	V_V_HT	28.7991027150837
1	822	5 Dark	V	V	HT	V_V_HT	0.857	19.391	1_V_V_HT	V_V_HT	28.8737455529462
1	823	5 Dark	V	V	HT	V_V_HT	0.429	19.229	1_V_V_HT	V_V_HT	28.9467333623731
1	824	5 Dark	V	V	HT	V_V_HT	0.589	19.442	1_V_V_HT	V_V_HT	29.0179985259868
1	825	5 Dark	V	V	HT	V_V_HT	0.402	20.001	1_V_V_HT	V_V_HT	29.0874746392485
1	826	5 Dark	V	V	HT	V_V_HT	0.681	20.153	1_V_V_HT	V_V_HT	29.1550983139897
1	827	5 Dark	V	V	HT	V_V_HT	0.191	20.763	1_V_V_HT	V_V_HT	29.2208097809546
1	828	5 Dark	V	V	HT	V_V_HT	0.586	20.594	1_V_V_HT	V_V_HT	29.2845522996222
1	829	5 Dark	V	V	HT	V_V_HT	0.3	20.782	1_V_V_HT	V_V_HT	29.346270360553
1	830	5 Dark	V	V	HT	V_V_HT	0.213	21.059	1_V_V_HT	V_V_HT	29.4059116006454
1	831	5 Dark	V	V	HT	V_V_HT	0.442	21.131	1_V_V_HT	V_V_HT	29.4634275197153
1	832	5 Dark	V	V	HT	V_V_HT	0.479	21.379	1_V_V_HT	V_V_HT	29.5187736186849
1	833	5 Dark	V	V	HT	V_V_HT	0.322	21.5	1_V_V_HT	V_V_HT	29.5719088431
1	834	5 Dark	V	V	HT	V_V_HT	0.215	21.713	1_V_V_HT	V_V_HT	29.6227928324714
1	835	5 Dark	V	V	HT	V_V_HT	0.265	21.61	1_V_V_HT	V_V_HT	29.6713860427711
1	836	5 Dark	V	V	HT	V_V_HT	0.39	21.658	1_V_V_HT	V_V_HT	29.7176521961962
1	837	5 Dark	V	V	HT	V_V_HT	0.478	21.706	1_V_V_HT	V_V_HT	29.7615567571856
1	838	5 Dark	V	V	HT	V_V_HT	0.569	21.926	1_V_V_HT	V_V_HT	29.8030698860014
1	839	5 Dark	V	V	HT	V_V_HT	0.259	22.245	1_V_V_HT	V_V_HT	29.8421676858828
1	840	5 Dark	V	V	HT	V_V_HT	0.457	22.182	1_V_V_HT	V_V_HT	29.8788326112595
1	841	5 Dark	V	V	HT	V_V_HT	0.219	22.723	1_V_V_HT	V_V_HT	29.9130539007734
1	842	5 Dark	V	V	HT	V_V_HT	0.293	23.142	1_V_V_HT	V_V_HT	29.9448267484231
1	843	5 Dark	V	V	HT	V_V_HT	0.503	23.572	1_V_V_HT	V_V_HT	29.9741475546805
1	844	5 Dark	V	V	HT	V_V_HT	0.128	23.506	1_V_V_HT	V_V_HT	30.0010127197615
1	845	5 Dark	V	V	HT	V_V_HT	0.163	23.477	1_V_V_HT	V_V_HT	30.0254186439557
1	846	5 Dark	V	V	HT	V_V_HT	0.226	23.587	1_V_V_HT	V_V_HT	30.0473633372867
1	847	5 Dark	V	V	HT	V_V_HT	0.268	23.593	1_V_V_HT	V_V_HT	30.0668512489145
1	848	5 Dark	V	V	HT	V_V_HT	0.328	23.763	1_V_V_HT	V_V_HT	30.0838884374186
1	849	5 Dark	V	V	HT	V_V_HT	0.15	23.757	1_V_V_HT	V_V_HT	30.0984809620978
1	850	5 Dark	V	V	HT	V_V_HT	0.395	23.377	1_V_V_HT	V_V_HT	30.110636783434
1	851	5 Dark	V	V	HT	V_V_HT	0.302	23.517	1_V_V_HT	V_V_HT	30.1203714707132
1	852	5 Dark	V	V	HT	V_V_HT	0.52	23.127	1_V_V_HT	V_V_HT	30.1277024941738
1	853	5 Dark	V	V	HT	V_V_HT	0.163	23.08	1_V_V_HT	V_V_HT	30.132649386878
1	854	5 Dark	V	V	HT	V_V_HT	0.333	22.767	1_V_V_HT	V_V_HT	30.1352420278386
1	855	5 Dark	V	V	HT	V_V_HT	0.668	22.743	1_V_V_HT	V_V_HT	30.1355207536961
1	856	5 Dark	V	V	HT	V_V_HT	0.387	22.369	1_V_V_HT	V_V_HT	30.1335279999777
1	857	5 Dark	V	V	HT	V_V_HT	0.879	22.363	1_V_V_HT	V_V_HT	30.1293062021384
1	858	5 Dark	V	V	HT	V_V_HT	0.233	22.178	1_V_V_HT	V_V_HT	30.1228999392846
1	859	5 Dark	V	V	HT	V_V_HT	0.448	22.379	1_V_V_HT	V_V_HT	30.1143644905774
1	860	5 Dark	V	V	HT	V_V_HT	0.564	22.434	1_V_V_HT	V_V_HT	30.1037657811027
1	861	5 Dark	V	V	HT	V_V_HT	0.367	22.326	1_V_V_HT	V_V_HT	30.0911739136024
1	862	5 Dark	V	V	HT	V_V_HT	0.46	22.013	1_V_V_HT	V_V_HT	30.0766671950614
1	863	5 Dark	V	V	HT	V_V_HT	0.344	22.138	1_V_V_HT	V_V_HT	30.0603259846673
1	864	5 Dark	V	V	HT	V_V_HT	0.377	22.11	1_V_V_HT	V_V_HT	30.042230640592
1	865	5 Dark	V	V	HT	V_V_HT	0.249	22.469	1_V_V_HT	V_V_HT	30.0224632659444
1	866	5 Dark	V	V	HT	V_V_HT	0.224	22.299	1_V_V_HT	V_V_HT	30.0011129403484
1	867	5 Dark	V	V	HT	V_V_HT	0.247	22.203	1_V_V_HT	V_V_HT	29.9782719987749
1	868	5 Dark	V	V	HT	V_V_HT	0.482	21.921	1_V_V_HT	V_V_HT	29.9540388236367
1	869	5 Dark	V	V	HT	V_V_HT	0.591	22.211	1_V_V_HT	V_V_HT	29.9285145373545
1	870	5 Dark	V	V	HT	V_V_HT	0.177	22.176	1_V_V_HT	V_V_HT	29.9018051785783
1	871	5 Dark	V	V	HT	V_V_HT	0.643	22.389	1_V_V_HT	V_V_HT	29.8740189145011
1	872	5 Dark	V	V	HT	V_V_HT	0.532	22.548	1_V_V_HT	V_V_HT	29.8452682333497
1	873	5 Dark	V	V	HT	V_V_HT	0.507	22.338	1_V_V_HT	V_V_HT	29.815669934271
1	874	5 Dark	V	V	HT	V_V_HT	0.413	22.64	1_V_V_HT	V_V_HT	29.7853436617403
1	875	5 Dark	V	V	HT	V_V_HT	0.249	23.096	1_V_V_HT	V_V_HT	29.7544097218832
1	876	5 Dark	V	V	HT	V_V_HT	0.403	23.253	1_V_V_HT	V_V_HT	29.7229888633767
1	877	5 Dark	V	V	HT	V_V_HT	0.369	23.36	1_V_V_HT	V_V_HT	29.6912013613697
1	878	5 Dark	V	V	HT	V_V_HT	0.456	23.374	1_V_V_HT	V_V_HT	29.6591657388433
1	879	5 Dark	V	V	HT	V_V_HT	0.341	23.498	1_V_V_HT	V_V_HT	29.6269982009201
1	880	5 Dark	V	V	HT	V_V_HT	0.183	23.456	1_V_V_HT	V_V_HT	29.5948135077408
1	881	5 Dark	V	V	HT	V_V_HT	0.609	23.487	1_V_V_HT	V_V_HT	29.5627226659051
1	882	5 Dark	V	V	HT	V_V_HT	0.467	23.449	1_V_V_HT	V_V_HT	29.5308343850072
1	883	5 Dark	V	V	HT	V_V_HT	0.382	23.659	1_V_V_HT	V_V_HT	29.4992503708231
1	884	5 Dark	V	V	HT	V_V_HT	0.276	23.581	1_V_V_HT	V_V_HT	29.4680647176331
1	885	5 Dark	V	V	HT	V_V_HT	0.378	23.161	1_V_V_HT	V_V_HT	29.437368010226
1	886	5 Dark	V	V	HT	V_V_HT	0.307	23.372	1_V_V_HT	V_V_HT	29.4072430472842
1	887	5 Dark	V	V	HT	V_V_HT	0.185	22.956	1_V_V_HT	V_V_HT	29.3777706821062
1	888	5 Dark	V	V	HT	V_V_HT	0.401	22.951	1_V_V_HT	V_V_HT	29.3490293244488
1	889	5 Dark	V	V	HT	V_V_HT	0.501	22.891	1_V_V_HT	V_V_HT	29.3210876122342
1	890	5 Dark	V	V	HT	V_V_HT	0.268	22.642	1_V_V_HT	V_V_HT	29.2940117410124
1	891	5 Dark	V	V	HT	V_V_HT	0.334	22.595	1_V_V_HT	V_V_HT	29.2678650903513
1	892	5 Dark	V	V	HT	V_V_HT	0.166	22.479	1_V_V_HT	V_V_HT	29.2426997770082
1	893	5 Dark	V	V	HT	V_V_HT	0.447	22.541	1_V_V_HT	V_V_HT	29.2185621207586
1	894	5 Dark	V	V	HT	V_V_HT	0.187	22.621	1_V_V_HT	V_V_HT	29.1954834782279
1	895	5 Dark	V	V	HT	V_V_HT	0.624	22.715	1_V_V_HT	V_V_HT	29.1734800760011
1	896	5 Dark	V	V	HT	V_V_HT	0.22	22.796	1_V_V_HT	V_V_HT	29.152565103949
1	897	5 Dark	V	V	HT	V_V_HT	0.382	22.939	1_V_V_HT	V_V_HT	29.1327517509036
1	898	5 Dark	V	V	HT	V_V_HT	0.287	22.835	1_V_V_HT	V_V_HT	29.1140501357138
1	899	5 Dark	V	V	HT	V_V_HT	0.549	22.784	1_V_V_HT	V_V_HT	29.0964580919513
1	900	5 Dark	V	V	HT	V_V_HT	0.422	23.275	1_V_V_HT	V_V_HT	29.0799674082095
1	901	5 Dark	V	V	HT	V_V_HT	0.432	23.255	1_V_V_HT	V_V_HT	29.0645579759737
1	902	5 Dark	V	V	HT	V_V_HT	0.452	22.959	1_V_V_HT	V_V_HT	29.0502067126362
1	903	5 Dark	V	V	HT	V_V_HT	0.293	22.732	1_V_V_HT	V_V_HT	29.0368878431908
1	904	5 Dark	V	V	HT	V_V_HT	0.43	22.541	1_V_V_HT	V_V_HT	29.0245648241531
1	905	5 Dark	V	V	HT	V_V_HT	0.619	22.862	1_V_V_HT	V_V_HT	29.0131959993729
1	906	5 Dark	V	V	HT	V_V_HT	0.383	22.642	1_V_V_HT	V_V_HT	29.0027300315528
1	907	5 Dark	V	V	HT	V_V_HT	0.375	22.599	1_V_V_HT	V_V_HT	28.993111073916
1	908	5 Dark	V	V	HT	V_V_HT	0.342	22.368	1_V_V_HT	V_V_HT	28.9842749210571
1	909	5 Dark	V	V	HT	V_V_HT	0.274	22.492	1_V_V_HT	V_V_HT	28.9761552783555
1	910	5 Dark	V	V	HT	V_V_HT	0.353	22.62	1_V_V_HT	V_V_HT	28.9686843463441
1	911	5 Dark	V	V	HT	V_V_HT	0.333	22.663	1_V_V_HT	V_V_HT	28.961788306126
1	912	5 Dark	V	V	HT	V_V_HT	0.482	22.393	1_V_V_HT	V_V_HT	28.9553918340299
1	913	5 Dark	V	V	HT	V_V_HT	0.373	22.215	1_V_V_HT	V_V_HT	28.9494187585373
1	914	5 Dark	V	V	HT	V_V_HT	0.255	21.978	1_V_V_HT	V_V_HT	28.9437895153819
1	915	5 Dark	V	V	HT	V_V_HT	0.248	21.796	1_V_V_HT	V_V_HT	28.9384232999707
1	916	5 Dark	V	V	HT	V_V_HT	0.598	21.771	1_V_V_HT	V_V_HT	28.9332377422087
1	917	5 Dark	V	V	HT	V_V_HT	0.463	21.99	1_V_V_HT	V_V_HT	28.9281501454489
1	918	5 Dark	V	V	HT	V_V_HT	0.228	21.772	1_V_V_HT	V_V_HT	28.9230780738243
1	919	5 Dark	V	V	HT	V_V_HT	0.388	21.482	1_V_V_HT	V_V_HT	28.9179391562187
1	920	5 Dark	V	V	HT	V_V_HT	0.315	21.442	1_V_V_HT	V_V_HT	28.9126517423031
1	921	5 Dark	V	V	HT	V_V_HT	0.32	21.522	1_V_V_HT	V_V_HT	28.9071370649033
1	922	5 Dark	V	V	HT	V_V_HT	0.344	21.512	1_V_V_HT	V_V_HT	28.9013181980335
1	923	5 Dark	V	V	HT	V_V_HT	0.406	21.432	1_V_V_HT	V_V_HT	28.8951226943117
1	924	5 Dark	V	V	HT	V_V_HT	0.457	21.522	1_V_V_HT	V_V_HT	28.8884792265277
1	925	5 Dark	V	V	HT	V_V_HT	0.343	21.389	1_V_V_HT	V_V_HT	28.8813180987589
1	926	5 Dark	V	V	HT	V_V_HT	0.305	21.366	1_V_V_HT	V_V_HT	28.8735779146047
1	927	5 Dark	V	V	HT	V_V_HT	0.39	21.283	1_V_V_HT	V_V_HT	28.8652079039619
1	928	5 Dark	V	V	HT	V_V_HT	0.378	21.395	1_V_V_HT	V_V_HT	28.8561666685874
1	929	5 Dark	V	V	HT	V_V_HT	0.54	21.198	1_V_V_HT	V_V_HT	28.8464147106123
1	930	5 Dark	V	V	HT	V_V_HT	0.668	21.224	1_V_V_HT	V_V_HT	28.8359147048108
1	931	5 Dark	V	V	HT	V_V_HT	0.623	21.111	1_V_V_HT	V_V_HT	28.824640250188
1	932	5 Dark	V	V	HT	V_V_HT	0.236	21.155	1_V_V_HT	V_V_HT	28.8125760321597
1	933	5 Dark	V	V	HT	V_V_HT	0.28	21.251	1_V_V_HT	V_V_HT	28.7997089651204
1	934	5 Dark	V	V	HT	V_V_HT	0.222	21.075	1_V_V_HT	V_V_HT	28.7860282421573
1	935	5 Dark	V	V	HT	V_V_HT	0.57	20.858	1_V_V_HT	V_V_HT	28.7715344305846
1	936	5 Dark	V	V	HT	V_V_HT	0.183	21.028	1_V_V_HT	V_V_HT	28.7562416262748
1	937	5 Dark	V	V	HT	V_V_HT	0.326	20.951	1_V_V_HT	V_V_HT	28.7401772161157
1	938	5 Dark	V	V	HT	V_V_HT	0.225	21.026	1_V_V_HT	V_V_HT	28.7233815320341
1	939	5 Dark	V	V	HT	V_V_HT	0.465	21.063	1_V_V_HT	V_V_HT	28.7059054057239
1	940	5 Dark	V	V	HT	V_V_HT	0.311	21.037	1_V_V_HT	V_V_HT	28.6878017543654
1	941	5 Dark	V	V	HT	V_V_HT	0.652	21.152	1_V_V_HT	V_V_HT	28.6691234952411
1	942	5 Dark	V	V	HT	V_V_HT	0.197	21.042	1_V_V_HT	V_V_HT	28.6499251772678
1	943	5 Dark	V	V	HT	V_V_HT	0.204	20.924	1_V_V_HT	V_V_HT	28.6302678780074
1	944	5 Dark	V	V	HT	V_V_HT	0.039	20.953	1_V_V_HT	V_V_HT	28.6102143064762
1	945	5 Dark	V	V	HT	V_V_HT	0.196	21.229	1_V_V_HT	V_V_HT	28.5898283392148
1	946	5 Dark	V	V	HT	V_V_HT	0.282	20.849	1_V_V_HT	V_V_HT	28.5691795177715
1	947	5 Dark	V	V	HT	V_V_HT	0.404	20.745	1_V_V_HT	V_V_HT	28.5483433503797
1	948	5 Dark	V	V	HT	V_V_HT	0.183	20.809	1_V_V_HT	V_V_HT	28.527399611985
1	949	5 Dark	V	V	HT	V_V_HT	0.211	20.688	1_V_V_HT	V_V_HT	28.5064288956435
1	950	5 Dark	V	V	HT	V_V_HT	0.228	20.851	1_V_V_HT	V_V_HT	28.48551179381
1	951	5 Dark	V	V	HT	V_V_HT	0.414	20.65	1_V_V_HT	V_V_HT	28.4647289736938
1	952	5 Dark	V	V	HT	V_V_HT	0.156	20.538	1_V_V_HT	V_V_HT	28.4441612882389
1	953	5 Dark	V	V	HT	V_V_HT	0.367	20.546	1_V_V_HT	V_V_HT	28.4238892150703
1	954	5 Dark	V	V	HT	V_V_HT	0.277	20.377	1_V_V_HT	V_V_HT	28.4039931204876
1	955	5 Dark	V	V	HT	V_V_HT	0.491	20.253	1_V_V_HT	V_V_HT	28.3845533700557
1	956	5 Dark	V	V	HT	V_V_HT	0.197	20.332	1_V_V_HT	V_V_HT	28.3656495085049
1	957	5 Dark	V	V	HT	V_V_HT	0.299	20.339	1_V_V_HT	V_V_HT	28.3473577937576
1	958	5 Dark	V	V	HT	V_V_HT	0.399	20.11	1_V_V_HT	V_V_HT	28.3297525253858
1	959	5 Dark	V	V	HT	V_V_HT	0.352	19.884	1_V_V_HT	V_V_HT	28.3129034552369
1	960	5 Dark	V	V	HT	V_V_HT	0.448	19.556	1_V_V_HT	V_V_HT	28.2968791984022
1	961	5 Dark	V	V	HT	V_V_HT	0.319	19.429	1_V_V_HT	V_V_HT	28.2817483698167
1	962	5 Dark	V	V	HT	V_V_HT	0.496	19.489	1_V_V_HT	V_V_HT	28.2675779367636
1	963	5 Dark	V	V	HT	V_V_HT	0.389	19.614	1_V_V_HT	V_V_HT	28.2544282743788
1	964	5 Dark	V	V	HT	V_V_HT	0.254	19.794	1_V_V_HT	V_V_HT	28.2423581102967
1	965	5 Dark	V	V	HT	V_V_HT	0.402	19.705	1_V_V_HT	V_V_HT	28.2314242697539
1	966	5 Dark	V	V	HT	V_V_HT	0.553	19.724	1_V_V_HT	V_V_HT	28.2216759698174
1	967	5 Dark	V	V	HT	V_V_HT	0.298	19.873	1_V_V_HT	V_V_HT	28.2131585237685
1	968	5 Dark	V	V	HT	V_V_HT	0.417	19.967	1_V_V_HT	V_V_HT	28.20590923881
1	969	5 Dark	V	V	HT	V_V_HT	0.311	20.018	1_V_V_HT	V_V_HT	28.1999613779492
1	970	5 Dark	V	V	HT	V_V_HT	0.327	19.982	1_V_V_HT	V_V_HT	28.1953400343236
1	971	5 Dark	V	V	HT	V_V_HT	0.448	19.636	1_V_V_HT	V_V_HT	28.1920682580827
1	972	5 Dark	V	V	HT	V_V_HT	0.372	19.763	1_V_V_HT	V_V_HT	28.1901671039474
1	973	5 Dark	V	V	HT	V_V_HT	0.255	19.987	1_V_V_HT	V_V_HT	28.1896476910529
1	974	5 Dark	V	V	HT	V_V_HT	0.284	20.312	1_V_V_HT	V_V_HT	28.1905113322308
1	975	5 Dark	V	V	HT	V_V_HT	0.524	20.673	1_V_V_HT	V_V_HT	28.1927573880684
1	976	5 Dark	V	V	HT	V_V_HT	0.218	20.627	1_V_V_HT	V_V_HT	28.1963834717636
1	977	5 Dark	V	V	HT	V_V_HT	0.359	20.451	1_V_V_HT	V_V_HT	28.2013802063365
1	978	5 Dark	V	V	HT	V_V_HT	0.292	20.561	1_V_V_HT	V_V_HT	28.2077349114058
1	979	5 Dark	V	V	HT	V_V_HT	0.267	20.757	1_V_V_HT	V_V_HT	28.2154286819631
1	980	5 Dark	V	V	HT	V_V_HT	0.478	20.964	1_V_V_HT	V_V_HT	28.2244397274676
1	981	5 Dark	V	V	HT	V_V_HT	0.119	21.3	1_V_V_HT	V_V_HT	28.2347397319412
1	982	5 Dark	V	V	HT	V_V_HT	0.232	21.459	1_V_V_HT	V_V_HT	28.2462931476308
1	983	5 Dark	V	V	HT	V_V_HT	0.414	21.467	1_V_V_HT	V_V_HT	28.259057967793
1	984	5 Dark	V	V	HT	V_V_HT	0.288	21.624	1_V_V_HT	V_V_HT	28.272986524272
1	985	5 Dark	V	V	HT	V_V_HT	0.219	21.353	1_V_V_HT	V_V_HT	28.2880269711449
1	986	5 Dark	V	V	HT	V_V_HT	0.384	21.61	1_V_V_HT	V_V_HT	28.3041261213304
1	987	5 Dark	V	V	HT	V_V_HT	0.397	21.763	1_V_V_HT	V_V_HT	28.3212286536108
1	988	5 Dark	V	V	HT	V_V_HT	0.149	21.942	1_V_V_HT	V_V_HT	28.3392784493351
1	989	5 Dark	V	V	HT	V_V_HT	0.314	22.25	1_V_V_HT	V_V_HT	28.3582183345854
1	990	5 Dark	V	V	HT	V_V_HT	0.34	22.67	1_V_V_HT	V_V_HT	28.3779908621147
1	991	5 Dark	V	V	HT	V_V_HT	0.496	22.776	1_V_V_HT	V_V_HT	28.3985386536759
1	992	5 Dark	V	V	HT	V_V_HT	0.296	22.615	1_V_V_HT	V_V_HT	28.4198049724558
1	993	5 Dark	V	V	HT	V_V_HT	0.405	22.764	1_V_V_HT	V_V_HT	28.4417340650517
1	994	5 Dark	V	V	HT	V_V_HT	0.402	22.846	1_V_V_HT	V_V_HT	28.4642708093086
1	995	5 Dark	V	V	HT	V_V_HT	0.481	22.842	1_V_V_HT	V_V_HT	28.4873622292655
1	996	5 Dark	V	V	HT	V_V_HT	0.202	22.552	1_V_V_HT	V_V_HT	28.5109583075691
1	997	5 Dark	V	V	HT	V_V_HT	0.475	22.52	1_V_V_HT	V_V_HT	28.535012410312
1	998	5 Dark	V	V	HT	V_V_HT	0.319	22.496	1_V_V_HT	V_V_HT	28.5594809698316
1	999	5 Dark	V	V	HT	V_V_HT	0.516	22.565	1_V_V_HT	V_V_HT	28.5843210446689
1	1000	5 Dark	V	V	HT	V_V_HT	0.275	22.529	1_V_V_HT	V_V_HT	28.6094896926024
1	1001	5 Dark	V	V	HT	V_V_HT	0.306	22.438	1_V_V_HT	V_V_HT	28.634943971785
1	1002	5 Dark	V	V	HT	V_V_HT	0.324	22.434	1_V_V_HT	V_V_HT	28.6606409402697
1	1003	5 Dark	V	V	HT	V_V_HT	0.428	22.63	1_V_V_HT	V_V_HT	28.6865376559435
1	1004	5 Dark	V	V	HT	V_V_HT	0.364	22.747	1_V_V_HT	V_V_HT	28.7125911771854
1	1005	5 Dark	V	V	HT	V_V_HT	0.557	22.619	1_V_V_HT	V_V_HT	28.7387585617077
1	1006	5 Dark	V	V	HT	V_V_HT	0.236	22.841	1_V_V_HT	V_V_HT	28.764997472257
1	1007	5 Dark	V	V	HT	V_V_HT	0.228	23.168	1_V_V_HT	V_V_HT	28.7912685278535
1	1008	5 Dark	V	V	HT	V_V_HT	0.293	23.031	1_V_V_HT	V_V_HT	28.8175355619729
1	1009	5 Dark	V	V	HT	V_V_HT	0.407	23.242	1_V_V_HT	V_V_HT	28.8437647784025
1	1010	5 Dark	V	V	HT	V_V_HT	0.435	23.337	1_V_V_HT	V_V_HT	28.8699230997145
1	1011	5 Dark	V	V	HT	V_V_HT	0.75	23.612	1_V_V_HT	V_V_HT	28.8959786321462
1	1012	5 Dark	V	V	HT	V_V_HT	0.315	23.855	1_V_V_HT	V_V_HT	28.9219003304159
1	1013	5 Dark	V	V	HT	V_V_HT	0.375	23.851	1_V_V_HT	V_V_HT	28.9476572267301
1	1014	5 Dark	V	V	HT	V_V_HT	0.434	24.106	1_V_V_HT	V_V_HT	28.9732175993959
1	1015	5 Dark	V	V	HT	V_V_HT	0.22	24.387	1_V_V_HT	V_V_HT	28.9985480836706
1	1016	5 Dark	V	V	HT	V_V_HT	0.454	24.361	1_V_V_HT	V_V_HT	29.0236133261639
1	1017	5 Dark	V	V	HT	V_V_HT	0.452	24.371	1_V_V_HT	V_V_HT	29.0483767821628
1	1018	5 Dark	V	V	HT	V_V_HT	0.578	24.801	1_V_V_HT	V_V_HT	29.0727988587483
1	1019	5 Dark	V	V	HT	V_V_HT	0.66	24.817	1_V_V_HT	V_V_HT	29.0968392007969
1	1020	5 Dark	V	V	HT	V_V_HT	0.868	25.01	1_V_V_HT	V_V_HT	29.1204574530482
1	1021	5 Dark	V	V	HT	V_V_HT	0.425	25.107	1_V_V_HT	V_V_HT	29.1436117944465
1	1022	5 Dark	V	V	HT	V_V_HT	0.335	25.023	1_V_V_HT	V_V_HT	29.1662545386385
1	1023	5 Dark	V	V	HT	V_V_HT	0.538	24.91	1_V_V_HT	V_V_HT	29.1883347205188
1	1024	5 Dark	V	V	HT	V_V_HT	0.336	24.726	1_V_V_HT	V_V_HT	29.2097921423588
1	1025	5 Dark	V	V	HT	V_V_HT	0.398	24.552	1_V_V_HT	V_V_HT	29.2305547339752
1	1026	5 Dark	V	V	HT	V_V_HT	0.263	24.518	1_V_V_HT	V_V_HT	29.2505398851074
1	1027	5 Dark	V	V	HT	V_V_HT	0.266	24.52	1_V_V_HT	V_V_HT	29.2696604100447
1	1028	5 Dark	V	V	HT	V_V_HT	0.393	24.503	1_V_V_HT	V_V_HT	29.2878168178887
1	1029	5 Dark	V	V	HT	V_V_HT	0.38	24.342	1_V_V_HT	V_V_HT	29.3048942311779
1	1030	5 Dark	V	V	HT	V_V_HT	0.291	24.568	1_V_V_HT	V_V_HT	29.320764464159
1	1031	5 Dark	V	V	HT	V_V_HT	0.357	24.806	1_V_V_HT	V_V_HT	29.3352966461497
1	1032	5 Dark	V	V	HT	V_V_HT	0.368	24.861	1_V_V_HT	V_V_HT	29.348356951287
1	1033	5 Dark	V	V	HT	V_V_HT	0.451	25.021	1_V_V_HT	V_V_HT	29.3597967255248
1	1034	5 Dark	V	V	HT	V_V_HT	0.401	25.208	1_V_V_HT	V_V_HT	29.3694492689353
1	1035	5 Dark	V	V	HT	V_V_HT	0.396	25.036	1_V_V_HT	V_V_HT	29.3771296119964
1	1036	5 Dark	V	V	HT	V_V_HT	0.44	25.187	1_V_V_HT	V_V_HT	29.3826344087391
1	1037	5 Dark	V	V	HT	V_V_HT	0.686	25.29	1_V_V_HT	V_V_HT	29.3857449912697
1	1038	5 Dark	V	V	HT	V_V_HT	0.155	25.378	1_V_V_HT	V_V_HT	29.3862396283192
1	1039	5 Dark	V	V	HT	V_V_HT	0.478	25.323	1_V_V_HT	V_V_HT	29.3838936582785
1	1040	5 Dark	V	V	HT	V_V_HT	0.573	25.1	1_V_V_HT	V_V_HT	29.3784706988751
1	1041	5 Dark	V	V	HT	V_V_HT	0.394	24.695	1_V_V_HT	V_V_HT	29.3697314375829
1	1042	5 Dark	V	V	HT	V_V_HT	0.475	24.733	1_V_V_HT	V_V_HT	29.3574365614263
1	1043	5 Dark	V	V	HT	V_V_HT	0.41	24.615	1_V_V_HT	V_V_HT	29.3413443111686
1	1044	5 Dark	V	V	HT	V_V_HT	0.543	24.418	1_V_V_HT	V_V_HT	29.3212031387877
1	1045	5 Dark	V	V	HT	V_V_HT	0.5	24.64	1_V_V_HT	V_V_HT	29.2967569768796
1	1046	5 Dark	V	V	HT	V_V_HT	0.358	24.674	1_V_V_HT	V_V_HT	29.2677396127562
1	1047	5 Dark	V	V	HT	V_V_HT	0.407	24.733	1_V_V_HT	V_V_HT	29.2338753486025
1	1048	5 Dark	V	V	HT	V_V_HT	0.579	24.502	1_V_V_HT	V_V_HT	29.1948852826715
1	1049	5 Dark	V	V	HT	V_V_HT	0.33	24.22	1_V_V_HT	V_V_HT	29.1504840427573
1	1050	5 Dark	V	V	HT	V_V_HT	0.533	23.851	1_V_V_HT	V_V_HT	29.100380630886
1	1051	5 Dark	V	V	HT	V_V_HT	0.593	23.995	1_V_V_HT	V_V_HT	29.0442825285356
1	1052	5 Dark	V	V	HT	V_V_HT	0.212	24.075	1_V_V_HT	V_V_HT	28.981895412771
1	1053	5 Dark	V	V	HT	V_V_HT	0.292	23.967	1_V_V_HT	V_V_HT	28.9129247402839
1	1054	5 Dark	V	V	HT	V_V_HT	0.218	24.124	1_V_V_HT	V_V_HT	28.8370768919542
1	1055	5 Dark	V	V	HT	V_V_HT	0.307	24.41	1_V_V_HT	V_V_HT	28.7540584793089
1	1056	5 Dark	V	V	HT	V_V_HT	0.168	24.581	1_V_V_HT	V_V_HT	28.6635774609389
1	1057	5 Dark	V	V	HT	V_V_HT	0.477	24.759	1_V_V_HT	V_V_HT	28.5653489180009
1	1058	5 Dark	V	V	HT	V_V_HT	0.302	24.76	1_V_V_HT	V_V_HT	28.4590962235132
1	1059	5 Dark	V	V	HT	V_V_HT	0.355	24.742	1_V_V_HT	V_V_HT	28.3445470163208
1	1060	5 Dark	V	V	HT	V_V_HT	0.501	24.799	1_V_V_HT	V_V_HT	28.2214390534841
1	1061	5 Dark	V	V	HT	V_V_HT	0.544	25.142	1_V_V_HT	V_V_HT	28.0895159489794
1	1062	5 Dark	V	V	HT	V_V_HT	0.379	25.193	1_V_V_HT	V_V_HT	27.9485346279399
1	1063	5 Dark	V	V	HT	V_V_HT	0.588	24.975	1_V_V_HT	V_V_HT	27.7982553427242
1	1064	5 Dark	V	V	HT	V_V_HT	0.551	24.713	1_V_V_HT	V_V_HT	27.6384428379582
1	1065	5 Dark	V	V	HT	V_V_HT	0.385	24.62	1_V_V_HT	V_V_HT	27.4688798292056
1	1066	5 Dark	V	V	HT	V_V_HT	0.387	24.23	1_V_V_HT	V_V_HT	27.2893587442192
1	1067	5 Dark	V	V	HT	V_V_HT	0.331	23.574	1_V_V_HT	V_V_HT	27.0996928896873
1	1068	5 Dark	V	V	HT	V_V_HT	0.381	23.528	1_V_V_HT	V_V_HT	26.8997007920729
1	1069	5 Dark	V	V	HT	V_V_HT	0.352	23.099	1_V_V_HT	V_V_HT	26.6892071657059
1	1070	5 Dark	V	V	HT	V_V_HT	0.212	22.674	1_V_V_HT	V_V_HT	26.4680679444891
1	1071	5 Dark	V	V	HT	V_V_HT	0.345	22.332	1_V_V_HT	V_V_HT	26.2361778463749
1	1072	5 Dark	V	V	HT	V_V_HT	0.353	21.948	1_V_V_HT	V_V_HT	25.9934649518321
1	1073	5 Dark	V	V	HT	V_V_HT	0.257	21.563	1_V_V_HT	V_V_HT	25.7398712153719
1	1074	5 Dark	V	V	HT	V_V_HT	0.237	21.02	1_V_V_HT	V_V_HT	25.475374512835
1	1075	5 Dark	V	V	HT	V_V_HT	0.442	20.543	1_V_V_HT	V_V_HT	25.1999965986237
1	1076	5 Dark	V	V	HT	V_V_HT	0.488	20.213	1_V_V_HT	V_V_HT	24.9138039137746
1	1077	5 Dark	V	V	HT	V_V_HT	0.511	19.852	1_V_V_HT	V_V_HT	24.6169081882425
1	1078	5 Dark	V	V	HT	V_V_HT	0.347	19.298	1_V_V_HT	V_V_HT	24.3094591822002
1	1079	5 Dark	V	V	HT	V_V_HT	0.378	18.968	1_V_V_HT	V_V_HT	23.9916219130197
1	1080	5 Dark	V	V	HT	V_V_HT	0.499	18.453	1_V_V_HT	V_V_HT	23.6635995413111
1	1081	5 Dark	V	V	HT	V_V_HT	0.569	17.86	1_V_V_HT	V_V_HT	23.3256332300298
1	1082	5 Dark	V	V	HT	V_V_HT	0.415	17.648	1_V_V_HT	V_V_HT	22.9779791144558
1	1083	5 Dark	V	V	HT	V_V_HT	0.43	17.356	1_V_V_HT	V_V_HT	22.6209300742917
1	1084	5 Dark	V	V	HT	V_V_HT	0.493	17.138	1_V_V_HT	V_V_HT	22.2548222647054
1	1085	5 Dark	V	V	HT	V_V_HT	0.684	16.857	1_V_V_HT	V_V_HT	21.8800271329996
1	1086	5 Dark	V	V	HT	V_V_HT	0.434	16.689	1_V_V_HT	V_V_HT	21.4969296508277
1	1087	5 Dark	V	V	HT	V_V_HT	0.444	16.212	1_V_V_HT	V_V_HT	21.1059408128199
1	1088	5 Dark	V	V	HT	V_V_HT	0.394	15.91	1_V_V_HT	V_V_HT	20.7074839714335
1	1089	5 Dark	V	V	HT	V_V_HT	0.362	15.555	1_V_V_HT	V_V_HT	20.302011362279
1	1090	5 Dark	V	V	HT	V_V_HT	0.348	15.054	1_V_V_HT	V_V_HT	19.8900080422363
1	1091	5 Dark	V	V	HT	V_V_HT	0.7	14.51	1_V_V_HT	V_V_HT	19.4719894460016
1	1092	5 Dark	V	V	HT	V_V_HT	0.419	14.131	1_V_V_HT	V_V_HT	19.0484946026434
1	1093	6 Light	V	V	HT	V_V_HT	0.233	13.543	1_V_V_HT	V_V_HT	18.6200708523799
1	1094	6 Light	V	V	HT	V_V_HT	0.139	12.992	1_V_V_HT	V_V_HT	18.1872834335327
1	1095	6 Light	V	V	HT	V_V_HT	0.303	12.607	1_V_V_HT	V_V_HT	17.7507166001004
1	1096	6 Light	V	V	HT	V_V_HT	0.05	12.22	1_V_V_HT	V_V_HT	17.3109704607738
1	1097	6 Light	V	V	HT	V_V_HT	0.03	11.889	1_V_V_HT	V_V_HT	16.8686577240318
1	1098	6 Light	V	V	HT	V_V_HT	0.109	11.508	1_V_V_HT	V_V_HT	16.4243993844627
1	1099	6 Light	V	V	HT	V_V_HT	0.049	11.166	1_V_V_HT	V_V_HT	15.9788183936364
1	1100	6 Light	V	V	HT	V_V_HT	0.148	10.969	1_V_V_HT	V_V_HT	15.5325391802417
1	1101	6 Light	V	V	HT	V_V_HT	0.052	10.624	1_V_V_HT	V_V_HT	15.0861859284818
1	1102	6 Light	V	V	HT	V_V_HT	0.091	10.313	1_V_V_HT	V_V_HT	14.6403813537807
1	1103	6 Light	V	V	HT	V_V_HT	0.025	10.165	1_V_V_HT	V_V_HT	14.1957429497324
1	1104	6 Light	V	V	HT	V_V_HT	0	9.928	1_V_V_HT	V_V_HT	13.7528869046342
1	1105	6 Light	V	V	HT	V_V_HT	0.023	9.486	1_V_V_HT	V_V_HT	13.3124264516346
1	1106	6 Light	V	V	HT	V_V_HT	0.028	8.998	1_V_V_HT	V_V_HT	12.8749630046389
1	1107	6 Light	V	V	HT	V_V_HT	0.046	8.519	1_V_V_HT	V_V_HT	12.4410910484133
1	1108	6 Light	V	V	HT	V_V_HT	0.025	8.172	1_V_V_HT	V_V_HT	12.0113891692347
1	1109	6 Light	V	V	HT	V_V_HT	0	7.818	1_V_V_HT	V_V_HT	11.5864270770131
1	1110	6 Light	V	V	HT	V_V_HT	0.018	7.319	1_V_V_HT	V_V_HT	11.1667495489178
1	1111	6 Light	V	V	HT	V_V_HT	0	6.777	1_V_V_HT	V_V_HT	10.7528751631452
1	1112	6 Light	V	V	HT	V_V_HT	0	6.362	1_V_V_HT	V_V_HT	10.3453110987828
1	1113	6 Light	V	V	HT	V_V_HT	0	5.953	1_V_V_HT	V_V_HT	9.94454023703574
1	1114	6 Light	V	V	HT	V_V_HT	0	5.46	1_V_V_HT	V_V_HT	9.55103269866068
1	1115	6 Light	V	V	HT	V_V_HT	0.026	4.776	1_V_V_HT	V_V_HT	9.16523186055905
1	1116	6 Light	V	V	HT	V_V_HT	0	4.362	1_V_V_HT	V_V_HT	8.78757441355534
1	1117	6 Light	V	V	HT	V_V_HT	0	3.918	1_V_V_HT	V_V_HT	8.41849704818651
1	1118	6 Light	V	V	HT	V_V_HT	0	3.524	1_V_V_HT	V_V_HT	8.05842900598363
1	1119	6 Light	V	V	HT	V_V_HT	0	3.162	1_V_V_HT	V_V_HT	7.70776219222253
1	1120	6 Light	V	V	HT	V_V_HT	0	2.84	1_V_V_HT	V_V_HT	7.36684332260793
1	1121	6 Light	V	V	HT	V_V_HT	0	2.14	1_V_V_HT	V_V_HT	7.03598123251772
1	1122	6 Light	V	V	HT	V_V_HT	0	1.739	1_V_V_HT	V_V_HT	6.71546961693537
1	1123	6 Light	V	V	HT	V_V_HT	0	1.664	1_V_V_HT	V_V_HT	6.40556447616414
1	1124	6 Light	V	V	HT	V_V_HT	0	1.61	1_V_V_HT	V_V_HT	6.10648434754699
1	1125	6 Light	V	V	HT	V_V_HT	0	1.35	1_V_V_HT	V_V_HT	5.81843308505387
1	1126	6 Light	V	V	HT	V_V_HT	0	1.319	1_V_V_HT	V_V_HT	5.54158571893537
1	1127	6 Light	V	V	HT	V_V_HT	0	1.302	1_V_V_HT	V_V_HT	5.2761032834631
1	1128	6 Light	V	V	HT	V_V_HT	0	1.235	1_V_V_HT	V_V_HT	5.02211965415203
1	1129	6 Light	V	V	HT	V_V_HT	0.01	1.208	1_V_V_HT	V_V_HT	4.77975567077256
1	1130	6 Light	V	V	HT	V_V_HT	0.015	1.123	1_V_V_HT	V_V_HT	4.54910125922837
1	1131	6 Light	V	V	HT	V_V_HT	0	1.071	1_V_V_HT	V_V_HT	4.33021077953339
1	1132	6 Light	V	V	HT	V_V_HT	0.042	1.004	1_V_V_HT	V_V_HT	4.12310505205096
1	1133	6 Light	V	V	HT	V_V_HT	0.109	1.011	1_V_V_HT	V_V_HT	3.92777836707033
1	1134	6 Light	V	V	HT	V_V_HT	0	1.011	1_V_V_HT	V_V_HT	3.74421978050587
1	1135	6 Light	V	V	HT	V_V_HT	0	1.006	1_V_V_HT	V_V_HT	3.57241428421281
1	1136	6 Light	V	V	HT	V_V_HT	0	1.016	1_V_V_HT	V_V_HT	3.41232695744009
1	1137	6 Light	V	V	HT	V_V_HT	0.032	1.022	1_V_V_HT	V_V_HT	3.26390419354458
1	1138	6 Light	V	V	HT	V_V_HT	0	0.997	1_V_V_HT	V_V_HT	3.12708589844606
1	1139	6 Light	V	V	HT	V_V_HT	0.024	1.023	1_V_V_HT	V_V_HT	3.00179822780034
1	1140	6 Light	V	V	HT	V_V_HT	0	1.111	1_V_V_HT	V_V_HT	2.88795278612906
1	1141	6 Light	V	V	HT	V_V_HT	0.027	1.141	1_V_V_HT	V_V_HT	2.78544902522651
1	1142	6 Light	V	V	HT	V_V_HT	0	1.169	1_V_V_HT	V_V_HT	2.69417783533153
1	1143	6 Light	V	V	HT	V_V_HT	0.021	1.195	1_V_V_HT	V_V_HT	2.61402847227587
1	1144	6 Light	V	V	HT	V_V_HT	0	1.233	1_V_V_HT	V_V_HT	2.54488962698848
1	1145	6 Light	V	V	HT	V_V_HT	0	1.269	1_V_V_HT	V_V_HT	2.48664748071791
1	1146	6 Light	V	V	HT	V_V_HT	0.02	1.294	1_V_V_HT	V_V_HT	2.43918668301365
1	1147	6 Light	V	V	HT	V_V_HT	0	1.294	1_V_V_HT	V_V_HT	2.40239207530216
1	1148	6 Light	V	V	HT	V_V_HT	0	1.294	1_V_V_HT	V_V_HT	2.37614971951088
1	1149	6 Light	V	V	HT	V_V_HT	0	1.294	1_V_V_HT	V_V_HT	2.36034597368733
1	1150	6 Light	V	V	HT	V_V_HT	0.026	1.294	1_V_V_HT	V_V_HT	2.35486808111893
1	1151	6 Light	V	V	HT	V_V_HT	0	1.471	1_V_V_HT	V_V_HT	2.359607842136
1	1152	6 Light	V	V	HT	V_V_HT	0.018	1.516	1_V_V_HT	V_V_HT	2.37446310790287
1	1153	6 Light	V	V	HT	V_V_HT	0.158	1.516	1_V_V_HT	V_V_HT	2.39933833919689
1	1154	6 Light	V	V	HT	V_V_HT	0.085	1.568	1_V_V_HT	V_V_HT	2.43414494889678
1	1155	6 Light	V	V	HT	V_V_HT	0.043	1.568	1_V_V_HT	V_V_HT	2.47880025721196
1	1156	6 Light	V	V	HT	V_V_HT	0.019	1.568	1_V_V_HT	V_V_HT	2.53322276957457
1	1157	6 Light	V	V	HT	V_V_HT	0.013	1.611	1_V_V_HT	V_V_HT	2.59733099192751
1	1158	6 Light	V	V	HT	V_V_HT	0.042	1.729	1_V_V_HT	V_V_HT	2.67104435473085
1	1159	6 Light	V	V	HT	V_V_HT	0.022	1.817	1_V_V_HT	V_V_HT	2.75428676725138
1	1160	6 Light	V	V	HT	V_V_HT	0.063	1.866	1_V_V_HT	V_V_HT	2.84698678395166
1	1161	6 Light	V	V	HT	V_V_HT	0	1.989	1_V_V_HT	V_V_HT	2.94907615438683
1	1162	6 Light	V	V	HT	V_V_HT	0.024	2.1	1_V_V_HT	V_V_HT	3.06048723217518
1	1163	6 Light	V	V	HT	V_V_HT	0.032	2.075	1_V_V_HT	V_V_HT	3.18115237064849
1	1164	6 Light	V	V	HT	V_V_HT	0	2.225	1_V_V_HT	V_V_HT	3.31100357658955
1	1165	6 Light	V	V	HT	V_V_HT	0.018	2.425	1_V_V_HT	V_V_HT	3.44997146797326
1	1166	6 Light	V	V	HT	V_V_HT	0.038	2.508	1_V_V_HT	V_V_HT	3.59798537833185
1	1167	6 Light	V	V	HT	V_V_HT	0.052	2.576	1_V_V_HT	V_V_HT	3.75496963627938
1	1168	6 Light	V	V	HT	V_V_HT	0	2.6	1_V_V_HT	V_V_HT	3.92084104283111
1	1169	6 Light	V	V	HT	V_V_HT	0.026	2.624	1_V_V_HT	V_V_HT	4.09550692952573
1	1170	6 Light	V	V	HT	V_V_HT	0.106	2.642	1_V_V_HT	V_V_HT	4.27886317885369
1	1171	6 Light	V	V	HT	V_V_HT	0.03	2.638	1_V_V_HT	V_V_HT	4.47079480168547
1	1172	6 Light	V	V	HT	V_V_HT	0.028	2.638	1_V_V_HT	V_V_HT	4.6711845677625
1	1173	6 Light	V	V	HT	V_V_HT	0.026	2.617	1_V_V_HT	V_V_HT	4.8799120209341
1	1174	6 Light	V	V	HT	V_V_HT	0.038	3.025	1_V_V_HT	V_V_HT	5.09684380075098
1	1175	6 Light	V	V	HT	V_V_HT	0.062	3.48	1_V_V_HT	V_V_HT	5.32183948247223
1	1176	6 Light	V	V	HT	V_V_HT	0.025	4.107	1_V_V_HT	V_V_HT	5.55474328937265
1	1177	6 Light	V	V	HT	V_V_HT	0	4.457	1_V_V_HT	V_V_HT	5.79539560652316
1	1178	6 Light	V	V	HT	V_V_HT	0	4.877	1_V_V_HT	V_V_HT	6.04363681928956
1	1179	6 Light	V	V	HT	V_V_HT	0	5.269	1_V_V_HT	V_V_HT	6.29930246889943
1	1180	6 Light	V	V	HT	V_V_HT	0	6.043	1_V_V_HT	V_V_HT	6.56220872129746
1	1181	6 Light	V	V	HT	V_V_HT	0.177	6.634	1_V_V_HT	V_V_HT	6.83216689866607
1	1182	6 Light	V	V	HT	V_V_HT	0.045	7.02	1_V_V_HT	V_V_HT	7.10898300490307
1	1183	6 Light	V	V	HT	V_V_HT	0	7.316	1_V_V_HT	V_V_HT	7.39244177173537
1	1184	6 Light	V	V	HT	V_V_HT	0.052	8.112	1_V_V_HT	V_V_HT	7.68231715027396
1	1185	6 Light	V	V	HT	V_V_HT	0	8.387	1_V_V_HT	V_V_HT	7.97836124000571
1	1186	6 Light	V	V	HT	V_V_HT	0	8.692	1_V_V_HT	V_V_HT	8.28032067745541
1	1187	6 Light	V	V	HT	V_V_HT	0.043	9.003	1_V_V_HT	V_V_HT	8.587942099393
1	1188	6 Light	V	V	HT	V_V_HT	0.118	9.346	1_V_V_HT	V_V_HT	8.90096686989064
1	1189	6 Light	V	V	HT	V_V_HT	0.098	9.704	1_V_V_HT	V_V_HT	9.21911526170478
1	1190	6 Light	V	V	HT	V_V_HT	0.064	9.976	1_V_V_HT	V_V_HT	9.54209735991576
1	1191	6 Light	V	V	HT	V_V_HT	0.123	10.274	1_V_V_HT	V_V_HT	9.86959892009277
1	1192	6 Light	V	V	HT	V_V_HT	0.153	10.551	1_V_V_HT	V_V_HT	10.2012777401921
1	1193	6 Light	V	V	HT	V_V_HT	0.084	10.866	1_V_V_HT	V_V_HT	10.536765425333
1	1194	6 Light	V	V	HT	V_V_HT	0.15	11.084	1_V_V_HT	V_V_HT	10.8756694312246
1	1195	6 Light	V	V	HT	V_V_HT	0.2	11.417	1_V_V_HT	V_V_HT	11.2175753788008
1	1196	6 Light	V	V	HT	V_V_HT	0.083	11.601	1_V_V_HT	V_V_HT	11.562049630361
1	1197	6 Light	V	V	HT	V_V_HT	0.1	12.031	1_V_V_HT	V_V_HT	11.9086421182829
1	1198	6 Light	V	V	HT	V_V_HT	0.024	12.338	1_V_V_HT	V_V_HT	12.2568894095842
1	1199	6 Light	V	V	HT	V_V_HT	0.048	12.644	1_V_V_HT	V_V_HT	12.6063179893956
1	1200	6 Light	V	V	HT	V_V_HT	0.018	12.91	1_V_V_HT	V_V_HT	12.9564477453548
1	1201	6 Light	V	V	HT	V_V_HT	0.023	12.982	1_V_V_HT	V_V_HT	13.3067956285944
1	1202	6 Light	V	V	HT	V_V_HT	0	13.266	1_V_V_HT	V_V_HT	13.6568786693471
1	1203	6 Light	V	V	HT	V_V_HT	0	13.42	1_V_V_HT	V_V_HT	14.0062140407199
1	1204	7 Dark	V	V	HT	V_V_HT	0.408	13.591	1_V_V_HT	V_V_HT	14.3543189158045
1	1205	7 Dark	V	V	HT	V_V_HT	0.455	13.878	1_V_V_HT	V_V_HT	14.7007133300743
1	1206	7 Dark	V	V	HT	V_V_HT	0.647	14.203	1_V_V_HT	V_V_HT	15.0449287678388
1	1207	7 Dark	V	V	HT	V_V_HT	0.35	14.461	1_V_V_HT	V_V_HT	15.3864995752801
1	1208	7 Dark	V	V	HT	V_V_HT	0.42	14.684	1_V_V_HT	V_V_HT	15.7249600989001
1	1209	7 Dark	V	V	HT	V_V_HT	0.392	14.991	1_V_V_HT	V_V_HT	16.059844685161
1	1210	7 Dark	V	V	HT	V_V_HT	0.8	15.221	1_V_V_HT	V_V_HT	16.3906940001192
1	1211	7 Dark	V	V	HT	V_V_HT	0.591	15.41	1_V_V_HT	V_V_HT	16.717073987569
1	1212	7 Dark	V	V	HT	V_V_HT	0.404	15.614	1_V_V_HT	V_V_HT	17.0385645202648
1	1213	7 Dark	V	V	HT	V_V_HT	0.454	15.745	1_V_V_HT	V_V_HT	17.3547759069456
1	1214	7 Dark	V	V	HT	V_V_HT	0.881	16.037	1_V_V_HT	V_V_HT	17.6653260649384
1	1215	7 Dark	V	V	HT	V_V_HT	0.318	16.44	1_V_V_HT	V_V_HT	17.9698422538688
1	1216	7 Dark	V	V	HT	V_V_HT	0.324	16.628	1_V_V_HT	V_V_HT	18.267998952256
1	1217	7 Dark	V	V	HT	V_V_HT	0.324	17.093	1_V_V_HT	V_V_HT	18.5595297083227
1	1218	7 Dark	V	V	HT	V_V_HT	0.385	17.116	1_V_V_HT	V_V_HT	18.8442192095738
1	1219	7 Dark	V	V	HT	V_V_HT	0.38	17.474	1_V_V_HT	V_V_HT	19.1218624653299
1	1220	7 Dark	V	V	HT	V_V_HT	0.335	17.748	1_V_V_HT	V_V_HT	19.3922544851291
1	1221	7 Dark	V	V	HT	V_V_HT	0.298	17.929	1_V_V_HT	V_V_HT	19.6552020513631
1	1222	7 Dark	V	V	HT	V_V_HT	0.301	18.213	1_V_V_HT	V_V_HT	19.910571060659
1	1223	7 Dark	V	V	HT	V_V_HT	0.347	18.304	1_V_V_HT	V_V_HT	20.1582872656801
1	1224	7 Dark	V	V	HT	V_V_HT	0.218	18.603	1_V_V_HT	V_V_HT	20.3982884403111
1	1225	7 Dark	V	V	HT	V_V_HT	0.351	18.775	1_V_V_HT	V_V_HT	20.6305123581841
1	1226	7 Dark	V	V	HT	V_V_HT	0.222	18.845	1_V_V_HT	V_V_HT	20.854896792986
1	1227	7 Dark	V	V	HT	V_V_HT	0.482	19.09	1_V_V_HT	V_V_HT	21.0713795184178
1	1228	7 Dark	V	V	HT	V_V_HT	0.307	19.368	1_V_V_HT	V_V_HT	21.2798983081873
1	1229	7 Dark	V	V	HT	V_V_HT	0.332	19.613	1_V_V_HT	V_V_HT	21.480390936171
1	1230	7 Dark	V	V	HT	V_V_HT	0.372	20.047	1_V_V_HT	V_V_HT	21.672795175818
1	1231	7 Dark	V	V	HT	V_V_HT	0.102	20.202	1_V_V_HT	V_V_HT	21.857060894326
1	1232	7 Dark	V	V	HT	V_V_HT	0.312	20.64	1_V_V_HT	V_V_HT	22.0331863320139
1	1233	7 Dark	V	V	HT	V_V_HT	0.18	20.907	1_V_V_HT	V_V_HT	22.201193412756
1	1234	7 Dark	V	V	HT	V_V_HT	0.209	20.826	1_V_V_HT	V_V_HT	22.3611616926854
1	1235	7 Dark	V	V	HT	V_V_HT	0.349	20.73	1_V_V_HT	V_V_HT	22.5132274023191
1	1236	7 Dark	V	V	HT	V_V_HT	0.35	20.478	1_V_V_HT	V_V_HT	22.6575380433816
1	1237	7 Dark	V	V	HT	V_V_HT	0.258	20.474	1_V_V_HT	V_V_HT	22.7942411171471
1	1238	7 Dark	V	V	HT	V_V_HT	0.223	20.307	1_V_V_HT	V_V_HT	22.923484125356
1	1239	7 Dark	V	V	HT	V_V_HT	0.307	20.128	1_V_V_HT	V_V_HT	23.0454236470497
1	1240	7 Dark	V	V	HT	V_V_HT	0.23	19.616	1_V_V_HT	V_V_HT	23.1602525709169
1	1241	7 Dark	V	V	HT	V_V_HT	0.366	19.59	1_V_V_HT	V_V_HT	23.2681808318653
1	1242	7 Dark	V	V	HT	V_V_HT	0.249	19.517	1_V_V_HT	V_V_HT	23.3694502386358
1	1243	7 Dark	V	V	HT	V_V_HT	0.131	19.646	1_V_V_HT	V_V_HT	23.464310568151
1	1244	7 Dark	V	V	HT	V_V_HT	0.344	19.36	1_V_V_HT	V_V_HT	23.5530115978159
1	1245	7 Dark	V	V	HT	V_V_HT	0.403	19.333	1_V_V_HT	V_V_HT	23.6358085881562
1	1246	7 Dark	V	V	HT	V_V_HT	0.188	19.356	1_V_V_HT	V_V_HT	23.7129835615048
1	1247	7 Dark	V	V	HT	V_V_HT	0.508	19.447	1_V_V_HT	V_V_HT	23.7848474932511
1	1248	7 Dark	V	V	HT	V_V_HT	0.141	19.451	1_V_V_HT	V_V_HT	23.8517363324829
1	1249	7 Dark	V	V	HT	V_V_HT	0.456	19.645	1_V_V_HT	V_V_HT	23.9140070004555
1	1250	7 Dark	V	V	HT	V_V_HT	0.338	19.599	1_V_V_HT	V_V_HT	23.9720333941862
1	1251	7 Dark	V	V	HT	V_V_HT	0.304	19.723	1_V_V_HT	V_V_HT	24.0262009033423
1	1252	7 Dark	V	V	HT	V_V_HT	0.437	19.876	1_V_V_HT	V_V_HT	24.0768970840485
1	1253	7 Dark	V	V	HT	V_V_HT	0.175	19.865	1_V_V_HT	V_V_HT	24.1245097360646
1	1254	7 Dark	V	V	HT	V_V_HT	0.449	19.965	1_V_V_HT	V_V_HT	24.1694276366665
1	1255	7 Dark	V	V	HT	V_V_HT	0.372	20.021	1_V_V_HT	V_V_HT	24.2120388623107
1	1256	7 Dark	V	V	HT	V_V_HT	0.153	20.346	1_V_V_HT	V_V_HT	24.2527262128424
1	1257	7 Dark	V	V	HT	V_V_HT	0.345	20.233	1_V_V_HT	V_V_HT	24.2918635183936
1	1258	7 Dark	V	V	HT	V_V_HT	0.302	20.218	1_V_V_HT	V_V_HT	24.3298124934365
1	1259	7 Dark	V	V	HT	V_V_HT	0.293	20.322	1_V_V_HT	V_V_HT	24.3669197880469
1	1260	7 Dark	V	V	HT	V_V_HT	0.452	20.371	1_V_V_HT	V_V_HT	24.4035142561624
1	1261	7 Dark	V	V	HT	V_V_HT	0.178	20.888	1_V_V_HT	V_V_HT	24.4399044529099
1	1262	7 Dark	V	V	HT	V_V_HT	0.438	20.838	1_V_V_HT	V_V_HT	24.4763804747378
1	1263	7 Dark	V	V	HT	V_V_HT	0.267	21.144	1_V_V_HT	V_V_HT	24.5132242544401
1	1264	7 Dark	V	V	HT	V_V_HT	0.327	21.282	1_V_V_HT	V_V_HT	24.5507001391602
1	1265	7 Dark	V	V	HT	V_V_HT	0.359	21.481	1_V_V_HT	V_V_HT	24.589063226907
1	1266	7 Dark	V	V	HT	V_V_HT	0.395	21.52	1_V_V_HT	V_V_HT	24.628544192129
1	1267	7 Dark	V	V	HT	V_V_HT	0.346	21.734	1_V_V_HT	V_V_HT	24.6693436695391
1	1268	7 Dark	V	V	HT	V_V_HT	0.253	21.888	1_V_V_HT	V_V_HT	24.7116315496853
1	1269	7 Dark	V	V	HT	V_V_HT	0.213	22.364	1_V_V_HT	V_V_HT	24.7555465402219
1	1270	7 Dark	V	V	HT	V_V_HT	0.288	22.676	1_V_V_HT	V_V_HT	24.8012012056607
1	1271	7 Dark	V	V	HT	V_V_HT	0.565	22.569	1_V_V_HT	V_V_HT	24.8487028764863
1	1272	7 Dark	V	V	HT	V_V_HT	0.331	22.801	1_V_V_HT	V_V_HT	24.8981538029638
1	1273	7 Dark	V	V	HT	V_V_HT	0.583	23.128	1_V_V_HT	V_V_HT	24.9496309638128
1	1274	7 Dark	V	V	HT	V_V_HT	0.595	23.337	1_V_V_HT	V_V_HT	25.0031816592557
1	1275	7 Dark	V	V	HT	V_V_HT	0.291	23.585	1_V_V_HT	V_V_HT	25.0588244829979
1	1276	7 Dark	V	V	HT	V_V_HT	0.347	23.881	1_V_V_HT	V_V_HT	25.1165548600219
1	1277	7 Dark	V	V	HT	V_V_HT	0.415	23.873	1_V_V_HT	V_V_HT	25.1763595034802
1	1278	7 Dark	V	V	HT	V_V_HT	0.389	24.257	1_V_V_HT	V_V_HT	25.2382048165335
1	1279	7 Dark	V	V	HT	V_V_HT	0.574	24.353	1_V_V_HT	V_V_HT	25.3020341822891
1	1280	7 Dark	V	V	HT	V_V_HT	0.289	24.582	1_V_V_HT	V_V_HT	25.3677697510656
1	1281	7 Dark	V	V	HT	V_V_HT	0.422	24.783	1_V_V_HT	V_V_HT	25.4353143400112
1	1282	7 Dark	V	V	HT	V_V_HT	0.454	24.971	1_V_V_HT	V_V_HT	25.504553426121
1	1283	7 Dark	V	V	HT	V_V_HT	0.336	25.362	1_V_V_HT	V_V_HT	25.5753572118223
1	1284	7 Dark	V	V	HT	V_V_HT	0.318	25.491	1_V_V_HT	V_V_HT	25.6475827479983
1	1285	7 Dark	V	V	HT	V_V_HT	0.407	25.658	1_V_V_HT	V_V_HT	25.7210760932305
1	1286	7 Dark	V	V	HT	V_V_HT	0.547	25.79	1_V_V_HT	V_V_HT	25.795674493515
1	1287	7 Dark	V	V	HT	V_V_HT	0.369	26.165	1_V_V_HT	V_V_HT	25.8712093062461
1	1288	7 Dark	V	V	HT	V_V_HT	0.292	26.221	1_V_V_HT	V_V_HT	25.9475107839889
1	1289	7 Dark	V	V	HT	V_V_HT	0.436	26.634	1_V_V_HT	V_V_HT	26.0244091425557
1	1290	7 Dark	V	V	HT	V_V_HT	0.421	26.544	1_V_V_HT	V_V_HT	26.1017347520374
1	1291	7 Dark	V	V	HT	V_V_HT	0.619	26.816	1_V_V_HT	V_V_HT	26.1793197860265
1	1292	7 Dark	V	V	HT	V_V_HT	0.262	27.041	1_V_V_HT	V_V_HT	26.256999239855
1	1293	7 Dark	V	V	HT	V_V_HT	0.486	27.242	1_V_V_HT	V_V_HT	26.3346087387728
1	1294	7 Dark	V	V	HT	V_V_HT	0.347	27.518	1_V_V_HT	V_V_HT	26.4119839079343
1	1295	7 Dark	V	V	HT	V_V_HT	0.548	27.64	1_V_V_HT	V_V_HT	26.4889621536559
1	1296	7 Dark	V	V	HT	V_V_HT	0.389	27.917	1_V_V_HT	V_V_HT	26.5653880057539
1	1297	7 Dark	V	V	HT	V_V_HT	0.472	27.894	1_V_V_HT	V_V_HT	26.6411100131478
1	1298	7 Dark	V	V	HT	V_V_HT	0.377	27.836	1_V_V_HT	V_V_HT	26.7159881118291
1	1299	7 Dark	V	V	HT	V_V_HT	0.783	28.139	1_V_V_HT	V_V_HT	26.7898968090297
1	1300	7 Dark	V	V	HT	V_V_HT	0.542	28.528	1_V_V_HT	V_V_HT	26.8627262022621
1	1301	7 Dark	V	V	HT	V_V_HT	0.259	28.248	1_V_V_HT	V_V_HT	26.9343828480884
1	1302	7 Dark	V	V	HT	V_V_HT	0.481	28.521	1_V_V_HT	V_V_HT	27.0047904794111
1	1303	7 Dark	V	V	HT	V_V_HT	0.458	28.456	1_V_V_HT	V_V_HT	27.0738875411231
1	1304	7 Dark	V	V	HT	V_V_HT	0.553	28.321	1_V_V_HT	V_V_HT	27.1416185162278
1	1305	7 Dark	V	V	HT	V_V_HT	0.651	28.404	1_V_V_HT	V_V_HT	27.2079401926301
1	1306	7 Dark	V	V	HT	V_V_HT	0.484	28.771	1_V_V_HT	V_V_HT	27.2728124345075
1	1307	7 Dark	V	V	HT	V_V_HT	0.5	28.744	1_V_V_HT	V_V_HT	27.3361951065263
1	1308	7 Dark	V	V	HT	V_V_HT	0.525	28.912	1_V_V_HT	V_V_HT	27.3980511070529
1	1309	7 Dark	V	V	HT	V_V_HT	0.552	28.716	1_V_V_HT	V_V_HT	27.4583554720389
1	1310	7 Dark	V	V	HT	V_V_HT	0.567	28.69	1_V_V_HT	V_V_HT	27.5170862717239
1	1311	7 Dark	V	V	HT	V_V_HT	0.505	28.855	1_V_V_HT	V_V_HT	27.5742243725868
1	1312	7 Dark	V	V	HT	V_V_HT	0.625	28.776	1_V_V_HT	V_V_HT	27.6297645115947
1	1313	7 Dark	V	V	HT	V_V_HT	0.566	28.919	1_V_V_HT	V_V_HT	27.6837175152826
1	1314	7 Dark	V	V	HT	V_V_HT	0.578	28.989	1_V_V_HT	V_V_HT	27.7361071231175
1	1315	7 Dark	V	V	HT	V_V_HT	0.539	28.828	1_V_V_HT	V_V_HT	27.7869618973617
1	1316	7 Dark	V	V	HT	V_V_HT	0.285	28.81	1_V_V_HT	V_V_HT	27.8363215667293
1	1317	7 Dark	V	V	HT	V_V_HT	0.72	28.949	1_V_V_HT	V_V_HT	27.8842384753467
1	1318	7 Dark	V	V	HT	V_V_HT	0.358	28.928	1_V_V_HT	V_V_HT	27.9307765630017
1	1319	7 Dark	V	V	HT	V_V_HT	0.706	28.993	1_V_V_HT	V_V_HT	27.9760103024303
1	1320	7 Dark	V	V	HT	V_V_HT	0.362	29.283	1_V_V_HT	V_V_HT	28.020023603913
1	1321	7 Dark	V	V	HT	V_V_HT	0.45	29.201	1_V_V_HT	V_V_HT	28.0629086939617
1	1322	7 Dark	V	V	HT	V_V_HT	0.663	29.177	1_V_V_HT	V_V_HT	28.1047639726826
1	1323	7 Dark	V	V	HT	V_V_HT	0.468	29.021	1_V_V_HT	V_V_HT	28.145689851468
1	1324	7 Dark	V	V	HT	V_V_HT	0.603	29.237	1_V_V_HT	V_V_HT	28.1857906222913
1	1325	7 Dark	V	V	HT	V_V_HT	0.481	29.249	1_V_V_HT	V_V_HT	28.2251743231843
1	1326	7 Dark	V	V	HT	V_V_HT	0.672	29.476	1_V_V_HT	V_V_HT	28.2639516111679
1	1327	7 Dark	V	V	HT	V_V_HT	0.323	29.465	1_V_V_HT	V_V_HT	28.3022345827255
1	1328	7 Dark	V	V	HT	V_V_HT	0.195	29.507	1_V_V_HT	V_V_HT	28.340135585181
1	1329	7 Dark	V	V	HT	V_V_HT	0.516	29.044	1_V_V_HT	V_V_HT	28.3777666904092
1	1330	7 Dark	V	V	HT	V_V_HT	0.677	28.989	1_V_V_HT	V_V_HT	28.4152384267237
1	1331	7 Dark	V	V	HT	V_V_HT	0.285	29.255	1_V_V_HT	V_V_HT	28.4526592873099
1	1332	7 Dark	V	V	HT	V_V_HT	0.604	29.044	1_V_V_HT	V_V_HT	28.4901365794917
1	1333	7 Dark	V	V	HT	V_V_HT	0.518	29.163	1_V_V_HT	V_V_HT	28.5277746269025
1	1334	7 Dark	V	V	HT	V_V_HT	0.46	29.156	1_V_V_HT	V_V_HT	28.5656759865813
1	1335	7 Dark	V	V	HT	V_V_HT	0.374	28.922	1_V_V_HT	V_V_HT	28.6039379904851
1	1336	7 Dark	V	V	HT	V_V_HT	0.714	28.961	1_V_V_HT	V_V_HT	28.6426523727962
1	1337	7 Dark	V	V	HT	V_V_HT	0.388	28.984	1_V_V_HT	V_V_HT	28.6819083577672
1	1338	7 Dark	V	V	HT	V_V_HT	0.557	28.959	1_V_V_HT	V_V_HT	28.7217882460244
1	1339	7 Dark	V	V	HT	V_V_HT	0.378	28.989	1_V_V_HT	V_V_HT	28.7623655763982
1	1340	7 Dark	V	V	HT	V_V_HT	0.263	28.891	1_V_V_HT	V_V_HT	28.80370460259
1	1341	7 Dark	V	V	HT	V_V_HT	0.587	28.576	1_V_V_HT	V_V_HT	28.8458615234788
1	1342	7 Dark	V	V	HT	V_V_HT	0.375	28.606	1_V_V_HT	V_V_HT	28.8888891574058
1	1343	7 Dark	V	V	HT	V_V_HT	0.479	28.722	1_V_V_HT	V_V_HT	28.9328333083656
1	1344	7 Dark	V	V	HT	V_V_HT	0.388	28.487	1_V_V_HT	V_V_HT	28.9777361828131
1	1345	7 Dark	V	V	HT	V_V_HT	0.246	28.515	1_V_V_HT	V_V_HT	29.0236307357762
1	1346	7 Dark	V	V	HT	V_V_HT	0.529	28.566	1_V_V_HT	V_V_HT	29.0705386783849
1	1347	7 Dark	V	V	HT	V_V_HT	0.508	28.281	1_V_V_HT	V_V_HT	29.1184722516747
1	1348	7 Dark	V	V	HT	V_V_HT	0.271	28.316	1_V_V_HT	V_V_HT	29.16743987912
1	1349	7 Dark	V	V	HT	V_V_HT	0.501	28.247	1_V_V_HT	V_V_HT	29.2174423091526
1	1350	7 Dark	V	V	HT	V_V_HT	0.711	28.455	1_V_V_HT	V_V_HT	29.2684764644794
1	1351	7 Dark	V	V	HT	V_V_HT	0.537	28.43	1_V_V_HT	V_V_HT	29.3205297529268
1	1352	7 Dark	V	V	HT	V_V_HT	0.238	28.371	1_V_V_HT	V_V_HT	29.3735801218386
1	1353	7 Dark	V	V	HT	V_V_HT	0.33	28.12	1_V_V_HT	V_V_HT	29.4276036298664
1	1354	7 Dark	V	V	HT	V_V_HT	0.563	28.062	1_V_V_HT	V_V_HT	29.4825763357975
1	1355	7 Dark	V	V	HT	V_V_HT	0.56	28.079	1_V_V_HT	V_V_HT	29.5384725564067
1	1356	7 Dark	V	V	HT	V_V_HT	0.616	27.757	1_V_V_HT	V_V_HT	29.5952579538047
1	1357	7 Dark	V	V	HT	V_V_HT	0.461	28.167	1_V_V_HT	V_V_HT	29.6528880729864
1	1358	7 Dark	V	V	HT	V_V_HT	0.419	28.449	1_V_V_HT	V_V_HT	29.7113102677243
1	1359	7 Dark	V	V	HT	V_V_HT	0.32	28.559	1_V_V_HT	V_V_HT	29.7704687825955
1	1360	7 Dark	V	V	HT	V_V_HT	0.487	28.363	1_V_V_HT	V_V_HT	29.830300526221
1	1361	7 Dark	V	V	HT	V_V_HT	0.525	28.407	1_V_V_HT	V_V_HT	29.8907339989936
1	1362	7 Dark	V	V	HT	V_V_HT	0.27	28.337	1_V_V_HT	V_V_HT	29.9516898159816
1	1363	7 Dark	V	V	HT	V_V_HT	0.577	28.311	1_V_V_HT	V_V_HT	30.0130812662745
1	1364	7 Dark	V	V	HT	V_V_HT	0.546	28.331	1_V_V_HT	V_V_HT	30.0748159254434
1	1365	7 Dark	V	V	HT	V_V_HT	0.417	28.553	1_V_V_HT	V_V_HT	30.1367993385498
1	1366	7 Dark	V	V	HT	V_V_HT	0.523	28.439	1_V_V_HT	V_V_HT	30.198932627551
1	1367	7 Dark	V	V	HT	V_V_HT	0.523	28.697	1_V_V_HT	V_V_HT	30.2611128375576
1	1368	7 Dark	V	V	HT	V_V_HT	0.5	28.714	1_V_V_HT	V_V_HT	30.3232356746806
1	1369	7 Dark	V	V	HT	V_V_HT	0.582	28.843	1_V_V_HT	V_V_HT	30.3851946583469
1	1370	7 Dark	V	V	HT	V_V_HT	0.469	28.994	1_V_V_HT	V_V_HT	30.4468824774726
1	1371	7 Dark	V	V	HT	V_V_HT	0.19	28.798	1_V_V_HT	V_V_HT	30.5081906847008
1	1372	7 Dark	V	V	HT	V_V_HT	0.655	28.885	1_V_V_HT	V_V_HT	30.56901054198
1	1373	7 Dark	V	V	HT	V_V_HT	0.682	28.875	1_V_V_HT	V_V_HT	30.6292332829902
1	1374	7 Dark	V	V	HT	V_V_HT	0.343	28.877	1_V_V_HT	V_V_HT	30.6887504148979
1	1375	7 Dark	V	V	HT	V_V_HT	0.567	29.154	1_V_V_HT	V_V_HT	30.747454993749
1	1376	7 Dark	V	V	HT	V_V_HT	0.336	29.128	1_V_V_HT	V_V_HT	30.8052420643464
1	1377	7 Dark	V	V	HT	V_V_HT	0.435	29.287	1_V_V_HT	V_V_HT	30.8620070986545
1	1378	7 Dark	V	V	HT	V_V_HT	0.393	29.854	1_V_V_HT	V_V_HT	30.9176455680976
1	1379	7 Dark	V	V	HT	V_V_HT	0.637	30.025	1_V_V_HT	V_V_HT	30.9720529447373
1	1380	7 Dark	V	V	HT	V_V_HT	0.57	29.97	1_V_V_HT	V_V_HT	31.0251247002751
1	1381	7 Dark	V	V	HT	V_V_HT	0.425	29.83	1_V_V_HT	V_V_HT	31.0767576122514
1	1382	7 Dark	V	V	HT	V_V_HT	0.604	30.094	1_V_V_HT	V_V_HT	31.126853681524
1	1383	7 Dark	V	V	HT	V_V_HT	0.217	30.125	1_V_V_HT	V_V_HT	31.1753162143173
1	1384	7 Dark	V	V	HT	V_V_HT	0.545	30.183	1_V_V_HT	V_V_HT	31.2220485172004
1	1385	7 Dark	V	V	HT	V_V_HT	0.498	30.051	1_V_V_HT	V_V_HT	31.266953897034
1	1386	7 Dark	V	V	HT	V_V_HT	0.35	29.858	1_V_V_HT	V_V_HT	31.3099376246703
1	1387	7 Dark	V	V	HT	V_V_HT	0.733	29.821	1_V_V_HT	V_V_HT	31.3509128318522
1	1388	7 Dark	V	V	HT	V_V_HT	0.477	30.038	1_V_V_HT	V_V_HT	31.3897968039241
1	1389	7 Dark	V	V	HT	V_V_HT	0.626	30.143	1_V_V_HT	V_V_HT	31.4265178729706
1	1390	7 Dark	V	V	HT	V_V_HT	0.481	30.283	1_V_V_HT	V_V_HT	31.4610181036765
1	1391	7 Dark	V	V	HT	V_V_HT	0.329	30.638	1_V_V_HT	V_V_HT	31.4932538461263
1	1392	7 Dark	V	V	HT	V_V_HT	0.534	31.151	1_V_V_HT	V_V_HT	31.52319369772
1	1393	7 Dark	V	V	HT	V_V_HT	0.492	30.982	1_V_V_HT	V_V_HT	31.5508087218297
1	1394	7 Dark	V	V	HT	V_V_HT	0.48	31.088	1_V_V_HT	V_V_HT	31.5760726382966
1	1395	7 Dark	V	V	HT	V_V_HT	0.596	31.227	1_V_V_HT	V_V_HT	31.5989697940748
1	1396	7 Dark	V	V	HT	V_V_HT	0.6	31.292	1_V_V_HT	V_V_HT	31.6194899216662
1	1397	7 Dark	V	V	HT	V_V_HT	0.646	31.125	1_V_V_HT	V_V_HT	31.6376336701364
1	1398	7 Dark	V	V	HT	V_V_HT	0.574	31.308	1_V_V_HT	V_V_HT	31.6534044170606
1	1399	7 Dark	V	V	HT	V_V_HT	0.507	31.389	1_V_V_HT	V_V_HT	31.6668082878166
1	1400	7 Dark	V	V	HT	V_V_HT	0.414	31.488	1_V_V_HT	V_V_HT	31.6778623953245
1	1401	7 Dark	V	V	HT	V_V_HT	0.391	31.451	1_V_V_HT	V_V_HT	31.6865892958403
1	1402	7 Dark	V	V	HT	V_V_HT	0.462	31.193	1_V_V_HT	V_V_HT	31.6930249777775
1	1403	7 Dark	V	V	HT	V_V_HT	0.469	30.817	1_V_V_HT	V_V_HT	31.697218726058
1	1404	7 Dark	V	V	HT	V_V_HT	0.39	30.984	1_V_V_HT	V_V_HT	31.6992249968247
1	1405	7 Dark	V	V	HT	V_V_HT	0.523	30.801	1_V_V_HT	V_V_HT	31.6991083284484
1	1406	7 Dark	V	V	HT	V_V_HT	0.503	31.008	1_V_V_HT	V_V_HT	31.6969381215031
1	1407	7 Dark	V	V	HT	V_V_HT	0.667	30.846	1_V_V_HT	V_V_HT	31.6927931405972
1	1408	7 Dark	V	V	HT	V_V_HT	0.838	30.902	1_V_V_HT	V_V_HT	31.6867566067222
1	1409	7 Dark	V	V	HT	V_V_HT	0.672	30.792	1_V_V_HT	V_V_HT	31.6789201994763
1	1410	7 Dark	V	V	HT	V_V_HT	0.656	30.54	1_V_V_HT	V_V_HT	31.6693777136253
1	1411	7 Dark	V	V	HT	V_V_HT	0.397	30.788	1_V_V_HT	V_V_HT	31.6582246432402
1	1412	7 Dark	V	V	HT	V_V_HT	0.502	30.698	1_V_V_HT	V_V_HT	31.6455632790461
1	1413	7 Dark	V	V	HT	V_V_HT	0.361	31.001	1_V_V_HT	V_V_HT	31.6314976109021
1	1414	7 Dark	V	V	HT	V_V_HT	0.621	30.859	1_V_V_HT	V_V_HT	31.6161316288623
1	1415	7 Dark	V	V	HT	V_V_HT	0.428	30.848	1_V_V_HT	V_V_HT	31.5995693228094
1	1416	7 Dark	V	V	HT	V_V_HT	0.423	30.892	1_V_V_HT	V_V_HT	31.581914682526
1	1417	7 Dark	V	V	HT	V_V_HT	0.424	30.562	1_V_V_HT	V_V_HT	31.563271698309
1	1418	7 Dark	V	V	HT	V_V_HT	0.636	30.705	1_V_V_HT	V_V_HT	31.5437443598871
1	1419	7 Dark	V	V	HT	V_V_HT	0.425	30.438	1_V_V_HT	V_V_HT	31.5234369683867
1	1420	7 Dark	V	V	HT	V_V_HT	0.627	30.653	1_V_V_HT	V_V_HT	31.502455197042
1	1421	7 Dark	V	V	HT	V_V_HT	0.88	30.593	1_V_V_HT	V_V_HT	31.4809054801905
1	1422	7 Dark	V	V	HT	V_V_HT	0.783	30.477	1_V_V_HT	V_V_HT	31.4588941511145
1	1423	7 Dark	V	V	HT	V_V_HT	0.408	30.57	1_V_V_HT	V_V_HT	31.4365274867078
1	1424	7 Dark	V	V	HT	V_V_HT	0.652	30.542	1_V_V_HT	V_V_HT	31.4139111720664
1	1425	7 Dark	V	V	HT	V_V_HT	0.556	30.303	1_V_V_HT	V_V_HT	31.3911477671253
1	1426	7 Dark	V	V	HT	V_V_HT	0.588	30.116	1_V_V_HT	V_V_HT	31.3683362002794
1	1427	7 Dark	V	V	HT	V_V_HT	0.356	29.9	1_V_V_HT	V_V_HT	31.3455746396641
1	1428	7 Dark	V	V	HT	V_V_HT	0.683	29.555	1_V_V_HT	V_V_HT	31.322960029853
1	1429	7 Dark	V	V	HT	V_V_HT	0.663	29.563	1_V_V_HT	V_V_HT	31.3005830622309
1	1430	7 Dark	V	V	HT	V_V_HT	0.568	29.694	1_V_V_HT	V_V_HT	31.2785277651091
1	1431	7 Dark	V	V	HT	V_V_HT	0.153	29.63	1_V_V_HT	V_V_HT	31.2568752064045
1	1432	7 Dark	V	V	HT	V_V_HT	0.397	30.007	1_V_V_HT	V_V_HT	31.2357000545339
1	1433	7 Dark	V	V	HT	V_V_HT	0.306	30.321	1_V_V_HT	V_V_HT	31.2150753768724
1	1434	7 Dark	V	V	HT	V_V_HT	0.51	30.337	1_V_V_HT	V_V_HT	31.1950742412528
1	1435	7 Dark	V	V	HT	V_V_HT	0.384	30.08	1_V_V_HT	V_V_HT	31.175767788089
1	1436	7 Dark	V	V	HT	V_V_HT	0.543	29.935	1_V_V_HT	V_V_HT	31.15721747247
1	1437	7 Dark	V	V	HT	V_V_HT	0.273	29.726	1_V_V_HT	V_V_HT	31.1394749282658
1	1438	7 Dark	V	V	HT	V_V_HT	0.449	29.387	1_V_V_HT	V_V_HT	31.1225877960213
1	1439	7 Dark	V	V	HT	V_V_HT	0.527	29.382	1_V_V_HT	V_V_HT	31.1065936233322
1	1440	7 Dark	V	V	HT	V_V_HT	0.318	29.193	1_V_V_HT	V_V_HT	31.0915178678567
1	1441	7 Dark	V	V	HT	V_V_HT	0.673	29.077	1_V_V_HT	V_V_HT	31.0773740026029
1	1442	7 Dark	V	V	HT	V_V_HT	0.514	28.958	1_V_V_HT	V_V_HT	31.0641656317085
1	1443	7 Dark	V	V	HT	V_V_HT	0.52	29.225	1_V_V_HT	V_V_HT	31.0518943930761
1	1444	7 Dark	V	V	HT	V_V_HT	0.403	28.866	1_V_V_HT	V_V_HT	31.0405601473179
1	1445	7 Dark	V	V	HT	V_V_HT	0.487	28.782	1_V_V_HT	V_V_HT	31.0301556496312
1	1446	7 Dark	V	V	HT	V_V_HT	0.394	28.832	1_V_V_HT	V_V_HT	31.0206702972831
1	1447	7 Dark	V	V	HT	V_V_HT	0.403	28.77	1_V_V_HT	V_V_HT	31.0120857016531
1	1448	7 Dark	V	V	HT	V_V_HT	0.62	28.726	1_V_V_HT	V_V_HT	31.0043746996759
1	1449	7 Dark	V	V	HT	V_V_HT	0.359	28.795	1_V_V_HT	V_V_HT	30.9975021177664
1	1450	7 Dark	V	V	HT	V_V_HT	0.696	28.606	1_V_V_HT	V_V_HT	30.9914266469817
1	1451	7 Dark	V	V	HT	V_V_HT	0.269	28.262	1_V_V_HT	V_V_HT	30.9861048782947
1	1452	7 Dark	V	V	HT	V_V_HT	0.418	27.933	1_V_V_HT	V_V_HT	30.9814897989655
1	1453	7 Dark	V	V	HT	V_V_HT	0.585	27.965	1_V_V_HT	V_V_HT	30.9775329163041
1	1454	7 Dark	V	V	HT	V_V_HT	0.452	27.862	1_V_V_HT	V_V_HT	30.9741834204272
1	1455	7 Dark	V	V	HT	V_V_HT	0.357	28.031	1_V_V_HT	V_V_HT	30.9713896747868
1	1456	7 Dark	V	V	HT	V_V_HT	0.413	27.806	1_V_V_HT	V_V_HT	30.9690989748029
1	1457	7 Dark	V	V	HT	V_V_HT	0.43	28.012	1_V_V_HT	V_V_HT	30.9672581308804
1	1458	7 Dark	V	V	HT	V_V_HT	0.229	27.936	1_V_V_HT	V_V_HT	30.9658142093974
1	1459	7 Dark	V	V	HT	V_V_HT	0.515	27.464	1_V_V_HT	V_V_HT	30.9647143605733
1	1460	7 Dark	V	V	HT	V_V_HT	0.545	27.428	1_V_V_HT	V_V_HT	30.9639062868968
1	1461	7 Dark	V	V	HT	V_V_HT	0.327	27.925	1_V_V_HT	V_V_HT	30.963339899336
1	1462	7 Dark	V	V	HT	V_V_HT	0.839	27.735	1_V_V_HT	V_V_HT	30.9629656609557
1	1463	7 Dark	V	V	HT	V_V_HT	0.783	28.073	1_V_V_HT	V_V_HT	30.9627349868208
1	1464	7 Dark	V	V	HT	V_V_HT	0.406	27.93	1_V_V_HT	V_V_HT	30.9626041650918
1	1465	7 Dark	V	V	HT	V_V_HT	0.266	27.796	1_V_V_HT	V_V_HT	30.9625358568422
1	1466	7 Dark	V	V	HT	V_V_HT	0.358	27.708	1_V_V_HT	V_V_HT	30.9624996929108
1	1467	7 Dark	V	V	HT	V_V_HT	0.458	28.11	1_V_V_HT	V_V_HT	30.962471467461
1	1468	7 Dark	V	V	HT	V_V_HT	0.499	28.253	1_V_V_HT	V_V_HT	30.9624296036526
1	1469	7 Dark	V	V	HT	V_V_HT	0.667	28.073	1_V_V_HT	V_V_HT	30.9623580414715
1	1470	7 Dark	V	V	HT	V_V_HT	0.467	28.186	1_V_V_HT	V_V_HT	30.9622435484721
1	1471	7 Dark	V	V	HT	V_V_HT	0.281	28.213	1_V_V_HT	V_V_HT	30.9620801454547
1	1472	7 Dark	V	V	HT	V_V_HT	0.383	28.141	1_V_V_HT	V_V_HT	30.9618705979343
1	1473	7 Dark	V	V	HT	V_V_HT	0.628	28.289	1_V_V_HT	V_V_HT	30.9616263923289
1	1474	7 Dark	V	V	HT	V_V_HT	0.262	28.338	1_V_V_HT	V_V_HT	30.9613662194458
1	1475	7 Dark	V	V	HT	V_V_HT	0.344	28.265	1_V_V_HT	V_V_HT	30.9611102075335
1	1476	7 Dark	V	V	HT	V_V_HT	0.473	28.209	1_V_V_HT	V_V_HT	30.9608784846767
1	1477	7 Dark	V	V	HT	V_V_HT	0.362	28.409	1_V_V_HT	V_V_HT	30.9606911787316
1	1478	7 Dark	V	V	HT	V_V_HT	0.592	28.1	1_V_V_HT	V_V_HT	30.9605684177627
1	1479	7 Dark	V	V	HT	V_V_HT	0.494	28.371	1_V_V_HT	V_V_HT	30.9605303298518
1	1480	7 Dark	V	V	HT	V_V_HT	0.438	28.225	1_V_V_HT	V_V_HT	30.9605979844487
1	1481	7 Dark	V	V	HT	V_V_HT	0.536	28.654	1_V_V_HT	V_V_HT	30.9607970434562
1	1482	7 Dark	V	V	HT	V_V_HT	0.454	28.724	1_V_V_HT	V_V_HT	30.9611581300852
1	1483	7 Dark	V	V	HT	V_V_HT	0.44	28.507	1_V_V_HT	V_V_HT	30.9617155238679
1	1484	7 Dark	V	V	HT	V_V_HT	0.549	28.906	1_V_V_HT	V_V_HT	30.9625046563888
1	1485	7 Dark	V	V	HT	V_V_HT	0.725	29.319	1_V_V_HT	V_V_HT	30.9635630479578
1	1486	7 Dark	V	V	HT	V_V_HT	0.363	29.735	1_V_V_HT	V_V_HT	30.9649298933246
1	1487	7 Dark	V	V	HT	V_V_HT	0.562	29.843	1_V_V_HT	V_V_HT	30.966644716125
1	1488	7 Dark	V	V	HT	V_V_HT	0.607	30.102	1_V_V_HT	V_V_HT	30.9687470078695
1	1489	7 Dark	V	V	HT	V_V_HT	0.191	30.17	1_V_V_HT	V_V_HT	30.971275795537
[truncated: 60,991 more rows]
