# Supplementary material for: Key HPI axis receptors facilitate light adaptive behavior in larval zebrafish
Source: Sci Rep. 2024 Apr 2;14:7759. doi: 10.1038/s41598-024-57707-6 (PMC10987622; doi:10.1038/s41598-024-57707-6)
Supplement: Supplementary file 1 — Supplementary Information. [file 41598_2024_57707_MOESM1_ESM.zip › Supp_Tables_SciRpts/SuppTableS25_nr3c1.e5_4x[7.5_6min]_diff.csv]

Supplementary Table S25. Locomotor response of nr3c1 ex5 lineage larvae of 4x[7.5 dark + 6-min light] assay:
Estimated difference between predicted mean values.
The difference was computed by the "pairs" function of the "emmeans" package	which subtracts a mean predicted value
of a condition from the other in each comparison group (i.e.	V_V_WT:V_V_HM	which means "WT larvae vs.
homozygous fish").
Columns: contrast (pairwise comparison group)	estimate (estimated difference between the predicted mean values)
SE (standard effor of the mean)	df (degrees of freedom)	t.ratio (t statistic generated after the Tukey adjustment for
multiple comparisons)	p.value (p values)	Time (time point when data were recorded)	SigDiff (significant or not:
mark "*" if significant. Otherwise	"n.s" (not significant)	SigHigh (denote the significant condition in the comparison
group).
contrast	estimate	SE	df	t.ratio	p.value	Time	SigDiff	SigHigh
V_V_WT:V_V_HT	-0.340159403648691	1.5827108342973	78192.4558136784	-0.214922016250503	0.974857269222249	-501	n.s	n.s
V_V_WT:V_V_HM	0.23972970004176	1.58135312144771	78192.4558136784	0.151597828967062	0.987409954885437	-501	n.s	n.s
V_V_HT:V_V_HM	0.579889103690464	1.57932515478276	78192.4558136784	0.367175246930218	0.928385957080732	-501	n.s	n.s
V_V_WT:V_V_HT	-0.343661110140019	1.56993592319607	78192.4558136784	-0.218901360916944	0.973930047983429	-500	n.s	n.s
V_V_WT:V_V_HM	0.231347550238276	1.56871330688858	78192.4558136784	0.147475991452597	0.988081204515671	-500	n.s	n.s
V_V_HT:V_V_HM	0.575008660378266	1.56688976391919	78192.4558136784	0.36697454640333	0.928461334862292	-500	n.s	n.s
V_V_WT:V_V_HT	-0.347162816368037	1.55763368274856	78192.4558136784	-0.222878344384183	0.972987294195425	-499	n.s	n.s
V_V_WT:V_V_HM	0.222965401827614	1.55653980570833	78192.4558136784	0.143244265909505	0.988751559247988	-499	n.s	n.s
V_V_HT:V_V_HM	0.57012821819566	1.55491090123607	78192.4558136784	0.366662950103725	0.928578292690612	-499	n.s	n.s
V_V_WT:V_V_HT	-0.350664522899667	1.54581539816164	78192.4558136784	-0.226847606329122	0.972030388274249	-498	n.s	n.s
V_V_WT:V_V_HM	0.214583252795292	1.54484364175028	78192.4558136784	0.138902894115661	0.98941945812301	-498	n.s	n.s
V_V_HT:V_V_HM	0.565247775694958	1.54339919663244	78192.4558136784	0.366235629076572	0.928738550406208	-498	n.s	n.s
V_V_WT:V_V_HT	-0.354166229104369	1.53449225138254	78192.4558136784	-0.230803530474183	0.971060860220111	-497	n.s	n.s
V_V_WT:V_V_HM	0.206201103599454	1.53363573616836	78192.4558136784	0.134452463995543	0.990083250301805	-497	n.s	n.s
V_V_HT:V_V_HM	0.560367332703833	1.5323651785263	78192.4558136784	0.365687853363221	0.928943749461121	-497	n.s	n.s
V_V_WT:V_V_HT	-0.357667935159665	1.52367528125817	78192.4558136784	-0.234740262284967	0.970080388993128	-496	n.s	n.s
V_V_WT:V_V_HM	0.197818955076558	1.52292686894106	78192.4558136784	0.129893929321838	0.990741200944002	-496	n.s	n.s
V_V_HT:V_V_HM	0.555486890236219	1.52181923741543	78192.4558136784	0.365015027132674	0.929195434992092	-496	n.s	n.s
V_V_WT:V_V_HT	-0.361169641640519	1.51337534168029	78192.4558136784	-0.238651728816669	0.969090800484124	-495	n.s	n.s
V_V_WT:V_V_HM	0.189436805834792	1.51272763848871	78192.4558136784	0.125228627424332	0.991391498632147	-495	n.s	n.s
V_V_HT:V_V_HM	0.550606447475315	1.51177158767597	78192.4558136784	0.364212723644156	0.929495038019426	-495	n.s	n.s
V_V_WT:V_V_HT	-0.364671484670907	1.50360349948975	78192.4558136784	-0.242531681254174	0.968094058676279	-494	n.s	n.s
V_V_WT:V_V_HM	0.181054714354659	1.50304885246951	78192.4558136784	0.120458303173038	0.992032263226453	-494	n.s	n.s
V_V_HT:V_V_HM	0.545726199025552	1.50223264729191	78192.4558136784	0.36327675344384	0.929843845428378	-494	n.s	n.s
V_V_WT:V_V_HT	-0.368174148946675	1.49437194479535	78192.4558136784	-0.246373836332358	0.967092229358592	-493	n.s	n.s
V_V_WT:V_V_HM	0.172672966819451	1.49390242206058	78192.4558136784	0.115585170938593	0.992661550401953	-493	n.s	n.s
V_V_HT:V_V_HM	0.540847115766121	1.49321390740753	78192.4558136784	0.36220337426747	0.930242917773352	-493	n.s	n.s
V_V_WT:V_V_HT	-0.371678558224243	1.48569225030581	78192.4558136784	-0.250171970775062	0.966087452657268	-492	n.s	n.s
V_V_WT:V_V_HM	0.164291964727962	1.48529965862783	78192.4558136784	0.110611999251209	0.993277356184797	-492	n.s	n.s
V_V_HT:V_V_HM	0.535970522952217	1.48472628692642	78192.4558136784	0.360989448137101	0.930693028174021	-492	n.s	n.s
V_V_WT:V_V_HT	-0.375186045756305	1.47757532975116	78192.4558136784	-0.253920079878087	0.96508189574351	-491	n.s	n.s
V_V_WT:V_V_HM	0.155912339151832	1.47725123637411	78192.4558136784	0.105542195743573	0.993877625070392	-491	n.s	n.s
V_V_HT:V_V_HM	0.53109838490816	1.47678010184042	78192.4558136784	0.35963267939911	0.931194573089136	-491	n.s	n.s
V_V_WT:V_V_HT	-0.378698118563374	1.47003010082536	78192.4558136784	-0.257612492663077	0.964077713672075	-490	n.s	n.s
V_V_WT:V_V_HM	0.147534835443401	1.46976588384279	78192.4558136784	0.100379820395383	0.994460269807534	-490	n.s	n.s
V_V_HT:V_V_HM	0.526232954006788	1.46938380085227	78192.4558136784	0.358131724129231	0.93174753326047	-490	n.s	n.s
V_V_WT:V_V_HT	-0.38221655774095	1.46306332120972	78192.4558136784	-0.261244029701269	0.963076995820171	-489	n.s	n.s
V_V_WT:V_V_HM	0.139160428220066	1.46285022659782	78192.4558136784	0.095129648743135	0.995023187408211	-489	n.s	n.s
V_V_HT:V_V_HM	0.521376985961021	1.46254381839447	78192.4558136784	0.356486403623361	0.932351398984786	-489	n.s	n.s
V_V_WT:V_V_HT	-0.385743249803003	1.45667864513885	78192.4558136784	-0.26481012204736	0.962081720023658	-488	n.s	n.s
V_V_WT:V_V_HM	0.130790204881801	1.45650786332716	78192.4558136784	0.0897971155356699	0.995564290045853	-488	n.s	n.s
V_V_HT:V_V_HM	0.516533454684793	1.45626368073075	78192.4558136784	0.354697752556459	0.933005159480871	-488	n.s	n.s
V_V_WT:V_V_HT	-0.389280244137797	1.45087651987118	78192.4558136784	-0.268306943289951	0.961093700885178	-487	n.s	n.s
V_V_WT:V_V_HM	0.12242553779854	1.45073926748251	78192.4558136784	0.084388380836335	0.996081523482285	-487	n.s	n.s
V_V_HT:V_V_HM	0.511705781936312	1.45054391561123	78192.4558136784	0.35276821089604	0.933707242789544	-487	n.s	n.s
V_V_WT:V_V_HT	-0.392829709724801	1.4456536707156	78192.4558136784	-0.271731547937307	0.960114534180069	-486	n.s	n.s
V_V_WT:V_V_HM	0.114068138691262	1.4455412838421	78192.4558136784	0.0789103292768508	0.996572894295755	-486	n.s	n.s
V_V_HT:V_V_HM	0.506897848416091	1.44538156654281	78192.4558136784	0.350701752498845	0.934455482970584	-486	n.s	n.s
V_V_WT:V_V_HT	-0.396393838415662	1.4410025910471	78192.4558136784	-0.275081974785087	0.959145549549765	-485	n.s	n.s
V_V_WT:V_V_HM	0.105720056733953	1.44090662820529	78192.4558136784	0.073370511776764	0.99703650226529	-485	n.s	n.s
V_V_HT:V_V_HM	0.502113895149638	1.44076970715451	78192.4558136784	0.348503923046314	0.935247124003712	-485	n.s	n.s
V_V_WT:V_V_HT	-0.399974755221301	1.43691123396965	78192.4558136784	-0.278357316559019	0.958187772187576	-484	n.s	n.s
V_V_WT:V_V_HM	0.0973836758971389	1.43682358342833	78192.4558136784	0.0677770583809438	0.997470573100876	-484	n.s	n.s
V_V_HT:V_V_HM	0.49735843111842	1.43669714365877	78192.4558136784	0.34618181939989	0.93607884781967	-484	n.s	n.s
V_V_WT:V_V_HT	-0.403574464929765	1.43336287748672	78192.4558136784	-0.281557776658342	0.957241888282093	-483	n.s	n.s
V_V_WT:V_V_HM	0.0890616582741055	1.43327586404657	78192.4558136784	0.0621385320915528	0.997873492027625	-483	n.s	n.s
V_V_HT:V_V_HM	0.492636123203845	1.43314827822872	78192.4558136784	0.343744001013428	0.936946828770373	-483	n.s	n.s
V_V_WT:V_V_HT	-0.407194893376207	1.43033615992165	78192.4558136784	-0.284684750889967	0.956308203249099	-482	n.s	n.s
V_V_WT:V_V_HM	0.0807567740483295	1.43024264655207	78192.4558136784	0.0564636876428014	0.998243837575824	-482	n.s	n.s
V_V_HT:V_V_HM	0.487951667424533	1.43010313095098	78192.4558136784	0.341200335041612	0.937846812535175	-482	n.s	n.s
V_V_WT:V_V_HT	-0.410837745038929	1.42780544980398	78192.4558136784	-0.287740703816009	0.955386662113656	-481	n.s	n.s
V_V_WT:V_V_HM	0.0724720103178127	1.42769892817572	78192.4558136784	0.0507614097675451	0.998580395739219	-481	n.s	n.s
V_V_HT:V_V_HM	0.48330975535676	1.42753768114944	78192.4558136784	0.338561819935711	0.938774202126674	-481	n.s	n.s
V_V_WT:V_V_HT	-0.414504668811659	1.42574108939148	78192.4558136784	-0.290729271882439	0.954476804010894	-480	n.s	n.s
V_V_WT:V_V_HM	0.0642104090783313	1.42561576129287	78192.4558136784	0.0450404736126794	0.998882179820976	-480	n.s	n.s
V_V_HT:V_V_HM	0.478715077889994	1.42542408754193	78192.4558136784	0.335840457639181	0.939724125548405	-480	n.s	n.s
V_V_WT:V_V_HT	-0.418197221868727	1.42410986386718	78192.4558136784	-0.293655168382242	0.953577777243963	-479	n.s	n.s
V_V_WT:V_V_HM	0.0559750612087839	1.42396070895292	78192.4558136784	0.039309414126984	0.999148435598351	-479	n.s	n.s
V_V_HT:V_V_HM	0.474172283077511	1.42373112247417	78192.4558136784	0.333049039662414	0.940691531783493	-479	n.s	n.s
V_V_WT:V_V_HT	-0.421916484178777	1.42287590638382	78192.4558136784	-0.296523739200181	0.952688465701946	-478	n.s	n.s
V_V_WT:V_V_HM	0.0477693162225687	1.42269872505796	78192.4558136784	0.0335765509458952	0.999378634806379	-478	n.s	n.s
V_V_HT:V_V_HM	0.469685800401336	1.42242501309357	78192.4558136784	0.330200745963991	0.941671347602484	-478	n.s	n.s
V_V_WT:V_V_HT	-0.425663026359587	1.42200141803182	78192.4558136784	-0.299340788948539	0.951807538254998	-477	n.s	n.s
V_V_WT:V_V_HM	0.0395967729033622	1.42179285412026	78192.4558136784	0.0278498888136999	0.99957247243511	-477	n.s	n.s
V_V_HT:V_V_HM	0.465259799262965	1.42147010952453	78192.4558136784	0.327308886866844	0.94265857879656	-477	n.s	n.s
V_V_WT:V_V_HT	-0.429437315344124	1.42144683596036	78192.4558136784	-0.302112822287854	0.950933369647062	-476	n.s	n.s
V_V_WT:V_V_HM	0.0314610803321562	1.42120439460874	78192.4558136784	0.0221369146137615	0.999729861914039	-476	n.s	n.s
V_V_HT:V_V_HM	0.460898395676272	1.42082904114798	78192.4558136784	0.324386947569627	0.943648304022807	-476	n.s	n.s
V_V_WT:V_V_HT	-0.433239817427467	1.4211712165723	78192.4558136784	-0.304847025027983	0.950064040737154	-475	n.s	n.s
V_V_WT:V_V_HM	0.023365888445225	1.42089327241998	78192.4558136784	0.0164445063529857	0.99985091985242	-475	n.s	n.s
V_V_HT:V_V_HM	0.45660570587264	1.42046307512611	78192.4558136784	0.321448486671927	0.944635716786564	-475	n.s	n.s
V_V_WT:V_V_HT	-0.437070859252291	1.4211329701457	78192.4558136784	-0.307550995180613	0.949197419525342	-474	n.s	n.s
V_V_WT:V_V_HM	0.0153148906029426	1.42081875694837	78192.4558136784	0.0107789192168576	0.999935945864719	-474	n.s	n.s
V_V_HT:V_V_HM	0.45238574985521	1.42033280358861	78192.4558136784	0.318506865934669	0.945616220263757	-474	n.s	n.s
V_V_WT:V_V_HT	-0.440930208296699	1.4212911547219	78192.4558136784	-0.310232148305303	0.948331351711718	-473	n.s	n.s
V_V_WT:V_V_HM	0.00731195574381882	1.42094072230021	78192.4558136784	0.00514585557938143	0.999985401012155	-473	n.s	n.s
V_V_HT:V_V_HM	0.448242164040507	1.42039935364711	78192.4558136784	0.315574745151474	0.946585593410423	-473	n.s	n.s
V_V_WT:V_V_HT	-0.444817340045578	1.42160568325187	78192.4558136784	-0.312897834671056	0.947463627151758	-472	n.s	n.s
V_V_WT:V_V_HM	-0.000638962183953318	1.42121985106707	78192.4558136784	-0.000449587151117806	0.999999888560665	-472	n.s	n.s
V_V_HT:V_V_HM	0.444178377861628	1.42062458625558	78192.4558136784	0.312664149388245	0.947539960306741	-472	n.s	n.s
V_V_WT:V_V_HT	-0.448731122455797	1.42203848682199	78192.4558136784	-0.315554836675787	0.946592148010539	-471	n.s	n.s
V_V_WT:V_V_HM	-0.00853374986116773	1.42161876976786	78192.4558136784	-0.00600283989114832	0.999980133565603	-471	n.s	n.s
V_V_HT:V_V_HM	0.440197372594636	1.42097218822616	78192.4558136784	0.309786057913031	0.948475914042126	-471	n.s	n.s
V_V_WT:V_V_HT	-0.452670272913746	1.42255314852051	78192.4558136784	-0.31820974378675	0.945714812741107	-470	n.s	n.s
V_V_WT:V_V_HM	-0.0163682560505611	1.42210169488472	78192.4558136784	-0.0115099054515141	0.99992696378049	-470	n.s	n.s
V_V_HT:V_V_HM	0.436302016863168	1.42140733775722	78192.4558136784	0.306950727826967	0.9493903968395	-470	n.s	n.s
V_V_WT:V_V_HT	-0.456633507800206	1.42311496561462	78192.4558136784	-0.320869022414497	0.944829495943483	-469	n.s	n.s
V_V_WT:V_V_HM	-0.0241383260190533	1.42263449599079	78192.4558136784	-0.0169673419891609	0.999841290233872	-469	n.s	n.s
V_V_HT:V_V_HM	0.432495181781117	1.42189676930486	78192.4558136784	0.304167778644407	0.950280660650702	-469	n.s	n.s
V_V_WT:V_V_HT	-0.460619544008445	1.42369128074147	78192.4558136784	-0.323538923247848	0.943934081489438	-468	n.s	n.s
V_V_WT:V_V_HM	-0.0318398078484039	1.42318502103885	78192.4558136784	-0.0223722196184741	0.999724089312679	-468	n.s	n.s
V_V_HT:V_V_HM	0.42877973616003	1.42240908980031	78192.4558136784	0.301446144596998	0.951144270193826	-468	n.s	n.s
V_V_WT:V_V_HT	-0.464626935720087	1.42425219513886	78192.4558136784	-0.326225184911713	0.943026565704129	-467	n.s	n.s
V_V_WT:V_V_HM	-0.0394685212536903	1.42372379446247	78192.4558136784	-0.0277220352762256	0.999576387984063	-467	n.s	n.s
V_V_HT:V_V_HM	0.4251584144664	1.42291545320163	78192.4558136784	0.298793869663706	0.951979154071786	-467	n.s	n.s
V_V_WT:V_V_HT	-0.468653587357668	1.42477204378605	78192.4558136784	-0.328932329492032	0.942105304026251	-466	n.s	n.s
V_V_WT:V_V_HM	-0.0470201745789369	1.42422545912861	78192.4558136784	-0.0330145583886034	0.999399254873492	-466	n.s	n.s
V_V_HT:V_V_HM	0.421633412778734	1.42339095067889	78192.4558136784	0.296217572956773	0.952783755165891	-466	n.s	n.s
V_V_WT:V_V_HT	-0.472697083030639	1.42522891739783	78192.4558136784	-0.331663971492864	0.941168919343492	-465	n.s	n.s
V_V_WT:V_V_HM	-0.0544904301164237	1.42466831360458	78192.4558136784	-0.0382478009766052	0.999193791766796	-465	n.s	n.s
V_V_HT:V_V_HM	0.418206652914233	1.42381417212795	78192.4558136784	0.293722777242205	0.953556907108435	-465	n.s	n.s
V_V_WT:V_V_HT	-0.476754216547221	1.42560601124231	78192.4558136784	-0.334422142434545	0.940216546876767	-464	n.s	n.s
V_V_WT:V_V_HM	-0.0618748459470249	1.42503563228072	78192.4558136784	-0.0434198588059138	0.998961132516242	-464	n.s	n.s
V_V_HT:V_V_HM	0.414879370600203	1.42416848182115	78192.4558136784	0.291313405608918	0.954297971156404	-464	n.s	n.s
V_V_WT:V_V_HT	-0.480821003066822	1.42589165718978	78192.4558136784	-0.337207248981629	0.939247868264316	-463	n.s	n.s
V_V_WT:V_V_HM	-0.0691688846044194	1.42531570101985	78192.4558136784	-0.0485288168473322	0.998702444071108	-463	n.s	n.s
V_V_HT:V_V_HM	0.411652118462403	1.4244420601906	78192.4558136784	0.288991830532806	0.955006799201713	-463	n.s	n.s
V_V_WT:V_V_HT	-0.484893158530451	1.42607807415188	78192.4558136784	-0.34001866189467	0.938262924835603	-462	n.s	n.s
V_V_WT:V_V_HM	-0.076367979329591	1.4255006008359	78192.4558136784	-0.0535727443992726	0.998418925414531	-462	n.s	n.s
V_V_HT:V_V_HM	0.408525179200861	1.42462673990091	78192.4558136784	0.286759449165805	0.955683540114469	-462	n.s	n.s
V_V_WT:V_V_HT	-0.488965684467466	1.42616231859687	78192.4558136784	-0.342854160491729	0.937262327568749	-461	n.s	n.s
V_V_WT:V_V_HM	-0.0834675110455327	1.42558714045948	78192.4558136784	-0.0585495678774364	0.998111814494266	-461	n.s	n.s
V_V_HT:V_V_HM	0.405498173421948	1.42471891102941	78192.4558136784	0.284616263799685	0.956328753420153	-461	n.s	n.s
V_V_WT:V_V_HT	-0.49303275845779	1.42614627510676	78192.4558136784	-0.345709810461681	0.936247321209286	-460	n.s	n.s
V_V_WT:V_V_HM	-0.0904628130244483	1.42557685201853	78192.4558136784	-0.0634569878827355	0.997782396113601	-460	n.s	n.s
V_V_HT:V_V_HM	0.402569945433331	1.42471952549995	78192.4558136784	0.2825608396797	0.956943406700674	-460	n.s	n.s
V_V_WT:V_V_HT	-0.497087904435126	1.42603578206364	78192.4558136784	-0.348580246503901	0.93521970501208	-459	n.s	n.s
V_V_WT:V_V_HM	-0.0973491934743569	1.42547514125061	78192.4558136784	-0.068292452570551	0.997432008015496	-459	n.s	n.s
V_V_HT:V_V_HM	0.399738710960759	1.42463328621692	78192.4558136784	0.280590601685473	0.957528773850598	-459	n.s	n.s
V_V_WT:V_V_HT	-0.501124515868497	1.42583877968218	78192.4558136784	-0.351459451804361	0.934181569344782	-458	n.s	n.s
V_V_WT:V_V_HM	-0.104121957044724	1.42528947983661	78192.4558136784	-0.0730531997308081	0.997062041948599	-458	n.s	n.s
V_V_HT:V_V_HM	0.397002558823802	1.42446690868771	78192.4558136784	0.27870254928529	0.95808621516319	-458	n.s	n.s
V_V_WT:V_V_HT	-0.505135888113223	1.42556491351264	78192.4558136784	-0.354340853457561	0.9331352693332	-457	n.s	n.s
V_V_WT:V_V_HM	-0.110776414337229	1.42502902042519	78192.4558136784	-0.0777362515074792	0.996673947099514	-457	n.s	n.s
V_V_HT:V_V_HM	0.394359473776005	1.42422875441439	78192.4558136784	0.27689335196589	0.958617147457326	-457	n.s	n.s
V_V_WT:V_V_HT	-0.509114828898277	1.42522626095521	78192.4558136784	-0.357216845384999	0.93208360673093	-456	n.s	n.s
V_V_WT:V_V_HM	-0.117307916436295	1.42470531214466	78192.4558136784	-0.08233837231905	0.996269236658727	-456	n.s	n.s
V_V_HT:V_V_HM	0.391806912461954	1.42392953020599	78192.4558136784	0.275158920543824	0.959123168060141	-456	n.s	n.s
V_V_WT:V_V_HT	-0.513053620687177	1.42483694617084	78192.4558136784	-0.360078830118756	0.931029826808726	-455	n.s	n.s
V_V_WT:V_V_HM	-0.123711879991261	1.4243319286648	78192.4558136784	-0.0868560744174512	0.995849490703026	-455	n.s	n.s
V_V_HT:V_V_HM	0.389341740695897	1.42358193736137	78192.4558136784	0.27349443715024	0.959606042230851	-455	n.s	n.s
V_V_WT:V_V_HT	-0.516944154500415	1.42441217582927	78192.4558136784	-0.362917534174725	0.929977512046716	-454	n.s	n.s
V_V_WT:V_V_HM	-0.129983791559839	1.42392352820122	78192.4558136784	-0.0912856547317834	0.995416355312136	-454	n.s	n.s
V_V_HT:V_V_HM	0.38696036294059	1.42319976974332	78192.4558136784	0.27189462165974	0.960067623462743	-454	n.s	n.s
V_V_WT:V_V_HT	-0.520778197164052	1.4239669111184	78192.4558136784	-0.365723524260144	0.928930394954877	-453	n.s	n.s
V_V_WT:V_V_HM	-0.136119174851306	1.42349455503652	78192.4558136784	-0.0956232493968436	0.994971538296126	-453	n.s	n.s
V_V_HT:V_V_HM	0.384659022312743	1.42279666102621	78192.4558136784	0.27035417839349	0.960509725066532	-453	n.s	n.s
V_V_WT:V_V_HT	-0.524547318149498	1.4235158201948	78192.4558136784	-0.368487171486241	0.927892370358061	-452	n.s	n.s
V_V_WT:V_V_HM	-0.142113643823185	1.42305919659712	78192.4558136784	-0.0998648855669626	0.994516803252118	-452	n.s	n.s
V_V_HT:V_V_HM	0.382433674326338	1.42238604939875	78192.4558136784	0.268867706125206	0.960934148646048	-452	n.s	n.s
V_V_WT:V_V_HT	-0.528243037513882	1.42307221528363	78192.4558136784	-0.37119903813778	0.926867347141864	-451	n.s	n.s
V_V_WT:V_V_HM	-0.147962835669436	1.42263034250657	78192.4558136784	-0.104006523162395	0.994053962978546	-451	n.s	n.s
V_V_HT:V_V_HM	0.380280201844463	1.42198017032799	78192.4558136784	0.267430031571219	0.961342591574983	-451	n.s	n.s
V_V_WT:V_V_HT	-0.531856869779368	1.42264774161648	78192.4558136784	-0.373850008136973	0.925859191564701	-450	n.s	n.s
V_V_WT:V_V_HM	-0.153662420652235	1.42221928096776	78192.4558136784	-0.108044112963842	0.993584869538377	-450	n.s	n.s
V_V_HT:V_V_HM	0.378194449127134	1.42158976441142	78192.4558136784	0.266036277549958	0.961736631849833	-450	n.s	n.s
V_V_WT:V_V_HT	-0.535380301667413	1.42225266615991	78192.4558136784	-0.376431216763294	0.924871745330627	-449	n.s	n.s
V_V_WT:V_V_HM	-0.159208204764167	1.42183598407453	78192.4558136784	-0.111973678080595	0.993111399720098	-449	n.s	n.s
V_V_HT:V_V_HM	0.376172096903246	1.42122435756105	78192.4558136784	0.264681712568444	0.962117774458744	-449	n.s	n.s
V_V_WT:V_V_HT	-0.538804836798555	1.42189530013589	78192.4558136784	-0.378934255389312	0.923908738160184	-448	n.s	n.s
V_V_WT:V_V_HM	-0.164596067677546	1.4214885407228	78192.4558136784	-0.115791343343402	0.992635444933379	-448	n.s	n.s
V_V_HT:V_V_HM	0.37420876912102	1.42089170949124	78192.4558136784	0.26336192027963	0.962487406823606	-448	n.s	n.s
V_V_WT:V_V_HT	-0.542122106625257	1.42158237149905	78192.4558136784	-0.381351174222561	0.922973775876945	-447	n.s	n.s
V_V_WT:V_V_HM	-0.16982209794817	1.42118352214181	78192.4558136784	-0.11949343297496	0.992158891486787	-447	n.s	n.s
V_V_HT:V_V_HM	0.372300008677088	1.42059816826795	78192.4558136784	0.262072707816462	0.962846827884409	-447	n.s	n.s
V_V_WT:V_V_HT	-0.545323966798431	1.4213191199337	78192.4558136784	-0.383674545111213	0.922070305088933	-446	n.s	n.s
V_V_WT:V_V_HM	-0.17488265013376	1.42092607323436	78192.4558136784	-0.123076529756179	0.991683603870745	-446	n.s	n.s
V_V_HT:V_V_HM	0.370441316664659	1.42034875536525	78192.4558136784	0.260810111083878	0.963197249334035	-446	n.s	n.s
V_V_WT:V_V_HT	-0.548402582639397	1.42110929971633	78192.4558136784	-0.385897539864714	0.921201571234352	-445	n.s	n.s
V_V_WT:V_V_HM	-0.179774363829728	1.42071991212521	78192.4558136784	-0.126537512633865	0.99121141000093	-445	n.s	n.s
V_V_HT:V_V_HM	0.368628218809667	1.42014715924458	78192.4558136784	0.259570437056503	0.963539786440575	-445	n.s	n.s
V_V_WT:V_V_HT	-0.551350436248946	1.42095506915066	78192.4558136784	-0.388013983143394	0.920370586133632	-444	n.s	n.s
V_V_WT:V_V_HM	-0.184494128809897	1.42056721787382	78192.4558136784	-0.12987356493136	0.990744090272193	-444	n.s	n.s
V_V_HT:V_V_HM	0.366856307439049	1.41999561951792	78192.4558136784	0.258350309252076	0.963875448080238	-444	n.s	n.s
V_V_WT:V_V_HT	-0.554160169460374	1.4208565386117	78192.4558136784	-0.390018382856469	0.919580104446945	-443	n.s	n.s
V_V_WT:V_V_HM	-0.189038942565424	1.42046818376973	78192.4558136784	-0.133082137794696	0.990283373502445	-443	n.s	n.s
V_V_HT:V_V_HM	0.365121226894976	1.41989448767622	78192.4558136784	0.257146731721262	0.96420512182842	-443	n.s	n.s
V_V_WT:V_V_HT	-0.556824796658155	1.42081229114575	78192.4558136784	-0.391905954170153	0.91883260310617	-442	n.s	n.s
V_V_WT:V_V_HM	-0.193406028099957	1.42042152354747	78192.4558136784	-0.136161009174889	0.989830920000839	-442	n.s	n.s
V_V_HT:V_V_HM	0.363418768558202	1.4198427101803	78192.4558136784	0.255957061970655	0.964529584101916	-442	n.s	n.s
V_V_WT:V_V_HT	-0.55933742711288	1.42081893037216	78192.4558136784	-0.393672561053485	0.918130294239235	-441	n.s	n.s
V_V_WT:V_V_HM	-0.197592666514401	1.42042402561306	78192.4558136784	-0.139108226101089	0.989388321774131	-441	n.s	n.s
V_V_HT:V_V_HM	0.361744760598448	1.41983739208728	78192.4558136784	0.254779006817571	0.964849503737732	-441	n.s	n.s
V_V_WT:V_V_HT	-0.561691300116237	1.42087124688807	78192.4558136784	-0.395314706625551	0.917475120046637	-440	n.s	n.s
V_V_WT:V_V_HM	-0.20159619982114	1.42047071275055	78192.4558136784	-0.14192210934837	0.988957094805281	-440	n.s	n.s
V_V_HT:V_V_HM	0.36009510029509	1.4198739458077	78192.4558136784	0.253610611954887	0.965165447116341	-440	n.s	n.s
V_V_WT:V_V_HT	-0.563880179278819	1.42096316893623	78192.4558136784	-0.396829553084726	0.916868736829444	-439	n.s	n.s
V_V_WT:V_V_HM	-0.205414230152813	1.42055576768802	78192.4558136784	-0.144601313672555	0.988538663070612	-439	n.s	n.s
V_V_HT:V_V_HM	0.358465949125999	1.41994697671847	78192.4558136784	0.252450235821074	0.965477887333278	-439	n.s	n.s
V_V_WT:V_V_HT	-0.565897958459196	1.42108729017328	78192.4558136784	-0.398214777074104	0.916312566012689	-438	n.s	n.s
V_V_WT:V_V_HM	-0.209044419870922	1.42067206904973	78192.4558136784	-0.147144738342571	0.988134366174225	-438	n.s	n.s
V_V_HT:V_V_HM	0.356853538588257	1.42004983174305	78192.4558136784	0.25129649017333	0.965787222026837	-438	n.s	n.s
V_V_WT:V_V_HT	-0.56773869347084	1.42123511738409	78192.4558136784	-0.399468523206641	0.915807807533296	-437	n.s	n.s
V_V_WT:V_V_HM	-0.212484504533621	1.42081143071443	78192.4558136784	-0.149551516788387	0.987745456207496	-437	n.s	n.s
V_V_HT:V_V_HM	0.355254188937205	1.4201748252854	78192.4558136784	0.250148208947313	0.966093783211414	-437	n.s	n.s
V_V_WT:V_V_HT	-0.569397089772604	1.42139823205981	78192.4558136784	-0.40058941746921	0.915355430102081	-436	n.s	n.s
V_V_WT:V_V_HM	-0.2157324970045	1.42096573269447	78192.4558136784	-0.151821041169953	0.987373089529033	-436	n.s	n.s
V_V_HT:V_V_HM	0.353664592768104	1.42031432139836	78192.4558136784	0.249004454464633	0.966397836955662	-436	n.s	n.s
V_V_WT:V_V_HT	-0.570868192340612	1.42156803186139	78192.4558136784	-0.401576413893551	0.914956229646507	-435	n.s	n.s
V_V_WT:V_V_HM	-0.218786554304495	1.42112666699142	78192.4558136784	-0.153952887794073	0.987018335343462	-435	n.s	n.s
V_V_HT:V_V_HM	0.352081638036113	1.4204604865071	78192.4558136784	0.247864436484171	0.966699606099105	-435	n.s	n.s
V_V_WT:V_V_HT	-0.572147761934083	1.42173667016146	78192.4558136784	-0.402428785823685	0.91461083052698	-434	n.s	n.s
V_V_WT:V_V_HM	-0.221645126512991	1.42128665213661	78192.4558136784	-0.155946814936869	0.986682173515757	-434	n.s	n.s
V_V_HT:V_V_HM	0.350502635421108	1.42060616436608	78192.4558136784	0.24672751971164	0.966999269136551	-434	n.s	n.s
V_V_WT:V_V_HT	-0.573231929779549	1.42189667615482	78192.4558136784	-0.403145980571329	0.914319742783464	-433	n.s	n.s
V_V_WT:V_V_HM	-0.224306809205502	1.421438461773	78192.4558136784	-0.157802687374673	0.986365505394302	-433	n.s	n.s
V_V_HT:V_V_HM	0.348925120574044	1.42074451810414	78192.4558136784	0.245593149315581	0.967296980615274	-433	n.s	n.s
V_V_WT:V_V_HT	-0.574117789364561	1.42204222938686	78192.4558136784	-0.403727665395776	0.914083342495877	-432	n.s	n.s
V_V_WT:V_V_HM	-0.22677057951251	1.42157646642772	78192.4558136784	-0.15952049352812	0.98606914979155	-432	n.s	n.s
V_V_HT:V_V_HM	0.34734720985204	1.42087022031111	78192.4558136784	0.244460897896774	0.967592859351269	-432	n.s	n.s
V_V_WT:V_V_HT	-0.574803412509635	1.42216936297519	78192.4558136784	-0.404173671205476	0.913901893921383	-431	n.s	n.s
V_V_WT:V_V_HM	-0.22903579273536	1.42169683152669	78192.4558136784	-0.161100304689721	0.985793849160232	-431	n.s	n.s
V_V_HT:V_V_HM	0.34576761977428	1.42097964306642	78192.4558136784	0.243330452664422	0.967886992482706	-431	n.s	n.s
V_V_WT:V_V_HT	-0.57528706690179	1.4222745981733	78192.4558136784	-0.404483823054044	0.913775618148574	-430	n.s	n.s
V_V_WT:V_V_HM	-0.23110188064904	1.42179618663279	78192.4558136784	-0.162542200367236	0.985540282387045	-430	n.s	n.s
V_V_HT:V_V_HM	0.344185186252738	1.42106958217882	78192.4558136784	0.242201501298075	0.968179465623553	-430	n.s	n.s
V_V_WT:V_V_HT	-0.575567226435432	1.42235495949553	78192.4558136784	-0.404657938999678	0.913704693533157	-429	n.s	n.s
V_V_WT:V_V_HM	-0.232968354857273	1.42187164052516	78192.4558136784	-0.163846263064385	0.985309066010611	-429	n.s	n.s
V_V_HT:V_V_HM	0.342598871578166	1.42113727240238	78192.4558136784	0.241073735965714	0.968470361833699	-429	n.s	n.s
V_V_WT:V_V_HT	-0.575643185019665	1.42240910134363	78192.4558136784	-0.404695937670746	0.913689211785118	-428	n.s	n.s
V_V_WT:V_V_HM	-0.234635038470525	1.42192188033983	78192.4558136784	-0.165012608438411	0.985100749139096	-428	n.s	n.s
V_V_HT:V_V_HM	0.341008146549145	1.4211814435298	78192.4558136784	0.239946945621652	0.968759737993483	-428	n.s	n.s
V_V_WT:V_V_HT	-0.575514442397395	1.42243615474194	78192.4558136784	-0.404597732192631	0.913729221077188	-427	n.s	n.s
V_V_WT:V_V_HM	-0.236101832619299	1.42194604801954	78192.4558136784	-0.166041343796508	0.984915821081244	-427	n.s	n.s
V_V_HT:V_V_HM	0.339412609778086	1.42120124397879	78192.4558136784	0.238820934907057	0.969047646039085	-427	n.s	n.s
V_V_WT:V_V_HT	-0.57518070297052	1.42243568057032	78192.4558136784	-0.404363241745951	0.91382472125552	-426	n.s	n.s
V_V_WT:V_V_HM	-0.237368717594595	1.42194369560426	78192.4558136784	-0.166932571471281	0.984754711130181	-426	n.s	n.s
V_V_HT:V_V_HM	0.337811985375929	1.4211961996151	78192.4558136784	0.237695531037458	0.969334131301023	-426	n.s	n.s
V_V_WT:V_V_HT	-0.574642491899304	1.42240872637815	78192.4558136784	-0.403992524260243	0.913975609728197	-425	n.s	n.s
V_V_WT:V_V_HM	-0.238435989913306	1.42191581741059	78192.4558136784	-0.167686431920784	0.98461778106141	-425	n.s	n.s
V_V_HT:V_V_HM	0.336206501986018	1.42116720760679	78192.4558136784	0.23657068653602	0.969619206652292	-425	n.s	n.s
V_V_WT:V_V_HT	-0.573900538098982	1.42235661890828	78192.4558136784	-0.403485687393556	0.914181717763365	-424	n.s	n.s
V_V_WT:V_V_HM	-0.239304022582184	1.42186367343761	78192.4558136784	-0.168303070858842	0.98450533130965	-424	n.s	n.s
V_V_HT:V_V_HM	0.334596515516818	1.42111540868816	78192.4558136784	0.235446406021089	0.969902871644809	-424	n.s	n.s
V_V_WT:V_V_HT	-0.57295557107394	1.42228052531315	78192.4558136784	-0.402842871625335	0.914442817418106	-423	n.s	n.s
V_V_WT:V_V_HM	-0.239973190984947	1.42178836222964	78192.4558136784	-0.168782638372861	0.984417601446117	-423	n.s	n.s
V_V_HT:V_V_HM	0.332982380088985	1.42104177856748	78192.4558136784	0.234322723730654	0.970185118435717	-423	n.s	n.s
V_V_WT:V_V_HT	-0.571808320827639	1.42218142137911	78192.4558136784	-0.402064260038744	0.914758617622188	-422	n.s	n.s
V_V_WT:V_V_HM	-0.240443869406923	1.42169079073759	78192.4558136784	-0.169125291500396	0.984354770011652	-422	n.s	n.s
V_V_HT:V_V_HM	0.331364451420719	1.42094710059565	78192.4558136784	0.233199709744165	0.970465930402241	-422	n.s	n.s
V_V_WT:V_V_HT	-0.570459517287762	1.42206009387901	78192.4558136784	-0.401150077794318	0.915128764485108	-421	n.s	n.s
V_V_WT:V_V_HM	-0.240716430538367	1.42157167746519	78192.4558136784	-0.169331194729195	0.984316954714537	-421	n.s	n.s
V_V_HT:V_V_HM	0.329743086749364	1.42083197040582	78192.4558136784	0.232077468425194	0.97074528273085	-421	n.s	n.s
V_V_WT:V_V_HT	-0.568910069618756	1.4219175036701	78192.4558136784	-0.400100616351052	0.915552831637706	-420	n.s	n.s
V_V_WT:V_V_HM	-0.240791328704325	1.42143190811882	78192.4558136784	-0.169400537112606	0.984304209565248	-420	n.s	n.s
V_V_HT:V_V_HM	0.328118740914458	1.42069714022424	78192.4558136784	0.230956149361058	0.971023139906344	-420	n.s	n.s
V_V_WT:V_V_HT	-0.567161782400319	1.42175609749608	78192.4558136784	-0.398916370676498	0.916030265247188	-419	n.s	n.s
V_V_WT:V_V_HM	-0.240669400199867	1.4212738189196	78192.4558136784	-0.169333591455877	0.984316514279797	-419	n.s	n.s
V_V_HT:V_V_HM	0.32649238220046	1.42054475827975	78192.4558136784	0.229836040221525	0.971299433114523	-419	n.s	n.s
V_V_WT:V_V_HT	-0.565217499469902	1.42157999831705	78192.4558136784	-0.397598095175114	0.916560362644936	-418	n.s	n.s
V_V_WT:V_V_HM	-0.240351948141789	1.42110138501549	78192.4558136784	-0.169130753566305	0.984353767447424	-418	n.s	n.s
V_V_HT:V_V_HM	0.324865551328085	1.42037855478564	78192.4558136784	0.228717583938117	0.971574056812549	-418	n.s	n.s
V_V_WT:V_V_HT	-0.563081058452102	1.42139479294351	78192.4558136784	-0.396146841994573	0.917142258721129	-417	n.s	n.s
V_V_WT:V_V_HM	-0.23984073059474	1.42092001543046	78192.4558136784	-0.168792562558197	0.984415783408545	-417	n.s	n.s
V_V_HT:V_V_HM	0.323240327857351	1.42020364877731	78192.4558136784	0.227601392332457	0.971846866279425	-417	n.s	n.s
V_V_WT:V_V_HT	-0.560757094245201	1.42120697702253	78192.4558136784	-0.394563989138304	0.917774917093898	-416	n.s	n.s
V_V_WT:V_V_HM	-0.239137888701271	1.42073601263869	78192.4558136784	-0.168319720605327	0.984502289533	-416	n.s	n.s
V_V_HT:V_V_HM	0.321619205543917	1.42002603073782	78192.4558136784	0.226488246399829	0.972117678492956	-416	n.s	n.s
V_V_WT:V_V_HT	-0.55825053788011	1.42102282346282	78192.4558136784	-0.392851211579937	0.918457144651435	-415	n.s	n.s
V_V_WT:V_V_HM	-0.238245715197625	1.42055546750155	78192.4558136784	-0.167713067633077	0.984612932058044	-415	n.s	n.s
V_V_HT:V_V_HM	0.320004822682467	1.41985149885861	78192.4558136784	0.225379078685139	0.972386277326624	-415	n.s	n.s
V_V_WT:V_V_HT	-0.555567010156761	1.42084906520323	78192.4558136784	-0.391010575129101	0.919187557724895	-414	n.s	n.s
V_V_WT:V_V_HM	-0.237166874404335	1.42038492859429	78192.4558136784	-0.166973663004895	0.984747262731468	-414	n.s	n.s
V_V_HT:V_V_HM	0.318400135752449	1.4196863078287	78192.4558136784	0.224274992297007	0.972652409804112	-414	n.s	n.s
V_V_WT:V_V_HT	-0.552712789458155	1.42069266065221	78192.4558136784	-0.389044587028709	0.91996456672242	-413	n.s	n.s
V_V_WT:V_V_HM	-0.235904405521376	1.42023117403591	78192.4558136784	-0.166102821733592	0.984904734370035	-413	n.s	n.s
V_V_HT:V_V_HM	0.316808383936788	1.41953695073216	78192.4558136784	0.223177271837402	0.972915784398212	-413	n.s	n.s
V_V_WT:V_V_HT	-0.549694285659758	1.42055944538485	78192.4558136784	-0.386956200562827	0.920786379967855	-412	n.s	n.s
V_V_WT:V_V_HM	-0.234461422252525	1.4200998930084	78192.4558136784	-0.165102063176579	0.985084712769483	-412	n.s	n.s
V_V_HT:V_V_HM	0.315232863407238	1.41940888667384	78192.4558136784	0.222087424114932	0.973176062280077	-412	n.s	n.s
V_V_WT:V_V_HT	-0.546518007408828	1.42045399370422	78192.4558136784	-0.38474882666466	0.921651005536844	-411	n.s	n.s
V_V_WT:V_V_HM	-0.232841110352183	1.41999555064709	78192.4558136784	-0.163973126708797	0.985286476814215	-411	n.s	n.s
V_V_HT:V_V_HM	0.313676897056629	1.41930641079953	78192.4558136784	0.221007172707637	0.973432859746895	-411	n.s	n.s
V_V_WT:V_V_HT	-0.543190858407424	1.42038035083071	78192.4558136784	-0.382426339599629	0.922556256202206	-410	n.s	n.s
V_V_WT:V_V_HM	-0.231046946222578	1.41992210459843	78192.4558136784	-0.162718043105555	0.985509209244246	-410	n.s	n.s
V_V_HT:V_V_HM	0.312143912184872	1.41923334664237	78192.4558136784	0.219938400491607	0.973685762847585	-410	n.s	n.s
V_V_WT:V_V_HT	-0.539719919268524	1.42034138566807	78192.4558136784	-0.379993095121046	0.923499750286428	-409	n.s	n.s
V_V_WT:V_V_HM	-0.229082550779862	1.41988237144691	78192.4558136784	-0.161339104834732	0.985752006175657	-409	n.s	n.s
V_V_HT:V_V_HM	0.310637368488639	1.41919243347996	78192.4558136784	0.218883191003868	0.9739343183472	-409	n.s	n.s
V_V_WT:V_V_HT	-0.536112581193024	1.42033929325879	78192.4558136784	-0.377453882841601	0.924478938681711	-408	n.s	n.s
V_V_WT:V_V_HM	-0.226951831936262	1.41987851770965	78192.4558136784	-0.159838908121766	0.986013874398496	-408	n.s	n.s
V_V_HT:V_V_HM	0.309160749256737	1.41918579938394	78192.4558136784	0.217843744907074	0.974178054108316	-408	n.s	n.s
V_V_WT:V_V_HT	-0.53237631130704	1.4203747080863	78192.4558136784	-0.374813989770574	0.925491089344546	-407	n.s	n.s
V_V_WT:V_V_HM	-0.224658766937455	1.41991119173278	78192.4558136784	-0.158220294512429	0.986293746853305	-407	n.s	n.s
V_V_HT:V_V_HM	0.307717544369589	1.41921412166654	78192.4558136784	0.216822493288219	0.974416453016089	-407	n.s	n.s
V_V_WT:V_V_HT	-0.528518578444508	1.42044641027564	78192.4558136784	-0.372079210184318	0.926533293579445	-406	n.s	n.s
V_V_WT:V_V_HM	-0.222207335720841	1.4199792356092	78192.4558136784	-0.15648632750993	0.98659049200779	-406	n.s	n.s
V_V_HT:V_V_HM	0.306311242723658	1.41927634747723	78192.4558136784	0.215822128839199	0.97464894655877	-406	n.s	n.s
V_V_WT:V_V_HT	-0.524546851239144	1.4205513641605	78192.4558136784	-0.369255814659778	0.92760248841157	-405	n.s	n.s
V_V_WT:V_V_HM	-0.219601516546046	1.42007972204845	78192.4558136784	-0.154640273455404	0.986902922626681	-405	n.s	n.s
V_V_HT:V_V_HM	0.304945334693084	1.4193697278131	78192.4558136784	0.214845595701783	0.974874918009176	-405	n.s	n.s
V_V_WT:V_V_HT	-0.520468596480544	1.4206848098144	78192.4558136784	-0.366350504267403	0.928695484523188	-404	n.s	n.s
V_V_WT:V_V_HM	-0.216845288313858	1.4202080428182	78192.4558136784	-0.152685579701098	0.987229805070881	-404	n.s	n.s
V_V_HT:V_V_HM	0.303623308166679	1.41948990093701	78192.4558136784	0.213896067852443	0.975093708017403	-404	n.s	n.s
V_V_WT:V_V_HT	-0.516291282811601	1.42084040758551	78192.4558136784	-0.363370354654366	0.929808997587868	-403	n.s	n.s
V_V_WT:V_V_HM	-0.213942628714185	1.42035804882393	78192.4558136784	-0.150625843174776	0.987569870148175	-403	n.s	n.s
V_V_HT:V_V_HM	0.302348654097417	1.41963102525054	78192.4558136784	0.212976927609804	0.975304619865238	-403	n.s	n.s
V_V_WT:V_V_HT	-0.512022384282673	1.42101075561211	78192.4558136784	-0.360322666285602	0.930939713609735	-402	n.s	n.s
V_V_WT:V_V_HM	-0.210897583537107	1.42052255427835	78192.4558136784	-0.148464790581411	0.987921821852808	-402	n.s	n.s
V_V_HT:V_V_HM	0.301124800745552	1.41978626233406	78192.4558136784	0.212091642759325	0.97550694752173	-402	n.s	n.s
V_V_WT:V_V_HT	-0.507669397138358	1.42118859949017	78192.4558136784	-0.357214656323922	0.932084409980586	-401	n.s	n.s
V_V_WT:V_V_HM	-0.20771446458152	1.42069451645414	78192.4558136784	-0.146206283036798	0.98828434206003	-401	n.s	n.s
V_V_HT:V_V_HM	0.299954932556852	1.41994890953768	78192.4558136784	0.211243468368531	0.975700042671534	-401	n.s	n.s
V_V_WT:V_V_HT	-0.503239811844889	1.42136645356439	78192.4558136784	-0.354053531081237	0.933239932642146	-400	n.s	n.s
V_V_WT:V_V_HM	-0.20439771352514	1.42086666415365	78192.4558136784	-0.143854253662072	0.988656105886413	-400	n.s	n.s
V_V_HT:V_V_HM	0.298842098319702	1.42011203937762	78192.4558136784	0.210435578343997	0.975883282798401	-400	n.s	n.s
V_V_WT:V_V_HT	-0.498741052756017	1.42153785153616	78192.4558136784	-0.350846129223406	0.934403329123031	-399	n.s	n.s
V_V_WT:V_V_HM	-0.200952095174409	1.42103271701786	78192.4558136784	-0.14141271539203	0.989035785322466	-399	n.s	n.s
V_V_HT:V_V_HM	0.297788957581601	1.42026966942776	78192.4558136784	0.209670715351954	0.976056148565624	-399	n.s	n.s
V_V_WT:V_V_HT	-0.494180454671746	1.42169756473605	78192.4558136784	-0.347598861339751	0.93557186877192	-398	n.s	n.s
V_V_WT:V_V_HM	-0.197382692570455	1.42118759713538	78192.4558136784	-0.138885741029763	0.989422057163874	-398	n.s	n.s
V_V_HT:V_V_HM	0.296797762101306	1.42041696322817	78192.4558136784	0.208951152925389	0.976218229390866	-398	n.s	n.s
V_V_WT:V_V_HT	-0.489565299835398	1.42184074048287	78192.4558136784	-0.344317957628037	0.936742951775855	-397	n.s	n.s
V_V_WT:V_V_HM	-0.193694714415817	1.42132658713199	78192.4558136784	-0.13627741587995	0.989813614655072	-397	n.s	n.s
V_V_HT:V_V_HM	0.295870585419583	1.42054941919702	78192.4558136784	0.208278980950079	0.976369156577569	-397	n.s	n.s
V_V_WT:V_V_HT	-0.484902737213485	1.42196369814541	78192.4558136784	-0.341009223966771	0.937914195287884	-396	n.s	n.s
V_V_WT:V_V_HM	-0.18989361422252	1.42144610637763	78192.4558136784	-0.133591849434545	0.99020916963336	-396	n.s	n.s
V_V_HT:V_V_HM	0.295009122990995	1.4206636155462	78192.4558136784	0.207655858686558	0.976508656852201	-396	n.s	n.s
V_V_WT:V_V_HT	-0.480199882469464	1.42206297828845	78192.4558136784	-0.337678351663029	0.939083321237046	-395	n.s	n.s
V_V_WT:V_V_HM	-0.185984904307386	1.42154278282529	78192.4558136784	-0.130833138864625	0.990607461628903	-395	n.s	n.s
V_V_HT:V_V_HM	0.294214978162081	1.42075631776132	78192.4558136784	0.207083350243816	0.976636475254516	-395	n.s	n.s
V_V_WT:V_V_HT	-0.475463850999567	1.42213508805682	78192.4558136784	-0.334331003427553	0.940248126810212	-394	n.s	n.s
V_V_WT:V_V_HM	-0.181974100406213	1.42161320441226	78192.4558136784	-0.128005353243357	0.991007263273492	-394	n.s	n.s
V_V_HT:V_V_HM	0.293489750593348	1.42082423948477	78192.4558136784	0.206563023375626	0.976752352047327	-394	n.s	n.s
V_V_WT:V_V_HT	-0.470701706800362	1.42217695482148	78192.4558136784	-0.330972672004412	0.941406534258388	-393	n.s	n.s
V_V_WT:V_V_HM	-0.177866770946	1.42165436161382	78192.4558136784	-0.125112527874983	0.99140738386035	-393	n.s	n.s
V_V_HT:V_V_HM	0.292834935854334	1.42086446763523	78192.4558136784	0.206096318491027	0.976856050961665	-393	n.s	n.s
V_V_WT:V_V_HT	-0.465920247034326	1.42218734892027	78192.4558136784	-0.32760820674439	0.942556750818136	-392	n.s	n.s
V_V_WT:V_V_HM	-0.173668757360013	1.42166503579769	78192.4558136784	-0.122158703342217	0.991806666632849	-392	n.s	n.s
V_V_HT:V_V_HM	0.292251489674302	1.42087579676352	78192.4558136784	0.205684050879038	0.976947468336067	-392	n.s	n.s
V_V_WT:V_V_HT	-0.461125938194485	1.42216717585613	78192.4558136784	-0.324241724899108	0.943697289801545	-391	n.s	n.s
V_V_WT:V_V_HM	-0.169386217099368	1.421646084928	78192.4558136784	-0.11914795031982	0.992203988495012	-391	n.s	n.s
V_V_HT:V_V_HM	0.291739721095101	1.42085900472377	78192.4558136784	0.205326299179008	0.977026655823435	-391	n.s	n.s
V_V_WT:V_V_HT	-0.456324959182005	1.4221190153902	78192.4558136784	-0.320876772087038	0.944826906411306	-390	n.s	n.s
V_V_WT:V_V_HM	-0.165025563856899	1.4215999947462	78192.4558136784	-0.116084386934991	0.992598261006344	-390	n.s	n.s
V_V_HT:V_V_HM	0.29129939532511	1.42081642308359	78192.4558136784	0.205022542386514	0.977093788517753	-390	n.s	n.s
V_V_WT:V_V_HT	-0.451523373542898	1.42204601485211	78192.4558136784	-0.317516711011533	0.945944460690598	-389	n.s	n.s
V_V_WT:V_V_HM	-0.160593308408937	1.42152979973657	78192.4558136784	-0.112972171556796	0.992988434629671	-389	n.s	n.s
V_V_HT:V_V_HM	0.290930065133957	1.42075090176544	78192.4558136784	0.204772043271233	0.977149079549706	-389	n.s	n.s
V_V_WT:V_V_HT	-0.44672694250028	1.42195263079889	78192.4558136784	-0.314164433346348	0.947049009484515	-388	n.s	n.s
V_V_WT:V_V_HM	-0.156096184945235	1.42143980835613	78192.4558136784	-0.109815543386081	0.993373496952875	-388	n.s	n.s
V_V_HT:V_V_HM	0.290630757555063	1.42066650879116	78192.4558136784	0.204573526409347	0.977192851103353	-388	n.s	n.s
V_V_WT:V_V_HT	-0.441941069848891	1.42184464532059	78192.4558136784	-0.31082233301884	0.948139807984456	-387	n.s	n.s
V_V_WT:V_V_HM	-0.15154118573577	1.4213356207043	78192.4558136784	-0.106618861532984	0.993752471785104	-387	n.s	n.s
V_V_HT:V_V_HM	0.290399884113116	1.42056855046587	78192.4558136784	0.20442511135269	0.977225549120166	-387	n.s	n.s
V_V_WT:V_V_HT	-0.437170802884967	1.42172880845511	78192.4558136784	-0.307492399594836	0.94921627202546	-386	n.s	n.s
V_V_WT:V_V_HM	-0.146935539726989	1.42122378144196	78192.4558136784	-0.103386631750497	0.994124420345496	-386	n.s	n.s
V_V_HT:V_V_HM	0.290235263158017	1.42046324117519	78192.4558136784	0.204324374432876	0.977247730050811	-386	n.s	n.s
V_V_WT:V_V_HT	-0.432420840890433	1.42161244206394	78192.4558136784	-0.304176319857353	0.950277939445459	-385	n.s	n.s
V_V_WT:V_V_HM	-0.142286693099287	1.42111139516039	78192.4558136784	-0.100123532598391	0.994488442961291	-385	n.s	n.s
V_V_HT:V_V_HM	0.290134147791166	1.42035733718043	78192.4558136784	0.204268419077636	0.977260046172207	-385	n.s	n.s
V_V_WT:V_V_HT	-0.427695599183441	1.42150277912179	78192.4558136784	-0.300875668669232	0.951324405129669	-384	n.s	n.s
V_V_WT:V_V_HM	-0.137602258868809	1.42100548312953	78192.4558136784	-0.0968344320289062	0.994843682213164	-384	n.s	n.s
V_V_HT:V_V_HM	0.290093340314641	1.42025752106174	78192.4558136784	0.204254042673738	0.977263209988607	-384	n.s	n.s
V_V_WT:V_V_HT	-0.422999436182909	1.42140562664415	78192.4558136784	-0.29759234679659	0.952355182436926	-383	n.s	n.s
V_V_WT:V_V_HM	-0.132889882336982	1.42091167851339	78192.4558136784	-0.0935243789930811	0.995189328853227	-383	n.s	n.s
V_V_HT:V_V_HM	0.290109553845933	1.42016914762449	78192.4558136784	0.204278169492132	0.977257900276826	-383	n.s	n.s
V_V_WT:V_V_HT	-0.418336710767392	1.4213249274726	78192.4558136784	-0.294328694784295	0.953369672928903	-382	n.s	n.s
V_V_WT:V_V_HM	-0.128157208756961	1.42083379922603	78192.4558136784	-0.0901985924228239	0.995524627622509	-382	n.s	n.s
V_V_HT:V_V_HM	0.290179502010417	1.42009583421619	78192.4558136784	0.204337971437385	0.977244736779808	-382	n.s	n.s
V_V_WT:V_V_HT	-0.413711782029786	1.42126265864558	78192.4558136784	-0.291087491473279	0.954367173452418	-381	n.s	n.s
V_V_WT:V_V_HM	-0.123411883395995	1.42077374935823	78192.4558136784	-0.0868624462211104	0.99584888298938	-381	n.s	n.s
V_V_HT:V_V_HM	0.290299898633802	1.42003936702048	78192.4558136784	0.204430880844458	0.977224278439122	-381	n.s	n.s
V_V_WT:V_V_HT	-0.409128967169728	1.42121902703675	78192.4558136784	-0.287871861681141	0.955346910601218	-380	n.s	n.s
V_V_WT:V_V_HM	-0.118661561967942	1.42073171097666	78192.4558136784	-0.0835214425434129	0.9961614653738	-380	n.s	n.s
V_V_HT:V_V_HM	0.290467405201792	1.41999988698565	78192.4558136784	0.204554526985484	0.977197038218423	-380	n.s	n.s
V_V_WT:V_V_HT	-0.404592378495799	1.42119339256295	78192.4558136784	-0.284684956046808	0.956308141683174	-379	n.s	n.s
V_V_WT:V_V_HM	-0.113913941253289	1.42070704725347	78192.4558136784	-0.0801811615374954	0.996461818562308	-379	n.s	n.s
V_V_HT:V_V_HM	0.290678437242514	1.41997676176147	78192.4558136784	0.204706474831271	0.977163541400512	-379	n.s	n.s
V_V_WT:V_V_HT	-0.400105936315001	1.42118430526569	78192.4558136784	-0.281529942902234	0.957250156975414	-378	n.s	n.s
V_V_WT:V_V_HM	-0.109176744796191	1.42069833871363	78192.4558136784	-0.0768472390099677	0.996749463333503	-378	n.s	n.s
V_V_HT:V_V_HM	0.290929191518792	1.41996862063044	78192.4558136784	0.204884239899348	0.977124323089551	-378	n.s	n.s
V_V_WT:V_V_HT	-0.395673490662478	1.4211889033072	78192.4558136784	-0.278410202712476	0.958172222142474	-377	n.s	n.s
V_V_WT:V_V_HM	-0.104457692775502	1.42070279407773	78192.4558136784	-0.0735253659040716	0.997023998477863	-377	n.s	n.s
V_V_HT:V_V_HM	0.291215797886959	1.41997278520968	78192.4558136784	0.205085478341725	0.977079886946827	-377	n.s	n.s
V_V_WT:V_V_HT	-0.391298743459799	1.42120373723129	78192.4558136784	-0.275329098291076	0.959073647485629	-376	n.s	n.s
V_V_WT:V_V_HM	-0.0997644573421654	1.42071705561791	78192.4558136784	-0.0702212005885825	0.997285108168577	-376	n.s	n.s
V_V_HT:V_V_HM	0.29153428611762	1.41998604522073	78192.4558136784	0.205307852917879	0.977030735297399	-376	n.s	n.s
V_V_WT:V_V_HT	-0.386985233933821	1.42122520122107	78192.4558136784	-0.272289876088135	0.95995381514238	-375	n.s	n.s
V_V_WT:V_V_HM	-0.095104624806992	1.42073761964791	78192.4558136784	-0.0669403157147069	0.997532564514122	-375	n.s	n.s
V_V_HT:V_V_HM	0.291880609126825	1.42000506195693	78192.4558136784	0.205548992004705	0.976977378734007	-375	n.s	n.s
V_V_WT:V_V_HT	-0.382736359003236	1.42124976164948	78192.4558136784	-0.269295636369387	0.960812184785214	-374	n.s	n.s
V_V_WT:V_V_HM	-0.0904856503582918	1.42076105848041	78192.4558136784	-0.0636881548928937	0.997766227928033	-374	n.s	n.s
V_V_HT:V_V_HM	0.292250708644954	1.42002657964036	78192.4558136784	0.205806505902848	0.976920333027429	-374	n.s	n.s
V_V_WT:V_V_HT	-0.378555393120184	1.42127419464528	78192.4558136784	-0.266349304410373	0.961648298451061	-373	n.s	n.s
V_V_WT:V_V_HM	-0.0859148193044827	1.42078425103906	78192.4558136784	-0.0604699969341937	0.997986045753727	-373	n.s	n.s
V_V_HT:V_V_HM	0.292640573815707	1.42004764483671	78192.4558136784	0.20607799666423	0.976860117398402	-373	n.s	n.s
V_V_WT:V_V_HT	-0.374445504673744	1.42129582000189	78192.4558136784	-0.263453602975661	0.962461784485796	-372	n.s	n.s
V_V_WT:V_V_HM	-0.0813991986761273	1.42080460982751	78192.4558136784	-0.0572909167897545	0.99819205006925	-372	n.s	n.s
V_V_HT:V_V_HM	0.293046305997617	1.42006582224178	78192.4558136784	0.206361072429023	0.97679725171541	-372	n.s	n.s
V_V_WT:V_V_HT	-0.370409770223976	1.42131271895233	78192.4558136784	-0.26061102900494	0.963252359863981	-371	n.s	n.s
V_V_WT:V_V_HM	-0.0769455929359877	1.42082029214973	78192.4558136784	-0.0541557530963803	0.998384354063593	-371	n.s	n.s
V_V_HT:V_V_HM	0.293464177287999	1.42007939533655	78192.4558136784	0.206653359137325	0.976732254193066	-371	n.s	n.s
V_V_WT:V_V_HT	-0.366451199891333	1.42132364259233	78192.4558136784	-0.257823896620033	0.964019813992715	-370	n.s	n.s
V_V_WT:V_V_HM	-0.0725605538696108	1.42083010923125	78192.4558136784	-0.0510691274052955	0.998563144682418	-370	n.s	n.s
V_V_HT:V_V_HM	0.293890646021721	1.42008727630385	78192.4558136784	0.206952523922788	0.976665636405872	-370	n.s	n.s
V_V_WT:V_V_HT	-0.362572779391066	1.42132729103491	78192.4558136784	-0.255094503340652	0.964763959860209	-369	n.s	n.s
V_V_WT:V_V_HM	-0.0682505130469861	1.42083282092214	78192.4558136784	-0.0480355690282343	0.998728669973894	-369	n.s	n.s
V_V_HT:V_V_HM	0.294322266344062	1.42008832486791	78192.4558136784	0.207256310181578	0.976597895592807	-369	n.s	n.s
V_V_WT:V_V_HT	-0.358777444177928	1.42132325086465	78192.4558136784	-0.252424945528521	0.965484682117008	-368	n.s	n.s
V_V_WT:V_V_HM	-0.0640215507457622	1.42082805064029	78192.4558136784	-0.0450593234817619	0.998881244516005	-368	n.s	n.s
V_V_HT:V_V_HM	0.294755893432173	1.42008222779587	78192.4558136784	0.207562553535839	0.976529511105776	-368	n.s	n.s
V_V_WT:V_V_HT	-0.355068078410799	1.42131209799027	78192.4558136784	-0.249817108369698	0.96618193580202	-367	n.s	n.s
V_V_WT:V_V_HM	-0.0598793688366674	1.42081638498428	78192.4558136784	-0.0421443400213393	0.999021242692085	-367	n.s	n.s
V_V_HT:V_V_HM	0.295188709574121	1.42006959327803	78192.4558136784	0.207869185405708	0.97646094354482	-367	n.s	n.s
V_V_WT:V_V_HT	-0.351447546827401	1.42129452941743	78192.4558136784	-0.247272848486551	0.966855694254679	-366	n.s	n.s
V_V_WT:V_V_HM	-0.0558294948811104	1.42079852524656	78192.4558136784	-0.0392944487828928	0.999149083588897	-366	n.s	n.s
V_V_HT:V_V_HM	0.295618051946291	1.42005113330178	78192.4558136784	0.20817423050038	0.976392635199743	-366	n.s	n.s
V_V_WT:V_V_HT	-0.347918671971236	1.42127197093388	78192.4558136784	-0.244793874139816	0.96750597881554	-365	n.s	n.s
V_V_WT:V_V_HM	-0.0518770802891817	1.42077588062637	78192.4558136784	-0.0365132045078854	0.999265232685752	-365	n.s	n.s
V_V_HT:V_V_HM	0.296041591682076	1.42002823410411	78192.4558136784	0.208475848981163	0.976325000429844	-365	n.s	n.s
V_V_WT:V_V_HT	-0.344484264948047	1.42124559905258	78192.4558136784	-0.242381939601209	0.968132805508633	-364	n.s	n.s
V_V_WT:V_V_HM	-0.0480271762287723	1.42074961298359	78192.4558136784	-0.033804110020424	0.999370186564843	-364	n.s	n.s
V_V_HT:V_V_HM	0.296457088719275	1.42000203671504	78192.4558136784	0.208772298246194	0.976258433991894	-364	n.s	n.s
V_V_WT:V_V_HT	-0.341147138542244	1.42121594434665	78192.4558136784	-0.240038918715532	0.968736165519216	-363	n.s	n.s
V_V_WT:V_V_HM	-0.044284837969526	1.42072024955726	78192.4558136784	-0.0311706952746865	0.999464466643906	-363	n.s	n.s
V_V_HT:V_V_HM	0.296862300572721	1.4199730644022	78192.4558136784	0.209061923789165	0.976193312869665	-363	n.s	n.s
V_V_WT:V_V_HT	-0.337910085234874	1.42118317463043	78192.4558136784	-0.237766736383398	0.969316042689994	-362	n.s	n.s
V_V_WT:V_V_HM	-0.0406549889778445	1.42068795956256	78192.4558136784	-0.0286164098908549	0.999548620049633	-362	n.s	n.s
V_V_HT:V_V_HM	0.297255096257015	1.41994148896415	78192.4558136784	0.209343200806016	0.976129986665115	-362	n.s	n.s
V_V_WT:V_V_HT	-0.334775821256674	1.421148103891	78192.4558136784	-0.235567158933035	0.969872465489963	-361	n.s	n.s
V_V_WT:V_V_HM	-0.0371420277838661	1.42065353951853	78192.4558136784	-0.0261443249537489	0.999623224058029	-361	n.s	n.s
V_V_HT:V_V_HM	0.297633793472797	1.41990807903697	78192.4558136784	0.209614832021142	0.976068755222133	-361	n.s	n.s
V_V_WT:V_V_HT	-0.331747045027768	1.42111118202839	78192.4558136784	-0.233442005962023	0.970405450946891	-360	n.s	n.s
V_V_WT:V_V_HM	-0.0337502231925111	1.42061742682961	78192.4558136784	-0.0237574328986175	0.999688870142912	-360	n.s	n.s
V_V_HT:V_V_HM	0.297996821835282	1.41987325115472	78192.4558136784	0.209875650233522	0.976009890188149	-360	n.s	n.s
V_V_WT:V_V_HT	-0.32882645377958	1.42107212617949	78192.4558136784	-0.23139321905048	0.970914986776306	-359	n.s	n.s
V_V_WT:V_V_HM	-0.0304838440157811	1.42057933995059	78192.4558136784	-0.0214587409224474	0.999746157884806	-359	n.s	n.s
V_V_HT:V_V_HM	0.298342609763817	1.41983672383544	78192.4558136784	0.210124590211962	0.9759536410655	-359	n.s	n.s
V_V_WT:V_V_HT	-0.32601670766929	1.4210302657094	78192.4558136784	-0.229422775528667	0.971401052298805	-358	n.s	n.s
V_V_WT:V_V_HM	-0.0273469926207008	1.42053861552628	78192.4558136784	-0.0192511434196876	0.999795694948208	-358	n.s	n.s
V_V_HT:V_V_HM	0.298669715048582	1.41979784246374	78192.4558136784	0.210360733138112	0.975900224893528	-358	n.s	n.s
V_V_WT:V_V_HT	-0.323320277015444	1.42098596496617	78192.4558136784	-0.227532350766844	0.971863699493276	-357	n.s	n.s
V_V_WT:V_V_HM	-0.0243429402223736	1.42049559837805	78192.4558136784	-0.0171369346375792	0.999838101953828	-357	n.s	n.s
V_V_HT:V_V_HM	0.29897733679307	1.41975691805072	78192.4558136784	0.210583468896602	0.975849789179739	-357	n.s	n.s
V_V_WT:V_V_HT	-0.320739421307433	1.42094064921276	78192.4558136784	-0.225723306237407	0.972303051438975	-356	n.s	n.s
V_V_WT:V_V_HM	-0.0214740986075768	1.42045166742254	78192.4558136784	-0.0151177960504227	0.999874003016496	-356	n.s	n.s
V_V_HT:V_V_HM	0.299265322699846	1.41971525328107	78192.4558136784	0.210792496599737	0.975802411327287	-356	n.s	n.s
V_V_WT:V_V_HT	-0.318276356942235	1.42089537850137	78192.4558136784	-0.223997038598241	0.97271921423928	-355	n.s	n.s
V_V_WT:V_V_HM	-0.0187427058716683	1.42040784310151	78192.4558136784	-0.0131952987747117	0.999904009510505	-355	n.s	n.s
V_V_HT:V_V_HM	0.299533651070563	1.41967380263663	78192.4558136784	0.210987658231255	0.975758135998784	-355	n.s	n.s
V_V_WT:V_V_HT	-0.31593330150012	1.42085044644415	78192.4558136784	-0.222355070718936	0.97311225434723	-354	n.s	n.s
V_V_WT:V_V_HM	-0.0161510023801767	1.42036439586349	78192.4558136784	-0.0113710273414436	0.999928715589266	-354	n.s	n.s
V_V_HT:V_V_HM	0.299782299119947	1.41963279617475	78192.4558136784	0.211168902217334	0.975716983216651	-354	n.s	n.s
V_V_WT:V_V_HT	-0.313712399711903	1.42080570233684	78192.4558136784	-0.220798944708577	0.973482223607434	-353	n.s	n.s
V_V_WT:V_V_HM	-0.01370102597203	1.42032116133461	78192.4558136784	-0.00964642810725696	0.999948698201225	-353	n.s	n.s
V_V_HT:V_V_HM	0.300011373739866	1.41959204392038	78192.4558136784	0.211336330761158	0.975678937489852	-353	n.s	n.s
V_V_WT:V_V_HT	-0.311615510097607	1.4207615870456	78192.4558136784	-0.219329909352064	0.973829231566914	-352	n.s	n.s
V_V_WT:V_V_HM	-0.0113940066501508	1.4202785531264	78192.4558136784	-0.00802237464268516	0.999964517936421	-352	n.s	n.s
V_V_HT:V_V_HM	0.30022150344749	1.41955191274873	78192.4558136784	0.211490330681996	0.975643917923143	-352	n.s	n.s
V_V_WT:V_V_HT	-0.309644419745926	1.42071809818635	78192.4558136784	-0.21794923295565	0.97415336871818	-351	n.s	n.s
V_V_WT:V_V_HM	-0.00923097545856422	1.42023655195931	78192.4558136784	-0.00649960420032104	0.999976709464195	-351	n.s	n.s
V_V_HT:V_V_HM	0.300413444287358	1.4195123530202	78192.4558136784	0.211631440648043	0.975611808248061	-351	n.s	n.s
V_V_WT:V_V_HT	-0.30780081862903	1.42067478124276	78192.4558136784	-0.216658184331094	0.974454709821962	-350	n.s	n.s
V_V_WT:V_V_HM	-0.00721274445893982	1.42019469739427	78192.4558136784	-0.00507870116130806	0.999985779562397	-350	n.s	n.s
V_V_HT:V_V_HM	0.30058807417007	1.41947289135397	78192.4558136784	0.211760348507504	0.97558245738369	-350	n.s	n.s
V_V_WT:V_V_HT	-0.306086006698777	1.42063176066165	78192.4558136784	-0.215457668323718	0.97473339703337	-349	n.s	n.s
V_V_WT:V_V_HM	-0.0053392528012326	1.42015309617448	78192.4558136784	-0.0037596318422395	0.999992207089511	-349	n.s	n.s
V_V_HT:V_V_HM	0.300746753897516	1.41943360358298	78192.4558136784	0.211878000590068	0.975555654510067	-349	n.s	n.s
V_V_WT:V_V_HT	-0.30450107359777	1.42058906835754	78192.4558136784	-0.214348456130123	0.97498958350409	-348	n.s	n.s
V_V_WT:V_V_HM	-0.00360999676865514	1.42011176613939	78192.4558136784	-0.0025420511643735	0.999996437305773	-348	n.s	n.s
V_V_HT:V_V_HM	0.3008910768291	1.41939448278005	78192.4558136784	0.211985519515174	0.975531147748874	-348	n.s	n.s
V_V_WT:V_V_HT	-0.303046647188729	1.42054730678316	78192.4558136784	-0.213330908264493	0.975223495281987	-347	n.s	n.s
V_V_WT:V_V_HM	-0.00202356719312746	1.42007128491417	78192.4558136784	-0.0014249757844021	0.999998880496443	-347	n.s	n.s
V_V_HT:V_V_HM	0.301023079995595	1.41935606562103	78192.4558136784	0.212084259395394	0.975508631588307	-347	n.s	n.s
V_V_WT:V_V_HT	-0.301723238876281	1.42050663552156	78192.4558136784	-0.212405370965056	0.975435338003225	-346	n.s	n.s
V_V_WT:V_V_HM	-0.000578328149630103	1.42003179925944	78192.4558136784	-0.000407264224598143	0.999999908554306	-346	n.s	n.s
V_V_HT:V_V_HM	0.301144910726641	1.41931847721801	78192.4558136784	0.212175713598058	0.975487767932251	-346	n.s	n.s
V_V_WT:V_V_HT	-0.300531362423129	1.42046643174992	78192.4558136784	-0.211572308718971	0.975625266238714	-345	n.s	n.s
V_V_WT:V_V_HM	0.000727354949029646	1.41999269318297	78192.4558136784	0.000512224430816788	0.999999855345716	-345	n.s	n.s
V_V_HT:V_V_HM	0.301258717372148	1.41928111117167	78192.4558136784	0.21226148576264	0.975468192767468	-345	n.s	n.s
V_V_WT:V_V_HT	-0.29947137708271	1.42042564825572	78192.4558136784	-0.21083213855682	0.97579342111001	-344	n.s	n.s
V_V_WT:V_V_HM	0.0018953526885932	1.41995293804582	78192.4558136784	0.00133479965272767	0.999999017703244	-344	n.s	n.s
V_V_HT:V_V_HM	0.301366729771305	1.41924296734985	78192.4558136784	0.212343296182786	0.975449514760225	-344	n.s	n.s
V_V_WT:V_V_HT	-0.298542874912847	1.42038418399169	78192.4558136784	-0.210184595321145	0.975940073153283	-343	n.s	n.s
V_V_WT:V_V_HM	0.00292870601018702	1.41991243279718	78192.4558136784	0.00206259621547053	0.999997654482516	-343	n.s	n.s
V_V_HT:V_V_HM	0.301471580923034	1.41920394489455	78192.4558136784	0.212423015034273	0.975431307698703	-343	n.s	n.s
V_V_WT:V_V_HT	-0.29774448122296	1.42034324821929	78192.4558136784	-0.209628539859113	0.976065663182554	-342	n.s	n.s
V_V_WT:V_V_HM	0.00383186636706156	1.41987235994218	78192.4558136784	0.00269874002422134	0.99999598457077	-342	n.s	n.s
V_V_HT:V_V_HM	0.301576347590004	1.41916518540344	78192.4558136784	0.212502639362782	0.975413115745454	-342	n.s	n.s
V_V_WT:V_V_HT	-0.297073981018357	1.42030501549671	78192.4558136784	-0.209162100941018	0.976170768452325	-341	n.s	n.s
V_V_WT:V_V_HM	0.00461045636213431	1.41983484802927	78192.4558136784	0.00324717791546927	0.999994186714507	-341	n.s	n.s
V_V_HT:V_V_HM	0.301684437380492	1.41912874704049	78192.4558136784	0.21258426200557	0.975394460511242	-341	n.s	n.s
V_V_WT:V_V_HT	-0.296528990876759	1.42027124807813	78192.4558136784	-0.208783351263368	0.976255950342684	-340	n.s	n.s
V_V_WT:V_V_HM	0.00527033155410539	1.419801624419	78192.4558136784	0.00371201966772089	0.9999924032186	-340	n.s	n.s
V_V_HT:V_V_HM	0.301799322430849	1.41909630455182	78192.4558136784	0.212670078459659	0.975374839424176	-340	n.s	n.s
V_V_WT:V_V_HT	-0.296106933491203	1.42024322884796	78192.4558136784	-0.208490297631196	0.976321758132926	-339	n.s	n.s
V_V_WT:V_V_HM	0.00581757667390104	1.4197739497181	78192.4558136784	0.00409753726996901	0.999990743334845	-339	n.s	n.s
V_V_HT:V_V_HM	0.30192451016511	1.41906908600491	78192.4558136784	0.21276237580167	0.975353728151361	-339	n.s	n.s
V_V_WT:V_V_HT	-0.295804456004461	1.42022271288773	78192.4558136784	-0.208280330486339	0.976368854021011	-338	n.s	n.s
V_V_WT:V_V_HM	0.00625918822480109	1.41975354816301	78192.4558136784	0.00440864418539383	0.999989284350297	-338	n.s	n.s
V_V_HT:V_V_HM	0.302063644229271	1.41904877008942	78192.4558136784	0.212863469245132	0.975330594954049	-338	n.s	n.s
V_V_WT:V_V_HT	-0.295618013188321	1.42021089007366	78192.4558136784	-0.208150786094161	0.976397888457133	-337	n.s	n.s
V_V_WT:V_V_HM	0.00660239018043374	1.41974159304235	78192.4558136784	0.00465041681725021	0.999988076825318	-337	n.s	n.s
V_V_HT:V_V_HM	0.302220403368744	1.41903650706001	78192.4558136784	0.212975777483619	0.975304883240371	-337	n.s	n.s
V_V_WT:V_V_HT	-0.295544058857082	1.42020800427666	78192.4558136784	-0.208099136159712	0.976409459823516	-336	n.s	n.s
V_V_WT:V_V_HM	0.00685440861209319	1.41973833426893	78192.4558136784	0.00482793797043084	0.999987149166227	-336	n.s	n.s
V_V_HT:V_V_HM	0.302398467469209	1.41903255930539	78192.4558136784	0.213101852727912	0.975276004381573	-336	n.s	n.s
V_V_WT:V_V_HT	-0.295579047089618	1.42021333687932	78192.4558136784	-0.208122990690331	0.976404115925765	-335	n.s	n.s
V_V_WT:V_V_HM	0.00702246674117024	1.41974308208587	78192.4558136784	0.0049462940371246	0.999986511375561	-335	n.s	n.s
V_V_HT:V_V_HM	0.302601513830781	1.41903628531748	78192.4558136784	0.213244380684092	0.975243337313687	-335	n.s	n.s
V_V_WT:V_V_HT	-0.295719431769033	1.42022522821724	78192.4558136784	-0.208220094879063	0.976382356604356	-334	n.s	n.s
V_V_WT:V_V_HM	0.00711379064937212	1.41975422774761	78192.4558136784	0.00501057895115967	0.999986158487627	-334	n.s	n.s
V_V_HT:V_V_HM	0.302833222418402	1.41904615909113	78192.4558136784	0.213406181665268	0.975206227781042	-334	n.s	n.s
V_V_WT:V_V_HT	-0.2959614418541	1.42024148320481	78192.4558136784	-0.208388112411881	0.976344684044448	-333	n.s	n.s
V_V_WT:V_V_HM	0.00713579864564995	1.41976963956846	78192.4558136784	0.0050260256641485	0.999986073014898	-333	n.s	n.s
V_V_HT:V_V_HM	0.303097240499732	1.41906015114226	78192.4558136784	0.213590128829815	0.975164006497472	-333	n.s	n.s
V_V_WT:V_V_HT	-0.296300169810777	1.42026085490308	78192.4558136784	-0.208623767097345	0.976291797289739	-332	n.s	n.s
V_V_WT:V_V_HM	0.00709687555251115	1.41978811238759	78192.4558136784	0.00499854555098132	0.999986224890851	-332	n.s	n.s
V_V_HT:V_V_HM	0.303397045363274	1.41907712452395	78192.4558136784	0.213798841599292	0.975116058959624	-332	n.s	n.s
V_V_WT:V_V_HT	-0.296729568909015	1.4202831364174	78192.4558136784	-0.208922827639496	0.97622459879259	-331	n.s	n.s
V_V_WT:V_V_HM	0.0070063451116491	1.41980945670902	78192.4558136784	0.00493470801912329	0.999986574491647	-331	n.s	n.s
V_V_HT:V_V_HM	0.303735914020671	1.41909691952799	78192.4558136784	0.214034651080561	0.975061833018851	-331	n.s	n.s
V_V_WT:V_V_HT	-0.297243361476642	1.42030778525479	78192.4558136784	-0.209280949215751	0.976144008856627	-330	n.s	n.s
V_V_WT:V_V_HM	0.00687371876273168	1.41983315388259	78192.4558136784	0.00484121584563316	0.999987078384335	-330	n.s	n.s
V_V_HT:V_V_HM	0.304117080239385	1.41911905701325	78192.4558136784	0.214299905801733	0.975000768151731	-330	n.s	n.s
V_V_WT:V_V_HT	-0.297835270979764	1.42033357466902	78192.4558136784	-0.209693889021224	0.976050919906591	-329	n.s	n.s
V_V_WT:V_V_HM	0.00670850738863749	1.41985801518863	78192.4558136784	0.00472477340471698	0.999987692494694	-329	n.s	n.s
V_V_HT:V_V_HM	0.304543778368405	1.41914240956598	78192.4558136784	0.214597052639378	0.974932276098709	-329	n.s	n.s
V_V_WT:V_V_HT	-0.298498790234522	1.42035898500673	78192.4558136784	-0.210157286563093	0.975946248464791	-328	n.s	n.s
V_V_WT:V_V_HM	0.00652036813155998	1.41988256403218	78192.4558136784	0.00459218832369026	0.999988373537622	-328	n.s	n.s
V_V_HT:V_V_HM	0.305019158366078	1.41916556932458	78192.4558136784	0.214928522054861	0.974855766477564	-328	n.s	n.s
V_V_WT:V_V_HT	-0.299226263165217	1.42038370544435	78192.4558136784	-0.21066579545955	0.975831134519543	-327	n.s	n.s
V_V_WT:V_V_HM	0.00631967822067825	1.41990650308217	78192.4558136784	0.00445077067184367	0.999989078587764	-327	n.s	n.s
V_V_HT:V_V_HM	0.305545941385859	1.41918826092621	78192.4558136784	0.21529627167748	0.974770751591459	-327	n.s	n.s
V_V_WT:V_V_HT	-0.30000889137499	1.42040865913223	78192.4558136784	-0.211213082549268	0.975706946655501	-326	n.s	n.s
V_V_WT:V_V_HM	0.00611750200398564	1.41993073870744	78192.4558136784	0.00430831014303866	0.999989766541464	-326	n.s	n.s
V_V_HT:V_V_HM	0.306126393378936	1.41921136480328	78192.4558136784	0.2157017629445	0.974676851948697	-326	n.s	n.s
V_V_WT:V_V_HT	-0.30083764869919	1.42043450475365	78192.4558136784	-0.211792692793931	0.975575090289699	-325	n.s	n.s
V_V_WT:V_V_HM	0.0059250374412283	1.41995591692625	78192.4558136784	0.00417269111709757	0.999990400665425	-325	n.s	n.s
V_V_HT:V_V_HM	0.306762686140436	1.41923550702575	78192.4558136784	0.216146428567948	0.974573688092783	-325	n.s	n.s
V_V_WT:V_V_HT	-0.301703509461937	1.42046122171499	78192.4558136784	-0.21239827237077	0.975436959393027	-324	n.s	n.s
V_V_WT:V_V_HM	0.00575348267928799	1.41998201824989	78192.4558136784	0.00405179967446284	0.999990948830362	-324	n.s	n.s
V_V_HT:V_V_HM	0.30745699214124	1.41926066929052	78192.4558136784	0.216631799072496	0.974460850660778	-324	n.s	n.s
V_V_WT:V_V_HT	-0.302597447568232	1.42048809033453	78192.4558136784	-0.213023572409515	0.975293937220617	-323	n.s	n.s
V_V_WT:V_V_HM	0.00561403562905927	1.42000833842133	78192.4558136784	0.00395352300205545	0.999991382577052	-323	n.s	n.s
V_V_HT:V_V_HM	0.308211483197291	1.41928617053977	78192.4558136784	0.217159505669019	0.974337898878465	-323	n.s	n.s
V_V_WT:V_V_HT	-0.303510436181096	1.4205137055977	78192.4558136784	-0.213662448299567	0.975147397594966	-322	n.s	n.s
V_V_WT:V_V_HM	0.00551789436155925	1.42003350187995	78192.4558136784	0.00388574942369615	0.999991675493137	-322	n.s	n.s
V_V_HT:V_V_HM	0.309028330542662	1.4193106799937	78192.4558136784	0.217731279626553	0.974204359780434	-322	n.s	n.s
V_V_WT:V_V_HT	-0.304433450297843	1.42053602471381	78192.4558136784	-0.214308855953989	0.97499870646592	-321	n.s	n.s
V_V_WT:V_V_HM	0.00547625748064284	1.42005550817711	78192.4558136784	0.00385636860609243	0.999991800902743	-321	n.s	n.s
V_V_HT:V_V_HM	0.309909707778479	1.4193322617963	78192.4558136784	0.218348949094033	0.974059727939428	-321	n.s	n.s
V_V_WT:V_V_HT	-0.30535746373296	1.42055244802892	78192.4558136784	-0.214956838909156	0.974849225199918	-320	n.s	n.s
V_V_WT:V_V_HM	0.00550032238619913	1.42007181091963	78192.4558136784	0.00387327059371536	0.999991728874279	-320	n.s	n.s
V_V_HT:V_V_HM	0.310857786119158	1.41934845087602	78192.4558136784	0.219014425898938	0.973903467469226	-320	n.s	n.s
V_V_WT:V_V_HT	-0.306273278173283	1.42056030076315	78192.4558136784	-0.215600336014422	0.97470035510531	-319	n.s	n.s
V_V_WT:V_V_HM	0.00560131212400083	1.42007978835398	78192.4558136784	0.00394436437300001	0.999991422456432	-319	n.s	n.s
V_V_HT:V_V_HM	0.31187459029728	1.41935670609647	78192.4558136784	0.21972953589306	0.97373505088865	-319	n.s	n.s
V_V_WT:V_V_HT	-0.307170853730334	1.42055841357123	78192.4558136784	-0.216232469425961	0.974553703077729	-318	n.s	n.s
V_V_WT:V_V_HM	0.00579054988940797	1.42007828793875	78192.4558136784	0.00407762722561794	0.999990833072651	-318	n.s	n.s
V_V_HT:V_V_HM	0.312961403619735	1.4193558985914	78192.4558136784	0.220495369716873	0.973554112177213	-318	n.s	n.s
V_V_WT:V_V_HT	-0.308039342233073	1.42054715024731	78192.4558136784	-0.216845559951632	0.974411080099033	-317	n.s	n.s
V_V_WT:V_V_HM	0.00607941494792819	1.42006765374691	78192.4558136784	0.00428107416705632	0.99998989551817	-317	n.s	n.s
V_V_HT:V_V_HM	0.314118757181008	1.41934633879491	78192.4558136784	0.221312267904752	0.973360452457072	-317	n.s	n.s
V_V_WT:V_V_HT	-0.308867604829622	1.42052728547378	78192.4558136784	-0.217431659347963	0.974274378264053	-316	n.s	n.s
V_V_WT:V_V_HM	0.00647927141280391	1.42004863008043	78192.4558136784	0.00456271093507334	0.999988522318897	-316	n.s	n.s
V_V_HT:V_V_HM	0.315346876242426	1.41932872058507	78192.4558136784	0.222180296691548	0.97315392934622	-316	n.s	n.s
V_V_WT:V_V_HT	-0.309643856000683	1.42050104762646	78192.4558136784	-0.217982138427897	0.974145666151158	-315	n.s	n.s
V_V_WT:V_V_HM	0.00700134811238673	1.42002338120929	78192.4558136784	0.00493044565676405	0.999986597674085	-315	n.s	n.s
V_V_HT:V_V_HM	0.316645204113049	1.41930510510378	78192.4558136784	0.223098756549527	0.972934575691172	-315	n.s	n.s
V_V_WT:V_V_HT	-0.31035571077788	1.42047198916514	78192.4558136784	-0.21848773727688	0.974027176276686	-314	n.s	n.s
V_V_WT:V_V_HM	0.00765669168263372	1.41999536549166	78192.4558136784	0.00539205399447389	0.99998397065737	-314	n.s	n.s
V_V_HT:V_V_HM	0.318012402460518	1.41927880086191	78192.4558136784	0.2240661963438	0.972702599917247	-314	n.s	n.s
V_V_WT:V_V_HT	-0.310990666286614	1.42044339673797	78192.4558136784	-0.21893914745269	0.973921166169879	-313	n.s	n.s
V_V_WT:V_V_HM	0.00845630771494843	1.41996778201992	78192.4558136784	0.00595528139583508	0.999980447105772	-313	n.s	n.s
V_V_HT:V_V_HM	0.319446974001555	1.4192528675597	78192.4558136784	0.225081084071241	0.972458228421423	-313	n.s	n.s
V_V_WT:V_V_HT	-0.311536220807515	1.42041782948261	78192.4558136784	-0.219327168626849	0.973829876918095	-312	n.s	n.s
V_V_WT:V_V_HM	0.00941120306695087	1.41994311978436	78192.4558136784	0.00662787328296649	0.999975781131536	-312	n.s	n.s
V_V_HT:V_V_HM	0.320947423874469	1.41922968228329	78192.4558136784	0.226141989475672	0.97220166247162	-312	n.s	n.s
V_V_WT:V_V_HT	-0.311979822844723	1.42039739865426	78192.4558136784	-0.21964263180171	0.973755545532423	-311	n.s	n.s
V_V_WT:V_V_HM	0.010532279831124	1.41992343141575	78192.4558136784	0.00741749843554785	0.999969666743043	-311	n.s	n.s
V_V_HT:V_V_HM	0.322512102675822	1.41921120414147	78192.4558136784	0.227247432753267	0.971933115216273	-311	n.s	n.s
V_V_WT:V_V_HT	-0.312308726280794	1.42038472101708	78192.4558136784	-0.219876151622613	0.973700457022763	-310	n.s	n.s
V_V_WT:V_V_HM	0.0118300224773327	1.41991126576385	78192.4558136784	0.008331522372258	0.999961730647834	-310	n.s	n.s
V_V_HT:V_V_HM	0.324138748758137	1.41919987444613	78192.4558136784	0.228395418146889	0.97165292674748	-310	n.s	n.s
V_V_WT:V_V_HT	-0.312510136590795	1.42038177790006	78192.4558136784	-0.220018407341737	0.973666871026649	-309	n.s	n.s
V_V_WT:V_V_HM	0.0133148123635554	1.41990855285447	78192.4558136784	0.0093772323131573	0.999951521463833	-309	n.s	n.s
V_V_HT:V_V_HM	0.325824948954358	1.4191975421485	78192.4558136784	0.229583929846084	0.971361445946703	-309	n.s	n.s
V_V_WT:V_V_HT	-0.312571258651804	1.42038952008465	78192.4558136784	-0.220060239977817	0.973656990600662	-308	n.s	n.s
V_V_WT:V_V_HM	0.0149970303724354	1.41991621780889	78192.4558136784	0.0105619121637879	0.999938498968475	-308	n.s	n.s
V_V_HT:V_V_HM	0.327568289024277	1.4192050918454	78192.4558136784	0.23081110045789	0.971058989823982	-308	n.s	n.s
V_V_WT:V_V_HT	-0.312479297554301	1.42040786239452	78192.4558136784	-0.219992655509189	0.973672952453149	-307	n.s	n.s
V_V_WT:V_V_HM	0.0168870576158335	1.41993417559268	78192.4558136784	0.0118928453910794	0.999922023230667	-307	n.s	n.s
V_V_HT:V_V_HM	0.329366355170134	1.4192224387894	78192.4558136784	0.232075216800464	0.97074584194	-307	n.s	n.s
V_V_WT:V_V_HT	-0.312221458761815	1.4204357183614	78192.4558136784	-0.219806820348049	0.973716818403944	-306	n.s	n.s
V_V_WT:V_V_HM	0.0189952735957526	1.41996136479616	78192.4558136784	0.0133773172050209	0.999901343156325	-306	n.s	n.s
V_V_HT:V_V_HM	0.331216732357593	1.41924856126423	78192.4558136784	0.233374717718618	0.970422252654598	-306	n.s	n.s
V_V_WT:V_V_HT	-0.311785017487889	1.42047139988209	78192.4558136784	-0.219494047901119	0.973790568387925	-305	n.s	n.s
V_V_WT:V_V_HM	0.0213318666872953	1.41999613812835	78192.4558136784	0.0150224821846432	0.999875586666841	-305	n.s	n.s
V_V_HT:V_V_HM	0.333116884175159	1.41928187674592	78192.4558136784	0.23470805175003	0.97008847445751	-305	n.s	n.s
V_V_WT:V_V_HT	-0.311157619873754	1.42051398264481	78192.4558136784	-0.219045798686486	0.973896089718813	-304	n.s	n.s
V_V_WT:V_V_HM	0.0239060318629818	1.42003759711911	78192.4558136784	0.0168347879742628	0.999843760130563	-304	n.s	n.s
V_V_HT:V_V_HM	0.335063651736728	1.4193215286326	78192.4558136784	0.236073113087727	0.969744904793007	-304	n.s	n.s
V_V_WT:V_V_HT	-0.310327344458646	1.42056328920106	78192.4558136784	-0.218453726643307	0.974035155011764	-303	n.s	n.s
V_V_WT:V_V_HM	0.0267259391597499	1.42008557535925	78192.4558136784	0.0188199497435138	0.999804743749414	-303	n.s	n.s
V_V_HT:V_V_HM	0.337053283618378	1.41936736968597	78192.4558136784	0.237467262399409	0.969392085165576	-303	n.s	n.s
V_V_WT:V_V_HT	-0.309282361066472	1.42061856989484	78192.4558136784	-0.2177096425604	0.974209419222424	-302	n.s	n.s
V_V_WT:V_V_HM	0.0297995463797029	1.42013934871083	78192.4558136784	0.0209835368668254	0.999757274713369	-302	n.s	n.s
V_V_HT:V_V_HM	0.339081907446154	1.41941871785188	78192.4558136784	0.238887865280032	0.969030568160586	-302	n.s	n.s
V_V_WT:V_V_HT	-0.308010839216152	1.42067821737241	78192.4558136784	-0.216805491524906	0.974420412889396	-301	n.s	n.s
V_V_WT:V_V_HM	0.0331348138616328	1.42019735589731	78192.4558136784	0.02333113332738	0.999699934020452	-301	n.s	n.s
V_V_HT:V_V_HM	0.341145653077785	1.41947408628408	78192.4558136784	0.240332427604115	0.968660883380235	-301	n.s	n.s
V_V_WT:V_V_HT	-0.306501119546517	1.42074016502789	78192.4558136784	-0.215733409310985	0.974669516548379	-300	n.s	n.s
V_V_WT:V_V_HM	0.0367394425372236	1.42025758754979	78192.4558136784	0.0258681543821963	0.999631140545437	-300	n.s	n.s
V_V_HT:V_V_HM	0.34324056208372	1.41953155761548	78192.4558136784	0.241798472349775	0.968283568840821	-300	n.s	n.s
V_V_WT:V_V_HT	-0.304742420209735	1.42080322516623	78192.4558136784	-0.214486013834942	0.974957880972106	-299	n.s	n.s
V_V_WT:V_V_HM	0.0406198382645604	1.42031889365476	78192.4558136784	0.0285990973196432	0.99954916591887	-299	n.s	n.s
V_V_HT:V_V_HM	0.345362258474307	1.41959004333469	78192.4558136784	0.243283094366479	0.967899286954862	-299	n.s	n.s
V_V_WT:V_V_HT	-0.302725104186074	1.42086739316948	78192.4558136784	-0.213056549570609	0.975286383413566	-298	n.s	n.s
V_V_WT:V_V_HM	0.0447808017014495	1.42038128038322	78192.4558136784	0.0315273105326815	0.999452146173755	-298	n.s	n.s
V_V_HT:V_V_HM	0.34750590588753	1.41964956902286	78192.4558136784	0.244782877035435	0.967508849955116	-298	n.s	n.s
V_V_WT:V_V_HT	-0.300440563727427	1.42093345835343	78192.4558136784	-0.211438869259631	0.975655622942453	-297	n.s	n.s
V_V_WT:V_V_HM	0.0492257568845647	1.42044552949076	78192.4558136784	0.0346551528112539	0.999338086076935	-297	n.s	n.s
V_V_HT:V_V_HM	0.349666320611985	1.41971090702784	78192.4558136784	0.246294029919099	0.967113188047389	-297	n.s	n.s
V_V_WT:V_V_HT	-0.297880401493838	1.42100167283126	78192.4558136784	-0.209627058988839	0.976065997227685	-296	n.s	n.s
V_V_WT:V_V_HM	0.0539578506110416	1.42051189735666	78192.4558136784	0.0379847931660752	0.999204836864446	-296	n.s	n.s
V_V_HT:V_V_HM	0.351838252104892	1.41977432264246	78192.4558136784	0.247812801297924	0.966713243683353	-296	n.s	n.s
V_V_WT:V_V_HT	-0.295036481799883	1.42107173001479	78192.4558136784	-0.207615474693042	0.976517684009156	-295	n.s	n.s
V_V_WT:V_V_HM	0.0589799294577951	1.42058009378339	78192.4558136784	0.0415182007096238	0.99905009566432	-295	n.s	n.s
V_V_HT:V_V_HM	0.354016411257682	1.41983955332435	78192.4558136784	0.249335504444008	0.966309964576224	-295	n.s	n.s
V_V_WT:V_V_HT	-0.291901715578987	1.42114367144091	78192.4558136784	-0.205399159455163	0.977010539029242	-294	n.s	n.s
V_V_WT:V_V_HM	0.0642936394135534	1.42065016785473	78192.4558136784	0.0452564895062383	0.998871438002885	-294	n.s	n.s
V_V_HT:V_V_HM	0.356195354992547	1.41990666168391	78192.4558136784	0.250858288508996	0.965904364549512	-294	n.s	n.s
V_V_WT:V_V_HT	-0.288469568766825	1.42121722378161	78192.4558136784	-0.202973594704445	0.977544146283306	-293	n.s	n.s
V_V_WT:V_V_HM	0.0699000123840454	1.42072186003165	78192.4558136784	0.0492003497310081	0.998666309233549	-293	n.s	n.s
V_V_HT:V_V_HM	0.358369581150902	1.41997541117217	78192.4558136784	0.252377314657212	0.965497477462572	-293	n.s	n.s
V_V_WT:V_V_HT	-0.284734675616669	1.42129237146623	78192.4558136784	-0.200335048110426	0.978117737136155	-292	n.s	n.s
V_V_WT:V_V_HM	0.0757988388351221	1.42079516145414	78192.4558136784	0.0533495896463668	0.998432059376107	-292	n.s	n.s
V_V_HT:V_V_HM	0.360533514451805	1.42004580447653	78192.4558136784	0.253888651559875	0.965090385200791	-292	n.s	n.s
V_V_WT:V_V_HT	-0.28069196071581	1.42136839752428	78192.4558136784	-0.197480091160543	0.978730293609441	-291	n.s	n.s
V_V_WT:V_V_HM	0.081989596693548	1.42086937690325	78192.4558136784	0.0577038241701305	0.998165919809098	-291	n.s	n.s
V_V_HT:V_V_HM	0.362681557409363	1.42011718113912	78192.4558136784	0.255388472322013	0.964684164584985	-291	n.s	n.s
V_V_WT:V_V_HT	-0.276336350617111	1.4214435953858	78192.4558136784	-0.194405428055068	0.979380579511592	-290	n.s	n.s
V_V_WT:V_V_HM	0.0884717640533319	1.42094284315355	78192.4558136784	0.0622627183630999	0.997864992875083	-290	n.s	n.s
V_V_HT:V_V_HM	0.364808114670439	1.42018794614867	78192.4558136784	0.256873124194401	0.96427986711982	-290	n.s	n.s
V_V_WT:V_V_HT	-0.271662770944754	1.42151533618647	78192.4558136784	-0.191107872021662	0.980067138417559	-289	n.s	n.s
V_V_WT:V_V_HM	0.0952448187261927	1.4210129944995	78192.4558136784	0.0670260012363499	0.997526251579524	-289	n.s	n.s
V_V_HT:V_V_HM	0.366907589670944	1.42025563267034	78192.4558136784	0.258339119543636	0.9638785196355	-289	n.s	n.s
V_V_WT:V_V_HT	-0.266666494211051	1.42158047291689	78192.4558136784	-0.187584522502542	0.98078825061051	-288	n.s	n.s
V_V_WT:V_V_HM	0.102307919968052	1.42107675720824	78192.4558136784	0.0719932399492898	0.997146557795787	-288	n.s	n.s
V_V_HT:V_V_HM	0.368974414179103	1.4203172812653	78192.4558136784	0.25978309145855	0.963481134685758	-288	n.s	n.s
V_V_WT:V_V_HT	-0.261344177484165	1.42163632652668	78192.4558136784	-0.183833356399015	0.981541811966295	-287	n.s	n.s
V_V_WT:V_V_HM	0.109658951908683	1.42113151242761	78192.4558136784	0.0771631273740186	0.996722729352208	-287	n.s	n.s
V_V_HT:V_V_HM	0.371003129392829	1.4203703664309	78192.4558136784	0.261201682435182	0.963088739814745	-287	n.s	n.s
V_V_WT:V_V_HT	-0.255693182314939	1.42168018342189	78192.4558136784	-0.179852814505371	0.98232542414079	-286	n.s	n.s
V_V_WT:V_V_HM	0.117295163232052	1.42117460519253	78192.4558136784	0.0825339566324168	0.996251525256995	-286	n.s	n.s
V_V_HT:V_V_HM	0.372988345546966	1.42041232363959	78192.4558136784	0.262591600579219	0.962702360992505	-286	n.s	n.s
V_V_WT:V_V_HT	-0.249712662172129	1.42171024518853	78192.4558136784	-0.175642444033323	0.983136275914017	-285	n.s	n.s
V_V_WT:V_V_HM	0.12521223874159	1.42120427192899	78192.4558136784	0.0881029147003907	0.995729730814101	-285	n.s	n.s
V_V_HT:V_V_HM	0.374924900913727	1.42044144202463	78192.4558136784	0.263949565129082	0.962323036491258	-285	n.s	n.s
V_V_WT:V_V_HT	-0.243403935287599	1.42172592993759	78192.4558136784	-0.171203134276578	0.983971119715752	-284	n.s	n.s
V_V_WT:V_V_HM	0.133404004893015	1.42121993492489	78192.4558136784	0.0938658413203766	0.995154222767365	-284	n.s	n.s
V_V_HT:V_V_HM	0.376807940180618	1.42045714815459	78192.4558136784	0.265272303828492	0.961951816531366	-284	n.s	n.s
V_V_WT:V_V_HT	-0.236770131316419	1.42172755269033	78192.4558136784	-0.166536922540736	0.98482633696791	-283	n.s	n.s
V_V_WT:V_V_HM	0.141862760905632	1.42122189048306	78192.4558136784	0.0998174611970088	0.994521995398891	-283	n.s	n.s
V_V_HT:V_V_HM	0.378632892222037	1.42045970642144	78192.4558136784	0.266556587638749	0.961589752304388	-283	n.s	n.s
V_V_WT:V_V_HT	-0.229815102787768	1.42171545141857	78192.4558136784	-0.161646342493121	0.985698082921307	-282	n.s	n.s
V_V_WT:V_V_HM	0.150580211036088	1.42121045556932	78192.4558136784	0.105952085031465	0.993830126781612	-282	n.s	n.s
V_V_HT:V_V_HM	0.38039531382387	1.42044939806064	78192.4558136784	0.267799271373713	0.961237882970694	-282	n.s	n.s
V_V_WT:V_V_HT	-0.22254449927361	1.42169079200507	78192.4558136784	-0.156535092247272	0.986582190043652	-281	n.s	n.s
V_V_WT:V_V_HM	0.159546621357421	1.42118675446758	78192.4558136784	0.112262952673797	0.993075886116937	-281	n.s	n.s
V_V_HT:V_V_HM	0.38209112063101	1.42042727922042	78192.4558136784	0.268997312442995	0.960897228542688	-281	n.s	n.s
V_V_WT:V_V_HT	-0.214966107195526	1.42165575897854	78192.4558136784	-0.15120826953916	0.987474167248436	-280	n.s	n.s
V_V_WT:V_V_HM	0.168750574386551	1.4211529056933	78192.4558136784	0.118742025372862	0.99225681102565	-280	n.s	n.s
V_V_HT:V_V_HM	0.383716681582103	1.42039536201976	78192.4558136784	0.270147799579175	0.960568779752976	-280	n.s	n.s
V_V_WT:V_V_HT	-0.207089816234667	1.4216134251943	78192.4558136784	-0.145672383620296	0.988369247211697	-279	n.s	n.s
V_V_WT:V_V_HM	0.178179034413904	1.42111189543271	78192.4558136784	0.125380017566914	0.991370763049851	-279	n.s	n.s
V_V_HT:V_V_HM	0.385268850648575	1.42035649401373	78192.4558136784	0.271247994621307	0.960253483979043	-279	n.s	n.s
V_V_WT:V_V_HT	-0.198927239820712	1.42156732871031	78192.4558136784	-0.139935151718199	0.989262472024187	-278	n.s	n.s
V_V_WT:V_V_HM	0.187817658628338	1.42106716497329	78192.4558136784	0.132166630302705	0.990415954814565	-278	n.s	n.s
V_V_HT:V_V_HM	0.38674489844905	1.42031396227583	78192.4558136784	0.272295357731577	0.959952235708505	-278	n.s	n.s
V_V_WT:V_V_HT	-0.190490657756264	1.42152054088461	78192.4558136784	-0.134004857670029	0.990148839943445	-277	n.s	n.s
V_V_WT:V_V_HM	0.197651613915939	1.42102170089394	78192.4558136784	0.139091200219954	0.989390905273877	-277	n.s	n.s
V_V_HT:V_V_HM	0.388142271672205	1.42027061826913	78192.4558136784	0.273287545823648	0.959665874671337	-277	n.s	n.s
V_V_WT:V_V_HT	-0.181793953086718	1.42147633507713	78192.4558136784	-0.127890945913534	0.991023258077002	-276	n.s	n.s
V_V_WT:V_V_HM	0.207664920762092	1.42097868901786	78192.4558136784	0.146142178181169	0.988294552570237	-276	n.s	n.s
V_V_HT:V_V_HM	0.38945887384881	1.42022950882418	78192.4558136784	0.274222491103742	0.959395160851333	-276	n.s	n.s
V_V_WT:V_V_HT	-0.172852574101583	1.42143805379089	78192.4558136784	-0.121604014779677	0.991880600461683	-275	n.s	n.s
V_V_WT:V_V_HM	0.217840498083712	1.42094138523234	78192.4558136784	0.153307166887882	0.987126296460389	-275	n.s	n.s
V_V_HT:V_V_HM	0.390693072185273	1.42019375282048	78192.4558136784	0.275098430344004	0.959140763544113	-275	n.s	n.s
V_V_WT:V_V_HT	-0.163682278290661	1.42140796312959	78192.4558136784	-0.1151550311638	0.992715866964979	-274	n.s	n.s
V_V_WT:V_V_HM	0.228161048284107	1.42091199662773	78192.4558136784	0.160573665945255	0.985885914974764	-274	n.s	n.s
V_V_HT:V_V_HM	0.391843326574786	1.42016546409087	78192.4558136784	0.27591385404209	0.958903273840857	-274	n.s	n.s
V_V_WT:V_V_HT	-0.154299088537389	1.4213871983923	78192.4558136784	-0.108555282270667	0.993524223427949	-273	n.s	n.s
V_V_WT:V_V_HM	0.238609104656455	1.4208916285369	78192.4558136784	0.167929136792897	0.984573569321565	-273	n.s	n.s
V_V_HT:V_V_HM	0.392908193193834	1.42014570074187	78192.4558136784	0.276667522908799	0.958683197890938	-273	n.s	n.s
V_V_WT:V_V_HT	-0.144720324303698	1.42137677655706	78192.4558136784	-0.101817003549367	0.994300964189419	-272	n.s	n.s
V_V_WT:V_V_HM	0.249166387569924	1.42088127394502	78192.4558136784	0.175360455612258	0.983189919993111	-272	n.s	n.s
V_V_HT:V_V_HM	0.393886711873619	1.42013541850504	78192.4558136784	0.277358558022768	0.958480928718988	-272	n.s	n.s
V_V_WT:V_V_HT	-0.134964546969233	1.42137758469323	78192.4558136784	-0.0949533385235998	0.995041571920974	-271	n.s	n.s
V_V_WT:V_V_HM	0.259813855714429	1.42088180217873	78192.4558136784	0.182853954013655	0.981736150050571	-271	n.s	n.s
V_V_HT:V_V_HM	0.394778402683662	1.4201354598417	78192.4558136784	0.277986441326989	0.958296744273888	-271	n.s	n.s
V_V_WT:V_V_HT	-0.125050766462298	1.4213896002329	78192.4558136784	-0.0879778256727135	0.995741822078341	-270	n.s	n.s
V_V_WT:V_V_HM	0.270532212876017	1.42089319693881	78192.4558136784	0.190395881589732	0.980213897611567	-270	n.s	n.s
V_V_HT:V_V_HM	0.395582979338318	1.42014581970226	78192.4558136784	0.278550958535549	0.958130822741447	-270	n.s	n.s
V_V_WT:V_V_HT	-0.114998807013535	1.42141243672814	78192.4558136784	-0.0809046016779223	0.996397800087922	-269	n.s	n.s
V_V_WT:V_V_HM	0.281301728828635	1.42091508929805	78192.4558136784	0.197972229971604	0.978625300568087	-269	n.s	n.s
V_V_HT:V_V_HM	0.396300535842175	1.42016615852067	78192.4558136784	0.279052231645194	0.9579832319466	-269	n.s	n.s
V_V_WT:V_V_HT	-0.104828855384021	1.42144486106017	78192.4558136784	-0.0737480983299173	0.997005967867153	-268	n.s	n.s
V_V_WT:V_V_HM	0.292102497539942	1.42094628568135	78192.4558136784	0.205568993341559	0.976972950380629	-268	n.s	n.s
V_V_HT:V_V_HM	0.396931352923928	1.42019534696004	78192.4558136784	0.279490672725811	0.957853942179841	-268	n.s	n.s
V_V_WT:V_V_HT	-0.094561865405062	1.42148567197667	78192.4558136784	-0.0665232631388872	0.997563176386986	-267	n.s	n.s
V_V_WT:V_V_HM	0.302914306685966	1.42098562564187	78192.4558136784	0.213171971074047	0.97525993601541	-267	n.s	n.s
V_V_HT:V_V_HM	0.397476172091024	1.42023229111224	78192.4558136784	0.279867015120284	0.957742816556612	-267	n.s	n.s
V_V_WT:V_V_HT	-0.0842195970549682	1.42153406418656	78192.4558136784	-0.059245570807451	0.998066700404007	-266	n.s	n.s
V_V_WT:V_V_HM	0.313716679103946	1.42103233696298	78192.4558136784	0.220766741856429	0.973489853891954	-266	n.s	n.s
V_V_HT:V_V_HM	0.397936276158907	1.42027627339423	78192.4558136784	0.28018230228398	0.957649614105177	-266	n.s	n.s
V_V_WT:V_V_HT	-0.0738243821506117	1.42158942307562	78192.4558136784	-0.0519308746620329	0.998514280803886	-265	n.s	n.s
V_V_WT:V_V_HM	0.324489008950558	1.42108583462293	78192.4558136784	0.228338782250024	0.971666781050463	-265	n.s	n.s
V_V_HT:V_V_HM	0.39831339110117	1.42032675806946	78192.4558136784	0.280437856175129	0.957573999200408	-265	n.s	n.s
V_V_WT:V_V_HT	-0.0633987211043774	1.42165052220191	78192.4558136784	-0.0445951519830505	0.998904162496792	-264	n.s	n.s
V_V_WT:V_V_HM	0.335210690746726	1.42114493658817	78192.4558136784	0.235873683335555	0.969795215497499	-264	n.s	n.s
V_V_HT:V_V_HM	0.398609411851093	1.4203826356159	78192.4558136784	0.280635232968931	0.957515555043496	-264	n.s	n.s
V_V_WT:V_V_HT	-0.0529653464138526	1.42171613494951	78192.4558136784	-0.0372545159415622	0.999235106125409	-263	n.s	n.s
V_V_WT:V_V_HM	0.34586122090717	1.42120846075791	78192.4558136784	0.243357136167574	0.967880064315218	-263	n.s	n.s
V_V_HT:V_V_HM	0.398826567321012	1.42044279653977	78192.4558136784	0.28077622576042	0.957473783468565	-263	n.s	n.s
V_V_WT:V_V_HT	-0.0425470500600618	1.421784201658	78192.4558136784	-0.0299251110052046	0.999506401004525	-262	n.s	n.s
V_V_WT:V_V_HM	0.35642011767552	1.4212744112874	78192.4558136784	0.250775019127144	0.965926603087446	-262	n.s	n.s
V_V_HT:V_V_HM	0.398967167735578	1.42050534772261	78192.4558136784	0.28086284108343	0.957448112674993	-262	n.s	n.s
V_V_WT:V_V_HT	-0.0321666030133017	1.42185188089022	78192.4558136784	-0.0226230336968449	0.999717869071232	-261	n.s	n.s
V_V_WT:V_V_HM	0.36686699475116	1.42134002826759	78192.4558136784	0.25811346156086	0.963940436063377	-261	n.s	n.s
V_V_HT:V_V_HM	0.399033597764483	1.42056765955447	78192.4558136784	0.28089728432198	0.957437902482153	-261	n.s	n.s
V_V_WT:V_V_HT	-0.0218466921014162	1.42191654460229	78192.4558136784	-0.0153642576171914	0.999869861607391	-260	n.s	n.s
V_V_WT:V_V_HM	0.377181843351297	1.42140275894471	78192.4558136784	0.26535887944338	0.961927459864012	-260	n.s	n.s
V_V_HT:V_V_HM	0.399028535452696	1.42062729948087	78192.4558136784	0.280881928425922	0.957442454653407	-260	n.s	n.s
V_V_WT:V_V_HT	-0.011609983089361	1.42197495990048	78192.4558136784	-0.00816468884246284	0.999963247914392	-259	n.s	n.s
V_V_WT:V_V_HM	0.387344751908997	1.42145945842438	78192.4558136784	0.272497924308267	0.959893849447095	-259	n.s	n.s
V_V_HT:V_V_HM	0.398954734998326	1.42068126240421	78192.4558136784	0.280819312224317	0.957461014532687	-259	n.s	n.s
V_V_WT:V_V_HT	-0.00147914220994494	1.42202307765	78192.4558136784	-0.00104016751429192	0.999999403490731	-258	n.s	n.s
V_V_WT:V_V_HM	0.397335807398213	1.42150618290409	78192.4558136784	0.279517466879018	0.957846034971126	-258	n.s	n.s
V_V_HT:V_V_HM	0.398814949608172	1.42072577110026	78192.4558136784	0.280712124549776	0.957492776944238	-258	n.s	n.s
V_V_WT:V_V_HT	0.00852328973698846	1.42205648769304	78192.4558136784	0.00599363654731855	0.99998019443534	-257	n.s	n.s
V_V_WT:V_V_HM	0.407135282923928	1.42153863359769	78192.4558136784	0.286404655702908	0.955790655840976	-257	n.s	n.s
V_V_HT:V_V_HM	0.398611993186936	1.42075670235826	78192.4558136784	0.280563162239739	0.957536899860123	-257	n.s	n.s
V_V_WT:V_V_HT	0.0183754255319286	1.4220718699641	78192.4558136784	0.0129215871012148	0.999907950309816	-256	n.s	n.s
V_V_WT:V_V_HM	0.416724407897476	1.42155357281949	78192.4558136784	0.293147170718969	0.953734451740728	-256	n.s	n.s
V_V_HT:V_V_HM	0.39834898236554	1.42077094798823	78192.4558136784	0.280375230736237	0.957592535032281	-256	n.s	n.s
V_V_WT:V_V_HT	0.0280561056903821	1.4220671575422	78192.4558136784	0.0197291003744663	0.99978542537428	-255	n.s	n.s
V_V_WT:V_V_HM	0.426085432447299	1.42154898281525	78192.4558136784	0.299733204833699	0.951684229374468	-255	n.s	n.s
V_V_HT:V_V_HM	0.398029326756917	1.42076656699499	78192.4558136784	0.28015110715814	0.957658840007379	-255	n.s	n.s
V_V_WT:V_V_HT	0.0375445194148618	1.42204068330646	78192.4558136784	0.0264018602671515	0.999615766061353	-254	n.s	n.s
V_V_WT:V_V_HM	0.435201066219127	1.4215232325654	78192.4558136784	0.306151215997874	0.949646904066443	-254	n.s	n.s
V_V_HT:V_V_HM	0.39765654680428	1.42074198401024	78192.4558136784	0.279893570598821	0.957734970151586	-254	n.s	n.s
V_V_WT:V_V_HT	0.0468208750551682	1.42199222455109	78192.4558136784	0.0329262525116472	0.999402463302019	-253	n.s	n.s
V_V_WT:V_V_HM	0.444055293884851	1.42147609747751	78192.4558136784	0.312390264368744	0.947629359969069	-253	n.s	n.s
V_V_HT:V_V_HM	0.397234418829669	1.42069696986468	78192.4558136784	0.279605311516576	0.957820106330649	-253	n.s	n.s
V_V_WT:V_V_HT	0.055866705710411	1.421923351584	78192.4558136784	0.0392895338895563	0.999149296347139	-252	n.s	n.s
V_V_WT:V_V_HM	0.452633726290305	1.42140909990114	78192.4558136784	0.318440149512047	0.945638365531936	-252	n.s	n.s
V_V_HT:V_V_HM	0.396767020579905	1.42063296947359	78192.4558136784	0.279288900867143	0.95791346473334	-252	n.s	n.s
V_V_WT:V_V_HT	0.0646650055891875	1.42183736997488	78192.4558136784	0.0454798888780999	0.998860275090053	-251	n.s	n.s
V_V_WT:V_V_HM	0.460923714374716	1.42132545325346	78192.4558136784	0.324291465631356	0.943680513690001	-251	n.s	n.s
V_V_HT:V_V_HM	0.396258708785525	1.42055304901575	78192.4558136784	0.278946786999668	0.958014298349304	-251	n.s	n.s
V_V_WT:V_V_HT	0.0732003502914047	1.42173917829087	78192.4558136784	0.0514864831813961	0.998539581052678	-250	n.s	n.s
V_V_WT:V_V_HM	0.468914460271659	1.42122992390294	78192.4558136784	0.32993567922067	0.941762154819664	-250	n.s	n.s
V_V_HT:V_V_HM	0.395714109980243	1.42046176447216	78192.4558136784	0.27858131762335	0.958121890955247	-250	n.s	n.s
V_V_WT:V_V_HT	0.0814590157011281	1.42163504816129	78192.4558136784	0.0572995269119774	0.998191507098499	-249	n.s	n.s
V_V_WT:V_V_HM	0.47659712037503	1.42112861745399	78192.4558136784	0.335365226286747	0.939889323117001	-249	n.s	n.s
V_V_HT:V_V_HM	0.395138104673888	1.42036495785234	78192.4558136784	0.278194771343385	0.958235548238479	-249	n.s	n.s
V_V_WT:V_V_HT	0.0894287676332013	1.42153203547286	78192.4558136784	0.0629101317463123	0.99782041108899	-248	n.s	n.s
V_V_WT:V_V_HM	0.483964545170806	1.42102840500949	78192.4558136784	0.340573449105385	0.93806771966418	-248	n.s	n.s
V_V_HT:V_V_HM	0.394535777537597	1.42026920727614	78192.4558136784	0.27778943281764	0.958354576109551	-248	n.s	n.s
V_V_WT:V_V_HT	0.0970976738504739	1.42143646942533	78192.4558136784	0.0683095417480946	0.997430724315869	-247	n.s	n.s
V_V_WT:V_V_HM	0.491009927922667	1.42093544884137	78192.4558136784	0.345553999882989	0.936302890664415	-247	n.s	n.s
V_V_HT:V_V_HM	0.393912254072196	1.42018041022688	78192.4558136784	0.277367756403053	0.958478233198032	-247	n.s	n.s
V_V_WT:V_V_HT	0.104453801666846	1.42135342031134	78192.4558136784	0.0734889719714933	0.997026939482898	-246	n.s	n.s
V_V_WT:V_V_HM	0.497726460774463	1.42085468349176	78192.4558136784	0.350300749652525	0.93460024177248	-246	n.s	n.s
V_V_HT:V_V_HM	0.39327265910762	1.42010328564426	78192.4558136784	0.276932433776606	0.958605711813299	-246	n.s	n.s
V_V_WT:V_V_HT	0.111485219270229	1.42128653367958	78192.4558136784	0.0784396507167375	0.996613586239833	-245	n.s	n.s
V_V_WT:V_V_HM	0.504107336981851	1.42078965444301	78192.4558136784	0.354807860125837	0.932964996315749	-245	n.s	n.s
V_V_HT:V_V_HM	0.392622117711636	1.42004121975741	78192.4558136784	0.276486423245311	0.958736130253636	-245	n.s	n.s
V_V_WT:V_V_HT	0.118179993682482	1.42123792276367	78192.4558136784	0.0831528569492957	0.99619520514209	-244	n.s	n.s
V_V_WT:V_V_HM	0.51014574875455	1.42074241351903	78192.4558136784	0.359069838346681	0.931402159056093	-244	n.s	n.s
V_V_HT:V_V_HM	0.391965755072081	1.41999616619941	78192.4558136784	0.276032967131995	0.958868528643149	-244	n.s	n.s
V_V_WT:V_V_HT	0.12452619297872	1.42120811915266	78192.4558136784	0.0876199560786102	0.995776320140768	-243	n.s	n.s
V_V_WT:V_V_HM	0.515834890201036	1.42071347096598	78192.4558136784	0.36308157889874	0.929916484493646	-243	n.s	n.s
V_V_HT:V_V_HM	0.39130869722233	1.41996860034721	78192.4558136784	0.27557559873271	0.95900186780271	-243	n.s	n.s
V_V_WT:V_V_HT	0.130512275495349	1.42119636431083	78192.4558136784	0.0918326832046446	0.995361384782852	-242	n.s	n.s
V_V_WT:V_V_HM	0.521168371394646	1.42070208030957	78192.4558136784	0.36683860650157	0.928512370364544	-242	n.s	n.s
V_V_HT:V_V_HM	0.390656095899296	1.41995779375572	78192.4558136784	0.275118103944505	0.95913504124522	-242	n.s	n.s
V_V_WT:V_V_HT	0.136128266482455	1.42120150482334	78192.4558136784	0.0957839307237266	0.994954667928177	-241	n.s	n.s
V_V_WT:V_V_HM	0.526141482304445	1.42070711285393	78192.4558136784	0.37033775473083	0.927193583058027	-241	n.s	n.s
V_V_HT:V_V_HM	0.390013215821988	1.41996265618956	78192.4558136784	0.274664417491499	0.959266905950609	-241	n.s	n.s
V_V_WT:V_V_HT	0.141364581557728	1.42122119557138	78192.4558136784	0.0994669809303639	0.994560291296432	-240	n.s	n.s
V_V_WT:V_V_HM	0.530749930730394	1.42072627916511	78192.4558136784	0.373576485853622	0.92596349187112	-240	n.s	n.s
V_V_HT:V_V_HM	0.389385349172677	1.4199809857443	78192.4558136784	0.274218706505127	0.95939625839185	-240	n.s	n.s
V_V_WT:V_V_HT	0.146212043254859	1.42125199372994	78192.4558136784	0.102875523763481	0.994182200249609	-239	n.s	n.s
V_V_WT:V_V_HM	0.534989853748252	1.42075622058722	78192.4558136784	0.376552885003124	0.924825059536231	-239	n.s	n.s
V_V_HT:V_V_HM	0.388777810493364	1.42000955642202	78192.4558136784	0.273785347947209	0.959521841348643	-239	n.s	n.s
V_V_WT:V_V_HT	0.150663512780195	1.42129062657142	78192.4558136784	0.106004718502676	0.993824014401719	-238	n.s	n.s
V_V_WT:V_V_HM	0.538859532962706	1.42079374723017	78192.4558136784	0.379266543094808	0.923780491810911	-238	n.s	n.s
V_V_HT:V_V_HM	0.388196020182558	1.42004530938436	78192.4558136784	0.273368756346835	0.959642393746749	-238	n.s	n.s
V_V_WT:V_V_HT	0.154714305083463	1.42133441304152	78192.4558136784	0.108851445278376	0.993488956826362	-237	n.s	n.s
V_V_WT:V_V_HM	0.542359822556373	1.42083624923616	78192.4558136784	0.381718739825188	0.922831149718716	-237	n.s	n.s
V_V_HT:V_V_HM	0.387645517472921	1.42008574797749	78192.4558136784	0.272973317297925	0.959756669324747	-237	n.s	n.s
V_V_WT:V_V_HT	0.158361784318558	1.42138108893564	78192.4558136784	0.111414022285285	0.993179850918419	-236	n.s	n.s
V_V_WT:V_V_HM	0.545493713294523	1.42088152549191	78192.4558136784	0.383912172484383	0.921977641917384	-236	n.s	n.s
V_V_HT:V_V_HM	0.387131928975958	1.42012877189343	78192.4558136784	0.272603398112836	0.959863432701868	-236	n.s	n.s
V_V_WT:V_V_HT	0.16160412986931	1.42142803374007	78192.4558136784	0.11369139065317	0.992899195612787	-235	n.s	n.s
V_V_WT:V_V_HM	0.548265038552299	1.4209270279797	78192.4558136784	0.385850242662942	0.921220098357126	-235	n.s	n.s
V_V_HT:V_V_HM	0.386660908682974	1.42017194885131	78192.4558136784	0.272263445983228	0.95996143007734	-235	n.s	n.s
V_V_WT:V_V_HT	0.1644411433135	1.42147293377558	78192.4558136784	0.115683626051695	0.992649089771775	-234	n.s	n.s
V_V_WT:V_V_HM	0.550679301356265	1.42097050901758	78192.4558136784	0.38753745968802	0.920558015336113	-234	n.s	n.s
V_V_HT:V_V_HM	0.386238158042778	1.42021313684197	78192.4558136784	0.271957882956659	0.960049418402608	-234	n.s	n.s
V_V_WT:V_V_HT	0.166873428708719	1.42151329143059	78192.4558136784	0.117391395293096	0.992431289283709	-233	n.s	n.s
V_V_WT:V_V_HM	0.552742821993089	1.42100954146451	78192.4558136784	0.388978965914209	0.919990445706214	-233	n.s	n.s
V_V_HT:V_V_HM	0.385869393284349	1.42025002144085	78192.4558136784	0.271691172299989	0.960126144876061	-233	n.s	n.s
V_V_WT:V_V_HT	0.168903561176649	1.4215473991235	78192.4558136784	0.118816693189964	0.992247107908899	-232	n.s	n.s
V_V_WT:V_V_HM	0.55446391007967	1.42104246940515	78192.4558136784	0.390181097340298	0.919515785583355	-232	n.s	n.s
V_V_HT:V_V_HM	0.385560348902997	1.42028102990731	78192.4558136784	0.271467646743237	0.960190394764773	-232	n.s	n.s
V_V_WT:V_V_HT	0.170536442795278	1.42157472083621	78192.4558136784	0.1199630524486	0.992097384434272	-231	n.s	n.s
V_V_WT:V_V_HM	0.555853203718197	1.42106878023816	78192.4558136784	0.391151513176612	0.919131730418316	-231	n.s	n.s
V_V_HT:V_V_HM	0.385316760922908	1.42030568838119	78192.4558136784	0.271291429778104	0.960241012108123	-231	n.s	n.s
V_V_WT:V_V_HT	0.171779251355442	1.42159593181	78192.4558136784	0.120835497282783	0.991982488370775	-230	n.s	n.s
V_V_WT:V_V_HM	0.556923593541789	1.42108914307925	78192.4558136784	0.391899126282138	0.918835312430776	-230	n.s	n.s
V_V_HT:V_V_HM	0.385144342186342	1.42032465818327	78192.4558136784	0.271166412529216	0.960276904316294	-230	n.s	n.s
V_V_WT:V_V_HT	0.17264102038763	1.42161259731069	78192.4558136784	0.121440271923744	0.991902362300603	-229	n.s	n.s
V_V_WT:V_V_HM	0.55768978561116	1.42110509493116	78192.4558136784	0.392433879521187	0.918623002369923	-229	n.s	n.s
V_V_HT:V_V_HM	0.385048765223537	1.42033943355798	78192.4558136784	0.271096300029481	0.960297026828768	-229	n.s	n.s
V_V_WT:V_V_HT	0.173131499012452	1.42162619274448	78192.4558136784	0.121784122926308	0.991856630326115	-228	n.s	n.s
V_V_WT:V_V_HM	0.558167172661064	1.42111808391997	78192.4558136784	0.392766216246741	0.918490935672673	-228	n.s	n.s
V_V_HT:V_V_HM	0.385035673648573	1.4203514211844	78192.4558136784	0.271084794865413	0.960300328391363	-228	n.s	n.s
V_V_WT:V_V_HT	0.173261814454143	1.42163863818806	78192.4558136784	0.121874722450547	0.99184455947555	-227	n.s	n.s
V_V_WT:V_V_HM	0.558372449072135	1.42112999129473	78192.4558136784	0.392907371241547	0.918434814309489	-227	n.s	n.s
V_V_HT:V_V_HM	0.385110634617991	1.42036244250769	78192.4558136784	0.271135467323444	0.960285786278794	-227	n.s	n.s
V_V_WT:V_V_HT	0.173043439768556	1.42165128341559	78192.4558136784	0.121720032041057	0.991865164018159	-226	n.s	n.s
V_V_WT:V_V_HM	0.558322632382996	1.42114214057983	78192.4558136784	0.392868958312079	0.91845008843826	-226	n.s	n.s
V_V_HT:V_V_HM	0.385279192614469	1.4203737807763	78192.4558136784	0.271251974535812	0.96025234127187	-226	n.s	n.s
V_V_WT:V_V_HT	0.172487848055656	1.42166451798707	78192.4558136784	0.121328095252656	0.991917254215475	-225	n.s	n.s
V_V_WT:V_V_HM	0.558034742003575	1.42115491703613	78192.4558136784	0.392662851399323	0.918532021572456	-225	n.s	n.s
V_V_HT:V_V_HM	0.385546893947894	1.42038581522175	78192.4558136784	0.271438147168277	0.96019887045679	-225	n.s	n.s
V_V_WT:V_V_HT	0.171606512428642	1.42167773478613	78192.4558136784	0.120707040864263	0.991999456780498	-224	n.s	n.s
V_V_WT:V_V_HM	0.557525797028526	1.42116773210674	78192.4558136784	0.392301193189949	0.918675704467065	-224	n.s	n.s
V_V_HT:V_V_HM	0.385919284599902	1.42039798694517	78192.4558136784	0.271697994609168	0.960124183117108	-224	n.s	n.s
V_V_WT:V_V_HT	0.170410905403109	1.42168934239475	78192.4558136784	0.119865079044668	0.992110235815429	-223	n.s	n.s
V_V_WT:V_V_HM	0.55681281550628	1.42117903543229	78192.4558136784	0.391796389915722	0.918876073774528	-223	n.s	n.s
V_V_HT:V_V_HM	0.386401910103171	1.42040881035717	78192.4558136784	0.272035703584524	0.960027018189544	-223	n.s	n.s
V_V_WT:V_V_HT	0.168912500005849	1.42169682654027	78192.4558136784	0.118810492400761	0.99224791393287	-222	n.s	n.s
V_V_WT:V_V_HM	0.555912816698449	1.42118637466098	78192.4558136784	0.391161093724292	0.919127934838439	-222	n.s	n.s
V_V_HT:V_V_HM	0.387000316692596	1.42041593040171	78192.4558136784	0.272455629657115	0.95990604342889	-222	n.s	n.s
V_V_WT:V_V_HT	0.167122998190006	1.42169718372316	78192.4558136784	0.117551754412527	0.992410676444421	-221	n.s	n.s
V_V_WT:V_V_HM	0.554842976541958	1.42118681850183	78192.4558136784	0.390408192166359	0.919425980763575	-221	n.s	n.s
V_V_HT:V_V_HM	0.387719978351976	1.42041652897293	78192.4558136784	0.272962170210965	0.959759888456338	-221	n.s	n.s
V_V_WT:V_V_HT	0.165055223838319	1.42168835908891	78192.4558136784	0.116098034272501	0.992596527056944	-220	n.s	n.s
V_V_WT:V_V_HM	0.55362122893954	1.42117836015331	78192.4558136784	0.38955084348443	0.919764792419834	-220	n.s	n.s
V_V_HT:V_V_HM	0.388566005101224	1.42040867424921	78192.4558136784	0.273559301731672	0.959587275011669	-220	n.s	n.s
V_V_WT:V_V_HT	0.162723256143991	1.42166968674403	78192.4558136784	0.114459257070232	0.992803304482236	-219	n.s	n.s
V_V_WT:V_V_HM	0.552266278434122	1.42116034696406	78192.4558136784	0.388602369615713	0.920138893656428	-219	n.s	n.s
V_V_HT:V_V_HM	0.389543022290137	1.42039173361969	78192.4558136784	0.274250414917183	0.959387062465315	-219	n.s	n.s
V_V_WT:V_V_HT	0.160142139209906	1.42164161129593	78192.4558136784	0.112645928437565	0.993028730050894	-218	n.s	n.s
V_V_WT:V_V_HM	0.55079735727965	1.4211332085702	78192.4558136784	0.387576163837453	0.920542799136413	-218	n.s	n.s
V_V_HT:V_V_HM	0.390655218069741	1.42036611219196	78192.4558136784	0.275038396591192	0.95915822275266	-218	n.s	n.s
V_V_WT:V_V_HT	0.157327255637117	1.42160470659443	78192.4558136784	0.110668777971344	0.993270476213812	-217	n.s	n.s
V_V_WT:V_V_HM	0.549233835704463	1.42109749900734	78192.4558136784	0.386485681727055	0.920971027724897	-217	n.s	n.s
V_V_HT:V_V_HM	0.391906580067362	1.42033233161935	78192.4558136784	0.27592597263525	0.958899739483746	-217	n.s	n.s
V_V_WT:V_V_HT	0.154294582113501	1.42156031076653	78192.4558136784	0.108538892753908	0.993526172295553	-216	n.s	n.s
V_V_WT:V_V_HM	0.547595239439104	1.42105451691426	78192.4558136784	0.385344286880827	0.921418171269464	-216	n.s	n.s
V_V_HT:V_V_HM	0.393300657325589	1.42029162706957	78192.4558136784	0.276915423445163	0.958610689351024	-216	n.s	n.s
V_V_WT:V_V_HT	0.151060243581785	1.42150951465094	78192.4558136784	0.106267486798271	0.993793454005146	-215	n.s	n.s
V_V_WT:V_V_HM	0.545901132830168	1.42100531808721	78192.4558136784	0.384165439693776	0.921878827145564	-215	n.s	n.s
V_V_HT:V_V_HM	0.394840889248401	1.42024499766868	78192.4558136784	0.278008998374597	0.958290120262491	-215	n.s	n.s
V_V_WT:V_V_HT	0.147640451470004	1.42145314665133	78192.4558136784	0.103865858553141	0.994069987535324	-214	n.s	n.s
V_V_WT:V_V_HM	0.544171026899774	1.42095070088219	78192.4558136784	0.382962636607963	0.922347627578692	-214	n.s	n.s
V_V_HT:V_V_HM	0.396530575429772	1.42019319279757	78192.4558136784	0.279208897381536	0.957937054834145	-214	n.s	n.s
V_V_WT:V_V_HT	0.144051764461494	1.4213927331932	78192.4558136784	0.101345505079288	0.994353474549856	-213	n.s	n.s
V_V_WT:V_V_HM	0.54242421207976	1.42089214424969	78192.4558136784	0.381749040048491	0.922819387210769	-213	n.s	n.s
V_V_HT:V_V_HM	0.39837244761828	1.42013761500792	78192.4558136784	0.280516791758985	0.957550630521536	-213	n.s	n.s
V_V_WT:V_V_HT	0.140310872806342	1.42132982671953	78192.4558136784	0.098718024605298	0.994641680894542	-212	n.s	n.s
V_V_WT:V_V_HM	0.540679807231951	1.4208311517857	78192.4558136784	0.380537692006841	0.923289020884634	-212	n.s	n.s
V_V_HT:V_V_HM	0.400368934425591	1.42007968929193	78192.4558136784	0.281934131897358	0.95713000963738	-212	n.s	n.s
V_V_WT:V_V_HT	0.13643467527179	1.42126691525075	78192.4558136784	0.0959951109871005	0.99493245290371	-211	n.s	n.s
V_V_WT:V_V_HM	0.538956313906893	1.42077014030204	78192.4558136784	0.379340963480775	0.923751756336345	-211	n.s	n.s
V_V_HT:V_V_HM	0.402521638635092	1.420021718808	78192.4558136784	0.283461607173852	0.956674540926893	-211	n.s	n.s
V_V_WT:V_V_HT	0.132440225381238	1.42120763082528	78192.4558136784	0.0931885127188144	0.995223736001465	-210	n.s	n.s
V_V_WT:V_V_HM	0.537271342618718	1.42071264389966	78192.4558136784	0.378170311164391	0.92420322380199	-210	n.s	n.s
V_V_HT:V_V_HM	0.404831117237487	1.41996708220381	78192.4558136784	0.285098945117222	0.95618382464862	-210	n.s	n.s
V_V_WT:V_V_HT	0.128344625007962	1.42115626969532	78192.4558136784	0.090310001612615	0.995513590285478	-209	n.s	n.s
V_V_WT:V_V_HM	0.535641641651085	1.42066284603585	78192.4558136784	0.377036425740079	0.924639392612049	-209	n.s	n.s
V_V_HT:V_V_HM	0.407297016643117	1.41991978436908	78192.4558136784	0.286845088804853	0.955657666589322	-209	n.s	n.s
V_V_WT:V_V_HT	0.124164982804647	1.42111638490904	78192.4558136784	0.0873714384853808	0.995800194819473	-208	n.s	n.s
V_V_WT:V_V_HM	0.53408377963479	1.42062420552335	78192.4558136784	0.375950077126861	0.925056240727632	-208	n.s	n.s
V_V_HT:V_V_HM	0.409918796830141	1.41988313487307	78192.4558136784	0.288698968782937	0.955095850987165	-208	n.s	n.s
V_V_WT:V_V_HT	0.119918355696988	1.42109066336963	78192.4558136784	0.0843847326479812	0.996081861604074	-207	n.s	n.s
V_V_WT:V_V_HM	0.532614057596533	1.42059933693486	78192.4558136784	0.374922079539838	0.925449764717739	-207	n.s	n.s
V_V_HT:V_V_HM	0.412695701899566	1.41985963367833	78192.4558136784	0.290659507539082	0.954498140661433	-207	n.s	n.s
V_V_WT:V_V_HT	0.115621599900912	1.42108172452355	78192.4558136784	0.0813616823759218	0.996357057958284	-206	n.s	n.s
V_V_WT:V_V_HM	0.531247714782062	1.42059079119271	78192.4558136784	0.373962521843488	0.925816268792786	-206	n.s	n.s
V_V_HT:V_V_HM	0.415626114881137	1.41985172343279	78192.4558136784	0.292725013479769	0.953864465001612	-206	n.s	n.s
V_V_WT:V_V_HT	0.111291435448248	1.42109140814415	78192.4558136784	0.0783140583430781	0.996624403312178	-205	n.s	n.s
V_V_WT:V_V_HM	0.529999403095777	1.42060036024121	78192.4558136784	0.373081281639113	0.926152160428355	-205	n.s	n.s
V_V_HT:V_V_HM	0.418707967647515	1.41986112064441	78192.4558136784	0.294893607240603	0.953194795610862	-205	n.s	n.s
V_V_WT:V_V_HT	0.106944240840544	1.42112126861785	78192.4558136784	0.0752534236184897	0.996882687893046	-204	n.s	n.s
V_V_WT:V_V_HM	0.528882498550335	1.42062956022483	78192.4558136784	0.372287409299462	0.926454177397567	-204	n.s	n.s
V_V_HT:V_V_HM	0.421938257709787	1.41988928149227	78192.4558136784	0.297162788119887	0.952489285556814	-204	n.s	n.s
V_V_WT:V_V_HT	0.102596309795977	1.4211716089797	78192.4558136784	0.0721913589799575	0.997130854100561	-203	n.s	n.s
V_V_WT:V_V_HM	0.527910056838861	1.42067868807879	78192.4558136784	0.371590044440495	0.926719030378847	-203	n.s	n.s
V_V_HT:V_V_HM	0.425313747042876	1.41993649375853	78192.4558136784	0.299530119066864	0.951748063192515	-203	n.s	n.s
V_V_WT:V_V_HT	0.098263936176938	1.42124116031678	78192.4558136784	0.0691395232002961	0.997367993440655	-202	n.s	n.s
V_V_WT:V_V_HM	0.527095135333876	1.42074650841959	78192.4558136784	0.370998719483186	0.926943280908233	-202	n.s	n.s
V_V_HT:V_V_HM	0.428831199156963	1.42000157543114	78192.4558136784	0.301993467173979	0.95097115788463	-202	n.s	n.s
V_V_WT:V_V_HT	0.0939632683473661	1.42132739939823	78192.4558136784	0.0661095173336903	0.9975933574227	-201	n.s	n.s
V_V_WT:V_V_HM	0.52645038222189	1.42083056370063	78192.4558136784	0.370522985408422	0.927123475807124	-201	n.s	n.s
V_V_HT:V_V_HM	0.432487113874538	1.42008217314108	78192.4558136784	0.304550766184129	0.950158574572874	-201	n.s	n.s
V_V_WT:V_V_HT	0.0897098713509017	1.42142746855473	78192.4558136784	0.0631125212756135	0.997806380062149	-200	n.s	n.s
V_V_WT:V_V_HM	0.525986815223909	1.42092807252107	78192.4558136784	0.37017131647676	0.927256552287602	-200	n.s	n.s
V_V_HT:V_V_HM	0.436276943873012	1.42017562664267	78192.4558136784	0.307199289783885	0.949310528688926	-200	n.s	n.s
V_V_WT:V_V_HT	0.0855191653700302	1.4215373788603	78192.4558136784	0.0601596318477352	0.99800664540557	-199	n.s	n.s
V_V_WT:V_V_HM	0.525715045328765	1.42103515088573	78192.4558136784	0.369952175356877	0.927339424193159	-199	n.s	n.s
V_V_HT:V_V_HM	0.440195879958727	1.42027821832219	78192.4558136784	0.309936373226043	0.94842722285211	-199	n.s	n.s
V_V_WT:V_V_HT	0.0814065698414943	1.42165183541305	78192.4558136784	0.0572619595133449	0.998193875573914	-198	n.s	n.s
V_V_WT:V_V_HM	0.525645681457339	1.42114664108006	78192.4558136784	0.369874343901523	0.927368847454002	-198	n.s	n.s
V_V_HT:V_V_HM	0.444239111615827	1.42038500763633	78192.4558136784	0.312759645608403	0.947508772666873	-198	n.s	n.s
V_V_WT:V_V_HT	0.0773873124803615	1.42176469163602	78192.4558136784	0.0544304644331211	0.998367934907685	-197	n.s	n.s
V_V_WT:V_V_HM	0.525788868957671	1.4212565547953	78192.4558136784	0.369946486567584	0.927341574950487	-197	n.s	n.s
V_V_HT:V_V_HM	0.448401556477322	1.42049025663718	78192.4558136784	0.315666759685386	0.946555294074248	-197	n.s	n.s
V_V_WT:V_V_HT	0.0734756528896341	1.4218702947083	78192.4558136784	0.051675355454773	0.998528854600408	-196	n.s	n.s
V_V_WT:V_V_HM	0.526152417712725	1.42135938642433	78192.4558136784	0.370175497300757	0.927254970834096	-196	n.s	n.s
V_V_HT:V_V_HM	0.45267676482307	1.42058869279041	78192.4558136784	0.318654348806545	0.945567251476568	-196	n.s	n.s
V_V_WT:V_V_HT	0.0696846436486176	1.42196394975284	78192.4558136784	0.0490059144331541	0.998676822636595	-195	n.s	n.s
V_V_WT:V_V_HM	0.526741297414743	1.42145056556736	78192.4558136784	0.370566033159585	0.927107178573316	-195	n.s	n.s
V_V_HT:V_V_HM	0.457056653766159	1.42067594303963	78192.4558136784	0.321717740069741	0.944545570195343	-195	n.s	n.s
V_V_WT:V_V_HT	0.066026301884893	1.42204176828289	78192.4558136784	0.0464306347095693	0.998812154512858	-194	n.s	n.s
V_V_WT:V_V_HM	0.527558084267753	1.4215263083009	78192.4558136784	0.371120872816153	0.926896981000752	-194	n.s	n.s
V_V_HT:V_V_HM	0.461531782382861	1.4207483893825	78192.4558136784	0.324851174093857	0.94349158355532	-194	n.s	n.s
V_V_WT:V_V_HT	0.0625122125670003	1.42209991850385	78192.4558136784	0.0439576795931244	0.998935251125727	-193	n.s	n.s
V_V_WT:V_V_HM	0.528604391772623	1.42158288448184	78192.4558136784	0.371842118769809	0.926623343293658	-193	n.s	n.s
V_V_HT:V_V_HM	0.466092179205623	1.4208024627649	78192.4558136784	0.328048543988728	0.942406800032709	-193	n.s	n.s
V_V_WT:V_V_HT	0.0591528461446913	1.42213559827801	78192.4558136784	0.0415943783534539	0.999046608371726	-192	n.s	n.s
V_V_WT:V_V_HM	0.529879415597711	1.42161756737861	78192.4558136784	0.372729929452673	0.926285894278136	-192	n.s	n.s
V_V_HT:V_V_HM	0.470726569453006	1.42083555603383	78192.4558136784	0.331302639108364	0.941293171577539	-192	n.s	n.s
V_V_WT:V_V_HT	0.0559573139809117	1.42214739804468	78192.4558136784	0.0393470564709733	0.999146804618154	-191	n.s	n.s
V_V_WT:V_V_HM	0.531379465776462	1.4216289876206	78192.4558136784	0.373782098144916	0.925885093217607	-191	n.s	n.s
V_V_HT:V_V_HM	0.475422151795543	1.42084636375771	78192.4558136784	0.334604897420573	0.940153199024756	-191	n.s	n.s
V_V_WT:V_V_HT	0.0529333456350614	1.42213532051314	78192.4558136784	0.0372210329576526	0.999236479895505	-190	n.s	n.s
V_V_WT:V_V_HM	0.533097995273176	1.42161715216712	78192.4558136784	0.374994065357554	0.925422237690483	-190	n.s	n.s
V_V_HT:V_V_HM	0.480164649638136	1.42083490003039	78192.4558136784	0.337945421827592	0.938989949700407	-190	n.s	n.s
V_V_WT:V_V_HT	0.0500875064055712	1.42210046353655	78192.4558136784	0.0352207932490305	0.999316309762845	-189	n.s	n.s
V_V_WT:V_V_HM	0.535026104780265	1.42158313459036	78192.4558136784	0.376359350193357	0.924899315559688	-189	n.s	n.s
V_V_HT:V_V_HM	0.484938598374718	1.42080220037618	78192.4558136784	0.341313237160194	0.937806989581809	-189	n.s	n.s
V_V_WT:V_V_HT	0.0474258943633252	1.42204411255924	78192.4558136784	0.0333505085703519	0.999386970316403	-188	n.s	n.s
V_V_WT:V_V_HM	0.537153982565729	1.42152818898387	78192.4558136784	0.377870791960655	0.924318546213794	-188	n.s	n.s
V_V_HT:V_V_HM	0.489728088202414	1.42074946934843	78192.4558136784	0.344697005888735	0.936608146880262	-188	n.s	n.s
V_V_WT:V_V_HT	0.0449534303758128	1.4219685237111	78192.4558136784	0.0316135200085104	0.999449146765564	-187	n.s	n.s
V_V_WT:V_V_HM	0.539469609705785	1.4214545147822	78192.4558136784	0.379519431748011	0.923682826209021	-187	n.s	n.s
V_V_HT:V_V_HM	0.494516179329951	1.42067881672208	78192.4558136784	0.348084432251156	0.935397732168401	-187	n.s	n.s
V_V_WT:V_V_HT	0.0426736264433281	1.42187710816711	78192.4558136784	0.0300121762972448	0.999503525353338	-186	n.s	n.s
V_V_WT:V_V_HM	0.541958400788047	1.42136543704536	78192.4558136784	0.381294202506172	0.922995872249742	-186	n.s	n.s
V_V_HT:V_V_HM	0.49928477434473	1.42059343143559	78192.4558136784	0.351462116673435	0.934180605075595	-186	n.s	n.s
V_V_WT:V_V_HT	0.0405885939149435	1.42177428970245	78192.4558136784	0.0285478463135228	0.999550779939834	-185	n.s	n.s
V_V_WT:V_V_HM	0.544603316319807	1.42126526778804	78192.4558136784	0.383182034109221	0.922262207685224	-185	n.s	n.s
V_V_HT:V_V_HM	0.504014722404846	1.42049744892239	78192.4558136784	0.354815647706512	0.93296215528858	-185	n.s	n.s
V_V_WT:V_V_HT	0.0386992857639115	1.42166505474448	78192.4558136784	0.0272210993966276	0.99959155584107	-184	n.s	n.s
V_V_WT:V_V_HM	0.547385357379989	1.42115886714708	78192.4558136784	0.385168308789323	0.921487012768115	-184	n.s	n.s
V_V_HT:V_V_HM	0.508686071616071	1.42039552980154	78192.4558136784	0.358129873646636	0.931748213764815	-184	n.s	n.s
V_V_WT:V_V_HT	0.0370064227058506	1.4215536888812	78192.4558136784	0.0260323778097862	0.999626443170801	-183	n.s	n.s
V_V_WT:V_V_HM	0.550285137019987	1.42105041007184	78192.4558136784	0.387238294377023	0.92067558685201	-183	n.s	n.s
V_V_HT:V_V_HM	0.51327871431413	1.42029167397178	78192.4558136784	0.361389652365397	0.930544779603855	-183	n.s	n.s
V_V_WT:V_V_HT	0.0355107270854909	1.42144337338381	78192.4558136784	0.0249821609150394	0.999655970670558	-182	n.s	n.s
V_V_WT:V_V_HM	0.553283268707052	1.42094299276266	78192.4558136784	0.389377527124669	0.919833209263446	-182	n.s	n.s
V_V_HT:V_V_HM	0.517772541621586	1.42018884267128	78192.4558136784	0.364580065738082	0.929357931737594	-182	n.s	n.s
V_V_WT:V_V_HT	0.0342127056610337	1.4213363723304	78192.4558136784	0.0240708014844783	0.99968060952425	-181	n.s	n.s
V_V_WT:V_V_HM	0.556360088719399	1.42083881578201	78192.4558136784	0.391571572045761	0.918965240845719	-181	n.s	n.s
V_V_HT:V_V_HM	0.522147383058316	1.42008913534626	78192.4558136784	0.367686344513156	0.928193844198502	-181	n.s	n.s
V_V_WT:V_V_HT	0.0331120121043362	1.4212347881557	78192.4558136784	0.02329805911049	0.99970078403639	-180	n.s	n.s
V_V_WT:V_V_HM	0.559494825026954	1.42073992226735	78192.4558136784	0.393805239268605	0.918077442818951	-180	n.s	n.s
V_V_HT:V_V_HM	0.526382812922607	1.41999450074628	78192.4558136784	0.370693557366573	0.927058890401475	-180	n.s	n.s
V_V_WT:V_V_HT	0.032207885707745	1.42114001136091	78192.4558136784	0.0226634148994947	0.999716861131505	-179	n.s	n.s
V_V_WT:V_V_HM	0.562666219339842	1.42064766062704	78192.4558136784	0.396063172406516	0.917175753420672	-179	n.s	n.s
V_V_HT:V_V_HM	0.53045833363208	1.41990621999562	78192.4558136784	0.373586879303702	0.925959529789683	-179	n.s	n.s
V_V_WT:V_V_HT	0.0314985713405491	1.42105350570859	78192.4558136784	0.0221656476790034	0.999729160292084	-178	n.s	n.s
V_V_WT:V_V_HM	0.565852003736137	1.42056345171098	78192.4558136784	0.39832927072325	0.916266525062844	-178	n.s	n.s
V_V_HT:V_V_HM	0.534353432395563	1.41982564555503	78192.4558136784	0.37635144432588	0.924902348223039	-178	n.s	n.s
V_V_WT:V_V_HT	0.0309811580232271	1.42097708025968	78192.4558136784	0.0218027148035107	0.999737955796254	-177	n.s	n.s
V_V_WT:V_V_HM	0.56902887891758	1.42048905468716	78192.4558136784	0.400586598706948	0.915356569022532	-177	n.s	n.s
V_V_HT:V_V_HM	0.53804772089437	1.41975445748085	78192.4558136784	0.378972376567888	0.923894030099344	-177	n.s	n.s
V_V_WT:V_V_HT	0.0306516254171605	1.4209128845477	78192.4558136784	0.0215717837106653	0.999743476750508	-176	n.s	n.s
V_V_WT:V_V_HM	0.572172738764066	1.42042656251882	78192.4558136784	0.402817543590175	0.914453098201341	-176	n.s	n.s
V_V_HT:V_V_HM	0.541521113346923	1.41969465938107	78192.4558136784	0.381434916141057	0.922941291706925	-176	n.s	n.s
V_V_WT:V_V_HT	0.0305050661077466	1.42086312127529	78192.4558136784	0.0214693911404829	0.999745905885068	-175	n.s	n.s
V_V_WT:V_V_HM	0.5752589656597	1.42037812148781	78192.4558136784	0.405004102046525	0.913563612854494	-175	n.s	n.s
V_V_HT:V_V_HM	0.544753899551964	1.41964830865587	78192.4558136784	0.383724543769392	0.922050812019272	-175	n.s	n.s
V_V_WT:V_V_HT	0.030536237639673	1.42082920597715	78192.4558136784	0.0214918425882668	0.999745374241551	-174	n.s	n.s
V_V_WT:V_V_HM	0.578262832954602	1.42034511044515	78192.4558136784	0.407128400486673	0.912695684784203	-174	n.s	n.s
V_V_HT:V_V_HM	0.547726595314922	1.419616726417	78192.4558136784	0.385827093413686	0.921229165623038	-174	n.s	n.s
V_V_WT:V_V_HT	0.030739267540504	1.42081226676701	78192.4558136784	0.0216349958819329	0.999741971354515	-173	n.s	n.s
V_V_WT:V_V_HM	0.581159566799452	1.42032862925311	78192.4558136784	0.409172606134863	0.911856983907324	-173	n.s	n.s
V_V_HT:V_V_HM	0.550420299258941	1.41960096825154	78192.4558136784	0.387728884079919	0.92048274614763	-173	n.s	n.s
V_V_WT:V_V_HT	0.0311081261303734	1.42081231494833	78192.4558136784	0.0218946062073686	0.999735742572733	-172	n.s	n.s
V_V_WT:V_V_HM	0.583924379980304	1.42032868854048	78192.4558136784	0.411119190009703	0.911055158107875	-172	n.s	n.s
V_V_HT:V_V_HM	0.552816253849934	1.41960104394104	78192.4558136784	0.389416629558982	0.919817775741759	-172	n.s	n.s
V_V_WT:V_V_HT	0.0316366560509742	1.4208282321441	78192.4558136784	0.0222663481307891	0.99972669414535	-171	n.s	n.s
V_V_WT:V_V_HM	0.586532602224819	1.42034419720287	78192.4558136784	0.412951032137068	0.910297773736413	-171	n.s	n.s
V_V_HT:V_V_HM	0.554895946173891	1.41961590553302	78192.4558136784	0.390877521173974	0.919240246716241	-171	n.s	n.s
V_V_WT:V_V_HT	0.0323181906487697	1.42085865221407	78192.4558136784	0.0227455353130372	0.999714805813776	-170	n.s	n.s
V_V_WT:V_V_HM	0.588960028752425	1.42037382394573	78192.4558136784	0.414651424028868	0.909592296086672	-170	n.s	n.s
V_V_HT:V_V_HM	0.55664183810368	1.41964427697891	78192.4558136784	0.392099518964178	0.918755779780855	-170	n.s	n.s
V_V_WT:V_V_HT	0.0331458297772969	1.42090147660366	78192.4558136784	0.023327324464835	0.999700031970605	-169	n.s	n.s
V_V_WT:V_V_HM	0.591182775100252	1.42041552353824	78192.4558136784	0.416204107392195	0.908946053269845	-169	n.s	n.s
V_V_HT:V_V_HM	0.55803694532297	1.41968419740338	78192.4558136784	0.393071181847079	0.918369664428353	-169	n.s	n.s
V_V_WT:V_V_HT	0.0341122498116491	1.42095453883683	78192.4558136784	0.0240065736653142	0.999682311429024	-168	n.s	n.s
V_V_WT:V_V_HM	0.593177771204604	1.42046718580407	78192.4558136784	0.417593434845049	0.908366147554234	-168	n.s	n.s
V_V_HT:V_V_HM	0.559065521392962	1.41973364579411	78192.4558136784	0.393781976675108	0.918086710372955	-168	n.s	n.s
V_V_WT:V_V_HT	0.0352100204088011	1.4210148132725	78192.4558136784	0.0247780811853149	0.999661567521664	-167	n.s	n.s
V_V_WT:V_V_HM	0.594922148937871	1.42052586225691	78192.4558136784	0.418804165939415	0.907859517529327	-167	n.s	n.s
V_V_HT:V_V_HM	0.559712128529039	1.41978979557625	78192.4558136784	0.394221827958603	0.917911401887265	-167	n.s	n.s
V_V_WT:V_V_HT	0.0364316375424565	1.42107849092642	78192.4558136784	0.0256366117530258	0.999637713023145	-166	n.s	n.s
V_V_WT:V_V_HM	0.596393372550438	1.42058783994331	78192.4558136784	0.419821538507776	0.90743288523649	-166	n.s	n.s
V_V_HT:V_V_HM	0.55996173500798	1.41984908532329	78192.4558136784	0.394381164023837	0.917847856455368	-166	n.s	n.s
V_V_WT:V_V_HT	0.0377693036819622	1.42114203306514	78192.4558136784	0.0265767268880936	0.999610660438332	-165	n.s	n.s
V_V_WT:V_V_HM	0.597570228814834	1.4206496704237	78192.4558136784	0.420631659764938	0.907092567822993	-165	n.s	n.s
V_V_HT:V_V_HM	0.559800925132872	1.41990820913855	78192.4558136784	0.394251488603266	0.917899574420338	-165	n.s	n.s
V_V_WT:V_V_HT	0.0392151473788864	1.4212013732727	78192.4558136784	0.0275929562948445	0.999580322801381	-164	n.s	n.s
V_V_WT:V_V_HM	0.598431835018547	1.42070738975052	78192.4558136784	0.421221033504747	0.906844651220002	-164	n.s	n.s
V_V_HT:V_V_HM	0.559216687639665	1.41996336462643	78192.4558136784	0.393824729264608	0.91806967787619	-164	n.s	n.s
V_V_WT:V_V_HT	0.0407612558149886	1.42125203518602	78192.4558136784	0.0286798223016465	0.999546617823778	-163	n.s	n.s
V_V_WT:V_V_HM	0.598957759577608	1.42075663315879	78192.4558136784	0.421576606153817	0.906694946859752	-163	n.s	n.s
V_V_HT:V_V_HM	0.558196503762603	1.42001036276095	78192.4558136784	0.393093260726134	0.918360881613659	-163	n.s	n.s
V_V_WT:V_V_HT	0.0423995201204512	1.42129061834245	78192.4558136784	0.0298317033640162	0.999509476854906	-162	n.s	n.s
V_V_WT:V_V_HM	0.599129854684706	1.42079408625532	78192.4558136784	0.421686619110154	0.906648608305315	-162	n.s	n.s
V_V_HT:V_V_HM	0.556730334564252	1.42004602475278	78192.4558136784	0.39205090881556	0.918775075468947	-162	n.s	n.s
V_V_WT:V_V_HT	0.044121647287426	1.42131533867372	78192.4558136784	0.0310428277855619	0.999468850156132	-161	n.s	n.s
V_V_WT:V_V_HM	0.598932892031904	1.42081801259936	78192.4558136784	0.421540891740364	0.906709988040215	-161	n.s	n.s
V_V_HT:V_V_HM	0.554811244744471	1.4200686893516	78192.4558136784	0.390693245266746	0.919313194863183	-161	n.s	n.s
V_V_WT:V_V_HT	0.0459192308633085	1.42132582578254	78192.4558136784	0.0323073218190675	0.999424710086424	-160	n.s	n.s
V_V_WT:V_V_HM	0.598354217116698	1.42082805539619	78192.4558136784	0.421130632129762	0.906882696130714	-160	n.s	n.s
V_V_HT:V_V_HM	0.552434986253378	1.42007802142541	78192.4558136784	0.389017348285463	0.919975309300209	-160	n.s	n.s
V_V_WT:V_V_HT	0.0477838433722226	1.42132212408296	78192.4558136784	0.0336192918991203	0.999377052374553	-159	n.s	n.s
V_V_WT:V_V_HM	0.597382280845226	1.42082426163111	78192.4558136784	0.420447691510722	0.907169895870257	-159	n.s	n.s
V_V_HT:V_V_HM	0.549598437473021	1.42007407211773	78192.4558136784	0.387020964796165	0.920760949590947	-159	n.s	n.s
V_V_WT:V_V_HT	0.0497070553173025	1.42130538757928	78192.4558136784	0.0349728184749668	0.999325899763687	-158	n.s	n.s
V_V_WT:V_V_HM	0.596007880627361	1.42080776099708	78192.4558136784	0.419485237192893	0.90757400440228	-158	n.s	n.s
V_V_HT:V_V_HM	0.546300825310053	1.42005793298919	78192.4558136784	0.384703195988703	0.921668835435314	-158	n.s	n.s
V_V_WT:V_V_HT	0.0516804368262385	1.42127677619195	78192.4558136784	0.0363619793779412	0.99927130415842	-157	n.s	n.s
V_V_WT:V_V_HM	0.594222400283124	1.4207796877818	78192.4558136784	0.418236835304747	0.908097064002492	-157	n.s	n.s
V_V_HT:V_V_HM	0.542541963456873	1.42003069795058	78192.4558136784	0.382063545696499	0.922697250309691	-157	n.s	n.s
V_V_WT:V_V_HT	0.0536955573914923	1.42123702619234	78192.4558136784	0.0377808601956768	0.999213348721382	-156	n.s	n.s
V_V_WT:V_V_HM	0.592017222021067	1.42074076141996	78192.4558136784	0.416696161676517	0.908740848045912	-156	n.s	n.s
V_V_HT:V_V_HM	0.538321664629587	1.41999305969847	78192.4558136784	0.379101616696561	0.923844156917573	-156	n.s	n.s
V_V_WT:V_V_HT	0.0557439866703646	1.42118640369815	78192.4558136784	0.0392235575328543	0.999152149791051	-155	n.s	n.s
V_V_WT:V_V_HM	0.589383728503762	1.42069124121967	78192.4558136784	0.414857015657937	0.909506838919243	-155	n.s	n.s
V_V_HT:V_V_HM	0.533639741833392	1.41994526639958	78192.4558136784	0.375817120885577	0.925107188383255	-155	n.s	n.s
V_V_WT:V_V_HT	0.0578173395172037	1.42112506481599	78192.4558136784	0.0406842022202248	0.999087857483103	-154	n.s	n.s
V_V_WT:V_V_HM	0.586314009826082	1.42063127831674	78192.4558136784	0.412713713104209	0.910396048503205	-154	n.s	n.s
V_V_HT:V_V_HM	0.528496670308881	1.41988746084887	78192.4558136784	0.372210252489251	0.926483501545072	-154	n.s	n.s
V_V_WT:V_V_HT	0.0599074063423082	1.42105418874774	78192.4558136784	0.0421570175273187	0.999020654051122	-153	n.s	n.s
V_V_WT:V_V_HM	0.58280298628423	1.42056202281663	78192.4558136784	0.410262260234631	0.911408521057925	-153	n.s	n.s
V_V_HT:V_V_HM	0.522895579941911	1.41982074700179	78192.4558136784	0.368282813901755	0.927969354364582	-153	n.s	n.s
V_V_WT:V_V_HT	0.0620060824340669	1.4209752410958	78192.4558136784	0.0436362862918358	0.998950755668146	-152	n.s	n.s
V_V_WT:V_V_HM	0.578847023026115	1.42048490403834	78192.4558136784	0.407499594948523	0.912543644843877	-152	n.s	n.s
V_V_HT:V_V_HM	0.516840940592059	1.41974649674406	78192.4558136784	0.364037482590972	0.929560403238914	-152	n.s	n.s
V_V_WT:V_V_HT	0.0641055014838159	1.42089069970803	78192.4558136784	0.0451164199308143	0.99887840908492	-151	n.s	n.s
V_V_WT:V_V_HM	0.574445433967341	1.42040233987711	78192.4558136784	0.404424449214185	0.91379979785444	-151	n.s	n.s
V_V_HT:V_V_HM	0.51033993248354	1.4196670335035	78192.4558136784	0.359478610434524	0.931251424194772	-151	n.s	n.s
V_V_WT:V_V_HT	0.066197857827536	1.42080288329131	78192.4558136784	0.0465918661948289	0.998803895527942	-150	n.s	n.s
V_V_WT:V_V_HM	0.569598273493436	1.42031659239288	78192.4558136784	0.401036132749675	0.915174851651692	-150	n.s	n.s
V_V_HT:V_V_HM	0.503400415665919	1.41958453006479	78192.4558136784	0.354611088670389	0.9330367637159	-150	n.s	n.s
V_V_WT:V_V_HT	0.0682754252203068	1.42071389563703	78192.4558136784	0.0480571249637091	0.998727529432556	-149	n.s	n.s
V_V_WT:V_V_HM	0.564306356673864	1.42022971350907	78192.4558136784	0.397334565884832	0.916666158070193	-149	n.s	n.s
V_V_HT:V_V_HM	0.496030931453535	1.41950095660534	78192.4558136784	0.349440364337455	0.934910351095284	-149	n.s	n.s
V_V_WT:V_V_HT	0.0703307970421463	1.42062670137326	78192.4558136784	0.0495068809942543	0.99864965031507	-148	n.s	n.s
V_V_WT:V_V_HM	0.558573545576375	1.42014459634719	78192.4558136784	0.393321600499768	0.918270025775355	-148	n.s	n.s
V_V_HT:V_V_HM	0.488242748534208	1.41941909387471	78192.4558136784	0.343973637272561	0.936865294383256	-148	n.s	n.s
V_V_WT:V_V_HT	0.0723566479719615	1.42054393439392	78192.4558136784	0.0509358747871693	0.998570627761939	-147	n.s	n.s
V_V_WT:V_V_HM	0.55240446354354	1.42006381105246	78192.4558136784	0.388999747225536	0.919982250578226	-147	n.s	n.s
V_V_HT:V_V_HM	0.480047815571582	1.41934141188618	78192.4558136784	0.338218705909272	0.938894338970415	-147	n.s	n.s
V_V_WT:V_V_HT	0.0743457487372439	1.42046783222062	78192.4558136784	0.052338917538892	0.998490859058184	-146	n.s	n.s
V_V_WT:V_V_HM	0.545804495586153	1.41998954084506	78192.4558136784	0.38437219422147	0.921798119373353	-146	n.s	n.s
V_V_HT:V_V_HM	0.47145874684893	1.41927000863797	78192.4558136784	0.332183970618372	0.940989897353185	-146	n.s	n.s
V_V_WT:V_V_HT	0.0762912569902241	1.42040128963298	78192.4558136784	0.0537110586614134	0.998410757378861	-145	n.s	n.s
V_V_WT:V_V_HM	0.538782061635251	1.41992461174409	78192.4558136784	0.379444131877866	0.923711912738268	-145	n.s	n.s
V_V_HT:V_V_HM	0.462490804645042	1.41920760247378	78192.4558136784	0.325879599178363	0.943143688124474	-145	n.s	n.s
V_V_WT:V_V_HT	0.0781864269339643	1.42034666697465	78192.4558136784	0.0550474252180292	0.998330758127798	-144	n.s	n.s
V_V_WT:V_V_HM	0.531346343115793	1.41987132823809	78192.4558136784	0.37422147524814	0.925717439399541	-144	n.s	n.s
V_V_HT:V_V_HM	0.453159916181833	1.41915641055291	78192.4558136784	0.319316400089599	0.945347182629625	-144	n.s	n.s
V_V_WT:V_V_HT	0.0800245131329511	1.42030536119818	78192.4558136784	0.0563431747278923	0.998251319482582	-143	n.s	n.s
V_V_WT:V_V_HM	0.523506521962416	1.41983105425831	78192.4558136784	0.368710432408373	0.927808223780547	-143	n.s	n.s
V_V_HT:V_V_HM	0.443482008829491	1.41911774536108	78192.4558136784	0.312505435351772	0.947591775160029	-143	n.s	n.s
V_V_WT:V_V_HT	0.0817987698645588	1.42027778573896	78192.4558136784	0.057593500853074	0.998172919767477	-142	n.s	n.s
V_V_WT:V_V_HM	0.515271778041203	1.41980419354893	78192.4558136784	0.362917492695408	0.929977527474781	-142	n.s	n.s
V_V_HT:V_V_HM	0.43347300817666	1.41909199585839	78192.4558136784	0.305458003738832	0.949868822057433	-142	n.s	n.s
V_V_WT:V_V_HT	0.0835024514096112	1.42026338855728	78192.4558136784	0.0587936379141855	0.998096054624687	-141	n.s	n.s
V_V_WT:V_V_HM	0.506651292619274	1.41979020721957	78192.4558136784	0.356849406372135	0.932218374889195	-141	n.s	n.s
V_V_HT:V_V_HM	0.42314884120966	1.41907864423296	78192.4558136784	0.298185617075775	0.952169683347503	-141	n.s	n.s
V_V_WT:V_V_HT	0.0851289313747614	1.42026106145493	78192.4558136784	0.0599389321337547	0.998021229528864	-140	n.s	n.s
V_V_WT:V_V_HM	0.497654924194029	1.41978801349671	78192.4558136784	0.350513541080253	0.934523443589192	-140	n.s	n.s
V_V_HT:V_V_HM	0.412525992819267	1.41907665067665	78192.4558136784	0.290700289249749	0.954485668591016	-140	n.s	n.s
V_V_WT:V_V_HT	0.0866720580159352	1.42027025463031	78192.4558136784	0.061025046277897	0.997948942625268	-139	n.s	n.s
V_V_WT:V_V_HM	0.488295239822315	1.41979707654541	78192.4558136784	0.343919034549934	0.936884685849686	-139	n.s	n.s
V_V_HT:V_V_HM	0.40162318180638	1.41908550189299	78192.4558136784	0.283015492210043	0.956807797088173	-139	n.s	n.s
V_V_WT:V_V_HT	0.0881259217802359	1.42029028042079	78192.4558136784	0.0620478243040056	0.997879689276991	-138	n.s	n.s
V_V_WT:V_V_HM	0.478586113619769	1.41981672591526	78192.4558136784	0.337075979515073	0.939293682388482	-138	n.s	n.s
V_V_HT:V_V_HM	0.390460191839558	1.41910455506206	78192.4558136784	0.275145471450116	0.959127080459883	-138	n.s	n.s
V_V_WT:V_V_HT	0.0894852309181964	1.42032135547816	78192.4558136784	0.0630035101373738	0.997813943035131	-137	n.s	n.s
V_V_WT:V_V_HM	0.468544532505295	1.41984717467901	78192.4558136784	0.32999645374596	0.941741340197074	-137	n.s	n.s
V_V_HT:V_V_HM	0.379059301587077	1.41913401833674	78192.4558136784	0.267106063760873	0.961434352460081	-137	n.s	n.s
V_V_WT:V_V_HT	0.09074531256379	1.42036452389799	78192.4558136784	0.063888749005609	0.99775215063136	-136	n.s	n.s
V_V_WT:V_V_HM	0.458190513354308	1.41988944429797	78192.4558136784	0.322694499345933	0.944217988646473	-136	n.s	n.s
V_V_HT:V_V_HM	0.36744520079054	1.41917487839018	78192.4558136784	0.258914673861298	0.963720371243366	-136	n.s	n.s
V_V_WT:V_V_HT	0.0919016209002379	1.42042019113661	78192.4558136784	0.0647003059191231	0.997694747401086	-135	n.s	n.s
V_V_WT:V_V_HM	0.44754467118369	1.41994393224517	78192.4558136784	0.31518474851049	0.946713927627716	-135	n.s	n.s
V_V_HT:V_V_HM	0.355643050283438	1.41922752078205	78192.4558136784	0.250589172684211	0.965976211846851	-135	n.s	n.s
V_V_WT:V_V_HT	0.0929496089479684	1.42048774508957	78192.4558136784	0.0654349953171243	0.997642159223895	-134	n.s	n.s
V_V_WT:V_V_HM	0.436627624068817	1.42001004184213	78192.4558136784	0.307482067874953	0.949219595811911	-134	n.s	n.s
V_V_HT:V_V_HM	0.343678015120848	1.41929137350457	78192.4558136784	0.242147610798356	0.968193395039675	-134	n.s	n.s
V_V_WT:V_V_HT	0.093884729764202	1.42056556515408	78192.4558136784	0.0660896843251435	0.997594799451816	-133	n.s	n.s
V_V_WT:V_V_HM	0.425459987463451	1.42008619107666	78192.4558136784	0.299601524285565	0.95172562357947	-133	n.s	n.s
V_V_HT:V_V_HM	0.331575257699231	1.41936491540615	78192.4558136784	0.233608182152616	0.970363937668757	-133	n.s	n.s
V_V_WT:V_V_HT	0.0947025633577496	1.42065139191171	78192.4558136784	0.0666613666779381	0.997553060598535	-132	n.s	n.s
V_V_WT:V_V_HM	0.414062805209678	1.4201701736575	78192.4558136784	0.291558584238748	0.954222812715605	-132	n.s	n.s
V_V_HT:V_V_HM	0.319360241851921	1.41944602371368	78192.4558136784	0.224989352547822	0.972480359004927	-132	n.s	n.s
V_V_WT:V_V_HT	0.0953991977544817	1.42074333113846	78192.4558136784	0.0671473838121326	0.997517294888276	-131	n.s	n.s
V_V_WT:V_V_HM	0.402458830416093	1.4202601398263	78192.4558136784	0.283369799046331	0.956701979971409	-131	n.s	n.s
V_V_HT:V_V_HM	0.307059632661611	1.419532918498	78192.4558136784	0.216310329024641	0.974535611853586	-131	n.s	n.s
V_V_WT:V_V_HT	0.0959708467725982	1.42083889868517	78192.4558136784	0.0675451994321163	0.997487827478475	-130	n.s	n.s
V_V_WT:V_V_HM	0.390671242089818	1.42035366307739	78192.4558136784	0.275052088958869	0.959154241001619	-130	n.s	n.s
V_V_HT:V_V_HM	0.294700395317212	1.41962326357146	78192.4558136784	0.207590564961447	0.97652325132369	-130	n.s	n.s
V_V_WT:V_V_HT	0.0964137263195965	1.42093476693062	78192.4558136784	0.0678523240921614	0.997464959362899	-129	n.s	n.s
V_V_WT:V_V_HM	0.378723220752911	1.42044749225776	78192.4558136784	0.266622471310742	0.961571134993442	-129	n.s	n.s
V_V_HT:V_V_HM	0.282309494433343	1.41971392740251	78192.4558136784	0.198849563270716	0.978437510147522	-129	n.s	n.s
V_V_WT:V_V_HT	0.0967241728632544	1.4210271822511	78192.4558136784	0.068066377667759	0.997448960167335	-128	n.s	n.s
V_V_WT:V_V_HM	0.366638205337066	1.42053795917856	78192.4558136784	0.258098140192662	0.963944638150557	-128	n.s	n.s
V_V_HT:V_V_HM	0.26991403247379	1.41980137526127	78192.4558136784	0.19010689606081	0.980273314827473	-128	n.s	n.s
V_V_WT:V_V_HT	0.0968990188096335	1.4211129829993	78192.4558136784	0.0681853026246548	0.997440049589923	-127	n.s	n.s
V_V_WT:V_V_HM	0.354440677718826	1.42062197298951	78192.4558136784	0.249496829176134	0.966267103896347	-127	n.s	n.s
V_V_HT:V_V_HM	0.257541658909218	1.41988262660742	78192.4558136784	0.181382358008403	0.98202627206992	-127	n.s	n.s
V_V_WT:V_V_HT	0.0969353381376621	1.42118905683157	78192.4558136784	0.0682072083736501	0.99743840659094	-126	n.s	n.s
V_V_WT:V_V_HM	0.342155549866191	1.4206964897879	78192.4558136784	0.240836485713618	0.968531396576891	-126	n.s	n.s
V_V_HT:V_V_HM	0.245220211728543	1.41995474390597	78192.4558136784	0.172695793849034	0.983692719860148	-126	n.s	n.s
V_V_WT:V_V_HT	0.0968308042855526	1.42125329962458	78192.4558136784	0.0681305748321782	0.997444152049376	-125	n.s	n.s
V_V_WT:V_V_HM	0.329808543007493	1.42075944946136	78192.4558136784	0.232135385854749	0.970730896717354	-125	n.s	n.s
V_V_HT:V_V_HM	0.232977738721949	1.42001573491243	78192.4558136784	0.164067012071748	0.985269748772394	-125	n.s	n.s
V_V_WT:V_V_HT	0.0965837990135832	1.42130490176971	78192.4558136784	0.0679543135982459	0.997457342524054	-124	n.s	n.s
V_V_WT:V_V_HM	0.317426134027221	1.42081005555426	78192.4558136784	0.223412082977828	0.972859549091612	-124	n.s	n.s
V_V_HT:V_V_HM	0.220842335013641	1.42006482250422	78192.4558136784	0.155515671900242	0.986755217883532	-124	n.s	n.s
V_V_WT:V_V_HT	0.0961934000939308	1.42134427711926	78192.4558136784	0.0676777622722713	0.997477969677021	-123	n.s	n.s
V_V_WT:V_V_HM	0.305035279261315	1.42084870617629	78192.4558136784	0.214685263769012	0.974911926186092	-123	n.s	n.s
V_V_HT:V_V_HM	0.208841879167373	1.42010237873059	78192.4558136784	0.147061143122691	0.988147763644133	-123	n.s	n.s
V_V_WT:V_V_HT	0.0956593678549034	1.42137294374734	78192.4558136784	0.0673006815527983	0.99750596016979	-122	n.s	n.s
V_V_WT:V_V_HM	0.292663143633664	1.42087687800199	78192.4558136784	0.205973612608293	0.97688327833955	-122	n.s	n.s
V_V_HT:V_V_HM	0.19700377577875	1.42012981397599	78192.4558136784	0.138722371602911	0.989446795207768	-122	n.s	n.s
V_V_WT:V_V_HT	0.0949820211931502	1.42139308594792	78192.4558136784	0.0668231906656613	0.997541180776835	-121	n.s	n.s
V_V_WT:V_V_HM	0.280336882683233	1.42089669888821	78192.4558136784	0.197295751973092	0.978769556228061	-121	n.s	n.s
V_V_HT:V_V_HM	0.185354861490093	1.4201491662928	78192.4558136784	0.130517882127798	0.990652458203453	-121	n.s	n.s
V_V_WT:V_V_HT	0.0941617903112864	1.4214062890727	78192.4558136784	0.0662455140624965	0.997583457700049	-120	n.s	n.s
V_V_WT:V_V_HM	0.268083641703722	1.42090971205416	78192.4558136784	0.18867042671991	0.98056737593972	-120	n.s	n.s
V_V_HT:V_V_HM	0.173921851392454	1.42016191158571	78192.4558136784	0.122466213164567	0.991765536415862	-120	n.s	n.s
V_V_WT:V_V_HT	0.0931991061490152	1.4214131878355	78192.4558136784	0.0655679199733169	0.997632581504818	-119	n.s	n.s
V_V_WT:V_V_HM	0.255930565243116	1.42091653272118	78192.4558136784	0.180116537002344	0.982274018823035	-119	n.s	n.s
V_V_HT:V_V_HM	0.162731459094125	1.42016863334883	78192.4558136784	0.114586011317823	0.99278741424908	-119	n.s	n.s
V_V_WT:V_V_HT	0.09209449858146	1.42141372314259	78192.4558136784	0.0647907763109598	0.997688303547331	-118	n.s	n.s
V_V_WT:V_V_HM	0.243904611607483	1.42091709929521	78192.4558136784	0.171652949864889	0.983887469495355	-118	n.s	n.s
V_V_HT:V_V_HM	0.151810113026015	1.42016926505141	78192.4558136784	0.106895788242904	0.993720078610964	-118	n.s	n.s
V_V_WT:V_V_HT	0.0908489980696849	1.42140823952411	78192.4558136784	0.063914782216333	0.9977503204416	-117	n.s	n.s
V_V_WT:V_V_HM	0.232031768168901	1.42091174605515	78192.4558136784	0.163297804253562	0.9854065287663	-117	n.s	n.s
V_V_HT:V_V_HM	0.141182770099197	1.42016412418107	78192.4558136784	0.0994129957906164	0.994566178245763	-117	n.s	n.s
V_V_WT:V_V_HT	0.0894641237134266	1.42139745877868	78192.4558136784	0.062940962192445	0.9978182766084	-116	n.s	n.s
V_V_WT:V_V_HM	0.220336924160785	1.42090117755077	78192.4558136784	0.155068436596402	0.986830780654197	-116	n.s	n.s
V_V_HT:V_V_HM	0.130872800447344	1.42015388786535	78192.4558136784	0.0921539570926787	0.995328948531857	-116	n.s	n.s
V_V_WT:V_V_HT	0.0879415840654723	1.42138163203326	78192.4558136784	0.0618704942314991	0.997891778612363	-115	n.s	n.s
V_V_WT:V_V_HM	0.208844437963544	1.42088563996225	78192.4558136784	0.146981876718166	0.988160460488822	-115	n.s	n.s
V_V_HT:V_V_HM	0.120902853898082	1.42013879441662	78192.4558136784	0.0851345335916605	0.99601206369216	-115	n.s	n.s
V_V_WT:V_V_HT	0.0862834531601777	1.42136108803963	78192.4558136784	0.0607048088527467	0.997970390592355	-114	n.s	n.s
V_V_WT:V_V_HM	0.197577445264824	1.42086545697098	78192.4558136784	0.13905429560236	0.989396504102146	-114	n.s	n.s
V_V_HT:V_V_HM	0.111293992104661	1.42011915979025	78192.4558136784	0.078369474376431	0.996619632539115	-114	n.s	n.s
V_V_WT:V_V_HT	0.0844918960914427	1.4213354119029	78192.4558136784	0.0594454309544882	0.998053647564016	-113	n.s	n.s
V_V_WT:V_V_HM	0.186558776813834	1.42084022702669	78192.4558136784	0.131301727854535	0.990540383183151	-113	n.s	n.s
V_V_HT:V_V_HM	0.102066880722413	1.42009460382118	78192.4558136784	0.0718732966435984	0.997156044123424	-113	n.s	n.s
V_V_WT:V_V_HT	0.0825691595994051	1.42130348807619	78192.4558136784	0.0580939681722494	0.998141058319568	-112	n.s	n.s
V_V_WT:V_V_HM	0.175810853759485	1.42080886515522	78192.4558136784	0.123739975214948	0.99159408475988	-112	n.s	n.s
V_V_HT:V_V_HM	0.0932416941600769	1.42006409014515	78192.4558136784	0.0656602014001678	0.997625920906558	-112	n.s	n.s
V_V_WT:V_V_HT	0.0805178186440934	1.421264419468	78192.4558136784	0.0566522439745818	0.998232099312034	-111	n.s	n.s
V_V_WT:V_V_HM	0.165354465694345	1.4207705008199	78192.4558136784	0.116383656332196	0.992560191546847	-111	n.s	n.s
V_V_HT:V_V_HM	0.0848366470502482	1.42002679078949	78192.4558136784	0.0597429904847654	0.998034132867192	-111	n.s	n.s
V_V_WT:V_V_HT	0.0783406068424597	1.42121705327907	78192.4558136784	0.0551221973179328	0.998326224142687	-110	n.s	n.s
V_V_WT:V_V_HM	0.15520952890485	1.42072401412411	78192.4558136784	0.109246783584874	0.99344173283523	-110	n.s	n.s
V_V_HT:V_V_HM	0.0768689220623955	1.41998163852381	78192.4558136784	0.0541337436886207	0.998385665955694	-110	n.s	n.s
V_V_WT:V_V_HT	0.0760406322625293	1.42116094357928	78192.4558136784	0.0535059963518392	0.998422859655664	-109	n.s	n.s
V_V_WT:V_V_HM	0.145393605047044	1.42066897593121	78192.4558136784	0.102341648554508	0.994242251766831	-109	n.s	n.s
V_V_HT:V_V_HM	0.0693529727844684	1.41992823176964	78192.4558136784	0.0488425902329125	0.998685621731026	-109	n.s	n.s
V_V_WT:V_V_HT	0.0736214388183036	1.42109673894039	78192.4558136784	0.0518060711849904	0.998521408050554	-108	n.s	n.s
V_V_WT:V_V_HM	0.135921317298358	1.42060602611804	78192.4558136784	0.0956784040046473	0.99496575062451	-108	n.s	n.s
V_V_HT:V_V_HM	0.0622998784800508	1.41986719810505	78192.4558136784	0.0438772573682918	0.998939141476637	-108	n.s	n.s
V_V_WT:V_V_HT	0.0710869878340823	1.42102624211088	78192.4558136784	0.0500251056085251	0.998621251913429	-107	n.s	n.s
V_V_WT:V_V_HM	0.126804217343949	1.42053693148512	78192.4558136784	0.0892649916615543	0.995616589023009	-107	n.s	n.s
V_V_HT:V_V_HM	0.0557172295098436	1.41980024933249	78192.4558136784	0.0392430058637041	0.999151309158235	-107	n.s	n.s
V_V_WT:V_V_HT	0.0684415755412893	1.42095211882859	78192.4558136784	0.048165997034236	0.998721761127779	-106	n.s	n.s
V_V_WT:V_V_HM	0.118051215437327	1.42046430103434	78192.4558136784	0.0831074848916412	0.996199348195819	-106	n.s	n.s
V_V_HT:V_V_HM	0.0496096398960342	1.41972990682905	78192.4558136784	0.0349430125106236	0.999327047903047	-106	n.s	n.s
V_V_WT:V_V_HT	0.065689624988142	1.42087696052426	78192.4558136784	0.0462317475848891	0.998822303038891	-105	n.s	n.s
V_V_WT:V_V_HM	0.109670129638189	1.42039067018715	78192.4558136784	0.0772112433150093	0.996718647686093	-105	n.s	n.s
V_V_HT:V_V_HM	0.0439805046500581	1.41965861941756	78192.4558136784	0.0309796341518371	0.999471009894043	-105	n.s	n.s
V_V_WT:V_V_HT	0.0628358582067108	1.42080413585877	78192.4558136784	0.0442255597522814	0.998922241395417	-104	n.s	n.s
V_V_WT:V_V_HM	0.10166595804458	1.420319332689	78192.4558136784	0.0715796481148383	0.997179202428875	-104	n.s	n.s
V_V_HT:V_V_HM	0.0388300998378748	1.41958956450432	78192.4558136784	0.0273530468304288	0.999587587408522	-104	n.s	n.s
V_V_WT:V_V_HT	0.0598852860183428	1.42073771905998	78192.4558136784	0.0421508384094745	0.999020940981509	-103	n.s	n.s
V_V_WT:V_V_HM	0.0940408446204453	1.42025427067718	78192.4558136784	0.066214090365387	0.997585746949794	-103	n.s	n.s
V_V_HT:V_V_HM	0.0341555586020954	1.41952658085651	78192.4558136784	0.0240612321478946	0.99968086338003	-103	n.s	n.s
V_V_WT:V_V_HT	0.0568429774877792	1.42068115216258	78192.4558136784	0.0400110731399878	0.999117777677511	-102	n.s	n.s
V_V_WT:V_V_HM	0.086796363165206	1.42019884806737	78192.4558136784	0.061115641153575	0.997942854621677	-102	n.s	n.s
V_V_HT:V_V_HM	0.0299533856774428	1.41947291078245	78192.4558136784	0.0211017663316531	0.999754532128326	-102	n.s	n.s
V_V_WT:V_V_HT	0.0537140012279274	1.42063682305364	78192.4558136784	0.0378098049806071	0.999212143395196	-101	n.s	n.s
V_V_WT:V_V_HM	0.079934085553484	1.42015539859808	78192.4558136784	0.0562854499108981	0.998254897619463	-101	n.s	n.s
V_V_HT:V_V_HM	0.0262200843255531	1.41943080385532	78192.4558136784	0.0184722525778196	0.999811891115777	-101	n.s	n.s
V_V_WT:V_V_HT	0.0505034711142578	1.4206063032053	78192.4558136784	0.0355506455238916	0.999303448425032	-100	n.s	n.s
V_V_WT:V_V_HM	0.073454997797306	1.42012545818791	78192.4558136784	0.0517243018029091	0.998526068445521	-100	n.s	n.s
V_V_HT:V_V_HM	0.0229515266830163	1.41940174085033	78192.4558136784	0.0161698594714041	0.999855857614951	-100	n.s	n.s
V_V_WT:V_V_HT	0.0472166835155434	1.42059124785116	78192.4558136784	0.033237346482998	0.999391122143703	-99	n.s	n.s
V_V_WT:V_V_HM	0.0673577384608528	1.42011064431776	78192.4558136784	0.047431331305324	0.998760432983961	-99	n.s	n.s
V_V_HT:V_V_HM	0.0201410549453236	1.41938728054973	78192.4558136784	0.0141899643749963	0.99988899333015	-99	n.s	n.s
V_V_WT:V_V_HT	0.0438589783849643	1.42059241735669	78192.4558136784	0.0308737241231889	0.999474619670887	-98	n.s	n.s
V_V_WT:V_V_HM	0.0616403578238067	1.4201117001891	78192.4558136784	0.0434052883414725	0.998961829263007	-98	n.s	n.s
V_V_HT:V_V_HM	0.0177813794388459	1.41938813960726	78192.4558136784	0.0125274961391223	0.999913479229699	-98	n.s	n.s
V_V_WT:V_V_HT	0.0404356977138249	1.42060933460822	78192.4558136784	0.0284636294643076	0.999553425855348	-97	n.s	n.s
V_V_WT:V_V_HM	0.0563009074670653	1.42012816010393	78192.4558136784	0.0396449482861779	0.999133842496749	-97	n.s	n.s
V_V_HT:V_V_HM	0.015865209753219	1.41940387044599	78192.4558136784	0.0111773752936393	0.999931122821331	-97	n.s	n.s
V_V_WT:V_V_HT	0.036952182165944	1.4206402985079	78192.4558136784	0.0260109347909918	0.999627058203547	-96	n.s	n.s
V_V_WT:V_V_HM	0.0513374383041683	1.42015836257213	78192.4558136784	0.0361490941131297	0.999279808555755	-96	n.s	n.s
V_V_HT:V_V_HM	0.0143852561382065	1.41943287375773	78192.4558136784	0.0101345096370241	0.999943375569873	-96	n.s	n.s
V_V_WT:V_V_HT	0.0334138032896618	1.4206827625004	78192.4558136784	0.0235195387539253	0.99969506896733	-95	n.s	n.s
V_V_WT:V_V_HM	0.0467474579746892	1.42019981988701	78192.4558136784	0.0329161131554067	0.999402831147198	-95	n.s	n.s
V_V_HT:V_V_HM	0.0133336546850202	1.419472754009	78192.4558136784	0.00939338542945764	0.999951354306903	-95	n.s	n.s
V_V_WT:V_V_HT	0.0298260817947238	1.42073470516809	78192.4558136784	0.0209934209998727	0.999757046019768	-94	n.s	n.s
V_V_WT:V_V_HM	0.0425257665832177	1.42025055676998	78192.4558136784	0.0299424396494746	0.999505829327627	-94	n.s	n.s
V_V_HT:V_V_HM	0.0126996847884868	1.419521608007	78192.4558136784	0.00894645401440356	0.999955873145882	-94	n.s	n.s
V_V_WT:V_V_HT	0.0261946788347061	1.42079470677602	78192.4558136784	0.018436638811912	0.999812615681	-93	n.s	n.s
V_V_WT:V_V_HM	0.0386645092824027	1.42030918512516	78192.4558136784	0.027222600323461	0.999591510807216	-93	n.s	n.s
V_V_HT:V_V_HM	0.0124698304476896	1.41957809684641	78192.4558136784	0.00878418064873732	0.999957459365495	-93	n.s	n.s
V_V_WT:V_V_HT	0.0225252824280062	1.42086070306752	78192.4558136784	0.0158532658263938	0.999861446366467	-92	n.s	n.s
V_V_WT:V_V_HM	0.0351553004091256	1.42037368672592	78192.4558136784	0.0247507404126597	0.99966231385281	-92	n.s	n.s
V_V_HT:V_V_HM	0.0126300179811301	1.41964027388429	78192.4558136784	0.00889663262832983	0.999956363237574	-92	n.s	n.s
V_V_WT:V_V_HT	0.0188235809479416	1.42092970635891	78192.4558136784	0.01324736956635	0.999903250464607	-91	n.s	n.s
V_V_WT:V_V_HM	0.0319897564564018	1.42044114070565	78192.4558136784	0.0225210010747154	0.999720407863957	-91	n.s	n.s
V_V_HT:V_V_HM	0.0131661755084673	1.41970532224953	78192.4558136784	0.00927387909457541	0.999952584182951	-91	n.s	n.s
V_V_WT:V_V_HT	0.0150952772236899	1.42099820829219	78192.4558136784	0.0106230093293587	0.999937785406654	-90	n.s	n.s
V_V_WT:V_V_HM	0.0291590498202288	1.42050811684348	78192.4558136784	0.0205271969054449	0.999767716040829	-90	n.s	n.s
V_V_HT:V_V_HM	0.0140637725965354	1.41976993329178	78192.4558136784	0.00990567011369797	0.999945903814973	-90	n.s	n.s
V_V_WT:V_V_HT	0.0113461447876055	1.42106357267045	78192.4558136784	0.00798426263667005	0.99996485425992	-89	n.s	n.s
V_V_WT:V_V_HM	0.0266521645316544	1.42057203617202	78192.4558136784	0.0187615719956542	0.99980595308619	-89	n.s	n.s
V_V_HT:V_V_HM	0.0153060197440666	1.41983161669792	78192.4558136784	0.0107801654534667	0.999935931052725	-89	n.s	n.s
V_V_WT:V_V_HT	0.00758202690407828	1.42112443384357	78192.4558136784	0.00533523083800054	0.999984306719039	-88	n.s	n.s
V_V_WT:V_V_HM	0.0244555875681858	1.42063156030878	78192.4558136784	0.0172145883925528	0.999836631511368	-88	n.s	n.s
V_V_HT:V_V_HM	0.0168735606640933	1.419889075686	78192.4558136784	0.0118837175051446	0.999922142876047	-88	n.s	n.s
V_V_WT:V_V_HT	0.00380880974980613	1.42118039135463	78192.4558136784	0.00268003257923907	0.999996040046966	-87	n.s	n.s
V_V_WT:V_V_HM	0.0225538330824495	1.42068629344598	78192.4558136784	0.0158753084241725	0.999861060831863	-87	n.s	n.s
V_V_HT:V_V_HM	0.0187450233326434	1.41994192055908	78192.4558136784	0.0132012606017454	0.999903922755323	-87	n.s	n.s
V_V_WT:V_V_HT	3.23884646782346e-05	1.42123069781294	78192.4558136784	2.27890269525388e-05	0.999999999713674	-86	n.s	n.s
V_V_WT:V_V_HM	0.0209310278718906	1.42073550068723	78192.4558136784	0.0147325296381811	0.999880342694813	-86	n.s	n.s
V_V_HT:V_V_HM	0.0208986394072017	1.41998943479786	78192.4558136784	0.0147174611972918	0.999880587326057	-86	n.s	n.s
V_V_WT:V_V_HT	-0.00374134444505003	1.42127424442899	78192.4558136784	-0.0026323874225647	0.999996179593873	-85	n.s	n.s
V_V_WT:V_V_HM	0.0195709998211662	1.42077809409191	78192.4558136784	0.0137748462638531	0.999895392846274	-85	n.s	n.s
V_V_HT:V_V_HM	0.0233123442661842	1.42003056194298	78192.4558136784	0.0164167905191327	0.999851421915477	-85	n.s	n.s
V_V_WT:V_V_HT	-0.00750650582395807	1.42131053144759	78192.4558136784	-0.0052813974552857	0.999984621814566	-84	n.s	n.s
V_V_WT:V_V_HM	0.0184563929675461	1.42081358105047	78192.4558136784	0.0129900172786217	0.999906972820034	-84	n.s	n.s
V_V_HT:V_V_HM	0.0259628987915148	1.42006481948428	78192.4558136784	0.0182828969743393	0.999815727531138	-84	n.s	n.s
V_V_WT:V_V_HT	-0.0112572242492668	1.42133902191759	78192.4558136784	-0.00792015421773136	0.999965416378982	-83	n.s	n.s
V_V_WT:V_V_HM	0.0175693231681517	1.42084143305801	78192.4558136784	0.0123654355506357	0.999915703188999	-83	n.s	n.s
V_V_HT:V_V_HM	0.0288265474174008	1.42009169115322	78192.4558136784	0.0202990747688915	0.999772849585731	-83	n.s	n.s
V_V_WT:V_V_HT	-0.0149876668346529	1.42135977851455	78192.4558136784	-0.0105445975475093	0.99993870043977	-82	n.s	n.s
V_V_WT:V_V_HM	0.0168909880702444	1.42086170816696	78192.4558136784	0.0118878480383818	0.99992208874573	-82	n.s	n.s
V_V_HT:V_V_HM	0.0318786549048937	1.42011122694001	78192.4558136784	0.0224479986497849	0.99972221728356	-82	n.s	n.s
V_V_WT:V_V_HT	-0.0186920110061877	1.42137248218318	78192.4558136784	-0.01315067741953	0.999904657586503	-81	n.s	n.s
V_V_WT:V_V_HM	0.0164023559098654	1.42087409223594	78192.4558136784	0.0115438489585337	0.99992653238354	-81	n.s	n.s
V_V_HT:V_V_HM	0.035094366916046	1.42012311973809	78192.4558136784	0.0247122002510024	0.999663364499374	-81	n.s	n.s
V_V_WT:V_V_HT	-0.0223644541381667	1.42137643282215	78192.4558136784	-0.0157343639740543	0.999863516775859	-80	n.s	n.s
V_V_WT:V_V_HM	0.0160842710165054	1.42087789963658	78192.4558136784	0.0113199529816174	0.999929354493681	-80	n.s	n.s
V_V_HT:V_V_HM	0.0384487251546544	1.4201267061079	78192.4558136784	0.0270741511931914	0.999595952867321	-80	n.s	n.s
V_V_WT:V_V_HT	-0.0259992798247382	1.42137154160077	78192.4558136784	-0.0182916845200498	0.999815550366505	-79	n.s	n.s
V_V_WT:V_V_HM	0.0159170784948701	1.42087304290388	78192.4558136784	0.0112023228073495	0.999930815025993	-79	n.s	n.s
V_V_HT:V_V_HM	0.0419163583195727	1.42012190045578	78192.4558136784	0.0295160283818734	0.999519800726328	-79	n.s	n.s
V_V_WT:V_V_HT	-0.0295908211262415	1.42135769962809	78192.4558136784	-0.0208187011151268	0.999761072725058	-78	n.s	n.s
V_V_WT:V_V_HM	0.0158809474119632	1.42085941581401	78192.4558136784	0.0111770012115273	0.999931127431429	-78	n.s	n.s
V_V_HT:V_V_HM	0.0454717685381656	1.42010860067292	78192.4558136784	0.0320199233471432	0.999434896951631	-78	n.s	n.s
V_V_WT:V_V_HT	-0.0331335289154246	1.42133544206822	78192.4558136784	-0.0233115476718229	0.999700437522391	-77	n.s	n.s
V_V_WT:V_V_HM	0.015955835235955	1.42083754227911	78192.4558136784	0.0112298800961867	0.999930474234445	-77	n.s	n.s
V_V_HT:V_V_HM	0.0490893641513832	1.42008731319457	78192.4558136784	0.0345678492408709	0.99934141576963	-77	n.s	n.s
V_V_WT:V_V_HT	-0.0366218819152202	1.42130497000932	78192.4558136784	-0.0257663785661567	0.999634036787011	-76	n.s	n.s
V_V_WT:V_V_HM	0.0161216463338887	1.42080762056211	78192.4558136784	0.0113468185985028	0.999929018782157	-76	n.s	n.s
V_V_HT:V_V_HM	0.0527435282490911	1.42005823218672	78192.4558136784	0.0371418066200514	0.999239725553452	-76	n.s	n.s
V_V_WT:V_V_HT	-0.0400504021437804	1.42126616678472	78192.4558136784	-0.0281793819340574	0.999562298646436	-75	n.s	n.s
V_V_WT:V_V_HM	0.0163583377954968	1.42076953908233	78192.4558136784	0.0115137165778924	0.999926915407184	-75	n.s	n.s
V_V_HT:V_V_HM	0.056408739939295	1.42002125451181	78192.4558136784	0.0397238701604419	0.999130392028073	-75	n.s	n.s
V_V_WT:V_V_HT	-0.0434138234905355	1.42121995346999	78192.4558136784	-0.0305468716397754	0.999485682062048	-74	n.s	n.s
V_V_WT:V_V_HM	0.0166461660907276	1.42072420059018	78192.4558136784	0.011716676666599	0.999924316173019	-74	n.s	n.s
V_V_HT:V_V_HM	0.060059989581295	1.41997725484566	78192.4558136784	0.0422964448031409	0.999014168517127	-74	n.s	n.s
V_V_WT:V_V_HT	-0.0467071043785126	1.42116829437169	78192.4558136784	-0.0328652873579355	0.999404673348402	-73	n.s	n.s
V_V_WT:V_V_HM	0.0169657912583876	1.42067352740066	78192.4558136784	0.011942076016176	0.99992137634793	-73	n.s	n.s
V_V_HT:V_V_HM	0.0636728956369006	1.41992809047504	78192.4558136784	0.0448423381888294	0.998891987409188	-73	n.s	n.s
V_V_WT:V_V_HT	-0.0499252498004736	1.42111282851014	78192.4558136784	-0.0351310950115158	0.99931978650019	-72	n.s	n.s
V_V_WT:V_V_HM	0.017297959157994	1.4206191243563	78192.4558136784	0.0121763524518452	0.999918261382163	-72	n.s	n.s
V_V_HT:V_V_HM	0.0672232089584321	1.41987531354373	78192.4558136784	0.0473444451898078	0.998764967351089	-72	n.s	n.s
V_V_WT:V_V_HT	-0.0530632642911861	1.42105450776422	78192.4558136784	-0.0373407663121043	0.999231561686905	-71	n.s	n.s
V_V_WT:V_V_HM	0.0176234167500153	1.42056192525396	78192.4558136784	0.0124059475597058	0.999915149956379	-71	n.s	n.s
V_V_HT:V_V_HM	0.070686681041205	1.41981983043251	78192.4558136784	0.0497856696505444	0.998634409512527	-71	n.s	n.s
V_V_WT:V_V_HT	-0.0561162156700021	1.42099394332795	78192.4558136784	-0.0394908197416934	0.999140561253367	-70	n.s	n.s
V_V_WT:V_V_HM	0.0179231268333435	1.42050253110766	78192.4558136784	0.0126174550490717	0.999912232226413	-70	n.s	n.s
V_V_HT:V_V_HM	0.0740393425033461	1.41976222714069	78192.4558136784	0.0521491141882657	0.998501776543978	-70	n.s	n.s
V_V_WT:V_V_HT	-0.0590794222214654	1.42093244404659	78192.4558136784	-0.041577924741599	0.99904736213239	-69	n.s	n.s
V_V_WT:V_V_HM	0.0181789151550973	1.42044222417274	78192.4558136784	0.0127980672819584	0.999909701658533	-69	n.s	n.s
V_V_HT:V_V_HM	0.0772583373765663	1.41970374518255	78192.4558136784	0.0544186332104325	0.998368643751506	-69	n.s	n.s
V_V_WT:V_V_HT	-0.0619482643281195	1.42087100664794	78192.4558136784	-0.0435987954137125	0.998952556895438	-68	n.s	n.s
V_V_WT:V_V_HM	0.0183728257949598	1.42038198145273	78192.4558136784	0.0129351301515164	0.999907757264039	-68	n.s	n.s
V_V_HT:V_V_HM	0.0803210901230531	1.41964533152421	78192.4558136784	0.0565782793346108	0.998236708506874	-68	n.s	n.s
V_V_WT:V_V_HT	-0.064718197796445	1.42081034002307	78192.4558136784	-0.0455502018625472	0.998856750314765	-67	n.s	n.s
V_V_WT:V_V_HM	0.0184872005553833	1.42032249816901	78192.4558136784	0.013016199193645	0.999906597459558	-67	n.s	n.s
V_V_HT:V_V_HM	0.0832053983518284	1.41958766074345	78192.4558136784	0.0586123707980479	0.998107765481358	-67	n.s	n.s
V_V_WT:V_V_HT	-0.0673850563139524	1.42075225149633	78192.4558136784	-0.0474291392063485	0.998760547486051	-66	n.s	n.s
V_V_WT:V_V_HM	0.0185059075171923	1.42026554146852	78192.4558136784	0.0130298926340617	0.999906400840786	-66	n.s	n.s
V_V_HT:V_V_HM	0.0858909638311358	1.41953243763705	78192.4558136784	0.0605065171840028	0.997983614877845	-66	n.s	n.s
V_V_WT:V_V_HT	-0.0699451440592895	1.42069994758114	78192.4558136784	-0.0492328757936376	0.998664546447785	-65	n.s	n.s
V_V_WT:V_V_HM	0.018414762701056	1.42021424408799	78192.4558136784	0.0129661864593404	0.999907313816804	-65	n.s	n.s
V_V_HT:V_V_HM	0.0883599067603775	1.41948267974562	78192.4558136784	0.0622479640091221	0.997866003528991	-65	n.s	n.s
V_V_WT:V_V_HT	-0.0723951758457098	1.42065757572532	78192.4558136784	-0.0509589200682286	0.998569335000156	-64	n.s	n.s
V_V_WT:V_V_HM	0.0182013016106897	1.42017265700918	78192.4558136784	0.012816259713816	0.999909444769901	-64	n.s	n.s
V_V_HT:V_V_HM	0.0905964774564167	1.41944228713267	78192.4558136784	0.0638254040179577	0.997756600817681	-64	n.s	n.s
V_V_WT:V_V_HT	-0.0747319460884945	1.42062871861926	78192.4558136784	-0.0526048397509012	0.998475496707417	-63	n.s	n.s
V_V_WT:V_V_HM	0.0178534064243685	1.42014427935434	78192.4558136784	0.0125715440916225	0.99991286975512	-63	n.s	n.s
V_V_HT:V_V_HM	0.0925853525128599	1.41941462813936	78192.4558136784	0.0652278415886309	0.99765704686162	-63	n.s	n.s
V_V_WT:V_V_HT	-0.0769522511342728	1.42061594650211	78192.4558136784	-0.054168229860961	0.99838361013787	-62	n.s	n.s
V_V_WT:V_V_HM	0.0173589617564289	1.42013162143183	78192.4558136784	0.012223487946087	0.999917627352036	-62	n.s	n.s
V_V_HT:V_V_HM	0.0943112128907089	1.41940211930203	78192.4558136784	0.0664443230062845	0.997568949206027	-62	n.s	n.s
V_V_WT:V_V_HT	-0.0790528866040034	1.42062075428818	78192.4558136784	-0.0556467208897098	0.998294245975256	-61	n.s	n.s
V_V_WT:V_V_HM	0.016705849848023	1.42013614347175	78192.4558136784	0.0117635551526651	0.999923709362001	-61	n.s	n.s
V_V_HT:V_V_HM	0.0957587364520407	1.41940616662848	78192.4558136784	0.06746394281173	0.997493860477317	-61	n.s	n.s
V_V_WT:V_V_HT	-0.0810307459480804	1.42064386913075	78192.4558136784	-0.0570380428964653	0.99820796052321	-60	n.s	n.s
V_V_WT:V_V_HM	0.0158823933859757	1.42015855598977	78192.4558136784	0.0111835353306072	0.999931046884337	-60	n.s	n.s
V_V_HT:V_V_HM	0.0969131393340517	1.41942745465896	78192.4558136784	0.0682762187077302	0.997433227169919	-60	n.s	n.s
V_V_WT:V_V_HT	-0.0828832169229763	1.42068653405489	78192.4558136784	-0.0583402565845491	0.998125277932335	-59	n.s	n.s
V_V_WT:V_V_HM	0.0148791214974366	1.42020007331611	78192.4558136784	0.0104767784321363	0.999939486394189	-59	n.s	n.s
V_V_HT:V_V_HM	0.0977623384204316	1.4194671527763	78192.4558136784	0.0688725612489311	0.9973882529226	-59	n.s	n.s
V_V_WT:V_V_HT	-0.0846081867110584	1.42075039359186	78192.4558136784	-0.0595517601773502	0.9980466853723	-58	n.s	n.s
V_V_WT:V_V_HM	0.0136888093258598	1.4202623022234	78192.4558136784	0.00963822619556277	0.999948785400981	-58	n.s	n.s
V_V_HT:V_V_HM	0.0982969960369111	1.41952680856989	78192.4558136784	0.0692463118297437	0.997359867525632	-58	n.s	n.s
V_V_WT:V_V_HT	-0.0862036435623423	1.42083607154075	78192.4558136784	-0.0606710691606129	0.997972643771075	-57	n.s	n.s
V_V_WT:V_V_HM	0.012304682433582	1.42034585346606	78192.4558136784	0.00866315933091574	0.99995862344728	-57	n.s	n.s
V_V_HT:V_V_HM	0.0985083259959247	1.41960701242068	78192.4558136784	0.0693912647190653	0.997348817602609	-57	n.s	n.s
V_V_WT:V_V_HT	-0.0876675763319845	1.42094279861802	78192.4558136784	-0.0616967666940908	0.997903588937292	-56	n.s	n.s
V_V_WT:V_V_HM	0.0107199672327738	1.4204499783081	78192.4558136784	0.00754688119714173	0.999968599330308	-56	n.s	n.s
V_V_HT:V_V_HM	0.0983875435647898	1.41970704799088	78192.4558136784	0.0693012996618033	0.997355678446503	-56	n.s	n.s
V_V_WT:V_V_HT	-0.0889979730583725	1.42106842051271	78192.4558136784	-0.0626275074259004	0.997839929463294	-55	n.s	n.s
V_V_WT:V_V_HM	0.00892788996896687	1.42057257636351	78192.4558136784	0.00628471231777622	0.999978224065821	-55	n.s	n.s
V_V_HT:V_V_HM	0.0979258630273354	1.41982489971919	78192.4558136784	0.0689703801128595	0.997380838594222	-55	n.s	n.s
V_V_WT:V_V_HT	-0.0901928216104437	1.42120945527939	78192.4558136784	-0.0634620191101339	0.997782044844673	-54	n.s	n.s
V_V_WT:V_V_HM	0.00692167702343127	1.42071025146642	78192.4558136784	0.00487198358446903	0.999986913620098	-54	n.s	n.s
V_V_HT:V_V_HM	0.0971144986338648	1.41995730629372	78192.4558136784	0.0683925482853753	0.997424484510914	-54	n.s	n.s
V_V_WT:V_V_HT	-0.0912501106965742	1.42136120032559	78192.4558136784	-0.0641991006055827	0.997730283940612	-53	n.s	n.s
V_V_WT:V_V_HM	0.00469455335272162	1.42085841583536	78192.4558136784	0.00330402614391495	0.999993981387428	-53	n.s	n.s
V_V_HT:V_V_HM	0.0959446640492994	1.42009986034842	78192.4558136784	0.0675619135866681	0.997486585619328	-53	n.s	n.s
V_V_WT:V_V_HT	-0.0921678287021237	1.42151788843972	78192.4558136784	-0.0648376143920978	0.997684963932186	-52	n.s	n.s
V_V_WT:V_V_HM	0.00223974617496214	1.42101144198769	78192.4558136784	0.00157616336419446	0.999998630339559	-52	n.s	n.s
V_V_HT:V_V_HM	0.0944075748770716	1.42024715387549	78192.4558136784	0.0664726379626655	0.997566879343893	-52	n.s	n.s
V_V_WT:V_V_HT	-0.0929440700063751	1.42167318980063	78192.4558136784	-0.0653765370784049	0.997646365234578	-51	n.s	n.s
V_V_WT:V_V_HM	-0.00044903320167311	1.42116315235933	78192.4558136784	-0.00031596175353101	0.999999944959829	-51	n.s	n.s
V_V_HT:V_V_HM	0.0924950368046877	1.42039324833693	78192.4558136784	0.0651193160154669	0.997664827577908	-51	n.s	n.s
V_V_WT:V_V_HT	-0.0935774621439869	1.42182159640697	78192.4558136784	-0.0658151925533154	0.997614713129122	-50	n.s	n.s
V_V_WT:V_V_HM	-0.00337565354113512	1.42130817060521	78192.4558136784	-0.00237503281198878	0.999996890079393	-50	n.s	n.s
V_V_HT:V_V_HM	0.09020180860287	1.4205329739104	78192.4558136784	0.0634985672698363	0.997779492302532	-50	n.s	n.s
V_V_WT:V_V_HT	-0.0940672632182924	1.42195881217093	78192.4558136784	-0.0661532967151685	0.997590172763507	-49	n.s	n.s
V_V_WT:V_V_HM	-0.00654109775770806	1.42144230226672	78192.4558136784	-0.00460173286476506	0.99998832515811	-49	n.s	n.s
V_V_HT:V_V_HM	0.0875261654605666	1.42066229534502	78192.4558136784	0.0616094097431578	0.997909515132461	-49	n.s	n.s
V_V_WT:V_V_HT	-0.094413352105402	1.42208177788427	78192.4558136784	-0.0663909442998892	0.997572848876122	-48	n.s	n.s
V_V_WT:V_V_HM	-0.00994350206017547	1.42156255911794	78192.4558136784	-0.00699476923924141	0.999973025609818	-48	n.s	n.s
V_V_HT:V_V_HM	0.0844698500452501	1.42077833533582	78192.4558136784	0.0594532221842223	0.998053137833085	-48	n.s	n.s
V_V_WT:V_V_HT	-0.0946161158907408	1.42218835974746	78192.4558136784	-0.0665285405004595	0.997562790215171	-47	n.s	n.s
V_V_WT:V_V_HM	-0.0135786561729168	1.42166685517224	78192.4558136784	-0.00955122230184628	0.999949705828777	-47	n.s	n.s
V_V_HT:V_V_HM	0.0810374597178383	1.4208790822919	78192.4558136784	0.0570333258669158	0.998208256645519	-47	n.s	n.s
V_V_WT:V_V_HT	-0.0946761372473404	1.42227647832241	78192.4558136784	-0.0665666195640186	0.997560002869806	-46	n.s	n.s
V_V_WT:V_V_HM	-0.0174414344400082	1.42175315627979	78192.4558136784	-0.0122675545772278	0.999917032386653	-46	n.s	n.s
V_V_HT:V_V_HM	0.0772347028073237	1.42096257235576	78192.4558136784	0.0543537910919631	0.998372525908603	-46	n.s	n.s
V_V_WT:V_V_HT	-0.0945943768719673	1.42234468109286	78192.4558136784	-0.0665059448173178	0.997564443443903	-45	n.s	n.s
V_V_WT:V_V_HM	-0.0215249233873105	1.42182003922394	78192.4558136784	-0.0151389928355906	0.99987364946851	-45	n.s	n.s
V_V_HT:V_V_HM	0.0730694534846279	1.42102742737884	78192.4558136784	0.0514201570475023	0.99854333856211	-45	n.s	n.s
V_V_WT:V_V_HT	-0.0943719765416304	1.42239158675498	78192.4558136784	-0.0663473950636402	0.997576028127769	-44	n.s	n.s
V_V_WT:V_V_HM	-0.0258213395396467	1.42186614919751	78192.4558136784	-0.0181601760153162	0.999818192800487	-44	n.s	n.s
V_V_HT:V_V_HM	0.0685506370019855	1.42107233311038	78192.4558136784	0.0482386683666866	0.998717903579779	-44	n.s	n.s
V_V_WT:V_V_HT	-0.0940104203593926	1.42241644459453	78192.4558136784	-0.0660920511124931	0.997594627388786	-43	n.s	n.s
V_V_WT:V_V_HM	-0.0303212154181716	1.42189074601477	78192.4558136784	-0.0213245746926442	0.999749321750212	-43	n.s	n.s
V_V_HT:V_V_HM	0.0636892049411961	1.42109656475548	78192.4558136784	0.04481694384516	0.998893241295373	-43	n.s	n.s
V_V_WT:V_V_HT	-0.0935113525933176	1.42241860541272	78192.4558136784	-0.0657410921352402	0.997620074786818	-42	n.s	n.s
V_V_WT:V_V_HM	-0.0350142721474072	1.42189318756136	78192.4558136784	-0.0246251071836548	0.999665732724362	-42	n.s	n.s
V_V_HT:V_V_HM	0.0584970804458784	1.42109949008729	78192.4558136784	0.0411632548276301	0.999066260401655	-42	n.s	n.s
V_V_WT:V_V_HT	-0.0928767839802376	1.42239832881094	78192.4558136784	-0.0652959034744355	0.997652160600718	-41	n.s	n.s
V_V_WT:V_V_HM	-0.0398883035338806	1.42187371803816	78192.4558136784	-0.0280533376683528	0.999566204646083	-41	n.s	n.s
V_V_HT:V_V_HM	0.0529884804463432	1.4210813278155	78192.4558136784	0.037287436974348	0.999233754209084	-41	n.s	n.s
V_V_WT:V_V_HT	-0.0921091306894581	1.42235699851378	78192.4558136784	-0.0647580957422804	0.997690632290974	-40	n.s	n.s
V_V_WT:V_V_HM	-0.0449288731564192	1.42183367838813	78192.4558136784	-0.0315992466906207	0.999449643929329	-40	n.s	n.s
V_V_HT:V_V_HM	0.0471802575330567	1.421043350351	78192.4558136784	0.0332011388121293	0.999392447598178	-40	n.s	n.s
V_V_WT:V_V_HT	-0.0912111745579658	1.42229703399265	78192.4558136784	-0.0641294837702916	0.99773519816635	-39	n.s	n.s
V_V_WT:V_V_HM	-0.05011942940647	1.42177542027646	78192.4558136784	-0.0352512982653227	0.999315125359525	-39	n.s	n.s
V_V_HT:V_V_HM	0.0410917451515167	1.42098780153117	78192.4558136784	0.0289177325148314	0.999539066418509	-39	n.s	n.s
V_V_WT:V_V_HT	-0.0901860141692481	1.42222177285496	78192.4558136784	-0.0634120612485133	0.997785531560551	-38	n.s	n.s
V_V_WT:V_V_HM	-0.0554414234321454	1.42170219160233	78192.4558136784	-0.0389965097891985	0.99916193290419	-38	n.s	n.s
V_V_HT:V_V_HM	0.0347445907371022	1.42091778707511	78192.4558136784	0.0244522174703875	0.999670409165847	-38	n.s	n.s
V_V_WT:V_V_HT	-0.0890370174237418	1.42213532845982	78192.4558136784	-0.0626079780467655	0.997841274953589	-37	n.s	n.s
V_V_WT:V_V_HM	-0.060874434338237	1.42161799787375	78192.4558136784	-0.0428205287420981	0.998989599331534	-37	n.s	n.s
V_V_HT:V_V_HM	0.0281625830854657	1.42083714192025	78192.4558136784	0.0198211197149619	0.999783419311946	-37	n.s	n.s
V_V_WT:V_V_HT	-0.0877677675505986	1.42204242751292	78192.4558136784	-0.0617195140261038	0.99790204441232	-36	n.s	n.s
V_V_WT:V_V_HM	-0.0663962980902335	1.42152744408312	78192.4558136784	-0.0467077145549299	0.998797943632732	-36	n.s	n.s
V_V_HT:V_V_HM	0.0213714694603953	1.42075027886891	78192.4558136784	0.0150423827313338	0.999875256844176	-36	n.s	n.s
V_V_WT:V_V_HT	-0.0863820080743167	1.4219482327039	78192.4558136784	-0.0607490526642149	0.997967434044868	-35	n.s	n.s
V_V_WT:V_V_HM	-0.0719832404346685	1.42143556200047	78192.4558136784	-0.0506412266296212	0.998587105133535	-35	n.s	n.s
V_V_HT:V_V_HM	0.0143987676396695	1.42066202325605	78192.4558136784	0.0101352520191035	0.999943367274	-35	n.s	n.s
V_V_WT:V_V_HT	-0.0848835836818154	1.42185815588587	78192.4558136784	-0.0596990517868708	0.998037020584222	-34	n.s	n.s
V_V_WT:V_V_HM	-0.07761001516793	1.42134762824511	78192.4558136784	-0.0546031200430203	0.998357573120856	-34	n.s	n.s
V_V_HT:V_V_HM	0.00727356851389649	1.42057743875739	78192.4558136784	0.00512014925441785	0.999985546506413	-34	n.s	n.s
V_V_WT:V_V_HT	-0.0832763815643354	1.42177766684301	78192.4558136784	-0.0585720141105091	0.998110367843372	-33	n.s	n.s
V_V_WT:V_V_HM	-0.0832500443296902	1.42126897804438	78192.4558136784	-0.0585744469313893	0.998110211015844	-33	n.s	n.s
V_V_HT:V_V_HM	2.63372346487323e-05	1.4205016490386	78192.4558136784	1.85407983627174e-05	0.999999999810475	-33	n.s	n.s
V_V_WT:V_V_HT	-0.0815642805753285	1.42171186794217	78192.4558136784	-0.0573704717633025	0.998187030085992	-32	n.s	n.s
V_V_WT:V_V_HM	-0.0888757342590547	1.42120459039204	78192.4558136784	-0.0625354961980093	0.997846264988549	-32	n.s	n.s
V_V_HT:V_V_HM	-0.00731145368373731	1.42043943945885	78192.4558136784	-0.00514731813312843	0.999985392712395	-32	n.s	n.s
V_V_WT:V_V_HT	-0.07975113055085	1.42166462629856	78192.4558136784	-0.0560970070406054	0.998266553019319	-31	n.s	n.s
V_V_WT:V_V_HM	-0.0944591434427071	1.42115824109449	78192.4558136784	-0.0664663094589386	0.997567342042341	-31	n.s	n.s
V_V_HT:V_V_HM	-0.0147080128918557	1.42039444293576	78192.4558136784	-0.0103548792133094	0.99994088633389	-31	n.s	n.s
V_V_WT:V_V_HT	-0.0778406795375588	1.42163894002274	78192.4558136784	-0.0547541836018601	0.998348480336088	-30	n.s	n.s
V_V_WT:V_V_HM	-0.0999717292049813	1.42113286051372	78192.4558136784	-0.0703465045265667	0.99727542384732	-30	n.s	n.s
V_V_HT:V_V_HM	-0.0221310496674145	1.42036948434127	78192.4558136784	-0.0155811920147512	0.999866160955734	-30	n.s	n.s
V_V_WT:V_V_HT	-0.0758366031177573	1.42163638802219	78192.4558136784	-0.0533445849843944	0.998432353303167	-29	n.s	n.s
V_V_WT:V_V_HM	-0.105384700688466	1.42112999649439	78192.4558136784	-0.0741555670124666	0.99697284221541	-29	n.s	n.s
V_V_HT:V_V_HM	-0.0295480975707059	1.4203660640396	78192.4558136784	-0.0208031565374558	0.999761429345839	-29	n.s	n.s
V_V_WT:V_V_HT	-0.0737423852528813	1.42165758575508	78192.4558136784	-0.0518707078214724	0.998517718931716	-28	n.s	n.s
V_V_WT:V_V_HM	-0.110668863288182	1.42115025914606	78192.4558136784	-0.0778727390548281	0.996662276909634	-28	n.s	n.s
V_V_HT:V_V_HM	-0.0369264780353191	1.42038478540534	78192.4558136784	-0.0259975173028775	0.999627442788907	-28	n.s	n.s
V_V_WT:V_V_HT	-0.0715613914740238	1.42170170852674	78192.4558136784	-0.0503350253044153	0.998604127582599	-27	n.s	n.s
V_V_WT:V_V_HM	-0.115794867011786	1.42119285529895	78192.4558136784	-0.0814772369422224	0.996346721859298	-27	n.s	n.s
V_V_HT:V_V_HM	-0.0442334755377627	1.42042490676761	78192.4558136784	-0.0311410165556886	0.999465485684271	-27	n.s	n.s
V_V_WT:V_V_HT	-0.0692967058057796	1.42176703964535	78192.4558136784	-0.0487398454693852	0.998691142095263	-26	n.s	n.s
V_V_WT:V_V_HM	-0.120733156182175	1.4212561231554	78192.4558136784	-0.0849482047712344	0.996029465971982	-26	n.s	n.s
V_V_HT:V_V_HM	-0.0514364503764062	1.42048485478209	78192.4558136784	-0.0362104884140401	0.999277361076366	-26	n.s	n.s
V_V_WT:V_V_HT	-0.0669512500124547	1.42185055495591	78192.4558136784	-0.047087402947584	0.998778333178827	-25	n.s	n.s
V_V_WT:V_V_HM	-0.125454118946879	1.42133712635402	78192.4558136784	-0.0882648575209536	0.995714051918596	-25	n.s	n.s
V_V_HT:V_V_HM	-0.0585028689344136	1.42056183340136	78192.4558136784	-0.041182909155271	0.999065368938689	-25	n.s	n.s
V_V_WT:V_V_HT	-0.0645275757558572	1.42194855798863	78192.4558136784	-0.0453796836695221	0.998865288968297	-24	n.s	n.s
V_V_WT:V_V_HM	-0.129928127499596	1.42143227325793	78192.4558136784	-0.0914064848139409	0.995404241174534	-24	n.s	n.s
V_V_HT:V_V_HM	-0.0654005517437533	1.42065241815087	78192.4558136784	-0.0460355755624442	0.998832270446914	-24	n.s	n.s
V_V_WT:V_V_HT	-0.0620280284032297	1.42205630873736	78192.4558136784	-0.0436185459198195	0.998951608186498	-23	n.s	n.s
V_V_WT:V_V_HM	-0.13412559225505	1.42153695411331	78192.4558136784	-0.0943525188472577	0.995103968007549	-23	n.s	n.s
V_V_HT:V_V_HM	-0.0720975638518331	1.42075220638199	78192.4558136784	-0.0507460509496113	0.998581254050864	-23	n.s	n.s
V_V_WT:V_V_HT	-0.0594543766676381	1.42216900648898	78192.4558136784	-0.0418054228410011	0.999036913764159	-22	n.s	n.s
V_V_WT:V_V_HM	-0.13801716195142	1.42164649940522	78192.4558136784	-0.0970826165359412	0.994817286509432	-22	n.s	n.s
V_V_HT:V_V_HM	-0.0785627852838249	1.42085673702167	78192.4558136784	-0.055292545150262	0.998315871789905	-22	n.s	n.s
V_V_WT:V_V_HT	-0.0568077836732819	1.42228198674834	78192.4558136784	-0.0399412944848984	0.999120850794541	-21	n.s	n.s
V_V_WT:V_V_HM	-0.141573789509015	1.42175637138027	78192.4558136784	-0.0995766872291715	0.994548318350862	-21	n.s	n.s
V_V_HT:V_V_HM	-0.0847660058357196	1.42096167351381	78192.4558136784	-0.0596539705579158	0.998039981190671	-21	n.s	n.s
V_V_WT:V_V_HT	-0.0540892889201423	1.42238978449977	78192.4558136784	-0.0380270510302944	0.99920306736244	-20	n.s	n.s
V_V_WT:V_V_HM	-0.144766494289773	1.42186124958261	78192.4558136784	-0.101814782794221	0.994301212077641	-20	n.s	n.s
V_V_HT:V_V_HM	-0.0906772053696021	1.42106192435215	78192.4558136784	-0.0638094679870769	0.997757719682562	-20	n.s	n.s
V_V_WT:V_V_HT	-0.0512997815978835	1.42248630866127	78192.4558136784	-0.0360634624639464	0.99928321532912	-19	n.s	n.s
V_V_WT:V_V_HM	-0.14756642538715	1.42195520053237	78192.4558136784	-0.103777126967082	0.994080084844375	-19	n.s	n.s
V_V_HT:V_V_HM	-0.0962666437892636	1.42115180517149	78192.4558136784	-0.0677384663896952	0.997473449103546	-19	n.s	n.s
V_V_WT:V_V_HT	-0.0484393973164927	1.42256620476595	78192.4558136784	-0.0340507156392502	0.999360966866018	-18	n.s	n.s
V_V_WT:V_V_HM	-0.149945404272553	1.42203300660736	78192.4558136784	-0.105444390935965	0.99388893189781	-18	n.s	n.s
V_V_HT:V_V_HM	-0.101506006956047	1.42122631433302	78192.4558136784	-0.0714214238312098	0.997191641550753	-18	n.s	n.s
V_V_WT:V_V_HT	-0.0455073303209623	1.4226253696585	78192.4558136784	-0.0319882741384588	0.999436013203194	-17	n.s	n.s
V_V_WT:V_V_HM	-0.151876156983349	1.4220906677346	78192.4558136784	-0.106797801595371	0.993731549967248	-17	n.s	n.s
V_V_HT:V_V_HM	-0.106368826662376	1.42128161407401	78192.4558136784	-0.074840077862878	0.996916785764593	-17	n.s	n.s
V_V_WT:V_V_HT	-0.0425017970672634	1.42266112383976	78192.4558136784	-0.0298748566015152	0.999508057041869	-16	n.s	n.s
V_V_WT:V_V_HM	-0.153332430456284	1.42212556929427	78192.4558136784	-0.107819192458775	0.993611465030441	-16	n.s	n.s
V_V_HT:V_V_HM	-0.110830633389013	1.42131519140059	78192.4558136784	-0.0779775197363495	0.996653303976699	-16	n.s	n.s
V_V_WT:V_V_HT	-0.0394199999404492	1.4226723145107	78192.4558136784	-0.027708418543315	0.999576803939473	-15	n.s	n.s
V_V_WT:V_V_HM	-0.154289106536304	1.42213658264939	78192.4558136784	-0.10849106085779	0.993531858297097	-15	n.s	n.s
V_V_HT:V_V_HM	-0.114869106595862	1.42132595467371	78192.4558136784	-0.0808182712896652	0.996405469610442	-15	n.s	n.s
V_V_WT:V_V_HT	-0.036258100172013	1.42265934632654	78192.4558136784	-0.0254861434437101	0.999641952501294	-14	n.s	n.s
V_V_WT:V_V_HM	-0.154722310227536	1.42212409538277	78192.4558136784	-0.108796630849498	0.993495491188786	-14	n.s	n.s
V_V_HT:V_V_HM	-0.118464210055512	1.4213142630775	78192.4558136784	-0.0833483580183085	0.996177327710384	-14	n.s	n.s
V_V_WT:V_V_HT	-0.0330113765535707	1.42262384866891	78192.4558136784	-0.0232045713169071	0.999703180179458	-13	n.s	n.s
V_V_WT:V_V_HM	-0.154609272834247	1.42208968709164	78192.4558136784	-0.108719776423133	0.993504647443278	-13	n.s	n.s
V_V_HT:V_V_HM	-0.121597896280701	1.42128161590902	78192.4558136784	-0.0855551038721696	0.995972645279948	-13	n.s	n.s
V_V_WT:V_V_HT	-0.0296747483660127	1.42256771291061	78192.4558136784	-0.0208599900705587	0.999760124188786	-12	n.s	n.s
V_V_WT:V_V_HM	-0.153927706917343	1.42203519053342	78192.4558136784	-0.10824465381873	0.993561110662202	-12	n.s	n.s
V_V_HT:V_V_HM	-0.124252958551327	1.42122975140258	78192.4558136784	-0.0874263703167653	0.995794923396623	-12	n.s	n.s
V_V_WT:V_V_HT	-0.0262422290189477	1.42249387726057	78192.4558136784	-0.0184480435652101	0.999812383802418	-11	n.s	n.s
V_V_WT:V_V_HM	-0.152656624583999	1.42196345797913	78192.4558136784	-0.107356221939031	0.993666036294895	-11	n.s	n.s
V_V_HT:V_V_HM	-0.126414395565073	1.42116138407003	78192.4558136784	-0.0889514709462744	0.995647258689613	-11	n.s	n.s
V_V_WT:V_V_HT	-0.0227069219353666	1.4224062049655	78192.4558136784	-0.0159637393707217	0.9998595087524	-10	n.s	n.s
V_V_WT:V_V_HM	-0.150776379981271	1.42187824304175	78192.4558136784	-0.106040289116966	0.993819881851634	-10	n.s	n.s
V_V_HT:V_V_HM	-0.128069458045912	1.4210800923536	78192.4558136784	-0.0901212104335393	0.995532285930495	-10	n.s	n.s
V_V_WT:V_V_HT	-0.0190615709858797	1.42230847352309	78192.4558136784	-0.0134018543380142	0.999900980922958	-9	n.s	n.s
V_V_WT:V_V_HM	-0.148267897811642	1.42178321497405	78192.4558136784	-0.104283055426525	0.994022397871585	-9	n.s	n.s
V_V_HT:V_V_HM	-0.129206326825765	1.42098937249758	78192.4558136784	-0.0909270184045555	0.995452217846182	-9	n.s	n.s
V_V_WT:V_V_HT	-0.0152980309071644	1.42220508576818	78192.4558136784	-0.0107565575881073	0.999936211350157	-8	n.s	n.s
V_V_WT:V_V_HM	-0.14511360918897	1.42168265334836	78192.4558136784	-0.102071730879741	0.994272495196901	-8	n.s	n.s
V_V_HT:V_V_HM	-0.129815578281816	1.42089330753231	78192.4558136784	-0.0913619464555497	0.995408708332176	-8	n.s	n.s
V_V_WT:V_V_HT	-0.0114071054805933	1.42210118285726	78192.4558136784	-0.00802130370053862	0.999964527408933	-7	n.s	n.s
V_V_WT:V_V_HM	-0.141297808717308	1.42158155915017	78192.4558136784	-0.0993947957525392	0.994568162203592	-7	n.s	n.s
V_V_HT:V_V_HM	-0.129890703236728	1.42079667553034	78192.4558136784	-0.0914210354470631	0.995402781291554	-7	n.s	n.s
V_V_WT:V_V_HT	-0.00737874202861377	1.42200216427797	78192.4558136784	-0.00518898087075725	0.999985155292463	-6	n.s	n.s
V_V_WT:V_V_HM	-0.136806391919123	1.42148518715184	78192.4558136784	-0.096241869528894	0.994906433888913	-6	n.s	n.s
V_V_HT:V_V_HM	-0.129427649890516	1.42070450154643	78192.4558136784	-0.0911010345568938	0.995434834232451	-6	n.s	n.s
V_V_WT:V_V_HT	-0.0032027172557747	1.421912387794	78192.4558136784	-0.00225240126133474	0.999997202940748	-5	n.s	n.s
V_V_WT:V_V_HM	-0.131625576484264	1.42139777764245	78192.4558136784	-0.09260291422615	0.995283433246161	-5	n.s	n.s
V_V_HT:V_V_HM	-0.128422859228525	1.42062083939413	78192.4558136784	-0.0903991097887139	0.995504752597974	-5	n.s	n.s
V_V_WT:V_V_HT	0.00113119273803974	1.42183475422031	78192.4558136784	0.000795586642316994	0.999999651031968	-4	n.s	n.s
V_V_WT:V_V_HM	-0.12574157986781	1.42132215159953	78192.4558136784	-0.0884680364168691	0.995694340279222	-4	n.s	n.s
V_V_HT:V_V_HM	-0.126872772605854	1.42054838322786	78192.4558136784	-0.0893125317685871	0.995611929148932	-4	n.s	n.s
V_V_WT:V_V_HT	0.00563334933869797	1.42177090317045	78192.4558136784	0.0039622060953252	0.999991344682885	-3	n.s	n.s
V_V_WT:V_V_HM	-0.119140979479825	1.42125990207522	78192.4558136784	-0.083827721661509	0.996133316408121	-3	n.s	n.s
V_V_HT:V_V_HM	-0.124774328818527	1.42048865210297	78192.4558136784	-0.0878390183785027	0.995755219431621	-3	n.s	n.s
V_V_WT:V_V_HT	0.0103146698412964	1.42172199705319	78192.4558136784	0.00725505398571285	0.999970980782224	-2	n.s	n.s
V_V_WT:V_V_HM	-0.111811790230465	1.42121215970493	78192.4558136784	-0.078673538969494	0.996593395934472	-2	n.s	n.s
V_V_HT:V_V_HM	-0.122126460071758	1.42044272645915	78192.4558136784	-0.0859777432745858	0.995932838846739	-2	n.s	n.s
V_V_WT:V_V_HT	0.015186324790335	1.42168818018638	78192.4558136784	0.0106818956519313	0.99993709377094	-1	n.s	n.s
V_V_WT:V_V_HM	-0.103742758972321	1.42117906466113	78192.4558136784	-0.0729976690143956	0.99706650016907	-1	n.s	n.s
V_V_HT:V_V_HM	-0.118929083762664	1.4204107402257	78192.4558136784	-0.0837286570670162	0.996142432249446	-1	n.s	n.s
V_V_WT:V_V_HT	0.0202600468187875	1.42166941459911	78192.4558136784	0.0142508846365668	0.999888038191806	0	n.s	n.s
V_V_WT:V_V_HM	-0.0949245041685263	1.4211605824644	78192.4558136784	-0.0667936511466708	0.997543351470255	0	n.s	n.s
V_V_HT:V_V_HM	-0.115184550987318	1.42039266520293	78192.4558136784	-0.081093456625856	0.996380994024931	0	n.s	n.s
V_V_WT:V_V_HT	0.025548089907371	1.42166552320789	78192.4558136784	0.0179705349045277	0.99982196974851	1	n.s	n.s
V_V_WT:V_V_HM	-0.0853495319288919	1.42115654588081	78192.4558136784	-0.0600563901114733	0.998013474398992	1	n.s	n.s
V_V_HT:V_V_HM	-0.110897621836274	1.42038835089312	78192.4558136784	-0.0780755641698573	0.996644897052017	1	n.s	n.s
V_V_WT:V_V_HT	0.0310628792127048	1.42167541357197	78192.4558136784	0.0218494875244829	0.999736830428125	2	n.s	n.s
V_V_WT:V_V_HM	-0.0750111139404637	1.42116589685693	78192.4558136784	-0.0527813917476906	0.998465254410755	2	n.s	n.s
V_V_HT:V_V_HM	-0.106073993153168	1.42039679494919	78192.4558136784	-0.074679127361001	0.99693001246757	2	n.s	n.s
V_V_WT:V_V_HT	0.0368171753371307	1.42169795637476	78192.4558136784	0.025896622536486	0.999630328383217	3	n.s	n.s
V_V_WT:V_V_HM	-0.0639044628780225	1.42118754367492	78192.4558136784	-0.0449655382658207	0.998885894149818	3	n.s	n.s
V_V_HT:V_V_HM	-0.100721638215164	1.42041696673774	78192.4558136784	-0.0709099092546678	0.997231668024893	3	n.s	n.s
V_V_WT:V_V_HT	0.0428240586126201	1.42173233915838	78192.4558136784	0.0301210413754606	0.999499917941933	4	n.s	n.s
V_V_WT:V_V_HM	-0.0520271334860776	1.42122070573422	78192.4558136784	-0.0366073568138735	0.999261439896321	4	n.s	n.s
V_V_HT:V_V_HM	-0.0948511920986834	1.42044813796119	78192.4558136784	-0.0667755404536105	0.997544681851164	4	n.s	n.s
V_V_WT:V_V_HT	0.0490968019813813	1.42177784372994	78192.4558136784	0.0345319785351128	0.999342781420334	5	n.s	n.s
V_V_WT:V_V_HM	-0.0393786456603338	1.42126469583075	78192.4558136784	-0.0277067641065386	0.999576854464257	5	n.s	n.s
V_V_HT:V_V_HM	-0.0884754476417542	1.4204896725072	78192.4558136784	-0.0622851748619846	0.997863454176613	5	n.s	n.s
V_V_WT:V_V_HT	0.0556487139732802	1.42183273951876	78192.4558136784	0.0391387203477361	0.999155811920249	6	n.s	n.s
V_V_WT:V_V_HM	-0.0259589103768798	1.42131783975676	78192.4558136784	-0.018263972808026	0.99981610876997	6	n.s	n.s
V_V_HT:V_V_HM	-0.0816076243501351	1.42053998728746	78192.4558136784	-0.0574483119661881	0.998182111588446	6	n.s	n.s
V_V_WT:V_V_HT	0.0624931025600155	1.42189402002283	78192.4558136784	0.0439506050943319	0.998935593633242	7	n.s	n.s
V_V_WT:V_V_HM	-0.0117678400000769	1.42137721881944	78192.4558136784	-0.00827918151794423	0.999962209964969	7	n.s	n.s
V_V_HT:V_V_HM	-0.0742609425600596	1.42059630425373	78192.4558136784	-0.0522744866628879	0.998494569554491	7	n.s	n.s
V_V_WT:V_V_HT	0.0696432762183754	1.42195747379442	78192.4558136784	0.0489770457287559	0.99867838007008	8	n.s	n.s
V_V_WT:V_V_HM	0.00319465358573856	1.42143873872074	78192.4558136784	0.0022474789090198	0.999997215152647	8	n.s	n.s
V_V_HT:V_V_HM	-0.0664486226326182	1.42065471590673	78192.4558136784	-0.0467732390485942	0.99879457067842	8	n.s	n.s
V_V_WT:V_V_HT	0.0771124743668068	1.4220181136242	78192.4558136784	0.0542274909355938	0.99838007437039	9	n.s	n.s
V_V_WT:V_V_HM	0.0189282647453046	1.42149754779118	78192.4558136784	0.0133157209977018	0.999902249556032	9	n.s	n.s
V_V_HT:V_V_HM	-0.0581842096215097	1.42071058620255	78192.4558136784	-0.0409543014506788	0.999075711655291	9	n.s	n.s
V_V_WT:V_V_HT	0.084913657703698	1.4220712619782	78192.4558136784	0.0597112535595278	0.998036218877682	10	n.s	n.s
V_V_WT:V_V_HM	0.0354311093822623	1.4215490953696	78192.4558136784	0.0249242952618884	0.999657562285887	10	n.s	n.s
V_V_HT:V_V_HM	-0.0494825483214507	1.42075956622332	78192.4558136784	-0.03482823519041	0.999331460047187	10	n.s	n.s
V_V_WT:V_V_HT	0.0930596027570303	1.42211215678888	78192.4558136784	0.0654375973883509	0.99764197192055	11	n.s	n.s
V_V_WT:V_V_HM	0.0527005197966259	1.42158874645434	78192.4558136784	0.0370715651260387	0.99924259735514	11	n.s	n.s
V_V_HT:V_V_HM	-0.0403590829604079	1.42079722267346	78192.4558136784	-0.0284059416194986	0.9995552337784	11	n.s	n.s
V_V_WT:V_V_HT	0.101562482743944	1.42213707021512	78192.4558136784	0.0714153964980188	0.997192114860556	12	n.s	n.s
V_V_WT:V_V_HM	0.0707318825050094	1.42161287254419	78192.4558136784	0.0497546722255154	0.998636108295306	12	n.s	n.s
V_V_HT:V_V_HM	-0.0308306002389167	1.42082008464778	78192.4558136784	-0.0216991585155975	0.999740438820955	12	n.s	n.s
V_V_WT:V_V_HT	0.110433633469842	1.42214380200745	78192.4558136784	0.0776529302549838	0.996681061378642	13	n.s	n.s
V_V_WT:V_V_HM	0.0895182646859554	1.42161933241061	78192.4558136784	0.0629692229453303	0.997816319120445	13	n.s	n.s
V_V_HT:V_V_HM	-0.0209153687838834	1.42082610448433	78192.4558136784	-0.0147205690533638	0.999880536891509	13	n.s	n.s
V_V_WT:V_V_HT	0.119683408344031	1.42213179701047	78192.4558136784	0.0841577472605726	0.99610287056684	14	n.s	n.s
V_V_WT:V_V_HM	0.109050439718753	1.42160758641515	78192.4558136784	0.0767092415381265	0.996761108018962	14	n.s	n.s
V_V_HT:V_V_HM	-0.0106329686253073	1.42081476702918	78192.4558136784	-0.00748371207285524	0.999969122783806	14	n.s	n.s
V_V_WT:V_V_HT	0.129321033759506	1.42210218012286	78192.4558136784	0.0909365273234685	0.995451268788545	15	n.s	n.s
V_V_WT:V_V_HM	0.129316911184419	1.42157873058552	78192.4558136784	0.0909671117062619	0.995448215583168	15	n.s	n.s
V_V_HT:V_V_HM	-4.12257509108116e-06	1.4207871223261	78192.4558136784	-2.90161349740538e-06	0.999999999995361	15	n.s	n.s
V_V_WT:V_V_HT	0.139354462693642	1.42205770744809	78192.4558136784	0.0979949420925516	0.994719681420134	16	n.s	n.s
V_V_WT:V_V_HM	0.150303948792625	1.42153544921552	78192.4558136784	0.10573352136633	0.993855476736162	16	n.s	n.s
V_V_HT:V_V_HM	0.0109494860989501	1.42074574055012	78192.4558136784	0.0077068582973266	0.999967253993997	16	n.s	n.s
V_V_WT:V_V_HT	0.149790491639944	1.42200232845088	78192.4558136784	0.105337725995938	0.993901251207444	17	n.s	n.s
V_V_WT:V_V_HM	0.171995980794539	1.42148158818771	78192.4558136784	0.120997684545335	0.991961038935288	17	n.s	n.s
V_V_HT:V_V_HM	0.0222054891545982	1.42069430301894	78192.4558136784	0.0156300261832627	0.999865320748313	17	n.s	n.s
V_V_WT:V_V_HT	0.160635679295762	1.4219397746078	78192.4558136784	0.112969397272869	0.992988777775436	18	n.s	n.s
V_V_WT:V_V_HM	0.19437706883993	1.4214207785793	78192.4558136784	0.136748436331576	0.989743443581463	18	n.s	n.s
V_V_HT:V_V_HM	0.0337413895441836	1.42063628094219	78192.4558136784	0.0237508995066673	0.999689041216558	18	n.s	n.s
V_V_WT:V_V_HT	0.171896278032587	1.42187340807258	78192.4558136784	0.120894221002136	0.991974725366015	19	n.s	n.s
V_V_WT:V_V_HM	0.217430928762143	1.42135628956214	78192.4558136784	0.15297426152673	0.987181783825518	19	n.s	n.s
V_V_HT:V_V_HM	0.0455346507295586	1.4205747950929	78192.4558136784	0.0320536805853865	0.999433705135711	19	n.s	n.s
V_V_WT:V_V_HT	0.183577311225907	1.4218070127924	78192.4558136784	0.129115491465585	0.99085133048932	20	n.s	n.s
V_V_WT:V_V_HM	0.241139893695432	1.4212918009147	78192.4558136784	0.169662481370991	0.984256018553906	20	n.s	n.s
V_V_HT:V_V_HM	0.057562582469521	1.42051335911258	78192.4558136784	0.0405223802368752	0.999095095869055	20	n.s	n.s
V_V_WT:V_V_HT	0.195683144610765	1.42174404498	78192.4558136784	0.137635986802054	0.989610575027741	21	n.s	n.s
V_V_WT:V_V_HM	0.265485624973471	1.42123067223061	78192.4558136784	0.186799813823883	0.980947099073582	21	n.s	n.s
V_V_HT:V_V_HM	0.0698024803627004	1.42045517831625	78192.4558136784	0.0491409242813571	0.998669526860731	21	n.s	n.s
V_V_WT:V_V_HT	0.208216735850961	1.42168810552522	78192.4558136784	0.146457394587288	0.988244303348347	22	n.s	n.s
V_V_WT:V_V_HM	0.290448468961734	1.42117640456115	78192.4558136784	0.204371862655166	0.977237275074481	22	n.s	n.s
V_V_HT:V_V_HM	0.0822317331108091	1.4204035944842	78192.4558136784	0.0578932167097695	0.998153871826705	22	n.s	n.s
V_V_WT:V_V_HT	0.221180692818756	1.42164190990707	78192.4558136784	0.155581156743764	0.986744136098281	23	n.s	n.s
V_V_WT:V_V_HM	0.31600844410241	1.42113163568025	78192.4558136784	0.222363950086262	0.973110136228673	23	n.s	n.s
V_V_HT:V_V_HM	0.0948277512836575	1.42036112110857	78192.4558136784	0.0667631279639969	0.997545593444344	23	n.s	n.s
V_V_WT:V_V_HT	0.234577211462138	1.42160719936159	78192.4558136784	0.165008457728324	0.985101493023876	24	n.s	n.s
V_V_WT:V_V_HM	0.342145271563535	1.42109805383343	78192.4558136784	0.240761199159054	0.968550752962976	24	n.s	n.s
V_V_HT:V_V_HM	0.107568060101392	1.42032936125842	78192.4558136784	0.0757345887760047	0.996842760377285	24	n.s	n.s
V_V_WT:V_V_HT	0.248406412853328	1.42158586333027	78192.4558136784	0.174738944203764	0.983307859272666	25	n.s	n.s
V_V_WT:V_V_HM	0.368837191545946	1.42107749370756	78192.4558136784	0.25954755682159	0.963546094341456	25	n.s	n.s
V_V_HT:V_V_HM	0.120430778692602	1.42031006199242	78192.4558136784	0.0847918929220714	0.996044035626239	25	n.s	n.s
V_V_WT:V_V_HT	0.262666292926745	1.42157985592021	78192.4558136784	0.184770691447873	0.981354885480103	26	n.s	n.s
V_V_WT:V_V_HM	0.39606100016906	1.42107185533547	78192.4558136784	0.278705822426946	0.958085251753489	26	n.s	n.s
V_V_HT:V_V_HM	0.133394707242294	1.42030503715896	78192.4558136784	0.0939197593139034	0.995148667822376	26	n.s	n.s
V_V_WT:V_V_HT	0.277354417540632	1.42158993808794	78192.4558136784	0.195101562067665	0.979234204036983	27	n.s	n.s
V_V_WT:V_V_HM	0.423793205260632	1.42108187664843	78192.4558136784	0.298218710845946	0.952159326042093	27	n.s	n.s
V_V_HT:V_V_HM	0.146438787719995	1.42031498775056	78192.4558136784	0.103103036286281	0.994156515284199	27	n.s	n.s
V_V_WT:V_V_HT	0.292468353175042	1.42161534930064	78192.4558136784	0.205729597193025	0.976937377340081	28	n.s	n.s
V_V_WT:V_V_HM	0.452010315418477	1.42110681313513	78192.4558136784	0.31806920580536	0.945761418269442	28	n.s	n.s
V_V_HT:V_V_HM	0.159541962243426	1.42033919414273	78192.4558136784	0.112326663167048	0.993068052380147	28	n.s	n.s
V_V_WT:V_V_HT	0.308005666006448	1.42165383360462	78192.4558136784	0.216653068929935	0.974455900422976	29	n.s	n.s
V_V_WT:V_V_HM	0.480688838406365	1.42114446324652	78192.4558136784	0.338240658031527	0.938886655908621	29	n.s	n.s
V_V_HT:V_V_HM	0.172683172399919	1.42037554045517	78192.4558136784	0.121575715352421	0.991884363588565	29	n.s	n.s
V_V_WT:V_V_HT	0.323963922459374	1.42170172688142	78192.4558136784	0.227870527505096	0.971781201745461	30	n.s	n.s
V_V_WT:V_V_HM	0.509805283134462	1.42119125332346	78192.4558136784	0.358716873568059	0.931532196720604	30	n.s	n.s
V_V_HT:V_V_HM	0.185841360675096	1.42042059578223	78192.4558136784	0.130835444956888	0.990607132088152	30	n.s	n.s
V_V_WT:V_V_HT	0.340340186950961	1.4217543965442	78192.4558136784	0.239380435733635	0.968904746585127	31	n.s	n.s
V_V_WT:V_V_HM	0.539335947905004	1.42124266638278	78192.4558136784	0.379481956644094	0.923697302546645	31	n.s	n.s
V_V_HT:V_V_HM	0.198995760954009	1.42047002576727	78192.4558136784	0.14009148897494	0.989238597049901	31	n.s	n.s
V_V_WT:V_V_HT	0.357129010850052	1.42180759927953	78192.4558136784	0.251179562573037	0.965818498365178	32	n.s	n.s
V_V_WT:V_V_HM	0.569256099028324	1.42129456693242	78192.4558136784	0.400519436485956	0.915383703959353	32	n.s	n.s
V_V_HT:V_V_HM	0.21212708817824	1.42051986558184	78192.4558136784	0.149330603054505	0.987781410054921	32	n.s	n.s
V_V_WT:V_V_HT	0.374321904868282	1.42185795049687	78192.4558136784	0.263262518409433	0.962515177120085	33	n.s	n.s
V_V_WT:V_V_HM	0.599539833809656	1.42134365858401	78192.4558136784	0.421812015826584	0.90659577812405	33	n.s	n.s
V_V_HT:V_V_HM	0.225217928941344	1.42056695882389	78192.4558136784	0.158540875206478	0.986238535530192	33	n.s	n.s
V_V_WT:V_V_HT	0.391907829936773	1.42190276398371	78192.4558136784	0.27562210290581	0.958988319427518	34	n.s	n.s
V_V_WT:V_V_HM	0.630160335093859	1.42138732696008	78192.4558136784	0.443341743057173	0.897340545430116	34	n.s	n.s
V_V_HT:V_V_HM	0.238252505157091	1.4206088054477	78192.4558136784	0.167711550318039	0.984613208303689	34	n.s	n.s
V_V_WT:V_V_HT	0.409874725191813	1.42193927144704	78192.4558136784	0.288250513522073	0.955232055984772	35	n.s	n.s
V_V_WT:V_V_HM	0.661090456732649	1.42142287739009	78192.4558136784	0.465090626616685	0.887627423683612	35	n.s	n.s
V_V_HT:V_V_HM	0.251215731540873	1.42064282791703	78192.4558136784	0.176832435714478	0.982908981177311	35	n.s	n.s
V_V_WT:V_V_HT	0.428207979340442	1.42196561537006	78192.4558136784	0.301138068819619	0.951241587098591	36	n.s	n.s
V_V_WT:V_V_HM	0.692302325618026	1.4214485035992	78192.4558136784	0.487040032660397	0.877468471693939	36	n.s	n.s
V_V_HT:V_V_HM	0.264094346277578	1.42066730182557	78192.4558136784	0.185894576399566	0.981129550967984	36	n.s	n.s
V_V_WT:V_V_HT	0.446889937724258	1.42198121623165	78192.4558136784	0.314272743284575	0.947013485285167	37	n.s	n.s
V_V_WT:V_V_HM	0.723767272934598	1.42146364574932	78192.4558136784	0.509170442099536	0.866878493615158	37	n.s	n.s
V_V_HT:V_V_HM	0.276877335210345	1.42068169942351	78192.4558136784	0.194890477805618	0.979278641476578	37	n.s	n.s
V_V_WT:V_V_HT	0.465899938922011	1.42198678291152	78192.4558136784	0.32764013317204	0.942545884677211	38	n.s	n.s
V_V_WT:V_V_HM	0.755455934961561	1.42146900035103	78192.4558136784	0.531461421089732	0.855875032680836	38	n.s	n.s
V_V_HT:V_V_HM	0.289555996039529	1.42068669871378	78192.4558136784	0.203814110670339	0.97735992317404	38	n.s	n.s
V_V_WT:V_V_HT	0.485214843793518	1.42198396431743	78192.4558136784	0.341223850598362	0.937838519049218	39	n.s	n.s
V_V_WT:V_V_HM	0.787338432980647	1.42146618020009	78192.4558136784	0.553891780154642	0.84447824249844	39	n.s	n.s
V_V_HT:V_V_HM	0.302123589187143	1.42068385643792	78192.4558136784	0.212660675925928	0.975376989587805	39	n.s	n.s
V_V_WT:V_V_HT	0.504810550726127	1.42197437426593	78192.4558136784	0.355006784835154	0.932892408761476	40	n.s	n.s
V_V_WT:V_V_HM	0.819384726022106	1.42145676274253	78192.4558136784	0.576440133459423	0.832710505858958	40	n.s	n.s
V_V_HT:V_V_HM	0.314574175295964	1.42067469339877	78192.4558136784	0.221425901902558	0.973333459914145	40	n.s	n.s
V_V_WT:V_V_HT	0.524661076065303	1.42196010365967	78192.4558136784	0.368970321118711	0.927710217764206	41	n.s	n.s
V_V_WT:V_V_HM	0.851564512722073	1.42144279010212	78192.4558136784	0.599084619269759	0.820596438893217	41	n.s	n.s
V_V_HT:V_V_HM	0.32690343665679	1.42066117538155	78192.4558136784	0.230106546389566	0.971232824132218	41	n.s	n.s
V_V_WT:V_V_HT	0.544739529319092	1.42194303795445	78192.4558136784	0.383095183688042	0.922296026794462	42	n.s	n.s
V_V_WT:V_V_HM	0.883847398312009	1.42142610309957	78192.4558136784	0.621803269536622	0.808162537645498	42	n.s	n.s
V_V_HT:V_V_HM	0.339107868992915	1.42064507324052	78192.4558136784	0.238699922577709	0.969078512030033	42	n.s	n.s
V_V_WT:V_V_HT	0.565016852994056	1.42192565463979	78192.4558136784	0.397360333960067	0.916655815872234	43	n.s	n.s
V_V_WT:V_V_HM	0.916202859487711	1.42140911974699	78192.4558136784	0.644573646502841	0.79543719381507	43	n.s	n.s
V_V_HT:V_V_HM	0.351186006493635	1.42062871153869	78192.4558136784	0.247204638088204	0.966873668947075	43	n.s	n.s
V_V_WT:V_V_HT	0.58546188239907	1.4219109006442	78192.4558136784	0.411743015778151	0.910797541068936	44	n.s	n.s
V_V_WT:V_V_HM	0.948600296245162	1.42139471583955	78192.4558136784	0.667372887822277	0.782450485151136	44	n.s	n.s
V_V_HT:V_V_HM	0.363138413846086	1.42061485418809	78192.4558136784	0.255620594685129	0.96462109679805	44	n.s	n.s
V_V_WT:V_V_HT	0.606043034277889	1.42190088957412	78192.4558136784	0.426220307421995	0.904730554227828	45	n.s	n.s
V_V_WT:V_V_HM	0.981009099507039	1.42138495382265	78192.4558136784	0.690178334073911	0.769233608021273	45	n.s	n.s
V_V_HT:V_V_HM	0.374966065229162	1.42060548312495	78192.4558136784	0.263948062768516	0.962323457148024	45	n.s	n.s
V_V_WT:V_V_HT	0.626728380823128	1.42189681612052	78192.4558136784	0.440769241282278	0.898465526090877	46	n.s	n.s
V_V_WT:V_V_HM	1.013398701905	1.42138099948757	78192.4558136784	0.712967671771568	0.755818552774	46	n.s	n.s
V_V_HT:V_V_HM	0.386670321081858	1.42060171864073	78192.4558136784	0.272187704694483	0.959983248593862	46	n.s	n.s
V_V_WT:V_V_HT	0.647484612588279	1.42189976713807	78192.4558136784	0.455365861611685	0.892014826193213	47	n.s	n.s
V_V_WT:V_V_HM	1.04573870815321	1.42138391368569	78192.4558136784	0.735718688022561	0.742238004713992	47	n.s	n.s
V_V_HT:V_V_HM	0.398254095564915	1.42060458065027	78192.4558136784	0.280341272293109	0.957602584447736	47	n.s	n.s
V_V_WT:V_V_HT	0.668278076268493	1.42190980667681	78192.4558136784	0.469986262933474	0.885392047137804	48	n.s	n.s
V_V_WT:V_V_HM	1.07799876782549	1.42139375947263	78192.4558136784	0.758409667019682	0.72852486916446	48	n.s	n.s
V_V_HT:V_V_HM	0.409720691556996	1.42061413064243	78192.4558136784	0.288410964469086	0.955183345842204	48	n.s	n.s
V_V_WT:V_V_HT	0.689075116643579	1.42192569087676	78192.4558136784	0.484606981268265	0.878611753486791	49	n.s	n.s
V_V_WT:V_V_HM	1.11014852846549	1.42140932386122	78192.4558136784	0.781019590788814	0.714711905699006	49	n.s	n.s
V_V_HT:V_V_HM	0.421073411821913	1.42062920422999	78192.4558136784	0.296399236738303	0.952727225866964	49	n.s	n.s
V_V_WT:V_V_HT	0.709842079831869	1.4219449328609	78192.4558136784	0.499205041930628	0.871689363462448	50	n.s	n.s
V_V_WT:V_V_HM	1.1421576387792	1.42142818099423	78192.4558136784	0.803528207791904	0.700831449087631	50	n.s	n.s
V_V_HT:V_V_HM	0.43231555894734	1.42064747159473	78192.4558136784	0.304308822273869	0.950235715785241	50	n.s	n.s
V_V_WT:V_V_HT	0.73054512380217	1.42196420772059	78192.4558136784	0.513757744277709	0.864641151947532	51	n.s	n.s
V_V_WT:V_V_HM	1.173995881782	1.42144708705988	78192.4558136784	0.825915992560992	0.686915212450137	51	n.s	n.s
V_V_HT:V_V_HM	0.443450757979833	1.42066581652621	78192.4558136784	0.312142907094189	0.947710040592005	51	n.s	n.s
V_V_WT:V_V_HT	0.751149503605486	1.42198062663612	78192.4558136784	0.528241728146767	0.857484621315343	52	n.s	n.s
V_V_WT:V_V_HM	1.20563372480976	1.42146322334836	78192.4558136784	0.848163853279156	0.672994268253004	52	n.s	n.s
V_V_HT:V_V_HM	0.454484221204256	1.42068153054478	78192.4558136784	0.319905771584133	0.945150932131386	52	n.s	n.s
V_V_WT:V_V_HT	0.7716195656065	1.42199213193706	78192.4558136784	0.542632795411736	0.850238537543111	53	n.s	n.s
V_V_WT:V_V_HM	1.23704254376942	1.42147458144778	78192.4558136784	0.870253017475337	0.659098941883271	53	n.s	n.s
V_V_HT:V_V_HM	0.465422978162929	1.42069268252874	78192.4558136784	0.327602854499473	0.942558572360271	53	n.s	n.s
V_V_WT:V_V_HT	0.7919189726944	1.42199756650718	78192.4558136784	0.556905997131608	0.842922831648279	54	n.s	n.s
V_V_WT:V_V_HM	1.26819472898319	1.42148003074623	78192.4558136784	0.892164998137488	0.645258673264255	54	n.s	n.s
V_V_HT:V_V_HM	0.476275756288796	1.42069818320656	78192.4558136784	0.335240631626506	0.939932600226807	54	n.s	n.s
V_V_WT:V_V_HT	0.812010931761414	1.42199669865196	78192.4558136784	0.571035736251142	0.835558481506294	55	n.s	n.s
V_V_WT:V_V_HM	1.29906378405057	1.42147934262574	78192.4558136784	0.91388157751977	0.631501884611738	55	n.s	n.s
V_V_HT:V_V_HM	0.487052852289142	1.42069780826767	78192.4558136784	0.342826496567225	0.937272124600938	55	n.s	n.s
V_V_WT:V_V_HT	0.831858434109101	1.4219902018939	78192.4558136784	0.58499589730026	0.828167368725388	56	n.s	n.s
V_V_WT:V_V_HM	1.32962443087528	1.42147317080425	78192.4558136784	0.935384823424417	0.617855845037659	56	n.s	n.s
V_V_HT:V_V_HM	0.497765996766183	1.42069217959444	78192.4558136784	0.350368646998731	0.934575741435234	56	n.s	n.s
V_V_WT:V_V_HT	0.85142449362688	1.42197959133609	78192.4558136784	0.598759995441904	0.820772115203559	57	n.s	n.s
V_V_WT:V_V_HM	1.35985270651285	1.42146298944527	78192.4558136784	0.956657131849443	0.604346536050894	57	n.s	n.s
V_V_HT:V_V_HM	0.508428212885983	1.42068270613957	78192.4558136784	0.357875977999012	0.931841553837865	57	n.s	n.s
V_V_WT:V_V_HT	0.87067230851542	1.4219668520386	78192.4558136784	0.612301410027372	0.813395864922551	58	n.s	n.s
V_V_WT:V_V_HM	1.38972580882416	1.42145073077971	78192.4558136784	0.977681307365369	0.59099851121231	58	n.s	n.s
V_V_HT:V_V_HM	0.519053500308756	1.42067123614678	78192.4558136784	0.365357928774963	0.929067214380854	58	n.s	n.s
V_V_WT:V_V_HT	0.889565247791687	1.42195352289078	78192.4558136784	0.625593757792615	0.806061978818492	59	n.s	n.s
V_V_WT:V_V_HM	1.4192214367044	1.42143789130717	78192.4558136784	0.998440695427971	0.577834741635284	59	n.s	n.s
V_V_HT:V_V_HM	0.529656188912708	1.42065919851984	78192.4558136784	0.372824242059282	0.926250006890454	59	n.s	n.s
V_V_WT:V_V_HT	0.908067362300006	1.42194141627264	78192.4558136784	0.638610952538636	0.798793894121046	60	n.s	n.s
V_V_WT:V_V_HM	1.4483186342381	1.42142623456549	78192.4558136784	1.01891930725538	0.564876485946501	60	n.s	n.s
V_V_HT:V_V_HM	0.540251271938065	1.42064827907876	78192.4558136784	0.380285028950586	0.923386819260158	60	n.s	n.s
V_V_WT:V_V_HT	0.926143505740704	1.42193251914715	78192.4558136784	0.651327326205456	0.791614952838594	61	n.s	n.s
V_V_WT:V_V_HM	1.47699783184465	1.42141769495322	78192.4558136784	1.03910190304284	0.552143206821094	61	n.s	n.s
V_V_HT:V_V_HM	0.55085432610394	1.42064032873333	78192.4558136784	0.387750731105243	0.920474153800951	61	n.s	n.s
V_V_WT:V_V_HT	0.943758701816627	1.42192783344056	78192.4558136784	0.663717721547841	0.784548249862299	62	n.s	n.s
V_V_WT:V_V_HM	1.50523974064105	1.42141324616673	78192.4558136784	1.0589740490321	0.539652523715318	62	n.s	n.s
V_V_HT:V_V_HM	0.561481038824435	1.42063627607796	78192.4558136784	0.395232085987942	0.917508137450962	62	n.s	n.s
V_V_WT:V_V_HT	0.960878266849843	1.42192732754953	78192.4558136784	0.675757648251806	0.777616450335823	63	n.s	n.s
V_V_WT:V_V_HM	1.53302539204431	1.42141285408653	78192.4558136784	1.07852225174192	0.527420136057673	63	n.s	n.s
V_V_HT:V_V_HM	0.572147125194474	1.4206360824769	78192.4558136784	0.402740105120325	0.914484527598049	63	n.s	n.s
V_V_WT:V_V_HT	0.977468686983705	1.42193072504104	78192.4558136784	0.687423564151126	0.770841539440583	64	n.s	n.s
V_V_WT:V_V_HM	1.56033709578031	1.42141624675119	78192.4558136784	1.09773410803952	0.515459755577946	64	n.s	n.s
V_V_HT:V_V_HM	0.58286840879662	1.42063948261852	78192.4558136784	0.410285942301335	0.91139876359094	64	n.s	n.s
V_V_WT:V_V_HT	0.993497112013475	1.42193699250441	78192.4558136784	0.698692781220681	0.764244796166085	65	n.s	n.s
V_V_WT:V_V_HM	1.58715782339647	1.4214224144204	78192.4558136784	1.11659828021191	0.503783165090231	65	n.s	n.s
V_V_HT:V_V_HM	0.593660711382995	1.42064550377412	78192.4558136784	0.417880963129693	0.908245938473668	65	n.s	n.s
V_V_WT:V_V_HT	1.00893217591688	1.42194490964709	78192.4558136784	0.709543786873767	0.757846536184956	66	n.s	n.s
V_V_WT:V_V_HM	1.61347191375655	1.42143016602185	78192.4558136784	1.13510459558641	0.492400214054611	66	n.s	n.s
V_V_HT:V_V_HM	0.604539737839687	1.42065300078735	78192.4558136784	0.425536522644614	0.905020891508986	66	n.s	n.s
V_V_WT:V_V_HT	1.02374333013147	1.4219526014576	78192.4558136784	0.719956016172453	0.751666186139101	67	n.s	n.s
V_V_WT:V_V_HM	1.63926440887713	1.42143767230246	78192.4558136784	1.1532439591402	0.481318941955466	67	n.s	n.s
V_V_HT:V_V_HM	0.61552107874568	1.42066021646633	78192.4558136784	0.433264106090541	0.901718152130405	67	n.s	n.s
V_V_WT:V_V_HT	1.03790228700059	1.42195842067765	78192.4558136784	0.729910433320523	0.74572189075332	68	n.s	n.s
V_V_WT:V_V_HM	1.66452216133373	1.42144332708374	78192.4558136784	1.17100845993536	0.470545591800477	68	n.s	n.s
V_V_HT:V_V_HM	0.626619874333118	1.42066560947404	78192.4558136784	0.441074852628485	0.898332147692785	68	n.s	n.s
V_V_WT:V_V_HT	1.05138363934764	1.4219613079366	78192.4558136784	0.73938976642993	0.740030328701739	69	n.s	n.s
V_V_WT:V_V_HM	1.68923423401769	1.42144609857422	78192.4558136784	1.18839134013739	0.460084716206401	69	n.s	n.s
V_V_HT:V_V_HM	0.637850594670032	1.42066819174064	78192.4558136784	0.448979289026328	0.89485733539316	69	n.s	n.s
V_V_WT:V_V_HT	1.06416505841884	1.42196086293677	78192.4558136784	0.748378584921828	0.734606632289398	70	n.s	n.s
V_V_WT:V_V_HM	1.71339193902137	1.42144559866788	78192.4558136784	1.20538692485108	0.449939311382382	70	n.s	n.s
V_V_HT:V_V_HM	0.649226880602531	1.42066759476362	78192.4558136784	0.45698718193861	0.89128829045848	70	n.s	n.s
V_V_WT:V_V_HT	1.07622690849656	1.42195711312718	78192.4558136784	0.756863127981202	0.729464469435842	71	n.s	n.s
V_V_WT:V_V_HM	1.736988489396	1.42144185700403	78192.4558136784	1.2219905308382	0.440110964983644	71	n.s	n.s
V_V_HT:V_V_HM	0.660761580899466	1.42066385211568	78192.4558136784	0.465107618466852	0.887619695808358	71	n.s	n.s
V_V_WT:V_V_HT	1.08755069935214	1.42194970877134	78192.4558136784	0.764830635460277	0.724616442398633	72	n.s	n.s
V_V_WT:V_V_HM	1.76001786570618	1.42143453514297	78192.4558136784	1.23819832865476	0.430600030088812	72	n.s	n.s
V_V_HT:V_V_HM	0.672467166354028	1.42065664363654	78192.4558136784	0.473349538304114	0.883846120732096	72	n.s	n.s
V_V_WT:V_V_HT	1.09812097095378	1.4219387686745	78192.4558136784	0.772270223687213	0.720073558614582	73	n.s	n.s
V_V_WT:V_V_HM	1.78247599689221	1.42142375210977	78192.4558136784	1.25400746557565	0.421405644029398	73	n.s	n.s
V_V_HT:V_V_HM	0.68435502593845	1.42064608924959	78192.4558136784	0.481720979712786	0.879962380989132	73	n.s	n.s
V_V_WT:V_V_HT	1.1079253698547	1.42192490505966	78192.4558136784	0.779172912656884	0.715845217713525	74	n.s	n.s
V_V_WT:V_V_HM	1.80436076392512	1.42141010858511	78192.4558136784	1.26941602077194	0.412525846241853	74	n.s	n.s
V_V_HT:V_V_HM	0.696435394070416	1.42063277206152	78192.4558136784	0.490229007641291	0.875963604080551	74	n.s	n.s
V_V_WT:V_V_HT	1.11695283574478	1.42190838239291	78192.4558136784	0.78553080463952	0.711939727020735	75	n.s	n.s
V_V_WT:V_V_HM	1.82567083080975	1.42139386574365	78192.4558136784	1.2844228998094	0.403957727179171	75	n.s	n.s
V_V_HT:V_V_HM	0.708717995064976	1.42061694864792	78192.4558136784	0.498880430604112	0.871844919683245	75	n.s	n.s
V_V_WT:V_V_HT	1.1251956666776	1.42188996843462	78192.4558136784	0.791338072323801	0.708363713872988	76	n.s	n.s
V_V_WT:V_V_HM	1.84640681763605	1.42137577602985	78192.4558136784	1.29902791983228	0.395697463628207	76	n.s	n.s
V_V_HT:V_V_HM	0.721211150958432	1.42059934795368	78192.4558136784	0.507680896797053	0.867601910824251	76	n.s	n.s
V_V_WT:V_V_HT	1.13264957004085	1.42187093938479	78192.4558136784	0.796590983518467	0.705122127561048	77	n.s	n.s
V_V_WT:V_V_HM	1.86657129516533	1.4213570881357	78192.4558136784	1.31323177739494	0.387740418654412	77	n.s	n.s
V_V_HT:V_V_HM	0.733921725124474	1.42058117600821	78192.4558136784	0.516634837571741	0.863230682234515	77	n.s	n.s
V_V_WT:V_V_HT	1.13931093953261	1.42185189611016	78192.4558136784	0.801286647821397	0.702219035331201	78	n.s	n.s
V_V_WT:V_V_HM	1.88616722426349	1.42133839148349	78192.4558136784	1.32703600744566	0.380081241340258	78	n.s	n.s
V_V_HT:V_V_HM	0.746856284730869	1.42056300481319	78192.4558136784	0.525746680858471	0.858727299734128	78	n.s	n.s
V_V_WT:V_V_HT	1.1451768883953	1.42183273679768	78192.4558136784	0.805423070349698	0.699657617502904	79	n.s	n.s
V_V_WT:V_V_HM	1.90519794355387	1.42131958958998	78192.4558136784	1.34044303442231	0.372713910382293	79	n.s	n.s
V_V_HT:V_V_HM	0.760021055158558	1.4205447468259	78192.4558136784	0.535020848063229	0.854087798370586	79	n.s	n.s
V_V_WT:V_V_HT	1.15024741188694	1.42181355724987	78192.4558136784	0.809000171662306	0.69743956136948	80	n.s	n.s
V_V_WT:V_V_HM	1.92366829692719	1.42130077882422	78192.4558136784	1.35345616183969	0.365631807889202	80	n.s	n.s
V_V_HT:V_V_HM	0.773420885040253	1.42052649986004	78192.4558136784	0.544460722919604	0.849308714811108	80	n.s	n.s
V_V_WT:V_V_HT	1.15452395465696	1.4217940870947	78192.4558136784	0.81201909976719	0.695565510192084	81	n.s	n.s
V_V_WT:V_V_HM	1.94158386916306	1.42128169794504	78192.4558136784	1.3660795547922	0.358827791709295	81	n.s	n.s
V_V_HT:V_V_HM	0.787059914506103	1.42050801754579	78192.4558136784	0.554069322231565	0.844386780428507	81	n.s	n.s
V_V_WT:V_V_HT	1.15801160818529	1.42177462825402	78192.4558136784	0.814483241698694	0.694034457617517	82	n.s	n.s
V_V_WT:V_V_HM	1.95895204027939	1.42126264407527	78192.4558136784	1.37831810921476	0.352294322341278	82	n.s	n.s
V_V_HT:V_V_HM	0.800940432094118	1.4204895899293	78192.4558136784	0.563848153321547	0.839319535623762	82	n.s	n.s
V_V_WT:V_V_HT	1.16071911134085	1.42175608635548	78192.4558136784	0.816398201126205	0.692843780882405	83	n.s	n.s
V_V_WT:V_V_HM	1.97578195968525	1.42124450325064	78192.4558136784	1.39017737987115	0.346023549947742	83	n.s	n.s
V_V_HT:V_V_HM	0.815062848344398	1.42047207264701	78192.4558136784	0.573797165068901	0.834105408436404	83	n.s	n.s
V_V_WT:V_V_HT	1.16265593245823	1.42173873577527	78192.4558136784	0.817770454727206	0.691990095711653	84	n.s	n.s
V_V_WT:V_V_HM	1.99208312903775	1.42122754493551	78192.4558136784	1.40166374915577	0.340007268886305	84	n.s	n.s
V_V_HT:V_V_HM	0.82942719657951	1.4204557277596	78192.4558136784	0.583916260373503	0.828742962208155	84	n.s	n.s
V_V_WT:V_V_HT	1.163832251062	1.4217222068034	78192.4558136784	0.81860735204999	0.691469275576995	85	n.s	n.s
V_V_WT:V_V_HM	2.00786536208577	1.4212114095216	78192.4558136784	1.41278443772249	0.334236954272267	85	n.s	n.s
V_V_HT:V_V_HM	0.844033111023782	1.42044021178487	78192.4558136784	0.594205306229119	0.823230898997296	85	n.s	n.s
V_V_WT:V_V_HT	1.16426109429097	1.42170644082787	78192.4558136784	0.818918069762006	0.691275873945243	86	n.s	n.s
V_V_WT:V_V_HM	2.02313973185765	1.42119604065336	78192.4558136784	1.42354726159212	0.328703923939229	86	n.s	n.s
V_V_HT:V_V_HM	0.858878637566686	1.42042547207087	78192.4558136784	0.604662936883627	0.81756871951561	86	n.s	n.s
V_V_WT:V_V_HT	1.163956201914	1.42169077813729	78192.4558136784	0.818712634148912	0.691403746411811	87	n.s	n.s
V_V_WT:V_V_HM	2.03791762514802	1.42118079470977	78192.4558136784	1.43396085335096	0.323399253858547	87	n.s	n.s
V_V_HT:V_V_HM	0.873961423234007	1.42041089034457	78192.4558136784	0.615287751716685	0.811756106453772	87	n.s	n.s
V_V_WT:V_V_HT	1.1629319808047	1.42167399187389	78192.4558136784	0.818001867834591	0.691846095875186	88	n.s	n.s
V_V_WT:V_V_HM	2.05221069340051	1.42116447386669	78192.4558136784	1.4440346146684	0.318313830761664	88	n.s	n.s
V_V_HT:V_V_HM	0.889278712595819	1.42039531436129	78192.4558136784	0.626078320313032	0.805792928947905	88	n.s	n.s
V_V_WT:V_V_HT	1.16120616033613	1.42165561644311	78192.4558136784	0.816798489666148	0.692594798164257	89	n.s	n.s
V_V_WT:V_V_HM	2.06603189687808	1.42114662267496	78192.4558136784	1.45377814218021	0.313438661914632	89	n.s	n.s
V_V_HT:V_V_HM	0.904825736541933	1.42037830442853	78192.4558136784	0.63703151035243	0.799680187049052	89	n.s	n.s
V_V_WT:V_V_HT	1.15879972986198	1.42163599494622	78192.4558136784	0.815117044012252	0.693640455835193	90	n.s	n.s
V_V_WT:V_V_HM	2.07939544648713	1.42112757426537	78192.4558136784	1.463201111668	0.308764940176736	90	n.s	n.s
V_V_HT:V_V_HM	0.920595716625153	1.42036017766724	78192.4558136784	0.648142443796977	0.793420087138166	90	n.s	n.s
V_V_WT:V_V_HT	1.15573492724528	1.42161533002553	78192.4558136784	0.812973033446767	0.694972946958348	91	n.s	n.s
V_V_WT:V_V_HM	2.09231600558629	1.42110752384564	78192.4558136784	1.47231365007787	0.304283864957146	91	n.s	n.s
V_V_HT:V_V_HM	0.936581078340996	1.42034111711404	78192.4558136784	0.659405735042028	0.787015382886568	91	n.s	n.s
V_V_WT:V_V_HT	1.15203639040448	1.42159431122547	78192.4558136784	0.810383371196367	0.696581152547555	92	n.s	n.s
V_V_WT:V_V_HM	2.10480905928911	1.42108714121297	78192.4558136784	1.4811259621226	0.29998683238247	92	n.s	n.s
V_V_HT:V_V_HM	0.952772668884632	1.42032176091563	78192.4558136784	0.670814666861409	0.780469862906306	92	n.s	n.s
V_V_WT:V_V_HT	1.14772989910762	1.4215734596162	78192.4558136784	0.807365874302048	0.698453280468663	93	n.s	n.s
V_V_WT:V_V_HM	2.11689045897406	1.42106693109086	78192.4558136784	1.48964866654736	0.295865272593906	93	n.s	n.s
V_V_HT:V_V_HM	0.969160559866434	1.42030258737419	78192.4558136784	0.68236203220483	0.773787892249457	93	n.s	n.s
V_V_WT:V_V_HT	1.14284340131841	1.42155373623258	78192.4558136784	0.803939641667846	0.700576640145894	94	n.s	n.s
V_V_WT:V_V_HM	2.12857669776692	1.42104782726576	78192.4558136784	1.49789236992995	0.291910857756799	94	n.s	n.s
V_V_HT:V_V_HM	0.98573329644847	1.42028448664441	78192.4558136784	0.694039332061833	0.766974888739343	94	n.s	n.s
V_V_WT:V_V_HT	1.13740538689762	1.42153555944305	78192.4558136784	0.800124470571281	0.702938014770437	95	n.s	n.s
V_V_WT:V_V_HM	2.13988442863996	1.42103023345679	78192.4558136784	1.50586833288866	0.288115181008034	95	n.s	n.s
V_V_HT:V_V_HM	1.00247904174235	1.42026783854393	78192.4558136784	0.705838021911484	0.760036609127278	95	n.s	n.s
V_V_WT:V_V_HT	1.131444783915	1.4215187905921	78192.4558136784	0.795940786293602	0.70552371522964	96	n.s	n.s
V_V_WT:V_V_HM	2.15083039038778	1.42101400942598	78192.4558136784	1.51358844889686	0.284469772518813	96	n.s	n.s
V_V_HT:V_V_HM	1.01938560647276	1.42025249942917	78192.4558136784	0.717749559942668	0.752979110264196	96	n.s	n.s
V_V_WT:V_V_HT	1.12499267492604	1.42150399155386	78192.4558136784	0.791410141378711	0.708319283857242	97	n.s	n.s
V_V_WT:V_V_HM	2.16143172731709	1.4209996988461	78192.4558136784	1.52106416987438	0.280966605171189	97	n.s	n.s
V_V_HT:V_V_HM	1.03643905239105	1.42023898345604	78192.4558136784	0.729763838666756	0.745809675320076	97	n.s	n.s
V_V_WT:V_V_HT	1.11808218386611	1.42149239246491	78192.4558136784	0.78655516539721	0.711309541519379	98	n.s	n.s
V_V_WT:V_V_HM	2.17170590989945	1.42098849799168	78192.4558136784	1.52830646621614	0.277598097343836	98	n.s	n.s
V_V_HT:V_V_HM	1.05362372603333	1.4202284328062	78192.4558136784	0.741869196317595	0.738536823440189	98	n.s	n.s
V_V_WT:V_V_HT	1.11074683390225	1.42148459308586	78192.4558136784	0.781399136722939	0.714478869256272	99	n.s	n.s
V_V_WT:V_V_HM	2.18167046739367	1.42098098803144	78192.4558136784	1.53532699295017	0.274356560406449	99	n.s	n.s
V_V_HT:V_V_HM	1.07092363349143	1.4202213986004	78192.4558136784	0.754054004922617	0.731169356558142	99	n.s	n.s
V_V_WT:V_V_HT	1.10302042489005	1.42148053464617	78192.4558136784	0.775965901752299	0.717811276473131	100	n.s	n.s
V_V_WT:V_V_HM	2.19134290816999	1.42097710771091	78192.4558136784	1.54213807969086	0.271234206783346	100	n.s	n.s
V_V_HT:V_V_HM	1.08832248327993	1.42021781491795	78192.4558136784	0.766306739605856	0.723716292511657	100	n.s	n.s
V_V_WT:V_V_HT	1.09493809736931	1.42148071503771	78192.4558136784	0.77027995229627	0.721290374158041	101	n.s	n.s
V_V_WT:V_V_HM	2.20074060763798	1.42097734001632	78192.4558136784	1.54875137390488	0.268223767751299	101	n.s	n.s
V_V_HT:V_V_HM	1.10580251026864	1.42021814070601	78192.4558136784	0.778614551225865	0.716187713294247	101	n.s	n.s
V_V_WT:V_V_HT	1.08653620078429	1.42148614557808	78192.4558136784	0.76436636696338	0.724899434086902	102	n.s	n.s
V_V_WT:V_V_HM	2.20988072271717	1.42098267013997	78192.4558136784	1.55517781402604	0.265318486205633	102	n.s	n.s
V_V_HT:V_V_HM	1.12334452193285	1.42022331966245	78192.4558136784	0.790963298785883	0.708594738882804	102	n.s	n.s
V_V_WT:V_V_HT	1.07785146097269	1.4214973792798	78192.4558136784	0.758250754931942	0.728621448383472	103	n.s	n.s
V_V_WT:V_V_HM	2.21878025879964	1.42099363683824	78192.4558136784	1.56142870824988	0.26251161512839	103	n.s	n.s
V_V_HT:V_V_HM	1.14092879782697	1.42023386786832	78192.4558136784	0.803338677973817	0.70094881607607	103	n.s	n.s
V_V_WT:V_V_HT	1.06892117919157	1.42151505967523	78192.4558136784	0.751959095977348	0.73243925348737	104	n.s	n.s
V_V_WT:V_V_HM	2.22745580257771	1.4210108685357	78192.4558136784	1.56751496550693	0.259796757596861	104	n.s	n.s
V_V_HT:V_V_HM	1.15853462338614	1.42025038996344	78192.4558136784	0.81572561540783	0.693262062693877	104	n.s	n.s
V_V_WT:V_V_HT	1.0597827984797	1.42153897568803	78192.4558136784	0.745517932750844	0.736335441354789	105	n.s	n.s
V_V_WT:V_V_HM	2.23592383715468	1.42103416054814	78192.4558136784	1.57344833729558	0.257167305155178	105	n.s	n.s
V_V_HT:V_V_HM	1.17614103867499	1.42027269146416	78192.4558136784	0.828109310094889	0.685546590965064	105	n.s	n.s
V_V_WT:V_V_HT	1.05047376917921	1.42156804894351	78192.4558136784	0.738954262484947	0.740292455209165	106	n.s	n.s
V_V_WT:V_V_HM	2.24420065850406	1.42106246272653	78192.4558136784	1.57924138971218	0.254616455109296	106	n.s	n.s
V_V_HT:V_V_HM	1.19372688932484	1.42029976693854	78192.4558136784	0.840475311699812	0.677814417872458	106	n.s	n.s
V_V_WT:V_V_HT	1.04103156692186	1.42160124124458	78192.4558136784	0.732295060470303	0.744292905840168	107	n.s	n.s
V_V_WT:V_V_HM	2.2523018210587	1.42109476552174	78192.4558136784	1.58490614116913	0.252137808941111	107	n.s	n.s
V_V_HT:V_V_HM	1.21127025413683	1.42033065246707	78192.4558136784	0.852808641447607	0.670077977093754	107	n.s	n.s
V_V_WT:V_V_HT	1.03149367192385	1.42163669077486	78192.4558136784	0.725567705601096	0.748319343022024	108	n.s	n.s
V_V_WT:V_V_HM	2.26024269170418	1.42112925635107	78192.4558136784	1.59045539425994	0.249724780625744	108	n.s	n.s
V_V_HT:V_V_HM	1.22874901978033	1.42036361362741	78192.4558136784	0.865094689832465	0.662349522205288	108	n.s	n.s
V_V_WT:V_V_HT	1.02189743642223	1.42167176882823	78192.4558136784	0.718799837507148	0.752354370452305	109	n.s	n.s
V_V_WT:V_V_HM	2.26803837638352	1.42116337476657	78192.4558136784	1.59590263628631	0.247370643718272	109	n.s	n.s
V_V_HT:V_V_HM	1.24614093996128	1.42039619817705	78192.4558136784	0.877319258922679	0.654641061187394	109	n.s	n.s
V_V_WT:V_V_HT	1.01227952004376	1.42170434469399	78192.4558136784	0.71201830663438	0.756381295383359	110	n.s	n.s
V_V_WT:V_V_HM	2.27570264597982	1.42119504721111	78192.4558136784	1.60125990478616	0.245069448411048	110	n.s	n.s
V_V_HT:V_V_HM	1.26342312593607	1.42042642347577	78192.4558136784	0.889467490223456	0.646964997865735	110	n.s	n.s
V_V_WT:V_V_HT	1.00267575885845	1.42173285475876	78192.4558136784	0.705249059626311	0.760384209030676	111	n.s	n.s
V_V_WT:V_V_HM	2.28324786756962	1.42122275411397	78192.4558136784	1.60653765284883	0.242816054725778	111	n.s	n.s
V_V_HT:V_V_HM	1.28057210871116	1.42045284036893	78192.4558136784	0.901523846704093	0.639334114613672	111	n.s	n.s
V_V_WT:V_V_HT	0.993121815133936	1.42175517493389	78192.4558136784	0.698518164479417	0.764347392449578	112	n.s	n.s
V_V_WT:V_V_HM	2.29068612254949	1.42124442860773	78192.4558136784	1.61174677377169	0.24060525135827	112	n.s	n.s
V_V_HT:V_V_HM	1.29756430741557	1.42047347312174	78192.4558136784	0.913473100320516	0.631760917007098	112	n.s	n.s
V_V_WT:V_V_HT	0.983653053143872	1.42176869609198	78192.4558136784	0.691851674500671	0.768255414175203	113	n.s	n.s
V_V_WT:V_V_HM	2.29802914280556	1.42125752986396	78192.4558136784	1.61689848216707	0.238431807874644	113	n.s	n.s
V_V_HT:V_V_HM	1.31437608966169	1.42048588940663	78192.4558136784	0.925300349312683	0.624257590972726	113	n.s	n.s
V_V_WT:V_V_HT	0.974303305491958	1.42177160457414	78192.4558136784	0.685274134296548	0.772094013293971	114	n.s	n.s
V_V_WT:V_V_HM	2.30528689856938	1.42126029291425	78192.4558136784	1.62200190215859	0.236291484213666	114	n.s	n.s
V_V_HT:V_V_HM	1.33098359307741	1.42048840187465	78192.4558136784	0.93699011644226	0.616836546780619	114	n.s	n.s
V_V_WT:V_V_HT	0.96510438256648	1.42176325600831	78192.4558136784	0.678808077567057	0.775850380059821	115	n.s	n.s
V_V_WT:V_V_HM	2.31246715875568	1.42125209320965	78192.4558136784	1.62706332662869	0.234181310260997	115	n.s	n.s
V_V_HT:V_V_HM	1.3473627761892	1.42048041809992	78192.4558136784	0.948526117657767	0.609510541414437	115	n.s	n.s
V_V_WT:V_V_HT	0.956085852143438	1.42174420347824	78192.4558136784	0.672473887921902	0.779513214643301	116	n.s	n.s
V_V_WT:V_V_HM	2.31957539461376	1.42123347385108	78192.4558136784	1.63208609795017	0.232099598700365	116	n.s	n.s
V_V_HT:V_V_HM	1.3634895424703	1.42046246628479	78192.4558136784	0.959891285291408	0.602292640289236	116	n.s	n.s
V_V_WT:V_V_HT	0.947275270655201	1.42171587843378	78192.4558136784	0.66629013927787	0.783072504199269	117	n.s	n.s
V_V_WT:V_V_HM	2.32661510178197	1.42120583397379	78192.4558136784	1.63707117305914	0.23004567593884	117	n.s	n.s
V_V_HT:V_V_HM	1.37933983112677	1.4204358953539	78192.4558136784	0.971067990916342	0.595196053087634	117	n.s	n.s
V_V_WT:V_V_HT	0.938699312346831	1.4216796514711	78192.4558136784	0.66027484558529	0.786518782193852	118	n.s	n.s
V_V_WT:V_V_HM	2.3335889562034	1.42117051184088	78192.4558136784	1.64201898136814	0.228019094067869	118	n.s	n.s
V_V_HT:V_V_HM	1.39488964385659	1.42040199310167	78192.4558136784	0.982038641617666	0.588233734572758	118	n.s	n.s
V_V_WT:V_V_HT	0.930382759946465	1.42163736514989	78192.4558136784	0.654444503748935	0.789843660227408	119	n.s	n.s
V_V_WT:V_V_HM	2.34049794971896	1.42112930512941	78192.4558136784	1.64692821495636	0.226020115631232	119	n.s	n.s
V_V_HT:V_V_HM	1.41011518977251	1.42036248679574	78192.4558136784	0.992785435324791	0.581418522708295	119	n.s	n.s
V_V_WT:V_V_HT	0.922349397294116	1.42159068628874	78192.4558136784	0.648815025443108	0.793039272265895	120	n.s	n.s
V_V_WT:V_V_HM	2.34734221598073	1.42108383871097	78192.4558136784	1.6517971368318	0.224049164954473	120	n.s	n.s
V_V_HT:V_V_HM	1.42499281868662	1.42031893529133	78192.4558136784	1.00329072807463	0.574762892198095	120	n.s	n.s
V_V_WT:V_V_HT	0.91462089979024	1.42154163660887	78192.4558136784	0.643400711056271	0.796098834947953	121	n.s	n.s
V_V_WT:V_V_HM	2.35412014488981	1.42103608286904	78192.4558136784	1.65662235693332	0.222107314567802	121	n.s	n.s
V_V_HT:V_V_HM	1.43949924509957	1.42027322774355	78192.4558136784	1.01353684416524	0.568279065604552	121	n.s	n.s
V_V_WT:V_V_HT	0.907218415386346	1.42149165728178	78192.4558136784	0.638215786029415	0.799015751969367	122	n.s	n.s
V_V_WT:V_V_HM	2.36082969111939	1.42098744017314	78192.4558136784	1.66140081493735	0.220195475369053	122	n.s	n.s
V_V_HT:V_V_HM	1.45361127573303	1.42022670557703	78192.4558136784	1.0235065078166	0.561978735189974	122	n.s	n.s
V_V_WT:V_V_HT	0.900162505209931	1.42144157772996	78192.4558136784	0.633274359856203	0.801783621340712	123	n.s	n.s
V_V_WT:V_V_HM	2.36746836838623	1.42093871515035	78192.4558136784	1.66612982188731	0.218314384760649	123	n.s	n.s
V_V_HT:V_V_HM	1.4673058631763	1.42018013353438	78192.4558136784	1.03318292414402	0.55587301234743	123	n.s	n.s
V_V_WT:V_V_HT	0.893470769864823	1.42139278002063	78192.4558136784	0.628588228689228	0.804397440123023	124	n.s	n.s
V_V_WT:V_V_HM	2.37403148981812	1.42089125121851	78192.4558136784	1.67080449526467	0.216465623170019	124	n.s	n.s
V_V_HT:V_V_HM	1.4805607199533	1.42013479349072	78192.4558136784	1.04254943033545	0.549972652445818	124	n.s	n.s
V_V_WT:V_V_HT	0.887157192676394	1.4213474655956	78192.4558136784	0.624166302857294	0.806853877010968	125	n.s	n.s
V_V_WT:V_V_HM	2.38051174847912	1.42084719129833	78192.4558136784	1.67541714764125	0.214651829845311	125	n.s	n.s
V_V_HT:V_V_HM	1.49335455580274	1.4200927354822	78192.4558136784	1.05158946207528	0.544288083388908	125	n.s	n.s
V_V_WT:V_V_HT	0.881232689203053	1.42130829696824	78192.4558136784	0.620015158627292	0.809150918420122	126	n.s	n.s
V_V_WT:V_V_HM	2.38689967464725	1.42080912829635	78192.4558136784	1.67995800921502	0.212876391571106	126	n.s	n.s
V_V_HT:V_V_HM	1.50566698544421	1.42005644203691	78192.4558136784	1.06028671880429	0.538829312808089	126	n.s	n.s
V_V_WT:V_V_HT	0.875706928664261	1.42127743337938	78192.4558136784	0.616140739378438	0.811286892202632	127	n.s	n.s
V_V_WT:V_V_HM	2.3931849546295	1.42077916389352	78192.4558136784	1.68441726585516	0.211142632499028	127	n.s	n.s
V_V_HT:V_V_HM	1.51747802596524	1.42002792334367	78192.4558136784	1.06862548335818	0.53360574320635	127	n.s	n.s
V_V_WT:V_V_HT	0.870587055460796	1.42125703230893	78192.4558136784	0.612547228031279	0.813261065312329	128	n.s	n.s
V_V_WT:V_V_HM	2.39935562852405	1.42075939863404	78192.4558136784	1.6887839213528	0.209454256221269	128	n.s	n.s
V_V_HT:V_V_HM	1.52876857306326	1.42000918946184	78192.4558136784	1.07659061955975	0.528626193825601	128	n.s	n.s
V_V_WT:V_V_HT	0.86587958242399	1.42124829809263	78192.4558136784	0.609238782263475	0.815072665502167	129	n.s	n.s
V_V_WT:V_V_HM	2.40539932258146	1.42075100325302	78192.4558136784	1.69304777337756	0.207814580034471	129	n.s	n.s
V_V_HT:V_V_HM	1.53951974015746	1.42000135735492	78192.4558136784	1.08416779475843	0.523898785194229	129	n.s	n.s
V_V_WT:V_V_HT	0.86159102232903	1.42125114047314	78192.4558136784	0.606220109728251	0.816720555413836	130	n.s	n.s
V_V_WT:V_V_HM	2.41130366498207	1.42075388548513	78192.4558136784	1.69720012003255	0.206226278861446	130	n.s	n.s
V_V_HT:V_V_HM	1.54971264265306	1.42000433069973	78192.4558136784	1.0913436030786	0.519430889539435	130	n.s	n.s
V_V_WT:V_V_HT	0.857727888960685	1.42126417664524	78192.4558136784	0.603496452704008	0.818203232895924	131	n.s	n.s
V_V_WT:V_V_HM	2.4170562823891	1.4207666921316	78192.4558136784	1.70123377453532	0.204691399922263	131	n.s	n.s
V_V_HT:V_V_HM	1.55932839342842	1.42001680200062	78192.4558136784	1.0981055937025	0.515229142942527	131	n.s	n.s
V_V_WT:V_V_HT	0.854296075612044	1.42128508374664	78192.4558136784	0.601072990479883	0.819519145885752	132	n.s	n.s
V_V_WT:V_V_HM	2.42264448285328	1.42078715321134	78192.4558136784	1.70514244683131	0.203211615699405	132	n.s	n.s
V_V_HT:V_V_HM	1.56834840724126	1.42003658365228	78192.4558136784	1.10444225542945	0.511299486026119	132	n.s	n.s
V_V_WT:V_V_HT	0.851298391818322	1.42131188663668	78192.4558136784	0.598952559126759	0.820667912648569	133	n.s	n.s
V_V_WT:V_V_HM	2.42805400221201	1.42081333942184	78192.4558136784	1.70891836024009	0.201789132246241	133	n.s	n.s
V_V_HT:V_V_HM	1.57675561039367	1.42006181782928	78192.4558136784	1.11034293760811	0.507647244487372	133	n.s	n.s
V_V_WT:V_V_HT	0.848734000108657	1.42134335974903	78192.4558136784	0.597135093562837	0.821650598391378	134	n.s	n.s
V_V_WT:V_V_HM	2.43326881365981	1.42084405444023	78192.4558136784	1.71255163862332	0.200426909337047	134	n.s	n.s
V_V_HT:V_V_HM	1.58453481355117	1.42009135379392	78192.4558136784	1.11579780365391	0.504277189021353	134	n.s	n.s
V_V_WT:V_V_HT	0.846599077136265	1.42137879129527	78192.4558136784	0.595618199962573	0.822469385411137	135	n.s	n.s
V_V_WT:V_V_HM	2.43827153432491	1.42087860457923	78192.4558136784	1.71603086038935	0.199128441733326	135	n.s	n.s
V_V_HT:V_V_HM	1.59167245718862	1.42012452611103	78192.4558136784	1.12079780887059	0.501193579538608	135	n.s	n.s
V_V_WT:V_V_HT	0.844888643964133	1.42141710433741	78192.4558136784	0.594398816073045	0.823126667092707	136	n.s	n.s
V_V_WT:V_V_HM	2.44304430995334	1.42091594040252	78192.4558136784	1.71934471314417	0.197897140482379	136	n.s	n.s
V_V_HT:V_V_HM	1.59815566598923	1.4201603284917	78192.4558136784	1.12533467801243	0.49840020854892	136	n.s	n.s
V_V_WT:V_V_HT	0.843595485141645	1.42145748928241	78192.4558136784	0.593472187175655	0.823625597970348	137	n.s	n.s
V_V_WT:V_V_HM	2.44756847120402	1.42095527444016	78192.4558136784	1.722481006426	0.196736707224697	137	n.s	n.s
V_V_HT:V_V_HM	1.60397298606236	1.42019800834191	78192.4558136784	1.12940095440283	0.495900399205867	137	n.s	n.s
V_V_WT:V_V_HT	0.842711825045331	1.42149850236128	78192.4558136784	0.592833424478101	0.823969255008183	138	n.s	n.s
V_V_WT:V_V_HM	2.45182514643118	1.42099520069318	78192.4558136784	1.72542816839575	0.195650586856792	138	n.s	n.s
V_V_HT:V_V_HM	1.60911332138584	1.42023621923983	78192.4558136784	1.13298992068172	0.49369708073582	138	n.s	n.s
V_V_WT:V_V_HT	0.842229399090591	1.42153809786551	78192.4558136784	0.592477542709004	0.824160622971659	139	n.s	n.s
V_V_WT:V_V_HM	2.45579536548825	1.42103372603741	78192.4558136784	1.72817528570297	0.194641967885839	139	n.s	n.s
V_V_HT:V_V_HM	1.61356596639766	1.42027305103068	78192.4558136784	1.13609560163569	0.491792811210532	139	n.s	n.s
V_V_WT:V_V_HT	0.842137986062962	1.42157462892349	78192.4558136784	0.592398013392152	0.824203378604853	140	n.s	n.s
V_V_WT:V_V_HM	2.45945977348433	1.42106924742486	78192.4558136784	1.73071071514717	0.193714304466711	140	n.s	n.s
V_V_HT:V_V_HM	1.61732178742136	1.42030697003555	78192.4558136784	1.13871284274615	0.490189751769378	140	n.s	n.s
V_V_WT:V_V_HT	0.842426444137118	1.42160628572872	78192.4558136784	0.592587731634352	0.824101378682697	141	n.s	n.s
V_V_WT:V_V_HM	2.46279890142052	1.42110000302925	78192.4558136784	1.73302293728151	0.192871012269317	141	n.s	n.s
V_V_HT:V_V_HM	1.62037245728344	1.42033629042635	78192.4558136784	1.14083718638003	0.488889762390033	141	n.s	n.s
V_V_WT:V_V_HT	0.843081904214074	1.42163179366627	78192.4558136784	0.593038160774271	0.823859130586022	142	n.s	n.s
V_V_WT:V_V_HM	2.46579320895164	1.42112475382117	78192.4558136784	1.73509975272862	0.192115773100456	142	n.s	n.s
V_V_HT:V_V_HM	1.62271130473757	1.42035982981789	78192.4558136784	1.14246493787819	0.487894378463529	142	n.s	n.s
V_V_WT:V_V_HT	0.844090697540508	1.42164982947002	78192.4558136784	0.593740230570829	0.823481322318036	143	n.s	n.s
V_V_WT:V_V_HM	2.46842320564028	1.42114221317996	78192.4558136784	1.73692905801237	0.191452263455199	143	n.s	n.s
V_V_HT:V_V_HM	1.62433250809977	1.42037635994618	78192.4558136784	1.14359303203365	0.487204906641837	143	n.s	n.s
V_V_WT:V_V_HT	0.845437684070845	1.4216597127853	78192.4558136784	0.594683577559127	0.822973245993555	144	n.s	n.s
V_V_WT:V_V_HM	2.47066966241235	1.42115172204995	78192.4558136784	1.73849816601461	0.190884414610981	144	n.s	n.s
V_V_HT:V_V_HM	1.62523197834153	1.42038525606319	78192.4558136784	1.14421912745427	0.486822378279567	144	n.s	n.s
V_V_WT:V_V_HT	0.847107355966656	1.42166047006634	78192.4558136784	0.595857712725968	0.822340185365364	145	n.s	n.s
V_V_WT:V_V_HM	2.47251341625512	1.42115233460836	78192.4558136784	1.73979478205375	0.190416073178219	145	n.s	n.s
V_V_HT:V_V_HM	1.62540606028846	1.4203856167247	78192.4558136784	1.14434139655435	0.486747685868828	145	n.s	n.s
V_V_WT:V_V_HT	0.849083943674891	1.42165087872158	78192.4558136784	0.597252079524917	0.821587399520932	146	n.s	n.s
V_V_WT:V_V_HM	2.4739354993828	1.42114286118343	78192.4558136784	1.7408070412588	0.190051004705063	146	n.s	n.s
V_V_HT:V_V_HM	1.62485155570793	1.42037630475185	78192.4558136784	1.14395850611701	0.486981599944855	146	n.s	n.s
V_V_WT:V_V_HT	0.851350403909848	1.42163083526516	78192.4558136784	0.598854767912415	0.820720833218346	147	n.s	n.s
V_V_WT:V_V_HM	2.47491796207785	1.42112320399913	78192.4558136784	1.74152244866123	0.189793292372208	147	n.s	n.s
V_V_HT:V_V_HM	1.62356755816799	1.42035723208944	78192.4558136784	1.14306987107716	0.487524616134229	147	n.s	n.s
V_V_WT:V_V_HT	0.853888345141971	1.42160170887214	78192.4558136784	0.600652306347762	0.819747249864524	148	n.s	n.s
V_V_WT:V_V_HM	2.47544428443633	1.42109470220822	78192.4558136784	1.74192774105045	0.189647402512704	148	n.s	n.s
V_V_HT:V_V_HM	1.62155593929438	1.42032969142396	78192.4558136784	1.1416757314062	0.488376906970411	148	n.s	n.s
V_V_WT:V_V_HT	0.856678251577492	1.42156629654523	78192.4558136784	0.60262982715575	0.818674164239081	149	n.s	n.s
V_V_WT:V_V_HM	2.47549963469165	1.42106008808214	78192.4558136784	1.74200912083357	0.189618118408564	149	n.s	n.s
V_V_HT:V_V_HM	1.61882138311418	1.42029631396551	78192.4558136784	1.13977721915956	0.489538276149137	149	n.s	n.s
V_V_WT:V_V_HT	0.859699822923023	1.42152837995658	78192.4558136784	0.604771480502753	0.817509639750838	150	n.s	n.s
V_V_WT:V_V_HM	2.47507075887203	1.42102305446465	78192.4558136784	1.74175271196039	0.189710396640789	150	n.s	n.s
V_V_HT:V_V_HM	1.61537093594901	1.42026065356126	78192.4558136784	1.13737639066358	0.491008130424565	150	n.s	n.s
V_V_WT:V_V_HT	0.862932610041764	1.42149126513717	78192.4558136784	0.607061493239984	0.816261731112292	151	n.s	n.s
V_V_WT:V_V_HM	2.47414472737408	1.42098682917879	78192.4558136784	1.74114543257514	0.18992907477956	151	n.s	n.s
V_V_HT:V_V_HM	1.61121211733231	1.42022581562247	78192.4558136784	1.13447601051114	0.492785600026672	151	n.s	n.s
V_V_WT:V_V_HT	0.866356163775517	1.42145733090877	78192.4558136784	0.609484467058631	0.814938334191531	152	n.s	n.s
V_V_WT:V_V_HM	2.47270861023059	1.4209537344012	78192.4558136784	1.74017531349999	0.190278777725583	152	n.s	n.s
V_V_HT:V_V_HM	1.60635244645509	1.42019403370625	78192.4558136784	1.13107956260246	0.494869517212083	152	n.s	n.s
V_V_WT:V_V_HT	0.869950035358837	1.42142795235384	78192.4558136784	0.612025417059109	0.813547173959535	153	n.s	n.s
V_V_WT:V_V_HM	2.47074947850915	1.42092511211882	78192.4558136784	1.73883159459746	0.190763901948455	153	n.s	n.s
V_V_HT:V_V_HM	1.60079944315031	1.42016659810735	78192.4558136784	1.12719130648734	0.497258363912118	153	n.s	n.s
V_V_WT:V_V_HT	0.873693775069643	1.42140347287976	78192.4558136784	0.6146697906257	0.812095800972688	154	n.s	n.s
V_V_WT:V_V_HM	2.46825440164878	1.4209012969011	78192.4558136784	1.73710475670047	0.191388620416459	154	n.s	n.s
V_V_HT:V_V_HM	1.59456062657916	1.42014382974575	78192.4558136784	1.12281629028	0.499950242947263	154	n.s	n.s
V_V_WT:V_V_HT	0.877567009341579	1.42138354225158	78192.4558136784	0.617403384276874	0.810591642059417	155	n.s	n.s
V_V_WT:V_V_HM	2.46521100612019	1.42088194587757	78192.4558136784	1.73498650839541	0.192156901095828	155	n.s	n.s
V_V_HT:V_V_HM	1.58764399677864	1.42012539747535	78192.4558136784	1.11796042772075	0.502942806869849	155	n.s	n.s
V_V_WT:V_V_HT	0.88154966714773	1.42136810633124	78192.4558136784	0.6202120782231	0.809042150727071	156	n.s	n.s
V_V_WT:V_V_HM	2.46160914179215	1.42086700497187	78192.4558136784	1.73246977597378	0.193072521471706	156	n.s	n.s
V_V_HT:V_V_HM	1.58005947464444	1.42011124738993	78192.4558136784	1.1126307727993	0.506233061730561	156	n.s	n.s
V_V_WT:V_V_HT	0.885621897325901	1.42135678492006	78192.4558136784	0.623082048590431	0.807454693827114	157	n.s	n.s
V_V_WT:V_V_HM	2.45743983236092	1.42085610132067	78192.4558136784	1.72954870664014	0.194139075240541	157	n.s	n.s
V_V_HT:V_V_HM	1.57181793503503	1.4201010181044	78192.4558136784	1.10683529903608	0.509817473302743	157	n.s	n.s
V_V_WT:V_V_HT	0.889764425889439	1.42134951967143	78192.4558136784	0.625999737274422	0.805836569620148	158	n.s	n.s
V_V_WT:V_V_HM	2.45269657360555	1.42084917578948	78192.4558136784	1.72621881013003	0.195359924914403	158	n.s	n.s
V_V_HT:V_V_HM	1.56293214771611	1.42009464907455	78192.4558136784	1.10058308348295	0.513691821767654	158	n.s	n.s
V_V_WT:V_V_HT	0.893958330031158	1.42134594965078	78192.4558136784	0.628951966444762	0.804194944305655	159	n.s	n.s
V_V_WT:V_V_HM	2.44737414836789	1.4208458732299	78192.4558136784	1.72247686711047	0.196738235642917	159	n.s	n.s
V_V_HT:V_V_HM	1.55341581833671	1.42009179391319	78192.4558136784	1.09388408903915	0.517851303219021	159	n.s	n.s
V_V_WT:V_V_HT	0.898185515597124	1.42134603863815	78192.4558136784	0.631925999144946	0.802536816502333	160	n.s	n.s
V_V_WT:V_V_HM	2.44147001755946	1.42084615494043	78192.4558136784	1.71832116311129	0.198276885359434	160	n.s	n.s
V_V_HT:V_V_HM	1.54328450196233	1.42009240954957	78192.4558136784	1.08674934925667	0.522290381125598	160	n.s	n.s
V_V_WT:V_V_HT	0.902428096511692	1.42134914943473	78192.4558136784	0.634909513169645	0.800869028742403	161	n.s	n.s
V_V_WT:V_V_HM	2.43498231161576	1.42084939482832	78192.4558136784	1.71375116918003	0.199978574680559	161	n.s	n.s
V_V_HT:V_V_HM	1.5325542151041	1.42009588669633	78192.4558136784	1.07919065850503	0.5270029446943	161	n.s	n.s
[truncated: 11,088 more rows]
