# Supplementary material for: Key HPI axis receptors facilitate light adaptive behavior in larval zebrafish
Source: Sci Rep. 2024 Apr 2;14:7759. doi: 10.1038/s41598-024-57707-6 (PMC10987622; doi:10.1038/s41598-024-57707-6)
Supplement: Supplementary file 1 — Supplementary Information. [file 41598_2024_57707_MOESM1_ESM.zip › Supp_Tables_SciRpts/SuppTableS52_dim_nr3c1.e5_4x[7.5_4min]_predict.csv]

Supplementary Table S52. Locomotor response of nr3c1 ex5 lineage larvae of 4x[7.5 dark + 4-min dim light] assay:
Raw data and predicted values by a generalized additive model.
Columns: assay (each assay)	Time (time point when data were recorded in seconds)
base.tx (photo period)	tx.a (extra treatment condtion. not relevant)	tx.b (extra treatment condtion.
not relevant)	geno (genotype: wildtype	heterozygous	or homozygous)	xvar (tx.a	tx.b	and geno combined)
moved (raw movement data)	rsums (rolling sums of raw movement for 1-min window)
anid (assay	tx.a	tx.b	and geno combined	an id for each assay)	xvarF (tx.a	tx.b	and geno combined)
prd (GAM predicted value for the given second)
assay	Time	base.tx	tx.a	tx.b	geno	xvar	moved	rsums	anid	xvarF	prd
1	-501	1 Baseline Dark	V	V	HT	V_V_HT	0.015	4.691	1_V_V_HT	V_V_HT	3.19652371066511
1	-500	1 Baseline Dark	V	V	HT	V_V_HT	0.16	4.586	1_V_V_HT	V_V_HT	3.19732169465491
1	-499	1 Baseline Dark	V	V	HT	V_V_HT	0	4.415	1_V_V_HT	V_V_HT	3.19811967977222
1	-498	1 Baseline Dark	V	V	HT	V_V_HT	0.048	4.387	1_V_V_HT	V_V_HT	3.19891766499633
1	-497	1 Baseline Dark	V	V	HT	V_V_HT	0.021	4.22	1_V_V_HT	V_V_HT	3.19971565212379
1	-496	1 Baseline Dark	V	V	HT	V_V_HT	0.053	4.198	1_V_V_HT	V_V_HT	3.20051363652471
1	-495	1 Baseline Dark	V	V	HT	V_V_HT	0.066	4.134	1_V_V_HT	V_V_HT	3.20131162106219
1	-494	1 Baseline Dark	V	V	HT	V_V_HT	0.032	4.251	1_V_V_HT	V_V_HT	3.20210881975444
1	-493	1 Baseline Dark	V	V	HT	V_V_HT	0.036	4.397	1_V_V_HT	V_V_HT	3.20290130919184
1	-492	1 Baseline Dark	V	V	HT	V_V_HT	0.094	4.467	1_V_V_HT	V_V_HT	3.20368372400863
1	-491	1 Baseline Dark	V	V	HT	V_V_HT	0.087	4.467	1_V_V_HT	V_V_HT	3.20444811259313
1	-490	1 Baseline Dark	V	V	HT	V_V_HT	0.055	4.587	1_V_V_HT	V_V_HT	3.20518536026396
1	-489	1 Baseline Dark	V	V	HT	V_V_HT	0.021	4.531	1_V_V_HT	V_V_HT	3.20588430792658
1	-488	1 Baseline Dark	V	V	HT	V_V_HT	0.144	4.353	1_V_V_HT	V_V_HT	3.20653290678376
1	-487	1 Baseline Dark	V	V	HT	V_V_HT	0.081	4.397	1_V_V_HT	V_V_HT	3.20711728985225
1	-486	1 Baseline Dark	V	V	HT	V_V_HT	0.113	4.132	1_V_V_HT	V_V_HT	3.20762173318642
1	-485	1 Baseline Dark	V	V	HT	V_V_HT	0.106	4.074	1_V_V_HT	V_V_HT	3.20802904991439
1	-484	1 Baseline Dark	V	V	HT	V_V_HT	0.052	4.028	1_V_V_HT	V_V_HT	3.20832097549731
1	-483	1 Baseline Dark	V	V	HT	V_V_HT	0.157	4.202	1_V_V_HT	V_V_HT	3.20847861262385
1	-482	1 Baseline Dark	V	V	HT	V_V_HT	0.088	4.1	1_V_V_HT	V_V_HT	3.20848295932973
1	-481	1 Baseline Dark	V	V	HT	V_V_HT	0.05	4.067	1_V_V_HT	V_V_HT	3.20831505293931
1	-480	1 Baseline Dark	V	V	HT	V_V_HT	0.123	3.917	1_V_V_HT	V_V_HT	3.20795593941896
1	-479	1 Baseline Dark	V	V	HT	V_V_HT	0.031	3.937	1_V_V_HT	V_V_HT	3.20738684867363
1	-478	1 Baseline Dark	V	V	HT	V_V_HT	0.178	3.831	1_V_V_HT	V_V_HT	3.20658998546068
1	-477	1 Baseline Dark	V	V	HT	V_V_HT	0.09	3.757	1_V_V_HT	V_V_HT	3.20554868143706
1	-476	1 Baseline Dark	V	V	HT	V_V_HT	0.079	3.723	1_V_V_HT	V_V_HT	3.20424651808902
1	-475	1 Baseline Dark	V	V	HT	V_V_HT	0.123	3.749	1_V_V_HT	V_V_HT	3.20266706383687
1	-474	1 Baseline Dark	V	V	HT	V_V_HT	0.078	3.75	1_V_V_HT	V_V_HT	3.20079432463364
1	-473	1 Baseline Dark	V	V	HT	V_V_HT	0.055	3.802	1_V_V_HT	V_V_HT	3.19861400973805
1	-472	1 Baseline Dark	V	V	HT	V_V_HT	0.03	3.893	1_V_V_HT	V_V_HT	3.1961127651384
1	-471	1 Baseline Dark	V	V	HT	V_V_HT	0.062	3.91	1_V_V_HT	V_V_HT	3.19327925818756
1	-470	1 Baseline Dark	V	V	HT	V_V_HT	0	3.854	1_V_V_HT	V_V_HT	3.19010265170121
1	-469	1 Baseline Dark	V	V	HT	V_V_HT	0.032	3.999	1_V_V_HT	V_V_HT	3.18657211848158
1	-468	1 Baseline Dark	V	V	HT	V_V_HT	0.193	4.034	1_V_V_HT	V_V_HT	3.18267682977073
1	-467	1 Baseline Dark	V	V	HT	V_V_HT	0	4.086	1_V_V_HT	V_V_HT	3.1784065919811
1	-466	1 Baseline Dark	V	V	HT	V_V_HT	0.085	4.033	1_V_V_HT	V_V_HT	3.17375377123374
1	-465	1 Baseline Dark	V	V	HT	V_V_HT	0	3.967	1_V_V_HT	V_V_HT	3.16871203584449
1	-464	1 Baseline Dark	V	V	HT	V_V_HT	0.117	3.935	1_V_V_HT	V_V_HT	3.16327839546581
1	-463	1 Baseline Dark	V	V	HT	V_V_HT	0.181	3.921	1_V_V_HT	V_V_HT	3.15745322433562
1	-462	1 Baseline Dark	V	V	HT	V_V_HT	0.07	3.948	1_V_V_HT	V_V_HT	3.15123824715991
1	-461	1 Baseline Dark	V	V	HT	V_V_HT	0	3.861	1_V_V_HT	V_V_HT	3.14463857191548
1	-460	1 Baseline Dark	V	V	HT	V_V_HT	0.12	3.835	1_V_V_HT	V_V_HT	3.1376633458502
1	-459	1 Baseline Dark	V	V	HT	V_V_HT	0.022	3.91	1_V_V_HT	V_V_HT	3.1303250454157
1	-458	1 Baseline Dark	V	V	HT	V_V_HT	0	3.871	1_V_V_HT	V_V_HT	3.1226368195747
1	-457	1 Baseline Dark	V	V	HT	V_V_HT	0.044	3.88	1_V_V_HT	V_V_HT	3.11461242461285
1	-456	1 Baseline Dark	V	V	HT	V_V_HT	0	3.877	1_V_V_HT	V_V_HT	3.10626869194813
1	-455	1 Baseline Dark	V	V	HT	V_V_HT	0.037	3.771	1_V_V_HT	V_V_HT	3.09762600355824
1	-454	1 Baseline Dark	V	V	HT	V_V_HT	0.011	3.733	1_V_V_HT	V_V_HT	3.08870760967589
1	-453	1 Baseline Dark	V	V	HT	V_V_HT	0.204	3.614	1_V_V_HT	V_V_HT	3.07953783333021
1	-452	1 Baseline Dark	V	V	HT	V_V_HT	0.018	3.593	1_V_V_HT	V_V_HT	3.07014301393612
1	-451	1 Baseline Dark	V	V	HT	V_V_HT	0.066	3.643	1_V_V_HT	V_V_HT	3.06054999370568
1	-450	1 Baseline Dark	V	V	HT	V_V_HT	0.048	3.52	1_V_V_HT	V_V_HT	3.05078600677502
1	-449	1 Baseline Dark	V	V	HT	V_V_HT	0.02	3.538	1_V_V_HT	V_V_HT	3.0408798428417
1	-448	1 Baseline Dark	V	V	HT	V_V_HT	0	3.403	1_V_V_HT	V_V_HT	3.03086097792373
1	-447	1 Baseline Dark	V	V	HT	V_V_HT	0	3.338	1_V_V_HT	V_V_HT	3.0207603491382
1	-446	1 Baseline Dark	V	V	HT	V_V_HT	0.009	3.293	1_V_V_HT	V_V_HT	3.01061040873437
1	-445	1 Baseline Dark	V	V	HT	V_V_HT	0.068	3.18	1_V_V_HT	V_V_HT	3.00044483734722
1	-444	1 Baseline Dark	V	V	HT	V_V_HT	0.07	3.204	1_V_V_HT	V_V_HT	2.99029814873099
1	-443	1 Baseline Dark	V	V	HT	V_V_HT	0.059	3.188	1_V_V_HT	V_V_HT	2.98020505942852
1	-442	1 Baseline Dark	V	V	HT	V_V_HT	0.091	3.248	1_V_V_HT	V_V_HT	2.97020049702125
1	-441	1 Baseline Dark	V	V	HT	V_V_HT	0.032	3.271	1_V_V_HT	V_V_HT	2.96031939788597
1	-440	1 Baseline Dark	V	V	HT	V_V_HT	0.104	3.301	1_V_V_HT	V_V_HT	2.95059638100025
1	-439	1 Baseline Dark	V	V	HT	V_V_HT	0.145	3.269	1_V_V_HT	V_V_HT	2.94106545219403
1	-438	1 Baseline Dark	V	V	HT	V_V_HT	0.083	3.104	1_V_V_HT	V_V_HT	2.93175988597392
1	-437	1 Baseline Dark	V	V	HT	V_V_HT	0.073	3.274	1_V_V_HT	V_V_HT	2.922712548045
1	-436	1 Baseline Dark	V	V	HT	V_V_HT	0	3.189	1_V_V_HT	V_V_HT	2.91395527123837
1	-435	1 Baseline Dark	V	V	HT	V_V_HT	0	3.26	1_V_V_HT	V_V_HT	2.90551926989166
1	-434	1 Baseline Dark	V	V	HT	V_V_HT	0	3.143	1_V_V_HT	V_V_HT	2.89743433997883
1	-433	1 Baseline Dark	V	V	HT	V_V_HT	0.022	3.028	1_V_V_HT	V_V_HT	2.88972946510984
1	-432	1 Baseline Dark	V	V	HT	V_V_HT	0.121	2.983	1_V_V_HT	V_V_HT	2.88243133924671
1	-431	1 Baseline Dark	V	V	HT	V_V_HT	0	3.027	1_V_V_HT	V_V_HT	2.87556423157434
1	-430	1 Baseline Dark	V	V	HT	V_V_HT	0.029	2.907	1_V_V_HT	V_V_HT	2.86915191112649
1	-429	1 Baseline Dark	V	V	HT	V_V_HT	0.096	2.93	1_V_V_HT	V_V_HT	2.86321753857931
1	-428	1 Baseline Dark	V	V	HT	V_V_HT	0.105	3.078	1_V_V_HT	V_V_HT	2.85778181654911
1	-427	1 Baseline Dark	V	V	HT	V_V_HT	0.09	3.189	1_V_V_HT	V_V_HT	2.8528648272067
1	-426	1 Baseline Dark	V	V	HT	V_V_HT	0.11	3.339	1_V_V_HT	V_V_HT	2.84848593968587
1	-425	1 Baseline Dark	V	V	HT	V_V_HT	0	3.387	1_V_V_HT	V_V_HT	2.84466166617157
1	-424	1 Baseline Dark	V	V	HT	V_V_HT	0.014	3.434	1_V_V_HT	V_V_HT	2.84140779663129
1	-423	1 Baseline Dark	V	V	HT	V_V_HT	0.038	3.316	1_V_V_HT	V_V_HT	2.83874013194897
1	-422	1 Baseline Dark	V	V	HT	V_V_HT	0.067	3.344	1_V_V_HT	V_V_HT	2.83667446403335
1	-421	1 Baseline Dark	V	V	HT	V_V_HT	0.1	3.351	1_V_V_HT	V_V_HT	2.83522658642857
1	-420	1 Baseline Dark	V	V	HT	V_V_HT	0	3.348	1_V_V_HT	V_V_HT	2.83441145273166
1	-419	1 Baseline Dark	V	V	HT	V_V_HT	0.049	3.45	1_V_V_HT	V_V_HT	2.83423978333894
1	-418	1 Baseline Dark	V	V	HT	V_V_HT	0.043	3.549	1_V_V_HT	V_V_HT	2.83471717959611
1	-417	1 Baseline Dark	V	V	HT	V_V_HT	0.025	3.749	1_V_V_HT	V_V_HT	2.83584407127102
1	-416	1 Baseline Dark	V	V	HT	V_V_HT	0.034	3.784	1_V_V_HT	V_V_HT	2.83761656059088
1	-415	1 Baseline Dark	V	V	HT	V_V_HT	0.01	3.769	1_V_V_HT	V_V_HT	2.84002901107074
1	-414	1 Baseline Dark	V	V	HT	V_V_HT	0.102	3.738	1_V_V_HT	V_V_HT	2.84307145766129
1	-413	1 Baseline Dark	V	V	HT	V_V_HT	0.039	3.757	1_V_V_HT	V_V_HT	2.84672962429429
1	-412	1 Baseline Dark	V	V	HT	V_V_HT	0.09	3.788	1_V_V_HT	V_V_HT	2.85098836782738
1	-411	1 Baseline Dark	V	V	HT	V_V_HT	0.085	3.756	1_V_V_HT	V_V_HT	2.85583171547697
1	-410	1 Baseline Dark	V	V	HT	V_V_HT	0.03	3.752	1_V_V_HT	V_V_HT	2.86124037732843
1	-409	1 Baseline Dark	V	V	HT	V_V_HT	0	3.732	1_V_V_HT	V_V_HT	2.86719343844163
1	-408	1 Baseline Dark	V	V	HT	V_V_HT	0.028	3.649	1_V_V_HT	V_V_HT	2.87366680339538
1	-407	1 Baseline Dark	V	V	HT	V_V_HT	0.17	3.619	1_V_V_HT	V_V_HT	2.88063558917021
1	-406	1 Baseline Dark	V	V	HT	V_V_HT	0	3.742	1_V_V_HT	V_V_HT	2.88807490307619
1	-405	1 Baseline Dark	V	V	HT	V_V_HT	0.071	3.775	1_V_V_HT	V_V_HT	2.89595986242398
1	-404	1 Baseline Dark	V	V	HT	V_V_HT	0	3.795	1_V_V_HT	V_V_HT	2.9042655798169
1	-403	1 Baseline Dark	V	V	HT	V_V_HT	0.066	3.984	1_V_V_HT	V_V_HT	2.91296716648229
1	-402	1 Baseline Dark	V	V	HT	V_V_HT	0.025	3.898	1_V_V_HT	V_V_HT	2.92203914351959
1	-401	1 Baseline Dark	V	V	HT	V_V_HT	0.044	4.1	1_V_V_HT	V_V_HT	2.93145366277065
1	-400	1 Baseline Dark	V	V	HT	V_V_HT	0	4.182	1_V_V_HT	V_V_HT	2.94118175960528
1	-399	1 Baseline Dark	V	V	HT	V_V_HT	0.045	4.198	1_V_V_HT	V_V_HT	2.95119193248723
1	-398	1 Baseline Dark	V	V	HT	V_V_HT	0.148	4.191	1_V_V_HT	V_V_HT	2.9614498145045
1	-397	1 Baseline Dark	V	V	HT	V_V_HT	0.155	4.12	1_V_V_HT	V_V_HT	2.97191843345334
1	-396	1 Baseline Dark	V	V	HT	V_V_HT	0.15	4.068	1_V_V_HT	V_V_HT	2.9825588066488
1	-395	1 Baseline Dark	V	V	HT	V_V_HT	0.085	4.211	1_V_V_HT	V_V_HT	2.99333156365962
1	-394	1 Baseline Dark	V	V	HT	V_V_HT	0.058	4.256	1_V_V_HT	V_V_HT	3.00419733183055
1	-393	1 Baseline Dark	V	V	HT	V_V_HT	0.086	4.247	1_V_V_HT	V_V_HT	3.01511652930512
1	-392	1 Baseline Dark	V	V	HT	V_V_HT	0.046	4.258	1_V_V_HT	V_V_HT	3.0260485639248
1	-391	1 Baseline Dark	V	V	HT	V_V_HT	0.073	4.376	1_V_V_HT	V_V_HT	3.03695185516948
1	-390	1 Baseline Dark	V	V	HT	V_V_HT	0.045	4.426	1_V_V_HT	V_V_HT	3.04778412265524
1	-389	1 Baseline Dark	V	V	HT	V_V_HT	0.122	4.478	1_V_V_HT	V_V_HT	3.05850266790316
1	-388	1 Baseline Dark	V	V	HT	V_V_HT	0.099	4.435	1_V_V_HT	V_V_HT	3.06906465404821
1	-387	1 Baseline Dark	V	V	HT	V_V_HT	0.2	4.64	1_V_V_HT	V_V_HT	3.07942739810644
1	-386	1 Baseline Dark	V	V	HT	V_V_HT	0.044	4.633	1_V_V_HT	V_V_HT	3.08954864248582
1	-385	1 Baseline Dark	V	V	HT	V_V_HT	0.053	4.623	1_V_V_HT	V_V_HT	3.09938683969275
1	-384	1 Baseline Dark	V	V	HT	V_V_HT	0.039	4.569	1_V_V_HT	V_V_HT	3.10890121690896
1	-383	1 Baseline Dark	V	V	HT	V_V_HT	0.078	4.53	1_V_V_HT	V_V_HT	3.11805116057982
1	-382	1 Baseline Dark	V	V	HT	V_V_HT	0.122	4.506	1_V_V_HT	V_V_HT	3.12679606285844
1	-381	1 Baseline Dark	V	V	HT	V_V_HT	0	4.461	1_V_V_HT	V_V_HT	3.1350953143992
1	-380	1 Baseline Dark	V	V	HT	V_V_HT	0.1	4.483	1_V_V_HT	V_V_HT	3.14290868059779
1	-379	1 Baseline Dark	V	V	HT	V_V_HT	0.125	4.492	1_V_V_HT	V_V_HT	3.15019785528826
1	-378	1 Baseline Dark	V	V	HT	V_V_HT	0	4.472	1_V_V_HT	V_V_HT	3.15692658017812
1	-377	1 Baseline Dark	V	V	HT	V_V_HT	0.043	4.359	1_V_V_HT	V_V_HT	3.16305949710734
1	-376	1 Baseline Dark	V	V	HT	V_V_HT	0.123	4.419	1_V_V_HT	V_V_HT	3.16856372614516
1	-375	1 Baseline Dark	V	V	HT	V_V_HT	0.033	4.496	1_V_V_HT	V_V_HT	3.17340951380075
1	-374	1 Baseline Dark	V	V	HT	V_V_HT	0.02	4.614	1_V_V_HT	V_V_HT	3.17757042227288
1	-373	1 Baseline Dark	V	V	HT	V_V_HT	0.211	4.548	1_V_V_HT	V_V_HT	3.18102350210339
1	-372	1 Baseline Dark	V	V	HT	V_V_HT	0.035	4.646	1_V_V_HT	V_V_HT	3.18374944661144
1	-371	1 Baseline Dark	V	V	HT	V_V_HT	0.202	4.693	1_V_V_HT	V_V_HT	3.18573274012156
1	-370	1 Baseline Dark	V	V	HT	V_V_HT	0.111	4.846	1_V_V_HT	V_V_HT	3.1869617843819
1	-369	1 Baseline Dark	V	V	HT	V_V_HT	0.112	4.868	1_V_V_HT	V_V_HT	3.18742900807313
1	-368	1 Baseline Dark	V	V	HT	V_V_HT	0.098	4.72	1_V_V_HT	V_V_HT	3.18713097466502
1	-367	1 Baseline Dark	V	V	HT	V_V_HT	0.019	4.666	1_V_V_HT	V_V_HT	3.18606773571522
1	-366	1 Baseline Dark	V	V	HT	V_V_HT	0.058	4.56	1_V_V_HT	V_V_HT	3.18424076224355
1	-365	1 Baseline Dark	V	V	HT	V_V_HT	0.143	4.502	1_V_V_HT	V_V_HT	3.1816544097005
1	-364	1 Baseline Dark	V	V	HT	V_V_HT	0.059	4.519	1_V_V_HT	V_V_HT	3.1783144743773
1	-363	1 Baseline Dark	V	V	HT	V_V_HT	0.029	4.464	1_V_V_HT	V_V_HT	3.1742296604779
1	-362	1 Baseline Dark	V	V	HT	V_V_HT	0.078	4.466	1_V_V_HT	V_V_HT	3.16941011736136
1	-361	1 Baseline Dark	V	V	HT	V_V_HT	0.218	4.393	1_V_V_HT	V_V_HT	3.16386959761602
1	-360	1 Baseline Dark	V	V	HT	V_V_HT	0.05	4.42	1_V_V_HT	V_V_HT	3.15762542359141
1	-359	1 Baseline Dark	V	V	HT	V_V_HT	0.101	4.372	1_V_V_HT	V_V_HT	3.15069564060967
1	-358	1 Baseline Dark	V	V	HT	V_V_HT	0	4.322	1_V_V_HT	V_V_HT	3.14309896647243
1	-357	1 Baseline Dark	V	V	HT	V_V_HT	0.23	4.206	1_V_V_HT	V_V_HT	3.13485747935972
1	-356	1 Baseline Dark	V	V	HT	V_V_HT	0.027	4.217	1_V_V_HT	V_V_HT	3.1259965748976
1	-355	1 Baseline Dark	V	V	HT	V_V_HT	0	4.205	1_V_V_HT	V_V_HT	3.11654229572762
1	-354	1 Baseline Dark	V	V	HT	V_V_HT	0.048	4.204	1_V_V_HT	V_V_HT	3.10652069307471
1	-353	1 Baseline Dark	V	V	HT	V_V_HT	0	4.199	1_V_V_HT	V_V_HT	3.09595837173157
1	-352	1 Baseline Dark	V	V	HT	V_V_HT	0.066	4.129	1_V_V_HT	V_V_HT	3.08488417213742
1	-351	1 Baseline Dark	V	V	HT	V_V_HT	0.04	4.176	1_V_V_HT	V_V_HT	3.07332798408855
1	-350	1 Baseline Dark	V	V	HT	V_V_HT	0.052	4.076	1_V_V_HT	V_V_HT	3.06132213456249
1	-349	1 Baseline Dark	V	V	HT	V_V_HT	0.009	3.975	1_V_V_HT	V_V_HT	3.04890126650661
1	-348	1 Baseline Dark	V	V	HT	V_V_HT	0.008	4.013	1_V_V_HT	V_V_HT	3.03610086838677
1	-347	1 Baseline Dark	V	V	HT	V_V_HT	0.057	3.97	1_V_V_HT	V_V_HT	3.02295794487785
1	-346	1 Baseline Dark	V	V	HT	V_V_HT	0.06	3.89	1_V_V_HT	V_V_HT	3.00950988250116
1	-345	1 Baseline Dark	V	V	HT	V_V_HT	0.148	3.884	1_V_V_HT	V_V_HT	2.99579406337018
1	-344	1 Baseline Dark	V	V	HT	V_V_HT	0.118	3.892	1_V_V_HT	V_V_HT	2.98184807719092
1	-343	1 Baseline Dark	V	V	HT	V_V_HT	0	3.715	1_V_V_HT	V_V_HT	2.96771047838469
1	-342	1 Baseline Dark	V	V	HT	V_V_HT	0.123	3.68	1_V_V_HT	V_V_HT	2.9534207506395
1	-341	1 Baseline Dark	V	V	HT	V_V_HT	0.091	3.478	1_V_V_HT	V_V_HT	2.93901895864655
1	-340	1 Baseline Dark	V	V	HT	V_V_HT	0.153	3.367	1_V_V_HT	V_V_HT	2.92454527599117
1	-339	1 Baseline Dark	V	V	HT	V_V_HT	0.067	3.345	1_V_V_HT	V_V_HT	2.91003985664527
1	-338	1 Baseline Dark	V	V	HT	V_V_HT	0	3.401	1_V_V_HT	V_V_HT	2.89554267732518
1	-337	1 Baseline Dark	V	V	HT	V_V_HT	0.101	3.444	1_V_V_HT	V_V_HT	2.8810936677847
1	-336	1 Baseline Dark	V	V	HT	V_V_HT	0.044	3.54	1_V_V_HT	V_V_HT	2.86673276006413
1	-335	1 Baseline Dark	V	V	HT	V_V_HT	0.027	3.465	1_V_V_HT	V_V_HT	2.85249988549271
1	-334	1 Baseline Dark	V	V	HT	V_V_HT	0.075	3.504	1_V_V_HT	V_V_HT	2.83843497347635
1	-333	1 Baseline Dark	V	V	HT	V_V_HT	0.031	3.475	1_V_V_HT	V_V_HT	2.82457760240295
1	-332	1 Baseline Dark	V	V	HT	V_V_HT	0.048	3.439	1_V_V_HT	V_V_HT	2.81096553036672
1	-331	1 Baseline Dark	V	V	HT	V_V_HT	0	3.278	1_V_V_HT	V_V_HT	2.79763455143455
1	-330	1 Baseline Dark	V	V	HT	V_V_HT	0.072	3.353	1_V_V_HT	V_V_HT	2.78462005295538
1	-329	1 Baseline Dark	V	V	HT	V_V_HT	0.074	3.252	1_V_V_HT	V_V_HT	2.77195742525694
1	-328	1 Baseline Dark	V	V	HT	V_V_HT	0.049	3.252	1_V_V_HT	V_V_HT	2.75968146660224
1	-327	1 Baseline Dark	V	V	HT	V_V_HT	0.084	3.161	1_V_V_HT	V_V_HT	2.74782398253341
1	-326	1 Baseline Dark	V	V	HT	V_V_HT	0.055	3.311	1_V_V_HT	V_V_HT	2.73641365436534
1	-325	1 Baseline Dark	V	V	HT	V_V_HT	0.041	3.386	1_V_V_HT	V_V_HT	2.72547853440275
1	-324	1 Baseline Dark	V	V	HT	V_V_HT	0.038	3.371	1_V_V_HT	V_V_HT	2.71504667094763
1	-323	1 Baseline Dark	V	V	HT	V_V_HT	0.073	3.371	1_V_V_HT	V_V_HT	2.70514611332315
1	-322	1 Baseline Dark	V	V	HT	V_V_HT	0.052	3.305	1_V_V_HT	V_V_HT	2.69580491145569
1	-321	1 Baseline Dark	V	V	HT	V_V_HT	0.047	3.385	1_V_V_HT	V_V_HT	2.68705111510005
1	-320	1 Baseline Dark	V	V	HT	V_V_HT	0	3.343	1_V_V_HT	V_V_HT	2.67891190369393
1	-319	1 Baseline Dark	V	V	HT	V_V_HT	0.024	3.477	1_V_V_HT	V_V_HT	2.67141007942539
1	-318	1 Baseline Dark	V	V	HT	V_V_HT	0.038	3.535	1_V_V_HT	V_V_HT	2.66456307791481
1	-317	1 Baseline Dark	V	V	HT	V_V_HT	0	3.478	1_V_V_HT	V_V_HT	2.65838378853015
1	-316	1 Baseline Dark	V	V	HT	V_V_HT	0.043	3.506	1_V_V_HT	V_V_HT	2.65288323629462
1	-315	1 Baseline Dark	V	V	HT	V_V_HT	0.027	3.373	1_V_V_HT	V_V_HT	2.64806771218516
1	-314	1 Baseline Dark	V	V	HT	V_V_HT	0.028	3.271	1_V_V_HT	V_V_HT	2.64393873803078
1	-313	1 Baseline Dark	V	V	HT	V_V_HT	0.034	3.356	1_V_V_HT	V_V_HT	2.64049687436552
1	-312	1 Baseline Dark	V	V	HT	V_V_HT	0	3.292	1_V_V_HT	V_V_HT	2.63774268917563
1	-311	1 Baseline Dark	V	V	HT	V_V_HT	0	3.228	1_V_V_HT	V_V_HT	2.63567578099817
1	-310	1 Baseline Dark	V	V	HT	V_V_HT	0	3.115	1_V_V_HT	V_V_HT	2.63429188823066
1	-309	1 Baseline Dark	V	V	HT	V_V_HT	0.09	3.048	1_V_V_HT	V_V_HT	2.63358578533289
1	-308	1 Baseline Dark	V	V	HT	V_V_HT	0.154	3.048	1_V_V_HT	V_V_HT	2.63355224798406
1	-307	1 Baseline Dark	V	V	HT	V_V_HT	0.062	2.999	1_V_V_HT	V_V_HT	2.63418604963433
1	-306	1 Baseline Dark	V	V	HT	V_V_HT	0.154	3.044	1_V_V_HT	V_V_HT	2.63548196526935
1	-305	1 Baseline Dark	V	V	HT	V_V_HT	0.068	3.017	1_V_V_HT	V_V_HT	2.63743388578595
1	-304	1 Baseline Dark	V	V	HT	V_V_HT	0.098	2.961	1_V_V_HT	V_V_HT	2.64003131776354
1	-303	1 Baseline Dark	V	V	HT	V_V_HT	0	3.053	1_V_V_HT	V_V_HT	2.64325945769939
1	-302	1 Baseline Dark	V	V	HT	V_V_HT	0.042	3.236	1_V_V_HT	V_V_HT	2.64710264218907
1	-301	1 Baseline Dark	V	V	HT	V_V_HT	0.057	3.325	1_V_V_HT	V_V_HT	2.6515452093695
1	-300	1 Baseline Dark	V	V	HT	V_V_HT	0.125	3.285	1_V_V_HT	V_V_HT	2.65657076197352
1	-299	1 Baseline Dark	V	V	HT	V_V_HT	0	3.211	1_V_V_HT	V_V_HT	2.66215929493413
1	-298	1 Baseline Dark	V	V	HT	V_V_HT	0	3.197	1_V_V_HT	V_V_HT	2.66828663134259
1	-297	1 Baseline Dark	V	V	HT	V_V_HT	0.139	3.113	1_V_V_HT	V_V_HT	2.67492530117567
1	-296	1 Baseline Dark	V	V	HT	V_V_HT	0.177	3.094	1_V_V_HT	V_V_HT	2.68204717550494
1	-295	1 Baseline Dark	V	V	HT	V_V_HT	0.075	3.053	1_V_V_HT	V_V_HT	2.68962360664198
1	-294	1 Baseline Dark	V	V	HT	V_V_HT	0.033	3.015	1_V_V_HT	V_V_HT	2.69762386805148
1	-293	1 Baseline Dark	V	V	HT	V_V_HT	0	3.097	1_V_V_HT	V_V_HT	2.70601628683238
1	-292	1 Baseline Dark	V	V	HT	V_V_HT	0	3.143	1_V_V_HT	V_V_HT	2.71476750052962
1	-291	1 Baseline Dark	V	V	HT	V_V_HT	0.12	3.13	1_V_V_HT	V_V_HT	2.72384371971703
1	-290	1 Baseline Dark	V	V	HT	V_V_HT	0.01	3.199	1_V_V_HT	V_V_HT	2.73321115658275
1	-289	1 Baseline Dark	V	V	HT	V_V_HT	0.143	3.283	1_V_V_HT	V_V_HT	2.74283602304314
1	-288	1 Baseline Dark	V	V	HT	V_V_HT	0.066	3.245	1_V_V_HT	V_V_HT	2.75268436671767
1	-287	1 Baseline Dark	V	V	HT	V_V_HT	0	3.293	1_V_V_HT	V_V_HT	2.76272157167135
1	-286	1 Baseline Dark	V	V	HT	V_V_HT	0.088	3.477	1_V_V_HT	V_V_HT	2.77291279738877
1	-285	1 Baseline Dark	V	V	HT	V_V_HT	0.015	3.636	1_V_V_HT	V_V_HT	2.78322295054283
1	-284	1 Baseline Dark	V	V	HT	V_V_HT	0.016	3.775	1_V_V_HT	V_V_HT	2.79361688627443
1	-283	1 Baseline Dark	V	V	HT	V_V_HT	0.085	3.799	1_V_V_HT	V_V_HT	2.80405962222305
1	-282	1 Baseline Dark	V	V	HT	V_V_HT	0.059	3.905	1_V_V_HT	V_V_HT	2.81451635770256
1	-281	1 Baseline Dark	V	V	HT	V_V_HT	0.027	3.917	1_V_V_HT	V_V_HT	2.82495304985181
1	-280	1 Baseline Dark	V	V	HT	V_V_HT	0.04	4.007	1_V_V_HT	V_V_HT	2.83533679829239
1	-279	1 Baseline Dark	V	V	HT	V_V_HT	0	4.069	1_V_V_HT	V_V_HT	2.84563611011022
1	-278	1 Baseline Dark	V	V	HT	V_V_HT	0	3.968	1_V_V_HT	V_V_HT	2.85582085532744
1	-277	1 Baseline Dark	V	V	HT	V_V_HT	0.052	3.989	1_V_V_HT	V_V_HT	2.86586155139586
1	-276	1 Baseline Dark	V	V	HT	V_V_HT	0.089	3.938	1_V_V_HT	V_V_HT	2.87573056945927
1	-275	1 Baseline Dark	V	V	HT	V_V_HT	0	4.012	1_V_V_HT	V_V_HT	2.88540225287096
1	-274	1 Baseline Dark	V	V	HT	V_V_HT	0.019	4.062	1_V_V_HT	V_V_HT	2.89485134857265
1	-273	1 Baseline Dark	V	V	HT	V_V_HT	0.123	4.204	1_V_V_HT	V_V_HT	2.90405310541249
1	-272	1 Baseline Dark	V	V	HT	V_V_HT	0.231	4.2	1_V_V_HT	V_V_HT	2.91298530483581
1	-271	1 Baseline Dark	V	V	HT	V_V_HT	0.089	4.211	1_V_V_HT	V_V_HT	2.9216283513177
1	-270	1 Baseline Dark	V	V	HT	V_V_HT	0.032	4.086	1_V_V_HT	V_V_HT	2.92996374611644
1	-269	1 Baseline Dark	V	V	HT	V_V_HT	0	4.144	1_V_V_HT	V_V_HT	2.93797530081134
1	-268	1 Baseline Dark	V	V	HT	V_V_HT	0.035	4.218	1_V_V_HT	V_V_HT	2.94564800682054
1	-267	1 Baseline Dark	V	V	HT	V_V_HT	0	4.259	1_V_V_HT	V_V_HT	2.95296990876244
1	-266	1 Baseline Dark	V	V	HT	V_V_HT	0.036	4.158	1_V_V_HT	V_V_HT	2.9599327827348
1	-265	1 Baseline Dark	V	V	HT	V_V_HT	0	4.287	1_V_V_HT	V_V_HT	2.96653153381817
1	-264	1 Baseline Dark	V	V	HT	V_V_HT	0	4.289	1_V_V_HT	V_V_HT	2.97276233961236
1	-263	1 Baseline Dark	V	V	HT	V_V_HT	0.155	4.418	1_V_V_HT	V_V_HT	2.9786239190024
1	-262	1 Baseline Dark	V	V	HT	V_V_HT	0.098	4.475	1_V_V_HT	V_V_HT	2.98411626066901
1	-261	1 Baseline Dark	V	V	HT	V_V_HT	0.034	4.363	1_V_V_HT	V_V_HT	2.98924249268281
1	-260	1 Baseline Dark	V	V	HT	V_V_HT	0.069	4.437	1_V_V_HT	V_V_HT	2.99400886296341
1	-259	1 Baseline Dark	V	V	HT	V_V_HT	0.108	4.311	1_V_V_HT	V_V_HT	2.99842223987608
1	-258	1 Baseline Dark	V	V	HT	V_V_HT	0	4.281	1_V_V_HT	V_V_HT	3.00248949476591
1	-257	1 Baseline Dark	V	V	HT	V_V_HT	0.048	4.334	1_V_V_HT	V_V_HT	3.00621805229297
1	-256	1 Baseline Dark	V	V	HT	V_V_HT	0.227	4.346	1_V_V_HT	V_V_HT	3.00961810759938
1	-255	1 Baseline Dark	V	V	HT	V_V_HT	0.186	4.506	1_V_V_HT	V_V_HT	3.01270255058145
1	-254	1 Baseline Dark	V	V	HT	V_V_HT	0.167	4.529	1_V_V_HT	V_V_HT	3.01548528443591
1	-253	1 Baseline Dark	V	V	HT	V_V_HT	0.058	4.6	1_V_V_HT	V_V_HT	3.01798257880951
1	-252	1 Baseline Dark	V	V	HT	V_V_HT	0.106	4.588	1_V_V_HT	V_V_HT	3.02021338843242
1	-251	1 Baseline Dark	V	V	HT	V_V_HT	0.012	4.561	1_V_V_HT	V_V_HT	3.02219914757081
1	-250	1 Baseline Dark	V	V	HT	V_V_HT	0.09	4.58	1_V_V_HT	V_V_HT	3.02396355749676
1	-249	1 Baseline Dark	V	V	HT	V_V_HT	0.152	4.621	1_V_V_HT	V_V_HT	3.0255323573311
1	-248	1 Baseline Dark	V	V	HT	V_V_HT	0.053	4.621	1_V_V_HT	V_V_HT	3.02693281880129
1	-247	1 Baseline Dark	V	V	HT	V_V_HT	0.083	4.584	1_V_V_HT	V_V_HT	3.02819251926546
1	-246	1 Baseline Dark	V	V	HT	V_V_HT	0.103	4.495	1_V_V_HT	V_V_HT	3.02933903245972
1	-245	1 Baseline Dark	V	V	HT	V_V_HT	0.142	4.591	1_V_V_HT	V_V_HT	3.03039993397731
1	-244	1 Baseline Dark	V	V	HT	V_V_HT	0.148	4.619	1_V_V_HT	V_V_HT	3.03140279733578
1	-243	1 Baseline Dark	V	V	HT	V_V_HT	0.142	4.504	1_V_V_HT	V_V_HT	3.03237522986579
1	-242	1 Baseline Dark	V	V	HT	V_V_HT	0.038	4.38	1_V_V_HT	V_V_HT	3.03334494916382
1	-241	1 Baseline Dark	V	V	HT	V_V_HT	0.068	4.369	1_V_V_HT	V_V_HT	3.03433957376586
1	-240	1 Baseline Dark	V	V	HT	V_V_HT	0	4.337	1_V_V_HT	V_V_HT	3.03538646444484
1	-239	1 Baseline Dark	V	V	HT	V_V_HT	0.058	4.393	1_V_V_HT	V_V_HT	3.03651275186525
1	-238	1 Baseline Dark	V	V	HT	V_V_HT	0.074	4.492	1_V_V_HT	V_V_HT	3.037744739013
1	-237	1 Baseline Dark	V	V	HT	V_V_HT	0.18	4.599	1_V_V_HT	V_V_HT	3.03910750513193
1	-236	1 Baseline Dark	V	V	HT	V_V_HT	0.076	4.563	1_V_V_HT	V_V_HT	3.04062493090009
1	-235	1 Baseline Dark	V	V	HT	V_V_HT	0.204	4.605	1_V_V_HT	V_V_HT	3.04232030737804
1	-234	1 Baseline Dark	V	V	HT	V_V_HT	0.035	4.781	1_V_V_HT	V_V_HT	3.04421557671731
1	-233	1 Baseline Dark	V	V	HT	V_V_HT	0.129	4.697	1_V_V_HT	V_V_HT	3.04633192050922
1	-232	1 Baseline Dark	V	V	HT	V_V_HT	0.057	4.599	1_V_V_HT	V_V_HT	3.04868838453995
1	-231	1 Baseline Dark	V	V	HT	V_V_HT	0.008	4.578	1_V_V_HT	V_V_HT	3.05130126044943
1	-230	1 Baseline Dark	V	V	HT	V_V_HT	0.084	4.547	1_V_V_HT	V_V_HT	3.05418386767004
1	-229	1 Baseline Dark	V	V	HT	V_V_HT	0.017	4.439	1_V_V_HT	V_V_HT	3.05734690862604
1	-228	1 Baseline Dark	V	V	HT	V_V_HT	0.036	4.467	1_V_V_HT	V_V_HT	3.06079996570435
1	-227	1 Baseline Dark	V	V	HT	V_V_HT	0.053	4.419	1_V_V_HT	V_V_HT	3.06455025093523
1	-226	1 Baseline Dark	V	V	HT	V_V_HT	0.1	4.192	1_V_V_HT	V_V_HT	3.06860438454832
1	-225	1 Baseline Dark	V	V	HT	V_V_HT	0.175	4.086	1_V_V_HT	V_V_HT	3.07296898618529
1	-224	1 Baseline Dark	V	V	HT	V_V_HT	0.039	3.919	1_V_V_HT	V_V_HT	3.0776506759006
1	-223	1 Baseline Dark	V	V	HT	V_V_HT	0.156	3.925	1_V_V_HT	V_V_HT	3.0826560756565
1	-222	1 Baseline Dark	V	V	HT	V_V_HT	0.047	3.887	1_V_V_HT	V_V_HT	3.08799180113918
1	-221	1 Baseline Dark	V	V	HT	V_V_HT	0	3.875	1_V_V_HT	V_V_HT	3.09366375730365
1	-220	1 Baseline Dark	V	V	HT	V_V_HT	0.059	3.806	1_V_V_HT	V_V_HT	3.09967423546443
1	-219	1 Baseline Dark	V	V	HT	V_V_HT	0.041	3.654	1_V_V_HT	V_V_HT	3.10602117890823
1	-218	1 Baseline Dark	V	V	HT	V_V_HT	0	3.612	1_V_V_HT	V_V_HT	3.11269889850056
1	-217	1 Baseline Dark	V	V	HT	V_V_HT	0.015	3.632	1_V_V_HT	V_V_HT	3.11970025354751
1	-216	1 Baseline Dark	V	V	HT	V_V_HT	0	3.652	1_V_V_HT	V_V_HT	3.12701522647776
1	-215	1 Baseline Dark	V	V	HT	V_V_HT	0.096	3.605	1_V_V_HT	V_V_HT	3.13463307662071
1	-214	1 Baseline Dark	V	V	HT	V_V_HT	0.047	3.503	1_V_V_HT	V_V_HT	3.14254238533022
1	-213	1 Baseline Dark	V	V	HT	V_V_HT	0.008	3.361	1_V_V_HT	V_V_HT	3.15072834390174
1	-212	1 Baseline Dark	V	V	HT	V_V_HT	0.107	3.323	1_V_V_HT	V_V_HT	3.15917217587764
1	-211	1 Baseline Dark	V	V	HT	V_V_HT	0.078	3.355	1_V_V_HT	V_V_HT	3.16785128707244
1	-210	1 Baseline Dark	V	V	HT	V_V_HT	0	3.413	1_V_V_HT	V_V_HT	3.17673942060217
1	-209	1 Baseline Dark	V	V	HT	V_V_HT	0.056	3.37	1_V_V_HT	V_V_HT	3.18580739158276
1	-208	1 Baseline Dark	V	V	HT	V_V_HT	0.134	3.296	1_V_V_HT	V_V_HT	3.19502543699753
1	-207	1 Baseline Dark	V	V	HT	V_V_HT	0.107	3.131	1_V_V_HT	V_V_HT	3.20436332391354
1	-206	1 Baseline Dark	V	V	HT	V_V_HT	0	3.063	1_V_V_HT	V_V_HT	3.2137889459412
1	-205	1 Baseline Dark	V	V	HT	V_V_HT	0.042	2.952	1_V_V_HT	V_V_HT	3.22326935095054
1	-204	1 Baseline Dark	V	V	HT	V_V_HT	0.176	2.959	1_V_V_HT	V_V_HT	3.23277006108741
1	-203	1 Baseline Dark	V	V	HT	V_V_HT	0.071	2.83	1_V_V_HT	V_V_HT	3.24225622440869
1	-202	1 Baseline Dark	V	V	HT	V_V_HT	0	2.879	1_V_V_HT	V_V_HT	3.25169298579935
1	-201	1 Baseline Dark	V	V	HT	V_V_HT	0.013	2.997	1_V_V_HT	V_V_HT	3.26104531050009
1	-200	1 Baseline Dark	V	V	HT	V_V_HT	0.038	2.969	1_V_V_HT	V_V_HT	3.27027745892658
1	-199	1 Baseline Dark	V	V	HT	V_V_HT	0	3.051	1_V_V_HT	V_V_HT	3.27935350481856
1	-198	1 Baseline Dark	V	V	HT	V_V_HT	0.028	3.057	1_V_V_HT	V_V_HT	3.28823753022306
1	-197	1 Baseline Dark	V	V	HT	V_V_HT	0	3.004	1_V_V_HT	V_V_HT	3.29689365789883
1	-196	1 Baseline Dark	V	V	HT	V_V_HT	0	2.904	1_V_V_HT	V_V_HT	3.30528629703363
1	-195	1 Baseline Dark	V	V	HT	V_V_HT	0.08	2.814	1_V_V_HT	V_V_HT	3.31338047403144
1	-194	1 Baseline Dark	V	V	HT	V_V_HT	0	2.792	1_V_V_HT	V_V_HT	3.3211419610911
1	-193	1 Baseline Dark	V	V	HT	V_V_HT	0.064	2.726	1_V_V_HT	V_V_HT	3.32853695795394
1	-192	1 Baseline Dark	V	V	HT	V_V_HT	0.068	2.849	1_V_V_HT	V_V_HT	3.33553309052187
1	-191	1 Baseline Dark	V	V	HT	V_V_HT	0	2.849	1_V_V_HT	V_V_HT	3.34209995017738
1	-190	1 Baseline Dark	V	V	HT	V_V_HT	0.021	2.823	1_V_V_HT	V_V_HT	3.34820942324207
1	-189	1 Baseline Dark	V	V	HT	V_V_HT	0	2.868	1_V_V_HT	V_V_HT	3.3538355146
1	-188	1 Baseline Dark	V	V	HT	V_V_HT	0.011	2.907	1_V_V_HT	V_V_HT	3.35895320265951
1	-187	1 Baseline Dark	V	V	HT	V_V_HT	0.103	3.089	1_V_V_HT	V_V_HT	3.36354017480755
1	-186	1 Baseline Dark	V	V	HT	V_V_HT	0.123	3.117	1_V_V_HT	V_V_HT	3.36757759418164
1	-185	1 Baseline Dark	V	V	HT	V_V_HT	0.095	3.021	1_V_V_HT	V_V_HT	3.37105036124595
1	-184	1 Baseline Dark	V	V	HT	V_V_HT	0.046	2.974	1_V_V_HT	V_V_HT	3.37394664124366
1	-183	1 Baseline Dark	V	V	HT	V_V_HT	0	2.966	1_V_V_HT	V_V_HT	3.3762552677196
1	-182	1 Baseline Dark	V	V	HT	V_V_HT	0	2.859	1_V_V_HT	V_V_HT	3.37796507145019
1	-181	1 Baseline Dark	V	V	HT	V_V_HT	0.1	2.868	1_V_V_HT	V_V_HT	3.37906567188205
1	-180	1 Baseline Dark	V	V	HT	V_V_HT	0.058	2.917	1_V_V_HT	V_V_HT	3.37954983140969
1	-179	1 Baseline Dark	V	V	HT	V_V_HT	0.015	2.861	1_V_V_HT	V_V_HT	3.37941192547772
1	-178	1 Baseline Dark	V	V	HT	V_V_HT	0	2.727	1_V_V_HT	V_V_HT	3.37865045760627
1	-177	1 Baseline Dark	V	V	HT	V_V_HT	0.015	2.635	1_V_V_HT	V_V_HT	3.37726893552686
1	-176	1 Baseline Dark	V	V	HT	V_V_HT	0.008	2.635	1_V_V_HT	V_V_HT	3.37527591527055
1	-175	1 Baseline Dark	V	V	HT	V_V_HT	0.093	2.593	1_V_V_HT	V_V_HT	3.3726841687072
1	-174	1 Baseline Dark	V	V	HT	V_V_HT	0.042	2.435	1_V_V_HT	V_V_HT	3.36950813833189
1	-173	1 Baseline Dark	V	V	HT	V_V_HT	0	2.488	1_V_V_HT	V_V_HT	3.36576560036735
1	-172	1 Baseline Dark	V	V	HT	V_V_HT	0.106	2.527	1_V_V_HT	V_V_HT	3.36147595379284
1	-171	1 Baseline Dark	V	V	HT	V_V_HT	0.126	2.514	1_V_V_HT	V_V_HT	3.35666257511172
1	-170	1 Baseline Dark	V	V	HT	V_V_HT	0.056	2.476	1_V_V_HT	V_V_HT	3.35135273535928
1	-169	1 Baseline Dark	V	V	HT	V_V_HT	0.099	2.504	1_V_V_HT	V_V_HT	3.34557519622607
1	-168	1 Baseline Dark	V	V	HT	V_V_HT	0.042	2.516	1_V_V_HT	V_V_HT	3.33936156681424
1	-167	1 Baseline Dark	V	V	HT	V_V_HT	0	2.575	1_V_V_HT	V_V_HT	3.33274479903194
1	-166	1 Baseline Dark	V	V	HT	V_V_HT	0	2.648	1_V_V_HT	V_V_HT	3.32576095221599
1	-165	1 Baseline Dark	V	V	HT	V_V_HT	0.085	2.596	1_V_V_HT	V_V_HT	3.3184490385742
1	-164	1 Baseline Dark	V	V	HT	V_V_HT	0.017	2.61	1_V_V_HT	V_V_HT	3.31084866129333
1	-163	1 Baseline Dark	V	V	HT	V_V_HT	0.09	2.606	1_V_V_HT	V_V_HT	3.30299983470608
1	-162	1 Baseline Dark	V	V	HT	V_V_HT	0.17	2.538	1_V_V_HT	V_V_HT	3.29494458692168
1	-161	1 Baseline Dark	V	V	HT	V_V_HT	0	2.55	1_V_V_HT	V_V_HT	3.28672705461542
1	-160	1 Baseline Dark	V	V	HT	V_V_HT	0.033	2.529	1_V_V_HT	V_V_HT	3.27839287408672
1	-159	1 Baseline Dark	V	V	HT	V_V_HT	0.086	2.529	1_V_V_HT	V_V_HT	3.26998811407096
1	-158	1 Baseline Dark	V	V	HT	V_V_HT	0.039	2.518	1_V_V_HT	V_V_HT	3.2615595021327
1	-157	1 Baseline Dark	V	V	HT	V_V_HT	0.197	2.693	1_V_V_HT	V_V_HT	3.25315420415524
1	-156	1 Baseline Dark	V	V	HT	V_V_HT	0.028	2.585	1_V_V_HT	V_V_HT	3.24481946060033
1	-155	1 Baseline Dark	V	V	HT	V_V_HT	0	2.573	1_V_V_HT	V_V_HT	3.23660251325308
1	-154	1 Baseline Dark	V	V	HT	V_V_HT	0	2.603	1_V_V_HT	V_V_HT	3.22855036976191
1	-153	1 Baseline Dark	V	V	HT	V_V_HT	0	2.817	1_V_V_HT	V_V_HT	3.22070912367524
1	-152	1 Baseline Dark	V	V	HT	V_V_HT	0	2.984	1_V_V_HT	V_V_HT	3.21312425641088
1	-151	1 Baseline Dark	V	V	HT	V_V_HT	0.087	2.907	1_V_V_HT	V_V_HT	3.20583971996698
1	-150	1 Baseline Dark	V	V	HT	V_V_HT	0.049	2.912	1_V_V_HT	V_V_HT	3.19889909024525
1	-149	1 Baseline Dark	V	V	HT	V_V_HT	0	2.917	1_V_V_HT	V_V_HT	3.19234533972375
1	-148	1 Baseline Dark	V	V	HT	V_V_HT	0	3.077	1_V_V_HT	V_V_HT	3.18621904267793
1	-147	1 Baseline Dark	V	V	HT	V_V_HT	0.015	3.082	1_V_V_HT	V_V_HT	3.18056017525765
1	-146	1 Baseline Dark	V	V	HT	V_V_HT	0	3.074	1_V_V_HT	V_V_HT	3.17540791494064
1	-145	1 Baseline Dark	V	V	HT	V_V_HT	0	2.998	1_V_V_HT	V_V_HT	3.17079825786683
1	-144	1 Baseline Dark	V	V	HT	V_V_HT	0.018	3.008	1_V_V_HT	V_V_HT	3.16676640550424
1	-143	1 Baseline Dark	V	V	HT	V_V_HT	0.124	3.175	1_V_V_HT	V_V_HT	3.16334659688909
1	-142	1 Baseline Dark	V	V	HT	V_V_HT	0.039	3.08	1_V_V_HT	V_V_HT	3.1605682357403
1	-141	1 Baseline Dark	V	V	HT	V_V_HT	0	3.019	1_V_V_HT	V_V_HT	3.15845575062603
1	-140	1 Baseline Dark	V	V	HT	V_V_HT	0	2.975	1_V_V_HT	V_V_HT	3.15703148748135
1	-139	1 Baseline Dark	V	V	HT	V_V_HT	0.028	3.004	1_V_V_HT	V_V_HT	3.15631348054439
1	-138	1 Baseline Dark	V	V	HT	V_V_HT	0.04	3.056	1_V_V_HT	V_V_HT	3.15631755872263
1	-137	1 Baseline Dark	V	V	HT	V_V_HT	0.059	3.096	1_V_V_HT	V_V_HT	3.15705388317401
1	-136	1 Baseline Dark	V	V	HT	V_V_HT	0.073	3.168	1_V_V_HT	V_V_HT	3.15852690203662
1	-135	1 Baseline Dark	V	V	HT	V_V_HT	0.028	3.083	1_V_V_HT	V_V_HT	3.16073991978034
1	-134	1 Baseline Dark	V	V	HT	V_V_HT	0.014	3.141	1_V_V_HT	V_V_HT	3.16369623888541
1	-133	1 Baseline Dark	V	V	HT	V_V_HT	0.06	3.051	1_V_V_HT	V_V_HT	3.16739916367626
1	-132	1 Baseline Dark	V	V	HT	V_V_HT	0	2.906	1_V_V_HT	V_V_HT	3.17185086220159
1	-131	1 Baseline Dark	V	V	HT	V_V_HT	0.012	3.009	1_V_V_HT	V_V_HT	3.17704786612662
1	-130	1 Baseline Dark	V	V	HT	V_V_HT	0	2.976	1_V_V_HT	V_V_HT	3.18298004972621
1	-129	1 Baseline Dark	V	V	HT	V_V_HT	0	2.986	1_V_V_HT	V_V_HT	3.18963185142949
1	-128	1 Baseline Dark	V	V	HT	V_V_HT	0	3.165	1_V_V_HT	V_V_HT	3.19698562852501
1	-127	1 Baseline Dark	V	V	HT	V_V_HT	0.278	3.049	1_V_V_HT	V_V_HT	3.20501971960741
1	-126	1 Baseline Dark	V	V	HT	V_V_HT	0.015	3.118	1_V_V_HT	V_V_HT	3.21371056346001
1	-125	1 Baseline Dark	V	V	HT	V_V_HT	0.083	3.173	1_V_V_HT	V_V_HT	3.22303015063831
1	-124	1 Baseline Dark	V	V	HT	V_V_HT	0.076	3.179	1_V_V_HT	V_V_HT	3.23294543917066
1	-123	1 Baseline Dark	V	V	HT	V_V_HT	0.214	3.329	1_V_V_HT	V_V_HT	3.24341873160867
1	-122	1 Baseline Dark	V	V	HT	V_V_HT	0.167	3.329	1_V_V_HT	V_V_HT	3.25440812019183
1	-121	1 Baseline Dark	V	V	HT	V_V_HT	0.023	3.281	1_V_V_HT	V_V_HT	3.26586847124571
1	-120	1 Baseline Dark	V	V	HT	V_V_HT	0.063	3.232	1_V_V_HT	V_V_HT	3.27775355743574
1	-119	1 Baseline Dark	V	V	HT	V_V_HT	0.02	3.232	1_V_V_HT	V_V_HT	3.2900152890529
1	-118	1 Baseline Dark	V	V	HT	V_V_HT	0.16	3.344	1_V_V_HT	V_V_HT	3.30260482073071
1	-117	1 Baseline Dark	V	V	HT	V_V_HT	0.02	3.372	1_V_V_HT	V_V_HT	3.31547194786522
1	-116	1 Baseline Dark	V	V	HT	V_V_HT	0	3.513	1_V_V_HT	V_V_HT	3.32856538156703
1	-115	1 Baseline Dark	V	V	HT	V_V_HT	0.017	3.538	1_V_V_HT	V_V_HT	3.34183361953194
1	-114	1 Baseline Dark	V	V	HT	V_V_HT	0.052	3.601	1_V_V_HT	V_V_HT	3.35522511296084
1	-113	1 Baseline Dark	V	V	HT	V_V_HT	0.167	3.612	1_V_V_HT	V_V_HT	3.36868829466708
1	-112	1 Baseline Dark	V	V	HT	V_V_HT	0.011	3.573	1_V_V_HT	V_V_HT	3.3821718696772
1	-111	1 Baseline Dark	V	V	HT	V_V_HT	0.065	3.662	1_V_V_HT	V_V_HT	3.39562596337386
1	-110	1 Baseline Dark	V	V	HT	V_V_HT	0.012	3.837	1_V_V_HT	V_V_HT	3.40900284470366
1	-109	1 Baseline Dark	V	V	HT	V_V_HT	0.128	3.829	1_V_V_HT	V_V_HT	3.42225745224972
1	-108	1 Baseline Dark	V	V	HT	V_V_HT	0.094	3.816	1_V_V_HT	V_V_HT	3.43534791004137
1	-107	1 Baseline Dark	V	V	HT	V_V_HT	0.04	3.943	1_V_V_HT	V_V_HT	3.4482360169141
1	-106	1 Baseline Dark	V	V	HT	V_V_HT	0.072	3.939	1_V_V_HT	V_V_HT	3.46088695185547
1	-105	1 Baseline Dark	V	V	HT	V_V_HT	0	3.955	1_V_V_HT	V_V_HT	3.47326742026048
1	-104	1 Baseline Dark	V	V	HT	V_V_HT	0.075	4.186	1_V_V_HT	V_V_HT	3.48534836086512
1	-103	1 Baseline Dark	V	V	HT	V_V_HT	0	4.141	1_V_V_HT	V_V_HT	3.49710514327564
1	-102	1 Baseline Dark	V	V	HT	V_V_HT	0.025	4.141	1_V_V_HT	V_V_HT	3.50851402948488
1	-101	1 Baseline Dark	V	V	HT	V_V_HT	0.103	4.182	1_V_V_HT	V_V_HT	3.51955128815834
1	-100	1 Baseline Dark	V	V	HT	V_V_HT	0	4.182	1_V_V_HT	V_V_HT	3.5301942749191
1	-99	1 Baseline Dark	V	V	HT	V_V_HT	0.096	4.209	1_V_V_HT	V_V_HT	3.54042472532868
1	-98	1 Baseline Dark	V	V	HT	V_V_HT	0.218	4.243	1_V_V_HT	V_V_HT	3.5502266163237
1	-97	1 Baseline Dark	V	V	HT	V_V_HT	0.081	4.023	1_V_V_HT	V_V_HT	3.55958853300227
1	-96	1 Baseline Dark	V	V	HT	V_V_HT	0.097	4.095	1_V_V_HT	V_V_HT	3.56850020883545
1	-95	1 Baseline Dark	V	V	HT	V_V_HT	0.055	4.022	1_V_V_HT	V_V_HT	3.57695256544916
1	-94	1 Baseline Dark	V	V	HT	V_V_HT	0.006	3.996	1_V_V_HT	V_V_HT	3.58494243153942
1	-93	1 Baseline Dark	V	V	HT	V_V_HT	0.15	3.81	1_V_V_HT	V_V_HT	3.59247370105146
1	-92	1 Baseline Dark	V	V	HT	V_V_HT	0	3.643	1_V_V_HT	V_V_HT	3.59955611096321
1	-91	1 Baseline Dark	V	V	HT	V_V_HT	0.039	3.66	1_V_V_HT	V_V_HT	3.60620056588841
1	-90	1 Baseline Dark	V	V	HT	V_V_HT	0	3.758	1_V_V_HT	V_V_HT	3.61241904973754
1	-89	1 Baseline Dark	V	V	HT	V_V_HT	0	3.795	1_V_V_HT	V_V_HT	3.61822892682455
1	-88	1 Baseline Dark	V	V	HT	V_V_HT	0.112	3.7	1_V_V_HT	V_V_HT	3.62365378988044
1	-87	1 Baseline Dark	V	V	HT	V_V_HT	0.043	3.724	1_V_V_HT	V_V_HT	3.62872224240072
1	-86	1 Baseline Dark	V	V	HT	V_V_HT	0.141	3.724	1_V_V_HT	V_V_HT	3.6334638766996
1	-85	1 Baseline Dark	V	V	HT	V_V_HT	0.025	3.737	1_V_V_HT	V_V_HT	3.63790908974492
1	-84	1 Baseline Dark	V	V	HT	V_V_HT	0.081	3.726	1_V_V_HT	V_V_HT	3.64209148997486
1	-83	1 Baseline Dark	V	V	HT	V_V_HT	0.135	3.606	1_V_V_HT	V_V_HT	3.6460461428372
1	-82	1 Baseline Dark	V	V	HT	V_V_HT	0	3.595	1_V_V_HT	V_V_HT	3.6498107072682
1	-81	1 Baseline Dark	V	V	HT	V_V_HT	0.089	3.541	1_V_V_HT	V_V_HT	3.65342349459518
1	-80	1 Baseline Dark	V	V	HT	V_V_HT	0.175	3.529	1_V_V_HT	V_V_HT	3.65692320110294
1	-79	1 Baseline Dark	V	V	HT	V_V_HT	0.02	3.484	1_V_V_HT	V_V_HT	3.66035006076991
1	-78	1 Baseline Dark	V	V	HT	V_V_HT	0.027	3.414	1_V_V_HT	V_V_HT	3.66374488468295
1	-77	1 Baseline Dark	V	V	HT	V_V_HT	0.186	3.47	1_V_V_HT	V_V_HT	3.66714924869902
1	-76	1 Baseline Dark	V	V	HT	V_V_HT	0.069	3.482	1_V_V_HT	V_V_HT	3.67060492336317
1	-75	1 Baseline Dark	V	V	HT	V_V_HT	0.044	3.533	1_V_V_HT	V_V_HT	3.67415356304721
1	-74	1 Baseline Dark	V	V	HT	V_V_HT	0.245	3.458	1_V_V_HT	V_V_HT	3.6778361587524
1	-73	1 Baseline Dark	V	V	HT	V_V_HT	0.015	3.479	1_V_V_HT	V_V_HT	3.6816927225716
1	-72	1 Baseline Dark	V	V	HT	V_V_HT	0	3.505	1_V_V_HT	V_V_HT	3.68576305133859
1	-71	1 Baseline Dark	V	V	HT	V_V_HT	0.053	3.402	1_V_V_HT	V_V_HT	3.6900869434734
1	-70	1 Baseline Dark	V	V	HT	V_V_HT	0	3.454	1_V_V_HT	V_V_HT	3.69470357631104
1	-69	1 Baseline Dark	V	V	HT	V_V_HT	0.027	3.358	1_V_V_HT	V_V_HT	3.6996496419545
1	-68	1 Baseline Dark	V	V	HT	V_V_HT	0.034	3.222	1_V_V_HT	V_V_HT	3.704961215939
1	-67	1 Baseline Dark	V	V	HT	V_V_HT	0.058	3.141	1_V_V_HT	V_V_HT	3.71067346725277
1	-66	1 Baseline Dark	V	V	HT	V_V_HT	0.087	3.083	1_V_V_HT	V_V_HT	3.7168169729938
1	-65	1 Baseline Dark	V	V	HT	V_V_HT	0.01	3.028	1_V_V_HT	V_V_HT	3.72341638391995
1	-64	1 Baseline Dark	V	V	HT	V_V_HT	0.05	3.292	1_V_V_HT	V_V_HT	3.73049108118834
1	-63	1 Baseline Dark	V	V	HT	V_V_HT	0.028	3.23	1_V_V_HT	V_V_HT	3.73805937629849
1	-62	1 Baseline Dark	V	V	HT	V_V_HT	0	3.384	1_V_V_HT	V_V_HT	3.74613957979719
1	-61	1 Baseline Dark	V	V	HT	V_V_HT	0.04	3.369	1_V_V_HT	V_V_HT	3.7547500025646
1	-60	1 Baseline Dark	V	V	HT	V_V_HT	0.161	3.443	1_V_V_HT	V_V_HT	3.76390755275896
1	-59	1 Baseline Dark	V	V	HT	V_V_HT	0.057	3.633	1_V_V_HT	V_V_HT	3.77362207871525
1	-58	1 Baseline Dark	V	V	HT	V_V_HT	0.065	3.702	1_V_V_HT	V_V_HT	3.78389622096253
1	-57	1 Baseline Dark	V	V	HT	V_V_HT	0.044	3.83	1_V_V_HT	V_V_HT	3.79473116919042
1	-56	1 Baseline Dark	V	V	HT	V_V_HT	0	3.857	1_V_V_HT	V_V_HT	3.80612811281255
1	-55	1 Baseline Dark	V	V	HT	V_V_HT	0.03	4.065	1_V_V_HT	V_V_HT	3.81808824178542
1	-54	1 Baseline Dark	V	V	HT	V_V_HT	0.041	4.024	1_V_V_HT	V_V_HT	3.83061274784496
1	-53	1 Baseline Dark	V	V	HT	V_V_HT	0.047	3.933	1_V_V_HT	V_V_HT	3.8437028185375
1	-52	1 Baseline Dark	V	V	HT	V_V_HT	0	3.95	1_V_V_HT	V_V_HT	3.8573596449723
1	-51	1 Baseline Dark	V	V	HT	V_V_HT	0.011	3.861	1_V_V_HT	V_V_HT	3.87158283322041
1	-50	1 Baseline Dark	V	V	HT	V_V_HT	0	3.792	1_V_V_HT	V_V_HT	3.88636408513329
1	-49	1 Baseline Dark	V	V	HT	V_V_HT	0.083	3.843	1_V_V_HT	V_V_HT	3.90168570916208
1	-48	1 Baseline Dark	V	V	HT	V_V_HT	0.024	3.854	1_V_V_HT	V_V_HT	3.91752077637666
1	-47	1 Baseline Dark	V	V	HT	V_V_HT	0.096	3.778	1_V_V_HT	V_V_HT	3.9338347804484
1	-46	1 Baseline Dark	V	V	HT	V_V_HT	0.084	3.758	1_V_V_HT	V_V_HT	3.95059029399872
1	-45	1 Baseline Dark	V	V	HT	V_V_HT	0.051	3.827	1_V_V_HT	V_V_HT	3.96774421347139
1	-44	1 Baseline Dark	V	V	HT	V_V_HT	0	3.932	1_V_V_HT	V_V_HT	3.98525072324203
1	-43	1 Baseline Dark	V	V	HT	V_V_HT	0.021	3.957	1_V_V_HT	V_V_HT	4.00305881313336
1	-42	1 Baseline Dark	V	V	HT	V_V_HT	0.051	4.003	1_V_V_HT	V_V_HT	4.02111502515617
1	-41	1 Baseline Dark	V	V	HT	V_V_HT	0	4.309	1_V_V_HT	V_V_HT	4.03936023254545
1	-40	1 Baseline Dark	V	V	HT	V_V_HT	0.052	4.487	1_V_V_HT	V_V_HT	4.05772890654801
1	-39	1 Baseline Dark	V	V	HT	V_V_HT	0	4.62	1_V_V_HT	V_V_HT	4.07614965676635
1	-38	1 Baseline Dark	V	V	HT	V_V_HT	0.082	4.721	1_V_V_HT	V_V_HT	4.09454578826588
1	-37	1 Baseline Dark	V	V	HT	V_V_HT	0	4.856	1_V_V_HT	V_V_HT	4.11283590680441
1	-36	1 Baseline Dark	V	V	HT	V_V_HT	0.039	4.855	1_V_V_HT	V_V_HT	4.1309345321416
1	-35	1 Baseline Dark	V	V	HT	V_V_HT	0	4.926	1_V_V_HT	V_V_HT	4.14875274316468
1	-34	1 Baseline Dark	V	V	HT	V_V_HT	0.27	4.892	1_V_V_HT	V_V_HT	4.16619883986571
1	-33	1 Baseline Dark	V	V	HT	V_V_HT	0.088	4.88	1_V_V_HT	V_V_HT	4.18317902550454
1	-32	1 Baseline Dark	V	V	HT	V_V_HT	0.154	5.089	1_V_V_HT	V_V_HT	4.19959821155895
1	-31	1 Baseline Dark	V	V	HT	V_V_HT	0.024	5.155	1_V_V_HT	V_V_HT	4.21536107288325
1	-30	1 Baseline Dark	V	V	HT	V_V_HT	0.074	5.072	1_V_V_HT	V_V_HT	4.23037239210412
1	-29	1 Baseline Dark	V	V	HT	V_V_HT	0.19	5.158	1_V_V_HT	V_V_HT	4.24453765068431
1	-28	1 Baseline Dark	V	V	HT	V_V_HT	0.181	5.233	1_V_V_HT	V_V_HT	4.25776336943949
1	-27	1 Baseline Dark	V	V	HT	V_V_HT	0.171	5.229	1_V_V_HT	V_V_HT	4.26995676898394
1	-26	1 Baseline Dark	V	V	HT	V_V_HT	0.168	5.476	1_V_V_HT	V_V_HT	4.28102691956835
1	-25	1 Baseline Dark	V	V	HT	V_V_HT	0.233	5.472	1_V_V_HT	V_V_HT	4.29088403213973
1	-24	1 Baseline Dark	V	V	HT	V_V_HT	0.04	5.476	1_V_V_HT	V_V_HT	4.299441054044
1	-23	1 Baseline Dark	V	V	HT	V_V_HT	0.044	5.442	1_V_V_HT	V_V_HT	4.30661250294582
1	-22	1 Baseline Dark	V	V	HT	V_V_HT	0.017	5.468	1_V_V_HT	V_V_HT	4.31231745386497
1	-21	1 Baseline Dark	V	V	HT	V_V_HT	0	5.49	1_V_V_HT	V_V_HT	4.31647982509353
1	-20	1 Baseline Dark	V	V	HT	V_V_HT	0.106	5.49	1_V_V_HT	V_V_HT	4.31902452356682
1	-19	1 Baseline Dark	V	V	HT	V_V_HT	0.071	5.407	1_V_V_HT	V_V_HT	4.3198777081323
1	-18	1 Baseline Dark	V	V	HT	V_V_HT	0.038	5.383	1_V_V_HT	V_V_HT	4.31897187754005
1	-17	1 Baseline Dark	V	V	HT	V_V_HT	0.11	5.287	1_V_V_HT	V_V_HT	4.3162474998167
1	-16	1 Baseline Dark	V	V	HT	V_V_HT	0.049	5.203	1_V_V_HT	V_V_HT	4.31165343640366
1	-15	1 Baseline Dark	V	V	HT	V_V_HT	0.113	5.152	1_V_V_HT	V_V_HT	4.30514732533218
1	-14	1 Baseline Dark	V	V	HT	V_V_HT	0.35	5.152	1_V_V_HT	V_V_HT	4.29669592925339
1	-13	1 Baseline Dark	V	V	HT	V_V_HT	0.04	5.131	1_V_V_HT	V_V_HT	4.28627382425926
1	-12	1 Baseline Dark	V	V	HT	V_V_HT	0.046	5.08	1_V_V_HT	V_V_HT	4.27385880885382
1	-11	1 Baseline Dark	V	V	HT	V_V_HT	0.359	5.08	1_V_V_HT	V_V_HT	4.25943698739923
1	-10	1 Baseline Dark	V	V	HT	V_V_HT	0.178	5.028	1_V_V_HT	V_V_HT	4.24300285061457
1	-9	1 Baseline Dark	V	V	HT	V_V_HT	0.16	5.062	1_V_V_HT	V_V_HT	4.22455429828773
1	-8	1 Baseline Dark	V	V	HT	V_V_HT	0.135	4.998	1_V_V_HT	V_V_HT	4.20409786698904
1	-7	1 Baseline Dark	V	V	HT	V_V_HT	0.193	5.03	1_V_V_HT	V_V_HT	4.18165048839199
1	-6	1 Baseline Dark	V	V	HT	V_V_HT	0.086	5.029	1_V_V_HT	V_V_HT	4.15723778433638
1	-5	1 Baseline Dark	V	V	HT	V_V_HT	0.081	5.145	1_V_V_HT	V_V_HT	4.13088711355218
1	-4	1 Baseline Dark	V	V	HT	V_V_HT	0.016	4.884	1_V_V_HT	V_V_HT	4.10262583602954
1	-3	1 Baseline Dark	V	V	HT	V_V_HT	0.016	4.831	1_V_V_HT	V_V_HT	4.07248300083795
1	-2	1 Baseline Dark	V	V	HT	V_V_HT	0.209	4.689	1_V_V_HT	V_V_HT	4.04049442284261
1	-1	1 Baseline Dark	V	V	HT	V_V_HT	0.106	4.697	1_V_V_HT	V_V_HT	4.00669923694961
1	0	2 Light	V	V	HT	V_V_HT	0.078	4.632	1_V_V_HT	V_V_HT	3.97114471558439
1	1	2 Light	V	V	HT	V_V_HT	0.143	4.454	1_V_V_HT	V_V_HT	3.93388614967133
1	2	2 Light	V	V	HT	V_V_HT	0.14	4.321	1_V_V_HT	V_V_HT	3.89498193643952
1	3	2 Light	V	V	HT	V_V_HT	0.04	4.15	1_V_V_HT	V_V_HT	3.85449798329761
1	4	2 Light	V	V	HT	V_V_HT	0.247	3.982	1_V_V_HT	V_V_HT	3.81250895520362
1	5	2 Light	V	V	HT	V_V_HT	0.026	3.76	1_V_V_HT	V_V_HT	3.76909661482451
1	6	2 Light	V	V	HT	V_V_HT	0.045	3.72	1_V_V_HT	V_V_HT	3.72434413009789
1	7	2 Light	V	V	HT	V_V_HT	0.013	3.676	1_V_V_HT	V_V_HT	3.67833467011421
1	8	2 Light	V	V	HT	V_V_HT	0.026	3.673	1_V_V_HT	V_V_HT	3.63115140253257
1	9	2 Light	V	V	HT	V_V_HT	0.033	3.673	1_V_V_HT	V_V_HT	3.58287858832667
1	10	2 Light	V	V	HT	V_V_HT	0	3.575	1_V_V_HT	V_V_HT	3.53360486136653
1	11	2 Light	V	V	HT	V_V_HT	0	3.521	1_V_V_HT	V_V_HT	3.48342089753736
1	12	2 Light	V	V	HT	V_V_HT	0	3.498	1_V_V_HT	V_V_HT	3.43242205022419
1	13	2 Light	V	V	HT	V_V_HT	0	3.388	1_V_V_HT	V_V_HT	3.38070892936926
1	14	2 Light	V	V	HT	V_V_HT	0	3.339	1_V_V_HT	V_V_HT	3.32838694924589
1	15	2 Light	V	V	HT	V_V_HT	0	3.226	1_V_V_HT	V_V_HT	3.27556587608047
1	16	2 Light	V	V	HT	V_V_HT	0	2.876	1_V_V_HT	V_V_HT	3.22235936133822
1	17	2 Light	V	V	HT	V_V_HT	0	2.836	1_V_V_HT	V_V_HT	3.16888398697907
1	18	2 Light	V	V	HT	V_V_HT	0	2.833	1_V_V_HT	V_V_HT	3.11525732009587
1	19	2 Light	V	V	HT	V_V_HT	0	2.474	1_V_V_HT	V_V_HT	3.061598919539
1	20	2 Light	V	V	HT	V_V_HT	0	2.296	1_V_V_HT	V_V_HT	3.00803010003987
1	21	2 Light	V	V	HT	V_V_HT	0.034	2.136	1_V_V_HT	V_V_HT	2.95467269338608
1	22	2 Light	V	V	HT	V_V_HT	0.018	2.024	1_V_V_HT	V_V_HT	2.90164935123351
1	23	2 Light	V	V	HT	V_V_HT	0.032	1.843	1_V_V_HT	V_V_HT	2.8490833060637
1	24	2 Light	V	V	HT	V_V_HT	0.038	1.757	1_V_V_HT	V_V_HT	2.79709784475665
1	25	2 Light	V	V	HT	V_V_HT	0.116	1.683	1_V_V_HT	V_V_HT	2.74581591073516
1	26	2 Light	V	V	HT	V_V_HT	0.009	1.667	1_V_V_HT	V_V_HT	2.69535987860093
1	27	2 Light	V	V	HT	V_V_HT	0.035	1.651	1_V_V_HT	V_V_HT	2.64585199623929
1	28	2 Light	V	V	HT	V_V_HT	0.012	1.468	1_V_V_HT	V_V_HT	2.59741451066149
1	29	2 Light	V	V	HT	V_V_HT	0.032	1.362	1_V_V_HT	V_V_HT	2.55016966751782
1	30	2 Light	V	V	HT	V_V_HT	0.009	1.284	1_V_V_HT	V_V_HT	2.50423971274981
1	31	2 Light	V	V	HT	V_V_HT	0.012	1.178	1_V_V_HT	V_V_HT	2.45974632539104
1	32	2 Light	V	V	HT	V_V_HT	0.048	1.038	1_V_V_HT	V_V_HT	2.41680826408392
1	33	2 Light	V	V	HT	V_V_HT	0	1.01	1_V_V_HT	V_V_HT	2.37554045455545
1	34	2 Light	V	V	HT	V_V_HT	0	0.786	1_V_V_HT	V_V_HT	2.33605435243291
1	35	2 Light	V	V	HT	V_V_HT	0.011	0.76	1_V_V_HT	V_V_HT	2.2984598613216
1	36	2 Light	V	V	HT	V_V_HT	0	0.734	1_V_V_HT	V_V_HT	2.26286261817929
1	37	2 Light	V	V	HT	V_V_HT	0	0.721	1_V_V_HT	V_V_HT	2.22936282254675
1	38	2 Light	V	V	HT	V_V_HT	0.014	0.71	1_V_V_HT	V_V_HT	2.19805486460579
1	39	2 Light	V	V	HT	V_V_HT	0	0.814	1_V_V_HT	V_V_HT	2.16902804603455
1	40	2 Light	V	V	HT	V_V_HT	0.008	0.87	1_V_V_HT	V_V_HT	2.1423694914903
1	41	2 Light	V	V	HT	V_V_HT	0.017	0.87	1_V_V_HT	V_V_HT	2.11816173411179
1	42	2 Light	V	V	HT	V_V_HT	0.015	0.87	1_V_V_HT	V_V_HT	2.09648490491949
1	43	2 Light	V	V	HT	V_V_HT	0	0.93	1_V_V_HT	V_V_HT	2.07741280070803
1	44	2 Light	V	V	HT	V_V_HT	0	0.95	1_V_V_HT	V_V_HT	2.0610127298009
1	45	2 Light	V	V	HT	V_V_HT	0	1	1_V_V_HT	V_V_HT	2.04735069108671
1	46	2 Light	V	V	HT	V_V_HT	0	1	1_V_V_HT	V_V_HT	2.03649124235194
1	47	2 Light	V	V	HT	V_V_HT	0	1.029	1_V_V_HT	V_V_HT	2.02849314754737
1	48	2 Light	V	V	HT	V_V_HT	0.043	1.065	1_V_V_HT	V_V_HT	2.02341372801128
1	49	2 Light	V	V	HT	V_V_HT	0	1.065	1_V_V_HT	V_V_HT	2.02131030512041
1	50	2 Light	V	V	HT	V_V_HT	0	1.131	1_V_V_HT	V_V_HT	2.02224019812722
1	51	2 Light	V	V	HT	V_V_HT	0	1.179	1_V_V_HT	V_V_HT	2.02625910916329
1	52	2 Light	V	V	HT	V_V_HT	0.023	1.211	1_V_V_HT	V_V_HT	2.03341462164613
1	53	2 Light	V	V	HT	V_V_HT	0.012	1.24	1_V_V_HT	V_V_HT	2.04374446507232
1	54	2 Light	V	V	HT	V_V_HT	0	1.241	1_V_V_HT	V_V_HT	2.05727639273049
1	55	2 Light	V	V	HT	V_V_HT	0.007	1.178	1_V_V_HT	V_V_HT	2.07402808353605
1	56	2 Light	V	V	HT	V_V_HT	0	1.232	1_V_V_HT	V_V_HT	2.094007069695
1	57	2 Light	V	V	HT	V_V_HT	0	1.271	1_V_V_HT	V_V_HT	2.1172106851617
1	58	2 Light	V	V	HT	V_V_HT	0.026	1.286	1_V_V_HT	V_V_HT	2.14362774855058
1	59	2 Light	V	V	HT	V_V_HT	0	1.284	1_V_V_HT	V_V_HT	2.17324367843311
1	60	2 Light	V	V	HT	V_V_HT	0	1.301	1_V_V_HT	V_V_HT	2.2060354113904
1	61	2 Light	V	V	HT	V_V_HT	0.037	1.41	1_V_V_HT	V_V_HT	2.24197143364992
1	62	2 Light	V	V	HT	V_V_HT	0	1.388	1_V_V_HT	V_V_HT	2.28101854381002
1	63	2 Light	V	V	HT	V_V_HT	0.012	1.501	1_V_V_HT	V_V_HT	2.32314190873951
1	64	2 Light	V	V	HT	V_V_HT	0.023	1.546	1_V_V_HT	V_V_HT	2.36830017305555
1	65	2 Light	V	V	HT	V_V_HT	0	1.623	1_V_V_HT	V_V_HT	2.41644878514012
1	66	2 Light	V	V	HT	V_V_HT	0.019	1.623	1_V_V_HT	V_V_HT	2.46753691720459
1	67	2 Light	V	V	HT	V_V_HT	0	1.635	1_V_V_HT	V_V_HT	2.52151068921113
1	68	2 Light	V	V	HT	V_V_HT	0.015	1.733	1_V_V_HT	V_V_HT	2.57830883284795
1	69	2 Light	V	V	HT	V_V_HT	0.137	1.733	1_V_V_HT	V_V_HT	2.63786145493575
1	70	2 Light	V	V	HT	V_V_HT	0.056	1.773	1_V_V_HT	V_V_HT	2.70009035053232
1	71	2 Light	V	V	HT	V_V_HT	0	1.808	1_V_V_HT	V_V_HT	2.76491061053988
1	72	2 Light	V	V	HT	V_V_HT	0	1.862	1_V_V_HT	V_V_HT	2.83223479664491
1	73	2 Light	V	V	HT	V_V_HT	0.06	1.924	1_V_V_HT	V_V_HT	2.90196953630579
1	74	2 Light	V	V	HT	V_V_HT	0.02	2.054	1_V_V_HT	V_V_HT	2.97401573194322
1	75	2 Light	V	V	HT	V_V_HT	0.05	2.124	1_V_V_HT	V_V_HT	3.04827217490611
1	76	2 Light	V	V	HT	V_V_HT	0	2.172	1_V_V_HT	V_V_HT	3.1246328422289
1	77	2 Light	V	V	HT	V_V_HT	0.029	2.246	1_V_V_HT	V_V_HT	3.20298713965215
1	78	2 Light	V	V	HT	V_V_HT	0.036	2.374	1_V_V_HT	V_V_HT	3.28322357337344
1	79	2 Light	V	V	HT	V_V_HT	0	2.464	1_V_V_HT	V_V_HT	3.36523001697573
1	80	2 Light	V	V	HT	V_V_HT	0.066	2.564	1_V_V_HT	V_V_HT	3.44889179238111
1	81	2 Light	V	V	HT	V_V_HT	0.082	2.599	1_V_V_HT	V_V_HT	3.5340931348238
1	82	2 Light	V	V	HT	V_V_HT	0.05	2.607	1_V_V_HT	V_V_HT	3.6207161203067
1	83	2 Light	V	V	HT	V_V_HT	0.061	2.605	1_V_V_HT	V_V_HT	3.70864094975161
1	84	2 Light	V	V	HT	V_V_HT	0.039	2.653	1_V_V_HT	V_V_HT	3.79774747011025
1	85	2 Light	V	V	HT	V_V_HT	0.053	2.653	1_V_V_HT	V_V_HT	3.8879154619553
1	86	2 Light	V	V	HT	V_V_HT	0.063	2.745	1_V_V_HT	V_V_HT	3.97902445207373
1	87	2 Light	V	V	HT	V_V_HT	0.074	2.845	1_V_V_HT	V_V_HT	4.07095390245106
1	88	2 Light	V	V	HT	V_V_HT	0.027	2.849	1_V_V_HT	V_V_HT	4.16358350702584
1	89	2 Light	V	V	HT	V_V_HT	0.03	2.898	1_V_V_HT	V_V_HT	4.2567941955605
1	90	2 Light	V	V	HT	V_V_HT	0.026	2.919	1_V_V_HT	V_V_HT	4.35046843122645
1	91	2 Light	V	V	HT	V_V_HT	0.121	2.898	1_V_V_HT	V_V_HT	4.44448951120696
1	92	2 Light	V	V	HT	V_V_HT	0.026	3.067	1_V_V_HT	V_V_HT	4.53874278472576
1	93	2 Light	V	V	HT	V_V_HT	0.113	3.154	1_V_V_HT	V_V_HT	4.63311480670456
1	94	2 Light	V	V	HT	V_V_HT	0.045	3.143	1_V_V_HT	V_V_HT	4.72749489631679
1	95	2 Light	V	V	HT	V_V_HT	0.088	3.219	1_V_V_HT	V_V_HT	4.82177306771718
1	96	2 Light	V	V	HT	V_V_HT	0	3.245	1_V_V_HT	V_V_HT	4.91584027131621
1	97	2 Light	V	V	HT	V_V_HT	0.012	3.405	1_V_V_HT	V_V_HT	5.00959223067237
1	98	2 Light	V	V	HT	V_V_HT	0.112	3.547	1_V_V_HT	V_V_HT	5.10292966622955
1	99	2 Light	V	V	HT	V_V_HT	0	3.45	1_V_V_HT	V_V_HT	5.19575431151274
1	100	2 Light	V	V	HT	V_V_HT	0.048	3.449	1_V_V_HT	V_V_HT	5.28796911847242
1	101	2 Light	V	V	HT	V_V_HT	0.052	3.577	1_V_V_HT	V_V_HT	5.37948317486695
1	102	2 Light	V	V	HT	V_V_HT	0.069	3.819	1_V_V_HT	V_V_HT	5.47021188254726
1	103	2 Light	V	V	HT	V_V_HT	0.062	3.792	1_V_V_HT	V_V_HT	5.56007329220336
1	104	2 Light	V	V	HT	V_V_HT	0.13	3.807	1_V_V_HT	V_V_HT	5.64899095440065
1	105	2 Light	V	V	HT	V_V_HT	0.07	3.781	1_V_V_HT	V_V_HT	5.73688979824431
1	106	2 Light	V	V	HT	V_V_HT	0.048	3.84	1_V_V_HT	V_V_HT	5.82369624020323
1	107	2 Light	V	V	HT	V_V_HT	0.074	3.844	1_V_V_HT	V_V_HT	5.90934264800863
1	108	2 Light	V	V	HT	V_V_HT	0.171	3.883	1_V_V_HT	V_V_HT	5.99376288156557
1	109	2 Light	V	V	HT	V_V_HT	0.09	3.976	1_V_V_HT	V_V_HT	6.07689235199768
1	110	2 Light	V	V	HT	V_V_HT	0.1	4.034	1_V_V_HT	V_V_HT	6.1586742442109
1	111	2 Light	V	V	HT	V_V_HT	0.035	4.058	1_V_V_HT	V_V_HT	6.23905954782839
1	112	2 Light	V	V	HT	V_V_HT	0.031	4.047	1_V_V_HT	V_V_HT	6.31800081797919
1	113	2 Light	V	V	HT	V_V_HT	0.01	4.015	1_V_V_HT	V_V_HT	6.39545216919986
1	114	2 Light	V	V	HT	V_V_HT	0.048	4.063	1_V_V_HT	V_V_HT	6.47137551269087
1	115	2 Light	V	V	HT	V_V_HT	0.007	4.123	1_V_V_HT	V_V_HT	6.54574205515306
1	116	2 Light	V	V	HT	V_V_HT	0.092	4.121	1_V_V_HT	V_V_HT	6.61853220009682
1	117	2 Light	V	V	HT	V_V_HT	0.1	4.247	1_V_V_HT	V_V_HT	6.68973393373447
1	118	2 Light	V	V	HT	V_V_HT	0.03	4.292	1_V_V_HT	V_V_HT	6.7593382090184
1	119	2 Light	V	V	HT	V_V_HT	0.049	4.325	1_V_V_HT	V_V_HT	6.82734179972808
1	120	2 Light	V	V	HT	V_V_HT	0.021	4.407	1_V_V_HT	V_V_HT	6.89374431388654
1	121	2 Light	V	V	HT	V_V_HT	0.016	4.403	1_V_V_HT	V_V_HT	6.95855088360365
1	122	2 Light	V	V	HT	V_V_HT	0.169	4.407	1_V_V_HT	V_V_HT	7.02176802226337
1	123	2 Light	V	V	HT	V_V_HT	0.099	4.367	1_V_V_HT	V_V_HT	7.08340348243338
1	124	2 Light	V	V	HT	V_V_HT	0.012	4.423	1_V_V_HT	V_V_HT	7.14347117892916
1	125	2 Light	V	V	HT	V_V_HT	0.076	4.441	1_V_V_HT	V_V_HT	7.20199216223032
1	126	2 Light	V	V	HT	V_V_HT	0.045	4.572	1_V_V_HT	V_V_HT	7.25899321539311
1	127	2 Light	V	V	HT	V_V_HT	0.16	4.627	1_V_V_HT	V_V_HT	7.31450327694894
1	128	2 Light	V	V	HT	V_V_HT	0.157	4.553	1_V_V_HT	V_V_HT	7.36855536675534
1	129	2 Light	V	V	HT	V_V_HT	0.04	4.668	1_V_V_HT	V_V_HT	7.42118352666496
1	130	2 Light	V	V	HT	V_V_HT	0.055	4.714	1_V_V_HT	V_V_HT	7.47242179785075
1	131	2 Light	V	V	HT	V_V_HT	0.128	4.715	1_V_V_HT	V_V_HT	7.52230422107662
1	132	2 Light	V	V	HT	V_V_HT	0.242	4.72	1_V_V_HT	V_V_HT	7.57086555174744
1	133	2 Light	V	V	HT	V_V_HT	0.033	4.935	1_V_V_HT	V_V_HT	7.61814406375128
1	134	2 Light	V	V	HT	V_V_HT	0.035	4.911	1_V_V_HT	V_V_HT	7.6641819545298
1	135	2 Light	V	V	HT	V_V_HT	0.024	4.925	1_V_V_HT	V_V_HT	7.70902445383839
1	136	2 Light	V	V	HT	V_V_HT	0.059	5.11	1_V_V_HT	V_V_HT	7.7527178585214
1	137	2 Light	V	V	HT	V_V_HT	0.033	5.13	1_V_V_HT	V_V_HT	7.79531037549973
1	138	2 Light	V	V	HT	V_V_HT	0.075	5.112	1_V_V_HT	V_V_HT	7.83685068608177
1	139	2 Light	V	V	HT	V_V_HT	0.093	5.114	1_V_V_HT	V_V_HT	7.8773877853795
1	140	2 Light	V	V	HT	V_V_HT	0.124	5.089	1_V_V_HT	V_V_HT	7.91697192426246
1	141	2 Light	V	V	HT	V_V_HT	0.106	5.2	1_V_V_HT	V_V_HT	7.95565388524623
1	142	2 Light	V	V	HT	V_V_HT	0.039	5.285	1_V_V_HT	V_V_HT	7.99348531709615
1	143	2 Light	V	V	HT	V_V_HT	0.029	5.38	1_V_V_HT	V_V_HT	8.03051821604852
1	144	2 Light	V	V	HT	V_V_HT	0.087	5.412	1_V_V_HT	V_V_HT	8.06680510751014
1	145	2 Light	V	V	HT	V_V_HT	0.113	5.528	1_V_V_HT	V_V_HT	8.1023986457391
1	146	2 Light	V	V	HT	V_V_HT	0.061	5.548	1_V_V_HT	V_V_HT	8.13735151320296
1	147	2 Light	V	V	HT	V_V_HT	0.2	5.517	1_V_V_HT	V_V_HT	8.17171650020989
1	148	2 Light	V	V	HT	V_V_HT	0.072	5.608	1_V_V_HT	V_V_HT	8.20554640024176
1	149	2 Light	V	V	HT	V_V_HT	0.063	5.717	1_V_V_HT	V_V_HT	8.23889386384038
1	150	2 Light	V	V	HT	V_V_HT	0.108	5.986	1_V_V_HT	V_V_HT	8.27181133648828
1	151	2 Light	V	V	HT	V_V_HT	0.117	6.067	1_V_V_HT	V_V_HT	8.30435121914285
1	152	2 Light	V	V	HT	V_V_HT	0.03	6.126	1_V_V_HT	V_V_HT	8.33656582832347
1	153	2 Light	V	V	HT	V_V_HT	0.073	6.204	1_V_V_HT	V_V_HT	8.36850714093001
1	154	2 Light	V	V	HT	V_V_HT	0.101	6.415	1_V_V_HT	V_V_HT	8.4002270483277
1	155	2 Light	V	V	HT	V_V_HT	0.106	6.569	1_V_V_HT	V_V_HT	8.43177734718067
1	156	2 Light	V	V	HT	V_V_HT	0.131	6.564	1_V_V_HT	V_V_HT	8.46320945826848
1	157	2 Light	V	V	HT	V_V_HT	0.067	6.578	1_V_V_HT	V_V_HT	8.49457461946204
1	158	2 Light	V	V	HT	V_V_HT	0.038	6.726	1_V_V_HT	V_V_HT	8.52592372806079
1	159	2 Light	V	V	HT	V_V_HT	0.115	6.824	1_V_V_HT	V_V_HT	8.55730752889703
1	160	2 Light	V	V	HT	V_V_HT	0.094	6.798	1_V_V_HT	V_V_HT	8.5887765013901
1	161	2 Light	V	V	HT	V_V_HT	0.053	6.805	1_V_V_HT	V_V_HT	8.62038105893193
1	162	2 Light	V	V	HT	V_V_HT	0.074	6.751	1_V_V_HT	V_V_HT	8.65217159545855
1	163	2 Light	V	V	HT	V_V_HT	0.277	6.939	1_V_V_HT	V_V_HT	8.68419842220803
1	164	2 Light	V	V	HT	V_V_HT	0.106	7.043	1_V_V_HT	V_V_HT	8.71651184173822
1	165	2 Light	V	V	HT	V_V_HT	0.084	7.147	1_V_V_HT	V_V_HT	8.74916222852801
1	166	2 Light	V	V	HT	V_V_HT	0.233	7.217	1_V_V_HT	V_V_HT	8.78220003997085
1	167	2 Light	V	V	HT	V_V_HT	0.094	7.324	1_V_V_HT	V_V_HT	8.81567597835803
1	168	2 Light	V	V	HT	V_V_HT	0.153	7.332	1_V_V_HT	V_V_HT	8.84964091378902
1	169	2 Light	V	V	HT	V_V_HT	0.092	7.344	1_V_V_HT	V_V_HT	8.88414614659793
1	170	2 Light	V	V	HT	V_V_HT	0.075	7.341	1_V_V_HT	V_V_HT	8.91924323577236
1	171	2 Light	V	V	HT	V_V_HT	0.146	7.387	1_V_V_HT	V_V_HT	8.95498451754237
1	172	2 Light	V	V	HT	V_V_HT	0.116	7.461	1_V_V_HT	V_V_HT	8.99142317599497
1	173	2 Light	V	V	HT	V_V_HT	0.105	7.515	1_V_V_HT	V_V_HT	9.02861256745353
1	174	2 Light	V	V	HT	V_V_HT	0.08	7.54	1_V_V_HT	V_V_HT	9.0666062794669
1	175	2 Light	V	V	HT	V_V_HT	0.123	7.562	1_V_V_HT	V_V_HT	9.10545907137339
1	176	2 Light	V	V	HT	V_V_HT	0.112	7.594	1_V_V_HT	V_V_HT	9.14522718297874
1	177	2 Light	V	V	HT	V_V_HT	0.069	7.471	1_V_V_HT	V_V_HT	9.18596814485075
1	178	2 Light	V	V	HT	V_V_HT	0.121	7.582	1_V_V_HT	V_V_HT	9.22774003137075
1	179	2 Light	V	V	HT	V_V_HT	0.158	7.612	1_V_V_HT	V_V_HT	9.27060204329472
1	180	2 Light	V	V	HT	V_V_HT	0.29	7.556	1_V_V_HT	V_V_HT	9.3146139548871
1	181	2 Light	V	V	HT	V_V_HT	0.097	7.567	1_V_V_HT	V_V_HT	9.35983699677183
1	182	2 Light	V	V	HT	V_V_HT	0.228	7.674	1_V_V_HT	V_V_HT	9.40633414686465
1	183	2 Light	V	V	HT	V_V_HT	0.177	7.69	1_V_V_HT	V_V_HT	9.4541701081868
1	184	2 Light	V	V	HT	V_V_HT	0.223	7.671	1_V_V_HT	V_V_HT	9.50341100091758
1	185	2 Light	V	V	HT	V_V_HT	0.23	7.646	1_V_V_HT	V_V_HT	9.5541234832818
1	186	2 Light	V	V	HT	V_V_HT	0.04	7.558	1_V_V_HT	V_V_HT	9.60637524508107
1	187	2 Light	V	V	HT	V_V_HT	0.174	7.624	1_V_V_HT	V_V_HT	9.66023445295662
1	188	2 Light	V	V	HT	V_V_HT	0.305	7.689	1_V_V_HT	V_V_HT	9.71577034273812
1	189	2 Light	V	V	HT	V_V_HT	0.138	7.663	1_V_V_HT	V_V_HT	9.77305314278294
1	190	2 Light	V	V	HT	V_V_HT	0.029	10.817	1_V_V_HT	V_V_HT	9.83215327885837
1	191	2 Light	V	V	HT	V_V_HT	0.135	10.951	1_V_V_HT	V_V_HT	9.89314126947449
1	192	2 Light	V	V	HT	V_V_HT	0.188	10.992	1_V_V_HT	V_V_HT	9.95608802047548
1	193	2 Light	V	V	HT	V_V_HT	0.221	10.812	1_V_V_HT	V_V_HT	10.0210645353167
1	194	2 Light	V	V	HT	V_V_HT	0.139	10.935	1_V_V_HT	V_V_HT	10.0881418137224
1	195	2 Light	V	V	HT	V_V_HT	0.128	11.001	1_V_V_HT	V_V_HT	10.1573908580362
1	196	2 Light	V	V	HT	V_V_HT	0.129	11.035	1_V_V_HT	V_V_HT	10.2288825347317
1	197	2 Light	V	V	HT	V_V_HT	0.14	11.171	1_V_V_HT	V_V_HT	10.3026871604093
1	198	2 Light	V	V	HT	V_V_HT	0.083	11.118	1_V_V_HT	V_V_HT	10.3788746641145
1	199	2 Light	V	V	HT	V_V_HT	0.105	11.12	1_V_V_HT	V_V_HT	10.4575136465585
1	200	2 Light	V	V	HT	V_V_HT	0.121	11.126	1_V_V_HT	V_V_HT	10.5386711956022
1	201	2 Light	V	V	HT	V_V_HT	0.152	11.337	1_V_V_HT	V_V_HT	10.6224136354573
1	202	2 Light	V	V	HT	V_V_HT	0.113	11.438	1_V_V_HT	V_V_HT	10.7088049774127
1	203	2 Light	V	V	HT	V_V_HT	0.083	11.478	1_V_V_HT	V_V_HT	10.7979061219415
1	204	2 Light	V	V	HT	V_V_HT	0.112	11.488	1_V_V_HT	V_V_HT	10.8897744219931
1	205	2 Light	V	V	HT	V_V_HT	0.135	11.45	1_V_V_HT	V_V_HT	10.9844639796598
1	206	2 Light	V	V	HT	V_V_HT	0.093	11.487	1_V_V_HT	V_V_HT	11.0820282314794
1	207	2 Light	V	V	HT	V_V_HT	0.077	11.637	1_V_V_HT	V_V_HT	11.1825197220408
1	208	2 Light	V	V	HT	V_V_HT	0.183	11.639	1_V_V_HT	V_V_HT	11.2859874061412
1	209	2 Light	V	V	HT	V_V_HT	0.093	11.569	1_V_V_HT	V_V_HT	11.3924793468731
1	210	2 Light	V	V	HT	V_V_HT	0.052	11.347	1_V_V_HT	V_V_HT	11.5020424718007
1	211	2 Light	V	V	HT	V_V_HT	0.128	11.294	1_V_V_HT	V_V_HT	11.6147191752139
1	212	2 Light	V	V	HT	V_V_HT	0.137	11.194	1_V_V_HT	V_V_HT	11.7305507195594
1	213	2 Light	V	V	HT	V_V_HT	0.089	11.082	1_V_V_HT	V_V_HT	11.8495783655141
1	214	2 Light	V	V	HT	V_V_HT	0.082	10.972	1_V_V_HT	V_V_HT	11.9718419300137
1	215	2 Light	V	V	HT	V_V_HT	0.081	10.996	1_V_V_HT	V_V_HT	12.0973754516419
1	216	2 Light	V	V	HT	V_V_HT	0.043	11.059	1_V_V_HT	V_V_HT	12.2262099341712
1	217	2 Light	V	V	HT	V_V_HT	0.133	10.903	1_V_V_HT	V_V_HT	12.3583683497898
1	218	2 Light	V	V	HT	V_V_HT	0.103	10.642	1_V_V_HT	V_V_HT	12.4938637043743
1	219	2 Light	V	V	HT	V_V_HT	0.089	10.591	1_V_V_HT	V_V_HT	12.6327004199914
1	220	2 Light	V	V	HT	V_V_HT	3.248	10.696	1_V_V_HT	V_V_HT	12.7748793335195
1	221	2 Light	V	V	HT	V_V_HT	0.187	10.588	1_V_V_HT	V_V_HT	12.920393858065
1	222	3 Dark	V	V	HT	V_V_HT	0.115	10.48	1_V_V_HT	V_V_HT	13.0692335831368
1	223	3 Dark	V	V	HT	V_V_HT	0.097	10.472	1_V_V_HT	V_V_HT	13.2213782097905
1	224	3 Dark	V	V	HT	V_V_HT	0.229	10.508	1_V_V_HT	V_V_HT	13.3767974012934
1	225	3 Dark	V	V	HT	V_V_HT	0.15	10.631	1_V_V_HT	V_V_HT	13.535458804198
1	226	3 Dark	V	V	HT	V_V_HT	0.267	10.78	1_V_V_HT	V_V_HT	13.6973300627778
1	227	3 Dark	V	V	HT	V_V_HT	0.23	10.885	1_V_V_HT	V_V_HT	13.862376656473
1	228	3 Dark	V	V	HT	V_V_HT	0.1	10.897	1_V_V_HT	V_V_HT	14.0305531969532
1	229	3 Dark	V	V	HT	V_V_HT	0.094	11.098	1_V_V_HT	V_V_HT	14.2018011519101
1	230	3 Dark	V	V	HT	V_V_HT	0.081	11.14	1_V_V_HT	V_V_HT	14.3760487286037
1	231	3 Dark	V	V	HT	V_V_HT	0.357	11.133	1_V_V_HT	V_V_HT	14.5532130327916
1	232	3 Dark	V	V	HT	V_V_HT	0.217	11.089	1_V_V_HT	V_V_HT	14.7332067196811
1	233	3 Dark	V	V	HT	V_V_HT	0.145	11.298	1_V_V_HT	V_V_HT	14.9159335295963
1	234	3 Dark	V	V	HT	V_V_HT	0.09	11.394	1_V_V_HT	V_V_HT	15.1012949763574
1	235	3 Dark	V	V	HT	V_V_HT	0.085	11.315	1_V_V_HT	V_V_HT	15.2891925721805
1	236	3 Dark	V	V	HT	V_V_HT	0.149	11.382	1_V_V_HT	V_V_HT	15.4795278293007
1	237	3 Dark	V	V	HT	V_V_HT	0.219	11.455	1_V_V_HT	V_V_HT	15.6722001344489
1	238	3 Dark	V	V	HT	V_V_HT	0.123	11.379	1_V_V_HT	V_V_HT	15.8671003706556
1	239	3 Dark	V	V	HT	V_V_HT	0.088	11.37	1_V_V_HT	V_V_HT	16.064115258196
1	240	3 Dark	V	V	HT	V_V_HT	0.068	11.46	1_V_V_HT	V_V_HT	16.2631233717055
1	241	3 Dark	V	V	HT	V_V_HT	0.044	11.399	1_V_V_HT	V_V_HT	16.4640012486263
1	242	3 Dark	V	V	HT	V_V_HT	0.128	11.597	1_V_V_HT	V_V_HT	16.6666235774987
1	243	3 Dark	V	V	HT	V_V_HT	0.065	11.676	1_V_V_HT	V_V_HT	16.8708558817246
1	244	3 Dark	V	V	HT	V_V_HT	0.113	11.907	1_V_V_HT	V_V_HT	17.0765547460044
1	245	3 Dark	V	V	HT	V_V_HT	0.254	12.101	1_V_V_HT	V_V_HT	17.2835733865292
1	246	3 Dark	V	V	HT	V_V_HT	0.103	12.313	1_V_V_HT	V_V_HT	17.4917586300464
1	247	3 Dark	V	V	HT	V_V_HT	0.018	12.358	1_V_V_HT	V_V_HT	17.7009543102088
1	248	3 Dark	V	V	HT	V_V_HT	0.044	12.402	1_V_V_HT	V_V_HT	17.9109973936607
1	249	3 Dark	V	V	HT	V_V_HT	0.087	12.614	1_V_V_HT	V_V_HT	18.1217171443434
1	250	3 Dark	V	V	HT	V_V_HT	0.134	9.69	1_V_V_HT	V_V_HT	18.3329358243924
1	251	3 Dark	V	V	HT	V_V_HT	0.027	9.617	1_V_V_HT	V_V_HT	18.5444694296176
1	252	3 Dark	V	V	HT	V_V_HT	0.08	9.515	1_V_V_HT	V_V_HT	18.7561284616412
1	253	3 Dark	V	V	HT	V_V_HT	0.213	9.715	1_V_V_HT	V_V_HT	18.9677193726789
1	254	3 Dark	V	V	HT	V_V_HT	0.175	9.751	1_V_V_HT	V_V_HT	19.1790478319936
1	255	3 Dark	V	V	HT	V_V_HT	0.251	9.759	1_V_V_HT	V_V_HT	19.3899191541132
1	256	3 Dark	V	V	HT	V_V_HT	0.278	9.748	1_V_V_HT	V_V_HT	19.6001372290403
1	257	3 Dark	V	V	HT	V_V_HT	0.245	9.586	1_V_V_HT	V_V_HT	19.8095055919834
1	258	3 Dark	V	V	HT	V_V_HT	0.095	9.837	1_V_V_HT	V_V_HT	20.0178278806955
1	259	3 Dark	V	V	HT	V_V_HT	0.306	9.903	1_V_V_HT	V_V_HT	20.2249081356077
1	260	3 Dark	V	V	HT	V_V_HT	0.163	10.068	1_V_V_HT	V_V_HT	20.4305509142341
1	261	3 Dark	V	V	HT	V_V_HT	0.145	10.046	1_V_V_HT	V_V_HT	20.6345624307895
1	262	3 Dark	V	V	HT	V_V_HT	0.069	10.15	1_V_V_HT	V_V_HT	20.8367493171593
1	263	3 Dark	V	V	HT	V_V_HT	0.292	10.087	1_V_V_HT	V_V_HT	21.0369190908096
1	264	3 Dark	V	V	HT	V_V_HT	0.208	10.304	1_V_V_HT	V_V_HT	21.2348828194394
1	265	3 Dark	V	V	HT	V_V_HT	0.056	10.489	1_V_V_HT	V_V_HT	21.4304524588578
1	266	3 Dark	V	V	HT	V_V_HT	0.16	10.47	1_V_V_HT	V_V_HT	21.6234399635889
1	267	3 Dark	V	V	HT	V_V_HT	0.15	10.493	1_V_V_HT	V_V_HT	21.8136572905537
1	268	3 Dark	V	V	HT	V_V_HT	0.107	10.549	1_V_V_HT	V_V_HT	22.0009163942788
1	269	3 Dark	V	V	HT	V_V_HT	0.084	10.549	1_V_V_HT	V_V_HT	22.185031010163
1	270	3 Dark	V	V	HT	V_V_HT	0.142	10.745	1_V_V_HT	V_V_HT	22.3658239181285
1	271	3 Dark	V	V	HT	V_V_HT	0.067	10.811	1_V_V_HT	V_V_HT	22.5431293894271
1	272	3 Dark	V	V	HT	V_V_HT	0.335	11.009	1_V_V_HT	V_V_HT	22.716793962802
1	273	3 Dark	V	V	HT	V_V_HT	0.168	11.297	1_V_V_HT	V_V_HT	22.886674903325
1	274	3 Dark	V	V	HT	V_V_HT	0.313	11.282	1_V_V_HT	V_V_HT	23.0526316411395
1	275	3 Dark	V	V	HT	V_V_HT	0.275	11.09	1_V_V_HT	V_V_HT	23.2145261079058
1	276	3 Dark	V	V	HT	V_V_HT	0.255	11.207	1_V_V_HT	V_V_HT	23.3722328073426
1	277	3 Dark	V	V	HT	V_V_HT	0.178	11.472	1_V_V_HT	V_V_HT	23.5256391006842
1	278	3 Dark	V	V	HT	V_V_HT	0.147	11.573	1_V_V_HT	V_V_HT	23.6746376888081
1	279	3 Dark	V	V	HT	V_V_HT	0.301	11.868	1_V_V_HT	V_V_HT	23.819135080863
1	280	3 Dark	V	V	HT	V_V_HT	0.324	11.861	1_V_V_HT	V_V_HT	23.959054661508
1	281	3 Dark	V	V	HT	V_V_HT	0.114	12.014	1_V_V_HT	V_V_HT	24.0943341053889
1	282	3 Dark	V	V	HT	V_V_HT	0.013	12.267	1_V_V_HT	V_V_HT	24.224916905408
1	283	3 Dark	V	V	HT	V_V_HT	0.297	12.238	1_V_V_HT	V_V_HT	24.3507583445133
1	284	3 Dark	V	V	HT	V_V_HT	0.265	12.128	1_V_V_HT	V_V_HT	24.471819633809
1	285	3 Dark	V	V	HT	V_V_HT	0.158	12.192	1_V_V_HT	V_V_HT	24.5880768932342
1	286	3 Dark	V	V	HT	V_V_HT	0.256	12.081	1_V_V_HT	V_V_HT	24.6995241234655
1	287	3 Dark	V	V	HT	V_V_HT	0.068	11.95	1_V_V_HT	V_V_HT	24.8061731334409
1	288	3 Dark	V	V	HT	V_V_HT	0.351	12.219	1_V_V_HT	V_V_HT	24.9080504922399
1	289	3 Dark	V	V	HT	V_V_HT	0.16	12.187	1_V_V_HT	V_V_HT	25.0051857143908
1	290	3 Dark	V	V	HT	V_V_HT	0.246	12.43	1_V_V_HT	V_V_HT	25.0976083167904
1	291	3 Dark	V	V	HT	V_V_HT	0.335	12.552	1_V_V_HT	V_V_HT	25.1853478135918
1	292	3 Dark	V	V	HT	V_V_HT	0.321	12.909	1_V_V_HT	V_V_HT	25.2684363824318
1	293	3 Dark	V	V	HT	V_V_HT	0.082	12.852	1_V_V_HT	V_V_HT	25.3469194087479
1	294	3 Dark	V	V	HT	V_V_HT	0.307	12.833	1_V_V_HT	V_V_HT	25.4208576861613
1	295	3 Dark	V	V	HT	V_V_HT	0.27	13.147	1_V_V_HT	V_V_HT	25.4903244492962
1	296	3 Dark	V	V	HT	V_V_HT	0.13	13.466	1_V_V_HT	V_V_HT	25.5553976360955
1	297	3 Dark	V	V	HT	V_V_HT	0.242	13.493	1_V_V_HT	V_V_HT	25.6161662218996
1	298	3 Dark	V	V	HT	V_V_HT	0.179	13.551	1_V_V_HT	V_V_HT	25.6727317869402
1	299	3 Dark	V	V	HT	V_V_HT	0.088	13.859	1_V_V_HT	V_V_HT	25.725207673388
1	300	3 Dark	V	V	HT	V_V_HT	0.264	14.068	1_V_V_HT	V_V_HT	25.7737180859126
1	301	3 Dark	V	V	HT	V_V_HT	0.11	14.336	1_V_V_HT	V_V_HT	25.8183971465357
1	302	3 Dark	V	V	HT	V_V_HT	0.326	14.493	1_V_V_HT	V_V_HT	25.8593865894818
1	303	3 Dark	V	V	HT	V_V_HT	0.353	14.712	1_V_V_HT	V_V_HT	25.8968307769601
1	304	3 Dark	V	V	HT	V_V_HT	0.098	14.797	1_V_V_HT	V_V_HT	25.9308795912877
1	305	3 Dark	V	V	HT	V_V_HT	0.062	14.814	1_V_V_HT	V_V_HT	25.9616878854472
1	306	3 Dark	V	V	HT	V_V_HT	0.22	14.925	1_V_V_HT	V_V_HT	25.9894114693288
1	307	3 Dark	V	V	HT	V_V_HT	0.283	14.983	1_V_V_HT	V_V_HT	26.0142065425911
1	308	3 Dark	V	V	HT	V_V_HT	0.145	15.274	1_V_V_HT	V_V_HT	26.036231056991
1	309	3 Dark	V	V	HT	V_V_HT	0.382	15.623	1_V_V_HT	V_V_HT	26.0556441363705
1	310	3 Dark	V	V	HT	V_V_HT	0.127	15.704	1_V_V_HT	V_V_HT	26.0726049091064
1	311	3 Dark	V	V	HT	V_V_HT	0.18	15.926	1_V_V_HT	V_V_HT	26.0872713491057
1	312	3 Dark	V	V	HT	V_V_HT	0.333	16.29	1_V_V_HT	V_V_HT	26.0997997030317
1	313	3 Dark	V	V	HT	V_V_HT	0.184	16.548	1_V_V_HT	V_V_HT	26.1103450704047
1	314	3 Dark	V	V	HT	V_V_HT	0.065	16.593	1_V_V_HT	V_V_HT	26.1190585652408
1	315	3 Dark	V	V	HT	V_V_HT	0.315	16.625	1_V_V_HT	V_V_HT	26.1260867632589
1	316	3 Dark	V	V	HT	V_V_HT	0.167	16.64	1_V_V_HT	V_V_HT	26.1315740039832
1	317	3 Dark	V	V	HT	V_V_HT	0.114	16.767	1_V_V_HT	V_V_HT	26.1356579967238
1	318	3 Dark	V	V	HT	V_V_HT	0.364	16.904	1_V_V_HT	V_V_HT	26.1384693215776
1	319	3 Dark	V	V	HT	V_V_HT	0.274	17.083	1_V_V_HT	V_V_HT	26.1401371016618
1	320	3 Dark	V	V	HT	V_V_HT	0.406	17.027	1_V_V_HT	V_V_HT	26.1407904595682
1	321	3 Dark	V	V	HT	V_V_HT	0.267	16.891	1_V_V_HT	V_V_HT	26.140556481636
1	322	3 Dark	V	V	HT	V_V_HT	0.426	16.9	1_V_V_HT	V_V_HT	26.1395519405566
1	323	3 Dark	V	V	HT	V_V_HT	0.235	17.008	1_V_V_HT	V_V_HT	26.137882939603
1	324	3 Dark	V	V	HT	V_V_HT	0.189	16.939	1_V_V_HT	V_V_HT	26.1356534190784
1	325	3 Dark	V	V	HT	V_V_HT	0.37	16.882	1_V_V_HT	V_V_HT	26.1329673226513
1	326	3 Dark	V	V	HT	V_V_HT	0.479	17.185	1_V_V_HT	V_V_HT	26.1299260623855
1	327	3 Dark	V	V	HT	V_V_HT	0.177	17.104	1_V_V_HT	V_V_HT	26.1266183411601
1	328	3 Dark	V	V	HT	V_V_HT	0.165	17.395	1_V_V_HT	V_V_HT	26.1231173237031
1	329	3 Dark	V	V	HT	V_V_HT	0.392	17.643	1_V_V_HT	V_V_HT	26.119480347745
1	330	3 Dark	V	V	HT	V_V_HT	0.351	17.674	1_V_V_HT	V_V_HT	26.1157514046791
1	331	3 Dark	V	V	HT	V_V_HT	0.335	17.786	1_V_V_HT	V_V_HT	26.1119718081173
1	332	3 Dark	V	V	HT	V_V_HT	0.492	17.835	1_V_V_HT	V_V_HT	26.1081828753428
1	333	3 Dark	V	V	HT	V_V_HT	0.387	17.752	1_V_V_HT	V_V_HT	26.1044259205731
1	334	3 Dark	V	V	HT	V_V_HT	0.398	17.97	1_V_V_HT	V_V_HT	26.100739605976
1	335	3 Dark	V	V	HT	V_V_HT	0.292	18.117	1_V_V_HT	V_V_HT	26.0971519712555
1	336	3 Dark	V	V	HT	V_V_HT	0.366	18.084	1_V_V_HT	V_V_HT	26.0936858481315
1	337	3 Dark	V	V	HT	V_V_HT	0.236	18.13	1_V_V_HT	V_V_HT	26.0903513568655
1	338	3 Dark	V	V	HT	V_V_HT	0.438	18.133	1_V_V_HT	V_V_HT	26.0871461131489
1	339	3 Dark	V	V	HT	V_V_HT	0.65	18.191	1_V_V_HT	V_V_HT	26.0840652446695
1	340	3 Dark	V	V	HT	V_V_HT	0.405	18.447	1_V_V_HT	V_V_HT	26.0811038808425
1	341	3 Dark	V	V	HT	V_V_HT	0.336	18.632	1_V_V_HT	V_V_HT	26.0782571507099
1	342	3 Dark	V	V	HT	V_V_HT	0.377	18.489	1_V_V_HT	V_V_HT	26.07551820462
1	343	3 Dark	V	V	HT	V_V_HT	0.555	18.571	1_V_V_HT	V_V_HT	26.0728722844024
1	344	3 Dark	V	V	HT	V_V_HT	0.31	18.82	1_V_V_HT	V_V_HT	26.0703026554947
1	345	3 Dark	V	V	HT	V_V_HT	0.19	18.86	1_V_V_HT	V_V_HT	26.0677910248454
1	346	3 Dark	V	V	HT	V_V_HT	0.271	18.905	1_V_V_HT	V_V_HT	26.0653128686875
1	347	3 Dark	V	V	HT	V_V_HT	0.195	19.364	1_V_V_HT	V_V_HT	26.0628408654298
1	348	3 Dark	V	V	HT	V_V_HT	0.488	19.496	1_V_V_HT	V_V_HT	26.0603427292773
1	349	3 Dark	V	V	HT	V_V_HT	0.339	19.557	1_V_V_HT	V_V_HT	26.0577849312224
1	350	3 Dark	V	V	HT	V_V_HT	0.19	19.82	1_V_V_HT	V_V_HT	26.0551332156647
1	351	3 Dark	V	V	HT	V_V_HT	0.199	19.946	1_V_V_HT	V_V_HT	26.0523498647188
1	352	3 Dark	V	V	HT	V_V_HT	0.33	19.732	1_V_V_HT	V_V_HT	26.0493938592076
1	353	3 Dark	V	V	HT	V_V_HT	0.19	19.857	1_V_V_HT	V_V_HT	26.0462219599782
1	354	3 Dark	V	V	HT	V_V_HT	0.238	20.052	1_V_V_HT	V_V_HT	26.0427897877708
1	355	3 Dark	V	V	HT	V_V_HT	0.213	19.891	1_V_V_HT	V_V_HT	26.0390529087966
1	356	3 Dark	V	V	HT	V_V_HT	0.433	19.945	1_V_V_HT	V_V_HT	26.0349679097807
1	357	3 Dark	V	V	HT	V_V_HT	0.161	19.999	1_V_V_HT	V_V_HT	26.0304934595187
1	358	3 Dark	V	V	HT	V_V_HT	0.47	20.131	1_V_V_HT	V_V_HT	26.0255913588943
1	359	3 Dark	V	V	HT	V_V_HT	0.336	20.003	1_V_V_HT	V_V_HT	26.0202275560673
1	360	3 Dark	V	V	HT	V_V_HT	0.295	20.064	1_V_V_HT	V_V_HT	26.0143721229402
1	361	3 Dark	V	V	HT	V_V_HT	0.222	19.96	1_V_V_HT	V_V_HT	26.0079959912578
1	362	3 Dark	V	V	HT	V_V_HT	0.375	19.729	1_V_V_HT	V_V_HT	26.001071405271
1	363	3 Dark	V	V	HT	V_V_HT	0.27	19.569	1_V_V_HT	V_V_HT	25.9935773218366
1	364	3 Dark	V	V	HT	V_V_HT	0.316	19.427	1_V_V_HT	V_V_HT	25.985499819308
1	365	3 Dark	V	V	HT	V_V_HT	0.209	19.448	1_V_V_HT	V_V_HT	25.9768264266491
1	366	3 Dark	V	V	HT	V_V_HT	0.187	19.379	1_V_V_HT	V_V_HT	25.9675464796744
1	367	3 Dark	V	V	HT	V_V_HT	0.329	19.398	1_V_V_HT	V_V_HT	25.957656533016
1	368	3 Dark	V	V	HT	V_V_HT	0.148	19.082	1_V_V_HT	V_V_HT	25.94715693512
1	369	3 Dark	V	V	HT	V_V_HT	0.44	18.795	1_V_V_HT	V_V_HT	25.9360559845141
1	370	3 Dark	V	V	HT	V_V_HT	0.383	18.482	1_V_V_HT	V_V_HT	25.924363966945
1	371	3 Dark	V	V	HT	V_V_HT	0.365	18.373	1_V_V_HT	V_V_HT	25.9120911681007
1	372	3 Dark	V	V	HT	V_V_HT	0.19	18.093	1_V_V_HT	V_V_HT	25.8992500815829
1	373	3 Dark	V	V	HT	V_V_HT	0.266	18.049	1_V_V_HT	V_V_HT	25.885862038352
1	374	3 Dark	V	V	HT	V_V_HT	0.314	18.096	1_V_V_HT	V_V_HT	25.8719505750667
1	375	3 Dark	V	V	HT	V_V_HT	0.355	17.995	1_V_V_HT	V_V_HT	25.8575392302863
1	376	3 Dark	V	V	HT	V_V_HT	0.212	18.128	1_V_V_HT	V_V_HT	25.8426537648815
1	377	3 Dark	V	V	HT	V_V_HT	0.573	18.304	1_V_V_HT	V_V_HT	25.8273310307945
1	378	3 Dark	V	V	HT	V_V_HT	0.496	18.062	1_V_V_HT	V_V_HT	25.811618880425
1	379	3 Dark	V	V	HT	V_V_HT	0.335	18.212	1_V_V_HT	V_V_HT	25.79556736225
1	380	3 Dark	V	V	HT	V_V_HT	0.669	18.189	1_V_V_HT	V_V_HT	25.7792285496868
1	381	3 Dark	V	V	HT	V_V_HT	0.393	18.616	1_V_V_HT	V_V_HT	25.7626645715689
1	382	3 Dark	V	V	HT	V_V_HT	0.212	18.57	1_V_V_HT	V_V_HT	25.7459473677164
1	383	3 Dark	V	V	HT	V_V_HT	0.36	18.621	1_V_V_HT	V_V_HT	25.7291508218583
1	384	3 Dark	V	V	HT	V_V_HT	0.384	18.703	1_V_V_HT	V_V_HT	25.7123488203194
1	385	3 Dark	V	V	HT	V_V_HT	0.209	18.815	1_V_V_HT	V_V_HT	25.6956152483602
1	386	3 Dark	V	V	HT	V_V_HT	0.533	18.789	1_V_V_HT	V_V_HT	25.679025363015
1	387	3 Dark	V	V	HT	V_V_HT	0.231	18.898	1_V_V_HT	V_V_HT	25.6626611390289
1	388	3 Dark	V	V	HT	V_V_HT	0.297	18.654	1_V_V_HT	V_V_HT	25.6466108368892
1	389	3 Dark	V	V	HT	V_V_HT	0.264	18.768	1_V_V_HT	V_V_HT	25.6309639454843
1	390	3 Dark	V	V	HT	V_V_HT	0.412	18.766	1_V_V_HT	V_V_HT	25.61581070588
1	391	3 Dark	V	V	HT	V_V_HT	0.231	18.727	1_V_V_HT	V_V_HT	25.6012443659492
1	392	3 Dark	V	V	HT	V_V_HT	0.261	18.82	1_V_V_HT	V_V_HT	25.5873589272466
1	393	3 Dark	V	V	HT	V_V_HT	0.227	18.901	1_V_V_HT	V_V_HT	25.5742486173807
1	394	3 Dark	V	V	HT	V_V_HT	0.256	18.941	1_V_V_HT	V_V_HT	25.5620085739883
1	395	3 Dark	V	V	HT	V_V_HT	0.313	18.858	1_V_V_HT	V_V_HT	25.5507341622038
1	396	3 Dark	V	V	HT	V_V_HT	0.297	19.117	1_V_V_HT	V_V_HT	25.5405207487615
1	397	3 Dark	V	V	HT	V_V_HT	0.255	19.201	1_V_V_HT	V_V_HT	25.531463697381
1	398	3 Dark	V	V	HT	V_V_HT	0.122	19.281	1_V_V_HT	V_V_HT	25.5236583745841
1	399	3 Dark	V	V	HT	V_V_HT	0.363	19.244	1_V_V_HT	V_V_HT	25.5171992855518
1	400	3 Dark	V	V	HT	V_V_HT	0.092	19.292	1_V_V_HT	V_V_HT	25.5121764726991
1	401	3 Dark	V	V	HT	V_V_HT	0.227	19.155	1_V_V_HT	V_V_HT	25.5086737855415
1	402	3 Dark	V	V	HT	V_V_HT	0.097	19.405	1_V_V_HT	V_V_HT	25.5067692377455
1	403	3 Dark	V	V	HT	V_V_HT	0.511	19.555	1_V_V_HT	V_V_HT	25.5065396402695
1	404	3 Dark	V	V	HT	V_V_HT	0.357	19.618	1_V_V_HT	V_V_HT	25.5080618064246
1	405	3 Dark	V	V	HT	V_V_HT	0.089	19.426	1_V_V_HT	V_V_HT	25.5114125473849
1	406	3 Dark	V	V	HT	V_V_HT	0.404	19.484	1_V_V_HT	V_V_HT	25.5166667300616
1	407	3 Dark	V	V	HT	V_V_HT	0.371	19.187	1_V_V_HT	V_V_HT	25.5238893840522
1	408	3 Dark	V	V	HT	V_V_HT	0.246	18.97	1_V_V_HT	V_V_HT	25.5331331528287
1	409	3 Dark	V	V	HT	V_V_HT	0.489	19.04	1_V_V_HT	V_V_HT	25.5444376343979
1	410	3 Dark	V	V	HT	V_V_HT	0.167	18.699	1_V_V_HT	V_V_HT	25.5578287765223
1	411	3 Dark	V	V	HT	V_V_HT	0.626	18.931	1_V_V_HT	V_V_HT	25.5733183547142
1	412	3 Dark	V	V	HT	V_V_HT	0.284	18.901	1_V_V_HT	V_V_HT	25.590906016133
1	413	3 Dark	V	V	HT	V_V_HT	0.241	18.889	1_V_V_HT	V_V_HT	25.6105889688554
1	414	3 Dark	V	V	HT	V_V_HT	0.32	18.793	1_V_V_HT	V_V_HT	25.6323644187243
1	415	3 Dark	V	V	HT	V_V_HT	0.325	18.925	1_V_V_HT	V_V_HT	25.6562295736408
1	416	3 Dark	V	V	HT	V_V_HT	0.407	18.694	1_V_V_HT	V_V_HT	25.6821816415523
1	417	3 Dark	V	V	HT	V_V_HT	0.27	18.77	1_V_V_HT	V_V_HT	25.7102178287161
1	418	3 Dark	V	V	HT	V_V_HT	0.226	18.83	1_V_V_HT	V_V_HT	25.7403327087157
1	419	3 Dark	V	V	HT	V_V_HT	0.45	18.902	1_V_V_HT	V_V_HT	25.772507711128
1	420	3 Dark	V	V	HT	V_V_HT	0.293	18.812	1_V_V_HT	V_V_HT	25.8067111781967
1	421	3 Dark	V	V	HT	V_V_HT	0.183	18.713	1_V_V_HT	V_V_HT	25.842908840156
1	422	3 Dark	V	V	HT	V_V_HT	0.468	19.116	1_V_V_HT	V_V_HT	25.881066427696
1	423	3 Dark	V	V	HT	V_V_HT	0.351	19.253	1_V_V_HT	V_V_HT	25.9211472521523
1	424	3 Dark	V	V	HT	V_V_HT	0.356	19.357	1_V_V_HT	V_V_HT	25.9631049519421
1	425	3 Dark	V	V	HT	V_V_HT	0.126	19.341	1_V_V_HT	V_V_HT	26.0068907454234
1	426	3 Dark	V	V	HT	V_V_HT	0.446	19.546	1_V_V_HT	V_V_HT	26.0524558520215
1	427	3 Dark	V	V	HT	V_V_HT	0.413	19.66	1_V_V_HT	V_V_HT	26.0997494283949
1	428	3 Dark	V	V	HT	V_V_HT	0.228	19.835	1_V_V_HT	V_V_HT	26.1487123720422
1	429	3 Dark	V	V	HT	V_V_HT	0.403	19.815	1_V_V_HT	V_V_HT	26.1992816858456
1	430	3 Dark	V	V	HT	V_V_HT	0.431	20.321	1_V_V_HT	V_V_HT	26.2513870217061
1	431	3 Dark	V	V	HT	V_V_HT	0.228	20.187	1_V_V_HT	V_V_HT	26.3049561975164
1	432	3 Dark	V	V	HT	V_V_HT	0.44	20.619	1_V_V_HT	V_V_HT	26.3599170285359
1	433	3 Dark	V	V	HT	V_V_HT	0.416	20.26	1_V_V_HT	V_V_HT	26.4161960260445
1	434	3 Dark	V	V	HT	V_V_HT	0.377	20.032	1_V_V_HT	V_V_HT	26.4737132977138
1	435	3 Dark	V	V	HT	V_V_HT	0.163	20.161	1_V_V_HT	V_V_HT	26.5323829877511
1	436	3 Dark	V	V	HT	V_V_HT	0.27	20.314	1_V_V_HT	V_V_HT	26.5921180702512
1	437	3 Dark	V	V	HT	V_V_HT	0.276	20.105	1_V_V_HT	V_V_HT	26.6528308000736
1	438	3 Dark	V	V	HT	V_V_HT	0.279	20.369	1_V_V_HT	V_V_HT	26.7144299757479
1	439	3 Dark	V	V	HT	V_V_HT	0.405	20.225	1_V_V_HT	V_V_HT	26.7768209654303
1	440	3 Dark	V	V	HT	V_V_HT	0.328	20.544	1_V_V_HT	V_V_HT	26.8399068801387
1	441	3 Dark	V	V	HT	V_V_HT	0.625	20.414	1_V_V_HT	V_V_HT	26.9035904070476
1	442	3 Dark	V	V	HT	V_V_HT	0.182	20.359	1_V_V_HT	V_V_HT	26.9677742343231
1	443	3 Dark	V	V	HT	V_V_HT	0.348	20.668	1_V_V_HT	V_V_HT	27.0323612089522
1	444	3 Dark	V	V	HT	V_V_HT	0.288	20.56	1_V_V_HT	V_V_HT	27.0972551036833
1	445	3 Dark	V	V	HT	V_V_HT	0.341	20.626	1_V_V_HT	V_V_HT	27.162361026962
1	446	3 Dark	V	V	HT	V_V_HT	0.302	20.707	1_V_V_HT	V_V_HT	27.227584382536
1	447	3 Dark	V	V	HT	V_V_HT	0.307	21.011	1_V_V_HT	V_V_HT	27.2928305729331
1	448	3 Dark	V	V	HT	V_V_HT	0.357	21.264	1_V_V_HT	V_V_HT	27.3580057890269
1	449	3 Dark	V	V	HT	V_V_HT	0.336	21.177	1_V_V_HT	V_V_HT	27.4230202581828
1	450	3 Dark	V	V	HT	V_V_HT	0.322	21.24	1_V_V_HT	V_V_HT	27.487788565369
1	451	3 Dark	V	V	HT	V_V_HT	0.132	21.483	1_V_V_HT	V_V_HT	27.5522272716057
1	452	3 Dark	V	V	HT	V_V_HT	0.664	21.505	1_V_V_HT	V_V_HT	27.6162584298252
1	453	3 Dark	V	V	HT	V_V_HT	0.364	21.573	1_V_V_HT	V_V_HT	27.6798098329823
1	454	3 Dark	V	V	HT	V_V_HT	0.36	21.729	1_V_V_HT	V_V_HT	27.7428117408412
1	455	3 Dark	V	V	HT	V_V_HT	0.297	21.894	1_V_V_HT	V_V_HT	27.8051996224595
1	456	3 Dark	V	V	HT	V_V_HT	0.502	21.842	1_V_V_HT	V_V_HT	27.8669116563251
1	457	3 Dark	V	V	HT	V_V_HT	0.369	21.919	1_V_V_HT	V_V_HT	27.9278916391978
1	458	3 Dark	V	V	HT	V_V_HT	0.297	22.276	1_V_V_HT	V_V_HT	27.988086244754
1	459	3 Dark	V	V	HT	V_V_HT	0.343	22.215	1_V_V_HT	V_V_HT	28.0474480346409
1	460	3 Dark	V	V	HT	V_V_HT	0.598	22.341	1_V_V_HT	V_V_HT	28.1059325445428
1	461	3 Dark	V	V	HT	V_V_HT	0.093	22.469	1_V_V_HT	V_V_HT	28.1635013267283
1	462	3 Dark	V	V	HT	V_V_HT	0.529	22.492	1_V_V_HT	V_V_HT	28.2201174345583
1	463	3 Dark	V	V	HT	V_V_HT	0.152	22.239	1_V_V_HT	V_V_HT	28.2757439237684
1	464	3 Dark	V	V	HT	V_V_HT	0.129	22.276	1_V_V_HT	V_V_HT	28.330345320045
1	465	3 Dark	V	V	HT	V_V_HT	0.218	22.337	1_V_V_HT	V_V_HT	28.383893478503
1	466	3 Dark	V	V	HT	V_V_HT	0.557	22.437	1_V_V_HT	V_V_HT	28.436368915969
1	467	3 Dark	V	V	HT	V_V_HT	0.162	22.641	1_V_V_HT	V_V_HT	28.487759243034
1	468	3 Dark	V	V	HT	V_V_HT	0.51	22.62	1_V_V_HT	V_V_HT	28.5380534825593
1	469	3 Dark	V	V	HT	V_V_HT	0.345	22.608	1_V_V_HT	V_V_HT	28.5872419343549
1	470	3 Dark	V	V	HT	V_V_HT	0.486	22.892	1_V_V_HT	V_V_HT	28.6353200175694
1	471	3 Dark	V	V	HT	V_V_HT	0.496	22.638	1_V_V_HT	V_V_HT	28.6822844287825
1	472	3 Dark	V	V	HT	V_V_HT	0.229	22.691	1_V_V_HT	V_V_HT	28.7281318670713
1	473	3 Dark	V	V	HT	V_V_HT	0.55	22.564	1_V_V_HT	V_V_HT	28.7728590282199
1	474	3 Dark	V	V	HT	V_V_HT	0.212	22.639	1_V_V_HT	V_V_HT	28.8164635859718
1	475	3 Dark	V	V	HT	V_V_HT	0.391	22.874	1_V_V_HT	V_V_HT	28.8589471199817
1	476	3 Dark	V	V	HT	V_V_HT	0.488	23.051	1_V_V_HT	V_V_HT	28.9003121837275
1	477	3 Dark	V	V	HT	V_V_HT	0.574	23.173	1_V_V_HT	V_V_HT	28.9405613308812
1	478	3 Dark	V	V	HT	V_V_HT	0.479	23.136	1_V_V_HT	V_V_HT	28.9796978167537
1	479	3 Dark	V	V	HT	V_V_HT	0.363	23.126	1_V_V_HT	V_V_HT	29.0177276940775
1	480	3 Dark	V	V	HT	V_V_HT	0.356	23.216	1_V_V_HT	V_V_HT	29.0546582764062
1	481	3 Dark	V	V	HT	V_V_HT	0.426	23.445	1_V_V_HT	V_V_HT	29.0904991284129
1	482	3 Dark	V	V	HT	V_V_HT	0.49	23.269	1_V_V_HT	V_V_HT	29.1252608035251
1	483	3 Dark	V	V	HT	V_V_HT	0.419	23.252	1_V_V_HT	V_V_HT	29.1589555760056
1	484	3 Dark	V	V	HT	V_V_HT	0.512	23.493	1_V_V_HT	V_V_HT	29.1915961506946
1	485	3 Dark	V	V	HT	V_V_HT	0.291	23.549	1_V_V_HT	V_V_HT	29.2231952312205
1	486	3 Dark	V	V	HT	V_V_HT	0.394	23.144	1_V_V_HT	V_V_HT	29.2537655223394
1	487	3 Dark	V	V	HT	V_V_HT	0.49	23.151	1_V_V_HT	V_V_HT	29.2833198723283
1	488	3 Dark	V	V	HT	V_V_HT	0.585	22.98	1_V_V_HT	V_V_HT	29.311871808836
1	489	3 Dark	V	V	HT	V_V_HT	0.342	23.046	1_V_V_HT	V_V_HT	29.3394354502368
1	490	3 Dark	V	V	HT	V_V_HT	0.557	22.958	1_V_V_HT	V_V_HT	29.3660252589862
1	491	3 Dark	V	V	HT	V_V_HT	0.356	23.497	1_V_V_HT	V_V_HT	29.3916558212105
1	492	3 Dark	V	V	HT	V_V_HT	0.463	23.146	1_V_V_HT	V_V_HT	29.4163416985481
1	493	3 Dark	V	V	HT	V_V_HT	0.163	23.617	1_V_V_HT	V_V_HT	29.440097274239
1	494	3 Dark	V	V	HT	V_V_HT	0.414	23.997	1_V_V_HT	V_V_HT	29.462936884089
1	495	3 Dark	V	V	HT	V_V_HT	0.224	24.088	1_V_V_HT	V_V_HT	29.4848747625196
1	496	3 Dark	V	V	HT	V_V_HT	0.37	23.979	1_V_V_HT	V_V_HT	29.5059245996924
1	497	3 Dark	V	V	HT	V_V_HT	0.48	24.52	1_V_V_HT	V_V_HT	29.5260993866785
1	498	3 Dark	V	V	HT	V_V_HT	0.258	24.466	1_V_V_HT	V_V_HT	29.5454114931157
1	499	3 Dark	V	V	HT	V_V_HT	0.393	24.846	1_V_V_HT	V_V_HT	29.5638730352149
1	500	3 Dark	V	V	HT	V_V_HT	0.612	24.703	1_V_V_HT	V_V_HT	29.5814956096346
1	501	3 Dark	V	V	HT	V_V_HT	0.371	24.575	1_V_V_HT	V_V_HT	29.5982905616882
1	502	3 Dark	V	V	HT	V_V_HT	0.235	24.847	1_V_V_HT	V_V_HT	29.6142687518019
1	503	3 Dark	V	V	HT	V_V_HT	0.221	24.57	1_V_V_HT	V_V_HT	29.6294409214598
1	504	3 Dark	V	V	HT	V_V_HT	0.363	24.608	1_V_V_HT	V_V_HT	29.6438177226361
1	505	3 Dark	V	V	HT	V_V_HT	0.576	24.584	1_V_V_HT	V_V_HT	29.6574094569753
1	506	3 Dark	V	V	HT	V_V_HT	0.479	24.471	1_V_V_HT	V_V_HT	29.670226338516
1	507	3 Dark	V	V	HT	V_V_HT	0.429	24.289	1_V_V_HT	V_V_HT	29.6822785808139
1	508	3 Dark	V	V	HT	V_V_HT	0.32	24.11	1_V_V_HT	V_V_HT	29.6935763979065
1	509	3 Dark	V	V	HT	V_V_HT	0.326	24.075	1_V_V_HT	V_V_HT	29.7041300040434
1	510	3 Dark	V	V	HT	V_V_HT	0.412	24.247	1_V_V_HT	V_V_HT	29.713949637427
1	511	3 Dark	V	V	HT	V_V_HT	0.361	24.383	1_V_V_HT	V_V_HT	29.7230456198123
1	512	3 Dark	V	V	HT	V_V_HT	0.488	24.201	1_V_V_HT	V_V_HT	29.7314282927179
1	513	3 Dark	V	V	HT	V_V_HT	0.347	24.333	1_V_V_HT	V_V_HT	29.739107998598
1	514	3 Dark	V	V	HT	V_V_HT	0.601	24.384	1_V_V_HT	V_V_HT	29.7460950800242
1	515	3 Dark	V	V	HT	V_V_HT	0.353	24.607	1_V_V_HT	V_V_HT	29.7523998787443
1	516	3 Dark	V	V	HT	V_V_HT	0.097	24.466	1_V_V_HT	V_V_HT	29.7580328726945
1	517	3 Dark	V	V	HT	V_V_HT	0.376	24.239	1_V_V_HT	V_V_HT	29.7630052342014
1	518	3 Dark	V	V	HT	V_V_HT	0.126	24.148	1_V_V_HT	V_V_HT	29.767329045097
1	519	3 Dark	V	V	HT	V_V_HT	0.409	24.387	1_V_V_HT	V_V_HT	29.7710172079256
1	520	3 Dark	V	V	HT	V_V_HT	0.51	24.058	1_V_V_HT	V_V_HT	29.774082984774
1	521	3 Dark	V	V	HT	V_V_HT	0.632	24.034	1_V_V_HT	V_V_HT	29.7765404118212
1	522	3 Dark	V	V	HT	V_V_HT	0.178	24.157	1_V_V_HT	V_V_HT	29.7784037166794
1	523	3 Dark	V	V	HT	V_V_HT	0.623	24.47	1_V_V_HT	V_V_HT	29.7796871282286
1	524	3 Dark	V	V	HT	V_V_HT	0.509	24.496	1_V_V_HT	V_V_HT	29.7804051041338
1	525	3 Dark	V	V	HT	V_V_HT	0.309	24.72	1_V_V_HT	V_V_HT	29.7805730223474
1	526	3 Dark	V	V	HT	V_V_HT	0.448	24.798	1_V_V_HT	V_V_HT	29.7802067311787
1	527	3 Dark	V	V	HT	V_V_HT	0.703	24.831	1_V_V_HT	V_V_HT	29.7793230431362
1	528	3 Dark	V	V	HT	V_V_HT	0.456	24.723	1_V_V_HT	V_V_HT	29.7779390133971
1	529	3 Dark	V	V	HT	V_V_HT	0.725	24.712	1_V_V_HT	V_V_HT	29.7760716960011
1	530	3 Dark	V	V	HT	V_V_HT	0.343	24.484	1_V_V_HT	V_V_HT	29.7737383999263
1	531	3 Dark	V	V	HT	V_V_HT	0.368	24.5	1_V_V_HT	V_V_HT	29.7709574525582
1	532	3 Dark	V	V	HT	V_V_HT	0.501	24.716	1_V_V_HT	V_V_HT	29.7677474366863
1	533	3 Dark	V	V	HT	V_V_HT	0.273	25.008	1_V_V_HT	V_V_HT	29.7641269341443
1	534	3 Dark	V	V	HT	V_V_HT	0.25	25.222	1_V_V_HT	V_V_HT	29.7601147915618
1	535	3 Dark	V	V	HT	V_V_HT	0.367	25.163	1_V_V_HT	V_V_HT	29.755730907838
1	536	3 Dark	V	V	HT	V_V_HT	0.375	25.067	1_V_V_HT	V_V_HT	29.7509957143418
1	537	3 Dark	V	V	HT	V_V_HT	0.392	25.073	1_V_V_HT	V_V_HT	29.7459309935886
1	538	3 Dark	V	V	HT	V_V_HT	0.3	25.21	1_V_V_HT	V_V_HT	29.7405601634253
1	539	3 Dark	V	V	HT	V_V_HT	0.328	25.219	1_V_V_HT	V_V_HT	29.7349083054637
1	540	3 Dark	V	V	HT	V_V_HT	0.528	25.388	1_V_V_HT	V_V_HT	29.7290019093204
1	541	3 Dark	V	V	HT	V_V_HT	0.562	25.565	1_V_V_HT	V_V_HT	29.7228680405432
1	542	3 Dark	V	V	HT	V_V_HT	0.308	25.721	1_V_V_HT	V_V_HT	29.7165352453056
1	543	3 Dark	V	V	HT	V_V_HT	0.551	25.822	1_V_V_HT	V_V_HT	29.7100338823298
1	544	3 Dark	V	V	HT	V_V_HT	0.563	25.667	1_V_V_HT	V_V_HT	29.7033961697415
1	545	3 Dark	V	V	HT	V_V_HT	0.514	25.596	1_V_V_HT	V_V_HT	29.6966559081517
1	546	3 Dark	V	V	HT	V_V_HT	0.253	25.741	1_V_V_HT	V_V_HT	29.6898472147369
1	547	3 Dark	V	V	HT	V_V_HT	0.263	25.904	1_V_V_HT	V_V_HT	29.6830045498268
1	548	3 Dark	V	V	HT	V_V_HT	0.494	26.162	1_V_V_HT	V_V_HT	29.6761640923628
1	549	3 Dark	V	V	HT	V_V_HT	0.581	26.142	1_V_V_HT	V_V_HT	29.6693637593734
1	550	3 Dark	V	V	HT	V_V_HT	0.228	25.878	1_V_V_HT	V_V_HT	29.6626421792217
1	551	3 Dark	V	V	HT	V_V_HT	0.332	25.654	1_V_V_HT	V_V_HT	29.6560397789518
1	552	3 Dark	V	V	HT	V_V_HT	0.586	25.87	1_V_V_HT	V_V_HT	29.6495991543027
1	553	3 Dark	V	V	HT	V_V_HT	0.476	25.651	1_V_V_HT	V_V_HT	29.6433647111284
1	554	3 Dark	V	V	HT	V_V_HT	0.44	25.549	1_V_V_HT	V_V_HT	29.637381216718
1	555	3 Dark	V	V	HT	V_V_HT	0.448	25.493	1_V_V_HT	V_V_HT	29.6316934389352
1	556	3 Dark	V	V	HT	V_V_HT	0.448	25.55	1_V_V_HT	V_V_HT	29.6263464722961
1	557	3 Dark	V	V	HT	V_V_HT	0.513	25.286	1_V_V_HT	V_V_HT	29.6213867178373
1	558	3 Dark	V	V	HT	V_V_HT	0.15	25.36	1_V_V_HT	V_V_HT	29.6168611839747
1	559	3 Dark	V	V	HT	V_V_HT	0.382	24.973	1_V_V_HT	V_V_HT	29.6128182492912
1	560	3 Dark	V	V	HT	V_V_HT	0.384	25.113	1_V_V_HT	V_V_HT	29.6093077770863
1	561	3 Dark	V	V	HT	V_V_HT	0.387	25.029	1_V_V_HT	V_V_HT	29.6063808780571
1	562	3 Dark	V	V	HT	V_V_HT	0.451	24.981	1_V_V_HT	V_V_HT	29.6040896369613
1	563	3 Dark	V	V	HT	V_V_HT	0.513	25.089	1_V_V_HT	V_V_HT	29.6024867891023
1	564	3 Dark	V	V	HT	V_V_HT	0.577	25.243	1_V_V_HT	V_V_HT	29.6016253471903
1	565	3 Dark	V	V	HT	V_V_HT	0.517	25.601	1_V_V_HT	V_V_HT	29.6015582839591
1	566	3 Dark	V	V	HT	V_V_HT	0.383	25.812	1_V_V_HT	V_V_HT	29.6023383633487
1	567	3 Dark	V	V	HT	V_V_HT	0.435	25.95	1_V_V_HT	V_V_HT	29.6040175982204
1	568	3 Dark	V	V	HT	V_V_HT	0.457	26.202	1_V_V_HT	V_V_HT	29.6066474270719
1	569	3 Dark	V	V	HT	V_V_HT	0.335	26.36	1_V_V_HT	V_V_HT	29.6102777369388
1	570	3 Dark	V	V	HT	V_V_HT	0.581	26.29	1_V_V_HT	V_V_HT	29.6149574085255
1	571	3 Dark	V	V	HT	V_V_HT	0.538	26.153	1_V_V_HT	V_V_HT	29.620732832807
1	572	3 Dark	V	V	HT	V_V_HT	0.644	26.41	1_V_V_HT	V_V_HT	29.6276488927304
1	573	3 Dark	V	V	HT	V_V_HT	0.448	26.442	1_V_V_HT	V_V_HT	29.6357469167793
1	574	3 Dark	V	V	HT	V_V_HT	0.446	26.37	1_V_V_HT	V_V_HT	29.6450661594015
1	575	3 Dark	V	V	HT	V_V_HT	0.282	26.214	1_V_V_HT	V_V_HT	29.6556397887646
1	576	3 Dark	V	V	HT	V_V_HT	0.242	26.515	1_V_V_HT	V_V_HT	29.6674944124302
1	577	3 Dark	V	V	HT	V_V_HT	0.539	26.784	1_V_V_HT	V_V_HT	29.6806536159692
1	578	3 Dark	V	V	HT	V_V_HT	0.384	26.979	1_V_V_HT	V_V_HT	29.6951324233801
1	579	3 Dark	V	V	HT	V_V_HT	0.389	26.954	1_V_V_HT	V_V_HT	29.7109347468662
1	580	3 Dark	V	V	HT	V_V_HT	0.246	27.213	1_V_V_HT	V_V_HT	29.728054537393
1	581	3 Dark	V	V	HT	V_V_HT	0.408	27.452	1_V_V_HT	V_V_HT	29.7464837169407
1	582	3 Dark	V	V	HT	V_V_HT	0.394	27.514	1_V_V_HT	V_V_HT	29.7662142080708
1	583	3 Dark	V	V	HT	V_V_HT	0.404	27.806	1_V_V_HT	V_V_HT	29.7872351924923
1	584	3 Dark	V	V	HT	V_V_HT	0.407	28.031	1_V_V_HT	V_V_HT	29.8095248934411
1	585	3 Dark	V	V	HT	V_V_HT	0.253	27.83	1_V_V_HT	V_V_HT	29.8330587902771
1	586	3 Dark	V	V	HT	V_V_HT	0.505	27.771	1_V_V_HT	V_V_HT	29.857812366102
1	587	3 Dark	V	V	HT	V_V_HT	0.439	27.755	1_V_V_HT	V_V_HT	29.8837577053304
1	588	3 Dark	V	V	HT	V_V_HT	0.53	28.583	1_V_V_HT	V_V_HT	29.9108497708919
1	589	3 Dark	V	V	HT	V_V_HT	0.338	28.704	1_V_V_HT	V_V_HT	29.9390222962437
1	590	3 Dark	V	V	HT	V_V_HT	0.483	28.71	1_V_V_HT	V_V_HT	29.9681907810592
1	591	3 Dark	V	V	HT	V_V_HT	0.284	28.936	1_V_V_HT	V_V_HT	29.9982631491804
1	592	3 Dark	V	V	HT	V_V_HT	0.453	28.923	1_V_V_HT	V_V_HT	30.0291277264166
1	593	3 Dark	V	V	HT	V_V_HT	0.381	28.891	1_V_V_HT	V_V_HT	30.0606529652225
1	594	3 Dark	V	V	HT	V_V_HT	0.404	28.697	1_V_V_HT	V_V_HT	30.0926991994744
1	595	3 Dark	V	V	HT	V_V_HT	0.725	28.632	1_V_V_HT	V_V_HT	30.1251061090361
1	596	3 Dark	V	V	HT	V_V_HT	0.586	28.758	1_V_V_HT	V_V_HT	30.1576926091603
1	597	3 Dark	V	V	HT	V_V_HT	0.53	28.823	1_V_V_HT	V_V_HT	30.1902692871611
1	598	3 Dark	V	V	HT	V_V_HT	0.552	28.787	1_V_V_HT	V_V_HT	30.2226259237696
1	599	3 Dark	V	V	HT	V_V_HT	0.486	28.921	1_V_V_HT	V_V_HT	30.2545315839511
1	600	3 Dark	V	V	HT	V_V_HT	0.458	29.038	1_V_V_HT	V_V_HT	30.2857471996272
1	601	3 Dark	V	V	HT	V_V_HT	0.425	28.866	1_V_V_HT	V_V_HT	30.3160177035968
1	602	3 Dark	V	V	HT	V_V_HT	0.565	28.702	1_V_V_HT	V_V_HT	30.3450802727779
1	603	3 Dark	V	V	HT	V_V_HT	0.583	28.828	1_V_V_HT	V_V_HT	30.3726534645547
1	604	3 Dark	V	V	HT	V_V_HT	0.491	28.844	1_V_V_HT	V_V_HT	30.3984377038912
1	605	3 Dark	V	V	HT	V_V_HT	0.358	29.094	1_V_V_HT	V_V_HT	30.422126635775
1	606	3 Dark	V	V	HT	V_V_HT	0.554	29.205	1_V_V_HT	V_V_HT	30.4433982289413
1	607	3 Dark	V	V	HT	V_V_HT	0.532	29.406	1_V_V_HT	V_V_HT	30.4619128525799
1	608	3 Dark	V	V	HT	V_V_HT	0.689	29.653	1_V_V_HT	V_V_HT	30.4773149209759
1	609	3 Dark	V	V	HT	V_V_HT	0.556	29.706	1_V_V_HT	V_V_HT	30.4892367400698
1	610	3 Dark	V	V	HT	V_V_HT	0.487	29.776	1_V_V_HT	V_V_HT	30.4973065756371
1	611	3 Dark	V	V	HT	V_V_HT	0.571	29.939	1_V_V_HT	V_V_HT	30.501145975356
1	612	3 Dark	V	V	HT	V_V_HT	0.648	30.007	1_V_V_HT	V_V_HT	30.5003739071835
1	613	3 Dark	V	V	HT	V_V_HT	0.768	30.181	1_V_V_HT	V_V_HT	30.4946057321816
1	614	3 Dark	V	V	HT	V_V_HT	0.665	30.385	1_V_V_HT	V_V_HT	30.483455871071
1	615	3 Dark	V	V	HT	V_V_HT	0.247	30.482	1_V_V_HT	V_V_HT	30.4665385862851
1	616	3 Dark	V	V	HT	V_V_HT	0.389	30.454	1_V_V_HT	V_V_HT	30.443468098452
1	617	3 Dark	V	V	HT	V_V_HT	0.497	30.591	1_V_V_HT	V_V_HT	30.4138586301929
1	618	3 Dark	V	V	HT	V_V_HT	0.978	30.682	1_V_V_HT	V_V_HT	30.3773244025998
1	619	3 Dark	V	V	HT	V_V_HT	0.503	31.018	1_V_V_HT	V_V_HT	30.333479638324
1	620	3 Dark	V	V	HT	V_V_HT	0.39	31.083	1_V_V_HT	V_V_HT	30.2819414486679
1	621	3 Dark	V	V	HT	V_V_HT	0.613	31.072	1_V_V_HT	V_V_HT	30.2223385083746
1	622	3 Dark	V	V	HT	V_V_HT	0.438	31.294	1_V_V_HT	V_V_HT	30.1543023831877
1	623	3 Dark	V	V	HT	V_V_HT	0.481	31.174	1_V_V_HT	V_V_HT	30.0774690807295
1	624	3 Dark	V	V	HT	V_V_HT	0.383	31.322	1_V_V_HT	V_V_HT	29.9914973430477
1	625	3 Dark	V	V	HT	V_V_HT	0.452	30.907	1_V_V_HT	V_V_HT	29.8960701928708
1	626	3 Dark	V	V	HT	V_V_HT	0.509	30.709	1_V_V_HT	V_V_HT	29.7908756113762
1	627	3 Dark	V	V	HT	V_V_HT	0.5	30.46	1_V_V_HT	V_V_HT	29.6756080461621
1	628	3 Dark	V	V	HT	V_V_HT	0.421	30.119	1_V_V_HT	V_V_HT	29.5499947539645
1	629	3 Dark	V	V	HT	V_V_HT	0.469	29.72	1_V_V_HT	V_V_HT	29.4138046555305
1	630	3 Dark	V	V	HT	V_V_HT	0.698	29.329	1_V_V_HT	V_V_HT	29.2668511238341
1	631	3 Dark	V	V	HT	V_V_HT	0.366	29.008	1_V_V_HT	V_V_HT	29.1089863831349
1	632	3 Dark	V	V	HT	V_V_HT	0.48	28.568	1_V_V_HT	V_V_HT	28.940070516773
1	633	3 Dark	V	V	HT	V_V_HT	0.574	28.141	1_V_V_HT	V_V_HT	28.7599726842268
1	634	3 Dark	V	V	HT	V_V_HT	0.462	27.782	1_V_V_HT	V_V_HT	28.5685983484074
1	635	3 Dark	V	V	HT	V_V_HT	0.532	27.482	1_V_V_HT	V_V_HT	28.3658620462065
1	636	3 Dark	V	V	HT	V_V_HT	0.353	26.975	1_V_V_HT	V_V_HT	28.1516783158773
1	637	3 Dark	V	V	HT	V_V_HT	0.74	26.482	1_V_V_HT	V_V_HT	27.9259616952195
1	638	3 Dark	V	V	HT	V_V_HT	0.631	25.926	1_V_V_HT	V_V_HT	27.6886372682419
1	639	3 Dark	V	V	HT	V_V_HT	0.442	25.429	1_V_V_HT	V_V_HT	27.4396723039004
1	640	3 Dark	V	V	HT	V_V_HT	0.316	24.98	1_V_V_HT	V_V_HT	27.1790446185969
1	641	3 Dark	V	V	HT	V_V_HT	0.571	24.417	1_V_V_HT	V_V_HT	26.9067430349698
1	642	3 Dark	V	V	HT	V_V_HT	0.462	23.784	1_V_V_HT	V_V_HT	26.6228004040281
1	643	3 Dark	V	V	HT	V_V_HT	0.578	23.04	1_V_V_HT	V_V_HT	26.3272716943203
1	644	3 Dark	V	V	HT	V_V_HT	0.611	22.428	1_V_V_HT	V_V_HT	26.0202563156256
1	645	3 Dark	V	V	HT	V_V_HT	0.35	22.21	1_V_V_HT	V_V_HT	25.7018647863642
1	646	3 Dark	V	V	HT	V_V_HT	0.477	21.821	1_V_V_HT	V_V_HT	25.3722185589508
1	647	3 Dark	V	V	HT	V_V_HT	0.576	21.331	1_V_V_HT	V_V_HT	25.0314936041819
1	648	3 Dark	V	V	HT	V_V_HT	0.621	20.377	1_V_V_HT	V_V_HT	24.6799305450668
1	649	3 Dark	V	V	HT	V_V_HT	0.674	19.874	1_V_V_HT	V_V_HT	24.3178231367353
1	650	3 Dark	V	V	HT	V_V_HT	0.548	19.508	1_V_V_HT	V_V_HT	23.9454757196595
1	651	3 Dark	V	V	HT	V_V_HT	0.273	18.969	1_V_V_HT	V_V_HT	23.5632023575615
1	652	3 Dark	V	V	HT	V_V_HT	0.675	18.546	1_V_V_HT	V_V_HT	23.1713560018297
1	653	3 Dark	V	V	HT	V_V_HT	0.261	18.116	1_V_V_HT	V_V_HT	22.770308253495
1	654	3 Dark	V	V	HT	V_V_HT	0.552	17.733	1_V_V_HT	V_V_HT	22.36047487201
1	655	3 Dark	V	V	HT	V_V_HT	0.31	17.292	1_V_V_HT	V_V_HT	21.9423143927159
1	656	3 Dark	V	V	HT	V_V_HT	0.388	16.783	1_V_V_HT	V_V_HT	21.5163012345048
1	657	3 Dark	V	V	HT	V_V_HT	0.281	16.295	1_V_V_HT	V_V_HT	21.0829463382026
1	658	3 Dark	V	V	HT	V_V_HT	0.211	15.971	1_V_V_HT	V_V_HT	20.6428016722157
1	659	4 Light	V	V	HT	V_V_HT	0.087	15.515	1_V_V_HT	V_V_HT	20.1964565706833
1	660	4 Light	V	V	HT	V_V_HT	0.067	14.817	1_V_V_HT	V_V_HT	19.7445338883764
1	661	4 Light	V	V	HT	V_V_HT	0.104	14.451	1_V_V_HT	V_V_HT	19.2876817595297
1	662	4 Light	V	V	HT	V_V_HT	0.125	13.971	1_V_V_HT	V_V_HT	18.8265567485139
1	663	4 Light	V	V	HT	V_V_HT	0.156	13.397	1_V_V_HT	V_V_HT	18.361832240148
1	664	4 Light	V	V	HT	V_V_HT	0.132	12.955	1_V_V_HT	V_V_HT	17.8941982590954
1	665	4 Light	V	V	HT	V_V_HT	0.058	12.423	1_V_V_HT	V_V_HT	17.4243557168563
1	666	4 Light	V	V	HT	V_V_HT	0.047	12.07	1_V_V_HT	V_V_HT	16.953008048481
1	667	4 Light	V	V	HT	V_V_HT	0.039	11.351	1_V_V_HT	V_V_HT	16.4808606893048
1	668	4 Light	V	V	HT	V_V_HT	0.133	10.72	1_V_V_HT	V_V_HT	16.0086185299327
1	669	4 Light	V	V	HT	V_V_HT	0.059	10.278	1_V_V_HT	V_V_HT	15.5369822926077
1	670	4 Light	V	V	HT	V_V_HT	0.038	9.962	1_V_V_HT	V_V_HT	15.0666516567734
1	671	4 Light	V	V	HT	V_V_HT	0.008	9.391	1_V_V_HT	V_V_HT	14.5983229817339
1	672	4 Light	V	V	HT	V_V_HT	0.015	8.929	1_V_V_HT	V_V_HT	14.1326793520163
1	673	4 Light	V	V	HT	V_V_HT	0.024	8.351	1_V_V_HT	V_V_HT	13.6703957605176
1	674	4 Light	V	V	HT	V_V_HT	0.053	7.74	1_V_V_HT	V_V_HT	13.2121226444685
1	675	4 Light	V	V	HT	V_V_HT	0.029	7.39	1_V_V_HT	V_V_HT	12.7584776516398
1	676	4 Light	V	V	HT	V_V_HT	0	6.913	1_V_V_HT	V_V_HT	12.3100416071164
1	677	4 Light	V	V	HT	V_V_HT	0.007	6.416	1_V_V_HT	V_V_HT	11.8673620346189
1	678	4 Light	V	V	HT	V_V_HT	0.024	5.795	1_V_V_HT	V_V_HT	11.4309796711809
1	679	4 Light	V	V	HT	V_V_HT	0	5.121	1_V_V_HT	V_V_HT	11.001435254592
1	680	4 Light	V	V	HT	V_V_HT	0.024	4.573	1_V_V_HT	V_V_HT	10.5792695200786
1	681	4 Light	V	V	HT	V_V_HT	0.074	4.3	1_V_V_HT	V_V_HT	10.1650232048529
1	682	4 Light	V	V	HT	V_V_HT	0.015	3.625	1_V_V_HT	V_V_HT	9.75923704476553
1	683	4 Light	V	V	HT	V_V_HT	0.051	3.385	1_V_V_HT	V_V_HT	9.3624517775312
1	684	4 Light	V	V	HT	V_V_HT	0	2.833	1_V_V_HT	V_V_HT	8.97519734185189
1	685	4 Light	V	V	HT	V_V_HT	0.011	2.537	1_V_V_HT	V_V_HT	8.59794935792564
1	686	4 Light	V	V	HT	V_V_HT	0	2.218	1_V_V_HT	V_V_HT	8.23112814339641
1	687	4 Light	V	V	HT	V_V_HT	0.012	1.969	1_V_V_HT	V_V_HT	7.87514288669172
1	688	4 Light	V	V	HT	V_V_HT	0.097	1.758	1_V_V_HT	V_V_HT	7.53040277747953
1	689	4 Light	V	V	HT	V_V_HT	0.013	1.692	1_V_V_HT	V_V_HT	7.19730499993972
1	690	4 Light	V	V	HT	V_V_HT	0	1.625	1_V_V_HT	V_V_HT	6.87618661094254
1	691	4 Light	V	V	HT	V_V_HT	0	1.673	1_V_V_HT	V_V_HT	6.56731204630187
1	692	4 Light	V	V	HT	V_V_HT	0	1.609	1_V_V_HT	V_V_HT	6.27088494261465
1	693	4 Light	V	V	HT	V_V_HT	0	1.476	1_V_V_HT	V_V_HT	5.98709676555339
1	694	4 Light	V	V	HT	V_V_HT	0.02	1.344	1_V_V_HT	V_V_HT	5.71612689251593
1	695	4 Light	V	V	HT	V_V_HT	0	1.286	1_V_V_HT	V_V_HT	5.45810635198881
1	696	4 Light	V	V	HT	V_V_HT	0	1.295	1_V_V_HT	V_V_HT	5.21315408403064
1	697	4 Light	V	V	HT	V_V_HT	0.021	1.256	1_V_V_HT	V_V_HT	4.98137740393157
1	698	4 Light	V	V	HT	V_V_HT	0	1.136	1_V_V_HT	V_V_HT	4.76283712531261
1	699	4 Light	V	V	HT	V_V_HT	0	1.077	1_V_V_HT	V_V_HT	4.55757130931899
1	700	4 Light	V	V	HT	V_V_HT	0	1.065	1_V_V_HT	V_V_HT	4.36557350896215
1	701	4 Light	V	V	HT	V_V_HT	0	1.073	1_V_V_HT	V_V_HT	4.18682615151172
1	702	4 Light	V	V	HT	V_V_HT	0	1.081	1_V_V_HT	V_V_HT	4.02130153460502
1	703	4 Light	V	V	HT	V_V_HT	0	1.073	1_V_V_HT	V_V_HT	3.86892169540108
1	704	4 Light	V	V	HT	V_V_HT	0	1.142	1_V_V_HT	V_V_HT	3.72955025966748
1	705	4 Light	V	V	HT	V_V_HT	0	1.113	1_V_V_HT	V_V_HT	3.60300381628504
1	706	4 Light	V	V	HT	V_V_HT	0	1.181	1_V_V_HT	V_V_HT	3.4890896288775
1	707	4 Light	V	V	HT	V_V_HT	0.079	1.191	1_V_V_HT	V_V_HT	3.38761496234699
1	708	4 Light	V	V	HT	V_V_HT	0	1.304	1_V_V_HT	V_V_HT	3.29837961825636
1	709	4 Light	V	V	HT	V_V_HT	0	1.345	1_V_V_HT	V_V_HT	3.22114658644185
1	710	4 Light	V	V	HT	V_V_HT	0	1.321	1_V_V_HT	V_V_HT	3.15563710243952
1	711	4 Light	V	V	HT	V_V_HT	0	1.286	1_V_V_HT	V_V_HT	3.1015396463551
1	712	4 Light	V	V	HT	V_V_HT	0	1.298	1_V_V_HT	V_V_HT	3.05853084125327
1	713	4 Light	V	V	HT	V_V_HT	0.021	1.484	1_V_V_HT	V_V_HT	3.02626079574889
1	714	4 Light	V	V	HT	V_V_HT	0	1.5	1_V_V_HT	V_V_HT	3.00435468072523
1	715	4 Light	V	V	HT	V_V_HT	0.014	1.599	1_V_V_HT	V_V_HT	2.99242894539494
1	716	4 Light	V	V	HT	V_V_HT	0.069	1.75	1_V_V_HT	V_V_HT	2.99008469043074
1	717	4 Light	V	V	HT	V_V_HT	0.032	1.814	1_V_V_HT	V_V_HT	2.99691636805934
1	718	4 Light	V	V	HT	V_V_HT	0	1.717	1_V_V_HT	V_V_HT	3.01250718427055
1	719	4 Light	V	V	HT	V_V_HT	0.021	1.765	1_V_V_HT	V_V_HT	3.036435712437
1	720	4 Light	V	V	HT	V_V_HT	0	1.8	1_V_V_HT	V_V_HT	3.06827189805847
1	721	4 Light	V	V	HT	V_V_HT	0.152	1.878	1_V_V_HT	V_V_HT	3.10757760610338
1	722	4 Light	V	V	HT	V_V_HT	0.061	1.918	1_V_V_HT	V_V_HT	3.15390939960547
1	723	4 Light	V	V	HT	V_V_HT	0.023	1.94	1_V_V_HT	V_V_HT	3.20682122553191
1	724	4 Light	V	V	HT	V_V_HT	0	2.154	1_V_V_HT	V_V_HT	3.26586659819065
1	725	4 Light	V	V	HT	V_V_HT	0	2.202	1_V_V_HT	V_V_HT	3.33059903021828
1	726	4 Light	V	V	HT	V_V_HT	0.056	2.291	1_V_V_HT	V_V_HT	3.40057203562738
1	727	4 Light	V	V	HT	V_V_HT	0	2.485	1_V_V_HT	V_V_HT	3.47534067014629
1	728	4 Light	V	V	HT	V_V_HT	0.013	2.662	1_V_V_HT	V_V_HT	3.55446803716343
1	729	4 Light	V	V	HT	V_V_HT	0	2.856	1_V_V_HT	V_V_HT	3.6375263019628
1	730	4 Light	V	V	HT	V_V_HT	0.026	3.083	1_V_V_HT	V_V_HT	3.7240920003642
1	731	4 Light	V	V	HT	V_V_HT	0.016	3.286	1_V_V_HT	V_V_HT	3.81375440297628
1	732	4 Light	V	V	HT	V_V_HT	0.023	3.37	1_V_V_HT	V_V_HT	3.90611633694151
1	733	4 Light	V	V	HT	V_V_HT	0.016	3.614	1_V_V_HT	V_V_HT	4.0007866479936
1	734	4 Light	V	V	HT	V_V_HT	0.122	3.694	1_V_V_HT	V_V_HT	4.0973906443912
1	735	4 Light	V	V	HT	V_V_HT	0	3.762	1_V_V_HT	V_V_HT	4.19557438205609
1	736	4 Light	V	V	HT	V_V_HT	0.068	3.86	1_V_V_HT	V_V_HT	4.29500198050319
1	737	4 Light	V	V	HT	V_V_HT	0.017	3.909	1_V_V_HT	V_V_HT	4.3953451786634
1	738	4 Light	V	V	HT	V_V_HT	0.137	3.954	1_V_V_HT	V_V_HT	4.49629158839595
1	739	4 Light	V	V	HT	V_V_HT	0.041	4.073	1_V_V_HT	V_V_HT	4.59753279041792
1	740	4 Light	V	V	HT	V_V_HT	0	4.148	1_V_V_HT	V_V_HT	4.69876466662738
1	741	4 Light	V	V	HT	V_V_HT	0.039	4.226	1_V_V_HT	V_V_HT	4.79970467704356
1	742	4 Light	V	V	HT	V_V_HT	0.027	4.377	1_V_V_HT	V_V_HT	4.90009651696578
1	743	4 Light	V	V	HT	V_V_HT	0.237	4.464	1_V_V_HT	V_V_HT	4.99971046575089
1	744	4 Light	V	V	HT	V_V_HT	0.016	4.576	1_V_V_HT	V_V_HT	5.09833913540401
1	745	4 Light	V	V	HT	V_V_HT	0.11	4.67	1_V_V_HT	V_V_HT	5.19577961052652
1	746	4 Light	V	V	HT	V_V_HT	0.151	4.713	1_V_V_HT	V_V_HT	5.29183348692962
1	747	4 Light	V	V	HT	V_V_HT	0.076	4.78	1_V_V_HT	V_V_HT	5.38632039566176
1	748	4 Light	V	V	HT	V_V_HT	0	4.891	1_V_V_HT	V_V_HT	5.4790689415081
1	749	4 Light	V	V	HT	V_V_HT	0.061	4.967	1_V_V_HT	V_V_HT	5.56992558331706
1	750	4 Light	V	V	HT	V_V_HT	0.035	5.036	1_V_V_HT	V_V_HT	5.65874124536574
1	751	4 Light	V	V	HT	V_V_HT	0.078	4.928	1_V_V_HT	V_V_HT	5.74537115819109
1	752	4 Light	V	V	HT	V_V_HT	0.04	5.017	1_V_V_HT	V_V_HT	5.82969201914941
1	753	4 Light	V	V	HT	V_V_HT	0.022	5.084	1_V_V_HT	V_V_HT	5.911601771465
1	754	4 Light	V	V	HT	V_V_HT	0.234	5.303	1_V_V_HT	V_V_HT	5.99100259354401
1	755	4 Light	V	V	HT	V_V_HT	0.048	5.42	1_V_V_HT	V_V_HT	6.06780062518581
1	756	4 Light	V	V	HT	V_V_HT	0.089	5.612	1_V_V_HT	V_V_HT	6.14192170551144
1	757	4 Light	V	V	HT	V_V_HT	0.215	5.612	1_V_V_HT	V_V_HT	6.21331479112436
1	758	4 Light	V	V	HT	V_V_HT	0.177	5.723	1_V_V_HT	V_V_HT	6.28195126903975
1	759	4 Light	V	V	HT	V_V_HT	0.194	5.946	1_V_V_HT	V_V_HT	6.34782073646149
1	760	4 Light	V	V	HT	V_V_HT	0.227	6.069	1_V_V_HT	V_V_HT	6.41091976514878
1	761	4 Light	V	V	HT	V_V_HT	0.203	6.131	1_V_V_HT	V_V_HT	6.47125835185634
1	762	4 Light	V	V	HT	V_V_HT	0.084	6.232	1_V_V_HT	V_V_HT	6.5288498503489
1	763	4 Light	V	V	HT	V_V_HT	0.244	6.252	1_V_V_HT	V_V_HT	6.58370761388452
1	764	4 Light	V	V	HT	V_V_HT	0.08	6.276	1_V_V_HT	V_V_HT	6.63584776439986
1	765	4 Light	V	V	HT	V_V_HT	0.068	6.401	1_V_V_HT	V_V_HT	6.68530011238335
1	766	4 Light	V	V	HT	V_V_HT	0.098	6.386	1_V_V_HT	V_V_HT	6.7321101311458
1	767	4 Light	V	V	HT	V_V_HT	0.128	6.457	1_V_V_HT	V_V_HT	6.77633570511203
1	768	4 Light	V	V	HT	V_V_HT	0.045	6.4	1_V_V_HT	V_V_HT	6.81803716761829
1	769	4 Light	V	V	HT	V_V_HT	0.119	6.497	1_V_V_HT	V_V_HT	6.85727485198853
1	770	4 Light	V	V	HT	V_V_HT	0.075	6.568	1_V_V_HT	V_V_HT	6.89410909190307
1	771	4 Light	V	V	HT	V_V_HT	0.078	6.661	1_V_V_HT	V_V_HT	6.92860182444548
1	772	4 Light	V	V	HT	V_V_HT	0.151	6.72	1_V_V_HT	V_V_HT	6.96082140005373
1	773	4 Light	V	V	HT	V_V_HT	0.108	6.651	1_V_V_HT	V_V_HT	6.99083777184663
1	774	4 Light	V	V	HT	V_V_HT	0.112	6.86	1_V_V_HT	V_V_HT	7.01872089364448
1	775	4 Light	V	V	HT	V_V_HT	0.108	6.978	1_V_V_HT	V_V_HT	7.04454071899182
1	776	4 Light	V	V	HT	V_V_HT	0.112	6.846	1_V_V_HT	V_V_HT	7.06836720180261
1	777	4 Light	V	V	HT	V_V_HT	0.099	6.855	1_V_V_HT	V_V_HT	7.09027029544381
1	778	4 Light	V	V	HT	V_V_HT	0.111	6.967	1_V_V_HT	V_V_HT	7.11032035191985
1	779	4 Light	V	V	HT	V_V_HT	0.097	6.963	1_V_V_HT	V_V_HT	7.12858931569661
1	780	4 Light	V	V	HT	V_V_HT	0.069	7.002	1_V_V_HT	V_V_HT	7.14514960266482
1	781	4 Light	V	V	HT	V_V_HT	0.044	7.162	1_V_V_HT	V_V_HT	7.1600739149193
1	782	4 Light	V	V	HT	V_V_HT	0.15	7.27	1_V_V_HT	V_V_HT	7.1734350273967
1	783	4 Light	V	V	HT	V_V_HT	0.09	7.351	1_V_V_HT	V_V_HT	7.18530571422731
1	784	4 Light	V	V	HT	V_V_HT	0.219	7.237	1_V_V_HT	V_V_HT	7.19575875073352
1	785	4 Light	V	V	HT	V_V_HT	0.117	7.284	1_V_V_HT	V_V_HT	7.20486691066939
1	786	4 Light	V	V	HT	V_V_HT	0.248	7.391	1_V_V_HT	V_V_HT	7.21270296947655
1	787	4 Light	V	V	HT	V_V_HT	0	7.319	1_V_V_HT	V_V_HT	7.21933879773305
1	788	4 Light	V	V	HT	V_V_HT	0.124	7.274	1_V_V_HT	V_V_HT	7.22484265359591
1	789	4 Light	V	V	HT	V_V_HT	0.223	7.192	1_V_V_HT	V_V_HT	7.22928189256275
1	790	4 Light	V	V	HT	V_V_HT	0.149	7.092	1_V_V_HT	V_V_HT	7.232722669784
1	791	4 Light	V	V	HT	V_V_HT	0.078	7.157	1_V_V_HT	V_V_HT	7.23522506695913
1	792	4 Light	V	V	HT	V_V_HT	0.124	7.244	1_V_V_HT	V_V_HT	7.23684285959807
1	793	4 Light	V	V	HT	V_V_HT	0.036	7.129	1_V_V_HT	V_V_HT	7.23762715350518
1	794	4 Light	V	V	HT	V_V_HT	0.146	7.147	1_V_V_HT	V_V_HT	7.23762204139581
1	795	4 Light	V	V	HT	V_V_HT	0.125	7.229	1_V_V_HT	V_V_HT	7.23686448757545
1	796	4 Light	V	V	HT	V_V_HT	0.053	7.254	1_V_V_HT	V_V_HT	7.23539002270148
1	797	4 Light	V	V	HT	V_V_HT	0.088	7.269	1_V_V_HT	V_V_HT	7.23323270985492
1	798	4 Light	V	V	HT	V_V_HT	0.08	7.376	1_V_V_HT	V_V_HT	7.230419302187
1	799	4 Light	V	V	HT	V_V_HT	0.138	7.385	1_V_V_HT	V_V_HT	7.22696788592439
1	800	4 Light	V	V	HT	V_V_HT	0.071	7.442	1_V_V_HT	V_V_HT	7.22288809475359
1	801	4 Light	V	V	HT	V_V_HT	0.132	7.705	1_V_V_HT	V_V_HT	7.21818141818442
1	802	4 Light	V	V	HT	V_V_HT	0.086	7.768	1_V_V_HT	V_V_HT	7.21284281417384
1	803	4 Light	V	V	HT	V_V_HT	0.168	7.74	1_V_V_HT	V_V_HT	7.20686484029013
1	804	4 Light	V	V	HT	V_V_HT	0.225	7.845	1_V_V_HT	V_V_HT	7.20023462046065
1	805	4 Light	V	V	HT	V_V_HT	0.228	7.84	1_V_V_HT	V_V_HT	7.19293419380908
1	806	4 Light	V	V	HT	V_V_HT	0.019	7.976	1_V_V_HT	V_V_HT	7.1849446039204
1	807	4 Light	V	V	HT	V_V_HT	0.085	8.191	1_V_V_HT	V_V_HT	7.17624689559412
1	808	4 Light	V	V	HT	V_V_HT	0.112	8.249	1_V_V_HT	V_V_HT	7.16682211214196
1	809	4 Light	V	V	HT	V_V_HT	0.057	8.429	1_V_V_HT	V_V_HT	7.15665129803771
1	810	4 Light	V	V	HT	V_V_HT	0.074	8.649	1_V_V_HT	V_V_HT	7.14571548426682
1	811	4 Light	V	V	HT	V_V_HT	0.238	8.754	1_V_V_HT	V_V_HT	7.13399564994112
1	812	4 Light	V	V	HT	V_V_HT	0.148	8.729	1_V_V_HT	V_V_HT	7.12147316810021
1	813	4 Light	V	V	HT	V_V_HT	0.103	8.766	1_V_V_HT	V_V_HT	7.10813167358341
1	814	4 Light	V	V	HT	V_V_HT	0.12	8.724	1_V_V_HT	V_V_HT	7.09395859620267
1	815	4 Light	V	V	HT	V_V_HT	0.095	8.679	1_V_V_HT	V_V_HT	7.07894654840007
1	816	4 Light	V	V	HT	V_V_HT	0.196	8.637	1_V_V_HT	V_V_HT	7.06309475261253
1	817	4 Light	V	V	HT	V_V_HT	0.143	8.754	1_V_V_HT	V_V_HT	7.04640890206996
1	818	4 Light	V	V	HT	V_V_HT	0.132	8.688	1_V_V_HT	V_V_HT	7.02889603372647
1	819	4 Light	V	V	HT	V_V_HT	0.112	8.656	1_V_V_HT	V_V_HT	7.01056526448308
1	820	4 Light	V	V	HT	V_V_HT	0.127	8.558	1_V_V_HT	V_V_HT	6.991434030881
1	821	4 Light	V	V	HT	V_V_HT	0.268	8.579	1_V_V_HT	V_V_HT	6.9715244069122
1	822	4 Light	V	V	HT	V_V_HT	0.171	8.568	1_V_V_HT	V_V_HT	6.9508687063288
1	823	4 Light	V	V	HT	V_V_HT	0.129	8.543	1_V_V_HT	V_V_HT	6.92950481250492
1	824	4 Light	V	V	HT	V_V_HT	0.098	8.489	1_V_V_HT	V_V_HT	6.90748265509972
1	825	4 Light	V	V	HT	V_V_HT	0.15	8.47	1_V_V_HT	V_V_HT	6.88485859418526
1	826	4 Light	V	V	HT	V_V_HT	0.123	8.553	1_V_V_HT	V_V_HT	6.86170626496095
1	827	4 Light	V	V	HT	V_V_HT	0.143	8.563	1_V_V_HT	V_V_HT	6.83812089202602
1	828	4 Light	V	V	HT	V_V_HT	0.152	8.592	1_V_V_HT	V_V_HT	6.81421636187898
1	829	4 Light	V	V	HT	V_V_HT	0.128	8.476	1_V_V_HT	V_V_HT	6.79011436616904
1	830	4 Light	V	V	HT	V_V_HT	0.132	8.522	1_V_V_HT	V_V_HT	6.7659527440549
1	831	4 Light	V	V	HT	V_V_HT	0.341	8.412	1_V_V_HT	V_V_HT	6.74187759211165
1	832	4 Light	V	V	HT	V_V_HT	0.214	8.373	1_V_V_HT	V_V_HT	6.71805616238783
1	833	4 Light	V	V	HT	V_V_HT	0.08	8.36	1_V_V_HT	V_V_HT	6.69467702239182
1	834	4 Light	V	V	HT	V_V_HT	0.217	8.165	1_V_V_HT	V_V_HT	6.67193301588188
1	835	4 Light	V	V	HT	V_V_HT	0.103	8.047	1_V_V_HT	V_V_HT	6.65001698634152
1	836	4 Light	V	V	HT	V_V_HT	0.248	8.09	1_V_V_HT	V_V_HT	6.62912177760829
1	837	4 Light	V	V	HT	V_V_HT	0.314	8.19	1_V_V_HT	V_V_HT	6.60944437029503
1	838	4 Light	V	V	HT	V_V_HT	0.169	8.198	1_V_V_HT	V_V_HT	6.59120232252043
1	839	4 Light	V	V	HT	V_V_HT	0.277	8.362	1_V_V_HT	V_V_HT	6.57463730371165
1	840	4 Light	V	V	HT	V_V_HT	0.289	8.357	1_V_V_HT	V_V_HT	6.56001051975235
1	841	4 Light	V	V	HT	V_V_HT	0.149	8.217	1_V_V_HT	V_V_HT	6.54759055418801
1	842	4 Light	V	V	HT	V_V_HT	0.125	8.25	1_V_V_HT	V_V_HT	6.53765998230477
1	843	4 Light	V	V	HT	V_V_HT	0.127	8.273	1_V_V_HT	V_V_HT	6.53050487838825
1	844	4 Light	V	V	HT	V_V_HT	0.177	8.274	1_V_V_HT	V_V_HT	6.52641131577219
1	845	4 Light	V	V	HT	V_V_HT	0.072	8.267	1_V_V_HT	V_V_HT	6.52566536785037
1	846	4 Light	V	V	HT	V_V_HT	0.206	8.178	1_V_V_HT	V_V_HT	6.52855516648208
1	847	4 Light	V	V	HT	V_V_HT	0.117	8.097	1_V_V_HT	V_V_HT	6.5353770758549
1	848	4 Light	V	V	HT	V_V_HT	0.058	8.057	1_V_V_HT	V_V_HT	6.54642951880164
1	849	4 Light	V	V	HT	V_V_HT	0.191	8.11	1_V_V_HT	V_V_HT	6.5620109169671
1	850	4 Light	V	V	HT	V_V_HT	0.051	8.043	1_V_V_HT	V_V_HT	6.58242017524918
1	851	4 Light	V	V	HT	V_V_HT	0.099	7.982	1_V_V_HT	V_V_HT	6.60795812414957
1	852	4 Light	V	V	HT	V_V_HT	0.113	7.863	1_V_V_HT	V_V_HT	6.63892607641917
1	853	4 Light	V	V	HT	V_V_HT	0.011	7.833	1_V_V_HT	V_V_HT	6.67562446206879
1	854	4 Light	V	V	HT	V_V_HT	0.092	7.975	1_V_V_HT	V_V_HT	6.71834881933229
1	855	4 Light	V	V	HT	V_V_HT	0.106	7.942	1_V_V_HT	V_V_HT	6.76738835639623
1	856	4 Light	V	V	HT	V_V_HT	0.136	7.927	1_V_V_HT	V_V_HT	6.82303092020748
1	857	4 Light	V	V	HT	V_V_HT	0.098	7.784	1_V_V_HT	V_V_HT	6.88556435780957
1	858	4 Light	V	V	HT	V_V_HT	0.109	7.632	1_V_V_HT	V_V_HT	6.95527318125949
1	859	4 Light	V	V	HT	V_V_HT	0.022	8.206	1_V_V_HT	V_V_HT	7.03242473835006
1	860	4 Light	V	V	HT	V_V_HT	0.117	8.356	1_V_V_HT	V_V_HT	7.11726773015104
1	861	4 Light	V	V	HT	V_V_HT	0.022	8.308	1_V_V_HT	V_V_HT	7.21004223365656
1	862	4 Light	V	V	HT	V_V_HT	0.047	8.344	1_V_V_HT	V_V_HT	7.31096914121718
1	863	4 Light	V	V	HT	V_V_HT	0.155	8.864	1_V_V_HT	V_V_HT	7.42026454837657
1	864	4 Light	V	V	HT	V_V_HT	0.03	9.195	1_V_V_HT	V_V_HT	7.53814455202843
1	865	4 Light	V	V	HT	V_V_HT	0.11	9.331	1_V_V_HT	V_V_HT	7.6648186752214
1	866	4 Light	V	V	HT	V_V_HT	0.062	9.652	1_V_V_HT	V_V_HT	7.80047015234553
1	867	4 Light	V	V	HT	V_V_HT	0.185	9.515	1_V_V_HT	V_V_HT	7.94526831316902
1	868	4 Light	V	V	HT	V_V_HT	0.12	9.798	1_V_V_HT	V_V_HT	8.09935315670918
1	869	4 Light	V	V	HT	V_V_HT	0.221	10.13	1_V_V_HT	V_V_HT	8.26284937179117
1	870	4 Light	V	V	HT	V_V_HT	0.069	10.373	1_V_V_HT	V_V_HT	8.43584974087989
1	871	4 Light	V	V	HT	V_V_HT	0.098	10.53	1_V_V_HT	V_V_HT	8.61843058261129
1	872	4 Light	V	V	HT	V_V_HT	0.181	10.668	1_V_V_HT	V_V_HT	8.8106255923421
1	873	4 Light	V	V	HT	V_V_HT	0.126	10.895	1_V_V_HT	V_V_HT	9.01241641031447
1	874	4 Light	V	V	HT	V_V_HT	0.121	11.203	1_V_V_HT	V_V_HT	9.2237406353519
1	875	4 Light	V	V	HT	V_V_HT	0.088	11.381	1_V_V_HT	V_V_HT	9.4445179998875
1	876	4 Light	V	V	HT	V_V_HT	0.107	11.697	1_V_V_HT	V_V_HT	9.67462307011517
1	877	4 Light	V	V	HT	V_V_HT	0.062	12.028	1_V_V_HT	V_V_HT	9.91387611986797
1	878	4 Light	V	V	HT	V_V_HT	0.092	12.418	1_V_V_HT	V_V_HT	10.1620522004705
1	879	4 Light	V	V	HT	V_V_HT	0.165	12.673	1_V_V_HT	V_V_HT	10.4189173240392
1	880	4 Light	V	V	HT	V_V_HT	0.06	13.295	1_V_V_HT	V_V_HT	10.6842287642692
1	881	4 Light	V	V	HT	V_V_HT	0.207	13.593	1_V_V_HT	V_V_HT	10.9577088530641
1	882	4 Light	V	V	HT	V_V_HT	0.052	13.819	1_V_V_HT	V_V_HT	11.2390711843301
1	883	4 Light	V	V	HT	V_V_HT	0.099	14.243	1_V_V_HT	V_V_HT	11.5280212947936
1	884	4 Light	V	V	HT	V_V_HT	0.24	14.48	1_V_V_HT	V_V_HT	11.8242324920315
1	885	4 Light	V	V	HT	V_V_HT	0.117	14.786	1_V_V_HT	V_V_HT	12.127362609371
1	886	4 Light	V	V	HT	V_V_HT	0.108	14.922	1_V_V_HT	V_V_HT	12.437039826258
1	887	4 Light	V	V	HT	V_V_HT	0	15.047	1_V_V_HT	V_V_HT	12.7528849055343
1	888	4 Light	V	V	HT	V_V_HT	0	15.238	1_V_V_HT	V_V_HT	13.0745186111508
1	889	5 Dark	V	V	HT	V_V_HT	0.702	15.367	1_V_V_HT	V_V_HT	13.4015617070914
1	890	5 Dark	V	V	HT	V_V_HT	0.282	15.523	1_V_V_HT	V_V_HT	13.7336349578129
1	891	5 Dark	V	V	HT	V_V_HT	0.293	15.828	1_V_V_HT	V_V_HT	14.0703543905447
1	892	5 Dark	V	V	HT	V_V_HT	0.25	16.206	1_V_V_HT	V_V_HT	14.4113170873045
1	893	5 Dark	V	V	HT	V_V_HT	0.6	16.321	1_V_V_HT	V_V_HT	14.7561153952123
1	894	5 Dark	V	V	HT	V_V_HT	0.548	16.509	1_V_V_HT	V_V_HT	15.1043385683734
1	895	5 Dark	V	V	HT	V_V_HT	0.239	16.921	1_V_V_HT	V_V_HT	15.4555634926298
1	896	5 Dark	V	V	HT	V_V_HT	0.569	17.178	1_V_V_HT	V_V_HT	15.8093639615662
1	897	5 Dark	V	V	HT	V_V_HT	0.177	17.348	1_V_V_HT	V_V_HT	16.1653137697208
1	898	5 Dark	V	V	HT	V_V_HT	0.452	17.656	1_V_V_HT	V_V_HT	16.5229867105171
1	899	5 Dark	V	V	HT	V_V_HT	0.609	17.88	1_V_V_HT	V_V_HT	16.8819565777321
1	900	5 Dark	V	V	HT	V_V_HT	0.532	18.321	1_V_V_HT	V_V_HT	17.2417976184691
1	901	5 Dark	V	V	HT	V_V_HT	0.306	18.506	1_V_V_HT	V_V_HT	17.6020858916224
1	902	5 Dark	V	V	HT	V_V_HT	0.263	18.514	1_V_V_HT	V_V_HT	17.9623979084601
1	903	5 Dark	V	V	HT	V_V_HT	0.354	18.815	1_V_V_HT	V_V_HT	18.3223101811222
1	904	5 Dark	V	V	HT	V_V_HT	0.485	18.931	1_V_V_HT	V_V_HT	18.6813992210476
1	905	5 Dark	V	V	HT	V_V_HT	0.25	19.122	1_V_V_HT	V_V_HT	19.0392448449359
1	906	5 Dark	V	V	HT	V_V_HT	0.522	19.476	1_V_V_HT	V_V_HT	19.3954400871075
1	907	5 Dark	V	V	HT	V_V_HT	0.448	19.952	1_V_V_HT	V_V_HT	19.7495856217255
1	908	5 Dark	V	V	HT	V_V_HT	0.448	20.438	1_V_V_HT	V_V_HT	20.1012994599722
1	909	5 Dark	V	V	HT	V_V_HT	0.446	20.721	1_V_V_HT	V_V_HT	20.4502039465249
1	910	5 Dark	V	V	HT	V_V_HT	0.673	21.081	1_V_V_HT	V_V_HT	20.7959271220687
1	911	5 Dark	V	V	HT	V_V_HT	0.397	21.294	1_V_V_HT	V_V_HT	21.1381198118434
1	912	5 Dark	V	V	HT	V_V_HT	0.339	21.7	1_V_V_HT	V_V_HT	21.4764385359536
1	913	5 Dark	V	V	HT	V_V_HT	0.435	21.948	1_V_V_HT	V_V_HT	21.810546604035
1	914	5 Dark	V	V	HT	V_V_HT	0.329	22.332	1_V_V_HT	V_V_HT	22.1401344755814
1	915	5 Dark	V	V	HT	V_V_HT	0.412	22.51	1_V_V_HT	V_V_HT	22.4649067412601
1	916	5 Dark	V	V	HT	V_V_HT	0.272	22.688	1_V_V_HT	V_V_HT	22.7845973648676
1	917	5 Dark	V	V	HT	V_V_HT	0.223	22.989	1_V_V_HT	V_V_HT	23.0989554000589
1	918	5 Dark	V	V	HT	V_V_HT	0.3	23.314	1_V_V_HT	V_V_HT	23.4077608945272
1	919	5 Dark	V	V	HT	V_V_HT	0.151	23.159	1_V_V_HT	V_V_HT	23.7108016436766
1	920	5 Dark	V	V	HT	V_V_HT	0.273	23.54	1_V_V_HT	V_V_HT	24.0078735095367
1	921	5 Dark	V	V	HT	V_V_HT	0.327	23.547	1_V_V_HT	V_V_HT	24.2988046159958
1	922	5 Dark	V	V	HT	V_V_HT	0.425	23.699	1_V_V_HT	V_V_HT	24.5834392367764
1	923	5 Dark	V	V	HT	V_V_HT	0.27	23.727	1_V_V_HT	V_V_HT	24.8616539775656
1	924	5 Dark	V	V	HT	V_V_HT	0.218	23.337	1_V_V_HT	V_V_HT	25.1333335277527
1	925	5 Dark	V	V	HT	V_V_HT	0.522	23.684	1_V_V_HT	V_V_HT	25.3983704030021
1	926	5 Dark	V	V	HT	V_V_HT	0.319	23.515	1_V_V_HT	V_V_HT	25.656688430645
1	927	5 Dark	V	V	HT	V_V_HT	0.355	23.673	1_V_V_HT	V_V_HT	25.9082267456793
1	928	5 Dark	V	V	HT	V_V_HT	0.428	23.587	1_V_V_HT	V_V_HT	26.1529544091878
1	929	5 Dark	V	V	HT	V_V_HT	0.445	23.592	1_V_V_HT	V_V_HT	26.3908479625849
1	930	5 Dark	V	V	HT	V_V_HT	0.51	23.546	1_V_V_HT	V_V_HT	26.6218906763771
1	931	5 Dark	V	V	HT	V_V_HT	0.283	23.586	1_V_V_HT	V_V_HT	26.8460991526499
1	932	5 Dark	V	V	HT	V_V_HT	0.189	23.767	1_V_V_HT	V_V_HT	27.0635224071815
1	933	5 Dark	V	V	HT	V_V_HT	0.427	23.806	1_V_V_HT	V_V_HT	27.2742158787436
1	934	5 Dark	V	V	HT	V_V_HT	0.237	23.552	1_V_V_HT	V_V_HT	27.4782403728927
1	935	5 Dark	V	V	HT	V_V_HT	0.279	23.987	1_V_V_HT	V_V_HT	27.6756831489393
1	936	5 Dark	V	V	HT	V_V_HT	0.461	23.852	1_V_V_HT	V_V_HT	27.8666613336742
1	937	5 Dark	V	V	HT	V_V_HT	0.538	23.628	1_V_V_HT	V_V_HT	28.051319513665
1	938	5 Dark	V	V	HT	V_V_HT	0.578	23.704	1_V_V_HT	V_V_HT	28.2298272530137
1	939	5 Dark	V	V	HT	V_V_HT	0.448	23.893	1_V_V_HT	V_V_HT	28.4023732523774
1	940	5 Dark	V	V	HT	V_V_HT	0.42	23.576	1_V_V_HT	V_V_HT	28.5691499543949
1	941	5 Dark	V	V	HT	V_V_HT	0.42	23.762	1_V_V_HT	V_V_HT	28.7303498007724
1	942	5 Dark	V	V	HT	V_V_HT	0.458	23.761	1_V_V_HT	V_V_HT	28.886167253163
1	943	5 Dark	V	V	HT	V_V_HT	0.347	23.949	1_V_V_HT	V_V_HT	29.0368048465079
1	944	5 Dark	V	V	HT	V_V_HT	0.624	24.003	1_V_V_HT	V_V_HT	29.1824671344748
1	945	5 Dark	V	V	HT	V_V_HT	0.295	24.045	1_V_V_HT	V_V_HT	29.3233594333772
1	946	5 Dark	V	V	HT	V_V_HT	0.286	24.095	1_V_V_HT	V_V_HT	29.4596904767123
1	947	5 Dark	V	V	HT	V_V_HT	0.301	24.296	1_V_V_HT	V_V_HT	29.5916711988685
1	948	5 Dark	V	V	HT	V_V_HT	0.325	24.586	1_V_V_HT	V_V_HT	29.7195128216703
1	949	5 Dark	V	V	HT	V_V_HT	0.547	24.877	1_V_V_HT	V_V_HT	29.8434265469923
1	950	5 Dark	V	V	HT	V_V_HT	0.663	25.057	1_V_V_HT	V_V_HT	29.9636235766255
1	951	5 Dark	V	V	HT	V_V_HT	0.3	25.57	1_V_V_HT	V_V_HT	30.080313728447
1	952	5 Dark	V	V	HT	V_V_HT	0.402	25.525	1_V_V_HT	V_V_HT	30.1936996056263
1	953	5 Dark	V	V	HT	V_V_HT	0.628	25.871	1_V_V_HT	V_V_HT	30.3039757236932
1	954	5 Dark	V	V	HT	V_V_HT	0.158	26.118	1_V_V_HT	V_V_HT	30.4113349227107
1	955	5 Dark	V	V	HT	V_V_HT	0.586	26.141	1_V_V_HT	V_V_HT	30.5159700421488
1	956	5 Dark	V	V	HT	V_V_HT	0.4	26.722	1_V_V_HT	V_V_HT	30.6180713107819
1	957	5 Dark	V	V	HT	V_V_HT	0.335	27.002	1_V_V_HT	V_V_HT	30.7178185107839
1	958	5 Dark	V	V	HT	V_V_HT	0.366	27.033	1_V_V_HT	V_V_HT	30.8153858782213
1	959	5 Dark	V	V	HT	V_V_HT	0.614	27.13	1_V_V_HT	V_V_HT	30.9109359093406
1	960	5 Dark	V	V	HT	V_V_HT	0.486	27.238	1_V_V_HT	V_V_HT	31.0046281659379
1	961	5 Dark	V	V	HT	V_V_HT	0.346	27.498	1_V_V_HT	V_V_HT	31.0966222086751
1	962	5 Dark	V	V	HT	V_V_HT	0.444	27.805	1_V_V_HT	V_V_HT	31.1870743079596
1	963	5 Dark	V	V	HT	V_V_HT	0.393	27.768	1_V_V_HT	V_V_HT	31.2761275690336
1	964	5 Dark	V	V	HT	V_V_HT	0.231	27.877	1_V_V_HT	V_V_HT	31.3639218057742
1	965	5 Dark	V	V	HT	V_V_HT	0.685	28.078	1_V_V_HT	V_V_HT	31.4505935151767
1	966	5 Dark	V	V	HT	V_V_HT	0.387	28.003	1_V_V_HT	V_V_HT	31.5362659240132
1	967	5 Dark	V	V	HT	V_V_HT	0.224	28.232	1_V_V_HT	V_V_HT	31.6210557110538
1	968	5 Dark	V	V	HT	V_V_HT	0.524	28.031	1_V_V_HT	V_V_HT	31.7050666298993
1	969	5 Dark	V	V	HT	V_V_HT	0.635	28.391	1_V_V_HT	V_V_HT	31.788396133422
1	970	5 Dark	V	V	HT	V_V_HT	0.356	28.526	1_V_V_HT	V_V_HT	31.8711293867219
1	971	5 Dark	V	V	HT	V_V_HT	0.583	28.593	1_V_V_HT	V_V_HT	31.953348484628
1	972	5 Dark	V	V	HT	V_V_HT	0.338	28.653	1_V_V_HT	V_V_HT	32.0351328025165
1	973	5 Dark	V	V	HT	V_V_HT	0.623	28.798	1_V_V_HT	V_V_HT	32.1165482602059
1	974	5 Dark	V	V	HT	V_V_HT	0.383	28.536	1_V_V_HT	V_V_HT	32.1976477461412
1	975	5 Dark	V	V	HT	V_V_HT	0.454	28.579	1_V_V_HT	V_V_HT	32.2784815716395
1	976	5 Dark	V	V	HT	V_V_HT	0.322	28.726	1_V_V_HT	V_V_HT	32.3591000474402
1	977	5 Dark	V	V	HT	V_V_HT	0.424	28.881	1_V_V_HT	V_V_HT	32.4395534841365
1	978	5 Dark	V	V	HT	V_V_HT	0.59	29.37	1_V_V_HT	V_V_HT	32.5198904248474
1	979	5 Dark	V	V	HT	V_V_HT	0.442	29.143	1_V_V_HT	V_V_HT	32.600152342096
1	980	5 Dark	V	V	HT	V_V_HT	0.453	29.298	1_V_V_HT	V_V_HT	32.6803775136076
1	981	5 Dark	V	V	HT	V_V_HT	0.84	29.521	1_V_V_HT	V_V_HT	32.7605972471833
1	982	5 Dark	V	V	HT	V_V_HT	0.38	29.622	1_V_V_HT	V_V_HT	32.8408352837024
1	983	5 Dark	V	V	HT	V_V_HT	0.616	29.387	1_V_V_HT	V_V_HT	32.9211097119394
1	984	5 Dark	V	V	HT	V_V_HT	0.465	29.509	1_V_V_HT	V_V_HT	33.0014367326432
1	985	5 Dark	V	V	HT	V_V_HT	0.545	29.437	1_V_V_HT	V_V_HT	33.0818293853064
1	986	5 Dark	V	V	HT	V_V_HT	0.9	29.419	1_V_V_HT	V_V_HT	33.1622994031495
1	987	5 Dark	V	V	HT	V_V_HT	0.635	29.572	1_V_V_HT	V_V_HT	33.242856461971
1	988	5 Dark	V	V	HT	V_V_HT	0.459	29.822	1_V_V_HT	V_V_HT	33.3235094444557
1	989	5 Dark	V	V	HT	V_V_HT	0.542	29.79	1_V_V_HT	V_V_HT	33.404266124014
1	990	5 Dark	V	V	HT	V_V_HT	0.618	30.071	1_V_V_HT	V_V_HT	33.4851339083875
1	991	5 Dark	V	V	HT	V_V_HT	0.543	30.113	1_V_V_HT	V_V_HT	33.5661198576363
1	992	5 Dark	V	V	HT	V_V_HT	0.496	30.059	1_V_V_HT	V_V_HT	33.6472309735649
1	993	5 Dark	V	V	HT	V_V_HT	0.39	30.325	1_V_V_HT	V_V_HT	33.7284744842049
1	994	5 Dark	V	V	HT	V_V_HT	0.346	30.531	1_V_V_HT	V_V_HT	33.8098578290029
1	995	5 Dark	V	V	HT	V_V_HT	0.48	30.292	1_V_V_HT	V_V_HT	33.8913892448851
1	996	5 Dark	V	V	HT	V_V_HT	0.386	30.468	1_V_V_HT	V_V_HT	33.9730778551292
1	997	5 Dark	V	V	HT	V_V_HT	0.767	30.876	1_V_V_HT	V_V_HT	34.0549331759943
1	998	5 Dark	V	V	HT	V_V_HT	0.377	30.945	1_V_V_HT	V_V_HT	34.1369655658886
1	999	5 Dark	V	V	HT	V_V_HT	0.808	31.387	1_V_V_HT	V_V_HT	34.2191855927376
1	1000	5 Dark	V	V	HT	V_V_HT	0.555	31.4	1_V_V_HT	V_V_HT	34.3016038255947
1	1001	5 Dark	V	V	HT	V_V_HT	0.487	31.233	1_V_V_HT	V_V_HT	34.3842308322787
1	1002	5 Dark	V	V	HT	V_V_HT	0.518	31.348	1_V_V_HT	V_V_HT	34.4670771814724
1	1003	5 Dark	V	V	HT	V_V_HT	0.492	30.912	1_V_V_HT	V_V_HT	34.5501534416241
1	1004	5 Dark	V	V	HT	V_V_HT	0.362	30.999	1_V_V_HT	V_V_HT	34.6334701808099
1	1005	5 Dark	V	V	HT	V_V_HT	0.338	31.05	1_V_V_HT	V_V_HT	34.7170379674984
1	1006	5 Dark	V	V	HT	V_V_HT	0.433	31.109	1_V_V_HT	V_V_HT	34.8008673330427
1	1007	5 Dark	V	V	HT	V_V_HT	0.456	31.036	1_V_V_HT	V_V_HT	34.8849685729865
1	1008	5 Dark	V	V	HT	V_V_HT	0.814	30.679	1_V_V_HT	V_V_HT	34.9693514796405
1	1009	5 Dark	V	V	HT	V_V_HT	0.32	30.75	1_V_V_HT	V_V_HT	35.0540252378105
1	1010	5 Dark	V	V	HT	V_V_HT	0.818	30.882	1_V_V_HT	V_V_HT	35.1389986805278
1	1011	5 Dark	V	V	HT	V_V_HT	0.523	30.362	1_V_V_HT	V_V_HT	35.2242794899019
1	1012	5 Dark	V	V	HT	V_V_HT	0.503	30.547	1_V_V_HT	V_V_HT	35.3098737667119
1	1013	5 Dark	V	V	HT	V_V_HT	0.393	30.416	1_V_V_HT	V_V_HT	35.3957857929631
1	1014	5 Dark	V	V	HT	V_V_HT	0.28	30.296	1_V_V_HT	V_V_HT	35.4820181917942
1	1015	5 Dark	V	V	HT	V_V_HT	0.514	30.247	1_V_V_HT	V_V_HT	35.5685728480209
1	1016	5 Dark	V	V	HT	V_V_HT	0.382	30.021	1_V_V_HT	V_V_HT	35.6554500572336
1	1017	5 Dark	V	V	HT	V_V_HT	0.488	29.823	1_V_V_HT	V_V_HT	35.742649281827
1	1018	5 Dark	V	V	HT	V_V_HT	0.616	29.961	1_V_V_HT	V_V_HT	35.8301682434381
1	1019	5 Dark	V	V	HT	V_V_HT	0.582	29.797	1_V_V_HT	V_V_HT	35.9180042292129
1	1020	5 Dark	V	V	HT	V_V_HT	0.767	29.562	1_V_V_HT	V_V_HT	36.0061545256737
1	1021	5 Dark	V	V	HT	V_V_HT	0.388	29.601	1_V_V_HT	V_V_HT	36.0946159784787
1	1022	5 Dark	V	V	HT	V_V_HT	0.39	29.76	1_V_V_HT	V_V_HT	36.1833836706477
1	1023	5 Dark	V	V	HT	V_V_HT	0.659	30.013	1_V_V_HT	V_V_HT	36.2724518368313
1	1024	5 Dark	V	V	HT	V_V_HT	0.437	30.249	1_V_V_HT	V_V_HT	36.3618127061043
1	1025	5 Dark	V	V	HT	V_V_HT	0.446	30.163	1_V_V_HT	V_V_HT	36.4514562307028
1	1026	5 Dark	V	V	HT	V_V_HT	0.563	30.268	1_V_V_HT	V_V_HT	36.5413705947361
1	1027	5 Dark	V	V	HT	V_V_HT	0.632	30.022	1_V_V_HT	V_V_HT	36.6315433655684
1	1028	5 Dark	V	V	HT	V_V_HT	0.593	30.43	1_V_V_HT	V_V_HT	36.7219608303558
1	1029	5 Dark	V	V	HT	V_V_HT	1.077	30.004	1_V_V_HT	V_V_HT	36.8126079738127
1	1030	5 Dark	V	V	HT	V_V_HT	0.369	29.978	1_V_V_HT	V_V_HT	36.903468901148
1	1031	5 Dark	V	V	HT	V_V_HT	0.416	29.972	1_V_V_HT	V_V_HT	36.9945275532128
1	1032	5 Dark	V	V	HT	V_V_HT	0.453	29.892	1_V_V_HT	V_V_HT	37.0857678811388
1	1033	5 Dark	V	V	HT	V_V_HT	0.187	30.047	1_V_V_HT	V_V_HT	37.1771739529499
1	1034	5 Dark	V	V	HT	V_V_HT	0.47	30.371	1_V_V_HT	V_V_HT	37.2687302776022
1	1035	5 Dark	V	V	HT	V_V_HT	0.505	30.483	1_V_V_HT	V_V_HT	37.3604221814446
1	1036	5 Dark	V	V	HT	V_V_HT	0.381	30.519	1_V_V_HT	V_V_HT	37.4522361863279
1	1037	5 Dark	V	V	HT	V_V_HT	0.351	30.376	1_V_V_HT	V_V_HT	37.5441600570111
1	1038	5 Dark	V	V	HT	V_V_HT	0.233	30.177	1_V_V_HT	V_V_HT	37.636181819275
1	1039	5 Dark	V	V	HT	V_V_HT	0.513	30.52	1_V_V_HT	V_V_HT	37.728289499592
1	1040	5 Dark	V	V	HT	V_V_HT	0.585	30.271	1_V_V_HT	V_V_HT	37.8204711239967
1	1041	5 Dark	V	V	HT	V_V_HT	0.32	30.435	1_V_V_HT	V_V_HT	37.9127147183729
1	1042	5 Dark	V	V	HT	V_V_HT	0.565	30.32	1_V_V_HT	V_V_HT	38.0050083089484
1	1043	5 Dark	V	V	HT	V_V_HT	0.485	30.898	1_V_V_HT	V_V_HT	38.0973405288952
1	1044	5 Dark	V	V	HT	V_V_HT	0.345	31.157	1_V_V_HT	V_V_HT	38.1897024374401
1	1045	5 Dark	V	V	HT	V_V_HT	0.496	31.368	1_V_V_HT	V_V_HT	38.2820863569421
1	1046	5 Dark	V	V	HT	V_V_HT	0.674	31.525	1_V_V_HT	V_V_HT	38.3744879041536
1	1047	5 Dark	V	V	HT	V_V_HT	0.437	31.784	1_V_V_HT	V_V_HT	38.4669060286328
1	1048	5 Dark	V	V	HT	V_V_HT	0.597	31.985	1_V_V_HT	V_V_HT	38.5593410206189
1	1049	5 Dark	V	V	HT	V_V_HT	0.378	31.906	1_V_V_HT	V_V_HT	38.6517965139836
1	1050	5 Dark	V	V	HT	V_V_HT	0.383	31.778	1_V_V_HT	V_V_HT	38.7442794509358
1	1051	5 Dark	V	V	HT	V_V_HT	0.582	31.938	1_V_V_HT	V_V_HT	38.8367980420602
1	1052	5 Dark	V	V	HT	V_V_HT	0.655	32.258	1_V_V_HT	V_V_HT	38.9293629359863
1	1053	5 Dark	V	V	HT	V_V_HT	0.643	32.161	1_V_V_HT	V_V_HT	39.0219859176173
1	1054	5 Dark	V	V	HT	V_V_HT	0.582	32.185	1_V_V_HT	V_V_HT	39.114680879281
1	1055	5 Dark	V	V	HT	V_V_HT	0.394	32.516	1_V_V_HT	V_V_HT	39.2074622389233
1	1056	5 Dark	V	V	HT	V_V_HT	0.491	32.708	1_V_V_HT	V_V_HT	39.3003447619314
1	1057	5 Dark	V	V	HT	V_V_HT	0.521	32.772	1_V_V_HT	V_V_HT	39.3933448734071
1	1058	5 Dark	V	V	HT	V_V_HT	0.785	32.868	1_V_V_HT	V_V_HT	39.4864804400725
1	1059	5 Dark	V	V	HT	V_V_HT	0.382	32.597	1_V_V_HT	V_V_HT	39.5797697150581
1	1060	5 Dark	V	V	HT	V_V_HT	0.529	32.71	1_V_V_HT	V_V_HT	39.6732314006034
1	1061	5 Dark	V	V	HT	V_V_HT	0.481	33.037	1_V_V_HT	V_V_HT	39.7668842478537
1	1062	5 Dark	V	V	HT	V_V_HT	0.438	33.46	1_V_V_HT	V_V_HT	39.860746751968
1	1063	5 Dark	V	V	HT	V_V_HT	0.647	33.891	1_V_V_HT	V_V_HT	39.9548373444737
1	1064	5 Dark	V	V	HT	V_V_HT	0.686	34.136	1_V_V_HT	V_V_HT	40.0491741150125
1	1065	5 Dark	V	V	HT	V_V_HT	0.45	34.183	1_V_V_HT	V_V_HT	40.1437737907205
1	1066	5 Dark	V	V	HT	V_V_HT	0.469	34.67	1_V_V_HT	V_V_HT	40.2386522347366
1	1067	5 Dark	V	V	HT	V_V_HT	0.313	34.921	1_V_V_HT	V_V_HT	40.3338232216803
1	1068	5 Dark	V	V	HT	V_V_HT	0.615	35.313	1_V_V_HT	V_V_HT	40.429300003183
1	1069	5 Dark	V	V	HT	V_V_HT	0.663	35.3	1_V_V_HT	V_V_HT	40.5250950625928
1	1070	5 Dark	V	V	HT	V_V_HT	0.569	35.443	1_V_V_HT	V_V_HT	40.6212169658309
1	1071	5 Dark	V	V	HT	V_V_HT	0.687	35.778	1_V_V_HT	V_V_HT	40.717669241025
1	1072	5 Dark	V	V	HT	V_V_HT	0.388	35.611	1_V_V_HT	V_V_HT	40.8144499927535
1	1073	5 Dark	V	V	HT	V_V_HT	0.971	35.847	1_V_V_HT	V_V_HT	40.9115515605018
1	1074	5 Dark	V	V	HT	V_V_HT	0.539	36.406	1_V_V_HT	V_V_HT	41.008960232598
1	1075	5 Dark	V	V	HT	V_V_HT	0.725	36.561	1_V_V_HT	V_V_HT	41.1066560106777
1	1076	5 Dark	V	V	HT	V_V_HT	0.539	36.458	1_V_V_HT	V_V_HT	41.2046124372864
1	1077	5 Dark	V	V	HT	V_V_HT	0.747	36.629	1_V_V_HT	V_V_HT	41.3027964835233
1	1078	5 Dark	V	V	HT	V_V_HT	0.817	36.863	1_V_V_HT	V_V_HT	41.4011696007164
1	1079	5 Dark	V	V	HT	V_V_HT	0.503	36.911	1_V_V_HT	V_V_HT	41.4996910458794
1	1080	5 Dark	V	V	HT	V_V_HT	0.639	37.12	1_V_V_HT	V_V_HT	41.5983146514145
1	1081	5 Dark	V	V	HT	V_V_HT	0.548	37.219	1_V_V_HT	V_V_HT	41.6969888968507
1	1082	5 Dark	V	V	HT	V_V_HT	0.71	37.348	1_V_V_HT	V_V_HT	41.7956602092102
1	1083	5 Dark	V	V	HT	V_V_HT	0.562	37.281	1_V_V_HT	V_V_HT	41.894270139183
1	1084	5 Dark	V	V	HT	V_V_HT	0.461	37.171	1_V_V_HT	V_V_HT	41.992755525367
1	1085	5 Dark	V	V	HT	V_V_HT	0.777	37.372	1_V_V_HT	V_V_HT	42.0910522748067
1	1086	5 Dark	V	V	HT	V_V_HT	0.755	37.789	1_V_V_HT	V_V_HT	42.1890955833103
1	1087	5 Dark	V	V	HT	V_V_HT	0.696	37.787	1_V_V_HT	V_V_HT	42.286817800815
1	1088	5 Dark	V	V	HT	V_V_HT	0.689	37.956	1_V_V_HT	V_V_HT	42.3841500432225
1	1089	5 Dark	V	V	HT	V_V_HT	0.806	38.375	1_V_V_HT	V_V_HT	42.4810209074887
1	1090	5 Dark	V	V	HT	V_V_HT	0.482	38.677	1_V_V_HT	V_V_HT	42.577356473968
1	1091	5 Dark	V	V	HT	V_V_HT	0.743	38.874	1_V_V_HT	V_V_HT	42.6730809618609
1	1092	5 Dark	V	V	HT	V_V_HT	0.876	38.983	1_V_V_HT	V_V_HT	42.7681174930215
1	1093	5 Dark	V	V	HT	V_V_HT	0.618	38.937	1_V_V_HT	V_V_HT	42.8623890357677
1	1094	5 Dark	V	V	HT	V_V_HT	0.715	39.01	1_V_V_HT	V_V_HT	42.9558187316225
1	1095	5 Dark	V	V	HT	V_V_HT	0.552	39.122	1_V_V_HT	V_V_HT	43.048330058203
1	1096	5 Dark	V	V	HT	V_V_HT	0.868	39.49	1_V_V_HT	V_V_HT	43.1398480758207
1	1097	5 Dark	V	V	HT	V_V_HT	0.602	40.012	1_V_V_HT	V_V_HT	43.2303003451679
1	1098	5 Dark	V	V	HT	V_V_HT	0.625	40.082	1_V_V_HT	V_V_HT	43.3196170085309
1	1099	5 Dark	V	V	HT	V_V_HT	0.5	39.874	1_V_V_HT	V_V_HT	43.4077295317582
1	1100	5 Dark	V	V	HT	V_V_HT	0.728	39.714	1_V_V_HT	V_V_HT	43.4945725163492
1	1101	5 Dark	V	V	HT	V_V_HT	0.655	39.965	1_V_V_HT	V_V_HT	43.5800813466325
1	1102	5 Dark	V	V	HT	V_V_HT	0.398	40.26	1_V_V_HT	V_V_HT	43.6641925277909
1	1103	5 Dark	V	V	HT	V_V_HT	0.721	40.04	1_V_V_HT	V_V_HT	43.7468470452356
1	1104	5 Dark	V	V	HT	V_V_HT	0.904	40.375	1_V_V_HT	V_V_HT	43.8279870059519
1	1105	5 Dark	V	V	HT	V_V_HT	0.651	40.423	1_V_V_HT	V_V_HT	43.9075559208801
1	1106	5 Dark	V	V	HT	V_V_HT	0.571	40.73	1_V_V_HT	V_V_HT	43.985502923642
1	1107	5 Dark	V	V	HT	V_V_HT	0.608	41.201	1_V_V_HT	V_V_HT	44.0617801111961
1	1108	5 Dark	V	V	HT	V_V_HT	0.831	41.301	1_V_V_HT	V_V_HT	44.1363458134331
1	1109	5 Dark	V	V	HT	V_V_HT	0.426	41.72	1_V_V_HT	V_V_HT	44.2091615929034
1	1110	5 Dark	V	V	HT	V_V_HT	0.592	42.15	1_V_V_HT	V_V_HT	44.2801974371831
1	1111	5 Dark	V	V	HT	V_V_HT	0.681	42.07	1_V_V_HT	V_V_HT	44.3494318908266
1	1112	5 Dark	V	V	HT	V_V_HT	0.784	42.144	1_V_V_HT	V_V_HT	44.4168452195094
1	1113	5 Dark	V	V	HT	V_V_HT	0.576	42.244	1_V_V_HT	V_V_HT	44.4824176887741
1	1114	5 Dark	V	V	HT	V_V_HT	0.472	42.361	1_V_V_HT	V_V_HT	44.5461313675182
1	1115	5 Dark	V	V	HT	V_V_HT	0.595	42.296	1_V_V_HT	V_V_HT	44.6079755381219
1	1116	5 Dark	V	V	HT	V_V_HT	0.908	42.097	1_V_V_HT	V_V_HT	44.667941286264
1	1117	5 Dark	V	V	HT	V_V_HT	0.519	42.248	1_V_V_HT	V_V_HT	44.7260196979246
1	1118	5 Dark	V	V	HT	V_V_HT	0.954	42.103	1_V_V_HT	V_V_HT	44.7822035925181
1	1119	5 Dark	V	V	HT	V_V_HT	0.801	42.136	1_V_V_HT	V_V_HT	44.8364944193957
1	1120	5 Dark	V	V	HT	V_V_HT	0.831	42.359	1_V_V_HT	V_V_HT	44.8889037819461
1	1121	5 Dark	V	V	HT	V_V_HT	0.678	42.354	1_V_V_HT	V_V_HT	44.9394515586665
1	1122	5 Dark	V	V	HT	V_V_HT	0.547	42.082	1_V_V_HT	V_V_HT	44.988160797455
1	1123	5 Dark	V	V	HT	V_V_HT	0.601	41.881	1_V_V_HT	V_V_HT	45.0350606434966
1	1124	5 Dark	V	V	HT	V_V_HT	0.759	42.172	1_V_V_HT	V_V_HT	45.0801817664272
1	1125	5 Dark	V	V	HT	V_V_HT	0.562	42.168	1_V_V_HT	V_V_HT	45.1235548359475
1	1126	5 Dark	V	V	HT	V_V_HT	0.837	42.318	1_V_V_HT	V_V_HT	45.1652105210081
1	1127	5 Dark	V	V	HT	V_V_HT	0.835	42.131	1_V_V_HT	V_V_HT	45.2051806055533
1	1128	5 Dark	V	V	HT	V_V_HT	0.685	42.196	1_V_V_HT	V_V_HT	45.2435013274976
1	1129	5 Dark	V	V	HT	V_V_HT	0.455	42.279	1_V_V_HT	V_V_HT	45.2802109598063
1	1130	5 Dark	V	V	HT	V_V_HT	0.409	42.077	1_V_V_HT	V_V_HT	45.3153522802642
1	1131	5 Dark	V	V	HT	V_V_HT	0.938	42.534	1_V_V_HT	V_V_HT	45.3489729926146
1	1132	5 Dark	V	V	HT	V_V_HT	0.683	42.921	1_V_V_HT	V_V_HT	45.3811251228489
1	1133	5 Dark	V	V	HT	V_V_HT	0.751	42.839	1_V_V_HT	V_V_HT	45.4118638945858
1	1134	5 Dark	V	V	HT	V_V_HT	0.874	42.79	1_V_V_HT	V_V_HT	45.4412451499914
1	1135	5 Dark	V	V	HT	V_V_HT	0.773	42.737	1_V_V_HT	V_V_HT	45.4693250514929
1	1136	5 Dark	V	V	HT	V_V_HT	0.846	43.235	1_V_V_HT	V_V_HT	45.4961612687173
1	1137	5 Dark	V	V	HT	V_V_HT	1.218	43.633	1_V_V_HT	V_V_HT	45.5218126891979
1	1138	5 Dark	V	V	HT	V_V_HT	0.917	43.544	1_V_V_HT	V_V_HT	45.5463384701687
1	1139	5 Dark	V	V	HT	V_V_HT	0.922	43.892	1_V_V_HT	V_V_HT	45.5697979002648
1	1140	5 Dark	V	V	HT	V_V_HT	1.069	44.01	1_V_V_HT	V_V_HT	45.5922500264942
1	1141	5 Dark	V	V	HT	V_V_HT	0.468	43.861	1_V_V_HT	V_V_HT	45.6137531757953
1	1142	5 Dark	V	V	HT	V_V_HT	0.784	43.85	1_V_V_HT	V_V_HT	45.6343645073247
1	1143	5 Dark	V	V	HT	V_V_HT	0.662	43.73	1_V_V_HT	V_V_HT	45.6541399270144
1	1144	5 Dark	V	V	HT	V_V_HT	0.578	44.433	1_V_V_HT	V_V_HT	45.6731346905938
1	1145	5 Dark	V	V	HT	V_V_HT	0.712	44.425	1_V_V_HT	V_V_HT	45.6914020754928
1	1146	5 Dark	V	V	HT	V_V_HT	0.556	44.439	1_V_V_HT	V_V_HT	45.7089927447648
1	1147	5 Dark	V	V	HT	V_V_HT	0.847	44.376	1_V_V_HT	V_V_HT	45.7259544736178
1	1148	5 Dark	V	V	HT	V_V_HT	0.544	44.069	1_V_V_HT	V_V_HT	45.7423324683593
1	1149	5 Dark	V	V	HT	V_V_HT	0.839	44.016	1_V_V_HT	V_V_HT	45.758171413821
1	1150	5 Dark	V	V	HT	V_V_HT	0.705	43.943	1_V_V_HT	V_V_HT	45.7735153888464
1	1151	5 Dark	V	V	HT	V_V_HT	0.738	43.738	1_V_V_HT	V_V_HT	45.7884054252837
1	1152	5 Dark	V	V	HT	V_V_HT	0.604	43.714	1_V_V_HT	V_V_HT	45.8028788193513
1	1153	5 Dark	V	V	HT	V_V_HT	0.417	44.202	1_V_V_HT	V_V_HT	45.8169690562214
1	1154	5 Dark	V	V	HT	V_V_HT	1.006	43.826	1_V_V_HT	V_V_HT	45.8307064088524
1	1155	5 Dark	V	V	HT	V_V_HT	0.548	44.058	1_V_V_HT	V_V_HT	45.8441205054141
1	1156	5 Dark	V	V	HT	V_V_HT	1.018	43.77	1_V_V_HT	V_V_HT	45.8572409745119
1	1157	5 Dark	V	V	HT	V_V_HT	0.415	43.701	1_V_V_HT	V_V_HT	45.8700974450588
1	1158	5 Dark	V	V	HT	V_V_HT	0.69	43.733	1_V_V_HT	V_V_HT	45.8827189138971
1	1159	5 Dark	V	V	HT	V_V_HT	0.583	44.185	1_V_V_HT	V_V_HT	45.8951312304519
1	1160	5 Dark	V	V	HT	V_V_HT	0.526	44.304	1_V_V_HT	V_V_HT	45.9073565157874
1	1161	5 Dark	V	V	HT	V_V_HT	1.112	43.954	1_V_V_HT	V_V_HT	45.9194138301088
1	1162	5 Dark	V	V	HT	V_V_HT	0.785	43.762	1_V_V_HT	V_V_HT	45.931321624058
1	1163	5 Dark	V	V	HT	V_V_HT	0.639	43.698	1_V_V_HT	V_V_HT	45.943098347809
1	1164	5 Dark	V	V	HT	V_V_HT	0.855	43.573	1_V_V_HT	V_V_HT	45.9547618955267
1	1165	5 Dark	V	V	HT	V_V_HT	0.598	43.539	1_V_V_HT	V_V_HT	45.9663279379459
1	1166	5 Dark	V	V	HT	V_V_HT	1.069	43.551	1_V_V_HT	V_V_HT	45.9778110603413
1	1167	5 Dark	V	V	HT	V_V_HT	1.006	42.901	1_V_V_HT	V_V_HT	45.9892232118569
1	1168	5 Dark	V	V	HT	V_V_HT	0.742	42.698	1_V_V_HT	V_V_HT	46.0005732360852
1	1169	5 Dark	V	V	HT	V_V_HT	0.774	42.393	1_V_V_HT	V_V_HT	46.011866934362
1	1170	5 Dark	V	V	HT	V_V_HT	0.71	42.012	1_V_V_HT	V_V_HT	46.0231071233028
1	1171	5 Dark	V	V	HT	V_V_HT	0.532	42.024	1_V_V_HT	V_V_HT	46.0342936826693
1	1172	5 Dark	V	V	HT	V_V_HT	0.773	42.192	1_V_V_HT	V_V_HT	46.0454240727957
1	1173	5 Dark	V	V	HT	V_V_HT	0.456	42.086	1_V_V_HT	V_V_HT	46.0564947987141
1	1174	5 Dark	V	V	HT	V_V_HT	1.175	42.223	1_V_V_HT	V_V_HT	46.0675004733891
1	1175	5 Dark	V	V	HT	V_V_HT	0.587	42.264	1_V_V_HT	V_V_HT	46.0784347709121
1	1176	5 Dark	V	V	HT	V_V_HT	0.922	42.969	1_V_V_HT	V_V_HT	46.0892894946631
1	1177	5 Dark	V	V	HT	V_V_HT	0.456	42.553	1_V_V_HT	V_V_HT	46.1000559827349
1	1178	5 Dark	V	V	HT	V_V_HT	0.647	42.985	1_V_V_HT	V_V_HT	46.1107255728088
1	1179	5 Dark	V	V	HT	V_V_HT	0.748	42.951	1_V_V_HT	V_V_HT	46.1212891429333
1	1180	5 Dark	V	V	HT	V_V_HT	0.758	42.908	1_V_V_HT	V_V_HT	46.1317357383582
1	1181	5 Dark	V	V	HT	V_V_HT	0.473	42.944	1_V_V_HT	V_V_HT	46.1420539439322
1	1182	5 Dark	V	V	HT	V_V_HT	0.523	42.955	1_V_V_HT	V_V_HT	46.1522323455489
1	1183	5 Dark	V	V	HT	V_V_HT	1.089	43.343	1_V_V_HT	V_V_HT	46.162259528807
1	1184	5 Dark	V	V	HT	V_V_HT	0.383	42.952	1_V_V_HT	V_V_HT	46.1721236513951
1	1185	5 Dark	V	V	HT	V_V_HT	0.794	43.079	1_V_V_HT	V_V_HT	46.1818111610067
1	1186	5 Dark	V	V	HT	V_V_HT	0.549	42.825	1_V_V_HT	V_V_HT	46.1913080773383
1	1187	5 Dark	V	V	HT	V_V_HT	0.766	43.021	1_V_V_HT	V_V_HT	46.2006004199342
1	1188	5 Dark	V	V	HT	V_V_HT	0.717	42.911	1_V_V_HT	V_V_HT	46.2096738488938
1	1189	5 Dark	V	V	HT	V_V_HT	0.907	43.045	1_V_V_HT	V_V_HT	46.218512585499
1	1190	5 Dark	V	V	HT	V_V_HT	0.528	43.643	1_V_V_HT	V_V_HT	46.2271001866069
1	1191	5 Dark	V	V	HT	V_V_HT	0.588	43.066	1_V_V_HT	V_V_HT	46.2354187255056
1	1192	5 Dark	V	V	HT	V_V_HT	0.491	42.942	1_V_V_HT	V_V_HT	46.2434486629817
1	1193	5 Dark	V	V	HT	V_V_HT	0.687	43.015	1_V_V_HT	V_V_HT	46.251169083917
1	1194	5 Dark	V	V	HT	V_V_HT	0.749	42.954	1_V_V_HT	V_V_HT	46.2585580981082
1	1195	5 Dark	V	V	HT	V_V_HT	0.739	42.867	1_V_V_HT	V_V_HT	46.2655935470086
1	1196	5 Dark	V	V	HT	V_V_HT	0.858	42.465	1_V_V_HT	V_V_HT	46.2722529155577
1	1197	5 Dark	V	V	HT	V_V_HT	0.568	41.886	1_V_V_HT	V_V_HT	46.2785135500276
1	1198	5 Dark	V	V	HT	V_V_HT	0.714	41.653	1_V_V_HT	V_V_HT	46.2843530422976
1	1199	5 Dark	V	V	HT	V_V_HT	0.617	41.275	1_V_V_HT	V_V_HT	46.2897496422776
1	1200	5 Dark	V	V	HT	V_V_HT	0.688	41.588	1_V_V_HT	V_V_HT	46.2946826969838
1	1201	5 Dark	V	V	HT	V_V_HT	0.48	41.783	1_V_V_HT	V_V_HT	46.2991331169873
1	1202	5 Dark	V	V	HT	V_V_HT	0.952	41.448	1_V_V_HT	V_V_HT	46.3030834374172
1	1203	5 Dark	V	V	HT	V_V_HT	0.556	41.502	1_V_V_HT	V_V_HT	46.3065165347275
1	1204	5 Dark	V	V	HT	V_V_HT	0.715	41.069	1_V_V_HT	V_V_HT	46.3094158886684
1	1205	5 Dark	V	V	HT	V_V_HT	0.753	41.106	1_V_V_HT	V_V_HT	46.311768084669
1	1206	5 Dark	V	V	HT	V_V_HT	1.261	41.025	1_V_V_HT	V_V_HT	46.3135630895186
1	1207	5 Dark	V	V	HT	V_V_HT	0.431	41.381	1_V_V_HT	V_V_HT	46.3147915622764
1	1208	5 Dark	V	V	HT	V_V_HT	0.976	41.298	1_V_V_HT	V_V_HT	46.3154441641752
1	1209	5 Dark	V	V	HT	V_V_HT	0.805	41.542	1_V_V_HT	V_V_HT	46.3155115547029
1	1210	5 Dark	V	V	HT	V_V_HT	0.662	41.461	1_V_V_HT	V_V_HT	46.3149855449835
1	1211	5 Dark	V	V	HT	V_V_HT	0.774	41.854	1_V_V_HT	V_V_HT	46.3138625483158
1	1212	5 Dark	V	V	HT	V_V_HT	0.615	42.281	1_V_V_HT	V_V_HT	46.3121414493295
1	1213	5 Dark	V	V	HT	V_V_HT	0.805	41.797	1_V_V_HT	V_V_HT	46.3098264147748
1	1214	5 Dark	V	V	HT	V_V_HT	0.615	42.627	1_V_V_HT	V_V_HT	46.3069229316996
1	1215	5 Dark	V	V	HT	V_V_HT	0.675	42.75	1_V_V_HT	V_V_HT	46.3034380315178
1	1216	5 Dark	V	V	HT	V_V_HT	0.764	42.857	1_V_V_HT	V_V_HT	46.2993849243727
1	1217	5 Dark	V	V	HT	V_V_HT	0.611	43.234	1_V_V_HT	V_V_HT	46.2947800299115
1	1218	5 Dark	V	V	HT	V_V_HT	0.58	43.103	1_V_V_HT	V_V_HT	46.2896464307008
1	1219	5 Dark	V	V	HT	V_V_HT	0.717	42.869	1_V_V_HT	V_V_HT	46.2840088753152
1	1220	5 Dark	V	V	HT	V_V_HT	1.124	43.179	1_V_V_HT	V_V_HT	46.2778921116942
1	1221	5 Dark	V	V	HT	V_V_HT	0.535	43.074	1_V_V_HT	V_V_HT	46.2713208881736
1	1222	5 Dark	V	V	HT	V_V_HT	0.661	43.193	1_V_V_HT	V_V_HT	46.2643199531673
1	1223	5 Dark	V	V	HT	V_V_HT	0.712	43.431	1_V_V_HT	V_V_HT	46.2569140549016
1	1224	5 Dark	V	V	HT	V_V_HT	0.794	43.547	1_V_V_HT	V_V_HT	46.2491279412775
1	1225	5 Dark	V	V	HT	V_V_HT	0.511	43.485	1_V_V_HT	V_V_HT	46.2409863615367
1	1226	5 Dark	V	V	HT	V_V_HT	0.667	43.468	1_V_V_HT	V_V_HT	46.232514062885
1	1227	5 Dark	V	V	HT	V_V_HT	0.427	43.807	1_V_V_HT	V_V_HT	46.2237357940019
1	1228	5 Dark	V	V	HT	V_V_HT	0.509	43.852	1_V_V_HT	V_V_HT	46.2146763030473
1	1229	5 Dark	V	V	HT	V_V_HT	0.396	43.638	1_V_V_HT	V_V_HT	46.2053603387897
1	1230	5 Dark	V	V	HT	V_V_HT	1.023	43.804	1_V_V_HT	V_V_HT	46.1958142357671
1	1231	5 Dark	V	V	HT	V_V_HT	0.727	43.796	1_V_V_HT	V_V_HT	46.1860721755049
1	1232	5 Dark	V	V	HT	V_V_HT	0.438	43.809	1_V_V_HT	V_V_HT	46.1761759262097
1	1233	5 Dark	V	V	HT	V_V_HT	0.51	44.216	1_V_V_HT	V_V_HT	46.1661700395221
1	1234	5 Dark	V	V	HT	V_V_HT	0.742	44.496	1_V_V_HT	V_V_HT	46.156105361998
1	1235	5 Dark	V	V	HT	V_V_HT	0.624	43.995	1_V_V_HT	V_V_HT	46.1460386510584
1	1236	5 Dark	V	V	HT	V_V_HT	0.841	43.461	1_V_V_HT	V_V_HT	46.1360278187286
1	1237	5 Dark	V	V	HT	V_V_HT	0.812	43.581	1_V_V_HT	V_V_HT	46.1261307784688
1	1238	5 Dark	V	V	HT	V_V_HT	0.564	43.16	1_V_V_HT	V_V_HT	46.1164054428937
1	1239	5 Dark	V	V	HT	V_V_HT	0.992	42.806	1_V_V_HT	V_V_HT	46.1069100450697
1	1240	5 Dark	V	V	HT	V_V_HT	0.677	42.944	1_V_V_HT	V_V_HT	46.0977040965622
1	1241	5 Dark	V	V	HT	V_V_HT	0.866	42.607	1_V_V_HT	V_V_HT	46.0888473319362
1	1242	5 Dark	V	V	HT	V_V_HT	0.95	42.536	1_V_V_HT	V_V_HT	46.0803990990786
1	1243	5 Dark	V	V	HT	V_V_HT	0.605	42.136	1_V_V_HT	V_V_HT	46.0724186480995
1	1244	5 Dark	V	V	HT	V_V_HT	1.213	42.292	1_V_V_HT	V_V_HT	46.0649644370075
1	1245	5 Dark	V	V	HT	V_V_HT	0.917	42.448	1_V_V_HT	V_V_HT	46.0580907089102
1	1246	5 Dark	V	V	HT	V_V_HT	0.656	42.421	1_V_V_HT	V_V_HT	46.0518454556446
1	1247	5 Dark	V	V	HT	V_V_HT	1.143	42.666	1_V_V_HT	V_V_HT	46.0462688960023
1	1248	5 Dark	V	V	HT	V_V_HT	0.586	42.813	1_V_V_HT	V_V_HT	46.0413919254618
1	1249	5 Dark	V	V	HT	V_V_HT	0.673	42.988	1_V_V_HT	V_V_HT	46.0372345460232
1	1250	5 Dark	V	V	HT	V_V_HT	0.838	42.649	1_V_V_HT	V_V_HT	46.0338042825112
1	1251	5 Dark	V	V	HT	V_V_HT	0.483	43.02	1_V_V_HT	V_V_HT	46.0310946003049
1	1252	5 Dark	V	V	HT	V_V_HT	0.61	43.261	1_V_V_HT	V_V_HT	46.0290861944636
1	1253	5 Dark	V	V	HT	V_V_HT	0.925	43.29	1_V_V_HT	V_V_HT	46.0277571540936
1	1254	5 Dark	V	V	HT	V_V_HT	0.865	43.078	1_V_V_HT	V_V_HT	46.0270855680153
1	1255	5 Dark	V	V	HT	V_V_HT	0.677	43.337	1_V_V_HT	V_V_HT	46.0270495246017
1	1256	5 Dark	V	V	HT	V_V_HT	0.841	43.522	1_V_V_HT	V_V_HT	46.0276232766722
1	1257	5 Dark	V	V	HT	V_V_HT	0.907	43.778	1_V_V_HT	V_V_HT	46.0287616807815
1	1258	5 Dark	V	V	HT	V_V_HT	0.759	44.081	1_V_V_HT	V_V_HT	46.0303952954115
1	1259	5 Dark	V	V	HT	V_V_HT	0.403	44.606	1_V_V_HT	V_V_HT	46.0324291727889
1	1260	5 Dark	V	V	HT	V_V_HT	0.854	44.333	1_V_V_HT	V_V_HT	46.034741747055
1	1261	5 Dark	V	V	HT	V_V_HT	0.472	44.537	1_V_V_HT	V_V_HT	46.0371838270735
1	1262	5 Dark	V	V	HT	V_V_HT	0.965	44.651	1_V_V_HT	V_V_HT	46.0395825907482
1	1263	5 Dark	V	V	HT	V_V_HT	0.963	44.739	1_V_V_HT	V_V_HT	46.0417604595633
1	1264	5 Dark	V	V	HT	V_V_HT	0.995	44.724	1_V_V_HT	V_V_HT	46.0435398547955
1	1265	5 Dark	V	V	HT	V_V_HT	0.252	44.796	1_V_V_HT	V_V_HT	46.0447380684089
1	1266	5 Dark	V	V	HT	V_V_HT	0.727	44.846	1_V_V_HT	V_V_HT	46.0451467088265
1	1267	5 Dark	V	V	HT	V_V_HT	0.551	44.764	1_V_V_HT	V_V_HT	46.0445264405562
1	1268	5 Dark	V	V	HT	V_V_HT	0.555	45.089	1_V_V_HT	V_V_HT	46.0426121003898
1	1269	5 Dark	V	V	HT	V_V_HT	0.451	44.835	1_V_V_HT	V_V_HT	46.0391282677033
1	1270	5 Dark	V	V	HT	V_V_HT	0.8	44.778	1_V_V_HT	V_V_HT	46.0337791603217
1	1271	5 Dark	V	V	HT	V_V_HT	0.437	44.491	1_V_V_HT	V_V_HT	46.0262639057063
1	1272	5 Dark	V	V	HT	V_V_HT	0.544	44.295	1_V_V_HT	V_V_HT	46.0162768774016
1	1273	5 Dark	V	V	HT	V_V_HT	0.405	44.291	1_V_V_HT	V_V_HT	46.0034888528273
1	1274	5 Dark	V	V	HT	V_V_HT	0.771	43.673	1_V_V_HT	V_V_HT	45.9875431614117
1	1275	5 Dark	V	V	HT	V_V_HT	0.831	43.358	1_V_V_HT	V_V_HT	45.968056911783
1	1276	5 Dark	V	V	HT	V_V_HT	0.737	43.766	1_V_V_HT	V_V_HT	45.9446262819025
1	1277	5 Dark	V	V	HT	V_V_HT	0.856	43.131	1_V_V_HT	V_V_HT	45.916839737373
1	1278	5 Dark	V	V	HT	V_V_HT	0.727	43.395	1_V_V_HT	V_V_HT	45.8842682024203
1	1279	5 Dark	V	V	HT	V_V_HT	0.892	43.162	1_V_V_HT	V_V_HT	45.8464631555229
1	1280	5 Dark	V	V	HT	V_V_HT	0.785	42.815	1_V_V_HT	V_V_HT	45.8029587722748
1	1281	5 Dark	V	V	HT	V_V_HT	0.906	42.897	1_V_V_HT	V_V_HT	45.7532742365969
1	1282	5 Dark	V	V	HT	V_V_HT	0.902	42.73	1_V_V_HT	V_V_HT	45.6969162176408
1	1283	5 Dark	V	V	HT	V_V_HT	0.741	42.707	1_V_V_HT	V_V_HT	45.633381497578
1	1284	5 Dark	V	V	HT	V_V_HT	0.582	42.453	1_V_V_HT	V_V_HT	45.5621597474525
1	1285	5 Dark	V	V	HT	V_V_HT	0.77	42.181	1_V_V_HT	V_V_HT	45.4827364339898
1	1286	5 Dark	V	V	HT	V_V_HT	0.852	41.575	1_V_V_HT	V_V_HT	45.3945958493018
1	1287	5 Dark	V	V	HT	V_V_HT	0.683	41.431	1_V_V_HT	V_V_HT	45.2972233862019
1	1288	5 Dark	V	V	HT	V_V_HT	0.812	41.484	1_V_V_HT	V_V_HT	45.1901047616151
1	1289	5 Dark	V	V	HT	V_V_HT	0.921	41.822	1_V_V_HT	V_V_HT	45.072727673049
1	1290	5 Dark	V	V	HT	V_V_HT	0.75	41.506	1_V_V_HT	V_V_HT	44.9445902896927
1	1291	5 Dark	V	V	HT	V_V_HT	0.931	42.012	1_V_V_HT	V_V_HT	44.8052060986408
1	1292	5 Dark	V	V	HT	V_V_HT	0.552	41.576	1_V_V_HT	V_V_HT	44.6541073674132
1	1293	5 Dark	V	V	HT	V_V_HT	0.598	41.44	1_V_V_HT	V_V_HT	44.4908443353236
1	1294	5 Dark	V	V	HT	V_V_HT	0.727	41.164	1_V_V_HT	V_V_HT	44.3149709518682
1	1295	5 Dark	V	V	HT	V_V_HT	0.696	40.912	1_V_V_HT	V_V_HT	44.1260466119654
1	1296	5 Dark	V	V	HT	V_V_HT	0.891	40.221	1_V_V_HT	V_V_HT	43.9236524902358
1	1297	5 Dark	V	V	HT	V_V_HT	0.73	39.773	1_V_V_HT	V_V_HT	43.7073817737184
1	1298	5 Dark	V	V	HT	V_V_HT	0.889	39.368	1_V_V_HT	V_V_HT	43.4768610289273
1	1299	5 Dark	V	V	HT	V_V_HT	0.738	39.057	1_V_V_HT	V_V_HT	43.2317594683331
1	1300	5 Dark	V	V	HT	V_V_HT	0.62	38.412	1_V_V_HT	V_V_HT	42.9717921093255
1	1301	5 Dark	V	V	HT	V_V_HT	0.579	38.076	1_V_V_HT	V_V_HT	42.6967228251695
1	1302	5 Dark	V	V	HT	V_V_HT	0.754	37.658	1_V_V_HT	V_V_HT	42.4063672693229
1	1303	5 Dark	V	V	HT	V_V_HT	0.601	37.318	1_V_V_HT	V_V_HT	42.1005861252919
1	1304	5 Dark	V	V	HT	V_V_HT	0.595	36.599	1_V_V_HT	V_V_HT	41.7792491753341
1	1305	5 Dark	V	V	HT	V_V_HT	0.602	35.884	1_V_V_HT	V_V_HT	41.4422365353166
1	1306	5 Dark	V	V	HT	V_V_HT	1.064	35.173	1_V_V_HT	V_V_HT	41.0894696546
1	1307	5 Dark	V	V	HT	V_V_HT	0.508	34.346	1_V_V_HT	V_V_HT	40.7208803160597
1	1308	5 Dark	V	V	HT	V_V_HT	0.85	33.63	1_V_V_HT	V_V_HT	40.3364003029827
1	1309	5 Dark	V	V	HT	V_V_HT	0.44	32.756	1_V_V_HT	V_V_HT	39.9359613978024
1	1310	5 Dark	V	V	HT	V_V_HT	0.491	32.132	1_V_V_HT	V_V_HT	39.5194953838229
1	1311	5 Dark	V	V	HT	V_V_HT	0.565	31.226	1_V_V_HT	V_V_HT	39.0869459510518
1	1312	5 Dark	V	V	HT	V_V_HT	0.443	30.351	1_V_V_HT	V_V_HT	38.6383164480752
1	1313	5 Dark	V	V	HT	V_V_HT	0.902	29.631	1_V_V_HT	V_V_HT	38.1736823700133
1	1314	5 Dark	V	V	HT	V_V_HT	0.611	29.049	1_V_V_HT	V_V_HT	37.6931796928777
1	1315	5 Dark	V	V	HT	V_V_HT	0.405	28.279	1_V_V_HT	V_V_HT	37.1969686430994
1	1316	5 Dark	V	V	HT	V_V_HT	0.235	27.427	1_V_V_HT	V_V_HT	36.685270080981
1	1317	5 Dark	V	V	HT	V_V_HT	0.763	26.83	1_V_V_HT	V_V_HT	36.1583773045404
1	1318	5 Dark	V	V	HT	V_V_HT	0.812	26.018	1_V_V_HT	V_V_HT	35.6166435990953
1	1319	5 Dark	V	V	HT	V_V_HT	0.741	25.097	1_V_V_HT	V_V_HT	35.0604458505407
1	1320	5 Dark	V	V	HT	V_V_HT	0.538	24.376	1_V_V_HT	V_V_HT	34.4902188180429
1	1321	5 Dark	V	V	HT	V_V_HT	0.978	23.471	1_V_V_HT	V_V_HT	33.906465473414
1	1322	5 Dark	V	V	HT	V_V_HT	0.529	22.919	1_V_V_HT	V_V_HT	33.3097444931093
1	1323	5 Dark	V	V	HT	V_V_HT	0.827	22.321	1_V_V_HT	V_V_HT	32.7006359891367
1	1324	5 Dark	V	V	HT	V_V_HT	0.719	21.594	1_V_V_HT	V_V_HT	32.0797714131435
1	1325	5 Dark	V	V	HT	V_V_HT	0	20.927	1_V_V_HT	V_V_HT	31.4478417121696
1	1326	6 Light	V	V	HT	V_V_HT	0.036	20.061	1_V_V_HT	V_V_HT	30.8055944880434
1	1327	6 Light	V	V	HT	V_V_HT	0.103	19.331	1_V_V_HT	V_V_HT	30.153830907083
1	1328	6 Light	V	V	HT	V_V_HT	0.15	18.465	1_V_V_HT	V_V_HT	29.4933945890186
1	1329	6 Light	V	V	HT	V_V_HT	0.14	17.762	1_V_V_HT	V_V_HT	28.8251446949039
1	1330	6 Light	V	V	HT	V_V_HT	0.155	17.179	1_V_V_HT	V_V_HT	28.1499690359539
1	1331	6 Light	V	V	HT	V_V_HT	0.101	16.632	1_V_V_HT	V_V_HT	27.4687625850959
1	1332	6 Light	V	V	HT	V_V_HT	0.126	15.917	1_V_V_HT	V_V_HT	26.7824254205981
1	1333	6 Light	V	V	HT	V_V_HT	0.065	15.316	1_V_V_HT	V_V_HT	26.0918780381856
1	1334	6 Light	V	V	HT	V_V_HT	0.052	14.721	1_V_V_HT	V_V_HT	25.3980496494601
1	1335	6 Light	V	V	HT	V_V_HT	0.116	14.137	1_V_V_HT	V_V_HT	24.7018867448521
1	1336	6 Light	V	V	HT	V_V_HT	0.026	13.073	1_V_V_HT	V_V_HT	24.0043507688985
1	1337	6 Light	V	V	HT	V_V_HT	0.029	12.565	1_V_V_HT	V_V_HT	23.3064072500623
1	1338	6 Light	V	V	HT	V_V_HT	0.011	11.715	1_V_V_HT	V_V_HT	22.6090271429438
1	1339	6 Light	V	V	HT	V_V_HT	0.018	11.275	1_V_V_HT	V_V_HT	21.9131840311907
1	1340	6 Light	V	V	HT	V_V_HT	0.161	10.784	1_V_V_HT	V_V_HT	21.2198492572965
1	1341	6 Light	V	V	HT	V_V_HT	0	10.219	1_V_V_HT	V_V_HT	20.5299890429219
1	1342	6 Light	V	V	HT	V_V_HT	0.027	9.776	1_V_V_HT	V_V_HT	19.8445656194393
1	1343	6 Light	V	V	HT	V_V_HT	0.021	8.885	1_V_V_HT	V_V_HT	19.1645264063962
1	1344	6 Light	V	V	HT	V_V_HT	0	8.274	1_V_V_HT	V_V_HT	18.4907972409582
1	1345	6 Light	V	V	HT	V_V_HT	0	7.869	1_V_V_HT	V_V_HT	17.8242776819067
1	1346	6 Light	V	V	HT	V_V_HT	0	7.667	1_V_V_HT	V_V_HT	17.1658364070463
1	1347	6 Light	V	V	HT	V_V_HT	0.086	6.921	1_V_V_HT	V_V_HT	16.5163133520873
1	1348	6 Light	V	V	HT	V_V_HT	0	6.141	1_V_V_HT	V_V_HT	15.8765425543121
1	1349	6 Light	V	V	HT	V_V_HT	0	5.47	1_V_V_HT	V_V_HT	15.2473580510639
1	1350	6 Light	V	V	HT	V_V_HT	0.029	4.994	1_V_V_HT	V_V_HT	14.6295938799997
1	1351	6 Light	V	V	HT	V_V_HT	0.026	4.038	1_V_V_HT	V_V_HT	14.0240748309408
1	1352	6 Light	V	V	HT	V_V_HT	0	3.527	1_V_V_HT	V_V_HT	13.4315788875005
1	1353	6 Light	V	V	HT	V_V_HT	0	2.805	1_V_V_HT	V_V_HT	12.8528355131831
1	1354	6 Light	V	V	HT	V_V_HT	0	2.103	1_V_V_HT	V_V_HT	12.2885535141268
1	1355	6 Light	V	V	HT	V_V_HT	0.029	2.103	1_V_V_HT	V_V_HT	11.7393983406324
1	1356	6 Light	V	V	HT	V_V_HT	0.025	2.106	1_V_V_HT	V_V_HT	11.2060129197397
1	1357	6 Light	V	V	HT	V_V_HT	0	2.125	1_V_V_HT	V_V_HT	10.6889814105824
1	1358	6 Light	V	V	HT	V_V_HT	0.023	2.012	1_V_V_HT	V_V_HT	10.1888281510995
1	1359	6 Light	V	V	HT	V_V_HT	0.035	1.928	1_V_V_HT	V_V_HT	9.706052860602
1	1360	6 Light	V	V	HT	V_V_HT	0.037	1.836	1_V_V_HT	V_V_HT	9.24109213671193
1	1361	6 Light	V	V	HT	V_V_HT	0.032	1.755	1_V_V_HT	V_V_HT	8.79430594071625
1	1362	6 Light	V	V	HT	V_V_HT	0.039	1.674	1_V_V_HT	V_V_HT	8.36597673544006
1	1363	6 Light	V	V	HT	V_V_HT	0	1.73	1_V_V_HT	V_V_HT	7.95630894967072
1	1364	6 Light	V	V	HT	V_V_HT	0	1.724	1_V_V_HT	V_V_HT	7.56542876576345
1	1365	6 Light	V	V	HT	V_V_HT	0.018	1.695	1_V_V_HT	V_V_HT	7.19338423153746
1	1366	6 Light	V	V	HT	V_V_HT	0	1.871	1_V_V_HT	V_V_HT	6.84014569209216
1	1367	6 Light	V	V	HT	V_V_HT	0	1.871	1_V_V_HT	V_V_HT	6.5056191949541
1	1368	6 Light	V	V	HT	V_V_HT	0	1.944	1_V_V_HT	V_V_HT	6.18968551897974
1	1369	6 Light	V	V	HT	V_V_HT	0	1.975	1_V_V_HT	V_V_HT	5.89216354669097
1	1370	6 Light	V	V	HT	V_V_HT	0	1.852	1_V_V_HT	V_V_HT	5.61279924005455
1	1371	6 Light	V	V	HT	V_V_HT	0	1.894	1_V_V_HT	V_V_HT	5.35127903162876
1	1372	6 Light	V	V	HT	V_V_HT	0	1.894	1_V_V_HT	V_V_HT	5.10727751046241
1	1373	6 Light	V	V	HT	V_V_HT	0.011	2.023	1_V_V_HT	V_V_HT	4.88046926617908
1	1374	6 Light	V	V	HT	V_V_HT	0	2.119	1_V_V_HT	V_V_HT	4.67051872842819
1	1375	6 Light	V	V	HT	V_V_HT	0	2.169	1_V_V_HT	V_V_HT	4.4770400392654
1	1376	6 Light	V	V	HT	V_V_HT	0.033	2.264	1_V_V_HT	V_V_HT	4.29959858196883
1	1377	6 Light	V	V	HT	V_V_HT	0.017	2.264	1_V_V_HT	V_V_HT	4.13775009022792
1	1378	6 Light	V	V	HT	V_V_HT	0.032	2.319	1_V_V_HT	V_V_HT	3.99105029823765
1	1379	6 Light	V	V	HT	V_V_HT	0.07	2.397	1_V_V_HT	V_V_HT	3.85905493909509
1	1380	6 Light	V	V	HT	V_V_HT	0.062	2.386	1_V_V_HT	V_V_HT	3.74131974700266
1	1381	6 Light	V	V	HT	V_V_HT	0.022	2.46	1_V_V_HT	V_V_HT	3.63739439723485
1	1382	6 Light	V	V	HT	V_V_HT	0.018	2.523	1_V_V_HT	V_V_HT	3.54680433403368
1	1383	6 Light	V	V	HT	V_V_HT	0.105	2.642	1_V_V_HT	V_V_HT	3.46906894376438
1	1384	6 Light	V	V	HT	V_V_HT	0.017	2.821	1_V_V_HT	V_V_HT	3.40370761192178
1	1385	6 Light	V	V	HT	V_V_HT	0	2.86	1_V_V_HT	V_V_HT	3.35023972467243
1	1386	6 Light	V	V	HT	V_V_HT	0.039	2.885	1_V_V_HT	V_V_HT	3.30818466841642
1	1387	6 Light	V	V	HT	V_V_HT	0.122	3.006	1_V_V_HT	V_V_HT	3.27706182874546
1	1388	6 Light	V	V	HT	V_V_HT	0.037	2.995	1_V_V_HT	V_V_HT	3.25639059187001
1	1389	6 Light	V	V	HT	V_V_HT	0.056	2.984	1_V_V_HT	V_V_HT	3.24568967465102
1	1390	6 Light	V	V	HT	V_V_HT	0.063	2.99	1_V_V_HT	V_V_HT	3.24447510153071
1	1391	6 Light	V	V	HT	V_V_HT	0.02	3.106	1_V_V_HT	V_V_HT	3.25226280382612
1	1392	6 Light	V	V	HT	V_V_HT	0.045	3.142	1_V_V_HT	V_V_HT	3.26857121708866
1	1393	6 Light	V	V	HT	V_V_HT	0.121	3.204	1_V_V_HT	V_V_HT	3.29291940581384
1	1394	6 Light	V	V	HT	V_V_HT	0.046	3.293	1_V_V_HT	V_V_HT	3.32482889050837
1	1395	6 Light	V	V	HT	V_V_HT	0.087	3.483	1_V_V_HT	V_V_HT	3.3638310160877
1	1396	6 Light	V	V	HT	V_V_HT	0.202	3.64	1_V_V_HT	V_V_HT	3.40946315239839
1	1397	6 Light	V	V	HT	V_V_HT	0.029	3.682	1_V_V_HT	V_V_HT	3.46127694606595
1	1398	6 Light	V	V	HT	V_V_HT	0.084	3.79	1_V_V_HT	V_V_HT	3.51883219644552
1	1399	6 Light	V	V	HT	V_V_HT	0.049	3.921	1_V_V_HT	V_V_HT	3.58170703602903
1	1400	6 Light	V	V	HT	V_V_HT	0.038	4.041	1_V_V_HT	V_V_HT	3.64948418123189
1	1401	6 Light	V	V	HT	V_V_HT	0.042	4.143	1_V_V_HT	V_V_HT	3.72174634811767
1	1402	6 Light	V	V	HT	V_V_HT	0.027	4.275	1_V_V_HT	V_V_HT	3.79808253289879
1	1403	6 Light	V	V	HT	V_V_HT	0.15	4.372	1_V_V_HT	V_V_HT	3.87810685060412
1	1404	6 Light	V	V	HT	V_V_HT	0.096	4.449	1_V_V_HT	V_V_HT	3.9614396965993
1	1405	6 Light	V	V	HT	V_V_HT	0.05	4.539	1_V_V_HT	V_V_HT	4.04770146557826
1	1406	6 Light	V	V	HT	V_V_HT	0.095	4.662	1_V_V_HT	V_V_HT	4.13652005112998
1	1407	6 Light	V	V	HT	V_V_HT	0.086	4.809	1_V_V_HT	V_V_HT	4.227553339097
1	1408	6 Light	V	V	HT	V_V_HT	0.055	4.977	1_V_V_HT	V_V_HT	4.32046671451016
1	1409	6 Light	V	V	HT	V_V_HT	0.078	4.972	1_V_V_HT	V_V_HT	4.41492556105929
1	1410	6 Light	V	V	HT	V_V_HT	0.018	5.161	1_V_V_HT	V_V_HT	4.51059526349905
1	1411	6 Light	V	V	HT	V_V_HT	0.1	5.327	1_V_V_HT	V_V_HT	4.60714953340694
1	1412	6 Light	V	V	HT	V_V_HT	0.063	5.485	1_V_V_HT	V_V_HT	4.70429539135933
1	1413	6 Light	V	V	HT	V_V_HT	0.119	5.44	1_V_V_HT	V_V_HT	4.80174818516228
1	1414	6 Light	V	V	HT	V_V_HT	0.179	5.69	1_V_V_HT	V_V_HT	4.89922326304294
1	1415	6 Light	V	V	HT	V_V_HT	0.068	5.935	1_V_V_HT	V_V_HT	4.99643597242348
1	1416	6 Light	V	V	HT	V_V_HT	0.05	6.092	1_V_V_HT	V_V_HT	5.09310166139812
1	1417	6 Light	V	V	HT	V_V_HT	0.121	6.084	1_V_V_HT	V_V_HT	5.18893567772237
1	1418	6 Light	V	V	HT	V_V_HT	0.012	6.445	1_V_V_HT	V_V_HT	5.28366162433836
1	1419	6 Light	V	V	HT	V_V_HT	0.024	6.471	1_V_V_HT	V_V_HT	5.37703612506212
1	1420	6 Light	V	V	HT	V_V_HT	0.043	6.677	1_V_V_HT	V_V_HT	5.46883205413618
1	1421	6 Light	V	V	HT	V_V_HT	0.148	6.906	1_V_V_HT	V_V_HT	5.55886209720272
1	1422	6 Light	V	V	HT	V_V_HT	0.075	7.138	1_V_V_HT	V_V_HT	5.64697825467199
1	1423	6 Light	V	V	HT	V_V_HT	0.062	7.175	1_V_V_HT	V_V_HT	5.73304035649758
1	1424	6 Light	V	V	HT	V_V_HT	0.089	7.195	1_V_V_HT	V_V_HT	5.81690823226064
1	1425	6 Light	V	V	HT	V_V_HT	0.208	7.375	1_V_V_HT	V_V_HT	5.89844867009699
1	1426	6 Light	V	V	HT	V_V_HT	0.157	7.28	1_V_V_HT	V_V_HT	5.97755628570083
1	1427	6 Light	V	V	HT	V_V_HT	0.042	7.447	1_V_V_HT	V_V_HT	6.0541326532964
1	1428	6 Light	V	V	HT	V_V_HT	0.108	7.395	1_V_V_HT	V_V_HT	6.12808547024436
1	1429	6 Light	V	V	HT	V_V_HT	0.131	7.42	1_V_V_HT	V_V_HT	6.19935274957804
1	1430	6 Light	V	V	HT	V_V_HT	0.12	7.731	1_V_V_HT	V_V_HT	6.26790190859841
1	1431	6 Light	V	V	HT	V_V_HT	0.102	7.803	1_V_V_HT	V_V_HT	6.33370618485665
1	1432	6 Light	V	V	HT	V_V_HT	0.132	7.833	1_V_V_HT	V_V_HT	6.39673881566986
1	1433	6 Light	V	V	HT	V_V_HT	0.108	7.731	1_V_V_HT	V_V_HT	6.45697303868767
1	1434	6 Light	V	V	HT	V_V_HT	0.077	7.758	1_V_V_HT	V_V_HT	6.5143862735702
1	1435	6 Light	V	V	HT	V_V_HT	0.09	7.753	1_V_V_HT	V_V_HT	6.56897651323659
1	1436	6 Light	V	V	HT	V_V_HT	0.156	7.856	1_V_V_HT	V_V_HT	6.62076480874007
1	1437	6 Light	V	V	HT	V_V_HT	0.164	7.861	1_V_V_HT	V_V_HT	6.66979006908433
1	1438	6 Light	V	V	HT	V_V_HT	0.2	7.956	1_V_V_HT	V_V_HT	6.71609753771579
1	1439	6 Light	V	V	HT	V_V_HT	0.065	8.028	1_V_V_HT	V_V_HT	6.75974628272378
1	1440	6 Light	V	V	HT	V_V_HT	0.251	8.075	1_V_V_HT	V_V_HT	6.80081038453053
1	1441	6 Light	V	V	HT	V_V_HT	0.188	8.091	1_V_V_HT	V_V_HT	6.83937699114063
1	1442	6 Light	V	V	HT	V_V_HT	0.176	8.173	1_V_V_HT	V_V_HT	6.8755428681041
1	1443	6 Light	V	V	HT	V_V_HT	0.06	8.091	1_V_V_HT	V_V_HT	6.90940664046496
1	1444	6 Light	V	V	HT	V_V_HT	0.267	7.994	1_V_V_HT	V_V_HT	6.941066933971
1	1445	6 Light	V	V	HT	V_V_HT	0.245	8.043	1_V_V_HT	V_V_HT	6.97062237370903
1	1446	6 Light	V	V	HT	V_V_HT	0.196	8.183	1_V_V_HT	V_V_HT	6.99817201019759
1	1447	6 Light	V	V	HT	V_V_HT	0.114	8.253	1_V_V_HT	V_V_HT	7.02381676842465
1	1448	6 Light	V	V	HT	V_V_HT	0.398	8.4	1_V_V_HT	V_V_HT	7.04765863707644
1	1449	6 Light	V	V	HT	V_V_HT	0.082	8.488	1_V_V_HT	V_V_HT	7.06979925719635
1	1450	6 Light	V	V	HT	V_V_HT	0.269	8.551	1_V_V_HT	V_V_HT	7.090338601897
1	1451	6 Light	V	V	HT	V_V_HT	0.249	8.465	1_V_V_HT	V_V_HT	7.10937442414005
1	1452	6 Light	V	V	HT	V_V_HT	0.277	8.481	1_V_V_HT	V_V_HT	7.12700399136825
1	1453	6 Light	V	V	HT	V_V_HT	0.158	8.559	1_V_V_HT	V_V_HT	7.14332357330124
1	1454	6 Light	V	V	HT	V_V_HT	0.066	8.646	1_V_V_HT	V_V_HT	7.15842544268486
1	1455	6 Light	V	V	HT	V_V_HT	0.267	8.556	1_V_V_HT	V_V_HT	7.17239961773852
1	1456	6 Light	V	V	HT	V_V_HT	0.107	8.577	1_V_V_HT	V_V_HT	7.18532972892893
1	1457	6 Light	V	V	HT	V_V_HT	0.196	8.767	1_V_V_HT	V_V_HT	7.19729126299967
1	1458	6 Light	V	V	HT	V_V_HT	0.032	8.806	1_V_V_HT	V_V_HT	7.20835256294523
1	1459	6 Light	V	V	HT	V_V_HT	0.074	8.797	1_V_V_HT	V_V_HT	7.21858052607287
1	1460	6 Light	V	V	HT	V_V_HT	0.349	8.917	1_V_V_HT	V_V_HT	7.22804044661603
1	1461	6 Light	V	V	HT	V_V_HT	0.114	9.066	1_V_V_HT	V_V_HT	7.2367895863472
1	1462	6 Light	V	V	HT	V_V_HT	0.057	9.169	1_V_V_HT	V_V_HT	7.24487711616195
1	1463	6 Light	V	V	HT	V_V_HT	0.048	9.109	1_V_V_HT	V_V_HT	7.25234897037316
1	1464	6 Light	V	V	HT	V_V_HT	0.123	9.067	1_V_V_HT	V_V_HT	7.25924304238224
1	1465	6 Light	V	V	HT	V_V_HT	0.045	9.1	1_V_V_HT	V_V_HT	7.26558771588323
1	1466	6 Light	V	V	HT	V_V_HT	0.198	9.15	1_V_V_HT	V_V_HT	7.27140211251105
1	1467	6 Light	V	V	HT	V_V_HT	0.091	9.088	1_V_V_HT	V_V_HT	7.2766978420164
1	1468	6 Light	V	V	HT	V_V_HT	0.15	9.024	1_V_V_HT	V_V_HT	7.28148502283355
1	1469	6 Light	V	V	HT	V_V_HT	0.15	8.993	1_V_V_HT	V_V_HT	7.28577377327696
1	1470	6 Light	V	V	HT	V_V_HT	0.065	8.943	1_V_V_HT	V_V_HT	7.28957306176642
1	1471	6 Light	V	V	HT	V_V_HT	0.116	8.843	1_V_V_HT	V_V_HT	7.2928862171845
1	1472	6 Light	V	V	HT	V_V_HT	0.145	9.001	1_V_V_HT	V_V_HT	7.29571126593583
1	1473	6 Light	V	V	HT	V_V_HT	0.037	9.449	1_V_V_HT	V_V_HT	7.29804440833388
1	1474	6 Light	V	V	HT	V_V_HT	0.082	9.351	1_V_V_HT	V_V_HT	7.29987869505758
1	1475	6 Light	V	V	HT	V_V_HT	0.117	9.348	1_V_V_HT	V_V_HT	7.30120638828756
1	1476	6 Light	V	V	HT	V_V_HT	0.19	9.256	1_V_V_HT	V_V_HT	7.30201975139879
1	1477	6 Light	V	V	HT	V_V_HT	0.191	9.221	1_V_V_HT	V_V_HT	7.30231104656694
1	1478	6 Light	V	V	HT	V_V_HT	0.159	8.883	1_V_V_HT	V_V_HT	7.302072536965
1	1479	6 Light	V	V	HT	V_V_HT	0.112	8.829	1_V_V_HT	V_V_HT	7.3012964854058
1	1480	6 Light	V	V	HT	V_V_HT	0.106	8.671	1_V_V_HT	V_V_HT	7.29997543274082
1	1481	6 Light	V	V	HT	V_V_HT	0.062	8.433	1_V_V_HT	V_V_HT	7.29810303270659
1	1482	6 Light	V	V	HT	V_V_HT	0.091	8.259	1_V_V_HT	V_V_HT	7.29567382475425
1	1483	6 Light	V	V	HT	V_V_HT	0.14	8.195	1_V_V_HT	V_V_HT	7.2926855517358
1	1484	6 Light	V	V	HT	V_V_HT	0.176	8.209	1_V_V_HT	V_V_HT	7.28914058872975
1	1485	6 Light	V	V	HT	V_V_HT	0.118	8.028	1_V_V_HT	V_V_HT	7.28504582545334
1	1486	6 Light	V	V	HT	V_V_HT	0.178	8.053	1_V_V_HT	V_V_HT	7.28040908683942
1	1487	6 Light	V	V	HT	V_V_HT	0.232	7.93	1_V_V_HT	V_V_HT	7.27523960744732
1	1488	6 Light	V	V	HT	V_V_HT	0.147	7.934	1_V_V_HT	V_V_HT	7.26955381200889
1	1489	6 Light	V	V	HT	V_V_HT	0.122	7.902	1_V_V_HT	V_V_HT	7.26337576637533
[truncated: 68,713 more rows]
