# Supplementary material for: Key HPI axis receptors facilitate light adaptive behavior in larval zebrafish
Source: Sci Rep. 2024 Apr 2;14:7759. doi: 10.1038/s41598-024-57707-6 (PMC10987622; doi:10.1038/s41598-024-57707-6)
Supplement: Supplementary file 1 — Supplementary Information. [file 41598_2024_57707_MOESM1_ESM.zip › Supp_Tables_SciRpts/SuppTableS62_nr3c1.e2_4x[7.5_6min]_means.csv]

Supplementary Table S62. Locomotor response of nr3c1 ex2 lineage larvae of 4x[7.5 dark + 6-min light] assay:
Mean predicted values by a generalized additive model.
The mean value was computed by the "emmeans" function of the "emmeans" package	which averages all predicted values
of each assay by the treatment condition (i.e.	"V_V_WT")
Columns: xvarF (treatment condition. equivalent to genotype. wildtype	heterozygous	or homozygous)
emmean (mean predicted values for each condition)	SE (standard error of the mean)	df (degrees of freedom)
lower.CL (lower value of the 95% confidence interval of the emmean values)
upper.CL (upper value of the 95% confidence interval of emmean values)	Time (time point when data were recorded)
xvarF	emmean	SE	df	lower.CL	upper.CL	Time
V_V_WT	1.76056628922727	1.56290350934738	39928.0567198842	-1.30276116096003	4.82389373941457	-501
V_V_HT	1.95832387004359	1.56002645177545	39928.0567198842	-1.09936447997973	5.01601222006692	-501
V_V_HM	1.29860090288653	1.56254164240929	39928.0567198842	-1.76401727963445	4.3612190854075	-501
V_V_WT	1.7498758341304	1.5515014632501	39928.0567198842	-1.29110333889892	4.79085500715972	-500
V_V_HT	1.95381196703866	1.54898166615259	39928.0567198842	-1.08222834471641	4.98985227879373	-500
V_V_HM	1.29193306432002	1.55118473836203	39928.0567198842	-1.74842532051733	4.33229144915738	-500
V_V_WT	1.73918538147482	1.54064479953411	39928.0567198842	-1.28051447662574	4.75888523957539	-499
V_V_HT	1.94930006562268	1.53846041074639	39928.0567198842	-1.06611833933936	4.96471847058473	-499
V_V_HM	1.28526522724725	1.54037044782929	39928.0567198842	-1.73389689509204	4.30442734958655	-499
V_V_WT	1.72849492717657	1.53034512545175	39928.0567198842	-1.27101732871071	4.72800718306384	-498
V_V_HT	1.94478816356311	1.52847349672376	39928.0567198842	-1.05105565622127	4.94063198334749	-498
V_V_HM	1.27859738933532	1.53011027583213	39928.0567198842	-1.72045455580203	4.27764933447267	-498
V_V_WT	1.71780540729738	1.5206145124425	39928.0567198842	-1.26263461939588	4.69824543399064	-497
V_V_HT	1.94027609524619	1.51903217318915	39928.0567198842	-1.03706250948385	4.91761469997623	-497
V_V_HM	1.27193074026179	1.520416188198	39928.0567198842	-1.70812056627147	4.25198204679505	-497
V_V_WT	1.7071214972875	1.51146714640193	39928.0567198842	-1.25538947791834	4.66963247249333	-496
V_V_HT	1.93576304087078	1.51014968811437	39928.0567198842	-1.02416568526296	4.89569176700452	-496
V_V_HM	1.26527122935985	1.51130225046055	39928.0567198842	-1.6969165459423	4.22745900466201	-496
V_V_WT	1.6964488006552	1.50291601162655	39928.0567198842	-1.24930175029474	4.64219935160514	-495
V_V_HT	1.93124800809647	1.50183817244997	39928.0567198842	-1.01238995284599	4.87488596903894	-495
V_V_HM	1.2586259894991	1.50278133741251	39928.0567198842	-1.68686059683995	4.20411257583815	-495
V_V_WT	1.6857936466336	1.4949723078338	39928.0567198842	-1.24438705900027	4.61597435226746	-494
V_V_HT	1.92672995189695	1.49410809763762	39928.0567198842	-1.00175688152993	4.85521678532383	-494
V_V_HM	1.25200304388087	1.49486455534828	39928.0567198842	-1.67796646435997	4.18197255212171	-494
V_V_WT	1.67516519703139	1.48764616822245	39928.0567198842	-1.24065610353291	4.59098649759569	-493
V_V_HT	1.92220755643792	1.48696896408166	39928.0567198842	-0.992286408163889	4.83670152103973	-493
V_V_HM	1.24541392928776	1.48756195638826	39928.0567198842	-1.67024231411099	4.1610701726865	-493
V_V_WT	1.6645739221102	1.48094481992778	39928.0567198842	-1.23811257898533	4.56726042320572	-492
V_V_HT	1.91767947079904	1.48042757275222	39928.0567198842	-0.983993213728837	4.81935215532691	-492
V_V_HM	1.23887177065646	1.480880713174	39928.0567198842	-1.66368907970156	4.14143262101449	-492
V_V_WT	1.65403253528565	1.4748723915966	39928.0567198842	-1.23675186418623	4.54481693475753	-491
V_V_HT	1.91314433496721	1.47448785469377	39928.0567198842	-0.976886363176988	4.80317503311141	-491
V_V_HM	1.23239238747728	1.47482492928748	39928.0567198842	-1.65829898475811	4.12308375971268	-491
V_V_WT	1.64355474685834	1.46942867320159	39928.0567198842	-1.23655983717658	4.52366933089325	-490
V_V_HT	1.9086008689666	1.46914970239901	39928.0567198842	-0.970966925767368	4.78816866370057	-490
V_V_HM	1.2259927744474	1.46939440822719	39928.0567198842	-1.65405464943589	4.10604019833069	-490
V_V_WT	1.63315595893814	1.46460893610061	39928.0567198842	-1.23751182759725	4.50382374547353	-489
V_V_HT	1.90404805666848	1.4644088066629	39928.0567198842	-0.966227471485976	4.77432358482293	-489
V_V_HM	1.2196918450347	1.46458447561615	39928.0567198842	-1.65092799837877	4.09031168844818	-489
V_V_WT	1.62285226707431	1.46040326021556	39928.0567198842	-1.23957229631376	4.48527683046238	-488
V_V_HT	1.89948507671104	1.46025601644858	39928.0567198842	-0.962650885448261	4.76162103887034	-488
V_V_HM	1.2135092847378	1.46038531054935	39928.0567198842	-1.64888009688447	4.07589866636008	-488
V_V_WT	1.61266110309012	1.45679654619019	39928.0567198842	-1.2426942164113	4.46801642259153	-487
V_V_HT	1.89491176449171	1.45667735144957	39928.0567198842	-0.960209930528946	4.75003345951237	-487
V_V_HM	1.20746612117621	1.45678195777292	39928.0567198842	-1.64786060468599	4.0627928470384	-487
V_V_WT	1.60260115392317	1.45376835004725	39928.0567198842	-1.24681883027844	4.45202113812478	-486
V_V_HT	1.89032888107646	1.45365383811959	39928.0567198842	-0.958866657067369	4.7395244192203	-486
V_V_HM	1.20158454933964	1.45375416246773	39928.0567198842	-1.64780762687412	4.0509767255534	-486
V_V_WT	1.59269195777859	1.45129286569872	39928.0567198842	-1.25187601917368	4.43725993473087	-485
V_V_HT	1.88573826087039	1.45116147849155	39928.0567198842	-0.958572194081381	4.73004871582216	-485
V_V_HM	1.19588738335019	1.45127635093118	39928.0567198842	-1.64864822427126	4.04042299097164	-485
V_V_WT	1.5829535070905	1.44933917401045	39928.0567198842	-1.25778518843648	4.42369220261747	-484
V_V_HT	1.88114296452582	1.44917146664113	39928.0567198842	-0.959267020632938	4.72155294968458	-484
V_V_HM	1.19039752318739	1.4493178753634	39928.0567198842	-1.65029942649299	4.03109447286777	-484
V_V_WT	1.57340588738236	1.44787167621156	39928.0567198842	-1.26445647811943	4.41126825288414	-483
V_V_HT	1.87654714999724	1.44765057710705	39928.0567198842	-0.960881856085991	4.71397615608047	-483
V_V_HM	1.18513758269012	1.44784344144249	39928.0567198842	-1.6526694420036	4.02294460738383	-483
V_V_WT	1.56406908722962	1.44685057821906	39928.0567198842	-1.27179190231322	4.39993007677246	-482
V_V_HT	1.87195546956318	1.44656160366835	39928.0567198842	-0.963339123098274	4.70725006222464	-482
V_V_HM	1.18012987752562	1.4468135867379	39928.0567198842	-1.65565860784853	4.01591836289977	-482
V_V_WT	1.55496261715541	1.44623275328434	39928.0567198842	-1.2796874210583	4.38961265536913	-481
V_V_HT	1.86737361612526	1.44586415325902	39928.0567198842	-0.966553957413595	4.70130118966411	-481
V_V_HM	1.17539578135297	1.44618553448019	39928.0567198842	-1.65916170689969	4.00995326960564	-481
V_V_WT	1.5461058779246	1.44597222762966	39928.0567198842	-1.28803352390964	4.38024527975885	-480
V_V_HT	1.86280754832	1.44551509318629	39928.0567198842	-0.970435859308312	4.69605095594831	-480
V_V_HM	1.17095643263393	1.44591367425743	39928.0567198842	-1.66306820322059	4.00498106848846	-480
V_V_WT	1.53751796418913	1.4460209344032	39928.0567198842	-1.29671690406099	4.37175283243925	-479
V_V_HT	1.85826351006433	1.44546924914876	39928.0567198842	-0.974890042177673	4.69141706230634	-479
V_V_HM	1.16683251520086	1.44595030876846	39928.0567198842	-1.66726392515253	4.00092895555425	-479
V_V_WT	1.52921648280505	1.44633027570019	39928.0567198842	-1.30562470162575	4.36405766723586	-478
V_V_HT	1.85374923135626	1.44568085146101	39928.0567198842	-0.979819066369248	4.68731752908177	-478
V_V_HM	1.16304242189887	1.44624720093703	39928.0567198842	-1.67163593405219	3.99772077784993	-478
V_V_WT	1.52121736420743	1.4468522047531	39928.0567198842	-1.31464681338018	4.35708154179503	-477
V_V_HT	1.8492739219138	1.44610454151669	39928.0567198842	-0.98512481823517	4.68367266206278	-477
V_V_HM	1.15960204270104	1.44675664638785	39928.0567198842	-1.67607483825463	3.99527892365671	-477
V_V_WT	1.51353620158794	1.44753916112006	39928.0567198842	-1.32367442655366	4.35074682972954	-476
V_V_HT	1.84484709384827	1.4466953204622	39928.0567198842	-0.990709586858087	4.68040377455463	-476
V_V_HM	1.15652675916904	1.44743141044355	39928.0567198842	-1.68047267512523	3.99352619346331	-476
V_V_WT	1.50618858461371	1.44834438679882	39928.0567198842	-1.33260030470051	4.34497747392792	-475
V_V_HT	1.84047826120242	1.44740885009853	39928.0567198842	-0.99647695428771	4.67743347669255	-475
V_V_HM	1.15383195742661	1.44822504232475	39928.0567198842	-1.68472301392577	3.992386928779	-475
V_V_WT	1.4991895845363	1.44922281676329	39928.0567198842	-1.34132104806349	4.33970021713608	-474
V_V_HT	1.83617721666019	1.44820228687692	39928.0567198842	-1.00233315348196	4.67468758680235	-474
V_V_HM	1.15153231232412	1.44909275847092	39928.0567198842	-1.68872340297927	3.99178802762751	-474
V_V_WT	1.49255217211798	1.45013282674606	39928.0567198842	-1.34974210134223	4.3348464455782	-473
V_V_HT	1.83195489642492	1.44903591356914	39928.0567198842	-1.00818940154081	4.67209919439065	-473
V_V_HM	1.14963966110964	1.44999317544902	39928.0567198842	-1.69238089254054	3.99166021475982	-473
V_V_WT	1.48628820602733	1.45103613522654	39928.0567198842	-1.35777657319201	4.33035298524666	-472
V_V_HT	1.82782277034355	1.4498730618082	39928.0567198842	-1.01396235775997	4.66960789844707	-472
V_V_HM	1.14816435867018	1.45088821465958	39928.0567198842	-1.69561049277658	3.99193921011693	-472
V_V_WT	1.48040717157601	1.45189918791515	39928.0567198842	-1.36534921110839	4.32616355426041	-471
V_V_HT	1.82379334315085	1.45068141189918	39928.0567198842	-1.01957617004635	4.66716285634804	-471
V_V_HM	1.14711365944604	1.45174447602147	39928.0567198842	-1.69833948430648	3.99256680319856	-471
V_V_WT	1.47491796235411	1.45269221310352	39928.0567198842	-1.37239276825624	4.32222869296446	-470
V_V_HT	1.81987937218302	1.45143212826979	39928.0567198842	-1.0249615626673	4.66472030703334	-470
V_V_HM	1.14649404480895	1.45253230367512	39928.0567198842	-1.70050325957986	3.99349134919777	-470
V_V_WT	1.46982947004862	1.45338898124747	39928.0567198842	-1.3788469424282	4.31850588252545	-469
V_V_HT	1.81609361615878	1.45209964686751	39928.0567198842	-1.03005567076297	4.66224290308054	-469
V_V_HM	1.1463119928691	1.45322554920355	39928.0567198842	-1.70204408897735	3.99466807471555	-469
V_V_WT	1.46515058367229	1.45396698554575	39928.0567198842	-1.38465873075444	4.31495989809902	-468
V_V_HT	1.81244883493342	1.45266185318826	39928.0567198842	-1.03480238953261	4.65970005939945	-468
V_V_HM	1.14657398413473	1.45380175191928	39928.0567198842	-1.70291146851767	3.99605943678712	-468
V_V_WT	1.46088949742067	1.45440812803104	39928.0567198842	-1.38978446659993	4.31156346144128	-467
V_V_HT	1.80895791943392	1.45310073270165	39928.0567198842	-1.03915351914812	4.65706935801595	-467
V_V_HM	1.14728565657515	1.45424282043956	39928.0567198842	-1.70306430069798	3.99763561384827	-467
V_V_WT	1.45705160096265	1.45470036324114	39928.0567198842	-1.39419515090806	4.30829835283335	-466
V_V_HT	1.80563430488041	1.45340391913726	39928.0567198842	-1.04307138620996	4.65433999597078	-466
V_V_HM	1.14844930045497	1.45453666418515	39928.0567198842	-1.70247659743543	3.99937519834538	-466
V_V_WT	1.45364085996857	1.45483671817217	39928.0567198842	-1.39787315075765	4.30515487069479	-465
V_V_HT	1.80249162211327	1.45356379236964	39928.0567198842	-1.04652742425358	4.65151066848013	-465
V_V_HM	1.1500655344209	1.45467622339175	39928.0567198842	-1.70113390278011	4.00126497162192	-465
V_V_WT	1.4506576753879	1.45481663973095	39928.0567198842	-1.40081698112369	4.30213233189949	-464
V_V_HT	1.79954380509948	1.45357875626151	39928.0567198842	-1.04950457084559	4.64859218104456	-464
V_V_HM	1.15213088594097	1.45466080772349	39928.0567198842	-1.69903833618954	4.00330010807147	-464
V_V_WT	1.4480988606776	1.45464563727342	39928.0567198842	-1.40304062701579	4.29923834837098	-463
V_V_HT	1.79680497004074	1.45345292226324	39928.0567198842	-1.05199676832322	4.64560670840469	-463
V_V_HM	1.15463782691952	1.45449574415464	39928.0567198842	-1.69620786675356	4.0054835205926	-463
V_V_WT	1.44595981200604	1.45433341682208	39928.0567198842	-1.40456771629677	4.29648734030885	-462
V_V_HT	1.79428921262735	1.45319437402672	39928.0567198842	-1.054005765143	4.64258419039771	-462
V_V_HM	1.15757726900381	1.45419052792253	39928.0567198842	-1.69267019371229	4.00782473171991	-462
V_V_WT	1.44423240973258	1.45389464119201	39928.0567198842	-1.40543510806796	4.29389992753313	-461
V_V_HT	1.79201033570598	1.45281590102537	39928.0567198842	-1.05554282612549	4.63956349753744	-461
V_V_HM	1.16093636793564	1.45375957935761	39928.0567198842	-1.68846642550905	4.01033916138033	-461
V_V_WT	1.44290439082604	1.4533485100297	39928.0567198842	-1.40569269711693	4.29150147876901	-460
V_V_HT	1.78998158845119	1.45233462632825	39928.0567198842	-1.05662826371211	4.63659144061449	-460
V_V_HM	1.16469794713235	1.45322183014269	39928.0567198842	-1.68365084526778	4.01304673953249	-460
V_V_WT	1.44196008548252	1.45271738738369	39928.0567198842	-1.40539998730605	4.28932015827108	-459
V_V_HT	1.78821558834066	1.4517707352055	39928.0567198842	-1.05728902402703	4.63372020070835	-459
V_V_HM	1.16884135516887	1.45259936385617	39928.0567198842	-1.678287388744	4.01597009908174	-459
V_V_WT	1.44138315073312	1.45202449991147	39928.0567198842	-1.40461884639637	4.2873851478626	-458
V_V_HT	1.78672481658775	1.4511453155939	39928.0567198842	-1.05755395870642	4.63100359188193	-458
V_V_HM	1.17334525960773	1.45191513236232	39928.0567198842	-1.67244237456621	4.01913289378168	-458
V_V_WT	1.44115663841708	1.45129327635967	39928.0567198842	-1.40341214344028	4.28572542027443	-457
V_V_HT	1.7855214872833	1.45047974731267	39928.0567198842	-1.05745275860539	4.62849573317199	-457
V_V_HM	1.17818777669098	1.45119230167942	39928.0567198842	-1.66618309243028	4.02255864581225	-457
V_V_WT	1.44126118588977	1.45054754784278	39928.0567198842	-1.40184595062445	4.284368322404	-456
V_V_HT	1.7846167581317	1.44979591194701	39928.0567198842	-1.05701715443859	4.62625067070199	-456
V_V_HM	1.18334484465734	1.45045445359657	39928.0567198842	-1.65957982495593	4.02626951427061	-456
V_V_WT	1.44167628870274	1.44981023994132	39928.0567198842	-1.39998570707167	4.28333828447716	-455
V_V_HT	1.78402116751452	1.44911496445956	39928.0567198842	-1.05627807204622	4.62432040707526	-455
V_V_HM	1.18879141255595	1.4497242879185	39928.0567198842	-1.65270211524245	4.03028494035435	-455
V_V_WT	1.44237928262348	1.4491031750528	39928.0567198842	-1.39789684942415	4.2826554146711	-454
V_V_HT	1.78374385511448	1.44845716310751	39928.0567198842	-1.05526607840372	4.62275378863267	-454
V_V_HM	1.1945006867612	1.44902342840299	39928.0567198842	-1.64561913998673	4.03462051350912	-454
V_V_WT	1.44334651276384	1.44844598907471	39928.0567198842	-1.39564151938861	4.28233454491629	-453
V_V_HT	1.78379318785277	1.4478408458752	39928.0567198842	-1.05400874946832	4.62159512517386	-453
V_V_HM	1.20044512722128	1.44837134702495	39928.0567198842	-1.63839660476701	4.03928685920956	-453
V_V_WT	1.44455248836124	1.44785599734992	39928.0567198842	-1.39327914620483	4.28238412292731	-452
V_V_HT	1.78417582644882	1.44728231446171	39928.0567198842	-1.05253137623222	4.62088302912986	-452
V_V_HM	1.20659593947205	1.44778523225192	39928.0567198842	-1.63109699384605	4.04428887279016	-452
V_V_WT	1.44597125371827	1.44734721692266	39928.0567198842	-1.39086315930495	4.28280566674148	-451
V_V_HT	1.78489799805001	1.44679489957579	39928.0567198842	-1.05085386004914	4.62064985614917	-451
V_V_HM	1.21292400282742	1.44727901669741	39928.0567198842	-1.62377673615842	4.04962474181327	-451
V_V_WT	1.44757654168515	1.44693010659808	39928.0567198842	-1.38844032534152	4.28359340871181	-450
V_V_HT	1.78596541404881	1.44638871182623	39928.0567198842	-1.04899030655643	4.62092113465405	-450
V_V_HM	1.21940008884686	1.44686311851598	39928.0567198842	-1.61648547997138	4.0552856576651	-450
V_V_WT	1.44934078950827	1.44661188877733	39928.0567198842	-1.38605236314344	4.28473394215999	-449
V_V_HT	1.78738167994285	1.44607094717868	39928.0567198842	-1.04695121451751	4.62171457440321	-449
V_V_HM	1.22599447047409	1.44654476109348	39928.0567198842	-1.6092671103465	4.06125605129468	-449
V_V_WT	1.45123590238406	1.44639615402067	39928.0567198842	-1.38373440509643	4.28620620986455	-448
V_V_HT	1.78914930680877	1.44584549582617	39928.0567198842	-1.04474169772511	4.62304031134265	-448
V_V_HM	1.23267731070096	1.44632757804454	39928.0567198842	-1.60215858626164	4.06751320766356	-448
V_V_WT	1.45323275038066	1.44628340754849	39928.0567198842	-1.38151657137609	4.28798207213742	-447
V_V_HT	1.79126793392119	1.44571344696821	39928.0567198842	-1.04236425176117	4.62490011960354	-447
V_V_HM	1.23941887924677	1.44621215425097	39928.0567198842	-1.59519078437953	4.07402854287306	-447
V_V_WT	1.45530120338637	1.44627144148159	39928.0567198842	-1.37942466459925	4.290027071372	-446
V_V_HT	1.79373365928215	1.4456734175895	39928.0567198842	-1.03982006788123	4.62728738644554	-446
V_V_HM	1.24618987332491	1.44619639238017	39928.0567198842	-1.58838889666577	4.0807686433156	-446
V_V_WT	1.45741048130765	1.44635566494905	39928.0567198842	-1.37748046664501	4.29230142926031	-445
V_V_HT	1.79653896954222	1.44572183598133	39928.0567198842	-1.03710965880215	4.63018759788658	-445
V_V_HM	1.25296180112802	1.44627583685602	39928.0567198842	-1.58177268189433	4.08769628415037	-445
V_V_WT	1.45952946910693	1.44652929975331	39928.0567198842	-1.37570180712512	4.29476074533899	-444
V_V_HT	1.79967330335249	1.44585309904856	39928.0567198842	-1.0342326036752	4.63357921038018	-444
V_V_HM	1.25970708893788	1.44644386446487	39928.0567198842	-1.57535673212966	4.09477091000541	-444
V_V_WT	1.46162705792857	1.44678312359923	39928.0567198842	-1.37410171898096	4.2973558348381	-443
V_V_HT	1.80312488186972	1.44605930982619	39928.0567198842	-1.03118520310745	4.63743496684688	-443
V_V_HM	1.26639867564272	1.44669142675661	39928.0567198842	-1.56915037330958	4.10194772459502	-443
V_V_WT	1.46367235690353	1.44710632863035	39928.0567198842	-1.37268990942997	4.30003462323704	-442
V_V_HT	1.80687945317428	1.44633106157112	39928.0567198842	-1.02796327158193	4.64172217793049	-442
V_V_HM	1.27301073415346	1.44700789892771	39928.0567198842	-1.56315860765963	4.10918007596654	-442
V_V_WT	1.46563455236432	1.4474861456377	39928.0567198842	-1.37147216419129	4.30274126891994	-441
V_V_HT	1.81092217271651	1.44665707322959	39928.0567198842	-1.02455954251894	4.64640388795197	-441
V_V_HM	1.27951776764887	1.44738070543506	39928.0567198842	-1.55738228364228	4.11641781894002	-441
V_V_WT	1.46748304035644	1.44790820443915	39928.0567198842	-1.37045092132618	4.30541700203906	-440
V_V_HT	1.81523760807358	1.44702451352881	39928.0567198842	-1.02096429874644	4.6514395148936	-440
V_V_HM	1.28589473054697	1.4477956756814	39928.0567198842	-1.55181867213729	4.12360813323122	-440
V_V_WT	1.46918812339083	1.44835791346717	39928.0567198842	-1.36962727850987	4.30800352529152	-439
V_V_HT	1.81980800778645	1.44742027153394	39928.0567198842	-1.01716959398436	4.65678560955725	-439
V_V_HM	1.29211843980122	1.44823840949857	39928.0567198842	-1.54646273152464	4.13069961112707	-439
V_V_WT	1.47072033113143	1.44881992986526	39928.0567198842	-1.36900063372069	4.31044129598355	-438
V_V_HT	1.82461505092639	1.44783045851456	39928.0567198842	-1.01316652692478	4.66239662877756	-438
V_V_HM	1.2981661788078	1.44869375137215	39928.0567198842	-1.54130747324526	4.13763983086085	-438
V_V_WT	1.47205056907396	1.44927855606946	39928.0567198842	-1.36856931387022	4.31267045201813	-437
V_V_HT	1.82963990409975	1.44824077093562	39928.0567198842	-1.00894589569798	4.66822570389747	-437
V_V_HM	1.30401580656559	1.449146182703	39928.0567198842	-1.53634462148281	4.14437623461398	-437
V_V_WT	1.47315128024766	1.44971934467617	39928.0567198842	-1.36833255868011	4.31463511917543	-436
V_V_HT	1.83486173742491	1.44863797418001	39928.0567198842	-1.00450259002637	4.67422606487619	-436
V_V_HM	1.30964751961702	1.44958141107935	39928.0567198842	-1.53156596623333	4.15086100546738	-436
V_V_WT	1.473995781209	1.45012875475151	39928.0567198842	-1.36829051104662	4.31628207346461	-435
V_V_HT	1.84025879933407	1.44900958452701	39928.0567198842	-0.999833893092991	4.68035149176113	-435
V_V_HM	1.31504274504098	1.44998602994496	39928.0567198842	-1.52696380325404	4.157049293336	-435
V_V_WT	1.47455930856364	1.4504953965708	39928.0567198842	-1.36844561023717	4.31756422736445	-434
V_V_HT	1.84580763353789	1.44934502422363	39928.0567198842	-0.994942528543805	4.68655779561959	-434
V_V_HM	1.32018547283748	1.45034875184189	39928.0567198842	-1.52253201886319	4.16290296453816	-434
V_V_WT	1.47481814875271	1.4508094725132	39928.0567198842	-1.36880236624457	4.31843866374998	-433
V_V_HT	1.85148403017113	1.44963510805497	39928.0567198842	-0.989834703007941	4.6928027633502	-433
V_V_HM	1.32506101543925	1.45065985527699	39928.0567198842	-1.51826624627403	4.16838827715252	-433
V_V_WT	1.47475147969216	1.45106439671309	39928.0567198842	-1.36936869270212	4.31887165208645	-432
V_V_HT	1.85726216382765	1.4498735517904	39928.0567198842	-0.984523924652442	4.69904825230775	-432
V_V_HM	1.32965810156891	1.45091279012447	39928.0567198842	-1.51416491836408	4.1734811215019	-432
V_V_WT	1.47434149033011	1.45125694595263	39928.0567198842	-1.37015608307931	4.31883906373953	-431
V_V_HT	1.86311476377368	1.45005712246265	39928.0567198842	-0.979031127519567	4.70526065506692	-431
V_V_HM	1.33396891874518	1.45110432855961	39928.0567198842	-1.51022952100268	4.17816735849303	-431
V_V_WT	1.47357097855915	1.45138536399352	39928.0567198842	-1.37117829721539	4.31832025433369	-430
V_V_HT	1.86901426908271	1.45018388772109	39928.0567198842	-0.973380085083388	4.71140862324881	-430
V_V_HM	1.33798634662123	1.45123268812281	39928.0567198842	-1.50646368087411	4.18243637411658	-430
V_V_WT	1.47242345362119	1.45144928759563	39928.0567198842	-1.37245111390929	4.31729802115167	-429
V_V_HT	1.87493301946857	1.4502531552988	39928.0567198842	-0.967597100770687	4.71746313970782	-429
V_V_HM	1.34170396426379	1.45129745954638	39928.0567198842	-1.50287301673739	4.18628094526497	-429
V_V_WT	1.47088527474232	1.45145106002484	39928.0567198842	-1.3739927667909	4.31576331627553	-428
V_V_HT	1.88084292479864	1.45026670639515	39928.0567198842	-0.96171375590657	4.72339960550384	-428
V_V_HM	1.34511816070596	1.45130091007347	39928.0567198842	-1.49946558340906	4.18970190482098	-428
V_V_WT	1.46894351841038	1.45139414780861	39928.0567198842	-1.37582297384728	4.31371001066803	-427
V_V_HT	1.88671579399039	1.4502273319139	39928.0567198842	-0.955763711810209	4.72919529979099	-427
V_V_HM	1.34822602825821	1.45124641561844	39928.0567198842	-1.4962509054498	4.19270296196621	-427
V_V_WT	1.46658603912961	1.45128296537699	39928.0567198842	-1.37796253296042	4.31113461121963	-426
V_V_HT	1.89252351507841	1.4501386791731	39928.0567198842	-0.949782229275737	4.73482925943256	-426
V_V_HM	1.35102532504596	1.45113828832007	39928.0567198842	-1.49323967662706	4.19529032671897	-426
V_V_WT	1.46380382900874	1.45112401667293	39928.0567198842	-1.38043319990194	4.30804085791943	-425
V_V_HT	1.89823832119294	1.45000633208572	39928.0567198842	-0.943808019773029	4.74028466215891	-425
V_V_HM	1.35351648089225	1.4509829104033	39928.0567198842	-1.49044397642807	4.19747693821256	-425
V_V_WT	1.46058867176888	1.45092430070241	39928.0567198842	-1.38325690916623	4.30443425270399	-424
V_V_HT	1.90383253665731	1.44983633177207	39928.0567198842	-0.937880599715916	4.74554567303054	-424
V_V_HM	1.35570060299795	1.45078715451232	39928.0567198842	-1.48787616819537	4.19927737419127	-424
V_V_WT	1.45693234668467	1.45069068572375	39928.0567198842	-1.38645534342569	4.30032003679503	-423
V_V_HT	1.90927848433591	1.44963459956483	39928.0567198842	-0.932039252190599	4.75059622086243	-423
V_V_HM	1.35757879430476	1.45055776420907	39928.0567198842	-1.48554836652646	4.20070595513598	-423
V_V_WT	1.45282663302421	1.45042978013396	39928.0567198842	-1.39004967602497	4.29570294207339	-422
V_V_HT	1.9145484811406	1.44940682404593	39928.0567198842	-0.92632281003892	4.75541977232013	-422
V_V_HM	1.35915215430515	1.45030122696671	39928.0567198842	-1.48347218752809	4.20177649613838	-422
V_V_WT	1.44826331335331	1.4501478459825	39928.0567198842	-1.39406039816177	4.29058702486839	-421
V_V_HT	1.91961485155945	1.44915838769674	39928.0567198842	-0.92076949856227	4.75999920168117	-421
V_V_HM	1.36042178883649	1.45002368943274	39928.0567198842	-1.4816585729358	4.20250215060878	-421
V_V_WT	1.44323498887963	1.44985110312672	39928.0567198842	-1.39850709969434	4.28497707745361	-420
V_V_HT	1.92445038794016	1.44889466274517	39928.0567198842	-0.915417055105325	4.76431783098564	-420
V_V_HM	1.36138929447121	1.44973126057648	39928.0567198842	-1.48011789989999	4.2028964888424	-420
V_V_WT	1.43773841211804	1.44954701775161	39928.0567198842	-1.40340766200515	4.27888448624123	-419
V_V_HT	1.92903032452472	1.448622241963	39928.0567198842	-0.910303167413093	4.76836381646253	-419
V_V_HM	1.36205872341115	1.44943129300874	39928.0567198842	-1.47886052750805	4.20297797433035	-419
V_V_WT	1.43177526238736	1.44924433672381	39928.0567198842	-1.40877754983861	4.27232807461333	-418
V_V_HT	1.93333309986051	1.44834898735299	39928.0567198842	-0.905464806647527	4.77213100636855	-418
V_V_HM	1.36243686918771	1.44913241925363	39928.0567198842	-1.47789658217785	4.20277032055327	-418
V_V_WT	1.4253520873284	1.4489527051489	39928.0567198842	-1.4146291201866	4.2653332948434	-417
V_V_HT	1.93734069571519	1.44808368287025	39928.0567198842	-0.900937207798568	4.77561859922894	-417
V_V_HM	1.36253301561567	1.4488441738346	39928.0567198842	-1.47723546798366	4.202301499215	-417
V_V_WT	1.41847944275776	1.44868196732594	39928.0567198842	-1.42097111228897	4.25792999780449	-416
V_V_HT	1.94103827074617	1.44783538264628	39928.0567198842	-0.896752958518403	4.77882950001074	-416
V_V_HM	1.36235835802984	1.44857630025347	39928.0567198842	-1.47688508708225	4.20160180314193	-416
V_V_WT	1.41116943841996	1.44844093053337	39928.0567198842	-1.42780867887309	4.250147555713	-415
V_V_HT	1.94441236375881	1.44761224306203	39928.0567198842	-0.892941506699169	4.78176623421679	-415
V_V_HM	1.36192472993787	1.44833752340352	39928.0567198842	-1.47685070696095	4.2007001668367	-415
V_V_WT	1.40343796246503	1.44823800510419	39928.0567198842	-1.43514241623838	4.24201834116844	-414
V_V_HT	1.94745327182472	1.44742213658616	39928.0567198842	-0.889527985492076	4.78443452914151	-414
V_V_HM	1.36124532106359	1.44813618634732	39928.0567198842	-1.4771354904938	4.19962613262098	-414
V_V_WT	1.39530458299597	1.44808094380534	39928.0567198842	-1.44296795188646	4.2335771178784	-413
V_V_HT	1.95015514950994	1.44727240555253	39928.0567198842	-0.886532631477234	4.78684293049712	-413
V_V_HM	1.3603345007013	1.44797999146106	39928.0567198842	-1.47774016522408	4.19840916662668	-413
V_V_WT	1.38678961410488	1.44797548555112	39928.0567198842	-1.45127622013157	4.22485544834133	-412
V_V_HT	1.95251294953556	1.44716857029916	39928.0567198842	-0.883971311925264	4.78899721099638	-412
V_V_HM	1.35920687891196	1.44787465224015	39928.0567198842	-1.47866131967549	4.1970750774994	-412
V_V_WT	1.37791400245121	1.44792523696349	39928.0567198842	-1.46005334337767	4.21588134828009	-411
V_V_HT	1.95452249239506	1.44711421350154	39928.0567198842	-0.88185522847049	4.79090021326061	-411
V_V_HM	1.35787714234354	1.44782377514875	39928.0567198842	-1.47989133595425	4.19564562064132	-411
V_V_WT	1.36870125604807	1.44793247616212	39928.0567198842	-1.46928027877952	4.20668279087566	-410
V_V_HT	1.95618312605512	1.44711173731496	39928.0567198842	-0.880189741426799	4.79255599353703	-410
V_V_HM	1.35636029964222	1.44782965740001	39928.0567198842	-1.48141970800568	4.19414030729012	-410
V_V_WT	1.35917607864616	1.44799756814394	39928.0567198842	-1.47893303798895	4.19728519528126	-409
V_V_HT	1.95749598583321	1.44716179937765	39928.0567198842	-0.878975004463018	4.79396697612944	-409
V_V_HM	1.35467141751617	1.44789270486119	39928.0567198842	-1.48323216463096	4.1925749996633	-409
V_V_WT	1.34936543319347	1.44811960055122	39928.0567198842	-1.48898286981547	4.1877137362024	-408
V_V_HT	1.95846588526753	1.44726390334142	39928.0567198842	-0.87820523118692	4.79513700172197	-408
V_V_HM	1.35282549704833	1.44801206194452	39928.0567198842	-1.48531202777506	4.19096302187173	-408
V_V_WT	1.33929683971528	1.44829554005913	39928.0567198842	-1.49939630884613	4.17798998827668	-407
V_V_HT	1.95909855412709	1.44741559070418	39928.0567198842	-0.877869873107842	4.79606698136201	-407
V_V_HM	1.35083751524535	1.44818477241235	39928.0567198842	-1.48763852613641	4.18931355662711	-407
V_V_WT	1.32899782217908	1.44851999427587	39928.0567198842	-1.51013526189936	4.16813090625752	-406
V_V_HT	1.9593997243409	1.44761220746533	39928.0567198842	-0.877954076346703	4.79675352502851	-406
V_V_HM	1.34872245768022	1.44840554182384	39928.0567198842	-1.49018629691406	4.18763121227449	-406
V_V_WT	1.31849590220965	1.44878533098482	39928.0567198842	-1.5211572480272	4.1581490524465	-405
V_V_HT	1.95937512377955	1.44784700809692	39928.0567198842	-0.878438891640302	4.79718913919939	-405
V_V_HM	1.34649530021045	1.44866685475624	39928.0567198842	-1.49292563384604	4.18591623426694	-405
V_V_WT	1.30781859724777	1.44908186196419	39928.0567198842	-1.53241576064746	4.14805295514299	-404
V_V_HT	1.9590304823654	1.44811131967067	39928.0567198842	-0.879301589923879	4.79736255465469	-404
V_V_HM	1.34417102000059	1.44895915604326	39928.0567198842	-1.49582283141831	4.18416487141948	-404
V_V_WT	1.29699343430432	1.44939809045089	39928.0567198842	-1.54386073882456	4.1378476074332	-403
V_V_HT	1.95837153051443	1.44839476533841	39928.0567198842	-0.880516101916237	4.79725916294509	-403
V_V_HM	1.34176460274044	1.44927109510906	39928.0567198842	-1.49884065654676	4.18236986202765	-403
V_V_WT	1.28604817588674	1.4497214183643	39928.0567198842	-1.55543972751828	4.12753607929176	-402
V_V_HT	1.95740487755675	1.44868591666281	39928.0567198842	-0.882053418282672	4.79686317339616	-402
V_V_HM	1.33929071452804	1.44959022607769	39928.0567198842	-1.50194004892535	4.18052147798142	-402
V_V_WT	1.27501155806903	1.45003973359068	39928.0567198842	-1.56710025062827	4.11712336676632	-401
V_V_HT	1.95614065102119	1.44897376544699	39928.0567198842	-0.883881835170865	4.79616313721325	-401
V_V_HM	1.3367627824354	1.44990458015728	39928.0567198842	-1.50508412236986	4.17860968724065	-401
V_V_WT	1.26391269858231	1.45034105476825	39928.0567198842	-1.57878970667392	4.10661510383853	-400
V_V_HT	1.95459066891111	1.44924738285787	39928.0567198842	-0.885968113808906	4.79514945163112	-400
V_V_HM	1.33419354454563	1.45020231223108	39928.0567198842	-1.50823692209118	4.17662401118244	-400
V_V_WT	1.2527814069693	1.45061520191372	39928.0567198842	-1.59045833310708	4.09602114704568	-399
V_V_HT	1.95277081050654	1.44949746808843	39928.0567198842	-0.88827814511735	4.79381976613043	-399
V_V_HM	1.3315938818024	1.45047335575591	39928.0567198842	-1.51136783648548	4.17455560009028	-399
V_V_WT	1.24164801772715	1.45085416945	39928.0567198842	-1.60206010431217	4.08535613976648	-398
V_V_HT	1.95070088377346	1.44971668939272	39928.0567198842	-0.890777750736615	4.79217951828354	-398
V_V_HM	1.32897272338674	1.45070979166975	39928.0567198842	-1.51445241482486	4.17239786159833	-398
V_V_WT	1.23054297104764	1.45105107644776	39928.0567198842	-1.61355109331491	4.07463703541019	-397
V_V_HT	1.94840215839829	1.44989870383734	39928.0567198842	-0.89343322868236	4.79023754547894	-397
V_V_HM	1.32633818190268	1.45090480761558	39928.0567198842	-1.5174691921261	4.17014555593146	-397
V_V_WT	1.21949671765301	1.45120121781835	39928.0567198842	-1.62489162730919	4.0638850626152	-396
V_V_HT	1.94589864729835	1.45003913445514	39928.0567198842	-0.896211987079257	4.78800928167596	-396
V_V_HM	1.32369665704427	1.45105373961661	39928.0567198842	-1.52040262719153	4.16779594128007	-396
V_V_WT	1.20853971758194	1.45130082622475	39928.0567198842	-1.63604386218764	4.05312329735152	-395
V_V_HT	1.94321505147804	1.45013441924206	39928.0567198842	-0.899082343311602	4.78551244626768	-395
V_V_HM	1.32105412217724	1.45115284524944	39928.0567198842	-1.52323941141799	4.16534765577246	-395
V_V_WT	1.19770242793499	1.45134670905303	39928.0567198842	-1.64697108325167	4.04237593912165	-394
V_V_HT	1.94037607035569	1.45018147510078	39928.0567198842	-0.902013555018144	4.78276569572953	-394
V_V_HM	1.31841655156211	1.45119894413009	39928.0567198842	-1.52596733691788	4.1628004400421	-394
V_V_WT	1.18701513875358	1.45133679569217	39928.0567198842	-1.65763894201382	4.03166921952098	-393
V_V_HT	1.93740684887558	1.45017820963794	39928.0567198842	-0.904976376114678	4.77979007386584	-393
V_V_HM	1.31578947223557	1.45118996065134	39928.0567198842	-1.52857680841587	4.16015575288702	-393
V_V_WT	1.17650726877869	1.45127194063877	39928.0567198842	-1.66801969456645	4.02103423212383	-392
V_V_HT	1.9343346938917	1.45012520486479	39928.0567198842	-0.907944640502866	4.77661402828627	-392
V_V_HM	1.31317619430222	1.45112671180891	39928.0567198842	-1.53106611713803	4.15741850574247	-392
V_V_WT	1.16620699691945	1.45115622443731	39928.0567198842	-1.67809315996306	4.01050715380196	-391
V_V_HT	1.93118916718671	1.45002600594841	39928.0567198842	-0.910895735010494	4.77327406938392	-391
V_V_HM	1.3105773980252	1.45101320664745	39928.0567198842	-1.53344244064258	4.15459723669298	-391
V_V_WT	1.15614133930346	1.45099624787589	39928.0567198842	-1.68784525977522	4.00012793838214	-390
V_V_HT	1.92800142875296	1.44988647368532	39928.0567198842	-0.913809986943557	4.76981284444948	-390
V_V_HM	1.30799161428786	1.45085594806221	39928.0567198842	-1.53571999387301	4.15170322244873	-390
V_V_WT	1.14633707052456	1.45079920073368	39928.0567198842	-1.6972633115445	3.98993745259362	-389
V_V_HT	1.92480294669262	1.44971299182534	39928.0567198842	-0.916668440498859	4.76627433388409	-389
V_V_HM	1.30541695029538	1.45066201940378	39928.0567198842	-1.53791455315704	4.1487484537478	-389
V_V_WT	1.13682063513453	1.45057264079607	39928.0567198842	-1.70633568415533	3.9799769544244	-388
V_V_HT	1.92162527122207	1.44951226892194	39928.0567198842	-0.91945269438184	4.76270323682597	-388
V_V_HM	1.30285114473636	1.4504388665044	39928.0567198842	-1.54004297381151	4.14574526328422	-388
V_V_WT	1.12761678370522	1.45032570898822	39928.0567198842	-1.71505554346305	3.97028911087349	-387
V_V_HT	1.91850026725185	1.44929248601063	39928.0567198842	-0.922146918702983	4.75914745320668	-387
V_V_HM	1.30029011238602	1.45019550425579	39928.0567198842	-1.54212701045991	4.14270723523195	-387
V_V_WT	1.11874813092636	1.45006900852391	39928.0567198842	-1.7234210573251	3.96091731917782	-386
V_V_HT	1.91545982446655	1.44906319873625	39928.0567198842	-0.924737953065194	4.7556576019983	-386
V_V_HM	1.29772771988424	1.44994239883836	39928.0567198842	-1.54419331042088	4.13964875018936	-386
V_V_WT	1.11023502702398	1.44981401903959	39928.0567198842	-1.73143437587145	3.95190442991942	-385
V_V_HT	1.91253538751748	1.44883480491156	39928.0567198842	-0.927214732773454	4.75228550780842	-385
V_V_HM	1.29515597545974	1.44969088880958	39928.0567198842	-1.54627208930363	4.13658404022312	-385
V_V_WT	1.10209585366696	1.44957218011109	39928.0567198842	-1.7390995392696	3.94329124660351	-384
V_V_HT	1.90975773404883	1.44861769992611	39928.0567198842	-0.929566855390398	4.74908232348805	-384
V_V_HM	1.29256546389714	1.4494522779124	39928.0567198842	-1.54839491792428	4.13352584571857	-384
V_V_WT	1.09434858812119	1.4493531915596	39928.0567198842	-1.74641758213013	3.93511475837252	-383
V_V_HT	1.90715748513351	1.44842068999713	39928.0567198842	-0.931780960234869	4.7460959305019	-383
V_V_HM	1.2899464919019	1.44923614986248	39928.0567198842	-1.55059027388429	4.13048325768809	-383
V_V_WT	1.08701121082373	1.44916443793342	39928.0567198842	-1.75338499790346	3.92740741955092	-382
V_V_HT	1.9047652618295	1.4482504579551	39928.0567198842	-0.933839524753076	4.74337004841208	-382
V_V_HM	1.28728936178045	1.4490497981372	39928.0567198842	-1.55288215026358	4.12746087382448	-382
V_V_WT	1.08010170766972	1.44901082243704	39928.0567198842	-1.75999341108996	3.92019682642939	-381
V_V_HT	1.90261169123677	1.44811141228412	39928.0567198842	-0.935720562577035	4.74094394505057	-381
V_V_HM	1.28458438562347	1.44889806186545	39928.0567198842	-1.5552897197773	4.12445849102424	-381
V_V_WT	1.07363761381407	1.44889493182362	39928.0567198842	-1.76623035663148	3.91350558425962	-380
V_V_HT	1.90072689400367	1.44800584734207	39928.0567198842	-0.937398450053515	4.73885223806085	-380
V_V_HM	1.28182179223316	1.44878349014915	39928.0567198842	-1.5578277499227	4.12147133438903	-380
V_V_WT	1.06763424466269	1.44881797884413	39928.0567198842	-1.77208289614236	3.90735138546774	-379
V_V_HT	1.89913844531025	1.44793483838034	39928.0567198842	-0.938847719520334	4.73712461014084	-379
V_V_HM	1.27899149513593	1.44870727852079	39928.0567198842	-1.56050867044498	4.11849166071685	-379
V_V_WT	1.06210468855152	1.44877974977852	39928.0567198842	-1.77753752239037	3.90174689949342	-378
V_V_HT	1.89787118543576	1.44789819321273	39928.0567198842	-0.940043154008797	4.73578552488032	-378
V_V_HM	1.27608321761365	1.44866921696365	39928.0567198842	-1.56334234642463	4.11550878165193	-378
V_V_WT	1.05706115157394	1.44877789602299	39928.0567198842	-1.78257742596373	3.89669972911161	-377
V_V_HT	1.89694873670053	1.44789377968046	39928.0567198842	-0.940956952117505	4.73485442551857	-377
V_V_HM	1.27308671417197	1.44866698602686	39928.0567198842	-1.566334477178	4.11250790552194	-377
V_V_WT	1.05251366605187	1.44880877180889	39928.0567198842	-1.78718542874866	3.89221276085241	-376
V_V_HT	1.8963913766477	1.44791831313877	39928.0567198842	-0.941562398322709	4.73434515161812	-376
V_V_HM	1.26999210106297	1.44869698807669	39928.0567198842	-1.56948789500672	4.10947209713266	-376
V_V_WT	1.04846967685928	1.4488678733163	39928.0567198842	-1.79134525827875	3.88828461199731	-375
V_V_HT	1.89621515491899	1.44796776269499	39928.0567198842	-0.941835542338724	4.73426585217671	-375
V_V_HM	1.26679011932493	1.44875478214274	39928.0567198842	-1.57280315446659	4.10638339311645	-375
V_V_WT	1.04493412308637	1.44895009370899	39928.0567198842	-1.79504196594528	3.88491021211802	-374
V_V_HT	1.89643169176462	1.44803758032018	39928.0567198842	-0.941755849672206	4.73461923320145	-374
V_V_HM	1.26347242112173	1.44883533551552	39928.0567198842	-1.5762787391654	4.10322358140886	-374
V_V_WT	1.04190951006719	1.4490500200394	39928.0567198842	-1.79826243691034	3.88208145704472	-373
V_V_HT	1.89704798618609	1.44812296753015	39928.0567198842	-0.941306916180328	4.73540288855251	-373
V_V_HM	1.26003181514196	1.44893331667886	39928.0567198842	-1.57991139051807	4.09997502080199	-373
V_V_WT	1.03939599061122	1.44916225688937	39928.0567198842	-1.80099594321859	3.87978792444103	-372
V_V_HT	1.89806627957836	1.4482191660767	39928.0567198842	-0.940477174190335	4.73660973334706	-372
V_V_HM	1.25646250505008	1.44904341460119	39928.0567198842	-1.583696495114	4.09662150521416	-372
V_V_WT	1.03739147446625	1.44928175950804	39928.0567198842	-1.80323468729251	3.878017636225	-371
V_V_HT	1.8994839619244	1.44832175713281	39928.0567198842	-0.939260572714897	4.7382284965637	-371
V_V_HM	1.25276032755827	1.44916066742311	39928.0567198842	-1.58762849088048	4.09314914599702	-371
V_V_WT	1.0358920678148	1.44940385048544	39928.0567198842	-1.80497339511659	3.87675753074619	-370
V_V_HT	1.90129433654079	1.4484266644708	39928.0567198842	-0.937655818935783	4.74024449201737	-370
V_V_HM	1.24892262705221	1.44928047730257	39928.0567198842	-1.59170102155383	4.08954627565825	-370
V_V_WT	1.0348932184268	1.4495235434907	39928.0567198842	-1.80620684559571	3.87599328244931	-369
V_V_HT	1.90348907873676	1.4485295108743	39928.0567198842	-0.935662658097279	4.7426408155708	-369
V_V_HM	1.24494743030635	1.44939793827813	39928.0567198842	-1.59590644456036	4.08580130517307	-369
V_V_WT	1.03438881984663	1.44963669264167	39928.0567198842	-1.80693301915945	3.87571065885272	-368
V_V_HT	1.90605580012522	1.44862668551531	39928.0567198842	-0.933286401279097	4.74539800152953	-368
V_V_HM	1.24083465699213	1.44950897504868	39928.0567198842	-1.60023685254312	4.08190616652738	-368
V_V_WT	1.03437128669057	1.44974024434026	39928.0567198842	-1.80715351606786	3.875896089449	-367
V_V_HT	1.90897808821827	1.44871557133693	39928.0567198842	-0.930538331476338	4.74849450791288	-367
V_V_HM	1.23658619356848	1.44961059161291	39928.0567198842	-1.60468448681049	4.07785687394744	-367
V_V_WT	1.03483250510678	1.44983137432344	39928.0567198842	-1.80687091455111	3.87653592476468	-366
V_V_HT	1.91223797884597	1.44879373310783	39928.0567198842	-0.927431639748576	4.75190759744052	-366
V_V_HM	1.23220477965807	1.44970001486745	39928.0567198842	-1.60924117239228	4.07365073170842	-366
V_V_WT	1.03576338949444	1.44990829452113	39928.0567198842	-1.80609079555086	3.87761757453974	-365
V_V_HT	1.9158144811438	1.44885966685772	39928.0567198842	-0.923984369143389	4.75561333143099	-365
V_V_HM	1.22769492939808	1.44977549404732	39928.0567198842	-1.61389896361104	4.0692888224072	-365
V_V_WT	1.03715460324544	1.44996920845634	39928.0567198842	-1.80481897453826	3.87912818102915	-364
V_V_HT	1.91968584639184	1.44891182278016	39928.0567198842	-0.920215230723769	4.75958692350744	-364
V_V_HM	1.22306159877963	1.44983526482616	39928.0567198842	-1.61864944635465	4.06477264391391	-364
V_V_WT	1.03899681839377	1.45001190809584	39928.0567198842	-1.80306045168252	3.88105408847005	-363
V_V_HT	1.9238303293553	1.44894822804518	39928.0567198842	-0.916142102931643	4.76380276164223	-363
V_V_HM	1.21830974777735	1.44987714951149	39928.0567198842	-1.62348339232027	4.06010288787496	-363
V_V_WT	1.04128055809626	1.45003417158963	39928.0567198842	-1.80082034894882	3.88338146514135	-362
V_V_HT	1.92822559043813	1.44896685723625	39928.0567198842	-0.911783355499216	4.76823453637548	-362
V_V_HM	1.2134448192453	1.44989895127283	39928.0567198842	-1.6283910528147	4.0552806913053	-362
V_V_WT	1.04399576910207	1.4500350514825	39928.0567198842	-1.79810686255362	3.88609840075777	-361
V_V_HT	1.93284692512955	1.44896683432925	39928.0567198842	-0.907161975909549	4.77285582616865	-361
V_V_HM	1.20847421105958	1.44989973127752	39928.0567198842	-1.63336318982788	4.05031161194703	-361
V_V_WT	1.04713225647962	1.45001370758982	39928.0567198842	-1.79492854064698	3.88919305360621	-360
V_V_HT	1.93766903973949	1.44894734532079	39928.0567198842	-0.902301662386984	4.77763974186596	-360
V_V_HM	1.20340580653766	1.44987865185298	39928.0567198842	-1.63839027818443	4.04520189125974	-360
V_V_WT	1.05067981557526	1.44996898887367	39928.0567198842	-1.79129333182126	3.89265296297178	-359
V_V_HT	1.94266663093441	1.44890724949919	39928.0567198842	-0.897225482443492	4.78255874431232	-359
V_V_HM	1.19824748053404	1.4498345621759	39928.0567198842	-1.64346218738928	4.03995714845736	-359
V_V_WT	1.05462820262179	1.44989988065937	39928.0567198842	-1.78720949105758	3.89646589630116	-358
V_V_HT	1.94781405764238	1.44884549886344	39928.0567198842	-0.89195702304448	4.78758513832925	-358
V_V_HM	1.19300758970579	1.44976644193753	39928.0567198842	-1.64856856095632	4.03458374036791	-358
V_V_WT	1.05896691421234	1.44980728103904	39928.0567198842	-1.78268928204437	3.90062311046905	-357
V_V_HT	1.95308398711206	1.44876280170303	39928.0567198842	-0.886525005205294	4.79269297942942	-357
V_V_HM	1.18769679184353	1.44967516330531	39928.0567198842	-1.65370045056351	4.02909403425057	-357
V_V_WT	1.06368527038891	1.44969403437986	39928.0567198842	-1.77774895976583	3.90511950054366	-356
V_V_HT	1.95844761756308	1.44866166066174	39928.0567198842	-0.880963135946658	4.79785837107282	-356
V_V_HM	1.18232801770778	1.44956352508667	39928.0567198842	-1.65885041117839	4.02350644659396	-356
V_V_WT	1.06877254952727	1.44956314370145	39928.0567198842	-1.77240513183496	3.9099502308895	-355
V_V_HT	1.96387586153262	1.44854470687574	39928.0567198842	-0.875305659819841	4.80305738288509	-355
V_V_HM	1.17691465001729	1.44943448078725	39928.0567198842	-1.66401084902239	4.01784014905698	-355
V_V_WT	1.07421803886206	1.44941724019008	39928.0567198842	-1.76667366820375	3.91510974592786	-354
V_V_HT	1.96933963732074	1.44841420775927	39928.0567198842	-0.869586102709769	4.80826537735124	-354
V_V_HM	1.17147006822414	1.44929061306891	39928.0567198842	-1.6691734467211	4.01211358316938	-354
V_V_WT	1.08001104525732	1.44925893379219	39928.0567198842	-1.76057037756424	3.92059246807889	-353
V_V_HT	1.97480987085235	1.44827239995339	39928.0567198842	-0.863837922560326	4.81345766426502	-353
V_V_HM	1.166007998143	1.44913448213117	39928.0567198842	-1.67432949651082	4.00634549279681	-353
V_V_WT	1.08614101603875	1.44909201401739	39928.0567198842	-1.7541132401183	3.92639527219579	-352
V_V_HT	1.98025756502928	1.44812262190945	39928.0567198842	-0.858096659912486	4.81861178997105	-352
V_V_HM	1.16054357392613	1.44896981783481	39928.0567198842	-1.67947117485367	4.00055832270593	-352
V_V_WT	1.09259742008159	1.44892010705915	39928.0567198842	-1.7473198944147	3.93251473457788	-351
V_V_HT	1.98565373320285	1.4479680597409	39928.0567198842	-0.852397546271802	4.82370501267751	-351
V_V_HM	1.15509227234755	1.44880018822698	39928.0567198842	-1.68458999843159	3.99477454312669	-351
V_V_WT	1.09936979076972	1.44874657984775	39928.0567198842	-1.74020740633169	3.93894698787113	-350
V_V_HT	1.99096963729981	1.44781166243595	39928.0567198842	-0.84677509979745	4.82871437439706	-350
V_V_HM	1.14966980728294	1.44862890506664	39928.0567198842	-1.68967674449392	3.98901635905979	-350
V_V_WT	1.106447905051	1.44857567009431	39928.0567198842	-1.7327943049344	3.94569011503639	-349
V_V_HT	1.99617753175229	1.44765721091249	39928.0567198842	-0.841264476744843	4.83361954024941	-349
V_V_HM	1.14429285004539	1.44846014612995	39928.0567198842	-1.69472293026659	3.98330863035737	-349
V_V_WT	1.11382166975809	1.44841156874651	39928.0567198842	-1.72509889774566	3.95274223726184	-348
V_V_HT	2.00125030920772	1.44750846067985	39928.0567198842	-0.835900145352666	4.83840076376812	-348
V_V_HM	1.13897844743514	1.4482980454027	39928.0567198842	-1.69971961165829	3.97767650652857	-348
V_V_WT	1.12148128293712	1.44825907109682	39928.0567198842	-1.71714038560479	3.96010295147903	-347
V_V_HT	2.00616246213803	1.44736976148039	39928.0567198842	-0.830716138745877	4.84304106302193	-347
V_V_HM	1.13374425693566	1.44814734021699	39928.0567198842	-1.70465841646728	3.9721469303386	-347
V_V_WT	1.12941700789776	1.4481222792338	39928.0567198842	-1.7089365453917	3.96777056118723	-346
V_V_HT	2.01088887447966	1.44724483854129	39928.0567198842	-0.825744874520413	4.84752262347974	-346
V_V_HM	1.1286080756939	1.44801208377175	39928.0567198842	-1.70952949191137	3.96674564329918	-346
V_V_WT	1.13761911005646	1.44800411144855	39928.0567198842	-1.70050283160879	3.97574105172172	-345
V_V_HT	2.01540443384646	1.44713633268585	39928.0567198842	-0.821016641137923	4.85182550883084	-345
V_V_HM	1.12358770499298	1.44789515844876	39928.0567198842	-1.7143206862432	3.96149609622916	-345
V_V_WT	1.1460779218316	1.44790661298605	39928.0567198842	-1.69185292056569	3.98400876422889	-344
V_V_HT	2.01968469525145	1.44704609578619	39928.0567198842	-0.816559513298054	4.85592890380096	-344
V_V_HM	1.11870089387716	1.44779858464833	39928.0567198842	-1.71901821045034	3.95641999820466	-344
V_V_WT	1.15478403458434	1.44783202578569	39928.0567198842	-1.68300061515492	3.99256868432359	-343
V_V_HT	2.02370789381952	1.44697620273858	39928.0567198842	-0.812399322721176	4.85981511036021	-343
V_V_HM	1.11396517748417	1.4477245831677	39928.0567198842	-1.72360888220967	3.95153923717801	-343
V_V_WT	1.16372816814308	1.44778200410772	39928.0567198842	-1.67395843793685	4.00141477422302	-342
V_V_HT	2.02745372892262	1.44692821103266	39928.0567198842	-0.808559422751477	4.86346688059673	-342
V_V_HM	1.10939788804858	1.44767479641633	39928.0567198842	-1.72807858844756	3.94687436454473	-342
V_V_WT	1.17290125612834	1.4477583000046	39928.0567198842	-1.6647388893548	4.01054140161149	-341
V_V_HT	2.03090504590622	1.44690380786163	39928.0567198842	-0.805060274981628	4.86687036679407	-341
V_V_HM	1.10501571539938	1.44765096898531	39928.0567198842	-1.7324140587744	3.94244548957316	-341
V_V_WT	1.18229427050328	1.44776162865165	39928.0567198842	-1.65535239920596	4.01994094021252	-340
V_V_HT	2.03404546733872	1.44690373696552	39928.0567198842	-0.801919714591087	4.87001064926852	-340
V_V_HM	1.10083518450748	1.44765382076969	39928.0567198842	-1.73660017923043	3.93827054824538	-340
V_V_WT	1.19189822305095	1.44779163988996	39928.0567198842	-1.64580726938764	4.02960371548954	-339
V_V_HT	2.03685955536673	1.44692776979855	39928.0567198842	-0.799152731478189	4.87287184221164	-339
V_V_HM	1.09687250702521	1.44768301844303	39928.0567198842	-1.74062008483566	3.93436509888609	-339
V_V_WT	1.20170419119933	1.44784803069108	39928.0567198842	-1.63611182852901	4.03952021092767	-338
V_V_HT	2.03933557178653	1.44697575175906	39928.0567198842	-0.796770760823769	4.87544190439683	-338
V_V_HM	1.09314259635565	1.44773827942876	39928.0567198842	-1.74445830833035	3.93074350104166	-338
V_V_WT	1.21170328588753	1.44792945797436	39928.0567198842	-1.62627233322142	4.04967890499648	-337
V_V_HT	2.04146270839159	1.44704657272597	39928.0567198842	-0.794782434971038	4.87770785175422	-337
V_V_HM	1.08966004851242	1.44781829203564	39928.0567198842	-1.74809768275536	3.9274177797802	-337
V_V_WT	1.22188661780821	1.44803317931763	39928.0567198842	-1.61629229756063	4.06006553317704	-336
V_V_HT	2.04323016279455	1.44713782510467	39928.0567198842	-0.793193837365649	4.87965416295475	-336
V_V_HM	1.08643946344327	1.4479203583463	39928.0567198842	-1.75151832018174	3.92439724706829	-336
V_V_WT	1.23224528982079	1.44815510184828	39928.0567198842	-1.60617259656111	4.07066317620269	-335
V_V_HT	2.04462712598543	1.44724584641968	39928.0567198842	-0.79200859847988	4.88126285045073	-335
V_V_HM	1.08349543444293	1.44804044227196	39928.0567198842	-1.75469771648635	3.92168858537222	-335
V_V_WT	1.24277040896909	1.44828987839102	39928.0567198842	-1.59591164259034	4.08145246052852	-334
V_V_HT	2.04564278800215	1.44736580574455	39928.0567198842	-0.791228059546953	4.88251363555124	-334
V_V_HM	1.08084255284782	1.44817326442076	39928.0567198842	-1.75761093260113	3.91929603829678	-334
V_V_WT	1.25345301291547	1.4484314532553	39928.0567198842	-1.58550652869079	4.09241255452173	-333
V_V_HT	2.04626740883816	1.44749221139959	39928.0567198842	-0.790851196752692	4.88338601442901	-333
V_V_HM	1.07849480126473	1.4483128429592	39928.0567198842	-1.76023226138571	3.91722186391516	-333
V_V_WT	1.26428376388251	1.44857488051454	39928.0567198842	-1.57495689850804	4.10352442627307	-332
V_V_HT	2.04649656969376	1.44762061025789	39928.0567198842	-0.790873700663891	4.8838668400514	-332
V_V_HM	1.07646302411928	1.44845429658911	39928.0567198842	-1.76254129095578	3.91546733919435	-332
V_V_WT	1.2752528990427	1.44871654909552	39928.0567198842	-1.56426543708163	4.11477123516703	-331
V_V_HT	2.04633118425188	1.44774779062122	39928.0567198842	-0.791288362593901	4.88395073109767	-331
V_V_HM	1.07475480949333	1.4485940667159	39928.0567198842	-1.76452345830086	3.91403307728752	-331
V_V_WT	1.28635056836181	1.44885265946818	39928.0567198842	-1.55343454727791	4.12613568400153	-330
V_V_HT	2.04577323068984	1.447870349272	39928.0567198842	-0.792086533979349	4.88363299535903	-330
V_V_HM	1.07337708667173	1.44872840571483	39928.0567198842	-1.76616448870388	3.91291866204734	-330
V_V_WT	1.29756692817397	1.44897887720378	39928.0567198842	-1.54246557718101	4.13759943352896	-329
V_V_HT	2.04482469456035	1.44798436392512	39928.0567198842	-0.793258541496884	4.88290793061758	-329
V_V_HM	1.07233679320269	1.44885303290176	39928.0567198842	-1.76744905437557	3.91212264078095	-329
V_V_WT	1.30889196924579	1.44909086404291	39928.0567198842	-1.53136003293437	4.14914397142595	-328
V_V_HT	2.043488569745	1.4480858872111	39928.0567198842	-0.794793654328399	4.8817707938184	-328
V_V_HM	1.07164005850756	1.4489636608073	39928.0567198842	-1.76836262235426	3.91164273936938	-328
V_V_WT	1.32031490709571	1.44918615865463	39928.0567198842	-1.5201238747533	4.16075368894473	-327
V_V_HT	2.04177290491279	1.44817270187417	39928.0567198842	-0.7966794779317	4.88022528775728	-327
V_V_HM	1.071289037544	1.44905785978271	39928.0567198842	-1.76889827551387	3.91147635060188	-327
V_V_WT	1.33182412334216	1.44926426909373	39928.0567198842	-1.50876775679528	4.1724160034796	-326
V_V_HT	2.0396907158276	1.44824440434506	39928.0567198842	-0.798902205537659	4.87828363719285	-326
V_V_HM	1.07128181818813	1.44913514930065	39928.0567198842	-1.76905698413347	3.91162062050973	-326
V_V_WT	1.34340782940738	1.44932488403661	39928.0567198842	-1.4973028574365	4.18411851625125	-325
V_V_HT	2.03725600788394	1.44830073227013	39928.0567198842	-0.801447317532524	4.87595933330041	-325
V_V_HM	1.07161567382972	1.4491952241587	39928.0567198842	-1.76884087661942	3.91207222427885	-325
V_V_WT	1.35505424179614	1.44936738523291	39928.0567198842	-1.485739748387	4.19584823197928	-324
V_V_HT	2.03448278640263	1.44834110920667	39928.0567198842	-0.80429967875426	4.87326525155952	-324
V_V_HM	1.07228787603233	1.4492374710901	39928.0567198842	-1.76825147939091	3.91282723145558	-324
V_V_WT	1.36675157228244	1.449390833993	39928.0567198842	-1.47408837801917	4.20759152258406	-323
V_V_HT	2.03138505914607	1.44836463241881	39928.0567198842	-0.807443512057075	4.87021363034921	-323
V_V_HM	1.07329570176827	1.44926095542521	39928.0567198842	-1.76728968350133	3.91388108703787	-323
V_V_WT	1.37848803509074	1.44939399346501	39928.0567198842	-1.46235810784995	4.21933417803143	-322
V_V_HT	2.02797682889522	1.44837009420804	39928.0567198842	-0.810862447542609	4.86681610533304	-322
V_V_HM	1.0746364215667	1.4492644432555	39928.0567198842	-1.76595579993188	3.91522864306528	-322
V_V_WT	1.39025184250286	1.44937538625233	39928.0567198842	-1.45055782986557	4.23106151487128	-321
V_V_HT	2.02427210026357	1.44835603630522	39928.0567198842	-0.814539622355776	4.86308382288292	-321
V_V_HM	1.07630730827802	1.44924645865888	39928.0567198842	-1.76424966299036	3.91686427954639	-321
V_V_WT	1.40203120918248	1.44933338747208	39928.0567198842	-1.4386961445939	4.24275856295885	-320
V_V_HT	2.02028488122249	1.44832083745004	39928.0567198842	-0.818457850817059	4.85902761326204	-320
V_V_HM	1.07830563686994	1.4492053760632	39928.0567198842	-1.76217081154955	3.91878208528944	-320
V_V_WT	1.41381410768238	1.44926679205466	39928.0567198842	-1.42678271751753	4.25441093288228	-319
V_V_HT	2.01602977180425	1.44826324484065	39928.0567198842	-0.822600077373228	4.85465962098174	-319
V_V_HM	1.08062782527363	1.44913998295321	39928.0567198842	-1.75972045112009	3.92097610166735	-319
V_V_WT	1.42558730215129	1.44917666461543	39928.0567198842	-1.41483287115874	4.26600747546132	-318
V_V_HT	2.01152429048376	1.44818410769408	39928.0567198842	-0.826950448034629	4.84999902900216	-318
V_V_HM	1.08326604316169	1.44905131486654	39928.0567198842	-1.75690844170733	3.92344052803071	-318
V_V_WT	1.43733635091507	1.44906627415742	39928.0567198842	-1.40286745451413	4.27754015634427	-317
V_V_HT	2.00678868240041	1.44808632187128	39928.0567198842	-0.831494393617115	4.84507175841793	-317
V_V_HM	1.08620825778244	1.44894259141381	39928.0567198842	-1.75375312657511	3.92616964213998	-317
V_V_WT	1.44904633565336	1.44893966439093	39928.0567198842	-1.39090931167084	4.28900198297756	-316
V_V_HT	2.00184411198359	1.44797349691763	39928.0567198842	-0.83621782448468	4.83990604845186	-316
V_V_HM	1.08944081005909	1.4488177990598	39928.0567198842	-1.75027597836448	3.92915759848265	-316
V_V_WT	1.46070116243976	1.44880276135036	39928.0567198842	-1.37898615172141	4.30038847660093	-315
V_V_HT	1.99671363812642	1.44785100083126	39928.0567198842	-0.841108203146173	4.83453547939901	-315
V_V_HM	1.09294611040701	1.44868279075213	39928.0567198842	-1.74650605857433	3.93239827938835	-315
V_V_WT	1.47228357510279	1.44866307383136	39928.0567198842	-1.36712994825246	4.31169709845804	-314
V_V_HT	1.99142198945629	1.44772568799758	39928.0567198842	-0.846154235729966	4.82899821464254	-314
V_V_HM	1.09670273377193	1.44854498994041	39928.0567198842	-1.74247934239389	3.93588480993776	-314
V_V_WT	1.48377610040581	1.44852775005991	39928.0567198842	-1.35537218519082	4.32292438600244	-313
V_V_HT	1.98599422397904	1.44760408287463	39928.0567198842	-0.851343652320685	4.82333210027876	-313
V_V_HM	1.10068849723225	1.44841146356509	39928.0567198842	-1.73823186411343	3.93960885857793	-313
V_V_WT	1.49516125212864	1.44840297635978	39928.0567198842	-1.34374247409604	4.33406497835332	-312
V_V_HT	1.98045538929141	1.44749182008361	39928.0567198842	-0.856662449310965	4.81757322789379	-312
V_V_HM	1.10488121107704	1.44828832604835	39928.0567198842	-1.73379779785444	3.94356022000852	-312
V_V_WT	1.50642137329076	1.44829421257864	39928.0567198842	-1.33226917337782	4.34511191995934	-311
V_V_HT	1.97483056891551	1.44739387015812	39928.0567198842	-0.862095285540895	4.81175642337191	-311
V_V_HM	1.10925808978239	1.44818097352013	39928.0567198842	-1.72921050568173	3.94772668524652	-311
V_V_WT	1.51753808254126	1.44820713368703	39928.0567198842	-1.32098178746213	4.35605795254465	-310
V_V_HT	1.96914494189044	1.44731543122442	39928.0567198842	-0.867627170420432	4.8059170542013	-310
V_V_HM	1.11379394496056	1.44809501908954	39928.0567198842	-1.72450617780826	3.95209406772938	-310
V_V_WT	1.52849282221343	1.44814629510725	39928.0567198842	-1.30990780274996	4.36689344717682	-309
V_V_HT	1.96342371397782	1.44726067784814	39928.0567198842	-0.873241080434325	4.80008850838997	-309
V_V_HM	1.11846298314913	1.44803496886818	39928.0567198842	-1.71971943978066	3.95664540607892	-309
V_V_WT	1.53926702517359	1.44811465193401	39928.0567198842	-1.29907157842982	4.37760562877699	-308
V_V_HT	1.95769208944351	1.44723231108669	39928.0567198842	-0.878917105452401	4.79430128433943	-308
V_V_HM	1.123239411608	1.44800374513163	39928.0567198842	-1.71488181206752	3.96136063528352	-308
V_V_WT	1.54984213645177	1.44811351543326	39928.0567198842	-1.28849423958357	4.38817851248711	-307
V_V_HT	1.95197527527153	1.44723151902755	39928.0567198842	-0.884632367169945	4.788582917713	-307
V_V_HM	1.12809744016649	1.4480026433443	39928.0567198842	-1.71002162398007	3.96621650431306	-307
V_V_WT	1.56019959286562	1.44814256421692	39928.0567198842	-1.27819371946542	4.39859290519667	-306
V_V_HT	1.94629847830647	1.44725798779023	39928.0567198842	-0.890361043529221	4.78295800014216	-306
V_V_HM	1.13301127758643	1.44803134331727	39928.0567198842	-1.70516403917873	3.97118659435159	-306
V_V_WT	1.57032079359049	1.44820024483981	39928.0567198842	-1.26818557411115	4.40882716129212	-305
V_V_HT	1.94068651623161	1.44731027879382	39928.0567198842	-0.896075497194737	4.77744852965795	-305
V_V_HM	1.13795486110745	1.44808830681344	39928.0567198842	-1.70033210544316	3.97624182765805	-305
V_V_WT	1.58018695822773	1.44828517505112	39928.0567198842	-1.25848587467543	4.4188597911309	-304
V_V_HT	1.93516221837163	1.44738715100436	39928.0567198842	-0.901750466386175	4.77207490312943	-304
V_V_HM	1.14290084453592	1.44817217047554	39928.0567198842	-1.69555049675481	3.98135218582665	-304
V_V_WT	1.58977921843785	1.44839612125273	39928.0567198842	-1.2491110716166	4.42866950849231	-303
V_V_HT	1.92974624678709	1.44748753798139	39928.0567198842	-0.907363198794746	4.76685569236892	-303
V_V_HM	1.14782078418495	1.44828172318474	39928.0567198842	-1.69084528297935	3.98648685134925	-303
V_V_WT	1.5990786908895	1.44853064581943	39928.0567198842	-1.24007527046356	4.43823265224257	-302
V_V_HT	1.92445881303622	1.44760927026912	39928.0567198842	-0.912889230678092	4.76180685675053	-302
V_V_HM	1.15268602230981	1.44841456293436	39928.0567198842	-1.68624041387218	3.9916124584918	-302
V_V_WT	1.60806649833934	1.44868484418596	39928.0567198842	-1.23138969542036	4.44752269209904	-301
V_V_HT	1.91932013703648	1.44774882449357	39928.0567198842	-0.918301436223312	4.75694171029628	-301
V_V_HM	1.15746790880459	1.44856683540706	39928.0567198842	-1.68175698498706	3.99669280259625	-301
V_V_WT	1.61672387715018	1.44885381710367	39928.0567198842	-1.22306350748219	4.45651126178255	-300
V_V_HT	1.91434979800241	1.44790176366981	39928.0567198842	-0.923571539621574	4.7522711356264	-300
V_V_HM	1.16213783464561	1.44873370211153	39928.0567198842	-1.67741412179148	4.0016897910827	-300
V_V_WT	1.62503268450027	1.44903318403824	39928.0567198842	-1.21510626352104	4.46517163252157	-299
V_V_HT	1.90956414695855	1.44806415465512	39928.0567198842	-0.928675480796595	4.74780377471369	-299
V_V_HM	1.16666747514648	1.44891084146028	39928.0567198842	-1.67323167855921	4.00656662885218	-299
V_V_WT	1.63297569684045	1.44921953801085	39928.0567198842	-1.20752850932784	4.47347990300873	-298
V_V_HT	1.90497551096827	1.44823298798129	39928.0567198842	-0.933595034056859	4.7435460559934	-298
V_V_HM	1.1710291587172	1.44909489905429	39928.0567198842	-1.66923075217968	4.01128906961408	-298
V_V_WT	1.64053658735754	1.44941015888203	39928.0567198842	-1.20034124017878	4.48141441489385	-297
V_V_HT	1.90059272528079	1.44840590125713	39928.0567198842	-0.938316733811136	4.73950218437272	-297
V_V_HM	1.17519599073117	1.44928320219751	39928.0567198842	-1.6654329987327	4.01582498019504	-297
V_V_WT	1.64769921490917	1.44960164380208	39928.0567198842	-1.19355392755119	4.48895235736953	-296
V_V_HT	1.89642392281137	1.44857988890974	39928.0567198842	-0.942826556150973	4.73567440177371	-296
V_V_HM	1.1791412462442	1.44947240046266	39928.0567198842	-1.66185857624661	4.02014106873501	-296
V_V_WT	1.65444773229563	1.44978997982163	39928.0567198842	-1.18717455317009	4.49607001776135	-295
V_V_HT	1.89247648254887	1.44875136569317	39928.0567198842	-0.947110094921552	4.73206306001929	-295
V_V_HM	1.18283854711221	1.44965853710213	39928.0567198842	-1.65852610754755	4.02420320177196	-295
V_V_WT	1.66076745801388	1.44997170703682	39928.0567198842	-1.18121101704602	4.50274593307377	-294
V_V_HT	1.88875474688457	1.44891725090851	39928.0567198842	-0.951156969489625	4.72866646325877	-294
V_V_HM	1.18626289331175	1.44983820201788	39928.0567198842	-1.65545390878703	4.02797969541053	-294
V_V_WT	1.66664436171026	1.45014326311616	39928.0567198842	-1.17567036727955	4.50895909070008	-293
V_V_HT	1.88526153626024	1.44907435023771	39928.0567198842	-0.954958098475315	4.72548117099579	-293
V_V_HM	1.18939007395753	1.45000788104537	39928.0567198842	-1.6526593030056	4.03143945092066	-293
V_V_WT	1.67206584105969	1.45030178886959	39928.0567198842	-1.17055960211636	4.51469128423573	-292
V_V_HT	1.88199660451661	1.44922010462041	39928.0567198842	-0.958508712219668	4.72250192125289	-292
V_V_HM	1.19219767665345	1.45016475420897	39928.0567198842	-1.65015917538117	4.03455452868807	-292
V_V_WT	1.67701965985642	1.45044405617664	39928.0567198842	-1.16588463057047	4.51992395028331	-291
V_V_HT	1.87895894761959	1.44935158549795	39928.0567198842	-0.961804074713303	4.71972196995249	-291
V_V_HM	1.19466374226116	1.45030563229386	39928.0567198842	-1.64796923411637	4.03729671863869	-291
V_V_WT	1.68149357663247	1.45056617206076	39928.0567198842	-1.1616500637848	4.52463721704975	-290
V_V_HT	1.87614755438539	1.44946521636686	39928.0567198842	-0.964838187109548	4.71713329588033	-290
V_V_HM	1.19676630690005	1.4504266631513	39928.0567198842	-1.64610389279018	4.03963650659028	-290
V_V_WT	1.68547534995571	1.45066370444579	39928.0567198842	-1.15785945621849	4.5288101561299	-289
V_V_HT	1.87356141594424	1.4495568884433	39928.0567198842	-0.967604004965636	4.71472683685411	-289
V_V_HM	1.19848340717494	1.45052345616446	39928.0567198842	-1.64457650908604	4.04154332343592	-289
V_V_WT	1.68895324106455	1.45073223490165	39928.0567198842	-1.15451588640674	4.53242236853583	-288
V_V_HT	1.87119884009971	1.44962247473184	39928.0567198842	-0.970095131470404	4.71249281166983	-288
V_V_HM	1.19979373453615	1.45059163000833	39928.0567198842	-1.64339980405408	4.04298727312638	-288
V_V_WT	1.69191749527042	1.45076866421686	39928.0567198842	-1.15162303451113	4.53545802505196	-287
V_V_HT	1.86905538872714	1.44965904682503	39928.0567198842	-0.972310265001425	4.71042104245571	-287
V_V_HM	1.20067858345276	1.45062810680273	39928.0567198842	-1.64258645050806	4.04394361741357	-287
V_V_WT	1.69435941143184	1.45077058548231	39928.0567198842	-1.14918488407494	4.53790370693862	-286
V_V_HT	1.86712533170228	1.44966428979038	39928.0567198842	-0.974250598361055	4.70850126176561	-286
V_V_HM	1.20112061587976	1.45063049059634	39928.0567198842	-1.64214909037231	4.04439032213183	-286
V_V_WT	1.69627297379443	1.45073751544558	39928.0567198842	-1.14720650366653	4.53975245125538	-285
V_V_HT	1.86539988478756	1.44963765186815	39928.0567198842	-0.975923834324867	4.70672360389999	-285
V_V_HM	1.20110601190253	1.45059828822041	39928.0567198842	-1.64210057693918	4.04431260074425	-285
V_V_WT	1.69765549973396	1.45067125332411	39928.0567198842	-1.14569410241839	4.54100510188631	-284
V_V_HT	1.86386682717172	1.44958068232763	39928.0567198842	-0.97734523030822	4.70507888465165	-284
V_V_HM	1.20062528946369	1.45053326546609	39928.0567198842	-1.64245385325802	4.04370443218541	-284
V_V_WT	1.69850711148453	1.45057539439459	39928.0567198842	-1.14465460492286	4.54166882789192	-283
V_V_HT	1.86251124165329	1.44949658207997	39928.0567198842	-0.978535977373282	4.70355846067987	-283
V_V_HM	1.19967262162281	1.45043896546727	39928.0567198842	-1.64322169089461	4.04256693414022	-283
V_V_WT	1.69882907770676	1.45045410030664	39928.0567198842	-1.14409489944997	4.54175305486349	-282
V_V_HT	1.86131725237251	1.44938906027258	39928.0567198842	-0.979519221395585	4.70215372614061	-282
V_V_HM	1.19824365762726	1.45031949015408	39928.0567198842	-1.64441648048059	4.04090379573511	-282
V_V_WT	1.69862556220025	1.45031301301789	39928.0567198842	-1.14402188056911	4.5412730049696	-281
V_V_HT	1.86026691506551	1.44926319413921	39928.0567198842	-0.980322858135903	4.70085668826693	-281
V_V_HM	1.19633777757375	1.4501804072945	39928.0567198842	-1.6460497548748	4.03872531002229	-281
V_V_WT	1.69790419909514	1.45015933098604	39928.0567198842	-1.14444202329564	4.54025042148592	-280
V_V_HT	1.85934006081365	1.44912550845395	39928.0567198842	-0.980979845222827	4.69965996685013	-280
V_V_HM	1.19395880416698	1.4500288271763	39928.0567198842	-1.64813162770291	4.03604923603687	-280
V_V_WT	1.69667550596157	1.45000112232417	39928.0567198842	-1.14536062374985	4.538711635673	-279
V_V_HT	1.85851490321034	1.44898334209008	39928.0567198842	-0.981526353426263	4.69855615984694	-279
V_V_HM	1.19111423956147	1.44987272267827	39928.0567198842	-1.65067022383945	4.03289870296238	-279
V_V_WT	1.69495058525883	1.44984569173116	39928.0567198842	-1.14678089685323	4.53668206737088	-278
V_V_HT	1.85776935473561	1.44884332644582	39928.0567198842	-0.981997467961883	4.69753617743311	-278
V_V_HM	1.18781232386598	1.44971931056202	39928.0567198842	-1.65367144819725	4.02929609592921	-278
V_V_WT	1.69274107535538	1.44969938073338	39928.0567198842	-1.14870363377735	4.53418578448811	-277
V_V_HT	1.85708119673573	1.44871120408432	39928.0567198842	-0.982426663041567	4.69658905651303	-277
V_V_HM	1.1840619755354	1.44957485410518	39928.0567198842	-1.65713865849215	4.02526260956294	-277
V_V_WT	1.69006132401572	1.44956862265565	39928.0567198842	-1.15112709622495	4.53124974425638	-276
V_V_HT	1.85642765556538	1.44859282513268	39928.0567198842	-0.982848178696638	4.69570348982739	-276
V_V_HM	1.17987548910056	1.44944571063229	39928.0567198842	-1.66107202069818	4.0208229988993	-276
V_V_WT	1.6869283299746	1.44945967252014	39928.0567198842	-1.15404654545102	4.52790320540022	-275
V_V_HT	1.85578559775929	1.44849390163565	39928.0567198842	-0.983296344133741	4.69486753965232	-275
V_V_HM	1.17526845013798	1.44933806461023	39928.0567198842	-1.6654680709386	4.01600497121456	-275
V_V_WT	1.68335962215607	1.44937717985707	39928.0567198842	-1.15745356571962	4.52417281003176	-274
V_V_HT	1.85513183579114	1.44841867275821	39928.0567198842	-0.983802655741771	4.69406632732404	-274
V_V_HM	1.17025710249205	1.44925651229235	39928.0567198842	-1.67031957413317	4.01083377911728	-274
V_V_WT	1.67937317962411	1.4493240764976	39928.0567198842	-1.16133592442439	4.52008228367261	-273
V_V_HT	1.85444331072846	1.44836980274727	39928.0567198842	-0.984395394439452	4.69328201589637	-273
V_V_HM	1.16485823845841	1.44920395084128	39928.0567198842	-1.67561541649278	4.0053318934096	-273
V_V_WT	1.67498919857669	1.44930266668603	39928.0567198842	-1.16567794174016	4.51565633889354	-272
V_V_HT	1.85369768209726	1.44834940888315	39928.0567198842	-0.985101050619748	4.69249641481427	-272
V_V_HM	1.15909134001017	1.44918266051858	39928.0567198842	-1.68134058541034	3.99952326543068	-272
V_V_WT	1.67022999836055	1.44931454215817	39928.0567198842	-1.17046041815958	4.51092041488067	-271
V_V_HT	1.85287351431222	1.4483589836901	39928.0567198842	-0.985943985250471	4.6916910138749	-271
V_V_HM	1.15297845251201	1.44919422068108	39928.0567198842	-1.6874761310975	3.99343303612152	-271
V_V_WT	1.665118666185	1.44935967215142	39928.0567198842	-1.17566020617793	4.50589753854793	-270
V_V_HT	1.85194987278396	1.44839853912842	39928.0567198842	-0.986945156363435	4.69084490193136	-270
V_V_HM	1.1465425416087	1.44923860669392	39928.0567198842	-1.69399903962461	3.987084122842	-270
V_V_WT	1.6596796693223	1.4494369927881	39928.0567198842	-1.18125075329782	4.50061009194242	-269
V_V_HT	1.8509070652103	1.44846715948071	39928.0567198842	-0.988122461433304	4.6899365918539	-269
V_V_HM	1.13980821986523	1.44931477463562	39928.0567198842	-1.70088265231613	3.98049909204659	-269
V_V_WT	1.65393807083158	1.44954388015337	39928.0567198842	-1.18720185352565	4.4950779951888	-268
V_V_HT	1.84972610820613	1.4485625029532	39928.0567198842	-0.989490293874578	4.68894251028684	-268
V_V_HM	1.1328008084629	1.4494201379787	39928.0567198842	-1.70809657833641	3.9736981952622	-268
V_V_WT	1.64792020454345	1.44967714909872	39928.0567198842	-1.19348093006514	4.48932133915204	-267
V_V_HT	1.84839014458395	1.44868173545235	39928.0567198842	-0.991059955985119	4.68784024515303	-267
V_V_HM	1.12554712450882	1.44955155803045	39928.0567198842	-1.71560784866713	3.96670209768478	-267
V_V_WT	1.6416536954037	1.44983350881891	39928.0567198842	-1.20005390791526	4.48336129872266	-266
V_V_HT	1.84688506440856	1.44882195174376	39928.0567198842	-0.992839863372738	4.68660999218985	-266
V_V_HM	1.11807550994876	1.44970579504271	39928.0567198842	-1.72338177138037	3.95953279127789	-266
V_V_WT	1.63516704859728	1.4500094073934	39928.0567198842	-1.20688532004372	4.47721941723828	-265
V_V_HT	1.84519922523583	1.44898002236045	39928.0567198842	-0.994835524653018	4.68523397512468	-265
V_V_HM	1.11041535261856	1.4498793529882	39928.0567198842	-1.73138210634497	3.9522128115821	-265
V_V_WT	1.62848902172153	1.45020021466386	39928.0567198842	-1.21393733363445	4.47091537707751	-264
V_V_HT	1.84332206917775	1.44915182105346	39928.0567198842	-0.99704941016948	4.68369354852497	-264
V_V_HM	1.10259634128188	1.45006766808688	39928.0567198842	-1.73957021968162	3.94476290224538	-264
V_V_WT	1.62164864487708	1.45040101084983	39928.0567198842	-1.22117127570201	4.46446856545618	-263
V_V_HT	1.84124532374507	1.44933295683098	39928.0567198842	-0.999481185964668	4.68197183345482	-263
V_V_HM	1.09464850579736	1.45026589011537	39928.0567198842	-1.74790657498038	3.93720358657509	-263
V_V_WT	1.61467502456515	1.45060572573476	39928.0567198842	-1.22854614197872	4.45789619110902	-262
V_V_HT	1.83896129792032	1.44951796260478	39928.0567198842	-1.00212782743519	4.68005042327582	-262
V_V_HM	1.08660197345761	1.45046802788981	39928.0567198842	-1.75634930208804	3.92955324900326	-262
V_V_WT	1.6075971836866	1.45080729383393	39928.0567198842	-1.23601906104834	4.45121342842153	-261
V_V_HT	1.83646294186918	1.44970043480369	39928.0567198842	-1.00498383326604	4.6779097170044	-261
V_V_HM	1.07848679146986	1.45066710239614	39928.0567198842	-1.76485467476654	3.92182825770626	-261
V_V_WT	1.60044382797672	1.45099893741636	39928.0567198842	-1.24354804266423	4.44443569861766	-260
V_V_HT	1.8337457924168	1.44987422573225	39928.0567198842	-1.00804161700509	4.6755332018387	-260
V_V_HM	1.07033271276391	1.45085641811441	39928.0567198842	-1.77337981671028	3.91404524223809	-260
V_V_WT	1.59324357676326	1.45117329663729	39928.0567198842	-1.25109004203071	4.43757719555722	-259
V_V_HT	1.83080602843437	1.45003262628257	39928.0567198842	-1.01129184977271	4.67290390664144	-259
V_V_HM	1.06216940991546	1.45102869988129	39928.0567198842	-1.7818807958532	3.90621961568411	-259
V_V_WT	1.58602505388075	1.45132226216894	39928.0567198842	-1.25860054084103	4.43065064860253	-258
V_V_HT	1.82763983003054	1.45016820560925	39928.0567198842	-1.01472378682939	4.67000344689047	-258
V_V_HM	1.05402655588669	1.45117592640194	39928.0567198842	-1.79031221730753	3.89836532908091	-258
V_V_WT	1.57881660962534	1.45143761901229	39928.0567198842	-1.26603508720875	4.42366830645943	-257
V_V_HT	1.82424404418938	1.45027340722889	39928.0567198842	-1.01832577030674	4.66681385868551	-257
V_V_HM	1.04593355331789	1.45128996790393	39928.0567198842	-1.79862874388879	3.89049585052457	-257
V_V_WT	1.5716451782709	1.4515129444227	39928.0567198842	-1.27335415813022	4.41664451467202	-256
V_V_HT	1.82061886162148	1.45034231319403	39928.0567198842	-1.02208601017872	4.66332373342168	-256
V_V_HM	1.037918406183	1.45136446681204	39928.0567198842	-1.80678991062686	3.88262672299285	-256
V_V_WT	1.56453615488304	1.45154391030524	39928.0567198842	-1.28052387537245	4.40959618513852	-255
V_V_HT	1.81676778568002	1.45037092246742	39928.0567198842	-1.02599316096548	4.65952873232552	-255
V_V_HM	1.03000758859787	1.4513951370563	39928.0567198842	-1.81476084260842	3.87477601980415	-255
V_V_WT	1.55751420993061	1.45152728271386	39928.0567198842	-1.28751322985668	4.40254164971791	-254
V_V_HT	1.81269561474022	1.45035621732244	39928.0567198842	-1.03003650947703	4.65542773895747	-254
V_V_HM	1.02222686965779	1.45137877217251	39928.0567198842	-1.82250948599333	3.8669632253089	-254
V_V_WT	1.5506019915487	1.45146229750544	39928.0567198842	-1.29429807570945	4.39550205880685	-253
V_V_HT	1.80841028766298	1.45029744402938	39928.0567198842	-1.03420663952458	4.65102721485054	-253
V_V_HM	1.01460004220243	1.45131460874838	39928.0567198842	-1.83001055163598	3.85921063604083	-253
V_V_WT	1.54381953833654	1.45135113338373	39928.0567198842	-1.30086264464181	4.38850172131489	-252
V_V_HT	1.80392339005383	1.4501965549099	39928.0567198842	-1.03849579209874	4.64634257220641	-252
V_V_HM	1.00714837360745	1.45120479549907	39928.0567198842	-1.83724698369267	3.85154373090758	-252
V_V_WT	1.53718407958038	1.4511988374525	39928.0567198842	-1.30719959980905	4.38156775896982	-251
V_V_HT	1.79924999791839	1.45005814259863	39928.0567198842	-1.04289789286525	4.64139788870203	-251
V_V_HM	0.999890438513252	1.45105431997699	39928.0567198842	-1.84420998324247	3.84399086026898	-251
V_V_WT	1.53070986374348	1.45101310803246	39928.0567198842	-1.31330978163662	4.37472950912358	-250
V_V_HT	1.79440847845416	1.44988924331081	39928.0567198842	-1.04740836577312	4.63622532268144	-250
V_V_HM	0.992841971199578	1.45087079407897	39928.0567198842	-1.85089873550153	3.83658267790069	-250
V_V_WT	1.52440801226076	1.45080394474277	39928.0567198842	-1.31920166817713	4.36801769269864	-249
V_V_HT	1.78942028295795	1.44969901817025	39928.0567198842	-1.05202371554258	4.63086428145849	-249
V_V_HM	0.986015756941916	1.45066410819472	39928.0567198842	-1.85731984058963	3.82935135447346	-249
V_V_WT	1.51828693798455	1.4505828065555	39928.0567198842	-1.32488930643167	4.36146318240076	-248
V_V_HT	1.78430926644833	1.44949797667035	39928.0567198842	-1.05674068600802	4.62535921890468	-248
V_V_HM	0.979422050295775	1.45044559775234	39928.0567198842	-1.86348526165557	3.82232936224712	-248
V_V_WT	1.512354505051	1.45036061697549	39928.0567198842	-1.33038624258917	4.35509525269118	-247
V_V_HT	1.77909975742204	1.44929612288971	39928.0567198842	-1.0615545569009	4.61975407174498	-247
V_V_HM	0.9730705957916	1.45022606657026	39928.0567198842	-1.86940642990585	3.81554762148905	-247
V_V_WT	1.50661858726098	1.45014701964228	39928.0567198842	-1.33570350460794	4.3489406791299	-246
V_V_HT	1.77381608812021	1.44910226656155	39928.0567198842	-1.0664582632633	4.61409043950372	-246
V_V_HM	0.966971141309644	1.45001504963007	39928.0567198842	-1.87509228624725	3.80903456886654	-246
V_V_WT	1.50108705232402	1.44995009583135	39928.0567198842	-1.34084906426748	4.34302316891551	-245
V_V_HT	1.76848258723436	1.44892376445364	39928.0567198842	-1.0714418958407	4.60840707030943	-245
V_V_HM	0.961133432324456	1.4498205336823	39928.0567198842	-1.88054873942315	3.80281560407206	-245
V_V_WT	1.49576776680444	1.4497761538882	39928.0567198842	-1.34582741950824	4.33736295311712	-244
V_V_HT	1.7631235840672	1.44876632829416	39928.0567198842	-1.07649232045128	4.60273948858569	-244
V_V_HM	0.955567215322304	1.44964874909224	39928.0567198842	-1.88577825460903	3.79691268525363	-244
V_V_WT	1.49066860141082	1.44962959070037	39928.0567198842	-1.35063931762415	4.33197652044578	-243
V_V_HT	1.75776340935472	1.4486338993073	39928.0567198842	-1.08159293125069	4.59711974996013	-243
V_V_HM	0.950282236818231	1.44950403300727	39928.0567198842	-1.89077958620021	3.79134405983667	-243
V_V_WT	1.48579683883955	1.44951314848145	39928.0567198842	-1.35528285072158	4.32687652840067	-242
V_V_HT	1.75242651283622	1.44852889267438	39928.0567198842	-1.08672401231152	4.59157703798397	-242
V_V_HM	0.945287732808574	1.44938908461755	39928.0567198842	-1.89554878867623	3.78612425429338	-242
V_V_WT	1.48115742514744	1.44942884535079	39928.0567198842	-1.35975702830492	4.32207187859979	-241
V_V_HT	1.74713782814429	1.44845307425794	39928.0567198842	-1.09186409113308	4.58613974742166	-241
V_V_HM	0.94059091497764	1.44930588885688	39928.0567198842	-1.90008254086947	3.78126437082475	-241
V_V_WT	1.47675471348529	1.44937696077656	39928.0567198842	-1.36405804498748	4.31756747195805	-240
V_V_HT	1.74192240374205	1.44840661208163	39928.0567198842	-1.09698844858253	4.58083325606663	-240
V_V_HM	0.936198476361282	1.44925471032649	39928.0567198842	-1.90437466836868	3.77677162109125	-240
V_V_WT	1.47259252597217	1.44935606515668	39928.0567198842	-1.36817927659667	4.313364328541	-239
V_V_HT	1.73680525077333	1.44838810566161	39928.0567198842	-1.10206932853497	4.57567983008163	-239
V_V_HM	0.932116663348546	1.44923412285595	39928.0567198842	-1.90841612945743	3.77264945615452	-239
V_V_WT	1.4686719965338	1.44936435247486	39928.0567198842	-1.3721160493726	4.3094600424402	-238
V_V_HT	1.73181110033242	1.44839583819731	39928.0567198842	-1.1070786349268	4.57070083559163	-238
V_V_HM	0.928349459079193	1.44924233187623	39928.0567198842	-1.91219942359862	3.768898341757	-238
V_V_WT	1.46499114792548	1.44940002289338	39928.0567198842	-1.37586681283589	4.30584910868686	-237
V_V_HT	1.72696409072032	1.44842813594405	39928.0567198842	-1.11198894887828	4.56591713031891	-237
V_V_HM	0.924898242278877	1.44927755404459	39928.0567198842	-1.91571967667311	3.76551616123086	-237
V_V_WT	1.46154552909099	1.44946103472005	39928.0567198842	-1.37943201627834	4.30252307446032	-236
V_V_HT	1.72228766666887	1.44848313412045	39928.0567198842	-1.11677317064242	4.56134850398017	-236
V_V_HM	0.92176232903885	1.44933777096257	39928.0567198842	-1.91897361648146	3.76249827455916	-236
V_V_WT	1.45832975705242	1.44954424050405	39928.0567198842	-1.38281087360056	4.2994703877054	-235
V_V_HT	1.71780486725133	1.44855796336845	39928.0567198842	-1.12140263713703	4.55701237163969	-235
V_V_HM	0.918940271635964	1.44941987169456	39928.0567198842	-1.9219565932402	3.75983713651213	-235
V_V_WT	1.45533674090104	1.44964611072559	39928.0567198842	-1.38600355776992	4.29667703957201	-234
V_V_HT	1.71353773772605	1.44864942601438	39928.0567198842	-1.12584903558857	4.55292451104067	-234
V_V_HM	0.9164292149945	1.44952037035357	39928.0567198842	-1.92466462960499	3.75752305959399	-234
V_V_WT	1.45255862099739	1.44976222858645	39928.0567198842	-1.38900927139802	4.29412651339279	-233
V_V_HT	1.70950774090782	1.44875351778168	39928.0567198842	-1.13008305470643	4.54909853652208	-233
V_V_HM	0.914225669757127	1.44963490429632	39928.0567198842	-1.92709266405023	3.75554400356449	-233
V_V_WT	1.44998580704851	1.44988840764586	39928.0567198842	-1.39182939925591	4.29180101335292	-232
V_V_HT	1.70573459852423	1.44886647074495	39928.0567198842	-1.13407758754114	4.54554678458959	-232
V_V_HM	0.912324721868241	1.44975934214302	39928.0567198842	-1.92923751303049	3.75388695676697	-232
V_V_WT	1.44760688174146	1.4500212037058	39928.0567198842	-1.39446860794786	4.28968237143079	-231
V_V_HT	1.7022357833262	1.44898522646018	39928.0567198842	-1.13780916671989	4.5422807333723	-231
V_V_HM	0.91071994157081	1.44989029063561	39928.0567198842	-1.93109895543759	3.75253883857921	-231
V_V_WT	1.44540883579601	1.45015808035476	39928.0567198842	-1.39693493532818	4.2877526069202	-230
V_V_HT	1.69902627456032	1.44910758391642	39928.0567198842	-1.14125849896317	4.53931104808381	-230
V_V_HM	0.909403558249406	1.45002525786554	39928.0567198842	-1.93267987768788	3.75148699418669	-230
V_V_WT	1.4433775455955	1.45029718100144	39928.0567198842	-1.39923886605115	4.28599395724214	-229
V_V_HT	1.69611885704626	1.44923197983534	39928.0567198842	-1.14440973538916	4.53664744948168	-229
V_V_HM	0.908366841979504	1.45016242630919	39928.0567198842	-1.93398544731707	3.75071913127607	-229
V_V_WT	1.44149854427633	1.45043633629393	39928.0567198842	-1.40139061499981	4.28438770355247	-228
V_V_HT	1.69352535540998	1.44935655544523	39928.0567198842	-1.14724740813588	4.53429811895584	-228
V_V_HM	0.907600746420462	1.45029966782668	39928.0567198842	-1.93502053946184	3.75022203230276	-228
V_V_WT	1.43975689362072	1.45057380069613	39928.0567198842	-1.4034016991004	4.28291548634183	-227
V_V_HT	1.69125558355883	1.44947984063254	39928.0567198842	-1.14975882183905	4.5322699889567	-227
V_V_HM	0.907095756274047	1.45043527346996	39928.0567198842	-1.93579131984225	3.74998283239034	-227
V_V_WT	1.43813754929255	1.45070717934504	39928.0567198842	-1.40528246870149	4.28155756728659	-226
V_V_HT	1.68931885993751	1.44959974812148	39928.0567198842	-1.15193056694451	4.53056828681952	-226
V_V_HM	0.906842241443428	1.45056688896403	39928.0567198842	-1.93630280412103	3.74998728700789	-226
V_V_WT	1.43662545815278	1.45083305108311	39928.0567198842	-1.40704127139327	4.28029218769882	-225
V_V_HT	1.68772449453588	1.44971321917647	39928.0567198842	-1.15374733826914	4.52919632734091	-225
V_V_HM	0.906830566508044	1.45069114063584	39928.0567198842	-1.93655801524064	3.75021914825673	-225
V_V_WT	1.43520556638028	1.45094700055403	39928.0567198842	-1.40868450679518	4.27909563955573	-224
V_V_HT	1.68648179984553	1.44981625134797	39928.0567198842	-1.15519197842658	4.52815557811763	-224
V_V_HM	0.907051096933036	1.45080366694437	39928.0567198842	-1.93655803901349	3.75066023287956	-224
V_V_WT	1.43386282368253	1.45104370850738	39928.0567198842	-1.41021679934445	4.27794244670951	-223
V_V_HT	1.68560008808579	1.44990398034074	39928.0567198842	-1.156245641065	4.52744581723658	-223
V_V_HM	0.907494200125573	1.45089920767682	39928.0567198842	-1.93630219789221	3.75129059814336	-223
V_V_WT	1.43258218207257	1.45111710088772	39928.0567198842	-1.41164129173726	4.27680565588239	-222
V_V_HT	1.68508867475418	1.44997081655018	39928.0567198842	-1.15688805493108	4.52706540443943	-222
V_V_HM	0.908150242652587	1.45097175141426	39928.0567198842	-1.93578834278809	3.75208882809326	-222
V_V_WT	1.43134881655594	1.45116096884669	39928.0567198842	-1.41296063947998	4.27565827259185	-221
V_V_HT	1.68495628625181	1.4500110202293	39928.0567198842	-1.15709924358527	4.5270118160889	-221
V_V_HM	0.909009682082265	1.45101514975968	39928.0567198842	-1.93501396513095	3.75303332929548	-221
V_V_WT	1.43014910453183	1.45117088247074	39928.0567198842	-1.4141797824392	4.27447799150286	-220
V_V_HT	1.68520872301164	1.45002048195731	39928.0567198842	-1.15686535203377	4.52728279805704	-220
V_V_HM	0.910063456384574	1.45102501389689	39928.0567198842	-1.9339795247684	3.75410643753754	-220
V_V_WT	1.42897107027878	1.45114485166381	39928.0567198842	-1.41530679570157	4.27324893625912	-219
V_V_HT	1.68584829461502	1.44999733685517	39928.0567198842	-1.15618041548859	4.52787700471862	-219
V_V_HM	0.911303187873996	1.45099936947568	39928.0567198842	-1.93268952961333	3.75529590536132	-219
V_V_WT	1.42780427765049	1.4510830387321	39928.0567198842	-1.41635243353727	4.27196098883824	-218
V_V_HT	1.686874412612	1.44994169700178	39928.0567198842	-1.155045242077	4.528794067301	-218
V_V_HM	0.912721147393932	1.45093837176265	39928.0567198842	-1.93115201314851	3.75659430793638	-218
V_V_WT	1.42663900286738	1.45098652357609	39928.0567198842	-1.41732853635615	4.27060654209091	-217
V_V_HT	1.68828535508672	1.44985450227246	39928.0567198842	-1.15346339589246	4.5300341060659	-217
V_V_HM	0.914309904180415	1.45084308188166	39928.0567198842	-1.9293764859655	3.75799629432633	-217
V_V_WT	1.42546709024267	1.45085812173768	39928.0567198842	-1.41824877837298	4.26918295885832	-216
V_V_HT	1.69007717389311	1.44973828496844	39928.0567198842	-1.15144378845071	4.53159813623693	-216
V_V_HM	0.916062696200835	1.45071627801045	39928.0567198842	-1.9273751553903	3.75950054779197	-216
V_V_WT	1.42428076820991	1.45070105919114	39928.0567198842	-1.41912725413926	4.26768879055908	-215
V_V_HT	1.69224535828672	1.44959593712934	39928.0567198842	-1.14899659896154	4.53348731553498	-215
V_V_HM	0.917972919324545	1.45056114210448	39928.0567198842	-1.92516086226072	3.76110670090981	-215
V_V_WT	1.42307275359872	1.45051891199171	39928.0567198842	-1.41997825597733	4.26612376317478	-214
V_V_HT	1.69478489697158	1.44943065700962	39928.0567198842	-1.14613310737447	4.53570290131762	-214
V_V_HM	0.920034163189758	1.45038120044873	39928.0567198842	-1.92274692853961	3.76281525491913	-214
V_V_WT	1.42183766332409	1.45031677401577	39928.0567198842	-1.4208171510891	4.26449247773728	-213
V_V_HT	1.6976887500974	1.44924704243497	39928.0567198842	-1.14286936538576	4.53824686558056	-213
V_V_HM	0.922240777262911	1.45018148186871	39928.0567198842	-1.92014886137623	3.76463041590205	-213
V_V_WT	1.42057111391238	1.45010031783699	39928.0567198842	-1.42165944132534	4.26280166915011	-212
V_V_HT	1.70094891645703	1.44905021872864	39928.0567198842	-1.13922341995606	4.54112125287013	-212
V_V_HM	0.92458749547386	1.4499675872657	39928.0567198842	-1.91738290473826	3.76655789568597	-212
V_V_WT	1.41927130474111	1.44987682913969	39928.0567198842	-1.42252120742029	4.26106381690251	-211
V_V_HT	1.70455511963561	1.44884681090771	39928.0567198842	-1.13521853268873	4.54432877195995	-211
V_V_HM	0.927070006147897	1.44974671608342	39928.0567198842	-1.91446748137857	3.76860749367436	-211
V_V_WT	1.41793958377765	1.44965531713405	39928.0567198842	-1.42341875966931	4.25929792722461	-210
V_V_HT	1.70849447484976	1.44864505479232	39928.0567198842	-1.13088373076733	4.54787268046685	-210
V_V_HM	0.92968511944122	1.44952777688234	39928.0567198842	-1.91142324212797	3.77079348101041	-210
V_V_WT	1.41657996964771	1.44944575326435	39928.0567198842	-1.42436762371086	4.25752756300629	-209
V_V_HT	1.71275204127649	1.44845409360926	39928.0567198842	-1.12625187595331	4.55175595850629	-209
V_V_HM	0.932430567650797	1.44932063352993	39928.0567198842	-1.90827178810052	3.77313292340211	-209
V_V_WT	1.41519700093006	1.44925720431977	39928.0567198842	-1.42538103208509	4.2557750339452	-208
V_V_HT	1.71731245537441	1.44828223764939	39928.0567198842	-1.12135462015263	4.55597953090144	-208
V_V_HM	0.93530424904924	1.44913425458864	39928.0567198842	-1.90503279961589	3.77564129771437	-208
V_V_WT	1.41379575309064	1.4490975523458	39928.0567198842	-1.42646935831969	4.25406086450097	-207
V_V_HT	1.72216004884643	1.44813670763423	39928.0567198842	-1.1162217844455	4.56054188213836	-207
V_V_HM	0.93830422115006	1.44897643627193	39928.0567198842	-1.90172349992138	3.7783319422215	-207
V_V_WT	1.41238341162437	1.44897430034893	39928.0567198842	-1.42764012298801	4.25240694623674	-206
V_V_HT	1.72727786850412	1.44802439596649	39928.0567198842	-1.11088383129095	4.56543956829919	-206
V_V_HM	0.94142911972982	1.44885460249431	39928.0567198842	-1.89835980428657	3.78121804374621	-206
V_V_WT	1.41096819226471	1.44889359055782	39928.0567198842	-1.42889714926848	4.25083353379789	-205
V_V_HT	1.73264838355742	1.44795095151027	39928.0567198842	-1.10536936338486	4.57066613049969	-205
V_V_HM	0.944677833039249	1.44877483168534	39928.0567198842	-1.89495473832492	3.78431040440342	-205
V_V_WT	1.40956032081379	1.44886064042511	39928.0567198842	-1.43024043768826	4.24936107931583	-204
V_V_HT	1.73825302848896	1.44792119365956	39928.0567198842	-1.09970639236959	4.57621244934752	-204
V_V_HM	0.948049697363726	1.44874229001062	39928.0567198842	-1.89151909155654	3.78761848628399	-204
V_V_WT	1.40817052563025	1.44887851928851	39928.0567198842	-1.43166527586243	4.24800632712294	-203
V_V_HT	1.74407298273362	1.447937967139	39928.0567198842	-1.09391931453714	4.58206528000438	-203
V_V_HM	0.951544160788053	1.44876001804793	39928.0567198842	-1.88805937550016	3.79114769707627	-203
V_V_WT	1.40680953881887	1.44894769709188	39928.0567198842	-1.43316185278717	4.24678093042491	-202
V_V_HT	1.7500894261502	1.44800171979447	39928.0567198842	-1.08802782781709	4.58820668011748	-202
V_V_HM	0.955160669578526	1.44882848322372	39928.0567198842	-1.88457706005632	3.79489839921337	-202
V_V_WT	1.40548808137082	1.44906601428533	39928.0567198842	-1.434715214703	4.24569137744464	-201
V_V_HT	1.75628353179307	1.44811047437567	39928.0567198842	-1.08204688369823	4.59461394728436	-201
V_V_HM	0.958898668108431	1.44894554995375	39928.0567198842	-1.88106851505663	3.7988658512735	-201
V_V_WT	1.4042168881683	1.44922873106636	39928.0567198842	-1.4363053366039	4.2447391129405	-200
V_V_HT	1.76263648342265	1.44825987341736	39928.0567198842	-1.07598675768629	4.60125972453159	-200
V_V_HM	0.962757605090518	1.44910652830595	39928.0567198842	-1.87752509941174	3.80304030959277	-200
V_V_WT	1.40300668768663	1.44942865530707	39928.0567198842	-1.43790739327558	4.24392076864885	-199
V_V_HT	1.76912945712285	1.44844329660391	39928.0567198842	-1.06985329772383	4.60811221196954	-199
V_V_HM	0.966736928654838	1.44930430055203	39928.0567198842	-1.8739334140776	3.80740727138727	-199
V_V_WT	1.4018682059337	1.44965634944646	39928.0567198842	-1.43949216086975	4.24322857273714	-198
V_V_HT	1.77574363107875	1.44865205094919	39928.0567198842	-1.06364828716951	4.61513554932701	-198
V_V_HM	0.970836082290856	1.44952952588552	39928.0567198842	-1.87027570736547	3.81194787194719	-198
V_V_WT	1.40081243303957	1.44990074400305	39928.0567198842	-1.44102695281362	4.24265181889276	-197
V_V_HT	1.78246015684448	1.44887594083976	39928.0567198842	-1.05737059082832	4.62229090451728	-197
V_V_HM	0.975054448611162	1.44977124832105	39928.0567198842	-1.86653112267512	3.81664001989744	-197
V_V_WT	1.39985161967285	1.45015080688863	39928.0567198842	-1.44247789528754	4.24218113463324	-196
V_V_HT	1.78926008324025	1.44910482547306	39928.0567198842	-1.0510192836697	4.6295394501502	-196
V_V_HM	0.979391067839389	1.4500185516083	39928.0567198842	-1.86267922367679	3.82146135935557	-196
V_V_WT	1.39899932891806	1.45039624607966	39928.0567198842	-1.44381125260002	4.24180991043613	-195
V_V_HT	1.79612444878983	1.44932926792415	39928.0567198842	-1.04459483057619	4.63684372815585	-195
V_V_HM	0.983844467017037	1.45026125495736	39928.0567198842	-1.85870152874254	3.82639046277661	-195
V_V_WT	1.3982700358747	1.450627508563	39928.0567198842	-1.44499382552225	4.24153389727165	-194
V_V_HT	1.80303437035001	1.44954052521579	39928.0567198842	-1.03809897825104	4.64416771895107	-194
V_V_HM	0.98841266086621	1.450489910777	39928.0567198842	-1.8545815056504	3.83140682738282	-194
V_V_WT	1.39767848118736	1.45083505479727	39928.0567198842	-1.44599217568532	4.24134913806003	-193
V_V_HT	1.80997105131433	1.44972986215925	39928.0567198842	-1.03153340212639	4.65147550475504	-193
V_V_HM	0.993093423892358	1.4506950841447	39928.0567198842	-1.85030288722598	3.8364897350107	-193
V_V_WT	1.39723976285928	1.451010677971	39928.0567198842	-1.44677511954348	4.24125464526204	-192
V_V_HT	1.81691600898393	1.44988977765422	39928.0567198842	-1.02490188256893	4.65873390053679	-192
V_V_HM	0.997883804946546	1.45086866006482	39928.0567198842	-1.8458527190369	3.84162032893	-192
V_V_WT	1.39696921379264	1.4511481131727	39928.0567198842	-1.44731504482143	4.24125347240671	-191
V_V_HT	1.82385123343545	1.4500145666888	39928.0567198842	-1.01821124754524	4.66591371441615	-191
V_V_HM	1.00277993277519	1.45100444653832	39928.0567198842	-1.84122273587372	3.8467826014241	-191
V_V_WT	1.3968820830338	1.45124322538686	39928.0567198842	-1.44758859774564	4.24135276381325	-190
V_V_HT	1.8307592558337	1.45010048974649	39928.0567198842	-1.01147163635067	4.67299014801808	-190
V_V_HM	1.00777691836251	1.45109836011497	39928.0567198842	-1.83640982309419	3.85196365981921	-190
V_V_WT	1.39699338386283	1.45129375562034	39928.0567198842	-1.44757633735665	4.24156310508231	-189
V_V_HT	1.83762312995251	1.45014553157299	39928.0567198842	-1.00469604526578	4.6799423051708	-189
V_V_HM	1.01286899975924	1.45114817363495	39928.0567198842	-1.83141537736226	3.85715337688073	-189
V_V_WT	1.39731791757785	1.45129829370375	39928.0567198842	-1.4472606983913	4.241896533547	-188
V_V_HT	1.84442614101762	1.45014844049115	39928.0567198842	-0.997898735748321	4.68675101778356	-188
V_V_HM	1.01805004736996	1.45115249757218	39928.0567198842	-1.82624280476969	3.86234289950962	-188
V_V_WT	1.39786968491447	1.45125733617885	39928.0567198842	-1.44662865334748	4.24236802317642	-187
V_V_HT	1.8511522093346	1.4501097134663	39928.0567198842	-0.991096761556422	4.69340118022563	-187
V_V_HM	1.02331297541279	1.45111182855089	39928.0567198842	-1.82090016449347	3.86752611531905	-187
V_V_WT	1.39866151689241	1.45117358026367	39928.0567198842	-1.44567265781589	4.24299569160071	-186
V_V_HT	1.85778606468177	1.45003186964372	39928.0567198842	-0.984310330495471	4.69988245985901	-186
V_V_HM	1.02864955889235	1.45102884067402	39928.0567198842	-1.81540092283335	3.87270004061805	-186
V_V_WT	1.39970480846621	1.4510517760408	39928.0567198842	-1.44439062711505	4.24380024404748	-185
V_V_HT	1.86431327628293	1.44991931351833	39928.0567198842	-0.977562506254731	4.7061890588206	-185
V_V_HM	1.03405042493605	1.4509082391458	39928.0567198842	-1.80976367497226	3.87786452484435	-185
V_V_WT	1.40100960542433	1.450898159017	39928.0567198842	-1.44278473719565	4.24480394804431	-184
V_V_HT	1.87072014001911	1.44977780827389	39928.0567198842	-0.970878288928237	4.71231856896646	-184
V_V_HM	1.03950527751141	1.45075619810852	39928.0567198842	-1.80401081840609	3.88302137342891	-184
V_V_WT	1.4025856672441	1.450718840071	39928.0567198842	-1.44085720604568	4.24602854053388	-183
V_V_HT	1.87699309358997	1.44961297737764	39928.0567198842	-0.964282262943697	4.71826845012363	-183
V_V_HM	1.04500362387295	1.45057876497796	39928.0567198842	-1.79816469895673	3.88817194670262	-183
V_V_WT	1.40444275637925	1.45051926792947	39928.0567198842	-1.43860895084314	4.24749446360164	-182
V_V_HT	1.88311857785063	1.44942980611778	39928.0567198842	-0.95779775872749	4.72403491442876	-182
V_V_HM	1.05053497933796	1.45038132797919	39928.0567198842	-1.79224636235411	3.89331632103002	-182
V_V_WT	1.40659022025195	1.45030441271088	39928.0567198842	-1.43604036571442	4.24922080621832	-181
V_V_HT	1.88908318959876	1.44923281588917	39928.0567198842	-0.951447041521735	4.72961342071926	-181
V_V_HM	1.05608871731392	1.45016879851444	39928.0567198842	-1.78627606165405	3.89845349628189	-181
V_V_WT	1.40903574085346	1.45007961794043	39928.0567198842	-1.43315424210263	4.25122572380955	-180
V_V_HT	1.8948741550771	1.44902686344336	39928.0567198842	-0.945252404430336	4.73500071458454	-180
V_V_HM	1.06165365373874	1.44994645643434	39928.0567198842	-1.78027532954944	3.90358263702691	-180
V_V_WT	1.41178611434959	1.44984984159862	39928.0567198842	-1.42995350159979	4.25352573029897	-179
V_V_HT	1.90047900919794	1.44881643599099	39928.0567198842	-0.939235107578846	4.74019312597472	-179
V_V_HM	1.06721836712465	1.44971919806648	39928.0567198842	-1.77426518444469	3.90870191869399	-179
V_V_WT	1.41484580891179	1.44962047727335	39928.0567198842	-1.42644424759296	4.25613586541653	-178
V_V_HT	1.90588609608446	1.44860642378743	39928.0567198842	-0.93341639185908	4.745188584028	-178
V_V_HM	1.07277096864526	1.44949235116435	39928.0567198842	-1.7682679576877	3.91380989497822	-178
V_V_WT	1.41821639705223	1.44939753334355	39928.0567198842	-1.42263668413322	4.25906947823769	-177
V_V_HT	1.91108471544791	1.44840229358562	39928.0567198842	-0.927817672523443	4.74998710341927	-177
V_V_HM	1.07829912186949	1.44927185341822	39928.0567198842	-1.76230762372143	3.9189058674604	-177
V_V_WT	1.42189647755957	1.44918747402329	39928.0567198842	-1.41854488244281	4.26233783756195	-176
V_V_HT	1.9160651443507	1.44820994621599	39928.0567198842	-0.922460238275267	4.75459052697667	-176
V_V_HM	1.0837901940533	1.44906409565607	39928.0567198842	-1.75640934146228	3.92398972956888	-176
V_V_WT	1.4258821343652	1.44899675029097	39928.0567198842	-1.41418540265891	4.2659496713893	-175
V_V_HT	1.92081847220888	1.44803528311872	39928.0567198842	-0.917364566659319	4.75900151107707	-175
V_V_HM	1.08923142438088	1.4488754573906	39928.0567198842	-1.75059837572024	3.92906122448201	-175
V_V_WT	1.43016844060492	1.4488307380368	39928.0567198842	-1.40957370851632	4.26991058972616	-174
V_V_HT	1.92533613285771	1.44788321581519	39928.0567198842	-0.912548850537206	4.76322111625263	-174
V_V_HM	1.09461007898331	1.4487112541345	39928.0567198842	-1.74489787889351	3.93411803686014	-174
V_V_WT	1.4347484198627	1.44869418585536	39928.0567198842	-1.40472608378761	4.27422292351301	-173
V_V_HT	1.92961022668017	1.44775809035275	39928.0567198842	-0.908029507880441	4.76724996124079	-173
V_V_HM	1.09991358500998	1.4485761822383	39928.0567198842	-1.73932962878961	3.93915679880958	-173
V_V_WT	1.4396145857332	1.4485902268041	39928.0567198842	-1.399656155744	4.2788853272104	-172
V_V_HT	1.93363302817912	1.44766276264791	39928.0567198842	-0.903819861849328	4.77108591820757	-172
V_V_HM	1.10512940923247	1.44847333879943	39928.0567198842	-1.73391222902041	3.94417104748535	-172
V_V_WT	1.44475896825298	1.44852029361231	39928.0567198842	-1.39437470253188	4.28389263903784	-171
V_V_HT	1.93739699482569	1.44759852116195	39928.0567198842	-0.899929980387032	4.7747239700384	-171
V_V_HM	1.1102451678765	1.44840413784122	39928.0567198842	-1.72866083487898	3.94915117063198	-171
V_V_WT	1.45017165032723	1.44848501725635	39928.0567198842	-1.38889287797448	4.28923617862893	-170
V_V_HT	1.94089531551558	1.4475659319944	39928.0567198842	-0.896367784166165	4.77815841519732	-170
V_V_HM	1.11524904728731	1.44836920204996	39928.0567198842	-1.72358848049981	3.95408657507442	-170
V_V_WT	1.45584177156927	1.44848367796257	39928.0567198842	-1.38322013168531	4.29490367482385	-169
V_V_HT	1.94412155239011	1.44756432280277	39928.0567198842	-0.89313839323839	4.78138149801861	-169
V_V_HM	1.12012958653149	1.44836781797595	39928.0567198842	-1.71870522843818	3.95896440150115	-169
V_V_WT	1.46175667365393	1.44851490712948	39928.0567198842	-1.37736643949855	4.3008797868064	-168
V_V_HT	1.94707005587225	1.44759244111762	39928.0567198842	-0.89024500231132	4.78438511405583	-168
V_V_HM	1.12487618231181	1.44839863235902	39928.0567198842	-1.71401902956974	3.96377139419335	-168
V_V_WT	1.46790324517477	1.44857583932782	39928.0567198842	-1.37133929651226	4.30714578686179	-167
V_V_HT	1.94973536735819	1.4476476557182	39928.0567198842	-0.887687912734528	4.78715864745092	-167
V_V_HM	1.12947843563145	1.4484588104277	39928.0567198842	-1.70953472667288	3.96849159793578	-167
V_V_WT	1.47426800898895	1.44866219689239	39928.0567198842	-1.3651437955454	4.31367981352329	-166
V_V_HT	1.95211225587078	1.44772603401658	39928.0567198842	-0.885464647520814	4.78968915926237	-166
V_V_HM	1.1339262736918	1.44854411955199	39928.0567198842	-1.70525409649236	3.97310664387596	-166
V_V_WT	1.48083600297246	1.44876947932304	39928.0567198842	-1.35878607763637	4.32045808358129	-165
V_V_HT	1.95419637233535	1.44782345492778	39928.0567198842	-0.883571478321836	4.79196422299254	-165
V_V_HM	1.13821086779055	1.44865010879406	39928.0567198842	-1.7011772437882	3.97759897936931	-165
V_V_WT	1.4875919019816	1.4488921243607	39928.0567198842	-1.35227056577094	4.32745436973413	-164
V_V_HT	1.95598359413976	1.44793481743453	39928.0567198842	-0.882002529636537	4.79396971791605	-164
V_V_HM	1.14232370967895	1.44877127604338	39928.0567198842	-1.69730189254378	3.98194931190168	-164
V_V_WT	1.49452010825537	1.44902367102526	39928.0567198842	-1.34560019403789	4.33464041054863	-163
V_V_HT	1.95747004661993	1.4480541898865	39928.0567198842	-0.880750049955546	4.7956901431954	-163
V_V_HM	1.14625668764919	1.44890122926518	39928.0567198842	-1.69362362592917	3.98613700122755	-163
V_V_WT	1.5016037565759	1.4491585278574	39928.0567198842	-1.33878086826399	4.34198838141579	-162
V_V_HT	1.95865314969988	1.44817646224938	39928.0567198842	-0.879806603568013	4.79711290296777	-162
V_V_HM	1.15000373090858	1.44903443980381	39928.0567198842	-1.69013767844262	3.99014514025979	-162
V_V_WT	1.50882464338078	1.44929272508117	39928.0567198842	-1.33182301115792	4.34947229791947	-161
V_V_HT	1.95953192059472	1.44829804413743	39928.0567198842	-0.879166136018759	4.7982299772082	-161
V_V_HM	1.15356132871748	1.44916698755691	39928.0567198842	-1.68683987733141	3.99396253476636	-161
V_V_WT	1.51616361744053	1.4494237989855	39928.0567198842	-1.32474094501776	4.35706817989883	-160
V_V_HT	1.96010676301193	1.44841675089785	39928.0567198842	-0.878823961629708	4.79903748765356	-160
V_V_HM	1.15692819673294	1.4492964455269	39928.0567198842	-1.68372674996644	3.99758314343233	-160
V_V_WT	1.52360134128529	1.44954923970602	39928.0567198842	-1.31754908792052	4.36475177049111	-159
V_V_HT	1.96037835817599	1.44853034762852	39928.0567198842	-0.878775018715904	4.79953173506789	-159
V_V_HM	1.16010349878912	1.44942033995056	39928.0567198842	-1.68079428387974	4.00100128145799	-159
V_V_WT	1.53111848100725	1.44966604232837	39928.0567198842	-1.31026088407156	4.37249784608607	-158
V_V_HT	1.96034738983222	1.4486361278963	39928.0567198842	-0.879013318859776	4.79970809852422	-158
V_V_HM	1.16308639912978	1.44953570494739	39928.0567198842	-1.67803750163242	4.00421029989198	-158
V_V_WT	1.53869570399514	1.44977069213043	39928.0567198842	-1.3028887771445	4.38028018513479	-157
V_V_HT	1.96001454085478	1.44873089881844	39928.0567198842	-0.879531921062256	4.79956100277181	-157
V_V_HM	1.16587606531098	1.44963906772958	39928.0567198842	-1.67545042892299	4.00720255954496	-157
V_V_WT	1.54631367393671	1.44985919056189	39928.0567198842	-1.29544426619945	4.38807161407287	-156
V_V_HT	1.9593804932802	1.44881100401813	39928.0567198842	-0.880322976702674	4.79908396326307	-156
V_V_HM	1.16847166212546	1.44972647417929	39928.0567198842	-1.67302615079526	4.00996947504617	-156
V_V_WT	1.55395305723341	1.44992712186137	39928.0567198842	-1.28793802983933	4.39584414430614	-155
V_V_HT	1.95844593025298	1.4488723843693	39928.0567198842	-0.881377846654496	4.79826970716045	-155
V_V_HM	1.17087235241236	1.44979355470769	39928.0567198842	-1.6707569399137	4.01250164473842	-155
V_V_WT	1.56159464595875	1.44997024483195	39928.0567198842	-1.2803809631454	4.40357025506291	-154
V_V_HT	1.9572118978975	1.44891112918313	39928.0567198842	-0.882687819751707	4.79711161554671	-154
V_V_HM	1.17307782398897	1.44983611079704	39928.0567198842	-1.66863487926803	4.01479052724597	-154
V_V_WT	1.56921973111672	1.4499861002901	39928.0567198842	-1.27278695505641	4.41122641728985	-153
V_V_HT	1.95568088569573	1.44892497604433	39928.0567198842	-0.884245972125441	4.7956077435169	-153
V_V_HM	1.17508983640144	1.44985170859881	39928.0567198842	-1.66665343891201	4.01683311171489	-153
V_V_WT	1.57680993415887	1.44997317503246	39928.0567198842	-1.26517141820685	4.41879128652459	-152
V_V_HT	1.95385612857941	1.44891252845776	39928.0567198842	-0.886046331680805	4.79375858883963	-152
V_V_HM	1.17691117366634	1.44983884980521	39928.0567198842	-1.66480689811075	4.01862924544344	-152
V_V_WT	1.58434770572893	1.44993195294178	39928.0567198842	-1.25755285037446	4.42624826183232	-151
V_V_HT	1.95174236735875	1.44887423735934	39928.0567198842	-0.888085041452568	4.79156977617006	-151
V_V_HM	1.17854664398026	1.44979801380908	39928.0567198842	-1.66309138828887	4.02018467624938	-151
V_V_WT	1.59181569899407	1.44986344064139	39928.0567198842	-1.24995057139736	4.4335819693855	-150
V_V_HT	1.94934472439869	1.44881102419421	39928.0567198842	-0.890358785129777	4.78904823392716	-150
V_V_HM	1.18000155945801	1.44973019590175	39928.0567198842	-1.6615035481258	4.02150666704183	-150
V_V_WT	1.59919687937925	1.44976913793328	39928.0567198842	-1.24238455549761	4.44077831425611	-149
V_V_HT	1.94666870720768	1.44872425412945	39928.0567198842	-0.892864730963438	4.78620214537879	-149
V_V_HM	1.18128168765213	1.44963687807934	39928.0567198842	-1.66004051481614	4.0226038901204	-149
V_V_WT	1.60647545923827	1.44965246845883	39928.0567198842	-1.2348773007386	4.44782821921514	-148
V_V_HT	1.94372137925845	1.44861707433365	39928.0567198842	-0.895601984004901	4.78304474252179	-148
V_V_HM	1.18239461234465	1.44952144783855	39928.0567198842	-1.6587013441506	4.0234905688399	-148
V_V_WT	1.61363596708799	1.44951720682662	39928.0567198842	-1.22745167692463	4.45472361110062	-147
V_V_HT	1.94051019910464	1.44849294615122	39928.0567198842	-0.898569870016549	4.77959026822583	-147
V_V_HM	1.18334837690432	1.44938763883864	39928.0567198842	-1.65748531081998	4.02418206462862	-147
V_V_WT	1.62066331580268	1.44936737048773	39928.0567198842	-1.22013064547956	4.46145727708491	-146
V_V_HT	1.93704299845746	1.44835554618617	39928.0567198842	-0.901767763517091	4.77585376043202	-146
V_V_HM	1.18415138722083	1.44923942397075	39928.0567198842	-1.65639179589419	4.02469457033585	-146
V_V_WT	1.62754398399217	1.44920851718648	39928.0567198842	-1.21293862110247	4.46802658908682	-145
V_V_HT	1.93332913139227	1.44820998251473	39928.0567198842	-0.905196322380069	4.7718545851646	-145
V_V_HM	1.18481352009876	1.44908230240732	39928.0567198842	-1.6554217010753	4.02504874127283	-145
V_V_WT	1.63426484846804	1.44904614006322	39928.0567198842	-1.20589949366538	4.47442919060147	-144
V_V_HT	1.9293783404459	1.44806129698657	39928.0567198842	-0.908855686212007	4.76761236710381	-144
V_V_HM	1.18534502762768	1.44892170849219	39928.0567198842	-1.65457542571483	4.0252654809702	-144
V_V_WT	1.64081278146553	1.44888506367099	39928.0567198842	-1.19903584716993	4.480661410101	-143
V_V_HT	1.92520036452762	1.44791390274873	39928.0567198842	-0.912744765975105	4.76314549503035	-143
V_V_HM	1.18575615551337	1.44876241312107	39928.0567198842	-1.65385207517423	4.02536438620098	-143
V_V_WT	1.64717465534271	1.44872935997416	39928.0567198842	-1.19236879040352	4.48671810108894	-142
V_V_HT	1.92080494170633	1.4477715077063	39928.0567198842	-0.916861091181187	4.75847097459385	-142
V_V_HM	1.18605715355977	1.44860844070779	39928.0567198842	-1.65324928759487	4.02536359471442	-142
V_V_WT	1.65333734063783	1.44858230594781	39928.0567198842	-1.18591787577571	4.49259255705137	-141
V_V_HT	1.9162018076772	1.44763707655611	39928.0567198842	-0.921200737010275	4.75360435236466	-141
V_V_HM	1.18625826472987	1.4484630273713	39928.0567198842	-1.65276316288258	4.02527969234233	-141
V_V_WT	1.65928816316942	1.44844678696566	39928.0567198842	-1.17970143286797	4.4982777592068	-140
V_V_HT	1.9114009964365	1.44751321050629	39928.0567198842	-0.92575876789487	4.74856076076787	-140
V_V_HM	1.18636984586847	1.44832902129689	39928.0567198842	-1.65238892670241	4.02512861843935	-140
V_V_WT	1.66501626156151	1.44832646413327	39928.0567198842	-1.17373749890883	4.50377002203185	-139
V_V_HT	1.90641372052999	1.44740324430647	39928.0567198842	-0.930530507476531	4.7433579485365	-139
V_V_HM	1.18640267797439	1.44821004109126	39928.0567198842	-1.65212289060932	4.0249282465581	-139
V_V_WT	1.6705116617963	1.44822481346718	39928.0567198842	-1.16804286098989	4.50906618458248	-138
V_V_HT	1.90125172036679	1.44731034853083	39928.0567198842	-0.935510429745724	4.73801387047929	-138
V_V_HM	1.18636764355436	1.44810952306637	39928.0567198842	-1.65196090734844	4.02469619445717	-138
V_V_WT	1.67576658806468	1.44814612323003	39928.0567198842	-1.16263370001535	4.51416687614472	-137
V_V_HT	1.89592792340783	1.44723846884447	39928.0567198842	-0.940693340837427	4.73254918765308	-137
V_V_HM	1.18627557897061	1.44803171116602	39928.0567198842	-1.65190045878672	4.02445161672794	-137
V_V_WT	1.6807754191229	1.44809520758967	39928.0567198842	-1.15752507311061	4.5190759113564	-136
V_V_HT	1.89045634189323	1.44719206177364	39928.0567198842	-0.946073963407276	4.72698664719373	-136
V_V_HM	1.18613709744538	1.44798137347673	39928.0567198842	-1.65194027726303	4.0242144721538	-136
V_V_WT	1.68553296294129	1.44807567249514	39928.0567198842	-1.1527292400498	4.52379516593238	-135
V_V_HT	1.88485120123185	1.44717447009712	39928.0567198842	-0.951644623971037	4.72134702643474	-135
V_V_HM	1.1859627615643	1.44796208215707	39928.0567198842	-1.65207680170617	4.02400232483476	-135
V_V_WT	1.69003402725187	1.44808943739056	39928.0567198842	-1.14825515525634	4.52832320976008	-134
V_V_HT	1.87912672711252	1.44718747528717	39928.0567198842	-0.957394588567193	4.71564804279223	-134
V_V_HM	1.18576313142198	1.44797573908208	39928.0567198842	-1.65230319974109	4.02382946258505	-134
V_V_WT	1.69427341476595	1.44813669704023	39928.0567198842	-1.14410839776149	4.53265522729339	-133
V_V_HT	1.87329714036108	1.44723126216881	39928.0567198842	-0.963309998631248	4.7099042793534	-133
V_V_HM	1.18554876467919	1.4480225380348	39928.0567198842	-1.6526092935263	4.02370682288469	-133
V_V_WT	1.69824625359322	1.44821626365363	39928.0567198842	-1.14029151135836	4.53678401854479	-132
V_V_HT	1.86737669215752	1.44730473999642	39928.0567198842	-0.969374465096309	4.70412784941135	-132
V_V_HM	1.18532989213614	1.44810130412671	39928.0567198842	-1.65298254945262	4.02364233372489	-132
V_V_WT	1.70194891001031	1.44832654822456	39928.0567198842	-1.13680501528093	4.54070283530154	-131
V_V_HT	1.86137970635921	1.44740646367735	39928.0567198842	-0.975570831689575	4.69833024440799	-131
V_V_HM	1.18511540658755	1.44821046742832	39928.0567198842	-1.65341099762677	4.02364181080187	-131
V_V_WT	1.70537806716831	1.44846456327594	39928.0567198842	-1.13364637085318	4.54440250518981	-130
V_V_HT	1.85532053098678	1.44753369589666	39928.0567198842	-0.981879385189066	4.69252044716262	-130
V_V_HM	1.18491386770263	1.4483470733008	39928.0567198842	-1.65388028721833	4.02370802262359	-130
V_V_WT	1.70853040931391	1.44862567759452	39928.0567198842	-1.13080981654207	4.54787063516989	-129
V_V_HT	1.84921351476062	1.44768217466209	39928.0567198842	-0.98827742326987	4.6867044527911	-129
V_V_HM	1.18473383555101	1.44850653874994	39928.0567198842	-1.65437287538175	4.02384054648377	-129
V_V_WT	1.71140279233568	1.44880407486253	39928.0567198842	-1.12828709634009	4.55109268101145	-128
V_V_HT	1.84307284271453	1.4478465408105	39928.0567198842	-0.994740256812997	4.68088594224207	-128
V_V_HM	1.18458334358968	1.44868310704409	39928.0567198842	-1.6548694453313	4.02403613251065	-128
V_V_WT	1.71399274575927	1.44899384796315	39928.0567198842	-1.12606910263439	4.55405459415294	-127
V_V_HT	1.83691204295873	1.44802136107169	39928.0567198842	-1.00124370837153	4.67506779428898	-127
V_V_HM	1.18446830393821	1.44887093284493	39928.0567198842	-1.65535262794752	4.02428923582394	-127
V_V_WT	1.7162980577928	1.44918851931027	39928.0567198842	-1.12414535099652	4.55674146658212	-126
V_V_HT	1.83074421744363	1.44820067389771	39928.0567198842	-1.00776299122153	4.66925142610879	-126
V_V_HM	1.18439349427488	1.44906360577889	39928.0567198842	-1.65580508106996	4.02459206961973	-126
V_V_WT	1.71831692020266	1.4493821524261	39928.0567198842	-1.12250601402469	4.55913985443001	-125
V_V_HT	1.82458112170876	1.44837902672273	39928.0567198842	-1.0142756626669	4.66343790608441	-125
V_V_HM	1.18436062650286	1.44925525242523	39928.0567198842	-1.65621358075332	4.02493483375904	-125
V_V_WT	1.72004780609597	1.44956980208892	39928.0567198842	-1.12114292586148	4.56123853805343	-124
V_V_HT	1.81843265912956	1.44855189282775	39928.0567198842	-1.02076294685699	4.65762826511611	-124
V_V_HM	1.18436758820491	1.44944098215346	39928.0567198842	-1.65657065366468	4.0253058300745	-124
V_V_WT	1.72148922740079	1.44974761126051	39928.0567198842	-1.12005001469372	4.56302846949529	-123
V_V_HT	1.81230661020448	1.44871575758181	39928.0567198842	-1.02721017453446	4.65182339494342	-123
V_V_HM	1.18440828509696	1.44961698263752	39928.0567198842	-1.65687492183979	4.02569149203371	-123
V_V_WT	1.72263947666176	1.44991286534798	39928.0567198842	-1.11922366731113	4.56450262063466	-122
V_V_HT	1.80620834021114	1.44886816553216	39928.0567198842	-1.03360716767681	4.64602384809909	-122
V_V_HM	1.18447251412852	1.44978057316347	39928.0567198842	-1.65713133406709	4.02607636232413	-122
V_V_WT	1.72349652804141	1.45006367891795	39928.0567198842	-1.11866221405765	4.56565527014047	-121
V_V_HT	1.80014104682676	1.44900742477575	39928.0567198842	-1.03994741243729	4.64022950609082	-121
V_V_HM	1.18454659626158	1.44992989360119	39928.0567198842	-1.65734992348606	4.02644311600922	-121
V_V_WT	1.72405826792216	1.45019768662201	39928.0567198842	-1.11836313241264	4.56647966825696	-120
V_V_HT	1.79410747549639	1.44913138149116	39928.0567198842	-1.04622394183044	4.63443889282322	-120
V_V_HM	1.18461614999618	1.45006260606694	39928.0567198842	-1.6575404892898	4.02677278928216	-120
V_V_WT	1.72432259185432	1.45031173057108	39928.0567198842	-1.11832233728926	4.56696752099791	-119
V_V_HT	1.78811037639792	1.44923712684284	39928.0567198842	-1.05242830429265	4.62864905708849	-119
V_V_HM	1.18466679543027	1.45017558482132	39928.0567198842	-1.657711284858	4.02704487571853	-119
V_V_WT	1.7242871779648	1.45040225751184	39928.0567198842	-1.11853518610101	4.56710954203061	-118
V_V_HT	1.78215190472694	1.44932136709568	39928.0567198842	-1.0585518888304	4.62285569828428	-118
V_V_HM	1.18468346289065	1.45026530995011	39928.0567198842	-1.65787048074959	4.0272374065309	-118
V_V_WT	1.72394863653934	1.45046675605694	39928.0567198842	-1.11900014618413	4.56689741926282	-117
V_V_HT	1.77623125498118	1.44938176531889	39928.0567198842	-1.06459092050699	4.61705343046934	-117
V_V_HM	1.18464767705995	1.45032929229714	39928.0567198842	-1.65803167347765	4.02732702759756	-117
V_V_WT	1.7233024298304	1.45050383679124	39928.0567198842	-1.11971903199999	4.56632389166079	-116
V_V_HT	1.7703445807685	1.44941701588647	39928.0567198842	-1.07054668665697	4.61123584819397	-116
V_V_HM	1.18453762265656	1.45036615285886	39928.0567198842	-1.65821397544455	4.02728922075767	-116
V_V_WT	1.72234351370147	1.450512261365	39928.0567198842	-1.12069446049062	4.56538148789357	-115
V_V_HT	1.76448677369382	1.4494259378206	39928.0567198842	-1.07642198093133	4.60539552831897	-115
V_V_HM	1.18433022199126	1.45037466016169	39928.0567198842	-1.65843805062247	4.02709849460499	-115
V_V_WT	1.72106577127021	1.45049166780257	39928.0567198842	-1.12193183905762	4.56406338159804	-114
V_V_HT	1.75865014786516	1.44940815315232	39928.0567198842	-1.08222374839399	4.59952404412432	-114
V_V_HM	1.18400002330517	1.45035444954162	39928.0567198842	-1.6587286360203	4.02672868263065	-114
V_V_WT	1.71946281136715	1.45044156316558	39928.0567198842	-1.12343659269974	4.56236221543405	-113
V_V_HT	1.75282636876214	1.44936314687152	39928.0567198842	-1.08795931413349	4.59361205165778	-113
V_V_HM	1.18352097373498	1.45030502448273	39928.0567198842	-1.65911081131852	4.02615275878848	-113
V_V_WT	1.71752797745794	1.45036137276652	39928.0567198842	-1.12521425155035	4.56027020646623	-112
V_V_HT	1.74700646633144	1.44929031381243	39928.0567198842	-1.09363646206409	4.58764939472698	-112
V_V_HM	1.1828666017304	1.45022580555197	39928.0567198842	-1.6596099123651	4.02534311582589	-112
V_V_WT	1.71525349885096	1.45025155630238	39928.0567198842	-1.12727348731791	4.55778048501982	-111
V_V_HT	1.7411789079646	1.44919000317491	39928.0567198842	-1.09926740923412	4.58162522516332	-111
V_V_HM	1.18200871749712	1.45011723733861	39928.0567198842	-1.66025500035969	4.02427243535393	-111
V_V_WT	1.71263109012619	1.4501129676014	39928.0567198842	-1.12962425894578	4.55488643919816	-110
V_V_HT	1.73533092162074	1.44906292168683	39928.0567198842	-1.10486631288765	4.57552815612914	-110
V_V_HM	1.18091842896439	1.44998015381586	39928.0567198842	-1.66107660198009	4.02291345990888	-110
V_V_WT	1.70965127016651	1.44994795245966	39928.0567198842	-1.1322806453663	4.55158318569932	-109
V_V_HT	1.72944679472745	1.44891116268824	39928.0567198842	-1.11045298859255	4.56934657804745	-109
V_V_HM	1.17956555912048	1.44981686736115	39928.0567198842	-1.66210942655187	4.02124054479282	-109
V_V_WT	1.70630325496099	1.44976069461827	39928.0567198842	-1.13526163082088	4.54786814074286	-108
V_V_HT	1.72350745802346	1.44873853336229	39928.0567198842	-1.11605396777818	4.56306888382509	-108
V_V_HM	1.17791881549445	1.44963151237361	39928.0567198842	-1.66339287006503	4.01923050105394	-108
V_V_WT	1.70257518299229	1.44955713302357	39928.0567198842	-1.13859071730063	4.54374108328522	-107
V_V_HT	1.71749077324413	1.44855048183594	39928.0567198842	-1.12170206716545	4.5566836136537	-107
V_V_HM	1.17594638747448	1.44942996383234	39928.0567198842	-1.66497025822787	4.01686303317683	-107
V_V_WT	1.69845446151988	1.44934445756007	39928.0567198842	-1.14229458988799	4.53920351292775	-106
V_V_HT	1.71137224291036	1.44835362990576	39928.0567198842	-1.12743476310974	4.55017924893046	-106
V_V_HM	1.17361642604606	1.44921933782045	39928.0567198842	-1.66688738774435	4.01412023983647	-106
V_V_WT	1.69392833197961	1.44912987444297	39928.0567198842	-1.14640013149751	4.53425679545673	-105
V_V_HT	1.70512659627334	1.44815462096114	39928.0567198842	-1.1332903475585	4.54354354010518	-105
V_V_HM	1.17089734516441	1.44900676754141	39928.0567198842	-1.66918982590496	4.01098451623378	-105
V_V_WT	1.6889839789769	1.44892143636953	39928.0567198842	-1.15093594099884	4.52890389895264	-104
V_V_HT	1.69872704547846	1.44796090230817	39928.0567198842	-1.13931020526056	4.53676429621749	-104
V_V_HM	1.16775890168333	1.44880022736182	39928.0567198842	-1.67192344580102	4.00744124916767	-104
V_V_WT	1.68360873979871	1.44872780659379	39928.0567198842	-1.15593166128564	4.52314914088307	-103
V_V_HT	1.69214554662636	1.44778050871555	39928.0567198842	-1.14553812844993	4.52982922170265	-103
V_V_HM	1.16417257230897	1.44860829941824	39928.0567198842	-1.67513359191484	4.00347873653279	-103
V_V_WT	1.677789993575	1.44855664136648	39928.0567198842	-1.16141491965857	4.51699490680856	-102
V_V_HT	1.685353820818	1.44762054957103	39928.0567198842	-1.15201633059199	4.52272397222799	-102
V_V_HM	1.16011020162867	1.44843856950167	39928.0567198842	-1.67886328798699	3.99908369124433	-102
V_V_WT	1.67151512281542	1.44841403483416	39928.0567198842	-1.16741027827781	4.51044052390865	-101
V_V_HT	1.67832358855212	1.44748669099615	39928.0567198842	-1.15878419691881	4.51543137402306	-101
V_V_HM	1.15554363405456	1.44829707673367	39928.0567198842	-1.6831525264249	3.99423979453403	-101
V_V_WT	1.66477189616366	1.44830470075282	39928.0567198842	-1.17393920757174	4.50348299989906	-100
V_V_HT	1.67102676163231	1.44738332815281	39928.0567198842	-1.165878430247	4.50793195351162	-100
V_V_HM	1.15044561765798	1.44818849408965	39928.0567198842	-1.68803771829839	3.98892895361434	-100
V_V_WT	1.65754965397571	1.44823287335544	39928.0567198842	-1.18102066638006	4.49611997433148	-99
V_V_HT	1.66343601824624	1.44731443152225	39928.0567198842	-1.17333413462499	4.50020617111746	-99
V_V_HM	1.14479253537766	1.44811702226902	39928.0567198842	-1.69355071413782	3.98313578489314	-99
V_V_WT	1.6498381281631	1.44820119707491	39928.0567198842	-1.18867010594162	4.48834636226781	-98
V_V_HT	1.65552423241032	1.44728250580004	39928.0567198842	-1.18118334529831	4.49223181011896	-98
V_V_HM	1.13856167529331	1.44808528827339	39928.0567198842	-1.69971937484817	3.9768427254348	-98
V_V_WT	1.64162704394778	1.44821031904679	39928.0567198842	-1.19689906943527	4.48015315733084	-97
V_V_HT	1.64726427045294	1.44728820745988	39928.0567198842	-1.1894544826424	4.48398302354828	-97
V_V_HM	1.1317303210021	1.44809394111971	39928.0567198842	-1.70656768892063	3.97002833092484	-97
V_V_WT	1.63290613557473	1.44825887923395	39928.0567198842	-1.20571515691146	4.47152742806092	-96
V_V_HT	1.63862900580843	1.44733033439152	39928.0567198842	-1.1981723170587	4.47543032867557	-96
V_V_HM	1.12427576525112	1.44814164188025	39928.0567198842	-1.71411573927848	3.96266726978071	-96
V_V_WT	1.62366608679094	1.44834391448779	39928.0567198842	-1.2151218767826	4.46245405036449	-95
V_V_HT	1.62959219768037	1.44740620238071	39928.0567198842	-1.20735782822088	4.46654222358162	-95
V_V_HM	1.11617690548997	1.4482254641895	39928.0567198842	-1.72237889272718	3.95473270370712	-95
V_V_WT	1.61390248202383	1.4484623878991	39928.0567198842	-1.22511769220815	4.45292265625581	-94
V_V_HT	1.62013220635001	1.44751307416031	39928.0567198842	-1.21702729074005	4.45729170344006	-94
V_V_HM	1.10742086951105	1.44834241067547	39928.0567198842	-1.73136414655515	3.94620588557725	-94
V_V_WT	1.60361618041658	1.44861134388239	39928.0567198842	-1.2356959510282	4.44292831186137	-93
V_V_HT	1.61023245832953	1.44764829995751	39928.0567198842	-1.22719208448731	4.44765700114638	-93
V_V_HM	1.09800341201182	1.44848956613411	39928.0567198842	-1.74107003219675	3.93707685622039	-93
V_V_WT	1.59280911631987	1.44878657627641	39928.0567198842	-1.24684647471763	4.43246470735737	-92
V_V_HT	1.59987742435912	1.44780806698166	39928.0567198842	-1.2378602655636	4.43761511428184	-92
V_V_HM	1.08792204140006	1.44866277605505	39928.0567198842	-1.75149089830666	3.92733498110678	-92
V_V_WT	1.58148322675143	1.44898234635683	39928.0567198842	-1.2585560782247	4.42152253172757	-91
V_V_HT	1.58905157726192	1.44798713260588	39928.0567198842	-1.24903708547441	4.42714023999824	-91
V_V_HM	1.07717426770111	1.4488563665507	39928.0567198842	-1.7626181139071	3.91696664930931	-91
V_V_WT	1.56964203718206	1.44919189118999	39928.0567198842	-1.2708079805704	4.41009205493453	-90
V_V_HT	1.57774108165725	1.44817929614648	39928.0567198842	-1.26072422611527	4.41620638942977	-90
V_V_HM	1.06575986270525	1.44906364799099	39928.0567198842	-1.77443879537629	3.90595852078679	-90
V_V_WT	1.55729543835787	1.44940876404348	39928.0567198842	-1.28357965526226	4.39817053197799	-89
V_V_HT	1.5659388802185	1.44837864706129	39928.0567198842	-1.27291716001184	4.40479492044883	-89
V_V_HM	1.05368764051292	1.44927824349226	39928.0567198842	-1.78693162977263	3.89430691079846	-89
V_V_WT	1.54445674779309	1.44962627127856	39928.0567198842	-1.29684466509745	4.38575816068362	-88
V_V_HT	1.55364163447571	1.44857903483464	39928.0567198842	-1.28560717047946	4.39289043943088	-88
V_V_HM	1.04097115135011	1.44949353004972	39928.0567198842	-1.80007008562576	3.88201238832599	-88
V_V_WT	1.53114666110221	1.44983845585306	39928.0567198842	-1.31057063851945	4.37286396072386	-87
V_V_HT	1.54085409554537	1.44877498339869	39928.0567198842	-1.29877877318052	4.38048696427126	-87
V_V_HM	1.02763384734535	1.44970361309275	39928.0567198842	-1.81381915731079	3.86908685200148	-87
V_V_WT	1.51738770818661	1.45003905691322	39928.0567198842	-1.32472277420703	4.35949819058025	-86
V_V_HT	1.52758303780481	1.44896071756768	39928.0567198842	-1.31241387423848	4.36757994984811	-86
V_V_HM	1.01370165516465	1.44990229469463	39928.0567198842	-1.82814077008032	3.85554408040962	-86
V_V_WT	1.50320463035191	1.45022165907667	39928.0567198842	-1.33926375655496	4.34567301725878	-85
V_V_HT	1.51383773714928	1.44913030001747	39928.0567198842	-1.32649156046382	4.35416703476238	-85
V_V_HM	0.999203229913349	1.45008322124439	39928.0567198842	-1.84299381560281	3.84140027542951	-85
V_V_WT	1.4886309502144	1.45038110789184	39928.0567198842	-1.35414996010131	4.3314118605301	-84
V_V_HT	1.49963745794349	1.44927894936048	39928.0567198842	-1.34098319586028	4.34025811174727	-84
V_V_HM	0.98417814105555	1.45024128634831	39928.0567198842	-1.85832871576302	3.82668499787412	-84
V_V_WT	1.47370480319046	1.45051282389171	39928.0567198842	-1.36933427356714	4.31674387994806	-83
V_V_HT	1.48500675220651	1.44940239938614	39928.0567198842	-1.35585586653629	4.32586937094932	-83
V_V_HM	0.968671528696974	1.45037195070945	39928.0567198842	-1.87409143332697	3.81143449072092	-83
V_V_WT	1.45847396490215	1.45061376897764	39928.0567198842	-1.38476296658597	4.30171089639028	-82
V_V_HT	1.4699813373091	1.4494977995942	39928.0567198842	-1.37106826807386	4.31103094269206	-82
V_V_HM	0.952739905035847	1.45047220002305	39928.0567198842	-1.89021954798859	3.79569935806029	-82
V_V_WT	1.44298861107108	1.45068123549747	39928.0567198842	-1.40038055637464	4.28635777851679	-81
V_V_HT	1.45459970944256	1.44956258673912	39928.0567198842	-1.38657688026045	4.29577629914558	-81
V_V_HM	0.936442619277055	1.45053934470035	39928.0567198842	-1.90664843888606	3.77953367744017	-81
V_V_WT	1.4273015894717	1.45071291162805	39928.0567198842	-1.41612966393117	4.27073284287457	-80
V_V_HT	1.43890353929733	1.44959454623941	39928.0567198842	-1.4023356917741	4.28014277036876	-80
V_V_HM	0.919841942310855	1.45057108474485	39928.0567198842	-1.92331132708221	3.76299521170392	-80
V_V_WT	1.41147641622506	1.45070823845181	39928.0567198842	-1.43194567764302	4.25489851009314	-79
V_V_HT	1.42294716497976	1.44959307887744	39928.0567198842	-1.41828919002788	4.26418351998741	-79
V_V_HM	0.903011818740661	1.45056685520567	39928.0567198842	-1.94013316065663	3.74615679813795	-79
V_V_WT	1.39558206300755	1.45066756314724	39928.0567198842	-1.44776030631177	4.23892443232688	-78
V_V_HT	1.40679145714574	1.44955841331417	39928.0567198842	-1.43437695254671	4.24795986683819	-78
V_V_HM	0.886032008055886	1.45052698703434	39928.0567198842	-1.95703482879269	3.72909884490446	-78
V_V_WT	1.37969865708144	1.45059298026024	39928.0567198842	-1.46349752803413	4.22289484219701	-77
V_V_HT	1.39051074538778	1.44949239381771	39928.0567198842	-1.45052826454678	4.23154975532233	-77
V_V_HM	0.868993864703194	1.45045354148511	39928.0567198842	-1.97392901715026	3.71191674655664	-77
V_V_WT	1.36390911575353	1.45048698147187	39928.0567198842	-1.47907930925648	4.20689754076354	-76
V_V_HT	1.37418272639626	1.4493972235448	39928.0567198842	-1.4666697475764	4.21503520036891	-76
V_V_HM	0.8519916416995	1.4503489719661	39928.0567198842	-1.99072628144978	3.69470956484878	-76
V_V_WT	1.34829924563146	1.45035241219937	39928.0567198842	-1.49442542045553	4.19102391171845	-75
V_V_HT	1.3578886609692	1.44927542668443	39928.0567198842	-1.4827250883071	4.1985024102455	-75
V_V_HM	0.835122352069559	1.45021608136493	39928.0567198842	-2.00733510239179	3.67757980653091	-75
V_V_WT	1.33296927282252	1.45019408401556	39928.0567198842	-1.50944506631933	4.17538361196437	-74
V_V_HT	1.34172765058265	1.44913135840089	39928.0567198842	-1.4986037214867	4.18205902265201	-74
V_V_HM	0.818496715406094	1.45005962133786	39928.0567198842	-2.02365407374103	3.66064750455322	-74
V_V_WT	1.31803387244623	1.45001858523843	39928.0567198842	-1.52403648498579	4.16010422987824	-73
V_V_HT	1.32581675480892	1.44897103400882	39928.0567198842	-1.51420037770041	4.16583388731825	-73
V_V_HM	0.802238943496768	1.4498861053317	39928.0567198842	-2.03957175021802	3.64404963721156	-73
V_V_WT	1.30361060445829	1.44983241517767	39928.0567198842	-1.53809485529827	4.14531606421484	-72
V_V_HT	1.31027662079343	1.44880039025479	39928.0567198842	-1.52940604596494	4.14995928755179	-72
V_V_HM	0.786475914104357	1.4497019592022	39928.0567198842	-2.0549738488876	3.62792567709632	-72
V_V_WT	1.28981703194776	1.4496414337763	39928.0567198842	-1.55151409979314	4.13114816368867	-71
V_V_HT	1.29522790541096	1.4486247740127	39928.0567198842	-1.5441105494035	4.13456636022543	-71
V_V_HM	0.771334518756698	1.44951297590565	39928.0567198842	-2.06974483255183	3.61241387006523	-71
V_V_WT	1.2767734769377	1.44945116344694	39928.0567198842	-1.56418472050535	4.11773167438076	-70
V_V_HT	1.28079482069227	1.44844922754824	39928.0567198842	-1.55819955894408	4.11978920032861	-70
V_V_HM	0.756943859411733	1.44932461522715	39928.0567198842	-2.08376630055931	3.59765401938278	-70
V_V_WT	1.26461131845124	1.44926783873935	39928.0567198842	-1.57598755827515	4.10521019517762	-69
V_V_HT	1.26711583424836	1.44827947494404	39928.0567198842	-1.57154582631154	4.10577749480826	-69
V_V_HM	0.743441923317163	1.44914304536643	39928.0567198842	-2.09691235547814	3.58379620211246	-69
V_V_WT	1.25346469589016	1.44909709288654	39928.0567198842	-1.58679951496927	4.09372890674958	-68
V_V_HT	1.25433297537877	1.44812069573701	39928.0567198842	-1.58401747421994	4.09268342497748	-68
V_V_HM	0.730968917703763	1.44897384068373	39928.0567198842	-2.10905371595406	3.57099155136158	-68
V_V_WT	1.24347025630373	1.44894386882755	39928.0567198842	-1.59649363181465	4.08343414442211	-67
V_V_HT	1.24259161251615	1.44797744374928	39928.0567198842	-1.59547805983451	4.08066128486682	-67
V_V_HM	0.719666773070225	1.44882189374258	39928.0567198842	-2.12005804102739	3.55939158716784	-67
V_V_WT	1.23477706517657	1.44881380115367	39928.0567198842	-1.60493188725742	4.07448601761056	-66
V_V_HT	1.23205369994648	1.44785494452497	39928.0567198842	-1.60577587105806	4.06988327095102	-66
V_V_HM	0.709685859569794	1.44869278643688	39928.0567198842	-2.12978590118756	3.54915762032714	-66
V_V_WT	1.22754850134166	1.44871336251359	39928.0567198842	-1.61196358900751	4.06706059169082	-65
V_V_HT	1.22290052228968	1.44775923575438	39928.0567198842	-1.61474145728493	4.06054250186429	-65
V_V_HM	0.701185731428639	1.44859293564881	39928.0567198842	-2.13809031944759	3.54046178230486	-65
V_V_WT	1.22195935949159	1.44864921879191	39928.0567198842	-1.61742700766214	4.06134572664532	-64
V_V_HT	1.21532895169929	1.44769656583133	39928.0567198842	-1.62219019335967	4.05284809675824	-64
V_V_HM	0.694332801243216	1.44852895399975	39928.0567198842	-2.14481784410369	3.53348344659012	-64
V_V_WT	1.21818669085996	1.44862654414545	39928.0567198842	-1.62115523345612	4.05752861517603	-63
V_V_HT	1.20953895399039	1.44767181641447	39928.0567198842	-1.62793168163238	4.04700958961315	-63
V_V_HM	0.689294811756416	1.44850597867295	39928.0567198842	-2.14981080141233	3.52840042492516	-63
V_V_WT	1.21640754616958	1.44864851886892	39928.0567198842	-1.62297744911871	4.05579254145786	-62
V_V_HT	1.20573049486528	1.44768803225238	39928.0567198842	-1.63177192417925	4.04323291390981	-62
V_V_HM	0.686239504466667	1.44852717337358	39928.0567198842	-2.15290765081127	3.5253866597446	-62
V_V_WT	1.2167989728351	1.44871625903649	39928.0567198842	-1.62271879476674	4.05631674043695	-61
V_V_HT	1.2041035374388	1.44774635457801	39928.0567198842	-1.6335131947287	4.0417202696063	-61
V_V_HM	0.68533462234086	1.4485936584385	39928.0567198842	-2.15394284522006	3.52461208990178	-61
V_V_WT	1.21953939576243	1.44882916011995	39928.0567198842	-1.62019966060487	4.05927845212973	-60
V_V_HT	1.20486018048992	1.44784634076823	39928.0567198842	-1.63295252695007	4.04267288792992	-60
V_V_HM	0.686748074763665	1.44870485135226	39928.0567198842	-2.15274733351015	3.52624348303748	-60
V_V_WT	1.22481386917184	1.44898630545393	39928.0567198842	-1.61523319572725	4.06486093407093	-59
V_V_HT	1.20821293848767	1.44798727875717	39928.0567198842	-1.6298760107086	4.04630188768395	-59
V_V_HM	0.690648351348665	1.44885986309902	39928.0567198842	-2.14915088357606	3.53044758627339	-59
V_V_WT	1.23281344151933	1.44918642348786	39928.0567198842	-1.60762585940901	4.07325274244767	-58
V_V_HT	1.21438400994237	1.44816814259868	39928.0567198842	-1.62405943661546	4.05282745650021	-58
V_V_HM	0.697203759395602	1.44905745515016	39928.0567198842	-2.14298276057301	3.53739027936421	-58
V_V_WT	1.24373030689525	1.44942644307846	39928.0567198842	-1.59717943804712	4.08464005183762	-57
V_V_HT	1.22359748013577	1.44838623821476	39928.0567198842	-1.61527343893301	4.06246839920455	-57
V_V_HM	0.706582518363868	1.44929460634003	39928.0567198842	-2.13406882348622	3.54723386021395	-57
V_V_WT	1.25775666361353	1.44970117817275	39928.0567198842	-1.58369156854244	4.09920489576951	-56
V_V_HT	1.23607743428402	1.44863690526851	39928.0567198842	-1.60328479807571	4.07543966664374	-56
V_V_HM	0.718952848485622	1.4495661997345	39928.0567198842	-2.12223082277288	3.56013651974412	-56
V_V_WT	1.27508471283578	1.45000343631204	39928.0567198842	-1.56695595234603	4.1171253780176	-55
V_V_HT	1.25204795834602	1.44891361452307	39928.0567198842	-1.58785663062763	4.09195254731966	-55
V_V_HM	0.734482970825253	1.44986512966541	39928.0567198842	-2.10728661009279	3.5762525517433	-55
V_V_WT	1.295906648806	1.45032419591962	39928.0567198842	-1.54676271271242	4.13857601032441	-54
V_V_HT	1.27173313704494	1.44920812873417	39928.0567198842	-1.56874870667408	4.11221498076395	-54
V_V_HM	0.753341101920647	1.45018247687037	39928.0567198842	-2.08905048694502	3.59573269078631	-54
V_V_WT	1.32041467260928	1.45065285199594	39928.0567198842	-1.52289886250926	4.16372820772782	-53
V_V_HT	1.29535705541897	1.44951072677918	39928.0567198842	-1.54571788754905	4.136431998387	-53
V_V_HM	0.775695464142964	1.45050775138242	39928.0567198842	-2.06733367037772	3.61872459866365	-53
V_V_WT	1.34880098189866	1.45097752965417	39928.0567198842	-1.49514892902745	4.19275089282477	-52
V_V_HT	1.32314380228624	1.44981049051776	39928.0567198842	-1.51851868462385	4.16480628919632	-52
V_V_HM	0.801714277973826	1.45082920258368	39928.0567198842	-2.04194490842328	3.64537346437093	-52
V_V_WT	1.3812568752443	1.45128584190761	39928.0567198842	-1.46329733491305	4.22581108540165	-51
V_V_HT	1.35531691047764	1.45009600419045	39928.0567198842	-1.48690518991194	4.19753901086722	-51
V_V_HM	0.831563598631082	1.45113456943145	39928.0567198842	-2.01269411393321	3.67582131119538	-51
V_V_WT	1.4179688959808	1.4515668027255	39928.0567198842	-1.42713600395408	4.26307379591569	-50
V_V_HT	1.39209683686085	1.4503571268085	39928.0567198842	-1.45063706997036	4.23483074369206	-50
V_V_HM	0.86539842912176	1.45141297530673	39928.0567198842	-1.97940496547277	3.71020182371629	-50
V_V_WT	1.45911652363906	1.45181153464907	39928.0567198842	-1.38646805659273	4.30470110387085	-49
V_V_HT	1.43369866755995	1.45058564438896	39928.0567198842	-1.40948313907626	4.27688047419615	-49
V_V_HM	0.903359339632605	1.45165562845242	39928.0567198842	-1.94191966080556	3.74863834007077	-49
V_V_WT	1.50487050585168	1.45201349426897	39928.0567198842	-1.34110991996095	4.35085093166432	-48
V_V_HT	1.48033003070808	1.45077547588254	39928.0567198842	-1.36322385009759	4.32388391151376	-48
V_V_HM	0.945571063856427	1.45185604490462	39928.0567198842	-1.90010075751778	3.79124288523063	-48
V_V_WT	1.55539318206907	1.4521682080144	39928.0567198842	-1.2908904863049	4.40167685044304	-47
V_V_HT	1.53219091759889	1.45092242652162	39928.0567198842	-1.31165098989801	4.37603282509578	-47
V_V_HM	0.992144222978121	1.45200978654861	39928.0567198842	-1.85382893561586	3.8381173815721	-47
V_V_WT	1.61084286633659	1.45227220291048	39928.0567198842	-1.23564463446719	4.45733036714037	-46
V_V_HT	1.58947742177676	1.45102319529018	39928.0567198842	-1.25456199486449	4.43351683841802	-46
V_V_HM	1.04318328497002	1.45211340181064	39928.0567198842	-1.80299296196214	3.88935953190217	-46
V_V_WT	1.67136870771688	1.45232382382842	39928.0567198842	-1.17521997129398	4.51795738672773	-45
V_V_HT	1.65237641546691	1.45107613476261	39928.0567198842	-1.19176676377909	4.49651959471291	-45
V_V_HM	1.09877958097394	1.4521652354912	39928.0567198842	-1.74749826118502	3.9450574231329	-45
V_V_WT	1.73711474689023	1.45232250009027	39928.0567198842	-1.10947133756287	4.58370083134333	-44
V_V_HT	1.72106946795617	1.45108057236598	39928.0567198842	-1.12308240909628	4.56522134500863	-44
V_V_HM	1.15901751621027	1.45216470247042	39928.0567198842	-1.68725928121547	4.00529431363601	-44
V_V_WT	1.80821371652497	1.45226948439484	39928.0567198842	-1.03826845592455	4.65469588897448	-43
V_V_HT	1.79572613485516	1.45103749962622	39928.0567198842	-1.04834131861946	4.63979358832978	-43
V_V_HM	1.22396690291048	1.45211302023788	39928.0567198842	-1.62220859613013	4.0701424019511	-43
V_V_WT	1.88479220642503	1.45216708959752	39928.0567198842	-0.961489269825694	4.73107368267576	-42
V_V_HT	1.87650930991212	1.45094886702643	39928.0567198842	-0.967384421592918	4.72040304141716	-42
V_V_HM	1.29368997132121	1.4520124532114	39928.0567198842	-1.55228841399425	4.13966835663666	-42
V_V_WT	1.96695994279062	1.45201968283886	39928.0567198842	-0.879032612763816	4.81295249834506	-41
V_V_HT	1.96356321548977	1.45081851302326	39928.0567198842	-0.880075019118773	4.80720145009831	-41
V_V_HM	1.36822911670892	1.45186729851114	39928.0567198842	-1.4774647619974	4.21392299541524	-41
V_V_WT	2.0548053057153	1.45183382702733	39928.0567198842	-0.790822968099522	4.90043357953012	-40
V_V_HT	2.05700816592992	1.4506523030571	39928.0567198842	-0.786304293255647	4.90032062511549	-40
V_V_HM	1.44760237535978	1.45168402718299	39928.0567198842	-1.39773228725484	4.29293703797439	-40
V_V_WT	2.1483940196061	1.45161797284798	39928.0567198842	-0.696811174966216	4.99359921417842	-39
V_V_HT	2.15693875165264	1.45045785207381	39928.0567198842	-0.68599257905553	4.99987008236081	-39
V_V_HM	1.53180283156732	1.45147098021821	39928.0567198842	-1.31311425401103	4.37671991714568	-39
V_V_WT	2.24776791336639	1.451382081604	39928.0567198842	-0.596974928847883	5.09251075558066	-38
V_V_HT	2.26342210922358	1.45024418345194	39928.0567198842	-0.579090425985886	5.10593464443305	-38
V_V_HM	1.62079813263309	1.45123799612463	39928.0567198842	-1.22366229867002	4.4652585639362	-38
V_V_WT	2.3529437922669	1.45113719519917	39928.0567198842	-0.49131906686357	5.19720665139738	-37
V_V_HT	2.37649631186233	1.4500213390916	39928.0567198842	-0.465579443186331	5.218572066911	-37
V_V_HM	1.71453015104493	1.45099598616368	39928.0567198842	-1.1294559350717	4.55851623716156	-37
V_V_WT	2.46391241604019	1.45089497150139	39928.0567198842	-0.379875678974619	5.307700511055	-36
V_V_HT	2.49616887747898	1.44979995717701	39928.0567198842	-0.345472963836762	5.33781071879472	-36
V_V_HM	1.81291477233947	1.450756475253	39928.0567198842	-1.03060186678768	4.65643141146663	-36
V_V_WT	2.5806375919265	1.45066720460781	39928.0567198842	-0.262704074647164	5.42397925850016	-35
V_V_HT	2.62241541128319	1.44959083529832	39928.0567198842	-0.218816546256876	5.46364736882326	-35
V_V_HM	1.91584182288268	1.45053112782346	39928.0567198842	-0.927233130009451	4.75891677577481	-35
V_V_WT	2.70305539874075	1.45046534871619	39928.0567198842	-0.139890625561921	5.54600142304342	-34
V_V_HT	2.75517840132104	1.44940449590771	39928.0567198842	-0.0856883266531052	5.59604512929518	-34
V_V_HM	2.0231751425423	1.45033127711889	39928.0567198842	-0.819508098292379	4.86585838337698	-34
V_V_WT	2.83107352380359	1.45030006486117	39928.0567198842	-0.0115485402755993	5.67369558788278	-33
V_V_HT	2.89436615593445	1.4492507715695	39928.0567198842	0.0538007312603472	5.73493158060856	-33
V_V_HM	2.13475278568951	1.45016747693539	39928.0567198842	-0.707609402952597	4.97711497433163	-33
V_V_WT	2.96457564679575	1.45018054475105	39928.0567198842	0.122187844929165	5.80696344866234	-32
V_V_HT	3.03985789335765	1.44913817955322	39928.0567198842	0.199513151670109	5.88020263504519	-32
V_V_HM	2.25039154075009	1.45004883202327	39928.0567198842	-0.591738101087982	5.09252118258815	-32
V_V_WT	3.10343570297627	1.45011340278723	39928.0567198842	0.261179500929898	5.94569190502265	-31
V_V_HT	3.19152092357891	1.44907288941154	39928.0567198842	0.35130415209684	6.03173769506098	-31
V_V_HM	2.36989989641276	1.44998189982709	39928.0567198842	-0.472098556754579	5.2118983495801	-31
V_V_WT	3.24750794547525	1.45010301200793	39928.0567198842	0.405272109599435	6.08974378135107	-30
V_V_HT	3.34919832565295	1.44905903878758	39928.0567198842	0.509008701717954	6.18938794958795	-30
V_V_HM	2.49307011559159	1.44997102384526	39928.0567198842	-0.348907020396872	5.33504725158005	-30
V_V_WT	3.39663679183942	1.45015085896097	39928.0567198842	0.554307174816042	6.2389664088628	-29
V_V_HT	3.51272099115408	1.44909812913334	39928.0567198842	0.672454749226687	6.35298723308148	-29
V_V_HM	2.61968663034603	1.45001769373008	39928.0567198842	-0.222381979708753	5.46175524040082	-29
V_V_WT	3.55064696889905	1.45025607192136	39928.0567198842	0.708111132011317	6.39318280578678	-28
V_V_HT	3.68189524021155	1.44918951597771	39928.0567198842	0.841449877930724	6.52234060249237	-28
V_V_HM	2.74951874796982	1.45012106858958	39928.0567198842	-0.0927524792285523	5.5917899751682	-28
V_V_WT	3.70935346617071	1.45041494547697	39928.0567198842	0.866506233396361	6.55220069894507	-27
V_V_HT	3.85651516529369	1.44932995933751	39928.0567198842	1.0157945307413	6.69723579984608	-27
V_V_HM	2.88232857709008	1.45027750484257	39928.0567198842	0.0397507311752414	5.72490642300492	-27
V_V_WT	3.87255199823595	1.45062167253965	39928.0567198842	1.02929957558135	6.71580442089056	-26
V_V_HT	4.03635049363535	1.44951429918754	39928.0567198842	1.19526854866335	6.87743243860734	-26
V_V_HM	3.01786455615526	1.45048128088163	39928.0567198842	0.174887304435518	5.86084180787501	-26
V_V_WT	4.04002883605633	1.45086800408171	39928.0567198842	1.19629359781512	6.88376407429753	-25
V_V_HT	4.22115894523563	1.44973512953683	39928.0567198842	1.37964416761161	7.06267372285965	-25
V_V_HM	3.15586871706051	1.45072425858236	39928.0567198842	0.312415223361687	5.99932221075934	-25
V_V_WT	4.2115518010256	1.45114417327059	39928.0567198842	1.36727526471186	7.05582833733934	-24
V_V_HT	4.41067461671216	1.44998364894952	39928.0567198842	1.56867273522392	7.2526764982004	-24
V_V_HM	3.29607118224422	1.45099679786799	39928.0567198842	0.45208350516815	6.14005885932029	-24
V_V_WT	4.38687979382	1.45143864163538	39928.0567198842	1.54202609262071	7.2317334950193	-23
V_V_HT	4.60462011175884	1.45024941446511	39928.0567198842	1.76209732364115	7.44714289987653	-23
V_V_HM	3.4381966234932	1.45128750380109	39928.0567198842	0.593639155985747	6.28275409100066	-23
V_V_WT	4.56575036951006	1.45173953519721	39928.0567198842	1.7203069098887	7.41119382913142	-22
V_V_HT	4.80269031452394	1.45052166486424	39928.0567198842	1.9596339092533	7.64574671979458	-22
V_V_HM	3.58195764793879	1.45158464805168	39928.0567198842	0.736817770747017	6.42709752513056	-22
V_V_WT	4.74788032644414	1.45203513701344	39928.0567198842	1.9018574803459	7.59390317254239	-21
V_V_HT	5.00455303972408	1.45078976723687	39928.0567198842	2.1609711475295	7.84813493191866	-21
V_V_HM	3.72705563961037	1.45187665543247	39928.0567198842	0.881343421119286	6.57276785810146	-21
V_V_WT	4.93298234337477	1.45231288789025	39928.0567198842	2.08641509905864	7.77954958769091	-20
V_V_HT	5.20987072651885	1.45104228234238	39928.0567198842	2.36579389880865	8.05394755422906	-20
V_V_HM	3.8731897915123	1.45215111291106	39928.0567198842	1.0269396299409	6.7194399530837	-20
V_V_WT	5.12076570672553	1.45255978400101	39928.0567198842	2.27371454025494	7.96781687319612	-19
V_V_HT	5.41830127712344	1.45126732643859	39928.0567198842	2.57378335771864	8.26281919652824	-19
V_V_HM	4.02005802311411	1.4523951625593	39928.0567198842	1.1733295185214	6.86678652770682	-19
V_V_WT	5.31092301471934	1.45276438021814	39928.0567198842	2.46347083487563	8.15837519456305	-18
V_V_HT	5.62948026234162	1.45145441966052	39928.0567198842	2.78459563584387	8.47436488883937	-18
V_V_HM	4.1673522196297	1.45259748479515	39928.0567198842	1.32022715872039	7.01447728053901	-18
V_V_WT	5.50312823050646	1.45291767959651	39928.0567198842	2.65537558029394	8.35088088071897	-17
V_V_HT	5.84301813087721	1.45159530366028	39928.0567198842	2.99785736844324	8.68817889331117	-17
V_V_HM	4.31475860424108	1.45274917853191	39928.0567198842	1.46733622005809	7.16218098842407	-17
V_V_WT	5.69703851209268	1.45301353017669	39928.0567198842	2.84909799250011	8.54497903168525	-16
V_V_HT	6.05850243997729	1.4516843053441	39928.0567198842	3.2131672321604	8.90383764779417	-16
V_V_HM	4.46195974638547	1.45284415369522	39928.0567198842	1.61435120866	7.30956828411095	-16
V_V_WT	5.89229617678409	1.45304887906749	39928.0567198842	3.04428637253839	8.74030598102978	-15
V_V_HT	6.27550026860581	1.45171857103311	39928.0567198842	3.43009789923664	9.12090263797498	-15
V_V_HM	4.60863662001013	1.45287938272039	39928.0567198842	1.76095903257096	7.45631420744929	-15
V_V_WT	6.0885307523371	1.45302387472418	39928.0567198842	3.24056995718938	8.93649154748481	-14
V_V_HT	6.49356078405288	1.45169816266004	39928.0567198842	3.64819841557248	9.33892315253328	-14
V_V_HM	4.75447068239431	1.45285500207454	39928.0567198842	1.90684088159151	7.60210048319711	-14
V_V_WT	6.28536254219648	1.4529414100297	39928.0567198842	3.43756337977962	9.13316170461335	-13
V_V_HT	6.71222001958125	1.45162563865898	39928.0567198842	3.86699979983998	9.55744023932251	-13
V_V_HM	4.89914519562336	1.45277386025845	39928.0567198842	2.0516744346788	7.74661595656792	-13
V_V_WT	6.48240906949877	1.4528057473635	39928.0567198842	3.63487580908217	9.32994232991538	-12
V_V_HT	6.93100990669921	1.45150478607392	39928.0567198842	4.08602656085262	9.77599325254581	-12
V_V_HM	5.04234498978309	1.4526401567723	39928.0567198842	2.19513629080006	7.88955368876612	-12
V_V_WT	6.67928320907915	1.45262353666284	39928.0567198842	3.83210708589956	9.52645933225874	-11
V_V_HT	7.14945506617918	1.45134156931048	39928.0567198842	4.30479162900818	9.99411850335017	-11
V_V_HM	5.18376092464288	1.45246045125696	39928.0567198842	2.336904452675	8.03061739661076	-11
V_V_WT	6.87559438712354	1.45240352760572	39928.0567198842	4.02884948684412	9.72233928740297	-10
V_V_HT	7.36707434056831	1.45114387163272	39928.0567198842	4.52279839547184	10.2113502856648	-10
V_V_HM	5.32309093756632	1.45224337952837	39928.0567198842	2.47665993126595	8.16952194386668	-10
V_V_WT	7.07095162811444	1.45215504912088	39928.0567198842	4.22469375147967	9.9172095047492	-9
V_V_HT	7.58338553489978	1.45092009404463	39928.0567198842	4.73954819911236	10.4272228706872	-9
V_V_HM	5.46003662218753	1.45199814858994	39928.0567198842	2.61408627426487	8.30598697011018	-9
V_V_WT	7.26496543384447	1.45188879850989	39928.0567198842	4.4192294146375	10.1107014530514	-8
V_V_HT	7.7979070650394	1.45067989698979	39928.0567198842	4.95454052110006	10.6412736089787	-8
V_V_HM	5.59431077286342	1.45173531969773	39928.0567198842	2.74887557571968	8.43974597000717	-8
V_V_WT	7.45725009555356	1.45161676513232	39928.0567198842	4.61204726813219	10.3024529229749	-7
V_V_HT	8.0101607201311	1.45043414143609	39928.0567198842	5.16727586282767	10.8530455774345	-7
V_V_HM	5.72564121502927	1.45146673438362	39928.0567198842	2.88073245138606	8.57054997867248	-7
V_V_WT	7.64742473375378	1.45135135804297	39928.0567198842	4.80274211043804	10.4921073570695	-6
V_V_HT	8.21967329225357	1.45019409072666	39928.0567198842	5.3772589399578	11.0620876445493	-6
V_V_HM	5.85376959914817	1.45120465176691	39928.0567198842	3.00937452356644	8.69816467472989	-6
V_V_WT	7.83510951972054	1.45110353676357	39928.0567198842	4.99091263191143	10.6793064075296	-5
V_V_HT	8.42597269078939	1.44996968191862	39928.0567198842	5.58399818500855	11.2679471965702	-5
V_V_HM	5.97844040843779	1.45095989752656	39928.0567198842	3.13452505689438	8.8223557599812	-5
V_V_WT	8.01992462792399	1.45088213787395	39928.0567198842	5.17616168711927	10.8636875687287	-4
V_V_HT	8.62858682467288	1.44976890629333	39928.0567198842	5.78700584381574	11.47016780553	-4
V_V_HM	6.0993981275114	1.45074119749002	39928.0567198842	3.25591143315717	8.94288482186562	-4
V_V_WT	8.20149294318763	1.45069397457284	39928.0567198842	5.3580988068561	11.0448870795192	-3
V_V_HT	8.8270469203	1.4495979086479	39928.0567198842	5.98580109882923	11.6682927417708	-3
V_V_HM	6.21639124794609	1.45055527721853	39928.0567198842	3.37326896167452	9.05951353421766	-3
V_V_WT	8.37944818494837	1.45054462532013	39928.0567198842	5.53634677664692	11.2225495932498	-2
V_V_HT	9.02089745897444	1.44946172946019	39928.0567198842	6.17991855189818	11.8618763660507	-2
V_V_HM	6.3291842943966	1.45040764472534	39928.0567198842	3.48635137126627	9.17201721752693	-2
V_V_WT	8.55343027993973	1.45043765038742	39928.0567198842	5.7105385450096	11.3963220148699	-1
V_V_HT	9.20969060708414	1.44936357850905	39928.0567198842	6.36890407816885	12.0504771359994	-1
V_V_HM	6.43755030127429	1.4503018144006	39928.0567198842	3.59492480805688	9.2801757944917	-1
V_V_WT	8.72309699320189	1.45037544597969	39928.0567198842	5.88032718036648	11.5658668060373	0
V_V_HT	9.39300086726268	1.44930563613486	39928.0567198842	6.55232790675664	12.2336738277687	0
V_V_HM	6.54128504124582	1.45024015436995	39928.0567198842	3.69878040313133	9.38378967936032	0
V_V_WT	8.8881250462373	1.45035920207915	39928.0567198842	6.04538707182706	11.7308630206475	1
V_V_HT	9.57042659013258	1.44928901529508	39928.0567198842	6.72978620686143	12.4110669734037	1
V_V_HM	6.64020768051181	1.45022384488912	39928.0567198842	3.79773500936138	9.48268035166225	1
V_V_WT	9.04819958814184	1.45038796792681	39928.0567198842	6.20540523199707	11.8909939442866	2
V_V_HT	9.74157680965233	1.44931288766345	39928.0567198842	6.90088963598057	12.5822639833241	2
V_V_HM	6.73414721097224	1.45025195160067	39928.0567198842	3.89161945000949	9.576674971935	2
V_V_WT	9.20302890301966	1.4504596541495	39928.0567198842	6.36009404020096	12.0459637658383	3
V_V_HT	9.90609007258162	1.44937541683453	39928.0567198842	7.06528034027137	12.7468998048919	3
V_V_HM	6.82295827746653	1.45032241877638	39928.0567198842	3.98029239919045	9.66562415574261	3
V_V_WT	9.3523505532351	1.45057148637983	39928.0567198842	6.50919649662808	12.1955046098421	4
V_V_HT	10.0636424137371	1.44947417615084	39928.0567198842	7.22263911085591	12.9046457166183	4
V_V_HM	6.90652703673368	1.45043251827912	39928.0567198842	4.06364536085591	9.74940871261145	4
V_V_WT	9.49592771489274	1.45071983933719	39928.0567198842	6.65248288301784	12.3393725467676	5
V_V_HT	10.2139427663931	1.44960598663744	39928.0567198842	7.37268111187379	13.0552044209124	5
V_V_HM	6.98476645204855	1.45057868407291	39928.0567198842	4.14159828779468	9.82793461630242	5
V_V_WT	9.63352874317484	1.45089904966468	39928.0567198842	6.78973265486456	12.4773248314851	6
V_V_HT	10.3567067239994	1.44976580346938	39928.0567198842	7.51513182474978	13.1982816232489	6
V_V_HM	7.05759487240204	1.45075533447965	39928.0567198842	4.21408046921735	9.90110927558673	6
V_V_WT	9.76492199737172	1.45110120048955	39928.0567198842	6.92072968871437	12.6091143060291	7
V_V_HT	10.4916498848773	1.44994650950811	39928.0567198842	7.64972079756327	13.3335789721913	7
V_V_HM	7.12493065101851	1.45095465783739	39928.0567198842	4.2810255693885	9.96883573264853	7
V_V_WT	9.88987583329718	1.45131631194281	39928.0567198842	7.04526190115784	12.7344897654365	8
V_V_HT	10.618487841389	1.4501390863769	39928.0567198842	7.77618129890587	13.4607943838721	8
V_V_HM	7.18669213790588	1.45116680046596	39928.0567198842	4.34237125175974	10.031013024052	8
V_V_WT	10.008164934024	1.45153300095411	39928.0567198842	7.16312628635201	12.853203581696	9
V_V_HT	10.736944429492	1.45033322015727	39928.0567198842	7.89425738025661	13.5796314787274	9
V_V_HM	7.2428033772608	1.45138051941569	39928.0567198842	4.39806359697216	10.0875431575494	9
V_V_WT	10.1195892636463	1.45174001338236	39928.0567198842	7.2741448667709	12.9650336605218	10
V_V_HT	10.8467764324389	1.45051871477308	39928.0567198842	8.00372580941593	13.6898270554618	10
V_V_HM	7.29321117860333	1.45158469919495	39928.0567198842	4.44807120116955	10.1383511560371	10
V_V_WT	10.223961699484	1.45192592582564	39928.0567198842	7.37815290986937	13.0697704890986	11
V_V_HT	10.9477574859147	1.45068520554758	39928.0567198842	8.10438053707782	13.7911344347515	11
V_V_HM	7.33787368835922	1.45176805502186	39928.0567198842	4.49237432921417	10.1833730475043	11
V_V_WT	10.3211281452282	1.45208080176815	39928.0567198842	7.4750157951422	13.1672404953143	12
V_V_HT	11.0397044183839	1.45082368519324	39928.0567198842	8.1960560462012	13.8833527905667	12
V_V_HM	7.37677718747771	1.45192077207689	39928.0567198842	4.53097849933125	10.2225758756242	12
V_V_WT	10.4109745347848	1.4521970726094	39928.0567198842	7.56463429112919	13.2573147784404	13
V_V_HT	11.1224864658587	1.45092731085107	39928.0567198842	8.27863498496175	13.9663379467556	13
V_V_HM	7.40994140651101	1.4520353768938	39928.0567198842	4.56391809024164	10.2559647227804	13
V_V_WT	10.4934271739387	1.45226991452543	39928.0567198842	7.64694415842315	13.3399101894542	14
V_V_HT	11.1960257756898	1.45099174557932	39928.0567198842	8.35204800121774	14.0400035501619	14
V_V_HM	7.43741899083802	1.45210710958949	39928.0567198842	4.59125507680657	10.2835829048695	14
V_V_WT	10.5684529046178	1.45229748116025	39928.0567198842	7.72191585785298	13.4149899513827	15
V_V_HT	11.2602976671347	1.45101536871108	39928.0567198842	8.41627359077166	14.1043217434978	15
V_V_HM	7.45929482235166	1.45213415363364	39928.0567198842	4.61307790136084	10.3055117433425	15
V_V_WT	10.6360590855745	1.4522809816779	39928.0567198842	7.78955437818113	13.4825637929678	16
V_V_HT	11.3153306429799	1.45099934555125	39928.0567198842	8.47133797238503	14.1593233135748	16
V_V_HM	7.47568521868542	1.45211771280129	39928.0567198842	4.62950052211073	10.3218699152601	16
V_V_WT	10.6962867158599	1.4522241714611	39928.0567198842	7.84989335782088	13.542680073899	17
V_V_HT	11.3611973822823	1.45094715618122	39928.0567198842	8.51730700407393	14.2050877604907	17
V_V_HM	7.48673206194281	1.45206150680381	39928.0567198842	4.64065753043838	10.3328065934472	17
V_V_WT	10.7491835254126	1.45213143406342	39928.0567198842	7.90297193484308	13.5953951159822	18
V_V_HT	11.3979794004899	1.45086282284162	39928.0567198842	8.55425431760047	14.2417044833792	18
V_V_HM	7.49258232278581	1.45196987209254	39928.0567198842	4.64668739745973	10.3384772481119	18
V_V_WT	10.7948036804141	1.45200757575947	39928.0567198842	7.94883485501854	13.6407725058096	19
V_V_HT	11.4257666710381	1.45075072233516	39928.0567198842	8.58226130776457	14.2692720343117	19
V_V_HM	7.49338744580035	1.45184755873319	39928.0567198842	4.64773225752072	10.33904263408	19
V_V_WT	10.8332271279204	1.45185890818131	39928.0567198842	7.98754969445691	13.678904561384	20
V_V_HT	11.4446830216904	1.45061659135472	39928.0567198842	8.60144055827711	14.2879254851036	20
V_V_HM	7.48931679667873	1.45170080305875	39928.0567198842	4.64394925295509	10.3346843404024	20
V_V_WT	10.864546380733	1.45169215782163	39928.0567198842	8.01919578187637	13.7098969795896	21
V_V_HT	11.4548687766006	1.45046652167967	39928.0567198842	8.61192045326203	14.2978170999391	21
V_V_HM	7.48054820690586	1.45153624829929	39928.0567198842	4.63550319436133	10.3255932194504	21
V_V_WT	10.8888784341385	1.45151503690923	39928.0567198842	8.04387499641487	13.7338818718622	22
V_V_HT	11.4564963806883	1.45030749461972	39928.0567198842	8.61385975410851	14.2991330072681	22
V_V_HM	7.46727544168361	1.45136151078638	39928.0567198842	4.62257291875324	10.311977964614	22
V_V_WT	10.906346412357	1.4513347342612	39928.0567198842	8.06169637204251	13.7509964526714	23
V_V_HT	11.4497463145606	1.4501459885555	39928.0567198842	8.6074262436459	14.2920663854753	23
V_V_HM	7.44969625729037	1.45118368594314	39928.0567198842	4.60534227521382	10.2940502393669	23
V_V_WT	10.9170788909458	1.45115768878378	39928.0567198842	8.0727758639099	13.7613819179816	24
V_V_HT	11.4348061892499	1.44998777463286	39928.0567198842	8.59279622132573	14.276816157174	24
V_V_HM	7.42801153760644	1.45100912470382	39928.0567198842	4.58399969964368	10.2720233755692	24
V_V_WT	10.9212314841123	1.45099093387891	39928.0567198842	8.07725530059202	13.7652076676326	25
V_V_HT	11.4118989404358	1.44983917169466	39928.0567198842	8.57018023774785	14.2536176431238	25
V_V_HM	7.40243752750841	1.45084476641275	39928.0567198842	4.55874783564214	10.2461272193747	25
V_V_WT	10.9189860431401	1.45084178705471	39928.0567198842	8.07530219088529	13.7626698953949	26
V_V_HT	11.3812817457225	1.44970676727351	39928.0567198842	8.53982255879828	14.2227409326468	26
V_V_HM	7.37320490420974	1.45069783256916	39928.0567198842	4.52980320611514	10.2166066023043	26
V_V_WT	10.9105296170789	1.45071605043438	39928.0567198842	8.06709221154214	13.7539670226156	27
V_V_HT	11.3432185638782	1.44959575296866	39928.0567198842	8.50197696758916	14.1844601601672	27
V_V_HM	7.34054717337524	1.45057404479779	39928.0567198842	4.49738810220916	10.1837062445413	27
V_V_WT	10.8960492569242	1.4506174649403	39928.0567198842	8.05280508126273	13.7392934325856	28
V_V_HT	11.2979733536172	1.44950942222412	39928.0567198842	8.45690096760767	14.1390457396268	28
V_V_HM	7.3046978381294	1.45047708470809	39928.0567198842	4.46172881100798	10.1476668652508	28
V_V_WT	10.8757320114613	1.45054763370101	39928.0567198842	8.03262470666294	13.7188393162597	29
V_V_HT	11.2458100730406	1.44944910303126	39928.0567198842	8.40485591406045	14.0867642320206	29
V_V_HM	7.26589040356842	1.45040851852891	39928.0567198842	4.42305576776265	10.1087250393742	29
V_V_WT	10.8497649262078	1.45050603043395	39928.0567198842	8.00673916478637	13.6927906876292	30
V_V_HT	11.1869926766765	1.44941416863761	39928.0567198842	8.34610698992543	14.0278783634276	30
V_V_HM	7.2243583704847	1.45036780582384	39928.0567198842	4.38160353253355	10.0671132084359	30
V_V_WT	10.8183383537899	1.4504904299131	39928.0567198842	7.97534316975444	13.6613335378255	31
V_V_HT	11.1217893232987	1.44940244094876	39928.0567198842	8.28092662309216	13.9626520235052	31
V_V_HM	7.18033610386578	1.45035272650019	39928.0567198842	4.33761082174182	10.0230613859897	31
V_V_WT	10.7816587640461	1.45049839132331	39928.0567198842	7.93864797546027	13.6246695526319	32
V_V_HT	11.0504886546764	1.44941157641991	39928.0567198842	8.20960804873266	13.8913692606201	32
V_V_HM	7.13406189982496	1.45036085165105	39928.0567198842	4.2913206922152	9.97680310743473	32
V_V_WT	10.7399502863631	1.45052768700148	39928.0567198842	7.8968820775626	13.5830184951637	33
V_V_HT	10.9734015934584	1.44943946785847	39928.0567198842	8.13246631964241	13.8143368672744	33
V_V_HM	7.08577719079699	1.45038996885191	39928.0567198842	4.2429789127922	9.92857546880177	33
V_V_WT	10.6934503350033	1.45057603542247	39928.0567198842	7.8502873621663	13.5366133078404	34
V_V_HT	10.8908556896936	1.44948399560791	39928.0567198842	8.04983314044683	13.7318782389405	34
V_V_HM	7.0357246900779	1.45043781749757	39928.0567198842	4.19283262760797	9.87861675254783	34
V_V_WT	10.6424007703896	1.4506401755146	39928.0567198842	7.79911208147116	13.4856894593081	35
V_V_HT	10.8031839580256	1.44954216218571	39928.0567198842	7.96204740092523	13.644320515126	35
V_V_HM	6.98414684829653	1.45050117085713	39928.0567198842	4.14113061175939	9.82716308483368	35
V_V_WT	10.5870523867783	1.45071699248356	39928.0567198842	7.74361313480318	13.4304916387535	36
V_V_HT	10.7107301357923	1.44961114108753	39928.0567198842	7.86945837843026	13.5520018931544	36
V_V_HM	6.93128352627472	1.45057695198489	39928.0567198842	4.0881187569539	9.77444829559554	36
V_V_WT	10.5276649653563	1.45080397228291	39928.0567198842	7.6840552309391	13.3712746997735	37
V_V_HT	10.6138484612426	1.44968869715645	39928.0567198842	7.77242469217062	13.4552722303145	37
V_V_HM	6.87736998936121	1.45066268376315	39928.0567198842	4.03403718374888	9.72070279497354	37
V_V_WT	10.4645051085576	1.45089929141221	39928.0567198842	7.62070854641649	13.3083016706987	38
V_V_HT	10.5129007463247	1.44977326549093	39928.0567198842	7.67131122133827	13.3544902713112	38
V_V_HM	6.8226350937336	1.45075657726205	39928.0567198842	3.97911825466633	9.66615193280088	38
V_V_WT	10.3978436721792	1.45100152345187	39928.0567198842	7.5538467328481	13.2418406115102	39
V_V_HT	10.4082531781356	1.44986367254008	39928.0567198842	7.56648645321731	13.2500199030539	39
V_V_HM	6.76730117599949	1.4508572400859	39928.0567198842	3.92358703544195	9.61101531655703	39
V_V_WT	10.3279523748478	1.4511086235907	39928.0567198842	7.48374551673848	13.1721592329571	40
V_V_HT	10.3002725618107	1.44995818473406	39928.0567198842	7.4583205907806	13.1422245328408	40
V_V_HM	6.71158729965891	1.45096266911484	39928.0567198842	3.86766651573762	9.5555080835802	40
V_V_WT	10.2551032728887	1.4512186612909	39928.0567198842	7.41068073831209	13.0995258074652	41
V_V_HT	10.1893250637639	1.45005518604731	39928.0567198842	7.34718296789	13.0314671596377	41
V_V_HM	6.65570488582912	1.45107097601695	39928.0567198842	3.81157181784532	9.49983795381292	41
V_V_WT	10.1795679338315	1.45132915351542	39928.0567198842	7.33492883190938	13.0242070357537	42
V_V_HT	10.0757756505211	1.45015255199193	39928.0567198842	7.2334427151174	12.9181085859248	42
V_V_HM	6.59986104579158	1.45117972567846	39928.0567198842	3.75551482592648	9.44420726565668	42
V_V_WT	10.1016147310833	1.45143820807554	39928.0567198842	7.25676187967148	12.9464675824952	43
V_V_HT	9.95998364109649	1.45024870720733	39928.0567198842	7.1174622392206	12.8025050429724	43
V_V_HM	6.5442506570333	1.45128706843729	39928.0567198842	3.69969404284908	9.38880727121752	43
V_V_WT	10.0215079123984	1.45154457546667	39928.0567198842	7.17644657841092	12.8665692463858	44
V_V_HT	9.84230145380333	1.45034266719623	39928.0567198842	6.99959588815053	12.6850070194561	44
V_V_HM	6.48905569568999	1.45139179054779	39928.0567198842	3.64429382371869	9.33381756766128	44
V_V_WT	9.93951083522527	1.45164617546323	39928.0567198842	7.09425036286711	12.7847713075834	45
V_V_HT	9.72308004773634	1.45043266493086	39928.0567198842	6.88019808441771	12.565962011055	45
V_V_HM	6.4344555133642	1.45149185365822	39928.0567198842	3.589497515355	9.2794135113734	45
V_V_WT	9.85588511601101	1.45174011602676	39928.0567198842	7.01044051795013	12.7013297140719	46
V_V_HT	9.60266777845357	1.45051616483401	39928.0567198842	6.75962215337087	12.4457134035363	46
V_V_HM	6.38062627614299	1.45158441304	39928.0567198842	3.53548685957962	9.22576569270637	46
V_V_WT	9.77088538862338	1.45182389475649	39928.0567198842	6.92527658229181	12.6164941949549	47
V_V_HT	9.48140260369241	1.45059097334767	39928.0567198842	6.63821035217245	12.3245948552124	47
V_V_HM	6.32773138641891	1.45166700725631	39928.0567198842	3.48243008325887	9.17303268957895	47
V_V_WT	9.68476454964523	1.45189431883619	39928.0567198842	6.83901771046953	12.5305113888209	48
V_V_HT	9.35961988156096	1.45065423380343	39928.0567198842	6.5163036380674	12.2029361250545	48
V_V_HM	6.27593106398645	1.451736487776	39928.0567198842	3.43049357738196	9.12136855059093	48
V_V_WT	9.59777549098515	1.45194720926671	39928.0567198842	6.75192498532799	12.4436259966423	49
V_V_HT	9.23765497048522	1.4507021497168	39928.0567198842	6.39424481068023	12.0810651302902	49
V_V_HM	6.22538552284191	1.45178872564339	39928.0567198842	3.37984564879497	9.07092539688885	49
V_V_WT	9.5101711049937	1.45197755430399	39928.0567198842	6.6642611223534	12.356081087634	50
V_V_HT	9.11584322778887	1.45073012460442	39928.0567198842	6.27237823654952	11.9593082190282	50
V_V_HM	6.17625498059193	1.4518187631467	39928.0567198842	3.33065623233563	9.02185372884822	50
V_V_WT	9.4222014550008	1.4519801224447	39928.0567198842	6.57628643874462	12.268116471257	51
V_V_HT	8.99451599819423	1.45073332734486	39928.0567198842	6.15104472950868	11.8379872668798	51
V_V_HM	6.12869589871216	1.45182142062343	39928.0567198842	3.28309194173929	8.97429985568503	51
V_V_WT	9.33410227432924	1.45195127277956	39928.0567198842	6.48824380409183	12.1799607445667	52
V_V_HT	8.87398436133773	1.45070836675333	39928.0567198842	6.03056201599566	11.7174067066798	52
V_V_HM	6.08284590403946	1.45179308923013	39928.0567198842	3.23729747726041	8.9283943308185	52
V_V_WT	9.24609137131908	1.45188953030013	39928.0567198842	6.40035391778613	12.091828824852	53
V_V_HT	8.7545341500504	1.45065382341226	39928.0567198842	5.91121871093314	11.5978495891677	53
V_V_HM	6.03881978774636	1.45173230062227	39928.0567198842	3.19339050806117	8.88424906743155	53
V_V_WT	9.15836779828969	1.45179566302764	39928.0567198842	6.3128143268073	12.0039212697721	54
V_V_HT	8.63642493539275	1.45057032204025	39928.0567198842	5.79327316091857	11.4795767098669	54
V_V_HM	5.99670931346405	1.45163980348466	39928.0567198842	3.151461330333	8.8419572965951	54
V_V_WT	9.0711111594372	1.45167264635773	39928.0567198842	6.22579880350641	11.916423515368	55
V_V_HT	8.51988918763927	1.45046050138262	39928.0567198842	5.67695266422382	11.3628257110547	55
V_V_HM	5.95658314413611	1.45151852862113	39928.0567198842	3.1115728625754	8.80159342569682	55
V_V_WT	8.98448105054509	1.45152551740456	39928.0567198842	6.13945707080533	11.8295050302849	56
V_V_HT	8.40513162926285	1.45032888408244	39928.0567198842	5.56245307883561	11.2478101796901	56
V_V_HM	5.91848689353704	1.45137344535276	39928.0567198842	3.07376097857728	8.7632128084968	56
V_V_WT	8.89861662471077	1.451361127148	39928.0567198842	6.05391485372058	11.743318395701	57
V_V_HT	8.29232876744853	1.45018165353056	39928.0567198842	5.44993879234816	11.1347187425489	57
V_V_HM	5.88244330327975	1.45121131691024	39928.0567198842	3.03803516386113	8.72685144269838	57
V_V_WT	8.81363978578565	1.45118745492741	39928.0567198842	5.96927841641175	11.6580011551596	58
V_V_HT	8.18163337689068	1.45002602557433	39928.0567198842	5.3395484362262	11.0237183175552	58
V_V_HM	5.84845623478996	1.451040022388	39928.0567198842	3.0043838366432	8.69252863293671	58
V_V_WT	8.72966547933249	1.45101220878699	39928.0567198842	5.88564759649455	11.5736833621704	59
V_V_HT	8.07318871330456	1.44986895651052	39928.0567198842	5.23141163168056	10.9149657949286	59
V_V_HM	5.81652217200319	1.45086717105753	39928.0567198842	2.97278856650887	8.66025577749751	59
V_V_WT	8.64679117751696	1.45084355366862	39928.0567198842	5.80310386265756	11.4904784923764	60
V_V_HT	7.96711424454497	1.44971782824928	39928.0567198842	5.12563337784938	10.8085951112406	60
V_V_HM	5.78661964497105	1.45070082506551	39928.0567198842	2.94321208151358	8.63002720842852	60
V_V_WT	8.56509692037829	1.45068975946755	39928.0567198842	5.72171104575175	11.4084827950048	61
V_V_HT	7.86350576041934	1.4495801301908	39928.0567198842	5.02229478514051	10.7047167356982	61
V_V_HM	5.75870954298739	1.45054915193287	39928.0567198842	2.91559926241905	8.60181982355574	61
V_V_WT	8.4846592560915	1.4505575466319	39928.0567198842	5.64153252171663	11.3277859904664	62
V_V_HT	7.76245432039857	1.44946192711199	39928.0567198842	4.92147502592017	10.603433614877	62
V_V_HM	5.73274924747295	1.45041878597884	39928.0567198842	2.88989448722506	8.57560400772083	62
V_V_WT	8.40555140012427	1.45045185869755	39928.0567198842	5.5626318165738	11.2484709836747	63
V_V_HT	7.66404651586952	1.44936765355436	39928.0567198842	4.82325199977007	10.504841031969	63
V_V_HM	5.70869304041925	1.45031460372208	39928.0567198842	2.86604247983248	8.55134360100603	63
V_V_WT	8.32783321284765	1.4503766562258	39928.0567198842	5.48506102790156	11.1706053977937	64
V_V_HT	7.56835105307578	1.4493008599372	39928.0567198842	4.72768745402891	10.4090146521226	64
V_V_HM	5.68648280746763	1.45024051170991	39928.0567198842	2.84397746895845	8.52898814597681	64
V_V_WT	8.25155805609956	1.45033415361229	39928.0567198842	5.4088691772705	11.0942469349286	65
V_V_HT	7.4754279737382	1.44926350531843	39928.0567198842	4.63483759061822	10.3160183568582	65
V_V_HM	5.66605457300547	1.4501986905737	39928.0567198842	2.82363120490188	8.50847794110907	65
V_V_WT	8.17676665997415	1.45032536987852	39928.0567198842	5.33409499746881	11.0194383224795	66
V_V_HT	7.38532055231316	1.44925647518328	39928.0567198842	4.54474394842258	10.2258971562037	66
V_V_HM	5.64733332959181	1.45019014159781	39928.0567198842	2.80492671768099	8.48973994150262	66
V_V_WT	8.10349659201449	1.45034917537139	39928.0567198842	5.26077827018609	10.9462149138429	67
V_V_HT	7.29806786988907	1.44927869276052	39928.0567198842	4.45744771902721	10.1386880207509	67
V_V_HM	5.63024131055555	1.4502137417473	39928.0567198842	2.7877884417995	8.4726941793116	67
V_V_WT	8.0317826314577	1.45040234160079	39928.0567198842	5.18896010257559	10.8746051603398	68
V_V_HT	7.2137053559626	1.44932716566919	39928.0567198842	4.37299019706548	10.0544205148597	68
V_V_HM	5.6146985761854	1.4502662930944	39928.0567198842	2.77214270555934	8.45725444681146	68
V_V_WT	7.96164576474011	1.4504809394523	39928.0567198842	5.11866918222986	10.8046223472504	69
V_V_HT	7.13225040925131	1.44939829014723	39928.0567198842	4.29139584471292	9.97310497378969	69
V_V_HM	5.60061457071328	1.45034390893713	39928.0567198842	2.75790657121926	8.44332257020731	69
V_V_WT	7.8930911209235	1.45058086565403	39928.0567198842	5.04991868071957	10.7362635611274	70
V_V_HT	7.05369978888734	1.44948833855618	39928.0567198842	4.21266872736029	9.89473085041439	70
V_V_HM	5.58788701512	1.4504425352236	39928.0567198842	2.74498570579666	8.43078832444335	70
V_V_WT	7.82611123038055	1.45069773236456	39928.0567198842	4.98270972868933	10.6695127320718	71
V_V_HT	6.97803391376079	1.44959335088605	39928.0567198842	4.13679702560992	9.81927080191167	71
V_V_HM	5.57640473852944	1.45055784033935	39928.0567198842	2.73327742848109	8.41953204857779	71
V_V_WT	7.76069397854669	1.4508260691679	39928.0567198842	4.91704093371782	10.6043470233756	72
V_V_HT	6.90522721677323	1.44970838453039	39928.0567198842	4.06376485998766	9.74668957355881	72
V_V_HM	5.56605356068615	1.45068442320162	39928.0567198842	2.72267814526571	8.4094289761066	72
V_V_WT	7.69681662098643	1.45096054283023	39928.0567198842	4.85290000463272	10.5407332373401	73
V_V_HT	6.83524052475621	1.44982864573224	39928.0567198842	3.9935424532009	9.67693859631152	73
V_V_HM	5.55671312003206	1.45081702159478	39928.0567198842	2.71307780865823	8.40034843140589	73
V_V_WT	7.63444631666051	1.45109620595329	39928.0567198842	4.79026379741111	10.4786288359099	74
V_V_HT	6.76802177720105	1.44994971374419	39928.0567198842	3.92608640950933	9.60995714489276	74
V_V_HM	5.54825758193333	1.45095075760016	39928.0567198842	2.70436014485955	8.39215501900711	74
V_V_WT	7.57354660024511	1.45122764132617	39928.0567198842	4.72910646458927	10.4179867359009	75
V_V_HT	6.70351431816275	1.45006673699243	39928.0567198842	3.86134958216616	9.54567905415934	75
V_V_HM	5.54055946534283	1.45108028857073	39928.0567198842	2.6964081445357	8.38471078614997	75
V_V_WT	7.51407304129686	1.45135024991295	39928.0567198842	4.6693925899419	10.3587534926518	76
V_V_HT	6.64165146071199	1.45017562523289	39928.0567198842	3.79927330121612	9.48402962020786	76
V_V_HM	5.53348859791245	1.45120108270126	39928.0567198842	2.68910051778291	8.37787667804199	76
V_V_WT	7.45597378037573	1.4514604644103	39928.0567198842	4.61107730602695	10.3008702547245	77
V_V_HT	6.58235719233383	1.45027324090463	39928.0567198842	3.73978770383714	9.42492668083051	77
V_V_HM	5.52691280048736	1.45130962965502	39928.0567198842	2.68231196578846	8.37151363518626	77
V_V_WT	7.39919551139702	1.45155435143687	39928.0567198842	4.55411501627921	10.2442760065148	78
V_V_HT	6.52555368569127	1.45035609438477	39928.0567198842	3.68282180243473	9.36828556894781	78
V_V_HM	5.52069954057616	1.45140205473416	39928.0567198842	2.6759175505594	8.36548153059292	78
V_V_WT	7.34368401434446	1.4516276961676	39928.0567198842	4.49845976183815	10.1889082668508	79
V_V_HT	6.47116198645527	1.45042041880886	39928.0567198842	3.62830402582234	9.3140199470882	79
V_V_HM	5.5147166053441	1.45147420219991	39928.0567198842	2.66979320460623	8.35964000608198	79
V_V_WT	7.28938142776651	1.45167733200405	39928.0567198842	4.4440598878593	10.1347029676737	80
V_V_HT	6.41909863888575	1.45046340051156	39928.0567198842	3.57615643310975	9.26204084466176	80
V_V_HM	5.50883306149324	1.45152295209434	39928.0567198842	2.66381410982153	8.35385201316495	80
V_V_WT	7.23622841959444	1.45170047021595	39928.0567198842	4.39086152825046	10.0815953109384	81
V_V_HT	6.36927837140264	1.45048255278147	39928.0567198842	3.52629862672946	9.21225811607583	81
V_V_HM	5.50291904811468	1.45154555555108	39928.0567198842	2.65785579313885	8.34798230309051	81
V_V_WT	7.18416299052708	1.45169605130672	39928.0567198842	4.3388047603486	10.0295212207056	82
V_V_HT	6.32161262949018	1.45047696648732	39928.0567198842	3.47864383408425	9.16458142489611	82
V_V_HM	5.49684862732376	1.45154097311116	39928.0567198842	2.65179435403739	8.34190290061012	82
V_V_WT	7.13312099499334	1.45166482006389	39928.0567198842	4.28782397878163	9.97841801120506	83
V_V_HT	6.27601019753171	1.45044737723285	39928.0567198842	3.43309939775693	9.11892099730649	83
V_V_HM	5.49050040457803	1.4515099487274	39928.0567198842	2.64550693980981	8.33549386934624	83
V_V_WT	7.08303787614532	1.45160762974159	39928.0567198842	4.23785295430354	9.92822279798709	84
V_V_HT	6.23237935872673	1.45039459168073	39928.0567198842	3.38957201986928	9.07518669758418	84
V_V_HM	5.48375392715108	1.45145332974721	39928.0567198842	2.63887143690891	8.32863641739325	84
V_V_WT	7.0338491468831	1.45152540014055	39928.0567198842	4.18882539698354	9.87887289678266	85
V_V_HT	6.19062844548756	1.45031944891542	39928.0567198842	3.34796838820845	9.03328850276667	85
V_V_HM	5.4764902447044	1.45137202540976	39928.0567198842	2.63176711286615	8.32121337654265	85
V_V_WT	6.98549056848335	1.45142035875108	39928.0567198842	4.14067270216511	9.83030843480159	86
V_V_HT	6.15066597935764	1.45022397240683	39928.0567198842	3.30819305826951	8.99313890044577	86
V_V_HM	5.46859642015989	1.45126823646827	39928.0567198842	2.62407671707563	8.31311612324416	86
V_V_WT	6.93789796283748	1.45129473170002	39928.0567198842	4.09332632847898	9.78246959719597	87
V_V_HT	6.11240052475772	1.45011015697574	39928.0567198842	3.2701506845778	8.95465036493764	87
V_V_HM	5.45996101192054	1.45114415856101	39928.0567198842	2.61568450443791	8.30423751940316	87
V_V_WT	6.89100760481816	1.451150703269	39928.0567198842	4.04671826955474	9.73529694008158	88
V_V_HT	6.07574112591974	1.44997993305937	39928.0567198842	3.23374652766315	8.91773572417634	88
V_V_HM	5.45047454489964	1.45100194236155	39928.0567198842	2.6064767844958	8.29447230530348	88
V_V_WT	6.8447581553912	1.45099203105814	39928.0567198842	4.00077982137397	9.68873648940843	89
V_V_HT	6.04059932655509	1.44983666897445	39928.0567198842	3.19888552925731	8.88231312385287	89
V_V_HM	5.44003749532187	1.45084529417405	39928.0567198842	2.59634676903109	8.28372822161265	89
V_V_WT	6.79909099447301	1.45082392338461	39928.0567198842	3.9554421554296	9.64273983351642	90
V_V_HT	6.00688951659725	1.44968506170394	39928.0567198842	3.16547287309728	8.84830616009723	90
V_V_HM	5.42856068092586	1.45067935510053	39928.0567198842	2.58519519910215	8.27192616274958	90
V_V_WT	6.75394882961614	1.45065164966186	39928.0567198842	3.91063765110052	9.59726000813175	91
V_V_HT	5.97452746327746	1.4495298509731	39928.0567198842	3.13341503644186	8.81563989011307	91
V_V_HM	5.41595933103999	1.4505093248574	39928.0567198842	2.57292711247152	8.25899154960845	91
V_V_WT	6.70927743215057	1.45048115139357	39928.0567198842	3.86630043423047	9.55225443007067	92
V_V_HT	5.94343207298752	1.44937639293047	39928.0567198842	3.10262042750637	8.78424371846866	92
V_V_HM	5.40215795577041	1.45034106799788	39928.0567198842	2.5594555245838	8.24486038695702	92
V_V_WT	6.66502424101521	1.45031806007093	39928.0567198842	3.8223669059038	9.50768157612661	93
V_V_HT	5.9135239462362	1.44922975245065	39928.0567198842	3.07299971952688	8.75404817294552	93
V_V_HM	5.3870858625144	1.45018014145883	39928.0567198842	2.54469885111	8.22947287391881	93
V_V_WT	6.62114038374329	1.45016825830549	39928.0567198842	3.77877666359751	9.46350410388907	94
V_V_HT	5.88472736447567	1.44909523188418	39928.0567198842	3.04446680122441	8.72498792772693	94
V_V_HM	5.37068232793649	1.45003235156971	39928.0567198842	2.52858498817303	8.21277966769995	94
V_V_WT	6.57757790953952	1.45003656449139	39928.0567198842	3.73547231235099	9.41968350672804	95
V_V_HT	5.85696752818185	1.44897715137941	39928.0567198842	3.01693840548302	8.69699665088067	95
V_V_HM	5.35288911654025	1.44990245109076	39928.0567198842	2.51104638475522	8.19473184832528	95
V_V_WT	6.53428993956234	1.4499265975079	39928.0567198842	3.69239988023468	9.37617999889	96
V_V_HT	5.83017065597639	1.44887872756739	39928.0567198842	2.99033444625224	8.67000686570054	96
V_V_HM	5.3336506368729	1.44979400575786	39928.0567198842	2.49202046047795	8.17528081326784	96
V_V_WT	6.49123503711323	1.44984209179774	39928.0567198842	3.64951061095491	9.33295946327155	97
V_V_HT	5.80426809403899	1.44880330581243	39928.0567198842	2.96457971271943	8.64395647535856	97
V_V_HM	5.31292456373795	1.44971069874583	39928.0567198842	2.47145767103597	8.15439145643994	97
V_V_WT	6.4483772915291	1.44978673327728	39928.0567198842	3.60676136936626	9.28999321369194	98
V_V_HT	5.77919633903545	1.44875421276453	39928.0567198842	2.93960418123854	8.61878849683236	98
V_V_HM	5.2906819116277	1.44965616876939	39928.0567198842	2.44932189895555	8.13204192429986	98
V_V_WT	6.40568191102365	1.44976262378692	39928.0567198842	3.56411324402609	9.24725057802121	99
V_V_HT	5.75489292180412	1.44873332626573	39928.0567198842	2.91534170203359	8.59444414157464	99
V_V_HM	5.26689636645727	1.44963248812659	39928.0567198842	2.42558276839912	8.10820996451541	99
V_V_WT	6.36311526268174	1.4497702080817	39928.0567198842	3.52153173028894	9.20469879507454	100
V_V_HT	5.73129637468814	1.44874100971432	39928.0567198842	2.8917300951786	8.57086265419768	100
V_V_HM	5.24154428919011	1.44964009066224	39928.0567198842	2.40021578998419	8.08287278839603	100
V_V_WT	6.32064950703987	1.44980959952268	39928.0567198842	3.47898876650099	9.16231024757874	101
V_V_HT	5.7083501895816	1.44877735310977	39928.0567198842	2.86871267616653	8.54798770299667	101
V_V_HM	5.21461537006681	1.44967908659811	39928.0567198842	2.37321043791408	8.05602030221953	101
V_V_WT	6.27826259521821	1.44988054815572	39928.0567198842	3.43646279369838	9.12006239673805	102
V_V_HT	5.68600274176205	1.44884214391945	39928.0567198842	2.84623823684391	8.52576724668019	102
V_V_HM	5.18611255798061	1.44974923097147	39928.0567198842	2.34457014121473	8.02765497474649	102
V_V_WT	6.23593476511081	1.44998141061277	39928.0567198842	3.39393727081497	9.07793225940665	103
V_V_HT	5.66420425744722	1.44893390346337	39928.0567198842	2.82425990167584	8.5041486132186	103
V_V_HM	5.15604400514458	1.4498489020767	39928.0567198842	2.31430623068015	7.99778177960901	103
V_V_WT	6.19365077617532	1.45010983441994	39928.0567198842	3.35140156821233	9.03589998413831	104
V_V_HT	5.64290851416045	1.44905052514151	39928.0567198842	2.80273557717097	8.48308145114994	104
V_V_HM	5.1244280971895	1.44997577983325	39928.0567198842	2.28244163935329	7.9664145550257	104
V_V_WT	6.15139651999384	1.45026178658125	39928.0567198842	3.30884948223899	8.99394355774868	105
V_V_HT	5.62207017518414	1.44918836387332	39928.0567198842	2.78162707105488	8.46251327931341	105
V_V_HM	5.09128578136217	1.45012588216769	39928.0567198842	2.24900511943806	7.93356644328628	105
V_V_WT	6.10915891882536	1.45043163915186	39928.0567198842	3.26627896605758	8.95203887159313	106
V_V_HT	5.60164462426088	1.44934231278572	39928.0567198842	2.76089977666093	8.44238947186084	106
V_V_HM	5.05664034370753	1.45029364941007	39928.0567198842	2.21403085406261	7.89924983335245	106
V_V_WT	6.06692906120614	1.45061335763295	39928.0567198842	3.22369293596323	8.91016518644906	107
V_V_HT	5.58159013975748	1.44950690803985	39928.0567198842	2.74052268160791	8.42265759790705	107
V_V_HM	5.02052445821111	1.45047312190605	39928.0567198842	2.17756319827444	7.86348571814779	107
V_V_WT	6.02469906321191	1.45079963421812	39928.0567198842	3.1810978315032	8.86830029492063	108
V_V_HT	5.56186571511625	1.44967551438097	39928.0567198842	2.7204677845927	8.40326364563979	108
V_V_HM	4.98297313032917	1.45065707994015	39928.0567198842	2.13965130834104	7.8262949523173	108
V_V_WT	5.9824619495624	1.45098209493857	39928.0567198842	3.13850309057203	8.82642080855277	109
V_V_HT	5.54243088583772	1.44984051288781	39928.0567198842	2.70070955437981	8.38415221729563	109
V_V_HM	4.9440234255648	1.45083724834392	39928.0567198842	2.10034846928935	7.78769838184024	109
V_V_WT	5.94021518904093	1.45115302737043	39928.0567198842	3.0959212984843	8.78450907959755	110
V_V_HT	5.52324778084382	1.4499949040048	39928.0567198842	2.68122383918387	8.36527172250378	110
V_V_HM	4.90372250892516	1.45100600808077	39928.0567198842	2.05971677961652	7.7477282382338	110
V_V_WT	5.89796054696727	1.45130567943699	39928.0567198842	3.05336745478813	8.7425536391464	111
V_V_HT	5.50428095200444	1.45013257776117	39928.0567198842	2.66198716656044	8.34657473744845	111
V_V_HM	4.86212731753169	1.45115669129967	39928.0567198842	2.01782624558803	7.70642838947535	111
V_V_WT	5.85570062965942	1.45143299547656	39928.0567198842	3.01085799506356	8.70054326425529	112
V_V_HT	5.48549541173714	1.45024713118766	39928.0567198842	2.64297709889668	8.3280137245776	112
V_V_HM	4.81929671176003	1.45128232785146	39928.0567198842	1.97474938923496	7.6638440342851	112
V_V_WT	5.81343871869523	1.4515278335104	39928.0567198842	2.96841019933382	8.65846723805664	113
V_V_HT	5.46685646777436	1.45033206552113	39928.0567198842	2.62417168165283	8.30954125389589	113
V_V_HM	4.77529109866109	1.45137585992569	39928.0567198842	1.93056045108189	7.6200217462403	113
V_V_WT	5.77118139627397	1.45158477396272	39928.0567198842	2.92604127229361	8.61632152025432	114
V_V_HT	5.44833082737111	1.45038246207643	39928.0567198842	2.60554726282192	8.2911143919203	114
V_V_HM	4.73017845723757	1.4514319335821	39928.0567198842	1.88533790397968	7.57501901049546	114
V_V_WT	5.72893891152053	1.45160075697372	39928.0567198842	2.88376746046461	8.57411036257644	115
V_V_HT	5.42988662763939	1.45039556878588	39928.0567198842	2.58707737363298	8.2726958816458	115
V_V_HM	4.68403518492471	1.45144752945793	39928.0567198842	1.83916406338525	7.52890630646416	115
V_V_WT	5.68672481696131	1.45157522980908	39928.0567198842	2.84160339974543	8.5318462341772	116
V_V_HT	5.4114931486583	1.45037093298432	39928.0567198842	2.56873218139942	8.25425411591718	116
V_V_HM	4.63694523345983	1.45142210826057	39928.0567198842	1.79212393806205	7.4817665288576	116
V_V_WT	5.64455516508385	1.45150977891172	39928.0567198842	2.79956203315833	8.48954829700937	117
V_V_HT	5.39312045003258	1.45031005758876	39928.0567198842	2.55047879997348	8.23576210009168	117
V_V_HM	4.58899826674034	1.45135724591818	39928.0567198842	1.74430410305143	7.43369243042924	117
V_V_WT	5.60244686565976	1.45140687442967	39928.0567198842	2.75765542892702	8.4472383023925	118
V_V_HT	5.37473881416579	1.45021523504018	39928.0567198842	2.53228301852076	8.21719460981083	118
V_V_HM	4.54028587021791	1.45125538965884	39928.0567198842	1.69579134718074	7.38478039325509	118
V_V_WT	5.56041829635481	1.45127056484901	39928.0567198842	2.7158940295898	8.40494256311982	119
V_V_HT	5.35631884140226	1.45009019318356	39928.0567198842	2.51410813072218	8.19852955208235	119
V_V_HM	4.49090287466006	1.45112054634706	39928.0567198842	1.6466726476693	7.33513310165082	119
V_V_WT	5.51848845699307	1.45110555271195	39928.0567198842	2.67428761787797	8.36268929610817	120
V_V_HT	5.33783125105183	1.44993923871162	39928.0567198842	2.49591641466907	8.17974608743458	120
V_V_HM	4.44094543018203	1.45095736696407	39928.0567198842	1.59703503860031	7.28485582176374	120
V_V_WT	5.47667735072709	1.45091782272378	39928.0567198842	2.63284446678169	8.3205102346725	121
V_V_HT	5.31924691471598	1.44976784335943	39928.0567198842	2.47766801723416	8.1608258121978	121
V_V_HM	4.39051170641657	1.45077176931846	39928.0567198842	1.54696509056323	7.2340583222699	121
V_V_WT	5.43500523603027	1.45071330151902	39928.0567198842	2.59157321843197	8.27843725362856	122
V_V_HT	5.30053674127602	1.44958140180972	39928.0567198842	2.45932327359435	8.14175020895768	122
V_V_HM	4.33970037989438	1.4505696105126	39928.0567198842	1.49655000003102	7.18285075975773	122
V_V_WT	5.39349245839731	1.45049770728609	39928.0567198842	2.55048301054046	8.23650190625415	123
V_V_HT	5.28167166940472	1.44938509534106	39928.0567198842	2.44084296699519	8.12250037181425	123
V_V_HM	4.28861017415608	1.45035653840087	39928.0567198842	1.4458774206176	7.13134292769455	123
V_V_WT	5.35215978303279	1.45027791440534	39928.0567198842	2.50958113436536	8.19473843170023	124
V_V_HT	5.26262278522198	1.4491851657265	39928.0567198842	2.42218594953532	8.10305962090864	124
V_V_HM	4.23733990820561	1.45013934455333	39928.0567198842	1.39503285969064	7.07964695672059	124
V_V_WT	5.31102824394271	1.45006210082744	39928.0567198842	2.46887259493798	8.15318389294744	125
V_V_HT	5.24336141653045	1.4489890591763	39928.0567198842	2.40330895427109	8.08341387878982	125
V_V_HM	4.18598781075089	1.44992611123974	39928.0567198842	1.34409870452021	7.02787691698157	125
V_V_WT	5.27011892312177	1.449859088394	39928.0567198842	2.42836118323707	8.11187666300648	126
V_V_HT	5.22385915868801	1.44880481982196	39928.0567198842	2.38416780987433	8.0635505075017	126
V_V_HM	4.13465102849951	1.44972555866799	39928.0567198842	1.29315501000238	6.97614704699664	126
V_V_WT	5.22945281624846	1.44967695689104	39928.0567198842	2.38805205837141	8.0708535741255	127
V_V_HT	5.20408776940689	1.44863980545527	39928.0567198842	2.36471985261326	8.04345568620052	127
V_V_HM	4.08342593502593	1.44954567219786	39928.0567198842	1.24228249821957	6.92456937183228	127
V_V_WT	5.18905059603266	1.4495234781022	39928.0567198842	2.34795066017315	8.03015053189218	128
V_V_HT	5.18401945119548	1.44850109944977	39928.0567198842	2.34492340141835	8.02311550097261	128
V_V_HM	4.03240680027106	1.44939413360104	39928.0567198842	1.19156038266048	6.87325321788165	128
V_V_WT	5.14893285305344	1.44940481239339	39928.0567198842	2.30806550475997	7.9898002013469	129
V_V_HT	5.16362651620361	1.44839430042497	39928.0567198842	2.32473979501416	8.00251323739305	129
V_V_HM	3.98168736560443	1.44927702967166	39928.0567198842	1.14107047443565	6.8223042567732	129
V_V_WT	5.10912017913036	1.44932497427256	39928.0567198842	2.26840931542191	7.94983104283881	130
V_V_HT	5.1428812782569	1.44832302779388	39928.0567198842	2.30413425309217	7.98162830342163	130
V_V_HM	3.9313613738087	1.44919832297343	39928.0567198842	1.09089874961019	6.77182399800721	130
V_V_WT	5.06963316396377	1.44928572698436	39928.0567198842	2.22899922585859	7.91026710206896	131
V_V_HT	5.12175605112007	1.44828882654835	39928.0567198842	2.28307606119689	7.96043604104325	131
V_V_HM	3.88152256973712	1.44915974776432	39928.0567198842	1.04113555385112	6.72190958562312	131
V_V_WT	5.03049216735022	1.44928689481407	39928.0567198842	2.18985594027147	7.87112839442897	132
V_V_HT	5.10022348375375	1.44829146168504	39928.0567198842	2.26153832890099	7.93890863860652	132
V_V_HM	3.83226354941688	1.4491611200351	39928.0567198842	0.991873843848034	6.67265325498572	132
V_V_WT	4.9917166194664	1.44932742303871	39928.0567198842	2.151000956119	7.83243228281379	133
V_V_HT	5.07825757651873	1.44832991134949	39928.0567198842	2.23949705942392	7.91701809361353	133
V_V_HM	3.78367232987092	1.44920138889005	39928.0567198842	0.943203696404079	6.62414096333775	133
V_V_WT	4.95332545243865	1.44940475992182	39928.0567198842	2.11245820699067	7.79419269788662	134
V_V_HT	5.05583312152431	1.44840178897622	39928.0567198842	2.2169317225992	7.89473452044943	134
V_V_HM	3.73583443378683	1.44927802371015	39928.0567198842	0.895215594279361	6.5764532732943	134
V_V_WT	4.91533650205236	1.44951564950649	39928.0567198842	2.07425191042361	7.7564210936811	135
V_V_HT	5.03292671635776	1.44850408453397	39928.0567198842	2.19382481574573	7.8720286169698	135
V_V_HM	3.68882998071326	1.44938780032113	39928.0567198842	0.847995976479486	6.52966398494703	135
V_V_WT	4.87776703693033	1.44965556025234	39928.0567198842	2.03640821696584	7.71912585689483	136
V_V_HT	5.00951599239455	1.44863262792717	39928.0567198842	2.17016214372395	7.84886984106516	136
V_V_HM	3.64273621528324	1.44952623408599	39928.0567198842	0.801630877630998	6.48384155293548	136
V_V_WT	4.84063311911618	1.44981954867315	39928.0567198842	1.99895287800956	7.6823133602228	137
V_V_HT	4.98558087415223	1.44878289413787	39928.0567198842	2.14593250019242	7.82522924811203	137
V_V_HM	3.59762427644565	1.44968843600808	39928.0567198842	0.756201019230608	6.43904753366069	137
V_V_WT	4.80395050472534	1.45000133422082	39928.0567198842	1.96191395969152	7.64598704975916	138
V_V_HT	4.96110186318166	1.4489491343794	39928.0567198842	2.12112765445846	7.80107607190487	138
V_V_HM	3.55356377420218	1.44986819481283	39928.0567198842	0.711788185523476	6.39533936288089	138
V_V_WT	4.76773462638364	1.45019347267368	39928.0567198842	1.92532148548618	7.61014776728111	139
V_V_HT	4.93606022071946	1.44912453441664	39928.0567198842	2.0957422238189	7.77637821762001	139
V_V_HM	3.51062258885905	1.45005814837454	39928.0567198842	0.668474686754481	6.35277049096362	139
V_V_WT	4.73199960020164	1.45038872464893	39928.0567198842	1.88920376086381	7.57479543953946	140
V_V_HT	4.91044024199292	1.44930248817279	39928.0567198842	2.0697734515662	7.75110703241964	140
V_V_HM	3.46886166931724	1.4502511399861	39928.0567198842	0.626335499138027	6.31138783949646	140
V_V_WT	4.69675887652757	1.45057954313807	39928.0567198842	1.85358902848587	7.53992872456927	141
V_V_HT	4.88422785766329	1.4494761131544	39928.0567198842	2.04322075820981	7.72523495711678	141
V_V_HM	3.42833840386991	1.45043970943361	39928.0567198842	0.585442633161074	6.27123417457875	141
V_V_WT	4.66202455798569	1.45075911364883	39928.0567198842	1.81850274754097	7.50554636843041	142
V_V_HT	4.85741249157244	1.44963921531469	39928.0567198842	2.0160857080682	7.69873927507669	142
V_V_HM	3.38910286350489	1.45061712340693	39928.0567198842	0.545859357256861	6.23234636975292	142
V_V_WT	4.62780807671151	1.45092078628267	39928.0567198842	1.78396938412132	7.4716467693017	143
V_V_HT	4.82998542904894	1.44978575334799	39928.0567198842	1.98837142757046	7.67159943052742	143
V_V_HM	3.35120140436143	1.45077681167554	39928.0567198842	0.507644905370221	6.19475790335264	143
V_V_WT	4.59411949831983	1.45105911319986	39928.0567198842	1.75000968173511	7.43822931490456	144
V_V_HT	4.80194185537495	1.44991080033002	39928.0567198842	1.96008275888559	7.64380095186431	144
V_V_HM	3.31467280754589	1.45091339474562	39928.0567198842	0.470848602541293	6.15849701255049	144
V_V_WT	4.56096856110267	1.4511687719507	39928.0567198842	1.71664381080029	7.40529331140505	145
V_V_HT	4.77327794626025	1.45000953568578	39928.0567198842	1.9312253261632	7.6153305663573	145
V_V_HM	3.2795539744904	1.4510216159937	39928.0567198842	0.435517653307187	6.12359029567361	145
V_V_WT	4.52836466225148	1.45124472737827	39928.0567198842	1.68389103753372	7.37283828696923	146
V_V_HT	4.74399097171101	1.45007739209346	39928.0567198842	1.90180535146707	7.58617659195496	146
V_V_HM	3.24587987806884	1.45109650160988	39928.0567198842	0.401696779325593	6.0900629768121	146
V_V_WT	4.49631553663742	1.45128413365788	39928.0567198842	1.65176467468951	7.34086639858533	147
V_V_HT	4.71408373805528	1.45011182159372	39928.0567198842	1.87183063518517	7.55633684092538	147
V_V_HM	3.21367588839846	1.45113524506749	39928.0567198842	0.369416851571705	6.05793492522521	147
V_V_WT	4.46482693385749	1.45128689214302	39928.0567198842	1.62027066521416	7.30938320250081	148
V_V_HT	4.68356583264336	1.45011281015696	39928.0567198842	1.84131079216618	7.52582087312054	148
V_V_HM	3.18295589745558	1.45113775934611	39928.0567198842	0.338691932583901	6.02721986232726	148
V_V_WT	4.43390264787615	1.45125564323392	39928.0567198842	1.58940762782588	7.27839766792642	149
V_V_HT	4.652453766676	1.45008286709387	39928.0567198842	1.81025741530312	7.49465011804887	149
V_V_HM	3.15372239772727	1.45110666845712	39928.0567198842	0.309519371725539	5.99792542372899	149
V_V_WT	4.40354485363976	1.45119518313354	39928.0567198842	1.55916833680101	7.24792137047851	150
V_V_HT	4.62076989543615	1.45002648157076	39928.0567198842	1.778684061008	7.46285572986429	150
V_V_HM	3.125968472619	1.45104672931439	39928.0567198842	0.281882928739587	5.97005401649842	150
V_V_WT	4.37375540349037	1.45111049615446	39928.0567198842	1.52954487511227	7.21796593186846	151
V_V_HT	4.58853774769792	1.44994829357982	39928.0567198842	1.74660516356161	7.43047033183422	151
V_V_HM	3.09968532761434	1.45096288193723	39928.0567198842	0.255764126556181	5.9436065286725	151
V_V_WT	4.34453615063295	1.45100612153976	39928.0567198842	1.50053019894203	7.18854210232387	152
V_V_HT	4.55578085170573	1.44985250663071	39928.0567198842	1.71403601223109	7.39752569118037	152
V_V_HM	3.07486416692014	1.45085962220261	39928.0567198842	0.231145357358116	5.91858297648216	152
V_V_WT	4.31588894993759	1.4508860116579	39928.0567198842	1.47211841642568	7.1596594834495	153
V_V_HT	4.52252273681576	1.4497427572571	39928.0567198842	1.68099300868153	7.36405246495	153
V_V_HM	3.05149619526182	1.45074086150456	39928.0567198842	0.208010159446959	5.89498223107668	153
V_V_WT	4.28781565207124	1.45075344578557	39928.0567198842	1.44430495077113	7.13132635337135	154
V_V_HT	4.48878692990774	1.44962203604202	39928.0567198842	1.64749381817994	7.33008004163555	154
V_V_HM	3.02957261790289	1.45060984147895	39928.0567198842	0.186343384404086	5.87280185140169	154
V_V_WT	4.26031781571546	1.45061140129812	39928.0567198842	1.41708552493459	7.10355010649632	155
V_V_HT	4.45459809460613	1.44949303409167	39928.0567198842	1.61355782971964	7.29563835949262	155
V_V_HM	3.00908304421185	1.45046950201172	39928.0567198842	0.166128879352768	5.85203720907094	155
V_V_WT	4.23339582365683	1.45046371732987	39928.0567198842	1.39045299690953	7.07633865040412	156
V_V_HT	4.4199854294811	1.44935922750327	39928.0567198842	1.57920742863894	7.26076343032326	156
V_V_HM	2.99001070856355	1.45032363469047	39928.0567198842	0.147342447067399	5.8326789700597	156
V_V_WT	4.2070494739778	1.45031417636661	39928.0567198842	1.36439975101775	7.04969919693786	157
V_V_HT	4.38498033418386	1.44922402545327	39928.0567198842	1.54446733252342	7.2254933358443	157
V_V_HM	2.97233579691258	1.45017597300151	39928.0567198842	0.12995695578206	5.8147146380431	157
V_V_WT	4.18127742546584	1.450167170932	39928.0567198842	1.33891583659754	7.02363901433414	158
V_V_HT	4.3496184701813	1.44909139416916	39928.0567198842	1.50936542894129	7.18987151142132	158
V_V_HM	2.95603269058924	1.45003085353327	39928.0567198842	0.113938287012275	5.79812709416621	158
V_V_WT	4.15607777316041	1.45002678898238	39928.0567198842	1.3139913361983	6.99816421012252	159
V_V_HT	4.31393753631663	1.4489650089489	39928.0567198842	1.47393221306573	7.15394285956754	159
V_V_HM	2.94107302739143	1.44989230998664	39928.0567198842	0.0992501724077615	5.7828958823751	159
V_V_WT	4.13144749661256	1.44989742232319	39928.0567198842	1.28961462132963	6.97328037189548	160
V_V_HT	4.27797910675728	1.44884882530923	39928.0567198842	1.43820150615881	7.11775670735574	160
V_V_HM	2.92742328282861	1.44976467683296	39928.0567198842	0.0858505918127728	5.76899597384446	160
V_V_WT	4.10738329878862	1.4497825322679	39928.0567198842	1.26577561070248	6.94899098687476	161
V_V_HT	4.24178572778185	1.44874593223665	39928.0567198842	1.40220980001335	7.08136165555035	161
V_V_HM	2.91504864187237	1.4496513662835	39928.0567198842	0.0736980421849269	5.7563992415598	161
V_V_WT	4.08388161457076	1.44968458785545	39928.0567198842	1.24246589982492	6.92529732931661	162
V_V_HT	4.20540072095462	1.44865849778584	39928.0567198842	1.36599616675566	7.04480527515357	162
[truncated: 11,434 more rows]
