# Supplementary material for: Key HPI axis receptors facilitate light adaptive behavior in larval zebrafish
Source: Sci Rep. 2024 Apr 2;14:7759. doi: 10.1038/s41598-024-57707-6 (PMC10987622; doi:10.1038/s41598-024-57707-6)
Supplement: Supplementary file 1 — Supplementary Information. [file 41598_2024_57707_MOESM1_ESM.zip › Supp_Tables_SciRpts/SuppTableS45_dim_WT_4x[7.5_7.5min]_means.csv]

Supplementary Table S45. Locomotor response of WT larvae of 4x[7.5 dark + 7.5-min dim light] assay:
Mean predicted values by a generalized additive model.
The mean value was computed by the "emmeans" function of the "emmeans" package	which averages all predicted values
of each assay by the treatment condition (i.e.	"V_V_WT")
Columns: xvarF (treatment condition. equivalent to genotype. wildtype	heterozygous	or homozygous)
emmean (mean predicted values for each condition)	SE (standard error of the mean)	df (degrees of freedom)
lower.CL (lower value of the 95% confidence interval of the emmean values)
upper.CL (upper value of the 95% confidence interval of emmean values)	Time (time point when data were recorded)
xvarF	emmean	SE	df	lower.CL	upper.CL	Time
V_V_WT	4.32092298118816	1.24995127116504	14388.9705590361	1.8708574140986	6.77098854827772	-501
V_V_WT	4.31667280843321	1.23511620006018	14388.9705590361	1.89568589243816	6.73765972442825	-500
V_V_WT	4.31242264065937	1.22112301564812	14388.9705590361	1.91886416935078	6.70598111196795	-499
V_V_WT	4.3081724705125	1.20800097487177	14388.9705590361	1.94033489010402	6.67601005092098	-498
V_V_WT	4.30391941585905	1.19578068005838	14388.9705590361	1.96003518805932	6.64780364365877	-497
V_V_WT	4.29964903801832	1.18449763172236	14388.9705590361	1.97788103895295	6.62141703708369	-496
V_V_WT	4.29534402041567	1.174182607635	14388.9705590361	1.99379479781234	6.59689324301901	-495
V_V_WT	4.29098503226642	1.16485955450043	14388.9705590361	2.00771019522684	6.57425986930599	-494
V_V_WT	4.28654468455149	1.156546245175	14388.9705590361	2.01956500508858	6.55352436401441	-493
V_V_WT	4.28199215332449	1.14924938849496	14388.9705590361	2.0293152532676	6.53466905338138	-492
V_V_WT	4.27729085374282	1.14296343641007	14388.9705590361	2.03693522981472	6.51764647767092	-491
V_V_WT	4.27240189545385	1.13766807835231	14388.9705590361	2.04242585570797	6.50237793519972	-490
V_V_WT	4.26728288774657	1.13332797866959	14388.9705590361	2.04581400266798	6.48875177282516	-489
V_V_WT	4.26189056331571	1.12989242559367	14388.9705590361	2.04715580499023	6.4766253216412	-488
V_V_WT	4.25618158697027	1.12729653589615	14388.9705590361	2.04653510697257	6.46582806696796	-487
V_V_WT	4.25011250280384	1.12546352320349	14388.9705590361	2.04405896389585	6.45616604171183	-486
V_V_WT	4.24364090256251	1.12430740973082	14388.9705590361	2.03985349504412	6.44742831008091	-485
V_V_WT	4.23672690264608	1.12373631870099	14388.9705590361	2.03405890714009	6.43939489815207	-484
V_V_WT	4.22933360760312	1.12365560070053	14388.9705590361	2.02682382977979	6.43184338542645	-483
V_V_WT	4.22142479592645	1.12396886466795	14388.9705590361	2.01830098035806	6.42454861149485	-482
V_V_WT	4.21296423688724	1.12457946354989	14388.9705590361	2.00864356882513	6.41728490494936	-481
V_V_WT	4.20391569472188	1.12539231377697	14388.9705590361	1.99800173546631	6.40982965397744	-480
V_V_WT	4.19424453604874	1.12631682897968	14388.9705590361	1.98651840785774	6.40197066423973	-479
V_V_WT	4.18392429524136	1.12727356190307	14388.9705590361	1.97432284723064	6.39352574325208	-478
V_V_WT	4.17293707193366	1.12819664096995	14388.9705590361	1.9615262699988	6.38434787386852	-477
V_V_WT	4.16126672297704	1.12903010668818	14388.9705590361	1.94822222082948	6.3743112251246	-476
V_V_WT	4.14889711049239	1.12972702919481	14388.9705590361	1.93448655042255	6.36330767056224	-475
V_V_WT	4.13581422414572	1.13025119908844	14388.9705590361	1.92037622353694	6.35125222475449	-474
V_V_WT	4.12201265687548	1.13058149652033	14388.9705590361	1.90592723073626	6.33809808301469	-473
V_V_WT	4.10749136064203	1.13070861955269	14388.9705590361	1.89115675697761	6.32382596430644	-472
V_V_WT	4.09225824712943	1.13063696931413	14388.9705590361	1.87606408716584	6.30845240709303	-471
V_V_WT	4.07632343861512	1.13037918016288	14388.9705590361	1.8606345786081	6.29201229862214	-470
V_V_WT	4.0596970682899	1.12995367739637	14388.9705590361	1.84484224853788	6.27455188804193	-469
V_V_WT	4.0423892724522	1.12938378017837	14388.9705590361	1.82865152468755	6.25612702021685	-468
V_V_WT	4.02441230654438	1.12869786732344	14388.9705590361	1.8120190363659	6.23680557672285	-467
V_V_WT	4.00578694831211	1.12793097483181	14388.9705590361	1.79489688624322	6.216677010381	-466
V_V_WT	3.98653807836751	1.12712087877804	14388.9705590361	1.77723590895744	6.19584024777757	-465
V_V_WT	3.96670027064035	1.12630844650387	14388.9705590361	1.75899057318215	6.17440996809855	-464
V_V_WT	3.94631750034216	1.12553496604368	14388.9705590361	1.74012392426089	6.15251107642343	-463
V_V_WT	3.92543719455505	1.12483787296767	14388.9705590361	1.72061001073402	6.13026437837609	-462
V_V_WT	3.90411460138388	1.12425060628655	14388.9705590361	1.70043853593626	6.1077906668315	-461
V_V_WT	3.88241365194455	1.12380114576855	14388.9705590361	1.67961858703217	6.08520871685692	-460
V_V_WT	3.86040484834838	1.12350993204845	14388.9705590361	1.6581805998548	6.06262909684195	-459
V_V_WT	3.83815998681691	1.12338720206233	14388.9705590361	1.63617630491179	6.04014366872203	-458
V_V_WT	3.81575160377474	1.12343281950485	14388.9705590361	1.61367850580375	6.01782470174572	-457
V_V_WT	3.7932552195899	1.1236379539101	14388.9705590361	1.59078003174988	5.99573040742991	-456
V_V_WT	3.77074745033639	1.12398486875958	14388.9705590361	1.56759226468604	5.97390263598674	-455
V_V_WT	3.7483063374809	1.12444918864477	14388.9705590361	1.54424102502074	5.95237164994106	-454
V_V_WT	3.72601024368403	1.1250002098081	14388.9705590361	1.52086485873614	5.93115562863192	-453
V_V_WT	3.70393736500017	1.12560400819433	14388.9705590361	1.49760845740647	5.91026627259387	-452
V_V_WT	3.68216586217697	1.12622292255849	14388.9705590361	1.4746238026728	5.88970792168114	-451
V_V_WT	3.66077327184515	1.12681725167773	14388.9705590361	1.45206625067875	5.86948029301156	-450
V_V_WT	3.63983467055234	1.12734998357655	14388.9705590361	1.43008342621349	5.84958591489119	-449
V_V_WT	3.61942352528616	1.12778681744264	14388.9705590361	1.40881603027696	5.83003102029537	-448
V_V_WT	3.59960827952601	1.12810122552906	14388.9705590361	1.38838450415106	5.81083205490097	-447
V_V_WT	3.58045054724505	1.12827716911031	14388.9705590361	1.36888189977779	5.79201919471231	-446
V_V_WT	3.56200421335245	1.12830999461997	14388.9705590361	1.35037122365619	5.77363720304871	-445
V_V_WT	3.54431610927387	1.1282052887655	14388.9705590361	1.33288835654534	5.7557438620024	-444
V_V_WT	3.52742997070555	1.12797470617952	14388.9705590361	1.31645418955969	5.73840575185142	-443
V_V_WT	3.51138279897497	1.1276373647959	14388.9705590361	1.30106825041267	5.72169734753727	-442
V_V_WT	3.49620992535086	1.12721521487882	14388.9705590361	1.28672284502659	5.70569700567512	-441
V_V_WT	3.48194472799714	1.12673190359544	14388.9705590361	1.27340500007045	5.69048445592383	-440
V_V_WT	3.46861279823071	1.12621478523575	14388.9705590361	1.26108668892774	5.67613890753367	-439
V_V_WT	3.45623778590852	1.12569050789193	14388.9705590361	1.2497393277607	5.66273624405634	-438
V_V_WT	3.4448412523069	1.12518390080283	14388.9705590361	1.2393358093379	5.6503466952759	-437
V_V_WT	3.43443644395621	1.12471969526604	14388.9705590361	1.2298409036594	5.63903198425303	-436
V_V_WT	3.42503241509397	1.12431963542714	14388.9705590361	1.22122104363532	5.62884378655263	-435
V_V_WT	3.41662982628777	1.12400321578418	14388.9705590361	1.21343867810488	5.61982097447065	-434
V_V_WT	3.40922517237287	1.12378524062598	14388.9705590361	1.20646128358955	5.61198906115619	-433
V_V_WT	3.40280670990319	1.12367684298489	14388.9705590361	1.20025529446512	5.60535812534126	-432
V_V_WT	3.39736062428344	1.12368274954343	14388.9705590361	1.19479763122948	5.59992361733741	-431
V_V_WT	3.39287310752732	1.12380033138056	14388.9705590361	1.19007963892033	5.59566657613431	-430
V_V_WT	3.38932851571469	1.12402059643698	14388.9705590361	1.18610329921257	5.59255373221681	-429
V_V_WT	3.38670385615857	1.12433131109926	14388.9705590361	1.18286959887797	5.59053811343916	-428
V_V_WT	3.38497430168544	1.12471513953772	14388.9705590361	1.18038769120321	5.58956091216767	-427
V_V_WT	3.38411345091481	1.12515042218021	14388.9705590361	1.17867363036038	5.58955327146923	-426
V_V_WT	3.38408868616639	1.12561520635015	14388.9705590361	1.17773782874423	5.59043954358855	-425
V_V_WT	3.38486579340789	1.12608529770715	14388.9705590361	1.17759349634746	5.59213809046832	-424
V_V_WT	3.38641058280178	1.12653406163128	14388.9705590361	1.17825865061986	5.59456251498371	-423
V_V_WT	3.38868885187882	1.12693337603248	14388.9705590361	1.17975421201269	5.59762349174495	-422
V_V_WT	3.39166641111097	1.12725478167944	14388.9705590361	1.1821017747587	5.60123104746325	-421
V_V_WT	3.39530820619248	1.12747211221175	14388.9705590361	1.18531757399047	5.60529883839449	-420
V_V_WT	3.39957510140421	1.12756811922495	14388.9705590361	1.18939628308434	5.60975391972408	-419
V_V_WT	3.40442366039798	1.12753692944605	14388.9705590361	1.19430597806402	5.61454134273193	-418
V_V_WT	3.40980692801104	1.12738435174094	14388.9705590361	1.19998831764111	5.61962553838097	-417
V_V_WT	3.41567552225284	1.12712601159166	14388.9705590361	1.20636329186664	5.62498775263903	-416
V_V_WT	3.42197961941585	1.12678122823803	14388.9705590361	1.21334320883346	5.63061602999825	-415
V_V_WT	3.42866930982202	1.12637197478209	14388.9705590361	1.2208350887519	5.63650353089213	-414
V_V_WT	3.43569434052228	1.125925224985	14388.9705590361	1.22873580662511	5.64265287441944	-413
V_V_WT	3.44300439480296	1.12546809180874	14388.9705590361	1.23694190083996	5.64906688876595	-412
V_V_WT	3.45054940246029	1.12502660810481	14388.9705590361	1.24535227344902	5.65574653147157	-411
V_V_WT	3.45828035726497	1.12462751836681	14388.9705590361	1.25386549556906	5.66269521896087	-410
V_V_WT	3.46614895420286	1.12429486239786	14388.9705590361	1.26238614107398	5.66991176733173	-409
V_V_WT	3.47410877721824	1.12405049722811	14388.9705590361	1.27082495131231	5.67739260312418	-408
V_V_WT	3.48211385757152	1.12391026964461	14388.9705590361	1.27910489579975	5.68512281934329	-407
V_V_WT	3.4901182363513	1.12388247526287	14388.9705590361	1.28716375514948	5.69307271755312	-406
V_V_WT	3.49807595063047	1.12396757582799	14388.9705590361	1.29495466135448	5.70119723990645	-405
V_V_WT	3.50594103349795	1.12415824988095	14388.9705590361	1.30244599850686	5.70943606848903	-404
V_V_WT	3.51366752689294	1.124439777043	14388.9705590361	1.3096206623851	5.71771439140079	-403
V_V_WT	3.52121044602899	1.12479163992008	14388.9705590361	1.31647388493908	5.7259470071189	-402
V_V_WT	3.52852872491572	1.12519123713686	14388.9705590361	1.32300890178661	5.73404854804483	-401
V_V_WT	3.53558332933325	1.12561335641067	14388.9705590361	1.32923609803088	5.74193056063563	-400
V_V_WT	3.54234056834351	1.12603444728374	14388.9705590361	1.33516794466581	5.7495131920212	-399
V_V_WT	3.54877217051351	1.12643402289969	14388.9705590361	1.34081632713704	5.75672801388998	-398
V_V_WT	3.55485206762421	1.12679267264297	14388.9705590361	1.34619322453333	5.76351091071508	-397
V_V_WT	3.56055871759797	1.12709508858096	14388.9705590361	1.35130710029765	5.7698103348983	-396
V_V_WT	3.56587169645062	1.12732738966037	14388.9705590361	1.35616473909906	5.77557865380218	-395
V_V_WT	3.57077056888726	1.12747651359067	14388.9705590361	1.36077130941537	5.78076982835915	-394
V_V_WT	3.57523603241515	1.12753201244664	14388.9705590361	1.36512798803368	5.78534407679663	-393
V_V_WT	3.57925433218692	1.12749133198937	14388.9705590361	1.36922602674401	5.78928263762983	-392
V_V_WT	3.58281828249337	1.12736104936798	14388.9705590361	1.37304534777732	5.79259121720943	-391
V_V_WT	3.58592608858731	1.12715509846205	14388.9705590361	1.37655684418685	5.79529533298776	-390
V_V_WT	3.58857702594965	1.12688930682149	14388.9705590361	1.37972876741606	5.79742528448324	-389
V_V_WT	3.59077132910678	1.12658062027749	14388.9705590361	1.38252813597848	5.79901452223508	-388
V_V_WT	3.59251313249002	1.12624940063618	14388.9705590361	1.38491917254148	5.80010709243856	-387
V_V_WT	3.59380840252054	1.12591621119193	14388.9705590361	1.38686753681934	5.80074926822173	-386
V_V_WT	3.5946674721387	1.12560346731734	14388.9705590361	1.3883396247336	5.8009953195438	-385
V_V_WT	3.59510489085216	1.12533382349103	14388.9705590361	1.38930558009442	5.8009042016099	-384
V_V_WT	3.59513603394123	1.12512521228711	14388.9705590361	1.38974562802598	5.80052643985649	-383
V_V_WT	3.59477628194117	1.12498918012218	14388.9705590361	1.38965251659902	5.79990004728331	-382
V_V_WT	3.5940410104628	1.12493049545076	14388.9705590361	1.38903227463907	5.79904974628652	-381
V_V_WT	3.59294616656231	1.12494785001391	14388.9705590361	1.3879034135584	5.79798891956623	-380
V_V_WT	3.59151042561812	1.12503702885623	14388.9705590361	1.38629287059117	5.79672798064506	-379
V_V_WT	3.58975503119576	1.12519108826763	14388.9705590361	1.38423549986954	5.79527456252198	-378
V_V_WT	3.58770213231418	1.12539841694068	14388.9705590361	1.38177621007126	5.79362805455711	-377
V_V_WT	3.58537541565866	1.1256448823152	14388.9705590361	1.37896638952079	5.79178444179653	-376
V_V_WT	3.58279896226088	1.12591217222899	14388.9705590361	1.37586601344753	5.78973191107423	-375
V_V_WT	3.57999706503045	1.12617870134745	14388.9705590361	1.37254168479853	5.78745244526238	-374
V_V_WT	3.57699506970017	1.12642426359231	14388.9705590361	1.36905835582381	5.78493178357654	-373
V_V_WT	3.57381932231043	1.12663231700701	14388.9705590361	1.36547479693034	5.78216384769052	-372
V_V_WT	3.57049685869432	1.12679117407709	14388.9705590361	1.36184095298569	5.77915276440295	-371
V_V_WT	3.56705508938613	1.12689383874696	14388.9705590361	1.35819794769462	5.77591223107764	-370
V_V_WT	3.5635214427714	1.12693546356687	14388.9705590361	1.35458271106885	5.77246017447395	-369
V_V_WT	3.55992317171359	1.12691646048759	14388.9705590361	1.35102168849527	5.7688246549319	-368
V_V_WT	3.55628718374676	1.12684243899259	14388.9705590361	1.34753079219745	5.76504357529607	-367
V_V_WT	3.55264015388349	1.12672079000927	14388.9705590361	1.34412221001786	5.76115809774912	-366
V_V_WT	3.549008117095	1.12656210381816	14388.9705590361	1.34080121861312	5.75721501557688	-365
V_V_WT	3.54541695401631	1.12637655118555	14388.9705590361	1.33757376260568	5.75326014542694	-364
V_V_WT	3.54189254414774	1.12617231812668	14388.9705590361	1.33444967585109	5.74933541244439	-363
V_V_WT	3.53846046726578	1.12595616176447	14388.9705590361	1.33144129329417	5.74547964123739	-362
V_V_WT	3.53514507812474	1.12573591120762	14388.9705590361	1.32855762362724	5.74173253262224	-361
V_V_WT	3.53197007091731	1.12551829569586	14388.9705590361	1.325809170866	5.73813097096863	-360
V_V_WT	3.52895766220001	1.12531040687453	14388.9705590361	1.32320425102821	5.73471107337181	-359
V_V_WT	3.52612929861155	1.12511766336511	14388.9705590361	1.3207536895562	5.73150490766689	-358
V_V_WT	3.52350428387954	1.12494612185985	14388.9705590361	1.31846491828028	5.72854364947881	-357
V_V_WT	3.52109971978121	1.12480227972428	14388.9705590361	1.31634230330395	5.72585713625847	-356
V_V_WT	3.51893226046703	1.12468948078267	14388.9705590361	1.31439594445123	5.72346857648283	-355
V_V_WT	3.51701856047332	1.12460688576764	14388.9705590361	1.31264414133062	5.72139297961601	-354
V_V_WT	3.51537474149517	1.12455036474272	14388.9705590361	1.31111111084493	5.71963837214541	-353
V_V_WT	3.51401424951664	1.12451631288	14388.9705590361	1.30981736490544	5.71821113412783	-352
V_V_WT	3.51294779454685	1.12450230382618	14388.9705590361	1.30877836948642	5.71711721960728	-351
V_V_WT	3.51218496884253	1.12450488154953	14388.9705590361	1.30801049111217	5.7163594465729	-350
V_V_WT	3.51173302682875	1.12452175535188	14388.9705590361	1.30752547427131	5.71594057938618	-349
V_V_WT	3.51159805096588	1.1245502944261	14388.9705590361	1.30733455814527	5.71586154378649	-348
V_V_WT	3.51178368933007	1.12458980400799	14388.9705590361	1.30744275263755	5.7161246260226	-347
V_V_WT	3.51229299830632	1.12463868454049	14388.9705590361	1.30785624947107	5.71672974714157	-346
V_V_WT	3.51312902349111	1.12469329918504	14388.9705590361	1.3085852229146	5.71767282406763	-345
V_V_WT	3.51429417084203	1.1247491125763	14388.9705590361	1.30964096882624	5.71894737285782	-344
V_V_WT	3.51578831933265	1.12480443023349	14388.9705590361	1.31102668758023	5.72054995108507	-343
V_V_WT	3.51761068770805	1.12485716724227	14388.9705590361	1.31274568462242	5.72247569079367	-342
V_V_WT	3.5197605072281	1.12490362144695	14388.9705590361	1.31480444791495	5.72471656654124	-341
V_V_WT	3.52223700973513	1.12493849511158	14388.9705590361	1.31721259354531	5.72726142592495	-340
V_V_WT	3.52503878320623	1.12495633919683	14388.9705590361	1.31997939030982	5.73009817610264	-339
V_V_WT	3.52816186926878	1.12495568797918	14388.9705590361	1.32310375284289	5.73321998569468	-338
V_V_WT	3.53160166074222	1.12493538643647	14388.9705590361	1.32658333795622	5.73661998352823	-337
V_V_WT	3.53535355884419	1.12489329918206	14388.9705590361	1.33041773250042	5.74028938518795	-336
V_V_WT	3.53941296327261	1.12482639849414	14388.9705590361	1.33460827089836	5.74421765564687	-335
V_V_WT	3.54377526883099	1.12473098622074	14388.9705590361	1.33915759680795	5.74839294085403	-334
V_V_WT	3.54843528915646	1.12460426710338	14388.9705590361	1.34406600293318	5.75280457537975	-333
V_V_WT	3.55338494707248	1.12444949621393	14388.9705590361	1.34931903173715	5.7574508624078	-332
V_V_WT	3.55861329764486	1.12427569090879	14388.9705590361	1.35488806310511	5.76233853218461	-331
V_V_WT	3.564108830773	1.12409230093028	14388.9705590361	1.36074306422378	5.76747459732223	-330
V_V_WT	3.56986003632466	1.12390762877107	14388.9705590361	1.36685625100534	5.77286382164398	-329
V_V_WT	3.57585492147826	1.1237296569172	14388.9705590361	1.37319998392696	5.77850985902955	-328
V_V_WT	3.58207905567505	1.12356993180005	14388.9705590361	1.37973719993645	5.78442091141366	-327
V_V_WT	3.58851565346032	1.123442708168	14388.9705590361	1.38642317243526	5.79060813448538	-326
V_V_WT	3.595147464516	1.12335992092123	14388.9705590361	1.39321725716302	5.79707767186897	-325
V_V_WT	3.60195723169278	1.12332955512574	14388.9705590361	1.40008654521206	5.8038279181735	-324
V_V_WT	3.60892770743205	1.12335527283035	14388.9705590361	1.40700661093618	5.81084880392792	-323
V_V_WT	3.61604163586978	1.12343624499094	14388.9705590361	1.41396182350463	5.81812144823492	-322
V_V_WT	3.62328176598948	1.12356718937328	14388.9705590361	1.42094528576074	5.82561824621821	-321
V_V_WT	3.63063084403503	1.12373861462969	14388.9705590361	1.42795834821293	5.83330333985714	-320
V_V_WT	3.63807136794354	1.12393829597744	14388.9705590361	1.4350074709478	5.84113526493928	-319
V_V_WT	3.6455848433018	1.12415498737379	14388.9705590361	1.44209620324517	5.84907348335842	-318
V_V_WT	3.65315254331621	1.12437592930918	14388.9705590361	1.44923082859443	5.857074258038	-317
V_V_WT	3.66075555264744	1.12458749529536	14388.9705590361	1.45641914132917	5.8650919639657	-316
V_V_WT	3.66837421541703	1.12478038699138	14388.9705590361	1.46365971151749	5.87308871931657	-315
V_V_WT	3.67598817410966	1.12495026252562	14388.9705590361	1.4709406922719	5.88103565594743	-314
V_V_WT	3.68357695838205	1.1250932972672	14388.9705590361	1.47824911001856	5.88890480674555	-313
V_V_WT	3.69112008829296	1.12520503830591	14388.9705590361	1.48557321309403	5.8966669634919	-312
V_V_WT	3.69859706096208	1.12528176414641	14388.9705590361	1.49289979322845	5.9042943286957	-311
V_V_WT	3.70598730737936	1.12532432856166	14388.9705590361	1.50020660790675	5.91176800685196	-310
V_V_WT	3.713270230265	1.1253343225147	14388.9705590361	1.50746994135657	5.91907051917343	-309
V_V_WT	3.72042523329464	1.12531272564766	14388.9705590361	1.51466727702869	5.9261831895606	-308
V_V_WT	3.72743172207022	1.12525993463556	14388.9705590361	1.52177724299093	5.93308620114952	-307
V_V_WT	3.73426910246947	1.12517592802433	14388.9705590361	1.52877928717373	5.9397589177652	-306
V_V_WT	3.74091690274072	1.12506175056037	14388.9705590361	1.53565088998789	5.94618291549356	-305
V_V_WT	3.74735525856611	1.12492432998863	14388.9705590361	1.54235860784266	5.95235190928957	-304
V_V_WT	3.75356498699691	1.12477576698457	14388.9705590361	1.54885953890607	5.95827043508775	-303
V_V_WT	3.75952704714381	1.12462786021973	14388.9705590361	1.55511151537214	5.96394257891548	-302
V_V_WT	3.76522239138498	1.12449052619426	14388.9705590361	1.56107605200085	5.9693687307691	-301
V_V_WT	3.77063197304792	1.12437159362697	14388.9705590361	1.56671875682198	5.97454518927385	-300
V_V_WT	3.77573696145846	1.12427771425322	14388.9705590361	1.57200776090288	5.97946616201403	-299
V_V_WT	3.78051960562917	1.12421787240085	14388.9705590361	1.5769077028158	5.98413150844255	-298
V_V_WT	3.78496327287455	1.12420236714056	14388.9705590361	1.58138176236942	5.98854478337967	-297
V_V_WT	3.78905154943746	1.12423827728568	14388.9705590361	1.58539965042033	5.99270344845459	-296
V_V_WT	3.79276828088981	1.12432909026782	14388.9705590361	1.58893837672502	5.9965981850546	-295
V_V_WT	3.79609832197866	1.1244769032433	14388.9705590361	1.59197868533394	6.00021795862338	-294
V_V_WT	3.79902704846476	1.12468035813406	14388.9705590361	1.59450861401583	6.00354548291368	-293
V_V_WT	3.80154090894729	1.12493607560944	14388.9705590361	1.59652123529346	6.00656058260112	-292
V_V_WT	3.8036266169355	1.12523610073121	14388.9705590361	1.5980188553801	6.00923437849091	-291
V_V_WT	3.80527088897262	1.12556734813838	14388.9705590361	1.59901383981281	6.01152793813243	-290
V_V_WT	3.80646044117594	1.12591216101138	14388.9705590361	1.59952751435055	6.01339336800133	-289
V_V_WT	3.80718228343913	1.1262500170295	14388.9705590361	1.59958711528025	6.01477745159801	-288
V_V_WT	3.8074246282285	1.12656115013524	14388.9705590361	1.59921959908804	6.01562965736896	-287
V_V_WT	3.80717628826695	1.12682585840397	14388.9705590361	1.598452396808	6.01590017972589	-286
V_V_WT	3.80642765481539	1.12702837760744	14388.9705590361	1.59730679961992	6.01554851001087	-285
V_V_WT	3.80517102644834	1.12715875784742	14388.9705590361	1.59579460918099	6.01454744371569	-284
V_V_WT	3.80340034359353	1.12721248533179	14388.9705590361	1.59391861353319	6.01288207365388	-283
V_V_WT	3.80111020888611	1.12718786754152	14388.9705590361	1.59167673286708	6.01054368490513	-282
V_V_WT	3.79829697260599	1.12708910126624	14388.9705590361	1.58905709121408	6.0075368539979	-281
V_V_WT	3.79495912977851	1.12692697711584	14388.9705590361	1.58603703261358	6.00388122694344	-280
V_V_WT	3.79109700231436	1.12671716983726	14388.9705590361	1.58258615445237	5.99960785017634	-279
V_V_WT	3.78671129117139	1.12647547702149	14388.9705590361	1.57867419237419	5.99474838996859	-278
V_V_WT	3.7818030818752	1.12621712259723	14388.9705590361	1.57427239104253	5.98933377270787	-277
V_V_WT	3.77637553138817	1.12595973579862	14388.9705590361	1.56934935184904	5.9834017109273	-276
V_V_WT	3.77043386763592	1.12572226026564	14388.9705590361	1.56387317074384	5.976994564528	-275
V_V_WT	3.76398375018921	1.12552034219265	14388.9705590361	1.55781883874047	5.97014866163796	-274
V_V_WT	3.75703082686084	1.12536481483916	14388.9705590361	1.55117076906706	5.96289088465463	-273
V_V_WT	3.74958122812552	1.12526220571538	14388.9705590361	1.54392229743712	5.95524015881392	-272
V_V_WT	3.74164298068406	1.12521699003333	14388.9705590361	1.53607267855921	5.94721328280891	-271
V_V_WT	3.73322508011162	1.12522978882677	14388.9705590361	1.52762969070232	5.93882046952092	-270
V_V_WT	3.72433851335374	1.12529899508193	14388.9705590361	1.51860747076603	5.93006955594146	-269
V_V_WT	3.71499527666148	1.12541930097539	14388.9705590361	1.5090284190193	5.92096213430367	-268
V_V_WT	3.70520995952869	1.12558444029345	14388.9705590361	1.49891940754235	5.91150051151503	-267
V_V_WT	3.69500027690645	1.12578838509696	14388.9705590361	1.48830996682377	5.90169058698914	-266
V_V_WT	3.684386564505	1.12602483809556	14388.9705590361	1.47723277607444	5.89154035293556	-265
V_V_WT	3.6733902252255	1.12628495321743	14388.9705590361	1.46572657763621	5.88105387281479	-264
V_V_WT	3.66203475575276	1.12655938863831	14388.9705590361	1.45383317937327	5.87023633213225	-263
V_V_WT	3.6503441842311	1.12683597499601	14388.9705590361	1.44160046294808	5.85908790551411	-262
V_V_WT	3.63834304055647	1.12710014191453	14388.9705590361	1.42908151807116	5.84760456304178	-261
V_V_WT	3.62605787626078	1.12733838633144	14388.9705590361	1.41632936401682	5.83578638850473	-260
V_V_WT	3.61351574239693	1.12753602363522	14388.9705590361	1.40339983556893	5.82363164922493	-259
V_V_WT	3.60074368616744	1.12767683951616	14388.9705590361	1.39035176206649	5.81113561026839	-258
V_V_WT	3.58776917626451	1.12774495058595	14388.9705590361	1.37724374568961	5.7982946068394	-257
V_V_WT	3.57462173649657	1.12772992600144	14388.9705590361	1.36412575604345	5.78511771694968	-256
V_V_WT	3.56133285375367	1.1276275912209	14388.9705590361	1.35103746265783	5.7716282448495	-255
V_V_WT	3.54793469356748	1.12743735937055	14388.9705590361	1.33801218141266	5.75785720572231	-254
V_V_WT	3.53446091688842	1.12716553591834	14388.9705590361	1.32507121372859	5.74385062004824	-253
V_V_WT	3.52094670058911	1.1268261108527	14388.9705590361	1.31222231429812	5.72967108688009	-252
V_V_WT	3.50742847405511	1.12643996524764	14388.9705590361	1.2994609829109	5.71539596519932	-251
V_V_WT	3.49394354008384	1.12603357706702	14388.9705590361	1.28677262214306	5.70111445802462	-250
V_V_WT	3.4805297324236	1.12563731788011	14388.9705590361	1.2741355335533	5.68692393129389	-249
V_V_WT	3.4672250466392	1.12528261738073	14388.9705590361	1.26152610645635	5.67292398682204	-248
V_V_WT	3.45406751888899	1.12499665175075	14388.9705590361	1.248929108192	5.65920592958597	-247
V_V_WT	3.4410951777933	1.12480011328439	14388.9705590361	1.23634200781743	5.64584834776918	-246
V_V_WT	3.42834604736327	1.12470624197618	14388.9705590361	1.22377687724826	5.63291521747829	-245
V_V_WT	3.4158581634198	1.12472022634147	14388.9705590361	1.2112615821467	5.6204547446929	-244
V_V_WT	3.40366954955565	1.12483897849124	14388.9705590361	1.19884019876595	5.60849890034535	-243
V_V_WT	3.39181773539676	1.12505212696224	14388.9705590361	1.18657058613642	5.59706488465711	-242
V_V_WT	3.38033828448758	1.12534510902925	14388.9705590361	1.17451685262061	5.58615971635455	-241
V_V_WT	3.36926624416443	1.12569741853754	14388.9705590361	1.16275424026067	5.57577824806819	-240
V_V_WT	3.35863668117647	1.12608261174837	14388.9705590361	1.15136964894136	5.56590371341158	-239
V_V_WT	3.34848386124961	1.12647045291695	14388.9705590361	1.14045661034475	5.55651111215447	-238
V_V_WT	3.33883805940984	1.12683249847414	14388.9705590361	1.13010115255769	5.54757496626198	-237
V_V_WT	3.32972534905053	1.12714395850644	14388.9705590361	1.12037794039863	5.53907275770243	-236
V_V_WT	3.32116997969798	1.12738204958448	14388.9705590361	1.11135588185137	5.53098407754458	-235
V_V_WT	3.31319230357898	1.12752939133905	14388.9705590361	1.10308939690615	5.5232952102518	-234
V_V_WT	3.30581063983408	1.127572813851	14388.9705590361	1.09562261944217	5.515998660226	-233
V_V_WT	3.29903790321616	1.12750752898114	14388.9705590361	1.08897784958215	5.50909795685017	-232
V_V_WT	3.2928803376227	1.12733862677981	14388.9705590361	1.08315135406895	5.50260932117645	-231
V_V_WT	3.28733731760539	1.12708071915679	14388.9705590361	1.07811386622817	5.49656076898261	-230
V_V_WT	3.28240239033453	1.12675578253282	14388.9705590361	1.07381585661341	5.49098892405565	-229
V_V_WT	3.27806671101248	1.12638842146254	14388.9705590361	1.07020025232929	5.48593316969568	-228
V_V_WT	3.27431662955901	1.12600647299957	14388.9705590361	1.06719883908322	5.4814344200348	-227
V_V_WT	3.27113728666593	1.12563629972236	14388.9705590361	1.06474508351603	5.47752948981583	-226
V_V_WT	3.26851382302625	1.12530047853901	14388.9705590361	1.06277987267149	5.47424777338101	-225
V_V_WT	3.26643137999462	1.12501683563245	14388.9705590361	1.0612534062885	5.47160935370074	-224
V_V_WT	3.26487510156119	1.12479776691098	14388.9705590361	1.06012653077955	5.46962367234284	-223
V_V_WT	3.26383013175526	1.12464984666275	14388.9705590361	1.05937150372197	5.46828875978855	-222
V_V_WT	3.26328053317753	1.1245745556714	14388.9705590361	1.05896948518971	5.46759158116536	-221
V_V_WT	3.26320505432851	1.12457167578537	14388.9705590361	1.05889965128841	5.46751045736861	-220
V_V_WT	3.26357726253532	1.12463932667247	14388.9705590361	1.05913925503865	5.46801527003199	-219
V_V_WT	3.26436970300676	1.12477072372098	14388.9705590361	1.05967414036246	5.46906526565106	-218
V_V_WT	3.26555408284698	1.1249544670285	14388.9705590361	1.06049835964176	5.47060980605219	-217
V_V_WT	3.26709877266074	1.12517767645329	14388.9705590361	1.06160553021895	5.47259201510254	-216
V_V_WT	3.26897130484018	1.12542405490898	14388.9705590361	1.06299512887554	5.47494748080483	-215
V_V_WT	3.27113862041283	1.1256746436863	14388.9705590361	1.06467125815239	5.47760598267327	-214
V_V_WT	3.27356530512673	1.12591162991916	14388.9705590361	1.06663341931054	5.48049719094293	-213
V_V_WT	3.27621497260774	1.12611750239092	14388.9705590361	1.06887955021704	5.48355039499844	-212
V_V_WT	3.27904932335097	1.12627913479139	14388.9705590361	1.0713970806265	5.48670156607544	-211
V_V_WT	3.2820282931304	1.12638982005911	14388.9705590361	1.0741590930177	5.4898974932431	-210
V_V_WT	3.28511072636725	1.12644875112557	14388.9705590361	1.0771260137701	5.4930954389644	-209
V_V_WT	3.28825528970706	1.12645664909784	14388.9705590361	1.08025509606648	5.49625548334765	-208
V_V_WT	3.29142075869548	1.12641557142101	14388.9705590361	1.08350108259498	5.49934043479598	-207
V_V_WT	3.29456643277442	1.12633212216143	14388.9705590361	1.08681032797644	5.5023225375724	-206
V_V_WT	3.29765207054706	1.12621482530677	14388.9705590361	1.09012588269973	5.50517825839439	-205
V_V_WT	3.30063879249996	1.12607587713468	14388.9705590361	1.09338496097555	5.50789262402437	-204
V_V_WT	3.30348805491001	1.12592703218252	14388.9705590361	1.09652597867281	5.51045013114721	-203
V_V_WT	3.30616132669695	1.12577784839432	14388.9705590361	1.09949166990928	5.51283098348463	-202
V_V_WT	3.30862006229581	1.12563526956021	14388.9705590361	1.10222987839647	5.51501024619515	-201
V_V_WT	3.31082572759128	1.12550340949589	14388.9705590361	1.10469400641024	5.51695744877233	-200
V_V_WT	3.31273977839592	1.12538353926646	14388.9705590361	1.1068430183117	5.51863653848015	-199
V_V_WT	3.31432368170412	1.12527427748719	14388.9705590361	1.10864108878734	5.52000627462089	-198
V_V_WT	3.31553994564105	1.12517295542835	14388.9705590361	1.11005595701651	5.52102393426559	-197
V_V_WT	3.31635638426272	1.12507983897778	14388.9705590361	1.1110549158808	5.52165785264465	-196
V_V_WT	3.31674746070075	1.12499887984878	14388.9705590361	1.11160468264451	5.52189023875698	-195
V_V_WT	3.31669337432908	1.12493622452365	14388.9705590361	1.11167340878421	5.52171333987395	-194
V_V_WT	3.3161754895414	1.12489602198498	14388.9705590361	1.11123432615304	5.52111665292977	-193
V_V_WT	3.31517641457899	1.12488019403803	14388.9705590361	1.11026627600632	5.52008655315166	-192
V_V_WT	3.31368502036472	1.12489169497329	14388.9705590361	1.10875233847687	5.51861770225257	-191
V_V_WT	3.3116964792065	1.12493407229463	14388.9705590361	1.10668073230785	5.51671222610515	-190
V_V_WT	3.3092072181841	1.12500774097364	14388.9705590361	1.10404707118122	5.51436736518697	-189
V_V_WT	3.30621489052189	1.12510987268113	14388.9705590361	1.10085455221109	5.51157522883268	-188
V_V_WT	3.30272329296948	1.12523768315109	14388.9705590361	1.09711242966719	5.50833415627176	-187
V_V_WT	3.29874224901237	1.12538842683703	14388.9705590361	1.09283590865999	5.50464858936475	-186
V_V_WT	3.29428391250906	1.12555696347258	14388.9705590361	1.08804721863243	5.50052060638569	-185
V_V_WT	3.28936489421863	1.12573750684055	14388.9705590361	1.08277431207497	5.4959554763623	-184
V_V_WT	3.28400291091463	1.12592131043708	14388.9705590361	1.07705205003583	5.49095377179343	-183
V_V_WT	3.27821570620044	1.12609610410485	14388.9705590361	1.07092222720793	5.48550918519295	-182
V_V_WT	3.27202185197687	1.12624747782077	14388.9705590361	1.06443166099431	5.47961204295944	-181
V_V_WT	3.26544333487984	1.12636227850433	14388.9705590361	1.05762811976366	5.47325854999603	-180
V_V_WT	3.25850368317821	1.12642764844456	14388.9705590361	1.05056033455525	5.46644703180117	-179
V_V_WT	3.2512297495525	1.12643455770415	14388.9705590361	1.04327285789038	5.45918664121463	-178
V_V_WT	3.24365198304954	1.12637943277522	14388.9705590361	1.03580314335183	5.45150082274726	-177
V_V_WT	3.23580383626502	1.12626452139773	14388.9705590361	1.0281802376753	5.44342743485474	-176
V_V_WT	3.22772091948413	1.12609691836067	14388.9705590361	1.0204258444453	5.43501599452297	-175
V_V_WT	3.21943947276414	1.12588538931165	14388.9705590361	1.01255902192018	5.4263199236081	-174
V_V_WT	3.21099661827647	1.12564174838019	14388.9705590361	1.00459373505508	5.41739950149786	-173
V_V_WT	3.20242969771839	1.12537752876122	14388.9705590361	0.996544718998983	5.4083146764378	-172
V_V_WT	3.19377600380092	1.12510343932851	14388.9705590361	0.988428275690286	5.39912373191156	-171
V_V_WT	3.18507260274008	1.12483166493007	14388.9705590361	0.98025758747273	5.38988761800742	-170
V_V_WT	3.17635627447715	1.12457362176344	14388.9705590361	0.972047057069267	5.38066549188504	-169
V_V_WT	3.16766288928964	1.12434128876434	14388.9705590361	0.963809074499707	5.37151670407956	-168
V_V_WT	3.15902809770665	1.1241441354602	14388.9705590361	0.9555607287991	5.3624954666142	-167
V_V_WT	3.15048709739948	1.1239887429719	14388.9705590361	0.947324317793734	5.35364987700523	-166
V_V_WT	3.14207329012987	1.12388128952053	14388.9705590361	0.939121133135841	5.34502544712391	-165
V_V_WT	3.13381962869606	1.12382479556284	14388.9705590361	0.930978207139219	5.33666105025289	-164
V_V_WT	3.12575844584559	1.12381903666006	14388.9705590361	0.92292831248033	5.32858857921085	-163
V_V_WT	3.11791959272474	1.12386346387156	14388.9705590361	0.915002376299797	5.32083680914968	-162
V_V_WT	3.11033160518135	1.1239556123591	14388.9705590361	0.90723376584606	5.31342944451663	-161
V_V_WT	3.10302021356129	1.12409331533611	14388.9705590361	0.899652458645911	5.30638796847666	-160
V_V_WT	3.0960104488777	1.12427195078942	14388.9705590361	0.892292545453872	5.29972835230152	-159
V_V_WT	3.08932733479231	1.12448345472167	14388.9705590361	0.885194856405716	5.29345981317891	-158
V_V_WT	3.08299590819888	1.12471645699978	14388.9705590361	0.87840671532124	5.28758510107653	-157
V_V_WT	3.07704119494779	1.12495660161907	14388.9705590361	0.871981287669982	5.28210110222559	-156
V_V_WT	3.07148822569726	1.12518704969094	14388.9705590361	0.865976610501776	5.27699984089275	-155
V_V_WT	3.06636124799072	1.12539042737959	14388.9705590361	0.860450986317109	5.27227150966434	-154
V_V_WT	3.06168137781764	1.12555352686811	14388.9705590361	0.855451420128642	5.26791133550664	-153
V_V_WT	3.05746819803717	1.12566564738991	14388.9705590361	0.85101846967697	5.26391792639737	-152
V_V_WT	3.05373826760484	1.12572179925282	14388.9705590361	0.847178474357302	5.26029806085237	-151
V_V_WT	3.05050740223596	1.12571904204529	14388.9705590361	0.843953013470477	5.25706179100144	-150
V_V_WT	3.0477907247382	1.12565658917858	14388.9705590361	0.841358751639504	5.25422269783689	-149
V_V_WT	3.04560065947985	1.12553979968059	14388.9705590361	0.839397608847359	5.25180371011235	-148
V_V_WT	3.04394894014164	1.12537591301646	14388.9705590361	0.838067128490181	5.24983075179311	-147
V_V_WT	3.04284673244378	1.12517369723125	14388.9705590361	0.837361289789956	5.24833217509761	-146
V_V_WT	3.04230289945856	1.12494677983076	14388.9705590361	0.83726224415152	5.24734355476559	-145
V_V_WT	3.042325732713	1.12470909628925	14388.9705590361	0.837750967776547	5.24690049764945	-144
V_V_WT	3.04292351766768	1.12447308122958	14388.9705590361	0.838811372662374	5.24703566267299	-143
V_V_WT	3.04410455024837	1.12424930420867	14388.9705590361	0.840431037041187	5.24777806345556	-142
V_V_WT	3.04587711573774	1.12404626240558	14388.9705590361	0.842601590629689	5.24915264084579	-141
V_V_WT	3.04824915589905	1.12387131517741	14388.9705590361	0.845316549902893	5.25118176189521	-140
V_V_WT	3.05122721906979	1.12373340600516	14388.9705590361	0.848564932822965	5.25388950531662	-139
V_V_WT	3.05481721844749	1.12364046262841	14388.9705590361	0.852337113196305	5.25729732369868	-138
V_V_WT	3.0590236627103	1.12360155407126	14388.9705590361	0.856619823245086	5.26142750217551	-137
V_V_WT	3.06384973814825	1.12362588675396	14388.9705590361	0.861398203489303	5.26630127280719	-136
V_V_WT	3.06929837871966	1.12371846148883	14388.9705590361	0.866665385650673	5.27193137178865	-135
V_V_WT	3.07537251356228	1.12387887954133	14388.9705590361	0.872425080438051	5.2783199466865	-134
V_V_WT	3.08207506656374	1.12410131660853	14388.9705590361	0.878691628123326	5.28545850500415	-133
V_V_WT	3.08940877945514	1.12437555118168	14388.9705590361	0.885487805911983	5.2933297529983	-132
V_V_WT	3.09737563729914	1.12468972232328	14388.9705590361	0.892838847832608	5.30191242676567	-131
V_V_WT	3.10597743140781	1.12502825596104	14388.9705590361	0.900777072385966	5.31117779042965	-130
V_V_WT	3.11521595446347	1.12537164302237	14388.9705590361	0.909342512550674	5.32108939637626	-129
V_V_WT	3.12509278829033	1.12569814506737	14388.9705590361	0.918579360294488	5.33160621628618	-128
V_V_WT	3.13560861308337	1.12598742402843	14388.9705590361	0.928528161045756	5.34268906512098	-127
V_V_WT	3.14676364350487	1.12621984421171	14388.9705590361	0.939227617957091	5.35429966905265	-126
V_V_WT	3.15855672261605	1.12638027238912	14388.9705590361	0.950706237166887	5.36640720806521	-125
V_V_WT	3.17098491782997	1.12645990960836	14388.9705590361	0.962978333168606	5.37899150249134	-124
V_V_WT	3.18404329414827	1.1264568286943	14388.9705590361	0.976042748475488	5.39204383982105	-123
V_V_WT	3.1977246956692	1.12637605669572	14388.9705590361	0.989882473522358	5.40556691781604	-122
V_V_WT	3.21201994806886	1.12622824316725	14388.9705590361	1.00446745948589	5.41957243665183	-121
V_V_WT	3.22691946400614	1.12602517996848	14388.9705590361	1.01976500546059	5.4340739225517	-120
V_V_WT	3.24241365149713	1.1257782624684	14388.9705590361	1.03574318307089	5.44908411992337	-119
V_V_WT	3.25849232057533	1.12549899824468	14388.9705590361	1.05236924601511	5.46461539513554	-118
V_V_WT	3.27514223569064	1.12520226332131	14388.9705590361	1.06960079981912	5.48068367156216	-117
V_V_WT	3.29234696431057	1.12490558374853	14388.9705590361	1.08738705863347	5.49730686998768	-116
V_V_WT	3.31008869029141	1.12462559282508	14388.9705590361	1.10567760290545	5.51449977767737	-115
V_V_WT	3.32834665130203	1.12437900120239	14388.9705590361	1.12441891527368	5.53227438733037	-114
V_V_WT	3.347099349987	1.12417923760372	14388.9705590361	1.14356317635468	5.55063552361932	-113
V_V_WT	3.36632528077968	1.12403503121808	14388.9705590361	1.16307177024645	5.56957879131291	-112
V_V_WT	3.38600294666435	1.12395011259342	14388.9705590361	1.18291588757853	5.58909000575017	-111
V_V_WT	3.40610995844389	1.12392401444384	14388.9705590361	1.2030740550944	5.60914586179338	-110
V_V_WT	3.42662036787162	1.12395481050659	14388.9705590361	1.2235241002706	5.62971663547264	-109
V_V_WT	3.44750643418285	1.12403768384891	14388.9705590361	1.24424772415135	5.65076514421434	-108
V_V_WT	3.4687367844355	1.12416705688287	14388.9705590361	1.26522448658572	5.67224908228527	-107
V_V_WT	3.49027915188195	1.1243342847028	14388.9705590361	1.28643906595522	5.69411923780868	-106
V_V_WT	3.51210038520101	1.1245280620173	14388.9705590361	1.30788047076664	5.71632029963538	-105
V_V_WT	3.53416303749436	1.12473893035178	14388.9705590361	1.32952979395075	5.73879628103796	-104
V_V_WT	3.55642543583752	1.12496003793191	14388.9705590361	1.35135879294373	5.76149207873131	-103
V_V_WT	3.57884506946634	1.12518344932876	14388.9705590361	1.3733405114447	5.78434962748798	-102
V_V_WT	3.60137942526031	1.12539924400726	14388.9705590361	1.39545188186032	5.8073069686603	-101
V_V_WT	3.62398538053978	1.12559690116766	14388.9705590361	1.41767040363421	5.83030035744535	-100
V_V_WT	3.64661731604359	1.12576915900418	14388.9705590361	1.43996469158035	5.85326994050684	-99
V_V_WT	3.66922900097096	1.12590892491142	14388.9705590361	1.46230241731852	5.8761555846234	-98
V_V_WT	3.69177420401113	1.12600831571576	14388.9705590361	1.48465280157414	5.89889560644811	-97
V_V_WT	3.71420668464601	1.1260589624336	14388.9705590361	1.50698600811544	5.92142736117658	-96
V_V_WT	3.73648005288757	1.12605367223805	14388.9705590361	1.529269745822	5.94369035995313	-95
V_V_WT	3.75854722962746	1.12599170157285	14388.9705590361	1.55145839305155	5.96563606620336	-94
V_V_WT	3.78036079205079	1.12587875809472	14388.9705590361	1.57349333924656	5.98722824485503	-93
V_V_WT	3.8018732663595	1.12572185658756	14388.9705590361	1.59531336072848	6.00843317199053	-92
V_V_WT	3.8230371824858	1.12552785586406	14388.9705590361	1.61685754327284	6.02921682169876	-91
V_V_WT	3.8438055289171	1.12530442203772	14388.9705590361	1.63806384879668	6.04954720903751	-90
V_V_WT	3.86413310389266	1.12506300133049	14388.9705590361	1.65886463946922	6.0694015683161	-89
V_V_WT	3.88397588473845	1.12481600953978	14388.9705590361	1.67919155605353	6.08876021342338	-88
V_V_WT	3.90329273544902	1.12457813688865	14388.9705590361	1.69897466781388	6.10761080308416	-87
V_V_WT	3.92204323424152	1.1243625608391	14388.9705590361	1.71814772344382	6.12593874503922	-86
V_V_WT	3.94018808153969	1.12418037154179	14388.9705590361	1.73664968524263	6.14372647783675	-85
V_V_WT	3.95769243295944	1.12404267492369	14388.9705590361	1.7544239397782	6.16096092614068	-84
V_V_WT	3.97452393227512	1.12395815577009	14388.9705590361	1.77142110752656	6.17762675702369	-83
V_V_WT	3.99065566794297	1.12393413750187	14388.9705590361	1.78759992209523	6.19371141379071	-82
V_V_WT	4.0060620942135	1.12397368332475	14388.9705590361	1.80292883345683	6.20919535497018	-81
V_V_WT	4.0207193650089	1.12407542379924	14388.9705590361	1.81738667981139	6.22405205020641	-80
V_V_WT	4.03461036298686	1.1242358881705	14388.9705590361	1.83096314694336	6.23825757903036	-79
V_V_WT	4.04772154781316	1.12444807178098	14388.9705590361	1.84365842454997	6.25178467107636	-78
V_V_WT	4.06004680545423	1.12470329920902	14388.9705590361	1.85548340354206	6.26461020736639	-77
V_V_WT	4.07158190053185	1.12498919323225	14388.9705590361	1.86645810949227	6.27670569157142	-76
V_V_WT	4.08232462071923	1.12529020893748	14388.9705590361	1.87661080010686	6.28803844133161	-75
V_V_WT	4.0922829997824	1.12559193163178	14388.9705590361	1.88597776380755	6.29858823575725	-74
V_V_WT	4.10147537518158	1.12588202576976	14388.9705590361	1.89460151731317	6.30834923304998	-73
V_V_WT	4.10992217897031	1.12614712597684	14388.9705590361	1.90252869053374	6.31731566740688	-72
V_V_WT	4.11764383383774	1.12637232398936	14388.9705590361	1.90980892827637	6.3254787393991	-71
V_V_WT	4.12466283072034	1.1265428453075	14388.9705590361	1.91649368140112	6.33283198003956	-70
V_V_WT	4.13100993986965	1.1266481274153	14388.9705590361	1.92263442405189	6.3393854556874	-69
V_V_WT	4.13671800122789	1.12667918581148	14388.9705590361	1.92828160695127	6.34515439550451	-68
V_V_WT	4.1418217685896	1.12662922317744	14388.9705590361	1.93348330751415	6.35016022966505	-67
V_V_WT	4.14636550082808	1.12649890108604	14388.9705590361	1.93828248784582	6.35444851381035	-66
V_V_WT	4.1504044584648	1.12629769184729	14388.9705590361	1.9427158415194	6.3580930754102	-65
V_V_WT	4.1540027146439	1.12604217929884	14388.9705590361	1.94681493522023	6.36119049406757	-64
V_V_WT	4.15722608774941	1.12575040720882	14388.9705590361	1.95061021922154	6.36384195627728	-63
V_V_WT	4.16014039419979	1.12543990423597	14388.9705590361	1.95413315151181	6.36614763688776	-62
V_V_WT	4.16281144277074	1.12512707664269	14388.9705590361	1.95741738247829	6.36820550306319	-61
V_V_WT	4.16530615066612	1.12482780750974	14388.9705590361	1.96049869643971	6.37011360489252	-60
V_V_WT	4.16769674273958	1.12456094971836	14388.9705590361	1.96341236417304	6.37198112130611	-59
V_V_WT	4.17006027821692	1.12434693125664	14388.9705590361	1.96619540341496	6.37392515301888	-58
V_V_WT	4.17247475503306	1.12420243885137	14388.9705590361	1.96889310396551	6.37605640610062	-57
V_V_WT	4.17501816862012	1.12413868090216	14388.9705590361	1.97156149134923	6.37847484589101	-56
V_V_WT	4.17776852307405	1.12416096813509	14388.9705590361	1.97426815995455	6.38126888619355	-55
V_V_WT	4.18080380166357	1.12426856563506	14388.9705590361	1.97709253357852	6.38451506974862	-54
V_V_WT	4.18420201505138	1.12445481741839	14388.9705590361	1.98012566946958	6.38827836063317	-53
V_V_WT	4.18804115128715	1.12470754318861	14388.9705590361	1.98346943062809	6.39261287194622	-52
V_V_WT	4.19239870966162	1.12501046046557	14388.9705590361	1.98723323210413	6.39756418721912	-51
V_V_WT	4.19734950988457	1.12534694723499	14388.9705590361	1.99152447489747	6.40317454487166	-50
V_V_WT	4.20296429358466	1.12570130898668	14388.9705590361	1.99644466389923	6.40948392327008	-49
V_V_WT	4.20930867611303	1.12605919930784	14388.9705590361	2.00208753527843	6.41652981694764	-48
V_V_WT	4.21644331657338	1.12640719964717	14388.9705590361	2.00854005022845	6.42434658291832	-47
V_V_WT	4.22442649744828	1.12673087966446	14388.9705590361	2.01588877655826	6.4329642183383	-46
V_V_WT	4.2333111378213	1.12701684570079	14388.9705590361	2.02421288664892	6.44240938899369	-45
V_V_WT	4.24314716983138	1.12725164894676	14388.9705590361	2.03358867403887	6.4527056656239	-44
V_V_WT	4.25397803086984	1.12742397117022	14388.9705590361	2.04408176131295	6.46387430042673	-43
V_V_WT	4.26584365716116	1.12752352545637	14388.9705590361	2.0557522483743	6.47593506594803	-42
V_V_WT	4.2787745539872	1.12754414614293	14388.9705590361	2.06864272599737	6.48890638197702	-41
V_V_WT	4.29279150755925	1.12748418174147	14388.9705590361	2.08277721752363	6.50280579759487	-40
V_V_WT	4.30791120560697	1.12734415001106	14388.9705590361	2.09817139580823	6.51765101540571	-39
V_V_WT	4.32413964707513	1.1271294779816	14388.9705590361	2.11482062211795	6.53345867203232	-38
V_V_WT	4.341469759669	1.12685125121568	14388.9705590361	2.13269609502685	6.55024342431115	-37
V_V_WT	4.35988112115369	1.12652573956339	14388.9705590361	2.15174550129725	6.56801674101013	-36
V_V_WT	4.3793420728821	1.12617275454028	14388.9705590361	2.17189834915855	6.58678579660565	-35
V_V_WT	4.39981644591058	1.12581222046968	14388.9705590361	2.19307941542583	6.60655347639534	-34
V_V_WT	4.42125676863236	1.12546573698421	14388.9705590361	2.21519889042888	6.62731464683583	-33
V_V_WT	4.44360433687278	1.12515551436849	14388.9705590361	2.23815453497311	6.64905413877244	-32
V_V_WT	4.46679604904688	1.12490090887589	14388.9705590361	2.26184530672259	6.67174679137118	-31
V_V_WT	4.49076012570799	1.12471906835251	14388.9705590361	2.28616581424248	6.6953544371735	-30
V_V_WT	4.51542263777481	1.12462181637109	14388.9705590361	2.31101895272531	6.71982632282431	-29
V_V_WT	4.54070965574898	1.12461436207961	14388.9705590361	2.33632058207138	6.74509872942658	-28
V_V_WT	4.56654539748748	1.12469589076534	14388.9705590361	2.36199651707961	6.77109427789535	-27
V_V_WT	4.59284670069983	1.12486201780941	14388.9705590361	2.38797218987754	6.79772121152211	-26
V_V_WT	4.61952694371971	1.12510352520843	14388.9705590361	2.41417904727337	6.82487484016604	-25
V_V_WT	4.6464930277302	1.12540846117359	14388.9705590361	2.44054741749642	6.85243863796397	-24
V_V_WT	4.67365023961171	1.12576022737868	14388.9705590361	2.46701512228543	6.88028535693799	-23
V_V_WT	4.70090266122268	1.12613826674897	14388.9705590361	2.4935265380144	6.90827878443097	-22
V_V_WT	4.72814954966799	1.12652169322427	14388.9705590361	2.52002186115766	6.93627723817833	-21
V_V_WT	4.75528895228505	1.12688755449057	14388.9705590361	2.54644412854588	6.96413377602422	-20
V_V_WT	4.78221818713471	1.12721185877013	14388.9705590361	2.57273768521597	6.99169868905345	-19
V_V_WT	4.8088316550786	1.12747372579553	14388.9705590361	2.59883786004445	7.01882545011276	-18
V_V_WT	4.83502262741698	1.12765454835783	14388.9705590361	2.62467439685893	7.04537085797503	-17
V_V_WT	4.86068259296669	1.12774214099516	14388.9705590361	2.65016266955179	7.07120251638159	-16
V_V_WT	4.88570174918271	1.12773254234515	14388.9705590361	2.67520064035877	7.09620285800664	-15
V_V_WT	4.90997005696387	1.12763020501558	14388.9705590361	2.69966954249364	7.1202705714341	-14
V_V_WT	4.93337797725874	1.12744653854597	14388.9705590361	2.72343747273721	7.14331848178026	-13
V_V_WT	4.95581610761831	1.12719500276328	14388.9705590361	2.74636864564515	7.16526356959147	-12
V_V_WT	4.97717571813233	1.12689042182612	14388.9705590361	2.76832527404599	7.18602616221868	-11
V_V_WT	4.99735074097658	1.12655125342849	14388.9705590361	2.78916511065669	7.20553637129646	-10
V_V_WT	5.0162367696001	1.1261967081308	14388.9705590361	2.80874609375234	7.22372744544786	-9
V_V_WT	5.03373461260917	1.1258485256717	14388.9705590361	2.82692641924996	7.24054280596838	-8
V_V_WT	5.04975077360732	1.12552962695031	14388.9705590361	2.84356766283709	7.25593388437756	-7
V_V_WT	5.06419292632937	1.12525933381823	14388.9705590361	2.85853962492947	7.26984622772928	-6
V_V_WT	5.07696875129075	1.1250516959139	14388.9705590361	2.8717224469407	7.28221505564081	-5
V_V_WT	5.08798592423104	1.12491503130159	14388.9705590361	2.88300750013248	7.2929643483296	-4
V_V_WT	5.09715404124209	1.12485252423365	14388.9705590361	2.89229813905168	7.30200994343249	-3
V_V_WT	5.10439037235725	1.12486448332634	14388.9705590361	2.89951102880407	7.30926971591043	-2
V_V_WT	5.10961627521338	1.12494687242085	14388.9705590361	2.90457543841784	7.31465711200892	-1
V_V_WT	5.11276404734004	1.12509381198734	14388.9705590361	2.90743519005874	7.31809290462135	0
V_V_WT	5.11377726906461	1.12529787419648	14388.9705590361	2.90804842355683	7.3195061145724	1
V_V_WT	5.11260426710795	1.12554815601936	14388.9705590361	2.90638483697461	7.31882369724128	2
V_V_WT	5.10920579249896	1.12583311694772	14388.9705590361	2.90242780222441	7.3159837827735	3
V_V_WT	5.10355789486509	1.126141966531	14388.9705590361	2.89617451960725	7.31094127012292	4
V_V_WT	5.09564964076181	1.12646435016664	14388.9705590361	2.88763435203398	7.30366492948964	5
V_V_WT	5.08547273174909	1.12678733299476	14388.9705590361	2.87682435505681	7.29412110844138	6
V_V_WT	5.07301885927476	1.12709486341959	14388.9705590361	2.86376768331974	7.28227003522977	7
V_V_WT	5.05827971974152	1.12736830302093	14388.9705590361	2.84849256693093	7.26806687255211	8
V_V_WT	5.04124980360259	1.12758815902382	14388.9705590361	2.83103170469448	7.2514679025107	9
V_V_WT	5.02193477360243	1.1277379150437	14388.9705590361	2.81142313359698	7.23244641360788	10
V_V_WT	5.00034587236853	1.12780315558662	14388.9705590361	2.78970635249169	7.21098539224536	11
V_V_WT	4.97650820505426	1.12777537559252	14388.9705590361	2.76592313754575	7.18709327256277	12
V_V_WT	4.95046336385309	1.12765358624726	14388.9705590361	2.74011701915573	7.16080970855044	13
V_V_WT	4.92226920586677	1.12744445442213	14388.9705590361	2.71233278649655	7.132205625237	14
V_V_WT	4.89199950676169	1.12716190832281	14388.9705590361	2.68261691415658	7.10138209936681	15
V_V_WT	4.85974359077362	1.12682623695315	14388.9705590361	2.65101895730951	7.06846822423774	16
V_V_WT	4.82560342290189	1.12646187379325	14388.9705590361	2.61759298818502	7.03361385761876	17
V_V_WT	4.78968347874389	1.12609244396892	14388.9705590361	2.58239717408947	6.9969697833983	18
V_V_WT	4.75209045032112	1.12573964842355	14388.9705590361	2.54549567039881	6.95868523024343	19
V_V_WT	4.71293985010675	1.12542478084773	14388.9705590361	2.50696225120862	6.91891744900489	20
V_V_WT	4.67235134158078	1.12516606691648	14388.9705590361	2.46688085532719	6.87782182783437	21
V_V_WT	4.63045238031959	1.12497938893281	14388.9705590361	2.42534780697036	6.83555695366883	22
V_V_WT	4.58737238116272	1.1248752238307	14388.9705590361	2.38247198483692	6.79227277748853	23
V_V_WT	4.54324223829291	1.12485822927367	14388.9705590361	2.33837515348889	6.74810932309693	24
V_V_WT	4.49820012606848	1.12493019259062	14388.9705590361	2.29319198388965	6.70320826824732	25
V_V_WT	4.4523909996663	1.12509004580155	14388.9705590361	2.24706952459448	6.65771247473811	26
V_V_WT	4.40596113234288	1.12533078972804	14388.9705590361	2.20016776815156	6.6117544965342	27
V_V_WT	4.35905680017997	1.1256388931032	14388.9705590361	2.15265951366943	6.56545408669051	28
V_V_WT	4.31182427132315	1.1259947788381	14388.9705590361	2.10472940291081	6.51891913973549	29
V_V_WT	4.26440982393654	1.12637363398319	14388.9705590361	2.05657235061847	6.47224729725462	30
V_V_WT	4.21695994133153	1.12674749937313	14388.9705590361	2.00838964367081	6.42553023899224	31
V_V_WT	4.16962193528376	1.12709062148684	14388.9705590361	1.96037907406357	6.37886479650395	32
V_V_WT	4.12254319659368	1.12738213311601	14388.9705590361	1.91272893501451	6.33235745817284	33
V_V_WT	4.07587039170255	1.12760637547181	14388.9705590361	1.86561658620892	6.28612419719618	34
V_V_WT	4.0297494473149	1.12775065131512	14388.9705590361	1.81921284257619	6.24028605205361	35
V_V_WT	3.98432402210117	1.12780792788105	14388.9705590361	1.77367514791227	6.19497289629007	36
V_V_WT	3.93973627043967	1.12777506298374	14388.9705590361	1.72915181568465	6.15032072519469	37
V_V_WT	3.896123488172	1.12765613905455	14388.9705590361	1.68577213964339	6.10647483670062	38
V_V_WT	3.85361759348653	1.12746212909295	14388.9705590361	1.64364652948385	6.06358865748922	39
V_V_WT	3.81234792829444	1.12720704821822	14388.9705590361	1.60287685567735	6.02181900091153	40
V_V_WT	3.77243806132329	1.12690917254221	14388.9705590361	1.56355086341708	5.98132525922951	41
V_V_WT	3.73400836901133	1.12658801098554	14388.9705590361	1.52575068914284	5.94226604887982	42
V_V_WT	3.69717036322603	1.12626600830708	14388.9705590361	1.48954385010236	5.90479687634969	43
V_V_WT	3.66202629478981	1.12596700653969	14388.9705590361	1.45498586366124	5.86906672591839	44
V_V_WT	3.62867654052976	1.1257112680542	14388.9705590361	1.42213738978862	5.8352156912709	45
V_V_WT	3.5972192678786	1.12551447964339	14388.9705590361	1.39106584778189	5.8033726879753	46
V_V_WT	3.56774379662721	1.12538930109207	14388.9705590361	1.36183574262227	5.77365185063214	47
V_V_WT	3.54033724375115	1.12534229874656	14388.9705590361	1.33452132040039	5.7461531671019	48
V_V_WT	3.51508672178885	1.12537292508393	14388.9705590361	1.30921076687019	5.72096267670751	49
V_V_WT	3.49207934684666	1.12547367139244	14388.9705590361	1.28600591618059	5.69815277751273	50
V_V_WT	3.47139974531748	1.12563129278503	14388.9705590361	1.26501735640997	5.677782134225	51
V_V_WT	3.45312008154166	1.12583043824944	14388.9705590361	1.24634734186092	5.65989282122239	52
V_V_WT	3.43729754735622	1.12605526801423	14388.9705590361	1.2300841123637	5.64451098234875	53
V_V_WT	3.42397438650075	1.1262903979648	14388.9705590361	1.21630006650496	5.63164870649654	54
V_V_WT	3.41317802096471	1.12652182053784	14388.9705590361	1.20505008290338	5.62130595902604	55
V_V_WT	3.40492128337668	1.12673773994498	14388.9705590361	1.1963701154528	5.61347245130056	56
V_V_WT	3.39920273980107	1.12692926433007	14388.9705590361	1.19027615940151	5.60812932020063	57
V_V_WT	3.39600931367615	1.12709006598193	14388.9705590361	1.18676754131717	5.60525108603514	58
V_V_WT	3.39532348395539	1.12721414526331	14388.9705590361	1.18583850021537	5.60480846769541	59
V_V_WT	3.39711715384043	1.12729858954451	14388.9705590361	1.1874666484273	5.60676765925357	60
V_V_WT	3.40135198124543	1.12734370340087	14388.9705590361	1.1916130468602	5.61109091563066	61
V_V_WT	3.40798759118612	1.12734937054434	14388.9705590361	1.19823754846939	5.61773763390284	62
V_V_WT	3.41698196489712	1.12731494254012	14388.9705590361	1.20729940550525	5.626664524289	63
V_V_WT	3.42828649257254	1.12724198092476	14388.9705590361	1.21874694734901	5.63782603779608	64
V_V_WT	3.44184956371512	1.12713242528452	14388.9705590361	1.2325247616644	5.65117436576584	65
V_V_WT	3.45761415070527	1.12699037973758	14388.9705590361	1.24856777623133	5.66666052517922	66
V_V_WT	3.4755218725705	1.12681927933499	14388.9705590361	1.26681087693458	5.68423286820642	67
V_V_WT	3.49551344996662	1.12662187562694	14388.9705590361	1.287189391037	5.70383750889623	68
V_V_WT	3.51752532085825	1.12640388530142	14388.9705590361	1.3096285510581	5.72542209065841	69
V_V_WT	3.54148951961268	1.12617470925283	14388.9705590361	1.33404196440063	5.74893707482472	70
V_V_WT	3.56733504392943	1.12594610534471	14388.9705590361	1.36033558183647	5.77433450602239	71
V_V_WT	3.59499004015068	1.12572903991581	14388.9705590361	1.3884160542706	5.80156402603076	72
V_V_WT	3.62438141938197	1.1255356653794	14388.9705590361	1.41818647251256	5.83057636625138	73
V_V_WT	3.65543529803132	1.12537867267423	14388.9705590361	1.449548077095	5.86132251896764	74
V_V_WT	3.68807779422934	1.12526815236136	14388.9705590361	1.48240720734849	5.89374838111018	75
V_V_WT	3.72223558738796	1.12521264742128	14388.9705590361	1.51667379734234	5.92779737743357	76
V_V_WT	3.75783548733147	1.12521629970143	14388.9705590361	1.55226653834612	5.96340443631682	77
V_V_WT	3.79480430369825	1.12527779639108	14388.9705590361	1.58911481327638	6.00049379412012	78
V_V_WT	3.83306943309789	1.125391230504	14388.9705590361	1.62715759719693	6.03898126899884	79
V_V_WT	3.87256057169994	1.1255488928717	14388.9705590361	1.66633969724108	6.07878144615881	80
V_V_WT	3.91320873860682	1.12574011637277	14388.9705590361	1.70661304144374	6.1198044357699	81
V_V_WT	3.95494870086789	1.12595444114669	14388.9705590361	1.74793289952884	6.16196450220693	82
V_V_WT	3.99771916228949	1.12618229837728	14388.9705590361	1.79025673141554	6.20518159316343	83
V_V_WT	4.041459637965	1.12641192396256	14388.9705590361	1.8335471113531	6.2493721645769	84
V_V_WT	4.08611055264324	1.12662979052153	14388.9705590361	1.87777097950028	6.2944501257862	85
V_V_WT	4.13161602824188	1.12682405535562	14388.9705590361	1.92289567099005	6.34033638549371	86
V_V_WT	4.17792110132602	1.12698226730663	14388.9705590361	1.96889062826215	6.38695157438989	87
V_V_WT	4.22497175063294	1.12709194233612	14388.9705590361	2.01572630037795	6.43421720088793	88
V_V_WT	4.27271866119445	1.12714528740013	14388.9705590361	2.06336864773965	6.48206867464924	89
V_V_WT	4.32111716570401	1.12713971836425	14388.9705590361	2.11177806827721	6.53045626313081	90
V_V_WT	4.37012439887513	1.12707493630433	14388.9705590361	2.16091228263394	6.57933651511631	91
V_V_WT	4.41970098036687	1.12695496811989	14388.9705590361	2.21072401722695	6.62867794350679	92
V_V_WT	4.46980918975341	1.1267859003689	14388.9705590361	2.26116362119242	6.67845475831439	93
V_V_WT	4.52041442472092	1.12657756837218	14388.9705590361	2.3121772137203	6.72865163572154	94
V_V_WT	4.57148286989579	1.12634007677429	14388.9705590361	2.36371117303152	6.77925456676007	95
V_V_WT	4.62298130193207	1.12608342643906	14388.9705590361	2.41571267279822	6.83024993106591	96
V_V_WT	4.67487942683149	1.12582089735968	14388.9705590361	2.46812538852418	6.8816334651388	97
V_V_WT	4.72714966239595	1.12556823787745	14388.9705590361	2.5208908692329	6.933408455559	98
V_V_WT	4.77976494875819	1.1253392057165	14388.9705590361	2.57395508814494	6.98557480937144	99
V_V_WT	4.83269853756672	1.12514500514872	14388.9705590361	2.62726933509208	7.03812774004137	100
V_V_WT	4.88592512640554	1.12499711699889	14388.9705590361	2.68078580376224	7.09106444904884	101
V_V_WT	4.93942063040598	1.12490653652417	14388.9705590361	2.73445885716584	7.14438240364613	102
V_V_WT	4.99316127782588	1.12488067613537	14388.9705590361	2.7882501942803	7.19807236137147	103
V_V_WT	5.04712361930938	1.1249244276099	14388.9705590361	2.84212677723568	7.25212046138309	104
V_V_WT	5.10128427764004	1.12503750404497	14388.9705590361	2.89606579118193	7.30650276409814	105
V_V_WT	5.15561977018251	1.12521438444953	14388.9705590361	2.9500545753377	7.36118496502733	106
V_V_WT	5.2101061186471	1.12544679460574	14388.9705590361	3.00408536994645	7.41612686734776	107
V_V_WT	5.26471922759413	1.12572173517627	14388.9705590361	3.05815955994488	7.47127889524338	108
V_V_WT	5.31943472341242	1.12602203756899	14388.9705590361	3.11228642437483	7.52658302245001	109
V_V_WT	5.37422678832429	1.1263303978847	14388.9705590361	3.16647406333089	7.58197951331769	110
V_V_WT	5.42906804805037	1.12663031405285	14388.9705590361	3.22072744871855	7.63740864738218	111
V_V_WT	5.483930802029	1.12690353070281	14388.9705590361	3.27505466285506	7.69280694120293	112
V_V_WT	5.5387869489178	1.12713085743387	14388.9705590361	3.3294652200564	7.7481086777792	113
V_V_WT	5.59360636824622	1.12729672743573	14388.9705590361	3.38395951280626	7.80325322368618	114
V_V_WT	5.64835647163957	1.12739108594294	14388.9705590361	3.43852466136592	7.85818828191321	115
V_V_WT	5.70300216758976	1.12741003482887	14388.9705590361	3.49313321505781	7.9128711201217	116
V_V_WT	5.75750628769397	1.12735510419439	14388.9705590361	3.54774500628428	7.96726756910366	117
V_V_WT	5.81183086420059	1.12723029205905	14388.9705590361	3.60231423066015	8.02134749774103	118
V_V_WT	5.86593637843615	1.12704368311982	14388.9705590361	3.65678552246406	8.07508723440825	119
V_V_WT	5.91978258772129	1.12680516305746	14388.9705590361	3.71109926180842	8.12846591363416	120
V_V_WT	5.97332792166416	1.12652780572464	14388.9705590361	3.76518825186543	8.1814675914629	121
V_V_WT	6.02653047230735	1.12622454904426	14388.9705590361	3.81898522468148	8.23407571993323	122
V_V_WT	6.07934811431536	1.12590774801215	14388.9705590361	3.87242383753715	8.28627239109357	123
V_V_WT	6.13173770247363	1.12559231797894	14388.9705590361	3.92543170920855	8.3380436957387	124
V_V_WT	6.18365509606306	1.12529592058359	14388.9705590361	3.97793007988827	8.38938011223784	125
V_V_WT	6.2350555341853	1.12503718734566	14388.9705590361	4.02983766849865	8.44027339987194	126
V_V_WT	6.28589413359372	1.12483225633361	14388.9705590361	4.08107795909923	8.49071030808821	127
V_V_WT	6.33612599163913	1.12469561888639	14388.9705590361	4.13157764414906	8.54067433912921	128
V_V_WT	6.38570619836129	1.12463695708619	14388.9705590361	4.18127283555907	8.5901395611635	129
V_V_WT	6.43458984337157	1.12465986556585	14388.9705590361	4.23011157699711	8.63906810974603	130
V_V_WT	6.48273202701813	1.12476169659962	14388.9705590361	4.27805415869498	8.68740989534127	131
V_V_WT	6.53008811511417	1.12493454224196	14388.9705590361	4.3250714470582	8.73510478317015	132
V_V_WT	6.57661461667867	1.12516816743075	14388.9705590361	4.37114001314643	8.78208922021091	133
V_V_WT	6.62226870449413	1.12544891208903	14388.9705590361	4.41624380525337	8.82829360373489	134
V_V_WT	6.66700912844145	1.12576209934278	14388.9705590361	4.46037034182429	8.87364791505861	135
V_V_WT	6.71079550772253	1.12609100361819	14388.9705590361	4.50351202634116	8.9180789891039	136
V_V_WT	6.75358942463464	1.12641942897314	14388.9705590361	4.54566218723486	8.96151666203441	137
V_V_WT	6.79535295224136	1.12672962633984	14388.9705590361	4.58681768802911	9.0038882164536	138
V_V_WT	6.83604878242138	1.12700301491636	14388.9705590361	4.6269776413688	9.04511992347396	139
V_V_WT	6.87564206036546	1.127223955538	14388.9705590361	4.66613784722283	9.08514627350809	140
V_V_WT	6.9140992292531	1.12737855673369	14388.9705590361	4.70429197784417	9.12390648066204	141
V_V_WT	6.95138945284449	1.12745735246089	14388.9705590361	4.74142775165619	9.16135115403279	142
V_V_WT	6.98748329996541	1.1274537782884	14388.9705590361	4.77752860461577	9.19743799531505	143
V_V_WT	7.02235425812751	1.12736654094609	14388.9705590361	4.81257055921069	9.23213795704433	144
V_V_WT	7.05597731207469	1.12719775294795	14388.9705590361	4.84652445938517	9.26543016476421	145
V_V_WT	7.08833127876811	1.12695586122236	14388.9705590361	4.87935256503224	9.29730999250397	146
V_V_WT	7.11939961202074	1.1266561228996	14388.9705590361	4.91100842402342	9.32779080001806	147
V_V_WT	7.14917047281016	1.12631959777003	14388.9705590361	4.94143891743328	9.35690202818703	148
V_V_WT	7.17763674919164	1.1259717292469	14388.9705590361	4.97058706094835	9.38468643743494	149
V_V_WT	7.2047952835132	1.12563977628384	14388.9705590361	4.99839626585481	9.4111943011716	150
V_V_WT	7.23064370682131	1.12534777984503	14388.9705590361	5.02481703981124	9.43647037383139	151
V_V_WT	7.25517964873643	1.12511457551756	14388.9705590361	5.0498100922602	9.46054920521266	152
V_V_WT	7.27840074625449	1.12495301940533	14388.9705590361	5.07334786057723	9.48345363193174	153
V_V_WT	7.3003046305042	1.12486953847742	14388.9705590361	5.09541537820346	9.50519388280493	154
V_V_WT	7.3208896937818	1.12486478385489	14388.9705590361	5.11600976115392	9.52576962640967	155
V_V_WT	7.34015739117949	1.12493608441758	14388.9705590361	5.13513770026056	9.54517708209842	156
V_V_WT	7.3581106954926	1.12507614161956	14388.9705590361	5.15281647440924	9.56340491657596	157
V_V_WT	7.37475556380455	1.12527508199837	14388.9705590361	5.16907139394217	9.58043973366692	158
V_V_WT	7.39009944413567	1.1255194326248	14388.9705590361	5.18393631555712	9.59626257271422	159
V_V_WT	7.40415271567179	1.12579451382348	14388.9705590361	5.19745039249536	9.61085503884821	160
V_V_WT	7.41692649299298	1.12608263439042	14388.9705590361	5.20965941637655	9.62419356960941	161
V_V_WT	7.42843260157378	1.12636394362008	14388.9705590361	5.22061412261614	9.63625108053142	162
V_V_WT	7.4386864395398	1.1266211383064	14388.9705590361	5.23036382585346	9.64700905322613	163
V_V_WT	7.44770767661836	1.12684145466599	14388.9705590361	5.23895321447604	9.65646213876068	164
V_V_WT	7.45551951859353	1.12701641739575	14388.9705590361	5.24642210695421	9.66461693023284	165
V_V_WT	7.46214657705776	1.12713926915287	14388.9705590361	5.25280836014315	9.67148479397238	166
V_V_WT	7.46761627104206	1.12720709072469	14388.9705590361	5.25814511510682	9.6770874269773	167
V_V_WT	7.47195741818389	1.12721884315709	14388.9705590361	5.26246322596667	9.68145161040112	168
V_V_WT	7.4752016347409	1.12717721576861	14388.9705590361	5.26578903756943	9.68461423191238	169
V_V_WT	7.47738191214166	1.12708641620155	14388.9705590361	5.26814729382256	9.68661653046077	170
V_V_WT	7.47853470257011	1.12695464943897	14388.9705590361	5.26955836408585	9.68751104105437	171
V_V_WT	7.47869989860862	1.12679343473884	14388.9705590361	5.27003956171164	9.68736023550561	172
V_V_WT	7.4779180765858	1.12661315748408	14388.9705590361	5.26961110633966	9.68622504683195	173
V_V_WT	7.47622981717641	1.12642167482206	14388.9705590361	5.26829817762333	9.68416145672949	174
V_V_WT	7.47367635033671	1.12622492873349	14388.9705590361	5.26613035847103	9.68122234220239	175
V_V_WT	7.47030213765814	1.12603006714426	14388.9705590361	5.26313809961828	9.67746617569801	176
V_V_WT	7.46615482628622	1.12584503890132	14388.9705590361	5.25935346744629	9.67295618512616	177
V_V_WT	7.46128329252279	1.12567580983646	14388.9705590361	5.25481364445776	9.66775294058781	178
V_V_WT	7.455738765518	1.1255276918405	14388.9705590361	5.24955944781236	9.66191808322364	179
V_V_WT	7.44957359129365	1.12540367672252	14388.9705590361	5.24363735920052	9.65550982338678	180
V_V_WT	7.44284271416726	1.12530670972372	14388.9705590361	5.23709654988749	9.64858887844704	181
V_V_WT	7.43560401362097	1.12524049940706	14388.9705590361	5.22998763009406	9.64122039714787	182
V_V_WT	7.42791803796256	1.12520954014379	14388.9705590361	5.22236233858124	9.63347373734387	183
V_V_WT	7.41984736353579	1.12521830260626	14388.9705590361	5.21427448859886	9.62542023847272	184
V_V_WT	7.41145525521731	1.12526877293388	14388.9705590361	5.20578345193436	9.61712705850027	185
V_V_WT	7.40280611435391	1.12536200252577	14388.9705590361	5.19695156905679	9.60866065965104	186
V_V_WT	7.39396462417409	1.12549562445493	14388.9705590361	5.18784816267655	9.60008108567163	187
V_V_WT	7.38499555290627	1.12566389507868	14388.9705590361	5.17854925930191	9.59144184651064	188
V_V_WT	7.37596399167021	1.1258606706971	14388.9705590361	5.16913199249614	9.58279599084429	189
V_V_WT	7.36693511683939	1.12607701885015	14388.9705590361	5.15967904740553	9.57419118627326	190
V_V_WT	7.35797394115383	1.12630156246279	14388.9705590361	5.15027773730326	9.56567014500439	191
V_V_WT	7.349144869501	1.12652402105754	14388.9705590361	5.14101261813749	9.5572771208645	192
V_V_WT	7.34051214581056	1.12673267762699	14388.9705590361	5.1319709006823	9.54905339093883	193
V_V_WT	7.33214000924951	1.12691374267186	14388.9705590361	5.12324385330026	9.54103616519876	194
V_V_WT	7.32409270905246	1.12705190837433	14388.9705590361	5.11492573052157	9.53325968758334	195
V_V_WT	7.31643390246443	1.12713224239751	14388.9705590361	5.10710945889582	9.52575834603304	196
V_V_WT	7.30922490261447	1.12714446334169	14388.9705590361	5.09987650442041	9.51857330080852	197
V_V_WT	7.30252567869229	1.12708142047299	14388.9705590361	5.09330085264494	9.51175050473963	198
V_V_WT	7.29639233034022	1.12694297905266	14388.9705590361	5.08743886731705	9.5053457933634	199
V_V_WT	7.29087682209934	1.12673606177818	14388.9705590361	5.08232894359864	9.49942470060004	200
V_V_WT	7.28602928658248	1.12647098623173	14388.9705590361	5.07800099031191	9.49405758285305	201
V_V_WT	7.28189477105403	1.12616409220362	14388.9705590361	5.07446802662661	9.48932151548145	202
V_V_WT	7.27851188739139	1.12583762965628	14388.9705590361	5.07172505162652	9.48529872315627	203
V_V_WT	7.27591358741268	1.12551714226362	14388.9705590361	5.0697549482372	9.48207222658817	204
V_V_WT	7.27413168612132	1.12522603885507	14388.9705590361	5.06854364713978	9.47971972510286	205
V_V_WT	7.27319799794426	1.12498354998441	14388.9705590361	5.06808526839767	9.47831072749085	206
V_V_WT	7.27314296212016	1.12480479067604	14388.9705590361	5.06838062385389	9.47790530038644	207
V_V_WT	7.27399155535307	1.1247025285834	14388.9705590361	5.06942966396644	9.47855344673971	208
V_V_WT	7.27576737910911	1.12468399653504	14388.9705590361	5.07124181292539	9.48029294529283	209
V_V_WT	7.27849257639716	1.12475054652686	14388.9705590361	5.07383656365348	9.48314858914084	210
V_V_WT	7.28218342754952	1.12489990880428	14388.9705590361	5.07723464549446	9.48713220960459	211
V_V_WT	7.28685474683734	1.12512387282173	14388.9705590361	5.08146696644684	9.49224252722784	212
V_V_WT	7.29252134592837	1.12540782595531	14388.9705590361	5.08657698080428	9.49846571105245	213
V_V_WT	7.29919656110613	1.12573222936638	14388.9705590361	5.09261632349193	9.50577679872033	214
V_V_WT	7.30688779155312	1.1260760600544	14388.9705590361	5.09963360148249	9.51414198162376	215
V_V_WT	7.31559950962429	1.126416262878	14388.9705590361	5.10767847817899	9.52352054106959	216
V_V_WT	7.32532903179837	1.12673161805013	14388.9705590361	5.11678986357729	9.53386820001944	217
V_V_WT	7.33606523794457	1.12700490800914	14388.9705590361	5.12699038618617	9.54514008970296	218
V_V_WT	7.3477901563013	1.12722297643803	14388.9705590361	5.13828786232079	9.5572924502818	219
V_V_WT	7.36048320537574	1.12737451246981	14388.9705590361	5.15068388124516	9.57028252950631	220
V_V_WT	7.37411878241524	1.12745245227752	14388.9705590361	5.16416668621782	9.58407087861267	221
V_V_WT	7.38866893306909	1.12745232099659	14388.9705590361	5.17871709419919	9.59862077193899	222
V_V_WT	7.4041002246691	1.12737539491298	14388.9705590361	5.19429917083619	9.613901278502	223
V_V_WT	7.4203739723616	1.12722857544592	14388.9705590361	5.2108607036041	9.6298872411191	224
V_V_WT	7.43745047283971	1.12701998725774	14388.9705590361	5.22834606381086	9.64655488186856	225
V_V_WT	7.45529001356033	1.12675764321839	14388.9705590361	5.24669983265573	9.66388019446494	226
V_V_WT	7.47385221918693	1.12645024278816	14388.9705590361	5.26586458273889	9.68183985563498	227
V_V_WT	7.49309347104094	1.1261107711567	14388.9705590361	5.28577124273675	9.70041569934514	228
V_V_WT	7.51296674846948	1.12575683468753	14388.9705590361	5.30633828125504	9.71959521568392	229
V_V_WT	7.53342221467906	1.12540968237096	14388.9705590361	5.32747421074106	9.73937021861706	230
V_V_WT	7.55440809824008	1.12509211013268	14388.9705590361	5.34908257681323	9.75973361966694	231
V_V_WT	7.57587209364187	1.12482465090548	14388.9705590361	5.37107082676659	9.78067336051714	232
V_V_WT	7.59776122351977	1.12462621121732	14388.9705590361	5.39334892400532	9.80217352303422	233
V_V_WT	7.62002234736949	1.12451064612041	14388.9705590361	5.41583657033734	9.82420812440164	234
V_V_WT	7.64260231802465	1.12448528620431	14388.9705590361	5.43846624969608	9.84673838635323	235
V_V_WT	7.6654479985748	1.12455062105778	14388.9705590361	5.46118386551402	9.86971213163559	236
V_V_WT	7.68850653515972	1.12470114391527	14388.9705590361	5.48394735790105	9.89306571241838	237
V_V_WT	7.71172625678987	1.12492820480854	14388.9705590361	5.50672201092006	9.91673050265967	238
V_V_WT	7.73505622786356	1.12521885061298	14388.9705590361	5.52948227876284	9.94063017696427	239
V_V_WT	7.75844730895568	1.12555825355238	14388.9705590361	5.55220808635639	9.96468653155497	240
V_V_WT	7.78185080703131	1.12592772117304	14388.9705590361	5.57488738028391	9.98881423377872	241
V_V_WT	7.80521803065007	1.12630446743907	14388.9705590361	5.59751613267165	10.0129199286285	242
V_V_WT	7.82850096941117	1.12666352707884	14388.9705590361	5.62009526826839	10.036906670554	243
V_V_WT	7.85165435246157	1.12698200013647	14388.9705590361	5.64262440308564	10.0606843018375	244
V_V_WT	7.87463434801634	1.12723824382411	14388.9705590361	5.66510212799167	10.084166568041	245
V_V_WT	7.8974001700914	1.12741510061736	14388.9705590361	5.68752128796122	10.1072790522216	246
V_V_WT	7.91991259088809	1.12749869463429	14388.9705590361	5.70986985371234	10.1299553280638	247
V_V_WT	7.94213642995416	1.12748240863092	14388.9705590361	5.73212561544372	10.1521472444646	248
V_V_WT	7.96404058856587	1.12736724072081	14388.9705590361	5.75425551800042	10.1738256591313	249
V_V_WT	7.98559559879351	1.1271584899487	14388.9705590361	5.77621970664218	10.1949714909448	250
V_V_WT	8.00677609480584	1.12686857942427	14388.9705590361	5.79796846464185	10.2155837249698	251
V_V_WT	8.02756157246421	1.12651724612572	14388.9705590361	5.81944260084012	10.2356805440883	252
V_V_WT	8.04793552522483	1.1261292046343	14388.9705590361	5.84057716492909	10.2552938855206	253
V_V_WT	8.0678822496682	1.12572884712064	14388.9705590361	5.86130864169152	10.2744558576449	254
V_V_WT	8.08738675962035	1.12533906310381	14388.9705590361	5.88157717854636	10.2931963406943	255
V_V_WT	8.10643695532232	1.12498283769091	14388.9705590361	5.90132562196279	10.3115482886819	256
V_V_WT	8.12502145892764	1.12467957481607	14388.9705590361	5.92050455988291	10.3295383579724	257
V_V_WT	8.14312950554266	1.12444428624753	14388.9705590361	5.93907380241286	10.3471852086725	258
V_V_WT	8.16075278818245	1.12428946330181	14388.9705590361	5.95700055797758	10.3645050183873	259
V_V_WT	8.17788413326904	1.12422299483314	14388.9705590361	5.97426218982826	10.3815060767098	260
V_V_WT	8.19451850095108	1.12424953359948	14388.9705590361	5.99084453810834	10.3981924637938	261
V_V_WT	8.21065137732014	1.12436795060786	14388.9705590361	6.00674530188111	10.4145574527592	262
V_V_WT	8.22627865467387	1.12457142398695	14388.9705590361	6.02197374519113	10.4305835641566	263
V_V_WT	8.24139785068903	1.12485050116064	14388.9705590361	6.03654591398243	10.4462497873956	264
V_V_WT	8.25600688865039	1.12519096976871	14388.9705590361	6.05048758959732	10.4615261877035	265
V_V_WT	8.2701036886928	1.12557343140728	14388.9705590361	6.06383471554201	10.4763726618436	266
V_V_WT	8.28368617215736	1.12597399061844	14388.9705590361	6.07663205133444	10.4907402929803	267
V_V_WT	8.29675226146338	1.12636520716226	14388.9705590361	6.08893130580024	10.5045732171265	268
V_V_WT	8.30930007561305	1.1267185178419	14388.9705590361	6.10078658548826	10.5178135657378	269
V_V_WT	8.3213286856102	1.12701064840299	14388.9705590361	6.11224258194014	10.5304147892803	270
V_V_WT	8.33283804259559	1.12722524436861	14388.9705590361	6.12333130317888	10.5423447820123	271
V_V_WT	8.34382840344999	1.12735012895491	14388.9705590361	6.13407687415082	10.5535799327492	272
V_V_WT	8.35430055719775	1.12738049123907	14388.9705590361	6.14448951390897	10.5641116004865	273
V_V_WT	8.36425542743602	1.1273152062913	14388.9705590361	6.15457235105784	10.5739385038142	274
V_V_WT	8.37369403772922	1.12715691905054	14388.9705590361	6.16432122474071	10.5830668507177	275
V_V_WT	8.3826179461249	1.12691707117467	14388.9705590361	6.17371526588121	10.5915206263686	276
V_V_WT	8.39102922795338	1.12661503050872	14388.9705590361	6.18271858633757	10.5993398695692	277
V_V_WT	8.39893017317082	1.12627306589648	14388.9705590361	6.19128982626244	10.6065705200792	278
V_V_WT	8.4063235108009	1.12591727281714	14388.9705590361	6.1993805641775	10.6132664574243	279
V_V_WT	8.41321209073948	1.12557257544015	14388.9705590361	6.20694479539458	10.6194793860844	280
V_V_WT	8.41959875030503	1.12526049628672	14388.9705590361	6.21394317031709	10.625254330293	281
V_V_WT	8.42548633101456	1.12499838322637	14388.9705590361	6.22034452640223	10.6306281356269	282
V_V_WT	8.43087768055046	1.12479889604635	14388.9705590361	6.22612689651799	10.6356284645829	283
V_V_WT	8.43577581350175	1.12467054402315	14388.9705590361	6.2312766159749	10.6402750110286	284
V_V_WT	8.44018466256034	1.12462049302413	14388.9705590361	6.23578357144143	10.6445857536793	285
V_V_WT	8.444109297534	1.12465442929226	14388.9705590361	6.23964168695634	10.6485769081117	286
V_V_WT	8.44755580469044	1.12477489901755	14388.9705590361	6.2428520579268	10.6522595514541	287
V_V_WT	8.45053047256872	1.12497788481487	14388.9705590361	6.24542884748447	10.655632097653	288
V_V_WT	8.45303958822915	1.12525215548028	14388.9705590361	6.24740035729667	10.6586788191616	289
V_V_WT	8.45508944519566	1.12557973738399	14388.9705590361	6.24880811151789	10.6613707788734	290
V_V_WT	8.45668657118464	1.12593749203079	14388.9705590361	6.24970399229692	10.6636691500723	291
V_V_WT	8.4578387217847	1.12630130718502	14388.9705590361	6.25014301831147	10.6655344252579	292
V_V_WT	8.45855511849956	1.12664829679803	14388.9705590361	6.25017927066983	10.6669309663293	293
V_V_WT	8.45884641682087	1.12695824537663	14388.9705590361	6.2498630298354	10.6678298038063	294
V_V_WT	8.4587244650141	1.12721401238125	14388.9705590361	6.24923974174004	10.6682091882882	295
V_V_WT	8.45820156012	1.12739988983943	14388.9705590361	6.24835249307471	10.6680506271653	296
V_V_WT	8.45729103528473	1.12750524865485	14388.9705590361	6.2472354513841	10.6673466191854	297
V_V_WT	8.45600740322328	1.12752626793509	14388.9705590361	6.24591061882473	10.6661041876218	298
V_V_WT	8.45436622959752	1.12746632213792	14388.9705590361	6.24438694668636	10.6643455125087	299
V_V_WT	8.45238386980316	1.12733484262771	14388.9705590361	6.24266230367518	10.6621054359311	300
V_V_WT	8.45007683927476	1.12714271952907	14388.9705590361	6.24073185917814	10.6594218193714	301
V_V_WT	8.44746165205432	1.12690069065721	14388.9705590361	6.23859107973573	10.6563322243729	302
V_V_WT	8.44455486476823	1.12661992404485	14388.9705590361	6.236234631191	10.6528750983455	303
V_V_WT	8.44137325032491	1.1263156127787	14388.9705590361	6.23364950604457	10.6490969946053	304
V_V_WT	8.4379337070048	1.12600620292903	14388.9705590361	6.23081644590206	10.6450509681075	305
V_V_WT	8.43425315623912	1.12570854558737	14388.9705590361	6.2277193418838	10.6407869705944	306
V_V_WT	8.43034845073952	1.12543715811009	14388.9705590361	6.22434659081216	10.6363503106669	307
V_V_WT	8.42623621401759	1.12520635478699	14388.9705590361	6.2206867583461	10.6317856696891	308
V_V_WT	8.42193300519674	1.12502682640129	14388.9705590361	6.21673544829624	10.6271305620972	309
V_V_WT	8.41745537786322	1.12490435048264	14388.9705590361	6.21249788954618	10.6224128661803	310
V_V_WT	8.41281976107515	1.12484053462762	14388.9705590361	6.20798736005763	10.6176521620927	311
V_V_WT	8.40804205004193	1.12483535042937	14388.9705590361	6.20321981072103	10.6128642893628	312
V_V_WT	8.403137857381	1.12488550705311	14388.9705590361	6.19821730461412	10.6080584101479	313
V_V_WT	8.39812206801756	1.12498706403087	14388.9705590361	6.19300245048707	10.6032416855481	314
V_V_WT	8.39300885287385	1.12513558516115	14388.9705590361	6.18759811478875	10.5984195909589	315
V_V_WT	8.38781209892164	1.12532384233669	14388.9705590361	6.18203235251262	10.5935918453306	316
V_V_WT	8.38254508541059	1.12554454721131	14388.9705590361	6.17633272900609	10.5887574418151	317
V_V_WT	8.37722053066864	1.12579066330062	14388.9705590361	6.1705257550132	10.5839153063241	318
V_V_WT	8.37185104889928	1.12605223719307	14388.9705590361	6.16464355470679	10.5790585430918	319
V_V_WT	8.36644924617219	1.12631576697459	14388.9705590361	6.15872519964802	10.5741732926964	320
V_V_WT	8.36102774834867	1.12656557059964	14388.9705590361	6.15281405452833	10.569241442169	321
V_V_WT	8.35559928976439	1.12678822944114	14388.9705590361	6.14694915592167	10.5642494236071	322
V_V_WT	8.35017683218538	1.12697341772269	14388.9705590361	6.14116370544645	10.5591899589243	323
V_V_WT	8.34477339562653	1.12711058656389	14388.9705590361	6.13549140028252	10.5540553909705	324
V_V_WT	8.33940200518229	1.12718838288724	14388.9705590361	6.12996751901925	10.5488364913453	325
V_V_WT	8.3340759333161	1.12719623757199	14388.9705590361	6.12462605095875	10.5435258156734	326
V_V_WT	8.32880978068153	1.12712921710294	14388.9705590361	6.11949126708013	10.5381282942829	327
V_V_WT	8.32361999524967	1.12698959748116	14388.9705590361	6.11457515409912	10.5326648364002	328
V_V_WT	8.31852520652944	1.12678689251465	14388.9705590361	6.10987769323493	10.5271727198239	329
V_V_WT	8.31354607233424	1.12653629361778	14388.9705590361	6.10538976517115	10.5217023794973	330
V_V_WT	8.30870367583862	1.12625365279867	14388.9705590361	6.10110138110363	10.5163059705736	331
V_V_WT	8.30401908767205	1.12595369778415	14388.9705590361	6.09700474341937	10.5110334319247	332
V_V_WT	8.29951339012305	1.12564950027877	14388.9705590361	6.09309531218148	10.5059314680646	333
V_V_WT	8.29520831048931	1.12535311678381	14388.9705590361	6.08937118239149	10.5010454385871	334
V_V_WT	8.29112817989826	1.12507816404996	14388.9705590361	6.0858299945907	10.4964263652058	335
V_V_WT	8.28729868940768	1.12483735038494	14388.9705590361	6.08247252991614	10.4921248488992	336
V_V_WT	8.28374909307955	1.12464473480545	14388.9705590361	6.07930048494531	10.4881977012138	337
V_V_WT	8.28051225855583	1.12451489944191	14388.9705590361	6.07631814446543	10.4847063726462	338
V_V_WT	8.27762178374888	1.12445848734475	14388.9705590361	6.07353824463849	10.4817053228593	339
V_V_WT	8.27511199333173	1.12448167268773	14388.9705590361	6.0709830079613	10.4792409787022	340
V_V_WT	8.27302013556077	1.12458840240536	14388.9705590361	6.06868194619001	10.4773583249315	341
V_V_WT	8.27138418732436	1.12477743950951	14388.9705590361	6.06667546086909	10.4760929137796	342
V_V_WT	8.27024212044464	1.12504143023716	14388.9705590361	6.06501593814389	10.4754683027454	343
V_V_WT	8.26963191501481	1.12536714151511	14388.9705590361	6.06376729663633	10.4754965333933	344
V_V_WT	8.26959208316302	1.12573686817209	14388.9705590361	6.06300275289185	10.4761814134342	345
V_V_WT	8.27016331261058	1.12613180817215	14388.9705590361	6.06279984904515	10.477526776176	346
V_V_WT	8.27138721717689	1.12653108079687	14388.9705590361	6.06324112781453	10.4795333065392	347
V_V_WT	8.27330698531025	1.12691438701751	14388.9705590361	6.06440956636049	10.48220440426	348
V_V_WT	8.27596620374583	1.12726009812694	14388.9705590361	6.06639114647134	10.4855412610203	349
V_V_WT	8.27940854875285	1.12754618976461	14388.9705590361	6.06927271500119	10.4895443825045	350
V_V_WT	8.28367808518791	1.12775406527865	14388.9705590361	6.07313478864076	10.4942213817351	351
V_V_WT	8.2888188257966	1.12786762999174	14388.9705590361	6.07805292777721	10.499584723816	352
V_V_WT	8.29487391344927	1.12787694302237	14388.9705590361	6.0840897606897	10.5056580662088	353
V_V_WT	8.30188480220829	1.12777964463963	14388.9705590361	6.0912913668173	10.5124782375993	354
V_V_WT	8.30989042844276	1.1275809762066	14388.9705590361	6.09968640878203	10.5200944481035	355
V_V_WT	8.31892634222993	1.12729333580814	14388.9705590361	6.1092861348171	10.5285665496428	356
V_V_WT	8.32902381990484	1.12693540743973	14388.9705590361	6.12008519821872	10.5379624415909	357
V_V_WT	8.34020897761113	1.12653092695168	14388.9705590361	6.13206318980518	10.5483547654171	358
V_V_WT	8.3525018622082	1.12610716863891	14388.9705590361	6.14518669530311	10.5598170291133	359
V_V_WT	8.36591688331199	1.12569252874825	14388.9705590361	6.15941446402536	10.5724193025986	360
V_V_WT	8.38046728399692	1.12531203923061	14388.9705590361	6.17471067319685	10.586223894797	361
V_V_WT	8.39616474081034	1.12498625254487	14388.9705590361	6.19104671389699	10.6012827677237	362
V_V_WT	8.4130129503624	1.12473322253092	14388.9705590361	6.20839089488323	10.6176350058416	363
V_V_WT	8.43100726224607	1.12456779472276	14388.9705590361	6.22670946658882	10.6353050579033	364
V_V_WT	8.45014133637914	1.12449825709411	14388.9705590361	6.24597984343506	10.6543028293232	365
V_V_WT	8.47040685256223	1.12452603866595	14388.9705590361	6.26619090415725	10.6746228009672	366
V_V_WT	8.49178756670451	1.12464801452993	14388.9705590361	6.28733252988764	10.6962426035214	367
V_V_WT	8.5142631656532	1.12485545790032	14388.9705590361	6.30940151309807	10.7191248182083	368
V_V_WT	8.53780495832273	1.12513627771042	14388.9705590361	6.33239286275182	10.7432170538936	369
V_V_WT	8.56238216623716	1.12547329645335	14388.9705590361	6.35630947050001	10.7684548619743	370
V_V_WT	8.58796400990348	1.12584403085458	14388.9705590361	6.38116462696506	10.7947633928419	371
V_V_WT	8.61451762683614	1.12622255762574	14388.9705590361	6.40697628264718	10.8220589710251	372
V_V_WT	8.64200183132783	1.12658389532198	14388.9705590361	6.4337522186903	10.8502514439654	373
V_V_WT	8.67037141535628	1.12690344331417	14388.9705590361	6.46149544747532	10.8792473832372	374
V_V_WT	8.69957340391004	1.12716054799871	14388.9705590361	6.49019347771547	10.9089533301046	375
V_V_WT	8.72955117238254	1.1273374359775	14388.9705590361	6.51982452295478	10.9392778218103	376
V_V_WT	8.76023971060344	1.12742371905945	14388.9705590361	6.55034393521614	10.9701354859907	377
V_V_WT	8.79156608811905	1.1274170572508	14388.9705590361	6.58168337073519	11.0014488055029	378
V_V_WT	8.82345581443733	1.12731836938328	14388.9705590361	6.61376653799127	11.0331450908834	379
V_V_WT	8.85583343764558	1.12713164211023	14388.9705590361	6.6465101707174	11.0651567045738	380
V_V_WT	8.88861892830832	1.12686845344876	14388.9705590361	6.67981154507256	11.0974263115441	381
V_V_WT	8.92172839384829	1.12654720120182	14388.9705590361	6.71355070641487	11.1299060812817	382
V_V_WT	8.95507721413403	1.12618735547686	14388.9705590361	6.74760487069324	11.1625495575748	383
V_V_WT	8.98858076727472	1.12580739285576	14388.9705590361	6.78185319953535	11.1953083350141	384
V_V_WT	9.02215444025683	1.12542410902784	14388.9705590361	6.81617815821226	11.2281307223014	385
V_V_WT	9.05571429549164	1.12505308492517	14388.9705590361	6.85046526850051	11.2609633224828	386
V_V_WT	9.08918014233362	1.12471193085055	14388.9705590361	6.88459982129173	11.2937604633755	387
V_V_WT	9.12247647242189	1.1244192046038	14388.9705590361	6.91846993254595	11.3264830122978	388
V_V_WT	9.1555287708192	1.12418973162105	14388.9705590361	6.95197202756061	11.3590855140778	389
V_V_WT	9.18826447385507	1.12403392780145	14388.9705590361	6.98501312616063	11.3915158215495	390
V_V_WT	9.22061881155072	1.12395983650512	14388.9705590361	7.0175126923449	11.4237249307565	391
V_V_WT	9.2525289618613	1.12397022308238	14388.9705590361	7.04940248362557	11.455655440097	392
V_V_WT	9.28393497263707	1.12406241737593	14388.9705590361	7.08062778170532	11.4872421635688	393
V_V_WT	9.3147883515816	1.12423086144192	14388.9705590361	7.11115098857388	11.5184257145893	394
V_V_WT	9.3450434716892	1.12446490492438	14388.9705590361	7.14094735329573	11.5491395900827	395
V_V_WT	9.37465470622453	1.12474834888687	14388.9705590361	7.17000300113843	11.5793064113106	396
V_V_WT	9.40358033678324	1.12506095231706	14388.9705590361	7.19831588869017	11.6088447848763	397
V_V_WT	9.4317942655991	1.12538205706396	14388.9705590361	7.22590041082279	11.6376881203754	398
V_V_WT	9.45927860030748	1.12568989965548	14388.9705590361	7.25278133438149	11.6657758662335	399
V_V_WT	9.48603710479274	1.12596557854052	14388.9705590361	7.27899947272657	11.6930747368589	400
V_V_WT	9.51210023275206	1.12619519701841	14388.9705590361	7.30461251887933	11.7195879466248	401
V_V_WT	9.5375212239686	1.12636969488419	14388.9705590361	7.32969147179217	11.745350976145	402
V_V_WT	9.56235789864983	1.1264811060641	14388.9705590361	7.35430976620373	11.7704060310959	403
V_V_WT	9.58666807338625	1.12652160870105	14388.9705590361	7.37854055055232	11.7947955962202	404
V_V_WT	9.61050956389064	1.12648370925987	14388.9705590361	7.40245632884536	11.8185627989359	405
V_V_WT	9.63394490886319	1.12636162966138	14388.9705590361	7.4261309655628	11.8417588521636	406
V_V_WT	9.65706012715211	1.12615589314863	14388.9705590361	7.44964945392904	11.8644708003752	407
V_V_WT	9.67996901455293	1.12587446134775	14388.9705590361	7.47310998392645	11.8868280451794	408
V_V_WT	9.70280805196952	1.12553132648273	14388.9705590361	7.49662160989673	11.9089944940423	409
V_V_WT	9.72572240924462	1.12514277371854	14388.9705590361	7.52029758066068	11.9311472378286	410
V_V_WT	9.74887784461603	1.12472942543951	14388.9705590361	7.54426323192533	11.9534924573067	411
V_V_WT	9.77246004064525	1.12431516547972	14388.9705590361	7.56865743085956	11.9762626504309	412
V_V_WT	9.79665860150122	1.12392226882288	14388.9705590361	7.59362611979377	11.9996910832087	413
V_V_WT	9.82166314100854	1.12356948214945	14388.9705590361	7.61932216664304	12.024004115374	414
V_V_WT	9.84766327054971	1.12327125282003	14388.9705590361	7.64590686410135	12.0494196769981	415
V_V_WT	9.87484859773908	1.12303718329788	14388.9705590361	7.67355099771763	12.0761461977605	416
V_V_WT	9.9034087331535	1.12287171397372	14388.9705590361	7.70243547433069	12.1043819919763	417
V_V_WT	9.93353472719401	1.12277488670457	14388.9705590361	7.73275126229643	12.1343181920916	418
V_V_WT	9.96542437690991	1.12274600928392	14388.9705590361	7.76469751547811	12.1661512383417	419
V_V_WT	9.99928083867393	1.12278422098958	14388.9705590361	7.79847907737486	12.200082599973	420
V_V_WT	10.0353082432375	1.12288531708855	14388.9705590361	7.83430832055659	12.2363081659183	421
V_V_WT	10.0737107282789	1.12304092848842	14388.9705590361	7.87240578720133	12.2750156693564	422
V_V_WT	10.114691384952	1.1232397421833	14388.9705590361	7.91299674341227	12.3163860264917	423
V_V_WT	10.1584491479032	1.12347118634574	14388.9705590361	7.95630084597987	12.3605974498265	424
V_V_WT	10.2051819076621	1.12372303296239	14388.9705590361	8.00253995391579	12.4078238614083	425
V_V_WT	10.2550875565197	1.12398066519032	14388.9705590361	8.05194061040678	12.4582345026326	426
V_V_WT	10.30836076681	1.12422868626892	14388.9705590361	8.10472766742162	12.5119938661983	427
V_V_WT	10.3651833390849	1.12445532931226	14388.9705590361	8.16110599012512	12.5692606880446	428
V_V_WT	10.4257338595062	1.1246494403619	14388.9705590361	8.22127602787493	12.6301916911375	429
V_V_WT	10.4901909056806	1.1247994883988	14388.9705590361	8.28543896056104	12.6949428508002	430
V_V_WT	10.5587330616563	1.12489384974941	14388.9705590361	8.35379615612955	12.763669967183	431
V_V_WT	10.6315389148312	1.12492120303515	14388.9705590361	8.42654839333957	12.8365294363229	432
V_V_WT	10.7087806452187	1.12487242200475	14388.9705590361	8.50388574083278	12.9136755496046	433
V_V_WT	10.7905979536635	1.12474667469404	14388.9705590361	8.58594953021109	12.9952463771159	434
V_V_WT	10.8770966115382	1.12455159537087	14388.9705590361	8.67283056869817	13.0813626543782	435
V_V_WT	10.9683754978869	1.12429739880204	14388.9705590361	8.76460771307902	13.1721432826948	436
V_V_WT	11.0645334928285	1.12399501486233	14388.9705590361	8.8613584195093	13.2677085661478	437
V_V_WT	11.1656608716365	1.12365693715194	14388.9705590361	8.96314847419617	13.3681732690768	438
V_V_WT	11.2718134709945	1.12330043784223	14388.9705590361	9.06999985814172	13.4736270838473	439
V_V_WT	11.3830385056838	1.12294297450491	14388.9705590361	9.18192556703684	13.5841514443308	440
V_V_WT	11.4993832053165	1.12260026207014	14388.9705590361	9.29894202720551	13.6998243834275	441
V_V_WT	11.620894791094	1.12228575196317	14388.9705590361	9.42107009332217	13.8207194888658	442
V_V_WT	11.7476204874638	1.1220102451402	14388.9705590361	9.54833581856826	13.9469051563593	443
V_V_WT	11.8795971713884	1.1217826196343	14388.9705590361	9.6807586778175	14.0784356649592	444
V_V_WT	12.0168203198294	1.1216124748241	14388.9705590361	9.81831533201234	14.2153253076465	445
V_V_WT	12.159275063782	1.12150672886919	14388.9705590361	9.96097735166356	14.3575727759004	446
V_V_WT	12.3069465362568	1.12146838693222	14388.9705590361	10.1087239792757	14.5051690932378	447
V_V_WT	12.4598090585489	1.12149738923539	14388.9705590361	10.2615296533162	14.6580884637815	448
V_V_WT	12.6177937141486	1.12159341756916	14388.9705590361	10.4193260810071	14.8162613472902	449
V_V_WT	12.7808207856196	1.12175314131811	14388.9705590361	10.5820400733472	14.979601497892	450
V_V_WT	12.948810545763	1.1219693331615	14388.9705590361	10.7496060696179	15.1480150219082	451
V_V_WT	13.1216726232349	1.12223206576809	14388.9705590361	10.9219531573237	15.3213920891461	452
V_V_WT	13.2992740519451	1.12253217767052	14388.9705590361	11.0989663280311	15.4995817758591	453
V_V_WT	13.4814712142595	1.12285867646707	14388.9705590361	11.2805235106298	15.6824189178892	454
V_V_WT	13.6681204948188	1.12319796741133	14388.9705590361	11.4665077372155	15.8697332524222	455
V_V_WT	13.8590782723837	1.12353418448438	14388.9705590361	11.6568064859904	16.061350058777	456
V_V_WT	14.0542009379673	1.12384965083468	14388.9705590361	11.8513107968747	16.2570910790599	457
V_V_WT	14.2533356136934	1.12412677987539	14388.9705590361	12.0499022639686	16.4567689634181	458
V_V_WT	14.4562923905526	1.12435280727943	14388.9705590361	12.2524159979887	16.6601687831164	459
V_V_WT	14.662872109688	1.12451654529239	14388.9705590361	12.4586747695185	16.8670694498574	460
V_V_WT	14.8728756086288	1.12460744017019	14388.9705590361	12.6685001027856	17.0772511144719	461
V_V_WT	15.0861037231475	1.1246159841308	14388.9705590361	12.8817114700406	17.2904959762545	462
V_V_WT	15.3023572932882	1.12453421936988	14388.9705590361	13.0981253096493	17.5065892769271	463
V_V_WT	15.5214305120237	1.1243577763836	14388.9705590361	13.3175443793753	17.725316644672	464
V_V_WT	15.7430849261792	1.12409210965307	14388.9705590361	13.539719534558	17.9464503178005	465
V_V_WT	15.9670454882414	1.12375365977258	14388.9705590361	13.7643435020004	18.1697474744824	466
V_V_WT	16.1930088936809	1.12336731983764	14388.9705590361	13.9910641834983	18.3949536038635	467
V_V_WT	16.4206662891233	1.12295942043857	14388.9705590361	14.219521114327	18.6218114639195	468
V_V_WT	16.6497088258151	1.12255518630064	14388.9705590361	14.449356002021	18.8500616496092	469
V_V_WT	16.8798276522709	1.12217777214934	14388.9705590361	14.680214608849	19.0794406956927	470
V_V_WT	17.1107139196262	1.12184744729458	14388.9705590361	14.9117483554872	19.3096794837653	471
V_V_WT	17.3420587759663	1.12158093118031	14388.9705590361	15.1436156177559	19.5405019341766	472
V_V_WT	17.5735533733267	1.12139088267935	14388.9705590361	15.3754827346689	19.7716240119845	473
V_V_WT	17.8048888597331	1.12128554594846	14388.9705590361	15.6070246946421	20.002753024824	474
V_V_WT	18.0357563877926	1.12126855500437	14388.9705590361	15.8379255271416	20.2335872484436	475
V_V_WT	18.2658471037206	1.12133889883395	14388.9705590361	16.0678783600987	20.4638158473424	476
V_V_WT	18.4948521602081	1.12149104752309	14388.9705590361	16.2965851855488	20.6931191348674	477
V_V_WT	18.7224647993091	1.12171610708344	14388.9705590361	16.5237566789091	20.9211729197091	478
V_V_WT	18.9483866254834	1.12200465759543	14388.9705590361	16.7491129088957	21.1476603420711	479
V_V_WT	19.1723213418552	1.12234422776616	14388.9705590361	16.9723820239739	21.3722606597364	480
V_V_WT	19.3939726499367	1.12271880702188	14388.9705590361	17.1932991084439	21.5946461914294	481
V_V_WT	19.6130487382544	1.12311028781474	14388.9705590361	17.4116078439593	21.8144896325496	482
V_V_WT	19.8292757683507	1.12350169145654	14388.9705590361	17.6270676724792	22.0314838642222	483
V_V_WT	20.0423899542241	1.12387597657164	14388.9705590361	17.8394482112946	22.2453316971536	484
V_V_WT	20.2521497698793	1.12421841135537	14388.9705590361	18.0485368106456	22.455762729113	485
V_V_WT	20.4583192485295	1.1245143216862	14388.9705590361	18.2541262669148	22.6625122301443	486
V_V_WT	20.6606624261789	1.12474868118917	14388.9705590361	18.4560100697375	22.8653147826203	487
V_V_WT	20.85895069213	1.12490769610261	14388.9705590361	18.6539866459667	23.0639147382933	488
V_V_WT	21.0529925493219	1.12498334729524	14388.9705590361	18.8478802170722	23.2581048815716	489
V_V_WT	21.2426427305462	1.1249748141449	14388.9705590361	19.0375471243709	23.4477383367216	490
V_V_WT	21.4277958020785	1.1248875184573	14388.9705590361	19.2228713067002	23.6327202974568	491
V_V_WT	21.6083629139565	1.12472985373019	14388.9705590361	19.4037474617609	23.8129783661522	492
V_V_WT	21.7842894186873	1.12451474749272	14388.9705590361	19.5800956024369	23.9884832349377	493
V_V_WT	21.9555292189399	1.124256063669	14388.9705590361	19.7518424563194	24.1592159815604	494
V_V_WT	22.1220362183379	1.12396706732683	14388.9705590361	19.9189159257897	24.325156510886	495
V_V_WT	22.2837734094275	1.12366098898725	14388.9705590361	20.0812530698679	24.4862937489872	496
V_V_WT	22.4407401342575	1.12335351707215	14388.9705590361	20.2388224792739	24.642657789241	497
V_V_WT	22.5929448282238	1.12305931007121	14388.9705590361	20.3916038568753	24.7942857995724	498
V_V_WT	22.7404049732132	1.12279152577869	14388.9705590361	20.5395888935862	24.9412210528403	499
V_V_WT	22.8831742563478	1.12256425951663	14388.9705590361	20.6828036478811	25.0835448648144	500
V_V_WT	23.0213154188175	1.12238917295994	14388.9705590361	20.8212880025646	25.2213428350704	501
V_V_WT	23.1548911917925	1.12227414874069	14388.9705590361	20.955089237832	25.3546931457531	502
V_V_WT	23.2839643168056	1.12222306804252	14388.9705590361	21.084262487596	25.4836661460152	503
V_V_WT	23.4086057234731	1.12223673213219	14388.9705590361	21.2088771108869	25.6083343360592	504
V_V_WT	23.5289191270457	1.12231586694771	14388.9705590361	21.3290354000234	25.728802854068	505
V_V_WT	23.6450164321406	1.12245822116732	14388.9705590361	21.4448536725033	25.8451791917779	506
V_V_WT	23.7570095526248	1.12265763356609	14388.9705590361	21.5564559189885	25.957563186261	507
V_V_WT	23.8650103949626	1.1229042283363	14388.9705590361	21.6639734037992	26.066047386126	508
V_V_WT	23.9691373556621	1.12318587042757	14388.9705590361	21.7675483097059	26.1707264016184	509
V_V_WT	24.0695348037485	1.12349197255185	14388.9705590361	21.8673457581826	26.2717238493143	510
V_V_WT	24.1663535914391	1.12381063784973	14388.9705590361	21.9635399208244	26.3691672620538	511
V_V_WT	24.2597445743044	1.12412790558778	14388.9705590361	22.0563090180383	26.4631801305706	512
V_V_WT	24.3498586103201	1.1244282092342	14388.9705590361	22.1458344202082	26.553882800432	513
V_V_WT	24.4368465517254	1.12469496980806	14388.9705590361	22.2322994765125	26.6413936269383	514
V_V_WT	24.5208592545965	1.12491132382017	14388.9705590361	22.3158880976393	26.7258304115537	515
V_V_WT	24.6020507229064	1.12506221570243	14388.9705590361	22.3967837984152	26.8073176473976	516
V_V_WT	24.6805901492757	1.1251401375033	14388.9705590361	22.4751704880134	26.8860098105381	517
V_V_WT	24.7566624308414	1.12514663331929	14388.9705590361	22.5512300369426	26.9620948247401	518
V_V_WT	24.8304634106038	1.12509067368342	14388.9705590361	22.6251407048026	27.035786116405	519
V_V_WT	24.9021910234332	1.12498309154592	14388.9705590361	22.6970791924852	27.1073028543813	520
V_V_WT	24.9720431994377	1.12483484927306	14388.9705590361	22.7672219424478	27.1768644564277	521
V_V_WT	25.0402178630275	1.12465667224586	14388.9705590361	22.8357458559717	27.2446898700832	522
V_V_WT	25.1069124011613	1.12445984419535	14388.9705590361	22.9028262024489	27.3109985998737	523
V_V_WT	25.1723209436594	1.12425983470446	14388.9705590361	22.9686267893235	27.3760150979954	524
V_V_WT	25.2366328722427	1.12407498940645	14388.9705590361	23.0333010385111	27.4399647059744	525
V_V_WT	25.300036523543	1.12392130414992	14388.9705590361	23.0970059327189	27.5030671143672	526
V_V_WT	25.362720232467	1.12381075328145	14388.9705590361	23.1599063355912	27.5655341293427	527
V_V_WT	25.424872332399	1.12375088167473	14388.9705590361	23.2221757915878	27.6275688732102	528
V_V_WT	25.4866811598277	1.12374461153534	14388.9705590361	23.2839969092977	27.6893654103577	529
V_V_WT	25.5483314259105	1.12379105500324	14388.9705590361	23.3455561401985	27.7511067116225	530
V_V_WT	25.6099933677987	1.12388790205251	14388.9705590361	23.4070282493899	27.8129584862076	531
V_V_WT	25.6718335944418	1.1240289629894	14388.9705590361	23.4685919784188	27.8750752104648	532
V_V_WT	25.7340187238924	1.12420366881898	14388.9705590361	23.5304346619299	27.937602785855	533
V_V_WT	25.7967106253345	1.12439841406133	14388.9705590361	23.592744837601	28.000676413068	534
V_V_WT	25.8600521989337	1.12459959262987	14388.9705590361	23.6556920752809	28.0644123225865	535
V_V_WT	25.9241765302858	1.12479268027063	14388.9705590361	23.7194379299747	28.1289151305968	536
V_V_WT	25.989191228653	1.12496548027728	14388.9705590361	23.784113918061	28.1942685392451	537
V_V_WT	26.0551728941327	1.12510965764118	14388.9705590361	23.849812977328	28.2605328109375	538
V_V_WT	26.1221719993187	1.12522035783667	14388.9705590361	23.9165950958653	28.3277489027721	539
V_V_WT	26.1902337891412	1.12529294862444	14388.9705590361	23.9845145983894	28.3959529798931	540
V_V_WT	26.2593983451691	1.12532328536441	14388.9705590361	24.0536196904975	28.4651769998407	541
V_V_WT	26.3296800606946	1.1253117020936	14388.9705590361	24.1239241107265	28.5354360106627	542
V_V_WT	26.4010630854964	1.12526408257497	14388.9705590361	24.1954004759213	28.6067256950715	543
V_V_WT	26.4735021826824	1.12519163871794	14388.9705590361	24.2679815724027	28.6790227929622	544
V_V_WT	26.5469283587287	1.12510933441399	14388.9705590361	24.3415690754909	28.7522876419665	545
V_V_WT	26.6212679011632	1.1250311697622	14388.9705590361	24.4160618307156	28.8264739716108	546
V_V_WT	26.6964470982401	1.1249684383037	14388.9705590361	24.4913639895351	28.9015302069451	547
V_V_WT	26.7723922376793	1.12492914903138	14388.9705590361	24.567386141011	28.9773983343475	548
V_V_WT	26.849029605875	1.12491765633722	14388.9705590361	24.6440460363683	29.0540131753816	549
V_V_WT	26.9262854904912	1.1249344983931	14388.9705590361	24.7212689083847	29.1313020725978	550
V_V_WT	27.0040861815746	1.12497644488144	14388.9705590361	24.7989873789454	29.2091849842038	551
V_V_WT	27.0823557162252	1.12503771699708	14388.9705590361	24.8771368123535	29.2875746200969	552
V_V_WT	27.1610091279363	1.12511321406761	14388.9705590361	24.9556422400775	29.3663760157952	553
V_V_WT	27.2399592056944	1.12519585837598	14388.9705590361	25.0344303243411	29.4454880870477	554
V_V_WT	27.3191187331422	1.12527602059171	14388.9705590361	25.113432723516	29.5248047427685	555
V_V_WT	27.3983997991421	1.12534305396469	14388.9705590361	25.1925823954665	29.6042172028177	556
V_V_WT	27.4777116935679	1.12538875477013	14388.9705590361	25.2718047104244	29.6836186767114	557
V_V_WT	27.5569630784328	1.12540594753298	14388.9705590361	25.3510223952585	29.7629037616071	558
V_V_WT	27.6360633010652	1.12539168555766	14388.9705590361	25.4301505732005	29.84197602893	559
V_V_WT	27.7149242964367	1.1253482407314	14388.9705590361	25.50909672603	29.9207518668435	560
V_V_WT	27.793462703737	1.12528278670995	14388.9705590361	25.5877634316471	29.9991619758269	561
V_V_WT	27.871601892738	1.12520674891809	14388.9705590361	25.6660516645187	30.0771521209572	562
V_V_WT	27.9492721422842	1.12513401451722	14388.9705590361	25.7438644828636	30.1546798017047	563
V_V_WT	28.0264051740496	1.12507650214852	14388.9705590361	25.821110246283	30.2317001018162	564
V_V_WT	28.1029327116619	1.12504260849681	14388.9705590361	25.8977042198205	30.3081612035034	565
V_V_WT	28.1787864778853	1.12503678159235	14388.9705590361	25.9735694075275	30.3840035482432	566
V_V_WT	28.2538981959836	1.1250593373965	14388.9705590361	26.048636913343	30.4591594786243	567
V_V_WT	28.3282024957851	1.12510739816727	14388.9705590361	26.1228470078404	30.5335579837299	568
V_V_WT	28.4016456224383	1.12517777680372	14388.9705590361	26.1961521832967	30.6071390615799	569
V_V_WT	28.4741799221366	1.12526551383587	14388.9705590361	26.2685145071057	30.6798453371675	570
V_V_WT	28.5457704849854	1.12536606508335	14388.9705590361	26.3399079765519	30.7516329934189	571
V_V_WT	28.6163889426771	1.12547381540541	14388.9705590361	26.4103152297271	30.8224626556272	572
V_V_WT	28.6860203465659	1.12558435703068	14388.9705590361	26.4797299577853	30.8923107353465	573
V_V_WT	28.7546531005809	1.12569185074308	14388.9705590361	26.5481520102718	30.96115419089	574
V_V_WT	28.8222790054343	1.12578934170612	14388.9705590361	26.6155868202744	31.0289711905942	575
V_V_WT	28.8889034342149	1.1258722263702	14388.9705590361	26.6820487844325	31.0957580839974	576
V_V_WT	28.9545351503855	1.1259354329281	14388.9705590361	26.7475566076044	31.1615136931666	577
V_V_WT	29.019186111469	1.12597373000207	14388.9705590361	26.8121325014878	31.2262397214503	578
V_V_WT	29.0828841129556	1.12598631998149	14388.9705590361	26.8758058249923	31.289962400919	579
V_V_WT	29.1456724449966	1.12597683609512	14388.9705590361	26.9386127466727	31.3527321433205	580
V_V_WT	29.2075974666693	1.12594875405327	14388.9705590361	27.0005928127662	31.4146021205724	581
V_V_WT	29.2687055412239	1.12590412290074	14388.9705590361	27.0617883701312	31.4756227123166	582
V_V_WT	29.3290454395537	1.12584457173155	14388.9705590361	27.1222449964267	31.5358458826807	583
V_V_WT	29.3886755639864	1.12577429381244	14388.9705590361	27.1820128746373	31.5953382533355	584
V_V_WT	29.4476567230288	1.12569671321472	14388.9705590361	27.2411461016487	31.654167344409	585
V_V_WT	29.50604972643	1.12561344787934	14388.9705590361	27.2997023158373	31.7123971370228	586
V_V_WT	29.5639168994611	1.12552540249542	14388.9705590361	27.3577420691668	31.7700917297553	587
V_V_WT	29.6213278710335	1.12543641195505	14388.9705590361	27.4153274736662	31.8273282684008	588
V_V_WT	29.6783598752606	1.1253535737476	14388.9705590361	27.4725218514549	31.8841978990664	589
V_V_WT	29.7350954863096	1.12528555979198	14388.9705590361	27.5293907786215	31.9408001939977	590
V_V_WT	29.7916188156395	1.12523940698552	14388.9705590361	27.5860045733996	31.9972330578794	591
V_V_WT	29.8480163238397	1.12522225635637	14388.9705590361	27.642435699043	32.0535969486363	592
V_V_WT	29.904376075353	1.12524059916683	14388.9705590361	27.698759496284	32.1099926544219	593
V_V_WT	29.9607864071365	1.12529674298818	14388.9705590361	27.7550597789427	32.1665130353302	594
V_V_WT	30.0173352186229	1.12538862280233	14388.9705590361	27.8114284941533	32.2232419430925	595
V_V_WT	30.0741079996389	1.12551268010345	14388.9705590361	27.8679581068723	32.2802578924054	596
V_V_WT	30.1311863006763	1.12566468550541	14388.9705590361	27.9247384577336	32.3376341436189	597
V_V_WT	30.1886475458112	1.12583919790446	14388.9705590361	27.9818576360778	32.3954374555446	598
V_V_WT	30.2465682919261	1.12602686203106	14388.9705590361	28.0394105363212	32.4537260475311	599
V_V_WT	30.305023673116	1.12621478653786	14388.9705590361	28.0974975612607	32.5125497849712	600
V_V_WT	30.3640831485633	1.12638954966639	14388.9705590361	28.1562144784552	32.5719518186715	601
V_V_WT	30.4238130389985	1.12653644195214	14388.9705590361	28.215656441081	32.6319696369161	602
V_V_WT	30.4842709640396	1.12664295633657	14388.9705590361	28.2759055842025	32.6926363438766	603
V_V_WT	30.5455054635198	1.12669979533058	14388.9705590361	28.3370286719299	32.7539822551097	604
V_V_WT	30.6075611927384	1.12669889703847	14388.9705590361	28.3990861619168	32.8160362235601	605
V_V_WT	30.6704746485248	1.12663588692888	14388.9705590361	28.4621231256378	32.8788261714118	606
V_V_WT	30.7342781035198	1.12650861728462	14388.9705590361	28.5261760455362	32.9423801615034	607
V_V_WT	30.7989929041128	1.12632047292185	14388.9705590361	28.5912596333256	33.0067261749	608
V_V_WT	30.8646293335434	1.12608048988548	14388.9705590361	28.657366460433	33.0718922066538	609
V_V_WT	30.9311931934674	1.12580004093719	14388.9705590361	28.7244800364358	33.1379063504989	610
V_V_WT	30.9986812255778	1.12549438860632	14388.9705590361	28.7925671865028	33.2047952646528	611
V_V_WT	31.0670856608041	1.12518000445079	14388.9705590361	28.8615878551872	33.272583466421	612
V_V_WT	31.1363897202453	1.12487580977147	14388.9705590361	28.9314881754001	33.3412912650906	613
V_V_WT	31.2065721939934	1.12460028719417	14388.9705590361	29.002210708905	33.4109336790818	614
V_V_WT	31.2776031179926	1.1243724977808	14388.9705590361	29.0736881295086	33.4815181064766	615
V_V_WT	31.3494503395332	1.12420822414828	14388.9705590361	29.1458573485382	33.5530433305282	616
V_V_WT	31.4220817085887	1.12411823320356	14388.9705590361	29.2186651114421	33.6254983057354	617
V_V_WT	31.4954650723681	1.12410776468641	14388.9705590361	29.2920689948641	33.6988611498721	618
V_V_WT	31.5695682792858	1.12417627674218	14388.9705590361	29.3660379093237	33.7730986492479	619
V_V_WT	31.6443591764089	1.12431745020724	14388.9705590361	29.4405520882628	33.8481662645549	620
V_V_WT	31.7198056153204	1.12451945150428	14388.9705590361	29.5156025786011	33.9240086520396	621
V_V_WT	31.7958754423209	1.12476545259122	14388.9705590361	29.5911902117702	34.0005606728716	622
V_V_WT	31.8725350265918	1.12503534424163	14388.9705590361	29.6673207736266	34.0777492795571	623
V_V_WT	31.9497434399864	1.12531049724515	14388.9705590361	29.7439898516766	34.1554970282963	624
V_V_WT	32.0274527703654	1.12557475326044	14388.9705590361	29.8211812062121	34.2337243345188	625
V_V_WT	32.1056137232626	1.12581134895487	14388.9705590361	29.8988784010592	34.3123490454661	626
V_V_WT	32.1841759497972	1.12600363706489	14388.9705590361	29.9770637181188	34.3912881814755	627
V_V_WT	32.2630839030248	1.12613982475924	14388.9705590361	30.0557047259156	34.470463080134	628
V_V_WT	32.3422763034842	1.12621459147298	14388.9705590361	30.1347505739813	34.5498020329872	629
V_V_WT	32.421686772851	1.12622928748085	14388.9705590361	30.2141322372788	34.6292413084232	630
V_V_WT	32.5012450974354	1.12619067688894	14388.9705590361	30.2937662435989	34.7087239512719	631
V_V_WT	32.5808803176153	1.12610639607622	14388.9705590361	30.3735666650327	34.788193970198	632
V_V_WT	32.6605210265041	1.12598441196522	14388.9705590361	30.4534464784986	34.8675955745097	633
V_V_WT	32.7400940462795	1.1258354623948	14388.9705590361	30.5333114586265	34.9468766339326	634
V_V_WT	32.8195257499199	1.12566953341073	14388.9705590361	30.6130684044581	35.0259830953817	635
V_V_WT	32.8987425100556	1.12549442005363	14388.9705590361	30.6926284093398	35.1048566107714	636
V_V_WT	32.9776707059069	1.1253154687615	14388.9705590361	30.7719073727843	35.1834340390294	637
V_V_WT	33.0562367340171	1.12513644162771	14388.9705590361	30.8508243171472	35.261649150887	638
V_V_WT	33.1343671082444	1.12496228971839	14388.9705590361	30.9292960515589	35.3394381649298	639
V_V_WT	33.2119883654191	1.12479631303744	14388.9705590361	31.007242644417	35.4167340864213	640
V_V_WT	33.2890273359839	1.12464021412221	14388.9705590361	31.0845875889714	35.4934670829964	641
V_V_WT	33.3654123868137	1.1244978404782	14388.9705590361	31.1612517104905	35.569573063137	642
V_V_WT	33.4410741409927	1.12437600671103	14388.9705590361	31.2371522745533	35.6449960074321	643
V_V_WT	33.5159454373945	1.12428327561851	14388.9705590361	31.3122053358463	35.7196855389427	644
V_V_WT	33.5899595697937	1.12422595415663	14388.9705590361	31.3863318256975	35.7935873138899	645
V_V_WT	33.6630498334632	1.12420689466233	14388.9705590361	31.459459448432	35.8666402184944	646
V_V_WT	33.7351503042666	1.1242262908073	14388.9705590361	31.5315219002917	35.9387787082414	647
V_V_WT	33.8061990062891	1.12428530136874	14388.9705590361	31.6024549340094	36.0099430785688	648
V_V_WT	33.8761381488392	1.12438601352976	14388.9705590361	31.6721966677455	36.0800796299328	649
V_V_WT	33.9449107880666	1.12452763783335	14388.9705590361	31.7406917050874	36.1491298710458	650
V_V_WT	34.0124599845483	1.12470547578491	14388.9705590361	31.8078923162669	36.2170276528297	651
V_V_WT	34.0787287931785	1.12491099934726	14388.9705590361	31.87375827223	36.283699314127	652
V_V_WT	34.1436614554006	1.12513310809078	14388.9705590361	31.9382555726927	36.3490673381086	653
V_V_WT	34.2072069434906	1.12536147835018	14388.9705590361	32.0013534256451	36.413060461336	654
V_V_WT	34.2693154141706	1.12558411961602	14388.9705590361	32.0630254907534	36.4756053375879	655
V_V_WT	34.3299383615504	1.12578786243216	14388.9705590361	32.123249075958	36.5366276471427	656
V_V_WT	34.3890326382379	1.12596190141417	14388.9705590361	32.1820022138133	36.5960630626626	657
V_V_WT	34.4465564355883	1.12609530150088	14388.9705590361	32.239264529803	36.6538483413736	658
V_V_WT	34.5024693954436	1.1261775013149	14388.9705590361	32.2950163674301	36.7099224234571	659
V_V_WT	34.5567384471281	1.12620283121468	14388.9705590361	32.3492357692469	36.7642411250093	660
V_V_WT	34.609337874874	1.12617074830646	14388.9705590361	32.4018980836273	36.8167776661208	661
V_V_WT	34.6602449514892	1.12608282153427	14388.9705590361	32.4529775080467	36.8675123949317	662
V_V_WT	34.7094445064168	1.12594546095677	14388.9705590361	32.5024463074072	36.9164427054263	663
V_V_WT	34.7569289300546	1.12576941402047	14388.9705590361	32.5502758057266	36.9635820543827	664
V_V_WT	34.8026921283747	1.12556534657716	14388.9705590361	32.5964390025328	37.0089452542165	665
V_V_WT	34.8467294936473	1.12534332751345	14388.9705590361	32.6409115537809	37.0525474335137	666
V_V_WT	34.8890423657257	1.1251150503706	14388.9705590361	32.6836718784763	37.0944128529751	667
V_V_WT	34.9296349895662	1.1248915270957	14388.9705590361	32.7247026367401	37.1345673423924	668
V_V_WT	34.968517326629	1.12468429371304	14388.9705590361	32.7639911779381	37.1730434753199	669
V_V_WT	35.0057007629195	1.12450240048643	14388.9705590361	32.8015311483925	37.2098703774464	670
V_V_WT	35.0411979676711	1.12435210635161	14388.9705590361	32.8373229490161	37.2450729863261	671
V_V_WT	35.0750267337483	1.12423922486635	14388.9705590361	32.8713729773509	37.2786804901456	672
V_V_WT	35.107207285037	1.12416738272893	14388.9705590361	32.903694348487	37.310720221587	673
V_V_WT	35.137764433312	1.12413969236197	14388.9705590361	32.9343057734495	37.3412230931744	674
V_V_WT	35.1667251165973	1.12415712136957	14388.9705590361	32.963232293634	37.3702179395607	675
V_V_WT	35.1941211162852	1.12422125659741	14388.9705590361	32.9905025800105	37.39773965256	676
V_V_WT	35.2199887784849	1.12433451098016	14388.9705590361	33.0161482490254	37.4238293079445	677
V_V_WT	35.2443653462985	1.12449644712295	14388.9705590361	33.0402074011312	37.4485232914659	678
V_V_WT	35.2672880636098	1.12470269470468	14388.9705590361	33.062725846604	37.4718502806156	679
V_V_WT	35.2887941719764	1.12494495126088	14388.9705590361	33.083757100902	37.4938312430508	680
V_V_WT	35.3089209138237	1.12521119181001	14388.9705590361	33.1033619769637	37.5144798506836	681
V_V_WT	35.3277055331181	1.12548608598821	14388.9705590361	33.1216077682445	37.5338032979917	682
V_V_WT	35.3451852710839	1.1257516209211	14388.9705590361	33.1385670235235	37.5518035186442	683
V_V_WT	35.361397448262	1.12598912118668	14388.9705590361	33.1543136695755	37.5684812269485	684
V_V_WT	35.3763796607916	1.1261850418477	14388.9705590361	33.168911852362	37.5838474692211	685
V_V_WT	35.3901694828741	1.12633183470419	14388.9705590361	33.1824139415293	37.5979250242188	686
V_V_WT	35.4028044578132	1.12642344563744	14388.9705590361	33.1948693472338	37.6107395683926	687
V_V_WT	35.4143221306052	1.12645432074326	14388.9705590361	33.2063265008396	37.6223177603708	688
V_V_WT	35.4247596553526	1.1264209568985	14388.9705590361	33.2168294230222	37.632689887683	689
V_V_WT	35.4341521400359	1.12632693706064	14388.9705590361	33.2264061987037	37.6418980813682	690
V_V_WT	35.4425324146877	1.12618247340729	14388.9705590361	33.2350696407324	37.649995188643	691
V_V_WT	35.4499328428961	1.12599895625754	14388.9705590361	33.2428297862033	37.6570358995889	692
V_V_WT	35.4563857853793	1.1257873301453	14388.9705590361	33.2496975431378	37.6630740276208	693
V_V_WT	35.4619229012961	1.1255588487066	14388.9705590361	33.2556825121179	37.6681632904744	694
V_V_WT	35.4665730481737	1.12532762857577	14388.9705590361	33.2607858802482	37.6723602160993	695
V_V_WT	35.4703643862674	1.12510686205277	14388.9705590361	33.2650099491762	37.6757188233587	696
V_V_WT	35.4733242978167	1.12490833630482	14388.9705590361	33.2683589967746	37.6782895988588	697
V_V_WT	35.4754763038256	1.12474535603795	14388.9705590361	33.2708304651091	37.6801221425422	698
V_V_WT	35.4768392757019	1.12463237241065	14388.9705590361	33.2724148994545	37.6812636519492	699
V_V_WT	35.4774282381229	1.12458281752275	14388.9705590361	33.2731009958418	37.681755480404	700
V_V_WT	35.4772574477607	1.12460502177288	14388.9705590361	33.272886682288	37.6816282132335	701
V_V_WT	35.4763404793123	1.12470176206177	14388.9705590361	33.2717800904069	37.6809008682178	702
V_V_WT	35.4746881799935	1.12487217790983	14388.9705590361	33.2697937540651	37.6795826059219	703
V_V_WT	35.4723101289523	1.12511022930663	14388.9705590361	33.2669490916096	37.677671166295	704
V_V_WT	35.4692135878692	1.12540631511738	14388.9705590361	33.2632721841822	37.6751549915563	705
V_V_WT	35.4654052407264	1.12574543804739	14388.9705590361	33.2587991123952	37.6720113690575	706
V_V_WT	35.4608917688498	1.1261070711467	14388.9705590361	33.253576793042	37.6682067446576	707
V_V_WT	35.4556795562672	1.12646690436809	14388.9705590361	33.2476592609754	37.663699851559	708
V_V_WT	35.4497735874534	1.1268014883698	14388.9705590361	33.2410974644019	37.6584497105049	709
V_V_WT	35.4431775503231	1.127090639997	14388.9705590361	33.2339346528206	37.6524204478256	710
V_V_WT	35.4358943878176	1.12731788388968	14388.9705590361	33.2262060630016	37.6455827126336	711
V_V_WT	35.4279269391765	1.1274686487839	14388.9705590361	33.2179430957394	37.6379107826136	712
V_V_WT	35.4192782788185	1.12753403276518	14388.9705590361	33.2091662743523	37.6293902832846	713
V_V_WT	35.4099519501863	1.12751141630495	14388.9705590361	33.1998842768967	37.620019623476	714
V_V_WT	35.399951869226	1.12740164065778	14388.9705590361	33.1900993703511	37.6098043681008	715
V_V_WT	35.3892829622059	1.12721106074098	14388.9705590361	33.1798040245272	37.5987618998847	716
V_V_WT	35.377950786366	1.12694924671254	14388.9705590361	33.1689850379217	37.5869165348102	717
V_V_WT	35.3659623873832	1.12663063054861	14388.9705590361	33.1576211676789	37.5743036070875	718
V_V_WT	35.3533256325127	1.12627185563242	14388.9705590361	33.1456876578779	37.5609636071476	719
V_V_WT	35.3400506742022	1.12589394134329	14388.9705590361	33.1331534602741	37.5469478881302	720
V_V_WT	35.3261505053198	1.12552200311023	14388.9705590361	33.1199823382585	37.532318672381	721
V_V_WT	35.3116405439077	1.12518272976661	14388.9705590361	33.1061373963206	37.5171436914948	722
V_V_WT	35.2965366889088	1.12489926354768	14388.9705590361	33.0915891716398	37.5014842061778	723
V_V_WT	35.2808548455647	1.12468923132458	14388.9705590361	33.0763190185189	37.4853906726105	724
V_V_WT	35.2646109158574	1.12456401555582	14388.9705590361	33.0603205278543	37.4689013038604	725
V_V_WT	35.2478208030049	1.12452833832579	14388.9705590361	33.0436003469703	37.4520412590395	726
V_V_WT	35.2305006998005	1.12458093900122	14388.9705590361	33.0261771396637	37.4348242599374	727
V_V_WT	35.2126681866761	1.12471782969296	14388.9705590361	33.008076303143	37.4172600702093	728
V_V_WT	35.1943419901867	1.12493249812539	14388.9705590361	32.9893293288626	37.3993546515108	729
V_V_WT	35.1755410604595	1.12521300199066	14388.9705590361	32.9699785754122	37.3811035455068	730
V_V_WT	35.1562842590663	1.12554242860361	14388.9705590361	32.9500760554059	37.3624924627267	731
V_V_WT	35.1365901263201	1.1259021534227	14388.9705590361	32.9296768156582	37.3435034369821	732
V_V_WT	35.116476793794	1.12627107078929	14388.9705590361	32.9088403575528	37.3241132300351	733
V_V_WT	35.0959610869739	1.12662839221259	14388.9705590361	32.8876242546966	37.3042979192511	734
V_V_WT	35.0750589150139	1.1269528581089	14388.9705590361	32.8660860877674	37.2840317422604	735
V_V_WT	35.0537838034119	1.12722568457447	14388.9705590361	32.844276201135	37.2632914056888	736
V_V_WT	35.0321478144869	1.12742955278933	14388.9705590361	32.8222406042372	37.2420550247365	737
V_V_WT	35.0101595155335	1.12755150079127	14388.9705590361	32.8000132714851	37.2203057595818	738
V_V_WT	34.9878266020658	1.12758047219729	14388.9705590361	32.7776235703283	37.1980296338033	739
V_V_WT	34.9651554988043	1.1275078875564	14388.9705590361	32.7550947423165	37.175216255292	740
V_V_WT	34.9421461598768	1.12733249106432	14388.9705590361	32.7324292031161	37.1518631166375	741
V_V_WT	34.9187902132448	1.12706162748637	14388.9705590361	32.7096041840019	37.1279762424878	742
V_V_WT	34.895070327567	1.12671082557032	14388.9705590361	32.6865719152857	37.1035687398482	743
V_V_WT	34.8709613245801	1.12630178721227	14388.9705590361	32.6632646801916	37.0786579689686	744
V_V_WT	34.846436434924	1.12585715430358	14388.9705590361	32.6396113283343	37.0532615415136	745
V_V_WT	34.8214671222554	1.12539943796027	14388.9705590361	32.6155391986825	37.0273950458283	746
V_V_WT	34.7960177912472	1.12495274198688	14388.9705590361	32.5909654493459	37.0010701331485	747
V_V_WT	34.7700493086966	1.12453975908909	14388.9705590361	32.5658064664942	36.974292150899	748
V_V_WT	34.7435154284916	1.12418229478888	14388.9705590361	32.5399732623824	36.9470575946008	749
V_V_WT	34.7163681327875	1.12389779009519	14388.9705590361	32.5133836325408	36.9193526330343	750
V_V_WT	34.6885578006126	1.12369854177932	14388.9705590361	32.4859638527412	36.8911517484839	751
V_V_WT	34.6600269143432	1.12359405513937	14388.9705590361	32.4576377737509	36.8624160549356	752
V_V_WT	34.6307104044856	1.12359051464445	14388.9705590361	32.4283282037195	36.8330926052516	753
V_V_WT	34.60054171204	1.12368760512216	14388.9705590361	32.397969201426	36.803114222654	754
V_V_WT	34.5694542798089	1.12387769802814	14388.9705590361	32.3665091626028	36.772399397015	755
V_V_WT	34.5373815499924	1.12414605465219	14388.9705590361	32.3339104192212	36.7408526807635	756
V_V_WT	34.5042564782219	1.12447212267763	14388.9705590361	32.3001462121019	36.7083667443419	757
V_V_WT	34.4700098862601	1.12483364378518	14388.9705590361	32.2651909921817	36.6748287803385	758
V_V_WT	34.4345713121911	1.12520812663069	14388.9705590361	32.2290183834776	36.6401242409045	759
V_V_WT	34.3978705503387	1.12557167533814	14388.9705590361	32.1916050193098	36.6041360813677	760
V_V_WT	34.3598391948036	1.12590195305533	14388.9705590361	32.1529262768875	36.5667521127196	761
V_V_WT	34.3204092923831	1.12617654316849	14388.9705590361	32.1129581424601	36.5278604423062	762
V_V_WT	34.2795144857028	1.12637387401209	14388.9705590361	32.0716765418972	36.4873524295085	763
V_V_WT	34.2370968006309	1.12647850075905	14388.9705590361	32.0290537749184	36.4451398263434	764
V_V_WT	34.1931103358608	1.1264834528776	14388.9705590361	31.9850576033578	36.4011630683638	765
V_V_WT	34.1475238310702	1.12639102562312	14388.9705590361	31.9396522678967	36.3553953942438	766
V_V_WT	34.1003199727951	1.12621175165689	14388.9705590361	31.8927998096976	36.3078401358926	767
V_V_WT	34.051484318737	1.12595922468357	14388.9705590361	31.8444591410492	36.2585094964247	768
V_V_WT	34.0010024299251	1.12564807916584	14388.9705590361	31.794587137548	36.2074177223022	769
V_V_WT	33.9488598672169	1.12529321846914	14388.9705590361	31.7431401475346	36.1545795868991	770
V_V_WT	33.8950421909428	1.12490917978942	14388.9705590361	31.6900752365622	36.1000091453235	771
V_V_WT	33.8395349614022	1.12450963572992	14388.9705590361	31.6353511648656	36.0437187579388	772
V_V_WT	33.7823295896511	1.12410814900268	14388.9705590361	31.5789327588377	35.9857264204645	773
V_V_WT	33.723440892414	1.12372114685766	14388.9705590361	31.520802635676	35.9260791491519	774
V_V_WT	33.6628895338103	1.12336398657821	14388.9705590361	31.4609513572457	35.8648277103749	775
V_V_WT	33.6006961838562	1.12304936012513	14388.9705590361	31.3993747156841	35.8020176520282	776
V_V_WT	33.53688150691	1.12278697886456	14388.9705590361	31.3360743398206	35.7376886739995	777
V_V_WT	33.4714735038464	1.12258441522687	14388.9705590361	31.2710633875903	35.6718836201025	778
V_V_WT	33.4045295202214	1.12244993813411	14388.9705590361	31.2043829963965	35.6046760440462	779
V_V_WT	33.3361218860509	1.1223901294036	14388.9705590361	31.1360925950452	35.5361511770567	780
V_V_WT	33.2663535421681	1.12241147188761	14388.9705590361	31.0662824171433	35.4664246671928	781
V_V_WT	33.1953350841758	1.12251701755544	14388.9705590361	30.9950570760409	35.3956130923106	782
V_V_WT	33.1231771043521	1.12270517734628	14388.9705590361	30.9225302787799	35.3238239299243	783
V_V_WT	33.049990200872	1.12296968109586	14388.9705590361	30.8488249138652	35.2511554878788	784
V_V_WT	32.9758849651887	1.12329972469005	14388.9705590361	30.774072750206	35.1776971801713	785
V_V_WT	32.9009719911919	1.12368030298982	14388.9705590361	30.6984137936983	35.1035301886855	786
V_V_WT	32.8253690203803	1.12409370971889	14388.9705590361	30.6220004924238	35.0287375483368	787
V_V_WT	32.7492223842675	1.12452312069	14388.9705590361	30.5450121554714	34.9534326130636	788
V_V_WT	32.6726855579541	1.12495020144625	14388.9705590361	30.4676381958398	34.8777329200685	789
V_V_WT	32.5959180918936	1.12535573984355	14388.9705590361	30.3900758222606	34.8017603615265	790
V_V_WT	32.5191038358273	1.12572339224429	14388.9705590361	30.3125409201112	34.7256667515434	791
V_V_WT	32.4424327187104	1.12603712970644	14388.9705590361	30.2352548371386	34.6496106002822	792
V_V_WT	32.3660946613484	1.12628075176722	14388.9705590361	30.1584392491429	34.5737500735538	793
V_V_WT	32.2902834283729	1.12643961869629	14388.9705590361	30.082316616514	34.4982502402318	794
V_V_WT	32.2152081283628	1.12650447686755	14388.9705590361	30.0071141861302	34.4233020705953	795
V_V_WT	32.1410817112706	1.12646873809649	14388.9705590361	29.9330578216348	34.3491056009064	796
V_V_WT	32.068118741721	1.12632896012487	14388.9705590361	29.8603688349222	34.2758686485199	797
V_V_WT	31.9965410416527	1.1260892851721	14388.9705590361	29.7892609286471	34.2038211546582	798
V_V_WT	31.9265751409935	1.1257621584954	14388.9705590361	29.7199362384296	34.1332140435574	799
V_V_WT	31.8584470949255	1.12536744221483	14388.9705590361	29.6525818871368	34.0643123027142	800
V_V_WT	31.7923771234765	1.12493102972515	14388.9705590361	29.5873673404061	33.9973869065469	801
V_V_WT	31.7285769316811	1.12448222079926	14388.9705590361	29.5244468719415	33.9327069914208	802
V_V_WT	31.6672563374994	1.12404864283654	14388.9705590361	29.4639761464399	33.8705365285589	803
V_V_WT	31.6086204516394	1.12365503607088	14388.9705590361	29.4061117805629	33.8111291227158	804
V_V_WT	31.5528555573946	1.12332444518047	14388.9705590361	29.3509948870651	33.7547162277241	805
V_V_WT	31.5001432347088	1.12307483596087	14388.9705590361	29.2987718306158	33.7015146388019	806
V_V_WT	31.4506650589191	1.12291766410874	14388.9705590361	29.2496017319103	33.6517283859279	807
V_V_WT	31.404602607638	1.12285752111291	14388.9705590361	29.2036571686514	33.6055480466247	808
V_V_WT	31.3621374583256	1.12289207111692	14388.9705590361	29.1611242968788	33.5631506197725	809
V_V_WT	31.3234413233857	1.12301295646517	14388.9705590361	29.1221912110783	33.524691435693	810
V_V_WT	31.2886464604952	1.12320832413237	14388.9705590361	29.087013402384	33.4902795186064	811
V_V_WT	31.2578640745056	1.12346213167467	14388.9705590361	29.0557335209045	33.4599946281068	812
V_V_WT	31.2311488972699	1.12375715106173	14388.9705590361	29.0284400676523	33.4338577268876	813
V_V_WT	31.2084853405137	1.12407677466905	14388.9705590361	29.0051500074372	33.4118206735901	814
V_V_WT	31.1897847103234	1.12440608114415	14388.9705590361	28.9858038941195	33.3937655265272	815
V_V_WT	31.1748829770727	1.12473276535024	14388.9705590361	28.9702618177265	33.3795041364188	816
V_V_WT	31.1635521169513	1.12504701155811	14388.9705590361	28.9583149945422	33.3687892393603	817
V_V_WT	31.1555512609783	1.12533842558668	14388.9705590361	28.94974292952	33.3613595924366	818
V_V_WT	31.1506395347683	1.1255952272087	14388.9705590361	28.944327839038	33.3569512304986	819
V_V_WT	31.1485760665774	1.12580440161011	14388.9705590361	28.941854362065	33.3552977710898	820
V_V_WT	31.1491072205298	1.1259529832806	14388.9705590361	28.9420942767962	33.3561201642635	821
V_V_WT	31.1519283063097	1.12603148829607	14388.9705590361	28.9447614826292	33.3590951299903	822
V_V_WT	31.1567098599908	1.12603252282861	14388.9705590361	28.9495410084931	33.3638787114884	823
V_V_WT	31.1630743899462	1.12595314712111	14388.9705590361	28.9560611250641	33.3700876548284	824
V_V_WT	31.1706215514933	1.12579314217412	14388.9705590361	28.9639219169264	33.3773211860602	825
V_V_WT	31.17890764847	1.12555708888952	14388.9705590361	28.97267070876	33.38514458818	826
V_V_WT	31.1874688649046	1.12525230122322	14388.9705590361	28.9818293482971	33.393108381512	827
V_V_WT	31.1958042837771	1.12489057765358	14388.9705590361	28.9908737919799	33.4007347755744	828
V_V_WT	31.2033963605933	1.12448585547697	14388.9705590361	28.999259176417	33.4075335447697	829
V_V_WT	31.2096981523122	1.12405565120246	14388.9705590361	29.0064042239523	33.412992080672	830
V_V_WT	31.2141502584823	1.12361852393052	14388.9705590361	29.0117131559061	33.4165873610585	831
V_V_WT	31.2161728546806	1.1231952808577	14388.9705590361	29.0145653630686	33.4177803462926	832
V_V_WT	31.215181009634	1.12280542995592	14388.9705590361	29.0143376760278	33.4160243432403	833
V_V_WT	31.210589792672	1.12246550464354	14388.9705590361	29.0104127564827	33.4107668288613	834
V_V_WT	31.2018142699641	1.1221884755785	14388.9705590361	29.0021802464418	33.4014482934864	835
V_V_WT	31.1882695113506	1.12198332627069	14388.9705590361	28.9890376069082	33.3875014157929	836
V_V_WT	31.1693705878323	1.12185479490426	14388.9705590361	28.9703906214314	33.3683505542332	837
V_V_WT	31.1445325651508	1.1218032838889	14388.9705590361	28.945653566978	33.3434115633236	838
V_V_WT	31.1131763246704	1.12182596321501	14388.9705590361	28.9142528720959	33.3120997772449	839
V_V_WT	31.0747459939752	1.12192020386183	14388.9705590361	28.8756378175885	33.2738541703619	840
V_V_WT	31.0287002055673	1.12208200965992	14388.9705590361	28.8292748689652	33.2281255421695	841
V_V_WT	30.9745323633518	1.12230858856949	14388.9705590361	28.7746629028887	33.1744018238149	842
V_V_WT	30.9117445647775	1.12259530824944	14388.9705590361	28.7113130967934	33.1121760327615	843
V_V_WT	30.8398389129975	1.12293456082833	14388.9705590361	28.6387424662409	33.0409353597542	844
V_V_WT	30.7583175014471	1.12331580092541	14388.9705590361	28.5564737749715	32.9601612279227	845
V_V_WT	30.6666824298437	1.12372570890342	14388.9705590361	28.4640352309081	32.8693296287792	846
V_V_WT	30.5644357991949	1.12414847828464	14388.9705590361	28.3609599177918	32.7679116805981	847
V_V_WT	30.4510797045001	1.12456622536229	14388.9705590361	28.2467849849917	32.6553744240086	848
V_V_WT	30.3261162466615	1.1249595199481	14388.9705590361	28.1210506190828	32.5311818742403	849
V_V_WT	30.189047521295	1.12530803550002	14388.9705590361	27.9832987583228	32.3947962842672	850
V_V_WT	30.0393756303531	1.12559131828065	14388.9705590361	27.8330715966255	32.2456796640807	851
V_V_WT	29.8766026690045	1.12578967486702	14388.9705590361	27.6699098308063	32.0832955072027	852
V_V_WT	29.7002529796399	1.1258866110301	14388.9705590361	27.4933701340703	31.9071358252094	853
V_V_WT	29.5099626921089	1.12587541135637	14388.9705590361	27.3031017993431	31.7168235848747	854
V_V_WT	29.3054814754154	1.12575921534246	14388.9705590361	27.0988483418106	31.5121146090203	855
V_V_WT	29.0865818219093	1.12554506714766	14388.9705590361	26.8803684463625	31.2927951974561	856
V_V_WT	28.8530362266626	1.12524238903683	14388.9705590361	26.6474161392179	31.0586563141074	857
V_V_WT	28.6046411156217	1.12486413836977	14388.9705590361	26.3997624482278	30.8095197830155	858
V_V_WT	28.341312533735	1.12443095590947	14388.9705590361	26.1372829597857	30.5453421076844	859
V_V_WT	28.0630860040236	1.12396946685317	14388.9705590361	25.8599610080946	30.2662109999526	860
V_V_WT	27.7700443250086	1.12350723420649	14388.9705590361	25.5678253646329	29.9722632853842	861
V_V_WT	27.4623638645422	1.12307301558199	14388.9705590361	25.2609960286263	29.663731700458	862
V_V_WT	27.1402443797022	1.12269239193107	14388.9705590361	24.9396226151914	29.340866144213	863
V_V_WT	26.8038856317157	1.12238592717613	14388.9705590361	24.6038645776174	29.0039066858141	864
V_V_WT	26.4535082225961	1.12216918197628	14388.9705590361	24.2539120170204	28.6531044281718	865
V_V_WT	26.0894161255872	1.12205386912356	14388.9705590361	23.8900459480627	28.2887863031117	866
V_V_WT	25.7119530036717	1.1220457581415	14388.9705590361	23.5125987247173	27.9113072826262	867
V_V_WT	25.3215378805267	1.12214532544582	14388.9705590361	23.121988436825	27.5210873242284	868
V_V_WT	24.9186250233146	1.12234641832802	14388.9705590361	22.7186814116498	27.1185686349793	869
V_V_WT	24.5037343008354	1.12263748091674	14388.9705590361	22.3032201689888	26.704248432682	870
V_V_WT	24.0774155639582	1.12300093091674	14388.9705590361	21.8761890232755	26.2786421046409	871
V_V_WT	23.6402850104668	1.1234156811932	14388.9705590361	21.4382455057952	25.8423245151384	872
V_V_WT	23.1930310100667	1.12385896369896	14388.9705590361	20.99012261456	25.3959394055735	873
V_V_WT	22.7363956946792	1.12430709084091	14388.9705590361	20.5326089122261	24.9401824771323	874
V_V_WT	22.2711386629711	1.12473470274698	14388.9705590361	20.0665137060777	24.4757636198645	875
V_V_WT	21.7980529157329	1.12511829407411	14388.9705590361	19.5926760704066	24.0034297610591	876
V_V_WT	21.3179630221093	1.12543861227546	14388.9705590361	19.1119583118304	23.5239677323881	877
V_V_WT	20.8317126788618	1.12568121121178	14388.9705590361	18.6252324434051	23.0381929143185	878
V_V_WT	20.3401490490559	1.12583359579424	14388.9705590361	18.1333701201804	22.5469279779313	879
V_V_WT	19.8441172594731	1.12588555316995	14388.9705590361	17.6372364874457	22.0509980315004	880
V_V_WT	19.34445428349	1.12583264493645	14388.9705590361	17.1376772184183	21.5512313485616	881
V_V_WT	18.8419893604464	1.12567453685525	14388.9705590361	16.6355222075886	21.0484565133042	882
V_V_WT	18.3375289454997	1.12541734092715	14388.9705590361	16.1315659298047	20.5434919611948	883
V_V_WT	17.8318737923876	1.12507019570892	14388.9705590361	15.6265912260553	20.0371563587199	884
V_V_WT	17.3258136648063	1.12464490531656	14388.9705590361	15.1213647224483	19.5302626071643	885
V_V_WT	16.8200943249213	1.12415905661744	14388.9705590361	14.6165977086228	19.0235909412199	886
V_V_WT	16.3154505427303	1.12363207029861	14388.9705590361	14.112986887527	18.5179141979336	887
V_V_WT	15.8126011812222	1.12308451932316	14388.9705590361	13.6112107964912	18.0139915659532	888
V_V_WT	15.3122014855222	1.12254094414146	14388.9705590361	13.1118765781955	17.512526392849	889
V_V_WT	14.8148907909561	1.12202563934543	14388.9705590361	12.6155759474346	17.0142056344776	890
V_V_WT	14.3213084405298	1.12156065798357	14388.9705590361	12.1229050203976	16.519711860662	891
V_V_WT	13.8320937696728	1.12116507722119	14388.9705590361	11.6344657388116	16.029721800534	892
V_V_WT	13.3478861194474	1.1208543965997	14388.9705590361	11.1508670626403	15.5449051762545	893
V_V_WT	12.8693248279679	1.12064007201801	14388.9705590361	10.67272587496	15.0659237809758	894
V_V_WT	12.3970492321891	1.12052918819324	14388.9705590361	10.2006676257668	14.5934308386114	895
V_V_WT	11.9316986747568	1.12052427170066	14388.9705590361	9.7353267052935	14.1280706442201	896
V_V_WT	11.4739124920965	1.12062324630821	14388.9705590361	9.27734651964807	13.670478464545	897
V_V_WT	11.0243300225263	1.12081953099691	14388.9705590361	8.82737930679367	13.221280738259	898
V_V_WT	10.583590607743	1.1211022802513	14388.9705590361	8.38608566703506	12.7810955484509	899
V_V_WT	10.1523044295891	1.12145806877046	14388.9705590361	7.95410209753477	12.3505067616434	900
V_V_WT	9.73096505848541	1.12187538980273	14388.9705590361	7.53194472342956	11.9299853935413	901
V_V_WT	9.32003691085047	1.1223412753059	14388.9705590361	7.12010338017182	11.5199704415291	902
V_V_WT	8.9199843993168	1.12284026943829	14388.9705590361	6.71907277583553	11.1208960227981	903
V_V_WT	8.5312719423952	1.12335476747504	14388.9705590361	6.32935183646085	10.7331920483295	904
V_V_WT	8.1543639517946	1.1238654581823	14388.9705590361	5.95144282626362	10.3572850773256	905
V_V_WT	7.78972484512238	1.1243518683004	14388.9705590361	5.58585029307844	9.99359939716633	906
V_V_WT	7.43781903745908	1.12479300764764	14388.9705590361	5.2330797954469	9.64255827947126	907
V_V_WT	7.09911094271822	1.12516811448733	14388.9705590361	4.89363644296191	9.30458544247454	908
V_V_WT	6.77406497706992	1.12545750110473	14388.9705590361	4.56802324225156	8.98010671188828	909
V_V_WT	6.46311574173158	1.12564497848282	14388.9705590361	4.25670652709278	8.66952495637038	910
V_V_WT	6.16657856822296	1.12572303142463	14388.9705590361	3.96001635975989	8.37314077668604	911
V_V_WT	5.8847389797432	1.12568863804336	14388.9705590361	3.67824418673954	8.09123377274686	912
V_V_WT	5.61785448835768	1.12554353683915	14388.9705590361	3.41164411241281	7.82406486430255	913
V_V_WT	5.36607059131997	1.12529828562333	14388.9705590361	3.16034093936253	7.57180024327741	914
V_V_WT	5.12947847757075	1.12496884820498	14388.9705590361	2.92439456540639	7.33456238973511	915
V_V_WT	4.90806411143216	1.12457811368461	14388.9705590361	2.70374608927994	7.11238213358437	916
V_V_WT	4.70176291025056	1.12415205863925	14388.9705590361	2.49828001089104	6.90524580961007	917
V_V_WT	4.51041330076617	1.12372037729774	14388.9705590361	2.30777655246484	6.71305004906749	918
V_V_WT	4.33382946410262	1.12331168795036	14388.9705590361	2.13199379958811	6.53566512861712	919
V_V_WT	4.17180499103895	1.12295234501319	14388.9705590361	1.97067368498822	6.37293629708969	920
V_V_WT	4.02405110802139	1.12266765561291	14388.9705590361	1.82347782988185	6.22462438616093	921
V_V_WT	3.89024059181992	1.12247867567147	14388.9705590361	1.69003773871859	6.09044344492125	922
V_V_WT	3.76997478476893	1.12240235816367	14388.9705590361	1.56992152381759	5.97002804572028	923
V_V_WT	3.66283717367331	1.12244836252575	14388.9705590361	1.46269373824391	5.8629806091027	924
V_V_WT	3.56841124522015	1.12261798893874	14388.9705590361	1.3679353201623	5.768887170278	925
V_V_WT	3.48628048251473	1.12290420819768	14388.9705590361	1.28524353082556	5.6873174342039	926
V_V_WT	3.41601790187645	1.12329268984593	14388.9705590361	1.21421947609483	5.61781632765807	927
V_V_WT	3.35715463205431	1.12376441726814	14388.9705590361	1.15443155973577	5.55987770437285	928
V_V_WT	3.3092113311994	1.12429443157203	14388.9705590361	1.10544936254468	5.51297329985413	929
V_V_WT	3.27170265216556	1.12485299626969	14388.9705590361	1.06684582472369	5.47655947960743	930
V_V_WT	3.24411464759029	1.1254102742548	14388.9705590361	1.03816548348369	5.45006381169688	931
V_V_WT	3.22590910289633	1.12593802456532	14388.9705590361	1.01892548017231	5.43289272562034	932
V_V_WT	3.21654323400921	1.12640747174741	14388.9705590361	1.00863943431273	5.42444703370568	933
V_V_WT	3.21547376232856	1.12679066188549	14388.9705590361	1.00681886058147	5.42412866407565	934
V_V_WT	3.22215618992143	1.12706603066466	14388.9705590361	1.01296152988161	5.43135084996124	935
V_V_WT	3.23605048338846	1.12722087237215	14388.9705590361	1.02655231364821	5.44554865312871	936
V_V_WT	3.25662817555321	1.12725220379655	14388.9705590361	1.0470685921836	5.46618775892283	937
V_V_WT	3.28337904988059	1.12716691409112	14388.9705590361	1.07398664532452	5.49277145443666	938
V_V_WT	3.31581231123622	1.12698007584799	14388.9705590361	1.10678613371369	5.52483848875875	939
V_V_WT	3.35344126352217	1.12670944669831	14388.9705590361	1.14494555400778	5.56193697303655	940
V_V_WT	3.39577920762729	1.1263734171002	14388.9705590361	1.18794215942781	5.60361625582676	941
V_V_WT	3.44234691769013	1.1259912846647	14388.9705590361	1.23525889830794	5.64943493707232	942
V_V_WT	3.49269505917888	1.12558549533437	14388.9705590361	1.28640243917637	5.69898767918139	943
V_V_WT	3.54638176850159	1.12517751425261	14388.9705590361	1.34088884399403	5.75187469300915	944
V_V_WT	3.60297433768567	1.12478694649072	14388.9705590361	1.39824697632212	5.80770169904923	945
V_V_WT	3.662076675369	1.12443349170187	14388.9705590361	1.45804213093973	5.86611121979827	946
V_V_WT	3.72331171344283	1.12413420000538	14388.9705590361	1.51986381930706	5.92675960757859	947
V_V_WT	3.78634185304425	1.12390437387906	14388.9705590361	1.58334444773274	5.98933925835577	948
V_V_WT	3.85083936120633	1.12375437862059	14388.9705590361	1.64813596593061	6.05354275648205	949
V_V_WT	3.91647650608626	1.12368843906508	14388.9705590361	1.71390236083668	6.11905065133583	950
V_V_WT	3.98293592277227	1.12370536821007	14388.9705590361	1.78032859421693	6.18554325132761	951
V_V_WT	4.04995202627817	1.1238020158452	14388.9705590361	1.84715525590344	6.2527487966529	952
V_V_WT	4.1173108516106	1.12397370055853	14388.9705590361	1.91417755707349	6.32044414614771	953
V_V_WT	4.18480874874122	1.12421122163702	14388.9705590361	1.98120988228199	6.38840761520045	954
V_V_WT	4.25224206576831	1.12450029386706	14388.9705590361	2.04807658048677	6.45640755104986	955
V_V_WT	4.31941664540033	1.12482302846413	14388.9705590361	2.11461855871917	6.52421473208149	956
V_V_WT	4.38617631123128	1.12516182326836	14388.9705590361	2.18071414307487	6.59163847938769	957
V_V_WT	4.45238316100526	1.12549844594258	14388.9705590361	2.24626116902833	6.65850515298219	958
V_V_WT	4.51793442734961	1.12581725556422	14388.9705590361	2.3111875274307	6.72468132726852	959
V_V_WT	4.58273612789566	1.12610263054876	14388.9705590361	2.37542985623206	6.79004239955926	960
V_V_WT	4.64669428414993	1.12633829998225	14388.9705590361	2.43892607002703	6.85446249827283	961
V_V_WT	4.70972186603941	1.12650922037178	14388.9705590361	2.50161862592728	6.91782510615153	962
V_V_WT	4.77175966128858	1.12660628622152	14388.9705590361	2.56346615960252	6.98005316297464	963
V_V_WT	4.83275541223486	1.12662289946673	14388.9705590361	2.62442934644731	7.04108147802241	964
V_V_WT	4.8926622460788	1.12655531489476	14388.9705590361	2.68446865476164	7.10085583739596	965
V_V_WT	4.95145482521176	1.12640701298669	14388.9705590361	2.74355192474543	7.1593577256781	966
V_V_WT	5.0091175139298	1.12618581711422	14388.9705590361	2.80164818587802	7.21658684198158	967
V_V_WT	5.06565194504913	1.12590616036508	14388.9705590361	2.85873078026378	7.27257310983449	968
V_V_WT	5.12106406806384	1.12558426101381	14388.9705590361	2.91477386748869	7.32735426863899	969
V_V_WT	5.17535983545462	1.12523614175437	14388.9705590361	2.96975199348853	7.3809676774207	970
V_V_WT	5.22854519691411	1.12487716667669	14388.9705590361	3.02364099235979	7.43344940146843	971
V_V_WT	5.28062792878398	1.12452280515405	14388.9705590361	3.076418318479	7.48483753908896	972
V_V_WT	5.33162450818752	1.12419230926355	14388.9705590361	3.12806271241744	7.53518630395759	973
V_V_WT	5.38155879406161	1.1239071145602	14388.9705590361	3.17855601666186	7.58456157146136	974
V_V_WT	5.4304560386048	1.12368530036394	14388.9705590361	3.22788804561392	7.63302403159568	975
V_V_WT	5.47834149124196	1.12353981158694	14388.9705590361	3.27605867500249	7.68062430748143	976
V_V_WT	5.52524040073459	1.12347801712479	14388.9705590361	3.32307870960412	7.72740209186507	977
V_V_WT	5.57117767309362	1.12350225566064	14388.9705590361	3.36896847130937	7.77338687487788	978
V_V_WT	5.61617682644879	1.12361185158273	14388.9705590361	3.41375280253411	7.81860085036348	979
V_V_WT	5.66026102954084	1.12380063322498	14388.9705590361	3.4574669692799	7.86305508980177	980
V_V_WT	5.70345248918823	1.12405709690184	14388.9705590361	3.50015572707131	7.90674925130514	981
V_V_WT	5.74576844107056	1.12436759929945	14388.9705590361	3.54186305424128	7.94967382789983	982
V_V_WT	5.78722075942738	1.12471680060772	14388.9705590361	3.5826308930339	7.99181062582086	983
V_V_WT	5.82781897770102	1.12508611857523	14388.9705590361	3.62250520049888	8.03313275490317	984
V_V_WT	5.86756764247315	1.12545597046058	14388.9705590361	3.66152890791456	8.07360637703173	985
V_V_WT	5.90646881323465	1.12580516450993	14388.9705590361	3.69974561334026	8.11319201312903	986
V_V_WT	5.94451954775672	1.12611352427413	14388.9705590361	3.73719192298757	8.15184717252588	987
V_V_WT	5.98171453917285	1.12636128553101	14388.9705590361	3.77390127041233	8.18952780793337	988
V_V_WT	6.01804399156542	1.12653195093848	14388.9705590361	3.80989619661339	8.22619178651746	989
V_V_WT	6.05349610383969	1.12661144803557	14388.9705590361	3.84519248433291	8.26179972334647	990
V_V_WT	6.08805480505852	1.12659205068626	14388.9705590361	3.87978920685605	8.29632040326099	991
V_V_WT	6.1216996641979	1.12647425910132	14388.9705590361	3.91366495268117	8.32973437571463	992
V_V_WT	6.15440728115449	1.12626609911979	14388.9705590361	3.94678059002622	8.36203397228276	993
V_V_WT	6.18615353280511	1.12597965028885	14388.9705590361	3.97908831829885	8.39321874731136	994
V_V_WT	6.21691361904094	1.12563274939201	14388.9705590361	4.01052837499604	8.42329886308584	995
V_V_WT	6.24666257245195	1.12524485761883	14388.9705590361	4.04103764626835	8.45228749863554	996
V_V_WT	6.27537590504841	1.12483622389746	14388.9705590361	4.0705519536175	8.48019985647932	997
V_V_WT	6.30303105340193	1.12443040225678	14388.9705590361	4.09900256468316	8.5070595421207	998
V_V_WT	6.32960593389842	1.12404986221942	14388.9705590361	4.12632335269136	8.53288851510549	999
V_V_WT	6.35507846078161	1.12371395194017	14388.9705590361	4.15245430700914	8.55770261455409	1000
V_V_WT	6.3794265515403	1.12343817735059	14388.9705590361	4.17734295150123	8.58151015157936	1001
V_V_WT	6.4026281210931	1.12323367441519	14388.9705590361	4.20094537316079	8.60431086902542	1002
V_V_WT	6.42466108676438	1.1231068768555	14388.9705590361	4.22322687838889	8.62609529513986	1003
V_V_WT	6.44550336373146	1.12305938212342	14388.9705590361	4.24416225115129	8.64684447631164	1004
V_V_WT	6.46513286785354	1.12308801649679	14388.9705590361	4.26373562821158	8.66653010749551	1005
V_V_WT	6.48352751415673	1.12318509989717	14388.9705590361	4.28193997853931	8.68511504977415	1006
V_V_WT	6.50066522152759	1.12333890964626	14388.9705590361	4.29877619898119	8.70255424407399	1007
V_V_WT	6.51652629188249	1.12353526763343	14388.9705590361	4.31425238237746	8.71880020138753	1008
V_V_WT	6.53110058611391	1.12376100346816	14388.9705590361	4.32838420528325	8.73381696694456	1009
V_V_WT	6.54438283267971	1.12400260174483	14388.9705590361	4.3411928880931	8.74757277726632	1010
V_V_WT	6.55638015473324	1.12424940044513	14388.9705590361	4.35270645289019	8.76005385657628	1011
V_V_WT	6.56711452390372	1.12449464078082	14388.9705590361	4.3629601193997	8.77126892840773	1012
V_V_WT	6.57662257139057	1.12473528237845	14388.9705590361	4.3719964783448	8.78124866443634	1013
V_V_WT	6.58495293001434	1.12497069816402	14388.9705590361	4.37986539169188	8.7900404683368	1014
V_V_WT	6.59215661716178	1.12519876428986	14388.9705590361	4.38662203984282	8.79769119448075	1015
V_V_WT	6.59828465362577	1.12541476331431	14388.9705590361	4.39232669038404	8.80424261686749	1016
V_V_WT	6.60338992388506	1.12561219256082	14388.9705590361	4.39704497387836	8.80973487389175	1017
V_V_WT	6.60753280042289	1.12578532744025	14388.9705590361	4.4008484837414	8.81421711710439	1018
V_V_WT	6.61077551878298	1.1259267924317	14388.9705590361	4.40381391248829	8.81773712507767	1019
V_V_WT	6.613180318479	1.12602694477757	14388.9705590361	4.40602240068021	8.82033823627778	1020
V_V_WT	6.61481046289308	1.12607513823169	14388.9705590361	4.40755807971375	8.82206284607241	1021
V_V_WT	6.61573332035707	1.12606281769156	14388.9705590361	4.40850508702409	8.82296155369006	1022
V_V_WT	6.61601782135799	1.12598241561792	14388.9705590361	4.4089471864504	8.82308845626559	1023
V_V_WT	6.61573531532466	1.12583050086221	14388.9705590361	4.40896245291483	8.82250817773448	1024
V_V_WT	6.61495884343144	1.12560912303314	14388.9705590361	4.40861991009455	8.82129777676833	1025
V_V_WT	6.61376184024087	1.12532515163146	14388.9705590361	4.4079795274454	8.81954415303634	1026
V_V_WT	6.61221729896303	1.12498760193244	14388.9705590361	4.40709662707614	8.81733797084992	1027
V_V_WT	6.61039561384081	1.12461010981443	14388.9705590361	4.40601487515093	8.81477635253069	1028
V_V_WT	6.6083629202598	1.12421149032287	14388.9705590361	4.40476352714168	8.81196231337792	1029
V_V_WT	6.60618087490699	1.12381422654162	14388.9705590361	4.40336016999374	8.80900157982025	1030
V_V_WT	6.60391019053651	1.12344005065619	14388.9705590361	4.40182291857704	8.80599746249597	1031
V_V_WT	6.60161001549534	1.12310907599758	14388.9705590361	4.40017149651797	8.80304853447271	1032
V_V_WT	6.5993332520954	1.12284175214667	14388.9705590361	4.39841872231466	8.80024778187614	1033
V_V_WT	6.59713123872139	1.12265541872785	14388.9705590361	4.39658194645349	8.7976805309893	1034
V_V_WT	6.59505531411163	1.1225626796007	14388.9705590361	4.39468780248381	8.79542282573946	1035
V_V_WT	6.59315681593848	1.1225708670098	14388.9705590361	4.39277325593375	8.79354037594321	1036
V_V_WT	6.59148708389883	1.12268171697442	14388.9705590361	4.39088624367871	8.79208792411896	1037
V_V_WT	6.59009745473116	1.12289125782863	14388.9705590361	4.3890858874342	8.79110902202813	1038
V_V_WT	6.58903926890446	1.12318991227701	14388.9705590361	4.38744230040242	8.79063623740651	1039
V_V_WT	6.58836386341881	1.12356281217876	14388.9705590361	4.3860359630554	8.79069176378223	1040
V_V_WT	6.58812257712282	1.12399032337818	14388.9705590361	4.3849566997171	8.79128845452854	1041
V_V_WT	6.5883667493874	1.1244487774653	14388.9705590361	4.38430224289199	8.7924312558828	1042
V_V_WT	6.58914513012853	1.12491260000779	14388.9705590361	4.38417147167913	8.79411878857793	1043
V_V_WT	6.59049612331268	1.12535903041306	14388.9705590361	4.38464740373946	8.7963448428859	1044
V_V_WT	6.5924530179237	1.12576683066461	14388.9705590361	4.38580495730606	8.79910107854134	1045
V_V_WT	6.59503899677466	1.12611964021293	14388.9705590361	4.38769938397732	8.802378609572	1046
V_V_WT	6.59827471958696	1.12640285592258	14388.9705590361	4.39037996750197	8.80616947167194	1047
V_V_WT	6.60218084396922	1.12660288794778	14388.9705590361	4.39389400333761	8.81046768460083	1048
V_V_WT	6.6067758498932	1.12670899870437	14388.9705590361	4.39828101850467	8.81527068128174	1049
V_V_WT	6.61206951616258	1.12671750243881	14388.9705590361	4.4035580163587	8.82058101596646	1050
V_V_WT	6.61806753944575	1.12662937946095	14388.9705590361	4.40972877203449	8.82640630685701	1051
V_V_WT	6.62476800116262	1.12645252164448	14388.9705590361	4.41677589786251	8.83276010446273	1052
V_V_WT	6.63216549603675	1.12619885477141	14388.9705590361	4.42467061249678	8.83966037957672	1053
V_V_WT	6.64024828541255	1.12588588817149	14388.9705590361	4.43336685673902	8.84712971408609	1054
V_V_WT	6.649003045352	1.12553253359032	14388.9705590361	4.44281423719278	8.85519185351123	1055
V_V_WT	6.65841540761868	1.12515843469321	14388.9705590361	4.45295988150624	8.86387093373112	1056
V_V_WT	6.66846595873096	1.12478697842786	14388.9705590361	4.4637385347665	8.87319338269542	1057
V_V_WT	6.67913079127871	1.12444373970308	14388.9705590361	4.47507615944646	8.88318542311096	1058
V_V_WT	6.69038464647477	1.12415230632504	14388.9705590361	4.48690126161917	8.89386803133036	1059
V_V_WT	6.70220028250435	1.12393471621114	14388.9705590361	4.49914340231186	8.90525716269684	1060
V_V_WT	6.71454981885904	1.12380862147498	14388.9705590361	4.51174010059869	8.91735953711939	1061
V_V_WT	6.72740478798905	1.12378788075782	14388.9705590361	4.52463572420709	8.930173851771	1062
V_V_WT	6.74073657374728	1.12387946503779	14388.9705590361	4.53778799297453	8.94368515452003	1063
V_V_WT	6.75451656017512	1.12408237833246	14388.9705590361	4.55117024319629	8.95786287715394	1064
V_V_WT	6.76871613279694	1.12438771070478	14388.9705590361	4.56477132502156	8.97266094057232	1065
V_V_WT	6.78330667590002	1.12477902872208	14388.9705590361	4.57859483438334	8.9880185174167	1066
V_V_WT	6.79825957381802	1.12523310017721	14388.9705590361	4.59265769373513	9.00386145390091	1067
V_V_WT	6.81354621152056	1.12572094785696	14388.9705590361	4.60698808711863	9.02010433592249	1068
V_V_WT	6.82913876953139	1.12621015339481	14388.9705590361	4.62162173923355	9.03665579982923	1069
V_V_WT	6.84501345048746	1.12667027088011	14388.9705590361	4.63659453062515	9.05343237034976	1070
V_V_WT	6.86115147643321	1.12707558696402	14388.9705590361	4.65193808481517	9.07036486805125	1071
V_V_WT	6.87753836005688	1.12740559889696	14388.9705590361	4.66767810252314	9.08739861759062	1072
V_V_WT	6.89416132327893	1.12764304466793	14388.9705590361	4.68383564143551	9.10448700512236	1073
V_V_WT	6.91101179648096	1.12777783756388	14388.9705590361	4.70042190319133	9.1216016897706	1074
V_V_WT	6.9280860516488	1.12780850178966	14388.9705590361	4.71743605252506	9.13873605077254	1075
V_V_WT	6.94538419664247	1.12774092914309	14388.9705590361	4.73486664861381	9.15590174467114	1076
V_V_WT	6.96290769018496	1.12758471085286	14388.9705590361	4.75269635013629	9.17311903023364	1077
V_V_WT	6.98066037313315	1.12735447867377	14388.9705590361	4.77090031782448	9.19042042844182	1078
V_V_WT	6.99864706551741	1.12706701564217	14388.9705590361	4.78945047479475	9.20784365624008	1079
V_V_WT	7.01687439416961	1.12674306982733	14388.9705590361	4.80831277898948	9.22543600934975	1080
V_V_WT	7.03535043341655	1.12640592588437	14388.9705590361	4.82744966381085	9.24325120302225	1081
V_V_WT	7.05408354284001	1.12607734325039	14388.9705590361	4.84682683753987	9.26134024814015	1082
V_V_WT	7.07308203299491	1.12577874299882	14388.9705590361	4.86641062266712	9.27975344332269	1083
V_V_WT	7.09235379292041	1.12552978891093	14388.9705590361	4.8861703646865	9.29853722115433	1084
V_V_WT	7.11190659854115	1.12534422109216	14388.9705590361	4.9060869071453	9.317726289937	1085
V_V_WT	7.13174776769739	1.12522922464512	14388.9705590361	4.92615348415682	9.33734205123797	1086
V_V_WT	7.15188277135061	1.12518722696463	14388.9705590361	4.94637080867585	9.35739473402537	1087
V_V_WT	7.172316619954	1.12521378119803	14388.9705590361	4.96675260755984	9.37788063234815	1088
V_V_WT	7.1930536053499	1.12529788692203	14388.9705590361	4.98732473489838	9.39878247580142	1089
V_V_WT	7.21409437820372	1.12542550285873	14388.9705590361	5.00811536407099	9.42007339233645	1090
V_V_WT	7.23543497285802	1.12558134322222	14388.9705590361	5.0291504915304	9.44171945418564	1091
V_V_WT	7.25706660974019	1.12575009660585	14388.9705590361	5.05045135003416	9.46368186944622	1092
V_V_WT	7.27897559808656	1.12591764384652	14388.9705590361	5.07203192419776	9.48591927197536	1093
V_V_WT	7.30114417313113	1.12607135331738	14388.9705590361	5.09389920887158	9.50838913739068	1094
V_V_WT	7.32355300984733	1.12619843770509	14388.9705590361	5.11605894381108	9.53104707588357	1095
V_V_WT	7.3461791620516	1.12628922013748	14388.9705590361	5.13850715074915	9.55385117335405	1096
V_V_WT	7.36899566743897	1.12633883589677	14388.9705590361	5.16122640285455	9.57676493202339	1097
V_V_WT	7.39197256281469	1.12634684657029	14388.9705590361	5.18418759627788	9.59975752935151	1098
V_V_WT	7.41507893810973	1.12631449148619	14388.9705590361	5.2073573917072	9.62280048451225	1099
V_V_WT	7.43828244512549	1.12624644351771	14388.9705590361	5.2306942815102	9.64587060874077	1100
V_V_WT	7.46155037732538	1.12614760871932	14388.9705590361	5.25415594265136	9.66894481199941	1101
V_V_WT	7.48485009640602	1.12602271782512	14388.9705590361	5.27770046397874	9.69199972883329	1102
V_V_WT	7.50814925300811	1.12587912154493	14388.9705590361	5.30128108779461	9.71501741822161	1103
V_V_WT	7.53141556564566	1.12572346210531	14388.9705590361	5.32485251299295	9.73797861829837	1104
V_V_WT	7.55461675526993	1.12556025965125	14388.9705590361	5.34837360045835	9.76085991008151	1105
V_V_WT	7.57772054099822	1.1253916835924	14388.9705590361	5.37180781698562	9.78363326501082	1106
V_V_WT	7.60069552199034	1.125218587624	14388.9705590361	5.39512208838192	9.80626895559876	1107
V_V_WT	7.62351381669402	1.12504387904252	14388.9705590361	5.4182828344192	9.82874479896884	1108
V_V_WT	7.64614959479495	1.12487055968425	14388.9705590361	5.44125834079723	9.85104084879266	1109
V_V_WT	7.66858304085536	1.12470501238954	14388.9705590361	5.4640162808886	9.87314980082211	1110
V_V_WT	7.69080074644243	1.12455697597383	14388.9705590361	5.48652415692725	9.8950773359576	1111
V_V_WT	7.71279061505733	1.12443486378283	14388.9705590361	5.50875338117256	9.9168278489421	1112
V_V_WT	7.73454054648545	1.12434420460548	14388.9705590361	5.53068101627112	9.93840007669977	1113
V_V_WT	7.75603844334626	1.12428732431555	14388.9705590361	5.5522904058301	9.95978648086241	1114
V_V_WT	7.7772722064024	1.12426321737746	14388.9705590361	5.57357142159146	9.98097299121334	1115
V_V_WT	7.79822973784196	1.12426760867327	14388.9705590361	5.59452034552535	10.0019391301586	1116
V_V_WT	7.81889893987818	1.12429320559251	14388.9705590361	5.6151393743013	10.0226585054551	1117
V_V_WT	7.8392695256811	1.12433128132209	14388.9705590361	5.63543532676758	10.0431037245946	1118
V_V_WT	7.85934025319591	1.12437683128498	14388.9705590361	5.65541677048532	10.0632637359065	1119
V_V_WT	7.87911884750334	1.12442899000785	14388.9705590361	5.67509312697445	10.0831445680322	1120
V_V_WT	7.89861481977104	1.1244864675861	14388.9705590361	5.69447643578192	10.1027532037602	1121
V_V_WT	7.9178392653028	1.12454749492721	14388.9705590361	5.71358125986079	10.1220972707448	1122
V_V_WT	7.936809602407	1.12461323756059	14388.9705590361	5.73242273293161	10.1411964718824	1123
V_V_WT	7.95554483083055	1.12468414718856	14388.9705590361	5.75101896934652	10.1600706923146	1124
V_V_WT	7.97406394887015	1.124758636558	14388.9705590361	5.7693920786229	10.1787358191174	1125
V_V_WT	7.99238595631895	1.12483306241718	14388.9705590361	5.7875682017968	10.1972037108411	1126
V_V_WT	8.01052985561046	1.12490187286645	14388.9705590361	5.80557722374044	10.2154824874805	1127
V_V_WT	8.02851464429792	1.12495791909592	14388.9705590361	5.82345215459571	10.2335771340001	1128
V_V_WT	8.04635978492339	1.12499398961729	14388.9705590361	5.84122659235104	10.2514929774957	1129
V_V_WT	8.06408684985828	1.12500746713422	14388.9705590361	5.85892723961597	10.2692464601006	1130
V_V_WT	8.08171893003385	1.12500127842442	14388.9705590361	5.87657145046025	10.2868664096075	1131
V_V_WT	8.09927952375114	1.1249823178992	14388.9705590361	5.89416920925033	10.3043898382519	1132
V_V_WT	8.11679216618166	1.12495671841037	14388.9705590361	5.91173202997784	10.3218523023855	1133
V_V_WT	8.13428039475806	1.12492844748394	14388.9705590361	5.92927567321319	10.3392851163029	1134
V_V_WT	8.15176690427957	1.12490008226911	14388.9705590361	5.94681778221108	10.3567160263481	1135
V_V_WT	8.16927102599361	1.12487549017845	14388.9705590361	5.96437010759189	10.3741719443953	1136
V_V_WT	8.18681125029593	1.12485668714463	14388.9705590361	5.98194718826356	10.3916753123283	1137
V_V_WT	8.20440463004481	1.12484374257724	14388.9705590361	5.99956594103264	10.409243319057	1138
V_V_WT	8.22206247474056	1.12483756947927	14388.9705590361	6.01723588579589	10.4268890636852	1139
V_V_WT	8.23979290265038	1.12483800929388	14388.9705590361	6.0349654516124	10.4446203536884	1140
V_V_WT	8.25759698879185	1.12484568953898	14388.9705590361	6.05275448348377	10.4624394940999	1141
V_V_WT	8.27547404995896	1.12485918951187	14388.9705590361	6.07060508296432	10.4803430169536	1142
V_V_WT	8.29342340586403	1.12487419206904	14388.9705590361	6.08852503192402	10.498321779804	1143
V_V_WT	8.31144222556649	1.12488473604213	14388.9705590361	6.10652318408048	10.5163612670525	1144
V_V_WT	8.32951909222224	1.12488653146158	14388.9705590361	6.12459653148274	10.5344416529617	1145
V_V_WT	8.34763825952001	1.12487540415612	14388.9705590361	6.14273750973314	10.5525390093069	1146
V_V_WT	8.36577525702918	1.12484960626332	14388.9705590361	6.16092507443666	10.5706254396217	1147
V_V_WT	8.38390343058815	1.12480706433686	14388.9705590361	6.17913663565367	10.5886702255226	1148
V_V_WT	8.40199412293541	1.1247456284654	14388.9705590361	6.19734775022596	10.6066404956449	1149
V_V_WT	8.42000875613528	1.12466735692862	14388.9705590361	6.21551580572441	10.6245017065462	1150
V_V_WT	8.43789919133098	1.12457851186845	14388.9705590361	6.2335803886871	10.6422179939749	1151
V_V_WT	8.45561383934522	1.12448626516198	14388.9705590361	6.25147585213345	10.659751826557	1152
V_V_WT	8.47309350185099	1.12440126299752	14388.9705590361	6.26912212983542	10.6770648738666	1153
V_V_WT	8.49027198003496	1.1243369215059	14388.9705590361	6.28642672563435	10.6941172344356	1154
V_V_WT	8.50708172098362	1.12430466411744	14388.9705590361	6.30329969522128	10.710863746746	1155
V_V_WT	8.52345517034184	1.12431226531437	14388.9705590361	6.31965824525397	10.7272520954297	1156
V_V_WT	8.53932477021729	1.12436339628205	14388.9705590361	6.33542762184375	10.7432219185908	1157
V_V_WT	8.55462292576945	1.12445831396821	14388.9705590361	6.35053972649942	10.7587061250395	1158
V_V_WT	8.5692818748995	1.12459652122995	14388.9705590361	6.36492777158631	10.7736359782127	1159
V_V_WT	8.58323381326275	1.12477386464555	14388.9705590361	6.37853209400153	10.787935532524	1160
V_V_WT	8.59641093856901	1.12498163126986	14388.9705590361	6.3913019699502	10.8015199071878	1161
V_V_WT	8.60874544690115	1.12520680062434	14388.9705590361	6.40319511733099	10.8142957764713	1162
V_V_WT	8.62016953571317	1.12543252741492	14388.9705590361	6.41417675254509	10.8261623188813	1163
V_V_WT	8.63061716338981	1.12563982578388	14388.9705590361	6.42421804870495	10.8370162780747	1164
V_V_WT	8.64002934035909	1.12581141016835	14388.9705590361	6.43329389816936	10.8467647825488	1165
V_V_WT	8.64834884054962	1.12592968352444	14388.9705590361	6.44138156734059	10.8553161137586	1166
V_V_WT	8.65552097046464	1.12597767135769	14388.9705590361	6.44845963491847	10.8625823060108	1167
V_V_WT	8.66150393885813	1.12594415291173	14388.9705590361	6.4545083037854	10.8684995739309	1168
V_V_WT	8.66627244047222	1.12582561785944	14388.9705590361	6.45950914937706	10.8730357315674	1169
V_V_WT	8.66981880170417	1.12562674843942	14388.9705590361	6.46344532029966	10.8761922831087	1170
V_V_WT	8.67215395594442	1.12536037596274	14388.9705590361	6.46630259892044	10.8780053129684	1171
V_V_WT	8.67330489752382	1.12504585360145	14388.9705590361	6.46807004485905	10.8785397501886	1172
V_V_WT	8.67330528080341	1.12470493293908	14388.9705590361	6.46873867656979	10.877871885037	1173
V_V_WT	8.67220242712131	1.1243628032091	14388.9705590361	6.46830644124718	10.8760984129954	1174
V_V_WT	8.67004707231744	1.12404372970423	14388.9705590361	6.46677651163042	10.8733176330045	1175
V_V_WT	8.66688995858112	1.12376890344245	14388.9705590361	6.46415809278282	10.8696218243794	1176
V_V_WT	8.66278181953318	1.12355554901299	14388.9705590361	6.46046815591064	10.8650954831557	1177
V_V_WT	8.65777339588069	1.12341624038159	14388.9705590361	6.45573279512778	10.8598139966336	1178
V_V_WT	8.6519154254281	1.12335842787515	14388.9705590361	6.44998814463785	10.8538427062183	1179
V_V_WT	8.6452586466709	1.12338417906564	14388.9705590361	6.44328089022884	10.847236403113	1180
V_V_WT	8.63785379824282	1.12349013532352	14388.9705590361	6.43566835388122	10.8400392426044	1181
V_V_WT	8.62975161652816	1.12366768435755	14388.9705590361	6.42721815317992	10.8322850798764	1182
V_V_WT	8.62100284006536	1.12390334812956	14388.9705590361	6.41800744535504	10.8239982347757	1183
V_V_WT	8.61166071510487	1.1241804212732	14388.9705590361	6.40812222132783	10.8151992088819	1184
V_V_WT	8.60178850986201	1.12448280338701	14388.9705590361	6.39765730817528	10.8059197115487	1185
V_V_WT	8.59145199949107	1.12479251549277	14388.9705590361	6.38671372216586	10.7961902768163	1186
V_V_WT	8.58071695995755	1.1250893623337	14388.9705590361	6.37539682457079	10.7860370953443	1187
V_V_WT	8.56965073287196	1.12535282029033	14388.9705590361	6.36381418593956	10.7754872798044	1188
V_V_WT	8.558326920765	1.12556597939529	14388.9705590361	6.35207255451802	10.764581287012	1189
V_V_WT	8.54682171749838	1.12571419880065	14388.9705590361	6.34027682211653	10.7533666128802	1190
V_V_WT	8.53521613795846	1.12578858199509	14388.9705590361	6.32852544193008	10.7419068339868	1191
V_V_WT	8.52359562543413	1.12578702394524	14388.9705590361	6.31690798338423	10.730283267484	1192
V_V_WT	8.51204831632283	1.12571380241235	14388.9705590361	6.30550419791312	10.7185924347325	1193
V_V_WT	8.50066343807076	1.12557794250679	14388.9705590361	6.29438562258362	10.7069412535579	1194
V_V_WT	8.48952995881287	1.12538978413993	14388.9705590361	6.2836209579719	10.6954389596539	1195
V_V_WT	8.47873517263827	1.12516188053656	14388.9705590361	6.27327289222881	10.6841974530477	1196
V_V_WT	8.46836498477744	1.1249066440582	14388.9705590361	6.26340300075674	10.6733269687981	1197
V_V_WT	8.45850140283529	1.12463720195377	14388.9705590361	6.25406756006107	10.6629352456095	1198
V_V_WT	8.44922396971574	1.12436533349801	14388.9705590361	6.24532302414928	10.6531249152822	1199
V_V_WT	8.44060454018878	1.12410318074405	14388.9705590361	6.23721744780252	10.643991632575	1200
V_V_WT	8.43270462212668	1.12386368849397	14388.9705590361	6.22978696541288	10.6356222788405	1201
V_V_WT	8.42557619348376	1.12365968629513	14388.9705590361	6.22305840736854	10.628093979599	1202
V_V_WT	8.41926928506058	1.12350068980183	14388.9705590361	6.21706315256139	10.6214754175598	1203
V_V_WT	8.41383392854221	1.12339175872703	14388.9705590361	6.21184131498707	10.6158265420974	1204
V_V_WT	8.40931749187218	1.12333414009668	14388.9705590361	6.20743781825759	10.6111971654868	1205
V_V_WT	8.40575670136637	1.12332814781976	14388.9705590361	6.20388877338674	10.607624629346	1206
V_V_WT	8.40318562161447	1.12337100365334	14388.9705590361	6.20123369067837	10.6051375525506	1207
V_V_WT	8.40163831834488	1.12345604247756	14388.9705590361	6.19951970035475	10.603756936335	1208
V_V_WT	8.40114885717223	1.12357289913031	14388.9705590361	6.19880118508392	10.6034965292605	1209
V_V_WT	8.40174818201655	1.12370913788821	14388.9705590361	6.19913346440628	10.6043628996268	1210
V_V_WT	8.40345475990513	1.12385487012055	14388.9705590361	6.2005543883396	10.6063551314707	1211
V_V_WT	8.40628393403841	1.12399994277265	14388.9705590361	6.20309920137992	10.6094686666969	1212
V_V_WT	8.41025105293207	1.12413302005271	14388.9705590361	6.20680547165558	10.6136966342086	1213
V_V_WT	8.41537146128226	1.12424194255774	14388.9705590361	6.21171237785956	10.619030544705	1214
V_V_WT	8.4216573967204	1.12431579863244	14388.9705590361	6.2178535458738	10.625461247567	1215
V_V_WT	8.42910867223494	1.12435036154665	14388.9705590361	6.22523707362252	10.6329802708474	1216
V_V_WT	8.43771900904283	1.12434544534046	14388.9705590361	6.23385704682807	10.6415809712576	1217
V_V_WT	8.44747019082361	1.12430823703239	14388.9705590361	6.24368116168754	10.6512592199597	1218
V_V_WT	8.45834101817323	1.12424796245239	14388.9705590361	6.25467013498126	10.6620119013652	1219
V_V_WT	8.47031029194812	1.12417362813052	14388.9705590361	6.26678511360615	10.6738354702901	1220
V_V_WT	8.48335681206996	1.1240934982424	14388.9705590361	6.27998869863468	10.6867249255052	1221
V_V_WT	8.49745938026333	1.12401468851865	14388.9705590361	6.29424574404245	10.7006730164842	1222
V_V_WT	8.51259679656931	1.12394287711414	14388.9705590361	6.30952391995529	10.7156696731833	1223
V_V_WT	8.52874786026059	1.12388213279992	14388.9705590361	6.32579405033029	10.7317016701909	1224
V_V_WT	8.54589137360022	1.12383486095899	14388.9705590361	6.34303022256985	10.7487525246306	1225
V_V_WT	8.56400613598917	1.12380186735138	14388.9705590361	6.36120965668145	10.7668026152969	1226
V_V_WT	8.58307094930121	1.12378254017865	14388.9705590361	6.38031235374264	10.7858295448598	1227
V_V_WT	8.60306461189778	1.1237751500989	14388.9705590361	6.40032050184785	10.8058087219477	1228
V_V_WT	8.62396446537171	1.12377845667591	14388.9705590361	6.42121387400473	10.8267150567387	1229
V_V_WT	8.6457419983844	1.123795292794	14388.9705590361	6.44295840605637	10.8485255907124	1230
V_V_WT	8.66836606344547	1.12382953587775	14388.9705590361	6.46551535026054	10.8712167766304	1231
V_V_WT	8.69180078390466	1.12388765544271	14388.9705590361	6.48883614888281	10.8947654189265	1232
V_V_WT	8.716008184247	1.12397563345575	14388.9705590361	6.51287110098226	10.9191452675117	1233
V_V_WT	8.74094660986557	1.12410007613314	14388.9705590361	6.53756560291678	10.9443276168144	1234
V_V_WT	8.7665734859772	1.12426441958297	14388.9705590361	6.56287034468855	10.9702766272659	1235
V_V_WT	8.79284623662392	1.12446773971524	14388.9705590361	6.58874456167506	10.9969479115728	1236
V_V_WT	8.81972228756486	1.1247048370038	14388.9705590361	6.61515587137676	11.024288703753	1237
V_V_WT	8.84715906413005	1.12496655189187	14388.9705590361	6.64207965303531	11.0522384752248	1238
V_V_WT	8.87511369887862	1.12524108616579	14388.9705590361	6.66949616522899	11.0807312325283	1239
V_V_WT	8.90354215079991	1.12551680357453	14388.9705590361	6.69738417549869	11.1097001261011	1240
V_V_WT	8.93239994503637	1.12578096955429	14388.9705590361	6.72572417037294	11.1390757196998	1241
V_V_WT	8.96164203466783	1.12602182831948	14388.9705590361	6.75449414578624	11.1687899235494	1242
V_V_WT	8.99122323284818	1.12622668335892	14388.9705590361	6.78367380169054	11.1987726640058	1243
V_V_WT	9.0210983805794	1.12638274126262	14388.9705590361	6.81324305582002	11.2289537053388	1244
V_V_WT	9.05122251850732	1.12648122338228	14388.9705590361	6.84317415610246	11.2592708809122	1245
V_V_WT	9.08155114096405	1.1265187062504	14388.9705590361	6.87342930730742	11.2896729746207	1246
V_V_WT	9.11204044540989	1.12649733217695	14388.9705590361	6.90396050769161	11.3201203831282	1247
V_V_WT	9.14264755456287	1.12642468571056	14388.9705590361	6.93471001328035	11.3505850958454	1248
V_V_WT	9.17333073162872	1.12631332305767	14388.9705590361	6.96561147549665	11.3810499877608	1249
V_V_WT	9.20404958359777	1.12617996501806	14388.9705590361	6.9965917264086	11.411507440787	1250
V_V_WT	9.23476526250605	1.1260443877097	14388.9705590361	7.0275731543125	11.4419573706996	1251
V_V_WT	9.26544035218478	1.1259272335989	14388.9705590361	7.05847788114552	11.472402823224	1252
V_V_WT	9.29603772516357	1.12584536312524	14388.9705590361	7.08923573080297	11.5028397195242	1253
V_V_WT	9.32652025775606	1.12581018180305	14388.9705590361	7.11978722332061	11.5332532921915	1254
V_V_WT	9.35685082452541	1.12582718013668	14388.9705590361	7.15008447116554	11.5636171778853	1255
V_V_WT	9.38699229904798	1.12589581984724	14388.9705590361	7.18009140301012	11.5938931950858	1256
V_V_WT	9.41690755782077	1.1260097674777	14388.9705590361	7.20978330974328	11.6240318058982	1257
V_V_WT	9.44656014351638	1.12615834286785	14388.9705590361	7.23914466852796	11.6539756185048	1258
V_V_WT	9.47591703492539	1.12633079141198	14388.9705590361	7.26816353856781	11.683670531283	1259
V_V_WT	9.50494974884504	1.12651788112102	14388.9705590361	7.29682953254833	11.7130699651418	1260
V_V_WT	9.53363491679632	1.12671245420394	14388.9705590361	7.32513331218332	11.7421365214093	1261
V_V_WT	9.56195384706102	1.12690884018998	14388.9705590361	7.35306730060802	11.770840393514	1262
V_V_WT	9.58988880521456	1.12709939098922	14388.9705590361	7.38062875463961	11.7991488557895	1263
V_V_WT	9.61742339168279	1.12727488159978	14388.9705590361	7.40781935689647	11.8270274264691	1264
V_V_WT	9.6445480209093	1.12742877099149	14388.9705590361	7.43464234308418	11.8544536987344	1265
V_V_WT	9.67126197590499	1.12755842349966	14388.9705590361	7.46110216245612	11.8814217893539	1266
V_V_WT	9.69757429880082	1.12766504489	14388.9705590361	7.48720549368707	11.9079431039146	1267
V_V_WT	9.72350277561788	1.12775233220951	14388.9705590361	7.51296287610957	11.9340426751262	1268
V_V_WT	9.74906696972636	1.12782218676173	14388.9705590361	7.53839014629385	11.9597437931589	1269
V_V_WT	9.77428644932642	1.12787356789775	14388.9705590361	7.56350891224606	11.9850639864068	1270
V_V_WT	9.7991807766283	1.12790262240164	14388.9705590361	7.5883462889762	12.0100152642804	1271
V_V_WT	9.8237720551146	1.12790402583421	14388.9705590361	7.6129348165538	12.0346092936754	1272
V_V_WT	9.84809520209605	1.12787508142483	14388.9705590361	7.63731469830757	12.0588757058845	1273
V_V_WT	9.87220113637037	1.12781672312254	14388.9705590361	7.66153502237476	12.082867250366	1274
V_V_WT	9.89615749209434	1.12773329356774	14388.9705590361	7.68565491077733	12.1066600734114	1275
V_V_WT	9.92004626408567	1.12763123458903	14388.9705590361	7.70974373151881	12.1303487966525	1276
V_V_WT	9.94395538994585	1.12751614501075	14388.9705590361	7.73387844778348	12.1540323321082	1277
V_V_WT	9.96798809476352	1.12739495911048	14388.9705590361	7.75814869258237	12.1778274969447	1278
V_V_WT	9.9922661447558	1.12727625080569	14388.9705590361	7.78265942614943	12.2018728633622	1279
V_V_WT	10.0169299768012	1.12716957468488	14388.9705590361	7.80753235713854	12.2263275964639	1280
V_V_WT	10.0421386699128	1.12708474226731	14388.9705590361	7.83290733272049	12.2513700071051	1281
V_V_WT	10.0680697566166	1.12703108593756	14388.9705590361	7.85894359274512	12.2771959204882	1282
V_V_WT	10.0949159373502	1.12701603923177	14388.9705590361	7.885819266961	12.3040126077394	1283
V_V_WT	10.1228757439407	1.12704245876549	14388.9705590361	7.91372728786086	12.3320242000205	1284
V_V_WT	10.1521616397373	1.12711067014515	14388.9705590361	7.94287948056321	12.3614437989113	1285
V_V_WT	10.1830020713453	1.12721925345438	14388.9705590361	7.97350707489254	12.3924970677981	1286
V_V_WT	10.2156381252519	1.12736443274703	14388.9705590361	8.00585855867694	12.4254176918269	1287
V_V_WT	10.250313382411	1.12753719343647	14388.9705590361	8.04019518262183	12.4604315822002	1288
V_V_WT	10.2872732307527	1.12772371064435	14388.9705590361	8.07678943320041	12.497757028305	1289
V_V_WT	10.3267718137056	1.12790950196601	14388.9705590361	8.11592384122075	12.5376197861904	1290
V_V_WT	10.3690724218097	1.12808142799902	14388.9705590361	8.15788745214481	12.5802573914745	1291
V_V_WT	10.414445696802	1.12822877177922	14388.9705590361	8.20297191434046	12.6259194792636	1292
V_V_WT	10.4631671420312	1.128343142334	14388.9705590361	8.25146917854381	12.6748651055186	1293
V_V_WT	10.5155131705211	1.12841521205097	14388.9705590361	8.30367394110121	12.727352399941	1294
V_V_WT	10.5717600527134	1.12843515341252	14388.9705590361	8.35988173565508	12.7836383697717	1295
V_V_WT	10.6321834872893	1.1283962231902	14388.9705590361	8.42038147848346	12.8439854960951	1296
V_V_WT	10.6970581414634	1.12829340628911	14388.9705590361	8.48545766703328	12.9086586158935	1297
V_V_WT	10.7666538475812	1.12812698064597	14388.9705590361	8.55537958885812	12.9779281063042	1298
V_V_WT	10.8412328120461	1.1279038039352	14388.9705590361	8.63039600843593	13.0520696156562	1299
V_V_WT	10.9210473439295	1.12763708751331	14388.9705590361	8.71073333887684	13.1313613489822	1300
V_V_WT	11.0063375931552	1.12734565512852	14388.9705590361	8.79659483313231	13.2160803531782	1301
V_V_WT	11.097329338403	1.12705273582095	14388.9705590361	8.88816073797014	13.3064979388359	1302
V_V_WT	11.1942349232784	1.12678346060375	14388.9705590361	8.98559413697155	13.4028757095853	1303
V_V_WT	11.2972639297444	1.12655954746039	14388.9705590361	9.08906204205317	13.5054658174356	1304
V_V_WT	11.4066221707327	1.12639806203947	14388.9705590361	9.19873681527639	13.614507526189	1305
V_V_WT	11.5225003747693	1.12631311394334	14388.9705590361	9.31478152852825	13.7302192210103	1306
V_V_WT	11.6450854976002	1.12631236913192	14388.9705590361	9.4373681112855	13.8528028839148	1307
V_V_WT	11.7745644950645	1.12639571290628	14388.9705590361	9.56668374421196	13.9824452459171	1308
V_V_WT	11.911124324529	1.12655522804206	14388.9705590361	9.7029309034543	14.1193177456036	1309
V_V_WT	12.0549519419447	1.12677560053906	14388.9705590361	9.84632656237744	14.2635773215119	1310
V_V_WT	12.206229011508	1.12703583293064	14388.9705590361	9.99709354291835	14.4153644800977	1311
V_V_WT	12.3651105693234	1.12731400170254	14388.9705590361	10.1554298540944	14.5747912845523	1312
V_V_WT	12.5317189156208	1.12758952379993	14388.9705590361	10.3214981415757	14.741939689666	1313
V_V_WT	12.7061484838805	1.12784346801464	14388.9705590361	10.4954299464498	14.9168670213111	1314
V_V_WT	12.888482309709	1.1280568036173	14388.9705590361	10.6773456070055	15.0996190124124	1315
V_V_WT	13.078774387549	1.12821421831209	14388.9705590361	10.8673291317584	15.2902196433395	1316
V_V_WT	13.2770436284898	1.1283059302627	14388.9705590361	11.0654186054576	15.4886686515221	1317
V_V_WT	13.4832795796795	1.1283272136925	14388.9705590361	11.2716128383821	15.6949463209769	1318
V_V_WT	13.6974600584805	1.12827568904152	14388.9705590361	11.4858943121388	15.9090258048222	1319
V_V_WT	13.919533684648	1.12815424756534	14388.9705590361	11.7082059792492	16.1308613900468	1320
V_V_WT	14.1494143195775	1.1279717617003	14388.9705590361	11.9384443099903	16.3603843291646	1321
V_V_WT	14.3869871432543	1.1277415217805	14388.9705590361	12.1764684335799	16.5975058529286	1322
V_V_WT	14.6321261070888	1.12747767010196	14388.9705590361	12.4221245807057	16.8421276334718	1323
V_V_WT	14.8846777850318	1.12719708264921	14388.9705590361	12.6752262462142	17.0941293238494	1324
V_V_WT	15.1444617772243	1.12691839529891	14388.9705590361	12.9355565015265	17.3533670529222	1325
V_V_WT	15.4112872718369	1.1266584094493	14388.9705590361	13.2028916019075	17.6196829417663	1326
V_V_WT	15.6849384184379	1.12643372114029	14388.9705590361	13.4769831665487	17.892893670327	1327
V_V_WT	15.9651748667371	1.12625984984169	14388.9705590361	13.7575604249993	18.172789308475	1328
V_V_WT	16.2517469383873	1.12614799857298	14388.9705590361	14.0443517395499	18.4591421372248	1329
V_V_WT	16.5443870810932	1.12610611282653	14388.9705590361	14.3370739837165	18.75170017847	1330
V_V_WT	16.8428232765074	1.12613609724795	14388.9705590361	14.6354514058007	19.0501951472141	1331
V_V_WT	17.1467796896153	1.12623372894793	14388.9705590361	14.9392164481953	19.3543429310354	1332
V_V_WT	17.4559652217036	1.12639149593291	14388.9705590361	15.2480927366622	19.6638377067449	1333
V_V_WT	17.7700816049835	1.12659745350974	14388.9705590361	15.5618054165508	19.9783577934163	1334
V_V_WT	18.0888171444518	1.12683776453152	14388.9705590361	15.8800699154485	20.297564373455	1335
V_V_WT	18.4118567927028	1.12709473798078	14388.9705590361	16.202605862624	20.6211077227816	1336
V_V_WT	18.7388828555842	1.12734770349803	14388.9705590361	16.529136080493	20.9486296306753	1337
V_V_WT	19.0695646552959	1.12757828132418	14388.9705590361	16.859365917952	21.2797633926398	1338
V_V_WT	19.4035592505164	1.12777170345664	14388.9705590361	17.1929813808675	21.6141371201654	1339
V_V_WT	19.7405193725256	1.1279145188842	14388.9705590361	17.5296615662346	21.9513771788165	1340
V_V_WT	20.080090077959	1.12799751731112	14388.9705590361	17.8690695840556	22.2911105718623	1341
V_V_WT	20.4219144975191	1.12801284649961	14388.9705590361	18.2108639564309	22.6329650386073	1342
V_V_WT	20.7656345891394	1.12795443576941	14388.9705590361	18.5546985406095	22.9765706376693	1343
V_V_WT	21.110886663158	1.12782301763868	14388.9705590361	18.9002082110996	23.3215651152164	1344
V_V_WT	21.45730147756	1.12762725646521	14388.9705590361	19.2470067426285	23.6675962124916	1345
V_V_WT	21.8045057685515	1.1273830520085	14388.9705590361	19.5946897058246	24.0143218312783	1346
V_V_WT	22.152123959619	1.12711116562027	14388.9705590361	19.9428408292498	24.3614070899881	1347
V_V_WT	22.4997800614474	1.12683149563626	14388.9705590361	20.2910451202868	24.7085150026081	1348
V_V_WT	22.8470980897109	1.12656096041983	14388.9705590361	20.6388934324371	25.0553027469847	1349
V_V_WT	23.1937020542133	1.12631278677071	14388.9705590361	20.9859838492728	25.4014202591538	1350
V_V_WT	23.5392169421637	1.12609696249225	14388.9705590361	21.3319217806212	25.7465121037061	1351
V_V_WT	23.8832728882546	1.12592327513787	14388.9705590361	21.6763181763091	26.0902276002002	1352
V_V_WT	24.2255060726913	1.12580047453827	14388.9705590361	22.0187920657457	26.4322200796368	1353
V_V_WT	24.5655558270399	1.12573307564989	14388.9705590361	22.358973930601	26.7721377234789	1354
V_V_WT	24.9030690151025	1.12572249926779	14388.9705590361	22.6965078497354	27.1096301804696	1355
V_V_WT	25.2376969098412	1.12576531058995	14388.9705590361	23.0310518287658	27.4443419909166	1356
V_V_WT	25.5691037512845	1.12585539442111	14388.9705590361	23.3622820942913	27.7759254082777	1357
V_V_WT	25.8969677357722	1.12598408848701	14388.9705590361	23.6898938218256	28.1040416497188	1358
V_V_WT	26.22097345208	1.12613836787705	14388.9705590361	24.0135971306477	28.4283497735124	1359
V_V_WT	26.5408234904976	1.12630352190005	14388.9705590361	24.3331234458975	28.7485235350977	1360
V_V_WT	26.8562436818037	1.1264646772224	14388.9705590361	24.6482277520044	29.064259611603	1361
V_V_WT	27.166985137047	1.12660769556537	14388.9705590361	24.9586888728654	29.3752814012287	1362
V_V_WT	27.472826264539	1.12672007819883	14388.9705590361	25.2643097159136	29.6813428131645	1363
V_V_WT	27.7735747702855	1.12679182232277	14388.9705590361	25.5649175939317	29.9822319466392	1364
V_V_WT	28.0690695906861	1.12681617574409	14388.9705590361	25.8603646784883	30.2777745028839	1365
V_V_WT	28.3591827668434	1.12679024057813	14388.9705590361	26.150528690913	30.5678368427737	1366
V_V_WT	28.6438151322705	1.12671453869118	14388.9705590361	26.4353094417939	30.8523208227471	1367
V_V_WT	28.9228796927788	1.12659054802012	14388.9705590361	26.7146170399956	31.131142345562	1368
V_V_WT	29.1963148791934	1.12642232271159	14388.9705590361	26.9883819696934	31.4042477886935	1369
V_V_WT	29.4640722750972	1.12621468188509	14388.9705590361	27.2565463683749	31.6715981818196	1370
V_V_WT	29.7261306510329	1.12597486733611	14388.9705590361	27.5190748117304	31.9331864903355	1371
V_V_WT	29.9824755746995	1.12570966288789	14388.9705590361	27.7759395702912	32.1890115791079	1372
V_V_WT	30.2330926142409	1.1254241111991	14388.9705590361	28.0271163279404	32.4390689005414	1373
V_V_WT	30.4779746307907	1.12512226100357	14388.9705590361	28.2725900097715	32.68335925181	1374
V_V_WT	30.7171509945797	1.12481115175709	14388.9705590361	28.5123761877749	32.9219258013846	1375
V_V_WT	30.9506876722942	1.12450111692582	14388.9705590361	28.7465205737114	33.154854770877	1376
V_V_WT	31.1786579540495	1.12420175117813	14388.9705590361	28.9750776509101	33.3822382571889	1377
V_V_WT	31.4011422956581	1.12392151476818	14388.9705590361	29.198111291995	33.6041732993212	1378
V_V_WT	31.6182498044903	1.12367057737783	14388.9705590361	29.4157106704495	33.8207889385311	1379
V_V_WT	31.8300967536377	1.12345761727796	14388.9705590361	29.6279750488359	34.0322184584396	1380
V_V_WT	32.0368060272354	1.12328944973913	14388.9705590361	29.8350139524806	34.2385981019901	1381
V_V_WT	32.2385269723186	1.12317401416013	14388.9705590361	30.0369611661744	34.4400927784628	1382
V_V_WT	32.435415548422	1.12311709616844	14388.9705590361	30.2339613088763	34.6368697879678	1383
V_V_WT	32.6276277156308	1.1231208943696	14388.9705590361	30.4261660311214	34.8290894001403	1384
V_V_WT	32.8153194341887	1.12318375942353	14388.9705590361	30.6137345260723	35.016904342305	1385
V_V_WT	32.9986466638789	1.12330011041925	14388.9705590361	30.7968336928173	35.2004596349405	1386
V_V_WT	33.1777653654577	1.12346052854252	14388.9705590361	30.9756379542022	35.3798927767133	1387
V_V_WT	33.3528314990558	1.12365202697419	14388.9705590361	31.1503287261966	35.5553342719149	1388
V_V_WT	33.5240045031788	1.1238597481008	14388.9705590361	31.3210945701434	35.7269144362142	1389
V_V_WT	33.6914577386667	1.12407146130758	14388.9705590361	31.4881328204635	35.89478265687	1390
V_V_WT	33.8553680432955	1.1242745314987	14388.9705590361	31.651645081349	36.0590910052421	1391
V_V_WT	34.0159122561923	1.12445504657478	14388.9705590361	31.8118354614344	36.2199890509501	1392
V_V_WT	34.1732672162207	1.12459826921544	14388.9705590361	31.9689096866307	36.3776247458107	1393
V_V_WT	34.3276104000829	1.12469058909111	14388.9705590361	32.1230719116398	36.5321488885261	1394
V_V_WT	34.4791218360067	1.12472433640149	14388.9705590361	32.2745171984863	36.6837264735271	1395
V_V_WT	34.6279815980652	1.12469556808689	14388.9705590361	32.4234333501487	36.8325298459817	1396
V_V_WT	34.7743673867009	1.12460703520128	14388.9705590361	32.569992674649	36.9787420987527	1397
V_V_WT	34.9184544753542	1.12446529835543	14388.9705590361	32.7143575857852	37.1225513649232	1398
V_V_WT	35.0604107938296	1.12428305906906	14388.9705590361	32.8566711167462	37.264150470913	1399
V_V_WT	35.2004024359844	1.12407435752247	14388.9705590361	32.9970718408268	37.4037330311421	1400
V_V_WT	35.3385954957511	1.12385250422922	14388.9705590361	33.1356997616375	37.5414912298648	1401
V_V_WT	35.4751560667542	1.12362951174853	14388.9705590361	33.2726974266388	37.6776147068696	1402
V_V_WT	35.6102502429464	1.12341565891555	14388.9705590361	33.4082107819418	37.8122897039509	1403
V_V_WT	35.7440441188618	1.12321918824986	14388.9705590361	33.5423897656803	37.9456984720433	1404
V_V_WT	35.8767037878082	1.12304613736798	14388.9705590361	33.6753886366555	38.0780189389609	1405
V_V_WT	36.0083890622481	1.12290150751163	14388.9705590361	33.8073574042516	38.2094207202446	1406
V_V_WT	36.1392346260324	1.12279273850198	14388.9705590361	33.9384161693114	38.3400530827534	1407
V_V_WT	36.2693688818518	1.12272568598685	14388.9705590361	34.0686818567012	38.4700559070024	1408
V_V_WT	36.3989202320595	1.12270322662472	14388.9705590361	34.198277230153	38.5995632339661	1409
V_V_WT	36.5280170790114	1.12272524420038	14388.9705590361	34.3273309198192	38.7287032382036	1410
V_V_WT	36.656779828279	1.12278988098552	14388.9705590361	34.4559669726585	38.8575926838995	1411
V_V_WT	36.7852968970568	1.12289694236316	14388.9705590361	34.5842741873396	38.986319606774	1412
V_V_WT	36.9136487070239	1.12304433638636	14388.9705590361	34.7123370860273	39.1149603280206	1413
V_V_WT	37.0419156802873	1.12322698565316	14388.9705590361	34.8402460431905	39.243585317384	1414
V_V_WT	37.1701782362222	1.12343704187988	14388.9705590361	34.968096861852	39.3722596105923	1415
V_V_WT	37.2985167969932	1.1236642531823	14388.9705590361	35.0959900591906	39.5010435347958	1416
V_V_WT	37.4270117834746	1.12389648319156	14388.9705590361	35.2240298449274	39.6299937220218	1417
V_V_WT	37.5557353880803	1.12412143236175	14388.9705590361	35.3523125201713	39.7591582559892	1418
V_V_WT	37.684718850312	1.12433140057569	14388.9705590361	35.480884417646	39.8885532829779	1419
V_V_WT	37.8139530547602	1.1245232643943	14388.9705590361	35.6097425442852	40.0181635652353	1420
V_V_WT	37.9434133938734	1.12469511609499	14388.9705590361	35.7388660319192	40.1479607558275	1421
V_V_WT	38.0730454172649	1.12484808057776	14388.9705590361	35.8681982252127	40.2778926093171	1422
V_V_WT	38.2027872129206	1.12498283230255	14388.9705590361	35.9976758901229	40.4078985357182	1423
V_V_WT	38.3325768709208	1.12509844160813	14388.9705590361	36.1272389389861	40.5379148028554	1424
V_V_WT	38.4623467746646	1.12519340615806	14388.9705590361	36.2568226999745	40.6678708493548	1425
V_V_WT	38.592006490511	1.12526851471059	14388.9705590361	36.386335193379	40.7976777876431	1426
V_V_WT	38.7214598806575	1.12532370634875	14388.9705590361	36.5156804008024	40.9272393605126	1427
V_V_WT	38.8506068195977	1.12535810910693	14388.9705590361	36.6447599059032	41.0564537332921	1428
V_V_WT	38.9793278755269	1.12537382848103	14388.9705590361	36.7734501498335	41.1852056012203	1429
V_V_WT	39.1074861715207	1.12537556778028	14388.9705590361	36.9016050365767	41.3133673064648	1430
V_V_WT	39.2349414701217	1.12536647462073	14388.9705590361	37.0290781589421	41.4408047813013	1431
V_V_WT	39.361553531811	1.12534712338558	14388.9705590361	37.155728151546	41.5673789120759	1432
V_V_WT	39.4871821176691	1.12531567291838	14388.9705590361	37.2814183843727	41.6929458509655	1433
V_V_WT	39.611686823969	1.12526917434305	14388.9705590361	37.4060142338723	41.8173594140656	1434
V_V_WT	39.7349270383282	1.12520772327496	14388.9705590361	37.529374900244	41.9404791764125	1435
V_V_WT	39.8567648116944	1.12513548831386	14388.9705590361	37.6513542634424	42.0621753599463	1436
V_V_WT	39.977066782168	1.12505953817288	14388.9705590361	37.7718051059798	42.1823284583563	1437
V_V_WT	40.0957027373642	1.12498664670865	14388.9705590361	37.890583937839	42.3008215368893	1438
V_V_WT	40.2125509288889	1.12492487068768	14388.9705590361	38.0075532183256	42.4175486394521	1439
V_V_WT	40.3274917206125	1.12488027198739	14388.9705590361	38.122581429249	42.5324020119759	1440
V_V_WT	40.4404089092865	1.12485670379404	14388.9705590361	38.2355448146192	42.6452730039539	1441
V_V_WT	40.5512000163791	1.12485845578352	14388.9705590361	38.3463324875866	42.7560675451716	1442
V_V_WT	40.6597659955944	1.12488716837583	14388.9705590361	38.4548421864209	42.8646898047679	1443
V_V_WT	40.7660077994226	1.12494088332742	14388.9705590361	38.560978702022	42.9710368968232	1444
V_V_WT	40.8698263804056	1.12501428512045	14388.9705590361	38.6646534060317	43.0749993547796	1445
V_V_WT	40.9711272801114	1.12510004366265	14388.9705590361	38.7657862079434	43.1764683522793	1446
V_V_WT	41.0698390300888	1.12519276128047	14388.9705590361	38.8643162194418	43.2753618407358	1447
V_V_WT	41.1659179484979	1.12528988542749	14388.9705590361	38.9602047620068	43.371631134989	1448
V_V_WT	41.2593480792506	1.12539143317725	14388.9705590361	39.053435846084	43.4652603124172	1449
V_V_WT	41.3501407649486	1.12549947132265	14388.9705590361	39.1440167630946	43.5562647668026	1450
V_V_WT	41.438329620023	1.1256166447752	14388.9705590361	39.2319759431023	43.6446832969436	1451
V_V_WT	41.5239526877452	1.12574246283905	14388.9705590361	39.3173523912058	43.7305529842845	1452
V_V_WT	41.6070517212215	1.12587305142974	14388.9705590361	39.400195454216	43.813907988227	1453
V_V_WT	41.687683321135	1.12600339025668	14388.9705590361	39.4805715732325	43.8947950690374	1454
V_V_WT	41.7659108139242	1.12612589036276	14388.9705590361	39.5585589500278	43.9732626778207	1455
V_V_WT	41.8418122102595	1.12623290210317	14388.9705590361	39.6342505895618	44.0493738309573	1456
V_V_WT	41.9154812099053	1.1263178843419	14388.9705590361	39.7077530130684	44.1232094067423	1457
V_V_WT	41.9870229208106	1.12637507793924	14388.9705590361	39.7791826171526	44.1948632244687	1458
V_V_WT	42.0565446507796	1.12639673526166	14388.9705590361	39.8486618959788	44.2644274055805	1459
V_V_WT	42.1241545574863	1.12637349400177	14388.9705590361	39.9163173585498	44.3319917564227	1460
V_V_WT	42.1899646059654	1.12629842752835	14388.9705590361	39.9822745469903	44.3976546649405	1461
V_V_WT	42.2540892067435	1.12616798257085	14388.9705590361	40.046654836695	44.461523576792	1462
V_V_WT	42.3166426909134	1.12597998411681	14388.9705590361	40.1095768220613	44.5237085597655	1463
V_V_WT	42.3777365814774	1.12573701200644	14388.9705590361	40.1711469692724	44.5843261936824	1464
V_V_WT	42.4374770788247	1.12544798354303	14388.9705590361	40.2314539996538	44.6435001579957	1465
V_V_WT	42.4959627312715	1.12512843772483	14388.9705590361	40.2905660030827	44.7013594594604	1466
V_V_WT	42.5532842385197	1.12479927927434	14388.9705590361	40.348532703311	44.7580357737284	1467
V_V_WT	42.6095306582925	1.12448176701137	14388.9705590361	40.4054014880356	44.8136598285494	1468
V_V_WT	42.6647910487596	1.12419537800962	14388.9705590361	40.4612232378518	44.8683588596674	1469
V_V_WT	42.7191544686456	1.12395686118207	14388.9705590361	40.5160541814564	44.9222547558348	1470
V_V_WT	42.7727099756825	1.12377947731539	14388.9705590361	40.5699573837307	44.9754625676344	1471
V_V_WT	42.8255466283844	1.12367242789065	14388.9705590361	40.6230038671	45.0280893896688	1472
V_V_WT	42.8777534850358	1.12364047495264	14388.9705590361	40.6752733556276	45.0802336144441	1473
V_V_WT	42.929419604057	1.12368375398744	14388.9705590361	40.7268546421633	45.1319845659506	1474
V_V_WT	42.9806340429469	1.12379778073604	14388.9705590361	40.7778455739319	45.1834225119619	1475
V_V_WT	43.0314858603617	1.12397365209534	14388.9705590361	40.8283526608187	45.2346190599047	1476
V_V_WT	43.082064114488	1.1241984400425	14388.9705590361	40.8784903016012	45.2856379273749	1477
V_V_WT	43.1324578631835	1.12445577695689	14388.9705590361	40.9283796367826	45.3365360895844	1478
V_V_WT	43.1827561653064	1.12472663010561	14388.9705590361	40.9781470318304	45.3873652987825	1479
V_V_WT	43.2330447069783	1.12499146146252	14388.9705590361	41.0279164699151	45.4381729440415	1480
V_V_WT	43.2833956860295	1.12523478799387	14388.9705590361	41.0777904976084	45.4890008744505	1481
V_V_WT	43.3338748691383	1.12544344576885	14388.9705590361	41.1278606845895	45.5398890536871	1482
V_V_WT	43.3845329263959	1.12561054903151	14388.9705590361	41.1781911979185	45.5908746548734	1483
V_V_WT	43.4354034515582	1.12573646240559	14388.9705590361	41.2288149166416	45.6419919864747	1484
V_V_WT	43.4865067386231	1.12582690487702	14388.9705590361	41.2797409248076	45.6932725524385	1485
V_V_WT	43.5378604725026	1.12588766536865	14388.9705590361	41.3309755602936	45.7447453847116	1486
V_V_WT	43.5894823385269	1.12592299382005	14388.9705590361	41.3825281780005	45.7964364990532	1487
V_V_WT	43.6413886085059	1.12593629912334	14388.9705590361	41.4344083678705	45.8483688491413	1488
V_V_WT	43.6935899053454	1.12593270598031	14388.9705590361	41.4866167077334	45.9005631029575	1489
[truncated: 2,854 more rows]
