# Supplementary material for: Key HPI axis receptors facilitate light adaptive behavior in larval zebrafish
Source: Sci Rep. 2024 Apr 2;14:7759. doi: 10.1038/s41598-024-57707-6 (PMC10987622; doi:10.1038/s41598-024-57707-6)
Supplement: Supplementary file 1 — Supplementary Information. [file 41598_2024_57707_MOESM1_ESM.zip › Supp_Tables_SciRpts/SuppTableS48_dim_nr3c1.e5_1min_diff.csv]

Supplementary Table S48. Locomotor response of nr3c1 ex5 lineage larvae of 1-min dim light assay:
Estimated difference between predicted mean values.
The difference was computed by the "pairs" function of the "emmeans" package	which subtracts a mean predicted value
of a condition from the other in each comparison group (i.e.	V_V_WT:V_V_HM	which means "WT larvae vs.
homozygous fish").
Columns: contrast (pairwise comparison group)	estimate (estimated difference between the predicted mean values)
SE (standard effor of the mean)	df (degrees of freedom)	t.ratio (t statistic generated after the Tukey adjustment for
multiple comparisons)	p.value (p values)	Time (time point when data were recorded)	SigDiff (significant or not:
mark "*" if significant. Otherwise	"n.s" (not significant)	SigHigh (denote the significant condition in the comparison
group).
contrast	estimate	SE	df	t.ratio	p.value	Time	SigDiff	SigHigh
V_V_WT:V_V_HT	-0.483911570156835	0.560294559279592	42934.490077403	-0.863673512694881	0.663244519618505	-501	n.s	n.s
V_V_WT:V_V_HM	-0.512509338561439	0.561044645370445	42934.490077403	-0.913491186112366	0.631749448239767	-501	n.s	n.s
V_V_HT:V_V_HM	-0.0285977684046013	0.56111817843327	42934.490077403	-0.0509656780046776	0.998568955792374	-501	n.s	n.s
V_V_WT:V_V_HT	-0.483458151408167	0.556616754268034	42934.490077403	-0.868565575328266	0.660162655522822	-500	n.s	n.s
V_V_WT:V_V_HM	-0.522427911883327	0.557251392844954	42934.490077403	-0.937508490048196	0.616507389001329	-500	n.s	n.s
V_V_HT:V_V_HM	-0.0389697604751584	0.55731379603457	42934.490077403	-0.0699242702270036	0.997307988364135	-500	n.s	n.s
V_V_WT:V_V_HT	-0.483003959581972	0.553179831296288	42934.490077403	-0.873140943063904	0.657277710875812	-499	n.s	n.s
V_V_WT:V_V_HM	-0.532345111177613	0.553709766149883	42934.490077403	-0.961415426856519	0.601324756462081	-499	n.s	n.s
V_V_HT:V_V_HM	-0.0493411515956379	0.553762056547838	42934.490077403	-0.0891017197950171	0.9956325741809	-499	n.s	n.s
V_V_WT:V_V_HT	-0.482547703092539	0.54998989398621	42934.490077403	-0.877375581567755	0.654605506896682	-498	n.s	n.s
V_V_WT:V_V_HM	-0.542258585669035	0.550426298055554	42934.490077403	-0.985161115274884	0.58625298979601	-498	n.s	n.s
V_V_HT:V_V_HM	-0.0597108825764956	0.550469534222996	42934.490077403	-0.108472638110262	0.993534047635574	-498	n.s	n.s
V_V_WT:V_V_HT	-0.482087498548523	0.547051799325145	42934.490077403	-0.881246527555959	0.652161136962939	-497	n.s	n.s
V_V_WT:V_V_HM	-0.552164816901886	0.547406179262841	42934.490077403	-1.00869306525815	0.571343222012541	-497	n.s	n.s
V_V_HT:V_V_HM	-0.0700773183533552	0.54744145237177	42934.490077403	-0.128008790802647	0.991006782465616	-497	n.s	n.s
V_V_WT:V_V_HT	-0.481620908672324	0.54436813248461	42934.490077403	-0.88473384081854	0.649957727461754	-496	n.s	n.s
V_V_WT:V_V_HM	-0.562059125291842	0.544652163277205	42934.490077403	-1.03195977761274	0.556644259909774	-496	n.s	n.s
V_V_HT:V_V_HM	-0.0804382166195197	0.544680581683981	42934.490077403	-0.147679611362002	0.98804846837291	-496	n.s	n.s
V_V_WT:V_V_HT	-0.481144979544643	0.54193844475125	42934.490077403	-0.887822194945939	0.648005426019191	-495	n.s	n.s
V_V_WT:V_V_HM	-0.571935678702206	0.542163752849743	42934.490077403	-1.05491316174491	0.542200754911817	-495	n.s	n.s
V_V_HT:V_V_HM	-0.0907906991575644	0.542186421816415	42934.490077403	-0.167452919336121	0.98466025983729	-495	n.s	n.s
V_V_WT:V_V_HT	-0.480656277431329	0.539758783149274	42934.490077403	-0.890502002814841	0.646310685053145	-494	n.s	n.s
V_V_WT:V_V_HM	-0.581787504342322	0.539936699220729	42934.490077403	-1.07751057703985	0.528051721327572	-494	n.s	n.s
V_V_HT:V_V_HM	-0.101131226910996	0.539954697745092	42934.490077403	-0.187295762650702	0.980846778642883	-494	n.s	n.s
V_V_WT:V_V_HT	-0.480150924529484	0.537821523272578	42934.490077403	-0.89277000594514	0.644875886876165	-493	n.s	n.s
V_V_WT:V_V_HM	-0.591606505346938	0.537962826914364	42934.490077403	-1.09971632936101	0.51422952386688	-493	n.s	n.s
V_V_HT:V_V_HM	-0.111455580817448	0.537977183750545	42934.490077403	-0.207175293272529	0.976615970677095	-493	n.s	n.s
V_V_WT:V_V_HT	-0.479624633562529	0.536115496239868	42934.490077403	-0.894629304555553	0.643699325592167	-492	n.s	n.s
V_V_WT:V_V_HM	-0.601383483437775	0.536230174482391	42934.490077403	-1.12150250406605	0.500759404804647	-492	n.s	n.s
V_V_HT:V_V_HM	-0.121758849875246	0.536241845389755	42934.490077403	-0.227059583137806	0.971978836926617	-492	n.s	n.s
V_V_WT:V_V_HT	-0.479072741157985	0.534626379476204	42934.490077403	-0.896088856721498	0.642775527726358	-491	n.s	n.s
V_V_WT:V_V_HM	-0.611108168920027	0.534723418580963	42934.490077403	-1.14284908362864	0.487659561290229	-491	n.s	n.s
V_V_HT:V_V_HM	-0.132035427762041	0.534733266629166	42934.490077403	-0.246918297405288	0.966949074540009	-491	n.s	n.s
V_V_WT:V_V_HT	-0.478490239644376	0.533337302026977	42934.490077403	-0.897162523277198	0.642095862530085	-490	n.s	n.s
V_V_WT:V_V_HM	-0.620769259391634	0.533424528170114	42934.490077403	-1.16374337250886	0.474941723773517	-490	n.s	n.s
V_V_HT:V_V_HM	-0.142279019747261	0.533433308563535	42934.490077403	-0.266723163820421	0.961542673265056	-490	n.s	n.s
V_V_WT:V_V_HT	-0.477871807181892	0.532229600689252	42934.490077403	-0.897867774665359	0.641649367609448	-489	n.s	n.s
V_V_WT:V_V_HM	-0.630354467881934	0.532313580020023	42934.490077403	-1.18417882154767	0.462612137222766	-489	n.s	n.s
V_V_HT:V_V_HM	-0.152482660700042	0.532321930432506	42934.490077403	-0.286448203582655	0.955777514785193	-489	n.s	n.s
V_V_WT:V_V_HT	-0.477211836179024	0.531283654962976	42934.490077403	-0.898224200426944	0.641423699959997	-488	n.s	n.s
V_V_WT:V_V_HM	-0.639850581479921	0.531369657806985	42934.490077403	-1.20415340258728	0.450672811949361	-488	n.s	n.s
V_V_HT:V_V_HM	-0.162638745300898	0.531378094682897	42934.490077403	-0.306069721217909	0.949673016365622	-488	n.s	n.s
V_V_WT:V_V_HT	-0.476504459955635	0.530479727443521	42934.490077403	-0.898251969499377	0.641406117828416	-487	n.s	n.s
V_V_WT:V_V_HM	-0.649243530729093	0.530571755674453	42934.490077403	-1.22366772031388	0.439122896016877	-487	n.s	n.s
V_V_HT:V_V_HM	-0.172739070773458	0.530580676418819	42934.490077403	-0.325566079675893	0.943249848248429	-487	n.s	n.s
V_V_WT:V_V_HT	-0.475743577668912	0.529798741580473	42934.490077403	-0.897970380695307	0.641584404541245	-486	n.s	n.s
V_V_WT:V_V_HM	-0.658518469986046	0.529899612982776	42934.490077403	-1.24272306273123	0.42796002412257	-486	n.s	n.s
V_V_HT:V_V_HM	-0.182774892317132	0.529909303475701	42934.490077403	-0.344917311544262	0.936529738115984	-486	n.s	n.s
V_V_WT:V_V_HT	-0.474922877775623	0.529222939804783	42934.490077403	-0.897396620696014	0.641947659575071	-485	n.s	n.s
V_V_WT:V_V_HM	-0.667659868614187	0.529334419037462	42934.490077403	-1.26131958286078	0.417181516848702	-485	n.s	n.s
V_V_HT:V_V_HM	-0.192736990838565	0.529345065516137	42934.490077403	-0.364104633053746	0.929535359169105	-485	n.s	n.s
V_V_WT:V_V_HT	-0.474035859825306	0.528736380381913	42934.490077403	-0.896544814039285	0.642486903123098	-484	n.s	n.s
V_V_WT:V_V_HM	-0.676651612311256	0.528859343238275	42934.490077403	-1.27945477557044	0.406785334881946	-484	n.s	n.s
V_V_HT:V_V_HM	-0.202615752485949	0.528871047317838	42934.490077403	-0.383109934857489	0.922290283216991	-484	n.s	n.s
V_V_WT:V_V_HT	-0.473075855475048	0.528325249197386	42934.490077403	-0.895425414919558	0.643195462515961	-483	n.s	n.s
V_V_WT:V_V_HM	-0.685477113825011	0.528459865377165	42934.490077403	-1.29712237150835	0.39677072930654	-483	n.s	n.s
V_V_HT:V_V_HM	-0.212401258349959	0.528472660842414	42934.490077403	-0.401915319538724	0.914818969887805	-483	n.s	n.s
V_V_WT:V_V_HT	-0.472036048183723	0.527977981169198	42934.490077403	-0.89404495077315	0.644069134206535	-482	n.s	n.s
V_V_WT:V_V_HM	-0.694119431718632	0.528123900733859	42934.490077403	-1.31431171881089	0.387138567745571	-482	n.s	n.s
V_V_HT:V_V_HM	-0.222083383534904	0.528137770728569	42934.490077403	-0.420502747282282	0.90714675692756	-482	n.s	n.s
V_V_WT:V_V_HT	-0.470909492818981	0.527685203348482	42934.490077403	-0.892406097102544	0.645106134440798	-481	n.s	n.s
V_V_WT:V_V_HM	-0.702561395554013	0.527841733275261	42934.490077403	-1.33100767003514	0.377891351793755	-481	n.s	n.s
V_V_HT:V_V_HM	-0.231651902735038	0.527856626630578	42934.490077403	-0.438853830847443	0.899299818425424	-481	n.s	n.s
V_V_WT:V_V_HT	-0.469689134930559	0.527439526589166	42934.490077403	-0.890508032205956	0.646306871285512	-480	n.s	n.s
V_V_WT:V_V_HM	-0.710785735851573	0.527605786152636	42934.490077403	-1.34719094162084	0.369032970770035	-480	n.s	n.s
V_V_HT:V_V_HM	-0.241096600921015	0.527621631807981	42934.490077403	-0.45694980339388	0.89130506264525	-480	n.s	n.s
V_V_WT:V_V_HT	-0.46836783036692	0.527235223750355	42934.490077403	-0.888347001999038	0.647673582410135	-479	n.s	n.s
V_V_WT:V_V_HM	-0.7187752164619	0.527410270537717	42934.490077403	-1.3628388687408	0.360568259054785	-479	n.s	n.s
V_V_HT:V_V_HM	-0.250407386094981	0.527426989292463	42934.490077403	-0.474771657838178	0.883189952626906	-479	n.s	n.s
V_V_WT:V_V_HT	-0.466938365811578	0.527067839063252	42934.490077403	-0.885917013342075	0.649209890476128	-478	n.s	n.s
V_V_WT:V_V_HM	-0.726512767464354	0.52725076093592	42934.490077403	-1.37792644656354	0.352502436019732	-478	n.s	n.s
V_V_HT:V_V_HM	-0.259574401652775	0.527268274092124	42934.490077403	-0.492300436812213	0.874982245229576	-478	n.s	n.s
V_V_WT:V_V_HT	-0.465393480274388	0.526933775238166	42934.490077403	-0.883210570558013	0.650920330325135	-477	n.s	n.s
V_V_WT:V_V_HM	-0.733981615649593	0.527123747143471	42934.490077403	-1.39242752698413	0.344840511430757	-477	n.s	n.s
V_V_HT:V_V_HM	-0.268588135375203	0.527141981932698	42934.490077403	-0.509517633921813	0.866709658327946	-477	n.s	n.s
V_V_WT:V_V_HT	-0.4637258886217	0.526829902245306	42934.490077403	-0.880219377535972	0.65280989723496	-476	n.s	n.s
V_V_WT:V_V_HM	-0.741165410845477	0.527026210125278	42934.490077403	-1.40631603629219	0.337586731954206	-476	n.s	n.s
V_V_HT:V_V_HM	-0.277439522223774	0.52704510211883	42934.490077403	-0.526405655053828	0.858399488031904	-476	n.s	n.s
V_V_WT:V_V_HT	-0.461928306744558	0.526753225033385	42934.490077403	-0.876934938016339	0.654883658985691	-475	n.s	n.s
V_V_WT:V_V_HM	-0.748048344988337	0.526955261882915	42934.490077403	-1.41956708490852	0.330744132476507	-475	n.s	n.s
V_V_HT:V_V_HM	-0.28612003824378	0.526974754846239	42934.490077403	-0.542948282839972	0.850078206827055	-475	n.s	n.s
V_V_WT:V_V_HT	-0.459993479413524	0.526700637619542	42934.490077403	-0.873349008067457	0.657146460836348	-474	n.s	n.s
V_V_WT:V_V_HM	-0.754615261958832	0.526907878788076	42934.490077403	-1.4321578635235	0.324314236277998	-474	n.s	n.s
V_V_HT:V_V_HM	-0.294621782545309	0.526927922626513	42934.490077403	-0.559131087752464	0.841771078567582	-474	n.s	n.s
V_V_WT:V_V_HT	-0.457914210809429	0.52666877919533	42934.490077403	-0.869453874803539	0.659602739718472	-473	n.s	n.s
V_V_WT:V_V_HM	-0.760851755911943	0.526880745164386	42934.490077403	-1.44406825053848	0.31829692720722	-473	n.s	n.s
V_V_HT:V_V_HM	-0.302937545102515	0.526901292713695	42934.490077403	-0.574941738218744	0.833501825262036	-473	n.s	n.s
V_V_WT:V_V_HT	-0.455683398039097	0.526653995432469	42934.490077403	-0.865242458978987	0.662256448907613	-472	n.s	n.s
V_V_WT:V_V_HM	-0.766744256094187	0.526870210485494	42934.490077403	-1.45528109358784	0.312690495415914	-472	n.s	n.s
V_V_HT:V_V_HM	-0.311060858055088	0.526891213918969	42934.490077403	-0.590370174787021	0.825292375524245	-472	n.s	n.s
V_V_WT:V_V_HT	-0.453294067730883	0.526652396349055	42934.490077403	-0.860708260084414	0.665111081036316	-471	n.s	n.s
V_V_WT:V_V_HM	-0.772280096247695	0.526872350842522	42934.490077403	-1.46578216718479	0.307491839026177	-471	n.s	n.s
V_V_HT:V_V_HM	-0.318986028516815	0.526893758400453	42934.490077403	-0.605408630167102	0.81716271528452	-471	n.s	n.s
V_V_WT:V_V_HT	-0.450739415733669	0.526659992118572	42934.490077403	-0.855845179962311	0.668169766217744	-470	n.s	n.s
V_V_WT:V_V_HM	-0.777447567603208	0.526883114595	42934.490077403	-1.47555984632533	0.302696788285507	-470	n.s	n.s
V_V_HT:V_V_HM	-0.326708151869543	0.526904868209476	42934.490077403	-0.620051496164309	0.809130849027969	-470	n.s	n.s
V_V_WT:V_V_HT	-0.448012850120729	0.526672880992457	42934.490077403	-0.850647273268557	0.671435414221892	-469	n.s	n.s
V_V_WT:V_V_HM	-0.782235953841714	0.526898524370748	42934.490077403	-1.4846045636129	0.298300509750704	-469	n.s	n.s
V_V_HT:V_V_HM	-0.334223103720985	0.526920558572857	42934.490077403	-0.634295053178821	0.80121286873557	-469	n.s	n.s
V_V_WT:V_V_HT	-0.44510803709109	0.52668745964255	42934.490077403	-0.845108477413102	0.674910866943278	-468	n.s	n.s
V_V_WT:V_V_HM	-0.786635548104128	0.526914903428112	42934.490077403	-1.49290813940975	0.294297942646316	-468	n.s	n.s
V_V_HT:V_V_HM	-0.341527511013039	0.526937145715487	42934.490077403	-0.648137095268365	0.793423114623252	-468	n.s	n.s
V_V_WT:V_V_HT	-0.442018949592399	0.52670062588327	42934.490077403	-0.839222373907643	0.678599027949412	-467	n.s	n.s
V_V_WT:V_V_HM	-0.790637651315519	0.526929094032311	42934.490077403	-1.50046307989029	0.290684222096443	-467	n.s	n.s
V_V_HT:V_V_HM	-0.348618701723117	0.526951466662684	42934.490077403	-0.661576490015309	0.78577440475967	-467	n.s	n.s
V_V_WT:V_V_HT	-0.438739918496991	0.526709946771183	42934.490077403	-0.832982025850351	0.682502940637289	-466	n.s	n.s
V_V_WT:V_V_HM	-0.794234552265366	0.526938638771762	42934.490077403	-1.50726193493163	0.287455049495387	-466	n.s	n.s
V_V_HT:V_V_HM	-0.355494633768381	0.526961061757101	42934.490077403	-0.674612717271781	0.778278305045045	-466	n.s	n.s
V_V_WT:V_V_HT	-0.435265685526791	0.526713770848714	42934.490077403	-0.826379923246418	0.686625795015995	-465	n.s	n.s
V_V_WT:V_V_HM	-0.797419490365511	0.526941901955081	42934.490077403	-1.51329679307509	0.284606980058998	-465	n.s	n.s
V_V_HT:V_V_HM	-0.362153804838717	0.526964296882421	42934.490077403	-0.687245430062831	0.770945409382286	-465	n.s	n.s
V_V_WT:V_V_HT	-0.43159145767398	0.526711271117638	42934.490077403	-0.819408053976476	0.690970852227001	-464	n.s	n.s
V_V_WT:V_V_HM	-0.800186601886778	0.526938116639399	42934.490077403	-1.51855896663929	0.28213761019303	-464	n.s	n.s
V_V_HT:V_V_HM	-0.368595144212797	0.526960410849215	42934.490077403	-0.699474071721618	0.763785604014766	-464	n.s	n.s
V_V_WT:V_V_HT	-0.427712962434592	0.526702414143779	42934.490077403	-0.812058101404174	0.69554128687629	-463	n.s	n.s
V_V_WT:V_V_HM	-0.802530851633066	0.526927352326043	42934.490077403	-1.52303889348391	0.280045659453577	-463	n.s	n.s
V_V_HT:V_V_HM	-0.374817889198475	0.526949482945083	42934.490077403	-0.711297574681438	0.756808294828785	-463	n.s	n.s
V_V_WT:V_V_HT	-0.423626502962792	0.526687859520588	42934.490077403	-0.804321753967129	0.70033995745869	-462	n.s	n.s
V_V_WT:V_V_HM	-0.804447951617118	0.52691040784976	42934.490077403	-1.52672625105271	0.27833095475017	-462	n.s	n.s
V_V_HT:V_V_HM	-0.380821448654324	0.526932325203969	42934.490077403	-0.7227141521578	0.750022585243795	-462	n.s	n.s
V_V_WT:V_V_HT	-0.419329012696655	0.526668801833128	42934.490077403	-0.796191100055928	0.70536912304371	-461	n.s	n.s
V_V_WT:V_V_HM	-0.805934269644786	0.526888642498726	42934.490077403	-1.52961025279025	0.276994333972477	-461	n.s	n.s
V_V_HT:V_V_HM	-0.386605256948132	0.526910312512671	42934.490077403	-0.733721181323122	0.743437400850806	-461	n.s	n.s
V_V_WT:V_V_HT	-0.414818108307211	0.526646773398137	42934.490077403	-0.787659071051811	0.710630131160606	-460	n.s	n.s
V_V_WT:V_V_HM	-0.806986729662849	0.526863764999663	42934.490077403	-1.53168007229225	0.276037495080926	-460	n.s	n.s
V_V_HT:V_V_HM	-0.39216862135564	0.526885170315876	42934.490077403	-0.744315162866567	0.737061566482835	-460	n.s	n.s
V_V_WT:V_V_HT	-0.410092140445218	0.526623429851131	42934.490077403	-0.778719892051035	0.716123104018881	-459	n.s	n.s
V_V_WT:V_V_HM	-0.807602707449876	0.526837604085535	42934.490077403	-1.53292532876745	0.275462819755259	-459	n.s	n.s
V_V_HT:V_V_HM	-0.397510567004653	0.526858743787621	42934.490077403	-0.754491733679742	0.730903847730946	-459	n.s	n.s
V_V_WT:V_V_HT	-0.405150241155812	0.526600341809047	42934.490077403	-0.769369499009413	0.721846650629873	-458	n.s	n.s
V_V_WT:V_V_HM	-0.807779924118072	0.52681188561297	42934.490077403	-1.53333655936442	0.275273202688827	-458	n.s	n.s
V_V_HT:V_V_HM	-0.402629682962259	0.52683277359656	42934.490077403	-0.764245702129735	0.724972974598709	-458	n.s	n.s
V_V_WT:V_V_HT	-0.399992367354081	0.526578814306876	42934.490077403	-0.759605887070452	0.727797628408212	-457	n.s	n.s
V_V_WT:V_V_HM	-0.807516340729699	0.526788039552116	42934.490077403	-1.53290560927743	0.275471914372812	-457	n.s	n.s
V_V_HT:V_V_HM	-0.407523973375619	0.526808701738658	42934.490077403	-0.77357107433997	0.719277666662562	-457	n.s	n.s
V_V_WT:V_V_HT	-0.394619339443755	0.526559751802161	42934.490077403	-0.749429363131464	0.733970972283959	-456	n.s	n.s
V_V_WT:V_V_HM	-0.806810057164009	0.526767055976572	42934.490077403	-1.53162588284544	0.276062519832819	-456	n.s	n.s
V_V_HT:V_V_HM	-0.412190717720252	0.526787526685844	42934.490077403	-0.78246104328523	0.713826677725178	-456	n.s	n.s
V_V_WT:V_V_HT	-0.389032874363484	0.526543580751868	42934.490077403	-0.738842687642249	0.740359601450791	-455	n.s	n.s
V_V_WT:V_V_HM	-0.805659217967483	0.526749402954771	42934.490077403	-1.52949241792811	0.277048868211763	-455	n.s	n.s
V_V_HT:V_V_HM	-0.416626343603996	0.526769720836903	42934.490077403	-0.790907918819028	0.708628874406403	-455	n.s	n.s
V_V_WT:V_V_HT	-0.383235612339784	0.526530234866989	42934.490077403	-0.727851103244994	0.746954405535209	-454	n.s	n.s
V_V_WT:V_V_HM	-0.804061928517438	0.52673501182097	42934.490077403	-1.52650177123735	0.278435158236222	-454	n.s	n.s
V_V_HT:V_V_HM	-0.420826316177657	0.526755215782137	42934.490077403	-0.798902988654427	0.703693355806328	-454	n.s	n.s
V_V_WT:V_V_HT	-0.377231136728285	0.526519200940747	42934.490077403	-0.716462260168812	0.753744303901783	-453	n.s	n.s
V_V_WT:V_V_HM	-0.802016183628032	0.526723327551791	42934.490077403	-1.52265172563327	0.280226075885538	-453	n.s	n.s
V_V_HT:V_V_HM	-0.424785046899752	0.526743453091791	42934.490077403	-0.806436310515906	0.699029614835119	-453	n.s	n.s
V_V_WT:V_V_HT	-0.371023986491945	0.526509616422388	42934.490077403	-0.704686058752428	0.760716365054468	-452	n.s	n.s
V_V_WT:V_V_HM	-0.799519811273955	0.526713414736036	42934.490077403	-1.51794085532193	0.282426990834858	-452	n.s	n.s
V_V_HT:V_V_HM	-0.42849582478201	0.526733491054558	42934.490077403	-0.813496449455171	0.69464773290522	-452	n.s	n.s
V_V_WT:V_V_HT	-0.364619660864381	0.526500404521138	42934.490077403	-0.692534436314459	0.767855968800369	-451	n.s	n.s
V_V_WT:V_V_HM	-0.79657043327822	0.526704103834946	42934.490077403	-1.51236800222055	0.285044191289675	-451	n.s	n.s
V_V_HT:V_V_HM	-0.431950772413839	0.526724151961647	42934.490077403	-0.820070184374782	0.690558593007308	-451	n.s	n.s
V_V_WT:V_V_HT	-0.358024615936137	0.52649042900566	42934.490077403	-0.680021128992428	0.775146991940247	-450	n.s	n.s
V_V_WT:V_V_HM	-0.793165444687122	0.526694158537748	42934.490077403	-1.50593172874591	0.288085131349248	-450	n.s	n.s
V_V_HT:V_V_HM	-0.435140828750988	0.526714190616389	42934.490077403	-0.826142216221216	0.686774090563256	-450	n.s	n.s
V_V_WT:V_V_HT	-0.351246252794781	0.526478649468611	42934.490077403	-0.667161437884145	0.782571999448172	-449	n.s	n.s
V_V_WT:V_V_HM	-0.789302012515151	0.526682443518628	42934.490077403	-1.49862981428055	0.291558663115232	-449	n.s	n.s
V_V_HT:V_V_HM	-0.43805575972037	0.526702463240956	42934.490077403	-0.831694913718239	0.683307319023041	-449	n.s	n.s
V_V_WT:V_V_HT	-0.344292897713026	0.526464258631851	42934.490077403	-0.653972025770101	0.790112425597549	-448	n.s	n.s
V_V_WT:V_V_HM	-0.784977095229595	0.526668072778398	42934.490077403	-1.49045885976818	0.295475225081867	-448	n.s	n.s
V_V_HT:V_V_HM	-0.440684197516563	0.526688076834674	42934.490077403	-0.836708133142137	0.680172706601503	-448	n.s	n.s
V_V_WT:V_V_HT	-0.337173773730651	0.526446786167149	42934.490077403	-0.640470760939543	0.79774873599057	-447	n.s	n.s
V_V_WT:V_V_HM	-0.780187482227102	0.526650521870846	42934.490077403	-1.48141404940719	0.299846962921684	-447	n.s	n.s
V_V_HT:V_V_HM	-0.44301370849645	0.526670502175609	42934.490077403	-0.841159143461457	0.677386083724016	-447	n.s	n.s
V_V_WT:V_V_HT	-0.329898964600196	0.526426158036086	42934.490077403	-0.626676618485174	0.805460565772833	-446	n.s	n.s
V_V_WT:V_V_HM	-0.774929853580896	0.526629692197135	42934.490077403	-1.47148910337326	0.304687762845475	-446	n.s	n.s
V_V_HT:V_V_HM	-0.445030888980699	0.526649638572763	42934.490077403	-0.845022679948564	0.674964665924038	-446	n.s	n.s
V_V_WT:V_V_HT	-0.32247937088808	0.526402705951179	42934.490077403	-0.612609637530984	0.813226836687405	-445	n.s	n.s
V_V_WT:V_V_HM	-0.769200858785143	0.526605921567993	42934.490077403	-1.46067643237815	0.310013185766282	-445	n.s	n.s
V_V_HT:V_V_HM	-0.446721487897061	0.526625824532326	42934.490077403	-0.848271138799118	0.672926943639529	-445	n.s	n.s
V_V_WT:V_V_HT	-0.314926658962458	0.526377127567846	42934.490077403	-0.598290925780901	0.82102585977427	-444	n.s	n.s
V_V_WT:V_V_HM	-0.762997213164489	0.526579941702119	42934.490077403	-1.44896748383194	0.315840298169221	-444	n.s	n.s
V_V_HT:V_V_HM	-0.448070554202033	0.526599795010236	42934.490077403	-0.85087491193065	0.671292478819808	-444	n.s	n.s
V_V_WT:V_V_HT	-0.307253203444994	0.52635040372004	42934.490077403	-0.583742695499895	0.828835434267869	-443	n.s	n.s
V_V_WT:V_V_HM	-0.756315810059037	0.526552789460503	42934.490077403	-1.43635324927999	0.322187403770841	-443	n.s	n.s
V_V_HT:V_V_HM	-0.44906260661404	0.526572592096557	42934.490077403	-0.852802848750806	0.670081616071082	-443	n.s	n.s
V_V_WT:V_V_HT	-0.299472023656306	0.526323683792641	42934.490077403	-0.568988310574089	0.836632954826377	-442	n.s	n.s
V_V_WT:V_V_HM	-0.749153846559282	0.526525683757634	42934.490077403	-1.42282488712198	0.3290736873047	-442	n.s	n.s
V_V_HT:V_V_HM	-0.449681822902978	0.526545441150168	42934.490077403	-0.854022820747833	0.66931512291457	-442	n.s	n.s
V_V_WT:V_V_HT	-0.291596715077086	0.526298153654078	42934.490077403	-0.554052323863452	0.844395538096067	-441	n.s	n.s
V_V_WT:V_V_HM	-0.741508960040498	0.526499883671285	42934.490077403	-1.40837440432077	0.336518787717696	-441	n.s	n.s
V_V_HT:V_V_HM	-0.449912244963407	0.52651960800645	42934.490077403	-0.854502354939639	0.669013779796859	-441	n.s	n.s
V_V_WT:V_V_HT	-0.283641376229497	0.526274902147189	42934.490077403	-0.538960484477309	0.852100177661441	-440	n.s	n.s
V_V_WT:V_V_HM	-0.733379372469144	0.526476544967645	42934.490077403	-1.39299533754959	0.344542321775491	-440	n.s	n.s
V_V_HT:V_V_HM	-0.449737996239647	0.526496254587095	42934.490077403	-0.854209298397298	0.669197942724575	-440	n.s	n.s
V_V_WT:V_V_HT	-0.275620532408489	0.526254801792067	42934.490077403	-0.523739700749357	0.859723931320648	-439	n.s	n.s
V_V_WT:V_V_HM	-0.724764039619822	0.526456591884761	42934.490077403	-1.37668337863356	0.353163379925733	-439	n.s	n.s
V_V_HT:V_V_HM	-0.449143507211336	0.52647630986459	42934.490077403	-0.853112474000695	0.66988710247961	-439	n.s	n.s
V_V_WT:V_V_HT	-0.267549056544953	0.526238417238595	42934.490077403	-0.508417948558186	0.867244140873637	-438	n.s	n.s
V_V_WT:V_V_HM	-0.715662801170025	0.526440618741867	42934.490077403	-1.35943689694837	0.362400016040589	-438	n.s	n.s
V_V_HT:V_V_HM	-0.44811374462507	0.526460370843524	42934.490077403	-0.851182291094538	0.671099461956974	-438	n.s	n.s
V_V_WT:V_V_HT	-0.259442088872454	0.526225951347296	42934.490077403	-0.493024124348494	0.874638678287371	-437	n.s	n.s
V_V_WT:V_V_HM	-0.706076529130671	0.526428832004423	42934.490077403	-1.34125732901487	0.37226874749304	-437	n.s	n.s
V_V_HT:V_V_HM	-0.446634440258224	0.526448644258075	42934.490077403	-0.848391282092989	0.672851548367684	-437	n.s	n.s
V_V_WT:V_V_HT	-0.251314955625674	0.526217234140083	42934.490077403	-0.477587846464891	0.881886209226501	-436	n.s	n.s
V_V_WT:V_V_HM	-0.696007270439185	0.526421038443838	42934.490077403	-1.32214941959133	0.382784078297308	-436	n.s	n.s
V_V_HT:V_V_HM	-0.444692314813511	0.526440934661466	42934.490077403	-0.844714545420895	0.675157871109378	-436	n.s	n.s
V_V_WT:V_V_HT	-0.243183088060959	0.526211754669982	42934.490077403	-0.462139216584914	0.888966460875086	-435	n.s	n.s
V_V_WT:V_V_HM	-0.685458380824478	0.526416679446465	42934.490077403	-1.30212131869615	0.393958050291074	-435	n.s	n.s
V_V_HT:V_V_HM	-0.442275292763519	0.526436678961373	42934.490077403	-0.840130086748704	0.678030628895246	-435	n.s	n.s
V_V_WT:V_V_HT	-0.235061942871249	0.526208730912849	42934.490077403	-0.446708557008303	0.895860479876657	-434	n.s	n.s
V_V_WT:V_V_HM	-0.674434646452474	0.526414906199901	42934.490077403	-1.28118455330435	0.405799821535665	-434	n.s	n.s
V_V_HT:V_V_HM	-0.43937270358123	0.526435022096788	42934.490077403	-0.834619060546562	0.681479463616685	-434	n.s	n.s
V_V_WT:V_V_HT	-0.226966924317011	0.526207208476222	42934.490077403	-0.431326140465191	0.902550867227816	-433	n.s	n.s
V_V_WT:V_V_HM	-0.662942391038345	0.526414685854593	42934.490077403	-1.25935390643996	0.418315264265627	-433	n.s	n.s
V_V_HT:V_V_HM	-0.435975466721326	0.526434923888014	42934.490077403	-0.828165926951437	0.685511250661745	-433	n.s	n.s
V_V_WT:V_V_HT	-0.21891330943789	0.526206175845321	42934.490077403	-0.416021931111353	0.909021977990412	-432	n.s	n.s
V_V_WT:V_V_HM	-0.650989565080521	0.52641492544947	42934.490077403	-1.23664724081424	0.431506572118876	-432	n.s	n.s
V_V_HT:V_V_HM	-0.432076255642633	0.526435283764154	42934.490077403	-0.820758541397856	0.690129914442582	-432	n.s	n.s
V_V_WT:V_V_HT	-0.210916176491242	0.526204682345083	42934.490077403	-0.400825350985615	0.915260077857827	-431	n.s	n.s
V_V_WT:V_V_HM	-0.638585815591614	0.526414598734545	42934.490077403	-1.21308530790506	0.445371863523564	-431	n.s	n.s
V_V_HT:V_V_HM	-0.427669639100368	0.526435068404147	42934.490077403	-0.812388202778397	0.695336253454979	-431	n.s	n.s
V_V_WT:V_V_HT	-0.202990338024083	0.526201945048139	42934.490077403	-0.385765084934288	0.92125345131687	-430	n.s	n.s
V_V_WT:V_V_HM	-0.625742534490496	0.526412861080253	42934.490077403	-1.18869157794969	0.459904770302729	-430	n.s	n.s
V_V_HT:V_V_HM	-0.422752196466412	0.526433427384646	42934.490077403	-0.8030496820209	0.70112776261623	-430	n.s	n.s
V_V_WT:V_V_HT	-0.195150278248695	0.526197432583177	42934.490077403	-0.370868928969635	0.926992461395388	-429	n.s	n.s
V_V_WT:V_V_HM	-0.612472884093329	0.526409139521367	42934.490077403	-1.1634921168926	0.475094005565497	-429	n.s	n.s
V_V_HT:V_V_HM	-0.417322605844632	0.526429783800646	42934.490077403	-0.792741251894419	0.70749844251076	-429	n.s	n.s
V_V_WT:V_V_HT	-0.187410095986787	0.526190916784698	42934.490077403	-0.356163685097343	0.932469563088532	-428	n.s	n.s
V_V_WT:V_V_HM	-0.598791799312047	0.526403188197153	42934.490077403	-1.13751552562365	0.490922911601726	-428	n.s	n.s
V_V_HT:V_V_HM	-0.411381703325256	0.526423890056309	42934.490077403	-0.781464730411935	0.714438591841511	-428	n.s	n.s
V_V_WT:V_V_HT	-0.1797834530238	0.526182487143586	42934.490077403	-0.34167509831003	0.937679276249535	-427	n.s	n.s
V_V_WT:V_V_HM	-0.584715966020632	0.526395103771141	42934.490077403	-1.11079294209174	0.507368998690572	-427	n.s	n.s
V_V_HT:V_V_HM	-0.404932512996837	0.526415843375302	42934.490077403	-0.769225543062056	0.721934585356539	-427	n.s	n.s
V_V_WT:V_V_HT	-0.172283528486622	0.526172527457824	42934.490077403	-0.327427829269234	0.942618124664684	-426	n.s	n.s
V_V_WT:V_V_HM	-0.570263776070154	0.526385300191262	42934.490077403	-1.08335809503599	0.524403495307351	-426	n.s	n.s
V_V_HT:V_V_HM	-0.39798024758353	0.526406060388065	42934.490077403	-0.756032799641669	0.729968646943392	-426	n.s	n.s
V_V_WT:V_V_HT	-0.164922979210792	0.526161658498977	42934.490077403	-0.313445452641458	0.94728454898747	-425	n.s	n.s
V_V_WT:V_V_HM	-0.555455259630993	0.526374446898608	42934.490077403	-1.05524738691958	0.541990940069734	-425	n.s	n.s
V_V_HT:V_V_HM	-0.3905322804202	0.526395214930962	42934.490077403	-0.74189937397402	0.738518633630424	-425	n.s	n.s
V_V_WT:V_V_HT	-0.157713906517071	0.526150654348937	42934.490077403	-0.299750471112171	0.95167880044982	-424	n.s	n.s
V_V_WT:V_V_HM	-0.540311996363888	0.526363378723098	42934.490077403	-1.02649997740084	0.560088852673588	-424	n.s	n.s
V_V_HT:V_V_HM	-0.382598089846814	0.526384147349065	42934.490077403	-0.72684196850081	0.747557851193301	-424	n.s	n.s
V_V_WT:V_V_HT	-0.150667828824348	0.52614034293638	42934.490077403	-0.286364333864751	0.955802821783798	-423	n.s	n.s
V_V_WT:V_V_HM	-0.52485700674728	0.526352988792888	42934.490077403	-0.997157834993891	0.57864752561452	-423	n.s	n.s
V_V_HT:V_V_HM	-0.374189177922933	0.526373756703621	42934.490077403	-0.71088114321327	0.757054924154128	-423	n.s	n.s
V_V_WT:V_V_HT	-0.143795660855629	0.526131502843432	42934.490077403	-0.273307452753728	0.959660119443617	-422	n.s	n.s
V_V_WT:V_V_HM	-0.509114626337418	0.526344117444505	42934.490077403	-0.967265728757947	0.597609976498032	-422	n.s	n.s
V_V_HT:V_V_HM	-0.365318965481787	0.526364888954945	42934.490077403	-0.69404128798769	0.76697374301138	-422	n.s	n.s
V_V_WT:V_V_HT	-0.137107698462455	0.526124768613429	42934.490077403	-0.260599208860275	0.963255630730163	-421	n.s	n.s
V_V_WT:V_V_HM	-0.493110364930496	0.526337450289908	42934.490077403	-0.936871135920292	0.616912096521873	-421	n.s	n.s
V_V_HT:V_V_HM	-0.356002666468041	0.52635823436217	42934.490077403	-0.676350521806575	0.77727350783313	-421	n.s	n.s
V_V_WT:V_V_HT	-0.130613609460949	0.526120555456144	42934.490077403	-0.248257947929267	0.966595587193305	-420	n.s	n.s
V_V_WT:V_V_HM	-0.476870753812071	0.526333437162243	42934.490077403	-0.906024052705348	0.636483019266984	-420	n.s	n.s
V_V_HT:V_V_HM	-0.346257144351118	0.5263542458984	42934.490077403	-0.6578405076986	0.787908882232389	-420	n.s	n.s
V_V_WT:V_V_HT	-0.124322429755604	0.526119011728157	42934.490077403	-0.23630096420055	0.969687375334717	-419	n.s	n.s
V_V_WT:V_V_HM	-0.460423183929502	0.526332240951282	42934.490077403	-0.874776705864233	0.65624572066955	-419	n.s	n.s
V_V_HT:V_V_HM	-0.336100754173897	0.526353087749825	42934.490077403	-0.63854618125399	0.798830263739302	-419	n.s	n.s
V_V_WT:V_V_HT	-0.118242564852875	0.526120004100628	42934.490077403	-0.22474447641466	0.972539394614156	-418	n.s	n.s
V_V_WT:V_V_HM	-0.44379573831512	0.526333721611615	42934.490077403	-0.843183174652449	0.676117844549372	-418	n.s	n.s
V_V_HT:V_V_HM	-0.325553173462246	0.526354619216823	42934.490077403	-0.618505398407342	0.809984168837462	-418	n.s	n.s
V_V_WT:V_V_HT	-0.112381795902024	0.526123136383981	42934.490077403	-0.213603599861467	0.97516091314243	-417	n.s	n.s
V_V_WT:V_V_HM	-0.427017021708474	0.52633745638355	42934.490077403	-0.811298942398089	0.696012732397271	-417	n.s	n.s
V_V_HT:V_V_HM	-0.314635225806449	0.52635841506283	42934.490077403	-0.597758517395208	0.821313722305381	-417	n.s	n.s
V_V_WT:V_V_HT	-0.106747290224828	0.526127798994247	42934.490077403	-0.202892320894064	0.977561921247811	-416	n.s	n.s
V_V_WT:V_V_HM	-0.410115991036806	0.526342792981069	42934.490077403	-0.77918040582263	0.715840620903404	-416	n.s	n.s
V_V_HT:V_V_HM	-0.303368700811978	0.526363819044645	42934.490077403	-0.576347936228966	0.832759233833118	-416	n.s	n.s
V_V_WT:V_V_HT	-0.101345615627562	0.526133242558131	42934.490077403	-0.1926234790541	0.979752983886027	-415	n.s	n.s
V_V_WT:V_V_HM	-0.393121789476845	0.526348928747654	42934.490077403	-0.746884372714889	0.73550996104185	-415	n.s	n.s
V_V_HT:V_V_HM	-0.291776173849284	0.526370023578908	42934.490077403	-0.554317610766342	0.8442588404049	-415	n.s	n.s
V_V_WT:V_V_HT	-0.0961827581281958	0.526138666436855	42934.490077403	-0.182808761765353	0.981745093206815	-414	n.s	n.s
V_V_WT:V_V_HM	-0.37606358720288	0.526355005859052	42934.490077403	-0.714467579897175	0.754928805888865	-414	n.s	n.s
V_V_HT:V_V_HM	-0.279880829074687	0.526376165560079	42934.490077403	-0.531712580065029	0.855749190586791	-414	n.s	n.s
V_V_WT:V_V_HT	-0.0912641425034814	0.526143311459878	42934.490077403	-0.173458714604302	0.983549523142956	-413	n.s	n.s
V_V_WT:V_V_HM	-0.358970431324998	0.526360211052718	42934.490077403	-0.681986259195121	0.774006214068538	-413	n.s	n.s
V_V_HT:V_V_HM	-0.267706288821514	0.526381426733367	42934.490077403	-0.508578523529703	0.867166147574809	-413	n.s	n.s
V_V_WT:V_V_HT	-0.0865946551995047	0.526146545880118	42934.490077403	-0.164582768579527	0.985177688102323	-412	n.s	n.s
V_V_WT:V_V_HM	-0.341871107874091	0.526363868061437	42934.490077403	-0.649495773965602	0.792653618949815	-412	n.s	n.s
V_V_HT:V_V_HM	-0.255276452674586	0.526385126725379	42934.490077403	-0.484961370893306	0.878445490195586	-412	n.s	n.s
V_V_WT:V_V_HT	-0.0821786690427895	0.526147934630759	42934.490077403	-0.156189283723904	0.98664100794684	-411	n.s	n.s
V_V_WT:V_V_HM	-0.324794017121532	0.526365512083318	42934.490077403	-0.617050337960062	0.810786122783821	-411	n.s	n.s
V_V_HT:V_V_HM	-0.242615348078742	0.526386797993486	42934.490077403	-0.460906977537352	0.88952359655128	-411	n.s	n.s
V_V_WT:V_V_HT	-0.0780200691425514	0.526147284122847	42934.490077403	-0.148285606515333	0.98795078128203	-410	n.s	n.s
V_V_WT:V_V_HM	-0.307767064392239	0.526364937939889	42934.490077403	-0.58470282157621	0.828323683271305	-410	n.s	n.s
V_V_HT:V_V_HM	-0.229746995249686	0.526386234293562	42934.490077403	-0.436460872800024	0.900338098838084	-410	n.s	n.s
V_V_WT:V_V_HT	-0.0741222795629156	0.526144657885094	42934.490077403	-0.140878137698593	0.989118068661494	-409	n.s	n.s
V_V_WT:V_V_HM	-0.290817567267232	0.526362216871345	42934.490077403	-0.55250464023772	0.845192171218725	-409	n.s	n.s
V_V_HT:V_V_HM	-0.216695287704318	0.526383507581424	42934.490077403	-0.411668079609804	0.910828503703943	-409	n.s	n.s
V_V_WT:V_V_HT	-0.0704882900660517	0.526140361817905	42934.490077403	-0.13397240580917	0.990153586917815	-408	n.s	n.s
V_V_WT:V_V_HM	-0.273972179891194	0.526357680649877	42934.490077403	-0.520505713059852	0.86132428674983	-408	n.s	n.s
V_V_HT:V_V_HM	-0.203483889825142	0.526378952020458	42934.490077403	-0.386572998491082	0.920936775785646	-408	n.s	n.s
V_V_WT:V_V_HT	-0.0671206826387138	0.526134901449757	42934.490077403	-0.12757314227542	0.991067615172644	-407	n.s	n.s
V_V_WT:V_V_HM	-0.257256834627239	0.526351875581293	42934.490077403	-0.488754475023252	0.876660328677482	-407	n.s	n.s
V_V_HT:V_V_HM	-0.190136151988523	0.526373117683728	42934.490077403	-0.361219343467244	0.930607884688323	-407	n.s	n.s
V_V_WT:V_V_HT	-0.064021656889188	0.526128916791555	42934.490077403	-0.121684353104189	0.991869912748991	-406	n.s	n.s
V_V_WT:V_V_HM	-0.240696700644713	0.526345492415399	42934.490077403	-0.457297923347183	0.891148816391774	-406	n.s	n.s
V_V_HT:V_V_HM	-0.176675043755524	0.526366700008082	42934.490077403	-0.33565011569465	0.939790315842726	-406	n.s	n.s
V_V_WT:V_V_HT	-0.0611930543123411	0.526123102891354	42934.490077403	-0.116309384583284	0.992569648513989	-405	n.s	n.s
V_V_WT:V_V_HM	-0.224316158914021	0.526339280880529	42934.490077403	-0.426181679882899	0.904746965528759	-405	n.s	n.s
V_V_HT:V_V_HM	-0.16312310460168	0.526360453774103	42934.490077403	-0.309907599311569	0.948436545133242	-405	n.s	n.s
V_V_WT:V_V_HT	-0.0586363804619768	0.526118125696912	42934.490077403	-0.111450979538683	0.993175341127151	-404	n.s	n.s
V_V_WT:V_V_HM	-0.208138792292675	0.526333959177277	42934.490077403	-0.395450053456594	0.917421019528174	-404	n.s	n.s
V_V_HT:V_V_HM	-0.149502411830698	0.526355102012827	42934.490077403	-0.284033366939901	0.956503474747456	-404	n.s	n.s
V_V_WT:V_V_HT	-0.0563528248738447	0.52611454319333	42934.490077403	-0.107111323195521	0.993694809253566	-403	n.s	n.s
V_V_WT:V_V_HM	-0.192187389165664	0.526330129153062	42934.490077403	-0.365146090866811	0.929146438668892	-403	n.s	n.s
V_V_HT:V_V_HM	-0.135834564291816	0.526351250630165	42934.490077403	-0.258068284494795	0.963952825805634	-403	n.s	n.s
V_V_WT:V_V_HT	-0.0543432781599767	0.526112740968338	42934.490077403	-0.103292077777769	0.99413513084583	-402	n.s	n.s
V_V_WT:V_V_HM	-0.176483958934402	0.526328207002072	42934.490077403	-0.335311610866616	0.939907947794382	-402	n.s	n.s
V_V_HT:V_V_HM	-0.122140680774423	0.526349318658509	42934.490077403	-0.23205251046153	0.970751480957189	-402	n.s	n.s
V_V_WT:V_V_HT	-0.0526083460487363	0.526112889466231	42934.490077403	-0.0999944063376021	0.994502610545746	-401	n.s	n.s
V_V_WT:V_V_HM	-0.161049756884381	0.526328377300639	42934.490077403	-0.305987219823393	0.949699444856583	-401	n.s	n.s
V_V_HT:V_V_HM	-0.108441410835645	0.526349491995202	42934.490077403	-0.206025487788699	0.976871769569349	-401	n.s	n.s
V_V_WT:V_V_HT	-0.051148359715891	0.526114927531482	42934.490077403	-0.0972189858894099	0.99480275446399	-400	n.s	n.s
V_V_WT:V_V_HM	-0.145905316388539	0.52633057532695	42934.490077403	-0.277212313379105	0.958523773704829	-400	n.s	n.s
V_V_HT:V_V_HM	-0.0947569566726452	0.526351705608723	42934.490077403	-0.180025932590186	0.982291687804443	-400	n.s	n.s
V_V_WT:V_V_HT	-0.0499633825410111	0.52611857362955	42934.490077403	-0.0949660115519723	0.995040251584062	-399	n.s	n.s
V_V_WT:V_V_HM	-0.131070485691421	0.526334499155249	42934.490077403	-0.24902507037214	0.966392367938142	-399	n.s	n.s
V_V_HT:V_V_HM	-0.0811071031504071	0.526355655713397	42934.490077403	-0.154091824168733	0.986995048155802	-399	n.s	n.s
V_V_WT:V_V_HT	-0.0490532125429817	0.526123362889196	42934.490077403	-0.0932351915976644	0.995218961411931	-398	n.s	n.s
V_V_WT:V_V_HM	-0.116564466777648	0.526339649526664	42934.490077403	-0.221462447076663	0.973324776213973	-398	n.s	n.s
V_V_HT:V_V_HM	-0.067511254234665	0.526360839900131	42934.490077403	-0.128260404492618	0.990971555096945	-398	n.s	n.s
V_V_WT:V_V_HT	-0.0484173807374526	0.526128705088188	42934.490077403	-0.0920257348994806	0.995341907475343	-397	n.s	n.s
V_V_WT:V_V_HM	-0.102405853770485	0.526345392247092	42934.490077403	-0.194560179074221	0.979348083476789	-397	n.s	n.s
V_V_HT:V_V_HM	-0.053988473033034	0.526366619940609	42934.490077403	-0.102568192943401	0.994216807246116	-397	n.s	n.s
V_V_WT:V_V_HT	-0.0480551450924123	0.526133956355479	42934.490077403	-0.0913363308182758	0.995411276580731	-396	n.s	n.s
V_V_WT:V_V_HM	-0.0886126683408532	0.526351035335699	42934.490077403	-0.168352795742745	0.984496246103188	-396	n.s	n.s
V_V_HT:V_V_HM	-0.0405575232484408	0.526372299437593	42934.490077403	-0.0770510212862165	0.996732229485345	-396	n.s	n.s
V_V_WT:V_V_HT	-0.0479654799521676	0.526138495878288	42934.490077403	-0.0911651215942646	0.995428423861265	-395	n.s	n.s
V_V_WT:V_V_HM	-0.0752023897327416	0.526355911552323	42934.490077403	-0.142873648955429	0.988809361320314	-395	n.s	n.s
V_V_HT:V_V_HM	-0.0272369097805716	0.526377206888012	42934.490077403	-0.0517440904054311	0.998524941279651	-395	n.s	n.s
V_V_WT:V_V_HT	-0.0481470614194827	0.526141798507372	42934.490077403	-0.0915096682226589	0.995393883683646	-394	n.s	n.s
V_V_WT:V_V_HM	-0.0621919774555906	0.526359456506259	42934.490077403	-0.118154954160781	0.992332891997671	-394	n.s	n.s
V_V_HT:V_V_HM	-0.0140449160361076	0.52638077429905	42934.490077403	-0.0266820460052143	0.999607569160595	-394	n.s	n.s
V_V_WT:V_V_HT	-0.0485982481633691	0.526143494775293	42934.490077403	-0.0923669087348967	0.995307386804966	-393	n.s	n.s
V_V_WT:V_V_HM	-0.0495978844762253	0.526361273220534	42934.490077403	-0.0942278374181317	0.995116867241916	-393	n.s	n.s
V_V_HT:V_V_HM	-0.000999636312859709	0.526382602171154	42934.490077403	-0.0018990679189178	0.999998011656957	-393	n.s	n.s
V_V_WT:V_V_HT	-0.049317058456335	0.526143411520443	42934.490077403	-0.0937331103582941	0.995167884023287	-392	n.s	n.s
V_V_WT:V_V_HM	-0.0374360598243282	0.526361175829666	42934.490077403	-0.0711223804934328	0.997215076695522	-392	n.s	n.s
V_V_HT:V_V_HM	0.011880998632007	0.526382503479157	42934.490077403	0.0225710363727495	0.9997191643105	-392	n.s	n.s
V_V_WT:V_V_HT	-0.0503011435950736	0.526141588677839	42934.490077403	-0.0956038159261982	0.994973576768393	-391	n.s	n.s
V_V_WT:V_V_HM	-0.0257219390883636	0.526359207637853	42934.490077403	-0.0488676529547116	0.99868427337927	-391	n.s	n.s
V_V_HT:V_V_HM	0.0245792045067093	0.526380521847129	42934.490077403	0.04669474550551	0.998798610671378	-391	n.s	n.s
V_V_WT:V_V_HT	-0.0515477579946765	0.526138270698055	42934.490077403	-0.0979737853440796	0.994721955103771	-390	n.s	n.s
V_V_WT:V_V_HM	-0.0144704223946786	0.526355631884323	42934.490077403	-0.0274917214106274	0.999583395986569	-390	n.s	n.s
V_V_HT:V_V_HM	0.0370773355999976	0.526376922254021	42934.490077403	0.0704387560176977	0.99726828306482	-390	n.s	n.s
V_V_WT:V_V_HT	-0.0530537267418032	0.526133874055242	42934.490077403	-0.100836934016213	0.994409843530503	-389	n.s	n.s
V_V_WT:V_V_HM	-0.00369583915436889	0.526350896788517	42934.490077403	-0.00702162602347353	0.999972818075821	-389	n.s	n.s
V_V_HT:V_V_HM	0.0493578875874341	0.526372155851768	42934.490077403	0.0937699440191016	0.995164094859488	-389	n.s	n.s
V_V_WT:V_V_HT	-0.054815411022595	0.526128935080976	42934.490077403	-0.104186269500951	0.994033455036013	-388	n.s	n.s
V_V_WT:V_V_HM	0.00658809964418716	0.526345579433399	42934.490077403	0.0125166808682598	0.999913628549392	-388	n.s	n.s
V_V_HT:V_V_HM	0.0614035106667823	0.526366803485014	42934.490077403	0.116655363256643	0.992525544640469	-388	n.s	n.s
V_V_WT:V_V_HT	-0.0568286723927666	0.526124044601595	42934.490077403	-0.108013828631991	0.993588453664799	-387	n.s	n.s
V_V_WT:V_V_HM	0.0163683618023771	0.526340315455603	42934.490077403	0.0310984382570212	0.999466945947601	-387	n.s	n.s
V_V_HT:V_V_HM	0.0731970341951438	0.526361504925534	42934.490077403	0.139062286109808	0.989395291979349	-387	n.s	n.s
V_V_WT:V_V_HT	-0.0590888365043823	0.52611977729622	42934.490077403	-0.112310616430436	0.99307002587319	-386	n.s	n.s
V_V_WT:V_V_HM	0.0256326652948264	0.526335723059153	42934.490077403	0.0487002195971898	0.998693268052172	-386	n.s	n.s
V_V_HT:V_V_HM	0.0847215017992096	0.526356882393586	42934.490077403	0.160958286351158	0.98581870532231	-386	n.s	n.s
V_V_WT:V_V_HT	-0.061590657390397	0.526116624175164	42934.490077403	-0.117066548670568	0.992472960714087	-385	n.s	n.s
V_V_WT:V_V_HM	0.0343695596569791	0.526332330388551	42934.490077403	0.0653001111134607	0.997651858361784	-385	n.s	n.s
V_V_HT:V_V_HM	0.0959602170473761	0.526353467460698	42934.490077403	0.182311361052336	0.981843383869134	-385	n.s	n.s
V_V_WT:V_V_HT	-0.0643282831039353	0.526114936074413	42934.490077403	-0.122270398905453	0.991791738828517	-384	n.s	n.s
V_V_WT:V_V_HM	0.0425685156541438	0.526330514753907	42934.490077403	0.0808779169378907	0.996400171606821	-384	n.s	n.s
V_V_HT:V_V_HM	0.106896798758077	0.526351639881513	42934.490077403	0.203090084001905	0.977518657680678	-384	n.s	n.s
V_V_WT:V_V_HT	-0.0672952239672392	0.526114884631097	42934.490077403	-0.127909751145751	0.991020629961607	-383	n.s	n.s
V_V_WT:V_V_HM	0.0502200209059838	0.526330460663713	42934.490077403	0.0954153799927433	0.994993321471376	-383	n.s	n.s
V_V_HT:V_V_HM	0.117515244873226	0.526351585355265	42934.490077403	0.223263780603812	0.972895072770329	-383	n.s	n.s
V_V_WT:V_V_HT	-0.0704843242050819	0.526116445045934	42934.490077403	-0.133970958081206	0.990153798661466	-382	n.s	n.s
V_V_WT:V_V_HM	0.0573156796508043	0.52633214129498	42934.490077403	0.108896408092779	0.993483594438266	-382	n.s	n.s
V_V_HT:V_V_HM	0.127800003855887	0.526353276876845	42934.490077403	0.242802713444091	0.968023870086016	-382	n.s	n.s
V_V_WT:V_V_HT	-0.0738877384294866	0.526119402295333	42934.490077403	-0.140439105851509	0.989185417443766	-381	n.s	n.s
V_V_WT:V_V_HM	0.0638483136930368	0.526335325189979	42934.490077403	0.121307293349522	0.991920014265838	-381	n.s	n.s
V_V_HT:V_V_HM	0.137736052122524	0.526356481478111	42934.490077403	0.261678267427684	0.962956468929084	-381	n.s	n.s
V_V_WT:V_V_HT	-0.0774969137109147	0.526123379678359	42934.490077403	-0.147297985043531	0.988109786645839	-380	n.s	n.s
V_V_WT:V_V_HM	0.0698120623436227	0.526339606977851	42934.490077403	0.132636916200305	0.990347961367657	-380	n.s	n.s
V_V_HT:V_V_HM	0.147308976054539	0.526360791149725	42934.490077403	0.279863125315193	0.957743965828712	-380	n.s	n.s
V_V_WT:V_V_HT	-0.0813025784980544	0.526127885954696	42934.490077403	-0.154530068959423	0.986921459759444	-379	n.s	n.s
V_V_WT:V_V_HM	0.0752024785380356	0.526344458093184	42934.490077403	0.142876926662201	0.988808850764806	-379	n.s	n.s
V_V_HT:V_V_HM	0.156505057036091	0.526365673889709	42934.490077403	0.297331427179813	0.952436659272233	-379	n.s	n.s
V_V_WT:V_V_HT	-0.0852947392106437	0.52613237522974	42934.490077403	-0.162116500003253	0.98561537278351	-378	n.s	n.s
V_V_WT:V_V_HM	0.0800166185595519	0.526349291203607	42934.490077403	0.152021898569631	0.987339871078531	-378	n.s	n.s
V_V_HT:V_V_HM	0.165311357770196	0.526370538549292	42934.490077403	0.31405891033682	0.947083609123063	-378	n.s	n.s
V_V_WT:V_V_HT	-0.0894626857173389	0.526136312311154	42934.490077403	-0.170037086633228	0.984186975572166	-377	n.s	n.s
V_V_WT:V_V_HM	0.084253122777519	0.526353530518637	42934.490077403	0.160069455019141	0.985973785614558	-377	n.s	n.s
V_V_HT:V_V_HM	0.173715808494859	0.526374805598321	42934.490077403	0.330023030447666	0.941732236902897	-377	n.s	n.s
V_V_WT:V_V_HT	-0.0937950061143267	0.52613923575143	42934.490077403	-0.178270312763064	0.982632362890658	-376	n.s	n.s
V_V_WT:V_V_HM	0.0879122853337908	0.526356679605696	42934.490077403	0.167020366113047	0.98473879500172	-376	n.s	n.s
V_V_HT:V_V_HM	0.181707291448116	0.526377975380951	42934.490077403	0.345203066896198	0.936427970448026	-376	n.s	n.s
V_V_WT:V_V_HT	-0.0982796117635289	0.526140811195272	42934.490077403	-0.186793363434895	0.980948402172723	-375	n.s	n.s
V_V_WT:V_V_HM	0.0909961102828152	0.52635837877206	42934.490077403	0.172878620256981	0.983658459779589	-375	n.s	n.s
V_V_HT:V_V_HM	0.189275722046344	0.526379685869422	42934.490077403	0.359580217716261	0.931213933676086	-375	n.s	n.s
V_V_WT:V_V_HT	-0.102903773027173	0.526140868892684	42934.490077403	-0.19558217031067	0.97913285458684	-374	n.s	n.s
V_V_WT:V_V_HM	0.0935083525222418	0.526358445411791	42934.490077403	0.177651471800906	0.9827516802692	-374	n.s	n.s
V_V_HT:V_V_HM	0.196412125549414	0.526379753272162	42934.490077403	0.373137690666191	0.926130679749274	-374	n.s	n.s
V_V_WT:V_V_HT	-0.107654165926068	0.526139421213657	42934.490077403	-0.204611480504046	0.9771844856257	-373	n.s	n.s
V_V_WT:V_V_HM	0.0954545421860791	0.526356892837938	42934.490077403	0.181349467414439	0.982032730579675	-373	n.s	n.s
V_V_HT:V_V_HM	0.203108708112149	0.526378190987747	42934.490077403	0.385860796647019	0.921215964345365	-373	n.s	n.s
V_V_WT:V_V_HT	-0.112516930091239	0.526136658414715	42934.490077403	-0.213854952495156	0.97510316103429	-372	n.s	n.s
V_V_WT:V_V_HM	0.0968419911116185	0.526353925720415	42934.490077403	0.183986451661916	0.98151134370765	-372	n.s	n.s
V_V_HT:V_V_HM	0.209358921202856	0.52637520501236	42934.490077403	0.397737049939386	0.916504555128814	-372	n.s	n.s
V_V_WT:V_V_HT	-0.117477737542337	0.526132923486234	42934.490077403	-0.223285280768808	0.972889924099227	-371	n.s	n.s
V_V_WT:V_V_HM	0.0976797807102672	0.526349913021215	42934.490077403	0.185579551347489	0.981192844815039	-371	n.s	n.s
V_V_HT:V_V_HM	0.215157518252606	0.526371166699123	42934.490077403	0.408756276681834	0.912028073951838	-371	n.s	n.s
V_V_WT:V_V_HT	-0.12252187241089	0.526128669358064	42934.490077403	-0.232874350984106	0.970547050233654	-370	n.s	n.s
V_V_WT:V_V_HM	0.0979787311442686	0.526345341954318	42934.490077403	0.186149136953457	0.981078330048722	-370	n.s	n.s
V_V_HT:V_V_HM	0.22050060355516	0.526366566419148	42934.490077403	0.418910731840772	0.907814868490367	-370	n.s	n.s
V_V_WT:V_V_HT	-0.127634320759106	0.526124403781928	42934.490077403	-0.242593424371946	0.968078075645579	-369	n.s	n.s
V_V_WT:V_V_HM	0.0977513517219142	0.526340758690885	42934.490077403	0.185718757492848	0.981164888682583	-369	n.s	n.s
V_V_HT:V_V_HM	0.225385672481023	0.526361953881895	42934.490077403	0.428195219694004	0.903889912190272	-369	n.s	n.s
V_V_WT:V_V_HT	-0.132799869727871	0.526120628554529	42934.490077403	-0.252413348803157	0.965487797616406	-368	n.s	n.s
V_V_WT:V_V_HM	0.0970117731625968	0.526336702979306	42934.490077403	0.184315045128842	0.981445866253358	-368	n.s	n.s
V_V_HT:V_V_HM	0.229811642890467	0.526357872331347	42934.490077403	0.436607211501529	0.90027473233959	-368	n.s	n.s
V_V_WT:V_V_HT	-0.138003215136843	0.52611778033788	42934.490077403	-0.262304792375988	0.962782244968864	-367	n.s	n.s
V_V_WT:V_V_HM	0.0957756628882693	0.52633364448537	42934.490077403	0.181967586324289	0.981911165984802	-367	n.s	n.s
V_V_HT:V_V_HM	0.233778878025112	0.526354794473169	42934.490077403	0.444146952739554	0.896987367051124	-367	n.s	n.s
V_V_WT:V_V_HT	-0.14322907600817	0.526116180028808	42934.490077403	-0.27223849302701	0.959968618799671	-366	n.s	n.s
V_V_WT:V_V_HM	0.094060124280261	0.526331928331098	42934.490077403	0.178708756237738	0.982547585314261	-366	n.s	n.s
V_V_HT:V_V_HM	0.237289200288431	0.526353067660804	42934.490077403	0.450817549792161	0.894042353438087	-366	n.s	n.s
V_V_WT:V_V_HT	-0.148462314876754	0.526115996528103	42934.490077403	-0.282185517749836	0.957055204585231	-365	n.s	n.s
V_V_WT:V_V_HM	0.091883582244841	0.526331736125452	42934.490077403	0.174573516925341	0.98333918292671	-365	n.s	n.s
V_V_HT:V_V_HM	0.240345897121595	0.526352874673867	42934.490077403	0.456625029872812	0.891450747923525	-365	n.s	n.s
V_V_WT:V_V_HT	-0.153688061802968	0.526117228966159	42934.490077403	-0.292117523132575	0.954051258405063	-364	n.s	n.s
V_V_WT:V_V_HM	0.0892656565328864	0.52633306685065	42934.490077403	0.16959917997745	0.98426767098828	-364	n.s	n.s
V_V_HT:V_V_HM	0.242953718335853	0.526354214480669	42934.490077403	0.461578366149429	0.889220180573808	-364	n.s	n.s
V_V_WT:V_V_HT	-0.15889184060467	0.526119709231152	42934.490077403	-0.302007010603857	0.950966870663324	-363	n.s	n.s
V_V_WT:V_V_HM	0.0862270254781801	0.526335739589295	42934.490077403	0.163825138580678	0.985312825764821	-363	n.s	n.s
V_V_HT:V_V_HM	0.245118866082851	0.526356904983901	42934.490077403	0.465689466143411	0.887354942704494	-363	n.s	n.s
V_V_WT:V_V_HT	-0.164059695126763	0.526123124199794	42934.490077403	-0.311827569594645	0.947812811705293	-362	n.s	n.s
V_V_WT:V_V_HM	0.0827892824005565	0.526339417445567	42934.490077403	0.157292575202423	0.986452909108515	-362	n.s	n.s
V_V_HT:V_V_HM	0.24684897752732	0.526360607097473	42934.490077403	0.468973122606053	0.885856106404971	-362	n.s	n.s
V_V_WT:V_V_HT	-0.169178313380116	0.526127054773132	42934.490077403	-0.321554103415318	0.944600364047105	-361	n.s	n.s
V_V_WT:V_V_HM	0.0789747876068252	0.526343649543351	42934.490077403	0.150044153995859	0.987665092549728	-361	n.s	n.s
V_V_HT:V_V_HM	0.248153100986942	0.526364867017133	42934.490077403	0.471446930706462	0.884721672428726	-361	n.s	n.s
V_V_WT:V_V_HT	-0.174235147717606	0.526131026870062	42934.490077403	-0.331163035098169	0.941341145692616	-360	n.s	n.s
V_V_WT:V_V_HM	0.0748065180972586	0.526347925884814	42934.490077403	0.142123706427655	0.988925875950384	-360	n.s	n.s
V_V_HT:V_V_HM	0.249041665814867	0.526369171435581	42934.490077403	0.47313117737433	0.883946741878297	-360	n.s	n.s
V_V_WT:V_V_HT	-0.179218528498157	0.526134568202857	42934.490077403	-0.340632490866971	0.938046929145571	-359	n.s	n.s
V_V_WT:V_V_HM	0.0703079182181048	0.526351738426415	42934.490077403	0.133575920976908	0.990211492708474	-359	n.s	n.s
V_V_HT:V_V_HM	0.249526446716261	0.526373009014325	42934.490077403	0.474048711546815	0.883523705762869	-359	n.s	n.s
V_V_WT:V_V_HT	-0.184117769303853	0.526137264043536	42934.490077403	-0.349942461571432	0.934729459877523	-358	n.s	n.s
V_V_WT:V_V_HM	0.0655027534868196	0.526354641066073	42934.490077403	0.12444604526361	0.991498294676983	-358	n.s	n.s
V_V_HT:V_V_HM	0.249620522790673	0.52637593075991	42934.490077403	0.474224804371857	0.883442446450129	-358	n.s	n.s
V_V_WT:V_V_HT	-0.188923261626231	0.526138805429474	42934.490077403	-0.359074943107489	0.931400277579613	-357	n.s	n.s
V_V_WT:V_V_HM	0.0604149700344139	0.526356301494526	42934.490077403	0.114779608153019	0.992763111011163	-357	n.s	n.s
V_V_HT:V_V_HM	0.249338231660643	0.526377602210966	42934.490077403	0.473687008363079	0.883690545263648	-357	n.s	n.s
V_V_WT:V_V_HT	-0.19362655701665	0.526139024221813	42934.490077403	-0.368014057316949	0.928070543038199	-356	n.s	n.s
V_V_WT:V_V_HM	0.0550685620163613	0.526356538902006	42934.490077403	0.104622167573402	0.993983576483031	-356	n.s	n.s
V_V_HT:V_V_HM	0.248695119033013	0.526377841389209	42934.490077403	0.472465023179282	0.884253491380714	-356	n.s	n.s
V_V_WT:V_V_HT	-0.198220434891991	0.526137911064741	42934.490077403	-0.376746154807309	0.924750873094008	-355	n.s	n.s
V_V_WT:V_V_HM	0.0494874488852508	0.526355343289921	42934.490077403	0.0940190871359553	0.995138426223812	-355	n.s	n.s
V_V_HT:V_V_HM	0.247707883777243	0.52637663823561	42934.490077403	0.470590572954658	0.885114888793193	-355	n.s	n.s
V_V_WT:V_V_HT	-0.202698954672322	0.526135614359201	42934.490077403	-0.385259900946253	0.921451185782233	-354	n.s	n.s
V_V_WT:V_V_HM	0.04369536398129	0.526352874359818	42934.490077403	0.0830153421968769	0.996207755105859	-354	n.s	n.s
V_V_HT:V_V_HM	0.246394318653613	0.526374153491721	42934.490077403	0.468097297367563	0.886256659678792	-354	n.s	n.s
V_V_WT:V_V_HT	-0.207057490446223	0.526132420625908	42934.490077403	-0.39354634371305	0.918180558330641	-353	n.s	n.s
V_V_WT:V_V_HM	0.0377157561626944	0.52634944038325	42934.490077403	0.0716553553001452	0.997173240874395	-353	n.s	n.s
V_V_HT:V_V_HM	0.244773246608916	0.526370697431994	42934.490077403	0.465020655220914	0.887659244338636	-353	n.s	n.s
V_V_WT:V_V_HT	-0.211292747739764	0.526128718820056	42934.490077403	-0.401598962728415	0.914947100122181	-352	n.s	n.s
V_V_WT:V_V_HM	0.0315717049622659	0.526345459809419	42934.490077403	0.0599828579763897	0.998018331107592	-352	n.s	n.s
V_V_HT:V_V_HM	0.24286445270203	0.526366691222235	42934.490077403	0.46139783681618	0.889301799094154	-352	n.s	n.s
V_V_WT:V_V_HT	-0.215402761227309	0.526124953019765	42934.490077403	-0.409413695341717	0.911757843782989	-351	n.s	n.s
V_V_WT:V_V_HM	0.0252858499729645	0.526341410368271	42934.490077403	0.0480407763380663	0.99872839449783	-351	n.s	n.s
V_V_HT:V_V_HM	0.240688611200274	0.526362615692215	42934.490077403	0.457267678259685	0.891162394882145	-351	n.s	n.s
V_V_WT:V_V_HT	-0.219386873330873	0.526121569216313	42934.490077403	-0.416988935955736	0.908618657241167	-350	n.s	n.s
V_V_WT:V_V_HM	0.0188803346585193	0.526337771830439	42934.490077403	0.0358711376401116	0.999290837379342	-350	n.s	n.s
V_V_HT:V_V_HM	0.238267207989392	0.526358953724425	42934.490077403	0.452670570726411	0.893218219051051	-350	n.s	n.s
V_V_WT:V_V_HT	-0.223245693652738	0.52611896256909	42934.490077403	-0.424325503423423	0.905534179948076	-349	n.s	n.s
V_V_WT:V_V_HM	0.0123767640592602	0.526334969268653	42934.490077403	0.0235149947883149	0.999695186762963	-349	n.s	n.s
V_V_HT:V_V_HM	0.235622457711999	0.526356133147798	42934.490077403	0.447648356071948	0.895445783141337	-349	n.s	n.s
V_V_WT:V_V_HT	-0.226981039592209	0.526117431334733	42934.490077403	-0.431426571471638	0.902507786236145	-348	n.s	n.s
V_V_WT:V_V_HM	0.00579617603925664	0.526333323501104	42934.490077403	0.0110123676013922	0.999933141362046	-348	n.s	n.s
V_V_HT:V_V_HM	0.232777215631464	0.526354476859302	42934.490077403	0.442244202083013	0.897821137984737	-348	n.s	n.s
V_V_WT:V_V_HT	-0.230595859015259	0.526117142836071	42934.490077403	-0.438297558167779	0.899541578152948	-347	n.s	n.s
V_V_WT:V_V_HM	-0.000840975212189621	0.526333014486899	42934.490077403	-0.00159780061110066	0.999998592476636	-347	n.s	n.s
V_V_HT:V_V_HM	0.22975488380307	0.526354165982942	42934.490077403	0.43650245148913	0.90032009644602	-347	n.s	n.s
V_V_WT:V_V_HT	-0.234094136310735	0.526118115325731	42934.490077403	-0.444945972190679	0.896636409140076	-346	n.s	n.s
V_V_WT:V_V_HM	-0.0075148247061827	0.526334061821925	42934.490077403	-0.0142776712572427	0.999887616922925	-346	n.s	n.s
V_V_HT:V_V_HM	0.226579311604553	0.526355220238882	42934.490077403	0.430468442018532	0.902918462122415	-346	n.s	n.s
V_V_WT:V_V_HT	-0.237480782953821	0.526120217697128	42934.490077403	-0.451381214721787	0.893791939219438	-345	n.s	n.s
V_V_WT:V_V_HM	-0.0142060926655625	0.526336324433556	42934.490077403	-0.0269905229908863	0.999598444596254	-345	n.s	n.s
V_V_HT:V_V_HM	0.223274690288258	0.526357497637011	42934.490077403	0.42418829652966	0.905592261064115	-345	n.s	n.s
V_V_WT:V_V_HT	-0.240761514909406	0.526123186843474	42934.490077403	-0.457614340006336	0.891006720230551	-344	n.s	n.s
V_V_WT:V_V_HM	-0.020896073175005	0.526339519260353	42934.490077403	-0.0397007490609284	0.999131403593258	-344	n.s	n.s
V_V_HT:V_V_HM	0.219865441734403	0.526360713278099	42934.490077403	0.417708685675101	0.908317971796496	-344	n.s	n.s
V_V_WT:V_V_HT	-0.24394271881081	0.526126660397206	42934.490077403	-0.463657778958858	0.888278308763824	-343	n.s	n.s
V_V_WT:V_V_HM	-0.0275666171822362	0.526343256475581	42934.490077403	-0.0523738393967912	0.998488846046417	-343	n.s	n.s
V_V_HT:V_V_HM	0.216376101628574	0.526364474806024	42934.490077403	0.411076567635598	0.911072747998094	-343	n.s	n.s
V_V_WT:V_V_HT	-0.247031309367085	0.526130220795045	42934.490077403	-0.469525033163447	0.885603402829663	-342	n.s	n.s
V_V_WT:V_V_HM	-0.0342001122170286	0.526347086892724	42934.490077403	-0.0649763493874889	0.997675057854536	-342	n.s	n.s
V_V_HT:V_V_HM	0.212831197150054	0.526368330121159	42934.490077403	0.4043389105516	0.913834627948956	-342	n.s	n.s
V_V_WT:V_V_HT	-0.250034580738628	0.526133445317439	42934.490077403	-0.475230348809647	0.882977997049108	-341	n.s	n.s
V_V_WT:V_V_HM	-0.0407794607716743	0.526350555795319	42934.490077403	-0.0774758577200631	0.996696155325294	-341	n.s	n.s
V_V_HT:V_V_HM	0.209255119966952	0.526371821559225	42934.490077403	0.397542405190107	0.91658272454563	-341	n.s	n.s
V_V_WT:V_V_HT	-0.252960054646773	0.52613595612529	42934.490077403	-0.480788381219348	0.880397550420845	-340	n.s	n.s
V_V_WT:V_V_HM	-0.0472880596164267	0.526353256761795	42934.490077403	-0.0898409176896709	0.995559971295744	-340	n.s	n.s
V_V_HT:V_V_HM	0.205671995030346	0.526374540065276	42934.490077403	0.390733174527856	0.919297390741498	-340	n.s	n.s
V_V_WT:V_V_HT	-0.255815328102218	0.526137464386165	42934.490077403	-0.486213861239996	0.877857160271152	-339	n.s	n.s
V_V_WT:V_V_HM	-0.053709782001454	0.52635487912971	42934.490077403	-0.102041007181807	0.994275932686641	-339	n.s	n.s
V_V_HT:V_V_HM	0.202105546100763	0.526376172965377	42934.490077403	0.383956486788123	0.921960356175556	-339	n.s	n.s
V_V_WT:V_V_HT	-0.258607923812591	0.526137803346375	42934.490077403	-0.491521274783482	0.875351735883098	-338	n.s	n.s
V_V_WT:V_V_HM	-0.0600289646657515	0.526355243567616	42934.490077403	-0.114046483623641	0.992854930683545	-338	n.s	n.s
V_V_HT:V_V_HM	0.198578959146841	0.526376539768922	42934.490077403	0.377256477338478	0.924554832149287	-338	n.s	n.s
V_V_WT:V_V_HT	-0.261345145994462	0.526136946592813	42934.490077403	-0.496724565128709	0.872876166028194	-337	n.s	n.s
V_V_WT:V_V_HM	-0.0662304011459229	0.526354321714091	42934.490077403	-0.125828550110962	0.991309184022094	-337	n.s	n.s
V_V_HT:V_V_HM	0.195114744848539	0.526375611934485	42934.490077403	0.370675883199588	0.927065583722018	-337	n.s	n.s
V_V_WT:V_V_HT	-0.264033944668444	0.526135009507025	42934.490077403	-0.501836866768925	0.870425475023355	-336	n.s	n.s
V_V_WT:V_V_HM	-0.0722993430204115	0.526352237736448	42934.490077403	-0.137359239378047	0.989652095113497	-336	n.s	n.s
V_V_HT:V_V_HM	0.191734601648033	0.526373514438415	42934.490077403	0.364255792490991	0.92947896915769	-336	n.s	n.s
V_V_WT:V_V_HT	-0.266680790914165	0.526132233957216	42934.490077403	-0.506870276524155	0.867994963429418	-335	n.s	n.s
V_V_WT:V_V_HM	-0.0782215099199053	0.526349251858968	42934.490077403	-0.14861142035187	0.987898098412804	-335	n.s	n.s
V_V_HT:V_V_HM	0.18845928099426	0.526370509195727	42934.490077403	0.358035409852688	0.931782948276331	-335	n.s	n.s
V_V_WT:V_V_HT	-0.269291565579519	0.526128958222368	42934.490077403	-0.511835665707081	0.865580330516993	-334	n.s	n.s
V_V_WT:V_V_HM	-0.0839831091034202	0.526345728005633	42934.490077403	-0.159558831077891	0.986062500230514	-334	n.s	n.s
V_V_HT:V_V_HM	0.185308456476097	0.526366962492766	42934.490077403	0.352051837749304	0.933967062409335	-334	n.s	n.s
V_V_WT:V_V_HT	-0.271871463526816	0.526125575869964	42934.490077403	-0.516742534474339	0.863177777007098	-333	n.s	n.s
V_V_WT:V_V_HM	-0.0895708648749547	0.526342089561992	42934.490077403	-0.170176139532169	0.984161309414653	-333	n.s	n.s
V_V_HT:V_V_HM	0.18230059865186	0.526363300462149	42934.490077403	0.346339873034081	0.936022389453311	-333	n.s	n.s
V_V_WT:V_V_HT	-0.274424915471568	0.526122488576854	42934.490077403	-0.521598907915682	0.860784087475328	-332	n.s	n.s
V_V_WT:V_V_HM	-0.0949720579640756	0.526338768622515	42934.490077403	-0.180439032094534	0.982211058755518	-332	n.s	n.s
V_V_HT:V_V_HM	0.179452857507488	0.526359958000835	42934.490077403	0.340931818197317	0.937941477987367	-332	n.s	n.s
V_V_WT:V_V_HT	-0.276955528539958	0.526120058530065	42934.490077403	-0.526411270677929	0.858396693274902	-331	n.s	n.s
V_V_WT:V_V_HM	-0.100174574112339	0.526336154787727	42934.490077403	-0.190324326385559	0.980228617873846	-331	n.s	n.s
V_V_HT:V_V_HM	0.176780954427622	0.526357327235249	42934.490077403	0.335857306967082	0.939718264711996	-331	n.s	n.s
V_V_WT:V_V_HT	-0.279466046700102	0.526118566036852	42934.490077403	-0.531184536606006	0.856013717116491	-330	n.s	n.s
V_V_WT:V_V_HM	-0.105166961307877	0.526334549566135	42934.490077403	-0.199810104418506	0.978230999047005	-330	n.s	n.s
V_V_HT:V_V_HM	0.174299085392227	0.526355711627631	42934.490077403	0.331143144344816	0.941347979590386	-330	n.s	n.s
V_V_WT:V_V_HT	-0.281958331691627	0.526118177294962	42934.490077403	-0.535922049189245	0.853634000892251	-329	n.s	n.s
V_V_WT:V_V_HM	-0.109938494338032	0.526334131707341	42934.490077403	-0.20887585986759	0.97623515845011	-329	n.s	n.s
V_V_HT:V_V_HM	0.172019837353593	0.526355291084522	42934.490077403	0.326813162643729	0.942827042717378	-329	n.s	n.s
V_V_WT:V_V_HT	-0.284433364474774	0.526118926013669	42934.490077403	-0.540625608414978	0.851257118519984	-328	n.s	n.s
V_V_WT:V_V_HM	-0.114479245075557	0.526334937435246	42934.490077403	-0.217502652651937	0.974257796044659	-328	n.s	n.s
V_V_HT:V_V_HM	0.169954119399217	0.52635610206218	42934.490077403	0.32288809559415	0.944152956829849	-328	n.s	n.s
V_V_WT:V_V_HT	-0.286891266690129	0.5261207109055	42934.490077403	-0.545295520102914	0.848883375427873	-327	n.s	n.s
V_V_WT:V_V_HM	-0.118780156718042	0.526336857754938	42934.490077403	-0.22567326412346	0.972315157854674	-327	n.s	n.s
V_V_HT:V_V_HM	0.16811110997209	0.526358034856161	42934.490077403	0.319385473080182	0.945324199118891	-327	n.s	n.s
V_V_WT:V_V_HT	-0.289331341626199	0.526123309172615	42934.490077403	-0.549930665647952	0.846513795417271	-326	n.s	n.s
V_V_WT:V_V_HM	-0.122833120013932	0.526339652964889	42934.490077403	-0.233372346776476	0.970422844589981	-326	n.s	n.s
V_V_HT:V_V_HM	0.166498221612269	0.526360848208189	42934.490077403	0.316319540442748	0.946340115317129	-326	n.s	n.s
V_V_WT:V_V_HT	-0.291752132969507	0.526126404202529	42934.490077403	-0.554528589782008	0.844150095829988	-325	n.s	n.s
V_V_WT:V_V_HM	-0.126631048809376	0.52634298245441	42934.490077403	-0.24058656243288	0.968595630758158	-325	n.s	n.s
V_V_HT:V_V_HM	0.165121084160132	0.526364199296985	42934.490077403	0.313701206086334	0.947200818731625	-325	n.s	n.s
V_V_WT:V_V_HT	-0.294151499900233	0.526129624054606	42934.490077403	-0.559085606382248	0.841794650733762	-324	n.s	n.s
V_V_WT:V_V_HM	-0.13016795306494	0.526346446107304	42934.490077403	-0.247304705916838	0.966847297653334	-324	n.s	n.s
V_V_HT:V_V_HM	0.163983546835294	0.526367685410868	42934.490077403	0.311538020627715	0.947907096516755	-324	n.s	n.s
V_V_WT:V_V_HT	-0.296526706346245	0.526132586063572	42934.490077403	-0.563596922526324	0.839450441744997	-323	n.s	n.s
V_V_WT:V_V_HM	-0.133439006436856	0.52634963228443	42934.490077403	-0.253517810694979	0.965190483527879	-323	n.s	n.s
V_V_HT:V_V_HM	0.163087699909388	0.526370892241363	42934.490077403	0.309834191657022	0.94846032451902	-323	n.s	n.s
V_V_WT:V_V_HT	-0.298874521784907	0.526134942221244	42934.490077403	-0.568056781256753	0.837120995977232	-322	n.s	n.s
V_V_WT:V_V_HM	-0.136440606045771	0.526352166641286	42934.490077403	-0.259219235129998	0.963636553390214	-322	n.s	n.s
V_V_HT:V_V_HM	0.162433915739137	0.526373443017564	42934.490077403	0.308590636351152	0.948862391814662	-322	n.s	n.s
V_V_WT:V_V_HT	-0.301191331059466	0.526136419968437	42934.490077403	-0.572458624091324	0.834810310317197	-321	n.s	n.s
V_V_WT:V_V_HM	-0.139170422368848	0.52635375600637	42934.490077403	-0.264404729292297	0.962195490093487	-321	n.s	n.s
V_V_HT:V_V_HM	0.162020908690617	0.526375042668689	42934.490077403	0.307805073487492	0.949115635370768	-321	n.s	n.s
V_V_WT:V_V_HT	-0.303473250087206	0.526136853624511	42934.490077403	-0.576795272934418	0.83252276198032	-320	n.s	n.s
V_V_WT:V_V_HM	-0.141627436523974	0.526354222187168	42934.490077403	-0.269072481142959	0.960875808230168	-320	n.s	n.s
V_V_HT:V_V_HM	0.161845813563235	0.52637551184917	42934.490077403	0.307472156131782	0.949222784394978	-320	n.s	n.s
V_V_WT:V_V_HT	-0.305716244465463	0.526136202847996	42934.490077403	-0.58105913033661	0.830263005735052	-319	n.s	n.s
V_V_WT:V_V_HM	-0.143811963515319	0.526353521823992	42934.490077403	-0.273223142911558	0.959684491353753	-319	n.s	n.s
V_V_HT:V_V_HM	0.161904280950146	0.526374806920791	42934.490077403	0.307583643482597	0.949186913890351	-319	n.s	n.s
V_V_WT:V_V_HT	-0.307916247563405	0.526134556077921	42934.490077403	-0.585242394756908	0.828035859493835	-318	n.s	n.s
V_V_WT:V_V_HM	-0.14572565911462	0.526351750087766	42934.490077403	-0.276859835823327	0.95862695336716	-318	n.s	n.s
V_V_HT:V_V_HM	0.162190588448789	0.526373023674247	42934.490077403	0.308128610612771	0.949011405958713	-318	n.s	n.s
V_V_WT:V_V_HT	-0.310069275254381	0.526132118718495	42934.490077403	-0.589337286629867	0.825846180557336	-317	n.s	n.s
V_V_WT:V_V_HM	-0.14737150962575	0.52634912796577	42934.490077403	-0.279988132962831	0.95770702408472	-317	n.s	n.s
V_V_HT:V_V_HM	0.162697765628629	0.526370384532105	42934.490077403	0.309093692216845	0.948699917471108	-317	n.s	n.s
V_V_WT:V_V_HT	-0.312171533923031	0.526129187616065	42934.490077403	-0.593336277991925	0.82369873658048	-316	n.s	n.s
V_V_WT:V_V_HM	-0.148753802955523	0.526345974803163	42934.490077403	-0.282616016986074	0.956926959509162	-316	n.s	n.s
V_V_HT:V_V_HM	0.163417730967506	0.526367210912035	42934.490077403	0.31046335634082	0.948256352155318	-316	n.s	n.s
V_V_WT:V_V_HT	-0.314219518894983	0.52612611498928	42934.490077403	-0.597232317391022	0.821598076066709	-315	n.s	n.s
V_V_WT:V_V_HM	-0.149878080820029	0.526342669499719	42934.490077403	-0.284753810597354	0.956287476703268	-315	n.s	n.s
V_V_HT:V_V_HM	0.164341438074953	0.526363884171755	42934.490077403	0.312220201683381	0.947684835506117	-315	n.s	n.s
V_V_WT:V_V_HT	-0.316210100560353	0.526123266185535	42934.490077403	-0.601019040372268	0.819548404144674	-314	n.s	n.s
V_V_WT:V_V_HM	-0.150751071736056	0.526339605066718	42934.490077403	-0.28641407616846	0.955787813264919	-314	n.s	n.s
V_V_HT:V_V_HM	0.165459028824293	0.526360799871194	42934.490077403	0.314345272035423	0.946989690738399	-314	n.s	n.s
V_V_WT:V_V_HT	-0.318140596030014	0.526120976317977	42934.490077403	-0.604690955788343	0.817553469565345	-313	n.s	n.s
V_V_WT:V_V_HM	-0.151380605317266	0.526337141980783	42934.490077403	-0.287611481773014	0.955425810826931	-313	n.s	n.s
V_V_HT:V_V_HM	0.166759990712748	0.526358320823882	42934.490077403	0.316818380398599	0.946175414363743	-313	n.s	n.s
V_V_WT:V_V_HT	-0.320008823867245	0.526119510918119	42934.490077403	-0.608243597179669	0.815616469524518	-312	n.s	n.s
V_V_WT:V_V_HM	-0.151775508417781	0.526335565858445	42934.490077403	-0.288362630730146	0.955198021721839	-312	n.s	n.s
V_V_HT:V_V_HM	0.168233315449467	0.526356734497035	42934.490077403	0.319618434463888	0.945246650494289	-312	n.s	n.s
V_V_WT:V_V_HT	-0.321813140779909	0.526119035222727	42934.490077403	-0.611673631317432	0.813739977445771	-311	n.s	n.s
V_V_WT:V_V_HM	-0.151945484642681	0.526335054419726	42934.490077403	-0.288685853938035	0.955099836960284	-311	n.s	n.s
V_V_HT:V_V_HM	0.169867656137231	0.526356219761118	42934.490077403	0.32272375581374	0.944208163182529	-311	n.s	n.s
V_V_WT:V_V_HT	-0.323552458841414	0.526119595630504	42934.490077403	-0.614978916445162	0.811925898623625	-310	n.s	n.s
V_V_WT:V_V_HM	-0.15190097884141	0.526335657544017	42934.490077403	-0.288600965304553	0.955125633048288	-310	n.s	n.s
V_V_HT:V_V_HM	0.171651480000002	0.526356826816698	42934.490077403	0.326112384706999	0.94306480684361	-310	n.s	n.s
V_V_WT:V_V_HT	-0.325226242702455	0.526121115407048	42934.490077403	-0.618158506052043	0.810175456780354	-309	n.s	n.s
V_V_WT:V_V_HM	-0.15165302865767	0.526337292653684	42934.490077403	-0.288128982639757	0.95526893428999	-309	n.s	n.s
V_V_HT:V_V_HM	0.17357321404478	0.526358472548156	42934.490077403	0.329762363669181	0.941821495024612	-309	n.s	n.s
V_V_WT:V_V_HT	-0.326834486860436	0.526123404996607	42934.490077403	-0.621212597190091	0.808489212740243	-308	n.s	n.s
V_V_WT:V_V_HM	-0.151213105642893	0.526339755810523	42934.490077403	-0.287291818589755	0.955522586382256	-308	n.s	n.s
V_V_HT:V_V_HM	0.17562138121754	0.526360951692663	42934.490077403	0.333651994230916	0.940483168112719	-308	n.s	n.s
V_V_WT:V_V_HT	-0.328377673102695	0.52612618558079	42934.490077403	-0.624142424578619	0.806867115052589	-307	n.s	n.s
V_V_WT:V_V_HM	-0.150592948864049	0.526342747062005	42934.490077403	-0.286111948354271	0.955878936402862	-307	n.s	n.s
V_V_HT:V_V_HM	0.177784724238647	0.526363962350911	42934.490077403	0.337760061392886	0.93905476119505	-307	n.s	n.s
V_V_WT:V_V_HT	-0.32985670947332	0.526129122957867	42934.490077403	-0.626950106123921	0.805308579806867	-306	n.s	n.s
V_V_WT:V_V_HM	-0.149804393793546	0.526345906888713	42934.490077403	-0.28461206182652	0.956330014113718	-306	n.s	n.s
V_V_HT:V_V_HM	0.180052315679773	0.526367142671067	42934.490077403	0.342066024041873	0.937541172674481	-306	n.s	n.s
V_V_WT:V_V_HT	-0.331272851970591	0.526131867643095	42934.490077403	-0.629638446830048	0.803812595955071	-305	n.s	n.s
V_V_WT:V_V_HM	-0.14885919995769	0.526348859342344	42934.490077403	-0.282814709893519	0.956867709101149	-305	n.s	n.s
V_V_HT:V_V_HM	0.182413652012899	0.52637011426683	42934.490077403	0.34655016891865	0.935947234991888	-305	n.s	n.s
V_V_WT:V_V_HT	-0.332627611003323	0.526134096376159	42934.490077403	-0.632210710718719	0.802377850823066	-304	n.s	n.s
V_V_WT:V_V_HM	-0.147768880593312	0.526351256695976	42934.490077403	-0.280741954566406	0.957483938669029	-304	n.s	n.s
V_V_HT:V_V_HM	0.184858730410015	0.526372527157045	42934.490077403	0.351193728533749	0.93427768826564	-304	n.s	n.s
V_V_WT:V_V_HT	-0.333922644992673	0.526135550122267	42934.490077403	-0.634670371380672	0.801002869782817	-303	n.s	n.s
V_V_WT:V_V_HM	-0.146544537653258	0.526352820320774	42934.490077403	-0.278415032646638	0.958170801868837	-303	n.s	n.s
V_V_HT:V_V_HM	0.187378107339416	0.526374100907469	42934.490077403	0.355978964421646	0.932537157597672	-303	n.s	n.s
V_V_WT:V_V_HT	-0.33515964403235	0.526136064104117	42934.490077403	-0.637020852396891	0.799686163591407	-302	n.s	n.s
V_V_WT:V_V_HM	-0.145196705609884	0.526353372989302	42934.490077403	-0.275854042285836	0.958920715707091	-302	n.s	n.s
V_V_HT:V_V_HM	0.189962938422467	0.526374657143265	42934.490077403	0.360889218058924	0.930730134633948	-302	n.s	n.s
V_V_WT:V_V_HT	-0.336340206335034	0.526135586393163	42934.490077403	-0.639265267420438	0.798426377622731	-301	n.s	n.s
V_V_WT:V_V_HM	-0.143735207064727	0.5263528588708	42934.490077403	-0.273077660056955	0.95972653066643	-301	n.s	n.s
V_V_HT:V_V_HM	0.192604999270308	0.526374139673844	42934.490077403	0.365908931980684	0.928860963962672	-301	n.s	n.s
V_V_WT:V_V_HT	-0.337465711177183	0.526134182977233	42934.490077403	-0.641406169938565	0.797222437033107	-300	n.s	n.s
V_V_WT:V_V_HM	-0.14216902339928	0.526351348978948	42934.490077403	-0.270102895480499	0.960581623438497	-300	n.s	n.s
V_V_HT:V_V_HM	0.1952966877779	0.526372619975425	42934.490077403	0.371023644404258	0.926933834637453	-300	n.s	n.s
V_V_WT:V_V_HT	-0.338537191472401	0.526132028827721	42934.490077403	-0.643445319659969	0.796073683593643	-299	n.s	n.s
V_V_WT:V_V_HM	-0.140506183005465	0.526349031559107	42934.490077403	-0.266944887481353	0.961479966000357	-299	n.s	n.s
V_V_HT:V_V_HM	0.198031008466934	0.526370287516044	42934.490077403	0.376219959909683	0.92495277731758	-299	n.s	n.s
V_V_WT:V_V_HT	-0.339555209805949	0.526129386162405	42934.490077403	-0.645383471702026	0.794980000347392	-298	n.s	n.s
V_V_WT:V_V_HM	-0.138753669502504	0.526346188702798	42934.490077403	-0.263616745937627	0.962416170970173	-298	n.s	n.s
V_V_HT:V_V_HM	0.200801540303443	0.526367426217795	42934.490077403	0.381485499105253	0.922921667267386	-298	n.s	n.s
V_V_WT:V_V_HT	-0.340519741154499	0.526126572589512	42934.490077403	-0.647220191670827	0.793941921988077	-297	n.s	n.s
V_V_WT:V_V_HM	-0.136917352042919	0.526343162077621	42934.490077403	-0.260129440083288	0.963385513909874	-297	n.s	n.s
V_V_HT:V_V_HM	0.203602389111576	0.526364379964737	42934.490077403	0.386808828373257	0.920844234028197	-297	n.s	n.s
V_V_WT:V_V_HT	-0.341430065973765	0.526123922997915	42934.490077403	-0.648953699022574	0.792960729268348	-296	n.s	n.s
V_V_WT:V_V_HM	-0.135001938995252	0.526340311931045	42934.490077403	-0.256491733456544	0.964383934052824	-296	n.s	n.s
V_V_HT:V_V_HM	0.206428126978514	0.526361511340601	42934.490077403	0.392179372030371	0.918724077981327	-296	n.s	n.s
V_V_WT:V_V_HT	-0.342284676642568	0.526121749755729	42934.490077403	-0.650580738776692	0.792038527068087	-295	n.s	n.s
V_V_WT:V_V_HM	-0.133010956230357	0.526337974275283	42934.490077403	-0.252710164820427	0.965408015132744	-295	n.s	n.s
V_V_HT:V_V_HM	0.209273720412214	0.526359158535986	42934.490077403	0.397587307104692	0.91656469471634	-295	n.s	n.s
V_V_WT:V_V_HT	-0.343081200429185	0.526120305939933	42934.490077403	-0.652096481652153	0.791178305765311	-294	n.s	n.s
V_V_WT:V_V_HM	-0.130946750399653	0.526336421333642	42934.490077403	-0.248789073094841	0.96645494842278	-294	n.s	n.s
V_V_HT:V_V_HM	0.212134450029531	0.526357595538396	42934.490077403	0.403023442290303	0.914369507476443	-294	n.s	n.s
V_V_WT:V_V_HT	-0.3438163413262	0.526119755923073	42934.490077403	-0.653494451511285	0.790383986229999	-293	n.s	n.s
V_V_WT:V_V_HM	-0.128810517261529	0.52633582990205	42934.490077403	-0.244730664232948	0.967522480104594	-293	n.s	n.s
V_V_HT:V_V_HM	0.215005824064675	0.526357000288556	42934.490077403	0.408479081586842	0.912141908242677	-293	n.s	n.s
V_V_WT:V_V_HT	-0.344485843105284	0.526120156724958	42934.490077403	-0.654766480055948	0.789660448159509	-292	n.s	n.s
V_V_WT:V_V_HM	-0.126602354302477	0.526336261291007	42934.490077403	-0.240535117211847	0.968608845237677	-292	n.s	n.s
V_V_HT:V_V_HM	0.217883488802803	0.526357434492688	42934.490077403	0.413945875036044	0.909885307123133	-292	n.s	n.s
V_V_WT:V_V_HT	-0.345084475110839	0.526121452240592	42934.490077403	-0.655902688706627	0.789013541474273	-291	n.s	n.s
V_V_WT:V_V_HM	-0.124321336658028	0.526337655119951	42934.490077403	-0.23620072675533	0.969712690406391	-291	n.s	n.s
V_V_HT:V_V_HM	0.220763138452811	0.526358837376623	42934.490077403	0.41941565862767	0.90760318968423	-291	n.s	n.s
V_V_WT:V_V_HT	-0.345606042115508	0.526123480908807	42934.490077403	-0.656891499156283	0.788450079594237	-290	n.s	n.s
V_V_WT:V_V_HM	-0.121965614838393	0.526339837569598	42934.490077403	-0.231724080399417	0.970832987065324	-290	n.s	n.s
V_V_HT:V_V_HM	0.22364042727712	0.526361033992103	42934.490077403	0.424880287168969	0.905299180975649	-290	n.s	n.s
V_V_WT:V_V_HT	-0.346043418635468	0.526125995791868	42934.490077403	-0.657719674380736	0.78797781324128	-289	n.s	n.s
V_V_WT:V_V_HM	-0.1195325318627	0.526342542985231	42934.490077403	-0.227100266652878	0.971968937774794	-289	n.s	n.s
V_V_HT:V_V_HM	0.226510886772765	0.526363756960232	42934.490077403	0.430331465222592	0.902977114228208	-289	n.s	n.s
V_V_WT:V_V_HT	-0.346388607707356	0.526128694581731	42934.490077403	-0.658372393056289	0.787605382745885	-288	n.s	n.s
V_V_WT:V_V_HM	-0.117018757406476	0.526345446157279	42934.490077403	-0.222323111676564	0.973119877318929	-288	n.s	n.s
V_V_HT:V_V_HM	0.22936985030088	0.526366678961698	42934.490077403	0.435760581869146	0.900641101674065	-288	n.s	n.s
V_V_WT:V_V_HT	-0.346632823736712	0.526131255882435	42934.490077403	-0.658833361183484	0.787342246365753	-287	n.s	n.s
V_V_WT:V_V_HM	-0.114420436246981	0.526348201352442	42934.490077403	-0.21738544171516	0.97428517076412	-287	n.s	n.s
V_V_HT:V_V_HM	0.232212387489729	0.526369452021013	42934.490077403	0.44115855621587	0.89829560417103	-287	n.s	n.s
V_V_WT:V_V_HT	-0.346766597894551	0.526133377434695	42934.490077403	-0.65908496356058	0.787198582820774	-286	n.s	n.s
V_V_WT:V_V_HM	-0.111733347439134	0.526350483432427	42934.490077403	-0.212279366992314	0.975464110916172	-286	n.s	n.s
V_V_HT:V_V_HM	0.235033250455415	0.526371748892011	42934.490077403	0.446515701023373	0.895945495831572	-286	n.s	n.s
V_V_WT:V_V_HT	-0.346779904529325	0.526134811724773	42934.490077403	-0.659108458139297	0.787185166096677	-285	n.s	n.s
V_V_WT:V_V_HM	-0.108953071064356	0.52635202615808	42934.490077403	-0.206996583369537	0.976655817527298	-285	n.s	n.s
V_V_HT:V_V_HM	0.237826833464971	0.526373301610166	42934.490077403	0.451821611653675	0.89359611965573	-285	n.s	n.s
V_V_WT:V_V_HT	-0.346662306267168	0.526135394810053	42934.490077403	-0.658884214380448	0.787313211769045	-284	n.s	n.s
V_V_WT:V_V_HM	-0.106075158703786	0.52635265319516	42934.490077403	-0.201528686252211	0.977859141069518	-284	n.s	n.s
V_V_HT:V_V_HM	0.240587147563384	0.526373932699324	42934.490077403	0.457065087417262	0.891253329979041	-284	n.s	n.s
V_V_WT:V_V_HT	-0.34640311490309	0.52613506499185	42934.490077403	-0.658391994664821	0.787594195423263	-283	n.s	n.s
V_V_WT:V_V_HM	-0.103095304263064	0.526352298198113	42934.490077403	-0.195867491442509	0.979072573844148	-283	n.s	n.s
V_V_HT:V_V_HM	0.24330781064002	0.52637357538554	42934.490077403	0.462234090041109	0.88892351840492	-283	n.s	n.s
V_V_WT:V_V_HT	-0.345991565054109	0.52613386923158	42934.490077403	-0.657611275927609	0.78803964500663	-282	n.s	n.s
V_V_WT:V_V_HM	-0.100009511001056	0.526351011709089	42934.490077403	-0.190005355316635	0.980294171666973	-282	n.s	n.s
V_V_HT:V_V_HM	0.245982054053052	0.526372280540456	42934.490077403	0.467315744287463	0.886613619652591	-282	n.s	n.s
V_V_WT:V_V_HT	-0.345416996989358	0.52613195664823	42934.490077403	-0.6565216057011	0.788660910865008	-281	n.s	n.s
V_V_WT:V_V_HM	-0.0968142517145267	0.526348954160048	42934.490077403	-0.18393548794834	0.981521488963156	-281	n.s	n.s
V_V_HT:V_V_HM	0.248602745274832	0.526370209638033	42934.490077403	0.47229638137346	0.884331095698218	-281	n.s	n.s
V_V_WT:V_V_HT	-0.344669044727423	0.526129559985489	42934.490077403	-0.655102984019619	0.789468919004086	-280	n.s	n.s
V_V_WT:V_V_HM	-0.0935066180548632	0.52634637593435	42934.490077403	-0.177652250172472	0.982751530444529	-280	n.s	n.s
V_V_HT:V_V_HM	0.25116242667256	0.526367614686515	42934.490077403	0.477161625572543	0.882083896813027	-280	n.s	n.s
V_V_WT:V_V_HT	-0.343737825638368	0.526126967339903	42934.490077403	-0.653336260971958	0.790473914295952	-279	n.s	n.s
V_V_WT:V_V_HM	-0.0900844564540164	0.526343586952472	42934.490077403	-0.171151427864079	0.983980721722147	-279	n.s	n.s
V_V_HT:V_V_HM	0.253653369184352	0.526364807616872	42934.490077403	0.481896520272268	0.879880400161322	-279	n.s	n.s
V_V_WT:V_V_HT	-0.342614127312232	0.526124487575371	42934.490077403	-0.651203537191663	0.79168520198252	-278	n.s	n.s
V_V_WT:V_V_HM	-0.0865464872300021	0.526340919467056	42934.490077403	-0.1644304746772	0.985204901173682	-278	n.s	n.s
V_V_HT:V_V_HM	0.256067640082233	0.526362122836473	42934.490077403	0.486485689172178	0.877729327180365	-278	n.s	n.s
V_V_WT:V_V_HT	-0.341289587794711	0.526122413576574	42934.490077403	-0.648688554199067	0.793110896209134	-277	n.s	n.s
V_V_WT:V_V_HM	-0.0828924046644337	0.526338688533797	42934.490077403	-0.157488716809597	0.98641933434891	-277	n.s	n.s
V_V_HT:V_V_HM	0.258397183130277	0.526359877443707	42934.490077403	0.490913525524011	0.875639642587658	-277	n.s	n.s
V_V_WT:V_V_HT	-0.339756865113671	0.52612098769941	42934.490077403	-0.645777060898747	0.794757684777698	-276	n.s	n.s
V_V_WT:V_V_HM	-0.0791229559899018	0.526337154846438	42934.490077403	-0.150327513954409	0.987618751450777	-276	n.s	n.s
V_V_HT:V_V_HM	0.260633909123772	0.526358333821951	42934.490077403	0.495164401086381	0.873620438821676	-276	n.s	n.s
V_V_WT:V_V_HT	-0.338009792522637	0.526120373495437	42934.490077403	-0.642457143936413	0.796630618549807	-275	n.s	n.s
V_V_WT:V_V_HM	-0.0752399977433447	0.526336494321815	42934.490077403	-0.142950372157438	0.988797407446542	-275	n.s	n.s
V_V_HT:V_V_HM	0.262769794779292	0.526357669027515	42934.490077403	0.499222886340345	0.8716808101626	-275	n.s	n.s
V_V_WT:V_V_HT	-0.336043515978703	0.526120637000391	42934.490077403	-0.638719510974919	0.798732933120321	-274	n.s	n.s
V_V_WT:V_V_HM	-0.071246528298671	0.526336777973672	42934.490077403	-0.135363005741231	0.989949163396568	-274	n.s	n.s
V_V_HT:V_V_HM	0.264796987680036	0.52635795453303	42934.490077403	0.503073973518566	0.869829721119334	-274	n.s	n.s
V_V_WT:V_V_HT	-0.333854610695089	0.526121739724221	42934.490077403	-0.634557718276547	0.801065908942446	-273	n.s	n.s
V_V_WT:V_V_HM	-0.067146696282476	0.52633796437436	42934.490077403	-0.127573347976696	0.991067586497161	-273	n.s	n.s
V_V_HT:V_V_HM	0.266707914412614	0.526359148640526	42934.490077403	0.506703293941911	0.8680758739887	-273	n.s	n.s
V_V_WT:V_V_HT	-0.331441174408721	0.526123544076227	42934.490077403	-0.629968337552102	0.803628773877868	-272	n.s	n.s
V_V_WT:V_V_HM	-0.0629457846866459	0.526339905493711	42934.490077403	-0.119591511169198	0.992146065592967	-272	n.s	n.s
V_V_HT:V_V_HM	0.268495389722074	0.526361102358322	42934.490077403	0.510097323907675	0.866427579384546	-272	n.s	n.s
V_V_WT:V_V_HT	-0.328802894969308	0.526125830478073	42934.490077403	-0.624951059085116	0.806418650743296	-271	n.s	n.s
V_V_WT:V_V_HM	-0.0586501714535002	0.526342365110332	42934.490077403	-0.111429699262771	0.993177938080423	-271	n.s	n.s
V_V_HT:V_V_HM	0.270152723515807	0.526363577931983	42934.490077403	0.513243573153756	0.864892633756755	-271	n.s	n.s
V_V_WT:V_V_HT	-0.32594109095755	0.526128324041283	42934.490077403	-0.619508732116796	0.809430549902018	-270	n.s	n.s
V_V_WT:V_V_HM	-0.0542672673704296	0.526345047511453	42934.490077403	-0.103102076531363	0.994156623753242	-270	n.s	n.s
V_V_HT:V_V_HM	0.271673823587121	0.526366277730212	42934.490077403	0.516130753585941	0.863478206184512	-270	n.s	n.s
V_V_WT:V_V_HT	-0.322858724270545	0.526130727575678	42934.490077403	-0.613647345324656	0.812657405604832	-269	n.s	n.s
V_V_WT:V_V_HM	-0.0498054331814202	0.526347633001687	42934.490077403	-0.0946245980007295	0.99507576073092	-269	n.s	n.s
V_V_HT:V_V_HM	0.273053291089124	0.526368879984388	42934.490077403	0.518748925843075	0.8621907367362	-269	n.s	n.s
V_V_WT:V_V_HT	-0.319560384437943	0.526132756966755	42934.490077403	-0.607375952564261	0.81609015316077	-268	n.s	n.s
V_V_WT:V_V_HM	-0.0452738776445643	0.526349815959531	42934.490077403	-0.0860148066396306	0.995929338742706	-268	n.s	n.s
V_V_HT:V_V_HM	0.27428650679338	0.526371077091479	42934.490077403	0.521089624279852	0.861035847124831	-268	n.s	n.s
V_V_WT:V_V_HT	-0.316052244926352	0.526134174718319	42934.490077403	-0.600706549989001	0.819717843173686	-267	n.s	n.s
V_V_WT:V_V_HM	-0.0406825392373331	0.526351340918773	42934.490077403	-0.0772916036773454	0.996711825096128	-267	n.s	n.s
V_V_HT:V_V_HM	0.275369705689019	0.526372611929516	42934.490077403	0.523145960576483	0.860018264430248	-267	n.s	n.s
V_V_WT:V_V_HT	-0.312341992374119	0.526134817700158	42934.490077403	-0.593653911253068	0.823527788439342	-266	n.s	n.s
V_V_WT:V_V_HM	-0.0360419540023202	0.52635203241528	42934.490077403	-0.0684749973072849	0.997418279153227	-266	n.s	n.s
V_V_HT:V_V_HM	0.276300038371799	0.526373307897938	42934.490077403	0.524912707817951	0.859141757704682	-266	n.s	n.s
V_V_WT:V_V_HT	-0.308438730382939	0.526134615870421	42934.490077403	-0.586235387444842	0.827505738822702	-265	n.s	n.s
V_V_WT:V_V_HM	-0.0313631129616907	0.526351815124781	42934.490077403	-0.0595858360519864	0.998044451540561	-265	n.s	n.s
V_V_HT:V_V_HM	0.277075617421248	0.526373089185383	42934.490077403	0.526386365705077	0.858409087705674	-265	n.s	n.s
V_V_WT:V_V_HT	-0.304352859849002	0.526133599831873	42934.490077403	-0.578470677307547	0.83163607972285	-264	n.s	n.s
V_V_WT:V_V_HM	-0.0266573120729501	0.526350721988389	42934.490077403	-0.0506455315046345	0.998586865081625	-264	n.s	n.s
V_V_HT:V_V_HM	0.277695547776053	0.526371988948253	42934.490077403	0.527565207888281	0.85782196969422	-264	n.s	n.s
V_V_WT:V_V_HT	-0.300095938535072	0.526131896405415	42934.490077403	-0.570381572729875	0.835902049737002	-263	n.s	n.s
V_V_WT:V_V_HM	-0.021935998246402	0.52634888944866	42934.490077403	-0.0416757756806128	0.999042875079179	-263	n.s	n.s
V_V_HT:V_V_HM	0.27815994028867	0.526370144515233	42934.490077403	0.52844931116837	0.857381049718816	-263	n.s	n.s
V_V_WT:V_V_HT	-0.295680522812218	0.526129712853798	42934.490077403	-0.561991683017497	0.840285973620392	-262	n.s	n.s
V_V_WT:V_V_HM	-0.01721061483137	0.526346540476667	42934.490077403	-0.0326982577215836	0.999410707377954	-262	n.s	n.s
V_V_HT:V_V_HM	0.278469907980852	0.526367780304352	42934.490077403	0.529040565172583	0.857085895246458	-262	n.s	n.s
V_V_WT:V_V_HT	-0.291119995261488	0.526127311704038	42934.490077403	-0.553326141383155	0.844769506387788	-261	n.s	n.s
V_V_WT:V_V_HM	-0.0124924500728818	0.526343957486452	42934.490077403	-0.0237343848926077	0.99968947343393	-261	n.s	n.s
V_V_HT:V_V_HM	0.278627545188607	0.526365180561751	42934.490077403	0.529342660719403	0.856935001074445	-261	n.s	n.s
V_V_WT:V_V_HT	-0.28642838148462	0.526124979221084	42934.490077403	-0.544411295408688	0.849333885025625	-260	n.s	n.s
V_V_WT:V_V_HM	-0.00779249178253272	0.526341448420953	42934.490077403	-0.0148050126128401	0.999879162459805	-260	n.s	n.s
V_V_HT:V_V_HM	0.278635889702089	0.526362655227469	42934.490077403	0.529361053514854	0.856925812111467	-260	n.s	n.s
V_V_WT:V_V_HT	-0.28162016043676	0.526122991316613	42934.490077403	-0.535274384668138	0.853960183323942	-259	n.s	n.s
V_V_WT:V_V_HM	-0.00312129129405925	0.526339310079123	42934.490077403	-0.00593018844362971	0.999980611531718	-259	n.s	n.s
V_V_HT:V_V_HM	0.278498869142702	0.526360503024888	42934.490077403	0.529102901038785	0.857054763869941	-259	n.s	n.s
V_V_WT:V_V_HT	-0.276710072052105	0.526121580946962	42934.490077403	-0.525943207944553	0.858629565622723	-258	n.s	n.s
V_V_WT:V_V_HM	0.00151116026718734	0.526337793045994	42934.490077403	0.00287108447683765	0.999995455336813	-258	n.s	n.s
V_V_HT:V_V_HM	0.278221232319296	0.526358976163248	42934.490077403	0.528576969176653	0.85731734201117	-258	n.s	n.s
V_V_WT:V_V_HT	-0.27171292627449	0.526120910847132	42934.490077403	-0.516445783987168	0.863323534499093	-257	n.s	n.s
V_V_WT:V_V_HM	0.00609554096828191	0.526337072363157	42934.490077403	0.0115810595307567	0.99992605800518	-257	n.s	n.s
V_V_HT:V_V_HM	0.277808467242768	0.526358250818185	42934.490077403	0.527793507199584	0.857708161104404	-257	n.s	n.s
V_V_WT:V_V_HT	-0.266643417612405	0.526121054792619	42934.490077403	-0.506810011086722	0.868024166938138	-256	n.s	n.s
V_V_WT:V_V_HM	0.0106232900636627	0.526337227373575	42934.490077403	0.0201834290093311	0.999775430116131	-256	n.s	n.s
V_V_HT:V_V_HM	0.27726670767607	0.526358406845827	42934.490077403	0.526764090912074	0.85822106199895	-256	n.s	n.s
V_V_WT:V_V_HT	-0.261515948742393	0.52612198953682	42934.490077403	-0.49706333121074	0.872714333664103	-255	n.s	n.s
V_V_WT:V_V_HM	0.0150866812184745	0.526338233050638	42934.490077403	0.0286634720245052	0.999547134502015	-255	n.s	n.s
V_V_HT:V_V_HM	0.276602629960863	0.526359419055848	42934.490077403	0.525501434850384	0.858849226541022	-255	n.s	n.s
V_V_WT:V_V_HT	-0.256344466967436	0.52612359830281	42934.490077403	-0.487232406594881	0.87737789580288	-254	n.s	n.s
V_V_WT:V_V_HM	0.0194788756348281	0.526339963756726	42934.490077403	0.0370081638790992	0.99924518483467	-254	n.s	n.s
V_V_HT:V_V_HM	0.275823342602262	0.526361160994524	42934.490077403	0.524019177404943	0.859585306773393	-254	n.s	n.s
V_V_WT:V_V_HT	-0.25114231657167	0.5261256853288	42934.490077403	-0.477342816697344	0.881999873788274	-253	n.s	n.s
V_V_WT:V_V_HM	0.0237939543377876	0.526342208892257	42934.490077403	0.0452062440286986	0.998873941135295	-253	n.s	n.s
V_V_HT:V_V_HM	0.274936270909456	0.526363420695485	42934.490077403	0.522331644068622	0.860421565043656	-253	n.s	n.s
V_V_WT:V_V_HT	-0.245922109790796	0.526127999651302	42934.490077403	-0.467418783934298	0.886566584044066	-252	n.s	n.s
V_V_WT:V_V_HM	0.0280269290339121	0.526344698481786	42934.490077403	0.0532482403921885	0.998438006325908	-252	n.s	n.s
V_V_HT:V_V_HM	0.273949038824705	0.526365926431804	42934.490077403	0.520453595242735	0.861350020842696	-252	n.s	n.s
V_V_WT:V_V_HT	-0.240695618961769	0.526130265253224	42934.490077403	-0.457482936941335	0.891065739783458	-251	n.s	n.s
V_V_WT:V_V_HM	0.0321737320178761	0.526347135605771	42934.490077403	0.0611264502861737	0.997942127644079	-251	n.s	n.s
V_V_HT:V_V_HM	0.272869350979644	0.526368379358288	42934.490077403	0.518399967931789	0.86236259883223	-251	n.s	n.s
V_V_WT:V_V_HT	-0.235473691304011	0.526132213948386	42934.490077403	-0.447556118141649	0.895486514150877	-250	n.s	n.s
V_V_WT:V_V_HM	0.0362311852837944	0.526349231775545	42934.490077403	0.0688348782453334	0.997391106369782	-250	n.s	n.s
V_V_HT:V_V_HM	0.271704876587805	0.526370489115765	42934.490077403	0.516185618696509	0.863451273630225	-250	n.s	n.s
V_V_WT:V_V_HT	-0.230266187740915	0.526133617093718	42934.490077403	-0.437657241924343	0.899819565038015	-249	n.s	n.s
V_V_WT:V_V_HM	0.0401969505497213	0.526350741045888	42934.490077403	0.0763691345239635	0.996789718605034	-249	n.s	n.s
V_V_HT:V_V_HM	0.270463138290637	0.526372008164836	42934.490077403	0.513825078262787	0.864608205614869	-249	n.s	n.s
V_V_WT:V_V_HT	-0.225081946416068	0.526134312379664	42934.490077403	-0.42780320750806	0.904057022687915	-248	n.s	n.s
V_V_WT:V_V_HM	0.0440694610302553	0.526351488832589	42934.490077403	0.0837262969047515	0.99614264929917	-248	n.s	n.s
V_V_HT:V_V_HM	0.26915140744632	0.526372760790278	42934.490077403	0.51133232472407	0.865825863942291	-248	n.s	n.s
V_V_WT:V_V_HT	-0.21992877075468	0.526134222570474	42934.490077403	-0.418008867927654	0.908192442932119	-247	n.s	n.s
V_V_WT:V_V_HM	0.0478478374450824	0.526351392069495	42934.490077403	0.0909047419005685	0.995454440814461	-247	n.s	n.s
V_V_HT:V_V_HM	0.267776608199761	0.526372663388537	42934.490077403	0.508720583010414	0.867097132846382	-247	n.s	n.s
V_V_WT:V_V_HT	-0.214813441843923	0.526133364026789	42934.490077403	-0.408287055205619	0.912220729843861	-246	n.s	n.s
V_V_WT:V_V_HM	0.0515317900802728	0.526350468374419	42934.490077403	0.0979039502699096	0.99472945672557	-246	n.s	n.s
V_V_HT:V_V_HM	0.266345231924201	0.526371733693013	42934.490077403	0.506002155654385	0.868415398819581	-246	n.s	n.s
V_V_WT:V_V_HT	-0.209741753574694	0.526131844088718	42934.490077403	-0.398648657995556	0.916138033296191	-245	n.s	n.s
V_V_WT:V_V_HM	0.0551215098457434	0.526348833231585	42934.490077403	0.104724293786913	0.993971860731571	-245	n.s	n.s
V_V_HT:V_V_HM	0.264863263420438	0.526370087938051	42934.490077403	0.50318828803131	0.869774617380385	-245	n.s	n.s
V_V_WT:V_V_HT	-0.204718569507417	0.526129847694254	42934.490077403	-0.389102747933023	0.919941626784101	-244	n.s	n.s
V_V_WT:V_V_HM	0.0586175506410425	0.526346685595357	42934.490077403	0.111366808693285	0.993185610116356	-244	n.s	n.s
V_V_HT:V_V_HM	0.263336120148458	0.52636792636909	42934.490077403	0.50028906959617	0.871169359101583	-244	n.s	n.s
V_V_WT:V_V_HT	-0.199747898726936	0.526127614913619	42934.490077403	-0.37965674688969	0.92362977218962	-243	n.s	n.s
V_V_WT:V_V_HM	0.0620207063884309	0.526344283721965	42934.490077403	0.117832962770795	0.992374462542159	-243	n.s	n.s
V_V_HT:V_V_HM	0.261768605115366	0.526365508917729	42934.490077403	0.497313370045074	0.872594835941586	-243	n.s	n.s
V_V_WT:V_V_HT	-0.194832988679882	0.526125412109878	42934.490077403	-0.370316628308371	0.92720157722895	-242	n.s	n.s
V_V_WT:V_V_HM	0.0653318854322125	0.526341914145712	42934.490077403	0.124124421172596	0.991541994738524	-242	n.s	n.s
V_V_HT:V_V_HM	0.260164874112093	0.526363123976609	42934.490077403	0.494268808473093	0.874046909391148	-242	n.s	n.s
V_V_WT:V_V_HT	-0.189976431753889	0.526123500193574	42934.490077403	-0.361087143387422	0.930656851658459	-241	n.s	n.s
V_V_WT:V_V_HM	0.068551985514089	0.526339857529825	42934.490077403	0.130242816563069	0.99069163129328	-241	n.s	n.s
V_V_HT:V_V_HM	0.258528417267978	0.526361054028774	42934.490077403	0.491161751594648	0.875522082920787	-241	n.s	n.s
V_V_WT:V_V_HT	-0.185180282643362	0.526122103746071	42934.490077403	-0.351972063756398	0.93399596726319	-240	n.s	n.s
V_V_WT:V_V_HM	0.0716817721592873	0.526338355452169	42934.490077403	0.136189527927727	0.98982668166294	-240	n.s	n.s
V_V_HT:V_V_HM	0.25686205480265	0.526359542218088	42934.490077403	0.487997336801815	0.877017481316985	-240	n.s	n.s
V_V_WT:V_V_HT	-0.180446183069455	0.526121384668788	42934.490077403	-0.342974431999285	0.937219726062458	-239	n.s	n.s
V_V_WT:V_V_HM	0.074721763474164	0.526337582060258	42934.490077403	0.141965472390701	0.988950383362383	-239	n.s	n.s
V_V_HT:V_V_HM	0.255167946543621	0.526358763820448	42934.490077403	0.484779515575168	0.878530819557742	-239	n.s	n.s
V_V_WT:V_V_HT	-0.175775490365966	0.526121423440473	42934.490077403	-0.334096812132293	0.940329240202962	-238	n.s	n.s
V_V_WT:V_V_HM	0.077672123939447	0.526337623910591	42934.490077403	0.147570913442131	0.98806594931232	-238	n.s	n.s
V_V_HT:V_V_HM	0.25344761430541	0.526358805952543	42934.490077403	0.481511112646343	0.88006036385222	-238	n.s	n.s
V_V_WT:V_V_HT	-0.171169406453199	0.52612221015415	42934.490077403	-0.325341533107009	0.943325826041351	-237	n.s	n.s
V_V_WT:V_V_HM	0.0805325696678055	0.526338470329026	42934.490077403	0.153005288816268	0.98717661728257	-237	n.s	n.s
V_V_HT:V_V_HM	0.251701976121003	0.526359657869763	42934.490077403	0.478193897191265	0.881604886967836	-237	n.s	n.s
V_V_WT:V_V_HT	-0.166629103966546	0.526123646324737	42934.490077403	-0.316710919819974	0.946210913890188	-236	n.s	n.s
V_V_WT:V_V_HM	0.083302287180487	0.526340015357123	42934.490077403	0.158267060740131	0.986285699408276	-236	n.s	n.s
V_V_HT:V_V_HM	0.249931391147032	0.526361212925331	42934.490077403	0.474828663301387	0.883163619437775	-236	n.s	n.s
V_V_WT:V_V_HT	-0.162155845751488	0.526125557179176	42934.490077403	-0.308207505867775	0.94898597452655	-235	n.s	n.s
V_V_WT:V_V_HM	0.0859798677368401	0.526342070974891	42934.490077403	0.163353591662525	0.985396629664872	-235	n.s	n.s
V_V_HT:V_V_HM	0.248135713488329	0.526363281879035	42934.490077403	0.471415317197892	0.884736198075059	-235	n.s	n.s
V_V_WT:V_V_HT	-0.15775109539463	0.526127712895443	42934.490077403	-0.29983422566068	0.951652462052254	-234	n.s	n.s
V_V_WT:V_V_HM	0.0885632582771906	0.526344389949742	42934.490077403	0.16826104726916	0.984513007390176	-234	n.s	n.s
V_V_HT:V_V_HM	0.246314353671819	0.526365615894338	42934.490077403	0.467952970775477	0.886322612187517	-234	n.s	n.s
V_V_WT:V_V_HT	-0.153416615308288	0.526129856218993	42934.490077403	-0.291594581632012	0.954211773050785	-233	n.s	n.s
V_V_WT:V_V_HM	0.091049730348731	0.526346695545154	42934.490077403	0.172984329757078	0.983638634747343	-233	n.s	n.s
V_V_HT:V_V_HM	0.244466345657021	0.526367936439925	42934.490077403	0.464440040384036	0.887923148179332	-233	n.s	n.s
V_V_WT:V_V_HT	-0.149154550466358	0.526131733134482	42934.490077403	-0.283492785310163	0.956665220757239	-232	n.s	n.s
V_V_WT:V_V_HM	0.0934358674132669	0.526348714515011	42934.490077403	0.177517043048848	0.982777546254886	-232	n.s	n.s
V_V_HT:V_V_HM	0.242590417879623	0.526369968497941	42934.490077403	0.460874351498213	0.889538332412723	-232	n.s	n.s
V_V_WT:V_V_HT	-0.144967495643038	0.526133122942554	42934.490077403	-0.275533870272727	0.95901402305522	-231	n.s	n.s
V_V_WT:V_V_HM	0.0957175708000374	0.526350209457402	42934.490077403	0.181851491801836	0.981934028525858	-231	n.s	n.s
V_V_HT:V_V_HM	0.240685066443076	0.526371473127541	42934.490077403	0.45725324933169	0.891168872486515	-231	n.s	n.s
V_V_WT:V_V_HT	-0.140858544455543	0.526133864183181	42934.490077403	-0.26772377534418	0.961259302863741	-230	n.s	n.s
V_V_WT:V_V_HM	0.097890083953035	0.526351006699509	42934.490077403	0.185978715167386	0.981112628602297	-230	n.s	n.s
V_V_HT:V_V_HM	0.238748628408583	0.526372275530641	42934.490077403	0.453573714853995	0.892815597367584	-230	n.s	n.s
V_V_WT:V_V_HT	-0.136831319447215	0.526133873362613	42934.490077403	-0.26006939749517	0.963402099057509	-229	n.s	n.s
V_V_WT:V_V_HM	0.0999480344914865	0.526351016440875	42934.490077403	0.18988855605775	0.980318149432957	-229	n.s	n.s
V_V_HT:V_V_HM	0.236779353938704	0.526372285325522	42934.490077403	0.449832486511469	0.894479396442279	-229	n.s	n.s
V_V_WT:V_V_HT	-0.132889982487356	0.526133154318652	42934.490077403	-0.252578613220926	0.965443386215458	-228	n.s	n.s
V_V_WT:V_V_HM	0.10188549273901	0.526350242825768	42934.490077403	0.193569764862323	0.979555631581214	-228	n.s	n.s
V_V_HT:V_V_HM	0.234775475226366	0.526371506684492	42934.490077403	0.446026185393601	0.89616115871237	-228	n.s	n.s
V_V_WT:V_V_HT	-0.129039225274782	0.52613179717673	42934.490077403	-0.245260267422	0.967384101379793	-227	n.s	n.s
V_V_WT:V_V_HM	0.103696045717108	0.526348782818408	42934.490077403	0.197010136818124	0.978830320443549	-227	n.s	n.s
V_V_HT:V_V_HM	0.232735270991892	0.526370037201633	42934.490077403	0.44215144203343	0.89786171313941	-227	n.s	n.s
V_V_WT:V_V_HT	-0.125284240859615	0.526129967092911	42934.490077403	-0.238124130339625	0.969225175616739	-226	n.s	n.s
V_V_WT:V_V_HM	0.105372884337614	0.526346814091998	42934.490077403	0.200196679292898	0.978147619166662	-226	n.s	n.s
V_V_HT:V_V_HM	0.23065712519723	0.526368055703157	42934.490077403	0.438205021558732	0.899581771765244	-226	n.s	n.s
V_V_WT:V_V_HT	-0.121630676505496	0.526127884180962	42934.490077403	-0.231180821550339	0.970967568675646	-225	n.s	n.s
V_V_WT:V_V_HM	0.1069089023137	0.526344573434602	42934.490077403	0.203115806088924	0.97751302764289	-225	n.s	n.s
V_V_HT:V_V_HM	0.228539578819202	0.526365800513234	42934.490077403	0.434183943174811	0.901321877498742	-225	n.s	n.s
V_V_WT:V_V_HT	-0.118084569818324	0.526125797064451	42934.490077403	-0.224441702872551	0.972612304434334	-224	n.s	n.s
V_V_WT:V_V_HM	0.108296804097851	0.526342328298066	42934.490077403	0.205753552916843	0.97693206898449	-224	n.s	n.s
V_V_HT:V_V_HM	0.226381373916172	0.526363540818289	42934.490077403	0.430085589826829	0.903082358432771	-224	n.s	n.s
V_V_WT:V_V_HT	-0.114652269364301	0.526123953224419	42934.490077403	-0.217918740748525	0.974160505400875	-223	n.s	n.s
V_V_WT:V_V_HM	0.109529219702329	0.526340344900206	42934.490077403	0.208095808659882	0.976410205204497	-223	n.s	n.s
V_V_HT:V_V_HM	0.224181489066629	0.526361544562353	42934.490077403	0.425907803072935	0.904863290801611	-223	n.s	n.s
V_V_WT:V_V_HT	-0.111340342389612	0.526122569678466	42934.490077403	-0.211624341562949	0.975613424136204	-222	n.s	n.s
V_V_WT:V_V_HM	0.110598823706747	0.526338856683981	42934.490077403	0.210128555591615	0.975952744556815	-222	n.s	n.s
V_V_HT:V_V_HM	0.22193916609636	0.526360046701787	42934.490077403	0.421648959656129	0.906664471935348	-222	n.s	n.s
V_V_WT:V_V_HT	-0.10815547163512	0.526121807458504	42934.490077403	-0.205571162612662	0.976972470073097	-221	n.s	n.s
V_V_WT:V_V_HM	0.11149845593056	0.526338036863651	42934.490077403	0.211838111862403	0.975564743333414	-221	n.s	n.s
V_V_HT:V_V_HM	0.219653927565682	0.526359221573251	42934.490077403	0.417308025703724	0.908485404679793	-221	n.s	n.s
V_V_WT:V_V_HT	-0.105104344113119	0.52612175289398	42934.490077403	-0.199771903623036	0.978239230170377	-220	n.s	n.s
V_V_WT:V_V_HM	0.112221241152022	0.526337978291723	42934.490077403	0.213211369463108	0.975250905252258	-220	n.s	n.s
V_V_HT:V_V_HM	0.217325585265139	0.526359162630501	42934.490077403	0.412884586598713	0.910325293718046	-220	n.s	n.s
V_V_WT:V_V_HT	-0.102193534511846	0.526122407863687	42934.490077403	-0.194239083879361	0.979415482358146	-219	n.s	n.s
V_V_WT:V_V_HM	0.112760705284809	0.526338682974456	42934.490077403	0.214236021277352	0.975015481708933	-219	n.s	n.s
V_V_HT:V_V_HM	0.214954239796656	0.5263598718917	42934.490077403	0.408378851191914	0.912183053858529	-219	n.s	n.s
V_V_WT:V_V_HT	-0.0994293861357484	0.52612369012323	42934.490077403	-0.188984810990852	0.980503201085264	-218	n.s	n.s
V_V_WT:V_V_HM	0.113110885675122	0.526340062425715	42934.490077403	0.214900771858092	0.974862176062473	-218	n.s	n.s
V_V_HT:V_V_HM	0.212540271810865	0.526361260295837	42934.490077403	0.403791631039504	0.914057329425731	-218	n.s	n.s
V_V_WT:V_V_HT	-0.096817892131539	0.52612544359503	42934.490077403	-0.184020547400216	0.981504554819725	-217	n.s	n.s
V_V_WT:V_V_HM	0.113266433229619	0.526341948737995	42934.490077403	0.215195527358586	0.974794054970656	-217	n.s	n.s
V_V_HT:V_V_HM	0.210084325361155	0.526363158845674	42934.490077403	0.399124296278399	0.915946523460835	-217	n.s	n.s
V_V_WT:V_V_HT	-0.094364580046686	0.526127457345224	42934.490077403	-0.17935688154889	0.98242189570103	-216	n.s	n.s
V_V_WT:V_V_HM	0.113222704317974	0.526344114997677	42934.490077403	0.215111561223542	0.974813469448157	-216	n.s	n.s
V_V_HT:V_V_HM	0.207587284364657	0.526365339155502	42934.490077403	0.394378711747452	0.917848834618159	-216	n.s	n.s
V_V_WT:V_V_HT	-0.09207440216427	0.526129490934849	42934.490077403	-0.175003309547747	0.983257742197329	-215	n.s	n.s
V_V_WT:V_V_HM	0.112975840657524	0.526346302556811	42934.490077403	0.21464165342993	0.974921987887814	-215	n.s	n.s
V_V_HT:V_V_HM	0.205050242821797	0.526367540899865	42934.490077403	0.389557157098343	0.919762299635138	-215	n.s	n.s
V_V_WT:V_V_HT	-0.0899516342292336	0.526131303106562	42934.490077403	-0.170968033451176	0.984014755883108	-214	n.s	n.s
V_V_WT:V_V_HM	0.112522835833196	0.526348251892436	42934.490077403	0.213780202420414	0.975120342741707	-214	n.s	n.s
V_V_HT:V_V_HM	0.202474470062429	0.526369502872898	42934.490077403	0.384662236237727	0.921684838694214	-214	n.s	n.s
V_V_WT:V_V_HT	-0.0879997847539823	0.526132680383879	42934.490077403	-0.167257781230726	0.984695713840253	-213	n.s	n.s
V_V_WT:V_V_HM	0.111861587096351	0.52634973337076	42934.490077403	0.212523309131337	0.975408392217227	-213	n.s	n.s
V_V_HT:V_V_HM	0.199861371850335	0.526370993952248	42934.490077403	0.379696780686336	0.92361430142243	-213	n.s	n.s
V_V_WT:V_V_HT	-0.0862215169411993	0.526133462194005	42934.490077403	-0.16387765298495	0.985303478336247	-212	n.s	n.s
V_V_WT:V_V_HM	0.11099093177716	0.52635057427146	42934.490077403	0.210868833820094	0.975785097727559	-212	n.s	n.s
V_V_HT:V_V_HM	0.197212448718357	0.526371840298315	42934.490077403	0.374663752161569	0.925548511130238	-212	n.s	n.s
V_V_WT:V_V_HT	-0.0846185847834537	0.526133559566623	42934.490077403	-0.160830996701967	0.985840965564212	-211	n.s	n.s
V_V_WT:V_V_HM	0.109910667779974	0.52635067890073	42934.490077403	0.208816426359551	0.976248517512698	-211	n.s	n.s
V_V_HT:V_V_HM	0.194529252563427	0.526371945597643	42934.490077403	0.369566148405874	0.927485305551342	-211	n.s	n.s
V_V_WT:V_V_HT	-0.0831917845478614	0.526132965226396	42934.490077403	-0.158119315926277	0.986311115173435	-210	n.s	n.s
V_V_WT:V_V_HM	0.10862155812356	0.526350039446283	42934.490077403	0.206367531078423	0.976795816414284	-210	n.s	n.s
V_V_HT:V_V_HM	0.191813342671422	0.526371301988347	42934.490077403	0.364406915701625	0.929422572711264	-210	n.s	n.s
V_V_WT:V_V_HT	-0.0819409226571203	0.526131753946582	42934.490077403	-0.15574221103834	0.986716862095763	-209	n.s	n.s
V_V_WT:V_V_HM	0.107125319636836	0.526348736356043	42934.490077403	0.203525366809986	0.977423291542938	-209	n.s	n.s
V_V_HT:V_V_HM	0.189066242293954	0.526369990440959	42934.490077403	0.359188870428511	0.931358281093739	-209	n.s	n.s
V_V_WT:V_V_HT	-0.0808648003605646	0.526130073174553	42934.490077403	-0.153697354482408	0.987061111991749	-208	n.s	n.s
V_V_WT:V_V_HM	0.105424596674761	0.526346928252514	42934.490077403	0.200294883499699	0.978126413088599	-208	n.s	n.s
V_V_HT:V_V_HM	0.186289397035325	0.526368170607381	42934.490077403	0.35391463131284	0.933290503642851	-208	n.s	n.s
V_V_WT:V_V_HT	-0.0799612152659371	0.526128125106274	42934.490077403	-0.151980499521453	0.98734672128888	-207	n.s	n.s
V_V_WT:V_V_HM	0.10352292043044	0.526344832648764	42934.490077403	0.196682695466913	0.978899879478611	-207	n.s	n.s
V_V_HT:V_V_HM	0.183484135696378	0.52636606141173	42934.490077403	0.348586561991226	0.935217435958	-207	n.s	n.s
V_V_WT:V_V_HT	-0.0792269795676705	0.526126142385075	42934.490077403	-0.150585521579507	0.987576482370993	-206	n.s	n.s
V_V_WT:V_V_HM	0.101424655332789	0.526342699806475	42934.490077403	0.192696992605922	0.97973768550915	-206	n.s	n.s
V_V_HT:V_V_HM	0.180651634900461	0.526363914738827	42934.490077403	0.343206724173136	0.937137408819852	-206	n.s	n.s
V_V_WT:V_V_HT	-0.0786579541258124	0.526124360337376	42934.490077403	-0.149504489918264	0.987753114202119	-205	n.s	n.s
V_V_WT:V_V_HM	0.0991349338895299	0.526340782869291	42934.490077403	0.188347430250619	0.980633201910892	-205	n.s	n.s
V_V_HT:V_V_HM	0.177792888015341	0.526361985373782	42934.490077403	0.337776839809368	0.939048895880097	-205	n.s	n.s
V_V_WT:V_V_HT	-0.0782490976231042	0.526122989061356	42934.490077403	-0.148727767556226	0.987879258178093	-204	n.s	n.s
V_V_WT:V_V_HM	0.0966595817444565	0.526339307838127	42934.490077403	0.183644999157433	0.98157926439574	-204	n.s	n.s
V_V_HT:V_V_HM	0.17490867936756	0.526360500782761	42934.490077403	0.332298261566836	0.940950517002204	-204	n.s	n.s
V_V_WT:V_V_HT	-0.0779945293568528	0.526122188677891	42934.490077403	-0.148244136125199	0.987957478795268	-203	n.s	n.s
V_V_WT:V_V_HM	0.0940050346696789	0.526338446948861	42934.490077403	0.178601877203951	0.982568269994931	-203	n.s	n.s
V_V_HT:V_V_HM	0.171999564026532	0.526359634317864	42934.490077403	0.326771949846487	0.942841038093207	-203	n.s	n.s
V_V_WT:V_V_HT	-0.0778876043036166	0.526122050649851	42934.490077403	-0.148040942605261	0.987990268354483	-202	n.s	n.s
V_V_WT:V_V_HM	0.0911782497188602	0.526338298578088	42934.490077403	0.173231265832602	0.98359227807122	-202	n.s	n.s
V_V_HT:V_V_HM	0.169065854022478	0.526359484992795	42934.490077403	0.321198456269467	0.944719367646195	-202	n.s	n.s
V_V_WT:V_V_HT	-0.0779209984505337	0.526122587355957	42934.490077403	-0.148104263765081	0.987980054856378	-201	n.s	n.s
V_V_WT:V_V_HM	0.0881866126165541	0.526338876028872	42934.490077403	0.167547214604221	0.984643113285826	-201	n.s	n.s
V_V_HT:V_V_HM	0.166107611067088	0.526360066195954	42934.490077403	0.315577912791829	0.946584550473166	-201	n.s	n.s
V_V_WT:V_V_HT	-0.0780868028163092	0.52612373109917	42934.490077403	-0.148419085094625	0.987929211938495	-200	n.s	n.s
V_V_WT:V_V_HM	0.0850378432915295	0.52634010646557	42934.490077403	0.161564437607781	0.985712467778697	-200	n.s	n.s
V_V_HT:V_V_HM	0.16312464610784	0.526361304618465	42934.490077403	0.309910026965377	0.948435758642687	-200	n.s	n.s
V_V_WT:V_V_HT	-0.0783766238623783	0.52612534261305	42934.490077403	-0.14896948980468	0.987840069843145	-199	n.s	n.s
V_V_WT:V_V_HM	0.0817399020671669	0.526341840065871	42934.490077403	0.155298127272073	0.986791999653253	-199	n.s	n.s
V_V_HT:V_V_HM	0.160116525929546	0.526363049465641	42934.490077403	0.304194084467166	0.950272279473601	-199	n.s	n.s
V_V_WT:V_V_HT	-0.0787816885266778	0.52612722800031	42934.490077403	-0.149738854660895	0.98771492624144	-198	n.s	n.s
V_V_WT:V_V_HM	0.0783008982175468	0.526343868243257	42934.490077403	0.148763770116457	0.98787342532897	-198	n.s	n.s
V_V_HT:V_V_HM	0.157082586744225	0.52636509079775	42934.490077403	0.298428960222559	0.952093500429568	-198	n.s	n.s
V_V_WT:V_V_HT	-0.0792929514687407	0.526129162045244	42934.490077403	-0.150710048385271	0.987556056012316	-197	n.s	n.s
V_V_WT:V_V_HM	0.074729003154362	0.526345948725641	42934.490077403	0.141976970346768	0.988948603449117	-197	n.s	n.s
V_V_HT:V_V_HM	0.154021954623105	0.526367184771338	42934.490077403	0.292613139799006	0.95389889072012	-197	n.s	n.s
V_V_WT:V_V_HT	-0.0799012029444023	0.526130915096617	42934.490077403	-0.151865630115519	0.987365718959507	-196	n.s	n.s
V_V_WT:V_V_HM	0.0710323698111824	0.526347834474153	42934.490077403	0.134953285942835	0.990009608699	-196	n.s	n.s
V_V_HT:V_V_HM	0.150933572755584	0.526369082745635	42934.490077403	0.286744753259989	0.955687979349118	-196	n.s	n.s
V_V_WT:V_V_HT	-0.0805971749329712	0.526132280319383	42934.490077403	-0.153188044048629	0.98714616488731	-195	n.s	n.s
V_V_WT:V_V_HM	0.0672190600002656	0.526349302998058	42934.490077403	0.127708082099452	0.991048794331395	-195	n.s	n.s
V_V_HT:V_V_HM	0.147816234933237	0.526370560787513	42934.490077403	0.280821622531637	0.95746032980855	-195	n.s	n.s
V_V_WT:V_V_HT	-0.0813716441795224	0.526133098077427	42934.490077403	-0.154659808472167	0.986899635364032	-194	n.s	n.s
V_V_WT:V_V_HM	0.0632969811706651	0.52635018258304	42934.490077403	0.120256405840002	0.992058842860436	-194	n.s	n.s
V_V_HT:V_V_HM	0.144668625350186	0.526371446069768	42934.490077403	0.274841324373456	0.959215511391119	-194	n.s	n.s
V_V_WT:V_V_HT	-0.0822155301676646	0.526133274581817	42934.490077403	-0.156263696176622	0.986628361962468	-193	n.s	n.s
V_V_WT:V_V_HM	0.0592738335639423	0.526350372350051	42934.490077403	0.112612884264328	0.993032805043825	-193	n.s	n.s
V_V_HT:V_V_HM	0.141489363731608	0.526371637059987	42934.490077403	0.26880126847618	0.960953067960004	-193	n.s	n.s
V_V_WT:V_V_HT	-0.0831199870027389	0.526132792621989	42934.490077403	-0.157982905016259	0.986334560736226	-192	n.s	n.s
V_V_WT:V_V_HM	0.0551570687488468	0.526349853797587	42934.490077403	0.104791648275176	0.993964127756163	-192	n.s	n.s
V_V_HT:V_V_HM	0.138277055751585	0.526371115137577	42934.490077403	0.262698791356444	0.96267248471752	-192	n.s	n.s
V_V_WT:V_V_HT	-0.0840764874879592	0.526131713160838	42934.490077403	-0.159801215902485	0.986020423192898	-191	n.s	n.s
V_V_WT:V_V_HM	0.0509538601499566	0.52634869251619	42934.490077403	0.096806282364593	0.994846671853506	-191	n.s	n.s
V_V_HT:V_V_HM	0.135030347637916	0.526369946319293	42934.490077403	0.256531263956334	0.964373154350113	-191	n.s	n.s
V_V_WT:V_V_HT	-0.0850768991269196	0.526130167657248	42934.490077403	-0.161703138038539	0.98568810383106	-190	n.s	n.s
V_V_WT:V_V_HM	0.0466710857396675	0.526347029928235	42934.490077403	0.0886697997441553	0.995674721513391	-190	n.s	n.s
V_V_HT:V_V_HM	0.131747984866585	0.526368272945276	42934.490077403	0.250296212059655	0.966054343560179	-190	n.s	n.s
V_V_WT:V_V_HT	-0.0861135507053151	0.526128342074386	42934.490077403	-0.16367403885864	0.985339704912595	-189	n.s	n.s
V_V_WT:V_V_HM	0.0423153229667296	0.526345066084392	42934.490077403	0.0803946416397962	0.99644298671227	-189	n.s	n.s
V_V_HT:V_V_HM	0.128428873672046	0.526366296363993	42934.490077403	0.243991445803427	0.967715161743581	-189	n.s	n.s
V_V_WT:V_V_HT	-0.0871792893924203	0.526126454522683	42934.490077403	-0.165700258261128	0.984977258954372	-188	n.s	n.s
V_V_WT:V_V_HM	0.037892855543066	0.52634303561312	42934.490077403	0.071992698637925	0.997146600643483	-188	n.s	n.s
V_V_HT:V_V_HM	0.125072144935488	0.526364252725619	42934.490077403	0.237615195727748	0.969354533141074	-188	n.s	n.s
V_V_WT:V_V_HT	-0.0882675279905471	0.526124729217422	42934.490077403	-0.167769205834213	0.984602709714308	-187	n.s	n.s
V_V_WT:V_V_HM	0.033409691531103	0.526341179706231	42934.490077403	0.0634753517666052	0.997781113854641	-187	n.s	n.s
V_V_HT:V_V_HM	0.12167721952165	0.526362384786066	42934.490077403	0.231166251690087	0.970971173978671	-187	n.s	n.s
V_V_WT:V_V_HT	-0.089372282338061	0.526123369861621	42934.490077403	-0.169869440244723	0.984217892469268	-186	n.s	n.s
V_V_WT:V_V_HM	0.028871591775265	0.526339717486291	42934.490077403	0.0548535305546593	0.998342486818682	-186	n.s	n.s
V_V_HT:V_V_HM	0.118243874113324	0.526360913088464	42934.490077403	0.224644100982953	0.972563575945767	-186	n.s	n.s
V_V_WT:V_V_HT	-0.090488199124757	0.526122535611567	42934.490077403	-0.171990730295507	0.983824514387883	-185	n.s	n.s
V_V_WT:V_V_HM	0.0242841076012832	0.526338820152925	42934.490077403	0.0461377855318131	0.998827082482653	-185	n.s	n.s
V_V_HT:V_V_HM	0.114772306726041	0.526360009942176	42934.490077403	0.218049062539249	0.974129997047099	-185	n.s	n.s
V_V_WT:V_V_HT	-0.0916105743761026	0.526122322457686	42934.490077403	-0.174124097126615	0.983424135837687	-184	n.s	n.s
V_V_WT:V_V_HM	0.019652626429992	0.526338590954715	42934.490077403	0.0373383726136146	0.999231660165787	-184	n.s	n.s
V_V_HT:V_V_HM	0.111263200806097	0.526359779264566	42934.490077403	0.211382414062022	0.975668460693637	-184	n.s	n.s
V_V_WT:V_V_HT	-0.0927353633585584	0.526122752197456	42934.490077403	-0.176261838081001	0.983018153269012	-183	n.s	n.s
V_V_WT:V_V_HM	0.0149824237124414	0.526339053328237	42934.490077403	0.0284653468476298	0.9995533719768	-183	n.s	n.s
V_V_HT:V_V_HM	0.107717787071002	0.526360244643371	42934.490077403	0.204646510003781	0.977176763446161	-183	n.s	n.s
V_V_WT:V_V_HT	-0.0938591822947578	0.526123770267591	42934.490077403	-0.178397532289826	0.982607784368146	-182	n.s	n.s
V_V_WT:V_V_HM	0.0102787195740389	0.526340148567468	42934.490077403	0.0195286633596437	0.999789762692373	-182	n.s	n.s
V_V_HT:V_V_HM	0.104137901868801	0.526361346991054	42934.490077403	0.197844888239049	0.978652491663494	-182	n.s	n.s
V_V_WT:V_V_HT	-0.0949793028980687	0.526125252641829	42934.490077403	-0.180526029536028	0.982194055828036	-181	n.s	n.s
V_V_WT:V_V_HM	0.0055467382294927	0.526341743245221	42934.490077403	0.0105382829704778	0.999938773833364	-181	n.s	n.s
V_V_HT:V_V_HM	0.100526041127566	0.52636295201445	42934.490077403	0.190982364436634	0.98009304685848	-181	n.s	n.s
V_V_WT:V_V_HT	-0.0960936403995225	0.526127020922544	42934.490077403	-0.182643423694578	0.981777794046205	-180	n.s	n.s
V_V_WT:V_V_HM	0.000791768506070989	0.526343645448752	42934.490077403	0.00150428054545228	0.999998752420702	-180	n.s	n.s
V_V_HT:V_V_HM	0.0968854089055944	0.526364866555759	42934.490077403	0.184065113501133	0.981495679326265	-180	n.s	n.s
V_V_WT:V_V_HT	-0.0972007358633263	0.526128863794939	42934.490077403	-0.184747012665724	0.981359618843833	-179	n.s	n.s
V_V_WT:V_V_HM	-0.00398077672034514	0.526345627859384	42934.490077403	-0.00756304699734035	0.999968464664732	-179	n.s	n.s
V_V_HT:V_V_HM	0.0932199591429798	0.526366861821944	42934.490077403	0.177100736965682	0.982857529539789	-179	n.s	n.s
V_V_WT:V_V_HT	-0.098299733799498	0.52613056226629	42934.490077403	-0.186835247464194	0.980939940044532	-178	n.s	n.s
V_V_WT:V_V_HM	-0.00876530374712892	0.526347454903199	42934.490077403	-0.016653075198665	0.99984711453951	-178	n.s	n.s
V_V_HT:V_V_HM	0.0895344300523677	0.526368700711437	42934.490077403	0.170098316885775	0.98417567629406	-178	n.s	n.s
V_V_WT:V_V_HT	-0.0993903557910454	0.526131915672821	42934.490077403	-0.188907672829435	0.980518956698192	-177	n.s	n.s
V_V_WT:V_V_HM	-0.013555986028405	0.526348910726947	42934.490077403	-0.0257547526975646	0.999634366899111	-177	n.s	n.s
V_V_HT:V_V_HM	0.0858343697626419	0.526370165971569	42934.490077403	0.163068455075165	0.985447190766111	-177	n.s	n.s
V_V_WT:V_V_HT	-0.100472870823316	0.526132765368496	42934.490077403	-0.190964861792909	0.980096658619193	-176	n.s	n.s
V_V_WT:V_V_HM	-0.0183467185170558	0.526349824679996	42934.490077403	-0.0348565111201662	0.999330374440606	-176	n.s	n.s
V_V_HT:V_V_HM	0.0821261523062571	0.526371085845634	42934.490077403	0.156023297089578	0.986669195340715	-176	n.s	n.s
V_V_WT:V_V_HT	-0.101548063173719	0.526133013308499	42934.490077403	-0.193008346948523	0.979672829750636	-175	n.s	n.s
V_V_WT:V_V_HM	-0.023131079933503	0.526350091303656	42934.490077403	-0.0439461877478018	0.998935807468464	-175	n.s	n.s
V_V_HT:V_V_HM	0.0784169832402127	0.526371354191779	42934.490077403	0.148976540261426	0.987838925881998	-175	n.s	n.s
V_V_WT:V_V_HT	-0.102617198381098	0.52613263333993	42934.490077403	-0.195040550383041	0.979247052944998	-174	n.s	n.s
V_V_WT:V_V_HM	-0.0279023044758759	0.52634968247563	42934.490077403	-0.0530109647727731	0.99845188504466	-174	n.s	n.s
V_V_HT:V_V_HM	0.07471489390522	0.526370942706128	42934.490077403	0.141943424006468	0.988953796114935	-174	n.s	n.s
V_V_WT:V_V_HT	-0.103681987706821	0.526131673915047	42934.490077403	-0.197064713734687	0.978818715792411	-173	n.s	n.s
V_V_WT:V_V_HM	-0.0326532641100826	0.526348650327335	42934.490077403	-0.0620373284699707	0.997880405781294	-173	n.s	n.s
V_V_HT:V_V_HM	0.0710287235967381	0.526369903858923	42934.490077403	0.134940700590996	0.99001146255383	-173	n.s	n.s
V_V_WT:V_V_HT	-0.104744551829682	0.526130251943706	42934.490077403	-0.199084830120906	0.978387017024129	-172	n.s	n.s
V_V_WT:V_V_HM	-0.0373764625059211	0.526347120629605	42934.490077403	-0.0710110515304276	0.997223776242177	-172	n.s	n.s
V_V_HT:V_V_HM	0.0673680893237615	0.526368364237208	42934.490077403	0.127986584872722	0.99100988816261	-172	n.s	n.s
V_V_WT:V_V_HT	-0.105807383589556	0.526128538563288	42934.490077403	-0.201105577504857	0.977950973448508	-171	n.s	n.s
V_V_WT:V_V_HM	-0.0420640412041944	0.526345277484313	42934.490077403	-0.0799172007493656	0.996485034756134	-171	n.s	n.s
V_V_HT:V_V_HM	0.0637433423853635	0.526366509137215	42934.490077403	0.121100680379243	0.991947402934793	-171	n.s	n.s
V_V_WT:V_V_HT	-0.106873310519548	0.526126738558556	42934.490077403	-0.203132254430467	0.977509427081335	-170	n.s	n.s
V_V_WT:V_V_HM	-0.0467077986203329	0.526343341185331	42934.490077403	-0.0887401719857354	0.99566786834014	-170	n.s	n.s
V_V_HT:V_V_HM	0.060165511899216	0.526364560281581	42934.490077403	0.114303880692557	0.992822759214148	-170	n.s	n.s
V_V_WT:V_V_HT	-0.107945456907346	0.52612506589833	42934.490077403	-0.205170716820031	0.977061052611708	-169	n.s	n.s
V_V_WT:V_V_HM	-0.051299221997499	0.526341541902547	42934.490077403	-0.0974637529313564	0.994776620515822	-169	n.s	n.s
V_V_HT:V_V_HM	0.0566462349098467	0.526362749332788	42934.490077403	0.107618244227295	0.993635179673796	-169	n.s	n.s
V_V_WT:V_V_HT	-0.109027205638051	0.526123718316151	42934.490077403	-0.207227315253892	0.976604365210276	-168	n.s	n.s
V_V_WT:V_V_HM	-0.0558295321140022	0.52634009233798	42934.490077403	-0.106071213131437	0.993816288025231	-168	n.s	n.s
V_V_HT:V_V_HM	0.0531976735240492	0.526361290371941	42934.490077403	0.101066842294688	0.994384395688514	-168	n.s	n.s
V_V_WT:V_V_HT	-0.110122159802033	0.52612285394811	42934.490077403	-0.20930883153176	0.976137728846165	-167	n.s	n.s
V_V_WT:V_V_HM	-0.0602897405059787	0.526339162595011	42934.490077403	-0.114545420121756	0.992792504750465	-167	n.s	n.s
V_V_HT:V_V_HM	0.0498324192960534	0.526360354605068	42934.490077403	0.094673580295467	0.995070674045127	-167	n.s	n.s
V_V_WT:V_V_HT	-0.111234103920939	0.526122572788492	42934.490077403	-0.211422413091667	0.975659365364616	-166	n.s	n.s
V_V_WT:V_V_HM	-0.0646707182901147	0.526338860230548	42934.490077403	-0.122868978858577	0.9917115116808	-166	n.s	n.s
V_V_HT:V_V_HM	0.0465633856308243	0.526360050285909	42934.490077403	0.0884629933550845	0.995694830081533	-166	n.s	n.s
V_V_WT:V_V_HT	-0.112366964951894	0.526122905136479	42934.490077403	-0.213575504610934	0.975167364449409	-165	n.s	n.s
V_V_WT:V_V_HM	-0.0689632759172508	0.526339217827969	42934.490077403	-0.13102439183962	0.990580112206167	-165	n.s	n.s
V_V_HT:V_V_HM	0.0434036890346478	0.526360410208439	42934.490077403	0.0824600182552861	0.996258225749449	-165	n.s	n.s
V_V_WT:V_V_HT	-0.11352477268185	0.526123808368693	42934.490077403	-0.215775775351901	0.974659694807036	-164	n.s	n.s
V_V_WT:V_V_HM	-0.0731582522967591	0.526340189526386	42934.490077403	-0.138994235577163	0.989405612747089	-164	n.s	n.s
V_V_HT:V_V_HM	0.0403665203850896	0.526361388213608	42934.490077403	0.0766897445158117	0.996762751566148	-164	n.s	n.s
V_V_WT:V_V_HT	-0.114711619827812	0.526125172372956	42934.490077403	-0.218031042518711	0.974134216566305	-163	n.s	n.s
V_V_WT:V_V_HM	-0.0772466121997483	0.526341656867203	42934.490077403	-0.146761350145686	0.988195749150494	-163	n.s	n.s
V_V_HT:V_V_HM	0.0374650076280615	0.526362865074008	42934.490077403	0.0711771481500577	0.997210792029393	-163	n.s	n.s
V_V_WT:V_V_HT	-0.115931621684024	0.526126832959938	42934.490077403	-0.220349190387808	0.973588695036693	-162	n.s	n.s
V_V_WT:V_V_HM	-0.0812195500485344	0.526343443222221	42934.490077403	-0.154309037367914	0.986958599973527	-162	n.s	n.s
V_V_HT:V_V_HM	0.0347120716354892	0.526364663015512	42934.490077403	0.0659468123042793	0.997605174744811	-162	n.s	n.s
V_V_WT:V_V_HT	-0.117188875153004	0.526128591611309	42934.490077403	-0.222738085368264	0.973020815918585	-161	n.s	n.s
V_V_WT:V_V_HM	-0.0850685983568099	0.526345335038145	42934.490077403	-0.161621264014138	0.985702488176602	-161	n.s	n.s
V_V_HT:V_V_HM	0.0321202767961949	0.526366567099739	42934.490077403	0.0610226386017951	0.997949104299157	-161	n.s	n.s
V_V_WT:V_V_HT	-0.118487417795524	0.526130239203592	42934.490077403	-0.225205488996184	0.972428201652147	-160	n.s	n.s
V_V_WT:V_V_HM	-0.0887857389256403	0.526347107357059	42934.490077403	-0.168682866657061	0.984435873137294	-160	n.s	n.s
V_V_HT:V_V_HM	0.0297016788698801	0.526368350909943	42934.490077403	0.0564275546174731	0.998246082525501	-160	n.s	n.s
V_V_WT:V_V_HT	-0.119831186544723	0.526131580857197	42934.490077403	-0.227758969247748	0.97180842899047	-159	n.s	n.s
V_V_WT:V_V_HM	-0.09236351468265	0.526348550547048	42934.490077403	-0.175479754977294	0.98316723523255	-159	n.s	n.s
V_V_HT:V_V_HM	0.027467671862071	0.526369803455046	42934.490077403	0.0521832211532188	0.998499817626329	-159	n.s	n.s
V_V_WT:V_V_HT	-0.121223976772237	0.526132458976533	42934.490077403	-0.230405812650391	0.971159047398741	-158	n.s	n.s
V_V_WT:V_V_HM	-0.0957951401091358	0.526349495086273	42934.490077403	-0.181999110863466	0.981904955418312	-158	n.s	n.s
V_V_HT:V_V_HM	0.0254288366631051	0.526370754114379	42934.490077403	0.0483097445371737	0.998714125095232	-158	n.s	n.s
V_V_WT:V_V_HT	-0.122669401797451	0.526132771746082	42934.490077403	-0.233152938545049	0.970477598146335	-157	n.s	n.s
V_V_WT:V_V_HM	-0.099074608023116	0.52634983145861	42934.490077403	-0.188229580597684	0.980657192434823	-157	n.s	n.s
V_V_HT:V_V_HM	0.0235947937743355	0.526371092662259	42934.490077403	0.0448253980950942	0.998892823932005	-157	n.s	n.s
V_V_WT:V_V_HT	-0.124170853449897	0.526132484920173	42934.490077403	-0.236006817691055	0.969761633745241	-156	n.s	n.s
V_V_WT:V_V_HM	-0.102196790804486	0.526349522834987	42934.490077403	-0.194161458063153	0.979431760249687	-156	n.s	n.s
V_V_HT:V_V_HM	0.0219740626454102	0.526370782031489	42934.490077403	0.0417463571222608	0.999039631960834	-156	n.s	n.s
V_V_WT:V_V_HT	-0.125731464128287	0.526131635543071	42934.490077403	-0.238973396835389	0.969008737501772	-155	n.s	n.s
V_V_WT:V_V_HM	-0.105157533873738	0.526348609073974	42934.490077403	-0.19978685620305	0.978236008517894	-155	n.s	n.s
V_V_HT:V_V_HM	0.020573930254548	0.526369862339787	42934.490077403	0.0390864518023392	0.999158064232488	-155	n.s	n.s
V_V_WT:V_V_HT	-0.127354070956678	0.526130327195397	42934.490077403	-0.242058030822049	0.968216542927104	-154	n.s	n.s
V_V_WT:V_V_HM	-0.107953739543329	0.526347201607185	42934.490077403	-0.205099864146129	0.977076708775888	-154	n.s	n.s
V_V_HT:V_V_HM	0.0194003314133483	0.526368445741948	42934.490077403	0.0368569422621874	0.999251338513924	-154	n.s	n.s
V_V_WT:V_V_HT	-0.129041182506524	0.526128717378011	42934.490077403	-0.24526542316414	0.967382752876431	-153	n.s	n.s
V_V_WT:V_V_HM	-0.110583439488854	0.526345469867032	42934.490077403	-0.210096687099426	0.975959949056411	-153	n.s	n.s
V_V_HT:V_V_HM	0.01845774301767	0.526366702769567	42934.490077403	0.0350663195839545	0.999322291714765	-153	n.s	n.s
V_V_WT:V_V_HT	-0.13079494905971	0.526126998563745	42934.490077403	-0.248599576559961	0.966505158094047	-152	n.s	n.s
V_V_WT:V_V_HM	-0.113045854181408	0.526343620903224	42934.490077403	-0.214775765663156	0.97489103955767	-152	n.s	n.s
V_V_HT:V_V_HM	0.0177490948783027	0.526364841815243	42934.490077403	0.0337201375705346	0.99937331071794	-152	n.s	n.s
V_V_WT:V_V_HT	-0.132617136597126	0.526125375198845	42934.490077403	-0.25206375295433	0.965581655273817	-151	n.s	n.s
V_V_WT:V_V_HM	-0.1153414378944	0.526341874642421	42934.490077403	-0.219137871127504	0.973874431818469	-151	n.s	n.s
V_V_HT:V_V_HM	0.0172756987027237	0.526363084231856	42934.490077403	0.0328208782497254	0.999406280646619	-151	n.s	n.s
V_V_WT:V_V_HT	-0.134509105533456	0.526124039396433	42934.490077403	-0.255660444042368	0.964610264359168	-150	n.s	n.s
V_V_WT:V_V_HM	-0.117471908161041	0.526340437741349	42934.490077403	-0.223186173316154	0.972913653587106	-150	n.s	n.s
V_V_HT:V_V_HM	0.0170371973724162	0.52636163801604	42934.490077403	0.0323678553715136	0.999422552877352	-150	n.s	n.s
V_V_WT:V_V_HT	-0.13647179440826	0.526123148211715	42934.490077403	-0.259391351382516	0.963589145207529	-149	n.s	n.s
V_V_WT:V_V_HM	-0.119440258658501	0.526339479141682	42934.490077403	-0.226926277415625	0.97201126128754	-149	n.s	n.s
V_V_HT:V_V_HM	0.0170315357497594	0.526360673204641	42934.490077403	0.0323571585355461	0.999422934369452	-149	n.s	n.s
V_V_WT:V_V_HT	-0.138505709346966	0.526122805189196	42934.490077403	-0.263257376378427	0.962516613406551	-148	n.s	n.s
V_V_WT:V_V_HM	-0.121250755079218	0.526339110220508	42934.490077403	-0.230366227256835	0.971168811382265	-148	n.s	n.s
V_V_HT:V_V_HM	0.0172549542677489	0.526360301896471	42934.490077403	0.0327816406472515	0.999407698966335	-148	n.s	n.s
V_V_WT:V_V_HT	-0.140610919340111	0.526123048341743	42934.490077403	-0.267258619030843	0.961391155348185	-147	n.s	n.s
V_V_WT:V_V_HM	-0.122908913482146	0.526339371860091	42934.490077403	-0.233516472552271	0.970386851519277	-147	n.s	n.s
V_V_HT:V_V_HM	0.0177020058579646	0.526360565238254	42934.490077403	0.0336309500122826	0.999376620398098	-147	n.s	n.s
V_V_WT:V_V_HT	-0.142787057796261	0.526123845964618	42934.490077403	-0.271394385355162	0.960211442356363	-146	n.s	n.s
V_V_WT:V_V_HM	-0.124421461100173	0.526340229946002	42934.490077403	-0.236389798881491	0.969664931622515	-146	n.s	n.s
V_V_HT:V_V_HM	0.0183655966960917	0.526361428893689	42934.490077403	0.0348916081003365	0.999329025727528	-146	n.s	n.s
V_V_WT:V_V_HT	-0.145033330440136	0.526125100734632	42934.490077403	-0.275663202986562	0.958976343720606	-145	n.s	n.s
V_V_WT:V_V_HM	-0.125796280051642	0.526341579777728	42934.490077403	-0.23900122066124	0.969001634305842	-145	n.s	n.s
V_V_HT:V_V_HM	0.0192370503884951	0.526362787482678	42934.490077403	0.0365471322174882	0.999263867081069	-145	n.s	n.s
V_V_WT:V_V_HT	-0.147348529382281	0.526126661573076	42934.490077403	-0.280062844452173	0.957684938463456	-144	n.s	n.s
V_V_WT:V_V_HM	-0.127042334237479	0.526343258830886	42934.490077403	-0.241367837634447	0.968394623523166	-144	n.s	n.s
V_V_HT:V_V_HM	0.0203061951448017	0.52636447742645	42934.490077403	0.0385782020171358	0.999179808637304	-144	n.s	n.s
V_V_WT:V_V_HT	-0.149731053232411	0.526128341825633	42934.490077403	-0.284590358148839	0.956336525472193	-143	n.s	n.s
V_V_WT:V_V_HM	-0.128169580450626	0.526345066314452	42934.490077403	-0.24350865744423	0.967840709517753	-143	n.s	n.s
V_V_HT:V_V_HM	0.0215614727817841	0.526366296631629	42934.490077403	0.0409628673411695	0.999075325151779	-143	n.s	n.s
V_V_WT:V_V_HT	-0.152178932787056	0.526129941572973	42934.490077403	-0.289242106868288	0.954930631642613	-142	n.s	n.s
V_V_WT:V_V_HM	-0.129188864841911	0.526346787171257	42934.490077403	-0.245444387598925	0.967335927673834	-142	n.s	n.s
V_V_HT:V_V_HM	0.0229900679451464	0.526368028646415	42934.490077403	0.0436767939805664	0.998948807763532	-142	n.s	n.s
V_V_WT:V_V_HT	-0.15468986164363	0.526131271405113	42934.490077403	-0.294013813758888	0.953467017638845	-141	n.s	n.s
V_V_WT:V_V_HM	-0.130111805907617	0.526348217652385	42934.490077403	-0.247197200529986	0.966875628600743	-141	n.s	n.s
V_V_HT:V_V_HM	0.0245780557360131	0.526369468400799	42934.490077403	0.0466935436257074	0.998798672478447	-141	n.s	n.s
V_V_WT:V_V_HT	-0.157261230960271	0.526132174836778	42934.490077403	-0.298900615627733	0.951945680845533	-140	n.s	n.s
V_V_WT:V_V_HM	-0.130950665875987	0.526349189429412	42934.490077403	-0.248790476941637	0.966454576321623	-140	n.s	n.s
V_V_HT:V_V_HM	0.0263105650842802	0.526370446475202	42934.490077403	0.0499848828148822	0.998623466655006	-140	n.s	n.s
V_V_WT:V_V_HT	-0.159890167489022	0.52613254670806	42934.490077403	-0.303897123432932	0.950366855090791	-139	n.s	n.s
V_V_WT:V_V_HM	-0.131718212029067	0.526349589387486	42934.490077403	-0.250248531935492	0.966067051659315	-139	n.s	n.s
V_V_HT:V_V_HM	0.0281719554599551	0.52637084902182	42934.490077403	0.0535211163617978	0.998421968885407	-139	n.s	n.s
V_V_WT:V_V_HT	-0.162573573592772	0.526132345413402	42934.490077403	-0.30899748895885	0.948731006991192	-138	n.s	n.s
V_V_WT:V_V_HM	-0.132427570125919	0.526349372779383	42934.490077403	-0.25159632931001	0.965706957808748	-138	n.s	n.s
V_V_HT:V_V_HM	0.0301460034668524	0.526370631003836	42934.490077403	0.0572714389656605	0.998193278078055	-138	n.s	n.s
V_V_WT:V_V_HT	-0.165308168129968	0.52613159753489	42934.490077403	-0.314195476767589	0.947038828775515	-137	n.s	n.s
V_V_WT:V_V_HM	-0.133092071903514	0.526348568208344	42934.490077403	-0.252859188648599	0.96536792551454	-137	n.s	n.s
V_V_HT:V_V_HM	0.0322160962264554	0.526369821210631	42934.490077403	0.061204299578497	0.99793688804073	-137	n.s	n.s
V_V_WT:V_V_HT	-0.168090526861005	0.526130394367688	42934.490077403	-0.319484539689099	0.945291227765978	-136	n.s	n.s
V_V_WT:V_V_HM	-0.133725098923015	0.526347273889662	42934.490077403	-0.254062489836411	0.965043415559316	-136	n.s	n.s
V_V_HT:V_V_HM	0.0343654279379892	0.526368518494896	42934.490077403	0.06528777221756	0.997652744622136	-136	n.s	n.s
V_V_WT:V_V_HT	-0.170917120904271	0.526128880787695	42934.490077403	-0.324857895366592	0.943489313035312	-135	n.s	n.s
V_V_WT:V_V_HM	-0.134339924907864	0.526345645674474	42934.490077403	-0.255231378870281	0.964726816816616	-135	n.s	n.s
V_V_HT:V_V_HM	0.0365771959964075	0.526366879718875	42934.490077403	0.069489926904107	0.997341283326976	-135	n.s	n.s
V_V_WT:V_V_HT	-0.173784351943803	0.52612723781866	42934.490077403	-0.33030860113671	0.941634379966004	-134	n.s	n.s
V_V_WT:V_V_HM	-0.134949559031116	0.526343878296441	42934.490077403	-0.256390478916355	0.964411538464572	-134	n.s	n.s
V_V_HT:V_V_HM	0.0388347929126862	0.52636510087923	42934.490077403	0.0737791940381635	0.997003446298476	-134	n.s	n.s
V_V_WT:V_V_HT	-0.176688582513992	0.526125660993161	42934.490077403	-0.335829623250953	0.939727894024401	-133	n.s	n.s
V_V_WT:V_V_HM	-0.135566592057225	0.526342182093973	42934.490077403	-0.257563609129509	0.964091095715947	-133	n.s	n.s
V_V_HT:V_V_HM	0.0411219904567668	0.526363393678443	42934.490077403	0.0781247156444324	0.996640678557912	-133	n.s	n.s
V_V_WT:V_V_HT	-0.179626160369092	0.526124337091045	42934.490077403	-0.341413897259058	0.937771474974193	-132	n.s	n.s
V_V_WT:V_V_HM	-0.136203047924342	0.526340757987303	42934.490077403	-0.258773514795196	0.963759188489538	-132	n.s	n.s
V_V_HT:V_V_HM	0.0434231124447463	0.526361960339498	42934.490077403	0.0824966766533411	0.996254904412825	-132	n.s	n.s
V_V_WT:V_V_HT	-0.182593435402489	0.526123422025033	42934.490077403	-0.347054374997586	0.935766883414442	-131	n.s	n.s
V_V_WT:V_V_HM	-0.136870242485486	0.526339773689935	42934.490077403	-0.260041610623398	0.963409773233821	-131	n.s	n.s
V_V_HT:V_V_HM	0.0457231929170021	0.526360969663156	42934.490077403	0.0868666097075218	0.995848485871107	-131	n.s	n.s
V_V_WT:V_V_HT	-0.185586768168455	0.526123022489595	42934.490077403	-0.352744054594427	0.933716011396088	-130	n.s	n.s
V_V_WT:V_V_HM	-0.137578651489288	0.526339343968386	42934.490077403	-0.261387739802995	0.963037128166996	-130	n.s	n.s
V_V_HT:V_V_HM	0.0480081166791658	0.526360537159711	42934.490077403	0.0912076671595138	0.995424165731037	-130	n.s	n.s
V_V_WT:V_V_HT	-0.188602528987648	0.526123183529206	42934.490077403	-0.358475989829059	0.931620879071007	-129	n.s	n.s
V_V_WT:V_V_HM	-0.138337789568219	0.526339517269997	42934.490077403	-0.262829951066083	0.962635912492114	-129	n.s	n.s
V_V_HT:V_V_HM	0.0502647394194304	0.526360711590118	42934.490077403	0.0954948542180938	0.994984998701341	-129	n.s	n.s
V_V_WT:V_V_HT	-0.191637087127111	0.526123883476935	42934.490077403	-0.364243276432654	0.929483639029723	-128	n.s	n.s
V_V_WT:V_V_HM	-0.139156101753763	0.526340270279071	42934.490077403	-0.264384295885209	0.962201220301862	-128	n.s	n.s
V_V_HT:V_V_HM	0.0524809853733489	0.526361469486877	42934.490077403	0.0997052185915316	0.994534274301966	-128	n.s	n.s
V_V_WT:V_V_HT	-0.194686789404114	0.526125036830358	42934.490077403	-0.3700390131156	0.927306590009699	-127	n.s	n.s
V_V_WT:V_V_HM	-0.140040868813827	0.526341511011636	42934.490077403	-0.266064647921586	0.961728629926861	-127	n.s	n.s
V_V_HT:V_V_HM	0.0546459205902869	0.526362718268979	42934.490077403	0.103817992220266	0.994075435596817	-127	n.s	n.s
V_V_WT:V_V_HT	-0.197747928327882	0.526126504684958	42934.490077403	-0.375856237173021	0.925092200945397	-126	n.s	n.s
V_V_WT:V_V_HM	-0.140998127554153	0.526343090039684	42934.490077403	-0.267882546997097	0.961214249387975	-126	n.s	n.s
V_V_HT:V_V_HM	0.0567498007737278	0.526364307538934	42934.490077403	0.107814682646448	0.993611997729081	-126	n.s	n.s
V_V_WT:V_V_HT	-0.200816699690875	0.526128111453052	42934.490077403	-0.3816878348056	0.922843146201622	-125	n.s	n.s
V_V_WT:V_V_HM	-0.14203260685239	0.526344818476827	42934.490077403	-0.269847069575823	0.960654758556388	-125	n.s	n.s
V_V_HT:V_V_HM	0.0587840928384852	0.526366047185245	42934.490077403	0.111679112193567	0.993147470076224	-125	n.s	n.s
V_V_WT:V_V_HT	-0.203889150449969	0.526129665859657	42934.490077403	-0.387526428711883	0.920562351836572	-124	n.s	n.s
V_V_WT:V_V_HM	-0.143147680044639	0.526346490564453	42934.490077403	-0.271964727818605	0.960047448385029	-124	n.s	n.s
V_V_HT:V_V_HM	0.0607414704053311	0.526367730114924	42934.490077403	0.115397405521173	0.992685285306902	-124	n.s	n.s
V_V_WT:V_V_HT	-0.206961117303548	0.526130983702546	42934.490077403	-0.393364245243834	0.918253052693025	-123	n.s	n.s
V_V_WT:V_V_HM	-0.144345333768561	0.526347908155089	42934.490077403	-0.27423939856531	0.959390257487034	-123	n.s	n.s
V_V_HT:V_V_HM	0.0626157835349891	0.52636915689571	42934.490077403	0.118957926608521	0.992228738143726	-123	n.s	n.s
V_V_WT:V_V_HT	-0.210028157566812	0.526131909669309	42934.490077403	-0.399192966073511	0.915918858893008	-122	n.s	n.s
V_V_WT:V_V_HM	-0.145626153441552	0.526348904181175	42934.490077403	-0.27667228388762	0.958681805909684	-122	n.s	n.s
V_V_HT:V_V_HM	0.0644020041252588	0.526370159376983	42934.490077403	0.1223511686177	0.9917809358204	-122	n.s	n.s
V_V_WT:V_V_HT	-0.213085473339451	0.52613233563284	42934.490077403	-0.405003568319269	0.913563830453964	-121	n.s	n.s
V_V_WT:V_V_HM	-0.146989324968336	0.526349362335082	42934.490077403	-0.27926190375958	0.957921425882689	-121	n.s	n.s
V_V_HT:V_V_HM	0.0660961483711123	0.526370620497383	42934.490077403	0.125569600196637	0.991344761612552	-121	n.s	n.s
V_V_WT:V_V_HT	-0.216127831103269	0.526132213265755	42934.490077403	-0.410786159170415	0.911192557651956	-120	n.s	n.s
V_V_WT:V_V_HM	-0.148432652144693	0.5263492306378	42934.490077403	-0.28200412103734	0.957109189028634	-120	n.s	n.s
V_V_HT:V_V_HM	0.0676951789585761	0.526370487941361	42934.490077403	0.128607474220928	0.990922851892672	-120	n.s	n.s
V_V_WT:V_V_HT	-0.219149478452772	0.526131559507342	42934.490077403	-0.416529809878691	0.908810244933714	-119	n.s	n.s
V_V_WT:V_V_HM	-0.14995258896328	0.526348527318912	42934.490077403	-0.284892198192518	0.95624592935639	-119	n.s	n.s
V_V_HT:V_V_HM	0.0691968894894935	0.526369780057308	42934.490077403	0.13146060452399	0.990517586613398	-119	n.s	n.s
V_V_WT:V_V_HT	-0.222144060276957	0.526130454266188	42934.490077403	-0.422222394608935	0.906422795651091	-118	n.s	n.s
V_V_WT:V_V_HM	-0.151544285885364	0.526347338344302	42934.490077403	-0.287916884622363	0.955333261191924	-118	n.s	n.s
V_V_HT:V_V_HM	0.0705997743915925	0.526368583369032	42934.490077403	0.134126117367639	0.99013109241704	-118	n.s	n.s
V_V_WT:V_V_HT	-0.225104536763154	0.526129030664522	42934.490077403	-0.427850439043133	0.904036894863234	-117	n.s	n.s
V_V_WT:V_V_HM	-0.153201648759804	0.52634580692117	42934.490077403	-0.291066532202372	0.954373591256797	-117	n.s	n.s
V_V_HT:V_V_HM	0.071902888003349	0.526367042012786	42934.490077403	0.136602184909598	0.989765257016333	-117	n.s	n.s
V_V_WT:V_V_HT	-0.228023105515732	0.52612745901356	42934.490077403	-0.433398982716571	0.90166008759443	-116	n.s	n.s
V_V_WT:V_V_HM	-0.154917408991826	0.526344116259488	42934.490077403	-0.294327236129779	0.953370124085554	-116	n.s	n.s
V_V_HT:V_V_HM	0.0731056965239045	0.526365340386868	42934.490077403	0.138887747567447	0.989421753148887	-116	n.s	n.s
V_V_WT:V_V_HT	-0.230891130551879	0.526125926448729	42934.490077403	-0.438851459213119	0.899300849664951	-115	n.s	n.s
V_V_WT:V_V_HM	-0.156683203580583	0.526342467664877	42934.490077403	-0.297682997679647	0.952326859987924	-115	n.s	n.s
V_V_HT:V_V_HM	0.0742079269712972	0.526363681102349	42934.490077403	0.140982232694865	0.989102070031141	-115	n.s	n.s
V_V_WT:V_V_HT	-0.233699080367461	0.526124614655503	42934.490077403	-0.444189596642391	0.896968648765769	-114	n.s	n.s
V_V_WT:V_V_HM	-0.158489663245224	0.526341056577998	42934.490077403	-0.301115904344691	0.951248585101225	-114	n.s	n.s
V_V_HT:V_V_HM	0.0752094171222384	0.526362260867196	42934.490077403	0.142885276384232	0.988807550109684	-114	n.s	n.s
V_V_WT:V_V_HT	-0.236436477700177	0.526123678339843	42934.490077403	-0.449393341212547	0.894673993158368	-113	n.s	n.s
V_V_WT:V_V_HM	-0.160326507021741	0.526340049414925	42934.490077403	-0.30460632285147	0.95014085316348	-113	n.s	n.s
V_V_HT:V_V_HM	0.0761099706784372	0.526361247176366	42934.490077403	0.144596455545929	0.988539428720078	-113	n.s	n.s
V_V_WT:V_V_HT	-0.239091863061721	0.526123226991694	42934.490077403	-0.454440805491174	0.892428465819758	-112	n.s	n.s
V_V_WT:V_V_HM	-0.162182641581524	0.526339563950168	42934.490077403	-0.308133100168923	0.949009958932364	-112	n.s	n.s
V_V_HT:V_V_HM	0.0769092214801985	0.526360758567691	42934.490077403	0.146115036556829	0.988298874323803	-112	n.s	n.s
V_V_WT:V_V_HT	-0.241652774190407	0.526123312087931	42934.490077403	-0.459308243216602	0.890244741689665	-111	n.s	n.s
V_V_WT:V_V_HM	-0.164046263544033	0.526339655551413	42934.490077403	-0.311673767715966	0.947862903399393	-111	n.s	n.s
V_V_HT:V_V_HM	0.0776065106463751	0.52636085076744	42934.490077403	0.14743974695919	0.98808702695212	-111	n.s	n.s
V_V_WT:V_V_HT	-0.244105743019198	0.526123921235643	42934.490077403	-0.463970051857548	0.888136585956675	-110	n.s	n.s
V_V_WT:V_V_HM	-0.165904963058571	0.526340310880008	42934.490077403	-0.31520474421043	0.946707351177705	-110	n.s	n.s
V_V_HT:V_V_HM	0.0782007799606278	0.526361510349892	42934.490077403	0.148568575822812	0.987905032652675	-110	n.s	n.s
V_V_WT:V_V_HT	-0.246436311777798	0.526124979915064	42934.490077403	-0.468398804819307	0.886118831028387	-109	n.s	n.s
V_V_WT:V_V_HM	-0.167745827170529	0.526341449766809	42934.490077403	-0.318701533471945	0.945551580489545	-109	n.s	n.s
V_V_HT:V_V_HM	0.0786904846072697	0.526362656625532	42934.490077403	0.149498608263261	0.987754071822974	-109	n.s	n.s
V_V_WT:V_V_HT	-0.248629068949039	0.526126360586082	42934.490077403	-0.472565314294606	0.884207330287659	-108	n.s	n.s
V_V_WT:V_V_HM	-0.169555541288239	0.526342935009106	42934.490077403	-0.322138913644401	0.944404426459612	-108	n.s	n.s
V_V_HT:V_V_HM	0.0790735276608022	0.526364151501497	42934.490077403	0.150225898620258	0.987635379573163	-108	n.s	n.s
V_V_WT:V_V_HT	-0.250667705964936	0.526127898044806	42934.490077403	-0.476438726964424	0.882418886280155	-107	n.s	n.s
V_V_WT:V_V_HM	-0.17132048744199	0.526344588890581	42934.490077403	-0.325491115626544	0.943275218299482	-107	n.s	n.s
V_V_HT:V_V_HM	0.0793472185229469	0.526365816108798	42934.490077403	0.150745386753129	0.987550256397453	-107	n.s	n.s
V_V_WT:V_V_HT	-0.252535094626953	0.526129409183802	42934.490077403	-0.479986653889425	0.880771151492452	-106	n.s	n.s
V_V_WT:V_V_HM	-0.173026838207557	0.526346214438389	42934.490077403	-0.328731989441924	0.942173710923998	-106	n.s	n.s
V_V_HT:V_V_HM	0.0795082564193959	0.526367452197128	42934.490077403	0.151050860169104	0.987500067876283	-106	n.s	n.s
V_V_WT:V_V_HT	-0.25421338490178	0.526130714790493	42934.490077403	-0.483175336005633	0.879282500019944	-105	n.s	n.s
V_V_WT:V_V_HM	-0.17466064515858	0.526347618871981	42934.490077403	-0.33183515778583	0.941110011594605	-105	n.s	n.s
V_V_HT:V_V_HM	0.0795527397432009	0.526368865735968	42934.490077403	0.151134964321969	0.987486232388179	-105	n.s	n.s
V_V_WT:V_V_HT	-0.25568412224982	0.526131660792221	42934.490077403	-0.485969846149963	0.877971868868208	-104	n.s	n.s
V_V_WT:V_V_HM	-0.176207920911576	0.52634863645668	42934.490077403	-0.334774156722032	0.940094502113718	-104	n.s	n.s
V_V_HT:V_V_HM	0.0794762013382421	0.526369889916133	42934.490077403	0.150989262229466	0.987510196235368	-104	n.s	n.s
V_V_WT:V_V_HT	-0.256928383264594	0.526132136428673	42934.490077403	-0.488334327966726	0.876858568170389	-103	n.s	n.s
V_V_WT:V_V_HM	-0.177654714392192	0.526349148051481	42934.490077403	-0.337522564726971	0.939137756798654	-103	n.s	n.s
V_V_HT:V_V_HM	0.079273668872402	0.526370404824474	42934.490077403	0.150604342770443	0.987573396152603	-103	n.s	n.s
V_V_WT:V_V_HT	-0.257926927699641	0.52613208721134	42934.490077403	-0.490232270505934	0.875962060651959	-102	n.s	n.s
V_V_WT:V_V_HM	-0.178987178636765	0.526349095048925	42934.490077403	-0.340054120583466	0.93825045678224	-102	n.s	n.s
V_V_HT:V_V_HM	0.0789397490628748	0.526370351473963	42934.490077403	0.149969976161888	0.987677209621788	-102	n.s	n.s
V_V_WT:V_V_HT	-0.258660364699097	0.526131521152844	42934.490077403	-0.49162681629933	0.875301711538032	-101	n.s	n.s
V_V_WT:V_V_HM	-0.180191631020063	0.5263484860753	42934.490077403	-0.34234283138849	0.937443300976355	-101	n.s	n.s
V_V_HT:V_V_HM	0.0784687336790343	0.526369738547326	42934.490077403	0.149075313287561	0.987822894063004	-101	n.s	n.s
V_V_WT:V_V_HT	-0.259109330641445	0.526130507557828	42934.490077403	-0.492481099117723	0.874896511266224	-100	n.s	n.s
V_V_WT:V_V_HM	-0.181254606013455	0.526347395689109	42934.490077403	-0.344363071800045	0.936726914102741	-100	n.s	n.s
V_V_HT:V_V_HM	0.0778547246279903	0.526368641087011	42934.490077403	0.147909124045102	0.988011516592273	-100	n.s	n.s
V_V_WT:V_V_HT	-0.259254675498744	0.526129168547805	42934.490077403	-0.492758605675342	0.874764774735104	-99	n.s	n.s
V_V_WT:V_V_HM	-0.182162900437185	0.526345955263599	42934.490077403	-0.346089674700657	0.936111752534699	-99	n.s	n.s
V_V_HT:V_V_HM	0.07709177506156	0.526367191318561	42934.490077403	0.146460068813262	0.988243876592984	-99	n.s	n.s
V_V_WT:V_V_HT	-0.259077654543665	0.526127664356228	42934.490077403	-0.492423554387077	0.87492382182566	-98	n.s	n.s
V_V_WT:V_V_HM	-0.182903611871426	0.526344337167768	42934.490077403	-0.347498014048409	0.935608008475717	-98	n.s	n.s
V_V_HT:V_V_HM	0.0761740426722377	0.526365562728955	42934.490077403	0.144716995308948	0.988520424014895	-98	n.s	n.s
V_V_WT:V_V_HT	-0.258560121838872	0.526126174162917	42934.490077403	-0.491441282597751	0.875389645174118	-97	n.s	n.s
V_V_WT:V_V_HM	-0.183464170574436	0.526342734149484	42934.490077403	-0.34856407939381	0.935225513435382	-97	n.s	n.s
V_V_HT:V_V_HM	0.0750959512644331	0.526363949316075	42934.490077403	0.142669252637853	0.988841176716978	-97	n.s	n.s
V_V_WT:V_V_HT	-0.25768472186936	0.526124874756312	42934.490077403	-0.489778632855391	0.87617657197794	-96	n.s	n.s
V_V_WT:V_V_HM	-0.183832365755699	0.526341336381993	42934.490077403	-0.349264541940294	0.93497364178538	-96	n.s	n.s
V_V_HT:V_V_HM	0.0738523561136604	0.526362542486315	42934.490077403	0.140307013042404	0.989205640634518	-96	n.s	n.s
V_V_WT:V_V_HT	-0.256435075705642	0.526123919570203	42934.490077403	-0.48740432846149	0.877296927118038	-95	n.s	n.s
V_V_WT:V_V_HM	-0.183996367006304	0.526340308913494	42934.490077403	-0.349576811599554	0.934861215275974	-95	n.s	n.s
V_V_HT:V_V_HM	0.0724387086993388	0.526361508357921	42934.490077403	0.137621591908049	0.989612736693555	-95	n.s	n.s
V_V_WT:V_V_HT	-0.254795957969486	0.526123420571669	42934.490077403	-0.484289328334088	0.878760705238326	-94	n.s	n.s
V_V_WT:V_V_HM	-0.183944741800073	0.526339772183913	42934.490077403	-0.349479084654464	0.934896409264851	-94	n.s	n.s
V_V_HT:V_V_HM	0.0708512161694141	0.526360968151538	42934.490077403	0.1346057562327	0.990060738474582	-94	n.s	n.s
V_V_WT:V_V_HT	-0.252753461043247	0.52612343514374	42934.490077403	-0.48040715193421	0.880575259265036	-93	n.s	n.s
V_V_WT:V_V_HM	-0.183666470091268	0.526339787915074	42934.490077403	-0.348950382069355	0.935086661170029	-93	n.s	n.s
V_V_HT:V_V_HM	0.0690869909519791	0.526360983988751	42934.490077403	0.13125401208205	0.99054722444622	-93	n.s	n.s
V_V_WT:V_V_HT	-0.250295143278045	0.526123959495822	42934.490077403	-0.475734166370031	0.882745012301471	-92	n.s	n.s
V_V_WT:V_V_HM	-0.183150957117657	0.526340352022714	42934.490077403	-0.347970579139167	0.935438581328215	-92	n.s	n.s
V_V_HT:V_V_HM	0.0671441861603879	0.526361551758351	42934.490077403	0.127562862325501	0.991069048176104	-92	n.s	n.s
V_V_WT:V_V_HT	-0.24741015806267	0.526124929359541	42934.490077403	-0.470249828997546	0.885271199287858	-91	n.s	n.s
V_V_WT:V_V_HM	-0.182388045225085	0.526341395365878	42934.490077403	-0.346520427294724	0.935957866300899	-91	n.s	n.s
V_V_HT:V_V_HM	0.0650221128375827	0.526362601870559	42934.490077403	0.12353102710282	0.991622329296646	-91	n.s	n.s
V_V_WT:V_V_HT	-0.244089361239819	0.526126227856086	42934.490077403	-0.463936881144397	0.888151643693652	-90	n.s	n.s
V_V_WT:V_V_HM	-0.181368026192092	0.526342792210708	42934.490077403	-0.344581570938443	0.936649213854563	-90	n.s	n.s
V_V_HT:V_V_HM	0.0627213350477246	0.526364007775758	42934.490077403	0.119159619809045	0.992202467334577	-90	n.s	n.s
V_V_WT:V_V_HT	-0.240325394398018	0.526127699575441	42934.490077403	-0.456781489725685	0.89138057388239	-89	n.s	n.s
V_V_WT:V_V_HM	-0.180081654451083	0.526344375376489	42934.490077403	-0.342136560920353	0.937516239253956	-89	n.s	n.s
V_V_HT:V_V_HM	0.060243739946932	0.526365601208878	42934.490077403	0.11445227387309	0.992804179409785	-89	n.s	n.s
V_V_WT:V_V_HT	-0.236112742599404	0.52612916916824	42934.490077403	-0.448773336351368	0.894948482348419	-88	n.s	n.s
V_V_WT:V_V_HM	-0.178520162580996	0.526345956235611	42934.490077403	-0.339168868813507	0.938561391603778	-88	n.s	n.s
V_V_HT:V_V_HM	0.0575925800184076	0.526367192318971	42934.490077403	0.109415215953481	0.9934215619165	-88	n.s	n.s
V_V_WT:V_V_HT	-0.231447765147298	0.526130462232457	42934.490077403	-0.4399056541323	0.898842030579326	-87	n.s	n.s
V_V_WT:V_V_HM	-0.176675279528903	0.526347347181899	42934.490077403	-0.335662904876096	0.939785869508696	-87	n.s	n.s
V_V_HT:V_V_HM	0.0547724856183942	0.526368592283379	42934.490077403	0.104057283092808	0.994048175130165	-87	n.s	n.s
V_V_WT:V_V_HT	-0.226328698973563	0.526131426000384	42934.490077403	-0.430175214383407	0.903044001182142	-86	n.s	n.s
V_V_WT:V_V_HM	-0.174539252435124	0.526348383883841	42934.490077403	-0.331604043594144	0.941189535118946	-86	n.s	n.s
V_V_HT:V_V_HM	0.0517894465384354	0.526369635705191	42934.490077403	0.0983898823666979	0.994677148633949	-86	n.s	n.s
V_V_WT:V_V_HT	-0.220755634615719	0.526131947381179	42934.490077403	-0.419582265845155	0.907533298459616	-85	n.s	n.s
V_V_WT:V_V_HM	-0.172104872324334	0.526348944692672	42934.490077403	-0.326978659423025	0.942770826313921	-85	n.s	n.s
V_V_HT:V_V_HM	0.048650762291385	0.526370200147147	42934.490077403	0.0924268932355681	0.995301304370549	-85	n.s	n.s
V_V_WT:V_V_HT	-0.214730465410628	0.526131966222075	42934.490077403	-0.408130429619234	0.9122849980178	-84	n.s	n.s
V_V_WT:V_V_HM	-0.169365504192811	0.526348964907133	42934.490077403	-0.321774175470628	0.944526667038668	-84	n.s	n.s
V_V_HT:V_V_HM	0.0453649612178154	0.526370220488845	42934.490077403	0.0861845132038142	0.995913293279863	-84	n.s	n.s
V_V_WT:V_V_HT	-0.2082568113766	0.526131482238336	42934.490077403	-0.395826553641321	0.917270445270233	-83	n.s	n.s
V_V_WT:V_V_HM	-0.16631512158825	0.526348444227228	42934.490077403	-0.31597912639873	0.946452376684933	-83	n.s	n.s
V_V_HT:V_V_HM	0.0419416897883514	0.526369696428817	42934.490077403	0.0796810494086325	0.996505740598373	-83	n.s	n.s
V_V_WT:V_V_HT	-0.201339919354018	0.526130554815845	42934.490077403	-0.382680529596862	0.92245740250606	-82	n.s	n.s
V_V_WT:V_V_HM	-0.162948345474785	0.526347446541202	42934.490077403	-0.309583235457056	0.94854158026501	-82	n.s	n.s
V_V_HT:V_V_HM	0.0383915738792374	0.526368692270009	42934.490077403	0.0729366591194292	0.997071394393871	-82	n.s	n.s
V_V_WT:V_V_HT	-0.193986542178924	0.526129295731914	42934.490077403	-0.36870507639964	0.927810242955749	-81	n.s	n.s
V_V_WT:V_V_HM	-0.159260487479292	0.526346092094503	42934.490077403	-0.302577505316973	0.9507861216136	-81	n.s	n.s
V_V_HT:V_V_HM	0.0347260546996334	0.526367329038002	42934.490077403	0.0659730435076572	0.997603271522893	-81	n.s	n.s
V_V_WT:V_V_HT	-0.186204799609523	0.526127855692748	42934.490077403	-0.353915493344007	0.933290189844909	-80	n.s	n.s
V_V_WT:V_V_HM	-0.155247596846104	0.526344543007479	42934.490077403	-0.294954320147474	0.953175982969234	-80	n.s	n.s
V_V_HT:V_V_HM	0.0309572027634216	0.526365769904629	42934.490077403	0.0588131001927246	0.998094795112537	-80	n.s	n.s
V_V_WT:V_V_HT	-0.178004024449492	0.526126406300579	42934.490077403	-0.338329386850425	0.938855597118233	-79	n.s	n.s
V_V_WT:V_V_HM	-0.150906510654378	0.526342983876808	42934.490077403	-0.286707556245678	0.955699214634641	-79	n.s	n.s
V_V_HT:V_V_HM	0.0270975137951136	0.526364200663759	42934.490077403	0.0514805409656336	0.998539917888154	-79	n.s	n.s
V_V_WT:V_V_HT	-0.169394597714513	0.526125119612402	42934.490077403	-0.321966375297394	0.944462267288071	-78	n.s	n.s
V_V_WT:V_V_HM	-0.146234906555109	0.526341599786346	42934.490077403	-0.277832697651998	0.958341878932126	-78	n.s	n.s
V_V_HT:V_V_HM	0.0231596911594033	0.526362807599398	42934.490077403	0.0439994825337842	0.998933226139164	-78	n.s	n.s
V_V_WT:V_V_HT	-0.160387776724334	0.526124147722084	42934.490077403	-0.304847776743856	0.950063800765764	-77	n.s	n.s
V_V_WT:V_V_HM	-0.14123135709625	0.52634055434345	42934.490077403	-0.268326952826996	0.96108801290145	-77	n.s	n.s
V_V_HT:V_V_HM	0.0191564196280833	0.52636175537966	42934.490077403	0.0363940188136693	0.999270019921577	-77	n.s	n.s
V_V_WT:V_V_HT	-0.150995520519199	0.526123604787573	42934.490077403	-0.286996285939623	0.955611969637772	-76	n.s	n.s
V_V_WT:V_V_HM	-0.135895384781607	0.526339970345449	42934.490077403	-0.258189368921414	0.963919614062334	-76	n.s	n.s
V_V_HT:V_V_HM	0.0151001357375928	0.526361167597899	42934.490077403	0.0286877844855155	0.999546366107571	-76	n.s	n.s
V_V_WT:V_V_HT	-0.141230316684742	0.526123553627604	42934.490077403	-0.268435647313191	0.961057108194164	-75	n.s	n.s
V_V_WT:V_V_HM	-0.130227516483375	0.526339915362142	42934.490077403	-0.247420939743424	0.966816653578505	-75	n.s	n.s
V_V_HT:V_V_HM	0.0110028002013653	0.526361112261713	42934.490077403	0.0209035203115359	0.999759122129045	-75	n.s	n.s
V_V_WT:V_V_HT	-0.131105014126682	0.52612399846248	42934.490077403	-0.249190332525824	0.966348511722105	-74	n.s	n.s
V_V_WT:V_V_HM	-0.124229336369649	0.526340393927385	42934.490077403	-0.236024705310357	0.969757120425188	-74	n.s	n.s
V_V_HT:V_V_HM	0.00687567775703246	0.526361593933854	42934.490077403	0.0130626509157819	0.999905929638685	-74	n.s	n.s
V_V_WT:V_V_HT	-0.120632665691816	0.526124884632022	42934.490077403	-0.229285230969806	0.971434835448343	-73	n.s	n.s
V_V_WT:V_V_HM	-0.117903535899376	0.526341347236409	42934.490077403	-0.224005840541383	0.972717099946571	-73	n.s	n.s
V_V_HT:V_V_HM	0.002729129792441	0.526362553427872	42934.490077403	0.00518488592067933	0.999985178712821	-73	n.s	n.s
V_V_WT:V_V_HT	-0.109826384723045	0.526126105304991	42934.490077403	-0.208745362785943	0.976264485954168	-72	n.s	n.s
V_V_WT:V_V_HM	-0.111253959652407	0.526342660364098	42934.490077403	-0.211371731820952	0.975670889438281	-72	n.s	n.s
V_V_HT:V_V_HM	-0.00142757492936041	0.526363875072978	42934.490077403	-0.00271214457709979	0.999995944582779	-72	n.s	n.s
V_V_WT:V_V_HT	-0.0986992191490839	0.526127514350692	42934.490077403	-0.187595623602562	0.980785998826055	-71	n.s	n.s
V_V_WT:V_V_HM	-0.104285645952102	0.526344176111695	42934.490077403	-0.198132041134187	0.978591152644714	-71	n.s	n.s
V_V_HT:V_V_HM	-0.00558642680301946	0.526365400650768	42934.490077403	-0.0106132105113914	0.999937900125417	-71	n.s	n.s
V_V_WT:V_V_HT	-0.08726404613576	0.526128943827449	42934.490077403	-0.165860569275921	0.984948398261836	-70	n.s	n.s
V_V_WT:V_V_HM	-0.0970048608300782	0.52634571382005	42934.490077403	-0.184298757039452	0.981449114561652	-70	n.s	n.s
V_V_HT:V_V_HM	-0.00974081469431787	0.526366948330485	42934.490077403	-0.0185057491265618	0.999811208349949	-70	n.s	n.s
V_V_WT:V_V_HT	-0.0755334901446558	0.526130223993046	42934.490077403	-0.143564248355468	0.988701536515973	-69	n.s	n.s
V_V_WT:V_V_HM	-0.0894191244445224	0.526347090895279	42934.490077403	-0.169886232851457	0.98421479695212	-69	n.s	n.s
V_V_HT:V_V_HM	-0.0138856342998694	0.526368334334204	42934.490077403	-0.0263800715091138	0.999616399873368	-69	n.s	n.s
V_V_WT:V_V_HT	-0.0635198663368741	0.526131203453949	42934.490077403	-0.120730087704129	0.991996413722564	-68	n.s	n.s
V_V_WT:V_V_HM	-0.0815372287881757	0.526348144483515	42934.490077403	-0.154911211605362	0.986857294331019	-68	n.s	n.s
V_V_HT:V_V_HM	-0.0180173624513011	0.526369394752177	42934.490077403	-0.0342295023816573	0.999354240821353	-68	n.s	n.s
V_V_WT:V_V_HT	-0.0512351509522736	0.52613176706047	42934.490077403	-0.0973808352963126	0.994785480972244	-67	n.s	n.s
V_V_WT:V_V_HM	-0.0733692458781283	0.526348750720673	42934.490077403	-0.139392837501128	0.989345089148419	-67	n.s	n.s
V_V_HT:V_V_HM	-0.0221340949258548	0.526370004917435	42934.490077403	-0.0420504487700182	0.999025596743067	-67	n.s	n.s
V_V_WT:V_V_HT	-0.038690979200146	0.526131849439628	42934.490077403	-0.0735385611826293	0.997022931805773	-66	n.s	n.s
V_V_WT:V_V_HM	-0.0649265255729021	0.526348839289357	42934.490077403	-0.123352652701888	0.99164640390716	-66	n.s	n.s
V_V_HT:V_V_HM	-0.026235546372755	0.526370094056986	42934.490077403	-0.0498423954342564	0.998631297980682	-66	n.s	n.s
V_V_WT:V_V_HT	-0.0258986710518345	0.526131442568585	42934.490077403	-0.0492247164043202	0.998664988764041	-65	n.s	n.s
V_V_WT:V_V_HM	-0.0562216825370905	0.526348401564966	42934.490077403	-0.106814578271596	0.993729586648518	-65	n.s	n.s
V_V_HT:V_V_HM	-0.0303230114852544	0.526369653490721	42934.490077403	-0.0576078261430186	0.99817201158911	-65	n.s	n.s
V_V_WT:V_V_HT	-0.0128692839443715	0.526130596517102	42934.490077403	-0.0244602462384131	0.999670192727158	-64	n.s	n.s
V_V_WT:V_V_HM	-0.0472685717654856	0.52634749141383	42934.490077403	-0.0898048770756307	0.995563524935381	-64	n.s	n.s
V_V_HT:V_V_HM	-0.0343992878211142	0.526368737434646	42934.490077403	-0.0653520723680617	0.997648124335029	-64	n.s	n.s
V_V_WT:V_V_HT	0.00038630858685243	0.526129413295363	42934.490077403	0.000734246322464318	0.999999702768899	-63	n.s	n.s
V_V_WT:V_V_HM	-0.0380822526515981	0.526346218574405	42934.490077403	-0.0723520969804683	0.997118081846849	-63	n.s	n.s
V_V_HT:V_V_HM	-0.0384685612384518	0.52636745633916	42934.490077403	-0.0730830920019207	0.997059640686255	-63	n.s	n.s
V_V_WT:V_V_HT	0.0138573147342249	0.52612803456137	42934.490077403	0.0263382937686978	0.999617613681374	-62	n.s	n.s
V_V_WT:V_V_HM	-0.0286789412845422	0.526344735433648	42934.490077403	-0.054486991801892	0.998364546064614	-62	n.s	n.s
V_V_HT:V_V_HM	-0.0425362560187691	0.526365963579651	42934.490077403	-0.0808111826408631	0.996406098999189	-62	n.s	n.s
V_V_WT:V_V_HT	0.0275329010754528	0.526126624666785	42934.490077403	0.0523313206072594	0.998491296793258	-61	n.s	n.s
V_V_WT:V_V_HM	-0.0190759513393403	0.526343218788751	42934.490077403	-0.0362424187457736	0.999276086536676	-61	n.s	n.s
V_V_HT:V_V_HM	-0.0466088524147944	0.5263644370999	42934.490077403	-0.0885486349944049	0.995686508467209	-61	n.s	n.s
V_V_WT:V_V_HT	0.0414020514902627	0.526125351073276	42934.490077403	0.0786923713252061	0.996591767642249	-60	n.s	n.s
V_V_WT:V_V_HM	-0.00929162375365078	0.526341848780657	42934.490077403	-0.0176532110740883	0.999828201017146	-60	n.s	n.s
V_V_HT:V_V_HM	-0.050693675243915	0.526363058208956	42934.490077403	-0.0963093333647107	0.994899308776942	-60	n.s	n.s
V_V_WT:V_V_HT	0.0554534120628597	0.526124364466441	42934.490077403	0.105399817625053	0.993894081407837	-59	n.s	n.s
V_V_WT:V_V_HM	0.000654754208055386	0.526340787502198	42934.490077403	0.00124397391120416	0.999999146834839	-59	n.s	n.s
V_V_HT:V_V_HM	-0.0547986578548066	0.526361990050626	42934.490077403	-0.104108311182455	0.994042353892994	-59	n.s	n.s
V_V_WT:V_V_HT	0.0696751261720062	0.526123780934033	42934.490077403	0.132431052723584	0.990377754037138	-58	n.s	n.s
V_V_WT:V_V_HM	0.0107430399905989	0.526340159827267	42934.490077403	0.0204108308857233	0.99977034184758	-58	n.s	n.s
V_V_HT:V_V_HM	-0.0589320861814083	0.526361358308335	42934.490077403	-0.111961270049932	0.993112921005791	-58	n.s	n.s
V_V_WT:V_V_HT	0.0840546641937837	0.526123668311014	42934.490077403	0.159762179990153	0.986027203863949	-57	n.s	n.s
V_V_WT:V_V_HM	0.0209523357265601	0.526340038722277	42934.490077403	0.0398076038019512	0.999126723699449	-57	n.s	n.s
V_V_HT:V_V_HM	-0.0631023284672244	0.526361236421312	42934.490077403	-0.119884072193941	0.992107745250729	-57	n.s	n.s
V_V_WT:V_V_HT	0.0985786527591508	0.526124038300804	42934.490077403	0.187367703398471	0.980832205252049	-56	n.s	n.s
V_V_WT:V_V_HM	0.0312610965673086	0.526340436771364	42934.490077403	0.059393302097532	0.998057056313751	-56	n.s	n.s
V_V_HT:V_V_HM	-0.067317556191842	0.526361637054883	42934.490077403	-0.127892216021858	0.991023080585624	-56	n.s	n.s
V_V_WT:V_V_HT	0.113232708237008	0.526124845283628	42934.490077403	0.215220226248707	0.974788342775983	-55	n.s	n.s
V_V_WT:V_V_HM	0.0416472459895227	0.526341304895184	42934.490077403	0.0791259314102594	0.996554173940536	-55	n.s	n.s
V_V_HT:V_V_HM	-0.0715854622474876	0.526362510811092	42934.490077403	-0.136000305449525	0.989854786865124	-55	n.s	n.s
V_V_WT:V_V_HT	0.128001279382675	0.526125991933948	42934.490077403	0.243290164989121	0.967897451524681	-54	n.s	n.s
V_V_WT:V_V_HM	0.0520882969568665	0.52634253839438	42934.490077403	0.0989627346399989	0.99461515501048	-54	n.s	n.s
V_V_HT:V_V_HM	-0.0759129824258081	0.526363752311263	42934.490077403	-0.144221523789346	0.988598442835103	-54	n.s	n.s
V_V_WT:V_V_HT	0.142867503894342	0.526127340952521	42934.490077403	0.271545484854844	0.960168026591061	-53	n.s	n.s
V_V_WT:V_V_HM	0.0625614778107847	0.526343989570469	42934.490077403	0.118860439276297	0.99224142029589	-53	n.s	n.s
V_V_HT:V_V_HM	-0.0803060260835565	0.526365212898869	42934.490077403	-0.152567122818175	0.987249484405748	-53	n.s	n.s
V_V_WT:V_V_HT	0.157813083384364	0.526128731501178	42934.490077403	0.299951464224512	0.951615582769895	-52	n.s	n.s
V_V_WT:V_V_HM	0.0730438613230929	0.526345485405515	42934.490077403	0.138775506484714	0.989438752440636	-52	n.s	n.s
V_V_HT:V_V_HM	-0.0847692220612687	0.526366718433903	42934.490077403	-0.161045938302259	0.98580336692349	-52	n.s	n.s
V_V_WT:V_V_HT	0.172818180832884	0.526129998374428	42934.490077403	0.328470494681612	0.942262944158249	-51	n.s	n.s
V_V_WT:V_V_HM	0.0835124958237156	0.526346848185569	42934.490077403	0.158664379033714	0.986217236360878	-51	n.s	n.s
V_V_HT:V_V_HM	-0.0893056850091668	0.52636809005	42934.490077403	-0.169663941825736	0.984255749665706	-51	n.s	n.s
V_V_WT:V_V_HT	0.187861344431964	0.526130991619443	42934.490077403	0.357061924547959	0.932140442639074	-50	n.s	n.s
V_V_WT:V_V_HM	0.0939445369302536	0.526347916606104	42934.490077403	0.178483725243958	0.982591122474354	-50	n.s	n.s
V_V_HT:V_V_HM	-0.0939168075017083	0.526369165396794	42934.490077403	-0.17842383953268	0.982602699758393	-50	n.s	n.s
V_V_WT:V_V_HT	0.202919460763366	0.52613159427938	42934.490077403	0.385681952898679	0.921286004963736	-49	n.s	n.s
V_V_WT:V_V_HM	0.104317378624998	0.526348564858495	42934.490077403	0.198190677413632	0.978578616829033	-49	n.s	n.s
V_V_HT:V_V_HM	-0.0986020821383709	0.526369817850097	42934.490077403	-0.187324726446324	0.980840911951252	-49	n.s	n.s
V_V_WT:V_V_HT	0.217967740036151	0.526131736159615	42934.490077403	0.414283581574378	0.909745109650164	-48	n.s	n.s
V_V_WT:V_V_HM	0.114608782400083	0.526348717438031	42934.490077403	0.217743063872054	0.974201604044456	-48	n.s	n.s
V_V_HT:V_V_HM	-0.103358957636066	0.526369971415905	42934.490077403	-0.196361804906986	0.978967939478405	-48	n.s	n.s
V_V_WT:V_V_HT	0.232979735276578	0.526131401996058	42934.490077403	0.44281663172487	0.897570598083841	-47	n.s	n.s
V_V_WT:V_V_HM	0.124797003366346	0.526348357930084	42934.490077403	0.237099634654741	0.969485310418733	-47	n.s	n.s
V_V_HT:V_V_HM	-0.108182731910235	0.526369609573565	42934.490077403	-0.205526173894954	0.9769824302275	-47	n.s	n.s
V_V_WT:V_V_HT	0.247927396443765	0.526130633079191	42934.490077403	0.471227829850478	0.884822328916978	-46	n.s	n.s
V_V_WT:V_V_HM	0.134860912033189	0.526347530756477	42934.490077403	0.256220280618329	0.964457915829503	-46	n.s	n.s
V_V_HT:V_V_HM	-0.113066484410579	0.526368777033287	42934.490077403	-0.214804694624638	0.974884361378194	-46	n.s	n.s
V_V_WT:V_V_HT	0.262781160054616	0.526129522160404	42934.490077403	0.499460967283453	0.871566670481691	-45	n.s	n.s
V_V_WT:V_V_HM	0.144780111042358	0.526346335695628	42934.490077403	0.275066246734698	0.959150123718605	-45	n.s	n.s
V_V_HT:V_V_HM	-0.118001049012256	0.526367574220843	42934.490077403	-0.224179935830825	0.97267526483304	-45	n.s	n.s
V_V_WT:V_V_HT	0.277510073787245	0.526128202269106	42934.490077403	0.527457134193508	0.857875833218268	-44	n.s	n.s
V_V_WT:V_V_HM	0.154535045690683	0.526344915852435	42934.490077403	0.293600338934419	0.953594699320807	-44	n.s	n.s
V_V_HT:V_V_HM	-0.122975028096563	0.526366145169343	42934.490077403	-0.233630200622039	0.970358435046306	-44	n.s	n.s
V_V_WT:V_V_HT	0.292081954935542	0.526126830790274	42934.490077403	0.555155026967201	0.843827051739366	-43	n.s	n.s
V_V_WT:V_V_HM	0.164107107634161	0.526343440529996	42934.490077403	0.311787124142585	0.947825986510457	-43	n.s	n.s
V_V_HT:V_V_HM	-0.127974847301381	0.526364660279843	42934.490077403	-0.2431296341843	0.967939110693553	-43	n.s	n.s
V_V_WT:V_V_HT	0.306463580801241	0.526125570701793	42934.490077403	0.582491325012872	0.829501634086911	-42	n.s	n.s
V_V_WT:V_V_HM	0.173478731150337	0.526342085046182	42934.490077403	0.329593122189946	0.941879413882761	-42	n.s	n.s
V_V_HT:V_V_HM	-0.132984849650907	0.526363296007131	42934.490077403	-0.252648409681487	0.965424621745436	-42	n.s	n.s
V_V_WT:V_V_HT	0.320620908300309	0.526124571212828	42934.490077403	0.609401130156704	0.814983903280292	-41	n.s	n.s
V_V_WT:V_V_HM	0.182633481293384	0.526341009906035	42934.490077403	0.346986987249937	0.935791000771012	-41	n.s	n.s
V_V_HT:V_V_HM	-0.137987427006924	0.52636221389692	42934.490077403	-0.262152987740771	0.962824494105599	-41	n.s	n.s
V_V_WT:V_V_HT	0.33451931957307	0.526123950101689	42934.490077403	0.635818459715461	0.800360062373939	-40	n.s	n.s
V_V_WT:V_V_HM	0.191556133734005	0.526340341802487	42934.490077403	0.363939676518064	0.929596873409829	-40	n.s	n.s
V_V_HT:V_V_HM	-0.142963185839064	0.526361541463515	42934.490077403	-0.271606442677335	0.960150505159637	-40	n.s	n.s
V_V_WT:V_V_HT	0.348123889633436	0.526123779840364	42934.490077403	0.661676782104514	0.785717018923504	-39	n.s	n.s
V_V_WT:V_V_HM	0.200232745891194	0.526340158690597	42934.490077403	0.380424602958899	0.92333280104094	-39	n.s	n.s
V_V_HT:V_V_HM	-0.147891143742242	0.526361357167178	42934.490077403	-0.280968847215868	0.957416685059758	-39	n.s	n.s
V_V_WT:V_V_HT	0.361399671598011	0.526124079143296	42934.490077403	0.686909582595971	0.771141207069731	-38	n.s	n.s
V_V_WT:V_V_HM	0.208650719227035	0.526340480696966	42934.490077403	0.396417769256024	0.917033760745564	-38	n.s	n.s
V_V_HT:V_V_HM	-0.152748952370978	0.526361681264656	42934.490077403	-0.290197705889186	0.95463926054003	-38	n.s	n.s
V_V_WT:V_V_HT	0.374311994881222	0.526124810925917	42934.490077403	0.711450946824723	0.756717445008023	-37	n.s	n.s
V_V_WT:V_V_HM	0.216798852687904	0.526341267924119	42934.490077403	0.411897880519524	0.910733538507438	-37	n.s	n.s
V_V_HT:V_V_HM	-0.157513142193317	0.526362473599416	42934.490077403	-0.29924842688005	0.951836540048973	-37	n.s	n.s
V_V_WT:V_V_HT	0.386826771003133	0.526125886889692	42934.490077403	0.735236149070603	0.742527863468622	-36	n.s	n.s
V_V_WT:V_V_HM	0.224667387321611	0.526342425383515	42934.490077403	0.42684643396912	0.904464372468124	-36	n.s	n.s
V_V_HT:V_V_HM	-0.162159383681521	0.526363638566585	42934.490077403	-0.308074820903511	0.949028741423338	-36	n.s	n.s
V_V_WT:V_V_HT	0.398910801811425	0.52612717817234	42934.490077403	0.758202233910746	0.728650935692532	-35	n.s	n.s
V_V_WT:V_V_HM	0.23224804210165	0.526343814452533	42934.490077403	0.441247784669453	0.898256642603383	-35	n.s	n.s
V_V_HT:V_V_HM	-0.166662759709778	0.526365036644443	42934.490077403	-0.316629616534271	0.946237765262138	-35	n.s	n.s
V_V_WT:V_V_HT	0.410532084848173	0.526128530776231	42934.490077403	0.780288581275927	0.715160632898002	-34	n.s	n.s
V_V_WT:V_V_HM	0.239534041298486	0.526345269471709	42934.490077403	0.455089188013233	0.892138608932105	-34	n.s	n.s
V_V_HT:V_V_HM	-0.170998043549687	0.526366501099042	42934.490077403	-0.324864981325079	0.94348691927553	-34	n.s	n.s
V_V_WT:V_V_HT	0.421660110238039	0.526129783930118	42934.490077403	0.801437445887013	0.702125722188268	-33	n.s	n.s
V_V_WT:V_V_HM	0.246520133430977	0.526346617496766	42934.490077403	0.468360820106329	0.886136198746045	-33	n.s	n.s
V_V_HT:V_V_HM	-0.175139976807064	0.526367857864704	42934.490077403	-0.332733038672892	0.940800600615631	-33	n.s	n.s
V_V_WT:V_V_HT	0.432266144301561	0.526130789191422	42934.490077403	0.821594465068057	0.689609215228503	-32	n.s	n.s
V_V_WT:V_V_HM	0.253202602273008	0.5263476988474	42934.490077403	0.481055778960321	0.880272841266714	-32	n.s	n.s
V_V_HT:V_V_HM	-0.179063542028552	0.526368946225725	42934.490077403	-0.340186371769286	0.938203944367542	-32	n.s	n.s
V_V_WT:V_V_HT	0.442323494634384	0.526131428025252	42934.490077403	0.840709129075549	0.677667969350171	-31	n.s	n.s
V_V_WT:V_V_HM	0.259579269975905	0.52634838601696	42934.490077403	0.493170069239161	0.87456934703785	-31	n.s	n.s
V_V_HT:V_V_HM	-0.182744224658484	0.526369637848873	42934.490077403	-0.347178506354031	0.935722447506225	-31	n.s	n.s
V_V_WT:V_V_HT	0.451807752428219	0.526131625776734	42934.490077403	0.858735210530654	0.666352435332212	-30	n.s	n.s
V_V_WT:V_V_HM	0.265649492794985	0.526348598702255	42934.490077403	0.504702574396437	0.869043827928586	-30	n.s	n.s
V_V_HT:V_V_HM	-0.186158259633233	0.52636985191053	42934.490077403	-0.353664365384048	0.933381578011169	-30	n.s	n.s
V_V_WT:V_V_HT	0.460697007784973	0.526131360388263	42934.490077403	0.875631149310313	0.655706541337822	-29	n.s	n.s
V_V_WT:V_V_HM	0.2714141495793	0.526348313180277	42934.490077403	0.515655019276825	0.863711653266598	-29	n.s	n.s
V_V_HT:V_V_HM	-0.189282858205672	0.526369564534181	42934.490077403	-0.359600689248022	0.931206379100028	-29	n.s	n.s
V_V_WT:V_V_HT	0.468972034633137	0.526130664848154	42934.490077403	0.891360390043956	0.645767698289173	-28	n.s	n.s
V_V_WT:V_V_HM	0.276875623348566	0.526347564941697	42934.490077403	0.526031926032061	0.85858543728666	-28	n.s	n.s
V_V_HT:V_V_HM	-0.192096411284574	0.526368811440977	42934.490077403	-0.364946416104509	0.929221078278077	-28	n.s	n.s
V_V_WT:V_V_HT	0.476616442436129	0.52612962309988	42934.490077403	0.905891669106129	0.636566909691527	-27	n.s	n.s
V_V_WT:V_V_HM	0.282037776216151	0.526346444289827	42934.490077403	0.53584056523207	0.853675053333356	-27	n.s	n.s
V_V_HT:V_V_HM	-0.194578666219978	0.526367683520114	42934.490077403	-0.369663017529347	0.927448710405728	-27	n.s	n.s
V_V_WT:V_V_HT	0.483616792405781	0.526128359916224	42934.490077403	0.919199247276441	0.628128968195202	-26	n.s	n.s
V_V_WT:V_V_HM	0.286905917858642	0.526345085447676	42934.490077403	0.545090902890482	0.848987670821737	-26	n.s	n.s
V_V_HT:V_V_HM	-0.19671087454714	0.526366315865214	42934.490077403	-0.373714784966429	0.925910763315682	-26	n.s	n.s
V_V_WT:V_V_HT	0.489962676885887	0.526127025959216	42934.490077403	0.931263084219261	0.620472721165482	-25	n.s	n.s
V_V_WT:V_V_HM	0.291486767767014	0.526343650486386	42934.490077403	0.553795543078473	0.844527811635958	-25	n.s	n.s
V_V_HT:V_V_HM	-0.198475909118873	0.52636487159848	42934.490077403	-0.377069063359293	0.924626853395032	-25	n.s	n.s
V_V_WT:V_V_HT	0.495646761196277	0.526125779816083	42934.490077403	0.942068950450478	0.613611388796936	-24	n.s	n.s
V_V_WT:V_V_HM	0.2957884114367	0.526342310000977	42934.490077403	0.561969664639255	0.840297423497604	-24	n.s	n.s
V_V_HT:V_V_HM	-0.199858349759578	0.526363522421214	42934.490077403	-0.379696428886736	0.923614437378773	-24	n.s	n.s
V_V_WT:V_V_HT	0.500664787986872	0.526124769150767	42934.490077403	0.95160847263475	0.607552919965309	-23	n.s	n.s
V_V_WT:V_V_HM	0.299820250669552	0.526341222834544	42934.490077403	0.569630949776094	0.836295968543971	-23	n.s	n.s
V_V_HT:V_V_HM	-0.200844537317319	0.526362428206473	42934.490077403	-0.381570808542845	0.922888565215475	-23	n.s	n.s
V_V_WT:V_V_HT	0.505015544862132	0.52612411321029	42934.490077403	0.9598791087157	0.602300372973746	-22	n.s	n.s
V_V_WT:V_V_HM	0.303592948071995	0.526340517260437	42934.490077403	0.576799501684144	0.8325205260194	-22	n.s	n.s
V_V_HT:V_V_HM	-0.201422596790138	0.526361718059209	42934.490077403	-0.382669540506896	0.922461677266455	-22	n.s	n.s
V_V_WT:V_V_HT	0.508700796933924	0.526123888759217	42934.490077403	0.966884051080852	0.59785231007305	-21	n.s	n.s
V_V_WT:V_V_HM	0.307118365905455	0.526340275851756	42934.490077403	0.583497748502064	0.828965908268849	-21	n.s	n.s
V_V_HT:V_V_HM	-0.201582431028468	0.526361475087763	42934.490077403	-0.382973375843772	0.922343447333997	-21	n.s	n.s
V_V_WT:V_V_HT	0.511725186363647	0.5261241210996	42934.490077403	0.97263205742048	0.594203196745977	-20	n.s	n.s
V_V_WT:V_V_HM	0.31040949949768	0.526340525821952	42934.490077403	0.589750331333377	0.8256247892765	-20	n.s	n.s
V_V_HT:V_V_HM	-0.201315686865967	0.526361726681696	42934.490077403	-0.382466423110029	0.922540671503688	-20	n.s	n.s
V_V_WT:V_V_HT	0.514096101741015	0.526124781228102	42934.490077403	0.977137211710482	0.59134379807974	-19	n.s	n.s
V_V_WT:V_V_HM	0.313480405093956	0.526341235967181	42934.490077403	0.595583974183437	0.822487845204826	-19	n.s	n.s
V_V_HT:V_V_HM	-0.200615696647055	0.526362441434484	42934.490077403	-0.38113604021655	0.923057200684045	-19	n.s	n.s
V_V_WT:V_V_HT	0.515823520622898	0.526125789447913	42934.490077403	0.98041862035346	0.589261565888984	-18	n.s	n.s
V_V_WT:V_V_HM	0.316346122609868	0.526342320552101	42934.490077403	0.601027335742336	0.819543905496346	-18	n.s	n.s
V_V_HT:V_V_HM	-0.199477398013028	0.526363533054542	42934.490077403	-0.378972678550582	0.923893913582246	-18	n.s	n.s
V_V_WT:V_V_HT	0.516919829041716	0.526127024985971	42934.490077403	0.982500051305099	0.587941011227598	-17	n.s	n.s
V_V_WT:V_V_HM	0.319022593205377	0.526343649656011	42934.490077403	0.606110843008884	0.816780113234783	-17	n.s	n.s
V_V_HT:V_V_HM	-0.19789723583634	0.526364870778417	42934.490077403	-0.375969687231747	0.925048725023202	-17	n.s	n.s
V_V_WT:V_V_HT	0.517399622105479	0.526128340456409	42934.490077403	0.983409526384079	0.58736405781498	-16	n.s	n.s
V_V_WT:V_V_HM	0.32152657206336	0.526345064731707	42934.490077403	0.61086650869853	0.814182092562316	-16	n.s	n.s
V_V_HT:V_V_HM	-0.195873050042118	0.526366295030657	42934.490077403	-0.372123085940961	0.926516623797315	-16	n.s	n.s
V_V_WT:V_V_HT	0.517279490060534	0.526129579437845	42934.490077403	0.983178878886135	0.58751037263502	-15	n.s	n.s
V_V_WT:V_V_HM	0.323875536518747	0.526346397513963	42934.490077403	0.615327734831044	0.811734120828818	-15	n.s	n.s
V_V_HT:V_V_HM	-0.193403953541788	0.526367636454864	42934.490077403	-0.367431316340765	0.928289733343601	-15	n.s	n.s
V_V_WT:V_V_HT	0.516577794446997	0.526130595067869	42934.490077403	0.981843290030226	0.588357670539167	-14	n.s	n.s
V_V_WT:V_V_HM	0.326087590063277	0.526347490021931	42934.490077403	0.619529106236813	0.809419302538906	-14	n.s	n.s
V_V_HT:V_V_HM	-0.19049020438372	0.526368736045835	42934.490077403	-0.36189498224137	0.930357388504347	-14	n.s	n.s
V_V_WT:V_V_HT	0.515314438886365	0.5261312674471	42934.490077403	0.97944081785289	0.589881990599132	-13	n.s	n.s
V_V_WT:V_V_HM	0.328181362415824	0.526348213280724	42934.490077403	0.623506177346499	0.807219742490187	-13	n.s	n.s
V_V_HT:V_V_HM	-0.187133076470541	0.526369463992504	42934.490077403	-0.355516589148504	0.932706221633146	-13	n.s	n.s
V_V_WT:V_V_HT	0.513510639048118	0.526131517788585	42934.490077403	0.976011931781782	0.592057942698848	-12	n.s	n.s
V_V_WT:V_V_HM	0.330175906331695	0.526348482541694	42934.490077403	0.627295256437906	0.805116715186235	-12	n.s	n.s
V_V_HT:V_V_HM	-0.18333473271642	0.526369734996999	42934.490077403	-0.348300292602243	0.93532025226089	-12	n.s	n.s
V_V_WT:V_V_HT	0.511188696207856	0.526131317644403	42934.490077403	0.971599064842882	0.594858923750066	-11	n.s	n.s
V_V_WT:V_V_HM	0.332090591625257	0.52634826720729	42934.490077403	0.630933190655819	0.803090828222563	-11	n.s	n.s
V_V_HT:V_V_HM	-0.1790981045826	0.526369518263593	42934.490077403	-0.340251664217593	0.938180975363539	-11	n.s	n.s
V_V_WT:V_V_HT	0.508371778541706	0.526130692131129	42934.490077403	0.966246193474307	0.598257303918622	-10	n.s	n.s
V_V_WT:V_V_HM	0.333944997152103	0.526347594300022	42934.490077403	0.634457154869701	0.801122177638751	-10	n.s	n.s
V_V_HT:V_V_HM	-0.174426781389602	0.52636884099038	42934.490077403	-0.331377482491958	0.941267444768475	-10	n.s	n.s
V_V_WT:V_V_HT	0.505083713884876	0.526129716786182	42934.490077403	0.959998452416139	0.602224584329152	-9	n.s	n.s
V_V_WT:V_V_HM	0.335758801421046	0.526346545080446	42934.490077403	0.637904446337212	0.799190494003045	-9	n.s	n.s
V_V_HT:V_V_HM	-0.169324912463831	0.526367784965119	42934.490077403	-0.3216855539042	0.94455634970538	-9	n.s	n.s
V_V_WT:V_V_HT	0.501348797370216	0.526128508451906	42934.490077403	0.952901789803021	0.606731528527339	-8	n.s	n.s
V_V_WT:V_V_HM	0.337551672772425	0.526345245240527	42934.490077403	0.641312286611751	0.797275278461747	-8	n.s	n.s
V_V_HT:V_V_HM	-0.163797124597794	0.526366476695034	42934.490077403	-0.311184567881771	0.948022084161224	-8	n.s	n.s
V_V_WT:V_V_HT	0.497191616840782	0.52612721128194	42934.490077403	0.945002665095663	0.611748270793811	-7	n.s	n.s
V_V_WT:V_V_HM	0.339343159939967	0.526343849850281	42934.490077403	0.644717630948844	0.795355928820149	-7	n.s	n.s
V_V_HT:V_V_HM	-0.157848456900815	0.526365072255855	42934.490077403	-0.299883987788781	0.951636810156881	-7	n.s	n.s
V_V_WT:V_V_HT	0.492636898326224	0.526125979548563	42934.490077403	0.936347790217329	0.617244405051918	-6	n.s	n.s
V_V_WT:V_V_HM	0.341152583969503	0.526342524863205	42934.490077403	0.648156984956075	0.793411856182279	-6	n.s	n.s
V_V_HT:V_V_HM	-0.151484314356721	0.526363738677241	42934.490077403	-0.287793978242885	0.95537051760825	-6	n.s	n.s
V_V_WT:V_V_HT	0.487709373368989	0.526124959300678	42934.490077403	0.926983912751924	0.623189058295921	-5	n.s	n.s
V_V_WT:V_V_HM	0.342998932627574	0.526341427385387	42934.490077403	0.651666228006085	0.791422592971668	-5	n.s	n.s
V_V_HT:V_V_HM	-0.144710440741415	0.526362634084017	42934.490077403	-0.274925367742415	0.95919108469288	-5	n.s	n.s
V_V_WT:V_V_HT	0.482433669451485	0.526124271048542	42934.490077403	0.916957639095449	0.629550952354148	-4	n.s	n.s
V_V_WT:V_V_HM	0.344900758280064	0.526340687049402	42934.490077403	0.655280442432701	0.789367893598478	-4	n.s	n.s
V_V_HT:V_V_HM	-0.137532911171419	0.526361888949208	42934.490077403	-0.261289645126056	0.963064343512053	-4	n.s	n.s
V_V_WT:V_V_HT	0.476834223867943	0.526123995534256	42934.490077403	0.906315294332353	0.636298457854971	-3	n.s	n.s
V_V_WT:V_V_HM	0.346876080270568	0.526340390707557	42934.490077403	0.659033747731699	0.787227829076644	-3	n.s	n.s
V_V_HT:V_V_HM	-0.129958143597377	0.526361590688085	42934.490077403	-0.246898987115472	0.966954156822288	-3	n.s	n.s
V_V_WT:V_V_HT	0.470935221176437	0.526124164262767	42934.490077403	0.895102816340581	0.643399643215173	-2	n.s	n.s
V_V_WT:V_V_HM	0.348942292952806	0.52634057224626	42934.490077403	0.662959139675718	0.784982876637943	-2	n.s	n.s
V_V_HT:V_V_HM	-0.121992928223634	0.526361773406525	42934.490077403	-0.231766314324303	0.970822512002859	-2	n.s	n.s
V_V_WT:V_V_HT	0.464760553537023	0.526124755905337	42934.490077403	0.883365681467088	0.650822321067823	-1	n.s	n.s
V_V_WT:V_V_HM	0.351116080466451	0.526341208717745	42934.490077403	0.667088334811992	0.782614005179695	-1	n.s	n.s
V_V_HT:V_V_HM	-0.113644473070575	0.526362414007657	42934.490077403	-0.215905372508078	0.97462963887713	-1	n.s	n.s
V_V_WT:V_V_HT	0.458333802657433	0.52612569898654	42934.490077403	0.871148859560193	0.658534093836615	0	n.s	n.s
V_V_WT:V_V_HM	0.353413339025954	0.526342223230808	42934.490077403	0.671451621070077	0.780102757314497	0	n.s	n.s
V_V_HT:V_V_HM	-0.10492046363148	0.526363435101379	42934.490077403	-0.19933083613848	0.978334158011711	0	n.s	n.s
V_V_WT:V_V_HT	0.451678241748916	0.526126880513839	42934.490077403	0.858496797023156	0.666502399256329	1	n.s	n.s
V_V_WT:V_V_HM	0.355849108005421	0.52634349423455	42934.490077403	0.676077717124488	0.777431327728811	1	n.s	n.s
V_V_HT:V_V_HM	-0.0958291337434964	0.526364714348335	42934.490077403	-0.182058430459454	0.981893266211335	1	n.s	n.s
V_V_WT:V_V_HT	0.444816855304628	0.526128159513753	42934.490077403	0.845453426624659	0.674694556317313	2	n.s	n.s
V_V_WT:V_V_HM	0.358437510284869	0.526344870079622	42934.490077403	0.680993642496501	0.774582637921488	2	n.s	n.s
V_V_HT:V_V_HM	-0.0863793450197599	0.526366099115654	42934.490077403	-0.164105069009736	0.985262965324689	2	n.s	n.s
V_V_WT:V_V_HT	0.437772374130484	0.526129383846672	42934.490077403	0.832062202893542	0.683077811843431	3	n.s	n.s
V_V_WT:V_V_HM	0.361191702870022	0.526346187106626	42934.490077403	0.686224602206251	0.771540406273897	3	n.s	n.s
V_V_HT:V_V_HM	-0.0765806712604649	0.526367424682602	42934.490077403	-0.145489001920365	0.988398340127631	3	n.s	n.s
V_V_WT:V_V_HT	0.430567322908313	0.526130408300723	42934.490077403	0.81836616191591	0.691619387764621	4	n.s	n.s
V_V_WT:V_V_HM	0.364123838202873	0.526347289109866	42934.490077403	0.691793889199397	0.768289212609583	4	n.s	n.s
V_V_HT:V_V_HM	-0.0664434847054419	0.526368533830653	42934.490077403	-0.126229970894914	0.991253889786065	4	n.s	n.s
V_V_WT:V_V_HT	0.423224077072463	0.526131111810606	42934.490077403	0.804408003199046	0.700286529749862	5	n.s	n.s
V_V_WT:V_V_HM	0.367245036588012	0.526348045859896	42934.490077403	0.697722808086127	0.764814556033944	5	n.s	n.s
V_V_HT:V_V_HM	-0.055979040484451	0.526369295486005	42934.490077403	-0.106349365292603	0.993783916130885	5	n.s	n.s
V_V_WT:V_V_HT	0.415764925967855	0.526131411758494	42934.490077403	0.790230190929372	0.709046557965091	6	n.s	n.s
V_V_WT:V_V_HM	0.370565370171215	0.526348368486726	42934.490077403	0.704030623741851	0.761102904594694	6	n.s	n.s
V_V_HT:V_V_HM	-0.0451995557966386	0.526369620202656	42934.490077403	-0.0858703733305057	0.995942969955304	6	n.s	n.s
V_V_WT:V_V_HT	0.408212138895406	0.526131273673579	42934.490077403	0.775875070199055	0.717866921676447	7	n.s	n.s
V_V_WT:V_V_HM	0.374093858267196	0.526348219913458	42934.490077403	0.710734536783852	0.757141735920588	7	n.s	n.s
V_V_HT:V_V_HM	-0.0341182806282098	0.526369470663538	42934.490077403	-0.0648181221171518	0.997686354048165	7	n.s	n.s
V_V_WT:V_V_HT	0.400588030929579	0.526130715186095	42934.490077403	0.761384993058025	0.726715259663608	8	n.s	n.s
V_V_WT:V_V_HM	0.377838474220185	0.526347619109119	42934.490077403	0.71784968812	0.75291956758813	8	n.s	n.s
V_V_HT:V_V_HM	-0.0227495567093937	0.52636886596098	42934.490077403	-0.0432197992331107	0.99897067879348	8	n.s	n.s
V_V_WT:V_V_HT	0.392915025335842	0.526129803789001	42934.490077403	0.746802447810801	0.735559469002601	9	n.s	n.s
V_V_WT:V_V_HM	0.381806163279276	0.526346638680466	42934.490077403	0.725389192636342	0.74842597691313	9	n.s	n.s
V_V_HT:V_V_HM	-0.0111088620565648	0.526367879172791	42934.490077403	-0.0211047491614094	0.999754462736028	9	n.s	n.s
V_V_WT:V_V_HT	0.385215709669587	0.526128648684557	42934.490077403	0.732170184293738	0.74436778478303	10	n.s	n.s
V_V_WT:V_V_HM	0.386002871133698	0.526345396100752	42934.490077403	0.733364201517229	0.743651609923128	10	n.s	n.s
V_V_HT:V_V_HM	0.000787161464108288	0.526366628534238	42934.490077403	0.00149546232879596	0.999998767004647	10	n.s	n.s
V_V_WT:V_V_HT	0.377512882936604	0.526127387704569	42934.490077403	0.717531327505393	0.753108873009253	11	n.s	n.s
V_V_WT:V_V_HM	0.390433582367241	0.52634403963951	42934.490077403	0.741783991008327	0.738588180024693	11	n.s	n.s
V_V_HT:V_V_HM	0.0129206994306347	0.526365263276418	42934.490077403	0.0245470214926577	0.999667848917868	11	n.s	n.s
V_V_WT:V_V_HT	0.36982959138556	0.52612617086698	42934.490077403	0.702929471795966	0.761751938384751	12	n.s	n.s
V_V_WT:V_V_HM	0.395102367966786	0.526342730673939	42934.490077403	0.750656074343214	0.733228457351875	12	n.s	n.s
V_V_HT:V_V_HM	0.0252727765812277	0.52636394582306	42934.490077403	0.048013882375073	0.998729816916564	12	n.s	n.s
V_V_WT:V_V_HT	0.36218915103385	0.526125142534638	42934.490077403	0.688408748703746	0.770266847419232	13	n.s	n.s
V_V_WT:V_V_HM	0.400012440896854	0.526341624496632	42934.490077403	0.759986332601771	0.727566250244657	13	n.s	n.s
V_V_HT:V_V_HM	0.0378232898630044	0.526362832473731	42934.490077403	0.0718578279648802	0.997157266397808	13	n.s	n.s
V_V_WT:V_V_HT	0.354615155400813	0.526124424289543	42934.490077403	0.674013862556695	0.778624265939703	14	n.s	n.s
V_V_WT:V_V_HM	0.405166218593678	0.526340851893434	42934.490077403	0.769779159524007	0.721596380720489	14	n.s	n.s
V_V_HT:V_V_HM	0.0505510631928672	0.526362054862218	42934.490077403	0.0960385778684209	0.994927874412993	14	n.s	n.s
V_V_WT:V_V_HT	0.347131467146334	0.526124100562514	42934.490077403	0.659790089021188	0.786795808757445	15	n.s	n.s
V_V_WT:V_V_HM	0.410565391047612	0.526340503685019	42934.490077403	0.780037614762989	0.7153146561663	15	n.s	n.s
V_V_HT:V_V_HM	0.0634339239012809	0.526361704397935	42934.490077403	0.120513941974252	0.992024930709202	15	n.s	n.s
V_V_WT:V_V_HT	0.339762193244646	0.526124208711076	42934.490077403	0.64578323448946	0.794754197096083	16	n.s	n.s
V_V_WT:V_V_HM	0.416210993053812	0.52634062005394	42934.490077403	0.790763580077019	0.70871783956612	16	n.s	n.s
V_V_HT:V_V_HM	0.0764487998091663	0.52636182152379	42934.490077403	0.145240016815526	0.988437783532927	16	n.s	n.s
V_V_WT:V_V_HT	0.332531643204302	0.526124734713037	42934.490077403	0.632039555003386	0.802473418577055	17	n.s	n.s
V_V_WT:V_V_HM	0.42210347922075	0.526341185912536	42934.490077403	0.801957913456715	0.70180362041379	17	n.s	n.s
V_V_HT:V_V_HM	0.0895718360164502	0.526362391053967	42934.490077403	0.170171420942699	0.984162180697046	17	n.s	n.s
V_V_WT:V_V_HT	0.325464270898268	0.526125614971554	42934.490077403	0.618605636442668	0.809928882755995	18	n.s	n.s
V_V_WT:V_V_HM	0.428242800274567	0.526342132845043	42934.490077403	0.813620596853574	0.694570588204685	18	n.s	n.s
V_V_HT:V_V_HM	0.102778529376298	0.526363344128797	42934.490077403	0.195261563182008	0.97920048992219	18	n.s	n.s
V_V_WT:V_V_HT	0.318584600470056	0.526126744001544	42934.490077403	0.605528238399378	0.817097565090027	19	n.s	n.s
V_V_WT:V_V_HM	0.434628478989459	0.526343347376499	42934.490077403	0.825750873751549	0.687018210205975	19	n.s	n.s
V_V_HT:V_V_HM	0.116043878519402	0.526364566537264	42934.490077403	0.220462937470899	0.973561786816206	19	n.s	n.s
V_V_WT:V_V_HT	0.311917137659637	0.526127987066933	42934.490077403	0.592854106466598	0.823958131546264	20	n.s	n.s
V_V_WT:V_V_HM	0.441259684335479	0.526344684567329	42934.490077403	0.838347374398219	0.679146814374838	20	n.s	n.s
V_V_HT:V_V_HM	0.129342546675842	0.526365912399742	42934.490077403	0.245727437185586	0.967261804022646	20	n.s	n.s
V_V_WT:V_V_HT	0.305486267897905	0.526129196256478	42934.490077403	0.580629757997666	0.830491036858144	21	n.s	n.s
V_V_WT:V_V_HM	0.448135302439436	0.52634598530641	42934.490077403	0.851408227572128	0.670957577746838	21	n.s	n.s
V_V_HT:V_V_HM	0.142649034541528	0.526367221573311	42934.490077403	0.271006682587775	0.960322740364272	21	n.s	n.s
V_V_WT:V_V_HT	0.299316143147057	0.526130228079604	42934.490077403	0.568901247585741	0.836678590056166	22	n.s	n.s
V_V_WT:V_V_HM	0.455254002884687	0.526347095239468	42934.490077403	0.864931158549594	0.66245252020794	22	n.s	n.s
V_V_HT:V_V_HM	0.155937859737628	0.526368338702793	42934.490077403	0.296252354619066	0.952772934389419	22	n.s	n.s
V_V_WT:V_V_HT	0.293430559506238	0.526130960490012	42934.490077403	0.557713918285576	0.842504982541051	23	n.s	n.s
V_V_WT:V_V_HM	0.462614299124738	0.526347883081404	42934.490077403	0.878913574072816	0.653634502902692	23	n.s	n.s
V_V_HT:V_V_HM	0.169183739618502	0.526369131651918	42934.490077403	0.32141652966531	0.944646411622573	23	n.s	n.s
V_V_WT:V_V_HT	0.287852827978835	0.526131307318061	42934.490077403	0.547112144772673	0.847956275539894	24	n.s	n.s
V_V_WT:V_V_HM	0.470214601904136	0.526348256141139	42934.490077403	0.893352635670268	0.644507230210533	24	n.s	n.s
V_V_HT:V_V_HM	0.182361773925298	0.526369507128737	42934.490077403	0.346452010337857	0.935982319321064	24	n.s	n.s
V_V_WT:V_V_HT	0.282605640956327	0.526131228403757	42934.490077403	0.537139074245282	0.853020345727213	25	n.s	n.s
V_V_WT:V_V_HM	0.478053264780529	0.52634817122144	42934.490077403	0.908245322998201	0.635075254031465	25	n.s	n.s
V_V_HT:V_V_HM	0.195447623824202	0.526369421656158	42934.490077403	0.37131264808136	0.926824266174039	25	n.s	n.s
V_V_WT:V_V_HT	0.277710936861335	0.526130734242907	42934.490077403	0.527836369910904	0.857686789989951	26	n.s	n.s
V_V_WT:V_V_HM	0.486128620781684	0.526347639616405	42934.490077403	0.923588488277381	0.625343979503103	26	n.s	n.s
V_V_HT:V_V_HM	0.208417683920349	0.526368886601787	42934.490077403	0.39595365384509	0.917219587179511	26	n.s	n.s
V_V_WT:V_V_HT	0.273189765698598	0.526129884607095	42934.490077403	0.519243961788279	0.861946791952477	27	n.s	n.s
V_V_WT:V_V_HM	0.494439009859036	0.526346725626494	42934.490077403	0.939378903270501	0.615319671041775	27	n.s	n.s
V_V_HT:V_V_HM	0.221249244160437	0.526367966683289	42934.490077403	0.420331893588732	0.907218555690138	27	n.s	n.s
V_V_WT:V_V_HT	0.269062158043977	0.526128781317845	42934.490077403	0.511399808560238	0.865792954783063	28	n.s	n.s
V_V_WT:V_V_HM	0.502982796582407	0.526345538785377	42934.490077403	0.9556132987146	0.605009458576077	28	n.s	n.s
V_V_HT:V_V_HM	0.233920638538432	0.526366772144784	42934.490077403	0.444406164897676	0.896873565768887	28	n.s	n.s
V_V_WT:V_V_HT	0.265346999941204	0.526127556047662	42934.490077403	0.504339673699141	0.869219106208532	29	n.s	n.s
V_V_WT:V_V_HM	0.511758377966013	0.526344220736844	42934.490077403	0.972288395699659	0.594421344114295	29	n.s	n.s
V_V_HT:V_V_HM	0.246411378024808	0.526365445548706	42934.490077403	0.468137451097191	0.886238308007375	29	n.s	n.s
V_V_WT:V_V_HT	0.262061916048089	0.526126354609315	42934.490077403	0.498096918643599	0.872220082750734	30	n.s	n.s
V_V_WT:V_V_HM	0.520764181576868	0.526342928334636	42934.490077403	0.989400927689065	0.583564209279775	30	n.s	n.s
V_V_HT:V_V_HM	0.258702265528778	0.526364144765976	42934.490077403	0.491489148911915	0.875366961275533	30	n.s	n.s
V_V_WT:V_V_HT	0.259223163136781	0.526125319607971	42934.490077403	0.492702315353184	0.874791500980095	31	n.s	n.s
V_V_WT:V_V_HM	0.529998654076153	0.52634181498081	42934.490077403	1.0069476507305	0.572447825135051	31	n.s	n.s
V_V_HT:V_V_HM	0.270775490939368	0.526363024193384	42934.490077403	0.514427265012229	0.864313421632622	31	n.s	n.s
V_V_WT:V_V_HT	0.256845535773201	0.52612457351656	42934.490077403	0.488183880210106	0.876929523995374	32	n.s	n.s
V_V_WT:V_V_HM	0.539460240712831	0.526341012419895	42934.490077403	1.02492533924465	0.561082865629478	32	n.s	n.s
V_V_HT:V_V_HM	0.282614704939633	0.52636221642967	42934.490077403	0.536920576968112	0.853130587392741	32	n.s	n.s
V_V_WT:V_V_HT	0.254942285825605	0.526124204187738	42934.490077403	0.484566731194586	0.87863063128578	33	n.s	n.s
V_V_WT:V_V_HM	0.549147356509069	0.526340615153829	42934.490077403	1.04333076471512	0.549480925899817	33	n.s	n.s
V_V_HT:V_V_HM	0.294205070683466	0.52636181658942	42934.490077403	0.558940754080109	0.841869716697475	33	n.s	n.s
V_V_WT:V_V_HT	0.253525056932974	0.526124254511226	42934.490077403	0.481872969662842	0.879891400037999	34	n.s	n.s
V_V_WT:V_V_HM	0.559058349941606	0.526340669316652	42934.490077403	1.06216065474749	0.537654546354451	34	n.s	n.s
V_V_HT:V_V_HM	0.305533293008629	0.526361871105567	42934.490077403	0.580462434269581	0.830579870598822	34	n.s	n.s
V_V_WT:V_V_HT	0.252603834986104	0.526124717436114	42934.490077403	0.480121588312903	0.880708305167824	35	n.s	n.s
V_V_WT:V_V_HM	0.569191460073122	0.526341167320113	42934.490077403	1.08141163073218	0.525617242725016	35	n.s	n.s
V_V_HT:V_V_HM	0.316587625087017	0.526362372340437	42934.490077403	0.601463253688386	0.819307451229364	35	n.s	n.s
V_V_WT:V_V_HT	0.25218691500936	0.52612553693743	42934.490077403	0.479328406063194	0.881077544846182	36	n.s	n.s
V_V_WT:V_V_HM	0.579544768381197	0.526342048893898	42934.490077403	1.10108012384552	0.513383541031344	36	n.s	n.s
V_V_HT:V_V_HM	0.32735785337184	0.526363259632635	42934.490077403	0.621923828042848	0.808095840202267	36	n.s	n.s
V_V_WT:V_V_HT	0.252280884836554	0.526126614791901	42934.490077403	0.479506030951007	0.880994896977537	37	n.s	n.s
V_V_WT:V_V_HM	0.590116146427875	0.526343208374839	42934.490077403	1.12116227024178	0.50096901541483	37	n.s	n.s
V_V_HT:V_V_HM	0.337835261591323	0.526364426633589	42934.490077403	0.641827685339564	0.796985138879967	37	n.s	n.s
V_V_WT:V_V_HT	0.252890625284766	0.526127822348975	42934.490077403	0.480663851144953	0.880455611255015	38	n.s	n.s
V_V_WT:V_V_HM	0.600903200732084	0.526344507369674	42934.490077403	1.14165378819094	0.48839032536542	38	n.s	n.s
V_V_HT:V_V_HM	0.348012575447319	0.526365734052453	42934.490077403	0.661161152660897	0.78601200774509	38	n.s	n.s
V_V_WT:V_V_HT	0.254019326453386	0.526129015882861	42934.490077403	0.482808054269984	0.879454339932659	39	n.s	n.s
V_V_WT:V_V_HM	0.611903216175603	0.526345791269498	42934.490077403	1.16254984142601	0.475665247790967	39	n.s	n.s
V_V_HT:V_V_HM	0.357883889722217	0.526367026277698	42934.490077403	0.679913200971304	0.775209598855393	39	n.s	n.s
V_V_WT:V_V_HT	0.255668519351687	0.526130053696221	42934.490077403	0.4859416746022	0.877985109242779	40	n.s	n.s
V_V_WT:V_V_HM	0.623113099240417	0.526346907648831	42934.490077403	1.18384489428053	0.462812698572685	40	n.s	n.s
V_V_HT:V_V_HM	0.36744457988873	0.526368149895437	42934.490077403	0.698075253910637	0.764607572287063	40	n.s	n.s
V_V_WT:V_V_HT	0.257838121832095	0.526130812937536	42934.490077403	0.49006466736383	0.876041332001843	41	n.s	n.s
V_V_WT:V_V_HM	0.634529322591908	0.526347724356054	42934.490077403	1.20553256569734	0.449852737534315	41	n.s	n.s
V_V_HT:V_V_HM	0.376691200759814	0.526368971897233	42934.490077403	0.71564096835358	0.754232184963783	41	n.s	n.s
V_V_WT:V_V_HT	0.260526497453972	0.526131204141444	42934.490077403	0.495174008694479	0.873615860745154	42	n.s	n.s
V_V_WT:V_V_HM	0.646147871989114	0.526348145154519	42934.490077403	1.22760548875768	0.436806551426104	42	n.s	n.s
V_V_HT:V_V_HM	0.385621374535142	0.526369395422565	42934.490077403	0.732605994741713	0.744106439219958	42	n.s	n.s
V_V_WT:V_V_HT	0.263730525914205	0.526131181766872	42934.490077403	0.501263819849141	0.870701079309619	43	n.s	n.s
V_V_WT:V_V_HM	0.657964197033631	0.526348121058111	42934.490077403	1.25005518346096	0.423696409493207	43	n.s	n.s
V_V_HT:V_V_HM	0.394233671119428	0.526369371167874	42934.490077403	0.748967726303542	0.734250277405309	43	n.s	n.s
V_V_WT:V_V_HT	0.26744568329047	0.526130749494025	42934.490077403	0.508325513282906	0.867289029893193	44	n.s	n.s
V_V_WT:V_V_HM	0.669973166611708	0.526347656028994	42934.490077403	1.27287194867797	0.410545588088932	44	n.s	n.s
V_V_HT:V_V_HM	0.402527483321237	0.526368903121296	42934.490077403	0.764725045370849	0.724680809429959	44	n.s	n.s
V_V_WT:V_V_HT	0.271666130431042	0.526129959666829	42934.490077403	0.516347958217537	0.863371571506879	45	n.s	n.s
V_V_WT:V_V_HM	0.682169030122145	0.526346806377358	42934.490077403	1.29604477856957	0.397378262089311	45	n.s	n.s
V_V_HT:V_V_HM	0.410502899691103	0.526368047958372	42934.490077403	0.779878074444913	0.715412560923333	45	n.s	n.s
V_V_WT:V_V_HT	0.276384807591596	0.526128906956873	42934.490077403	0.525317662529141	0.858940565154088	46	n.s	n.s
V_V_WT:V_V_HM	0.694545385170879	0.526345673945433	42934.490077403	1.31956130647876	0.38421936317889	46	n.s	n.s
V_V_HT:V_V_HM	0.418160577579285	0.526366908181899	42934.490077403	0.794427938153703	0.706457731305477	46	n.s	n.s
V_V_WT:V_V_HT	0.281593533467737	0.52612771702016	42934.490077403	0.535218967483035	0.853988080517235	47	n.s	n.s
V_V_WT:V_V_HM	0.707095152490608	0.526344393904985	42934.490077403	1.34340777764273	0.371094406968639	47	n.s	n.s
V_V_HT:V_V_HM	0.425501619022871	0.526365619840309	42934.490077403	0.808376540914586	0.697826452764979	47	n.s	n.s
V_V_WT:V_V_HT	0.287283106899947	0.526126531500801	42934.490077403	0.546034251647523	0.848506618566671	48	n.s	n.s
V_V_WT:V_V_HM	0.719810558438949	0.52634311862547	42934.490077403	1.36756904947995	0.358029293183359	48	n.s	n.s
V_V_HT:V_V_HM	0.432527451539004	0.5263643362912	42934.490077403	0.821726362744525	0.689527043564147	48	n.s	n.s
V_V_WT:V_V_HT	0.293443409404402	0.526125491174876	42934.490077403	0.557744139614148	0.842489344658574	49	n.s	n.s
V_V_WT:V_V_HM	0.732683125425714	0.526341999541628	42934.490077403	1.39202861649608	0.345050084698211	49	n.s	n.s
V_V_HT:V_V_HM	0.43923971602131	0.526363209951284	42934.490077403	0.83448027467946	0.681566250674408	49	n.s	n.s
V_V_WT:V_V_HT	0.300063506850717	0.526124719235897	42934.490077403	0.570327711053961	0.835930326806918	50	n.s	n.s
V_V_WT:V_V_HM	0.745703670276747	0.526341169173326	42934.490077403	1.41676865491626	0.332182772590644	50	n.s	n.s
V_V_HT:V_V_HM	0.445640163426031	0.526362374199669	42934.490077403	0.846641373452319	0.673949478780993	50	n.s	n.s
V_V_WT:V_V_HT	0.307131748912506	0.526124306709532	42934.490077403	0.583762705877169	0.828824773991765	51	n.s	n.s
V_V_WT:V_V_HM	0.758862310495104	0.526340725436211	42934.490077403	1.44177008128373	0.319453034871172	51	n.s	n.s
V_V_HT:V_V_HM	0.4517305615826	0.526361927586808	42934.490077403	0.858212833997384	0.666681004190313	51	n.s	n.s
V_V_WT:V_V_HT	0.314635864745608	0.526124301723066	42934.490077403	0.598025720756807	0.821169270134219	52	n.s	n.s
V_V_WT:V_V_HM	0.772148478148719	0.526340720098642	42934.490077403	1.46701261875389	0.306885996591356	52	n.s	n.s
V_V_HT:V_V_HM	0.457512613403111	0.526361922216556	42934.490077403	0.869197778358445	0.65976417286396	52	n.s	n.s
V_V_WT:V_V_HT	0.322563053850818	0.526124703892283	42934.490077403	0.613092393237743	0.812961999538488	53	n.s	n.s
V_V_WT:V_V_HM	0.785550940897597	0.526341152744239	42934.490077403	1.49247486502222	0.294505998455571	53	n.s	n.s
V_V_HT:V_V_HM	0.462987887046781	0.526362357669579	42934.490077403	0.879599158831603	0.65320158284147	53	n.s	n.s
V_V_WT:V_V_HT	0.330900071135912	0.526125464484003	42934.490077403	0.628937569977614	0.804202960187902	54	n.s	n.s
V_V_WT:V_V_HM	0.799057829660047	0.526341970946802	42934.490077403	1.51813435706576	0.282336379833403	54	n.s	n.s
V_V_HT:V_V_HM	0.468157758524133	0.526363181179514	42934.490077403	0.889419654078103	0.646995251199546	54	n.s	n.s
V_V_WT:V_V_HT	0.339633305335936	0.526126492318494	42934.490077403	0.645535456386669	0.794894161707088	55	n.s	n.s
V_V_WT:V_V_HM	0.812656672122612	0.526343076620186	42934.490077403	1.54396762913827	0.270399280799353	55	n.s	n.s
V_V_HT:V_V_HM	0.473023366786675	0.526364294023963	42934.490077403	0.898661577460914	0.641146765714641	55	n.s	n.s
V_V_WT:V_V_HT	0.348748850363346	0.526127664697803	42934.490077403	0.662859746338677	0.785039804827191	56	n.s	n.s
V_V_WT:V_V_HM	0.826334431382327	0.526344337774384	42934.490077403	1.56995026274327	0.258715466117462	56	n.s	n.s
V_V_HT:V_V_HM	0.477585581018979	0.526365563356844	42934.490077403	0.90732679769783	0.635657421126258	56	n.s	n.s
V_V_WT:V_V_HT	0.358232569115709	0.526128842049343	42934.490077403	0.680883731293547	0.774646439550823	57	n.s	n.s
V_V_WT:V_V_HM	0.840077548789084	0.526345604268141	42934.490077403	1.59605692909162	0.247304172770003	57	n.s	n.s
V_V_HT:V_V_HM	0.481844979673375	0.52636683806326	42934.490077403	0.915416672992355	0.630528339412576	57	n.s	n.s
V_V_WT:V_V_HT	0.368070149760957	0.526129884540109	42934.490077403	0.699580389893054	0.763723098890827	58	n.s	n.s
V_V_WT:V_V_HM	0.853871989998196	0.526346725681233	42934.490077403	1.62226142642582	0.236182981431473	58	n.s	n.s
V_V_HT:V_V_HM	0.485801840237239	0.526367966747582	42934.490077403	0.922931999906834	0.62576057356025	58	n.s	n.s
V_V_WT:V_V_HT	0.37824715440164	0.526130668680722	42934.490077403	0.718922459605138	0.752281405307674	59	n.s	n.s
V_V_WT:V_V_HM	0.867703293404362	0.526347569175645	42934.490077403	1.6485367164578	0.22536771129231	59	n.s	n.s
V_V_HT:V_V_HM	0.489456139002723	0.52636881571044	42934.490077403	0.929872979542119	0.621355193578496	59	n.s	n.s
V_V_WT:V_V_HT	0.388749060458876	0.526131101949552	42934.490077403	0.738882493390689	0.740335646631884	60	n.s	n.s
V_V_WT:V_V_HM	0.881556619825331	0.526348035226676	42934.490077403	1.67485496444512	0.214872337472514	60	n.s	n.s
V_V_HT:V_V_HM	0.492807559366453	0.526369284781989	42934.490077403	0.936239202427176	0.617313354299202	60	n.s	n.s
V_V_WT:V_V_HT	0.399561295072778	0.526131133707421	42934.490077403	0.759432904601635	0.727902818530562	61	n.s	n.s
V_V_WT:V_V_HM	0.895416802655204	0.526348069363821	42934.490077403	1.70118758816284	0.204708929956183	61	n.s	n.s
V_V_HT:V_V_HM	0.495855507582424	0.526369319138672	42934.490077403	0.94202965399621	0.61363634422905	61	n.s	n.s
V_V_WT:V_V_HT	0.41066926312514	0.526130761111436	42934.490077403	0.780546003920419	0.715002630626586	62	n.s	n.s
V_V_WT:V_V_HM	0.90926839748371	0.526347668531968	42934.490077403	1.72750531985777	0.194887613439828	62	n.s	n.s
V_V_HT:V_V_HM	0.49859913435857	0.526368915705773	42934.490077403	0.947242740749673	0.610325615845852	62	n.s	n.s
V_V_WT:V_V_HT	0.422058369335628	0.526130029342692	42934.490077403	0.802194031507604	0.701657474204089	63	n.s	n.s
V_V_WT:V_V_HM	0.923095730482644	0.52634688133597	42934.490077403	1.75377828427452	0.185416547733574	63	n.s	n.s
V_V_HT:V_V_HM	0.501037361147015	0.526368123403565	42934.490077403	0.951876336863338	0.607382797911959	63	n.s	n.s
V_V_WT:V_V_HT	0.433714035280665	0.52612902613135	42934.490077403	0.824349187631376	0.687892349878272	64	n.s	n.s
V_V_WT:V_V_HM	0.936882944676938	0.526345802150824	42934.490077403	1.77997609337535	0.176301928967952	64	n.s	n.s
V_V_HT:V_V_HM	0.503168909396273	0.526367037219187	42934.490077403	0.955927848473432	0.604809691934441	64	n.s	n.s
V_V_WT:V_V_HT	0.445621711920539	0.52612787124067	42934.490077403	0.8469836636286	0.673734755067357	65	n.s	n.s
V_V_WT:V_V_HM	0.950614043727637	0.526344559809376	42934.490077403	1.80606795683785	0.167548011875949	65	n.s	n.s
V_V_HT:V_V_HM	0.504992331807101	0.526365786821052	42934.490077403	0.959394292811024	0.602608254864392	65	n.s	n.s
V_V_WT:V_V_HT	0.457766888453364	0.526126702174009	42934.490077403	0.870069674399387	0.659214532180524	66	n.s	n.s
V_V_WT:V_V_HM	0.964272932543474	0.526343302226949	42934.490077403	1.83202280424896	0.159157153793797	66	n.s	n.s
V_V_HT:V_V_HM	0.50650604409011	0.526364521083694	42934.490077403	0.962272386914111	0.600780571595904	66	n.s	n.s
V_V_WT:V_V_HT	0.470135098199823	0.526125657805655	42934.490077403	0.893579492322509	0.644363679973556	67	n.s	n.s
V_V_WT:V_V_HM	0.97784345445398	0.526342178792577	42934.490077403	1.85780941344496	0.15112988057966	67	n.s	n.s
V_V_HT:V_V_HM	0.507708356254156	0.526363390364864	42934.490077403	0.964558640566212	0.599328820786567	67	n.s	n.s
V_V_WT:V_V_HT	0.482711922233164	0.52612486188763	42934.490077403	0.91748548149063	0.629216131868852	68	n.s	n.s
V_V_WT:V_V_HM	0.991309424757824	0.526341322627194	42934.490077403	1.88339653783932	0.143464974182006	68	n.s	n.s
V_V_HT:V_V_HM	0.50859750252466	0.526362528648719	42934.490077403	0.966249447562946	0.598255237782874	68	n.s	n.s
V_V_WT:V_V_HT	0.495482991418942	0.526124408387619	42934.490077403	0.94176013034145	0.613807506222698	69	n.s	n.s
V_V_WT:V_V_HM	1.00465466051741	0.526340834811482	42934.490077403	1.90875302479095	0.136159580858765	69	n.s	n.s
V_V_HT:V_V_HM	0.509171669098472	0.52636203767123	42934.490077403	0.967341169494645	0.597562078302909	69	n.s	n.s
V_V_WT:V_V_HT	0.508433987456718	0.526124350397219	42934.490077403	0.966376080241971	0.598174834404294	70	n.s	n.s
V_V_WT:V_V_HM	1.01786300674733	0.526340772454349	42934.490077403	1.93384791757818	0.129209338058664	70	n.s	n.s
V_V_HT:V_V_HM	0.509429019290615	0.526361974911471	42934.490077403	0.967830207294696	0.597251585793715	70	n.s	n.s
V_V_WT:V_V_HT	0.521550643389837	0.526124693919127	42934.490077403	0.991306147416845	0.582356273048699	71	n.s	n.s
V_V_WT:V_V_HM	1.03091835904631	0.52634114201014	42934.490077403	1.95865053434573	0.12260851715925	71	n.s	n.s
V_V_HT:V_V_HM	0.509367715656466	0.526362346865454	42934.490077403	0.967713056775064	0.597325964720324	71	n.s	n.s
V_V_WT:V_V_HT	0.534818744103909	0.526125397258904	42934.490077403	1.01652333624322	0.566390806650005	72	n.s	n.s
V_V_WT:V_V_HM	1.04380468319098	0.526341898624645	42934.490077403	1.98313052014003	0.116350178226289	72	n.s	n.s
V_V_HT:V_V_HM	0.508985939087071	0.526363108387851	42934.490077403	0.966986346451971	0.597787360695059	72	n.s	n.s
V_V_WT:V_V_HT	0.548224127030457	0.526126376083911	42934.490077403	1.04200084229007	0.550317946455538	73	n.s	n.s
V_V_WT:V_V_HM	1.05650603191769	0.526342951577357	42934.490077403	2.00725787008552	0.110426332555906	73	n.s	n.s
V_V_HT:V_V_HM	0.508281904887235	0.526364168169729	42934.490077403	0.965646857487718	0.5986378473751	73	n.s	n.s
V_V_WT:V_V_HT	0.561752683375718	0.526127513531274	42934.490077403	1.06771204494769	0.534177430554869	74	n.s	n.s
V_V_WT:V_V_HM	1.06900655951005	0.526344175155211	42934.490077403	2.03100292540488	0.104828108263799	74	n.s	n.s
V_V_HT:V_V_HM	0.507253876134335	0.526365399682646	42934.490077403	0.963691527672917	0.599879418718233	74	n.s	n.s
V_V_WT:V_V_HT	0.57539036000343	0.526128674159913	42934.490077403	1.09363049053005	0.518008929159766	75	n.s	n.s
V_V_WT:V_V_HM	1.08129053474785	0.526345423661209	42934.490077403	2.0543363467027	0.0995459142839369	75	n.s	n.s
V_V_HT:V_V_HM	0.505900174744426	0.526366656284755	42934.490077403	0.961117442953573	0.601513984179377	75	n.s	n.s
V_V_WT:V_V_HT	0.589123161967661	0.526129720073569	42934.490077403	1.11972986792171	0.501851758032169	76	n.s	n.s
V_V_WT:V_V_HM	1.09334235279381	0.526346548758333	42934.490077403	2.07722907155569	0.0945695984831914	76	n.s	n.s
V_V_HT:V_V_HM	0.504219190826153	0.52636778867712	42934.490077403	0.957921821343529	0.603543363575179	76	n.s	n.s
V_V_WT:V_V_HT	0.602937155728544	0.526130527302822	42934.490077403	1.14598398009609	0.485744601951255	77	n.s	n.s
V_V_WT:V_V_HM	1.10514654673792	0.526347417091906	42934.490077403	2.09965226550157	0.0898885962062508	77	n.s	n.s
V_V_HT:V_V_HM	0.502209391009373	0.526368662640397	42934.490077403	0.95410199476953	0.605969277882422	77	n.s	n.s
V_V_WT:V_V_HT	0.616818473010322	0.526131000494441	42934.490077403	1.17236671557208	0.469725249428919	78	n.s	n.s
V_V_WT:V_V_HM	1.11668779943175	0.526347926090985	42934.490077403	2.12157727631802	0.0854920664604648	78	n.s	n.s
V_V_HT:V_V_HM	0.499869326421428	0.526369174938666	42934.490077403	0.949655394390589	0.608793332221574	78	n.s	n.s
V_V_WT:V_V_HT	0.63075331502799	0.52613108417321	42934.490077403	1.1988520237674	0.453830339794239	79	n.s	n.s
V_V_WT:V_V_HM	1.12795095620473	0.526348016082542	42934.490077403	2.14297560119965	0.0813690139332754	79	n.s	n.s
V_V_HT:V_V_HM	0.497197641176738	0.526369265512128	42934.490077403	0.944579544728912	0.612016987387049	79	n.s	n.s
V_V_WT:V_V_HT	0.644727957043929	0.52613076924152	42934.490077403	1.22541389847505	0.438095123505377	80	n.s	n.s
V_V_WT:V_V_HM	1.13892103916771	0.526347677282928	42934.490077403	2.16381887547592	0.0775083960283665	80	n.s	n.s
V_V_HT:V_V_HM	0.494193082123778	0.526368924513882	42934.490077403	0.938872070725262	0.615641517048649	80	n.s	n.s
V_V_WT:V_V_HT	0.658728752992948	0.526130093959939	42934.490077403	1.25202637247947	0.422553237206278	81	n.s	n.s
V_V_WT:V_V_HM	1.14958326355057	0.526346950852251	42934.490077403	2.18407888881885	0.0738992150332506	81	n.s	n.s
V_V_HT:V_V_HM	0.490854510557628	0.52636819337111	42934.490077403	0.932530720395478	0.619667948659391	81	n.s	n.s
V_V_WT:V_V_HT	0.672742139977094	0.526129139303083	42934.490077403	1.27866352521021	0.407236495588629	82	n.s	n.s
V_V_WT:V_V_HM	1.15992305661519	0.526345923898361	42934.490077403	2.20372763224661	0.0705305963352385	82	n.s	n.s
V_V_HT:V_V_HM	0.487180916638097	0.526367159756745	42934.490077403	0.925553404325685	0.624096987039234	82	n.s	n.s
V_V_WT:V_V_HT	0.686754642488892	0.526128019250805	42934.490077403	1.30529950384854	0.392174702764439	83	n.s	n.s
V_V_WT:V_V_HM	1.16992607949464	0.526344719032773	42934.490077403	2.22273737569654	0.0673918541581118	83	n.s	n.s
V_V_HT:V_V_HM	0.483171437005751	0.526365947077427	42934.490077403	0.917938251303096	0.628928920886148	83	n.s	n.s
V_V_WT:V_V_HT	0.700752876155252	0.526126867183425	42934.490077403	1.33190855640327	0.377395486558377	84	n.s	n.s
V_V_WT:V_V_HM	1.17957825231088	0.526343479735567	42934.490077403	2.24108077277503	0.0644725466304445	84	n.s	n.s
V_V_HT:V_V_HM	0.478825376155631	0.526364699743777	42934.490077403	0.909683678234336	0.63416351327674	84	n.s	n.s
V_V_WT:V_V_HT	0.714723550896909	0.526125820001799	42934.490077403	1.35846507380015	0.36292415936045	85	n.s	n.s
V_V_WT:V_V_HM	1.18886578264279	0.526342353273101	42934.490077403	2.25873098611527	0.0617625221604374	85	n.s	n.s
V_V_HT:V_V_HM	0.474142231745879	0.526363565977109	42934.490077403	0.900788470922584	0.639799878341723	85	n.s	n.s
V_V_WT:V_V_HT	0.728653473476304	0.526125001861016	42934.490077403	1.38494363677625	0.348783609074045	86	n.s	n.s
V_V_WT:V_V_HM	1.1977751975358	0.526341473200144	42934.490077403	2.27566182511393	0.0592519589360901	86	n.s	n.s
V_V_HT:V_V_HM	0.469121724059491	0.526362680198181	42934.490077403	0.891251871965661	0.645836346652081	86	n.s	n.s
V_V_WT:V_V_HT	0.742529549327557	0.526124509453373	42934.490077403	1.41131906228627	0.334994223305714	87	n.s	n.s
V_V_WT:V_V_HM	1.20629337890082	0.52634094352847	42934.490077403	2.2918478863037	0.0569313992028077	87	n.s	n.s
V_V_HT:V_V_HM	0.463763829573258	0.526362147093144	42934.490077403	0.881073671681014	0.652270322263167	87	n.s	n.s
V_V_WT:V_V_HT	0.756338783869907	0.526124400582199	42934.490077403	1.43756644442447	0.321573848699417	88	n.s	n.s
V_V_WT:V_V_HM	1.21440760224956	0.526340826435842	42934.490077403	2.3072646871667	0.0547917795562289	88	n.s	n.s
V_V_HT:V_V_HM	0.45806881837965	0.526362029242761	42934.490077403	0.870254298241536	0.659098134398832	88	n.s	n.s
V_V_WT:V_V_HT	0.770068283230021	0.526124687379283	42934.490077403	1.46366118470103	0.308537786325672	89	n.s	n.s
V_V_WT:V_V_HM	1.22210557839283	0.52634113496997	42934.490077403	2.32188878504158	0.0528244581570299	89	n.s	n.s
V_V_HT:V_V_HM	0.452037295162811	0.52636233977925	42934.490077403	0.858794904195444	0.666314886363995	89	n.s	n.s
V_V_WT:V_V_HT	0.783705254760392	0.526125334957988	42934.490077403	1.48957900843716	0.295898822061053	90	n.s	n.s
V_V_WT:V_V_HM	1.22937549783311	0.52634183160017	42934.490077403	2.33569787545785	0.0510212393216465	90	n.s	n.s
V_V_HT:V_V_HM	0.445670243072718	0.526363040928288	42934.490077403	0.84669744723478	0.673914304087583	90	n.s	n.s
V_V_WT:V_V_HT	0.797237007437946	0.526126265654979	42934.490077403	1.51529596501984	0.283667289655492	91	n.s	n.s
V_V_WT:V_V_HM	1.23620607735131	0.526342832780354	42934.490077403	2.3486708668971	0.0493743956418604	91	*	V_V_WT
V_V_HT:V_V_HM	0.438969069913366	0.526364048601878	42934.490077403	0.833964764651672	0.681888585972739	91	n.s	n.s
V_V_WT:V_V_HT	0.810650952547225	0.526127368342622	42934.490077403	1.54078841232094	0.271851162447763	92	n.s	n.s
V_V_WT:V_V_HM	1.24258660824365	0.526344018966994	42934.490077403	2.36078793235336	0.0478766875045077	92	*	V_V_WT
V_V_HT:V_V_HM	0.431935655696426	0.526365242481123	42934.490077403	0.820600641600906	0.690228255592692	92	n.s	n.s
V_V_WT:V_V_HT	0.823934604923181	0.526128511694851	42934.490077403	1.56603298739501	0.260456168705381	93	n.s	n.s
V_V_WT:V_V_HM	1.24850700569918	0.526345248889611	42934.490077403	2.37203054142324	0.0465213796883681	93	*	V_V_WT
V_V_HT:V_V_HM	0.424572400775994	0.526366480379423	42934.490077403	0.80660987468265	0.698922018208398	93	n.s	n.s
V_V_WT:V_V_HT	0.837075585193261	0.52612955982666	42934.490077403	1.59100656779111	0.249485924736	94	n.s	n.s
V_V_WT:V_V_HM	1.2539578586247	0.526346376374571	42934.490077403	2.38238147902119	0.0453022546801511	94	*	V_V_WT
V_V_HT:V_V_HM	0.416882273431434	0.526367615175231	42934.490077403	0.791998332368247	0.707956622421343	94	n.s	n.s
V_V_WT:V_V_HT	0.850061623326364	0.526130388439414	42934.490077403	1.61568622912617	0.238942079828077	95	n.s	n.s
V_V_WT:V_V_HM	1.25893047925007	0.526347267712852	42934.490077403	2.39182485874873	0.0442136223512795	95	*	V_V_WT
V_V_HT:V_V_HM	0.408868855923712	0.526368512292571	42934.490077403	0.776773014295449	0.717316728329172	95	n.s	n.s
V_V_WT:V_V_HT	0.862880564031435	0.52613089955912	42934.490077403	1.6400492059191	0.228824467194467	96	n.s	n.s
V_V_WT:V_V_HM	1.26341695199391	0.526347817514045	42934.490077403	2.40034613986063	0.0432503257086833	96	*	V_V_WT
V_V_HT:V_V_HM	0.400536387962474	0.526369065657701	42934.490077403	0.760942110954035	0.726984784256661	96	n.s	n.s
V_V_WT:V_V_HT	0.875520374176107	0.526131033118638	42934.490077403	1.66407286220405	0.2191312561187	97	n.s	n.s
V_V_WT:V_V_HM	1.26741018074468	0.526347961165255	42934.490077403	2.40793215563868	0.0424077426573157	97	*	V_V_WT
V_V_HT:V_V_HM	0.391889806568567	0.526369210238928	42934.490077403	0.744515064607751	0.736940914943016	97	n.s	n.s
V_V_WT:V_V_HT	0.887969152842492	0.526130774013075	42934.490077403	1.68773467871778	0.209859101181158	98	n.s	n.s
V_V_WT:V_V_HM	1.2709039341396	0.526347682420448	42934.490077403	2.41457116006525	0.0416817838105932	98	*	V_V_WT
V_V_HT:V_V_HM	0.382934781297105	0.52636892968504	42934.490077403	0.727502631141696	0.747162825139109	98	n.s	n.s
V_V_WT:V_V_HT	0.900215144087807	0.526130153803938	42934.490077403	1.71101226109019	0.201003286099677	99	n.s	n.s
V_V_WT:V_V_HM	1.27389288813322	0.526347015233282	42934.490077403	2.4202528964064	0.0410688866572546	99	*	V_V_WT
V_V_HT:V_V_HM	0.373677744045408	0.526368258170054	42934.490077403	0.709916941694999	0.757625723368357	99	n.s	n.s
V_V_WT:V_V_HT	0.912246752827256	0.526129246877625	42934.490077403	1.73388337227229	0.192557860648182	100	n.s	n.s
V_V_WT:V_V_HM	1.27637266543378	0.526346039624394	42934.490077403	2.42496868855442	0.0405660065213628	100	*	V_V_WT
V_V_HT:V_V_HM	0.364125912606524	0.526367276233674	42934.490077403	0.691771561507321	0.768302271649009	100	n.s	n.s
V_V_WT:V_V_HT	0.924052563954025	0.526128161525601	42934.490077403	1.75632598961168	0.184515770440167	101	n.s	n.s
V_V_WT:V_V_HM	1.27833987133418	0.526344872086146	42934.490077403	2.42871155230892	0.0401706049290199	101	*	V_V_WT
V_V_HT:V_V_HM	0.354287307380161	0.526366101123738	42934.490077403	0.673081542720539	0.779162567391088	101	n.s	n.s
V_V_WT:V_V_HT	0.935621364755668	0.526127027016422	42934.490077403	1.77831838455709	0.17686898022604	102	n.s	n.s
V_V_WT:V_V_HM	1.27979212556849	0.526343651675594	42934.490077403	2.43147632064017	0.0398806360915992	102	*	V_V_WT
V_V_HT:V_V_HM	0.344170760812821	0.526364872799157	42934.490077403	0.653863467336935	0.790174163793151	102	n.s	n.s
V_V_WT:V_V_HT	0.946942170702789	0.526125978203849	42934.490077403	1.79983922089453	0.169608591847751	103	n.s	n.s
V_V_WT:V_V_HM	1.2807280900192	0.526342523457117	42934.490077403	2.43325977465612	0.0396945322393654	103	*	V_V_WT
V_V_HT:V_V_HM	0.333785919316412	0.526363737264974	42934.490077403	0.634135476449782	0.801302134655615	103	n.s	n.s
V_V_WT:V_V_HT	0.958004254433529	0.526125139497829	42934.490077403	1.82086766533893	0.162724958311502	104	n.s	n.s
V_V_WT:V_V_HM	1.28114749195263	0.526341621259801	42934.490077403	2.43406077004931	0.0396111885666178	104	*	V_V_WT
V_V_HT:V_V_HM	0.323143237519102	0.526362829218076	42934.490077403	0.61391728211344	0.812509188656248	104	n.s	n.s
V_V_WT:V_V_HT	0.968797177771944	0.526124610109976	42934.490077403	1.84138350336708	0.15620779526388	105	n.s	n.s
V_V_WT:V_V_HM	1.28105114283829	0.526341051805722	42934.490077403	2.43388034895508	0.0396299484204793	105	*	V_V_WT
V_V_HT:V_V_HM	0.312253965066356	0.526362256072501	42934.490077403	0.593230159389214	0.823755836492797	105	n.s	n.s
V_V_WT:V_V_HT	0.979310826419526	0.526124452320188	42934.490077403	1.86136725274943	0.150046290828165	106	n.s	n.s
V_V_WT:V_V_HM	1.28044095269466	0.526340882088434	42934.490077403	2.43272182775178	0.0397505892650396	106	*	V_V_WT
V_V_HT:V_V_HM	0.301130126275137	0.526362085256063	42934.490077403	0.572096917141447	0.83500061254265	106	n.s	n.s
V_V_WT:V_V_HT	0.989535446975906	0.526124684150748	42934.490077403	1.88080026804517	0.144229214128927	107	n.s	n.s
V_V_WT:V_V_HM	1.27931994005777	0.526341131492433	42934.490077403	2.4305908535597	0.039973309752495	107	*	V_V_WT
V_V_HT:V_V_HM	0.289784493081861	0.526362336278837	42934.490077403	0.550541847523736	0.846200350614644	107	n.s	n.s
V_V_WT:V_V_HT	0.999461685742696	0.52612527731152	42934.490077403	1.89966483049419	0.13874502226935	108	n.s	n.s
V_V_WT:V_V_HM	1.27769223778839	0.526341769583164	42934.490077403	2.42749542526381	0.0402987180001735	108	*	V_V_WT
V_V_HT:V_V_HM	0.278230552045693	0.526362978508707	42934.490077403	0.528590655889167	0.85731051102939	108	n.s	n.s
V_V_WT:V_V_HT	1.00908062867216	0.526126160649618	42934.490077403	1.91794421974042	0.133581964909832	109	n.s	n.s
V_V_WT:V_V_HM	1.27556309485153	0.526342719818108	42934.490077403	2.42344587817675	0.0407278209455588	109	*	V_V_WT
V_V_HT:V_V_HM	0.266482466179377	0.526363934906639	42934.490077403	0.506270373988755	0.868285554347469	109	n.s	n.s
V_V_WT:V_V_HT	1.01838384195717	0.526127228682849	42934.490077403	1.93562276658191	0.128728184986507	110	n.s	n.s
V_V_WT:V_V_HM	1.27293887453761	0.526343868726673	42934.490077403	2.41845483565162	0.0412620143283501	110	*	V_V_WT
V_V_HT:V_V_HM	0.254555032580432	0.526365091266115	42934.490077403	0.483609260576394	0.879079355222427	110	n.s	n.s
V_V_WT:V_V_HT	1.02736341235674	0.526128354194048	42934.490077403	1.95268588770607	0.12417181398066	111	n.s	n.s
V_V_WT:V_V_HM	1.26982704928314	0.526345079458359	42934.490077403	2.4125371336042	0.0419030726541401	111	*	V_V_WT
V_V_HT:V_V_HM	0.242463636926399	0.526366309849096	42934.490077403	0.460636694236587	0.889645648523094	111	n.s	n.s
V_V_WT:V_V_HT	1.03601198669635	0.52612940338208	42934.490077403	1.96912010626402	0.119901059834023	112	n.s	n.s
V_V_WT:V_V_HM	1.26623619258248	0.526346208081046	42934.490077403	2.40570972706144	0.0426531381875126	112	*	V_V_WT
V_V_HT:V_V_HM	0.230224205886134	0.526367445790136	42934.490077403	0.437383063347585	0.899938499083119	112	n.s	n.s
V_V_WT:V_V_HT	1.04432280963534	0.526130251765383	42934.490077403	1.98491306312688	0.115904285897486	113	n.s	n.s
V_V_WT:V_V_HM	1.2621759683071	0.526347120688732	42934.490077403	2.39799158900219	0.04351470785192	113	*	V_V_WT
V_V_HT:V_V_HM	0.217853158671752	0.52636836431493	42934.490077403	0.41387965812742	0.909912785943627	113	n.s	n.s
V_V_WT:V_V_HT	1.05228975907271	0.526130798948387	42934.490077403	2.00005352504737	0.112170079471569	114	n.s	n.s
V_V_WT:V_V_HM	1.25765711779611	0.526347709285915	42934.490077403	2.38940361211479	0.0444906167497546	114	*	V_V_WT
V_V_HT:V_V_HM	0.205367358723399	0.526368956727783	42934.490077403	0.39015856862092	0.919524692215106	114	n.s	n.s
V_V_WT:V_V_HT	1.05990737835522	0.526130980499714	42934.490077403	2.01453139548736	0.10868730908356	115	n.s	n.s
V_V_WT:V_V_HM	1.25269144517352	0.526347904564695	42934.490077403	2.37996852330881	0.0455840169055878	115	*	V_V_WT
V_V_HT:V_V_HM	0.192784066818304	0.526369153271509	42934.490077403	0.366252592159143	0.92873219179185	115	n.s	n.s
V_V_WT:V_V_HT	1.06717090471698	0.526130775536635	42934.490077403	2.02833773338673	0.105445170105258	116	n.s	n.s
V_V_WT:V_V_HM	1.24729180106378	0.526347684063528	42934.490077403	2.36971081820745	0.0467983498830302	116	*	V_V_WT
V_V_HT:V_V_HM	0.180120896346803	0.526368931339088	42934.490077403	0.342195151770402	0.937495525122596	116	n.s	n.s
V_V_WT:V_V_HT	1.0740762932713	0.526130209123906	42934.490077403	2.04146478313766	0.102433219000042	117	n.s	n.s
V_V_WT:V_V_HM	1.24147206513658	0.526347074747163	42934.490077403	2.35865672044048	0.0481373119402352	117	*	V_V_WT
V_V_HT:V_V_HM	0.167395771865277	0.526368318070255	42934.490077403	0.318020226747261	0.945777656522983	117	n.s	n.s
V_V_WT:V_V_HT	1.08062023603867	0.5261293492112	42934.490077403	2.05390601694962	0.099641397015511	118	n.s	n.s
V_V_WT:V_V_HM	1.23524712758058	0.526346149712124	42934.490077403	2.34683416655784	0.0496048106169096	118	*	V_V_WT
V_V_HT:V_V_HM	0.154626891541914	0.526367387035707	42934.490077403	0.293762294835005	0.9535447064365	118	n.s	n.s
V_V_WT:V_V_HT	1.08680017564756	0.526128298484119	42934.490077403	2.06565618838379	0.0970600445995089	119	n.s	n.s
V_V_WT:V_V_HM	1.22863286976359	0.526345019420337	42934.490077403	2.33427281427814	0.0512049118457816	119	n.s	n.s
V_V_HT:V_V_HM	0.141832694116039	0.526366249413774	42934.490077403	0.269456284999278	0.960766352478383	119	n.s	n.s
V_V_WT:V_V_HT	1.09261431336587	0.526127182104322	42934.490077403	2.07671139323347	0.0946799082077211	120	n.s	n.s
V_V_WT:V_V_HM	1.22164614410686	0.526343818511022	42934.490077403	2.32100406833462	0.0529417770333522	120	n.s	n.s
V_V_HT:V_V_HM	0.129031830740992	0.526365040716823	42934.490077403	0.245137539083659	0.967416193619276	120	n.s	n.s
V_V_WT:V_V_HT	1.09806161131574	0.526126132803175	42934.490077403	2.08706913200703	0.0924921413367912	121	n.s	n.s
V_V_WT:V_V_HM	1.21430475323517	0.526342689765598	42934.490077403	2.30706111597361	0.0548195898954645	121	n.s	n.s
V_V_HT:V_V_HM	0.116243141919432	0.526363904652176	42934.490077403	0.220841780547711	0.973472072265112	121	n.s	n.s
V_V_WT:V_V_HT	1.10314178884009	0.526125275102807	42934.490077403	2.09672836687903	0.0904883016518105	122	n.s	n.s
V_V_WT:V_V_HM	1.20662742831425	0.52634176713393	42934.490077403	2.29247896264181	0.0568424732364852	122	n.s	n.s
V_V_HT:V_V_HM	0.103485639474157	0.526362976038267	42934.490077403	0.19660508847536	0.978916349457873	122	n.s	n.s
V_V_WT:V_V_HT	1.10785531310437	0.526124710541167	42934.490077403	2.10568956543561	0.0886603459571297	123	n.s	n.s
V_V_WT:V_V_HM	1.19863380641	0.526341159840821	42934.490077403	2.27729445816568	0.0590143962442214	123	n.s	n.s
V_V_HT:V_V_HM	0.0907784933056316	0.526362364808138	42934.490077403	0.172463875411611	0.983736128928964	123	n.s	n.s
V_V_WT:V_V_HT	1.11220338425104	0.526124505653275	42934.490077403	2.11395472421503	0.0870006244528312	124	n.s	n.s
V_V_WT:V_V_HM	1.1903444068	0.526340939457356	42934.490077403	2.26154630499997	0.0613390731685873	124	n.s	n.s
V_V_HT:V_V_HM	0.0781410225489542	0.526362142996845	42934.490077403	0.14845486817129	0.987923426388453	124	n.s	n.s
V_V_WT:V_V_HT	1.11618791540534	0.526124684130888	42934.490077403	2.12152736617782	0.0855018754112726	125	n.s	n.s
V_V_WT:V_V_HM	1.18178060579206	0.526341131467064	42934.490077403	2.24527504148896	0.0638198546130538	125	n.s	n.s
V_V_HT:V_V_HM	0.0655926903867212	0.52636233625301	42934.490077403	0.124615090915609	0.991475281361209	125	n.s	n.s
V_V_WT:V_V_HT	1.11981150812564	0.526125224086546	42934.490077403	2.1284125087708	0.0841572208915429	126	n.s	n.s
V_V_WT:V_V_HM	1.17296460988575	0.526341712322974	42934.490077403	2.22852299641795	0.0664596127754095	126	n.s	n.s
V_V_HT:V_V_HM	0.0531531017601043	0.526362920876814	42934.490077403	0.100981850453223	0.994393809850437	126	n.s	n.s
V_V_WT:V_V_HT	1.12307742384028	0.526126060733633	42934.490077403	2.13461660172137	0.0829601637673063	127	n.s	n.s
V_V_WT:V_V_HM	1.16391942686122	0.526342612331056	42934.490077403	2.2113342138621	0.0692606221258492	127	n.s	n.s
V_V_HT:V_V_HM	0.0408420030209408	0.526363826722135	42934.490077403	0.0775927237919811	0.996686197314439	127	n.s	n.s
V_V_WT:V_V_HT	1.12598955203439	0.526127094158711	42934.490077403	2.14014743687525	0.0819045857817531	128	n.s	n.s
V_V_WT:V_V_HM	1.15466883436108	0.526343724011186	42934.490077403	2.19375435041102	0.0722244370301784	128	n.s	n.s
V_V_HT:V_V_HM	0.0286792823266903	0.526364945611774	42934.490077403	0.0544855476524134	0.998364632685714	128	n.s	n.s
V_V_WT:V_V_HT	1.12855237601689	0.526128201252528	42934.490077403	2.14501403522982	0.0809847460655574	129	n.s	n.s
V_V_WT:V_V_HM	1.14523734569597	0.526344914931792	42934.490077403	2.17583054990544	0.075351767710653	129	n.s	n.s
V_V_HT:V_V_HM	0.0166849696790758	0.526366144255265	42934.490077403	0.0316984096739025	0.999446185281871	129	n.s	n.s
V_V_WT:V_V_HT	1.1307709370242	0.526129250372437	42934.490077403	2.14922651843392	0.0801952792687416	130	n.s	n.s
V_V_WT:V_V_HM	1.13565017234913	0.52634604348256	42934.490077403	2.15761130231951	0.0786423559205496	130	n.s	n.s
V_V_HT:V_V_HM	0.00487923532492562	0.52636728012402	42934.490077403	0.00926964024772969	0.999952627517063	130	n.s	n.s
V_V_WT:V_V_HT	1.13265079761899	0.526130116994036	42934.490077403	2.15279597391273	0.0795311922574553	131	n.s	n.s
V_V_WT:V_V_HM	1.12593318282259	0.526346975711242	42934.490077403	2.13914629470633	0.0820948515857147	131	n.s	n.s
V_V_HT:V_V_HM	-0.00671761479640365	0.526368218397182	42934.490077403	-0.0127621968075108	0.999910207103416	131	n.s	n.s
V_V_WT:V_V_HT	1.13419800524358	0.526130698489208	42934.490077403	2.15573432324029	0.078987858321425	132	n.s	n.s
V_V_WT:V_V_HM	1.11611285758441	0.526347601220473	42934.490077403	2.12048626230349	0.0857066915939985	132	n.s	n.s
V_V_HT:V_V_HM	-0.0180851476591685	0.526368847961589	42934.490077403	-0.0343583168517759	0.999349372955026	132	n.s	n.s
V_V_WT:V_V_HT	1.13541905679596	0.526130926276502	42934.490077403	2.1580542030317	0.0785610079162329	133	n.s	n.s
V_V_WT:V_V_HM	1.10621623965683	0.526347846237916	42934.490077403	2.10168284636014	0.089473982092086	133	n.s	n.s
V_V_HT:V_V_HM	-0.0292028171391316	0.526369094566644	42934.490077403	-0.0554797335948724	0.998304459291156	133	n.s	n.s
V_V_WT:V_V_HT	1.13632086503926	0.526130773908201	42934.490077403	2.15976886620497	0.0782467151703434	134	n.s	n.s
V_V_WT:V_V_HM	1.0962708807052	0.526347682315409	42934.490077403	2.08278846385851	0.0933913857112265	134	n.s	n.s
V_V_HT:V_V_HM	-0.0400499843340575	0.526368929579882	42934.490077403	-0.0760872879902375	0.996813332477095	134	n.s	n.s
V_V_WT:V_V_HT	1.13691072754725	0.526130260138356	42934.490077403	2.16089210920558	0.0780413796828788	135	n.s	n.s
V_V_WT:V_V_HM	1.08630478239305	0.526347129629024	42934.490077403	2.06385619155686	0.0974520156265928	135	n.s	n.s
V_V_HT:V_V_HM	-0.050605945154206	0.526368373308373	42934.490077403	-0.0961416903453628	0.994917005076115	135	n.s	n.s
V_V_WT:V_V_HT	1.13719629893599	0.526129446617149	42934.490077403	2.16143822826837	0.0779417034370528	136	n.s	n.s
V_V_WT:V_V_HM	1.07634633298417	0.526346254498674	42934.490077403	2.04493966430777	0.101647338696896	136	n.s	n.s
V_V_HT:V_V_HM	-0.0608499659518181	0.526367492502152	42934.490077403	-0.115603578903705	0.992659221456041	136	n.s	n.s
V_V_WT:V_V_HT	1.13718556679603	0.526128430496023	42934.490077403	2.16142200436482	0.077944663097397	137	n.s	n.s
V_V_WT:V_V_HM	1.06642423908027	0.526345161433038	42934.490077403	2.026092984643	0.10596709061572	137	n.s	n.s
V_V_HT:V_V_HM	-0.0707613277157634	0.526366392347773	42934.490077403	-0.134433597479778	0.99008601921856	137	n.s	n.s
V_V_WT:V_V_HT	1.1368868317439	0.526127332827068	42934.490077403	2.16085871386876	0.0780474782570355	138	n.s	n.s
V_V_WT:V_V_HM	1.05656745270359	0.526343980650597	42934.490077403	2.00737063886929	0.110399206473879	138	n.s	n.s
V_V_HT:V_V_HM	-0.0803193790403016	0.526365203908163	42934.490077403	-0.152592493660191	0.987245270779925	138	n.s	n.s
V_V_WT:V_V_HT	1.13630869189849	0.52612628414497	42934.490077403	2.15976415955943	0.0782475764912188	139	n.s	n.s
V_V_WT:V_V_HM	1.04680509381081	0.526342852569867	42934.490077403	1.98882741296816	0.114929770737117	139	n.s	n.s
V_V_HT:V_V_HM	-0.0895035980876763	0.526364068512421	42934.490077403	-0.170041238454262	0.984186209529906	139	n.s	n.s
V_V_WT:V_V_HT	1.13546003172116	0.52612540894579	42934.490077403	2.15815471447446	0.0785425563533007	140	n.s	n.s
V_V_WT:V_V_HM	1.03716636858682	0.526341911112797	42934.490077403	1.97051830129589	0.119542990900751	140	n.s	n.s
V_V_HT:V_V_HM	-0.0982936631343384	0.526363120950932	42934.490077403	-0.186741166358236	0.980958945366644	140	n.s	n.s
V_V_WT:V_V_HT	1.1343500152388	0.526124810909141	42934.490077403	2.15604737073443	0.078930149473666	141	n.s	n.s
V_V_WT:V_V_HM	1.02768048384126	0.526341267808236	42934.490077403	1.9524984011242	0.124221199202232	141	n.s	n.s
V_V_HT:V_V_HM	-0.106669531397534	0.526362473475683	42934.490077403	-0.202654134313892	0.977613974643762	141	n.s	n.s
V_V_WT:V_V_HT	1.13298808334739	0.526124560617715	42934.490077403	2.15345978529717	0.0794081829632418	142	n.s	n.s
V_V_WT:V_V_HM	1.0183765580577	0.526340998581601	42934.490077403	1.93482278751238	0.128944886421025	142	n.s	n.s
V_V_HT:V_V_HM	-0.114611525289685	0.526362202504341	42934.490077403	-0.217742696463354	0.974201689964808	142	n.s	n.s
V_V_WT:V_V_HT	1.13138395471504	0.526124687228084	42934.490077403	2.15041031561509	0.0799745432001244	143	n.s	n.s
V_V_WT:V_V_HM	1.00928352956904	0.526341134795215	42934.490077403	1.91754636460578	0.133692771197629	143	n.s	n.s
V_V_HT:V_V_HM	-0.122100425145993	0.52636233960249	42934.490077403	-0.231970291108219	0.97077189542388	143	n.s	n.s
V_V_WT:V_V_HT	1.12954762972251	0.526125175075453	42934.490077403	2.14691804010427	0.08062714182168	144	n.s	n.s
V_V_WT:V_V_HM	1.00043006247225	0.526341659596214	42934.490077403	1.90072369198314	0.13844190721915	144	n.s	n.s
V_V_HT:V_V_HM	-0.129117567250256	0.526362867807809	42934.490077403	-0.245301435847867	0.967373332888547	144	n.s	n.s
V_V_WT:V_V_HT	1.12748939674036	0.526125965609585	42934.490077403	2.14300276062981	0.0813638844366947	145	n.s	n.s
V_V_WT:V_V_HM	0.991844451102644	0.526342509999203	42934.490077403	1.88440878754814	0.143167829153433	145	n.s	n.s
V_V_HT:V_V_HM	-0.135644945637722	0.526363723726313	42934.490077403	-0.257701926488103	0.964053224750845	145	n.s	n.s
V_V_WT:V_V_HT	1.12521983978248	0.526126964419877	42934.490077403	2.13868498647125	0.0821826422662623	146	n.s	n.s
V_V_WT:V_V_HM	0.983554523591358	0.526343584443684	42934.490077403	1.86865491032995	0.147844736771933	146	n.s	n.s
V_V_HT:V_V_HM	-0.141665316191124	0.52636480513882	42934.490077403	-0.269139035908304	0.960856837978288	146	n.s	n.s
V_V_WT:V_V_HT	1.12274984659802	0.526128052508901	42934.490077403	2.13398590180482	0.0830812265328192	147	n.s	n.s
V_V_WT:V_V_HM	0.975587545453845	0.52634475492113	42934.490077403	1.8535143294057	0.152445714789843	147	n.s	n.s
V_V_HT:V_V_HM	-0.147162301144175	0.526365983206646	42934.490077403	-0.279581708999612	0.957827073692628	147	n.s	n.s
V_V_WT:V_V_HT	1.12009061619837	0.526129100468481	42934.490077403	2.12892732069185	0.0840573651036196	148	n.s	n.s
V_V_WT:V_V_HM	0.967970123916898	0.526345882224946	42934.490077403	1.8390380861823	0.156942984440073	148	n.s	n.s
V_V_HT:V_V_HM	-0.152120492281475	0.526367117820439	42934.490077403	-0.289000750866372	0.955004085470298	148	n.s	n.s
V_V_WT:V_V_HT	1.11725366459105	0.526129983867579	42934.490077403	2.12353163447961	0.0851086807342644	149	n.s	n.s
V_V_WT:V_V_HM	0.960728113742632	0.52634683250306	42934.490077403	1.82527575814194	0.161308181346682	149	n.s	n.s
V_V_HT:V_V_HM	-0.156525550848422	0.526368074260176	42934.490077403	-0.297369005649558	0.95242492869279	149	n.s	n.s
V_V_WT:V_V_HT	1.11425082767938	0.526130598025	42934.490077403	2.11782175730147	0.0862326700801345	150	n.s	n.s
V_V_WT:V_V_HM	0.953886525414126	0.526347493149376	42934.490077403	1.81227523229301	0.165512653136075	150	n.s	n.s
V_V_HT:V_V_HM	-0.160364302265257	0.526368739189662	42934.490077403	-0.304661523995774	0.9501232422869	150	n.s	n.s
V_V_WT:V_V_HT	1.11109426016273	0.526130870410914	42934.490077403	2.11182107465953	0.0874266827408854	151	n.s	n.s
V_V_WT:V_V_HM	0.947469436389106	0.526347786144052	42934.490077403	1.80008249551144	0.169527769679588	151	n.s	n.s
V_V_HT:V_V_HM	-0.16362482377362	0.526369034083203	42934.490077403	-0.310855717526415	0.948128963370818	151	n.s	n.s
V_V_WT:V_V_HT	1.1077964293754	0.526130769211289	42934.490077403	2.10555339889373	0.0886878997123617	152	n.s	n.s
V_V_WT:V_V_HM	0.941499906118494	0.526347677266054	42934.490077403	1.78874144749496	0.173325238742622	152	n.s	n.s
V_V_HT:V_V_HM	-0.166296523256905	0.526368924498031	42934.490077403	-0.315931498835143	0.946468074680478	152	n.s	n.s
V_V_WT:V_V_HT	1.10437010301784	0.526130307040725	42934.490077403	2.09904293335521	0.0900133110419931	153	n.s	n.s
V_V_WT:V_V_HM	0.935999895537461	0.526347180087042	42934.490077403	1.77829374023183	0.176877420139293	153	n.s	n.s
V_V_HT:V_V_HM	-0.16837020748038	0.52636842409388	42934.490077403	-0.319871405223864	0.945162384341692	153	n.s	n.s
V_V_WT:V_V_HT	1.1008283299419	0.526129539374558	42934.490077403	2.09231424498713	0.0913996927857201	154	n.s	n.s
V_V_WT:V_V_HM	0.930990191631255	0.526346354284317	42934.490077403	1.76877864556911	0.180157632308636	154	n.s	n.s
V_V_HT:V_V_HM	-0.169838138310649	0.526367592935228	42934.490077403	-0.322660704401589	0.944229337327464	154	n.s	n.s
V_V_WT:V_V_HT	1.09718441317909	0.526128557891173	42934.490077403	2.08539224249074	0.0928435839404538	155	n.s	n.s
V_V_WT:V_V_HM	0.926490337602727	0.526345298479124	42934.490077403	1.76023295027014	0.183140446303609	155	n.s	n.s
V_V_HT:V_V_HM	-0.170694075576362	0.52636653028292	42934.490077403	-0.3242874798377	0.943681858066782	155	n.s	n.s
V_V_WT:V_V_HT	1.09345187463267	0.52612747952565	42934.490077403	2.07830215524669	0.0943412644867003	156	n.s	n.s
V_V_WT:V_V_HM	0.922518569094983	0.526344138461178	42934.490077403	1.7526908759582	0.185801963417802	156	n.s	n.s
V_V_HT:V_V_HM	-0.170933305537685	0.526365362742412	42934.490077403	-0.324742693263681	0.943528223838848	156	n.s	n.s
V_V_WT:V_V_HT	1.08964441104587	0.526126432540322	42934.490077403	2.07106950659119	0.0958887361234547	157	n.s	n.s
V_V_WT:V_V_HM	0.919091756871992	0.526343012204589	42934.490077403	1.74618401985119	0.188120073877129	157	n.s	n.s
V_V_HT:V_V_HM	-0.170552654173879	0.526364229182605	42934.490077403	-0.324020221584455	0.943771968869031	157	n.s	n.s
V_V_WT:V_V_HT	1.08577584099272	0.526125541270866	42934.490077403	2.06372007405305	0.097481707649693	158	n.s	n.s
V_V_WT:V_V_HM	0.91622535628229	0.526342053459001	42934.490077403	1.7407413112083	0.190074695096061	158	n.s	n.s
V_V_HT:V_V_HM	-0.169550484710428	0.526363264220354	42934.490077403	-0.32211686535831	0.944411819336551	158	n.s	n.s
V_V_WT:V_V_HT	1.08186004295259	0.526124911363077	42934.490077403	2.05627982934645	0.0991155870943541	159	n.s	n.s
V_V_WT:V_V_HM	0.913933363649732	0.526341375868434	42934.490077403	1.73638897786022	0.191647988882913	159	n.s	n.s
V_V_HT:V_V_HM	-0.167926679302847	0.526362582236627	42934.490077403	-0.319032326707745	0.945441659531366	159	n.s	n.s
V_V_WT:V_V_HT	1.07791088470518	0.526124617251484	42934.490077403	2.04877485173811	0.100785482702225	160	n.s	n.s
V_V_WT:V_V_HM	0.912228279813537	0.526341059501962	42934.490077403	1.73315051779679	0.192824557348457	160	n.s	n.s
V_V_HT:V_V_HM	-0.165682604891644	0.526362263819654	42934.490077403	-0.314769154781984	0.946850529544344	160	n.s	n.s
V_V_WT:V_V_HT	1.07394214450269	0.526124693364606	42934.490077403	2.04123121010488	0.102486214663576	161	n.s	n.s
V_V_WT:V_V_HM	0.91112108085793	0.526341141393321	42934.490077403	1.73104667145347	0.193591617467656	161	n.s	n.s
V_V_HT:V_V_HM	-0.16282106364476	0.526362346243157	42934.490077403	-0.309332658019469	0.948622654671376	161	n.s	n.s
[truncated: 3,396 more rows]
