# Supplementary material for: Key HPI axis receptors facilitate light adaptive behavior in larval zebrafish
Source: Sci Rep. 2024 Apr 2;14:7759. doi: 10.1038/s41598-024-57707-6 (PMC10987622; doi:10.1038/s41598-024-57707-6)
Supplement: Supplementary file 1 — Supplementary Information. [file 41598_2024_57707_MOESM1_ESM.zip › Supp_Tables_SciRpts/SuppTableS68_Baseline_proportion_total.csv]

Supplementary Table S68. Summary proportions (%) of baseline activity of WT or nr3c1 ex5 lineage fish
for the entire 12-hr window. The proportion of time where the larvae of a condition moved significantly more
than those in the other condition in pairwise comparison.
Columns: gene (fish lineage. i.e.	WT	nr3c1.e5)	schedule (baseline)	base.tx
(time window: total 12 hrs)	contrast (comparison group)	sig1 (group 1)	prop1
(significant proportions (%) of group 1)	sig2 (group 2)	prop2 (significant proportions (%) of group 2)
gene	schedule	base.tx	contrast	sig1	prop1	sig2	prop2
WT	baseline	Total	Dark D4:Dark D5	Dark D4	0	Dark D5	62.03
WT	baseline	Total	Dark D4:Dark D6	Dark D4	0	Dark D6	100
WT	baseline	Total	Dark D5:Dark D6	Dark D5	0	Dark D6	100
WT	baseline	Total	Dark D4:Light D4	Dark D4	0	Light D4	0
WT	baseline	Total	Dark D4:Light D5	Dark D4	0	Light D5	100
WT	baseline	Total	Dark D4:Light D6	Dark D4	0	Light D6	100
WT	baseline	Total	Dark D5:Light D4	Dark D5	60.01	Light D4	0
WT	baseline	Total	Dark D5:Light D5	Dark D5	0	Light D5	100
WT	baseline	Total	Dark D5:Light D6	Dark D5	0	Light D6	100
WT	baseline	Total	Dark D6:Light D4	Dark D6	100	Light D4	0
WT	baseline	Total	Dark D6:Light D5	Dark D6	3.48	Light D5	94.3
WT	baseline	Total	Dark D6:Light D6	Dark D6	0	Light D6	99.72
WT	baseline	Total	Light D4:Light D5	Light D4	0	Light D5	100
WT	baseline	Total	Light D4:Light D6	Light D4	0	Light D6	100
WT	baseline	Total	Light D5:Light D6	Light D5	3.13	Light D6	86.58
nr3c1.e5	baseline	Total	D HM:L HM	D HM	0	L HM	87.76
nr3c1.e5	baseline	Total	D HT:D HM	D HT	10.78	D HM	0
nr3c1.e5	baseline	Total	D HT:L HM	D HT	0	L HM	1.46
nr3c1.e5	baseline	Total	D HT:L HT	D HT	0	L HT	87.76
nr3c1.e5	baseline	Total	D WT:D HM	D WT	34.84	D HM	0
nr3c1.e5	baseline	Total	D WT:D HT	D WT	0.63	D HT	0
nr3c1.e5	baseline	Total	D WT:L HM	D WT	0	L HM	1.39
nr3c1.e5	baseline	Total	D WT:L HT	D WT	0	L HT	35.74
nr3c1.e5	baseline	Total	D WT:L WT	D WT	0	L WT	87.76
nr3c1.e5	baseline	Total	L HT:D HM	L HT	87.69	D HM	0
nr3c1.e5	baseline	Total	L HT:L HM	L HT	10.78	L HM	0
nr3c1.e5	baseline	Total	L WT:D HM	L WT	87.34	D HM	0
nr3c1.e5	baseline	Total	L WT:D HT	L WT	58.62	D HT	0
nr3c1.e5	baseline	Total	L WT:L HM	L WT	34.84	L HM	0
nr3c1.e5	baseline	Total	L WT:L HT	L WT	0.63	L HT	0
