# Supplementary material for: Key HPI axis receptors facilitate light adaptive behavior in larval zebrafish
Source: Sci Rep. 2024 Apr 2;14:7759. doi: 10.1038/s41598-024-57707-6 (PMC10987622; doi:10.1038/s41598-024-57707-6)
Supplement: Supplementary file 1 — Supplementary Information. [file 41598_2024_57707_MOESM1_ESM.zip › Supp_Tables_SciRpts/SuppTableS60_nr3c1.e2_4x[7.5_4min]_diff.csv]

Supplementary Table S60. Locomotor response of nr3c1 ex2 lineage larvae of 4x[7.5 dark + 4-min light] assay:
Estimated difference between predicted mean values.
The difference was computed by the "pairs" function of the "emmeans" package	which subtracts a mean predicted value
of a condition from the other in each comparison group (i.e.	V_V_WT:V_V_HM	which means "WT larvae vs.
homozygous fish").
Columns: contrast (pairwise comparison group)	estimate (estimated difference between the predicted mean values)
SE (standard effor of the mean)	df (degrees of freedom)	t.ratio (t statistic generated after the Tukey adjustment for
multiple comparisons)	p.value (p values)	Time (time point when data were recorded)	SigDiff (significant or not:
mark "*" if significant. Otherwise	"n.s" (not significant)	SigHigh (denote the significant condition in the comparison
group).
contrast	estimate	SE	df	t.ratio	p.value	Time	SigDiff	SigHigh
V_V_WT:V_V_HT	0.142418516474909	1.5100334041634	70219.2455063939	0.0943148118990208	0.995107870857204	-501	n.s	n.s
V_V_WT:V_V_HM	0.663140795213097	1.50798848971671	70219.2455063939	0.439751894484071	0.898909005522083	-501	n.s	n.s
V_V_HT:V_V_HM	0.520722278738153	1.50565953506543	70219.2455063939	0.345843310928538	0.936199691318122	-501	n.s	n.s
V_V_WT:V_V_HT	0.144643072403523	1.49759298283677	70219.2455063939	0.0965837006858418	0.994870280891328	-500	n.s	n.s
V_V_WT:V_V_HM	0.671182225705016	1.49579747872494	70219.2455063939	0.448711964855799	0.894975636798997	-500	n.s	n.s
V_V_HT:V_V_HM	0.526539153301508	1.49375829170844	70219.2455063939	0.352492873997234	0.933807157921685	-500	n.s	n.s
V_V_WT:V_V_HT	0.146867628559331	1.48573171219065	70219.2455063939	0.0988520520591038	0.994627160739129	-499	n.s	n.s
V_V_WT:V_V_HM	0.679223656604788	1.48417086556102	70219.2455063939	0.457645189220205	0.890992862451853	-499	n.s	n.s
V_V_HT:V_V_HM	0.532356028045471	1.48240386877738	70219.2455063939	0.359116728752559	0.931384875661751	-499	n.s	n.s
V_V_WT:V_V_HT	0.149092184183001	1.47446356911342	70219.2455063939	0.101116221048885	0.994378922631085	-498	n.s	n.s
V_V_WT:V_V_HM	0.687265087191039	1.47312201376715	70219.2455063939	0.466536431312657	0.886969106456121	-498	n.s	n.s
V_V_HT:V_V_HM	0.538172903008006	1.47160892351316	70219.2455063939	0.365703750778589	0.928937797907783	-498	n.s	n.s
V_V_WT:V_V_HT	0.151316740241834	1.46380225109314	70219.2455063939	0.103372392089733	0.994126033947227	-497	n.s	n.s
V_V_WT:V_V_HM	0.695306518553274	1.46266401648129	70219.2455063939	0.475369948750066	0.882913459152914	-497	n.s	n.s
V_V_HT:V_V_HM	0.543989778311456	1.4613858541804	70219.2455063939	0.372242400427878	0.926471284053589	-497	n.s	n.s
V_V_WT:V_V_HT	0.15354129633262	1.45376110892884	70219.2455063939	0.105616593668373	0.993869017287293	-496	n.s	n.s
V_V_WT:V_V_HM	0.703347949652009	1.45280963357333	70219.2455063939	0.484129464313955	0.878835640310013	-496	n.s	n.s
V_V_HT:V_V_HM	0.549806653319422	1.45174674219948	70219.2455063939	0.378720776384478	0.923991080472011	-496	n.s	n.s
V_V_WT:V_V_HT	0.155765852308179	1.44435307700505	70219.2455063939	0.107844719402799	0.993608449375449	-495	n.s	n.s
V_V_WT:V_V_HM	0.711389380294756	1.44357122656193	70219.2455063939	0.492798254221947	0.87474594854813	-495	n.s	n.s
V_V_HT:V_V_HM	0.555623527986584	1.44270329232104	70219.2455063939	0.385126679161237	0.921503294169606	-495	n.s	n.s
V_V_WT:V_V_HT	0.157989931136001	1.43559128949121	70219.2455063939	0.110052166164922	0.993345005610074	-494	n.s	n.s
V_V_WT:V_V_HM	0.719431523626055	1.43496135495375	70219.2455063939	0.501359511280526	0.87065507274345	-494	n.s	n.s
V_V_HT:V_V_HM	0.561441592490061	1.43426740475717	70219.2455063939	0.391448338453398	0.919014099628787	-494	n.s	n.s
V_V_WT:V_V_HT	0.160211145181674	1.42749031617699	70219.2455063939	0.112232736969271	0.993079599857933	-493	n.s	n.s
V_V_WT:V_V_HM	0.727477937621296	1.42699397474105	70219.2455063939	0.509797483730308	0.866573511038546	-493	n.s	n.s
V_V_HT:V_V_HM	0.567266792439648	1.42645232938787	70219.2455063939	0.39767665610184	0.916528812695969	-493	n.s	n.s
V_V_WT:V_V_HT	0.162426246226588	1.42006308789879	70219.2455063939	0.114379598773266	0.992813281779449	-492	n.s	n.s
V_V_WT:V_V_HM	0.735533428279214	1.41968148693529	70219.2455063939	0.518097499367294	0.862511499217771	-492	n.s	n.s
V_V_HT:V_V_HM	0.573107182052623	1.41926986325196	70219.2455063939	0.403804235467572	0.914052203153027	-492	n.s	n.s
V_V_WT:V_V_HT	0.164630446607904	1.41332050691264	70219.2455063939	0.116484863697007	0.99254729531576	-491	n.s	n.s
V_V_WT:V_V_HM	0.743604930612212	1.41303437436336	70219.2455063939	0.526246879837755	0.858478497978626	-491	n.s	n.s
V_V_HT:V_V_HM	0.578974484004321	1.41273001993146	70219.2455063939	0.409826701376678	0.911587897997921	-491	n.s	n.s
V_V_WT:V_V_HT	0.166818279166495	1.40726923662374	70219.2455063939	0.118540414886578	0.992282980406988	-490	n.s	n.s
V_V_WT:V_V_HM	0.751700264215021	1.40705907846678	70219.2455063939	0.534235040815854	0.854483064167523	-490	n.s	n.s
V_V_HT:V_V_HM	0.584881985048523	1.40683901086023	70219.2455063939	0.415741943842521	0.909138614565429	-490	n.s	n.s
V_V_WT:V_V_HT	0.168983106910887	1.40191120762513	70219.2455063939	0.120537667429843	0.992021802969562	-489	n.s	n.s
V_V_WT:V_V_HM	0.759828671365819	1.40175753346468	70219.2455063939	0.542054280591434	0.85053237572683	-489	n.s	n.s
V_V_HT:V_V_HM	0.59084556445494	1.40159881364768	70219.2455063939	0.421551130538742	0.90670567605903	-489	n.s	n.s
V_V_WT:V_V_HT	0.171117795404599	1.39724225416361	70219.2455063939	0.122468236910735	0.991765265397886	-488	n.s	n.s
V_V_WT:V_V_HM	0.767999924650243	1.39712585255865	70219.2455063939	0.549699887983428	0.846632089652412	-488	n.s	n.s
V_V_HT:V_V_HM	0.596882129245661	1.39700591713501	70219.2455063939	0.427258125341194	0.904289182513782	-488	n.s	n.s
V_V_WT:V_V_HT	0.173214242204042	1.39325182540353	70219.2455063939	0.124323714525818	0.991514929230879	-487	n.s	n.s
V_V_WT:V_V_HM	0.776224612906692	1.39315405551507	70219.2455063939	0.557170694679354	0.842785976334708	-487	n.s	n.s
V_V_HT:V_V_HM	0.603010370702638	1.39305106861578	70219.2455063939	0.432870254571373	0.90188762374532	-487	n.s	n.s
V_V_WT:V_V_HT	0.175263390339907	1.38992230447263	70219.2455063939	0.126095818288495	0.991272388062135	-486	n.s	n.s
V_V_WT:V_V_HM	0.784513888785173	1.38982541064021	70219.2455063939	0.5644693806712	0.838995677324189	-486	n.s	n.s
V_V_HT:V_V_HM	0.609250498445273	1.38971864254506	70219.2455063939	0.438398449724703	0.89949774793053	-486	n.s	n.s
V_V_WT:V_V_HT	0.177255495121174	1.38722856313061	70219.2455063939	0.12777670517478	0.991039215578497	-485	n.s	n.s
V_V_WT:V_V_HM	0.792878971353953	1.38711599644604	70219.2455063939	0.571602499996687	0.835260612665113	-485	n.s	n.s
V_V_HT:V_V_HM	0.615623476232787	1.38698620913949	70219.2455063939	0.443856955589149	0.897114622328182	-485	n.s	n.s
V_V_WT:V_V_HT	0.179180372421581	1.38513797566628	70219.2455063939	0.129359223102227	0.990816918401028	-484	n.s	n.s
V_V_WT:V_V_HM	0.801330647621526	1.38499470066626	70219.2455063939	0.578580298708752	0.831578007855759	-484	n.s	n.s
V_V_HT:V_V_HM	0.622150275199935	1.38482451365958	70219.2455063939	0.449262898701744	0.894731767228552	-484	n.s	n.s
V_V_WT:V_V_HT	0.181027642914046	1.38361080202495	70219.2455063939	0.130837113044439	0.990606893714769	-483	n.s	n.s
V_V_WT:V_V_HM	0.809879032711639	1.3834235712953	70219.2455063939	0.585416534397597	0.827942933285643	-483	n.s	n.s
V_V_HT:V_V_HM	0.6288513897976	1.38319778707042	70219.2455063939	0.454635913732548	0.892341276929832	-483	n.s	n.s
V_V_WT:V_V_HT	0.182786944782305	1.38260080819267	70219.2455063939	0.132205148224413	0.99041039483702	-482	n.s	n.s
V_V_WT:V_V_HM	0.818533786870872	1.38235839622139	70219.2455063939	0.592128487885845	0.824348251723262	-482	n.s	n.s
V_V_HT:V_V_HM	0.635746842088564	1.38206427549778	70219.2455063939	0.459998028571852	0.889933833588931	-482	n.s	n.s
V_V_WT:V_V_HT	0.184448106095911	1.3820564443665	70219.2455063939	0.133459170099567	0.99022851187251	-481	n.s	n.s
V_V_WT:V_V_HM	0.827303363665572	1.38174981824967	70219.2455063939	0.598736003246635	0.820785096757304	-481	n.s	n.s
V_V_HT:V_V_HM	0.64285525756965	1.38137727745243	70219.2455063939	0.465372688593243	0.887499114426087	-481	n.s	n.s
V_V_WT:V_V_HT	0.186001001314077	1.38192156119294	70219.2455063939	0.134595918131209	0.99006218400994	-480	n.s	n.s
V_V_WT:V_V_HM	0.836195912712533	1.38154401279389	70219.2455063939	0.60526187003011	0.81724264459306	-480	n.s	n.s
V_V_HT:V_V_HM	0.650194911398451	1.38108577521562	70219.2455063939	0.470785322002857	0.885025512631178	-480	n.s	n.s
V_V_WT:V_V_HT	0.187435661744181	1.38213656649219	70219.2455063939	0.135612982311788	0.989912196587306	-479	n.s	n.s
V_V_WT:V_V_HM	0.845219088857022	1.38168378715797	70219.2455063939	0.611731205586177	0.813708427108012	-479	n.s	n.s
V_V_HT:V_V_HM	0.657783427112833	1.38113546415478	70219.2455063939	0.476262788252548	0.882500358378324	-479	n.s	n.s
V_V_WT:V_V_HT	0.1887429162074	1.38264078277542	70219.2455063939	0.13650900404408	0.989779143043806	-478	n.s	n.s
V_V_WT:V_V_HM	0.85437798525774	1.38211082243463	70219.2455063939	0.618168942308641	0.810169702784393	-478	n.s	n.s
V_V_HT:V_V_HM	0.665635069050355	1.38147085181715	70219.2455063939	0.481830701078345	0.879911141592829	-478	n.s	n.s
V_V_WT:V_V_HT	0.18991448670175	1.38337408883939	70219.2455063939	0.137283536126575	0.989663438530572	-477	n.s	n.s
V_V_WT:V_V_HM	0.863674967822602	1.38276723893043	70219.2455063939	0.624598951657731	0.806613968101893	-477	n.s	n.s
V_V_HT:V_V_HM	0.67376048112083	1.38203673030519	70219.2455063939	0.487512716808941	0.877245869503278	-477	n.s	n.s
V_V_WT:V_V_HT	0.190942281288492	1.38427682917465	70219.2455063939	0.137936485870632	0.989565398869698	-476	n.s	n.s
V_V_WT:V_V_HM	0.873111845372799	1.3835955178607	70219.2455063939	0.631045586735347	0.803028132826228	-476	n.s	n.s
V_V_HT:V_V_HM	0.68216956408431	1.38277811533857	70219.2455063939	0.493332629810447	0.874492104859104	-476	n.s	n.s
V_V_WT:V_V_HT	0.19181820812554	1.38529032899271	70219.2455063939	0.138467875008568	0.989485275318847	-475	n.s	n.s
V_V_WT:V_V_HM	0.882690426248671	1.38453899903786	70219.2455063939	0.637533812237913	0.799398454517247	-475	n.s	n.s
V_V_HT:V_V_HM	0.690872218123116	1.38364072383587	70219.2455063939	0.499314747117164	0.87163677535117	-475	n.s	n.s
V_V_WT:V_V_HT	0.192534460151808	1.38635830778437	70219.2455063939	0.138877849305429	0.989423252814881	-474	n.s	n.s
V_V_WT:V_V_HM	0.892411781486087	1.38554323488671	70219.2455063939	0.644088007516454	0.795711216838064	-474	n.s	n.s
V_V_HT:V_V_HM	0.699877321334294	1.38457225519593	70219.2455063939	0.505482699590319	0.868666727348656	-474	n.s	n.s
V_V_WT:V_V_HT	0.193084383253677	1.38742960369433	70219.2455063939	0.139166976644831	0.989379404616358	-473	n.s	n.s
V_V_WT:V_V_HM	0.902274046761316	1.38655859586915	70219.2455063939	0.650729114117054	0.791954367253519	-473	n.s	n.s
V_V_HT:V_V_HM	0.709189663507632	1.38552485052983	70219.2455063939	0.511856328839166	0.865570247227486	-473	n.s	n.s
V_V_WT:V_V_HT	0.19346193010494	1.38845798028943	70219.2455063939	0.139335819197504	0.989353757184949	-472	n.s	n.s
V_V_WT:V_V_HM	0.912273827212465	1.38754009958213	70219.2455063939	0.657475648802656	0.78811700085993	-472	n.s	n.s
V_V_HT:V_V_HM	0.718811897107541	1.38645495104496	70219.2455063939	0.518453121441686	0.862336425917607	-472	n.s	n.s
V_V_WT:V_V_HT	0.193662346671642	1.3894042428669	70219.2455063939	0.13938517005824	0.989346254970345	-471	n.s	n.s
V_V_WT:V_V_HM	0.922404572610662	1.38844944209905	70219.2455063939	0.664341491049309	0.784190672906959	-471	n.s	n.s
V_V_HT:V_V_HM	0.728742225939021	1.38732522603446	70219.2455063939	0.525285788986959	0.858956404703059	-471	n.s	n.s
V_V_WT:V_V_HT	0.193681202893833	1.39023469003405	70219.2455063939	0.139315472619295	0.989356849472433	-470	n.s	n.s
V_V_WT:V_V_HM	0.932658940632976	1.38925353412808	70219.2455063939	0.671338181060185	0.780168150696091	-470	n.s	n.s
V_V_HT:V_V_HM	0.738977737739148	1.38810321497641	70219.2455063939	0.532365122251882	0.855422046562489	-470	n.s	n.s
V_V_WT:V_V_HT	0.193514067786997	1.39092071519304	70219.2455063939	0.139126598427387	0.989385533618291	-469	n.s	n.s
V_V_WT:V_V_HM	0.943029590773804	1.3899241310587	70219.2455063939	0.678475587049128	0.776043067582176	-469	n.s	n.s
V_V_HT:V_V_HM	0.749515522986818	1.38876099399167	70219.2455063939	0.539700874541782	0.851725532396179	-469	n.s	n.s
V_V_WT:V_V_HT	0.19315650946977	1.39143907821017	70219.2455063939	0.138817798417901	0.989432348763327	-468	n.s	n.s
V_V_WT:V_V_HM	0.953509180542323	1.39043810141688	70219.2455063939	0.685761688758876	0.771810079485035	-468	n.s	n.s
V_V_HT:V_V_HM	0.760352671072564	1.38927544143166	70219.2455063939	0.547301599378318	0.847859470225765	-468	n.s	n.s
V_V_WT:V_V_HT	0.192604462759895	1.39177294017997	70219.2455063939	0.138387848476914	0.989497361109867	-467	n.s	n.s
V_V_WT:V_V_HM	0.964089553644393	1.39077842550842	70219.2455063939	0.693201401432406	0.767465587090595	-467	n.s	n.s
V_V_HT:V_V_HM	0.771485090884501	1.38962919372319	70219.2455063939	0.555173347227604	0.843817600647639	-467	n.s	n.s
V_V_WT:V_V_HT	0.191855319068682	1.39191426721437	70219.2455063939	0.137835586276905	0.989580578577022	-466	n.s	n.s
V_V_WT:V_V_HM	0.974759287132522	1.39093650761926	70219.2455063939	0.700793517024678	0.763009586634132	-466	n.s	n.s
V_V_HT:V_V_HM	0.782903968063835	1.38981284806028	70219.2455063939	0.563316110623465	0.839596716657312	-466	n.s	n.s
V_V_WT:V_V_HT	0.190907196074407	1.39186221688973	70219.2455063939	0.137159550534398	0.989682003375104	-465	n.s	n.s
V_V_WT:V_V_HM	0.98550536097638	1.39091064455379	70219.2455063939	0.708532474631061	0.758444717828986	-465	n.s	n.s
V_V_HT:V_V_HM	0.794598164901967	1.38982353365443	70219.2455063939	0.571725939056905	0.835195712939878	-465	n.s	n.s
V_V_WT:V_V_HT	0.189760013618968	1.39162494544255	70219.2455063939	0.136358588742186	0.989801538699764	-464	n.s	n.s
V_V_WT:V_V_HM	0.996310877134447	1.39070777308144	70219.2455063939	0.7164056291473	0.753777952802219	-464	n.s	n.s
V_V_HT:V_V_HM	0.806550863515503	1.38966659031951	70219.2455063939	0.580391634320042	0.83061745413081	-464	n.s	n.s
V_V_WT:V_V_HT	0.188415474410328	1.3912187907415	70219.2455063939	0.135431950505719	0.989938974441787	-463	n.s	n.s
V_V_WT:V_V_HM	1.00715513685024	1.39034270506295	70219.2455063939	0.724393441403095	0.749020583431517	-463	n.s	n.s
V_V_HT:V_V_HM	0.818739662439891	1.38935487113206	70219.2455063939	0.589294844284653	0.825868924183728	-463	n.s	n.s
V_V_WT:V_V_HT	0.186875975041555	1.39066532721503	70219.2455063939	0.134378826727345	0.990094055411206	-462	n.s	n.s
V_V_WT:V_V_HM	1.01801600993261	1.38983531635292	70219.2455063939	0.732472400114275	0.744186559564398	-462	n.s	n.s
V_V_HT:V_V_HM	0.831140034891057	1.38890609664991	70219.2455063939	0.598413411025983	0.820959612593073	-462	n.s	n.s
V_V_WT:V_V_HT	0.185145579338333	1.38999214259374	70219.2455063939	0.133199011465525	0.990266383591804	-461	n.s	n.s
V_V_WT:V_V_HM	1.0288680066755	1.38921131241117	70219.2455063939	0.74061303524066	0.739293727488587	-461	n.s	n.s
V_V_HT:V_V_HM	0.843722427337179	1.38834361195567	70219.2455063939	0.607718737689644	0.815903060055835	-461	n.s	n.s
V_V_WT:V_V_HT	0.183230284655913	1.38923184072647	70219.2455063939	0.131893237172059	0.990455372855372	-460	n.s	n.s
V_V_WT:V_V_HM	1.03968183252687	1.38850129333578	70219.2455063939	0.748779880520748	0.734363911513786	-460	n.s	n.s
V_V_HT:V_V_HM	0.85645154787095	1.38769553163054	70219.2455063939	0.617175402204127	0.810717236663864	-460	n.s	n.s
V_V_WT:V_V_HT	0.181137640577141	1.38841975246211	70219.2455063939	0.130463168833435	0.990660256583181	-459	n.s	n.s
V_V_WT:V_V_HM	1.05042522276958	1.38773857377928	70219.2455063939	0.756933072710459	0.729421989579041	-459	n.s	n.s
V_V_HT:V_V_HM	0.869287582192466	1.3869926946325	70219.2455063939	0.62674272586763	0.805423831181841	-459	n.s	n.s
V_V_WT:V_V_HT	0.17887550327786	1.38759059936603	70219.2455063939	0.12891086416958	0.990880172309293	-458	n.s	n.s
V_V_WT:V_V_HM	1.06106533021593	1.38695598249226	70219.2455063939	0.765031726752617	0.724493849812928	-458	n.s	n.s
V_V_HT:V_V_HM	0.882189826938079	1.38626562755718	70219.2455063939	0.636378634369401	0.800046191445699	-458	n.s	n.s
V_V_WT:V_V_HT	0.176451975706851	1.38677745350028	70219.2455063939	0.127238855276656	0.991114155968665	-457	n.s	n.s
V_V_WT:V_V_HM	1.07156890700272	1.38618487248793	70219.2455063939	0.773034627826706	0.719605932476528	-457	n.s	n.s
V_V_HT:V_V_HM	0.895116931295865	1.38554361661767	70219.2455063939	0.646040240494906	0.794608989338687	-457	n.s	n.s
V_V_WT:V_V_HT	0.173876374469147	1.38601205841202	70219.2455063939	0.125450838189936	0.991361054450644	-456	n.s	n.s
V_V_WT:V_V_HM	1.08190077280493	1.38545545235864	70219.2455063939	0.780898996761729	0.714785941241256	-456	n.s	n.s
V_V_HT:V_V_HM	0.908024398335779	1.38485505479522	70219.2455063939	0.655681903453826	0.789139292743205	-456	n.s	n.s
V_V_WT:V_V_HT	0.171159360115239	1.38532370962443	70219.2455063939	0.12355188821654	0.99161951150658	-455	n.s	n.s
V_V_WT:V_V_HM	1.0920237661531	1.3847957231518	70219.2455063939	0.788581122757693	0.710062416490668	-455	n.s	n.s
V_V_HT:V_V_HM	0.920864406037853	1.38422644713618	70219.2455063939	0.665255607522184	0.783666344405538	-455	n.s	n.s
V_V_WT:V_V_HT	0.168312617383669	1.38473763921855	70219.2455063939	0.121548380441694	0.991887997640575	-454	n.s	n.s
V_V_WT:V_V_HM	1.10189936739534	1.38422992731104	70219.2455063939	0.79603781543421	0.705463792368537	-454	n.s	n.s
V_V_HT:V_V_HM	0.933586750011651	1.38368093517508	70219.2455063939	0.674712447269154	0.77822067581583	-454	n.s	n.s
V_V_WT:V_V_HT	0.16534817570624	1.38427330216853	70219.2455063939	0.119447637577936	0.992164876701475	-453	n.s	n.s
V_V_WT:V_V_HM	1.11148868776582	1.38377689091332	70219.2455063939	0.803228248039483	0.701017196553314	-453	n.s	n.s
V_V_HT:V_V_HM	0.94614051205959	1.38323670239718	70219.2455063939	0.684004776926398	0.77283278581481	-453	n.s	n.s
V_V_WT:V_V_HT	0.162278660751693	1.38394427264514	70219.2455063939	0.117258089042508	0.992448403609832	-452	n.s	n.s
V_V_WT:V_V_HM	1.12075242804618	1.38344992485574	70219.2455063939	0.810114199227736	0.696748231150233	-452	n.s	n.s
V_V_HT:V_V_HM	0.95847376729448	1.3829068790036	70219.2455063939	0.69308626766328	0.767532988646588	-452	n.s	n.s
V_V_WT:V_V_HT	0.159116841568402	1.38375720820357	70219.2455063939	0.114988988404239	0.992736780893923	-451	n.s	n.s
V_V_WT:V_V_HM	1.12965117779977	1.38325581250129	70219.2455063939	0.816661074249931	0.692680275261085	-451	n.s	n.s
V_V_HT:V_V_HM	0.970534336231353	1.38269855324287	70219.2455063939	0.701913178367864	0.762350547646362	-451	n.s	n.s
V_V_WT:V_V_HT	0.15587555676639	1.38371182640644	70219.2455063939	0.112650303185748	0.993028190470515	-450	n.s	n.s
V_V_WT:V_V_HM	1.1381456661469	1.3831947747832	70219.2455063939	0.82283832103493	0.688834166746362	-450	n.s	n.s
V_V_HT:V_V_HM	0.982270109380511	1.38261271865096	70219.2455063939	0.710444867264733	0.757313238128428	-450	n.s	n.s
V_V_WT:V_V_HT	0.152567913666746	1.38380181794344	70219.2455063939	0.110252719492367	0.993320809959149	-449	n.s	n.s
V_V_WT:V_V_HM	1.1461971640197	1.38326133488819	70219.2455063939	0.828619390357173	0.685228177394496	-449	n.s	n.s
V_V_HT:V_V_HM	0.99362925035295	1.38264507544777	70219.2455063939	0.718643756085535	0.752447237565339	-449	n.s	n.s
V_V_WT:V_V_HT	0.149207099515539	1.38401481330218	70219.2455063939	0.107807444025501	0.993612852708375	-448	n.s	n.s
V_V_WT:V_V_HM	1.15376737192053	1.38344426315903	70219.2455063939	0.833981825394218	0.681877919055397	-448	n.s	n.s
V_V_HT:V_V_HM	1.00456027240501	1.38278594420859	70219.2455063939	0.726475617294439	0.747776837290289	-448	n.s	n.s
V_V_WT:V_V_HT	0.145806347308898	1.38433393060681	70219.2455063939	0.105325994028756	0.993902605443941	-447	n.s	n.s
V_V_WT:V_V_HM	1.16081954403443	1.38372803807934	70219.2455063939	0.838907293983646	0.678796295732482	-447	n.s	n.s
V_V_HT:V_V_HM	1.01501319672554	1.38302161478463	70219.2455063939	0.733909857861191	0.743324166746059	-447	n.s	n.s
V_V_WT:V_V_HT	0.142378824966568	1.38473910669363	70219.2455063939	0.102819963903907	0.994188464146454	-446	n.s	n.s
V_V_WT:V_V_HM	1.16731917217512	1.38409409395876	70219.2455063939	0.843381369279869	0.675993622641833	-446	n.s	n.s
V_V_HT:V_V_HM	1.02494034720853	1.38333548613486	70219.2455063939	0.740919579871613	0.739109064284125	-446	n.s	n.s
V_V_WT:V_V_HT	0.138937486713662	1.38520831226837	70219.2455063939	0.100300789046048	0.994468965144573	-445	n.s	n.s
V_V_WT:V_V_HM	1.17323443605573	1.38452195725988	70219.2455063939	0.84739315971391	0.673477848673537	-445	n.s	n.s
V_V_HT:V_V_HM	1.03429694934206	1.38370910114855	70219.2455063939	0.747481496279487	0.735149051309877	-445	n.s	n.s
V_V_WT:V_V_HT	0.135495015622209	1.3857183770555	70219.2455063939	0.0977796194852532	0.994742799130388	-444	n.s	n.s
V_V_WT:V_V_HM	1.17853604765731	1.38499001479868	70219.2455063939	0.850934689105773	0.671254943189567	-444	n.s	n.s
V_V_HT:V_V_HM	1.04304103203511	1.38412284199198	70219.2455063939	0.753575477834033	0.731459546816398	-444	n.s	n.s
V_V_WT:V_V_HT	0.132063938706178	1.38624480471595	70219.2455063939	0.0952674002866607	0.995008800056189	-443	n.s	n.s
V_V_WT:V_V_HM	1.18319590272014	1.38547532521402	70219.2455063939	0.85399998194653	0.669329474189835	-443	n.s	n.s
V_V_HT:V_V_HM	1.05113196401396	1.38455573728351	70219.2455063939	0.759183567485899	0.728054424473064	-443	n.s	n.s
V_V_WT:V_V_HT	0.1286563779564	1.38676365225973	70219.2455063939	0.0927745530009779	0.995265974610462	-442	n.s	n.s
V_V_WT:V_V_HM	1.18718852262219	1.38595539851053	70219.2455063939	0.856584940538521	0.667704693186836	-442	n.s	n.s
V_V_HT:V_V_HM	1.05853214466579	1.38498711581101	70219.2455063939	0.764290246877812	0.724945826788092	-442	n.s	n.s
V_V_WT:V_V_HT	0.125284221823163	1.38725149722685	70219.2455063939	0.0903111094661705	0.995513480462347	-441	n.s	n.s
V_V_WT:V_V_HM	1.19048986315757	1.38640816020788	70219.2455063939	0.85868642245951	0.666383124024742	-441	n.s	n.s
V_V_HT:V_V_HM	1.06520564133442	1.38539656798819	70219.2455063939	0.7688813917601	0.722144785383914	-441	n.s	n.s
V_V_WT:V_V_HT	0.12195866784226	1.38768798905282	70219.2455063939	0.0878862314903395	0.995750664886808	-440	n.s	n.s
V_V_WT:V_V_HM	1.19307981444334	1.38681437457562	70219.2455063939	0.860302457427606	0.665366435994965	-440	n.s	n.s
V_V_HT:V_V_HM	1.07112114660107	1.38576620904013	70219.2455063939	0.772945060727814	0.719660733465648	-440	n.s	n.s
V_V_WT:V_V_HT	0.118690021107613	1.38805735163736	70219.2455063939	0.085508009425984	0.995977068838381	-439	n.s	n.s
V_V_WT:V_V_HM	1.19494323494453	1.38715907510365	70219.2455063939	0.861432013379752	0.66465559919631	-439	n.s	n.s
V_V_HT:V_V_HM	1.07625321383692	1.3860820212969	70219.2455063939	0.776471519939283	0.717501485206429	-439	n.s	n.s
V_V_WT:V_V_HT	0.115487788275787	1.38834845812619	70219.2455063939	0.0831835751318924	0.996192398902199	-438	n.s	n.s
V_V_WT:V_V_HM	1.19606930939442	1.3874316411248	70219.2455063939	0.862074407085573	0.664251262492711	-438	n.s	n.s
V_V_HT:V_V_HM	1.08058152111864	1.3863339362848	70219.2455063939	0.779452549516646	0.715673659922505	-438	n.s	n.s
V_V_WT:V_V_HT	0.112361137071016	1.38855329392216	70219.2455063939	0.0809195711556998	0.996396469384559	-437	n.s	n.s
V_V_WT:V_V_HM	1.19644905428443	1.38762434290015	70219.2455063939	0.86222835481816	0.664154356474673	-437	n.s	n.s
V_V_HT:V_V_HM	1.08408791721343	1.38651448569803	70219.2455063939	0.781879979182223	0.714183585460622	-437	n.s	n.s
V_V_WT:V_V_HT	0.109318516756798	1.38866837583248	70219.2455063939	0.0787218306827677	0.996589219736794	-436	n.s	n.s
V_V_WT:V_V_HM	1.19607729196162	1.38773369941582	70219.2455063939	0.861892517609911	0.664365753150944	-436	n.s	n.s
V_V_HT:V_V_HM	1.08675877520484	1.38662008575598	70219.2455063939	0.783746598198411	0.713036747256322	-436	n.s	n.s
V_V_WT:V_V_HT	0.106368009451493	1.38869342986913	70219.2455063939	0.076595746162288	0.996770669553311	-435	n.s	n.s
V_V_WT:V_V_HM	1.19495080494843	1.38775922912065	70219.2455063939	0.861064931058402	0.664886624776371	-435	n.s	n.s
V_V_HT:V_V_HM	1.08858279549694	1.38664988221733	70219.2455063939	0.785045172149898	0.7122383968566	-435	n.s	n.s
V_V_WT:V_V_HT	0.103516943824222	1.38863256396013	70219.2455063939	0.0745459573042206	0.996940934815459	-434	n.s	n.s
V_V_WT:V_V_HM	1.19307039329508	1.3877045773351	70219.2455063939	0.859743790415548	0.665717946667311	-434	n.s	n.s
V_V_HT:V_V_HM	1.08955344947084	1.38660682545889	70219.2455063939	0.785769570339635	0.711792861811293	-434	n.s	n.s
V_V_WT:V_V_HT	0.100772273334776	1.38849265899373	70219.2455063939	0.0725767418949181	0.997100184229655	-433	n.s	n.s
V_V_WT:V_V_HM	1.19043889835784	1.38757599424321	70219.2455063939	0.85792699160028	0.666860780198747	-433	n.s	n.s
V_V_HT:V_V_HM	1.08966662502307	1.38649625989848	70219.2455063939	0.785913858219029	0.711704103244575	-433	n.s	n.s
V_V_WT:V_V_HT	0.0981400100918082	1.38828490344096	70219.2455063939	0.0706915488662027	0.997248667789225	-432	n.s	n.s
V_V_WT:V_V_HM	1.18706432794801	1.38738381259905	70219.2455063939	0.855613505915303	0.668315399594993	-432	n.s	n.s
V_V_HT:V_V_HM	1.08892431785619	1.38632733644421	70219.2455063939	0.785474172823553	0.711974559281704	-432	n.s	n.s
V_V_WT:V_V_HT	0.0956252380774387	1.38802414850139	70219.2455063939	0.0688930651391636	0.9973866996664	-431	n.s	n.s
V_V_WT:V_V_HM	1.18295987773364	1.38714184888121	70219.2455063939	0.852803827299815	0.670081001346053	-431	n.s	n.s
V_V_HT:V_V_HM	1.08733463965619	1.38611247540056	70219.2455063939	0.7844490681335	0.712604927912718	-431	n.s	n.s
V_V_WT:V_V_HT	0.0932328548661108	1.38772569046246	70219.2455063939	0.0671839222310867	0.997514595599745	-430	n.s	n.s
V_V_WT:V_V_HM	1.17813977895141	1.38686434235905	70219.2455063939	0.849498932929086	0.672156346442067	-430	n.s	n.s
V_V_HT:V_V_HM	1.08490692408531	1.38586450075565	70219.2455063939	0.782837660892358	0.713595301871214	-430	n.s	n.s
V_V_WT:V_V_HT	0.0909675933568348	1.38740466569412	70219.2455063939	0.0655667344979871	0.997632667008242	-429	n.s	n.s
V_V_WT:V_V_HM	1.17261927938365	1.38656538741239	70219.2455063939	0.845700671622842	0.674539502700222	-429	n.s	n.s
V_V_HT:V_V_HM	1.0816516860268	1.38559612122943	70219.2455063939	0.78063994944433	0.714944964013778	-429	n.s	n.s
V_V_WT:V_V_HT	0.0888335248505401	1.38707718314854	70219.2455063939	0.0640436782680659	0.997741247841605	-428	n.s	n.s
V_V_WT:V_V_HM	1.16641769050001	1.38626003142679	70219.2455063939	0.841413345301091	0.677226839178332	-428	n.s	n.s
V_V_HT:V_V_HM	1.07758416564947	1.38532099053916	70219.2455063939	0.777858830558886	0.716651139437723	-428	n.s	n.s
V_V_WT:V_V_HT	0.0868345571220246	1.38675798758564	70219.2455063939	0.0626169511186336	0.997840656799382	-427	n.s	n.s
V_V_WT:V_V_HM	1.15955533769767	1.38596204722781	70219.2455063939	0.836642922522304	0.680213508311083	-427	n.s	n.s
V_V_HT:V_V_HM	1.07272078057565	1.38505161409809	70219.2455063939	0.774498776548611	0.718709800289819	-427	n.s	n.s
V_V_WT:V_V_HT	0.0849744663342866	1.38645995740733	70219.2455063939	0.0612887994927659	0.997931193304707	-426	n.s	n.s
V_V_WT:V_V_HM	1.15205349172059	1.38568346113827	70219.2455063939	0.831397302508199	0.683493269313084	-426	n.s	n.s
V_V_HT:V_V_HM	1.0670790253863	1.38479891574212	70219.2455063939	0.770566046272822	0.721115527472412	-426	n.s	n.s
V_V_WT:V_V_HT	0.0832565019009444	1.38619519381999	70219.2455063939	0.0600611676278514	0.998013158644783	-425	n.s	n.s
V_V_WT:V_V_HM	1.14393719193395	1.38543560992325	70219.2455063939	0.825687735857543	0.687057593009155	-425	n.s	n.s
V_V_HT:V_V_HM	1.060680690033	1.38457325913264	70219.2455063939	0.766070471921043	0.723860412848915	-425	n.s	n.s
V_V_WT:V_V_HT	0.081683784721676	1.38597307465309	70219.2455063939	0.0589360545421287	0.998086828455077	-424	n.s	n.s
V_V_WT:V_V_HM	1.13523242404466	1.38522727810573	70219.2455063939	0.819527915734572	0.690896229561149	-424	n.s	n.s
V_V_HT:V_V_HM	1.05354863932298	1.38438268524135	70219.2455063939	0.761024137729162	0.726934869489477	-424	n.s	n.s
V_V_WT:V_V_HT	0.0802594342414116	1.38579952097931	70219.2455063939	0.0579156169607379	0.998152444260175	-423	n.s	n.s
V_V_WT:V_V_HM	1.12596517141478	1.38506399690442	70219.2455063939	0.812933679549305	0.694997396451063	-423	n.s	n.s
V_V_HT:V_V_HM	1.04570573717338	1.38423224988828	70219.2455063939	0.755440958161303	0.730327890814443	-423	n.s	n.s
V_V_WT:V_V_HT	0.0789865709986239	1.3856769161018	70219.2455063939	0.0570021554669684	0.998210212825209	-422	n.s	n.s
V_V_WT:V_V_HM	1.11616141903159	1.38494796808806	70219.2455063939	0.805922998372618	0.6993477915504	-422	n.s	n.s
V_V_HT:V_V_HM	1.03717484803298	1.38412395309812	70219.2455063939	0.749336680223934	0.734027053638917	-422	n.s	n.s
V_V_WT:V_V_HT	0.0778683135264693	1.38560415920977	70219.2455063939	0.0561980945343571	0.998260305489021	-421	n.s	n.s
V_V_WT:V_V_HM	1.10584715023671	1.38487811523367	70219.2455063939	0.798515867983171	0.70393267339724	-421	n.s	n.s
V_V_HT:V_V_HM	1.02797883671024	1.38405678659356	70219.2455063939	0.742728800340841	0.738018577859465	-421	n.s	n.s
V_V_WT:V_V_HT	0.0769077418690447	1.38557730551792	70219.2455063939	0.0555059191304357	0.998302859747614	-420	n.s	n.s
V_V_WT:V_V_HM	1.0950490229927	1.38485069724726	70219.2455063939	0.79073435509646	0.708735852176023	-420	n.s	n.s
V_V_HT:V_V_HM	1.01814128112365	1.38402731408773	70219.2455063939	0.735636696443918	0.742287262017145	-420	n.s	n.s
V_V_WT:V_V_HT	0.0761077483496386	1.38559167510962	70219.2455063939	0.0549279774964131	0.99833798840021	-419	n.s	n.s
V_V_WT:V_V_HM	1.08379700393224	1.38486133240362	70219.2455063939	0.78260326761464	0.713739306099515	-419	n.s	n.s
V_V_HT:V_V_HM	1.00768925558259	1.38403159156	70219.2455063939	0.728082553698637	0.746815953287499	-419	n.s	n.s
V_V_WT:V_V_HT	0.075471076513411	1.38564264857176	70219.2455063939	0.0544664792117956	0.998365776209589	-418	n.s	n.s
V_V_WT:V_V_HM	1.07212475211735	1.38490575389197	70219.2455063939	0.774149973097003	0.718923337171353	-418	n.s	n.s
V_V_HT:V_V_HM	0.996653675603964	1.38406587027098	70219.2455063939	0.720091216040774	0.751585681287589	-418	n.s	n.s
V_V_WT:V_V_HT	0.0750004144508747	1.38572601340527	70219.2455063939	0.0541235523655713	0.998386273239346	-417	n.s	n.s
V_V_WT:V_V_HM	1.06006925926236	1.3849801303812	70219.2455063939	0.765403947687388	0.724266900488434	-417	n.s	n.s
V_V_HT:V_V_HM	0.985068844811492	1.38412688094665	70219.2455063939	0.711689700107386	0.756576002660465	-417	n.s	n.s
V_V_WT:V_V_HT	0.0746984676846667	1.38583779782464	70219.2455063939	0.0539013063447406	0.998399488160497	-416	n.s	n.s
V_V_WT:V_V_HM	1.04767004706971	1.38508089362955	70219.2455063939	0.75639628839607	0.729747960551002	-416	n.s	n.s
V_V_HT:V_V_HM	0.972971579385051	1.38421164893981	70219.2455063939	0.702906654578628	0.761765382307137	-416	n.s	n.s
V_V_WT:V_V_HT	0.074567978246491	1.3859730691519	70219.2455063939	0.0538018955102212	0.998405381661979	-415	n.s	n.s
V_V_WT:V_V_HM	1.0349674910724	1.3852035741504	70219.2455063939	0.747159125478861	0.735343910332594	-415	n.s	n.s
V_V_HT:V_V_HM	0.960399512825919	1.38431637141127	70219.2455063939	0.693771693133139	0.767131650123945	-415	n.s	n.s
V_V_WT:V_V_HT	0.0746118742494284	1.38612768789644	70219.2455063939	0.053827562136543	0.998403861072571	-414	n.s	n.s
V_V_WT:V_V_HM	1.02200371593464	1.38534447129041	70219.2455063939	0.737725336271546	0.741031807317295	-414	n.s	n.s
V_V_HT:V_V_HM	0.947391841685208	1.38443798060007	70219.2455063939	0.684315119175341	0.772652225809743	-414	n.s	n.s
V_V_WT:V_V_HT	0.0748333046596672	1.38629855930707	70219.2455063939	0.0539806552904966	0.998394776231532	-413	n.s	n.s
V_V_WT:V_V_HM	1.0088223938361	1.3855008823076	70219.2455063939	0.728128294047616	0.746788589541525	-413	n.s	n.s
V_V_HT:V_V_HM	0.933989089176433	1.38457434159923	70219.2455063939	0.674567671171521	0.7783043336637	-413	n.s	n.s
V_V_WT:V_V_HT	0.0752354676514164	1.3864816565289	70219.2455063939	0.0542635867536618	0.998377918852152	-412	n.s	n.s
V_V_WT:V_V_HM	0.995467492664361	1.3856692023949	70219.2455063939	0.718401975697994	0.752591077807116	-412	n.s	n.s
V_V_HT:V_V_HM	0.920232025012937	1.38472244534175	70219.2455063939	0.664560633149717	0.784065008596145	-412	n.s	n.s
V_V_WT:V_V_HT	0.075821635597392	1.38667211162452	70219.2455063939	0.0546788494279048	0.998353017963933	-411	n.s	n.s
V_V_WT:V_V_HM	0.981983069637926	1.38584500540078	70219.2455063939	0.70858073291821	0.758416182094139	-411	n.s	n.s
V_V_HT:V_V_HM	0.906161434040505	1.38487847499349	70219.2455063939	0.65432559636308	0.789911309356792	-411	n.s	n.s
V_V_WT:V_V_HT	0.0765953979884086	1.38686603435848	70219.2455063939	0.0552291253018098	0.998319729651161	-410	n.s	n.s
V_V_WT:V_V_HM	0.968413555882821	1.386024774507	70219.2455063939	0.698698590165736	0.76424138291097	-410	n.s	n.s
V_V_HT:V_V_HM	0.891818157894422	1.38503942520921	70219.2455063939	0.643893698375922	0.795820825032212	-410	n.s	n.s
V_V_WT:V_V_HT	0.077560513114749	1.38705950255259	70219.2455063939	0.055917221267015	0.998277636660118	-409	n.s	n.s
V_V_WT:V_V_HM	0.954803430561835	1.3862049327565	70219.2455063939	0.688789520221363	0.770044625610866	-409	n.s	n.s
V_V_HT:V_V_HM	0.877242917447074	1.38520218196995	70219.2455063939	0.633295939658073	0.801771559595961	-409	n.s	n.s
V_V_WT:V_V_HT	0.0787211090512256	1.38724982191054	70219.2455063939	0.0567461662693241	0.998226237785021	-408	n.s	n.s
V_V_WT:V_V_HM	0.941197006938964	1.38638304044737	70219.2455063939	0.678886699764627	0.775804809554082	-408	n.s	n.s
V_V_HT:V_V_HM	0.862475897887734	1.38536464123628	70219.2455063939	0.622562372544799	0.807742450629967	-408	n.s	n.s
V_V_WT:V_V_HT	0.080081406146558	1.38743375197864	70219.2455063939	0.057719084628259	0.998164950490033	-407	n.s	n.s
V_V_WT:V_V_HM	0.927638557506252	1.38655610100094	70219.2455063939	0.669023458074723	0.781501280555863	-407	n.s	n.s
V_V_HT:V_V_HM	0.847557151359684	1.38552411506856	70219.2455063939	0.61172313216486	0.813712851396906	-407	n.s	n.s
V_V_WT:V_V_HT	0.0816456258075826	1.38760690938141	70219.2455063939	0.0588391606121216	0.998093107947744	-406	n.s	n.s
V_V_WT:V_V_HM	0.914172355456037	1.38671999098303	70219.2455063939	0.659233559334492	0.787113722114625	-406	n.s	n.s
V_V_HT:V_V_HM	0.832526729648455	1.38567679562032	70219.2455063939	0.600808740017736	0.819662439348268	-406	n.s	n.s
V_V_WT:V_V_HT	0.0834179860781985	1.38776384279957	70219.2455063939	0.0601096407800318	0.998009953556892	-405	n.s	n.s
V_V_WT:V_V_HM	0.900842669896297	1.3868695311727	70219.2455063939	0.649551129106258	0.792622250042081	-405	n.s	n.s
V_V_HT:V_V_HM	0.817424683818094	1.38581782181365	70219.2455063939	0.589850030033753	0.825571336663338	-405	n.s	n.s
V_V_WT:V_V_HT	0.0854027104094044	1.38789819487853	70219.2455063939	0.0615338435661551	0.997914634710272	-404	n.s	n.s
V_V_WT:V_V_HM	0.887693776788079	1.38699864082604	70219.2455063939	0.640010559966667	0.798007510062636	-404	n.s	n.s
V_V_HT:V_V_HM	0.802291066378666	1.3859414247246	70219.2455063939	0.578878047849743	0.831420240537468	-404	n.s	n.s
V_V_WT:V_V_HT	0.0876040174948765	1.38800295107544	70219.2455063939	0.063115152188257	0.99780619737387	-403	n.s	n.s
V_V_WT:V_V_HM	0.874769945250521	1.3871005751601	70219.2455063939	0.630646371947149	0.803250789629747	-403	n.s	n.s
V_V_HT:V_V_HM	0.787165927755642	1.38604115170947	70219.2455063939	0.567923922594067	0.837190560663144	-403	n.s	n.s
V_V_WT:V_V_HT	0.0900262179712339	1.38807137823235	70219.2455063939	0.0648570522979001	0.997683577279326	-402	n.s	n.s
V_V_WT:V_V_HM	0.862114997591073	1.38716882086898	70219.2455063939	0.621492484996175	0.80833444113078	-402	n.s	n.s
V_V_HT:V_V_HM	0.772088779619845	1.38611070927654	70219.2455063939	0.557018118720709	0.842864867162387	-402	n.s	n.s
V_V_WT:V_V_HT	0.0926739836767316	1.38809914818099	70219.2455063939	0.0667632307088255	0.99754558589929	-401	n.s	n.s
V_V_WT:V_V_HM	0.849770952612275	1.38719912310308	70219.2455063939	0.612580370373495	0.813242888576623	-401	n.s	n.s
V_V_HT:V_V_HM	0.75709696893555	1.38614587143887	70219.2455063939	0.546188524985221	0.848427895284355	-401	n.s	n.s
V_V_WT:V_V_HT	0.0955521499207519	1.38808330662577	70219.2455063939	0.0688374750021493	0.997390909786979	-400	n.s	n.s
V_V_WT:V_V_HM	0.837778838908934	1.38718850627734	70219.2455063939	0.603940153135496	0.817961966358238	-400	n.s	n.s
V_V_HT:V_V_HM	0.742226688988199	1.38614356726321	70219.2455063939	0.535461626427084	0.853865910635301	-400	n.s	n.s
V_V_WT:V_V_HT	0.0986659096473481	1.38802414898642	70219.2455063939	0.0710837125704169	0.997218099847773	-399	n.s	n.s
V_V_WT:V_V_HM	0.826176952203983	1.38713706896128	70219.2455063939	0.59559864031508	0.822479935054198	-399	n.s	n.s
V_V_HT:V_V_HM	0.727511042556657	1.38610357806839	70219.2455063939	0.524860518411246	0.859167678991873	-399	n.s	n.s
V_V_WT:V_V_HT	0.102020826035923	1.38792562801078	70219.2455063939	0.0735059746552432	0.997025565670867	-398	n.s	n.s
V_V_WT:V_V_HM	0.815000129907035	1.38704838124762	70219.2455063939	0.587578732599048	0.826787694051233	-398	n.s	n.s
V_V_HT:V_V_HM	0.712979303871117	1.38602892559462	70219.2455063939	0.514404346623027	0.864324645165848	-398	n.s	n.s
V_V_WT:V_V_HT	0.105622762553243	1.38779493385394	70219.2455063939	0.0761083355881162	0.996811572049033	-397	n.s	n.s
V_V_WT:V_V_HM	0.804279554272978	1.38692909413013	70219.2455063939	0.579899547624254	0.830878594677887	-397	n.s	n.s
V_V_HT:V_V_HM	0.69865679171974	1.38592552139236	70219.2455063939	0.504108468265913	0.869330729487655	-397	n.s	n.s
V_V_WT:V_V_HT	0.109477768668394	1.38764137847095	70219.2455063939	0.0788948573939387	0.996574235741569	-396	n.s	n.s
V_V_WT:V_V_HM	0.79404324084609	1.38678788452485	70219.2455063939	0.572577284317819	0.834747863805726	-396	n.s	n.s
V_V_HT:V_V_HM	0.684565472177698	1.38580119002862	70219.2455063939	0.493985340107524	0.874181776443334	-396	n.s	n.s
V_V_WT:V_V_HT	0.113591931741867	1.38747379087899	70219.2455063939	0.081869605385414	0.996311516713307	-395	n.s	n.s
V_V_WT:V_V_HM	0.78431856764526	1.38663297404484	70219.2455063939	0.56562809505199	0.838391000605315	-395	n.s	n.s
V_V_HT:V_V_HM	0.670726635903395	1.3856633417057	70219.2455063939	0.484047326443489	0.87887413470831	-395	n.s	n.s
V_V_WT:V_V_HT	0.117971339182791	1.38729976162343	70219.2455063939	0.0850366607464414	0.996021209294636	-394	n.s	n.s
V_V_WT:V_V_HM	0.77513291308149	1.38647141209086	70219.2455063939	0.559068803238111	0.841803359180625	-394	n.s	n.s
V_V_HT:V_V_HM	0.657161573898695	1.38551830421428	70219.2455063939	0.474307392330965	0.883404327835522	-394	n.s	n.s
V_V_WT:V_V_HT	0.122622037315297	1.387125995471	70219.2455063939	0.0884000715981539	0.995700938966872	-393	n.s	n.s
V_V_WT:V_V_HM	0.766512949578564	1.38630941846211	70219.2455063939	0.552916210025385	0.844980469183641	-393	n.s	n.s
V_V_HT:V_V_HM	0.643890912263262	1.38537165482037	70219.2455063939	0.464778465780542	0.887769355916208	-393	n.s	n.s
V_V_WT:V_V_HT	0.127549867975222	1.38695994036103	70219.2455063939	0.0919636279776189	0.99534817796709	-392	n.s	n.s
V_V_WT:V_V_HM	0.758481828574306	1.38615395012179	70219.2455063939	0.54718440798561	0.847919353962792	-392	n.s	n.s
V_V_HT:V_V_HM	0.630931960599087	1.3852297137399	70219.2455063939	0.455470998305162	0.891967773241845	-392	n.s	n.s
V_V_WT:V_V_HT	0.132760320499262	1.38680980116922	70219.2455063939	0.0957307342270959	0.99496025627699	-391	n.s	n.s
V_V_WT:V_V_HM	0.751058457650482	1.38601272240898	70219.2455063939	0.541884245005408	0.850618699727015	-391	n.s	n.s
V_V_HT:V_V_HM	0.618298137151202	1.38509957638082	70219.2455063939	0.446392553787922	0.895999767394467	-391	n.s	n.s
V_V_WT:V_V_HT	0.138258402309475	1.38668403830116	70219.2455063939	0.0997043295305085	0.994534371507235	-390	n.s	n.s
V_V_WT:V_V_HM	0.744257510160656	1.38589373557673	70219.2455063939	0.537023504079078	0.85307865985345	-390	n.s	n.s
V_V_HT:V_V_HM	0.605999107851188	1.38498867497067	70219.2455063939	0.437548059996968	0.89986693335022	-390	n.s	n.s
V_V_WT:V_V_HT	0.144048508267571	1.38659086830427	70219.2455063939	0.103886814460083	0.994067601590074	-389	n.s	n.s
V_V_WT:V_V_HM	0.738089461778314	1.38580480134048	70219.2455063939	0.532607089443163	0.855300669365546	-389	n.s	n.s
V_V_HT:V_V_HM	0.594040953510776	1.38490433698209	70219.2455063939	0.428940062968739	0.90357205790653	-389	n.s	n.s
V_V_WT:V_V_HT	0.150134284189693	1.38653779126153	70219.2455063939	0.108279979915364	0.993556920933732	-388	n.s	n.s
V_V_WT:V_V_HM	0.73256065196503	1.38575309295527	70219.2455063939	0.528637212277667	0.857287274014336	-388	n.s	n.s
V_V_HT:V_V_HM	0.582426367775326	1.38485336228425	70219.2455063939	0.420568981263576	0.907118916759305	-388	n.s	n.s
V_V_WT:V_V_HT	0.156518492021589	1.38653116757013	70219.2455063939	0.1128849431462	0.992999219765871	-387	n.s	n.s
V_V_WT:V_V_HM	0.727673380693369	1.38574474031463	70219.2455063939	0.525113579379816	0.859041972690126	-387	n.s	n.s
V_V_HT:V_V_HM	0.571154888671786	1.384841639267	70219.2455063939	0.412433358787578	0.910512085325808	-387	n.s	n.s
V_V_WT:V_V_HT	0.163202877104073	1.38657586208302	70219.2455063939	0.117702090139444	0.992391326866861	-386	n.s	n.s
V_V_WT:V_V_HM	0.723426025660209	1.38578448731127	70219.2455063939	0.522033571802942	0.86056907962884	-386	n.s	n.s
V_V_HT:V_V_HM	0.56022314855614	1.38487381630785	70219.2455063939	0.404530103724342	0.913756768557418	-386	n.s	n.s
V_V_WT:V_V_HT	0.170188032801525	1.38667496911713	70219.2455063939	0.122731019591332	0.991730036404117	-385	n.s	n.s
V_V_WT:V_V_HM	0.719813184152378	1.38587542449815	70219.2455063939	0.519392415384693	0.861873604912773	-385	n.s	n.s
V_V_HT:V_V_HM	0.549625151350859	1.38495304121284	70219.2455063939	0.39685471997631	0.916858646518422	-385	n.s	n.s
V_V_WT:V_V_HT	0.177473512148875	1.38682923856158	70219.2455063939	0.127970702674939	0.991012109104889	-384	n.s	n.s
V_V_WT:V_V_HM	0.71682641535562	1.38601843372735	70219.2455063939	0.517183897351132	0.86296088004483	-384	n.s	n.s
V_V_HT:V_V_HM	0.539352903206755	1.38508042560852	70219.2455063939	0.389401866660412	0.919823602730311	-384	n.s	n.s
V_V_WT:V_V_HT	0.185058653567222	1.38703544006257	70219.2455063939	0.133420277681494	0.990234178110666	-383	n.s	n.s
V_V_WT:V_V_HM	0.714456674498106	1.38621061564814	70219.2455063939	0.51540268587833	0.863835413934629	-383	n.s	n.s
V_V_HT:V_V_HM	0.529398020930888	1.38525354742811	70219.2455063939	0.382166876174965	0.922657103973448	-383	n.s	n.s
V_V_WT:V_V_HT	0.192942796122429	1.38728602621105	70219.2455063939	0.139079319244204	0.989392707904635	-382	n.s	n.s
V_V_WT:V_V_HM	0.71269491606828	1.38644496180723	70219.2455063939	0.514044867052841	0.86450064232622	-382	n.s	n.s
V_V_HT:V_V_HM	0.519752119945835	1.38546613198131	70219.2455063939	0.375146030601669	0.925364112275452	-382	n.s	n.s
V_V_WT:V_V_HT	0.201125279100767	1.38756935621045	70219.2455063939	0.144947910676014	0.9884839739236	-381	n.s	n.s
V_V_WT:V_V_HM	0.711532097401548	1.38671056248202	70219.2455063939	0.513107865947168	0.864958978620987	-381	n.s	n.s
V_V_HT:V_V_HM	0.510406818300769	1.38570823845906	70219.2455063939	0.3683364247501	0.927949162010549	-381	n.s	n.s
V_V_WT:V_V_HT	0.209605142458534	1.38787054047055	70219.2455063939	0.151026436793931	0.987504084218217	-380	n.s	n.s
V_V_WT:V_V_HM	0.710958756068678	1.38699340648678	70219.2455063939	0.512589860012038	0.865212108398985	-380	n.s	n.s
V_V_HT:V_V_HM	0.501353613610135	1.38596700233152	70219.2455063939	0.361735606090723	0.93041651400512	-380	n.s	n.s
V_V_WT:V_V_HT	0.218379917351512	1.38817382089294	70219.2455063939	0.157314533716707	0.986449152357893	-379	n.s	n.s
V_V_WT:V_V_HM	0.710963383049522	1.38727864517394	70219.2455063939	0.512487801583928	0.865261959112782	-379	n.s	n.s
V_V_HT:V_V_HM	0.49258346569802	1.38622875257731	70219.2455063939	0.35534067864499	0.932770492382097	-379	n.s	n.s
V_V_WT:V_V_HT	0.227445592613356	1.38846332174647	70219.2455063939	0.163811019744666	0.985315338385466	-378	n.s	n.s
V_V_WT:V_V_HM	0.711532554678835	1.38755129971633	70219.2455063939	0.512797296088658	0.865110764020508	-378	n.s	n.s
V_V_HT:V_V_HM	0.484086962065464	1.38647966267297	70219.2455063939	0.349148260229221	0.93501548451909	-378	n.s	n.s
V_V_WT:V_V_HT	0.236797520165585	1.38872237652325	70219.2455063939	0.17051465733448	0.984098741466677	-377	n.s	n.s
V_V_WT:V_V_HM	0.712652189278532	1.38779561153336	70219.2455063939	0.513513793642227	0.864760490748145	-377	n.s	n.s
V_V_HT:V_V_HM	0.475854669112965	1.38670512914812	70219.2455063939	0.343154906627691	0.937155775571453	-377	n.s	n.s
V_V_WT:V_V_HT	0.246429417560914	1.38893571221373	70219.2455063939	0.177423199212112	0.982795591931904	-376	n.s	n.s
V_V_WT:V_V_HM	0.714306832277738	1.38799711894231	70219.2455063939	0.514631350835986	0.864213461687005	-376	n.s	n.s
V_V_HT:V_V_HM	0.467877414716812	1.38689171275677	70219.2455063939	0.337356846546293	0.939195638482035	-376	n.s	n.s
V_V_WT:V_V_HT	0.256333025793977	1.38909069800263	70219.2455063939	0.184532965459029	0.981402380171558	-375	n.s	n.s
V_V_WT:V_V_HM	0.716479603700412	1.388143842627	70219.2455063939	0.516142190527249	0.863472592108234	-375	n.s	n.s
V_V_HT:V_V_HM	0.460146577906427	1.38702824448087	70219.2455063939	0.331749969575169	0.941139329459748	-375	n.s	n.s
V_V_WT:V_V_HT	0.266498108746855	1.38917798414382	70219.2455063939	0.191838707342531	0.9799159482502	-374	n.s	n.s
V_V_WT:V_V_HM	0.719152475751738	1.38822689174437	70219.2455063939	0.518036698488164	0.862541423143268	-374	n.s	n.s
V_V_HT:V_V_HM	0.452654367004888	1.38710639092425	70219.2455063939	0.326329955630351	0.942991036247403	-374	n.s	n.s
V_V_WT:V_V_HT	0.276912468265894	1.38919196420286	70219.2455063939	0.199333479750433	0.978333589643174	-373	n.s	n.s
V_V_WT:V_V_HM	0.722306554435033	1.38824090393315	70219.2455063939	0.520303466342623	0.861424139565359	-373	n.s	n.s
V_V_HT:V_V_HM	0.445394086169149	1.38712106743584	70219.2455063939	0.321092438594765	0.94475481981174	-373	n.s	n.s
V_V_WT:V_V_HT	0.287561981852184	1.38913104155148	70219.2455063939	0.20700853501266	0.976653153697763	-372	n.s	n.s
V_V_WT:V_V_HM	0.725922349805648	1.38818430095856	70219.2455063939	0.522929375663152	0.860125573588632	-372	n.s	n.s
V_V_HT:V_V_HM	0.438360367953462	1.38707068169743	70219.2455063939	0.316033186871933	0.946434555859688	-372	n.s	n.s
V_V_WT:V_V_HT	0.298430657504234	1.38899769246726	70219.2455063939	0.214853242105922	0.974873152394145	-371	n.s	n.s
V_V_WT:V_V_HM	0.729980050236649	1.38805935251991	70219.2455063939	0.525899738301127	0.858651185520561	-371	n.s	n.s
V_V_HT:V_V_HM	0.431549392732412	1.38695720044731	70219.2455063939	0.31114831271883	0.948033872349627	-371	n.s	n.s
V_V_WT:V_V_HT	0.309500711974043	1.3887983257351	70219.2455063939	0.222855043989358	0.972992864340597	-370	n.s	n.s
V_V_WT:V_V_HM	0.734459786150278	1.38787204790047	70219.2455063939	0.529198485740345	0.857007022663587	-370	n.s	n.s
V_V_HT:V_V_HM	0.424959074176232	1.38678603862527	70219.2455063939	0.30643449121935	0.949556089471696	-370	n.s	n.s
V_V_WT:V_V_HT	0.320752663393322	1.38854295047327	70219.2455063939	0.230999453984479	0.971012432738769	-369	n.s	n.s
V_V_WT:V_V_HM	0.739341879289654	1.38763178632031	70219.2455063939	0.532808405355302	0.855199655133612	-369	n.s	n.s
V_V_HT:V_V_HM	0.418589215896332	1.38656578059397	70219.2455063939	0.301889186762577	0.951004162435545	-369	n.s	n.s
V_V_WT:V_V_HT	0.332165449385485	1.38824467124643	70219.2455063939	0.239270105814453	0.968932950212938	-368	n.s	n.s
V_V_WT:V_V_HM	0.744607097308571	1.3873509038089	70219.2455063939	0.536711437073557	0.853236079265097	-368	n.s	n.s
V_V_HT:V_V_HM	0.412441647923072	1.38630774953554	70219.2455063939	0.297510886786324	0.952380626706792	-368	n.s	n.s
V_V_WT:V_V_HT	0.343716777137189	1.38791856252314	70219.2455063939	0.247649095860737	0.966756463105606	-367	n.s	n.s
V_V_WT:V_V_HM	0.750236732328882	1.38704360792932	70219.2455063939	0.540889073739282	0.85112356382832	-367	n.s	n.s
V_V_HT:V_V_HM	0.406519955191686	1.3860250198132	70219.2455063939	0.293299146393817	0.953687605763751	-367	n.s	n.s
V_V_WT:V_V_HT	0.355383923302917	1.38757954385697	70219.2455063939	0.25611787437791	0.964485806766891	-366	n.s	n.s
V_V_WT:V_V_HM	0.756212373816213	1.38672395680943	70219.2455063939	0.545322931866054	0.848869401391838	-366	n.s	n.s
V_V_HT:V_V_HM	0.40082845051331	1.38573052670989	70219.2455063939	0.289254254551922	0.954926933169393	-366	n.s	n.s
V_V_WT:V_V_HT	0.367143410921429	1.38724271986573	70219.2455063939	0.264656938302018	0.96212472864848	-365	n.s	n.s
V_V_WT:V_V_HM	0.762516352594353	1.38640619267471	70219.2455063939	0.549994912474586	0.846480857289967	-365	n.s	n.s
V_V_HT:V_V_HM	0.395372941672931	1.38543739458255	70219.2455063939	0.285377703257434	0.956100023610543	-365	n.s	n.s
V_V_WT:V_V_HT	0.378971450755962	1.38692187857406	70219.2455063939	0.273246429096349	0.959677760577418	-364	n.s	n.s
V_V_WT:V_V_HM	0.769131432493064	1.38610331374815	70219.2455063939	0.554887521633045	0.843965029532524	-364	n.s	n.s
V_V_HT:V_V_HM	0.390159981737081	1.38515760107821	70219.2455063939	0.281671906094569	0.957207975565873	-364	n.s	n.s
V_V_WT:V_V_HT	0.390843754521612	1.38662988978146	70219.2455063939	0.281865952408692	0.957150287374253	-363	n.s	n.s
V_V_WT:V_V_HM	0.77604136537498	1.3858274632313	70219.2455063939	0.559984114880724	0.841328738282463	-363	n.s	n.s
V_V_HT:V_V_HM	0.385197610853353	1.38490235665897	70219.2455063939	0.278140627749835	0.958251456713673	-363	n.s	n.s
V_V_WT:V_V_HT	0.402735856972797	1.38637738469088	70219.2455063939	0.290495114403928	0.954548400127906	-362	n.s	n.s
V_V_WT:V_V_HM	0.78323045375419	1.38558867153362	70219.2455063939	0.565269094533865	0.838578431120736	-362	n.s	n.s
V_V_HT:V_V_HM	0.38049459678139	1.38468092456034	70219.2455063939	0.274788646274017	0.959230818474839	-362	n.s	n.s
V_V_WT:V_V_HT	0.414623067964567	1.38617370864457	70219.2455063939	0.299113354537646	0.9518789384048	-361	n.s	n.s
V_V_WT:V_V_HM	0.79068451912259	1.38539577475919	70219.2455063939	0.570728259410223	0.835720000394783	-361	n.s	n.s
V_V_HT:V_V_HM	0.376061451158017	1.38450149879623	70219.2455063939	0.271622278115977	0.960145952904402	-361	n.s	n.s
V_V_WT:V_V_HT	0.426480590321495	1.38602666044361	70219.2455063939	0.307700134848053	0.9491494209361	-360	n.s	n.s
V_V_WT:V_V_HM	0.798390970462956	1.38525616884544	70219.2455063939	0.576348973149412	0.832758685828482	-360	n.s	n.s
V_V_HT:V_V_HM	0.371910380141474	1.38437097674556	70219.2455063939	0.268649362337671	0.960996309804047	-360	n.s	n.s
V_V_WT:V_V_HT	0.438283609875652	1.38594055736402	70219.2455063939	0.316235503425374	0.946367838941276	-359	n.s	n.s
V_V_WT:V_V_HM	0.806337539048737	1.38517395690817	70219.2455063939	0.582120054327728	0.829699118330251	-359	n.s	n.s
V_V_HT:V_V_HM	0.36805392917308	1.38429320631921	70219.2455063939	0.265878592405812	0.961781092946859	-359	n.s	n.s
V_V_WT:V_V_HT	0.45000742314091	1.38591609822138	70219.2455063939	0.324700336274634	0.94354252732382	-358	n.s	n.s
V_V_WT:V_V_HM	0.814512326287775	1.38514981875044	70219.2455063939	0.588031933630514	0.826545220225298	-358	n.s	n.s
V_V_HT:V_V_HM	0.364504903146861	1.3842688628623	70219.2455063939	0.263319440988626	0.962499275616337	-358	n.s	n.s
V_V_WT:V_V_HT	0.461627907203707	1.38595217232352	70219.2455063939	0.333076361812542	0.940682097184945	-357	n.s	n.s
V_V_WT:V_V_HM	0.822905297715958	1.38518274296464	70219.2455063939	0.594077064485175	0.823299963598256	-357	n.s	n.s
V_V_HT:V_V_HM	0.361277390512264	1.38429708656555	70219.2455063939	0.260982554986514	0.963149481425346	-357	n.s	n.s
V_V_WT:V_V_HT	0.473121648830015	1.38604609485349	70219.2455063939	0.341346258675492	0.937795340030285	-356	n.s	n.s
V_V_WT:V_V_HM	0.83150831315827	1.38527024778103	70219.2455063939	0.60024988950005	0.819965359281591	-356	n.s	n.s
V_V_HT:V_V_HM	0.358386664328265	1.38437568355722	70219.2455063939	0.258879629702374	0.963730009843724	-356	n.s	n.s
V_V_WT:V_V_HT	0.484465384163734	1.3861919834363	70219.2455063939	0.349493713679377	0.934891141517654	-355	n.s	n.s
V_V_WT:V_V_HM	0.840313615239924	1.38540682101036	70219.2455063939	0.606546468875541	0.816542629547976	-355	n.s	n.s
V_V_HT:V_V_HM	0.35584823107619	1.38449964150357	70219.2455063939	0.257022985350677	0.964238936531628	-355	n.s	n.s
V_V_WT:V_V_HT	0.495635848486948	1.38638043726632	70219.2455063939	0.357503492666306	0.931978388462213	-354	n.s	n.s
V_V_WT:V_V_HM	0.849313445166374	1.38558360880701	70219.2455063939	0.6129644142497	0.81303221996745	-354	n.s	n.s
V_V_HT:V_V_HM	0.353677596679425	1.38466082877829	70219.2455063939	0.255425436560866	0.964674124936376	-354	n.s	n.s
V_V_WT:V_V_HT	0.506610092740827	1.38659931045831	70219.2455063939	0.365361564021966	0.929065854509906	-353	n.s	n.s
V_V_WT:V_V_HM	0.858500438402984	1.38578915073098	70219.2455063939	0.619502929395962	0.809433753206816	-353	n.s	n.s
V_V_HT:V_V_HM	0.351890345662159	1.38484868081956	70219.2455063939	0.254100213644937	0.965033218962332	-353	n.s	n.s
V_V_WT:V_V_HT	0.517366428270059	1.38683574951227	70219.2455063939	0.373055301215022	0.926162052906349	-352	n.s	n.s
V_V_WT:V_V_HM	0.867868812578657	1.38601132140971	70219.2455063939	0.626162859691469	0.805745976996937	-352	n.s	n.s
V_V_HT:V_V_HM	0.350502384308605	1.3850520214097	70219.2455063939	0.253060808468309	0.965313651850234	-352	n.s	n.s
V_V_WT:V_V_HT	0.527883872508268	1.38707575825121	70219.2455063939	0.380573209046499	0.923275268921803	-351	n.s	n.s
V_V_WT:V_V_HM	0.877413563038167	1.38623690660644	70219.2455063939	0.632946330354247	0.801966940983617	-351	n.s	n.s
V_V_HT:V_V_HM	0.349529690529905	1.3852586504677	70219.2455063939	0.252320886364358	0.965512633204634	-351	n.s	n.s
V_V_WT:V_V_HT	0.538143435283772	1.38730648918781	70219.2455063939	0.387905224604567	0.9204133806232	-350	n.s	n.s
V_V_WT:V_V_HM	0.887131603622341	1.38645378502105	70219.2455063939	0.639856599049116	0.798094060656713	-350	n.s	n.s
V_V_HT:V_V_HM	0.34898816833859	1.38545738780857	70219.2455063939	0.251893830448729	0.965627231511428	-350	n.s	n.s
V_V_WT:V_V_HT	0.548128228780887	1.38751693728401	70219.2455063939	0.395042549789569	0.917583859602438	-349	n.s	n.s
V_V_WT:V_V_HM	0.897021740600906	1.38665158319066	70219.2455063939	0.646897714952215	0.794124294071076	-349	n.s	n.s
V_V_HT:V_V_HM	0.34889351182001	1.38563867790212	70219.2455063939	0.251792561353903	0.965654380096982	-349	n.s	n.s
V_V_WT:V_V_HT	0.557822281664898	1.38769668151727	70219.2455063939	0.40197709563951	0.914793939785488	-348	n.s	n.s
V_V_WT:V_V_HM	0.907083506895604	1.38682046827486	70219.2455063939	0.654074213386807	0.790054305621956	-348	n.s	n.s
V_V_HT:V_V_HM	0.349261225230707	1.38579344528507	70219.2455063939	0.252029785837861	0.965590768142899	-348	n.s	n.s
V_V_WT:V_V_HT	0.567211595044046	1.38783747324919	70219.2455063939	0.408701743523394	0.912050473775173	-347	n.s	n.s
V_V_WT:V_V_HM	0.917317846268227	1.38695266026662	70219.2455063939	0.661390884164629	0.785880594216661	-347	n.s	n.s
V_V_HT:V_V_HM	0.350106251224145	1.38591451095522	70219.2455063939	0.252617494410128	0.96543293377383	-347	n.s	n.s
V_V_WT:V_V_HT	0.576282659915845	1.38793167358945	70219.2455063939	0.415209675578244	0.909360170874015	-346	n.s	n.s
V_V_WT:V_V_HM	0.927726052475045	1.38704093789989	70219.2455063939	0.668852682805246	0.781599544304834	-346	n.s	n.s
V_V_HT:V_V_HM	0.351443392559187	1.38599518346696	70219.2455063939	0.253567542478812	0.965177067684005	-346	n.s	n.s
V_V_WT:V_V_HT	0.585021967112663	1.38797180567577	70219.2455063939	0.42149412885792	0.90672968075397	-345	n.s	n.s
V_V_WT:V_V_HM	0.938309419553455	1.38707820987103	70219.2455063939	0.676464681570263	0.777207456098824	-345	n.s	n.s
V_V_HT:V_V_HM	0.353287452440813	1.38602885363822	70219.2455063939	0.254891845514947	0.96481891988238	-345	n.s	n.s
V_V_WT:V_V_HT	0.593416598510953	1.38795143061583	70219.2455063939	0.427548533342884	0.904165522138496	-344	n.s	n.s
V_V_WT:V_V_HM	0.949069518233738	1.38705834932672	70219.2455063939	0.684231862844428	0.772700668983244	-344	n.s	n.s
V_V_HT:V_V_HM	0.3556529197228	1.38600977720706	70219.2455063939	0.256602028045916	0.964353853611202	-344	n.s	n.s
V_V_WT:V_V_HT	0.601456599791635	1.38786803576625	70219.2455063939	0.433367282977713	0.901673735652848	-343	n.s	n.s
V_V_WT:V_V_HM	0.960009278618223	1.38697894889717	70219.2455063939	0.692158507078681	0.768075926614788	-343	n.s	n.s
V_V_HT:V_V_HM	0.358552678826587	1.38593566380717	70219.2455063939	0.258708025336213	0.963777190742248	-343	n.s	n.s
V_V_WT:V_V_HT	0.609135648243344	1.3877238707629	70219.2455063939	0.438945860251343	0.89925979860345	-342	n.s	n.s
V_V_WT:V_V_HM	0.971133142816274	1.38684211930939	70219.2455063939	0.70024779987204	0.763330625182966	-342	n.s	n.s
V_V_HT:V_V_HM	0.361997494572947	1.38580842981415	70219.2455063939	0.261217558491467	0.963084337178986	-342	n.s	n.s
V_V_WT:V_V_HT	0.61645050498432	1.38752522998585	70219.2455063939	0.444280573543593	0.896928710309857	-341	n.s	n.s
V_V_WT:V_V_HM	0.982446718571197	1.38665380738757	70219.2455063939	0.708501800043451	0.758462855652158	-341	n.s	n.s
V_V_HT:V_V_HM	0.36599621358689	1.3856335620578	70219.2455063939	0.264136365925887	0.962270715577228	-341	n.s	n.s
V_V_WT:V_V_HT	0.623399180468034	1.38728024889465	70219.2455063939	0.449367877157297	0.894685272421869	-340	n.s	n.s
V_V_WT:V_V_HM	0.993956012525137	1.38642169638754	70219.2455063939	0.716921853657507	0.753471181245216	-340	n.s	n.s
V_V_HT:V_V_HM	0.37055683205711	1.38541814908804	70219.2455063939	0.267469306866688	0.961331460251597	-340	n.s	n.s
V_V_WT:V_V_HT	0.629982856250918	1.38700040985065	70219.2455063939	0.454205241596687	0.892533694867713	-339	n.s	n.s
V_V_WT:V_V_HM	1.00566786543841	1.38615664885131	70219.2455063939	0.725508091940252	0.748354954181181	-339	n.s	n.s
V_V_HT:V_V_HM	0.37568500918748	1.38517224759581	70219.2455063939	0.271218983660365	0.960261813098141	-339	n.s	n.s
V_V_WT:V_V_HT	0.636205885814225	1.38670000206234	70219.2455063939	0.458791292181467	0.890477513642988	-338	n.s	n.s
V_V_WT:V_V_HM	1.01758986054114	1.38587219746763	70219.2455063939	0.734259524363472	0.743114283609295	-338	n.s	n.s
V_V_HT:V_V_HM	0.381383974726931	1.38490841381987	70219.2455063939	0.275385701264528	0.959057170188633	-338	n.s	n.s
V_V_WT:V_V_HT	0.642073259152631	1.38639306539963	70219.2455063939	0.463124978894461	0.888519948482433	-337	n.s	n.s
V_V_WT:V_V_HM	1.02972972721703	1.38558163141521	70219.2455063939	0.743175070937744	0.737749434358357	-337	n.s	n.s
V_V_HT:V_V_HM	0.387656468064404	1.38463896826465	70219.2455063939	0.279969347208428	0.957712576534923	-337	n.s	n.s
V_V_WT:V_V_HT	0.647589965640876	1.38609226594355	70219.2455063939	0.467205525600451	0.886663923657865	-336	n.s	n.s
V_V_WT:V_V_HM	1.04209519320535	1.38529692678074	70219.2455063939	0.752254028042245	0.732260550359993	-336	n.s	n.s
V_V_HT:V_V_HM	0.394505227564491	1.38437499528701	70219.2455063939	0.28496991704383	0.956222588199067	-336	n.s	n.s
V_V_WT:V_V_HT	0.652760994326538	1.38580848955601	70219.2455063939	0.471032613269437	0.884911983097144	-335	n.s	n.s
V_V_WT:V_V_HM	1.05469398701045	1.3850283623453	70219.2455063939	0.761496309883872	0.726647506804315	-335	n.s	n.s
V_V_HT:V_V_HM	0.40193299268391	1.38412598742462	70219.2455063939	0.290387577674029	0.954581263098352	-335	n.s	n.s
V_V_WT:V_V_HT	0.657591335538805	1.38555053967584	70219.2455063939	0.474606531272871	0.883266218060076	-334	n.s	n.s
V_V_WT:V_V_HM	1.06753383682732	1.38478423439213	70219.2455063939	0.770902650618295	0.720909782888445	-334	n.s	n.s
V_V_HT:V_V_HM	0.409942501288526	1.38389958215739	70219.2455063939	0.296222722063011	0.952782153321446	-334	n.s	n.s
V_V_WT:V_V_HT	0.662086545988947	1.38532546028115	70219.2455063939	0.477928519305909	0.881728105317226	-333	n.s	n.s
V_V_WT:V_V_HM	1.08062241886644	1.38457116965796	70219.2455063939	0.780474447646771	0.715046552525624	-333	n.s	n.s
V_V_HT:V_V_HM	0.418535872877502	1.38370186359568	70219.2455063939	0.302475470973132	0.950818471518446	-333	n.s	n.s
V_V_WT:V_V_HT	0.666255005920324	1.38514045239101	70219.2455063939	0.481001767561005	0.880298035296182	-332	n.s	n.s
V_V_WT:V_V_HM	1.09396712831192	1.38439596523373	70219.2455063939	0.790212595084544	0.70905740081321	-332	n.s	n.s
V_V_HT:V_V_HM	0.427712122391584	1.3835391099151	70219.2455063939	0.309143499685983	0.948683818044462	-332	n.s	n.s
V_V_WT:V_V_HT	0.670107843701741	1.38500260941922	70219.2455063939	0.483831466557842	0.878975275676805	-331	n.s	n.s
V_V_WT:V_V_HM	1.10757496871826	1.38426533958313	70219.2455063939	0.800117533139857	0.702942305694562	-331	n.s	n.s
V_V_HT:V_V_HM	0.437467125016509	1.38341756460951	70219.2455063939	0.316222040407582	0.946372279752202	-331	n.s	n.s
V_V_WT:V_V_HT	0.673656735613189	1.3849166101665	70219.2455063939	0.486424042189947	0.877758322655226	-330	n.s	n.s
V_V_WT:V_V_HM	1.12145286211597	1.38418372485747	70219.2455063939	0.810190758623063	0.696700711260806	-330	n.s	n.s
V_V_HT:V_V_HM	0.447796126502767	1.3833413504686	70219.2455063939	0.323706167209617	0.943877773922183	-330	n.s	n.s
V_V_WT:V_V_HT	0.676913356248599	1.38488405951504	70219.2455063939	0.488787022709787	0.87664496635644	-329	n.s	n.s
V_V_WT:V_V_HM	1.13560772985937	1.38415263658514	70219.2455063939	0.820435333390001	0.690331205607181	-329	n.s	n.s
V_V_HT:V_V_HM	0.458694373610768	1.38331187478125	70219.2455063939	0.33159143789126	0.941193871186068	-329	n.s	n.s
V_V_WT:V_V_HT	0.679889804680395	1.38490396378586	70219.2455063939	0.490929206976782	0.8756322171523	-328	n.s	n.s
V_V_WT:V_V_HM	1.15004627685394	1.38417112970069	70219.2455063939	0.830855558374937	0.683831716093606	-328	n.s	n.s
V_V_HT:V_V_HM	0.470156472173548	1.38332826166937	70219.2455063939	0.339873394624477	0.938313992164835	-328	n.s	n.s
V_V_WT:V_V_HT	0.682600253095284	1.38497483294137	70219.2455063939	0.492861124158911	0.874716093957722	-327	n.s	n.s
V_V_WT:V_V_HM	1.16477408438262	1.38423781262268	70219.2455063939	0.841455184767527	0.677200627881203	-327	n.s	n.s
V_V_HT:V_V_HM	0.482173831287349	1.38338925808818	70219.2455063939	0.348545305284287	0.935232258193504	-327	n.s	n.s
V_V_WT:V_V_HT	0.685060841830253	1.38509480866092	70219.2455063939	0.494594909710589	0.873891688958126	-326	n.s	n.s
V_V_WT:V_V_HM	1.17979551857219	1.38435096727867	70219.2455063939	0.852237291307284	0.670436876570255	-326	n.s	n.s
V_V_HT:V_V_HM	0.49473467674194	1.3834933428464	70219.2455063939	0.357598162145162	0.931943622673252	-326	n.s	n.s
V_V_WT:V_V_HT	0.687288092888342	1.38525968820491	70219.2455063939	0.496143862945268	0.873153387563017	-325	n.s	n.s
V_V_WT:V_V_HM	1.19511469367479	1.38450665250547	70219.2455063939	0.863206176374853	0.663538772583653	-325	n.s	n.s
V_V_HT:V_V_HM	0.507826600786441	1.38363692609931	70219.2455063939	0.36702301825529	0.928443133333577	-325	n.s	n.s
V_V_WT:V_V_HT	0.689298529858027	1.38546247602882	70219.2455063939	0.497522337691726	0.872494933379511	-324	n.s	n.s
V_V_WT:V_V_HM	1.21073572259643	1.38469827202731	70219.2455063939	0.874367901697328	0.656503659944139	-324	n.s	n.s
V_V_HT:V_V_HM	0.521437192738408	1.38381393648734	70219.2455063939	0.376811635574374	0.924725731086937	-324	n.s	n.s
V_V_WT:V_V_HT	0.691108676478754	1.38569354512363	70219.2455063939	0.498745685083707	0.87190946925509	-323	n.s	n.s
V_V_WT:V_V_HM	1.22666272343783	1.38491672595436	70219.2455063939	0.885730311757569	0.649327905985728	-323	n.s	n.s
V_V_HT:V_V_HM	0.535554046959073	1.38401595963958	70219.2455063939	0.386956554387234	0.920786241044513	-323	n.s	n.s
V_V_WT:V_V_HT	0.692735055602676	1.38594090665628	70219.2455063939	0.499830153129665	0.871389599272044	-322	n.s	n.s
V_V_WT:V_V_HM	1.24289980732148	1.38515066512034	70219.2455063939	0.897302971163423	0.642006947949431	-322	n.s	n.s
V_V_HT:V_V_HM	0.550164751718802	1.38423247260391	70219.2455063939	0.397451123714699	0.916619372359247	-322	n.s	n.s
V_V_WT:V_V_HT	0.694194191031241	1.38619058752032	70219.2455063939	0.500792746164181	0.870927469961505	-321	n.s	n.s
V_V_WT:V_V_HM	1.25945109012369	1.38538684790918	70219.2455063939	0.909097045366388	0.63453538138987	-321	n.s	n.s
V_V_HT:V_V_HM	0.565256899092446	1.38445117395853	70219.2455063939	0.40828951553143	0.912219720138101	-321	n.s	n.s
V_V_WT:V_V_HT	0.695502681456891	1.38642772786382	70219.2455063939	0.501650874026088	0.870514952257054	-320	n.s	n.s
V_V_WT:V_V_HM	1.27632023643263	1.3856111846329	70219.2455063939	0.921124374996133	0.626907566615893	-320	n.s	n.s
V_V_HT:V_V_HM	0.580817554975734	1.38465896106791	70219.2455063939	0.419466143871109	0.907582013635614	-320	n.s	n.s
V_V_WT:V_V_HT	0.696677451673461	1.38663965910637	70219.2455063939	0.502421409266802	0.870144108281865	-319	n.s	n.s
V_V_WT:V_V_HM	1.29350863542627	1.38581167352261	70219.2455063939	0.933394241180179	0.619119709536504	-319	n.s	n.s
V_V_HT:V_V_HM	0.596831183752836	1.3848446881652	70219.2455063939	0.430973371132026	0.902702128454973	-319	n.s	n.s
V_V_WT:V_V_HT	0.697735589582446	1.38681721073634	70219.2455063939	0.503120082575251	0.869807495965862	-318	n.s	n.s
V_V_WT:V_V_HM	1.31101483597618	1.38597964254483	70219.2455063939	0.945912043534059	0.611170735322672	-318	n.s	n.s
V_V_HT:V_V_HM	0.61327924639374	1.38500032561739	70219.2455063939	0.442800795819567	0.897577532522924	-318	n.s	n.s
V_V_WT:V_V_HT	0.698694124565711	1.38695456560962	70219.2455063939	0.503761364568282	0.869498238087814	-317	n.s	n.s
V_V_WT:V_V_HM	1.32883493435771	1.38610960585363	70219.2455063939	0.958679550842123	0.603062156317518	-317	n.s	n.s
V_V_HT:V_V_HM	0.630140809792007	1.38512081648899	70219.2455063939	0.454935628928957	0.892207285694458	-317	n.s	n.s
V_V_WT:V_V_HT	0.699569947383621	1.3870475713395	70219.2455063939	0.504359015392694	0.869209766599897	-316	n.s	n.s
V_V_WT:V_V_HM	1.34696399735089	1.38619764788023	70219.2455063939	0.971696928941309	0.594796799845242	-316	n.s	n.s
V_V_HT:V_V_HM	0.647394049967228	1.38520255049719	70219.2455063939	0.467364176982534	0.886591512041204	-316	n.s	n.s
V_V_WT:V_V_HT	0.700379317917984	1.38709584411542	70219.2455063939	0.504924963108537	0.868936371180186	-315	n.s	n.s
V_V_WT:V_V_HM	1.36539441361503	1.38624343100033	70219.2455063939	0.984960060463363	0.58638051563192	-315	n.s	n.s
V_V_HT:V_V_HM	0.66501509569704	1.38524525149004	70219.2455063939	0.480070294398567	0.880732197091772	-315	n.s	n.s
V_V_WT:V_V_HT	0.701137722637387	1.3871027403359	70219.2455063939	0.505469207326055	0.868673252849871	-314	n.s	n.s
V_V_WT:V_V_HM	1.38411584456556	1.38625016824334	70219.2455063939	0.998460361825975	0.577822282391873	-314	n.s	n.s
V_V_HT:V_V_HM	0.682978121928159	1.38525195157011	70219.2455063939	0.493035307515024	0.874633366244273	-314	n.s	n.s
V_V_WT:V_V_HT	0.701860485998814	1.38707245597724	70219.2455063939	0.506001314476631	0.868415805956188	-313	n.s	n.s
V_V_WT:V_V_HM	1.40311740361109	1.38622185480517	70219.2455063939	1.01218819970797	0.569132018968267	-313	n.s	n.s
V_V_HT:V_V_HM	0.701256917612281	1.38522638783669	70219.2455063939	0.506239935774998	0.868300291961054	-313	n.s	n.s
V_V_WT:V_V_HT	0.702562931019485	1.38700910974085	70219.2455063939	0.506530869974426	0.868159401137755	-312	n.s	n.s
V_V_WT:V_V_HM	1.42238820379932	1.38616239427145	70219.2455063939	1.02613388566706	0.56031993102452	-312	n.s	n.s
V_V_HT:V_V_HM	0.719825272779815	1.38517218280773	70219.2455063939	0.519664834245181	0.861739265361844	-312	n.s	n.s
V_V_WT:V_V_HT	0.703260041731959	1.38691722627253	70219.2455063939	0.507067060968041	0.867899588068356	-311	n.s	n.s
V_V_WT:V_V_HM	1.44191676786788	1.38607606183564	70219.2455063939	1.04028689879998	0.551396976268601	-311	n.s	n.s
V_V_HT:V_V_HM	0.738656726135908	1.38509328331219	70219.2455063939	0.533290237585693	0.854957780146344	-311	n.s	n.s
V_V_WT:V_V_HT	0.703965447170185	1.38680352393828	70219.2455063939	0.507617290422689	0.867632768427417	-310	n.s	n.s
V_V_WT:V_V_HM	1.46168925761203	1.38596921437522	70219.2455063939	1.05463327933366	0.542376467062672	-310	n.s	n.s
V_V_HT:V_V_HM	0.75772381044187	1.38499557473172	70219.2455063939	0.547094751973229	0.847965161588863	-310	n.s	n.s
V_V_WT:V_V_HT	0.704692436048951	1.38667462840359	70219.2455063939	0.508188742776832	0.867355438596163	-309	n.s	n.s
V_V_WT:V_V_HM	1.48169124470692	1.38584810964511	70219.2455063939	1.06915847010561	0.533272225696579	-309	n.s	n.s
V_V_HT:V_V_HM	0.776998808657966	1.38488483258034	70219.2455063939	0.561056623900091	0.840771961192047	-309	n.s	n.s
V_V_WT:V_V_HT	0.705454297509565	1.38653619368438	70219.2455063939	0.508788952443423	0.867063913004066	-308	n.s	n.s
V_V_WT:V_V_HM	1.50190829938612	1.3857180691625	70219.2455063939	1.08384839081578	0.524097865808442	-308	n.s	n.s
V_V_HT:V_V_HM	0.796454001876556	1.38476593819443	70219.2455063939	0.57515424080624	0.833389679539	-308	n.s	n.s
V_V_WT:V_V_HT	0.706264320968348	1.3863927772432	70219.2455063939	0.509425851433484	0.866754299037215	-307	n.s	n.s
V_V_WT:V_V_HM	1.52232599350416	1.38558336096609	70219.2455063939	1.09868957465159	0.514866668978057	-307	n.s	n.s
V_V_HT:V_V_HM	0.816061672535814	1.38464277170953	70219.2455063939	0.589366217200034	0.825830676923695	-307	n.s	n.s
V_V_WT:V_V_HT	0.707135794749932	1.38624779978095	70219.2455063939	0.510107785102829	0.866422486838549	-306	n.s	n.s
V_V_WT:V_V_HM	1.54292989740737	1.38544716295772	70219.2455063939	1.11366924604576	0.50559150106862	-306	n.s	n.s
V_V_HT:V_V_HM	0.835794102657432	1.38451818045695	70219.2455063939	0.603671453690542	0.818108086977868	-306	n.s	n.s
V_V_WT:V_V_HT	0.708081472415879	1.38610417941192	70219.2455063939	0.510842895457031	0.86606444667488	-305	n.s	n.s
V_V_WT:V_V_HM	1.56370500118957	1.38531217109633	70219.2455063939	1.12877446240298	0.496285307184953	-305	n.s	n.s
V_V_HT:V_V_HM	0.855623528773674	1.3843945557943	70219.2455063939	0.618048897398878	0.810235885771914	-305	n.s	n.s
V_V_WT:V_V_HT	0.709111398022739	1.38596667596734	70219.2455063939	0.511636686739103	0.865677414403858	-304	n.s	n.s
V_V_WT:V_V_HM	1.58463338841465	1.38518284502114	70219.2455063939	1.14398860346156	0.486963211716516	-304	n.s	n.s
V_V_HT:V_V_HM	0.875521990391925	1.38427595824919	70219.2455063939	0.632476483590215	0.80222942339736	-304	n.s	n.s
V_V_WT:V_V_HT	0.710232841114307	1.3858415920704	70219.2455063939	0.512492080753071	0.865259869082355	-303	n.s	n.s
V_V_WT:V_V_HM	1.60569426908982	1.38506512703373	70219.2455063939	1.15929152914895	0.477642311086922	-303	n.s	n.s
V_V_HT:V_V_HM	0.895461427975511	1.38416786016979	70219.2455063939	0.646931238430623	0.794105337616509	-303	n.s	n.s
V_V_WT:V_V_HT	0.711452512171276	1.38573416377961	70219.2455063939	0.5134119737878	0.864810288390105	-302	n.s	n.s
V_V_WT:V_V_HM	1.62686628093213	1.3849639488096	70219.2455063939	1.17466326999374	0.4683393259765	-302	n.s	n.s
V_V_HT:V_V_HM	0.915413768760853	1.38407479627271	70219.2455063939	0.661390389613368	0.785880877140537	-302	n.s	n.s
V_V_WT:V_V_HT	0.712777121417432	1.38564789160106	70219.2455063939	0.514399888844665	0.864326828176302	-301	n.s	n.s
V_V_WT:V_V_HM	1.6481280616421	1.38488259304247	70219.2455063939	1.19008504397568	0.459069937790027	-301	n.s	n.s
V_V_HT:V_V_HM	0.935350940224692	1.38399976349131	70219.2455063939	0.675831719699976	0.777573612467248	-301	n.s	n.s
V_V_WT:V_V_HT	0.714212767166747	1.38558508652987	70219.2455063939	0.515459334912054	0.863807633291586	-300	n.s	n.s
V_V_WT:V_V_HM	1.6694577421528	1.38482321762473	70219.2455063939	1.20553852716037	0.449849193973625	-300	n.s	n.s
V_V_HT:V_V_HM	0.955244974986055	1.38394471878473	70219.2455063939	0.690233476829102	0.769201390695819	-300	n.s	n.s
V_V_WT:V_V_HT	0.715762481421097	1.38554894229981	70219.2455063939	0.516591265432337	0.8632520844885	-299	n.s	n.s
V_V_WT:V_V_HM	1.69083093983806	1.38478884236797	70219.2455063939	1.22100271760333	0.440693319268918	-299	n.s	n.s
V_V_HT:V_V_HM	0.975068458416969	1.38391246176137	70219.2455063939	0.704573797374403	0.760782582127169	-299	n.s	n.s
V_V_WT:V_V_HT	0.717425606264761	1.38554378820945	70219.2455063939	0.517793527977847	0.862661077943447	-298	n.s	n.s
V_V_WT:V_V_HM	1.7122203703671	1.38478359391119	70219.2455063939	1.23645339090932	0.43161992386609	-298	n.s	n.s
V_V_HT:V_V_HM	0.994794764102348	1.38390687048469	70219.2455063939	0.718830714204009	0.75233599806038	-298	n.s	n.s
V_V_WT:V_V_HT	0.719198407796127	1.38557420846989	70219.2455063939	0.519061630477624	0.862036660508913	-297	n.s	n.s
V_V_WT:V_V_HM	1.73359642831959	1.38481186448671	70219.2455063939	1.2518642226987	0.422647224950395	-297	n.s	n.s
V_V_HT:V_V_HM	1.0143980205235	1.38393210877181	70219.2455063939	0.732982502605378	0.743880605346242	-297	n.s	n.s
V_V_WT:V_V_HT	0.721076535892779	1.38564272387799	70219.2455063939	0.520391384782584	0.861380735996757	-296	n.s	n.s
V_V_WT:V_V_HM	1.75492904911066	1.38487609207896	70219.2455063939	1.26721015630805	0.413792011131435	-296	n.s	n.s
V_V_HT:V_V_HM	1.03385251321786	1.38399052672602	70219.2455063939	0.747008374156687	0.735435021905739	-296	n.s	n.s
V_V_WT:V_V_HT	0.723055052366489	1.38574967908435	70219.2455063939	0.521778978757732	0.860695030035525	-295	n.s	n.s
V_V_WT:V_V_HM	1.7761878007058	1.38497665216605	70219.2455063939	1.28246768487246	0.405069474151455	-295	n.s	n.s
V_V_HT:V_V_HM	1.05313274833931	1.38408255758425	70219.2455063939	0.760888678618585	0.727017297756514	-295	n.s	n.s
V_V_WT:V_V_HT	0.725126665085813	1.38589464823013	70219.2455063939	0.523219182649879	0.85998197882431	-294	n.s	n.s
V_V_WT:V_V_HM	1.79734077261529	1.38511320306545	70219.2455063939	1.29761290892147	0.396494313712652	-294	n.s	n.s
V_V_HT:V_V_HM	1.07221410752947	1.38420798861423	70219.2455063939	0.774604767743679	0.718644906269186	-294	n.s	n.s
V_V_WT:V_V_HT	0.727282940505359	1.38607537571726	70219.2455063939	0.524706630856208	0.859244101010154	-293	n.s	n.s
V_V_WT:V_V_HM	1.81835538876627	1.38528366963484	70219.2455063939	1.31262313172694	0.388079813449975	-293	n.s	n.s
V_V_HT:V_V_HM	1.09107244826091	1.3843649965507	70219.2455063939	0.78813929200712	0.710334481082109	-293	n.s	n.s
V_V_WT:V_V_HT	0.729513240464582	1.38628874547611	70219.2455063939	0.526234698828228	0.858484558827911	-292	n.s	n.s
V_V_WT:V_V_HM	1.8391978783163	1.3854851684255	70219.2455063939	1.32747568882777	0.379838505453832	-292	n.s	n.s
V_V_HT:V_V_HM	1.10968463785171	1.38455101742428	70219.2455063939	0.801476163670791	0.702101762986367	-292	n.s	n.s
V_V_WT:V_V_HT	0.73180637427527	1.38652931953422	70219.2455063939	0.5277972589293	0.857706290560277	-291	n.s	n.s
V_V_WT:V_V_HM	1.85983417227115	1.38571260607213	70219.2455063939	1.34214999857939	0.371781043442934	-291	n.s	n.s
V_V_HT:V_V_HM	1.1280277979959	1.38476141751573	70219.2455063939	0.814600828509208	0.693961366168763	-291	n.s	n.s
V_V_WT:V_V_HT	0.734151152880173	1.38678898900594	70219.2455063939	0.529389228426466	0.856911735617939	-290	n.s	n.s
V_V_WT:V_V_HM	1.88023020264127	1.38595834211701	70219.2455063939	1.35662822287233	0.363915906065558	-290	n.s	n.s
V_V_HT:V_V_HM	1.1460790497611	1.38498916979061	70219.2455063939	0.82750036950424	0.685926655575373	-290	n.s	n.s
V_V_WT:V_V_HT	0.736536385458646	1.38705724373177	70219.2455063939	0.531006480653279	0.856102874613974	-289	n.s	n.s
V_V_WT:V_V_HM	1.90035189991509	1.38621244314808	70219.2455063939	1.37089513898707	0.356249552862834	-289	n.s	n.s
V_V_HT:V_V_HM	1.16381551445646	1.38522508787051	70219.2455063939	0.840163468484086	0.678009723085223	-289	n.s	n.s
V_V_WT:V_V_HT	0.738950483898133	1.38732207493057	70219.2455063939	0.532645228711665	0.855281534242976	-288	n.s	n.s
V_V_WT:V_V_HM	1.92016510198018	1.38646354094323	70219.2455063939	1.38493732094381	0.348786946828364	-288	n.s	n.s
V_V_HT:V_V_HM	1.18121461808203	1.38545862779225	70219.2455063939	0.852580217400151	0.670221469639415	-288	n.s	n.s
V_V_WT:V_V_HT	0.741380271086522	1.38757196132876	70219.2455063939	0.534300412337941	0.854450197028396	-287	n.s	n.s
V_V_WT:V_V_HM	1.9396352780475	1.386700724716	70219.2455063939	1.39874108628936	0.341532697346874	-287	n.s	n.s
V_V_HT:V_V_HM	1.19825500696097	1.38567966218847	70219.2455063939	0.864741714595502	0.662571834785901	-287	n.s	n.s
V_V_WT:V_V_HT	0.743811855645699	1.38779530167267	70219.2455063939	0.535966546902995	0.85361158069905	-286	n.s	n.s
V_V_WT:V_V_HM	1.95872780343492	1.38691299398171	70219.2455063939	1.41229320940427	0.334490703891512	-286	n.s	n.s
V_V_HT:V_V_HM	1.21491594778922	1.38587795719412	70219.2455063939	0.876639924520457	0.655069871889387	-286	n.s	n.s
V_V_WT:V_V_HT	0.746229811203757	1.38798245562118	70219.2455063939	0.537636342722927	0.85276933786633	-285	n.s	n.s
V_V_WT:V_V_HM	1.97740808754328	1.38709120217503	70219.2455063939	1.42557899901795	0.327665173758485	-285	n.s	n.s
V_V_HT:V_V_HM	1.23117827633951	1.38604499359806	70219.2455063939	0.888267178934406	0.64772405736794	-285	n.s	n.s
V_V_WT:V_V_HT	0.748617089793401	1.38812664094588	70219.2455063939	0.539300282633643	0.851928279417161	-284	n.s	n.s
V_V_WT:V_V_HM	1.9956418113128	1.38722890905246	70219.2455063939	1.43858147584014	0.321061019208474	-284	n.s	n.s
V_V_HT:V_V_HM	1.24702472151938	1.38617476236422	70219.2455063939	0.899615802694671	0.64054252907292	-284	n.s	n.s
V_V_WT:V_V_HT	0.750955470880467	1.3882236291123	70219.2455063939	0.540947045657669	0.851094171057531	-283	n.s	n.s
V_V_WT:V_V_HM	2.01339506335575	1.38732208783385	70219.2455063939	1.45128163172219	0.31468368975862	-283	n.s	n.s
V_V_HT:V_V_HM	1.26243959247528	1.38626348573378	70219.2455063939	0.910677952255983	0.633533194591927	-283	n.s	n.s
V_V_WT:V_V_HT	0.753226385819742	1.38827029991537	70219.2455063939	0.54256464743621	0.850273162106217	-282	n.s	n.s
V_V_WT:V_V_HM	2.0306342119053	1.38736774511302	70219.2455063939	1.46365966706245	0.308538535476537	-282	n.s	n.s
V_V_HT:V_V_HM	1.27740782608558	1.38630831865892	70219.2455063939	0.921445690610381	0.626703691823197	-282	n.s	n.s
V_V_WT:V_V_HT	0.755410682065627	1.38826634472369	70219.2455063939	0.54413959175534	0.849472218622959	-281	n.s	n.s
V_V_WT:V_V_HM	2.04732659835368	1.38736554583523	70219.2455063939	1.47569370199484	0.302631450230421	-281	n.s	n.s
V_V_HT:V_V_HM	1.29191591628804	1.38630887620424	70219.2455063939	0.931910585341813	0.620061653388799	-281	n.s	n.s
V_V_WT:V_V_HT	0.757488754104393	1.38821474148691	70219.2455063939	0.545656757176523	0.848699185346948	-280	n.s	n.s
V_V_WT:V_V_HM	2.06344096132211	1.38731826809967	70219.2455063939	1.4873594680971	0.296969004260491	-280	n.s	n.s
V_V_HT:V_V_HM	1.3059522072177	1.3862676638293	70219.2455063939	0.942063528777881	0.61361483186141	-280	n.s	n.s
V_V_WT:V_V_HT	0.759440850213769	1.38812152096808	70219.2455063939	0.547099687413628	0.847962640072315	-279	n.s	n.s
V_V_WT:V_V_HM	2.07894770976125	1.38723158343583	70219.2455063939	1.49863060687546	0.291558284718463	-279	n.s	n.s
V_V_HT:V_V_HM	1.31950685954751	1.38618987641442	70219.2455063939	0.951894745444686	0.607371106524638	-279	n.s	n.s
V_V_WT:V_V_HT	0.761247305981218	1.38799487226783	70219.2455063939	0.548451093869983	0.847271635532668	-278	n.s	n.s
V_V_WT:V_V_HM	2.09381883293717	1.38711320782175	70219.2455063939	1.50947941460755	0.286406543680329	-278	n.s	n.s
V_V_HT:V_V_HM	1.33257152695594	1.38608260758123	70219.2455063939	0.9613940176923	0.601338351807467	-278	n.s	n.s
V_V_WT:V_V_HT	0.762888614553007	1.38784321296228	70219.2455063939	0.549693659505429	0.846635281848231	-277	n.s	n.s
V_V_WT:V_V_HM	2.108027055184	1.38697106441459	70219.2455063939	1.51987817862209	0.28152060125719	-277	n.s	n.s
V_V_HT:V_V_HM	1.34513844063098	1.38595312927633	70219.2455063939	0.970551176816016	0.595524137879136	-277	n.s	n.s
V_V_WT:V_V_HT	0.764345975527167	1.3876763056889	70219.2455063939	0.550809992498728	0.846062759452419	-276	n.s	n.s
V_V_WT:V_V_HM	2.12154720746886	1.38681435500375	70219.2455063939	1.52979899567244	0.276906997117055	-276	n.s	n.s
V_V_HT:V_V_HM	1.35720123194168	1.38580990885447	70219.2455063939	0.979355987621397	0.58993581797547	-276	n.s	n.s
V_V_WT:V_V_HT	0.765601445704242	1.38750476291716	70219.2455063939	0.551782931609259	0.845563149773102	-275	n.s	n.s
V_V_WT:V_V_HM	2.13435635112647	1.38665309354563	70219.2455063939	1.53921435798263	0.272571789745546	-275	n.s	n.s
V_V_HT:V_V_HM	1.36875490542222	1.38566218031466	70219.2455063939	0.987798414986974	0.584580374901718	-275	n.s	n.s
V_V_WT:V_V_HT	0.766637264159424	1.38733766180363	70219.2455063939	0.552596015567506	0.845145178850468	-274	n.s	n.s
V_V_WT:V_V_HM	2.14643200238775	1.38649583310363	70219.2455063939	1.5480984155452	0.268520068369294	-274	n.s	n.s
V_V_HT:V_V_HM	1.37979473822831	1.38551781175571	70219.2455063939	0.995869361275013	0.579463971267941	-274	n.s	n.s
V_V_WT:V_V_HT	0.76743599533346	1.38718226045733	70219.2455063939	0.553233714998957	0.844817080754093	-273	n.s	n.s
V_V_WT:V_V_HM	2.1577522461905	1.38634939890504	70219.2455063939	1.55642744022157	0.264755856545933	-273	n.s	n.s
V_V_HT:V_V_HM	1.39031625085704	1.38538306046781	70219.2455063939	1.00356088545472	0.574591831653044	-273	n.s	n.s
V_V_WT:V_V_HT	0.767981876734379	1.38704561532472	70219.2455063939	0.553681773872004	0.844586403774246	-272	n.s	n.s
V_V_WT:V_V_HM	2.16829804346308	1.38622043915662	70219.2455063939	1.56417982466214	0.261282230346219	-272	n.s	n.s
V_V_HT:V_V_HM	1.40031616672869	1.38526404300231	70219.2455063939	1.01086588784457	0.569968465298415	-272	n.s	n.s
V_V_WT:V_V_HT	0.76826095238734	1.38693428788994	70219.2455063939	0.553927434843478	0.844459876281915	-271	n.s	n.s
V_V_WT:V_V_HM	2.17805333407148	1.38611514938773	70219.2455063939	1.57133650478719	0.258101242600527	-271	n.s	n.s
V_V_HT:V_V_HM	1.40979238168415	1.3851664826388	70219.2455063939	1.01777829550021	0.565597572524366	-271	n.s	n.s
V_V_WT:V_V_HT	0.768260083748615	1.38685275419054	70219.2455063939	0.553959374149293	0.844443423247793	-270	n.s	n.s
V_V_WT:V_V_HM	2.18700331785556	1.38603775452953	70219.2455063939	1.57788149039122	0.255213800159924	-270	n.s	n.s
V_V_HT:V_V_HM	1.41874323410694	1.38509428161834	70219.2455063939	1.02429361880643	0.561481717983332	-270	n.s	n.s
V_V_WT:V_V_HT	0.767967935780376	1.38680416862573	70219.2455063939	0.553768118927276	0.844541936040632	-269	n.s	n.s
V_V_WT:V_V_HM	2.19513583874137	1.38599124187586	70219.2455063939	1.58380209947819	0.252619669380689	-269	n.s	n.s
V_V_HT:V_V_HM	1.42716790296096	1.38505021675116	70219.2455063939	1.03040877919112	0.557622465874819	-269	n.s	n.s
V_V_WT:V_V_HT	0.76737413816332	1.38678941209724	70219.2455063939	0.553345829921519	0.844759371485213	-268	n.s	n.s
V_V_WT:V_V_HM	2.20244010594826	1.38597645120321	70219.2455063939	1.58908912488105	0.250317501037083	-268	n.s	n.s
V_V_HT:V_V_HM	1.43506596778494	1.38503508118721	70219.2455063939	1.03612246886544	0.554020178883086	-268	n.s	n.s
V_V_WT:V_V_HT	0.766470938017974	1.38680846390672	70219.2455063939	0.55268694846207	0.84509840891652	-267	n.s	n.s
V_V_WT:V_V_HM	2.208908877091	1.38599338704584	70219.2455063939	1.59373695266985	0.248304862896526	-267	n.s	n.s
V_V_HT:V_V_HM	1.44243793907304	1.38504892318488	70219.2455063939	1.04143464893369	0.5506743599128	-267	n.s	n.s
V_V_WT:V_V_HT	0.765253854348189	1.38686092222124	70219.2455063939	0.551788461327855	0.845560308562255	-266	n.s	n.s
V_V_WT:V_V_HM	2.21453925319244	1.38604171503614	70219.2455063939	1.59774358099654	0.246578299757468	-266	n.s	n.s
V_V_HT:V_V_HM	1.44928539884424	1.38509151203656	70219.2455063939	1.04634631448524	0.547583822564751	-266	n.s	n.s
V_V_WT:V_V_HT	0.763721231409881	1.38694562383627	70219.2455063939	0.550649728644328	0.846144999752407	-265	n.s	n.s
V_V_WT:V_V_HM	2.21933200871881	1.38612039565403	70219.2455063939	1.60111056418849	0.245133408120178	-265	n.s	n.s
V_V_HT:V_V_HM	1.4556107773089	1.38516198797515	70219.2455063939	1.05085960338599	0.544746642994076	-265	n.s	n.s
V_V_WT:V_V_HT	0.761872591291346	1.38705935101455	70219.2455063939	0.549271803498592	0.846851433902438	-264	n.s	n.s
V_V_WT:V_V_HM	2.22328941363144	1.38622644445332	70219.2455063939	1.6038428804525	0.243964925336953	-264	n.s	n.s
V_V_HT:V_V_HM	1.46141682234009	1.38525768698456	70219.2455063939	1.05497831636027	0.542159851925765	-264	n.s	n.s
V_V_WT:V_V_HT	0.759709878413651	1.38719790855722	70219.2455063939	0.547657889135516	0.847677356826517	-263	n.s	n.s
V_V_WT:V_V_HM	2.22641675655981	1.38635595808538	70219.2455063939	1.60594884998698	0.243066779250282	-263	n.s	n.s
V_V_HT:V_V_HM	1.46670687814615	1.38537510249477	70219.2455063939	1.05870740386839	0.53981977415928	-263	n.s	n.s
V_V_WT:V_V_HT	0.757236270156891	1.38735536807779	70219.2455063939	0.545812765482038	0.848619613487292	-262	n.s	n.s
V_V_WT:V_V_HM	2.22872083962141	1.38650338771801	70219.2455063939	1.60743988032338	0.242432194738642	-262	n.s	n.s
V_V_HT:V_V_HM	1.47148456946451	1.38550919339133	70219.2455063939	1.06205327000591	0.537721851850958	-262	n.s	n.s
V_V_WT:V_V_HT	0.754458066174575	1.3875258001063	70219.2455063939	0.54374345047622	0.849673824560526	-261	n.s	n.s
V_V_WT:V_V_HM	2.23021223887969	1.38666318867065	70219.2455063939	1.60833016777327	0.242053803006278	-261	n.s	n.s
V_V_HT:V_V_HM	1.47575417270512	1.38565492974865	70219.2455063939	1.06502285743884	0.535861229625385	-261	n.s	n.s
V_V_WT:V_V_HT	0.751384696728356	1.38770356249836	70219.2455063939	0.541459081776512	0.850834467505884	-260	n.s	n.s
V_V_WT:V_V_HM	2.23090529326453	1.38683009046312	70219.2455063939	1.60863634889804	0.241923758437832	-260	n.s	n.s
V_V_HT:V_V_HM	1.47952059653618	1.38580753833647	70219.2455063939	1.06762342937765	0.534232898557487	-260	n.s	n.s
V_V_WT:V_V_HT	0.748026219239495	1.38788147632038	70219.2455063939	0.538969812626003	0.852095459685851	-259	n.s	n.s
V_V_WT:V_V_HM	2.23081509191721	1.38699735120914	70219.2455063939	1.60837732672847	0.24203377017091	-259	n.s	n.s
V_V_HT:V_V_HM	1.48278887267772	1.38596085344396	70219.2455063939	1.06986345898093	0.532831144910514	-259	n.s	n.s
V_V_WT:V_V_HT	0.744392691063825	1.38805051765518	70219.2455063939	0.536286454704343	0.853450357687482	-258	n.s	n.s
V_V_WT:V_V_HM	2.2299567262714	1.3871564600966	70219.2455063939	1.60757404836374	0.242375145689406	-258	n.s	n.s
V_V_HT:V_V_HM	1.48556403520758	1.38610703172467	70219.2455063939	1.07175275877445	0.531649473980616	-258	n.s	n.s
V_V_WT:V_V_HT	0.740494757358618	1.38820068128612	70219.2455063939	0.533420540229512	0.854892343807431	-257	n.s	n.s
V_V_WT:V_V_HM	2.22834597394509	1.3872979576132	70219.2455063939	1.60624901212923	0.242938942881093	-257	n.s	n.s
V_V_HT:V_V_HM	1.48785121658648	1.38623731717533	70219.2455063939	1.07330195064882	0.53068094409295	-257	n.s	n.s
V_V_WT:V_V_HT	0.736345985597306	1.3883236040928	70219.2455063939	0.530384978996644	0.856413916514882	-256	n.s	n.s
V_V_WT:V_V_HM	2.22600204511372	1.38741393319679	70219.2455063939	1.60442532098889	0.243716312437277	-256	n.s	n.s
V_V_HT:V_V_HM	1.4896560595164	1.38634438043519	70219.2455063939	1.07452093472531	0.529919123373472	-256	n.s	n.s
V_V_WT:V_V_HT	0.731962801880103	1.3884129894089	70219.2455063939	0.527193859077715	0.858007016617555	-255	n.s	n.s
V_V_WT:V_V_HM	2.22294750231958	1.38749842621676	70219.2455063939	1.6021261432208	0.244698668987594	-255	n.s	n.s
V_V_HT:V_V_HM	1.49098470043947	1.38642268962039	70219.2455063939	1.0754185657822	0.529358289191095	-255	n.s	n.s
V_V_WT:V_V_HT	0.727362711248841	1.38846324721713	70219.2455063939	0.523861695804107	0.859663426297429	-254	n.s	n.s
V_V_WT:V_V_HM	2.2192061798613	1.3875461272189	70219.2455063939	1.59937470641738	0.245877638051128	-254	n.s	n.s
V_V_HT:V_V_HM	1.49184346861246	1.38646728757144	70219.2455063939	1.07600336624285	0.52899297966357	-254	n.s	n.s
V_V_WT:V_V_HT	0.72256574425605	1.38847143273057	70219.2455063939	0.520403752805377	0.861374629740657	-253	n.s	n.s
V_V_WT:V_V_HM	2.21480490594138	1.38755422446701	70219.2455063939	1.59619340771502	0.24724538599521	-253	n.s	n.s
V_V_HT:V_V_HM	1.4922391616853	1.3864755228835	70219.2455063939	1.07628236997783	0.528818712906791	-253	n.s	n.s
V_V_WT:V_V_HT	0.71759479258201	1.38843794847005	70219.2455063939	0.516836055491527	0.863131829273524	-252	n.s	n.s
V_V_WT:V_V_HM	2.20977392428858	1.38752307320886	70219.2455063939	1.59260337140062	0.248794768189657	-252	n.s	n.s
V_V_HT:V_V_HM	1.4921791317066	1.38644767830462	70219.2455063939	1.07626068769596	0.528832255285708	-252	n.s	n.s
V_V_WT:V_V_HT	0.712475378640495	1.38836648883661	70219.2455063939	0.51317529223679	0.86492601664705	-251	n.s	n.s
V_V_WT:V_V_HM	2.20414666563757	1.38745614460173	70219.2455063939	1.58862438586862	0.250519322377452	-251	n.s	n.s
V_V_HT:V_V_HM	1.49167128699708	1.38638692589173	70219.2455063939	1.07594154210422	0.529031596960408	-251	n.s	n.s
V_V_WT:V_V_HT	0.707235403177729	1.38826378557558	70219.2455063939	0.5094387756319	0.866748013376351	-250	n.s	n.s
V_V_WT:V_V_HM	2.19795949733183	1.38735978654261	70219.2455063939	1.58427505154181	0.252413176508551	-250	n.s	n.s
V_V_HT:V_V_HM	1.49072409415409	1.38629910830371	70219.2455063939	1.07532644667005	0.529415838638259	-250	n.s	n.s
V_V_WT:V_V_HT	0.701904870361446	1.38813916974942	70219.2455063939	0.505644452413333	0.868588486269793	-249	n.s	n.s
V_V_WT:V_V_HM	2.19125145497923	1.38724281107413	70219.2455063939	1.57957311977891	0.254470876226497	-249	n.s	n.s
V_V_HT:V_V_HM	1.48934658461775	1.38619235966663	70219.2455063939	1.07441551977384	0.529984994480523	-249	n.s	n.s
V_V_WT:V_V_HT	0.696515341329037	1.38800345442723	70219.2455063939	0.501810956671185	0.870437941264386	-248	n.s	n.s
V_V_WT:V_V_HM	2.18406361063679	1.38711543492203	70219.2455063939	1.57453630437006	0.256687003579745	-248	n.s	n.s
V_V_HT:V_V_HM	1.48754826930775	1.38607612024257	70219.2455063939	1.07320820810868	0.530739539600819	-248	n.s	n.s
V_V_WT:V_V_HT	0.69109868083239	1.38786622164338	70219.2455063939	0.497957706625394	0.872286695886782	-247	n.s	n.s
V_V_WT:V_V_HM	2.17643743609308	1.38698669706594	70219.2455063939	1.56918407414949	0.259055351283238	-247	n.s	n.s
V_V_HT:V_V_HM	1.48533875526068	1.38595871857433	70219.2455063939	1.0717049038723	0.531679398137086	-247	n.s	n.s
V_V_WT:V_V_HT	0.685686753616142	1.38773486479472	70219.2455063939	0.494105013148581	0.874124845928075	-246	n.s	n.s
V_V_WT:V_V_HM	2.1684144035089	1.38686354935693	70219.2455063939	1.56353839172885	0.261568539829346	-246	n.s	n.s
V_V_HT:V_V_HM	1.48272764989273	1.38584652340351	70219.2455063939	1.06990754376704	0.532803565541386	-246	n.s	n.s
V_V_WT:V_V_HT	0.680311422787877	1.38761431541104	70219.2455063939	0.490274145511648	0.875942251904155	-245	n.s	n.s
V_V_WT:V_V_HM	2.16003598344504	1.38675059914099	70219.2455063939	1.55762397707493	0.264217833640188	-245	n.s	n.s
V_V_HT:V_V_HM	1.47972456065716	1.38574370703182	70219.2455063939	1.06781979463334	0.534109987364728	-245	n.s	n.s
V_V_WT:V_V_HT	0.67500455326125	1.38750691508333	70219.2455063939	0.486487343539264	0.877728549016394	-244	n.s	n.s
V_V_WT:V_V_HM	2.15134364782299	1.38664998960864	70219.2455063939	1.55146840510934	0.26699302525794	-244	n.s	n.s
V_V_HT:V_V_HM	1.47633909456176	1.38565213696211	70219.2455063939	1.06544713148458	0.53559550367263	-244	n.s	n.s
V_V_WT:V_V_HT	0.66979796781942	1.3874129074423	70219.2455063939	0.482767577140531	0.879473272020934	-243	n.s	n.s
V_V_WT:V_V_HM	2.14237894641786	1.38656187171859	70219.2455063939	1.54510158552281	0.269882597505069	-243	n.s	n.s
V_V_HT:V_V_HM	1.47258097859846	1.38557182373322	70219.2455063939	1.06279656772379	0.537256009950947	-243	n.s	n.s
V_V_WT:V_V_HT	0.66472322936531	1.38733243351459	70219.2455063939	0.479137669751826	0.881166267985601	-242	n.s	n.s
V_V_WT:V_V_HM	2.1331837731414	1.38648631278615	70219.2455063939	1.5385537913135	0.272874560594076	-242	n.s	n.s
V_V_HT:V_V_HM	1.46846054377607	1.38550272305317	70219.2455063939	1.05987561001691	0.539087103805583	-242	n.s	n.s
V_V_WT:V_V_HT	0.659811290322022	1.38726603522531	70219.2455063939	0.475619869273929	0.882797883919619	-241	n.s	n.s
V_V_WT:V_V_HM	2.12380015961639	1.38642378004467	70219.2455063939	1.53185497117481	0.275956736112925	-241	n.s	n.s
V_V_HT:V_V_HM	1.46398886929437	1.38544519558975	70219.2455063939	1.05669201059316	0.541084233340723	-241	n.s	n.s
V_V_WT:V_V_HT	0.655092353254635	1.3872141802735	70219.2455063939	0.472235911779304	0.884358917064015	-240	n.s	n.s
V_V_WT:V_V_HM	2.11427003309462	1.38637468834787	70219.2455063939	1.52503507952398	0.279116585799589	-240	n.s	n.s
V_V_HT:V_V_HM	1.45917767983998	1.38539958341049	70219.2455063939	1.05325401949947	0.543242532148117	-240	n.s	n.s
V_V_WT:V_V_HT	0.650596171209639	1.38717587467227	70219.2455063939	0.469007703412766	0.885840279468578	-239	n.s	n.s
V_V_WT:V_V_HM	2.10463514311418	1.38633807448664	70219.2455063939	1.51812547159071	0.282340540243603	-239	n.s	n.s
V_V_HT:V_V_HM	1.45403897190455	1.38536496062061	70219.2455063939	1.04957106122647	0.545556386912327	-239	n.s	n.s
V_V_WT:V_V_HT	0.646351021091673	1.38715015019258	70219.2455063939	0.465956061787499	0.887233552040634	-238	n.s	n.s
V_V_WT:V_V_HM	2.0949364685301	1.38631301893377	70219.2455063939	1.51115688875326	0.28561491263208	-238	n.s	n.s
V_V_HT:V_V_HM	1.44858544743842	1.3853404739561	70219.2455063939	1.04565301791964	0.548019879552982	-238	n.s	n.s
V_V_WT:V_V_HT	0.642383121894816	1.38713663869415	70219.2455063939	0.463100104182638	0.888531224688183	-237	n.s	n.s
V_V_WT:V_V_HM	2.08521380504513	1.38629919380632	70219.2455063939	1.50415856429939	0.288926325140251	-237	n.s	n.s
V_V_HT:V_V_HM	1.44283068315029	1.38532585774562	70219.2455063939	1.0415099632214	0.550626948035574	-237	n.s	n.s
V_V_WT:V_V_HT	0.638716748249568	1.38713517810181	70219.2455063939	0.460457465380989	0.889726552811388	-236	n.s	n.s
V_V_WT:V_V_HM	2.07550575174957	1.38629648456512	70219.2455063939	1.49715863443213	0.292261533989514	-236	n.s	n.s
V_V_HT:V_V_HM	1.4367890035	1.38532107425076	70219.2455063939	1.03715234699441	0.55337126436173	-236	n.s	n.s
V_V_WT:V_V_HT	0.635375264072325	1.38714444765732	70219.2455063939	0.458045494213222	0.890812976403267	-235	n.s	n.s
V_V_WT:V_V_HM	2.06585030450913	1.38630368359158	70219.2455063939	1.49018597365118	0.29560656516924	-235	n.s	n.s
V_V_HT:V_V_HM	1.4304750404368	1.38532507843136	70219.2455063939	1.03259160085123	0.556245847193743	-235	n.s	n.s
V_V_WT:V_V_HT	0.632379996283444	1.38716300892171	70219.2455063939	0.455880089229756	0.891784608852514	-234	n.s	n.s
V_V_WT:V_V_HM	2.0562840597664	1.38631948259864	70219.2455063939	1.48326852906367	0.298947515023192	-234	n.s	n.s
V_V_HT:V_V_HM	1.42390406348297	1.38533674928108	70219.2455063939	1.02783966730248	0.559243352511227	-234	n.s	n.s
V_V_WT:V_V_HT	0.629751154153557	1.38718846437111	70219.2455063939	0.453976637153667	0.892635774828372	-233	n.s	n.s
V_V_WT:V_V_HM	2.04684281875253	1.38634166575166	70219.2455063939	1.47643461155209	0.30226994486516	-233	n.s	n.s
V_V_HT:V_V_HM	1.41709166459898	1.38535412460717	70219.2455063939	1.02290933374224	0.562355858191179	-233	n.s	n.s
V_V_WT:V_V_HT	0.627505866990894	1.38721910030124	70219.2455063939	0.45234805868419	0.89336184473038	-232	n.s	n.s
V_V_WT:V_V_HM	2.03756013040304	1.38636867540707	70219.2455063939	1.46971016191256	0.305560230416359	-232	n.s	n.s
V_V_HT:V_V_HM	1.41005426341214	1.38537586973504	70219.2455063939	1.01781350044867	0.565575322238847	-232	n.s	n.s
V_V_WT:V_V_HT	0.62565735885968	1.38725458171215	70219.2455063939	0.451003995306682	0.893959549819777	-231	n.s	n.s
V_V_WT:V_V_HM	2.02846664116607	1.38640027154808	70219.2455063939	1.46311760232205	0.308806182003984	-231	n.s	n.s
V_V_HT:V_V_HM	1.40280928230639	1.38540189144168	70219.2455063939	1.01256486725783	0.568893779308257	-231	n.s	n.s
V_V_WT:V_V_HT	0.62421470708006	1.38729607916654	70219.2455063939	0.449950602797835	0.894427030888442	-230	n.s	n.s
V_V_WT:V_V_HM	2.01958985770035	1.38643764907709	70219.2455063939	1.45667557357861	0.311997245448029	-230	n.s	n.s
V_V_HT:V_V_HM	1.39537515062029	1.38543344192247	70219.2455063939	1.00717588329904	0.572303372477288	-230	n.s	n.s
V_V_WT:V_V_HT	0.623183384603858	1.38734576211013	70219.2455063939	0.449191111274241	0.894763556923868	-229	n.s	n.s
V_V_WT:V_V_HM	2.01095452717752	1.38648295139589	70219.2455063939	1.4503997507888	0.315124166469608	-229	n.s	n.s
V_V_HT:V_V_HM	1.38777114257365	1.38547265653313	70219.2455063939	1.00165899054715	0.575796199866559	-229	n.s	n.s
V_V_WT:V_V_HT	0.622567350074552	1.38740512094335	70219.2455063939	0.448727873839218	0.894968597982221	-228	n.s	n.s
V_V_WT:V_V_HM	2.00258421404363	1.38653766770991	70219.2455063939	1.44430566920784	0.318177628044478	-228	n.s	n.s
V_V_HT:V_V_HM	1.38001686396909	1.38552104426406	70219.2455063939	0.996027357131986	0.579363851089032	-228	n.s	n.s
V_V_WT:V_V_HT	0.622367409600421	1.3874759197254	70219.2455063939	0.448560872842822	0.895042476727421	-227	n.s	n.s
V_V_WT:V_V_HM	1.99449999527034	1.38660354066803	70219.2455063939	1.43840682413766	0.321149226438212	-227	n.s	n.s
V_V_HT:V_V_HM	1.37213258566994	1.38558033855032	70219.2455063939	0.990294497903703	0.582997648522798	-227	n.s	n.s
V_V_WT:V_V_HT	0.622583583682583	1.38755843426065	70219.2455063939	0.448689992659173	0.894985357922785	-226	n.s	n.s
V_V_WT:V_V_HM	1.98672232658472	1.3866808851704	70219.2455063939	1.43271775635717	0.324029946035367	-226	n.s	n.s
V_V_HT:V_V_HM	1.36413874290213	1.38565091669907	70219.2455063939	0.984475040908437	0.586688163580631	-226	n.s	n.s
V_V_WT:V_V_HT	0.623215891178604	1.38765077924434	70219.2455063939	0.449115800963973	0.894796902423546	-225	n.s	n.s
V_V_WT:V_V_HM	1.97927166233147	1.3867679463246	70219.2455063939	1.42725512770699	0.32680961152901	-225	n.s	n.s
V_V_HT:V_V_HM	1.35605577115288	1.38573119627202	70219.2455063939	0.978585006097158	0.59042504231939	-225	n.s	n.s
V_V_WT:V_V_HT	0.624264351712939	1.38774888893062	70219.2455063939	0.449839561531907	0.894476260110062	-224	n.s	n.s
V_V_WT:V_V_HM	1.97216845792478	1.38686088042659	70219.2455063939	1.42203770093951	0.329476888928704	-224	n.s	n.s
V_V_HT:V_V_HM	1.34790410621185	1.38581761630357	70219.2455063939	0.972641775046234	0.594197028306394	-224	n.s	n.s
V_V_WT:V_V_HT	0.625728984233686	1.38784662127208	70219.2455063939	0.450863211137951	0.894022076910522	-223	n.s	n.s
V_V_WT:V_V_HM	1.96543316807341	1.3869538532673	70219.2455063939	1.41708620185406	0.332019351948352	-223	n.s	n.s
V_V_HT:V_V_HM	1.33970418383974	1.3859047281972	70219.2455063939	0.966663982438703	0.597992036858794	-223	n.s	n.s
V_V_WT:V_V_HT	0.62760980844525	1.38793598580787	70219.2455063939	0.452189304739397	0.893432514254185	-222	n.s	n.s
V_V_WT:V_V_HM	1.95908624884562	1.38703925608347	70219.2455063939	1.41242307328591	0.334423610935775	-222	n.s	n.s
V_V_HT:V_V_HM	1.33147644040034	1.38598539655191	70219.2455063939	0.960671334425907	0.601797277406637	-222	n.s	n.s
V_V_WT:V_V_HT	0.629905998900995	1.38800808476128	70219.2455063939	0.453820122387349	0.892705641344597	-221	n.s	n.s
V_V_WT:V_V_HM	1.95314742533706	1.38710860113287	70219.2455063939	1.40807102179447	0.336676075814112	-221	n.s	n.s
V_V_HT:V_V_HM	1.32324142643606	1.38605163762922	70219.2455063939	0.954684075623188	0.605599600518334	-221	n.s	n.s
V_V_WT:V_V_HT	0.632612515656798	1.38805591640135	70219.2455063939	0.45575434547111	0.891840922222835	-220	n.s	n.s
V_V_WT:V_V_HM	1.94763277766236	1.38715519296452	70219.2455063939	1.40404821864237	0.338765480081849	-220	n.s	n.s
V_V_HT:V_V_HM	1.31502026200555	1.38609712528453	70219.2455063939	0.948721585246501	0.60938639919436	-220	n.s	n.s
V_V_WT:V_V_HT	0.63571932977472	1.38807534561797	70219.2455063939	0.457986183373714	0.890839636677439	-219	n.s	n.s
V_V_WT:V_V_HM	1.94255401291677	1.38717505364615	70219.2455063939	1.40036688795031	0.340683685118521	-219	n.s	n.s
V_V_HT:V_V_HM	1.30683468314204	1.38611805994414	70219.2455063939	0.94280185859111	0.613145948111254	-219	n.s	n.s
V_V_WT:V_V_HT	0.639212323095014	1.38806470990659	70219.2455063939	0.460506141055937	0.889704582888826	-218	n.s	n.s
V_V_WT:V_V_HM	1.93791920715677	1.38716654826464	70219.2455063939	1.39703427074501	0.342425243747133	-218	n.s	n.s
V_V_HT:V_V_HM	1.29870688406177	1.38611281930709	70219.2455063939	0.936941687553967	0.616867297981126	-218	n.s	n.s
V_V_WT:V_V_HT	0.643075798566336	1.38802310383526	70219.2455063939	0.463303382191151	0.888439061168032	-217	n.s	n.s
V_V_WT:V_V_HM	1.93373499993201	1.38712875069853	70219.2455063939	1.39405588627459	0.34398573770865	-217	n.s	n.s
V_V_HT:V_V_HM	1.29065920136568	1.38608042654858	70219.2455063939	0.931157511963064	0.620539742912662	-217	n.s	n.s
V_V_WT:V_V_HT	0.647291015463651	1.38795158295413	70219.2455063939	0.466364261846908	0.887047581588107	-216	n.s	n.s
V_V_WT:V_V_HM	1.93000520489012	1.38706259404533	70219.2455063939	1.39143338820876	0.34536292305905	-216	n.s	n.s
V_V_HT:V_V_HM	1.28271418942649	1.38602163493303	70219.2455063939	0.925464766997286	0.62415324187944	-216	n.s	n.s
V_V_WT:V_V_HT	0.65183846946014	1.38785137834503	70219.2455063939	0.469674548464576	0.885534905531547	-215	n.s	n.s
V_V_WT:V_V_HM	1.926732927139	1.38696916957196	70219.2455063939	1.38916781238448	0.346555044527919	-215	n.s	n.s
V_V_HT:V_V_HM	1.27489445767886	1.38593733286759	70219.2455063939	0.919878862806178	0.627697802964873	-215	n.s	n.s
V_V_WT:V_V_HT	0.65669801333383	1.38772391758008	70219.2455063939	0.473219496338281	0.883906048527546	-214	n.s	n.s
V_V_WT:V_V_HM	1.92392062106121	1.38684974857268	70219.2455063939	1.38725959538246	0.347560828513046	-214	n.s	n.s
V_V_HT:V_V_HM	1.26722260772737	1.38582856765501	70219.2455063939	0.914415128468348	0.631163524608414	-214	n.s	n.s
V_V_WT:V_V_HT	0.661846332489059	1.38757312320946	70219.2455063939	0.47698122817355	0.882167528083972	-213	n.s	n.s
V_V_WT:V_V_HM	1.92156750666926	1.38670797882702	70219.2455063939	1.38570451458329	0.348381628866665	-213	n.s	n.s
V_V_HT:V_V_HM	1.25972117418021	1.38569861611681	70219.2455063939	0.90908741592769	0.634541485346882	-213	n.s	n.s
V_V_WT:V_V_HT	0.667256552214239	1.38740580584137	70219.2455063939	0.48093827300196	0.880327650129334	-212	n.s	n.s
V_V_WT:V_V_HM	1.91966905091967	1.38655026406973	70219.2455063939	1.38449293953842	0.349021833468693	-212	n.s	n.s
V_V_HT:V_V_HM	1.25241249870543	1.38555334859112	70219.2455063939	0.903907814144383	0.637823926467387	-212	n.s	n.s
V_V_WT:V_V_HT	0.672898560552163	1.38723130789188	70219.2455063939	0.48506586949421	0.87839644711703	-211	n.s	n.s
V_V_WT:V_V_HM	1.9182171366491	1.38638542900704	70219.2455063939	1.38361028363013	0.349488627511048	-211	n.s	n.s
V_V_HT:V_V_HM	1.24531857609696	1.38540092187269	70219.2455063939	0.898886781750965	0.641004167424242	-211	n.s	n.s
V_V_WT:V_V_HT	0.678739358475898	1.38706099708554	70219.2455063939	0.48933634490628	0.876385576070035	-210	n.s	n.s
V_V_WT:V_V_HM	1.91720025339754	1.38622424130042	70219.2455063939	1.38303760407407	0.349791666861496	-210	n.s	n.s
V_V_HT:V_V_HM	1.23846089492164	1.38525133803213	70219.2455063939	0.894033350425045	0.644076475212891	-210	n.s	n.s
V_V_WT:V_V_HT	0.684743783757449	1.38690712732457	70219.2455063939	0.493719997732192	0.874307968487047	-209	n.s	n.s
V_V_WT:V_V_HM	1.9166041978141	1.38607832899869	70219.2455063939	1.38275316604847	0.349942231890671	-209	n.s	n.s
V_V_HT:V_V_HM	1.23186041405664	1.3851154332122	70219.2455063939	0.889355778239977	0.647035648308856	-209	n.s	n.s
V_V_WT:V_V_HT	0.690876254174972	1.38678018096605	70219.2455063939	0.498187285668952	0.872176834786756	-208	n.s	n.s
V_V_WT:V_V_HM	1.91641423377678	1.38595764529027	70219.2455063939	1.38273650734501	0.349951051107195	-208	n.s	n.s
V_V_HT:V_V_HM	1.22553797960183	1.38500249465798	70219.2455063939	0.884863373408201	0.649875861439648	-208	n.s	n.s
V_V_WT:V_V_HT	0.697100974865766	1.38668845178795	70219.2455063939	0.502709151408122	0.870005518373482	-207	n.s	n.s
V_V_WT:V_V_HM	1.91661521328977	1.38587007324131	70219.2455063939	1.38296890184456	0.349828030704301	-207	n.s	n.s
V_V_HT:V_V_HM	1.21951423842401	1.38491989294561	70219.2455063939	0.880566626731175	0.652590582429579	-207	n.s	n.s
V_V_WT:V_V_HT	0.703381291604749	1.38663921066834	70219.2455063939	0.507256167424928	0.867807909064159	-206	n.s	n.s
V_V_WT:V_V_HM	1.91719032817139	1.3858225428535	70219.2455063939	1.38343133329594	0.349583306002329	-206	n.s	n.s
V_V_HT:V_V_HM	1.21380903656665	1.38487413938753	70219.2455063939	0.87647606525707	0.655173296039699	-206	n.s	n.s
V_V_WT:V_V_HT	0.709680270815356	1.38663739125192	70219.2455063939	0.511799461988128	0.865597996676934	-205	n.s	n.s
V_V_WT:V_V_HM	1.91812202959013	1.38581977614475	70219.2455063939	1.38410640590381	0.349226211721581	-205	n.s	n.s
V_V_HT:V_V_HM	1.20844175877476	1.38486970448159	70219.2455063939	0.872603216652157	0.657616892911185	-205	n.s	n.s
V_V_WT:V_V_HT	0.715960716293902	1.38668634102267	70219.2455063939	0.516310498714428	0.863389964170563	-204	n.s	n.s
V_V_WT:V_V_HM	1.91939146201118	1.38586500580053	70219.2455063939	1.38497721926564	0.348765861880452	-204	n.s	n.s
V_V_HT:V_V_HM	1.20343074571728	1.38490969625623	70219.2455063939	0.868959722767816	0.659914226796527	-204	n.s	n.s
V_V_WT:V_V_HT	0.722185364837464	1.38678617405788	70219.2455063939	0.520761872556225	0.861197777282438	-203	n.s	n.s
V_V_WT:V_V_HM	1.92097944100326	1.3859584000371	70219.2455063939	1.38602965352484	0.348209929425655	-203	n.s	n.s
V_V_HT:V_V_HM	1.1987940761658	1.38499437374209	70219.2455063939	0.86555880579269	0.662057186811568	-203	n.s	n.s
V_V_WT:V_V_HT	0.728316953285439	1.38693324359233	70219.2455063939	0.525127619984801	0.859034996884382	-202	n.s	n.s
V_V_WT:V_V_HM	1.92286678141079	1.386096557122	70219.2455063939	1.38725312571536	0.347564241189549	-202	n.s	n.s
V_V_HT:V_V_HM	1.19454982812533	1.38512066802997	70219.2455063939	0.862415712722211	0.664036415516043	-202	n.s	n.s
V_V_WT:V_V_HT	0.734318460090721	1.38712076497345	70219.2455063939	0.529383222162905	0.856914736456098	-201	n.s	n.s
V_V_WT:V_V_HM	1.92503415832157	1.38627309785213	70219.2455063939	1.38863991612056	0.34683313291695	-201	n.s	n.s
V_V_HT:V_V_HM	1.19071569823084	1.3852827360763	70219.2455063939	0.859547056511689	0.665841720870687	-201	n.s	n.s
V_V_WT:V_V_HT	0.740153824091616	1.38734057349939	70219.2455063939	0.533505498382904	0.854849673006694	-200	n.s	n.s
V_V_WT:V_V_HM	1.92746167886336	1.38648034024174	70219.2455063939	1.3901832019683	0.346020486123136	-200	n.s	n.s
V_V_HT:V_V_HM	1.18730785477174	1.3854735307922	70219.2455063939	0.856968991744545	0.667463217975324	-200	n.s	n.s
V_V_WT:V_V_HT	0.7457872259658	1.38758191050954	70219.2455063939	0.537472577522964	0.852852019599669	-199	n.s	n.s
V_V_WT:V_V_HM	1.93012930970665	1.38670813550331	70219.2455063939	1.39187855056904	0.34512894160642	-199	n.s	n.s
V_V_HT:V_V_HM	1.18434208374083	1.38568369773966	70219.2455063939	0.854698720691271	0.668890372643625	-199	n.s	n.s
V_V_WT:V_V_HT	0.751182844811235	1.38783129865232	70219.2455063939	0.541263801688781	0.850933532684091	-198	n.s	n.s
V_V_WT:V_V_HM	1.93301701406061	1.38694374429682	70219.2455063939	1.39372416654191	0.344159774869632	-198	n.s	n.s
V_V_HT:V_V_HM	1.18183416924937	1.38590145143583	70219.2455063939	0.8527548391157	0.670111775581856	-198	n.s	n.s
V_V_WT:V_V_HT	0.75630539129242	1.38807360238679	70219.2455063939	0.544859717807438	0.849105476547568	-197	n.s	n.s
V_V_WT:V_V_HM	1.93610480140844	1.38717284331504	70219.2455063939	1.3957199427157	0.343113401965054	-197	n.s	n.s
V_V_HT:V_V_HM	1.17979941011603	1.38611351332049	70219.2455063939	0.851156415963204	0.671115710618585	-197	n.s	n.s
V_V_WT:V_V_HT	0.761122294388119	1.38829483816055	70219.2455063939	0.548242544355046	0.847378345768297	-196	n.s	n.s
V_V_WT:V_V_HM	1.93937293152328	1.38738219912507	70219.2455063939	1.39786493782774	0.341990705404899	-196	n.s	n.s
V_V_HT:V_V_HM	1.17825063713518	1.38630761342969	70219.2455063939	0.84992005073118	0.671891989749753	-196	n.s	n.s
V_V_WT:V_V_HT	0.76560456157502	1.38848337910697	70219.2455063939	0.551396273873607	0.845761770649758	-195	n.s	n.s
V_V_WT:V_V_HM	1.94280217590286	1.38756081020522	70219.2455063939	1.40015641953416	0.340793529761341	-195	n.s	n.s
V_V_HT:V_V_HM	1.17719761432785	1.38647355230249	70219.2455063939	0.849058831575186	0.672432591950245	-195	n.s	n.s
V_V_WT:V_V_HT	0.769726429863035	1.38862992566835	70219.2455063939	0.554306381876772	0.844264627329087	-194	n.s	n.s
V_V_WT:V_V_HM	1.94637389778401	1.38769987375026	70219.2455063939	1.40258995089762	0.339524626852174	-194	n.s	n.s
V_V_HT:V_V_HM	1.17664746792098	1.38660316179192	70219.2455063939	0.848582709418021	0.672731414716881	-194	n.s	n.s
V_V_WT:V_V_HT	0.773463567602338	1.38872622603994	70219.2455063939	0.556958998180606	0.842895432182652	-193	n.s	n.s
V_V_WT:V_V_HM	1.95006979360816	1.38779156279276	70219.2455063939	1.40516043323097	0.338187102695471	-193	n.s	n.s
V_V_HT:V_V_HM	1.1766062260058	1.3866891526324	70219.2455063939	0.84850034614622	0.672783103938201	-193	n.s	n.s
V_V_WT:V_V_HT	0.776795544570407	1.38876711149643	70219.2455063939	0.559341835027611	0.841661835747769	-192	n.s	n.s
V_V_WT:V_V_HM	1.95387261711857	1.38783096323005	70219.2455063939	1.40786066090579	0.336785160582679	-192	n.s	n.s
V_V_HT:V_V_HM	1.17707707254815	1.38672692754745	70219.2455063939	0.848816770746581	0.672584517878883	-192	n.s	n.s
V_V_WT:V_V_HT	0.779706839611647	1.3887512659226	70219.2455063939	0.561444557239454	0.840570400606886	-191	n.s	n.s
V_V_WT:V_V_HM	1.95776655969041	1.38781680587564	70219.2455063939	1.41068082718249	0.33532434089904	-191	n.s	n.s
V_V_HT:V_V_HM	1.17805972007878	1.38671526617324	70219.2455063939	0.849532523954779	0.672135260640127	-191	n.s	n.s
V_V_WT:V_V_HT	0.782187097023963	1.38868121903099	70219.2455063939	0.563258929626604	0.839626496449427	-190	n.s	n.s
V_V_WT:V_V_HM	1.96173744503377	1.38775146062576	70219.2455063939	1.41360863288098	0.333811444380205	-190	n.s	n.s
V_V_HT:V_V_HM	1.17955034800981	1.38665632088117	70219.2455063939	0.850643616768894	0.67143771009355	-190	n.s	n.s
V_V_WT:V_V_HT	0.784230419210615	1.38856258224998	70219.2455063939	0.564778591354432	0.838834393642214	-189	n.s	n.s
V_V_WT:V_V_HM	1.96577257828965	1.38764021067149	70219.2455063939	1.41662987507287	0.332254207432128	-189	n.s	n.s
V_V_HT:V_V_HM	1.18154215907904	1.38655493999451	70219.2455063939	0.852142331326386	0.670496522108202	-189	n.s	n.s
V_V_WT:V_V_HT	0.785832762266253	1.38840209520163	70219.2455063939	0.565997966282334	0.838197814333512	-188	n.s	n.s
V_V_WT:V_V_HM	1.96985992227169	1.38748939402547	70219.2455063939	1.41972971523524	0.330660632262497	-188	n.s	n.s
V_V_HT:V_V_HM	1.18402716000543	1.3864169296741	70219.2455063939	0.85401954827813	0.669317179249152	-188	n.s	n.s
V_V_WT:V_V_HT	0.786994868036814	1.38820891754885	70219.2455063939	0.566913854311212	0.837719089624054	-187	n.s	n.s
V_V_WT:V_V_HM	1.97398922247714	1.38730763892441	70219.2455063939	1.42289220292018	0.329039220462861	-187	n.s	n.s
V_V_HT:V_V_HM	1.18699435444033	1.38625021993255	70219.2455063939	0.856262698734205	0.667907289605193	-187	n.s	n.s
V_V_WT:V_V_HT	0.787723302078518	1.38799465805246	70219.2455063939	0.567526177070306	0.837398757409391	-186	n.s	n.s
V_V_WT:V_V_HM	1.97815246315173	1.38710589727454	70219.2455063939	1.42610053568262	0.327398827171472	-186	n.s	n.s
V_V_HT:V_V_HM	1.19042916107319	1.38606490539594	70219.2455063939	0.858855279026878	0.66627690843679	-186	n.s	n.s
V_V_WT:V_V_HT	0.788030513902198	1.3877727112845	70219.2455063939	0.567838312062506	0.837235380730968	-185	n.s	n.s
V_V_WT:V_V_HM	1.98234396594922	1.3868968193097	70219.2455063939	1.42933774044986	0.325748303519276	-185	n.s	n.s
V_V_HT:V_V_HM	1.19431345204702	1.38587266954564	70219.2455063939	0.861777187971087	0.664438345381378	-185	n.s	n.s
V_V_WT:V_V_HT	0.787933875924885	1.38755701581974	70219.2455063939	0.567856936285526	0.837225630676779	-184	n.s	n.s
V_V_WT:V_V_HM	1.9865600595685	1.38669357666295	70219.2455063939	1.43258762642365	0.324096008103963	-184	n.s	n.s
V_V_HT:V_V_HM	1.19862618364363	1.38568569094301	70219.2455063939	0.865005817320609	0.6624054977883	-184	n.s	n.s
V_V_WT:V_V_HT	0.787451747519242	1.38735943738397	70219.2455063939	0.567590291528255	0.837365203539182	-183	n.s	n.s
V_V_WT:V_V_HM	1.99079747543992	1.38650737169295	70219.2455063939	1.43583619970886	0.322449094252299	-183	n.s	n.s
V_V_HT:V_V_HM	1.20334572792069	1.38551431145066	70219.2455063939	0.868519161422993	0.660191908705125	-183	n.s	n.s
V_V_WT:V_V_HT	0.786602487737604	1.38718885002844	70219.2455063939	0.567047873634133	0.837648997397097	-182	n.s	n.s
V_V_WT:V_V_HM	1.99505294670825	1.38634656525321	70219.2455063939	1.43907230465412	0.320813201174266	-182	n.s	n.s
V_V_HT:V_V_HM	1.20845045897064	1.38536622316931	70219.2455063939	0.872296753566045	0.657810186184559	-182	n.s	n.s
V_V_WT:V_V_HT	0.78540538223476	1.38705132453804	70219.2455063939	0.566241038338175	0.838070811813636	-181	n.s	n.s
V_V_WT:V_V_HM	1.99932362651322	1.38621686055985	70219.2455063939	1.44228777141389	0.319192400117373	-181	n.s	n.s
V_V_HT:V_V_HM	1.21391824427845	1.38524664771323	70219.2455063939	0.876319207328448	0.655272298406119	-181	n.s	n.s
V_V_WT:V_V_HT	0.783883426680877	1.3869512936677	70219.2455063939	0.565184538389917	0.838622565847825	-180	n.s	n.s
V_V_WT:V_V_HM	2.00360835934234	1.38612241999472	70219.2455063939	1.44547720348536	0.317589322904679	-180	n.s	n.s
V_V_HT:V_V_HM	1.21972493266145	1.38515939399078	70219.2455063939	0.880566480618024	0.652590674713945	-180	n.s	n.s
V_V_WT:V_V_HT	0.782061400387574	1.38689053460938	70219.2455063939	0.563895549700208	0.839294835069589	-179	n.s	n.s
V_V_WT:V_V_HM	2.00790682260504	1.38606489522921	70219.2455063939	1.44863839313454	0.316004974424106	-179	n.s	n.s
V_V_HT:V_V_HM	1.22584542221747	1.38510594790277	70219.2455063939	0.88501924641473	0.649777345871343	-179	n.s	n.s
V_V_WT:V_V_HT	0.779968313726577	1.38686945967302	70219.2455063939	0.562394901904084	0.840076242416942	-178	n.s	n.s
V_V_WT:V_V_HM	2.01222073186501	1.38604466226553	70219.2455063939	1.45177192816859	0.314438952004503	-178	n.s	n.s
V_V_HT:V_V_HM	1.23225241813844	1.3850866389563	70219.2455063939	0.889657284591945	0.646844962955501	-178	n.s	n.s
V_V_WT:V_V_HT	0.777638025636325	1.38688758461645	70219.2455063939	0.560707323550946	0.84095337145777	-177	n.s	n.s
V_V_WT:V_V_HM	2.01655419403734	1.38606126921082	70219.2455063939	1.45488099179447	0.312889564978449	-177	n.s	n.s
V_V_HT:V_V_HM	1.23891616840103	1.38510106253724	70219.2455063939	0.894459041228062	0.643807079684957	-177	n.s	n.s
V_V_WT:V_V_HT	0.7751089256241	1.38694359672175	70219.2455063939	0.558861173198527	0.841910952024753	-176	n.s	n.s
V_V_WT:V_V_HM	2.0209136163858	1.3861135001741	70219.2455063939	1.45797123838124	0.311353914554511	-176	n.s	n.s
V_V_HT:V_V_HM	1.24580469076172	1.38514813809621	70219.2455063939	0.899401772632056	0.640678063511066	-176	n.s	n.s
V_V_WT:V_V_HT	0.772422943860488	1.38703501366922	70219.2455063939	0.556887847998261	0.842932213646025	-175	n.s	n.s
V_V_WT:V_V_HM	2.02530725237853	1.38619904695581	70219.2455063939	1.46105081865858	0.309827898503002	-175	n.s	n.s
V_V_HT:V_V_HM	1.25288430851803	1.38522579579954	70219.2455063939	0.904462155063235	0.637472709140356	-175	n.s	n.s
V_V_WT:V_V_HT	0.769623266296486	1.38715697718841	70219.2455063939	0.554820599941338	0.843999540530435	-174	n.s	n.s
V_V_WT:V_V_HM	2.02974404214016	1.38631335327864	70219.2455063939	1.46413077342132	0.308306034259125	-174	n.s	n.s
V_V_HT:V_V_HM	1.26012077584368	1.38532988231825	70219.2455063939	0.909617840434479	0.634205249038058	-174	n.s	n.s
V_V_WT:V_V_HT	0.766755312166289	1.38730335237668	70219.2455063939	0.552694773535081	0.845094383972991	-173	n.s	n.s
V_V_WT:V_V_HM	2.03423420285527	1.38645066139195	70219.2455063939	1.46722437335994	0.306781804229517	-173	n.s	n.s
V_V_HT:V_V_HM	1.26747889068897	1.38545514087221	70219.2455063939	0.914846575177471	0.630889904923719	-173	n.s	n.s
V_V_WT:V_V_HT	0.763865459104057	1.38746608609964	70219.2455063939	0.550547120940009	0.846197645135812	-172	n.s	n.s
V_V_WT:V_V_HM	2.0387885338744	1.38660339473875	70219.2455063939	1.47034728287142	0.305247592076149	-172	n.s	n.s
V_V_HT:V_V_HM	1.27492307477037	1.38559462263309	70219.2455063939	0.920127037118253	0.627540349873555	-172	n.s	n.s
V_V_WT:V_V_HT	0.761001994209198	1.38763699470414	70219.2455063939	0.548415757949328	0.847289718054913	-171	n.s	n.s
V_V_WT:V_V_HM	2.04341910860044	1.38676385945517	70219.2455063939	1.47351626931153	0.303695333135844	-171	n.s	n.s
V_V_HT:V_V_HM	1.28241711439125	1.38574127934279	70219.2455063939	0.925437622093105	0.624170469692137	-171	n.s	n.s
V_V_WT:V_V_HT	0.758214851765329	1.38780820117082	70219.2455063939	0.546339797621648	0.848350688767947	-170	n.s	n.s
V_V_WT:V_V_HM	2.04813917757712	1.38692465564404	70219.2455063939	1.47674869665219	0.302116772723739	-170	n.s	n.s
V_V_HT:V_V_HM	1.28992432581177	1.38588834057609	70219.2455063939	0.930756315675166	0.620794436532047	-170	n.s	n.s
V_V_WT:V_V_HT	0.75555440627404	1.38797100597075	70219.2455063939	0.544358926104225	0.849360551630902	-169	n.s	n.s
V_V_WT:V_V_HM	2.05296237466318	1.38707759497314	70219.2455063939	1.48006310685375	0.300503192884669	-169	n.s	n.s
V_V_HT:V_V_HM	1.29740796838915	1.38602828826452	70219.2455063939	0.936061680251609	0.617426073828128	-169	n.s	n.s
V_V_WT:V_V_HT	0.753071541082387	1.38811727187824	70219.2455063939	0.54251291035621	0.85029944668068	-168	n.s	n.s
V_V_WT:V_V_HM	2.05790295673224	1.38721501700505	70219.2455063939	1.48347799836768	0.298846019910649	-168	n.s	n.s
V_V_HT:V_V_HM	1.30483141564984	1.38615408608385	70219.2455063939	0.941332156900562	0.614079290478866	-168	n.s	n.s
V_V_WT:V_V_HT	0.750817196525981	1.3882387310754	70219.2455063939	0.540841556800795	0.851147654155941	-167	n.s	n.s
V_V_WT:V_V_HM	2.06297540955878	1.38732912440368	70219.2455063939	1.48701225489339	0.297136625488017	-167	n.s	n.s
V_V_HT:V_V_HM	1.3121582130328	1.38625854878202	70219.2455063939	0.946546525672045	0.610767779971914	-167	n.s	n.s
V_V_WT:V_V_HT	0.748841865805717	1.38832899481819	70219.2455063939	0.539383581701959	0.851886128602239	-166	n.s	n.s
V_V_WT:V_V_HM	2.06819455051902	1.38741389502053	70219.2455063939	1.49068317532485	0.29536728801929	-166	n.s	n.s
V_V_HT:V_V_HM	1.3193526847133	1.3863361308993	70219.2455063939	0.951683112996163	0.607505515447207	-166	n.s	n.s
V_V_WT:V_V_HT	0.747195289261774	1.38838391213345	70219.2455063939	0.53817628015698	0.852496613233845	-165	n.s	n.s
V_V_WT:V_V_HM	2.07357539991783	1.38746542069664	70219.2455063939	1.49450600280668	0.293531416360274	-165	n.s	n.s
V_V_HT:V_V_HM	1.32638011065606	1.38638323986216	70219.2455063939	0.956719666336945	0.604306821628694	-165	n.s	n.s
V_V_WT:V_V_HT	0.74592703579592	1.38839949496203	70219.2455063939	0.537256775519298	0.852960947523807	-164	n.s	n.s
V_V_WT:V_V_HM	2.07913300830389	1.38747992825813	70219.2455063939	1.49849591764118	0.291622591618262	-164	n.s	n.s
V_V_HT:V_V_HM	1.33320597250798	1.38639637698889	70219.2455063939	0.961634056923578	0.601185921395588	-164	n.s	n.s
V_V_WT:V_V_HT	0.745086197537577	1.38837205670637	70219.2455063939	0.536661764358138	0.853261130479843	-163	n.s	n.s
V_V_WT:V_V_HM	2.08488232562751	1.38745391067159	70219.2455063939	1.50266780726312	0.289634688134274	-163	n.s	n.s
V_V_HT:V_V_HM	1.33979612808995	1.38637225920223	70219.2455063939	0.966404311105381	0.598156909720454	-163	n.s	n.s
V_V_WT:V_V_HT	0.744719373732278	1.38830075622833	70219.2455063939	0.536425101255073	0.853380464039567	-162	n.s	n.s
V_V_WT:V_V_HM	2.09083774180971	1.3873865508575	70219.2455063939	1.50703330698819	0.287563284930322	-162	n.s	n.s
V_V_HT:V_V_HM	1.34611836807743	1.38631009196661	70219.2455063939	0.971008128612722	0.595234054590676	-162	n.s	n.s
V_V_WT:V_V_HT	0.744869686418893	1.38818833007149	70219.2455063939	0.536576824832212	0.853303963989375	-161	n.s	n.s
V_V_WT:V_V_HM	2.09701275363344	1.38728042029198	70219.2455063939	1.51159976235525	0.285406133943127	-161	n.s	n.s
V_V_HT:V_V_HM	1.35214306721455	1.38621222614454	70219.2455063939	0.975422840538098	0.592431819841177	-161	n.s	n.s
V_V_WT:V_V_HT	0.745576958162852	1.38804044729483	70219.2455063939	0.537143539020004	0.853018092730391	-160	n.s	n.s
V_V_WT:V_V_HM	2.1034199306101	1.3871408664168	70219.2455063939	1.51637081823099	0.283162847072952	-160	n.s	n.s
V_V_HT:V_V_HM	1.35784297244726	1.38608358714709	70219.2455063939	0.979625604861275	0.589764738583116	-160	n.s	n.s
V_V_WT:V_V_HT	0.746879458019651	1.38786371593342	70219.2455063939	0.538150431807587	0.852509673577067	-159	n.s	n.s
V_V_WT:V_V_HM	2.11007135934755	1.3869741153955	70219.2455063939	1.52134876630041	0.280833764716531	-159	n.s	n.s
V_V_HT:V_V_HM	1.36319190132789	1.38592989941318	70219.2455063939	0.983593688183716	0.587247233643125	-159	n.s	n.s
V_V_WT:V_V_HT	0.748810998221527	1.3876671753362	70219.2455063939	0.539618585443663	0.851767188757484	-158	n.s	n.s
V_V_WT:V_V_HM	2.11697764945728	1.38678869920438	70219.2455063939	1.52653223282813	0.278421016566729	-158	n.s	n.s
V_V_HT:V_V_HM	1.36816665123576	1.38575903310421	70219.2455063939	0.987304876642915	0.584893358025781	-158	n.s	n.s
V_V_WT:V_V_HT	0.751400656798536	1.3874619112866	70219.2455063939	0.541564889591643	0.850780781353033	-157	n.s	n.s
V_V_WT:V_V_HM	2.12414779710312	1.38659509386104	70219.2455063939	1.53191642355256	0.275928364146045	-157	n.s	n.s
V_V_HT:V_V_HM	1.37274714030458	1.38558067283219	70219.2455063939	0.990737794789407	0.582716595883115	-157	n.s	n.s
V_V_WT:V_V_HT	0.754676544990469	1.38725826066459	70219.2455063939	0.544005803669842	0.849540317664092	-156	n.s	n.s
V_V_WT:V_V_HM	2.1315904643663	1.3864030577992	70219.2455063939	1.5374969438902	0.273359400465873	-156	n.s	n.s
V_V_HT:V_V_HM	1.37691391937583	1.38540382443522	70219.2455063939	0.993871891422815	0.580729876566901	-156	n.s	n.s
V_V_WT:V_V_HT	0.75866677592528	1.38706484034881	70219.2455063939	0.546958407318936	0.848034814066479	-155	n.s	n.s
V_V_WT:V_V_HM	2.13931431603647	1.38622070931792	70219.2455063939	1.54327106907031	0.27071697130202	-155	n.s	n.s
V_V_HT:V_V_HM	1.38064754011121	1.38523595405452	70219.2455063939	0.996687630053295	0.5789454604631	-155	n.s	n.s
V_V_WT:V_V_HT	0.763398172954952	1.38688883299754	70219.2455063939	0.550439339326848	0.846252938107077	-154	n.s	n.s
V_V_WT:V_V_HM	2.1473275153038	1.38605480317966	70219.2455063939	1.54923709392858	0.268003489506645	-154	n.s	n.s
V_V_HT:V_V_HM	1.38392934234887	1.38508325434006	70219.2455063939	0.999166900626676	0.577374686036396	-154	n.s	n.s
V_V_WT:V_V_HT	0.768892404663365	1.38673744090589	70219.2455063939	0.554461415681603	0.844184722227243	-153	n.s	n.s
V_V_WT:V_V_HM	2.15563622640436	1.38591212318846	70219.2455063939	1.55539170942891	0.265222129023699	-153	n.s	n.s
V_V_HT:V_V_HM	1.386743821741	1.38495196211389	70219.2455063939	1.0012938063385	0.576027480518959	-153	n.s	n.s
V_V_WT:V_V_HT	0.775168432087764	1.38661653161566	70219.2455063939	0.559035908207838	0.841820406960732	-152	n.s	n.s
V_V_WT:V_V_HM	2.16424553919162	1.38579819235777	70219.2455063939	1.56173211303545	0.262375854423455	-152	n.s	n.s
V_V_HT:V_V_HM	1.38907710710386	1.38484714970044	70219.2455063939	1.00305445796263	0.574912500001795	-152	n.s	n.s
V_V_WT:V_V_HT	0.782239548903675	1.38653152885981	70219.2455063939	0.564170040580999	0.839151758124779	-151	n.s	n.s
V_V_WT:V_V_HM	2.17315825002531	1.38571812792307	70219.2455063939	1.56825418260383	0.259468236658135	-151	n.s	n.s
V_V_HT:V_V_HM	1.39091870112165	1.3847735364495	70219.2455063939	1.00443766761163	0.574036699612189	-151	n.s	n.s
V_V_WT:V_V_HT	0.79011763198545	1.38648558438704	70219.2455063939	0.569870787610647	0.836170140311294	-150	n.s	n.s
V_V_WT:V_V_HM	2.18237658287755	1.38567489665322	70219.2455063939	1.57495570436368	0.256502005144414	-150	n.s	n.s
V_V_HT:V_V_HM	1.3922589508921	1.38473384796943	70219.2455063939	1.00543433161088	0.573405733076068	-150	n.s	n.s
V_V_WT:V_V_HT	0.798812999237794	1.38647948150183	70219.2455063939	0.576144840147598	0.832866556575748	-149	n.s	n.s
V_V_WT:V_V_HM	2.19190209482042	1.3856692242513	70219.2455063939	1.58183645595848	0.253479038920854	-149	n.s	n.s
V_V_HT:V_V_HM	1.39308909558265	1.38472873315052	70219.2455063939	1.00603754528376	0.573023887321835	-149	n.s	n.s
V_V_WT:V_V_HT	0.808329740466855	1.38651325509923	70219.2455063939	0.582994599939114	0.829233809557259	-148	n.s	n.s
V_V_WT:V_V_HM	2.20173368464374	1.3857011448943	70219.2455063939	1.58889504620542	0.250401770479113	-148	n.s	n.s
V_V_HT:V_V_HM	1.39340394417689	1.38475822678117	70219.2455063939	1.00624348512867	0.572893529729141	-148	n.s	n.s
V_V_WT:V_V_HT	0.818670387874057	1.38658457883536	70219.2455063939	0.590422250737627	0.82526443813279	-147	n.s	n.s
V_V_WT:V_V_HM	2.2118695853565	1.38576845893931	70219.2455063939	1.59613214681586	0.247271772383432	-147	n.s	n.s
V_V_HT:V_V_HM	1.39319919748245	1.38482029420677	70219.2455063939	1.00605053472334	0.573015665059077	-147	n.s	n.s
V_V_WT:V_V_HT	0.829835845434268	1.38668886458526	70219.2455063939	0.598429731879659	0.820950784704093	-146	n.s	n.s
V_V_WT:V_V_HM	2.22230730054815	1.38586682686079	70219.2455063939	1.60355039710564	0.244089833158615	-146	n.s	n.s
V_V_HT:V_V_HM	1.39247145511389	1.38491091807598	70219.2455063939	1.00545922263969	0.573389976042444	-146	n.s	n.s
V_V_WT:V_V_HT	0.84182051021404	1.38682109965199	70219.2455063939	0.607014495543287	0.816287369880896	-145	n.s	n.s
V_V_WT:V_V_HM	2.23304141895445	1.38599152320244	70219.2455063939	1.61115084874028	0.240857498870503	-145	n.s	n.s
V_V_HT:V_V_HM	1.39122090874042	1.38502574869574	70219.2455063939	1.0044729565862	0.574014357673108	-145	n.s	n.s
V_V_WT:V_V_HT	0.854617151674102	1.38697439666171	70219.2455063939	0.616173704237849	0.811268751228203	-144	n.s	n.s
V_V_WT:V_V_HM	2.24406579914798	1.38613604754594	70219.2455063939	1.618936180991	0.237575695279222	-144	n.s	n.s
V_V_HT:V_V_HM	1.38944864747388	1.38515878965536	70219.2455063939	1.00309701519462	0.574885552185401	-144	n.s	n.s
V_V_WT:V_V_HT	0.868216919859062	1.38714026542164	70219.2455063939	0.625904201256213	0.805889620868085	-143	n.s	n.s
V_V_WT:V_V_HM	2.25537353926073	1.38629238091578	70219.2455063939	1.62691043412563	0.234244870214434	-143	n.s	n.s
V_V_HT:V_V_HM	1.38715661940167	1.38530263415702	70219.2455063939	1.00133832506987	0.575999285155236	-143	n.s	n.s
V_V_WT:V_V_HT	0.882602885720545	1.38731123144584	70219.2455063939	0.636196742097088	0.800148124034668	-142	n.s	n.s
V_V_WT:V_V_HM	2.26695392965407	1.3864534826923	70219.2455063939	1.63507391914221	0.230867118013838	-142	n.s	n.s
V_V_HT:V_V_HM	1.38435104393354	1.38545080970211	70219.2455063939	0.999206203669685	0.577349788300747	-142	n.s	n.s
V_V_WT:V_V_HT	0.897750104528682	1.38748115443855	70219.2455063939	0.647035890654647	0.794046156745693	-141	n.s	n.s
V_V_WT:V_V_HM	2.27879244517337	1.38661358949506	70219.2455063939	1.64342284140111	0.22744625945154	-141	n.s	n.s
V_V_HT:V_V_HM	1.38104234064466	1.38559805108002	70219.2455063939	0.996712098121233	0.578929956474567	-141	n.s	n.s
V_V_WT:V_V_HT	0.913630499642813	1.38764372470414	70219.2455063939	0.658404231127558	0.787587211558907	-140	n.s	n.s
V_V_WT:V_V_HM	2.29087304133505	1.38676677517424	70219.2455063939	1.65195264434224	0.223986405748702	-140	n.s	n.s
V_V_HT:V_V_HM	1.37724254169223	1.38573893814267	70219.2455063939	0.993868688959675	0.580731906334401	-140	n.s	n.s
V_V_WT:V_V_HT	0.930209865686254	1.38779382849098	70219.2455063939	0.670279580863764	0.78077812230259	-139	n.s	n.s
V_V_WT:V_V_HM	2.30317664690372	1.38690825014921	70219.2455063939	1.6606553798032	0.220492987411476	-139	n.s	n.s
V_V_HT:V_V_HM	1.37296678121748	1.38586911172394	70219.2455063939	0.990690080039075	0.582746846777715	-139	n.s	n.s
V_V_WT:V_V_HT	0.947451036207024	1.38792652892546	70219.2455063939	0.682637745198623	0.773627667688507	-138	n.s	n.s
V_V_WT:V_V_HM	2.31568269941795	1.38703338548094	70219.2455063939	1.66952196223814	0.216971784917626	-138	n.s	n.s
V_V_HT:V_V_HM	1.36823166321095	1.38598435050859	70219.2455063939	0.987191278681373	0.584965399248016	-138	n.s	n.s
V_V_WT:V_V_HT	0.965309758865735	1.38803896902554	70219.2455063939	0.695448600800754	0.76614898838109	-137	n.s	n.s
V_V_WT:V_V_HM	2.32836699300327	1.38713952494063	70219.2455063939	1.6785384246786	0.213430357930596	-137	n.s	n.s
V_V_HT:V_V_HM	1.36305723413754	1.3860822684534	70219.2455063939	0.983388407138665	0.587377455036426	-137	n.s	n.s
V_V_WT:V_V_HT	0.983734886682072	1.38813037884429	70219.2455063939	0.708676145753036	0.758359760743778	-136	n.s	n.s
V_V_WT:V_V_HM	2.34120172937176	1.38722598902263	70219.2455063939	1.68768589105028	0.20987793868723	-136	n.s	n.s
V_V_HT:V_V_HM	1.35746684268968	1.38616231402423	70219.2455063939	0.979298621060295	0.589972218974868	-136	n.s	n.s
V_V_WT:V_V_HT	1.00267390540946	1.38819961907126	70219.2455063939	0.722283662691299	0.750279293137849	-135	n.s	n.s
V_V_WT:V_V_HM	2.35415839616103	1.38729173123854	70219.2455063939	1.69694545361363	0.206323449322943	-135	n.s	n.s
V_V_HT:V_V_HM	1.35148449075157	1.38622356716694	70219.2455063939	0.974939773613595	0.592738415683595	-135	n.s	n.s
V_V_WT:V_V_HT	1.02207430206271	1.38824457130487	70219.2455063939	0.736235043297892	0.7419277484283	-134	n.s	n.s
V_V_WT:V_V_HM	2.36720848136054	1.38733475614908	70219.2455063939	1.70629941394343	0.202775021624656	-134	n.s	n.s
V_V_HT:V_V_HM	1.34513417929784	1.3862641919529	70219.2455063939	0.970330321670416	0.5956643437778	-134	n.s	n.s
V_V_WT:V_V_HT	1.04188356236664	1.38826223178696	70219.2455063939	0.750494782981696	0.733326111339868	-133	n.s	n.s
V_V_WT:V_V_HM	2.38032347297562	1.38735220798162	70219.2455063939	1.71573120313739	0.199240045006637	-133	n.s	n.s
V_V_HT:V_V_HM	1.33843991060896	1.38628151861757	70219.2455063939	0.965489254984572	0.598737917049927	-133	n.s	n.s
V_V_WT:V_V_HT	1.06204823374932	1.3882494784377	70219.2455063939	0.765026927973006	0.724496775455925	-132	n.s	n.s
V_V_WT:V_V_HM	2.39347429698329	1.38734110074873	70219.2455063939	1.72522409643278	0.195725658432136	-132	n.s	n.s
V_V_HT:V_V_HM	1.33142606323397	1.38627272723982	70219.2455063939	0.960435877495006	0.601946801248777	-132	n.s	n.s
V_V_WT:V_V_HT	1.0825102683018	1.38820552156596	70219.2455063939	0.779791069466921	0.715465950326375	-131	n.s	n.s
V_V_WT:V_V_HM	2.4066291169232	1.38730065341592	70219.2455063939	1.73475670972793	0.192240378206401	-131	n.s	n.s
V_V_HT:V_V_HM	1.3241188486214	1.38623703795503	70219.2455063939	0.955189345232567	0.605278707257761	-131	n.s	n.s
V_V_WT:V_V_HT	1.10320660727068	1.38813242418622	70219.2455063939	0.794741616901158	0.706264113200419	-130	n.s	n.s
V_V_WT:V_V_HM	2.41975298556715	1.38723278626541	70219.2455063939	1.74430204470687	0.188794330332977	-130	n.s	n.s
V_V_HT:V_V_HM	1.31654637829648	1.38617617759108	70219.2455063939	0.949768434618743	0.60872153969522	-130	n.s	n.s
V_V_WT:V_V_HT	1.12407044580291	1.38803433655945	70219.2455063939	0.809828990678406	0.696925247340298	-129	n.s	n.s
V_V_WT:V_V_HM	2.43280854581234	1.38714139296149	70219.2455063939	1.75382881525754	0.185398651559767	-129	n.s	n.s
V_V_HT:V_V_HM	1.30873810000942	1.3860936994257	70219.2455063939	0.944191652087924	0.61226333012698	-129	n.s	n.s
V_V_WT:V_V_HT	1.14503375711329	1.38791563497643	70219.2455063939	0.825002419641118	0.687485017377701	-128	n.s	n.s
V_V_WT:V_V_HM	2.44575759806577	1.38703056846627	70219.2455063939	1.76330475597969	0.182064239096211	-128	n.s	n.s
V_V_HT:V_V_HM	1.30072384095248	1.3859933235433	70219.2455063939	0.938477710431658	0.615891938628537	-128	n.s	n.s
V_V_WT:V_V_HT	1.16602651985666	1.38778177068721	70219.2455063939	0.84020884586145	0.67798130453483	-127	n.s	n.s
V_V_WT:V_V_HM	2.45856045964095	1.38690542136756	70219.2455063939	1.77269511082932	0.178802260231814	-127	n.s	n.s
V_V_HT:V_V_HM	1.29253393978429	1.38587970427019	70219.2455063939	0.93264511761138	0.619595320293792	-127	n.s	n.s
V_V_WT:V_V_HT	1.18697796112509	1.38763801302966	70219.2455063939	0.855394526511663	0.668453046092928	-126	n.s	n.s
V_V_WT:V_V_HM	2.47117682141728	1.38677087824458	70219.2455063939	1.78196475004246	0.175623391965204	-126	n.s	n.s
V_V_HT:V_V_HM	1.28419886029218	1.38575731208063	70219.2455063939	0.926712671184851	0.623361217866255	-126	n.s	n.s
V_V_WT:V_V_HT	1.20781614740644	1.38749070741413	70219.2455063939	0.87050395433455	0.658940730109377	-125	n.s	n.s
V_V_WT:V_V_HM	2.48356515610941	1.38663288768815	70219.2455063939	1.79107619483201	0.17253850079174	-125	n.s	n.s
V_V_HT:V_V_HM	1.27574900870296	1.38563157143772	70219.2455063939	0.920698571684002	0.627177732198982	-125	n.s	n.s
V_V_WT:V_V_HT	1.22846834449925	1.38734738925566	70219.2455063939	0.885479984330632	0.649486134752612	-124	n.s	n.s
V_V_WT:V_V_HM	2.49568276715412	1.38649853403436	70219.2455063939	1.79998947412682	0.169558670517717	-124	n.s	n.s
V_V_HT:V_V_HM	1.26721442265487	1.38550897575741	70219.2455063939	0.914620146695276	0.631033505052905	-124	n.s	n.s
V_V_WT:V_V_HT	1.24886176012897	1.38721631851866	70219.2455063939	0.900264611551401	0.64013165074048	-123	n.s	n.s
V_V_WT:V_V_HM	2.50748617262543	1.3863755988176	70219.2455063939	1.80866294441707	0.166694920757204	-123	n.s	n.s
V_V_HT:V_V_HM	1.25862441249646	1.38539668397074	70219.2455063939	0.908493882697238	0.63491770650743	-123	n.s	n.s
V_V_WT:V_V_HT	1.26892428234111	1.38710597579588	70219.2455063939	0.914799809447174	0.63091956379624	-122	n.s	n.s
V_V_WT:V_V_HM	2.51893149176513	1.38627208558062	70219.2455063939	1.81705418291684	0.163957932725453	-122	n.s	n.s
V_V_HT:V_V_HM	1.25000720942402	1.38530208263841	70219.2455063939	0.902335472594754	0.638820012322851	-122	n.s	n.s
V_V_WT:V_V_HT	1.28858485899949	1.38702412479844	70219.2455063939	0.929028440068946	0.621891300477983	-121	n.s	n.s
V_V_WT:V_V_HM	2.52997478228871	1.3861953298932	70219.2455063939	1.82512141523636	0.161357634903007	-121	n.s	n.s
V_V_HT:V_V_HM	1.24138992328922	1.38523195634379	70219.2455063939	0.896160327231962	0.642730287398893	-121	n.s	n.s
V_V_WT:V_V_HT	1.30777314738791	1.38697611657635	70219.2455063939	0.942895217702854	0.613086659035757	-120	n.s	n.s
V_V_WT:V_V_HM	2.54057223665181	1.38615038318857	70219.2455063939	1.8328258372715	0.158902545242707	-120	n.s	n.s
V_V_HT:V_V_HM	1.23279908926389	1.38519097116276	70219.2455063939	0.889984929824551	0.646637737213291	-120	n.s	n.s
V_V_WT:V_V_HT	1.32642070627527	1.38696548982959	70219.2455063939	0.956347303521041	0.604543302407953	-119	n.s	n.s
V_V_WT:V_V_HM	2.55068059805113	1.3861405897253	70219.2455063939	1.84013123701732	0.156600011974032	-119	n.s	n.s
V_V_HT:V_V_HM	1.22425989177585	1.385182223414	70219.2455063939	0.883825875817604	0.650531526315135	-119	n.s	n.s
V_V_WT:V_V_HT	1.34446026926635	1.3869929665968	70219.2455063939	0.969334597683782	0.596296477527233	-118	n.s	n.s
V_V_WT:V_V_HM	2.56025702024877	1.38616662821528	70219.2455063939	1.84700523597596	0.15445594155544	-118	n.s	n.s
V_V_HT:V_V_HM	1.21579675098242	1.38520633839469	70219.2455063939	0.877700828593813	0.654400184545254	-118	n.s	n.s
V_V_WT:V_V_HT	1.36182817694208	1.38705769317192	70219.2455063939	0.98181076652108	0.588378304432145	-117	n.s	n.s
V_V_WT:V_V_HM	2.5692601031666	1.38622769874691	70219.2455063939	1.8534185296464	0.152475160088656	-117	n.s	n.s
V_V_HT:V_V_HM	1.20743192622455	1.38526259049896	70219.2455063939	0.871626747524915	0.658232737026632	-117	n.s	n.s
V_V_WT:V_V_HT	1.37846469368374	1.38715729344313	70219.2455063939	0.993733515441636	0.580817581819874	-116	n.s	n.s
V_V_WT:V_V_HM	2.5776500955514	1.3863215728127	70219.2455063939	1.85934500775431	0.150661485160007	-116	n.s	n.s
V_V_HT:V_V_HM	1.19918540186766	1.38534894869464	70219.2455063939	0.865619743673684	0.66201880153143	-116	n.s	n.s
V_V_WT:V_V_HT	1.39431188958733	1.38728669267486	70219.2455063939	1.00506398349351	0.573640183935714	-115	n.s	n.s
V_V_WT:V_V_HM	2.58538806879365	1.3864434667952	70219.2455063939	1.86476270451175	0.149017540684007	-115	n.s	n.s
V_V_HT:V_V_HM	1.19107617920635	1.38546101082842	70219.2455063939	0.859696642415189	0.665747610076814	-115	n.s	n.s
V_V_WT:V_V_HT	1.40931583266451	1.38743921140015	70219.2455063939	1.01576762504952	0.566868543967143	-114	n.s	n.s
V_V_WT:V_V_HM	2.59243700326333	1.38658708448722	70219.2455063939	1.86965321707295	0.147545034533779	-114	n.s	n.s
V_V_HT:V_V_HM	1.18312117059881	1.38559298153987	70219.2455063939	0.853873530222389	0.669408931643473	-114	n.s	n.s
V_V_WT:V_V_HT	1.42342358908504	1.38760550509412	70219.2455063939	1.0258128725055	0.560522566793253	-113	n.s	n.s
V_V_WT:V_V_HM	2.59876035695502	1.38674359995172	70219.2455063939	1.87400205563991	0.146244737834937	-113	n.s	n.s
V_V_HT:V_V_HM	1.17533676786999	1.38573670761441	70219.2455063939	0.848167448701973	0.672992012054349	-113	n.s	n.s
V_V_WT:V_V_HT	1.43658346389284	1.3877739374429	70219.2455063939	1.03517109316801	0.554619737267353	-112	n.s	n.s
V_V_WT:V_V_HM	2.60432225336438	1.3869020097684	70219.2455063939	1.87779831236908	0.145116657366514	-112	n.s	n.s
V_V_HT:V_V_HM	1.16773878947156	1.38588200294824	70219.2455063939	0.842596113512831	0.676485758806813	-112	n.s	n.s
V_V_WT:V_V_HT	1.44875000345823	1.38793305150508	70219.2455063939	1.04381836133032	0.549174098846973	-111	n.s	n.s
V_V_WT:V_V_HM	2.60909019191601	1.38705148718142	70219.2455063939	1.88103341226204	0.144160461611299	-111	n.s	n.s
V_V_HT:V_V_HM	1.1603401884578	1.38601885550214	70219.2455063939	0.837174894015009	0.679880637621047	-111	n.s	n.s
V_V_WT:V_V_HT	1.45988553666007	1.38807274357769	70219.2455063939	1.05173561213895	0.544196267932929	-110	n.s	n.s
V_V_WT:V_V_HM	2.61303599314034	1.38718249589128	70219.2455063939	1.88370023474196	0.143375775849635	-110	n.s	n.s
V_V_HT:V_V_HM	1.15315045648027	1.38613846442657	70219.2455063939	0.831915776146734	0.683169312037761	-110	n.s	n.s
V_V_WT:V_V_HT	1.46996049320185	1.38818489616579	70219.2455063939	1.05890828899084	0.53969377008894	-109	n.s	n.s
V_V_WT:V_V_HM	2.61613611953806	1.38728738777519	70219.2455063939	1.88579247716912	0.142762393107667	-109	n.s	n.s
V_V_HT:V_V_HM	1.14617562633622	1.38623379211819	70219.2455063939	0.826827071200485	0.686346809835314	-109	n.s	n.s
V_V_WT:V_V_HT	1.4789536624794	1.38826389079286	70219.2455063939	1.06532603223926	0.53567134627169	-108	n.s	n.s
V_V_WT:V_V_HM	2.61837196874644	1.38736088691223	70219.2455063939	1.88730415672451	0.142320437155714	-108	n.s	n.s
V_V_HT:V_V_HM	1.13941830626704	1.3863000109437	70219.2455063939	0.821913220278631	0.689410626465218	-108	n.s	n.s
V_V_WT:V_V_HT	1.48685239828669	1.388306972054	70219.2455063939	1.07098244712182	0.532131201408072	-107	n.s	n.s
V_V_WT:V_V_HM	2.61973014971143	1.387400432956	70219.2455063939	1.88822930098834	0.142050466824802	-107	n.s	n.s
V_V_HT:V_V_HM	1.13287775142475	1.38633481975631	70219.2455063939	0.817174707927979	0.69236075833134	-107	n.s	n.s
V_V_WT:V_V_HT	1.49365129221603	1.38831387752774	70219.2455063939	1.0758743511776	0.52907356722543	-106	n.s	n.s
V_V_WT:V_V_HM	2.62020177905698	1.38740582580522	70219.2455063939	1.88856189755169	0.14195350415925	-106	n.s	n.s
V_V_HT:V_V_HM	1.12655048684095	1.38633810651396	70219.2455063939	0.812608757955692	0.69519924916639	-106	n.s	n.s
V_V_WT:V_V_HT	1.49934785785562	1.38828516082755	70219.2455063939	1.07999991656027	0.526497939321846	-105	n.s	n.s
V_V_WT:V_V_HM	2.61977986035504	1.38737762554993	70219.2455063939	1.88829617265639	0.142030967586406	-105	n.s	n.s
V_V_HT:V_V_HM	1.12043200249942	1.38631044439665	70219.2455063939	0.808211470257704	0.697928846414843	-105	n.s	n.s
V_V_WT:V_V_HT	1.50394695280321	1.38822382932493	70219.2455063939	1.08336056551814	0.524401955210801	-104	n.s	n.s
V_V_WT:V_V_HM	2.61846231174049	1.38731871414159	70219.2455063939	1.88742664900955	0.142284670110226	-104	n.s	n.s
V_V_HT:V_V_HM	1.11451535893728	1.38625455826085	70219.2455063939	0.803975974178589	0.700554136939857	-104	n.s	n.s
V_V_WT:V_V_HT	1.50746075777051	1.3881352147437	70219.2455063939	1.08596103733947	0.522781405821878	-103	n.s	n.s
V_V_WT:V_V_HM	2.61625204536385	1.38723417281186	70219.2455063939	1.88594838322129	0.142716764844809	-103	n.s	n.s
V_V_HT:V_V_HM	1.10879128759332	1.38617521096342	70219.2455063939	0.799892595700574	0.703081427619006	-103	n.s	n.s
V_V_WT:V_V_HT	1.50990291712079	1.38802441300795	70219.2455063939	1.08780717613512	0.521631651674164	-102	n.s	n.s
V_V_WT:V_V_HM	2.61315297487265	1.38712884250523	70219.2455063939	1.88385742895603	0.143329622874908	-102	n.s	n.s
V_V_HT:V_V_HM	1.10325005775185	1.38607691541017	70219.2455063939	0.795951541711788	0.705517073049588	-102	n.s	n.s
V_V_WT:V_V_HT	1.51128707501288	1.38789544666243	70219.2455063939	1.08890556464262	0.520947872497039	-101	n.s	n.s
V_V_WT:V_V_HM	2.60916901553271	1.38700652690498	70219.2455063939	1.88115121660956	0.14412573128438	-101	n.s	n.s
V_V_HT:V_V_HM	1.09788194051985	1.38596318895101	70219.2455063939	0.792143650908078	0.707867010574187	-101	n.s	n.s
V_V_WT:V_V_HT	1.51162822040945	1.38775167330712	70219.2455063939	1.08926420301632	0.52072465587336	-100	n.s	n.s
V_V_WT:V_V_HM	2.60430513710606	1.38687038351402	70219.2455063939	1.87782879212355	0.14510762646545	-100	n.s	n.s
V_V_HT:V_V_HM	1.09267691669661	1.38583692323918	70219.2455063939	0.788459953962439	0.71013703290312	-100	n.s	n.s
V_V_WT:V_V_HT	1.51094671971911	1.38759739377091	70219.2455063939	1.08889417528595	0.520954961610265	-99	n.s	n.s
V_V_WT:V_V_HM	2.59857052851535	1.38672445946483	70219.2455063939	1.87389103204987	0.146277827209594	-99	n.s	n.s
V_V_HT:V_V_HM	1.08762380879622	1.38570183022206	70219.2455063939	0.784890215972317	0.712333684454965	-99	n.s	n.s
V_V_WT:V_V_HT	1.50926551659625	1.38743659323322	70219.2455063939	1.08780864218027	0.521630738875802	-98	n.s	n.s
V_V_WT:V_V_HM	2.59197648022715	1.38657249280673	70219.2455063939	1.86934076196796	0.147638788240898	-98	n.s	n.s
V_V_HT:V_V_HM	1.0827109636309	1.38556131937851	70219.2455063939	0.781424068706355	0.714463560048872	-98	n.s	n.s
V_V_WT:V_V_HT	1.50661248612849	1.38727392454023	70219.2455063939	1.08602379059911	0.522742314021944	-97	n.s	n.s
V_V_WT:V_V_HM	2.58453846970622	1.38641885337651	70219.2455063939	1.86418300891666	0.149192804569334	-97	n.s	n.s
V_V_HT:V_V_HM	1.07792598357771	1.38541938648401	70219.2455063939	0.77805031032035	0.716533733431927	-97	n.s	n.s
V_V_WT:V_V_HT	1.50301673391229	1.38711292065178	70219.2455063939	1.08355759039866	0.524279133426453	-96	n.s	n.s
V_V_WT:V_V_HM	2.57627301837785	1.38626683915725	70219.2455063939	1.85842504892063	0.150941966735655	-96	n.s	n.s
V_V_HT:V_V_HM	1.07325628446556	1.38527901535784	70219.2455063939	0.774758205796048	0.718550957231145	-96	n.s	n.s
V_V_WT:V_V_HT	1.49850837695122	1.38695591510726	70219.2455063939	1.08042970986236	0.526229777728797	-95	n.s	n.s
V_V_WT:V_V_HM	2.567197639595	1.38611860232564	70219.2455063939	1.85207646393875	0.152888103464588	-95	n.s	n.s
V_V_HT:V_V_HM	1.06868926264379	1.38514211147762	70219.2455063939	0.771537630535069	0.720521577052989	-95	n.s	n.s
V_V_WT:V_V_HT	1.49312248841809	1.38680614599744	70219.2455063939	1.07666272804422	0.52858116028613	-94	n.s	n.s
V_V_WT:V_V_HM	2.55733476922973	1.38597716060543	70219.2455063939	1.84514928666835	0.155032686724035	-94	n.s	n.s
V_V_HT:V_V_HM	1.06421228081165	1.38501139889293	70219.2455063939	0.768377994334415	0.72245219098151	-94	n.s	n.s
V_V_WT:V_V_HT	1.4868996649618	1.38666817350375	70219.2455063939	1.07228224702438	0.531318403696209	-93	n.s	n.s
V_V_WT:V_V_HM	2.54671259644179	1.3858467992422	70219.2455063939	1.83765810032853	0.157376738494923	-93	n.s	n.s
V_V_HT:V_V_HM	1.05981293148001	1.38489080380112	70219.2455063939	0.765268228058944	0.724349655502796	-93	n.s	n.s
V_V_WT:V_V_HT	1.47988473626134	1.386547165403	70219.2455063939	1.06731654947433	0.534424996121065	-92	n.s	n.s
V_V_WT:V_V_HM	2.53536396807932	1.3857323918475	70219.2455063939	1.82962019434293	0.159920707508757	-92	n.s	n.s
V_V_HT:V_V_HM	1.05547923181799	1.38478482014134	70219.2455063939	0.762197286153281	0.726220777169091	-92	n.s	n.s
V_V_WT:V_V_HT	1.47212336111624	1.38644664861869	70219.2455063939	1.06179589570425	0.537883173093789	-91	n.s	n.s
V_V_WT:V_V_HM	2.52332265419562	1.38563725447602	70219.2455063939	1.82105572439291	0.162664330607727	-91	n.s	n.s
V_V_HT:V_V_HM	1.0511992930794	1.3846964913954	70219.2455063939	0.759155020332342	0.728071781023143	-91	n.s	n.s
V_V_WT:V_V_HT	1.46366172007184	1.38636837787453	70219.2455063939	1.05575238402063	0.541673949768523	-90	n.s	n.s
V_V_WT:V_V_HM	2.51062321044942	1.38556302181701	70219.2455063939	1.81198774138547	0.16560652231085	-90	n.s	n.s
V_V_HT:V_V_HM	1.04696149037758	1.38462729644038	70219.2455063939	0.756132349166544	0.729908210902241	-90	n.s	n.s
V_V_WT:V_V_HT	1.45454849257588	1.38631428062691	70219.2455063939	1.04921987236409	0.545777118258654	-89	n.s	n.s
V_V_WT:V_V_HM	2.49730405445224	1.38551150768831	70219.2455063939	1.80244194335053	0.168745344721714	-89	n.s	n.s
V_V_HT:V_V_HM	1.04275556187634	1.38457890570094	70219.2455063939	0.753121080772535	0.731735040846066	-89	n.s	n.s
V_V_WT:V_V_HT	1.44483483430672	1.38628690746022	70219.2455063939	1.04223362893455	0.5501714206869	-88	n.s	n.s
V_V_WT:V_V_HM	2.48340796543443	1.38548513667348	70219.2455063939	1.79244648657656	0.172077954626006	-88	n.s	n.s
V_V_HT:V_V_HM	1.03857313112771	1.38455358960186	70219.2455063939	0.750114072093347	0.733556581777713	-88	n.s	n.s
V_V_WT:V_V_HT	1.43457352082994	1.38628885204684	70219.2455063939	1.03483016451572	0.554834615891522	-87	n.s	n.s
V_V_WT:V_V_HM	2.46898111308803	1.38548639031224	70219.2455063939	1.78203202164376	0.175600471461526	-87	n.s	n.s
V_V_HT:V_V_HM	1.03440759225811	1.38455369712473	70219.2455063939	0.747105435062745	0.735376360724342	-87	n.s	n.s
V_V_WT:V_V_HT	1.42381762912358	1.38632066085252	70219.2455063939	1.02704783195541	0.559743070489997	-86	n.s	n.s
V_V_WT:V_V_HM	2.45407033451718	1.38551580892422	70219.2455063939	1.77123228671251	0.179307645111973	-86	n.s	n.s
V_V_HT:V_V_HM	1.03025270539361	1.38457977151534	70219.2455063939	0.744090536774242	0.737197125587667	-86	n.s	n.s
V_V_WT:V_V_HT	1.41262019906126	1.38638075733779	70219.2455063939	1.01892657668869	0.564871892255833	-85	n.s	n.s
V_V_WT:V_V_HM	2.43872292309337	1.38557191895896	70219.2455063939	1.76008396945984	0.1831927564339	-85	n.s	n.s
V_V_HT:V_V_HM	1.02610272403212	1.38463048124591	70219.2455063939	0.741066109644515	0.739020783835148	-85	n.s	n.s
V_V_WT:V_V_HT	1.40103412464122	1.38646699391806	70219.2455063939	1.01050665525184	0.570195727512928	-84	n.s	n.s
V_V_WT:V_V_HM	2.42298800728953	1.38565271534708	70219.2455063939	1.74862574182782	0.187247812269297	-84	n.s	n.s
V_V_HT:V_V_HM	1.0219538826483	1.38470401547385	70219.2455063939	0.738030561931017	0.740848221565087	-84	n.s	n.s
V_V_WT:V_V_HT	1.38911200124285	1.3865757543819	70219.2455063939	1.00182914410045	0.575688440359185	-83	n.s	n.s
V_V_WT:V_V_HM	2.40691547692203	1.38575480151005	70219.2455063939	1.73689852945068	0.191463323280763	-83	n.s	n.s
V_V_HT:V_V_HM	1.01780347567919	1.38479726998757	70219.2455063939	0.734983739308155	0.742679454403464	-83	n.s	n.s
V_V_WT:V_V_HT	1.37690538441053	1.38670313802837	70219.2455063939	0.99293449812786	0.581324035735497	-82	n.s	n.s
V_V_WT:V_V_HM	2.39055643596052	1.38587451850956	70219.2455063939	1.7249443611471	0.1958285968281	-82	n.s	n.s
V_V_HT:V_V_HM	1.01365105154999	1.3849069071833	70219.2455063939	0.731927212069157	0.744513462277737	-82	n.s	n.s
V_V_WT:V_V_HT	1.36446556882997	1.38684354140927	70219.2455063939	0.983864097202654	0.587075700809457	-81	n.s	n.s
V_V_WT:V_V_HM	2.37396229156375	1.38600658746334	70219.2455063939	1.7128073654459	0.20033127081704	-81	n.s	n.s
V_V_HT:V_V_HM	1.00949672273378	1.38502807324242	70219.2455063939	0.728863726473431	0.746348526608762	-81	n.s	n.s
V_V_WT:V_V_HT	1.35184327335812	1.38698982687112	70219.2455063939	0.974659833235918	0.592916093544809	-80	n.s	n.s
V_V_WT:V_V_HM	2.35718450877899	1.38614426801337	70219.2455063939	1.70053331617302	0.204957370102793	-80	n.s	n.s
V_V_HT:V_V_HM	1.00534123542086	1.38515454333802	70219.2455063939	0.725797161230929	0.748182262720712	-80	n.s	n.s
V_V_WT:V_V_HT	1.33908690656181	1.3871352784687	70219.2455063939	0.965361437595382	0.598819075051512	-79	n.s	n.s
V_V_WT:V_V_HM	2.34027477532808	1.38628122285331	70219.2455063939	1.68816740553638	0.209692070832289	-79	n.s	n.s
V_V_HT:V_V_HM	1.00118786876629	1.38528047128682	70219.2455063939	0.722732969617523	0.750011362615946	-79	n.s	n.s
V_V_WT:V_V_HT	1.32624353138385	1.38727279662222	70219.2455063939	0.956007740231794	0.60475895378809	-78	n.s	n.s
V_V_WT:V_V_HM	2.32328472047513	1.38641074545963	70219.2455063939	1.67575498681302	0.214519391749057	-78	n.s	n.s
V_V_HT:V_V_HM	0.997041189091282	1.38539965777827	70219.2455063939	0.719677663765422	0.75183191101172	-78	n.s	n.s
V_V_WT:V_V_HT	1.31335713506573	1.38739638721686	70219.2455063939	0.946634391704267	0.610711976656986	-77	n.s	n.s
V_V_WT:V_V_HM	2.30626551769385	1.38652717836961	70219.2455063939	1.66333956785885	0.219422964923121	-77	n.s	n.s
V_V_HT:V_V_HM	0.992908382628097	1.38550687938605	70219.2455063939	0.716639085233616	0.753639230983835	-77	n.s	n.s
V_V_WT:V_V_HT	1.30047093465052	1.38749962700727	70219.2455063939	0.937276601259735	0.616654634773253	-76	n.s	n.s
V_V_WT:V_V_HM	2.28926822569689	1.38662444623773	70219.2455063939	1.65096485346718	0.224385255651215	-76	n.s	n.s
V_V_HT:V_V_HM	0.988797291046372	1.38559650577405	70219.2455063939	0.713625710606124	0.75542830375286	-76	n.s	n.s
V_V_WT:V_V_HT	1.28762713247198	1.38757589356219	70219.2455063939	0.9279687968392	0.622563922649177	-75	n.s	n.s
V_V_WT:V_V_HM	2.27234353479915	1.3866962732229	70219.2455063939	1.63867429276194	0.229387743369398	-75	n.s	n.s
V_V_HT:V_V_HM	0.984716402327163	1.38566270096617	70219.2455063939	0.710646538757635	0.757193839429776	-75	n.s	n.s
V_V_WT:V_V_HT	1.27486277920777	1.38762120790466	70219.2455063939	0.91873976265673	0.62842046517228	-74	n.s	n.s
V_V_WT:V_V_HM	2.25554021180125	1.38673889285349	70219.2455063939	1.62650678035	0.234412730558916	-74	n.s	n.s
V_V_HT:V_V_HM	0.980677432593474	1.38570196656042	70219.2455063939	0.707711655362449	0.758929946489955	-74	n.s	n.s
V_V_WT:V_V_HT	1.26220956695022	1.3876345106361	70219.2455063939	0.909612406779658	0.634208693517905	-73	n.s	n.s
V_V_WT:V_V_HM	2.23890485226061	1.3867513101102	70219.2455063939	1.61449629500094	0.239443653262983	-73	n.s	n.s
V_V_HT:V_V_HM	0.976695285310394	1.38571338614874	70219.2455063939	0.704832106749639	0.760630211938874	-73	n.s	n.s
V_V_WT:V_V_HT	1.24969810245679	1.38761512177727	70219.2455063939	0.900608593005359	0.639913801457414	-72	n.s	n.s
V_V_WT:V_V_HM	2.22248360047	1.38673287825552	70219.2455063939	1.60267607072663	0.24446347070122	-72	n.s	n.s
V_V_HT:V_V_HM	0.972785498013184	1.38569634887932	70219.2455063939	0.702019240218051	0.762288094264532	-72	n.s	n.s
V_V_WT:V_V_HT	1.23735899157824	1.38756208018842	70219.2455063939	0.891750365079319	0.645520992421642	-71	n.s	n.s
V_V_WT:V_V_HM	2.20632260192333	1.38668266886949	70219.2455063939	1.59107966909405	0.249454256717505	-71	n.s	n.s
V_V_HT:V_V_HM	0.968963610345082	1.38564995801285	70219.2455063939	0.699284552164002	0.763897012977086	-71	n.s	n.s
V_V_WT:V_V_HT	1.22522155118865	1.38747488110487	70219.2455063939	0.883058546049481	0.651016387116598	-70	n.s	n.s
V_V_WT:V_V_HM	2.1904672433669	1.38660017539259	70219.2455063939	1.57973962663514	0.254397825203441	-70	n.s	n.s
V_V_HT:V_V_HM	0.965245692178255	1.38557369209633	70219.2455063939	0.696639736799467	0.765450318756904	-70	n.s	n.s
V_V_WT:V_V_HT	1.21330993385057	1.38735559209523	70219.2455063939	0.874548631052974	0.656389629137676	-69	n.s	n.s
V_V_WT:V_V_HM	2.1749598793256	1.3864873321304	70219.2455063939	1.56868355658445	0.2592775364887	-69	n.s	n.s
V_V_HT:V_V_HM	0.961649945475021	1.38546930305462	70219.2455063939	0.694096897964334	0.766941167576069	-69	n.s	n.s
V_V_WT:V_V_HT	1.20164700346409	1.38720683720708	70219.2455063939	0.866234919864881	0.66163127121385	-68	n.s	n.s
V_V_WT:V_V_HM	2.15984210714669	1.38634659213397	70219.2455063939	1.55793805055783	0.264076724602399	-68	n.s	n.s
V_V_HT:V_V_HM	0.958195103682617	1.38533901180956	70219.2455063939	0.691668317656776	0.768362654426762	-68	n.s	n.s
V_V_WT:V_V_HT	1.19025426109934	1.38703181110879	70219.2455063939	0.858130470812958	0.6667328063324	-67	n.s	n.s
V_V_WT:V_V_HM	2.14515456982378	1.38618094162126	70219.2455063939	1.54752854076527	0.268778834285344	-67	n.s	n.s
V_V_HT:V_V_HM	0.954900308724433	1.38518552353076	70219.2455063939	0.689366364651608	0.769707862920379	-67	n.s	n.s
V_V_WT:V_V_HT	1.17914639816421	1.38683693230051	70219.2455063939	0.850241560994648	0.671690144053082	-66	n.s	n.s
V_V_WT:V_V_HM	2.13093308695909	1.3859964338132	70219.2455063939	1.53747371564038	0.273370062662778	-66	n.s	n.s
V_V_HT:V_V_HM	0.951786688794886	1.3850144132359	70219.2455063939	0.687203454129522	0.770969883671866	-66	n.s	n.s
V_V_WT:V_V_HT	1.16832990578991	1.3866322394367	70219.2455063939	0.842566523813495	0.67650430137791	-65	n.s	n.s
V_V_WT:V_V_HM	2.11720742229088	1.38580257120597	70219.2455063939	1.5277843080118	0.277840127587908	-65	n.s	n.s
V_V_HT:V_V_HM	0.948877516500973	1.38483449188176	70219.2455063939	0.685192000967284	0.772141835205109	-65	n.s	n.s
V_V_WT:V_V_HT	1.15780444281311	1.38643022799143	70219.2455063939	0.835097518387537	0.681180244018024	-64	n.s	n.s
V_V_WT:V_V_HM	2.10400208226117	1.38561120044492	70219.2455063939	1.51846497891009	0.282181600680816	-64	n.s	n.s
V_V_HT:V_V_HM	0.946197639448041	1.3846567753048	70219.2455063939	0.68334453441703	0.773216789845628	-64	n.s	n.s
V_V_WT:V_V_HT	1.14756830082055	1.38624270605895	70219.2455063939	0.827826394183923	0.685723178677394	-63	n.s	n.s
V_V_WT:V_V_HM	2.09134051272209	1.38543351516897	70219.2455063939	1.50952065893037	0.286387063806237	-63	n.s	n.s
V_V_HT:V_V_HM	0.943772211901536	1.3844916713332	70219.2455063939	0.681674170703192	0.774187491298931	-63	n.s	n.s
V_V_WT:V_V_HT	1.13761977305738	1.38607974432209	70219.2455063939	0.820746264937136	0.690137560484419	-62	n.s	n.s
V_V_WT:V_V_HM	2.07924615856211	1.38527905683537	70219.2455063939	1.50095834359331	0.290448259024196	-62	n.s	n.s
V_V_HT:V_V_HM	0.941626385504748	1.38434804467274	70219.2455063939	0.680194831876508	0.77504622015926	-62	n.s	n.s
V_V_WT:V_V_HT	1.12795715148624	1.38594939128158	70219.2455063939	0.813851615781742	0.694427025608356	-61	n.s	n.s
V_V_WT:V_V_HM	2.06774246538696	1.38515544542685	70219.2455063939	1.49278730572349	0.294355957452782	-61	n.s	n.s
V_V_HT:V_V_HM	0.939785313900721	1.38423296744736	70219.2455063939	0.678921349224738	0.775784725431758	-61	n.s	n.s
V_V_WT:V_V_HT	1.11857748565652	1.3858580705861	70219.2455063939	0.807137115551419	0.698595129231892	-60	n.s	n.s
V_V_WT:V_V_HM	2.05685163688189	1.38506876136026	70219.2455063939	1.48501770761322	0.298100603238955	-60	n.s	n.s
V_V_HT:V_V_HM	0.938274151225352	1.384152082492	70219.2455063939	0.677869262412336	0.776394330566166	-60	n.s	n.s
V_V_WT:V_V_HT	1.10947165978803	1.38581266366691	70219.2455063939	0.800592813787924	0.702648311220192	-59	n.s	n.s
V_V_WT:V_V_HM	2.04658965294319	1.38502553863319	70219.2455063939	1.47765481275014	0.30167513623133	-59	n.s	n.s
V_V_HT:V_V_HM	0.937117993155149	1.38411148624901	70219.2455063939	0.677053837400604	0.776866488999414	-59	n.s	n.s
V_V_WT:V_V_HT	1.10062452956038	1.38582003825498	70219.2455063939	0.794204513701705	0.706595625960891	-58	n.s	n.s
V_V_WT:V_V_HM	2.0369662113163	1.38503231803035	70219.2455063939	1.47069940881456	0.305074882348455	-58	n.s	n.s
V_V_HT:V_V_HM	0.936341681755922	1.38411731327575	70219.2455063939	0.676490115956942	0.777192739260833	-58	n.s	n.s
V_V_WT:V_V_HT	1.09201975400883	1.38588436015775	70219.2455063939	0.787958783144452	0.710445618729417	-57	n.s	n.s
V_V_WT:V_V_HM	2.02798974902635	1.38509308037759	70219.2455063939	1.46415412635914	0.308294511723039	-57	n.s	n.s
V_V_HT:V_V_HM	0.935969995017502	1.38417332032515	70219.2455063939	0.676194217352518	0.777363935167304	-57	n.s	n.s
V_V_WT:V_V_HT	1.08364099220799	1.38600634241887	70219.2455063939	0.78184417996011	0.714205571667425	-56	n.s	n.s
V_V_WT:V_V_HM	2.01966870391905	1.38520852977813	70219.2455063939	1.45802502691963	0.31132722371312	-56	n.s	n.s
V_V_HT:V_V_HM	0.936027711711056	1.3842802118015	70219.2455063939	0.676183697297029	0.77737002099987	-56	n.s	n.s
V_V_WT:V_V_HT	1.0754719036682	1.38618321203458	70219.2455063939	0.775851196530988	0.717881546797126	-55	n.s	n.s
V_V_WT:V_V_HM	2.01201151324255	1.3853760614477	70219.2455063939	1.45232155313844	0.31416472939925	-55	n.s	n.s
V_V_HT:V_V_HM	0.936539609574358	1.38443560874013	70219.2455063939	0.676477550607524	0.777200009854003	-55	n.s	n.s
V_V_WT:V_V_HT	1.06749614743217	1.38640881101777	70219.2455063939	0.769972131559462	0.721478474342931	-54	n.s	n.s
V_V_WT:V_V_HM	2.00502661456721	1.38558985675801	70219.2455063939	1.44705635999571	0.316797304618087	-54	n.s	n.s
V_V_HT:V_V_HM	0.937530467135054	1.38463413591535	70219.2455063939	0.67709616772901	0.776841985190557	-54	n.s	n.s
V_V_WT:V_V_HT	1.05969738304263	1.38667383076442	70219.2455063939	0.764200895360132	0.725000281535409	-53	n.s	n.s
V_V_WT:V_V_HM	1.99872244558411	1.38584110452557	70219.2455063939	1.44224503015326	0.319213913935852	-53	n.s	n.s
V_V_HT:V_V_HM	0.939025062541472	1.38486762618861	70219.2455063939	0.67806124194399	0.776283127420194	-53	n.s	n.s
V_V_WT:V_V_HT	1.05205926893751	1.38696617959614	70219.2455063939	0.758532748970026	0.728450060759048	-52	n.s	n.s
V_V_WT:V_V_HM	1.9931074430922	1.38611834845634	70219.2455063939	1.43790567761536	0.321402404744945	-52	n.s	n.s
V_V_HT:V_V_HM	0.941048174154694	1.3851254420771	70219.2455063939	0.679395631303632	0.77550976346201	-52	n.s	n.s
V_V_WT:V_V_HT	1.04456481655469	1.38727199421597	70219.2455063939	0.752963240741436	0.731830722421373	-51	n.s	n.s
V_V_WT:V_V_HM	1.98818884239714	1.38640844844348	70219.2455063939	1.43405707360575	0.32335046478018	-51	n.s	n.s
V_V_HT:V_V_HM	0.943624025842445	1.38539537344872	70219.2455063939	0.681122547344331	0.774507804422826	-51	n.s	n.s
V_V_WT:V_V_HT	1.03719387659859	1.38757822208692	70219.2455063939	0.747484977847693	0.735146946679712	-50	n.s	n.s
V_V_WT:V_V_HM	1.98396789407399	1.38669904080194	70219.2455063939	1.43071267499158	0.32504868943272	-50	n.s	n.s
V_V_HT:V_V_HM	0.946774017475403	1.38566594397028	70219.2455063939	0.68326281784963	0.773264304635936	-50	n.s	n.s
V_V_WT:V_V_HT	1.02992290774139	1.38787352295214	70219.2455063939	0.742087006278967	0.738405530373488	-49	n.s	n.s
V_V_WT:V_V_HM	1.98043883227456	1.38697939311196	70219.2455063939	1.42787906014311	0.326491450583798	-49	n.s	n.s
V_V_HT:V_V_HM	0.950515924533171	1.38592720599036	70219.2455063939	0.685833945985602	0.771767991304987	-49	n.s	n.s
V_V_WT:V_V_HT	1.02272548506897	1.38814853930899	70219.2455063939	0.736755077794534	0.741615193652086	-48	n.s	n.s
V_V_WT:V_V_HM	1.97758910678615	1.38724065717639	70219.2455063939	1.42555590232726	0.327676971932877	-48	n.s	n.s
V_V_HT:V_V_HM	0.954863621717175	1.38617097002371	70219.2455063939	0.688849818937443	0.770009429374666	-48	n.s	n.s
V_V_WT:V_V_HT	1.01557312086183	1.38839554157916	70219.2455063939	0.731472473403884	0.74478605459509	-47	n.s	n.s
V_V_WT:V_V_HM	1.97540068351224	1.38747552660355	70219.2455063939	1.42373731690093	0.328606678315257	-47	n.s	n.s
V_V_HT:V_V_HM	0.959827562650398	1.38639047668616	70219.2455063939	0.692321231854273	0.767980722516675	-47	n.s	n.s
V_V_WT:V_V_HT	1.0084367063619	1.38860703224154	70219.2455063939	0.726221805699804	0.747928526074074	-46	n.s	n.s
V_V_WT:V_V_HM	1.97385345369085	1.38767690258372	70219.2455063939	1.42241572949418	0.32928322615469	-46	n.s	n.s
V_V_HT:V_V_HM	0.965416747328951	1.38657913895898	70219.2455063939	0.696257948935949	0.765674319493239	-46	n.s	n.s
V_V_WT:V_V_HT	1.00128623515789	1.38877694803792	70219.2455063939	0.720984198774696	0.751053792903064	-45	n.s	n.s
V_V_WT:V_V_HM	1.97292336967007	1.38783903780314	70219.2455063939	1.42157938776033	0.329711766002992	-45	n.s	n.s
V_V_HT:V_V_HM	0.971637134512187	1.38673161226731	70219.2455063939	0.700667040339233	0.763084001428993	-45	n.s	n.s
V_V_WT:V_V_HT	0.994091417743892	1.38889978375008	70219.2455063939	0.715740206294663	0.754173246385819	-44	n.s	n.s
V_V_WT:V_V_HM	1.97258453407512	1.387956699351	70219.2455063939	1.42121475042952	0.329898702253269	-44	n.s	n.s
V_V_HT:V_V_HM	0.978493116331221	1.38684300615404	70219.2455063939	0.705554350412566	0.76020404556184	-44	n.s	n.s
V_V_WT:V_V_HT	0.986821734786689	1.38897177000175	70219.2455063939	0.710469252219177	0.757298801919083	-43	n.s	n.s
V_V_WT:V_V_HM	1.97280759505254	1.38802628991176	70219.2455063939	1.42130419963296	0.329852839472198	-43	n.s	n.s
V_V_HT:V_V_HM	0.985985860265858	1.38690993401058	70219.2455063939	0.710922775940213	0.757030270248762	-43	n.s	n.s
V_V_WT:V_V_HT	0.979446707837427	1.38898999862903	70219.2455063939	0.705150295397497	0.76044248599572	-42	n.s	n.s
V_V_WT:V_V_HM	1.97356160593611	1.38804501341635	70219.2455063939	1.42182824538136	0.329584219526424	-42	n.s	n.s
V_V_HT:V_V_HM	0.994114898098675	1.38692972937051	70219.2455063939	0.716773804070002	0.753559170917228	-42	n.s	n.s
V_V_WT:V_V_HT	0.971936431947181	1.38895404645223	70219.2455063939	0.699761402783463	0.763616670275253	-41	n.s	n.s
V_V_WT:V_V_HM	1.97481205743232	1.38801242209575	70219.2455063939	1.42276252430836	0.329105619923154	-41	n.s	n.s
V_V_HT:V_V_HM	1.00287562548513	1.38690189660322	70219.2455063939	0.723104949197459	0.749789490837904	-41	n.s	n.s
V_V_WT:V_V_HT	0.964262040934076	1.38886643358675	70219.2455063939	0.694279894463188	0.766833962570688	-40	n.s	n.s
V_V_WT:V_V_HM	1.97652051363787	1.38793085424083	70219.2455063939	1.42407707674961	0.328432873220583	-40	n.s	n.s
V_V_HT:V_V_HM	1.0122584727038	1.38682852338434	70219.2455063939	0.729908893302494	0.745722812992389	-40	n.s	n.s
V_V_WT:V_V_HT	0.956396125129198	1.38873244553615	70219.2455063939	0.688682782780349	0.770106924454422	-39	n.s	n.s
V_V_WT:V_V_HM	1.97864506559813	1.38780526695646	70219.2455063939	1.42573681820463	0.327584563423649	-39	n.s	n.s
V_V_HT:V_V_HM	1.02224894046894	1.3867141277915	70219.2455063939	0.737173524075212	0.741363632314593	-39	n.s	n.s
V_V_WT:V_V_HT	0.948313123706167	1.38855983773428	70219.2455063939	0.68294725076705	0.773447768051261	-38	n.s	n.s
V_V_WT:V_V_HM	1.98114079773586	1.38764295803397	70219.2455063939	1.42770212342141	0.326581658083967	-38	n.s	n.s
V_V_HT:V_V_HM	1.0328276740297	1.38656540322013	70219.2455063939	0.744882045687192	0.736719389454541	-38	n.s	n.s
V_V_WT:V_V_HT	0.939989682810937	1.38835843765448	70219.2455063939	0.677051154310678	0.776868042137569	-37	n.s	n.s
V_V_WT:V_V_HM	1.98396026224247	1.3874531911711	70219.2455063939	1.42992951031947	0.32544708736404	-37	n.s	n.s
V_V_HT:V_V_HM	1.04397057943152	1.38639087414379	70219.2455063939	0.753013164542252	0.731800459751534	-37	n.s	n.s
V_V_WT:V_V_HT	0.931404986125647	1.38813966334688	70219.2455063939	0.670973541581531	0.780378312528523	-36	n.s	n.s
V_V_WT:V_V_HM	1.98705396398278	1.38724674228145	70219.2455063939	1.43237241322686	0.324205280338772	-36	n.s	n.s
V_V_HT:V_V_HM	1.05564897785712	1.38620047897468	70219.2455063939	0.761541345475476	0.726620094937058	-36	n.s	n.s
V_V_WT:V_V_HT	0.92254104659422	1.38791598070398	70219.2455063939	0.664695168454138	0.783987850523081	-35	n.s	n.s
V_V_WT:V_V_HM	1.99037084611671	1.38703538788351	70219.2455063939	1.43498202245137	0.322881674970298	-35	n.s	n.s
V_V_HT:V_V_HM	1.06782979952248	1.38600509925253	70219.2455063939	0.770437136269098	0.721194313730027	-35	n.s	n.s
V_V_WT:V_V_HT	0.913382961707994	1.38770032360249	70219.2455063939	0.658198997415261	0.787704338160558	-34	n.s	n.s
V_V_WT:V_V_HM	1.99385877810463	1.38683135827979	70219.2455063939	1.43770817280754	0.321502214775242	-34	n.s	n.s
V_V_HT:V_V_HM	1.08047581639665	1.3858160559799	70219.2455063939	0.779667555253324	0.715541739780401	-34	n.s	n.s
V_V_WT:V_V_HT	0.90391913428367	1.38750550258029	70219.2455063939	0.651470666316414	0.791533599791056	-33	n.s	n.s
V_V_WT:V_V_HM	1.99746504492065	1.38664677966634	70219.2455063939	1.44050025876184	0.320092846861257	-33	n.s	n.s
V_V_HT:V_V_HM	1.09354591063697	1.38564459523572	70219.2455063939	0.789196533077043	0.70968338844631	-33	n.s	n.s
V_V_WT:V_V_HT	0.894140843008842	1.3873432214331	70219.2455063939	0.644498656997949	0.795479514106125	-32	n.s	n.s
V_V_WT:V_V_HM	2.00113676397976	1.38649274137895	70219.2455063939	1.44330850372106	0.318678858939145	-32	n.s	n.s
V_V_HT:V_V_HM	1.10699592097092	1.38550102003071	70219.2455063939	0.798986002151325	0.703642032524943	-32	n.s	n.s
V_V_WT:V_V_HT	0.884040572349402	1.38722238831852	70219.2455063939	0.637273864517836	0.799544269980691	-31	n.s	n.s
V_V_WT:V_V_HM	2.00482117628622	1.38637768805875	70219.2455063939	1.44608586358126	0.317283918910645	-31	n.s	n.s
V_V_HT:V_V_HM	1.12078060393683	1.38539318439796	70219.2455063939	0.808998208276791	0.697440779554002	-31	n.s	n.s
V_V_WT:V_V_HT	0.873613923867749	1.38715004717502	70219.2455063939	0.629790501501186	0.803727874580616	-30	n.s	n.s
V_V_WT:V_V_HM	2.00846629716563	1.3863083118753	70219.2455063939	1.4487876037104	0.315930303705213	-30	n.s	n.s
V_V_HT:V_V_HM	1.13485237329788	1.38532733753498	70219.2455063939	0.819194382836051	0.691103871122153	-30	n.s	n.s
V_V_WT:V_V_HT	0.86286028495434	1.38713155208188	70219.2455063939	0.622046469680049	0.80802798271864	-29	n.s	n.s
V_V_WT:V_V_HM	2.01202142981807	1.38628972093214	70219.2455063939	1.45137152749368	0.314638808963928	-29	n.s	n.s
V_V_HT:V_V_HM	1.14916114486373	1.38530828511015	70219.2455063939	0.829534593285394	0.684656751701237	-29	n.s	n.s
V_V_WT:V_V_HT	0.851782216382702	1.38716998249463	70219.2455063939	0.614043143329046	0.812440067786355	-28	n.s	n.s
V_V_WT:V_V_HM	2.015437246473	1.38632488166632	70219.2455063939	1.45379865363919	0.3134284444315	-28	n.s	n.s
V_V_HT:V_V_HM	1.1636550300903	1.38533886530398	70219.2455063939	0.839978621284811	0.678125484124991	-28	n.s	n.s
V_V_WT:V_V_HT	0.840383538461268	1.38726481495633	70219.2455063939	0.60578451165268	0.816957948225426	-27	n.s	n.s
V_V_WT:V_V_HM	2.01866513154404	1.38641335016715	70219.2455063939	1.45603411226578	0.312316030680577	-27	n.s	n.s
V_V_HT:V_V_HM	1.17828159308277	1.38541875379897	70219.2455063939	0.850487688182217	0.671535613931798	-27	n.s	n.s
V_V_WT:V_V_HT	0.828670569256958	1.38741282323377	70219.2455063939	0.59727757692588	0.821573624166362	-26	n.s	n.s
V_V_WT:V_V_HM	2.02165817259825	1.38655212917116	70219.2455063939	1.45804700022836	0.31131632054136	-26	n.s	n.s
V_V_HT:V_V_HM	1.19298760334129	1.38554526622649	70219.2455063939	0.861023910529009	0.664912440213048	-26	n.s	n.s
V_V_WT:V_V_HT	0.816650839016461	1.38760739022853	70219.2455063939	0.588531629888454	0.826277736750146	-25	n.s	n.s
V_V_WT:V_V_HM	2.02437042942171	1.3867350081118	70219.2455063939	1.45981057489716	0.310441952134132	-25	n.s	n.s
V_V_HT:V_V_HM	1.20771959040525	1.38571273216638	70219.2455063939	0.871551196990974	0.658280381046534	-25	n.s	n.s
V_V_WT:V_V_HT	0.804334233974753	1.38783969961472	70219.2455063939	0.579558456353458	0.831059523492377	-24	n.s	n.s
V_V_WT:V_V_HM	2.02675815542716	1.38695369524416	70219.2455063939	1.46130196154124	0.309703641463436	-24	n.s	n.s
V_V_HT:V_V_HM	1.22242392145242	1.38591355154633	70219.2455063939	0.882034756127826	0.651663210431789	-24	n.s	n.s
V_V_WT:V_V_HT	0.791731762758088	1.38809822558829	70219.2455063939	0.570371568930249	0.835907301803283	-23	n.s	n.s
V_V_WT:V_V_HM	2.02877880673647	1.38719732584448	70219.2455063939	1.46250195912209	0.30911032137851	-23	n.s	n.s
V_V_HT:V_V_HM	1.23704704397839	1.38613772440434	70219.2455063939	0.892441654388983	0.645083637595377	-23	n.s	n.s
V_V_WT:V_V_HT	0.778857062550062	1.3883706806613	70219.2455063939	0.560986394627032	0.840808440898162	-22	n.s	n.s
V_V_WT:V_V_HM	2.0303931621652	1.38745431275919	70219.2455063939	1.46339460946099	0.308669391859319	-22	n.s	n.s
V_V_HT:V_V_HM	1.25153609961513	1.38637457777347	70219.2455063939	0.902740225967726	0.638563615254391	-22	n.s	n.s
V_V_WT:V_V_HT	0.765726292208973	1.38864461468291	70219.2455063939	0.551419912706622	0.845749630346479	-21	n.s	n.s
V_V_WT:V_V_HM	2.03156546035615	1.38771291090991	70219.2455063939	1.46396667811073	0.308387007315054	-21	n.s	n.s
V_V_HT:V_V_HM	1.26583916814719	1.38661328505989	70219.2455063939	0.912899928037624	0.632124374497936	-21	n.s	n.s
V_V_WT:V_V_HT	0.752356108632095	1.38890591721989	70219.2455063939	0.541689756882924	0.850717415451775	-20	n.s	n.s
V_V_WT:V_V_HM	2.0322606414692	1.38795978553836	70219.2455063939	1.46420714969125	0.308268350492723	-20	n.s	n.s
V_V_HT:V_V_HM	1.27990453283711	1.38684151576336	70219.2455063939	0.922891706290322	0.625786142516146	-20	n.s	n.s
V_V_WT:V_V_HT	0.73876353562083	1.38913934319834	70219.2455063939	0.531813845197063	0.855698440597478	-19	n.s	n.s
V_V_WT:V_V_HM	2.03244445855333	1.38818050819129	70219.2455063939	1.46410675453258	0.308317885641737	-19	n.s	n.s
V_V_HT:V_V_HM	1.29368092293249	1.387045892941	70219.2455063939	0.932687901327805	0.619568157734548	-19	n.s	n.s
V_V_WT:V_V_HT	0.724967386960827	1.38933132691046	70219.2455063939	0.521810293137908	0.860679540726935	-18	n.s	n.s
V_V_WT:V_V_HM	2.03208675095423	1.38836223100077	70219.2455063939	1.46365747034868	0.308539619840686	-18	n.s	n.s
V_V_HT:V_V_HM	1.30711936399341	1.3872144900056	70219.2455063939	0.942261902114461	0.613488853502058	-18	n.s	n.s
V_V_WT:V_V_HT	0.710988381112399	1.38947123371858	70219.2455063939	0.511697085811279	0.865647947905356	-17	n.s	n.s
V_V_WT:V_V_HM	2.0311623854801	1.38849487387252	70219.2455063939	1.46285191519302	0.308937415180261	-17	n.s	n.s
V_V_HT:V_V_HM	1.32017400436768	1.38733793537887	70219.2455063939	0.951587908541658	0.607565980339257	-17	n.s	n.s
V_V_WT:V_V_HT	0.69684882922887	1.38955191686031	70219.2455063939	0.501491754840939	0.870591482208249	-16	n.s	n.s
V_V_WT:V_V_HM	2.02965138459064	1.38857165166341	70219.2455063939	1.46168286106033	0.309515240264535	-16	n.s	n.s
V_V_HT:V_V_HM	1.33280255536175	1.38740990157688	70219.2455063939	0.960640798257922	0.60181666895679	-16	n.s	n.s
V_V_WT:V_V_HT	0.682572311394431	1.38957007056812	70219.2455063939	0.491211149298405	0.875498683016249	-15	n.s	n.s
V_V_WT:V_V_HM	2.02753902387419	1.38858940925816	70219.2455063939	1.46014294099894	0.310277326328277	-15	n.s	n.s
V_V_HT:V_V_HM	1.34496671247978	1.38742741734669	70219.2455063939	0.969396089239668	0.596257438952184	-15	n.s	n.s
V_V_WT:V_V_HT	0.66818334250607	1.38952636537903	70219.2455063939	0.480871294819803	0.88035888662817	-14	n.s	n.s
V_V_WT:V_V_HM	2.02481589626701	1.38854875113384	70219.2455063939	1.45822456331736	0.311228221689867	-14	n.s	n.s
V_V_HT:V_V_HM	1.35663255376093	1.38739099032603	70219.2455063939	0.977830015633968	0.590904141833627	-14	n.s	n.s
V_V_WT:V_V_HT	0.653706989495366	1.38942479650048	70219.2455063939	0.470487493199952	0.885162183887709	-13	n.s	n.s
V_V_WT:V_V_HM	2.02147705441889	1.38845342344358	70219.2455063939	1.45591996122226	0.312372779652487	-13	n.s	n.s
V_V_HT:V_V_HM	1.36777006492353	1.38730403250396	70219.2455063939	0.985919476104191	0.585771991086072	-13	n.s	n.s
V_V_WT:V_V_HT	0.639168405383564	1.38927074838927	70219.2455063939	0.460074759455362	0.889899226482245	-12	n.s	n.s
V_V_WT:V_V_HM	2.01751933187418	1.38830847465923	70219.2455063939	1.45322121754633	0.313716158874527	-12	n.s	n.s
V_V_HT:V_V_HM	1.37835092649059	1.38717114310829	70219.2455063939	0.993641580087995	0.580875852770017	-12	n.s	n.s
V_V_WT:V_V_HT	0.624592607282664	1.38907242362519	70219.2455063939	0.449647258601972	0.894561493727247	-11	n.s	n.s
V_V_WT:V_V_HM	2.01294399739471	1.38812161990378	70219.2455063939	1.45012077366408	0.315263581767895	-11	n.s	n.s
V_V_HT:V_V_HM	1.38835139011205	1.38699939285042	70219.2455063939	1.00097476413371	0.576229545775513	-11	n.s	n.s
V_V_WT:V_V_HT	0.610004311735173	1.38884045796409	70219.2455063939	0.439218420112401	0.899141234778948	-10	n.s	n.s
V_V_WT:V_V_HM	2.00775672868585	1.38790287944655	70219.2455063939	1.44661183316118	0.317020140909981	-10	n.s	n.s
V_V_HT:V_V_HM	1.39775241695067	1.38679799359671	70219.2455063939	1.0078990764369	0.57184567650023	-10	n.s	n.s
V_V_WT:V_V_HT	0.595427979275019	1.38858580167628	70219.2455063939	0.428801719386895	0.903631127872759	-9	n.s	n.s
V_V_WT:V_V_HM	2.00196493044433	1.38766256582216	70219.2455063939	1.44268857556031	0.318990695346052	-9	n.s	n.s
V_V_HT:V_V_HM	1.4065369511693	1.38657642016945	70219.2455063939	1.0143955505874	0.567736055087031	-9	n.s	n.s
V_V_WT:V_V_HT	0.580887106151877	1.3883208809302	70219.2455063939	0.418409831711723	0.908024656330626	-8	n.s	n.s
V_V_WT:V_V_HM	1.99558022038219	1.38741239627821	70219.2455063939	1.43834682876945	0.321179530048565	-8	n.s	n.s
V_V_HT:V_V_HM	1.41469311423031	1.38634546314887	70219.2455063939	1.02044775406633	0.563910739562283	-8	n.s	n.s
V_V_WT:V_V_HT	0.566403780102295	1.38805956487382	70219.2455063939	0.408054376365168	0.912316197699064	-7	n.s	n.s
V_V_WT:V_V_HM	1.9886191637197	1.38716546833488	70219.2455063939	1.43358467977638	0.323590034736203	-7	n.s	n.s
V_V_HT:V_V_HM	1.42221538361739	1.3861172171786	70219.2455063939	1.02604265064413	0.560377520996477	-7	n.s	n.s
V_V_WT:V_V_HT	0.551998710330762	1.38781599698233	70219.2455063939	0.397746323382227	0.916500830122858	-6	n.s	n.s
V_V_WT:V_V_HM	1.98110234165406	1.38693515276298	70219.2455063939	1.42840300623097	0.326224409249408	-6	n.s	n.s
V_V_HT:V_V_HM	1.42910363132328	1.38590405314908	70219.2455063939	1.03117068463436	0.557141904047191	-6	n.s	n.s
V_V_WT:V_V_HT	0.537692320097281	1.38760195788073	70219.2455063939	0.38749752192516	0.920573715192824	-5	n.s	n.s
V_V_WT:V_V_HM	1.9730511341017	1.38673258423385	70219.2455063939	1.42280577851409	0.329083471604732	-5	n.s	n.s
V_V_HT:V_V_HM	1.43535881400441	1.38571627013301	70219.2455063939	1.03582446489326	0.554207970395806	-5	n.s	n.s
V_V_WT:V_V_HT	0.523505032714925	1.38742594544796	70219.2455063939	0.377321063104309	0.924530005528926	-4	n.s	n.s
V_V_WT:V_V_HM	1.96448692139487	1.38656578788056	70219.2455063939	1.41680037006949	0.33216644888097	-4	n.s	n.s
V_V_HT:V_V_HM	1.44098188867994	1.38556128094177	70219.2455063939	1.03999866949263	0.55157846837038	-4	n.s	n.s
V_V_WT:V_V_HT	0.509456813000471	1.38729342229115	70219.2455063939	0.367230756532449	0.928365102963431	-3	n.s	n.s
V_V_WT:V_V_HM	1.95543174015454	1.38643991832995	70219.2455063939	1.4103977491574	0.335470815813194	-3	n.s	n.s
V_V_HT:V_V_HM	1.44597492715407	1.38544384136049	70219.2455063939	1.04369075381225	0.54925439484835	-3	n.s	n.s
V_V_WT:V_V_HT	0.49556578671621	1.38720814619301	70219.2455063939	0.35723967457675	0.932075229581579	-2	n.s	n.s
V_V_WT:V_V_HM	1.94591025602682	1.38635853147035	70219.2455063939	1.40361256619745	0.338992175896919	-2	n.s	n.s
V_V_HT:V_V_HM	1.45034446931061	1.38536724938214	70219.2455063939	1.04690252346982	0.547234032397806	-2	n.s	n.s
V_V_WT:V_V_HT	0.481849096493867	1.38717114682463	70219.2455063939	0.347360956574729	0.935657109928318	-1	n.s	n.s
V_V_WT:V_V_HM	1.93594836102399	1.38632260833668	70219.2455063939	1.39646309551768	0.342724209305574	-1	n.s	n.s
V_V_HT:V_V_HM	1.45409926453011	1.38533242786936	70219.2455063939	1.04963923118909	0.545513542180681	-1	n.s	n.s
V_V_WT:V_V_HT	0.468321232788032	1.38718221316538	70219.2455063939	0.337606140234008	0.939108556309795	0	n.s	n.s
V_V_WT:V_V_HM	1.92557474786562	1.38633197420574	70219.2455063939	1.38897088409782	0.346658769689644	0	n.s	n.s
V_V_HT:V_V_HM	1.45725351507759	1.38533925836364	70219.2455063939	1.05191093537542	0.544086128850229	0	n.s	n.s
V_V_WT:V_V_HT	0.454993955305027	1.38723998729018	70219.2455063939	0.327985034654176	0.942428438207745	1	n.s	n.s
V_V_WT:V_V_HM	1.9148207664191	1.38638538610396	70219.2455063939	1.38116052405901	0.350785917553678	1	n.s	n.s
V_V_HT:V_V_HM	1.45982681111408	1.3853866600635	70219.2455063939	1.05373240063332	0.542942117697368	1	n.s	n.s
V_V_WT:V_V_HT	0.441877882968306	1.38734061805608	70219.2455063939	0.318507133156283	0.945616131556265	2	n.s	n.s
V_V_WT:V_V_HM	1.90371871387895	1.38647924529283	70219.2455063939	1.3730596547638	0.355093833321363	2	n.s	n.s
V_V_HT:V_V_HM	1.46184083091065	1.38547137462907	70219.2455063939	1.0551216413995	0.542069876896051	2	n.s	n.s
V_V_WT:V_V_HT	0.428980666145177	1.38747943145728	70219.2455063939	0.309179838215415	0.94867207076308	3	n.s	n.s
V_V_WT:V_V_HM	1.89230294890602	1.38660918711349	70219.2455063939	1.36469811861353	0.359569184431178	3	n.s	n.s
V_V_HT:V_V_HM	1.46332228276084	1.38558945435258	70219.2455063939	1.05610090937404	0.541455198449532	3	n.s	n.s
V_V_WT:V_V_HT	0.416306337988381	1.38765168564285	70219.2455063939	0.300007806206441	0.951597854873525	4	n.s	n.s
V_V_WT:V_V_HM	1.88061005531289	1.3867707960428	70219.2455063939	1.35610733992905	0.364197391254371	4	n.s	n.s
V_V_HT:V_V_HM	1.46430371732451	1.38573692563984	70219.2455063939	1.05669675840412	0.541081253891763	4	n.s	n.s
V_V_WT:V_V_HT	0.403855880755913	1.38785227956025	70219.2455063939	0.29099341961947	0.954395975316201	5	n.s	n.s
V_V_WT:V_V_HM	1.86867826029814	1.38695932278723	70219.2455063939	1.34732016260063	0.368962660593105	5	n.s	n.s
V_V_HT:V_V_HM	1.46482237954225	1.38590951498585	70219.2455063939	1.05693940600242	0.540928986611305	5	n.s	n.s
V_V_WT:V_V_HT	0.391629665289589	1.38807382114029	70219.2455063939	0.282138931896193	0.957069071755974	6	n.s	n.s
V_V_WT:V_V_HM	1.85654611015818	1.38716783900984	70219.2455063939	1.33837165045823	0.373847500846589	6	n.s	n.s
V_V_HT:V_V_HM	1.46491644486859	1.38610091092562	70219.2455063939	1.05686132468547	0.540977983643986	6	n.s	n.s
V_V_WT:V_V_HT	0.379628062028225	1.38830625291582	70219.2455063939	0.27344691506712	0.959619789168379	7	n.s	n.s
V_V_WT:V_V_HM	1.84425214929313	1.3873868773964	70219.2455063939	1.32929911572617	0.378832651819082	7	n.s	n.s
V_V_HT:V_V_HM	1.46462408726491	1.38630242128752	70219.2455063939	1.05649681106713	0.541206731884048	7	n.s	n.s
V_V_WT:V_V_HT	0.367851441921381	1.38853713122883	70219.2455063939	0.264920133317457	0.962050818558357	8	n.s	n.s
V_V_WT:V_V_HM	1.8318349247935	1.38760469410397	70219.2455063939	1.32014177566356	0.383897227566849	8	n.s	n.s
V_V_HT:V_V_HM	1.46398348287212	1.3865032135935	70219.2455063939	1.05588178124579	0.541592731868098	8	n.s	n.s
V_V_WT:V_V_HT	0.356299592114845	1.38875262082789	70219.2455063939	0.256560878281145	0.964365077713087	9	n.s	n.s
V_V_WT:V_V_HM	1.81933302825986	1.38780821154499	70219.2455063939	1.3109398064697	0.389019211637674	9	n.s	n.s
V_V_HT:V_V_HM	1.463033436145	1.38669119144026	70219.2455063939	1.05505352970869	0.542112634958562	9	n.s	n.s
V_V_WT:V_V_HT	0.344969966676497	1.3889397547417	70219.2455063939	0.24836927987611	0.966566130349875	10	n.s	n.s
V_V_WT:V_V_HM	1.8067852372904	1.38798516470942	70219.2455063939	1.30173238391107	0.394176550724448	10	n.s	n.s
V_V_HT:V_V_HM	1.46181527061391	1.38685499623939	70219.2455063939	1.05405054932043	0.542742343430181	10	n.s	n.s
V_V_WT:V_V_HT	0.333858896329645	1.38908589811601	70219.2455063939	0.240344313323209	0.968657832996518	11	n.s	n.s
V_V_WT:V_V_HM	1.7942303157372	1.38812358626344	70219.2455063939	1.29255804994058	0.399346982546835	11	n.s	n.s
V_V_HT:V_V_HM	1.46037141940758	1.38698351799206	70219.2455063939	1.05291187707967	0.543457410197817	11	n.s	n.s
V_V_WT:V_V_HT	0.322960030552422	1.38918105897729	70219.2455063939	0.232482316444901	0.970644652559382	12	n.s	n.s
V_V_WT:V_V_HM	1.78170666733423	1.38821400147121	70219.2455063939	1.28345245433773	0.404509355308934	12	n.s	n.s
V_V_HT:V_V_HM	1.45874663678181	1.38706794275896	70219.2455063939	1.05167641166897	0.544233458939965	12	n.s	n.s
V_V_WT:V_V_HT	0.312263938608424	1.3892189608343	70219.2455063939	0.224776617230226	0.972531649451501	13	n.s	n.s
V_V_WT:V_V_HM	1.7692520129117	1.38825044584832	70219.2455063939	1.27444728593662	0.409644316315267	13	n.s	n.s
V_V_HT:V_V_HM	1.45698807430328	1.38710270013357	70219.2455063939	1.05038226381001	0.545046586629444	13	n.s	n.s
V_V_WT:V_V_HT	0.301758291188099	1.38919733229979	70219.2455063939	0.217217730103573	0.974324315645808	14	n.s	n.s
V_V_WT:V_V_HM	1.75690307868644	1.38823073958253	70219.2455063939	1.26556992911335	0.4147346045404	14	n.s	n.s
V_V_HT:V_V_HM	1.45514478749835	1.38708571821875	70219.2455063939	1.04906623173008	0.54587369045013	14	n.s	n.s
V_V_WT:V_V_HT	0.291428070413014	1.38911796682771	70219.2455063939	0.20979360815449	0.976028414076064	15	n.s	n.s
V_V_WT:V_V_HM	1.74469529493977	1.38815654514337	70219.2455063939	1.25684333013001	0.419765225408087	15	n.s	n.s
V_V_HT:V_V_HM	1.45326722452673	1.38701847889758	70219.2455063939	1.04776341962062	0.546692707504272	15	n.s	n.s
V_V_WT:V_V_HT	0.281255793372927	1.38898655430418	70219.2455063939	0.202489932318908	0.977649825435948	16	n.s	n.s
V_V_WT:V_V_HM	1.73266249790826	1.38803320966967	70219.2455063939	1.24828605384781	0.424723512257319	16	n.s	n.s
V_V_HT:V_V_HM	1.45140670453536	1.38690587474911	70219.2455063939	1.04650699875211	0.547482766987692	16	n.s	n.s
V_V_WT:V_V_HT	0.27122208490838	1.38881175295247	70219.2455063939	0.195290747166986	0.979194337659601	17	n.s	n.s
V_V_WT:V_V_HM	1.72083700389487	1.38786888576878	70219.2455063939	1.23991323787164	0.429598656416631	17	n.s	n.s
V_V_HT:V_V_HM	1.44961491898649	1.3867553929028	70219.2455063939	1.04532848864724	0.548224016833643	17	n.s	n.s
V_V_WT:V_V_HT	0.261306918746657	1.38860307139481	70219.2455063939	0.188179706735188	0.98066734085809	18	n.s	n.s
V_V_WT:V_V_HM	1.70925041292696	1.38767251999928	70219.2455063939	1.23173903661927	0.434380341031773	18	n.s	n.s
V_V_HT:V_V_HM	1.4479434941803	1.38657523922125	70219.2455063939	1.04425887122686	0.54889692701708	18	n.s	n.s
V_V_WT:V_V_HT	0.251488911283626	1.3883720425085	70219.2455063939	0.181139423428059	0.982073948921671	19	n.s	n.s
V_V_WT:V_V_HM	1.69793226109891	1.38745497617607	70219.2455063939	1.2237746739563	0.439059917224553	19	n.s	n.s
V_V_HT:V_V_HM	1.4464433498153	1.38637539960347	70219.2455063939	1.04332733416145	0.549483084727807	19	n.s	n.s
V_V_WT:V_V_HT	0.241745466393977	1.3881316558644	70219.2455063939	0.174151684656626	0.983418927118717	20	n.s	n.s
V_V_WT:V_V_HM	1.68690989433891	1.38722850130804	70219.2455063939	1.21602886096148	0.44363020791031	20	n.s	n.s
V_V_HT:V_V_HM	1.44516442794494	1.38616715004721	70219.2455063939	1.04256144570712	0.549965090102714	20	n.s	n.s
V_V_WT:V_V_HT	0.232053621690371	1.38789420793145	70219.2455063939	0.167198350107844	0.984706503729071	21	n.s	n.s
V_V_WT:V_V_HM	1.67620968697659	1.38700468358335	70219.2455063939	1.20851047355231	0.448083958768351	21	n.s	n.s
V_V_HT:V_V_HM	1.44415606528625	1.38596115187314	70219.2455063939	1.04198884891864	0.550325495769319	21	n.s	n.s
V_V_WT:V_V_HT	0.222389802967334	1.38767228768274	70219.2455063939	0.160261039253512	0.985940429169543	22	n.s	n.s
V_V_WT:V_V_HM	1.66585534765943	1.38679539865957	70219.2455063939	1.20122647455391	0.452415082134677	22	n.s	n.s
V_V_HT:V_V_HM	1.44346554469208	1.3857683506955	70219.2455063939	1.04163552585656	0.550547905322204	22	n.s	n.s
V_V_WT:V_V_HT	0.212729979440712	1.38747820668285	70219.2455063939	0.153321312303204	0.987123936155971	23	n.s	n.s
V_V_WT:V_V_HM	1.65586781123788	1.38661227308509	70219.2455063939	1.19418228395868	0.456618462808989	23	n.s	n.s
V_V_HT:V_V_HM	1.44313783179717	1.38559948351255	70219.2455063939	1.04152595967975	0.550616878027488	23	n.s	n.s
V_V_WT:V_V_HT	0.203050062906163	1.38732201298914	70219.2455063939	0.146361162732991	0.988259655051516	24	n.s	n.s
V_V_WT:V_V_HM	1.64626682448588	1.38646479557999	70219.2455063939	1.18738451184201	0.460688338841486	24	n.s	n.s
V_V_HT:V_V_HM	1.44321676157972	1.38546331319242	70219.2455063939	1.04168529605755	0.550516575097446	24	n.s	n.s
V_V_WT:V_V_HT	0.193326135393555	1.38721250735509	70219.2455063939	0.13936302792004	0.98934962129337	25	n.s	n.s
V_V_WT:V_V_HM	1.63706896417633	1.38636129196115	70219.2455063939	1.18083862674825	0.464619695597761	25	n.s	n.s
V_V_HT:V_V_HM	1.44374282878276	1.38536755332605	70219.2455063939	1.04213703093923	0.550232222756008	25	n.s	n.s
V_V_WT:V_V_HT	0.183534606358757	1.38715687246723	70219.2455063939	0.13230991389771	0.990395264104885	26	n.s	n.s
V_V_WT:V_V_HM	1.62828755189	1.38630857528845	70219.2455063939	1.17454914505683	0.468408164625636	26	n.s	n.s
V_V_HT:V_V_HM	1.44475294553124	1.3853185454302	70219.2455063939	1.0429030566992	0.549750091265235	26	n.s	n.s
V_V_WT:V_V_HT	0.17365196079362	1.38715848979342	70219.2455063939	0.125185378650915	0.991397417803104	27	n.s	n.s
V_V_WT:V_V_HM	1.61993525206625	1.38630986415567	70219.2455063939	1.16852320967424	0.472047868490854	27	n.s	n.s
V_V_HT:V_V_HM	1.44628329127263	1.38531930395093	70219.2455063939	1.04400717375975	0.549055293838607	27	n.s	n.s
V_V_WT:V_V_HT	0.163654683942577	1.38721631731702	70219.2455063939	0.117973442137054	0.992356339754835	28	n.s	n.s
V_V_WT:V_V_HM	1.61202472908807	1.38636418950073	70219.2455063939	1.16277147180829	0.475530866699001	28	n.s	n.s
V_V_HT:V_V_HM	1.4483700451455	1.38536895935836	70219.2455063939	1.04547603391974	0.548131205413208	28	n.s	n.s
V_V_WT:V_V_HT	0.153519261464724	1.38732492408955	70219.2455063939	0.110658475746388	0.993271724809996	29	n.s	n.s
V_V_WT:V_V_HM	1.60456864789512	1.38646642672496	70219.2455063939	1.15730797152106	0.478847206430629	29	n.s	n.s
V_V_HT:V_V_HM	1.45104938643039	1.38546278694713	70219.2455063939	1.04733912747508	0.546959487307473	29	n.s	n.s
V_V_WT:V_V_HT	0.143222177416138	1.38747471438682	70219.2455063939	0.103225072090365	0.994142714980807	30	n.s	n.s
V_V_WT:V_V_HM	1.59757967089893	1.3866075070193	70219.2455063939	1.15214987861499	0.481985064240411	30	n.s	n.s
V_V_HT:V_V_HM	1.4543574934828	1.38559240149727	70219.2455063939	1.0496286584072	0.545520187120375	30	n.s	n.s
V_V_WT:V_V_HT	0.132740283963011	1.38765285719657	70219.2455063939	0.0956581347233936	0.994967877973859	31	n.s	n.s
V_V_WT:V_V_HM	1.59106968661649	1.38677529981904	70219.2455063939	1.14731614186098	0.484931560388367	31	n.s	n.s
V_V_HT:V_V_HM	1.45832940265347	1.38574657994215	70219.2455063939	1.05237813591742	0.543792650790453	31	n.s	n.s
V_V_WT:V_V_HT	0.122052303668053	1.38784598608249	70219.2455063939	0.0879436946837109	0.995745118265505	32	n.s	n.s
V_V_WT:V_V_HM	1.58504668167289	1.3869571814168	70219.2455063939	1.14282308272397	0.487675453787892	32	n.s	n.s
V_V_HT:V_V_HM	1.46299437800484	1.38591366422242	70219.2455063939	1.05561725508036	0.541758767726395	32	n.s	n.s
V_V_WT:V_V_HT	0.111139403764605	1.38804151633918	70219.2455063939	0.0800692216020486	0.996471673319081	33	n.s	n.s
V_V_WT:V_V_HM	1.57951392008088	1.38714128233406	70219.2455063939	1.13868280051699	0.490208143623645	33	n.s	n.s
V_V_HT:V_V_HM	1.46837451631629	1.38608271893504	70219.2455063939	1.05937004787455	0.53940415615521	33	n.s	n.s
V_V_WT:V_V_HT	0.0999849424149133	1.38822783368523	70219.2455063939	0.0720234387964188	0.997144166887783	34	n.s	n.s
V_V_WT:V_V_HM	1.57447069644446	1.38731665893059	70219.2455063939	1.13490361865772	0.492523423339847	34	n.s	n.s
V_V_HT:V_V_HM	1.47448575402955	1.38624367919552	70219.2455063939	1.06365552908074	0.536717779975198	34	n.s	n.s
V_V_WT:V_V_HT	0.0885732392032432	1.38839322580187	70219.2455063939	0.0637954993997379	0.997758700184963	35	n.s	n.s
V_V_WT:V_V_HM	1.56991470927093	1.38747226856467	70219.2455063939	1.13149267545001	0.494615909423527	35	n.s	n.s
V_V_HT:V_V_HM	1.48134147006769	1.38638637866893	70219.2455063939	1.06849107352737	0.53368985732595	35	n.s	n.s
V_V_WT:V_V_HT	0.0768912127653616	1.38852815075022	70219.2455063939	0.0553760560949503	0.99831078504661	36	n.s	n.s
V_V_WT:V_V_HM	1.56583965759962	1.38759912458095	70219.2455063939	1.12845246862814	0.49648316960515	36	n.s	n.s
V_V_HT:V_V_HM	1.48894844483424	1.38650256014164	70219.2455063939	1.07388798812036	0.530314662306778	36	n.s	n.s
V_V_WT:V_V_HT	0.0649290374807663	1.3886263427565	70219.2455063939	0.0467577457531727	0.998795368640761	37	n.s	n.s
V_V_WT:V_V_HM	1.56223445660064	1.3876913436114	70219.2455063939	1.1257794925311	0.49812657446821	37	n.s	n.s
V_V_HT:V_V_HM	1.49730541911987	1.38658684739563	70219.2455063939	1.07984972014714	0.52659165888745	37	n.s	n.s
V_V_WT:V_V_HT	0.052680292221436	1.38868515415163	70219.2455063939	0.037935375102083	0.999206903700248	38	n.s	n.s
V_V_WT:V_V_HM	1.5590832667158	1.38774646676027	70219.2455063939	1.12346405057368	0.499551423732601	38	n.s	n.s
V_V_HT:V_V_HM	1.50640297449437	1.38663703883111	70219.2455063939	1.08637151057512	0.522525716206516	38	n.s	n.s
V_V_WT:V_V_HT	0.0401414841877985	1.38870505588906	70219.2455063939	0.0289056945660067	0.999539450006849	39	n.s	n.s
V_V_WT:V_V_HM	1.55636632054393	1.38776498171354	70219.2455063939	1.12149127629824	0.500766321591269	39	n.s	n.s
V_V_HT:V_V_HM	1.51622483635613	1.38665365596588	70219.2455063939	1.0934416318255	0.518126323266022	39	n.s	n.s
V_V_WT:V_V_HT	0.02731033094563	1.3886877304435	70219.2455063939	0.019666286629398	0.999786789383164	40	n.s	n.s
V_V_WT:V_V_HM	1.55406231001435	1.38774850682581	70219.2455063939	1.11984433949703	0.501781196900042	40	n.s	n.s
V_V_HT:V_V_HM	1.52675197906871	1.38663824236001	70219.2455063939	1.10104563138994	0.513404932857734	40	n.s	n.s
V_V_WT:V_V_HT	0.0141870349626521	1.38863712511719	70219.2455063939	0.0102165171203059	0.999942455489892	41	n.s	n.s
V_V_WT:V_V_HM	1.55214690030521	1.38770079427926	70219.2455063939	1.11850256676646	0.502608450015434	41	n.s	n.s
V_V_HT:V_V_HM	1.53795986534257	1.38659430344767	70219.2455063939	1.1091635538373	0.508376672213392	41	n.s	n.s
V_V_WT:V_V_HT	0.000773057948976863	1.38855800259323	70219.2455063939	0.000556734358617446	0.999999829113889	42	n.s	n.s
V_V_WT:V_V_HM	1.55059428507927	1.38762635174417	70219.2455063939	1.11744367143955	0.503261566786337	42	n.s	n.s
V_V_HT:V_V_HM	1.54982122713029	1.38652601830262	70219.2455063939	1.11777291350622	0.503058468095953	42	n.s	n.s
V_V_WT:V_V_HT	-0.0129269499037221	1.38845746239188	70219.2455063939	-0.00931029596070807	0.999952211073904	43	n.s	n.s
V_V_WT:V_V_HM	1.54937510384932	1.38753189308063	70219.2455063939	1.11664107439675	0.503756757896188	43	n.s	n.s
V_V_HT:V_V_HM	1.56230205375306	1.38643960157069	70219.2455063939	1.12684465445385	0.497471500843688	43	n.s	n.s
V_V_WT:V_V_HT	-0.0269051425260338	1.38834451040859	70219.2455063939	-0.0193792983833066	0.999792966059361	44	n.s	n.s
V_V_WT:V_V_HM	1.54845651806831	1.38742593206895	70219.2455063939	1.11606427577668	0.504112717660342	44	n.s	n.s
V_V_HT:V_V_HM	1.57536166059436	1.38634292869031	70219.2455063939	1.13634341690812	0.491640956656955	44	n.s	n.s
V_V_WT:V_V_HT	-0.0411530346564843	1.38822721230966	70219.2455063939	-0.0296443077124356	0.999515618698105	45	n.s	n.s
V_V_WT:V_V_HM	1.54780499931338	1.38731607591651	70219.2455063939	1.11568302723721	0.504348035629049	45	n.s	n.s
V_V_HT:V_V_HM	1.58895803396986	1.38624300716258	70219.2455063939	1.14623339902158	0.485592344725336	45	n.s	n.s
V_V_WT:V_V_HT	-0.0556615155734912	1.38811231486126	70219.2455063939	-0.040098711737929	0.999113910406191	46	n.s	n.s
V_V_WT:V_V_HM	1.54738642431747	1.38720866842779	70219.2455063939	1.11546767226535	0.504480972492375	46	n.s	n.s
V_V_HT:V_V_HM	1.60304793989096	1.38614564829111	70219.2455063939	1.15647871626424	0.479351224646699	46	n.s	n.s
V_V_WT:V_V_HT	-0.0704189770090053	1.38800661417639	70219.2455063939	-0.0507338915317707	0.998581933383659	47	n.s	n.s
V_V_WT:V_V_HM	1.54716429278431	1.38711009762396	70219.2455063939	1.11538679981821	0.504530896879409	47	n.s	n.s
V_V_HT:V_V_HM	1.61758326979333	1.38605669970622	70219.2455063939	1.16703975395536	0.472945358598388	47	n.s	n.s
V_V_WT:V_V_HT	-0.0854131863585437	1.38791495634546	70219.2455063939	-0.0615406484151208	0.997914173940863	48	n.s	n.s
V_V_WT:V_V_HM	1.5471015075869	1.3870248945581	70219.2455063939	1.11541005043013	0.504516543612872	48	n.s	n.s
V_V_HT:V_V_HM	1.63251469394545	1.38598026876652	70219.2455063939	1.17787729792022	0.466402111270869	48	n.s	n.s
V_V_WT:V_V_HT	-0.100631910418623	1.38783952421061	70219.2455063939	-0.0725097597114921	0.997105526518487	49	n.s	n.s
V_V_WT:V_V_HM	1.54716097416428	1.38695505648821	70219.2455063939	1.115509090887	0.504455404367943	49	n.s	n.s
V_V_HT:V_V_HM	1.64779288458293	1.38591809232983	70219.2455063939	1.18895401806384	0.459747499102755	49	n.s	n.s
V_V_WT:V_V_HT	-0.116062916751295	1.38777984392738	70219.2455063939	-0.0836320813125806	0.996151308774231	50	n.s	n.s
V_V_WT:V_V_HM	1.54730559643956	1.38690005502479	70219.2455063939	1.11565760692965	0.504363726875666	50	n.s	n.s
V_V_HT:V_V_HM	1.66336851319086	1.38586954759594	70219.2455063939	1.2002345502694	0.453006103503743	50	n.s	n.s
V_V_WT:V_V_HT	-0.131693439803837	1.3877334428742	70219.2455063939	-0.0948982244969758	0.99504731193579	51	n.s	n.s
V_V_WT:V_V_HM	1.547497905141	1.38685746485648	70219.2455063939	1.11583053367431	0.504256986671553	51	n.s	n.s
V_V_HT:V_V_HM	1.67919134494482	1.38583224493116	70219.2455063939	1.21168442362822	0.446201674686723	51	n.s	n.s
V_V_WT:V_V_HT	-0.147508077114203	1.38769806481216	70219.2455063939	-0.10629695382199	0.993790022281617	52	n.s	n.s
V_V_WT:V_V_HM	1.54769862123472	1.38682507835633	70219.2455063939	1.11600132229297	0.504151572343646	52	n.s	n.s
V_V_HT:V_V_HM	1.69520669834893	1.38580401763247	70219.2455063939	1.22326582747613	0.439359579502141	52	n.s	n.s
V_V_WT:V_V_HT	-0.163488395979853	1.38767226450802	70219.2455063939	-0.117814847324786	0.992376798009548	53	n.s	n.s
V_V_WT:V_V_HM	1.54786654730377	1.38680147451538	70219.2455063939	1.11614140578029	0.504065114400339	53	n.s	n.s
V_V_HT:V_V_HM	1.71135494328361	1.38578345962166	70219.2455063939	1.23493676548199	0.432507176276663	53	n.s	n.s
V_V_WT:V_V_HT	-0.17961311005664	1.38765543295573	70219.2455063939	-0.129436390180854	0.990806010027002	54	n.s	n.s
V_V_WT:V_V_HM	1.5479589022827	1.38678604439014	70219.2455063939	1.11622042098313	0.504016348913972	54	n.s	n.s
V_V_HT:V_V_HM	1.72757201233933	1.38576995185361	70219.2455063939	1.2466513724219	0.425673490271877	54	n.s	n.s
V_V_WT:V_V_HT	-0.195858272458035	1.38764777424513	70219.2455063939	-0.141144082881249	0.98907717190369	55	n.s	n.s
V_V_WT:V_V_HM	1.54793166910421	1.38677897000304	70219.2455063939	1.11620647744667	0.50402495429426	55	n.s	n.s
V_V_HT:V_V_HM	1.74378994156225	1.38576364421859	70219.2455063939	1.25836029025393	0.418888860146872	55	n.s	n.s
V_V_WT:V_V_HT	-0.212197481626339	1.38765023791857	70219.2455063939	-0.152918563934835	0.98719105581037	56	n.s	n.s
V_V_WT:V_V_HM	1.54773995371252	1.38678116030348	70219.2455063939	1.1160664696179	0.504111363643623	56	n.s	n.s
V_V_HT:V_V_HM	1.75993743533886	1.38576539621363	70219.2455063939	1.27001110010944	0.412184563689183	56	n.s	n.s
V_V_WT:V_V_HT	-0.228602097176873	1.38766441113316	70219.2455063939	-0.164738747598346	0.985149791217048	57	n.s	n.s
V_V_WT:V_V_HM	1.54733836229834	1.38679414827007	70219.2455063939	1.11576643457037	0.504296551552522	57	n.s	n.s
V_V_HT:V_V_HM	1.77594045947522	1.38577668016125	70219.2455063939	1.28154881295056	0.405592427716797	57	n.s	n.s
V_V_WT:V_V_HT	-0.245041765411901	1.38769190344384	70219.2455063939	-0.176582254896624	0.982956890050837	58	n.s	n.s
V_V_WT:V_V_HM	1.54668133389172	1.386819503187	70219.2455063939	1.11527226891268	0.504601601713802	58	n.s	n.s
V_V_HT:V_V_HM	1.79172309930363	1.38579902743207	70219.2455063939	1.29291698423527	0.39914410911924	58	n.s	n.s
V_V_WT:V_V_HT	-0.261485544338616	1.38773279507882	70219.2455063939	-0.188426435741734	0.980617110774132	59	n.s	n.s
V_V_WT:V_V_HM	1.54572340041364	1.38685734860473	70219.2455063939	1.11455111224578	0.505046865026115	59	n.s	n.s
V_V_HT:V_V_HM	1.80720894475225	1.38583263269832	70219.2455063939	1.30406003013039	0.392869745526983	59	n.s	n.s
V_V_WT:V_V_HT	-0.277901260324452	1.38778701992336	70219.2455063939	-0.200247773134382	0.978136587274543	60	n.s	n.s
V_V_WT:V_V_HM	1.54441971790541	1.38690768074086	70219.2455063939	1.11357067189967	0.505652389903043	60	n.s	n.s
V_V_HT:V_V_HM	1.82232097822986	1.3858775912233	70219.2455063939	1.31492203190998	0.38679863831634	60	n.s	n.s
V_V_WT:V_V_HT	-0.294255637238948	1.38785434040222	70219.2455063939	-0.212021988671857	0.975522832660482	61	n.s	n.s
V_V_WT:V_V_HM	1.54272626916446	1.38697034204689	70219.2455063939	1.11229939270922	0.506437832217571	61	n.s	n.s
V_V_HT:V_V_HM	1.83698190640341	1.38593386980518	70219.2455063939	1.32544701188494	0.380959112909078	61	n.s	n.s
V_V_WT:V_V_HT	-0.310515186439536	1.38793238266958	70219.2455063939	-0.223725010178295	0.972784518824424	62	n.s	n.s
V_V_WT:V_V_HM	1.54059921604501	1.38704314441343	70219.2455063939	1.11070749475245	0.507421829155211	62	n.s	n.s
V_V_HT:V_V_HM	1.85111440248454	1.38599953896878	70219.2455063939	1.33558082123304	0.375377522308706	62	n.s	n.s
V_V_WT:V_V_HT	-0.326646338209611	1.38801668707706	70219.2455063939	-0.235333149270327	0.969931376934449	63	n.s	n.s
V_V_WT:V_V_HM	1.53799509864991	1.38712191504356	70219.2455063939	1.10876706796288	0.508621954368734	63	n.s	n.s
V_V_HT:V_V_HM	1.86464143685951	1.3860708122584	70219.2455063939	1.34527141064413	0.370078197195444	63	n.s	n.s
V_V_WT:V_V_HT	-0.342615198408846	1.38810237174353	70219.2455063939	-0.246822716669306	0.96697422684674	64	n.s	n.s
V_V_WT:V_V_HM	1.53487197849122	1.38720207947764	70219.2455063939	1.10645161306936	0.51005501424175	64	n.s	n.s
V_V_HT:V_V_HM	1.87748717690006	1.38614352731723	70219.2455063939	1.35446809071336	0.365083966141586	64	n.s	n.s
V_V_WT:V_V_HT	-0.358387800160846	1.38818337314578	70219.2455063939	-0.258170359257869	0.963924829098428	65	n.s	n.s
V_V_WT:V_V_HM	1.5311888061943	1.38727793384703	70219.2455063939	1.10373615036764	0.511736991490083	65	n.s	n.s
V_V_HT:V_V_HM	1.88957660635515	1.38621245663221	70219.2455063939	1.36312193510788	0.360416060058001	65	n.s	n.s
V_V_WT:V_V_HT	-0.373930208963823	1.38825374839871	70219.2455063939	-0.269352925857492	0.960795843243698	66	n.s	n.s
V_V_WT:V_V_HM	1.52690657334387	1.38734388238167	70219.2455063939	1.10059704211374	0.513683163522603	66	n.s	n.s
V_V_HT:V_V_HM	1.90083678230766	1.38627246257071	70219.2455063939	1.37118555957084	0.356094372203865	66	n.s	n.s
V_V_WT:V_V_HT	-0.38920859576801	1.38830695873361	70219.2455063939	-0.280347651734772	0.957600696646772	67	n.s	n.s
V_V_WT:V_V_HM	1.5219874129871	1.38739375105777	70219.2455063939	1.09701186979307	0.515908184149175	67	n.s	n.s
V_V_HT:V_V_HM	1.91119600875511	1.38631784788017	70219.2455063939	1.37861314537466	0.352137594767782	67	n.s	n.s
V_V_WT:V_V_HT	-0.404189659541293	1.38833777621549	70219.2455063939	-0.291132076405128	0.95435351999301	68	n.s	n.s
V_V_WT:V_V_HM	1.51639668239092	1.38742260101021	70219.2455063939	1.09295947845077	0.518426058169334	68	n.s	n.s
V_V_HT:V_V_HM	1.92058634193222	1.38634405076555	70219.2455063939	1.38536053937813	0.348563324310362	68	n.s	n.s
V_V_WT:V_V_HT	-0.418840941275398	1.38834313730605	70219.2455063939	-0.301684021781618	0.951069066852334	69	n.s	n.s
V_V_WT:V_V_HM	1.51010388000271	1.38742753885578	70219.2455063939	1.08841999867474	0.521250125275732	69	n.s	n.s
V_V_HT:V_V_HM	1.92894482127811	1.38634839996182	70219.2455063939	1.39138532661143	0.345388189754719	69	n.s	n.s
V_V_WT:V_V_HT	-0.433131082922925	1.38832235074484	70219.2455063939	-0.311981639343737	0.947762610667647	70	n.s	n.s
V_V_WT:V_V_HM	1.50308297121596	1.38740791317432	70219.2455063939	1.08337494470316	0.524392991259373	70	n.s	n.s
V_V_HT:V_V_HM	1.93621405413888	1.38633029640038	70219.2455063939	1.39664700336297	0.342627932593323	70	n.s	n.s
V_V_WT:V_V_HT	-0.447029811871783	1.38827662234861	70219.2455063939	-0.32200341392735	0.944449852967996	71	n.s	n.s
V_V_WT:V_V_HM	1.49531185478005	1.3873648617101	70219.2455063939	1.07780721283144	0.527866515078068	71	n.s	n.s
V_V_HT:V_V_HM	1.94234166665183	1.38629078857616	70219.2455063939	1.40110695581176	0.340297591713395	71	n.s	n.s
V_V_WT:V_V_HT	-0.460507389075467	1.38820738954871	70219.2455063939	-0.33172809231708	0.94114685753977	72	n.s	n.s
V_V_WT:V_V_HM	1.48677011051157	1.38729972571624	70219.2455063939	1.07170071683246	0.531682016352784	72	n.s	n.s
V_V_HT:V_V_HM	1.94727749958705	1.38623108765639	70219.2455063939	1.4047279107549	0.338411960549889	72	n.s	n.s
V_V_WT:V_V_HT	-0.473535646288351	1.38811786013827	70219.2455063939	-0.341135043274483	0.937869837080204	73	n.s	n.s
V_V_WT:V_V_HM	1.47744179179035	1.3872155179027	70219.2455063939	1.06504128069737	0.535849690443913	73	n.s	n.s
V_V_HT:V_V_HM	1.95097743807871	1.38615394689564	70219.2455063939	1.40747529698849	0.336985044983752	73	n.s	n.s
V_V_WT:V_V_HT	-0.486088104657742	1.38801288413248	70219.2455063939	-0.350204317419971	0.934635031697814	74	n.s	n.s
V_V_WT:V_V_HM	1.46731553836691	1.38711680297928	70219.2455063939	1.05781685811561	0.540378432775505	74	n.s	n.s
V_V_HT:V_V_HM	1.95340364302464	1.38606355393811	70219.2455063939	1.40931751468004	0.336030090392715	74	n.s	n.s
V_V_WT:V_V_HT	-0.498139048909822	1.38789713356088	70219.2455063939	-0.358916404439689	0.931458699938049	75	n.s	n.s
V_V_WT:V_V_HM	1.45638190283137	1.38700796602976	70219.2455063939	1.0500169707029	0.545276144411815	75	n.s	n.s
V_V_HT:V_V_HM	1.9545209517412	1.38596391146404	70219.2455063939	1.41022499617366	0.335560221731181	75	n.s	n.s
V_V_WT:V_V_HT	-0.509664889959006	1.38777649263121	70219.2455063939	-0.367252862881895	0.92835679719629	76	n.s	n.s
V_V_WT:V_V_HM	1.4446363953155	1.38689454174416	70219.2455063939	1.04163391796086	0.550548917493763	76	n.s	n.s
V_V_HT:V_V_HM	1.9543012852745	1.38586009118852	70219.2455063939	1.4101721362064	0.33558758128251	76	n.s	n.s
V_V_WT:V_V_HT	-0.520644267478214	1.38765780994766	70219.2455063939	-0.375196438016553	0.925344827478756	77	n.s	n.s
V_V_WT:V_V_HM	1.43207955347966	1.38678298253844	70219.2455063939	1.03266305652115	0.55620079169036	77	n.s	n.s
V_V_HT:V_V_HM	1.95272382095789	1.38575802330634	70219.2455063939	1.40913766192658	0.336123255848073	77	n.s	n.s
V_V_WT:V_V_HT	-0.531056274678683	1.38754648575747	70219.2455063939	-0.38273043831665	0.922437986700527	78	n.s	n.s
V_V_WT:V_V_HM	1.41871292312248	1.38667836115846	70219.2455063939	1.02310165274178	0.562234402510347	78	n.s	n.s
V_V_HT:V_V_HM	1.94976919780117	1.38566234464741	70219.2455063939	1.4071026793308	0.337178379570584	78	n.s	n.s
V_V_WT:V_V_HT	-0.540880548088669	1.38744624290735	70219.2455063939	-0.389838922303233	0.919651016950248	79	n.s	n.s
V_V_WT:V_V_HM	1.40453909556846	1.38658415562833	70219.2455063939	1.01294904450426	0.568650802059007	79	n.s	n.s
V_V_HT:V_V_HM	1.94541964365712	1.38557620217846	70219.2455063939	1.40405099380204	0.338764036265734	79	n.s	n.s
V_V_WT:V_V_HT	-0.550098902961104	1.38736057999245	70219.2455063939	-0.39650752003066	0.916997804837581	80	n.s	n.s
V_V_WT:V_V_HM	1.38956483827417	1.38650363933709	70219.2455063939	1.00220785495994	0.575448607218098	80	n.s	n.s
V_V_HT:V_V_HM	1.93966374123529	1.38550256549061	70219.2455063939	1.39997123754762	0.340890193115302	80	n.s	n.s
V_V_WT:V_V_HT	-0.558694295674032	1.38729163267787	70219.2455063939	-0.402723034230078	0.914491455371457	81	n.s	n.s
V_V_WT:V_V_HM	1.37379899689166	1.38643879659315	70219.2455063939	0.990883261682696	0.582624371429964	81	n.s	n.s
V_V_HT:V_V_HM	1.93249329256571	1.3854432108075	70219.2455063939	1.39485565160001	0.343566334205807	81	n.s	n.s
V_V_WT:V_V_HT	-0.566652687341631	1.38724170595007	70219.2455063939	-0.408474373940159	0.912143840964557	82	n.s	n.s
V_V_WT:V_V_HM	1.35725558815342	1.3863917881771	70219.2455063939	0.978984151325658	0.590171762834951	82	n.s	n.s
V_V_HT:V_V_HM	1.92390827549505	1.38540010446323	70219.2455063939	1.38870227401958	0.34680027744922	82	n.s	n.s
V_V_WT:V_V_HT	-0.57396311163654	1.38721324719707	70219.2455063939	-0.41375261719585	0.909965495667207	83	n.s	n.s
V_V_WT:V_V_HM	1.33995375757694	1.38636492733031	70219.2455063939	0.966523121843009	0.598081473151422	83	n.s	n.s
V_V_HT:V_V_HM	1.9139168692135	1.38537538314768	70219.2455063939	1.38151499766434	0.350598045918746	83	n.s	n.s
V_V_WT:V_V_HT	-0.58061522183205	1.38720665734915	70219.2455063939	-0.418549910178174	0.907966008792959	84	n.s	n.s
V_V_WT:V_V_HM	1.32191367394451	1.38635859010487	70219.2455063939	0.953514973239728	0.606342094746392	84	n.s	n.s
V_V_HT:V_V_HM	1.90252889577658	1.38536938779627	70219.2455063939	1.37330080521193	0.354965195040761	84	n.s	n.s
V_V_WT:V_V_HT	-0.586599346147533	1.38722026430346	70219.2455063939	-0.422859556800138	0.906153952352206	85	n.s	n.s
V_V_WT:V_V_HM	1.30315645353431	1.38637119042628	70219.2455063939	0.939976582414132	0.614940130942259	85	n.s	n.s
V_V_HT:V_V_HM	1.88975579968185	1.38538064084441	70219.2455063939	1.36406973214958	0.359906690150261	85	n.s	n.s
V_V_WT:V_V_HT	-0.591908512524742	1.38725203807616	70219.2455063939	-0.426676981744139	0.904536441539815	86	n.s	n.s
V_V_WT:V_V_HM	1.28370699968329	1.38640081766068	70219.2455063939	0.925927757204679	0.623859396023658	86	n.s	n.s
V_V_HT:V_V_HM	1.87561551220807	1.38540738735895	70219.2455063939	1.35383680592582	0.365425684366441	86	n.s	n.s
V_V_WT:V_V_HT	-0.596536423433346	1.38729809051282	70219.2455063939	-0.429998734599882	0.903119524414113	87	n.s	n.s
V_V_WT:V_V_HM	1.26359116439142	1.38644380189895	70219.2455063939	0.91139010658833	0.633081690592769	87	n.s	n.s
V_V_HT:V_V_HM	1.86012758782477	1.38544624126596	70219.2455063939	1.34261982343326	0.371524486165203	87	n.s	n.s
V_V_WT:V_V_HT	-0.600477493214108	1.38735284829998	70219.2455063939	-0.432822474794293	0.901908174755195	88	n.s	n.s
V_V_WT:V_V_HM	1.24283561436883	1.38649487722102	70219.2455063939	0.896386733761231	0.642586971031047	88	n.s	n.s
V_V_HT:V_V_HM	1.84331310758295	1.3854923359654	70219.2455063939	1.33043905024458	0.37820449589538	88	n.s	n.s
V_V_WT:V_V_HT	-0.603729694993802	1.38741159886099	70219.2455063939	-0.435148225291934	0.90090574223103	89	n.s	n.s
V_V_WT:V_V_HM	1.22147105403459	1.38654960945411	70219.2455063939	0.880942914487916	0.652352913717581	89	n.s	n.s
V_V_HT:V_V_HM	1.82520074902839	1.38554160431553	70219.2455063939	1.31731933804331	0.385464783428745	89	n.s	n.s
V_V_WT:V_V_HT	-0.606294585582558	1.38747080934805	70219.2455063939	-0.436978263973313	0.900113986899152	90	n.s	n.s
V_V_WT:V_V_HM	1.19953205645501	1.38660469643054	70219.2455063939	0.865085816846644	0.662355110822926	90	n.s	n.s
V_V_HT:V_V_HM	1.80582664203757	1.38559105429069	70219.2455063939	1.30328976680785	0.393301967225316	90	n.s	n.s
V_V_WT:V_V_HT	-0.608175164477484	1.38752660452962	70219.2455063939	-0.438316038403932	0.899533550395368	91	n.s	n.s
V_V_WT:V_V_HM	1.17705460172326	1.38665651146909	70219.2455063939	0.848843669638298	0.672567635615836	91	n.s	n.s
V_V_HT:V_V_HM	1.78522976620076	1.38563739301186	70219.2455063939	1.28838163231171	0.401711020292428	91	n.s	n.s
V_V_WT:V_V_HT	-0.60937733330818	1.38757611218091	70219.2455063939	-0.439166780084153	0.899163702686619	92	n.s	n.s
V_V_WT:V_V_HM	1.1540772317603	1.38670238414937	70219.2455063939	0.832245797621691	0.682963080551978	92	n.s	n.s
V_V_HT:V_V_HM	1.76345456506848	1.38567822588388	70219.2455063939	1.27262919495153	0.410684549013958	92	n.s	n.s
V_V_WT:V_V_HT	-0.609908443405392	1.38761642206628	70219.2455063939	-0.439536772343171	0.89900267800457	93	n.s	n.s
V_V_WT:V_V_HM	1.13063962843776	1.38673960393613	70219.2455063939	0.815322231533984	0.693512884128179	93	n.s	n.s
V_V_HT:V_V_HM	1.74054807184317	1.3857111149191	70219.2455063939	1.25606849299522	0.420213161318493	93	n.s	n.s
V_V_WT:V_V_HT	-0.609778738088782	1.38764590336173	70219.2455063939	-0.439433962664051	0.899047432591597	94	n.s	n.s
V_V_WT:V_V_HM	1.10678347879091	1.38676667418074	70219.2455063939	0.798103602716558	0.704187497907713	94	n.s	n.s
V_V_HT:V_V_HM	1.71656221687972	1.38573475247939	70219.2455063939	1.23873794303593	0.430284833480773	94	n.s	n.s
V_V_WT:V_V_HT	-0.60899918618876	1.38766246325354	70219.2455063939	-0.438866945179801	0.899294115941972	95	n.s	n.s
V_V_WT:V_V_HM	1.08255096837652	1.38678164895351	70219.2455063939	0.780621065467248	0.714956555752835	95	n.s	n.s
V_V_HT:V_V_HM	1.69155015456525	1.38574739519752	70219.2455063939	1.22067713093131	0.440885331990388	95	n.s	n.s
V_V_WT:V_V_HT	-0.60758145747451	1.38766362551897	70219.2455063939	-0.437844911620626	0.899738123257179	96	n.s	n.s
V_V_WT:V_V_HM	1.05798455049362	1.38678220627167	70219.2455063939	0.762906061030294	0.725789157878851	96	n.s	n.s
V_V_HT:V_V_HM	1.66556600796812	1.38574692988815	70219.2455063939	1.20192653654485	0.451998136171498	96	n.s	n.s
V_V_WT:V_V_HT	-0.605540723978829	1.38764908689123	70219.2455063939	-0.436378858098361	0.900373604911332	97	n.s	n.s
V_V_WT:V_V_HM	1.03312792546231	1.38676808361662	70219.2455063939	0.744989690538567	0.736654402439819	97	n.s	n.s
V_V_HT:V_V_HM	1.63866864944114	1.38573315685644	70219.2455063939	1.1825282821106	0.463603775734402	97	n.s	n.s
V_V_WT:V_V_HT	-0.602895622357545	1.38762073200174	70219.2455063939	-0.434481561462277	0.901193518379776	98	n.s	n.s
V_V_WT:V_V_HM	1.00802579512102	1.38674109068527	70219.2455063939	0.726902665459276	0.747521565223078	98	n.s	n.s
V_V_HT:V_V_HM	1.61092141747857	1.38570779929567	70219.2455063939	1.16252605224375	0.475679672630272	98	n.s	n.s
V_V_WT:V_V_HT	-0.599665480403007	1.38758010130232	70219.2455063939	-0.432166387972981	0.90219018864711	99	n.s	n.s
V_V_WT:V_V_HM	0.982723045233569	1.38670269515051	70219.2455063939	0.708676090895538	0.758359793184135	99	n.s	n.s
V_V_HT:V_V_HM	1.58238852563658	1.38567223667181	70219.2455063939	1.14196451639765	0.488200323962499	99	n.s	n.s
V_V_WT:V_V_HT	-0.595870267062156	1.38752832005059	70219.2455063939	-0.429447282950181	0.903355355358792	100	n.s	n.s
V_V_WT:V_V_HM	0.957264491059708	1.38665395523144	70219.2455063939	0.690341297804134	0.769138392449295	100	n.s	n.s
V_V_HT:V_V_HM	1.5531347581219	1.38562744177091	70219.2455063939	1.12088914473064	0.501137299971547	100	n.s	n.s
V_V_WT:V_V_HT	-0.591533135479897	1.38746842652492	70219.2455063939	-0.42633988937785	0.90467974109612	101	n.s	n.s
V_V_WT:V_V_HM	0.931694516672051	1.38659773997579	70219.2455063939	0.671928483518455	0.779827805824542	101	n.s	n.s
V_V_HT:V_V_HM	1.52322765215198	1.38557606558028	70219.2455063939	1.09934610592025	0.514459240290002	101	n.s	n.s
V_V_WT:V_V_HT	-0.586680360209975	1.3874051725083	70219.2455063939	-0.422861592154304	0.906153093037076	102	n.s	n.s
V_V_WT:V_V_HM	0.906056820096397	1.38653854065263	70219.2455063939	0.653466740037337	0.790399740460698	102	n.s	n.s
V_V_HT:V_V_HM	1.49273718030637	1.38552226271904	70219.2455063939	1.07738231313363	0.528131808107831	102	n.s	n.s
V_V_WT:V_V_HT	-0.581339406596568	1.38734299097801	70219.2455063939	-0.419030773483602	0.907764562423878	103	n.s	n.s
V_V_WT:V_V_HM	0.880394627802172	1.38648053527562	70219.2455063939	0.634985205635907	0.800826659955134	103	n.s	n.s
V_V_HT:V_V_HM	1.46173403439873	1.3854698780191	70219.2455063939	1.05504569791778	0.542117551515231	103	n.s	n.s
V_V_WT:V_V_HT	-0.575540021673721	1.38728687230459	70219.2455063939	-0.414867345149474	0.909502544410898	104	n.s	n.s
V_V_WT:V_V_HM	0.854749892168251	1.3864284271192	70219.2455063939	0.616512093555599	0.811082498881479	104	n.s	n.s
V_V_HT:V_V_HM	1.43028991384197	1.38542323854319	70219.2455063939	1.03238481501577	0.556376236633047	104	n.s	n.s
V_V_WT:V_V_HT	-0.569312524076094	1.38724039838275	70219.2455063939	-0.410392117141197	0.911355011885846	105	n.s	n.s
V_V_WT:V_V_HM	0.829164246737794	1.38638557243753	70219.2455063939	0.598076222965855	0.821141963879194	105	n.s	n.s
V_V_HT:V_V_HM	1.3984767708139	1.38538539930563	70219.2455063939	1.00944962428132	0.570864500130483	105	n.s	n.s
V_V_WT:V_V_HT	-0.562687711390617	1.38720556923114	70219.2455063939	-0.405626767849907	0.91330959363575	106	n.s	n.s
V_V_WT:V_V_HM	0.803678779122022	1.3863538175876	70219.2455063939	0.579706831637328	0.830980827353836	106	n.s	n.s
V_V_HT:V_V_HM	1.36636649051266	1.38535799430216	70219.2455063939	0.986291266324217	0.585536189204013	106	n.s	n.s
V_V_WT:V_V_HT	-0.555698303078216	1.3871843141625	70219.2455063939	-0.400594425271968	0.915353406683914	107	n.s	n.s
V_V_WT:V_V_HM	0.778332390629785	1.38633494376416	70219.2455063939	0.561431704604133	0.840577079970145	107	n.s	n.s
V_V_HT:V_V_HM	1.33403069370802	1.38534259906586	70219.2455063939	0.962960855031499	0.600343390730024	107	n.s	n.s
V_V_WT:V_V_HT	-0.548377498482135	1.38717676737838	70219.2455063939	-0.395319119652294	0.917473356323303	108	n.s	n.s
V_V_WT:V_V_HM	0.753163436172873	1.38632902343768	70219.2455063939	0.543278993254613	0.849910072479535	108	n.s	n.s
V_V_HT:V_V_HM	1.301540934655	1.38533918881771	70219.2455063939	0.939510659310646	0.615236003377664	108	n.s	n.s
V_V_WT:V_V_HT	-0.540758867090602	1.38718126454429	70219.2455063939	-0.389825670885375	0.919656252073954	109	n.s	n.s
V_V_WT:V_V_HM	0.728209534442714	1.38633441875142	70219.2455063939	0.525276963907861	0.858960790206085	109	n.s	n.s
V_V_HT:V_V_HM	1.26896840153331	1.38534613978267	70219.2455063939	0.915993747044607	0.63016233287099	109	n.s	n.s
V_V_WT:V_V_HT	-0.532877795631165	1.38719647825152	70219.2455063939	-0.384140101265847	0.921888715643492	110	n.s	n.s
V_V_WT:V_V_HM	0.703504561014486	1.38634982239654	70219.2455063939	0.507450969192148	0.867713443432405	110	n.s	n.s
V_V_HT:V_V_HM	1.23638235664565	1.38536215304255	70219.2455063939	0.892461479426361	0.645071094387467	110	n.s	n.s
V_V_WT:V_V_HT	-0.52477136758271	1.38722141897491	70219.2455063939	-0.378289550899877	0.924157292119472	111	n.s	n.s
V_V_WT:V_V_HM	0.679078491150559	1.3863742603039	70219.2455063939	0.489823354771244	0.876155430829319	111	n.s	n.s
V_V_HT:V_V_HM	1.20384985873327	1.38538626016119	70219.2455063939	0.868963330553894	0.659911952745587	111	n.s	n.s
V_V_WT:V_V_HT	-0.516476995698043	1.38725339817861	70219.2455063939	-0.372301842169678	0.926448691482996	112	n.s	n.s
V_V_WT:V_V_HM	0.654960512228351	1.38640514690018	70219.2455063939	0.472416388306662	0.884275873949157	112	n.s	n.s
V_V_HT:V_V_HM	1.17143750792638	1.38541599343124	70219.2455063939	0.845549288791666	0.674634439837689	112	n.s	n.s
V_V_WT:V_V_HT	-0.508032295058127	1.38728814599896	70219.2455063939	-0.366205316843028	0.92874991232793	113	n.s	n.s
V_V_WT:V_V_HM	0.631178898931426	1.38643839762656	70219.2455063939	0.455252032843246	0.892065759774067	113	n.s	n.s
V_V_HT:V_V_HM	1.13921119398954	1.38544749222537	70219.2455063939	0.822269483601779	0.689188646712545	113	n.s	n.s
V_V_WT:V_V_HT	-0.499475838335809	1.38732204109951	70219.2455063939	-0.3600287629972	0.931048323379491	114	n.s	n.s
V_V_WT:V_V_HM	0.607757349148212	1.38647055894853	70219.2455063939	0.438348542798575	0.899519429940539	114	n.s	n.s
V_V_HT:V_V_HM	1.10723318748401	1.38547750927188	70219.2455063939	0.799170813004323	0.703527767195223	114	n.s	n.s
V_V_WT:V_V_HT	-0.490847123381743	1.38735280033192	70219.2455063939	-0.353801227246817	0.933331779431977	115	n.s	n.s
V_V_WT:V_V_HM	0.58471395359842	1.38649946634785	70219.2455063939	0.421719566281984	0.906634728739673	115	n.s	n.s
V_V_HT:V_V_HM	1.07556107698016	1.38550402933938	70219.2455063939	0.776295885254843	0.717609103831487	115	n.s	n.s
V_V_WT:V_V_HT	-0.482186288041883	1.38737959511187	70219.2455063939	-0.347551808993561	0.935588731612562	116	n.s	n.s
V_V_WT:V_V_HM	0.562061086701637	1.38652435437964	70219.2455063939	0.405374117610156	0.913412701862398	116	n.s	n.s
V_V_HT:V_V_HM	1.04424737474351	1.3855263712548	70219.2455063939	0.753682785407967	0.731394478873237	116	n.s	n.s
V_V_WT:V_V_HT	-0.473533807643959	1.38740257733749	70219.2455063939	-0.341309592023895	0.937808275477293	117	n.s	n.s
V_V_WT:V_V_HM	0.539806314658508	1.38654540254986	70219.2455063939	0.38931744583755	0.919856920514431	117	n.s	n.s
V_V_HT:V_V_HM	1.01334012230246	1.38554475823307	70219.2455063939	0.731365851793002	0.744849958765451	117	n.s	n.s
V_V_WT:V_V_HT	-0.46493017281451	1.3874213217552	70219.2455063939	-0.335103811311142	0.939980107621102	118	n.s	n.s
V_V_WT:V_V_HM	0.517955279966964	1.38656224613711	70219.2455063939	0.373553572088063	0.925972226486147	118	n.s	n.s
V_V_HT:V_V_HM	0.98288545278146	1.38555891323103	70219.2455063939	0.709378319027547	0.757944434682001	118	n.s	n.s
V_V_WT:V_V_HT	-0.456415703118134	1.38743587010182	70219.2455063939	-0.328963459107223	0.942094671405116	119	n.s	n.s
V_V_WT:V_V_HM	0.496509785263434	1.38657497226329	70219.2455063939	0.358083619851428	0.931765222352624	119	n.s	n.s
V_V_HT:V_V_HM	0.95292548838157	1.38556899489528	70219.2455063939	0.687750297453494	0.770650988035015	119	n.s	n.s
V_V_WT:V_V_HT	-0.448030529202327	1.38744569741118	70219.2455063939	-0.322917523935028	0.944143068399212	120	n.s	n.s
V_V_WT:V_V_HM	0.475469750133056	1.38658313094629	70219.2455063939	0.342907496508028	0.937243436961346	120	n.s	n.s
V_V_HT:V_V_HM	0.923500279335373	1.385574663603	70219.2455063939	0.666510656981801	0.782945862382166	120	n.s	n.s
V_V_WT:V_V_HT	-0.439814198820448	1.38745081049923	70219.2455063939	-0.31699444441003	0.946117228614714	121	n.s	n.s
V_V_WT:V_V_HM	0.454831396414122	1.38658678213804	70219.2455063939	0.32802230792421	0.942415739332114	121	n.s	n.s
V_V_HT:V_V_HM	0.894645595234564	1.38557606384287	70219.2455063939	0.645684938258301	0.794809726014325	121	n.s	n.s
V_V_WT:V_V_HT	-0.431806113143152	1.38745016955136	70219.2455063939	-0.311222790280663	0.94800965500837	122	n.s	n.s
V_V_WT:V_V_HM	0.434590022356305	1.38658498685862	70219.2455063939	0.313424728000907	0.947291331292832	122	n.s	n.s
V_V_HT:V_V_HM	0.866396135499448	1.38557240122214	70219.2455063939	0.625298349429626	0.806225944358469	122	n.s	n.s
V_V_WT:V_V_HT	-0.424045372017675	1.38744176265201	70219.2455063939	-0.305631114351883	0.949813446403571	123	n.s	n.s
V_V_WT:V_V_HM	0.414740111628472	1.38657587647295	70219.2455063939	0.299111010558941	0.951879674012747	123	n.s	n.s
V_V_HT:V_V_HM	0.838785483646155	1.38556200454437	70219.2455063939	0.605375638834713	0.817180684206512	123	n.s	n.s
V_V_WT:V_V_HT	-0.416569513689725	1.387424963332	70219.2455063939	-0.300246517612961	0.951522711544789	124	n.s	n.s
V_V_WT:V_V_HM	0.395272126700468	1.38655890002162	70219.2455063939	0.285074169365835	0.956191269198061	124	n.s	n.s
V_V_HT:V_V_HM	0.811841640390188	1.38554443482136	70219.2455063939	0.585936921247034	0.827665136965336	124	n.s	n.s
V_V_WT:V_V_HT	-0.409413956661091	1.38740122017903	70219.2455063939	-0.295094130455111	0.953132647720184	125	n.s	n.s
V_V_WT:V_V_HM	0.376171953871401	1.38653547941485	70219.2455063939	0.271303518342102	0.960237540699496	125	n.s	n.s
V_V_HT:V_V_HM	0.785585910532493	1.38552109649229	70219.2455063939	0.566996715186331	0.837675754569259	125	n.s	n.s
V_V_WT:V_V_HT	-0.402612148229267	1.38737349926012	70219.2455063939	-0.29019737543205	0.954639361450112	126	n.s	n.s
V_V_WT:V_V_HM	0.3574218900013	1.38650847558958	70219.2455063939	0.257785578879577	0.964030311785433	126	n.s	n.s
V_V_HT:V_V_HM	0.760034038230554	1.38549473245875	70219.2455063939	0.548565086842136	0.847213296387628	126	n.s	n.s
V_V_WT:V_V_HT	-0.396196627670382	1.38734448227542	70219.2455063939	-0.285579128134471	0.956039424353098	127	n.s	n.s
V_V_WT:V_V_HM	0.339002949654183	1.38648046893831	70219.2455063939	0.24450611259874	0.967581068358199	127	n.s	n.s
V_V_HT:V_V_HM	0.735199577324571	1.38546780694757	70219.2455063939	0.530650783538844	0.856280920405757	127	n.s	n.s
V_V_WT:V_V_HT	-0.390197920012376	1.38731757052445	70219.2455063939	-0.28126070649049	0.957330101705673	128	n.s	n.s
V_V_WT:V_V_HM	0.320893848670019	1.38645471681623	70219.2455063939	0.231449209828432	0.970901117931061	128	n.s	n.s
V_V_HT:V_V_HM	0.711091768682376	1.38544340462982	70219.2455063939	0.513259340876775	0.864884924389437	128	n.s	n.s
V_V_WT:V_V_HT	-0.38464604654638	1.38729502062129	70219.2455063939	-0.277263336802089	0.958508827827321	129	n.s	n.s
V_V_WT:V_V_HM	0.303072726255228	1.38643337562855	70219.2455063939	0.218598838994212	0.974001104138165	129	n.s	n.s
V_V_HT:V_V_HM	0.687718772801603	1.38542356070195	70219.2455063939	0.496396042559835	0.873033028424062	129	n.s	n.s
V_V_WT:V_V_HT	-0.379571029190096	1.38727726372634	70219.2455063939	-0.273608628292904	0.959573000664456	130	n.s	n.s
V_V_WT:V_V_HM	0.285517722665952	1.38641685191594	70219.2455063939	0.205939304813977	0.976890888179488	130	n.s	n.s
V_V_HT:V_V_HM	0.66508875185606	1.38540865182876	70219.2455063939	0.480066838746917	0.880733806613373	130	n.s	n.s
V_V_WT:V_V_HT	-0.375002888415916	1.387262907655	70219.2455063939	-0.270318543332074	0.960519924893604	131	n.s	n.s
V_V_WT:V_V_HM	0.268206979048998	1.38640380437702	70219.2455063939	0.193455166670951	0.979579580900798	131	n.s	n.s
V_V_HT:V_V_HM	0.643209867464918	1.38539739804181	70219.2455063939	0.464278241300341	0.887996645203279	131	n.s	n.s
V_V_WT:V_V_HT	-0.37097092147067	1.38724942628477	70219.2455063939	-0.267414723294699	0.961346929807636	132	n.s	n.s
V_V_WT:V_V_HM	0.251118461971316	1.38639180111626	70219.2455063939	0.181130948530659	0.982075611041709	132	n.s	n.s
V_V_HT:V_V_HM	0.622089383442006	1.38538747966807	70219.2455063939	0.44903638337417	0.894832061821985	132	n.s	n.s
V_V_WT:V_V_HT	-0.367500759475185	1.38723561733745	70219.2455063939	-0.264915890914433	0.962052010441744	133	n.s	n.s
V_V_WT:V_V_HM	0.234229367323228	1.38637966402133	70219.2455063939	0.168950377304167	0.984386859000494	133	n.s	n.s
V_V_HT:V_V_HM	0.6017301267984	1.38537773983519	70219.2455063939	0.434343724095051	0.901252974591132	133	n.s	n.s
V_V_WT:V_V_HT	-0.364613458058189	1.38722225272576	70219.2455063939	-0.262837088535566	0.962633921815505	134	n.s	n.s
V_V_WT:V_V_HM	0.217516385243532	1.38636809017051	70219.2455063939	0.156896560722759	0.986520573308927	134	n.s	n.s
V_V_HT:V_V_HM	0.582129843301748	1.38536877003556	70219.2455063939	0.420198474148372	0.907274606946373	134	n.s	n.s
V_V_WT:V_V_HT	-0.362326114546264	1.38721144920023	70219.2455063939	-0.261190256723412	0.963091908159368	135	n.s	n.s
V_V_WT:V_V_HM	0.200956141246488	1.3863590534301	70219.2455063939	0.144952449907754	0.988483256835052	135	n.s	n.s
V_V_HT:V_V_HM	0.56328225579276	1.38536235106261	70219.2455063939	0.406595614036073	0.912913714601969	135	n.s	n.s
V_V_WT:V_V_HT	-0.360654167475274	1.38720483531283	70219.2455063939	-0.259986238725835	0.963425063579181	136	n.s	n.s
V_V_WT:V_V_HM	0.184525447903418	1.38635405769121	70219.2455063939	0.133101242701825	0.990280597224168	136	n.s	n.s
V_V_HT:V_V_HM	0.545179615378679	1.38535981475206	70219.2455063939	0.393529254691316	0.918187362741781	136	n.s	n.s
V_V_WT:V_V_HT	-0.359609613605248	1.38720454569876	70219.2455063939	-0.259233301044373	0.963632680127936	137	n.s	n.s
V_V_WT:V_V_HM	0.168201847691313	1.38635508842285	70219.2455063939	0.121326670992107	0.991917443204897	137	n.s	n.s
V_V_HT:V_V_HM	0.527811461296564	1.38536294299456	70219.2455063939	0.380991467951107	0.923113240830884	137	n.s	n.s
V_V_WT:V_V_HT	-0.359203588183833	1.38721140739575	70219.2455063939	-0.258939326961113	0.963713589892643	138	n.s	n.s
V_V_WT:V_V_HM	0.151963066625048	1.38636288371756	70219.2455063939	0.109612763303036	0.993397865212174	138	n.s	n.s
V_V_HT:V_V_HM	0.511166654808879	1.38537234517187	70219.2455063939	0.368974201477555	0.927708754007109	138	n.s	n.s
V_V_WT:V_V_HT	-0.359446297454146	1.3872248793118	70219.2455063939	-0.259111772586191	0.963666138408203	139	n.s	n.s
V_V_WT:V_V_HM	0.135787268872622	1.3863768783635	70219.2455063939	0.0979439797300339	0.994725157443749	139	n.s	n.s
V_V_HT:V_V_HM	0.49523356632676	1.38538740860119	70219.2455063939	0.357469371565022	0.93199091693179	139	n.s	n.s
V_V_WT:V_V_HT	-0.360344231008452	1.38724470658161	70219.2455063939	-0.259755347631779	0.963488789171434	140	n.s	n.s
V_V_WT:V_V_HM	0.119654372767235	1.3863967855229	70219.2455063939	0.0863060085083112	0.995901786843165	140	n.s	n.s
V_V_HT:V_V_HM	0.479998603775691	1.38540779044125	70219.2455063939	0.346467377394213	0.935976827319894	140	n.s	n.s
V_V_WT:V_V_HT	-0.361901992178462	1.38726981238091	70219.2455063939	-0.260873543811455	0.9631796815133	141	n.s	n.s
V_V_WT:V_V_HM	0.103545330029986	1.38642153994025	70219.2455063939	0.074685315430434	0.996929504463165	141	n.s	n.s
V_V_HT:V_V_HM	0.465447322208442	1.38543242543497	70219.2455063939	0.335958155492361	0.939683180386829	141	n.s	n.s
V_V_WT:V_V_HT	-0.364120356108596	1.38729940669326	70219.2455063939	-0.262467030802317	0.962737067006566	142	n.s	n.s
V_V_WT:V_V_HM	0.0874434673778586	1.38645035864224	70219.2455063939	0.063070031200751	0.997809329485888	142	n.s	n.s
V_V_HT:V_V_HM	0.45156382348645	1.38546052751401	70219.2455063939	0.325930486303142	0.943126448848985	142	n.s	n.s
V_V_WT:V_V_HT	-0.366998173070749	1.38733191176914	70219.2455063939	-0.2645352348327	0.962158882355243	143	n.s	n.s
V_V_WT:V_V_HM	0.0713334372557766	1.38648171535101	70219.2455063939	0.0514492448519	0.998541691273805	143	n.s	n.s
V_V_HT:V_V_HM	0.438331610326522	1.38549062541101	70219.2455063939	0.316372844598994	0.946322527001393	143	n.s	n.s
V_V_WT:V_V_HT	-0.370530416748263	1.38736609336241	70219.2455063939	-0.267074724199327	0.961443223668453	144	n.s	n.s
V_V_WT:V_V_HM	0.0552028137338256	1.38651442215425	70219.2455063939	0.0398140927002088	0.999126439102165	144	n.s	n.s
V_V_HT:V_V_HM	0.425733230482096	1.38552158322748	70219.2455063939	0.307272896817947	0.949286866103983	144	n.s	n.s
V_V_WT:V_V_HT	-0.374711091607858	1.38739947603063	70219.2455063939	-0.270081615339738	0.960587709401121	145	n.s	n.s
V_V_WT:V_V_HM	0.0390399040788405	1.38654611531517	70219.2455063939	0.0281562247714831	0.99956301757815	145	n.s	n.s
V_V_HT:V_V_HM	0.413750995686704	1.38555117378457	70219.2455063939	0.298618343021256	0.952034172013846	145	n.s	n.s
V_V_WT:V_V_HT	-0.379533247562486	1.38742846789929	70219.2455063939	-0.2735515785813	0.959589509758798	146	n.s	n.s
V_V_WT:V_V_HM	0.0228339049839139	1.38657337394608	70219.2455063939	0.0164678663336296	0.999850496036675	146	n.s	n.s
V_V_HT:V_V_HM	0.402367152546398	1.38557618971554	70219.2455063939	0.290396988294814	0.954578387675183	146	n.s	n.s
V_V_WT:V_V_HT	-0.384985164733018	1.38745073686642	70219.2455063939	-0.277476637190385	0.958446320234336	147	n.s	n.s
V_V_WT:V_V_HM	0.0065785117034376	1.3865939895542	70219.2455063939	0.00474436767575535	0.999987590201899	147	n.s	n.s
V_V_HT:V_V_HM	0.391563676436446	1.38559458066379	70219.2455063939	0.282596137355605	0.956932885545064	147	n.s	n.s
V_V_WT:V_V_HT	-0.391049468088597	1.38746589956849	70219.2455063939	-0.281844381335942	0.957156702046167	148	n.s	n.s
V_V_WT:V_V_HM	-0.00972700385910352	1.38660762288262	70219.2455063939	-0.00701496493931144	0.999972869623063	148	n.s	n.s
V_V_HT:V_V_HM	0.381322464229489	1.3856060699454	70219.2455063939	0.275202651388873	0.959110445356816	148	n.s	n.s
V_V_WT:V_V_HT	-0.397703229047366	1.38747555214031	70219.2455063939	-0.286638008456345	0.955720217855241	149	n.s	n.s
V_V_WT:V_V_HM	-0.0260775987914936	1.38661583189335	70219.2455063939	-0.0188066501129487	0.999805019591107	149	n.s	n.s
V_V_HT:V_V_HM	0.371625630255876	1.385612178635	70219.2455063939	0.268203207207643	0.961123183024625	149	n.s	n.s
V_V_WT:V_V_HT	-0.404918970843982	1.38748262780534	70219.2455063939	-0.291837146447351	0.954137351203009	150	n.s	n.s
V_V_WT:V_V_HM	-0.0424633202735101	1.38662145696822	70219.2455063939	-0.0306235851609811	0.999483096239643	150	n.s	n.s
V_V_HT:V_V_HM	0.362455650570464	1.38561564458084	70219.2455063939	0.261584554120786	0.962982495617471	150	n.s	n.s
V_V_WT:V_V_HT	-0.412668312604586	1.38748901741524	70219.2455063939	-0.297420957877812	0.952408708966946	151	n.s	n.s
V_V_WT:V_V_HM	-0.0588732293602066	1.38662634734555	70219.2455063939	-0.0424578903126348	0.999006632092519	151	n.s	n.s
V_V_HT:V_V_HM	0.353795083244381	1.38561827990334	70219.2455063939	0.255333729625062	0.964699030464445	151	n.s	n.s
V_V_WT:V_V_HT	-0.420922055540903	1.38749546702103	70219.2455063939	-0.303368238344323	0.950535088145642	152	n.s	n.s
V_V_WT:V_V_HM	-0.075295376612242	1.38663126261203	70219.2455063939	-0.0543009368405599	0.99837568692829	152	n.s	n.s
V_V_HT:V_V_HM	0.345626678928664	1.38562087702657	70219.2455063939	0.249438128898831	0.966282702345465	152	n.s	n.s
V_V_WT:V_V_HT	-0.429647732743673	1.38750321948166	70219.2455063939	-0.309655305091241	0.948518251250599	153	n.s	n.s
V_V_WT:V_V_HM	-0.0917137744013057	1.38663743897264	70219.2455063939	-0.0661411352554105	0.997591057639375	153	n.s	n.s
V_V_HT:V_V_HM	0.337933958342365	1.38562468075139	70219.2455063939	0.243885637313499	0.967742696820267	153	n.s	n.s
V_V_WT:V_V_HT	-0.438812059955504	1.38751228104701	70219.2455063939	-0.316258144846385	0.94636037023154	154	n.s	n.s
V_V_WT:V_V_HM	-0.108111424954676	1.38664493276121	70219.2455063939	-0.0779661919215286	0.996654274616121	154	n.s	n.s
V_V_HT:V_V_HM	0.330700635000826	1.38562982691601	70219.2455063939	0.238664489300772	0.969087547039765	154	n.s	n.s
V_V_WT:V_V_HT	-0.448381058037926	1.38752144348393	70219.2455063939	-0.323152525060863	0.944064075377765	155	n.s	n.s
V_V_WT:V_V_HM	-0.124470371252591	1.38665263997584	70219.2455063939	-0.0897631949518077	0.995567633071181	155	n.s	n.s
V_V_HT:V_V_HM	0.323910686785337	1.38563535815623	70219.2455063939	0.2337632948515	0.97032516317525	155	n.s	n.s
V_V_WT:V_V_HT	-0.458317966927416	1.38753006641331	70219.2455063939	-0.330312097749451	0.941633181315472	156	n.s	n.s
V_V_WT:V_V_HM	-0.140768819874438	1.38665999524034	70219.2455063939	-0.101516464279363	0.994334462820171	156	n.s	n.s
V_V_HT:V_V_HM	0.317549147053	1.38564081823023	70219.2455063939	0.229171328438909	0.971462797296492	156	n.s	n.s
V_V_WT:V_V_HT	-0.468584733523277	1.38753700333716	70219.2455063939	-0.337709720458831	0.939072357600125	157	n.s	n.s
V_V_WT:V_V_HM	-0.156983130613336	1.38666594485442	70219.2455063939	-0.113209047352653	0.992959105289944	157	n.s	n.s
V_V_HT:V_V_HM	0.311601602909929	1.38564528305939	70219.2455063939	0.22487833410145	0.972507131245578	157	n.s	n.s
V_V_WT:V_V_HT	-0.479140914345529	1.38754180938042	70219.2455063939	-0.345316379734518	0.936387595458984	158	n.s	n.s
V_V_WT:V_V_HM	-0.173086117642709	1.38667009713333	70219.2455063939	-0.124821410658909	0.991447152073468	158	n.s	n.s
V_V_HT:V_V_HM	0.306054796702834	1.38564843874845	70219.2455063939	0.220874781903027	0.973464250252718	158	n.s	n.s
V_V_WT:V_V_HT	-0.489944981802638	1.38754363942636	70219.2455063939	-0.353102394678693	0.9335858827965	159	n.s	n.s
V_V_WT:V_V_HM	-0.189048925742569	1.38667166971717	70219.2455063939	-0.13633286802573	0.989805365891311	159	n.s	n.s
V_V_HT:V_V_HM	0.300896056060047	1.38564958984482	70219.2455063939	0.217151622073329	0.974339737784619	159	n.s	n.s
V_V_WT:V_V_HT	-0.500953453089557	1.38754242383244	70219.2455063939	-0.361036494802016	0.930675607856269	160	n.s	n.s
V_V_WT:V_V_HM	-0.204839560589323	1.38667060975385	70219.2455063939	-0.147720416909741	0.988041902729751	160	n.s	n.s
V_V_HT:V_V_HM	0.296113892500238	1.38564870967443	70219.2455063939	0.213700550819848	0.975138644816387	160	n.s	n.s
V_V_WT:V_V_HT	-0.512122359041157	1.38753718123334	70219.2455063939	-0.369087305167524	0.927666083055291	161	n.s	n.s
V_V_WT:V_V_HM	-0.220425246930025	1.38666598396804	70219.2455063939	-0.158960592874185	0.986166086343036	161	n.s	n.s
V_V_HT:V_V_HM	0.291697112111123	1.38564492682259	70219.2455063939	0.21051360739292	0.975865613901727	161	n.s	n.s
[truncated: 9,768 more rows]
