# Supplementary material for: Key HPI axis receptors facilitate light adaptive behavior in larval zebrafish
Source: Sci Rep. 2024 Apr 2;14:7759. doi: 10.1038/s41598-024-57707-6 (PMC10987622; doi:10.1038/s41598-024-57707-6)
Supplement: Supplementary file 1 — Supplementary Information. [file 41598_2024_57707_MOESM1_ESM.zip › Supp_Tables_SciRpts/SuppTableS11_mc2r_4x[7.5_4min]_predict.csv]

Supplementary Table S11. Locomotor response of mc2r lineage larvae of 4x[7.5 dark + 4-min light] assay:
Raw data and predicted values by a generalized additive model.
Columns: assay (each assay)	Time (time point when data were recorded in seconds)
base.tx (photo period)	tx.a (extra treatment condtion. not relevant)	tx.b (extra treatment condtion.
not relevant)	geno (genotype: wildtype	heterozygous	or homozygous)	xvar (tx.a	tx.b	and geno combined)
moved (raw movement data)	rsums (rolling sums of raw movement for 1-min window)
anid (assay	tx.a	tx.b	and geno combined	an id for each assay)	xvarF (tx.a	tx.b	and geno combined)
prd (GAM predicted value for the given second)
assay	Time	base.tx	tx.a	tx.b	geno	xvar	moved	rsums	anid	xvarF	prd
1	-501	1 Baseline Dark	V	V	HT	V_V_HT	0	0.391	1_V_V_HT	V_V_HT	1.73649146019699
1	-500	1 Baseline Dark	V	V	HT	V_V_HT	0.059	0.391	1_V_V_HT	V_V_HT	1.73483231195909
1	-499	1 Baseline Dark	V	V	HT	V_V_HT	0.138	0.391	1_V_V_HT	V_V_HT	1.7331731655347
1	-498	1 Baseline Dark	V	V	HT	V_V_HT	0.018	0.369	1_V_V_HT	V_V_HT	1.73151401856008
1	-497	1 Baseline Dark	V	V	HT	V_V_HT	0	0.369	1_V_V_HT	V_V_HT	1.72985487053742
1	-496	1 Baseline Dark	V	V	HT	V_V_HT	0	0.369	1_V_V_HT	V_V_HT	1.72819572341284
1	-495	1 Baseline Dark	V	V	HT	V_V_HT	0	0.421	1_V_V_HT	V_V_HT	1.72653657614458
1	-494	1 Baseline Dark	V	V	HT	V_V_HT	0	0.421	1_V_V_HT	V_V_HT	1.7248777155537
1	-493	1 Baseline Dark	V	V	HT	V_V_HT	0	0.421	1_V_V_HT	V_V_HT	1.72322058447111
1	-492	1 Baseline Dark	V	V	HT	V_V_HT	0	0.421	1_V_V_HT	V_V_HT	1.72156713778802
1	-491	1 Baseline Dark	V	V	HT	V_V_HT	0.036	0.421	1_V_V_HT	V_V_HT	1.71992026711891
1	-490	1 Baseline Dark	V	V	HT	V_V_HT	0	0.421	1_V_V_HT	V_V_HT	1.71828327030413
1	-489	1 Baseline Dark	V	V	HT	V_V_HT	0	0.421	1_V_V_HT	V_V_HT	1.71666015412617
1	-488	1 Baseline Dark	V	V	HT	V_V_HT	0	0.399	1_V_V_HT	V_V_HT	1.71505522231209
1	-487	1 Baseline Dark	V	V	HT	V_V_HT	0	0.399	1_V_V_HT	V_V_HT	1.71347336729646
1	-486	1 Baseline Dark	V	V	HT	V_V_HT	0.029	0.399	1_V_V_HT	V_V_HT	1.71192005302793
1	-485	1 Baseline Dark	V	V	HT	V_V_HT	0	0.399	1_V_V_HT	V_V_HT	1.71040116292073
1	-484	1 Baseline Dark	V	V	HT	V_V_HT	0	0.399	1_V_V_HT	V_V_HT	1.70892284195549
1	-483	1 Baseline Dark	V	V	HT	V_V_HT	0	0.425	1_V_V_HT	V_V_HT	1.70749135360515
1	-482	1 Baseline Dark	V	V	HT	V_V_HT	0	0.425	1_V_V_HT	V_V_HT	1.70611295555896
1	-481	1 Baseline Dark	V	V	HT	V_V_HT	0	0.425	1_V_V_HT	V_V_HT	1.70479378490764
1	-480	1 Baseline Dark	V	V	HT	V_V_HT	0	0.425	1_V_V_HT	V_V_HT	1.70353995661092
1	-479	1 Baseline Dark	V	V	HT	V_V_HT	0	0.425	1_V_V_HT	V_V_HT	1.702357491358
1	-478	1 Baseline Dark	V	V	HT	V_V_HT	0	0.425	1_V_V_HT	V_V_HT	1.70125194118263
1	-477	1 Baseline Dark	V	V	HT	V_V_HT	0	0.425	1_V_V_HT	V_V_HT	1.70022832984067
1	-476	1 Baseline Dark	V	V	HT	V_V_HT	0	0.425	1_V_V_HT	V_V_HT	1.69929157682262
1	-475	1 Baseline Dark	V	V	HT	V_V_HT	0	0.425	1_V_V_HT	V_V_HT	1.6984465990916
1	-474	1 Baseline Dark	V	V	HT	V_V_HT	0	0.425	1_V_V_HT	V_V_HT	1.69769814644775
1	-473	1 Baseline Dark	V	V	HT	V_V_HT	0	0.425	1_V_V_HT	V_V_HT	1.69705031442055
1	-472	1 Baseline Dark	V	V	HT	V_V_HT	0	0.425	1_V_V_HT	V_V_HT	1.69650684676016
1	-471	1 Baseline Dark	V	V	HT	V_V_HT	0	0.425	1_V_V_HT	V_V_HT	1.69607076071363
1	-470	1 Baseline Dark	V	V	HT	V_V_HT	0	0.366	1_V_V_HT	V_V_HT	1.69574488776272
1	-469	1 Baseline Dark	V	V	HT	V_V_HT	0	0.228	1_V_V_HT	V_V_HT	1.69553206193088
1	-468	1 Baseline Dark	V	V	HT	V_V_HT	0	0.21	1_V_V_HT	V_V_HT	1.69543511578768
1	-467	1 Baseline Dark	V	V	HT	V_V_HT	0	0.21	1_V_V_HT	V_V_HT	1.69545668773732
1	-466	1 Baseline Dark	V	V	HT	V_V_HT	0	0.21	1_V_V_HT	V_V_HT	1.69559864062235
1	-465	1 Baseline Dark	V	V	HT	V_V_HT	0.119	0.21	1_V_V_HT	V_V_HT	1.69586245323179
1	-464	1 Baseline Dark	V	V	HT	V_V_HT	0	0.21	1_V_V_HT	V_V_HT	1.69624868287579
1	-463	1 Baseline Dark	V	V	HT	V_V_HT	0	0.21	1_V_V_HT	V_V_HT	1.69675697926633
1	-462	1 Baseline Dark	V	V	HT	V_V_HT	0	0.21	1_V_V_HT	V_V_HT	1.6973866558677
1	-461	1 Baseline Dark	V	V	HT	V_V_HT	0	0.174	1_V_V_HT	V_V_HT	1.69813622844328
1	-460	1 Baseline Dark	V	V	HT	V_V_HT	0	0.244	1_V_V_HT	V_V_HT	1.69900331779931
1	-459	1 Baseline Dark	V	V	HT	V_V_HT	0	0.244	1_V_V_HT	V_V_HT	1.69998484838228
1	-458	1 Baseline Dark	V	V	HT	V_V_HT	0	0.244	1_V_V_HT	V_V_HT	1.70107760911765
1	-457	1 Baseline Dark	V	V	HT	V_V_HT	0	0.244	1_V_V_HT	V_V_HT	1.70227829555771
1	-456	1 Baseline Dark	V	V	HT	V_V_HT	0	0.215	1_V_V_HT	V_V_HT	1.70358316366829
1	-455	1 Baseline Dark	V	V	HT	V_V_HT	0	0.215	1_V_V_HT	V_V_HT	1.70498801982297
1	-454	1 Baseline Dark	V	V	HT	V_V_HT	0	0.215	1_V_V_HT	V_V_HT	1.70648836493269
1	-453	1 Baseline Dark	V	V	HT	V_V_HT	0.026	0.215	1_V_V_HT	V_V_HT	1.70807961949886
1	-452	1 Baseline Dark	V	V	HT	V_V_HT	0	0.215	1_V_V_HT	V_V_HT	1.70975711157606
1	-451	1 Baseline Dark	V	V	HT	V_V_HT	0	0.215	1_V_V_HT	V_V_HT	1.71151614987794
1	-450	1 Baseline Dark	V	V	HT	V_V_HT	0	0.215	1_V_V_HT	V_V_HT	1.71335206646843
1	-449	1 Baseline Dark	V	V	HT	V_V_HT	0	0.215	1_V_V_HT	V_V_HT	1.71526031422699
1	-448	1 Baseline Dark	V	V	HT	V_V_HT	0	0.215	1_V_V_HT	V_V_HT	1.71723642811066
1	-447	1 Baseline Dark	V	V	HT	V_V_HT	0	0.215	1_V_V_HT	V_V_HT	1.71927625232967
1	-446	1 Baseline Dark	V	V	HT	V_V_HT	0	0.215	1_V_V_HT	V_V_HT	1.72137607417604
1	-445	1 Baseline Dark	V	V	HT	V_V_HT	0	0.215	1_V_V_HT	V_V_HT	1.72353268958515
1	-444	1 Baseline Dark	V	V	HT	V_V_HT	0	0.215	1_V_V_HT	V_V_HT	1.72574337054667
1	-443	1 Baseline Dark	V	V	HT	V_V_HT	0	0.215	1_V_V_HT	V_V_HT	1.72800559993443
1	-442	1 Baseline Dark	V	V	HT	V_V_HT	0	0.215	1_V_V_HT	V_V_HT	1.73031731769073
1	-441	1 Baseline Dark	V	V	HT	V_V_HT	0	0.215	1_V_V_HT	V_V_HT	1.73267670444434
1	-440	1 Baseline Dark	V	V	HT	V_V_HT	0	0.247	1_V_V_HT	V_V_HT	1.73508257042959
1	-439	1 Baseline Dark	V	V	HT	V_V_HT	0	0.247	1_V_V_HT	V_V_HT	1.73753448956401
1	-438	1 Baseline Dark	V	V	HT	V_V_HT	0	0.285	1_V_V_HT	V_V_HT	1.74003267340187
1	-437	1 Baseline Dark	V	V	HT	V_V_HT	0	0.285	1_V_V_HT	V_V_HT	1.74257759019418
1	-436	1 Baseline Dark	V	V	HT	V_V_HT	0	0.285	1_V_V_HT	V_V_HT	1.74517019943273
1	-435	1 Baseline Dark	V	V	HT	V_V_HT	0	0.166	1_V_V_HT	V_V_HT	1.74781169581388
1	-434	1 Baseline Dark	V	V	HT	V_V_HT	0	0.166	1_V_V_HT	V_V_HT	1.75050372204919
1	-433	1 Baseline Dark	V	V	HT	V_V_HT	0	0.166	1_V_V_HT	V_V_HT	1.75324812246697
1	-432	1 Baseline Dark	V	V	HT	V_V_HT	0	0.2	1_V_V_HT	V_V_HT	1.75604719162358
1	-431	1 Baseline Dark	V	V	HT	V_V_HT	0	0.2	1_V_V_HT	V_V_HT	1.75890363620089
1	-430	1 Baseline Dark	V	V	HT	V_V_HT	0.07	0.2	1_V_V_HT	V_V_HT	1.76182024622249
1	-429	1 Baseline Dark	V	V	HT	V_V_HT	0	0.2	1_V_V_HT	V_V_HT	1.76479984306646
1	-428	1 Baseline Dark	V	V	HT	V_V_HT	0	0.2	1_V_V_HT	V_V_HT	1.76784539840188
1	-427	1 Baseline Dark	V	V	HT	V_V_HT	0	0.2	1_V_V_HT	V_V_HT	1.77095991938873
1	-426	1 Baseline Dark	V	V	HT	V_V_HT	0	0.2	1_V_V_HT	V_V_HT	1.77414639311875
1	-425	1 Baseline Dark	V	V	HT	V_V_HT	0	0.2	1_V_V_HT	V_V_HT	1.77740774291353
1	-424	1 Baseline Dark	V	V	HT	V_V_HT	0	0.2	1_V_V_HT	V_V_HT	1.78074687817748
1	-423	1 Baseline Dark	V	V	HT	V_V_HT	0	0.174	1_V_V_HT	V_V_HT	1.78416670471692
1	-422	1 Baseline Dark	V	V	HT	V_V_HT	0	0.174	1_V_V_HT	V_V_HT	1.78767012939104
1	-421	1 Baseline Dark	V	V	HT	V_V_HT	0	0.174	1_V_V_HT	V_V_HT	1.7912600600097
1	-420	1 Baseline Dark	V	V	HT	V_V_HT	0	0.174	1_V_V_HT	V_V_HT	1.79493927526983
1	-419	1 Baseline Dark	V	V	HT	V_V_HT	0	0.211	1_V_V_HT	V_V_HT	1.7987098889018
1	-418	1 Baseline Dark	V	V	HT	V_V_HT	0	0.222	1_V_V_HT	V_V_HT	1.80257313424432
1	-417	1 Baseline Dark	V	V	HT	V_V_HT	0	0.222	1_V_V_HT	V_V_HT	1.80652926503894
1	-416	1 Baseline Dark	V	V	HT	V_V_HT	0	0.222	1_V_V_HT	V_V_HT	1.81057765362486
1	-415	1 Baseline Dark	V	V	HT	V_V_HT	0	0.222	1_V_V_HT	V_V_HT	1.81471728831903
1	-414	1 Baseline Dark	V	V	HT	V_V_HT	0	0.222	1_V_V_HT	V_V_HT	1.81894610219948
1	-413	1 Baseline Dark	V	V	HT	V_V_HT	0	0.222	1_V_V_HT	V_V_HT	1.82326095125497
1	-412	1 Baseline Dark	V	V	HT	V_V_HT	0	0.4	1_V_V_HT	V_V_HT	1.82765846563655
1	-411	1 Baseline Dark	V	V	HT	V_V_HT	0	0.4	1_V_V_HT	V_V_HT	1.83213503555376
1	-410	1 Baseline Dark	V	V	HT	V_V_HT	0.032	0.429	1_V_V_HT	V_V_HT	1.83668606369028
1	-409	1 Baseline Dark	V	V	HT	V_V_HT	0	0.493	1_V_V_HT	V_V_HT	1.84130645327648
1	-408	1 Baseline Dark	V	V	HT	V_V_HT	0.038	0.795	1_V_V_HT	V_V_HT	1.84599008932041
1	-407	1 Baseline Dark	V	V	HT	V_V_HT	0	0.902	1_V_V_HT	V_V_HT	1.85073060146287
1	-406	1 Baseline Dark	V	V	HT	V_V_HT	0	1.088	1_V_V_HT	V_V_HT	1.85552161544129
1	-405	1 Baseline Dark	V	V	HT	V_V_HT	0	1.088	1_V_V_HT	V_V_HT	1.86035676395731
1	-404	1 Baseline Dark	V	V	HT	V_V_HT	0	1.088	1_V_V_HT	V_V_HT	1.86522967249934
1	-403	1 Baseline Dark	V	V	HT	V_V_HT	0	1.088	1_V_V_HT	V_V_HT	1.87013397244979
1	-402	1 Baseline Dark	V	V	HT	V_V_HT	0.034	1.163	1_V_V_HT	V_V_HT	1.87506306246728
1	-401	1 Baseline Dark	V	V	HT	V_V_HT	0	1.163	1_V_V_HT	V_V_HT	1.88000942725061
1	-400	1 Baseline Dark	V	V	HT	V_V_HT	0	1.093	1_V_V_HT	V_V_HT	1.88496511776218
1	-399	1 Baseline Dark	V	V	HT	V_V_HT	0	1.093	1_V_V_HT	V_V_HT	1.88992117490634
1	-398	1 Baseline Dark	V	V	HT	V_V_HT	0	1.093	1_V_V_HT	V_V_HT	1.89486750488789
1	-397	1 Baseline Dark	V	V	HT	V_V_HT	0	1.093	1_V_V_HT	V_V_HT	1.89979297382001
1	-396	1 Baseline Dark	V	V	HT	V_V_HT	0	1.093	1_V_V_HT	V_V_HT	1.90468565250599
1	-395	1 Baseline Dark	V	V	HT	V_V_HT	0	1.093	1_V_V_HT	V_V_HT	1.90953346160849
1	-394	1 Baseline Dark	V	V	HT	V_V_HT	0	1.093	1_V_V_HT	V_V_HT	1.91432431780137
1	-393	1 Baseline Dark	V	V	HT	V_V_HT	0	1.093	1_V_V_HT	V_V_HT	1.91904607170598
1	-392	1 Baseline Dark	V	V	HT	V_V_HT	0	1.093	1_V_V_HT	V_V_HT	1.92368625297217
1	-391	1 Baseline Dark	V	V	HT	V_V_HT	0	1.093	1_V_V_HT	V_V_HT	1.9282321244638
1	-390	1 Baseline Dark	V	V	HT	V_V_HT	0	1.093	1_V_V_HT	V_V_HT	1.93267083614345
1	-389	1 Baseline Dark	V	V	HT	V_V_HT	0.037	1.093	1_V_V_HT	V_V_HT	1.93698956493885
1	-388	1 Baseline Dark	V	V	HT	V_V_HT	0.011	1.093	1_V_V_HT	V_V_HT	1.94117567891356
1	-387	1 Baseline Dark	V	V	HT	V_V_HT	0	1.093	1_V_V_HT	V_V_HT	1.94521688642012
1	-386	1 Baseline Dark	V	V	HT	V_V_HT	0	1.093	1_V_V_HT	V_V_HT	1.94910138416993
1	-385	1 Baseline Dark	V	V	HT	V_V_HT	0	1.093	1_V_V_HT	V_V_HT	1.95281801451134
1	-384	1 Baseline Dark	V	V	HT	V_V_HT	0	1.093	1_V_V_HT	V_V_HT	1.95635624578494
1	-383	1 Baseline Dark	V	V	HT	V_V_HT	0	1.093	1_V_V_HT	V_V_HT	1.95970568115694
1	-382	1 Baseline Dark	V	V	HT	V_V_HT	0.178	1.093	1_V_V_HT	V_V_HT	1.96285592403567
1	-381	1 Baseline Dark	V	V	HT	V_V_HT	0	1.093	1_V_V_HT	V_V_HT	1.96579657776911
1	-380	1 Baseline Dark	V	V	HT	V_V_HT	0.029	1.061	1_V_V_HT	V_V_HT	1.96851747774229
1	-379	1 Baseline Dark	V	V	HT	V_V_HT	0.064	1.061	1_V_V_HT	V_V_HT	1.97100965264879
1	-378	1 Baseline Dark	V	V	HT	V_V_HT	0.302	1.023	1_V_V_HT	V_V_HT	1.97326536941667
1	-377	1 Baseline Dark	V	V	HT	V_V_HT	0.107	1.023	1_V_V_HT	V_V_HT	1.97527741904239
1	-376	1 Baseline Dark	V	V	HT	V_V_HT	0.186	1.023	1_V_V_HT	V_V_HT	1.97703998142671
1	-375	1 Baseline Dark	V	V	HT	V_V_HT	0	1.023	1_V_V_HT	V_V_HT	1.97854893960203
1	-374	1 Baseline Dark	V	V	HT	V_V_HT	0	1.023	1_V_V_HT	V_V_HT	1.9798019168622
1	-373	1 Baseline Dark	V	V	HT	V_V_HT	0	1.023	1_V_V_HT	V_V_HT	1.98079830101841
1	-372	1 Baseline Dark	V	V	HT	V_V_HT	0.075	0.989	1_V_V_HT	V_V_HT	1.98153924675005
1	-371	1 Baseline Dark	V	V	HT	V_V_HT	0	0.989	1_V_V_HT	V_V_HT	1.982027661691
1	-370	1 Baseline Dark	V	V	HT	V_V_HT	0	1.046	1_V_V_HT	V_V_HT	1.98226817999853
1	-369	1 Baseline Dark	V	V	HT	V_V_HT	0	1.046	1_V_V_HT	V_V_HT	1.98226711936539
1	-368	1 Baseline Dark	V	V	HT	V_V_HT	0	1.046	1_V_V_HT	V_V_HT	1.9820324131947
1	-367	1 Baseline Dark	V	V	HT	V_V_HT	0	1.046	1_V_V_HT	V_V_HT	1.98157329980993
1	-366	1 Baseline Dark	V	V	HT	V_V_HT	0	1.046	1_V_V_HT	V_V_HT	1.98089949487517
1	-365	1 Baseline Dark	V	V	HT	V_V_HT	0	1.046	1_V_V_HT	V_V_HT	1.98002161962543
1	-364	1 Baseline Dark	V	V	HT	V_V_HT	0	1.046	1_V_V_HT	V_V_HT	1.97895051308498
1	-363	1 Baseline Dark	V	V	HT	V_V_HT	0	1.046	1_V_V_HT	V_V_HT	1.97769702235916
1	-362	1 Baseline Dark	V	V	HT	V_V_HT	0	1.046	1_V_V_HT	V_V_HT	1.97627212341243
1	-361	1 Baseline Dark	V	V	HT	V_V_HT	0	1.046	1_V_V_HT	V_V_HT	1.97468745572631
1	-360	1 Baseline Dark	V	V	HT	V_V_HT	0	1.046	1_V_V_HT	V_V_HT	1.97295523084073
1	-359	1 Baseline Dark	V	V	HT	V_V_HT	0	1.009	1_V_V_HT	V_V_HT	1.97108777135934
1	-358	1 Baseline Dark	V	V	HT	V_V_HT	0	0.998	1_V_V_HT	V_V_HT	1.9690974312642
1	-357	1 Baseline Dark	V	V	HT	V_V_HT	0	0.998	1_V_V_HT	V_V_HT	1.96699667226139
1	-356	1 Baseline Dark	V	V	HT	V_V_HT	0	0.998	1_V_V_HT	V_V_HT	1.9647979800803
1	-355	1 Baseline Dark	V	V	HT	V_V_HT	0	0.998	1_V_V_HT	V_V_HT	1.96251383836968
1	-354	1 Baseline Dark	V	V	HT	V_V_HT	0	0.998	1_V_V_HT	V_V_HT	1.96015673186915
1	-353	1 Baseline Dark	V	V	HT	V_V_HT	0	0.998	1_V_V_HT	V_V_HT	1.95773902988621
1	-352	1 Baseline Dark	V	V	HT	V_V_HT	0	0.82	1_V_V_HT	V_V_HT	1.95527264573645
1	-351	1 Baseline Dark	V	V	HT	V_V_HT	0	0.82	1_V_V_HT	V_V_HT	1.95276920668761
1	-350	1 Baseline Dark	V	V	HT	V_V_HT	0	0.791	1_V_V_HT	V_V_HT	1.9502394799756
1	-349	1 Baseline Dark	V	V	HT	V_V_HT	0	0.727	1_V_V_HT	V_V_HT	1.94769329630367
1	-348	1 Baseline Dark	V	V	HT	V_V_HT	0	0.425	1_V_V_HT	V_V_HT	1.94514005316251
1	-347	1 Baseline Dark	V	V	HT	V_V_HT	0	0.318	1_V_V_HT	V_V_HT	1.94258820145101
1	-346	1 Baseline Dark	V	V	HT	V_V_HT	0	0.132	1_V_V_HT	V_V_HT	1.94004595289771
1	-345	1 Baseline Dark	V	V	HT	V_V_HT	0	0.132	1_V_V_HT	V_V_HT	1.93752151894525
1	-344	1 Baseline Dark	V	V	HT	V_V_HT	0	0.132	1_V_V_HT	V_V_HT	1.93502280777918
1	-343	1 Baseline Dark	V	V	HT	V_V_HT	0	0.132	1_V_V_HT	V_V_HT	1.9325561820093
1	-342	1 Baseline Dark	V	V	HT	V_V_HT	0	0.057	1_V_V_HT	V_V_HT	1.93012610709025
1	-341	1 Baseline Dark	V	V	HT	V_V_HT	0	0.084	1_V_V_HT	V_V_HT	1.92773541960339
1	-340	1 Baseline Dark	V	V	HT	V_V_HT	0.057	0.084	1_V_V_HT	V_V_HT	1.92538629385139
1	-339	1 Baseline Dark	V	V	HT	V_V_HT	0	0.084	1_V_V_HT	V_V_HT	1.92307920988718
1	-338	1 Baseline Dark	V	V	HT	V_V_HT	0	0.084	1_V_V_HT	V_V_HT	1.92081295071801
1	-337	1 Baseline Dark	V	V	HT	V_V_HT	0	0.084	1_V_V_HT	V_V_HT	1.91858595915679
1	-336	1 Baseline Dark	V	V	HT	V_V_HT	0	0.084	1_V_V_HT	V_V_HT	1.91639667577698
1	-335	1 Baseline Dark	V	V	HT	V_V_HT	0	0.084	1_V_V_HT	V_V_HT	1.91424354493677
1	-334	1 Baseline Dark	V	V	HT	V_V_HT	0	0.084	1_V_V_HT	V_V_HT	1.91212500833181
1	-333	1 Baseline Dark	V	V	HT	V_V_HT	0	0.084	1_V_V_HT	V_V_HT	1.91003920620421
1	-332	1 Baseline Dark	V	V	HT	V_V_HT	0	0.084	1_V_V_HT	V_V_HT	1.90798277908058
1	-331	1 Baseline Dark	V	V	HT	V_V_HT	0	0.084	1_V_V_HT	V_V_HT	1.90595090674338
1	-330	1 Baseline Dark	V	V	HT	V_V_HT	0	0.084	1_V_V_HT	V_V_HT	1.90393848168625
1	-329	1 Baseline Dark	V	V	HT	V_V_HT	0	0.084	1_V_V_HT	V_V_HT	1.90194039772666
1	-328	1 Baseline Dark	V	V	HT	V_V_HT	0	0.084	1_V_V_HT	V_V_HT	1.8999513289029
1	-327	1 Baseline Dark	V	V	HT	V_V_HT	0	0.084	1_V_V_HT	V_V_HT	1.8979648948059
1	-326	1 Baseline Dark	V	V	HT	V_V_HT	0	0.084	1_V_V_HT	V_V_HT	1.89597372379648
1	-325	1 Baseline Dark	V	V	HT	V_V_HT	0	0.084	1_V_V_HT	V_V_HT	1.89397024671482
1	-324	1 Baseline Dark	V	V	HT	V_V_HT	0	0.084	1_V_V_HT	V_V_HT	1.89194689881281
1	-323	1 Baseline Dark	V	V	HT	V_V_HT	0	0.084	1_V_V_HT	V_V_HT	1.88989611167537
1	-322	1 Baseline Dark	V	V	HT	V_V_HT	0	0.084	1_V_V_HT	V_V_HT	1.88781031874997
1	-321	1 Baseline Dark	V	V	HT	V_V_HT	0	0.084	1_V_V_HT	V_V_HT	1.8856819545892
1	-320	1 Baseline Dark	V	V	HT	V_V_HT	0	0.084	1_V_V_HT	V_V_HT	1.88350343685272
1	-319	1 Baseline Dark	V	V	HT	V_V_HT	0	0.084	1_V_V_HT	V_V_HT	1.88126713766121
1	-318	1 Baseline Dark	V	V	HT	V_V_HT	0	0.084	1_V_V_HT	V_V_HT	1.87896550825492
1	-317	1 Baseline Dark	V	V	HT	V_V_HT	0	0.084	1_V_V_HT	V_V_HT	1.87659116827986
1	-316	1 Baseline Dark	V	V	HT	V_V_HT	0	0.084	1_V_V_HT	V_V_HT	1.87413686848455
1	-315	1 Baseline Dark	V	V	HT	V_V_HT	0	0.215	1_V_V_HT	V_V_HT	1.87159584656596
1	-314	1 Baseline Dark	V	V	HT	V_V_HT	0	0.215	1_V_V_HT	V_V_HT	1.86896190689044
1	-313	1 Baseline Dark	V	V	HT	V_V_HT	0	0.215	1_V_V_HT	V_V_HT	1.86622896471088
1	-312	1 Baseline Dark	V	V	HT	V_V_HT	0	0.215	1_V_V_HT	V_V_HT	1.86339094222495
1	-311	1 Baseline Dark	V	V	HT	V_V_HT	0.027	0.215	1_V_V_HT	V_V_HT	1.86044196649753
1	-310	1 Baseline Dark	V	V	HT	V_V_HT	0	0.158	1_V_V_HT	V_V_HT	1.85737701018209
1	-309	1 Baseline Dark	V	V	HT	V_V_HT	0	0.158	1_V_V_HT	V_V_HT	1.85419125681526
1	-308	1 Baseline Dark	V	V	HT	V_V_HT	0	0.158	1_V_V_HT	V_V_HT	1.85087988834467
1	-307	1 Baseline Dark	V	V	HT	V_V_HT	0	0.158	1_V_V_HT	V_V_HT	1.84743808739365
1	-306	1 Baseline Dark	V	V	HT	V_V_HT	0	0.158	1_V_V_HT	V_V_HT	1.84386103702534
1	-305	1 Baseline Dark	V	V	HT	V_V_HT	0	0.158	1_V_V_HT	V_V_HT	1.84014422870804
1	-304	1 Baseline Dark	V	V	HT	V_V_HT	0	0.158	1_V_V_HT	V_V_HT	1.8362847202582
1	-303	1 Baseline Dark	V	V	HT	V_V_HT	0	0.175	1_V_V_HT	V_V_HT	1.83228116120709
1	-302	1 Baseline Dark	V	V	HT	V_V_HT	0	0.193	1_V_V_HT	V_V_HT	1.82813252401296
1	-301	1 Baseline Dark	V	V	HT	V_V_HT	0	0.193	1_V_V_HT	V_V_HT	1.82383778158373
1	-300	1 Baseline Dark	V	V	HT	V_V_HT	0	0.193	1_V_V_HT	V_V_HT	1.81939625193599
1	-299	1 Baseline Dark	V	V	HT	V_V_HT	0	0.193	1_V_V_HT	V_V_HT	1.8148089760209
1	-298	1 Baseline Dark	V	V	HT	V_V_HT	0	0.193	1_V_V_HT	V_V_HT	1.81007907520607
1	-297	1 Baseline Dark	V	V	HT	V_V_HT	0	0.193	1_V_V_HT	V_V_HT	1.80521139160089
1	-296	1 Baseline Dark	V	V	HT	V_V_HT	0	0.218	1_V_V_HT	V_V_HT	1.80021111606531
1	-295	1 Baseline Dark	V	V	HT	V_V_HT	0	0.218	1_V_V_HT	V_V_HT	1.79508376732106
1	-294	1 Baseline Dark	V	V	HT	V_V_HT	0	0.284	1_V_V_HT	V_V_HT	1.78983618969678
1	-293	1 Baseline Dark	V	V	HT	V_V_HT	0	0.284	1_V_V_HT	V_V_HT	1.78447586617118
1	-292	1 Baseline Dark	V	V	HT	V_V_HT	0	0.284	1_V_V_HT	V_V_HT	1.7790115305029
1	-291	1 Baseline Dark	V	V	HT	V_V_HT	0	0.284	1_V_V_HT	V_V_HT	1.77345222766357
1	-290	1 Baseline Dark	V	V	HT	V_V_HT	0	0.425	1_V_V_HT	V_V_HT	1.76780700199999
1	-289	1 Baseline Dark	V	V	HT	V_V_HT	0	0.58	1_V_V_HT	V_V_HT	1.76208490006671
1	-288	1 Baseline Dark	V	V	HT	V_V_HT	0	0.7	1_V_V_HT	V_V_HT	1.75629520493641
1	-287	1 Baseline Dark	V	V	HT	V_V_HT	0	0.799	1_V_V_HT	V_V_HT	1.75044815930665
1	-286	1 Baseline Dark	V	V	HT	V_V_HT	0	0.821	1_V_V_HT	V_V_HT	1.74455444951139
1	-285	1 Baseline Dark	V	V	HT	V_V_HT	0.131	0.859	1_V_V_HT	V_V_HT	1.73862575369607
1	-284	1 Baseline Dark	V	V	HT	V_V_HT	0	0.859	1_V_V_HT	V_V_HT	1.7326748505728
1	-283	1 Baseline Dark	V	V	HT	V_V_HT	0	0.859	1_V_V_HT	V_V_HT	1.72671534742476
1	-282	1 Baseline Dark	V	V	HT	V_V_HT	0	0.859	1_V_V_HT	V_V_HT	1.72076113981497
1	-281	1 Baseline Dark	V	V	HT	V_V_HT	0	0.832	1_V_V_HT	V_V_HT	1.71482670063353
1	-280	1 Baseline Dark	V	V	HT	V_V_HT	0	0.832	1_V_V_HT	V_V_HT	1.70892709851106
1	-279	1 Baseline Dark	V	V	HT	V_V_HT	0	0.832	1_V_V_HT	V_V_HT	1.70307786298092
1	-278	1 Baseline Dark	V	V	HT	V_V_HT	0	0.875	1_V_V_HT	V_V_HT	1.69729482275715
1	-277	1 Baseline Dark	V	V	HT	V_V_HT	0	0.875	1_V_V_HT	V_V_HT	1.69159387684291
1	-276	1 Baseline Dark	V	V	HT	V_V_HT	0	0.875	1_V_V_HT	V_V_HT	1.68599096242733
1	-275	1 Baseline Dark	V	V	HT	V_V_HT	0	0.875	1_V_V_HT	V_V_HT	1.68050199567501
1	-274	1 Baseline Dark	V	V	HT	V_V_HT	0	0.896	1_V_V_HT	V_V_HT	1.67514288547153
1	-273	1 Baseline Dark	V	V	HT	V_V_HT	0.017	0.915	1_V_V_HT	V_V_HT	1.66992946915977
1	-272	1 Baseline Dark	V	V	HT	V_V_HT	0.018	0.915	1_V_V_HT	V_V_HT	1.66487721957889
1	-271	1 Baseline Dark	V	V	HT	V_V_HT	0	0.915	1_V_V_HT	V_V_HT	1.66000118724352
1	-270	1 Baseline Dark	V	V	HT	V_V_HT	0	0.915	1_V_V_HT	V_V_HT	1.65531621216658
1	-269	1 Baseline Dark	V	V	HT	V_V_HT	0	0.915	1_V_V_HT	V_V_HT	1.65083663516693
1	-268	1 Baseline Dark	V	V	HT	V_V_HT	0	0.915	1_V_V_HT	V_V_HT	1.64657651909305
1	-267	1 Baseline Dark	V	V	HT	V_V_HT	0	0.915	1_V_V_HT	V_V_HT	1.6425491268915
1	-266	1 Baseline Dark	V	V	HT	V_V_HT	0.025	0.915	1_V_V_HT	V_V_HT	1.63876669700848
1	-265	1 Baseline Dark	V	V	HT	V_V_HT	0	0.915	1_V_V_HT	V_V_HT	1.63524055370541
1	-264	1 Baseline Dark	V	V	HT	V_V_HT	0.066	0.915	1_V_V_HT	V_V_HT	1.63198162258684
1	-263	1 Baseline Dark	V	V	HT	V_V_HT	0	0.928	1_V_V_HT	V_V_HT	1.62899999358386
1	-262	1 Baseline Dark	V	V	HT	V_V_HT	0	0.928	1_V_V_HT	V_V_HT	1.62630554049499
1	-261	1 Baseline Dark	V	V	HT	V_V_HT	0	0.928	1_V_V_HT	V_V_HT	1.62390790012986
1	-260	1 Baseline Dark	V	V	HT	V_V_HT	0.141	0.928	1_V_V_HT	V_V_HT	1.62181574003856
1	-259	1 Baseline Dark	V	V	HT	V_V_HT	0.155	0.928	1_V_V_HT	V_V_HT	1.62003749033905
1	-258	1 Baseline Dark	V	V	HT	V_V_HT	0.12	0.928	1_V_V_HT	V_V_HT	1.61858158049748
1	-257	1 Baseline Dark	V	V	HT	V_V_HT	0.099	0.928	1_V_V_HT	V_V_HT	1.61745616937954
1	-256	1 Baseline Dark	V	V	HT	V_V_HT	0.022	1.058	1_V_V_HT	V_V_HT	1.61666806519245
1	-255	1 Baseline Dark	V	V	HT	V_V_HT	0.038	0.969	1_V_V_HT	V_V_HT	1.61622270312528
1	-254	1 Baseline Dark	V	V	HT	V_V_HT	0	0.969	1_V_V_HT	V_V_HT	1.61612496615308
1	-253	1 Baseline Dark	V	V	HT	V_V_HT	0	0.969	1_V_V_HT	V_V_HT	1.61637832290754
1	-252	1 Baseline Dark	V	V	HT	V_V_HT	0	0.969	1_V_V_HT	V_V_HT	1.61698452801738
1	-251	1 Baseline Dark	V	V	HT	V_V_HT	0	0.969	1_V_V_HT	V_V_HT	1.6179436198974
1	-250	1 Baseline Dark	V	V	HT	V_V_HT	0	0.969	1_V_V_HT	V_V_HT	1.61925390344809
1	-249	1 Baseline Dark	V	V	HT	V_V_HT	0	0.969	1_V_V_HT	V_V_HT	1.62091195225915
1	-248	1 Baseline Dark	V	V	HT	V_V_HT	0.043	0.969	1_V_V_HT	V_V_HT	1.622912894357
1	-247	1 Baseline Dark	V	V	HT	V_V_HT	0	0.969	1_V_V_HT	V_V_HT	1.62525156526377
1	-246	1 Baseline Dark	V	V	HT	V_V_HT	0	0.969	1_V_V_HT	V_V_HT	1.62792280694379
1	-245	1 Baseline Dark	V	V	HT	V_V_HT	0	0.969	1_V_V_HT	V_V_HT	1.63092145605985
1	-244	1 Baseline Dark	V	V	HT	V_V_HT	0.021	0.969	1_V_V_HT	V_V_HT	1.63424235109647
1	-243	1 Baseline Dark	V	V	HT	V_V_HT	0.019	0.952	1_V_V_HT	V_V_HT	1.63788033051487
1	-242	1 Baseline Dark	V	V	HT	V_V_HT	0	0.934	1_V_V_HT	V_V_HT	1.64182996258286
1	-241	1 Baseline Dark	V	V	HT	V_V_HT	0	0.955	1_V_V_HT	V_V_HT	1.64608445687025
1	-240	1 Baseline Dark	V	V	HT	V_V_HT	0	0.955	1_V_V_HT	V_V_HT	1.6506356877512
1	-239	1 Baseline Dark	V	V	HT	V_V_HT	0	0.955	1_V_V_HT	V_V_HT	1.6554750061305
1	-238	1 Baseline Dark	V	V	HT	V_V_HT	0	0.955	1_V_V_HT	V_V_HT	1.6605924883911
1	-237	1 Baseline Dark	V	V	HT	V_V_HT	0	0.955	1_V_V_HT	V_V_HT	1.6659767185168
1	-236	1 Baseline Dark	V	V	HT	V_V_HT	0	0.93	1_V_V_HT	V_V_HT	1.67161506423103
1	-235	1 Baseline Dark	V	V	HT	V_V_HT	0	0.93	1_V_V_HT	V_V_HT	1.67749442251171
1	-234	1 Baseline Dark	V	V	HT	V_V_HT	0	0.864	1_V_V_HT	V_V_HT	1.68360078655747
1	-233	1 Baseline Dark	V	V	HT	V_V_HT	0.013	0.864	1_V_V_HT	V_V_HT	1.68991971844033
1	-232	1 Baseline Dark	V	V	HT	V_V_HT	0	0.864	1_V_V_HT	V_V_HT	1.69643574713073
1	-231	1 Baseline Dark	V	V	HT	V_V_HT	0	0.864	1_V_V_HT	V_V_HT	1.70313221858032
1	-230	1 Baseline Dark	V	V	HT	V_V_HT	0	0.723	1_V_V_HT	V_V_HT	1.70999135740877
1	-229	1 Baseline Dark	V	V	HT	V_V_HT	0	0.604	1_V_V_HT	V_V_HT	1.7169945009586
1	-228	1 Baseline Dark	V	V	HT	V_V_HT	0	0.484	1_V_V_HT	V_V_HT	1.72412265651114
1	-227	1 Baseline Dark	V	V	HT	V_V_HT	0	0.385	1_V_V_HT	V_V_HT	1.73135623094498
1	-226	1 Baseline Dark	V	V	HT	V_V_HT	0.13	0.363	1_V_V_HT	V_V_HT	1.73867548028417
1	-225	1 Baseline Dark	V	V	HT	V_V_HT	0.042	0.325	1_V_V_HT	V_V_HT	1.74606066045252
1	-224	1 Baseline Dark	V	V	HT	V_V_HT	0	0.325	1_V_V_HT	V_V_HT	1.75349202463004
1	-223	1 Baseline Dark	V	V	HT	V_V_HT	0	0.325	1_V_V_HT	V_V_HT	1.76094983180852
1	-222	1 Baseline Dark	V	V	HT	V_V_HT	0	0.325	1_V_V_HT	V_V_HT	1.76841433474733
1	-221	1 Baseline Dark	V	V	HT	V_V_HT	0	0.352	1_V_V_HT	V_V_HT	1.77586574659834
1	-220	1 Baseline Dark	V	V	HT	V_V_HT	0	0.352	1_V_V_HT	V_V_HT	1.78328407568094
1	-219	1 Baseline Dark	V	V	HT	V_V_HT	0	0.352	1_V_V_HT	V_V_HT	1.79064917517108
1	-218	1 Baseline Dark	V	V	HT	V_V_HT	0	0.309	1_V_V_HT	V_V_HT	1.79794083555307
1	-217	1 Baseline Dark	V	V	HT	V_V_HT	0	0.309	1_V_V_HT	V_V_HT	1.80513887401597
1	-216	1 Baseline Dark	V	V	HT	V_V_HT	0	0.309	1_V_V_HT	V_V_HT	1.81222322604425
1	-215	1 Baseline Dark	V	V	HT	V_V_HT	0	0.309	1_V_V_HT	V_V_HT	1.81917385630757
1	-214	1 Baseline Dark	V	V	HT	V_V_HT	0	0.288	1_V_V_HT	V_V_HT	1.82597082120421
1	-213	1 Baseline Dark	V	V	HT	V_V_HT	0	0.269	1_V_V_HT	V_V_HT	1.83259465122351
1	-212	1 Baseline Dark	V	V	HT	V_V_HT	0	0.269	1_V_V_HT	V_V_HT	1.83902654382066
1	-211	1 Baseline Dark	V	V	HT	V_V_HT	0.021	0.269	1_V_V_HT	V_V_HT	1.8452484874623
1	-210	1 Baseline Dark	V	V	HT	V_V_HT	0	0.269	1_V_V_HT	V_V_HT	1.85124339133524
1	-209	1 Baseline Dark	V	V	HT	V_V_HT	0	0.269	1_V_V_HT	V_V_HT	1.85699501519085
1	-208	1 Baseline Dark	V	V	HT	V_V_HT	0	0.269	1_V_V_HT	V_V_HT	1.86248729269475
1	-207	1 Baseline Dark	V	V	HT	V_V_HT	0	0.269	1_V_V_HT	V_V_HT	1.8677043894755
1	-206	1 Baseline Dark	V	V	HT	V_V_HT	0	0.269	1_V_V_HT	V_V_HT	1.87263142480674
1	-205	1 Baseline Dark	V	V	HT	V_V_HT	0	0.282	1_V_V_HT	V_V_HT	1.87725401811201
1	-204	1 Baseline Dark	V	V	HT	V_V_HT	0	0.354	1_V_V_HT	V_V_HT	1.88155889790265
1	-203	1 Baseline Dark	V	V	HT	V_V_HT	0	0.341	1_V_V_HT	V_V_HT	1.88553306488675
1	-202	1 Baseline Dark	V	V	HT	V_V_HT	0	0.341	1_V_V_HT	V_V_HT	1.88916351852059
1	-201	1 Baseline Dark	V	V	HT	V_V_HT	0	0.341	1_V_V_HT	V_V_HT	1.89243760599237
1	-200	1 Baseline Dark	V	V	HT	V_V_HT	0	0.341	1_V_V_HT	V_V_HT	1.89534404589442
1	-199	1 Baseline Dark	V	V	HT	V_V_HT	0.036	0.341	1_V_V_HT	V_V_HT	1.89787190398925
1	-198	1 Baseline Dark	V	V	HT	V_V_HT	0	0.341	1_V_V_HT	V_V_HT	1.9000102458196
1	-197	1 Baseline Dark	V	V	HT	V_V_HT	0	0.341	1_V_V_HT	V_V_HT	1.90174852852664
1	-196	1 Baseline Dark	V	V	HT	V_V_HT	0	0.211	1_V_V_HT	V_V_HT	1.90307818709245
1	-195	1 Baseline Dark	V	V	HT	V_V_HT	0	0.169	1_V_V_HT	V_V_HT	1.90399306685498
1	-194	1 Baseline Dark	V	V	HT	V_V_HT	0	0.169	1_V_V_HT	V_V_HT	1.90448905144256
1	-193	1 Baseline Dark	V	V	HT	V_V_HT	0	0.169	1_V_V_HT	V_V_HT	1.90456284557397
1	-192	1 Baseline Dark	V	V	HT	V_V_HT	0	0.169	1_V_V_HT	V_V_HT	1.90421324320336
1	-191	1 Baseline Dark	V	V	HT	V_V_HT	0.027	0.169	1_V_V_HT	V_V_HT	1.9034415379795
1	-190	1 Baseline Dark	V	V	HT	V_V_HT	0	0.169	1_V_V_HT	V_V_HT	1.90225152249096
1	-189	1 Baseline Dark	V	V	HT	V_V_HT	0	0.169	1_V_V_HT	V_V_HT	1.90064905254186
1	-188	1 Baseline Dark	V	V	HT	V_V_HT	0	0.214	1_V_V_HT	V_V_HT	1.89864080522457
1	-187	1 Baseline Dark	V	V	HT	V_V_HT	0	0.256	1_V_V_HT	V_V_HT	1.89623544452401
1	-186	1 Baseline Dark	V	V	HT	V_V_HT	0	0.256	1_V_V_HT	V_V_HT	1.89344397954556
1	-185	1 Baseline Dark	V	V	HT	V_V_HT	0	0.256	1_V_V_HT	V_V_HT	1.89027969505405
1	-184	1 Baseline Dark	V	V	HT	V_V_HT	0	0.256	1_V_V_HT	V_V_HT	1.88675771581178
1	-183	1 Baseline Dark	V	V	HT	V_V_HT	0	0.256	1_V_V_HT	V_V_HT	1.88289353486027
1	-182	1 Baseline Dark	V	V	HT	V_V_HT	0	0.256	1_V_V_HT	V_V_HT	1.87870264502189
1	-181	1 Baseline Dark	V	V	HT	V_V_HT	0	0.235	1_V_V_HT	V_V_HT	1.8742008315599
1	-180	1 Baseline Dark	V	V	HT	V_V_HT	0	0.235	1_V_V_HT	V_V_HT	1.86940505430696
1	-179	1 Baseline Dark	V	V	HT	V_V_HT	0	0.235	1_V_V_HT	V_V_HT	1.86433281461795
1	-178	1 Baseline Dark	V	V	HT	V_V_HT	0	0.235	1_V_V_HT	V_V_HT	1.85900282993285
1	-177	1 Baseline Dark	V	V	HT	V_V_HT	0	0.235	1_V_V_HT	V_V_HT	1.85343515388908
1	-176	1 Baseline Dark	V	V	HT	V_V_HT	0	0.235	1_V_V_HT	V_V_HT	1.84765102389672
1	-175	1 Baseline Dark	V	V	HT	V_V_HT	0.013	0.235	1_V_V_HT	V_V_HT	1.84167255454138
1	-174	1 Baseline Dark	V	V	HT	V_V_HT	0.072	0.235	1_V_V_HT	V_V_HT	1.83552214560597
1	-173	1 Baseline Dark	V	V	HT	V_V_HT	0	0.235	1_V_V_HT	V_V_HT	1.82922265145746
1	-172	1 Baseline Dark	V	V	HT	V_V_HT	0	0.235	1_V_V_HT	V_V_HT	1.82279709743498
1	-171	1 Baseline Dark	V	V	HT	V_V_HT	0	0.235	1_V_V_HT	V_V_HT	1.81626875719847
1	-170	1 Baseline Dark	V	V	HT	V_V_HT	0	0.267	1_V_V_HT	V_V_HT	1.80966106136295
1	-169	1 Baseline Dark	V	V	HT	V_V_HT	0	0.231	1_V_V_HT	V_V_HT	1.80299743780077
1	-168	1 Baseline Dark	V	V	HT	V_V_HT	0	0.231	1_V_V_HT	V_V_HT	1.7963011825124
1	-167	1 Baseline Dark	V	V	HT	V_V_HT	0	0.231	1_V_V_HT	V_V_HT	1.78959546363815
1	-166	1 Baseline Dark	V	V	HT	V_V_HT	0	0.231	1_V_V_HT	V_V_HT	1.78290297330641
1	-165	1 Baseline Dark	V	V	HT	V_V_HT	0	0.231	1_V_V_HT	V_V_HT	1.77624583766938
1	-164	1 Baseline Dark	V	V	HT	V_V_HT	0	0.231	1_V_V_HT	V_V_HT	1.7696460647214
1	-163	1 Baseline Dark	V	V	HT	V_V_HT	0	0.231	1_V_V_HT	V_V_HT	1.76312546425639
1	-162	1 Baseline Dark	V	V	HT	V_V_HT	0	0.231	1_V_V_HT	V_V_HT	1.75670483945456
1	-161	1 Baseline Dark	V	V	HT	V_V_HT	0	0.204	1_V_V_HT	V_V_HT	1.75040366991709
1	-160	1 Baseline Dark	V	V	HT	V_V_HT	0	0.204	1_V_V_HT	V_V_HT	1.74424023848095
1	-159	1 Baseline Dark	V	V	HT	V_V_HT	0	0.204	1_V_V_HT	V_V_HT	1.73823230442392
1	-158	1 Baseline Dark	V	V	HT	V_V_HT	0.045	0.204	1_V_V_HT	V_V_HT	1.73239618462526
1	-157	1 Baseline Dark	V	V	HT	V_V_HT	0.042	0.204	1_V_V_HT	V_V_HT	1.72674670575565
1	-156	1 Baseline Dark	V	V	HT	V_V_HT	0	0.291	1_V_V_HT	V_V_HT	1.72129838968554
1	-155	1 Baseline Dark	V	V	HT	V_V_HT	0	0.315	1_V_V_HT	V_V_HT	1.71606576098194
1	-154	1 Baseline Dark	V	V	HT	V_V_HT	0	0.349	1_V_V_HT	V_V_HT	1.71106298600959
1	-153	1 Baseline Dark	V	V	HT	V_V_HT	0	0.349	1_V_V_HT	V_V_HT	1.70630279708365
1	-152	1 Baseline Dark	V	V	HT	V_V_HT	0	0.367	1_V_V_HT	V_V_HT	1.70179719737379
1	-151	1 Baseline Dark	V	V	HT	V_V_HT	0	0.367	1_V_V_HT	V_V_HT	1.69755668741493
1	-150	1 Baseline Dark	V	V	HT	V_V_HT	0	0.367	1_V_V_HT	V_V_HT	1.6935913923613
1	-149	1 Baseline Dark	V	V	HT	V_V_HT	0	0.367	1_V_V_HT	V_V_HT	1.68991104920494
1	-148	1 Baseline Dark	V	V	HT	V_V_HT	0	0.367	1_V_V_HT	V_V_HT	1.68652384296484
1	-147	1 Baseline Dark	V	V	HT	V_V_HT	0	0.367	1_V_V_HT	V_V_HT	1.68343756856426
1	-146	1 Baseline Dark	V	V	HT	V_V_HT	0	0.367	1_V_V_HT	V_V_HT	1.68065963607484
1	-145	1 Baseline Dark	V	V	HT	V_V_HT	0	0.378	1_V_V_HT	V_V_HT	1.6781959085434
1	-144	1 Baseline Dark	V	V	HT	V_V_HT	0	0.306	1_V_V_HT	V_V_HT	1.67605186368621
1	-143	1 Baseline Dark	V	V	HT	V_V_HT	0	0.306	1_V_V_HT	V_V_HT	1.67423260937435
1	-142	1 Baseline Dark	V	V	HT	V_V_HT	0	0.306	1_V_V_HT	V_V_HT	1.67274140583985
1	-141	1 Baseline Dark	V	V	HT	V_V_HT	0	0.306	1_V_V_HT	V_V_HT	1.67157969440149
1	-140	1 Baseline Dark	V	V	HT	V_V_HT	0.032	0.306	1_V_V_HT	V_V_HT	1.67074821007101
1	-139	1 Baseline Dark	V	V	HT	V_V_HT	0	0.306	1_V_V_HT	V_V_HT	1.6702463172159
1	-138	1 Baseline Dark	V	V	HT	V_V_HT	0	0.306	1_V_V_HT	V_V_HT	1.67007271643473
1	-137	1 Baseline Dark	V	V	HT	V_V_HT	0	0.306	1_V_V_HT	V_V_HT	1.67022453076825
1	-136	1 Baseline Dark	V	V	HT	V_V_HT	0	0.306	1_V_V_HT	V_V_HT	1.67069734258215
1	-135	1 Baseline Dark	V	V	HT	V_V_HT	0	0.306	1_V_V_HT	V_V_HT	1.67148642616723
1	-134	1 Baseline Dark	V	V	HT	V_V_HT	0	0.463	1_V_V_HT	V_V_HT	1.67258705876818
1	-133	1 Baseline Dark	V	V	HT	V_V_HT	0	0.594	1_V_V_HT	V_V_HT	1.67399451861096
1	-132	1 Baseline Dark	V	V	HT	V_V_HT	0	0.75	1_V_V_HT	V_V_HT	1.67570385076666
1	-131	1 Baseline Dark	V	V	HT	V_V_HT	0	0.823	1_V_V_HT	V_V_HT	1.6777091898353
1	-130	1 Baseline Dark	V	V	HT	V_V_HT	0	0.823	1_V_V_HT	V_V_HT	1.68000424520135
1	-129	1 Baseline Dark	V	V	HT	V_V_HT	0	0.823	1_V_V_HT	V_V_HT	1.68258194584348
1	-128	1 Baseline Dark	V	V	HT	V_V_HT	0	0.778	1_V_V_HT	V_V_HT	1.68543486188364
1	-127	1 Baseline Dark	V	V	HT	V_V_HT	0	0.736	1_V_V_HT	V_V_HT	1.68855491716213
1	-126	1 Baseline Dark	V	V	HT	V_V_HT	0.087	0.736	1_V_V_HT	V_V_HT	1.69193374524253
1	-125	1 Baseline Dark	V	V	HT	V_V_HT	0.024	0.736	1_V_V_HT	V_V_HT	1.6955623512112
1	-124	1 Baseline Dark	V	V	HT	V_V_HT	0.034	0.736	1_V_V_HT	V_V_HT	1.69943106601477
1	-123	1 Baseline Dark	V	V	HT	V_V_HT	0	0.736	1_V_V_HT	V_V_HT	1.70352963573813
1	-122	1 Baseline Dark	V	V	HT	V_V_HT	0.018	0.736	1_V_V_HT	V_V_HT	1.70784732110417
1	-121	1 Baseline Dark	V	V	HT	V_V_HT	0	0.736	1_V_V_HT	V_V_HT	1.71237303754611
1	-120	1 Baseline Dark	V	V	HT	V_V_HT	0	0.781	1_V_V_HT	V_V_HT	1.71709559440642
1	-119	1 Baseline Dark	V	V	HT	V_V_HT	0	0.81	1_V_V_HT	V_V_HT	1.72200365209087
1	-118	1 Baseline Dark	V	V	HT	V_V_HT	0	0.81	1_V_V_HT	V_V_HT	1.72708582481497
1	-117	1 Baseline Dark	V	V	HT	V_V_HT	0	0.81	1_V_V_HT	V_V_HT	1.73233068733606
1	-116	1 Baseline Dark	V	V	HT	V_V_HT	0	0.81	1_V_V_HT	V_V_HT	1.73772681345117
1	-115	1 Baseline Dark	V	V	HT	V_V_HT	0.024	0.81	1_V_V_HT	V_V_HT	1.7432628113021
1	-114	1 Baseline Dark	V	V	HT	V_V_HT	0	0.81	1_V_V_HT	V_V_HT	1.74892739310882
1	-113	1 Baseline Dark	V	V	HT	V_V_HT	0	0.81	1_V_V_HT	V_V_HT	1.75470930201527
1	-112	1 Baseline Dark	V	V	HT	V_V_HT	0	0.81	1_V_V_HT	V_V_HT	1.76059734355066
1	-111	1 Baseline Dark	V	V	HT	V_V_HT	0	0.81	1_V_V_HT	V_V_HT	1.76658064365999
1	-110	1 Baseline Dark	V	V	HT	V_V_HT	0	0.778	1_V_V_HT	V_V_HT	1.77264876551011
1	-109	1 Baseline Dark	V	V	HT	V_V_HT	0	0.816	1_V_V_HT	V_V_HT	1.77879177798804
1	-108	1 Baseline Dark	V	V	HT	V_V_HT	0	0.816	1_V_V_HT	V_V_HT	1.78500031688441
1	-107	1 Baseline Dark	V	V	HT	V_V_HT	0	0.816	1_V_V_HT	V_V_HT	1.79126565121113
1	-106	1 Baseline Dark	V	V	HT	V_V_HT	0	0.816	1_V_V_HT	V_V_HT	1.79757961697635
1	-105	1 Baseline Dark	V	V	HT	V_V_HT	0	0.816	1_V_V_HT	V_V_HT	1.80393430285934
1	-104	1 Baseline Dark	V	V	HT	V_V_HT	0.157	0.816	1_V_V_HT	V_V_HT	1.8103224918067
1	-103	1 Baseline Dark	V	V	HT	V_V_HT	0.131	0.816	1_V_V_HT	V_V_HT	1.81673769038994
1	-102	1 Baseline Dark	V	V	HT	V_V_HT	0.156	0.879	1_V_V_HT	V_V_HT	1.82317355359532
1	-101	1 Baseline Dark	V	V	HT	V_V_HT	0.073	0.879	1_V_V_HT	V_V_HT	1.82962373536203
1	-100	1 Baseline Dark	V	V	HT	V_V_HT	0	0.879	1_V_V_HT	V_V_HT	1.83608207835675
1	-99	1 Baseline Dark	V	V	HT	V_V_HT	0	0.917	1_V_V_HT	V_V_HT	1.84254317770641
1	-98	1 Baseline Dark	V	V	HT	V_V_HT	0	0.917	1_V_V_HT	V_V_HT	1.84900202460844
1	-97	1 Baseline Dark	V	V	HT	V_V_HT	0	0.917	1_V_V_HT	V_V_HT	1.85545444409902
1	-96	1 Baseline Dark	V	V	HT	V_V_HT	0	0.83	1_V_V_HT	V_V_HT	1.8618964723526
1	-95	1 Baseline Dark	V	V	HT	V_V_HT	0	0.826	1_V_V_HT	V_V_HT	1.86832437832069
1	-94	1 Baseline Dark	V	V	HT	V_V_HT	0	0.792	1_V_V_HT	V_V_HT	1.87473563486165
1	-93	1 Baseline Dark	V	V	HT	V_V_HT	0	0.792	1_V_V_HT	V_V_HT	1.88112919367482
1	-92	1 Baseline Dark	V	V	HT	V_V_HT	0	0.774	1_V_V_HT	V_V_HT	1.88750528090702
1	-91	1 Baseline Dark	V	V	HT	V_V_HT	0	0.842	1_V_V_HT	V_V_HT	1.89386437857372
1	-90	1 Baseline Dark	V	V	HT	V_V_HT	0.045	0.868	1_V_V_HT	V_V_HT	1.90020725072816
1	-89	1 Baseline Dark	V	V	HT	V_V_HT	0.029	0.868	1_V_V_HT	V_V_HT	1.90653607088255
1	-88	1 Baseline Dark	V	V	HT	V_V_HT	0	0.868	1_V_V_HT	V_V_HT	1.91285473827158
1	-87	1 Baseline Dark	V	V	HT	V_V_HT	0	0.868	1_V_V_HT	V_V_HT	1.91916861757831
1	-86	1 Baseline Dark	V	V	HT	V_V_HT	0	0.906	1_V_V_HT	V_V_HT	1.92548336502635
1	-85	1 Baseline Dark	V	V	HT	V_V_HT	0	0.92	1_V_V_HT	V_V_HT	1.93180494523437
1	-84	1 Baseline Dark	V	V	HT	V_V_HT	0	0.92	1_V_V_HT	V_V_HT	1.93814054746315
1	-83	1 Baseline Dark	V	V	HT	V_V_HT	0	0.92	1_V_V_HT	V_V_HT	1.94449797782879
1	-82	1 Baseline Dark	V	V	HT	V_V_HT	0	0.92	1_V_V_HT	V_V_HT	1.95088627422968
1	-81	1 Baseline Dark	V	V	HT	V_V_HT	0	0.92	1_V_V_HT	V_V_HT	1.95731478662522
1	-80	1 Baseline Dark	V	V	HT	V_V_HT	0	0.92	1_V_V_HT	V_V_HT	1.96379316258927
1	-79	1 Baseline Dark	V	V	HT	V_V_HT	0.038	0.92	1_V_V_HT	V_V_HT	1.9703322512359
1	-78	1 Baseline Dark	V	V	HT	V_V_HT	0	0.944	1_V_V_HT	V_V_HT	1.97694348656669
1	-77	1 Baseline Dark	V	V	HT	V_V_HT	0	0.944	1_V_V_HT	V_V_HT	1.98363944443063
1	-76	1 Baseline Dark	V	V	HT	V_V_HT	0	0.944	1_V_V_HT	V_V_HT	1.99043298385857
1	-75	1 Baseline Dark	V	V	HT	V_V_HT	0	0.944	1_V_V_HT	V_V_HT	1.99733721324345
1	-74	1 Baseline Dark	V	V	HT	V_V_HT	0	0.787	1_V_V_HT	V_V_HT	2.00436645593836
1	-73	1 Baseline Dark	V	V	HT	V_V_HT	0	0.656	1_V_V_HT	V_V_HT	2.01153620270468
1	-72	1 Baseline Dark	V	V	HT	V_V_HT	0.063	0.5	1_V_V_HT	V_V_HT	2.01886217323813
1	-71	1 Baseline Dark	V	V	HT	V_V_HT	0	0.427	1_V_V_HT	V_V_HT	2.02636008821817
1	-70	1 Baseline Dark	V	V	HT	V_V_HT	0	0.427	1_V_V_HT	V_V_HT	2.03404580306415
1	-69	1 Baseline Dark	V	V	HT	V_V_HT	0.038	0.427	1_V_V_HT	V_V_HT	2.04193572330427
1	-68	1 Baseline Dark	V	V	HT	V_V_HT	0	0.427	1_V_V_HT	V_V_HT	2.05004638928879
1	-67	1 Baseline Dark	V	V	HT	V_V_HT	0	0.427	1_V_V_HT	V_V_HT	2.05839438417346
1	-66	1 Baseline Dark	V	V	HT	V_V_HT	0	0.427	1_V_V_HT	V_V_HT	2.06699646861988
1	-65	1 Baseline Dark	V	V	HT	V_V_HT	0.02	0.427	1_V_V_HT	V_V_HT	2.07586943968726
1	-64	1 Baseline Dark	V	V	HT	V_V_HT	0	0.427	1_V_V_HT	V_V_HT	2.08502997377479
1	-63	1 Baseline Dark	V	V	HT	V_V_HT	0	0.427	1_V_V_HT	V_V_HT	2.09449471593205
1	-62	1 Baseline Dark	V	V	HT	V_V_HT	0	0.427	1_V_V_HT	V_V_HT	2.10428031205063
1	-61	1 Baseline Dark	V	V	HT	V_V_HT	0.068	0.427	1_V_V_HT	V_V_HT	2.11440340490212
1	-60	1 Baseline Dark	V	V	HT	V_V_HT	0.026	0.382	1_V_V_HT	V_V_HT	2.12488039435477
1	-59	1 Baseline Dark	V	V	HT	V_V_HT	0	0.353	1_V_V_HT	V_V_HT	2.13572638895934
1	-58	1 Baseline Dark	V	V	HT	V_V_HT	0	0.353	1_V_V_HT	V_V_HT	2.14695506956389
1	-57	1 Baseline Dark	V	V	HT	V_V_HT	0	0.353	1_V_V_HT	V_V_HT	2.15857982154429
1	-56	1 Baseline Dark	V	V	HT	V_V_HT	0.038	0.353	1_V_V_HT	V_V_HT	2.17061403144136
1	-55	1 Baseline Dark	V	V	HT	V_V_HT	0.038	0.353	1_V_V_HT	V_V_HT	2.18307108479489
1	-54	1 Baseline Dark	V	V	HT	V_V_HT	0	0.353	1_V_V_HT	V_V_HT	2.19596436907988
1	-53	1 Baseline Dark	V	V	HT	V_V_HT	0	0.353	1_V_V_HT	V_V_HT	2.20930726798491
1	-52	1 Baseline Dark	V	V	HT	V_V_HT	0	0.399	1_V_V_HT	V_V_HT	2.22311316836874
1	-51	1 Baseline Dark	V	V	HT	V_V_HT	0	0.412	1_V_V_HT	V_V_HT	2.23739478679629
1	-50	1 Baseline Dark	V	V	HT	V_V_HT	0	0.412	1_V_V_HT	V_V_HT	2.25216144433327
1	-49	1 Baseline Dark	V	V	HT	V_V_HT	0	0.374	1_V_V_HT	V_V_HT	2.26741819266413
1	-48	1 Baseline Dark	V	V	HT	V_V_HT	0.024	0.374	1_V_V_HT	V_V_HT	2.2831655716439
1	-47	1 Baseline Dark	V	V	HT	V_V_HT	0	0.374	1_V_V_HT	V_V_HT	2.29940020776012
1	-46	1 Baseline Dark	V	V	HT	V_V_HT	0	0.374	1_V_V_HT	V_V_HT	2.31611708212811
1	-45	1 Baseline Dark	V	V	HT	V_V_HT	0	0.407	1_V_V_HT	V_V_HT	2.33330775247285
1	-44	1 Baseline Dark	V	V	HT	V_V_HT	0	0.422	1_V_V_HT	V_V_HT	2.35096200894687
1	-43	1 Baseline Dark	V	V	HT	V_V_HT	0	0.422	1_V_V_HT	V_V_HT	2.36906601147449
1	-42	1 Baseline Dark	V	V	HT	V_V_HT	0	0.359	1_V_V_HT	V_V_HT	2.38760406927955
1	-41	1 Baseline Dark	V	V	HT	V_V_HT	0	0.395	1_V_V_HT	V_V_HT	2.40655576476497
1	-40	1 Baseline Dark	V	V	HT	V_V_HT	0	0.525	1_V_V_HT	V_V_HT	2.42589497044756
1	-39	1 Baseline Dark	V	V	HT	V_V_HT	0	0.508	1_V_V_HT	V_V_HT	2.44558981924524
1	-38	1 Baseline Dark	V	V	HT	V_V_HT	0	0.61	1_V_V_HT	V_V_HT	2.46560270741158
1	-37	1 Baseline Dark	V	V	HT	V_V_HT	0	0.61	1_V_V_HT	V_V_HT	2.48589034498628
1	-36	1 Baseline Dark	V	V	HT	V_V_HT	0	0.61	1_V_V_HT	V_V_HT	2.50640382517131
1	-35	1 Baseline Dark	V	V	HT	V_V_HT	0	0.59	1_V_V_HT	V_V_HT	2.52708874851225
1	-34	1 Baseline Dark	V	V	HT	V_V_HT	0	0.59	1_V_V_HT	V_V_HT	2.54788537129052
1	-33	1 Baseline Dark	V	V	HT	V_V_HT	0	0.668	1_V_V_HT	V_V_HT	2.56872880779122
1	-32	1 Baseline Dark	V	V	HT	V_V_HT	0	0.668	1_V_V_HT	V_V_HT	2.58955003348612
1	-31	1 Baseline Dark	V	V	HT	V_V_HT	0	0.6	1_V_V_HT	V_V_HT	2.61027848222992
1	-30	1 Baseline Dark	V	V	HT	V_V_HT	0	0.997	1_V_V_HT	V_V_HT	2.63084003500814
1	-29	1 Baseline Dark	V	V	HT	V_V_HT	0	1.279	1_V_V_HT	V_V_HT	2.65115659695671
1	-28	1 Baseline Dark	V	V	HT	V_V_HT	0	1.558	1_V_V_HT	V_V_HT	2.67114701200106
1	-27	1 Baseline Dark	V	V	HT	V_V_HT	0	1.691	1_V_V_HT	V_V_HT	2.69072907095141
1	-26	1 Baseline Dark	V	V	HT	V_V_HT	0	1.766	1_V_V_HT	V_V_HT	2.70981875350805
1	-25	1 Baseline Dark	V	V	HT	V_V_HT	0	1.728	1_V_V_HT	V_V_HT	2.7283313014041
1	-24	1 Baseline Dark	V	V	HT	V_V_HT	0	2.461	1_V_V_HT	V_V_HT	2.7461808146629
1	-23	1 Baseline Dark	V	V	HT	V_V_HT	0	2.899	1_V_V_HT	V_V_HT	2.76328101008021
1	-22	1 Baseline Dark	V	V	HT	V_V_HT	0.046	2.908	1_V_V_HT	V_V_HT	2.77954520291645
1	-21	1 Baseline Dark	V	V	HT	V_V_HT	0.013	2.94	1_V_V_HT	V_V_HT	2.79488661107318
1	-20	1 Baseline Dark	V	V	HT	V_V_HT	0	2.978	1_V_V_HT	V_V_HT	2.8092184463988
1	-19	1 Baseline Dark	V	V	HT	V_V_HT	0	2.995	1_V_V_HT	V_V_HT	2.82245423714236
1	-18	1 Baseline Dark	V	V	HT	V_V_HT	0	2.989	1_V_V_HT	V_V_HT	2.83450918065786
1	-17	1 Baseline Dark	V	V	HT	V_V_HT	0	2.989	1_V_V_HT	V_V_HT	2.84530100028529
1	-16	1 Baseline Dark	V	V	HT	V_V_HT	0	2.989	1_V_V_HT	V_V_HT	2.85475060168625
1	-15	1 Baseline Dark	V	V	HT	V_V_HT	0.033	2.989	1_V_V_HT	V_V_HT	2.86278272633633
1	-14	1 Baseline Dark	V	V	HT	V_V_HT	0.015	3.019	1_V_V_HT	V_V_HT	2.86932661171632
1	-13	1 Baseline Dark	V	V	HT	V_V_HT	0	3.046	1_V_V_HT	V_V_HT	2.87431567312386
1	-12	1 Baseline Dark	V	V	HT	V_V_HT	0	3.046	1_V_V_HT	V_V_HT	2.87768525416095
1	-11	1 Baseline Dark	V	V	HT	V_V_HT	0.036	3.046	1_V_V_HT	V_V_HT	2.87937614575275
1	-10	1 Baseline Dark	V	V	HT	V_V_HT	0.13	3.057	1_V_V_HT	V_V_HT	2.879334889428
1	-9	1 Baseline Dark	V	V	HT	V_V_HT	0.021	3.057	1_V_V_HT	V_V_HT	2.87751056199733
1	-8	1 Baseline Dark	V	V	HT	V_V_HT	0.102	3.087	1_V_V_HT	V_V_HT	2.87385914175197
1	-7	1 Baseline Dark	V	V	HT	V_V_HT	0	3.087	1_V_V_HT	V_V_HT	2.86834531062869
1	-6	1 Baseline Dark	V	V	HT	V_V_HT	0	3.123	1_V_V_HT	V_V_HT	2.860941346266
1	-5	1 Baseline Dark	V	V	HT	V_V_HT	0	3.136	1_V_V_HT	V_V_HT	2.85162105842376
1	-4	1 Baseline Dark	V	V	HT	V_V_HT	0	3.136	1_V_V_HT	V_V_HT	2.84035825638767
1	-3	1 Baseline Dark	V	V	HT	V_V_HT	0.078	3.136	1_V_V_HT	V_V_HT	2.82712855645214
1	-2	1 Baseline Dark	V	V	HT	V_V_HT	0	3.136	1_V_V_HT	V_V_HT	2.81191478667498
1	-1	1 Baseline Dark	V	V	HT	V_V_HT	0	3.136	1_V_V_HT	V_V_HT	2.79470347128131
1	0	2 Light	V	V	HT	V_V_HT	0.423	3.136	1_V_V_HT	V_V_HT	2.77549062374817
1	1	2 Light	V	V	HT	V_V_HT	0.282	3.136	1_V_V_HT	V_V_HT	2.75428183859667
1	2	2 Light	V	V	HT	V_V_HT	0.279	3.136	1_V_V_HT	V_V_HT	2.73108658992322
1	3	2 Light	V	V	HT	V_V_HT	0.133	3.205	1_V_V_HT	V_V_HT	2.70592413559847
1	4	2 Light	V	V	HT	V_V_HT	0.113	3.205	1_V_V_HT	V_V_HT	2.67882547480724
1	5	2 Light	V	V	HT	V_V_HT	0	3.259	1_V_V_HT	V_V_HT	2.6498313732185
1	6	2 Light	V	V	HT	V_V_HT	0.733	3.267	1_V_V_HT	V_V_HT	2.61898454709134
1	7	2 Light	V	V	HT	V_V_HT	0.438	3.296	1_V_V_HT	V_V_HT	2.58632771093174
1	8	2 Light	V	V	HT	V_V_HT	0.009	3.25	1_V_V_HT	V_V_HT	2.55190358212747
1	9	2 Light	V	V	HT	V_V_HT	0.032	3.237	1_V_V_HT	V_V_HT	2.515756645143
1	10	2 Light	V	V	HT	V_V_HT	0.038	3.237	1_V_V_HT	V_V_HT	2.47793846097272
1	11	2 Light	V	V	HT	V_V_HT	0.017	3.237	1_V_V_HT	V_V_HT	2.43850398934286
1	12	2 Light	V	V	HT	V_V_HT	0.018	3.263	1_V_V_HT	V_V_HT	2.39751625579139
1	13	2 Light	V	V	HT	V_V_HT	0	3.263	1_V_V_HT	V_V_HT	2.3550475577687
1	14	2 Light	V	V	HT	V_V_HT	0	3.296	1_V_V_HT	V_V_HT	2.31117891507836
1	15	2 Light	V	V	HT	V_V_HT	0	3.275	1_V_V_HT	V_V_HT	2.26599946680843
1	16	2 Light	V	V	HT	V_V_HT	0.03	3.26	1_V_V_HT	V_V_HT	2.21960583261581
1	17	2 Light	V	V	HT	V_V_HT	0.027	3.291	1_V_V_HT	V_V_HT	2.1721004041575
1	18	2 Light	V	V	HT	V_V_HT	0	3.314	1_V_V_HT	V_V_HT	2.12358759314294
1	19	2 Light	V	V	HT	V_V_HT	0	3.29	1_V_V_HT	V_V_HT	2.07417609417919
1	20	2 Light	V	V	HT	V_V_HT	0.011	3.201	1_V_V_HT	V_V_HT	2.02397849229235
1	21	2 Light	V	V	HT	V_V_HT	0	3.18	1_V_V_HT	V_V_HT	1.97310859886881
1	22	2 Light	V	V	HT	V_V_HT	0.03	3.078	1_V_V_HT	V_V_HT	1.92168245493352
1	23	2 Light	V	V	HT	V_V_HT	0	3.078	1_V_V_HT	V_V_HT	1.86981790573638
1	24	2 Light	V	V	HT	V_V_HT	0.036	3.078	1_V_V_HT	V_V_HT	1.81763317335126
1	25	2 Light	V	V	HT	V_V_HT	0.013	3.078	1_V_V_HT	V_V_HT	1.76524654696827
1	26	2 Light	V	V	HT	V_V_HT	0	3.078	1_V_V_HT	V_V_HT	1.71277594502709
1	27	2 Light	V	V	HT	V_V_HT	0	3	1_V_V_HT	V_V_HT	1.66033918743523
1	28	2 Light	V	V	HT	V_V_HT	0	3	1_V_V_HT	V_V_HT	1.60805409173425
1	29	2 Light	V	V	HT	V_V_HT	0	3.02	1_V_V_HT	V_V_HT	1.55603847505218
1	30	2 Light	V	V	HT	V_V_HT	0	2.597	1_V_V_HT	V_V_HT	1.50441015702985
1	31	2 Light	V	V	HT	V_V_HT	0	2.362	1_V_V_HT	V_V_HT	1.45328602896362
1	32	2 Light	V	V	HT	V_V_HT	0	2.122	1_V_V_HT	V_V_HT	1.40277822923237
1	33	2 Light	V	V	HT	V_V_HT	0.069	2.062	1_V_V_HT	V_V_HT	1.35299261943876
1	34	2 Light	V	V	HT	V_V_HT	0	1.949	1_V_V_HT	V_V_HT	1.30402936176333
1	35	2 Light	V	V	HT	V_V_HT	0.054	1.949	1_V_V_HT	V_V_HT	1.25598609057702
1	36	2 Light	V	V	HT	V_V_HT	0.008	1.216	1_V_V_HT	V_V_HT	1.20895350440554
1	37	2 Light	V	V	HT	V_V_HT	0.029	0.778	1_V_V_HT	V_V_HT	1.16301355573867
1	38	2 Light	V	V	HT	V_V_HT	0	0.769	1_V_V_HT	V_V_HT	1.11823896110542
1	39	2 Light	V	V	HT	V_V_HT	0	0.737	1_V_V_HT	V_V_HT	1.07469444652528
1	40	2 Light	V	V	HT	V_V_HT	0	0.699	1_V_V_HT	V_V_HT	1.0324413966413
1	41	2 Light	V	V	HT	V_V_HT	0	0.705	1_V_V_HT	V_V_HT	0.991534288699114
1	42	2 Light	V	V	HT	V_V_HT	0.026	0.687	1_V_V_HT	V_V_HT	0.952024068835901
1	43	2 Light	V	V	HT	V_V_HT	0	0.714	1_V_V_HT	V_V_HT	0.913952654745044
1	44	2 Light	V	V	HT	V_V_HT	0.033	0.714	1_V_V_HT	V_V_HT	0.877352866276257
1	45	2 Light	V	V	HT	V_V_HT	0.012	0.714	1_V_V_HT	V_V_HT	0.842255701292058
1	46	2 Light	V	V	HT	V_V_HT	0	0.684	1_V_V_HT	V_V_HT	0.808690325850504
1	47	2 Light	V	V	HT	V_V_HT	0.031	0.657	1_V_V_HT	V_V_HT	0.776678585489413
1	48	2 Light	V	V	HT	V_V_HT	0.023	0.657	1_V_V_HT	V_V_HT	0.746240496670431
1	49	2 Light	V	V	HT	V_V_HT	0.012	0.684	1_V_V_HT	V_V_HT	0.71739607443048
1	50	2 Light	V	V	HT	V_V_HT	0.041	0.673	1_V_V_HT	V_V_HT	0.6901653345156
1	51	2 Light	V	V	HT	V_V_HT	0	0.673	1_V_V_HT	V_V_HT	0.664566634241318
1	52	2 Light	V	V	HT	V_V_HT	0	0.643	1_V_V_HT	V_V_HT	0.640610100001003
1	53	2 Light	V	V	HT	V_V_HT	0	0.666	1_V_V_HT	V_V_HT	0.618296273877187
1	54	2 Light	V	V	HT	V_V_HT	0	0.63	1_V_V_HT	V_V_HT	0.59761650813509
1	55	2 Light	V	V	HT	V_V_HT	0	0.617	1_V_V_HT	V_V_HT	0.578553408482446
1	56	2 Light	V	V	HT	V_V_HT	0	0.617	1_V_V_HT	V_V_HT	0.561081310262596
1	57	2 Light	V	V	HT	V_V_HT	0	0.617	1_V_V_HT	V_V_HT	0.545166791184477
1	58	2 Light	V	V	HT	V_V_HT	0	0.617	1_V_V_HT	V_V_HT	0.530770322430847
1	59	2 Light	V	V	HT	V_V_HT	0.02	0.617	1_V_V_HT	V_V_HT	0.517850160109264
1	60	2 Light	V	V	HT	V_V_HT	0	0.617	1_V_V_HT	V_V_HT	0.506359615109225
1	61	2 Light	V	V	HT	V_V_HT	0.047	0.617	1_V_V_HT	V_V_HT	0.496247353425382
1	62	2 Light	V	V	HT	V_V_HT	0.039	0.629	1_V_V_HT	V_V_HT	0.487461135358151
1	63	2 Light	V	V	HT	V_V_HT	0.073	0.56	1_V_V_HT	V_V_HT	0.479948126154361
1	64	2 Light	V	V	HT	V_V_HT	0	0.56	1_V_V_HT	V_V_HT	0.47365311767404
1	65	2 Light	V	V	HT	V_V_HT	0	0.506	1_V_V_HT	V_V_HT	0.468519928039091
1	66	2 Light	V	V	HT	V_V_HT	0	0.498	1_V_V_HT	V_V_HT	0.464490844887605
1	67	2 Light	V	V	HT	V_V_HT	0	0.481	1_V_V_HT	V_V_HT	0.461507597379608
1	68	2 Light	V	V	HT	V_V_HT	0	0.481	1_V_V_HT	V_V_HT	0.459511132592526
1	69	2 Light	V	V	HT	V_V_HT	0	0.481	1_V_V_HT	V_V_HT	0.458441926733452
1	70	2 Light	V	V	HT	V_V_HT	0	0.481	1_V_V_HT	V_V_HT	0.458240559833097
1	71	2 Light	V	V	HT	V_V_HT	0.023	0.5	1_V_V_HT	V_V_HT	0.458848071164756
1	72	2 Light	V	V	HT	V_V_HT	0	0.474	1_V_V_HT	V_V_HT	0.460205885874062
1	73	2 Light	V	V	HT	V_V_HT	0.027	0.474	1_V_V_HT	V_V_HT	0.462256907859678
1	74	2 Light	V	V	HT	V_V_HT	0	0.441	1_V_V_HT	V_V_HT	0.464945747615669
1	75	2 Light	V	V	HT	V_V_HT	0	0.492	1_V_V_HT	V_V_HT	0.46821786852386
1	76	2 Light	V	V	HT	V_V_HT	0	0.525	1_V_V_HT	V_V_HT	0.472021269821208
1	77	2 Light	V	V	HT	V_V_HT	0	0.494	1_V_V_HT	V_V_HT	0.476306668603293
1	78	2 Light	V	V	HT	V_V_HT	0	0.471	1_V_V_HT	V_V_HT	0.481025337480039
1	79	2 Light	V	V	HT	V_V_HT	0.027	0.478	1_V_V_HT	V_V_HT	0.486129250014832
1	80	2 Light	V	V	HT	V_V_HT	0	0.437	1_V_V_HT	V_V_HT	0.491573177264005
1	81	2 Light	V	V	HT	V_V_HT	0	0.437	1_V_V_HT	V_V_HT	0.497313359065246
1	82	2 Light	V	V	HT	V_V_HT	0	0.437	1_V_V_HT	V_V_HT	0.503309885484603
1	83	2 Light	V	V	HT	V_V_HT	0.023	0.466	1_V_V_HT	V_V_HT	0.509526765861579
1	84	2 Light	V	V	HT	V_V_HT	0	0.466	1_V_V_HT	V_V_HT	0.515928801706711
1	85	2 Light	V	V	HT	V_V_HT	0	0.466	1_V_V_HT	V_V_HT	0.522481618528287
1	86	2 Light	V	V	HT	V_V_HT	0	0.466	1_V_V_HT	V_V_HT	0.529154141601626
1	87	2 Light	V	V	HT	V_V_HT	0	0.466	1_V_V_HT	V_V_HT	0.535916120232447
1	88	2 Light	V	V	HT	V_V_HT	0	0.466	1_V_V_HT	V_V_HT	0.542738115925781
1	89	2 Light	V	V	HT	V_V_HT	0	0.446	1_V_V_HT	V_V_HT	0.549594740277796
1	90	2 Light	V	V	HT	V_V_HT	0	0.464	1_V_V_HT	V_V_HT	0.55646461454386
1	91	2 Light	V	V	HT	V_V_HT	0	0.417	1_V_V_HT	V_V_HT	0.563327915561439
1	92	2 Light	V	V	HT	V_V_HT	0.012	0.378	1_V_V_HT	V_V_HT	0.57016785970925
1	93	2 Light	V	V	HT	V_V_HT	0	0.326	1_V_V_HT	V_V_HT	0.5769691294939
1	94	2 Light	V	V	HT	V_V_HT	0	0.326	1_V_V_HT	V_V_HT	0.583719228134617
1	95	2 Light	V	V	HT	V_V_HT	0	0.326	1_V_V_HT	V_V_HT	0.590406365746807
1	96	2 Light	V	V	HT	V_V_HT	0	0.342	1_V_V_HT	V_V_HT	0.597019357366392
1	97	2 Light	V	V	HT	V_V_HT	0.012	0.353	1_V_V_HT	V_V_HT	0.603550007180476
1	98	2 Light	V	V	HT	V_V_HT	0	0.44	1_V_V_HT	V_V_HT	0.609992992869796
1	99	2 Light	V	V	HT	V_V_HT	0	0.489	1_V_V_HT	V_V_HT	0.616343563672195
1	100	2 Light	V	V	HT	V_V_HT	0	0.489	1_V_V_HT	V_V_HT	0.622597417180343
1	101	2 Light	V	V	HT	V_V_HT	0.019	0.466	1_V_V_HT	V_V_HT	0.628752454406628
1	102	2 Light	V	V	HT	V_V_HT	0	0.466	1_V_V_HT	V_V_HT	0.634808668288666
1	103	2 Light	V	V	HT	V_V_HT	0	0.439	1_V_V_HT	V_V_HT	0.640766787107781
1	104	2 Light	V	V	HT	V_V_HT	0	0.439	1_V_V_HT	V_V_HT	0.646628858084099
1	105	2 Light	V	V	HT	V_V_HT	0.063	0.439	1_V_V_HT	V_V_HT	0.652397256144591
1	106	2 Light	V	V	HT	V_V_HT	0.033	0.471	1_V_V_HT	V_V_HT	0.658074573156361
1	107	2 Light	V	V	HT	V_V_HT	0	0.534	1_V_V_HT	V_V_HT	0.6636642607333
1	108	2 Light	V	V	HT	V_V_HT	0	0.544	1_V_V_HT	V_V_HT	0.669169988036158
1	109	2 Light	V	V	HT	V_V_HT	0.019	0.543	1_V_V_HT	V_V_HT	0.674595535816893
1	110	2 Light	V	V	HT	V_V_HT	0	0.543	1_V_V_HT	V_V_HT	0.679945227229482
1	111	2 Light	V	V	HT	V_V_HT	0	0.543	1_V_V_HT	V_V_HT	0.685223836426602
1	112	2 Light	V	V	HT	V_V_HT	0	0.553	1_V_V_HT	V_V_HT	0.690436220386459
1	113	2 Light	V	V	HT	V_V_HT	0.029	0.53	1_V_V_HT	V_V_HT	0.695587244147472
1	114	2 Light	V	V	HT	V_V_HT	0	0.53	1_V_V_HT	V_V_HT	0.700681790728506
1	115	2 Light	V	V	HT	V_V_HT	0	0.53	1_V_V_HT	V_V_HT	0.70572466353828
1	116	2 Light	V	V	HT	V_V_HT	0	0.54	1_V_V_HT	V_V_HT	0.710720478863776
1	117	2 Light	V	V	HT	V_V_HT	0	0.589	1_V_V_HT	V_V_HT	0.715673629033476
1	118	2 Light	V	V	HT	V_V_HT	0	0.624	1_V_V_HT	V_V_HT	0.720588385945896
1	119	2 Light	V	V	HT	V_V_HT	0	0.644	1_V_V_HT	V_V_HT	0.725468729899399
1	120	2 Light	V	V	HT	V_V_HT	0.018	0.68	1_V_V_HT	V_V_HT	0.730318476968635
1	121	2 Light	V	V	HT	V_V_HT	0	0.691	1_V_V_HT	V_V_HT	0.735141085483402
1	122	2 Light	V	V	HT	V_V_HT	0	0.7	1_V_V_HT	V_V_HT	0.739939922405123
1	123	2 Light	V	V	HT	V_V_HT	0.021	0.87	1_V_V_HT	V_V_HT	0.744718254925652
1	124	2 Light	V	V	HT	V_V_HT	0	0.87	1_V_V_HT	V_V_HT	0.749478839397721
1	125	2 Light	V	V	HT	V_V_HT	0	0.87	1_V_V_HT	V_V_HT	0.754223821863066
1	126	2 Light	V	V	HT	V_V_HT	0.016	0.87	1_V_V_HT	V_V_HT	0.758954832381082
1	127	2 Light	V	V	HT	V_V_HT	0.011	0.858	1_V_V_HT	V_V_HT	0.763673302978606
1	128	2 Light	V	V	HT	V_V_HT	0.087	0.858	1_V_V_HT	V_V_HT	0.768380268065765
1	129	2 Light	V	V	HT	V_V_HT	0.049	0.858	1_V_V_HT	V_V_HT	0.773076659713988
1	130	2 Light	V	V	HT	V_V_HT	0	0.871	1_V_V_HT	V_V_HT	0.777763414163702
1	131	2 Light	V	V	HT	V_V_HT	0	0.852	1_V_V_HT	V_V_HT	0.782441467193531
1	132	2 Light	V	V	HT	V_V_HT	0	0.852	1_V_V_HT	V_V_HT	0.787111669058714
1	133	2 Light	V	V	HT	V_V_HT	0	0.852	1_V_V_HT	V_V_HT	0.791774459325237
1	134	2 Light	V	V	HT	V_V_HT	0	0.868	1_V_V_HT	V_V_HT	0.796429797643516
1	135	2 Light	V	V	HT	V_V_HT	0	0.814	1_V_V_HT	V_V_HT	0.801077256602221
1	136	2 Light	V	V	HT	V_V_HT	0.032	0.781	1_V_V_HT	V_V_HT	0.80571625988899
1	137	2 Light	V	V	HT	V_V_HT	0.063	0.821	1_V_V_HT	V_V_HT	0.810345939325371
1	138	2 Light	V	V	HT	V_V_HT	0.01	0.843	1_V_V_HT	V_V_HT	0.814965357594239
1	139	2 Light	V	V	HT	V_V_HT	0.026	0.824	1_V_V_HT	V_V_HT	0.81957350571901
1	140	2 Light	V	V	HT	V_V_HT	0	0.888	1_V_V_HT	V_V_HT	0.8241690954109
1	141	2 Light	V	V	HT	V_V_HT	0	0.888	1_V_V_HT	V_V_HT	0.828750697532976
1	142	2 Light	V	V	HT	V_V_HT	0.01	0.948	1_V_V_HT	V_V_HT	0.833316598632573
1	143	2 Light	V	V	HT	V_V_HT	0	0.928	1_V_V_HT	V_V_HT	0.837864939780081
1	144	2 Light	V	V	HT	V_V_HT	0	0.928	1_V_V_HT	V_V_HT	0.842393562267076
1	145	2 Light	V	V	HT	V_V_HT	0	0.928	1_V_V_HT	V_V_HT	0.846900233342197
1	146	2 Light	V	V	HT	V_V_HT	0.01	0.928	1_V_V_HT	V_V_HT	0.851382636454474
1	147	2 Light	V	V	HT	V_V_HT	0.049	0.928	1_V_V_HT	V_V_HT	0.855838038584811
1	148	2 Light	V	V	HT	V_V_HT	0.035	0.928	1_V_V_HT	V_V_HT	0.860263187265751
1	149	2 Light	V	V	HT	V_V_HT	0.02	0.928	1_V_V_HT	V_V_HT	0.864654295049295
1	150	2 Light	V	V	HT	V_V_HT	0.036	0.91	1_V_V_HT	V_V_HT	0.869007116205918
1	151	2 Light	V	V	HT	V_V_HT	0.011	0.91	1_V_V_HT	V_V_HT	0.873317311919793
1	152	2 Light	V	V	HT	V_V_HT	0.021	0.91	1_V_V_HT	V_V_HT	0.877580445423633
1	153	2 Light	V	V	HT	V_V_HT	0.17	0.889	1_V_V_HT	V_V_HT	0.881791686562673
1	154	2 Light	V	V	HT	V_V_HT	0	0.889	1_V_V_HT	V_V_HT	0.885946106839165
1	155	2 Light	V	V	HT	V_V_HT	0	0.927	1_V_V_HT	V_V_HT	0.890038681989144
1	156	2 Light	V	V	HT	V_V_HT	0	0.911	1_V_V_HT	V_V_HT	0.894064004178111
1	157	2 Light	V	V	HT	V_V_HT	0	0.9	1_V_V_HT	V_V_HT	0.898016483298643
1	158	2 Light	V	V	HT	V_V_HT	0	0.813	1_V_V_HT	V_V_HT	0.901890184456109
1	159	2 Light	V	V	HT	V_V_HT	0	0.773	1_V_V_HT	V_V_HT	0.905679014040389
1	160	2 Light	V	V	HT	V_V_HT	0.013	0.773	1_V_V_HT	V_V_HT	0.909376601148588
1	161	2 Light	V	V	HT	V_V_HT	0	0.806	1_V_V_HT	V_V_HT	0.912976505289011
1	162	2 Light	V	V	HT	V_V_HT	0	0.821	1_V_V_HT	V_V_HT	0.916472258005924
1	163	2 Light	V	V	HT	V_V_HT	0	0.821	1_V_V_HT	V_V_HT	0.919857277037438
1	164	2 Light	V	V	HT	V_V_HT	0.016	0.821	1_V_V_HT	V_V_HT	0.923124936042896
1	165	2 Light	V	V	HT	V_V_HT	0.009	0.821	1_V_V_HT	V_V_HT	0.926268657886934
1	166	2 Light	V	V	HT	V_V_HT	0	0.801	1_V_V_HT	V_V_HT	0.929281947485876
1	167	2 Light	V	V	HT	V_V_HT	0.04	0.738	1_V_V_HT	V_V_HT	0.932158580954201
1	168	2 Light	V	V	HT	V_V_HT	0.022	0.728	1_V_V_HT	V_V_HT	0.934892527178525
1	169	2 Light	V	V	HT	V_V_HT	0	0.73	1_V_V_HT	V_V_HT	0.937478280106958
1	170	2 Light	V	V	HT	V_V_HT	0.064	0.73	1_V_V_HT	V_V_HT	0.939910667130858
1	171	2 Light	V	V	HT	V_V_HT	0	0.73	1_V_V_HT	V_V_HT	0.942185578315238
1	172	2 Light	V	V	HT	V_V_HT	0.06	0.72	1_V_V_HT	V_V_HT	0.944300086636159
1	173	2 Light	V	V	HT	V_V_HT	0.009	0.73	1_V_V_HT	V_V_HT	0.946251511054379
1	174	2 Light	V	V	HT	V_V_HT	0	0.74	1_V_V_HT	V_V_HT	0.948037547701707
1	175	2 Light	V	V	HT	V_V_HT	0	0.74	1_V_V_HT	V_V_HT	0.949657830670741
1	176	2 Light	V	V	HT	V_V_HT	0	0.73	1_V_V_HT	V_V_HT	0.95111455263729
1	177	2 Light	V	V	HT	V_V_HT	0	0.681	1_V_V_HT	V_V_HT	0.952412228175076
1	178	2 Light	V	V	HT	V_V_HT	0	0.646	1_V_V_HT	V_V_HT	0.953556422122008
1	179	2 Light	V	V	HT	V_V_HT	0	0.644	1_V_V_HT	V_V_HT	0.954554996376945
1	180	2 Light	V	V	HT	V_V_HT	0	0.645	1_V_V_HT	V_V_HT	0.955417061205281
1	181	2 Light	V	V	HT	V_V_HT	0	0.634	1_V_V_HT	V_V_HT	0.956155147241698
1	182	2 Light	V	V	HT	V_V_HT	0	0.613	1_V_V_HT	V_V_HT	0.956786123217786
1	183	2 Light	V	V	HT	V_V_HT	0	0.443	1_V_V_HT	V_V_HT	0.957331484615019
1	184	2 Light	V	V	HT	V_V_HT	0	0.443	1_V_V_HT	V_V_HT	0.957816769017483
1	185	2 Light	V	V	HT	V_V_HT	0.038	0.443	1_V_V_HT	V_V_HT	0.958269234712128
1	186	2 Light	V	V	HT	V_V_HT	0	0.443	1_V_V_HT	V_V_HT	0.958719757591271
1	187	2 Light	V	V	HT	V_V_HT	0	0.443	1_V_V_HT	V_V_HT	0.95920109618985
1	188	2 Light	V	V	HT	V_V_HT	0	0.443	1_V_V_HT	V_V_HT	0.959750937286445
1	189	2 Light	V	V	HT	V_V_HT	0.009	0.443	1_V_V_HT	V_V_HT	0.960411993546239
1	190	2 Light	V	V	HT	V_V_HT	0	0.438	1_V_V_HT	V_V_HT	0.961227990467336
1	191	2 Light	V	V	HT	V_V_HT	0.033	0.438	1_V_V_HT	V_V_HT	0.962243734730517
1	192	2 Light	V	V	HT	V_V_HT	0.015	0.455	1_V_V_HT	V_V_HT	0.963508368119366
1	193	2 Light	V	V	HT	V_V_HT	0	0.478	1_V_V_HT	V_V_HT	0.965072113887856
1	194	2 Light	V	V	HT	V_V_HT	0	0.503	1_V_V_HT	V_V_HT	0.966985196858018
1	195	2 Light	V	V	HT	V_V_HT	0	0.494	1_V_V_HT	V_V_HT	0.969297841317337
1	196	2 Light	V	V	HT	V_V_HT	0.012	0.514	1_V_V_HT	V_V_HT	0.972061370631358
1	197	2 Light	V	V	HT	V_V_HT	0	0.474	1_V_V_HT	V_V_HT	0.975331507517787
1	198	2 Light	V	V	HT	V_V_HT	0	0.516	1_V_V_HT	V_V_HT	0.979166138823521
1	199	2 Light	V	V	HT	V_V_HT	0.028	0.516	1_V_V_HT	V_V_HT	0.983628439615074
1	200	2 Light	V	V	HT	V_V_HT	0	0.452	1_V_V_HT	V_V_HT	0.988786795903034
1	201	2 Light	V	V	HT	V_V_HT	0	0.466	1_V_V_HT	V_V_HT	0.994711585290584
1	202	2 Light	V	V	HT	V_V_HT	0	0.406	1_V_V_HT	V_V_HT	1.00147793502099
1	203	2 Light	V	V	HT	V_V_HT	0.01	0.397	1_V_V_HT	V_V_HT	1.00916643250085
1	204	2 Light	V	V	HT	V_V_HT	0.01	0.397	1_V_V_HT	V_V_HT	1.01786279172515
1	205	2 Light	V	V	HT	V_V_HT	0	0.427	1_V_V_HT	V_V_HT	1.02765675886743
1	206	2 Light	V	V	HT	V_V_HT	0	0.427	1_V_V_HT	V_V_HT	1.03863887338174
1	207	2 Light	V	V	HT	V_V_HT	0	0.427	1_V_V_HT	V_V_HT	1.05090024685873
1	208	2 Light	V	V	HT	V_V_HT	0	0.427	1_V_V_HT	V_V_HT	1.06453428041273
1	209	2 Light	V	V	HT	V_V_HT	0.018	0.427	1_V_V_HT	V_V_HT	1.07963494530694
1	210	2 Light	V	V	HT	V_V_HT	0.037	0.427	1_V_V_HT	V_V_HT	1.09629651725216
1	211	2 Light	V	V	HT	V_V_HT	0	0.466	1_V_V_HT	V_V_HT	1.11461448346177
1	212	2 Light	V	V	HT	V_V_HT	0	0.568	1_V_V_HT	V_V_HT	1.1346846350314
1	213	2 Light	V	V	HT	V_V_HT	0	0.63	1_V_V_HT	V_V_HT	1.15660276061952
1	214	2 Light	V	V	HT	V_V_HT	0	0.652	1_V_V_HT	V_V_HT	1.18046454338428
1	215	2 Light	V	V	HT	V_V_HT	0	0.676	1_V_V_HT	V_V_HT	1.2063652286845
1	216	2 Light	V	V	HT	V_V_HT	0	0.84	1_V_V_HT	V_V_HT	1.23439962474176
1	217	2 Light	V	V	HT	V_V_HT	0	0.899	1_V_V_HT	V_V_HT	1.26466078518409
1	218	2 Light	V	V	HT	V_V_HT	0	0.92	1_V_V_HT	V_V_HT	1.29723911860971
1	219	2 Light	V	V	HT	V_V_HT	0	1.005	1_V_V_HT	V_V_HT	1.33222238218683
1	220	2 Light	V	V	HT	V_V_HT	0.008	1.063	1_V_V_HT	V_V_HT	1.36969700435007
1	221	2 Light	V	V	HT	V_V_HT	0	1.03	1_V_V_HT	V_V_HT	1.40974630982095
1	222	2 Light	V	V	HT	V_V_HT	0.017	1.015	1_V_V_HT	V_V_HT	1.45245185112686
1	223	2 Light	V	V	HT	V_V_HT	0.023	1.015	1_V_V_HT	V_V_HT	1.49789010245742
1	224	2 Light	V	V	HT	V_V_HT	0.041	1.015	1_V_V_HT	V_V_HT	1.54613214005548
1	225	2 Light	V	V	HT	V_V_HT	0	1.015	1_V_V_HT	V_V_HT	1.59724793775407
1	226	2 Light	V	V	HT	V_V_HT	0.02	1.003	1_V_V_HT	V_V_HT	1.65130747313473
1	227	2 Light	V	V	HT	V_V_HT	0	1.127	1_V_V_HT	V_V_HT	1.70837922709203
1	228	2 Light	V	V	HT	V_V_HT	0.064	1.295	1_V_V_HT	V_V_HT	1.76852413544119
1	229	2 Light	V	V	HT	V_V_HT	0	1.267	1_V_V_HT	V_V_HT	1.83179365772665
1	230	2 Light	V	V	HT	V_V_HT	0	1.333	1_V_V_HT	V_V_HT	1.8982292921679
1	231	2 Light	V	V	HT	V_V_HT	0.014	1.354	1_V_V_HT	V_V_HT	1.96786391864851
1	232	3 Dark	V	V	HT	V_V_HT	0	1.379	1_V_V_HT	V_V_HT	2.04072680563918
1	233	3 Dark	V	V	HT	V_V_HT	0	1.407	1_V_V_HT	V_V_HT	2.11683972165946
1	234	3 Dark	V	V	HT	V_V_HT	0	1.46	1_V_V_HT	V_V_HT	2.19622256423589
1	235	3 Dark	V	V	HT	V_V_HT	0.03	1.536	1_V_V_HT	V_V_HT	2.27889522742726
1	236	3 Dark	V	V	HT	V_V_HT	0	1.701	1_V_V_HT	V_V_HT	2.36487760722207
1	237	3 Dark	V	V	HT	V_V_HT	0	1.701	1_V_V_HT	V_V_HT	2.45418749450929
1	238	3 Dark	V	V	HT	V_V_HT	0	1.778	1_V_V_HT	V_V_HT	2.54683426315899
1	239	3 Dark	V	V	HT	V_V_HT	0	1.883	1_V_V_HT	V_V_HT	2.64282303181129
1	240	3 Dark	V	V	HT	V_V_HT	0	2.018	1_V_V_HT	V_V_HT	2.74215032252525
1	241	3 Dark	V	V	HT	V_V_HT	0.039	2.042	1_V_V_HT	V_V_HT	2.84481050627113
1	242	3 Dark	V	V	HT	V_V_HT	0.102	2.17	1_V_V_HT	V_V_HT	2.95079578811462
1	243	3 Dark	V	V	HT	V_V_HT	0.062	2.266	1_V_V_HT	V_V_HT	3.06008755225918
1	244	3 Dark	V	V	HT	V_V_HT	0.022	2.292	1_V_V_HT	V_V_HT	3.1726563868279
1	245	3 Dark	V	V	HT	V_V_HT	0.062	2.443	1_V_V_HT	V_V_HT	3.28846859939953
1	246	3 Dark	V	V	HT	V_V_HT	0.164	2.47	1_V_V_HT	V_V_HT	3.40748201539062
1	247	3 Dark	V	V	HT	V_V_HT	0.059	2.619	1_V_V_HT	V_V_HT	3.52965028042191
1	248	3 Dark	V	V	HT	V_V_HT	0.021	2.751	1_V_V_HT	V_V_HT	3.65491678313174
1	249	3 Dark	V	V	HT	V_V_HT	0.094	2.944	1_V_V_HT	V_V_HT	3.78321280788725
1	250	3 Dark	V	V	HT	V_V_HT	0.058	3.081	1_V_V_HT	V_V_HT	3.91445780877034
1	251	3 Dark	V	V	HT	V_V_HT	0	3.501	1_V_V_HT	V_V_HT	4.04855971383783
1	252	3 Dark	V	V	HT	V_V_HT	0	3.646	1_V_V_HT	V_V_HT	4.18541527002901
1	253	3 Dark	V	V	HT	V_V_HT	0	3.752	1_V_V_HT	V_V_HT	4.32491214433688
1	254	3 Dark	V	V	HT	V_V_HT	0	3.801	1_V_V_HT	V_V_HT	4.46693619924279
1	255	3 Dark	V	V	HT	V_V_HT	0	3.801	1_V_V_HT	V_V_HT	4.61137170543112
1	256	3 Dark	V	V	HT	V_V_HT	0	3.939	1_V_V_HT	V_V_HT	4.75809655382611
1	257	3 Dark	V	V	HT	V_V_HT	0.124	4.007	1_V_V_HT	V_V_HT	4.90698704284086
1	258	3 Dark	V	V	HT	V_V_HT	0.168	3.96	1_V_V_HT	V_V_HT	5.05791811664747
1	259	3 Dark	V	V	HT	V_V_HT	0	4.087	1_V_V_HT	V_V_HT	5.21075929694976
1	260	3 Dark	V	V	HT	V_V_HT	0.066	4.27	1_V_V_HT	V_V_HT	5.36537756995083
1	261	3 Dark	V	V	HT	V_V_HT	0.021	4.334	1_V_V_HT	V_V_HT	5.52163518710087
1	262	3 Dark	V	V	HT	V_V_HT	0.025	4.511	1_V_V_HT	V_V_HT	5.67939321573563
1	263	3 Dark	V	V	HT	V_V_HT	0.038	4.602	1_V_V_HT	V_V_HT	5.83851181007497
1	264	3 Dark	V	V	HT	V_V_HT	0.063	4.745	1_V_V_HT	V_V_HT	5.99884746340918
1	265	3 Dark	V	V	HT	V_V_HT	0.076	4.844	1_V_V_HT	V_V_HT	6.16025575399925
1	266	3 Dark	V	V	HT	V_V_HT	0.165	5.17	1_V_V_HT	V_V_HT	6.32259226085437
1	267	3 Dark	V	V	HT	V_V_HT	0	5.413	1_V_V_HT	V_V_HT	6.48571256092492
1	268	3 Dark	V	V	HT	V_V_HT	0.077	5.622	1_V_V_HT	V_V_HT	6.64947223512926
1	269	3 Dark	V	V	HT	V_V_HT	0.123	5.81	1_V_V_HT	V_V_HT	6.81372649396908
1	270	3 Dark	V	V	HT	V_V_HT	0.172	5.896	1_V_V_HT	V_V_HT	6.97832880937727
1	271	3 Dark	V	V	HT	V_V_HT	0.024	5.933	1_V_V_HT	V_V_HT	7.14313099283064
1	272	3 Dark	V	V	HT	V_V_HT	0.128	6.157	1_V_V_HT	V_V_HT	7.30798372793775
1	273	3 Dark	V	V	HT	V_V_HT	0.096	6.435	1_V_V_HT	V_V_HT	7.47273711413202
1	274	3 Dark	V	V	HT	V_V_HT	0.026	6.509	1_V_V_HT	V_V_HT	7.63724114779122
1	275	3 Dark	V	V	HT	V_V_HT	0.151	6.616	1_V_V_HT	V_V_HT	7.80134598179226
1	276	3 Dark	V	V	HT	V_V_HT	0.027	6.54	1_V_V_HT	V_V_HT	7.96490262188952
1	277	3 Dark	V	V	HT	V_V_HT	0.149	6.601	1_V_V_HT	V_V_HT	8.1277631735553
1	278	3 Dark	V	V	HT	V_V_HT	0.132	6.717	1_V_V_HT	V_V_HT	8.2897803724803
1	279	3 Dark	V	V	HT	V_V_HT	0.193	6.641	1_V_V_HT	V_V_HT	8.45080900734118
1	280	3 Dark	V	V	HT	V_V_HT	0.145	6.583	1_V_V_HT	V_V_HT	8.61070615061014
1	281	3 Dark	V	V	HT	V_V_HT	0.42	6.678	1_V_V_HT	V_V_HT	8.76932934580704
1	282	3 Dark	V	V	HT	V_V_HT	0.162	6.762	1_V_V_HT	V_V_HT	8.92653683165777
1	283	3 Dark	V	V	HT	V_V_HT	0.129	6.781	1_V_V_HT	V_V_HT	9.08218962273815
1	284	3 Dark	V	V	HT	V_V_HT	0.09	6.824	1_V_V_HT	V_V_HT	9.23615026230607
1	285	3 Dark	V	V	HT	V_V_HT	0	6.848	1_V_V_HT	V_V_HT	9.3882855386419
1	286	3 Dark	V	V	HT	V_V_HT	0.158	6.949	1_V_V_HT	V_V_HT	9.5384676593312
1	287	3 Dark	V	V	HT	V_V_HT	0.068	6.825	1_V_V_HT	V_V_HT	9.68657465244996
1	288	3 Dark	V	V	HT	V_V_HT	0.017	6.657	1_V_V_HT	V_V_HT	9.83248966353021
1	289	3 Dark	V	V	HT	V_V_HT	0.127	6.819	1_V_V_HT	V_V_HT	9.97609687599026
1	290	3 Dark	V	V	HT	V_V_HT	0.183	6.794	1_V_V_HT	V_V_HT	10.1172804707764
1	291	3 Dark	V	V	HT	V_V_HT	0.078	6.951	1_V_V_HT	V_V_HT	10.2559246314291
1	292	3 Dark	V	V	HT	V_V_HT	0.177	7.135	1_V_V_HT	V_V_HT	10.3919148854275
1	293	3 Dark	V	V	HT	V_V_HT	0.091	7.195	1_V_V_HT	V_V_HT	10.5251435536678
1	294	3 Dark	V	V	HT	V_V_HT	0.143	7.234	1_V_V_HT	V_V_HT	10.6555113792328
1	295	3 Dark	V	V	HT	V_V_HT	0.129	7.326	1_V_V_HT	V_V_HT	10.7829263581082
1	296	3 Dark	V	V	HT	V_V_HT	0.326	7.414	1_V_V_HT	V_V_HT	10.9072995143677
1	297	3 Dark	V	V	HT	V_V_HT	0.243	7.607	1_V_V_HT	V_V_HT	11.0285497731874
1	298	3 Dark	V	V	HT	V_V_HT	0.209	7.734	1_V_V_HT	V_V_HT	11.1466057865574
1	299	3 Dark	V	V	HT	V_V_HT	0.188	7.957	1_V_V_HT	V_V_HT	11.2614062282845
1	300	3 Dark	V	V	HT	V_V_HT	0.086	7.934	1_V_V_HT	V_V_HT	11.3729000820614
1	301	3 Dark	V	V	HT	V_V_HT	0.076	8.091	1_V_V_HT	V_V_HT	11.481046909715
1	302	3 Dark	V	V	HT	V_V_HT	0.326	8.261	1_V_V_HT	V_V_HT	11.5858152581992
1	303	3 Dark	V	V	HT	V_V_HT	0.34	8.391	1_V_V_HT	V_V_HT	11.6871773643213
1	304	3 Dark	V	V	HT	V_V_HT	0.096	8.504	1_V_V_HT	V_V_HT	11.7851148989767
1	305	3 Dark	V	V	HT	V_V_HT	0.169	8.417	1_V_V_HT	V_V_HT	11.8796190677489
1	306	3 Dark	V	V	HT	V_V_HT	0.088	8.657	1_V_V_HT	V_V_HT	11.9706829895063
1	307	3 Dark	V	V	HT	V_V_HT	0.12	8.841	1_V_V_HT	V_V_HT	12.0583017658339
1	308	3 Dark	V	V	HT	V_V_HT	0.137	8.873	1_V_V_HT	V_V_HT	12.1424784343449
1	309	3 Dark	V	V	HT	V_V_HT	0.018	8.79	1_V_V_HT	V_V_HT	12.2232180138116
1	310	3 Dark	V	V	HT	V_V_HT	0	8.821	1_V_V_HT	V_V_HT	12.3005275325048
1	311	3 Dark	V	V	HT	V_V_HT	0.095	8.932	1_V_V_HT	V_V_HT	12.3744240518362
1	312	3 Dark	V	V	HT	V_V_HT	0.084	9.068	1_V_V_HT	V_V_HT	12.4449346580871
1	313	3 Dark	V	V	HT	V_V_HT	0.019	9.48	1_V_V_HT	V_V_HT	12.5120904146584
1	314	3 Dark	V	V	HT	V_V_HT	0.043	9.584	1_V_V_HT	V_V_HT	12.5759322431667
1	315	3 Dark	V	V	HT	V_V_HT	0.024	9.835	1_V_V_HT	V_V_HT	12.6365108481917
1	316	3 Dark	V	V	HT	V_V_HT	0.101	9.909	1_V_V_HT	V_V_HT	12.6938807682794
1	317	3 Dark	V	V	HT	V_V_HT	0	10.26	1_V_V_HT	V_V_HT	12.74810590343
1	318	3 Dark	V	V	HT	V_V_HT	0	10.47	1_V_V_HT	V_V_HT	12.7992593775184
1	319	3 Dark	V	V	HT	V_V_HT	0.162	10.638	1_V_V_HT	V_V_HT	12.8474161496006
1	320	3 Dark	V	V	HT	V_V_HT	0.041	10.749	1_V_V_HT	V_V_HT	12.8926511783713
1	321	3 Dark	V	V	HT	V_V_HT	0.178	10.936	1_V_V_HT	V_V_HT	12.9350409986811
1	322	3 Dark	V	V	HT	V_V_HT	0.209	11.126	1_V_V_HT	V_V_HT	12.9746699412761
1	323	3 Dark	V	V	HT	V_V_HT	0.098	11.391	1_V_V_HT	V_V_HT	13.0116298805246
1	324	3 Dark	V	V	HT	V_V_HT	0.102	11.586	1_V_V_HT	V_V_HT	13.0460141851284
1	325	3 Dark	V	V	HT	V_V_HT	0.168	11.712	1_V_V_HT	V_V_HT	13.0779162218526
1	326	3 Dark	V	V	HT	V_V_HT	0.253	11.709	1_V_V_HT	V_V_HT	13.1074304488878
1	327	3 Dark	V	V	HT	V_V_HT	0.193	11.637	1_V_V_HT	V_V_HT	13.1346566588209
1	328	3 Dark	V	V	HT	V_V_HT	0.204	11.533	1_V_V_HT	V_V_HT	13.1597004811294
1	329	3 Dark	V	V	HT	V_V_HT	0.346	11.602	1_V_V_HT	V_V_HT	13.1826726500172
1	330	3 Dark	V	V	HT	V_V_HT	0.149	11.516	1_V_V_HT	V_V_HT	13.2036876487158
1	331	3 Dark	V	V	HT	V_V_HT	0.181	11.553	1_V_V_HT	V_V_HT	13.2228606855204
1	332	3 Dark	V	V	HT	V_V_HT	0.298	11.385	1_V_V_HT	V_V_HT	13.240306968072
1	333	3 Dark	V	V	HT	V_V_HT	0.226	11.262	1_V_V_HT	V_V_HT	13.2561417042527
1	334	3 Dark	V	V	HT	V_V_HT	0.139	11.259	1_V_V_HT	V_V_HT	13.270480134898
1	335	3 Dark	V	V	HT	V_V_HT	0.064	11.314	1_V_V_HT	V_V_HT	13.2834376314062
1	336	3 Dark	V	V	HT	V_V_HT	0.267	11.307	1_V_V_HT	V_V_HT	13.2951293412754
1	337	3 Dark	V	V	HT	V_V_HT	0.333	11.47	1_V_V_HT	V_V_HT	13.3056689856477
1	338	3 Dark	V	V	HT	V_V_HT	0.164	11.509	1_V_V_HT	V_V_HT	13.3151684240521
1	339	3 Dark	V	V	HT	V_V_HT	0.11	11.792	1_V_V_HT	V_V_HT	13.3237391151086
1	340	3 Dark	V	V	HT	V_V_HT	0.176	12.018	1_V_V_HT	V_V_HT	13.3314925184338
1	341	3 Dark	V	V	HT	V_V_HT	0.531	12.507	1_V_V_HT	V_V_HT	13.3385400929278
1	342	3 Dark	V	V	HT	V_V_HT	0.298	12.823	1_V_V_HT	V_V_HT	13.344992210121
1	343	3 Dark	V	V	HT	V_V_HT	0.541	13.033	1_V_V_HT	V_V_HT	13.350954890959
1	344	3 Dark	V	V	HT	V_V_HT	0.194	13.374	1_V_V_HT	V_V_HT	13.3565330691842
1	345	3 Dark	V	V	HT	V_V_HT	0.251	13.763	1_V_V_HT	V_V_HT	13.3618302379628
1	346	3 Dark	V	V	HT	V_V_HT	0.232	13.799	1_V_V_HT	V_V_HT	13.3669441271297
1	347	3 Dark	V	V	HT	V_V_HT	0.419	13.952	1_V_V_HT	V_V_HT	13.3719693905826
1	348	3 Dark	V	V	HT	V_V_HT	0.227	14.256	1_V_V_HT	V_V_HT	13.3769941292938
1	349	3 Dark	V	V	HT	V_V_HT	0.295	14.333	1_V_V_HT	V_V_HT	13.3821048076111
1	350	3 Dark	V	V	HT	V_V_HT	0.294	14.521	1_V_V_HT	V_V_HT	13.3873860304722
1	351	3 Dark	V	V	HT	V_V_HT	0.265	14.574	1_V_V_HT	V_V_HT	13.3929130509343
1	352	3 Dark	V	V	HT	V_V_HT	0.367	14.754	1_V_V_HT	V_V_HT	13.3987496627746
1	353	3 Dark	V	V	HT	V_V_HT	0.356	14.742	1_V_V_HT	V_V_HT	13.4049479639784
1	354	3 Dark	V	V	HT	V_V_HT	0.338	14.815	1_V_V_HT	V_V_HT	13.4115481958976
1	355	3 Dark	V	V	HT	V_V_HT	0.255	14.835	1_V_V_HT	V_V_HT	13.4185786569198
1	356	3 Dark	V	V	HT	V_V_HT	0.323	14.866	1_V_V_HT	V_V_HT	13.4260557011204
1	357	3 Dark	V	V	HT	V_V_HT	0.171	14.962	1_V_V_HT	V_V_HT	13.4339838136308
1	358	3 Dark	V	V	HT	V_V_HT	0.105	14.917	1_V_V_HT	V_V_HT	13.4423557655525
1	359	3 Dark	V	V	HT	V_V_HT	0.257	14.827	1_V_V_HT	V_V_HT	13.4511528493398
1	360	3 Dark	V	V	HT	V_V_HT	0	14.766	1_V_V_HT	V_V_HT	13.460346986245
1	361	3 Dark	V	V	HT	V_V_HT	0.113	14.985	1_V_V_HT	V_V_HT	13.4699082372734
1	362	3 Dark	V	V	HT	V_V_HT	0.158	14.888	1_V_V_HT	V_V_HT	13.4798050258625
1	363	3 Dark	V	V	HT	V_V_HT	0.217	14.92	1_V_V_HT	V_V_HT	13.4899976958398
1	364	3 Dark	V	V	HT	V_V_HT	0.093	15.277	1_V_V_HT	V_V_HT	13.5004388067273
1	365	3 Dark	V	V	HT	V_V_HT	0.224	15.479	1_V_V_HT	V_V_HT	13.5110793793985
1	366	3 Dark	V	V	HT	V_V_HT	0.081	15.543	1_V_V_HT	V_V_HT	13.521869247808
1	367	3 Dark	V	V	HT	V_V_HT	0.283	15.504	1_V_V_HT	V_V_HT	13.5327534975349
1	368	3 Dark	V	V	HT	V_V_HT	0.176	15.375	1_V_V_HT	V_V_HT	13.5436760260962
1	369	3 Dark	V	V	HT	V_V_HT	0.301	15.729	1_V_V_HT	V_V_HT	13.5545807314096
1	370	3 Dark	V	V	HT	V_V_HT	0.226	15.64	1_V_V_HT	V_V_HT	13.5654115114893
1	371	3 Dark	V	V	HT	V_V_HT	0.584	15.227	1_V_V_HT	V_V_HT	13.5761122640869
1	372	3 Dark	V	V	HT	V_V_HT	0.4	15.342	1_V_V_HT	V_V_HT	13.5866265764131
1	373	3 Dark	V	V	HT	V_V_HT	0.229	15.369	1_V_V_HT	V_V_HT	13.5968967869511
1	374	3 Dark	V	V	HT	V_V_HT	0.384	15.584	1_V_V_HT	V_V_HT	13.6068649262262
1	375	3 Dark	V	V	HT	V_V_HT	0.413	15.861	1_V_V_HT	V_V_HT	13.6164730228544
1	376	3 Dark	V	V	HT	V_V_HT	0.137	15.938	1_V_V_HT	V_V_HT	13.6256634272221
1	377	3 Dark	V	V	HT	V_V_HT	0.153	15.718	1_V_V_HT	V_V_HT	13.6343802592631
1	378	3 Dark	V	V	HT	V_V_HT	0.304	15.659	1_V_V_HT	V_V_HT	13.6425698727937
1	379	3 Dark	V	V	HT	V_V_HT	0.239	15.566	1_V_V_HT	V_V_HT	13.6501791022934
1	380	3 Dark	V	V	HT	V_V_HT	0.229	15.358	1_V_V_HT	V_V_HT	13.6571557064351
1	381	3 Dark	V	V	HT	V_V_HT	0.231	15.236	1_V_V_HT	V_V_HT	13.663452216801
1	382	3 Dark	V	V	HT	V_V_HT	0.389	15.016	1_V_V_HT	V_V_HT	13.6690263565308
1	383	3 Dark	V	V	HT	V_V_HT	0.086	15.082	1_V_V_HT	V_V_HT	13.6738369128794
1	384	3 Dark	V	V	HT	V_V_HT	0.175	14.85	1_V_V_HT	V_V_HT	13.6778426750431
1	385	3 Dark	V	V	HT	V_V_HT	0.188	14.943	1_V_V_HT	V_V_HT	13.681002431176
1	386	3 Dark	V	V	HT	V_V_HT	0.284	14.757	1_V_V_HT	V_V_HT	13.6832766276648
1	387	3 Dark	V	V	HT	V_V_HT	0.289	14.924	1_V_V_HT	V_V_HT	13.6846340947283
1	388	3 Dark	V	V	HT	V_V_HT	0.159	14.946	1_V_V_HT	V_V_HT	13.6850523226601
1	389	3 Dark	V	V	HT	V_V_HT	0.256	14.856	1_V_V_HT	V_V_HT	13.6845105523181
1	390	3 Dark	V	V	HT	V_V_HT	0.088	15.303	1_V_V_HT	V_V_HT	13.682989990648
1	391	3 Dark	V	V	HT	V_V_HT	0.4	15.687	1_V_V_HT	V_V_HT	13.6804797068799
1	392	3 Dark	V	V	HT	V_V_HT	0.201	15.738	1_V_V_HT	V_V_HT	13.6769707387967
1	393	3 Dark	V	V	HT	V_V_HT	0.258	15.977	1_V_V_HT	V_V_HT	13.6724562012182
1	394	3 Dark	V	V	HT	V_V_HT	0.496	16.199	1_V_V_HT	V_V_HT	13.6669375388886
1	395	3 Dark	V	V	HT	V_V_HT	0.266	16.164	1_V_V_HT	V_V_HT	13.6604182750951
1	396	3 Dark	V	V	HT	V_V_HT	0.331	16.255	1_V_V_HT	V_V_HT	13.6529019335287
1	397	3 Dark	V	V	HT	V_V_HT	0.294	16.353	1_V_V_HT	V_V_HT	13.6443920392986
1	398	3 Dark	V	V	HT	V_V_HT	0.035	16.394	1_V_V_HT	V_V_HT	13.634892115303
1	399	3 Dark	V	V	HT	V_V_HT	0.464	16.446	1_V_V_HT	V_V_HT	13.6244076851918
1	400	3 Dark	V	V	HT	V_V_HT	0.087	16.477	1_V_V_HT	V_V_HT	13.6129542146952
1	401	3 Dark	V	V	HT	V_V_HT	0.118	15.968	1_V_V_HT	V_V_HT	13.6005588309647
1	402	3 Dark	V	V	HT	V_V_HT	0.413	16.078	1_V_V_HT	V_V_HT	13.5872581233258
1	403	3 Dark	V	V	HT	V_V_HT	0.568	16.1	1_V_V_HT	V_V_HT	13.573090561644
1	404	3 Dark	V	V	HT	V_V_HT	0.409	16.071	1_V_V_HT	V_V_HT	13.5580946164783
1	405	3 Dark	V	V	HT	V_V_HT	0.528	15.862	1_V_V_HT	V_V_HT	13.542308757482
1	406	3 Dark	V	V	HT	V_V_HT	0.309	16.084	1_V_V_HT	V_V_HT	13.5257728544673
1	407	3 Dark	V	V	HT	V_V_HT	0.199	16.035	1_V_V_HT	V_V_HT	13.5085336537649
1	408	3 Dark	V	V	HT	V_V_HT	0.168	16.115	1_V_V_HT	V_V_HT	13.490645555444
1	409	3 Dark	V	V	HT	V_V_HT	0.202	16.082	1_V_V_HT	V_V_HT	13.4721698346156
1	410	3 Dark	V	V	HT	V_V_HT	0.086	16.158	1_V_V_HT	V_V_HT	13.4531738211588
1	411	3 Dark	V	V	HT	V_V_HT	0.143	16.131	1_V_V_HT	V_V_HT	13.4337300416596
1	412	3 Dark	V	V	HT	V_V_HT	0.147	16.054	1_V_V_HT	V_V_HT	13.4139147704226
1	413	3 Dark	V	V	HT	V_V_HT	0.422	16.065	1_V_V_HT	V_V_HT	13.3938049996532
1	414	3 Dark	V	V	HT	V_V_HT	0.106	16.075	1_V_V_HT	V_V_HT	13.373477722217
1	415	3 Dark	V	V	HT	V_V_HT	0.348	16.168	1_V_V_HT	V_V_HT	13.3530099311503
1	416	3 Dark	V	V	HT	V_V_HT	0.137	16.03	1_V_V_HT	V_V_HT	13.3324786183174
1	417	3 Dark	V	V	HT	V_V_HT	0.338	16.023	1_V_V_HT	V_V_HT	13.311960776791
1	418	3 Dark	V	V	HT	V_V_HT	0.127	16.122	1_V_V_HT	V_V_HT	13.2915330321083
1	419	3 Dark	V	V	HT	V_V_HT	0.167	16.057	1_V_V_HT	V_V_HT	13.2712700153217
1	420	3 Dark	V	V	HT	V_V_HT	0.447	16.229	1_V_V_HT	V_V_HT	13.2512439145899
1	421	3 Dark	V	V	HT	V_V_HT	0.497	16.169	1_V_V_HT	V_V_HT	13.2315263977283
1	422	3 Dark	V	V	HT	V_V_HT	0.209	16.08	1_V_V_HT	V_V_HT	13.2121891335676
1	423	3 Dark	V	V	HT	V_V_HT	0.456	16.047	1_V_V_HT	V_V_HT	13.1933027172477
1	424	3 Dark	V	V	HT	V_V_HT	0.315	15.75	1_V_V_HT	V_V_HT	13.174933448338
1	425	3 Dark	V	V	HT	V_V_HT	0.189	15.765	1_V_V_HT	V_V_HT	13.1571465550761
1	426	3 Dark	V	V	HT	V_V_HT	0.172	15.817	1_V_V_HT	V_V_HT	13.1400072630259
1	427	3 Dark	V	V	HT	V_V_HT	0.381	15.572	1_V_V_HT	V_V_HT	13.1235792899417
1	428	3 Dark	V	V	HT	V_V_HT	0.217	15.801	1_V_V_HT	V_V_HT	13.1079203110044
1	429	3 Dark	V	V	HT	V_V_HT	0.353	15.733	1_V_V_HT	V_V_HT	13.0930848197611
1	430	3 Dark	V	V	HT	V_V_HT	0.257	15.838	1_V_V_HT	V_V_HT	13.079120630364
1	431	3 Dark	V	V	HT	V_V_HT	0.075	16.045	1_V_V_HT	V_V_HT	13.0660738838977
1	432	3 Dark	V	V	HT	V_V_HT	0.51	15.75	1_V_V_HT	V_V_HT	13.0539907225247
1	433	3 Dark	V	V	HT	V_V_HT	0.251	15.698	1_V_V_HT	V_V_HT	13.0429154338909
1	434	3 Dark	V	V	HT	V_V_HT	0.355	15.498	1_V_V_HT	V_V_HT	13.0328830153957
1	435	3 Dark	V	V	HT	V_V_HT	0.204	15.074	1_V_V_HT	V_V_HT	13.0239191260235
1	436	3 Dark	V	V	HT	V_V_HT	0.359	14.899	1_V_V_HT	V_V_HT	13.0160475542499
1	437	3 Dark	V	V	HT	V_V_HT	0.104	15.017	1_V_V_HT	V_V_HT	13.009290243874
1	438	3 Dark	V	V	HT	V_V_HT	0.384	15.335	1_V_V_HT	V_V_HT	13.0036599463909
1	439	3 Dark	V	V	HT	V_V_HT	0.206	15.753	1_V_V_HT	V_V_HT	12.9991585527909
1	440	3 Dark	V	V	HT	V_V_HT	0.305	15.939	1_V_V_HT	V_V_HT	12.9957790708127
1	441	3 Dark	V	V	HT	V_V_HT	0.204	15.935	1_V_V_HT	V_V_HT	12.9935127396211
1	442	3 Dark	V	V	HT	V_V_HT	0.312	16.081	1_V_V_HT	V_V_HT	12.9923508001618
1	443	3 Dark	V	V	HT	V_V_HT	0.097	15.985	1_V_V_HT	V_V_HT	12.9922830065725
1	444	3 Dark	V	V	HT	V_V_HT	0.185	16.198	1_V_V_HT	V_V_HT	12.9932917785615
1	445	3 Dark	V	V	HT	V_V_HT	0.281	16.307	1_V_V_HT	V_V_HT	12.9953524826023
1	446	3 Dark	V	V	HT	V_V_HT	0.146	16.389	1_V_V_HT	V_V_HT	12.9984390922942
1	447	3 Dark	V	V	HT	V_V_HT	0.282	16.554	1_V_V_HT	V_V_HT	13.0025255799322
1	448	3 Dark	V	V	HT	V_V_HT	0.258	16.745	1_V_V_HT	V_V_HT	13.007584966723
1	449	3 Dark	V	V	HT	V_V_HT	0.191	16.9	1_V_V_HT	V_V_HT	13.0135856286042
1	450	3 Dark	V	V	HT	V_V_HT	0.26	16.867	1_V_V_HT	V_V_HT	13.0204916613923
1	451	3 Dark	V	V	HT	V_V_HT	0.34	16.779	1_V_V_HT	V_V_HT	13.0282657497243
1	452	3 Dark	V	V	HT	V_V_HT	0.112	16.696	1_V_V_HT	V_V_HT	13.0368678017016
1	453	3 Dark	V	V	HT	V_V_HT	0.225	16.424	1_V_V_HT	V_V_HT	13.0462553316028
1	454	3 Dark	V	V	HT	V_V_HT	0.199	16.405	1_V_V_HT	V_V_HT	13.0563851997256
1	455	3 Dark	V	V	HT	V_V_HT	0.281	16.521	1_V_V_HT	V_V_HT	13.0672134651812
1	456	3 Dark	V	V	HT	V_V_HT	0.383	16.742	1_V_V_HT	V_V_HT	13.0786960324169
1	457	3 Dark	V	V	HT	V_V_HT	0.049	16.662	1_V_V_HT	V_V_HT	13.0907889828256
1	458	3 Dark	V	V	HT	V_V_HT	0.264	16.672	1_V_V_HT	V_V_HT	13.1034487202624
1	459	3 Dark	V	V	HT	V_V_HT	0.396	16.808	1_V_V_HT	V_V_HT	13.1166327438321
1	460	3 Dark	V	V	HT	V_V_HT	0.192	16.831	1_V_V_HT	V_V_HT	13.1302993125989
1	461	3 Dark	V	V	HT	V_V_HT	0.325	16.989	1_V_V_HT	V_V_HT	13.1444086134984
1	462	3 Dark	V	V	HT	V_V_HT	0.118	16.558	1_V_V_HT	V_V_HT	13.1589213185904
1	463	3 Dark	V	V	HT	V_V_HT	0.516	16.433	1_V_V_HT	V_V_HT	13.1737980999557
1	464	3 Dark	V	V	HT	V_V_HT	0.209	16.422	1_V_V_HT	V_V_HT	13.1890004418611
1	465	3 Dark	V	V	HT	V_V_HT	0.104	16.669	1_V_V_HT	V_V_HT	13.2044939592052
1	466	3 Dark	V	V	HT	V_V_HT	0.134	16.549	1_V_V_HT	V_V_HT	13.2202495126213
1	467	3 Dark	V	V	HT	V_V_HT	0.317	16.696	1_V_V_HT	V_V_HT	13.2362425489052
1	468	3 Dark	V	V	HT	V_V_HT	0.486	16.437	1_V_V_HT	V_V_HT	13.2524494442147
1	469	3 Dark	V	V	HT	V_V_HT	0.62	16.391	1_V_V_HT	V_V_HT	13.2688476040688
1	470	3 Dark	V	V	HT	V_V_HT	0.272	16.411	1_V_V_HT	V_V_HT	13.2854185535138
1	471	3 Dark	V	V	HT	V_V_HT	0.139	16.716	1_V_V_HT	V_V_HT	13.302144847434
1	472	3 Dark	V	V	HT	V_V_HT	0.293	16.516	1_V_V_HT	V_V_HT	13.319009040981
1	473	3 Dark	V	V	HT	V_V_HT	0.326	16.62	1_V_V_HT	V_V_HT	13.3359936883426
1	474	3 Dark	V	V	HT	V_V_HT	0.319	16.6	1_V_V_HT	V_V_HT	13.3530823631045
1	475	3 Dark	V	V	HT	V_V_HT	0.457	16.674	1_V_V_HT	V_V_HT	13.3702627117839
1	476	3 Dark	V	V	HT	V_V_HT	0.219	16.875	1_V_V_HT	V_V_HT	13.3875233999682
1	477	3 Dark	V	V	HT	V_V_HT	0.503	16.98	1_V_V_HT	V_V_HT	13.4048530915522
1	478	3 Dark	V	V	HT	V_V_HT	0.318	16.861	1_V_V_HT	V_V_HT	13.4222413163946
1	479	3 Dark	V	V	HT	V_V_HT	0.322	17.093	1_V_V_HT	V_V_HT	13.4396810576229
1	480	3 Dark	V	V	HT	V_V_HT	0.414	17.006	1_V_V_HT	V_V_HT	13.4571669099326
1	481	3 Dark	V	V	HT	V_V_HT	0.409	17.035	1_V_V_HT	V_V_HT	13.4746964524594
1	482	3 Dark	V	V	HT	V_V_HT	0.126	17.06	1_V_V_HT	V_V_HT	13.4922686188584
1	483	3 Dark	V	V	HT	V_V_HT	0.184	17.127	1_V_V_HT	V_V_HT	13.5098847727842
1	484	3 Dark	V	V	HT	V_V_HT	0.296	17.272	1_V_V_HT	V_V_HT	13.5275468844167
1	485	3 Dark	V	V	HT	V_V_HT	0.305	17.174	1_V_V_HT	V_V_HT	13.5452569249149
1	486	3 Dark	V	V	HT	V_V_HT	0.393	16.956	1_V_V_HT	V_V_HT	13.5630168652343
1	487	3 Dark	V	V	HT	V_V_HT	0.301	17.185	1_V_V_HT	V_V_HT	13.580828878292
1	488	3 Dark	V	V	HT	V_V_HT	0.227	17.207	1_V_V_HT	V_V_HT	13.5986960648544
1	489	3 Dark	V	V	HT	V_V_HT	0.489	17.196	1_V_V_HT	V_V_HT	13.6166222303578
1	490	3 Dark	V	V	HT	V_V_HT	0.28	17.427	1_V_V_HT	V_V_HT	13.6346113764788
1	491	3 Dark	V	V	HT	V_V_HT	0.233	17.238	1_V_V_HT	V_V_HT	13.652667334141
1	492	3 Dark	V	V	HT	V_V_HT	0.079	17.804	1_V_V_HT	V_V_HT	13.6707936701772
1	493	3 Dark	V	V	HT	V_V_HT	0.126	17.638	1_V_V_HT	V_V_HT	13.6889931035463
1	494	3 Dark	V	V	HT	V_V_HT	0.344	18.087	1_V_V_HT	V_V_HT	13.7072681405449
1	495	3 Dark	V	V	HT	V_V_HT	0.451	18.306	1_V_V_HT	V_V_HT	13.7256208592482
1	496	3 Dark	V	V	HT	V_V_HT	0.239	18.736	1_V_V_HT	V_V_HT	13.7440511312621
1	497	3 Dark	V	V	HT	V_V_HT	0.251	18.612	1_V_V_HT	V_V_HT	13.7625558860874
1	498	3 Dark	V	V	HT	V_V_HT	0.125	18.941	1_V_V_HT	V_V_HT	13.7811293640336
1	499	3 Dark	V	V	HT	V_V_HT	0.16	18.967	1_V_V_HT	V_V_HT	13.7997646141027
1	500	3 Dark	V	V	HT	V_V_HT	0.325	19.03	1_V_V_HT	V_V_HT	13.8184521028222
1	501	3 Dark	V	V	HT	V_V_HT	0.509	19.182	1_V_V_HT	V_V_HT	13.8371809369571
1	502	3 Dark	V	V	HT	V_V_HT	0.112	19.513	1_V_V_HT	V_V_HT	13.8559373627284
1	503	3 Dark	V	V	HT	V_V_HT	0.201	19.429	1_V_V_HT	V_V_HT	13.8747069103247
1	504	3 Dark	V	V	HT	V_V_HT	0.165	19.566	1_V_V_HT	V_V_HT	13.8934743415903
1	505	3 Dark	V	V	HT	V_V_HT	0.355	19.593	1_V_V_HT	V_V_HT	13.9122213484134
1	506	3 Dark	V	V	HT	V_V_HT	0.347	19.642	1_V_V_HT	V_V_HT	13.9309288501963
1	507	3 Dark	V	V	HT	V_V_HT	0.387	19.767	1_V_V_HT	V_V_HT	13.9495777711329
1	508	3 Dark	V	V	HT	V_V_HT	0.139	19.785	1_V_V_HT	V_V_HT	13.9681490313672
1	509	3 Dark	V	V	HT	V_V_HT	0.423	19.801	1_V_V_HT	V_V_HT	13.9866228366623
1	510	3 Dark	V	V	HT	V_V_HT	0.173	19.984	1_V_V_HT	V_V_HT	14.0049758409264
1	511	3 Dark	V	V	HT	V_V_HT	0.369	19.864	1_V_V_HT	V_V_HT	14.0231812377671
1	512	3 Dark	V	V	HT	V_V_HT	0.137	20.4	1_V_V_HT	V_V_HT	14.0412115333433
1	513	3 Dark	V	V	HT	V_V_HT	0.292	20.653	1_V_V_HT	V_V_HT	14.0590392356452
1	514	3 Dark	V	V	HT	V_V_HT	0.344	20.523	1_V_V_HT	V_V_HT	14.0766368515644
1	515	3 Dark	V	V	HT	V_V_HT	0.183	20.619	1_V_V_HT	V_V_HT	14.0939768888779
1	516	3 Dark	V	V	HT	V_V_HT	0.165	20.393	1_V_V_HT	V_V_HT	14.1110314728475
1	517	3 Dark	V	V	HT	V_V_HT	0.278	20.879	1_V_V_HT	V_V_HT	14.1277708889045
1	518	3 Dark	V	V	HT	V_V_HT	0.286	20.868	1_V_V_HT	V_V_HT	14.1441635420556
1	519	3 Dark	V	V	HT	V_V_HT	0.385	20.913	1_V_V_HT	V_V_HT	14.1601765538493
1	520	3 Dark	V	V	HT	V_V_HT	0.423	21.135	1_V_V_HT	V_V_HT	14.1757767105275
1	521	3 Dark	V	V	HT	V_V_HT	0.136	21.422	1_V_V_HT	V_V_HT	14.1909304367053
1	522	3 Dark	V	V	HT	V_V_HT	0.684	21.911	1_V_V_HT	V_V_HT	14.2056040666465
1	523	3 Dark	V	V	HT	V_V_HT	0.35	21.955	1_V_V_HT	V_V_HT	14.2197639335278
1	524	3 Dark	V	V	HT	V_V_HT	0.658	21.858	1_V_V_HT	V_V_HT	14.2333766046989
1	525	3 Dark	V	V	HT	V_V_HT	0.323	21.734	1_V_V_HT	V_V_HT	14.246409583218
1	526	3 Dark	V	V	HT	V_V_HT	0.564	21.753	1_V_V_HT	V_V_HT	14.2588310017828
1	527	3 Dark	V	V	HT	V_V_HT	0.193	21.686	1_V_V_HT	V_V_HT	14.2706105809589
1	528	3 Dark	V	V	HT	V_V_HT	0.815	22.087	1_V_V_HT	V_V_HT	14.281718437673
1	529	3 Dark	V	V	HT	V_V_HT	0.646	22.362	1_V_V_HT	V_V_HT	14.2921246881311
1	530	3 Dark	V	V	HT	V_V_HT	0.335	22.406	1_V_V_HT	V_V_HT	14.3018001503101
1	531	3 Dark	V	V	HT	V_V_HT	0.291	22.269	1_V_V_HT	V_V_HT	14.3107184410689
1	532	3 Dark	V	V	HT	V_V_HT	0.624	22.606	1_V_V_HT	V_V_HT	14.3188538787104
1	533	3 Dark	V	V	HT	V_V_HT	0.242	22.651	1_V_V_HT	V_V_HT	14.3261807803317
1	534	3 Dark	V	V	HT	V_V_HT	0.456	22.864	1_V_V_HT	V_V_HT	14.3326744072292
1	535	3 Dark	V	V	HT	V_V_HT	0.484	22.994	1_V_V_HT	V_V_HT	14.3383137945729
1	536	3 Dark	V	V	HT	V_V_HT	0.268	23.096	1_V_V_HT	V_V_HT	14.3430799530453
1	537	3 Dark	V	V	HT	V_V_HT	0.628	23.098	1_V_V_HT	V_V_HT	14.3469590874449
1	538	3 Dark	V	V	HT	V_V_HT	0.336	23.288	1_V_V_HT	V_V_HT	14.3499437960399
1	539	3 Dark	V	V	HT	V_V_HT	0.338	23.149	1_V_V_HT	V_V_HT	14.352033234769
1	540	3 Dark	V	V	HT	V_V_HT	0.597	23.452	1_V_V_HT	V_V_HT	14.3532321101364
1	541	3 Dark	V	V	HT	V_V_HT	0.289	23.478	1_V_V_HT	V_V_HT	14.3535473754103
1	542	3 Dark	V	V	HT	V_V_HT	0.662	23.574	1_V_V_HT	V_V_HT	14.3529916441364
1	543	3 Dark	V	V	HT	V_V_HT	0.437	23.851	1_V_V_HT	V_V_HT	14.3515843024895
1	544	3 Dark	V	V	HT	V_V_HT	0.166	23.775	1_V_V_HT	V_V_HT	14.3493514534883
1	545	3 Dark	V	V	HT	V_V_HT	0.401	23.995	1_V_V_HT	V_V_HT	14.3463247355891
1	546	3 Dark	V	V	HT	V_V_HT	0.167	24.405	1_V_V_HT	V_V_HT	14.3425368879629
1	547	3 Dark	V	V	HT	V_V_HT	0.787	24.406	1_V_V_HT	V_V_HT	14.3380216645273
1	548	3 Dark	V	V	HT	V_V_HT	0.216	24.534	1_V_V_HT	V_V_HT	14.3328178284535
1	549	3 Dark	V	V	HT	V_V_HT	0.534	24.546	1_V_V_HT	V_V_HT	14.3269690250796
1	550	3 Dark	V	V	HT	V_V_HT	0.502	24.555	1_V_V_HT	V_V_HT	14.320520731095
1	551	3 Dark	V	V	HT	V_V_HT	0.52	24.769	1_V_V_HT	V_V_HT	14.3135226791429
1	552	3 Dark	V	V	HT	V_V_HT	0.568	24.539	1_V_V_HT	V_V_HT	14.3060294175123
1	553	3 Dark	V	V	HT	V_V_HT	0.17	24.569	1_V_V_HT	V_V_HT	14.2980992544409
1	554	3 Dark	V	V	HT	V_V_HT	0.247	24.296	1_V_V_HT	V_V_HT	14.2897912370618
1	555	3 Dark	V	V	HT	V_V_HT	0.327	24.222	1_V_V_HT	V_V_HT	14.2811644118147
1	556	3 Dark	V	V	HT	V_V_HT	0.258	23.986	1_V_V_HT	V_V_HT	14.2722782727584
1	557	3 Dark	V	V	HT	V_V_HT	0.184	24.265	1_V_V_HT	V_V_HT	14.263194098321
1	558	3 Dark	V	V	HT	V_V_HT	0.526	23.775	1_V_V_HT	V_V_HT	14.2539738999427
1	559	3 Dark	V	V	HT	V_V_HT	0.435	23.693	1_V_V_HT	V_V_HT	14.2446810368342
1	560	3 Dark	V	V	HT	V_V_HT	0.369	23.578	1_V_V_HT	V_V_HT	14.235380093601
1	561	3 Dark	V	V	HT	V_V_HT	0.372	23.551	1_V_V_HT	V_V_HT	14.2261363851388
1	562	3 Dark	V	V	HT	V_V_HT	0.449	23.19	1_V_V_HT	V_V_HT	14.2170154634999
1	563	3 Dark	V	V	HT	V_V_HT	0.246	23.302	1_V_V_HT	V_V_HT	14.2080826267994
1	564	3 Dark	V	V	HT	V_V_HT	0.378	23.087	1_V_V_HT	V_V_HT	14.1994024289458
1	565	3 Dark	V	V	HT	V_V_HT	0.485	22.799	1_V_V_HT	V_V_HT	14.1910384843197
1	566	3 Dark	V	V	HT	V_V_HT	0.449	22.908	1_V_V_HT	V_V_HT	14.1830538429222
1	567	3 Dark	V	V	HT	V_V_HT	0.389	22.58	1_V_V_HT	V_V_HT	14.175510111295
1	568	3 Dark	V	V	HT	V_V_HT	0.329	22.612	1_V_V_HT	V_V_HT	14.168468025112
1	569	3 Dark	V	V	HT	V_V_HT	0.284	22.54	1_V_V_HT	V_V_HT	14.1619862810062
1	570	3 Dark	V	V	HT	V_V_HT	0.476	22.216	1_V_V_HT	V_V_HT	14.1561224131782
1	571	3 Dark	V	V	HT	V_V_HT	0.395	22.455	1_V_V_HT	V_V_HT	14.150931350099
1	572	3 Dark	V	V	HT	V_V_HT	0.233	21.915	1_V_V_HT	V_V_HT	14.1464665855896
1	573	3 Dark	V	V	HT	V_V_HT	0.569	21.901	1_V_V_HT	V_V_HT	14.1427784794826
1	574	3 Dark	V	V	HT	V_V_HT	0.268	22.121	1_V_V_HT	V_V_HT	14.139915699102
1	575	3 Dark	V	V	HT	V_V_HT	0.403	22.146	1_V_V_HT	V_V_HT	14.1379223229515
1	576	3 Dark	V	V	HT	V_V_HT	0.575	22.405	1_V_V_HT	V_V_HT	14.1368376643368
1	577	3 Dark	V	V	HT	V_V_HT	0.279	21.922	1_V_V_HT	V_V_HT	14.1366989991753
1	578	3 Dark	V	V	HT	V_V_HT	0.414	22.112	1_V_V_HT	V_V_HT	14.1375381863685
1	579	3 Dark	V	V	HT	V_V_HT	0.397	21.969	1_V_V_HT	V_V_HT	14.1393803409371
1	580	3 Dark	V	V	HT	V_V_HT	0.432	21.615	1_V_V_HT	V_V_HT	14.1422447621488
1	581	3 Dark	V	V	HT	V_V_HT	0.35	21.53	1_V_V_HT	V_V_HT	14.1461495757601
1	582	3 Dark	V	V	HT	V_V_HT	0.454	21.348	1_V_V_HT	V_V_HT	14.1511129084549
1	583	3 Dark	V	V	HT	V_V_HT	0.38	21.554	1_V_V_HT	V_V_HT	14.1571515372068
1	584	3 Dark	V	V	HT	V_V_HT	0.385	21.621	1_V_V_HT	V_V_HT	14.1642768450093
1	585	3 Dark	V	V	HT	V_V_HT	0.249	21.712	1_V_V_HT	V_V_HT	14.1724988656762
1	586	3 Dark	V	V	HT	V_V_HT	0.328	21.665	1_V_V_HT	V_V_HT	14.1818276342551
1	587	3 Dark	V	V	HT	V_V_HT	0.472	21.938	1_V_V_HT	V_V_HT	14.1922716880098
1	588	3 Dark	V	V	HT	V_V_HT	0.325	21.836	1_V_V_HT	V_V_HT	14.20383204878
1	589	3 Dark	V	V	HT	V_V_HT	0.564	21.679	1_V_V_HT	V_V_HT	14.2165005601104
1	590	3 Dark	V	V	HT	V_V_HT	0.22	21.536	1_V_V_HT	V_V_HT	14.2302612896602
1	591	3 Dark	V	V	HT	V_V_HT	0.264	21.506	1_V_V_HT	V_V_HT	14.2450951226323
1	592	3 Dark	V	V	HT	V_V_HT	0.263	21.278	1_V_V_HT	V_V_HT	14.2609748134782
1	593	3 Dark	V	V	HT	V_V_HT	0.354	21.191	1_V_V_HT	V_V_HT	14.2778649015449
1	594	3 Dark	V	V	HT	V_V_HT	0.241	21.269	1_V_V_HT	V_V_HT	14.295726583175
1	595	3 Dark	V	V	HT	V_V_HT	0.196	21.027	1_V_V_HT	V_V_HT	14.3145125460797
1	596	3 Dark	V	V	HT	V_V_HT	0.377	21.018	1_V_V_HT	V_V_HT	14.334166907722
1	597	3 Dark	V	V	HT	V_V_HT	0.3	20.841	1_V_V_HT	V_V_HT	14.3546303122122
1	598	3 Dark	V	V	HT	V_V_HT	0.368	20.988	1_V_V_HT	V_V_HT	14.3758346209933
1	599	3 Dark	V	V	HT	V_V_HT	0.266	21.052	1_V_V_HT	V_V_HT	14.397702870757
1	600	3 Dark	V	V	HT	V_V_HT	0.273	20.92	1_V_V_HT	V_V_HT	14.4201545475294
1	601	3 Dark	V	V	HT	V_V_HT	0.528	20.752	1_V_V_HT	V_V_HT	14.4431020027607
1	602	3 Dark	V	V	HT	V_V_HT	0.122	20.992	1_V_V_HT	V_V_HT	14.4664540192489
1	603	3 Dark	V	V	HT	V_V_HT	0.423	20.78	1_V_V_HT	V_V_HT	14.4901104695314
1	604	3 Dark	V	V	HT	V_V_HT	0.386	20.884	1_V_V_HT	V_V_HT	14.5139623362833
1	605	3 Dark	V	V	HT	V_V_HT	0.426	20.758	1_V_V_HT	V_V_HT	14.5378970805811
1	606	3 Dark	V	V	HT	V_V_HT	0.426	20.757	1_V_V_HT	V_V_HT	14.5617934626021
1	607	3 Dark	V	V	HT	V_V_HT	0.304	20.634	1_V_V_HT	V_V_HT	14.5855199261922
1	608	3 Dark	V	V	HT	V_V_HT	0.406	20.914	1_V_V_HT	V_V_HT	14.6089347881756
1	609	3 Dark	V	V	HT	V_V_HT	0.391	20.774	1_V_V_HT	V_V_HT	14.6318880772384
1	610	3 Dark	V	V	HT	V_V_HT	0.148	20.86	1_V_V_HT	V_V_HT	14.6542266182473
1	611	3 Dark	V	V	HT	V_V_HT	0.435	20.827	1_V_V_HT	V_V_HT	14.6757910360826
1	612	3 Dark	V	V	HT	V_V_HT	0.386	20.93	1_V_V_HT	V_V_HT	14.6964189843675
1	613	3 Dark	V	V	HT	V_V_HT	0.376	21.147	1_V_V_HT	V_V_HT	14.7159424433888
1	614	3 Dark	V	V	HT	V_V_HT	0.314	21.063	1_V_V_HT	V_V_HT	14.7341907219903
1	615	3 Dark	V	V	HT	V_V_HT	0.418	21.208	1_V_V_HT	V_V_HT	14.7509881174504
1	616	3 Dark	V	V	HT	V_V_HT	0.211	21.382	1_V_V_HT	V_V_HT	14.7661576747297
1	617	3 Dark	V	V	HT	V_V_HT	0.457	21.318	1_V_V_HT	V_V_HT	14.7795224388254
1	618	3 Dark	V	V	HT	V_V_HT	0.424	21.474	1_V_V_HT	V_V_HT	14.7909054542308
1	619	3 Dark	V	V	HT	V_V_HT	0.278	21.221	1_V_V_HT	V_V_HT	14.8001297662383
1	620	3 Dark	V	V	HT	V_V_HT	0.226	21.438	1_V_V_HT	V_V_HT	14.807017875796
1	621	3 Dark	V	V	HT	V_V_HT	0.342	21.539	1_V_V_HT	V_V_HT	14.8113901120543
1	622	3 Dark	V	V	HT	V_V_HT	0.221	21.618	1_V_V_HT	V_V_HT	14.8130662593084
1	623	3 Dark	V	V	HT	V_V_HT	0.159	21.56	1_V_V_HT	V_V_HT	14.8118660341183
1	624	3 Dark	V	V	HT	V_V_HT	0.456	21.831	1_V_V_HT	V_V_HT	14.8076089822869
1	625	3 Dark	V	V	HT	V_V_HT	0.243	21.87	1_V_V_HT	V_V_HT	14.8001150079569
1	626	3 Dark	V	V	HT	V_V_HT	0.44	21.831	1_V_V_HT	V_V_HT	14.7892041199175
1	627	3 Dark	V	V	HT	V_V_HT	0.212	21.825	1_V_V_HT	V_V_HT	14.7746970079305
1	628	3 Dark	V	V	HT	V_V_HT	0.476	21.782	1_V_V_HT	V_V_HT	14.7564179635189
1	629	3 Dark	V	V	HT	V_V_HT	0.348	21.805	1_V_V_HT	V_V_HT	14.7341965909423
1	630	3 Dark	V	V	HT	V_V_HT	0.344	21.68	1_V_V_HT	V_V_HT	14.7078690756396
1	631	3 Dark	V	V	HT	V_V_HT	0.227	21.496	1_V_V_HT	V_V_HT	14.6772779464608
1	632	3 Dark	V	V	HT	V_V_HT	0.473	21.599	1_V_V_HT	V_V_HT	14.6422670450446
1	633	3 Dark	V	V	HT	V_V_HT	0.357	21.59	1_V_V_HT	V_V_HT	14.6026821945873
1	634	3 Dark	V	V	HT	V_V_HT	0.372	21.617	1_V_V_HT	V_V_HT	14.5583771476545
1	635	3 Dark	V	V	HT	V_V_HT	0.277	21.539	1_V_V_HT	V_V_HT	14.5092076403762
1	636	3 Dark	V	V	HT	V_V_HT	0.574	21.394	1_V_V_HT	V_V_HT	14.4550294078712
1	637	3 Dark	V	V	HT	V_V_HT	0.156	21.463	1_V_V_HT	V_V_HT	14.3956981855882
1	638	3 Dark	V	V	HT	V_V_HT	0.694	21.196	1_V_V_HT	V_V_HT	14.3310728077812
1	639	3 Dark	V	V	HT	V_V_HT	0.257	21.238	1_V_V_HT	V_V_HT	14.2610245111418
1	640	3 Dark	V	V	HT	V_V_HT	0.518	21.82	1_V_V_HT	V_V_HT	14.1854276302235
1	641	3 Dark	V	V	HT	V_V_HT	0.317	21.663	1_V_V_HT	V_V_HT	14.1041602168195
1	642	3 Dark	V	V	HT	V_V_HT	0.557	21.277	1_V_V_HT	V_V_HT	14.0171151898059
1	643	3 Dark	V	V	HT	V_V_HT	0.597	21.449	1_V_V_HT	V_V_HT	13.9241932682964
1	644	3 Dark	V	V	HT	V_V_HT	0.301	21.425	1_V_V_HT	V_V_HT	13.8253115087654
1	645	3 Dark	V	V	HT	V_V_HT	0.394	21.458	1_V_V_HT	V_V_HT	13.7203910520696
1	646	3 Dark	V	V	HT	V_V_HT	0.502	21.415	1_V_V_HT	V_V_HT	13.6093575828605
1	647	3 Dark	V	V	HT	V_V_HT	0.408	21.06	1_V_V_HT	V_V_HT	13.4921596361464
1	648	3 Dark	V	V	HT	V_V_HT	0.481	20.844	1_V_V_HT	V_V_HT	13.3687737454849
1	649	3 Dark	V	V	HT	V_V_HT	0.311	20.828	1_V_V_HT	V_V_HT	13.2392002230431
1	650	3 Dark	V	V	HT	V_V_HT	0.437	20.767	1_V_V_HT	V_V_HT	13.1034441598078
1	651	3 Dark	V	V	HT	V_V_HT	0.365	20.583	1_V_V_HT	V_V_HT	12.9615156378931
1	652	3 Dark	V	V	HT	V_V_HT	0.342	20.608	1_V_V_HT	V_V_HT	12.8134447118905
1	653	3 Dark	V	V	HT	V_V_HT	0.296	20.476	1_V_V_HT	V_V_HT	12.6592714671586
1	654	3 Dark	V	V	HT	V_V_HT	0.512	20.254	1_V_V_HT	V_V_HT	12.4990611669722
1	655	3 Dark	V	V	HT	V_V_HT	0.235	20.011	1_V_V_HT	V_V_HT	12.3329042251399
1	656	3 Dark	V	V	HT	V_V_HT	0.338	19.655	1_V_V_HT	V_V_HT	12.1609010248404
1	657	3 Dark	V	V	HT	V_V_HT	0.294	19.487	1_V_V_HT	V_V_HT	11.9831765853559
1	658	3 Dark	V	V	HT	V_V_HT	0.325	19.161	1_V_V_HT	V_V_HT	11.7998803317148
1	659	3 Dark	V	V	HT	V_V_HT	0.289	18.834	1_V_V_HT	V_V_HT	11.6111711989355
1	660	3 Dark	V	V	HT	V_V_HT	0.148	18.517	1_V_V_HT	V_V_HT	11.4172312006506
1	661	3 Dark	V	V	HT	V_V_HT	0.344	18.315	1_V_V_HT	V_V_HT	11.2182649946746
1	662	3 Dark	V	V	HT	V_V_HT	0.225	17.887	1_V_V_HT	V_V_HT	11.0144858847281
1	663	3 Dark	V	V	HT	V_V_HT	0.414	17.633	1_V_V_HT	V_V_HT	10.8061276931352
1	664	3 Dark	V	V	HT	V_V_HT	0.413	17.261	1_V_V_HT	V_V_HT	10.5934478411978
1	665	3 Dark	V	V	HT	V_V_HT	0.348	17.005	1_V_V_HT	V_V_HT	10.3767225156554
1	666	3 Dark	V	V	HT	V_V_HT	0.281	16.452	1_V_V_HT	V_V_HT	10.1562348040875
1	667	3 Dark	V	V	HT	V_V_HT	0.373	16.324	1_V_V_HT	V_V_HT	9.93228056554996
1	668	3 Dark	V	V	HT	V_V_HT	0.139	15.656	1_V_V_HT	V_V_HT	9.70516146371
1	669	3 Dark	V	V	HT	V_V_HT	0.433	15.477	1_V_V_HT	V_V_HT	9.4751896094544
1	670	3 Dark	V	V	HT	V_V_HT	0.73	14.993	1_V_V_HT	V_V_HT	9.24267972492278
1	671	3 Dark	V	V	HT	V_V_HT	0.278	14.722	1_V_V_HT	V_V_HT	9.00794817128225
1	672	3 Dark	V	V	HT	V_V_HT	0	14.165	1_V_V_HT	V_V_HT	8.77131786737514
1	673	4 Light	V	V	HT	V_V_HT	0.548	13.568	1_V_V_HT	V_V_HT	8.53311431141723
1	674	4 Light	V	V	HT	V_V_HT	0.29	13.267	1_V_V_HT	V_V_HT	8.29366735172408
1	675	4 Light	V	V	HT	V_V_HT	0.451	12.949	1_V_V_HT	V_V_HT	8.05331032696217
1	676	4 Light	V	V	HT	V_V_HT	0.168	12.468	1_V_V_HT	V_V_HT	7.81237789223002
1	677	4 Light	V	V	HT	V_V_HT	0.102	12.077	1_V_V_HT	V_V_HT	7.57120433449013
1	678	4 Light	V	V	HT	V_V_HT	0.208	11.596	1_V_V_HT	V_V_HT	7.33012379516904
1	679	4 Light	V	V	HT	V_V_HT	0.262	11.285	1_V_V_HT	V_V_HT	7.08947041526497
1	680	4 Light	V	V	HT	V_V_HT	0.165	10.848	1_V_V_HT	V_V_HT	6.849578336569
1	681	4 Light	V	V	HT	V_V_HT	0.158	10.483	1_V_V_HT	V_V_HT	6.61078169893896
1	682	4 Light	V	V	HT	V_V_HT	0.246	10.141	1_V_V_HT	V_V_HT	6.37341464441929
1	683	4 Light	V	V	HT	V_V_HT	0.027	9.845	1_V_V_HT	V_V_HT	6.13781131428622
1	684	4 Light	V	V	HT	V_V_HT	0.234	9.343	1_V_V_HT	V_V_HT	5.90430288550484
1	685	4 Light	V	V	HT	V_V_HT	0	9.117	1_V_V_HT	V_V_HT	5.67320540356339
1	686	4 Light	V	V	HT	V_V_HT	0.084	8.806	1_V_V_HT	V_V_HT	5.44481884525222
1	687	4 Light	V	V	HT	V_V_HT	0.044	8.532	1_V_V_HT	V_V_HT	5.21943990986251
1	688	4 Light	V	V	HT	V_V_HT	0.15	8.207	1_V_V_HT	V_V_HT	4.9973652978152
1	689	4 Light	V	V	HT	V_V_HT	0.021	7.929	1_V_V_HT	V_V_HT	4.77888733946219
1	690	4 Light	V	V	HT	V_V_HT	0.027	7.781	1_V_V_HT	V_V_HT	4.56427629290821
1	691	4 Light	V	V	HT	V_V_HT	0.025	7.445	1_V_V_HT	V_V_HT	4.35377485892032
1	692	4 Light	V	V	HT	V_V_HT	0.045	7.268	1_V_V_HT	V_V_HT	4.14760193055603
1	693	4 Light	V	V	HT	V_V_HT	0.103	6.864	1_V_V_HT	V_V_HT	3.94597159937581
1	694	4 Light	V	V	HT	V_V_HT	0	6.46	1_V_V_HT	V_V_HT	3.74909266707999
1	695	4 Light	V	V	HT	V_V_HT	0.021	6.191	1_V_V_HT	V_V_HT	3.55715277778425
1	696	4 Light	V	V	HT	V_V_HT	0.021	5.91	1_V_V_HT	V_V_HT	3.37033428754505
1	697	4 Light	V	V	HT	V_V_HT	0.028	5.562	1_V_V_HT	V_V_HT	3.18881398355113
1	698	4 Light	V	V	HT	V_V_HT	0.026	5.423	1_V_V_HT	V_V_HT	3.01274638399167
1	699	4 Light	V	V	HT	V_V_HT	0.078	5.019	1_V_V_HT	V_V_HT	2.84227480547231
1	700	4 Light	V	V	HT	V_V_HT	0.034	4.289	1_V_V_HT	V_V_HT	2.67752003198647
1	701	4 Light	V	V	HT	V_V_HT	0.046	4.022	1_V_V_HT	V_V_HT	2.51859721264513
1	702	4 Light	V	V	HT	V_V_HT	0	4.022	1_V_V_HT	V_V_HT	2.36561594394928
1	703	4 Light	V	V	HT	V_V_HT	0	3.474	1_V_V_HT	V_V_HT	2.21865812197988
1	704	4 Light	V	V	HT	V_V_HT	0	3.184	1_V_V_HT	V_V_HT	2.07777277550002
1	705	4 Light	V	V	HT	V_V_HT	0.076	2.733	1_V_V_HT	V_V_HT	1.94298190421085
1	706	4 Light	V	V	HT	V_V_HT	0.021	2.579	1_V_V_HT	V_V_HT	1.8143021208269
1	707	4 Light	V	V	HT	V_V_HT	0.017	2.496	1_V_V_HT	V_V_HT	1.6917500378016
1	708	4 Light	V	V	HT	V_V_HT	0	2.351	1_V_V_HT	V_V_HT	1.57533746411118
1	709	4 Light	V	V	HT	V_V_HT	0	2.089	1_V_V_HT	V_V_HT	1.46505237819925
1	710	4 Light	V	V	HT	V_V_HT	0	1.924	1_V_V_HT	V_V_HT	1.36085509732233
1	711	4 Light	V	V	HT	V_V_HT	0	1.766	1_V_V_HT	V_V_HT	1.26268369963149
1	712	4 Light	V	V	HT	V_V_HT	0	1.52	1_V_V_HT	V_V_HT	1.1704679072259
1	713	4 Light	V	V	HT	V_V_HT	0	1.493	1_V_V_HT	V_V_HT	1.08411793318785
1	714	4 Light	V	V	HT	V_V_HT	0.01	1.259	1_V_V_HT	V_V_HT	1.0035252194634
1	715	4 Light	V	V	HT	V_V_HT	0.009	1.259	1_V_V_HT	V_V_HT	0.928574314522171
1	716	4 Light	V	V	HT	V_V_HT	0.027	1.175	1_V_V_HT	V_V_HT	0.859137020695786
1	717	4 Light	V	V	HT	V_V_HT	0.02	1.131	1_V_V_HT	V_V_HT	0.795079311222415
1	718	4 Light	V	V	HT	V_V_HT	0	0.99	1_V_V_HT	V_V_HT	0.73625658705126
1	719	4 Light	V	V	HT	V_V_HT	0.011	0.99	1_V_V_HT	V_V_HT	0.682519521800439
1	720	4 Light	V	V	HT	V_V_HT	0	0.963	1_V_V_HT	V_V_HT	0.633708635926048
1	721	4 Light	V	V	HT	V_V_HT	0.008	0.938	1_V_V_HT	V_V_HT	0.589653600752974
1	722	4 Light	V	V	HT	V_V_HT	0.048	0.893	1_V_V_HT	V_V_HT	0.550174899230621
1	723	4 Light	V	V	HT	V_V_HT	0.01	0.79	1_V_V_HT	V_V_HT	0.515086452796556
1	724	4 Light	V	V	HT	V_V_HT	0.009	0.79	1_V_V_HT	V_V_HT	0.484200925323628
1	725	4 Light	V	V	HT	V_V_HT	0.079	0.769	1_V_V_HT	V_V_HT	0.457330980750392
1	726	4 Light	V	V	HT	V_V_HT	0	0.748	1_V_V_HT	V_V_HT	0.434289282488521
1	727	4 Light	V	V	HT	V_V_HT	0.025	0.72	1_V_V_HT	V_V_HT	0.414888508194567
1	728	4 Light	V	V	HT	V_V_HT	0	0.694	1_V_V_HT	V_V_HT	0.398941625723005
1	729	4 Light	V	V	HT	V_V_HT	0.029	0.616	1_V_V_HT	V_V_HT	0.386262572989255
1	730	4 Light	V	V	HT	V_V_HT	0	0.704	1_V_V_HT	V_V_HT	0.376666180037798
1	731	4 Light	V	V	HT	V_V_HT	0.011	0.658	1_V_V_HT	V_V_HT	0.369970732286985
1	732	4 Light	V	V	HT	V_V_HT	0	0.658	1_V_V_HT	V_V_HT	0.365998533099083
1	733	4 Light	V	V	HT	V_V_HT	0	0.704	1_V_V_HT	V_V_HT	0.36457389639668
1	734	4 Light	V	V	HT	V_V_HT	0	0.737	1_V_V_HT	V_V_HT	0.365527129523144
1	735	4 Light	V	V	HT	V_V_HT	0	0.661	1_V_V_HT	V_V_HT	0.368696399667913
1	736	4 Light	V	V	HT	V_V_HT	0.014	0.651	1_V_V_HT	V_V_HT	0.373926940696172
1	737	4 Light	V	V	HT	V_V_HT	0.019	0.634	1_V_V_HT	V_V_HT	0.381067067862619
1	738	4 Light	V	V	HT	V_V_HT	0.063	0.634	1_V_V_HT	V_V_HT	0.389971673533587
1	739	4 Light	V	V	HT	V_V_HT	0	0.634	1_V_V_HT	V_V_HT	0.400497292591891
1	740	4 Light	V	V	HT	V_V_HT	0	0.634	1_V_V_HT	V_V_HT	0.412502298340587
1	741	4 Light	V	V	HT	V_V_HT	0	0.634	1_V_V_HT	V_V_HT	0.425854285114893
1	742	4 Light	V	V	HT	V_V_HT	0	0.634	1_V_V_HT	V_V_HT	0.440432069103625
1	743	4 Light	V	V	HT	V_V_HT	0	0.634	1_V_V_HT	V_V_HT	0.456125817437835
1	744	4 Light	V	V	HT	V_V_HT	0	0.624	1_V_V_HT	V_V_HT	0.472835201059954
1	745	4 Light	V	V	HT	V_V_HT	0	0.615	1_V_V_HT	V_V_HT	0.490461793467683
1	746	4 Light	V	V	HT	V_V_HT	0	0.588	1_V_V_HT	V_V_HT	0.508909023168455
1	747	4 Light	V	V	HT	V_V_HT	0	0.568	1_V_V_HT	V_V_HT	0.52808774761079
1	748	4 Light	V	V	HT	V_V_HT	0.009	0.568	1_V_V_HT	V_V_HT	0.547912455546597
1	749	4 Light	V	V	HT	V_V_HT	0.021	0.578	1_V_V_HT	V_V_HT	0.568304743670751
1	750	4 Light	V	V	HT	V_V_HT	0	0.578	1_V_V_HT	V_V_HT	0.589187983230931
1	751	4 Light	V	V	HT	V_V_HT	0	0.57	1_V_V_HT	V_V_HT	0.61048714800198
1	752	4 Light	V	V	HT	V_V_HT	0	0.522	1_V_V_HT	V_V_HT	0.632135149991413
1	753	4 Light	V	V	HT	V_V_HT	0	0.512	1_V_V_HT	V_V_HT	0.654072630981848
1	754	4 Light	V	V	HT	V_V_HT	0	0.503	1_V_V_HT	V_V_HT	0.676241765112737
1	755	4 Light	V	V	HT	V_V_HT	0	0.424	1_V_V_HT	V_V_HT	0.698586034272363
1	756	4 Light	V	V	HT	V_V_HT	0	0.424	1_V_V_HT	V_V_HT	0.7210553785275
1	757	4 Light	V	V	HT	V_V_HT	0	0.408	1_V_V_HT	V_V_HT	0.743607112213132
1	758	4 Light	V	V	HT	V_V_HT	0	0.419	1_V_V_HT	V_V_HT	0.766205461074386
1	759	4 Light	V	V	HT	V_V_HT	0	0.39	1_V_V_HT	V_V_HT	0.788820099878586
1	760	4 Light	V	V	HT	V_V_HT	0.122	0.39	1_V_V_HT	V_V_HT	0.811422703971968
1	761	4 Light	V	V	HT	V_V_HT	0	0.413	1_V_V_HT	V_V_HT	0.83398865181969
1	762	4 Light	V	V	HT	V_V_HT	0	0.413	1_V_V_HT	V_V_HT	0.856494248326477
1	763	4 Light	V	V	HT	V_V_HT	0.046	0.413	1_V_V_HT	V_V_HT	0.878915797870384
1	764	4 Light	V	V	HT	V_V_HT	0.033	0.413	1_V_V_HT	V_V_HT	0.901230268864877
1	765	4 Light	V	V	HT	V_V_HT	0	0.413	1_V_V_HT	V_V_HT	0.923417891586193
1	766	4 Light	V	V	HT	V_V_HT	0.011	0.399	1_V_V_HT	V_V_HT	0.945462546757806
1	767	4 Light	V	V	HT	V_V_HT	0	0.419	1_V_V_HT	V_V_HT	0.967350949262553
1	768	4 Light	V	V	HT	V_V_HT	0	0.385	1_V_V_HT	V_V_HT	0.989070370134446
1	769	4 Light	V	V	HT	V_V_HT	0	0.423	1_V_V_HT	V_V_HT	1.01060808085265
1	770	4 Light	V	V	HT	V_V_HT	0	0.423	1_V_V_HT	V_V_HT	1.03195135239217
1	771	4 Light	V	V	HT	V_V_HT	0	0.436	1_V_V_HT	V_V_HT	1.05308782552015
1	772	4 Light	V	V	HT	V_V_HT	0	0.436	1_V_V_HT	V_V_HT	1.07400661724424
1	773	4 Light	V	V	HT	V_V_HT	0	0.436	1_V_V_HT	V_V_HT	1.0946972129996
1	774	4 Light	V	V	HT	V_V_HT	0	0.436	1_V_V_HT	V_V_HT	1.11514909929653
1	775	4 Light	V	V	HT	V_V_HT	0	0.436	1_V_V_HT	V_V_HT	1.13535176211892
1	776	4 Light	V	V	HT	V_V_HT	0	0.436	1_V_V_HT	V_V_HT	1.15529468780714
1	777	4 Light	V	V	HT	V_V_HT	0	0.436	1_V_V_HT	V_V_HT	1.17496736191759
1	778	4 Light	V	V	HT	V_V_HT	0	0.427	1_V_V_HT	V_V_HT	1.19435954992992
1	779	4 Light	V	V	HT	V_V_HT	0.021	0.406	1_V_V_HT	V_V_HT	1.21346213348666
1	780	4 Light	V	V	HT	V_V_HT	0	0.406	1_V_V_HT	V_V_HT	1.2322665555477
1	781	4 Light	V	V	HT	V_V_HT	0	0.406	1_V_V_HT	V_V_HT	1.25076538640979
1	782	4 Light	V	V	HT	V_V_HT	0	0.406	1_V_V_HT	V_V_HT	1.26895147957948
1	783	4 Light	V	V	HT	V_V_HT	0	0.406	1_V_V_HT	V_V_HT	1.28681768751982
1	784	4 Light	V	V	HT	V_V_HT	0	0.406	1_V_V_HT	V_V_HT	1.30435686364505
1	785	4 Light	V	V	HT	V_V_HT	0	0.406	1_V_V_HT	V_V_HT	1.32156186001622
1	786	4 Light	V	V	HT	V_V_HT	0	0.418	1_V_V_HT	V_V_HT	1.33842553007766
1	787	4 Light	V	V	HT	V_V_HT	0.009	0.437	1_V_V_HT	V_V_HT	1.35494106846164
1	788	4 Light	V	V	HT	V_V_HT	0.011	0.45	1_V_V_HT	V_V_HT	1.37110303741825
1	789	4 Light	V	V	HT	V_V_HT	0	0.474	1_V_V_HT	V_V_HT	1.38690634040479
1	790	4 Light	V	V	HT	V_V_HT	0	0.352	1_V_V_HT	V_V_HT	1.40234625163568
1	791	4 Light	V	V	HT	V_V_HT	0.034	0.352	1_V_V_HT	V_V_HT	1.41741989331366
1	792	4 Light	V	V	HT	V_V_HT	0	0.352	1_V_V_HT	V_V_HT	1.43212625872701
1	793	4 Light	V	V	HT	V_V_HT	0	0.306	1_V_V_HT	V_V_HT	1.44646509922187
1	794	4 Light	V	V	HT	V_V_HT	0	0.273	1_V_V_HT	V_V_HT	1.46043807633434
1	795	4 Light	V	V	HT	V_V_HT	0	0.273	1_V_V_HT	V_V_HT	1.47404876348895
1	796	4 Light	V	V	HT	V_V_HT	0	0.276	1_V_V_HT	V_V_HT	1.48730111754405
1	797	4 Light	V	V	HT	V_V_HT	0.039	0.276	1_V_V_HT	V_V_HT	1.50019946013083
1	798	4 Light	V	V	HT	V_V_HT	0.029	0.276	1_V_V_HT	V_V_HT	1.51274993129911
1	799	4 Light	V	V	HT	V_V_HT	0.038	0.276	1_V_V_HT	V_V_HT	1.52496079594473
1	800	4 Light	V	V	HT	V_V_HT	0	0.276	1_V_V_HT	V_V_HT	1.53684235406843
1	801	4 Light	V	V	HT	V_V_HT	0.013	0.297	1_V_V_HT	V_V_HT	1.54840683494297
1	802	4 Light	V	V	HT	V_V_HT	0	0.324	1_V_V_HT	V_V_HT	1.55966799425747
1	803	4 Light	V	V	HT	V_V_HT	0	0.341	1_V_V_HT	V_V_HT	1.57064013877913
1	804	4 Light	V	V	HT	V_V_HT	0	0.341	1_V_V_HT	V_V_HT	1.58133879829217
1	805	4 Light	V	V	HT	V_V_HT	0	0.349	1_V_V_HT	V_V_HT	1.59178063770549
1	806	4 Light	V	V	HT	V_V_HT	0	0.378	1_V_V_HT	V_V_HT	1.60198254395553
1	807	4 Light	V	V	HT	V_V_HT	0	0.396	1_V_V_HT	V_V_HT	1.61196140338141
1	808	4 Light	V	V	HT	V_V_HT	0	0.427	1_V_V_HT	V_V_HT	1.62173410246626
1	809	4 Light	V	V	HT	V_V_HT	0	0.406	1_V_V_HT	V_V_HT	1.63131752807078
1	810	4 Light	V	V	HT	V_V_HT	0	0.406	1_V_V_HT	V_V_HT	1.64072857915906
1	811	4 Light	V	V	HT	V_V_HT	0	0.406	1_V_V_HT	V_V_HT	1.6499842061669
1	812	4 Light	V	V	HT	V_V_HT	0	0.406	1_V_V_HT	V_V_HT	1.65910131202354
1	813	4 Light	V	V	HT	V_V_HT	0	0.406	1_V_V_HT	V_V_HT	1.66809646164185
1	814	4 Light	V	V	HT	V_V_HT	0	0.429	1_V_V_HT	V_V_HT	1.67698564435472
1	815	4 Light	V	V	HT	V_V_HT	0	0.444	1_V_V_HT	V_V_HT	1.68578406843646
1	816	4 Light	V	V	HT	V_V_HT	0.012	0.444	1_V_V_HT	V_V_HT	1.69450596394271
1	817	4 Light	V	V	HT	V_V_HT	0.019	0.467	1_V_V_HT	V_V_HT	1.70316462202369
1	818	4 Light	V	V	HT	V_V_HT	0.013	0.456	1_V_V_HT	V_V_HT	1.71177313963624
1	819	4 Light	V	V	HT	V_V_HT	0.024	0.456	1_V_V_HT	V_V_HT	1.72034434330733
1	820	4 Light	V	V	HT	V_V_HT	0	0.479	1_V_V_HT	V_V_HT	1.72888997911578
1	821	4 Light	V	V	HT	V_V_HT	0	0.445	1_V_V_HT	V_V_HT	1.73742121679473
1	822	4 Light	V	V	HT	V_V_HT	0	0.445	1_V_V_HT	V_V_HT	1.74594800957192
1	823	4 Light	V	V	HT	V_V_HT	0	0.445	1_V_V_HT	V_V_HT	1.7544796838595
1	824	4 Light	V	V	HT	V_V_HT	0	0.445	1_V_V_HT	V_V_HT	1.76302427789002
1	825	4 Light	V	V	HT	V_V_HT	0	0.445	1_V_V_HT	V_V_HT	1.7715891860042
1	826	4 Light	V	V	HT	V_V_HT	0.014	0.445	1_V_V_HT	V_V_HT	1.78018051729849
1	827	4 Light	V	V	HT	V_V_HT	0	0.43	1_V_V_HT	V_V_HT	1.78880375699028
1	828	4 Light	V	V	HT	V_V_HT	0	0.413	1_V_V_HT	V_V_HT	1.79746318735835
1	829	4 Light	V	V	HT	V_V_HT	0	0.451	1_V_V_HT	V_V_HT	1.80616252700427
1	830	4 Light	V	V	HT	V_V_HT	0	0.451	1_V_V_HT	V_V_HT	1.81490445211177
1	831	4 Light	V	V	HT	V_V_HT	0.021	0.438	1_V_V_HT	V_V_HT	1.82369117865715
1	832	4 Light	V	V	HT	V_V_HT	0.027	0.461	1_V_V_HT	V_V_HT	1.83252395794971
1	833	4 Light	V	V	HT	V_V_HT	0.017	0.49	1_V_V_HT	V_V_HT	1.84140319224716
1	834	4 Light	V	V	HT	V_V_HT	0	0.49	1_V_V_HT	V_V_HT	1.85032911992289
1	835	4 Light	V	V	HT	V_V_HT	0.008	0.49	1_V_V_HT	V_V_HT	1.85930197960583
1	836	4 Light	V	V	HT	V_V_HT	0.029	0.49	1_V_V_HT	V_V_HT	1.86832201056345
1	837	4 Light	V	V	HT	V_V_HT	0.018	0.559	1_V_V_HT	V_V_HT	1.87738945128269
1	838	4 Light	V	V	HT	V_V_HT	0.031	0.559	1_V_V_HT	V_V_HT	1.88650468827724
1	839	4 Light	V	V	HT	V_V_HT	0	0.583	1_V_V_HT	V_V_HT	1.89566891201787
1	840	4 Light	V	V	HT	V_V_HT	0	0.623	1_V_V_HT	V_V_HT	1.90488430341523
1	841	4 Light	V	V	HT	V_V_HT	0	0.636	1_V_V_HT	V_V_HT	1.91415359889693
1	842	4 Light	V	V	HT	V_V_HT	0	0.674	1_V_V_HT	V_V_HT	1.92348090746814
1	843	4 Light	V	V	HT	V_V_HT	0	0.733	1_V_V_HT	V_V_HT	1.93287068315154
1	844	4 Light	V	V	HT	V_V_HT	0.023	0.733	1_V_V_HT	V_V_HT	1.94232737843176
1	845	4 Light	V	V	HT	V_V_HT	0.015	0.857	1_V_V_HT	V_V_HT	1.95185544648208
1	846	4 Light	V	V	HT	V_V_HT	0	0.845	1_V_V_HT	V_V_HT	1.96146002982032
1	847	4 Light	V	V	HT	V_V_HT	0.032	0.844	1_V_V_HT	V_V_HT	1.97114902579093
1	848	4 Light	V	V	HT	V_V_HT	0	0.87	1_V_V_HT	V_V_HT	1.98093102130467
1	849	4 Light	V	V	HT	V_V_HT	0	0.898	1_V_V_HT	V_V_HT	1.99081460340544
1	850	4 Light	V	V	HT	V_V_HT	0.023	1.037	1_V_V_HT	V_V_HT	2.00080930438622
1	851	4 Light	V	V	HT	V_V_HT	0	1.037	1_V_V_HT	V_V_HT	2.01092843988283
1	852	4 Light	V	V	HT	V_V_HT	0	1.126	1_V_V_HT	V_V_HT	2.02118626968371
1	853	4 Light	V	V	HT	V_V_HT	0	1.126	1_V_V_HT	V_V_HT	2.03159815964684
1	854	4 Light	V	V	HT	V_V_HT	0	1.126	1_V_V_HT	V_V_HT	2.04218503950344
1	855	4 Light	V	V	HT	V_V_HT	0	1.159	1_V_V_HT	V_V_HT	2.05297353536855
1	856	4 Light	V	V	HT	V_V_HT	0	1.145	1_V_V_HT	V_V_HT	2.06399142029942
1	857	4 Light	V	V	HT	V_V_HT	0.024	1.145	1_V_V_HT	V_V_HT	2.07526646861862
1	858	4 Light	V	V	HT	V_V_HT	0.012	1.178	1_V_V_HT	V_V_HT	2.08682771753174
1	859	4 Light	V	V	HT	V_V_HT	0.076	1.186	1_V_V_HT	V_V_HT	2.09871053516366
1	860	4 Light	V	V	HT	V_V_HT	0	1.21	1_V_V_HT	V_V_HT	2.11095665772343
1	861	4 Light	V	V	HT	V_V_HT	0	1.189	1_V_V_HT	V_V_HT	2.12361037422824
1	862	4 Light	V	V	HT	V_V_HT	0.023	1.225	1_V_V_HT	V_V_HT	2.13672108603667
1	863	4 Light	V	V	HT	V_V_HT	0.029	1.224	1_V_V_HT	V_V_HT	2.15033947171599
1	864	4 Light	V	V	HT	V_V_HT	0	1.224	1_V_V_HT	V_V_HT	2.16451620984244
1	865	4 Light	V	V	HT	V_V_HT	0	1.216	1_V_V_HT	V_V_HT	2.17930316529996
1	866	4 Light	V	V	HT	V_V_HT	0	1.199	1_V_V_HT	V_V_HT	2.19475694363039
1	867	4 Light	V	V	HT	V_V_HT	0.069	1.19	1_V_V_HT	V_V_HT	2.21093642503981
1	868	4 Light	V	V	HT	V_V_HT	0	1.159	1_V_V_HT	V_V_HT	2.22790484577302
1	869	4 Light	V	V	HT	V_V_HT	0.024	1.206	1_V_V_HT	V_V_HT	2.24572748874822
1	870	4 Light	V	V	HT	V_V_HT	0.04	1.281	1_V_V_HT	V_V_HT	2.26447346913413
1	871	4 Light	V	V	HT	V_V_HT	0.013	1.351	1_V_V_HT	V_V_HT	2.28421365326048
1	872	4 Light	V	V	HT	V_V_HT	0.038	1.351	1_V_V_HT	V_V_HT	2.30502278180999
1	873	4 Light	V	V	HT	V_V_HT	0.059	1.407	1_V_V_HT	V_V_HT	2.3269797818054
1	874	4 Light	V	V	HT	V_V_HT	0	1.48	1_V_V_HT	V_V_HT	2.3501666678172
1	875	4 Light	V	V	HT	V_V_HT	0.124	1.53	1_V_V_HT	V_V_HT	2.37466642073137
1	876	4 Light	V	V	HT	V_V_HT	0	1.714	1_V_V_HT	V_V_HT	2.40056375201577
1	877	4 Light	V	V	HT	V_V_HT	0.018	1.917	1_V_V_HT	V_V_HT	2.4279448503112
1	878	4 Light	V	V	HT	V_V_HT	0.039	1.944	1_V_V_HT	V_V_HT	2.45689662432054
1	879	4 Light	V	V	HT	V_V_HT	0.052	1.984	1_V_V_HT	V_V_HT	2.48750610164918
1	880	4 Light	V	V	HT	V_V_HT	0.139	1.979	1_V_V_HT	V_V_HT	2.51986000949307
1	881	4 Light	V	V	HT	V_V_HT	0	2.195	1_V_V_HT	V_V_HT	2.5540438808115
1	882	4 Light	V	V	HT	V_V_HT	0.089	2.221	1_V_V_HT	V_V_HT	2.5901429484948
1	883	4 Light	V	V	HT	V_V_HT	0	2.303	1_V_V_HT	V_V_HT	2.62824169945813
1	884	4 Light	V	V	HT	V_V_HT	0	2.418	1_V_V_HT	V_V_HT	2.66842163511315
1	885	4 Light	V	V	HT	V_V_HT	0.033	2.434	1_V_V_HT	V_V_HT	2.71076245846851
1	886	4 Light	V	V	HT	V_V_HT	0	2.434	1_V_V_HT	V_V_HT	2.75533966376526
1	887	4 Light	V	V	HT	V_V_HT	0	2.546	1_V_V_HT	V_V_HT	2.80222769331668
1	888	4 Light	V	V	HT	V_V_HT	0.033	2.613	1_V_V_HT	V_V_HT	2.8515009892187
1	889	4 Light	V	V	HT	V_V_HT	0.008	2.594	1_V_V_HT	V_V_HT	2.90323399327363
1	890	4 Light	V	V	HT	V_V_HT	0.024	2.74	1_V_V_HT	V_V_HT	2.95750114835951
1	891	4 Light	V	V	HT	V_V_HT	0	2.871	1_V_V_HT	V_V_HT	3.01437495187235
1	892	4 Light	V	V	HT	V_V_HT	0.063	2.978	1_V_V_HT	V_V_HT	3.07392012544652
1	893	4 Light	V	V	HT	V_V_HT	0.016	3.101	1_V_V_HT	V_V_HT	3.13619944619141
1	894	4 Light	V	V	HT	V_V_HT	0	3.144	1_V_V_HT	V_V_HT	3.20127334905762
1	895	4 Light	V	V	HT	V_V_HT	0	3.232	1_V_V_HT	V_V_HT	3.2691929012552
1	896	4 Light	V	V	HT	V_V_HT	0.012	3.374	1_V_V_HT	V_V_HT	3.34000682751206
1	897	4 Light	V	V	HT	V_V_HT	0.009	3.466	1_V_V_HT	V_V_HT	3.41376385308426
1	898	4 Light	V	V	HT	V_V_HT	0	3.505	1_V_V_HT	V_V_HT	3.49051270247582
1	899	4 Light	V	V	HT	V_V_HT	0.047	3.727	1_V_V_HT	V_V_HT	3.57030210071148
1	900	4 Light	V	V	HT	V_V_HT	0.075	3.815	1_V_V_HT	V_V_HT	3.65317781237805
1	901	4 Light	V	V	HT	V_V_HT	0.07	3.943	1_V_V_HT	V_V_HT	3.73917376217064
1	902	4 Light	V	V	HT	V_V_HT	0	4.05	1_V_V_HT	V_V_HT	3.82832091392938
1	903	4 Light	V	V	HT	V_V_HT	0.056	4.3	1_V_V_HT	V_V_HT	3.92065023172258
1	904	5 Dark	V	V	HT	V_V_HT	0.096	4.557	1_V_V_HT	V_V_HT	4.01619267968231
1	905	5 Dark	V	V	HT	V_V_HT	0.065	4.617	1_V_V_HT	V_V_HT	4.11497599029873
1	906	5 Dark	V	V	HT	V_V_HT	0.184	4.738	1_V_V_HT	V_V_HT	4.21701496976767
1	907	5 Dark	V	V	HT	V_V_HT	0.235	5.004	1_V_V_HT	V_V_HT	4.32231792566096
1	908	5 Dark	V	V	HT	V_V_HT	0.027	5.16	1_V_V_HT	V_V_HT	4.43088009922171
1	909	5 Dark	V	V	HT	V_V_HT	0.04	5.285	1_V_V_HT	V_V_HT	4.54269346544627
1	910	5 Dark	V	V	HT	V_V_HT	0.018	5.29	1_V_V_HT	V_V_HT	4.65774676466901
1	911	5 Dark	V	V	HT	V_V_HT	0.216	5.596	1_V_V_HT	V_V_HT	4.77601579895902
1	912	5 Dark	V	V	HT	V_V_HT	0.026	5.732	1_V_V_HT	V_V_HT	4.89747313587123
1	913	5 Dark	V	V	HT	V_V_HT	0.082	5.936	1_V_V_HT	V_V_HT	5.02208824202412
1	914	5 Dark	V	V	HT	V_V_HT	0.115	6.093	1_V_V_HT	V_V_HT	5.14981818012703
1	915	5 Dark	V	V	HT	V_V_HT	0.016	6.114	1_V_V_HT	V_V_HT	5.28061395492611
1	916	5 Dark	V	V	HT	V_V_HT	0	6.246	1_V_V_HT	V_V_HT	5.4144147424601
1	917	5 Dark	V	V	HT	V_V_HT	0.136	6.468	1_V_V_HT	V_V_HT	5.55115398949776
1	918	5 Dark	V	V	HT	V_V_HT	0.079	6.649	1_V_V_HT	V_V_HT	5.69075405479016
1	919	5 Dark	V	V	HT	V_V_HT	0.057	6.781	1_V_V_HT	V_V_HT	5.83313452561046
1	920	5 Dark	V	V	HT	V_V_HT	0.146	6.955	1_V_V_HT	V_V_HT	5.97821256393549
1	921	5 Dark	V	V	HT	V_V_HT	0.131	7.127	1_V_V_HT	V_V_HT	6.12589563414129
1	922	5 Dark	V	V	HT	V_V_HT	0.13	7.19	1_V_V_HT	V_V_HT	6.27608662391065
1	923	5 Dark	V	V	HT	V_V_HT	0.152	7.467	1_V_V_HT	V_V_HT	6.42867981011102
1	924	5 Dark	V	V	HT	V_V_HT	0.043	7.638	1_V_V_HT	V_V_HT	6.58356731604179
1	925	5 Dark	V	V	HT	V_V_HT	0.088	8.072	1_V_V_HT	V_V_HT	6.74063956930671
1	926	5 Dark	V	V	HT	V_V_HT	0.142	8.273	1_V_V_HT	V_V_HT	6.8997802062001
1	927	5 Dark	V	V	HT	V_V_HT	0.161	8.446	1_V_V_HT	V_V_HT	7.06086979502766
1	928	5 Dark	V	V	HT	V_V_HT	0.039	8.778	1_V_V_HT	V_V_HT	7.2237834208264
1	929	5 Dark	V	V	HT	V_V_HT	0.246	8.988	1_V_V_HT	V_V_HT	7.38839479781943
1	930	5 Dark	V	V	HT	V_V_HT	0.128	9.166	1_V_V_HT	V_V_HT	7.55457677773341
1	931	5 Dark	V	V	HT	V_V_HT	0.141	9.213	1_V_V_HT	V_V_HT	7.7221980778512
1	932	5 Dark	V	V	HT	V_V_HT	0.145	9.641	1_V_V_HT	V_V_HT	7.89112379267923
1	933	5 Dark	V	V	HT	V_V_HT	0.309	9.843	1_V_V_HT	V_V_HT	8.06121832754572
1	934	5 Dark	V	V	HT	V_V_HT	0.257	9.973	1_V_V_HT	V_V_HT	8.23234590819138
1	935	5 Dark	V	V	HT	V_V_HT	0.184	10.211	1_V_V_HT	V_V_HT	8.40437002722978
1	936	5 Dark	V	V	HT	V_V_HT	0.121	10.232	1_V_V_HT	V_V_HT	8.57715408887499
1	937	5 Dark	V	V	HT	V_V_HT	0.284	10.225	1_V_V_HT	V_V_HT	8.75056238348039
1	938	5 Dark	V	V	HT	V_V_HT	0.195	10.384	1_V_V_HT	V_V_HT	8.92446103533604
1	939	5 Dark	V	V	HT	V_V_HT	0.177	10.495	1_V_V_HT	V_V_HT	9.09871831517472
1	940	5 Dark	V	V	HT	V_V_HT	0.144	10.732	1_V_V_HT	V_V_HT	9.27320295372091
1	941	5 Dark	V	V	HT	V_V_HT	0.306	10.624	1_V_V_HT	V_V_HT	9.44778368193185
1	942	5 Dark	V	V	HT	V_V_HT	0.225	10.783	1_V_V_HT	V_V_HT	9.6223302469965
1	943	5 Dark	V	V	HT	V_V_HT	0.204	11.087	1_V_V_HT	V_V_HT	9.79671646359267
1	944	5 Dark	V	V	HT	V_V_HT	0.157	11.104	1_V_V_HT	V_V_HT	9.97081716265224
1	945	5 Dark	V	V	HT	V_V_HT	0.054	11.151	1_V_V_HT	V_V_HT	10.1445085357432
1	946	5 Dark	V	V	HT	V_V_HT	0.132	11.328	1_V_V_HT	V_V_HT	10.3176736789218
1	947	5 Dark	V	V	HT	V_V_HT	0.222	11.411	1_V_V_HT	V_V_HT	10.4902044369952
1	948	5 Dark	V	V	HT	V_V_HT	0.214	11.385	1_V_V_HT	V_V_HT	10.662000314313
1	949	5 Dark	V	V	HT	V_V_HT	0.14	11.495	1_V_V_HT	V_V_HT	10.8329623644086
1	950	5 Dark	V	V	HT	V_V_HT	0.198	11.589	1_V_V_HT	V_V_HT	11.0029916411113
1	951	5 Dark	V	V	HT	V_V_HT	0.172	11.667	1_V_V_HT	V_V_HT	11.1719910202682
1	952	5 Dark	V	V	HT	V_V_HT	0.126	11.741	1_V_V_HT	V_V_HT	11.3398725373421
1	953	5 Dark	V	V	HT	V_V_HT	0.293	11.849	1_V_V_HT	V_V_HT	11.5065575224906
1	954	5 Dark	V	V	HT	V_V_HT	0.171	12.022	1_V_V_HT	V_V_HT	11.6719691760492
1	955	5 Dark	V	V	HT	V_V_HT	0.434	12.317	1_V_V_HT	V_V_HT	11.8360306975509
1	956	5 Dark	V	V	HT	V_V_HT	0.213	12.354	1_V_V_HT	V_V_HT	11.9986672519954
1	957	5 Dark	V	V	HT	V_V_HT	0.182	12.611	1_V_V_HT	V_V_HT	12.1598118671281
1	958	5 Dark	V	V	HT	V_V_HT	0.332	12.797	1_V_V_HT	V_V_HT	12.3194015014774
1	959	5 Dark	V	V	HT	V_V_HT	0.257	12.888	1_V_V_HT	V_V_HT	12.4773809712724
1	960	5 Dark	V	V	HT	V_V_HT	0.253	13.057	1_V_V_HT	V_V_HT	12.6336970577086
1	961	5 Dark	V	V	HT	V_V_HT	0.117	13.337	1_V_V_HT	V_V_HT	12.7882965422054
1	962	5 Dark	V	V	HT	V_V_HT	0.428	13.33	1_V_V_HT	V_V_HT	12.9411280794705
1	963	5 Dark	V	V	HT	V_V_HT	0.258	13.353	1_V_V_HT	V_V_HT	13.0921478194323
1	964	5 Dark	V	V	HT	V_V_HT	0.226	13.363	1_V_V_HT	V_V_HT	13.2413137862171
1	965	5 Dark	V	V	HT	V_V_HT	0.303	13.541	1_V_V_HT	V_V_HT	13.3885857426333
1	966	5 Dark	V	V	HT	V_V_HT	0.205	13.626	1_V_V_HT	V_V_HT	13.5339304080803
1	967	5 Dark	V	V	HT	V_V_HT	0.228	13.778	1_V_V_HT	V_V_HT	13.6773178648771
1	968	5 Dark	V	V	HT	V_V_HT	0.186	14.022	1_V_V_HT	V_V_HT	13.81872468956
1	969	5 Dark	V	V	HT	V_V_HT	0.151	14.197	1_V_V_HT	V_V_HT	13.9581305745938
1	970	5 Dark	V	V	HT	V_V_HT	0.255	14.449	1_V_V_HT	V_V_HT	14.095521179888
1	971	5 Dark	V	V	HT	V_V_HT	0.108	14.306	1_V_V_HT	V_V_HT	14.2308836570977
1	972	5 Dark	V	V	HT	V_V_HT	0.185	14.523	1_V_V_HT	V_V_HT	14.3642064293176
1	973	5 Dark	V	V	HT	V_V_HT	0.386	14.476	1_V_V_HT	V_V_HT	14.4954842024074
1	974	5 Dark	V	V	HT	V_V_HT	0.132	14.873	1_V_V_HT	V_V_HT	14.624717730945
1	975	5 Dark	V	V	HT	V_V_HT	0.063	15.345	1_V_V_HT	V_V_HT	14.751908965115
1	976	5 Dark	V	V	HT	V_V_HT	0.177	15.706	1_V_V_HT	V_V_HT	14.877059855001
1	977	5 Dark	V	V	HT	V_V_HT	0.219	15.889	1_V_V_HT	V_V_HT	15.0001723496999
1	978	5 Dark	V	V	HT	V_V_HT	0.053	16.01	1_V_V_HT	V_V_HT	15.121249199753
1	979	5 Dark	V	V	HT	V_V_HT	0.167	16.43	1_V_V_HT	V_V_HT	15.2402963560741
1	980	5 Dark	V	V	HT	V_V_HT	0.24	16.685	1_V_V_HT	V_V_HT	15.3573212178301
1	981	5 Dark	V	V	HT	V_V_HT	0.209	16.79	1_V_V_HT	V_V_HT	15.4723343498399
1	982	5 Dark	V	V	HT	V_V_HT	0.204	17.174	1_V_V_HT	V_V_HT	15.5853497662916
1	983	5 Dark	V	V	HT	V_V_HT	0.26	17.185	1_V_V_HT	V_V_HT	15.6963840717351
1	984	5 Dark	V	V	HT	V_V_HT	0.216	17.435	1_V_V_HT	V_V_HT	15.805454744362
1	985	5 Dark	V	V	HT	V_V_HT	0.383	17.469	1_V_V_HT	V_V_HT	15.9125807482866
1	986	5 Dark	V	V	HT	V_V_HT	0.179	17.554	1_V_V_HT	V_V_HT	16.0177816694478
1	987	5 Dark	V	V	HT	V_V_HT	0.418	17.752	1_V_V_HT	V_V_HT	16.121078102825
1	988	5 Dark	V	V	HT	V_V_HT	0.225	17.804	1_V_V_HT	V_V_HT	16.2224910440461
1	989	5 Dark	V	V	HT	V_V_HT	0.337	18.08	1_V_V_HT	V_V_HT	16.3220420833747
1	990	5 Dark	V	V	HT	V_V_HT	0.297	18.378	1_V_V_HT	V_V_HT	16.4197530210399
1	991	5 Dark	V	V	HT	V_V_HT	0.421	18.571	1_V_V_HT	V_V_HT	16.5156459322206
1	992	5 Dark	V	V	HT	V_V_HT	0.138	18.538	1_V_V_HT	V_V_HT	16.6097430482168
1	993	5 Dark	V	V	HT	V_V_HT	0.332	18.739	1_V_V_HT	V_V_HT	16.7020665988305
1	994	5 Dark	V	V	HT	V_V_HT	0.267	18.763	1_V_V_HT	V_V_HT	16.7926387501597
1	995	5 Dark	V	V	HT	V_V_HT	0.362	18.837	1_V_V_HT	V_V_HT	16.881481360001
1	996	5 Dark	V	V	HT	V_V_HT	0.206	18.983	1_V_V_HT	V_V_HT	16.9686159232466
1	997	5 Dark	V	V	HT	V_V_HT	0.436	19.058	1_V_V_HT	V_V_HT	17.0540637554477
1	998	5 Dark	V	V	HT	V_V_HT	0.439	19.149	1_V_V_HT	V_V_HT	17.1378457651619
1	999	5 Dark	V	V	HT	V_V_HT	0.352	19.363	1_V_V_HT	V_V_HT	17.2199827580033
1	1000	5 Dark	V	V	HT	V_V_HT	0.396	19.339	1_V_V_HT	V_V_HT	17.300495539819
1	1001	5 Dark	V	V	HT	V_V_HT	0.163	19.395	1_V_V_HT	V_V_HT	17.3794049170691
1	1002	5 Dark	V	V	HT	V_V_HT	0.442	19.513	1_V_V_HT	V_V_HT	17.456731695899
1	1003	5 Dark	V	V	HT	V_V_HT	0.157	19.377	1_V_V_HT	V_V_HT	17.5324966823666
1	1004	5 Dark	V	V	HT	V_V_HT	0.554	19.602	1_V_V_HT	V_V_HT	17.6067206820126
1	1005	5 Dark	V	V	HT	V_V_HT	0.526	19.757	1_V_V_HT	V_V_HT	17.6794245013488
1	1006	5 Dark	V	V	HT	V_V_HT	0.493	19.899	1_V_V_HT	V_V_HT	17.7506288941482
1	1007	5 Dark	V	V	HT	V_V_HT	0.405	19.843	1_V_V_HT	V_V_HT	17.820354370571
1	1008	5 Dark	V	V	HT	V_V_HT	0.335	19.872	1_V_V_HT	V_V_HT	17.8886212327356
1	1009	5 Dark	V	V	HT	V_V_HT	0.56	20.542	1_V_V_HT	V_V_HT	17.9554496863411
1	1010	5 Dark	V	V	HT	V_V_HT	0.453	20.643	1_V_V_HT	V_V_HT	18.0208599466223
1	1011	5 Dark	V	V	HT	V_V_HT	0.277	20.736	1_V_V_HT	V_V_HT	18.0848723813824
1	1012	5 Dark	V	V	HT	V_V_HT	0.51	20.817	1_V_V_HT	V_V_HT	18.1475076479828
1	1013	5 Dark	V	V	HT	V_V_HT	0.304	20.678	1_V_V_HT	V_V_HT	18.2087868294634
1	1014	5 Dark	V	V	HT	V_V_HT	0.421	20.89	1_V_V_HT	V_V_HT	18.2687314552107
1	1015	5 Dark	V	V	HT	V_V_HT	0.468	20.642	1_V_V_HT	V_V_HT	18.3273632878467
1	1016	5 Dark	V	V	HT	V_V_HT	0.298	20.626	1_V_V_HT	V_V_HT	18.3847046493934
1	1017	5 Dark	V	V	HT	V_V_HT	0.38	20.428	1_V_V_HT	V_V_HT	18.4407781858334
1	1018	5 Dark	V	V	HT	V_V_HT	0.384	20.456	1_V_V_HT	V_V_HT	18.4956072781607
1	1019	5 Dark	V	V	HT	V_V_HT	0.533	20.275	1_V_V_HT	V_V_HT	18.5492154921958
1	1020	5 Dark	V	V	HT	V_V_HT	0.551	20.21	1_V_V_HT	V_V_HT	18.6016263933906
1	1021	5 Dark	V	V	HT	V_V_HT	0.31	20.19	1_V_V_HT	V_V_HT	18.6528638088164
1	1022	5 Dark	V	V	HT	V_V_HT	0.395	20.156	1_V_V_HT	V_V_HT	18.7029526095777
1	1023	5 Dark	V	V	HT	V_V_HT	0.459	19.944	1_V_V_HT	V_V_HT	18.751918219598
1	1024	5 Dark	V	V	HT	V_V_HT	0.25	19.874	1_V_V_HT	V_V_HT	18.7997875307742
1	1025	5 Dark	V	V	HT	V_V_HT	0.377	19.823	1_V_V_HT	V_V_HT	18.8465892531805
1	1026	5 Dark	V	V	HT	V_V_HT	0.351	19.981	1_V_V_HT	V_V_HT	18.8923536548859
1	1027	5 Dark	V	V	HT	V_V_HT	0.303	19.939	1_V_V_HT	V_V_HT	18.9371116454124
1	1028	5 Dark	V	V	HT	V_V_HT	0.277	19.688	1_V_V_HT	V_V_HT	18.9808957757891
1	1029	5 Dark	V	V	HT	V_V_HT	0.365	19.678	1_V_V_HT	V_V_HT	19.0237405840815
1	1030	5 Dark	V	V	HT	V_V_HT	0.231	19.431	1_V_V_HT	V_V_HT	19.0656822699818
1	1031	5 Dark	V	V	HT	V_V_HT	0.164	19.556	1_V_V_HT	V_V_HT	19.1067573666983
1	1032	5 Dark	V	V	HT	V_V_HT	0.303	19.488	1_V_V_HT	V_V_HT	19.1470027296197
1	1033	5 Dark	V	V	HT	V_V_HT	0.25	19.456	1_V_V_HT	V_V_HT	19.1864568237773
1	1034	5 Dark	V	V	HT	V_V_HT	0.357	19.156	1_V_V_HT	V_V_HT	19.2251600037822
1	1035	5 Dark	V	V	HT	V_V_HT	0.218	19.047	1_V_V_HT	V_V_HT	19.2631544549216
1	1036	5 Dark	V	V	HT	V_V_HT	0.319	18.695	1_V_V_HT	V_V_HT	19.3004841216016
1	1037	5 Dark	V	V	HT	V_V_HT	0.163	18.609	1_V_V_HT	V_V_HT	19.337194356609
1	1038	5 Dark	V	V	HT	V_V_HT	0.082	18.446	1_V_V_HT	V_V_HT	19.3733307922063
1	1039	5 Dark	V	V	HT	V_V_HT	0.837	18.248	1_V_V_HT	V_V_HT	19.4089390611214
1	1040	5 Dark	V	V	HT	V_V_HT	0.341	17.913	1_V_V_HT	V_V_HT	19.4440647951425
1	1041	5 Dark	V	V	HT	V_V_HT	0.302	17.927	1_V_V_HT	V_V_HT	19.4787536273913
1	1042	5 Dark	V	V	HT	V_V_HT	0.285	17.543	1_V_V_HT	V_V_HT	19.5130511894948
1	1043	5 Dark	V	V	HT	V_V_HT	0.121	17.369	1_V_V_HT	V_V_HT	19.5470032434983
1	1044	5 Dark	V	V	HT	V_V_HT	0.428	17.125	1_V_V_HT	V_V_HT	19.5806560686299
1	1045	5 Dark	V	V	HT	V_V_HT	0.135	16.871	1_V_V_HT	V_V_HT	19.6140561466784
1	1046	5 Dark	V	V	HT	V_V_HT	0.163	16.775	1_V_V_HT	V_V_HT	19.6472502998634
1	1047	5 Dark	V	V	HT	V_V_HT	0.22	16.579	1_V_V_HT	V_V_HT	19.6802856008922
1	1048	5 Dark	V	V	HT	V_V_HT	0.253	16.367	1_V_V_HT	V_V_HT	19.7132091509078
1	1049	5 Dark	V	V	HT	V_V_HT	0.156	16.077	1_V_V_HT	V_V_HT	19.7460679346093
1	1050	5 Dark	V	V	HT	V_V_HT	0.232	15.857	1_V_V_HT	V_V_HT	19.7789087261675
1	1051	5 Dark	V	V	HT	V_V_HT	0.401	15.808	1_V_V_HT	V_V_HT	19.8117781367335
1	1052	5 Dark	V	V	HT	V_V_HT	0.104	15.497	1_V_V_HT	V_V_HT	19.8447223245819
1	1053	5 Dark	V	V	HT	V_V_HT	0.12	15.453	1_V_V_HT	V_V_HT	19.8777871529451
1	1054	5 Dark	V	V	HT	V_V_HT	0.197	15.519	1_V_V_HT	V_V_HT	19.9110177661637
1	1055	5 Dark	V	V	HT	V_V_HT	0.311	15.47	1_V_V_HT	V_V_HT	19.9444591282388
1	1056	5 Dark	V	V	HT	V_V_HT	0.364	15.532	1_V_V_HT	V_V_HT	19.9781559223263
1	1057	5 Dark	V	V	HT	V_V_HT	0.394	15.531	1_V_V_HT	V_V_HT	20.0121513954045
1	1058	5 Dark	V	V	HT	V_V_HT	0.188	15.36	1_V_V_HT	V_V_HT	20.0464872573892
1	1059	5 Dark	V	V	HT	V_V_HT	0.342	15.305	1_V_V_HT	V_V_HT	20.0812045240976
1	1060	5 Dark	V	V	HT	V_V_HT	0.149	15.275	1_V_V_HT	V_V_HT	20.1163426904004
1	1061	5 Dark	V	V	HT	V_V_HT	0.288	15.485	1_V_V_HT	V_V_HT	20.1519404258193
1	1062	5 Dark	V	V	HT	V_V_HT	0.374	15.389	1_V_V_HT	V_V_HT	20.1880346208413
1	1063	5 Dark	V	V	HT	V_V_HT	0.125	15.457	1_V_V_HT	V_V_HT	20.2246617206571
1	1064	5 Dark	V	V	HT	V_V_HT	0.254	15.402	1_V_V_HT	V_V_HT	20.2618576331455
1	1065	5 Dark	V	V	HT	V_V_HT	0.417	15.402	1_V_V_HT	V_V_HT	20.2996561152528
1	1066	5 Dark	V	V	HT	V_V_HT	0.141	15.297	1_V_V_HT	V_V_HT	20.3380897900676
1	1067	5 Dark	V	V	HT	V_V_HT	0.319	15.493	1_V_V_HT	V_V_HT	20.3771888984994
1	1068	5 Dark	V	V	HT	V_V_HT	0.172	15.916	1_V_V_HT	V_V_HT	20.4169830843147
1	1069	5 Dark	V	V	HT	V_V_HT	0.362	15.257	1_V_V_HT	V_V_HT	20.4575013163061
1	1070	5 Dark	V	V	HT	V_V_HT	0.118	15.267	1_V_V_HT	V_V_HT	20.4987691593469
1	1071	5 Dark	V	V	HT	V_V_HT	0.291	15.31	1_V_V_HT	V_V_HT	20.5408079782155
1	1072	5 Dark	V	V	HT	V_V_HT	0.126	15.537	1_V_V_HT	V_V_HT	20.5836347988332
1	1073	5 Dark	V	V	HT	V_V_HT	0.13	15.872	1_V_V_HT	V_V_HT	20.6272621778831
1	1074	5 Dark	V	V	HT	V_V_HT	0.177	15.876	1_V_V_HT	V_V_HT	20.6716980807578
1	1075	5 Dark	V	V	HT	V_V_HT	0.214	15.934	1_V_V_HT	V_V_HT	20.7169457701838
1	1076	5 Dark	V	V	HT	V_V_HT	0.202	16.016	1_V_V_HT	V_V_HT	20.7630037039359
1	1077	5 Dark	V	V	HT	V_V_HT	0.184	16.258	1_V_V_HT	V_V_HT	20.8098654443891
1	1078	5 Dark	V	V	HT	V_V_HT	0.172	16.201	1_V_V_HT	V_V_HT	20.857520419526
1	1079	5 Dark	V	V	HT	V_V_HT	0.243	16.55	1_V_V_HT	V_V_HT	20.9059563788627
1	1080	5 Dark	V	V	HT	V_V_HT	0.331	16.387	1_V_V_HT	V_V_HT	20.9551568188093
1	1081	5 Dark	V	V	HT	V_V_HT	0.261	16.299	1_V_V_HT	V_V_HT	21.0051009626984
1	1082	5 Dark	V	V	HT	V_V_HT	0.084	16.382	1_V_V_HT	V_V_HT	21.0557663171568
1	1083	5 Dark	V	V	HT	V_V_HT	0.415	16.369	1_V_V_HT	V_V_HT	21.1071260863831
1	1084	5 Dark	V	V	HT	V_V_HT	0.316	16.577	1_V_V_HT	V_V_HT	21.1591491762581
1	1085	5 Dark	V	V	HT	V_V_HT	0.328	16.492	1_V_V_HT	V_V_HT	21.2118036334551
1	1086	5 Dark	V	V	HT	V_V_HT	0.413	16.533	1_V_V_HT	V_V_HT	21.265056667821
1	1087	5 Dark	V	V	HT	V_V_HT	0.302	16.298	1_V_V_HT	V_V_HT	21.3188721468581
1	1088	5 Dark	V	V	HT	V_V_HT	0.106	16.502	1_V_V_HT	V_V_HT	21.3732122967652
1	1089	5 Dark	V	V	HT	V_V_HT	0.31	16.457	1_V_V_HT	V_V_HT	21.4280353473118
1	1090	5 Dark	V	V	HT	V_V_HT	0.201	16.769	1_V_V_HT	V_V_HT	21.4832948394266
1	1091	5 Dark	V	V	HT	V_V_HT	0.374	16.769	1_V_V_HT	V_V_HT	21.5389397761142
1	1092	5 Dark	V	V	HT	V_V_HT	0.207	16.671	1_V_V_HT	V_V_HT	21.5949154938045
1	1093	5 Dark	V	V	HT	V_V_HT	0.318	16.631	1_V_V_HT	V_V_HT	21.6511659424323
1	1094	5 Dark	V	V	HT	V_V_HT	0.302	16.599	1_V_V_HT	V_V_HT	21.7076324423274
1	1095	5 Dark	V	V	HT	V_V_HT	0.218	16.341	1_V_V_HT	V_V_HT	21.7642550841471
1	1096	5 Dark	V	V	HT	V_V_HT	0.214	16.461	1_V_V_HT	V_V_HT	21.8209711489847
1	1097	5 Dark	V	V	HT	V_V_HT	0.359	16.461	1_V_V_HT	V_V_HT	21.8777147851151
1	1098	5 Dark	V	V	HT	V_V_HT	0.505	16.542	1_V_V_HT	V_V_HT	21.9344177387826
1	1099	5 Dark	V	V	HT	V_V_HT	0.178	16.305	1_V_V_HT	V_V_HT	21.9910109323109
1	1100	5 Dark	V	V	HT	V_V_HT	0.351	16.651	1_V_V_HT	V_V_HT	22.0474238775821
1	1101	5 Dark	V	V	HT	V_V_HT	0.345	16.779	1_V_V_HT	V_V_HT	22.1035857329687
1	1102	5 Dark	V	V	HT	V_V_HT	0.512	16.785	1_V_V_HT	V_V_HT	22.1594255060577
1	1103	5 Dark	V	V	HT	V_V_HT	0.456	16.916	1_V_V_HT	V_V_HT	22.214871600136
1	1104	5 Dark	V	V	HT	V_V_HT	0.432	17.186	1_V_V_HT	V_V_HT	22.2698522681721
1	1105	5 Dark	V	V	HT	V_V_HT	0.193	17.297	1_V_V_HT	V_V_HT	22.3242958406675
1	1106	5 Dark	V	V	HT	V_V_HT	0.245	17.441	1_V_V_HT	V_V_HT	22.3781309603073
1	1107	5 Dark	V	V	HT	V_V_HT	0.462	17.361	1_V_V_HT	V_V_HT	22.4312865911265
1	1108	5 Dark	V	V	HT	V_V_HT	0.196	17.483	1_V_V_HT	V_V_HT	22.483692667749
1	1109	5 Dark	V	V	HT	V_V_HT	0.505	17.83	1_V_V_HT	V_V_HT	22.5352797820437
1	1110	5 Dark	V	V	HT	V_V_HT	0.069	17.812	1_V_V_HT	V_V_HT	22.5859806858873
1	1111	5 Dark	V	V	HT	V_V_HT	0.313	17.866	1_V_V_HT	V_V_HT	22.6357305534664
1	1112	5 Dark	V	V	HT	V_V_HT	0.187	17.917	1_V_V_HT	V_V_HT	22.684465061035
1	1113	5 Dark	V	V	HT	V_V_HT	0.107	18.044	1_V_V_HT	V_V_HT	22.7321198849928
1	1114	5 Dark	V	V	HT	V_V_HT	0.405	18.262	1_V_V_HT	V_V_HT	22.7786315564212
1	1115	5 Dark	V	V	HT	V_V_HT	0.226	18.391	1_V_V_HT	V_V_HT	22.8239400259396
1	1116	5 Dark	V	V	HT	V_V_HT	0.405	18.338	1_V_V_HT	V_V_HT	22.8679860989779
1	1117	5 Dark	V	V	HT	V_V_HT	0.159	18.364	1_V_V_HT	V_V_HT	22.9107105806205
1	1118	5 Dark	V	V	HT	V_V_HT	0.392	18.614	1_V_V_HT	V_V_HT	22.9520554667107
1	1119	5 Dark	V	V	HT	V_V_HT	0.297	18.741	1_V_V_HT	V_V_HT	22.9919687799076
1	1120	5 Dark	V	V	HT	V_V_HT	0.461	18.775	1_V_V_HT	V_V_HT	23.0304061455112
1	1121	5 Dark	V	V	HT	V_V_HT	0.288	19.134	1_V_V_HT	V_V_HT	23.0673298224288
1	1122	5 Dark	V	V	HT	V_V_HT	0.276	19.352	1_V_V_HT	V_V_HT	23.1027048889166
1	1123	5 Dark	V	V	HT	V_V_HT	0.085	19.219	1_V_V_HT	V_V_HT	23.1365023332673
1	1124	5 Dark	V	V	HT	V_V_HT	0.222	19.213	1_V_V_HT	V_V_HT	23.1686946209883
1	1125	5 Dark	V	V	HT	V_V_HT	0.159	19.289	1_V_V_HT	V_V_HT	23.1992542178125
1	1126	5 Dark	V	V	HT	V_V_HT	0.261	19.311	1_V_V_HT	V_V_HT	23.2281535890169
1	1127	5 Dark	V	V	HT	V_V_HT	0.319	19.242	1_V_V_HT	V_V_HT	23.2553669226282
1	1128	5 Dark	V	V	HT	V_V_HT	0.253	18.961	1_V_V_HT	V_V_HT	23.280875296424
1	1129	5 Dark	V	V	HT	V_V_HT	0.125	19.101	1_V_V_HT	V_V_HT	23.3046632822169
1	1130	5 Dark	V	V	HT	V_V_HT	0.464	19.047	1_V_V_HT	V_V_HT	23.3267243270455
1	1131	5 Dark	V	V	HT	V_V_HT	0.419	19.125	1_V_V_HT	V_V_HT	23.3470625825854
1	1132	5 Dark	V	V	HT	V_V_HT	0.132	18.985	1_V_V_HT	V_V_HT	23.3656929304814
1	1133	5 Dark	V	V	HT	V_V_HT	0.261	18.666	1_V_V_HT	V_V_HT	23.3826391838449
1	1134	5 Dark	V	V	HT	V_V_HT	0.447	18.567	1_V_V_HT	V_V_HT	23.397926941751
1	1135	5 Dark	V	V	HT	V_V_HT	0.325	18.573	1_V_V_HT	V_V_HT	23.4115835199956
1	1136	5 Dark	V	V	HT	V_V_HT	0.346	18.426	1_V_V_HT	V_V_HT	23.4236447792945
1	1137	5 Dark	V	V	HT	V_V_HT	0.104	18.277	1_V_V_HT	V_V_HT	23.4341549999424
1	1138	5 Dark	V	V	HT	V_V_HT	0.294	18.438	1_V_V_HT	V_V_HT	23.443161701363
1	1139	5 Dark	V	V	HT	V_V_HT	0.59	18.447	1_V_V_HT	V_V_HT	23.4507201512134
1	1140	5 Dark	V	V	HT	V_V_HT	0.313	18.724	1_V_V_HT	V_V_HT	23.4568945695935
1	1141	5 Dark	V	V	HT	V_V_HT	0.315	18.692	1_V_V_HT	V_V_HT	23.4617576508177
1	1142	5 Dark	V	V	HT	V_V_HT	0.135	18.648	1_V_V_HT	V_V_HT	23.4653888044612
1	1143	5 Dark	V	V	HT	V_V_HT	0.542	19	1_V_V_HT	V_V_HT	23.4678687651332
1	1144	5 Dark	V	V	HT	V_V_HT	0.534	19.041	1_V_V_HT	V_V_HT	23.4692792761974
1	1145	5 Dark	V	V	HT	V_V_HT	0.457	19.213	1_V_V_HT	V_V_HT	23.4697070017148
1	1146	5 Dark	V	V	HT	V_V_HT	0.36	18.908	1_V_V_HT	V_V_HT	23.4692439219547
1	1147	5 Dark	V	V	HT	V_V_HT	0.328	18.958	1_V_V_HT	V_V_HT	23.4679865669906
1	1148	5 Dark	V	V	HT	V_V_HT	0.356	18.911	1_V_V_HT	V_V_HT	23.4660347247916
1	1149	5 Dark	V	V	HT	V_V_HT	0.437	19.179	1_V_V_HT	V_V_HT	23.463488808688
1	1150	5 Dark	V	V	HT	V_V_HT	0.235	19.092	1_V_V_HT	V_V_HT	23.4604494239696
1	1151	5 Dark	V	V	HT	V_V_HT	0.733	19.086	1_V_V_HT	V_V_HT	23.4570179817098
1	1152	5 Dark	V	V	HT	V_V_HT	0.425	19.348	1_V_V_HT	V_V_HT	23.4532961298503
1	1153	5 Dark	V	V	HT	V_V_HT	0.185	19.653	1_V_V_HT	V_V_HT	23.4493848275495
1	1154	5 Dark	V	V	HT	V_V_HT	0.296	19.73	1_V_V_HT	V_V_HT	23.4453838393925
1	1155	5 Dark	V	V	HT	V_V_HT	0.294	19.76	1_V_V_HT	V_V_HT	23.4413926597949
1	1156	5 Dark	V	V	HT	V_V_HT	0.236	19.736	1_V_V_HT	V_V_HT	23.4375107827564
1	1157	5 Dark	V	V	HT	V_V_HT	0.29	19.899	1_V_V_HT	V_V_HT	23.4338377025627
1	1158	5 Dark	V	V	HT	V_V_HT	0.224	19.845	1_V_V_HT	V_V_HT	23.430471876697
1	1159	5 Dark	V	V	HT	V_V_HT	0.318	20.159	1_V_V_HT	V_V_HT	23.4275064316713
1	1160	5 Dark	V	V	HT	V_V_HT	0.297	19.963	1_V_V_HT	V_V_HT	23.4250274112639
1	1161	5 Dark	V	V	HT	V_V_HT	0.423	19.766	1_V_V_HT	V_V_HT	23.42311439435
1	1162	5 Dark	V	V	HT	V_V_HT	0.372	19.915	1_V_V_HT	V_V_HT	23.4218456394971
1	1163	5 Dark	V	V	HT	V_V_HT	0.137	20.095	1_V_V_HT	V_V_HT	23.4212994053721
1	1164	5 Dark	V	V	HT	V_V_HT	0.333	19.975	1_V_V_HT	V_V_HT	23.4215521436009
1	1165	5 Dark	V	V	HT	V_V_HT	0.199	20.53	1_V_V_HT	V_V_HT	23.4226730770498
1	1166	5 Dark	V	V	HT	V_V_HT	0.098	20.51	1_V_V_HT	V_V_HT	23.4247276246824
1	1167	5 Dark	V	V	HT	V_V_HT	0.313	20.775	1_V_V_HT	V_V_HT	23.4277711442814
1	1168	5 Dark	V	V	HT	V_V_HT	0.357	20.922	1_V_V_HT	V_V_HT	23.4318465552061
1	1169	5 Dark	V	V	HT	V_V_HT	0.514	20.844	1_V_V_HT	V_V_HT	23.4369839367172
1	1170	5 Dark	V	V	HT	V_V_HT	0.346	21.012	1_V_V_HT	V_V_HT	23.4432002027688
1	1171	5 Dark	V	V	HT	V_V_HT	0.281	21.007	1_V_V_HT	V_V_HT	23.4504988489454
1	1172	5 Dark	V	V	HT	V_V_HT	0.143	21.17	1_V_V_HT	V_V_HT	23.4588720627835
1	1173	5 Dark	V	V	HT	V_V_HT	0.459	21.321	1_V_V_HT	V_V_HT	23.4683074773006
1	1174	5 Dark	V	V	HT	V_V_HT	0.446	20.92	1_V_V_HT	V_V_HT	23.4787835779924
1	1175	5 Dark	V	V	HT	V_V_HT	0.398	20.586	1_V_V_HT	V_V_HT	23.4902743092769
1	1176	5 Dark	V	V	HT	V_V_HT	0.1	20.778	1_V_V_HT	V_V_HT	23.5027445968721
1	1177	5 Dark	V	V	HT	V_V_HT	0.209	20.891	1_V_V_HT	V_V_HT	23.516157111399
1	1178	5 Dark	V	V	HT	V_V_HT	0.345	20.706	1_V_V_HT	V_V_HT	23.5304745244036
1	1179	5 Dark	V	V	HT	V_V_HT	0.565	20.685	1_V_V_HT	V_V_HT	23.5456574633291
1	1180	5 Dark	V	V	HT	V_V_HT	0.374	20.614	1_V_V_HT	V_V_HT	23.561658382503
1	1181	5 Dark	V	V	HT	V_V_HT	0.282	20.212	1_V_V_HT	V_V_HT	23.5784276923062
1	1182	5 Dark	V	V	HT	V_V_HT	0.538	20.165	1_V_V_HT	V_V_HT	23.5959158036729
1	1183	5 Dark	V	V	HT	V_V_HT	0.39	20.344	1_V_V_HT	V_V_HT	23.6140731271722
1	1184	5 Dark	V	V	HT	V_V_HT	0.299	20.406	1_V_V_HT	V_V_HT	23.6328485373039
1	1185	5 Dark	V	V	HT	V_V_HT	0.189	20.614	1_V_V_HT	V_V_HT	23.6521847632573
1	1186	5 Dark	V	V	HT	V_V_HT	0.237	20.735	1_V_V_HT	V_V_HT	23.6720229977779
1	1187	5 Dark	V	V	HT	V_V_HT	0.482	20.851	1_V_V_HT	V_V_HT	23.6923044337266
1	1188	5 Dark	V	V	HT	V_V_HT	0.199	21.077	1_V_V_HT	V_V_HT	23.7129692875479
1	1189	5 Dark	V	V	HT	V_V_HT	0.439	21.091	1_V_V_HT	V_V_HT	23.7339538691479
1	1190	5 Dark	V	V	HT	V_V_HT	0.268	21	1_V_V_HT	V_V_HT	23.7551928525178
1	1191	5 Dark	V	V	HT	V_V_HT	0.222	21.015	1_V_V_HT	V_V_HT	23.7766177817978
1	1192	5 Dark	V	V	HT	V_V_HT	0.281	21.038	1_V_V_HT	V_V_HT	23.798157243292
1	1193	5 Dark	V	V	HT	V_V_HT	0.441	21.27	1_V_V_HT	V_V_HT	23.8197378801411
1	1194	5 Dark	V	V	HT	V_V_HT	0.327	21.487	1_V_V_HT	V_V_HT	23.8412854009776
1	1195	5 Dark	V	V	HT	V_V_HT	0.88	21.712	1_V_V_HT	V_V_HT	23.8627255569492
1	1196	5 Dark	V	V	HT	V_V_HT	0.326	22.117	1_V_V_HT	V_V_HT	23.88398525079
1	1197	5 Dark	V	V	HT	V_V_HT	0.369	22.415	1_V_V_HT	V_V_HT	23.9049936025118
1	1198	5 Dark	V	V	HT	V_V_HT	0.441	22.54	1_V_V_HT	V_V_HT	23.9256829865985
1	1199	5 Dark	V	V	HT	V_V_HT	0.512	22.647	1_V_V_HT	V_V_HT	23.9459900588694
1	1200	5 Dark	V	V	HT	V_V_HT	0.481	22.589	1_V_V_HT	V_V_HT	23.9658567650871
1	1201	5 Dark	V	V	HT	V_V_HT	0.31	22.608	1_V_V_HT	V_V_HT	23.9852313258036
1	1202	5 Dark	V	V	HT	V_V_HT	0.298	22.876	1_V_V_HT	V_V_HT	24.0040678359213
1	1203	5 Dark	V	V	HT	V_V_HT	0.693	22.96	1_V_V_HT	V_V_HT	24.0223215959043
1	1204	5 Dark	V	V	HT	V_V_HT	0.133	22.84	1_V_V_HT	V_V_HT	24.0399479065561
1	1205	5 Dark	V	V	HT	V_V_HT	0.123	22.694	1_V_V_HT	V_V_HT	24.0569038552407
1	1206	5 Dark	V	V	HT	V_V_HT	0.552	22.93	1_V_V_HT	V_V_HT	24.0731536759358
1	1207	5 Dark	V	V	HT	V_V_HT	0.441	23.276	1_V_V_HT	V_V_HT	24.0886633882951
1	1208	5 Dark	V	V	HT	V_V_HT	0.171	23.206	1_V_V_HT	V_V_HT	24.1033990130553
1	1209	5 Dark	V	V	HT	V_V_HT	0.416	23.089	1_V_V_HT	V_V_HT	24.1173265699287
1	1210	5 Dark	V	V	HT	V_V_HT	0.164	23.143	1_V_V_HT	V_V_HT	24.1304144114076
1	1211	5 Dark	V	V	HT	V_V_HT	0.331	23.133	1_V_V_HT	V_V_HT	24.1426402164829
1	1212	5 Dark	V	V	HT	V_V_HT	0.378	22.93	1_V_V_HT	V_V_HT	24.153986476182
1	1213	5 Dark	V	V	HT	V_V_HT	0.364	22.859	1_V_V_HT	V_V_HT	24.1644456047662
1	1214	5 Dark	V	V	HT	V_V_HT	0.358	22.779	1_V_V_HT	V_V_HT	24.1740124968548
1	1215	5 Dark	V	V	HT	V_V_HT	0.502	22.738	1_V_V_HT	V_V_HT	24.1826846675085
1	1216	5 Dark	V	V	HT	V_V_HT	0.357	22.673	1_V_V_HT	V_V_HT	24.1904701157437
1	1217	5 Dark	V	V	HT	V_V_HT	0.406	22.537	1_V_V_HT	V_V_HT	24.1973821198662
1	1218	5 Dark	V	V	HT	V_V_HT	0.45	22.83	1_V_V_HT	V_V_HT	24.203444588597
1	1219	5 Dark	V	V	HT	V_V_HT	0.332	22.664	1_V_V_HT	V_V_HT	24.2086840891692
1	1220	5 Dark	V	V	HT	V_V_HT	0.206	22.944	1_V_V_HT	V_V_HT	24.2131271886664
1	1221	5 Dark	V	V	HT	V_V_HT	0.438	23.25	1_V_V_HT	V_V_HT	24.2168004538003
1	1222	5 Dark	V	V	HT	V_V_HT	0.395	23.275	1_V_V_HT	V_V_HT	24.2197304517663
1	1223	5 Dark	V	V	HT	V_V_HT	0.369	23.232	1_V_V_HT	V_V_HT	24.2219437495104
1	1224	5 Dark	V	V	HT	V_V_HT	0.55	23.125	1_V_V_HT	V_V_HT	24.2234669140925
1	1225	5 Dark	V	V	HT	V_V_HT	0.424	22.759	1_V_V_HT	V_V_HT	24.2243265124598
1	1226	5 Dark	V	V	HT	V_V_HT	0.503	22.653	1_V_V_HT	V_V_HT	24.2245491117508
1	1227	5 Dark	V	V	HT	V_V_HT	0.611	22.88	1_V_V_HT	V_V_HT	24.2241612786618
1	1228	5 Dark	V	V	HT	V_V_HT	0.482	22.836	1_V_V_HT	V_V_HT	24.2231895805046
1	1229	5 Dark	V	V	HT	V_V_HT	0.621	22.668	1_V_V_HT	V_V_HT	24.2216605840518
1	1230	5 Dark	V	V	HT	V_V_HT	0.288	22.337	1_V_V_HT	V_V_HT	24.219600856634
1	1231	5 Dark	V	V	HT	V_V_HT	0.3	22.507	1_V_V_HT	V_V_HT	24.2170387672416
1	1232	5 Dark	V	V	HT	V_V_HT	0.411	22.454	1_V_V_HT	V_V_HT	24.2140098938426
1	1233	5 Dark	V	V	HT	V_V_HT	0.543	22.078	1_V_V_HT	V_V_HT	24.2105531682017
1	1234	5 Dark	V	V	HT	V_V_HT	0.326	22.059	1_V_V_HT	V_V_HT	24.2067151417703
1	1235	5 Dark	V	V	HT	V_V_HT	0.252	22.225	1_V_V_HT	V_V_HT	24.2025495819137
1	1236	5 Dark	V	V	HT	V_V_HT	0.336	22.079	1_V_V_HT	V_V_HT	24.198111673196
1	1237	5 Dark	V	V	HT	V_V_HT	0.555	22.039	1_V_V_HT	V_V_HT	24.1934565991619
1	1238	5 Dark	V	V	HT	V_V_HT	0.275	22.325	1_V_V_HT	V_V_HT	24.188639543989
1	1239	5 Dark	V	V	HT	V_V_HT	0.448	22.19	1_V_V_HT	V_V_HT	24.1837163674863
1	1240	5 Dark	V	V	HT	V_V_HT	0.428	22.362	1_V_V_HT	V_V_HT	24.1787456324983
1	1241	5 Dark	V	V	HT	V_V_HT	0.272	22.383	1_V_V_HT	V_V_HT	24.1737869389935
1	1242	5 Dark	V	V	HT	V_V_HT	0.335	22.839	1_V_V_HT	V_V_HT	24.1689013298886
1	1243	5 Dark	V	V	HT	V_V_HT	0.319	22.754	1_V_V_HT	V_V_HT	24.1641502088431
1	1244	5 Dark	V	V	HT	V_V_HT	0.219	22.843	1_V_V_HT	V_V_HT	24.1595948653932
1	1245	5 Dark	V	V	HT	V_V_HT	0.148	22.961	1_V_V_HT	V_V_HT	24.1552958594067
1	1246	5 Dark	V	V	HT	V_V_HT	0.172	23.137	1_V_V_HT	V_V_HT	24.151312128081
1	1247	5 Dark	V	V	HT	V_V_HT	0.346	22.975	1_V_V_HT	V_V_HT	24.1477000620628
1	1248	5 Dark	V	V	HT	V_V_HT	0.492	22.889	1_V_V_HT	V_V_HT	24.1445125988327
1	1249	5 Dark	V	V	HT	V_V_HT	0.273	23.011	1_V_V_HT	V_V_HT	24.1417983386309
1	1250	5 Dark	V	V	HT	V_V_HT	0.548	23.102	1_V_V_HT	V_V_HT	24.1396006847791
1	1251	5 Dark	V	V	HT	V_V_HT	0.528	22.912	1_V_V_HT	V_V_HT	24.1379570131057
1	1252	5 Dark	V	V	HT	V_V_HT	0.306	22.956	1_V_V_HT	V_V_HT	24.1368991384351
1	1253	5 Dark	V	V	HT	V_V_HT	0.398	22.979	1_V_V_HT	V_V_HT	24.1364577364036
1	1254	5 Dark	V	V	HT	V_V_HT	0.22	22.679	1_V_V_HT	V_V_HT	24.1366634838844
1	1255	5 Dark	V	V	HT	V_V_HT	0.514	22.524	1_V_V_HT	V_V_HT	24.1375470566077
1	1256	5 Dark	V	V	HT	V_V_HT	0.22	22.335	1_V_V_HT	V_V_HT	24.1391374195499
1	1257	5 Dark	V	V	HT	V_V_HT	0.596	22.015	1_V_V_HT	V_V_HT	24.1414548872544
1	1258	5 Dark	V	V	HT	V_V_HT	0.397	22.092	1_V_V_HT	V_V_HT	24.1445089559979
1	1259	5 Dark	V	V	HT	V_V_HT	0.344	21.853	1_V_V_HT	V_V_HT	24.1482977924299
1	1260	5 Dark	V	V	HT	V_V_HT	0.15	21.966	1_V_V_HT	V_V_HT	24.1528077738107
1	1261	5 Dark	V	V	HT	V_V_HT	0.48	21.967	1_V_V_HT	V_V_HT	24.1580130759391
1	1262	5 Dark	V	V	HT	V_V_HT	0.245	21.717	1_V_V_HT	V_V_HT	24.16387745969
1	1263	5 Dark	V	V	HT	V_V_HT	0.317	21.562	1_V_V_HT	V_V_HT	24.1703625911524
1	1264	5 Dark	V	V	HT	V_V_HT	0.114	21.675	1_V_V_HT	V_V_HT	24.1774301362825
1	1265	5 Dark	V	V	HT	V_V_HT	0.289	21.791	1_V_V_HT	V_V_HT	24.1850395109417
1	1266	5 Dark	V	V	HT	V_V_HT	0.406	21.759	1_V_V_HT	V_V_HT	24.1931388593634
1	1267	5 Dark	V	V	HT	V_V_HT	0.401	21.596	1_V_V_HT	V_V_HT	24.201662723273
1	1268	5 Dark	V	V	HT	V_V_HT	0.457	21.702	1_V_V_HT	V_V_HT	24.2105342623642
1	1269	5 Dark	V	V	HT	V_V_HT	0.281	21.598	1_V_V_HT	V_V_HT	24.219672085375
1	1270	5 Dark	V	V	HT	V_V_HT	0.336	21.392	1_V_V_HT	V_V_HT	24.2289857064128
1	1271	5 Dark	V	V	HT	V_V_HT	0.352	21.816	1_V_V_HT	V_V_HT	24.2383823665492
1	1272	5 Dark	V	V	HT	V_V_HT	0.834	21.872	1_V_V_HT	V_V_HT	24.2477670991553
1	1273	5 Dark	V	V	HT	V_V_HT	0.279	22.027	1_V_V_HT	V_V_HT	24.2570339340719
1	1274	5 Dark	V	V	HT	V_V_HT	0.447	22.252	1_V_V_HT	V_V_HT	24.2660638806054
1	1275	5 Dark	V	V	HT	V_V_HT	0.62	22.423	1_V_V_HT	V_V_HT	24.2747251907823
1	1276	5 Dark	V	V	HT	V_V_HT	0.533	22.629	1_V_V_HT	V_V_HT	24.2828756826255
1	1277	5 Dark	V	V	HT	V_V_HT	0.244	22.64	1_V_V_HT	V_V_HT	24.2903691426427
1	1278	5 Dark	V	V	HT	V_V_HT	0.364	22.619	1_V_V_HT	V_V_HT	24.2970496545969
1	1279	5 Dark	V	V	HT	V_V_HT	0.454	22.739	1_V_V_HT	V_V_HT	24.3027500055327
1	1280	5 Dark	V	V	HT	V_V_HT	0.297	22.774	1_V_V_HT	V_V_HT	24.3072921485789
1	1281	5 Dark	V	V	HT	V_V_HT	0.248	22.514	1_V_V_HT	V_V_HT	24.3104877041358
1	1282	5 Dark	V	V	HT	V_V_HT	0.439	22.466	1_V_V_HT	V_V_HT	24.3121384981667
1	1283	5 Dark	V	V	HT	V_V_HT	0.392	22.372	1_V_V_HT	V_V_HT	24.3120371365169
1	1284	5 Dark	V	V	HT	V_V_HT	0.25	22.623	1_V_V_HT	V_V_HT	24.3099676181823
1	1285	5 Dark	V	V	HT	V_V_HT	0.269	22.654	1_V_V_HT	V_V_HT	24.3057059817741
1	1286	5 Dark	V	V	HT	V_V_HT	0.314	22.971	1_V_V_HT	V_V_HT	24.2990209912209
1	1287	5 Dark	V	V	HT	V_V_HT	0.291	22.531	1_V_V_HT	V_V_HT	24.2896758239724
1	1288	5 Dark	V	V	HT	V_V_HT	0.559	22.82	1_V_V_HT	V_V_HT	24.2774325634756
1	1289	5 Dark	V	V	HT	V_V_HT	0.382	22.667	1_V_V_HT	V_V_HT	24.262052597635
1	1290	5 Dark	V	V	HT	V_V_HT	0.401	22.848	1_V_V_HT	V_V_HT	24.2432939787484
1	1291	5 Dark	V	V	HT	V_V_HT	0.301	22.632	1_V_V_HT	V_V_HT	24.2209114566988
1	1292	5 Dark	V	V	HT	V_V_HT	0.161	22.779	1_V_V_HT	V_V_HT	24.1946573851764
1	1293	5 Dark	V	V	HT	V_V_HT	0.388	22.864	1_V_V_HT	V_V_HT	24.1642827430325
1	1294	5 Dark	V	V	HT	V_V_HT	0.439	23.368	1_V_V_HT	V_V_HT	24.1295382664425
1	1295	5 Dark	V	V	HT	V_V_HT	0.368	23.444	1_V_V_HT	V_V_HT	24.090174955381
1	1296	5 Dark	V	V	HT	V_V_HT	0.304	23.305	1_V_V_HT	V_V_HT	24.0459448657697
1	1297	5 Dark	V	V	HT	V_V_HT	0.392	23.082	1_V_V_HT	V_V_HT	23.9966009494243
1	1298	5 Dark	V	V	HT	V_V_HT	0.381	22.913	1_V_V_HT	V_V_HT	23.9418995091966
1	1299	5 Dark	V	V	HT	V_V_HT	0.344	22.91	1_V_V_HT	V_V_HT	23.881601797816
1	1300	5 Dark	V	V	HT	V_V_HT	0.222	22.857	1_V_V_HT	V_V_HT	23.8154752025355
1	1301	5 Dark	V	V	HT	V_V_HT	0.696	23.29	1_V_V_HT	V_V_HT	23.7432944616504
1	1302	5 Dark	V	V	HT	V_V_HT	0.391	22.714	1_V_V_HT	V_V_HT	23.6648429064179
1	1303	5 Dark	V	V	HT	V_V_HT	0.474	22.923	1_V_V_HT	V_V_HT	23.579911871939
1	1304	5 Dark	V	V	HT	V_V_HT	0.444	22.836	1_V_V_HT	V_V_HT	23.4882943364087
1	1305	5 Dark	V	V	HT	V_V_HT	0.319	22.533	1_V_V_HT	V_V_HT	23.3897855733499
1	1306	5 Dark	V	V	HT	V_V_HT	0.378	22.273	1_V_V_HT	V_V_HT	23.2841900387171
1	1307	5 Dark	V	V	HT	V_V_HT	0.357	22.556	1_V_V_HT	V_V_HT	23.1713144835215
1	1308	5 Dark	V	V	HT	V_V_HT	0.471	22.613	1_V_V_HT	V_V_HT	23.050965659119
1	1309	5 Dark	V	V	HT	V_V_HT	0.393	22.386	1_V_V_HT	V_V_HT	22.9229503165524
1	1310	5 Dark	V	V	HT	V_V_HT	0.583	22.353	1_V_V_HT	V_V_HT	22.787075207082
1	1311	5 Dark	V	V	HT	V_V_HT	0.268	22.345	1_V_V_HT	V_V_HT	22.6431506970738
1	1312	5 Dark	V	V	HT	V_V_HT	0.258	22.407	1_V_V_HT	V_V_HT	22.4910054403409
1	1313	5 Dark	V	V	HT	V_V_HT	0.304	22.015	1_V_V_HT	V_V_HT	22.330491050278
1	1314	5 Dark	V	V	HT	V_V_HT	0.471	21.894	1_V_V_HT	V_V_HT	22.1614791075729
1	1315	5 Dark	V	V	HT	V_V_HT	0.545	21.822	1_V_V_HT	V_V_HT	21.9838496614882
1	1316	5 Dark	V	V	HT	V_V_HT	0.537	21.669	1_V_V_HT	V_V_HT	21.7975051130951
1	1317	5 Dark	V	V	HT	V_V_HT	0.156	21.573	1_V_V_HT	V_V_HT	21.6023755799645
1	1318	5 Dark	V	V	HT	V_V_HT	0.686	21.14	1_V_V_HT	V_V_HT	21.398414999078
1	1319	5 Dark	V	V	HT	V_V_HT	0.191	21.035	1_V_V_HT	V_V_HT	21.1855872326631
1	1320	5 Dark	V	V	HT	V_V_HT	0.331	20.932	1_V_V_HT	V_V_HT	20.9638819189577
1	1321	5 Dark	V	V	HT	V_V_HT	0.264	20.663	1_V_V_HT	V_V_HT	20.7333203061334
1	1322	5 Dark	V	V	HT	V_V_HT	0.392	20.529	1_V_V_HT	V_V_HT	20.4939505201015
1	1323	5 Dark	V	V	HT	V_V_HT	0.402	20.306	1_V_V_HT	V_V_HT	20.2458317052977
1	1324	5 Dark	V	V	HT	V_V_HT	0.618	19.944	1_V_V_HT	V_V_HT	19.9890511700275
1	1325	5 Dark	V	V	HT	V_V_HT	0.365	19.8	1_V_V_HT	V_V_HT	19.7237303927796
1	1326	5 Dark	V	V	HT	V_V_HT	0.267	19.579	1_V_V_HT	V_V_HT	19.4500253972587
1	1327	5 Dark	V	V	HT	V_V_HT	0.178	19.217	1_V_V_HT	V_V_HT	19.1681270074107
1	1328	5 Dark	V	V	HT	V_V_HT	0.288	18.892	1_V_V_HT	V_V_HT	18.8782551525381
1	1329	5 Dark	V	V	HT	V_V_HT	0.278	18.664	1_V_V_HT	V_V_HT	18.5806413898824
1	1330	5 Dark	V	V	HT	V_V_HT	0.283	18.442	1_V_V_HT	V_V_HT	18.2755404870924
1	1331	5 Dark	V	V	HT	V_V_HT	0.785	17.784	1_V_V_HT	V_V_HT	17.9632130145853
1	1332	5 Dark	V	V	HT	V_V_HT	0.258	17.442	1_V_V_HT	V_V_HT	17.6439251342174
1	1333	5 Dark	V	V	HT	V_V_HT	0.488	16.968	1_V_V_HT	V_V_HT	17.317965375043
1	1334	5 Dark	V	V	HT	V_V_HT	0.36	16.524	1_V_V_HT	V_V_HT	16.9856331844878
1	1335	5 Dark	V	V	HT	V_V_HT	0.317	16.262	1_V_V_HT	V_V_HT	16.6472544704736
1	1336	5 Dark	V	V	HT	V_V_HT	0.273	15.974	1_V_V_HT	V_V_HT	16.3031810877758
1	1337	5 Dark	V	V	HT	V_V_HT	0.527	15.649	1_V_V_HT	V_V_HT	15.9537747811087
1	1338	5 Dark	V	V	HT	V_V_HT	0.421	15.178	1_V_V_HT	V_V_HT	15.599420716324
1	1339	5 Dark	V	V	HT	V_V_HT	0.227	14.83	1_V_V_HT	V_V_HT	15.2405309425531
1	1340	5 Dark	V	V	HT	V_V_HT	0.264	14.282	1_V_V_HT	V_V_HT	14.8775427441532
1	1341	5 Dark	V	V	HT	V_V_HT	0.24	14.053	1_V_V_HT	V_V_HT	14.5109132558958
1	1342	5 Dark	V	V	HT	V_V_HT	0.501	13.883	1_V_V_HT	V_V_HT	14.1411067620569
1	1343	5 Dark	V	V	HT	V_V_HT	0	13.616	1_V_V_HT	V_V_HT	13.7686033758215
1	1344	6 Light	V	V	HT	V_V_HT	0.129	13.145	1_V_V_HT	V_V_HT	13.3939004149245
1	1345	6 Light	V	V	HT	V_V_HT	0.197	12.646	1_V_V_HT	V_V_HT	13.0175100690829
1	1346	6 Light	V	V	HT	V_V_HT	0.161	12.152	1_V_V_HT	V_V_HT	12.6399569553409
1	1347	6 Light	V	V	HT	V_V_HT	0.195	11.996	1_V_V_HT	V_V_HT	12.2617743618343
1	1348	6 Light	V	V	HT	V_V_HT	0.126	11.31	1_V_V_HT	V_V_HT	11.8834972254008
1	1349	6 Light	V	V	HT	V_V_HT	0.277	11.119	1_V_V_HT	V_V_HT	11.5056604836949
1	1350	6 Light	V	V	HT	V_V_HT	0.298	10.834	1_V_V_HT	V_V_HT	11.1287990736574
1	1351	6 Light	V	V	HT	V_V_HT	0.032	10.615	1_V_V_HT	V_V_HT	10.7534472803717
1	1352	6 Light	V	V	HT	V_V_HT	0.027	10.24	1_V_V_HT	V_V_HT	10.3801356472171
1	1353	6 Light	V	V	HT	V_V_HT	0.165	9.838	1_V_V_HT	V_V_HT	10.0093895360664
1	1354	6 Light	V	V	HT	V_V_HT	0.077	9.275	1_V_V_HT	V_V_HT	9.64173108333242
1	1355	6 Light	V	V	HT	V_V_HT	0.224	8.91	1_V_V_HT	V_V_HT	9.27767405323947
1	1356	6 Light	V	V	HT	V_V_HT	0.083	8.643	1_V_V_HT	V_V_HT	8.91772707748001
1	1357	6 Light	V	V	HT	V_V_HT	0.03	8.472	1_V_V_HT	V_V_HT	8.56238313222458
1	1358	6 Light	V	V	HT	V_V_HT	0.056	8.228	1_V_V_HT	V_V_HT	8.21211815539821
1	1359	6 Light	V	V	HT	V_V_HT	0.116	7.95	1_V_V_HT	V_V_HT	7.86740019845269
1	1360	6 Light	V	V	HT	V_V_HT	0	7.667	1_V_V_HT	V_V_HT	7.52867496195801
1	1361	6 Light	V	V	HT	V_V_HT	0.038	6.882	1_V_V_HT	V_V_HT	7.19635932620891
1	1362	6 Light	V	V	HT	V_V_HT	0.049	6.624	1_V_V_HT	V_V_HT	6.87083894007622
1	1363	6 Light	V	V	HT	V_V_HT	0	6.168	1_V_V_HT	V_V_HT	6.55246593328454
1	1364	6 Light	V	V	HT	V_V_HT	0	5.808	1_V_V_HT	V_V_HT	6.24155676089468
1	1365	6 Light	V	V	HT	V_V_HT	0.057	5.491	1_V_V_HT	V_V_HT	5.9383901931963
1	1366	6 Light	V	V	HT	V_V_HT	0.09	5.247	1_V_V_HT	V_V_HT	5.64320545979965
1	1367	6 Light	V	V	HT	V_V_HT	0.032	4.727	1_V_V_HT	V_V_HT	5.35620768667675
1	1368	6 Light	V	V	HT	V_V_HT	0	4.334	1_V_V_HT	V_V_HT	5.07758776561499
1	1369	6 Light	V	V	HT	V_V_HT	0.045	4.137	1_V_V_HT	V_V_HT	4.80749960581645
1	1370	6 Light	V	V	HT	V_V_HT	0.035	3.873	1_V_V_HT	V_V_HT	4.54605182890534
1	1371	6 Light	V	V	HT	V_V_HT	0.039	3.633	1_V_V_HT	V_V_HT	4.29331462848352
1	1372	6 Light	V	V	HT	V_V_HT	0.088	3.143	1_V_V_HT	V_V_HT	4.04935047967475
1	1373	6 Light	V	V	HT	V_V_HT	0.037	3.195	1_V_V_HT	V_V_HT	3.81422185718793
1	1374	6 Light	V	V	HT	V_V_HT	0	3.109	1_V_V_HT	V_V_HT	3.58798315739196
1	1375	6 Light	V	V	HT	V_V_HT	0.046	2.959	1_V_V_HT	V_V_HT	3.37064836601918
1	1376	6 Light	V	V	HT	V_V_HT	0.043	2.831	1_V_V_HT	V_V_HT	3.1621910129579
1	1377	6 Light	V	V	HT	V_V_HT	0	2.636	1_V_V_HT	V_V_HT	2.96257653413064
1	1378	6 Light	V	V	HT	V_V_HT	0	2.51	1_V_V_HT	V_V_HT	2.77177036477685
1	1379	6 Light	V	V	HT	V_V_HT	0	2.233	1_V_V_HT	V_V_HT	2.58973794037757
1	1380	6 Light	V	V	HT	V_V_HT	0.046	1.957	1_V_V_HT	V_V_HT	2.4164446968208
1	1381	6 Light	V	V	HT	V_V_HT	0.045	1.934	1_V_V_HT	V_V_HT	2.25184846532123
1	1382	6 Light	V	V	HT	V_V_HT	0.017	1.945	1_V_V_HT	V_V_HT	2.0958766608697
1	1383	6 Light	V	V	HT	V_V_HT	0	1.82	1_V_V_HT	V_V_HT	1.94844909402676
1	1384	6 Light	V	V	HT	V_V_HT	0.055	1.759	1_V_V_HT	V_V_HT	1.80948557499841
1	1385	6 Light	V	V	HT	V_V_HT	0	1.635	1_V_V_HT	V_V_HT	1.67890591491047
1	1386	6 Light	V	V	HT	V_V_HT	0	1.592	1_V_V_HT	V_V_HT	1.55662992416239
1	1387	6 Light	V	V	HT	V_V_HT	0.007	1.615	1_V_V_HT	V_V_HT	1.44257741348371
1	1388	6 Light	V	V	HT	V_V_HT	0.044	1.621	1_V_V_HT	V_V_HT	1.33666819322944
1	1389	6 Light	V	V	HT	V_V_HT	0	1.542	1_V_V_HT	V_V_HT	1.23881640190604
1	1390	6 Light	V	V	HT	V_V_HT	0	1.599	1_V_V_HT	V_V_HT	1.14890813509658
1	1391	6 Light	V	V	HT	V_V_HT	0	1.61	1_V_V_HT	V_V_HT	1.0667973781681
1	1392	6 Light	V	V	HT	V_V_HT	0	1.577	1_V_V_HT	V_V_HT	0.992312672160727
1	1393	6 Light	V	V	HT	V_V_HT	0.032	1.588	1_V_V_HT	V_V_HT	0.925277535233863
1	1394	6 Light	V	V	HT	V_V_HT	0	1.605	1_V_V_HT	V_V_HT	0.865511519250526
1	1395	6 Light	V	V	HT	V_V_HT	0	1.598	1_V_V_HT	V_V_HT	0.81281830858277
1	1396	6 Light	V	V	HT	V_V_HT	0.029	1.508	1_V_V_HT	V_V_HT	0.766994393631608
1	1397	6 Light	V	V	HT	V_V_HT	0.007	1.476	1_V_V_HT	V_V_HT	0.727823355821694
1	1398	6 Light	V	V	HT	V_V_HT	0.028	1.476	1_V_V_HT	V_V_HT	0.695083074645478
1	1399	6 Light	V	V	HT	V_V_HT	0.03	1.431	1_V_V_HT	V_V_HT	0.668541532254914
1	1400	6 Light	V	V	HT	V_V_HT	0	1.418	1_V_V_HT	V_V_HT	0.647964235685079
1	1401	6 Light	V	V	HT	V_V_HT	0	1.411	1_V_V_HT	V_V_HT	0.633116692829029
1	1402	6 Light	V	V	HT	V_V_HT	0.011	1.36	1_V_V_HT	V_V_HT	0.62376343139101
1	1403	6 Light	V	V	HT	V_V_HT	0.052	1.333	1_V_V_HT	V_V_HT	0.61966506214694
1	1404	6 Light	V	V	HT	V_V_HT	0.043	1.362	1_V_V_HT	V_V_HT	0.620581216362622
1	1405	6 Light	V	V	HT	V_V_HT	0.047	1.386	1_V_V_HT	V_V_HT	0.626271525114486
1	1406	6 Light	V	V	HT	V_V_HT	0.033	1.376	1_V_V_HT	V_V_HT	0.636496041676225
1	1407	6 Light	V	V	HT	V_V_HT	0	1.376	1_V_V_HT	V_V_HT	0.651016507843381
1	1408	6 Light	V	V	HT	V_V_HT	0	1.415	1_V_V_HT	V_V_HT	0.669595087050333
1	1409	6 Light	V	V	HT	V_V_HT	0	1.415	1_V_V_HT	V_V_HT	0.691993943119662
1	1410	6 Light	V	V	HT	V_V_HT	0.022	1.4	1_V_V_HT	V_V_HT	0.717975239532248
1	1411	6 Light	V	V	HT	V_V_HT	0.009	1.355	1_V_V_HT	V_V_HT	0.747303055550485
1	1412	6 Light	V	V	HT	V_V_HT	0.038	1.338	1_V_V_HT	V_V_HT	0.779749132859864
1	1413	6 Light	V	V	HT	V_V_HT	0.04	1.37	1_V_V_HT	V_V_HT	0.815087128466198
1	1414	6 Light	V	V	HT	V_V_HT	0.016	1.315	1_V_V_HT	V_V_HT	0.853090699728703
1	1415	6 Light	V	V	HT	V_V_HT	0.1	1.328	1_V_V_HT	V_V_HT	0.89353350343427
1	1416	6 Light	V	V	HT	V_V_HT	0.04	1.401	1_V_V_HT	V_V_HT	0.936189197194514
1	1417	6 Light	V	V	HT	V_V_HT	0.053	1.394	1_V_V_HT	V_V_HT	0.980831437855213
1	1418	6 Light	V	V	HT	V_V_HT	0.062	1.441	1_V_V_HT	V_V_HT	1.02723718635951
1	1419	6 Light	V	V	HT	V_V_HT	0.037	1.484	1_V_V_HT	V_V_HT	1.07519661839379
1	1420	6 Light	V	V	HT	V_V_HT	0.057	1.583	1_V_V_HT	V_V_HT	1.12450673285747
1	1421	6 Light	V	V	HT	V_V_HT	0.049	1.638	1_V_V_HT	V_V_HT	1.17498220029767
1	1422	6 Light	V	V	HT	V_V_HT	0.016	1.638	1_V_V_HT	V_V_HT	1.22645558945335
1	1423	6 Light	V	V	HT	V_V_HT	0.011	1.683	1_V_V_HT	V_V_HT	1.27876306277426
1	1424	6 Light	V	V	HT	V_V_HT	0.017	1.824	1_V_V_HT	V_V_HT	1.33174078345592
1	1425	6 Light	V	V	HT	V_V_HT	0.05	1.824	1_V_V_HT	V_V_HT	1.38522859757348
1	1426	6 Light	V	V	HT	V_V_HT	0	1.845	1_V_V_HT	V_V_HT	1.43908108194964
1	1427	6 Light	V	V	HT	V_V_HT	0	1.838	1_V_V_HT	V_V_HT	1.49315649710804
1	1428	6 Light	V	V	HT	V_V_HT	0	1.894	1_V_V_HT	V_V_HT	1.54731664367066
1	1429	6 Light	V	V	HT	V_V_HT	0	1.946	1_V_V_HT	V_V_HT	1.60144094246362
1	1430	6 Light	V	V	HT	V_V_HT	0.022	1.976	1_V_V_HT	V_V_HT	1.65542618422422
1	1431	6 Light	V	V	HT	V_V_HT	0.032	2.007	1_V_V_HT	V_V_HT	1.70917261711595
1	1432	6 Light	V	V	HT	V_V_HT	0.037	2.072	1_V_V_HT	V_V_HT	1.76258048941299
1	1433	6 Light	V	V	HT	V_V_HT	0.01	2.098	1_V_V_HT	V_V_HT	1.81555004871841
1	1434	6 Light	V	V	HT	V_V_HT	0.029	2.113	1_V_V_HT	V_V_HT	1.86798436675625
1	1435	6 Light	V	V	HT	V_V_HT	0.07	2.187	1_V_V_HT	V_V_HT	1.91980046471861
1	1436	6 Light	V	V	HT	V_V_HT	0.033	2.267	1_V_V_HT	V_V_HT	1.97093132347886
1	1437	6 Light	V	V	HT	V_V_HT	0	2.329	1_V_V_HT	V_V_HT	2.02132254963792
1	1438	6 Light	V	V	HT	V_V_HT	0.039	2.408	1_V_V_HT	V_V_HT	2.07092437424663
1	1439	6 Light	V	V	HT	V_V_HT	0	2.506	1_V_V_HT	V_V_HT	2.11969750752882
1	1440	6 Light	V	V	HT	V_V_HT	0.031	2.58	1_V_V_HT	V_V_HT	2.16761434282433
1	1441	6 Light	V	V	HT	V_V_HT	0	2.656	1_V_V_HT	V_V_HT	2.21465783271845
1	1442	6 Light	V	V	HT	V_V_HT	0	2.618	1_V_V_HT	V_V_HT	2.26081897710332
1	1443	6 Light	V	V	HT	V_V_HT	0.032	2.772	1_V_V_HT	V_V_HT	2.30609034842656
1	1444	6 Light	V	V	HT	V_V_HT	0	2.79	1_V_V_HT	V_V_HT	2.35046451859499
1	1445	6 Light	V	V	HT	V_V_HT	0.013	2.878	1_V_V_HT	V_V_HT	2.39393405954919
1	1446	6 Light	V	V	HT	V_V_HT	0.073	2.888	1_V_V_HT	V_V_HT	2.4364922197508
1	1447	6 Light	V	V	HT	V_V_HT	0	2.996	1_V_V_HT	V_V_HT	2.47813546601385
1	1448	6 Light	V	V	HT	V_V_HT	0.091	2.98	1_V_V_HT	V_V_HT	2.51886336979805
1	1449	6 Light	V	V	HT	V_V_HT	0.043	2.964	1_V_V_HT	V_V_HT	2.55867770230872
1	1450	6 Light	V	V	HT	V_V_HT	0.099	2.981	1_V_V_HT	V_V_HT	2.59758159562244
1	1451	6 Light	V	V	HT	V_V_HT	0.055	2.932	1_V_V_HT	V_V_HT	2.63557879207327
1	1452	6 Light	V	V	HT	V_V_HT	0	2.97	1_V_V_HT	V_V_HT	2.67267313016037
1	1453	6 Light	V	V	HT	V_V_HT	0.077	3.067	1_V_V_HT	V_V_HT	2.70886823415368
1	1454	6 Light	V	V	HT	V_V_HT	0.141	3.05	1_V_V_HT	V_V_HT	2.74416687144416
1	1455	6 Light	V	V	HT	V_V_HT	0	3.04	1_V_V_HT	V_V_HT	2.77857124139548
1	1456	6 Light	V	V	HT	V_V_HT	0.05	3.078	1_V_V_HT	V_V_HT	2.8120817245164
1	1457	6 Light	V	V	HT	V_V_HT	0	3.226	1_V_V_HT	V_V_HT	2.84469629941159
1	1458	6 Light	V	V	HT	V_V_HT	0.084	3.263	1_V_V_HT	V_V_HT	2.87641079281222
1	1459	6 Light	V	V	HT	V_V_HT	0.082	3.297	1_V_V_HT	V_V_HT	2.90722059370162
1	1460	6 Light	V	V	HT	V_V_HT	0.03	3.37	1_V_V_HT	V_V_HT	2.9371206323312
1	1461	6 Light	V	V	HT	V_V_HT	0.031	3.382	1_V_V_HT	V_V_HT	2.966103564186
1	1462	6 Light	V	V	HT	V_V_HT	0.076	3.391	1_V_V_HT	V_V_HT	2.99415982559078
1	1463	6 Light	V	V	HT	V_V_HT	0.078	3.461	1_V_V_HT	V_V_HT	3.02127904715899
1	1464	6 Light	V	V	HT	V_V_HT	0.058	3.45	1_V_V_HT	V_V_HT	3.04744908177423
1	1465	6 Light	V	V	HT	V_V_HT	0.121	3.492	1_V_V_HT	V_V_HT	3.07265591438111
1	1466	6 Light	V	V	HT	V_V_HT	0.113	3.468	1_V_V_HT	V_V_HT	3.09688403909948
1	1467	6 Light	V	V	HT	V_V_HT	0.062	3.546	1_V_V_HT	V_V_HT	3.12011698920642
1	1468	6 Light	V	V	HT	V_V_HT	0.079	3.593	1_V_V_HT	V_V_HT	3.14233811927957
1	1469	6 Light	V	V	HT	V_V_HT	0.098	3.672	1_V_V_HT	V_V_HT	3.16353078425183
1	1470	6 Light	V	V	HT	V_V_HT	0.096	3.712	1_V_V_HT	V_V_HT	3.18367851425525
1	1471	6 Light	V	V	HT	V_V_HT	0.085	3.833	1_V_V_HT	V_V_HT	3.20276581699372
1	1472	6 Light	V	V	HT	V_V_HT	0	3.856	1_V_V_HT	V_V_HT	3.22077847297674
1	1473	6 Light	V	V	HT	V_V_HT	0.194	3.905	1_V_V_HT	V_V_HT	3.23770301544625
1	1474	6 Light	V	V	HT	V_V_HT	0.034	3.931	1_V_V_HT	V_V_HT	3.25352788709533
1	1475	6 Light	V	V	HT	V_V_HT	0.188	3.984	1_V_V_HT	V_V_HT	3.26824200815213
1	1476	6 Light	V	V	HT	V_V_HT	0.05	4.022	1_V_V_HT	V_V_HT	3.28183429839461
1	1477	6 Light	V	V	HT	V_V_HT	0.161	4.106	1_V_V_HT	V_V_HT	3.29429367847703
1	1478	6 Light	V	V	HT	V_V_HT	0.046	4.092	1_V_V_HT	V_V_HT	3.3056090681988
1	1479	6 Light	V	V	HT	V_V_HT	0.021	4.049	1_V_V_HT	V_V_HT	3.31576938781716
1	1480	6 Light	V	V	HT	V_V_HT	0.074	4.013	1_V_V_HT	V_V_HT	3.32476468037961
1	1481	6 Light	V	V	HT	V_V_HT	0	3.958	1_V_V_HT	V_V_HT	3.33259067386609
1	1482	6 Light	V	V	HT	V_V_HT	0.054	4.018	1_V_V_HT	V_V_HT	3.33925024523877
1	1483	6 Light	V	V	HT	V_V_HT	0.108	4.039	1_V_V_HT	V_V_HT	3.34475378855288
1	1484	6 Light	V	V	HT	V_V_HT	0	3.922	1_V_V_HT	V_V_HT	3.34911952774303
1	1485	6 Light	V	V	HT	V_V_HT	0.04	3.984	1_V_V_HT	V_V_HT	3.35237238995492
1	1486	6 Light	V	V	HT	V_V_HT	0.038	3.981	1_V_V_HT	V_V_HT	3.3545386512643
1	1487	6 Light	V	V	HT	V_V_HT	0.148	4.072	1_V_V_HT	V_V_HT	3.35564600395836
1	1488	6 Light	V	V	HT	V_V_HT	0.037	4.007	1_V_V_HT	V_V_HT	3.35572922195901
1	1489	6 Light	V	V	HT	V_V_HT	0.034	3.936	1_V_V_HT	V_V_HT	3.35483016702211
[truncated: 93,409 more rows]
