# Supplementary material for: Key HPI axis receptors facilitate light adaptive behavior in larval zebrafish
Source: Sci Rep. 2024 Apr 2;14:7759. doi: 10.1038/s41598-024-57707-6 (PMC10987622; doi:10.1038/s41598-024-57707-6)
Supplement: Supplementary file 1 — Supplementary Information. [file 41598_2024_57707_MOESM1_ESM.zip › Supp_Tables_SciRpts/SuppTableS53_dim_nr3c1.e5_4x[7.5_4min]_means.csv]

Supplementary Table S53. Locomotor response of nr3c1 ex5 lineage larvae of 4x[7.5 dark + 4-min dim light] assay:
Mean predicted values by a generalized additive model.
The mean value was computed by the "emmeans" function of the "emmeans" package	which averages all predicted values
of each assay by the treatment condition (i.e.	"V_V_WT")
Columns: xvarF (treatment condition. equivalent to genotype. wildtype	heterozygous	or homozygous)
emmean (mean predicted values for each condition)	SE (standard error of the mean)	df (degrees of freedom)
lower.CL (lower value of the 95% confidence interval of the emmean values)
upper.CL (upper value of the 95% confidence interval of emmean values)	Time (time point when data were recorded)
xvarF	emmean	SE	df	lower.CL	upper.CL	Time
V_V_WT	4.01536320010456	1.30127770891021	70368.4675872418	1.46486188716511	6.565864513044	-501
V_V_HT	3.19652371066509	1.30042014253866	70368.4675872418	0.647703225839118	5.74534419549106	-501
V_V_HM	5.77887608091797	1.29890874314394	70368.4675872418	3.23301793542527	8.32473422641067	-501
V_V_WT	4.04426430199896	1.290580786072	70368.4675872418	1.51472893319001	6.57379967080792	-500
V_V_HT	3.19732169465489	1.28983121973599	70368.4675872418	0.669255474138441	5.72538791517134	-500
V_V_HM	5.77406964058237	1.2885091898747	70368.4675872418	3.24859459554975	8.29954468561499	-500
V_V_WT	4.07316540484128	1.28039024576027	70368.4675872418	1.56360347157699	6.58272733810557	-499
V_V_HT	3.19811967977223	1.27974207622552	70368.4675872418	0.689828157303487	5.70641120224098	-499
V_V_HM	5.76926320074536	1.27859787583203	70368.4675872418	3.26321430841305	8.27531209307768	-499
V_V_WT	4.10206650809133	1.27071827086594	70368.4675872418	1.61146162334773	6.59267139283493	-498
V_V_HT	3.19891766499632	1.27016462157961	70368.4675872418	0.709397931579026	5.68843739841362	-498
V_V_HM	5.76445676097327	1.26918623933435	70368.4675872418	3.27685465450371	8.25205886744284	-498
V_V_WT	4.13096761271275	1.26157678826282	70368.4675872418	1.65828001282068	6.60365521260482	-497
V_V_HT	3.1997156521238	1.26111051381039	70368.4675872418	0.727941949084761	5.67148935516284	-497
V_V_HM	5.75965032333244	1.26028547495216	70368.4675872418	3.28949369455567	8.2298069521092	-497
V_V_WT	4.15986871508564	1.25297740914528	70368.4675872418	1.70403587846167	6.61570155170962	-496
V_V_HT	3.20051363652471	1.25259110173017	70368.4675872418	0.745437961544789	5.65558931150464	-496
V_V_HM	5.75484388278088	1.25190647931026	70368.4675872418	3.30111006616746	8.20857769939431	-496
V_V_WT	4.18876981726568	1.24493136732173	70368.4675872418	1.74870720408781	6.62883243044354	-495
V_V_HT	3.20131162106219	1.24461736536725	70368.4675872418	0.761864450992016	5.64075879113236	-495
V_V_HM	5.75003744270646	1.2440597951056	70368.4675872418	3.31168310906518	8.18839177634773	-495
V_V_WT	4.21767126517115	1.23745006370194	70368.4675872418	1.79227198986045	6.64307054048184	-494
V_V_HT	3.20210881975442	1.23720045135554	70368.4675872418	0.777198784067866	5.62701885544097	-494
V_V_HM	5.74523076934844	1.23675613063557	70368.4675872418	3.32119160124987	8.169269937447	-494
V_V_WT	4.24657479061687	1.23054615091149	70368.4675872418	1.83470716847743	6.6584424127563	-493
V_V_HT	3.20290130919184	1.23035274092964	70368.4675872418	0.79141277017144	5.61438984821223	-493
V_V_HM	5.74042269464097	1.2300073987429	70368.4675872418	3.32961102551134	8.1512343637706	-493
V_V_WT	4.27548265705375	1.22423079995175	70368.4675872418	1.8759931082527	6.67497220585481	-492
V_V_HT	3.20368372400863	1.22408517392295	70368.4675872418	0.804479601888676	5.60288784612859	-492
V_V_HM	5.73561165485242	1.22382413973028	70368.4675872418	3.336919159149	8.13430415055585	-492
V_V_WT	4.30439791188942	1.21851334218508	70368.4675872418	1.91611456714511	6.69268125663372	-491
V_V_HT	3.20444811259312	1.21840690365708	70368.4675872418	0.816373387118603	5.59252283806764	-491
V_V_HM	5.73079545085739	1.21821519819048	70368.4675872418	3.34309646765595	8.11849443405882	-491
V_V_WT	4.33332383643007	1.21339931044548	70368.4675872418	1.95506398211902	6.71158369074112	-490
V_V_HT	3.20518536026395	1.21332337821665	70368.4675872418	0.827074332946546	5.58329638758134	-490
V_V_HM	5.72597163555688	1.21318587363726	70368.4675872418	3.34813011689844	8.10381315421531	-490
V_V_WT	4.36226389181873	1.20888999303679	70368.4675872418	1.99284228924486	6.73168549439261	-489
V_V_HT	3.20588430792656	1.20883590781515	70368.4675872418	0.836568712262564	5.57519990359056	-489
V_V_HM	5.72113741894676	1.20873751070058	70368.4675872418	3.35201468140072	8.0902601564928	-489
V_V_WT	4.39122147795325	1.20498123362291	70368.4675872418	2.02946103482966	6.75298192107684	-488
V_V_HT	3.20653290678375	1.20494048708327	70368.4675872418	0.844852326784028	5.56821348678348	-488
V_V_HM	5.71628990927574	1.20486636026913	70368.4675872418	3.35475461766104	8.07782520089044	-488
V_V_WT	4.42019941648063	1.20166317121333	70368.4675872418	2.06494236803914	6.77545646492212	-487
V_V_HT	3.20711728985223	1.20162754257918	70368.4675872418	0.851930073451633	5.56230450625283	-487
V_V_HM	5.71142618089554	1.20156333997168	70368.4675872418	3.35636480145778	8.06648756033329	-487
V_V_WT	4.44919949462489	1.1989196432239	70368.4675872418	2.099319754725	6.79907923452478	-486
V_V_HT	3.20762173318644	1.19888134576515	70368.4675872418	0.85781705621751	5.55742641015536	-486
V_V_HM	5.70654343386544	1.1988134645428	70368.4675872418	3.356871803936	8.05621506379489	-486
V_V_WT	4.47822205627475	1.19672780621758	70368.4675872418	2.13263831185999	6.8238058006895	-485
V_V_HT	3.2080290499144	1.19667963581147	70368.4675872418	0.862539719384675	5.55351838044412	-485
V_V_HM	5.70163920136838	1.19659547266709	70368.4675872418	3.35631483040785	8.04696357232892	-485
V_V_WT	4.50726559914826	1.19505816854878	70368.4675872418	2.16495434071958	6.84957685757694	-484
V_V_HT	3.20832097549734	1.19499364390299	70368.4675872418	0.866136185225824	5.55050576576885	-484
V_V_HM	5.6967115490998	1.1948818375127	70368.4675872418	3.35474589909578	8.03867719910382	-484
V_V_WT	4.53632683651476	1.1938749537737	70368.4675872418	2.19633467632058	6.87631899670895	-483
V_V_HT	3.20847861262384	1.19378844032002	70368.4675872418	0.868656018599655	5.54830120664802	-483
V_V_HM	5.69175911871032	1.19363908627123	70368.4675872418	3.35222925827783	8.0312889791428	-483
V_V_WT	4.56540162168935	1.19313667415153	70368.4675872418	2.22685648785454	6.90394675552416	-482
V_V_HT	3.20848295932975	1.19302348795442	70368.4675872418	0.870159670180644	5.54680624847885	-482
V_V_HM	5.68678085879753	1.19282831965571	70368.4675872418	3.34884009906446	8.02472161853061	-482
V_V_WT	4.59448386425836	1.19279719621714	70368.4675872418	2.25660410639322	6.93236362212351	-481
V_V_HT	3.20831505293932	1.19265367725504	70368.4675872418	0.87071659190941	5.54591351396924	-481
V_V_HM	5.68177644555296	1.19240619463225	70368.4675872418	3.34466304989382	8.0188898412121	-481
V_V_WT	4.62356698570544	1.1928063892988	70368.4675872418	2.28566920942141	6.96146476198947	-480
V_V_HT	3.20795593941897	1.19262995660407	70368.4675872418	0.870403970810333	5.5455079080276	-480
V_V_HM	5.67674573941865	1.19232552364185	70368.4675872418	3.33979045871493	8.01370102012237	-480
V_V_WT	4.65264378022726	1.19311116571272	70368.4675872418	2.31414864287379	6.99113891758073	-479
V_V_HT	3.20738684867363	1.19290034525581	70368.4675872418	0.869304918930222	5.54546877841704	-479
V_V_HM	5.67168886036599	1.19253624084119	70368.4675872418	3.33432057443681	8.00905714629517	-479
V_V_WT	4.68170386961597	1.19365760113101	70368.4675872418	2.34213772010095	7.02127001913099	-478
V_V_HT	3.2065899854607	1.19341199824485	70368.4675872418	0.867505217036981	5.54567475388441	-478
V_V_HM	5.66660726202774	1.1929873718978	70368.4675872418	3.32835476026643	8.00485976378905	-478
V_V_WT	4.71073358746272	1.19439240640119	70368.4675872418	2.36972722131022	7.05173995361521	-477
V_V_HT	3.20554868143706	1.19411264234024	70368.4675872418	0.8650906521998	5.54600671067432	-477
V_V_HM	5.66150378553417	1.19362840822955	70368.4675872418	3.32199485403878	8.00101271702955	-477
V_V_WT	4.73971861231312	1.19526283460666	70368.4675872418	2.39700620888228	7.08243101574395	-476
V_V_HT	3.204246518089	1.19495049039457	70368.4675872418	0.862146308594607	5.5463467275834	-476
V_V_HM	5.65638156770538	1.19440923328417	70368.4675872418	3.31534222090099	7.99742091450978	-476
V_V_WT	4.76864461104012	1.19621713348313	70368.4675872418	2.42406178400893	7.11322743807132	-475
V_V_HT	3.20266706383687	1.19587468642622	70368.4675872418	0.858755432248643	5.5465786954251	-475
V_V_HM	5.65124373457274	1.1952805546568	70368.4675872418	3.30849659988445	7.99399086926104	-475
V_V_WT	4.79749650970907	1.19720580646323	70368.4675872418	2.45097588591355	7.1440171335046	-474
V_V_HT	3.20079432463363	1.1968365389315	70368.4675872418	0.854997464349953	5.5465911849173	-474
V_V_HM	5.64609376839279	1.19619508944836	70368.4675872418	3.30155414761897	7.99063338916661	-474
V_V_WT	4.82625621883635	1.19818405154751	70368.4675872418	2.47781823692829	7.1746942007444	-473
V_V_HT	3.19861400973807	1.19779190364799	70368.4675872418	0.850944636810058	5.54628338266607	-473
V_V_HM	5.64093653783652	1.19710985023053	70368.4675872418	3.29460398803614	7.98726908763691	-473
V_V_WT	4.85490414608566	1.19911157190074	70368.4675872418	2.50464822642112	7.20516006575019	-472
V_V_HT	3.19611276513843	1.19870100613026	70368.4675872418	0.846661553438601	5.54556397683826	-472
V_V_HM	5.63577762786388	1.19798598763605	70368.4675872418	3.2877278507662	7.98382740496155	-472
V_V_WT	4.88341767016561	1.19995446359988	70368.4675872418	2.53150968471175	7.23532565561947	-471
V_V_HT	3.19327925818755	1.19953029009163	70368.4675872418	0.842202651833086	5.54435586454202	-471
V_V_HM	5.63062408457631	1.19879057039304	70368.4675872418	3.28099732712768	7.98025084202494	-471
V_V_WT	4.91177340367286	1.20068380918407	70368.4675872418	2.55843590255347	7.26511090479225	-470
V_V_HT	3.19010265170121	1.20025105246142	70368.4675872418	0.837613352761696	5.54259195064073	-470
V_V_HM	5.62548330611984	1.19949529124766	70368.4675872418	3.27447529741895	7.97649131482072	-470
V_V_WT	4.93994797052673	1.20127530828624	70368.4675872418	2.58545113252918	7.29444480852428	-469
V_V_HT	3.18657211848157	1.20083908846622	70368.4675872418	0.832930270326747	5.5402139666364	-469
V_V_HM	5.62036270197853	1.20007613647644	70368.4675872418	3.26821623796679	7.97250916599027	-469
V_V_WT	4.96791799107065	1.20170951199844	70368.4675872418	2.61257011479705	7.32326586734425	-468
V_V_HT	3.18267682977073	1.20127492512717	70368.4675872418	0.828180742764064	5.53717291677739	-468
V_V_HM	5.61526967892145	1.20051361762502	70368.4675872418	3.2622657528659	7.96827360497701	-468
V_V_WT	4.99565942749151	1.2019727411481	70368.4675872418	2.63979562269074	7.35152323229229	-467
V_V_HT	3.17840659198109	1.20154472324635	70368.4675872418	0.823381701282115	5.53343148268006	-467
V_V_HM	5.61021199240446	1.20079364509633	70368.4675872418	3.25665921314998	7.96376477165894	-467
V_V_WT	5.0231456320144	1.20205922675818	70368.4675872418	2.66711231561702	7.37917894841178	-466
V_V_HT	3.17375377123376	1.20164237597673	70368.4675872418	0.81853748140812	5.52897006105941	-466
V_V_HM	5.60519880750564	1.20090955401719	70368.4675872418	3.25141884703318	7.9589787679781	-466
V_V_WT	5.05034872763168	1.20196965047589	70368.4675872418	2.69449098054132	7.40620647472204	-465
V_V_HT	3.16871203584449	1.20156808907829	70368.4675872418	0.813641348168711	5.52378272352026	-465
V_V_HM	5.60023995878671	1.20086075272762	70368.4675872418	3.24655564872944	7.95392426884398	-465
V_V_WT	5.07723805889217	1.20171274188193	70368.4675872418	2.72188385205437	7.43259226572997	-464
V_V_HT	3.1632783954658	1.20132995216706	70368.4675872418	0.80867445558768	5.51788233534392	-464
V_V_HM	5.59534689029886	1.20065424840239	70368.4675872418	3.2420673282435	7.94862645235423	-464
V_V_WT	5.10378034389246	1.20130452487488	70368.4675872418	2.74922624144845	7.45833444633647	-463
V_V_HT	3.15745322433561	1.20094321157948	70368.4675872418	0.80360729511858	5.51129915355265	-463
V_V_HM	5.59053258802689	1.20030396488371	70368.4675872418	3.23793958086153	7.94312559519224	-463
V_V_WT	5.1299413923684	1.20076566798094	70368.4675872418	2.77644344819567	7.48343933654114	-462
V_V_HT	3.15123824715992	1.20042768448232	70368.4675872418	0.798402749866187	5.50407374445366	-462
V_V_HM	5.58581060430904	1.19982826666031	70368.4675872418	3.23414996456613	7.93747124405196	-462
V_V_WT	5.15568512255922	1.20012214857213	70368.4675872418	2.80344847494587	7.50792177017257	-461
V_V_HT	3.14463857191546	1.19980842058814	70368.4675872418	0.793016830428293	5.49626031340263	-461
V_V_HM	5.5811957621756	1.19925061532422	70368.4675872418	3.23066731772122	7.93172420662998	-461
V_V_WT	5.18097352331549	1.19940432844733	70368.4675872418	2.83014380149378	7.5318032451372	-460
V_V_HT	3.13766334585021	1.19911480932158	70368.4675872418	0.78740108084829	5.48792561085213	-460
V_V_HM	5.57670427490617	1.19859873047078	70368.4675872418	3.22745352326341	7.92595502654893	-460
V_V_WT	5.20576725389027	1.1986448817128	70368.4675872418	2.85642604591943	7.55510846186111	-459
V_V_HT	3.13032504541571	1.19837856024145	70368.4675872418	0.781505826915432	5.47914426391598	-459
V_V_HM	5.57235338764541	1.19790266035894	70368.4675872418	3.22446693181898	7.92023984347185	-459
V_V_WT	5.23002673316344	1.19787581030279	70368.4675872418	2.88219290338524	7.57786056294165	-458
V_V_HT	3.12263681957471	1.19763078151273	70368.4675872418	0.775283245660773	5.46999039348864	-458
V_V_HM	5.56816055520258	1.19719196934403	70368.4675872418	3.22166705212882	7.91465405827634	-458
V_V_WT	5.25371236080246	1.19712749768716	70368.4675872418	2.9073452220277	7.60007949957722	-457
V_V_HT	3.11461242461286	1.19690105789429	70368.4675872418	0.768689107310704	5.46053574191502	-457
V_V_HM	5.56414331997375	1.19649485757945	70368.4675872418	3.21901615435329	7.90927048559421	-457
V_V_WT	5.2767845858985	1.19642895109239	70368.4675872418	2.93178659684093	7.62178257495608	-456
V_V_HT	3.10626869194814	1.1962177003595	70368.4675872418	0.761684753840559	5.45085263005572	-456
V_V_HM	5.56031967148484	1.19583842254933	70368.4675872418	3.21647911701181	7.90416022595787	-456
V_V_WT	5.29920430606473	1.19580677335428	70368.4675872418	2.95542578394111	7.64298282818835	-455
V_V_HT	3.09762600355827	1.19560674493586	70368.4675872418	0.754239536674142	5.44101247044239	-455
V_V_HM	5.5567079230624	1.19524770440666	70368.4675872418	3.21402517478872	7.89939067133609	-455
V_V_WT	5.32093314065784	1.19528371055403	70368.4675872418	2.97817982041824	7.66368646089744	-454
V_V_HT	3.08870760967587	1.19509052946181	70368.4675872418	0.746332923932167	5.43108229541958	-454
V_V_HM	5.55332651105429	1.19474431344789	70368.4675872418	3.21163040790061	7.89502261420798	-454
V_V_WT	5.34193320513529	1.1948771357363	70368.4675872418	2.9999767706022	7.68388963966838	-453
V_V_HT	3.07953783333022	1.19468620106191	70368.4675872418	0.737955630319236	5.4211200363412	-453
V_V_HM	5.55019381290543	1.19434497950672	70368.4675872418	3.20928040335689	7.89110722245397	-453
V_V_WT	5.36216794288809	1.19459894144334	70368.4675872418	3.02075676852858	7.7035791172476	-452
V_V_HT	3.07014301393614	1.19440561010384	70368.4675872418	0.729110768556865	5.41117525931542	-452
V_V_HM	5.54732791969067	1.19406144885528	70368.4675872418	3.20697022956603	7.8876856098153	-452
V_V_WT	5.38160113114016	1.19445464016978	70368.4675872418	3.04047278694454	7.72272947533578	-451
V_V_HT	3.06054999370566	1.19425441882972	70368.4675872418	0.719814082875501	5.40128590453581	-451
V_V_HM	5.54474685244647	1.19389960794832	70368.4675872418	3.2047063701268	7.88478733476613	-451
V_V_WT	5.40019712336638	1.19444335477489	70368.4675872418	3.05909089851875	7.74130334821401	-450
V_V_HT	3.05078600677503	1.19423208413746	70368.4675872418	0.710093871890256	5.39147814165981	-450
V_V_HM	5.54246842704472	1.19385945399551	70368.4675872418	3.20250664638009	7.88243020770934	-450
V_V_WT	5.41792258282424	1.19455863489836	70368.4675872418	3.07659040920007	7.75925475644841	-449
V_V_HT	3.04087984284167	1.19433264887937	70368.4675872418	0.699990601294334	5.381769084389	-449
V_V_HM	5.54050963826746	1.19393584401947	70368.4675872418	3.20039813333179	7.88062114320313	-449
V_V_WT	5.43474547002891	1.19478846119427	70368.4675872418	3.09296283739399	7.77652810266384	-448
V_V_HT	3.03086097792374	1.19454473270465	70368.4675872418	0.689556052567233	5.37216590328024	-448
V_V_HM	5.53888697869417	1.19411846381179	70368.4675872418	3.19841753938607	7.87935641800227	-448
V_V_WT	5.45063742859683	1.1951166491154	70368.4675872418	3.10821154839223	7.79306330880143	-447
V_V_HT	3.02076034913818	1.19485289125839	70368.4675872418	0.678851433725965	5.3626692645504	-447
V_V_HM	5.53761543427904	1.19439311178686	70368.4675872418	3.19660768557225	7.87862318298582	-447
V_V_WT	5.46557482308778	1.19552407621932	70368.4675872418	3.12235038669772	7.80879925947785	-446
V_V_HT	3.01061040873439	1.19523880024802	70368.4675872418	0.667945112591149	5.35327570487762	-446
V_V_HM	5.53670796908662	1.19474281005052	70368.4675872418	3.19501481258832	7.87840112558491	-446
V_V_WT	5.47953909107229	1.19598981398271	70368.4675872418	3.13540180973846	7.82367637240612	-445
V_V_HT	3.00044483734723	1.19568234652028	70368.4675872418	0.656910191531734	5.34397948316274	-445
V_V_HM	5.53617527551859	1.19514882646525	70368.4675872418	3.19368632778239	7.87866422325479	-445
V_V_WT	5.49251612809638	1.19649190953342	70368.4675872418	3.14739474063936	7.83763751555341	-444
V_V_HT	2.99029814873099	1.19616238041169	70368.4675872418	0.64582263759373	5.33477365986825	-444
V_V_HM	5.53602600058356	1.19559137713496	70368.4675872418	3.19266965455381	7.87938234661332	-444
V_V_WT	5.50449370976624	1.1970072545574	70368.4675872418	3.15836224724894	7.85062517228355	-443
V_V_HT	2.98020505942851	1.19665658240894	70368.4675872418	0.63476091351466	5.32564920534236	-443
V_V_HM	5.53626787710289	1.19604948910398	70368.4675872418	3.19201363266879	7.880522121537	-443
V_V_WT	5.51546354693863	1.1975133057268	70368.4675872418	3.16834022529461	7.86258686858265	-442
V_V_HT	2.97020049702125	1.19714313388007	70368.4675872418	0.62380271134441	5.31659828269809	-442
V_V_HM	5.53690666644667	1.19650258624642	70368.4675872418	3.19176435265675	7.88204898023659	-442
V_V_WT	5.52541937780632	1.19798807907101	70368.4675872418	3.17736550150093	7.87347325411171	-441
V_V_HT	2.96031939788599	1.19760071026114	70368.4675872418	0.613024763555934	5.30761403221604	-441
V_V_HM	5.53794708839467	1.19693047999993	70368.4675872418	3.1919661038332	7.88392807295613	-441
V_V_WT	5.53436013470124	1.19841247754881	70368.4675872418	3.18547443835664	7.88324583104583	-440
V_V_HT	2.95059638100025	1.19801074579103	70368.4675872418	0.602498077975822	5.29869468402468	-440
V_V_HM	5.53939105051548	1.19731552641347	70368.4675872418	3.19265537587014	7.88612672516081	-440
V_V_WT	5.54229105609885	1.19877166948456	70368.4675872418	3.19270134438731	7.89188076781039	-439
V_V_HT	2.94106545219403	1.19835877751577	70368.4675872418	0.592285007790533	5.28984589659753	-439
V_V_HM	5.54123696920609	1.19764391057997	70368.4675872418	3.19385766235059	7.88861627606158	-439
V_V_WT	5.54922264979978	1.19905516899471	70368.4675872418	3.19907727970119	7.89936801989836	-438
V_V_HT	2.93175988597393	1.19863452817391	70368.4675872418	0.58243897091547	5.28108080103239	-438
V_V_HM	5.54348024735277	1.19790573287056	70368.4675872418	3.19558776941063	7.8913727252949	-438
V_V_WT	5.55516752854727	1.19925545035104	70368.4675872418	3.20462960745146	7.90570544964307	-437
V_V_HT	2.922712548045	1.19883056244202	70368.4675872418	0.573007406272474	5.27241768981753	-437
V_V_HM	5.54611504345045	1.19809373599659	70368.4675872418	3.19785407981422	7.89437600708668	-437
V_V_WT	5.56014246671122	1.19936923923652	70368.4675872418	3.20938151966191	7.91090341376053	-436
V_V_HT	2.91395527123836	1.19894354976165	70368.4675872418	0.564028674579528	5.2638818678972	-436
V_V_HM	5.5491329375493	1.19820451837897	70368.4675872418	3.20065484069872	7.89761103439987	-436
V_V_WT	5.56416626938293	1.19939631352775	70368.4675872418	3.21335225678515	7.91498028198072	-435
V_V_HT	2.90551926989164	1.19897310247917	70368.4675872418	0.555534749974525	5.25550378980876	-435
V_V_HM	5.55252420127127	1.19823743551068	70368.4675872418	3.20398158691833	7.90106681562421	-435
V_V_WT	5.56726172015182	1.19934056402031	70368.4675872418	3.21655697646024	7.91796646384339	-434
V_V_HT	2.89743433997883	1.19892281659145	70368.4675872418	0.547548380285859	5.2473202996718	-434
V_V_HM	5.55627645305883	1.19819560554573	70368.4675872418	3.20781582534087	7.90473708077679	-434
V_V_WT	5.56945349838809	1.19920852832926	70368.4675872418	3.21900754434693	7.91989945242924	-433
V_V_HT	2.88972946510985	1.19879884974252	70368.4675872418	0.540086480155309	5.23937245006439	-433
V_V_HM	5.56037597540482	1.19808456219881	70368.4675872418	3.21213299239112	7.90861895841852	-433
V_V_WT	5.57077079793499	1.19901076995608	70368.4675872418	3.22071244984987	7.92082914602011	-432
V_V_HT	2.8824313392467	1.19861127557662	70368.4675872418	0.533155999225376	5.23170667926802	-432
V_V_HM	5.56480571394274	1.19791356554553	70368.4675872418	3.2168978839757	7.91271354390979	-432
V_V_WT	5.5712471654318	1.19876127458571	70368.4675872418	3.22167782769807	7.92081650316552	-431
V_V_HT	2.87556423157434	1.19837350505232	70368.4675872418	0.52675492123312	5.22437354191555	-431
V_V_HM	5.56954529177287	1.19769506528595	70368.4675872418	3.22206572181145	7.91702486173428	-431
V_V_WT	5.57091700660575	1.19847452158	70368.4675872418	3.2219097041029	7.91992430910861	-430
V_V_HT	2.86915191112649	1.19809943455648	70368.4675872418	0.520879778326001	5.21742404392699	-430
V_V_HM	5.57457366365921	1.19744198023437	70368.4675872418	3.2275901398161	7.92155718750232	-430
V_V_WT	5.56981539674541	1.19816492091194	70368.4675872418	3.22141491083903	7.91821588265179	-429
V_V_HT	2.86321753857929	1.19780290247358	70368.4675872418	0.515526607978442	5.21090846918013	-429
V_V_HM	5.57986916330687	1.19716718809619	70368.4675872418	3.23342423142183	7.92631409519192	-429
V_V_WT	5.56798009058799	1.19784780946269	70368.4675872418	3.2202011423919	7.91575903878408	-428
V_V_HT	2.8577818165491	1.19749867207308	70368.4675872418	0.510687176832678	5.20487645626552	-428
V_V_HM	5.58540762786271	1.19688448416391	70368.4675872418	3.23951679503393	7.93129846069148	-428
V_V_WT	5.56544950122549	1.19753732313136	70368.4675872418	3.21827910552383	7.91261989692715	-427
V_V_HT	2.85286482720669	1.19720035624711	70368.4675872418	0.506354885822223	5.19937476859116	-427
V_V_HM	5.59116426303899	1.19660659665001	70368.4675872418	3.24581808909754	7.93651043698043	-427
V_V_WT	5.56226248014089	1.19724592251362	70368.4675872418	3.21566322897898	7.9088617313028	-426
V_V_HT	2.8484859396859	1.1969199589638	70368.4675872418	0.50252557633102	5.19444630304077	-426
V_V_HM	5.59711373201824	1.19634475495021	70368.4675872418	3.25228076720545	7.94194669683103	-426
V_V_WT	5.5584596050225	1.1969853367158	70368.4675872418	3.21237110142424	7.90454810862075	-425
V_V_HT	2.84466166617158	1.19666880682222	70368.4675872418	0.499193560435864	5.19012977190729	-425
V_V_HM	5.60322850862093	1.19610959913388	70368.4675872418	3.25885644866664	7.94760056857521	-425
V_V_WT	5.55408188292633	1.19676479780832	70368.4675872418	3.20842563507888	7.89973813077377	-424
V_V_HT	2.8414077966313	1.19645582242059	70368.4675872418	0.49635713983232	5.18645845343027	-424
V_V_HM	5.60948051674209	1.19590952083564	70368.4675872418	3.26550060979161	7.95346042369257	-424
V_V_WT	5.54917032793676	1.19659036784691	70368.4675872418	3.20385596241202	7.89448469346151	-423
V_V_HT	2.83874013194897	1.19628686661904	70368.4675872418	0.494020628131961	5.18345963576598	-423
V_V_HM	5.61584168580535	1.19575003198044	70368.4675872418	3.27217437664381	7.95950899496689	-423
V_V_WT	5.54376594787703	1.19646485108005	70368.4675872418	3.19869759492631	7.88883430082775	-422
V_V_HT	2.83667446403335	1.1961646532839	70368.4675872418	0.49219449807179	5.1811544299949	-422
V_V_HM	5.62228394159066	1.19563368398541	70368.4675872418	3.27884467423146	7.96572320894986	-422
V_V_WT	5.53790975037962	1.19638782794294	70368.4675872418	3.19299236260025	7.88282713815898	-421
V_V_HT	2.83522658642858	1.19608878215495	70368.4675872418	0.490895327705063	5.1795578451521	-421
V_V_HM	5.62877920771824	1.19556009888073	70368.4675872418	3.28548416699475	7.97207424844172	-421
V_V_WT	5.53164264656946	1.19635620910043	70368.4675872418	3.18678723164861	7.8764980614903	-420
V_V_HT	2.83441145273165	1.19605628055828	70368.4675872418	0.490143897062754	5.17867900840055	-420
V_V_HM	5.63529912223201	1.19552648995135	70368.4675872418	3.29206995493271	7.97852828953131	-420
V_V_WT	5.52500494949323	1.19636608162311	70368.4675872418	3.18013018445066	7.8698797145358	-419
V_V_HT	2.83423978333892	1.19606341073381	70368.4675872418	0.489958252542413	5.17852131413543	-419
V_V_HM	5.64181392132773	1.19552940222738	70368.4675872418	3.29857904597412	7.98504879668134	-419
V_V_WT	5.51803584721541	1.19641340264489	70368.4675872418	3.17306833307911	7.8630033613517	-418
V_V_HT	2.8347171795961	1.19610634321434	70368.4675872418	0.490351501236613	5.1790828579556	-418
V_V_HM	5.64829242869243	1.19556535182077	70368.4675872418	3.30498709221856	7.9915977651663	-418
V_V_WT	5.51077287861934	1.19649430630562	70368.4675872418	3.16564679349432	7.85589896374436	-417
V_V_HT	2.83584407127101	1.19618144908858	70368.4675872418	0.491331185570961	5.18035695697106	-417
V_V_HM	5.65470239733198	1.19563109407981	70368.4675872418	3.3112682061818	7.99813658848217	-417
V_V_WT	5.50325188054607	1.19660496762276	70368.4675872418	3.15790889949429	7.84859486159785	-416
V_V_HT	2.83761656059086	1.19628515795231	70368.4675872418	0.492900405756707	5.18233271542502	-416
V_V_HM	5.6610109237021	1.19572347251385	70368.4675872418	3.3173956710339	8.00462617637029	-416
V_V_WT	5.49550781590803	1.19674055897292	70368.4675872418	3.14989907612217	7.8411165556939	-415
V_V_HT	2.84002901107074	1.19641292883561	70368.4675872418	0.49506242559954	5.18499559654193	-415
V_V_HM	5.66718498533504	1.19583841559782	70368.4675872418	3.32334444448696	8.01102552618313	-415
V_V_WT	5.48757301151457	1.19689682092422	70368.4675872418	3.14165799866398	7.83348802436516	-414
V_V_HT	2.84307145766129	1.19656077916287	70368.4675872418	0.497815085889128	5.18832782943346	-414
V_V_HM	5.67319165951989	1.19597239459126	70368.4675872418	3.32908852015319	8.01729479888659	-414
V_V_WT	5.47947695142079	1.19707031331105	70368.4675872418	3.13322189389154	7.82573200895003	-413
V_V_HT	2.84672962429429	1.1967255223872	70368.4675872418	0.501150356181816	5.19230889240677	-413
V_V_HM	5.67899831500075	1.19612263893026	70368.4675872418	3.33460069707558	8.02339593292593	-413
V_V_WT	5.47124853072471	1.19725668680196	70368.4675872418	3.12462818158245	7.81786887986697	-412
V_V_HT	2.85098836782739	1.19690307401982	70368.4675872418	0.505061098923821	5.19691563673095	-412
V_V_HM	5.68457238743365	1.19628550183631	70368.4675872418	3.33985555858766	8.02928921627965	-412
V_V_WT	5.4629158793473	1.19745078731927	70368.4675872418	3.11591509363806	7.80991666505653	-411
V_V_HT	2.85583171547698	1.19708854956235	70368.4675872418	0.509540914937174	5.20212251601679	-411
V_V_HM	5.68988158853749	1.19645654749152	70368.4675872418	3.34482951060116	8.03493366647382	-411
V_V_WT	5.45450406866182	1.19764830708836	70368.4675872418	3.10711614466002	7.80189199266362	-410
V_V_HT	2.86124037732843	1.19727787135981	70368.4675872418	0.514578506501554	5.20790224815531	-410
V_V_HM	5.69489471858538	1.19663208258524	70368.4675872418	3.34949859226956	8.04029084490119	-410
V_V_WT	5.44603654925843	1.19784491154719	70368.4675872418	3.09826328097006	7.7938098175468	-409
V_V_HT	2.86719343844161	1.19746691363594	70368.4675872418	0.520161045188845	5.21422583169438	-409
V_V_HM	5.69958125852043	1.19680833251096	70368.4675872418	3.35383968275607	8.04532283428479	-409
V_V_WT	5.43753334486105	1.19803740009092	70368.4675872418	3.08938279947022	7.78568389025188	-408
V_V_HT	2.87366680339538	1.1976526315605	70368.4675872418	0.526270403438128	5.22106320335262	-408
V_V_HM	5.70391231537719	1.19698251637578	70368.4675872418	3.3578293396389	8.04999529111549	-408
V_V_WT	5.42901362761709	1.19822213542337	70368.4675872418	3.08050100140004	7.77752625383414	-407
V_V_HT	2.88063558917023	1.1978315291038	70368.4675872418	0.532888550440085	5.22838262790037	-407
V_V_HM	5.70785940910728	1.19715138056225	70368.4675872418	3.36144545995234	8.05427335826221	-407
V_V_WT	5.4204965615539	1.19839452369471	70368.4675872418	3.07164605472201	7.76934706838579	-406
V_V_HT	2.88807490307622	1.19799915203786	70368.4675872418	0.53999932378131	5.23615048237112	-406
V_V_HM	5.71139405116851	1.19731071355601	70368.4675872418	3.3646678097127	8.05812029262431	-406
V_V_WT	5.41200132098105	1.19854909686928	70368.4675872418	3.06284785108295	7.76115479087915	-405
V_V_HT	2.89595986242397	1.19815016824977	70368.4675872418	0.547588291701461	5.24433143314648	-405
V_V_HM	5.71448776076523	1.19745542260996	70368.4675872418	3.36747788989692	8.06149763163355	-405
V_V_WT	5.40354707394211	1.19867967228932	70368.4675872418	3.05413767652141	7.75295647136281	-404
V_V_HT	2.90426557981691	1.19827852357867	70368.4675872418	0.555642432945329	5.25288872668849	-404
V_V_HM	5.7171120544774	1.19757968301143	70368.4675872418	3.36985863350835	8.06436547544646	-404
V_V_WT	5.39515298944999	1.19877958949923	70368.4675872418	3.04554775452794	7.74475822437203	-403
V_V_HT	2.91296716648229	1.19837767323476	70368.4675872418	0.56414968651309	5.2617846464515	-403
V_V_HM	5.71923844722471	1.19767716000315	70368.4675872418	3.37179397157635	8.06668292287307	-403
V_V_WT	5.38683728056507	1.19884257277604	70368.4675872418	3.03710859856551	7.73656596256463	-402
V_V_HT	2.92203914351959	1.19844142349702	70368.4675872418	0.573096713183165	5.27098157385602	-402
V_V_HM	5.72083928445159	1.19774181453485	70368.4675872418	3.37326808606998	8.0684104828332	-402
V_V_WT	5.3786143390658	1.19886467115476	70368.4675872418	3.02884234429484	7.72838633383677	-401
V_V_HT	2.93145366277066	1.19846582495549	70368.4675872418	0.582463405631823	5.2804439199095	-401
V_V_HM	5.72189023291658	1.19776971591233	70368.4675872418	3.37426434789937	8.06951611793379	-401
V_V_WT	5.37049667250584	1.19884332535672	70368.4675872418	3.02076651544988	7.7202268295618	-400
V_V_HT	2.94118175960527	1.19844826599599	70368.4675872418	0.592225917986618	5.29013760122392	-400
V_V_HM	5.72236870459934	1.1977581802454	70368.4675872418	3.37476542946274	8.06997197973594	-400
V_V_WT	5.36249223596658	1.19877907475425	70368.4675872418	3.01288800994352	7.71209646198965	-399
V_V_HT	2.95119193248723	1.19838914163466	70368.4675872418	0.60235197448065	5.30003189049382	-399
V_V_HM	5.72225677040169	1.19770737319792	70368.4675872418	3.37475307696116	8.06976046384221	-399
V_V_WT	5.35460365563133	1.19867592084084	70368.4675872418	3.00520161104101	7.70400570022164	-398
V_V_HT	2.96144981450449	1.19829221405549	70368.4675872418	0.612799834329864	5.31009979467912	-398
V_V_HM	5.72154226008089	1.19762066463975	70368.4675872418	3.3742085152147	8.06887600494707	-398
V_V_WT	5.34682846277441	1.19854093002986	70368.4675872418	2.99769099986276	7.69596592568606	-397
V_V_HT	2.97191843345336	1.19816423209507	70368.4675872418	0.623519297626449	5.32031756928026	-397
V_V_HM	5.72021898556455	1.19750427589519	70368.4675872418	3.37311336236969	8.06732460875942	-397
V_V_WT	5.33916010589132	1.19838319815631	70368.4675872418	2.9903317970886	7.68798841469403	-396
V_V_HT	2.9825588066488	1.19801392754514	70368.4675872418	0.634454267393636	5.33066334590396	-396
V_V_HM	5.71828584947056	1.19736632988903	70368.4675872418	3.37145060013012	8.065121098811	-396
V_V_WT	5.33159123334474	1.19821146551563	70368.4675872418	2.9830995201223	7.68008294656719	-395
V_V_HT	2.99333156365964	1.1978496913641	70368.4675872418	0.645548926941127	5.34111420037814	-395
V_V_HM	5.71574278942012	1.19721463219402	70368.4675872418	3.36920486721258	8.06228071162766	-395
V_V_WT	5.32411449196436	1.19803341344001	70368.4675872418	2.97597176040013	7.67225722352859	-394
V_V_HT	3.00419733183055	1.19767889013898	70368.4675872418	0.656749465119953	5.35164519854115	-394
V_V_HM	5.71258973680981	1.19705602136347	70368.4675872418	3.36636269146489	8.05881678215473	-394
V_V_WT	5.3167219634481	1.19785596164393	70368.4675872418	2.96892703699555	7.66451688990065	-393
V_V_HT	3.01511652930513	1.19750816016964	70368.4675872418	0.668003292941291	5.36222976566897	-393
V_V_HM	5.70882771313199	1.19689665699811	70368.4675872418	3.36291302157621	8.05474240468776	-393
V_V_WT	5.30940296566513	1.19768670444429	70368.4675872418	2.96193978293411	7.65686614839614	-392
V_V_HT	3.02604856392482	1.19734481669402	70368.4675872418	0.679255480397063	5.37284164745257	-392
V_V_HM	5.70446316156872	1.19674338172932	70368.4675872418	3.35884888918681	8.05007743395063	-392
V_V_WT	5.30214386241044	1.19753388091944	70368.4675872418	2.95498021343622	7.64930751138466	-391
V_V_HT	3.03695185516946	1.19719682992471	70368.4675872418	0.690448825368759	5.38345488497016	-391
V_V_HM	5.69950902644985	1.19660370690503	70368.4675872418	3.3541685164019	8.04484953649779	-391
V_V_WT	5.29492851549708	1.19740588120322	70368.4675872418	2.9480157456719	7.64184128532225	-390
V_V_HT	3.04778412265525	1.19707234638045	70368.4675872418	0.701525080314643	5.39404316499585	-390
V_V_HM	5.69398470936315	1.19648535964256	70368.4675872418	3.34887615967713	8.03909325904917	-390
V_V_WT	5.28773876885885	1.1973107575562	70368.4675872418	2.94101244116278	7.63446509655492	-389
V_V_HT	3.05850266790318	1.19697921352777	70368.4675872418	0.71242616573937	5.40457917006699	-389
V_V_HM	5.68791598062929	1.19639583082247	70368.4675872418	3.34298290722447	8.03284905403411	-389
V_V_WT	5.28055493345191	1.19725576537836	70368.4675872418	2.93393639029778	7.62717347660605	-388
V_V_HT	3.06906465404823	1.19692453219468	70368.4675872418	0.72309532717136	5.4150339809251	-388
V_V_HM	5.6813348510158	1.19634194733963	70368.4675872418	3.33650738911328	8.02616231291832	-388
V_V_WT	5.27335630054298	1.19724695601017	70368.4675872418	2.92675502373021	7.61995757735575	-387
V_V_HT	3.07942739810645	1.19691425806051	70368.4675872418	0.733478208508902	5.425376587704	-387
V_V_HM	5.67427941040728	1.19632948894461	70368.4675872418	3.32947636693031	8.01908245388425	-387
V_V_WT	5.26612164054072	1.197288839199	70368.4675872418	2.9194382727743	7.61280500830714	-386
V_V_HT	3.08954864248583	1.1969528697484	70368.4675872418	0.743523774068927	5.43557351090273	-386
V_V_HM	5.66679361343022	1.19636286655025	70368.4675872418	3.32192514992304	8.0116620769374	-386
V_V_WT	5.25882971943582	1.19738412845642	70368.4675872418	2.91195958494428	7.60569985392736	-385
V_V_HT	3.09938683969273	1.19704311652541	70368.4675872418	0.753185087800699	5.44558859158475	-385
V_V_HM	5.65892703316719	1.19644487468218	70368.4675872418	3.31389783391028	8.00395623242409	-385
V_V_WT	5.25145963229782	1.19753323298978	70368.4675872418	2.90429725326424	7.59862201133139	-384
V_V_HT	3.10890121690896	1.19718551708984	70368.4675872418	0.762420360238562	5.45538207357935	-384
V_V_HM	5.65073373963185	1.19657620282751	70368.4675872418	3.30544713751252	7.99602034175119	-384
V_V_WT	5.24399055469446	1.19773281709241	70368.4675872418	2.89643699127933	7.59154411810959	-383
V_V_HT	3.11805116057982	1.19737694654588	70368.4675872418	0.771195102616393	5.46490721854324	-383
V_V_HM	5.64226869105311	1.19675407061143	70368.4675872418	3.29663346848688	7.98790391361935	-383
V_V_WT	5.23640166764634	1.19797551561566	70368.4675872418	2.88837241568452	7.58443091960817	-382
V_V_HT	3.12679606285844	1.19761035437904	70368.4675872418	0.779482526079504	5.47410959963737	-382
V_V_HM	5.63358684868465	1.19697195062614	70368.4675872418	3.28752458179132	7.97964911557799	-382
V_V_WT	5.22867214871032	1.19825015235491	70368.4675872418	2.88010460937198	7.57723968804866	-381
V_V_HT	3.1350953143992	1.19787497366435	70368.4675872418	0.787263124430423	5.48292750436798	-381
V_V_HM	5.62474317286935	1.19721976235561	70368.4675872418	3.2781951955569	7.97129115018179	-381
V_V_WT	5.2207816385445	1.19854251918719	70368.4675872418	2.87164106088814	7.56992221620085	-380
V_V_HT	3.14290868059779	1.19815707691782	70368.4675872418	0.794523568901812	5.49129379229377	-380
V_V_HM	5.61579318548639	1.19748458858568	70368.4675872418	3.26872614937283	7.96286022159996	-380
V_V_WT	5.21271214862356	1.19883754257042	70368.4675872418	2.86299332581543	7.56243097143168	-379
V_V_HT	3.15019785528824	1.19844208427154	70368.4675872418	0.801254129835282	5.4991415807412	-379
V_V_HM	5.60679514768669	1.197752684215	70368.4675872418	3.25920264475704	7.95438765061635	-379
V_V_WT	5.20444825635679	1.19912000054937	70368.4675872418	2.85417581656034	7.55472069615323	-378
V_V_HT	3.1569265801781	1.19871525697935	70368.4675872418	0.807447436846873	5.50640572350933	-378
V_V_HM	5.59780982211251	1.19801012998326	70368.4675872418	3.24971272606989	7.94590691815512	-378
V_V_WT	5.19597568685973	1.19937395637177	70368.4675872418	2.84520549423619	7.54674587948328	-377
V_V_HT	3.16305949710733	1.19896114069079	70368.4675872418	0.813098422267899	5.51302057194676	-377
V_V_HM	5.58889876250062	1.19824229251841	70368.4675872418	3.24034662842372	7.93745089657752	-377
V_V_WT	5.18728334606815	1.19958476854731	70368.4675872418	2.83609996206601	7.53846673007029	-376
V_V_HT	3.16856372614516	1.1991655211701	70368.4675872418	0.818202066036918	5.5189253862534	-376
V_V_HM	5.58012498421234	1.19843568730308	70368.4675872418	3.23119379680284	7.92905617162184	-376
V_V_WT	5.17836414287214	1.19974026060552	70368.4675872418	2.82687599479395	7.52985229095032	-375
V_V_HT	3.17340951380076	1.19931656167213	70368.4675872418	0.822751814656337	5.52406721294518	-375
V_V_HM	5.57155280710682	1.19857906068149	70368.4675872418	3.22234060820577	7.92076500600787	-375
V_V_WT	5.16921518245732	1.1998313366643	70368.4675872418	2.81754852551365	7.52088183940099	-374
V_V_HT	3.1775704222729	1.19940540153181	70368.4675872418	0.826738597208094	5.52840224733771	-374
V_V_HM	5.56324729096993	1.19866395925648	70368.4675872418	3.21386869105739	7.91262589088246	-374
V_V_WT	5.15983790662803	1.19985243075457	70368.4675872418	2.808129905316	7.51154590794006	-373
V_V_HT	3.18102350210339	1.19942659421325	70368.4675872418	0.830150139431768	5.53189686477501	-373
V_V_HM	5.5552736536423	1.1986851483479	70368.4675872418	3.20585352315938	7.90469378412522	-373
V_V_WT	5.15023817627677	1.19980177151276	70368.4675872418	2.79862946696204	7.5018468855915	-372
V_V_HT	3.18374944661144	1.19937836683039	70368.4675872418	0.832970609499168	5.53452828372372	-372
V_V_HM	5.54769666356317	1.19864086225503	70368.4675872418	3.1983633337203	7.89702999340604	-372
V_V_WT	5.14042630624235	1.19968145343968	70368.4675872418	2.78905342007379	7.49179919241092	-371
V_V_HT	3.18573274012154	1.19926269243659	70368.4675872418	0.835180624554731	5.53628485568835	-371
V_V_HM	5.54058004504176	1.19853287777581	70368.4675872418	3.1914583645295	7.88970172555402	-371
V_V_WT	5.13041703858588	1.19949731472866	70368.4675872418	2.77940506386689	7.48142901330487	-370
V_V_HT	3.1869617843819	1.19908517490524	70368.4675872418	0.836757602767762	5.53716596599604	-370
V_V_HM	5.53398586266616	1.19836641057184	70368.4675872418	3.18519045749035	7.88278126784198	-370
V_V_WT	5.1202294548143	1.19925863152759	70368.4675872418	2.76968529861978	7.47077361100882	-369
V_V_HT	3.18742900807313	1.1988547558145	70368.4675872418	0.837676447346246	5.53718156880001	-369
V_V_HM	5.52797390175062	1.1981498429917	70368.4675872418	3.17960296853318	7.87634483496806	-369
V_V_WT	5.10988685478594	1.1989776462549	70368.4675872418	2.75989342907885	7.45988028049302	-368
V_V_HT	3.18713097466502	1.19858326024027	70368.4675872418	0.83791054463844	5.5363514046916	-368
V_V_HM	5.52260107142724	1.19789429912469	70368.4675872418	3.17473100360068	7.87047113925379	-368
V_V_WT	5.09941592005115	1.19866852419189	70368.4675872418	2.75002837287574	7.44880346722656	-367
V_V_HT	3.18606773571523	1.19828438487567	70368.4675872418	0.837433100715029	5.53470237071543	-367
V_V_HM	5.51792146107255	1.19761268633212	70368.4675872418	3.17060335367095	7.86523956847415	-367
V_V_WT	5.08884458456217	1.19834539973328	70368.4675872418	2.74009036058155	7.43759880854279	-366
V_V_HT	3.18424076224354	1.19797179669041	70368.4675872418	0.836218799366627	5.53226272512046	-366
V_V_HM	5.51398779665015	1.19731788335486	70368.4675872418	3.16724750240512	7.86072809089518	-366
V_V_WT	5.07820312202679	1.19802265876239	70368.4675872418	2.73008146960593	7.42632477444766	-365
V_V_HT	3.18165440970049	1.19765941425972	70368.4675872418	0.834244715668403	5.52906410373259	-365
V_V_HM	5.51084968359406	1.19702301923379	70368.4675872418	3.16468732234732	7.8570120448408	-365
V_V_WT	5.06752284773109	1.19771354973691	70368.4675872418	2.72000704828836	7.41503864717381	-364
V_V_HT	3.17831447437731	1.1973600561303	70368.4675872418	0.831491521589532	5.52513742716509	-364
V_V_HM	5.50855497271596	1.19674018533312	70368.4675872418	3.16294696526323	7.85416298016868	-364
V_V_WT	5.05683694672069	1.1974305100457	70368.4675872418	2.70987590442097	7.40379798902041	-363
V_V_HT	3.17422966047792	1.19708576479861	70368.4675872418	0.82794431806863	5.52051500288721	-363
V_V_HM	5.50714763854166	1.19648075471161	70368.4675872418	3.16204811450969	7.85224716257363	-363
V_V_WT	5.04617938373165	1.19718394407684	70368.4675872418	2.69970161016311	7.3926571573002	-362
V_V_HT	3.16941011736135	1.19684661618067	70368.4675872418	0.823593505692521	5.51522672903018	-362
V_V_HM	5.50666953801679	1.19625424537098	70368.4675872418	3.16201397177087	7.85132510426271	-362
V_V_WT	5.03558566807245	1.1969830410779	70368.4675872418	2.68950166391921	7.3816696722257	-361
V_V_HT	3.16386959761604	1.19665152323638	70368.4675872418	0.818435367668759	5.50930382756332	-361
V_V_HM	5.50715672874642	1.19606909897631	70368.4675872418	3.1628640490077	7.85144940848514	-361
V_V_WT	5.02509259979887	1.19683550534401	70368.4675872418	2.67929776534431	7.37088743425343	-360
V_V_HT	3.15762542359141	1.19650797451826	70368.4675872418	0.812472548801099	5.50277829838172	-360
V_V_HM	5.50863921745268	1.19593243367753	70368.4675872418	3.16461440138485	7.8526640335205	-360
V_V_WT	5.01473722921696	1.19674580311664	70368.4675872418	2.66911821092148	7.36035624751244	-359
V_V_HT	3.15069564060965	1.19642032007524	70368.4675872418	0.80571456832581	5.49567671289349	-359
V_V_HM	5.51114578955341	1.19584839746737	70368.4675872418	3.16728568426399	7.85500589484283	-359
V_V_WT	5.00455659277903	1.19671502125053	70368.4675872418	2.65899790687024	7.35011527868781	-358
V_V_HT	3.1430989664724	1.19638963351014	70368.4675872418	0.798178039785495	5.48801989315931	-358
V_V_HM	5.51470379296344	1.19581803617029	70368.4675872418	3.17090319574638	7.8585043901805	-358
V_V_WT	4.99458756162512	1.19674245812256	70368.4675872418	2.64897509951033	7.34020002373991	-357
V_V_HT	3.1348574793597	1.19641526720913	70368.4675872418	0.789886310681801	5.47982864803761	-357
V_V_HM	5.51933333293664	1.19584078735081	70368.4675872418	3.17548814345815	7.86317852241512	-357
V_V_WT	4.98486658796288	1.19682582552162	70368.4675872418	2.63909072593791	7.33064244998785	-356
V_V_HT	3.1259965748976	1.19649504660957	70368.4675872418	0.780869038778551	5.47112411101664	-356
V_V_HM	5.5250471076	1.19591466196385	70368.4675872418	3.18105712405007	7.86903709114993	-356
V_V_WT	4.97543000997129	1.19695980928991	70368.4675872418	2.629391540069	7.32146847987358	-355
V_V_HT	3.1165422957276	1.19662385924469	70368.4675872418	0.771162287140346	5.46192230431486	-355
V_V_HM	5.53185631235691	1.19603488284894	70368.4675872418	3.18763069614905	7.87608192856477	-355
V_V_WT	4.96631417192327	1.19713578926584	70368.4675872418	2.61993078167339	7.31269756217315	-354
V_V_HT	3.10652069307474	1.19679337822379	70368.4675872418	0.760808427678803	5.45223295847067	-354
V_V_HM	5.53977214925278	1.19619361467413	70368.4675872418	3.19523541903307	7.8843088794725	-354
V_V_WT	4.95755495066762	1.19734253558762	70368.4675872418	2.61076633810315	7.3043435632321	-353
V_V_HT	3.09595837173157	1.19699273929325	70368.4675872418	0.749855359098575	5.44206138436457	-353
V_V_HM	5.54880415657388	1.19638060836875	70368.4675872418	3.2039009191433	7.89370739400445	-353
V_V_WT	4.94918635992276	1.19756804000746	70368.4675872418	2.60195575921469	7.29641696063083	-352
V_V_HT	3.08488417213744	1.19721032501688	70368.4675872418	0.738354691987164	5.43141365228771	-352
V_V_HM	5.55895523751327	1.19658490490087	70368.4675872418	3.21365157935019	7.90425889567635	-352
V_V_WT	4.94124131109373	1.19779915456956	70368.4675872418	2.59355772637615	7.28892489581132	-351
V_V_HT	3.07332798408856	1.19743340679462	70368.4675872418	0.72636126416762	5.4202947040095	-351
V_V_HM	5.57022493833993	1.19679448354387	70368.4675872418	3.22451050651918	7.91593937016068	-351
V_V_WT	4.93374946262685	1.19802366855505	70368.4675872418	2.5856258310147	7.281873094239	-350
V_V_HT	3.06132213456248	1.19765016717158	70368.4675872418	0.713930564801845	5.40871370432311	-350
V_V_HM	5.58260431948652	1.19699819106931	70368.4675872418	3.236490621385	7.92871801758803	-350
V_V_WT	4.9267369705003	1.19823096669824	70368.4675872418	2.57820703500486	7.27526690599575	-349
V_V_HT	3.04890126650661	1.19785033718683	70368.4675872418	0.701117363977033	5.39668516903618	-349
V_V_HM	5.59607592551411	1.19718634377152	70368.4675872418	3.24959344854953	7.94255840247869	-349
V_V_WT	4.9202284225968	1.19841093407406	70368.4675872418	2.57134575145917	7.26911109373442	-348
V_V_HT	3.03610086838677	1.19802412443347	70368.4675872418	0.687976343253961	5.38422539351958	-348
V_V_HM	5.61061891417149	1.19734969545365	70368.4675872418	3.26381626828608	7.95742156005689	-348
V_V_WT	4.91424496581434	1.19855541366027	70368.4675872418	2.56507911502043	7.26341081660825	-347
V_V_HT	3.02295794487784	1.1981636321606	70368.4675872418	0.674559984921109	5.37135590483456	-347
V_V_HM	5.62620567489946	1.19748079091409	70368.4675872418	3.27914608221348	7.97326526758544	-347
V_V_WT	4.90880688866332	1.19865682545544	70368.4675872418	2.5594422709844	7.25817150634224	-346
V_V_HT	3.00950988250115	1.19826151090682	70368.4675872418	0.660920080427216	5.35809968457509	-346
V_V_HM	5.6428069065655	1.19757267324386	70368.4675872418	3.29556722472475	7.99004658840626	-346
V_V_WT	4.90393447573907	1.19870778092035	70368.4675872418	2.55446998546627	7.25339896601188	-345
V_V_HT	2.99579406337016	1.19831058157487	70368.4675872418	0.647108082899862	5.34448004384046	-345
V_V_HM	5.66039330597373	1.19761852170596	70368.4675872418	3.31306376125284	8.00772285069462	-345
V_V_WT	4.89964694076377	1.19870189336892	70368.4675872418	2.55019399007823	7.24909989144932	-344
V_V_HT	2.98184807719093	1.19830462488031	70368.4675872418	0.633173771828242	5.33052238255361	-344
V_V_HM	5.6789340032716	1.19761240532759	70368.4675872418	3.33161644663824	8.02625155990496	-344
V_V_WT	4.89595807662264	1.19863641663558	70368.4675872418	2.54663346018365	7.24528269306163	-343
V_V_HT	2.96771047838469	1.19824095386446	70368.4675872418	0.619160968066446	5.31625998870293	-343
V_V_HM	5.69839033404716	1.19755174217479	70368.4675872418	3.35119167705359	8.04558899104072	-343
V_V_WT	4.89287501033131	1.19851302685388	70368.4675872418	2.54379223758031	7.2419577830823	-342
V_V_HT	2.95342075063951	1.1981211770024	70368.4675872418	0.605106002695085	5.30173549858394	-342
V_V_HM	5.71871453325675	1.19743803025766	70368.4675872418	3.3717387513589	8.06569031515459	-342
V_V_WT	4.89039919619237	1.19833718745201	70368.4675872418	2.54166106826412	7.23913732412061	-341
V_V_HT	2.93901895864654	1.19795058090034	70368.4675872418	0.59103857866932	5.28699933862375	-341
V_V_HM	5.73985148218184	1.1972762602033	70368.4675872418	3.39319276921802	8.08651019514567	-341
V_V_WT	4.88852976972499	1.19811615460882	70368.4675872418	2.54022486566042	7.23683467378955	-340
V_V_HT	2.92454527599117	1.19773618746677	70368.4675872418	0.576985106650039	5.2721054453323	-340
V_V_HM	5.76174328160028	1.19707306061271	70368.4675872418	3.4154828393661	8.10800372383446	-340
V_V_WT	4.88726000704737	1.19786034874217	70368.4675872418	2.53945648189237	7.23506353220237	-339
V_V_HT	2.91003985664527	1.19748809514304	70368.4675872418	0.562965947687363	5.25711376560317	-339
V_V_HM	5.78432552037003	1.19683798707378	70368.4675872418	3.43852582173084	8.13012521900923	-339
V_V_WT	4.88657730268643	1.19758285919782	70368.4675872418	2.53931765639937	7.23383694897349	-338
V_V_HT	2.89554267732517	1.19721899994163	70368.4675872418	0.548996194342373	5.24208916030797	-338
V_V_HM	5.80752751155805	1.19658307068715	70368.4675872418	3.46222744844964	8.15282757466646	-338
V_V_WT	4.8864678758023	1.19729665856486	70368.4675872418	2.53976918209679	7.2331665695078	-337
V_V_HT	2.88109366778469	1.19694148068321	70368.4675872418	0.535091121909335	5.22709621366004	-337
V_V_HM	5.83127733193987	1.1963202245574	70368.4675872418	3.48649244664049	8.17606221723925	-337
V_V_WT	4.88691794803485	1.19701357213577	70368.4675872418	2.54077410307849	7.23306179299121	-336
V_V_HT	2.86673276006414	1.19666699614959	70368.4675872418	0.52126820324261	5.21219731688567	-336
V_V_HM	5.85550305898326	1.19606028815789	70368.4675872418	3.51122764842836	8.19977846953816	-336
V_V_WT	4.88791373945204	1.19674389910132	70368.4675872418	2.54229845302221	7.23352902588187	-335
V_V_HT	2.85249988549272	1.19640551793455	70368.4675872418	0.507547825370547	5.19745194561489	-335
V_V_HM	5.88013276895843	1.19581267991747	70368.4675872418	3.53634266998457	8.22392286793228	-335
V_V_WT	4.88944146848916	1.19649612719002	70368.4675872418	2.5443118144349	7.23457112254341	-334
V_V_HT	2.83843497347635	1.1961652541967	70368.4675872418	0.493953829727092	5.18291611722561	-334
V_V_HM	5.90509453693468	1.19558513636232	70368.4675872418	3.56175042280494	8.24843865106443	-334
V_V_WT	4.89148632313625	1.19627720878027	70368.4675872418	2.54678574866099	7.2361868976115	-333
V_V_HT	2.82457760240296	1.19595292199701	70368.4675872418	0.480512629276139	5.16864257552978	-333
V_V_HM	5.93031580844802	1.19538397769347	70368.4675872418	3.587365964846	8.27326565205003	-333
V_V_WT	4.89402836728787	1.19609426254186	70368.4675872418	2.54968636701862	7.23837036755712	-332
V_V_HT	2.81096553036672	1.19577541391479	70368.4675872418	0.467248472672298	5.15468258806114	-332
V_V_HM	5.955720983884	1.19521571367562	70368.4675872418	3.6131009373695	8.29834103039851	-332
V_V_WT	4.89704269475865	1.19595430176083	70368.4675872418	2.55297501729792	7.24111037221938	-331
V_V_HT	2.79763455143457	1.19563953551372	70368.4675872418	0.45418381509335	5.1410852877758	-331
V_V_HM	5.98123176983148	1.19508679655868	70368.4675872418	3.63886440056931	8.32359913909364	-331
V_V_WT	4.90050340964695	1.19586213814977	70368.4675872418	2.55661637265167	7.24439044664224	-330
V_V_HT	2.78462005295539	1.1955499572094	70368.4675872418	0.44134488988435	5.12789521602642	-330
V_V_HM	6.00676935895295	1.19500165568221	70368.4675872418	3.6645688656126	8.3489698522933	-330
V_V_WT	4.90438462170321	1.19581977392487	70368.4675872418	2.56058061849119	7.24818862491523	-329
V_V_HT	2.77195742525694	1.19550862067785	70368.4675872418	0.428763281692558	5.11515156882133	-329
V_V_HM	6.03225494494863	1.1949621285345	70368.4675872418	3.69013192472678	8.37437796517048	-329
V_V_WT	4.9086597032528	1.19582680952647	70368.4675872418	2.56484191027784	7.25247749622775	-328
V_V_HT	2.75968146660225	1.1955151380329	70368.4675872418	0.416474549036983	5.10288838416752	-328
V_V_HM	6.05760969636028	1.19496784520459	70368.4675872418	3.71547547147822	8.39974392124234	-328
V_V_WT	4.91329844563785	1.19588229413502	70368.4675872418	2.56937190295788	7.25722498831781	-327
V_V_HT	2.74782398253341	1.19556860163637	70368.4675872418	0.404512276428449	5.09113568863837	-327
V_V_HM	6.08275480194813	1.19501796808601	70368.4675872418	3.74052233633391	8.42498726756235	-327
V_V_WT	4.91826728213496	1.19598482120503	70368.4675872418	2.57413978663387	7.26239477763604	-326
V_V_HT	2.73641365436535	1.19566767587623	70368.4675872418	0.392907762978405	5.0799195457523	-326
V_V_HM	6.10761184839702	1.19511127746753	70368.4675872418	3.76519649660987	8.45002720018416	-326
V_V_WT	4.92353199249136	1.1961307660142	70368.4675872418	2.57911844550039	7.26794553948233	-325
V_V_HT	2.72547853440276	1.19580887144198	70368.4675872418	0.381695900032084	5.06926116877343	-325
V_V_HM	6.1321025272884	1.1952445094149	70368.4675872418	3.78942604119121	8.47477901338558	-325
V_V_WT	4.92905835154299	1.1963138858152	70368.4675872418	2.58428589016373	7.27383081292225	-324
V_V_HT	2.71504667094763	1.19598615267806	70368.4675872418	0.370916565762478	5.05917677613278	-324
V_V_HM	6.15614853212588	1.1954119757797	70368.4675872418	3.81314381233931	8.49915325191245	-324
V_V_WT	4.93481213663917	1.19652546443699	70368.4675872418	2.58962498164841	7.27999929162992	-323
V_V_HT	2.70514611332315	1.19619107701572	70368.4675872418	0.360614356908071	5.04967786973824	-323
V_V_HM	6.17967155252715	1.19560569497139	70368.4675872418	3.83628714357098	8.52305596148332	-323
V_V_WT	4.94075912536013	1.19675455690126	70368.4675872418	2.59512294966695	7.28639530105332	-322
V_V_HT	2.69580491145569	1.19641303161976	70368.4675872418	0.350838124527812	5.04077169838358	-322
V_V_HM	6.20259328151107	1.19581561520072	70368.4675872418	3.8587974293888	8.54638913363334	-322
V_V_WT	4.94686509602886	1.19698833321885	70368.4675872418	2.60077071929153	7.29295947276619	-321
V_V_HT	2.68705111510005	1.19663956649497	70368.4675872418	0.341640320338394	5.0324619098617	-321
V_V_HM	6.22483541006892	1.19602992953522	70368.4675872418	3.88061950234455	8.5690513177933	-321
V_V_WT	4.95309577041095	1.19721306680102	70368.4675872418	2.60656091637009	7.29963062445182	-320
V_V_HT	2.67891190369396	1.19685735653001	70368.4675872418	0.333074240965143	5.02474956642277	-320
V_V_HM	6.24632060019401	1.19623599302544	70368.4675872418	3.90170080850331	8.59094039188472	-320
V_V_WT	4.95941669126614	1.19741689524097	70368.4675872418	2.61248233395233	7.30635104857995	-319
V_V_HT	2.67141007942538	1.19705489287048	70368.4675872418	0.325185245924136	5.01763491292662	-319
V_V_HM	6.26697647691245	1.19642289552332	70368.4675872418	3.92199035675629	8.6119625970686	-319
V_V_WT	4.96579360119128	1.19759101746319	70368.4675872418	2.61851796472289	7.31306923765967	-318
V_V_HT	2.6645630779148	1.19722364692266	70368.4675872418	0.318007486859877	5.01111866896973	-318
V_V_HM	6.28673715189447	1.19658256931204	70368.4675872418	3.94143807148011	8.63203623230883	-318
V_V_WT	4.97219277520963	1.1977295981254	70368.4675872418	2.62464552096243	7.31974002945684	-317
V_V_HT	2.65838378853015	1.19735797351661	70368.4675872418	0.311564917660417	5.00520265939989	-317
V_V_HM	6.30554258972595	1.19670969047494	70368.4675872418	3.95999435212504	8.65109082732687	-317
V_V_WT	4.97858089783633	1.19782828493727	70368.4675872418	2.6308402176651	7.32632157800756	-316
V_V_HT	2.6528832362946	1.19745366210505	70368.4675872418	0.305876816011852	4.99988965657735	-316
V_V_HM	6.32333533690117	1.19680028823901	70368.4675872418	3.97760952789131	8.66906114591104	-316
V_V_WT	4.98492620178553	1.19788612277052	70368.4675872418	2.63707215959431	7.33278024397674	-315
V_V_HT	2.64806771218517	1.19750980303859	70368.4675872418	0.300951255801978	4.99518416856836	-315
V_V_HM	6.34006499804923	1.19685352949493	70368.4675872418	3.99423483630037	8.68589515979808	-315
V_V_WT	4.99119870721132	1.19790555834723	70368.4675872418	2.64330657133453	7.33909084308812	-314
V_V_HT	2.64393873803079	1.19752879176547	70368.4675872418	0.296785063786641	4.99109241227494	-314
V_V_HM	6.35568851571125	1.19687172214121	70368.4675872418	4.00982269641758	8.70155433500492	-314
V_V_WT	4.99736880425756	1.19788985123203	70368.4675872418	2.64950745429037	7.34523015422474	-313
V_V_HT	2.64049687436552	1.19751380380405	70368.4675872418	0.293372576491227	4.9876211722398	-313
V_V_HM	6.37016431405698	1.19685789945476	70368.4675872418	4.02432558719692	8.71600304091703	-313
V_V_WT	5.00340688760829	1.19784226018899	70368.4675872418	2.65563881597588	7.35117495924069	-312
V_V_HT	2.63774268917563	1.1974680019475	70368.4675872418	0.290708162834715	4.98477721551654	-312
V_V_HM	6.38345082145997	1.1968150628475	70368.4675872418	4.0376960542515	8.72920558866845	-312
V_V_WT	5.00928401439491	1.19776649146084	70368.4675872418	2.6616644492952	7.35690357949461	-311
V_V_HT	2.63567578099815	1.19739497456525	70368.4675872418	0.288784388158288	4.98256717383802	-311
V_V_HM	6.39550825779146	1.1967466029911	70368.4675872418	4.04988767174388	8.74112884383904	-311
V_V_WT	5.01497388902532	1.19766833039855	70368.4675872418	2.66754671938165	7.362401058669	-310
V_V_HT	2.63429188823065	1.19730032899358	70368.4675872418	0.287586000493316	4.98099777596799	-310
V_V_HM	6.40630400520519	1.19665782753718	70368.4675872418	4.06085741884285	8.75175059156752	-310
V_V_WT	5.02045088346609	1.19755358145767	70368.4675872418	2.67324862148231	7.36765314544986	-309
V_V_HT	2.63358578533288	1.19718968350313	70368.4675872418	0.287096762502034	4.98007480816372	-309
V_V_HM	6.4158072410421	1.19655404186273	70368.4675872418	4.07056407436269	8.7610504077215	-309
V_V_WT	5.02568936629292	1.19742727673651	70368.4675872418	2.67873466127176	7.37264407131409	-308
V_V_HT	2.63355224798404	1.19706789658143	70368.4675872418	0.287301927239269	4.97980256872881	-308
V_V_HM	6.42398714473919	1.19643981368808	70368.4675872418	4.07896786501907	8.76900642445932	-308
V_V_WT	5.03066370836941	1.19729356539688	70368.4675872418	2.68397107726603	7.3773563394728	-307
V_V_HT	2.63418604963435	1.19693896035954	70368.4675872418	0.288188443587578	4.98018365568113	-307
V_V_HM	6.43081288953478	1.19631887320396	70368.4675872418	4.08603065288504	8.77559512618452	-307
V_V_WT	5.03534828031261	1.19715567805079	70368.4675872418	2.68892590809005	7.38177065253518	-306
V_V_HT	2.63548196526938	1.19680596704853	70368.4675872418	0.289745025805945	4.98121890473281	-306
V_V_HM	6.43625365372974	1.19619408285694	70368.4675872418	4.09171600587279	8.78079130158669	-306
V_V_WT	5.03971839904404	1.19701650081844	70368.4675872418	2.69356881387638	7.38586798421171	-305
V_V_HT	2.63743388578596	1.19667167075489	70368.4675872418	0.291960166748802	4.98290760482312	-305
V_V_HM	6.44028064182765	1.19606797796104	70368.4675872418	4.09599015927628	8.78457112437903	-305
V_V_WT	5.04375414983802	1.19688069356587	70368.4675872418	2.69787074657267	7.38963755310337	-304
V_V_HT	2.64003131776355	1.19654055857758	70368.4675872418	0.294814578292009	4.98524805723509	-304
V_V_HM	6.44287520983842	1.19594475651018	70368.4675872418	4.09882624104698	8.78692417862987	-304
V_V_WT	5.04744047129397	1.19675440301768	70368.4675872418	2.70180459721224	7.39307634537569	-303
V_V_HT	2.6432594576994	1.19641857378707	70368.4675872418	0.29828180813635	4.98823710726245	-303
V_V_HM	6.44402889865576	1.19583001923824	70368.4675872418	4.1002048146531	8.78785298265841	-303
V_V_WT	5.05076327068148	1.19664288391792	70368.4675872418	2.70534597377849	7.39618056758447	-302
V_V_HT	2.64710264218906	1.19631079429195	70368.4675872418	0.302336240188256	4.99186904418986	-302
V_V_HM	6.44373528550426	1.19572854631248	70368.4675872418	4.10011008820244	8.78736048280608	-302
V_V_WT	5.05370845841539	1.19654988049381	70368.4675872418	2.70847344800948	7.39894346882129	-301
V_V_HT	2.65154520936951	1.19622082966206	70368.4675872418	0.30695513783611	4.9961352809029	-301
V_V_HM	6.44198795271931	1.19564372095907	70368.4675872418	4.09852901291485	8.78544689252377	-301
V_V_WT	5.05626295602312	1.19647810332098	70368.4675872418	2.71116862871067	7.40135728333556	-300
V_V_HT	2.65657076197351	1.19615128833837	70368.4675872418	0.312116991274419	5.00102453267261	-300
V_V_HM	6.43878246973714	1.19557797990211	70368.4675872418	4.09545238225293	8.78211255722135	-300
V_V_WT	5.05841875502361	1.19643106777619	70368.4675872418	2.71341661727066	7.40342089277656	-299
V_V_HT	2.66215929493413	1.19610557660303	70368.4675872418	0.317795119131036	5.00652347073723	-299
V_V_HM	6.43412436782421	1.19553454412627	70368.4675872418	4.09087941436062	8.77736932128779	-299
V_V_WT	5.06017386967289	1.19641328414276	70368.4675872418	2.71520658780052	7.40514115154527	-298
V_V_HT	2.66828663134258	1.19608808653112	70368.4675872418	0.323956736040161	5.012616526645	-298
V_V_HM	6.42803093879617	1.19551760292693	70368.4675872418	4.08481919004427	8.77124268754807	-298
V_V_WT	5.06153130222096	1.19642943132555	70368.4675872418	2.7165323719075	7.40653023253443	-297
V_V_HT	2.67492530117567	1.19610338980064	70368.4675872418	0.330565411500231	5.0192851908511	-297
V_V_HM	6.42052914707463	1.19553154221066	70368.4675872418	4.07729007735873	8.76376821679053	-297
V_V_WT	5.06249504321266	1.19648225931116	70368.4675872418	2.71739257016906	7.40759751625627	-296
V_V_HT	2.68204717550494	1.19615418733183	70368.4675872418	0.337587722785341	5.02650662822454	-296
V_V_HM	6.41164787179114	1.19557897546614	70368.4675872418	4.06831583300372	8.75497991057857	-296
V_V_WT	5.06307000009454	1.19657247114616	70368.4675872418	2.71779071206206	7.40834928812701	-295
V_V_HT	2.68962360664197	1.19624119378792	70368.4675872418	0.344993621468789	5.03425359181516	-295
V_V_HM	6.40141775299006	1.19566063265946	70368.4675872418	4.05792566629176	8.74490983968835	-295
V_V_WT	5.0632647354575	1.19669995466121	70368.4675872418	2.71773558002908	7.40879389088591	-294
V_V_HT	2.69762386805149	1.19636434137144	70368.4675872418	0.35275251389819	5.04249522220479	-294
V_V_HM	6.38987645012853	1.1957765160727	70368.4675872418	4.04615723220713	8.73359566804993	-294
V_V_WT	5.06308955832404	1.19686282775824	70368.4675872418	2.7172411720005	7.40893794464757	-293
V_V_HT	2.7060162868324	1.19652184515753	70368.4675872418	0.360836225621048	5.05119634804375	-293
V_V_HM	6.37706498075714	1.1959250003817	70368.4675872418	4.03305473393204	8.72107522758225	-293
V_V_WT	5.06255811720175	1.19705828899301	70368.4675872418	2.71632662730817	7.40878960709534	-292
V_V_HT	2.71476750052962	1.19671103269531	70368.4675872418	0.369216632179886	5.06031836887936	-292
V_V_HM	6.36303080175112	1.19610362644312	70368.4675872418	4.01867044825697	8.70739115524526	-292
V_V_WT	5.06168488855037	1.19728132045866	70368.4675872418	2.71501625749771	7.40835351960304	-291
V_V_HT	2.72384371971703	1.19692707436096	70368.4675872418	0.377869410200109	5.06981802923395	-291
V_V_HM	6.34782296842719	1.19630787917082	70368.4675872418	4.00306228005707	8.6925836567973	-291
V_V_WT	5.06048435085567	1.19752438356792	70368.4675872418	2.71333931666856	7.40762938504277	-290
V_V_HT	2.73321115658273	1.19716268394471	70368.4675872418	0.386775052824198	5.07964726034126	-290
V_V_HM	6.33149053965545	1.19653089666524	70368.4675872418	3.98629273750983	8.67668834180107	-290
V_V_WT	5.05897098339877	1.19777766804932	70368.4675872418	2.71132951221137	7.40661245458616	-289
V_V_HT	2.74283602304315	1.19740835942349	70368.4675872418	0.395918395911939	5.08975365017436	-289
V_V_HM	6.31408257341976	1.1967636971356	70368.4675872418	3.96842848288833	8.65973666395119	-289
V_V_WT	5.05715982604805	1.19802990833106	70368.4675872418	2.70902396448928	7.40529568760681	-288
V_V_HT	2.75268436671767	1.19765317704938	70368.4675872418	0.405286897603475	5.10008183583186	-288
V_V_HM	6.29564926891811	1.19699593506563	70368.4675872418	3.9495399925786	8.64175854525761	-288
V_V_WT	5.05506815915368	1.19827017137128	70368.4675872418	2.70646138258935	7.40367493571801	-287
V_V_HT	2.76272157167135	1.19788653287198	70368.4675872418	0.414866725682223	5.11057641766048	-287
V_V_HM	6.27624537820226	1.19721756374706	70368.4675872418	3.9297017101575	8.62278904624702	-287
V_V_WT	5.05271425719542	1.19848737707111	70368.4675872418	2.70368175795959	7.40174675643125	-286
V_V_HT	2.77291279738876	1.19809767135261	70368.4675872418	0.424644120463799	5.12118147431372	-286
V_V_HM	6.2559277209762	1.19741837824907	70368.4675872418	3.90899045696993	8.60286498498246	-286
V_V_WT	5.05011849182813	1.19867215263357	70368.4675872418	2.70072383291538	7.39951315074087	-285
V_V_HT	2.78322295054283	1.19827749109054	70368.4675872418	0.43460182734561	5.13184407374006	-285
V_V_HM	6.23475762049114	1.19758973822024	70368.4675872418	3.88748449133599	8.58203074964629	-285
V_V_WT	5.04730343634791	1.19881767336934	70368.4675872418	2.69762355712814	7.39698331556767	-284
V_V_HT	2.7936168862744	1.19841936213315	70368.4675872418	0.444717696160358	5.14251607638845	-284
V_V_HM	6.21280127481943	1.19772534522433	70368.4675872418	3.86526235624851	8.56034019339034	-284
V_V_WT	5.04429323713802	1.19891942702487	70368.4675872418	2.69441392098772	7.39417255328831	-283
V_V_HT	2.80405962222304	1.19851889437319	70368.4675872418	0.454965349147709	5.15315389529837	-283
V_V_HM	6.19012849276557	1.19782101823798	70368.4675872418	3.84240205530823	8.53785493022291	-283
V_V_WT	5.04111250665228	1.19897394475218	70368.4675872418	2.69112633588201	7.39109867742255	-282
V_V_HT	2.81451635770256	1.19857269933394	70368.4675872418	0.465316627028076	5.16371608837704	-282
V_V_HM	6.16681025032793	1.19787350813737	70368.4675872418	3.81898093278864	8.51463956786721	-282
V_V_WT	5.03778663932208	1.19898036813756	70368.4675872418	2.68778787873125	7.38778539991292	-281
V_V_HT	2.8249530498518	1.19857991784386	70368.4675872418	0.475739170914493	5.17416692878912	-281
V_V_HM	6.14291976223796	1.19788195804653	70368.4675872418	3.79507388289617	8.49076564157974	-281
V_V_WT	5.03434166381227	1.19894090985505	70368.4675872418	2.6844202413643	7.38426308626023	-280
V_V_HT	2.8353367982924	1.19854266998713	70368.4675872418	0.486195925068494	5.1844776715163	-280
V_V_HM	6.11853238510176	1.19784833485339	70368.4675872418	3.77075240714112	8.4663123630624	-280
V_V_WT	5.03080385402858	1.19886067018683	70368.4675872418	2.68103970114554	7.38056800691161	-279
V_V_HT	2.8456361101102	1.19846587812871	70368.4675872418	0.496645748751981	5.19462647146843	-279
V_V_HM	6.09372492905225	1.1977772630719	70368.4675872418	3.74608425161967	8.44136560648483	-279
V_V_WT	5.0271994516109	1.19874684570778	70368.4675872418	2.6776583944447	7.3767405087771	-278
V_V_HT	2.85582085532744	1.1983564980155	70368.4675872418	0.507044878739237	5.20459683191565	-278
V_V_HM	6.068574972266	1.19767529399293	70368.4675872418	3.72113415399338	8.41601579053863	-278
V_V_WT	5.02355455277819	1.19860698763471	70368.4675872418	2.67428761711313	7.37282148844324	-277
V_V_HT	2.86586155139587	1.19822182311793	70368.4675872418	0.517349537296779	5.21437356549496	-277
V_V_HM	6.0431601439727	1.19754928839217	70368.4675872418	3.69596629638741	8.39035399155799	-277
V_V_WT	5.0198945335575	1.1984500221926	70368.4675872418	2.67093524979754	7.36885381731745	-276
V_V_HT	2.8757305694593	1.19807048335787	70368.4675872418	0.527515180941423	5.22394595797718	-276
V_V_HM	6.01755753943678	1.19740737780061	70368.4675872418	3.67064183628416	8.3644732425894	-276
V_V_WT	5.01624390002002	1.198285798126	70368.4675872418	2.66760649505243	7.36488130498761	-275
V_V_HT	2.88540225287096	1.19791200776918	70368.4675872418	0.537497476141998	5.23330702959993	-275
V_V_HM	5.9918434144515	1.19725855265947	70368.4675872418	3.6452194082328	8.33846742067019	-275
V_V_WT	5.01262697691248	1.19812291016607	70368.4675872418	2.66430883197125	7.36094512185371	-274
V_V_HT	2.89485134857265	1.19775470402468	70368.4675872418	0.547254886820663	5.24244781032464	-274
V_V_HM	5.96609383822747	1.19711063757229	70368.4675872418	3.61975974523903	8.31242793121591	-274
V_V_WT	5.00906776917868	1.19796842990027	70368.4675872418	2.6610524052027	7.35708313315466	-273
V_V_HT	2.90405310541249	1.1976053985558	70368.4675872418	0.556749282035702	5.25135692878929	-273
V_V_HM	5.94038440787973	1.19697004696005	70368.4675872418	3.59432587216755	8.28644294359191	-273
V_V_WT	5.00558865997566	1.19782935308225	70368.4675872418	2.65784588624273	7.3533314337086	-272
V_V_HT	2.91298530483578	1.19747085289307	70368.4675872418	0.565945190648111	5.26002541902346	-272
V_V_HM	5.91478827391964	1.19684314785077	70368.4675872418	3.56897846016941	8.26059808766986	-272
V_V_WT	5.00221030450292	1.1977123044258	70368.4675872418	2.6546969458671	7.34972366313873	-271
V_V_HT	2.9216283513177	1.19735747878916	70368.4675872418	0.574810450112623	5.26844625252278	-271
V_V_HM	5.88937589026793	1.19673599233583	70368.4675872418	3.54377610108024	8.23497567945562	-271
V_V_WT	4.99895258822017	1.19762206976669	70368.4675872418	2.65161608930843	7.34628908713192	-270
V_V_HT	2.92996374611642	1.19726990691692	70368.4675872418	0.583317485579276	5.27661000665357	-270
V_V_HM	5.8642164432731	1.19665294882487	70368.4675872418	3.51877941917566	8.20965346737054	-270
V_V_WT	4.99583376142612	1.19756225275546	70368.4675872418	2.64861450371864	7.3430530191336	-269
V_V_HT	2.93797530081136	1.19721163025603	70368.4675872418	0.591443262395363	5.28450733922737	-269
V_V_HM	5.83937630227374	1.19659732235179	70368.4675872418	3.49404830593545	8.18470429861203	-269
V_V_WT	4.99287121083844	1.19753438762085	70368.4675872418	2.64570656873063	7.34003585294625	-268
V_V_HT	2.94564800682051	1.19718413810064	70368.4675872418	0.599169852965781	5.29212616067525	-268
V_V_HM	5.81492029530423	1.1965705250444	70368.4675872418	3.46964482162672	8.16019576898173	-268
V_V_WT	4.99008006279561	1.19753913510417	70368.4675872418	2.64290611563142	7.33725400995981	-267
V_V_HT	2.95296990876244	1.19718808483871	70368.4675872418	0.606484019310172	5.29945579821472	-267
V_V_HM	5.7909090524067	1.19657319818202	70368.4675872418	3.4456283393856	8.1361897654278	-267
V_V_WT	4.9874726927517	1.1975767120156	70368.4675872418	2.64022509492763	7.33472029057576	-266
V_V_HT	2.95993278273482	1.19722370902519	70368.4675872418	0.613377069959082	5.30648849551055	-266
V_V_HM	5.76739793666939	1.19660561336704	70368.4675872418	3.4220536899603	8.11274218337848	-266
V_V_WT	4.98505913616969	1.19764652138753	70368.4675872418	2.6376747121374	7.33244356020198	-265
V_V_HT	2.96653153381818	1.19729047068568	70368.4675872418	0.619844968341619	5.31321809929474	-265
V_V_HM	5.74443773469118	1.1966673223494	70368.4675872418	3.39897253851878	8.08990293086358	-265
V_V_WT	4.98284849694153	1.19774598181129	70368.4675872418	2.6352691307077	7.33042786317536	-264
V_V_HT	2.97276233961235	1.19738590586997	70368.4675872418	0.625888721394338	5.31963595783036	-264
V_V_HM	5.72207732416273	1.19675605522264	70368.4675872418	3.3764382117631	8.06771643656236	-264
V_V_WT	4.98084800777338	1.19787147278652	70368.4675872418	2.63302267951708	7.32867333602968	-263
V_V_HT	2.9786239190024	1.19750654764279	70368.4675872418	0.631513843187478	5.32573399481732	-263
V_V_HM	5.70036163775872	1.19686859988342	70368.4675872418	3.35450193808312	8.04622133743431	-263
V_V_WT	4.97906398527915	1.19801765912884	70368.4675872418	2.63095213212853	7.32717583842977	-262
V_V_HT	2.984116260669	1.19764726359775	70368.4675872418	0.636730381906392	5.3315021394316	-262
V_V_HM	5.67933360231707	1.19700016242219	70368.4675872418	3.33321604036842	8.0254511642657	-262
V_V_WT	4.97750050710793	1.19817903265881	70368.4675872418	2.62907236221017	7.32592865200569	-261
V_V_HT	2.9892424926828	1.19780275744306	70368.4675872418	0.641551846341438	5.33693313902415	-261
V_V_HM	5.65903103766533	1.1971458003306	70368.4675872418	3.31262802575158	8.00543404957907	-261
V_V_WT	4.97615946104274	1.19835017979238	70368.4675872418	2.6273958681573	7.32492305392819	-260
V_V_HT	2.99400886296342	1.1979678264794	70368.4675872418	0.645994681690945	5.34202304423589	-260
V_V_HM	5.63948664644304	1.19730066309171	70368.4675872418	3.29278010387413	7.98619318901195	-260
V_V_WT	4.97504229883684	1.19852417447699	70368.4675872418	2.62593767677022	7.32414692090345	-259
V_V_HT	2.99842223987608	1.19813579069452	70368.4675872418	0.650078849128765	5.3467656306234	-259
V_V_HM	5.62073210459791	1.1974584835782	70368.4675872418	3.2737162342389	7.96774797495691	-259
V_V_WT	4.9741504754276	1.19869232017228	70368.4675872418	2.62471628818542	7.32358466266978	-258
V_V_HT	3.0024894947659	1.19829823873358	70368.4675872418	0.653827706236094	5.35115128329571	-258
V_V_HM	5.60279909128262	1.197611331106	70368.4675872418	3.2554836401211	7.95011454244415	-258
V_V_WT	4.97348509412182	1.19884494167541	70368.4675872418	2.62375176908496	7.32321841915867	-257
V_V_HT	3.00621805229297	1.19844579751303	70368.4675872418	0.65726704889524	5.35516905569071	-257
V_V_HM	5.58571830151156	1.19775034330035	70368.4675872418	3.23813038676923	7.9333062162539	-257
V_V_WT	4.97304557041601	1.19897376302527	70368.4675872418	2.62305975583007	7.32303138500195	-256
V_V_HT	3.00961810759938	1.19857044753841	70368.4675872418	0.660422790438945	5.35881342475982	-256
V_V_HM	5.56951557596029	1.19786793467977	70368.4675872418	3.22169718238506	7.91733396953552	-256
V_V_WT	4.97282970764354	1.19907232650558	70368.4675872418	2.62265070886315	7.32300870642393	-255
V_V_HT	3.01270255058145	1.19866592869594	70368.4675872418	0.663320090572113	5.36208501059078	-255
V_V_HM	5.5542119745323	1.19795818009992	70368.4675872418	3.20621670014141	7.9022072489232	-255
V_V_WT	4.97283473911671	1.19913480591924	70368.4675872418	2.62253328082943	7.32313619740399	-254
V_V_HT	3.01548528443591	1.19872658185337	70368.4675872418	0.665983944377683	5.36498662449414	-254
V_V_HM	5.53982672752447	1.19801570489487	70368.4675872418	3.19171870466794	7.887934750381	-254
V_V_WT	4.97305666778781	1.19915778937133	70368.4675872418	2.62271016198736	7.32340317358827	-253
V_V_HT	3.0179825788095	1.19874908511079	70368.4675872418	0.66843713241856	5.36752802520044	-253
V_V_HM	5.52637471917531	1.19803734168357	70368.4675872418	3.17822428826275	7.87452515008788	-253
V_V_WT	4.97349017453035	1.19914095287272	70368.4675872418	2.6231766682284	7.32380368083231	-252
V_V_HT	3.0202133884324	1.19873310994521	70368.4675872418	0.670699253329206	5.3697275235356	-252
V_V_HM	5.51386582751002	1.19802275666227	70368.4675872418	3.16574398320562	7.86198767181442	-252
V_V_WT	4.97412882032272	1.19908704785045	70368.4675872418	2.62392096774028	7.32433667290515	-251
V_V_HT	3.02219914757081	1.19868130986619	70368.4675872418	0.672786540503207	5.37161175463842	-251
V_V_HM	5.50230520734311	1.19797444007109	70368.4675872418	3.15427806344615	7.85033235124007	-251
V_V_WT	4.97496524945192	1.199001702561	70368.4675872418	2.62492467344028	7.32500582546356	-250
V_V_HT	3.02396355749677	1.19859912880974	70368.4675872418	0.674712025110556	5.37321508988297	-250
V_V_HM	5.49169360175516	1.19789752627565	70368.4675872418	3.14381720872015	7.83956999479016	-250
V_V_WT	4.97599139428028	1.19889304939313	70368.4675872418	2.62616377822746	7.3258190103331	-249
V_V_HT	3.02553235733109	1.19849444085449	70368.4675872418	0.676486013096112	5.37457870156606	-249
V_V_HM	5.48202766410459	1.19779945434608	70368.4675872418	3.13434349182571	7.82971183638347	-249
V_V_WT	4.97719872142787	1.19877072488809	70368.4675872418	2.62761086112325	7.32678658173248	-248
V_V_HT	3.02693281880127	1.19837657912277	70368.4675872418	0.678117483289054	5.3757481543135	-248
V_V_HM	5.47330086369727	1.19768904595194	70368.4675872418	3.12583309161665	7.82076863577789	-248
V_V_WT	4.97857861434778	1.19864340546992	70368.4675872418	2.62924029980957	7.32791692888598	-247
V_V_HT	3.02819251926544	1.19825393670927	70368.4675872418	0.679617562601277	5.37676747592961	-247
V_V_HM	5.46550604553433	1.19757421745478	70368.4675872418	3.11826333704374	7.81274875402492	-247
V_V_WT	4.98012245549868	1.19851793539423	70368.4675872418	2.63103006201992	7.32921484897744	-246
V_V_HT	3.0293390324597	1.19813311902536	70368.4675872418	0.681000878177777	5.37767718674163	-246
V_V_HM	5.45863605584719	1.19746117373	70368.4675872418	3.11161491279685	7.80565719889753	-246
V_V_WT	4.98182162749984	1.19839907415558	70368.4675872418	2.63296220177512	7.33068105322457	-245
V_V_HT	3.03039993397733	1.19801869966168	70368.4675872418	0.682286041384733	5.37851382656993	-245
V_V_HM	5.45268374058656	1.19735417823366	70368.4675872418	3.10587230846266	7.79949517271046	-245
V_V_WT	4.98366751381772	1.19828937296567	70368.4675872418	2.63502310217261	7.33231192546284	-244
V_V_HT	3.03140279733577	1.19791310169548	70368.4675872418	0.68349587651376	5.37930971815777	-244
V_V_HM	5.44764194376455	1.19725544237866	70368.4675872418	3.10102403368909	7.79425985384001	-244
V_V_WT	4.98565158301835	1.19818961055935	70368.4675872418	2.63720270545989	7.3341004605768	-243
V_V_HT	3.03237522986577	1.1978170245271	70368.4675872418	0.684656620072545	5.38009383965899	-243
V_V_HM	5.44350324205042	1.19716553675726	70368.4675872418	3.09706154678587	7.78994493731496	-243
V_V_WT	4.98776576275202	1.1981005829677	70368.4675872418	2.63949137906819	7.33604014643585	-242
V_V_HT	3.03334494916384	1.19773119262385	70368.4675872418	0.685794569703342	5.38089532862434	-242
V_V_HM	5.44025892008769	1.19708506919393	70368.4675872418	3.09397494106198	7.78654289911341	-242
V_V_WT	4.99000262748064	1.19802352588308	70368.4675872418	2.64187927550521	7.33812597945606	-241
V_V_HT	3.03433957376588	1.19765676995836	70368.4675872418	0.686935062558358	5.3817440849734	-241
V_V_HM	5.43789897364228	1.1970150853124	70368.4675872418	3.09175216286319	7.78404578442136	-241
V_V_WT	4.99235537539762	1.19795964648155	70368.4675872418	2.6443572269021	7.34035352389314	-240
V_V_HT	3.03538646444484	1.19759490464177	70368.4675872418	0.688103209115369	5.38266971977431	-240
V_V_HM	5.43641254477519	1.19695663494592	70368.4675872418	3.09038029657981	7.78244479297056	-240
V_V_WT	4.99481748552273	1.19790883840382	70368.4675872418	2.64691892074257	7.34271605030289	-239
V_V_HT	3.03651275186526	1.1975454749939	70368.4675872418	0.689326378531801	5.38369912519871	-239
V_V_HM	5.43578854263567	1.19690957154999	70368.4675872418	3.08984853858795	7.78172854668339	-239
V_V_WT	4.99738323276683	1.19787098356701	70368.4675872418	2.64955886337963	7.34520760215403	-238
V_V_HT	3.03774473901301	1.19750836121251	70368.4675872418	0.690631108605622	5.38485836942041	-238
V_V_HM	5.43601558720138	1.19687377202007	70368.4675872418	3.09014575014986	7.7818854242529	-238
V_V_WT	5.00004788770118	1.1978464282384	70368.4675872418	2.65227164670152	7.34782412870083	-237
V_V_HT	3.03910750513192	1.19748391009623	70368.4675872418	0.692041798856122	5.38617321140772	-237
V_V_HM	5.43708213729355	1.19684958196505	70368.4675872418	3.09125971269416	7.78290456189295	-237
V_V_WT	5.00280758371884	1.19783559598662	70368.4675872418	2.65505257390773	7.35056259352995	-236
V_V_HT	3.04062493090008	1.19747255636615	70368.4675872418	0.693581477909095	5.38766838389107	-236
V_V_HM	5.43897667175677	1.19683745155224	70368.4675872418	3.09317802273857	7.78477532077497	-236
V_V_WT	5.0056588050062	1.19783774586157	70368.4675872418	2.65789958144513	7.35341802856728	-235
V_V_HT	3.04232030737804	1.19747360891896	70368.4675872418	0.695274791385977	5.38936582337011	-235
V_V_HM	5.44168774251489	1.19683677017271	70368.4675872418	3.09589042899898	7.78748505603079	-235
V_V_WT	5.00859874427623	1.1978518818643	70368.4675872418	2.66081181418237	7.35638567437008	-234
V_V_HT	3.04421557671731	1.19748613741572	70368.4675872418	0.697145504900446	5.39128564853417	-234
V_V_HM	5.44520417080676	1.19684671395192	70368.4675872418	3.0993873675065	7.79102097410701	-234
V_V_WT	5.0116249412469	1.19787599436962	70368.4675872418	2.66379075069814	7.35945913179567	-233
V_V_HT	3.04633192050923	1.19750822980435	70368.4675872418	0.699218547661523	5.39344529335693	-233
V_V_HM	5.44951494058149	1.1968655311888	70368.4675872418	3.10366125554028	7.7953686256227	-233
V_V_WT	5.01473577708816	1.19790851679628	70368.4675872418	2.66683784265802	7.36263371151829	-232
V_V_HT	3.04868838453994	1.19753841182057	70368.4675872418	0.701515855009934	5.39586091406994	-232
V_V_HM	5.45460954860701	1.19689189841155	70368.4675872418	3.10870418386994	7.80051491334409	-232
V_V_WT	5.01793059572264	1.19794894887699	70368.4675872418	2.66995341450743	7.36590777693785	-231
V_V_HT	3.05130126044942	1.19757625237319	70368.4675872418	0.704054563523412	5.39854795737542	-231
V_V_HM	5.46047812660157	1.19692549547259	70368.4675872418	3.11450691170223	7.80644934150092	-231
V_V_WT	5.02120963821479	1.19799798388268	70368.4675872418	2.67313634850133	7.36928292792825	-230
V_V_HT	3.05418386767004	1.19762248483974	70368.4675872418	0.706846555216065	5.40152118012402	-230
V_V_HM	5.46711145473565	1.19696711708534	70368.4675872418	3.12105866157116	7.81316424790014	-230
V_V_WT	5.02457384507576	1.1980570784418	70368.4675872418	2.67638473016252	7.372762959989	-229
V_V_HT	3.05734690862604	1.19767858513903	70368.4675872418	0.709899639714642	5.40479417753745	-229
V_V_HM	5.47450084134823	1.1970182653354	70368.4675872418	3.12834779773139	7.82065388496507	-229
V_V_WT	5.02802439888242	1.19812697830352	70368.4675872418	2.67969828040115	7.37635051736368	-228
V_V_HT	3.06079996570438	1.19774533236248	70368.4675872418	0.713221872388724	5.40837805902004	-228
V_V_HM	5.48263777703329	1.19707977020708	70368.4675872418	3.13636418400959	7.828911370057	-228
V_V_WT	5.03156289335718	1.19820859594488	70368.4675872418	2.6830768044868	7.38004898222755	-227
V_V_HT	3.06455025093523	1.19782366328171	70368.4675872418	0.716818629198264	5.4122818726722	-227
V_V_HM	5.49151406202098	1.19715260477034	70368.4675872418	3.145097713421	7.83793041062095	-227
V_V_WT	5.03519103007059	1.19830145748373	70368.4675872418	2.6865229327979	7.38385912734329	-226
V_V_HT	3.06860438454832	1.19791315726099	70368.4675872418	0.720697354818046	5.41651141427859	-226
V_V_HM	5.50112157590767	1.19723643518	70368.4675872418	3.15454091989781	7.84770223191753	-226
V_V_WT	5.03891050788566	1.19840312003535	70368.4675872418	2.6900431522459	7.38777786352542	-225
V_V_HT	3.07296898618528	1.19801146770272	70368.4675872418	0.724869268215598	5.42106870415497	-225
V_V_HM	5.51145219699069	1.19732907628525	70368.4675872418	3.16468996462786	7.85821442935351	-225
V_V_WT	5.04272302658583	1.19850917449675	70368.4675872418	2.69364780444595	7.39179824872571	-224
V_V_HT	3.0776506759006	1.19811432413815	70368.4675872418	0.729349359554324	5.42595199224688	-224
V_V_HM	5.5224978029958	1.19742649260125	70368.4675872418	3.17554463487794	7.86945097111366	-224
V_V_WT	5.04663028770032	1.19861336051734	70368.4675872418	2.6973508612	7.39590971420065	-223
V_V_HT	3.08265607565649	1.19821564350104	70368.4675872418	0.734156173592261	5.43115597772071	-223
V_V_HM	5.53425027505484	1.19752290331336	70368.4675872418	3.18710814216326	7.88139240794643	-223
V_V_WT	5.05063398654836	1.19870779327452	70368.4675872418	2.70116947206142	7.40009850103529	-222
V_V_HT	3.08799180113919	1.1983077502168	70368.4675872418	0.739311370124186	5.4366722321542	-222
V_V_HM	5.54670148878303	1.19761099099642	70368.4675872418	3.19938670423551	7.89401627333056	-222
V_V_WT	5.05473578114461	1.19878383968308	70368.4675872418	2.70512221587201	7.4043493464172	-221
V_V_HT	3.09366375730367	1.19838222906622	70368.4675872418	0.744837347915302	5.44249016669204	-221
V_V_HM	5.55984316224962	1.19768271463119	70368.4675872418	3.2123877995431	7.90729852495615	-221
V_V_WT	5.05893706339763	1.1988346936916	70368.4675872418	2.70922382438542	7.40865030240983	-220
V_V_HT	3.09967423546442	1.1984324340596	70368.4675872418	0.750749424404648	5.4485990465242	-220
V_V_HM	5.57366613849845	1.19773170496103	70368.4675872418	3.22611475485826	7.92121752213865	-220
V_V_WT	5.06323881389548	1.19885628654429	70368.4675872418	2.71348325294173	7.41299437484924	-219
V_V_HT	3.10602117890821	1.1984543755403	70368.4675872418	0.757053362596772	5.45498899521965	-219
V_V_HM	5.58815998901559	1.19775411191129	70368.4675872418	3.24056468780448	7.9357552902267	-219
V_V_WT	5.06764158515939	1.19884694616569	70368.4675872418	2.71790433132618	7.4173788389926	-218
V_V_HT	3.11269889850053	1.19844638908422	70368.4675872418	0.763746735624627	5.46165106137642	-218
V_V_HM	5.60331302021894	1.19774828953584	70368.4675872418	3.25572913085031	7.95089690958758	-218
V_V_WT	5.07214570452574	1.19880584034057	70368.4675872418	2.72248901801511	7.42180239103636	-217
V_V_HT	3.1197002535475	1.1984076193115	70368.4675872418	0.77082407933684	5.46857642775815	-217
V_V_HM	5.61911290607194	1.19771334911899	70368.4675872418	3.27159749983987	7.96662831230401	-217
V_V_WT	5.0767509872381	1.19873407742565	70368.4675872418	2.72723495587546	7.42626701860074	-216
V_V_HT	3.12701522647776	1.19833909444095	70368.4675872418	0.778273360855592	5.47575709209994	-216
V_V_HM	5.63554585038978	1.19765018872979	70368.4675872418	3.2881542383751	7.98293746240445	-216
V_V_WT	5.08145711408405	1.19863307279925	70368.4675872418	2.73213905155658	7.43077517661151	-215
V_V_HT	3.13463307662072	1.19824213525602	70368.4675872418	0.786081250777737	5.4831849024637	-215
V_V_HM	5.65259768526296	1.19755997473888	70368.4675872418	3.30538289246273	7.9998124780632	-215
V_V_WT	5.08626359304464	1.19850456035592	70368.4675872418	2.73719741461016	7.43532977147912	-214
V_V_HT	3.14254238533021	1.19811836774852	70368.4675872418	0.794233143516925	5.4908516271435	-214
V_V_HM	5.67025371861707	1.19744415620161	70368.4675872418	3.32326592988319	8.01724150735094	-214
V_V_WT	5.09116903787649	1.19835267156836	70368.4675872418	2.74240056111587	7.43993751463712	-213
V_V_HT	3.15072834390172	1.19797175290777	70368.4675872418	0.802706466838698	5.49875022096475	-213
V_V_HM	5.6884965620026	1.19730640999463	70368.4675872418	3.34177875551721	8.035214368488	-213
V_V_WT	5.09617093658755	1.19818426529702	70368.4675872418	2.74773253573096	7.44460933744415	-212
V_V_HT	3.15917217587765	1.1978089115735	70368.4675872418	0.811469467454805	5.50687488430049	-212
V_V_HM	5.7073053481056	1.19715295677444	70368.4675872418	3.3608883095784	8.0537223866328	-212
V_V_WT	5.1012655964522	1.19800856728148	70368.4675872418	2.75317156330147	7.44935962960293	-211
V_V_HT	3.16785128707246	1.19763877644113	70368.4675872418	0.820482043117267	5.51522053102765	-211
V_V_HM	5.72665543987655	1.196992234028	70368.4675872418	3.38055341756227	8.07275746219083	-211
V_V_WT	5.1064481007696	1.19783666768654	70368.4675872418	2.75869099042911	7.45420521111008	-210
V_V_HT	3.17673942060217	1.19747210579745	70368.4675872418	0.829696850724791	5.52378199047954	-210
V_V_HM	5.74651814246636	1.19683443716427	70368.4675872418	3.40072540164163	8.0923108832911	-210
V_V_WT	5.1117124936947	1.19768044644855	70368.4675872418	2.76426157662093	7.45916341076847	-209
V_V_HT	3.18580739158275	1.1973204385635	70368.4675872418	0.839062089134676	5.53255269403083	-209
V_V_HM	5.76686120525734	1.19669052512786	70368.4675872418	3.42135053169258	8.11237187882211	-209
V_V_WT	5.1170526128196	1.19755014077948	70368.4675872418	2.76985709455715	7.46424813108205	-208
V_V_HT	3.19502543699753	1.19719372259583	70368.4675872418	0.848528497554286	5.54152237644077	-208
V_V_HM	5.78765165991089	1.19656995283476	70368.4675872418	3.44237730776296	8.13292601205882	-208
V_V_WT	5.12246208427109	1.19745394098022	70368.4675872418	2.77545511739367	7.46946905114851	-207
V_V_HT	3.20436332391353	1.19709992228152	70368.4675872418	0.858050232870344	5.55067641495672	-207
V_V_HM	5.80885570826703	1.19648029881275	70368.4675872418	3.46375707779579	8.15395433873827	-207
V_V_WT	5.12793370334515	1.19739900425889	70368.4675872418	2.78103441231502	7.47483299437528	-206
V_V_HT	3.21378894594119	1.1970460104538	70368.4675872418	0.867581521956173	5.5599963699262	-206
V_V_HM	5.83043625151714	1.19642821933595	70368.4675872418	3.48543969670049	8.17543280633379	-206
V_V_WT	5.13345986433655	1.19739025044567	70368.4675872418	2.78657773076018	7.48034199791292	-205
V_V_HT	3.22326935095056	1.19703679340298	70368.4675872418	0.877079992363936	5.56945870953718	-205
V_V_HM	5.85235449379456	1.19641832373124	70368.4675872418	3.50737733434036	8.19733165324877	-205
V_V_WT	5.13903217247484	1.1974310085288	70368.4675872418	2.7920701531494	7.48599419180029	-204
V_V_HT	3.23277006108741	1.19707554272673	70368.4675872418	0.886504753915458	5.57903536825936	-204
V_V_HM	5.87456815595862	1.19645378103573	70368.4675872418	3.52952150026927	8.21961481164798	-204
V_V_WT	5.14464204294033	1.19752153431412	70368.4675872418	2.79750259328411	7.49178149259654	-203
V_V_HT	3.24225622440867	1.19716254737655	70368.4675872418	0.895820388323436	5.58869206049391	-203
V_V_HM	5.89703408964356	1.19653493122638	70368.4675872418	3.55182837976741	8.24223979951972	-203
V_V_WT	5.150280888076	1.19765853555621	70368.4675872418	2.80287291630076	7.49768885985123	-202
V_V_HT	3.25169298579936	1.19729464902377	70368.4675872418	0.904998230789764	5.59838774080895	-202
V_V_HM	5.91970914674967	1.19665883830923	70368.4675872418	3.57426057927645	8.26515771422289	-202
V_V_WT	5.15593997026761	1.19783572762422	70368.4675872418	2.8081847024471	7.50369523808813	-201
V_V_HT	3.26104531050008	1.1974657826876	70368.4675872418	0.914015133903454	5.6080754870967	-201
V_V_HM	5.9425492956998	1.1968198054135	70368.4675872418	3.59678523307287	8.28831335832671	-201
V_V_WT	5.16160996894874	1.19804540654918	70368.4675872418	2.81344373091816	7.50977620697933	-200
V_V_HT	3.27027745892656	1.19766850915379	70368.4675872418	0.922849938923022	5.61770497893009	-200
V_V_HM	5.96550698796992	1.19701083789277	70368.4675872418	3.61936850212353	8.31164547381631	-200
V_V_WT	5.16728140701687	1.19827738373187	70368.4675872418	2.81866049424239	7.51590231979134	-199
V_V_HT	3.27935350481856	1.19789297218985	70368.4675872418	0.931486037781239	5.62722097185589	-199
V_V_HM	5.98853378653185	1.19722263948954	70368.4675872418	3.64198017004353	8.33508740302017	-199
V_V_WT	5.17294481608572	1.19851889333019	70368.4675872418	2.82385054505467	7.52203908711676	-198
V_V_HT	3.28823753022304	1.19812680510071	70368.4675872418	0.939911751218894	5.63656330922719	-198
V_V_HM	6.01158126155472	1.19744351778829	70368.4675872418	3.66459472410947	8.35856779899997	-198
V_V_WT	5.17859064624567	1.19875556369404	70368.4675872418	2.82903250184648	7.52814879064485	-197
V_V_HT	3.29689365789884	1.1983560746264	70368.4675872418	0.948118511152294	5.64566880464539	-197
V_V_HM	6.0346002122155	1.19766028134481	70368.4675872418	3.68718881869862	8.38201160573238	-197
V_V_WT	5.18420899642641	1.19897396991988	70368.4675872418	2.8342227763275	7.53419521652532	-196
V_V_HT	3.30528629703363	1.19856776525402	70368.4675872418	0.956096237144421	5.65447635692284	-196
V_V_HM	6.05753765354943	1.19786060773489	70368.4675872418	3.7097336207693	8.40534168632956	-196
V_V_WT	5.189789640508	1.19916276137765	70368.4675872418	2.83943338958662	7.54014589142939	-195
V_V_HT	3.31338047403143	1.1987508737472	70368.4675872418	0.963831521917242	5.66292942614562	-195
V_V_HM	6.08033630841999	1.19803408210111	70368.4675872418	3.73219226628154	8.42848035055843	-195
V_V_WT	5.19532216782265	1.19931268133979	70368.4675872418	2.8446720741207	7.5459722615246	-194
V_V_HT	3.3211419610911	1.19889642469413	70368.4675872418	0.97130772945609	5.67097619272612	-194
V_V_HM	6.1029355488376	1.19817220603053	70368.4675872418	3.75452078411556	8.45135031355965	-194
V_V_WT	5.20079614061868	1.19941545022286	70368.4675872418	2.84994462014255	7.55164766109481	-193
V_V_HT	3.32853695795393	1.19899638001303	70368.4675872418	0.978506814124062	5.6785671017838	-193
V_V_HM	6.12527357199673	1.19826735208336	70368.4675872418	3.77667232123022	8.47387482276323	-193
V_V_WT	5.2062012011432	1.19946564546139	70368.4675872418	2.85525129811514	7.55715110417127	-192
V_V_HT	3.33553309052184	1.19904546863259	70368.4675872418	0.98540673311067	5.68565944793301	-192
V_V_HM	6.14728608907673	1.19831450789959	70368.4675872418	3.79859241301902	8.49597976513444	-192
V_V_WT	5.21152718202021	1.19946143918654	70368.4675872418	2.86058552328117	7.56246884075925	-191
V_V_HT	3.34209995017737	1.19904190414217	70368.4675872418	0.991980579159206	5.69221932119554	-191
V_V_HM	6.16890623635912	1.1983119596893	70368.4675872418	3.8202175547877	8.51759491793055	-191
V_V_WT	5.2167642432589	1.19940462795381	70368.4675872418	2.86593393440519	7.56759455211261	-190
V_V_HT	3.34820942324205	1.19898741392269	70368.4675872418	0.998196852928588	5.69822199355551	-190
V_V_HM	6.19006513743864	1.19826132025654	70368.4675872418	3.84147570903882	8.53865456583845	-190
V_V_WT	5.22190289552779	1.19929996395194	70368.4675872418	2.87127772787674	7.57252806317885	-189
V_V_HT	3.3538355146	1.19888658890045	70368.4675872418	1.00402056109795	5.70365046810205	-189
V_V_HM	6.210692629617	1.19816691024562	70368.4675872418	3.86228824462119	8.55909701461282	-189
V_V_WT	5.226933843777	1.19915338957521	70368.4675872418	2.87659596156682	7.57727172598719	-188
V_V_HT	3.35895320265949	1.19874516550473	70368.4675872418	1.0094154386874	5.70849096663158	-188
V_V_HM	6.23071829793761	1.19803412077756	70368.4675872418	3.88257417999341	8.57886241588181	-188
V_V_WT	5.23184838287452	1.19897322696788	70368.4675872418	2.88186361895981	7.58183314678922	-187
V_V_HT	3.36354017480755	1.1985711872073	70368.4675872418	1.01434340789778	5.71273694171731	-187
V_V_HM	6.25007176774341	1.19787052686328	70368.4675872418	3.90224829349448	8.59789524199234	-187
V_V_WT	5.23663860777042	1.19877020716725	70368.4675872418	2.88705176219745	7.58622545334339	-186
V_V_HT	3.36757759418164	1.19837503653115	70368.4675872418	1.01876528214544	5.71638990621784	-186
V_V_HM	6.26868328843205	1.19768592391882	70368.4675872418	3.92122163552916	8.61614494133493	-186
V_V_WT	5.24129752187197	1.1985568568658	70368.4675872418	2.89212884239856	7.59046620134539	-185
V_V_HT	3.37105036124595	1.19816884192091	70368.4675872418	1.022642190171	5.71945853232089	-185
V_V_HM	6.28648448318004	1.19749176850867	70368.4675872418	3.93940337443395	8.63356559192613	-185
V_V_WT	5.24581893534259	1.19834634771416	70368.4675872418	2.89706285332164	7.59457501736354	-184
V_V_HT	3.37394664124367	1.19796536086326	70368.4675872418	1.02593729257316	5.72195598991418	-184
V_V_HM	6.30340861727333	1.19730011880634	70368.4675872418	3.95670314150249	8.65011409304418	-184
V_V_WT	5.25019683048345	1.1981500892999	70368.4675872418	2.90182541450251	7.59856824646439	-183
V_V_HT	3.37625526771957	1.19777563690079	70368.4675872418	1.02861777757862	5.72389275786052	-183
V_V_HM	6.31938931481709	1.19712140076679	70368.4675872418	3.97303412599223	8.66574450364195	-183
V_V_WT	5.25442518847677	1.19797687205148	70368.4675872418	2.90639327790385	7.60245709904969	-182
V_V_HT	3.37796507145023	1.19760816682545	70368.4675872418	1.03065582227129	5.72527432062916	-182
V_V_HM	6.33436019932914	1.19696361660638	70368.4675872418	3.98831426709534	8.68040613156295	-182
V_V_WT	5.25849820327626	1.19783301416825	70368.4675872418	2.9107482538232	7.60624815272932	-181
V_V_HT	3.37906567188207	1.19746904677869	70368.4675872418	1.03202909767442	5.72610224608971	-181
V_V_HM	6.3482557768801	1.19683248916714	70368.4675872418	4.00246685412526	8.69404469963494	-181
V_V_WT	5.26241091665463	1.19772338417642	70368.4675872418	2.91487584173311	7.60994599157615	-180
V_V_HT	3.37954983140969	1.19736297290984	70368.4675872418	1.03272116174073	5.72637850107865	-180
V_V_HM	6.36101408162814	1.19673242471303	70368.4675872418	4.01542128497292	8.70660687828336	-180
V_V_WT	5.26615880884391	1.19765044645006	70368.4675872418	2.91876669169809	7.61355092598973	-179
V_V_HT	3.37941192547772	1.19729231165017	70368.4675872418	1.03272175171499	5.72610209924045	-179
V_V_HM	6.37257517160973	1.1966656254545	70368.4675872418	4.02711330134743	8.71803704187204	-179
V_V_WT	5.26973848064018	1.19761538337922	70368.4675872418	2.92241508703247	7.61706187424789	-178
V_V_HT	3.37865045760628	1.19725819677057	70368.4675872418	1.03202714892901	5.72527376628356	-178
V_V_HM	6.38288492755045	1.19663314334699	70368.4675872418	4.03748672214405	8.72828313295685	-178
V_V_WT	5.27314788641931	1.19761847314319	70368.4675872418	2.92581843688134	7.62047733595728	-177
V_V_HT	3.37726893552686	1.19726089888534	70368.4675872418	1.03064033071086	5.72389754034285	-177
V_V_HM	6.39189680458026	1.19663523532762	70368.4675872418	4.04649449889665	8.73729911026387	-177
V_V_WT	5.27638634060651	1.19765911187369	70368.4675872418	2.92897723925033	7.6237954419627	-176
V_V_HT	3.37527591527054	1.19729984680592	70368.4675872418	1.02857097261989	5.72198085792119	-176
V_V_HM	6.39957254303879	1.19667138336518	70368.4675872418	4.0540993872848	8.74504569879278	-176
V_V_WT	5.27945428512032	1.19773548007625	70368.4675872418	2.931895502263	7.62701306797765	-175
V_V_HT	3.3726841687072	1.19737330069903	70368.4675872418	1.0258352565952	5.7195330808192	-175
V_V_HM	6.40588124252758	1.1967399793418	70368.4675872418	4.06027363881737	8.75148884623779	-175
V_V_WT	5.28235259615404	1.19784345199235	70368.4675872418	2.93458218858979	7.6301230037183	-174
V_V_HT	3.36950813833187	1.19747728549099	70368.4675872418	1.02245541626709	5.71656086039666	-174
V_V_HM	6.41079518798823	1.19683730000297	70368.4675872418	4.06499683600623	8.75659353997023	-174
V_V_WT	5.28508301661172	1.19797756514085	70368.4675872418	2.93704974758523	7.63311628563821	-173
V_V_HT	3.36576560036734	1.19760653507398	70368.4675872418	1.01845954941754	5.71307165131715	-173
V_V_HM	6.4142934509019	1.19695840796408	70368.4675872418	4.06825772759503	8.76032917420878	-173
V_V_WT	5.28764769285851	1.19813045175512	70368.4675872418	2.93931476642011	7.63598061929692	-172
V_V_HT	3.36147595379284	1.19775393445367	70368.4675872418	1.01388100039827	5.70907090718741	-172
V_V_HM	6.41635865457796	1.19709661260508	70368.4675872418	4.07005205049298	8.76266525866295	-172
V_V_WT	5.290049749486	1.19829443862588	70368.4675872418	2.94139540915854	7.63870408981346	-171
V_V_HT	3.35666257511173	1.19791207728263	70368.4675872418	1.00875766213656	5.70456748808689	-171
V_V_HM	6.41698279435002	1.19724495550651	70368.4675872418	4.07038543851982	8.76358015018022	-171
V_V_WT	5.29229324327333	1.19846195730685	70368.4675872418	2.94331056671693	7.64127591982974	-170
V_V_HT	3.35135273535929	1.19807366198596	70368.4675872418	1.00313111673767	5.69957435398091	-170
V_V_HM	6.41616742939669	1.19739658292735	70368.4675872418	4.0692728841708	8.76306197462259	-170
V_V_WT	5.29438257452864	1.19862456308484	70368.4675872418	2.9450811910218	7.64368395803547	-169
V_V_HT	3.34557519622609	1.19823053149428	70368.4675872418	0.997046113729393	5.69410427872279	-169
V_V_HM	6.4139180728163	1.19754382146058	70368.4675872418	4.06673494040434	8.76110120522828	-169
V_V_WT	5.2963227680425	1.19877420119472	70368.4675872418	2.94672809418488	7.64591744190012	-168
V_V_HT	3.33936156681424	1.19837490463497	70368.4675872418	0.990549513294267	5.68817362033422	-168
V_V_HM	6.41024832906821	1.19767935020479	70368.4675872418	4.06279956062969	8.75769709750673	-168
V_V_WT	5.29811912962784	1.19890261943374	70368.4675872418	2.94827275631747	7.6479655029382	-167
V_V_HT	3.33274479903196	1.19849880063594	70368.4675872418	0.983689909635364	5.68179968842855	-167
V_V_HM	6.40517589809722	1.19779564588428	70368.4675872418	4.0574991903947	8.75285260579974	-167
V_V_WT	5.2997775605634	1.19900321074267	70368.4675872418	2.94973402851915	7.64982109260764	-166
V_V_HT	3.32576095221599	1.19859583215142	70368.4675872418	0.976515881272503	5.67500602315948	-166
V_V_HM	6.39872882487897	1.19788669149361	70368.4675872418	4.05087366799181	8.74658398176613	-166
V_V_WT	5.30130449515059	1.19907137908821	70368.4675872418	2.95112735330606	7.65148163699511	-165
V_V_HT	3.3184490385742	1.19866155945675	70368.4675872418	0.969075142263631	5.66782293488477	-165
V_V_HM	6.39094549986374	1.19794831072432	70368.4675872418	4.04296956942628	8.7389214303012	-165
V_V_WT	5.30270647947979	1.19910270214054	70368.4675872418	2.95246794452483	7.65294501443475	-164
V_V_HT	3.31084866129333	1.19869169892112	70368.4675872418	0.961415691701984	5.66028163088468	-164
V_V_HM	6.38186639012909	1.19797645475536	70368.4675872418	4.03383529745561	8.72989748280257	-164
V_V_WT	5.30399009945056	1.19909308421406	70368.4675872418	2.95377041560935	7.65420978329177	-163
V_V_HT	3.30299983470608	1.19868227121829	70368.4675872418	0.953585343390573	5.65241432602158	-163
V_V_HM	6.37153394933992	1.19796734242567	70368.4675872418	4.02352071681166	8.71954718186819	-163
V_V_WT	5.30516214297073	1.19904109522659	70368.4675872418	2.95504435742525	7.6552799285162	-162
V_V_HT	3.2949445869217	1.19863187948247	70368.4675872418	0.945628863292367	5.64426031055104	-162
V_V_HM	6.36000052031771	1.19791963462172	70368.4675872418	4.01208079497531	8.7079202456601	-162
V_V_WT	5.30622953875029	1.19894867081131	70368.4675872418	2.95629290484593	7.65616617265465	-161
V_V_HT	3.28672705461543	1.19854239164203	70368.4675872418	0.937586726947294	5.63586738228357	-161
V_V_HM	6.34733003518323	1.1978350861849	70368.4675872418	3.99957602458232	8.69508404578414	-161
V_V_WT	5.30719925007596	1.1988205519151	70368.4675872418	2.95751372891314	7.65688477123879	-160
V_V_HT	3.27839287408671	1.19841839565455	70368.4675872418	0.929495578268491	5.62729016990493	-160
V_V_HM	6.33359580819306	1.19771802767686	70368.4675872418	3.98607123199833	8.68112038438779	-160
V_V_WT	5.30807820783834	1.19866248454315	70368.4675872418	2.95870249836054	7.65745391731613	-159
V_V_HT	3.26998811407096	1.19826544713065	70368.4675872418	0.921390597007393	5.61858563113454	-159
V_V_HM	6.3188746965203	1.19757369456471	70368.4675872418	3.97163301289304	8.66611638014756	-159
V_V_WT	5.30887313182448	1.19848259083009	70368.4675872418	2.95985001361004	7.65789625003892	-158
V_V_HT	3.2615595021327	1.19809140800596	70368.4675872418	0.913303101352756	5.60981590291265	-158
V_V_HM	6.3032518441513	1.19740951028106	70368.4675872418	3.95633196134192	8.65017172696069	-158
V_V_WT	5.30959047361491	1.19829101988633	70368.4675872418	2.96094283400908	7.65823811322073	-157
V_V_HT	3.25315420415523	1.19790610950416	70368.4675872418	0.905260988012112	5.60104742029835	-157
V_V_HM	6.28682034170959	1.19723476952928	70368.4675872418	3.9402429503713	8.63339773304787	-157
V_V_WT	5.310236625586	1.19809739156455	70368.4675872418	2.96196849704498	7.65850475412701	-156
V_V_HT	3.24481946060033	1.1977188632587	70368.4675872418	0.897293246667137	5.59234567453353	-156
V_V_HM	6.26967484962605	1.19705826426276	70368.4675872418	3.92344340820369	8.61590629104842	-156
V_V_WT	5.31081798370473	1.19790990309042	70368.4675872418	2.96291733214128	7.65871863526818	-155
V_V_HT	3.23660251325308	1.19753759278942	70368.4675872418	0.889431589022259	5.5837734374839	-155
V_V_HM	6.25191002874116	1.19688745739938	70368.4675872418	3.9060133683777	8.59780668910462	-155
V_V_WT	5.31134080984254	1.19773557758389	70368.4675872418	2.96378183587046	7.65889978381463	-154
V_V_HT	3.22855036976192	1.19736907835948	70368.4675872418	0.881709733425717	5.57539100609811	-154
V_V_HM	6.23362153975112	1.19672872114949	70368.4675872418	3.88803600207192	8.57920707743033	-154
V_V_WT	5.3118108564222	1.19758156543664	70368.4675872418	2.96455374590408	7.65906796694032	-153
V_V_HT	3.22070912367523	1.19722022949088	70368.4675872418	0.874160230778727	5.56725801657174	-153
V_V_HM	6.21490906260589	1.19658855975274	70368.4675872418	3.86959824094156	8.56021988427023	-153
V_V_WT	5.31223358940267	1.19745388751141	70368.4675872418	2.965226727324	7.65924045148135	-152
V_V_HT	3.21312425641088	1.19709686134782	70368.4675872418	0.866817164790681	5.55943134803108	-152
V_V_HM	6.19587394386298	1.19647244243646	70368.4675872418	3.85079071187118	8.54095717585479	-152
V_V_WT	5.31261384270373	1.19735820968387	70368.4675872418	2.9657945089467	7.65943317646077	-151
V_V_HT	3.20583971996698	1.19700445343748	70368.4675872418	0.859713747638254	5.5519656922957	-151
V_V_HM	6.17662018263141	1.19638553464563	70368.4675872418	3.8317072897095	8.52153307555332	-151
V_V_WT	5.31295629828685	1.19729816114007	70368.4675872418	2.9662546595374	7.65965793703631	-150
V_V_HT	3.19889909024525	1.1969465098583	70368.4675872418	0.852886687198295	5.5449114932922	-150
V_V_HM	6.15725244957151	1.19633113006879	70368.4675872418	3.81244618949492	8.5020587096481	-150
V_V_WT	5.31326544667631	1.19727521979438	70368.4675872418	2.96660877291158	7.65992212044105	-149
V_V_HT	3.19234533972375	1.1969244487873	70368.4675872418	0.846376176325148	5.53831450312235	-149
V_V_HM	6.13787551728683	1.19631054695324	70368.4675872418	3.79310960006932	8.48264143450434	-149
V_V_WT	5.31354502190139	1.19729013479692	70368.4675872418	2.96685911476602	7.66023092903676	-148
V_V_HT	3.18621904267793	1.19693899247454	70368.4675872418	0.840221373685832	5.53221671167002	-148
V_V_HM	6.11859458382172	1.19632446217646	70368.4675872418	3.77380139279876	8.46338777484469	-148
V_V_WT	5.31379857286674	1.19734145412815	70368.4675872418	2.96701207996034	7.66058506577315	-147
V_V_HT	3.18056017525766	1.19698872951603	70368.4675872418	0.834465021778776	5.52665532873654	-147
V_V_HM	6.09951495659694	1.19637153307532	70368.4675872418	3.7546295067206	8.44440040647328	-147
V_V_WT	5.31402943891041	1.19742559171338	70368.4675872418	2.9670780365307	7.66098084129012	-146
V_V_HT	3.17540791494063	1.19707017999497	70368.4675872418	0.829153118710586	5.52166271117067	-146
V_V_HM	6.08074145935691	1.19644845924265	70368.4675872418	3.73570523436974	8.42577768434409	-146
V_V_WT	5.3142401428438	1.19753844257277	70368.4675872418	2.96706755303955	7.66141273264805	-145
V_V_HT	3.17079825786682	1.19717937163136	70368.4675872418	0.824329446280887	5.51726706945275	-145
V_V_HM	6.06237699270671	1.19655149185387	70368.4675872418	3.7171388240388	8.40761516137461	-145
V_V_WT	5.31443300152117	1.19767407887911	70368.4675872418	2.96699456486883	7.6618714381735	-144
V_V_HT	3.16676640550425	1.1973105648513	70368.4675872418	0.820040455509347	5.51349235549915	-144
V_V_HM	6.0445239791948	1.19667520872435	70368.4675872418	3.69904332574565	8.39000463264394	-144
V_V_WT	5.31461012610619	1.19782498404894	70368.4675872418	2.96687591566849	7.6623443365439	-143
V_V_HT	3.1633465968891	1.19745647935625	70368.4675872418	0.816334654800502	5.51035853897769	-143
V_V_HM	6.02728377350748	1.19681272822026	70368.4675872418	3.68153358216302	8.37303396485194	-143
V_V_WT	5.31477260801564	1.19798437377502	70368.4675872418	2.96672599408185	7.66281922194942	-142
V_V_HT	3.1605682357403	1.19761055701559	70368.4675872418	0.813254301794193	5.5078821696864	-142
V_V_HM	6.0107522280281	1.19695787273326	70368.4675872418	3.6647175537724	8.3567869022838	-142
V_V_WT	5.31492053121253	1.19814648335697	70368.4675872418	2.96655618287142	7.66328487955363	-141
V_V_HT	3.15845575062602	1.19776723893434	70368.4675872418	0.810834720479958	5.50607678077207	-141
V_V_HM	5.9950191272471	1.19710542853519	70368.4675872418	3.6486952439594	8.34134301053481	-141
V_V_WT	5.31505358893104	1.1983052448657	70368.4675872418	2.96637806839842	7.66372910946367	-140
V_V_HT	3.15703148748135	1.19792067172007	70368.4675872418	0.809109729428573	5.50495324553413	-140
V_V_HM	5.98017139836927	1.19724990224621	70368.4675872418	3.63356434694065	8.32677844979788	-140
V_V_WT	5.31517072387277	1.19845551792162	70368.4675872418	2.96620066849658	7.66414077924895	-139
V_V_HT	3.15631348054438	1.19806590550177	70368.4675872418	0.80810706461391	5.50451989647484	-139
V_V_HM	5.9662895449593	1.19738666307273	70368.4675872418	3.61941444262562	8.31316464729297	-139
V_V_WT	5.3152705271599	1.19859220602792	70368.4675872418	2.96603256341013	7.66450849090967	-138
V_V_HT	3.15631755872265	1.19819802953495	70368.4675872418	0.807852179991398	5.50478293745391	-138
V_V_HM	5.95345053708	1.19751111166109	70368.4675872418	3.60633151579973	8.30056955836028	-138
V_V_WT	5.31535075862183	1.19871198351738	70368.4675872418	2.96587803126854	7.66482348597512	-137
V_V_HT	3.15705388317401	1.1983138537332	70368.4675872418	0.808361489280902	5.50574627706712	-137
V_V_HM	5.94172155475057	1.19762028421635	70368.4675872418	3.59438855551336	8.28905455398777	-137
V_V_WT	5.31540838877921	1.19881333972394	70368.4675872418	2.96573700349445	7.66507977406396	-136
V_V_HT	3.15852690203662	1.19841194947217	70368.4675872418	0.809642240721024	5.50741156335222	-136
V_V_HM	5.93115955282903	1.19771288780316	70368.4675872418	3.58364505077492	8.27867405488314	-136
V_V_WT	5.31544023651213	1.19889441188365	70368.4675872418	2.96560994998104	7.66527052304323	-135
V_V_HT	3.16073991978031	1.19849053577108	70368.4675872418	0.811701229499816	5.5097786100608	-135
V_V_HM	5.9218194143645	1.19778727774137	70368.4675872418	3.57415910820281	8.26947972052618	-135
V_V_WT	5.31544311875529	1.19895246291423	70368.4675872418	2.96549905233793	7.66538718517266	-134
V_V_HT	3.16369623888542	1.19854696957795	70368.4675872418	0.814546938473423	5.51284553929742	-134
V_V_HM	5.91375602158153	1.19784096933221	70368.4675872418	3.56599048002542	8.26152156313763	-134
V_V_WT	5.31541385311248	1.19898398895622	70368.4675872418	2.9654079957254	7.66541971049955	-133
V_V_HT	3.16739916367626	1.19857784986972	70368.4675872418	0.818189337963501	5.51660898938901	-133
V_V_HM	5.9070242579924	1.19787073614233	70368.4675872418	3.55920037355702	8.25484814242779	-133
V_V_WT	5.31534917947077	1.19898543775391	70368.4675872418	2.96534048244358	7.66535787649797	-132
V_V_HT	3.17185086220159	1.19857971684327	70368.4675872418	0.822637377224967	5.52106434717821	-132
V_V_HM	5.90167639888757	1.19787327647479	70368.4675872418	3.55384753540641	8.24950526236873	-132
V_V_WT	5.31524548509016	1.1989554612851	70368.4675872418	2.9652955418728	7.66519542830752	-131
V_V_HT	3.17704786612663	1.19855124615126	70368.4675872418	0.827890183640779	5.52620554861247	-131
V_V_HM	5.89775164204092	1.19784730793495	70368.4675872418	3.54997367683805	8.24552960724378	-131
V_V_WT	5.31509881829644	1.19889542637739	70368.4675872418	2.96526654335994	7.66493109323294	-130
V_V_HT	3.1829800497262	1.19849374636637	70368.4675872418	0.833935066686346	5.53202503276606	-130
V_V_HM	5.89527321614381	1.19779404238966	70368.4675872418	3.54759965128705	8.24294678100056	-130
V_V_WT	5.31490502005339	1.1988087506212	70368.4675872418	2.96524262939944	7.66456741070734	-129
V_V_HT	3.1896318514295	1.19841051266267	70368.4675872418	0.840750006257222	5.53851369660177	-129
V_V_HM	5.89425086081844	1.19771656988741	70368.4675872418	3.54672914188769	8.24177257974918	-129
V_V_WT	5.31465990201866	1.19869922721963	70368.4675872418	2.96521217697957	7.66410762705775	-128
V_V_HT	3.196985628525	1.1983051956668	70368.4675872418	0.848310204422119	5.54566105262789	-128
V_V_HM	5.89468887487695	1.1976183025214	70368.4675872418	3.54735975975729	8.24201798999662	-128
V_V_WT	5.31435927990883	1.19857181106019	70368.4675872418	2.96516129024884	7.66355726956881	-127
V_V_HT	3.2050197196074	1.19818256922548	70368.4675872418	0.856584643047113	5.55345479616768	-127
V_V_HM	5.89658061292264	1.19750371072943	70368.4675872418	3.54947609745138	8.24368512839391	-127
V_V_WT	5.31399901803786	1.19843147635164	70368.4675872418	2.96507608408346	7.66292195199225	-126
V_V_HT	3.21371056346002	1.19804741882979	70368.4675872418	0.86554038136407	5.56188074555596	-126
V_V_HM	5.89991400795219	1.19737726411197	70368.4675872418	3.55305732755996	8.24677068834442	-126
V_V_WT	5.31357520865586	1.19828436151605	70368.4675872418	2.96494061944045	7.66220979787126	-125
V_V_HT	3.2230301506383	1.19790566026976	70368.4675872418	0.875137814993576	5.57092248628303	-125
V_V_HM	5.90466359462539	1.1972445049502	70368.4675872418	3.55806712188452	8.25126006736625	-125
V_V_WT	5.31308431812026	1.19813785889688	70368.4675872418	2.96473687370106	7.66143176253945	-124
V_V_HT	3.23294543917068	1.19776443040519	70368.4675872418	0.885329913735287	5.58056096460607	-124
V_V_HM	5.91078810904256	1.19711214041944	70368.4675872418	3.56445107047718	8.25712514760794	-124
V_V_WT	5.3125232852133	1.19800016536093	70368.4675872418	2.96444571980749	7.6606008506191	-123
V_V_HT	3.24341873160868	1.19763165272566	70368.4675872418	0.896063450119415	5.59077401309795	-123
V_V_HM	5.91823090206962	1.196987633348	70368.4675872418	3.57213789707754	8.2643239070617	-123
V_V_WT	5.31188965394417	1.19787978805591	70368.4675872418	2.96404802777901	7.65973128010933	-122
V_V_HT	3.25440812019182	1.19751555928719	70368.4675872418	0.907280381574631	5.60153585880901	-122
V_V_HM	5.92692049575961	1.19687875143959	70368.4675872418	3.5810408990573	8.27280009246191	-122
V_V_WT	5.31118152829177	1.19778465217282	70368.4675872418	2.96352636823838	7.65883668834515	-121
V_V_HT	3.26586847124571	1.19742382394293	70368.4675872418	0.918920533692023	5.6128164087994	-121
V_V_HM	5.93677346489794	1.19679274374361	70368.4675872418	3.59106244308169	8.2824844867142	-121
V_V_WT	5.3103972773544	1.19772052705618	70368.4675872418	2.96286780238198	7.65792675232682	-120
V_V_HT	3.27775355743572	1.19736202916808	70368.4675872418	0.930926737498421	5.62458037737301	-120
V_V_HM	5.94770192239367	1.1967348770144	70368.4675872418	3.60210431923343	8.29329952555392	-120
V_V_WT	5.30953587098028	1.19769152574047	70368.4675872418	2.96206323851986	7.65700850344069	-119
V_V_HT	3.2900152890529	1.19733415616849	70368.4675872418	0.943243100130617	5.63678747797517	-119
V_V_HM	5.95960959054371	1.19670890939891	70368.4675872418	3.61406288385002	8.30515629723739	-119
V_V_WT	5.3085966025017	1.197699163653	70368.4675872418	2.96110899975031	7.65608420525308	-118
V_V_HT	3.30260482073069	1.19734166728956	70368.4675872418	0.955817910028419	5.64939173143296	-118
V_V_HM	5.97239633417744	1.1967162133845	70368.4675872418	3.62683531168881	8.31795735666606	-118
V_V_WT	5.30757966629609	1.19774342804473	70368.4675872418	2.96000530543884	7.65515402715334	-117
V_V_HT	3.31547194786522	1.19738455114855	70368.4675872418	0.968600984898075	5.66234291083237	-117
V_V_HM	5.98595339157436	1.19675677918717	70368.4675872418	3.64031286020591	8.3315939229428	-117
V_V_WT	5.30648618968465	1.19782278850105	70368.4675872418	2.95875628251577	7.65421609685354	-116
V_V_HT	3.32856538156703	1.19746133274668	70368.4675872418	0.981543926844357	5.67558683628971	-116
V_V_HM	6.00016393915936	1.19682922420533	70368.4675872418	3.65438141572214	8.34594646259659	-116
V_V_WT	5.30531769920493	1.19793312513807	70368.4675872418	2.95737153248155	7.6532638659283	-115
V_V_HT	3.34183361953196	1.19756802582433	70368.4675872418	0.994603046622782	5.68906419244113	-115
V_V_HM	6.01490841566099	1.19692978700243	70368.4675872418	3.66892878937302	8.36088804194895	-115
V_V_WT	5.30407656003399	1.19806868277321	70368.4675872418	2.9558647006579	7.65228841941007	-114
V_V_HT	3.35522511296083	1.19769906286861	70368.4675872418	1.00773770774661	5.70271251817506	-114
V_V_HM	6.03006261659879	1.19705321605903	70368.4675872418	3.68384106964414	8.37628416355345	-114
V_V_WT	5.30276534445334	1.19822112528858	70368.4675872418	2.95425469809816	7.65127599080851	-113
V_V_HT	3.36868829466708	1.19784636955756	70368.4675872418	1.02091216868174	5.71646442065242	-113
V_V_HM	6.04550117111835	1.19719187893169	70368.4675872418	3.69900784525257	8.39199449698413	-113
V_V_WT	5.30138685334427	1.19837986853424	70368.4675872418	2.95256507059314	7.65020863609539	-112
V_V_HT	3.3821718696772	1.19799968702674	70368.4675872418	1.03409524180532	5.73024849754909	-112
V_V_HM	6.06109823976174	1.19733606658783	70368.4675872418	3.71432230642196	8.40787417310152	-112
V_V_WT	5.29994502672174	1.19853428260195	70368.4675872418	2.95082059275349	7.64906946069	-111
V_V_HT	3.39562596337386	1.1981487173572	70368.4675872418	1.04725723639745	5.74399469035028	-111
V_V_HM	6.07672585846769	1.19747604197865	70368.4675872418	3.72967557368423	8.42377614325114	-111
V_V_WT	5.29844518544099	1.19867475925331	70368.4675872418	2.94904541755954	7.64784495332243	-110
V_V_HT	3.40900284470366	1.1982841605254	70368.4675872418	1.06036864942946	5.75763703997785	-110
V_V_HM	6.09225468105223	1.19760302527992	70368.4675872418	3.7449555092907	8.43955385281376	-110
V_V_WT	5.29689403542062	1.19879331060487	70368.4675872418	2.94726190716312	7.64652616367811	-109
V_V_HT	3.42225745224971	1.19839829408019	70368.4675872418	1.07339955547096	5.77111534902846	-109
V_V_HM	6.10755545404543	1.19770974145558	70368.4675872418	3.76004711882533	8.45506378926553	-109
V_V_WT	5.29529966335214	1.19888406879052	70368.4675872418	2.94548964925977	7.64510967744451	-108
V_V_HT	3.43534791004137	1.19848545673092	70368.4675872418	1.08631917466789	5.78437664541485	-108
V_V_HM	6.12250049911044	1.19779087670651	70368.4675872418	3.77483313898536	8.47016785923553	-108
V_V_WT	5.29367152609713	1.19894365852023	70368.4675872418	2.94374471627173	7.64359833592253	-107
V_V_HT	3.44823601691411	1.19854240868381	70368.4675872418	1.09909565584412	5.79737637798411	-107
V_V_HM	6.13696520014043	1.19784341819011	70368.4675872418	3.78919485882848	8.48473554145238	-107
V_V_WT	5.29202020292204	1.19897091310525	70368.4675872418	2.94203997417276	7.64200043167131	-106
V_V_HT	3.46088695185548	1.19856805282801	70368.4675872418	1.1116963283219	5.81007757538906	-106
V_V_HM	6.15082848115733	1.19786638421083	70368.4675872418	3.80301312649767	8.49864383581699	-106
V_V_WT	5.29035671023134	1.19896540874109	70368.4675872418	2.94038727002313	7.64032615043954	-105
V_V_HT	3.47326742026049	1.19856200499149	70368.4675872418	1.12408865047257	5.82244619004842	-105
V_V_HM	6.16397126444893	1.19785945601726	70368.4675872418	3.8161694890327	8.51177303986517	-105
V_V_WT	5.28869311036516	1.19892897981268	70368.4675872418	2.93879507077276	7.63859114995755	-104
V_V_HT	3.48534836086512	1.19852607046199	70368.4675872418	1.13624002267227	5.83445669905797	-104
V_V_HM	6.1762809085169	1.19782438811202	70368.4675872418	3.8285478661142	8.5240139509196	-104
V_V_WT	5.28704249022041	1.19886564390204	70368.4675872418	2.93726858886703	7.6368163915738	-103
V_V_HT	3.49710514327562	1.19846417095237	70368.4675872418	1.14811812797909	5.84609215857216	-103
V_V_HM	6.18765191204951	1.19776493851596	70368.4675872418	3.84003539071819	8.53526843338084	-103
V_V_WT	5.28541813443656	1.19877931539998	70368.4675872418	2.93581343674841	7.6350228321247	-102
V_V_HT	3.50851402948489	1.19838011685584	70368.4675872418	1.159691760024	5.85733629894577	-102
V_V_HM	6.19798024419426	1.19768474114247	70368.4675872418	3.8505209095303	8.54543957885822	-102
V_V_WT	5.28383333234305	1.1986730657909	70368.4675872418	2.93443688364403	7.63322978104206	-101
V_V_HT	3.51955128815836	1.19827688710235	70368.4675872418	1.1709313487766	5.86817122754013	-101
V_V_HM	6.20716187772222	1.19758661899681	70368.4675872418	3.85989486223781	8.55442889320664	-101
V_V_WT	5.28230152263648	1.19854951224753	70368.4675872418	2.93314723859797	7.631455806675	-100
V_V_HT	3.53019427491911	1.19815700870107	70368.4675872418	1.18180929692781	5.87857925291041	-100
V_V_HM	6.21509510165444	1.19747294815791	70368.4675872418	3.8680508807525	8.56213932255637	-100
V_V_WT	5.28083676036625	1.1984122984702	70368.4675872418	2.93195141501531	7.62972210571719	-99
V_V_HT	3.54042472532867	1.19802400127322	70368.4675872418	1.19230044158967	5.88854900906768	-99
V_V_HM	6.22168748309742	1.19734704012577	70368.4675872418	3.87489004164855	8.5684849245463	-99
V_V_WT	5.27945337493155	1.19826495818332	70368.4675872418	2.93085681620362	7.62804993365947	-98
V_V_HT	3.5502266163237	1.19788127043315	70368.4675872418	1.20238208470257	5.89807114794485	-98
V_V_HM	6.22685157584533	1.1972120861296	70368.4675872418	3.88031864391818	8.57338450777249	-98
V_V_WT	5.27816618357127	1.19811181560788	70368.4675872418	2.92986978393855	7.62646258320398	-97
V_V_HT	3.55958853300228	1.19773298740053	70368.4675872418	1.21203463578362	5.90714243022094	-97
V_V_HM	6.23051061056325	1.19707200085177	70368.4675872418	3.88425224545807	8.57676897566843	-97
V_V_WT	5.27699012061021	1.19795635212098	70368.4675872418	2.92899842905382	7.62498181216659	-96
V_V_HT	3.56850020883544	1.19758249781889	70368.4675872418	1.22124127085025	5.91575914682063	-96
V_V_HM	6.23259048557512	1.19692990319276	70368.4675872418	3.88661063155438	8.57857033959586	-96
V_V_WT	5.27594019297066	1.19780112565223	70368.4675872418	2.92825274493558	7.62362764100574	-95
V_V_HT	3.57695256544916	1.19743224451645	70368.4675872418	1.22998812359076	5.92391700730757	-95
V_V_HM	6.23302017698379	1.19678804461406	70368.4675872418	3.88731836545063	8.57872198851694	-95
V_V_WT	5.27503171563925	1.19764966759603	70368.4675872418	2.92764112504554	7.62242230623295	-94
V_V_HT	3.58494243153942	1.19728561968015	70368.4675872418	1.23826537402251	5.93161948905632	-94
V_V_HM	6.23174414073086	1.19664958450396	70368.4675872418	3.88631371069466	8.57717457076706	-94
V_V_WT	5.27428028093541	1.19750682995278	70368.4675872418	2.92716965179356	7.62139091007726	-93
V_V_HT	3.59247370105145	1.19714730597987	70368.4675872418	1.2460677380686	5.9388796640343	-93
V_V_HM	6.22872587132787	1.19651892070487	70368.4675872418	3.88355154203701	8.57390020061873	-93
V_V_WT	5.27370163152264	1.19737809814062	70368.4675872418	2.92684331643618	7.6205599466091	-92
V_V_HT	3.59955611096322	1.19702260856315	70368.4675872418	1.25339455462999	5.94571766729645	-92
V_V_HM	6.22394506832003	1.19640105412735	70368.4675872418	3.87900175724968	8.56888837939038	-92
V_V_WT	5.27331153729738	1.19726752432264	70368.4675872418	2.92666994663954	7.61995312795522	-91
V_V_HT	3.60620056588839	1.1969154399059	70368.4675872418	1.2602490598766	5.95215207190019	-91
V_V_HM	6.21738469244628	1.19629966172418	70368.4675872418	3.87264011025267	8.56212927463989	-91
V_V_WT	5.27312572193275	1.19717757897448	70368.4675872418	2.92666042395017	7.61959101991532	-90
V_V_HT	3.61241904973753	1.19682817630749	70368.4675872418	1.26663858017766	5.9581995192974	-90
V_V_HM	6.20903108190857	1.19621696130094	70368.4675872418	3.86444859235407	8.55361357146308	-90
V_V_WT	5.27315969459475	1.19711085947213	70368.4675872418	2.92682516668315	7.61949422250635	-89
V_V_HT	3.61822892682456	1.19676332732404	70368.4675872418	1.27257556112294	5.96388229252618	-89
V_V_HM	6.1988874925099	1.19615531366867	70368.4675872418	3.8544258321727	8.5433491528471	-89
V_V_WT	5.27342857455325	1.19707044613545	70368.4675872418	2.92717325668847	7.61968389241803	-88
V_V_HT	3.62365378988043	1.19672388458894	70368.4675872418	1.27807773184877	5.96922984791209	-88
V_V_HM	6.18697745298487	1.19611755897767	70368.4675872418	3.84258979175508	8.53136511421467	-88
V_V_WT	5.27394707787923	1.19705934203097	70368.4675872418	2.92771352403367	7.6201806317248	-87
V_V_HT	3.62872224240073	1.19671277564037	70368.4675872418	1.28316795788269	5.97427652691876	-87
V_V_HM	6.17334133568082	1.19610649458238	70368.4675872418	3.82897536064031	8.51770731072133	-87
V_V_WT	5.274729833239	1.19707858491822	70368.4675872418	2.92845856337874	7.62100110309926	-86
V_V_HT	3.63346387669962	1.1967310205522	70368.4675872418	1.2878738321964	5.97905392120284	-86
V_V_HM	6.15802287634203	1.196123108362	70368.4675872418	3.81362433833173	8.50242141435233	-86
V_V_WT	5.27579130915524	1.19712716141746	70368.4675872418	2.92942482946833	7.62215778884215	-85
V_V_HT	3.6379090897449	1.19677764811661	70368.4675872418	1.29222765532281	5.983590524167	-85
V_V_HM	6.14106899811744	1.1961664984068	70368.4675872418	3.79658541571924	8.48555258051564	-85
V_V_WT	5.27714534113048	1.19720336743443	70368.4675872418	2.9306294978258	7.62366118443516	-84
V_V_HT	3.64209148997485	1.19685102358153	70368.4675872418	1.29626623981048	5.98791674013922	-84
V_V_HM	6.12253937876572	1.19623514481195	70368.4675872418	3.77792124957152	8.46715750795992	-84
V_V_WT	5.27880540173887	1.19730400771504	70368.4675872418	2.93209230371593	7.62551849976181	-83
V_V_HT	3.64604614283719	1.19694806580529	70368.4675872418	1.30003069013771	5.99206159553667	-83
V_V_HM	6.10249986400489	1.19632615718813	70368.4675872418	3.75770335076294	8.44729637724683	-83
V_V_WT	5.2807841308084	1.19742544446361	70368.4675872418	2.9338330170379	7.6277352445789	-82
V_V_HT	3.6498107072682	1.19706526935581	70368.4675872418	1.30356553587959	5.9960558786568	-82
V_V_HM	6.08102820988936	1.19643625152679	70368.4675872418	3.73601591199716	8.42604050778156	-82
V_V_WT	5.28309396285277	1.19756235125677	70368.4675872418	2.93587451208295	7.6303134136226	-81
V_V_HT	3.6534234945952	1.1971974864548	70368.4675872418	1.30691917799704	5.99992781119336	-81
V_V_HM	6.05820515365068	1.1965605803724	70368.4675872418	3.71294917150739	8.40346113579398	-81
V_V_WT	5.28574705010195	1.19770787540487	70368.4675872418	2.93824237233695	7.63325172786695	-80
V_V_HT	3.65692320110295	1.19733808367549	70368.4675872418	1.31014331427601	6.00370308792989	-80
V_V_HM	6.03411397003509	1.19669288001792	70368.4675872418	3.68859868089122	8.37962925917896	-80
V_V_WT	5.2887544189048	1.19785539622303	70368.4675872418	2.94096060067592	7.63654823713368	-79
V_V_HT	3.66035006076991	1.19748065524944	70368.4675872418	1.31329073398632	6.00740938755349	-79
V_V_HM	6.00884809291952	1.19682710709971	70368.4675872418	3.66306971900445	8.3546264668346	-79
V_V_WT	5.29212648055293	1.19799783804247	70368.4675872418	2.94405347668596	7.64019948441991	-78
V_V_HT	3.66374488468293	1.19761835047121	70368.4675872418	1.31641567558175	6.01107409378411	-78
V_V_HM	5.9825056672735	1.1969567908643	70368.4675872418	3.63647311347847	8.32853822106854	-78
V_V_WT	5.29587232226766	1.19812903185	70368.4675872418	2.94754217884003	7.64420246569528	-77
V_V_HT	3.66714924869903	1.19774519954263	70368.4675872418	1.31957141570998	6.01472708168807	-77
V_V_HM	5.95519354022831	1.19707629801756	70368.4675872418	3.60892675268808	8.30146032776853	-77
V_V_WT	5.30000070249565	1.1982423750637	70368.4675872418	2.95144840663017	7.64855299836113	-76
V_V_HT	3.67060492336316	1.19785480476659	70368.4675872418	1.32281226438754	6.01839758233877	-76
V_V_HM	5.92702073741389	1.19717957776875	70368.4675872418	3.58055152179916	8.27348995302862	-76
V_V_WT	5.3045199697178	1.19833106675898	70368.4675872418	2.95579383833381	7.6532461011018	-75
V_V_HT	3.67415356304722	1.1979405684052	70368.4675872418	1.32619280753742	6.02211431855703	-75
V_V_HM	5.89809782353544	1.19726037722837	70368.4675872418	3.5514702411659	8.24472540590498	-75
V_V_WT	5.30943642568979	1.19839070262025	70368.4675872418	2.96059340815503	7.65827944322454	-74
V_V_HT	3.67783615875241	1.19799822104096	70368.4675872418	1.32976240420928	6.02590991329555	-74
V_V_HM	5.86854286883255	1.19731465610409	70368.4675872418	3.52180889999159	8.2152768376735	-74
V_V_WT	5.31475424426299	1.19841956702299	70368.4675872418	2.96585465256534	7.66365383596064	-73
V_V_HT	3.6816927225716	1.19802610516891	70368.4675872418	1.33356431520189	6.02982112994132	-73
V_V_HM	5.83848075644702	1.19734085585433	70368.4675872418	3.49169543615592	8.18526607673812	-73
V_V_WT	5.32047717021848	1.19841636719283	70368.4675872418	2.97158385018056	7.6693704902564	-72
V_V_HT	3.6857630513386	1.19802296609418	70368.4675872418	1.33764079654814	6.03388530612906	-72
V_V_HM	5.80803768693963	1.19733778749133	70368.4675872418	3.46125838063296	8.15481699324631	-72
V_V_WT	5.3266089495239	1.19837965414998	70368.4675872418	2.97778758696543	7.67543031208237	-71
V_V_HT	3.6900869434734	1.19798738742095	70368.4675872418	1.34203442280053	6.03813946414627	-71
V_V_HM	5.77733986383235	1.19730409188463	70368.4675872418	3.43062660083721	8.12405312682748	-71
V_V_WT	5.333152803386	1.19830851037475	70368.4675872418	2.98447088246315	7.68183472430885	-70
V_V_HT	3.69470357631103	1.19791846128858	70368.4675872418	1.34678615069889	6.04262100192317	-70
V_V_HM	5.74651384779724	1.19723888020201	70368.4675872418	3.39992839954987	8.0930992960446	-70
V_V_WT	5.34010985167605	1.19820449392041	70368.4675872418	2.99163180276418	7.68858790058792	-69
V_V_HT	3.69964964195451	1.19781768376433	70368.4675872418	1.35192974005785	6.04736954385118	-69
V_V_HM	5.71568763415394	1.19714354598312	70368.4675872418	3.36928904075606	8.06208622755181	-69
V_V_WT	5.3474806920331	1.19806981547849	70368.4675872418	2.99926661255726	7.69569477150893	-68
V_V_HT	3.70496121593901	1.19768717837259	70368.4675872418	1.35749710430963	6.0524253275684	-68
V_V_HM	5.6849895767576	1.19702006794649	70368.4675872418	3.33883300002718	8.03114615348801	-68
V_V_WT	5.35526532812646	1.19790735893182	70368.4675872418	3.007369663108	7.70316099314492	-67
V_V_HT	3.71067346725276	1.19752971673492	70368.4675872418	1.36351798007062	6.05782895443491	-67
V_V_HM	5.6545476568708	1.19687103069758	70368.4675872418	3.30868319280505	8.00041212093655	-67
V_V_WT	5.36346078321911	1.19772310376441	70368.4675872418	3.0159262579045	7.71099530853373	-66
V_V_HT	3.71681697299379	1.19735108182228	70368.4675872418	1.37001160982906	6.06362233615852	-66
V_V_HM	5.62448774410501	1.19670188663723	70368.4675872418	3.27895480200804	7.97002068620197	-66
V_V_WT	5.37206039962529	1.19752647869588	70368.4675872418	3.0249112589922	7.71920954025838	-65
V_V_HT	3.72341638391995	1.19716041548267	70368.4675872418	1.3769847263418	6.06984804149809	-65
V_V_HM	5.59493203596968	1.19652129272294	70368.4675872418	3.24975305752887	7.94011101441049	-65
V_V_WT	5.38105437154483	1.19732928332493	70368.4675872418	3.03429173338471	7.72781700970494	-64
V_V_HT	3.73049108118834	1.19696917027051	70368.4675872418	1.38443426378564	6.07654789859104	-64
V_V_HM	5.56599872427608	1.1963401135914	70368.4675872418	3.22117485651586	7.9108225920363	-64
V_V_WT	5.3904322594985	1.19714280477261	70368.4675872418	3.04403511887152	7.73682940012548	-63
V_V_HT	3.73805937629848	1.19678830012986	70368.4675872418	1.39235706395496	6.08376168864201	-63
V_V_HM	5.53780515494375	1.19616873866046	70368.4675872418	3.19331718165356	7.88229312823395	-63
V_V_WT	5.40018362290619	1.19697684520494	70368.4675872418	3.05411176264967	7.74625548316271	-62
V_V_HT	3.74613957979718	1.19662731399792	70368.4675872418	1.40075279990154	6.09152635969282	-62
V_V_HM	5.51046867055674	1.1960161801633	70368.4675872418	3.16627971156966	7.85465762954382	-62
V_V_WT	5.41029802160138	1.19683944567128	70368.4675872418	3.06449546411443	7.75610057908832	-61
V_V_HT	3.75475000256458	1.19649400816996	70368.4675872418	1.40962450178477	6.0998755033444	-61
V_V_HM	5.4841066177824	1.19588981994622	70368.4675872418	3.14016532452982	7.82804791103497	-61
V_V_WT	5.42076429139747	1.19673722287203	70368.4675872418	3.07516209036167	7.76636649243328	-60
V_V_HT	3.76390755275895	1.19639479663185	70368.4675872418	1.41897650636537	6.10883859915254	-60
V_V_HM	5.458834428338	1.1957957285957	70368.4675872418	3.11507755391578	7.80259130276022	-60
V_V_WT	5.43156763423064	1.19667721055308	70368.4675872418	3.08608305720178	7.77705221125949	-59
V_V_HT	3.77362207871525	1.19633651070166	70368.4675872418	1.42880527261063	6.11843888481988	-59
V_V_HM	5.43475780046108	1.19574039325861	70368.4675872418	3.09110938317212	7.77840621775004	-59
V_V_WT	5.44268957568225	1.19666638569232	70368.4675872418	3.09722621535556	7.78815293600894	-58
V_V_HT	3.78389622096252	1.19632593931766	70368.4675872418	1.4391001347462	6.12869230717884	-58
V_V_HM	5.41197214308977	1.19573028185511	70368.4675872418	3.06834354412839	7.75560074205115	-58
V_V_WT	5.45411089869885	1.19670921834236	70368.4675872418	3.10856358647672	7.79965821092098	-57
V_V_HT	3.79473116919043	1.19636743889522	70368.4675872418	1.44985374389764	6.13960859448321	-57
V_V_HM	5.39057077092349	1.19576955575074	70368.4675872418	3.04686519521711	7.73427634662986	-57
V_V_WT	5.46581238987832	1.19680697634678	70368.4675872418	3.12007347219263	7.81155130756401	-56
V_V_HT	3.80612811281254	1.19646225524646	70368.4675872418	1.46106484768967	6.1511913779354	-56
V_V_HM	5.37064699990405	1.19585942113663	70368.4675872418	3.02676528824827	7.71452871155982	-56
V_V_WT	5.47777483406209	1.19695767830283	70368.4675872418	3.13174054088957	7.82380912723461	-55
V_V_HT	3.8180882417854	1.19660847760755	70368.4675872418	1.4727383811715	6.1634381023993	-55
V_V_HM	5.35229414529862	1.19599808491832	70368.4675872418	3.00814065295003	7.69644763764721	-55
V_V_WT	5.48997901741331	1.19715616988051	70368.4675872418	3.14355568120562	7.83640235362101	-54
V_V_HT	3.83061274784497	1.1968011123579	70368.4675872418	1.48488532356399	6.17634017212596	-54
V_V_HM	5.33560552319708	1.19618082409453	70368.4675872418	2.99109386248393	7.68011718391022	-54
V_V_WT	5.50240572500648	1.19739432325583	70368.4675872418	3.15551560873158	7.84929584128138	-53
V_V_HT	3.8437028185375	1.19703227622168	70368.4675872418	1.49752231361583	6.18988332345917	-53
V_V_HM	5.32067444891213	1.19640016843201	70368.4675872418	2.97573287380262	7.66561602402164	-53
V_V_WT	5.51503574271016	1.19766135872933	70368.4675872418	3.1676222375221	7.86244924789822	-52
V_V_HT	3.85735964497231	1.19729150805309	70368.4675872418	1.51067104625802	6.2040482436866	-52
V_V_HM	5.30759423731533	1.19664619562867	70368.4675872418	2.9621704494669	7.65301802516376	-52
V_V_WT	5.52784906151095	1.19794473979336	70368.4675872418	3.17988013008996	7.87581799293194	-51
V_V_HT	3.87158283322041	1.19756663954255	70368.4675872418	1.52435497742033	6.2188106890205	-51
V_V_HM	5.29645513985539	1.19690736058938	70368.4675872418	2.95051946928535	7.64239081042542	-51
V_V_WT	5.54082170423081	1.19823245759902	70368.4675872418	3.19228884657327	7.88935456188836	-50
V_V_HT	3.8863640851333	1.19784602095563	70368.4675872418	1.53858864240692	6.23413952785967	-50
V_V_HM	5.287332028667	1.19717262095589	70368.4675872418	2.94087644838944	7.63378760894456	-50
V_V_WT	5.55392494772301	1.19851383859051	70368.4675872418	3.20484058397009	7.90300931147592	-49
V_V_HT	3.90168570916209	1.19811930532383	70368.4675872418	1.55337462970335	6.24999678862083	-49
V_V_HM	5.28028110417932	1.19743218158246	70368.4675872418	2.9333167856714	7.62724542268725	-49
V_V_WT	5.56712535429877	1.19877980568907	70368.4675872418	3.21751969564513	7.91673101295241	-48
V_V_HT	3.91752077637667	1.19837769964333	70368.4675872418	1.56870324464673	6.26633830810661	-48
V_V_HM	5.27533970793036	1.19767772906482	70368.4675872418	2.92789411692245	7.62278529893828	-48
V_V_WT	5.58038558315192	1.1990225941679	70368.4675872418	3.23030405963886	7.93046710666499	-47
V_V_HT	3.9338347804484	1.19861368493398	70368.4675872418	1.5845547180922	6.2831148428046	-47
V_V_HM	5.27252938871692	1.19790215925894	70368.4675872418	2.92464391504534	7.6204148623885	-47
V_V_WT	5.59366676654517	1.19923454700011	70368.4675872418	3.24316981596905	7.94416371712128	-46
V_V_HT	3.95059029399871	1.19881983951243	70368.4675872418	1.60090616914348	6.30027441885394	-46
V_V_HM	5.27186540802255	1.19809844850759	70368.4675872418	2.92359520787561	7.62013560816948	-46
V_V_WT	5.6069270154506	1.19940922308265	70368.4675872418	3.25608770015495	7.95776633074625	-45
V_V_HT	3.9677442134714	1.198989917293	70368.4675872418	1.6177267365579	6.31776169038489	-45
V_V_HM	5.27335049231984	1.19826068102242	70368.4675872418	2.92476231681743	7.62193866782225	-45
V_V_WT	5.62012297311099	1.19954065580918	70368.4675872418	3.269026049974	7.97121989624798	-44
V_V_HT	3.98525072324201	1.19911812366385	70368.4675872418	1.63498196213687	6.33551948434715	-44
V_V_HM	5.27698120258009	1.19838335444213	70368.4675872418	2.92815258745752	7.62580981770265	-44
V_V_WT	5.63320841098244	1.19962445196504	70368.4675872418	3.28194724757292	7.98446957439196	-43
V_V_HT	4.00305881313337	1.19920018496077	70368.4675872418	1.65262921207524	6.35348841419149	-43
V_V_HM	5.28274195952276	1.1984623991925	70368.4675872418	2.9337584168715	7.63172550217403	-43
V_V_WT	5.64613571888279	1.19965704878321	70368.4675872418	3.29481066578472	7.99746077198087	-42
V_V_HT	4.02111502515617	1.19923262372169	70368.4675872418	1.67062184420133	6.371608206111	-42
V_V_HM	5.29061128033379	1.19849448484238	70368.4675872418	2.94156484988265	7.63965771078492	-42
V_V_WT	5.65885397843296	1.19963722457323	70368.4675872418	3.30756778074081	8.01014017612512	-41
V_V_HT	4.03936023254544	1.19921422979966	70368.4675872418	1.68890310363542	6.38981736145545	-41
V_V_HM	5.30055344144881	1.19847842381367	70368.4675872418	2.95153849057695	7.64956839232067	-41
V_V_WT	5.67130844924221	1.1995665617849	70368.4675872418	3.32016075045246	8.02245614803197	-40
V_V_HT	4.05772890654801	1.19914651169442	70368.4675872418	1.70740450496832	6.4080533081277	-40
V_V_HM	5.31251615189107	1.19841560262376	70368.4675872418	2.96362433040677	7.66140797337537	-40
V_V_WT	5.68344077730293	1.19944932975827	70368.4675872418	3.33252285301541	8.03435870159044	-39
V_V_HT	4.07614965676636	1.19903358338297	70368.4675872418	1.72604659441708	6.42625271911564	-39
V_V_HM	5.32643128809388	1.19830987551747	70368.4675872418	2.97774669149446	7.67511588469331	-39
V_V_WT	5.69518921057892	1.19929225129931	70368.4675872418	3.34457915970925	8.0457992614486	-38
V_V_HT	4.09454578826589	1.19888193877043	70368.4675872418	1.74473994900798	6.44435162752379	-38
V_V_HM	5.34221569521139	1.198167352134	70368.4675872418	2.99381044411536	7.69062094630742	-38
V_V_WT	5.70648885356528	1.19910416447167	70368.4675872418	3.35624745244467	8.0567302546859	-37
V_V_HT	4.11283590680442	1.19870012477084	70368.4675872418	1.76338642256702	6.46228539104181	-37
V_V_HM	5.35977208332588	1.19799608954853	70368.4675872418	3.01170250650301	7.70784166014876	-37
V_V_WT	5.71727192857305	1.19889559512043	70368.4675872418	3.36743932290059	8.06710453424552	-36
V_V_HT	4.13093453214161	1.19849832799698	70368.4675872418	1.7818805691163	6.47998849516692	-36
V_V_HM	5.37898998007741	1.19780570279011	70368.4675872418	3.03129356086262	7.72668639929221	-36
V_V_WT	5.72746806947457	1.19867825949855	70368.4675872418	3.37806144112053	8.07687469782862	-35
V_V_HT	4.14875274316468	1.19828789377853	70368.4675872418	1.80011123072295	6.49739425560641	-35
V_V_HM	5.39974675847346	1.19760691144234	70368.4675872418	3.05243996984252	7.74705354710439	-35
V_V_WT	5.7370046271102	1.19846451912557	70368.4675872418	3.38801692939501	8.0859923248254	-34
V_V_HT	4.16619883986571	1.19808079887051	70368.4675872418	1.81796323296682	6.5144344467646	-34
V_V_HM	5.42190871219301	1.19741104241438	70368.4675872418	3.07498582640585	7.76883159798017	-34
V_V_WT	5.74580701171995	1.19826681141669	70368.4675872418	3.39720682065887	8.09440720278103	-33
V_V_HT	4.18317902550453	1.19788910058534	70368.4675872418	1.83531914680313	6.53103890420593	-33
V_V_HM	5.44533218668217	1.19722951026332	70368.4675872418	3.09876510349306	7.79189926987128	-33
V_V_WT	5.75379923988517	1.19809671471876	70368.4675872418	3.40553243796036	8.10206604180998	-32
V_V_HT	4.19959821155895	1.19772402904546	70368.4675872418	1.85206187269559	6.54713455042231	-32
V_V_HM	5.46986601102351	1.19707295558861	70368.4675872418	3.12360577463632	7.8161262474107	-32
V_V_WT	5.76090492517199	1.1979633726944	70368.4675872418	3.41289947330786	8.10891037703611	-31
V_V_HT	4.21536107288325	1.19759445351593	70368.4675872418	1.8680787017594	6.5626434440071	-31
V_V_HM	5.49535649017065	1.19694978286989	70368.4675872418	3.14933767202852	7.84137530831279	-31
V_V_WT	5.76704705075125	1.19787428548163	70368.4675872418	3.41921620961901	8.11487789188349	-30
V_V_HT	4.23037239210412	1.1975076566946	70368.4675872418	1.8832601425502	6.57748464165803	-30
V_V_HM	5.52164483295298	1.19686690557465	70368.4675872418	3.17578845411866	7.86750121178729	-30
V_V_WT	5.77214818268227	1.19783540547622	70368.4675872418	3.4243935462711	8.11990281909344	-29
V_V_HT	4.24453765068433	1.19746943007819	70368.4675872418	1.89750032521055	6.59157497615811	-29
V_V_HM	5.54856713733089	1.19682984064693	70368.4675872418	3.20278340566956	7.89435086899222	-29
V_V_WT	5.7761308088583	1.19785055222597	70368.4675872418	3.42834648485251	8.12391513286409	-28
V_V_HT	4.25776336943947	1.1974835042209	70368.4675872418	1.91069845867839	6.60482828020055	-28
V_V_HM	5.57595606533119	1.19684216498854	70368.4675872418	3.23014817798869	7.9217639526737	-28
V_V_WT	5.77891756890365	1.19792017793426	70368.4675872418	3.43099677866993	8.12683835913736	-27
V_V_HT	4.26995676898394	1.19755034440749	70368.4675872418	1.92276085161106	6.61715268635683	-27
V_V_HM	5.60364340499304	1.19690436287781	70368.4675872418	3.25771360993079	7.94957320005529	-27
V_V_WT	5.78043169813803	1.19804212770532	70368.4675872418	3.43227188663385	8.12859150964221	-26
V_V_HT	4.28102691956833	1.19766789145579	70368.4675872418	1.93360061025147	6.62845322888519	-26
V_V_HM	5.6314600285691	1.19701453358984	70368.4675872418	3.28531429916498	7.97760575797323	-26
V_V_WT	5.7805968786421	1.19821099899012	70368.4675872418	3.43210607980859	8.12908767747561	-25
V_V_HT	4.29088403213973	1.19783093510635	70368.4675872418	1.94313815764321	6.63862990663624	-25
V_V_HM	5.6592367528433	1.19716778891281	70368.4675872418	3.31279064335906	8.00568286232755	-25
V_V_WT	5.77933801423615	1.19841917553427	70368.4675872418	3.43043918985549	8.12823683861681	-24
V_V_HT	4.29944105404402	1.19803211975065	70368.4675872418	1.95130085810796	6.64758124998008	-24
V_V_HM	5.68680509889403	1.19735721089945	70368.4675872418	3.33998772275217	8.03362247503589	-24
V_V_WT	5.77658077627519	1.19865636838473	70368.4675872418	3.42721705445382	8.12594449809656	-23
V_V_HT	4.30661250294582	1.19826149369844	70368.4675872418	1.95802273460027	6.65520227129137	-23
V_V_HM	5.7139973250682	1.19757341563685	70368.4675872418	3.36675618813889	8.0612384619975	-23
V_V_WT	5.77225324996886	1.19891134002056	70368.4675872418	3.4223897843284	8.12211671560932	-22
V_V_HT	4.31231745386496	1.19850818595143	70368.4675872418	1.96324416927162	6.6613907384583	-22
V_V_HM	5.7406486911929	1.19780614950758	70368.4675872418	3.3929513964129	8.0883459859729	-22
V_V_WT	5.76628617327747	1.19917245090651	70368.4675872418	3.41591093090182	8.11666141565312	-21
V_V_HT	4.31647982509353	1.19876093467829	70368.4675872418	1.96691115357757	6.6660484966095	-21
V_V_HM	5.76659800662568	1.19804478725313	70368.4675872418	3.41843298241391	8.11476303083744	-21
V_V_WT	5.75861083178822	1.19942635879979	70368.4675872418	3.40773793052643	8.10948373305001	-20
V_V_HT	4.31902452356682	1.19900681644978	70368.4675872418	1.96897392434495	6.6690751227887	-20
V_V_HM	5.79168482616669	1.19827711265241	70368.4675872418	3.44306444470734	8.14030520762604	-20
V_V_WT	5.74915930363291	1.19965851314279	70368.4675872418	3.39783138039343	8.10048722687239	-19
V_V_HT	4.31987770813229	1.19923172467884	70368.4675872418	1.96938628929936	6.67036912696522	-19
V_V_HM	5.81574995322199	1.19848977007003	70368.4675872418	3.4667127637138	8.16478714273018	-19
V_V_WT	5.73786771075496	1.19985569803208	70368.4675872418	3.38615330558654	8.08958211592337	-18
V_V_HT	4.31897187754005	1.19942284276659	70368.4675872418	1.96810586769523	6.66983788738487	-18
V_V_HM	5.83864058803579	1.19867061882415	70368.4675872418	3.48924893538598	8.1880322406856	-18
V_V_WT	5.72467741654705	1.2000072048694	70368.4675872418	3.37266605832637	8.07668877476774	-17
V_V_HT	4.31624749981669	1.19956978270827	70368.4675872418	1.96509348802455	6.66740151160883	-17
V_V_HM	5.86021230831117	1.19880981405072	70368.4675872418	3.51054783333781	8.20987678328453	-17
V_V_WT	5.70953549662802	1.20010539436659	70368.4675872418	3.35733168721895	8.06173930603709	-16
V_V_HT	4.31165343640365	1.19966512991841	70368.4675872418	1.9603125442992	6.6629943285081	-16
V_V_HM	5.88032989708618	1.19890032241851	70368.4675872418	3.53048802592037	8.230171768252	-16
V_V_WT	5.69239520777912	1.20014607913004	70368.4675872418	3.34011165632738	8.04467875923086	-15
V_V_HT	4.30514732533218	1.19970481441484	70368.4675872418	1.95372865170611	6.65656599895826	-15
V_V_HM	5.89886810472398	1.19893827400684	70368.4675872418	3.54895184853243	8.24878436091553	-15
V_V_WT	5.67321644233622	1.20012871055852	70368.4675872418	3.32096693324466	8.02546595142779	-14
V_V_HT	4.29669592925338	1.19968829261987	70368.4675872418	1.94530963830741	6.64808222019935	-14
V_V_HM	5.91571234515319	1.19892313537592	70368.4675872418	3.56582576064339	8.26559892966299	-14
V_V_WT	5.65196491831671	1.20005584915042	70368.4675872418	3.29985821741725	8.00407161921617	-13
V_V_HT	4.28627382425929	1.19961803252594	70368.4675872418	1.93502524293562	6.63752240558295	-13
V_V_HM	5.93075734229087	1.19885721997154	70368.4675872418	3.58099995182187	8.28051473275987	-13
V_V_WT	5.62860884939692	1.19993145750972	70368.4675872418	3.27674595582679	7.98047174296706	-12
V_V_HT	4.27385880885382	1.19949785323703	70368.4675872418	1.92284577865968	6.62487183904796	-12
V_V_HM	5.94390175911786	1.19874410680942	70368.4675872418	3.59436607018612	8.29343744804959	-12
V_V_WT	5.60312310551132	1.19976224000106	70368.4675872418	3.2515918778685	7.95465433315414	-11
V_V_HT	4.25943698739923	1.1993342313425	70368.4675872418	1.90874465574159	6.61012931905687	-11
V_V_HM	5.95505461244338	1.19858988989893	70368.4675872418	3.60582118830109	8.30428803658567	-11
V_V_WT	5.57548939945413	1.19955732874294	70368.4675872418	3.22435979740536	7.9266190015029	-10
V_V_HT	4.24300285061457	1.19913599793325	70368.4675872418	1.89269905598258	6.59330664524657	-10
V_V_HM	5.96413547802296	1.19840289375529	70368.4675872418	3.61526856589161	8.31300239015432	-10
V_V_WT	5.5456923240404	1.19932637559143	70368.4675872418	3.19501538963676	7.89636925844403	-9
V_V_HT	4.22455429828774	1.19891248332586	70368.4675872418	1.87468859177153	6.57442000480394	-9
V_V_HM	5.97106828691797	1.19819190777374	70368.4675872418	3.62261490682459	8.31952166701135	-9
V_V_WT	5.51372401856785	1.19908062778589	70368.4675872418	3.16352874929717	7.86391928783854	-8
V_V_HT	4.20409786698903	1.19867456832243	70368.4675872418	1.85469847333167	6.5534972606464	-8
V_V_HM	5.97578816653514	1.19796719550457	70368.4675872418	3.62777522197188	8.3238011110984	-8
V_V_WT	5.47958591066999	1.19883290068551	70368.4675872418	3.1298761859456	7.82929563539438	-7
V_V_HT	4.18165048839198	1.19843466192342	70368.4675872418	1.83272131072425	6.53057966605972	-7
V_V_HM	5.97824383082533	1.19774048039723	70368.4675872418	3.63067524735039	8.32581241430028	-7
V_V_WT	5.44328736642756	1.19859649890754	70368.4675872418	3.09404098864361	7.79253374421151	-6
V_V_HT	4.15723778433639	1.19820565451118	70368.4675872418	1.80875746066928	6.50571810800349	-6
V_V_HM	5.97839543924119	1.19752395324874	70368.4675872418	3.63125124847868	8.32553963000371	-6
V_V_WT	5.40483934752676	1.19838278974572	70368.4675872418	3.05601183920787	7.75366685584566	-5
V_V_HT	4.13088711355216	1.19799855630972	70368.4675872418	1.78281270188302	6.47896152522131	-5
V_V_HM	5.9762054421074	1.19732802146798	70368.4675872418	3.629445277184	8.3229656070308	-5
V_V_WT	5.36425281822599	1.19820034364228	70368.4675872418	3.0157829038497	7.71272273260227	-4
V_V_HT	4.10262583602954	1.1978216621466	70368.4675872418	1.75489813651277	6.4503535355463	-4
V_V_HM	5.9716362903883	1.1971605150947	70368.4675872418	3.62520443757081	8.31806814320579	-4
V_V_WT	5.32154046979941	1.19805513130692	70368.4675872418	2.97335517126605	7.66972576833277	-3
V_V_HT	4.07248300083795	1.19768074580317	70368.4675872418	1.72503149702982	6.41993450464608	-3
V_V_HM	5.9646527371761	1.19702687615707	70368.4675872418	3.61848281636863	8.31082265798358	-3
V_V_WT	5.27672192097127	1.19795168692667	70368.4675872418	2.92873937318499	7.62470446875756	-2
V_V_HT	4.04049442284261	1.1975801962983	70368.4675872418	1.69323999583249	6.38774884985274	-2
V_V_HM	5.95522875042829	1.19693124864448	70368.4675872418	3.60924625932529	8.30121124153129	-2
V_V_WT	5.2298202821901	1.19789213564929	70368.4675872418	2.88195445477035	7.57768610960986	-1
V_V_HT	4.0066992369496	1.19752207030915	70368.4675872418	1.65955873674436	6.35383973715485	-1
V_V_HM	5.9433428590795	1.19687557352064	70368.4675872418	3.59746949109101	8.28921622706799	-1
V_V_WT	5.1808674932582	1.19787747361819	70368.4675872418	2.83303040338565	7.52870458313076	0
V_V_HT	3.97114471558439	1.19750734119857	70368.4675872418	1.62403308440196	6.31825634676681	0
V_V_HM	5.92898486022417	1.19686078457954	70368.4675872418	3.58314047852618	8.27482924192215	0
V_V_WT	5.12990433835732	1.19790759109455	70368.4675872418	2.78200821830045	7.47780045841419	1
V_V_HT	3.93388614967133	1.197535921125	70368.4675872418	1.58671850189891	6.28105379744374	1
V_V_HM	5.91215571898883	1.19688682888282	70368.4675872418	3.56626029051639	8.25805114746127	1
V_V_WT	5.0769751344154	1.19798002224709	70368.4675872418	2.72893704946634	7.42501321936446	2
V_V_HT	3.89498193643951	1.19760544045911	70368.4675872418	1.54767803093233	6.24228584194669	2
V_V_HM	5.89286077344772	1.19695149707108	70368.4675872418	3.5468385954752	8.23888295142024	2
V_V_WT	5.02213302074409	1.1980913826864	70368.4675872418	2.67387666959042	7.37038937189776	3
V_V_HT	3.85449798329759	1.19771264807615	70368.4675872418	1.50698395110788	6.2020120154873	3
V_V_HM	5.87111604480373	1.1970517601033	70368.4675872418	3.52489735151893	8.21733473808852	3
V_V_WT	4.96544164176662	1.19823799597377	70368.4675872418	2.61689792890731	7.31398535462593	4
V_V_HT	3.81250895520361	1.19785401963394	70368.4675872418	1.46471783508618	6.16030007532104	4
V_V_HM	5.84695012991805	1.19718434666522	70368.4675872418	3.50047156727721	8.19342869255888	4
V_V_WT	4.90697333746476	1.19841560775928	70368.4675872418	2.55808150591485	7.25586516901467	5
V_V_HT	3.76909661482451	1.19802547593423	70368.4675872418	1.42096944075334	6.11722378889569	5
V_V_HM	5.82040190354569	1.1973454691329	70368.4675872418	3.47360754123922	8.16719626585217	5
V_V_WT	4.84680218047924	1.19861767238686	70368.4675872418	2.4975143027246	7.19609005823389	6
V_V_HT	3.72434413009792	1.19822071031272	70368.4675872418	1.37583429709447	6.07285396310138	6
V_V_HM	5.7915122829069	1.19752922099698	70368.4675872418	3.44435776736998	8.13866679844382	6
V_V_WT	4.78500224382867	1.19883502386129	70368.4675872418	2.43528835768465	7.13471612997269	7
V_V_HT	3.67833467011419	1.19843086591391	70368.4675872418	1.32941293261635	6.02725640761203	7
V_V_HM	5.76032218543922	1.19772726516682	70368.4675872418	3.41277950378545	8.107864867093	7
V_V_WT	4.72164760041592	1.19905613008394	70368.4675872418	2.37150034658465	7.0717948542472	8
V_V_HT	3.63115140253259	1.19864478110857	70368.4675872418	1.28181039174581	5.98049241331937	8
V_V_HM	5.72687252892393	1.19792906458884	70368.4675872418	3.37893432086771	8.07481073698016	8
V_V_WT	4.6568138677817	1.19926798653657	70368.4675872418	2.30625137579113	7.00737635977227	9
V_V_HT	3.58287858832667	1.19884985720538	70368.4675872418	1.23313562886238	5.93262154779096	9
V_V_HM	5.69120595972763	1.19812270592444	70368.4675872418	3.34288821509954	8.03952370435573	9
V_V_WT	4.59058284891693	1.19945814058093	70368.4675872418	2.2396476554373	6.94151804239656	10
V_V_HT	3.53360486136652	1.1990340265414	70368.4675872418	1.18350093042772	5.88370879230532	10
V_V_HM	5.65337204851443	1.1982967720868	70368.4675872418	3.30471313460894	8.00203096241993	10
V_V_WT	4.52303932020064	1.19961425556672	70368.4675872418	2.17179814170834	6.87428049869294	11
V_V_HT	3.48342089753737	1.199185324821	70368.4675872418	1.13302042231896	5.83382137275577	11
V_V_HM	5.61342368463023	1.19843992892124	70368.4675872418	3.2644841836589	7.96236318560157	11
V_V_WT	4.45427513433313	1.1997262100179	70368.4675872418	2.10281452537433	6.80573574329193	12
V_V_HT	3.4324220502242	1.19929393190932	70368.4675872418	1.08180870536279	5.78303539508562	12
V_V_HM	5.57142163901411	1.19854286673966	70368.4675872418	3.2222803801557	7.92056289787252	12
V_V_WT	4.38439031036476	1.19978711469663	70368.4675872418	2.03281032837589	6.73597029235363	13
V_V_HT	3.38070892936926	1.19935315952714	70368.4675872418	1.0299794985133	5.73143836022523	13
V_V_HM	5.52743579836614	1.19859923816182	70368.4675872418	3.17818405165012	7.87668754508215	13
V_V_WT	4.31349259462669	1.19979364025981	70368.4675872418	1.96189982254902	6.66508536670435	14
V_V_HT	3.32838694924589	1.19935976880394	70368.4675872418	0.977644564222627	5.67912933426915	14
V_V_HM	5.48154473039842	1.19860595858223	70368.4675872418	3.13227981167386	7.83080964912297	14
V_V_WT	4.24169700426876	1.19974614119421	70368.4675872418	1.89019733025028	6.59319667828724	15
V_V_HT	3.27556587608047	1.19931409070041	70368.4675872418	0.92491302003495	5.626218732126	15
V_V_HM	5.43383525855661	1.19856332059447	70368.4675872418	3.08465391018989	7.78301660692334	15
V_V_WT	4.1691253302045	1.19964857328116	70368.4675872418	1.81781688907093	6.52043377133807	16
V_V_HT	3.22235936133823	1.19921994659629	70368.4675872418	0.871891027519974	5.57282769515648	16
V_V_HM	5.38440202631163	1.1984749198064	70368.4675872418	3.03539394328594	7.73341010933732	16
V_V_WT	4.09590466576654	1.19950771710054	70368.4675872418	1.74487230242263	6.44693702911044	17
V_V_HT	3.16888398697908	1.19908389426765	70368.4675872418	0.818682315411662	5.51908565854649	17
V_V_HM	5.33334590873514	1.19834693892091	70368.4675872418	2.98458866795032	7.68210314951996	17
V_V_WT	4.02216400794859	1.19933130690338	70368.4675872418	1.67147740818488	6.3728506077123	18
V_V_HT	3.11525732009589	1.19891340852211	70368.4675872418	0.765389800197146	5.46512483999463	18
V_V_HM	5.28077010099522	1.19818641636087	70368.4675872418	2.93232748405842	7.62921271793202	18
V_V_WT	3.94803654964758	1.19912913793045	70368.4675872418	1.59774620060526	6.2983268986899	19
V_V_HT	3.06159891953901	1.19871796240161	70368.4675872418	0.712114473586384	5.41108336549163	19
V_V_HM	5.22678317165035	1.19800228264549	70368.4675872418	2.8787014563717	7.57486488692901	19
V_V_WT	3.87365938383275	1.1989125844245	70368.4675872418	1.52379347916344	6.22352528850206	20
V_V_HT	3.00803010003988	1.19850856139699	70368.4675872418	0.658956079574104	5.35710412050565	20
V_V_HM	5.17149884667129	1.19780492186929	70368.4675872418	2.82380395805951	7.51919373528308	20
V_V_WT	3.79917092750876	1.19869265912829	70368.4675872418	1.44973607591359	6.14860577910394	21
V_V_HT	2.95467269338608	1.19829585682587	70368.4675872418	0.606015573389893	5.30332981338226	21
V_V_HM	5.11503275077131	1.19760437665949	70368.4675872418	2.76773093030893	7.4623345712337	21
V_V_WT	3.72471228173407	1.19848092182909	70368.4675872418	1.37569243475773	6.0737321287104	22
V_V_HT	2.9016493512335	1.19809103513826	70368.4675872418	0.553393681273381	5.24990502119362	22
V_V_HM	5.05750481471999	1.1974112041864	70368.4675872418	2.71058161186003	7.40442801757995	22
V_V_WT	3.65042692111422	1.19828895346042	70368.4675872418	1.30178333169843	5.99907051053	23
V_V_HT	2.84908330606368	1.19790530962597	70368.4675872418	0.501191657679978	5.19697495444739	23
V_V_HM	4.99903906651769	1.19723599751428	70368.4675872418	2.65245926833163	7.34561886470376	23
V_V_WT	3.57645901531047	1.19812652608342	70368.4675872418	1.22813378317956	5.92478424744138	24
V_V_HT	2.79709784475664	1.1977481401808	70368.4675872418	0.449514248123551	5.14468144138973	24
V_V_HM	4.93976100438077	1.19708769005983	70368.4675872418	2.59347188846392	7.28605012029763	24
V_V_WT	3.50295382733294	1.19800249621708	70368.4675872418	1.15487169345445	5.85103596121142	25
V_V_HT	2.74581591073517	1.19762810794509	70368.4675872418	0.398467577007663	5.09316424446267	25
V_V_HM	4.8797993711235	1.19697439789402	70368.4675872418	2.53373230759075	7.22586643465624	25
V_V_WT	3.43005739034782	1.19792442081469	70368.4675872418	1.08212828407823	5.77798649661742	26
V_V_HT	2.69535987860095	1.19755254380969	70368.4675872418	0.348159650404828	5.04256010679707	26
V_V_HM	4.81928593988468	1.19690306933579	70368.4675872418	2.4733586801618	7.16521319960755	26
V_V_WT	3.35791587169473	1.19789653526533	70368.4675872418	1.01004142103766	5.70579032235179	27
V_V_HT	2.64585199623928	1.19752555808052	70368.4675872418	0.298704660010182	4.99299933246837	27
V_V_HM	4.75835307868404	1.19687760288874	70368.4675872418	2.41247573313874	7.10423042422933	27
V_V_WT	3.28667543863187	1.19791915333042	70368.4675872418	0.938756656619322	5.63459422064442	28
V_V_HT	2.59741451066147	1.19754745611726	70368.4675872418	0.250224254330781	4.94460476699217	28
V_V_HM	4.69713315290404	1.19689828966425	70368.4675872418	2.35121526132639	7.0430510444817	28
V_V_WT	3.21648225684221	1.19798866057298	70368.4675872418	0.868427240794297	5.56453727289012	29
V_V_HT	2.55016966751782	1.19761473190117	70368.4675872418	0.202847550805598	4.89749178423005	29
V_V_HM	4.63575852869307	1.19696180719873	70368.4675872418	2.2897161428941	6.98180091449204	29
V_V_WT	3.14748249209494	1.19809767736283	70368.4675872418	0.799213803389974	5.49575118079991	30
V_V_HT	2.5042397127498	1.19772022599901	70368.4675872418	0.156710827848737	4.85176859765087	30
V_V_HM	4.57436157132602	1.19706136887313	70368.4675872418	2.22812404487449	6.92059909777756	30
V_V_WT	3.07982180879423	1.19823584553722	70368.4675872418	0.731282310785614	5.42836130680284	31
V_V_HT	2.45974632539104	1.19785389072721	70368.4675872418	0.111955457930501	4.80753719285159	31
V_V_HM	4.51307479858693	1.19718745249857	70368.4675872418	2.16659014851988	6.85955944865398	31
V_V_WT	3.013643249111	1.19839216971299	70368.4675872418	0.664797356077861	5.36248914214414	32
V_V_HT	2.41680826408393	1.19800507001586	70368.4675872418	0.0687210855657612	4.76489544260209	32
V_V_HM	4.45203139347864	1.19732997535864	70368.4675872418	2.10526739893404	6.79879538802324	32
V_V_WT	2.94908623165399	1.1985561328609	70368.4675872418	0.599918971228507	5.29825349207947	33
V_V_HT	2.37554045455544	1.19816358248801	70368.4675872418	0.0271425919568826	4.723938317154	33
V_V_HM	4.39136497094492	1.19747932217929	70368.4675872418	2.04430825697575	6.73842168491408	33
V_V_WT	2.88628676369964	1.19871783060507	70368.4675872418	0.536802576067939	5.23577095133133	34
V_V_HT	2.33605435243291	1.19831984772456	70368.4675872418	-0.0126497896694571	4.68475849453527	34
V_V_HM	4.33120918884435	1.19762645815913	70368.4675872418	1.98386408869352	6.67855428899518	34
V_V_WT	2.82537926007149	1.19886701897251	70368.4675872418	0.475602663583147	5.17515585655984	35
V_V_HT	2.29845986132162	1.19846395424115	70368.4675872418	-0.0505267292214144	4.64744645186465	35
V_V_HM	4.27169753100392	1.19776203192873	70368.4675872418	1.92408670657688	6.61930835543097	35
V_V_WT	2.76649360725725	1.19899509957191	70368.4675872418	0.416465973089019	5.11652124142548	36
V_V_HT	2.26286261817928	1.19858759027352	70368.4675872418	-0.0863662987024978	4.61209153506106	36
V_V_HM	4.21296255770702	1.19787821381725	70368.4675872418	1.865124017046	6.56080109836804	36
V_V_WT	2.7097538366683	1.19909610029293	70368.4675872418	0.359528241319462	5.05997943201714	37
V_V_HT	2.22936282254675	1.19868499547436	70368.4675872418	-0.120057008304368	4.57878265339788	37
V_V_HM	4.15513531929393	1.19796959844347	70368.4675872418	1.80711766497597	6.5031529736119	37
V_V_WT	2.65527762091154	1.19916700162214	70368.4675872418	0.304913059120703	5.00564218270237	38
V_V_HT	2.19805486460578	1.19875327569923	70368.4675872418	-0.151498795328862	4.54760852454042	38
V_V_HM	4.09834485412022	1.19803350016665	70368.4675872418	1.75020195257197	6.44648775566848	38
V_V_WT	2.60317701285835	1.19920733482572	70368.4675872418	0.252733398081384	4.95362062763532	39
V_V_HT	2.16902804603454	1.19879200966433	70368.4675872418	-0.180601532382493	4.51865762445158	39
V_V_HM	4.04271818739164	1.19806957445045	70368.4675872418	1.69450458033022	6.39093179445306	39
V_V_WT	2.55356163735951	1.19921754289995	70368.4675872418	0.203098014780563	4.90402525993846	40
V_V_HT	2.14236949149029	1.19880165187133	70368.4675872418	-0.207278985630257	4.49201796861085	40
V_V_HM	3.98838133058469	1.19807829248727	70368.4675872418	1.64015063619117	6.33661202497821	40
V_V_WT	2.50653596665363	1.19919995563548	70368.4675872418	0.156106815072526	4.85696511823473	41
V_V_HT	2.1181617341118	1.19878448186775	70368.4675872418	-0.231453089841268	4.46777655806487	41
V_V_HM	3.93545792482916	1.19806184654104	70368.4675872418	1.58725946445237	6.28365638520594	41
V_V_WT	2.46220176959606	1.19915755564015	70368.4675872418	0.111855721908174	4.81254781728395	42
V_V_HT	2.09648490491949	1.19874340285615	70368.4675872418	-0.253049404265447	4.44601921410442	42
V_V_HM	3.88407025405717	1.19802300411223	70368.4675872418	1.53594792475142	6.23219258336292	42
V_V_WT	2.42065367006693	1.19909538972084	70368.4675872418	0.0704294674377399	4.77087787269613	43
V_V_HT	2.07741280070804	1.19868331678521	70368.4675872418	-0.272003739916212	4.42682934133229	43
V_V_HM	3.83433668564151	1.19796642113141	70368.4675872418	1.48632525884787	6.18234811243514	43
V_V_WT	2.38197897200187	1.19902025190908	70368.4675872418	0.0319020393107072	4.73205590469303	44
V_V_HT	2.0610127298009	1.19861081706685	70368.4675872418	-0.288261711542317	4.41028717114411	44
V_V_HM	3.78637141139185	1.19789835107245	70368.4675872418	1.43849340175702	6.13424942102669	44
V_V_WT	2.34626350206693	1.19893818815739	70368.4675872418	-0.0036525858598857	4.69617958999375	45
V_V_HT	2.04735069108672	1.1985317602736	70368.4675872418	-0.301768799123787	4.39647018129722	45
V_V_HM	3.74028777075766	1.19782433076317	70368.4675872418	1.39255484075857	6.08802070075675	45
V_V_WT	2.31359146965722	1.19885419815083	70368.4675872418	-0.0361599980501639	4.6633429373646	46
V_V_HT	2.03649124235194	1.19845097752948	70368.4675872418	-0.312469913866103	4.38545239856997	46
V_V_HM	3.6961980017534	1.19774890795073	70368.4675872418	1.34861290029302	6.04378310321379	46
V_V_WT	2.28404058527892	1.19877351597945	70368.4675872418	-0.0655527455583416	4.63363391611618	47
V_V_HT	2.02849314754735	1.19837352401654	70368.4675872418	-0.320316199963691	4.3773024950584	47
V_V_HM	3.65420991750664	1.19767683741219	70368.4675872418	1.30676607413582	6.00165376087745	47
V_V_WT	2.25768694015425	1.19869983741204	70368.4675872418	-0.0917619808605483	4.60713586116905	48
V_V_HT	2.02341372801128	1.19830295396339	70368.4675872418	-0.3252573023581	4.37208475838065	48
V_V_HM	3.614430230996	1.19761143717798	70368.4675872418	1.26711457193363	5.96174589005837	48
V_V_WT	2.23460662514344	1.19863469586012	70368.4675872418	-0.114714618579592	4.58392786886648	49
V_V_HT	2.02131030512042	1.19824071419019	70368.4675872418	-0.327238735436812	4.36985934567765	49
V_V_HM	3.57696565335439	1.19755401189293	70368.4675872418	1.22976254771848	5.9241687589903	49
V_V_WT	2.21487573086415	1.19857748302941	70368.4675872418	-0.134333375842456	4.56408483757075	50
V_V_HT	2.02224019812721	1.19818616528919	70368.4675872418	-0.326201926709663	4.37068232296409	50
V_V_HM	3.54192289580835	1.19750387477093	70368.4675872418	1.19481805881612	5.88902773280058	50
V_V_WT	2.19856856612498	1.19852605725439	70368.4675872418	-0.15053974618101	4.54767687843096	51
V_V_HT	2.0262591091633	1.19813717538723	70368.4675872418	-0.322086995578546	4.37460521390514	51
V_V_HM	3.50940719175203	1.19745891629556	70368.4675872418	1.16239047326799	5.85642391023606	51
V_V_WT	2.1857505126808	1.1984787647807	70368.4675872418	-0.163265106485656	4.53476613184725	52
V_V_HT	2.03341462164612	1.1980920916922	70368.4675872418	-0.314843119157275	4.38167236244952	52
V_V_HM	3.47951632866749	1.19741749056778	70368.4675872418	1.1325808045145	5.82645185282048	52
V_V_WT	2.17647615047128	1.19843496747539	70368.4675872418	-0.172453626077615	4.52540592702018	53
V_V_HT	2.04374446507232	1.19805025635455	70368.4675872418	-0.304431278565628	4.39192020871026	53
V_V_HM	3.45233885561712	1.19737891066831	70368.4675872418	1.10547894797826	5.79919876325598	53
V_V_WT	2.17078916730149	1.19839503394947	70368.4675872418	-0.178062339628564	4.51964067423155	54
V_V_HT	2.05727639273049	1.19801199920748	70368.4675872418	-0.290824366987298	4.40537715244828	54
V_V_HM	3.4279537414399	1.19734344394803	70368.4675872418	1.08116334849112	5.77474413438867	54
V_V_WT	2.16872228786741	1.19836027153226	70368.4675872418	-0.18006108480496	4.51750566053978	55
V_V_HT	2.07402808353604	1.19797857271636	70368.4675872418	-0.274007160336127	4.42206332740822	55
V_V_HM	3.4064300532716	1.19731225189387	70368.4675872418	1.05970079667715	5.75315930986606	55
V_V_WT	2.17029723132455	1.19833280516723	70368.4675872418	-0.178432307335616	4.51902676998471	56
V_V_HT	2.09400706969498	1.19795203499205	70368.4675872418	-0.253976160298646	4.4419902996886	56
V_V_HM	3.38782668083844	1.19728728002313	70368.4675872418	1.04114636905312	5.73450699262376	56
V_V_WT	2.17552468391964	1.19831541096142	70368.4675872418	-0.173170762137177	4.52422012997646	57
V_V_HT	2.11721068516172	1.19793508832354	70368.4675872418	-0.230739329400661	4.4651606997241	57
V_V_HM	3.3721920876054	1.19727110484803	70368.4675872418	1.02554347912602	5.71884069608477	57
V_V_WT	2.18440613423945	1.19831089342781	70368.4675872418	-0.164280457461897	4.5330927259408	58
V_V_HT	2.14362774855057	1.1979304722387	70368.4675872418	-0.204313218496142	4.49156871559729	58
V_V_HM	3.35956590674077	1.19726635398354	70368.4675872418	1.01292660994488	5.70620520353666	58
V_V_WT	2.19693940199999	1.19832063766781	70368.4675872418	-0.151766288389334	4.54564509238931	59
V_V_HT	2.17324367843309	1.19793955128153	70368.4675872418	-0.174715083516666	4.52120244038284	59
V_V_HM	3.34998417925787	1.19727435489368	70368.4675872418	1.00332920069652	5.69663915781921	59
V_V_WT	2.21311316433741	1.19834577839387	70368.4675872418	-0.135641801817093	4.56186813049191	60
V_V_HT	2.20603541139038	1.19796345513583	70368.4675872418	-0.141970202058761	4.55404102483953	60
V_V_HM	3.34347382496218	1.19729622558708	70368.4675872418	0.996775979892131	5.69017167003222	60
V_V_WT	2.23290698353211	1.19838711870198	70368.4675872418	-0.1159290095311	4.58174297659531	61
V_V_HT	2.24197143364992	1.19800299851106	70368.4675872418	-0.106111684723607	4.59005455202345	61
V_V_HM	3.34005260296966	1.19733279653766	70368.4675872418	0.993283078920689	5.68682212701862	61
V_V_WT	2.25629860300397	1.19844335553495	70368.4675872418	-0.0926476141223596	4.6052448201303	62
V_V_HT	2.28101854381001	1.19805694936341	70368.4675872418	-0.0671703181098833	4.62920740572991	62
V_V_HM	3.33973643834135	1.19738295226681	70368.4675872418	0.99286860917873	5.68660426750398	62
V_V_WT	2.28326398946086	1.19851109622181	70368.4675872418	-0.06581499925572	4.63234297817744	63
V_V_HT	2.3231419087395	1.19812204388863	70368.4675872418	-0.0251745382999395	4.67145835577893	63
V_V_HM	3.34253942254604	1.19744364384171	70368.4675872418	0.995552638036382	5.6895262070557	63
V_V_WT	2.31377201347148	1.19858629617572	70368.4675872418	-0.0354543669815897	4.66299839392456	64
V_V_HT	2.36830017305554	1.19819438653892	70368.4675872418	0.0198419345881167	4.71675841152296	64
V_V_HM	3.34846831986939	1.1975112246748	70368.4675872418	1.00134907708248	5.69558756265629	64
V_V_WT	2.34778804381856	1.1986635849529	70368.4675872418	-0.00158982245980566	4.69716591009693	65
V_V_HT	2.41644878514012	1.19826879071515	70368.4675872418	0.0678447146586207	4.76505285562161	65
V_V_HM	3.35752626956813	1.19758081650161	70368.4675872418	1.01027062696094	5.70478191217531	65
V_V_WT	2.38527053194126	1.19873740819766	70368.4675872418	0.0357479722731568	4.73479309160937	66
V_V_HT	2.46753691720458	1.19833988954017	70368.4675872418	0.118793493189779	4.81628034121938	66
V_V_HM	3.36970923534471	1.19764736715103	70368.4675872418	1.02232315361792	5.71709531707151	66
V_V_WT	2.42617452969429	1.19880141552398	70368.4675872418	0.0765265158139847	4.77582254357459	67
V_V_HT	2.52151068921116	1.19840153688547	70368.4675872418	0.172646436541527	4.87037494188079	67
V_V_HM	3.38500966413863	1.19770507430284	70368.4675872418	1.03751047652716	5.73250885175009	67
V_V_WT	2.4704467537796	1.19885016049949	70368.4675872418	0.120703199859561	4.82019030769963	68
V_V_HT	2.57830883284795	1.19844846165731	70368.4675872418	0.229352607733566	4.92726505796234	68
V_V_HM	3.40341141622883	1.19774896197752	70368.4675872418	1.05582620887605	5.75099662358162	68
V_V_WT	2.51802408320956	1.19887989682721	70368.4675872418	0.168222246155653	4.86782592026347	69
V_V_HT	2.63786145493575	1.19847704130952	70368.4675872418	0.288849213768851	4.98687369610266	69
V_V_HM	3.42488827417305	1.19777561560886	70368.4675872418	1.07725082576423	5.77252572258187	69
V_V_WT	2.56883376309172	1.19888882093506	70368.4675872418	0.21901443480699	4.91865309137646	70
V_V_HT	2.70009035053232	1.19848553658395	70368.4675872418	0.351061458647093	5.04911924241754	70
V_V_HM	3.44940424868497	1.19778340355432	70368.4675872418	1.10175153592098	5.79705696144896	70
V_V_WT	2.62279515263403	1.19887671498739	70368.4675872418	0.272999551978844	4.97259075328922	71
V_V_HT	2.76491061053986	1.19847374291258	70368.4675872418	0.415904834223358	5.11391638685636	71
V_V_HM	3.47691543020652	1.19777214291631	70368.4675872418	1.12928478826711	5.82454607214594	71
V_V_WT	2.67982455805645	1.19884352571374	70368.4675872418	0.330094008301202	5.0295551078117	72
V_V_HT	2.8322347966449	1.19844160577647	70368.4675872418	0.483292009041175	5.18117758424863	72
V_V_HM	3.5073748991056	1.19774177725999	70368.4675872418	1.15980377378265	5.85494602442855	72
V_V_WT	2.73983089716287	1.19879079737903	70368.4675872418	0.390203694822222	5.08945809950352	73
V_V_HT	2.9019695363058	1.198390617293	70368.4675872418	0.553126686012256	5.25081238659934	73
V_V_HM	3.54072861866309	1.19769371106652	70368.4675872418	1.19325170296864	5.88820553435755	73
V_V_WT	2.80271583323191	1.19872162253621	70368.4675872418	0.453224213423907	5.15220745303991	74
V_V_HT	2.97401573194322	1.19832376914838	70368.4675872418	0.6253039038592	5.32272756002723	74
V_V_HM	3.576915660252	1.19763076629008	70368.4675872418	1.22956211617443	5.92426920432956	74
V_V_WT	2.86837824451104	1.1986390611352	70368.4675872418	0.519048444858892	5.21770804416318	75
V_V_HT	3.04827217490612	1.19824401350968	70368.4675872418	0.699716667690288	5.39682768212194	75
V_V_HM	3.61587252618836	1.19755571448668	70368.4675872418	1.26866608347263	5.96307896890409	75
V_V_WT	2.93671034456546	1.19854744604249	70368.4675872418	0.587560110284063	5.28586057884686	76
V_V_HT	3.12463284222891	1.19815553714464	70368.4675872418	0.776250748484816	5.47301493597301	76
V_V_HM	3.65752980387597	1.19747249712572	70368.4675872418	1.31048646699609	6.00457314075584	76
V_V_WT	3.00759784412609	1.1984522052791	70368.4675872418	0.658634281521605	5.35656140673057	77
V_V_HT	3.20298713965214	1.19806359036411	70368.4675872418	0.854785261386167	5.55118901791812	77
V_V_HM	3.70181242168507	1.19738606572402	70368.4675872418	1.35493849015348	6.04868635321665	77
V_V_WT	3.08092516230673	1.19835770162389	70368.4675872418	0.732146826648853	5.4297034979646	78
V_V_HT	3.28322357337344	1.19797238313295	70368.4675872418	0.935200461070502	5.63124668567638	78
V_V_HM	3.74864419303002	1.19730037430497	70368.4675872418	1.40193821648246	6.09535016957758	78
V_V_WT	3.1565756100992	1.19826704141708	70368.4675872418	0.807974968237892	5.50517625196051	79
V_V_HT	3.36523001697573	1.197884900593	70368.4675872418	1.01737837024964	5.71308166370183	79
V_V_HM	3.79794809523173	1.19721820618474	70368.4675872418	1.4514031680106	6.14449302245285	79
V_V_WT	3.23442804332131	1.19818340627835	70368.4675872418	0.885991326139333	5.58286476050329	80
V_V_HT	3.4488917923811	1.19780420361291	70368.4675872418	1.10119831155017	5.79658527321203	80
V_V_HM	3.84964374227491	1.19714242096631	70368.4675872418	1.5032473539074	6.19604013064242	80
V_V_WT	3.31435923113451	1.19810901319659	70368.4675872418	0.96606832422147	5.66265013804756	81
V_V_HT	3.53409313482377	1.19773241621896	70368.4675872418	1.18654035711967	5.88164591252788	81
V_V_HM	3.9036492611877	1.19707498856127	70368.4675872418	1.55738504017876	6.24991348219663	81
V_V_WT	3.39624112187874	1.19804649219074	70368.4675872418	1.0480727559932	5.74440948776428	82
V_V_HT	3.62071612030669	1.19767207128571	70368.4675872418	1.27328161853281	5.96815062208058	82
V_V_HM	3.95987961643074	1.19701827988869	70368.4675872418	1.61372654428949	6.30603268857199	82
V_V_WT	3.47994105916743	1.19799882958761	70368.4675872418	1.13186611187427	5.82801600646059	83
V_V_HT	3.70864094975159	1.19762605671366	70368.4675872418	1.36129663643296	6.05598526307022	83
V_V_HM	4.01824688944859	1.19697501782818	70368.4675872418	1.6721786108463	6.36431516805087	83
V_V_WT	3.56532548119522	1.19796734940582	70368.4675872418	1.21731223498587	5.91333872740456	84
V_V_HT	3.79774747011022	1.19759564690654	70368.4675872418	1.45046275994352	6.14503218027693	84
V_V_HM	4.07866260806129	1.19694639436823	70368.4675872418	1.7326504313746	6.42467478474798	84
V_V_WT	3.6522601523282	1.19795165445713	70368.4675872418	1.30427766818215	6.00024263647426	85
V_V_HT	3.88791546195529	1.19758044603414	70368.4675872418	1.5406605454635	6.23517037844709	85
V_V_HM	4.14103801034438	1.19693201749074	70368.4675872418	1.79505401230447	6.48702200838428	85
V_V_WT	3.74060815157717	1.19795112258777	70368.4675872418	1.39262670989384	6.0885895932605	86
V_V_HT	3.97902445207373	1.19757984837221	70368.4675872418	1.63177070699794	6.32627819714953	86
V_V_HM	4.20528319687037	1.19693130990995	70368.4675872418	1.85930058568718	6.55126580805357	86
V_V_WT	3.83023188602058	1.1979635151673	70368.4675872418	1.48222615490989	6.17823761713126	87
V_V_HT	4.07095390245106	1.19759167994434	70368.4675872418	1.72367696752113	6.41823083738099	87
V_V_HM	4.27130798004661	1.19694220758107	70368.4675872418	1.92530400945312	6.6173119506401	87
V_V_WT	3.9209933571285	1.19798508840512	70368.4675872418	1.57294534252137	6.26904137173564	88
V_V_HT	4.16358350702584	1.19761230653834	70368.4675872418	1.81626614401917	6.51090087003251	88
V_V_HM	4.33902213691957	1.19696126211138	70368.4675872418	1.99298081949055	6.68506345434859	88
V_V_WT	4.01275262072384	1.19801280062733	70368.4675872418	1.664650290225	6.36085495122269	89
V_V_HT	4.2567941955605	1.19763878633177	70368.4675872418	1.90942493221969	6.60416345890131	89
V_V_HM	4.40833531872462	1.19698569983531	70368.4675872418	2.06224610341298	6.75442453403627	89
V_V_WT	4.10536807538329	1.19804453666086	70368.4675872418	1.75720354233181	6.45353260843477	90
V_V_HT	4.35046843122644	1.19766908694669	70368.4675872418	2.00303977875016	6.69789708370272	90
V_V_HM	4.47915728104559	1.19701362651446	70368.4675872418	2.13301332950712	6.82530123258407	90
V_V_WT	4.19869769186258	1.19807772193916	70368.4675872418	1.85046811574203	6.54692726798312	91
V_V_HT	4.44448951120697	1.19770073158771	70368.4675872418	2.09699883530716	6.79198018710677	91
V_V_HM	4.55139797841496	1.19704272855373	70368.4675872418	2.20519698694652	6.89759896988339	91
V_V_WT	4.29259898039161	1.1981104690292	70368.4675872418	1.94430522005	6.64089274073322	92
V_V_HT	4.53874278472577	1.19773191598502	70368.4675872418	2.19119098747904	6.8862945819725	92
V_V_HM	4.62496803827514	1.19707133946307	70368.4675872418	2.27871096949028	6.97122510706	92
V_V_WT	4.38692943467965	1.19814064054877	70368.4675872418	2.03857653822918	6.73528233113013	93
V_V_HT	4.63311480670455	1.19776059265453	70368.4675872418	2.28550680325163	6.98072281015748	93
V_V_HM	4.69977853551292	1.19709756086753	70368.4675872418	2.35347007283572	7.04608699819013	93
V_V_WT	4.4815469205608	1.19816698444448	70368.4675872418	2.13314239013539	6.82995145098622	94
V_V_HT	4.72749489631678	1.19778557659287	70368.4675872418	2.37983792440223	7.07515186823133	94
V_V_HM	4.77574165490107	1.19712031777124	70368.4675872418	2.42938858874499	7.12209472105715	94
V_V_WT	4.57630940497909	1.19818760740136	70368.4675872418	2.22786445360568	6.9247543563525	95
V_V_HT	4.82177306771719	1.19780505511163	70368.4675872418	2.47407791795073	7.16946821748364	95
V_V_HM	4.85276986559033	1.19713793090106	70368.4675872418	2.50638227774036	7.19915745344029	95
V_V_WT	4.67107527636792	1.19820004579611	70368.4675872418	2.32260594576944	7.0195446069664	96
V_V_HT	4.91584027131622	1.19781665587665	70368.4675872418	2.56812238407704	7.2635581585554	96
V_V_HM	4.93077603326478	1.19714817990447	70368.4675872418	2.58436835739174	7.27718370913783	96
V_V_WT	4.76570516737575	1.19820351367305	70368.4675872418	2.41722903974646	7.11418129500504	97
V_V_HT	5.00959223067238	1.19781963725201	70368.4675872418	2.66186849994435	7.35731596140041	97
V_V_HM	5.00967506086364	1.19715039534043	70368.4675872418	2.6632630427412	7.35608707898608	97
V_V_WT	4.86006229681306	1.1981989437852	70368.4675872418	2.51159512615343	7.2085294674727	98
V_V_HT	5.10292966622954	1.1978149269595	70368.4675872418	2.75521516766398	7.45064416479509	98
V_V_HM	5.08938397226822	1.19714549345296	70368.4675872418	2.74298156183394	7.4357863827025	98
V_V_WT	4.95401042157777	1.1981867984347	70368.4675872418	2.60556705577715	7.30245378737839	99
V_V_HT	5.19575431151273	1.19780298734385	70368.4675872418	2.84806321456635	7.5434454084591	99
V_V_HM	5.16982022179454	1.19713393455613	70368.4675872418	2.82344046677143	7.51619997681765	99
V_V_WT	5.04741418913118	1.19816703732197	70368.4675872418	2.69900955506601	7.39581882319634	100
V_V_HT	5.28796911847241	1.19778378377711	70368.4675872418	2.94031566047262	7.6356225764722	100
V_V_HM	5.25090174579224	1.19711569244484	70368.4675872418	2.90455774526525	7.59724574631924	100
V_V_WT	5.14014279977289	1.19814121600644	70368.4675872418	2.7917887754267	7.48849682411909	101
V_V_HT	5.37948317486694	1.19775883001544	70368.4675872418	3.03187862618256	7.72708772355132	101
V_V_HM	5.33254889697823	1.19709220906408	70368.4675872418	2.98625092382345	7.678846870133	101
V_V_WT	5.23207036347995	1.19811236853494	70368.4675872418	2.88377288011146	7.58036784684845	102
V_V_HT	5.47021188254726	1.19773107401252	70368.4675872418	3.12266173556469	7.81776202952984	102
V_V_HM	5.41468446676807	1.19706628578922	70368.4675872418	3.06843730317233	7.76093163036382	102
V_V_WT	5.32307322798294	1.198083257032	70368.4675872418	2.97483280309317	7.6713136528727	103
V_V_HT	5.56007329220336	1.19770319237421	70368.4675872418	3.21257779316767	7.90756879123904	103
V_V_HM	5.49723222052461	1.19704045446625	70368.4675872418	3.15103568626241	7.84342875478681	103
V_V_WT	5.41303268726361	1.19805720519823	70368.4675872418	3.06484332390806	7.76122205061917	104
V_V_HT	5.64899095440066	1.19767840400419	70368.4675872418	3.30154404051312	7.99643786828819	104
V_V_HM	5.58011787308554	1.19701775706019	70368.4675872418	3.23396582568695	7.92626992048413	104
V_V_WT	5.50183127283443	1.19803638301467	70368.4675872418	3.15368272091071	7.84997982475816	105
V_V_HT	5.73688979824431	1.19765879900271	70368.4675872418	3.38948131011454	8.08429828637407	105
V_V_HM	5.66326762835775	1.19700014995735	70368.4675872418	3.31715009084017	8.00938516587534	105
V_V_WT	5.58935308717252	1.19802168711082	70368.4675872418	3.2412333391865	7.93747283515855	106
V_V_HT	5.82369624020323	1.19764522314706	70368.4675872418	3.47631436071927	8.1710781196872	106
V_V_HM	5.74660814619863	1.19698839536262	70368.4675872418	3.40051364765967	8.09270264473759	106
V_V_WT	5.6754885181889	1.19801414191486	70368.4675872418	3.32738355876958	8.02359347760823	107
V_V_HT	5.90934264800863	1.19763864541477	70368.4675872418	3.56197366086482	8.25671163515245	107
V_V_HM	5.8300679135771	1.19698337118807	70368.4675872418	3.48398326240867	8.17615256474552	107
V_V_WT	5.76012952852771	1.19801336869011	70368.4675872418	3.41202608462713	8.10823297242829	108
V_V_HT	5.99376288156556	1.19763866606657	70368.4675872418	3.64639385394426	8.34113190918685	108
V_V_HM	5.91357587558098	1.19698464577105	70368.4675872418	3.56748872623285	8.2596630249291	108
V_V_WT	5.843169958239	1.19801760101421	70368.4675872418	3.49505821899291	8.19128169748508	109
V_V_HT	6.07689235199768	1.1976435326316	70368.4675872418	3.72951378592013	8.42427091807523	109
V_V_HM	5.9970613832943	1.19699049460126	70368.4675872418	3.65096277025243	8.34315999633618	109
V_V_WT	5.92451313808701	1.19802563862582	70368.4675872418	3.57638564514068	8.27264063103333	110
V_V_HT	6.15867424421091	1.19765204688768	70368.4675872418	3.81127899021104	8.50606949821077	110
V_V_HM	6.08045579845568	1.19699972692534	70368.4675872418	3.73433909007987	8.42657250683149	110
V_V_WT	6.00407216916667	1.19803685110916	70368.4675872418	3.65592269977882	8.35222163855452	111
V_V_HT	6.23905954782839	1.19766356965653	70368.4675872418	3.89164170922811	8.58647738642867	111
V_V_HM	6.1636924381898	1.19701169227251	70368.4675872418	3.81755227776109	8.50983259861852	111
V_V_WT	6.0817621276113	1.19804931665335	70368.4675872418	3.73358822578555	8.42993602943706	112
V_V_HT	6.31800081797918	1.19767620560385	70368.4675872418	3.97055821295127	8.6654434230071	112
V_V_HM	6.2467050077434	1.19702454396286	70368.4675872418	3.9005396580312	8.59287035745561	112
V_V_WT	6.15750030617829	1.1980599119481	70368.4675872418	3.80930563759923	8.50569497475736	113
V_V_HT	6.39545216919986	1.19768689136944	70368.4675872418	4.04798862009598	8.74291571830374	113
V_V_HM	6.32942754759416	1.19703532412284	70368.4675872418	3.98324106879322	8.67561402639509	113
V_V_WT	6.23121516135809	1.19806630217204	70368.4675872418	3.88300796795481	8.57942235476136	114
V_V_HT	6.47137551269086	1.19769333789383	70368.4675872418	4.12389932841402	8.8188516969677	114
V_V_HM	6.41179576345611	1.19704182423556	70368.4675872418	4.06559654444922	8.75799498246301	114
V_V_WT	6.30284886213071	1.19806751496242	70368.4675872418	3.95463929166109	8.65105843260034	115
V_V_HT	6.54574205515307	1.19769459079959	70368.4675872418	4.19826341518383	8.89322069512231	115
V_V_HM	6.49374729615799	1.19704312215854	70368.4675872418	4.14754553322504	8.83994905909093	115
V_V_WT	6.37235765644305	1.19806398421488	70368.4675872418	4.02415500623046	8.72056030665563	116
V_V_HT	6.61853220009683	1.197691073337	70368.4675872418	4.27106045434617	8.96600394584749	116
V_V_HM	6.57522166051002	1.19703962352554	70368.4675872418	4.22902675488968	8.92141656613035	116
V_V_WT	6.43970973718662	1.19805706212554	70368.4675872418	4.09152065425321	8.78789882012003	117
V_V_HT	6.68973393373447	1.19768411023365	70368.4675872418	4.34227583565034	9.0371920318186	117
V_V_HM	6.65615989747751	1.19703260582032	70368.4675872418	4.30997874654325	9.00234104841176	117
V_V_WT	6.50487817653607	1.19804757331706	70368.4675872418	4.15670769164543	8.85304866142671	118
V_V_HT	6.75933820901841	1.1976745164543	70368.4675872418	4.41189891471971	9.1067775033171	118
V_V_HM	6.73650365793033	1.19702286652328	70368.4675872418	4.39034159599585	9.0826657198648	118
V_V_WT	6.56784595762236	1.19803669185088	70368.4675872418	4.21969680038037	8.91599511486435	119
V_V_HT	6.82734179972808	1.19766345301894	70368.4675872418	4.47992418973721	9.17475940971896	119
V_V_HM	6.81619580685761	1.19701154260597	70368.4675872418	4.47005593977497	9.16233567394025	119
V_V_WT	6.62860105709731	1.19802497896658	70368.4675872418	4.28047485708158	8.97672725711304	120
V_V_HT	6.89374431388654	1.19765148736472	70368.4675872418	4.54635015655039	9.24113847122268	120
V_V_HM	6.8951798328413	1.19699920974397	70368.4675872418	4.54906413813979	9.24129552754281	120
V_V_WT	6.68714152323911	1.19801330903249	70368.4675872418	4.33903819626733	9.0352448502109	121
V_V_HT	6.95855088360366	1.19763949630006	70368.4675872418	4.61118022872663	9.30592153848069	121
V_V_HM	6.97340051413952	1.19698674594909	70368.4675872418	4.62730924844726	9.31949177983178	121
V_V_WT	6.74346792183709	1.1980014498137	70368.4675872418	4.39538783890682	9.09154800476737	122
V_V_HT	7.02176802226337	1.19762727975327	70368.4675872418	4.67442131178992	9.36911473273681	122
V_V_HM	7.05080295346312	1.19697400280477	70368.4675872418	4.70473666430439	9.39686924262184	122
V_V_WT	6.79758331776078	1.19798810535053	70368.4675872418	4.44952938994759	9.14563724557396	123
V_V_HT	7.08340348243338	1.19761360168297	70368.4675872418	4.73608358094622	9.43072338392053	123
V_V_HM	7.1273326471696	1.1969598431354	70368.4675872418	4.78129411093023	9.47337118340897	123
V_V_WT	6.84950325000446	1.19797296166322	70368.4675872418	4.50147900378353	9.19752749622538	124
V_V_HT	7.14347117892915	1.1975981844649	70368.4675872418	4.79618149515391	9.49076086270439	124
V_V_HM	7.20293711016121	1.19694404764505	70368.4675872418	4.85692953304654	9.54894468727587	124
V_V_WT	6.89925808378352	1.19795728135515	70368.4675872418	4.5512645709303	9.24725159663675	125
V_V_HT	7.20199216223032	1.1975822871701	70368.4675872418	4.85473363711627	9.54925068734437	125
V_V_HM	7.27756646708183	1.19692786548962	70368.4675872418	4.93159060695455	9.62354232720912	125
V_V_WT	6.94689039524591	1.19794342094536	70368.4675872418	4.59892404876396	9.29485674172786	126
V_V_HT	7.25899321539311	1.19756823339826	70368.4675872418	4.9117622356395	9.60622419514671	126
V_V_HM	7.35117318877715	1.19691356026971	70368.4675872418	5.00522536684796	9.69712101070635	126
V_V_WT	6.99244752043734	1.19793326917616	70368.4675872418	4.64450107139965	9.34039396947503	127
V_V_HT	7.31450327694894	1.1975578873624	70368.4675872418	4.96729257540179	9.66171397849608	127
V_V_HM	7.4237108101381	1.19690295090399	70368.4675872418	5.07778378254129	9.7696378377349	127
V_V_WT	7.03598609366543	1.19792914938259	70368.4675872418	4.68804771941364	9.38392446791723	128
V_V_HT	7.36855536675534	1.19755353339055	70368.4675872418	5.021353198983	9.71575753452769	128
V_V_HM	7.49513521840579	1.19689825211641	70368.4675872418	5.1492174004218	9.84105303638977	128
V_V_WT	7.07756507740676	1.19793221096402	70368.4675872418	4.72962070246242	9.4255094523511	129
V_V_HT	7.42118352666495	1.19755630703703	70368.4675872418	5.0739759225519	9.76839113077801	129
V_V_HM	7.56540288844034	1.19690057342086	70368.4675872418	5.21948052070499	9.9113252561757	129
V_V_WT	7.11724343203295	1.19794185631516	70368.4675872418	4.7692801522226	9.46520671184331	130
V_V_HT	7.47242179785076	1.19756563611229	70368.4675872418	5.12519590877169	9.81964768692984	130
V_V_HM	7.63447029549319	1.19690938431786	70368.4675872418	5.28853065842001	9.98040993256638	130
V_V_WT	7.1550801193551	1.1979557699259	70368.4675872418	4.80708956889973	9.50307066981046	131
V_V_HT	7.52230422107662	1.19757926871054	70368.4675872418	5.17505161213636	9.86955683001689	131
V_V_HM	7.70229391345155	1.19692254052964	70368.4675872418	5.35632849023356	10.0482593366695	131
V_V_WT	7.19113596622532	1.19797056363747	70368.4675872418	4.84311642012933	9.53915551232132	132
V_V_HT	7.57086555174744	1.19759390176853	70368.4675872418	5.22358426204721	9.91814684144767	132
V_V_HM	7.76883118475654	1.19693688407669	70368.4675872418	5.42283764821938	10.1148247212937	132
V_V_WT	7.22548102631934	1.19798401469509	70368.4675872418	4.8774351161814	9.57352693645728	133
V_V_HT	7.61814406375128	1.19760736264006	70368.4675872418	5.27083639077385	9.9654517367287	133
V_V_HM	7.83404449450655	1.19695032834802	70368.4675872418	5.48802460722855	10.1800643817846	133
V_V_WT	7.25819582952447	1.19799571143443	70368.4675872418	4.91012699380435	9.6062646652446	134
V_V_HT	7.6641819545298	1.1976192385437	70368.4675872418	5.3168510048086	10.011512904251	134
V_V_HM	7.89790259742139	1.19696245979774	70368.4675872418	5.55185893252985	10.2439462623129	134
V_V_WT	7.28936913090171	1.19800654977879	70368.4675872418	4.94127905205162	9.63745920975181	135
V_V_HT	7.70902445383838	1.19763038615116	70368.4675872418	5.36167165483222	10.0563772528446	135
V_V_HM	7.96037994493415	1.1969740698625	70368.4675872418	5.61431352434242	10.3064463655259	135
V_V_WT	7.31909263613877	1.19801712920072	70368.4675872418	4.97098182164606	9.66720345063149	136
V_V_HT	7.75271785852142	1.19764136834774	70368.4675872418	5.40534353443525	10.1000921826076	136
V_V_HM	8.02145350545372	1.19698566138969	70368.4675872418	5.67536436549539	10.367542645412	136
V_V_WT	7.34746339506087	1.19802868788168	70368.4675872418	4.99932992558007	9.69559686454167	137
V_V_HT	7.79531037549972	1.19765336738104	70368.4675872418	5.44791253333592	10.1427082176635	137
V_V_HM	8.08110569560662	1.19699832401528	70368.4675872418	5.73499173693129	10.4272196542819	137
V_V_WT	7.37457979222354	1.198041486922	70368.4675872418	5.0264212366532	9.72273834779388	138
V_V_HT	7.83685068608176	1.19766661011769	70368.4675872418	5.48942688818463	10.1842744839789	138
V_V_HM	8.13932029289751	1.19701222950906	70368.4675872418	5.7931790794864	10.4854615063086	138
V_V_WT	7.40054107171982	1.19805477189224	70368.4675872418	5.05235647763839	9.74872566580125	139
V_V_HT	7.87738778537951	1.19768033154122	70368.4675872418	5.52993709352384	10.2248384772352	139
V_V_HM	8.19608275512575	1.1970265984846	70368.4675872418	5.84991337855566	10.5422521316958	139
V_V_WT	7.42544991866304	1.19806828733488	70368.4675872418	5.07723883434516	9.77366100298091	140
V_V_HT	7.91697192426247	1.19769425327452	70368.4675872418	5.56949394584159	10.2644499026834	140
V_V_HM	8.25138526128011	1.19704111718548	70368.4675872418	5.90518742808974	10.5975830944705	140
V_V_WT	7.44941040043336	1.1980812703252	70368.4675872418	5.10117386948436	9.79764693138235	141
V_V_HT	7.95565388524623	1.19770760277149	70368.4675872418	5.60814974184204	10.3031580286504	141
V_V_HM	8.30522356649757	1.19705500042044	70368.4675872418	5.95899852219865	10.6514486107965	141
V_V_WT	7.47252866116084	1.19809344993843	70368.4675872418	5.12426825819795	9.82078906412373	142
V_V_HT	7.99348531709616	1.19772008971159	70368.4675872418	5.64595669931811	10.3410139348742	142
V_V_HM	8.35760098952942	1.1970679282667	70368.4675872418	6.0113506066816	10.7038513723772	142
V_V_WT	7.4949115314971	1.19810405238745	70368.4675872418	5.14663034775855	9.84319271523565	143
V_V_HT	8.03051821604852	1.19773093614059	70368.4675872418	5.68296833929462	10.3780680928024	143
V_V_HM	8.40852483628545	1.19707911892495	70368.4675872418	6.06225251977323	10.7547971527977	143
V_V_WT	7.51666652012541	1.19811279866785	70368.4675872418	5.16836819369741	9.86496484655342	144
V_V_HT	8.06680510751014	1.19773985108204	70368.4675872418	5.71923775749152	10.4143724575287	144
V_V_HM	8.45801078929686	1.19708826370253	70368.4675872418	6.11172054904164	10.8043010295521	144
V_V_WT	7.53790130036144	1.19811843886406	70368.4675872418	5.18959191916186	9.88621068156102	145
V_V_HT	8.1023986457391	1.19774560053952	70368.4675872418	5.75482002679707	10.4499772646811	145
V_V_HM	8.50607662215489	1.19709415812343	70368.4675872418	6.15977482884829	10.8523784154615	145
V_V_WT	7.55872318606735	1.19811883164529	70368.4675872418	5.21041303501746	9.90703333711724	146
V_V_HT	8.13735151320296	1.1977460852935	70368.4675872418	5.78977194414424	10.4849310822617	146
V_V_HM	8.55274246837591	1.1970947767685	70368.4675872418	6.20643946252638	10.8990454742254	146
V_V_WT	7.57923751222559	1.19811303215426	70368.4675872418	5.23093872816477	9.92753629628641	147
V_V_HT	8.17171650020989	1.1977403790633	70368.4675872418	5.82414811534922	10.5192848850706	147
V_V_HM	8.59804033217198	1.19708922608461	70368.4675872418	6.25174820565009	10.9443324586939	147
V_V_WT	7.59954641679019	1.19810184625623	70368.4675872418	5.25126955706375	9.94782327651663	148
V_V_HT	8.20554640024176	1.19772926952737	70368.4675872418	5.85799979004593	10.5530930104376	148
V_V_HM	8.64201681630388	1.19707826270077	70368.4675872418	6.29574617798908	10.9882874546187	148
V_V_WT	7.619747823752	1.198087791534	70368.4675872418	5.27149851124876	9.96799713625524	149
V_V_HT	8.23889386384036	1.19771522026675	70368.4675872418	5.891374790163	10.5864129375177	149
V_V_HM	8.68473351353859	1.1970642569826	70368.4675872418	6.33849032639914	11.030976700678	149
V_V_WT	7.63993548277899	1.19807446704259	70368.4675872418	5.29171228624824	9.98815867930974	150
V_V_HT	8.27181133648828	1.19770175560802	70368.4675872418	5.92431865351101	10.6193040194655	150
V_V_HM	8.72626474445201	1.19705060376608	70368.4675872418	6.3800483175855	11.0724811713185	150
V_V_WT	7.66020227684684	1.19806440624711	70368.4675872418	5.31199879945206	10.0084057542416	151
V_V_HT	8.30435121914285	1.19769136488152	70368.4675872418	5.9568789019656	10.6518235363201	151
V_V_HM	8.76668738624596	1.19703971465939	70368.4675872418	6.4204923020035	11.1128824704884	151
V_V_WT	7.68063976630327	1.19805895773537	70368.4675872418	5.33244696797896	10.0288325646276	152
V_V_HT	8.33656582832348	1.19768538586754	70368.4675872418	5.98910522999987	10.6840264266471	152
V_V_HM	8.80608097642907	1.19703290622352	70368.4675872418	6.45989923670523	11.1522627161529	152
V_V_WT	7.7013342190784	1.19805970209165	70368.4675872418	5.35313996181749	10.0495284763393	153
V_V_HT	8.36850714093	1.19768538709937	70368.4675872418	6.02104654019199	10.715967741668	153
V_V_HM	8.84453569572995	1.19703172307332	70368.4675872418	6.49835627497778	11.1907151164821	153
V_V_WT	7.72237058019684	1.19806691178086	70368.4675872418	5.37416219196168	10.070578968432	154
V_V_HT	8.4002270483277	1.19769166408973	70368.4675872418	6.05275414470304	10.7476999519524	154
V_V_HM	8.88214438413697	1.1970364965166	70368.4675872418	6.53595560744697	11.228333160827	154
V_V_WT	7.74383209503983	1.19807956220573	70368.4675872418	5.39559891200105	10.0920652780786	155
V_V_HT	8.43177734718067	1.19770324918887	70368.4675872418	6.08428173678839	10.779272957573	155
V_V_HM	8.91900253129622	1.19704635247634	70368.4675872418	6.57279443694781	11.2652106256446	155
V_V_WT	7.76579521456503	1.1980968921964	70368.4675872418	5.41752806478446	10.1140623643456	156
V_V_HT	8.46320945826849	1.19771943276332	70368.4675872418	6.11568212810753	10.8107367884294	156
V_V_HM	8.95521622822357	1.19706066548284	70368.4675872418	6.60898008041539	11.3014523760317	156
V_V_WT	7.78833279383676	1.19811747182435	70368.4675872418	5.44002530803278	10.1366402796407	157
V_V_HT	8.49457461946204	1.19773885230443	70368.4675872418	6.14700922704524	10.8421400118788	157
V_V_HM	8.99089678350986	1.19707818444264	70368.4675872418	6.64462629858081	11.3371672684389	157
V_V_WT	7.81151011787706	1.19814028015089	70368.4675872418	5.46315792780558	10.1598623079485	158
V_V_HT	8.52592372806079	1.19776054220066	70368.4675872418	6.17831582349733	10.8735316326243	158
V_V_HM	9.02616579074145	1.19709803467051	70368.4675872418	6.67985639941149	11.3724751820714	158
V_V_WT	7.83538854273719	1.19816376401704	70368.4675872418	5.48699032434214	10.1837867611322	159
V_V_HT	8.55730752889705	1.19778301438918	70368.4675872418	6.20965557889582	10.9049594788983	159
V_V_HM	9.06114984009468	1.19711883615214	70368.4675872418	6.71479967790863	11.4075000022807	159
V_V_WT	7.86002128767411	1.1981869085947	70368.4675872418	5.51157770596015	10.2084648693881	160
V_V_HT	8.5887765013901	1.1978053010993	70368.4675872418	6.24108086948836	10.9364721332918	160
V_V_HM	9.09598523856065	1.19713969883138	70368.4675872418	6.74959418557133	11.44237629155	160
V_V_WT	7.88545953696873	1.19820778388627	70368.4675872418	5.53697503973135	10.2339440342061	161
V_V_HT	8.62038105893192	1.19782553656483	70368.4675872418	6.27264576556436	10.9681163522995	161
V_V_HM	9.13081072136772	1.19715886469332	70368.4675872418	6.78438210333312	11.4772393394023	161
V_V_WT	7.91175234221778	1.1982236600599	70368.4675872418	5.56323672771665	10.2602679567189	162
V_V_HT	8.65217159545853	1.19784106860424	70368.4675872418	6.30440585932948	10.9999373315876	162
[truncated: 9,793 more rows]
