# Supplementary material for: Key HPI axis receptors facilitate light adaptive behavior in larval zebrafish
Source: Sci Rep. 2024 Apr 2;14:7759. doi: 10.1038/s41598-024-57707-6 (PMC10987622; doi:10.1038/s41598-024-57707-6)
Supplement: Supplementary file 1 — Supplementary Information. [file 41598_2024_57707_MOESM1_ESM.zip › Supp_Tables_SciRpts/SuppTableS15_mc2r_4x[7.5_7.5min]_means.csv]

Supplementary Table S15. Locomotor response of mc2r lineage larvae of 4x[7.5 dark + 7.5-min light] assay:
Mean predicted values by a generalized additive model.
The mean value was computed by the "emmeans" function of the "emmeans" package	which averages all predicted values
of each assay by the treatment condition (i.e.	"V_V_WT")
Columns: xvarF (treatment condition. equivalent to genotype. wildtype	heterozygous	or homozygous)
emmean (mean predicted values for each condition)	SE (standard error of the mean)	df (degrees of freedom)
lower.CL (lower value of the 95% confidence interval of the emmean values)
upper.CL (upper value of the 95% confidence interval of emmean values)	Time (time point when data were recorded)
xvarF	emmean	SE	df	lower.CL	upper.CL	Time
V_V_WT	1.96720099328081	4.45417981840826	54974.8130817019	-6.76302324223769	10.6974252287993	-501
V_V_HT	1.50067518176645	4.45042952800378	54974.8130817019	-7.2221984577918	10.2235488213247	-501
V_V_HM	1.15962963040489	4.45431117233284	54974.8130817019	-7.57085205974332	9.89011132055309	-501
V_V_WT	1.96571309821871	4.44117085444834	54974.8130817019	-6.73901347508765	10.6704396715251	-500
V_V_HT	1.50287695090054	4.43791613534152	54974.8130817019	-7.1954703497261	10.2012242515272	-500
V_V_HM	1.16131151819016	4.44128471675077	54974.8130817019	-7.54363822604166	9.86626126242198	-500
V_V_WT	1.96422520349594	4.42887978753607	54974.8130817019	-6.71641079093563	10.6448611979275	-499
V_V_HT	1.505078721348	4.42608381962909	54974.8130817019	-7.17007715602985	10.1802345987258	-499
V_V_HM	1.16299340651798	4.42897746582502	54974.8130817019	-7.51783403805712	9.84382085109307	-499
V_V_WT	1.96273771692731	4.41731352699562	54974.8130817019	-6.69522832429151	10.6207037581461	-498
V_V_HT	1.50728051281455	4.41493891131566	54974.8130817019	-7.14603126472286	10.160592290352	-498
V_V_HM	1.16467542097771	4.41739634981202	54974.8130817019	-7.49345295355239	9.8228037955078	-498
V_V_WT	1.96125306317452	4.4064823170856	54974.8130817019	-6.67548372931353	10.5979898556626	-497
V_V_HT	1.50948246424547	4.40449086369034	54974.8130817019	-7.12335106537401	10.1423159938649	-497
V_V_HM	1.16635832125792	4.4065516414893	54974.8130817019	-7.4705143475562	9.80323099007205	-497
V_V_WT	1.9597756053503	4.3963971128859	54974.8130817019	-6.65719411492381	10.5767453256244	-496
V_V_HT	1.51168485442739	4.39474982536631	54974.8130817019	-7.10205617055092	10.1254258794057	-496
V_V_HM	1.16804349854092	4.39645432494697	54974.8130817019	-7.44903835778124	9.78512535486309	-496
V_V_WT	1.95831008431432	4.38706496033593	54974.8130817019	-6.64036855035419	10.5569887189828	-495
V_V_HT	1.5138879879344	4.38572234267546	54974.8130817019	-7.08215910653674	10.1099350824055	-495
V_V_HM	1.16973246748658	4.38711146406592	54974.8130817019	-7.42903731482462	9.76850224979779	-495
V_V_WT	1.95686154724753	4.37848841206644	54974.8130817019	-6.62500699159819	10.5387300860932	-494
V_V_HT	1.51609222394404	4.37741082002842	54974.8130817019	-7.0636642268159	10.095848674704	-494
V_V_HM	1.17142686637252	4.37852561674946	54974.8130817019	-7.41051459391746	9.7533683266625	-494
V_V_WT	1.95543624898958	4.37066612145067	54974.8130817019	-6.61110054441811	10.5219730423973	-493
V_V_HT	1.5182981229901	4.36981408523143	54974.8130817019	-7.04656867334651	10.0831649193267	-493
V_V_HM	1.17312882530113	4.3706954299781	54974.8130817019	-7.39346541302949	9.73972306363176	-493
V_V_WT	1.95404099190572	4.3635912485482	54974.8130817019	-6.59862900011663	10.5067109839281	-492
V_V_HT	1.5205063591754	4.36292590149693	54974.8130817019	-7.03085954787761	10.0718722662284	-492
V_V_HM	1.17484071129844	4.36361404195711	54974.8130817019	-7.37787395596807	9.72755537856495	-492
V_V_WT	1.95268358117647	4.35725137165415	54974.8130817019	-6.58756020688308	10.492927369236	-491
V_V_HT	1.52271786849562	4.35673489038717	54974.8130817019	-7.01651361259428	10.0619493495855	-491
V_V_HM	1.17656537234159	4.3572689932602	54974.8130817019	-7.36371295419159	9.71684369887476	-491
V_V_WT	1.95137226123787	4.351627739199	54974.8130817019	-6.57784916707124	10.480593689547	-490
V_V_HT	1.52493372314248	4.35122382464282	54974.8130817019	-7.0034960297536	10.0533634760386	-490
V_V_HM	1.17830588545043	4.35164147726734	54974.8130817019	-7.35094246957068	9.70755424047154	-490
V_V_WT	1.95011606125212	4.34669543231793	54974.8130817019	-6.56943801036605	10.4696701328703	-489
V_V_HT	1.5271553027587	4.34636977739621	54974.8130817019	-6.99176048288855	10.0460710884059	-489
V_V_HM	1.18006578240954	4.34670650323845	54974.8130817019	-7.33950998829187	9.69964155311094	-489
V_V_WT	1.94892434640821	4.3424233211432	54974.8130817019	-6.56225635681555	10.460105049632	-488
V_V_HT	1.52938414712727	4.34214406535838	54974.8130817019	-6.98124921276507	10.0400175070196	-488
V_V_HM	1.18184881257145	4.34243285309673	54974.8130817019	-7.32935057334927	9.69304819849216	-488
V_V_WT	1.94780716426605	4.33877464865642	54974.8130817019	-6.55622211484144	10.4518364433735	-487
V_V_HT	1.53162223157665	4.33851278309097	54974.8130817019	-6.97189378915351	10.0351382523068	-487
V_V_HM	1.18365924878188	4.33878366708071	54974.8130817019	-7.32038770650159	9.68770620406535	-487
V_V_WT	1.94677524939875	4.33570766973322	54974.8130817019	-6.5512427291289	10.4447932279264	-486
V_V_HT	1.53387206864811	4.33543737892788	54974.8130817019	-6.96361613797189	10.0313602752681	-486
V_V_HM	1.18550196529127	4.33571708510689	54974.8130817019	-7.31253446743598	9.68353839801852	-486
V_V_WT	1.94583985965301	4.33317649251361	54974.8130817019	-6.54721699345809	10.4388967127641	-485
V_V_HT	1.53613672607079	4.33287541485927	54974.8130817019	-6.95633001268887	10.0286034648305	-485
V_V_HM	1.18738240099454	4.33318709109672	54974.8130817019	-7.30569522541509	9.68046002740418	-485
V_V_WT	1.94501261685472	4.3311321434632	54974.8130817019	-6.54403729752615	10.4340625312356	-484
V_V_HT	1.53841984406472	4.33078153413668	54974.8130817019	-6.94994287353373	10.0267825616632	-484
V_V_HM	1.18930652145519	4.3311445815728	54974.8130817019	-7.29976777170928	9.67838081461966	-484
V_V_WT	1.94430533114686	4.32952360877374	54974.8130817019	-6.54159184376185	10.4302025060556	-483
V_V_HT	1.54072553887238	4.32910841027457	54974.8130817019	-6.9443578440145	10.0258089217593	-483
V_V_HM	1.19128069902084	4.32953841041999	54974.8130817019	-7.29464548722016	9.67720688526183	-483
V_V_WT	1.94372982599805	4.32829848418122	54974.8130817019	-6.53976609596508	10.4272257479612	-482
V_V_HT	1.54305812375402	4.32780734105286	54974.8130817019	-6.93947515417199	10.02559140168	-482
V_V_HM	1.19331144886474	4.32831604071035	54974.8130817019	-7.29021888402077	9.67684178175026	-482
V_V_WT	1.9432978340641	4.32740438376621	54974.8130817019	-6.538445644704	10.4250413128322	-481
V_V_HT	1.54542228940123	4.32682954206642	54974.8130817019	-6.93519449553239	10.0260390743349	-481
V_V_HM	1.19540552969138	4.32742495766279	54974.8130817019	-7.28637827406087	9.67718933344363	-481
V_V_WT	1.94302106911295	4.32678920740428	54974.8130817019	-6.537516659595	10.4235587978209	-480
V_V_HT	1.54782282720643	4.32612639631023	54974.8130817019	-6.9314157870264	10.0270614414393	-480
V_V_HM	1.19756976645197	4.32681293673165	54974.8130817019	-7.28301447190698	9.67815400481092	-480
V_V_WT	1.94291113937857	4.32640196001805	54974.8130817019	-6.5368675816884	10.4226898604455	-479
V_V_HT	1.55026461130309	4.32565021110102	54974.8130817019	-6.92804067652093	10.0285698991271	-479
V_V_HM	1.19981100704047	4.32642886509603	54974.8130817019	-7.28002044817137	9.67964246225232	-479
V_V_WT	1.94297911316495	4.32619496996019	54974.8130817019	-6.53639390591125	10.4223521322411	-478
V_V_HT	1.55275295017928	4.32535626032896	54974.8130817019	-6.92497619203346	10.030482092392	-478
V_V_HM	1.20213622592486	4.32622496638182	54974.8130817019	-7.27729558635182	9.68156803820154	-478
V_V_WT	1.9432354400282	4.32612488660466	54974.8130817019	-6.53600021517094	10.4224710952273	-477
V_V_HT	1.55529356815892	4.32520371061917	54974.8130817019	-6.92213657553383	10.0327237118517	-477
V_V_HM	1.20455248504384	4.32615780082989	54974.8130817019	-7.27474768227167	9.68385265235935	-477
V_V_WT	1.94369043446743	4.32615176303034	54974.8130817019	-6.53559789871786	10.4229787676527	-476
V_V_HT	1.55789226739557	4.32515479013889	54974.8130817019	-6.91944199180664	10.0352265265978	-476
V_V_HM	1.20706685420721	4.3261873448149	54974.8130817019	-7.27229121952979	9.68642492794421	-476
V_V_WT	1.94435441594349	4.32623898191499	54974.8130817019	-6.53510486687824	10.4238136987652	-475
V_V_HT	1.5605548549068	4.32517472993469	54974.8130817019	-6.91681848643751	10.0379281962511	-475
V_V_HM	1.20968641000444	4.32627691617567	54974.8130817019	-7.26984722423899	9.68922004424786	-475
V_V_WT	1.94523747104746	4.32635402700391	54974.8130817019	-6.5344473009697	10.4249222430646	-474
V_V_HT	1.56328718555639	4.32523248326521	54974.8130817019	-6.91419935272794	10.0407737238407	-474
V_V_HM	1.21241817872803	4.32639394753677	54974.8130817019	-7.26734483781846	9.69218119527452	-474
V_V_WT	1.94634851536615	4.32647070915494	54974.8130817019	-6.53356495449982	10.4262619852321	-473
V_V_HT	1.5660953644709	4.32530278828485	54974.8130817019	-6.91152897215373	10.0437197010955	-473
V_V_HM	1.21526894881639	4.32651221821166	54974.8130817019	-7.26472587909703	9.69526377672981	-473
V_V_WT	1.94769494433672	4.3265698162108	54974.8130817019	-6.53241277606611	10.4278026647395	-472
V_V_HT	1.5689857432405	4.32536678512648	54974.8130817019	-6.90876402765049	10.0467355141315	-472
V_V_HM	1.21824514133907	4.32661250521429	54974.8130817019	-7.26194624981528	9.69843653249342	-472
V_V_WT	1.94928280135699	4.32663846534747	54974.8130817019	-6.53095947184368	10.4295250745577	-471
V_V_HT	1.5719648390837	4.32541143814007	54974.8130817019	-6.90587245203264	10.0498021302001	-471
V_V_HM	1.22135280572692	4.32668193305394	54974.8130817019	-7.25897466448869	9.70168027594254	-471
V_V_WT	1.95111785398001	4.32666777002119	54974.8130817019	-6.52918185659032	10.4314175645503	-470
V_V_HT	1.57503919847528	4.32542739761666	54974.8130817019	-6.90282937332909	10.0529077702797	-470
V_V_HM	1.22459791502776	4.32671163362567	54974.8130817019	-7.25578776852042	9.70498359857594	-470
V_V_WT	1.95320586803814	4.32665197905299	54974.8130817019	-6.52706289212181	10.4334746281981	-469
V_V_HT	1.57821536853071	4.32540821609545	54974.8130817019	-6.89961560735518	10.0560463444166	-469
V_V_HM	1.22798644168208	4.32669588251039	54974.8130817019	-7.25236836956775	9.7083412529319	-469
V_V_WT	1.95555260859901	4.32658814805238	54974.8130817019	-6.52459104234417	10.4356962595422	-468
V_V_HT	1.5814998932335	4.32535005520712	54974.8130817019	-6.89621708689614	10.0592168733631	-468
V_V_HM	1.23152435574359	4.32663176909079	54974.8130817019	-7.24870479274621	9.71175350423338	-468
V_V_WT	1.9581634774546	4.3264762571658	54974.8130817019	-6.52176086655227	10.4380878214615	-467
V_V_HT	1.58489928807519	4.32525180732005	54974.8130817019	-6.89262512549456	10.0624237016449	-467
V_V_HM	1.23521747316791	4.3265193141355	54974.8130817019	-7.24479126280688	9.71522620914269	-467
V_V_WT	1.96104240551642	4.32632003304375	54974.8130817019	-6.51857573809617	10.440660549129	-466
V_V_HT	1.58841992784656	4.32511587574047	54974.8130817019	-6.88883805885701	10.0656779145501	-466
V_V_HM	1.23907097052339	4.32636229323284	54974.8130817019	-7.24063000336145	9.71877194440824	-466
V_V_WT	1.96419256581316	4.32612554391186	54974.8130817019	-6.51504437771279	10.4434295093391	-465
V_V_HT	1.59206809124262	4.32494688503969	54974.8130817019	-6.88485867248126	10.0689948549665	-465
V_V_HM	1.24308967701194	4.32616682769262	54974.8130817019	-7.23622818301896	9.72240753704284	-465
V_V_WT	1.96761515932256	4.32590166615075	54974.8130817019	-6.51118298219369	10.4464133008388	-464
V_V_HT	1.59584972752828	4.32475213586196	54974.8130817019	-6.88069532641725	10.0723947814738	-464
V_V_HM	1.24727746788795	4.32594185150351	54974.8130817019	-7.23159943720653	9.72615437298244	-464
V_V_WT	1.97130938837901	4.32565925594681	54974.8130817019	-6.50701362740735	10.4496324041654	-463
V_V_HT	1.59977041433667	4.32454085290259	54974.8130817019	-6.87636052350047	10.0759013521738	-463
V_V_HM	1.25163721862839	4.32569828021912	54974.8130817019	-7.22676228501022	9.73003672226699	-463
V_V_WT	1.9752736423849	4.32540941250419	54974.8130817019	-6.50255967847067	10.4531069632405	-462
V_V_HT	1.6038355466823	4.32432257709921	54974.8130817019	-6.87186756902229	10.0795386623869	-462
V_V_HM	1.25617138189891	4.32544726954845	54974.8130817019	-7.22173613903361	9.73407890283143	-462
V_V_WT	1.97950423236277	4.32516369240854	54974.8130817019	-6.49784747535151	10.4568559400771	-461
V_V_HT	1.60804997237466	4.32410738377281	54974.8130817019	-6.86723136287426	10.0833313076236	-461
V_V_HM	1.26088127034642	4.32520042954349	54974.8130817019	-7.21654244241457	9.7383049831074	-461
V_V_WT	1.98399497351542	4.32493361189396	54974.8130817019	-6.4929057747481	10.4608957217789	-460
V_V_HT	1.61241782048505	4.32390543228042	54974.8130817019	-6.86246768839735	10.0873033293674	-460
V_V_HM	1.26576678919025	4.32496932515677	54974.8130817019	-7.21120395732327	9.74273753570378	-460
V_V_WT	1.98873759343922	4.32472967045475	54974.8130817019	-6.48776342814782	10.4652386150263	-459
V_V_HT	1.61694256554847	4.32372606065027	54974.8130817019	-6.85759137365858	10.0914765047555	-459
V_V_HM	1.27082663663322	4.32476449731516	54974.8130817019	-7.2057426458488	9.74739591911524	-459
V_V_WT	1.99372340375753	4.32455989146578	54974.8130817019	-6.48244484979934	10.4698916573144	-458
V_V_HT	1.62162754792116	4.32357641668338	54974.8130817019	-6.85261308804271	10.095868183885	-458
V_V_HM	1.27605926657671	4.32459400034413	54974.8130817019	-7.20017584062518	9.7522943737786	-458
V_V_WT	1.99894331190862	4.32442955990257	54974.8130817019	-6.47696949085413	10.4748561146714	-457
V_V_HT	1.62647593838525	4.32346121160921	54974.8130817019	-6.84753889481098	10.1004907715815	-457
V_V_HM	1.28146287655996	4.32446313912208	54974.8130817019	-7.1945157417127	9.75744149483262	-457
V_V_WT	2.0043862198496	4.32434194595787	54974.8130817019	-6.4713548589562	10.4801272986554	-456
V_V_HT	1.63149004165561	4.32338339902799	54974.8130817019	-6.84237227832605	10.1053523616373	-456
V_V_HM	1.28703437688281	4.32437519431102	54974.8130817019	-7.18877186893246	9.76284062269808	-456
V_V_WT	2.01003867258513	4.32429843300894	54974.8130817019	-6.46561712053019	10.4856944657004	-455
V_V_HT	1.63667107597944	4.32334428625024	54974.8130817019	-6.83711458267867	10.1104567346375	-455
V_V_HM	1.29276913119506	4.32433155094973	54974.8130817019	-7.1829515733206	9.76848983571072	-455
V_V_WT	2.01588529944552	4.32429831285104	54974.8130817019	-6.45977025815946	10.4915408570505	-454
V_V_HT	1.64201931429305	4.32334332838357	54974.8130817019	-6.83176446693955	10.1158030955256	-454
V_V_HM	1.29866121983062	4.32433149377714	54974.8130817019	-7.17705937262634	9.77438181228758	-454
V_V_WT	2.02191000071	4.3243382247346	54974.8130817019	-6.45382378447163	10.4976437858916	-453
V_V_HT	1.64753463112551	4.32337758753664	54974.8130817019	-6.82631629829164	10.1213855605427	-453
V_V_HM	1.30470421697876	4.32437164559692	54974.8130817019	-7.17109507333156	9.78050350728907	-453
V_V_WT	2.02809528611315	4.32441284476638	54974.8130817019	-6.44778475486337	10.5039753270897	-452
V_V_HT	1.65321607373924	4.32344236195195	54974.8130817019	-6.82076181399423	10.1271939614727	-452
V_V_HM	1.31089070846362	4.3244466588756	54974.8130817019	-7.16505560840832	9.78683702533556	-452
V_V_WT	2.03442331447351	4.32451442294053	54974.8130817019	-6.44165582044935	10.5105024493964	-451
V_V_HT	1.65906247957918	4.32353073916444	54974.8130817019	-6.81508862812157	10.1332135872799	-451
V_V_HM	1.31721302884409	4.32454875223422	54974.8130817019	-7.15893339173941	9.7933594494276	-451
V_V_WT	2.04087596500857	4.32463312830939	54974.8130817019	-6.43543583328451	10.5171877633017	-450
V_V_HT	1.66507246617468	4.32363390319378	54974.8130817019	-6.8092808437599	10.1394257761093	-450
V_V_HM	1.32366329654893	4.32466805702	54974.8130817019	-7.15271696226623	9.80004355536409	-450
V_V_WT	2.04743399457343	4.32475835089205	54974.8130817019	-6.42912324087542	10.5239912300223	-449
V_V_HT	1.67124376440886	4.32374232815143	54974.8130817019	-6.80332205921659	10.1458095880343	-449
V_V_HM	1.330232759022	4.32479392314072	54974.8130817019	-7.14639419828814	9.80685971633215	-449
V_V_WT	2.05407765364956	4.32487864944185	54974.8130817019	-6.42271536781552	10.5308706751146	-448
V_V_HT	1.67757365864703	4.32384571567428	54974.8130817019	-6.79719480526111	10.1523421225552	-448
V_V_HM	1.33691225759829	4.32491486723447	54974.8130817019	-7.13995175099883	9.81377626619542	-448
V_V_WT	2.06078609640444	4.32498327052836	54974.8130817019	-6.41621198313694	10.5377841759458	-447
V_V_HT	1.68405830906435	4.32393438671105	54974.8130817019	-6.79088395070876	10.1590005688375	-447
V_V_HM	1.34369171415729	4.32502009636753	54974.8130817019	-7.13337854429171	9.82076197260628	-447
V_V_WT	2.06753731891789	4.32506308045402	54974.8130817019	-6.40961718864741	10.5446918264832	-446
V_V_HT	1.69069253787552	4.32400013063678	54974.8130817019	-6.78437858046125	10.1657636562123	-446
V_V_HM	1.35056003910984	4.32510044296499	54974.8130817019	-7.12666769924364	9.82778777746331	-446
V_V_WT	2.07430834478221	4.32511107735291	54974.8130817019	-6.4029402370475	10.5515569266119	-445
V_V_HT	1.69746983754018	4.32403666899583	54974.8130817019	-6.77767289624111	10.1726125713215	-445
V_V_HM	1.35750525095765	4.32514887865536	54974.8130817019	-7.11981742169466	9.83482792360997	-445
V_V_WT	2.08107553498931	4.3251223840317	54974.8130817019	-6.39619520801152	10.5583462779901	-444
V_V_HT	1.70438261154239	4.3240396436653	54974.8130817019	-6.7707659526123	10.1795311756971	-444
V_V_HM	1.36451471693483	4.32516050728017	54974.8130817019	-7.11283074790511	9.84186018177476	-444
V_V_WT	2.08781506312309	4.32509335325358	54974.8130817019	-6.38939877934542	10.5650289055916	-443
V_V_HT	1.71142283749558	4.32400578958238	54974.8130817019	-6.76365937241497	10.1865050474061	-443
V_V_HM	1.37157559758894	4.32513166773997	54974.8130817019	-7.10571334154637	9.84886453672426	-443
V_V_WT	2.0945028896551	4.32502240960675	54974.8130817019	-6.38257190275927	10.5715776820695	-442
V_V_HT	1.7185816719729	4.32393371049046	54974.8130817019	-6.75635926240303	10.1935226063488	-442
V_V_HM	1.37867474559279	4.32506077823181	54974.8130817019	-7.09847524960055	9.85582474078613	-442
V_V_WT	2.10111494077637	4.32490935789604	54974.8130817019	-6.37573826947811	10.5779681510309	-441
V_V_HT	1.72584987875828	4.32382324253224	54974.8130817019	-6.74887453763106	10.2005742951476	-441
V_V_HM	1.38579891457812	4.32494764264029	54974.8130817019	-7.09112933404835	9.8627271632046	-441
V_V_WT	2.10762729522155	4.32475646713925	54974.8130817019	-6.36892624805837	10.5841808385015	-440
V_V_HT	1.73321729076459	4.32367645728555	54974.8130817019	-6.74121942549357	10.2076540070227	-440
V_V_HM	1.39293477445796	4.32479453743808	54974.8130817019	-7.08369338687939	9.86956293579531	-440
V_V_WT	2.1140163967307	4.32456869574271	54974.8130817019	-6.36216911327179	10.5902019067332	-439
V_V_HT	1.74067267667151	4.32349787560695	54974.8130817019	-6.73341401822199	10.214759371565	-439
V_V_HM	1.40006903221564	4.32460643723601	54974.8130817019	-7.0761904513831	9.87632851581438	-439
V_V_WT	2.12025929964312	4.32435340041458	54974.8130817019	-6.35550422997958	10.5960228292658	-438
V_V_HT	1.74820381720026	4.32329420727549	54974.8130817019	-6.72548368630989	10.2218913207104	-438
V_V_HM	1.40718861589253	4.32439072257023	54974.8130817019	-7.06864806542164	9.8830252972067	-438
V_V_WT	2.12633389311202	4.32411991841804	54974.8130817019	-6.34897201013101	10.601639796355	-437
V_V_HT	1.75579757319008	4.323073974997	54974.8130817019	-6.71745827348235	10.2290534198625	-437
V_V_HM	1.41428084321951	4.3241567606027	54974.8130817019	-7.06109727096842	9.88965895740743	-437
V_V_WT	2.13221892828531	4.3238787343674	54974.8130817019	-6.34261425249703	10.6070521090677	-436
V_V_HT	1.76344010170554	4.32284675425253	54974.8130817019	-6.70937039068595	10.236250594097	-436
V_V_HM	1.42133348729291	4.32391506926391	54974.8130817019	-7.05357091014592	9.89623788473173	-436
V_V_WT	2.13789358991297	4.32364000056272	54974.8130817019	-6.33647167090824	10.6122588507342	-435
V_V_HT	1.77111731158058	4.32262181244236	54974.8130817019	-6.70125229325748	10.2434869164186	-435
V_V_HM	1.42833457500178	4.32367583328484	54974.8130817019	-7.04610091821054	9.9027700682141	-435
V_V_WT	2.14333808673281	4.32341373585905	54974.8130817019	-6.33058369365427	10.6172598671199	-434
V_V_HT	1.77881467894404	4.32240830213709	54974.8130817019	-6.69313644417176	10.2507658020598	-434
V_V_HM	1.4352727577756	4.3234491032334	54974.8130817019	-7.03871834291762	9.90926385846882	-434
V_V_WT	2.14853320908956	4.32320880450894	54974.8130817019	-6.3249869043886	10.6220533225677	-433
V_V_HT	1.7865174940044	4.32221432142045	54974.8130817019	-6.68505342552226	10.2580884135311	-433
V_V_HM	1.44213705932866	4.32324377142065	54974.8130817019	-7.03145158954603	9.91572570820334	-433
V_V_WT	2.1534614286697	4.32303347510998	54974.8130817019	-6.3197150379351	10.6266378952745	-432
V_V_HT	1.79421069066606	4.32204744106059	54974.8130817019	-6.67703314216418	10.2654545234963	-432
V_V_HM	1.44891760987726	4.32306813195701	54974.8130817019	-7.02432678439508	9.9221620041496	-432
V_V_WT	2.15810698921416	4.32289512053395	54974.8130817019	-6.31479830143413	10.6310122798625	-431
V_V_HT	1.8018788878901	4.32191443228351	54974.8130817019	-6.66910424678773	10.2728620225679	-431
V_V_HM	1.45560571992076	4.32292957966409	54974.8130817019	-7.01736711086855	9.92857855071007	-431
V_V_WT	2.16245450121139	4.32279878925479	54974.8130817019	-6.31026197944217	10.635170981865	-430
V_V_HT	1.80950665107409	4.32181994163269	54974.8130817019	-6.66129128125371	10.2803045834019	-430
V_V_HM	1.46219295025817	4.32283317769369	54974.8130817019	-7.01059093198109	9.93497683249744	-430
V_V_WT	2.16648902935307	4.32274703855144	54974.8130817019	-6.30612601955257	10.6391040782587	-429
V_V_HT	1.81707853889498	4.32176633781263	54974.8130817019	-6.65361432956292	10.2877714073529	-429
V_V_HM	1.46867117767486	4.32278149023104	54974.8130817019	-7.0040113967687	9.94135375211841	-429
V_V_WT	2.1701974552286	4.32274079050775	54974.8130817019	-6.30240534746681	10.642800257924	-428
V_V_HT	1.82457908450941	4.32175450870945	54974.8130817019	-6.64609059882182	10.2952487678406	-428
V_V_HM	1.47503355186593	4.32277544061327	54974.8130817019	-6.99763716528363	9.94770426901548	-428
V_V_WT	2.17356711318641	4.32277845917693	54974.8130817019	-6.29910952036946	10.6462437467423	-427
V_V_HT	1.83199281584389	4.32178304698469	54974.8130817019	-6.6387328027105	10.3027184343983	-427
V_V_HM	1.48127354013722	4.32281343640604	54974.8130817019	-6.99147164903736	9.95401872931179	-427
V_V_WT	2.17658586788149	4.32285603581206	54974.8130817019	-6.29624281643294	10.6494145521959	-426
V_V_HT	1.83930430923752	4.3218483264007	54974.8130817019	-6.63154925743818	10.3101578759132	-426
V_V_HM	1.48738499363117	4.32289145495546	54974.8130817019	-6.98551311245711	9.96028309971946	-426
V_V_WT	2.17924368737687	4.32296829195245	54974.8130817019	-6.29380501977395	10.6522923945277	-425
V_V_HT	1.84649832231356	4.32194561529688	54974.8130817019	-6.62454593129303	10.3175425759202	-425
V_V_HM	1.49336326834874	4.32300424972118	54974.8130817019	-6.97975591628543	9.9664824529829	-425
V_V_WT	2.18153106699002	4.32310804128625	54974.8130817019	-6.29179154985248	10.6548536838325	-424
V_V_HT	1.85355965950906	4.32206838455461	54974.8130817019	-6.61772522271894	10.3248445417371	-424
V_V_HM	1.49920410194083	4.32314461048431	54974.8130817019	-6.97419019079088	9.97259839467254	-424
V_V_WT	2.1834385048341	4.323266031113	54974.8130817019	-6.29019377319647	10.6570707828647	-423
V_V_HT	1.86047312871436	4.3222082014536	54974.8130817019	-6.61108579563359	10.3320320530623	-423
V_V_HM	1.50490323422724	4.32330325474873	54974.8130817019	-6.96880200239504	9.97860847084953	-423
V_V_WT	2.18495649512612	4.32343124496679	54974.8130817019	-6.28899960323709	10.6589125934893	-422
V_V_HT	1.86722353347727	4.32235500483438	54974.8130817019	-6.60462312654482	10.3390701934994	-422
V_V_HM	1.51045640066523	4.32346913136572	54974.8130817019	-6.96357395531029	9.98448675664074	-422
V_V_WT	2.18607553377336	4.32359129838358	54974.8130817019	-6.28819427042912	10.6603453379758	-421
V_V_HT	1.87379567865362	4.32249746572834	54974.8130817019	-6.59833020573743	10.3459215630447	-421
V_V_HM	1.51585933796283	4.32362981757937	54974.8130817019	-6.95848596413833	9.99020464006399	-421
V_V_WT	2.18678671563846	4.32373336783211	54974.8130817019	-6.28776154569716	10.6613349769741	-420
V_V_HT	1.88017451024066	4.32262384051202	54974.8130817019	-6.5921990696284	10.3525480901097	-420
V_V_HM	1.52110821775587	4.32377245069924	54974.8130817019	-6.95351664627828	9.99573308179002	-420
V_V_WT	2.1870841255914	4.32384657118887	54974.8130817019	-6.28768601513145	10.6618542663143	-419
V_V_HT	1.8863456769834	4.322724165472	54974.8130817019	-6.58622454052329	10.3589158944901	-419
V_V_HM	1.52620136821267	4.32388611529977	54974.8130817019	-6.94864627924978	10.0010490156751	-419
V_V_WT	2.18696544371746	4.32392309219028	54974.8130817019	-6.28795467871431	10.6618855661492	-418
V_V_HT	1.89229573956175	4.32279128860249	54974.8130817019	-6.58040603975979	10.3649975188833	-418
V_V_HM	1.5311397052526	4.32396297101598	54974.8130817019	-6.94385857996218	10.0061379904674	-418
V_V_WT	2.18643193015431	4.32395867870687	54974.8130817019	-6.28855794210397	10.6614218024126	-417
V_V_HT	1.89801223980326	4.32282132443706	54974.8130817019	-6.5747484099684	10.3707728895749	-417
V_V_HM	1.5359267049586	4.32399875241608	54974.8130817019	-6.93914171205577	10.010995121973	-417
V_V_WT	2.18548781231581	4.32395242198401	54974.8130817019	-6.28948979672101	10.6604654213526	-416
V_V_HT	1.90348358076625	4.32281344719863	54974.8130817019	-6.56926162956188	10.3762287910944	-416
V_V_HM	1.54056795381994	4.32399254773035	54974.8130817019	-6.93448830196611	10.015624209606	-416
V_V_WT	2.18413848095066	4.3239053758389	54974.8130817019	-6.29074691730598	10.6590238792073	-415
V_V_HT	1.90869853624019	4.32276861437903	54974.8130817019	-6.56395880144151	10.3813558739219	-415
V_V_HM	1.54506985604222	4.32394541430318	54974.8130817019	-6.92989401789016	10.0200337299746	-415
V_V_WT	2.18239217786988	4.32382185308674	54974.8130817019	-6.29232951519637	10.6571138709361	-414
V_V_HT	1.91364685934444	4.32269076652974	54974.8130817019	-6.55885789599703	10.3861516146859	-414
V_V_HM	1.54944078916932	4.32386167848486	54974.8130817019	-6.92535896196149	10.0242405403001	-414
V_V_WT	2.18025994612745	4.3237091345746	54974.8130817019	-6.29424081785048	10.6547607101054	-413
V_V_HT	1.91831930561354	4.32258656230601	54974.8130817019	-6.55398120870567	10.3906198199327	-413
V_V_HM	1.55369105376667	4.32374864372488	54974.8130817019	-6.9208871484278	10.0282692559611	-413
V_V_WT	2.17775338903587	4.32357522591308	54974.8130817019	-6.29648491300972	10.6519916910815	-412
V_V_HT	1.92270683268433	4.32246330946658	54974.8130817019	-6.5493521051899	10.3947657705586	-412
V_V_HM	1.5578313335612	4.32361434101252	54974.8130817019	-6.91648363435848	10.0321463014809	-412
V_V_WT	2.17488461131796	4.32342848217932	54974.8130817019	-6.29906607196209	10.648835294598	-411
V_V_HT	1.92680062398952	4.32232862263227	54974.8130817019	-6.54499432672812	10.3985955747072	-411
V_V_HM	1.56187263316497	4.3234671523772	54974.8130817019	-6.91215384397894	10.0358991103089	-411
V_V_WT	2.1716677066333	4.32327850189208	54974.8130817019	-6.30198901421328	10.6453244274799	-410
V_V_HT	1.93059274336255	4.32219125669888	54974.8130817019	-6.5409329691452	10.4021184558703	-410
V_V_HM	1.56582723016886	4.3233167070228	54974.8130817019	-6.90790437300662	10.0395588333443	-410
V_V_WT	2.16811772273042	4.32313478444171	54974.8130817019	-6.30525731088767	10.6414927563485	-409
V_V_HT	1.93407571290142	4.32205987120858	54974.8130817019	-6.53719248310761	10.4053439089104	-409
V_V_HM	1.56970799398206	4.32317253490168	54974.8130817019	-6.903741030807	10.0431570187711	-409
V_V_WT	2.16425149361684	4.32300703859692	54974.8130817019	-6.30887315723368	10.6373761444674	-408
V_V_HT	1.9372429730485	4.3219433240949	54974.8130817019	-6.53379678978587	10.4082827358829	-408
V_V_HM	1.57352885779427	4.32304437572675	54974.8130817019	-6.8996689740972	10.0467266896857	-408
V_V_WT	2.1600863045634	4.32290352198605	54974.8130817019	-6.31283545299097	10.6330080621178	-407
V_V_HT	1.94008819642858	4.32184913970675	54974.8130817019	-6.53076696433277	10.4109433571899	-407
V_V_HM	1.57730402488603	4.32294051381005	54974.8130817019	-6.89569023690742	10.0502982866795	-407
V_V_WT	2.1556394406555	4.32283033920528	54974.8130817019	-6.31713887812621	10.6284177594372	-406
V_V_HT	1.94260505696232	4.32178286294883	54974.8130817019	-6.52812020088046	10.4133303148051	-406
V_V_HM	1.58104769814978	4.32286707414454	54974.8130817019	-6.89180262137509	10.0538980176747	-406
V_V_WT	2.15092818506389	4.32279124758985	54974.8130817019	-6.32177351387257	10.6236298840004	-405
V_V_HT	1.94478722506777	4.32174788274031	54974.8130817019	-6.52586947131665	10.4154439214522	-405
V_V_HM	1.58477407916436	4.32282782754019	54974.8130817019	-6.88799931673585	10.0575474750646	-405
V_V_WT	2.14596982193181	4.32278756174422	54974.8130817019	-6.32672465272091	10.6186642965845	-404
V_V_HT	1.94662837398302	4.32174534594401	54974.8130817019	-6.52402335026254	10.4172800982286	-404
V_V_HM	1.58849736987058	4.32282409479653	54974.8130817019	-6.88426870982542	10.0612634495666	-404
V_V_WT	2.14078163627632	4.3228181572322	54974.8130817019	-6.33197280575121	10.6135360783039	-403
V_V_HT	1.9481221760999	4.32177416214993	54974.8130817019	-6.52258602811493	10.4188303803147	-403
V_V_HM	1.59223177245983	4.32285475035431	54974.8130817019	-6.88059439234821	10.0650579372679	-403
V_V_WT	2.13538113786476	4.32287988245634	54974.8130817019	-6.33749428604264	10.6082565617722	-402
V_V_HT	1.94926254605927	4.32183138692247	54974.8130817019	-6.52155781911818	10.4200829112367	-402
V_V_HM	1.59599153767194	4.32291663520454	54974.8130817019	-6.87695592188425	10.0689389972281	-402
V_V_WT	2.12978674559676	4.32296862462702	54974.8130817019	-6.34326261359857	10.6028361047921	-401
V_V_HT	1.95004437170142	4.32191321308968	54974.8130817019	-6.52093637334779	10.4210251167506	-401
V_V_HM	1.59979110965336	4.32300562552718	54974.8130817019	-6.87333077157038	10.0729129908771	-401
V_V_WT	2.12401726209637	4.32307882434218	54974.8130817019	-6.34924808932723	10.59728261352	-400
V_V_HT	1.95046302349859	4.32201451737719	54974.8130817019	-6.52071627867721	10.4216423256744	-400
V_V_HM	1.60364496209129	4.32311614612476	54974.8130817019	-6.86969354029253	10.0769834644751	-400
V_V_WT	2.1180922538992	4.32320461710297	54974.8130817019	-6.35541965223338	10.5916041600318	-399
V_V_HT	1.95051508956676	4.32212991901938	54974.8130817019	-6.52089040065139	10.4219205797849	-399
V_V_HM	1.60756746384416	4.32324231492864	54974.8130817019	-6.86601833029579	10.0811532579841	-399
V_V_WT	2.11203204465163	4.32334034831912	54974.8130817019	-6.36174589563337	10.5858099849366	-398
V_V_HT	1.95019861272789	4.3222542541425	54974.8130817019	-6.52145057521901	10.4218478006748	-398
V_V_HM	1.61157270081183	4.32337845945721	54974.8130817019	-6.86227993757585	10.0854253391995	-398
V_V_WT	2.1058575201812	4.32348076969095	54974.8130817019	-6.36819564699484	10.5799106873573	-397
V_V_HT	1.94951309038336	4.32238275271446	54974.8130817019	-6.52238795568173	10.4214141364485	-397
V_V_HM	1.6156743023887	4.32351931392888	54974.8130817019	-6.85845441176879	10.0898030165462	-397
V_V_WT	2.09958991228022	4.32362089622723	54974.8130817019	-6.37473790390708	10.5739177284675	-396
V_V_HT	1.94845923695738	4.32251089995143	54974.8130817019	-6.52369297860682	10.4206114525216	-396
V_V_HM	1.61988540811669	4.32365987611812	54974.8130817019	-6.85451880893497	10.0942896251683	-396
V_V_WT	2.09325050949456	4.32375488935989	54974.8130817019	-6.38133993418912	10.5678409531782	-395
V_V_HT	1.94703800130264	4.32263339442339	54974.8130817019	-6.52535430430089	10.4194303069062	-395
V_V_HM	1.62421904463173	4.32379428780957	54974.8130817019	-6.85044862029452	10.098886709558	-395
V_V_WT	2.08686060233684	4.32387595196136	54974.8130817019	-6.38796712490979	10.5616883295835	-394
V_V_HT	1.94525033629456	4.32274404612855	54974.8130817019	-6.52735884744085	10.41785952003	-394
V_V_HM	1.62868824249312	4.32391572970856	54974.8130817019	-6.84621744942195	10.1035939344082	-394
V_V_WT	2.08044143234343	4.32397696589012	54974.8130817019	-6.39458428292456	10.5554671476114	-393
V_V_HT	1.94309743668312	4.32283636236473	54974.8130817019	-6.52969268753411	10.4158875609003	-393
V_V_HM	1.63330583238619	4.32401706085837	54974.8130817019	-6.84179846930575	10.1084101340781	-393
V_V_WT	2.07401395363023	4.32405219991298	54974.8130817019	-6.40115922085955	10.54918712812	-392
V_V_HT	1.94058169467714	4.32290512353079	54974.8130817019	-6.53234320191636	10.4135065912706	-392
V_V_HM	1.63808361387989	4.32409253133687	54974.8130817019	-6.83716861048857	10.1133358382483	-392
V_V_WT	2.06759866386965	4.32409796143049	54974.8130817019	-6.40766420352106	10.5428615312604	-391
V_V_HT	1.93770694145796	4.32294698001095	54974.8130817019	-6.53529999413538	10.4107138770513	-391
V_V_HM	1.64303206542867	4.32413843596819	54974.8130817019	-6.83231013234481	10.1183742632022	-391
V_V_WT	2.0612154669567	4.32411279908863	54974.8130817019	-6.41407648234986	10.5365074162633	-390
V_V_HT	1.93447843910188	4.32296063444042	54974.8130817019	-6.53855525927069	10.4075121374745	-390
V_V_HM	1.64816024205381	4.32415331768523	54974.8130817019	-6.8272111239913	10.1235316080989	-390
V_V_WT	2.05488355216573	4.32409757420405	54974.8130817019	-6.42037855625839	10.5301456605898	-389
V_V_HT	1.93090288225608	4.32294690440959	54974.8130817019	-6.54210390515806	10.4039096696702	-389
V_V_HM	1.65347569357051	4.3241380392792	54974.8130817019	-6.82186572668973	10.1288171138307	-389
V_V_WT	2.04862127557248	4.32405539369989	54974.8130817019	-6.42655815876243	10.5238007099074	-388
V_V_HT	1.92698838516256	4.32290865904645	54974.8130817019	-6.54594344106685	10.399920211392	-388
V_V_HM	1.65898439287594	4.32409571620575	54974.8130817019	-6.81627407385826	10.1342428596101	-388
V_V_WT	2.04244606421562	4.32399140512169	54974.8130817019	-6.43260795204929	10.5175000804805	-387
V_V_HT	1.92274447861385	4.32285063010211	54974.8130817019	-6.55007361047049	10.3955625676982	-387
V_V_HM	1.66469068224986	4.32403151102505	54974.8130817019	-6.8104419418719	10.1398233063716	-387
V_V_WT	2.0363743271251	4.32391246274251	54974.8130817019	-6.43852496151318	10.5112736157634	-386
V_V_HT	1.91818210087744	4.32277910579145	54974.8130817019	-6.55449580004749	10.3908600018024	-386
V_V_HM	1.67059723480011	4.32395229850185	54974.8130817019	-6.8043801322108	10.145574601811	-386
V_V_WT	2.03042137888541	4.32382668100304	54974.8130817019	-6.44430977693125	10.5051525347021	-385
V_V_HT	1.91331358492378	4.32270152224612	54974.8130817019	-6.55921225169856	10.3858394215461	-385
V_V_HM	1.67670503119641	4.32386621766144	54974.8130817019	-6.7981036167529	10.1515136791457	-385
V_V_WT	2.02460157858261	4.32374259019892	54974.8130817019	-6.44996475865778	10.499167915823	-384
V_V_HT	1.908152419776	4.3226256882959	54974.8130817019	-6.56422478176266	10.3805296213147	-384
V_V_HM	1.68301363614729	4.32378182498538	54974.8130817019	-6.79162960155459	10.1576568738492	-384
V_V_WT	2.01892909286384	4.32366738876555	54974.8130817019	-6.4554898490304	10.4933480347581	-383
V_V_HT	1.90271232535297	4.32255817401604	54974.8130817019	-6.56953254771528	10.3749571984212	-383
V_V_HM	1.68952232966265	4.3237063417616	54974.8130817019	-6.78497296038187	10.1640176197072	-383
V_V_WT	2.01341808842133	4.32360631570358	54974.8130817019	-6.46088114983554	10.4877173266782	-382
V_V_HT	1.8970070223192	4.32250373437388	54974.8130817019	-6.57513114866185	10.3691451933002	-382
V_V_HM	1.69623039463644	4.32364502466249	54974.8130817019	-6.77814471345618	10.1706055027291	-382
V_V_WT	2.00808272903498	4.32356246482243	54974.8130817019	-6.46613056118185	10.4822960192518	-381
V_V_HT	1.89105022763188	4.3224651408173	54974.8130817019	-6.58101229970281	10.3631127549666	-381
V_V_HM	1.7031371073755	4.32360097935232	54974.8130817019	-6.77115167159482	10.1774258863458	-381
V_V_WT	2.00293696159891	4.32353699011427	54974.8130817019	-6.47122639800811	10.4771003212059	-380
V_V_HT	1.88485587101043	4.32244337475754	54974.8130817019	-6.58716399469178	10.3568757367126	-380
V_V_HM	1.71024149269394	4.32357536628248	54974.8130817019	-6.76399708447667	10.1844800698646	-380
V_V_WT	1.99799362536896	4.32353019804807	54974.8130817019	-6.47615642173982	10.4721436724778	-379
V_V_HT	1.87843891979981	4.32243864397412	54974.8130817019	-6.59357167353314	10.3504495131327	-379
V_V_HM	1.71754129110907	4.32356849569693	54974.8130817019	-6.75668381966483	10.191766401883	-379
V_V_WT	1.99326445117776	4.32354148483683	54974.8130817019	-6.48090771811755	10.4674366204731	-378
V_V_HT	1.87181535755892	4.32245032806074	54974.8130817019	-6.6002181366672	10.343848851785	-378
V_V_HM	1.72503299270849	4.32357976459829	54974.8130817019	-6.7492142051925	10.1992801906095	-378
V_V_WT	1.98876072424355	4.32356850965882	54974.8130817019	-6.48546441389575	10.4629858623828	-377
V_V_HT	1.86500155260561	4.32247621335226	54974.8130817019	-6.60708267697665	10.3370857821879	-377
V_V_HM	1.73271261659793	4.32360682774652	54974.8130817019	-6.74158762526676	10.2070128584626	-377
V_V_WT	1.98449262718677	4.32360810609103	54974.8130817019	-6.4898101202423	10.4587953746158	-376
V_V_HT	1.85801478399992	4.32251334059673	54974.8130817019	-6.61414221524648	10.3301717832463	-376
V_V_HM	1.7405750797728	4.3236465113695	54974.8130817019	-6.73380294227617	10.2149531018218	-376
V_V_WT	1.98046902782122	4.32365668456845	54974.8130817019	-6.49392893377029	10.4548669894127	-375
V_V_HT	1.85087337195172	4.32255837912975	54974.8130817019	-6.62137190314085	10.3231186470443	-375
V_V_HM	1.74861405002741	4.32369521663761	54974.8130817019	-6.7258594346947	10.2230875347495	-375
V_V_WT	1.9766974892183	4.32371039266562	54974.8130817019	-6.49780574062702	10.4512007190636	-374
V_V_HT	1.84359659744871	4.32260777505604	54974.8130817019	-6.62874549401197	10.3159386889094	-374
V_V_HM	1.75682202686334	4.32374908038034	54974.8130817019	-6.71775703117896	10.2314010849056	-374
V_V_WT	1.97318429426162	4.32376530268266	54974.8130817019	-6.501426559609	10.4477951481322	-373
V_V_HT	1.83620462709	4.32265792362795	54974.8130817019	-6.63623575592954	10.3086450101095	-373
V_V_HM	1.76519044363414	4.32380416322032	54974.8130817019	-6.70949657716767	10.239877464436	-373
V_V_WT	1.9699344593784	4.3238176177733	54974.8130817019	-6.50477893244328	10.4446478512001	-372
V_V_HT	1.82871841472789	4.32270535784995	54974.8130817019	-6.64381493970535	10.3012517691611	-372
V_V_HM	1.77370975591855	4.3238566563323	54974.8130817019	-6.70108015175742	10.2484996635945	-372
V_V_WT	1.96695176288124	4.32386388621543	54974.8130817019	-6.50785231541725	10.4417558411797	-371
V_V_HT	1.82115960465198	4.32274694379775	54974.8130817019	-6.65145525853576	10.2937744678397	-371
V_V_HM	1.78236954278257	4.32390309640962	54974.8130817019	-6.69251138777641	10.2572504733415	-371
V_V_WT	1.96423877004006	4.32390121140334	54974.8130817019	-6.51063846589314	10.4391160059733	-370
V_V_HT	1.81355042738704	4.3227800713556	54974.8130817019	-6.65912936605052	10.2862302208246	-370
V_V_HM	1.79115860941808	4.32394057635349	54974.8130817019	-6.68379578209838	10.2661130009345	-370
V_V_WT	1.96179685015176	4.32392744432239	54974.8130817019	-6.51313180249001	10.4367255027935	-369
V_V_HT	1.80591356832025	4.32280282838517	54974.8130817019	-6.6668108290577	10.2786379656982	-369
V_V_HM	1.80006507366879	4.32396693842163	54974.8130817019	-6.67494098768938	10.275071135027	-369
V_V_WT	1.95962620391126	4.32394134532423	54974.8130817019	-6.51532969479333	10.4345821026159	-368
V_V_HT	1.7982720513357	4.32281414634497	54974.8130817019	-6.67447452932424	10.2710186319956	-368
V_V_HM	1.80907647183795	4.32398093659271	54974.8130817019	-6.66595702603545	10.2841099697113	-368
V_V_WT	1.95772607665575	4.32394238875994	54974.8130817019	-6.5172318671903	10.4326840205018	-367
V_V_HT	1.79064908899285	4.32281361515608	54974.8130817019	-6.68209645053307	10.2633946285188	-367
V_V_HM	1.81817991150795	4.32398204084543	54974.8130817019	-6.65685575070867	10.2932155737246	-367
V_V_WT	1.95609533913377	4.32392988133333	54974.8130817019	-6.51883809006684	10.4310287683344	-366
V_V_HT	1.78306791411491	4.32280066287419	54974.8130817019	-6.68965223884607	10.2557880670759	-366
V_V_HM	1.8273623712209	4.32396955331513	54974.8130817019	-6.64764881534721	10.302373557789	-366
V_V_WT	1.9547321281072	4.32390363730715	54974.8130817019	-6.52014986261479	10.4296141188292	-365
V_V_HT	1.77555169730701	4.32277517888303	54974.8130817019	-6.6971185068494	10.2482219014634	-365
V_V_HM	1.83661061746054	4.32394328538211	54974.8130817019	-6.63834908377134	10.3115703186924	-365
V_V_WT	1.95363422100976	4.3238633870931	54974.8130817019	-6.5211688790054	10.4284373210249	-364
V_V_HT	1.76812352764303	4.3227369635763	54974.8130817019	-6.70447177423944	10.2407188295255	-364
V_V_HM	1.84591134082384	4.32390296478394	54974.8130817019	-6.62896933174785	10.3207920133955	-364
V_V_WT	1.95279851035662	4.32380981226518	54974.8130817019	-6.52189958261343	10.4274966033267	-363
V_V_HT	1.76080612538672	4.32268668489269	54974.8130817019	-6.71169062991701	10.2333028806905	-363
V_V_HM	1.85525111596642	4.32384927346691	54974.8130817019	-6.61952432124069	10.3300265531735	-363
V_V_WT	1.95222084519185	4.32374492414247	54974.8130817019	-6.52235006659456	10.4267917569783	-362
V_V_HT	1.75362163916701	4.32262622709298	54974.8130817019	-6.71875661841777	10.2259998967518	-362
V_V_HM	1.86461643805226	4.32378422724492	54974.8130817019	-6.61003150809548	10.3392643842	-362
V_V_WT	1.95189604200601	4.32367203550186	54974.8130817019	-6.52253200752456	10.4263240915366	-361
V_V_HT	1.74659147684255	4.3225586639198	54974.8130817019	-6.72565435644056	10.2188373101257	-361
V_V_HM	1.87399379057945	4.3237111474579	54974.8130817019	-6.60051091866412	10.348498499823	-361
V_V_WT	1.95181806910542	4.32359530971367	54974.8130817019	-6.52245959733268	10.4260957355435	-360
V_V_HT	1.73973631597106	4.32248784178215	54974.8130817019	-6.73237070541678	10.2118433373589	-360
V_V_HM	1.88336968929392	4.32363420888921	54974.8130817019	-6.59098421980587	10.3577235983937	-360
V_V_WT	1.95198072342277	4.32351824348697	54974.8130817019	-6.52214589266093	10.4261073395065	-359
V_V_HT	1.73307668044563	4.32241697630219	54974.8130817019	-6.73889144409568	10.2050448049869	-359
V_V_HM	1.89273065689856	4.32355691840512	54974.8130817019	-6.58147176230076	10.3669330760979	-359
V_V_WT	1.95237764146978	4.32344349443473	54974.8130817019	-6.52160246593803	10.4263577488776	-358
V_V_HT	1.72663286152854	4.32234849455377	54974.8130817019	-6.74520103829708	10.1984667613542	-358
V_V_HM	1.90206325390329	4.3234819419952	54974.8130817019	-6.57199221099745	10.376118718804	-358
V_V_WT	1.95300163859638	4.32337409037019	54974.8130817019	-6.52084243634955	10.4268457135423	-357
V_V_HT	1.72042393110964	4.32228515761085	54974.8130817019	-6.7512858278558	10.1921336900751	-357
V_V_HM	1.91135421688755	4.32341231717603	54974.8130817019	-6.56256478287067	10.3852732166458	-357
V_V_WT	1.953844724058	4.3233133103579	54974.8130817019	-6.51988022163003	10.427569669746	-356
V_V_HT	1.71446767002625	4.32222995309636	54974.8130817019	-6.75713388769676	10.1860692277493	-356
V_V_HM	1.92059048481375	4.32335133362723	54974.8130817019	-6.55320898675357	10.3943899563811	-356
V_V_WT	1.95489873896457	4.32326322443791	54974.8130817019	-6.51872803796281	10.4285255158919	-355
V_V_HT	1.70878158806738	4.32218474428642	54974.8130817019	-6.76273136006549	10.1802945362002	-355
V_V_HM	1.92975903446659	4.32330106897747	54974.8130817019	-6.54394191802843	10.4034599869616	-355
V_V_WT	1.9561555302012	4.32322425502524	54974.8130817019	-6.5173948663992	10.4297059268016	-354
V_V_HT	1.70338319925209	4.32214986565271	54974.8130817019	-6.76806138650976	10.1748277850139	-354
V_V_HM	1.93884684554592	4.32326194895956	54974.8130817019	-6.53477743143477	10.4124711225266	-354
V_V_WT	1.9576067866078	4.32319547183601	54974.8130817019	-6.51588719473625	10.4311007679519	-353
V_V_HT	1.69828964820559	4.32212439833022	54974.8130817019	-6.77310502142241	10.1696843178336	-353
V_V_HM	1.94784096063565	4.32323304304167	54974.8130817019	-6.52572666053966	10.421408581811	-353
V_V_WT	1.95924358759374	4.3231756090177	54974.8130817019	-6.51421146248466	10.4326986376721	-352
V_V_HT	1.69351661092168	4.32210711595733	54974.8130817019	-6.7778441851321	10.1648774069754	-352
V_V_HM	1.95672867165231	4.32321308411006	54974.8130817019	-6.5167998298746	10.4302571731792	-352
V_V_WT	1.96105670977423	4.32316250269999	54974.8130817019	-6.51237265182792	10.4344860713764	-351
V_V_HT	1.68907898223074	4.32209596364845	54974.8130817019	-6.78225995521803	10.1604179196795	-351
V_V_HM	1.96549740392216	4.32319990452142	54974.8130817019	-6.50800526551695	10.4390000733613	-351
V_V_WT	1.96303619790679	4.3231541602073	54974.8130817019	-6.51037681235013	10.4364492081637	-350
V_V_HT	1.68498958434174	4.32208905277228	54974.8130817019	-6.78633580774041	10.1563149764239	-350
V_V_HM	1.97413493475108	4.32319150799065	54974.8130817019	-6.49935127742778	10.4476211469299	-350
V_V_WT	1.96517124065622	4.32314921376363	54974.8130817019	-6.50823207453582	10.4385745558483	-349
V_V_HT	1.6812586642844	4.32208508375663	54974.8130817019	-6.79005894849875	10.1525762770676	-349
V_V_HM	1.98262948824954	4.32318652439356	54974.8130817019	-6.49084695604346	10.4561059325425	-349
V_V_WT	1.96745019272124	4.32314702205892	54974.8130817019	-6.50594882671393	10.4408492121564	-348
V_V_HT	1.6778937883314	4.32208344162653	54974.8130817019	-6.79342060586503	10.1492081825278	-348
V_V_HM	1.99096974446928	4.3231843115467	54974.8130817019	-6.48250236262808	10.4644418515666	-348
V_V_WT	1.96986074148779	4.32314740371376	54974.8130817019	-6.50353902599359	10.4432605089692	-347
V_V_HT	1.67490023263379	4.32208394895892	54974.8130817019	-6.79641515593776	10.1462156212053	-347
V_V_HM	1.99914478198539	4.32318468797081	54974.8130817019	-6.47432806290591	10.4726176268767	-347
V_V_WT	1.97239043879276	4.32314932952046	54974.8130817019	-6.50101310328348	10.445793980869	-346
V_V_HT	1.67228281248772	4.32208564988198	54974.8130817019	-6.79903590990516	10.1436015348806	-346
V_V_HM	2.00714376107702	4.32318662184122	54974.8130817019	-6.46633287421409	10.4806203963681	-346
V_V_WT	1.97502683642142	4.32315057964575	54974.8130817019	-6.49837915590932	10.4484328287522	-345
V_V_HT	1.67004634140635	4.32208649143498	54974.8130817019	-6.80127403043641	10.1413667132491	-345
V_V_HM	2.01495583828794	4.32318788731715	54974.8130817019	-6.45852327734503	10.4884349539209	-345
V_V_WT	1.97775738206564	4.32314813880741	54974.8130817019	-6.49564382620453	10.4511585903358	-344
V_V_HT	1.66819513557067	4.32208369064808	54974.8130817019	-6.80311974670978	10.1395100178511	-344
V_V_HM	2.02257026491956	4.32318546073586	54974.8130817019	-6.45090409459675	10.4960446244359	-344
V_V_WT	1.98056901616101	4.32313972292663	54974.8130817019	-6.49281569692277	10.4539537292448	-343
V_V_HT	1.66673103066549	4.32207515310348	54974.8130817019	-6.80456711796661	10.1380291792976	-343
V_V_HM	2.02997676282185	4.32317705113802	54974.8130817019	-6.44348111382268	10.5034346394664	-343
V_V_WT	1.98344811448179	4.32312434234613	54974.8130817019	-6.48990645255443	10.456802681518	-342
V_V_HT	1.66565286922068	4.32205999400603	54974.8130817019	-6.80561556747222	10.1369213059136	-342
V_V_HM	2.03716563459215	4.32316166501061	54974.8130817019	-6.43626208513283	10.5105933543171	-342
V_V_WT	1.98638062922806	4.32310210561916	54974.8130817019	-6.48693035366458	10.4596916121207	-341
V_V_HT	1.66495700679066	4.32203835296313	54974.8130817019	-6.80626901330369	10.136183026885	-341
V_V_HM	2.04412768821434	4.32313940967961	54974.8130817019	-6.42925641090304	10.5175117873317	-341
V_V_WT	1.98935236547052	4.32307320126648	54974.8130817019	-6.48390196468457	10.4626066956256	-340
V_V_HT	1.66463880487342	4.32201044519266	54974.8130817019	-6.80653251579162	10.1358101255385	-340
V_V_HM	2.05085393941948	4.32311047259234	54974.8130817019	-6.42247344280031	10.5241813216393	-340
V_V_WT	1.99234885075013	4.32303901698591	54974.8130817019	-6.48083847797106	10.4655361794713	-339
V_V_HT	1.66469118777036	4.32197760071889	54974.8130817019	-6.80641575749166	10.1357981330324	-339
V_V_HM	2.05733596955368	4.32307624339168	54974.8130817019	-6.4159243231885	10.5305962622959	-339
V_V_WT	1.99535537292463	4.32300216415295	54974.8130817019	-6.47775972398091	10.4684704698302	-338
V_V_HT	1.66510466618392	4.32194228526879	54974.8130817019	-6.80593306054385	10.1361423929117	-338
V_V_HM	2.06356593961972	4.32303933856454	54974.8130817019	-6.40962201939787	10.5367538986373	-338
V_V_WT	1.99835717392433	4.322964896914	54974.8130817019	-6.47468487892688	10.4713992267755	-337
V_V_HT	1.66586926645107	4.32190663009493	54974.8130817019	-6.80509857588145	10.1368371087836	-337
V_V_HM	2.06953612535832	4.32300201655006	54974.8130817019	-6.40357868224451	10.5426509329612	-337
V_V_WT	2.00133949462697	4.32292859930573	54974.8130817019	-6.47163141465295	10.4743104039069	-336
V_V_HT	1.66697501590093	4.3218719555792	54974.8130817019	-6.80392486413328	10.1378748959351	-336
V_V_HM	2.07523880399395	4.32296566356094	54974.8130817019	-6.39780475149074	10.5482823594786	-336
V_V_WT	2.00428757831735	4.32289369791714	54974.8130817019	-6.46861492399184	10.4771900806265	-335
V_V_HT	1.66841194278025	4.32183869005428	54974.8130817019	-6.80242273658767	10.1392466221482	-335
V_V_HM	2.08066625285395	4.3229307060249	54974.8130817019	-6.39230878561058	10.5536412913185	-335
V_V_WT	2.00718666757971	4.3228596373216	54974.8130817019	-6.46564907571912	10.4800224108785	-334
V_V_HT	1.67017007549073	4.32180634642337	54974.8130817019	-6.80060121012976	10.1409413611112	-334
V_V_HM	2.08581074955551	4.3228965859651	54974.8130817019	-6.3870974133483	10.5587189124593	-334
V_V_WT	2.01002205853484	4.32282532172178	54974.8130817019	-6.46274642594341	10.4827905430131	-333
V_V_HT	1.67223905900833	4.3217739312917	54974.8130817019	-6.79846869272271	10.1429468107394	-333
V_V_HM	2.09066473292926	4.32286220383236	54974.8130817019	-6.38217604074898	10.5635055066075	-333
V_V_WT	2.01277933318289	4.32279082874124	54974.8130817019	-6.45992154480732	10.4854802111731	-332
V_V_HT	1.67460664866657	4.32174153490245	54974.8130817019	-6.79603760591034	10.1452509032435	-332
V_V_HM	2.0952214568592	4.32282763673795	54974.8130817019	-6.37755156506726	10.5679944787857	-332
V_V_WT	2.01544442193998	4.32275749132425	54974.8130817019	-6.45719111447497	10.4880799583549	-331
V_V_HT	1.67725878655409	4.32171040578407	54974.8130817019	-6.7933244547286	10.1478420278368	-331
V_V_HM	2.09947502201331	4.32279422062641	54974.8130817019	-6.37323250409603	10.5721825481226	-331
V_V_WT	2.01800332377064	4.32272625082737	54974.8130817019	-6.45457098104746	10.4905776285887	-330
V_V_HT	1.68018105151646	4.32168142123928	54974.8130817019	-6.79034537985157	10.1507074828845	-330
V_V_HM	2.10341969780269	4.3227628991431	54974.8130817019	-6.3692264379758	10.5760658335812	-330
V_V_WT	2.02044204037652	4.32269720435903	54974.8130817019	-6.45207533315631	10.4929594139094	-329
V_V_HT	1.68335902519398	4.32165466731208	54974.8130817019	-6.78711496828578	10.1538330186737	-329
V_V_HM	2.10704975349911	4.32273376980635	54974.8130817019	-6.36553928857145	10.5796387955697	-329
V_V_WT	2.02274672281701	4.32267001672839	54974.8130817019	-6.44971736276572	10.4952108083997	-328
V_V_HT	1.68677803922533	4.32162982147504	54974.8130817019	-6.7836472562365	10.1572033346872	-328
V_V_HM	2.11035966957398	4.32270649699828	54974.8130817019	-6.36217591759811	10.5828952567461	-328
V_V_WT	2.02490429108002	4.322645584945	54974.8130817019	-6.44751190803288	10.4973204901929	-327
V_V_HT	1.69042220797755	4.32160769885926	54974.8130817019	-6.77995972699944	10.1608041429545	-327
V_V_HM	2.11334497965676	4.32268198072632	54974.8130817019	-6.35914255544731	10.5858325147608	-327
V_V_WT	2.02690249959677	4.32262600144194	54974.8130817019	-6.44547531571035	10.4992803149039	-326
V_V_HT	1.69427452259717	4.32159021929018	54974.8130817019	-6.77607315229967	10.164622197494	-326
V_V_HM	2.116002308227	4.32266231969119	54974.8130817019	-6.35644669110789	10.5884513075619	-326
V_V_WT	2.02872926571505	4.32261281530397	54974.8130817019	-6.44362270466754	10.5010812360976	-325
V_V_HT	1.69831775095142	4.32157879376172	54974.8130817019	-6.77200752982809	10.1686430317309	-325
V_V_HM	2.11832849267853	4.32264906802373	54974.8130817019	-6.35409453329355	10.5907515186506	-325
V_V_WT	2.03037251404032	4.32260653458794	54974.8130817019	-6.44196714609401	10.5027121741747	-324
V_V_HT	1.70253466626932	4.32157386352688	54974.8130817019	-6.76778095121473	10.1728502837534	-324
V_V_HM	2.1203203778236	4.32264273627266	54974.8130817019	-6.35209023787118	10.5927309935184	-324
V_V_WT	2.03182016561156	4.32260659436682	54974.8130817019	-6.44051961168982	10.5041599429129	-323
V_V_HT	1.7069080382921	4.32157487137959	54974.8130817019	-6.76340955459045	10.1772256311746	-323
V_V_HM	2.1219748042324	4.32264275933278	54974.8130817019	-6.35043585666037	10.5943854651252	-323
V_V_WT	2.0330601406899	4.32261138498746	54974.8130817019	-6.43928902626213	10.5054093076419	-322
V_V_HT	1.71142063749396	4.32158028840782	54974.8130817019	-6.75890757280257	10.1817488477905	-322
V_V_HM	2.12328861300857	4.32264752475338	54974.8130817019	-6.3491313881426	10.5957086141597	-322
V_V_WT	2.03408036141762	4.32261834037901	54974.8130817019	-6.43828243815148	10.5064431609867	-321
V_V_HT	1.71605523467066	4.32158769606249	54974.8130817019	-6.75428749468189	10.1863979640232	-321
V_V_HM	2.12425864501898	4.32265446127133	54974.8130817019	-6.34817495175687	10.5966922417948	-321
V_V_WT	2.03486904452442	4.32262447085076	54974.8130817019	-6.43750577081307	10.5072438598619	-320
V_V_HT	1.72079460293698	4.32159428135686	54974.8130817019	-6.74956103363956	10.1911502395135	-320
V_V_HM	2.12488202728808	4.3226605729555	54974.8130817019	-6.34756354843238	10.5973276030085	-320
V_V_WT	2.03541590042178	4.3226280600567	54974.8130817019	-6.43696594978496	10.5077977506285	-319
V_V_HT	1.72562155992561	4.32159841578798	54974.8130817019	-6.74474218016543	10.1959853000167	-319
V_V_HM	2.12515731438138	4.32266414040367	54974.8130817019	-6.34729525356295	10.5976098823257	-319
V_V_WT	2.03571249930449	4.32262910248607	54974.8130817019	-6.43667139407125	10.5080963926802	-318
V_V_HT	1.73051912155886	4.32160006355993	54974.8130817019	-6.73984784817696	10.2008860912947	-318
V_V_HM	2.12508481090114	4.32266515928173	54974.8130817019	-6.34736975405147	10.5975393758537	-318
V_V_WT	2.03575202141457	4.32262887333563	54974.8130817019	-6.43663142282468	10.5081354656538	-317
V_V_HT	1.73547059290422	4.32160038301227	54974.8130817019	-6.73489700296046	10.2058381887689	-317
V_V_HM	2.12466630913376	4.3226649090557	54974.8130817019	-6.34778776537403	10.5971203836415	-317
V_V_WT	2.0355283157103	4.32262869850616	54974.8130817019	-6.43685478586194	10.5079114172825	-316
V_V_HT	1.74045945884573	4.32160058322082	54974.8130817019	-6.72990852942914	10.2108274471206	-316
V_V_HM	2.12390420534867	4.32266471987976	54974.8130817019	-6.34854949837294	10.5963579090703	-316
V_V_WT	2.03503697626861	4.32263097943503	54974.8130817019	-6.43735059594049	10.5074245484777	-315
V_V_HT	1.74546982749193	4.32160288015539	54974.8130817019	-6.7249026627911	10.215842317775	-315
V_V_HM	2.12280244238601	4.32266699988539	54974.8130817019	-6.3496557301629	10.5952606149349	-315
V_V_WT	2.03427537497713	4.32263902421883	54974.8130817019	-6.43812796506566	10.5066787150199	-314
V_V_HT	1.75048651105602	4.32161034155403	54974.8130817019	-6.71990060362158	10.2208736257336	-314
V_V_HM	2.12136652143557	4.32267506581044	54974.8130817019	-6.35110746038402	10.5938405032552	-314
V_V_WT	2.03324123980034	4.32265536972121	54974.8130817019	-6.43919413754377	10.5056766171444	-313
V_V_HT	1.75549446834211	4.32162532608687	54974.8130817019	-6.71492201612683	10.225910952811	-313
V_V_HM	2.11960225755663	4.32269146090385	54974.8130817019	-6.35290385876306	10.5921083738763	-313
V_V_WT	2.0319322967756	4.32268127793048	54974.8130817019	-6.4405538608436	10.5044184543948	-312
V_V_HT	1.76047865472005	4.32164901549358	54974.8130817019	-6.70998426115512	10.2309415705952	-312
V_V_HM	2.11751546182918	4.3227174500018	54974.8130817019	-6.35504159330799	10.5900725169663	-312
V_V_WT	2.03034665298402	4.32271703972097	54974.8130817019	-6.44220959799978	10.5029029039678	-311
V_V_HT	1.76542426233287	4.32168169786146	54974.8130817019	-6.7051027112166	10.2359512358823	-311
V_V_HM	2.11511226193512	4.3227533240229	54974.8130817019	-6.35751510653944	10.5877396304097	-311
V_V_WT	2.02848393665621	4.32276304540287	54974.8130817019	-6.44416248579248	10.5011303591049	-310
V_V_HT	1.77031742572025	4.32172376429251	54974.8130817019	-6.70029199833432	10.2409268497748	-310
V_V_HM	2.1124000465727	4.32279947316655	54974.8130817019	-6.36031777455281	10.5851178676982	-310
V_V_WT	2.02634415251099	4.32281863826338	54974.8130817019	-6.44641123234108	10.4990995373631	-309
V_V_HT	1.77514451139129	4.32177464081122	54974.8130817019	-6.69556463100309	10.2458536537857	-309
V_V_HM	2.10938651775147	4.32285523765064	54974.8130817019	-6.36344060216087	10.5822136376638	-309
V_V_WT	2.02392730552488	4.32288175410251	54974.8130817019	-6.44895178682238	10.4968063978721	-308
V_V_HT	1.7798918855333	4.32183245186007	54974.8130817019	-6.69093056692944	10.250714337996	-308
V_V_HM	2.10607937492008	4.3229185463836	54974.8130817019	-6.36687183056073	10.5790305804009	-308
V_V_WT	2.02123340514385	4.32294899889277	54974.8130817019	-6.45177748747229	10.49424429776	-307
V_V_HT	1.78454591905714	4.32189409101848	54974.8130817019	-6.68639734659604	10.2554891847103	-307
V_V_HM	2.10248632369697	4.32298599488765	54974.8130817019	-6.37059708133319	10.5755697287271	-307
V_V_WT	2.01826245416298	4.32301579666792	54974.8130817019	-6.4548793625692	10.4914042708952	-306
V_V_HT	1.78909297723602	4.32195535629932	54974.8130817019	-6.68197036880488	10.2601563232769	-306
V_V_HM	2.09861506375919	4.32305299363744	54974.8130817019	-6.37459965929874	10.5718297868171	-306
V_V_WT	2.01501482590263	4.3230769896536	54974.8130817019	-6.45824692951826	10.4882765813235	-305
V_V_HT	1.79351974184631	4.32201150509631	54974.8130817019	-6.67765365623744	10.2646931399301	-305
V_V_HM	2.09447357632418	4.32311436981648	54974.8130817019	-6.37886144448275	10.5678085971311	-305
V_V_WT	2.01149271227632	4.3231286225599	54974.8130817019	-6.46187024400944	10.4848556685621	-304
V_V_HT	1.79781446689158	4.32205890895182	54974.8130817019	-6.67345184308732	10.2690807768705	-304
V_V_HM	2.09007122188154	4.32316615628167	54974.8130817019	-6.38336530076678	10.5635077445299	-304
V_V_WT	2.0077001005677	4.32316813364031	54974.8130817019	-6.46574029771766	10.4811404988531	-303
V_V_HT	1.80196699575862	4.32209522742111	54974.8130817019	-6.6693704986793	10.2733044901965	-303
V_V_HM	2.08541870922696	4.32320578323557	54974.8130817019	-6.38809548253384	10.5589329009878	-303
V_V_WT	2.00364133863606	4.3231929351608	54974.8130817019	-6.4698476708065	10.4771303480786	-302
V_V_HT	1.80596749443463	4.32211808665492	54974.8130817019	-6.66541480426474	10.277349793134	-302
V_V_HM	2.08052701552333	4.32323065518254	54974.8130817019	-6.39303592543105	10.5540899564777	-302
V_V_WT	1.99932109410715	4.3232005669763	54974.8130817019	-6.47418287374824	10.4728250619625	-301
V_V_HT	1.80980644821648	4.32212521982317	54974.8130817019	-6.66158983154357	10.2812027279765	-301
V_V_HM	2.07540733974228	4.32323830498148	54974.8130817019	-6.39817059487263	10.5489852743572	-301
V_V_WT	1.99474564386001	4.32319039384286	54974.8130817019	-6.47873838458124	10.4682296723013	-300
V_V_HT	1.813475962163	4.3221160412048	54974.8130817019	-6.65790232743953	10.2848542517655	-300
V_V_HM	2.07007199173594	4.32322809559388	54974.8130817019	-6.4034859324064	10.5436299158783	-300
V_V_WT	1.98992311868125	4.32316401215838	54974.8130817019	-6.48350920147011	10.4633554388326	-299
V_V_HT	1.81697006062377	4.32209202291004	54974.8130817019	-6.65436115294959	10.2883012741971	-299
V_V_HM	2.06453452269155	4.32320162790151	54974.8130817019	-6.40897152458483	10.5380405699679	-299
V_V_WT	1.98486341690082	4.32312512272262	54974.8130817019	-6.48849267967889	10.4582195134805	-298
V_V_HT	1.82028466785438	4.32205657748775	54974.8130817019	-6.6509770724383	10.2915464081471	-298
V_V_HM	2.05880962460924	4.32316261311269	54974.8130817019	-6.41461995340259	10.5322392026211	-298
V_V_WT	1.97957783880942	4.32307889557561	54974.8130817019	-6.49368765223221	10.4528433298511	-297
V_V_HT	1.82341725970322	4.32201447060173	54974.8130817019	-6.64776195079233	10.2945964701988	-297
V_V_HM	2.05291285665707	4.32311623587727	54974.8130817019	-6.42042582164232	10.5262515349564	-297
V_V_WT	1.97407796290849	4.32303018590071	54974.8130817019	-6.49909205682267	10.4472479826396	-296
V_V_HT	1.82636562080633	4.32197016745279	54974.8130817019	-6.64472675520109	10.2974579968137	-296
V_V_HM	2.0468599460768	4.32306736549195	54974.8130817019	-6.42638294591855	10.5201028380722	-296
V_V_WT	1.96837558829563	4.32298333108716	54974.8130817019	-6.50470259566656	10.4414537722578	-295
V_V_HT	1.82912781668175	4.32192764682389	54974.8130817019	-6.64188121858953	10.300136851953	-295
V_V_HM	2.04066672905127	4.32302035234637	54974.8130817019	-6.43248401684319	10.5138174749457	-295
V_V_WT	1.96248339895681	4.32294302858692	54974.8130817019	-6.51051579181723	10.4354825897309	-294
V_V_HT	1.8317030268143	4.32189121935466	54974.8130817019	-6.63923461035731	10.3026406639859	-294
V_V_HM	2.03434945822921	4.32297990791985	54974.8130817019	-6.4387220163006	10.507420932759	-294
V_V_WT	1.95641448170794	4.32291337438735	54974.8130817019	-6.5165265866233	10.4293555500392	-293
V_V_HT	1.83409096510032	4.32186463770077	54974.8130817019	-6.63679457183994	10.3049765020406	-293
V_V_HM	2.02792455229231	4.32295014066212	54974.8130817019	-6.44508857819989	10.5009376827845	-293
V_V_WT	1.95018264193241	4.32289832594345	54974.8130817019	-6.52272893134137	10.4230942152062	-292
V_V_HT	1.83629234928463	4.32185153009725	54974.8130817019	-6.63456749665915	10.3071521952284	-292
V_V_HM	2.02140865967887	4.3229350199781	54974.8130817019	-6.45157483416473	10.4943921535225	-292
V_V_WT	1.94380186499733	4.32290046169769	54974.8130817019	-6.52911389437001	10.4167176243647	-291
V_V_HT	1.83830814972583	4.3218542505876	54974.8130817019	-6.63255702839846	10.3091733278501	-291
V_V_HM	2.01481848675053	4.32293713248043	54974.8130817019	-6.45816914761271	10.4878061211138	-291
V_V_WT	1.93728613741203	4.32292054775078	54974.8130817019	-6.53566899076273	10.4102412655868	-290
V_V_HT	1.84013933801212	4.32187347796665	54974.8130817019	-6.63076352591234	10.3110422019366	-290
V_V_HM	2.00817074039176	4.32295724750414	54974.8130817019	-6.46485631956153	10.4811978003451	-290
V_V_WT	1.9306494453003	4.322957540222	54974.8130817019	-6.54237818838207	10.4036770789827	-289
V_V_HT	1.84178688478359	4.32190821869083	54974.8130817019	-6.62918407120822	10.3127578407754	-289
V_V_HM	2.00148212796833	4.3229943194337	54974.8130817019	-6.4716175932315	10.4745818491682	-289
V_V_WT	1.92390584705641	4.32300898139745	54974.8130817019	-6.54922261169702	10.3970343058098	-288
V_V_HT	1.8432519289518	4.32195617524847	54974.8130817019	-6.62781302223529	10.3143168801389	-288
V_V_HM	1.99476929103893	4.32304588485585	54974.8130817019	-6.47843149875635	10.4679700808342	-288
V_V_WT	1.9170697010294	4.32307203929165	54974.8130817019	-6.55618235164672	10.3903217537055	-287
V_V_HT	1.84453628847675	4.32201471294396	54974.8130817019	-6.6266433970113	10.3157159739648	-287
V_V_HM	1.98804861778309	4.32310910472897	54974.8130817019	-6.48527608341473	10.4613733189809	-287
V_V_WT	1.9101554703995	4.32314298292285	54974.8130817019	-6.56323563230013	10.3835465730991	-286
V_V_HT	1.84564208469892	4.32208037115643	54974.8130817019	-6.62566629135421	10.3169504607521	-286
V_V_HM	1.98133632063434	4.32318023836346	54974.8130817019	-6.49212780299479	10.4548004442635	-286
V_V_WT	1.9031777680545	4.32321824512057	54974.8130817019	-6.57036084908984	10.3767163851988	-285
V_V_HT	1.84657209170278	4.32214985082119	54974.8130817019	-6.62487246498917	10.3180166483947	-285
V_V_HM	1.97464803313315	4.32325570893857	54974.8130817019	-6.49896401336188	10.4482600796282	-285
V_V_WT	1.89615129899648	4.32329483035855	54974.8130817019	-6.57753742576093	10.3698400237539	-284
V_V_HT	1.8473297927581	4.32222039259856	54974.8130817019	-6.62425302632098	10.3189126118372	-284
V_V_HM	1.96799859608779	4.32333251239684	54974.8130817019	-6.50576398573362	10.4417611779092	-284
V_V_WT	1.88909076534966	4.32337007868243	54974.8130817019	-6.58474544665963	10.3629269773589	-283
V_V_HT	1.84791918578229	4.3222895560473	54974.8130817019	-6.62379919414998	10.3196375657146	-283
V_V_HM	1.96140209254317	4.32340798083027	54974.8130817019	-6.51250840794642	10.4353125930328	-283
V_V_WT	1.88201083017995	4.32344083262957	54974.8130817019	-6.59196406007075	10.3559857204306	-282
V_V_HT	1.84834444162333	4.32235444328529	54974.8130817019	-6.62350111775854	10.3201900010052	-282
V_V_HM	1.95487226077024	4.32347894736887	54974.8130817019	-6.51917733464152	10.428921856182	-282
V_V_WT	1.87492595605234	4.32350447509098	54974.8130817019	-6.59917367387694	10.3490255859816	-281
V_V_HT	1.84861006176722	4.32241266176943	54974.8130817019	-6.62334960625908	10.3205697297935	-281
V_V_HM	1.94842184891479	4.32354278674048	54974.8130817019	-6.52575287212097	10.4225965699506	-281
V_V_WT	1.86785029832252	4.32355932884882	54974.8130817019	-6.60635684536366	10.3420574420087	-280
V_V_HT	1.84872087836777	4.32246269346009	54974.8130817019	-6.62333685212933	10.3207786088649	-280
V_V_HM	1.94206233481516	4.32359781590241	54974.8130817019	-6.53222024377075	10.4163449134011	-280
V_V_WT	1.86079761966468	4.3236047058404	54974.8130817019	-6.61349846324887	10.3350937025782	-279
V_V_HT	1.84868197223977	4.32250393856547	54974.8130817019	-6.62345659895826	10.3208205434378	-279
V_V_HM	1.93580382747548	4.32364334351243	54974.8130817019	-6.53856798555103	10.410175640502	-279
V_V_WT	1.85378130469542	4.32364059615238	54974.8130817019	-6.62058512348578	10.3281477328766	-278
V_V_HT	1.84849857932285	4.32253642512396	54974.8130817019	-6.62370366576169	10.3207008244074	-278
V_V_HM	1.92965523425326	4.32367935818951	54974.8130817019	-6.54478716779737	10.4040976363039	-278
V_V_WT	1.84681456093484	4.323666711868	54974.8130817019	-6.62760305423538	10.3212321761051	-277
V_V_HT	1.84817597217109	4.32255991989341	54974.8130817019	-6.62407232282925	10.3204242671714	-277
V_V_HM	1.92362495065452	4.32370556995294	54974.8130817019	-6.55086882663952	10.3981187279486	-277
V_V_WT	1.83991009677893	4.323683435574	54974.8130817019	-6.63454029697441	10.3143604905323	-276
V_V_HT	1.84771945401116	4.32257480758854	54974.8130817019	-6.6245580209779	10.3199969290002	-276
V_V_HM	1.91772002428728	4.3237223612259	54974.8130817019	-6.55680666402161	10.3922467125962	-276
V_V_WT	1.83308008840618	4.32369179452825	54974.8130817019	-6.64138668895714	10.3075468657695	-275
V_V_HT	1.84713432499706	4.3225820659486	54974.8130817019	-6.62515737642954	10.3194260264237	-275
V_V_HM	1.91194611917067	4.3237307609709	54974.8130817019	-6.56259703269837	10.3864892710397	-275
V_V_WT	1.82633660602553	4.32369213411114	54974.8130817019	-6.64813083692269	10.3008040489737	-274
V_V_HT	1.84642588629711	4.32258203435365	54974.8130817019	-6.62586575320316	10.3187175257974	-274
V_V_HM	1.90630862418087	4.32373111472766	54974.8130817019	-6.56823522105395	10.3808524694157	-274
V_V_WT	1.8196915963989	4.32368411854786	54974.8130817019	-6.65476013598808	10.2941433287859	-273
V_V_HT	1.84559941915288	4.32257441379835	54974.8130817019	-6.62667728400462	10.3178761223104	-273
V_V_HM	1.90081263277425	4.32372308536082	54974.8130817019	-6.57371547484425	10.3753407403927	-273
V_V_WT	1.81315637063848	4.32366807170658	54974.8130817019	-6.66126390982505	10.287576651102	-272
V_V_HT	1.84466009209171	4.32255950956669	54974.8130817019	-6.62758739866534	10.3169075828488	-272
V_V_HM	1.89546174624793	4.32370699738915	54974.8130817019	-6.57903482883128	10.3699583213271	-272
V_V_WT	1.80674159546862	4.32364499392332	54974.8130817019	-6.66763345237501	10.2811166433123	-271
V_V_HT	1.84361295269164	4.32253824646151	54974.8130817019	-6.6285928622275	10.3158187676108	-271
V_V_HM	1.89025807221235	4.32368385386809	54974.8130817019	-6.58419314140039	10.3647092858251	-271
V_V_WT	1.80045767617604	4.32361557112623	54974.8130817019	-6.67385970277528	10.2747750551274	-270
V_V_HT	1.8424629942435	4.32251124999885	54974.8130817019	-6.62968990741613	10.3146158959031	-270
V_V_HM	1.88520311768532	4.32365434292487	54974.8130817019	-6.58919025426806	10.3595964896387	-270
V_V_WT	1.79431447656512	4.32358082780337	54974.8130817019	-6.67993480522543	10.2685637583557	-269
V_V_HT	1.84121508758744	4.32247945212172	54974.8130817019	-6.63087549000607	10.313305665181	-269
V_V_HM	1.88029718851786	4.32361949242395	54974.8130817019	-6.59402787620499	10.3546222532407	-269
V_V_WT	1.7883215896325	4.32354146799749	54974.8130817019	-6.6858505466576	10.2624937259226	-268
V_V_HT	1.83987404323106	4.32244348059675	54974.8130817019	-6.63214602991676	10.3118941163789	-268
V_V_HM	1.87553999525448	4.32358000921699	54974.8130817019	-6.59870768210091	10.3497876726099	-268
V_V_WT	1.7824879277472	4.32349886216964	54974.8130817019	-6.6916007008162	10.2565765563106	-267
V_V_HT	1.83844451839853	4.32240457490288	54974.8130817019	-6.63349929931162	10.3103883361087	-267
V_V_HM	1.87092978406131	4.32353726855978	54974.8130817019	-6.60323412130089	10.3450936894235	-267
V_V_WT	1.77682157843174	4.32345533385395	54974.8130817019	-6.69718173432224	10.2508248911857	-266
V_V_HT	1.83693098624111	4.32236485369309	54974.8130817019	-6.63493497761433	10.3087969500966	-266
V_V_HM	1.86646306524606	4.3234936014501	54974.8130817019	-6.60761525226951	10.3405413827616	-266
V_V_WT	1.77132995364575	4.3234137295575	54974.8130817019	-6.70259181439024	10.2452517216817	-265
V_V_HT	1.83533778012017	4.32232691816694	54974.8130817019	-6.63645382983327	10.3071293900736	-265
V_V_HM	1.86213493555962	4.32345186331847	54974.8130817019	-6.61186157492005	10.3361314460393	-265
V_V_WT	1.766020189712	4.32337631985115	54974.8130817019	-6.70782825503254	10.2398686344565	-264
V_V_HT	1.8336691785413	4.32229283488135	54974.8130817019	-6.63805562792912	10.3053939850117	-264
V_V_HM	1.85793994459088	4.32341433217552	54974.8130817019	-6.61598300458072	10.3318628937625	-264
V_V_WT	1.76089888766226	4.32334534084062	54974.8130817019	-6.71288883800052	10.2346866133251	-263
V_V_HT	1.83192936803678	4.32226464030749	54974.8130817019	-6.63974017686763	10.3035989129412	-263
V_V_HM	1.85387158296808	4.32338325140952	54974.8130817019	-6.61999044768033	10.3277336136165	-263
V_V_WT	1.7559723799917	4.32332225758777	54974.8130817019	-6.71777010233075	10.2297148623141	-262
V_V_HT	1.83012249658674	4.32224365920142	54974.8130817019	-6.64150592520001	10.3017509183735	-262
V_V_HM	1.84992283765472	4.32336009122032	54974.8130817019	-6.62389379885756	10.323739474167	-262
V_V_WT	1.75124633606649	4.32330865080398	54974.8130817019	-6.72246947686259	10.2249621489956	-261
V_V_HT	1.82825263217882	4.32223132954905	54974.8130817019	-6.6433516234013	10.2998568877589	-261
V_V_HM	1.84608549377079	4.32334643752696	54974.8130817019	-6.62770438140504	10.3198753689466	-261
V_V_WT	1.74672576747864	4.32330612857433	54974.8130817019	-6.72698510186233	10.2204366368196	-260
V_V_HT	1.82632377815658	4.32222912263128	54974.8130817019	-6.64527615184895	10.2979237081621	-260
V_V_HM	1.84235017935443	4.32334390338981	54974.8130817019	-6.63143472889451	10.3161350876034	-260
V_V_WT	1.74241555442862	4.32331496956822	54974.8130817019	-6.73131264332349	10.2161437521807	-259
V_V_HT	1.82433992724008	4.32223728470698	54974.8130817019	-6.64727600049208	10.2959558549722	-259
V_V_HM	1.83870729416396	4.32335276868428	54974.8130817019	-6.63509499012541	10.3125095784533	-259
V_V_WT	1.73832057555291	4.32333378588941	54974.8130817019	-6.73544450232302	10.2120856534288	-258
V_V_HT	1.82230506954203	4.32225452436931	54974.8130817019	-6.64934464805135	10.2939547871354	-258
V_V_HM	1.83514723522832	4.32337164206069	54974.8130817019	-6.63869204101351	10.3089865114702	-258
V_V_WT	1.73444557844771	4.32335990885393	54974.8130817019	-6.73937070062513	10.2082618575206	-257
V_V_HT	1.82022319902471	4.32227837032804	54974.8130817019	-6.65147325681797	10.2919196548674	-257
V_V_HM	1.83166022876913	4.32339784773672	54974.8130817019	-6.64223041078477	10.305550868323	-257
V_V_WT	1.73079465402341	4.32339078830734	54974.8130817019	-6.74308214899852	10.2046714570453	-256
V_V_HT	1.81809833003774	4.32230646983112	54974.8130817019	-6.65365320103153	10.289849861107	-256
V_V_HM	1.82823565957369	4.32342882843278	54974.8130817019	-6.6457157023656	10.302187021513	-256
V_V_WT	1.72737123167158	4.32342412689973	54974.8130817019	-6.7465709152294	10.2013133785725	-255
V_V_HT	1.81593450436816	4.32233671201972	54974.8130817019	-6.65587630160662	10.2877453103429	-255
V_V_HM	1.82486211645897	4.32346228004731	54974.8130817019	-6.64915481088358	10.2988790438015	-255
V_V_WT	1.72417847080973	4.32345704555863	54974.8130817019	-6.74982819689763	10.1981851385171	-254
V_V_HT	1.81373578191557	4.32236645143544	54974.8130817019	-6.65813331352629	10.2856048773574	-254
V_V_HM	1.82152790661407	4.32349531504249	54974.8130817019	-6.6525537695548	10.2956095827829	-254
V_V_WT	1.72121884545634	4.32348717994584	54974.8130817019	-6.75284688586504	10.1952845767777	-253
V_V_HT	1.81150628517652	4.32239352415334	54974.8130817019	-6.66041587298566	10.2834284433387	-253
V_V_HM	1.81822073674051	4.32352556179751	54974.8130817019	-6.6559202232841	10.2923616967651	-253
V_V_WT	1.71849399279878	4.32351312891751	54974.8130817019	-6.75562259869228	10.1926105842898	-252
V_V_HT	1.80925021741913	4.32241666204202	54974.8130817019	-6.66271729117	10.2812177260083	-252
V_V_HM	1.81492766626702	4.32355161429754	54974.8130817019	-6.65926435684358	10.2891196893776	-252
V_V_WT	1.71600468687479	4.32353452843674	54974.8130817019	-6.7581538478267	10.1901632215763	-251
V_V_HT	1.80697187015927	4.3224355595468	54974.8130817019	-6.66503267767411	10.2789764179927	-251
V_V_HM	1.81163520463212	4.32357310630887	54974.8130817019	-6.66259894297409	10.2858693522383	-251
V_V_WT	1.71375081496733	4.32355206204428	54974.8130817019	-6.76044208573008	10.1879437156648	-250
V_V_HT	1.80467562785007	4.32245088205098	54974.8130817019	-6.66735895220087	10.276710207901	-250
V_V_HM	1.80832941033803	4.32359072192839	54974.8130817019	-6.66593926400817	10.2825980846842	-250
V_V_WT	1.71173134633946	4.32356740676985	54974.8130817019	-6.7624916301296	10.1859543228085	-249
V_V_HT	1.80236596598438	4.3224642148382	54974.8130817019	-6.66969474642467	10.2744266783934	-249
V_V_HM	1.80499598558156	4.32360614139768	54974.8130817019	-6.6693029110345	10.2792948821976	-249
V_V_WT	1.70994446436241	4.32358278994922	54974.8130817019	-6.764308663248	10.1841975919728	-248
V_V_HT	1.80004743469182	4.32247765172849	54974.8130817019	-6.6720396141181	10.2721344835017	-248
V_V_HM	1.80162039839988	4.323621596762	54974.8130817019	-6.67270879084057	10.2759495876403	-248
V_V_WT	1.70838819454414	4.32359952572154	54974.8130817019	-6.76589773529947	10.1826741243878	-247
V_V_HT	1.79772459939319	4.32249243799665	54974.8130817019	-6.67439143060787	10.2698406293943	-247
V_V_HM	1.79818807490109	4.32363840455874	54974.8130817019	-6.67617405774092	10.2725502075431	-247
V_V_WT	1.70706056077607	4.32361756943685	54974.8130817019	-6.76726073487833	10.1813818564305	-246
V_V_HT	1.79540202334719	4.32250855741408	54974.8130817019	-6.67674560082708	10.2675496475215	-246
V_V_HM	1.79468443991151	4.32365651904441	54974.8130817019	-6.67971319725171	10.2690820770747	-246
V_V_WT	1.70595958733917	4.323635482592	54974.8130817019	-6.76839681822718	10.1803159929055	-245
V_V_HT	1.79308427114486	4.3225246994236	54974.8130817019	-6.67909499148328	10.265263533773	-245
V_V_HM	1.79109491753682	4.32367449705326	54974.8130817019	-6.68333795665206	10.2655277917257	-245
V_V_WT	1.70508330087178	4.32365048523504	54974.8130817019	-6.76930250998201	10.1794691117256	-244
V_V_HT	1.79077590876102	4.32253830677308	54974.8130817019	-6.68143002436923	10.2629818418913	-244
V_V_HM	1.78740493497823	4.32368955057698	54974.8130817019	-6.68705744422459	10.261867314181	-244
V_V_WT	1.70442952750612	4.32365892788184	54974.8130817019	-6.76997283099566	10.1788318860079	-243
V_V_HT	1.78848149647585	4.3225460113344	54974.8130817019	-6.68373953764956	10.2607025306013	-243
V_V_HM	1.78359996215231	4.32369801997648	54974.8130817019	-6.69087901713398	10.2580789414386	-243
V_V_WT	1.70399511042029	4.32365782615853	54974.8130817019	-6.77040508869594	10.1783953095365	-242
V_V_HT	1.7862055834331	4.3225450545067	54974.8130817019	-6.6860135753032	10.2584247421694	-242
V_V_HM	1.77966571948023	4.32369691274948	54974.8130817019	-6.69481108963324	10.2541425285937	-242
V_V_WT	1.7037756787195	4.32364537817772	54974.8130817019	-6.77060012226548	10.1781514797045	-241
V_V_HT	1.78395267699504	4.3225337651371	54974.8130817019	-6.68824435449626	10.2561497084863	-241
V_V_HM	1.7755882902706	4.32368442231933	54974.8130817019	-6.69886403751061	10.2500406180518	-241
V_V_WT	1.70376582881718	4.32362074394782	54974.8130817019	-6.77056168890138	10.1780933465357	-240
V_V_HT	1.78172723309943	4.32251135436048	54974.8130817019	-6.69042587310975	10.2538803393086	-240
V_V_HM	1.77135411691094	4.32365970689042	54974.8130817019	-6.70304976845321	10.2457580022751	-240
V_V_WT	1.70395973750445	4.3235831063769	54974.8130817019	-6.77029401030648	10.1782134853154	-239
V_V_HT	1.77953367757918	4.32247704518447	54974.8130817019	-6.69255218240013	10.2516195375585	-239
V_V_HM	1.76694981865562	4.32362194799359	54974.8130817019	-6.70738005900126	10.2412796963125	-239
V_V_WT	1.70435049748285	4.32353272458097	54974.8130817019	-6.76980450164845	10.1785054966141	-238
V_V_HT	1.77737632299561	4.32243104910537	54974.8130817019	-6.69461938434039	10.2493720303316	-238
V_V_HM	1.76236253522352	4.32357140653736	54974.8130817019	-6.71186828081839	10.2365933512654	-238
V_V_WT	1.70492989033798	4.3234712730618	54974.8130817019	-6.76910466337714	10.1789644440531	-237
V_V_HT	1.77525932385765	4.3223748816742	54974.8130817019	-6.69662629491235	10.2471449426277	-237
V_V_HM	1.75758008973214	4.32350976284456	54974.8130817019	-6.7165299042319	10.2316900836962	-237
V_V_WT	1.70568859698106	4.32340144214349	54974.8130817019	-6.76820908763577	10.1795862815979	-236
V_V_HT	1.77318668095961	4.32231099399987	54974.8130817019	-6.69857371751272	10.2449470794319	-236
V_V_HM	1.75259092985763	4.32343971595611	54974.8130817019	-6.72138177170512	10.2265636314204	-236
V_V_WT	1.70661685985215	4.32332584446934	54974.8130817019	-6.76713265278377	10.1803663724881	-235
V_V_HT	1.7711623242206	4.32224176081235	54974.8130817019	-6.70046237671003	10.2427870251512	-235
V_V_HM	1.74738378445573	4.32336388719607	54974.8130817019	-6.72644029219611	10.2212078611076	-235
V_V_WT	1.70770403781758	4.32324756118902	54974.8130817019	-6.76589203903017	10.1813001146653	-234
V_V_HT	1.76919001222072	4.32216998940813	54974.8130817019	-6.70229401624538	10.2406740406868	-234
V_V_HM	1.74194798407999	4.3232853676887	54974.8130817019	-6.73172219377697	10.2156181619369	-234
V_V_WT	1.70893905940842	4.32316939371319	54974.8130817019	-6.76450380862878	10.1823819274456	-233
V_V_HT	1.76727341641333	4.32209822754472	54974.8130817019	-6.70406995828828	10.2386167911149	-233
V_V_HM	1.73627319433128	4.32320696808832	54974.8130817019	-6.73724331974937	10.2097897084119	-233
V_V_WT	1.71030978966174	4.32309472752896	54974.8130817019	-6.76298673212144	10.1836063114449	-232
V_V_HT	1.76541594625942	4.322029567609	54974.8130817019	-6.70579285447812	10.236624746997	-232
V_V_HM	1.73034996769187	4.32313208453802	54974.8130817019	-6.74301977409571	10.2037197094795	-232
V_V_WT	1.71180284497549	4.32302772826947	54974.8130817019	-6.7613623577809	10.1849680477319	-231
V_V_HT	1.76362068258989	4.32196783139936	54974.8130817019	-6.70746711473613	10.2347084799159	-231
V_V_HM	1.72416998314944	4.32306489512829	54974.8130817019	-6.74906806691551	10.1974080332144	-231
V_V_WT	1.71340364483236	4.32297317099009	54974.8130817019	-6.75965462526705	10.1864619149318	-230
V_V_HT	1.76189035856054	4.32191741464938	54974.8130817019	-6.70909862157567	10.2328793386967	-230
V_V_HM	1.71772611757468	4.32301018862761	54974.8130817019	-6.75540470735847	10.1908569425078	-230
V_V_WT	1.71509664283926	4.32293591844072	54974.8130817019	-6.75788861199749	10.188081897676	-229
V_V_HT	1.76022740137873	4.32188280539517	54974.8130817019	-6.71069374437222	10.2311485471297	-229
V_V_HM	1.71101228826549	4.32297284130121	54974.8130817019	-6.76204533564136	10.1840699121723	-229
V_V_WT	1.71686593431735	4.32291976206426	54974.8130817019	-6.75608765390621	10.1898195225409	-228
V_V_HT	1.75863411119721	4.32186750976715	54974.8130817019	-6.71225705501364	10.2295252774081	-228
V_V_HM	1.70402285605785	4.32295665486672	54974.8130817019	-6.76900304232187	10.1770487544376	-228
V_V_WT	1.71869494935918	4.32292787476354	54974.8130817019	-6.75427453981287	10.1916644385312	-227
V_V_HT	1.75711252598285	4.32187447456268	54974.8130817019	-6.71379229127694	10.2280173432426	-227
V_V_HM	1.69675311550258	4.32296481033455	54974.8130817019	-6.77628876765228	10.1697949986574	-227
V_V_WT	1.72056695055254	4.32296171260365	54974.8130817019	-6.75246886102765	10.1936027621327	-226
V_V_HT	1.75566461686658	4.32190506792938	54974.8130817019	-6.7153001636103	10.2266293973435	-226
V_V_HM	1.68919859202828	4.32299876687898	54974.8130817019	-6.78390984619603	10.1623070302526	-226
V_V_WT	1.72246520164583	4.32302059409173	54974.8130817019	-6.75068601807127	10.1956164213629	-225
V_V_HT	1.75429235617761	4.32195868899764	54974.8130817019	-6.71677752197577	10.225362234331	-225
V_V_HM	1.68135481355399	4.32305784002979	54974.8130817019	-6.79186940846754	10.1545790355755	-225
V_V_WT	1.72437296450966	4.32310168496699	54974.8130817019	-6.74893719390173	10.1976831229211	-224
V_V_HT	1.75299771472773	4.32203275327706	54974.8130817019	-6.71821732994196	10.2242127593974	-224
V_V_HM	1.67321730591295	4.32313918643295	54974.8130817019	-6.80016635563938	10.1466009674653	-224
V_V_WT	1.72627350248077	4.32320007710505	54974.8130817019	-6.74722950522348	10.199776510185	-223
V_V_HT	1.75178266402452	4.32212276442868	54974.8130817019	-6.71960880314479	10.2231741311938	-223
V_V_HM	1.66478159566413	4.3232378830242	54974.8130817019	-6.8087955119115	10.1383587032398	-223
V_V_WT	1.72815007817334	4.32330896130107	54974.8130817019	-6.74556634333226	10.2018664996789	-222
V_V_HT	1.75064917566819	4.32222247218853	54974.8130817019	-6.72093771942208	10.2222360707585	-222
V_V_HM	1.65604320889855	4.32334710034965	54974.8130817019	-6.81774796541449	10.1298343832116	-222
V_V_WT	1.72998592937833	4.32342025255918	54974.8130817019	-6.74394862378751	10.2039204825442	-221
V_V_HT	1.74959916013889	4.322324449093	54974.8130817019	-6.72218761041201	10.2213859306898	-221
V_V_HM	1.6469979750845	4.32345872960432	54974.8130817019	-6.82701199336443	10.1210079435334	-221
V_V_WT	1.7317641881866	4.32352639732588	54974.8130817019	-6.74237840947957	10.2059067858528	-220
V_V_HT	1.74863421975037	4.3224217621763	54974.8130817019	-6.72334328513836	10.2206117246391	-220
V_V_HM	1.63764324074538	4.32356519475168	54974.8130817019	-6.83657540015227	10.111861881643	-220
V_V_WT	1.7334679895111	4.32362116058093	54974.8130817019	-6.74086034481133	10.2077963238335	-219
V_V_HT	1.74775560396291	4.32250869736514	54974.8130817019	-6.72439229451643	10.2199035024423	-219
V_V_HM	1.62797821137772	4.32366024188318	54974.8130817019	-6.84642672257606	10.1023831453315	-219
V_V_WT	1.73508058145316	4.32369959826659	54974.8130817019	-6.73940149129301	10.2095626541993	-218
V_V_HT	1.74696428421879	4.32258072923427	54974.8130817019	-6.72532479723818	10.2192533656758	-218
V_V_HM	1.61800367688767	4.32373891175105	54974.8130817019	-6.85655545056864	10.092562804344	-218
V_V_WT	1.7365853248829	4.3237571664292	54974.8130817019	-6.73800958187288	10.2111802316387	-217
V_V_HT	1.74626112716578	4.32263369199861	54974.8130817019	-6.7261317616873	10.2186540160189	-217
V_V_HM	1.60772107278893	4.32379664669406	54974.8130817019	-6.86695121556776	10.0823933611456	-217
V_V_WT	1.73796592852755	4.32379067250658	54974.8130817019	-6.73669465037903	10.2126265074341	-216
V_V_HT	1.74564681646137	4.32266465856691	54974.8130817019	-6.72680676708661	10.2181004000094	-216
V_V_HM	1.59713316194969	4.32383024452697	54974.8130817019	-6.87760497839931	10.0718713022987	-216
V_V_WT	1.73920618815959	4.32379726624171	54974.8130817019	-6.73546731451492	10.2138796908341	-215
V_V_HT	1.74512198785034	4.32267100373352	54974.8130817019	-6.72734403226948	10.2175880079702	-215
V_V_HM	1.58624303729228	4.3238368468595	54974.8130817019	-6.8885080436756	10.0609941182602	-215
V_V_WT	1.74029007958518	4.32377458243738	54974.8130817019	-6.73433896267094	10.2149191218413	-214
V_V_HT	1.74468724841917	4.3226505349924	54974.8130817019	-6.72773865282196	10.2171131496603	-214
V_V_HM	1.57505413902713	4.32381408228386	54974.8130817019	-6.89965232321002	10.0497606012643	-214
V_V_WT	1.74120251557142	4.32372243766638	54974.8130817019	-6.73332432256136	10.2157293537042	-213
V_V_HT	1.74434306145045	4.32260306329599	54974.8130817019	-6.72798979492688	10.2166759178278	-213
V_V_HM	1.56357163528173	4.32376176761908	54974.8130817019	-6.91103228983906	10.0381755604025	-213
V_V_WT	1.74192968589422	4.32364325163687	54974.8130817019	-6.73244194705554	10.216301318844	-212
V_V_HT	1.74408974758593	4.32253079360181	54974.8130817019	-6.728101459675	10.2162809548469	-212
V_V_HM	1.55180278702095	4.32368233038445	54974.8130817019	-6.92264544055299	10.0262510145949	-212
V_V_WT	1.74245924894743	4.32354192102907	54974.8130817019	-6.73171377528779	10.2166322731826	-211
V_V_HT	1.74392752107887	4.32243820996396	54974.8130817019	-6.72808222159106	10.2159372637488	-211
V_V_HM	1.53975695291769	4.32358068222668	54974.8130817019	-6.93449204354151	10.0140059493769	-211
V_V_WT	1.7427805257144	4.32342553865936	54974.8130817019	-6.73116438824552	10.2167254396743	-210
V_V_HT	1.74385652961377	4.32233181903201	54974.8130817019	-6.7279446860702	10.2156577452977	-210
V_V_HM	1.52744559892847	4.32346393720202	54974.8130817019	-6.94657457644912	10.0014657743061	-210
V_V_WT	1.74288434303476	4.32330261865638	54974.8130817019	-6.73081964684198	10.2165883329115	-209
V_V_HT	1.74387688481941	4.3222194368794	54974.8130817019	-6.72770406104329	10.2154578306821	-209
V_V_HM	1.51488193878644	4.32334063472179	54974.8130817019	-6.95889656284984	9.98866044042273	-209
V_V_WT	1.74276183966285	4.32318121962275	54974.8130817019	-6.7307042072415	10.2162278865672	-208
V_V_HT	1.74398869869133	4.32210845362377	54974.8130817019	-6.72737471919822	10.2153521165809	-208
V_V_HM	1.50207954233606	4.32321885761331	54974.8130817019	-6.97146027529843	9.97561935997054	-208
V_V_WT	1.74240454795041	4.32306861103055	54974.8130817019	-6.73084078530949	10.2156498812103	-207
V_V_HT	1.74419209140839	4.32200552836359	54974.8130817019	-6.72696959223658	10.2153537750534	-207
V_V_HM	1.4890523159409	4.32310589748389	54974.8130817019	-6.98426609903369	9.96237073091548	-207
V_V_WT	1.74180558430308	4.32297199867085	54974.8130817019	-6.73125038804224	10.2148615566484	-206
V_V_HT	1.74448722927964	4.32191726713847	54974.8130817019	-6.72650146173413	10.2154759202934	-206
V_V_HM	1.47581552650103	4.32300898186469	54974.8130817019	-6.99731293316819	9.94894398617025	-206
V_V_WT	1.74095891054233	4.32289751433514	54974.8130817019	-6.73195107197339	10.213868893058	-205
V_V_HT	1.74487431716256	4.3218492895656	54974.8130817019	-6.72598113732322	10.2157297716483	-205
V_V_HM	1.46238511199014	4.32293426111821	54974.8130817019	-7.01059689448266	9.93536711846294	-205
V_V_WT	1.73986027366244	4.32285058400183	54974.8130817019	-6.732957725065	10.2126782723899	-204
V_V_HT	1.74535363870217	4.32180657525367	54974.8130817019	-6.72541809542734	10.2161253728317	-204
V_V_HM	1.44877830968434	4.32288717739082	54974.8130817019	-7.02411141234673	9.9216680317154	-204
V_V_WT	1.7385058703435	4.32283470260295	54974.8130817019	-6.7342810007288	10.2112927414158	-203
V_V_HT	1.74592550275834	4.32179232881183	54974.8130817019	-6.72481830824348	10.2166693137602	-203
V_V_HM	1.43501268732026	4.32287123614259	54974.8130817019	-7.03784578975048	9.907871164391	-203
V_V_WT	1.73689189643247	4.32285097988893	54974.8130817019	-6.73592687823653	10.2097106711015	-202
V_V_HT	1.7465902172692	4.32180755978023	54974.8130817019	-6.7241834465394	10.2173638810778	-202
V_V_HM	1.42110581115788	4.3228875507746	54974.8130817019	-7.05178464270805	9.89399626502381	-202
V_V_WT	1.73501506866416	4.32289842277506	54974.8130817019	-6.73789669440027	10.2079268317286	-201
V_V_HT	1.74734812052967	4.32185134589206	54974.8130817019	-6.72351136437063	10.21820760543	-201
V_V_HM	1.40707552500859	4.32293512566143	54974.8130817019	-7.0659081759751	9.88005922599227	-201
V_V_WT	1.73287418979727	4.32297489176364	54974.8130817019	-6.74018745303056	10.2059358326251	-200
V_V_HT	1.74819967774488	4.32192172226391	54974.8130817019	-6.72279774534655	10.2191971008363	-200
V_V_HM	1.39294078775913	4.32301181498769	54974.8130817019	-7.08019322485138	9.86607480036964	-200
V_V_WT	1.73046858337305	4.3230762384942	54974.8130817019	-6.74279169977003	10.2037288665161	-199
V_V_HT	1.74914538474343	4.32201487838963	54974.8130817019	-6.72203462501931	10.2203253945062	-199
V_V_HM	1.37872083513287	4.32311345816608	54974.8130817019	-7.09461239883277	9.85205406909851	-199
V_V_WT	1.72779757556454	4.32319615207815	54974.8130817019	-6.74569773905898	10.2012928901881	-198
V_V_HT	1.7501857392536	4.32212501317062	54974.8130817019	-6.72121013546598	10.2215816139732	-198
V_V_HM	1.36443490510842	4.32323372586508	54974.8130817019	-7.10913405440565	9.8380038646225	-198
V_V_WT	1.72486103542531	4.32332673026454	54974.8130817019	-6.74889021337552	10.1986122842261	-197
V_V_HT	1.75132126291169	4.32224486241772	54974.8130817019	-6.7203095171876	10.222952043011	-197
V_V_HM	1.35010243597506	4.32336469274649	54974.8130817019	-7.12372321956134	9.82392809151146	-197
V_V_WT	1.72166156497988	4.32346008274403	54974.8130817019	-6.75235105563254	10.1956741855923	-196
V_V_HT	1.75255261079307	4.32236718373615	54974.8130817019	-6.71931791996341	10.2244231415496	-196
V_V_HM	1.33574386326256	4.32349844503577	54974.8130817019	-7.1383439477155	9.80983167424061	-196
V_V_WT	1.71820502259536	4.32358901070953	54974.8130817019	-6.75606029774966	10.1924703429404	-195
V_V_HT	1.75388057157875	4.32248538194817	54974.8130817019	-6.71822162851692	10.2259827716744	-195
V_V_HM	1.32138069908081	4.32362776203619	54974.8130817019	-7.15296057414106	9.79572197230267	-195
V_V_WT	1.71449995860961	4.32370700275794	54974.8130817019	-6.75999662699246	10.1889965442117	-194
V_V_HT	1.75530603073172	4.32259349984347	54974.8130817019	-6.71700808121042	10.2276201426739	-194
V_V_HM	1.30703525968865	4.32374611223058	54974.8130817019	-7.16753798075893	9.78160850013623	-194
V_V_WT	1.71055596773763	4.3238075285634	54974.8130817019	-6.76413764916064	10.1852495846359	-193
V_V_HT	1.75682989207887	4.32268555808249	54974.8130817019	-6.71566465466882	10.2293244388266	-193
V_V_HM	1.29273011584115	4.32384694530397	54974.8130817019	-7.18204075814996	9.76750098983227	-193
V_V_WT	1.70638518352561	4.32388531871854	54974.8130817019	-6.76846090263195	10.1812312696832	-192
V_V_HT	1.75845307756651	4.32275673796724	54974.8130817019	-6.71418098226332	10.2310871373963	-192
V_V_HM	1.27848832062908	4.32392497547965	54974.8130817019	-7.1964354930633	9.75341213432146	-192
V_V_WT	1.70200268073114	4.32393694130569	54974.8130817019	-6.77294458606568	10.176949947528	-191
V_V_HT	1.76017648065394	4.32280391185775	54974.8130817019	-6.712550040338	10.2329030016459	-191
V_V_HM	1.26433335543091	4.32397675976801	54974.8130817019	-7.21069195583626	9.73935866669809	-191
V_V_WT	1.69742634010621	4.3239609478953	54974.8130817019	-6.77756797977759	10.17242065999	-190
V_V_HT	1.76200091376657	4.32282577529222	54974.8130817019	-6.71076845971297	10.2347702872461	-190
V_V_HM	1.25028895294255	4.32400084446537	54974.8130817019	-7.22478356450337	9.72536147038846	-190
V_V_WT	1.6926762745432	4.32395756752267	54974.8130817019	-6.78231141978613	10.1676639688725	-189
V_V_HT	1.76392708095057	4.32282256162324	54974.8130817019	-6.70883599371485	10.236690155616	-189
V_V_HM	1.23637892871479	4.32399745839533	54974.8130817019	-7.23868695200967	9.71144480943925	-189
V_V_WT	1.68777341121956	4.32392764511642	54974.8130817019	-6.78715563497995	10.1627024574191	-188
V_V_HT	1.76595561491794	4.32279505781661	54974.8130817019	-6.70675355209017	10.2386647819261	-188
V_V_HM	1.22262705068408	4.32396744855423	54974.8130817019	-7.25238001053764	9.6976341119058	-188
V_V_WT	1.68274051890311	4.32387360793129	54974.8130817019	-6.79208261402787	10.1575636518341	-187
V_V_HT	1.76808690542214	4.32274549996913	54974.8130817019	-6.7045251278512	10.2406989386955	-187
V_V_HM	1.2090567809654	4.3239132490966	54974.8130817019	-7.26584404893251	9.68395761086332	-187
V_V_WT	1.67760238498507	4.32379966144638	54974.8130817019	-6.79707581230768	10.1522805822778	-186
V_V_HT	1.77032098908745	4.32267775593303	54974.8130817019	-6.70215826539161	10.2428002435665	-186
V_V_HM	1.19569104704846	4.32383907770872	54974.8130817019	-7.2790644063998	9.67044650049673	-186
V_V_WT	1.67238557318486	4.32371153853568	54974.8130817019	-6.80211990257396	10.1468910489437	-185
V_V_HT	1.77265747535328	4.32259709538417	54974.8130817019	-6.6996636838743	10.2449786345809	-185
V_V_HM	1.18255204162561	4.32375068402222	54974.8130817019	-7.29203015956621	9.65713424281743	-185
V_V_WT	1.66711795488821	4.32361583784329	54974.8130817019	-6.80719994683045	10.1414358566069	-184
V_V_HT	1.77509556989089	4.32250958027927	54974.8130817019	-6.69705405910646	10.2472451988882	-184
V_V_HM	1.16966121097121	4.3236546861076	54974.8130817019	-7.30473283362278	9.6440552555652	-184
V_V_WT	1.66182765305386	4.32351839037726	54974.8130817019	-6.81229925093585	10.1359545570436	-183
V_V_HT	1.77763439262499	4.32242055463787	54974.8130817019	-6.6943407454798	10.2496095307298	-183
V_V_HM	1.15703984575119	4.3235569326291	54974.8130817019	-7.31716260132723	9.6312422928296	-183
V_V_WT	1.65654279101868	4.32342370658701	54974.8130817019	-6.81739853206636	10.1304841141037	-182
V_V_HT	1.78027306466345	4.32233413489489	54974.8130817019	-6.69153269012828	10.2520788194552	-182
V_V_HM	1.14470923460999	4.32346194835901	54974.8130817019	-7.3293070426211	9.61872551184109	-182
V_V_WT	1.651291550675	4.32333514552706	54974.8130817019	-6.82247619210043	10.1250592934504	-181
V_V_HT	1.78301057633779	4.32225336918637	54974.8130817019	-6.68863687708879	10.2546580297644	-181
V_V_HM	1.13269038360556	4.32337310369009	54974.8130817019	-7.34115175744034	9.60653252465147	-181
V_V_WT	1.64610234615028	4.32325572830747	54974.8130817019	-6.82750973830793	10.1197144306085	-180
V_V_HT	1.78584539243349	4.32218099446698	54974.8130817019	-6.68566020602651	10.2573509908935	-180
V_V_HM	1.12100315689918	4.32329343010677	54974.8130817019	-7.35268282335475	9.59468913715311	-180
V_V_WT	1.64100360634575	4.3231874371734	54974.8130817019	-6.83247462700226	10.1144818396938	-179
V_V_HT	1.78877569903869	4.32211878841511	54974.8130817019	-6.68260797511564	10.260159373193	-179
V_V_HM	1.10966679384306	4.32322491735819	54974.8130817019	-7.36388490093464	9.58321848862076	-179
V_V_WT	1.63602348249499	4.32313204330299	54974.8130817019	-6.83734617847164	10.1093931434616	-178
V_V_HT	1.79179892176239	4.32206834019652	54974.8130817019	-6.67948587352343	10.2630837170482	-178
V_V_HM	1.09869879638038	4.32316934329909	54974.8130817019	-7.37474397284482	9.57214156560558	-178
V_V_WT	1.63118954765324	4.32309132893784	54974.8130817019	-6.8421003128671	10.1044794081736	-177
V_V_HT	1.79491154231147	4.32203125916045	54974.8130817019	-6.676300573879	10.2661236585019	-177
V_V_HM	1.0881144616773	4.3231284964991	54974.8130817019	-7.38524824752838	9.56147717088298	-177
V_V_WT	1.62652848943731	4.32306700256098	54974.8130817019	-6.84671369121076	10.0997706700854	-176
V_V_HT	1.79810905885071	4.32200909841205	54974.8130817019	-6.67305962211472	10.2692777398161	-176
V_V_HM	1.07792674153094	4.32310409110717	54974.8130817019	-7.39538813293238	9.55124161599427	-176
V_V_WT	1.62206605720633	4.32306032970511	54974.8130817019	-6.8511630445966	10.0952951590093	-175
V_V_HT	1.80138613024256	4.32200301369268	54974.8130817019	-6.66977062462948	10.2725428851146	-175
V_V_HM	1.06814654339789	4.3230973966533	54974.8130817019	-7.40515520988805	9.54144829668383	-175
V_V_WT	1.61782750830973	4.32307121772901	54974.8130817019	-6.85542293409775	10.0910779507172	-174
V_V_HT	1.80473707419564	4.32201291397253	54974.8130817019	-6.66643908529557	10.2759132336869	-174
V_V_HM	1.05878391644107	4.32310832045628	54974.8130817019	-7.41453924757668	9.53210708045883	-174
V_V_WT	1.61383692660672	4.32309878375591	54974.8130817019	-6.85946754541024	10.0871413986237	-173
V_V_HT	1.80815551803678	4.32203798963102	54974.8130817019	-6.66306978992404	10.2793808259976	-173
V_V_HM	1.04984712061545	4.3231359769899	54974.8130817019	-7.4235302504056	9.52322449163651	-173
V_V_WT	1.61011772134909	4.32314082706368	54974.8130817019	-6.86326915585117	10.0835045985494	-172
V_V_HT	1.81163474834423	4.32207622149903	54974.8130817019	-6.65966549435077	10.2829349910392	-172
V_V_HM	1.04134349761965	4.32317815895505	54974.8130817019	-7.43211655035416	9.51480354559346	-172
V_V_WT	1.60669135722167	4.32319480581651	54974.8130817019	-6.86680131871942	10.0801840331628	-171
V_V_HT	1.81516721198486	4.32212528719154	54974.8130817019	-6.65622919981768	10.2865636237874	-171
V_V_HM	1.03327802977824	4.3232323165474	54974.8130817019	-7.44028816746312	9.5068442270196	-171
V_V_WT	1.60357723719153	4.32325798721279	54974.8130817019	-6.87003927473721	10.0771937491203	-170
V_V_HT	1.81874453248894	4.3221826983868	54974.8130817019	-6.65276440566607	10.2902534706439	-170
V_V_HM	1.02565331981344	4.32329570806719	54974.8130817019	-7.44803712525916	9.49934376488605	-170
V_V_WT	1.600793853558	4.32332668600902	54974.8130817019	-6.8729573085017	10.0745450156177	-169
V_V_HT	1.82235802287178	4.32224509105995	54974.8130817019	-6.64927320536792	10.2939892511115	-169
V_V_HM	1.01847101131315	4.3233646365941	54974.8130817019	-7.45535453416417	9.49229655679048	-169
V_V_WT	1.59835773828473	4.32339703614313	54974.8130817019	-6.87553131053994	10.0722467871094	-168
V_V_HT	1.8259984059288	4.32230893951091	54974.8130817019	-6.6457579657305	10.2977547775881	-168
V_V_HM	1.01173082057377	4.32343522368798	54974.8130817019	-7.46223307611137	9.48569471725892	-168
V_V_WT	1.59628438935223	4.32346455023319	54974.8130817019	-6.87773698757084	10.0703057662753	-167
V_V_HT	1.82965613554994	4.32237014437631	54974.8130817019	-6.64222019808239	10.3015324691823	-167
V_V_HM	1.00543151014488	4.32350296786379	54974.8130817019	-7.46866516560837	9.47952818589813	-167
V_V_WT	1.59458655761208	4.32352530548257	54974.8130817019	-6.87955390003342	10.0687270152576	-166
V_V_HT	1.83332106707709	4.32242513004962	54974.8130817019	-6.63866303886739	10.3053051730216	-166
V_V_HM	0.999569484707465	4.32356393369344	54974.8130817019	-7.47464668450703	9.47378565392196	-166
V_V_WT	1.59327418328918	4.32357618122978	54974.8130817019	-6.88096599118396	10.0675143577623	-165
V_V_HT	1.83698250414827	4.32247106158532	54974.8130817019	-6.63509162793401	10.3090566362305	-165
V_V_HM	0.99413881941588	4.32361499009648	54974.8130817019	-7.48017742071299	9.46845505954475	-165
V_V_WT	1.5923566398116	4.32361366514513	54974.8130817019	-6.88195700340317	10.0666702830264	-164
V_V_HT	1.84062964317883	4.3225047347384	54974.8130817019	-6.63151048852382	10.3127697748815	-164
V_V_HM	0.989133125926962	4.32365261353566	54974.8130817019	-7.48525685641123	9.46352310826515	-164
V_V_WT	1.59184269647442	4.32363398345165	54974.8130817019	-6.88251077076615	10.066196163715	-163
V_V_HT	1.84425163112527	4.32252269469392	54974.8130817019	-6.62792370221838	10.3164269644689	-163
V_V_HM	0.984545597924566	4.32367301865345	54974.8130817019	-7.48988437859014	9.45897557443927	-163
V_V_WT	1.59173808528412	4.3236347125774	54974.8130817019	-6.88261681104812	10.0660929816164	-162
V_V_HT	1.84783738036133	4.32252272795309	54974.8130817019	-6.62433801817055	10.3200127788932	-162
V_V_HM	0.980367353578991	4.32367377423798	54974.8130817019	-7.49406410388678	9.45479881104476	-162
V_V_WT	1.59204488576877	4.32361534085297	54974.8130817019	-6.88227204184532	10.0663618133829	-161
V_V_HT	1.85137563761569	4.32250438086744	54974.8130817019	-6.62076380049736	10.3235150757287	-161
V_V_HM	0.976587131640727	4.32365436647709	54974.8130817019	-7.4978062864752	9.45098054975665	-161
V_V_WT	1.59276211869417	4.32357699902922	54974.8130817019	-6.88147965867172	10.0670038960601	-160
V_V_HT	1.85485509246854	4.32246870886695	54974.8130817019	-6.61721442826894	10.326924613206	-160
V_V_HM	0.973191767746314	4.32361592880608	54974.8130817019	-7.50112631226007	9.4475098477527	-160
V_V_WT	1.5938876024538	4.32352133401589	54974.8130817019	-6.88024507108864	10.0680202759963	-159
V_V_HT	1.85826447852767	4.32241723269211	54974.8130817019	-6.61370414853972	10.3302331055951	-159
V_V_HM	0.970167408513205	4.32356011267982	54974.8130817019	-7.50404127148732	9.44437608851373	-159
V_V_WT	1.5954161722428	4.32345156542403	54974.8130817019	-6.87857975436163	10.0694120988472	-158
V_V_HT	1.86159277068529	4.32235291878883	54974.8130817019	-6.61024980067263	10.3334353420432	-158
V_V_HM	0.967498621757464	4.32349014685467	54974.8130817019	-7.5065729247264	9.44157016824133	-158
V_V_WT	1.597339724961	4.32337236750488	54974.8130817019	-6.87650097315662	10.0711804230786	-157
V_V_HT	1.86482926875675	4.32228007170025	54974.8130817019	-6.60687052178761	10.3365290593011	-157
V_V_HM	0.96516849281511	4.32341071893751	54974.8130817019	-7.50874737438421	9.43908436001443	-157
V_V_WT	1.59964957072368	4.32328817045282	54974.8130817019	-6.87402610057096	10.0733252420183	-156
V_V_HT	1.86796333961227	4.32220276146962	54974.8130817019	-6.60358492232826	10.3395116015528	-156
V_V_HM	0.963159813473524	4.3233262721644	54974.8130817019	-7.51059053744777	9.43691016439481	-156
V_V_WT	1.60233701888558	4.32320259684806	54974.8130817019	-6.87117092753296	10.0758449653041	-155
V_V_HT	1.87098435235136	4.32212430321189	54974.8130817019	-6.60041013084403	10.3423788355467	-155
V_V_HM	0.961455377630195	4.3232404402726	54974.8130817019	-7.51212674217054	9.43503749743093	-155
V_V_WT	1.60539287685328	4.32311870809733	54974.8130817019	-6.86795064701507	10.0787364007216	-154
V_V_HT	1.87388184674282	4.32204748761679	54974.8130817019	-6.59736207733791	10.3451257708235	-154
V_V_HM	0.960037818738385	4.32315629451837	54974.8130817019	-7.51337937478347	9.43345501226024	-154
V_V_WT	1.60880594592559	4.32304002437672	54974.8130817019	-6.86438335728876	10.0819952491399	-153
V_V_HT	1.87664605532771	4.32197552943017	54974.8130817019	-6.59445683019364	10.3477489408491	-153
V_V_HM	0.958889136797218	4.32307736618297	54974.8130817019	-7.51437335662391	9.43215163021835	-153
V_V_WT	1.6125640822258	4.32296966816867	54974.8130817019	-6.86048732231861	10.0856154867702	-152
V_V_HT	1.87926760388423	4.32191127494103	54974.8130817019	-6.59170934237979	10.3502445501483	-152
V_V_HM	0.957991084490359	4.32300678780395	54974.8130817019	-7.51513307480415	9.43111524378487	-152
V_V_WT	1.61665337186808	4.3229109832064	54974.8130817019	-6.85628300973143	10.0895897534676	-151
V_V_HT	1.88173800273925	4.3218577791178	54974.8130817019	-6.58913409132941	10.3526100968079	-151
V_V_HM	0.95732506056526	4.32294791361246	54974.8130817019	-7.51568370489371	9.43033382602423	-151
V_V_WT	1.62105945858405	4.32286631596714	54974.8130817019	-6.85178937490769	10.0939082920758	-150
V_V_HT	1.88404898248842	4.3218171763058	54974.8130817019	-6.58674352977893	10.3548414947558	-150
V_V_HM	0.956872375441321	4.32290309782503	54974.8130817019	-7.51604855075443	9.42979330163707	-150
V_V_WT	1.62576764790419	4.32283693790934	54974.8130817019	-6.84702360438459	10.098558900193	-149
V_V_HT	1.88619255831392	4.32179060969143	54974.8130817019	-6.58454788319965	10.3569329998275	-149
V_V_HM	0.95661435592443	4.32287361660839	54974.8130817019	-7.51624878687628	9.42947749872514	-149
V_V_WT	1.63076188927431	4.32282408531834	54974.8130817019	-6.84200417184437	10.103527950393	-148
V_V_HT	1.88816187687202	4.32177919890005	54974.8130817019	-6.582556199409	10.358879953153	-148
V_V_HM	0.956532386131606	4.32286071052124	54974.8130817019	-7.51630546064616	9.42937023290937	-148
V_V_WT	1.6360257938594	4.322827839703	54974.8130817019	-6.83674762588002	10.1087992135988	-147
V_V_HT	1.88995036791189	4.32178300069521	54974.8130817019	-6.58077515991478	10.3606758957386	-147
V_V_HM	0.956607868072581	4.32286446202019	54974.8130817019	-7.51623733166991	9.42945306781507	-147
V_V_WT	1.64154274714004	4.3228471350265	54974.8130817019	-6.83126849157116	10.1143539858512	-146
V_V_HT	1.89155178880921	4.32180101617298	54974.8130817019	-6.57920904948248	10.3623126271009	-146
V_V_HM	0.956822312117318	4.32288380269518	54974.8130817019	-7.51606079548619	9.42970541972083	-146
V_V_WT	1.64729523460156	4.32288087047899	54974.8130817019	-6.82558212583728	10.1201725950404	-145
V_V_HT	1.89296120740606	4.3218322251181	54974.8130817019	-6.5778608006408	10.3637832154529	-145
V_V_HM	0.957157669455952	4.32291762885077	54974.8130817019	-7.51579173765396	9.43010707656586	-145
V_V_WT	1.65326551528578	4.32292689117726	54974.8130817019	-6.81970204605016	10.1262330766217	-144
V_V_HT	1.89417401903152	4.32187463810941	54974.8130817019	-6.57673111878104	10.3650791568441	-144
V_V_HM	0.957596000859716	4.32296377964681	54974.8130817019	-7.51544386213983	9.43063586385927	-144
V_V_WT	1.6594357370447	4.32298208318744	54974.8130817019	-6.81364000102513	10.1325114751145	-143
V_V_HT	1.89518596597573	4.32192538388067	54974.8130817019	-6.57581863391069	10.3661905658621	-143
V_V_HM	0.958119555518223	4.32301913239625	54974.8130817019	-7.51502879926529	9.43126791030174	-143
V_V_WT	1.66578752800677	4.32304392030555	54974.8130817019	-6.8074094112559	10.1389844672694	-142
V_V_HT	1.89599453537396	4.32198214545569	54974.8130817019	-6.57512131760464	10.3671103883526	-142
V_V_HM	0.958711551358903	4.3230811533205	54974.8130817019	-7.51455836487883	9.43198146759663	-142
V_V_WT	1.67230210604779	4.32311054867355	54974.8130817019	-6.80102542529171	10.1456296373873	-141
V_V_HT	1.8965989602184	4.32204323706434	54974.8130817019	-6.57463663274918	10.367834553186	-141
V_V_HM	0.959356238725853	4.32314798244592	54974.8130817019	-7.51404466307467	9.43275714052638	-141
V_V_WT	1.67896060785642	4.32317977146417	54974.8130817019	-6.79450260064679	10.1524238163596	-140
V_V_HT	1.89699916488462	4.32210665912978	54974.8130817019	-6.5743607357839	10.3683590655531	-140
V_V_HM	0.960038326600426	4.32321741576339	54974.8130817019	-7.51349866499793	9.43357531819878	-140
V_V_WT	1.68574414618388	4.32324981104707	54974.8130817019	-6.78785634040171	10.1593446327695	-139
V_V_HT	1.89719644188611	4.32217080480139	54974.8130817019	-6.57428918475661	10.3686820685288	-139
V_V_HM	0.960743511154988	4.32328766940381	54974.8130817019	-7.51293117808002	9.43441820038999	-139
V_V_WT	1.69263388725511	4.32331863626323	54974.8130817019	-6.78110149724538	10.1663692717556	-138
V_V_HT	1.89719275093998	4.32223383346841	54974.8130817019	-6.57441641233996	10.3688019142199	-138
V_V_HM	0.96145800994281	4.32335670525221	54974.8130817019	-7.5123519900478	9.43526800993341	-138
V_V_WT	1.69961130433963	4.32338506537537	54974.8130817019	-6.77425428169479	10.1734768903741	-137
V_V_HT	1.89699164492582	4.32229469314327	54974.8130817019	-6.57473680375122	10.3687200936029	-137
V_V_HM	0.962169407055022	4.32342333679291	54974.8130817019	-7.51177119123093	9.43611000534098	-137
V_V_WT	1.70665826470997	4.32344874292113	54974.8130817019	-6.76733212976863	10.1806486591886	-136
V_V_HT	1.89659823256406	4.32235309732644	54974.8130817019	-6.57524468872885	10.368441153857	-136
V_V_HM	0.96286668377634	4.32348720597667	54974.8130817019	-7.51119909856565	9.43693246611834	-136
V_V_WT	1.71375671782361	4.32350866681147	54974.8130817019	-6.76035112790777	10.187864563555	-135
V_V_HT	1.89601792681404	4.3224081569356	54974.8130817019	-6.5759329117058	10.3679687653339	-135
V_V_HM	0.963539097658746	4.32354730654333	54974.8130817019	-7.51064448222286	9.43772267754035	-135
V_V_WT	1.720888614993	4.3235628371558	54974.8130817019	-6.7533254049999	10.1951026349859	-134
V_V_HT	1.89525614325728	4.32245805365336	54974.8130817019	-6.5767924931855	10.3673047797001	-134
V_V_HM	0.964175909694845	4.32360163197869	54974.8130817019	-7.51011414842781	9.4384659678175	-134
V_V_WT	1.72803590701362	4.32360833471669	54974.8130817019	-6.74626728852336	10.2023391025506	-133
V_V_HT	1.89431829766882	4.32250011150281	54974.8130817019	-6.57781277245908	10.3664493677967	-133
V_V_HM	0.964766380860262	4.32364725421447	54974.8130817019	-7.50961309717015	9.43914585889068	-133
V_V_WT	1.73518073003668	4.3236418169854	54974.8130817019	-6.73918809098595	10.2095495510593	-132
V_V_HT	1.89320999780239	4.32253125513914	54974.8130817019	-6.57898211407501	10.3654021096798	-132
V_V_HM	0.965300051157833	4.32368082106687	54974.8130817019	-7.50914521814287	9.43974532045854	-132
V_V_WT	1.74230616162586	4.32366106069604	54974.8130817019	-6.73210037720696	10.2167127004587	-131
V_V_HT	1.89193779698971	4.32254943802871	54974.8130817019	-6.58028995348103	10.3641655474604	-131
V_V_HM	0.965767866585644	4.32370010286797	54974.8130817019	-7.50871519518284	9.44025092835412	-131
V_V_WT	1.74939646443121	4.32366536741767	54974.8130817019	-6.72501851560677	10.2238114444692	-130
V_V_HT	1.89050923943519	4.32255401672719	54974.8130817019	-6.58172748531724	10.3627459641876	-130
V_V_HM	0.966162419888946	4.32370439918546	54974.8130817019	-7.50832906269247	9.44065390247036	-130
V_V_WT	1.75643692732339	4.32365519365996	54974.8130817019	-6.71795811207685	10.2308319667236	-129
V_V_HT	1.88893257025006	4.32254540718721	54974.8130817019	-6.58328727974256	10.3611524202427	-129
V_V_HM	0.966477641704216	4.32369416799187	54974.8130817019	-7.50799378766475	9.44094907107318	-129
V_V_WT	1.76341326410247	4.32363108941586	54974.8130817019	-6.7109345308073	10.2377610590122	-128
V_V_HT	1.88721623917691	4.32252410069974	54974.8130817019	-6.5849618499482	10.359394328302	-128
V_V_HM	0.966707969346231	4.32366996142041	54974.8130817019	-7.50771601496989	9.44113195366236	-128
V_V_WT	1.77031205736549	4.32359432214211	54974.8130817019	-6.7039636734253	10.2445877881563	-127
V_V_HT	1.8853689721419	4.32249124273385	54974.8130817019	-6.58674471513554	10.3574826594193	-127
V_V_HM	0.96684880847183	4.32363305137052	54974.8130817019	-7.50750283188306	9.44120044882672	-127
V_V_WT	1.77712032592697	4.32354617023356	54974.8130817019	-6.69706102677937	10.2513016786333	-126
V_V_HT	1.88339956559923	4.32244797856189	54974.8130817019	-6.58862932359237	10.3554284547908	-126
V_V_HM	0.966896018695195	4.32358472110386	54974.8130817019	-7.5073608939921	9.44115293138249	-126
V_V_WT	1.78382616563135	4.32348882158745	54974.8130817019	-6.6902427833193	10.257895114582	-125
V_V_HT	1.88131678633202	4.3223962876403	54974.8130817019	-6.59061078828432	10.3532443609484	-125
V_V_HM	0.966846499459493	4.32352716611798	54974.8130817019	-7.50729760504468	9.44099060396366	-125
V_V_WT	1.79041895182714	4.32342554467188	54974.8130817019	-6.68352597391736	10.2643638775716	-124
V_V_HT	1.87912920790308	4.32233914434745	54974.8130817019	-6.59268636545143	10.3509447812576	-124
V_V_HM	0.96669832668006	4.32346366557471	54974.8130817019	-7.50732131630607	9.44071796966618	-124
V_V_WT	1.79688929835798	4.32336047288716	54974.8130817019	-6.67692808622402	10.27070668294	-123
V_V_HT	1.87684500688981	4.32228032097164	54974.8130817019	-6.59485527222825	10.3485452860079	-123
V_V_HM	0.966450643840027	4.32339836599078	54974.8130817019	-7.50744101149554	9.44034229917559	-123
V_V_WT	1.80322901376542	4.32329834065713	54974.8130817019	-6.67046659120225	10.2769246187331	-122
V_V_HT	1.87447177570914	4.32222414656056	54974.8130817019	-6.59711840116226	10.3460619525805	-122
V_V_HM	0.966103566220539	4.32333601650009	54974.8130817019	-7.50766588366825	9.43987301610932	-122
V_V_WT	1.80943086430533	4.32324390528233	54974.8130817019	-6.6641580469392	10.2830197755499	-121
V_V_HT	1.87201649272637	4.32217497425812	54974.8130817019	-6.59947730608128	10.343510291534	-121
V_V_HM	0.96565794591946	4.32328138906637	54974.8130817019	-7.50800443380934	9.43932032564826	-121
V_V_WT	1.81548797401543	4.32320083715148	54974.8130817019	-6.65801652338524	10.2889924714161	-120
V_V_HT	1.8694858247427	4.32213615428193	54974.8130817019	-6.60193188663456	10.34090353612	-120
V_V_HM	0.965114893199264	4.32323816571242	54974.8130817019	-7.50846276844728	9.43869255484581	-120
V_V_WT	1.82139413621925	4.3231721079929	54974.8130817019	-6.65205405182555	10.2948423242641	-119
V_V_HT	1.86688570494876	4.32211039764655	54974.8130817019	-6.60448152323931	10.3382529331368	-119
V_V_HM	0.96447596619258	4.32320932764363	54974.8130817019	-7.50904517263331	9.43799710501847	-119
V_V_WT	1.82714345423821	4.32315929600011	54974.8130817019	-6.64627962220928	10.3005665306857	-118
V_V_HT	1.86422165579076	4.3220991328277	54974.8130817019	-6.60712349327196	10.3355668048535	-118
V_V_HM	0.963742922132347	4.32319645852207	54974.8130817019	-7.50975299312344	9.43723883738813	-118
V_V_WT	1.83273073614838	4.32316334677949	54974.8130817019	-6.6407002798556	10.3061617521524	-117
V_V_HT	1.86149805155866	4.32210321495057	54974.8130817019	-6.60985509849402	10.3328512016113	-117
V_V_HM	0.962917932464663	4.32320050726432	54974.8130817019	-7.51058591835483	9.43642178328415	-117
V_V_WT	1.83815145416911	4.32318452890006	54974.8130817019	-6.63532107894239	10.3116239872806	-116
V_V_HT	1.85871806694929	4.32212288565941	54974.8130817019	-6.61267363783312	10.3301097717317	-116
V_V_HM	0.962003549795234	4.32322174343225	54974.8130817019	-7.51154192406498	9.43554902365545	-116
V_V_WT	1.84340131969303	4.32322158908883	54974.8130817019	-6.63014385165297	10.316946491039	-115
V_V_HT	1.8558843709161	4.3221569880417	54974.8130817019	-6.615574174779	10.3273429166112	-115
V_V_HM	0.961002460646547	4.3232589102884	54974.8130817019	-7.51261586051698	9.43462078181008	-115
V_V_WT	1.84847647917835	4.3232723663853	54974.8130817019	-6.62516821603115	10.3221211743879	-114
V_V_HT	1.8529985810101	4.32220353731422	54974.8130817019	-6.61855120159139	10.3245483636116	-114
V_V_HM	0.959917589043343	4.32330984050486	54974.8130817019	-7.51380055570796	9.43363573379465	-114
V_V_WT	1.85337318748586	4.32333303791045	54974.8130817019	-6.62039042434597	10.3271367993177	-113
V_V_HT	1.85006205285833	4.3222590182232	54974.8130817019	-6.62159647272073	10.3217205784374	-113
V_V_HM	0.95875191828808	4.32337070008949	54974.8130817019	-7.5150855116835	9.43258934825965	-113
V_V_WT	1.85808778501682	4.32339828082152	54974.8130817019	-6.61580370338639	10.33197927342	-112
V_V_HT	1.84707588552378	4.32231853364197	54974.8130817019	-6.62469929070087	10.3188510617484	-112
V_V_HM	0.957508490534792	4.32343615081832	54974.8130817019	-7.51645722333243	9.43147420440202	-112
V_V_WT	1.86261703715778	4.32346272628087	54974.8130817019	-6.61140076480573	10.3366348391213	-111
V_V_HT	1.84403991079289	4.32237715284106	54974.8130817019	-6.62785015948038	10.3159299810662	-111
V_V_HM	0.956190647548972	4.32350080800598	54974.8130817019	-7.51790179486755	9.43028308996549	-111
V_V_WT	1.86695820344625	4.32352159715098	54974.8130817019	-6.60717498584286	10.3410913927354	-110
V_V_HT	1.84095250606509	4.32243049985099	54974.8130817019	-6.63104212472838	10.3129471368586	-110
V_V_HM	0.95480212197981	4.32355987998222	54974.8130817019	-7.51940610193176	9.42901034589138	-110
V_V_WT	1.87110903798768	4.323571024941	54974.8130817019	-6.60312103012266	10.345339106098	-109
V_V_HT	1.83781071127628	4.32247504372198	54974.8130817019	-6.63427122582227	10.3098926483748	-109
V_V_HM	0.953347103559146	4.3236094860036	54974.8130817019	-7.52095834850839	9.42765255562668	-109
V_V_WT	1.87506779598564	4.32360831353466	54974.8130817019	-6.59923535803441	10.3493709500057	-108
V_V_HT	1.83461037418068	4.32250833974098	54974.8130817019	-6.63753682335276	10.3067575717141	-108
V_V_HM	0.951830318050199	4.32364692079839	54974.8130817019	-7.52254850648231	9.42620914258271	-108
V_V_WT	1.87883326782071	4.32363213468558	54974.8130817019	-6.59551657582516	10.3531831114666	-107
V_V_HT	1.83134633376942	4.32252920792436	54974.8130817019	-6.64084176555238	10.3035344330912	-107
V_V_HM	0.950257132354416	4.32367085067877	54974.8130817019	-7.52416859491445	9.42468285962328	-107
V_V_WT	1.88240471976325	4.32364230034403	54974.8130817019	-6.59196504864575	10.3567744881722	-106
V_V_HT	1.82801273109827	4.32253751954961	54974.8130817019	-6.64419165906836	10.3002171212649	-106
V_V_HM	0.948633532671344	4.32368108536394	54974.8130817019	-7.5258122546535	9.42307931999619	-106
V_V_WT	1.88578163757758	4.3236387587194	54974.8130817019	-6.58858118922185	10.360144464377	-105
V_V_HT	1.82460353001925	4.32253326427516	54974.8130817019	-6.64759251977909	10.2967995798176	-105
V_V_HM	0.946965813230378	4.32367757149103	54974.8130817019	-7.52747308687847	9.42140471333923	-105
V_V_WT	1.88896414327643	4.3236226211466	54974.8130817019	-6.58536705376513	10.363295340318	-104
V_V_HT	1.82111253432089	4.32251750246103	54974.8130817019	-6.65105262220924	10.293277690851	-104
V_V_HM	0.945261207131495	4.32366142216041	54974.8130817019	-7.52914604017409	9.41966845443707	-104
V_V_WT	1.89195304811384	4.32359613191107	54974.8130817019	-6.58232622983702	10.3662323260647	-103
V_V_HT	1.81753354253615	4.3224923368007	54974.8130817019	-6.65458228912013	10.2896493741924	-103
V_V_HM	0.943527981045101	4.3236348867002	54974.8130817019	-7.53082725656908	9.41788321865928	-103
V_V_WT	1.89474930392942	4.32356114935528	54974.8130817019	-6.57946140796241	10.3689600158212	-102
V_V_HT	1.8138603616728	4.32245950349753	54974.8130817019	-6.65819111647492	10.2859118398205	-102
V_V_HM	0.941774613315687	4.32359982781368	54974.8130817019	-7.53251190863068	9.41606113526205	-102
V_V_WT	1.89735386414674	4.3235186738247	54974.8130817019	-6.57677359540199	10.3714813236955	-101
V_V_HT	1.81008680137045	4.322419935025	54974.8130817019	-6.6618871222887	10.2820607250296	-101
V_V_HM	0.940009584148463	4.32355724827331	54974.8130817019	-7.53419348159488	9.4142126498918	-101
V_V_WT	1.89976792619646	4.32346915124913	54974.8130817019	-6.57426246875069	10.3737983211436	-100
V_V_HT	1.80620693276514	4.32237404212916	54974.8130817019	-6.66567704049059	10.2780909060209	-100
V_V_HM	0.938241738341269	4.32350759528032	54974.8130817019	-7.5358640071814	9.41234748386394	-100
V_V_WT	1.90199367214471	4.32341354717406	54974.8130817019	-6.57192773841843	10.3759150827078	-99
V_V_HT	1.80221588351127	4.32232271042678	54974.8130817019	-6.66956747924142	10.273999246264	-99
V_V_HM	0.936481389499669	4.32345183727134	54974.8130817019	-7.53751506992744	9.41047784892677	-99
V_V_WT	1.90403384490363	4.32335262504992	54974.8130817019	-6.56976815786138	10.3778358476686	-98
V_V_HT	1.79810945616819	4.32226663104328	54974.8130817019	-6.67356399059259	10.269782902929	-98
V_V_HM	0.934739673154411	4.32339074033367	54974.8130817019	-7.53913703583877	9.4086163821476	-98
V_V_WT	1.9058924447897	4.32328764646514	54974.8130817019	-6.56778219948534	10.3795670890647	-97
V_V_HT	1.79388509573458	4.32220695097299	54974.8130817019	-6.67767137766245	10.2654415691316	-97
V_V_HM	0.933029543914834	4.32332557022278	54974.8130817019	-7.54071943119586	9.40677851902553	-97
V_V_WT	1.90757378870342	4.32321928765207	54974.8130817019	-6.5659668718101	10.3811144492169	-96
V_V_HT	1.7895406587247	4.32214426809793	54974.8130817019	-6.68189295578982	10.2609742732392	-96
V_V_HM	0.931364411415494	4.32325700605252	54974.8130817019	-7.54225017743213	9.40497900026312	-96
V_V_WT	1.90908262734086	4.32314764030834	54974.8130817019	-6.56431760386758	10.3824828585493	-95
V_V_HT	1.78507464671381	4.3220786324465	54974.8130817019	-6.68623032145543	10.2563796148831	-95
V_V_HM	0.929758279747261	4.32318514109114	54974.8130817019	-7.54371545326313	9.40323201275765	-95
V_V_WT	1.91042593120832	4.32307363797157	54974.8130817019	-6.56282925489187	10.3836811173085	-94
V_V_HT	1.78048886413706	4.3220108711514	54974.8130817019	-6.69068329141016	10.2516610196843	-94
V_V_HM	0.928228163942713	4.32311091278232	54974.8130817019	-7.54510008105258	9.401556408938	-94
V_V_WT	1.91161354466301	4.32299938503955	54974.8130817019	-6.56149610516043	10.3847231944865	-93
V_V_HT	1.77578946254511	4.32194289542874	54974.8130817019	-6.69524946010051	10.2468283851907	-93
V_V_HM	0.926794913248429	4.32303643255336	54974.8130817019	-7.5463873499665	9.39997717646336	-93
V_V_WT	1.91265788352204	4.32292772620786	54974.8130817019	-6.56031131447983	10.3856270815239	-92
V_V_HT	1.77098652945591	4.32187730274536	54974.8130817019	-6.69992383106213	10.241896889974	-92
V_V_HM	0.925482751965809	4.32296455407373	54974.8130817019	-7.54755862891603	9.39852413284765	-92
V_V_WT	1.91357188759473	4.32286077956052	54974.8130817019	-6.55926609450052	10.38640986969	-91
V_V_HT	1.76609095667914	4.32181601582276	54974.8130817019	-6.70469928103317	10.2368811943914	-91
V_V_HM	0.924316589283599	4.32289740253216	54974.8130817019	-7.54859317409747	9.39722635266466	-91
V_V_WT	1.91436915851033	4.32279985363211	54974.8130817019	-6.55834940833039	10.387087725351	-90
V_V_HT	1.76111466772691	4.3217602070805	54974.8130817019	-6.70956618445222	10.2317955199061	-90
V_V_HM	0.923322143601752	4.32283629143874	54974.8130817019	-7.54946784160004	9.39611212880355	-90
V_V_WT	1.91506665014232	4.32274672061076	54974.8130817019	-6.55754777559732	10.387681075882	-89
V_V_HT	1.75607481884094	4.32171148382534	54974.8130817019	-6.71451053541034	10.2266601730922	-89
V_V_HM	0.922529218197475	4.32278299898212	54974.8130817019	-7.55015631340896	9.39521474980391	-89
V_V_WT	1.91568555927355	4.32270387713267	54974.8130817019	-6.55684489294323	10.3882160114903	-88
V_V_HT	1.7509951834051	4.32167213267246	54974.8130817019	-6.71951304230566	10.2215034091159	-88
V_V_HM	0.921972690839446	4.32274002940009	54974.8130817019	-7.55062862007952	9.39457400175841	-88
V_V_WT	1.91625079840597	4.32267411192953	54974.8130817019	-6.55622131380022	10.3887229106122	-87
V_V_HT	1.74590532205713	4.32164471954414	54974.8130817019	-6.72454917372647	10.2163598178407	-87
V_V_HM	0.921691806694199	4.32271017947088	54974.8130817019	-7.55085099815047	9.39423461153886	-87
V_V_WT	1.91678803260359	4.32265909172906	54974.8130817019	-6.55565463990246	10.3892307051096	-86
V_V_HT	1.7408359685701	4.32163077585472	54974.8130817019	-6.72959119748272	10.2112631346229	-86
V_V_HM	0.921726690845354	4.32269512080755	54974.8130817019	-7.55078659891171	9.39423998060241	-86
V_V_WT	1.91732380683732	4.32265926725917	54974.8130817019	-6.555119209709	10.3897668233836	-85
V_V_HT	1.73581920436523	4.32163071226052	54974.8130817019	-6.7346078370425	10.206246245773	-85
V_V_HM	0.922118427755052	4.32269530558514	54974.8130817019	-7.5503952241674	9.3946320796775	-85
V_V_WT	1.91788817780148	4.32267481355283	54974.8130817019	-6.55458530959139	10.3903616651943	-84
V_V_HT	1.73089249889406	4.32164469417969	54974.8130817019	-6.73956194717503	10.2013469449632	-84
V_V_HM	0.922911930870576	4.32271090916749	54974.8130817019	-7.54963230418465	9.3954561659258	-84
V_V_WT	1.91851303304921	4.32270499130444	54974.8130817019	-6.5540196029522	10.3910456690506	-83
V_V_HT	1.72609610784211	4.3216720473993	54974.8130817019	-6.74441195073265	10.1966041664169	-83
V_V_HM	0.924154060449979	4.32274118987546	54974.8130817019	-7.54844952500899	9.39675764590895	-83
V_V_WT	1.91923406178922	4.32274883158272	54974.8130817019	-6.55338450147052	10.391852625049	-82
V_V_HT	1.72147603121527	4.32171189479668	54974.8130817019	-6.74911012854276	10.1920621909733	-82
V_V_HM	0.925895617895442	4.32278517542687	54974.8130817019	-7.54679417955825	9.39858541534913	-82
V_V_WT	1.92008790336799	4.32280419035472	54974.8130817019	-6.55263916348	10.392814970216	-81
V_V_HT	1.71707970557385	4.32176227573065	54974.8130817019	-6.75360520117436	10.1877646123221	-81
V_V_HM	0.928188391484909	4.32284071513021	54974.8130817019	-7.54461026418372	9.40098704715354	-81
V_V_WT	1.92111223140612	4.3228678099065	54974.8130817019	-6.55173953021744	10.3939639930297	-80
V_V_HT	1.71295608680202	4.32182020206362	54974.8130817019	-6.75784235597225	10.1837545295763	-80
V_V_HM	0.931085157287995	4.32290454150536	54974.8130817019	-7.5418385985315	9.4040089131075	-80
V_V_WT	1.92234885128519	4.32293648781875	54974.8130817019	-6.55063751953656	10.3953352221069	-79
V_V_HT	1.70916020008471	4.3218827435052	54974.8130817019	-6.76176082436145	10.1800812245309	-79
V_V_HM	0.934642636475026	4.32297344226514	54974.8130817019	-7.53841616532541	9.40770143827546	-79
V_V_WT	1.92384166505258	4.32300654528921	54974.8130817019	-6.54928201891131	10.3969653490165	-78
V_V_HT	1.70575011880385	4.32194653082642	54974.8130817019	-6.76529592924718	10.1767961668549	-78
V_V_HM	0.938919488848853	4.32304372738893	54974.8130817019	-7.53427707229588	9.41211604999358	-78
V_V_WT	1.92563884007843	4.32307471834469	54974.8130817019	-6.54761846356078	10.3988961437176	-77
V_V_HT	1.7027900441454	4.32200858201943	54974.8130817019	-6.76837762468681	10.1739577129776	-77
V_V_HM	0.943978198103579	4.32311212267417	54974.8130817019	-7.52935241828838	9.41730881449554	-77
V_V_WT	1.92778960640081	4.32313720615162	54974.8130817019	-6.54559017378598	10.4011693865876	-76
V_V_HT	1.70034570645464	4.32206541557942	54974.8130817019	-6.7709333565608	10.1716247694701	-76
V_V_HM	0.949882200837457	4.32317481572247	54974.8130817019	-7.52357129437663	9.42333569605154	-76
V_V_WT	1.93034427361611	4.32318980987306	54974.8130817019	-6.54313861024016	10.4038271574724	-75
V_V_HT	1.69848432622717	4.32211317756637	54974.8130817019	-6.77288835062358	10.1698570030779	-75
V_V_HM	0.95669579477223	4.32322759521931	54974.8130817019	-7.51686114863238	9.43025273817684	-75
V_V_WT	1.93335851726183	4.32322968709708	54974.8130817019	-6.54020252623814	10.4069195607618	-74
V_V_HT	1.69728051844261	4.32214926893515	54974.8130817019	-6.77416289774856	10.1687239346338	-74
V_V_HM	0.964487519687665	4.32326760993649	54974.8130817019	-7.50914785284822	9.43812289222356	-74
V_V_WT	1.93689336194112	4.32325555106649	54974.8130817019	-6.5367183751235	10.4105050990057	-73
V_V_HT	1.69681619914955	4.32217252833996	54974.8130817019	-6.77467280564106	10.1683052039402	-73
V_V_HM	0.973330026046618	4.32329356855365	54974.8130817019	-7.50035622556417	9.44701627765741	-73
V_V_WT	1.94101089481752	4.3232661381752	54974.8130817019	-6.53262159305573	10.4146433826908	-72
V_V_HT	1.69717473372359	4.32218180795167	54974.8130817019	-6.77433245917222	10.1686819266194	-72
V_V_HM	0.983296772781152	4.32330420326872	54974.8130817019	-7.49041032294708	9.45700386850939	-72
V_V_WT	1.94577320809701	4.32325982534079	54974.8130817019	-6.52784690657575	10.4193933227698	-71
V_V_HT	1.69843949119488	4.32217561762541	54974.8130817019	-6.77305556861727	10.169934551007	-71
V_V_HM	0.994461221632037	4.32329788620075	54974.8130817019	-7.47923349259789	9.46815593586197	-71
V_V_WT	1.95124336406427	4.32323511769518	54974.8130817019	-6.52232832344673	10.4248150515753	-70
V_V_HT	1.70069506519924	4.32215257684571	54974.8130817019	-6.77075483452023	10.1721449649187	-70
V_V_HM	1.00689739547374	4.32327311837407	54974.8130817019	-7.46674877363912	9.48054356458659	-70
V_V_WT	1.95748831493467	4.32319201588653	54974.8130817019	-6.51599889272375	10.4309755225931	-69
V_V_HT	1.70403095299396	4.32211268322414	54974.8130817019	-6.76734075494249	10.1754026609304	-69
V_V_HM	1.02068156002237	4.32322990056971	54974.8130817019	-7.45287990188547	9.49424302193022	-69
V_V_WT	1.96457598760894	4.32313079883722	54974.8130817019	-6.5087912341959	10.4379432094138	-68
V_V_HT	1.70853787891788	4.3220561822115	54974.8130817019	-6.76272308663053	10.1797988444663	-68
V_V_HM	1.03589054170568	4.32316851295351	54974.8130817019	-7.43755060003627	9.50933168344763	-68
V_V_WT	1.9725751419059	4.32305207343008	54974.8130817019	-6.50063777753904	10.4457880613508	-67
V_V_HT	1.71430752888402	4.32198361300592	54974.8130817019	-6.75681120050349	10.1854262582715	-67
V_V_HM	1.05260147417328	4.32308956490637	54974.8130817019	-7.42068492883279	9.52588787717935	-67
V_V_WT	1.98155865311496	4.32295851553924	54974.8130817019	-6.49147089219618	10.4545881984261	-66
V_V_HT	1.72143628968556	4.32189742525979	54974.8130817019	-6.74951351110439	10.1923860904755	-66
V_V_HM	1.07089292790791	4.32299574051473	54974.8130817019	-7.40220957862086	9.54399543443669	-66
V_V_WT	1.99160405177524	4.32285519885935	54974.8130817019	-6.4812229921059	10.4644310956564	-65
V_V_HT	1.73002568566748	4.32180228634629	54974.8130817019	-6.74073764217294	10.2007890135079	-65
V_V_HM	1.09084473580208	4.32289212817182	54974.8130817019	-7.38205468979508	9.56374416139924	-65
V_V_WT	2.00279248962465	4.3227489224574	54974.8130817019	-6.46982625175012	10.4754112309994	-64
V_V_HT	1.74018107026164	4.32170446035714	54974.8130817019	-6.73039051794183	10.2107526584651	-64
V_V_HM	1.11253737862766	4.32278554627237	54974.8130817019	-7.36015314568585	9.58522790294116	-64
V_V_WT	2.01520582960593	4.32264623446867	54974.8130817019	-6.45721164257801	10.4876233017899	-63
V_V_HT	1.75200854118305	4.32160997615425	54974.8130817019	-6.7183778573084	10.2223949396745	-63
V_V_HM	1.13605144744626	4.32268256171997	54974.8130817019	-7.33643722640949	9.60854012130202	-63
V_V_WT	2.02892593501375	4.3225527824585	54974.8130817019	-6.44330837056324	10.5011602405907	-62
V_V_HT	1.76561419601552	4.32152402662325	54974.8130817019	-6.7046037407817	10.2358321328127	-62
V_V_HM	1.16146753269898	4.32258883851868	54974.8130817019	-7.31083744301331	9.63377250841127	-62
V_V_WT	2.04403466969893	4.32247314961469	54974.8130817019	-6.42804355493582	10.5161128943337	-61
V_V_HT	1.78110413345671	4.32145081852786	54974.8130817019	-6.68897031495103	10.2511785818644	-61
V_V_HM	1.18886622635562	4.32250897348316	54974.8130817019	-7.28328221331702	9.66101466602826	-61
V_V_WT	2.06061420392697	4.32241113084121	54974.8130817019	-6.4113424634691	10.532570871323	-60
V_V_HT	1.79858453485089	4.3213938308188	54974.8130817019	-6.67137821724034	10.2685472869421	-60
V_V_HM	1.21832766848033	4.32244677295332	54974.8130817019	-7.25369885770987	9.69035419467052	-60
V_V_WT	2.07874814223558	4.32237111183932	54974.8130817019	-6.39313008763115	10.5506263721023	-59
V_V_HT	1.81816184663887	4.32135709909443	54974.8130817019	-6.65172891101042	10.2880526042882	-59
V_V_HM	1.24992961433506	4.32240663527769	54974.8130817019	-7.22201824172442	9.72187747039453	-59
V_V_WT	2.09852124227653	4.32235777475685	54974.8130817019	-6.37333084681336	10.5703733313664	-58
V_V_HT	1.83994234373155	4.32134494546197	54974.8130817019	-6.62992459271137	10.3098092801745	-58
V_V_HM	1.28374708437467	4.32239325558051	54974.8130817019	-7.18817454738284	9.75566871613219	-58
V_V_WT	2.12001847223569	4.32237434021632	54974.8130817019	-6.351866085273	10.5919030297444	-57
V_V_HT	1.86403223517466	4.3213603465951	54974.8130817019	-6.60586488759912	10.3339293579484	-57
V_V_HM	1.31985452303608	4.32240986326296	54974.8130817019	-7.15209965989758	9.79180870596974	-57
V_V_WT	2.14332479860709	4.32242206471407	54974.8130817019	-6.32865329925783	10.615302896472	-56
V_V_HT	1.89053773030969	4.32140446767755	54974.8130817019	-6.57944587010061	10.36052133072	-56
V_V_HM	1.35832637681101	4.32245771809198	54974.8130817019	-7.11372160192908	9.83037435555109	-56
V_V_WT	2.16852519018687	4.3225001986111	54974.8130817019	-6.3036060506739	10.6406564310476	-55
V_V_HT	1.91956503880624	4.32147662368732	54974.8130817019	-6.55055998789821	10.3896900655107	-55
V_V_HM	1.39923709152905	4.32253606806667	54974.8130817019	-7.07296445372065	9.87143863677874	-55
V_V_WT	2.19570461409022	4.32260602275215	54974.8130817019	-6.27663404284231	10.6680432710228	-54
V_V_HT	1.95122036940357	4.32157431290225	54974.8130817019	-6.51909612885939	10.4215368676665	-54
V_V_HM	1.44266111237059	4.32264218615656	54974.8130817019	-7.0297484250927	9.91507064983388	-54
V_V_WT	2.22494803815183	4.32273496377752	54974.8130817019	-6.24764334411075	10.6975394204144	-53
V_V_HT	1.98560993163736	4.32169332266927	54974.8130817019	-6.4849398266184	10.4561596898931	-53
V_V_HM	1.48867288517705	4.32277148595723	54974.8130817019	-6.98399008081843	9.96133585117252	-53
V_V_WT	2.25634043206239	4.32288078817495	54974.8130817019	-6.21653676705996	10.7292176311847	-52
V_V_HT	2.0228399367967	4.32182790750526	54974.8130817019	-6.44797360869819	10.4936534822916	-52
V_V_HM	1.53734685775595	4.3229177163164	54974.8130817019	-6.93560272078722	10.0102964362991	-52
V_V_WT	2.28996611983469	4.32303619655414	54974.8130817019	-6.1832156808201	10.7631479204895	-51
V_V_HT	2.06301530340686	4.32197133835398	54974.8130817019	-6.40807936757524	10.534109974389	-51
V_V_HM	1.58875596453135	4.32307355723642	54974.8130817019	-6.88449906332735	10.0620109923901	-51
V_V_WT	2.32590611485244	4.32319439337299	54974.8130817019	-6.1475857526964	10.7993979824013	-50
V_V_HT	2.10623436349432	4.32211735796693	54974.8130817019	-6.36514650697136	10.57761523396	-50
V_V_HM	1.64296549506552	4.3232321937105	54974.8130817019	-6.83060046141465	10.1165314515457	-50
V_V_WT	2.36423692040839	4.32334958212077	54974.8130817019	-6.10955911819376	10.8380329590105	-49
V_V_HT	2.15258684125573	4.32226063752841	54974.8130817019	-6.31907485817312	10.6242485406846	-49
V_V_HM	1.70003106380801	4.32338781229902	54974.8130817019	-6.77383990621638	10.1739020338324	-49
V_V_WT	2.40502987849327	4.32349706584906	54974.8130817019	-6.06905522926898	10.8791149862555	-48
V_V_HT	2.20215300248766	4.32239686693886	54974.8130817019	-6.26977570755799	10.6740817125333	-48
V_V_HM	1.75999802119956	4.32353570203955	54974.8130817019	-6.71416281377182	10.2341588561709	-48
V_V_WT	2.44835159648275	4.32363297205654	54974.8130817019	-6.02599988841618	10.9227030813817	-47
V_V_HT	2.25500467919973	4.32252249703555	54974.8130817019	-6.21717026673211	10.7271796251316	-47
V_V_HM	1.82290278820359	4.32367197870864	54974.8130817019	-6.65152515001187	10.297330726419	-47
V_V_WT	2.49426653733878	4.32375335305835	54974.8130817019	-5.98032089518291	10.9688539698605	-46
V_V_HT	2.31121002132838	4.32263390247845	54974.8130817019	-6.1611832800667	10.7836033227235	-46
V_V_HM	1.88877801184879	4.32379268295473	54974.8130817019	-6.58588650755052	10.3634425312481	-46
V_V_WT	2.54283445333626	4.32385489304937	54974.8130817019	-5.93195199829257	11.0176209049651	-45
V_V_HT	2.37082929873134	4.32272803622361	54974.8130817019	-6.10174850547613	10.8434071029388	-45
V_V_HM	1.95764845789934	4.32389448925175	54974.8130817019	-6.51721560256877	10.4325125183674	-45
V_V_WT	2.59411254606633	4.32393435338297	54974.8130817019	-5.8808296483835	11.0690547405162	-44
V_V_HT	2.43391861875189	4.32280191334248	54974.8130817019	-6.03880398513585	10.9066412226396	-44
V_V_HM	2.02953481754046	4.32397414979726	54974.8130817019	-6.44548537816542	10.5045550132463	-44
V_V_WT	2.6481525261318	4.32398927815732	54974.8130817019	-5.82689732126777	11.1232023735314	-43
V_V_HT	2.50052531157968	4.32285326411047	54974.8130817019	-5.97229794017983	10.9733485633392	-43
V_V_HM	2.10444936454666	4.32402920198752	54974.8130817019	-6.37067873384505	10.5795774629384	-43
V_V_WT	2.70500318022012	4.32401746177582	54974.8130817019	-5.77010190727287	11.1801082677131	-42
V_V_HT	2.57069213210147	4.32288003909482	54974.8130817019	-5.90218359881847	11.0435678630214	-42
V_V_HM	2.18240006620708	4.3240574346335	54974.8130817019	-6.29278336837228	10.6575835007864	-42
V_V_WT	2.76470545991617	4.32401794372836	54974.8130817019	-5.71040057220724	11.2398114920396	-41
V_V_HT	2.64444984455402	4.32288133060067	54974.8130817019	-5.82842841772662	11.1173281068347	-41
V_V_HM	2.26338383584318	4.32405788537704	54974.8130817019	-6.21180048219673	10.7385681538831	-41
V_V_WT	2.82729053117842	4.3239913111567	54974.8130817019	-5.64776330091445	11.3023443632713	-40
V_V_HT	2.72181445923876	4.32285765317036	54974.8130817019	-5.75101739510946	11.194646313587	-40
V_V_HM	2.34738416804964	4.32403114405235	54974.8130817019	-6.12774773680301	10.8225160729023	-40
V_V_WT	2.89277932949506	4.32393962824145	54974.8130817019	-5.58217320371503	11.3677318627052	-39
V_V_HT	2.80278683022944	4.32281087900292	54974.8130817019	-5.66995334641676	11.2755270068756	-39
V_V_HM	2.43437099076515	4.32397928185184	54974.8130817019	-6.04065926380434	10.9094012453346	-39
V_V_WT	2.96118214916191	4.32386630522033	54974.8130817019	-5.51362667040345	11.4359909687273	-38
V_V_HT	2.88735232129561	4.32274411825485	54974.8130817019	-5.58525700380788	11.3599616463991	-38
V_V_HM	2.5243005785221	4.32390571993318	54974.8130817019	-5.95058549416177	10.999186651206	-38
V_V_WT	3.03249828023673	4.32377591401766	54974.8130817019	-5.44213337192625	11.5071299323997	-37
V_V_HT	2.97548054945922	4.32266155061312	54974.8130817019	-5.49696694247715	11.4479280413956	-37
V_V_HM	2.61711553796502	4.32381504447127	54974.8130817019	-5.85759281016632	11.0918238860964	-37
V_V_WT	3.10671568883926	4.32367395903902	54974.8130817019	-5.36771613083788	11.5811475085164	-36
V_V_HT	3.06712520185346	4.32256821589126	54974.8130817019	-5.40513935336189	11.5393897570688	-36
V_V_HM	2.71274485459904	4.32371277673078	54974.8130817019	-5.761763048031	11.1872527572291	-36
V_V_WT	3.18381074409658	4.32356661385395	54974.8130817019	-5.29041067825165	11.6580321664448	-35
V_V_HT	3.16222393071683	4.32246977343889	54974.8130817019	-5.30984767658925	11.6342955380229	-35
V_V_HM	2.81110400810314	4.32360510892242	54974.8130817019	-5.66319286485404	11.2854008810603	-35
V_V_WT	3.26374799477249	4.32346043508528	54974.8130817019	-5.2102653164313	11.7377613059763	-34
V_V_HT	3.26069832781742	4.32237224064038	54974.8130817019	-5.21118211450744	11.7325787701423	-34
V_V_HM	2.91209515358948	4.32349861720135	54974.8130817019	-5.56199299483433	11.3861833020133	-34
V_V_WT	3.34647999896004	4.32336206588016	54974.8130817019	-5.12734050789961	11.8203005058197	-33
V_V_HT	3.36245398022078	4.32228172177955	54974.8130817019	-5.10924904449079	11.8341570049323	-33
V_V_HM	3.01560737422827	4.32339996421449	54974.8130817019	-5.45828741363717	11.4895021620937	-33
V_V_WT	3.43194923699971	4.32327768250834	54974.8130817019	-5.0417058778489	11.9056043518483	-32
V_V_HT	3.46738321786772	4.32220389822414	54974.8130817019	-5.00416727211977	11.9389337078552	-32
V_V_HM	3.12151906100833	4.32331534412425	54974.8130817019	-5.35220987087625	11.5952479928929	-32
V_V_WT	3.52009413520205	4.323211974557	54974.8130817019	-4.95343219159293	11.993620461997	-31
V_V_HT	3.57537315949577	4.32214308472273	54974.8130817019	-4.89605813559491	12.0468044545864	-31
V_V_HM	3.22970448694356	4.32324946006313	54974.8130817019	-5.243895311711	11.7033042855981	-31
V_V_WT	3.61084296272625	4.32316877523452	54974.8130817019	-4.86259869308834	12.0842846185408	-30
V_V_HT	3.6862981718061	4.3221028164004	54974.8130817019	-4.7850541970854	12.1576505406976	-30
V_V_HM	3.34002805521016	4.32320615599034	54974.8130817019	-5.13348686715265	11.813542977573	-30
V_V_WT	3.70411184519652	4.32315120175668	54974.8130817019	-4.76929536647608	12.1775190568691	-29
V_V_HT	3.80001763088092	4.32208598045771	54974.8130817019	-4.67130173944276	12.2713370012046	-29
V_V_HM	3.45234274535955	4.32318855738586	54974.8130817019	-5.02113768361287	11.925823174332	-29
V_V_WT	3.79980684627941	4.3231612961207	54974.8130817019	-4.67362015041872	12.2732338429775	-28
V_V_HT	3.91637870838746	4.32209448349221	54974.8130817019	-4.55495732794453	12.3877147447194	-28
V_V_HM	3.5664923847453	4.32319871107	54974.8130817019	-4.90700794552052	12.0399927150111	-28
V_V_WT	3.89783006739231	4.32319917462555	54974.8130817019	-4.57567117144568	12.3713313062303	-27
V_V_HT	4.03522390439134	4.32212846211177	54974.8130817019	-4.43617873027748	12.5066265390602	-27
V_V_HM	3.6823173884741	4.3232367325327	54974.8130817019	-4.79125746412998	12.1558922410782	-27
V_V_WT	3.9980758164621	4.32326358187253	54974.8130817019	-4.47555166103967	12.4717032939639	-26
V_V_HT	4.15638675997018	4.32218679605366	54974.8130817019	-4.31513020964113	12.6279037295815	-26
V_V_HM	3.79965179396453	4.32330136140028	54974.8130817019	-4.67404973168128	12.2733533196103	-26
V_V_WT	4.10043459404098	4.32335142301416	54974.8130817019	-4.37336505272536	12.5742342408073	-25
V_V_HT	4.27969656159377	4.32226667247011	54974.8130817019	-4.19197696636388	12.7513700895514	-25
V_V_HM	3.91832669179963	4.32338949254502	54974.8130817019	-4.55554757151891	12.3922009551182	-25
V_V_WT	4.20478948703565	4.32345847183356	54974.8130817019	-4.26921997618075	12.6787989502521	-24
V_V_HT	4.40497455815287	4.32236424005151	54974.8130817019	-4.0668902029607	12.8768393192665	-24
V_V_HM	4.03816779113011	4.32349688610556	54974.8130817019	-4.4359169643336	12.5122525465938	-24
V_V_WT	4.31102000169783	4.32357899925004	54974.8130817019	-4.16322569611515	12.7852656995108	-23
V_V_HT	4.53203824580609	4.32247426151331	54974.8130817019	-3.94004215815788	13.0041186497701	-23
V_V_HM	4.158998381552	4.32361779513949	54974.8130817019	-4.3153233564812	12.6333201195852	-23
V_V_WT	4.41899710318921	4.3237069256181	54974.8130817019	-4.05549933121822	12.8934935375966	-22
V_V_HT	4.66069658285876	4.32259117778031	54974.8130817019	-3.81161297782301	13.1330061435405	-22
V_V_HM	4.28063656368878	4.32374612110094	54974.8130817019	-4.19393669414478	12.7552098215223	-22
V_V_WT	4.52858344235073	4.32383612447631	54974.8130817019	-3.94616622274094	13.0033331074424	-21
V_V_HT	4.79075043141752	4.32270938548473	54974.8130817019	-3.68179081720863	13.2632916800437	-21
V_V_HM	4.40289568463756	4.32387571854437	54974.8130817019	-4.0719315851101	12.8777229543852	-21
V_V_WT	4.63964002387012	4.32395944273211	54974.8130817019	-3.8353513458831	13.1146313936233	-20
V_V_HT	4.9219990660376	4.32282232620023	54974.8130817019	-3.55076354719704	13.3947616792722	-20
V_V_HM	4.52558817246494	4.32399941282828	54974.8130817019	-3.94948153896206	13.0006578838919	-20
V_V_WT	4.75202648409799	4.3240689726637	54974.8130817019	-3.72317956510291	13.2272325332989	-19
V_V_HT	5.05424066890156	4.32292273510685	54974.8130817019	-3.41871874650672	13.5272000843098	-19
V_V_HM	4.64852600875232	4.32410927296703	54974.8130817019	-3.82675902933075	13.1238110468354	-19
V_V_WT	4.86559572290447	4.32415770975078	54974.8130817019	-3.60978425162045	13.3409756974294	-18
V_V_HT	5.18726814093685	4.32300417202166	54974.8130817019	-3.2858508914057	13.6603871732794	-18
V_V_HM	4.77151910515708	4.32419827403457	54974.8130817019	-3.70394037565359	13.2469785859678	-18
V_V_WT	4.98019307514978	4.32422025444039	54974.8130817019	-3.4953094874132	13.4556956377128	-17
V_V_HT	5.32086890551312	4.32306166763908	54974.8130817019	-3.15236281864994	13.7941006296762	-17
V_V_HM	4.8943756781753	4.32426100093667	54974.8130817019	-3.58120674781121	13.3699581041618	-17
V_V_WT	5.09565699504327	4.32425309939579	54974.8130817019	-3.37990994386672	13.5712239339533	-16
V_V_HT	5.45482601710135	4.32309198722355	54974.8130817019	-3.01846513366368	13.9281171678664	-16
V_V_HM	5.01690325854563	4.32429393650801	54974.8130817019	-3.45874372139578	13.492550238487	-16
V_V_WT	5.21181977235959	4.32425480442348	54974.8130817019	-3.26375050841683	13.687390053136	-15
V_V_HT	5.58891928817266	4.32309379171131	54974.8130817019	-2.88437539940126	14.0622139757466	-15
V_V_HM	5.13890969828676	4.3242956369454	54974.8130817019	-3.33674061452407	13.6145600110976	-15
V_V_WT	5.32850828587065	4.32422605238229	54974.8130817019	-3.14700564069984	13.8040222124411	-14
V_V_HT	5.7229264447005	4.32306769004834	54974.8130817019	-2.75031708342769	14.1961699728287	-14
V_V_HM	5.26020418950373	4.32426678783618	54974.8130817019	-3.21538957884711	13.7357979578546	-14
V_V_WT	5.44554542365029	4.32416924750032	54974.8130817019	-3.02985716494607	13.9209480122467	-13
V_V_HT	5.85662425171722	4.32301586923564	54974.8130817019	-2.61651770724821	14.3297662106827	-13
V_V_HM	5.38059772092178	4.32420980133398	54974.8130817019	-3.09488435347802	13.8560797953216	-13
V_V_WT	5.5627528027811	4.32408735813319	54974.8130817019	-2.91248928207122	14.0379948876334	-12
V_V_HT	5.98978956089897	4.32294102549288	54974.8130817019	-2.48320570379646	14.4627848255944	-12
V_V_HM	5.49990240117965	4.3241276557213	54974.8130817019	-2.97541866723298	13.9752234695923	-12
V_V_WT	5.67994970193612	4.32398477956784	54974.8130817019	-2.79509132819595	14.1549907320682	-11
V_V_HT	6.12220063854167	4.3228471659521	54974.8130817019	-2.35061066078392	14.5950119378673	-11
V_V_HM	5.61793415917364	4.32402476041243	54974.8130817019	-2.8571852336992	14.0930535520465	-11
V_V_WT	5.79695348532286	4.32386712616118	54974.8130817019	-2.67785694329242	14.2717639139381	-10
V_V_HT	6.25363775354946	4.32273941982452	54974.8130817019	-2.21896236259703	14.7262378696959	-10
V_V_HM	5.73451323393012	4.32390674739523	54974.8130817019	-2.7403748525867	14.209401320447	-10
V_V_WT	5.9135811053254	4.32373999122956	54974.8130817019	-2.56098013791651	14.3881423485673	-9
V_V_HT	6.38388245205343	4.32262289335411	54974.8130817019	-2.08848927137936	14.8562541754862	-9
V_V_HM	5.84946197856173	4.3237792276913	54974.8130817019	-2.62517616842522	14.3241001255487	-9
V_V_WT	6.02964937061821	4.32360968638483	54974.8130817019	-2.44465647419797	14.5039552154344	-8
V_V_HT	6.51272065137508	4.32250335890644	54974.8130817019	-1.95941678368712	14.9848580864373	-8
V_V_HM	5.96260899257211	4.32364853249107	54974.8130817019	-2.51177299088957	14.4369909760338	-8
V_V_WT	6.14497564136785	4.32348328046092	54974.8130817019	-2.32908244693525	14.619033729671	-7
V_V_HT	6.63994444318149	4.32238729560476	54974.8130817019	-1.83196550698102	15.111854393344	-7
V_V_HM	6.0737911106547	4.32352175200567	54974.8130817019	-2.4003423821507	14.5479246034601	-7
V_V_WT	6.25937834087454	4.32336795767247	54974.8130817019	-2.21445371394008	14.7332103956892	-6
V_V_HT	6.76535182869374	4.3222812988277	54974.8130817019	-1.70635036702918	15.2370540244167	-6
V_V_HM	6.1828526335673	4.32340609177356	54974.8130817019	-2.29105416435766	14.6567594314923	-6
V_V_WT	6.37267613949538	4.32326946619171	54974.8130817019	-2.10096287131399	14.8463151503047	-5
V_V_HT	6.88874203409142	4.32219064486613	54974.8130817019	-1.58278247921979	15.3602665474026	-5
V_V_HM	6.289639390494	4.32330731705303	54974.8130817019	-2.18407380827371	14.7633525892617	-5
V_V_WT	6.48468770325716	4.32319159972003	54974.8130817019	-1.98879868871194	14.9581740952263	-4
V_V_HT	7.00991428091565	4.32211881241322	54974.8130817019	-1.46146944027515	15.4812980021065	-4
V_V_HM	6.39399720554589	4.32322923295325	54974.8130817019	-2.07956294782893	14.8675573589207	-4
V_V_WT	6.59523255223085	4.32313639601685	54974.8130817019	-1.87814564008601	15.0686107445477	-3
V_V_HT	7.12866973213897	4.32206766818806	54974.8130817019	-1.34261374600549	15.5999532102834	-3
V_V_HM	6.49577397208802	4.32317388342719	54974.8130817019	-1.97767769582068	14.9692256399967	-3
V_V_WT	6.70413360420051	4.32310501724894	54974.8130817019	-1.76918308550728	15.1774502939083	-2
V_V_HT	7.24481730230453	4.32203828450542	54974.8130817019	-1.22640858361224	15.7160431882213	-2
V_V_HM	6.59482584418406	4.32314243387367	54974.8130817019	-1.87856418237526	15.0682158707434	-2
V_V_WT	6.81121577382927	4.32309715608176	54974.8130817019	-1.66208550793473	15.2845170555933	-1
V_V_HT	7.35817010386027	4.32203038761604	54974.8130817019	-1.11304030409692	15.8293805118175	-1
V_V_HM	6.69101333630405	4.32313457571049	54974.8130817019	-1.78236128819936	15.1643879608075	-1
V_V_WT	6.91630984116474	4.3231120135956	54974.8130817019	-1.55702056143245	15.3896402437619	0
V_V_HT	7.46855269101233	4.32204326399756	54974.8130817019	-1.00268295474455	15.9397883367692	0
V_V_HM	6.78420852776578	4.32314950687013	54974.8130817019	-1.68919536191708	15.2576124174486	0
V_V_WT	7.01925288412363	4.32314839018251	54974.8130817019	-1.45414881684352	15.4926545850908	1
V_V_HT	7.5758015059461	4.32207584265711	54974.8130817019	-0.895497994216029	16.0471010061082	1
V_V_HM	6.8742953684057	4.32318602300839	54974.8130817019	-1.59918009316879	15.3477708299802	1
V_V_WT	7.11988482860313	4.32320384715443	54974.8130817019	-1.35362556842482	15.5933952256311	2
V_V_HT	7.67975807342711	4.32212591512357	54974.8130817019	-0.791639569126676	16.1511557159809	2
V_V_HM	6.96116276955461	4.323241677023	54974.8130817019	-1.51242177428574	15.434747313395	2
V_V_WT	7.2180535389714	4.32327576677345	54974.8130817019	-1.25559782102316	15.691704898966	3
V_V_HT	7.780277416902	4.32219111582401	54974.8130817019	-0.691248019490015	16.251802853294	3
V_V_HM	7.04471255382848	4.32331384195211	54974.8130817019	-1.429013433788	15.518438541445	3
V_V_WT	7.3136170300864	4.32336181428975	54974.8130817019	-1.16020298365425	15.7874370438271	4
V_V_HT	7.87723132968341	4.32226934707368	54974.8130817019	-0.594447440516321	16.3489100998831	4
V_V_HM	7.12486238180469	4.32340017435325	54974.8130817019	-1.34903281793421	15.5987575815436	4
V_V_WT	7.4064422706796	4.32345972221404	54974.8130817019	-1.06756964329148	15.8804541846507	5
V_V_HT	7.97050601867134	4.32235857608057	54974.8130817019	-0.501347641018771	16.4423596783615	5
V_V_HM	7.20154336396839	4.32349839812707	54974.8130817019	-1.27254435506826	15.675631083005	5
V_V_WT	7.49639804925325	4.32356603532996	54974.8130817019	-0.977822239183824	15.9706183376903	6
V_V_HT	8.05999059869161	4.32245567015407	54974.8130817019	-0.412053366075567	16.5320345634588	6
V_V_HM	7.2746893155617	4.3236050462896	54974.8130817019	-1.19960743463472	15.7489860657581	6
V_V_WT	7.58335315340312	4.32367584044884	54974.8130817019	-0.891082353850692	16.0577886606569	7
V_V_HT	8.14557418398431	4.32255614477209	54974.8130817019	-0.326666711751315	16.6178150797199	7
V_V_HM	7.34423405259751	4.32371519006934	54974.8130817019	-1.13027858019334	15.8187466853884	7
V_V_WT	7.66717636979428	4.32378290264363	54974.8130817019	-0.807468980125483	16.141821719714	8
V_V_HT	8.22714588809232	4.3226542876824	54974.8130817019	-0.24528736844799	16.6995791446326	8
V_V_HM	7.41011138838978	4.32382257558845	54974.8130817019	-1.06461172078498	15.8848344975645	8
V_V_WT	7.74773882753891	4.32388023628432	54974.8130817019	-0.727097297011303	16.2225749520891	9
V_V_HT	8.30459810808331	4.3227436847142	54974.8130817019	-0.168010367277406	16.777206583444	9
V_V_HM	7.47225799599965	4.32392019652556	54974.8130817019	-1.00265645090862	15.9471724429079	9
V_V_WT	7.82492101951883	4.3239614404084	54974.8130817019	-0.650074265694176	16.2999163047318	10
V_V_HT	8.37783637297943	4.32281845221101	54974.8130817019	-0.094918647208674	16.8505913931675	10
V_V_HM	7.53062197705983	4.32400163320496	54974.8130817019	-0.944452086321299	16.005696040441	10
V_V_WT	7.8986082765333	4.32402030476738	54974.8130817019	-0.57650238324344	16.37371893631	11
V_V_HT	8.4467728444197	4.3228728694941	54974.8130817019	-0.0260888340316576	16.9196345228711	11
V_V_HM	7.58515713486536	4.3240606576986	54974.8130817019	-0.890032616944593	16.0603468866753	11
V_V_WT	7.96869847120303	4.32405215214187	54974.8130817019	-0.506474609655015	16.4438715520611	12
V_V_HT	8.51133644396396	4.3229026180489	54974.8130817019	0.0384164581328612	16.984256429795	12
V_V_HM	7.63583146265992	4.3240925798602	54974.8130817019	-0.839420856814602	16.1110837821344	12
V_V_WT	8.0351048255752	4.3240544158494	54974.8130817019	-0.440072692165772	16.5102823433162	13
V_V_HT	8.57147625955106	4.32290531407315	54974.8130817019	0.0985509894931909	17.0444015296089	13
V_V_HM	7.68262985700369	4.32409482645365	54974.8130817019	-0.792626865810044	16.1578865798174	13
V_V_WT	8.09775623282537	4.32402674547905	54974.8130817019	-0.377367050792213	16.572879516443	14
V_V_HT	8.62716155006453	4.32288060608573	54974.8130817019	0.154284707838347	17.1000383922907	14
V_V_HM	7.72555390721141	4.32406704718355	54974.8130817019	-0.749648368034652	16.2007561824575	14
V_V_WT	8.15659752637845	4.32397098435739	54974.8130817019	-0.318416465042697	16.6316115177996	15
V_V_HT	8.6783816747175	4.32283015539363	54974.8130817019	0.205603716207923	17.1511596332271	15
V_V_HM	7.76462161970993	4.32401109204733	54974.8130817019	-0.710470983069756	16.2397142224896	15
V_V_WT	8.2115896804868	4.32389102326876	54974.8130817019	-0.263267586629908	16.6864469476035	16
V_V_HT	8.72514593947558	4.32275750351556	54974.8130817019	0.25251037916558	17.1977814997856	16
V_V_HM	7.79986707690355	4.32393086455462	54974.8130817019	-0.675068279417811	16.2748024332249	16
V_V_WT	8.26270722783582	4.32379221732407	54974.8130817019	-0.211956378924077	16.7373708345957	17
V_V_HT	8.76748013427911	4.32266753625143	54974.8130817019	0.295020910448942	17.2399393581093	17
V_V_HM	7.83133749568766	4.32383173688664	54974.8130817019	-0.643403569696947	16.3060785610723	17
V_V_WT	8.30993014894756	4.3236801131356	54974.8130817019	-0.164513732802792	16.7843740306979	18
V_V_HT	8.80541651374375	4.32256530914716	54974.8130817019	0.333157655767586	17.2776753717199	18
V_V_HM	7.85908515718609	4.32371927352502	54974.8130817019	-0.615435479207035	16.3336057935792	18
V_V_WT	8.35325207861153	4.32356115054407	54974.8130817019	-0.120958635610348	16.8274627928334	19
V_V_HT	8.83900313266173	4.32245670207925	54974.8130817019	0.366957145313844	17.3110491200096	19
V_V_HM	7.88317448463818	4.32359993466271	54974.8130817019	-0.591112246733047	16.3574612160094	19
V_V_WT	8.39268028569031	4.32344234294347	54974.8130817019	-0.0812975647864018	16.866658136167	20
V_V_HT	8.86830362526942	4.3223481280435	54974.8130817019	0.396470443806551	17.3401368067323	20
V_V_HM	7.90368175796262	4.32348075549419	54974.8130817019	-0.570371381387677	16.3777348973129	20
V_V_WT	8.42822744262742	4.32333002483379	54974.8130817019	-0.0455302635526547	16.9019851488075	21
V_V_HT	8.89338764113054	4.32224537663021	54974.8130817019	0.421755853171105	17.36501942909	21
V_V_HM	7.9206877395427	4.32336809030631	54974.8130817019	-0.5531445752352	16.3945200543206	21
V_V_WT	8.45991957995444	4.3232304916744	54974.8130817019	-0.0136430405228207	16.9334822004317	22
V_V_HT	8.91433930514903	4.32215421212256	54974.8130817019	0.442886200275247	17.3857924100228	22
V_V_HM	7.9342837288249	4.32326825382486	54974.8130817019	-0.539352905736795	16.4079203633866	22
V_V_WT	8.48779597004992	4.32314972115706	54974.8130817019	0.0143916603631453	16.9612002797367	23
V_V_HT	8.93125689009973	4.32208011912106	54974.8130817019	0.459949008037729	17.4025647721617	23
V_V_HM	7.94457119311743	4.32318724160079	54974.8130817019	-0.528906656906861	16.4180490431417	23
V_V_WT	8.51190106365443	4.32309223571406	54974.8130817019	0.0386094258462304	16.9851927014626	24
V_V_HT	8.944244040606	4.32202725002584	54974.8130817019	0.473039782347982	17.415448298864	24
V_V_HM	7.95165535860579	4.32312958945659	54974.8130817019	-0.521709492804369	16.425020210016	24
V_V_WT	8.53229191447483	4.32306180449664	54974.8130817019	0.0590599220699755	17.0055239068797	25
V_V_HT	8.95341707150249	4.32199907942485	54974.8130817019	0.482268027823478	17.4245661151815	25
V_V_HM	7.95565003009691	4.32309907717322	54974.8130817019	-0.517655017020079	16.4289550772139	25
V_V_WT	8.54903798849286	4.32306130087482	54974.8130817019	0.0758069831903736	17.0222689937954	26
V_V_HT	8.95890456753705	4.32199827324054	54974.8130817019	0.487757103985029	17.4300520310891	26
V_V_HM	7.95667717645129	4.32309858556399	54974.8130817019	-0.516626907108103	16.4299812600107	26
V_V_WT	8.56221121481374	4.32309141153852	54974.8130817019	0.0889211923954747	17.035501237232	27
V_V_HT	8.96083753402787	4.32202549050132	54974.8130817019	0.489636724450468	17.4320383436053	27
V_V_HM	7.95486036754976	4.32312880225017	54974.8130817019	-0.518502940930212	16.4282236760297	27
V_V_WT	8.57188352475541	4.32315029494533	54974.8130817019	0.0984780904395297	17.0452889590713	28
V_V_HT	8.95934697827782	4.32207906598653	54974.8130817019	0.488041160367025	17.4306527961886	28
V_V_HM	7.95032317371983	4.32318787923846	54974.8130817019	-0.523155926078838	16.4238022735185	28
V_V_WT	8.57812684898065	4.32323363969146	54974.8130817019	0.104558058367473	17.0516956395938	29
V_V_HT	8.95456390749499	4.32215506300369	54974.8130817019	0.483109134888124	17.4260186801018	29
V_V_HM	7.9431891655759	4.32327149149934	54974.8130817019	-0.530453814850869	16.4168321460027	29
V_V_WT	8.58101311873005	4.32333483304293	54974.8130817019	0.107245988425737	17.0547802490344	30
V_V_HT	8.94661932896453	4.32224742712344	54974.8130817019	0.474983522023713	17.4182551359053	30
V_V_HM	7.93358191379135	4.32337300603354	54974.8130817019	-0.540260035847005	16.4074238634297	30
V_V_WT	8.58061615686505	4.3234455721252	54974.8130817019	0.106631977169094	17.054600336561	31
V_V_HT	8.93564571122474	4.32234854905792	54974.8130817019	0.463811704570595	17.4074797178789	31
V_V_HM	7.92162566414008	4.32348409480875	54974.8130817019	-0.552434020290587	16.3956853485707	31
V_V_WT	8.57701913058978	4.32355760287346	54974.8130817019	0.102815369827624	17.0512228913519	32
V_V_HT	8.92178265615352	4.32245087114913	54974.8130817019	0.449748097470286	17.3938172148368	32
V_V_HM	7.90744787893732	4.32359647848777	54974.8130817019	-0.566832078306366	16.381727836181	32
V_V_WT	8.57031583165166	4.32366355155702	54974.8130817019	0.095904410713521	17.0447272525898	33
V_V_HT	8.90517746568567	4.32254765106192	54974.8130817019	0.432953217682607	17.3774017136887	33
V_V_HM	7.89117910671759	4.32370276041172	54974.8130817019	-0.583309163855594	16.3656673772908	33
V_V_WT	8.56060841114181	4.32375701274748	54974.8130817019	0.0860138056033097	17.0352030166803	34
V_V_HT	8.8859831440224	4.32263303709599	54974.8130817019	0.413591538783118	17.3583747492617	34
V_V_HM	7.87295182892824	4.32379651503303	54974.8130817019	-0.601720201371888	16.3476238592284	34
V_V_WT	8.54800204382311	4.32383182256848	54974.8130817019	0.0732608105014965	17.0227432771447	35
V_V_HT	8.86435453572285	4.32270139050715	54974.8130817019	0.391828957309823	17.3368801141359	35
V_V_HM	7.85289891704825	4.32387155941253	54974.8130817019	-0.621920200771324	16.3277180348678	35
V_V_WT	8.53260865905438	4.32388344948655	54974.8130817019	0.0577662366048646	17.0074510815039	36
V_V_HT	8.8404499894562	4.32274856908326	54974.8130817019	0.367831940697263	17.3130680382151	36
V_V_HM	7.83115327257113	4.32392334787793	54974.8130817019	-0.643767351010272	16.3060738961525	36
V_V_WT	8.51454761705975	4.3239096164534	54974.8130817019	0.0396539071684376	16.9894413269511	37
V_V_HT	8.81443117602943	4.32277249960348	54974.8130817019	0.341766223280056	17.2870961287788	37
V_V_HM	7.80784709462302	4.32394959596382	54974.8130817019	-0.667124975394064	16.2828191646401	37
V_V_WT	8.49394485419318	4.32391042309274	54974.8130817019	0.0190495632829961	16.9688401451034	38
V_V_HT	8.786461989066	4.32277328912544	54974.8130817019	0.31379548884795	17.259128489284	38
V_V_HM	7.78311097166204	4.32395040299642	54974.8130817019	-0.691862680144698	16.2580846234688	38
V_V_WT	8.47093120220196	4.32388793867166	54974.8130817019	-0.00392001908241824	16.9457824234863	39
V_V_HT	8.75670744029895	4.32275284837124	54974.8130817019	0.28408100410503	17.2293338764929	39
V_V_HM	7.75707355461173	4.32392784396696	54974.8130817019	-0.717855881336263	16.2320029905597	39
V_V_WT	8.44563909932186	4.32384493558687	54974.8130817019	-0.0291278356093922	16.9204060342531	40
V_V_HT	8.72533255984669	4.32271372116914	54974.8130817019	0.252782813248158	17.1978823064452	40
V_V_HM	7.72986238271392	4.32388469956045	54974.8130817019	-0.744982489889376	16.2047072553172	40
V_V_WT	8.41820360097464	4.32378546380985	54974.8130817019	-0.0564467688491792	16.8928539707984	41
V_V_HT	8.69250169536691	4.32265961820474	54974.8130817019	0.220057990964756	17.1649453997691	41
V_V_HM	7.70160220944211	4.32382503206029	54974.8130817019	-0.773125714435	16.1763301333192	41
V_V_WT	8.3887607744844	4.32371389128602	54974.8130817019	-0.085749312681866	16.8632708616507	42
V_V_HT	8.65837850968606	4.32259453158835	54974.8130817019	0.186062375516585	17.1306946438555	42
V_V_HM	7.67241614104606	4.32375322306793	54974.8130817019	-0.802171036693483	16.1470033187856	42
V_V_WT	8.35744832541739	4.32363575882749	54974.8130817019	-0.116908621572486	16.8318052724073	43
V_V_HT	8.62312393038256	4.32252352985624	54974.8130817019	0.150946960114799	17.0953009006503	43
V_V_HM	7.64242240932722	4.32367483055035	54974.8130817019	-0.832011118518349	16.1168559371728	43
V_V_WT	8.32440515314209	4.3235574516265	54974.8130817019	-0.149798311174939	16.7986086174591	44
V_V_HT	8.58689565257845	4.32245245828628	54974.8130817019	0.114857983095071	17.0589333220618	44
V_V_HM	7.61173401985823	4.32359625930146	54974.8130817019	-0.862545507778709	16.0860135474952	44
V_V_WT	8.28977036860509	4.32348444378514	54974.8130817019	-0.184289999821786	16.763830737032	45
V_V_HT	8.54985069336169	4.32238631711823	54974.8130817019	0.0779426610397653	17.0217587256836	45
V_V_HM	7.58046291012972	4.3235230006482	54974.8130817019	-0.893673030023956	16.0545988502834	45
V_V_WT	8.25368286322423	4.32342105010345	54974.8130817019	-0.22025325313407	16.7276189795825	46
V_V_HT	8.51214493329243	4.32232903523663	54974.8130817019	0.0403491738672876	16.9839406927176	46
V_V_HM	7.54871964656625	4.32345938344855	54974.8130817019	-0.925291603422043	16.0227308965545	46
V_V_WT	8.21628065353928	4.32337123122411	54974.8130817019	-0.257557817459924	16.6901191245385	47
V_V_HT	8.47392970479486	4.32228422025181	54974.8130817019	0.00222178305981657	16.9456376265299	47
V_V_HM	7.51660931073371	4.3234093812035	54974.8130817019	-0.9573039344974	15.9905225559648	47
V_V_WT	8.17770153975626	4.32333740197393	54974.8130817019	-0.296070625671135	16.6514737051837	48
V_V_HT	8.43535520676636	4.32225405646185	54974.8130817019	-0.0362935937250555	16.9070040072578	48
V_V_HM	7.48423561617192	4.32337541716783	54974.8130817019	-0.98961105930686	15.9580822916507	48
V_V_WT	8.13808331944284	4.32332002055143	54974.8130817019	-0.335654778272406	16.6118214171581	49
V_V_HT	8.39657163478773	4.32223892562013	54974.8130817019	-0.0750475091459233	16.8681907787214	49
V_V_HM	7.45170227344317	4.32335795240138	54974.8130817019	-1.02211017096871	15.9255147178551	49
V_V_WT	8.09756379238293	4.32331761578231	54974.8130817019	-0.376169591967676	16.5712971767335	50
V_V_HT	8.35772918676879	4.32223743291352	54974.8130817019	-0.11388703144925	16.8293454049868	50
V_V_HM	7.41911299423968	4.32335551306443	54974.8130817019	-1.05469466905436	15.8929206575337	50
V_V_WT	8.05627991208976	4.32332721890738	54974.8130817019	-0.417472294454521	16.530032118634	51
V_V_HT	8.3189763176801	4.32224680751017	54974.8130817019	-0.152658274814295	16.7906109101745	51
V_V_HM	7.3865698002514	4.32336512333163	54974.8130817019	-1.08725669923497	15.8603962997378	51
V_V_WT	8.01436431209394	4.32334576633899	54974.8130817019	-0.459424247548684	16.4881528717366	52
V_V_HT	8.28045269019056	4.3222642041224	54974.8130817019	-0.191215999787962	16.7521213801691	52
V_V_HM	7.35416623920862	4.32338371177836	54974.8130817019	-1.119696693766	15.8280291721832	52
V_V_WT	7.97194393830041	4.32337055002886	54974.8130817019	-0.501893197551254	16.4457810741521	53
V_V_HT	8.2422869822434	4.32228711989455	54974.8130817019	-0.229426622812095	16.7140005872989	53
V_V_HM	7.32198554129217	4.32340856295854	54974.8130817019	-1.15192610017297	15.7958971827573	53
V_V_WT	7.92913946146126	4.32339933489152	54974.8130817019	-0.544754092926665	16.4030330158492	54
V_V_HT	8.20459639851269	4.32231350178393	54974.8130817019	-0.267168915234288	16.6763617122597	54
V_V_HM	7.29010048884935	4.32343743519083	54974.8130817019	-1.18386774239716	15.7640687200959	54
V_V_WT	7.88606474809109	4.32343045061608	54974.8130817019	-0.58788979333907	16.3600192895212	55
V_V_HT	8.16748625569656	4.32234182993602	54974.8130817019	-0.304334581430707	16.6393070928238	55
V_V_HM	7.25857336087262	4.32346865267647	54974.8130817019	-1.21545605686855	15.7326027786138	55
V_V_WT	7.84282637199841	4.32346285318039	54974.8130817019	-0.631191678689044	16.3168444226859	56
V_V_HT	8.13104962638879	4.32237117280954	54974.8130817019	-0.340828722980007	16.6029279757576	56
V_V_HM	7.22745593166732	4.32350116725147	54974.8130817019	-1.24663721487292	15.7015490782076	56
V_V_WT	7.79952319024503	4.3234961520696	54974.8130817019	-0.674560126502948	16.273606506993	57
V_V_HT	8.09536705875823	4.32240121045962	54974.8130817019	-0.376570164619109	16.5673042821356	57
V_V_HM	7.19678954420678	4.3235345857463	54974.8130817019	-1.27736910282185	15.6709481912354	57
V_V_WT	7.75624737513891	4.3235302936089	54974.8130817019	-0.717902859269781	16.2303976095476	58
V_V_HT	8.06050851353403	4.32243193890652	54974.8130817019	-0.411488937818552	16.5325059648866	58
V_V_HM	7.16660693187124	4.32356885257551	54974.8130817019	-1.30761887838723	15.6408327421297	58
V_V_WT	7.71308830186576	4.32356461161939	54974.8130817019	-0.76112919608844	16.18730579982	59
V_V_HT	8.02653966361004	4.32246278791199	54974.8130817019	-0.44551825201345	16.4985975792335	59
V_V_HM	7.13693746648331	4.32360329797936	54974.8130817019	-1.33735585701255	15.6112307899792	59
V_V_WT	7.67012808878225	4.32359875727732	54974.8130817019	-0.804156334905207	16.1444125124697	60
V_V_HT	7.99351537391868	4.32249348188584	54974.8130817019	-0.478602702112637	16.46563344995	60
V_V_HM	7.10780236463592	4.32363757037288	54974.8130817019	-1.36655813299586	15.5821628622677	60
V_V_WT	7.62744149776145	4.32363269641986	54974.8130817019	-0.84690944688762	16.1017924424105	61
V_V_HT	7.96147969808646	4.32252403557653	54974.8130817019	-0.510698263396675	16.4336576595696	61
V_V_HM	7.07921484552816	4.32367163370593	54974.8130817019	-1.39521241647952	15.5536421075358	61
V_V_WT	7.58510181014371	4.32366542567623	54974.8130817019	-0.889313284081448	16.0595169043689	62
V_V_HT	7.93047452471588	4.32255356263472	54974.8130817019	-0.541761310012076	16.4027103594438	62
V_V_HM	7.05118653724844	4.32370448028523	54974.8130817019	-1.42330510428912	15.525678178786	62
V_V_WT	7.54318078669682	4.32369498560894	54974.8130817019	-0.93129224520743	16.0176538186011	63
V_V_HT	7.90053964129355	4.32258028672449	54974.8130817019	-0.571748572841091	16.3728278554282	63
V_V_HM	7.02372768855047	4.32373414398316	54974.8130817019	-1.45082209404675	15.4982774711477	63
V_V_WT	7.50174410060675	4.32371949748679	54974.8130817019	-0.97277697475305	15.9762651759665	64
V_V_HT	7.87170642482062	4.32260250062032	54974.8130817019	-0.600625328708396	16.3440381783496	64
V_V_HM	6.99684302688555	4.32375873981225	54974.8130817019	-1.47775496371224	15.4714410174833	64
V_V_WT	7.46085439469568	4.32373661676159	54974.8130817019	-1.01370023456492	15.9354090239563	65
V_V_HT	7.84400213428322	4.3226180581976	54974.8130817019	-0.628360112208316	16.3163643807747	65
V_V_HM	6.97053469190258	4.32377591602128	54974.8130817019	-1.50409696418749	15.4451663479926	65
V_V_WT	7.42056828749089	4.3237442968099	54974.8130817019	-1.0540013947192	15.895137969701	66
V_V_HT	7.81744597912598	4.32262508041032	54974.8130817019	-0.654930030952595	16.2898219892046	66
V_V_HM	6.94480000422304	4.32378361991664	54974.8130817019	-1.52984675155694	15.419446760003	66
V_V_WT	7.3809394314795	4.3237402565974	54974.8130817019	-1.09362233188527	15.8555011948443	67
V_V_HT	7.79205326616065	4.32262146091043	54974.8130817019	-0.680315649672316	16.2644221819936	67
V_V_HM	6.91963406785539	4.32377956416734	54974.8130817019	-1.55500473862701	15.3942728743378	67
V_V_WT	7.34201422868397	4.3237230925823	54974.8130817019	-1.13251389308869	15.8165423504566	68
V_V_HT	7.76782994236378	4.32260589502152	54974.8130817019	-0.704508464215818	16.2401683489434	68
V_V_HM	6.8950270541336	4.32376234169136	54974.8130817019	-1.57957799617295	15.3696321044402	68
V_V_WT	7.30383055592392	4.32369270755349	54974.8130817019	-1.1706380109754	15.7782991228232	69
V_V_HT	7.74477108450348	4.32257827665677	54974.8130817019	-0.727513189884085	16.2170553588911	69
V_V_HM	6.87096371480617	4.32373185564274	54974.8130817019	-1.60358158262749	15.3455090122398	69
V_V_WT	7.26641802818108	4.32365033494224	54974.8130817019	-1.20796748809775	15.7408035444599	70
V_V_HT	7.72286139680732	4.3225397216222	54974.8130817019	-0.749347309437306	16.1950701030519	70
V_V_HM	6.84742403606478	4.32368934376147	54974.8130817019	-1.62703793777817	15.3218860099077	70
V_V_WT	7.22979956296308	4.32359815765432	54974.8130817019	-1.24448368545902	15.7040828113852	71
V_V_HT	7.70207728529688	4.32249221612165	54974.8130817019	-0.770038309827592	16.1741928804214	71
V_V_HM	6.82438446648292	4.32363699612696	54974.8130817019	-1.64997490562276	15.2987438385886	71
V_V_WT	7.19399554141993	4.32353822770503	54974.8130817019	-1.28017024387382	15.6681613267137	72
V_V_HT	7.68239207098271	4.32243761760493	54974.8130817019	-0.789616510659293	16.1544006526247	72
V_V_HM	6.80182031326852	4.32357687187164	54974.8130817019	-1.6724212148676	15.2760618414046	72
V_V_WT	7.15902035095572	4.32347334782683	54974.8130817019	-1.31501826931367	15.6330589712251	73
V_V_HT	7.66377194922015	4.3223784745969	54974.8130817019	-0.808120711703985	16.1356646101443	73
V_V_HM	6.77970469110359	4.32351178299869	54974.8130817019	-1.69440926237697	15.2538186445842	73
V_V_WT	7.12488258772451	4.32340695409208	54974.8130817019	-1.3490259003509	15.5987910757999	74
V_V_HT	7.64617630593841	4.32231792072723	54974.8130817019	-0.825597668968982	16.1179502808458	74
V_V_HM	6.75800886337968	4.32344517659227	54974.8130817019	-1.71597454106891	15.2319922678283	74
V_V_WT	7.09158870089652	4.32334200166354	54974.8130817019	-1.38219247995535	15.5653698817484	75
V_V_HT	7.62956206657171	4.3222586440334	54974.8130817019	-0.84209572559269	16.1012198587361	75
V_V_HM	6.7367036174807	4.32338001755451	54974.8130817019	-1.7371520747888	15.2105593097502	75
V_V_WT	7.05914021260693	4.32328180255151	54974.8130817019	-1.4145229775557	15.5328034027696	76
V_V_HT	7.61388067180451	4.32220366740914	54974.8130817019	-0.857669365783941	16.085430709393	76
V_V_HM	6.71575920904027	4.32331962841401	54974.8130817019	-1.75797812008283	15.1894965381634	76
V_V_WT	7.02753394470169	4.32322989718384	54974.8130817019	-1.44602751056984	15.5010953999732	77
V_V_HT	7.59907841951254	4.32215623230654	54974.8130817019	-0.872378644936248	16.0705354839613	77
V_V_HM	6.69514568141604	4.323267560455	54974.8130817019	-1.77848959413578	15.1687809569679	77
V_V_WT	6.99676579810408	4.32318862901583	54974.8130817019	-1.47671477126359	15.4702463674718	78
V_V_HT	7.58510060585184	4.32211847762765	54974.8130817019	-0.886282459156867	16.0564836708605	78
V_V_HM	6.67483305889058	4.3232261645744	54974.8130817019	-1.7987210804398	15.148387198221	78
V_V_WT	6.96683098914631	4.3231590457048	54974.8130817019	-1.5065915967206	15.4402535750132	79
V_V_HT	7.57189187143003	4.32209134973106	54974.8130817019	-0.899438022707733	16.0432217655678	79
V_V_HM	6.65479164125771	4.32319649213578	54974.8130817019	-1.81870433988118	15.1282876223966	79
V_V_WT	6.93772199692103	4.32314184448324	54974.8130817019	-1.53566687442885	15.4111108682709	80
V_V_HT	7.55939424084439	4.32207548166085	54974.8130817019	-0.911904551762502	16.0306930334513	80
V_V_HM	6.63499282936198	4.32317924271386	54974.8130817019	-1.83846934278683	15.1084550015108	80
V_V_WT	6.9094300995794	4.32313673833616	54974.8130817019	-1.56394876368575	15.3828089628446	81
V_V_HT	7.5475486684599	4.32207060449754	54974.8130817019	-0.923740564872089	16.0188379017919	81
V_V_HM	6.61540875169146	4.3231741286482	54974.8130817019	-1.85804339685217	15.0888609002351	81
V_V_WT	6.88194404574833	4.32314349197004	54974.8130817019	-1.59144805468743	15.3553361461841	82
V_V_HT	7.53629412257074	4.32207650970555	54974.8130817019	-0.935006685011089	16.0075949301526	82
V_V_HM	6.59601384975193	4.32318091365999	54974.8130817019	-1.87745159746323	15.0694792969671	82
V_V_WT	6.85525029359783	4.3231619963867	54974.8130817019	-1.61817807562666	15.3286786628223	83
V_V_HT	7.52556793159912	4.32209311742246	54974.8130817019	-0.945765427226407	15.9969012904246	83
V_V_HM	6.57678510967824	4.32319948765001	54974.8130817019	-1.89671674268993	15.0502869620464	83
V_V_WT	6.82933486331999	4.32319095493388	54974.8130817019	-1.64415026486367	15.3028199915036	84
V_V_HT	7.51530712114465	4.32211925478646	54974.8130817019	-0.956077467100863	15.9866917093902	84
V_V_HM	6.55770004409253	4.32322854944144	54974.8130817019	-1.91585876959427	15.0312588577793	84
V_V_WT	6.80418355898124	4.32322792410018	54974.8130817019	-1.66937402903222	15.2777411469947	85
V_V_HT	7.50544874072991	4.32215269282633	54974.8130817019	-0.966001386312415	15.9768988677722	85
V_V_HM	6.53873687482101	4.32326564771535	54974.8130817019	-1.93489465174743	15.0123684013894	85
V_V_WT	6.77978132115785	4.32327047586481	54974.8130817019	-1.693859668618	15.2534223109337	86
V_V_HT	7.49592993319617	4.32219122400758	54974.8130817019	-0.975595715236402	15.9674555816287	86
V_V_HM	6.51987666003834	4.32330834641308	54974.8130817019	-1.95383855628242	14.9935918763591	86
V_V_WT	6.75611287871607	4.32331526678629	54974.8130817019	-1.71761590158558	15.2298416590177	87
V_V_HT	7.48668786877216	4.3222317954638	54974.8130817019	-0.984917300004186	15.9582930375485	87
V_V_HM	6.50110117157703	4.32335329152617	54974.8130817019	-1.97270213748618	14.9749044806402	87
V_V_WT	6.73316294050196	4.32335817963692	54974.8130817019	-1.74064994929321	15.2069758302971	88
V_V_HT	7.47766003478626	4.32227063821367	54974.8130817019	-0.994021266057066	15.9493413356296	88
V_V_HM	6.48239300158075	4.32339635318151	54974.8130817019	-1.99149470863427	14.9562807117958	88
V_V_WT	6.71091618367335	4.32339600803746	54974.8130817019	-1.76297085005687	15.1848032174036	89
V_V_HT	7.46878560289872	4.32230482750107	54974.8130817019	-1.00296270919194	15.9405339149894	89
V_V_HM	6.46373887920327	4.32343431475103	54974.8130817019	-2.01022323595896	14.9377009943655	89
V_V_WT	6.68935742353627	4.32342666534386	54974.8130817019	-1.7845896987333	15.1633045458058	90
V_V_HT	7.46000569446332	4.32233247325123	54974.8130817019	-1.01179680349497	15.9318081924216	90
V_V_HM	6.44512973145082	4.32346508241209	54974.8130817019	-2.0288926885467	14.9191521514483	90
V_V_WT	6.66847165068415	4.32344817123826	54974.8130817019	-1.80551762329195	15.1424609246603	91
V_V_HT	7.45126240471328	4.32235177765429	54974.8130817019	-1.0205779300128	15.9231027394394	91
V_V_HM	6.4265581850393	4.32348666918512	54974.8130817019	-2.04750654518743	14.900622915266	91
V_V_WT	6.64824440921434	4.32345950340096	54974.8130817019	-1.82576707588153	15.1222558943102	92
V_V_HT	7.44250010169588	4.32236182338874	54974.8130817019	-1.02935992274142	15.9143601261332	92
V_V_HM	6.4080203023356	4.32349804889664	54974.8130817019	-2.06606673220693	14.8821073368781	92
V_V_WT	6.62866159666461	4.32345987595437	54974.8130817019	-1.84535061863861	15.1026738119678	93
V_V_HT	7.43366442651121	4.32236190323871	54974.8130817019	-1.0381957544326	15.905524607455	93
V_V_HM	6.38951384323117	4.32349843278486	54974.8130817019	-2.08457394373501	14.8636016301973	93
V_V_WT	6.60970997005774	4.32344954103227	54974.8130817019	-1.8642819887244	15.0837019288399	94
V_V_HT	7.42470383576656	4.32235226259204	54974.8130817019	-1.04713744944096	15.8965451209741	94
V_V_HM	6.37103992021723	4.32348807319504	54974.8130817019	-2.10302756187896	14.8451074023134	94
V_V_WT	6.59137650523245	4.32342860822894	54974.8130817019	-1.88257442510575	15.0653274355707	95
V_V_HT	7.4155674939589	4.32233300460348	54974.8130817019	-1.05623604545359	15.8873710333714	95
V_V_HM	6.35260048900902	4.32346707994459	54974.8130817019	-2.12142584616644	14.8266268241845	95
V_V_WT	6.57364846258514	4.3233970420364	54974.8130817019	-1.90024059779038	15.0475375229607	96
V_V_HT	7.40620542281459	4.3223040878048	54974.8130817019	-1.0655414394661	15.8779522850953	96
V_V_HM	6.33419824891745	4.3234354177585	54974.8130817019	-2.13976602814729	14.8081625259822	96
V_V_WT	6.55651456120101	4.32335621528679	54974.8130817019	-1.91729447845388	15.0303236008559	97
V_V_HT	7.3965719939096	4.32226676662555	54974.8130817019	-1.07510171859339	15.8682457064126	97
V_V_HM	6.31583960058993	4.32339446376738	54974.8130817019	-2.15804440635991	14.7897236075398	97
V_V_WT	6.53996501775718	4.3233088286857	54974.8130817019	-1.93375114382136	15.0136811793357	98
V_V_HT	7.38662604459257	4.32222351787158	54974.8130817019	-1.08496290004395	15.8582149892291	98
V_V_HM	6.29753450884796	4.32334692679386	54974.8130817019	-2.17625632529449	14.7713253429904	98
V_V_WT	6.52399034755437	4.3232572536506	54974.8130817019	-1.94962472658725	14.997605421696	99
V_V_HT	7.3763273110923	4.32217650556077	54974.8130817019	-1.09516948907949	15.8478241112641	99
V_V_HM	6.27929363992066	4.3232951857969	54974.8130817019	-2.19439578149845	14.7529830613398	99
V_V_WT	6.50858137658633	4.32320343809242	54974.8130817019	-1.96492821867716	14.9820909718498	100
V_V_HT	7.36563651270692	4.32212749503973	54974.8130817019	-1.10576422649381	15.8370372519077	100
V_V_HM	6.26112819275304	4.32324119534779	54974.8130817019	-2.21245540700047	14.7347117925065	100
V_V_WT	6.49373045863528	4.3231502882856	54974.8130817019	-1.97967496262748	14.967135879898	101
V_V_HT	7.35451928477895	4.32207913691616	54974.8130817019	-1.11678667215443	15.8258252417123	101
V_V_HM	6.24305194861683	4.32318787102251	54974.8130817019	-2.23042713507852	14.7165310323122	101
V_V_WT	6.47943145757864	4.32310148786168	54974.8130817019	-1.99387831450494	14.9527412296622	102
V_V_HT	7.34294622766205	4.32203480190491	54974.8130817019	-1.12827283233284	15.8141652876569	102
V_V_HM	6.22508107042908	4.32313890781415	54974.8130817019	-2.24830204502842	14.6984641858866	102
V_V_WT	6.46567880320475	4.32306021796426	54974.8130817019	-2.00755007958531	14.9389076859948	103
V_V_HT	7.33088994069697	4.32199739582505	54974.8130817019	-1.14025580311441	15.8020356845084	103
V_V_HM	6.20723249352157	4.32309749687328	54974.8130817019	-2.26606945619626	14.6805344432394	103
V_V_WT	6.45246800148892	4.32302967327199	54974.8130817019	-2.02070101348629	14.9256370164641	104
V_V_HT	7.31832704868606	4.32196984155733	54974.8130817019	-1.15276468856393	15.7894187859361	104
V_V_HM	6.18952440309593	4.32306684275015	54974.8130817019	-2.28371746432176	14.6627662705136	104
V_V_WT	6.43979482887825	4.32301186140943	54974.8130817019	-2.03333927471922	14.9129289324757	105
V_V_HT	7.30523518304579	4.32195396647554	54974.8130817019	-1.16582543893059	15.7762958050222	105
V_V_HM	6.17197529697875	4.32304895963577	54974.8130817019	-2.30123151940712	14.6451821133646	105
V_V_WT	6.42765525413665	4.32300750831996	54974.8130817019	-2.04547031737438	14.9007808256477	106
V_V_HT	7.29159295771615	4.32195041619041	54974.8130817019	-1.17946070567602	15.7626466211083	106
V_V_HM	6.15460373860901	4.32304457643312	54974.8130817019	-2.31859448666839	14.6278019638864	106
V_V_WT	6.41604602197437	4.3230170049292	54974.8130817019	-2.05709816295854	14.8891902069073	107
V_V_HT	7.27738291872808	4.32195953540686	54974.8130817019	-1.19368861839343	15.7484544558496	107
V_V_HM	6.13742855833528	4.3230540857753	54974.8130817019	-2.33578830532066	14.6106454219912	107
V_V_WT	6.4049640726297	4.32303938544322	54974.8130817019	-2.06822397827044	14.8781521235298	108
V_V_HT	7.26258859602731	4.3219804191811	54974.8130817019	-1.20852387344077	15.7337010654954	108
V_V_HM	6.12046865406541	4.3230765197084	54974.8130817019	-2.35279218025952	14.5937294883903	108
V_V_WT	6.39440643981106	4.32307236675854	54974.8130817019	-2.0788462547025	14.8676591343246	109
V_V_HT	7.24719443958037	4.32201094940359	54974.8130817019	-1.22397786934169	15.7183667485024	109
V_V_HM	6.10374273672226	4.3231095892021	54974.8130817019	-2.36958291404636	14.5770683874909	109
V_V_WT	6.38437059370353	4.32311373386538	54974.8130817019	-2.08896318063471	14.8577043680418	110
V_V_HT	7.23118947250434	4.32204908168246	54974.8130817019	-1.24005757595647	15.7024365209651	110
V_V_HM	6.08726850535006	4.32315107309348	54974.8130817019	-2.38613845414175	14.5606754648419	110
V_V_WT	6.3748543296344	4.32316141830526	54974.8130817019	-2.09857290654634	14.8482815658151	111
V_V_HT	7.21456720433007	4.32209291716901	54974.8130817019	-1.25676576199727	15.6859001706574	111
V_V_HM	6.07106239675457	4.32319889678286	54974.8130817019	-2.40243829750976	14.5445630910189	111
V_V_WT	6.36585550300757	4.32321228186734	54974.8130817019	-2.10767142611788	14.839382432133	112
V_V_HT	7.19732203846884	4.32213957084691	54974.8130817019	-1.27410236940015	15.6687464463378	112
V_V_HM	6.05514058168865	4.3232499128981	54974.8130817019	-2.41846010452568	14.528741267903	112
V_V_WT	6.35737191350619	4.32326224722701	54974.8130817019	-2.11625294808083	14.8309967750932	113
V_V_HT	7.17944916856219	4.32218529113744	54974.8130817019	-1.29206485140257	15.6509631885269	113
V_V_HM	6.03951872961226	4.32330003233313	54974.8130817019	-2.43418019105245	14.513217650277	113
V_V_WT	6.34940105146023	4.32330779209453	54974.8130817019	-2.12431307839222	14.8231151813127	114
V_V_HT	7.16094770327248	4.32222684551759	54974.8130817019	-1.31064776357396	15.6325431701189	114
V_V_HM	6.02420994201671	4.32334572229697	54974.8130817019	-2.44957853130324	14.4979984153367	114
V_V_WT	6.34193986322327	4.32334646355632	54974.8130817019	-2.13185006297029	14.8157297894168	115
V_V_HT	7.14182126960834	4.32226199536641	54974.8130817019	-1.32984309119268	15.6134856304094	115
V_V_HM	6.00922391225919	4.3233845220844	54974.8130817019	-2.46464060892106	14.4830884334394	115
V_V_WT	6.3349845294715	4.32337701139404	54974.8130817019	-2.13886527070203	14.808834329645	116
V_V_HT	7.12207776869876	4.32228961721707	54974.8130817019	-1.34964073112671	15.5937962685242	116
V_V_HM	5.99456653183581	4.32341517683129	54974.8130817019	-2.47935807286713	14.4684911365388	116
V_V_WT	6.3285304622925	4.32339911539186	54974.8130817019	-2.14536266187452	14.8024235864595	117
V_V_HT	7.10172850933557	4.32230944777043	54974.8130817019	-1.37002885851601	15.5734858771872	117
V_V_HM	5.98024028870284	4.32343736419127	54974.8130817019	-2.49372780338402	14.4542083807897	117
V_V_WT	6.32257268763053	4.32341238108578	54974.8130817019	-2.15134643739125	14.7964918126523	118
V_V_HT	7.08078605980419	4.322321150567	54974.8130817019	-1.3909942456122	15.5525663652206	118
V_V_HM	5.96624618425595	4.32345068754173	54974.8130817019	-2.50774802169291	14.4402403902048	118
V_V_WT	6.31710533487696	4.32341702417297	54974.8130817019	-2.15682289062886	14.7910335603828	119
V_V_HT	7.05926534453759	4.32232495041382	54974.8130817019	-1.41252240860569	15.5310530976809	119
V_V_HM	5.9525820427996	4.32345536218846	54974.8130817019	-2.52142132549023	14.4265854110894	119
V_V_WT	6.3121220355747	4.3234131776585	54974.8130817019	-2.1617986507353	14.7860427218847	120
V_V_HT	7.03718238106759	4.32232098979497	54974.8130817019	-1.43459760923448	15.5089623713697	120
V_V_HM	5.93924402969368	4.32345152074565	54974.8130817019	-2.53475180934081	14.4132398687282	120
V_V_WT	6.30761531966717	4.32340158025266	54974.8130817019	-2.16628263564461	14.781513274979	121
V_V_HT	7.01455520512774	4.32230996714563	54974.8130817019	-1.45720318070293	15.4863135909584	121
V_V_HM	5.92622483788558	4.32343990333603	54974.8130817019	-2.54774823094314	14.4001979067143	121
V_V_WT	6.30357743783379	4.32338251174717	54974.8130817019	-2.17028314307113	14.7774380187387	122
V_V_HT	6.99140235417733	4.32229214891985	54974.8130817019	-1.48032110780364	15.4631258161583	122
V_V_HM	5.91351629123372	4.32342079021037	54974.8130817019	-2.5604193157323	14.3874518981997	122
V_V_WT	6.30000031468816	4.32335580228659	54974.8130817019	-2.17380791548338	14.7738085448597	123
V_V_HT	6.96774274689115	4.32226737792436	54974.8130817019	-1.50393216376186	15.4394176575442	123
V_V_HM	5.90110928904214	4.32339401105456	54974.8130817019	-2.57277383058734	14.3749924086716	123
V_V_WT	6.2968742191363	4.32332228946806	54974.8130817019	-2.17686832567173	14.7706167639443	124
V_V_HT	6.94359716030571	4.32223642467225	54974.8130817019	-1.52801708175224	15.4152114023637	124
V_V_HM	5.88899009819398	4.32336040588983	54974.8130817019	-2.58482715507278	14.3628073514607	124
V_V_WT	6.29418738561567	4.32328417565674	54974.8130817019	-2.17948045585015	14.7678552270815	125
V_V_HT	6.91898840839165	4.32220131914116	54974.8130817019	-1.55255702657481	15.3905338433581	125
V_V_HM	5.87713940977663	4.32332218330757	54974.8130817019	-2.59660292695609	14.3508817465093	125
V_V_WT	6.29192632802971	4.32324459088092	54974.8130817019	-2.18166392699296	14.7655165830524	126
V_V_HT	6.89394084760214	4.32216494651514	54974.8130817019	-1.57753329675771	15.365414991962	126
V_V_HM	5.86553327931749	4.3232824821823	54974.8130817019	-2.60813124292634	14.3391978015613	126
V_V_WT	6.29007686764345	4.32320639233553	54974.8130817019	-2.18343851795761	14.7635922532445	127
V_V_HT	6.86847936230969	4.32212993512099	54974.8130817019	-1.60292615946773	15.3398848840871	127
V_V_HM	5.85414593659769	4.32324416798856	54974.8130817019	-2.61944348955295	14.3277353627483	127
V_V_WT	6.28862343982856	4.32317273836486	54974.8130817019	-2.18482598374978	14.7620728634069	128
V_V_HT	6.84262974128464	4.32209919088095	54974.8130817019	-1.62871552156286	15.3139750041321	128
V_V_HM	5.84294801772432	4.32321040820372	54974.8130817019	-2.63057523900707	14.3164712744557	128
V_V_WT	6.28755013565227	4.32314588497182	54974.8130817019	-2.18584665508405	14.7609469263886	129
V_V_HT	6.81641800189827	4.32207478232506	54974.8130817019	-1.65487942000548	15.287715423802	129
V_V_HM	5.83190926279216	4.32318346563099	54974.8130817019	-2.64156118630438	14.3053797118887	129
V_V_WT	6.28684104419953	4.32312673944468	54974.8130817019	-2.18651822116696	14.760200309566	130
V_V_HT	6.78987015950409	4.32205752758272	54974.8130817019	-1.68139344298152	15.2611337619897	130
V_V_HM	5.82099941010176	4.32316425082247	54974.8130817019	-2.65243337783293	14.2944321980364	130
V_V_WT	6.28648025495092	4.32311484599375	54974.8130817019	-2.18685569916685	14.7598162090687	131
V_V_HT	6.76301222982038	4.32204698157692	54974.8130817019	-1.7082307024186	15.2342551620593	131
V_V_HM	5.81018819740357	4.32315230766092	54974.8130817019	-2.66322118184924	14.2835975766564	131
V_V_WT	6.28645157953784	4.32310880040148	54974.8130817019	-2.18687252517594	14.7597756842516	132
V_V_HT	6.73587029585586	4.32204182089446	54974.8130817019	-1.73536252140866	15.2071031131204	132
V_V_HM	5.79944465711183	4.32314622907768	54974.8130817019	-2.67395280807444	14.2728421222981	132
V_V_WT	6.28673745489882	4.32310776039894	54974.8130817019	-2.18658461140256	14.7600595212002	133
V_V_HT	6.70847073826937	4.32204124599217	54974.8130817019	-1.76276095218256	15.1797024287213	133
V_V_HM	5.78873433808406	4.32314517131473	54974.8130817019	-2.68466105387928	14.2621297300474	133
V_V_WT	6.28731879118672	4.32311185725644	54974.8130817019	-2.18601130498458	14.760648887358	134
V_V_HT	6.68084016708295	4.32204536374281	54974.8130817019	-1.79039959418962	15.1520799283555	134
V_V_HM	5.77801888465356	4.32314926655974	54974.8130817019	-2.69538453401924	14.2514223033264	134
V_V_WT	6.28817533390389	4.32312183334929	54974.8130817019	-2.1851743154806	14.7615249832884	135
V_V_HT	6.65300527884532	4.32205485169016	54974.8130817019	-1.81825307887177	15.1242636365624	135
V_V_HM	5.76725693129835	4.32315925954645	54974.8130817019	-2.70616607369971	14.2406799362964	135
V_V_WT	6.28928643572507	4.32313794135372	54974.8130817019	-2.18409478546309	14.7626676569132	136
V_V_HT	6.62499274288753	4.3220699365351	54974.8130817019	-1.8462951812333	15.0962806670084	136
V_V_HM	5.75640606534943	4.32317540390621	54974.8130817019	-2.717048582709	14.2298607134079	136
V_V_WT	6.29063079427213	4.32316061125512	54974.8130817019	-2.18279486008457	14.7640564486288	137
V_V_HT	6.59682908439284	4.32209101431313	54974.8130817019	-1.87450015232337	15.0681583211091	137
V_V_HM	5.74542205846229	4.32319813085053	54974.8130817019	-2.7280771345692	14.2189212514938	137
V_V_WT	6.29218694474709	4.3231893574516	54974.8130817019	-2.18129505235989	14.7656689418541	138
V_V_HT	6.56854079341338	4.3221176357534	54974.8130817019	-1.90284062151577	15.0399222083425	138
V_V_HM	5.73426022907431	4.32322695347052	54974.8130817019	-2.73929545649808	14.2078159146467	138
V_V_WT	6.29393337110206	4.32322278866268	54974.8130817019	-2.17961415141725	14.7674808936214	139
V_V_HT	6.54015426244928	4.32214851537043	54974.8130817019	-1.93128767674965	15.0115962016482	139
V_V_HM	5.72287567246758	4.32326047666876	54974.8130817019	-2.75074571881265	14.1964970637478	139
V_V_WT	6.29584835496614	4.32325971489776	54974.8130817019	-2.17777154323748	14.7694682531698	140
V_V_HT	6.51169549197234	4.32218255910265	54974.8130817019	-1.95981317318473	14.9832041571294	140
V_V_HM	5.71122258722345	4.32329750698165	54974.8130817019	-2.76247138373435	14.1849165581812	140
V_V_WT	6.29791016130646	4.3232984898288	54974.8130817019	-2.17578573603875	14.7716060586517	141
V_V_HT	6.48319025502462	4.3222182528306	54974.8130817019	-1.98838837009401	14.9547688801432	141
V_V_HM	5.69925489262531	4.32333639329544	54974.8130817019	-2.77451529578505	14.1730250810357	141
V_V_WT	6.30009718285688	4.32333777633482	54974.8130817019	-2.17367571632054	14.7738700820343	142
V_V_HT	6.45466379152426	4.32225437246053	54974.8130817019	-2.01698562832683	14.9263132113754	142
V_V_HM	5.68692626782228	4.32337579438601	54974.8130817019	-2.78692114700682	14.1607736826514	142
V_V_WT	6.30238796657657	4.32337588934305	54974.8130817019	-2.17145963436901	14.7762355675221	143
V_V_HT	6.42614104962609	4.32228937274725	54974.8130817019	-2.04557697103677	14.897859070289	143
V_V_HM	5.67419044667387	4.32341402010883	54974.8130817019	-2.79973189084479	14.1481127841925	143
V_V_WT	6.30476152866383	4.32341156404467	54974.8130817019	-2.16915599495154	14.7786790522792	144
V_V_HT	6.39764632257845	4.32232209954658	54974.8130817019	-2.0741358428447	14.8694284880016	144
V_V_HM	5.6610015939709	4.32344980162975	54974.8130817019	-2.81299087558416	14.134994063526	144
V_V_WT	6.30719700540686	4.32344293939557	54974.8130817019	-2.16678201412022	14.781176024934	145
V_V_HT	6.36920374128488	4.32235084514417	54974.8130817019	-2.10263476571471	14.8410422482845	145
V_V_HM	5.64731398544078	4.32348127234554	54974.8130817019	-2.82674016694185	14.1213681378234	145
V_V_WT	6.30967377635217	4.32346765250903	54974.8130817019	-2.16435368105368	14.783701233758	146
V_V_HT	6.34083723327782	4.32237343456646	54974.8130817019	-2.13104554915069	14.8127200157063	146
V_V_HM	5.63308225150444	4.32350606257157	54974.8130817019	-2.84102048989814	14.107184992907	146
V_V_WT	6.31217248542981	4.32348437972741	54974.8130817019	-2.16188775744346	14.7862327283031	147
V_V_HT	6.31256970416587	4.32238865431546	54974.8130817019	-2.15934290907931	14.784482317411	147
V_V_HM	5.6182628873272	4.32352284465393	54974.8130817019	-2.8558727470766	14.092398521731	147
V_V_WT	6.31467548087529	4.3234932441952	54974.8130817019	-2.15940213641812	14.7887530981687	148
V_V_HT	6.28442277298662	4.32239662943462	54974.8130817019	-2.18750547154904	14.7563510175223	148
V_V_HM	5.60281499582045	4.3235317416408	54974.8130817019	-2.87133807674111	14.076968068382	148
V_V_WT	6.31716704797415	4.3234957730635	54974.8130817019	-2.15691552591918	14.7912496218675	149
V_V_HT	6.25641671074617	4.3223987834662	54974.8130817019	-2.21551575570676	14.7283491771991	149
V_V_HM	5.58670075363822	4.32353428439026	54974.8130817019	-2.88745730273043	14.0608588100069	149
V_V_WT	6.31963323190782	4.32349441415338	54974.8130817019	-2.15444667851198	14.7937131423276	150
V_V_HT	6.22857062068242	4.32239739058706	54974.8130817019	-2.24335911571744	14.7005003570823	150
V_V_HM	5.56988519214747	4.32353292695699	54974.8130817019	-2.90427020364228	14.0440405879372	150
V_V_WT	6.32206043708847	4.32349097531739	54974.8130817019	-2.15201273318824	14.7961336073652	151
V_V_HT	6.20090337081133	4.32239412871105	54974.8130817019	-2.27101997228826	14.6728267139109	151
V_V_HM	5.55233392803104	4.3235294818613	54974.8130817019	-2.92181471534658	14.0264825714087	151
V_V_WT	6.32443552077638	4.32348653070123	54974.8130817019	-2.14962893802092	14.7984999795737	152
V_V_HT	6.17343356590057	4.32238999319517	54974.8130817019	-2.29848167155839	14.6453488033595	152
V_V_HM	5.53401336199826	4.32352502608915	54974.8130817019	-2.94012654803414	14.0081532720307	152
V_V_WT	6.32674715447557	4.32348239342774	54974.8130817019	-2.14730919523617	14.8008035041873	153
V_V_HT	6.14617875957764	4.32238619967493	54974.8130817019	-2.32572904255458	14.6180865617099	153
V_V_HM	5.51489303033146	4.32352087627441	54974.8130817019	-2.95923874603443	13.9890248066974	153
V_V_WT	6.32898446398298	4.32347901384097	54974.8130817019	-2.14506526171458	14.8030341896805	154
V_V_HT	6.11915624454594	4.32238316254111	54974.8130817019	-2.35274560478231	14.5910580938742	154
V_V_HM	5.49494325519098	4.32351748406883	54974.8130817019	-2.97918187242775	13.9690683828097	154
V_V_WT	6.33113709309256	4.32347597729567	54974.8130817019	-2.14290668095454	14.8051808671397	155
V_V_HT	6.09238302716614	4.32238049287134	54974.8130817019	-2.37951358959031	14.5642796439226	155
V_V_HM	5.47413529691826	4.32351443391693	54974.8130817019	-2.99998385238098	13.9482544462175	155
V_V_WT	6.33319676363401	4.32347304554707	54974.8130817019	-2.14084126416489	14.8072347914329	156
V_V_HT	6.06587497747842	4.32237796424133	54974.8130817019	-2.40601668314516	14.537766638102	156
V_V_HM	5.45244417951636	4.32351148717129	54974.8130817019	-3.0216691941404	13.9265575531731	156
V_V_WT	6.335156264929	4.32346950683993	54974.8130817019	-2.13887482697866	14.8091873568367	157
V_V_HT	6.03964738950175	4.32237490967529	54974.8130817019	-2.4322382841506	14.5115330631541	157
V_V_HM	5.42984688785812	4.32350793048818	54974.8130817019	-3.04425951467436	13.9039532903906	157
V_V_WT	6.3370111149536	4.32346520177843	54974.8130817019	-2.13701153900278	14.81103376891	158
V_V_HT	6.01371407607483	4.32237117300145	54974.8130817019	-2.45816427367012	14.4855924258198	158
V_V_HM	5.40632552487519	4.32350360438247	54974.8130817019	-3.06777239845922	13.8804234482096	158
V_V_WT	6.33876014196523	4.3234608233254	54974.8130817019	-2.13525393019196	14.8127742141224	159
V_V_HT	5.98808706188391	4.32236738739886	54974.8130817019	-2.48378386805293	14.4599579918207	159
V_V_HM	5.3818684783235	4.32349920399249	54974.8130817019	-3.09222082021514	13.8559577768621	159
V_V_WT	6.34040494355576	4.32345750541847	54974.8130817019	-2.13360262548018	14.8144125125917	160
V_V_HT	5.9627768653693	4.32236459457761	54974.8130817019	-2.50908859061797	14.4346423213566	160
V_V_HM	5.3564694706693	4.32349586659914	54974.8130817019	-3.11761328655455	13.8305522278931	160
V_V_WT	6.34194767072736	4.32345546004994	54974.8130817019	-2.13205588937165	14.8159512308264	161
V_V_HT	5.93779370294202	4.32236298121058	54974.8130817019	-2.53406859083434	14.4096559967184	161
V_V_HM	5.33012329624777	4.32349380513062	54974.8130817019	-3.14395542048307	13.8042020129786	161
V_V_WT	6.34339101333224	4.32345398239009	54974.8130817019	-2.13060965054292	14.8173916772074	162
V_V_HT	5.91314748695051	4.32236188374452	54974.8130817019	-2.55871265578455	14.3850076296856	162
[truncated: 9,055 more rows]
