# Supplementary material for: Key HPI axis receptors facilitate light adaptive behavior in larval zebrafish
Source: Sci Rep. 2024 Apr 2;14:7759. doi: 10.1038/s41598-024-57707-6 (PMC10987622; doi:10.1038/s41598-024-57707-6)
Supplement: Supplementary file 1 — Supplementary Information. [file 41598_2024_57707_MOESM1_ESM.zip › Supp_Tables_SciRpts/SuppTableS33_nr3c2.e2_4x[7.5_4min]_means.csv]

Supplementary Table S33. Locomotor response of nr3c2 ex2 lineage larvae of 4x[7.5 dark + 4-min light] assay:
Mean predicted values by a generalized additive model.
The mean value was computed by the "emmeans" function of the "emmeans" package	which averages all predicted values
of each assay by the treatment condition (i.e.	"V_V_WT")
Columns: xvarF (treatment condition. equivalent to genotype. wildtype	heterozygous	or homozygous)
emmean (mean predicted values for each condition)	SE (standard error of the mean)	df (degrees of freedom)
lower.CL (lower value of the 95% confidence interval of the emmean values)
upper.CL (upper value of the 95% confidence interval of emmean values)	Time (time point when data were recorded)
xvarF	emmean	SE	df	lower.CL	upper.CL	Time
V_V_WT	0.813319301236602	1.06225118033791	34221.3008104996	-1.26872839414538	2.89536699661859	-421
V_V_HT	0.688097058771135	1.06895030374685	34221.3008104996	-1.40708114162965	2.78327525917192	-421
V_V_HM	1.30647702613548	1.07176022450377	34221.3008104996	-0.794208712542918	3.40716276481388	-421
V_V_WT	0.828239995365749	1.0473025038373	34221.3008104996	-1.22450779615809	2.88098778688958	-420
V_V_HT	0.697817516112899	1.05323904100227	34221.3008104996	-1.366566085991	2.7622011182168	-420
V_V_HM	1.28805880984501	1.05572481826011	34221.3008104996	-0.78119699848161	3.35731461817163	-420
V_V_WT	0.843160689288741	1.03292862955065	34221.3008104996	-1.18141382986205	2.86773520843954	-419
V_V_HT	0.707537972915787	1.03813935907992	34221.3008104996	-1.3272497496736	2.74232569550518	-419
V_V_HM	1.26964059479488	1.04031671584701	34221.3008104996	-0.769414819582347	3.3086960091721	-419
V_V_WT	0.858081383069365	1.01915387831907	34221.3008104996	-1.13949416485219	2.85565693099092	-418
V_V_HT	0.717258429854958	1.02367832153372	34221.3008104996	-1.28918517746941	2.72370203717933	-418
V_V_HM	1.25122237775265	1.02556419152431	34221.3008104996	-0.758917597568641	3.26136235307395	-418
V_V_WT	0.873002077619638	1.00600286104048	34221.3008104996	-1.09879703839613	2.84480119363541	-417
V_V_HT	0.726978887691786	1.00988336398433	34221.3008104996	-1.2524261433474	2.70638391873098	-417
V_V_HM	1.23280416196975	1.0114959302555	34221.3008104996	-0.749761552672977	3.21536987661248	-417
V_V_WT	0.887922772509185	0.99350034724691	34221.3008104996	-1.05937100003208	2.83521654505045	-416
V_V_HT	0.736699345889967	0.996782141465588	34221.3008104996	-1.21702685263133	2.69042554441126	-416
V_V_HM	1.21438594723702	0.998140865453927	34221.3008104996	-0.742003395558382	3.17077529003242	-416
V_V_WT	0.902843466396103	0.981671115128266	34221.3008104996	-1.02126461717947	2.82695154997167	-415
V_V_HT	0.746419803232911	0.984402352675084	34221.3008104996	-1.18304159690766	2.67588120337348	-415
V_V_HM	1.19596773024809	0.985527991446102	34221.3008104996	-0.735699959376942	3.12763541987311	-415
V_V_WT	0.917762650870714	0.970540562087998	34221.3008104996	-0.984529178004678	2.8200544797461	-414
V_V_HT	0.756139292159567	0.972772398923124	34221.3008104996	-1.15052701125165	2.66280559557079	-414
V_V_HM	1.17755074445859	0.973687043049713	34221.3008104996	-0.73090829190611	3.08600978082328	-414
V_V_WT	0.932672777174657	0.96013606150186	34221.3008104996	-0.949225883994319	2.81457143834363	-413
V_V_HT	0.765852976560517	0.961922845884541	34221.3008104996	-1.1195478415135	2.65125379463453	-413
V_V_HM	1.15914113682913	0.962650001970134	34221.3008104996	-0.727684931393071	3.04596720505134	-413
V_V_WT	0.947563505350789	0.950483447112134	34221.3008104996	-0.915415710100887	2.81054272080247	-412
V_V_HT	0.775554242928095	0.951882496274158	34221.3008104996	-1.09016715548128	2.64127564133747	-412
V_V_HM	1.14074733298733	0.952446985980266	34221.3008104996	-0.726080484048283	3.00757515002295	-412
V_V_WT	0.962419366292252	0.94160646093176	34221.3008104996	-0.883160660567415	2.80799939315192	-411
V_V_HT	0.785233257587663	0.94267772094871	34221.3008104996	-1.06244647458721	2.63291298976254	-411
V_V_HM	1.1223819323513	0.943105525884287	34221.3008104996	-0.726136311746818	2.97090017644942	-411
V_V_WT	0.977222553597512	0.933524046217953	34221.3008104996	-0.852515671210544	2.80696077840557	-410
V_V_HT	0.794878734991023	0.934329430290325	34221.3008104996	-1.03643806942496	2.62619553940701	-410
V_V_HM	1.10405943836174	0.93464739329194	34221.3008104996	-0.727880584128254	2.93599946085174	-410
V_V_WT	0.991951034451766	0.926249589157596	34221.3008104996	-0.823529012217243	2.80743108112077	-409
V_V_HT	0.804476812105847	0.926852180279609	34221.3008104996	-1.01218433323367	2.62113795744536	-409
V_V_HM	1.08579779191039	0.927087644525305	34221.3008104996	-0.731324871193633	2.90292045501442	-409
V_V_WT	1.00658088889398	0.919789089984054	34221.3008104996	-0.796236364205797	2.80939814199376	-408
V_V_HT	0.814012493128295	0.92025213534478	34221.3008104996	-0.98971234430182	2.61773733055841	-408
V_V_HM	1.06761647036619	0.920432490973147	34221.3008104996	-0.736461870102888	2.87169481083527	-408
V_V_WT	1.02108414619282	0.914140629118145	34221.3008104996	-0.770661935468412	2.81283022785405	-407
V_V_HT	0.823468439164998	0.914526441891164	34221.3008104996	-0.969033848382167	2.61597072671216	-407
V_V_HM	1.04953823974495	0.914678630832262	34221.3008104996	-0.743262343195943	2.84233882268584	-407
V_V_WT	1.03542849702711	0.909293367115077	34221.3008104996	-0.746816789653415	2.81767378370764	-406
V_V_HT	0.832824867099525	0.909662120972577	34221.3008104996	-0.950143189424314	2.61579292362336	-406
V_V_HM	1.03158937286335	0.909812095222417	34221.3008104996	-0.751672638185581	2.81485138391228	-406
V_V_WT	1.0495779576819	0.905226817759584	34221.3008104996	-0.724696756811485	2.82385267217528	-405
V_V_HT	0.842060021808763	0.905635296771024	34221.3008104996	-0.933015325152838	2.61713536877036	-405
V_V_HM	1.01379912218621	0.905807459455848	34221.3008104996	-0.761613669372111	2.78921191374454	-405
V_V_WT	1.06349351222257	0.901910686146459	34221.3008104996	-0.704281473853946	2.83126849829909	-404
V_V_HT	0.851150637253703	0.902411076018812	34221.3008104996	-0.917605129639828	2.61990640414723	-404
V_V_HM	0.996199176362254	0.902627744407371	34221.3008104996	-0.772981267789739	2.76537962051425	-404
V_V_WT	1.07713404225959	0.899305184524904	34221.3008104996	-0.685534073853513	2.83980215837269	-403
V_V_HT	0.86007248413199	0.899943976633663	34221.3008104996	-0.903847685791442	2.62399265405542	-403
V_V_HM	0.97882290509331	0.900224899430648	34221.3008104996	-0.78564788286931	2.74329369305593	-403
V_V_WT	1.09045784068838	0.897361693209442	34221.3008104996	-0.668400967711773	2.84931664908853	-402
V_V_HT	0.868801131438779	0.898178744110455	34221.3008104996	-0.89165912394204	2.6292613868196	-402
V_V_HM	0.961704153157598	0.8985406916226	34221.3008104996	-0.799465531402928	2.72287383771812	-402
V_V_WT	1.10342243390853	0.896024133577591	34221.3008104996	-0.65281471306118	2.85965958087824	-401
V_V_HT	0.877312025225422	0.897051964186444	34221.3008104996	-0.880939703973065	2.63556375442391	-401
V_V_HM	0.944877353809147	0.897508429159577	34221.3008104996	-0.814269061940812	2.70402376955911	-401
V_V_WT	1.1159851521302	0.895229886116385	34221.3008104996	-0.63869524336041	2.87066554762081	-400
V_V_HT	0.885580578951824	0.896493146107965	34221.3008104996	-0.87157584819949	2.64273700610314	-400
V_V_HM	0.928377093840538	0.897054120136222	34221.3008104996	-0.829878861091324	2.6866330487724	-400
V_V_WT	1.12810342759057	0.894911239998605	34221.3008104996	-0.625952410895588	2.88215926607673	-399
V_V_HT	0.893582380453914	0.896426400815198	34221.3008104996	-0.863443223700395	2.65060798460822	-399
V_V_HM	0.9122378703468	0.897098254510505	34221.3008104996	-0.846104589428704	2.6705803301223	-399
V_V_WT	1.139735275605	0.894998175833633	34221.3008104996	-0.614490960013512	2.89396151122351	-398
V_V_HT	0.901293945943685	0.896773638920804	34221.3008104996	-0.85641225646357	2.65900014835094	-398
V_V_HM	0.896493654712174	0.897559189886068	34221.3008104996	-0.862752253752467	2.65573956317682	-398
V_V_WT	1.15083957077547	0.895420372478133	34221.3008104996	-0.604214184328967	2.90589332587991	-397
V_V_HT	0.908692906564738	0.897456856796737	34221.3008104996	-0.85035242563626	2.66773823876574	-397
V_V_HM	0.88117767441797	0.89835556209765	34221.3008104996	-0.87962915010728	2.64198449894322	-397
V_V_WT	1.16137538033996	0.896107310141616	34221.3008104996	-0.595024795465716	2.91777555614564	-396
V_V_HT	0.915757132671025	0.898398222168269	34221.3008104996	-0.845133307013579	2.67664757235563	-396
V_V_HM	0.866322994915592	0.899406359855192	34221.3008104996	-0.896543428214865	2.62918941804605	-396
V_V_WT	1.17130176543552	0.896989012301942	34221.3008104996	-0.58682657597251	2.92943010684356	-395
V_V_HT	0.922464489270624	0.899520887219174	34221.3008104996	-0.840626411307965	2.68555538984921	-395
V_V_HM	0.851962675735081	0.900631767223215	34221.3008104996	-0.913305586653098	2.61723093812326	-395
V_V_WT	1.18057830756099	0.897997749357744	34221.3008104996	-0.57952719207587	2.94068380719784	-394
V_V_HT	0.9287932995394	0.900750892705599	34221.3008104996	-0.836708452762134	2.69429505184093	-394
V_V_HM	0.838129352164628	0.901955155293843	34221.3008104996	-0.92973279492196	2.60599149925122	-394
V_V_WT	1.18916665398316	0.899071163150205	34221.3008104996	-0.573042772440644	2.95137608040697	-393
V_V_HT	0.934723710661409	0.902020677702302	34221.3008104996	-0.833266862528208	2.70271428385103	-393
V_V_HM	0.8248539456701	0.903306762216482	34221.3008104996	-0.945657396004768	2.59536528734497	-393
V_V_WT	1.19702961702801	0.900152152109854	34221.3008104996	-0.567298583762755	2.96135781781877	-392
V_V_HT	0.940236862201395	0.903268883905035	34221.3008104996	-0.830200236721369	2.71067396112416	-392
V_V_HM	0.812166400250916	0.904623457444024	34221.3008104996	-0.960925707926985	2.58525850842882	-392
V_V_WT	1.20413262761394	0.901191285023814	34221.3008104996	-0.562232308300071	2.97049756352795	-391
V_V_HT	0.945316072552437	0.904443033722801	34221.3008104996	-0.827422399122236	2.71805454422711	-391
V_V_HM	0.80009451371096	0.905851535174402	34221.3008104996	-0.975404667723823	2.57559369514574	-391
V_V_WT	1.21044177023031	0.902145135359332	34221.3008104996	-0.557792744112578	2.97867628457319	-390
V_V_HT	0.949945202501489	0.905497576747288	34221.3008104996	-0.824860208626351	2.72475061362933	-390
V_V_HM	0.788665539560199	0.906944628745576	34221.3008104996	-0.988976141683316	2.56630722080371	-390
V_V_WT	1.21592312836187	0.902975868067442	34221.3008104996	-0.553939649759311	2.98578590648306	-389
V_V_HT	0.954108113084345	0.906393372122958	34221.3008104996	-0.822453086817347	2.73066931298604	-389
V_V_HM	0.777906732389155	0.907863144214347	34221.3008104996	-1.00153526976746	2.55734873454577	-389
V_V_WT	1.22054278681579	0.903651559340242	34221.3008104996	-0.550644368706297	2.99172994233788	-388
V_V_HT	0.95778866495241	0.9070980085195	34221.3008104996	-0.820153645756837	2.73573097566166	-388
V_V_HM	0.767845346804393	0.908574578982073	34221.3008104996	-1.01299109119374	2.54868178480253	-388
V_V_WT	1.22426773927797	0.904147371517462	34221.3008104996	-0.547891224626194	2.99642670318213	-387
V_V_HT	0.960971409261745	0.907587088273366	34221.3008104996	-0.817929514055557	2.73987233257905	-387
V_V_HM	0.758507898049203	0.909054853286603	34221.3008104996	-1.02326989358299	2.5402856896814	-387
V_V_WT	1.22706862530293	0.904448284598844	34221.3008104996	-0.54568013826368	2.99981738886955	-386
V_V_HT	0.963643658827777	0.907847251571771	34221.3008104996	-0.81576719322003	2.74305451087558	-386
V_V_HM	0.749917946836831	0.90929146281072	34221.3008104996	-1.03232360734373	2.53215950101739	-386
V_V_WT	1.22891797310566	0.904547328740222	34221.3008104996	-0.54402492027706	3.00186086648838	-385
V_V_HT	0.965794139777898	0.907874141231296	34221.3008104996	-0.813669416898231	2.74525769645403	-385
V_V_HM	0.742097532803598	0.909281322956025	34221.3008104996	-1.04012414692401	2.52431921253121	-385
V_V_WT	1.22979321171452	0.904447706415493	34221.3008104996	-0.542954418593466	3.00254084202251	-384
V_V_HT	0.967415167617318	0.907674724408412	34221.3008104996	-0.811657525443697	2.74648786067833	-384
V_V_HM	0.735064748551395	0.909033176737732	34221.3008104996	-1.046670556323	2.51680005342579	-384
V_V_WT	1.22967675375806	0.904161973923215	34221.3008104996	-0.542510831347766	3.00186433886388	-383
V_V_HT	0.96850267883265	0.907266313435255	34221.3008104996	-0.809769515117449	2.74677487278275	-383
V_V_HM	0.728833705202916	0.908566541988501	34221.3008104996	-1.05198698002012	2.50965439042595	-383
V_V_WT	1.22855303795735	0.903708790744891	34221.3008104996	-0.542746293024136	2.99985236893884	-382
V_V_HT	0.969054052230405	0.906672888954827	34221.3008104996	-0.808055009972017	2.74616311443283	-382
V_V_HM	0.72341688764655	0.907907844648306	34221.3008104996	-1.05611272884953	2.50294650414263	-382
V_V_WT	1.22641166307431	0.90311395540459	34221.3008104996	-0.543721770827162	2.99654509697577	-381
V_V_HT	0.969070269457021	0.90592618802642	34221.3008104996	-0.806575234054287	2.74471577296833	-381
V_V_HM	0.718822693470202	0.907091526581053	34221.3008104996	-1.05910691242379	2.49675229936419	-381
V_V_WT	1.2232484462143	0.902409434414861	34221.3008104996	-0.545504103080808	2.99200099550941	-380
V_V_HT	0.968556592521665	0.905064545721365	34221.3008104996	-0.805400063371782	2.74251324841511	-380
V_V_HM	0.71505461807709	0.906158800834048	34221.3008104996	-1.06104681428514	2.49115605043932	-380
V_V_WT	1.21906439287321	0.901630883230105	34221.3008104996	-0.54816217016746	2.98629095591388	-379
V_V_HT	0.967521804025054	0.90413007130526	34221.3008104996	-0.80460325088695	2.73964685893706	-379
V_V_HM	0.712112077639361	0.905154672876453	34221.3008104996	-1.06202123048005	2.48624538575878	-379
V_V_WT	1.21386154917372	0.900813863642541	34221.3008104996	-0.551763628261683	2.97948672660912	-378
V_V_HT	0.965975386430777	0.903164423491675	34221.3008104996	-0.804256966602387	2.73620773946394	-378
V_V_HM	0.709993678736339	0.90412352053616	34221.3008104996	-1.06211853645003	2.48210589392271	-378
V_V_WT	1.20764296360433	0.89999272700969	34221.3008104996	-0.55637275867991	2.97165868588858	-377
V_V_HT	0.963927456677013	0.902207532310114	34221.3008104996	-0.804429357767751	2.73228427112178	-377
V_V_HM	0.708697250892541	0.903107742786806	34221.3008104996	-1.06142400607114	2.47881850785622	-377
V_V_WT	1.20041670671523	0.899201149377798	34221.3008104996	-0.562047497044299	2.96288091047475	-376
V_V_HT	0.961391285202396	0.901298108336216	34221.3008104996	-0.805183027962042	2.72796559836683	-376
V_V_HM	0.708216783189869	0.902148253100172	34221.3008104996	-1.06002384202891	2.47645740840865	-376
V_V_WT	1.19219675958147	0.898470927373538	34221.3008104996	-0.568836184727158	2.9532297038901	-375
V_V_HT	0.958383770338138	0.900472252387552	34221.3008104996	-0.806571837658953	2.72333937833523	-375
V_V_HM	0.708541760747991	0.901283005027865	34221.3008104996	-1.05800294942901	2.47508647092499	-375
V_V_WT	1.18300193449205	0.897830113750309	34221.3008104996	-0.576774993770551	2.94277886275465	-374
V_V_HT	0.954924702900144	0.899761370535897	34221.3008104996	-0.808637552989345	2.71848695878963	-374
V_V_HM	0.709658025019834	0.900544810287074	34221.3008104996	-1.05543979887711	2.47475584891678	-374
V_V_WT	1.17285290172509	0.897300948553796	34221.3008104996	-0.585886845126681	2.93159264857687	-373
V_V_HT	0.951034942798572	0.89918990623004	34221.3008104996	-0.811407224016857	2.713477109614	-373
V_V_HM	0.711550032649683	0.899958985632129	34221.3008104996	-1.05239955541067	2.47549962071003	-373
V_V_WT	1.16177391464736	0.896899746258136	34221.3008104996	-0.596179462341503	2.91972729163622	-372
V_V_HT	0.946737321585928	0.898775205558483	34221.3008104996	-0.81489201810022	2.70836666127208	-372
V_V_HM	0.714199600533419	0.899543209627356	34221.3008104996	-1.04893505270873	2.47733425377557	-372
V_V_WT	1.149790124476	0.896635572253375	34221.3008104996	-0.607645462664314	2.9072257116163	-371
V_V_HT	0.942055168990798	0.898526102445179	34221.3008104996	-0.81908592029604	2.70319625827764	-371
V_V_HM	0.717587892559564	0.899306071520806	34221.3008104996	-1.04508196209505	2.48025774721418	-371
V_V_WT	1.13692744757839	0.896510147808733	34221.3008104996	-0.620262303472726	2.89411719862951	-370
V_V_HT	0.937012164274563	0.898442856112864	34221.3008104996	-0.823965759428134	2.69799008797726	-370
V_V_HM	0.721695525832999	0.899247027031798	34221.3008104996	-1.04085859965648	2.48424965132248	-370
V_V_WT	1.12321487857219	0.896518853712752	34221.3008104996	-0.633991936340785	2.88042169348517	-369
V_V_HT	0.931633416899707	0.898518312944859	34221.3008104996	-0.829492404707049	2.69275923850646	-369
V_V_HM	0.726500970985356	0.899357635269098	34221.3008104996	-1.03626995033342	2.48927189230413	-369
V_V_WT	1.10868284472856	0.896650557650828	34221.3008104996	-0.648782114289897	2.86614780374702	-368
V_V_HT	0.9259446384604	0.898737800121886	34221.3008104996	-0.835611385324101	2.6875006622449	-368
V_V_HM	0.731981710739674	0.899621487453294	34221.3008104996	-1.03130636964863	2.49526979112797	-368
V_V_WT	1.0933650588462	0.896889268668578	34221.3008104996	-0.664567781718135	2.85129789941054	-367
V_V_HT	0.919972758758057	0.899081063164882	34221.3008104996	-0.842256072024271	2.68220158954039	-367
V_V_HM	0.738113054046977	0.900016277471018	34221.3008104996	-1.0259488279259	2.50217493601985	-367
V_V_WT	1.07729890836544	0.897215487744938	34221.3008104996	-0.68127333245441	2.83587114918529	-366
V_V_HT	0.913745906108865	0.899523883809858	34221.3008104996	-0.849350867887275	2.676842680105	-366
V_V_HM	0.744867936358602	0.900515545659869	34221.3008104996	-1.02017252789426	2.50990840061146	-366
V_V_WT	1.06052511599083	0.897607414639361	34221.3008104996	-0.698815314596556	2.81986554657822	-365
V_V_HT	0.907293085448913	0.900039537906139	34221.3008104996	-0.856814387751567	2.67140055864939	-365
V_V_HM	0.752217220671426	0.901090254435988	34221.3008104996	-1.01394969192528	2.51838413326813	-365
V_V_WT	1.04308695854157	0.898041750284003	34221.3008104996	-0.71710478437635	2.8032787014595	-364
V_V_HT	0.900643819354215	0.900599779693903	34221.3008104996	-0.864561746411057	2.66584938511949	-364
V_V_HM	0.760130260730591	0.901709857341054	34221.3008104996	-1.00725109419804	2.52751161565922	-364
V_V_WT	1.02502858461947	0.898493452444475	34221.3008104996	-0.736048509578465	2.78610567881741	-363
V_V_HT	0.893827702278791	0.901174613029878	34221.3008104996	-0.872504555971789	2.66015996052937	-363
V_V_HM	0.768575922399606	0.902342077714246	34221.3008104996	-1.00004460551875	2.53719645031796	-363
V_V_WT	1.00639565759864	0.898937743687575	34221.3008104996	-0.755552262234417	2.7683435774317	-362
V_V_HT	0.886874263149267	0.901734620025038	34221.3008104996	-0.880555627464781	2.65430415376331	-362
V_V_HM	0.777522325227281	0.90295538360003	34221.3008104996	-0.99230030265547	2.54734495311003	-362
V_V_WT	0.98723447237396	0.899350096194815	34221.3008104996	-0.775521672108104	2.74999061685602	-361
V_V_HT	0.879812889827711	0.902250962576773	34221.3008104996	-0.888629049386297	2.64825482904172	-361
V_V_HM	0.786937315566192	0.903518995530797	34221.3008104996	-0.983990010473892	2.55786464160628	-361
V_V_WT	0.967592539894424	0.899708957380219	34221.3008104996	-0.795866984464134	2.73105206425298	-360
V_V_HT	0.872672308079053	0.90269851285365	34221.3008104996	-0.89664684458483	2.64199146074294	-360
V_V_HM	0.79678838794473	0.904006199886182	34221.3008104996	-0.975093874859921	2.56867065074938	-360
V_V_WT	0.947518533739602	0.899997369231312	34221.3008104996	-0.816506287453645	2.71154335493285	-359
V_V_HT	0.865480199870426	0.90305770037367	34221.3008104996	-0.904542972296671	2.63550337203752	-359
V_V_HM	0.807042856134373	0.904396296746698	34221.3008104996	-0.965604009510403	2.57968972177915	-359
V_V_WT	0.927061927607324	0.900203772000673	34221.3008104996	-0.837367449888823	2.69149130510347	-358
V_V_HT	0.858262914108721	0.903315410405229	34221.3008104996	-0.912265378304147	2.62879120652159	-358
V_V_HM	0.817668161063892	0.90467553767777	34221.3008104996	-0.955526026106861	2.59086234823465	-358
V_V_WT	0.906272629717597	0.900322481188357	34221.3008104996	-0.858389421740428	2.67093468117562	-357
V_V_HT	0.851045176061156	0.903465496510342	34221.3008104996	-0.919777290116866	2.62186764223918	-357
V_V_HM	0.828632171549259	0.904837650434522	34221.3008104996	-0.94487976202445	2.60214410512297	-357
V_V_WT	0.885200678418752	0.900353146110033	34221.3008104996	-0.879521477307158	2.64992283414466	-356
V_V_HT	0.843850183803568	0.903508121887085	34221.3008104996	-0.927055829532656	2.61475619713979	-356
V_V_HM	0.839903309705221	0.904883123211193	34221.3008104996	-0.93369775202539	2.61350437143583	-356
V_V_WT	0.863896022228865	0.900298559193092	34221.3008104996	-0.900719141321635	2.62851118577936	-355
V_V_HT	0.836700418140857	0.903447221297634	34221.3008104996	-0.934086228011539	2.60748706429325	-355
V_V_HM	0.851450325460206	0.904816506246827	34221.3008104996	-0.922020164801342	2.62492081572175	-355
V_V_WT	0.842408210774179	0.900165705735482	34221.3008104996	-0.921946555574267	2.60676297712263	-354
V_V_HT	0.829616776776376	0.903291658331953	34221.3008104996	-0.940864960781727	2.60009851433448	-354
V_V_HM	0.863242819273239	0.904647614238338	34221.3008104996	-0.909896637026141	2.63638227557262	-354
V_V_WT	0.820786484598067	0.899963977143715	34221.3008104996	-0.943172886991252	2.58474585618739	-353
V_V_HT	0.822619289290181	0.903053152359853	34221.3008104996	-0.947394968618348	2.59263354719871	-353
V_V_HM	0.875250893213391	0.90438932148425	34221.3008104996	-0.897382300684651	2.64788408711143	-353
V_V_WT	0.799078999916174	0.899706652099045	34221.3008104996	-0.964376006014497	2.56253400584685	-352
V_V_HT	0.815725625532039	0.902747909532957	34221.3008104996	-0.953690346268612	2.58514159733269	-352
V_V_HM	0.887446160856641	0.904059256130392	34221.3008104996	-0.884540093953881	2.65943241566716	-352
V_V_WT	0.777332677807847	0.899410181650887	34221.3008104996	-0.985541236169471	2.54020659178516	-351
V_V_HT	0.808951001003265	0.902395755447719	34221.3008104996	-0.959774737060621	2.57767673906715	-351
V_V_HM	0.89980185973053	0.903678860577413	34221.3008104996	-0.871438807125773	2.67104252658683	-351
V_V_WT	0.755594182779296	0.899090828926599	34221.3008104996	-1.00665378922128	2.51784215477987	-350
V_V_HT	0.802310134922756	0.902016294733473	34221.3008104996	-0.965671847501966	2.57029211734748	-350
V_V_HM	0.912291557805105	0.903269334290699	34221.3008104996	-0.858146423888561	2.68272953949877	-350
V_V_WT	0.733909786575145	0.89876401342995	34221.3008104996	-1.02769761616629	2.49551718931658	-349
V_V_HT	0.79581718287848	0.90162813461516	34221.3008104996	-0.971403992785346	2.56303835854231	-349
V_V_HM	0.924889251431836	0.902850801030177	34221.3008104996	-0.844728391130521	2.69450689399419	-349
V_V_WT	0.712324192897155	0.898445522795884	34221.3008104996	-1.04865895759308	2.47330734338739	-348
V_V_HT	0.78948404244445	0.901250199914464	34221.3008104996	-0.976996368617598	2.5559644535065	-348
V_V_HM	0.937570657091698	0.902443665966928	34221.3008104996	-0.831248987185662	2.70639030136906	-348
V_V_WT	0.690881715097643	0.898149106323027	34221.3008104996	-1.06952044923263	2.45128387942791	-347
V_V_HT	0.783322046071696	0.900898998821313	34221.3008104996	-0.98246999914982	2.54911409129321	-347
V_V_HM	0.950311918005696	0.902065734667116	34221.3008104996	-0.817766968335734	2.71839080434712	-347
V_V_WT	0.669626163554112	0.897885996627727	34221.3008104996	-1.0902602970096	2.42951262411782	-346
V_V_HT	0.777341929458181	0.900588057064094	34221.3008104996	-0.987840659562204	2.54252451847857	-346
V_V_HM	0.963089676704087	0.901731606669336	34221.3008104996	-0.804334307632414	2.73051366104059	-346
V_V_WT	0.648599339944743	0.897666203100649	34221.3008104996	-1.11085631798492	2.40805499787441	-345
V_V_HT	0.771552028989554	0.900329327527593	34221.3008104996	-0.993123441521415	2.53622749950052	-345
V_V_HM	0.97588257364103	0.901454133662906	34221.3008104996	-0.790997554360677	2.74276270164274	-345
V_V_WT	0.627842546998064	0.897496517179177	34221.3008104996	-1.13128052087354	2.38696561486967	-344
V_V_HT	0.765960084756955	0.900130950218698	34221.3008104996	-0.998326559620942	2.53024672913485	-344
V_V_HM	0.988669753610367	0.901242071518304	34221.3008104996	-0.777794725524464	2.7551342327452	-344
V_V_WT	0.607397084926429	0.897379792492762	34221.3008104996	-1.15149719867189	2.36629136852475	-343
V_V_HT	0.760573836626712	0.899996442804133	34221.3008104996	-1.00344916873841	2.52459684199183	-343
V_V_HM	1.0014303565241	0.901099231521102	34221.3008104996	-0.764754151458442	2.76761486450664	-343
V_V_WT	0.587304255970183	0.897314937985509	34221.3008104996	-1.17146291063371	2.34607142257408	-342
V_V_HT	0.755401023307016	0.899924692430041	34221.3008104996	-1.00848134893499	2.51928339554902	-342
V_V_HM	1.0141435257099	0.901024471999476	34221.3008104996	-0.751894451120132	2.78018150253993	-342
V_V_WT	0.56760535963252	0.897297066100897	34221.3008104996	-1.19112677748225	2.32633749674729	-341
V_V_HT	0.750449383991352	0.899910128082645	34221.3008104996	-1.01340444164464	2.51430320962735	-341
V_V_HM	1.02678840203488	0.901011882414777	34221.3008104996	-0.739224898789798	2.79280170285956	-341
V_V_WT	0.54834106220596	0.897318338018555	34221.3008104996	-1.21043276857596	2.30711489298788	-340
V_V_HT	0.745726092347788	0.899943676853402	34221.3008104996	-1.01819348999635	2.50964567469192	-340
V_V_HM	1.03934468672161	0.901051790181703	34221.3008104996	-0.726746834655514	2.80543620809873	-340
V_V_WT	0.52954881814258	0.897370596849499	34221.3008104996	-1.22932744168865	2.28842507797381	-339
V_V_HT	0.74123549898453	0.900015722562977	34221.3008104996	-1.0228252953501	2.50529629331916	-339
V_V_HM	1.05179486273973	0.901133865541504	34221.3008104996	-0.714457529076405	2.81804725455586	-339
V_V_WT	0.511262191083716	0.89744647426883	34221.3008104996	-1.24776279101676	2.27028717318419	-338
V_V_HT	0.736978664759	0.900117381970331	34221.3008104996	-1.02728138540016	2.50123871491816	-338
V_V_HM	1.06412475065612	0.901248477058034	34221.3008104996	-0.70235228354994	2.83060178486218	-338
V_V_WT	0.493510793369294	0.897539921462292	34221.3008104996	-1.26569734834295	2.25271893508153	-337
V_V_HT	0.732953481539106	0.900241146090918	34221.3008104996	-1.03154915041879	2.49745611349701	-337
V_V_HM	1.07632347397774	0.901387386590393	34221.3008104996	-0.690425827538606	2.84307277549408	-337
V_V_WT	0.476320927640327	0.8976460635186	34221.3008104996	-1.2830952560377	2.23573711131836	-336
V_V_HT	0.729155300955249	0.900380762704817	34221.3008104996	-1.0356209842163	2.4939315861268	-336
V_V_HM	1.08838288735092	0.90154364846521	34221.3008104996	-0.678672692644905	2.85543846734674	-336
V_V_WT	0.45971756366824	0.897759744042416	34221.3008104996	-1.29992143762299	2.21935656495947	-335
V_V_HT	0.725578522936587	0.900529641217149	34221.3008104996	-1.03948956907804	2.49064661495122	-335
V_V_HM	1.10029590837792	0.901709955038615	34221.3008104996	-0.66708563804119	2.86767745479702	-335
V_V_WT	0.443722353103478	0.897877584757668	34221.3008104996	-1.31614761991473	2.20359232612169	-334
V_V_HT	0.722215351301003	0.900683203322249	34221.3008104996	-1.04315372755454	2.48758443015654	-334
V_V_HM	1.11205804078048	0.901881120782574	34221.3008104996	-0.655658996198047	2.87977507775901	-334
V_V_WT	0.428353638002427	0.897998197841002	34221.3008104996	-1.33175274067655	2.18846001668141	-333
V_V_HT	0.719055896623431	0.900839156382813	34221.3008104996	-1.04661885542537	2.48473064867223	-333
V_V_HM	1.1236673266112	0.90205438570422	34221.3008104996	-0.644389315384939	2.89172396860733	-333
V_V_WT	0.413629099212805	0.898119733025449	34221.3008104996	-1.34671549247583	2.17397369090144	-332
V_V_HT	0.7160898550502	0.90099474762355	34221.3008104996	-1.04988986101294	2.48206957111334	-332
V_V_HM	1.13512231202274	0.902226538947961	34221.3008104996	-0.633271756065279	2.90351638011077	-332
V_V_WT	0.39956578027773	0.898239875635411	34221.3008104996	-1.3610142949282	2.16014585548366	-331
V_V_HT	0.713306621324683	0.901146777573836	34221.3008104996	-1.0529710785049	2.47958432115426	-331
V_V_HM	1.14642198600649	0.902393940172559	34221.3008104996	-0.62230019405762	2.9151441660706	-331
V_V_WT	0.386178188745617	0.898357825748716	34221.3008104996	-1.37463307261112	2.14698945010236	-330
V_V_HT	0.71069438834536	0.901293856865709	34221.3008104996	-1.05587159179527	2.47726036848599	-330
V_V_HM	1.15756711042695	0.902554902923952	34221.3008104996	-0.611470561991302	2.92660478284521	-330
V_V_WT	0.373479589548454	0.898472974979811	34221.3008104996	-1.38755736813667	2.13451654723358	-329
V_V_HT	0.708240829600612	0.901434917751967	34221.3008104996	-1.0586016345756	2.47508329377683	-329
V_V_HM	1.16855927733539	0.902708131657532	34221.3008104996	-0.60077872850449	2.93789728317527	-329
V_V_WT	0.361480822380406	0.898586169305939	34221.3008104996	-1.39977799995426	2.12273964471507	-328
V_V_HT	0.70593274160327	0.901570654973758	34221.3008104996	-1.06117577204885	2.47304125525539	-328
V_V_HM	1.17940165070671	0.902854243489466	34221.3008104996	-0.590222739190518	2.94902604060394	-328
V_V_WT	0.350192118878354	0.898697564004273	34221.3008104996	-1.41128504077542	2.11166927853213	-327
V_V_HT	0.703756702663391	0.901701091060828	34221.3008104996	-1.06360747006401	2.47112087539079	-327
V_V_HM	1.19009778084421	0.902993201716194	34221.3008104996	-0.579798971805881	2.95999453349431	-327
V_V_WT	0.339623712828178	0.898805845850199	34221.3008104996	-1.42206568285031	2.10131310850667	-326
V_V_HT	0.701699293352476	0.901824691501302	34221.3008104996	-1.06590714035519	2.46930572706014	-326
V_V_HM	1.20065122084766	0.903123381974472	34221.3008104996	-0.569500689444759	2.97080313114008	-326
V_V_WT	0.32978583741018	0.898908219907044	34221.3008104996	-1.43210421482965	2.09167588965001	-325
V_V_HT	0.699747090255485	0.901938347593971	34221.3008104996	-1.06808211317952	2.46757629369049	-325
V_V_HM	1.21106552413951	0.903241552769549	34221.3008104996	-0.55931800484734	2.98144905312637	-325
V_V_WT	0.32068872364756	0.899000497188397	34221.3008104996	-1.44138219513733	2.08275964243245	-324
V_V_HT	0.69788667151554	0.902037473311151	34221.3008104996	-1.07013682162686	2.46591016465794	-324
V_V_HM	1.22134424313749	0.903342975863002	34221.3008104996	-0.549238078490772	2.99192656476576	-324
V_V_WT	0.3123426057609	0.899077283113632	34221.3008104996	-1.44987881599507	2.07456402751687	-323
V_V_HT	0.696104617510983	0.902116216108796	34221.3008104996	-1.0720732141376	2.46428244915956	-323
V_V_HM	1.23149092992247	0.903421626450343	34221.3008104996	-0.539245549476709	3.00222740932165	-323
V_V_WT	0.304757250391976	0.899132900154146	34221.3008104996	-1.45757318261592	2.06708768339987	-322
V_V_HT	0.694387578870426	0.902168499563486	34221.3008104996	-1.07389273009083	2.46266788783168	-322
V_V_HM	1.24150931829874	0.903471289091791	34221.3008104996	-0.529324501531866	3.01234313812934	-322
V_V_WT	0.297940562978145	0.899163553545515	34221.3008104996	-1.46444995169785	2.06033107765414	-321
V_V_HT	0.692722499934909	0.902190470124682	34221.3008104996	-1.07560087205809	2.46104587192791	-321
V_V_HM	1.25140385321215	0.90348812984208	34221.3008104996	-0.519462975049958	3.02227068147426	-321
V_V_WT	0.291899559706643	0.899166185126504	34221.3008104996	-1.47049611295574	2.05429523236903	-320
V_V_HT	0.69109654458768	0.90217918309323	34221.3008104996	-1.07720470444772	2.45939779362308	-320
V_V_HM	1.26117927951508	0.90346930491152	34221.3008104996	-0.509650651256108	3.03200921028626	-320
V_V_WT	0.286639177794163	0.89914040555879	34221.3008104996	-1.47570596605683	2.04898432164515	-319
V_V_HT	0.689497643334143	0.902134771950888	34221.3008104996	-1.078716558383	2.45771184505129	-319
V_V_HM	1.2708408895878	0.903415234577593	34221.3008104996	-0.499883061527886	3.04156484070349	-319
V_V_WT	0.282161958188862	0.899088922469937	34221.3008104996	-1.48008227709315	2.04440619347088	-318
V_V_HT	0.687914806909355	0.902060905454285	34221.3008104996	-1.08015461401407	2.45598422783278	-318
V_V_HM	1.28039448739773	0.90333007076271	34221.3008104996	-0.490162539804117	3.05095151459957	-318
V_V_WT	0.278468178521777	0.899017148485948	34221.3008104996	-1.48363537736094	2.0405717344045	-317
V_V_HT	0.686338310829093	0.901964312761277	34221.3008104996	-1.08154178519869	2.45421840685687	-317
V_V_HM	1.28984620914432	0.90322118229162	34221.3008104996	-0.480497393027289	3.06018981131592	-317
V_V_WT	0.275556311857009	0.898932118938771	34221.3008104996	-1.48638058328104	2.03749320699506	-316
V_V_HT	0.684759595393622	0.901853530407501	34221.3008104996	-1.08290336353077	2.45242255431801	-316
V_V_HM	1.29920235175632	0.903097823024901	34221.3008104996	-0.47089946214361	3.06930416565625	-316
V_V_WT	0.273424476814265	0.898839844444392	34221.3008104996	-1.48833155724128	2.03518051086981	-315
V_V_HT	0.68317034409862	0.901735895615126	34221.3008104996	-1.08426204671449	2.45060273491173	-315
V_V_HM	1.30846924016899	0.902967963268211	34221.3008104996	-0.461378044282404	3.07831652462038	-315
V_V_WT	0.272070792353917	0.898744604732659	34221.3008104996	-1.48949856869435	2.03364015340218	-314
V_V_HT	0.68156224224888	0.901616737247421	34221.3008104996	-1.08563659419455	2.44876107869231	-314
V_V_HM	1.31765319647855	0.902837433868036	34221.3008104996	-0.451938246000776	3.08724463895787	-314
V_V_WT	0.271493092430141	0.898649441250181	34221.3008104996	-1.48988974502272	2.03287592988301	-313
V_V_HT	0.679927288903258	0.901499918313023	34221.3008104996	-1.0870425785377	2.44689715634421	-313
V_V_HM	1.32676046561041	0.90271049006099	34221.3008104996	-0.442582162778807	3.09610309399962	-313
V_V_WT	0.271687818564372	0.898558100406107	34221.3008104996	-1.48951598779169	2.03289162492043	-312
V_V_HT	0.678259099753568	0.901390003608784	34221.3008104996	-1.08849533120599	2.44501353071313	-312
V_V_HM	1.33579689050998	0.902592077687008	34221.3008104996	-0.433313645682095	3.10490742670206	-312
V_V_WT	0.272649808388781	0.89847527914273	34221.3008104996	-1.48839166553241	2.03369128230997	-311
V_V_HT	0.67655327223089	0.901292520614953	34221.3008104996	-1.09001008881375	2.44311663327553	-311
V_V_HM	1.34476771793328	0.902488100111401	34221.3008104996	-0.424139018747278	3.11367445461384	-311
V_V_WT	0.274372384523044	0.898406314521912	34221.3008104996	-1.48653391644424	2.03527868549033	-310
V_V_HT	0.674807433794136	0.901213600707973	34221.3008104996	-1.09160124160413	2.4412161091924	-310
V_V_HM	1.35367748815254	0.902405037754179	34221.3008104996	-0.415066443541185	3.12242141984627	-310
V_V_WT	0.276847428510855	0.898356858995268	34221.3008104996	-1.48396193797692	2.03765679499863	-309
V_V_HT	0.673021262082088	0.901159609629612	34221.3008104996	-1.09328158900423	2.43932411316841	-309
V_V_HM	1.36252992292187	0.902349558969971	34221.3008104996	-0.406105268506902	3.13116511435063	-309
V_V_WT	0.280065444784462	0.898332555766252	34221.3008104996	-1.48069628656494	2.04082717613387	-308
V_V_HT	0.671196484417578	0.901136783415461	34221.3008104996	-1.0950616265287	2.43745459536386	-308
V_V_HM	1.3713278314782	0.902328139285974	34221.3008104996	-0.39726537665648	3.13992103961287	-308
V_V_WT	0.284015621412102	0.898338725967107	34221.3008104996	-1.4767582037365	2.0447894465607	-307
V_V_HT	0.669336851986756	0.901150882830172	34221.3008104996	-1.09694889428198	2.4356225982555	-307
V_V_HM	1.38007303126051	0.902346702550839	34221.3008104996	-0.388556561491618	3.14870262401263	-307
V_V_WT	0.288685877744603	0.898380078401178	34221.3008104996	-1.47216899955216	2.04954075504137	-306
V_V_HT	0.667448096075802	0.90120687788792	34221.3008104996	-1.09894740237123	2.43384359452284	-306
V_V_HM	1.38876627471839	0.902410295875804	34221.3008104996	-0.379987963068859	3.15752051250564	-306
V_V_WT	0.294062900174145	0.898460449313493	34221.3008104996	-1.46694950678779	2.05507530713608	-305
V_V_HT	0.665537853239314	0.90130867021163	34221.3008104996	-1.10105716155273	2.43213286803136	-305
V_V_HM	1.39740719122585	0.902522806139862	34221.3008104996	-0.371567570426492	3.1663819528782	-305
V_V_WT	0.300132374366457	0.898582121735089	34221.3008104996	-1.46111851459452	2.06138326332743	-304
V_V_HT	0.663615298648068	0.901458344642893	34221.3008104996	-1.10327308301468	2.43050368031081	-304
V_V_HM	1.40599445066599	0.902686183326146	34221.3008104996	-0.363300535713313	3.17528943704528	-304
V_V_WT	0.306879782466526	0.898743840866946	34221.3008104996	-1.4546880813795	2.06844764631255	-303
V_V_HT	0.661689908213859	0.901653950858223	34221.3008104996	-1.10558186814627	2.42896168457399	-303
V_V_HM	1.41452652756377	0.902898119076443	34221.3008104996	-0.355183859945363	3.18423691507289	-303
V_V_WT	0.314290609084113	0.89894034096971	34221.3008104996	-1.44766240150844	2.07624361967667	-302
V_V_HT	0.659771158381218	0.9018889843199	34221.3008104996	-1.10796129139239	2.42750360815483	-302
V_V_HM	1.42300189495739	0.903151508346534	34221.3008104996	-0.347205143961111	3.1932089338759	-302
V_V_WT	0.322350337095637	0.899162505210328	34221.3008104996	-1.44003812280847	2.08473879699974	-301
V_V_HT	0.657868524573296	0.902152582627466	34221.3008104996	-1.11038058666319	2.42611763580978	-301
V_V_HM	1.43141902734311	0.90343466342146	34221.3008104996	-0.339343004953701	3.20218105963992	-301
V_V_WT	0.331044260655828	0.899398199930378	34221.3008104996	-1.4318061687502	2.09389469006185	-300
V_V_HT	0.655991671626104	0.902430488185932	34221.3008104996	-1.11280214376157	2.42478548701378	-300
V_V_HM	1.43977619657063	0.903732335741525	34221.3008104996	-0.331569283388504	3.21112167652977	-300
V_V_WT	0.340356714504097	0.899634770100823	34221.3008104996	-1.42295740031578	2.10367082932398	-299
V_V_HT	0.654151163057207	0.902707896971842	34221.3008104996	-1.1151863827909	2.42348870890532	-299
V_V_HM	1.44807067882977	0.904028725527163	34221.3008104996	-0.323855734981502	3.21999709264103	-299
V_V_WT	0.350271072735469	0.899859626306627	34221.3008104996	-1.4134837677374	2.11402591320833	-298
V_V_HT	0.652358371942562	0.902970147065367	34221.3008104996	-1.117493192824	2.42220993670912	-298
V_V_HM	1.45629876025646	0.90430821730529	34221.3008104996	-0.316175466749368	3.22877298726229	-298
V_V_WT	0.360770326030794	0.900059274264319	34221.3008104996	-1.40337583108911	2.12491648315069	-297
V_V_HT	0.650624923243498	0.903201635574473	34221.3008104996	-1.11968036671143	2.42093021319842	-297
V_V_HM	1.46445635365058	0.904554246516683	34221.3008104996	-0.308500098804429	3.23741280610558	-297
V_V_WT	0.371836486858069	0.900221465099458	34221.3008104996	-1.39262756970103	2.13630054341716	-296
V_V_HT	0.64896286413019	0.90338827299428	34221.3008104996	-1.12170824138416	2.41963396964454	-296
V_V_HM	1.47253846263038	0.904751891748742	34221.3008104996	-0.300805381062711	3.24588230632348	-296
V_V_WT	0.383450384875994	0.900336294823284	34221.3008104996	-1.3812387417666	2.14813951151859	-295
V_V_HT	0.647384584700831	0.903518741116964	34221.3008104996	-1.12354224267966	2.41831141208133	-295
V_V_HM	1.48053904688219	0.904889204156687	34221.3008104996	-0.29307393370414	3.25415202746851	-295
V_V_WT	0.395591660682895	0.900396660343954	34221.3008104996	-1.36921578439089	2.16039910575668	-294
V_V_HT	0.645902618381776	0.90358501418848	34221.3008104996	-1.12515410642634	2.41695934318989	-294
V_V_HM	1.48845108540517	0.904957757498889	34221.3008104996	-0.285296262015271	3.26219843282562	-294
V_V_WT	0.408238750449952	0.900398564611228	34221.3008104996	-1.35657242705112	2.17304992795102	-293
V_V_HT	0.644529427965722	0.90358270227153	34221.3008104996	-1.12652276540817	2.41558162133961	-293
V_V_HM	1.49626664607584	0.904953007767624	34221.3008104996	-0.277471391713122	3.2700046838648	-293
V_V_WT	0.421368885090228	0.9003412614975	34221.3008104996	-1.34332997639926	2.18606774657972	-292
V_V_HT	0.64327720558024	0.90351120668073	34221.3008104996	-1.12763485405428	2.41418926521476	-292
V_V_HM	1.50397696226774	0.904874452118144	34221.3008104996	-0.269607103831672	3.27756102836716	-292
V_V_WT	0.434958076237661	0.90022724004572	34221.3008104996	-1.32951729940846	2.19943345188378	-291
V_V_HT	0.642157660455808	0.90337368778782	34221.3008104996	-1.12848485756807	2.41280017847968	-291
V_V_HM	1.51157250735514	0.904725587677995	34221.3008104996	-0.261719779483141	3.28486479419342	-291
V_V_WT	0.448981122291631	0.900062054314305	34221.3008104996	-1.31517048381884	2.2131327284021	-290
V_V_HT	0.641181826439073	0.903176853177397	34221.3008104996	-1.12907488919212	2.41143854207027	-290
V_V_HM	1.51904308785006	0.904513679171311	34221.3008104996	-0.253833851256776	3.29192002695691	-290
V_V_WT	0.46341160691121	0.899854012299473	34221.3008104996	-1.30033222992064	2.22715544374306	-289
V_V_HT	0.64035986395082	0.902930582428576	34221.3008104996	-1.12941415280979	2.41013388071143	-289
V_V_HM	1.52637793187839	0.904249352928992	34221.3008104996	-0.245980918989217	3.29873678274599	-289
V_V_WT	0.47822191238768	0.899613743015566	34221.3008104996	-1.28505098864472	2.24149481342008	-288
V_V_HT	0.639700879410157	0.902647411315305	34221.3008104996	-1.12951811253646	2.40891987135677	-288
V_V_HM	1.5335657832632	0.903946041846695	34221.3008104996	-0.238198567780287	3.30533013430669	-288
V_V_WT	0.493383427278518	0.899353173000348	34221.3008104996	-1.26937874784487	2.25614560240191	-287
V_V_HT	0.639212981887688	0.902341348816541	34221.3008104996	-1.12940611736689	2.40783208114227	-287
V_V_HM	1.54059504833663	0.903618728935977	34221.3008104996	-0.230527758499572	3.31171785517283	-287
V_V_WT	0.508867152947978	0.899083497528778	34221.3008104996	-1.25336644926867	2.27110075516463	-286
V_V_HT	0.638903815341678	0.902025563915234	34221.3008104996	-1.12909633498804	2.40690396567139	-286
V_V_HM	1.54745403362392	0.90328150513088	34221.3008104996	-0.223007803321891	3.31791587056973	-286
V_V_WT	0.524643334852012	0.898815721274399	34221.3008104996	-1.23706541698685	2.28635208669087	-285
V_V_HT	0.638779995624546	0.901712971933338	34221.3008104996	-1.12860746400871	2.4061674552578	-285
V_V_HM	1.55413092295825	0.902948174521967	34221.3008104996	-0.215677574891372	3.32393942080787	-285
V_V_WT	0.540681854326506	0.898559298166856	34221.3008104996	-1.22052429968052	2.30188800833353	-284
V_V_HT	0.638847580634959	0.901414684277241	34221.3008104996	-1.12795522525685	2.40565038652677	-284
V_V_HM	1.5606138716915	0.902630618018687	34221.3008104996	-0.208572204834384	3.32979994821739	-284
V_V_WT	0.556951733603249	0.898323252947178	34221.3008104996	-1.20379176391091	2.31769523111741	-283
V_V_HT	0.639111110719398	0.901141250234554	34221.3008104996	-1.12715575534108	2.40537797677988	-283
V_V_HM	1.56689106028244	0.902340087592112	34221.3008104996	-0.201725566930242	3.33550768749513	-283
V_V_WT	0.573421006352547	0.898116401984625	34221.3008104996	-1.18691705638513	2.33375906909022	-282
V_V_HT	0.639573226075903	0.900902889750322	34221.3008104996	-1.12622644549607	2.40537289764788	-282
V_V_HM	1.57295078343435	0.90208744361162	34221.3008104996	-0.195170653161398	3.3410722200301	-282
V_V_WT	0.590056789639402	0.897947119186036	34221.3008104996	-1.16994947317449	2.3500630524533	-281
V_V_HT	0.640234578303122	0.900709219417979	34221.3008104996	-1.1251854929666	2.40565464957285	-281
V_V_HM	1.57878154652643	0.901882862692605	34221.3008104996	-0.18893890465378	3.34650199770664	-281
V_V_WT	0.606825486199799	0.89782265613761	34221.3008104996	-1.15293682489351	2.36658779729311	-280
V_V_HT	0.641094117989461	0.900568483740823	34221.3008104996	-1.12405010666536	2.40623834264428	-280
V_V_HM	1.58437209518962	0.901735029475176	34221.3008104996	-0.183058597960335	3.35180278833958	-280
V_V_WT	0.623693362072286	0.897747037306992	34221.3008104996	-1.13592073359427	2.38330745773884	-279
V_V_HT	0.642150457129553	0.900485192353662	34221.3008104996	-1.12283051363212	2.40713142789123	-279
V_V_HM	1.5897112293903	0.901648659262998	34221.3008104996	-0.177550175266928	3.35697263404754	-279
V_V_WT	0.640626590538917	0.897720909812579	34221.3008104996	-1.11893629436832	2.40018947544616	-278
V_V_HT	0.643401844220108	0.900459951320157	34221.3008104996	-1.12152965327516	2.40833334171537	-278
V_V_HM	1.59478784503901	0.901624321511782	34221.3008104996	-0.172425856815188	3.3620015468932	-278
V_V_WT	0.657590908480454	0.897743568621199	34221.3008104996	-1.10201638844641	2.41719820540732	-277
V_V_HT	0.644844744823438	0.900491743710679	34221.3008104996	-1.12014906681621	2.40983855646308	-277
V_V_HM	1.59959133692595	0.901660835338001	34221.3008104996	-0.167693933243849	3.36687660709576	-277
V_V_WT	0.67455168230534	0.897813199789203	34221.3008104996	-1.08519209403012	2.4342954586408	-276
V_V_HT	0.646473842542335	0.90057821944756	34221.3008104996	-1.11868946442197	2.41163714950664	-276
V_V_HM	1.60411164774091	0.901755581726039	34221.3008104996	-0.163359328505302	3.37158262398712	-276
V_V_WT	0.691474206039469	0.897924998915651	34221.3008104996	-1.06848870030768	2.45143711238662	-275
V_V_HT	0.648283466378267	0.900713596052538	34221.3008104996	-1.11714518324097	2.41371211599751	-275
V_V_HM	1.60833882937359	0.901902308200428	34221.3008104996	-0.159419735649649	3.37609739439684	-275
V_V_WT	0.708323773267164	0.898070747307863	34221.3008104996	-1.05192480478337	2.4685723513177	-274
V_V_HT	0.650267943444085	0.90088819355663	34221.3008104996	-1.11550292309875	2.41603880998692	-274
V_V_HM	1.61226293449971	0.902090646291017	34221.3008104996	-0.155864779454331	3.38039064845375	-274
V_V_WT	0.72506570297875	0.898239605645809	34221.3008104996	-1.03551384303857	2.48564524899606	-273
V_V_HT	0.652421283141649	0.901089343130601	34221.3008104996	-1.11374384326614	2.41858640954944	-273
V_V_HM	1.61587418014668	0.902307072914534	34221.3008104996	-0.15267773719829	3.38442609749164	-273
V_V_WT	0.741665406685035	0.898420298914647	34221.3008104996	-1.01926830415781	2.50259911752788	-272
V_V_HT	0.654736216648409	0.901303871250294	34221.3008104996	-1.11184939201957	2.42132182531639	-272
V_V_HM	1.61916343371493	0.902537530536075	34221.3008104996	-0.149840188244438	3.3881670556743	-272
V_V_WT	0.758088399572809	0.898600514123012	34221.3008104996	-1.00319853908112	2.51937533822674	-271
V_V_HT	0.6572048722036	0.901517442278586	34221.3008104996	-1.10979934279355	2.42420908720075	-271
V_V_HM	1.62212190933906	0.902766746231075	34221.3008104996	-0.147330983017327	3.39157480169544	-271
V_V_WT	0.774300619484251	0.89876931547435	34221.3008104996	-0.987317175440808	2.53591841440931	-270
V_V_HT	0.659817978104712	0.901717307069311	34221.3008104996	-1.10757797853944	2.42721393474887	-270
V_V_HM	1.6247417540437	0.902981131769102	34221.3008104996	-0.145131341108065	3.39461484919546	-270
V_V_WT	0.790268519711972	0.898917771015294	34221.3008104996	-0.971640253018157	2.5521772924421	-269
V_V_HT	0.662564935324887	0.901893030938828	34221.3008104996	-1.10517544595661	2.43030531660638	-269
V_V_HM	1.62701607387262	0.903169558189444	34221.3008104996	-0.143226343339196	3.39725849108445	-269
V_V_WT	0.805958828245341	0.899037449750745	34221.3008104996	-0.956184518792582	2.56810217528326	-268
V_V_HT	0.66543466507045	0.902034806853038	34221.3008104996	-1.10258360172523	2.43345293186613	-268
V_V_HM	1.6289383842214	0.903321586461277	34221.3008104996	-0.141602013467038	3.39947878190984	-268
V_V_WT	0.821338958224976	0.899122047828733	34221.3008104996	-0.940970203863635	2.58364812031359	-267
V_V_HT	0.668415251841331	0.902135303349362	34221.3008104996	-1.09979999143452	2.43663049511719	-267
V_V_HM	1.63050304454286	0.903429415715819	34221.3008104996	-0.140248702076099	3.40125479116182	-267
V_V_WT	0.836376488881021	0.8991656045724	34221.3008104996	-0.926018045875984	2.59877102363803	-266
V_V_HT	0.67149456069415	0.902187650547668	34221.3008104996	-1.09682328483399	2.43981240622229	-266
V_V_HM	1.63170462549624	0.903485765362467	34221.3008104996	-0.139157568307072	3.40256681929955	-266
V_V_WT	0.851039000686576	0.899161951978216	34221.3008104996	-0.911348374864165	2.61342637623732	-265
V_V_HT	0.674660460282603	0.902184819093667	34221.3008104996	-1.09365183550138	2.44297275606659	-265
V_V_HM	1.63253769631936	0.903483222053201	34221.3008104996	-0.138319512513075	3.4033949051518	-265
V_V_WT	0.86529437654737	0.899105599237352	34221.3008104996	-0.896982545754257	2.627571298849	-264
V_V_HT	0.677900732763419	0.902120622736352	34221.3008104996	-1.09028573602195	2.44608720154879	-264
V_V_HM	1.63299706769607	0.903415295376806	34221.3008104996	-0.137727002588105	3.40372113798024	-264
V_V_WT	0.879112034666026	0.89899477678378	34221.3008104996	-0.882947671935278	2.64117174126733	-263
V_V_HT	0.681202758140763	0.901993161920241	34221.3008104996	-1.08673388319951	2.44913939948103	-263
V_V_HM	1.633078740569	0.90328004126487	34221.3008104996	-0.13738022715067	3.40353770828868	-263
V_V_WT	0.892463401056027	0.898832296832145	34221.3008104996	-0.86927783942812	2.65420464154017	-262
V_V_HT	0.684553601514061	0.9018057912903	34221.3008104996	-1.0830157871505	2.45212299017862	-262
V_V_HM	1.63278017402286	0.903081076891671	34221.3008104996	-0.137288816898157	3.40284916494387	-262
V_V_WT	0.905321706886173	0.898624782060523	34221.3008104996	-0.856012797733604	2.66665621150595	-261
V_V_HT	0.687940210119081	0.901566236585122	34221.3008104996	-1.07915964334414	2.4550400635823	-261
V_V_HM	1.63210005599339	0.902826646115699	34221.3008104996	-0.137470242132027	3.40167035411881	-261
V_V_WT	0.917660982298694	0.898380326360575	34221.3008104996	-0.843194381006749	2.67851634560414	-260
V_V_HT	0.691349566297937	0.901283938461425	34221.3008104996	-1.07519697343993	2.45789610603581	-260
V_V_HM	1.63103757752856	0.902526819640479	34221.3008104996	-0.137945050718678	3.4000202057758	-260
V_V_WT	0.929457457357621	0.898110154241089	34221.3008104996	-0.830868359594619	2.68978327430986	-259
V_V_HT	0.694768967808862	0.900971908029509	34221.3008104996	-1.07116598188921	2.46070391750693	-259
V_V_HM	1.62959320448257	0.90219543745623	34221.3008104996	-0.138739903645714	3.39792631261086	-259
V_V_WT	0.940689661126699	0.897828119460796	34221.3008104996	-0.819083358262032	2.70046268051543	-258
V_V_HT	0.698186140273592	0.900646140156401	34221.3008104996	-1.06711029354237	2.46348257408955	-258
V_V_HM	1.62776867966988	0.901849482374562	34221.3008104996	-0.139886344975115	3.39542370431488	-258
V_V_WT	0.951336585713863	0.897547485931173	34221.3008104996	-0.807886382609344	2.71055955403707	-257
V_V_HT	0.701588900561141	0.900321966195912	34221.3008104996	-1.06307214149454	2.46624994261682	-257
V_V_HM	1.62556600809859	0.901505239482497	34221.3008104996	-0.141414289011773	3.39254630520895	-257
V_V_WT	0.961377223483019	0.897279770757235	34221.3008104996	-0.797321014182096	2.72007546114814	-256
V_V_HT	0.704965063470084	0.900012734879054	34221.3008104996	-1.05908987490454	2.46902000184471	-256
V_V_HM	1.62298719174206	0.901176903410744	34221.3008104996	-0.143349555731311	3.38932393921542	-256
V_V_WT	0.970790567389257	0.897034360159417	34221.3008104996	-0.787426657329894	2.72900779210841	-255
V_V_HT	0.708302445683529	0.899729366499567	34221.3008104996	-1.05519708122875	2.4718019725958	-255
V_V_HM	1.62003423240526	0.900876104029549	34221.3008104996	-0.145712938261809	3.38578140307233	-255
V_V_WT	0.979555609656336	0.896818239352697	34221.3008104996	-0.778238011082999	2.73734923039567	-254
V_V_HT	0.711588863058282	0.899480037881344	34221.3008104996	-1.05142197145753	2.4745996975741	-254
V_V_HM	1.61670913221955	0.900611570633765	34221.3008104996	-0.148519544180585	3.38193780861969	-254
V_V_WT	0.987651982745232	0.896636426662112	34221.3008104996	-0.769785279064661	2.74508924455513	-253
V_V_HT	0.714812435723715	0.899270659601672	34221.3008104996	-1.04778801038988	2.47741288183731	-253
V_V_HM	1.61301415904539	0.900389627745877	34221.3008104996	-0.151779501901918	3.3778078199927	-253
V_V_WT	0.995062537672915	0.896494238933528	34221.3008104996	-0.762096031452902	2.75222110679873	-252
V_V_HT	0.717962827887462	0.899107406320618	34221.3008104996	-1.04431763635756	2.48024329213248	-252
V_V_HM	1.60895290079307	0.900216842958071	34221.3008104996	-0.15550209621495	3.37340789780109	-252
V_V_WT	1.00177341615998	0.89639713506394	34221.3008104996	-0.755194826147068	2.75874165846703	-251
V_V_HT	0.721031343020307	0.898996533416963	34221.3008104996	-1.04103180664054	2.48309449268116	-251
V_V_HM	1.6045302624855	0.900099831207689	34221.3008104996	-0.159695387594297	3.36875591256529	-251
V_V_WT	1.00777142389544	0.896348191740858	34221.3008104996	-0.749100887868144	2.76464373565902	-250
V_V_HT	0.724009615705157	0.898941544370938	34221.3008104996	-1.03794575359389	2.4859649850042	-250
V_V_HM	1.59975141769368	0.90004228470848	34221.3008104996	-0.164361439330878	3.36386427471824	-250
V_V_WT	1.01304336599235	0.89634740887762	34221.3008104996	-0.743827411333212	2.76991414331791	-249
V_V_HT	0.726889284654398	0.898942410658516	34221.3008104996	-1.03506778259716	2.48884635190595	-249
V_V_HM	1.59462153637321	0.900044154771483	34221.3008104996	-0.169494986037124	3.35873805878355	-249
V_V_WT	1.01757678877241	0.896392308708095	34221.3008104996	-0.73938199371642	2.77453557126125	-248
V_V_HT	0.729662424116526	0.89899624484544	34221.3008104996	-1.03240015993453	2.49172500816758	-248
V_V_HM	1.58914605085012	0.900102358196653	34221.3008104996	-0.175084552212214	3.35337665391245	-248
V_V_WT	1.02136295977262	0.896480429796116	34221.3008104996	-0.735768542983916	2.77849446252915	-247
V_V_HT	0.732323328058882	0.899100102710817	34221.3008104996	-1.02994282086765	2.49458947698542	-247
V_V_HM	1.58333169756203	0.900213717580712	34221.3008104996	-0.181117173602265	3.34778056872633	-247
V_V_WT	1.02439691211746	0.896609508744997	34221.3008104996	-0.73298758967829	2.78178141391322	-246
V_V_HT	0.734868567218996	0.89925119956397	34221.3008104996	-1.02769373657252	2.49743087101051	-246
V_V_HM	1.57718651383762	0.900375194233375	34221.3008104996	-0.187578856944431	3.34195188461967	-246
V_V_WT	1.02667443106411	0.89677517482348	34221.3008104996	-0.731034781763544	2.78438364389177	-245
V_V_HT	0.737295171894537	0.899444335402648	34221.3008104996	-1.02564568457384	2.50023602836291	-245
V_V_HM	1.57071879383039	0.900581193828177	34221.3008104996	-0.19445034301899	3.33588793067978	-245
V_V_WT	1.02819130409816	0.896970411954136	34221.3008104996	-0.729900580008624	2.78628318820495	-244
V_V_HT	0.739600172106634	0.89967129930726	34221.3008104996	-1.02378554117459	2.50298588538786	-244
V_V_HM	1.56393683343597	0.900822945740801	34221.3008104996	-0.201706145214529	3.32957981208648	-244
V_V_WT	1.02894331847809	0.89718571700265	34221.3008104996	-0.729570570695252	2.78745720765144	-243
V_V_HT	0.741780599054515	0.899921057010018	34221.3008104996	-1.02209464764316	2.50565584575219	-243
V_V_HM	1.55684892844624	0.90108870446522	34221.3008104996	-0.209314946156127	3.32301280304861	-243
V_V_WT	1.02892626070544	0.897409368831064	34221.3008104996	-0.73002599350109	2.78787851491197	-242
V_V_HT	0.743833483801865	0.90018006541529	34221.3008104996	-1.0205494279973	2.50821639560103	-242
V_V_HM	1.54946337418951	0.90136408537349	34221.3008104996	-0.217240256165572	3.3161670045446	-242
V_V_WT	1.02813591810674	0.897627806836503	34221.3008104996	-0.731244481866278	2.78751631807976	-241
V_V_HT	0.74575585656315	0.900432712518738	34221.3008104996	-1.01912225197405	2.51063396510035	-241
V_V_HM	1.54178846732694	0.901632533021241	34221.3008104996	-0.225441329359309	3.30901826401319	-241
V_V_WT	1.02656886954863	0.897826809684256	34221.3008104996	-0.733201582634455	2.78633932173171	-240
V_V_HT	0.74754527553273	0.900662661469272	34221.3008104996	-1.01778354060676	2.51287409167222	-240
V_V_HM	1.53383274728878	0.901876740530914	34221.3008104996	-0.233875704250591	3.30154119882816	-240
V_V_WT	1.02422564112689	0.897994870706974	34221.3008104996	-0.735874216258571	2.78432549851235	-239
V_V_HT	0.749201927835763	0.900856675084397	34221.3008104996	-1.01650716145166	2.51491101712319	-239
V_V_HM	1.52560596887247	0.90208267737342	34221.3008104996	-0.242506125737651	3.29371806348259	-239
V_V_WT	1.02111147498425	0.898124511108717	34221.3008104996	-0.739242481906746	2.78146543187525	-238
V_V_HT	0.750729146200243	0.901006115496258	34221.3008104996	-1.01527285127205	2.51673114367254	-238
V_V_HM	1.51711933619771	0.902241173916527	34221.3008104996	-0.251303416916171	3.28554208931159	-238
V_V_WT	1.01723551323318	0.898211963085286	34221.3008104996	-0.743289852444781	2.77776087891114	-237
V_V_HT	0.752132860016829	0.901106598047778	34221.3008104996	-1.01406608660336	2.51833180663702	-237
V_V_HM	1.5083852398265	0.902347562631592	34221.3008104996	-0.260246038712553	3.27701651836554	-237
V_V_WT	1.01260843046992	0.898255173988795	34221.3008104996	-0.748001630018206	2.77321849095804	-236
V_V_HT	0.753420012673729	0.901155742548974	34221.3008104996	-1.01287525880573	2.51971528415319	-236
V_V_HM	1.49941653607189	0.902399315366936	34221.3008104996	-0.269316179552235	3.26814925169602	-236
V_V_WT	1.00724466989284	0.898256015752952	34221.3008104996	-0.753367040481072	2.76785638026675	-235
V_V_HT	0.754600024508939	0.901155668002251	34221.3008104996	-1.01169510085646	2.52089514987434	-235
V_V_HM	1.49022723313632	0.902398666612392	34221.3008104996	-0.278504210907288	3.25895867717994	-235
V_V_WT	1.00116239123623	0.898220144832549	34221.3008104996	-0.759379010938884	2.76170379341135	-234
V_V_HT	0.755684738132551	0.90111282933998	34221.3008104996	-1.01052642202791	2.52189589829301	-234
V_V_HM	1.48083246600048	0.902352439303688	34221.3008104996	-0.287808370978313	3.24947330297927	-234
V_V_WT	0.994380496489246	0.89815376980586	34221.3008104996	-0.766030808422712	2.7547918014012	-233
V_V_HT	0.756686481260495	0.901034358934837	34221.3008104996	-1.00937087429216	2.52274383681315	-233
V_V_HM	1.47124759783901	0.902268193619123	34221.3008104996	-0.297228114791943	3.23972331046996	-233
V_V_WT	0.986917887184063	0.898062620186306	34221.3008104996	-0.773314761437517	2.74715053580564	-232
V_V_HT	0.757617579103595	0.900926893945589	34221.3008104996	-1.00822914149064	2.52346429969783	-232
V_V_HM	1.46148799117496	0.902152990028354	34221.3008104996	-0.306761918580833	3.22973790093076	-232
V_V_WT	0.978794124664176	0.897952438414705	34221.3008104996	-0.781222564015085	2.73881081334344	-231
V_V_HT	0.758490754065441	0.90079712310099	34221.3008104996	-1.00710161135092	2.5240831194818	-231
V_V_HM	1.45156921416735	0.902013960183174	34221.3008104996	-0.316408192461026	3.21954662079573	-231
V_V_WT	0.970031401788345	0.897830877285147	34221.3008104996	-0.789747023027972	2.72980982660466	-230
V_V_HT	0.7593203015211	0.900653915424335	34221.3008104996	-1.00599137207899	2.5246319751212	-230
V_V_HM	1.44150765759946	0.901860538900897	34221.3008104996	-0.326169038205433	3.20918435340435	-230
V_V_WT	0.960652569833584	0.897705031703917	34221.3008104996	-0.798879193451802	2.72018433311897	-229
V_V_HT	0.760120909523501	0.900505525206421	34221.3008104996	-1.00489991430684	2.52514173335384	-229
V_V_HM	1.43131991755507	0.901701521339235	34221.3008104996	-0.336045098532336	3.19868493364248	-229
V_V_WT	0.950680481773306	0.897580497370578	34221.3008104996	-0.808607190070694	2.70996815361731	-228
V_V_HT	0.7609072697323	0.9003585216896	34221.3008104996	-1.00382542230861	2.52563996177321	-228
V_V_HM	1.42102259006398	0.901543934054516	34221.3008104996	-0.34603354969639	3.18807872982436	-228
V_V_WT	0.940137986819817	0.897461247175457	34221.3008104996	-0.818915950669709	2.69919192430934	-227
V_V_HT	0.761694068684093	0.900217642629228	34221.3008104996	-1.00276249570603	2.52615063307422	-227
V_V_HM	1.41063227068992	0.901392877755782	34221.3008104996	-0.35612779369349	3.17739233507332	-227
V_V_WT	0.929047939391131	0.897349605134822	34221.3008104996	-0.829787175980128	2.68788305476239	-226
V_V_HT	0.762495999307276	0.900085759577831	34221.3008104996	-1.00170206990929	2.52669406852384	-226
V_V_HM	1.40016555524475	0.90125148825463	34221.3008104996	-0.366317381006931	3.16664849149644	-226
V_V_WT	0.91743366811774	0.897246962102047	34221.3008104996	-0.841200263490402	2.67606759972588	-225
V_V_HT	0.763327944505122	0.899964678140505	34221.3008104996	-1.00063280106125	2.5272886900715	-225
V_V_HM	1.3896392033345	0.901121774132303	34221.3008104996	-0.376589488916856	3.15586789558585	-225
V_V_WT	0.905320867078434	0.897156387007179	34221.3008104996	-0.853135534326854	2.66377726848372	-224
V_V_HT	0.764205735301942	0.899858064280131	34221.3008104996	-0.99954604354696	2.52795751415085	-224
V_V_HM	1.37907077781732	0.901007683312553	34221.3008104996	-0.386934292627136	3.14507584826177	-224
V_V_WT	0.892737487329082	0.897082409054965	34221.3008104996	-0.865573914825776	2.65104888948394	-223
V_V_HT	0.765146031323198	0.899771188250766	34221.3008104996	-0.998435467614446	2.52872753026084	-223
V_V_HM	1.36847861793497	0.900914829073503	34221.3008104996	-0.39734445510812	3.13430169097806	-223
V_V_WT	0.879711925675961	0.897028252183829	34221.3008104996	-0.87849332720759	2.63791717855951	-222
V_V_HT	0.766165651195003	0.899707811888404	34221.3008104996	-0.997291627961444	2.52962293035145	-222
V_V_HM	1.35788121729834	0.90084722172526	34221.3008104996	-0.407809343090297	3.12357177768698	-222
V_V_WT	0.866272577665118	0.896995164775534	34221.3008104996	-0.891867822796085	2.62441297812632	-221
V_V_HT	0.767281412179209	0.899669433419273	34221.3008104996	-0.996100643899415	2.53066346825783	-221
V_V_HM	1.34729707047218	0.900806475311406	34221.3008104996	-0.418313625588104	3.11290776653246	-221
V_V_WT	0.852448137905427	0.896983099489712	34221.3008104996	-0.905668614193691	2.61056489000454	-220
V_V_HT	0.768510131130157	0.899656050008847	34221.3008104996	-0.994845693018252	2.53186595527857	-220
V_V_HM	1.33674478060755	0.900792607060466	34221.3008104996	-0.428838733218967	3.10232829443406	-220
V_V_WT	0.838268756597424	0.896993153928404	34221.3008104996	-0.919867702536427	2.59640521573127	-219
V_V_HT	0.769868589577321	0.899668894930973	34221.3008104996	-0.993512411046297	2.53324959020094	-219
V_V_HM	1.32624350639918	0.900806906903783	34221.3008104996	-0.439368035596539	3.0918550483949	-219
V_V_WT	0.823766144556295	0.897028005470715	34221.3008104996	-0.934438624761335	2.58197091387392	-218
V_V_HT	0.771373320887044	0.899710924214507	34221.3008104996	-0.992090058532232	2.53483670030632	-218
V_V_HM	1.31581300009744	0.900852447395691	34221.3008104996	-0.449887802779307	3.08151380297418	-218
V_V_WT	0.808973168135543	0.897091045708353	34221.3008104996	-0.949355162147628	2.56730149841871	-217
V_V_HT	0.77304050613207	0.899785844710204	34221.3008104996	-0.990569719954257	2.5366507322184	-217
V_V_HM	1.30547346967975	0.900933064528543	34221.3008104996	-0.460385345462609	3.07133228482212	-217
V_V_WT	0.793922911408858	0.897183805494603	34221.3008104996	-0.964587231145047	2.55243305396276	-216
V_V_HT	0.774886239915759	0.899895225394936	34221.3008104996	-0.98893837595594	2.53871085578746	-216
V_V_HM	1.29524521056359	0.90105032923341	34221.3008104996	-0.470843447306211	3.0613338684334	-216
V_V_WT	0.778648569544988	0.897305873392853	34221.3008104996	-0.980100830155378	2.53739796924535	-215
V_V_HT	0.776926424472521	0.900038409268178	34221.3008104996	-0.987178836559963	2.541031685505	-215
V_V_HM	1.28514856526839	0.901203456776424	34221.3008104996	-0.481240227686164	3.05153735822294	-215
V_V_WT	0.763183773959218	0.897456568287138	34221.3008104996	-0.995860992753356	2.52222854067179	-214
V_V_HT	0.779176180195613	0.900214397411258	34221.3008104996	-0.985274023459197	2.54362638385042	-214
V_V_HM	1.27520406448431	0.901391286049306	34221.3008104996	-0.491552880101384	3.04196100907001	-214
V_V_WT	0.747562298051051	0.897633727895039	34221.3008104996	-1.01182970739392	2.50695430349602	-213
V_V_HT	0.78165016020899	0.90042049495462	34221.3008104996	-0.983204001495594	2.54650432191357	-213
V_V_HM	1.26543230358504	0.901610862444185	34221.3008104996	-0.501755018048361	3.03261962521845	-213
V_V_WT	0.731818054244634	0.897834830421185	34221.3008104996	-1.02796811884999	2.49160422733926	-212
V_V_HT	0.784361950030451	0.900653581472639	34221.3008104996	-0.980949069013197	2.5496729690741	-212
V_V_HM	1.25585395110541	0.901858775764245	34221.3008104996	-0.511819288892918	3.02352719110373	-212
V_V_WT	0.715984990358931	0.898055267496882	34221.3008104996	-1.04423324674647	2.47620322746433	-211
V_V_HT	0.78732486722793	0.900908175392465	34221.3008104996	-0.978485164378701	2.55313489883456	-211
V_V_HM	1.24648968867521	0.90212913173643	34221.3008104996	-0.52171345803373	3.01469283538415	-211
V_V_WT	0.70009705403103	0.898287891977398	34221.3008104996	-1.06057713480454	2.4607712428666	-210
V_V_HT	0.790552228542296	0.901175933557281	34221.3008104996	-0.975782617985979	2.55688707507057	-210
V_V_HM	1.23736020132117	0.902413030541907	34221.3008104996	-0.531399396502733	3.00611979914507	-210
V_V_WT	0.684188191758977	0.898523268191424	34221.3008104996	-1.0769473422961	2.44532372581405	-209
V_V_HT	0.794057350384904	0.901445943572617	34221.3008104996	-0.972806724767039	2.56092142553685	-209
V_V_HM	1.22848617385415	0.902698878745808	34221.3008104996	-0.54083369597055	2.99780604367885	-209
V_V_WT	0.668292216178557	0.89875062187556	34221.3008104996	-1.09328893867022	2.42987337102733	-208
V_V_HT	0.797853134764274	0.90170580849058	34221.3008104996	-0.969520284282569	2.56522655381112	-208
V_V_HM	1.21988822778133	0.902973535379985	34221.3008104996	-0.549969978194745	2.9897464337574	-208
V_V_WT	0.652442392580712	0.898959983945746	34221.3008104996	-1.10954911889915	2.41443390406057	-207
V_V_HT	0.801950812117795	0.901944081462965	34221.3008104996	-0.96588962989142	2.56979125412701	-207
V_V_HM	1.21158673476214	0.903224878491781	34221.3008104996	-0.558764112084899	2.98193758160917	-207
V_V_WT	0.636671654257778	0.89914142365827	34221.3008104996	-1.1256754851021	2.39901879361766	-206
V_V_HT	0.806360736727093	0.902149411487619	34221.3008104996	-0.961882158969666	2.57460363242385	-206
V_V_HM	1.20360190634092	0.903440912030156	34221.3008104996	-0.567172373437066	2.97437618611891	-206
V_V_WT	0.621011929788237	0.899287184327392	34221.3008104996	-1.14162090533818	2.38364476491466	-205
V_V_HT	0.811090945835211	0.902312968875813	34221.3008104996	-0.957472527790248	2.57965441946067	-205
V_V_HM	1.19595346426475	0.903612322541746	34221.3008104996	-0.575156785825371	2.96706371435487	-205
V_V_WT	0.605493800754555	0.899392517087163	34221.3008104996	-1.15734549008948	2.36833309159859	-204
V_V_HT	0.816146602298467	0.902429394633787	34221.3008104996	-0.95264506969058	2.58493827428751	-204
V_V_HM	1.18866044776244	0.903733480911211	34221.3008104996	-0.582687276767422	2.96000817229231	-204
V_V_WT	0.590146629100945	0.899455199012935	34221.3008104996	-1.17281552040545	2.35310877860733	-203
V_V_HT	0.821530423035206	0.902496256513059	34221.3008104996	-0.947392300464278	2.59045314653469	-203
V_V_HM	1.18174127198671	0.903801870241986	34221.3008104996	-0.589740497909417	2.95322304188284	-203
V_V_WT	0.574999228146172	0.899473845818088	34221.3008104996	-1.18799946971941	2.33799792601176	-202
V_V_HT	0.827244115705177	0.90251213830767	34221.3008104996	-0.941709736640742	2.5961979680511	-202
V_V_HM	1.17521405736423	0.903816073952947	34221.3008104996	-0.596295552278484	2.94672366700694	-202
V_V_WT	0.560078907432418	0.899449656281055	34221.3008104996	-1.20287237813487	2.3230301929997	-201
V_V_HT	0.833286810500361	0.902478608986139	34221.3008104996	-0.935601323258548	2.60217494425927	-201
V_V_HM	1.16909609786951	0.903777845836376	34221.3008104996	-0.602338583391402	2.94053077913043	-201
V_V_WT	0.54541107416366	0.899386835059294	34221.3008104996	-1.2174170797165	2.30823922804382	-200
V_V_HT	0.839654530510991	0.902400691045624	34221.3008104996	-0.929080881489186	2.60838994251117	-200
V_V_HM	1.16340362192494	0.903692598117083	34221.3008104996	-0.607863970966691	2.93467121481658	-200
V_V_WT	0.53101912004079	0.899292281178068	34221.3008104996	-1.23162370508272	2.2936619451643	-199
V_V_HT	0.846340164993968	0.902286493459083	34221.3008104996	-0.922171415932845	2.61485174592078	-199
V_V_HM	1.15815168876064	0.903569008234737	34221.3008104996	-0.61287366384501	2.92917704136629	-199
V_V_WT	0.516924687172764	0.899174607562664	34221.3008104996	-1.24548749374503	2.27933686809056	-198
V_V_HT	0.853333997583732	0.902146085858839	34221.3008104996	-0.914902379769846	2.62157037493731	-198
V_V_HM	1.15335433290406	0.90341782631286	34221.3008104996	-0.61737469809908	2.9240833639072	-198
V_V_WT	0.503148684661571	0.899042089846321	34221.3008104996	-1.25900375711824	2.26530112644138	-197
V_V_HT	0.860625282507613	0.901989165230161	34221.3008104996	-0.907303525186978	2.6285540902022	-197
V_V_HM	1.14902514126918	0.90324941374958	34221.3008104996	-0.621373795500373	2.91942407803873	-197
V_V_WT	0.489710102186523	0.89890389171009	34221.3008104996	-1.27217146664311	2.25159167101615	-196
V_V_HT	0.868200729624306	0.901826421310721	34221.3008104996	-0.899409094567437	2.63581055381605	-196
V_V_HM	1.14517649633846	0.903075170340107	34221.3008104996	-0.624880917544746	2.91523391022168	-196
V_V_WT	0.476625980548134	0.898769602044972	34221.3008104996	-1.28499237606489	2.23824433716116	-195
V_V_HT	0.876044536898732	0.901668994859855	34221.3008104996	-0.891256726205685	2.64334580000315	-195
V_V_HM	1.14181954004262	0.90290695579313	34221.3008104996	-0.627908167725554	2.91154724781079	-195
V_V_WT	0.463912969547952	0.898646751256249	34221.3008104996	-1.29746459542721	2.22529053452311	-194
V_V_HT	0.884140405405546	0.901525662548664	34221.3008104996	-0.882879921594762	2.65116073240585	-194
V_V_HM	1.13896516522968	0.902754124919144	34221.3008104996	-0.630462988934925	2.90839331939428	-194
V_V_WT	0.451587300354225	0.898540583434701	34221.3008104996	-1.30958217215442	2.21275677286286	-193
V_V_HT	0.892471578333605	0.901402569815682	34221.3008104996	-0.874307482810033	2.65925063947724	-193
V_V_HM	1.13662397485305	0.902623242126864	34221.3008104996	-0.632547644679182	2.90579559438529	-193
V_V_WT	0.439663129769022	0.898455927585961	34221.3008104996	-1.32134041445634	2.20066667399438	-192
V_V_HT	0.901019057849524	0.901305327903772	34221.3008104996	-0.865569405907795	2.66760752160684	-192
V_V_HM	1.13480513782775	0.902520278937244	34221.3008104996	-0.634164670423282	2.90377494607879	-192
V_V_WT	0.428152522387833	0.898397021232354	34221.3008104996	-1.33273556342238	2.18904060819804	-191
V_V_HT	0.909761664827258	0.901238806986373	34221.3008104996	-0.856696415716252	2.67621974537077	-191
V_V_HM	1.13351635519155	0.902450392960827	34221.3008104996	-0.635316474217922	2.90234918460101	-191
V_V_WT	0.417066702615625	0.898365885826111	34221.3008104996	-1.34376035676128	2.17789376199253	-190
V_V_HT	0.918677404181892	0.901205304370868	34221.3008104996	-0.847715010119309	2.68506981848309	-190
V_V_HM	1.13276471741939	0.902416003232505	34221.3008104996	-0.636000706977097	2.90153014181588	-190
V_V_WT	0.406415209615906	0.898363305228673	34221.3008104996	-1.35440679170406	2.16723721093587	-189
V_V_HT	0.927742753011017	0.901205645431136	34221.3008104996	-0.83865032977967	2.6941358358017	-189
V_V_HM	1.1325560764823	0.90241794605208	34221.3008104996	-0.636213155905265	2.90132530886987	-189
V_V_WT	0.396206743851053	0.898387868335153	34221.3008104996	-1.36466340197577	2.15707688967788	-188
V_V_HT	0.936933484682612	0.901238110377084	34221.3008104996	-0.829523230483489	2.70339019984871	-188
V_V_HM	1.13289564819542	0.902454350327413	34221.3008104996	-0.635944937784374	2.9017362341752	-188
V_V_WT	0.386447915983648	0.898437632670444	34221.3008104996	-1.37451976959792	2.14741560156522	-187
V_V_HT	0.946223779661693	0.901300315372725	34221.3008104996	-0.820354859367814	2.7128024186912	-187
V_V_HM	1.13378703350909	0.902522616843295	34221.3008104996	-0.635187357115675	2.90276142413386	-187
V_V_WT	0.377142857796466	0.89851081712371	34221.3008104996	-1.38396827175116	2.1382539873441	-186
V_V_HT	0.955586075680166	0.901390004559731	34221.3008104996	-0.811168357143279	2.72234050850361	-186
V_V_HM	1.13523188276493	0.902620255835178	34221.3008104996	-0.633933883536133	2.90439764906599	-186
V_V_WT	0.368293649089427	0.898605434763532	34221.3008104996	-1.39300293418382	2.12959023236267	-185
V_V_HT	0.964991483217162	0.901504648860796	34221.3008104996	-0.801987656254993	2.73197062268932	-185
V_V_HM	1.13723020802446	0.902744471616582	34221.3008104996	-0.632179025345583	2.90663944139451	-185
V_V_WT	0.359901569923741	0.898717833890272	34221.3008104996	-1.40161531938175	2.12141845922924	-184
V_V_HT	0.974410671002836	0.901639812273673	34221.3008104996	-0.792833393260638	2.74165473526631	-184
V_V_HM	1.13978136795065	0.902890451370019	34221.3008104996	-0.629913990598491	2.90947672649979	-184
V_V_WT	0.351966320442168	0.89884393301494	34221.3008104996	-1.40979772734784	2.11373036823218	-183
V_V_HT	0.983813562438058	0.901790558757591	34221.3008104996	-0.783725969955024	2.75135309483114	-183
V_V_HM	1.14288340307127	0.903052850370434	34221.3008104996	-0.627130262927942	2.91289706907047	-183
V_V_WT	0.344486834308528	0.898978319365878	34221.3008104996	-1.41754061520552	2.10651428382257	-182
V_V_HT	0.993169784430123	0.901950446622634	34221.3008104996	-0.774683133504058	2.7610227023643	-182
V_V_HM	1.1465337105939	0.903224740463038	34221.3008104996	-0.6238168657122	2.9168842869	-182
V_V_WT	0.337460181015494	0.899116166291748	34221.3008104996	-1.42483745306472	2.09975781509571	-181
V_V_HT	1.00244845640031	0.902113710993623	34221.3008104996	-0.765724465139094	2.7706213779397	-181
V_V_HM	1.15072806827283	0.903399913062849	34221.3008104996	-0.619965852163629	2.92142198870928	-181
V_V_WT	0.330881597881346	0.899253464193422	34221.3008104996	-1.43168514465933	2.09344834042202	-180
V_V_HT	1.01161830453941	0.902275538177085	34221.3008104996	-0.756871803669784	2.78010841274861	-180
V_V_HM	1.15546066108054	0.903573174017683	34221.3008104996	-0.61557285659844	2.92649417875952	-180
V_V_WT	0.324745959511482	0.899384855393532	34221.3008104996	-1.43807831415784	2.08757023318081	-179
V_V_HT	1.02064798444455	0.902429622761641	34221.3008104996	-0.748144134682688	2.78944010357179	-179
V_V_HM	1.16072535372409	0.903737775853313	34221.3008104996	-0.610630789035354	2.93208149648353	-179
V_V_WT	0.319048140742435	0.899503200902024	34221.3008104996	-1.44400809406544	2.08210437555031	-178
V_V_HT	1.02950615327491	0.902567683985894	34221.3008104996	-0.73955657045047	2.79856887700029	-178
V_V_HM	1.16651601237625	0.903884911777636	34221.3008104996	-0.605128521695734	2.93816054644823	-178
V_V_WT	0.313782705263781	0.899600446647305	34221.3008104996	-1.44946413444394	2.07702954497151	-177
V_V_HT	1.03816155674369	0.902680456049878	34221.3008104996	-0.731122203983356	2.80744531747074	-177
V_V_HM	1.17282621332306	0.904004762518792	34221.3008104996	-0.599053232193627	2.94470565883975	-177
V_V_WT	0.308942674231931	0.899670392338762	34221.3008104996	-1.45444126136083	2.07232660982469	-176
V_V_HT	1.04658342937649	0.902760836941856	34221.3008104996	-0.722857880576196	2.81602473932918	-176
V_V_HM	1.17964810395956	0.904089817389332	34221.3008104996	-0.592398051936427	2.95169425985556	-176
V_V_WT	0.30451957491286	0.899709003178523	34221.3008104996	-1.4589400392119	2.06797918903762	-175
V_V_HT	1.05474161364262	0.902804247195465	34221.3008104996	-0.714784781853068	2.82426800913831	-175
V_V_HM	1.18697243048445	0.904135254431615	34221.3008104996	-0.585162783527858	2.95910764449675	-175
V_V_WT	0.300504371174496	0.899712795172005	34221.3008104996	-1.46296267538379	2.06397141773279	-174
V_V_HT	1.06260628826625	0.902806799891796	34221.3008104996	-0.706925110599273	2.83213768713177	-174
V_V_HM	1.19478940677878	0.904137012897687	34221.3008104996	-0.577349253885594	2.96692806744316	-174
V_V_WT	0.296886718498019	0.899680811609215	34221.3008104996	-1.46651763921188	2.06029107620792	-173
V_V_HT	1.07014870552032	0.902767541979669	34221.3008104996	-0.699305746529812	2.83960315757045	-173
V_V_HM	1.20308799234925	0.904094154098926	34221.3008104996	-0.568966663641991	2.9751426483405	-173
V_V_WT	0.293654779939359	0.899615259239573	34221.3008104996	-1.4696210929426	2.05693065282131	-172
V_V_HT	1.07734158777143	0.902689169890986	34221.3008104996	-0.691959252374436	2.84664242791729	-172
V_V_HM	1.2118557041612	0.904009612302844	34221.3008104996	-0.560033247093774	2.98374465541616	-172
V_V_WT	0.290795326050556	0.899521351595657	34221.3008104996	-1.47229648472141	2.05388713682252	-171
V_V_HT	1.08415934529838	0.902577840547946	34221.3008104996	-0.684923285626921	2.85324197622368	-171
V_V_HM	1.22107869845921	0.903889990236099	34221.3008104996	-0.550575789560516	2.99273318647893	-171
V_V_WT	0.288293833468677	0.899406973609058	34221.3008104996	-1.4745737926398	2.05116145957715	-170
V_V_HT	1.09057828685468	0.902442775291843	34221.3008104996	-0.678239611669846	2.8593961853792	-170
V_V_HM	1.23074186253567	0.903745134415799	34221.3008104996	-0.540628703251351	3.00211242832268	-170
V_V_WT	0.286134591707651	0.899282187666946	34221.3008104996	-1.47648844979786	2.04875763321316	-169
V_V_HT	1.0965768259304	0.9022956803453	34221.3008104996	-0.671952761599405	2.8651064134602	-169
V_V_HM	1.24082890472893	0.903587515606657	34221.3008104996	-0.530232722942135	3.01189053239999	-169
V_V_WT	0.284300965784704	0.89915805501471	34221.3008104996	-1.47807877158776	2.04668070315717	-168
V_V_HT	1.10213526008702	0.902149390538532	34221.3008104996	-0.666107594548833	2.87037811472287	-168
V_V_HM	1.25132261578348	0.903430790973468	34221.3008104996	-0.519431826386283	3.02207705795324	-168
V_V_WT	0.282776139887943	0.899043786794682	34221.3008104996	-1.47937962796717	2.04493190774306	-167
V_V_HT	1.10723426967313	0.902014627271005	34221.3008104996	-0.660744444469617	2.87521298381587	-167
V_V_HM	1.26220560604702	0.903286383746505	34221.3008104996	-0.508265793147919	3.03267700524196	-167
V_V_WT	0.281543296538857	0.898945765140535	34221.3008104996	-1.48042034560918	2.0435069386869	-166
V_V_HT	1.11185453397469	0.901898877893316	34221.3008104996	-0.655897307532355	2.87960637548173	-166
V_V_HM	1.27346048291108	0.903162297926888	34221.3008104996	-0.496767703944308	3.04368866976646	-166
V_V_WT	0.280585621078918	0.898867298341442	34221.3008104996	-1.4812242235293	2.04239546568713	-165
V_V_HT	1.11597673398298	0.90180610936661	34221.3008104996	-0.651593278121745	2.88354674608771	-165
V_V_HM	1.28506985599859	0.90306281261209	34221.3008104996	-0.484963336326095	3.05510304832327	-165
V_V_WT	0.279886297658834	0.898808539225587	34221.3008104996	-1.48180837712513	2.0415809724428	-164
V_V_HT	1.11958154930282	0.90173667028671	34221.3008104996	-0.647852359892397	2.88701545849803	-164
V_V_HM	1.29701633592738	0.902988376229304	34221.3008104996	-0.472870958607679	3.06690363046244	-164
V_V_WT	0.279428433592264	0.898767088490665	34221.3008104996	-1.4821849963706	2.04104186355512	-163
V_V_HT	1.12265019928798	0.901687969586926	34221.3008104996	-0.644688254913516	2.88998865348947	-163
V_V_HM	1.30928244965047	0.902936318847215	34221.3008104996	-0.460502810681749	3.07906770998268	-163
V_V_WT	0.279194769906869	0.898740277915405	34221.3008104996	-1.48236611043546	2.0407556502492	-162
V_V_HT	1.12516661262507	0.901657052079968	34221.3008104996	-0.642111242232974	2.89244446748311	-162
V_V_HM	1.32185032599334	0.902903558830144	34221.3008104996	-0.447870723614233	3.09157137560091	-162
V_V_WT	0.279167690370976	0.898725872283944	34221.3008104996	-1.48236495445386	2.04070033519581	-161
V_V_HT	1.12711805552159	0.901641391875335	34221.3008104996	-0.640129104813755	2.89436521585694	-161
V_V_HM	1.33470169298283	0.902887437426836	34221.3008104996	-0.434987758137276	3.10439114410294	-161
V_V_WT	0.279329352252374	0.898721693069466	34221.3008104996	-1.48219510117288	2.04085380567763	-160
V_V_HT	1.12849464225231	0.901638471667223	34221.3008104996	-0.63874679437787	2.89573607888249	-160
V_V_HM	1.3478180084112	0.902885278450872	34221.3008104996	-0.421867211044112	3.1175032278665	-160
V_V_WT	0.279661858688613	0.898724189826954	34221.3008104996	-1.48186748846449	2.04119120584171	-159
V_V_HT	1.12928765304359	0.901644177282331	34221.3008104996	-0.637964966782243	2.89654027286943	-159
V_V_HM	1.36118065151823	0.902892703960662	34221.3008104996	-0.408519122183604	3.13088042522005	-159
V_V_WT	0.280147287786964	0.898730222209907	34221.3008104996	-1.48139388303765	2.04168845861158	-158
V_V_HT	1.12949136053021	0.901654816308086	34221.3008104996	-0.637782112140479	2.89676483320089	-158
V_V_HM	1.37477090299697	0.902905759798922	34221.3008104996	-0.394954460582716	3.14449626657666	-158
V_V_WT	0.280767761339556	0.8987378143461	34221.3008104996	-1.48078829032488	2.04232381300399	-157
V_V_HT	1.12910365673619	0.901667980054135	34221.3008104996	-0.638195617315216	2.89640293078759	-157
V_V_HM	1.38856998440984	0.902921826767617	34221.3008104996	-0.381186870963655	3.15832683978334	-157
V_V_WT	0.281505506321384	0.898745783750754	34221.3008104996	-1.48006616564162	2.04307717828439	-156
V_V_HT	1.12812547658356	0.901682135006175	34221.3008104996	-0.639201541645326	2.89545249481244	-156
V_V_HM	1.40255911637931	0.902939196129379	34221.3008104996	-0.367231783521788	3.1723500162804	-156
V_V_WT	0.282342828353405	0.898752221412035	34221.3008104996	-1.47924146164014	2.04392711834695	-155
V_V_HT	1.12655897710475	0.901694914901963	34221.3008104996	-0.640793090145555	2.89391104435505	-155
V_V_HM	1.41671954690108	0.90295527785674	34221.3008104996	-0.353102873721303	3.18654196752346	-155
V_V_WT	0.283262252915865	0.89875569433911	34221.3008104996	-1.47832884413042	2.04485334996215	-154
V_V_HT	1.12440875995135	0.901704488814367	34221.3008104996	-0.642962072486162	2.89177959238886	-154
V_V_HM	1.43103262281754	0.902968044036496	34221.3008104996	-0.338814819942384	3.20088006557746	-154
V_V_WT	0.284246448246661	0.898754266179432	34221.3008104996	-1.47734184955909	2.04583474605241	-153
V_V_HT	1.12168064437943	0.901708462694274	34221.3008104996	-0.645697976995062	2.88905926575392	-153
V_V_HM	1.44547975468657	0.902974877447326	34221.3008104996	-0.324381081786187	3.21534059115933	-153
V_V_WT	0.285278524022949	0.898747327472218	34221.3008104996	-1.47629617368554	2.04685322173144	-152
V_V_HT	1.11838345368563	0.90170595971071	34221.3008104996	-0.6489902617577	2.88575716912897	-152
V_V_HM	1.46004257340321	0.902974765491246	34221.3008104996	-0.3098180436319	3.22990319043833	-152
V_V_WT	0.286342187176189	0.89873630230979	34221.3008104996	-1.47521090084671	2.04789527519909	-151
V_V_HT	1.11452957752472	0.901698429262821	34221.3008104996	-0.65282937798992	2.88188853303937	-151
V_V_HM	1.4747029995807	0.902969156110655	34221.3008104996	-0.295146622881616	3.24455262204302	-151
V_V_WT	0.287421827128565	0.898724679224415	34221.3008104996	-1.47410847925986	2.04895213351699	-150
V_V_HT	1.11013490215429	0.90168968800053	34221.3008104996	-0.65720692019511	2.87747672450368	-150
V_V_HM	1.48944328484379	0.902962003880608	34221.3008104996	-0.280392319009407	3.25927888869698	-150
V_V_WT	0.288502460967061	0.89871731890681	34221.3008104996	-1.47301341895369	2.05001834088782	-149
V_V_HT	1.10521818162768	0.901685137310742	34221.3008104996	-0.662114721218151	2.87255108447352	-149
V_V_HM	1.5042459745076	0.902958946934821	34221.3008104996	-0.265583637630033	3.27407558664523	-149
V_V_WT	0.289569385882849	0.898718469014869	34221.3008104996	-1.47194874828801	2.05108752005371	-148
V_V_HT	1.09979927332861	0.901689511827046	34221.3008104996	-0.667542203714886	2.86714075037211	-148
V_V_HM	1.51909374288611	0.902964935047266	34221.3008104996	-0.250747606151364	3.28893509192359	-148
V_V_WT	0.290608509086077	0.89873271010639	34221.3008104996	-1.47093753809851	2.05215455627067	-147
V_V_HT	1.09390017568322	0.90170794848068	34221.3008104996	-0.673477437815494	2.86127778918194	-147
V_V_HM	1.53396952702421	0.902985354235399	34221.3008104996	-0.235911844302136	3.30385089835056	-147
V_V_WT	0.291605895137209	0.898762918125479	34221.3008104996	-1.46999936077098	2.0532111510454	-146
V_V_HT	1.08754342201203	0.901743672678459	34221.3008104996	-0.679904212104249	2.85499105612831	-146
V_V_HM	1.54885632975335	0.903023587737824	34221.3008104996	-0.221099980511251	3.31881264001795	-146
V_V_WT	0.292547607312098	0.898809455035475	34221.3008104996	-1.46914886248975	2.05424407711395	-145
V_V_HT	1.08075154676365	0.901797077076046	34221.3008104996	-0.686800761750715	2.84830385527802	-145
V_V_HM	1.56373715621577	0.903080043971197	34221.3008104996	-0.206329810146714	3.33380412257824	-145
V_V_WT	0.293419709205672	0.898870082818942	34221.3008104996	-1.46839559307119	2.05523501148253	-144
V_V_HT	1.07354708386183	0.90186562231467	34221.3008104996	-0.694139575603375	2.84123374332704	-144
V_V_HM	1.57859501087113	0.903152051111206	34221.3008104996	-0.191613091884215	3.34880311362647	-144
V_V_WT	0.29420826415422	0.898940014800168	34221.3008104996	-1.46774410713517	2.05616063544361	-143
V_V_HT	1.06595256883546	0.9019438954672	34221.3008104996	-0.701887508615865	2.83379264628678	-143
V_V_HM	1.59341289668845	0.903233918679883	34221.3008104996	-0.17695566922838	3.36378146260528	-143
V_V_WT	0.294899335046024	0.899012104005706	34221.3008104996	-1.4671943334874	2.05699300357945	-142
V_V_HT	1.05799053425382	0.902023825877694	34221.3008104996	-0.710006209464428	2.82598727797206	-142
V_V_HM	1.60817381831097	0.90331716577204	34221.3008104996	-0.162357914679312	3.37870555130126	-142
V_V_WT	0.295479212838014	0.899077792470277	34221.3008104996	-1.46674320727395	2.05770163294997	-141
V_V_HT	1.04968386312752	0.902095764992281	34221.3008104996	-0.718453883651493	2.81782160990654	-141
V_V_HM	1.6228608405502	0.903391659883309	34221.3008104996	-0.147816903379453	3.39353858447986	-141
V_V_WT	0.295935336504174	0.899130034756105	34221.3008104996	-1.46638948022812	2.05826015323646	-140
V_V_HT	1.04105714888557	0.902151802545226	34221.3008104996	-0.727190433363744	2.80930473113488	-140
V_V_HM	1.63745732358697	0.90344911033394	34221.3008104996	-0.133333025139506	3.40824767231345	-140
V_V_WT	0.296256558100488	0.899164293660141	34221.3008104996	-1.46613540722482	2.0586485234258	-139
V_V_HT	1.03213687333149	0.902186894946077	34221.3008104996	-0.736179491192363	2.80045323785534	-139
V_V_HM	1.65194696159432	0.903484256220202	34221.3008104996	-0.118912274239886	3.42280619742852	-139
V_V_WT	0.296432940973059	0.899178123801972	34221.3008104996	-1.4659861318909	2.05885201383702	-138
V_V_HT	1.02295095645946	0.902198390959839	34221.3008104996	-0.745387940634279	2.7912898535532	-138
V_V_HM	1.66631371690812	0.903494365484445	34221.3008104996	-0.104565333420723	3.43719276723696	-138
V_V_WT	0.296455048758617	0.8991693805235	34221.3008104996	-1.46594688698831	2.05885698450555	-137
V_V_HT	1.01352780809832	0.902184000178739	34221.3008104996	-0.754782882585132	2.78183849878177	-137
V_V_HM	1.68054164384903	0.903477094514211	34221.3008104996	-0.0903035548028917	3.45138684250094	-137
V_V_WT	0.296314474286524	0.899137545669877	34221.3008104996	-1.46602506408694	2.05865401265999	-136
V_V_HT	1.00389666956733	0.902143289445058	34221.3008104996	-0.764334226722099	2.77212756585675	-136
V_V_HM	1.69461496555205	0.903432061064267	34221.3008104996	-0.0761419660379845	3.46537189714208	-136
V_V_WT	0.296003066557745	0.89908188443877	34221.3008104996	-1.46622737394876	2.05823350706425	-135
V_V_HT	0.994086992222222	0.90207559378287	34221.3008104996	-0.774011218314476	2.76218520275892	-135
V_V_HM	1.70851794802573	0.903358644039342	34221.3008104996	-0.0620950837500447	3.4791309798015	-135
V_V_WT	0.295512946310675	0.899001531175087	34221.3008104996	-1.46655999912257	2.05758589174392	-134
V_V_HT	0.984128318724302	0.90198011119283	34221.3008104996	-0.783782742755542	2.75203938020415	-134
V_V_HM	1.72223488229548	0.90325608209844	34221.3008104996	-0.0481771246599489	3.49264688925091	-134
V_V_WT	0.294837600383259	0.898898061604704	34221.3008104996	-1.46703254124563	2.05670774201214	-133
V_V_HT	0.974050628189367	0.901858807483698	34221.3008104996	-0.793622673980144	2.74172393035888	-133
V_V_HM	1.73575019096997	0.903126527903369	34221.3008104996	-0.0344078854478758	3.50590826738781	-133
V_V_WT	0.293972166685	0.898776059378871	34221.3008104996	-1.46765884651755	2.05560317988755	-132
V_V_HT	0.963884228138262	0.901717050332744	34221.3008104996	-0.80351122529367	2.73127968157019	-132
V_V_HM	1.74904842000409	0.902975712145684	34221.3008104996	-0.0208140525052567	3.51891089251343	-132
V_V_WT	0.292913459334724	0.898642889406792	34221.3008104996	-1.46845653628687	2.05428345495631	-131
V_V_HT	0.953659532373749	0.901563344239634	34221.3008104996	-0.813434651995979	2.72075371674348	-131
V_V_HM	1.76211421915613	0.902812660745012	34221.3008104996	-0.00742866717690993	3.53165710548917	-131
V_V_WT	0.291659974593765	0.898508310054072	34221.3008104996	-1.46944624101387	2.0527661902014	-130
V_V_HT	0.943406819502414	0.901408881373757	34221.3008104996	-0.823384612505279	2.71019825151011	-130
V_V_HM	1.77493230778639	0.902649217607179	34221.3008104996	0.00570977544753282	3.54415484012524	-130
V_V_WT	0.290211622400015	0.8983833687711	34221.3008104996	-1.47064970413139	2.05107294893142	-129
V_V_HT	0.933156108045608	0.901266282378266	34221.3008104996	-0.833355825181174	2.69966804127239	-129
V_V_HM	1.78748744972842	0.90249871528208	34221.3008104996	0.0185599069597524	3.55641499249708	-129
V_V_WT	0.288568595721779	0.898277547617625	34221.3008104996	-1.47208531782408	2.04922250926764	-128
V_V_HT	0.922937357690525	0.901146363601178	34221.3008104996	-0.843339530738858	2.68921424611991	-128
V_V_HM	1.79976441741223	0.902372571766401	34221.3008104996	0.031084120135944	3.56844471468852	-128
V_V_WT	0.286731370427287	0.898198376455036	34221.3008104996	-1.47376736500283	2.04723010585741	-127
V_V_HT	0.912780354909383	0.901057692232015	34221.3008104996	-0.853322734682938	2.6788834445017	-127
V_V_HM	1.81174798069272	0.902279819226789	34221.3008104996	0.0432494814835063	3.58024647990192	-127
V_V_WT	0.284701556655255	0.898152828150253	34221.3008104996	-1.47570790258035	2.04511101589086	-126
V_V_HT	0.902714204575165	0.901008154356531	34221.3008104996	-0.863291789131177	2.66872019828151	-126
V_V_HM	1.82342291145793	0.902228749610537	34221.3008104996	0.0550245103976179	3.59182131251823	-126
V_V_WT	0.282481329172048	0.89814587982655	34221.3008104996	-1.47791451111766	2.04287716946176	-125
V_V_HT	0.892767600935283	0.901003327666943	34221.3008104996	-0.873228932298698	2.65876413416926	-125
V_V_HM	1.83477397825669	0.902225202611357	34221.3008104996	0.0663825294329239	3.60316542708046	-125
V_V_WT	0.280073986869102	0.898181398475448	34221.3008104996	-1.48039147115552	2.04053944489372	-124
V_V_HT	0.882968281214126	0.901047479298665	34221.3008104996	-0.883114790688651	2.6490513531169	-124
V_V_HM	1.84578594203747	0.902273614146206	34221.3008104996	0.0772996049928805	3.61427227908205	-124
V_V_WT	0.277483110202152	0.898260262378559	34221.3008104996	-1.4831369236994	2.0381031441037	-123
V_V_HT	0.873343743436184	0.901141445829198	34221.3008104996	-0.892923505996315	2.63961099286868	-123
V_V_HM	1.85644356824039	0.902374787974699	34221.3008104996	0.0877589271220207	3.62512820935877	-123
V_V_WT	0.274712277329506	0.89837973863858	34221.3008104996	-1.48614193402125	2.03556648868026	-122
V_V_HT	0.863921484274229	0.901281933324006	34221.3008104996	-0.902621125327511	2.63046409387597	-122
V_V_HM	1.86673161482098	0.902525161211091	34221.3008104996	0.0977522371505801	3.63571099249138	-122
V_V_WT	0.271765337010322	0.898534144648899	34221.3008104996	-1.48939151526368	2.03292218928433	-121
V_V_HT	0.85472864374821	0.901462271705593	34221.3008104996	-0.912167435088229	2.62162472258465	-121
V_V_HM	1.87663485598783	0.902717601109271	34221.3008104996	0.107278289707129	3.64599142226853	-121
V_V_WT	0.268647209459774	0.898716754449663	34221.3008104996	-1.49286756410617	2.03016198302572	-120
V_V_HT	0.845790932416055	0.90167458108375	34221.3008104996	-0.921521279873266	2.61310314470538	-120
V_V_HM	1.88613810167482	0.902943689442091	34221.3008104996	0.116338394731141	3.65593780861849	-120
V_V_WT	0.265363084734014	0.898918339994197	34221.3008104996	-1.49654680321372	2.02727297268175	-119
V_V_HT	0.837133701586243	0.901908133960584	34221.3008104996	-0.930636282120952	2.60490368529344	-119
V_V_HM	1.8952261743958	0.903192004657982	34221.3008104996	0.124939761357989	3.66551258743361	-119
V_V_WT	0.26191815131933	0.899126942573828	34221.3008104996	-1.5004006046327	2.02423690727136	-118
V_V_HT	0.82878230289235	0.90214910884977	34221.3008104996	-0.939459999624145	2.59702460540884	-118
V_V_HM	1.90388389574916	0.903447868169351	34221.3008104996	0.133095981706653	3.67467180979167	-118
V_V_WT	0.258317847436498	0.89932894470838	34221.3008104996	-1.50439683942763	2.02103253430063	-117
V_V_HT	0.820761649253352	0.90238181872704	34221.3008104996	-0.947936772373791	2.5894600708805	-117
V_V_HM	1.91209613299613	0.903694644338748	34221.3008104996	0.140824529441873	3.68336773655038	-117
V_V_WT	0.254568836655899	0.899512010865748	34221.3008104996	-1.50850466597432	2.01764233928611	-116
V_V_HT	0.813094428623863	0.902592060680376	34221.3008104996	-0.956016074234649	2.58220493148238	-116
V_V_HM	1.91984798367183	0.903917275938789	34221.3008104996	0.148140014765987	3.69155595257767	-116
V_V_WT	0.250679223015824	0.899666230917584	34221.3008104996	-1.51269655605282	2.01405500208447	-115
V_V_HT	0.805800594689757	0.902768428381195	34221.3008104996	-0.963655594736892	2.5752567841164	-115
V_V_HM	1.92712488387329	0.904103673810081	34221.3008104996	0.155051568931095	3.69919819881549	-115
V_V_WT	0.246658287219109	0.899783935953462	34221.3008104996	-1.51694819764042	2.01026477207864	-114
V_V_HT	0.798897777143196	0.902902114533255	34221.3008104996	-0.970820441594366	2.56861599588076	-114
V_V_HM	1.93391260894104	0.90424451367101	34221.3008104996	0.161563243180272	3.70626197470181	-114
V_V_WT	0.242515755570759	0.899858213308782	34221.3008104996	-1.52123631537926	2.00626782652078	-113
V_V_HT	0.79240265115337	0.902985232924369	34221.3008104996	-0.97747848239932	2.56228378470606	-113
V_V_HM	1.94019710602112	0.904331470957272	34221.3008104996	0.167677301082862	3.71271691095937	-113
V_V_WT	0.238262441255399	0.899884978182474	34221.3008104996	-1.52554208973856	2.00206697224935	-112
V_V_HT	0.786329483880422	0.903013173835638	34221.3008104996	-0.983606414789022	2.55626538254987	-112
V_V_HM	1.94596486307613	0.904359704735072	34221.3008104996	0.173389718992962	3.71854000715929	-112
V_V_WT	0.23391040843196	0.899863704881717	34221.3008104996	-1.52985242618393	1.99767324304785	-111
V_V_HT	0.780689629747808	0.902985434331805	34221.3008104996	-0.989191898570164	2.55057115806578	-111
V_V_HM	1.95120309809484	0.904328732600575	34221.3008104996	0.178688660426919	3.72371753576275	-111
V_V_WT	0.229472925933051	0.899797364343091	34221.3008104996	-1.53415987901743	1.99310573088354	-110
V_V_HT	0.775491540202804	0.902905542636169	34221.3008104996	-0.994233397730654	2.54521647813626	-110
V_V_HM	1.9558998939836	0.904242348589905	34221.3008104996	0.18355477185391	3.72824501611329	-110
V_V_WT	0.224964228740975	0.899691600405778	34221.3008104996	-1.53846127536955	1.9883897328515	-109
V_V_HT	0.770741255061328	0.9027801145131	34221.3008104996	-0.998737839573102	2.54022034969576	-109
V_V_HM	1.96004412830584	0.904107624615852	34221.3008104996	0.187963069652737	3.73212518695894	-109
V_V_WT	0.220398917301504	0.899552684445273	34221.3008104996	-1.54275430689935	1.98355214150236	-108
V_V_HT	0.766443869573504	0.902616522870392	34221.3008104996	-1.00271457999224	2.53560231913924	-108
V_V_HM	1.96362506556352	0.903932450425271	34221.3008104996	0.191887354158735	3.7353627769683	-108
V_V_WT	0.21579243822551	0.899388919842955	34221.3008104996	-1.54703980190006	1.97862467835108	-107
V_V_HT	0.762602157933959	0.902424477170993	34221.3008104996	-1.00617987566422	2.53138419153214	-107
V_V_HM	1.96663305324265	0.903727191215721	34221.3008104996	0.19529765672544	3.73796844975985	-107
V_V_WT	0.21116121035883	0.899210749987157	34221.3008104996	-1.55132181091482	1.97364423163248	-106
V_V_HT	0.759216174484976	0.902216129028475	34221.3008104996	-1.00915748981412	2.52758983878407	-106
V_V_HM	1.96905987134406	0.903504791046768	34221.3008104996	0.198160386565801	3.73995935612231	-106
V_V_WT	0.206522560845835	0.899030166680682	34221.3008104996	-1.55560651113218	1.96865163282385	-105
V_V_HT	0.756283343681364	0.902005382099382	34221.3008104996	-1.01167724961706	2.52424393697979	-105
V_V_HM	1.97089888999741	0.903280037013344	34221.3008104996	0.200439930610873	3.74135784938396	-105
V_V_WT	0.201894525550529	0.89885951550404	34221.3008104996	-1.55990006443714	1.9636891155382	-104
V_V_HT	0.753798959890396	0.901806519077856	34221.3008104996	-1.01377185526202	2.52136977504281	-104
V_V_HM	1.97214491334034	0.903068104550147	34221.3008104996	0.202101348640806	3.74218847803988	-104
V_V_WT	0.197295281478556	0.898708800227718	34221.3008104996	-1.56420390154743	1.95879446450455	-103
V_V_HT	0.75175789690255	0.901631135724201	34221.3008104996	-1.01546916103496	2.51898495484006	-103
V_V_HM	1.97279303528983	0.902881323582761	34221.3008104996	0.203115567507746	3.74247050307191	-103
V_V_WT	0.192743005413396	0.898584783956145	34221.3008104996	-1.56851310158953	1.95399911241632	-102
V_V_HT	0.750155027511905	0.901487112249107	34221.3008104996	-1.01678973961722	2.51709979464103	-102
V_V_HM	1.97283835081363	0.902728090741214	34221.3008104996	0.203461224504929	3.74221547712233	-102
V_V_WT	0.188255969328205	0.898491292280466	34221.3008104996	-1.57281689087632	1.94932882953273	-101
V_V_HT	0.748984896344652	0.901378946856153	34221.3008104996	-1.01774786301147	2.51571765570077	-101
V_V_HM	1.97227635942303	0.902613216045838	34221.3008104996	0.203124391343565	3.7414283275025	-101
V_V_WT	0.183852813134854	0.898430615131199	34221.3008104996	-1.57710111783605	1.94480674410576	-100
V_V_HT	0.748240718860878	0.901309332135444	34221.3008104996	-1.01835559332389	2.51483703104565	-100
V_V_HM	1.97110417401653	0.902539577409033	34221.3008104996	0.202096540117986	3.74011180791508	-100
V_V_WT	0.179552338578313	0.898402482667767	34221.3008104996	-1.58134645182722	1.94045112898384	-99
V_V_HT	0.747915105614691	0.901277997227067	34221.3008104996	-1.01861978910594	2.51445000033533	-99
V_V_HM	1.96931976702389	0.902506902639176	34221.3008104996	0.20037617676261	3.73826335728517	-99
V_V_WT	0.175373669470822	0.898405615879084	34221.3008104996	-1.58553126213325	1.9362786010749	-98
V_V_HT	0.747999316008748	0.901283458891718	34221.3008104996	-1.01854628375652	2.51454491577402	-98
V_V_HM	1.96692342626775	0.902513610796633	34221.3008104996	0.197966687794422	3.73588016474109	-98
V_V_WT	0.171336250733589	0.898438343178954	34221.3008104996	-1.58963282746832	1.9323053289355	-97
V_V_HT	0.748483131731707	0.901323722664826	34221.3008104996	-1.01814138636998	2.51510764983339	-97
V_V_HM	1.96391833748162	0.902557551832956	34221.3008104996	0.194875473113482	3.73296120184975	-97
V_V_WT	0.167459764227297	0.898498735840726	34221.3008104996	-1.59362768560328	1.92854721405787	-96
V_V_HT	0.749355036560967	0.901396443697399	34221.3008104996	-1.01741201718678	2.51612209030872	-96
V_V_HM	1.96031073076644	0.902636179577003	34221.3008104996	0.191113753401004	3.72950770813187	-96
V_V_WT	0.163764037412083	0.898584238561766	34221.3008104996	-1.59749100059969	1.92501907542386	-95
V_V_HT	0.7506025577371	0.901498518988774	34221.3008104996	-1.01636456698171	2.51756968245591	-95
V_V_HM	1.95610946960323	0.902746127485902	34221.3008104996	0.186696990674167	3.7255219485323	-95
V_V_WT	0.160268918032237	0.898690281470481	34221.3008104996	-1.60119396761274	1.92173180367721	-94
V_V_HT	0.752212913506305	0.90162452909878	34221.3008104996	-1.01500119522532	2.51942702223793	-94
V_V_HM	1.95132451794765	0.902881574451655	34221.3008104996	0.181646558454185	3.72100247744112	-94
V_V_WT	0.156994238681504	0.898811485069977	34221.3008104996	-1.60470621005559	1.9186946874186	-93
V_V_HT	0.7541728296186	0.901768110813178	34221.3008104996	-1.01332270405573	2.52166836329293	-93
V_V_HM	1.94596813017657	0.903035693876694	34221.3008104996	0.175988091476545	3.71594816887659	-93
V_V_WT	0.153959792607447	0.898940863431154	34221.3008104996	-1.60799424202694	1.91591382724183	-92
V_V_HT	0.756468847764108	0.901921068340989	34221.3008104996	-1.01132648775951	2.52426418328772	-92
V_V_HM	1.94005373424135	0.903199724234003	34221.3008104996	0.169752190577406	3.71035527790529	-92
V_V_WT	0.151185186314009	0.899071735739713	34221.3008104996	-1.61102536240431	1.91339573503232	-91
V_V_HT	0.759087235812256	0.902075550350493	34221.3008104996	-1.00901088959554	2.52718536122005	-91
V_V_HM	1.93359779333379	0.903365266885987	34221.3008104996	0.162971780557993	3.70422380610958	-91
V_V_WT	0.148689785353794	0.899198085207759	34221.3008104996	-1.61376841253039	1.91114798323798	-90
V_V_HT	0.762014073550183	0.902224470720548	34221.3008104996	-1.00637594074322	2.53040408784359	-90
V_V_HM	1.92661983890572	0.903524735680927	34221.3008104996	0.15568126198019	3.69755841583125	-90
V_V_WT	0.146492821770224	0.899313180291698	34221.3008104996	-1.61619096631212	1.90917660985257	-89
V_V_HT	0.765235436423719	0.902359957593881	34221.3008104996	-1.00342013665427	2.53389100950171	-89
V_V_HM	1.91914065301869	0.903669728836178	34221.3008104996	0.147917884679368	3.69036342135801	-89
V_V_WT	0.144613191030242	0.899410975498354	34221.3008104996	-1.61826227891455	1.90748866097504	-88
V_V_HT	0.768737502142464	0.90247495088999	34221.3008104996	-1.00014346162615	2.53761846591108	-88
V_V_HM	1.91118354617034	0.903792715971663	34221.3008104996	0.139719718948956	3.68264737339171	-88
V_V_WT	0.143069587716107	0.899485232106248	34221.3008104996	-1.61995142765353	1.90609060308575	-87
V_V_HT	0.772506554091741	0.902562213380533	34221.3008104996	-0.996545447064913	2.5415585552484	-87
V_V_HM	1.90277309552479	0.903885999972307	34221.3008104996	0.131126428555008	3.67441976249458	-87
V_V_WT	0.14188009107097	0.899531570650901	34221.3008104996	-1.62123174938965	1.90499193153159	-86
V_V_HT	0.776529280435767	0.902616665905233	34221.3008104996	-0.992629449483026	2.54568801035456	-86
V_V_HM	1.89393704900097	0.903944180505048	34221.3008104996	0.122176346249109	3.66569775175283	-86
V_V_WT	0.14106211578944	0.89954773231028	34221.3008104996	-1.62208140206188	1.90420563364076	-85
V_V_HT	0.780792849003422	0.902635688596252	34221.3008104996	-0.988403166023384	2.54998886403023	-85
V_V_HM	1.88470631371334	0.90396447340111	34221.3008104996	0.112905836209273	3.6565067912174	-85
V_V_WT	0.140632940853221	0.899531269152517	34221.3008104996	-1.62247830866053	1.90374419036697	-84
V_V_HT	0.785284530517092	0.902616501306909	34221.3008104996	-0.983873876783503	2.55444293781769	-84
V_V_HM	1.87511243124099	0.903943950747363	34221.3008104996	0.10335217882185	3.64687268366014	-84
V_V_WT	0.140609652849953	0.899479629617737	34221.3008104996	-1.62240038145559	1.9036196871555	-83
V_V_HT	0.789991751919008	0.902556260625911	34221.3008104996	-0.97904858164031	2.55903208547833	-83
V_V_HM	1.86518753561855	0.90387964301251	34221.3008104996	0.0935533285017047	3.63682174273539	-83
V_V_WT	0.141008355416336	0.899392800714504	34221.3008104996	-1.62183149134674	1.90384820217941	-82
V_V_HT	0.794902737706025	0.902455056214681	34221.3008104996	-0.973939231836323	2.56374470724837	-82
V_V_HM	1.85496672773657	0.903771695441742	34221.3008104996	0.0835441014539946	3.62638935401914	-82
V_V_WT	0.141843885029866	0.899274043165788	34221.3008104996	-1.6207631929821	1.90445096304183	-81
V_V_HT	0.800006742752583	0.902316739850839	34221.3008104996	-0.968564122109532	2.5685776076147	-81
V_V_HM	1.84448856329561	0.903624239110035	34221.3008104996	0.0733549563347256	3.6156221702565	-81
V_V_WT	0.14312994101201	0.899129201366747	34221.3008104996	-1.61919324224938	1.9054531242734	-80
V_V_HT	0.805293924072551	0.902148134399725	34221.3008104996	-0.962946468489399	2.5735343166345	-80
V_V_HM	1.83379439285568	0.903444553570773	34221.3008104996	0.0630129755367879	3.60457581017457	-80
V_V_WT	0.14487972226642	0.898964614397269	34221.3008104996	-1.61712086505266	1.9068803095855	-79
V_V_HT	0.810754822199332	0.901956656189812	34221.3008104996	-0.957110266693348	2.57861991109201	-79
V_V_HM	1.82292661206205	0.903240558107992	34221.3008104996	0.0525450326449775	3.59330819147912	-79
V_V_WT	0.147105059396432	0.898788743395597	34221.3008104996	-1.61455081490138	1.90876093369425	-78
V_V_HT	0.816380978372038	0.901752145036456	34221.3008104996	-0.95108326184812	2.5838452185922	-78
V_V_HM	1.81193005472812	0.903022732419121	34221.3008104996	0.0419754209166703	3.58188468853958	-78
V_V_WT	0.149816352895618	0.898611839820875	34221.3008104996	-1.61149278450336	1.9111254902946	-77
V_V_HT	0.822164945240338	0.901546473432669	34221.3008104996	-0.944896171785798	2.58922606226647	-77
V_V_HM	1.80085188422959	0.902803698187532	34221.3008104996	0.0313265648077365	3.57037720365144	-77
V_V_WT	0.153023712710938	0.898443041751039	34221.3008104996	-1.60795457484876	1.91400200027064	-76
V_V_HT	0.828099477927076	0.901350247322823	34221.3008104996	-0.938577029387779	2.59477598524193	-76
V_V_HM	1.78973972233186	0.902594740641811	34221.3008104996	0.020623966659669	3.55885547800405	-76
V_V_WT	0.156737250698802	0.898289398909728	34221.3008104996	-1.60393989177433	1.91741439317193	-75
V_V_HT	0.834177333276344	0.901171691983449	34221.3008104996	-0.932149199625939	2.60050386617863	-75
V_V_HM	1.7786411909489	0.90240463103411	34221.3008104996	0.00989805644006014	3.54738432545775	-75
V_V_WT	0.160966707983908	0.898156256121055	34221.3008104996	-1.59944947018865	1.92138288615646	-74
V_V_HT	0.840391459231263	0.901017075387279	34221.3008104996	-0.925632019992491	2.60641493845502	-74
V_V_HM	1.76760418953647	0.902240067357856	34221.3008104996	-0.000816394685557276	3.5360247737585	-74
V_V_WT	0.165720355904989	0.898048939872889	34221.3008104996	-1.59448547884662	1.9259261906566	-73
V_V_HT	0.84673557951167	0.900892603169229	34221.3008104996	-0.919043930018733	2.61251508904207	-73
V_V_HM	1.75667773360108	0.902107662479405	34221.3008104996	-0.0114833326489858	3.52483879985115	-73
V_V_WT	0.171005691545027	0.897971384627752	34221.3008104996	-1.58904813234288	1.93105951543293	-72
V_V_HT	0.85320378498901	0.900802860730799	34221.3008104996	-0.912399826372889	2.61880739635091	-72
V_V_HM	1.74591128477813	0.90201230295603	34221.3008104996	-0.0220628736298432	3.51388544318611	-72
V_V_WT	0.176828589840687	0.897927232819305	34221.3008104996	-1.58313869503203	1.9367958747134	-71
V_V_HT	0.859790864709744	0.900752047700914	34221.3008104996	-0.905713151421079	2.62529488084057	-71
V_V_HM	1.73535497890641	0.901958443570946	34221.3008104996	-0.032513613312823	3.50322357112565	-71
V_V_WT	0.183194518400034	0.897917892916263	34221.3008104996	-1.57675445995162	1.94314349675169	-70
V_V_HT	0.86649178111481	0.900741784164015	34221.3008104996	-0.898992118141827	2.63197568037145	-70
V_V_HM	1.72505911819464	0.901947800240368	34221.3008104996	-0.0427886127421571	3.49290684913143	-70
V_V_WT	0.190108489065993	0.897942504814516	34221.3008104996	-1.56988872942602	1.95010570755801	-69
V_V_HT	0.873301626767294	0.900771070482257	34221.3008104996	-0.892239674648579	2.63884292818317	-69
V_V_HM	1.71507398905659	0.901979307324845	34221.3008104996	-0.0528354968152276	3.48298347492841	-69
V_V_WT	0.197573677825176	0.89799984006587	34221.3008104996	-1.56253591966924	1.95768327531959	-68
V_V_HT	0.880216013337741	0.900838432417103	34221.3008104996	-0.885457319714151	2.64588934638963	-68
V_V_HM	1.70544980143866	0.902051373000379	34221.3008104996	-0.0626009355575996	3.47350053843492	-68
V_V_WT	0.205592804508036	0.89808652312792	34221.3008104996	-1.55468669467528	1.96587230369135	-67
V_V_HT	0.887230683852199	0.900939919453585	34221.3008104996	-0.878641567171573	2.65310293487597	-67
V_V_HM	1.69623674763797	0.902159777769109	34221.3008104996	-0.0720264663157961	3.46449996159173	-67
V_V_WT	0.214168082832369	0.898197170274759	34221.3008104996	-1.54632828844423	1.97466445410897	-66
V_V_HT	0.89434145018004	0.901069267760581	34221.3008104996	-0.871784327833833	2.66046722819391	-66
V_V_HM	1.6874847964505	0.90229784869127	34221.3008104996	-0.0810490411096192	3.45601863401063	-66
V_V_WT	0.223299710845849	0.89832649165618	34221.3008104996	-1.53745013464583	1.98404955633753	-65
V_V_HT	0.901544406056956	0.901220282207426	34221.3008104996	-0.864877365302786	2.6679661774167	-65
V_V_HM	1.6792430172098	0.902458968023146	34221.3008104996	-0.0896066196074345	3.44809265402703	-65
V_V_WT	0.232987381535336	0.898467623097284	34221.3008104996	-1.52803908628177	1.99401384935245	-64
V_V_HT	0.908835714925544	0.90138496326497	34221.3008104996	-0.857908836792252	2.67558026664334	-64
V_V_HM	1.67156025797236	0.902634608606915	34221.3008104996	-0.0976336402393738	3.44075415618409	-64
V_V_WT	0.243230247400163	0.898612403018923	34221.3008104996	-1.51807999388575	2.00454048868608	-63
V_V_HT	0.916211541689375	0.901553830692499	34221.3008104996	-0.850863995811088	2.68328707918984	-63
V_V_HM	1.66448492133061	0.902814679320627	34221.3008104996	-0.10506192147787	3.43403176413909	-63
V_V_WT	0.254024748555333	0.898754281041078	34221.3008104996	-1.50756357837974	2.0156130754904	-62
V_V_HT	0.923668028823275	0.901719225146081	34221.3008104996	-0.843731687315237	2.69106774496179	-62
V_V_HM	1.65806313531527	0.902991004724077	34221.3008104996	-0.111829311157092	3.42795558178764	-62
V_V_WT	0.265364583297787	0.898888582489748	34221.3008104996	-1.49648697895005	2.02721614554562	-61
V_V_HT	0.931201224622612	0.901875621172377	34221.3008104996	-0.836505032936746	2.69890748218197	-61
V_V_HM	1.65233852818005	0.903157660790233	34221.3008104996	-0.117880569733031	3.42255762609314	-61
V_V_WT	0.277242337257443	0.899010717856939	34221.3008104996	-1.48484861437822	2.03933328889311	-60
V_V_HT	0.938807079810289	0.902017611200114	34221.3008104996	-0.8291774829329	2.70679164255348	-60
V_V_HM	1.64735355353845	0.903308857758259	34221.3008104996	-0.123161895468098	3.417869002545	-60
V_V_WT	0.289648334256718	0.899117605156344	34221.3008104996	-1.47265212004603	2.05194878855947	-59
V_V_HT	0.946481249814283	0.902141524039442	34221.3008104996	-0.82174618622133	2.7147086858499	-59
V_V_HM	1.64314802930369	0.903440647706959	34221.3008104996	-0.127625732392029	3.41392179099941	-59
V_V_WT	0.302571762713463	0.89920642913262	34221.3008104996	-1.45990278954137	2.0650463149683	-58
V_V_HT	0.954219193704347	0.902244025763994	34221.3008104996	-0.81420914912556	2.72264753653425	-58
V_V_HM	1.63976031289342	0.903549454263573	34221.3008104996	-0.131226713277442	3.41074733906427	-58
V_V_WT	0.315998948334538	0.899276617288591	34221.3008104996	-1.44661317504386	2.07861107171294	-57
V_V_HT	0.962015735844837	0.902324364050639	34221.3008104996	-0.806570072702836	2.73060154439251	-57
V_V_HM	1.63722468613766	0.903634438512269	34221.3008104996	-0.133928911991335	3.40837828426665	-57
V_V_WT	0.329913348307421	0.899329716189569	34221.3008104996	-1.43280285068553	2.09262954730038	-56
V_V_HT	0.969864992410812	0.902384230384806	34221.3008104996	-0.798838156145882	2.73856814096751	-56
V_V_HM	1.63557116183048	0.903697354933842	34221.3008104996	-0.135705754580439	3.40684807824141	-56
V_V_WT	0.34429784743636	0.899366621168477	34221.3008104996	-1.4184906865445	2.10708638141722	-55
V_V_HT	0.977760933439264	0.902424618205147	34221.3008104996	-0.791021376590554	2.74654324346908	-55
V_V_HM	1.6348288777413	0.903739241418755	34221.3008104996	-0.136530137575225	3.40618789305782	-55
V_V_WT	0.359135329947337	0.899386853885181	34221.3008104996	-1.40369286083219	2.12196352072686	-54
V_V_HT	0.985697529118053	0.902445002244203	34221.3008104996	-0.783124734307275	2.75451979254338	-54
V_V_HM	1.63502697465387	0.903759554064664	34221.3008104996	-0.13637185412522	3.40642580343296	-54
V_V_WT	0.374408680007276	0.899388610952637	34221.3008104996	-1.38842295468298	2.13724031469754	-53
V_V_HT	0.993668750538667	0.902443393529084	34221.3008104996	-0.775150359751443	2.76248786082878	-53
V_V_HM	1.63619459119954	0.903756224974782	34221.3008104996	-0.135197712452494	3.40758689485158	-53
V_V_WT	0.390100235127516	0.899369531215257	34221.3008104996	-1.37269400264196	2.152894472897	-52
V_V_HT	1.00166832377284	0.902417210549875	34221.3008104996	-0.76709946700591	2.77043611455158	-52
V_V_HM	1.63835970480429	0.90372658037124	34221.3008104996	-0.132974494437389	3.40969390404596	-52
V_V_WT	0.406189599722314	0.89932924564111	34221.3008104996	-1.35652567697999	2.16890487642462	-51
V_V_HT	1.00968873097831	0.902366170464135	34221.3008104996	-0.758979019532324	2.77835648148894	-51
V_V_HM	1.64154440960658	0.903670385980658	34221.3008104996	-0.129679646757806	3.41276846597097	-51
V_V_WT	0.422653162224242	0.899269883441263	34221.3008104996	-1.3399457625891	2.18525208703758	-50
V_V_HT	1.01772089877919	0.902292858987133	34221.3008104996	-0.750803158794632	2.786244956353	-50
V_V_HM	1.64576352321021	0.903590445376476	34221.3008104996	-0.125303846907289	3.4168308933277	-50
V_V_WT	0.43946468530336	0.899195246295764	34221.3008104996	-1.32298794821876	2.20191731882548	-49
V_V_HT	1.02575440426998	0.902201787205164	34221.3008104996	-0.742591149577722	2.79409995811768	-49
V_V_HM	1.65102562362587	0.903491603197741	34221.3008104996	-0.119848012529028	3.42189925978077	-49
V_V_WT	0.456596921323852	0.899108852859437	34221.3008104996	-1.30568637818543	2.21888022083314	-48
V_V_HT	1.03377826410144	0.902097168332947	34221.3008104996	-0.734362233272021	2.80191876147491	-48
V_V_HM	1.6573367036812	0.903378400425367	34221.3008104996	-0.113315051269241	3.42798845863163	-48
V_V_WT	0.474020675915371	0.899014877938887	34221.3008104996	-1.28807842961948	2.23611978145022	-47
V_V_HT	1.04178033709557	0.901983972886176	34221.3008104996	-0.726138293431857	2.809698967623	-47
V_V_HM	1.6646974559104	0.903256181364712	34221.3008104996	-0.105714745610229	3.43510965743103	-47
V_V_WT	0.49170582365012	0.89891687380103	34221.3008104996	-1.27020119051017	2.25361283781041	-46
V_V_HT	1.0497478960665	0.901866473304806	34221.3008104996	-0.717940431367724	2.81743622350071	-46
V_V_HM	1.67310587106822	0.903129558008006	34221.3008104996	-0.0970581444556429	3.44326988659208	-46
V_V_WT	0.509620062606695	0.898819201877576	34221.3008104996	-1.25209551133032	2.27133563654371	-45
V_V_HT	1.0576667435751	0.901749854216124	34221.3008104996	-0.709793006560906	2.8251264937111	-45
V_V_HM	1.68255307297332	0.903004100216452	34221.3008104996	-0.0873650411002909	3.45247118704693	-45
V_V_WT	0.527728599729274	0.898727277130788	34221.3008104996	-1.23380679864217	2.28926399810072	-44
V_V_HT	1.0655209170103	0.901640477363556	34221.3008104996	-0.701724450851498	2.8327662848721	-44
V_V_HM	1.69302188500313	0.902886609230156	34221.3008104996	-0.076665942823898	3.46270971283017	-44
V_V_WT	0.545994329130261	0.898647212334329	34221.3008104996	-1.21538413957329	2.30737279783381	-43
V_V_HT	1.07329272432651	0.901545466999013	34221.3008104996	-0.693766420056142	2.84035186870916	-43
V_V_HM	1.7044868019881	0.902784675820421	34221.3008104996	-0.0650012329606118	3.4739748369368	-43
V_V_WT	0.564378016743381	0.898585429246741	34221.3008104996	-1.1968793550506	2.32563538853736	-42
V_V_HT	1.08096278444639	0.901472257956553	34221.3008104996	-0.685952867774555	2.84787843666734	-42
V_V_HM	1.71691399387423	0.902706199303552	34221.3008104996	-0.0524202244874874	3.48624821223595	-42
V_V_WT	0.582838786987006	0.898547781066205	34221.3008104996	-1.17834479311912	2.34402236709314	-41
V_V_HT	1.08851035010306	0.901427593585526	34221.3008104996	-0.678317758462978	2.85533845866909	-41
V_V_HM	1.73026272363838	0.90265832888191	34221.3008104996	-0.0389776671024342	3.49950311437919	-41
V_V_WT	0.601335194321617	0.898537794380408	34221.3008104996	-1.15982881154771	2.36249920019094	-40
V_V_HT	1.09591416004421	0.901415533918769	34221.3008104996	-0.670890311173294	2.86271863126171	-40
V_V_HM	1.74448953428924	0.902645366336106	34221.3008104996	-0.0247254494300275	3.51370451800851	-40
V_V_WT	0.619824803077371	0.898557452203078	34221.3008104996	-1.14137773277916	2.3810273389339	-39
V_V_HT	1.10315199489067	0.901438333713678	34221.3008104996	-0.663697164684279	2.87000115446562	-39
V_V_HM	1.75954561426745	0.902669686606361	34221.3008104996	-0.00971703799158963	3.52880826652649	-39
V_V_WT	0.638264759606107	0.898606144827323	34221.3008104996	-1.12303321541582	2.39956273462804	-38
V_V_HT	1.11020118976173	0.901495258027024	34221.3008104996	-0.65675954336344	2.8771619228869	-38
V_V_HM	1.77537954132923	0.902730492621207	34221.3008104996	0.00599770725573823	3.54476137540272	-38
V_V_WT	0.656611418901988	0.898682146265446	34221.3008104996	-1.10483552147015	2.41805835927413	-37
V_V_HT	1.11703811368636	0.90158424972324	34221.3008104996	-0.650097046127569	2.88417327350028	-37
V_V_HM	1.79193359754083	0.902825569042692	34221.3008104996	0.0223654105143842	3.56150178456728	-37
V_V_WT	0.674820471846402	0.898782710821698	34221.3008104996	-1.08682357840564	2.43646452209844	-36
V_V_HT	1.12363823641991	0.901702044356097	34221.3008104996	-0.643727804797971	2.89100427763779	-36
V_V_HM	1.80914390779363	0.902951405898282	34221.3008104996	0.0393290763387921	3.57895873924846	-36
V_V_WT	0.692847452286522	0.89890273007646	34221.3008104996	-1.0690318397025	2.45472674427555	-35
V_V_HT	1.12997674061196	0.901842662333069	34221.3008104996	-0.637664916524545	2.89761839774847	-35
V_V_HM	1.82694427061011	0.903101617141321	34221.3008104996	0.0568350201156227	3.5970535211046	-35
V_V_WT	0.710647755854556	0.899035950852827	34221.3008104996	-1.05149265329352	2.47278816500263	-34
V_V_HT	1.13602833426547	0.901998793533731	34221.3008104996	-0.631919345224822	2.90397601375576	-34
V_V_HM	1.84526405505147	0.903268401019532	34221.3008104996	0.07482790260038	3.61570020750257	-34
V_V_WT	0.728176749102987	0.899173713007505	34221.3008104996	-1.0342336784569	2.49058717666288	-33
V_V_HT	1.1417676176099	0.902160382929366	34221.3008104996	-0.626496782478121	2.91003201769793	-33
V_V_HM	1.86403152941718	0.903441057822109	34221.3008104996	0.0932569638821037	3.63480609495225	-33
V_V_WT	0.745389902317347	0.899305301801742	34221.3008104996	-1.01727844366226	2.50805824829696	-32
V_V_HT	1.14716916629322	0.902315041013559	34221.3008104996	-0.621398368791237	2.91573670137769	-32
V_V_HM	1.88317407850974	0.903606427235155	34221.3008104996	0.112075383416903	3.65427277360258	-32
V_V_WT	0.762243278295143	0.899420619851883	34221.3008104996	-1.00065109490381	2.52513765149409	-31
V_V_HT	1.15220751383552	0.902451080860784	34221.3008104996	-0.616626663880776	2.92104169155182	-31
V_V_HM	1.90261478204124	0.903752091067377	34221.3008104996	0.131230580985414	3.67399898309707	-31
V_V_WT	0.778693885691922	0.899511347232343	34221.3008104996	-0.984378316194716	2.54176608757856	-30
V_V_HT	1.15685731808692	0.902558847883335	34221.3008104996	-0.612188086583125	2.92590272275697	-30
V_V_HM	1.92227198559264	0.903867780499472	34221.3008104996	0.150661029396479	3.69388294178881	-30
V_V_WT	0.794699965500728	0.899571477251525	34221.3008104996	-0.968490093226344	2.5578900242278	-29
V_V_HT	1.16109358602411	0.902631340832097	34221.3008104996	-0.608093907240137	2.93028107928835	-29
V_V_HM	1.94205986938474	0.903946036272363	34221.3008104996	0.170295529267126	3.71382420950234	-29
V_V_WT	0.810221290079751	0.899597716603375	34221.3008104996	-0.953020198650937	2.57346277881044	-28
V_V_HT	1.1648919099936	0.902664675308903	34221.3008104996	-0.604360919955508	2.9341447399427	-28
V_V_HM	1.96188905754194	0.903982701251734	34221.3008104996	0.19005285284351	3.73372526224037	-28
V_V_WT	0.825219446317032	0.899589728587914	34221.3008104996	-0.938006385637285	2.58844527827135	-27
V_V_HT	1.16822870025097	0.902658365147537	34221.3008104996	-0.601011761571674	2.93746916207362	-27
V_V_HM	1.98166725311818	0.903977219222689	34221.3008104996	0.209841793379272	3.75349271285708	-27
V_V_WT	0.839657734411633	0.899549600934393	34221.3008104996	-0.923489446005195	2.60280491482846	-26
V_V_HT	1.17108121671063	0.902614720891958	34221.3008104996	-0.598073700917363	2.94023613433861	-26
V_V_HM	2.00130017344306	0.903932001918115	34221.3008104996	0.229563341127236	3.77303700575888	-26
V_V_WT	0.853500245450013	0.899479942026579	34221.3008104996	-0.909510401187269	2.61651089208729	-25
V_V_HT	1.17342714876156	0.902536690663035	34221.3008104996	-0.595574827018678	2.94242912454179	-25
V_V_HM	2.02069301782443	0.903850154198352	34221.3008104996	0.249116609765561	3.79226942588329	-25
V_V_WT	0.866713340251682	0.899385560716199	34221.3008104996	-0.896112315873562	2.62953899637693	-24
V_V_HT	1.17524551186104	0.902429758620074	34221.3008104996	-0.593546873553259	2.94403789727533	-24
V_V_HM	2.03975040897248	0.903737470951856	34221.3008104996	0.26839486383005	3.81110595411491	-24
V_V_WT	0.879265782517686	0.899273265418155	34221.3008104996	-0.883339771083011	2.64187133611838	-23
V_V_HT	1.17651676746181	0.902301710747407	34221.3008104996	-0.59202463985698	2.94505817478061	-23
V_V_HM	2.05837676589253	0.903602187318173	34221.3008104996	0.287286381178206	3.82946715060686	-23
V_V_WT	0.891126824115283	0.899149105107647	34221.3008104996	-0.871235371141234	2.6534890193718	-22
V_V_HT	1.17722167139091	0.902159501909466	34221.3008104996	-0.591041001868765	2.94548434465059	-22
V_V_HM	2.07647648779979	0.903451676257316	34221.3008104996	0.305681109778034	3.84727186582156	-22
V_V_WT	0.902265718114013	0.899017468650437	34221.3008104996	-0.859838465301768	2.66436990152979	-21
V_V_HT	1.17734098034704	0.902008228622843	34221.3008104996	-0.590625192232175	2.94530715292626	-21
V_V_HM	2.09395397582914	0.903291363702206	34221.3008104996	0.323472815755152	3.86443513590312	-21
V_V_WT	0.912652369836106	0.898881521154417	34221.3008104996	-0.849185351959279	2.67449009163149	-20
V_V_HT	1.17685589853982	0.901851617055348	34221.3008104996	-0.590803310150626	2.94451510723026	-20
V_V_HM	2.11071412726524	0.903125239466904	34221.3008104996	0.340558576225785	3.8808696783047	-20
V_V_WT	0.922259294646365	0.89874493655262	34221.3008104996	-0.83931071678008	2.68382930607281	-19
V_V_HT	1.17574941598471	0.901693977659686	34221.3008104996	-0.591600814239512	2.94309964620893	-19
V_V_HM	2.12666382083948	0.902957911618708	34221.3008104996	0.356836237955919	3.89649140372305	-19
V_V_WT	0.931060379482973	0.898610597346684	34221.3008104996	-0.830246322625207	2.69236708159115	-18
V_V_HT	1.17400547896128	0.901538728789904	34221.3008104996	-0.593040458307078	2.94105141622963	-18
V_V_HM	2.14171118544056	0.902793050256763	34221.3008104996	0.372206736317677	3.91121563456344	-18
V_V_WT	0.939032398491104	0.89848170997827	34221.3008104996	-0.82202168008195	2.70008647706416	-17
V_V_HT	1.17161008946684	0.901389651830631	34221.3008104996	-0.595143651995822	2.9383638309295	-17
V_V_HM	2.15576737007378	0.902634705212385	34221.3008104996	0.386573282512103	3.92496145763545	-17
V_V_WT	0.946152843114426	0.898359952113228	34221.3008104996	-0.814662585987583	2.70696827221643	-16
V_V_HT	1.16854975705525	0.901248792839153	34221.3008104996	-0.597927896092323	2.93502741020282	-16
V_V_HM	2.16874427598916	0.902485096737207	34221.3008104996	0.399843426022054	3.93764512595626	-16
V_V_WT	0.952400007963689	0.898245457513216	34221.3008104996	-0.80819100790866	2.71299102383604	-15
V_V_HT	1.16481158809252	0.901116442559143	34221.3008104996	-0.601406654097856	2.93102983028289	-15
V_V_HM	2.18055493632184	0.902344593135565	34221.3008104996	0.411929478093913	3.94918039454977	-15
V_V_WT	0.957756222912579	0.898139210420391	34221.3008104996	-0.802626545118909	2.71813899094407	-14
V_V_HT	1.16038568864839	0.900993838093365	34221.3008104996	-0.605592244705298	2.92636362200207	-14
V_V_HM	2.19111816042339	0.902214550643527	34221.3008104996	0.422747589811365	3.95948873103541	-14
V_V_WT	0.962208754888469	0.898043642181247	34221.3008104996	-0.79798669621107	2.72240420598801	-13
V_V_HT	1.1552658704389	0.900883833333904	34221.3008104996	-0.61049644992216	2.92102819079995	-13
V_V_HM	2.20036025679538	0.902098016947448	34221.3008104996	0.432218096109227	3.96850241748153	-13
V_V_WT	0.965749058387443	0.897961981626693	34221.3008104996	-0.794286335305185	2.72578445208007	-12
V_V_HT	1.14944911218743	0.900790161726833	34221.3008104996	-0.616129608703708	2.91502783307857	-12
V_V_HM	2.20821425131827	0.901998954418091	34221.3008104996	0.440266256489272	3.97616224614726	-12
V_V_WT	0.968369432264417	0.897895853050281	34221.3008104996	-0.791536347215803	2.72827521174464	-11
V_V_HT	1.14293303149068	0.900714722778433	34221.3008104996	-0.62249782654884	2.90836388953021	-11
V_V_HM	2.21461453749299	0.901919386400711	34221.3008104996	0.446822498628346	3.98240657635764	-11
V_V_WT	0.970063045174546	0.897845207012631	34221.3008104996	-0.78974346638494	2.72986955673403	-10
V_V_HT	1.1357159237582	0.900657502308051	34221.3008104996	-0.62960278025345	2.90103462776985	-10
V_V_HM	2.21949719209728	0.901859312747322	34221.3008104996	0.451822899594237	3.98717148460032	-10
V_V_WT	0.970827435910904	0.897810603674743	34221.3008104996	-0.788911251953739	2.73056612377555	-9
V_V_HT	1.12779948663102	0.900619147970249	34221.3008104996	-0.637444041601015	2.89304301486306	-9
V_V_HM	2.22280680553058	0.901819416986149	34221.3008104996	0.455210710048302	3.99040290101286	-9
V_V_WT	0.970665399440161	0.89779380585557	34221.3008104996	-0.789040364139393	2.73037116301972	-8
V_V_HT	1.11918953103234	0.900601638974696	34221.3008104996	-0.64601967898522	2.88439874104989	-8
V_V_HM	2.22449863087444	0.901801770808928	34221.3008104996	0.456937122487277	3.99206013926159	-8
V_V_WT	0.969584112819087	0.897797172200095	34221.3008104996	-0.790128248907865	2.72929647454604	-7
V_V_HT	1.10989531768139	0.900607601684568	34221.3008104996	-0.655325579446121	2.87511621480891	-7
V_V_HM	2.22453716020742	0.901809114980395	34221.3008104996	0.456961256999561	3.99211306341528	-7
V_V_WT	0.967591628642401	0.897821285634117	34221.3008104996	-0.792167996218414	2.72735125350322	-6
V_V_HT	1.09992679731765	0.900637634089853	34221.3008104996	-0.665352964324551	2.86520655895986	-6
V_V_HM	2.22288875022772	0.901842047057286	34221.3008104996	0.455248299052246	3.9905292014032	-6
V_V_WT	0.964696854607524	0.897864866640504	34221.3008104996	-0.795148190477424	2.72454189969247	-5
V_V_HT	1.08929460650578	0.900690208034386	34221.3008104996	-0.676088201818863	2.85467741483043	-5
V_V_HM	2.21952184250105	0.901898918804276	34221.3008104996	0.451769920807163	3.98727376419494	-5
V_V_WT	0.960912114809933	0.897926523036782	34221.3008104996	-0.799053778865398	2.72087800848526	-4
V_V_HT	1.07801211814933	0.900763646024729	34221.3008104996	-0.687514631082494	2.84353886738115	-4
V_V_HM	2.21441320665738	0.901977915610507	34221.3008104996	0.446506448592023	3.98231996472274	-4
V_V_WT	0.956251409028278	0.898003673800208	34221.3008104996	-0.80386570271314	2.7163685207697	-3
V_V_HT	1.06609405694376	0.90085491084413	34221.3008104996	-0.699611574373978	2.83179968826149	-3
V_V_HM	2.20754388423402	0.902075785923762	34221.3008104996	0.439445297094774	3.97564247137327	-3
V_V_WT	0.95073202593122	0.898093823153604	34221.3008104996	-0.809561781545586	2.71102583340803	-2
V_V_HT	1.05355780890283	0.900961048178207	34221.3008104996	-0.712355855124961	2.81947147293063	-2
V_V_HM	2.19890366218353	0.902189360230969	34221.3008104996	0.43058246561917	3.96722485874788	-2
V_V_WT	0.944372076073165	0.898192880043026	34221.3008104996	-0.816115886206339	2.70486003835267	-1
V_V_HT	1.04042142577086	0.901077293564361	34221.3008104996	-0.725720083085748	2.80656293462747	-1
V_V_HM	2.18848451782142	0.902313562389152	34221.3008104996	0.41991988089005	3.95704915475279	-1
V_V_WT	0.937190419761814	0.898295270362988	34221.3008104996	-0.823498230955276	2.6978790704789	0
V_V_HT	1.02670357422339	0.901197203785639	34221.3008104996	-0.73967296266094	2.79308011110773	0
V_V_HM	2.17628070303055	0.90244154993332	34221.3008104996	0.407465206249545	3.94509619981155	0
V_V_WT	0.929208917978219	0.898396016332597	34221.3008104996	-0.831677198194996	2.69009503415143	1
V_V_HT	1.01242538560611	0.901315012622097	34221.3008104996	-0.754182060521704	2.77903283173393	1
V_V_HM	2.16229558192585	0.902567194942876	34221.3008104996	0.39323381674108	3.93135734711063	1
V_V_WT	0.920450868285062	0.898489736729864	34221.3008104996	-0.840618942988474	2.6815206795586	2
V_V_HT	0.997609176038811	0.901424507383774	34221.3008104996	-0.769212883468994	2.76443123554662	2
V_V_HM	2.14653708728649	0.902683904957719	34221.3008104996	0.377246566585197	3.91582760798778	2
V_V_WT	0.910942319028766	0.898572174561074	34221.3008104996	-0.850289073139816	2.67217371119735	3
V_V_HT	0.982279542111446	0.901520761423094	34221.3008104996	-0.784731178519496	2.74929026274239	3
V_V_HM	2.12902231909951	0.902786448206015	34221.3008104996	0.359530810216005	3.89851382798302	3
V_V_WT	0.900710006103585	0.898638434077199	34221.3008104996	-0.860651256923602	2.66207126913077	4
V_V_HT	0.966461650566245	0.901598144940199	34221.3008104996	-0.800700744335747	2.73362404546824	4
V_V_HM	2.10977067221314	0.902868862302208	34221.3008104996	0.340117628956013	3.87942371547028	4
V_V_WT	0.889781241394765	0.898683158065435	34221.3008104996	-0.871667682139052	2.65123016492858	5
V_V_HT	0.95018115393593	0.901650529272779	34221.3008104996	-0.817083916002759	2.71744622387462	5
V_V_HM	2.08880378366098	0.90292467081478	34221.3008104996	0.319041353860312	3.85856621346164	5
V_V_WT	0.878186175588631	0.898703511673157	34221.3008104996	-0.883302641694268	2.63967499287153	6
V_V_HT	0.93346610237883	0.901674665877718	34221.3008104996	-0.833846276109492	2.70077848086715	6
V_V_HM	2.06615447810152	0.902950440781065	34221.3008104996	0.296341538308583	3.83596741789446	6
V_V_WT	0.865957674475299	0.898699406876262	34221.3008104996	-0.895523097268962	2.62743844621956	7
V_V_HT	0.916346848416556	0.901670441852702	34221.3008104996	-0.850957250842038	2.68365094767515	7
V_V_HM	2.04186666863545	0.902946052112602	34221.3008104996	0.272062330778875	3.81167100649203	7
V_V_WT	0.85312913889107	0.898670747916152	34221.3008104996	-0.908295460336789	2.61455373811893	8
V_V_HT	0.898854199459652	0.901637762744735	34221.3008104996	-0.868385847658838	2.66609424657814	8
V_V_HM	2.01598647405355	0.902911416358931	34221.3008104996	0.246250023427832	3.78572292467926	8
V_V_WT	0.839733967406362	0.898616709768883	34221.3008104996	-0.921584715252925	2.60105265006565	9
V_V_HT	0.88101895928899	0.90157573517998	34221.3008104996	-0.886099511736538	2.64813743031452	9
V_V_HM	1.98856001587978	0.902845615909133	34221.3008104996	0.218952536327381	3.75816749543219	9
V_V_WT	0.82580591741886	0.898536517045082	34221.3008104996	-0.935355584830683	2.5869674196684	10
V_V_HT	0.862872251179205	0.901483547914173	34221.3008104996	-0.904065529734729	2.62981003209314	10
V_V_HM	1.95963540198711	0.902747831019818	34221.3008104996	0.190219584074822	3.72905121989939	10
V_V_WT	0.811380166579628	0.898431708088983	34221.3008104996	-0.94957590662494	2.5723362397842	11
V_V_HT	0.844446454459082	0.90136303179412	34221.3008104996	-0.922255110845346	2.61114801976351	11
V_V_HM	1.9292686863181	0.902620033097897	34221.3008104996	0.160103356589525	3.69843401604667	11
V_V_WT	0.796492247694422	0.898304008231518	34221.3008104996	-0.964213529536032	2.55719802492488	12
V_V_HT	0.825774262260115	0.901216253007496	34221.3008104996	-0.940639611733557	2.59218813625379	12
V_V_HM	1.89751791164987	0.902464451391372	34221.3008104996	0.128657527248272	3.66637829605147	12
V_V_WT	0.7811779084437	0.898155376177415	34221.3008104996	-0.979236545010012	2.54159236189741	13
V_V_HT	0.806888572498121	0.901045564388672	34221.3008104996	-0.959190746117287	2.57296789111353	13
V_V_HM	1.8644428574943	0.902283626354334	34221.3008104996	0.0959368961882898	3.6329488188003	13
V_V_WT	0.765473910533361	0.897990915496627	34221.3008104996	-0.99461819450808	2.5255660155748	14
V_V_HT	0.787823252113334	0.900856893503339	34221.3008104996	-0.97788626528249	2.55353276950916	14
V_V_HM	1.83011189235302	0.902083867215972	34221.3008104996	0.061997465611862	3.59822631909417	14
V_V_WT	0.749418007306744	0.897819411956483	34221.3008104996	-1.0103379450835	2.50917395969699	15
V_V_HT	0.768613152124175	0.900660341802851	34221.3008104996	-0.996711117391864	2.53393742164021	15
V_V_HM	1.79460322409906	0.901875878482952	34221.3008104996	0.0268964622024062	3.56230998599572	15
V_V_WT	0.733048585337277	0.897652204200537	34221.3008104996	-1.02637963428188	2.49247680495644	16
V_V_HT	0.749293788211716	0.900468896282739	34221.3008104996	-1.01565524170815	2.51424281813159	16
V_V_HM	1.75800284655766	0.901673399257099	34221.3008104996	-0.00930704931206039	3.52531274242738	16
V_V_WT	0.716404147745658	0.89749986456685	34221.3008104996	-1.04272548111728	2.4755337766086	17
V_V_HT	0.729900801889983	0.900294668001982	34221.3008104996	-1.03470673479633	2.4945083385763	17
V_V_HM	1.72039829549784	0.901489241911434	34221.3008104996	-0.0465506458403795	3.48734723683607	17
V_V_WT	0.699523198497031	0.897371123305582	34221.3008104996	-1.05935409320566	2.45840049019972	18
V_V_HT	0.710469835958854	0.900147667869221	34221.3008104996	-1.05384957557091	2.47478924748861	18
V_V_HM	1.68187710464766	0.901334000573876	34221.3008104996	-0.084767558498104	3.44852176779343	18
V_V_WT	0.682444240512671	0.897272617932109	34221.3008104996	-1.07623997737695	2.44112845840229	19
V_V_HT	0.691036531016497	0.900035516997281	34221.3008104996	-1.07306306106869	2.45513612310168	19
V_V_HM	1.64252680910821	0.901215743593159	34221.3008104996	-0.123886066416393	3.40893968463282	19
V_V_WT	0.665205669349929	0.897209404401746	34221.3008104996	-1.09335464791464	2.42376598661449	20
V_V_HT	0.671636470357772	0.899964019040271	34221.3008104996	-1.09232298335019	2.43559592406574	20
V_V_HM	1.60243589437416	0.9011406131954	34221.3008104996	-0.163829723068362	3.36870151181668	20
V_V_WT	0.647845283517102	0.897187391565983	34221.3008104996	-1.11067188785615	2.40636245489036	21
V_V_HT	0.652304901811483	0.899939901978647	34221.3008104996	-1.1116072816524	2.41621708527536	21
V_V_HM	1.56169748437217	0.901115705399872	34221.3008104996	-0.204519312961472	3.32791428170582	21
V_V_WT	0.630400169379705	0.897212927549132	34221.3008104996	-1.12816705337109	2.3889673921305	22
V_V_HT	0.633076638213232	0.899970343415057	34221.3008104996	-1.13089521147997	2.39704848790643	22
V_V_HM	1.52040896321821	0.901148567592205	34221.3008104996	-0.245872245107	3.28669017154342	22
V_V_WT	0.612907257015177	0.897289830779128	34221.3008104996	-1.14581069862793	2.37162521265829	23
V_V_HT	0.613986393535882	0.900059614101293	34221.3008104996	-1.15016042967581	2.37813321674757	23
V_V_HM	1.47866853559609	0.901243667472447	34221.3008104996	-0.287799071662018	3.2451361428542	23
V_V_WT	0.595403478850805	0.897418568556456	34221.3008104996	-1.16356680712392	2.35437376482553	24
V_V_HT	0.595068886374602	0.900208148926626	34221.3008104996	-1.1693690700422	2.35950684279141	24
V_V_HM	1.43657441041106	0.901401415632351	34221.3008104996	-0.330202388494804	3.20335120931693	24
V_V_WT	0.577925765584759	0.897596229923433	34221.3008104996	-1.18139274258686	2.33724427375638	25
V_V_HT	0.576358830950571	0.90041251800523	34221.3008104996	-1.18847969566751	2.34119735756865	25
V_V_HM	1.39422479510802	0.901618136079794	34221.3008104996	-0.372976783093448	3.1614263733095	25
V_V_WT	0.56051104935502	0.897816635035365	34221.3008104996	-1.19923946017734	2.32026155888738	26
V_V_HT	0.557890944043312	0.900665555576232	34221.3008104996	-1.20744354464222	2.32322543272884	26
V_V_HM	1.35171789738298	0.901886204360846	34221.3008104996	-0.416009103578285	3.11944489834425	26
V_V_WT	0.543196262175789	0.898070580000965	34221.3008104996	-1.21705198794765	2.30344451229923	27
V_V_HT	0.539699942842155	0.900956645404812	34221.3008104996	-1.22620509160314	2.30560497728745	27
V_V_HM	1.30915192471167	0.902194351855695	34221.3008104996	-0.45917905560341	3.07748290502675	27
V_V_WT	0.526018335856119	0.89834621633684	34221.3008104996	-1.23477017066665	2.28680684237889	28
V_V_HT	0.521820543386546	0.901272161502203	34221.3008104996	-1.24470291311898	2.28834399989207	28
V_V_HM	1.26662508584646	0.902528134878519	34221.3008104996	-0.50236012031114	3.03561029200407	28
V_V_WT	0.509013788144498	0.898630141189802	34221.3008104996	-1.25233122054717	2.27035879683617	29
V_V_HT	0.504287130614276	0.90159671566623	34221.3008104996	-1.26287246286313	2.27144672409168	29
V_V_HM	1.22423539785372	0.902871254140742	34221.3008104996	-0.545422333486608	2.99389312919404	29
V_V_WT	0.492217051673045	0.898910231726174	34221.3008104996	-1.26967694379929	2.25411104714538	30
V_V_HT	0.487132417757671	0.901916379630966	34221.3008104996	-1.28065372773812	2.25491856325346	30
V_V_HM	1.18207982498021	0.90320895309446	34221.3008104996	-0.588239807557622	2.95239945751805	30
V_V_WT	0.475659957406986	0.899176537059029	34221.3008104996	-1.28675600538796	2.23807592020193	31
V_V_HT	0.470387002146108	0.90221970848746	34221.3008104996	-1.29799367801182	2.23876768230404	31
V_V_HM	1.14025350501887	0.903529101653622	34221.3008104996	-0.63069362935857	2.91120063939631	31
V_V_WT	0.459371623507474	0.899421438328248	34221.3008104996	-1.30352435393241	2.22226760094736	32
V_V_HT	0.454079241282745	0.902497932527778	34221.3008104996	-1.31484676726141	2.2230052498269	32
V_V_HM	1.09884908023662	0.903822403024391	34221.3008104996	-0.672672934596936	2.87037109507017	32
V_V_WT	0.443378847069207	0.899639115387495	34221.3008104996	-1.31994378465729	2.2067014787957	33
V_V_HT	0.438235550375431	0.902744359140158	34221.3008104996	-1.33117346253708	2.20764456328794	33
V_V_HM	1.05795668196468	0.904081766592237	34221.3008104996	-0.714073694100851	2.8299870580302	33
V_V_WT	0.427707470030024	0.899823887632701	34221.3008104996	-1.33597732145155	2.19139226151159	34
V_V_HT	0.422881529864135	0.902952496363832	34221.3008104996	-1.3469354389395	2.19269849866777	34
V_V_HM	1.01766520162067	0.904300333201037	34221.3008104996	-0.754793572278219	2.79012397551955	34
V_V_WT	0.412381379942536	0.899971416134636	34221.3008104996	-1.35159257231677	2.17635533220184	35
V_V_HT	0.408041079182883	0.903117418386281	34221.3008104996	-1.36209914227804	2.17818130064381	35
V_V_HM	0.97806064748746	0.904472914699273	34221.3008104996	-0.794736391896387	2.75085768687131	35
V_V_WT	0.397423480796297	0.900077650465846	34221.3008104996	-1.36675869429068	2.16160565588327	36
V_V_HT	0.393737228837676	0.903234572429898	34221.3008104996	-1.37663261845096	2.16410707612631	36
V_V_HM	0.939227424491136	0.904594737340768	34221.3008104996	-0.83380839132776	2.71226324031003	36
V_V_WT	0.382854689820759	0.900140003707913	34221.3008104996	-1.38144969969756	2.14715907933907	37
V_V_HT	0.379991212371579	0.903301111883492	34221.3008104996	-1.39050905446242	2.15049147920558	37
V_V_HM	0.901246382293422	0.904662846403787	34221.3008104996	-0.871922929557599	2.67441569414444	37
V_V_WT	0.368694933318046	0.900156339095547	34221.3008104996	-1.39564147410414	2.13303134074023	38
V_V_HT	0.366823350288445	0.903314746180814	34221.3008104996	-1.40370364022245	2.13735034079934	38
V_V_HM	0.864196453021947	0.904674893871396	34221.3008104996	-0.90899647226687	2.63738937831076	38
V_V_WT	0.354961681716427	0.900126634612622	34221.3008104996	-1.40931650392982	2.11923986736267	39
V_V_HT	0.354251633350614	0.903275627291599	34221.3008104996	-1.41619868283443	2.12470194953566	39
V_V_HM	0.828151381429393	0.904631125110827	34221.3008104996	-0.94495575563084	2.60125851848963	39
V_V_WT	0.341669487746472	0.900053423929071	34221.3008104996	-1.42246520252148	2.10580417801442	40
V_V_HT	0.342291230171234	0.903186844204067	34221.3008104996	-1.42798506820502	2.11256752854749	40
V_V_HM	0.793178416140286	0.90453489703886	34221.3008104996	-0.979740110693686	2.56609694297426	40
V_V_WT	0.328830039092372	0.89994159351315	34221.3008104996	-1.43508545983547	2.09274553802022	41
V_V_HT	0.330954463017584	0.903054184209787	34221.3008104996	-1.43906181735118	2.10097074338635	41
V_V_HM	0.759338022102099	0.904392422472651	34221.3008104996	-1.0133012498365	2.5319772940407	41
V_V_WT	0.316452233014536	0.899798091312702	34221.3008104996	-1.4471819968206	2.08008646284967	42
V_V_HT	0.320250805210211	0.902885791582256	34221.3008104996	-1.4494354199997	2.08993703042012	42
V_V_HM	0.726683645706508	0.904212405335525	34221.3008104996	-1.04560278664723	2.49897007806025	42
V_V_WT	0.304542258068992	0.899631562125941	34221.3008104996	-1.45876556901327	2.06785008515125	43
V_V_HT	0.310186872083886	0.902691741366456	34221.3008104996	-1.45911900823955	2.07949275240732	43
V_V_HM	0.695261529884	0.904005585684894	34221.3008104996	-1.07661952906567	2.46714258883367	43
V_V_WT	0.29310369188425	0.89945192611988	34221.3008104996	-1.46985204264274	2.05605942641124	44
V_V_HT	0.300766435844597	0.90248354760464	34221.3008104996	-1.46813137777107	2.06966424946027	44
V_V_HM	0.665110586487728	0.903784215202721	34221.3008104996	-1.10633657894338	2.43655775191883	44
V_V_WT	0.282137615359909	0.899269919002876	34221.3008104996	-1.48046137915538	2.0447366098752	45
V_V_HT	0.291990446332633	0.902273627655563	34221.3008104996	-1.47649591719074	2.06047680985601	45
V_V_HM	0.636262321025995	0.903561486293627	34221.3008104996	-1.13474828832453	2.40727293037653	45
V_V_WT	0.271642735344168	0.899096613004852	34221.3008104996	-1.49061657364244	2.03390204433078	46
V_V_HT	0.283857059215684	0.902074745069449	34221.3008104996	-1.48423948781444	2.05195360624581	46
V_V_HM	0.608740807571216	0.903350938781493	34221.3008104996	-1.16185712164252	2.37933873678496	46
V_V_WT	0.261615515610993	0.898942937206956	34221.3008104996	-1.50034258369304	2.02357361491503	47
V_V_HT	0.276361677114938	0.901899452757195	34221.3008104996	-1.49139129114446	2.04411464537433	47
V_V_HM	0.582562720690106	0.903165867460677	34221.3008104996	-1.1876724625704	2.35279790395061	47
V_V_WT	0.252050647609273	0.898818763734255	34221.3008104996	-1.50966406755224	2.01376536277079	48
V_V_HT	0.26949744077854	0.901759046931605	34221.3008104996	-1.497980327386	2.03697520894308	48
V_V_HM	0.557738609766368	0.903018215734115	34221.3008104996	-1.21220717119203	2.32768439072476	48
V_V_WT	0.242942173087688	0.898731182991198	34221.3008104996	-1.51860088090026	2.00448522707563	49
V_V_HT	0.263256607951877	0.901661607570753	34221.3008104996	-1.50403017581984	2.0305433917236	49
V_V_HM	0.534276631642577	0.902916509833436	34221.3008104996	-1.23546980236282	2.30402306564798	49
V_V_WT	0.234282665508669	0.898685665588007	34221.3008104996	-1.52717117285291	1.99573650387025	50
V_V_HT	0.257629299792033	0.901613309433567	34221.3008104996	-1.50956281802207	2.02482141760613	50
V_V_HM	0.512179114321647	0.902867236988363	34221.3008104996	-1.25747074326621	2.2818289719095	50
V_V_WT	0.226063063375799	0.898686380048347	34221.3008104996	-1.53539217535184	1.98751830210344	51
V_V_HT	0.252603130858461	0.901618781470876	34221.3008104996	-1.51459971233103	2.01980597404795	51
V_V_HM	0.491441569032915	0.902875223861006	34221.3008104996	-1.27822394309135	2.26110708115718	51
V_V_WT	0.2182730532866	0.898735629212867	34221.3008104996	-1.54327871544392	1.97982482201712	52
V_V_HT	0.248163684770489	0.901680471381879	34221.3008104996	-1.51916007269936	2.01548744224034	52
V_V_HM	0.47205399245636	0.902942969094043	34221.3008104996	-1.29774430258115	2.24185228749387	52
V_V_WT	0.210901886739629	0.898832400553296	34221.3008104996	-1.55083955704143	1.97264333052069	53
V_V_HT	0.244295766504301	0.901797008609482	34221.3008104996	-1.52325640781332	2.01184794082192	53
V_V_HM	0.45400428746435	0.903068922239548	34221.3008104996	-1.31604087993365	2.22404945486235	53
V_V_WT	0.203938054379666	0.898973402350147	34221.3008104996	-1.55807975761977	1.9659558663791	54
V_V_HT	0.240982693034475	0.901964387369543	34221.3008104996	-1.52689754922799	2.00886293529694	54
V_V_HM	0.437276385104227	0.903248733949756	34221.3008104996	-1.33312121923503	2.20767398944348	54
V_V_WT	0.197369722544197	0.89915226779371	34221.3008104996	-1.56499867168235	1.95973811677074	55
V_V_HT	0.238207072613008	0.902175075283017	34221.3008104996	-1.53008612497755	2.00650027020357	55
V_V_HM	0.42185234849957	0.903474322301918	34221.3008104996	-1.34898741652391	2.19269211352305	55
V_V_WT	0.191184513536189	0.899360852207086	34221.3008104996	-1.57159271308819	1.95396174016057	56
V_V_HT	0.235950167048756	0.902419499761431	34221.3008104996	-1.53282211066089	2.0047224447584	56
V_V_HM	0.407710744414025	0.903735445896244	34221.3008104996	-1.36364083155196	2.17906232038001	56
V_V_WT	0.185369834706538	0.899588582602954	34221.3008104996	-1.57785375107909	1.94859342049216	57
V_V_HT	0.234192611862944	0.902685324223454	34221.3008104996	-1.53510069064646	2.00348591437235	57
V_V_HM	0.394828533934486	0.904018947845047	34221.3008104996	-1.37707871529415	2.16673578316313	57
V_V_WT	0.1799126996609	0.899824527072593	34221.3008104996	-1.58377334514416	1.94359874446596	58
V_V_HT	0.232913582513707	0.902959816854282	34221.3008104996	-1.53691773469504	2.00274489972246	58
V_V_HM	0.383179047535592	0.904311261438802	34221.3008104996	-1.38930114607331	2.1556592411445	58
V_V_WT	0.174799807466954	0.9000579233363	34221.3008104996	-1.58934370178903	1.93894331672294	59
V_V_HT	0.232090870530104	0.90323046735361	34221.3008104996	-1.53827093067227	2.00245267173248	59
V_V_HM	0.372732213162031	0.904599067887795	34221.3008104996	-1.40031209067328	2.14577651699735	59
V_V_WT	0.170017797463604	0.900276400611144	34221.3008104996	-1.59455393452821	1.93458952945542	60
V_V_HT	0.231701992491598	0.903482975660168	34221.3008104996	-1.53915473340229	2.00255871838548	60
V_V_HM	0.363457287652096	0.904867179763587	34221.3008104996	-1.41011252439016	2.13702709969435	60
V_V_WT	0.165553319126225	0.900466440302799	34221.3008104996	-1.59939089699116	1.93049753524361	61
V_V_HT	0.231724262943718	0.903701787526954	34221.3008104996	-1.53956134149735	2.00300986738478	61
V_V_HM	0.355323081172138	0.905099111153553	34221.3008104996	-1.41870132411972	2.12934748646399	61
V_V_WT	0.161393087375579	0.900616292556335	34221.3008104996	-1.60384484415008	1.92663101890124	62
V_V_HT	0.232134016179653	0.903873426885422	34221.3008104996	-1.53948800712105	2.00375603948035	62
V_V_HM	0.348296242605109	0.905280599550668	34221.3008104996	-1.42608388599019	2.1226763712004	62
V_V_WT	0.15752398536179	0.90071716583646	34221.3008104996	-1.60791166115284	1.92295963187642	63
V_V_HT	0.232906530402456	0.90398785861693	34221.3008104996	-1.53893978290354	2.00475284370845	63
V_V_HM	0.342341175179058	0.905401047593703	34221.3008104996	-1.43227503559252	2.11695738595064	63
V_V_WT	0.153933177120368	0.900763673945567	34221.3008104996	-1.61159362683723	1.91945998107796	64
V_V_HT	0.234016190472374	0.904039000439074	34221.3008104996	-1.53793036250848	2.00596274345323	64
V_V_HM	0.337420479755288	0.905454064327238	34221.3008104996	-1.43729964557992	2.1121406050905	64
V_V_WT	0.150608201666319	0.900754087071773	34221.3008104996	-1.61489981169932	1.91611621503195	65
V_V_HT	0.235436649414307	0.904025006215439	34221.3008104996	-1.5364824744221	2.00735577325071	65
V_V_HM	0.333495378175023	0.905437762770546	34221.3008104996	-1.44119279556609	2.10818355191614	65
V_V_WT	0.147537059297894	0.900690380397126	34221.3008104996	-1.61784608686346	1.91292020545925	66
V_V_HT	0.237140995325461	0.903948313593418	34221.3008104996	-1.53462780841727	2.00890979906819	66
V_V_HM	0.330526130048476	0.905354806428427	34221.3008104996	-1.44399944649894	2.10505170659589	66
V_V_WT	0.144708188874221	0.900577486404271	34221.3008104996	-1.62045368130082	1.90987005904926	67
V_V_HT	0.239101959444287	0.903814781400792	34221.3008104996	-1.53240511675315	2.01060903564172	67
V_V_HM	0.328472463078768	0.905211493628599	34221.3008104996	-1.44577221560746	2.102717141765	67
V_V_WT	0.14211022835789	0.900421230528491	34221.3008104996	-1.62274537509598	1.90696583181176	68
V_V_HT	0.241292200484608	0.903631328595255	34221.3008104996	-1.52985530210345	2.01243970307267	68
V_V_HM	0.327294043283651	0.905015260900204	34221.3008104996	-1.44656601271872	2.10115409928602	68
V_V_WT	0.139732374115887	0.900229836013199	34221.3008104996	-1.62474808971296	1.90421283794474	69
V_V_HT	0.243684371403816	0.903407631024917	34221.3008104996	-1.52702467649537	2.014393419303	69
V_V_HM	0.326950754457606	0.904776465802805	34221.3008104996	-1.44644125519997	2.10034276411519	69
V_V_WT	0.137564400934282	0.900013549420812	34221.3008104996	-1.62649213396932	1.90162093583789	70
V_V_HT	0.24625120948911	0.903155678769743	34221.3008104996	-1.5239640035978	2.01646642257601	70
V_V_HM	0.327402869069466	0.904507912222311	34221.3008104996	-1.44546276662525	2.10026850476418	70
V_V_WT	0.13559632726342	0.899782457674688	34221.3008104996	-1.62800726012048	1.89919991464732	71
V_V_HT	0.248965556037025	0.902887280485282	34221.3008104996	-1.52072358747241	2.01865469954646	71
V_V_HM	0.328610937409906	0.904222211999776	34221.3008104996	-1.44369471633241	2.10091659115222	71
V_V_WT	0.133818806926746	0.89954779557582	34221.3008104996	-1.62932483492714	1.89696244878064	72
V_V_HT	0.251800695744823	0.902615529867757	34221.3008104996	-1.51735580750268	2.02095719899232	72
V_V_HM	0.330536515449701	0.903933322183366	34221.3008104996	-1.44120290462999	2.10227593552939	72
V_V_WT	0.132223268164918	0.899322027967118	34221.3008104996	-1.63047786165595	1.89492439798579	73
V_V_HT	0.254730592525625	0.902354879689165	34221.3008104996	-1.51391502768999	2.02337621274124	73
V_V_HM	0.333142569809034	0.903656614157361	34221.3008104996	-1.43805449332298	2.10433963294104	73
V_V_WT	0.130801786621161	0.89911773705326	34221.3008104996	-1.63149892620394	1.89310249944626	74
V_V_HT	0.257729891420905	0.902119861651644	34221.3008104996	-1.51045508561309	2.0259148684549	74
V_V_HM	0.336393410516479	0.903407516654118	34221.3008104996	-1.43431541321213	2.10710223424508	74
V_V_WT	0.129546567540105	0.898944900622028	34221.3008104996	-1.63241538012287	1.89150851520308	75
V_V_HT	0.260773381398213	0.901921988088554	34221.3008104996	-1.50702375686126	2.02857051965769	75
V_V_HM	0.340253623632137	0.903198246568622	34221.3008104996	-1.43004502375844	2.11055227102271	75
V_V_WT	0.128449817404084	0.898809986706247	34221.3008104996	-1.63324769449019	1.89014732929835	76
V_V_HT	0.263835852262353	0.90176871661614	34221.3008104996	-1.50366086880596	2.03133257333066	76
V_V_HM	0.344687797142072	0.903036714330371	34221.3008104996	-1.42529424168115	2.11466983596529	76
V_V_WT	0.127503862426384	0.89871631625201	34221.3008104996	-1.63401005225757	1.88901777711034	77
V_V_HT	0.266892350773745	0.901663855612246	34221.3008104996	-1.50039883923418	2.03418354078167	77
V_V_HM	0.349660907814183	0.902926948416489	34221.3008104996	-1.4201059861617	2.11942780179006	77
V_V_WT	0.126701509336943	0.898665639742964	34221.3008104996	-1.63471307770132	1.88811609637521	78
V_V_HT	0.269918956323174	0.901609348683366	34221.3008104996	-1.4972653982886	2.03710331093495	78
V_V_HM	0.355139501136492	0.902870973660734	34221.3008104996	-1.41451768045368	2.12479668272666	78
V_V_WT	0.126035795090621	0.898657099548848	34221.3008104996	-1.63536205288272	1.88743364306396	79
V_V_HT	0.272892317550195	0.901604104159473	34221.3008104996	-1.49428175762007	2.04006639272046	79
V_V_HM	0.361090934747082	0.902867581169835	34221.3008104996	-1.40855959744792	2.13074146694209	79
V_V_WT	0.125500296745301	0.898688984886355	34221.3008104996	-1.6359600475516	1.8869606410422	80
V_V_HT	0.275790660962151	0.901645991351663	34221.3008104996	-1.4914655145	2.0430468364243	80
V_V_HM	0.367484685141385	0.902914434260646	34221.3008104996	-1.40225768067222	2.13722705095498	80
V_V_WT	0.125089114330956	0.898758908756087	34221.3008104996	-1.63650828307968	1.88668651174159	81
V_V_HT	0.278593870169981	0.901732053281611	34221.3008104996	-1.48883098954145	2.04601872988142	81
V_V_HM	0.374292369741838	0.903008298332685	34221.3008104996	-1.39563397277942	2.1442187122631	81
V_V_WT	0.124796536734387	0.898862326148685	34221.3008104996	-1.63700356221041	1.88659663567918	82
V_V_HT	0.281282541622815	0.901856839186956	34221.3008104996	-1.48638690261952	2.04895198586515	82
V_V_HM	0.381486470551067	0.903143290370308	34221.3008104996	-1.38870446086031	2.15167740196244	82
V_V_WT	0.12461728767148	0.898994428423224	34221.3008104996	-1.63744173613153	1.88667631147449	83
V_V_HT	0.283839198608408	0.902014568768346	34221.3008104996	-1.48413940086718	2.05181779808399	83
V_V_HM	0.389041636746022	0.903313166503609	34221.3008104996	-1.38148225754493	2.15956553103697	83
V_V_WT	0.12454657319833	0.899150968117264	34221.3008104996	-1.63781927361909	1.88691242001575	84
V_V_HT	0.28624876708049	0.902200085965622	34221.3008104996	-1.48209345228104	2.05459098644202	84
V_V_HM	0.396935094491162	0.903512335511674	34221.3008104996	-1.3739791776896	2.16784936667193	84
V_V_WT	0.124579968328726	0.899327872517973	34221.3008104996	-1.63813261700649	1.88729255366394	85
V_V_HT	0.288498250146084	0.90240843500204	34221.3008104996	-1.48025234026661	2.05724884055877	85
V_V_HM	0.405146190384677	0.90373541896411	34221.3008104996	-1.36620533279342	2.17649771356278	85
V_V_WT	0.124713122834535	0.89951900689103	34221.3008104996	-1.63837409223826	1.88780033790733	86
V_V_HT	0.290575071434851	0.902632326794951	34221.3008104996	-1.47861435434943	2.05976449721913	86
V_V_HM	0.413654693319437	0.903974583622218	34221.3008104996	-1.35816560055476	2.18547498719363	86
V_V_WT	0.124941683553969	0.899715690686286	34221.3008104996	-1.63853103830876	1.88841440541669	87
V_V_HT	0.292466652911589	0.902861596352039	34221.3008104996	-1.47717214884119	2.06210545466437	87
V_V_HM	0.422440372822244	0.90421897265685	34221.3008104996	-1.34985893170004	2.19473967734453	87
V_V_WT	0.125261298899925	0.899906934911423	34221.3008104996	-1.63858626801411	1.88910886581396	88
V_V_HT	0.294160418121585	0.903083482066818	34221.3008104996	-1.47591328702283	2.064234123266	88
V_V_HM	0.43148299771731	0.90445500457147	34221.3008104996	-1.34127893721948	2.2042449326541	88
V_V_WT	0.125667649915512	0.900080446549	34221.3008104996	-1.63852000558758	1.8898553054186	89
V_V_HT	0.295644267009358	0.903283781254715	34221.3008104996	-1.47482203121499	2.0661105652337	89
V_V_HM	0.440762678691414	0.904667598090921	34221.3008104996	-1.33241594662466	2.21394130400749	89
V_V_WT	0.126156546879058	0.900224981688416	34221.3008104996	-1.63831440231153	1.89062749606964	90
V_V_HT	0.296908009881189	0.903449544633585	34221.3008104996	-1.47388319008706	2.06769920984944	90
V_V_HM	0.450260888624612	0.904843022644123	34221.3008104996	-1.32326157465886	2.22378335190808	90
V_V_WT	0.126723850723868	0.90032963023072	34221.3008104996	-1.63795221309531	1.89139991454305	91
V_V_HT	0.297942416281501	0.903568271046558	34221.3008104996	-1.47308149141076	2.06896632397377	91
V_V_HM	0.459959736323782	0.904968052515068	34221.3008104996	-1.31380778967129	2.23372726231885	91
V_V_WT	0.127365509063591	0.900386174184086	34221.3008104996	-1.63742138278758	1.89215240091476	92
V_V_HT	0.298740668738837	0.903630604574807	34221.3008104996	-1.47240541474503	2.0698867522227	92
V_V_HM	0.469842775681919	0.905032818499416	34221.3008104996	-1.30405169379972	2.24373724516356	92
V_V_WT	0.128077544593785	0.900390093554364	34221.3008104996	-1.63671702935367	1.89287211854124	93
V_V_HT	0.299298831770336	0.903631484968663	34221.3008104996	-1.47184897731481	2.07044664085548	93
V_V_HM	0.47989517670873	0.905032024079753	34221.3008104996	-1.29399773568391	2.25378808910137	93
V_V_WT	0.128856018305029	0.900340744497535	34221.3008104996	-1.63584182984731	1.89355386645737	94
V_V_HT	0.299615821551512	0.903570348206914	34221.3008104996	-1.47141215744424	2.07064380054726	94
V_V_HM	0.490103569286305	0.904965155791233	34221.3008104996	-1.28365827903356	2.26386541760617	94
V_V_WT	0.129697005064219	0.900241319768405	34221.3008104996	-1.63480596730734	1.89419997743578	95
V_V_HT	0.299693361471174	0.903451073062403	34221.3008104996	-1.47110083426846	2.07048755721081	95
V_V_HM	0.500455890143058	0.904836422757083	34221.3008104996	-1.27305363714198	2.2739654174281	95
V_V_WT	0.130596563715189	0.900098599302772	34221.3008104996	-1.63362667178994	1.89481979922031	96
V_V_HT	0.299535912005336	0.903281683139804	34221.3008104996	-1.4709262738439	2.06999809785457	96
V_V_HM	0.510941226818517	0.904654435650755	34221.3008104996	-1.26221159967641	2.28409405331344	96
V_V_WT	0.131550726942384	0.899921934781125	34221.3008104996	-1.63232624021589	1.89542769410066	97
V_V_HT	0.299150160726565	0.903073173240074	34221.3008104996	-1.47090333877406	2.06920366022719	97
V_V_HM	0.52154952672349	0.904430959988566	34221.3008104996	-1.25116528002992	2.2942643334769	97
V_V_WT	0.132555509051015	0.899721014544461	34221.3008104996	-1.63092764775106	1.89603866585309	98
V_V_HT	0.298543640863524	0.902836948597252	34221.3008104996	-1.4710468504689	2.06813413219595	98
V_V_HM	0.532271015749359	0.904178206345954	34221.3008104996	-1.23994838544571	2.30449041694443	98
V_V_WT	0.133606869901627	0.89950712396131	34221.3008104996	-1.62945705423312	1.89667079403637	99
V_V_HT	0.297725888032335	0.902586237667637	34221.3008104996	-1.47137320152725	2.06682497759192	99
V_V_HM	0.543096489943785	0.903910310960008	34221.3008104996	-1.22859782737165	2.31479080725922	99
V_V_WT	0.134700704384953	0.899292599156435	34221.3008104996	-1.62794274398675	1.89734415275666	100
V_V_HT	0.296708361995368	0.902335449668776	34221.3008104996	-1.4718991747331	2.06531589872383	100
V_V_HM	0.554017237263842	0.903642648261002	34221.3008104996	-1.21715245224612	2.32518692677381	100
V_V_WT	0.135832883684667	0.899088620646536	34221.3008104996	-1.62641076001343	1.89807652738276	101
V_V_HT	0.295503230581375	0.902097650380235	34221.3008104996	-1.47263821162083	2.06364467278358	101
V_V_HM	0.56502469354021	0.9033891614949	34221.3008104996	-1.20564815346495	2.33569754054537	101
V_V_WT	0.136999207848262	0.898906360107609	34221.3008104996	-1.62488719912272	1.89888561481925	102
V_V_HT	0.294124254763016	0.901885841994126	34221.3008104996	-1.47360203594741	2.06185054547344	102
V_V_HM	0.576110540539261	0.903163701426236	34221.3008104996	-1.19412039722159	2.34634147830012	102
V_V_WT	0.138195410182421	0.898756493710692	34221.3008104996	-1.62339725365879	1.89978807402364	103
V_V_HT	0.2925866939859	0.901712393006678	34221.3008104996	-1.47479963093181	2.05997301890361	103
V_V_HM	0.587266649186411	0.902979417339922	34221.3008104996	-1.18260308562705	2.35713638399988	103
V_V_WT	0.139417197315915	0.898647182123724	34221.3008104996	-1.62196121217385	1.90079560680568	104
V_V_HT	0.290906322864519	0.901586736461157	34221.3008104996	-1.47623371103855	2.05804635676759	104
V_V_HM	0.598484930139385	0.902846327210111	34221.3008104996	-1.17112394358663	2.3680938038654	104
V_V_WT	0.140660218192451	0.89858531299157	34221.3008104996	-1.62059692573752	1.90191736212243	105
V_V_HT	0.289099990652492	0.901516764521078	34221.3008104996	-1.47790289591737	2.05610287722235	105
V_V_HM	0.60975729225855	0.902772780217499	34221.3008104996	-1.15970742691221	2.37922201142931	105
V_V_WT	0.141920068182799	0.898576238664406	34221.3008104996	-1.61931928976368	1.90315942612928	106
V_V_HT	0.287185503520565	0.901508525696665	34221.3008104996	-1.47980123467903	2.05417224172015	106
V_V_HM	0.621075609282393	0.902765135461206	34221.3008104996	-1.1483741259114	2.39052534447618	106
V_V_WT	0.143192332796142	0.898621472326617	34221.3008104996	-1.61813568463494	1.90452035022722	107
V_V_HT	0.2851808521532	0.901563616597633	34221.3008104996	-1.48191386604728	2.05227557035368	107
V_V_HM	0.632431742531516	0.902825016461253	34221.3008104996	-1.13713536141691	2.40199884647994	107
V_V_WT	0.144472597449516	0.898718070432688	34221.3008104996	-1.61704475548699	1.90598995038602	108
V_V_HT	0.283104028401223	0.901678484875392	34221.3008104996	-1.48421583544975	2.05042389225219	108
V_V_HM	0.643817555362858	0.90294857849611	34221.3008104996	-1.12599173428954	2.41362684501526	108
V_V_WT	0.145756445914282	0.898858725909595	34221.3008104996	-1.61603659644198	1.90754948827054	109
V_V_HT	0.28097302153612	0.901844542124826	34221.3008104996	-1.48667232005485	2.04861836312709	109
V_V_HM	0.655224909930851	0.903126631010545	34221.3008104996	-1.11493336858049	2.42538318844219	109
V_V_WT	0.147039465017667	0.899032056381279	34221.3008104996	-1.61509331083646	1.90917224087179	110
V_V_HT	0.278805823258825	0.902048503552111	34221.3008104996	-1.48923928952325	2.0468509360409	110
V_V_HM	0.66664566896867	0.903345001493121	34221.3008104996	-1.1039406229621	2.43723196089944	110
V_V_WT	0.148317241011599	0.899223671998201	34221.3008104996	-1.61419110783411	1.91082558985731	111
V_V_HT	0.276620350914111	0.902273618123056	34221.3008104996	-1.49186599392523	2.04510669575345	111
V_V_HM	0.678071647467398	0.903585840386444	34221.3008104996	-1.09298669671625	2.44912999165105	111
V_V_WT	0.149585374453848	0.899419223197048	34221.3008104996	-1.61330626125511	1.9124770101628	112
V_V_HT	0.274434113478758	0.902503154777145	34221.3008104996	-1.4945021308481	2.04337035780562	112
V_V_HM	0.689494420281854	0.903831307740185	34221.3008104996	-1.08204504809126	2.46103388865497	112
V_V_WT	0.150839489350178	0.899605842975963	34221.3008104996	-1.61241792734146	1.91409690604182	113
V_V_HT	0.272263916661387	0.902722071845115	34221.3008104996	-1.49710141241048	2.04162924573326	113
V_V_HM	0.700905276391836	0.904065347648092	34221.3008104996	-1.07109291799628	2.47290347077995	113
V_V_WT	0.152075238742283	0.899772283234221	34221.3008104996	-1.6115084063994	1.91565888388397	114
V_V_HT	0.270125802532952	0.902917199162123	34221.3008104996	-1.49962198257964	2.03987358764554	114
V_V_HM	0.712295271072364	0.904273892810634	34221.3008104996	-1.06011167878064	2.48470222092537	114
V_V_WT	0.153288290645898	0.899907626132228	34221.3008104996	-1.61056063108394	1.91713721237574	115
V_V_HT	0.268035405166348	0.903075791695325	34221.3008104996	-1.50202322659379	2.03809403692648	115
V_V_HM	0.723655375038518	0.904443347667741	34221.3008104996	-1.04908371197869	2.49639446205573	115
V_V_WT	0.154474362060796	0.900003719093356	34221.3008104996	-1.60956290507356	1.91851162919515	116
V_V_HT	0.266007085486898	0.903188319202209	34221.3008104996	-1.50427210393484	2.03628627490864	116
V_V_HM	0.734976375706808	0.904563540378935	34221.3008104996	-1.03799829302778	2.50795104444139	116
V_V_WT	0.1556292295075	0.900056268114668	34221.3008104996	-1.60851103545895	1.91976949447396	117
V_V_HT	0.264053476436576	0.90324972602536	34221.3008104996	-1.5063460724039	2.03445302527706	117
V_V_HM	0.746248864357497	0.904629059207502	34221.3008104996	-1.02685422346341	2.5193519521784	117
V_V_WT	0.156748737365332	0.900065064865703	34221.3008104996	-1.60740876952616	1.92090624425682	118
V_V_HT	0.262185253633678	0.903259697748957	34221.3008104996	-1.5082338401172	2.03260434738455	118
V_V_HM	0.757463282760739	0.904639537610454	34221.3008104996	-1.01566034307897	2.53058690860045	118
V_V_WT	0.157828788978705	0.900033294031712	34221.3008104996	-1.60626644601993	1.92192402397734	119
V_V_HT	0.260411308652444	0.903221872268324	34221.3008104996	-1.50993364589648	2.03075626320137	119
V_V_HM	0.768609979901193	0.904598821475928	34221.3008104996	-1.00443384095865	2.54165380076104	119
V_V_WT	0.158865310936028	0.899965332096123	34221.3008104996	-1.60509671640514	1.9228273382772	120
V_V_HT	0.258739738475793	0.903141325674531	34221.3008104996	-1.51144734206642	2.028926819018	120
V_V_HM	0.779679285114192	0.904512312191696	34221.3008104996	-0.993194974667071	2.55255354489545	120
V_V_WT	0.159854278673016	0.899867788014604	34221.3008104996	-1.60391655901934	1.92362511636537	121
V_V_HT	0.257176917926525	0.903025750088625	34221.3008104996	-1.51278363061767	2.02713746647072	121
V_V_HM	0.790661535924585	0.904388206457561	34221.3008104996	-0.981969472484008	2.56329254433318	121
V_V_WT	0.160791688578639	0.899747842990078	34221.3008104996	-1.60274405287046	1.92432743002774	122
V_V_HT	0.255728304799579	0.902883551249884	34221.3008104996	-1.51395352928426	2.02541013888342	122
V_V_HM	0.801547086281765	0.904235482967056	34221.3008104996	-0.970784578998457	2.57387875156199	122
V_V_WT	0.161673594159575	0.89961479494724	34221.3008104996	-1.60160136869394	1.92494855701309	123
V_V_HT	0.254396908313232	0.902725592829991	34221.3008104996	-1.51497532200627	2.02376913863274	123
V_V_HM	0.812326404094463	0.904065736710214	34221.3008104996	-0.959672552868367	2.58432536105729	123
V_V_WT	0.16249610261039	0.899479516122823	34221.3008104996	-1.60051370924134	1.92550591446213	124
V_V_HT	0.253183225154292	0.902564560249028	34221.3008104996	-1.51587337594278	2.02223982625137	124
V_V_HM	0.822990096854994	0.903892498968071	34221.3008104996	-0.948669308362958	2.59464950207295	124
V_V_WT	0.16325532981933	0.899351371037841	34221.3008104996	-1.59950331339753	1.92601397303619	125
V_V_HT	0.252087241121458	0.902411436285711	34221.3008104996	-1.5166692319072	2.02084371415011	125
V_V_HM	0.833528801356614	0.903727510800913	34221.3008104996	-0.937807221558212	2.60486482427144	125
V_V_WT	0.163947401395209	0.899237791852843	34221.3008104996	-1.59858862283591	1.92648342562633	126
V_V_HT	0.251108396126206	0.902275001837522	34221.3008104996	-1.51738066083958	2.01959745309199	126
V_V_HM	0.843933211722479	0.903580188859845	34221.3008104996	-0.927114055280792	2.61498047872575	126
V_V_WT	0.164568474915384	0.899145721810199	34221.3008104996	-1.59778708896544	1.92692403879621	127
V_V_HT	0.250243932336975	0.902163457978497	34221.3008104996	-1.51802649494977	2.01851435962372	127
V_V_HM	0.854194248557796	0.903459327235236	34221.3008104996	-0.916616125635529	2.62500462275112	127
V_V_WT	0.165114716055472	0.899079503585481	34221.3008104996	-1.59711105789928	1.92734049001023	128
V_V_HT	0.249490543567905	0.902082014893603	34221.3008104996	-1.51862025255971	2.01760133969552	128
V_V_HM	0.864302888515084	0.903370549737775	34221.3008104996	-0.906333478826179	2.63493925585635	128
V_V_WT	0.165582291840321	0.899040145847534	34221.3008104996	-1.59656633963711	1.92773092331776	129
V_V_HT	0.248844924945253	0.9020320502128	34221.3008104996	-1.51916793874374	2.01685778863425	129
V_V_HM	0.874250111460078	0.903315418517754	34221.3008104996	-0.896278196853609	2.64477841977377	129
V_V_WT	0.165967367556288	0.899025364092136	34221.3008104996	-1.59615229118821	1.92808702630078	130
V_V_HT	0.248303769105675	0.902011150334274	34221.3008104996	-1.51966813012527	2.01627566833662	130
V_V_HM	0.884026892862316	0.90329147514564	34221.3008104996	-0.886454485644511	2.65450827136914	130
V_V_WT	0.166266115523497	0.899030334670367	34221.3008104996	-1.59586328571989	1.92839551676689	131
V_V_HT	0.24786324446924	0.902013963145331	34221.3008104996	-1.52011416796506	2.01584065690354	131
V_V_HM	0.893624292382505	0.903293137649208	34221.3008104996	-0.876860344686693	2.6641089294517	131
V_V_WT	0.166474748184214	0.899050163150547	34221.3008104996	-1.59569351754079	1.92864301390921	132
V_V_HT	0.247516915906537	0.902034992446016	34221.3008104996	-1.52050171465756	2.01553554647064	132
V_V_HM	0.903033791546584	0.903314641924876	34221.3008104996	-0.867492994619196	2.67356057771236	132
V_V_WT	0.166589526016292	0.899080650778493	34221.3008104996	-1.59563849647498	1.92881754850756	133
V_V_HT	0.247255324651249	0.902069468144722	34221.3008104996	-1.52083087943064	2.01534152873314	133
V_V_HM	0.912247378643222	0.903350958785076	34221.3008104996	-0.858350589778206	2.68284534706465	133
V_V_WT	0.166606770522341	0.899118464333187	34221.3008104996	-1.59569536779564	1.92890890884032	134
V_V_HT	0.247066146714864	0.902113543289103	34221.3008104996	-1.52110644611809	2.01523873954782	134
V_V_HM	0.921257546485734	0.903398003507885	34221.3008104996	-0.849432631159387	2.69194772413085	134
V_V_WT	0.166522876531426	0.899161258316077	34221.3008104996	-1.59586313941842	1.92890889248127	135
V_V_HT	0.246934380106055	0.902164438836356	34221.3008104996	-1.52133796969477	2.01520672990688	135
V_V_HM	0.930057284748756	0.903452791245657	34221.3008104996	-0.840740278687292	2.7008548481848	135
V_V_WT	0.166334331337772	0.899207744729596	34221.3008104996	-1.59614279953096	1.9288114622065	136
V_V_HT	0.246842570780547	0.902220530396154	34221.3008104996	-1.5215397203458	2.0152248619069	136
V_V_HM	0.938640059475887	0.903513532034674	34221.3008104996	-0.832276557929814	2.70955667688159	136
V_V_WT	0.166037735568932	0.899257706105556	34221.3008104996	-1.59653732126082	1.92861279239868	137
V_V_HT	0.246771062150035	0.902281371592594	34221.3008104996	-1.52173047974786	2.01527260404793	137
V_V_HM	0.946999778341763	0.903579659565404	34221.3008104996	-0.824046451226773	2.7180460079103	137
V_V_WT	0.165629802835009	0.899311412889022	34221.3008104996	-1.59705052107922	1.92831012674924	138
V_V_HT	0.246698553205714	0.902347042917585	34221.3008104996	-1.52193170667657	2.015328813088	138
V_V_HM	0.955130696680285	0.903651149868286	34221.3008104996	-0.816055656263128	2.7263170496237	138
V_V_WT	0.165107307853316	0.899367943202723	34221.3008104996	-1.5976838173587	1.92789843306534	139
V_V_HT	0.246603214459004	0.902416255933383	34221.3008104996	-1.52216270523962	2.01536913415763	139
V_V_HM	0.963027187836566	0.903726528823716	34221.3008104996	-0.808306910370247	2.73436128604338	139
V_V_WT	0.164467209691622	0.899426797803289	34221.3008104996	-1.59843927249786	1.92737369188111	140
V_V_HT	0.246462230450952	0.902488192459393	34221.3008104996	-1.52244468723475	2.01536914813665	140
V_V_HM	0.970683868965196	0.903804813557344	34221.3008104996	-0.80080366992707	2.74217140785746	140
V_V_WT	0.16370667735784	0.899487891302094	34221.3008104996	-1.59931955012423	1.92673290483991	141
V_V_HT	0.246251988577992	0.902562504914183	34221.3008104996	-1.52280058399433	2.01530456115031	141
V_V_HM	0.978095577681245	0.903885517810185	34221.3008104996	-0.793550144234721	2.74974129959721	141
V_V_WT	0.162822921780439	0.89954931224594	34221.3008104996	-1.6003236927974	1.92596953635828	142
V_V_HT	0.245948724478726	0.902636782080868	34221.3008104996	-1.52324943381435	2.0151468827718	142
V_V_HM	0.985257187209555	0.903965985060689	34221.3008104996	-0.786546253197635	2.75706062761675	142
V_V_WT	0.161813227965427	0.899607352390317	34221.3008104996	-1.60144714722862	1.92507360315948	143
V_V_HT	0.245528738868952	0.902706588988604	34221.3008104996	-1.52380624328845	2.01486372102635	143
V_V_HM	0.99216358318133	0.904041433776999	34221.3008104996	-0.779787739222907	2.76411490558557	143
V_V_WT	0.160675167780398	0.899658331553301	34221.3008104996	-1.60268512827113	1.92403546383193	144
V_V_HT	0.244968569049618	0.902767549246003	34221.3008104996	-1.52448589724277	2.01442303534201	144
V_V_HM	0.998809685051192	0.904107157270271	34221.3008104996	-0.773270457589004	2.77088982769139	144
V_V_WT	0.15940648504173	0.899697659623628	34221.3008104996	-1.6040308953376	1.92284386542106	145
V_V_HT	0.244245029997963	0.902814288147596	34221.3008104996	-1.52530104609835	2.01379110609428	145
V_V_HM	1.00519041352776	0.904157413438942	34221.3008104996	-0.766988232876982	2.77736905993251	145
V_V_WT	0.158005309718972	0.899721195918352	34221.3008104996	-1.60547820258197	1.92148882201992	146
V_V_HT	0.243335782899528	0.902841986617756	34221.3008104996	-1.52626458312089	2.01293614891995	146
V_V_HM	1.01130063861321	0.904187067644042	34221.3008104996	-0.760936131021269	2.78353740824768	146
V_V_WT	0.156469994612703	0.899724339865474	34221.3008104996	-1.60701967992932	1.91995966915473	147
V_V_HT	0.242219075171995	0.902845353970851	34221.3008104996	-1.52738789097265	2.01182604131664	147
V_V_HM	1.01713519142615	0.904190512278897	34221.3008104996	-0.755108329807379	2.78937871265968	147
V_V_WT	0.154799537715772	0.899704012345924	34221.3008104996	-1.60865029421086	1.9182493696424	148
V_V_HT	0.240875091720081	0.90282088676895	34221.3008104996	-1.52868391789387	2.01043410133404	148
V_V_HM	1.02268875217858	0.904164051999121	34221.3008104996	-0.749502906025235	2.7948804103824	148
V_V_WT	0.152993789550856	0.899659445484803	34221.3008104996	-1.61036868984352	1.91635626894524	149
V_V_HT	0.239286731215223	0.902767769533836	34221.3008104996	-1.53016816684866	2.0087416292791	149
V_V_HM	1.02795579126395	0.904106854885349	34221.3008104996	-0.744123758691728	2.80003534121963	149
V_V_WT	0.151053550737295	0.899592263196119	34221.3008104996	-1.61217724913353	1.91428435060812	150
V_V_HT	0.237440083741877	0.902687963798214	34221.3008104996	-1.53185839242198	2.00673855990574	150
V_V_HM	1.0329305367053	0.904021045091503	34221.3008104996	-0.738980823196249	2.80484189660685	150
V_V_WT	0.148980490202007	0.899505842756619	34221.3008104996	-1.61408092272887	1.91204190313288	151
V_V_HT	0.235324228926594	0.902585475516309	34221.3008104996	-1.53377336679101	2.00442182464419	151
V_V_HM	1.03760701258281	0.903910926959639	34221.3008104996	-0.734088512112423	2.80930253727804	151
V_V_WT	0.146776662695027	0.899403429901665	34221.3008104996	-1.61608401762893	1.90963734301898	152
V_V_HT	0.232929621242064	0.902464204062256	34221.3008104996	-1.53593027838623	2.00178952087036	152
V_V_HM	1.04197915553721	0.903780712573914	34221.3008104996	-0.729461144624764	2.81341945569919	152
V_V_WT	0.144445215520364	0.899289718717974	34221.3008104996	-1.61819258709601	1.90708301813674	153
V_V_HT	0.230250635583403	0.90232972495544	34221.3008104996	-1.53834568051624	1.99884695168305	153
V_V_HM	1.0460407134158	0.903636395660336	34221.3008104996	-0.725116720788595	2.81719814762019	153
V_V_WT	0.141990443554481	0.899170659865652	34221.3008104996	-1.62041399974568	1.90439488685464	154
V_V_HT	0.227285787598646	0.902189058685693	34221.3008104996	-1.54103481792692	1.99560639312422	154
V_V_HM	1.04978525558767	0.903485501569167	34221.3008104996	-0.721076421171984	2.82064693234733	154
V_V_WT	0.139417148975392	0.899051492497834	34221.3008104996	-1.62275372231457	1.90158802026535	155
V_V_HT	0.224035417350201	0.902048424538628	34221.3008104996	-1.54400954056282	1.99208037526322	155
V_V_HM	1.05320630814985	0.903334714191106	34221.3008104996	-0.717359820326313	2.82377243662602	155
V_V_WT	0.136731523217424	0.898938226992511	34221.3008104996	-1.62521734390941	1.89868039034426	156
V_V_HT	0.220504846354174	0.901914905587059	34221.3008104996	-1.54727840996646	1.98828810267481	156
V_V_HM	1.0562973524983	0.903191622278346	34221.3008104996	-0.713988311062692	2.82658301605929	156
V_V_WT	0.133941206740892	0.898837408154999	34221.3008104996	-1.6278100521063	1.89569246558808	157
V_V_HT	0.216704565195705	0.901796165269881	34221.3008104996	-1.55084595614821	1.98425508653962	157
V_V_HM	1.05905187569551	0.903064413851262	34221.3008104996	-0.710984455111283	2.8290882065023	157
V_V_WT	0.131054135847301	0.898753577121108	34221.3008104996	-1.63053281138118	1.89264108307578	158
V_V_HT	0.212646114096053	0.901697562383321	34221.3008104996	-1.5547111423059	1.980003370498	158
V_V_HM	1.06146336912454	0.902958833677035	34221.3008104996	-0.708366021024057	2.83129275927313	158
V_V_WT	0.128078599012237	0.898689077281869	34221.3008104996	-1.63338192638295	1.88953912440742	159
V_V_HT	0.208342240980571	0.901621921328054	34221.3008104996	-1.55886675643357	1.97555123839471	159
V_V_HM	1.06352540098442	0.902877936702443	34221.3008104996	-0.706145428399422	2.83319623036827	159
V_V_WT	0.125024296832634	0.898645697250853	34221.3008104996	-1.63635120225684	1.88639979592211	160
V_V_HT	0.203810533664893	0.901571381744776	34221.3008104996	-1.56329940448263	1.97092047181242	160
V_V_HM	1.06523185107218	0.902824030242907	34221.3008104996	-0.704333319855437	2.83479702199979	160
V_V_WT	0.121901673777167	0.898623524979146	34221.3008104996	-1.63943036692124	1.88323371447557	161
V_V_HT	0.199071078589885	0.901546100218189	34221.3008104996	-1.56798930692344	1.96613146410321	161
V_V_HM	1.06657682037271	0.902797306733469	34221.3008104996	-0.702935971586289	2.83608961233171	161
V_V_WT	0.118723136918107	0.898622734694672	34221.3008104996	-1.64260735479641	1.88005362863262	162
V_V_HT	0.194150434426007	0.901546266848957	34221.3008104996	-1.57291027768917	1.96121114654119	162
V_V_HM	1.06755518557471	0.90279796351942	34221.3008104996	-0.701958893706628	2.83706926485605	162
V_V_WT	0.115503107028982	0.898643683111731	34221.3008104996	-1.64586844428073	1.87687465833869	163
V_V_HT	0.18908172051044	0.901572216158205	34221.3008104996	-1.5780298531152	1.95619329413608	163
V_V_HM	1.06816271996293	0.902826320528088	34221.3008104996	-0.701406939999921	2.83773237992579	163
V_V_WT	0.11225641206276	0.898684583127807	34221.3008104996	-1.64919530464077	1.87370812876629	164
V_V_HT	0.183899374714542	0.90162180276552	34221.3008104996	-1.58330939031308	1.95110813974217	164
V_V_HM	1.06839538365006	0.90288006203002	34221.3008104996	-0.701279611446631	2.83807037874674	164
V_V_WT	0.108998325178156	0.8987415550255	34221.3008104996	-1.6525650583425	1.87056170869881	165
V_V_HT	0.178639195323129	0.901690463139732	34221.3008104996	-1.58870414632492	1.94598253697118	165
V_V_HM	1.06824947101113	0.902954303463776	34221.3008104996	-0.701571039768586	2.83806998179084	165
V_V_WT	0.105745910597327	0.898810635395198	34221.3008104996	-1.65595287274889	1.86744469394355	166
V_V_HT	0.173342426910718	0.901773494521196	34221.3008104996	-1.59416365901065	1.94084851283208	166
V_V_HM	1.06772261586579	0.903043992649142	34221.3008104996	-0.702273688704647	2.83771892043623	166
V_V_WT	0.102516679495695	0.898886144029445	34221.3008104996	-1.65933010328873	1.86436346228012	167
V_V_HT	0.168051675507424	0.901864219453993	34221.3008104996	-1.59963223430413	1.93573558531898	167
V_V_HM	1.06681278656409	0.9031419838571	34221.3008104996	-0.703375584037883	2.83700115716605	167
V_V_WT	0.0993286152925741	0.898960922881328	34221.3008104996	-1.6626647365323	1.86132196711745	168
V_V_HT	0.162810879528067	0.901954266738901	34221.3008104996	-1.60504952596124	1.93067128501737	168
V_V_HM	1.06551846460446	0.903239338470976	34221.3008104996	-0.704860724283437	2.83589765349236	168
V_V_WT	0.0962020643398738	0.899029264517353	34221.3008104996	-1.66592523936797	1.85832936804771	169
V_V_HT	0.157670615464866	0.902036901182235	34221.3008104996	-1.6103517562858	1.92569298721553	169
V_V_HM	1.06384077074416	0.903328836993113	34221.3008104996	-0.706713838228175	2.8343953797165	169
V_V_WT	0.0931597529455441	0.899087283725417	34221.3008104996	-1.66908127034263	1.85540077623372	170
V_V_HT	0.152688023480071	0.902107461496949	34221.3008104996	-1.61547264883769	1.92084869579783	170
V_V_HM	1.06178366434622	0.903405448076802	34221.3008104996	-0.70892110490195	2.83248843359438	170
V_V_WT	0.0902253560735273	0.899131168244731	34221.3008104996	-1.67210168233423	1.85255239448128	171
V_V_HT	0.147922775206251	0.902161390734229	34221.3008104996	-1.62034360021287	1.91618915062537	171
V_V_HM	1.05935240475113	0.903464260242599	34221.3008104996	-0.711467638300937	2.8301724478032	171
V_V_WT	0.0874244544824032	0.899158680973096	34221.3008104996	-1.67495650978935	1.84980541875416	172
V_V_HT	0.143439460637214	0.902195949613007	34221.3008104996	-1.62489465133542	1.91177357260985	172
V_V_HM	1.05655513504751	0.903502291493832	34221.3008104996	-0.714339450523735	2.82744972061876	172
V_V_WT	0.0847835690960057	0.89916792647687	34221.3008104996	-1.6776155166711	1.84718265486311	173
V_V_HT	0.139305015780586	0.902208825752533	34221.3008104996	-1.6290543338544	1.90766436541557	173
V_V_HM	1.05340158794542	0.903517027944733	34221.3008104996	-0.717521881560445	2.82432505745128	173
V_V_WT	0.0823310828499961	0.89915877899923	34221.3008104996	-1.68005007355624	1.84471223925624	174
V_V_HT	0.135590848823661	0.902199760465496	34221.3008104996	-1.63275073254678	1.9039324301941	174
V_V_HM	1.04990496887771	0.903508141184472	34221.3008104996	-0.721001082282033	2.82081102003746	174
V_V_WT	0.080095842663412	0.899130846471678	34221.3008104996	-1.68223056505844	1.84242225038526	175
V_V_HT	0.13236948428402	0.902168241703851	34221.3008104996	-1.63591031926376	1.9006492878318	175
V_V_HM	1.04607935121648	0.90347505864979	34221.3008104996	-0.724761857073357	2.81692055950633	175
V_V_WT	0.0781071233219013	0.89908349010565	34221.3008104996	-1.68412646434517	1.84034071098897	176
V_V_HT	0.129714339323272	0.902113528472045	34221.3008104996	-1.63845822446776	1.8978869031143	176
V_V_HM	1.04193990257608	0.903416990405428	34221.3008104996	-0.728787490020646	2.81266729517281	176
V_V_WT	0.0763963148266402	0.899018582319181	34221.3008104996	-1.68571005141697	1.83850268107025	177
V_V_HT	0.127703199240969	0.902037783799579	34221.3008104996	-1.64032090246909	1.89572730095103	177
V_V_HM	1.03750733852924	0.903336232360102	34221.3008104996	-0.733061765608729	2.8080764426672	177
V_V_WT	0.0749968687448268	0.898940403935141	34221.3008104996	-1.68695626526207	1.83695000275172	178
V_V_HT	0.12641794888486	0.901945956320103	34221.3008104996	-1.6414261679068	1.89426206567652	178
V_V_HM	1.03280814782024	0.903238040708943	34221.3008104996	-0.737568497410844	2.80318479305132	178
V_V_WT	0.0739426451061185	0.898852753759561	34221.3008104996	-1.68783869163715	1.83572398184939	179
V_V_HT	0.125941275335968	0.901842494115086	34221.3008104996	-1.64170005208769	1.89358260275963	179
V_V_HM	1.02786998740801	0.903127166030614	34221.3008104996	-0.742289339760488	2.79802931457651	179
V_V_WT	0.0732678377362497	0.898758798737685	34221.3008104996	-1.68832934403465	1.83486501950715	180
V_V_HT	0.126356357566774	0.901731169033742	34221.3008104996	-1.64106676898939	1.89377948412293	180
V_V_HM	1.02272189630496	0.903007665546101	34221.3008104996	-0.74720320593352	2.79264699854344	180
V_V_WT	0.0730082809476169	0.898663529946847	34221.3008104996	-1.68840217081999	1.83441873271522	181
V_V_HT	0.127748730063804	0.90161785501852	34221.3008104996	-1.63945229724821	1.89494975737582	181
V_V_HM	1.01739989823488	0.902885827032165	34221.3008104996	-0.75228639645803	2.7870861929278	181
V_V_WT	0.0732013581432707	0.898573455969636	34221.3008104996	-1.68803254562878	1.83443526191532	182
V_V_HT	0.130205937729233	0.90151016844049	34221.3008104996	-1.63678402030297	1.89719589576144	182
V_V_HM	1.01194719352097	0.902769784353898	34221.3008104996	-0.757511653657345	2.78140604069928	182
V_V_WT	0.0738849916816697	0.898494342548343	34221.3008104996	-1.6871938471495	1.83496383051284	183
V_V_HT	0.133816045046064	0.901414893020789	34221.3008104996	-1.63298716999005	1.90061926008218	183
V_V_HM	1.00641000401595	0.902666799066178	34221.3008104996	-0.762846988568148	2.77566699660006	183
V_V_WT	0.0750980391706868	0.898432116921367	34221.3008104996	-1.68585883535897	1.83605491370034	184
V_V_HT	0.13866766871292	0.901338989996358	34221.3008104996	-1.6279867738671	1.90532211129294	184
V_V_HM	1.00084082166181	0.902584317521082	34221.3008104996	-0.768254504346573	2.76993614767019	184
V_V_WT	0.076879594730781	0.898390733000293	34221.3008104996	-1.68399616593514	1.8377553553967	185
V_V_HT	0.144849565251889	0.901287169287189	34221.3008104996	-1.62170330701209	1.91140243751587	185
V_V_HM	0.995293712025763	0.902527408325741	34221.3008104996	-0.773690070064197	2.76427749411572	185
V_V_WT	0.0792688627940432	0.898371983678957	34221.3008104996	-1.68157014857755	1.84010787416563	186
V_V_HT	0.152450243583523	0.901261667166667	34221.3008104996	-1.6140526436748	1.91895313084185	186
V_V_HM	0.989824447467704	0.902498523655179	34221.3008104996	-0.77910271970585	2.75875161464126	186
V_V_WT	0.0823054980971696	0.89837713954901	34221.3008104996	-1.67854361895146	1.8431546151458	187
V_V_HT	0.161557229445133	0.901264089236935	34221.3008104996	-1.60495040515159	1.92806486404186	187
V_V_HM	0.984495638963367	0.902499433669733	34221.3008104996	-0.784433311869026	2.75342458979576	187
V_V_WT	0.0860292647859744	0.898405122625378	34221.3008104996	-1.67487470002441	1.84693322959636	188
V_V_HT	0.172257798187886	0.901293340625343	34221.3008104996	-1.59430717010444	1.93882276648021	188
V_V_HM	0.979371606953997	0.902529046405755	34221.3008104996	-0.789615385827352	2.74835859973535	188
V_V_WT	0.0904799018674636	0.898452544117245	34221.3008104996	-1.67051701064651	1.85147681438144	189
V_V_HT	0.184638587622803	0.901345665510338	34221.3008104996	-1.58202893918697	1.95130611443258	189
V_V_HM	0.974518462052721	0.902583447770115	34221.3008104996	-0.794575159214797	2.74361208332024	189
V_V_WT	0.0956969583017129	0.8985160884487	34221.3008104996	-1.66542450321848	1.8568184198219	190
V_V_HT	0.198782890805766	0.901417336655049	34221.3008104996	-1.56802511383489	1.96559089544643	190
V_V_HM	0.970011270155709	0.902658728386569	34221.3008104996	-0.799229903627539	2.73925244393896	190
V_V_WT	0.101719650231433	0.898592609259771	34221.3008104996	-1.65955179462724	1.86299109509011	191
V_V_HT	0.214770270383042	0.901504764116063	34221.3008104996	-1.55220909499328	1.98174963575936	191
V_V_HM	0.965934088451327	0.902751097945159	34221.3008104996	-0.803488132743441	2.7353563096461	191
V_V_WT	0.108587114923841	0.898676982552972	34221.3008104996	-1.65284970439985	1.87002393424753	192
V_V_HT	0.232679514768961	0.901602075829929	34221.3008104996	-1.53449058480783	1.99984961434575	192
V_V_HM	0.962372772727775	0.90285434328518	34221.3008104996	-0.807251812772374	2.73199735822792	192
V_V_WT	0.116338260585461	0.898762311530794	34221.3008104996	-1.64526580637694	1.87794232754786	193
V_V_HT	0.252588262545391	0.901701354259985	34221.3008104996	-1.51477642606112	2.0199529511519	193
V_V_HM	0.95941495734629	0.902960079655547	34221.3008104996	-0.810416874961693	2.72924678965427	193
V_V_WT	0.125010794315735	0.898842498121822	34221.3008104996	-1.63675044103597	1.88677202966744	194
V_V_HT	0.274568275350546	0.901795547413392	34221.3008104996	-1.49298103497407	2.04211758567516	194
V_V_HM	0.957157132544076	0.903060815009666	34221.3008104996	-0.812872144413316	2.72718640950147	194
V_V_WT	0.134640735860095	0.898913124593013	34221.3008104996	-1.6272589297276	1.89654040144779	195
V_V_HT	0.298683700984398	0.901879475714535	34221.3008104996	-1.46903011160598	2.06639751357478	195
V_V_HM	0.955706278073187	0.903151013992675	34221.3008104996	-0.814499791895288	2.72591234804166	195
V_V_WT	0.145262108782807	0.89897168972583	34221.3008104996	-1.61675234641592	1.90727656398153	196
V_V_HT	0.32499038458149	0.901950110343089	34221.3008104996	-1.44286187423358	2.09284264339656	196
V_V_HM	0.955179637208367	0.903227396060886	34221.3008104996	-0.81517614415797	2.7255354185747	196
V_V_WT	0.156907070462604	0.899017156190723	34221.3008104996	-1.60519650052173	1.91901064144694	197
V_V_HT	0.353536815672683	0.902006071745458	34221.3008104996	-1.41442512935502	2.12149876070038	197
V_V_HM	0.955702824904222	0.903288412687269	34221.3008104996	-0.814772551082193	2.72617820089064	197
V_V_WT	0.169606911881124	0.899048234620386	34221.3008104996	-1.59255757386052	1.93177139762277	198
V_V_HT	0.384368298275504	0.902045697536215	34221.3008104996	-1.38367131462195	2.15240791117296	198
V_V_HM	0.957404657801817	0.903332218389417	34221.3008104996	-0.813156578819907	2.72796589442354	198
V_V_WT	0.183390996748544	0.899064606090025	34221.3008104996	-1.5788055776189	1.94558757111599	199
V_V_HT	0.417523371823616	0.902068431820119	34221.3008104996	-1.35056080102754	2.18560754467477	199
V_V_HM	0.960420104308618	0.903358135872952	34221.3008104996	-0.810191931444105	2.73103214006134	199
V_V_WT	0.198287631013269	0.89906575377912	34221.3008104996	-1.56391119286303	1.96048645488957	200
V_V_HT	0.453037020919087	0.90207350993312	34221.3008104996	-1.31505710520269	2.22113114704087	200
V_V_HM	0.964887038489223	0.903365274973637	34221.3008104996	-0.805738990138634	2.73551306711708	200
V_V_WT	0.214322823756245	0.899052208204571	34221.3008104996	-1.54784945034276	1.97649509785525	201
V_V_HT	0.490936789197605	0.902061374400561	34221.3008104996	-1.27713355087614	2.25900712927135	201
V_V_HM	0.970948814068983	0.903354026254887	34221.3008104996	-0.79965516669545	2.74155279483342	201
V_V_WT	0.231522009129353	0.899023723229907	34221.3008104996	-1.53059443347052	1.99363845172923	202
V_V_HT	0.531248358053137	0.902031614353944	34221.3008104996	-1.23676365133798	2.29926036744426	202
V_V_HM	0.978750153492712	0.903323893893788	34221.3008104996	-0.791794766840305	2.74929507382573	202
V_V_WT	0.249909924859968	0.89897932436394	34221.3008104996	-1.51211949448375	2.01193934420369	203
V_V_HT	0.573995356418852	0.901983024750024	34221.3008104996	-1.19392141573014	2.34191212856784	203
V_V_HM	0.988436824177342	0.903273560177031	34221.3008104996	-0.782009440394293	2.75888308874898	203
V_V_WT	0.269507798776608	0.898919913825676	34221.3008104996	-1.49240517393324	2.03142077148646	204
V_V_HT	0.61919111155543	0.901916564324935	34221.3008104996	-1.14859539594669	2.38697761905755	204
V_V_HM	1.00015968473737	0.903204003528764	34221.3008104996	-0.77015024648684	2.77046961596158	204
V_V_WT	0.290332481055689	0.898848949717158	34221.3008104996	-1.47144139963776	2.05210636174914	205
V_V_HT	0.666836379491052	0.901836129580511	34221.3008104996	-1.10079247323285	2.43446523221495	205
V_V_HM	1.01407508732713	0.903119315723547	34221.3008104996	-0.756068852978036	2.78421902763229	205
V_V_WT	0.312397050320786	0.898771714276954	34221.3008104996	-1.44922544633728	2.07401954697885	206
V_V_HT	0.716921292656266	0.901747724969079	34221.3008104996	-1.05053428408461	2.48437686939714	206
V_V_HM	1.03034342540511	0.903025827754029	34221.3008104996	-0.739617275365866	2.80030412617608	206
V_V_WT	0.335713013306269	0.898693211551137	34221.3008104996	-1.42575561539439	2.09718164200693	207
V_V_HT	0.76943168047606	0.901657075582885	34221.3008104996	-0.997846220448483	2.5367095814006	207
V_V_HM	1.04912636196911	0.902929593351117	34221.3008104996	-0.720645716166741	2.81889844010496	207
V_V_WT	0.360288631236226	0.898619193547633	34221.3008104996	-1.40103491971214	2.12161218218459	208
V_V_HT	0.824344685064599	0.901570784828016	34221.3008104996	-0.942764083106191	2.59145345323539	208
V_V_HM	1.07058750639592	0.902837605907737	34221.3008104996	-0.699004273286943	2.84017928607879	208
V_V_WT	0.386131355550542	0.898554027284517	34221.3008104996	-1.37506446735153	2.14732717845262	209
V_V_HT	0.881635277380237	0.90149391030064	34221.3008104996	-0.885322814156327	2.6485933689168	209
V_V_HM	1.09489095477942	0.90275524221905	34221.3008104996	-0.674539389330219	2.86432129888905	209
V_V_WT	0.413248638417897	0.898499891265436	34221.3008104996	-1.34784107608359	2.17433835291939	210
V_V_HT	0.941278430174808	0.901429047708275	34221.3008104996	-0.825552528520249	2.70810938886987	210
V_V_HM	1.12220080413127	0.902685295145891	34221.3008104996	-0.647092441385149	2.89149404964768	210
V_V_WT	0.441647929400031	0.898456728954546	34221.3008104996	-1.31935718553444	2.20265304433451	211
V_V_HT	1.00324911236697	0.901376274882427	34221.3008104996	-0.763478409831646	2.76997663456558	211
V_V_HM	1.15268115082417	0.902627913095598	34221.3008104996	-0.616499623962364	2.92186192561071	211
V_V_WT	0.471335820382519	0.898422947274446	34221.3008104996	-1.28960308133375	2.23227472209879	212
V_V_HT	1.06752020633312	0.901333941020485	34221.3008104996	-0.699124340086016	2.83416475275225	212
V_V_HM	1.18649573885408	0.902581430088016	34221.3008104996	-0.582593927689314	2.95558540539748	212
V_V_WT	0.502314598748218	0.898398019961643	34221.3008104996	-1.25857544460466	2.2632046421011	213
V_V_HT	1.13405418194595	0.901301610831394	34221.3008104996	-0.632526996225696	2.9006353601176	213
V_V_HM	1.22380635779858	0.902545463570961	34221.3008104996	-0.545212813173402	2.99282552877056	213
V_V_WT	0.534581422299527	0.898383143900177	34221.3008104996	-1.22627946347738	2.29544230807644	214
V_V_HT	1.20280125929974	0.901280800903356	34221.3008104996	-0.563739130719809	2.96934164931929	214
V_V_HM	1.26477159517715	0.902521686411474	34221.3008104996	-0.504200971770256	3.03374416212456	214
V_V_WT	0.568129198317351	0.898380542352182	34221.3008104996	-1.19272658833883	2.32898498497354	215
V_V_HT	1.27370166194182	0.901274182851455	34221.3008104996	-0.492825756475568	3.0402290803592	215
V_V_HM	1.30954663129141	0.902512984207326	34221.3008104996	-0.459408879046009	3.07850214162883	215
V_V_WT	0.602949178577719	0.898391498212315	34221.3008104996	-1.15792808192925	2.36382643908469	216
V_V_HT	1.34669178533324	0.901283351416162	34221.3008104996	-0.419853603776363	3.11323717444284	216
V_V_HM	1.35828485063472	0.90252110319061	34221.3008104996	-0.410686573180364	3.12725627444981	216
V_V_WT	0.639029359230534	0.898417452461426	34221.3008104996	-1.12189877246919	2.39995749093026	217
V_V_HT	1.42170064913786	0.901310057950556	34221.3008104996	-0.344897085668708	3.18829838394442	217
V_V_HM	1.41113529069648	0.902547944035832	34221.3008104996	-0.357888742069272	3.18015932346223	217
V_V_WT	0.676356925709245	0.898458084260706	34221.3008104996	-1.08465084567045	2.43736469708894	218
V_V_HT	1.49865542815772	0.90135403567153	34221.3008104996	-0.268028504446787	3.26533936076222	218
V_V_HM	1.46824590776482	0.902593271861367	34221.3008104996	-0.30086696904878	3.23735878457842	218
V_V_WT	0.714918339462016	0.898511291219929	34221.3008104996	-1.04619371932999	2.47603039825403	219
V_V_HT	1.57748173820593	0.901412973936887	34221.3008104996	-0.189317715361815	3.34428119177367	219
V_V_HM	1.52976302497302	0.902654687542861	34221.3008104996	-0.239470228621964	3.29899627856801	219
V_V_WT	0.754697164152343	0.898575053971185	34221.3008104996	-1.00653987175597	2.51593420006065	220
V_V_HT	1.65809894794603	0.901484621325322	34221.3008104996	-0.108840936889513	3.42503883278157	220
V_V_HM	1.59582642925144	0.902729837993816	34221.3008104996	-0.173554121730562	3.36520698023344	220
V_V_WT	0.795675599766501	0.898646301833995	34221.3008104996	-0.96570108432607	2.55705228385907	221
V_V_HT	1.74042353267978	0.901565505074901	34221.3008104996	-0.0266748869990416	3.50752195235861	221
V_V_HM	1.66657229073445	0.90281506973392	34221.3008104996	-0.10297531729709	3.43611989876599	221
V_V_WT	0.837833279193172	0.898722217695417	34221.3008104996	-0.923692202516425	2.59935876090277	222
V_V_HT	1.82436663219379	0.901652404686775	34221.3008104996	0.0570978863811991	3.59163537800637	222
V_V_HM	1.7421288352209	0.902906978459298	34221.3008104996	-0.0275989169737139	3.51185658741552	222
V_V_WT	0.881148654066885	0.898799135396223	34221.3008104996	-0.8805275888983	2.64282489703207	223
V_V_HT	1.90983697487291	0.901741110215442	34221.3008104996	0.14239436326949	3.67727958647632	223
V_V_HM	1.82261998146071	0.903001104905736	34221.3008104996	0.0527077382958723	3.59253222462555	223
V_V_WT	0.925598013480513	0.898873884477763	34221.3008104996	-0.836224740174265	2.68742076713529	224
V_V_HT	1.99673897681669	0.90182794375607	34221.3008104996	0.229126168581353	3.76435178505203	224
V_V_HM	1.90816037099824	0.903093536129212	34221.3008104996	0.138066959556648	3.67825378243983	224
V_V_WT	0.97115710222261	0.898942088604636	34221.3008104996	-0.790799333792611	2.73311353823783	225
V_V_HT	2.08497597068831	0.901907843575465	34221.3008104996	0.317206556145619	3.852745385231	225
V_V_HM	1.99886232213606	0.90317889350209	34221.3008104996	0.228601607400504	3.76912303687161	225
V_V_WT	1.01780130341705	0.898998360013534	34221.3008104996	-0.744265426433921	2.77986803326802	226
V_V_HT	2.17445063367006	0.901974590059148	34221.3008104996	0.406550393796135	3.94235087354399	226
V_V_HM	2.09483538230904	0.903250573258407	34221.3008104996	0.324434172863562	3.86523659175451	226
V_V_WT	1.06550425119782	0.899039038322151	34221.3008104996	-0.696642209492979	2.82765071188861	227
V_V_HT	2.26506250334526	0.902023907744947	34221.3008104996	0.497065599164466	4.03305940752605	227
V_V_HM	2.19617509844021	0.903304012704464	34221.3008104996	0.425669145900477	3.96668105097994	227
V_V_WT	1.11423779885399	0.899063023926887	34221.3008104996	-0.647955674421003	2.87643127212899	228
V_V_HT	2.3567080644272	0.902054416219697	34221.3008104996	0.58865136261971	4.12476476623469	228
V_V_HM	2.30295957994647	0.903337694718124	34221.3008104996	0.532387609538076	4.07353155035487	228
V_V_WT	1.16397242367956	0.899071848484489	34221.3008104996	-0.598238346022274	2.92618319338139	229
V_V_HT	2.44928165110915	0.90206771706302	34221.3008104996	0.681198879205719	4.21736442301258	229
V_V_HM	2.41524873957454	0.903353242665771	34221.3008104996	0.644646294670879	4.18585118447821	229
V_V_WT	1.21467773787679	0.899068957614493	34221.3008104996	-0.547527365623556	2.97688284137714	230
V_V_HT	2.54267641448589	0.902067586805771	34221.3008104996	0.774593897891008	4.31075893108078	230
V_V_HM	2.53308685283845	0.903354573272857	34221.3008104996	0.762481799900579	4.30369190577632	230
V_V_WT	1.26632319634805	0.899057000542519	34221.3008104996	-0.495858470892963	3.02850486358905	231
V_V_HT	2.63678530376053	0.90205691228715	34221.3008104996	0.868723709577698	4.40484689794337	231
V_V_HM	2.65651504867146	0.903344672268463	34221.3008104996	0.885929402031985	4.42710069531093	231
V_V_WT	1.31887831003935	0.899037694658005	34221.3008104996	-0.443265517024964	3.08102213710366	232
V_V_HT	2.73150152192283	0.902037538020804	34221.3008104996	0.963477901947358	4.4995251418983	232
V_V_HM	2.78557101585798	0.903325434128169	34221.3008104996	1.01502307661428	4.55611895510169	232
V_V_WT	1.37231282839995	0.89901364547004	34221.3008104996	-0.389783861454907	3.13440951825481	233
V_V_HT	2.82671930012601	0.902012327849992	34221.3008104996	1.05874509292504	4.59469350732698	233
V_V_HM	2.92027869432652	0.903299833093555	34221.3008104996	1.14978093396339	4.69077645468965	233
V_V_WT	1.42659656064665	0.898986339234737	34221.3008104996	-0.335446608077489	3.18863972937079	234
V_V_HT	2.92233312767724	0.901982893695821	34221.3008104996	1.15441661239886	4.69024964295563	234
V_V_HM	3.06065858585037	0.90326953283979	34221.3008104996	1.29022021499387	4.83109695670687	234
V_V_WT	1.48169959359902	0.898956112956752	34221.3008104996	-0.280284330613475	3.24368351781152	235
V_V_HT	3.01823820228606	0.901949563413155	34221.3008104996	1.25038701547188	4.78608938910025	235
V_V_HM	3.20672757003685	0.903234853494969	34221.3008104996	1.43635717185131	4.97709796822238	235
V_V_WT	1.53759313040936	0.898924074409435	34221.3008104996	-0.224327997183243	3.29951425800196	236
V_V_HT	3.11433256191661	0.901913558135707	34221.3008104996	1.3465519466455	4.88211317718771	236
V_V_HM	3.35848803107989	0.90319706547911	34221.3008104996	1.5881916986641	5.12878436349569	236
V_V_WT	1.5942490702957	0.898890823174835	34221.3008104996	-0.167606883769535	3.35610502436094	237
V_V_HT	3.2105159479521	0.901875545170342	34221.3008104996	1.44280983935926	4.97822205654494	237
V_V_HM	3.51593503893742	0.903156866458252	34221.3008104996	1.74571749794148	5.28615257993336	237
V_V_WT	1.65164099144527	0.898857701023055	34221.3008104996	-0.110150042099233	3.41343202498977	238
V_V_HT	3.30669208863094	0.901837055838599	34221.3008104996	1.53906142041034	5.07432275685154	238
V_V_HM	3.6790489144762	0.903115874938906	34221.3008104996	1.90891171822354	5.44918611072886	238
V_V_WT	1.70974343898957	0.898825495941042	34221.3008104996	-0.0519844715214848	3.47147134950063	239
V_V_HT	3.40276696888285	0.901799016836415	34221.3008104996	1.63521085837355	5.17032307939215	239
V_V_HM	3.84780258213246	0.903075083504528	34221.3008104996	2.07774533844988	5.61785982581504	239
V_V_WT	1.76853315778121	0.898795651288162	34221.3008104996	0.00686374378387034	3.53020257177854	240
V_V_HT	3.49865162736262	0.901763119530572	34221.3008104996	1.73116587676845	5.26613737795679	240
V_V_HM	4.02215415099237	0.903036300385769	34221.3008104996	2.25217292351436	5.79213537847038	240
V_V_WT	1.8279874416806	0.898768363713386	34221.3008104996	0.0663715122387318	3.58960337112246	241
V_V_HT	3.59425836529978	0.901729662968031	34221.3008104996	1.82683819068258	5.36167853991699	241
V_V_HM	4.20205802618698	0.902999877071581	34221.3008104996	2.43214818961798	5.97196786275598	241
V_V_WT	1.88808430326652	0.89874263162119	34221.3008104996	0.126518809582453	3.64964979695059	242
V_V_HT	3.68950109993611	0.901697608323649	34221.3008104996	1.92214375348959	5.45685844638263	242
[truncated: 9,514 more rows]
