# Supplementary material for: Key HPI axis receptors facilitate light adaptive behavior in larval zebrafish
Source: Sci Rep. 2024 Apr 2;14:7759. doi: 10.1038/s41598-024-57707-6 (PMC10987622; doi:10.1038/s41598-024-57707-6)
Supplement: Supplementary file 1 — Supplementary Information. [file 41598_2024_57707_MOESM1_ESM.zip › Supp_Tables_SciRpts/SuppTableS29_nr3c2.e2_4x[7.5_2min]_predict.csv]

Supplementary Table S29. Locomotor response of nr3c2 ex2 lineage larvae of 4x[7.5 dark + 2-min light] assay:
Raw data and predicted values by a generalized additive model.
Columns: assay (each assay)	Time (time point when data were recorded in seconds)
base.tx (photo period)	tx.a (extra treatment condtion. not relevant)	tx.b (extra treatment condtion.
not relevant)	geno (genotype: wildtype	heterozygous	or homozygous)	xvar (tx.a	tx.b	and geno combined)
moved (raw movement data)	rsums (rolling sums of raw movement for 1-min window)
anid (assay	tx.a	tx.b	and geno combined	an id for each assay)	xvarF (tx.a	tx.b	and geno combined)
prd (GAM predicted value for the given second)
assay	Time	base.tx	tx.a	tx.b	geno	xvar	moved	rsums	anid	xvarF	prd
1	-501	1 Baseline Dark	V	V	WT	V_V_WT	0.164	2.699	1_V_V_WT	V_V_WT	3.53538558845315
1	-500	1 Baseline Dark	V	V	WT	V_V_WT	0.059	2.797	1_V_V_WT	V_V_WT	3.54027784262412
1	-499	1 Baseline Dark	V	V	WT	V_V_WT	0	2.797	1_V_V_WT	V_V_WT	3.54516823655087
1	-498	1 Baseline Dark	V	V	WT	V_V_WT	0.03	2.858	1_V_V_WT	V_V_WT	3.55005478480619
1	-497	1 Baseline Dark	V	V	WT	V_V_WT	0	2.956	1_V_V_WT	V_V_WT	3.55493496884358
1	-496	1 Baseline Dark	V	V	WT	V_V_WT	0	2.814	1_V_V_WT	V_V_WT	3.55980606121241
1	-495	1 Baseline Dark	V	V	WT	V_V_WT	0.036	2.53	1_V_V_WT	V_V_WT	3.56466550704286
1	-494	1 Baseline Dark	V	V	WT	V_V_WT	0	2.53	1_V_V_WT	V_V_WT	3.56951101229886
1	-493	1 Baseline Dark	V	V	WT	V_V_WT	0	2.448	1_V_V_WT	V_V_WT	3.57434139414926
1	-492	1 Baseline Dark	V	V	WT	V_V_WT	0.047	2.584	1_V_V_WT	V_V_WT	3.5791571099855
1	-491	1 Baseline Dark	V	V	WT	V_V_WT	0.102	2.535	1_V_V_WT	V_V_WT	3.58396059430088
1	-490	1 Baseline Dark	V	V	WT	V_V_WT	0	2.535	1_V_V_WT	V_V_WT	3.58875652045719
1	-489	1 Baseline Dark	V	V	WT	V_V_WT	0.133	2.368	1_V_V_WT	V_V_WT	3.59355198180143
1	-488	1 Baseline Dark	V	V	WT	V_V_WT	0	2.368	1_V_V_WT	V_V_WT	3.59835658397541
1	-487	1 Baseline Dark	V	V	WT	V_V_WT	0	2.391	1_V_V_WT	V_V_WT	3.6031824406381
1	-486	1 Baseline Dark	V	V	WT	V_V_WT	0.042	2.391	1_V_V_WT	V_V_WT	3.60804407164057
1	-485	1 Baseline Dark	V	V	WT	V_V_WT	0	2.391	1_V_V_WT	V_V_WT	3.61295820191461
1	-484	1 Baseline Dark	V	V	WT	V_V_WT	0.1	2.391	1_V_V_WT	V_V_WT	3.61794346092884
1	-483	1 Baseline Dark	V	V	WT	V_V_WT	0	2.322	1_V_V_WT	V_V_WT	3.62301998998465
1	-482	1 Baseline Dark	V	V	WT	V_V_WT	0	2.353	1_V_V_WT	V_V_WT	3.62820896458677
1	-481	1 Baseline Dark	V	V	WT	V_V_WT	0.16	2.353	1_V_V_WT	V_V_WT	3.63353203922809
1	-480	1 Baseline Dark	V	V	WT	V_V_WT	0.021	2.283	1_V_V_WT	V_V_WT	3.63901073095496
1	-479	1 Baseline Dark	V	V	WT	V_V_WT	0.201	2.221	1_V_V_WT	V_V_WT	3.64466575326294
1	-478	1 Baseline Dark	V	V	WT	V_V_WT	0	2.221	1_V_V_WT	V_V_WT	3.65051631889151
1	-477	1 Baseline Dark	V	V	WT	V_V_WT	0.04	2.221	1_V_V_WT	V_V_WT	3.65657942725106
1	-476	1 Baseline Dark	V	V	WT	V_V_WT	0	2.221	1_V_V_WT	V_V_WT	3.6628691597943
1	-475	1 Baseline Dark	V	V	WT	V_V_WT	0.081	2.165	1_V_V_WT	V_V_WT	3.669396706488
1	-474	1 Baseline Dark	V	V	WT	V_V_WT	0.123	2.074	1_V_V_WT	V_V_WT	3.6761718502746
1	-473	1 Baseline Dark	V	V	WT	V_V_WT	0.041	1.979	1_V_V_WT	V_V_WT	3.68320026839747
1	-472	1 Baseline Dark	V	V	WT	V_V_WT	0.058	1.979	1_V_V_WT	V_V_WT	3.69048232777791
1	-471	1 Baseline Dark	V	V	WT	V_V_WT	0	1.815	1_V_V_WT	V_V_WT	3.69801268739061
1	-470	1 Baseline Dark	V	V	WT	V_V_WT	0.098	1.756	1_V_V_WT	V_V_WT	3.70578001158298
1	-469	1 Baseline Dark	V	V	WT	V_V_WT	0	1.756	1_V_V_WT	V_V_WT	3.71376680654274
1	-468	1 Baseline Dark	V	V	WT	V_V_WT	0.061	1.726	1_V_V_WT	V_V_WT	3.72195040529891
1	-467	1 Baseline Dark	V	V	WT	V_V_WT	0.132	1.89	1_V_V_WT	V_V_WT	3.73030612922598
1	-466	1 Baseline Dark	V	V	WT	V_V_WT	0.027	2.127	1_V_V_WT	V_V_WT	3.73880447323193
1	-465	1 Baseline Dark	V	V	WT	V_V_WT	0	2.136	1_V_V_WT	V_V_WT	3.7474104742634
1	-464	1 Baseline Dark	V	V	WT	V_V_WT	0	2.19	1_V_V_WT	V_V_WT	3.75608422525334
1	-463	1 Baseline Dark	V	V	WT	V_V_WT	0	2.276	1_V_V_WT	V_V_WT	3.7647815269529
1	-462	1 Baseline Dark	V	V	WT	V_V_WT	0.136	2.229	1_V_V_WT	V_V_WT	3.77345465145575
1	-461	1 Baseline Dark	V	V	WT	V_V_WT	0	2.261	1_V_V_WT	V_V_WT	3.78205321513121
1	-460	1 Baseline Dark	V	V	WT	V_V_WT	0	2.314	1_V_V_WT	V_V_WT	3.7905251358249
1	-459	1 Baseline Dark	V	V	WT	V_V_WT	0	2.369	1_V_V_WT	V_V_WT	3.79881766117782
1	-458	1 Baseline Dark	V	V	WT	V_V_WT	0	2.413	1_V_V_WT	V_V_WT	3.80687818724632
1	-457	1 Baseline Dark	V	V	WT	V_V_WT	0.056	2.413	1_V_V_WT	V_V_WT	3.81465460490471
1	-456	1 Baseline Dark	V	V	WT	V_V_WT	0	2.371	1_V_V_WT	V_V_WT	3.82209712704341
1	-455	1 Baseline Dark	V	V	WT	V_V_WT	0	2.557	1_V_V_WT	V_V_WT	3.82915958910504
1	-454	1 Baseline Dark	V	V	WT	V_V_WT	0	2.496	1_V_V_WT	V_V_WT	3.83580043795674
1	-453	1 Baseline Dark	V	V	WT	V_V_WT	0	2.496	1_V_V_WT	V_V_WT	3.841983647342
1	-452	1 Baseline Dark	V	V	WT	V_V_WT	0.031	2.496	1_V_V_WT	V_V_WT	3.84767951732917
1	-451	1 Baseline Dark	V	V	WT	V_V_WT	0	2.336	1_V_V_WT	V_V_WT	3.85286535255978
1	-450	1 Baseline Dark	V	V	WT	V_V_WT	0	2.315	1_V_V_WT	V_V_WT	3.85752598622052
1	-449	1 Baseline Dark	V	V	WT	V_V_WT	0	2.114	1_V_V_WT	V_V_WT	3.86165414891343
1	-448	1 Baseline Dark	V	V	WT	V_V_WT	0	2.114	1_V_V_WT	V_V_WT	3.86525065346141
1	-447	1 Baseline Dark	V	V	WT	V_V_WT	0	2.132	1_V_V_WT	V_V_WT	3.86832440217076
1	-446	1 Baseline Dark	V	V	WT	V_V_WT	0	2.132	1_V_V_WT	V_V_WT	3.87089220088591
1	-445	1 Baseline Dark	V	V	WT	V_V_WT	0	2.051	1_V_V_WT	V_V_WT	3.87297839052083
1	-444	1 Baseline Dark	V	V	WT	V_V_WT	0	1.928	1_V_V_WT	V_V_WT	3.87461428892624
1	-443	1 Baseline Dark	V	V	WT	V_V_WT	0	1.887	1_V_V_WT	V_V_WT	3.87583746426025
1	-442	1 Baseline Dark	V	V	WT	V_V_WT	0	1.829	1_V_V_WT	V_V_WT	3.87669084449001
1	-441	1 Baseline Dark	V	V	WT	V_V_WT	0	1.829	1_V_V_WT	V_V_WT	3.87722168388161
1	-440	1 Baseline Dark	V	V	WT	V_V_WT	0	1.731	1_V_V_WT	V_V_WT	3.87748040854083
1	-439	1 Baseline Dark	V	V	WT	V_V_WT	0	1.731	1_V_V_WT	V_V_WT	3.87751936109474
1	-438	1 Baseline Dark	V	V	WT	V_V_WT	0	1.67	1_V_V_WT	V_V_WT	3.87739147380504
1	-437	1 Baseline Dark	V	V	WT	V_V_WT	0.164	1.538	1_V_V_WT	V_V_WT	3.87714889946407
1	-436	1 Baseline Dark	V	V	WT	V_V_WT	0.237	1.511	1_V_V_WT	V_V_WT	3.87684221676514
1	-435	1 Baseline Dark	V	V	WT	V_V_WT	0.045	1.551	1_V_V_WT	V_V_WT	3.87652083074794
1	-434	1 Baseline Dark	V	V	WT	V_V_WT	0.054	1.551	1_V_V_WT	V_V_WT	3.87622987907679
1	-433	1 Baseline Dark	V	V	WT	V_V_WT	0.086	1.551	1_V_V_WT	V_V_WT	3.87600839198204
1	-432	1 Baseline Dark	V	V	WT	V_V_WT	0	1.415	1_V_V_WT	V_V_WT	3.87588814477843
1	-431	1 Baseline Dark	V	V	WT	V_V_WT	0.134	1.415	1_V_V_WT	V_V_WT	3.87589416631463
1	-430	1 Baseline Dark	V	V	WT	V_V_WT	0.053	1.415	1_V_V_WT	V_V_WT	3.8760484547527
1	-429	1 Baseline Dark	V	V	WT	V_V_WT	0.188	1.451	1_V_V_WT	V_V_WT	3.87636468535104
1	-428	1 Baseline Dark	V	V	WT	V_V_WT	0.044	1.451	1_V_V_WT	V_V_WT	3.87684794654057
1	-427	1 Baseline Dark	V	V	WT	V_V_WT	0	1.428	1_V_V_WT	V_V_WT	3.87749978419746
1	-426	1 Baseline Dark	V	V	WT	V_V_WT	0	1.428	1_V_V_WT	V_V_WT	3.8783127113425
1	-425	1 Baseline Dark	V	V	WT	V_V_WT	0.186	1.481	1_V_V_WT	V_V_WT	3.87926850961229
1	-424	1 Baseline Dark	V	V	WT	V_V_WT	0.039	1.481	1_V_V_WT	V_V_WT	3.88034018919829
1	-423	1 Baseline Dark	V	V	WT	V_V_WT	0	1.534	1_V_V_WT	V_V_WT	3.88149747455437
1	-422	1 Baseline Dark	V	V	WT	V_V_WT	0	1.539	1_V_V_WT	V_V_WT	3.88270253197485
1	-421	1 Baseline Dark	V	V	WT	V_V_WT	0	1.673	1_V_V_WT	V_V_WT	3.88390920331714
1	-420	1 Baseline Dark	V	V	WT	V_V_WT	0	1.673	1_V_V_WT	V_V_WT	3.88506407175688
1	-419	1 Baseline Dark	V	V	WT	V_V_WT	0	1.883	1_V_V_WT	V_V_WT	3.88610767567838
1	-418	1 Baseline Dark	V	V	WT	V_V_WT	0	1.982	1_V_V_WT	V_V_WT	3.88697585264915
1	-417	1 Baseline Dark	V	V	WT	V_V_WT	0.058	2.054	1_V_V_WT	V_V_WT	3.88760118294912
1	-416	1 Baseline Dark	V	V	WT	V_V_WT	0	2.054	1_V_V_WT	V_V_WT	3.88791450157353
1	-415	1 Baseline Dark	V	V	WT	V_V_WT	0	2.103	1_V_V_WT	V_V_WT	3.88784644916144
1	-414	1 Baseline Dark	V	V	WT	V_V_WT	0	2.103	1_V_V_WT	V_V_WT	3.88732902862481
1	-413	1 Baseline Dark	V	V	WT	V_V_WT	0	2.103	1_V_V_WT	V_V_WT	3.88629712635974
1	-412	1 Baseline Dark	V	V	WT	V_V_WT	0	2.386	1_V_V_WT	V_V_WT	3.88468998121114
1	-411	1 Baseline Dark	V	V	WT	V_V_WT	0	2.386	1_V_V_WT	V_V_WT	3.88245255235151
1	-410	1 Baseline Dark	V	V	WT	V_V_WT	0	2.424	1_V_V_WT	V_V_WT	3.87953676872355
1	-409	1 Baseline Dark	V	V	WT	V_V_WT	0	2.474	1_V_V_WT	V_V_WT	3.87590262924575
1	-408	1 Baseline Dark	V	V	WT	V_V_WT	0	2.474	1_V_V_WT	V_V_WT	3.87151913588388
1	-407	1 Baseline Dark	V	V	WT	V_V_WT	0	2.391	1_V_V_WT	V_V_WT	3.86636503217202
1	-406	1 Baseline Dark	V	V	WT	V_V_WT	0	2.154	1_V_V_WT	V_V_WT	3.86042934851312
1	-405	1 Baseline Dark	V	V	WT	V_V_WT	0.04	2.167	1_V_V_WT	V_V_WT	3.85370993818418
1	-404	1 Baseline Dark	V	V	WT	V_V_WT	0	2.113	1_V_V_WT	V_V_WT	3.84620821132946
1	-403	1 Baseline Dark	V	V	WT	V_V_WT	0	2.027	1_V_V_WT	V_V_WT	3.83793443634664
1	-402	1 Baseline Dark	V	V	WT	V_V_WT	0	2.027	1_V_V_WT	V_V_WT	3.82890924367242
1	-401	1 Baseline Dark	V	V	WT	V_V_WT	0	1.893	1_V_V_WT	V_V_WT	3.81916160097118
1	-400	1 Baseline Dark	V	V	WT	V_V_WT	0	1.84	1_V_V_WT	V_V_WT	3.80872352598202
1	-399	1 Baseline Dark	V	V	WT	V_V_WT	0.036	1.706	1_V_V_WT	V_V_WT	3.79763387155792
1	-398	1 Baseline Dark	V	V	WT	V_V_WT	0	1.709	1_V_V_WT	V_V_WT	3.78593888717421
1	-397	1 Baseline Dark	V	V	WT	V_V_WT	0.033	1.709	1_V_V_WT	V_V_WT	3.77369112026154
1	-396	1 Baseline Dark	V	V	WT	V_V_WT	0	1.735	1_V_V_WT	V_V_WT	3.7609475801693
1	-395	1 Baseline Dark	V	V	WT	V_V_WT	0.053	1.643	1_V_V_WT	V_V_WT	3.74776655235965
1	-394	1 Baseline Dark	V	V	WT	V_V_WT	0	1.65	1_V_V_WT	V_V_WT	3.73420822172936
1	-393	1 Baseline Dark	V	V	WT	V_V_WT	0.053	1.65	1_V_V_WT	V_V_WT	3.72033400472152
1	-392	1 Baseline Dark	V	V	WT	V_V_WT	0.036	1.65	1_V_V_WT	V_V_WT	3.70620526349043
1	-391	1 Baseline Dark	V	V	WT	V_V_WT	0.134	1.838	1_V_V_WT	V_V_WT	3.69188206896031
1	-390	1 Baseline Dark	V	V	WT	V_V_WT	0	1.838	1_V_V_WT	V_V_WT	3.67742204463366
1	-389	1 Baseline Dark	V	V	WT	V_V_WT	0.21	1.838	1_V_V_WT	V_V_WT	3.66287931430872
1	-388	1 Baseline Dark	V	V	WT	V_V_WT	0.099	1.838	1_V_V_WT	V_V_WT	3.64830357515271
1	-387	1 Baseline Dark	V	V	WT	V_V_WT	0.072	1.837	1_V_V_WT	V_V_WT	3.63373932072318
1	-386	1 Baseline Dark	V	V	WT	V_V_WT	0	1.933	1_V_V_WT	V_V_WT	3.61922522223463
1	-385	1 Baseline Dark	V	V	WT	V_V_WT	0.049	1.968	1_V_V_WT	V_V_WT	3.60479368380226
1	-384	1 Baseline Dark	V	V	WT	V_V_WT	0	1.968	1_V_V_WT	V_V_WT	3.59047057978095
1	-383	1 Baseline Dark	V	V	WT	V_V_WT	0	2.023	1_V_V_WT	V_V_WT	3.57627517064136
1	-382	1 Baseline Dark	V	V	WT	V_V_WT	0.283	2.023	1_V_V_WT	V_V_WT	3.56222019955768
1	-381	1 Baseline Dark	V	V	WT	V_V_WT	0	2.085	1_V_V_WT	V_V_WT	3.54831216094059
1	-380	1 Baseline Dark	V	V	WT	V_V_WT	0.038	2.085	1_V_V_WT	V_V_WT	3.53455172898832
1	-379	1 Baseline Dark	V	V	WT	V_V_WT	0.05	2.085	1_V_V_WT	V_V_WT	3.52093433197867
1	-378	1 Baseline Dark	V	V	WT	V_V_WT	0	2.14	1_V_V_WT	V_V_WT	3.50745147744503
1	-377	1 Baseline Dark	V	V	WT	V_V_WT	0.081	2.14	1_V_V_WT	V_V_WT	3.49409343391144
1	-376	1 Baseline Dark	V	V	WT	V_V_WT	0	2.171	1_V_V_WT	V_V_WT	3.48084823541716
1	-375	1 Baseline Dark	V	V	WT	V_V_WT	0.058	2.131	1_V_V_WT	V_V_WT	3.46770199499931
1	-374	1 Baseline Dark	V	V	WT	V_V_WT	0	2.19	1_V_V_WT	V_V_WT	3.45463986822085
1	-373	1 Baseline Dark	V	V	WT	V_V_WT	0	2.285	1_V_V_WT	V_V_WT	3.44164702464185
1	-372	1 Baseline Dark	V	V	WT	V_V_WT	0	2.285	1_V_V_WT	V_V_WT	3.42870959324345
1	-371	1 Baseline Dark	V	V	WT	V_V_WT	0	2.31	1_V_V_WT	V_V_WT	3.41581556056925
1	-370	1 Baseline Dark	V	V	WT	V_V_WT	0	2.483	1_V_V_WT	V_V_WT	3.40295559742627
1	-369	1 Baseline Dark	V	V	WT	V_V_WT	0.054	2.562	1_V_V_WT	V_V_WT	3.39012379312991
1	-368	1 Baseline Dark	V	V	WT	V_V_WT	0.047	2.588	1_V_V_WT	V_V_WT	3.37731827784368
1	-367	1 Baseline Dark	V	V	WT	V_V_WT	0	2.555	1_V_V_WT	V_V_WT	3.36454172187645
1	-366	1 Baseline Dark	V	V	WT	V_V_WT	0.026	2.59	1_V_V_WT	V_V_WT	3.35180169148382
1	-365	1 Baseline Dark	V	V	WT	V_V_WT	0.094	2.636	1_V_V_WT	V_V_WT	3.33911086550626
1	-364	1 Baseline Dark	V	V	WT	V_V_WT	0.046	2.669	1_V_V_WT	V_V_WT	3.32648709691621
1	-363	1 Baseline Dark	V	V	WT	V_V_WT	0	2.655	1_V_V_WT	V_V_WT	3.31395332733597
1	-362	1 Baseline Dark	V	V	WT	V_V_WT	0	2.619	1_V_V_WT	V_V_WT	3.30153735486097
1	-361	1 Baseline Dark	V	V	WT	V_V_WT	0.188	2.485	1_V_V_WT	V_V_WT	3.28927146174049
1	-360	1 Baseline Dark	V	V	WT	V_V_WT	0	2.573	1_V_V_WT	V_V_WT	3.2771919179644
1	-359	1 Baseline Dark	V	V	WT	V_V_WT	0	2.4	1_V_V_WT	V_V_WT	3.2653383695257
1	-358	1 Baseline Dark	V	V	WT	V_V_WT	0	2.301	1_V_V_WT	V_V_WT	3.25375312821478
1	-357	1 Baseline Dark	V	V	WT	V_V_WT	0.057	2.229	1_V_V_WT	V_V_WT	3.24248038648761
1	-356	1 Baseline Dark	V	V	WT	V_V_WT	0.096	2.229	1_V_V_WT	V_V_WT	3.23156537504442
1	-355	1 Baseline Dark	V	V	WT	V_V_WT	0.035	2.217	1_V_V_WT	V_V_WT	3.22105348079808
1	-354	1 Baseline Dark	V	V	WT	V_V_WT	0	2.217	1_V_V_WT	V_V_WT	3.2109896262233
1	-353	1 Baseline Dark	V	V	WT	V_V_WT	0.055	2.217	1_V_V_WT	V_V_WT	3.20141819515694
1	-352	1 Baseline Dark	V	V	WT	V_V_WT	0	1.934	1_V_V_WT	V_V_WT	3.1923813624626
1	-351	1 Baseline Dark	V	V	WT	V_V_WT	0.062	1.973	1_V_V_WT	V_V_WT	3.18391801096162
1	-350	1 Baseline Dark	V	V	WT	V_V_WT	0	1.935	1_V_V_WT	V_V_WT	3.17606298964984
1	-349	1 Baseline Dark	V	V	WT	V_V_WT	0	1.885	1_V_V_WT	V_V_WT	3.16884645582063
1	-348	1 Baseline Dark	V	V	WT	V_V_WT	0.055	1.885	1_V_V_WT	V_V_WT	3.1622933120887
1	-347	1 Baseline Dark	V	V	WT	V_V_WT	0	1.804	1_V_V_WT	V_V_WT	3.15642275221146
1	-346	1 Baseline Dark	V	V	WT	V_V_WT	0.031	1.804	1_V_V_WT	V_V_WT	3.15124896971748
1	-345	1 Baseline Dark	V	V	WT	V_V_WT	0	1.746	1_V_V_WT	V_V_WT	3.14678408117279
1	-344	1 Baseline Dark	V	V	WT	V_V_WT	0.059	1.78	1_V_V_WT	V_V_WT	3.14303487841419
1	-343	1 Baseline Dark	V	V	WT	V_V_WT	0.095	1.78	1_V_V_WT	V_V_WT	3.14000179512357
1	-342	1 Baseline Dark	V	V	WT	V_V_WT	0	1.78	1_V_V_WT	V_V_WT	3.13767903549213
1	-341	1 Baseline Dark	V	V	WT	V_V_WT	0.025	1.78	1_V_V_WT	V_V_WT	3.13605481450615
1	-340	1 Baseline Dark	V	V	WT	V_V_WT	0.173	1.89	1_V_V_WT	V_V_WT	3.13511169574593
1	-339	1 Baseline Dark	V	V	WT	V_V_WT	0.115	1.929	1_V_V_WT	V_V_WT	3.13482701369036
1	-338	1 Baseline Dark	V	V	WT	V_V_WT	0.026	1.882	1_V_V_WT	V_V_WT	3.13517337540598
1	-337	1 Baseline Dark	V	V	WT	V_V_WT	0	1.882	1_V_V_WT	V_V_WT	3.13611921937589
1	-336	1 Baseline Dark	V	V	WT	V_V_WT	0.035	1.936	1_V_V_WT	V_V_WT	3.13762941564569
1	-335	1 Baseline Dark	V	V	WT	V_V_WT	0.099	1.842	1_V_V_WT	V_V_WT	3.13966589605138
1	-334	1 Baseline Dark	V	V	WT	V_V_WT	0.033	1.845	1_V_V_WT	V_V_WT	3.14218829133361
1	-333	1 Baseline Dark	V	V	WT	V_V_WT	0.039	1.845	1_V_V_WT	V_V_WT	3.14515456408249
1	-332	1 Baseline Dark	V	V	WT	V_V_WT	0	1.845	1_V_V_WT	V_V_WT	3.14852162379515
1	-331	1 Baseline Dark	V	V	WT	V_V_WT	0	1.657	1_V_V_WT	V_V_WT	3.15224590400382
1	-330	1 Baseline Dark	V	V	WT	V_V_WT	0.088	1.734	1_V_V_WT	V_V_WT	3.156283895335
1	-329	1 Baseline Dark	V	V	WT	V_V_WT	0.037	1.734	1_V_V_WT	V_V_WT	3.16059246665789
1	-328	1 Baseline Dark	V	V	WT	V_V_WT	0	1.734	1_V_V_WT	V_V_WT	3.16512879615494
1	-327	1 Baseline Dark	V	V	WT	V_V_WT	0	1.677	1_V_V_WT	V_V_WT	3.16985120842931
1	-326	1 Baseline Dark	V	V	WT	V_V_WT	0	1.581	1_V_V_WT	V_V_WT	3.17471961433817
1	-325	1 Baseline Dark	V	V	WT	V_V_WT	0.037	1.546	1_V_V_WT	V_V_WT	3.17969572064901
1	-324	1 Baseline Dark	V	V	WT	V_V_WT	0	1.565	1_V_V_WT	V_V_WT	3.18474316776262
1	-323	1 Baseline Dark	V	V	WT	V_V_WT	0	1.51	1_V_V_WT	V_V_WT	3.18982759833022
1	-322	1 Baseline Dark	V	V	WT	V_V_WT	0	1.534	1_V_V_WT	V_V_WT	3.19491666706467
1	-321	1 Baseline Dark	V	V	WT	V_V_WT	0.039	1.472	1_V_V_WT	V_V_WT	3.19997999041238
1	-320	1 Baseline Dark	V	V	WT	V_V_WT	0	1.472	1_V_V_WT	V_V_WT	3.20498905549066
1	-319	1 Baseline Dark	V	V	WT	V_V_WT	0	1.472	1_V_V_WT	V_V_WT	3.20991709091008
1	-318	1 Baseline Dark	V	V	WT	V_V_WT	0	1.473	1_V_V_WT	V_V_WT	3.2147389118106
1	-317	1 Baseline Dark	V	V	WT	V_V_WT	0	1.473	1_V_V_WT	V_V_WT	3.21943075555672
1	-316	1 Baseline Dark	V	V	WT	V_V_WT	0	1.51	1_V_V_WT	V_V_WT	3.22397011151147
1	-315	1 Baseline Dark	V	V	WT	V_V_WT	0	1.51	1_V_V_WT	V_V_WT	3.22833556196726
1	-314	1 Baseline Dark	V	V	WT	V_V_WT	0.034	1.451	1_V_V_WT	V_V_WT	3.23250664092414
1	-313	1 Baseline Dark	V	V	WT	V_V_WT	0	1.356	1_V_V_WT	V_V_WT	3.23646372183333
1	-312	1 Baseline Dark	V	V	WT	V_V_WT	0	1.418	1_V_V_WT	V_V_WT	3.24018793764784
1	-311	1 Baseline Dark	V	V	WT	V_V_WT	0	1.393	1_V_V_WT	V_V_WT	3.24366114236428
1	-310	1 Baseline Dark	V	V	WT	V_V_WT	0.11	1.22	1_V_V_WT	V_V_WT	3.2468659148887
1	-309	1 Baseline Dark	V	V	WT	V_V_WT	0.093	1.105	1_V_V_WT	V_V_WT	3.24978560609966
1	-308	1 Baseline Dark	V	V	WT	V_V_WT	0	1.138	1_V_V_WT	V_V_WT	3.25240426645245
1	-307	1 Baseline Dark	V	V	WT	V_V_WT	0	1.138	1_V_V_WT	V_V_WT	3.25470628012914
1	-306	1 Baseline Dark	V	V	WT	V_V_WT	0.08	1.137	1_V_V_WT	V_V_WT	3.25667702513857
1	-305	1 Baseline Dark	V	V	WT	V_V_WT	0	1.089	1_V_V_WT	V_V_WT	3.25830322882921
1	-304	1 Baseline Dark	V	V	WT	V_V_WT	0.049	1.107	1_V_V_WT	V_V_WT	3.2595731841816
1	-303	1 Baseline Dark	V	V	WT	V_V_WT	0	1.119	1_V_V_WT	V_V_WT	3.26047697507754
1	-302	1 Baseline Dark	V	V	WT	V_V_WT	0	1.148	1_V_V_WT	V_V_WT	3.2610067079489
1	-301	1 Baseline Dark	V	V	WT	V_V_WT	0	1.148	1_V_V_WT	V_V_WT	3.2611567348699
1	-300	1 Baseline Dark	V	V	WT	V_V_WT	0.077	1.06	1_V_V_WT	V_V_WT	3.26092385907327
1	-299	1 Baseline Dark	V	V	WT	V_V_WT	0	1.055	1_V_V_WT	V_V_WT	3.26030751410151
1	-298	1 Baseline Dark	V	V	WT	V_V_WT	0	1.055	1_V_V_WT	V_V_WT	3.25930990315859
1	-297	1 Baseline Dark	V	V	WT	V_V_WT	0	1.055	1_V_V_WT	V_V_WT	3.25793609359018
1	-296	1 Baseline Dark	V	V	WT	V_V_WT	0	1.265	1_V_V_WT	V_V_WT	3.25619405431313
1	-295	1 Baseline Dark	V	V	WT	V_V_WT	0	1.347	1_V_V_WT	V_V_WT	3.25409463693959
1	-294	1 Baseline Dark	V	V	WT	V_V_WT	0.019	1.402	1_V_V_WT	V_V_WT	3.25165148905908
1	-293	1 Baseline Dark	V	V	WT	V_V_WT	0	1.458	1_V_V_WT	V_V_WT	3.2488809006426
1	-292	1 Baseline Dark	V	V	WT	V_V_WT	0.024	1.458	1_V_V_WT	V_V_WT	3.24580158763481
1	-291	1 Baseline Dark	V	V	WT	V_V_WT	0	1.485	1_V_V_WT	V_V_WT	3.24243440851389
1	-290	1 Baseline Dark	V	V	WT	V_V_WT	0	1.485	1_V_V_WT	V_V_WT	3.23880202408526
1	-289	1 Baseline Dark	V	V	WT	V_V_WT	0	1.549	1_V_V_WT	V_V_WT	3.23492850411277
1	-288	1 Baseline Dark	V	V	WT	V_V_WT	0.056	1.622	1_V_V_WT	V_V_WT	3.23083889460333
1	-287	1 Baseline Dark	V	V	WT	V_V_WT	0	1.727	1_V_V_WT	V_V_WT	3.22655874678382
1	-286	1 Baseline Dark	V	V	WT	V_V_WT	0.068	1.727	1_V_V_WT	V_V_WT	3.22211362185048
1	-285	1 Baseline Dark	V	V	WT	V_V_WT	0	1.727	1_V_V_WT	V_V_WT	3.21752861529787
1	-284	1 Baseline Dark	V	V	WT	V_V_WT	0	1.752	1_V_V_WT	V_V_WT	3.2128278885118
1	-283	1 Baseline Dark	V	V	WT	V_V_WT	0	1.752	1_V_V_WT	V_V_WT	3.208034214689
1	-282	1 Baseline Dark	V	V	WT	V_V_WT	0.062	1.875	1_V_V_WT	V_V_WT	3.20316856815554
1	-281	1 Baseline Dark	V	V	WT	V_V_WT	0	1.875	1_V_V_WT	V_V_WT	3.1982497643006
1	-280	1 Baseline Dark	V	V	WT	V_V_WT	0	1.765	1_V_V_WT	V_V_WT	3.19329416657251
1	-279	1 Baseline Dark	V	V	WT	V_V_WT	0	1.672	1_V_V_WT	V_V_WT	3.18831547203855
1	-278	1 Baseline Dark	V	V	WT	V_V_WT	0.059	1.973	1_V_V_WT	V_V_WT	3.18332458281025
1	-277	1 Baseline Dark	V	V	WT	V_V_WT	0	2.147	1_V_V_WT	V_V_WT	3.17832957170748
1	-276	1 Baseline Dark	V	V	WT	V_V_WT	0.034	2.205	1_V_V_WT	V_V_WT	3.17333574749094
1	-275	1 Baseline Dark	V	V	WT	V_V_WT	0.051	2.205	1_V_V_WT	V_V_WT	3.16834621359331
1	-274	1 Baseline Dark	V	V	WT	V_V_WT	0.051	2.156	1_V_V_WT	V_V_WT	3.16336330559145
1	-273	1 Baseline Dark	V	V	WT	V_V_WT	0.051	2.156	1_V_V_WT	V_V_WT	3.15838777950092
1	-272	1 Baseline Dark	V	V	WT	V_V_WT	0.029	2.156	1_V_V_WT	V_V_WT	3.15341887099747
1	-271	1 Baseline Dark	V	V	WT	V_V_WT	0	2.156	1_V_V_WT	V_V_WT	3.14845489538954
1	-270	1 Baseline Dark	V	V	WT	V_V_WT	0	2.079	1_V_V_WT	V_V_WT	3.14349404789712
1	-269	1 Baseline Dark	V	V	WT	V_V_WT	0.032	2.079	1_V_V_WT	V_V_WT	3.1385348723303
1	-268	1 Baseline Dark	V	V	WT	V_V_WT	0	2.079	1_V_V_WT	V_V_WT	3.13357690552261
1	-267	1 Baseline Dark	V	V	WT	V_V_WT	0	2.079	1_V_V_WT	V_V_WT	3.1286214154235
1	-266	1 Baseline Dark	V	V	WT	V_V_WT	0.21	2.079	1_V_V_WT	V_V_WT	3.12367214662792
1	-265	1 Baseline Dark	V	V	WT	V_V_WT	0.119	2.079	1_V_V_WT	V_V_WT	3.11873606080248
1	-264	1 Baseline Dark	V	V	WT	V_V_WT	0.055	2.06	1_V_V_WT	V_V_WT	3.11382404831781
1	-263	1 Baseline Dark	V	V	WT	V_V_WT	0.056	2.251	1_V_V_WT	V_V_WT	3.1089507217623
1	-262	1 Baseline Dark	V	V	WT	V_V_WT	0	2.227	1_V_V_WT	V_V_WT	3.1041324122132
1	-261	1 Baseline Dark	V	V	WT	V_V_WT	0.066	2.227	1_V_V_WT	V_V_WT	3.0993902745994
1	-260	1 Baseline Dark	V	V	WT	V_V_WT	0	2.227	1_V_V_WT	V_V_WT	3.09475155246022
1	-259	1 Baseline Dark	V	V	WT	V_V_WT	0.064	2.227	1_V_V_WT	V_V_WT	3.09024985594658
1	-258	1 Baseline Dark	V	V	WT	V_V_WT	0.073	2.171	1_V_V_WT	V_V_WT	3.0859252990895
1	-257	1 Baseline Dark	V	V	WT	V_V_WT	0.105	2.171	1_V_V_WT	V_V_WT	3.08182448986036
1	-256	1 Baseline Dark	V	V	WT	V_V_WT	0	2.103	1_V_V_WT	V_V_WT	3.0780003626784
1	-255	1 Baseline Dark	V	V	WT	V_V_WT	0	2.205	1_V_V_WT	V_V_WT	3.07451184639562
1	-254	1 Baseline Dark	V	V	WT	V_V_WT	0.059	2.205	1_V_V_WT	V_V_WT	3.07142337424196
1	-253	1 Baseline Dark	V	V	WT	V_V_WT	0	2.205	1_V_V_WT	V_V_WT	3.06880422748168
1	-252	1 Baseline Dark	V	V	WT	V_V_WT	0.123	2.21	1_V_V_WT	V_V_WT	3.06672773275751
1	-251	1 Baseline Dark	V	V	WT	V_V_WT	0	2.239	1_V_V_WT	V_V_WT	3.06527031259658
1	-250	1 Baseline Dark	V	V	WT	V_V_WT	0	2.239	1_V_V_WT	V_V_WT	3.06451041351766
1	-249	1 Baseline Dark	V	V	WT	V_V_WT	0	2.239	1_V_V_WT	V_V_WT	3.0645273203254
1	-248	1 Baseline Dark	V	V	WT	V_V_WT	0.301	2.233	1_V_V_WT	V_V_WT	3.06539988544063
1	-247	1 Baseline Dark	V	V	WT	V_V_WT	0.174	2.233	1_V_V_WT	V_V_WT	3.06720519412807
1	-246	1 Baseline Dark	V	V	WT	V_V_WT	0.138	2.199	1_V_V_WT	V_V_WT	3.07001718993804
1	-245	1 Baseline Dark	V	V	WT	V_V_WT	0	2.148	1_V_V_WT	V_V_WT	3.07390528837858
1	-244	1 Baseline Dark	V	V	WT	V_V_WT	0	2.135	1_V_V_WT	V_V_WT	3.07893300874345
1	-243	1 Baseline Dark	V	V	WT	V_V_WT	0	2.353	1_V_V_WT	V_V_WT	3.08515664961793
1	-242	1 Baseline Dark	V	V	WT	V_V_WT	0	2.401	1_V_V_WT	V_V_WT	3.09262403872681
1	-241	1 Baseline Dark	V	V	WT	V_V_WT	0	2.435	1_V_V_WT	V_V_WT	3.10137337988227
1	-240	1 Baseline Dark	V	V	WT	V_V_WT	0	2.435	1_V_V_WT	V_V_WT	3.11143222593294
1	-239	1 Baseline Dark	V	V	WT	V_V_WT	0	2.474	1_V_V_WT	V_V_WT	3.12281659723833
1	-238	1 Baseline Dark	V	V	WT	V_V_WT	0	2.474	1_V_V_WT	V_V_WT	3.13553026751477
1	-237	1 Baseline Dark	V	V	WT	V_V_WT	0	2.548	1_V_V_WT	V_V_WT	3.14956423006025
1	-236	1 Baseline Dark	V	V	WT	V_V_WT	0	2.338	1_V_V_WT	V_V_WT	3.16489857449425
1	-235	1 Baseline Dark	V	V	WT	V_V_WT	0	2.219	1_V_V_WT	V_V_WT	3.18150899495796
1	-234	1 Baseline Dark	V	V	WT	V_V_WT	0	2.164	1_V_V_WT	V_V_WT	3.19936021532439
1	-233	1 Baseline Dark	V	V	WT	V_V_WT	0.191	2.132	1_V_V_WT	V_V_WT	3.21840405261051
1	-232	1 Baseline Dark	V	V	WT	V_V_WT	0	2.132	1_V_V_WT	V_V_WT	3.23857990410989
1	-231	1 Baseline Dark	V	V	WT	V_V_WT	0	2.066	1_V_V_WT	V_V_WT	3.25981543359381
1	-230	1 Baseline Dark	V	V	WT	V_V_WT	0	2.122	1_V_V_WT	V_V_WT	3.2820274498731
1	-229	1 Baseline Dark	V	V	WT	V_V_WT	0	2.058	1_V_V_WT	V_V_WT	3.30512296218471
1	-228	1 Baseline Dark	V	V	WT	V_V_WT	0	1.985	1_V_V_WT	V_V_WT	3.32900039047768
1	-227	1 Baseline Dark	V	V	WT	V_V_WT	0	1.88	1_V_V_WT	V_V_WT	3.35355091292678
1	-226	1 Baseline Dark	V	V	WT	V_V_WT	0	2.164	1_V_V_WT	V_V_WT	3.37866063266719
1	-225	1 Baseline Dark	V	V	WT	V_V_WT	0.102	2.164	1_V_V_WT	V_V_WT	3.40421424307311
1	-224	1 Baseline Dark	V	V	WT	V_V_WT	0	2.151	1_V_V_WT	V_V_WT	3.43009466796002
1	-223	1 Baseline Dark	V	V	WT	V_V_WT	0	2.151	1_V_V_WT	V_V_WT	3.45618448586941
1	-222	1 Baseline Dark	V	V	WT	V_V_WT	0.067	2.06	1_V_V_WT	V_V_WT	3.48236666544406
1	-221	1 Baseline Dark	V	V	WT	V_V_WT	0.029	2.141	1_V_V_WT	V_V_WT	3.5085248876165
1	-220	1 Baseline Dark	V	V	WT	V_V_WT	0	2.165	1_V_V_WT	V_V_WT	3.53454614356761
1	-219	1 Baseline Dark	V	V	WT	V_V_WT	0	2.165	1_V_V_WT	V_V_WT	3.56032251783219
1	-218	1 Baseline Dark	V	V	WT	V_V_WT	0.053	1.864	1_V_V_WT	V_V_WT	3.58575249291518
1	-217	1 Baseline Dark	V	V	WT	V_V_WT	0	1.69	1_V_V_WT	V_V_WT	3.61074211290197
1	-216	1 Baseline Dark	V	V	WT	V_V_WT	0	1.67	1_V_V_WT	V_V_WT	3.63520441520725
1	-215	1 Baseline Dark	V	V	WT	V_V_WT	0	1.773	1_V_V_WT	V_V_WT	3.65905554561357
1	-214	1 Baseline Dark	V	V	WT	V_V_WT	0.038	1.812	1_V_V_WT	V_V_WT	3.68222010539702
1	-213	1 Baseline Dark	V	V	WT	V_V_WT	0.269	1.833	1_V_V_WT	V_V_WT	3.7046331577142
1	-212	1 Baseline Dark	V	V	WT	V_V_WT	0.077	1.894	1_V_V_WT	V_V_WT	3.72624045790841
1	-211	1 Baseline Dark	V	V	WT	V_V_WT	0.034	1.894	1_V_V_WT	V_V_WT	3.74699847707835
1	-210	1 Baseline Dark	V	V	WT	V_V_WT	0	1.934	1_V_V_WT	V_V_WT	3.76687421774466
1	-209	1 Baseline Dark	V	V	WT	V_V_WT	0.071	1.934	1_V_V_WT	V_V_WT	3.78584483527925
1	-208	1 Baseline Dark	V	V	WT	V_V_WT	0	1.934	1_V_V_WT	V_V_WT	3.8038955941846
1	-207	1 Baseline Dark	V	V	WT	V_V_WT	0.074	1.934	1_V_V_WT	V_V_WT	3.82101469318644
1	-206	1 Baseline Dark	V	V	WT	V_V_WT	0	1.934	1_V_V_WT	V_V_WT	3.83719682631246
1	-205	1 Baseline Dark	V	V	WT	V_V_WT	0	1.934	1_V_V_WT	V_V_WT	3.85244365254803
1	-204	1 Baseline Dark	V	V	WT	V_V_WT	0	1.934	1_V_V_WT	V_V_WT	3.86676268320939
1	-203	1 Baseline Dark	V	V	WT	V_V_WT	0.024	1.743	1_V_V_WT	V_V_WT	3.88016609095187
1	-202	1 Baseline Dark	V	V	WT	V_V_WT	0	1.779	1_V_V_WT	V_V_WT	3.89266946721194
1	-201	1 Baseline Dark	V	V	WT	V_V_WT	0	1.779	1_V_V_WT	V_V_WT	3.90429055446457
1	-200	1 Baseline Dark	V	V	WT	V_V_WT	0.056	1.894	1_V_V_WT	V_V_WT	3.91504804556855
1	-199	1 Baseline Dark	V	V	WT	V_V_WT	0	1.894	1_V_V_WT	V_V_WT	3.92496052734532
1	-198	1 Baseline Dark	V	V	WT	V_V_WT	0	1.962	1_V_V_WT	V_V_WT	3.93404514385926
1	-197	1 Baseline Dark	V	V	WT	V_V_WT	0	1.989	1_V_V_WT	V_V_WT	3.94231645989272
1	-196	1 Baseline Dark	V	V	WT	V_V_WT	0.284	2.025	1_V_V_WT	V_V_WT	3.94978549629801
1	-195	1 Baseline Dark	V	V	WT	V_V_WT	0	1.923	1_V_V_WT	V_V_WT	3.95645890185067
1	-194	1 Baseline Dark	V	V	WT	V_V_WT	0.046	1.923	1_V_V_WT	V_V_WT	3.96233827895062
1	-193	1 Baseline Dark	V	V	WT	V_V_WT	0	2.008	1_V_V_WT	V_V_WT	3.96741967816446
1	-192	1 Baseline Dark	V	V	WT	V_V_WT	0.032	1.941	1_V_V_WT	V_V_WT	3.97169327883715
1	-191	1 Baseline Dark	V	V	WT	V_V_WT	0.081	1.912	1_V_V_WT	V_V_WT	3.97514325515588
1	-190	1 Baseline Dark	V	V	WT	V_V_WT	0.024	1.912	1_V_V_WT	V_V_WT	3.97774783830402
1	-189	1 Baseline Dark	V	V	WT	V_V_WT	0	1.938	1_V_V_WT	V_V_WT	3.97947956882576
1	-188	1 Baseline Dark	V	V	WT	V_V_WT	0	1.949	1_V_V_WT	V_V_WT	3.98030573841315
1	-187	1 Baseline Dark	V	V	WT	V_V_WT	0	1.949	1_V_V_WT	V_V_WT	3.98018900550582
1	-186	1 Baseline Dark	V	V	WT	V_V_WT	0.118	1.949	1_V_V_WT	V_V_WT	3.97908818031912
1	-185	1 Baseline Dark	V	V	WT	V_V_WT	0.103	1.949	1_V_V_WT	V_V_WT	3.97695915292229
1	-184	1 Baseline Dark	V	V	WT	V_V_WT	0.039	1.96	1_V_V_WT	V_V_WT	3.97375595031761
1	-183	1 Baseline Dark	V	V	WT	V_V_WT	0.021	1.691	1_V_V_WT	V_V_WT	3.96943189900915
1	-182	1 Baseline Dark	V	V	WT	V_V_WT	0.061	1.702	1_V_V_WT	V_V_WT	3.96394086551416
1	-181	1 Baseline Dark	V	V	WT	V_V_WT	0	1.812	1_V_V_WT	V_V_WT	3.95723854921357
1	-180	1 Baseline Dark	V	V	WT	V_V_WT	0.04	1.984	1_V_V_WT	V_V_WT	3.9492837990287
1	-179	1 Baseline Dark	V	V	WT	V_V_WT	0	1.913	1_V_V_WT	V_V_WT	3.94003992604896
1	-178	1 Baseline Dark	V	V	WT	V_V_WT	0	1.988	1_V_V_WT	V_V_WT	3.92947598042717
1	-177	1 Baseline Dark	V	V	WT	V_V_WT	0	1.914	1_V_V_WT	V_V_WT	3.91756796859867
1	-176	1 Baseline Dark	V	V	WT	V_V_WT	0	1.914	1_V_V_WT	V_V_WT	3.90429997951996
1	-175	1 Baseline Dark	V	V	WT	V_V_WT	0	1.914	1_V_V_WT	V_V_WT	3.8896651958501
1	-174	1 Baseline Dark	V	V	WT	V_V_WT	0	2.153	1_V_V_WT	V_V_WT	3.87366677000355
1	-173	1 Baseline Dark	V	V	WT	V_V_WT	0	2.303	1_V_V_WT	V_V_WT	3.85631853915058
1	-172	1 Baseline Dark	V	V	WT	V_V_WT	0.036	2.303	1_V_V_WT	V_V_WT	3.83764556572201
1	-171	1 Baseline Dark	V	V	WT	V_V_WT	0	2.303	1_V_V_WT	V_V_WT	3.8176844890562
1	-170	1 Baseline Dark	V	V	WT	V_V_WT	0.115	2.247	1_V_V_WT	V_V_WT	3.79648367724728
1	-169	1 Baseline Dark	V	V	WT	V_V_WT	0	2.584	1_V_V_WT	V_V_WT	3.7741031724009
1	-168	1 Baseline Dark	V	V	WT	V_V_WT	0.068	2.584	1_V_V_WT	V_V_WT	3.75061443031562
1	-167	1 Baseline Dark	V	V	WT	V_V_WT	0.027	2.584	1_V_V_WT	V_V_WT	3.72609985208315
1	-166	1 Baseline Dark	V	V	WT	V_V_WT	0.036	2.3	1_V_V_WT	V_V_WT	3.7006521168675
1	-165	1 Baseline Dark	V	V	WT	V_V_WT	0	2.3	1_V_V_WT	V_V_WT	3.67437332557611
1	-164	1 Baseline Dark	V	V	WT	V_V_WT	0	2.254	1_V_V_WT	V_V_WT	3.64737396707402
1	-163	1 Baseline Dark	V	V	WT	V_V_WT	0.085	2.254	1_V_V_WT	V_V_WT	3.61977172491667
1	-162	1 Baseline Dark	V	V	WT	V_V_WT	0	2.222	1_V_V_WT	V_V_WT	3.59169014641772
1	-161	1 Baseline Dark	V	V	WT	V_V_WT	0	2.141	1_V_V_WT	V_V_WT	3.56325719145379
1	-160	1 Baseline Dark	V	V	WT	V_V_WT	0	2.117	1_V_V_WT	V_V_WT	3.53460369468273
1	-159	1 Baseline Dark	V	V	WT	V_V_WT	0.026	2.117	1_V_V_WT	V_V_WT	3.50586175420738
1	-158	1 Baseline Dark	V	V	WT	V_V_WT	0.064	2.117	1_V_V_WT	V_V_WT	3.47716309006888
1	-157	1 Baseline Dark	V	V	WT	V_V_WT	0	2.206	1_V_V_WT	V_V_WT	3.44863738552742
1	-156	1 Baseline Dark	V	V	WT	V_V_WT	0	2.088	1_V_V_WT	V_V_WT	3.42041152979419
1	-155	1 Baseline Dark	V	V	WT	V_V_WT	0	1.985	1_V_V_WT	V_V_WT	3.39261066269635
1	-154	1 Baseline Dark	V	V	WT	V_V_WT	0.049	2.022	1_V_V_WT	V_V_WT	3.36535400919808
1	-153	1 Baseline Dark	V	V	WT	V_V_WT	0	2.001	1_V_V_WT	V_V_WT	3.33875257051905
1	-152	1 Baseline Dark	V	V	WT	V_V_WT	0.088	1.94	1_V_V_WT	V_V_WT	3.31290781280432
1	-151	1 Baseline Dark	V	V	WT	V_V_WT	0.144	2	1_V_V_WT	V_V_WT	3.28791049614357
1	-150	1 Baseline Dark	V	V	WT	V_V_WT	0.172	1.96	1_V_V_WT	V_V_WT	3.26383966017864
1	-149	1 Baseline Dark	V	V	WT	V_V_WT	0	1.96	1_V_V_WT	V_V_WT	3.24076177851335
1	-148	1 Baseline Dark	V	V	WT	V_V_WT	0.075	1.96	1_V_V_WT	V_V_WT	3.21873238536181
1	-147	1 Baseline Dark	V	V	WT	V_V_WT	0	1.96	1_V_V_WT	V_V_WT	3.19780246533929
1	-146	1 Baseline Dark	V	V	WT	V_V_WT	0	1.96	1_V_V_WT	V_V_WT	3.17801129239969
1	-145	1 Baseline Dark	V	V	WT	V_V_WT	0	1.96	1_V_V_WT	V_V_WT	3.15938637748979
1	-144	1 Baseline Dark	V	V	WT	V_V_WT	0.239	1.96	1_V_V_WT	V_V_WT	3.14195287532043
1	-143	1 Baseline Dark	V	V	WT	V_V_WT	0.174	1.96	1_V_V_WT	V_V_WT	3.12573371352524
1	-142	1 Baseline Dark	V	V	WT	V_V_WT	0	1.924	1_V_V_WT	V_V_WT	3.11074078397032
1	-141	1 Baseline Dark	V	V	WT	V_V_WT	0	1.924	1_V_V_WT	V_V_WT	3.09697323582224
1	-140	1 Baseline Dark	V	V	WT	V_V_WT	0	1.809	1_V_V_WT	V_V_WT	3.08441821995486
1	-139	1 Baseline Dark	V	V	WT	V_V_WT	0.337	1.809	1_V_V_WT	V_V_WT	3.0730517707383
1	-138	1 Baseline Dark	V	V	WT	V_V_WT	0	1.741	1_V_V_WT	V_V_WT	3.06283980717944
1	-137	1 Baseline Dark	V	V	WT	V_V_WT	0	1.843	1_V_V_WT	V_V_WT	3.0537392364288
1	-136	1 Baseline Dark	V	V	WT	V_V_WT	0	1.807	1_V_V_WT	V_V_WT	3.04570023565863
1	-135	1 Baseline Dark	V	V	WT	V_V_WT	0	1.807	1_V_V_WT	V_V_WT	3.03867167548144
1	-134	1 Baseline Dark	V	V	WT	V_V_WT	0	1.807	1_V_V_WT	V_V_WT	3.03260242626526
1	-133	1 Baseline Dark	V	V	WT	V_V_WT	0	1.722	1_V_V_WT	V_V_WT	3.02744090071835
1	-132	1 Baseline Dark	V	V	WT	V_V_WT	0	1.722	1_V_V_WT	V_V_WT	3.02313342710891
1	-131	1 Baseline Dark	V	V	WT	V_V_WT	0	1.722	1_V_V_WT	V_V_WT	3.0196248175268
1	-130	1 Baseline Dark	V	V	WT	V_V_WT	0	1.722	1_V_V_WT	V_V_WT	3.01685954816097
1	-129	1 Baseline Dark	V	V	WT	V_V_WT	0	1.696	1_V_V_WT	V_V_WT	3.01478286331991
1	-128	1 Baseline Dark	V	V	WT	V_V_WT	0	1.632	1_V_V_WT	V_V_WT	3.01334178532909
1	-127	1 Baseline Dark	V	V	WT	V_V_WT	0.089	1.632	1_V_V_WT	V_V_WT	3.01248601249502
1	-126	1 Baseline Dark	V	V	WT	V_V_WT	0	1.666	1_V_V_WT	V_V_WT	3.01216869598604
1	-125	1 Baseline Dark	V	V	WT	V_V_WT	0	1.751	1_V_V_WT	V_V_WT	3.01234708450197
1	-124	1 Baseline Dark	V	V	WT	V_V_WT	0.076	1.702	1_V_V_WT	V_V_WT	3.01298303131017
1	-123	1 Baseline Dark	V	V	WT	V_V_WT	0	1.702	1_V_V_WT	V_V_WT	3.01404335942196
1	-122	1 Baseline Dark	V	V	WT	V_V_WT	0	1.614	1_V_V_WT	V_V_WT	3.01550008803129
1	-121	1 Baseline Dark	V	V	WT	V_V_WT	0.06	1.47	1_V_V_WT	V_V_WT	3.01733051966122
1	-120	1 Baseline Dark	V	V	WT	V_V_WT	0	1.298	1_V_V_WT	V_V_WT	3.0195171966803
1	-119	1 Baseline Dark	V	V	WT	V_V_WT	0	1.298	1_V_V_WT	V_V_WT	3.02204773758698
1	-118	1 Baseline Dark	V	V	WT	V_V_WT	0	1.223	1_V_V_WT	V_V_WT	3.02491455853061
1	-117	1 Baseline Dark	V	V	WT	V_V_WT	0	1.223	1_V_V_WT	V_V_WT	3.02811449949185
1	-116	1 Baseline Dark	V	V	WT	V_V_WT	0	1.29	1_V_V_WT	V_V_WT	3.03164779063068
1	-115	1 Baseline Dark	V	V	WT	V_V_WT	0	1.329	1_V_V_WT	V_V_WT	3.03551580292208
1	-114	1 Baseline Dark	V	V	WT	V_V_WT	0	1.09	1_V_V_WT	V_V_WT	3.03972219158827
1	-113	1 Baseline Dark	V	V	WT	V_V_WT	0	0.916	1_V_V_WT	V_V_WT	3.04427285860933
1	-112	1 Baseline Dark	V	V	WT	V_V_WT	0	0.916	1_V_V_WT	V_V_WT	3.04917531718939
1	-111	1 Baseline Dark	V	V	WT	V_V_WT	0	1.02	1_V_V_WT	V_V_WT	3.05443805348335
1	-110	1 Baseline Dark	V	V	WT	V_V_WT	0	1.02	1_V_V_WT	V_V_WT	3.06006989993161
1	-109	1 Baseline Dark	V	V	WT	V_V_WT	0	0.683	1_V_V_WT	V_V_WT	3.06607942771736
1	-108	1 Baseline Dark	V	V	WT	V_V_WT	0	0.753	1_V_V_WT	V_V_WT	3.07247437706242
1	-107	1 Baseline Dark	V	V	WT	V_V_WT	0.129	0.793	1_V_V_WT	V_V_WT	3.07926112740095
1	-106	1 Baseline Dark	V	V	WT	V_V_WT	0	0.793	1_V_V_WT	V_V_WT	3.08644459791517
1	-105	1 Baseline Dark	V	V	WT	V_V_WT	0	0.922	1_V_V_WT	V_V_WT	3.09402896009704
1	-104	1 Baseline Dark	V	V	WT	V_V_WT	0	0.942	1_V_V_WT	V_V_WT	3.10201613833455
1	-103	1 Baseline Dark	V	V	WT	V_V_WT	0	0.942	1_V_V_WT	V_V_WT	3.11040512739693
1	-102	1 Baseline Dark	V	V	WT	V_V_WT	0	1.071	1_V_V_WT	V_V_WT	3.11919175031799
1	-101	1 Baseline Dark	V	V	WT	V_V_WT	0	1.071	1_V_V_WT	V_V_WT	3.1283684788521
1	-100	1 Baseline Dark	V	V	WT	V_V_WT	0	1.071	1_V_V_WT	V_V_WT	3.13792430968093
1	-99	1 Baseline Dark	V	V	WT	V_V_WT	0	1.071	1_V_V_WT	V_V_WT	3.1478452921008
1	-98	1 Baseline Dark	V	V	WT	V_V_WT	0	1.071	1_V_V_WT	V_V_WT	3.15811629332287
1	-97	1 Baseline Dark	V	V	WT	V_V_WT	0	0.982	1_V_V_WT	V_V_WT	3.16871981947788
1	-96	1 Baseline Dark	V	V	WT	V_V_WT	0.034	1.186	1_V_V_WT	V_V_WT	3.17963778689443
1	-95	1 Baseline Dark	V	V	WT	V_V_WT	0.085	1.258	1_V_V_WT	V_V_WT	3.19085156978132
1	-94	1 Baseline Dark	V	V	WT	V_V_WT	0	1.182	1_V_V_WT	V_V_WT	3.20233985913215
1	-93	1 Baseline Dark	V	V	WT	V_V_WT	0	1.182	1_V_V_WT	V_V_WT	3.21407824863082
1	-92	1 Baseline Dark	V	V	WT	V_V_WT	0	1.182	1_V_V_WT	V_V_WT	3.22603985986779
1	-91	1 Baseline Dark	V	V	WT	V_V_WT	0	1.122	1_V_V_WT	V_V_WT	3.23819689939041
1	-90	1 Baseline Dark	V	V	WT	V_V_WT	0	1.122	1_V_V_WT	V_V_WT	3.25051987230374
1	-89	1 Baseline Dark	V	V	WT	V_V_WT	0	1.122	1_V_V_WT	V_V_WT	3.26297850323597
1	-88	1 Baseline Dark	V	V	WT	V_V_WT	0	1.146	1_V_V_WT	V_V_WT	3.27554078593071
1	-87	1 Baseline Dark	V	V	WT	V_V_WT	0	1.146	1_V_V_WT	V_V_WT	3.28817282760286
1	-86	1 Baseline Dark	V	V	WT	V_V_WT	0.067	1.146	1_V_V_WT	V_V_WT	3.30083909647652
1	-85	1 Baseline Dark	V	V	WT	V_V_WT	0.039	1.146	1_V_V_WT	V_V_WT	3.31350269194527
1	-84	1 Baseline Dark	V	V	WT	V_V_WT	0	1.195	1_V_V_WT	V_V_WT	3.32612563547414
1	-83	1 Baseline Dark	V	V	WT	V_V_WT	0	1.195	1_V_V_WT	V_V_WT	3.33866919103674
1	-82	1 Baseline Dark	V	V	WT	V_V_WT	0	1.195	1_V_V_WT	V_V_WT	3.35109422282882
1	-81	1 Baseline Dark	V	V	WT	V_V_WT	0.104	1.195	1_V_V_WT	V_V_WT	3.36336159282993
1	-80	1 Baseline Dark	V	V	WT	V_V_WT	0	1.195	1_V_V_WT	V_V_WT	3.37543260957779
1	-79	1 Baseline Dark	V	V	WT	V_V_WT	0	1.195	1_V_V_WT	V_V_WT	3.38726953026472
1	-78	1 Baseline Dark	V	V	WT	V_V_WT	0.07	1.195	1_V_V_WT	V_V_WT	3.39883612381403
1	-77	1 Baseline Dark	V	V	WT	V_V_WT	0.04	1.066	1_V_V_WT	V_V_WT	3.41009829467389
1	-76	1 Baseline Dark	V	V	WT	V_V_WT	0	1.066	1_V_V_WT	V_V_WT	3.42102477345331
1	-75	1 Baseline Dark	V	V	WT	V_V_WT	0.129	1.066	1_V_V_WT	V_V_WT	3.4315878675362
1	-74	1 Baseline Dark	V	V	WT	V_V_WT	0.02	1.066	1_V_V_WT	V_V_WT	3.44176427344104
1	-73	1 Baseline Dark	V	V	WT	V_V_WT	0	1.066	1_V_V_WT	V_V_WT	3.45153594076506
1	-72	1 Baseline Dark	V	V	WT	V_V_WT	0.129	1.066	1_V_V_WT	V_V_WT	3.46089097887067
1	-71	1 Baseline Dark	V	V	WT	V_V_WT	0	1.215	1_V_V_WT	V_V_WT	3.46982459348978
1	-70	1 Baseline Dark	V	V	WT	V_V_WT	0	1.215	1_V_V_WT	V_V_WT	3.47834003861424
1	-69	1 Baseline Dark	V	V	WT	V_V_WT	0	1.215	1_V_V_WT	V_V_WT	3.48644956440462
1	-68	1 Baseline Dark	V	V	WT	V_V_WT	0	1.215	1_V_V_WT	V_V_WT	3.49417533785291
1	-67	1 Baseline Dark	V	V	WT	V_V_WT	0	1.215	1_V_V_WT	V_V_WT	3.50155031919962
1	-66	1 Baseline Dark	V	V	WT	V_V_WT	0.204	1.201	1_V_V_WT	V_V_WT	3.50861906220307
1	-65	1 Baseline Dark	V	V	WT	V_V_WT	0.072	1.151	1_V_V_WT	V_V_WT	3.51543841926362
1	-64	1 Baseline Dark	V	V	WT	V_V_WT	0	1.216	1_V_V_WT	V_V_WT	3.52207812149673
1	-63	1 Baseline Dark	V	V	WT	V_V_WT	0	1.216	1_V_V_WT	V_V_WT	3.52862121239245
1	-62	1 Baseline Dark	V	V	WT	V_V_WT	0	1.252	1_V_V_WT	V_V_WT	3.53516430809603
1	-61	1 Baseline Dark	V	V	WT	V_V_WT	0	1.347	1_V_V_WT	V_V_WT	3.54181766822422
1	-60	1 Baseline Dark	V	V	WT	V_V_WT	0	1.347	1_V_V_WT	V_V_WT	3.54870505265476
1	-59	1 Baseline Dark	V	V	WT	V_V_WT	0	1.484	1_V_V_WT	V_V_WT	3.5559633573323
1	-58	1 Baseline Dark	V	V	WT	V_V_WT	0.024	1.484	1_V_V_WT	V_V_WT	3.56374201474538
1	-57	1 Baseline Dark	V	V	WT	V_V_WT	0	1.484	1_V_V_WT	V_V_WT	3.57220215733993
1	-56	1 Baseline Dark	V	V	WT	V_V_WT	0	1.417	1_V_V_WT	V_V_WT	3.58151554582135
1	-55	1 Baseline Dark	V	V	WT	V_V_WT	0	1.378	1_V_V_WT	V_V_WT	3.5918632693656
1	-54	1 Baseline Dark	V	V	WT	V_V_WT	0.049	1.462	1_V_V_WT	V_V_WT	3.60343321028684
1	-53	1 Baseline Dark	V	V	WT	V_V_WT	0	1.568	1_V_V_WT	V_V_WT	3.61641527062385
1	-52	1 Baseline Dark	V	V	WT	V_V_WT	0	1.658	1_V_V_WT	V_V_WT	3.63100219720355
1	-51	1 Baseline Dark	V	V	WT	V_V_WT	0	1.653	1_V_V_WT	V_V_WT	3.64738747323362
1	-50	1 Baseline Dark	V	V	WT	V_V_WT	0	1.71	1_V_V_WT	V_V_WT	3.66576434118044
1	-49	1 Baseline Dark	V	V	WT	V_V_WT	0	1.745	1_V_V_WT	V_V_WT	3.68632400494968
1	-48	1 Baseline Dark	V	V	WT	V_V_WT	0	1.71	1_V_V_WT	V_V_WT	3.70925342827668
1	-47	1 Baseline Dark	V	V	WT	V_V_WT	0	1.67	1_V_V_WT	V_V_WT	3.73473314610002
1	-46	1 Baseline Dark	V	V	WT	V_V_WT	0	1.705	1_V_V_WT	V_V_WT	3.76293513205017
1	-45	1 Baseline Dark	V	V	WT	V_V_WT	0	1.691	1_V_V_WT	V_V_WT	3.79402077308656
1	-44	1 Baseline Dark	V	V	WT	V_V_WT	0	1.671	1_V_V_WT	V_V_WT	3.82813899399247
1	-43	1 Baseline Dark	V	V	WT	V_V_WT	0	1.71	1_V_V_WT	V_V_WT	3.86542457702756
1	-42	1 Baseline Dark	V	V	WT	V_V_WT	0	1.711	1_V_V_WT	V_V_WT	3.90599672236974
1	-41	1 Baseline Dark	V	V	WT	V_V_WT	0.149	1.957	1_V_V_WT	V_V_WT	3.94995788685363
1	-40	1 Baseline Dark	V	V	WT	V_V_WT	0	1.957	1_V_V_WT	V_V_WT	3.997392933136
1	-39	1 Baseline Dark	V	V	WT	V_V_WT	0	1.957	1_V_V_WT	V_V_WT	4.04836862015658
1	-38	1 Baseline Dark	V	V	WT	V_V_WT	0	2.002	1_V_V_WT	V_V_WT	4.10293345342593
1	-37	1 Baseline Dark	V	V	WT	V_V_WT	0	2.262	1_V_V_WT	V_V_WT	4.16111790425788
1	-36	1 Baseline Dark	V	V	WT	V_V_WT	0.02	2.122	1_V_V_WT	V_V_WT	4.22293500581707
1	-35	1 Baseline Dark	V	V	WT	V_V_WT	0.035	2.28	1_V_V_WT	V_V_WT	4.28838131199788
1	-34	1 Baseline Dark	V	V	WT	V_V_WT	0.065	2.359	1_V_V_WT	V_V_WT	4.35744047135687
1	-33	1 Baseline Dark	V	V	WT	V_V_WT	0	2.359	1_V_V_WT	V_V_WT	4.4300916492676
1	-32	1 Baseline Dark	V	V	WT	V_V_WT	0.036	2.451	1_V_V_WT	V_V_WT	4.50630623201373
1	-31	1 Baseline Dark	V	V	WT	V_V_WT	0.095	2.451	1_V_V_WT	V_V_WT	4.58605246929923
1	-30	1 Baseline Dark	V	V	WT	V_V_WT	0	2.681	1_V_V_WT	V_V_WT	4.66929308047392
1	-29	1 Baseline Dark	V	V	WT	V_V_WT	0.137	2.802	1_V_V_WT	V_V_WT	4.75598617341418
1	-28	1 Baseline Dark	V	V	WT	V_V_WT	0	2.958	1_V_V_WT	V_V_WT	4.84608784766986
1	-27	1 Baseline Dark	V	V	WT	V_V_WT	0	3.005	1_V_V_WT	V_V_WT	4.9395548321242
1	-26	1 Baseline Dark	V	V	WT	V_V_WT	0	3.005	1_V_V_WT	V_V_WT	5.03634709587116
1	-25	1 Baseline Dark	V	V	WT	V_V_WT	0	3.111	1_V_V_WT	V_V_WT	5.13643036438722
1	-24	1 Baseline Dark	V	V	WT	V_V_WT	0.084	3.255	1_V_V_WT	V_V_WT	5.23977676367828
1	-23	1 Baseline Dark	V	V	WT	V_V_WT	0.106	3.289	1_V_V_WT	V_V_WT	5.34636180392483
1	-22	1 Baseline Dark	V	V	WT	V_V_WT	0.09	3.352	1_V_V_WT	V_V_WT	5.45617137754143
1	-21	1 Baseline Dark	V	V	WT	V_V_WT	0.099	3.454	1_V_V_WT	V_V_WT	5.56920497425584
1	-20	1 Baseline Dark	V	V	WT	V_V_WT	0.057	3.481	1_V_V_WT	V_V_WT	5.68547678353224
1	-19	1 Baseline Dark	V	V	WT	V_V_WT	0.035	3.567	1_V_V_WT	V_V_WT	5.8050163456386
1	-18	1 Baseline Dark	V	V	WT	V_V_WT	0.035	3.63	1_V_V_WT	V_V_WT	5.92786872401515
1	-17	1 Baseline Dark	V	V	WT	V_V_WT	0	3.844	1_V_V_WT	V_V_WT	6.05409417157841
1	-16	1 Baseline Dark	V	V	WT	V_V_WT	0.035	4.048	1_V_V_WT	V_V_WT	6.18376728122393
1	-15	1 Baseline Dark	V	V	WT	V_V_WT	0.115	4.192	1_V_V_WT	V_V_WT	6.31697562099718
1	-14	1 Baseline Dark	V	V	WT	V_V_WT	0	4.355	1_V_V_WT	V_V_WT	6.45381787193105
1	-13	1 Baseline Dark	V	V	WT	V_V_WT	0.039	4.529	1_V_V_WT	V_V_WT	6.59440149889631
1	-12	1 Baseline Dark	V	V	WT	V_V_WT	0.13	4.676	1_V_V_WT	V_V_WT	6.73883999305864
1	-11	1 Baseline Dark	V	V	WT	V_V_WT	0.246	4.699	1_V_V_WT	V_V_WT	6.88724974631066
1	-10	1 Baseline Dark	V	V	WT	V_V_WT	0	4.772	1_V_V_WT	V_V_WT	7.03974662158562
1	-9	1 Baseline Dark	V	V	WT	V_V_WT	0	4.859	1_V_V_WT	V_V_WT	7.19644229738944
1	-8	1 Baseline Dark	V	V	WT	V_V_WT	0.045	4.925	1_V_V_WT	V_V_WT	7.35744047050137
1	-7	1 Baseline Dark	V	V	WT	V_V_WT	0.26	5.102	1_V_V_WT	V_V_WT	7.52283300879833
1	-6	1 Baseline Dark	V	V	WT	V_V_WT	0.064	5.17	1_V_V_WT	V_V_WT	7.69269615017303
1	-5	1 Baseline Dark	V	V	WT	V_V_WT	0.23	5.335	1_V_V_WT	V_V_WT	7.86709063610569
1	-4	1 Baseline Dark	V	V	WT	V_V_WT	0.079	5.443	1_V_V_WT	V_V_WT	8.0460696743944
1	-3	1 Baseline Dark	V	V	WT	V_V_WT	0	5.63	1_V_V_WT	V_V_WT	8.22966446304157
1	-2	1 Baseline Dark	V	V	WT	V_V_WT	0.092	5.676	1_V_V_WT	V_V_WT	8.41787772370425
1	-1	1 Baseline Dark	V	V	WT	V_V_WT	0	5.74	1_V_V_WT	V_V_WT	8.61068153674404
1	0	2 Light	V	V	WT	V_V_WT	0.23	6.14	1_V_V_WT	V_V_WT	8.80801574725092
1	1	2 Light	V	V	WT	V_V_WT	0.121	6.061	1_V_V_WT	V_V_WT	9.00978700702393
1	2	2 Light	V	V	WT	V_V_WT	0.18	6.204	1_V_V_WT	V_V_WT	9.21586849201586
1	3	2 Light	V	V	WT	V_V_WT	0.047	6.342	1_V_V_WT	V_V_WT	9.42610032120629
1	4	2 Light	V	V	WT	V_V_WT	0	6.419	1_V_V_WT	V_V_WT	9.64029068457363
1	5	2 Light	V	V	WT	V_V_WT	0.106	6.518	1_V_V_WT	V_V_WT	9.85821767206061
1	6	2 Light	V	V	WT	V_V_WT	0.193	6.674	1_V_V_WT	V_V_WT	10.0796358650822
1	7	2 Light	V	V	WT	V_V_WT	0.034	6.656	1_V_V_WT	V_V_WT	10.3042917436358
1	8	2 Light	V	V	WT	V_V_WT	0.063	6.871	1_V_V_WT	V_V_WT	10.5319178553403
1	9	2 Light	V	V	WT	V_V_WT	0.102	7.029	1_V_V_WT	V_V_WT	10.7622412389312
1	10	2 Light	V	V	WT	V_V_WT	0.027	7.161	1_V_V_WT	V_V_WT	10.9949808310031
1	11	2 Light	V	V	WT	V_V_WT	0.086	7.253	1_V_V_WT	V_V_WT	11.2298531858697
1	12	2 Light	V	V	WT	V_V_WT	0.063	7.277	1_V_V_WT	V_V_WT	11.4665739468899
1	13	2 Light	V	V	WT	V_V_WT	0.214	7.562	1_V_V_WT	V_V_WT	11.704861865467
1	14	2 Light	V	V	WT	V_V_WT	0.204	7.823	1_V_V_WT	V_V_WT	11.9444440501749
1	15	2 Light	V	V	WT	V_V_WT	0.144	7.999	1_V_V_WT	V_V_WT	12.1850611320235
1	16	2 Light	V	V	WT	V_V_WT	0.163	8.476	1_V_V_WT	V_V_WT	12.426472237596
1	17	2 Light	V	V	WT	V_V_WT	0.174	8.661	1_V_V_WT	V_V_WT	12.6684550743941
1	18	2 Light	V	V	WT	V_V_WT	0.147	9.041	1_V_V_WT	V_V_WT	12.9107964412209
1	19	2 Light	V	V	WT	V_V_WT	0.172	9.156	1_V_V_WT	V_V_WT	13.1533097619406
1	20	2 Light	V	V	WT	V_V_WT	0.073	9.635	1_V_V_WT	V_V_WT	13.3958428545208
1	21	2 Light	V	V	WT	V_V_WT	0.087	9.842	1_V_V_WT	V_V_WT	13.6382804435883
1	22	2 Light	V	V	WT	V_V_WT	0.066	10.172	1_V_V_WT	V_V_WT	13.8805459340018
1	23	2 Light	V	V	WT	V_V_WT	0.177	10.221	1_V_V_WT	V_V_WT	14.1226023999702
1	24	2 Light	V	V	WT	V_V_WT	0.088	10.664	1_V_V_WT	V_V_WT	14.3644527590706
1	25	2 Light	V	V	WT	V_V_WT	0.2	10.625	1_V_V_WT	V_V_WT	14.6061391204344
1	26	2 Light	V	V	WT	V_V_WT	0.173	11.025	1_V_V_WT	V_V_WT	14.8477413199203
1	27	2 Light	V	V	WT	V_V_WT	0.187	11.326	1_V_V_WT	V_V_WT	15.0893692360399
1	28	2 Light	V	V	WT	V_V_WT	0.082	11.305	1_V_V_WT	V_V_WT	15.3311435054053
1	29	2 Light	V	V	WT	V_V_WT	0.159	11.447	1_V_V_WT	V_V_WT	15.5732081796226
1	30	2 Light	V	V	WT	V_V_WT	0.4	11.68	1_V_V_WT	V_V_WT	15.8157319220588
1	31	2 Light	V	V	WT	V_V_WT	0.058	11.826	1_V_V_WT	V_V_WT	16.0589032658741
1	32	2 Light	V	V	WT	V_V_WT	0.143	11.876	1_V_V_WT	V_V_WT	16.302925468317
1	33	2 Light	V	V	WT	V_V_WT	0.138	12.141	1_V_V_WT	V_V_WT	16.5480110726471
1	34	2 Light	V	V	WT	V_V_WT	0.077	12.485	1_V_V_WT	V_V_WT	16.7943766308311
1	35	2 Light	V	V	WT	V_V_WT	0.099	12.674	1_V_V_WT	V_V_WT	17.0422380418409
1	36	2 Light	V	V	WT	V_V_WT	0.24	12.753	1_V_V_WT	V_V_WT	17.2918039745743
1	37	2 Light	V	V	WT	V_V_WT	0.088	13.034	1_V_V_WT	V_V_WT	17.5432701580501
1	38	2 Light	V	V	WT	V_V_WT	0.305	13.361	1_V_V_WT	V_V_WT	17.7968143314295
1	39	2 Light	V	V	WT	V_V_WT	0.257	13.598	1_V_V_WT	V_V_WT	18.0525916316887
1	40	2 Light	V	V	WT	V_V_WT	0.189	13.966	1_V_V_WT	V_V_WT	18.3107305199417
1	41	2 Light	V	V	WT	V_V_WT	0.127	14.228	1_V_V_WT	V_V_WT	18.5713293333027
1	42	2 Light	V	V	WT	V_V_WT	0.059	14.384	1_V_V_WT	V_V_WT	18.8344535300043
1	43	2 Light	V	V	WT	V_V_WT	0.285	14.438	1_V_V_WT	V_V_WT	19.1001336788209
1	44	2 Light	V	V	WT	V_V_WT	0.296	14.543	1_V_V_WT	V_V_WT	19.3683703396221
1	45	2 Light	V	V	WT	V_V_WT	0.291	14.707	1_V_V_WT	V_V_WT	19.6391580289296
1	46	2 Light	V	V	WT	V_V_WT	0.477	14.853	1_V_V_WT	V_V_WT	19.9124853697438
1	47	2 Light	V	V	WT	V_V_WT	0.224	14.986	1_V_V_WT	V_V_WT	20.1883174121538
1	48	2 Light	V	V	WT	V_V_WT	0.51	15.409	1_V_V_WT	V_V_WT	20.4666081262804
1	49	2 Light	V	V	WT	V_V_WT	0.361	15.47	1_V_V_WT	V_V_WT	20.747290737261
1	50	2 Light	V	V	WT	V_V_WT	0.479	15.712	1_V_V_WT	V_V_WT	21.0302892290656
1	51	2 Light	V	V	WT	V_V_WT	0.207	15.996	1_V_V_WT	V_V_WT	21.3155080132537
1	52	2 Light	V	V	WT	V_V_WT	0.375	16.134	1_V_V_WT	V_V_WT	21.602831443933
1	53	2 Light	V	V	WT	V_V_WT	0.309	16.391	1_V_V_WT	V_V_WT	21.8921284364223
1	54	2 Light	V	V	WT	V_V_WT	0.507	16.619	1_V_V_WT	V_V_WT	22.1832574181708
1	55	2 Light	V	V	WT	V_V_WT	0.191	16.851	1_V_V_WT	V_V_WT	22.4760715126677
1	56	2 Light	V	V	WT	V_V_WT	0.479	17.007	1_V_V_WT	V_V_WT	22.77042383907
1	57	2 Light	V	V	WT	V_V_WT	0.301	17.221	1_V_V_WT	V_V_WT	23.0661710557442
1	58	2 Light	V	V	WT	V_V_WT	0.071	17.494	1_V_V_WT	V_V_WT	23.3631732805808
1	59	2 Light	V	V	WT	V_V_WT	0.142	17.832	1_V_V_WT	V_V_WT	23.6613042657578
1	60	2 Light	V	V	WT	V_V_WT	0.463	18.171	1_V_V_WT	V_V_WT	23.9604577061202
1	61	2 Light	V	V	WT	V_V_WT	0.267	18.543	1_V_V_WT	V_V_WT	24.2605513251495
1	62	2 Light	V	V	WT	V_V_WT	0.23	18.758	1_V_V_WT	V_V_WT	24.5615303816621
1	63	2 Light	V	V	WT	V_V_WT	0.312	19.033	1_V_V_WT	V_V_WT	24.8633705192314
1	64	2 Light	V	V	WT	V_V_WT	0.344	19.178	1_V_V_WT	V_V_WT	25.1660798818513
1	65	2 Light	V	V	WT	V_V_WT	0.295	19.575	1_V_V_WT	V_V_WT	25.4696947003829
1	66	2 Light	V	V	WT	V_V_WT	0.272	19.715	1_V_V_WT	V_V_WT	25.7742625665904
1	67	2 Light	V	V	WT	V_V_WT	0.315	20.104	1_V_V_WT	V_V_WT	26.0798593748283
1	68	2 Light	V	V	WT	V_V_WT	0.39	20.176	1_V_V_WT	V_V_WT	26.3865939315376
1	69	2 Light	V	V	WT	V_V_WT	0.339	20.311	1_V_V_WT	V_V_WT	26.6946059935607
1	70	2 Light	V	V	WT	V_V_WT	0.395	20.585	1_V_V_WT	V_V_WT	27.0040635165101
1	71	2 Light	V	V	WT	V_V_WT	0.348	20.831	1_V_V_WT	V_V_WT	27.3151591645425
1	72	2 Light	V	V	WT	V_V_WT	0.219	21.026	1_V_V_WT	V_V_WT	27.6281061535576
1	73	2 Light	V	V	WT	V_V_WT	0.268	20.932	1_V_V_WT	V_V_WT	27.9431335131277
1	74	2 Light	V	V	WT	V_V_WT	0.309	21.265	1_V_V_WT	V_V_WT	28.2604808685884
1	75	2 Light	V	V	WT	V_V_WT	0.308	21.389	1_V_V_WT	V_V_WT	28.5803928556558
1	76	2 Light	V	V	WT	V_V_WT	0.309	21.273	1_V_V_WT	V_V_WT	28.9031132885675
1	77	2 Light	V	V	WT	V_V_WT	0.307	21.418	1_V_V_WT	V_V_WT	29.2288792078026
1	78	2 Light	V	V	WT	V_V_WT	0.57	21.493	1_V_V_WT	V_V_WT	29.5579149371509
1	79	2 Light	V	V	WT	V_V_WT	0.233	21.839	1_V_V_WT	V_V_WT	29.8904262754874
1	80	2 Light	V	V	WT	V_V_WT	0.315	21.941	1_V_V_WT	V_V_WT	30.2265949484986
1	81	2 Light	V	V	WT	V_V_WT	0.371	22.243	1_V_V_WT	V_V_WT	30.5665734354859
1	82	2 Light	V	V	WT	V_V_WT	0.204	22.337	1_V_V_WT	V_V_WT	30.9104802780283
1	83	2 Light	V	V	WT	V_V_WT	0.434	22.92	1_V_V_WT	V_V_WT	31.2583959618622
1	84	2 Light	V	V	WT	V_V_WT	0.316	23.039	1_V_V_WT	V_V_WT	31.6103668515157
1	85	2 Light	V	V	WT	V_V_WT	0.432	23.177	1_V_V_WT	V_V_WT	31.9664246390846
1	86	2 Light	V	V	WT	V_V_WT	0.329	23.119	1_V_V_WT	V_V_WT	32.3265621571206
1	87	2 Light	V	V	WT	V_V_WT	0.401	23.507	1_V_V_WT	V_V_WT	32.6907247904761
1	88	2 Light	V	V	WT	V_V_WT	0.355	23.861	1_V_V_WT	V_V_WT	33.0588101133414
1	89	2 Light	V	V	WT	V_V_WT	0.497	24.104	1_V_V_WT	V_V_WT	33.4306683530448
1	90	2 Light	V	V	WT	V_V_WT	0.739	24.159	1_V_V_WT	V_V_WT	33.8061036662726
1	91	2 Light	V	V	WT	V_V_WT	0.43	24.767	1_V_V_WT	V_V_WT	34.1848761932083
1	92	2 Light	V	V	WT	V_V_WT	0.358	24.877	1_V_V_WT	V_V_WT	34.5667048390204
1	93	2 Light	V	V	WT	V_V_WT	0.413	25.063	1_V_V_WT	V_V_WT	34.951270715595
1	94	2 Light	V	V	WT	V_V_WT	0.222	25.406	1_V_V_WT	V_V_WT	35.3382211637694
1	95	2 Light	V	V	WT	V_V_WT	0.496	25.323	1_V_V_WT	V_V_WT	35.7271742655918
1	96	2 Light	V	V	WT	V_V_WT	0.38	25.495	1_V_V_WT	V_V_WT	36.1177237477517
1	97	2 Light	V	V	WT	V_V_WT	0.477	25.503	1_V_V_WT	V_V_WT	36.509444169669
1	98	2 Light	V	V	WT	V_V_WT	0.377	26.17	1_V_V_WT	V_V_WT	36.9018962904391
1	99	2 Light	V	V	WT	V_V_WT	0.392	26.536	1_V_V_WT	V_V_WT	37.2946325061671
1	100	2 Light	V	V	WT	V_V_WT	0.463	26.882	1_V_V_WT	V_V_WT	37.6872022522418
1	101	2 Light	V	V	WT	V_V_WT	0.373	27.032	1_V_V_WT	V_V_WT	38.0791560374624
1	102	2 Light	V	V	WT	V_V_WT	0.254	27.227	1_V_V_WT	V_V_WT	38.4700447620009
1	103	2 Light	V	V	WT	V_V_WT	0.191	27.251	1_V_V_WT	V_V_WT	38.8594220751068
1	104	2 Light	V	V	WT	V_V_WT	0.629	27.363	1_V_V_WT	V_V_WT	39.2468560203656
1	105	2 Light	V	V	WT	V_V_WT	0.415	27.186	1_V_V_WT	V_V_WT	39.631934926288
1	106	2 Light	V	V	WT	V_V_WT	0.361	27.307	1_V_V_WT	V_V_WT	40.0142707363082
1	107	2 Light	V	V	WT	V_V_WT	0.369	27.366	1_V_V_WT	V_V_WT	40.3935017505569
1	108	3 Dark	V	V	WT	V_V_WT	0.585	27.388	1_V_V_WT	V_V_WT	40.769294745211
1	109	3 Dark	V	V	WT	V_V_WT	0.707	27.756	1_V_V_WT	V_V_WT	41.1413464514939
1	110	3 Dark	V	V	WT	V_V_WT	0.581	27.866	1_V_V_WT	V_V_WT	41.5093843953718
1	111	3 Dark	V	V	WT	V_V_WT	0.509	28.143	1_V_V_WT	V_V_WT	41.8731671075291
1	112	3 Dark	V	V	WT	V_V_WT	0.469	28.92	1_V_V_WT	V_V_WT	42.2324837366903
1	113	3 Dark	V	V	WT	V_V_WT	0.892	29.189	1_V_V_WT	V_V_WT	42.5871531045746
1	114	3 Dark	V	V	WT	V_V_WT	0.626	29.524	1_V_V_WT	V_V_WT	42.9370222587011
1	115	3 Dark	V	V	WT	V_V_WT	0.329	29.553	1_V_V_WT	V_V_WT	43.2819645820753
1	116	3 Dark	V	V	WT	V_V_WT	0.421	29.721	1_V_V_WT	V_V_WT	43.6218775323603
1	117	3 Dark	V	V	WT	V_V_WT	0.689	29.755	1_V_V_WT	V_V_WT	43.956680084483
1	118	3 Dark	V	V	WT	V_V_WT	0.425	29.937	1_V_V_WT	V_V_WT	44.2863099544447
1	119	3 Dark	V	V	WT	V_V_WT	0.385	29.851	1_V_V_WT	V_V_WT	44.6107206824402
1	120	3 Dark	V	V	WT	V_V_WT	0.518	29.677	1_V_V_WT	V_V_WT	44.9298786537706
1	121	3 Dark	V	V	WT	V_V_WT	0.875	30.203	1_V_V_WT	V_V_WT	45.2437589686925
1	122	3 Dark	V	V	WT	V_V_WT	0.34	30.366	1_V_V_WT	V_V_WT	45.5523390703401
1	123	3 Dark	V	V	WT	V_V_WT	0.498	30.579	1_V_V_WT	V_V_WT	45.8555994727104
1	124	3 Dark	V	V	WT	V_V_WT	0.687	30.779	1_V_V_WT	V_V_WT	46.1535223661091
1	125	3 Dark	V	V	WT	V_V_WT	0.212	30.948	1_V_V_WT	V_V_WT	46.4460893115681
1	126	3 Dark	V	V	WT	V_V_WT	0.444	30.948	1_V_V_WT	V_V_WT	46.7332799580486
1	127	3 Dark	V	V	WT	V_V_WT	0.323	30.767	1_V_V_WT	V_V_WT	47.01507254243
1	128	3 Dark	V	V	WT	V_V_WT	1.057	30.606	1_V_V_WT	V_V_WT	47.2914403235002
1	129	3 Dark	V	V	WT	V_V_WT	0.705	30.725	1_V_V_WT	V_V_WT	47.5623498329357
1	130	3 Dark	V	V	WT	V_V_WT	0.741	31.202	1_V_V_WT	V_V_WT	47.8277602150895
1	131	3 Dark	V	V	WT	V_V_WT	0.498	31.532	1_V_V_WT	V_V_WT	48.0876229165488
1	132	3 Dark	V	V	WT	V_V_WT	0.414	31.912	1_V_V_WT	V_V_WT	48.3418817099197
1	133	3 Dark	V	V	WT	V_V_WT	0.292	32.171	1_V_V_WT	V_V_WT	48.5904730280901
1	134	3 Dark	V	V	WT	V_V_WT	0.421	32.133	1_V_V_WT	V_V_WT	48.8333265785453
1	135	3 Dark	V	V	WT	V_V_WT	0.131	32.144	1_V_V_WT	V_V_WT	49.0703661986111
1	136	3 Dark	V	V	WT	V_V_WT	0.43	32.028	1_V_V_WT	V_V_WT	49.3015109118456
1	137	3 Dark	V	V	WT	V_V_WT	0.366	31.925	1_V_V_WT	V_V_WT	49.5266761388762
1	138	3 Dark	V	V	WT	V_V_WT	0.592	31.726	1_V_V_WT	V_V_WT	49.7457750167911
1	139	3 Dark	V	V	WT	V_V_WT	0.601	31.693	1_V_V_WT	V_V_WT	49.9587197811786
1	140	3 Dark	V	V	WT	V_V_WT	0.425	31.851	1_V_V_WT	V_V_WT	50.1654231641566
1	141	3 Dark	V	V	WT	V_V_WT	0.648	32.019	1_V_V_WT	V_V_WT	50.3657997679344
1	142	3 Dark	V	V	WT	V_V_WT	0.981	32.095	1_V_V_WT	V_V_WT	50.5597673734062
1	143	3 Dark	V	V	WT	V_V_WT	0.703	31.78	1_V_V_WT	V_V_WT	50.7472481512426
1	144	3 Dark	V	V	WT	V_V_WT	0.651	31.595	1_V_V_WT	V_V_WT	50.9281697455198
1	145	3 Dark	V	V	WT	V_V_WT	0.461	31.73	1_V_V_WT	V_V_WT	51.1024662082643
1	146	3 Dark	V	V	WT	V_V_WT	0.497	31.835	1_V_V_WT	V_V_WT	51.2700787697272
1	147	3 Dark	V	V	WT	V_V_WT	0.435	31.421	1_V_V_WT	V_V_WT	51.4309564312499
1	148	3 Dark	V	V	WT	V_V_WT	0.537	31.734	1_V_V_WT	V_V_WT	51.5850563796267
1	149	3 Dark	V	V	WT	V_V_WT	0.411	31.658	1_V_V_WT	V_V_WT	51.7323442251004
1	150	3 Dark	V	V	WT	V_V_WT	0.565	31.792	1_V_V_WT	V_V_WT	51.8727940682407
1	151	3 Dark	V	V	WT	V_V_WT	0.956	31.627	1_V_V_WT	V_V_WT	52.0063884098506
1	152	3 Dark	V	V	WT	V_V_WT	0.521	32.076	1_V_V_WT	V_V_WT	52.133117919027
1	153	3 Dark	V	V	WT	V_V_WT	0.626	31.936	1_V_V_WT	V_V_WT	52.2529798501779
1	154	3 Dark	V	V	WT	V_V_WT	0.422	31.786	1_V_V_WT	V_V_WT	52.3659739013876
1	155	3 Dark	V	V	WT	V_V_WT	0.665	32.11	1_V_V_WT	V_V_WT	52.4721053641766
1	156	3 Dark	V	V	WT	V_V_WT	0.38	32.398	1_V_V_WT	V_V_WT	52.5713857599448
1	157	3 Dark	V	V	WT	V_V_WT	0.296	32.556	1_V_V_WT	V_V_WT	52.6638322121768
1	158	3 Dark	V	V	WT	V_V_WT	0.216	31.801	1_V_V_WT	V_V_WT	52.7494668033722
1	159	3 Dark	V	V	WT	V_V_WT	0.511	31.316	1_V_V_WT	V_V_WT	52.8283159358693
1	160	3 Dark	V	V	WT	V_V_WT	0.94	31.125	1_V_V_WT	V_V_WT	52.9004097101257
1	161	3 Dark	V	V	WT	V_V_WT	0.703	31.201	1_V_V_WT	V_V_WT	52.9657809093724
1	162	3 Dark	V	V	WT	V_V_WT	0.634	31.058	1_V_V_WT	V_V_WT	53.0244631734036
1	163	3 Dark	V	V	WT	V_V_WT	0.45	31.578	1_V_V_WT	V_V_WT	53.076491766371
1	164	3 Dark	V	V	WT	V_V_WT	0.591	31.657	1_V_V_WT	V_V_WT	53.1219035433615
1	165	3 Dark	V	V	WT	V_V_WT	0.426	32.34	1_V_V_WT	V_V_WT	53.1607365436849
1	166	3 Dark	V	V	WT	V_V_WT	0.245	32.521	1_V_V_WT	V_V_WT	53.1930296341249
1	167	3 Dark	V	V	WT	V_V_WT	0.266	32.702	1_V_V_WT	V_V_WT	53.2188221960052
1	168	3 Dark	V	V	WT	V_V_WT	0.386	33.365	1_V_V_WT	V_V_WT	53.2381538516134
1	169	3 Dark	V	V	WT	V_V_WT	0.674	33.501	1_V_V_WT	V_V_WT	53.2510642214295
1	170	3 Dark	V	V	WT	V_V_WT	0.739	33.504	1_V_V_WT	V_V_WT	53.2575927037919
1	171	3 Dark	V	V	WT	V_V_WT	0.677	33.173	1_V_V_WT	V_V_WT	53.2577782653259
1	172	3 Dark	V	V	WT	V_V_WT	0.545	32.728	1_V_V_WT	V_V_WT	53.2516593787142
1	173	3 Dark	V	V	WT	V_V_WT	0.577	32.715	1_V_V_WT	V_V_WT	53.2392742347276
1	174	3 Dark	V	V	WT	V_V_WT	0.441	32.464	1_V_V_WT	V_V_WT	53.220660105386
1	175	3 Dark	V	V	WT	V_V_WT	0.464	32.509	1_V_V_WT	V_V_WT	53.1958529729925
1	176	3 Dark	V	V	WT	V_V_WT	0.526	32.714	1_V_V_WT	V_V_WT	53.1648872805509
1	177	3 Dark	V	V	WT	V_V_WT	0.275	32.738	1_V_V_WT	V_V_WT	53.1277956657707
1	178	3 Dark	V	V	WT	V_V_WT	0.738	32.889	1_V_V_WT	V_V_WT	53.0846086808539
1	179	3 Dark	V	V	WT	V_V_WT	0.309	32.988	1_V_V_WT	V_V_WT	53.0353545047796
1	180	3 Dark	V	V	WT	V_V_WT	0.652	33.424	1_V_V_WT	V_V_WT	52.9800586583613
1	181	3 Dark	V	V	WT	V_V_WT	0.71	33.347	1_V_V_WT	V_V_WT	52.9187437354527
1	182	3 Dark	V	V	WT	V_V_WT	0.789	33.268	1_V_V_WT	V_V_WT	52.8514291647051
1	183	3 Dark	V	V	WT	V_V_WT	0.358	33.043	1_V_V_WT	V_V_WT	52.7781310210788
1	184	3 Dark	V	V	WT	V_V_WT	0.537	33.239	1_V_V_WT	V_V_WT	52.6988619045913
1	185	3 Dark	V	V	WT	V_V_WT	0.536	33.253	1_V_V_WT	V_V_WT	52.6136309070681
1	186	3 Dark	V	V	WT	V_V_WT	0.732	33.479	1_V_V_WT	V_V_WT	52.5224436859376
1	187	3 Dark	V	V	WT	V_V_WT	0.481	33.804	1_V_V_WT	V_V_WT	52.4253026638389
1	188	3 Dark	V	V	WT	V_V_WT	0.302	33.997	1_V_V_WT	V_V_WT	52.3222073716141
1	189	3 Dark	V	V	WT	V_V_WT	0.22	34.115	1_V_V_WT	V_V_WT	52.2131549467099
1	190	3 Dark	V	V	WT	V_V_WT	0.55	33.744	1_V_V_WT	V_V_WT	52.0981409531408
1	191	3 Dark	V	V	WT	V_V_WT	0.574	33.543	1_V_V_WT	V_V_WT	51.9771606787022
1	192	3 Dark	V	V	WT	V_V_WT	0.271	33.74	1_V_V_WT	V_V_WT	51.850209695495
1	193	3 Dark	V	V	WT	V_V_WT	0.812	33.84	1_V_V_WT	V_V_WT	51.7172849003588
1	194	3 Dark	V	V	WT	V_V_WT	0.5	33.777	1_V_V_WT	V_V_WT	51.5783858822397
1	195	3 Dark	V	V	WT	V_V_WT	0.814	34.258	1_V_V_WT	V_V_WT	51.4335164511021
1	196	3 Dark	V	V	WT	V_V_WT	0.611	34.619	1_V_V_WT	V_V_WT	51.2826863136258
1	197	3 Dark	V	V	WT	V_V_WT	0.547	35.112	1_V_V_WT	V_V_WT	51.1259128728646
1	198	3 Dark	V	V	WT	V_V_WT	1.255	35.037	1_V_V_WT	V_V_WT	50.9632231259644
1	199	3 Dark	V	V	WT	V_V_WT	0.737	35.138	1_V_V_WT	V_V_WT	50.7946556253506
1	200	3 Dark	V	V	WT	V_V_WT	0.428	34.63	1_V_V_WT	V_V_WT	50.6202598806968
1	201	3 Dark	V	V	WT	V_V_WT	0.317	34.423	1_V_V_WT	V_V_WT	50.4400905700673
1	202	3 Dark	V	V	WT	V_V_WT	0.536	34.589	1_V_V_WT	V_V_WT	50.2542172307915
1	203	3 Dark	V	V	WT	V_V_WT	0.69	34.583	1_V_V_WT	V_V_WT	50.062728675389
1	204	3 Dark	V	V	WT	V_V_WT	0.4	34.783	1_V_V_WT	V_V_WT	49.8657346799757
1	205	3 Dark	V	V	WT	V_V_WT	0.506	34.887	1_V_V_WT	V_V_WT	49.6633674901848
1	206	3 Dark	V	V	WT	V_V_WT	0.702	35.166	1_V_V_WT	V_V_WT	49.4557831076622
1	207	3 Dark	V	V	WT	V_V_WT	0.459	35.512	1_V_V_WT	V_V_WT	49.2431623193382
1	208	3 Dark	V	V	WT	V_V_WT	0.688	35.302	1_V_V_WT	V_V_WT	49.0257071039087
1	209	3 Dark	V	V	WT	V_V_WT	0.51	35.735	1_V_V_WT	V_V_WT	48.8036280540444
1	210	3 Dark	V	V	WT	V_V_WT	1.001	35.499	1_V_V_WT	V_V_WT	48.5771574736605
1	211	3 Dark	V	V	WT	V_V_WT	0.879	35.37	1_V_V_WT	V_V_WT	48.346549248744
1	212	3 Dark	V	V	WT	V_V_WT	0.442	35.08	1_V_V_WT	V_V_WT	48.1120656119446
1	213	3 Dark	V	V	WT	V_V_WT	0.401	35.15	1_V_V_WT	V_V_WT	47.873988762506
1	214	3 Dark	V	V	WT	V_V_WT	0.618	34.918	1_V_V_WT	V_V_WT	47.6326237108641
1	215	3 Dark	V	V	WT	V_V_WT	0.679	34.919	1_V_V_WT	V_V_WT	47.3882965565229
1	216	3 Dark	V	V	WT	V_V_WT	0.606	34.632	1_V_V_WT	V_V_WT	47.1413524204183
1	217	3 Dark	V	V	WT	V_V_WT	0.621	35.015	1_V_V_WT	V_V_WT	46.8921530555889
1	218	3 Dark	V	V	WT	V_V_WT	0.409	35.057	1_V_V_WT	V_V_WT	46.6410741672942
1	219	3 Dark	V	V	WT	V_V_WT	0.629	35.127	1_V_V_WT	V_V_WT	46.3885024827306
1	220	3 Dark	V	V	WT	V_V_WT	0.569	35.337	1_V_V_WT	V_V_WT	46.1348326168713
1	221	3 Dark	V	V	WT	V_V_WT	0.502	35.155	1_V_V_WT	V_V_WT	45.8804637835673
1	222	3 Dark	V	V	WT	V_V_WT	0.831	35.295	1_V_V_WT	V_V_WT	45.6257964093862
1	223	3 Dark	V	V	WT	V_V_WT	0.55	34.747	1_V_V_WT	V_V_WT	45.3712287069573
1	224	3 Dark	V	V	WT	V_V_WT	0.528	34.676	1_V_V_WT	V_V_WT	45.1171532664915
1	225	3 Dark	V	V	WT	V_V_WT	0.907	34.245	1_V_V_WT	V_V_WT	44.8639537271659
1	226	3 Dark	V	V	WT	V_V_WT	0.606	34.185	1_V_V_WT	V_V_WT	44.6120015839769
1	227	3 Dark	V	V	WT	V_V_WT	0.759	34.292	1_V_V_WT	V_V_WT	44.3616531853095
1	228	3 Dark	V	V	WT	V_V_WT	0.311	33.172	1_V_V_WT	V_V_WT	44.1132469742865
1	229	3 Dark	V	V	WT	V_V_WT	0.775	32.535	1_V_V_WT	V_V_WT	43.8671010163348
1	230	3 Dark	V	V	WT	V_V_WT	0.231	32.597	1_V_V_WT	V_V_WT	43.6235108538193
1	231	3 Dark	V	V	WT	V_V_WT	0.47	32.853	1_V_V_WT	V_V_WT	43.382747720239
1	232	3 Dark	V	V	WT	V_V_WT	0.711	32.732	1_V_V_WT	V_V_WT	43.1450571361641
1	233	3 Dark	V	V	WT	V_V_WT	0.571	32.518	1_V_V_WT	V_V_WT	42.9106579036614
1	234	3 Dark	V	V	WT	V_V_WT	0.641	32.569	1_V_V_WT	V_V_WT	42.6797415057126
1	235	3 Dark	V	V	WT	V_V_WT	0.568	32.352	1_V_V_WT	V_V_WT	42.4524719083443
1	236	3 Dark	V	V	WT	V_V_WT	0.805	31.862	1_V_V_WT	V_V_WT	42.2289857558961
1	237	3 Dark	V	V	WT	V_V_WT	0.621	32.087	1_V_V_WT	V_V_WT	42.0093929394992
1	238	3 Dark	V	V	WT	V_V_WT	0.528	31.834	1_V_V_WT	V_V_WT	41.7937775137066
1	239	3 Dark	V	V	WT	V_V_WT	0.742	32.014	1_V_V_WT	V_V_WT	41.582198928624
1	240	3 Dark	V	V	WT	V_V_WT	0.416	31.404	1_V_V_WT	V_V_WT	41.3746935369188
1	241	3 Dark	V	V	WT	V_V_WT	0.581	30.92	1_V_V_WT	V_V_WT	41.1712763350354
1	242	3 Dark	V	V	WT	V_V_WT	0.499	31.099	1_V_V_WT	V_V_WT	40.9719428898292
1	243	3 Dark	V	V	WT	V_V_WT	0.428	31.311	1_V_V_WT	V_V_WT	40.7766714021523
1	244	3 Dark	V	V	WT	V_V_WT	0.305	31.281	1_V_V_WT	V_V_WT	40.585424857256
1	245	3 Dark	V	V	WT	V_V_WT	0.537	31.178	1_V_V_WT	V_V_WT	40.3981532127836
1	246	3 Dark	V	V	WT	V_V_WT	0.445	31.176	1_V_V_WT	V_V_WT	40.2147970277887
1	247	3 Dark	V	V	WT	V_V_WT	0.864	30.966	1_V_V_WT	V_V_WT	40.0352939404169
1	248	3 Dark	V	V	WT	V_V_WT	0.344	31.013	1_V_V_WT	V_V_WT	39.8595763340145
1	249	3 Dark	V	V	WT	V_V_WT	0.29	30.784	1_V_V_WT	V_V_WT	39.6875717693485
1	250	3 Dark	V	V	WT	V_V_WT	0.76	30.8	1_V_V_WT	V_V_WT	39.5192046964015
1	251	3 Dark	V	V	WT	V_V_WT	0.392	30.834	1_V_V_WT	V_V_WT	39.3543979638657
1	252	3 Dark	V	V	WT	V_V_WT	0.411	30.342	1_V_V_WT	V_V_WT	39.193074106358
1	253	3 Dark	V	V	WT	V_V_WT	0.264	30.361	1_V_V_WT	V_V_WT	39.0351563941684
1	254	3 Dark	V	V	WT	V_V_WT	0.429	30.346	1_V_V_WT	V_V_WT	38.8805692834349
1	255	3 Dark	V	V	WT	V_V_WT	0.383	30.247	1_V_V_WT	V_V_WT	38.7292379070337
1	256	3 Dark	V	V	WT	V_V_WT	0.551	30.236	1_V_V_WT	V_V_WT	38.5810894826895
1	257	3 Dark	V	V	WT	V_V_WT	0.654	29.96	1_V_V_WT	V_V_WT	38.4360537795865
1	258	3 Dark	V	V	WT	V_V_WT	0.135	30.23	1_V_V_WT	V_V_WT	38.2940630217864
1	259	3 Dark	V	V	WT	V_V_WT	0.1	30.061	1_V_V_WT	V_V_WT	38.1550516034956
1	260	3 Dark	V	V	WT	V_V_WT	0.49	30.333	1_V_V_WT	V_V_WT	38.0189556475025
1	261	3 Dark	V	V	WT	V_V_WT	0.573	30.056	1_V_V_WT	V_V_WT	37.8857124321066
1	262	3 Dark	V	V	WT	V_V_WT	0.415	29.83	1_V_V_WT	V_V_WT	37.7552597243106
1	263	3 Dark	V	V	WT	V_V_WT	0.476	29.783	1_V_V_WT	V_V_WT	37.6275350508992
1	264	3 Dark	V	V	WT	V_V_WT	0.451	29.77	1_V_V_WT	V_V_WT	37.5024749471681
1	265	3 Dark	V	V	WT	V_V_WT	0.289	29.904	1_V_V_WT	V_V_WT	37.3800142151222
1	266	3 Dark	V	V	WT	V_V_WT	0.212	29.718	1_V_V_WT	V_V_WT	37.2600852303305
1	267	3 Dark	V	V	WT	V_V_WT	0.684	29.451	1_V_V_WT	V_V_WT	37.1426173253255
1	268	3 Dark	V	V	WT	V_V_WT	0.435	29.536	1_V_V_WT	V_V_WT	37.0275362824492
1	269	3 Dark	V	V	WT	V_V_WT	0.69	29.444	1_V_V_WT	V_V_WT	36.9147639588132
1	270	3 Dark	V	V	WT	V_V_WT	0.391	29.764	1_V_V_WT	V_V_WT	36.8042180647193
1	271	3 Dark	V	V	WT	V_V_WT	0.395	29.694	1_V_V_WT	V_V_WT	36.6958121114772
1	272	3 Dark	V	V	WT	V_V_WT	0.621	29.592	1_V_V_WT	V_V_WT	36.5894555372123
1	273	3 Dark	V	V	WT	V_V_WT	0.613	29.642	1_V_V_WT	V_V_WT	36.485054015062
1	274	3 Dark	V	V	WT	V_V_WT	0.588	29.863	1_V_V_WT	V_V_WT	36.3825099417963
1	275	3 Dark	V	V	WT	V_V_WT	0.576	29.951	1_V_V_WT	V_V_WT	36.2817230991239
1	276	3 Dark	V	V	WT	V_V_WT	0.604	29.82	1_V_V_WT	V_V_WT	36.1825916155687
1	277	3 Dark	V	V	WT	V_V_WT	0.411	29.227	1_V_V_WT	V_V_WT	36.0850133544151
1	278	3 Dark	V	V	WT	V_V_WT	0.456	29.78	1_V_V_WT	V_V_WT	35.9888865646257
1	279	3 Dark	V	V	WT	V_V_WT	0.4	30.363	1_V_V_WT	V_V_WT	35.8941109091852
1	280	3 Dark	V	V	WT	V_V_WT	0.585	30.106	1_V_V_WT	V_V_WT	35.8005880492113
1	281	3 Dark	V	V	WT	V_V_WT	0.536	30.278	1_V_V_WT	V_V_WT	35.7082200869311
1	282	3 Dark	V	V	WT	V_V_WT	0.339	30.369	1_V_V_WT	V_V_WT	35.6169102026166
1	283	3 Dark	V	V	WT	V_V_WT	0.569	30.49	1_V_V_WT	V_V_WT	35.5265671697315
1	284	3 Dark	V	V	WT	V_V_WT	0.513	30.35	1_V_V_WT	V_V_WT	35.437107419473
1	285	3 Dark	V	V	WT	V_V_WT	0.808	30.71	1_V_V_WT	V_V_WT	35.3484561496864
1	286	3 Dark	V	V	WT	V_V_WT	0.595	30.613	1_V_V_WT	V_V_WT	35.2605483161483
1	287	3 Dark	V	V	WT	V_V_WT	0.483	30.233	1_V_V_WT	V_V_WT	35.1733294799158
1	288	3 Dark	V	V	WT	V_V_WT	0.581	30.666	1_V_V_WT	V_V_WT	35.0867564868299
1	289	3 Dark	V	V	WT	V_V_WT	0.606	30.921	1_V_V_WT	V_V_WT	35.0007979590726
1	290	3 Dark	V	V	WT	V_V_WT	0.503	30.809	1_V_V_WT	V_V_WT	34.9154345834808
1	291	3 Dark	V	V	WT	V_V_WT	0.193	30.529	1_V_V_WT	V_V_WT	34.830659184785
1	292	3 Dark	V	V	WT	V_V_WT	0.485	30.674	1_V_V_WT	V_V_WT	34.7464765778364
1	293	3 Dark	V	V	WT	V_V_WT	0.524	30.555	1_V_V_WT	V_V_WT	34.662903197292
1	294	3 Dark	V	V	WT	V_V_WT	0.628	30.346	1_V_V_WT	V_V_WT	34.5799665091108
1	295	3 Dark	V	V	WT	V_V_WT	0.702	30.394	1_V_V_WT	V_V_WT	34.4977042125317
1	296	3 Dark	V	V	WT	V_V_WT	0.619	30.65	1_V_V_WT	V_V_WT	34.4161632468372
1	297	3 Dark	V	V	WT	V_V_WT	0.354	30.276	1_V_V_WT	V_V_WT	34.3353974931353
1	298	3 Dark	V	V	WT	V_V_WT	0.613	30.187	1_V_V_WT	V_V_WT	34.2554630661298
1	299	3 Dark	V	V	WT	V_V_WT	0.65	29.782	1_V_V_WT	V_V_WT	34.1764202442717
1	300	3 Dark	V	V	WT	V_V_WT	0.736	29.755	1_V_V_WT	V_V_WT	34.0983330419298
1	301	3 Dark	V	V	WT	V_V_WT	0.511	29.918	1_V_V_WT	V_V_WT	34.0212675812513
1	302	3 Dark	V	V	WT	V_V_WT	0.397	29.832	1_V_V_WT	V_V_WT	33.9452906302247
1	303	3 Dark	V	V	WT	V_V_WT	0.478	29.483	1_V_V_WT	V_V_WT	33.8704685452674
1	304	3 Dark	V	V	WT	V_V_WT	0.526	29.378	1_V_V_WT	V_V_WT	33.7968649899702
1	305	3 Dark	V	V	WT	V_V_WT	0.625	29.291	1_V_V_WT	V_V_WT	33.7245391237476
1	306	3 Dark	V	V	WT	V_V_WT	0.314	29.226	1_V_V_WT	V_V_WT	33.6535440825518
1	307	3 Dark	V	V	WT	V_V_WT	0.271	29.465	1_V_V_WT	V_V_WT	33.583925574338
1	308	3 Dark	V	V	WT	V_V_WT	0.897	29.504	1_V_V_WT	V_V_WT	33.5157206160687
1	309	3 Dark	V	V	WT	V_V_WT	0.873	29.515	1_V_V_WT	V_V_WT	33.4489564355481
1	310	3 Dark	V	V	WT	V_V_WT	0.503	29.559	1_V_V_WT	V_V_WT	33.3836495597589
1	311	3 Dark	V	V	WT	V_V_WT	0.564	29.452	1_V_V_WT	V_V_WT	33.31980510428
1	312	3 Dark	V	V	WT	V_V_WT	0.502	29.92	1_V_V_WT	V_V_WT	33.2574162786092
1	313	3 Dark	V	V	WT	V_V_WT	0.385	29.67	1_V_V_WT	V_V_WT	33.1964641118473
1	314	3 Dark	V	V	WT	V_V_WT	0.289	29.766	1_V_V_WT	V_V_WT	33.1369174055918
1	315	3 Dark	V	V	WT	V_V_WT	0.743	29.395	1_V_V_WT	V_V_WT	33.0787329083568
1	316	3 Dark	V	V	WT	V_V_WT	0.454	29.166	1_V_V_WT	V_V_WT	33.0218557078527
1	317	3 Dark	V	V	WT	V_V_WT	0.274	28.909	1_V_V_WT	V_V_WT	32.9662198291783
1	318	3 Dark	V	V	WT	V_V_WT	0.568	28.806	1_V_V_WT	V_V_WT	32.9117505797016
1	319	3 Dark	V	V	WT	V_V_WT	0.355	28.554	1_V_V_WT	V_V_WT	32.858370178907
1	320	3 Dark	V	V	WT	V_V_WT	0.378	28.62	1_V_V_WT	V_V_WT	32.8059941978723
1	321	3 Dark	V	V	WT	V_V_WT	0.293	28.747	1_V_V_WT	V_V_WT	32.7545312380134
1	322	3 Dark	V	V	WT	V_V_WT	0.56	28.713	1_V_V_WT	V_V_WT	32.7038842663267
1	323	3 Dark	V	V	WT	V_V_WT	0.357	28.743	1_V_V_WT	V_V_WT	32.653952023221
1	324	3 Dark	V	V	WT	V_V_WT	0.242	28.669	1_V_V_WT	V_V_WT	32.6046304746832
1	325	3 Dark	V	V	WT	V_V_WT	0.337	28.239	1_V_V_WT	V_V_WT	32.5558142793
1	326	3 Dark	V	V	WT	V_V_WT	0.468	28.112	1_V_V_WT	V_V_WT	32.5073982410802
1	327	3 Dark	V	V	WT	V_V_WT	0.31	28.231	1_V_V_WT	V_V_WT	32.4592787189719
1	328	3 Dark	V	V	WT	V_V_WT	0.346	28.072	1_V_V_WT	V_V_WT	32.4113549664324
1	329	3 Dark	V	V	WT	V_V_WT	0.285	27.877	1_V_V_WT	V_V_WT	32.3635303758068
1	330	3 Dark	V	V	WT	V_V_WT	0.364	27.714	1_V_V_WT	V_V_WT	32.3157136050451
1	331	3 Dark	V	V	WT	V_V_WT	0.558	27.639	1_V_V_WT	V_V_WT	32.2678195673995
1	332	3 Dark	V	V	WT	V_V_WT	0.535	27.892	1_V_V_WT	V_V_WT	32.2197689695674
1	333	3 Dark	V	V	WT	V_V_WT	0.264	27.882	1_V_V_WT	V_V_WT	32.1714850877109
1	334	3 Dark	V	V	WT	V_V_WT	0.483	27.998	1_V_V_WT	V_V_WT	32.1228981654001
1	335	3 Dark	V	V	WT	V_V_WT	0.489	27.662	1_V_V_WT	V_V_WT	32.0739470353286
1	336	3 Dark	V	V	WT	V_V_WT	0.539	27.855	1_V_V_WT	V_V_WT	32.0245792623382
1	337	3 Dark	V	V	WT	V_V_WT	0.65	27.952	1_V_V_WT	V_V_WT	31.9747511086717
1	338	3 Dark	V	V	WT	V_V_WT	0.495	27.546	1_V_V_WT	V_V_WT	31.9244259711187
1	339	3 Dark	V	V	WT	V_V_WT	0.411	27.127	1_V_V_WT	V_V_WT	31.8735699409809
1	340	3 Dark	V	V	WT	V_V_WT	0.629	26.98	1_V_V_WT	V_V_WT	31.822155380893
1	341	3 Dark	V	V	WT	V_V_WT	0.429	26.716	1_V_V_WT	V_V_WT	31.7701606097242
1	342	3 Dark	V	V	WT	V_V_WT	0.807	26.638	1_V_V_WT	V_V_WT	31.7175660303117
1	343	3 Dark	V	V	WT	V_V_WT	0.319	26.681	1_V_V_WT	V_V_WT	31.6643556990522
1	344	3 Dark	V	V	WT	V_V_WT	0.609	26.737	1_V_V_WT	V_V_WT	31.6105152062677
1	345	3 Dark	V	V	WT	V_V_WT	0.437	26.239	1_V_V_WT	V_V_WT	31.5560330954236
1	346	3 Dark	V	V	WT	V_V_WT	0.366	26.095	1_V_V_WT	V_V_WT	31.5009007420382
1	347	3 Dark	V	V	WT	V_V_WT	0.226	26.375	1_V_V_WT	V_V_WT	31.4451114883042
1	348	3 Dark	V	V	WT	V_V_WT	0.478	26.081	1_V_V_WT	V_V_WT	31.3886598287984
1	349	3 Dark	V	V	WT	V_V_WT	0.354	26.217	1_V_V_WT	V_V_WT	31.3315406738397
1	350	3 Dark	V	V	WT	V_V_WT	0.569	26.364	1_V_V_WT	V_V_WT	31.2737487145227
1	351	3 Dark	V	V	WT	V_V_WT	0.32	26.551	1_V_V_WT	V_V_WT	31.2152779105119
1	352	3 Dark	V	V	WT	V_V_WT	0.451	26.427	1_V_V_WT	V_V_WT	31.1561211200853
1	353	3 Dark	V	V	WT	V_V_WT	0.554	26.408	1_V_V_WT	V_V_WT	31.0962698889009
1	354	3 Dark	V	V	WT	V_V_WT	0.554	26.54	1_V_V_WT	V_V_WT	31.0357144053422
1	355	3 Dark	V	V	WT	V_V_WT	0.272	26.566	1_V_V_WT	V_V_WT	30.9744436337098
1	356	3 Dark	V	V	WT	V_V_WT	0.492	26.61	1_V_V_WT	V_V_WT	30.9124456225643
1	357	3 Dark	V	V	WT	V_V_WT	0.473	27.128	1_V_V_WT	V_V_WT	30.8497079885156
1	358	3 Dark	V	V	WT	V_V_WT	0.454	27.137	1_V_V_WT	V_V_WT	30.7862185641056
1	359	3 Dark	V	V	WT	V_V_WT	0.455	27.366	1_V_V_WT	V_V_WT	30.7219661989382
1	360	3 Dark	V	V	WT	V_V_WT	0.573	27.386	1_V_V_WT	V_V_WT	30.6569411962397
1	361	3 Dark	V	V	WT	V_V_WT	0.436	27.402	1_V_V_WT	V_V_WT	30.5911348666303
1	362	3 Dark	V	V	WT	V_V_WT	0.65	27.37	1_V_V_WT	V_V_WT	30.5245421460093
1	363	3 Dark	V	V	WT	V_V_WT	0.468	27.353	1_V_V_WT	V_V_WT	30.4571632750098
1	364	3 Dark	V	V	WT	V_V_WT	0.642	27.379	1_V_V_WT	V_V_WT	30.3890050070421
1	365	3 Dark	V	V	WT	V_V_WT	0.289	27.17	1_V_V_WT	V_V_WT	30.3200818084898
1	366	3 Dark	V	V	WT	V_V_WT	0.507	27.012	1_V_V_WT	V_V_WT	30.250417017276
1	367	3 Dark	V	V	WT	V_V_WT	0.368	26.847	1_V_V_WT	V_V_WT	30.1800439253489
1	368	3 Dark	V	V	WT	V_V_WT	0.491	26.642	1_V_V_WT	V_V_WT	30.1090067514469
1	369	3 Dark	V	V	WT	V_V_WT	0.454	27.08	1_V_V_WT	V_V_WT	30.0373614709195
1	370	3 Dark	V	V	WT	V_V_WT	0.356	27.003	1_V_V_WT	V_V_WT	29.9651743218112
1	371	3 Dark	V	V	WT	V_V_WT	0.3	27.083	1_V_V_WT	V_V_WT	29.8925158085112
1	372	3 Dark	V	V	WT	V_V_WT	0.424	26.659	1_V_V_WT	V_V_WT	29.8194673919725
1	373	3 Dark	V	V	WT	V_V_WT	0.428	26.885	1_V_V_WT	V_V_WT	29.7461236324036
1	374	3 Dark	V	V	WT	V_V_WT	0.345	26.995	1_V_V_WT	V_V_WT	29.6725919204149
1	375	3 Dark	V	V	WT	V_V_WT	0.245	26.962	1_V_V_WT	V_V_WT	29.5989919368694
1	376	3 Dark	V	V	WT	V_V_WT	0.31	27.356	1_V_V_WT	V_V_WT	29.5254548382599
1	377	3 Dark	V	V	WT	V_V_WT	0.554	27.413	1_V_V_WT	V_V_WT	29.4521221716723
1	378	3 Dark	V	V	WT	V_V_WT	0.274	27.551	1_V_V_WT	V_V_WT	29.3791445301267
1	379	3 Dark	V	V	WT	V_V_WT	0.491	27.612	1_V_V_WT	V_V_WT	29.3066799657634
1	380	3 Dark	V	V	WT	V_V_WT	0.525	27.373	1_V_V_WT	V_V_WT	29.2348921861342
1	381	3 Dark	V	V	WT	V_V_WT	0.48	27.787	1_V_V_WT	V_V_WT	29.1639485648609
1	382	3 Dark	V	V	WT	V_V_WT	0.436	27.787	1_V_V_WT	V_V_WT	29.0940180032064
1	383	3 Dark	V	V	WT	V_V_WT	0.338	27.708	1_V_V_WT	V_V_WT	29.0252686856042
1	384	3 Dark	V	V	WT	V_V_WT	0.374	27.768	1_V_V_WT	V_V_WT	28.957865773013
1	385	3 Dark	V	V	WT	V_V_WT	0.363	27.731	1_V_V_WT	V_V_WT	28.891969085751
1	386	3 Dark	V	V	WT	V_V_WT	0.512	27.662	1_V_V_WT	V_V_WT	28.827730824182
1	387	3 Dark	V	V	WT	V_V_WT	0.828	27.667	1_V_V_WT	V_V_WT	28.7652933792571
1	388	3 Dark	V	V	WT	V_V_WT	0.355	27.639	1_V_V_WT	V_V_WT	28.7047872831737
1	389	3 Dark	V	V	WT	V_V_WT	0.514	27.441	1_V_V_WT	V_V_WT	28.6463293481898
1	390	3 Dark	V	V	WT	V_V_WT	0.384	27.255	1_V_V_WT	V_V_WT	28.5900210373117
1	391	3 Dark	V	V	WT	V_V_WT	0.574	26.945	1_V_V_WT	V_V_WT	28.5359471081847
1	392	3 Dark	V	V	WT	V_V_WT	0.503	26.722	1_V_V_WT	V_V_WT	28.4841745626486
1	393	3 Dark	V	V	WT	V_V_WT	0.247	26.564	1_V_V_WT	V_V_WT	28.4347519294638
1	394	3 Dark	V	V	WT	V_V_WT	0.509	26.215	1_V_V_WT	V_V_WT	28.3877088995945
1	395	3 Dark	V	V	WT	V_V_WT	0.28	26.143	1_V_V_WT	V_V_WT	28.3430563247644
1	396	3 Dark	V	V	WT	V_V_WT	0.381	26.171	1_V_V_WT	V_V_WT	28.300786580292
1	397	3 Dark	V	V	WT	V_V_WT	0.485	26.061	1_V_V_WT	V_V_WT	28.2608742857797
1	398	3 Dark	V	V	WT	V_V_WT	0.29	25.8	1_V_V_WT	V_V_WT	28.2232799272173
1	399	3 Dark	V	V	WT	V_V_WT	0.849	25.724	1_V_V_WT	V_V_WT	28.1879589156527
1	400	3 Dark	V	V	WT	V_V_WT	0.552	25.902	1_V_V_WT	V_V_WT	28.1548555636062
1	401	3 Dark	V	V	WT	V_V_WT	0.509	26.025	1_V_V_WT	V_V_WT	28.1239024294033
1	402	3 Dark	V	V	WT	V_V_WT	0.383	26.03	1_V_V_WT	V_V_WT	28.0950224268715
1	403	3 Dark	V	V	WT	V_V_WT	0.545	25.906	1_V_V_WT	V_V_WT	28.0681310938393
1	404	3 Dark	V	V	WT	V_V_WT	0.719	25.829	1_V_V_WT	V_V_WT	28.0431389646273
1	405	3 Dark	V	V	WT	V_V_WT	0.404	25.786	1_V_V_WT	V_V_WT	28.0199540195524
1	406	3 Dark	V	V	WT	V_V_WT	0.76	26.089	1_V_V_WT	V_V_WT	27.9984841774988
1	407	3 Dark	V	V	WT	V_V_WT	0.283	25.816	1_V_V_WT	V_V_WT	27.9786395719313
1	408	3 Dark	V	V	WT	V_V_WT	0.616	25.931	1_V_V_WT	V_V_WT	27.9603347562079
1	409	3 Dark	V	V	WT	V_V_WT	0.415	25.652	1_V_V_WT	V_V_WT	27.943490758323
1	410	3 Dark	V	V	WT	V_V_WT	0.33	25.746	1_V_V_WT	V_V_WT	27.9280369103876
1	411	3 Dark	V	V	WT	V_V_WT	0.734	25.567	1_V_V_WT	V_V_WT	27.9139124088034
1	412	3 Dark	V	V	WT	V_V_WT	0.451	25.582	1_V_V_WT	V_V_WT	27.9010655526406
1	413	3 Dark	V	V	WT	V_V_WT	0.475	25.595	1_V_V_WT	V_V_WT	27.8894486153778
1	414	3 Dark	V	V	WT	V_V_WT	0.614	25.521	1_V_V_WT	V_V_WT	27.8790244644612
1	415	3 Dark	V	V	WT	V_V_WT	0.235	25.31	1_V_V_WT	V_V_WT	27.8697687785547
1	416	3 Dark	V	V	WT	V_V_WT	0.423	25.202	1_V_V_WT	V_V_WT	27.8616678479792
1	417	3 Dark	V	V	WT	V_V_WT	0.478	24.722	1_V_V_WT	V_V_WT	27.8547119542137
1	418	3 Dark	V	V	WT	V_V_WT	0.426	24.992	1_V_V_WT	V_V_WT	27.8489005441632
1	419	3 Dark	V	V	WT	V_V_WT	0.257	24.775	1_V_V_WT	V_V_WT	27.8442430158197
1	420	3 Dark	V	V	WT	V_V_WT	0.387	24.703	1_V_V_WT	V_V_WT	27.8407571673347
1	421	3 Dark	V	V	WT	V_V_WT	0.126	24.429	1_V_V_WT	V_V_WT	27.838466613786
1	422	3 Dark	V	V	WT	V_V_WT	0.427	24.15	1_V_V_WT	V_V_WT	27.8373964578808
1	423	3 Dark	V	V	WT	V_V_WT	0.31	24.228	1_V_V_WT	V_V_WT	27.8375733443912
1	424	3 Dark	V	V	WT	V_V_WT	0.293	23.99	1_V_V_WT	V_V_WT	27.8390238913514
1	425	3 Dark	V	V	WT	V_V_WT	0.217	23.966	1_V_V_WT	V_V_WT	27.841773069352
1	426	3 Dark	V	V	WT	V_V_WT	0.535	23.84	1_V_V_WT	V_V_WT	27.8458442251898
1	427	3 Dark	V	V	WT	V_V_WT	0.258	24.016	1_V_V_WT	V_V_WT	27.8512542706661
1	428	3 Dark	V	V	WT	V_V_WT	0.23	23.821	1_V_V_WT	V_V_WT	27.8580125550419
1	429	3 Dark	V	V	WT	V_V_WT	0.378	23.306	1_V_V_WT	V_V_WT	27.8661245969535
1	430	3 Dark	V	V	WT	V_V_WT	0.534	23.369	1_V_V_WT	V_V_WT	27.8755844376927
1	431	3 Dark	V	V	WT	V_V_WT	0.423	23.227	1_V_V_WT	V_V_WT	27.8863711462698
1	432	3 Dark	V	V	WT	V_V_WT	0.429	23.248	1_V_V_WT	V_V_WT	27.8984475852939
1	433	3 Dark	V	V	WT	V_V_WT	0.304	22.898	1_V_V_WT	V_V_WT	27.9117595437194
1	434	3 Dark	V	V	WT	V_V_WT	0.268	22.399	1_V_V_WT	V_V_WT	27.9262352642152
1	435	3 Dark	V	V	WT	V_V_WT	0.202	22.414	1_V_V_WT	V_V_WT	27.9417853814081
1	436	3 Dark	V	V	WT	V_V_WT	0.613	21.976	1_V_V_WT	V_V_WT	27.9583060380226
1	437	3 Dark	V	V	WT	V_V_WT	0.281	22.298	1_V_V_WT	V_V_WT	27.9756879284237
1	438	3 Dark	V	V	WT	V_V_WT	0.389	22.265	1_V_V_WT	V_V_WT	27.9938091982692
1	439	3 Dark	V	V	WT	V_V_WT	0.212	22.176	1_V_V_WT	V_V_WT	28.0125342390249
1	440	3 Dark	V	V	WT	V_V_WT	0.619	22.294	1_V_V_WT	V_V_WT	28.0317155923259
1	441	3 Dark	V	V	WT	V_V_WT	0.301	22.103	1_V_V_WT	V_V_WT	28.0511961690311
1	442	3 Dark	V	V	WT	V_V_WT	0.451	21.984	1_V_V_WT	V_V_WT	28.070812479817
1	443	3 Dark	V	V	WT	V_V_WT	0.351	21.916	1_V_V_WT	V_V_WT	28.0903995698063
1	444	3 Dark	V	V	WT	V_V_WT	0.3	21.601	1_V_V_WT	V_V_WT	28.1097916303279
1	445	3 Dark	V	V	WT	V_V_WT	0.152	21.664	1_V_V_WT	V_V_WT	28.1288241905348
1	446	3 Dark	V	V	WT	V_V_WT	0.404	21.465	1_V_V_WT	V_V_WT	28.1473370775515
1	447	3 Dark	V	V	WT	V_V_WT	0.348	21.479	1_V_V_WT	V_V_WT	28.165175657803
1	448	3 Dark	V	V	WT	V_V_WT	0.625	21.36	1_V_V_WT	V_V_WT	28.1821886192424
1	449	3 Dark	V	V	WT	V_V_WT	0.297	21.904	1_V_V_WT	V_V_WT	28.1982356306324
1	450	3 Dark	V	V	WT	V_V_WT	0.312	21.788	1_V_V_WT	V_V_WT	28.2131914140575
1	451	3 Dark	V	V	WT	V_V_WT	0.3	22.067	1_V_V_WT	V_V_WT	28.2269478479625
1	452	3 Dark	V	V	WT	V_V_WT	0.224	21.951	1_V_V_WT	V_V_WT	28.2394157256548
1	453	3 Dark	V	V	WT	V_V_WT	0.325	21.791	1_V_V_WT	V_V_WT	28.250526126134
1	454	3 Dark	V	V	WT	V_V_WT	0.271	21.899	1_V_V_WT	V_V_WT	28.2602313657703
1	455	3 Dark	V	V	WT	V_V_WT	0.256	22.074	1_V_V_WT	V_V_WT	28.2685055081074
1	456	3 Dark	V	V	WT	V_V_WT	0.255	21.703	1_V_V_WT	V_V_WT	28.2753444202975
1	457	3 Dark	V	V	WT	V_V_WT	0.661	21.61	1_V_V_WT	V_V_WT	28.280765376499
1	458	3 Dark	V	V	WT	V_V_WT	0.095	21.624	1_V_V_WT	V_V_WT	28.2848062185686
1	459	3 Dark	V	V	WT	V_V_WT	0.334	21.32	1_V_V_WT	V_V_WT	28.2875240960093
1	460	3 Dark	V	V	WT	V_V_WT	0.615	21.18	1_V_V_WT	V_V_WT	28.2889938161279
1	461	3 Dark	V	V	WT	V_V_WT	0.367	21.206	1_V_V_WT	V_V_WT	28.289305844828
1	462	3 Dark	V	V	WT	V_V_WT	0.404	21.63	1_V_V_WT	V_V_WT	28.2885640069108
1	463	3 Dark	V	V	WT	V_V_WT	0.195	21.625	1_V_V_WT	V_V_WT	28.2868829384689
1	464	3 Dark	V	V	WT	V_V_WT	0.22	21.759	1_V_V_WT	V_V_WT	28.2843853530423
1	465	3 Dark	V	V	WT	V_V_WT	0.419	22.291	1_V_V_WT	V_V_WT	28.2811991816782
1	466	3 Dark	V	V	WT	V_V_WT	0.322	21.895	1_V_V_WT	V_V_WT	28.2774546511475
1	467	3 Dark	V	V	WT	V_V_WT	0.605	21.757	1_V_V_WT	V_V_WT	28.273281946915
1	468	3 Dark	V	V	WT	V_V_WT	0.583	21.806	1_V_V_WT	V_V_WT	28.2688111487323
1	469	3 Dark	V	V	WT	V_V_WT	0.326	21.875	1_V_V_WT	V_V_WT	28.2641708645122
1	470	3 Dark	V	V	WT	V_V_WT	0.448	21.593	1_V_V_WT	V_V_WT	28.2594819523774
1	471	3 Dark	V	V	WT	V_V_WT	0.543	21.625	1_V_V_WT	V_V_WT	28.2548541416214
1	472	3 Dark	V	V	WT	V_V_WT	0.332	21.423	1_V_V_WT	V_V_WT	28.2503839728091
1	473	3 Dark	V	V	WT	V_V_WT	0.407	21.483	1_V_V_WT	V_V_WT	28.2461530520282
1	474	3 Dark	V	V	WT	V_V_WT	0.299	21.387	1_V_V_WT	V_V_WT	28.2422266475255
1	475	3 Dark	V	V	WT	V_V_WT	0.298	21.597	1_V_V_WT	V_V_WT	28.2386526439363
1	476	3 Dark	V	V	WT	V_V_WT	0.224	21.419	1_V_V_WT	V_V_WT	28.2354608602063
1	477	3 Dark	V	V	WT	V_V_WT	0.492	21.413	1_V_V_WT	V_V_WT	28.232662726041
1	478	3 Dark	V	V	WT	V_V_WT	0.307	20.904	1_V_V_WT	V_V_WT	28.2302512997759
1	479	3 Dark	V	V	WT	V_V_WT	0.801	20.822	1_V_V_WT	V_V_WT	28.2282016027401
1	480	3 Dark	V	V	WT	V_V_WT	0.271	20.951	1_V_V_WT	V_V_WT	28.2264712359857
1	481	3 Dark	V	V	WT	V_V_WT	0.405	21.049	1_V_V_WT	V_V_WT	28.2250012372757
1	482	3 Dark	V	V	WT	V_V_WT	0.311	21.023	1_V_V_WT	V_V_WT	28.2237171318884
1	483	3 Dark	V	V	WT	V_V_WT	0.15	20.929	1_V_V_WT	V_V_WT	28.2225301250129
1	484	3 Dark	V	V	WT	V_V_WT	0.401	20.996	1_V_V_WT	V_V_WT	28.2213383826483
1	485	3 Dark	V	V	WT	V_V_WT	0.392	21.22	1_V_V_WT	V_V_WT	28.2200283469124
1	486	3 Dark	V	V	WT	V_V_WT	0.164	21.375	1_V_V_WT	V_V_WT	28.2184760326438
1	487	3 Dark	V	V	WT	V_V_WT	0.165	20.939	1_V_V_WT	V_V_WT	28.2165482567227
1	488	3 Dark	V	V	WT	V_V_WT	0.244	21.157	1_V_V_WT	V_V_WT	28.2141037545748
1	489	3 Dark	V	V	WT	V_V_WT	0.074	21.032	1_V_V_WT	V_V_WT	28.2109941464715
1	490	3 Dark	V	V	WT	V_V_WT	0.394	20.669	1_V_V_WT	V_V_WT	28.2070647226019
1	491	3 Dark	V	V	WT	V_V_WT	0.449	20.714	1_V_V_WT	V_V_WT	28.2021550264584
1	492	3 Dark	V	V	WT	V_V_WT	0.853	20.824	1_V_V_WT	V_V_WT	28.1960992230122
1	493	3 Dark	V	V	WT	V_V_WT	0.299	21.358	1_V_V_WT	V_V_WT	28.188726251327
1	494	3 Dark	V	V	WT	V_V_WT	0.402	21.782	1_V_V_WT	V_V_WT	28.1798606855583
1	495	3 Dark	V	V	WT	V_V_WT	0.734	21.774	1_V_V_WT	V_V_WT	28.1693252395962
1	496	3 Dark	V	V	WT	V_V_WT	0.217	21.896	1_V_V_WT	V_V_WT	28.1569376090121
1	497	3 Dark	V	V	WT	V_V_WT	0.143	21.485	1_V_V_WT	V_V_WT	28.142509013285
1	498	3 Dark	V	V	WT	V_V_WT	0.438	21.202	1_V_V_WT	V_V_WT	28.1258435569238
1	499	3 Dark	V	V	WT	V_V_WT	0.281	21.009	1_V_V_WT	V_V_WT	28.1067389557727
1	500	3 Dark	V	V	WT	V_V_WT	0.337	20.796	1_V_V_WT	V_V_WT	28.0849900943956
1	501	3 Dark	V	V	WT	V_V_WT	0.333	20.697	1_V_V_WT	V_V_WT	28.0603841120278
1	502	3 Dark	V	V	WT	V_V_WT	0.249	20.553	1_V_V_WT	V_V_WT	28.0326984210385
1	503	3 Dark	V	V	WT	V_V_WT	0.411	20.376	1_V_V_WT	V_V_WT	28.001700290385
1	504	3 Dark	V	V	WT	V_V_WT	0.204	20.224	1_V_V_WT	V_V_WT	27.9671466219768
1	505	3 Dark	V	V	WT	V_V_WT	0.362	20.099	1_V_V_WT	V_V_WT	27.92878396503
1	506	3 Dark	V	V	WT	V_V_WT	0.226	20.116	1_V_V_WT	V_V_WT	27.8863503926209
1	507	3 Dark	V	V	WT	V_V_WT	0.342	20.245	1_V_V_WT	V_V_WT	27.839580858755
1	508	3 Dark	V	V	WT	V_V_WT	0.116	20.387	1_V_V_WT	V_V_WT	27.7882045848103
1	509	3 Dark	V	V	WT	V_V_WT	0.215	20.1	1_V_V_WT	V_V_WT	27.7319484106769
1	510	3 Dark	V	V	WT	V_V_WT	0.441	20.225	1_V_V_WT	V_V_WT	27.6705347706566
1	511	3 Dark	V	V	WT	V_V_WT	0.398	20.32	1_V_V_WT	V_V_WT	27.6036824801721
1	512	3 Dark	V	V	WT	V_V_WT	0.198	20.367	1_V_V_WT	V_V_WT	27.5311091098348
1	513	3 Dark	V	V	WT	V_V_WT	0.231	20.481	1_V_V_WT	V_V_WT	27.4525337115671
1	514	3 Dark	V	V	WT	V_V_WT	0.338	20.509	1_V_V_WT	V_V_WT	27.3676798678359
1	515	3 Dark	V	V	WT	V_V_WT	0.48	20.48	1_V_V_WT	V_V_WT	27.2762771252757
1	516	3 Dark	V	V	WT	V_V_WT	0.41	20.809	1_V_V_WT	V_V_WT	27.1780588608446
1	517	3 Dark	V	V	WT	V_V_WT	0.225	20.895	1_V_V_WT	V_V_WT	27.0727717277088
1	518	3 Dark	V	V	WT	V_V_WT	0.313	21.026	1_V_V_WT	V_V_WT	26.960181413316
1	519	3 Dark	V	V	WT	V_V_WT	0.209	21.506	1_V_V_WT	V_V_WT	26.8400765439629
1	520	3 Dark	V	V	WT	V_V_WT	0.252	22.09	1_V_V_WT	V_V_WT	26.7122725653655
1	521	3 Dark	V	V	WT	V_V_WT	0.412	21.975	1_V_V_WT	V_V_WT	26.5766155253394
1	522	3 Dark	V	V	WT	V_V_WT	0.514	21.447	1_V_V_WT	V_V_WT	26.4329856848816
1	523	3 Dark	V	V	WT	V_V_WT	0.729	21.557	1_V_V_WT	V_V_WT	26.2812941028152
1	524	3 Dark	V	V	WT	V_V_WT	0.644	21.4	1_V_V_WT	V_V_WT	26.1214653423845
1	525	3 Dark	V	V	WT	V_V_WT	0.411	20.868	1_V_V_WT	V_V_WT	25.9534528965123
1	526	3 Dark	V	V	WT	V_V_WT	0.444	20.817	1_V_V_WT	V_V_WT	25.7772253944647
1	527	3 Dark	V	V	WT	V_V_WT	0.194	20.901	1_V_V_WT	V_V_WT	25.5927911932543
1	528	3 Dark	V	V	WT	V_V_WT	0.3	20.635	1_V_V_WT	V_V_WT	25.4002072158932
1	529	3 Dark	V	V	WT	V_V_WT	0.133	20.572	1_V_V_WT	V_V_WT	25.1995796115721
1	530	3 Dark	V	V	WT	V_V_WT	0.235	20.415	1_V_V_WT	V_V_WT	24.9910638206153
1	531	3 Dark	V	V	WT	V_V_WT	0.444	20.401	1_V_V_WT	V_V_WT	24.7748560859452
1	532	3 Dark	V	V	WT	V_V_WT	0.188	20.368	1_V_V_WT	V_V_WT	24.5511684621242
1	533	3 Dark	V	V	WT	V_V_WT	0.23	20.164	1_V_V_WT	V_V_WT	24.3202509736896
1	534	3 Dark	V	V	WT	V_V_WT	0.147	20.203	1_V_V_WT	V_V_WT	24.0823973189011
1	535	3 Dark	V	V	WT	V_V_WT	0.173	20.063	1_V_V_WT	V_V_WT	23.8379421092557
1	536	3 Dark	V	V	WT	V_V_WT	0.241	20.183	1_V_V_WT	V_V_WT	23.5872576508856
1	537	3 Dark	V	V	WT	V_V_WT	0.621	19.928	1_V_V_WT	V_V_WT	23.3307503276172
1	538	3 Dark	V	V	WT	V_V_WT	0.449	20.12	1_V_V_WT	V_V_WT	23.0688566577399
1	539	3 Dark	V	V	WT	V_V_WT	0.514	20.075	1_V_V_WT	V_V_WT	22.8020391025893
1	540	3 Dark	V	V	WT	V_V_WT	0.396	19.801	1_V_V_WT	V_V_WT	22.5307817108213
1	541	3 Dark	V	V	WT	V_V_WT	0.5	19.535	1_V_V_WT	V_V_WT	22.2555835658342
1	542	3 Dark	V	V	WT	V_V_WT	0.358	19.534	1_V_V_WT	V_V_WT	21.9769480040516
1	543	3 Dark	V	V	WT	V_V_WT	0.264	19.551	1_V_V_WT	V_V_WT	21.6953839386109
1	544	3 Dark	V	V	WT	V_V_WT	0.429	19.332	1_V_V_WT	V_V_WT	21.4114017238225
1	545	3 Dark	V	V	WT	V_V_WT	0.363	18.99	1_V_V_WT	V_V_WT	21.1255119007528
1	546	3 Dark	V	V	WT	V_V_WT	0.493	18.72	1_V_V_WT	V_V_WT	20.8382239749558
1	547	3 Dark	V	V	WT	V_V_WT	0.251	18.642	1_V_V_WT	V_V_WT	20.5500415849235
1	548	3 Dark	V	V	WT	V_V_WT	0.375	18.462	1_V_V_WT	V_V_WT	20.2614592296832
1	549	3 Dark	V	V	WT	V_V_WT	0.554	18.281	1_V_V_WT	V_V_WT	19.9729600516726
1	550	4 Light	V	V	WT	V_V_WT	0.978	18.16	1_V_V_WT	V_V_WT	19.6850141592367
1	551	4 Light	V	V	WT	V_V_WT	0.334	17.909	1_V_V_WT	V_V_WT	19.3980775024198
1	552	4 Light	V	V	WT	V_V_WT	0.325	17.594	1_V_V_WT	V_V_WT	19.1125913031704
1	553	4 Light	V	V	WT	V_V_WT	0.409	16.954	1_V_V_WT	V_V_WT	18.8289820209923
1	554	4 Light	V	V	WT	V_V_WT	0.245	16.499	1_V_V_WT	V_V_WT	18.5476618205378
1	555	4 Light	V	V	WT	V_V_WT	0.202	16.252	1_V_V_WT	V_V_WT	18.2690294924999
1	556	4 Light	V	V	WT	V_V_WT	0.166	15.909	1_V_V_WT	V_V_WT	17.9934717655436
1	557	4 Light	V	V	WT	V_V_WT	0.227	15.771	1_V_V_WT	V_V_WT	17.7213649353289
1	558	4 Light	V	V	WT	V_V_WT	0.172	15.809	1_V_V_WT	V_V_WT	17.4530767290676
1	559	4 Light	V	V	WT	V_V_WT	0.218	15.771	1_V_V_WT	V_V_WT	17.1889683146383
1	560	4 Light	V	V	WT	V_V_WT	0.18	15.688	1_V_V_WT	V_V_WT	16.929396771635
1	561	4 Light	V	V	WT	V_V_WT	0.319	15.369	1_V_V_WT	V_V_WT	16.6747183386062
1	562	4 Light	V	V	WT	V_V_WT	0.216	15.468	1_V_V_WT	V_V_WT	16.4252890680186
1	563	4 Light	V	V	WT	V_V_WT	0.207	15.43	1_V_V_WT	V_V_WT	16.1814660736296
1	564	4 Light	V	V	WT	V_V_WT	0.243	15.721	1_V_V_WT	V_V_WT	15.9436088734098
1	565	4 Light	V	V	WT	V_V_WT	0.222	16.078	1_V_V_WT	V_V_WT	15.7120803462314
1	566	4 Light	V	V	WT	V_V_WT	0.346	16.3	1_V_V_WT	V_V_WT	15.4872472377877
1	567	4 Light	V	V	WT	V_V_WT	0.087	16.05	1_V_V_WT	V_V_WT	15.2694795947866
1	568	4 Light	V	V	WT	V_V_WT	0.308	15.812	1_V_V_WT	V_V_WT	15.0591485198676
1	569	4 Light	V	V	WT	V_V_WT	0.17	15.657	1_V_V_WT	V_V_WT	14.8566268204712
1	570	4 Light	V	V	WT	V_V_WT	0.167	15.491	1_V_V_WT	V_V_WT	14.6622879480481
1	571	4 Light	V	V	WT	V_V_WT	0.132	15.179	1_V_V_WT	V_V_WT	14.4765038075943
1	572	4 Light	V	V	WT	V_V_WT	0.197	14.92	1_V_V_WT	V_V_WT	14.2996420308625
1	573	4 Light	V	V	WT	V_V_WT	0.248	14.786	1_V_V_WT	V_V_WT	14.132062754916
1	574	4 Light	V	V	WT	V_V_WT	0.119	14.537	1_V_V_WT	V_V_WT	13.9741149609783
1	575	4 Light	V	V	WT	V_V_WT	0.138	14.334	1_V_V_WT	V_V_WT	13.8261324459575
1	576	4 Light	V	V	WT	V_V_WT	0.14	14.132	1_V_V_WT	V_V_WT	13.6884295105832
1	577	4 Light	V	V	WT	V_V_WT	0.147	13.992	1_V_V_WT	V_V_WT	13.5612964606948
1	578	4 Light	V	V	WT	V_V_WT	0.133	13.748	1_V_V_WT	V_V_WT	13.4449950259742
1	579	4 Light	V	V	WT	V_V_WT	0.028	13.291	1_V_V_WT	V_V_WT	13.3397538058379
1	580	4 Light	V	V	WT	V_V_WT	0.131	12.507	1_V_V_WT	V_V_WT	13.2457638557368
1	581	4 Light	V	V	WT	V_V_WT	0.161	12.359	1_V_V_WT	V_V_WT	13.1631745267765
1	582	4 Light	V	V	WT	V_V_WT	0.199	12.357	1_V_V_WT	V_V_WT	13.092089667275
1	583	4 Light	V	V	WT	V_V_WT	0.089	12.162	1_V_V_WT	V_V_WT	13.0325642907644
1	584	4 Light	V	V	WT	V_V_WT	0.189	12.418	1_V_V_WT	V_V_WT	12.9846018036491
1	585	4 Light	V	V	WT	V_V_WT	0.164	12.443	1_V_V_WT	V_V_WT	12.9481518766356
1	586	4 Light	V	V	WT	V_V_WT	0.101	12.501	1_V_V_WT	V_V_WT	12.9231090278232
1	587	4 Light	V	V	WT	V_V_WT	0.056	12.423	1_V_V_WT	V_V_WT	12.9093119723024
1	588	4 Light	V	V	WT	V_V_WT	0.338	12.534	1_V_V_WT	V_V_WT	12.9065437741493
1	589	4 Light	V	V	WT	V_V_WT	0.095	12.427	1_V_V_WT	V_V_WT	12.9145328191856
1	590	4 Light	V	V	WT	V_V_WT	0.152	12.454	1_V_V_WT	V_V_WT	12.9329546084185
1	591	4 Light	V	V	WT	V_V_WT	0.125	12.413	1_V_V_WT	V_V_WT	12.9614343532673
1	592	4 Light	V	V	WT	V_V_WT	0.287	12.511	1_V_V_WT	V_V_WT	12.9995503340542
1	593	4 Light	V	V	WT	V_V_WT	0.192	12.609	1_V_V_WT	V_V_WT	13.0468379681941
1	594	4 Light	V	V	WT	V_V_WT	0.438	12.699	1_V_V_WT	V_V_WT	13.1027945150113
1	595	4 Light	V	V	WT	V_V_WT	0.53	12.67	1_V_V_WT	V_V_WT	13.1668888737255
1	596	4 Light	V	V	WT	V_V_WT	0.463	12.913	1_V_V_WT	V_V_WT	13.2385809180901
1	597	4 Light	V	V	WT	V_V_WT	0.371	13.313	1_V_V_WT	V_V_WT	13.3173139259596
1	598	4 Light	V	V	WT	V_V_WT	0.211	13.31	1_V_V_WT	V_V_WT	13.4025163279826
1	599	4 Light	V	V	WT	V_V_WT	0.359	13.428	1_V_V_WT	V_V_WT	13.4936081183172
1	600	4 Light	V	V	WT	V_V_WT	0.23	13.471	1_V_V_WT	V_V_WT	13.5900072709911
1	601	4 Light	V	V	WT	V_V_WT	0.188	13.601	1_V_V_WT	V_V_WT	13.6911360451658
1	602	4 Light	V	V	WT	V_V_WT	0.099	13.785	1_V_V_WT	V_V_WT	13.7964270691002
1	603	4 Light	V	V	WT	V_V_WT	0.13	13.814	1_V_V_WT	V_V_WT	13.9053290953115
1	604	4 Light	V	V	WT	V_V_WT	0.18	13.926	1_V_V_WT	V_V_WT	14.0173123314843
1	605	4 Light	V	V	WT	V_V_WT	0.16	13.868	1_V_V_WT	V_V_WT	14.1318732594949
1	606	4 Light	V	V	WT	V_V_WT	0.291	14.041	1_V_V_WT	V_V_WT	14.2485388697392
1	607	4 Light	V	V	WT	V_V_WT	0.111	14.006	1_V_V_WT	V_V_WT	14.3668702512964
1	608	4 Light	V	V	WT	V_V_WT	0.131	14.362	1_V_V_WT	V_V_WT	14.486465493501
1	609	4 Light	V	V	WT	V_V_WT	0.097	14.601	1_V_V_WT	V_V_WT	14.6069618722949
1	610	4 Light	V	V	WT	V_V_WT	0.194	15.197	1_V_V_WT	V_V_WT	14.728037309384
1	611	4 Light	V	V	WT	V_V_WT	0.186	15.287	1_V_V_WT	V_V_WT	14.8494111101791
1	612	4 Light	V	V	WT	V_V_WT	0.323	15.527	1_V_V_WT	V_V_WT	14.9708440018972
1	613	4 Light	V	V	WT	V_V_WT	0.214	15.778	1_V_V_WT	V_V_WT	15.0921375084734
1	614	4 Light	V	V	WT	V_V_WT	0.501	15.934	1_V_V_WT	V_V_WT	15.2131327127499
1	615	4 Light	V	V	WT	V_V_WT	0.227	16.201	1_V_V_WT	V_V_WT	15.3337025404631
1	616	4 Light	V	V	WT	V_V_WT	0.224	16.57	1_V_V_WT	V_V_WT	15.4537317092309
1	617	4 Light	V	V	WT	V_V_WT	0.149	16.736	1_V_V_WT	V_V_WT	15.5731318566234
1	618	4 Light	V	V	WT	V_V_WT	0.283	16.769	1_V_V_WT	V_V_WT	15.6918444977832
1	619	4 Light	V	V	WT	V_V_WT	0.111	17.012	1_V_V_WT	V_V_WT	15.8098378278711
1	620	4 Light	V	V	WT	V_V_WT	0.207	17.032	1_V_V_WT	V_V_WT	15.9271033864261
1	621	4 Light	V	V	WT	V_V_WT	0.278	17.218	1_V_V_WT	V_V_WT	16.043652670368
1	622	4 Light	V	V	WT	V_V_WT	0.314	17.729	1_V_V_WT	V_V_WT	16.1595137800329
1	623	4 Light	V	V	WT	V_V_WT	0.305	17.938	1_V_V_WT	V_V_WT	16.2747281771759
1	624	4 Light	V	V	WT	V_V_WT	0.333	17.975	1_V_V_WT	V_V_WT	16.3893476277761
1	625	4 Light	V	V	WT	V_V_WT	0.193	17.607	1_V_V_WT	V_V_WT	16.5034313928368
1	626	4 Light	V	V	WT	V_V_WT	0.589	17.257	1_V_V_WT	V_V_WT	16.6170437219671
1	627	4 Light	V	V	WT	V_V_WT	0.487	17.217	1_V_V_WT	V_V_WT	16.7302516923853
1	628	4 Light	V	V	WT	V_V_WT	0.305	17.308	1_V_V_WT	V_V_WT	16.843123424711
1	629	4 Light	V	V	WT	V_V_WT	0.288	17.117	1_V_V_WT	V_V_WT	16.9557266950702
1	630	4 Light	V	V	WT	V_V_WT	0.21	17.126	1_V_V_WT	V_V_WT	17.0681279508154
1	631	4 Light	V	V	WT	V_V_WT	0.262	17.105	1_V_V_WT	V_V_WT	17.1803917247284
1	632	4 Light	V	V	WT	V_V_WT	0.381	17.401	1_V_V_WT	V_V_WT	17.2925804324544
1	633	4 Light	V	V	WT	V_V_WT	0.277	17.618	1_V_V_WT	V_V_WT	17.4047545260113
1	634	4 Light	V	V	WT	V_V_WT	0.231	17.736	1_V_V_WT	V_V_WT	17.5169729678829
1	635	4 Light	V	V	WT	V_V_WT	0.08	17.894	1_V_V_WT	V_V_WT	17.6292939829001
1	636	4 Light	V	V	WT	V_V_WT	0.313	18.054	1_V_V_WT	V_V_WT	17.7417760363792
1	637	4 Light	V	V	WT	V_V_WT	0.112	18.468	1_V_V_WT	V_V_WT	17.8544789849113
1	638	4 Light	V	V	WT	V_V_WT	0.489	18.664	1_V_V_WT	V_V_WT	17.9674653416553
1	639	4 Light	V	V	WT	V_V_WT	0.267	18.818	1_V_V_WT	V_V_WT	18.0808007123948
1	640	4 Light	V	V	WT	V_V_WT	0.727	18.909	1_V_V_WT	V_V_WT	18.1945524609099
1	641	4 Light	V	V	WT	V_V_WT	0.251	19.183	1_V_V_WT	V_V_WT	18.3087936173267
1	642	4 Light	V	V	WT	V_V_WT	0.439	19.103	1_V_V_WT	V_V_WT	18.4236049026581
1	643	4 Light	V	V	WT	V_V_WT	0.34	19.221	1_V_V_WT	V_V_WT	18.5390757020563
1	644	4 Light	V	V	WT	V_V_WT	0.345	19.01	1_V_V_WT	V_V_WT	18.6553048264266
1	645	4 Light	V	V	WT	V_V_WT	0.431	19.133	1_V_V_WT	V_V_WT	18.7724010257188
1	646	4 Light	V	V	WT	V_V_WT	0.47	19.348	1_V_V_WT	V_V_WT	18.8904832244901
1	647	4 Light	V	V	WT	V_V_WT	0.222	19.404	1_V_V_WT	V_V_WT	19.0096804609574
1	648	4 Light	V	V	WT	V_V_WT	0.371	19.418	1_V_V_WT	V_V_WT	19.1301315190015
1	649	4 Light	V	V	WT	V_V_WT	0.338	19.623	1_V_V_WT	V_V_WT	19.2519842517427
1	650	4 Light	V	V	WT	V_V_WT	0.172	19.638	1_V_V_WT	V_V_WT	19.3753946056443
1	651	4 Light	V	V	WT	V_V_WT	0.311	19.542	1_V_V_WT	V_V_WT	19.5005253609315
1	652	4 Light	V	V	WT	V_V_WT	0.798	19.562	1_V_V_WT	V_V_WT	19.6275440132455
1	653	4 Light	V	V	WT	V_V_WT	0.401	19.701	1_V_V_WT	V_V_WT	19.7566192278496
1	654	4 Light	V	V	WT	V_V_WT	0.475	19.61	1_V_V_WT	V_V_WT	19.887920706468
1	655	4 Light	V	V	WT	V_V_WT	0.162	19.723	1_V_V_WT	V_V_WT	20.0216177025122
1	656	4 Light	V	V	WT	V_V_WT	0.113	19.581	1_V_V_WT	V_V_WT	20.1578768263198
1	657	4 Light	V	V	WT	V_V_WT	0.331	19.427	1_V_V_WT	V_V_WT	20.296859784174
1	658	4 Light	V	V	WT	V_V_WT	0.302	19.563	1_V_V_WT	V_V_WT	20.4387210966531
1	659	4 Light	V	V	WT	V_V_WT	0.168	19.892	1_V_V_WT	V_V_WT	20.5836077819441
1	660	4 Light	V	V	WT	V_V_WT	0.239	19.933	1_V_V_WT	V_V_WT	20.7316629904357
1	661	4 Light	V	V	WT	V_V_WT	0.167	20.072	1_V_V_WT	V_V_WT	20.8830180878723
1	662	5 Dark	V	V	WT	V_V_WT	0.395	19.964	1_V_V_WT	V_V_WT	21.0377887679804
1	663	5 Dark	V	V	WT	V_V_WT	0.347	19.906	1_V_V_WT	V_V_WT	21.1960764588403
1	664	5 Dark	V	V	WT	V_V_WT	0.298	20.021	1_V_V_WT	V_V_WT	21.3579762816612
1	665	5 Dark	V	V	WT	V_V_WT	0.318	20.11	1_V_V_WT	V_V_WT	21.5235662025335
1	666	5 Dark	V	V	WT	V_V_WT	0.451	20.301	1_V_V_WT	V_V_WT	21.692902782206
1	667	5 Dark	V	V	WT	V_V_WT	0.525	20.374	1_V_V_WT	V_V_WT	21.8660203616959
1	668	5 Dark	V	V	WT	V_V_WT	0.327	20.213	1_V_V_WT	V_V_WT	22.0429343680653
1	669	5 Dark	V	V	WT	V_V_WT	0.251	20.477	1_V_V_WT	V_V_WT	22.2236525822224
1	670	5 Dark	V	V	WT	V_V_WT	0.285	20.167	1_V_V_WT	V_V_WT	22.4081636043213
1	671	5 Dark	V	V	WT	V_V_WT	0.46	20.296	1_V_V_WT	V_V_WT	22.5964332683572
1	672	5 Dark	V	V	WT	V_V_WT	0.243	20.36	1_V_V_WT	V_V_WT	22.7884051496111
1	673	5 Dark	V	V	WT	V_V_WT	0.332	20.332	1_V_V_WT	V_V_WT	22.9840012999107
1	674	5 Dark	V	V	WT	V_V_WT	0.29	20.469	1_V_V_WT	V_V_WT	23.183123190439
1	675	5 Dark	V	V	WT	V_V_WT	0.35	20.276	1_V_V_WT	V_V_WT	23.3856528336583
1	676	5 Dark	V	V	WT	V_V_WT	0.439	20.162	1_V_V_WT	V_V_WT	23.591454057327
1	677	5 Dark	V	V	WT	V_V_WT	0.205	20.264	1_V_V_WT	V_V_WT	23.800373899141
1	678	5 Dark	V	V	WT	V_V_WT	0.297	20.387	1_V_V_WT	V_V_WT	24.0122463860979
1	679	5 Dark	V	V	WT	V_V_WT	0.316	20.498	1_V_V_WT	V_V_WT	24.2269009606143
1	680	5 Dark	V	V	WT	V_V_WT	0.222	20.487	1_V_V_WT	V_V_WT	24.4441571677919
1	681	5 Dark	V	V	WT	V_V_WT	0.182	20.737	1_V_V_WT	V_V_WT	24.6638239294266
1	682	5 Dark	V	V	WT	V_V_WT	0.334	20.295	1_V_V_WT	V_V_WT	24.8857010828521
1	683	5 Dark	V	V	WT	V_V_WT	0.444	20.157	1_V_V_WT	V_V_WT	25.1095808650804
1	684	5 Dark	V	V	WT	V_V_WT	0.242	20	1_V_V_WT	V_V_WT	25.3352493210551
1	685	5 Dark	V	V	WT	V_V_WT	0.306	20.316	1_V_V_WT	V_V_WT	25.5624876188372
1	686	5 Dark	V	V	WT	V_V_WT	0.447	20.447	1_V_V_WT	V_V_WT	25.7910732577418
1	687	5 Dark	V	V	WT	V_V_WT	0.333	20.343	1_V_V_WT	V_V_WT	26.0207811613923
1	688	5 Dark	V	V	WT	V_V_WT	0.441	20.509	1_V_V_WT	V_V_WT	26.2513846488457
1	689	5 Dark	V	V	WT	V_V_WT	0.617	20.691	1_V_V_WT	V_V_WT	26.4826562839343
1	690	5 Dark	V	V	WT	V_V_WT	0.251	20.833	1_V_V_WT	V_V_WT	26.7143686051884
1	691	5 Dark	V	V	WT	V_V_WT	0.401	21.204	1_V_V_WT	V_V_WT	26.9462947403099
1	692	5 Dark	V	V	WT	V_V_WT	0.273	21.515	1_V_V_WT	V_V_WT	27.1782089161511
1	693	5 Dark	V	V	WT	V_V_WT	0.219	21.44	1_V_V_WT	V_V_WT	27.4098868723517
1	694	5 Dark	V	V	WT	V_V_WT	0.346	21.902	1_V_V_WT	V_V_WT	27.6411058406183
1	695	5 Dark	V	V	WT	V_V_WT	0.169	22.088	1_V_V_WT	V_V_WT	27.8716433617586
1	696	5 Dark	V	V	WT	V_V_WT	0.504	22.352	1_V_V_WT	V_V_WT	28.1012773907561
1	697	5 Dark	V	V	WT	V_V_WT	0.185	22.462	1_V_V_WT	V_V_WT	28.3297879762744
1	698	5 Dark	V	V	WT	V_V_WT	0.328	22.531	1_V_V_WT	V_V_WT	28.5569577870229
1	699	5 Dark	V	V	WT	V_V_WT	0.531	22.696	1_V_V_WT	V_V_WT	28.7825722378693
1	700	5 Dark	V	V	WT	V_V_WT	0.417	22.738	1_V_V_WT	V_V_WT	29.0064196147399
1	701	5 Dark	V	V	WT	V_V_WT	0.38	22.792	1_V_V_WT	V_V_WT	29.2282912069142
1	702	5 Dark	V	V	WT	V_V_WT	0.503	22.839	1_V_V_WT	V_V_WT	29.4479814567418
1	703	5 Dark	V	V	WT	V_V_WT	0.312	22.766	1_V_V_WT	V_V_WT	29.6652881310373
1	704	5 Dark	V	V	WT	V_V_WT	0.482	22.834	1_V_V_WT	V_V_WT	29.8800118945411
1	705	5 Dark	V	V	WT	V_V_WT	0.238	22.704	1_V_V_WT	V_V_WT	30.0919546644664
1	706	5 Dark	V	V	WT	V_V_WT	0.356	23.071	1_V_V_WT	V_V_WT	30.3009217343794
1	707	5 Dark	V	V	WT	V_V_WT	0.324	23.314	1_V_V_WT	V_V_WT	30.5067226771482
1	708	5 Dark	V	V	WT	V_V_WT	0.494	23.47	1_V_V_WT	V_V_WT	30.7091716487841
1	709	5 Dark	V	V	WT	V_V_WT	0.449	23.777	1_V_V_WT	V_V_WT	30.908087712793
1	710	5 Dark	V	V	WT	V_V_WT	0.161	24.013	1_V_V_WT	V_V_WT	31.1032951799226
1	711	5 Dark	V	V	WT	V_V_WT	0.561	24.379	1_V_V_WT	V_V_WT	31.2946239598164
1	712	5 Dark	V	V	WT	V_V_WT	0.356	24.537	1_V_V_WT	V_V_WT	31.4819088645226
1	713	5 Dark	V	V	WT	V_V_WT	0.263	24.564	1_V_V_WT	V_V_WT	31.6649868088635
1	714	5 Dark	V	V	WT	V_V_WT	0.318	24.512	1_V_V_WT	V_V_WT	31.8437003150165
1	715	5 Dark	V	V	WT	V_V_WT	0.478	24.464	1_V_V_WT	V_V_WT	32.017898902593
1	716	5 Dark	V	V	WT	V_V_WT	0.244	24.237	1_V_V_WT	V_V_WT	32.1874394114468
1	717	5 Dark	V	V	WT	V_V_WT	0.227	24.716	1_V_V_WT	V_V_WT	32.3521863055801
1	718	5 Dark	V	V	WT	V_V_WT	0.468	24.922	1_V_V_WT	V_V_WT	32.5120119569167
1	719	5 Dark	V	V	WT	V_V_WT	0.35	24.645	1_V_V_WT	V_V_WT	32.6667969073889
1	720	5 Dark	V	V	WT	V_V_WT	0.381	25.194	1_V_V_WT	V_V_WT	32.8164301105707
1	721	5 Dark	V	V	WT	V_V_WT	0.538	25.036	1_V_V_WT	V_V_WT	32.9608091548051
1	722	5 Dark	V	V	WT	V_V_WT	0.706	25.187	1_V_V_WT	V_V_WT	33.0998404704452
1	723	5 Dark	V	V	WT	V_V_WT	0.272	25.747	1_V_V_WT	V_V_WT	33.2334395254609
1	724	5 Dark	V	V	WT	V_V_WT	0.76	25.69	1_V_V_WT	V_V_WT	33.3615310134077
1	725	5 Dark	V	V	WT	V_V_WT	0.504	25.887	1_V_V_WT	V_V_WT	33.4840490387669
1	726	5 Dark	V	V	WT	V_V_WT	0.715	25.981	1_V_V_WT	V_V_WT	33.600937304289
1	727	5 Dark	V	V	WT	V_V_WT	0.635	26.303	1_V_V_WT	V_V_WT	33.7121493040645
1	728	5 Dark	V	V	WT	V_V_WT	0.396	26.651	1_V_V_WT	V_V_WT	33.8176485265587
1	729	5 Dark	V	V	WT	V_V_WT	0.416	26.379	1_V_V_WT	V_V_WT	33.9174086689687
1	730	5 Dark	V	V	WT	V_V_WT	0.327	26.975	1_V_V_WT	V_V_WT	34.0114138645641
1	731	5 Dark	V	V	WT	V_V_WT	0.514	26.802	1_V_V_WT	V_V_WT	34.099658921933
1	732	5 Dark	V	V	WT	V_V_WT	0.29	26.575	1_V_V_WT	V_V_WT	34.1821477101962
1	733	5 Dark	V	V	WT	V_V_WT	0.259	26.506	1_V_V_WT	V_V_WT	34.2588878239791
1	734	5 Dark	V	V	WT	V_V_WT	0.358	26.31	1_V_V_WT	V_V_WT	34.329896422928
1	735	5 Dark	V	V	WT	V_V_WT	0.22	26.676	1_V_V_WT	V_V_WT	34.395202337436
1	736	5 Dark	V	V	WT	V_V_WT	0.806	26.741	1_V_V_WT	V_V_WT	34.4548462939406
1	737	5 Dark	V	V	WT	V_V_WT	0.448	26.894	1_V_V_WT	V_V_WT	34.5088811129245
1	738	5 Dark	V	V	WT	V_V_WT	0.453	27.09	1_V_V_WT	V_V_WT	34.5573718675597
1	739	5 Dark	V	V	WT	V_V_WT	0.623	26.959	1_V_V_WT	V_V_WT	34.6003959911185
1	740	5 Dark	V	V	WT	V_V_WT	0.458	27.238	1_V_V_WT	V_V_WT	34.6380433192882
1	741	5 Dark	V	V	WT	V_V_WT	0.548	26.985	1_V_V_WT	V_V_WT	34.6704160548698
1	742	5 Dark	V	V	WT	V_V_WT	0.492	27.023	1_V_V_WT	V_V_WT	34.697628641424
1	743	5 Dark	V	V	WT	V_V_WT	0.471	27.064	1_V_V_WT	V_V_WT	34.7198075350561
1	744	5 Dark	V	V	WT	V_V_WT	0.19	27.118	1_V_V_WT	V_V_WT	34.7370908642353
1	745	5 Dark	V	V	WT	V_V_WT	0.258	26.871	1_V_V_WT	V_V_WT	34.7496261942675
1	746	5 Dark	V	V	WT	V_V_WT	0.22	27.152	1_V_V_WT	V_V_WT	34.7575646184311
1	747	5 Dark	V	V	WT	V_V_WT	0.812	27.351	1_V_V_WT	V_V_WT	34.7610653687306
1	748	5 Dark	V	V	WT	V_V_WT	0.647	27.439	1_V_V_WT	V_V_WT	34.7602953944384
1	749	5 Dark	V	V	WT	V_V_WT	0.34	27.918	1_V_V_WT	V_V_WT	34.7554243329257
1	750	5 Dark	V	V	WT	V_V_WT	0.8	27.925	1_V_V_WT	V_V_WT	34.7466274820698
1	751	5 Dark	V	V	WT	V_V_WT	0.243	27.629	1_V_V_WT	V_V_WT	34.7340859523819
1	752	5 Dark	V	V	WT	V_V_WT	0.424	27.306	1_V_V_WT	V_V_WT	34.7179853621424
1	753	5 Dark	V	V	WT	V_V_WT	0.779	27.266	1_V_V_WT	V_V_WT	34.6985144453639
1	754	5 Dark	V	V	WT	V_V_WT	0.289	26.85	1_V_V_WT	V_V_WT	34.6758635915832
1	755	5 Dark	V	V	WT	V_V_WT	0.366	26.577	1_V_V_WT	V_V_WT	34.650223339388
1	756	5 Dark	V	V	WT	V_V_WT	0.598	26.058	1_V_V_WT	V_V_WT	34.6217828511285
1	757	5 Dark	V	V	WT	V_V_WT	0.507	25.849	1_V_V_WT	V_V_WT	34.590728394558
1	758	5 Dark	V	V	WT	V_V_WT	0.676	26.276	1_V_V_WT	V_V_WT	34.5572428302581
1	759	5 Dark	V	V	WT	V_V_WT	0.259	26.387	1_V_V_WT	V_V_WT	34.5215071014502
1	760	5 Dark	V	V	WT	V_V_WT	1.013	26.514	1_V_V_WT	V_V_WT	34.4836960211904
1	761	5 Dark	V	V	WT	V_V_WT	0.207	26.619	1_V_V_WT	V_V_WT	34.4439761235863
1	762	5 Dark	V	V	WT	V_V_WT	0.276	26.767	1_V_V_WT	V_V_WT	34.4025046397455
1	763	5 Dark	V	V	WT	V_V_WT	0.243	27.126	1_V_V_WT	V_V_WT	34.3594286580469
1	764	5 Dark	V	V	WT	V_V_WT	0.286	27.347	1_V_V_WT	V_V_WT	34.3148844893609
1	765	5 Dark	V	V	WT	V_V_WT	0.604	27.871	1_V_V_WT	V_V_WT	34.2689972555565
1	766	5 Dark	V	V	WT	V_V_WT	0.421	27.547	1_V_V_WT	V_V_WT	34.2218807109574
1	767	5 Dark	V	V	WT	V_V_WT	0.477	27.884	1_V_V_WT	V_V_WT	34.1736391451764
1	768	5 Dark	V	V	WT	V_V_WT	0.69	28.137	1_V_V_WT	V_V_WT	34.1243732047743
1	769	5 Dark	V	V	WT	V_V_WT	0.318	27.91	1_V_V_WT	V_V_WT	34.074176528887
1	770	5 Dark	V	V	WT	V_V_WT	0.44	27.713	1_V_V_WT	V_V_WT	34.0231395399019
1	771	5 Dark	V	V	WT	V_V_WT	0.308	27.764	1_V_V_WT	V_V_WT	33.9713455277757
1	772	5 Dark	V	V	WT	V_V_WT	0.394	27.56	1_V_V_WT	V_V_WT	33.9188701782278
1	773	5 Dark	V	V	WT	V_V_WT	0.304	27.786	1_V_V_WT	V_V_WT	33.8657828946053
1	774	5 Dark	V	V	WT	V_V_WT	0.372	28.305	1_V_V_WT	V_V_WT	33.8121482611367
1	775	5 Dark	V	V	WT	V_V_WT	0.231	28.988	1_V_V_WT	V_V_WT	33.7580278816508
1	776	5 Dark	V	V	WT	V_V_WT	0.525	29.748	1_V_V_WT	V_V_WT	33.7034828256313
1	777	5 Dark	V	V	WT	V_V_WT	0.426	29.352	1_V_V_WT	V_V_WT	33.6485744839612
1	778	5 Dark	V	V	WT	V_V_WT	0.556	29.134	1_V_V_WT	V_V_WT	33.5933659469472
1	779	5 Dark	V	V	WT	V_V_WT	0.829	29.495	1_V_V_WT	V_V_WT	33.5379235907383
1	780	5 Dark	V	V	WT	V_V_WT	0.388	29.294	1_V_V_WT	V_V_WT	33.4823185593823
1	781	5 Dark	V	V	WT	V_V_WT	0.242	29.606	1_V_V_WT	V_V_WT	33.4266280983135
1	782	5 Dark	V	V	WT	V_V_WT	0.383	30.109	1_V_V_WT	V_V_WT	33.3709366994088
1	783	5 Dark	V	V	WT	V_V_WT	0.232	29.67	1_V_V_WT	V_V_WT	33.3153370198559
1	784	5 Dark	V	V	WT	V_V_WT	0.344	30.16	1_V_V_WT	V_V_WT	33.2599305410209
1	785	5 Dark	V	V	WT	V_V_WT	0.231	30.323	1_V_V_WT	V_V_WT	33.2048279429491
1	786	5 Dark	V	V	WT	V_V_WT	0.196	29.966	1_V_V_WT	V_V_WT	33.1501491708569
1	787	5 Dark	V	V	WT	V_V_WT	0.426	29.867	1_V_V_WT	V_V_WT	33.0960231832926
1	788	5 Dark	V	V	WT	V_V_WT	0.823	29.558	1_V_V_WT	V_V_WT	33.0425873751804
1	789	5 Dark	V	V	WT	V_V_WT	0.527	29.792	1_V_V_WT	V_V_WT	32.9899866798731
1	790	5 Dark	V	V	WT	V_V_WT	0.454	29.221	1_V_V_WT	V_V_WT	32.9383723614663
1	791	5 Dark	V	V	WT	V_V_WT	0.619	29.157	1_V_V_WT	V_V_WT	32.8879005174791
1	792	5 Dark	V	V	WT	V_V_WT	0.438	29.089	1_V_V_WT	V_V_WT	32.8387303198385
1	793	5 Dark	V	V	WT	V_V_WT	0.618	29.09	1_V_V_WT	V_V_WT	32.7910220292134
1	794	5 Dark	V	V	WT	V_V_WT	0.579	29.522	1_V_V_WT	V_V_WT	32.7449348253082
1	795	5 Dark	V	V	WT	V_V_WT	0.744	29.415	1_V_V_WT	V_V_WT	32.7006254625973
1	796	5 Dark	V	V	WT	V_V_WT	0.482	29.509	1_V_V_WT	V_V_WT	32.6582487659109
1	797	5 Dark	V	V	WT	V_V_WT	0.785	29.422	1_V_V_WT	V_V_WT	32.6179540908365
1	798	5 Dark	V	V	WT	V_V_WT	0.706	29.051	1_V_V_WT	V_V_WT	32.5798872707476
1	799	5 Dark	V	V	WT	V_V_WT	0.396	29.425	1_V_V_WT	V_V_WT	32.544183000362
1	800	5 Dark	V	V	WT	V_V_WT	0.261	29.232	1_V_V_WT	V_V_WT	32.5109608931104
1	801	5 Dark	V	V	WT	V_V_WT	0.599	29.336	1_V_V_WT	V_V_WT	32.4803234970693
1	802	5 Dark	V	V	WT	V_V_WT	0.288	29.422	1_V_V_WT	V_V_WT	32.4523545503615
1	803	5 Dark	V	V	WT	V_V_WT	0.697	29.612	1_V_V_WT	V_V_WT	32.4271175191401
1	804	5 Dark	V	V	WT	V_V_WT	0.709	29.704	1_V_V_WT	V_V_WT	32.4046581670927
1	805	5 Dark	V	V	WT	V_V_WT	0.941	30.059	1_V_V_WT	V_V_WT	32.3850148960084
1	806	5 Dark	V	V	WT	V_V_WT	0.98	30.084	1_V_V_WT	V_V_WT	32.3682071867615
1	807	5 Dark	V	V	WT	V_V_WT	0.416	30.092	1_V_V_WT	V_V_WT	32.3542318507888
1	808	5 Dark	V	V	WT	V_V_WT	0.429	29.708	1_V_V_WT	V_V_WT	32.3430633910892
1	809	5 Dark	V	V	WT	V_V_WT	0.701	29.17	1_V_V_WT	V_V_WT	32.3346547601029
1	810	5 Dark	V	V	WT	V_V_WT	0.599	29.131	1_V_V_WT	V_V_WT	32.3289385036343
1	811	5 Dark	V	V	WT	V_V_WT	0.555	29.458	1_V_V_WT	V_V_WT	32.3258282703977
1	812	5 Dark	V	V	WT	V_V_WT	0.927	29.759	1_V_V_WT	V_V_WT	32.3252206573283
1	813	5 Dark	V	V	WT	V_V_WT	0.34	30.007	1_V_V_WT	V_V_WT	32.3269973520904
1	814	5 Dark	V	V	WT	V_V_WT	0.779	30.325	1_V_V_WT	V_V_WT	32.3310275263726
1	815	5 Dark	V	V	WT	V_V_WT	0.529	30.569	1_V_V_WT	V_V_WT	32.3371704288154
1	816	5 Dark	V	V	WT	V_V_WT	0.241	30.704	1_V_V_WT	V_V_WT	32.345278119083
1	817	5 Dark	V	V	WT	V_V_WT	0.408	30.856	1_V_V_WT	V_V_WT	32.3551982831963
1	818	5 Dark	V	V	WT	V_V_WT	0.367	30.414	1_V_V_WT	V_V_WT	32.3667770689243
1	819	5 Dark	V	V	WT	V_V_WT	0.493	30.261	1_V_V_WT	V_V_WT	32.3798618780408
1	820	5 Dark	V	V	WT	V_V_WT	0.442	30.064	1_V_V_WT	V_V_WT	32.3943040563744
1	821	5 Dark	V	V	WT	V_V_WT	0.143	30.065	1_V_V_WT	V_V_WT	32.4099599518778
1	822	5 Dark	V	V	WT	V_V_WT	0.208	30.238	1_V_V_WT	V_V_WT	32.4266888160375
1	823	5 Dark	V	V	WT	V_V_WT	0.244	29.994	1_V_V_WT	V_V_WT	32.4443592880013
1	824	5 Dark	V	V	WT	V_V_WT	0.718	29.835	1_V_V_WT	V_V_WT	32.4628502797961
1	825	5 Dark	V	V	WT	V_V_WT	0.497	29.388	1_V_V_WT	V_V_WT	32.482045348939
1	826	5 Dark	V	V	WT	V_V_WT	0.515	29.133	1_V_V_WT	V_V_WT	32.5018408255624
1	827	5 Dark	V	V	WT	V_V_WT	0.39	28.643	1_V_V_WT	V_V_WT	32.5221488496164
1	828	5 Dark	V	V	WT	V_V_WT	0.319	28.203	1_V_V_WT	V_V_WT	32.5428976572183
1	829	5 Dark	V	V	WT	V_V_WT	0.692	28.29	1_V_V_WT	V_V_WT	32.564031466866
1	830	5 Dark	V	V	WT	V_V_WT	0.247	28.321	1_V_V_WT	V_V_WT	32.5855099744031
1	831	5 Dark	V	V	WT	V_V_WT	0.412	28.257	1_V_V_WT	V_V_WT	32.607307476498
1	832	5 Dark	V	V	WT	V_V_WT	0.48	28.179	1_V_V_WT	V_V_WT	32.62941165322
1	833	5 Dark	V	V	WT	V_V_WT	0.494	28.057	1_V_V_WT	V_V_WT	32.6518220477336
1	834	5 Dark	V	V	WT	V_V_WT	0.464	27.644	1_V_V_WT	V_V_WT	32.6745482914516
1	835	5 Dark	V	V	WT	V_V_WT	0.586	27.119	1_V_V_WT	V_V_WT	32.697608126348
1	836	5 Dark	V	V	WT	V_V_WT	0.55	26.537	1_V_V_WT	V_V_WT	32.7210246522072
1	837	5 Dark	V	V	WT	V_V_WT	0.434	26.683	1_V_V_WT	V_V_WT	32.7448219694332
1	838	5 Dark	V	V	WT	V_V_WT	0.172	26.622	1_V_V_WT	V_V_WT	32.7690240712258
1	839	5 Dark	V	V	WT	V_V_WT	0.291	26.389	1_V_V_WT	V_V_WT	32.7936540673883
1	840	5 Dark	V	V	WT	V_V_WT	0.349	26.155	1_V_V_WT	V_V_WT	32.8187323615102
1	841	5 Dark	V	V	WT	V_V_WT	0.569	25.778	1_V_V_WT	V_V_WT	32.8442747308021
1	842	5 Dark	V	V	WT	V_V_WT	0.684	25.262	1_V_V_WT	V_V_WT	32.8702906172351
1	843	5 Dark	V	V	WT	V_V_WT	0.48	25.156	1_V_V_WT	V_V_WT	32.8967816738754
1	844	5 Dark	V	V	WT	V_V_WT	0.662	24.674	1_V_V_WT	V_V_WT	32.9237422448513
1	845	5 Dark	V	V	WT	V_V_WT	0.475	24.633	1_V_V_WT	V_V_WT	32.9511634448806
1	846	5 Dark	V	V	WT	V_V_WT	0.331	24.643	1_V_V_WT	V_V_WT	32.9790277166626
1	847	5 Dark	V	V	WT	V_V_WT	0.578	24.704	1_V_V_WT	V_V_WT	33.0073070162514
1	848	5 Dark	V	V	WT	V_V_WT	0.381	24.703	1_V_V_WT	V_V_WT	33.0359629870552
1	849	5 Dark	V	V	WT	V_V_WT	0.374	24.822	1_V_V_WT	V_V_WT	33.0649474699062
1	850	5 Dark	V	V	WT	V_V_WT	0.257	24.789	1_V_V_WT	V_V_WT	33.0942033311252
1	851	5 Dark	V	V	WT	V_V_WT	0.62	25.066	1_V_V_WT	V_V_WT	33.1236666648715
1	852	5 Dark	V	V	WT	V_V_WT	0.611	25.296	1_V_V_WT	V_V_WT	33.1532714224535
1	853	5 Dark	V	V	WT	V_V_WT	0.374	25.622	1_V_V_WT	V_V_WT	33.1829477106856
1	854	5 Dark	V	V	WT	V_V_WT	0.42	25.17	1_V_V_WT	V_V_WT	33.2126226565894
1	855	5 Dark	V	V	WT	V_V_WT	0.297	24.926	1_V_V_WT	V_V_WT	33.2422229274026
1	856	5 Dark	V	V	WT	V_V_WT	0.227	24.754	1_V_V_WT	V_V_WT	33.2716758972247
1	857	5 Dark	V	V	WT	V_V_WT	0.295	24.646	1_V_V_WT	V_V_WT	33.3009112708514
1	858	5 Dark	V	V	WT	V_V_WT	0.266	24.86	1_V_V_WT	V_V_WT	33.3298619060501
1	859	5 Dark	V	V	WT	V_V_WT	0.483	24.573	1_V_V_WT	V_V_WT	33.3584625762538
1	860	5 Dark	V	V	WT	V_V_WT	0.292	24.764	1_V_V_WT	V_V_WT	33.3866543965541
1	861	5 Dark	V	V	WT	V_V_WT	0.535	24.734	1_V_V_WT	V_V_WT	33.4143870938797
1	862	5 Dark	V	V	WT	V_V_WT	0.21	24.516	1_V_V_WT	V_V_WT	33.4416200507139
1	863	5 Dark	V	V	WT	V_V_WT	0.575	24.24	1_V_V_WT	V_V_WT	33.4683230612638
1	864	5 Dark	V	V	WT	V_V_WT	0.296	24.078	1_V_V_WT	V_V_WT	33.4944767769263
1	865	5 Dark	V	V	WT	V_V_WT	0.416	23.859	1_V_V_WT	V_V_WT	33.5200728268749
1	866	5 Dark	V	V	WT	V_V_WT	0.398	23.92	1_V_V_WT	V_V_WT	33.5451136100209
1	867	5 Dark	V	V	WT	V_V_WT	0.562	23.762	1_V_V_WT	V_V_WT	33.5696117657068
1	868	5 Dark	V	V	WT	V_V_WT	0.368	24.512	1_V_V_WT	V_V_WT	33.5935893413647
1	869	5 Dark	V	V	WT	V_V_WT	0.468	24.619	1_V_V_WT	V_V_WT	33.6170766817991
1	870	5 Dark	V	V	WT	V_V_WT	0.365	24.856	1_V_V_WT	V_V_WT	33.6401110779349
1	871	5 Dark	V	V	WT	V_V_WT	0.178	24.713	1_V_V_WT	V_V_WT	33.6627352164056
1	872	5 Dark	V	V	WT	V_V_WT	0.411	24.424	1_V_V_WT	V_V_WT	33.6849954808245
1	873	5 Dark	V	V	WT	V_V_WT	0.234	24.41	1_V_V_WT	V_V_WT	33.7069401583443
1	874	5 Dark	V	V	WT	V_V_WT	0.297	24.052	1_V_V_WT	V_V_WT	33.7286176077963
1	875	5 Dark	V	V	WT	V_V_WT	0.488	24.067	1_V_V_WT	V_V_WT	33.7500744490617
1	876	5 Dark	V	V	WT	V_V_WT	0.251	24.366	1_V_V_WT	V_V_WT	33.7713538302671
1	877	5 Dark	V	V	WT	V_V_WT	0.469	24.316	1_V_V_WT	V_V_WT	33.7924938272009
1	878	5 Dark	V	V	WT	V_V_WT	0.366	24.6	1_V_V_WT	V_V_WT	33.8135260266242
1	879	5 Dark	V	V	WT	V_V_WT	0.612	24.575	1_V_V_WT	V_V_WT	33.8344743368503
1	880	5 Dark	V	V	WT	V_V_WT	0.409	24.918	1_V_V_WT	V_V_WT	33.8553540625138
1	881	5 Dark	V	V	WT	V_V_WT	0.42	24.786	1_V_V_WT	V_V_WT	33.8761712715712
1	882	5 Dark	V	V	WT	V_V_WT	0.438	24.52	1_V_V_WT	V_V_WT	33.8969240758599
1	883	5 Dark	V	V	WT	V_V_WT	0.57	24.458	1_V_V_WT	V_V_WT	33.9176074340437
1	884	5 Dark	V	V	WT	V_V_WT	0.266	24.629	1_V_V_WT	V_V_WT	33.9382086546203
1	885	5 Dark	V	V	WT	V_V_WT	0.253	24.719	1_V_V_WT	V_V_WT	33.9587064140253
1	886	5 Dark	V	V	WT	V_V_WT	0.343	24.917	1_V_V_WT	V_V_WT	33.9790727673887
1	887	5 Dark	V	V	WT	V_V_WT	0.282	25.259	1_V_V_WT	V_V_WT	33.999277618427
1	888	5 Dark	V	V	WT	V_V_WT	0.533	25.733	1_V_V_WT	V_V_WT	34.0192868527356
1	889	5 Dark	V	V	WT	V_V_WT	0.405	25.742	1_V_V_WT	V_V_WT	34.0390631495654
1	890	5 Dark	V	V	WT	V_V_WT	0.438	25.837	1_V_V_WT	V_V_WT	34.0585686238731
1	891	5 Dark	V	V	WT	V_V_WT	0.382	25.807	1_V_V_WT	V_V_WT	34.0777658276901
1	892	5 Dark	V	V	WT	V_V_WT	0.262	26.165	1_V_V_WT	V_V_WT	34.0966193878137
1	893	5 Dark	V	V	WT	V_V_WT	0.218	25.963	1_V_V_WT	V_V_WT	34.1150969518322
1	894	5 Dark	V	V	WT	V_V_WT	0.302	26.133	1_V_V_WT	V_V_WT	34.1331681159741
1	895	5 Dark	V	V	WT	V_V_WT	0.367	26.251	1_V_V_WT	V_V_WT	34.1508075972253
1	896	5 Dark	V	V	WT	V_V_WT	0.611	26.386	1_V_V_WT	V_V_WT	34.1679931798477
1	897	5 Dark	V	V	WT	V_V_WT	0.276	26.416	1_V_V_WT	V_V_WT	34.1847117794524
1	898	5 Dark	V	V	WT	V_V_WT	0.922	26.535	1_V_V_WT	V_V_WT	34.2009600263465
1	899	5 Dark	V	V	WT	V_V_WT	0.398	26.702	1_V_V_WT	V_V_WT	34.2167387527826
1	900	5 Dark	V	V	WT	V_V_WT	0.586	26.827	1_V_V_WT	V_V_WT	34.2320599248845
1	901	5 Dark	V	V	WT	V_V_WT	0.426	27.282	1_V_V_WT	V_V_WT	34.2469489702196
1	902	5 Dark	V	V	WT	V_V_WT	0.395	27.291	1_V_V_WT	V_V_WT	34.2614446119944
1	903	5 Dark	V	V	WT	V_V_WT	0.466	27.356	1_V_V_WT	V_V_WT	34.27559833134
1	904	5 Dark	V	V	WT	V_V_WT	0.304	27.734	1_V_V_WT	V_V_WT	34.2894716884618
1	905	5 Dark	V	V	WT	V_V_WT	0.49	27.622	1_V_V_WT	V_V_WT	34.3031297448146
1	906	5 Dark	V	V	WT	V_V_WT	0.63	27.578	1_V_V_WT	V_V_WT	34.3166448320104
1	907	5 Dark	V	V	WT	V_V_WT	0.528	27.785	1_V_V_WT	V_V_WT	34.330096484506
1	908	5 Dark	V	V	WT	V_V_WT	0.665	27.879	1_V_V_WT	V_V_WT	34.3435693559046
1	909	5 Dark	V	V	WT	V_V_WT	0.349	27.469	1_V_V_WT	V_V_WT	34.3571509475365
1	910	5 Dark	V	V	WT	V_V_WT	0.6	27.354	1_V_V_WT	V_V_WT	34.3709292061228
1	911	5 Dark	V	V	WT	V_V_WT	0.488	27.239	1_V_V_WT	V_V_WT	34.3849900545535
1	912	5 Dark	V	V	WT	V_V_WT	0.345	27.272	1_V_V_WT	V_V_WT	34.3994149252156
1	913	5 Dark	V	V	WT	V_V_WT	0.312	26.998	1_V_V_WT	V_V_WT	34.4142783610281
1	914	5 Dark	V	V	WT	V_V_WT	0.591	27.139	1_V_V_WT	V_V_WT	34.4296457564324
1	915	5 Dark	V	V	WT	V_V_WT	0.387	27.088	1_V_V_WT	V_V_WT	34.4455713023268
1	916	5 Dark	V	V	WT	V_V_WT	0.425	27.238	1_V_V_WT	V_V_WT	34.4620961957268
1	917	5 Dark	V	V	WT	V_V_WT	0.637	27.677	1_V_V_WT	V_V_WT	34.4792471705479
1	918	5 Dark	V	V	WT	V_V_WT	0.74	27.592	1_V_V_WT	V_V_WT	34.4970353945851
1	919	5 Dark	V	V	WT	V_V_WT	0.492	27.511	1_V_V_WT	V_V_WT	34.5154557705007
1	920	5 Dark	V	V	WT	V_V_WT	0.387	27.775	1_V_V_WT	V_V_WT	34.5344866660045
1	921	5 Dark	V	V	WT	V_V_WT	0.505	27.844	1_V_V_WT	V_V_WT	34.5540900878224
1	922	5 Dark	V	V	WT	V_V_WT	0.568	28.234	1_V_V_WT	V_V_WT	34.5742123019835
1	923	5 Dark	V	V	WT	V_V_WT	0.373	28.584	1_V_V_WT	V_V_WT	34.5947848890785
1	924	5 Dark	V	V	WT	V_V_WT	0.466	28.891	1_V_V_WT	V_V_WT	34.6157262124854
1	925	5 Dark	V	V	WT	V_V_WT	0.534	29.046	1_V_V_WT	V_V_WT	34.6369432651334
1	926	5 Dark	V	V	WT	V_V_WT	0.533	28.931	1_V_V_WT	V_V_WT	34.65833384952
1	927	5 Dark	V	V	WT	V_V_WT	0.592	29.124	1_V_V_WT	V_V_WT	34.6797890367478
1	928	5 Dark	V	V	WT	V_V_WT	0.487	28.528	1_V_V_WT	V_V_WT	34.7011958426418
1	929	5 Dark	V	V	WT	V_V_WT	0.635	28.667	1_V_V_WT	V_V_WT	34.7224400513452
1	930	5 Dark	V	V	WT	V_V_WT	0.49	28.559	1_V_V_WT	V_V_WT	34.743409113885
1	931	5 Dark	V	V	WT	V_V_WT	0.633	28.649	1_V_V_WT	V_V_WT	34.7639938120373
1	932	5 Dark	V	V	WT	V_V_WT	0.42	28.661	1_V_V_WT	V_V_WT	34.7840873752174
1	933	5 Dark	V	V	WT	V_V_WT	0.299	28.834	1_V_V_WT	V_V_WT	34.8035918660516
1	934	5 Dark	V	V	WT	V_V_WT	0.675	29.15	1_V_V_WT	V_V_WT	34.8224218764131
1	935	5 Dark	V	V	WT	V_V_WT	0.376	29.228	1_V_V_WT	V_V_WT	34.840506702633
1	936	5 Dark	V	V	WT	V_V_WT	0.207	29.015	1_V_V_WT	V_V_WT	34.8577921816938
1	937	5 Dark	V	V	WT	V_V_WT	0.676	29.275	1_V_V_WT	V_V_WT	34.8742421402595
1	938	5 Dark	V	V	WT	V_V_WT	0.46	29.287	1_V_V_WT	V_V_WT	34.8898394238587
1	939	5 Dark	V	V	WT	V_V_WT	0.202	29.54	1_V_V_WT	V_V_WT	34.9045831824401
1	940	5 Dark	V	V	WT	V_V_WT	0.294	29.112	1_V_V_WT	V_V_WT	34.9184790989132
1	941	5 Dark	V	V	WT	V_V_WT	0.305	29.12	1_V_V_WT	V_V_WT	34.9315458682985
1	942	5 Dark	V	V	WT	V_V_WT	0.471	29.146	1_V_V_WT	V_V_WT	34.9438083763934
1	943	5 Dark	V	V	WT	V_V_WT	0.296	29.319	1_V_V_WT	V_V_WT	34.9553059421627
1	944	5 Dark	V	V	WT	V_V_WT	0.407	29.288	1_V_V_WT	V_V_WT	34.9660915475148
1	945	5 Dark	V	V	WT	V_V_WT	0.202	29.286	1_V_V_WT	V_V_WT	34.9762228551297
1	946	5 Dark	V	V	WT	V_V_WT	0.493	29.315	1_V_V_WT	V_V_WT	34.9857671170521
1	947	5 Dark	V	V	WT	V_V_WT	0.721	29.187	1_V_V_WT	V_V_WT	34.9947999480365
1	948	5 Dark	V	V	WT	V_V_WT	0.448	28.941	1_V_V_WT	V_V_WT	35.003399238683
1	949	5 Dark	V	V	WT	V_V_WT	0.324	28.784	1_V_V_WT	V_V_WT	35.0116458302787
1	950	5 Dark	V	V	WT	V_V_WT	0.702	28.774	1_V_V_WT	V_V_WT	35.0196218240447
1	951	5 Dark	V	V	WT	V_V_WT	0.451	28.621	1_V_V_WT	V_V_WT	35.0274077438907
1	952	5 Dark	V	V	WT	V_V_WT	0.652	28.578	1_V_V_WT	V_V_WT	35.0350797679548
1	953	5 Dark	V	V	WT	V_V_WT	0.568	28.641	1_V_V_WT	V_V_WT	35.0427071012963
1	954	5 Dark	V	V	WT	V_V_WT	0.609	28.539	1_V_V_WT	V_V_WT	35.0503495506134
1	955	5 Dark	V	V	WT	V_V_WT	0.522	28.653	1_V_V_WT	V_V_WT	35.0580553645002
1	956	5 Dark	V	V	WT	V_V_WT	0.496	28.403	1_V_V_WT	V_V_WT	35.0658593907734
1	957	5 Dark	V	V	WT	V_V_WT	0.469	28.346	1_V_V_WT	V_V_WT	35.0737815958262
1	958	5 Dark	V	V	WT	V_V_WT	0.326	28.114	1_V_V_WT	V_V_WT	35.0818259819464
1	959	5 Dark	V	V	WT	V_V_WT	0.537	28.133	1_V_V_WT	V_V_WT	35.0899799256997
1	960	5 Dark	V	V	WT	V_V_WT	0.478	27.91	1_V_V_WT	V_V_WT	35.09821673626
1	961	5 Dark	V	V	WT	V_V_WT	0.516	27.774	1_V_V_WT	V_V_WT	35.1065042223841
1	962	5 Dark	V	V	WT	V_V_WT	0.407	27.729	1_V_V_WT	V_V_WT	35.1147969664525
1	963	5 Dark	V	V	WT	V_V_WT	0.639	27.76	1_V_V_WT	V_V_WT	35.1230345845558
1	964	5 Dark	V	V	WT	V_V_WT	0.62	27.491	1_V_V_WT	V_V_WT	35.131143159222
1	965	5 Dark	V	V	WT	V_V_WT	0.568	27.68	1_V_V_WT	V_V_WT	35.1390370269607
1	966	5 Dark	V	V	WT	V_V_WT	0.417	27.914	1_V_V_WT	V_V_WT	35.1466208776052
1	967	5 Dark	V	V	WT	V_V_WT	0.788	27.784	1_V_V_WT	V_V_WT	35.1537921118876
1	968	5 Dark	V	V	WT	V_V_WT	0.677	27.619	1_V_V_WT	V_V_WT	35.1604437418717
1	969	5 Dark	V	V	WT	V_V_WT	0.602	27.774	1_V_V_WT	V_V_WT	35.1664681106322
1	970	5 Dark	V	V	WT	V_V_WT	0.172	27.972	1_V_V_WT	V_V_WT	35.1717580528891
1	971	5 Dark	V	V	WT	V_V_WT	0.496	28.192	1_V_V_WT	V_V_WT	35.1762075682102
1	972	5 Dark	V	V	WT	V_V_WT	0.371	28.132	1_V_V_WT	V_V_WT	35.1797162970257
1	973	5 Dark	V	V	WT	V_V_WT	0.485	28.141	1_V_V_WT	V_V_WT	35.1821926969714
1	974	5 Dark	V	V	WT	V_V_WT	0.56	28.019	1_V_V_WT	V_V_WT	35.1835564436622
1	975	5 Dark	V	V	WT	V_V_WT	0.385	27.867	1_V_V_WT	V_V_WT	35.1837405884131
1	976	5 Dark	V	V	WT	V_V_WT	0.454	27.72	1_V_V_WT	V_V_WT	35.1826934240041
1	977	5 Dark	V	V	WT	V_V_WT	0.509	27.382	1_V_V_WT	V_V_WT	35.1803800193994
1	978	5 Dark	V	V	WT	V_V_WT	0.494	27.195	1_V_V_WT	V_V_WT	35.1767833918702
1	979	5 Dark	V	V	WT	V_V_WT	0.335	27.218	1_V_V_WT	V_V_WT	35.1719052974409
1	980	5 Dark	V	V	WT	V_V_WT	0.377	27.066	1_V_V_WT	V_V_WT	35.1657666284661
1	981	5 Dark	V	V	WT	V_V_WT	0.352	27.312	1_V_V_WT	V_V_WT	35.1584074207916
1	982	5 Dark	V	V	WT	V_V_WT	0.525	27.078	1_V_V_WT	V_V_WT	35.1498864812641
1	983	5 Dark	V	V	WT	V_V_WT	0.436	27.205	1_V_V_WT	V_V_WT	35.140277817635
1	984	5 Dark	V	V	WT	V_V_WT	0.364	27.006	1_V_V_WT	V_V_WT	35.129658453807
1	985	5 Dark	V	V	WT	V_V_WT	0.648	27.215	1_V_V_WT	V_V_WT	35.1181077577961
1	986	5 Dark	V	V	WT	V_V_WT	0.283	26.885	1_V_V_WT	V_V_WT	35.1057165141891
1	987	5 Dark	V	V	WT	V_V_WT	0.535	27.014	1_V_V_WT	V_V_WT	35.0925877249819
1	988	5 Dark	V	V	WT	V_V_WT	0.255	27.2	1_V_V_WT	V_V_WT	35.0788346279104
1	989	5 Dark	V	V	WT	V_V_WT	0.654	27.472	1_V_V_WT	V_V_WT	35.0645785951475
1	990	5 Dark	V	V	WT	V_V_WT	0.267	27.366	1_V_V_WT	V_V_WT	35.0499469571071
1	991	5 Dark	V	V	WT	V_V_WT	0.497	27.189	1_V_V_WT	V_V_WT	35.0350705385578
1	992	5 Dark	V	V	WT	V_V_WT	0.375	27.2	1_V_V_WT	V_V_WT	35.0200806948896
1	993	5 Dark	V	V	WT	V_V_WT	0.33	27.032	1_V_V_WT	V_V_WT	35.0051084010124
1	994	5 Dark	V	V	WT	V_V_WT	0.406	26.786	1_V_V_WT	V_V_WT	34.9902837894259
1	995	5 Dark	V	V	WT	V_V_WT	0.565	27.116	1_V_V_WT	V_V_WT	34.9757329744894
1	996	5 Dark	V	V	WT	V_V_WT	0.441	27.293	1_V_V_WT	V_V_WT	34.961575916645
1	997	5 Dark	V	V	WT	V_V_WT	0.546	26.982	1_V_V_WT	V_V_WT	34.947924926768
1	998	5 Dark	V	V	WT	V_V_WT	0.295	26.785	1_V_V_WT	V_V_WT	34.9348833981998
1	999	5 Dark	V	V	WT	V_V_WT	0.357	26.713	1_V_V_WT	V_V_WT	34.9225465728823
1	1000	5 Dark	V	V	WT	V_V_WT	0.492	27.246	1_V_V_WT	V_V_WT	34.9110061439233
1	1001	5 Dark	V	V	WT	V_V_WT	0.525	27.055	1_V_V_WT	V_V_WT	34.9003443346422
1	1002	5 Dark	V	V	WT	V_V_WT	0.411	27.229	1_V_V_WT	V_V_WT	34.8906318056617
1	1003	5 Dark	V	V	WT	V_V_WT	0.305	27.322	1_V_V_WT	V_V_WT	34.8819275866288
1	1004	5 Dark	V	V	WT	V_V_WT	0.285	27.306	1_V_V_WT	V_V_WT	34.8742792200034
1	1005	5 Dark	V	V	WT	V_V_WT	0.05	27.392	1_V_V_WT	V_V_WT	34.8677230932212
1	1006	5 Dark	V	V	WT	V_V_WT	0.346	27.283	1_V_V_WT	V_V_WT	34.8622849332112
1	1007	5 Dark	V	V	WT	V_V_WT	0.383	27.324	1_V_V_WT	V_V_WT	34.8579804320697
1	1008	5 Dark	V	V	WT	V_V_WT	0.261	27.615	1_V_V_WT	V_V_WT	34.85481596958
1	1009	5 Dark	V	V	WT	V_V_WT	0.347	27.78	1_V_V_WT	V_V_WT	34.852789398293
1	1010	5 Dark	V	V	WT	V_V_WT	0.55	28.096	1_V_V_WT	V_V_WT	34.8518908561936
1	1011	5 Dark	V	V	WT	V_V_WT	0.697	28.852	1_V_V_WT	V_V_WT	34.8521035737713
1	1012	5 Dark	V	V	WT	V_V_WT	0.418	28.843	1_V_V_WT	V_V_WT	34.8534046412858
1	1013	5 Dark	V	V	WT	V_V_WT	0.695	28.938	1_V_V_WT	V_V_WT	34.8557657104072
1	1014	5 Dark	V	V	WT	V_V_WT	0.41	28.799	1_V_V_WT	V_V_WT	34.8591536012683
1	1015	5 Dark	V	V	WT	V_V_WT	0.731	28.939	1_V_V_WT	V_V_WT	34.8635307963292
1	1016	5 Dark	V	V	WT	V_V_WT	0.166	29.213	1_V_V_WT	V_V_WT	34.8688558032753
1	1017	5 Dark	V	V	WT	V_V_WT	0.598	29.182	1_V_V_WT	V_V_WT	34.8750833751412
1	1018	5 Dark	V	V	WT	V_V_WT	0.512	29.62	1_V_V_WT	V_V_WT	34.8821645822055
1	1019	5 Dark	V	V	WT	V_V_WT	0.809	29.312	1_V_V_WT	V_V_WT	34.8900467329925
1	1020	5 Dark	V	V	WT	V_V_WT	0.372	29.277	1_V_V_WT	V_V_WT	34.8986731473071
1	1021	5 Dark	V	V	WT	V_V_WT	0.339	29.265	1_V_V_WT	V_V_WT	34.9079827908176
1	1022	5 Dark	V	V	WT	V_V_WT	0.418	29.217	1_V_V_WT	V_V_WT	34.9179097790723
1	1023	5 Dark	V	V	WT	V_V_WT	0.471	29.265	1_V_V_WT	V_V_WT	34.928382769104
1	1024	5 Dark	V	V	WT	V_V_WT	0.374	29.737	1_V_V_WT	V_V_WT	34.9393242529083
1	1025	5 Dark	V	V	WT	V_V_WT	0.898	29.619	1_V_V_WT	V_V_WT	34.9506510707662
1	1026	5 Dark	V	V	WT	V_V_WT	0.594	29.534	1_V_V_WT	V_V_WT	34.9622774616673
1	1027	5 Dark	V	V	WT	V_V_WT	0.477	29.107	1_V_V_WT	V_V_WT	34.9741102906963
1	1028	5 Dark	V	V	WT	V_V_WT	0.48	29.235	1_V_V_WT	V_V_WT	34.9860468543258
1	1029	5 Dark	V	V	WT	V_V_WT	0.53	29.192	1_V_V_WT	V_V_WT	34.9979739853702
1	1030	5 Dark	V	V	WT	V_V_WT	0.705	29.38	1_V_V_WT	V_V_WT	35.0097671778575
1	1031	5 Dark	V	V	WT	V_V_WT	0.305	29.804	1_V_V_WT	V_V_WT	35.0212919110792
1	1032	5 Dark	V	V	WT	V_V_WT	0.545	29.809	1_V_V_WT	V_V_WT	35.0324093493332
1	1033	5 Dark	V	V	WT	V_V_WT	0.578	29.873	1_V_V_WT	V_V_WT	35.0429691258706
1	1034	5 Dark	V	V	WT	V_V_WT	0.544	29.801	1_V_V_WT	V_V_WT	35.0528065256188
1	1035	5 Dark	V	V	WT	V_V_WT	0.471	30.397	1_V_V_WT	V_V_WT	35.0617419115366
1	1036	5 Dark	V	V	WT	V_V_WT	0.345	30.837	1_V_V_WT	V_V_WT	35.0695802380733
1	1037	5 Dark	V	V	WT	V_V_WT	0.55	30.849	1_V_V_WT	V_V_WT	35.0761106564756
1	1038	5 Dark	V	V	WT	V_V_WT	0.785	30.905	1_V_V_WT	V_V_WT	35.0811062137407
1	1039	5 Dark	V	V	WT	V_V_WT	0.5	30.908	1_V_V_WT	V_V_WT	35.0843236474128
1	1040	5 Dark	V	V	WT	V_V_WT	0.693	30.743	1_V_V_WT	V_V_WT	35.0855060164189
1	1041	5 Dark	V	V	WT	V_V_WT	1.108	30.221	1_V_V_WT	V_V_WT	35.0843936405708
1	1042	5 Dark	V	V	WT	V_V_WT	0.516	30.287	1_V_V_WT	V_V_WT	35.0807241398648
1	1043	5 Dark	V	V	WT	V_V_WT	0.531	30.112	1_V_V_WT	V_V_WT	35.0742216811194
1	1044	5 Dark	V	V	WT	V_V_WT	0.225	30.021	1_V_V_WT	V_V_WT	35.0645971123339
1	1045	5 Dark	V	V	WT	V_V_WT	0.788	29.71	1_V_V_WT	V_V_WT	35.0515561102658
1	1046	5 Dark	V	V	WT	V_V_WT	0.557	30.121	1_V_V_WT	V_V_WT	35.0347918638845
1	1047	5 Dark	V	V	WT	V_V_WT	0.504	30.214	1_V_V_WT	V_V_WT	35.0139830482526
1	1048	5 Dark	V	V	WT	V_V_WT	0.693	30.407	1_V_V_WT	V_V_WT	34.9887945019414
1	1049	5 Dark	V	V	WT	V_V_WT	0.346	29.908	1_V_V_WT	V_V_WT	34.9588780183154
1	1050	5 Dark	V	V	WT	V_V_WT	0.232	30.165	1_V_V_WT	V_V_WT	34.9238732644695
1	1051	5 Dark	V	V	WT	V_V_WT	0.485	30.078	1_V_V_WT	V_V_WT	34.8834088333984
1	1052	5 Dark	V	V	WT	V_V_WT	0.327	29.91	1_V_V_WT	V_V_WT	34.8371034447433
1	1053	5 Dark	V	V	WT	V_V_WT	0.378	29.893	1_V_V_WT	V_V_WT	34.7845673052555
1	1054	5 Dark	V	V	WT	V_V_WT	0.878	29.973	1_V_V_WT	V_V_WT	34.725403638435
1	1055	5 Dark	V	V	WT	V_V_WT	0.447	29.5	1_V_V_WT	V_V_WT	34.6592109640606
1	1056	5 Dark	V	V	WT	V_V_WT	0.356	29.18	1_V_V_WT	V_V_WT	34.5855869181757
1	1057	5 Dark	V	V	WT	V_V_WT	0.119	28.934	1_V_V_WT	V_V_WT	34.5041293024923
1	1058	5 Dark	V	V	WT	V_V_WT	0.423	29.012	1_V_V_WT	V_V_WT	34.4144365802953
1	1059	5 Dark	V	V	WT	V_V_WT	0.314	28.846	1_V_V_WT	V_V_WT	34.3161084153701
1	1060	5 Dark	V	V	WT	V_V_WT	0.68	28.379	1_V_V_WT	V_V_WT	34.2087501327131
1	1061	5 Dark	V	V	WT	V_V_WT	0.949	28.224	1_V_V_WT	V_V_WT	34.0919762187895
1	1062	5 Dark	V	V	WT	V_V_WT	0.416	27.858	1_V_V_WT	V_V_WT	33.9654134374381
1	1063	5 Dark	V	V	WT	V_V_WT	0.369	27.899	1_V_V_WT	V_V_WT	33.828704130011
1	1064	5 Dark	V	V	WT	V_V_WT	0.213	27.672	1_V_V_WT	V_V_WT	33.6815096796671
1	1065	5 Dark	V	V	WT	V_V_WT	0.646	27.87	1_V_V_WT	V_V_WT	33.5235141104792
1	1066	5 Dark	V	V	WT	V_V_WT	0.786	28.145	1_V_V_WT	V_V_WT	33.3544277878782
1	1067	5 Dark	V	V	WT	V_V_WT	0.395	28.051	1_V_V_WT	V_V_WT	33.1739911776124
1	1068	5 Dark	V	V	WT	V_V_WT	0.317	27.857	1_V_V_WT	V_V_WT	32.9819786183318
1	1069	5 Dark	V	V	WT	V_V_WT	0.35	28.162	1_V_V_WT	V_V_WT	32.7782020559447
1	1070	5 Dark	V	V	WT	V_V_WT	0.385	27.968	1_V_V_WT	V_V_WT	32.5625146862283
1	1071	5 Dark	V	V	WT	V_V_WT	0.175	27.278	1_V_V_WT	V_V_WT	32.33481444866
1	1072	5 Dark	V	V	WT	V_V_WT	0.484	26.985	1_V_V_WT	V_V_WT	32.0950473176007
1	1073	5 Dark	V	V	WT	V_V_WT	0.52	27.05	1_V_V_WT	V_V_WT	31.8432013592788
1	1074	5 Dark	V	V	WT	V_V_WT	0.319	27.235	1_V_V_WT	V_V_WT	31.5792731598993
1	1075	5 Dark	V	V	WT	V_V_WT	0.42	26.795	1_V_V_WT	V_V_WT	31.3032690033149
1	1076	5 Dark	V	V	WT	V_V_WT	0.577	26.579	1_V_V_WT	V_V_WT	31.0152439162319
1	1077	5 Dark	V	V	WT	V_V_WT	0.691	26.374	1_V_V_WT	V_V_WT	30.7153125491349
1	1078	5 Dark	V	V	WT	V_V_WT	0.705	25.947	1_V_V_WT	V_V_WT	30.403639992612
1	1079	5 Dark	V	V	WT	V_V_WT	0.31	25.99	1_V_V_WT	V_V_WT	30.0804116671009
1	1080	5 Dark	V	V	WT	V_V_WT	0.629	25.926	1_V_V_WT	V_V_WT	29.7458639369519
1	1081	5 Dark	V	V	WT	V_V_WT	0.252	25.664	1_V_V_WT	V_V_WT	29.4002937720652
1	1082	5 Dark	V	V	WT	V_V_WT	0.25	25.405	1_V_V_WT	V_V_WT	29.0440479979894
1	1083	5 Dark	V	V	WT	V_V_WT	0.454	25.353	1_V_V_WT	V_V_WT	28.6774833756158
1	1084	5 Dark	V	V	WT	V_V_WT	0.454	24.664	1_V_V_WT	V_V_WT	28.3009655557928
1	1085	5 Dark	V	V	WT	V_V_WT	0.425	24.356	1_V_V_WT	V_V_WT	27.9148957500411
1	1086	5 Dark	V	V	WT	V_V_WT	0.274	24.211	1_V_V_WT	V_V_WT	27.5196918865716
1	1087	5 Dark	V	V	WT	V_V_WT	0.231	24.127	1_V_V_WT	V_V_WT	27.1158104035145
1	1088	5 Dark	V	V	WT	V_V_WT	0.558	23.794	1_V_V_WT	V_V_WT	26.7037509151405
1	1089	5 Dark	V	V	WT	V_V_WT	0.364	23.548	1_V_V_WT	V_V_WT	26.2840521936967
1	1090	5 Dark	V	V	WT	V_V_WT	0.238	22.946	1_V_V_WT	V_V_WT	25.8572879180697
1	1091	5 Dark	V	V	WT	V_V_WT	0.15	22.095	1_V_V_WT	V_V_WT	25.4240622571619
1	1092	5 Dark	V	V	WT	V_V_WT	0.179	21.727	1_V_V_WT	V_V_WT	24.985005357038
1	1093	5 Dark	V	V	WT	V_V_WT	0.619	21.449	1_V_V_WT	V_V_WT	24.5407659833941
1	1094	5 Dark	V	V	WT	V_V_WT	0.317	21.288	1_V_V_WT	V_V_WT	24.0919964738568
1	1095	5 Dark	V	V	WT	V_V_WT	0.669	20.755	1_V_V_WT	V_V_WT	23.6393505642655
1	1096	5 Dark	V	V	WT	V_V_WT	0.62	20.129	1_V_V_WT	V_V_WT	23.1834883250612
1	1097	5 Dark	V	V	WT	V_V_WT	0.456	19.962	1_V_V_WT	V_V_WT	22.725074349826
1	1098	5 Dark	V	V	WT	V_V_WT	0.591	19.67	1_V_V_WT	V_V_WT	22.2647741731622
1	1099	5 Dark	V	V	WT	V_V_WT	0.805	19.484	1_V_V_WT	V_V_WT	21.8032510621949
1	1100	5 Dark	V	V	WT	V_V_WT	0.499	19.133	1_V_V_WT	V_V_WT	21.3411632239592
1	1101	5 Dark	V	V	WT	V_V_WT	0.418	19.049	1_V_V_WT	V_V_WT	20.8791614519237
1	1102	5 Dark	V	V	WT	V_V_WT	0.223	18.732	1_V_V_WT	V_V_WT	20.4178872271519
1	1103	5 Dark	V	V	WT	V_V_WT	0.596	18.29	1_V_V_WT	V_V_WT	19.9579712718809
1	1104	5 Dark	V	V	WT	V_V_WT	0.41	18.097	1_V_V_WT	V_V_WT	19.5000325403077
1	1105	6 Light	V	V	WT	V_V_WT	0.348	17.756	1_V_V_WT	V_V_WT	19.044677618621
1	1106	6 Light	V	V	WT	V_V_WT	0.341	17.258	1_V_V_WT	V_V_WT	18.5925004951811
1	1107	6 Light	V	V	WT	V_V_WT	0.299	16.814	1_V_V_WT	V_V_WT	18.1440826458097
1	1108	6 Light	V	V	WT	V_V_WT	0.266	16.229	1_V_V_WT	V_V_WT	17.6999933768962
1	1109	6 Light	V	V	WT	V_V_WT	0.389	16.045	1_V_V_WT	V_V_WT	17.2607921890231
1	1110	6 Light	V	V	WT	V_V_WT	0.168	15.502	1_V_V_WT	V_V_WT	16.827034921824
1	1111	6 Light	V	V	WT	V_V_WT	0.223	15.509	1_V_V_WT	V_V_WT	16.3992705434135
1	1112	6 Light	V	V	WT	V_V_WT	0.068	15.336	1_V_V_WT	V_V_WT	15.9780447854843
1	1113	6 Light	V	V	WT	V_V_WT	0.326	14.944	1_V_V_WT	V_V_WT	15.5638958445334
1	1114	6 Light	V	V	WT	V_V_WT	0.189	14.604	1_V_V_WT	V_V_WT	15.1573531138035
1	1115	6 Light	V	V	WT	V_V_WT	0.139	14.295	1_V_V_WT	V_V_WT	14.7589372685382
1	1116	6 Light	V	V	WT	V_V_WT	0.211	14.057	1_V_V_WT	V_V_WT	14.3691600401076
1	1117	6 Light	V	V	WT	V_V_WT	0.035	14.111	1_V_V_WT	V_V_WT	13.9885236327604
1	1118	6 Light	V	V	WT	V_V_WT	0.09	13.69	1_V_V_WT	V_V_WT	13.6175197488081
1	1119	6 Light	V	V	WT	V_V_WT	0.068	13.448	1_V_V_WT	V_V_WT	13.2566304757283
1	1120	6 Light	V	V	WT	V_V_WT	0.078	13.313	1_V_V_WT	V_V_WT	12.9063332982046
1	1121	6 Light	V	V	WT	V_V_WT	0.098	13.261	1_V_V_WT	V_V_WT	12.5670921010211
1	1122	6 Light	V	V	WT	V_V_WT	0.048	13.126	1_V_V_WT	V_V_WT	12.2393523272775
1	1123	6 Light	V	V	WT	V_V_WT	0.091	12.528	1_V_V_WT	V_V_WT	11.9235380509888
1	1124	6 Light	V	V	WT	V_V_WT	0.052	12.288	1_V_V_WT	V_V_WT	11.6200534210363
1	1125	6 Light	V	V	WT	V_V_WT	0.113	11.751	1_V_V_WT	V_V_WT	11.3292932066537
1	1126	6 Light	V	V	WT	V_V_WT	0.16	11.249	1_V_V_WT	V_V_WT	11.0516251163007
1	1127	6 Light	V	V	WT	V_V_WT	0.228	10.884	1_V_V_WT	V_V_WT	10.7873813644044
1	1128	6 Light	V	V	WT	V_V_WT	0.025	10.351	1_V_V_WT	V_V_WT	10.5368548917789
1	1129	6 Light	V	V	WT	V_V_WT	0.164	9.732	1_V_V_WT	V_V_WT	10.3002956511326
1	1130	6 Light	V	V	WT	V_V_WT	0.034	9.273	1_V_V_WT	V_V_WT	10.0779070471657
1	1131	6 Light	V	V	WT	V_V_WT	0.091	8.979	1_V_V_WT	V_V_WT	9.86985144181517
1	1132	6 Light	V	V	WT	V_V_WT	0.167	8.841	1_V_V_WT	V_V_WT	9.67627362912933
1	1133	6 Light	V	V	WT	V_V_WT	0.078	8.361	1_V_V_WT	V_V_WT	9.49727181703125
1	1134	6 Light	V	V	WT	V_V_WT	0.126	8.005	1_V_V_WT	V_V_WT	9.3328867439084
1	1135	6 Light	V	V	WT	V_V_WT	0.079	7.678	1_V_V_WT	V_V_WT	9.18310018661944
1	1136	6 Light	V	V	WT	V_V_WT	0.079	7.452	1_V_V_WT	V_V_WT	9.04783409631751
1	1137	6 Light	V	V	WT	V_V_WT	0.247	7.167	1_V_V_WT	V_V_WT	8.92696034703435
1	1138	6 Light	V	V	WT	V_V_WT	0.12	6.954	1_V_V_WT	V_V_WT	8.82033105860483
1	1139	6 Light	V	V	WT	V_V_WT	0.126	6.648	1_V_V_WT	V_V_WT	8.72775001796207
1	1140	6 Light	V	V	WT	V_V_WT	0.086	6.547	1_V_V_WT	V_V_WT	8.64897365515695
1	1141	6 Light	V	V	WT	V_V_WT	0.259	6.402	1_V_V_WT	V_V_WT	8.58374059315373
1	1142	6 Light	V	V	WT	V_V_WT	0.077	6.388	1_V_V_WT	V_V_WT	8.53174811912956
1	1143	6 Light	V	V	WT	V_V_WT	0.062	6.228	1_V_V_WT	V_V_WT	8.49264723306421
1	1144	6 Light	V	V	WT	V_V_WT	0.114	6.087	1_V_V_WT	V_V_WT	8.4660472699763
1	1145	6 Light	V	V	WT	V_V_WT	0.116	6.073	1_V_V_WT	V_V_WT	8.45152106768309
1	1146	6 Light	V	V	WT	V_V_WT	0.036	6	1_V_V_WT	V_V_WT	8.44861060601811
1	1147	6 Light	V	V	WT	V_V_WT	0.285	6.019	1_V_V_WT	V_V_WT	8.4568330296109
1	1148	6 Light	V	V	WT	V_V_WT	0.137	6.025	1_V_V_WT	V_V_WT	8.47568695271937
1	1149	6 Light	V	V	WT	V_V_WT	0.122	6.063	1_V_V_WT	V_V_WT	8.50465894312097
1	1150	6 Light	V	V	WT	V_V_WT	0.103	6.073	1_V_V_WT	V_V_WT	8.54323007428178
1	1151	6 Light	V	V	WT	V_V_WT	0.098	6.066	1_V_V_WT	V_V_WT	8.59088243400185
1	1152	6 Light	V	V	WT	V_V_WT	0.044	6.169	1_V_V_WT	V_V_WT	8.64710548215637
1	1153	6 Light	V	V	WT	V_V_WT	0.021	6.15	1_V_V_WT	V_V_WT	8.71140215315646
1	1154	6 Light	V	V	WT	V_V_WT	0.077	6.198	1_V_V_WT	V_V_WT	8.78329050245035
1	1155	6 Light	V	V	WT	V_V_WT	0.132	6.131	1_V_V_WT	V_V_WT	8.86229180145224
1	1156	6 Light	V	V	WT	V_V_WT	0.118	6.006	1_V_V_WT	V_V_WT	8.94793293167266
1	1157	6 Light	V	V	WT	V_V_WT	0.091	5.904	1_V_V_WT	V_V_WT	9.03976941562999
1	1158	6 Light	V	V	WT	V_V_WT	0.058	6.002	1_V_V_WT	V_V_WT	9.13739387952629
1	1159	6 Light	V	V	WT	V_V_WT	0.186	5.963	1_V_V_WT	V_V_WT	9.24043889764509
1	1160	6 Light	V	V	WT	V_V_WT	0.04	6.263	1_V_V_WT	V_V_WT	9.34857909424664
1	1161	6 Light	V	V	WT	V_V_WT	0.124	6.299	1_V_V_WT	V_V_WT	9.46153248226741
1	1162	6 Light	V	V	WT	V_V_WT	0.085	6.245	1_V_V_WT	V_V_WT	9.57905372428715
1	1163	6 Light	V	V	WT	V_V_WT	0.116	6.338	1_V_V_WT	V_V_WT	9.70091201257396
1	1164	6 Light	V	V	WT	V_V_WT	0.054	6.323	1_V_V_WT	V_V_WT	9.82691218745035
1	1165	6 Light	V	V	WT	V_V_WT	0.021	6.403	1_V_V_WT	V_V_WT	9.95690055991643
1	1166	6 Light	V	V	WT	V_V_WT	0.115	6.396	1_V_V_WT	V_V_WT	10.090762812726
1	1167	6 Light	V	V	WT	V_V_WT	0.014	6.449	1_V_V_WT	V_V_WT	10.228421375701
1	1168	6 Light	V	V	WT	V_V_WT	0.053	6.45	1_V_V_WT	V_V_WT	10.3698323525609
1	1169	6 Light	V	V	WT	V_V_WT	0.083	6.528	1_V_V_WT	V_V_WT	10.5149820847646
1	1170	6 Light	V	V	WT	V_V_WT	0.067	6.532	1_V_V_WT	V_V_WT	10.6638834485516
1	1171	6 Light	V	V	WT	V_V_WT	0.078	6.479	1_V_V_WT	V_V_WT	10.8165719725282
1	1172	6 Light	V	V	WT	V_V_WT	0.054	6.516	1_V_V_WT	V_V_WT	10.9731018778855
1	1173	6 Light	V	V	WT	V_V_WT	0.166	6.559	1_V_V_WT	V_V_WT	11.1335403143604
1	1174	6 Light	V	V	WT	V_V_WT	0.048	6.6	1_V_V_WT	V_V_WT	11.2979580771435
1	1175	6 Light	V	V	WT	V_V_WT	0.125	6.63	1_V_V_WT	V_V_WT	11.4664313392844
1	1176	6 Light	V	V	WT	V_V_WT	0.138	6.801	1_V_V_WT	V_V_WT	11.6390400148486
1	1177	6 Light	V	V	WT	V_V_WT	0.054	6.63	1_V_V_WT	V_V_WT	11.8158646219925
1	1178	6 Light	V	V	WT	V_V_WT	0.096	6.644	1_V_V_WT	V_V_WT	11.9969835049189
1	1179	6 Light	V	V	WT	V_V_WT	0.106	6.663	1_V_V_WT	V_V_WT	12.1824704502202
1	1180	6 Light	V	V	WT	V_V_WT	0.088	6.697	1_V_V_WT	V_V_WT	12.372392719778
1	1181	6 Light	V	V	WT	V_V_WT	0.091	6.723	1_V_V_WT	V_V_WT	12.5668110490246
1	1182	6 Light	V	V	WT	V_V_WT	0.151	6.726	1_V_V_WT	V_V_WT	12.7657831497593
1	1183	6 Light	V	V	WT	V_V_WT	0.072	6.817	1_V_V_WT	V_V_WT	12.9693583352575
1	1184	6 Light	V	V	WT	V_V_WT	0.1	6.794	1_V_V_WT	V_V_WT	13.1775756037498
1	1185	6 Light	V	V	WT	V_V_WT	0.046	6.767	1_V_V_WT	V_V_WT	13.3904635990921
1	1186	6 Light	V	V	WT	V_V_WT	0.035	6.859	1_V_V_WT	V_V_WT	13.6080408592371
1	1187	6 Light	V	V	WT	V_V_WT	0.126	7.005	1_V_V_WT	V_V_WT	13.8303177980446
1	1188	6 Light	V	V	WT	V_V_WT	0.123	7.467	1_V_V_WT	V_V_WT	14.0573018573295
1	1189	6 Light	V	V	WT	V_V_WT	0.125	7.645	1_V_V_WT	V_V_WT	14.288993802144
1	1190	6 Light	V	V	WT	V_V_WT	0.334	7.919	1_V_V_WT	V_V_WT	14.5253870635666
1	1191	6 Light	V	V	WT	V_V_WT	0.127	8.336	1_V_V_WT	V_V_WT	14.7664685753832
1	1192	6 Light	V	V	WT	V_V_WT	0.113	8.4	1_V_V_WT	V_V_WT	15.0122195493116
1	1193	6 Light	V	V	WT	V_V_WT	0.171	8.62	1_V_V_WT	V_V_WT	15.2626161383403
1	1194	6 Light	V	V	WT	V_V_WT	0.111	8.901	1_V_V_WT	V_V_WT	15.5176299430514
1	1195	6 Light	V	V	WT	V_V_WT	0.159	8.986	1_V_V_WT	V_V_WT	15.777228324041
1	1196	6 Light	V	V	WT	V_V_WT	0.072	9.215	1_V_V_WT	V_V_WT	16.0413744934981
1	1197	6 Light	V	V	WT	V_V_WT	0.3	9.599	1_V_V_WT	V_V_WT	16.3100273674523
1	1198	6 Light	V	V	WT	V_V_WT	0.121	9.833	1_V_V_WT	V_V_WT	16.5831411755558
1	1199	6 Light	V	V	WT	V_V_WT	0.204	9.925	1_V_V_WT	V_V_WT	16.8606648302065
1	1200	6 Light	V	V	WT	V_V_WT	0.09	10.127	1_V_V_WT	V_V_WT	17.1425410691711
1	1201	6 Light	V	V	WT	V_V_WT	0.206	10.176	1_V_V_WT	V_V_WT	17.4287054000603
1	1202	6 Light	V	V	WT	V_V_WT	0.114	10.348	1_V_V_WT	V_V_WT	17.7190848771118
1	1203	6 Light	V	V	WT	V_V_WT	0.105	10.375	1_V_V_WT	V_V_WT	18.0135967503533
1	1204	6 Light	V	V	WT	V_V_WT	0.155	10.648	1_V_V_WT	V_V_WT	18.312147038239
1	1205	6 Light	V	V	WT	V_V_WT	0.146	10.846	1_V_V_WT	V_V_WT	18.6146290703017
1	1206	6 Light	V	V	WT	V_V_WT	0.207	11.079	1_V_V_WT	V_V_WT	18.9209246382093
1	1207	6 Light	V	V	WT	V_V_WT	0.114	11.366	1_V_V_WT	V_V_WT	19.23091039141
1	1208	6 Light	V	V	WT	V_V_WT	0.151	11.538	1_V_V_WT	V_V_WT	19.5444488717469
1	1209	6 Light	V	V	WT	V_V_WT	0.141	11.696	1_V_V_WT	V_V_WT	19.8613848983447
1	1210	6 Light	V	V	WT	V_V_WT	0.137	11.853	1_V_V_WT	V_V_WT	20.1815447665979
1	1211	6 Light	V	V	WT	V_V_WT	0.124	12.042	1_V_V_WT	V_V_WT	20.5047357189508
1	1212	6 Light	V	V	WT	V_V_WT	0.047	12.217	1_V_V_WT	V_V_WT	20.8307457236963
1	1213	6 Light	V	V	WT	V_V_WT	0.112	12.631	1_V_V_WT	V_V_WT	21.1593467101538
1	1214	6 Light	V	V	WT	V_V_WT	0.054	12.906	1_V_V_WT	V_V_WT	21.4903044062404
1	1215	6 Light	V	V	WT	V_V_WT	0.105	13.179	1_V_V_WT	V_V_WT	21.8233697437747
1	1216	7 Dark	V	V	WT	V_V_WT	0.21	13.471	1_V_V_WT	V_V_WT	22.1582768702318
1	1217	7 Dark	V	V	WT	V_V_WT	0.237	13.705	1_V_V_WT	V_V_WT	22.4947446277024
1	1218	7 Dark	V	V	WT	V_V_WT	0.52	14.043	1_V_V_WT	V_V_WT	22.8324783502753
1	1219	7 Dark	V	V	WT	V_V_WT	0.364	14.106	1_V_V_WT	V_V_WT	23.1711719506817
1	1220	7 Dark	V	V	WT	V_V_WT	0.314	14.112	1_V_V_WT	V_V_WT	23.5105102595408
1	1221	7 Dark	V	V	WT	V_V_WT	0.541	14.134	1_V_V_WT	V_V_WT	23.8501715714528
1	1222	7 Dark	V	V	WT	V_V_WT	0.149	14.44	1_V_V_WT	V_V_WT	24.1898303479401
1	1223	7 Dark	V	V	WT	V_V_WT	0.336	14.584	1_V_V_WT	V_V_WT	24.529160020366
1	1224	7 Dark	V	V	WT	V_V_WT	0.335	14.614	1_V_V_WT	V_V_WT	24.8678358385501
1	1225	7 Dark	V	V	WT	V_V_WT	0.106	14.87	1_V_V_WT	V_V_WT	25.2055377032524
1	1226	7 Dark	V	V	WT	V_V_WT	0.344	15.169	1_V_V_WT	V_V_WT	25.5419512489748
1	1227	7 Dark	V	V	WT	V_V_WT	0.398	15.122	1_V_V_WT	V_V_WT	25.8767654418806
1	1228	7 Dark	V	V	WT	V_V_WT	0.287	15.332	1_V_V_WT	V_V_WT	26.2096800825907
1	1229	7 Dark	V	V	WT	V_V_WT	0.175	15.324	1_V_V_WT	V_V_WT	26.5404069326286
1	1230	7 Dark	V	V	WT	V_V_WT	0.269	15.429	1_V_V_WT	V_V_WT	26.8686632993478
1	1231	7 Dark	V	V	WT	V_V_WT	0.127	16.083	1_V_V_WT	V_V_WT	27.1941821154555
1	1232	7 Dark	V	V	WT	V_V_WT	0.226	16.796	1_V_V_WT	V_V_WT	27.5167126214417
1	1233	7 Dark	V	V	WT	V_V_WT	0.193	17.109	1_V_V_WT	V_V_WT	27.8360109513837
1	1234	7 Dark	V	V	WT	V_V_WT	0.321	17.343	1_V_V_WT	V_V_WT	28.1518512233521
1	1235	7 Dark	V	V	WT	V_V_WT	0.323	17.842	1_V_V_WT	V_V_WT	28.4640293139612
1	1236	7 Dark	V	V	WT	V_V_WT	0.371	17.979	1_V_V_WT	V_V_WT	28.7723627948533
1	1237	7 Dark	V	V	WT	V_V_WT	0.341	18.337	1_V_V_WT	V_V_WT	29.076690524915
1	1238	7 Dark	V	V	WT	V_V_WT	0.268	18.605	1_V_V_WT	V_V_WT	29.3768719137141
1	1239	7 Dark	V	V	WT	V_V_WT	0.264	18.857	1_V_V_WT	V_V_WT	29.6727858954288
1	1240	7 Dark	V	V	WT	V_V_WT	0.245	18.939	1_V_V_WT	V_V_WT	29.9643296436076
1	1241	7 Dark	V	V	WT	V_V_WT	0.28	19.162	1_V_V_WT	V_V_WT	30.2514170800208
1	1242	7 Dark	V	V	WT	V_V_WT	0.326	19.515	1_V_V_WT	V_V_WT	30.5339772168498
1	1243	7 Dark	V	V	WT	V_V_WT	0.486	19.912	1_V_V_WT	V_V_WT	30.8119523911661
1	1244	7 Dark	V	V	WT	V_V_WT	0.375	20.413	1_V_V_WT	V_V_WT	31.0852948272922
1	1245	7 Dark	V	V	WT	V_V_WT	0.319	20.78	1_V_V_WT	V_V_WT	31.353959973654
1	1246	7 Dark	V	V	WT	V_V_WT	0.327	21.08	1_V_V_WT	V_V_WT	31.6179085082853
1	1247	7 Dark	V	V	WT	V_V_WT	0.36	21.18	1_V_V_WT	V_V_WT	31.8771024170133
1	1248	7 Dark	V	V	WT	V_V_WT	0.461	21.068	1_V_V_WT	V_V_WT	32.1315041993721
1	1249	7 Dark	V	V	WT	V_V_WT	0.188	21.505	1_V_V_WT	V_V_WT	32.3810787223649
1	1250	7 Dark	V	V	WT	V_V_WT	0.34	21.81	1_V_V_WT	V_V_WT	32.6257927475764
1	1251	7 Dark	V	V	WT	V_V_WT	0.149	21.655	1_V_V_WT	V_V_WT	32.8656139190966
1	1252	7 Dark	V	V	WT	V_V_WT	0.419	21.793	1_V_V_WT	V_V_WT	33.100509964278
1	1253	7 Dark	V	V	WT	V_V_WT	0.315	21.932	1_V_V_WT	V_V_WT	33.3304482725188
1	1254	7 Dark	V	V	WT	V_V_WT	0.141	22.029	1_V_V_WT	V_V_WT	33.555395704714
1	1255	7 Dark	V	V	WT	V_V_WT	0.415	22.291	1_V_V_WT	V_V_WT	33.7753186473484
1	1256	7 Dark	V	V	WT	V_V_WT	0.371	22.427	1_V_V_WT	V_V_WT	33.9901833171391
1	1257	7 Dark	V	V	WT	V_V_WT	0.253	22.698	1_V_V_WT	V_V_WT	34.1999562961472
1	1258	7 Dark	V	V	WT	V_V_WT	0.331	22.952	1_V_V_WT	V_V_WT	34.4046052648104
1	1259	7 Dark	V	V	WT	V_V_WT	0.196	23.402	1_V_V_WT	V_V_WT	34.604099895411
1	1260	7 Dark	V	V	WT	V_V_WT	0.195	23.513	1_V_V_WT	V_V_WT	34.7984128617547
1	1261	7 Dark	V	V	WT	V_V_WT	0.86	24.321	1_V_V_WT	V_V_WT	34.9875209223152
1	1262	7 Dark	V	V	WT	V_V_WT	0.827	24.48	1_V_V_WT	V_V_WT	35.1714060226589
1	1263	7 Dark	V	V	WT	V_V_WT	0.418	24.713	1_V_V_WT	V_V_WT	35.3500551582727
1	1264	7 Dark	V	V	WT	V_V_WT	0.389	24.731	1_V_V_WT	V_V_WT	35.5234577354795
1	1265	7 Dark	V	V	WT	V_V_WT	0.645	24.963	1_V_V_WT	V_V_WT	35.6916101023826
1	1266	7 Dark	V	V	WT	V_V_WT	0.344	25.436	1_V_V_WT	V_V_WT	35.8545174937029
1	1267	7 Dark	V	V	WT	V_V_WT	0.472	25.233	1_V_V_WT	V_V_WT	36.0121945649537
1	1268	7 Dark	V	V	WT	V_V_WT	0.419	25.537	1_V_V_WT	V_V_WT	36.1646657032483
1	1269	7 Dark	V	V	WT	V_V_WT	0.393	25.8	1_V_V_WT	V_V_WT	36.3119650961465
1	1270	7 Dark	V	V	WT	V_V_WT	0.219	26.129	1_V_V_WT	V_V_WT	36.4541365501059
1	1271	7 Dark	V	V	WT	V_V_WT	0.347	26.485	1_V_V_WT	V_V_WT	36.5912330532362
1	1272	7 Dark	V	V	WT	V_V_WT	0.4	27.012	1_V_V_WT	V_V_WT	36.7233148272022
1	1273	7 Dark	V	V	WT	V_V_WT	0.509	27.137	1_V_V_WT	V_V_WT	36.8504446067467
1	1274	7 Dark	V	V	WT	V_V_WT	0.555	27.448	1_V_V_WT	V_V_WT	36.9726903662775
1	1275	7 Dark	V	V	WT	V_V_WT	0.472	27.49	1_V_V_WT	V_V_WT	37.0901253329077
1	1276	7 Dark	V	V	WT	V_V_WT	0.51	27.725	1_V_V_WT	V_V_WT	37.2028265996663
1	1277	7 Dark	V	V	WT	V_V_WT	0.337	27.837	1_V_V_WT	V_V_WT	37.3108735049508
1	1278	7 Dark	V	V	WT	V_V_WT	0.408	27.866	1_V_V_WT	V_V_WT	37.4143456804523
1	1279	7 Dark	V	V	WT	V_V_WT	0.801	28.515	1_V_V_WT	V_V_WT	37.5133219799417
1	1280	7 Dark	V	V	WT	V_V_WT	0.619	28.871	1_V_V_WT	V_V_WT	37.6078791748491
1	1281	7 Dark	V	V	WT	V_V_WT	0.386	29.488	1_V_V_WT	V_V_WT	37.6980906057907
1	1282	7 Dark	V	V	WT	V_V_WT	0.287	29.524	1_V_V_WT	V_V_WT	37.784024985325
1	1283	7 Dark	V	V	WT	V_V_WT	0.475	29.802	1_V_V_WT	V_V_WT	37.8657453897239
1	1284	7 Dark	V	V	WT	V_V_WT	0.432	30.408	1_V_V_WT	V_V_WT	37.9433084773023
1	1285	7 Dark	V	V	WT	V_V_WT	0.368	30.623	1_V_V_WT	V_V_WT	38.0167639619291
1	1286	7 Dark	V	V	WT	V_V_WT	0.48	30.673	1_V_V_WT	V_V_WT	38.0861543614139
1	1287	7 Dark	V	V	WT	V_V_WT	0.669	30.947	1_V_V_WT	V_V_WT	38.1515150350641
1	1288	7 Dark	V	V	WT	V_V_WT	0.541	30.958	1_V_V_WT	V_V_WT	38.2128755535286
1	1289	7 Dark	V	V	WT	V_V_WT	0.625	31.841	1_V_V_WT	V_V_WT	38.2702634441066
1	1290	7 Dark	V	V	WT	V_V_WT	0.38	32.187	1_V_V_WT	V_V_WT	38.3237019396875
1	1291	7 Dark	V	V	WT	V_V_WT	0.935	31.881	1_V_V_WT	V_V_WT	38.3732100665338
1	1292	7 Dark	V	V	WT	V_V_WT	0.385	31.495	1_V_V_WT	V_V_WT	38.4188040046168
1	1293	7 Dark	V	V	WT	V_V_WT	0.426	31.496	1_V_V_WT	V_V_WT	38.4604986419169
1	1294	7 Dark	V	V	WT	V_V_WT	0.339	31.82	1_V_V_WT	V_V_WT	38.4983089122013
1	1295	7 Dark	V	V	WT	V_V_WT	0.555	31.48	1_V_V_WT	V_V_WT	38.5322505007697
1	1296	7 Dark	V	V	WT	V_V_WT	0.844	31.49	1_V_V_WT	V_V_WT	38.5623428378007
1	1297	7 Dark	V	V	WT	V_V_WT	0.138	31.395	1_V_V_WT	V_V_WT	38.588611360335
1	1298	7 Dark	V	V	WT	V_V_WT	0.572	31.531	1_V_V_WT	V_V_WT	38.6110893673965
1	1299	7 Dark	V	V	WT	V_V_WT	0.527	31.73	1_V_V_WT	V_V_WT	38.6298197850384
1	1300	7 Dark	V	V	WT	V_V_WT	0.574	32.179	1_V_V_WT	V_V_WT	38.6448567969054
1	1301	7 Dark	V	V	WT	V_V_WT	0.636	32.485	1_V_V_WT	V_V_WT	38.6562672962734
1	1302	7 Dark	V	V	WT	V_V_WT	0.853	32.597	1_V_V_WT	V_V_WT	38.6641321181115
1	1303	7 Dark	V	V	WT	V_V_WT	0.611	32.664	1_V_V_WT	V_V_WT	38.6685470198505
1	1304	7 Dark	V	V	WT	V_V_WT	0.686	32.798	1_V_V_WT	V_V_WT	38.6696233842491
1	1305	7 Dark	V	V	WT	V_V_WT	0.361	32.867	1_V_V_WT	V_V_WT	38.6674886240816
1	1306	7 Dark	V	V	WT	V_V_WT	0.562	33.078	1_V_V_WT	V_V_WT	38.6622862833436
1	1307	7 Dark	V	V	WT	V_V_WT	0.472	33.241	1_V_V_WT	V_V_WT	38.6541758254082
1	1308	7 Dark	V	V	WT	V_V_WT	0.49	33.358	1_V_V_WT	V_V_WT	38.6433321209637
1	1309	7 Dark	V	V	WT	V_V_WT	0.837	33.296	1_V_V_WT	V_V_WT	38.6299446504146
1	1310	7 Dark	V	V	WT	V_V_WT	0.696	32.982	1_V_V_WT	V_V_WT	38.6142143915564
1	1311	7 Dark	V	V	WT	V_V_WT	0.766	33.008	1_V_V_WT	V_V_WT	38.5963445865963
1	1312	7 Dark	V	V	WT	V_V_WT	0.455	33.243	1_V_V_WT	V_V_WT	38.5765399948231
1	1313	7 Dark	V	V	WT	V_V_WT	0.593	33.216	1_V_V_WT	V_V_WT	38.5550114453138
1	1314	7 Dark	V	V	WT	V_V_WT	0.747	33.163	1_V_V_WT	V_V_WT	38.5319721869355
1	1315	7 Dark	V	V	WT	V_V_WT	0.63	33.572	1_V_V_WT	V_V_WT	38.5076396619311
1	1316	7 Dark	V	V	WT	V_V_WT	0.421	33.788	1_V_V_WT	V_V_WT	38.4822347913835
1	1317	7 Dark	V	V	WT	V_V_WT	0.527	33.773	1_V_V_WT	V_V_WT	38.4559800342116
1	1318	7 Dark	V	V	WT	V_V_WT	0.342	33.76	1_V_V_WT	V_V_WT	38.4290974694219
1	1319	7 Dark	V	V	WT	V_V_WT	1.079	34.056	1_V_V_WT	V_V_WT	38.4018069423005
1	1320	7 Dark	V	V	WT	V_V_WT	0.541	34.077	1_V_V_WT	V_V_WT	38.3743243034707
1	1321	7 Dark	V	V	WT	V_V_WT	0.554	33.973	1_V_V_WT	V_V_WT	38.3468597724747
1	1322	7 Dark	V	V	WT	V_V_WT	0.441	33.897	1_V_V_WT	V_V_WT	38.3196164449879
1	1323	7 Dark	V	V	WT	V_V_WT	0.419	33.716	1_V_V_WT	V_V_WT	38.292788966857
1	1324	7 Dark	V	V	WT	V_V_WT	0.713	33.796	1_V_V_WT	V_V_WT	38.2665623851044
1	1325	7 Dark	V	V	WT	V_V_WT	0.305	33.584	1_V_V_WT	V_V_WT	38.2411111833906
1	1326	7 Dark	V	V	WT	V_V_WT	0.354	33.385	1_V_V_WT	V_V_WT	38.2165985041857
1	1327	7 Dark	V	V	WT	V_V_WT	0.377	33.699	1_V_V_WT	V_V_WT	38.1931755525689
1	1328	7 Dark	V	V	WT	V_V_WT	0.555	33.895	1_V_V_WT	V_V_WT	38.1709811746988
1	1329	7 Dark	V	V	WT	V_V_WT	0.592	33.821	1_V_V_WT	V_V_WT	38.1501415977834
1	1330	7 Dark	V	V	WT	V_V_WT	0.668	33.627	1_V_V_WT	V_V_WT	38.1307703120291
1	1331	7 Dark	V	V	WT	V_V_WT	0.653	33.845	1_V_V_WT	V_V_WT	38.1129680812212
1	1332	7 Dark	V	V	WT	V_V_WT	0.512	33.479	1_V_V_WT	V_V_WT	38.0968230551528
1	1333	7 Dark	V	V	WT	V_V_WT	0.576	33.496	1_V_V_WT	V_V_WT	38.0824109663755
1	1334	7 Dark	V	V	WT	V_V_WT	0.689	33.326	1_V_V_WT	V_V_WT	38.0697953870242
1	1335	7 Dark	V	V	WT	V_V_WT	0.541	33.552	1_V_V_WT	V_V_WT	38.0590280259214
1	1336	7 Dark	V	V	WT	V_V_WT	0.721	33.802	1_V_V_WT	V_V_WT	38.0501490474803
1	1337	7 Dark	V	V	WT	V_V_WT	0.5	33.813	1_V_V_WT	V_V_WT	38.0431873939279
1	1338	7 Dark	V	V	WT	V_V_WT	0.525	33.953	1_V_V_WT	V_V_WT	38.0381610988808
1	1339	7 Dark	V	V	WT	V_V_WT	0.739	33.86	1_V_V_WT	V_V_WT	38.0350775824775
1	1340	7 Dark	V	V	WT	V_V_WT	0.305	33.823	1_V_V_WT	V_V_WT	38.0339339197829
1	1341	7 Dark	V	V	WT	V_V_WT	0.412	33.682	1_V_V_WT	V_V_WT	38.034718729845
1	1342	7 Dark	V	V	WT	V_V_WT	0.522	33.487	1_V_V_WT	V_V_WT	38.0374173320893
1	1343	7 Dark	V	V	WT	V_V_WT	0.448	33.284	1_V_V_WT	V_V_WT	38.0420069972225
1	1344	7 Dark	V	V	WT	V_V_WT	0.379	33.267	1_V_V_WT	V_V_WT	38.0484554742583
1	1345	7 Dark	V	V	WT	V_V_WT	0.777	33.191	1_V_V_WT	V_V_WT	38.0567211583421
1	1346	7 Dark	V	V	WT	V_V_WT	0.696	33.191	1_V_V_WT	V_V_WT	38.0667532606013
1	1347	7 Dark	V	V	WT	V_V_WT	0.654	33.261	1_V_V_WT	V_V_WT	38.0784919912176
1	1348	7 Dark	V	V	WT	V_V_WT	0.528	33.371	1_V_V_WT	V_V_WT	38.0918687690766
1	1349	7 Dark	V	V	WT	V_V_WT	0.921	32.84	1_V_V_WT	V_V_WT	38.1068064721442
1	1350	7 Dark	V	V	WT	V_V_WT	0.401	32.833	1_V_V_WT	V_V_WT	38.1232197380907
1	1351	7 Dark	V	V	WT	V_V_WT	0.831	32.94	1_V_V_WT	V_V_WT	38.1410165716819
1	1352	7 Dark	V	V	WT	V_V_WT	0.309	33.082	1_V_V_WT	V_V_WT	38.160102506647
1	1353	7 Dark	V	V	WT	V_V_WT	0.245	33.302	1_V_V_WT	V_V_WT	38.1803773954918
1	1354	7 Dark	V	V	WT	V_V_WT	0.419	33.119	1_V_V_WT	V_V_WT	38.2017347682977
1	1355	7 Dark	V	V	WT	V_V_WT	0.343	33.4	1_V_V_WT	V_V_WT	38.224062519832
1	1356	7 Dark	V	V	WT	V_V_WT	0.645	33.535	1_V_V_WT	V_V_WT	38.24724368418
1	1357	7 Dark	V	V	WT	V_V_WT	0.452	33.593	1_V_V_WT	V_V_WT	38.2711572907976
1	1358	7 Dark	V	V	WT	V_V_WT	0.768	33.525	1_V_V_WT	V_V_WT	38.2956792931494
1	1359	7 Dark	V	V	WT	V_V_WT	0.453	33.438	1_V_V_WT	V_V_WT	38.320683556006
1	1360	7 Dark	V	V	WT	V_V_WT	0.38	33.348	1_V_V_WT	V_V_WT	38.3460428901866
1	1361	7 Dark	V	V	WT	V_V_WT	0.854	33.105	1_V_V_WT	V_V_WT	38.3716301082504
1	1362	7 Dark	V	V	WT	V_V_WT	0.487	33.268	1_V_V_WT	V_V_WT	38.3973190909281
1	1363	7 Dark	V	V	WT	V_V_WT	0.628	33.297	1_V_V_WT	V_V_WT	38.4229858350592
1	1364	7 Dark	V	V	WT	V_V_WT	0.516	33.374	1_V_V_WT	V_V_WT	38.4485094652703
1	1365	7 Dark	V	V	WT	V_V_WT	0.587	33.269	1_V_V_WT	V_V_WT	38.4737731838536
1	1366	7 Dark	V	V	WT	V_V_WT	0.812	33.041	1_V_V_WT	V_V_WT	38.4986651397321
1	1367	7 Dark	V	V	WT	V_V_WT	0.483	33.424	1_V_V_WT	V_V_WT	38.52307920282
1	1368	7 Dark	V	V	WT	V_V_WT	0.63	33.574	1_V_V_WT	V_V_WT	38.5469144620719
1	1369	7 Dark	V	V	WT	V_V_WT	0.744	33.311	1_V_V_WT	V_V_WT	38.5700722905254
1	1370	7 Dark	V	V	WT	V_V_WT	0.659	33.503	1_V_V_WT	V_V_WT	38.5924601927885
1	1371	7 Dark	V	V	WT	V_V_WT	0.625	33.794	1_V_V_WT	V_V_WT	38.6139931946814
1	1372	7 Dark	V	V	WT	V_V_WT	0.26	33.929	1_V_V_WT	V_V_WT	38.6345939256851
1	1373	7 Dark	V	V	WT	V_V_WT	0.39	34.083	1_V_V_WT	V_V_WT	38.6541925499413
1	1374	7 Dark	V	V	WT	V_V_WT	0.73	34.36	1_V_V_WT	V_V_WT	38.6727265455829
1	1375	7 Dark	V	V	WT	V_V_WT	0.554	34.189	1_V_V_WT	V_V_WT	38.6901403479221
1	1376	7 Dark	V	V	WT	V_V_WT	0.421	33.847	1_V_V_WT	V_V_WT	38.7063848681487
1	1377	7 Dark	V	V	WT	V_V_WT	0.597	33.628	1_V_V_WT	V_V_WT	38.7214169042755
1	1378	7 Dark	V	V	WT	V_V_WT	0.452	33.405	1_V_V_WT	V_V_WT	38.7351984719217
1	1379	7 Dark	V	V	WT	V_V_WT	0.548	32.908	1_V_V_WT	V_V_WT	38.7476960743213
1	1380	7 Dark	V	V	WT	V_V_WT	0.534	32.894	1_V_V_WT	V_V_WT	38.7588799421955
1	1381	7 Dark	V	V	WT	V_V_WT	0.661	32.42	1_V_V_WT	V_V_WT	38.7687229003898
1	1382	7 Dark	V	V	WT	V_V_WT	0.583	32.765	1_V_V_WT	V_V_WT	38.7771985203415
1	1383	7 Dark	V	V	WT	V_V_WT	0.639	32.955	1_V_V_WT	V_V_WT	38.7842815433004
1	1384	7 Dark	V	V	WT	V_V_WT	0.53	32.994	1_V_V_WT	V_V_WT	38.7899476398386
1	1385	7 Dark	V	V	WT	V_V_WT	0.586	33.109	1_V_V_WT	V_V_WT	38.7941729089033
1	1386	7 Dark	V	V	WT	V_V_WT	0.489	32.767	1_V_V_WT	V_V_WT	38.7969334973441
1	1387	7 Dark	V	V	WT	V_V_WT	0.435	32.712	1_V_V_WT	V_V_WT	38.7982053632449
1	1388	7 Dark	V	V	WT	V_V_WT	0.487	32.463	1_V_V_WT	V_V_WT	38.7979641910188
1	1389	7 Dark	V	V	WT	V_V_WT	0.505	32.445	1_V_V_WT	V_V_WT	38.7961854646627
1	1390	7 Dark	V	V	WT	V_V_WT	0.578	32.463	1_V_V_WT	V_V_WT	38.7928447009554
1	1391	7 Dark	V	V	WT	V_V_WT	0.41	32.318	1_V_V_WT	V_V_WT	38.787917836136
1	1392	7 Dark	V	V	WT	V_V_WT	0.675	33.094	1_V_V_WT	V_V_WT	38.7813817554613
1	1393	7 Dark	V	V	WT	V_V_WT	0.605	33.309	1_V_V_WT	V_V_WT	38.7732149523326
1	1394	7 Dark	V	V	WT	V_V_WT	0.766	33.261	1_V_V_WT	V_V_WT	38.7633982896153
1	1395	7 Dark	V	V	WT	V_V_WT	0.436	32.977	1_V_V_WT	V_V_WT	38.7519158468502
1	1396	7 Dark	V	V	WT	V_V_WT	0.493	32.739	1_V_V_WT	V_V_WT	38.7387558193079
1	1397	7 Dark	V	V	WT	V_V_WT	0.883	32.789	1_V_V_WT	V_V_WT	38.7239114421502
1	1398	7 Dark	V	V	WT	V_V_WT	0.675	32.598	1_V_V_WT	V_V_WT	38.7073819070665
1	1399	7 Dark	V	V	WT	V_V_WT	0.476	32.409	1_V_V_WT	V_V_WT	38.6891719634545
1	1400	7 Dark	V	V	WT	V_V_WT	0.497	32.313	1_V_V_WT	V_V_WT	38.6692888988907
1	1401	7 Dark	V	V	WT	V_V_WT	0.703	32.245	1_V_V_WT	V_V_WT	38.647747085127
1	1402	7 Dark	V	V	WT	V_V_WT	0.657	32.345	1_V_V_WT	V_V_WT	38.6245682736667
1	1403	7 Dark	V	V	WT	V_V_WT	0.602	32.38	1_V_V_WT	V_V_WT	38.5997757135838
1	1404	7 Dark	V	V	WT	V_V_WT	0.656	32.174	1_V_V_WT	V_V_WT	38.5733942878936
1	1405	7 Dark	V	V	WT	V_V_WT	0.606	32.044	1_V_V_WT	V_V_WT	38.5454570385487
1	1406	7 Dark	V	V	WT	V_V_WT	0.354	32.278	1_V_V_WT	V_V_WT	38.5160066836328
1	1407	7 Dark	V	V	WT	V_V_WT	0.435	32.202	1_V_V_WT	V_V_WT	38.4850953083796
1	1408	7 Dark	V	V	WT	V_V_WT	0.305	32.228	1_V_V_WT	V_V_WT	38.452783845309
1	1409	7 Dark	V	V	WT	V_V_WT	0.424	32.02	1_V_V_WT	V_V_WT	38.419141347874
1	1410	7 Dark	V	V	WT	V_V_WT	0.387	32.173	1_V_V_WT	V_V_WT	38.3842440713973
1	1411	7 Dark	V	V	WT	V_V_WT	0.357	32.38	1_V_V_WT	V_V_WT	38.3481743789113
1	1412	7 Dark	V	V	WT	V_V_WT	0.654	32.244	1_V_V_WT	V_V_WT	38.3110194995502
1	1413	7 Dark	V	V	WT	V_V_WT	0.435	32.26	1_V_V_WT	V_V_WT	38.2728701692577
1	1414	7 Dark	V	V	WT	V_V_WT	0.458	32.25	1_V_V_WT	V_V_WT	38.2338191907533
1	1415	7 Dark	V	V	WT	V_V_WT	0.458	32.124	1_V_V_WT	V_V_WT	38.1939599515779
1	1416	7 Dark	V	V	WT	V_V_WT	0.303	32.17	1_V_V_WT	V_V_WT	38.1533849414714
1	1417	7 Dark	V	V	WT	V_V_WT	0.397	32.119	1_V_V_WT	V_V_WT	38.1121843097788
1	1418	7 Dark	V	V	WT	V_V_WT	0.519	31.861	1_V_V_WT	V_V_WT	38.0704445070206
1	1419	7 Dark	V	V	WT	V_V_WT	0.435	31.914	1_V_V_WT	V_V_WT	38.0282470468956
1	1420	7 Dark	V	V	WT	V_V_WT	0.398	31.79	1_V_V_WT	V_V_WT	37.9856674257244
1	1421	7 Dark	V	V	WT	V_V_WT	0.709	31.93	1_V_V_WT	V_V_WT	37.9427742319109
1	1422	7 Dark	V	V	WT	V_V_WT	1.263	31.664	1_V_V_WT	V_V_WT	37.899628470202
1	1423	7 Dark	V	V	WT	V_V_WT	0.843	31.327	1_V_V_WT	V_V_WT	37.8562831196484
1	1424	7 Dark	V	V	WT	V_V_WT	0.468	30.974	1_V_V_WT	V_V_WT	37.8127829413073
1	1425	7 Dark	V	V	WT	V_V_WT	0.303	30.941	1_V_V_WT	V_V_WT	37.769164536455
1	1426	7 Dark	V	V	WT	V_V_WT	0.574	30.844	1_V_V_WT	V_V_WT	37.7254566558093
1	1427	7 Dark	V	V	WT	V_V_WT	0.533	30.635	1_V_V_WT	V_V_WT	37.6816807484913
1	1428	7 Dark	V	V	WT	V_V_WT	0.439	30.179	1_V_V_WT	V_V_WT	37.6378517352542
1	1429	7 Dark	V	V	WT	V_V_WT	0.555	29.963	1_V_V_WT	V_V_WT	37.5939789785803
1	1430	7 Dark	V	V	WT	V_V_WT	0.563	29.849	1_V_V_WT	V_V_WT	37.5500674224358
1	1431	7 Dark	V	V	WT	V_V_WT	0.557	29.55	1_V_V_WT	V_V_WT	37.5061188666729
1	1432	7 Dark	V	V	WT	V_V_WT	0.36	29.311	1_V_V_WT	V_V_WT	37.4621333352132
1	1433	7 Dark	V	V	WT	V_V_WT	0.425	29.489	1_V_V_WT	V_V_WT	37.4181103168741
1	1434	7 Dark	V	V	WT	V_V_WT	0.524	29.951	1_V_V_WT	V_V_WT	37.3740496560157
1	1435	7 Dark	V	V	WT	V_V_WT	0.424	30.335	1_V_V_WT	V_V_WT	37.3299534934059
1	1436	7 Dark	V	V	WT	V_V_WT	0.655	30.506	1_V_V_WT	V_V_WT	37.2858277686245
1	1437	7 Dark	V	V	WT	V_V_WT	0.521	30.781	1_V_V_WT	V_V_WT	37.2416834282644
1	1438	7 Dark	V	V	WT	V_V_WT	0.478	30.786	1_V_V_WT	V_V_WT	37.1975374792834
1	1439	7 Dark	V	V	WT	V_V_WT	0.34	31.531	1_V_V_WT	V_V_WT	37.1534138609816
1	1440	7 Dark	V	V	WT	V_V_WT	0.687	31.57	1_V_V_WT	V_V_WT	37.1093441052419
1	1441	7 Dark	V	V	WT	V_V_WT	0.868	31.98	1_V_V_WT	V_V_WT	37.0653677720023
1	1442	7 Dark	V	V	WT	V_V_WT	0.447	31.552	1_V_V_WT	V_V_WT	37.02153127498
1	1443	7 Dark	V	V	WT	V_V_WT	0.655	31.806	1_V_V_WT	V_V_WT	36.9778837266775
1	1444	7 Dark	V	V	WT	V_V_WT	0.52	31.729	1_V_V_WT	V_V_WT	36.9344807578748
1	1445	7 Dark	V	V	WT	V_V_WT	0.46	31.903	1_V_V_WT	V_V_WT	36.8913853667375
1	1446	7 Dark	V	V	WT	V_V_WT	0.535	32.092	1_V_V_WT	V_V_WT	36.8486671728155
1	1447	7 Dark	V	V	WT	V_V_WT	0.384	32.177	1_V_V_WT	V_V_WT	36.8064014685898
1	1448	7 Dark	V	V	WT	V_V_WT	0.229	32.133	1_V_V_WT	V_V_WT	36.7646680883369
1	1449	7 Dark	V	V	WT	V_V_WT	0.558	32.458	1_V_V_WT	V_V_WT	36.7235501275255
1	1450	7 Dark	V	V	WT	V_V_WT	0.454	33.485	1_V_V_WT	V_V_WT	36.6831325388215
1	1451	7 Dark	V	V	WT	V_V_WT	0.55	33.209	1_V_V_WT	V_V_WT	36.643500649292
1	1452	7 Dark	V	V	WT	V_V_WT	0.409	32.635	1_V_V_WT	V_V_WT	36.6047386282173
1	1453	7 Dark	V	V	WT	V_V_WT	0.268	32.504	1_V_V_WT	V_V_WT	36.5669279453853
1	1454	7 Dark	V	V	WT	V_V_WT	0.413	32.573	1_V_V_WT	V_V_WT	36.5301458592105
1	1455	7 Dark	V	V	WT	V_V_WT	0.403	32.662	1_V_V_WT	V_V_WT	36.4944639653125
1	1456	7 Dark	V	V	WT	V_V_WT	0.396	32.712	1_V_V_WT	V_V_WT	36.4599468379408
1	1457	7 Dark	V	V	WT	V_V_WT	0.674	32.989	1_V_V_WT	V_V_WT	36.4266507928293
1	1458	7 Dark	V	V	WT	V_V_WT	0.219	33.182	1_V_V_WT	V_V_WT	36.3946227932233
1	1459	7 Dark	V	V	WT	V_V_WT	0.26	33.251	1_V_V_WT	V_V_WT	36.3638995156374
1	1460	7 Dark	V	V	WT	V_V_WT	0.383	33.4	1_V_V_WT	V_V_WT	36.3345065885293
1	1461	7 Dark	V	V	WT	V_V_WT	0.404	33.472	1_V_V_WT	V_V_WT	36.3064580078709
1	1462	7 Dark	V	V	WT	V_V_WT	0.418	33.807	1_V_V_WT	V_V_WT	36.2797557299672
1	1463	7 Dark	V	V	WT	V_V_WT	0.78	34.147	1_V_V_WT	V_V_WT	36.2543914999419
1	1464	7 Dark	V	V	WT	V_V_WT	1.118	34.117	1_V_V_WT	V_V_WT	36.2303529636159
1	1465	7 Dark	V	V	WT	V_V_WT	0.99	34.169	1_V_V_WT	V_V_WT	36.2076175564086
1	1466	7 Dark	V	V	WT	V_V_WT	0.525	33.864	1_V_V_WT	V_V_WT	36.1861506477008
1	1467	7 Dark	V	V	WT	V_V_WT	0.71	33.822	1_V_V_WT	V_V_WT	36.1659058611546
1	1468	7 Dark	V	V	WT	V_V_WT	0.31	33.576	1_V_V_WT	V_V_WT	36.1468254891056
1	1469	7 Dark	V	V	WT	V_V_WT	1.169	33.483	1_V_V_WT	V_V_WT	36.1288409800119
1	1470	7 Dark	V	V	WT	V_V_WT	0.426	33.452	1_V_V_WT	V_V_WT	36.1118734819111
1	1471	7 Dark	V	V	WT	V_V_WT	0.767	33.055	1_V_V_WT	V_V_WT	36.0958344201851
1	1472	7 Dark	V	V	WT	V_V_WT	0.226	32.98	1_V_V_WT	V_V_WT	36.0806260918139
1	1473	7 Dark	V	V	WT	V_V_WT	0.689	32.809	1_V_V_WT	V_V_WT	36.0661422665475
1	1474	7 Dark	V	V	WT	V_V_WT	0.381	32.595	1_V_V_WT	V_V_WT	36.0522687792638
1	1475	7 Dark	V	V	WT	V_V_WT	0.632	32.462	1_V_V_WT	V_V_WT	36.038884108748
1	1476	7 Dark	V	V	WT	V_V_WT	0.492	32.246	1_V_V_WT	V_V_WT	36.0258599426074
1	1477	7 Dark	V	V	WT	V_V_WT	0.482	32.26	1_V_V_WT	V_V_WT	36.0130617236418
1	1478	7 Dark	V	V	WT	V_V_WT	0.475	32.311	1_V_V_WT	V_V_WT	36.0003491902612
1	1479	7 Dark	V	V	WT	V_V_WT	0.76	32.426	1_V_V_WT	V_V_WT	35.9875769144034
1	1480	7 Dark	V	V	WT	V_V_WT	1.425	32.573	1_V_V_WT	V_V_WT	35.9745948539777
1	1481	7 Dark	V	V	WT	V_V_WT	0.433	32.458	1_V_V_WT	V_V_WT	35.961248931099
1	1482	7 Dark	V	V	WT	V_V_WT	0.689	32.644	1_V_V_WT	V_V_WT	35.9473816570922
1	1483	7 Dark	V	V	WT	V_V_WT	0.712	32.908	1_V_V_WT	V_V_WT	35.9328328161889
1	1484	7 Dark	V	V	WT	V_V_WT	0.537	33.026	1_V_V_WT	V_V_WT	35.9174402321379
1	1485	7 Dark	V	V	WT	V_V_WT	0.392	33.395	1_V_V_WT	V_V_WT	35.9010406276363
1	1486	7 Dark	V	V	WT	V_V_WT	0.624	33.654	1_V_V_WT	V_V_WT	35.8834705954631
1	1487	7 Dark	V	V	WT	V_V_WT	0.81	33.732	1_V_V_WT	V_V_WT	35.8645676867123
1	1488	7 Dark	V	V	WT	V_V_WT	0.632	33.924	1_V_V_WT	V_V_WT	35.8441716280731
1	1489	7 Dark	V	V	WT	V_V_WT	0.624	34.096	1_V_V_WT	V_V_WT	35.8221256657891
[truncated: 31,804 more rows]
