# Supplementary material for: Key HPI axis receptors facilitate light adaptive behavior in larval zebrafish
Source: Sci Rep. 2024 Apr 2;14:7759. doi: 10.1038/s41598-024-57707-6 (PMC10987622; doi:10.1038/s41598-024-57707-6)
Supplement: Supplementary file 1 — Supplementary Information. [file 41598_2024_57707_MOESM1_ESM.zip › Supp_Tables_SciRpts/SuppTableS04_WT_baseline_diff.csv]

Supplementary Table S4. Baseline activity of WT larvae: Estimated difference between predicted mean values.
The difference was computed by the "pairs" function of the "emmeans" package	which subtracts a mean predicted value
of a condition from the other in each comparison group (i.e.	D D4:D D5	which means "Dark 4-dpf fish vs. "Dark 5-dpf fish).
Columns: contrast (pairwise comparison group)	estimate (estimated difference between the predicted mean values)
SE (standard effor of the mean)	df (degrees of freedom)	t.ratio (t statistic generated after the Tukey adjustment for
multiple comparisons)	p.value (p values)	Time (time point when data were recorded)	SigDiff (significant or not:
mark "*" if significant. Otherwise	"n.s" (not significant)	SigHigh (denote the significant condition in the comparison
group).
contrast	estimate	SE	df	t.ratio	p.value	Time	SigDiff	SigHigh
Dark D4:Dark D5	-0.436039923494832	0.78443153725864	21073.6455845453	-0.555867405610265	0.993728577499481	29	n.s	n.s
Dark D4:Dark D6	-12.6568069555702	0.834025291741784	21073.6455845453	-15.175567312998	0	29	*	Dark D6
Dark D4:Light D4	-0.123607950966885	0.690819595105371	21073.6455845453	-0.178929422156926	0.999974766979861	29	n.s	n.s
Dark D4:Light D5	-4.34045292450626	1.06475265268396	21073.6455845453	-4.07648942086703	0.000653311569041692	29	*	Light D5
Dark D4:Light D6	-29.651336912831	1.07643338764449	21073.6455845453	-27.5459097173821	0	29	*	Light D6
Dark D5:Dark D6	-12.2207670320755	0.927805086659777	21073.6455845453	-13.1716965209491	0	29	*	Dark D6
Dark D5:Light D4	0.312431972527861	0.801534811188772	21073.6455845453	0.389792143979981	0.998841303186242	29	n.s	n.s
Dark D5:Light D5	-3.90441300101148	1.13970272542797	21073.6455845453	-3.42581702570319	0.00807560892553938	29	*	Light D5
Dark D5:Light D6	-29.215296989336	1.15062284392632	21073.6455845453	-25.3908543043031	0	29	*	Light D6
Dark D6:Light D4	12.5331990046035	0.850130847868211	21073.6455845453	14.7426705383433	0	29	*	Dark D6
Dark D6:Light D5	8.31635403106403	1.17438754168953	21073.6455845453	7.08143924883579	0	29	*	Dark D6
Dark D6:Light D6	-16.9945299572607	1.18498806938569	21073.6455845453	-14.3415198821966	0	29	*	Light D6
Light D4:Light D5	-4.21684497353923	1.07741472151731	21073.6455845453	-3.91385498018878	0.00127890017573029	29	*	Light D5
Light D4:Light D6	-29.5277289618638	1.08895964514587	21073.6455845453	-27.1155401336369	0	29	*	Light D6
Light D5:Light D6	-25.3108839883249	1.35731232387807	21073.6455845453	-18.6477964894679	0	29	*	Light D6
Dark D4:Dark D5	-0.456659002611559	0.782718614769909	21073.6455845453	-0.583426781980649	0.992147004570391	59	n.s	n.s
Dark D4:Dark D6	-12.6052093478427	0.796940269441656	21073.6455845453	-15.8170064071101	0	59	*	Dark D6
Dark D4:Light D4	-0.120828674422199	0.689952479153165	21073.6455845453	-0.175126081973794	0.999977320218682	59	n.s	n.s
Dark D4:Light D5	-4.7494779252569	0.9664144828576	21073.6455845453	-4.9145351290816	1.31870822803748e-05	59	*	Light D5
Dark D4:Light D6	-27.9071921044464	0.971366580678743	21073.6455845453	-28.7298252374981	0	59	*	Light D6
Dark D5:Dark D6	-12.148550345231	0.893165790483454	21073.6455845453	-13.6016744871691	0	59	*	Dark D6
Dark D5:Light D4	0.33583032818953	0.799167027971927	21073.6455845453	0.420225455299098	0.998335304129898	59	n.s	n.s
Dark D5:Light D5	-4.29281892264511	1.04718111533879	21073.6455845453	-4.0994044485383	0.00059297410735204	59	*	Light D5
Dark D5:Light D6	-27.4505331018348	1.0517529984232	21073.6455845453	-26.0997906761272	0	59	*	Light D6
Dark D6:Light D4	12.4843806734205	0.813100476912099	21073.6455845453	15.3540442145997	0	59	*	Dark D6
Dark D6:Light D5	7.85573142258576	1.05785262274896	21073.6455845453	7.42611140120034	0	59	*	Dark D6
Dark D6:Light D6	-15.301982756604	1.06237858258975	21073.6455845453	-14.4035120882262	0	59	*	Light D6
Light D4:Light D5	-4.62864925083478	0.979783417246995	21073.6455845453	-4.72415553208729	3.41654375266565e-05	59	*	Light D5
Light D4:Light D6	-27.7863634300244	0.984668282248239	21073.6455845453	-28.219009316093	0	59	*	Light D6
Light D5:Light D6	-23.1577141791896	1.19477671937566	21073.6455845453	-19.3824618471733	0	59	*	Light D6
Dark D4:Dark D5	-0.477278089326802	0.781073265718294	21073.6455845453	-0.611054186943507	0.99027844924998	89	n.s	n.s
Dark D4:Dark D6	-12.5533488934622	0.767726548894959	21073.6455845453	-16.351328362333	0	89	*	Dark D6
Dark D4:Light D4	-0.118049684136594	0.689112954730684	21073.6455845453	-0.171306726025386	0.999979672899576	89	n.s	n.s
Dark D4:Light D5	-5.15269006871118	0.897053338076522	21073.6455845453	-5.74401749594921	5.33346731224071e-08	89	*	Light D5
Dark D4:Light D6	-26.1711375388844	0.898244445572245	21073.6455845453	-29.1358746139661	0	89	*	Light D6
Dark D5:Dark D6	-12.0760708041354	0.865767543178408	21073.6455845453	-13.9483986195668	0	89	*	Dark D6
Dark D5:Light D4	0.35922840519018	0.796886541165892	21073.6455845453	0.450789901238146	0.997669473557093	89	n.s	n.s
Dark D5:Light D5	-4.67541197938441	0.982269858915583	21073.6455845453	-4.75980397540246	2.8674220567515e-05	89	*	Light D5
Dark D5:Light D6	-25.6938594495576	0.983357751973256	21073.6455845453	-26.1286997514374	0	89	*	Light D6
Dark D6:Light D4	12.4352992093256	0.783808573338958	21073.6455845453	15.8652247912425	0	89	*	Dark D6
Dark D6:Light D5	7.40065882475109	0.971689906849843	21073.6455845453	7.6162763167352	0	89	*	Dark D6
Dark D6:Light D6	-13.6177886454218	0.972789631750023	21073.6455845453	-13.998698383456	0	89	*	Light D6
Light D4:Light D5	-5.0346403845745	0.910854827452266	21073.6455845453	-5.5273795920441	4.04420723798538e-07	89	*	Light D5
Light D4:Light D6	-26.0530878547478	0.912027910378913	21073.6455845453	-28.566108074394	0	89	*	Light D6
Light D5:Light D6	-21.0184474701731	1.07778490557277	21073.6455845453	-19.5015233201872	0	89	*	Light D6
Dark D4:Dark D5	-0.497897161210119	0.779495788188081	21073.6455845453	-0.638742593295429	0.988091921739985	119	n.s	n.s
Dark D4:Dark D6	-12.5007851485946	0.7468150706094	21073.6455845453	-16.738796042766	0	119	*	Dark D6
Dark D4:Light D4	-0.115271446969928	0.688301088183044	21073.6455845453	-0.167472417157174	0.999981835114628	119	n.s	n.s
Dark D4:Light D5	-5.54139080193854	0.859804631322199	21073.6455845453	-6.4449417926687	0	119	*	Light D5
Dark D4:Light D6	-24.4564102031433	0.860655188387034	21073.6455845453	-28.4160376108083	0	119	*	Light D6
Dark D5:Dark D6	-12.0028879873843	0.845878705870683	21073.6455845453	-14.1898453100666	0	119	*	Dark D6
Dark D5:Light D4	0.382625714240419	0.794693945028692	21073.6455845453	0.481475562553335	0.996810997095497	119	n.s	n.s
Dark D5:Light D5	-5.04349364072825	0.947123032593211	21073.6455845453	-5.32506703687611	1.43297419796795e-06	119	*	Light D5
Dark D5:Light D6	-23.9585130419329	0.947895241106548	21073.6455845453	-25.2754861538964	0	119	*	Light D6
Dark D6:Light D4	12.3855137016247	0.762664194212956	21073.6455845453	16.2397996334496	0	119	*	Dark D6
Dark D6:Light D5	6.95939434665588	0.920412823433294	21073.6455845453	7.56116621745466	0	119	*	Dark D6
Dark D6:Light D6	-11.9556250545486	0.921207422205736	21073.6455845453	-12.9782118189214	0	119	*	Light D6
Light D4:Light D5	-5.42611935496872	0.873606276921967	21073.6455845453	-6.21117258232956	0	119	*	Light D5
Light D4:Light D6	-24.3411387561733	0.874443409443285	21073.6455845453	-27.8361509656413	0	119	*	Light D6
Light D5:Light D6	-18.9150194012044	1.01496520491726	21073.6455845453	-18.6361259573882	0	119	*	Light D6
Dark D4:Dark D5	-0.518516127876836	0.777985718920053	21073.6455845453	-0.666485406180213	0.985556071410582	149	n.s	n.s
Dark D4:Dark D6	-12.4468747489732	0.73355487955748	21073.6455845453	-16.9678848792907	0	149	*	Dark D6
Dark D4:Light D4	-0.112494624629761	0.687516707706062	21073.6455845453	-0.16362456849246	0.999983816752968	149	n.s	n.s
Dark D4:Light D5	-5.9045549346702	0.849634997910069	21073.6455845453	-6.94951943975262	0	149	*	Light D5
Dark D4:Light D6	-22.7817833493228	0.852587491886679	21073.6455845453	-26.7207571845903	0	149	*	Light D6
Dark D5:Dark D6	-11.9283586210963	0.832837731187362	21073.6455845453	-14.3225482881164	0	149	*	Dark D6
Dark D5:Light D4	0.406021503247217	0.79258887555255	21073.6455845453	0.512272523335835	0.995724075983309	149	n.s	n.s
Dark D5:Light D5	-5.38603880679323	0.936693949128257	21073.6455845453	-5.75005188386857	4.84328064320749e-08	149	*	Light D5
Dark D5:Light D6	-22.2632672214455	0.939372852481823	21073.6455845453	-23.7001390476912	0	149	*	Light D6
Dark D6:Light D4	12.3343801243437	0.749024216422376	21073.6455845453	16.4672648145574	0	149	*	Dark D6
Dark D6:Light D5	6.54231981430322	0.900130692462173	21073.6455845453	7.26818879645986	0	149	*	Dark D6
Dark D6:Light D6	-10.3349086003495	0.902918083283346	21073.6455845453	-11.4461198548244	0	149	*	Light D6
Light D4:Light D5	-5.79206031004064	0.863026155302508	21073.6455845453	-6.71133809149783	0	149	*	Light D5
Light D4:Light D6	-22.6692887246933	0.86593299185218	21073.6455845453	-26.1790334102007	0	149	*	Light D6
Light D5:Light D6	-16.8772284146527	0.99951885021257	21073.6455845453	-16.8853527985624	0	149	*	Light D6
Dark D4:Dark D5	-0.539134791766401	0.776541817626973	21073.6455845453	-0.694276572785143	0.982639521311089	179	n.s	n.s
Dark D4:Dark D6	-12.3907865130853	0.726292666073459	21073.6455845453	-17.0603216745577	0	179	*	Dark D6
Dark D4:Light D4	-0.109720045927048	0.68675939852288	21073.6455845453	-0.159764898977779	0.999985627556327	179	n.s	n.s
Dark D4:Light D5	-6.23021906123279	0.854970642640416	21073.6455845453	-7.28705612860803	0	179	*	Light D5
Dark D4:Light D6	-21.1706388112349	0.860567788527611	21073.6455845453	-24.600779965814	0	179	*	Light D6
Dark D5:Dark D6	-11.8516517213188	0.825143354831071	21073.6455845453	-14.363142661126	0	179	*	Dark D6
Dark D5:Light D4	0.429414745839523	0.790569986399898	21073.6455845453	0.543171070527221	0.994370238453286	179	n.s	n.s
Dark D5:Light D5	-5.69108426946628	0.940391045530123	21073.6455845453	-6.05182737172711	0	179	*	Light D5
Dark D5:Light D6	-20.6315040194683	0.945482647848385	21073.6455845453	-21.8211344929692	0	179	*	Light D6
Dark D6:Light D4	12.2810664671584	0.741271840430685	21073.6455845453	16.5675610448429	0	179	*	Dark D6
Dark D6:Light D5	6.1605674518527	0.899343066041213	21073.6455845453	6.85007499859946	0	179	*	Dark D6
Dark D6:Light D6	-8.77985229814954	0.904665722389579	21073.6455845453	-9.70507899310973	0	179	*	Light D6
Light D4:Light D5	-6.12049901530566	0.867731354734648	21073.6455845453	-7.05344918321789	0	179	*	Light D5
Light D4:Light D6	-21.0609187653077	0.873246713624196	21073.6455845453	-24.1179479255062	0	179	*	Light D6
Light D5:Light D6	-14.9404197500024	1.0108876450411	21073.6455845453	-14.779505737648	0	179	*	Light D6
Dark D4:Dark D5	-0.559752810642095	0.775162317254247	21073.6455845453	-0.722110451169546	0.979311233367149	209	n.s	n.s
Dark D4:Dark D6	-12.3315215840818	0.722907393665263	21073.6455845453	-17.0582313753341	0	209	*	Dark D6
Dark D4:Light D4	-0.106948678384185	0.686028582330854	21073.6455845453	-0.155895368121276	0.999987277159138	209	n.s	n.s
Dark D4:Light D5	-6.50680325464447	0.863530910510404	21073.6455845453	-7.53511330682827	0	209	*	Light D5
Dark D4:Light D6	-19.6498193754684	0.870719131909445	21073.6455845453	-22.5673453762033	0	209	*	Light D6
Dark D5:Dark D6	-11.7717687734399	0.820916321558361	21073.6455845453	-14.3397913578978	0	209	*	Dark D6
Dark D5:Light D4	0.452804132257739	0.788635259648034	21073.6455845453	0.574161663098636	0.992708740009209	209	n.s	n.s
Dark D5:Light D5	-5.94705044400258	0.947097745817705	21073.6455845453	-6.27923619316401	0	209	*	Light D5
Dark D5:Light D6	-19.0900665648265	0.953656286826328	21073.6455845453	-20.0177640818123	0	209	*	Light D6
Dark D6:Light D4	12.2245729056977	0.737335253911429	21073.6455845453	16.5793956559768	0	209	*	Dark D6
Dark D6:Light D5	5.82471832943747	0.904826763232776	21073.6455845453	6.43738510632338	0	209	*	Dark D6
Dark D6:Light D6	-7.31829779138684	0.911689445315187	21073.6455845453	-8.02718275284713	0	209	*	Light D6
Light D4:Light D5	-6.39985457626029	0.875644796643641	21073.6455845453	-7.30873363353613	0	209	*	Light D5
Light D4:Light D6	-19.5428706970844	0.882734378597114	21073.6455845453	-22.1390161875681	0	209	*	Light D6
Light D5:Light D6	-13.143016120824	1.02677562156834	21073.6455845453	-12.8002806501666	0	209	*	Light D6
Dark D4:Dark D5	-0.580369663398159	0.77384527342172	21073.6455845453	-0.749981531620567	0.975540909186401	239	n.s	n.s
Dark D4:Dark D6	-12.2679417126749	0.721469606239597	21073.6455845453	-17.0041005283884	0	239	*	Dark D6
Dark D4:Light D4	-0.104181599170261	0.685323627965606	21073.6455845453	-0.152018104905452	0.99998877510599	239	n.s	n.s
Dark D4:Light D5	-6.72432469604543	0.867269448842099	21073.6455845453	-7.75344352902452	0	239	*	Light D5
Dark D4:Light D6	-18.2482154862176	0.874379330167698	21073.6455845453	-20.8699072091718	0	239	*	Light D6
Dark D5:Dark D6	-11.6875720492766	0.818458760109473	21073.6455845453	-14.2799767305482	0	239	*	Dark D6
Dark D5:Light D4	0.47618806422804	0.786782443023932	21073.6455845453	0.605234736044505	0.990697055110436	239	n.s	n.s
Dark D5:Light D5	-6.14395503264713	0.949480197656052	21073.6455845453	-6.47086168601988	0	239	*	Light D5
Dark D5:Light D6	-17.6678458228192	0.955978850119359	21073.6455845453	-18.4814191450086	0	239	*	Light D6
Dark D6:Light D4	12.1637601135047	0.735328325449468	21073.6455845453	16.5419441799276	0	239	*	Dark D6
Dark D6:Light D5	5.54361701662958	0.907300081541305	21073.6455845453	6.11001489960432	0	239	*	Dark D6
Dark D6:Light D6	-5.98027377354242	0.914098656634218	21073.6455845453	-6.54226294956198	0	239	*	Light D6
Light D4:Light D5	-6.62014309687517	0.878831980553082	21073.6455845453	-7.53288824640731	0	239	*	Light D5
Light D4:Light D6	-18.1440338870474	0.885849065121223	21073.6455845453	-20.4820827852479	0	239	*	Light D6
Light D5:Light D6	-11.523890790172	1.03306062603249	21073.6455845453	-11.155096322304	0	239	*	Light D6
Dark D4:Dark D5	-0.600984621373783	0.772588843279488	21073.6455845453	-0.777884157403467	0.971299417063355	269	n.s	n.s
Dark D4:Dark D6	-12.1988091495	0.720691628461508	21073.6455845453	-16.9265309429795	0	269	*	Dark D6
Dark D4:Light D4	-0.101419965665343	0.684643938986956	21073.6455845453	-0.148135344359304	0.999990130845486	269	n.s	n.s
Dark D4:Light D5	-6.87545257435041	0.864013743081323	21073.6455845453	-7.95757316293436	0	269	*	Light D5
Dark D4:Light D6	-16.9950859723879	0.86971595419808	21073.6455845453	-19.5409614947884	0	269	*	Light D6
Dark D5:Dark D6	-11.5978245281263	0.816637698258411	21073.6455845453	-14.2019215532913	0	269	*	Dark D6
Dark D5:Light D4	0.499564655708383	0.785009400162102	21073.6455845453	0.636380475960192	0.988291455883971	269	n.s	n.s
Dark D5:Light D5	-6.27446795297671	0.945526548910002	21073.6455845453	-6.63595111127221	0	269	*	Light D5
Dark D5:Light D6	-16.3941013510141	0.950739999919518	21073.6455845453	-17.2435169998127	0	269	*	Light D6
Dark D6:Light D4	12.0973891838347	0.733990418325136	21073.6455845453	16.4816718063422	0	269	*	Dark D6
Dark D6:Light D5	5.32335657514956	0.903616244995757	21073.6455845453	5.89116962497123	0	269	*	Dark D6
Dark D6:Light D6	-4.79627682288833	0.909070080325175	21073.6455845453	-5.27602538758365	1.89945254858159e-06	269	*	Light D6
Light D4:Light D5	-6.77403260868512	0.87513727995947	21073.6455845453	-7.74053712921342	0	269	*	Light D5
Light D4:Light D6	-16.8936660067225	0.880767478691898	21073.6455845453	-19.1806196475518	0	269	*	Light D6
Light D5:Light D6	-10.1196333980376	1.02641693998206	21073.6455845453	-9.85918392794109	0	269	*	Light D6
Dark D4:Dark D5	-0.621596727915744	0.771391392527181	21073.6455845453	-0.805812372211349	0.966559221773352	299	n.s	n.s
Dark D4:Dark D6	-12.12284129967	0.720021381101977	21073.6455845453	-16.8367795982895	0	299	*	Dark D6
Dark D4:Light D4	-0.098664986177738	0.683988986650231	21073.6455845453	-0.144249378430697	0.99999135370524	299	n.s	n.s
Dark D4:Light D5	-6.95634970230529	0.856381987898818	21073.6455845453	-8.12295190767976	0	299	*	Light D5
Dark D4:Light D6	-15.9181694147663	0.860292551417972	21073.6455845453	-18.5032049719939	0	299	*	Light D6
Dark D5:Dark D6	-11.5012445717543	0.814965884557092	21073.6455845453	-14.1125472730737	0	299	*	Dark D6
Dark D5:Light D4	0.522931741738063	0.783314245572486	21073.6455845453	0.667588703631807	0.985447662028132	299	n.s	n.s
Dark D5:Light D5	-6.33475297438955	0.937618639193271	21073.6455845453	-6.75621485067744	0	299	*	Light D5
Dark D5:Light D6	-15.2965726868507	0.94119173253556	21073.6455845453	-16.2523449346946	0	299	*	Light D6
Dark D6:Light D4	12.0241763134923	0.732780058416641	21073.6455845453	16.408984081081	0	299	*	Dark D6
Dark D6:Light D5	5.16649159736474	0.895831364600282	21073.6455845453	5.76725910871632	3.53519382656486e-08	299	*	Dark D6
Dark D6:Light D6	-3.79532811509648	0.899570452271091	21073.6455845453	-4.21904488471653	0.000354325971906211	299	*	Light D6
Light D4:Light D5	-6.85768471612764	0.867136629178323	21073.6455845453	-7.90842467654239	0	299	*	Light D5
Light D4:Light D6	-15.8195044285889	0.870998908421965	21073.6455845453	-18.1624847926043	0	299	*	Light D6
Light D5:Light D6	-8.96181971246131	1.01202090758673	21073.6455845453	-8.85537012652404	0	299	*	Light D6
Dark D4:Dark D5	-0.64220478922698	0.770251430379613	21073.6455845453	-0.833759943698481	0.961294789078331	329	n.s	n.s
Dark D4:Dark D6	-12.0387822746031	0.719434389305188	21073.6455845453	-16.7336764179842	0	329	*	Dark D6
Dark D4:Light D4	-0.0959178917028964	0.683358288448854	21073.6455845453	-0.140362520399978	0.999992452855398	329	n.s	n.s
Dark D4:Light D5	-6.96724563224028	0.849135293622641	21073.6455845453	-8.20510663561766	0	329	*	Light D5
Dark D4:Light D6	-15.0416983946636	0.85191414862273	21073.6455845453	-17.656354714828	0	329	*	Light D6
Dark D5:Dark D6	-11.396577485376	0.813420655044587	21073.6455845453	-14.0106812074391	0	329	*	Dark D6
Dark D5:Light D4	0.546286897524197	0.781695263193829	21073.6455845453	0.698848929047099	0.982121536005694	329	n.s	n.s
Dark D5:Light D5	-6.32504084301318	0.930106482100487	21073.6455845453	-6.80034056824242	0	329	*	Light D5
Dark D5:Light D6	-14.3994936054364	0.932644111010187	21073.6455845453	-15.4394301485909	0	329	*	Light D6
Dark D6:Light D4	11.9428643829001	0.731673001383884	21073.6455845453	16.3226801594584	0	329	*	Dark D6
Dark D6:Light D5	5.07153664236268	0.888479433545247	21073.6455845453	5.70810808993746	8.62769262699459e-08	329	*	Dark D6
Dark D6:Light D6	-3.00291612006072	0.891135608950086	21073.6455845453	-3.3697633557688	0.00981043269181614	329	*	Light D6
Light D4:Light D5	-6.87132774053764	0.859529107722436	21073.6455845453	-7.99429324592061	0	329	*	Light D5
Light D4:Light D6	-14.945780502961	0.862274467183518	21073.6455845453	-17.3329735157056	0	329	*	Light D6
Light D5:Light D6	-8.07445276242333	0.998783048891464	21073.6455845453	-8.08429094925576	0	329	*	Light D6
Dark D4:Dark D5	-0.662807379366257	0.769167456090751	21073.6455845453	-0.861720518877563	0.955482945577571	359	n.s	n.s
Dark D4:Dark D6	-11.9454915270908	0.71909508442754	21073.6455845453	-16.6118386647024	0	359	*	Dark D6
Dark D4:Light D4	-0.0931799097208739	0.682751358626091	21073.6455845453	-0.136477076967494	0.999993437267774	359	n.s	n.s
Dark D4:Light D5	-6.91269272009496	0.846113789483028	21073.6455845453	-8.16993270410897	0	359	*	Light D5
Dark D4:Light D6	-14.3844733781154	0.849010412850566	21073.6455845453	-16.942634813888	0	359	*	Light D6
Dark D5:Dark D6	-11.2826841477245	0.812146477378575	21073.6455845453	-13.8924251498849	0	359	*	Dark D6
Dark D5:Light D4	0.569627469645411	0.780150712922471	21073.6455845453	0.730150546823918	0.978269795298901	359	n.s	n.s
Dark D5:Light D5	-6.24988534072871	0.926494848702164	21073.6455845453	-6.74573134376685	0	359	*	Light D5
Dark D5:Light D6	-13.7216659987491	0.929140915594923	21073.6455845453	-14.7681215717029	0	359	*	Light D6
Dark D6:Light D4	11.8523116173699	0.730830791051744	21073.6455845453	16.2175865637971	0	359	*	Dark D6
Dark D6:Light D5	5.03279880699584	0.885364883584228	21073.6455845453	5.68443463289568	1.11984825856837e-07	359	*	Dark D6
Dark D6:Light D6	-2.43898185102444	0.888133499767211	21073.6455845453	-2.74618832829042	0.0665365435272625	359	n.s	n.s
Light D4:Light D5	-6.81951281037423	0.856110068382829	21073.6455845453	-7.96569630731726	0	359	*	Light D5
Light D4:Light D6	-14.2912934683948	0.858972983014959	21073.6455845453	-16.6376518831046	0	359	*	Light D6
Light D5:Light D6	-7.47178065802041	0.99377659289485	21073.6455845453	-7.51857179112588	0	359	*	Light D6
Dark D4:Dark D5	-0.683402861830615	0.768137827100833	21073.6455845453	-0.88968781085807	0.949103191145465	389	n.s	n.s
Dark D4:Dark D6	-11.8420471256456	0.719074902579937	21073.6455845453	-16.4684472829716	0	389	*	Dark D6
Dark D4:Light D4	-0.0904522411773883	0.68216766596966	21073.6455845453	-0.132595321780337	0.999994315675292	389	n.s	n.s
Dark D4:Light D5	-6.80147067342343	0.848148754064789	21073.6455845453	-8.01919550176439	0	389	*	Light D5
Dark D4:Light D6	-13.9581798602447	0.852232288315349	21073.6455845453	-16.3783748299851	0	389	*	Light D6
Dark D5:Dark D6	-11.158644263815	0.811205861650245	21073.6455845453	-13.7556257805076	0	389	*	Dark D6
Dark D5:Light D4	0.592950620653284	0.778678663899753	21073.6455845453	0.761483071442703	0.973850720394492	389	n.s	n.s
Dark D5:Light D5	-6.11806781159273	0.92754651804691	21073.6455845453	-6.59596871160192	0	389	*	Light D5
Dark D5:Light D6	-13.2747769984138	0.931281969850496	21073.6455845453	-14.2543047413931	0	389	*	Light D6
Dark D6:Light D4	11.7515948844681	0.730323780133624	21073.6455845453	16.0909382990624	0	389	*	Dark D6
Dark D6:Light D5	5.04057645222223	0.887341359566718	21073.6455845453	5.68053815803594	1.16557071105916e-07	389	*	Dark D6
Dark D6:Light D6	-2.11613273459932	0.891245338043994	21073.6455845453	-2.3743548990041	0.165282384320883	389	n.s	n.s
Light D4:Light D5	-6.71101843224598	0.857706486550561	21073.6455845453	-7.82437644751375	0	389	*	Light D5
Light D4:Light D6	-13.8677276190673	0.861744730932618	21073.6455845453	-16.0926166662592	0	389	*	Light D6
Light D5:Light D6	-7.15670918682133	0.99830147999565	21073.6455845453	-7.16888568256207	0	389	*	Light D6
Dark D4:Dark D5	-0.703989429128256	0.767160724598192	21073.6455845453	-0.917655722660956	0.942137974743992	419	n.s	n.s
Dark D4:Dark D6	-11.7278580302413	0.719246752399353	21073.6455845453	-16.3057504133568	0	419	*	Dark D6
Dark D4:Light D4	-0.0877360416702118	0.681606622339435	21073.6455845453	-0.128719467790792	0.999995096533837	419	n.s	n.s
Dark D4:Light D5	-6.64612551020081	0.853032145919822	21073.6455845453	-7.7911782597997	0	419	*	Light D5
Dark D4:Light D6	-13.7661336245303	0.858601210492817	21073.6455845453	-16.0332101286334	0	419	*	Light D6
Dark D5:Dark D6	-11.0238686011128	0.810485231702395	21073.6455845453	-13.6015662838884	0	419	*	Dark D6
Dark D5:Light D4	0.6162533874583	0.777276950312201	21073.6455845453	0.792836307844682	0.968824847922938	419	n.s	n.s
Dark D5:Light D5	-5.9421360810723	0.931254133750187	21073.6455845453	-6.38078894441321	0	419	*	Light D5
Dark D5:Light D6	-13.062144195402	0.936358082307238	21073.6455845453	-13.9499454772859	0	419	*	Light D6
Dark D6:Light D4	11.640121988571	0.730026822315032	21073.6455845453	15.9447867294222	0	419	*	Dark D6
Dark D6:Light D5	5.08173252004044	0.892196036517369	21073.6455845453	5.69575778421597	9.92570858837638e-08	419	*	Dark D6
Dark D6:Light D6	-2.03827559428919	0.89752212463968	21073.6455845453	-2.27100317455403	0.206008658846217	419	n.s	n.s
Light D4:Light D5	-6.5583894685306	0.862141004804619	21073.6455845453	-7.60709609214896	0	419	*	Light D5
Light D4:Light D6	-13.67839758286	0.867651605680799	21073.6455845453	-15.7648501925232	0	419	*	Light D6
Light D5:Light D6	-7.12000811432927	1.00791562852272	21073.6455845453	-7.06409139102735	0	419	*	Light D6
Dark D4:Dark D5	-0.724565160371469	0.76623422338569	21073.6455845453	-0.94561837393519	0.93457294481453	449	n.s	n.s
Dark D4:Dark D6	-11.6027765330813	0.71936109574904	21073.6455845453	-16.1292799981069	0	449	*	Dark D6
Dark D4:Light D4	-0.0850324076735944	0.681067604452172	21073.6455845453	-0.124851640450571	0.999995787987058	449	n.s	n.s
Dark D4:Light D5	-6.462156883413	0.857305393281136	21073.6455845453	-7.53775368037824	0	449	*	Light D5
Dark D4:Light D6	-13.8026140132396	0.863828336307324	21073.6455845453	-15.9784223706329	0	449	*	Light D6
Dark D5:Dark D6	-10.8782113727099	0.809761598950905	21073.6455845453	-13.4338444633622	0	449	*	Dark D6
Dark D5:Light D4	0.639532752697761	0.775943259183928	21073.6455845453	0.824200410440279	0.96315564402297	449	n.s	n.s
Dark D5:Light D5	-5.73759172304159	0.934454920313794	21073.6455845453	-6.14004121366805	0	449	*	Light D5
Dark D5:Light D6	-13.0780488528682	0.940442903824479	21073.6455845453	-13.9062656538573	0	449	*	Light D6
Dark D6:Light D4	11.5177441254075	0.729693671596471	21073.6455845453	15.7843552352705	0	449	*	Dark D6
Dark D6:Light D5	5.14061964966827	0.8964210676362	21073.6455845453	5.73460378750772	6.13280521921666e-08	449	*	Dark D6
Dark D6:Light D6	-2.19983748015841	0.902661391509916	21073.6455845453	-2.43705724078733	0.143593580149447	449	n.s	n.s
Light D4:Light D5	-6.37712447573927	0.865993652043156	21073.6455845453	-7.36393905508844	0	449	*	Light D5
Light D4:Light D6	-13.7175816055659	0.872451639146262	21073.6455845453	-15.723028062609	0	449	*	Light D6
Light D5:Light D6	-7.3404571298264	1.01601660313956	21073.6455845453	-7.22474131539177	0	449	*	Light D6
Dark D4:Dark D5	-0.745128095314584	0.765356412238333	21073.6455845453	-0.973570069316346	0.92639717195791	479	n.s	n.s
Dark D4:Dark D6	-11.4671993776682	0.719210213455315	21073.6455845453	-15.9441553569938	0	479	*	Dark D6
Dark D4:Light D4	-0.0823423682598161	0.680549991459438	21073.6455845453	-0.120993856870431	0.999996397834362	479	n.s	n.s
Dark D4:Light D5	-6.26689810316873	0.858458212551811	21073.6455845453	-7.30017840302331	0	479	*	Light D5
Dark D4:Light D6	-14.0528944014694	0.864981939156476	21073.6455845453	-16.246459914728	0	479	*	Light D6
Dark D5:Dark D6	-10.7220712823536	0.808848245577218	21073.6455845453	-13.2559739617189	0	479	*	Dark D6
Dark D5:Light D4	0.662785727054768	0.774675282171469	21073.6455845453	0.855565863928087	0.956810147660808	479	n.s	n.s
Dark D5:Light D5	-5.52177000785415	0.934838304541757	21073.6455845453	-5.90665784770216	0	479	*	Light D5
Dark D5:Light D6	-13.3077663061548	0.9408325610842	21073.6455845453	-14.1446702172161	0	479	*	Light D6
Dark D6:Light D4	11.3848570094084	0.729118727713369	21073.6455845453	15.6145447602383	0	479	*	Dark D6
Dark D6:Light D5	5.20030127449959	0.897449061060036	21073.6455845453	5.79453642567431	1.70957930034632e-08	479	*	Dark D6
Dark D6:Light D6	-2.58569502380158	0.903691357445648	21073.6455845453	-2.86125899345794	0.0484301065785155	479	*	Light D6
Light D4:Light D5	-6.18455573490883	0.866776378542127	21073.6455845453	-7.1351226083375	0	479	*	Light D5
Light D4:Light D6	-13.9705520332094	0.873237964570844	21073.6455845453	-15.9985623621796	0	479	*	Light D6
Light D5:Light D6	-7.7859962983008	1.01801043212569	21073.6455845453	-7.64824804598812	0	479	*	Light D6
Dark D4:Dark D5	-0.765676321529554	0.764525488781873	21073.6455845453	-1.00150529022847	0.917603323094492	509	n.s	n.s
Dark D4:Dark D6	-11.3221443965433	0.718756924442171	21073.6455845453	-15.7523969669307	0	509	*	Dark D6
Dark D4:Light D4	-0.0796668823630853	0.680053194409724	21073.6455845453	-0.117148015799316	0.99999693350283	509	n.s	n.s
Dark D4:Light D5	-6.07816624908545	0.856199224610905	21073.6455845453	-7.09900928939482	0	509	*	Light D5
Dark D4:Light D6	-14.4940096757894	0.861917809943716	21073.6455845453	-16.815999749136	0	509	*	Light D6
Dark D5:Dark D6	-10.556468075014	0.807709726890893	21073.6455845453	-13.0696309869251	0	509	*	Dark D6
Dark D5:Light D4	0.686009439166213	0.773470835879027	21073.6455845453	0.886923471893525	0.949759560164429	509	n.s	n.s
Dark D5:Light D5	-5.31248992755624	0.932126921839667	21073.6455845453	-5.69932034263251	9.54188653645716e-08	509	*	Light D5
Dark D5:Light D6	-13.7283333542603	0.937382417847765	21073.6455845453	-14.6453924170891	0	509	*	Light D6
Dark D6:Light D4	11.2424775141803	0.72826429314384	21073.6455845453	15.4373592389759	0	509	*	Dark D6
Dark D6:Light D5	5.24397814745784	0.8949704992752	21073.6455845453	5.85938659621152	0	509	*	Dark D6
Dark D6:Light D6	-3.17186527924628	0.900442887369669	21073.6455845453	-3.52256131259116	0.00572348853103122	509	*	Light D6
Light D4:Light D5	-5.99849936672242	0.86419585524203	21073.6455845453	-6.94113415418136	0	509	*	Light D5
Light D4:Light D6	-14.4143427934266	0.869861871266015	21073.6455845453	-16.5708410376094	0	509	*	Light D6
Light D5:Light D6	-8.41584342670399	1.01353983051786	21073.6455845453	-8.30341657357851	0	509	*	Light D6
Dark D4:Dark D5	-0.786208069741065	0.763739778939828	21073.6455845453	-1.02941877773137	0.908187757883955	539	n.s	n.s
Dark D4:Dark D6	-11.1692896005726	0.718148250373758	21073.6455845453	-15.5529023356383	0	539	*	Dark D6
Dark D4:Light D4	-0.0770068411387115	0.679576661998811	21073.6455845453	-0.113315900096119	0.999997402024293	539	n.s	n.s
Dark D4:Light D5	-5.91278853101626	0.852304421488589	21073.6455845453	-6.9374138886776	0	539	*	Light D5
Dark D4:Light D6	-15.096219767664	0.856980751773644	21073.6455845453	-17.6155879072199	0	539	*	Light D6
Dark D5:Dark D6	-10.3830815308316	0.806474786664209	21073.6455845453	-12.8746511391618	0	539	*	Dark D6
Dark D5:Light D4	0.709201228602296	0.772327886863181	21073.6455845453	0.918264432329028	0.941979746517782	539	n.s	n.s
Dark D5:Light D5	-5.12658046127526	0.927948004277559	21073.6455845453	-5.52464193860354	4.12120402248917e-07	539	*	Light D5
Dark D5:Light D6	-14.3100116979228	0.932244968153593	21073.6455845453	-15.3500551751599	0	539	*	Light D6
Dark D6:Light D4	11.0922827594338	0.72727456811239	21073.6455845453	15.2518501894317	0	539	*	Dark D6
Dark D6:Light D5	5.25650106955625	0.89080036675876	21073.6455845453	5.90087438859326	0	539	*	Dark D6
Dark D6:Light D6	-3.92693016709177	0.895275642134895	21073.6455845453	-4.38628058474541	0.000168223476683549	539	*	Light D6
Light D4:Light D5	-5.83578168987761	0.860008264254901	21073.6455845453	-6.7857274545305	0	539	*	Light D5
Light D4:Light D6	-15.0192129265254	0.864642930116039	21073.6455845453	-17.3704224060558	0	539	*	Light D6
Light D5:Light D6	-9.18343123664772	1.00608369018528	21073.6455845453	-9.12789992148315	0	539	*	Light D6
Dark D4:Dark D5	-0.806721811167847	0.762997680983265	21073.6455845453	-1.05730571831914	0.898150527375847	569	n.s	n.s
Dark D4:Dark D6	-11.0109634351296	0.717615814125907	21073.6455845453	-15.3438138045238	0	569	*	Dark D6
Dark D4:Light D4	-0.0743630745239159	0.679119862535018	21073.6455845453	-0.109499189504388	0.999997810018727	569	n.s	n.s
Dark D4:Light D5	-5.78513419445002	0.849331922807973	21073.6455845453	-6.81139380152322	0	569	*	Light D5
Dark D4:Light D6	-15.8250467724323	0.853371894296354	21073.6455845453	-18.5441387022487	0	569	*	Light D6
Dark D5:Dark D6	-10.2042416239617	0.805348068398413	21073.6455845453	-12.6705979990177	0	569	*	Dark D6
Dark D5:Light D4	0.732358736643988	0.771244481345561	21073.6455845453	0.949580521297565	0.93345161678768	569	n.s	n.s
Dark D5:Light D5	-4.97841238328212	0.924650079457833	21073.6455845453	-5.38410420750864	1.01083811998581e-06	569	*	Light D5
Dark D5:Light D6	-15.0183249612647	0.928362345378354	21073.6455845453	-16.1772232965179	0	569	*	Light D6
Dark D6:Light D4	10.9366003606056	0.726377682515966	21073.6455845453	15.0563551494648	0	569	*	Dark D6
Dark D6:Light D5	5.22582924067941	0.88757204249919	21073.6455845453	5.88778036086483	0	569	*	Dark D6
Dark D6:Light D6	-4.8140833373028	0.891438727825953	21073.6455845453	-5.40035247183329	9.16203714784736e-07	569	*	Light D6
Light D4:Light D5	-5.71077111992625	0.856747801785844	21073.6455845453	-6.66563848547082	0	569	*	Light D5
Light D4:Light D6	-15.7506836979086	0.860752967311581	21073.6455845453	-18.2987271564143	0	569	*	Light D6
Light D5:Light D6	-10.0399125779824	1.00052749226125	21073.6455845453	-10.0346193939075	0	569	*	Light D6
Dark D4:Dark D5	-0.827216349849323	0.762297579501907	21073.6455845453	-1.08516197885586	0.887495279748284	599	n.s	n.s
Dark D4:Dark D6	-10.8500788816927	0.71733320527336	21073.6455845453	-15.1255773494523	0	599	*	Dark D6
Dark D4:Light D4	-0.0717363607721211	0.678682256410147	21073.6455845453	-0.105699478798174	0.999998163684569	599	n.s	n.s
Dark D4:Light D5	-5.70579278047943	0.849005069526278	21073.6455845453	-6.72056385206642	0	599	*	Light D5
Dark D4:Light D6	-16.6436938934103	0.85315468833707	21073.6455845453	-19.5084128598665	0	599	*	Light D6
Dark D5:Dark D6	-10.0228625318436	0.80448300582365	21073.6455845453	-12.4587622849558	0	599	*	Dark D6
Dark D5:Light D4	0.755479989077031	0.770218636509015	21073.6455845453	0.980864332887625	0.924161375528951	599	n.s	n.s
Dark D5:Light D5	-4.87857643063028	0.92381577553324	21073.6455845453	-5.28089751207625	1.84753236553981e-06	599	*	Light D5
Dark D5:Light D6	-15.8164775435612	0.927630800078974	21073.6455845453	-17.0504014552068	0	599	*	Light D6
Dark D6:Light D4	10.7783425209206	0.725744849404216	21073.6455845453	14.8514213084239	0	599	*	Dark D6
Dark D6:Light D5	5.14428610121323	0.887076270181975	21073.6455845453	5.79914746243627	1.42838358918596e-08	599	*	Dark D6
Dark D6:Light D6	-5.79361501171809	0.89104860878805	21073.6455845453	-6.50201903081159	0	599	*	Light D6
Light D4:Light D5	-5.63405641970711	0.856123978714773	21073.6455845453	-6.58088846917365	0	599	*	Light D5
Light D4:Light D6	-16.5719575326384	0.860239258032805	21073.6455845453	-19.2643585815127	0	599	*	Light D6
Light D5:Light D6	-10.9379011129314	1.00010514587425	21073.6455845453	-10.9367511586694	0	599	*	Light D6
Dark D4:Dark D5	-0.847690902902343	0.761637786754866	21073.6455845453	-1.11298430519595	0.876229102915213	629	n.s	n.s
Dark D4:Dark D6	-10.6900094858351	0.717320278357739	21073.6455845453	-14.9027007995776	0	629	*	Dark D6
Dark D4:Light D4	-0.0691274374831892	0.678263277482824	21073.6455845453	-0.101918296004076	0.999998468795709	629	n.s	n.s
Dark D4:Light D5	-5.68053802030549	0.851238607814753	21073.6455845453	-6.67326172492131	0	629	*	Light D5
Dark D4:Light D6	-17.5156033059682	0.856098806812594	21073.6455845453	-20.4597917513538	0	629	*	Light D6
Dark D5:Dark D6	-9.84231858293276	0.803896189076572	21073.6455845453	-12.2432706071645	0	629	*	Dark D6
Dark D5:Light D4	0.778563465419154	0.769248266511572	21073.6455845453	1.01210948313192	0.914100653281905	629	n.s	n.s
Dark D5:Light D5	-4.83284711740315	0.925369044372427	21073.6455845453	-5.22261593554896	2.5645577901301e-06	629	*	Light D5
Dark D5:Light D6	-16.6679124030659	0.92984185099885	21073.6455845453	-17.9255347403012	0	629	*	Light D6
Dark D6:Light D4	10.620882048352	0.725395538827801	21073.6455845453	14.6415045032049	0	629	*	Dark D6
Dark D6:Light D5	5.00947146552967	0.889248870069656	21073.6455845453	5.63337400151802	1.80674605054776e-07	629	*	Dark D6
Dark D6:Light D6	-6.8255938201329	0.893902428945704	21073.6455845453	-7.63572577846467	0	629	*	Light D6
Light D4:Light D5	-5.61141058282219	0.858054469859158	21073.6455845453	-6.53969040420389	0	629	*	Light D5
Light D4:Light D6	-17.4464758684851	0.862876278985412	21073.6455845453	-20.2189772663574	0	629	*	Light D6
Light D5:Light D6	-11.8350652856624	1.00454981810302	21073.6455845453	-11.7814617775866	0	629	*	Light D6
Dark D4:Dark D5	-0.868145162230775	0.761016546713205	21073.6455845453	-1.14077041554517	0.864362344196338	659	n.s	n.s
Dark D4:Dark D6	-10.5344120875379	0.717448245402761	21073.6455845453	-14.6831665629402	0	659	*	Dark D6
Dark D4:Light D4	-0.0665370126149298	0.677862334157273	21073.6455845453	-0.0981571172525015	0.999998730704255	659	n.s	n.s
Dark D4:Light D5	-5.70969940520129	0.854377949621967	21073.6455845453	-6.68287308646909	0	659	*	Light D5
Dark D4:Light D6	-18.406889833331	0.860056312519784	21073.6455845453	-21.4019588780212	0	659	*	Light D6
Dark D5:Dark D6	-9.6662669253073	0.803471452411812	21073.6455845453	-12.0306289617281	0	659	*	Dark D6
Dark D5:Light D4	0.801608149615731	0.768331187471148	21073.6455845453	1.04331070075928	0.903266551651245	659	n.s	n.s
Dark D5:Light D5	-4.84155424297072	0.927790962762689	21073.6455845453	-5.21836753890552	2.62584632904073e-06	659	*	Light D5
Dark D5:Light D6	-17.5387446711006	0.933022642003042	21073.6455845453	-18.7977696162313	0	659	*	Light D6
Dark D6:Light D4	10.467875074923	0.725202151243735	21073.6455845453	14.4344236389404	0	659	*	Dark D6
Dark D6:Light D5	4.82471268233644	0.89240199305931	21073.6455845453	5.40643423015729	8.8285446353531e-07	659	*	Dark D6
Dark D6:Light D6	-7.87247774579373	0.897839906151526	21073.6455845453	-8.76824219090248	0	659	*	Light D6
Light D4:Light D5	-5.64316239258645	0.860899445894813	21073.6455845453	-6.55496111595354	0	659	*	Light D5
Light D4:Light D6	-18.3403528207161	0.866535074785621	21073.6455845453	-21.1651592121109	0	659	*	Light D6
Light D5:Light D6	-12.6971904281299	1.01061673840897	21073.6455845453	-12.5638038096611	0	659	*	Light D6
Dark D4:Dark D5	-0.888579332481527	0.760432094708737	21073.6455845453	-1.16851897580924	0.851908435126994	689	n.s	n.s
Dark D4:Dark D6	-10.3870078534469	0.717533188195086	21073.6455845453	-14.4759964059291	0	689	*	Dark D6
Dark D4:Light D4	-0.0639657740921109	0.677478828036254	21073.6455845453	-0.0944173772596298	0.999998954347934	689	n.s	n.s
Dark D4:Light D5	-5.78803142642163	0.856383629575485	21073.6455845453	-6.75868994517189	0	689	*	Light D5
Dark D4:Light D6	-19.2883976087541	0.862485154548137	21073.6455845453	-22.3637444737926	0	689	*	Light D6
Dark D5:Dark D6	-9.49842852096538	0.803043023278331	21073.6455845453	-11.8280443832127	0	689	*	Dark D6
Dark D5:Light D4	0.824613558389444	0.767465193452426	21073.6455845453	1.07446378731515	0.891661630927614	689	n.s	n.s
Dark D5:Light D5	-4.89945209394005	0.929202422443278	21073.6455845453	-5.27275002260246	1.93511112267508e-06	689	*	Light D5
Dark D5:Light D6	-18.3998182762724	0.934828787894088	21073.6455845453	-19.6825541901872	0	689	*	Light D6
Dark D6:Light D4	10.3230420793549	0.724982269771052	21073.6455845453	14.2390269525003	0	689	*	Dark D6
Dark D6:Light D5	4.59897642702517	0.894434747149759	21073.6455845453	5.1417685210469	3.99645193205345e-06	689	*	Dark D6
Dark D6:Light D6	-8.90138975530738	0.900278422320713	21073.6455845453	-9.88737432178106	0	689	*	Light D6
Light D4:Light D5	-5.72406565232955	0.862634532210306	21073.6455845453	-6.63556284683263	0	689	*	Light D5
Light D4:Light D6	-19.2244318346619	0.868692153167669	21073.6455845453	-22.1303159750671	0	689	*	Light D6
Light D5:Light D6	-13.5003661823326	1.01441622691555	21073.6455845453	-13.3085077152029	0	689	*	Light D6
Dark D4:Dark D5	-0.908994141941264	0.759882733408563	21073.6455845453	-1.19622949960166	0.838883725097315	719	n.s	n.s
Dark D4:Dark D6	-10.2513394002931	0.717452875456664	21073.6455845453	-14.2885194986055	0	719	*	Dark D6
Dark D4:Light D4	-0.0614143968963674	0.677112177858173	21073.6455845453	-0.090700476087481	0.999999144261001	719	n.s	n.s
Dark D4:Light D5	-5.90512502928437	0.856108569631913	21073.6455845453	-6.89763569569606	0	719	*	Light D5
Dark D4:Light D6	-20.1371690028362	0.862022835332081	21073.6455845453	-23.3603660801848	0	719	*	Light D6
Dark D5:Dark D6	-9.34234525835163	0.802499916861839	21073.6455845453	-11.6415529298554	0	719	*	Dark D6
Dark D5:Light D4	0.847579745045067	0.766648153050045	21073.6455845453	1.10556549529669	0.879293849262596	719	n.s	n.s
Dark D5:Light D5	-4.99613088734294	0.928541528875607	21073.6455845453	-5.38062190217046	1.03221636738038e-06	719	*	Light D5
Dark D5:Light D6	-19.2281748608949	0.933997246506888	21073.6455845453	-20.5869716777084	0	719	*	Light D6
Dark D6:Light D4	10.1899250033967	0.724614262614582	21073.6455845453	14.0625509724705	0	719	*	Dark D6
Dark D6:Light D5	4.34621437100855	0.894150838610768	21073.6455845453	4.8607172116074	1.73304586044143e-05	719	*	Dark D6
Dark D6:Light D6	-9.88582960254314	0.899815096447306	21073.6455845453	-10.9865122752162	0	719	*	Light D6
Light D4:Light D5	-5.84371063238809	0.862118949973349	21073.6455845453	-6.77831131373314	0	719	*	Light D5
Light D4:Light D6	-20.07575460594	0.86799226352503	21073.6455845453	-23.1289556941553	0	719	*	Light D6
Light D5:Light D6	-14.2320439735519	1.01382960164344	21073.6455845453	-14.0379053348624	0	719	*	Light D6
Dark D4:Dark D5	-0.929390825166081	0.759366878204702	21073.6455845453	-1.22390224256732	0.8253073056726	749	n.s	n.s
Dark D4:Dark D6	-10.1305263103414	0.717214067916652	21073.6455845453	-14.1248293410758	0	749	*	Dark D6
Dark D4:Light D4	-0.0588835469353057	0.676761833623407	21073.6455845453	-0.0870077832552128	0.999999304587822	749	n.s	n.s
Dark D4:Light D5	-6.04635110256938	0.853900376967887	21073.6455845453	-7.08086243507628	0	749	*	Light D5
Dark D4:Light D6	-20.9371856015924	0.85918223184971	21073.6455845453	-24.3687367190047	0	749	*	Light D6
Dark D5:Dark D6	-9.20113548517534	0.801846425570833	21073.6455845453	-11.4749348400787	0	749	*	Dark D6
Dark D5:Light D4	0.870507278230775	0.76587806757902	21073.6455845453	1.1366134050326	0.866176440322019	749	n.s	n.s
Dark D5:Light D5	-5.11696027740325	0.926125004838745	21073.6455845453	-5.52512916795093	4.1074155965326e-07	749	*	Light D5
Dark D5:Light D6	-20.0077947764263	0.930997195653641	21073.6455845453	-21.4907143327957	0	749	*	Light D6
Dark D6:Light D4	10.0716427634061	0.724104117226284	21073.6455845453	13.9091085436525	0	749	*	Dark D6
Dark D6:Light D5	4.08417520777207	0.891888445817829	21073.6455845453	4.57924444130121	6.86859055953892e-05	749	*	Dark D6
Dark D6:Light D6	-10.8066592912506	0.896946628002271	21073.6455845453	-12.0482746173201	0	749	*	Light D6
Light D4:Light D5	-5.98746755563396	0.859695647872081	21073.6455845453	-6.96463634596051	0	749	*	Light D5
Light D4:Light D6	-20.878302054657	0.864942114076436	21073.6455845453	-24.1383807249926	0	749	*	Light D6
Light D5:Light D6	-14.8908344990231	1.00958560159476	21073.6455845453	-14.7494521271908	0	749	*	Light D6
Dark D4:Dark D5	-0.949771078638207	0.758883048704577	21073.6455845453	-1.25153813918953	0.811200806030968	779	n.s	n.s
Dark D4:Dark D6	-10.0270433390116	0.716934392942852	21073.6455845453	-13.9859984926275	0	779	*	Dark D6
Dark D4:Light D4	-0.0563738814773558	0.676427273903549	21073.6455845453	-0.0833406393447614	0.999999439098511	779	n.s	n.s
Dark D4:Light D5	-6.19426816109951	0.851264657132941	21073.6455845453	-7.27654802674624	0	779	*	Light D5
Dark D4:Light D6	-21.6793293460612	0.855887800831089	21073.6455845453	-25.329639381482	0	779	*	Light D6
Dark D5:Dark D6	-9.07727226037323	0.801186211421213	21073.6455845453	-11.3297909162356	0	779	*	Dark D6
Dark D5:Light D4	0.893397197160965	0.765153060917786	21073.6455845453	1.16760585926344	0.852327710690417	779	n.s	n.s
Dark D5:Light D5	-5.24449708246119	0.923339557199783	21073.6455845453	-5.67992245276072	1.17288837420126e-07	779	*	Light D5
Dark D5:Light D6	-20.729558267423	0.927603551635863	21073.6455845453	-22.3474330503217	0	779	*	Light D6
Dark D6:Light D4	9.97066945753431	0.723567729060474	21073.6455845453	13.7798702969809	0	779	*	Dark D6
Dark D6:Light D5	3.83277517791209	0.889183282921073	21073.6455845453	4.31044448487715	0.000236680590904426	779	*	Dark D6
Dark D6:Light D6	-11.6522860070493	0.893610273954525	21073.6455845453	-13.0395613688325	0	779	*	Light D6
Light D4:Light D5	-6.13789427962236	0.856858711260996	21073.6455845453	-7.16325130264419	0	779	*	Light D5
Light D4:Light D6	-21.622955464584	0.861451833933271	21073.6455845453	-25.1005971696137	0	779	*	Light D6
Light D5:Light D6	-15.4850611849618	1.00458743437292	21073.6455845453	-15.4143488711143	0	779	*	Light D6
Dark D4:Dark D5	-0.970136992733956	0.758429817298988	21073.6455845453	-1.27913878200217	0.796588158002569	809	n.s	n.s
Dark D4:Dark D6	-9.94254471181753	0.716757489575874	21073.6455845453	-13.871560264687	0	809	*	Dark D6
Dark D4:Light D4	-0.0538860463898914	0.676107989622321	21073.6455845453	-0.0797003544063908	0.999999551206163	809	n.s	n.s
Dark D4:Light D5	-6.33037087132391	0.849860285910267	21073.6455845453	-7.44871948516054	0	809	*	Light D5
Dark D4:Light D6	-22.3606079887483	0.854205463845357	21073.6455845453	-26.177083775709	0	809	*	Light D6
Dark D5:Dark D6	-8.97240771908355	0.80064647782816	21073.6455845453	-11.2064537440072	0	809	*	Dark D6
Dark D5:Light D4	0.916250946344093	0.764471314647383	21073.6455845453	1.19854195806774	0.837770754441646	809	n.s	n.s
Dark D5:Light D5	-5.3602338785899	0.921713615489899	21073.6455845453	-5.81550905672679	4.89031459771638e-09	809	*	Light D5
Dark D5:Light D6	-21.3904709960144	0.925721587660469	21073.6455845453	-23.1068080091699	0	809	*	Light D6
Dark D6:Light D4	9.8886586654277	0.72314696032062	21073.6455845453	13.6744800269137	0	809	*	Dark D6
Dark D6:Light D5	3.61217384049376	0.887739290636614	21073.6455845453	4.06895794586652	0.000674372043233173	809	*	Dark D6
Dark D6:Light D6	-12.4180632769309	0.891899947864315	21073.6455845453	-13.9231573077971	0	809	*	Light D6
Light D4:Light D5	-6.27648482493391	0.855255945764286	21073.6455845453	-7.33872106475101	0	809	*	Light D5
Light D4:Light D6	-22.3067219423584	0.859573848865136	21073.6455845453	-25.9509080828938	0	809	*	Light D6
Light D5:Light D6	-16.0302371174245	1.00200135857777	21073.6455845453	-15.9982189447104	0	809	*	Light D6
Dark D4:Dark D5	-0.990490965315331	0.75800575094536	21073.6455845453	-1.30670639910056	0.781495354121957	839	n.s	n.s
Dark D4:Dark D6	-9.87775385664284	0.716758974709067	21073.6455845453	-13.7811373211647	0	839	*	Dark D6
Dark D4:Light D4	-0.0514206708736253	0.675803465697942	21073.6455845453	-0.0760882023896107	0.999999643985252	839	n.s	n.s
Dark D4:Light D5	-6.43701147984966	0.850459987631814	21073.6455845453	-7.56885870406923	0	839	*	Light D5
Dark D4:Light D6	-22.9827810518144	0.855052520625399	21073.6455845453	-26.8787945739338	0	839	*	Light D6
Dark D5:Dark D6	-8.88726289132765	0.800293715684857	21073.6455845453	-11.1050014727684	0	839	*	Dark D6
Dark D5:Light D4	0.939070294441592	0.763830994640616	21073.6455845453	1.22942156187761	0.822533110634003	839	n.s	n.s
Dark D5:Light D5	-5.44652051453448	0.9219592149011	21073.6455845453	-5.90755038455658	0	839	*	Light D5
Dark D5:Light D6	-21.9922900864993	0.926197288059269	21073.6455845453	-23.7447144037546	0	839	*	Light D6
Dark D6:Light D4	9.82633318576927	0.722916410016688	21073.6455845453	13.5926270999194	0	839	*	Dark D6
Dark D6:Light D5	3.44074237679333	0.888357511129875	21073.6455845453	3.87315054320547	0.00150633976674042	839	*	Dark D6
Dark D6:Light D6	-13.1050271951714	0.892755112004249	21073.6455845453	-14.6793079299769	0	839	*	Light D6
Light D4:Light D5	-6.38559080897612	0.855655829443356	21073.6455845453	-7.46280290421237	0	839	*	Light D5
Light D4:Light D6	-22.9313603809409	0.860220623399703	21073.6455845453	-26.657533843252	0	839	*	Light D6
Light D5:Light D6	-16.5457695719648	1.00326987976734	21073.6455845453	-16.4918432274691	0	839	*	Light D6
Dark D4:Dark D5	-1.01083560329235	0.75760938391803	21073.6455845453	-1.334243773572	0.765950235653972	869	n.s	n.s
Dark D4:Dark D6	-9.83243120614836	0.716902120859584	21073.6455845453	-13.7151654599083	0	869	*	Dark D6
Dark D4:Light D4	-0.0489783606539902	0.675513172598173	21073.6455845453	-0.0725054116496479	0.999999720190849	869	n.s	n.s
Dark D4:Light D5	-6.49929712086073	0.852528303256637	21073.6455845453	-7.62355583507736	0	869	*	Light D5
Dark D4:Light D6	-23.5505964910485	0.857700809012404	21073.6455845453	-27.4578224056542	0	869	*	Light D6
Dark D5:Dark D6	-8.82159560285587	0.800093831782171	21073.6455845453	-11.0257013020663	0	869	*	Dark D6
Dark D5:Light D4	0.961857242638501	0.763230216820248	21073.6455845453	1.26024523327413	0.80664640906098	869	n.s	n.s
Dark D5:Light D5	-5.48846151756835	0.923583237429563	21073.6455845453	-5.94257376611053	0	869	*	Light D5
Dark D5:Light D6	-22.5397608877561	0.928359933643317	21073.6455845453	-24.2791185518956	0	869	*	Light D6
Dark D6:Light D4	9.78345284549451	0.722839323567078	21073.6455845453	13.5347545803333	0	869	*	Dark D6
Dark D6:Light D5	3.33313408528768	0.890495507026786	21073.6455845453	3.74301055871293	0.00251171685691554	869	*	Dark D6
Dark D6:Light D6	-13.7181652848999	0.89544872434079	21073.6455845453	-15.3198780812368	0	869	*	Light D6
Light D4:Light D5	-6.45031876020677	0.857526993460095	21073.6455845453	-7.52200083425938	0	869	*	Light D5
Light D4:Light D6	-23.5016181303945	0.862669527944637	21073.6455845453	-27.2428982004135	0	869	*	Light D6
Light D5:Light D6	-17.0512993701877	1.00731537950183	21073.6455845453	-16.9274685140026	0	869	*	Light D6
Dark D4:Dark D5	-1.0311736191766	0.757239236909032	21073.6455845453	-1.36175407838841	0.749982336411599	899	n.s	n.s
Dark D4:Dark D6	-9.80542400357683	0.717067177467469	21073.6455845453	-13.6743450428278	0	899	*	Dark D6
Dark D4:Light D4	-0.0465596907911561	0.675236572401256	21073.6455845453	-0.0689531531528008	0.999999782278318	899	n.s	n.s
Dark D4:Light D5	-6.50675802704107	0.854654712218542	21073.6455845453	-7.61331790958083	0	899	*	Light D5
Dark D4:Light D6	-24.0698953445017	0.860356718888763	21073.6455845453	-27.9766459842266	0	899	*	Light D6
Dark D5:Dark D6	-8.77425038440003	0.799938230403698	21073.6455845453	-10.968659892617	0	899	*	Dark D6
Dark D5:Light D4	0.984613928385642	0.762667071775797	21073.6455845453	1.29101408048608	0.79014604359337	899	n.s	n.s
Dark D5:Light D5	-5.47558440786416	0.92528401717011	21073.6455845453	-5.91773369717408	0	899	*	Light D5
Dark D5:Light D6	-23.0387217253251	0.930553340251189	21073.6455845453	-24.7580882565057	0	899	*	Light D6
Dark D6:Light D4	9.75886431278587	0.722796514819019	21073.6455845453	13.5015375872826	0	899	*	Dark D6
Dark D6:Light D5	3.29866597653594	0.892706099797828	21073.6455845453	3.69513099247669	0.00301747255670504	899	*	Dark D6
Dark D6:Light D6	-14.2644713409252	0.898166569853687	21073.6455845453	-15.881766055097	0	899	*	Light D6
Light D4:Light D5	-6.46019833625012	0.859467359361282	21073.6455845453	-7.51651388023746	0	899	*	Light D5
Light D4:Light D6	-24.0233356537108	0.865137647096322	21073.6455845453	-27.7682236281599	0	899	*	Light D6
Light D5:Light D6	-17.563137317461	1.01141115586135	21073.6455845453	-17.3649827922886	0	899	*	Light D6
Dark D4:Dark D5	-1.05150772930023	0.756893868209496	21073.6455845453	-1.38924064979898	0.733622778941147	929	n.s	n.s
Dark D4:Dark D6	-9.79479256084741	0.717130729308378	21073.6455845453	-13.6583082561443	0	929	*	Dark D6
Dark D4:Light D4	-0.0441651992101413	0.674973135000811	21073.6455845453	-0.0654325289703393	0.999999832423278	929	n.s	n.s
Dark D4:Light D5	-6.45459745392444	0.855497553877489	21073.6455845453	-7.54484618298367	0	929	*	Light D5
Dark D4:Light D6	-24.5458556725134	0.861357446129459	21073.6455845453	-28.4967126978598	0	929	*	Light D6
Dark D5:Dark D6	-8.74328483154724	0.799714879424093	21073.6455845453	-10.9330025694203	0	929	*	Dark D6
Dark D5:Light D4	1.00734253009003	0.762139690186497	21073.6455845453	1.32172952420773	0.773070882591184	929	n.s	n.s
Dark D5:Light D5	-5.40308972462433	0.925820430748676	21073.6455845453	-5.83600182624513	0	929	*	Light D5
Dark D5:Light D6	-23.4943479432131	0.931237915520659	21073.6455845453	-25.2291573953766	0	929	*	Light D6
Dark D6:Light D4	9.75062736163699	0.722665025594279	21073.6455845453	13.492596177072	0	929	*	Dark D6
Dark D6:Light D5	3.34019510692259	0.893605746958204	21073.6455845453	3.73788454057337	0.00256184413026006	929	*	Dark D6
Dark D6:Light D6	-14.7510631116659	0.899217335394817	21073.6455845453	-16.4043357829497	0	929	*	Light D6
Light D4:Light D5	-6.41043225471422	0.860142035274098	21073.6455845453	-7.45276011614923	0	929	*	Light D5
Light D4:Light D6	-24.5016904733029	0.86597049958921	21073.6455845453	-28.2939089552425	0	929	*	Light D6
Light D5:Light D6	-18.0912582185886	1.01301105468803	21073.6455845453	-17.8588951570326	0	929	*	Light D6
Dark D4:Dark D5	-1.07184055958007	0.756571923542815	21073.6455845453	-1.41670676141528	0.71690418951684	959	n.s	n.s
Dark D4:Dark D6	-9.79799833006004	0.717042159162643	21073.6455845453	-13.6644661751857	0	959	*	Dark D6
Dark D4:Light D4	-0.0417953819262209	0.674722354019207	21073.6455845453	-0.0619445638302227	0.999999872541634	959	n.s	n.s
Dark D4:Light D5	-6.3443723601101	0.854603632332829	21073.6455845453	-7.42376011530835	0	959	*	Light D5
Dark D4:Light D6	-24.9816227110823	0.860178421412033	21073.6455845453	-29.0423731742463	0	959	*	Light D6
Dark D5:Dark D6	-8.72615777048006	0.799376981499182	21073.6455845453	-10.9161984550952	0	959	*	Dark D6
Dark D5:Light D4	1.03004517765376	0.761646306664769	21073.6455845453	1.35239305782799	0.75546298998947	959	n.s	n.s
Dark D5:Light D5	-5.27253180053014	0.924771035870186	21073.6455845453	-5.70144565088895	9.31658361569276e-08	959	*	Light D5
Dark D5:Light D6	-23.9097821515024	0.929925274973657	21073.6455845453	-25.711509080318	0	959	*	Light D6
Dark D6:Light D4	9.75620294813382	0.722394052754289	21073.6455845453	13.5053755093029	0	959	*	Dark D6
Dark D6:Light D5	3.45362596994991	0.892720263479551	21073.6455845453	3.86865416999579	0.0015336555372798	959	*	Dark D6
Dark D6:Light D6	-15.1836243810222	0.898058470840091	21073.6455845453	-16.9071668204618	0	959	*	Light D6
Light D4:Light D5	-6.30257697818396	0.859098991807865	21073.6455845453	-7.33626396757955	0	959	*	Light D5
Light D4:Light D6	-24.9398273291563	0.864644797574444	21073.6455845453	-28.8440147897947	0	959	*	Light D6
Light D5:Light D6	-18.6372503509725	1.01128973410599	21073.6455845453	-18.4291896994766	0	959	*	Light D6
Dark D4:Dark D5	-1.09217456318936	0.75627215410713	21073.6455845453	-1.44415546342415	0.699860588097039	989	n.s	n.s
Dark D4:Dark D6	-9.81213189592495	0.71685000068762	21073.6455845453	-13.6878452765752	0	989	*	Dark D6
Dark D4:Light D4	-0.0394506906091294	0.674483752632798	21073.6455845453	-0.0584902015135821	0.999999904309612	989	n.s	n.s
Dark D4:Light D5	-6.18401227886435	0.852624456184118	21073.6455845453	-7.25291449712881	0	989	*	Light D5
Dark D4:Light D6	-25.3775159612477	0.857673875800458	21073.6455845453	-29.5887710670482	0	989	*	Light D6
Dark D5:Dark D6	-8.71995733273559	0.798966778112608	21073.6455845453	-10.914042450344	0	989	*	Dark D6
Dark D5:Light D4	1.05272387258023	0.761185283441498	21073.6455845453	1.38300607681302	0.737367313651141	989	n.s	n.s
Dark D5:Light D5	-5.09183771567501	0.922736393658853	21073.6455845453	-5.51819322470283	4.30722688293805e-07	989	*	Light D5
Dark D5:Light D6	-24.2853413980582	0.927404154686822	21073.6455845453	-26.1863625209434	0	989	*	Light D6
Dark D6:Light D4	9.77268120531573	0.722031223605212	21073.6455845453	13.5349842026488	0	989	*	Dark D6
Dark D6:Light D5	3.62811961706052	0.890712317647156	21073.6455845453	4.07327881873725	0.000662212688379071	989	*	Dark D6
Dark D6:Light D6	-15.5653840653232	0.895547009771849	21073.6455845453	-17.380867665773	0	989	*	Light D6
Light D4:Light D5	-6.14456158825508	0.856985196800824	21073.6455845453	-7.16997401027823	0	989	*	Light D5
Light D4:Light D6	-25.3380652706384	0.862009072727197	21073.6455845453	-29.3941978945472	0	989	*	Light D6
Light D5:Light D6	-19.1935036823837	1.00752120840969	21073.6455845453	-19.050222985062	0	989	*	Light D6
Dark D4:Dark D5	-1.11251195278498	0.755993394324126	21073.6455845453	-1.47158951538141	0.682527226216382	1019	n.s	n.s
Dark D4:Dark D6	-9.83415443829847	0.716665129574753	21073.6455845453	-13.7221053913056	0	1019	*	Dark D6
Dark D4:Light D4	-0.0371315327662387	0.674256876588233	21073.6455845453	-0.0550703063706606	0.999999929183592	1019	n.s	n.s
Dark D4:Light D5	-5.98715570821753	0.850848840899639	21073.6455845453	-7.03668550795351	0	1019	*	Light D5
Dark D4:Light D6	-25.7309192142886	0.855472155540029	21073.6455845453	-30.0780324031068	0	1019	*	Light D6
Dark D5:Dark D6	-8.72164248551366	0.798582606226298	21073.6455845453	-10.9214030176888	0	1019	*	Dark D6
Dark D5:Light D4	1.07538042001858	0.760755082250995	21073.6455845453	1.4135698138705	0.7188313108104	1019	n.s	n.s
Dark D5:Light D5	-4.87464375543265	0.920906629869447	21073.6455845453	-5.29330943803034	1.72112220364617e-06	1019	*	Light D5
Dark D5:Light D6	-24.6184072615038	0.925179917514416	21073.6455845453	-26.6093186800287	0	1019	*	Light D6
Dark D6:Light D4	9.7970229055322	0.721686151552195	21073.6455845453	13.5751848424151	0	1019	*	Dark D6
Dark D6:Light D5	3.84699873008097	0.888904693772674	21073.6455845453	4.32779662097812	0.000219010640001516	1019	*	Dark D6
Dark D6:Light D6	-15.8967647759904	0.893331077149607	21073.6455845453	-17.794930885773	0	1019	*	Light D6
Light D4:Light D5	-5.95002417545129	0.855082302080269	21073.6455845453	-6.95842278687783	0	1019	*	Light D5
Light D4:Light D6	-25.6937876815225	0.859682849754203	21073.6455845453	-29.8875192041679	0	1019	*	Light D6
Light D5:Light D6	-19.7437635060713	1.0041788956145	21073.6455845453	-19.6615997331723	0	1019	*	Light D6
Dark D4:Dark D5	-1.13285464800114	0.755734515433779	21073.6455845453	-1.49901139205069	0.664940377313165	1049	n.s	n.s
Dark D4:Dark D6	-9.8611252819353	0.716587453477935	21073.6455845453	-13.7612307249794	0	1049	*	Dark D6
Dark D4:Light D4	-0.0348382744118112	0.674041279938885	21073.6455845453	-0.0516856688880687	0.999999948419646	1049	n.s	n.s
Dark D4:Light D5	-5.77186072126664	0.85036668732529	21073.6455845453	-6.78749627342673	0	1049	*	Light D5
Dark D4:Light D6	-26.0368593801568	0.85492400935676	21073.6455845453	-30.4551739045752	0	1049	*	Light D6
Dark D5:Dark D6	-8.72827063393407	0.798313087754554	21073.6455845453	-10.9333928853458	0	1049	*	Dark D6
Dark D5:Light D4	1.09801637358942	0.760354206118085	21073.6455845453	1.44408535489694	0.699904517010538	1049	n.s	n.s
Dark D5:Light D5	-4.63900607326542	0.920287841039451	21073.6455845453	-5.040820780622	6.85087353802238e-06	1049	*	Light D5
Dark D5:Light D6	-24.9040047321555	0.924500551226679	21073.6455845453	-26.9377932756357	0	1049	*	Light D6
Dark D6:Light D4	9.8262870075236	0.721457663471913	21073.6455845453	13.620046615398	0	1049	*	Dark D6
Dark D6:Light D5	4.08926456066876	0.888421227755533	21073.6455845453	4.60284427354318	6.13947926555447e-05	1049	*	Dark D6
Dark D6:Light D6	-16.1757340982215	0.892784317038961	21073.6455845453	-18.1183000076328	0	1049	*	Light D6
Light D4:Light D5	-5.73702244685488	0.854474741872567	21073.6455845453	-6.71409248947757	0	1049	*	Light D5
Light D4:Light D6	-26.0020211057449	0.859010269635792	21073.6455845453	-30.2697441751999	0	1049	*	Light D6
Light D5:Light D6	-20.2649986588904	1.00333930455353	21073.6455845453	-20.1975528785927	0	1049	*	Light D6
Dark D4:Dark D5	-1.15320423731356	0.755494385969873	21073.6455845453	-1.52642330469885	0.647137112801431	1079	n.s	n.s
Dark D4:Dark D6	-9.89039081793845	0.716643819219985	21073.6455845453	-13.8009853049503	0	1079	*	Dark D6
Dark D4:Light D4	-0.0325712447369995	0.673836512737101	21073.6455845453	-0.0483370136840703	0.999999963092595	1079	n.s	n.s
Dark D4:Light D5	-5.55882003540283	0.851394127530342	21073.6455845453	-6.52907960679436	0	1079	*	Light D5
Dark D4:Light D6	-26.2891775838802	0.85626653299078	21073.6455845453	-30.7020963344872	0	1079	*	Light D6
Dark D5:Dark D6	-8.73718658062495	0.798181322911754	21073.6455845453	-10.9463681118869	0	1079	*	Dark D6
Dark D5:Light D4	1.12063299257647	0.759981149351748	21073.6455845453	1.47455366956451	0.680638097566594	1079	n.s	n.s
Dark D5:Light D5	-4.40561579808931	0.921079269597182	21073.6455845453	-4.78310167594591	2.55527364242392e-05	1079	*	Light D5
Dark D5:Light D6	-25.135973346567	0.925584915613232	21073.6455845453	-27.1568528425223	0	1079	*	Light D6
Dark D6:Light D4	9.85781957320148	0.721372077564339	21073.6455845453	13.6653744715012	0	1079	*	Dark D6
Dark D6:Light D5	4.3315707825356	0.889490456532586	21073.6455845453	4.86972148011677	1.65598956135549e-05	1079	*	Dark D6
Dark D6:Light D6	-16.3987867659421	0.894155292630955	21073.6455845453	-18.3399761776172	0	1079	*	Light D6
Light D4:Light D5	-5.5262487906658	0.855377852729469	21073.6455845453	-6.46059372829424	0	1079	*	Light D5
Light D4:Light D6	-26.2566063391432	0.860227694308522	21073.6455845453	-30.5228563470618	0	1079	*	Light D6
Light D5:Light D6	-20.7303575484775	1.00538912019166	21073.6455845453	-20.6192379966531	0	1079	*	Light D6
Dark D4:Dark D5	-1.17356195190965	0.755271863147407	21073.6455845453	-1.55382718352451	0.629155100666152	1109	n.s	n.s
Dark D4:Dark D6	-9.91971620441646	0.716775297870723	21073.6455845453	-13.8393667218782	0	1109	*	Dark D6
Dark D4:Light D4	-0.0303307419774228	0.673642118446653	21073.6455845453	-0.0450250083046503	0.999999974114411	1109	n.s	n.s
Dark D4:Light D5	-5.36927119123502	0.853185765612216	21073.6455845453	-6.29320296662734	0	1109	*	Light D5
Dark D4:Light D6	-26.4821038461623	0.858534765844708	21073.6455845453	-30.8456976929836	0	1109	*	Light D6
Dark D5:Dark D6	-8.74615425250667	0.798133389237579	21073.6455845453	-10.9582613262947	0	1109	*	Dark D6
Dark D5:Light D4	1.1432312099324	0.759634386962592	21073.6455845453	1.50497559030157	0.661084429207462	1109	n.s	n.s
Dark D5:Light D5	-4.19570923932523	0.922592017031477	21073.6455845453	-4.54774067179261	7.97134484886719e-05	1109	*	Light D5
Dark D5:Light D6	-25.3085418942526	0.927540847299324	21073.6455845453	-27.2856359565643	0	1109	*	Light D6
Dark D6:Light D4	9.88938546243909	0.721370488762347	21073.6455845453	13.7091627901306	0	1109	*	Dark D6
Dark D6:Light D5	4.55044501318155	0.891351183636364	21073.6455845453	5.1051090711716	4.86901773788517e-06	1109	*	Dark D6
Dark D6:Light D6	-16.5623876417455	0.896472490403192	21073.6455845453	-18.4750651236342	0	1109	*	Light D6
Light D4:Light D5	-5.33894044925771	0.857049884754398	21073.6455845453	-6.22943955098679	0	1109	*	Light D5
Light D4:Light D6	-26.4517731041849	0.862374917576314	21073.6455845453	-30.6731707579425	0	1109	*	Light D6
Light D5:Light D6	-21.1128326549269	1.008871670698	21073.6455845453	-20.9271736615617	0	1109	*	Light D6
Dark D4:Dark D5	-1.19392864837428	0.75506581897658	21073.6455845453	-1.58122460104543	0.611032443339735	1139	n.s	n.s
Dark D4:Dark D6	-9.94734975019992	0.716879007939389	21073.6455845453	-13.8759116113509	0	1139	*	Dark D6
Dark D4:Light D4	-0.0281170395722654	0.673457642543002	21073.6455845453	-0.0417502717262134	0.999999982251807	1139	n.s	n.s
Dark D4:Light D5	-5.22283168939951	0.854561280821248	21073.6455845453	-6.1117111278202	0	1139	*	Light D5
Dark D4:Light D6	-26.6119803667835	0.860242152397635	21073.6455845453	-30.9354526427374	0	1139	*	Light D6
Dark D5:Dark D6	-8.75342110182589	0.798075843173564	21073.6455845453	-10.9681569448559	0	1139	*	Dark D6
Dark D5:Light D4	1.16581160880176	0.759312408332797	21073.6455845453	1.53535171558898	0.641296736558452	1139	n.s	n.s
Dark D5:Light D5	-4.02890304102548	0.92373401041042	21073.6455845453	-4.36154022220684	0.000188167880822654	1139	*	Light D5
Dark D5:Light D6	-25.4180517184094	0.928991980632253	21073.6455845453	-27.3608946560663	0	1139	*	Light D6
Dark D6:Light D4	9.9192327106276	0.721350263844483	21073.6455845453	13.7509240764152	0	1139	*	Dark D6
Dark D6:Light D5	4.72451806080034	0.892790743641405	21073.6455845453	5.29185376802917	1.73552355997586e-06	1139	*	Dark D6
Dark D6:Light D6	-16.6646306165837	0.898229864767674	21073.6455845453	-18.5527460956712	0	1139	*	Light D6
Light D4:Light D5	-5.19471464982721	0.858315602624123	21073.6455845453	-6.05221975919515	0	1139	*	Light D5
Light D4:Light D6	-26.5838633272111	0.863971788764178	21073.6455845453	-30.7693650104439	0	1139	*	Light D6
Light D5:Light D6	-21.3891486773839	1.01152180377345	21073.6455845453	-21.1455142119453	0	1139	*	Light D6
Dark D4:Dark D5	-1.21430479670212	0.754875182595561	21073.6455845453	-1.60861666232934	0.592807539881935	1169	n.s	n.s
Dark D4:Dark D6	-9.97201974118596	0.716875149592621	21073.6455845453	-13.9103995261278	0	1169	*	Dark D6
Dark D4:Light D4	-0.0259303916554927	0.673282645935476	21073.6455845453	-0.0385133818791132	0.999999988142907	1169	n.s	n.s
Dark D4:Light D5	-5.13550127397889	0.854668719964655	21073.6455845453	-6.00876240584921	0	1169	*	Light D5
Dark D4:Light D6	-26.6788456537349	0.860339225969041	21073.6455845453	-31.0096818190351	0	1169	*	Light D6
Dark D5:Dark D6	-8.75771494448375	0.797935953777421	21073.6455845453	-10.975461004138	0	1169	*	Dark D6
Dark D5:Light D4	1.18837440504677	0.759013771494384	21073.6455845453	1.56568227043765	0.621328768815536	1169	n.s	n.s
Dark D5:Light D5	-3.92119647727652	0.92371555523571	21073.6455845453	-4.24502592280795	0.000316210117697668	1169	*	Light D5
Dark D5:Light D6	-25.4645408570327	0.928964687072496	21073.6455845453	-27.411742568257	0	1169	*	Light D6
Dark D6:Light D4	9.94608934953041	0.721231655696296	21073.6455845453	13.7904226346363	0	1169	*	Dark D6
Dark D6:Light D5	4.83651846720696	0.89292975122503	21073.6455845453	5.41646020929602	8.3020724050975e-07	1169	*	Dark D6
Dark D6:Light D6	-16.706825912549	0.898358783246649	21073.6455845453	-18.5970530083436	0	1169	*	Light D6
Light D4:Light D5	-5.10957088232374	0.858326127908523	21073.6455845453	-5.95294808836146	0	1169	*	Light D5
Light D4:Light D6	-26.6529152620799	0.8639726295925	21073.6455845453	-30.8492588181306	0	1169	*	Light D6
Light D5:Light D6	-21.543344379756	1.01172977769746	21073.6455845453	-21.2935754730729	0	1169	*	Light D6
Dark D4:Dark D5	-1.23469047036363	0.754698971418363	21073.6455845453	-1.6360039129816	0.574518938064211	1199	n.s	n.s
Dark D4:Dark D6	-9.99287300143439	0.716755901768852	21073.6455845453	-13.9418077713394	0	1199	*	Dark D6
Dark D4:Light D4	-0.0237710370662398	0.673116715077922	21073.6455845453	-0.0353148815558503	0.999999992312844	1199	n.s	n.s
Dark D4:Light D5	-5.11805664209074	0.853493351545738	21073.6455845453	-5.99659813731597	0	1199	*	Light D5
Dark D4:Light D6	-26.6875994153193	0.858835603354719	21073.6455845453	-31.0741651965454	0	1199	*	Light D6
Dark D5:Dark D6	-8.75818253107067	0.7977057127454	21073.6455845453	-10.9792150051531	0	1199	*	Dark D6
Dark D5:Light D4	1.21091943329748	0.758737143183966	21073.6455845453	1.59596698827208	0.601234475876189	1199	n.s	n.s
Dark D5:Light D5	-3.88336617172703	0.92252169754576	21073.6455845453	-4.20951201696196	0.000369369964758892	1199	*	Light D5
Dark D5:Light D6	-25.4529089449557	0.927466427915062	21073.6455845453	-27.4434827815532	0	1199	*	Light D6
Dark D6:Light D4	9.96910196436824	0.721006451214749	21073.6455845453	13.8266473865419	0	1199	*	Dark D6
Dark D6:Light D5	4.87481635934371	0.891747973266669	21073.6455845453	5.46658529706122	6.05854329815969e-07	1199	*	Dark D6
Dark D6:Light D6	-16.6947264138848	0.896862386462676	21073.6455845453	-18.6145908958571	0	1199	*	Light D6
Light D4:Light D5	-5.09428560502467	0.857066030719768	21073.6455845453	-5.94386595948326	0	1199	*	Light D5
Light D4:Light D6	-26.6638283782534	0.862386151014881	21073.6455845453	-30.91866485434	0	1199	*	Light D6
Light D5:Light D6	-21.5695427732289	1.00949196011832	21073.6455845453	-21.3667306183407	0	1199	*	Light D6
Dark D4:Dark D5	-1.25508533584275	0.754536291750456	21073.6455845453	-1.66338630701389	0.556205146477487	1229	n.s	n.s
Dark D4:Dark D6	-10.0093724341583	0.716586657718697	21073.6455845453	-13.9681255942217	0	1229	*	Dark D6
Dark D4:Light D4	-0.0216392013309985	0.672959462365268	21073.6455845453	-0.0321552820654942	0.999999995188395	1229	n.s	n.s
Dark D4:Light D5	-5.17501948208564	0.851823008173068	21073.6455845453	-6.07522857733635	0	1229	*	Light D5
Dark D4:Light D6	-26.6485171231002	0.856738821276134	21073.6455845453	-31.104598579304	0	1229	*	Light D6
Dark D5:Dark D6	-8.75428709831567	0.797443002098516	21073.6455845453	-10.9779471075403	0	1229	*	Dark D6
Dark D5:Light D4	1.23344613451164	0.758481300112484	21073.6455845453	1.62620506837639	0.581067646214117	1229	n.s	n.s
Dark D5:Light D5	-3.91993414624303	0.920880741850714	21073.6455845453	-4.25672290460224	0.000300346645805583	1229	*	Light D5
Dark D5:Light D6	-25.3934317872574	0.925429798167787	21073.6455845453	-27.439608966053	0	1229	*	Light D6
Dark D6:Light D4	9.98773323282717	0.720739257688113	21073.6455845453	13.8576234418872	0	1229	*	Dark D6
Dark D6:Light D5	4.83435295207252	0.890051935562643	21073.6455845453	5.4315402943498	7.56196522511132e-07	1229	*	Dark D6
Dark D6:Light D6	-16.6391446889422	0.894757742959014	21073.6455845453	-18.596256718512	0	1229	*	Light D6
Light D4:Light D5	-5.15338028075473	0.855319283489507	21073.6455845453	-6.02509540031661	0	1229	*	Light D5
Light D4:Light D6	-26.6268779217694	0.860215116893399	21073.6455845453	-30.9537433124058	0	1229	*	Light D6
Light D5:Light D6	-21.4734976410145	1.00632868224043	21073.6455845453	-21.3384533502584	0	1229	*	Light D6
Dark D4:Dark D5	-1.27548864005257	0.75438630987451	21073.6455845453	-1.69076323808785	0.537904403788306	1259	n.s	n.s
Dark D4:Dark D6	-10.0211758540202	0.716461295323559	21073.6455845453	-13.9870442680293	0	1259	*	Dark D6
Dark D4:Light D4	-0.0195350963613805	0.672810517309493	21073.6455845453	-0.0290350638980787	0.999999997111394	1259	n.s	n.s
Dark D4:Light D5	-5.30431113161514	0.850720163158448	21073.6455845453	-6.23508335798925	0	1259	*	Light D5
Dark D4:Light D6	-26.5769668878212	0.855383258115048	21073.6455845453	-31.0702444029441	0	1259	*	Light D6
Dark D5:Dark D6	-8.74568721396756	0.797231391540633	21073.6455845453	-10.9700738164195	0	1259	*	Dark D6
Dark D5:Light D4	1.25595354369131	0.758245092545764	21073.6455845453	1.65639521579297	0.56088150093784	1259	n.s	n.s
Dark D5:Light D5	-4.02882249156239	0.91977491803778	21073.6455845453	-4.38022652341657	0.00017290964097727	1259	*	Light D5
Dark D5:Light D6	-25.3014782477686	0.924089618002701	21073.6455845453	-27.3798966624627	0	1259	*	Light D6
Dark D6:Light D4	10.0016407576589	0.720523062174394	21073.6455845453	13.8810834555051	0	1259	*	Dark D6
Dark D6:Light D5	4.7168647224052	0.888934008808943	21073.6455845453	5.30620347029493	1.59827109647015e-06	1259	*	Dark D6
Dark D6:Light D6	-16.5557910338009	0.893397668590172	21073.6455845453	-18.5312673357731	0	1259	*	Light D6
Light D4:Light D5	-5.28477603525371	0.854143718201099	21073.6455845453	-6.18722109949354	0	1259	*	Light D5
Light D4:Light D6	-26.5574317914596	0.85878822394812	21073.6455845453	-30.9243082879814	0	1259	*	Light D6
Light D5:Light D6	-21.272655756206	1.00427456475501	21073.6455845453	-21.1821114491687	0	1259	*	Light D6
Dark D4:Dark D5	-1.2958991951559	0.754248212759467	21073.6455845453	-1.71813359744634	0.519654431539093	1289	n.s	n.s
Dark D4:Dark D6	-10.0280198742305	0.716441702635498	21073.6455845453	-13.9969795690864	0	1289	*	Dark D6
Dark D4:Light D4	-0.0174589179975726	0.672669514333563	21073.6455845453	-0.0259546740643803	0.999999998351104	1289	n.s	n.s
Dark D4:Light D5	-5.49762547840899	0.850841869851502	21073.6455845453	-6.46139508786573	0	1289	*	Light D5
Dark D4:Light D6	-26.4922911939157	0.85557740719107	21073.6455845453	-30.9642248278762	0	1289	*	Light D6
Dark D5:Dark D6	-8.73212067907477	0.797125749422896	21073.6455845453	-10.9545083512817	0	1289	*	Dark D6
Dark D5:Light D4	1.27844027715818	0.758027394602136	21073.6455845453	1.686535719239	0.540728276343035	1289	n.s	n.s
Dark D5:Light D5	-4.20172628325329	0.919811195026352	21073.6455845453	-4.56803125029687	7.24327959814586e-05	1289	*	Light D5
Dark D5:Light D6	-25.19639199876	0.924193403303747	21073.6455845453	-27.2631160411766	0	1289	*	Light D6
Dark D6:Light D4	10.0105609562329	0.720419089172831	21073.6455845453	13.8954687718323	0	1289	*	Dark D6
Dark D6:Light D5	4.53039439582153	0.889072929502279	21073.6455845453	5.09563866527545	5.12214064318783e-06	1289	*	Dark D6
Dark D6:Light D6	-16.4642713196854	0.893605889716878	21073.6455845453	-18.4245331293662	0	1289	*	Light D6
Light D4:Light D5	-5.48016656041121	0.854193677208807	21073.6455845453	-6.41560187886007	0	1289	*	Light D5
Light D4:Light D6	-26.4748322759181	0.858910734816268	21073.6455845453	-30.8237296412198	0	1289	*	Light D6
Light D5:Light D6	-20.9946657155069	1.00457685581954	21073.6455845453	-20.8990139419242	0	1289	*	Light D6
Dark D4:Dark D5	-1.31631536126491	0.754121183116402	21073.6455845453	-1.74549580456717	0.501492209691078	1319	n.s	n.s
Dark D4:Dark D6	-10.0296302533551	0.716520267188064	21073.6455845453	-13.997692337044	0	1319	*	Dark D6
Dark D4:Light D4	-0.0154108418240071	0.672536085203309	21073.6455845453	-0.022914520370083	0.999999999115508	1319	n.s	n.s
Dark D4:Light D5	-5.74146568144119	0.852041314556888	21073.6455845453	-6.73848272771502	0	1319	*	Light D5
Dark D4:Light D6	-26.4159371325077	0.857113482221912	21073.6455845453	-30.819649533489	0	1319	*	Light D6
Dark D5:Dark D6	-8.71331489209004	0.797118489502415	21073.6455845453	-10.9310159114853	0	1319	*	Dark D6
Dark D5:Light D4	1.30090451944099	0.757827072838442	21073.6455845453	1.71662449926532	0.52065884558596	1319	n.s	n.s
Dark D5:Light D5	-4.42515032017623	0.920853405605345	21073.6455845453	-4.80548835812498	2.28611362109721e-05	1319	*	Light D5
Dark D5:Light D6	-25.0996217712427	0.92554854778628	21073.6455845453	-27.118644215126	0	1319	*	Light D6
Dark D6:Light D4	10.014219411531	0.720419460686305	21073.6455845453	13.9005398354884	0	1319	*	Dark D6
Dark D6:Light D5	4.28816457191394	0.890321978231245	21073.6455845453	4.81641998823056	2.16474147716195e-05	1319	*	Dark D6
Dark D6:Light D6	-16.3863068791527	0.89517726991974	21073.6455845453	-18.3050971352544	0	1319	*	Light D6
Light D4:Light D5	-5.72605483961724	0.85532292595746	21073.6455845453	-6.69461166752594	0	1319	*	Light D5
Light D4:Light D6	-26.4005262906837	0.860375747774612	21073.6455845453	-30.6848796691091	0	1319	*	Light D6
Light D5:Light D6	-20.6744714510664	1.00693368792001	21073.6455845453	-20.5321082203269	0	1319	*	Light D6
Dark D4:Dark D5	-1.33673502837917	0.754004403425817	21073.6455845453	-1.77284777423807	0.483453801290242	1349	n.s	n.s
Dark D4:Dark D6	-10.0256743300306	0.716627897508145	21073.6455845453	-13.9900698324637	0	1349	*	Dark D6
Dark D4:Light D4	-0.0133910179685586	0.672409860531358	21073.6455845453	-0.0199149637067734	0.999999999561401	1349	n.s	n.s
Dark D4:Light D5	-6.01871120764766	0.85349875007818	21073.6455845453	-7.05181021893277	0	1349	*	Light D5
Dark D4:Light D6	-26.3690348899872	0.858947307921867	21073.6455845453	-30.6992462131168	0	1349	*	Light D6
Dark D5:Dark D6	-8.68893930165146	0.797146753380177	21073.6455845453	-10.9000497898378	0	1349	*	Dark D6
Dark D5:Light D4	1.32334401041055	0.757642991688008	21073.6455845453	1.74665907944608	0.500722415626358	1349	n.s	n.s
Dark D5:Light D5	-4.68197617926855	0.922142895226138	21073.6455845453	-5.07727837356529	5.64883044495978e-06	1349	*	Light D5
Dark D5:Light D6	-25.0322998616082	0.927188158145906	21073.6455845453	-26.9980797766714	0	1349	*	Light D6
Dark D6:Light D4	10.0122833120622	0.72045513697278	21073.6455845453	13.897164165047	0	1349	*	Dark D6
Dark D6:Light D5	4.00696312238299	0.891840860738283	21073.6455845453	4.49291269191899	0.000103037957495555	1349	*	Dark D6
Dark D6:Light D6	-16.3433605599563	0.89705656580062	21073.6455845453	-18.2188740186856	0	1349	*	Light D6
Light D4:Light D5	-6.00532018967916	0.856714758363623	21073.6455845453	-7.00970787657456	0	1349	*	Light D5
Light D4:Light D6	-26.3556438720188	0.862142991956325	21073.6455845453	-30.5699218318926	0	1349	*	Light D6
Light D5:Light D6	-20.3503236823396	1.00975989918694	21073.6455845453	-20.1536263211936	0	1349	*	Light D6
Dark D4:Dark D5	-1.35715559924705	0.753897084452513	21073.6455845453	-1.80018682554348	0.465574222585793	1379	n.s	n.s
Dark D4:Dark D6	-10.0157629000809	0.716680406076313	21073.6455845453	-13.9752151937784	0	1379	*	Dark D6
Dark D4:Light D4	-0.0113995656913914	0.672290478927185	21073.6455845453	-0.0169563098819761	0.99999999980373	1379	n.s	n.s
Dark D4:Light D5	-6.31051958139662	0.854272139744989	21073.6455845453	-7.38701321019364	0	1379	*	Light D5
Dark D4:Light D6	-26.3697192664544	0.859899452635715	21073.6455845453	-30.6660496010637	0	1379	*	Light D6
Dark D5:Dark D6	-8.65860730083378	0.797134108329389	21073.6455845453	-10.8621713841605	0	1379	*	Dark D6
Dark D5:Light D4	1.3457560335558	0.75747405007412	21073.6455845453	1.77663648467445	0.480966298015845	1379	n.s	n.s
Dark D5:Light D5	-4.95336398214945	0.922807060469677	21073.6455845453	-5.3677135712728	1.11503309629946e-06	1379	*	Light D5
Dark D5:Light D6	-25.012563667207	0.92801888490626	21073.6455845453	-26.9526451174898	0	1379	*	Light D6
Dark D6:Light D4	10.0043633343896	0.720442038611748	21073.6455845453	13.8864236096876	0	1379	*	Dark D6
Dark D6:Light D5	3.70524331868442	0.89266038462471	21073.6455845453	4.15078722267054	0.000476203577878809	1379	*	Dark D6
Dark D6:Light D6	-16.3539563663733	0.898047182575902	21073.6455845453	-18.2105758847376	0	1379	*	Light D6
Light D4:Light D5	-6.29912001570537	0.8574303558924	21073.6455845453	-7.34650922073939	0	1379	*	Light D5
Light D4:Light D6	-26.358319700763	0.863037076315748	21073.6455845453	-30.5413526534515	0	1379	*	Light D6
Light D5:Light D6	-20.0591996850577	1.01125606316949	21073.6455845453	-19.8359252573358	0	1379	*	Light D6
Dark D4:Dark D5	-1.37757397493962	0.753798498638323	21073.6455845453	-1.82750957640285	0.447887328516563	1409	n.s	n.s
Dark D4:Dark D6	-9.99949951316063	0.716632256950464	21073.6455845453	-13.9534599736163	0	1409	*	Dark D6
Dark D4:Light D4	-0.00943656864427567	0.672177597841891	21073.6455845453	-0.0140388026536036	0.99999999992364	1409	n.s	n.s
Dark D4:Light D5	-6.59833090089482	0.853893058145647	21073.6455845453	-7.72735044271709	0	1409	*	Light D5
Dark D4:Light D6	-26.4305486550033	0.859398999988024	21073.6455845453	-30.7546886316736	0	1409	*	Light D6
Dark D5:Dark D6	-8.62192553822103	0.797038908814229	21073.6455845453	-10.8174462286265	0	1409	*	Dark D6
Dark D5:Light D4	1.36813740629526	0.757319224310646	21073.6455845453	1.80655311839022	0.461435717688868	1409	n.s	n.s
Dark D5:Light D5	-5.22075692595534	0.922411288480516	21073.6455845453	-5.65990138147103	1.4252753355315e-07	1409	*	Light D5
Dark D5:Light D6	-25.0529746800639	0.92751057758979	21073.6455845453	-27.0109854112565	0	1409	*	Light D6
Dark D6:Light D4	9.9900629445165	0.720334527686343	21073.6455845453	13.8686437489034	0	1409	*	Dark D6
Dark D6:Light D5	3.40116861226588	0.892295860763809	21073.6455845453	3.81170502052365	0.00192202462892166	1409	*	Dark D6
Dark D6:Light D6	-16.4310491418428	0.897566259132727	21073.6455845453	-18.3062241641294	0	1409	*	Light D6
Light D4:Light D5	-6.58889433225054	0.857002564019002	21073.6455845453	-7.68830177281062	0	1409	*	Light D5
Light D4:Light D6	-26.4211120863592	0.862488655674448	21073.6455845453	-30.6335763520257	0	1409	*	Light D6
Light D5:Light D6	-19.8322177541086	1.01054280040432	21073.6455845453	-19.6253120067488	0	1409	*	Light D6
Dark D4:Dark D5	-1.39798654454717	0.753707996734927	21073.6455845453	-1.85481187754842	0.430425678139038	1439	n.s	n.s
Dark D4:Dark D6	-9.97656619718239	0.71650357632649	21073.6455845453	-13.9239586888487	0	1439	*	Dark D6
Dark D4:Light D4	-0.00750207151423865	0.67207089895606	21073.6455845453	-0.0111626191907606	0.999999999975749	1439	n.s	n.s
Dark D4:Light D5	-6.86573646331095	0.852636599660397	21073.6455845453	-8.05235954689906	0	1439	*	Light D5
Dark D4:Light D6	-26.5563892837266	0.857809560305951	21073.6455845453	-30.9583741107465	0	1439	*	Light D6
Dark D5:Dark D6	-8.57857965263528	0.796878623881769	21073.6455845453	-10.7652274707121	0	1439	*	Dark D6
Dark D5:Light D4	1.39048447303287	0.757177589553094	21073.6455845453	1.83640468526488	0.442173614887218	1439	n.s	n.s
Dark D5:Light D5	-5.46774991876384	0.921209714061739	21073.6455845453	-5.93540193432806	0	1439	*	Light D5
Dark D5:Light D6	-25.1584027391795	0.925999680324745	21073.6455845453	-27.1689108254945	0	1439	*	Light D6
Dark D6:Light D4	9.96906412566824	0.72015230788451	21073.6455845453	13.842994067398	0	1439	*	Dark D6
Dark D6:Light D5	3.11082973387141	0.891026751725923	21073.6455845453	3.49128657231191	0.00640468433046826	1439	*	Dark D6
Dark D6:Light D6	-16.5798230865438	0.89597809288061	21073.6455845453	-18.504719276382	0	1439	*	Light D6
Light D4:Light D5	-6.85823439179683	0.855705055887825	21073.6455845453	-8.0147176233301	0	1439	*	Light D5
Light D4:Light D6	-26.5488872122127	0.860859578175045	21073.6455845453	-30.8399742365581	0	1439	*	Light D6
Light D5:Light D6	-19.6906528204157	1.00816096829789	21073.6455845453	-19.5312588362354	0	1439	*	Light D6
Dark D4:Dark D5	-1.41838917978731	0.753624997060459	21073.6455845453	-1.88208881780698	0.413220362183274	1469	n.s	n.s
Dark D4:Dark D6	-9.94682753468282	0.71636467499331	21073.6455845453	-13.8851452087245	0	1469	*	Dark D6
Dark D4:Light D4	-0.00559607858932054	0.671970085065462	21073.6455845453	-0.00832786862643652	0.999999999994456	1469	n.s	n.s
Dark D4:Light D5	-7.09999713594476	0.851318792265048	21073.6455845453	-8.33999813049381	0	1469	*	Light D5
Dark D4:Light D6	-26.7430966248351	0.856164580557496	21073.6455845453	-31.2359296706962	0	1469	*	Light D6
Dark D5:Dark D6	-8.52843835489551	0.796715920903417	21073.6455845453	-10.7044909372777	0	1469	*	Dark D6
Dark D5:Light D4	1.41279310119799	0.75704830640362	21073.6455845453	1.86618619875065	0.423220416854277	1469	n.s	n.s
Dark D5:Light D5	-5.6816079561575	0.919957388685265	21073.6455845453	-6.17594687105805	0	1469	*	Light D5
Dark D5:Light D6	-25.3247074450478	0.92444345415728	21073.6455845453	-27.394544610772	0	1469	*	Light D6
Dark D6:Light D4	9.9412314560937	0.719965046357162	21073.6455845453	13.8079362413408	0	1469	*	Dark D6
Dark D6:Light D5	2.8468303987383	0.889690403539731	21073.6455845453	3.19979892714575	0.0173105545452388	1469	*	Dark D6
Dark D6:Light D6	-16.796269090152	0.894328304966139	21073.6455845453	-18.7808761020797	0	1469	*	Light D6
Light D4:Light D5	-7.09440105735541	0.854350634326273	21073.6455845453	-8.30385180547088	0	1469	*	Light D5
Light D4:Light D6	-26.7375005462457	0.859179323142985	21073.6455845453	-31.11981378746	0	1469	*	Light D6
Light D5:Light D6	-19.6430994888906	1.00567810676052	21073.6455845453	-19.5321936083154	0	1469	*	Light D6
Dark D4:Dark D5	-1.43877723462455	0.753548954843303	21073.6455845453	-1.90933478890398	0.396300805730194	1499	n.s	n.s
Dark D4:Dark D6	-9.91043104906731	0.716289593218111	21073.6455845453	-13.8357881266182	0	1499	*	Dark D6
Dark D4:Light D4	-0.003718554484891	0.671874870600309	21073.6455845453	-0.00553459378763271	0.999999999999334	1499	n.s	n.s
Dark D4:Light D5	-7.29304886986371	0.850763538690513	21073.6455845453	-8.57235711004858	0	1499	*	Light D5
Dark D4:Light D6	-26.9772411274322	0.855494374766719	21073.6455845453	-31.5340952823781	0	1499	*	Light D6
Dark D5:Dark D6	-8.47165381444273	0.796616861306274	21073.6455845453	-10.6345399224304	0	1499	*	Dark D6
Dark D5:Light D4	1.43505868013972	0.756930582164946	21073.6455845453	1.89589205926284	0.404613794276582	1499	n.s	n.s
Dark D5:Light D5	-5.85427163523919	0.919416250139558	21073.6455845453	-6.36737890411505	0	1499	*	Light D5
Dark D5:Light D6	-25.5384638928077	0.923795576690828	21073.6455845453	-27.6451463258682	0	1499	*	Light D6
Dark D6:Light D4	9.90671249458254	0.71984615212215	21073.6455845453	13.7622635967101	0	1499	*	Dark D6
Dark D6:Light D5	2.61738217920383	0.889134805195597	21073.6455845453	2.94374054857524	0.0381794602274086	1499	*	Dark D6
Dark D6:Light D6	-17.0668100783647	0.893662536011124	21073.6455845453	-19.0976004818806	0	1499	*	Light D6
Light D4:Light D5	-7.28933031537885	0.853760095149118	21073.6455845453	-8.53791405430549	0	1499	*	Light D5
Light D4:Light D6	-26.9735225729472	0.858474418112927	21073.6455845453	-31.4202986179129	0	1499	*	Light D6
Light D5:Light D6	-19.6841922575685	1.00466937076951	21073.6455845453	-19.5927066458607	0	1499	*	Light D6
Dark D4:Dark D5	-1.45914554911818	0.753479331099275	21073.6455845453	-1.9365435638286	0.379694580474129	1529	n.s	n.s
Dark D4:Dark D6	-9.86788168771915	0.716309149685284	21073.6455845453	-13.7760095512596	0	1529	*	Dark D6
Dark D4:Light D4	-0.00186942694776349	0.671784972064397	21073.6455845453	-0.00278277577722338	1	1529	n.s	n.s
Dark D4:Light D5	-7.44190387115092	0.851280521927444	21073.6455845453	-8.74201121658602	0	1529	*	Light D5
Dark D4:Light D6	-27.2370016085025	0.856173233618084	21073.6455845453	-31.8124890372971	0	1529	*	Light D6
Dark D5:Dark D6	-8.40873613860094	0.796608652533791	21073.6455845453	-10.5556675939372	0	1529	*	Dark D6
Dark D5:Light D4	1.45727612217041	0.756823631421253	21073.6455845453	1.92551614625691	0.386388444534153	1529	n.s	n.s
Dark D5:Light D5	-5.98275832203283	0.919872314111569	21073.6455845453	-6.50390084607677	0	1529	*	Light D5
Dark D5:Light D6	-25.7778560593844	0.924402051716047	21073.6455845453	-27.8859788460343	0	1529	*	Light D6
Dark D6:Light D4	9.86601226077124	0.719826042132862	21073.6455845453	13.7061063136004	0	1529	*	Dark D6
Dark D6:Light D5	2.42597781656805	0.889681109911809	21073.6455845453	2.7267947914602	0.0700801112953797	1529	n.s	n.s
Dark D6:Light D6	-17.3691199207838	0.894363771761624	21073.6455845453	-19.4206434441904	0	1529	*	Light D6
Light D4:Light D5	-7.44003444420313	0.854241921196491	21073.6455845453	-8.70951689397574	0	1529	*	Light D5
Light D4:Light D6	-27.2351321815546	0.859117767756633	21073.6455845453	-31.7012791536977	0	1529	*	Light D6
Light D5:Light D6	-19.7950977373516	1.0057168011897	21073.6455845453	-19.6825763613925	0	1529	*	Light D6
Dark D4:Dark D5	-1.47948845635551	0.753415580045325	21073.6455845453	-1.96370833778949	0.363427260750051	1559	n.s	n.s
Dark D4:Dark D6	-9.82007188144803	0.71639315594139	21073.6455845453	-13.7076573108013	0	1559	*	Dark D6
Dark D4:Light D4	-4.85913896000056e-05	0.671700104214926	21073.6455845453	-7.23408993017779e-05	1	1559	n.s	n.s
Dark D4:Light D5	-7.54843773686423	0.852487809548643	21073.6455845453	-8.85459903627339	0	1559	*	Light D5
Dark D4:Light D6	-27.4942011097027	0.857705645304628	21073.6455845453	-32.0555207491232	0	1559	*	Light D6
Dark D5:Dark D6	-8.34058342509263	0.796663641296841	21073.6455845453	-10.4693913374978	0	1559	*	Dark D6
Dark D5:Light D4	1.47943986496577	0.756726660122451	21073.6455845453	1.95505186076882	0.368575943513251	1559	n.s	n.s
Dark D5:Light D5	-6.06894928050877	0.920971915319806	21073.6455845453	-6.58972242210159	0	1559	*	Light D5
Dark D5:Light D6	-26.0147126533471	0.925803854693296	21073.6455845453	-28.0995942298873	0	1559	*	Light D6
Dark D6:Light D4	9.82002329005829	0.719874423489622	21073.6455845453	13.6413004402286	0	1559	*	Dark D6
Dark D6:Light D5	2.27163414458362	0.890939444882192	21073.6455845453	2.54970655708705	0.110069442312049	1559	n.s	n.s
Dark D6:Light D6	-17.674129228255	0.895933369717858	21073.6455845453	-19.7270576424905	0	1559	*	Light D6
Light D4:Light D5	-7.54838914547474	0.855415394453984	21073.6455845453	-8.8242381355469	0	1559	*	Light D5
Light D4:Light D6	-27.4941525183132	0.860615480706205	21073.6455845453	-31.947081053843	0	1559	*	Light D6
Light D5:Light D6	-19.9457633728388	1.00807386306736	21073.6455845453	-19.7860138067144	0	1559	*	Light D6
Dark D4:Dark D5	-1.49979979085177	0.753357161467368	21073.6455845453	-1.9908217079008	0.34752233641851	1589	n.s	n.s
Dark D4:Dark D6	-9.76825573615795	0.716471906203874	21073.6455845453	-13.6338293959266	0	1589	*	Dark D6
Dark D4:Light D4	0.00174408346174459	0.671619984192064	21073.6455845453	0.00259683080133875	1	1589	n.s	n.s
Dark D4:Light D5	-7.61863273210287	0.853582765062754	21073.6455845453	-8.92547629115117	0	1589	*	Light D5
Dark D4:Light D6	-27.7173052314427	0.859077344954464	21073.6455845453	-32.2640393140757	0	1589	*	Light D6
Dark D5:Dark D6	-8.2684559453061	0.796718638852808	21073.6455845453	-10.3781379549647	0	1589	*	Dark D6
Dark D5:Light D4	1.5015438743136	0.756638881665904	21073.6455845453	1.98449208823055	0.351204680969852	1589	n.s	n.s
Dark D5:Light D5	-6.11883294125106	0.92197187257451	21073.6455845453	-6.63668070932019	0	1589	*	Light D5
Dark D5:Light D6	-26.2175054405907	0.92706120705718	21073.6455845453	-28.2802313817168	0	1589	*	Light D6
Dark D6:Light D4	9.76999981961967	0.71992166933588	21073.6455845453	13.5709206095052	0	1589	*	Dark D6
Dark D6:Light D5	2.14962300405488	0.892085658328876	21073.6455845453	2.40965986167934	0.152795459035453	1589	n.s	n.s
Dark D6:Light D6	-17.9490494952847	0.897344509969139	21073.6455845453	-20.002406317616	0	1589	*	Light D6
Light D4:Light D5	-7.62037681556479	0.856480445974286	21073.6455845453	-8.89731557957083	0	1589	*	Light D5
Light D4:Light D6	-27.7190493149046	0.861956554668438	21073.6455845453	-32.1582905365423	0	1589	*	Light D6
Light D5:Light D6	-20.0986724993397	1.01019736332335	21073.6455845453	-19.8957879213019	0	1589	*	Light D6
Dark D4:Dark D5	-1.520072897061	0.753303568722583	21073.6455845453	-2.01787560841995	0.33200116885954	1619	n.s	n.s
Dark D4:Dark D6	-9.71396515792156	0.716481794689432	21073.6455845453	-13.5578673874501	0	1619	*	Dark D6
Dark D4:Light D4	0.00350874950086677	0.671544340533342	21073.6455845453	0.00522489624152013	0.9999999999995	1619	n.s	n.s
Dark D4:Light D5	-7.66141493116176	0.853866756729875	21073.6455845453	-8.97261179308974	0	1619	*	Light D5
Dark D4:Light D6	-27.8750622575263	0.859417936179223	21073.6455845453	-32.4348155700037	0	1619	*	Light D6
Dark D5:Dark D6	-8.19389226086037	0.796715964295507	21073.6455845453	-10.2845840024127	0	1619	*	Dark D6
Dark D5:Light D4	1.52358164656206	0.75655955278004	21073.6455845453	2.01382910434947	0.334299858852911	1619	n.s	n.s
Dark D5:Light D5	-6.14134203410056	0.922224811950365	21073.6455845453	-6.6592678428512	0	1619	*	Light D5
Dark D5:Light D6	-26.3549893604651	0.927366893170857	21073.6455845453	-28.4191613422299	0	1619	*	Light D6
Dark D6:Light D4	9.71747390742229	0.719904221680971	21073.6455845453	13.4982871537162	0	1619	*	Dark D6
Dark D6:Light D5	2.0525502267598	0.892400250815957	21073.6455845453	2.30003322487087	0.193934042199403	1619	n.s	n.s
Dark D6:Light D6	-18.1610970996052	0.897713182706827	21073.6455845453	-20.2304003655655	0	1619	*	Light D6
Light D4:Light D5	-7.66492368066254	0.856740546755427	21073.6455845453	-8.94661016067288	0	1619	*	Light D5
Light D4:Light D6	-27.8785710070271	0.862273225388328	21073.6455845453	-32.3314816999819	0	1619	*	Light D6
Light D5:Light D6	-20.2136473263648	1.01075775208254	21073.6455845453	-19.9985083317116	0	1619	*	Light D6
Dark D4:Dark D5	-1.54030063706912	0.75325435330324	21073.6455845453	-2.04486124814872	0.31688296029807	1649	n.s	n.s
Dark D4:Dark D6	-9.65887571722416	0.716405298492977	21073.6455845453	-13.4824180356322	0	1649	*	Dark D6
Dark D4:Light D4	0.00524557354009403	0.671472921032801	21073.6455845453	0.00781204033071913	0.999999999995973	1649	n.s	n.s
Dark D4:Light D5	-7.68726907762999	0.853179240119518	21073.6455845453	-9.0101454842632	0	1649	*	Light D5
Dark D4:Light D6	-27.9403585734289	0.858539762248109	21073.6455845453	-32.5440472323219	0	1649	*	Light D6
Dark D5:Dark D6	-8.11857508015518	0.796639432903444	21073.6455845453	-10.1910283935683	0	1649	*	Dark D6
Dark D5:Light D4	1.5455462106091	0.756488004938176	21073.6455845453	2.04305448403695	0.317883511973984	1649	n.s	n.s
Dark D5:Light D5	-6.14696844056096	0.921581602473372	21073.6455845453	-6.67002078173384	0	1649	*	Light D5
Dark D5:Light D6	-26.4000579363598	0.926546468134275	21073.6455845453	-28.4929669955138	0	1649	*	Light D6
Dark D6:Light D4	9.66412129076437	0.719804397929438	21073.6455845453	13.4260381272521	0	1649	*	Dark D6
Dark D6:Light D5	1.97160663959427	0.89171564373487	21073.6455845453	2.21102618693149	0.232535620767689	1649	n.s	n.s
Dark D6:Light D6	-18.2814828562047	0.896845860133311	21073.6455845453	-20.3841971835464	0	1649	*	Light D6
Light D4:Light D5	-7.69251465117003	0.856035417066813	21073.6455845453	-8.98621073124318	0	1649	*	Light D5
Light D4:Light D6	-27.9456041469688	0.861378164839723	21073.6455845453	-32.4428982387412	0	1649	*	Light D6
Light D5:Light D6	-20.2530894957989	1.00946062814407	21073.6455845453	-20.0632782806349	0	1649	*	Light D6
Dark D4:Dark D5	-1.56047539729272	0.753209129847301	21073.6455845453	-2.0717690950043	0.302184712070264	1679	n.s	n.s
Dark D4:Dark D6	-9.60463915417841	0.716280351359932	21073.6455845453	-13.4090501518617	0	1679	*	Dark D6
Dark D4:Light D4	0.00695473261740176	0.671405494552992	21073.6455845453	0.0103584684275366	0.999999999983313	1679	n.s	n.s
Dark D4:Light D5	-7.70683269195706	0.851977745374265	21073.6455845453	-9.04581455771656	0	1679	*	Light D5
Dark D4:Light D6	-27.893806886834	0.857028916010761	21073.6455845453	-32.5471012304604	0	1679	*	Light D6
Dark D5:Dark D6	-8.04416375688567	0.79652279674543	21073.6455845453	-10.0991004774175	0	1679	*	Dark D6
Dark D5:Light D4	1.56743012991015	0.756423651092631	21073.6455845453	2.07215907070865	0.301974518160938	1679	n.s	n.s
Dark D5:Light D5	-6.14635729466432	0.920465698705863	21073.6455845453	-6.67744306312103	0	1679	*	Light D5
Dark D5:Light D6	-26.3333314895415	0.925143008809601	21073.6455845453	-28.4640658133763	0	1679	*	Light D6
Dark D6:Light D4	9.61159388679604	0.719659731759062	21073.6455845453	13.3557478105694	0	1679	*	Dark D6
Dark D6:Light D5	1.89780646222173	0.890500061210003	21073.6455845453	2.13116937874548	0.271128613185245	1679	n.s	n.s
Dark D6:Light D6	-18.2891677326554	0.895333928336865	21073.6455845453	-20.4272028053585	0	1679	*	Light D6
Light D4:Light D5	-7.71378742457443	0.854820838723644	21073.6455845453	-9.02386450486174	0	1679	*	Light D5
Light D4:Light D6	-27.9007616194515	0.859855307919863	21073.6455845453	-32.4482053695153	0	1679	*	Light D6
Light D5:Light D6	-20.1869741948772	1.00718984257238	21073.6455845453	-20.042869121197	0	1679	*	Light D6
Dark D4:Dark D5	-1.58058909499579	0.753167558620493	21073.6455845453	-2.09858892208635	0.287921168805234	1709	n.s	n.s
Dark D4:Dark D6	-9.55270597638454	0.716174349851778	21073.6455845453	-13.3385201220368	0	1709	*	Dark D6
Dark D4:Light D4	0.00863641080357525	0.671341845589801	21073.6455845453	0.0128644011397618	0.9999999999507	1709	n.s	n.s
Dark D4:Light D5	-7.72966107039231	0.851029368612166	21073.6455845453	-9.08271953410682	0	1709	*	Light D5
Dark D4:Light D6	-27.7265900265197	0.855851871447139	21073.6455845453	-32.3964823254257	0	1709	*	Light D6
Dark D5:Dark D6	-7.97211688138887	0.796426345331583	21073.6455845453	-10.0098608341111	0	1709	*	Dark D6
Dark D5:Light D4	1.58922550579922	0.75636596329247	21073.6455845453	2.10113302677093	0.286588591556795	1709	n.s	n.s
Dark D5:Light D5	-6.14907197539669	0.919586978094998	21073.6455845453	-6.68677582639873	0	1709	*	Light D5
Dark D5:Light D6	-26.146000931524	0.924051757158901	21073.6455845453	-28.294952884363	0	1709	*	Light D6
Dark D6:Light D4	9.56134238718812	0.719537102424421	21073.6455845453	13.2881853555181	0	1709	*	Dark D6
Dark D6:Light D5	1.82304490599227	0.88954159317009	21073.6455845453	2.0494206454084	0.314365598687719	1709	n.s	n.s
Dark D6:Light D6	-18.1738840501357	0.89415641001383	21073.6455845453	-20.3251733663181	0	1709	*	Light D6
Light D4:Light D5	-7.73829748119585	0.853861188096749	21073.6455845453	-9.06271135059373	0	1709	*	Light D5
Light D4:Light D6	-27.7352264373233	0.858667786837818	21073.6455845453	-32.3002992105511	0	1709	*	Light D6
Light D5:Light D6	-19.9969289561279	1.005415820088	21073.6455845453	-19.8892125592153	0	1709	*	Light D6
Dark D4:Dark D5	-1.60063318645695	0.753129316415991	21073.6455845453	-2.12530989242867	0.274104766483497	1739	n.s	n.s
Dark D4:Dark D6	-9.50416464466343	0.716140439944741	21073.6455845453	-13.2713698522552	0	1739	*	Dark D6
Dark D4:Light D4	0.0102907977556015	0.671281765286655	21073.6455845453	0.0153300719426023	0.999999999881442	1739	n.s	n.s
Dark D4:Light D5	-7.76331555364752	0.850915864321244	21073.6455845453	-9.12348197884422	0	1739	*	Light D5
Dark D4:Light D6	-27.4421521139935	0.855732810334824	21073.6455845453	-32.0685987291479	0	1739	*	Light D6
Dark D5:Dark D6	-7.90353145820654	0.796397563597612	21073.6455845453	-9.92410301018938	0	1739	*	Dark D6
Dark D5:Light D4	1.61092398421249	0.756314435944445	21073.6455845453	2.12996593434165	0.27173828233971	1739	n.s	n.s
Dark D5:Light D5	-6.16268236719064	0.919483418895932	21073.6455845453	-6.70233115741279	0	1739	*	Light D5
Dark D5:Light D6	-25.8415189275366	0.923942959357994	21073.6455845453	-27.9687384007913	0	1739	*	Light D6
Dark D6:Light D4	9.51445544241901	0.719489217260135	21073.6455845453	13.2239027551389	0	1739	*	Dark D6
Dark D6:Light D5	1.74084909101584	0.88943961416427	21073.6455845453	1.95724258656004	0.367269790039552	1739	n.s	n.s
Dark D6:Light D6	-17.9379874693301	0.894049026470956	21073.6455845453	-20.0637626553166	0	1739	*	Light D6
Light D4:Light D5	-7.77360635140295	0.853736148997168	21073.6455845453	-9.1053967441043	0	1739	*	Light D5
Light D4:Light D6	-27.4524429117488	0.858537271545664	21073.6455845453	-31.9758312441403	0	1739	*	Light D6
Light D5:Light D6	-19.6788365603458	1.00524839668425	21073.6455845453	-19.5760934563588	0	1739	*	Light D6
Dark D4:Dark D5	-1.62059867934073	0.753094074173161	21073.6455845453	-2.1519206363694	0.260745611552203	1769	n.s	n.s
Dark D4:Dark D6	-9.45962254372807	0.716184323865232	21073.6455845453	-13.2083630268178	0	1769	*	Dark D6
Dark D4:Light D4	0.0119180889921324	0.671225044584335	21073.6455845453	0.0177557275138815	0.999999999752895	1769	n.s	n.s
Dark D4:Light D5	-7.81287012638097	0.851669418348425	21073.6455845453	-9.1735947752261	0	1769	*	Light D5
Dark D4:Light D6	-27.0564558283668	0.85669987053824	21073.6455845453	-31.5821873667005	0	1769	*	Light D6
Dark D5:Dark D6	-7.8390238643874	0.796441267251585	21073.6455845453	-9.84256364745997	0	1769	*	Dark D6
Dark D5:Light D4	1.63251676833283	0.756268557354946	21073.6455845453	2.15864688866951	0.257433015788888	1769	n.s	n.s
Dark D5:Light D5	-6.1922714470403	0.920184494797069	21073.6455845453	-6.72938033845691	0	1769	*	Light D5
Dark D5:Light D6	-25.4358571490259	0.924842351156096	21073.6455845453	-27.5029112985904	0	1769	*	Light D6
Dark D6:Light D4	9.47154063272026	0.719521562595505	21073.6455845453	13.16366475322	0	1769	*	Dark D6
Dark D6:Light D5	1.64675241734702	0.890229471642582	21073.6455845453	1.84980667322613	0.433609660175236	1769	n.s	n.s
Dark D6:Light D6	-17.5968332846387	0.895043229218924	21073.6455845453	-19.660316630734	0	1769	*	Light D6
Light D4:Light D5	-7.82478821537313	0.854477671654299	21073.6455845453	-9.15739342869436	0	1769	*	Light D5
Light D4:Light D6	-27.0683739173587	0.859491687790067	21073.6455845453	-31.4934679437764	0	1769	*	Light D6
Light D5:Light D6	-19.2435857019857	1.00673889039527	21073.6455845453	-19.1147733395203	0	1769	*	Light D6
Dark D4:Dark D5	-1.64047615240139	0.753061494488965	21073.6455845453	-2.17840928583745	0.247851506376174	1799	n.s	n.s
Dark D4:Dark D6	-9.4191485520688	0.716262267363287	21073.6455845453	-13.1504184727512	0	1799	*	Dark D6
Dark D4:Light D4	0.0135184876218091	0.671171473432843	21073.6455845453	0.0201416302046719	0.999999999535869	1799	n.s	n.s
Dark D4:Light D5	-7.88086113746261	0.852770819911063	21073.6455845453	-9.24147608414242	0	1799	*	Light D5
Dark D4:Light D6	-26.5966964402421	0.858090796059099	21073.6455845453	-30.9952006971653	0	1799	*	Light D6
Dark D5:Dark D6	-7.7786723996673	0.796517811548023	21073.6455845453	-9.76584865635276	0	1799	*	Dark D6
Dark D5:Light D4	1.65399464002329	0.756227806680683	21073.6455845453	2.18716453615105	0.243679190289796	1799	n.s	n.s
Dark D5:Light D5	-6.24038498506116	0.921209563366629	21073.6455845453	-6.77412093102378	0	1799	*	Light D5
Dark D5:Light D6	-24.9562202878408	0.926136492432013	21073.6455845453	-26.9465899376304	0	1799	*	Light D6
Dark D6:Light D4	9.43266703969056	0.719590414915526	21073.6455845453	13.1083833861209	0	1799	*	Dark D6
Dark D6:Light D5	1.53828741460614	0.891379148606371	21073.6455845453	1.72573861191523	0.514596679885193	1799	n.s	n.s
Dark D6:Light D6	-17.1775478881734	0.896470038272687	21073.6455845453	-19.1613184544026	0	1799	*	Light D6
Light D4:Light D5	-7.89437962508436	0.855568115815923	21073.6455845453	-9.22706150352013	0	1799	*	Light D5
Light D4:Light D6	-26.610214927864	0.860870805511301	21073.6455845453	-30.9108111896759	0	1799	*	Light D6
Light D5:Light D6	-18.7158353027794	1.00888302792255	21073.6455845453	-18.5510458445497	0	1799	*	Light D6
Dark D4:Dark D5	-1.66025578561914	0.753031249240461	21073.6455845453	-2.20476346405776	0.235428017097141	1829	n.s	n.s
Dark D4:Dark D6	-9.38228824245834	0.716310507568227	21073.6455845453	-13.0980742894724	0	1829	*	Dark D6
Dark D4:Light D4	0.0150922070427555	0.671120846550848	21073.6455845453	0.0224880617556737	0.9999999991948	1829	n.s	n.s
Dark D4:Light D5	-7.96763561603364	0.853499384747358	21073.6455845453	-9.33525642598105	0	1829	*	Light D5
Dark D4:Light D6	-26.0985579949735	0.858999436279469	21073.6455845453	-30.3825088733615	0	1829	*	Light D6
Dark D5:Dark D6	-7.72203245683914	0.796569549281032	21073.6455845453	-9.69410952729602	0	1829	*	Dark D6
Dark D5:Light D4	1.67534799266193	0.756191676463109	21073.6455845453	2.21550705305027	0.230480328076008	1829	n.s	n.s
Dark D5:Light D5	-6.30737983041442	0.921891264324664	21073.6455845453	-6.84178283762665	0	1829	*	Light D5
Dark D5:Light D6	-24.4383022093542	0.926985617479528	21073.6455845453	-26.3631945831068	0	1829	*	Light D6
Dark D6:Light D4	9.39738044950104	0.719632115910483	21073.6455845453	13.0585895789426	0	1829	*	Dark D6
Dark D6:Light D5	1.41465262642463	0.892147907633856	21073.6455845453	1.58567050857806	0.608080588512517	1829	n.s	n.s
Dark D6:Light D6	-16.7162697525151	0.897411121412153	21073.6455845453	-18.6272148334987	0	1829	*	Light D6
Light D4:Light D5	-7.9827278230764	0.856288992495814	21073.6455845453	-9.32246927501572	0	1829	*	Light D5
Light D4:Light D6	-26.1136502020162	0.861771240203761	21073.6455845453	-30.3022994778078	0	1829	*	Light D6
Light D5:Light D6	-18.1309223789395	1.01030053756904	21073.6455845453	-17.9460682289308	0	1829	*	Light D6
Dark D4:Dark D5	-1.67992740344852	0.753003044796733	21073.6455845453	-2.23097026639779	0.223478561000486	1859	n.s	n.s
Dark D4:Dark D6	-9.34815182360785	0.716286338330344	21073.6455845453	-13.0508587465151	0	1859	*	Dark D6
Dark D4:Light D4	0.0166394740349745	0.671072971439427	21073.6455845453	0.0247953273982759	0.999999998687864	1859	n.s	n.s
Dark D4:Light D5	-8.07199440424565	0.853395643139206	21073.6455845453	-9.45867777640968	0	1859	*	Light D5
Dark D4:Light D6	-25.6022931625473	0.858856765596189	21073.6455845453	-29.8097356720187	0	1859	*	Light D6
Dark D5:Dark D6	-7.66822442015945	0.796557800911262	21073.6455845453	-9.62670180542705	0	1859	*	Dark D6
Dark D5:Light D4	1.69656687748341	0.75615970493559	21073.6455845453	2.24366210789812	0.2178372492622	1859	n.s	n.s
Dark D5:Light D5	-6.39206700079723	0.921803848617006	21073.6455845453	-6.9343027916268	0	1859	*	Light D5
Dark D5:Light D6	-23.922365759099	0.926861993724348	21073.6455845453	-25.8100622542233	0	1859	*	Light D6
Dark D6:Light D4	9.36479129764282	0.719603976675072	21073.6455845453	13.0138125985807	0	1859	*	Dark D6
Dark D6:Light D5	1.27615741936222	0.892061977872342	21073.6455845453	1.43057035387383	0.708335608240795	1859	n.s	n.s
Dark D6:Light D6	-16.2541413389395	0.897287797989933	21073.6455845453	-18.1147468798209	0	1859	*	Light D6
Light D4:Light D5	-8.08863387828071	0.856182158431044	21073.6455845453	-9.44732823340205	0	1859	*	Light D5
Light D4:Light D6	-25.6189326365823	0.861625619693573	21073.6455845453	-29.7332531102004	0	1859	*	Light D6
Light D5:Light D6	-17.5302987583018	1.01012048614908	21073.6455845453	-17.3546611505061	0	1859	*	Light D6
Dark D4:Dark D5	-1.69948053285546	0.752976637945585	21073.6455845453	-2.25701628339003	0.21200448873455	1889	n.s	n.s
Dark D4:Dark D6	-9.31556378455417	0.716194478962305	21073.6455845453	-13.0070309925476	0	1889	*	Dark D6
Dark D4:Light D4	0.018160531616445	0.671027673534112	21073.6455845453	0.0270637595626998	0.999999997967447	1889	n.s	n.s
Dark D4:Light D5	-8.19198606583465	0.852541060528101	21073.6455845453	-9.60890500776606	0	1889	*	Light D5
Dark D4:Light D6	-25.1480745556527	0.857775840668298	21073.6455845453	-29.3177697054975	0	1889	*	Light D6
Dark D5:Dark D6	-7.61608325169851	0.79648658524914	21073.6455845453	-9.56209858740586	0	1889	*	Dark D6
Dark D5:Light D4	1.71764106447213	0.756131496442359	21073.6455845453	2.27161687160729	0.205748237096083	1889	n.s	n.s
Dark D5:Light D5	-6.492505532979	0.921022588521044	21073.6455845453	-7.04923594046104	0	1889	*	Light D5
Dark D5:Light D6	-23.4485940227968	0.925870261707218	21073.6455845453	-25.3260040770289	0	1889	*	Light D6
Dark D6:Light D4	9.33372431617076	0.719510532316099	21073.6455845453	12.9723247915852	0	1889	*	Dark D6
Dark D6:Light D5	1.12357771871968	0.89120313399518	21073.6455845453	1.26074255785299	0.806384716160819	1889	n.s	n.s
Dark D6:Light D6	-15.8325107710981	0.896212117166218	21073.6455845453	-17.6660306950098	0	1889	*	Light D6
Light D4:Light D5	-8.21014659745121	0.855328670292398	21073.6455845453	-9.59882076049729	0	1889	*	Light D5
Light D4:Light D6	-25.166235087269	0.860546493330008	21073.6455845453	-29.2444804346185	0	1889	*	Light D6
Light D5:Light D6	-16.9560884898179	1.00850775208673	21073.6455845453	-16.8130472519756	0	1889	*	Light D6
Dark D4:Dark D5	-1.71890447652126	0.752951832180798	21073.6455845453	-2.28288770019025	0.201005149876478	1919	n.s	n.s
Dark D4:Dark D6	-9.2832532803736	0.716082563539307	21073.6455845453	-12.9639426416002	0	1919	*	Dark D6
Dark D4:Light D4	0.0196556411198969	0.67098479512555	21073.6455845453	0.0292937206069165	0.999999996980441	1919	n.s	n.s
Dark D4:Light D5	-8.32569323228009	0.851489533373253	21073.6455845453	-9.77779867627627	0	1919	*	Light D5
Dark D4:Light D6	-24.7711836921455	0.856459177324133	21073.6455845453	-28.9227838850873	0	1919	*	Light D6
Dark D5:Dark D6	-7.56434880385237	0.796398555311507	21073.6455845453	-9.49819503488879	0	1919	*	Dark D6
Dark D5:Light D4	1.7385601176411	0.756106716727508	21073.6455845453	2.29935811860756	0.194209179301584	1919	n.s	n.s
Dark D5:Light D5	-6.60678875575892	0.920060240657307	21073.6455845453	-7.18082193296268	0	1919	*	Light D5
Dark D5:Light D6	-23.0522792156246	0.92466142096887	21073.6455845453	-24.9305082842866	0	1919	*	Light D6
Dark D6:Light D4	9.30290892149344	0.719399051881887	21073.6455845453	12.9315001140991	0	1919	*	Dark D6
Dark D6:Light D5	0.957560048093267	0.890139497334234	21073.6455845453	1.07574155619534	0.891168870345442	1919	n.s	n.s
Dark D6:Light D6	-15.4879304117721	0.894894531025403	21073.6455845453	-17.3069896784658	0	1919	*	Light D6
Light D4:Light D5	-8.34534887340008	0.854280506280553	21073.6455845453	-9.76886258324545	0	1919	*	Light D5
Light D4:Light D6	-24.7908393332657	0.859234007938605	21073.6455845453	-28.852255735014	0	1919	*	Light D6
Light D5:Light D6	-16.4454904598656	1.00652690385025	21073.6455845453	-16.3388483675468	0	1919	*	Light D6
Dark D4:Dark D5	-1.7381883999621	0.752928456561567	21073.6455845453	-2.30857046883307	0.190477949453767	1949	n.s	n.s
Dark D4:Dark D6	-9.25005757270094	0.716009591034062	21073.6455845453	-12.9189017696565	0	1949	*	Dark D6
Dark D4:Light D4	0.0211250830800225	0.67094418874441	21073.6455845453	0.0314856040702215	0.999999995668894	1949	n.s	n.s
Dark D4:Light D5	-8.47186439751901	0.850903963384885	21073.6455845453	-9.95631089061806	0	1949	*	Light D5
Dark D4:Light D6	-24.4976513096188	0.855739030693502	21073.6455845453	-28.6274792091295	0	1949	*	Light D6
Dark D5:Dark D6	-7.5118691727389	0.796346600404206	21073.6455845453	-9.43291422218172	0	1949	*	Dark D6
Dark D5:Light D4	1.75931348304212	0.7560850661307	21073.6455845453	2.32687241403337	0.183213694732239	1949	n.s	n.s
Dark D5:Light D5	-6.73367599755691	0.919530167157791	21073.6455845453	-7.3229527839965	0	1949	*	Light D5
Dark D5:Light D6	-22.7594629096569	0.924006202387289	21073.6455845453	-24.6312880269147	0	1949	*	Light D6
Dark D6:Light D4	9.27118265578105	0.71932812687711	21073.6455845453	12.888669731338	0	1949	*	Dark D6
Dark D6:Light D5	0.778193175182025	0.889552642093267	21073.6455845453	0.874814078850697	0.952567848046039	1949	n.s	n.s
Dark D6:Light D6	-15.2475937369176	0.894178749893029	21073.6455845453	-17.0520645214859	0	1949	*	Light D6
Light D4:Light D5	-8.49298948059883	0.853698292421468	21073.6455845453	-9.94846722313212	0	1949	*	Light D5
Light D4:Light D6	-24.5187763926989	0.858517622547353	21073.6455845453	-28.5594328511836	0	1949	*	Light D6
Light D5:Light D6	-16.0257869120998	1.0054468937099	21073.6455845453	-15.9389690418832	0	1949	*	Light D6
Dark D4:Dark D5	-1.75732142982324	0.752906340606925	21073.6455845453	-2.33405051205525	0.180418416650019	1979	n.s	n.s
Dark D4:Dark D6	-9.21510820146179	0.716008128785374	21073.6455845453	-12.8701167360965	0	1979	*	Dark D6
Dark D4:Light D4	0.0225691567237334	0.670905709345841	21073.6455845453	0.0336398340472302	0.999999993970601	1979	n.s	n.s
Dark D4:Light D5	-8.63028045686591	0.851132046245509	21073.6455845453	-10.1397667905181	0	1979	*	Light D5
Dark D4:Light D6	-24.3409318769245	0.856044920079347	21073.6455845453	-28.4341759479962	0	1979	*	Light D6
Dark D5:Dark D6	-7.45778677163847	0.796359838331474	21073.6455845453	-9.36484540363557	0	1979	*	Dark D6
Dark D5:Light D4	1.77989058654705	0.75606624758279	21073.6455845453	2.3541463360354	0.172753270604169	1979	n.s	n.s
Dark D5:Light D5	-6.87295902704262	0.919753832095354	21073.6455845453	-7.4726071120409	0	1979	*	Light D5
Dark D5:Light D6	-22.5836104471014	0.924302037599833	21073.6455845453	-24.4331501267108	0	1979	*	Light D6
Dark D6:Light D4	9.23767735818521	0.719330040428431	21073.6455845453	12.8420569682913	0	1979	*	Dark D6
Dark D6:Light D5	0.584827744595533	0.889801379125953	21073.6455845453	0.657256505007899	0.986439829560601	1979	n.s	n.s
Dark D6:Light D6	-15.1258236754634	0.894501894520271	21073.6455845453	-16.9097726546186	0	1979	*	Light D6
Light D4:Light D5	-8.6528496135895	0.853928466937411	21073.6455845453	-10.1329911680105	0	1979	*	Light D5
Light D4:Light D6	-24.3635010336482	0.858825344116241	21073.6455845453	-28.3684001649008	0	1979	*	Light D6
Light D5:Light D6	-15.7106514200586	1.00592830650874	21073.6455845453	-15.6180627569626	0	1979	*	Light D6
Dark D4:Dark D5	-1.77629275907097	0.752885300538783	21073.6455845453	-2.35931390584969	0.170820305637664	2009	n.s	n.s
Dark D4:Dark D6	-9.17797163452391	0.71606442885042	21073.6455845453	-12.8172427853432	0	2009	*	Dark D6
Dark D4:Light D4	0.0239881780850055	0.670869210065799	21073.6455845453	0.0357568624779378	0.999999991819754	2009	n.s	n.s
Dark D4:Light D5	-8.80179886629762	0.851993473179537	21073.6455845453	-10.3308289832906	0	2009	*	Light D5
Dark D4:Light D6	-24.3000855397929	0.857140584159587	21073.6455845453	-28.3501749758107	0	2009	*	Light D6
Dark D5:Dark D6	-7.40167887545292	0.796425732479093	21073.6455845453	-9.2936209537243	0	2009	*	Dark D6
Dark D5:Light D4	1.800280937156	0.75604994920156	21073.6455845453	2.38116666637862	0.162817434041896	2009	n.s	n.s
Dark D5:Light D5	-7.02550610722663	0.92056426137341	21073.6455845453	-7.63173892580309	0	2009	*	Light D5
Dark D5:Light D6	-22.523792780722	0.925330028684403	21073.6455845453	-24.3413615493982	0	2009	*	Light D6
Dark D6:Light D4	9.20195981260889	0.719390971605042	21073.6455845453	12.79131956866	0	2009	*	Dark D6
Dark D6:Light D5	0.376172768226319	0.890702109878982	21073.6455845453	0.422332858600086	0.998294804201914	2009	n.s	n.s
Dark D6:Light D6	-15.1221139052691	0.895626792359007	21073.6455845453	-16.8843920640635	0	2009	*	Light D6
Light D4:Light D5	-8.82578704438257	0.854791192061872	21073.6455845453	-10.3250795356157	0	2009	*	Light D5
Light D4:Light D6	-24.3240737178778	0.859921557293302	21073.6455845453	-28.2863867193195	0	2009	*	Light D6
Light D5:Light D6	-15.4982866734954	1.00761697193501	21073.6455845453	-15.3811290452291	0	2009	*	Light D6
Dark D4:Dark D5	-1.79509175400096	0.752865144764962	21073.6455845453	-2.38434700621102	0.161675735232403	2039	n.s	n.s
Dark D4:Dark D6	-9.13872270242686	0.716128556382617	21073.6455845453	-12.7612879293479	0	2039	*	Dark D6
Dark D4:Light D4	0.0253824769546895	0.670834543902517	21073.6455845453	0.0378371644474797	0.999999989147612	2039	n.s	n.s
Dark D4:Light D5	-8.98808038791232	0.852911262869878	21073.6455845453	-10.5381190039269	0	2039	*	Light D5
Dark D4:Light D6	-24.3597624863258	0.858295565874362	21073.6455845453	-28.3815546239134	0	2039	*	Light D6
Dark D5:Dark D6	-7.34363094842567	0.796499205983389	21073.6455845453	-9.21988483260185	0	2039	*	Dark D6
Dark D5:Light D4	1.82047423095588	0.756035851260472	21073.6455845453	2.40792050789756	0.153393964147476	2039	n.s	n.s
Dark D5:Light D5	-7.19298863391113	0.921427424206015	21073.6455845453	-7.80635397314039	0	2039	*	Light D5
Dark D5:Light D6	-22.5646707323245	0.926413597784934	21073.6455845453	-24.3570159011881	0	2039	*	Light D6
Dark D6:Light D4	9.16410517938155	0.719461079871646	21073.6455845453	12.7374578497234	0	2039	*	Dark D6
Dark D6:Light D5	0.15064231451451	0.891662704572595	21073.6455845453	0.168945402495799	0.99998102731686	2039	n.s	n.s
Dark D6:Light D6	-15.2210397838991	0.896814381448113	21073.6455845453	-16.972341321424	0	2039	*	Light D6
Light D4:Light D5	-9.01346286486701	0.855711258799599	21073.6455845453	-10.5332993719297	0	2039	*	Light D5
Light D4:Light D6	-24.3851449632806	0.8610780536704	21073.6455845453	-28.3193200190591	0	2039	*	Light D6
Light D5:Light D6	-15.3716820984135	1.00940256918942	21073.6455845453	-15.2284951194026	0	2039	*	Light D6
Dark D4:Dark D5	-1.81370805742711	0.752845693902504	21073.6455845453	-2.40913652308409	0.152975357161535	2069	n.s	n.s
Dark D4:Dark D6	-9.09793915838887	0.716147184919881	21073.6455845453	-12.7040074302697	0	2069	*	Dark D6
Dark D4:Light D4	0.0267523930610025	0.67080157019408	21073.6455845453	0.0398812320210616	0.999999985883179	2069	n.s	n.s
Dark D4:Light D5	-9.19106348552018	0.853291200489373	21073.6455845453	-10.7713093493159	0	2069	*	Light D5
Dark D4:Light D6	-24.4920596558469	0.858765660483263	21073.6455845453	-28.5200733830743	0	2069	*	Light D6
Dark D5:Dark D6	-7.28423110096182	0.796532145473528	21073.6455845453	-9.1449304869315	0	2069	*	Dark D6
Dark D5:Light D4	1.84046045048808	0.756023651785417	21073.6455845453	2.4343953342487	0.144469130605883	2069	n.s	n.s
Dark D5:Light D5	-7.37735542809307	0.921793111832112	21073.6455845453	-8.003265953496	0	2069	*	Light D5
Dark D5:Light D6	-22.6783515984199	0.926863057749569	21073.6455845453	-24.46785575151	0	2069	*	Light D6
Dark D6:Light D4	9.12469155144987	0.719487156078309	21073.6455845453	12.6822160400828	0	2069	*	Dark D6
Dark D6:Light D5	-0.093124327131278	0.892071964087887	21073.6455845453	-0.104391047897682	0.999998274298689	2069	n.s	n.s
Dark D6:Light D6	-15.3941204974582	0.897309855000817	21073.6455845453	-17.1558580479919	0	2069	*	Light D6
Light D4:Light D5	-9.21781587858121	0.856096285489804	21073.6455845453	-10.7672653588345	0	2069	*	Light D5
Light D4:Light D6	-24.518812048908	0.86155292165797	21073.6455845453	-28.4588577585276	0	2069	*	Light D6
Light D5:Light D6	-15.3009961703268	1.01015051209363	21073.6455845453	-15.1472438880559	0	2069	*	Light D6
Dark D4:Dark D5	-1.83213168272215	0.752826801588108	21073.6455845453	-2.43366957560121	0.14470853327072	2099	n.s	n.s
Dark D4:Dark D6	-9.0566177589028	0.716097550728107	21073.6455845453	-12.6471843810865	0	2099	*	Dark D6
Dark D4:Light D4	0.0280982719571341	0.670770161163578	21073.6455845453	0.0418895675210005	0.999999981953866	2099	n.s	n.s
Dark D4:Light D5	-9.41229946662566	0.852897898668028	21073.6455845453	-11.035669663772	0	2099	*	Light D5
Dark D4:Light D6	-24.6600744262159	0.858263009613757	21073.6455845453	-28.7325378700798	0	2099	*	Light D6
Dark D5:Dark D6	-7.22448607618088	0.796503950248182	21073.6455845453	-9.07024513052297	0	2099	*	Dark D6
Dark D5:Light D4	1.86022995467906	0.756013093231874	21073.6455845453	2.46057901818443	0.136027933562379	2099	n.s	n.s
Dark D5:Light D5	-7.58016778390373	0.921443251659585	21073.6455845453	-8.22640761680257	0	2099	*	Light D5
Dark D5:Light D6	-22.8279427434941	0.926411482097418	21073.6455845453	-24.641256271793	0	2099	*	Light D6
Dark D6:Light D4	9.08471603085974	0.719446426100541	21073.6455845453	12.6273697405096	0	2099	*	Dark D6
Dark D6:Light D5	-0.355681707723036	0.891686531377647	21073.6455845453	-0.398886486682166	0.998704794218284	2099	n.s	n.s
Dark D6:Light D6	-15.6034566673134	0.896819624192885	21073.6455845453	-17.3986565931316	0	2099	*	Light D6
Light D4:Light D5	-9.4403977385827	0.855711565494331	21073.6455845453	-11.0322194057634	0	2099	*	Light D5
Light D4:Light D6	-24.688172698173	0.861059145153666	21073.6455845453	-28.6718663138607	0	2099	*	Light D6
Light D5:Light D6	-15.2477749595903	1.00941793157572	21073.6455845453	-15.1055122785349	0	2099	*	Light D6
Dark D4:Dark D5	-1.85035309424336	0.752808362626964	21073.6455845453	-2.45793376655176	0.136863505110527	2129	n.s	n.s
Dark D4:Dark D6	-9.01602441094059	0.716001019308239	21073.6455845453	-12.5921949380063	0	2129	*	Dark D6
Dark D4:Light D4	0.0294204611325313	0.670740204491878	21073.6455845453	0.0438626772862362	0.999999977286207	2129	n.s	n.s
Dark D4:Light D5	-9.65228927689994	0.851992301266611	21073.6455845453	-11.3290803949172	0	2129	*	Light D5
Dark D4:Light D6	-24.8227476383705	0.857123225273143	21073.6455845453	-28.9605355524699	0	2129	*	Light D6
Dark D5:Dark D6	-7.16567131669711	0.796433736360169	21073.6455845453	-8.99719711704503	0	2129	*	Dark D6
Dark D5:Light D4	1.879773555376	0.756003972626252	21073.6455845453	2.48645989100551	0.128054323940994	2129	n.s	n.s
Dark D5:Light D5	-7.80193618265652	0.920619420854751	21073.6455845453	-8.47465956715621	0	2129	*	Light D5
Dark D5:Light D6	-22.972394544127	0.925369904385312	21073.6455845453	-24.8250936574242	0	2129	*	Light D6
Dark D6:Light D4	9.04544487207295	0.719360055277102	21073.6455845453	12.5742940627814	0	2129	*	Dark D6
Dark D6:Light D5	-0.636264865959571	0.890773170293339	21073.6455845453	-0.714283823512606	0.980290008720909	2129	n.s	n.s
Dark D6:Light D6	-15.8067232274301	0.895681965197147	21073.6455845453	-17.6476962154205	0	2129	*	Light D6
Light D4:Light D5	-9.68170973803258	0.854817121267856	21073.6455845453	-11.3260596882673	0	2129	*	Light D5
Light D4:Light D6	-24.852168099503	0.85993119067661	21073.6455845453	-28.9001822110312	0	2129	*	Light D6
Light D5:Light D6	-15.1704583614704	1.00771007903573	21073.6455845453	-15.0543878413788	0	2129	*	Light D6
Dark D4:Dark D5	-1.86836327107503	0.752790302649924	21073.6455845453	-2.4819172942294	0.129427549788934	2159	n.s	n.s
Dark D4:Dark D6	-8.97750129085756	0.715908273411597	21073.6455845453	-12.5400161225629	0	2159	*	Dark D6
Dark D4:Light D4	0.030719306800421	0.670711600163587	21073.6455845453	0.0458010667967105	0.999999971806435	2159	n.s	n.s
Dark D4:Light D5	-9.90996551573675	0.851153473755879	21073.6455845453	-11.642983106216	0	2159	*	Light D5
Dark D4:Light D6	-24.9404000627117	0.856077165943767	21073.6455845453	-29.133355093307	0	2159	*	Light D6
Dark D5:Dark D6	-7.10913801978262	0.796367002839977	21073.6455845453	-8.92696205949047	0	2159	*	Dark D6
Dark D5:Light D4	1.89908257787539	0.755996128668898	21073.6455845453	2.51202685550673	0.120531398575259	2159	n.s	n.s
Dark D5:Light D5	-8.04160224466181	0.919857588459275	21073.6455845453	-8.7422252591634	0	2159	*	Light D5
Dark D5:Light D6	-23.0720367916367	0.92441541593363	21073.6455845453	-24.9585158295253	0	2159	*	Light D6
Dark D6:Light D4	9.00822059765804	0.719278399590315	21073.6455845453	12.5239693042206	0	2159	*	Dark D6
Dark D6:Light D5	-0.932464224879023	0.889926453189091	21073.6455845453	-1.04779919906583	0.90164303921532	2159	n.s	n.s
Dark D6:Light D6	-15.962898771854	0.894636781172506	21073.6455845453	-17.8428822822746	0	2159	*	Light D6
Light D4:Light D5	-9.94068482253703	0.853990044437189	21073.6455845453	-11.6402818595951	0	2159	*	Light D5
Light D4:Light D6	-24.9711193695118	0.8588974759323	21073.6455845453	-29.0734576235733	0	2159	*	Light D6
Light D5:Light D6	-15.0304345469747	1.00613744042765	21073.6455845453	-14.9387488657475	0	2159	*	Light D6
Dark D4:Dark D5	-1.88615375280673	0.752772556311311	21073.6455845453	-2.50560908071509	0.122387129280017	2189	n.s	n.s
Dark D4:Dark D6	-8.94226071449802	0.715866298789466	21073.6455845453	-12.4915235283732	0	2189	*	Dark D6
Dark D4:Light D4	0.0319951516862602	0.67068425354848	21073.6455845453	0.0477052376240818	0.999999965441142	2189	n.s	n.s
Dark D4:Light D5	-10.1824409767424	0.850903346396033	21073.6455845453	-11.9666246699695	0	2189	*	Light D5
Dark D4:Light D6	-24.9802502480668	0.855777973846797	21073.6455845453	-29.1901065597405	0	2189	*	Light D6
Dark D5:Dark D6	-7.05610696169131	0.796345926074016	21073.6455845453	-8.86060533577149	0	2189	*	Dark D6
Dark D5:Light D4	1.91814890449299	0.755989413860307	21073.6455845453	2.53726952960671	0.113441579317473	2189	n.s	n.s
Dark D5:Light D5	-8.29628722393558	0.919640571651801	21073.6455845453	-9.02122794455916	0	2189	*	Light D5
Dark D5:Light D6	-23.0940964952601	0.924152702009529	21073.6455845453	-24.9894811161002	0	2189	*	Light D6
Dark D6:Light D4	8.97425586618439	0.71924813731793	21073.6455845453	12.4772736981278	0	2189	*	Dark D6
Dark D6:Light D5	-1.24018026224419	0.889683375655248	21073.6455845453	-1.39395687969419	0.730777445522694	2189	n.s	n.s
Dark D6:Light D6	-16.0379895335689	0.894346657895648	21073.6455845453	-17.9326320414787	0	2189	*	Light D6
Light D4:Light D5	-10.2144361284286	0.853750449568991	21073.6455845453	-11.9641941431308	0	2189	*	Light D5
Light D4:Light D6	-25.0122453997531	0.858608913148447	21073.6455845453	-29.1311271251951	0	2189	*	Light D6
Light D5:Light D6	-14.7978092713245	1.00569771329886	21073.6455845453	-14.7139732701441	0	2189	*	Light D6
Dark D4:Dark D5	-1.90371666801903	0.75275504748302	21073.6455845453	-2.52899887471292	0.115728044034074	2219	n.s	n.s
Dark D4:Dark D6	-8.91119785629127	0.71588860805888	21073.6455845453	-12.4477436237655	0	2219	*	Dark D6
Dark D4:Light D4	0.0332483340147576	0.670658069145013	21073.6455845453	0.0495756862467101	0.999999958117862	2219	n.s	n.s
Dark D4:Light D5	-10.46510001182	0.85137537553556	21073.6455845453	-12.2919928301155	0	2219	*	Light D5
Dark D4:Light D6	-24.9211758701711	0.856386204956712	21073.6455845453	-29.10039387128	0	2219	*	Light D6
Dark D5:Dark D6	-7.00748118827244	0.796382578094315	21073.6455845453	-8.79913923411136	0	2219	*	Dark D6
Dark D5:Light D4	1.93696500203362	0.755983669221225	21073.6455845453	2.5621783656107	0.106766791135813	2219	n.s	n.s
Dark D5:Light D5	-8.56138334380119	0.920091702765634	21073.6455845453	-9.30492397449861	0	2219	*	Light D5
Dark D5:Light D6	-23.0174592021522	0.924730254438144	21073.6455845453	-24.890998311867	0	2219	*	Light D6
Dark D6:Light D4	8.94444619030608	0.7192826275176	21073.6455845453	12.4352317824988	0	2219	*	Dark D6
Dark D6:Light D5	-1.55390215552878	0.890182436172702	21073.6455845453	-1.74559965731262	0.501423476762133	2219	n.s	n.s
Dark D6:Light D6	-16.0099780138798	0.894976017336081	21073.6455845453	-17.8887229420225	0	2219	*	Light D6
Light D4:Light D5	-10.4983483458347	0.854231250353552	21073.6455845453	-12.2898200475453	0	2219	*	Light D5
Light D4:Light D6	-24.9544242041857	0.859225425051151	21073.6455845453	-29.0429303843053	0	2219	*	Light D6
Light D5:Light D6	-14.4560758583509	1.00664075090556	21073.6455845453	-14.360709960675	0	2219	*	Light D6
Dark D4:Dark D5	-1.92104474788403	0.752737683563264	21073.6455845453	-2.55207729044506	0.109435596971568	2249	n.s	n.s
Dark D4:Dark D6	-8.88475166974658	0.71594754952109	21073.6455845453	-12.409780123823	0	2249	*	Dark D6
Dark D4:Light D4	0.0344791876678414	0.670632948891477	21073.6455845453	0.0514129043686771	0.999999949765615	2249	n.s	n.s
Dark D4:Light D5	-10.7520499879642	0.852239507672043	21073.6455845453	-12.6162304037444	0	2249	*	Light D5
Dark D4:Light D6	-24.7570537520254	0.857479996390083	21073.6455845453	-28.8718732288222	0	2249	*	Light D6
Dark D5:Dark D6	-6.96370692186255	0.796452013612026	21073.6455845453	-8.74341052925603	0	2249	*	Dark D6
Dark D5:Light D4	1.95552393555187	0.755978717118016	21073.6455845453	2.58674469435704	0.100488647761759	2249	n.s	n.s
Dark D5:Light D5	-8.83100524008016	0.920905583998026	21073.6455845453	-9.58947952269024	0	2249	*	Light D5
Dark D5:Light D6	-22.8360090041414	0.92575745225966	21073.6455845453	-24.6673779923688	0	2249	*	Light D6
Dark D6:Light D4	8.91923085741442	0.719354256268699	21073.6455845453	12.3989408274007	0	2249	*	Dark D6
Dark D6:Light D5	-1.86729831821764	0.891085662215216	21073.6455845453	-2.09553177365191	0.289527197131767	2249	n.s	n.s
Dark D6:Light D6	-15.8723020822785	0.896099002980703	21073.6455845453	-17.7126657093494	0	2249	*	Light D6
Light D4:Light D5	-10.786529175632	0.855103403513308	21073.6455845453	-12.6142980267815	0	2249	*	Light D5
Light D4:Light D6	-24.7915329396932	0.86032644761254	21073.6455845453	-28.8164254493062	0	2249	*	Light D6
Light D5:Light D6	-14.0050037640609	1.00832767827813	21073.6455845453	-13.8893378271402	0	2249	*	Light D6
Dark D4:Dark D5	-1.9381313287428	0.752720366655396	21073.6455845453	-2.57483577514264	0.103494763128723	2279	n.s	n.s
Dark D4:Dark D6	-8.8628360102783	0.715993003883769	21073.6455845453	-12.3783835347601	0	2279	*	Dark D6
Dark D4:Light D4	0.0356880433602385	0.670608795561894	21073.6455845453	0.0532173803809655	0.999999940315398	2279	n.s	n.s
Dark D4:Light D5	-11.0368855777432	0.852925867881168	21073.6455845453	-12.9400291319114	0	2279	*	Light D5
Dark D4:Light D6	-24.4981782140735	0.858341120760603	21073.6455845453	-28.5413079037445	0	2279	*	Light D6
Dark D5:Dark D6	-6.92470468153536	0.796509088058189	21073.6455845453	-8.6938175412626	0	2279	*	Dark D6
Dark D5:Light D4	1.97381937210324	0.75597437539957	21073.6455845453	2.61096068376653	0.0945886398715778	2279	n.s	n.s
Dark D5:Light D5	-9.09875424900018	0.921554817536302	21073.6455845453	-9.87326426584685	0	2279	*	Light D5
Dark D5:Light D6	-22.5600468853306	0.926569061222657	21073.6455845453	-24.347938895738	0	2279	*	Light D6
Dark D6:Light D4	8.89852405363862	0.719413051534548	21073.6455845453	12.3691445889918	0	2279	*	Dark D6
Dark D6:Light D5	-2.17404956746483	0.891807715358109	21073.6455845453	-2.43780080618817	0.143349714791865	2279	n.s	n.s
Dark D6:Light D6	-15.6353422037953	0.896988263375307	21073.6455845453	-17.4309328696906	0	2279	*	Light D6
Light D4:Light D5	-11.0725736211034	0.85579886253424	21073.6455845453	-12.9382897148456	0	2279	*	Light D5
Light D4:Light D6	-24.5338662574338	0.861196050042679	21073.6455845453	-28.4881314263088	0	2279	*	Light D6
Light D5:Light D6	-13.4612926363304	1.00966553767629	21073.6455845453	-13.3324275554765	0	2279	*	Light D6
Dark D4:Dark D5	-1.95497034834432	0.752703013651817	21073.6455845453	-2.59726653525615	0.0978903514856233	2309	n.s	n.s
Dark D4:Dark D6	-8.84485209540964	0.715984855077086	21073.6455845453	-12.3534066854771	0	2309	*	Dark D6
Dark D4:Light D4	0.0368752305242879	0.670585519196679	21073.6455845453	0.0549896015775321	0.999999929700629	2309	n.s	n.s
Dark D4:Light D5	-11.3136603932877	0.852993661951202	21073.6455845453	-13.2634753315845	0	2309	*	Light D5
Dark D4:Light D6	-24.1704970252332	0.858419740312252	21073.6455845453	-28.1569678447063	0	2309	*	Light D6
Dark D5:Dark D6	-6.88988174706543	0.796517664563051	21073.6455845453	-8.65000495732263	0	2309	*	Dark D6
Dark D5:Light D4	1.99184557886844	0.755970483137121	21073.6455845453	2.63481924664927	0.0890483110052849	2309	n.s	n.s
Dark D5:Light D5	-9.35869004494359	0.921631306143957	21073.6455845453	-10.1544836666841	0	2309	*	Light D5
Dark D5:Light D6	-22.2155266768892	0.926655560445914	21073.6455845453	-23.9738772691322	0	2309	*	Light D6
Dark D6:Light D4	8.88172732593398	0.719419007116617	21073.6455845453	12.3456945647452	0	2309	*	Dark D6
Dark D6:Light D5	-2.46880829787816	0.891894857862203	21073.6455845453	-2.7680485834347	0.0627207442441146	2309	n.s	n.s
Dark D6:Light D6	-15.3256449298236	0.897085670759229	21073.6455845453	-17.0838142101335	0	2309	*	Light D6
Light D4:Light D5	-11.350535623812	0.855878252057615	21073.6455845453	-13.2618577426453	0	2309	*	Light D5
Light D4:Light D6	-24.2073722557576	0.861286157777876	21073.6455845453	-28.1060737330469	0	2309	*	Light D6
Light D5:Light D6	-12.8568366319456	1.00981511880315	21073.6455845453	-12.7318717976651	0	2309	*	Light D6
Dark D4:Dark D5	-1.97155634054926	0.752685571829611	21073.6455845453	-2.61936247264158	0.0926071442870741	2339	n.s	n.s
Dark D4:Dark D6	-8.8297807254267	0.715918228815388	21073.6455845453	-12.3335045400885	0	2339	*	Dark D6
Dark D4:Light D4	0.0380410795188766	0.670563041947523	21073.6455845453	0.0567300568912857	0.999999917857531	2339	n.s	n.s
Dark D4:Light D5	-11.577916983095	0.852406230255871	21073.6455845453	-13.5826282963929	0	2339	*	Light D5
Dark D4:Light D6	-23.8126882979118	0.857676663020223	21073.6455845453	-27.764178885383	0	2339	*	Light D6
Dark D5:Dark D6	-6.85822438487753	0.796473316809992	21073.6455845453	-8.61073966965504	0	2339	*	Dark D6
Dark D5:Light D4	2.00959742006805	0.755966920377834	21073.6455845453	2.65831396308141	0.083849404356299	2339	n.s	n.s
Dark D5:Light D5	-9.60636064254579	0.921101088533627	21073.6455845453	-10.4292142981167	0	2339	*	Light D5
Dark D5:Light D6	-21.8411319573624	0.925980611144537	21073.6455845453	-23.5870294631399	0	2339	*	Light D6
Dark D6:Light D4	8.86782180494561	0.719367204368146	21073.6455845453	12.3272533847781	0	2339	*	Dark D6
Dark D6:Light D5	-2.74813625766821	0.891308163079491	21073.6455845453	-3.08326162768815	0.0250549145078234	2339	*	Light D5
Dark D6:Light D6	-14.982907572485	0.896349886179565	21073.6455845453	-16.7154677024007	0	2339	*	Light D6
Light D4:Light D5	-11.615958062614	0.8553050015419	21073.6455845453	-13.5810711286305	0	2339	*	Light D5
Light D4:Light D6	-23.8507293774308	0.860557681140695	21073.6455845453	-27.7154337241124	0	2339	*	Light D6
Light D5:Light D6	-12.2347713148168	1.00871234172435	21073.6455845453	-12.1290984641886	0	2339	*	Light D6
Dark D4:Dark D5	-1.98788443270109	0.752668019740189	21073.6455845453	-2.64111717326224	0.0876300060250303	2369	n.s	n.s
Dark D4:Dark D6	-8.81634019902847	0.715825683777016	21073.6455845453	-12.3163228127126	0	2369	*	Dark D6
Dark D4:Light D4	0.0391859237636538	0.670541298348371	21073.6455845453	0.0584392398502132	0.99999990472544	2369	n.s	n.s
Dark D4:Light D5	-11.8276064708778	0.851543658983282	21073.6455845453	-13.8896066526989	0	2369	*	Light D5
Dark D4:Light D6	-23.4713930906426	0.856594713895884	21073.6455845453	-27.400814772592	0	2369	*	Light D6
Dark D5:Dark D6	-6.82845576632727	0.796405296237214	21073.6455845453	-8.57409637855218	0	2369	*	Dark D6
Dark D5:Light D4	2.02707035646483	0.755963609293138	21073.6455845453	2.68143906868776	0.0789739727283748	2369	n.s	n.s
Dark D5:Light D5	-9.83972203817658	0.920316026887266	21073.6455845453	-10.69167737028	0	2369	*	Light D5
Dark D5:Light D6	-21.4835086579412	0.924991616216082	21073.6455845453	-23.225625271962	0	2369	*	Light D6
Dark D6:Light D4	8.85552612279196	0.71928998953691	21073.6455845453	12.3114825058156	0	2369	*	Dark D6
Dark D6:Light D5	-3.01126627184947	0.8904372722703	21073.6455845453	-3.38178372090356	0.00941231593545577	2369	*	Light D5
Dark D6:Light D6	-14.6550528916143	0.895268918553881	21073.6455845453	-16.3694422847679	0	2369	*	Light D6
Light D4:Light D5	-11.8667923946415	0.854457888119804	21073.6455845453	-13.8880950830167	0	2369	*	Light D5
Light D4:Light D6	-23.5105790144062	0.859491816886304	21073.6455845453	-27.354046370771	0	2369	*	Light D6
Light D5:Light D6	-11.6437866197648	1.00708819325843	21073.6455845453	-11.5618341052052	0	2369	*	Light D6
Dark D4:Dark D5	-2.00395034858175	0.752650352835625	21073.6455845453	-2.66252495734816	0.0829439648159898	2399	n.s	n.s
Dark D4:Dark D6	-8.80318550516287	0.715755561517634	21073.6455845453	-12.2991506856017	0	2399	*	Dark D6
Dark D4:Light D4	0.0403101014379104	0.670520230806141	21073.6455845453	0.0601176513189573	0.999999890247056	2399	n.s	n.s
Dark D4:Light D5	-12.0637357241271	0.850952197243843	21073.6455845453	-14.1767490150451	0	2399	*	Light D5
Dark D4:Light D6	-23.1951789730449	0.855861189803841	21073.6455845453	-27.101566526648	0	2399	*	Light D6
Dark D5:Dark D6	-6.79923515658103	0.796357051585194	21073.6455845453	-8.53792296187592	0	2399	*	Dark D6
Dark D5:Light D4	2.04426045001975	0.755960495854767	21073.6455845453	2.70418951946464	0.074404455906592	2399	n.s	n.s
Dark D5:Light D5	-10.0597853755452	0.919781589092394	21073.6455845453	-10.9371458342321	0	2399	*	Light D5
Dark D5:Light D6	-21.1912286244628	0.92432510830964	21073.6455845453	-22.926163569457	0	2399	*	Light D6
Dark D6:Light D4	8.84349560660058	0.719235420051627	21073.6455845453	12.2956897839734	0	2399	*	Dark D6
Dark D6:Light D5	-3.26055021896442	0.88984342761396	21073.6455845453	-3.66418418991677	0.00339278707098056	2399	*	Light D5
Dark D6:Light D6	-14.391993467882	0.894539020861409	21073.6455845453	-16.0887262961688	0	2399	*	Light D6
Light D4:Light D5	-12.1040458255649	0.853881260798281	21073.6455845453	-14.175326689157	0	2399	*	Light D5
Light D4:Light D6	-23.2354890744828	0.858773510155874	21073.6455845453	-27.0565973445843	0	2399	*	Light D6
Light D5:Light D6	-11.1314432489177	1.00598890493875	21073.6455845453	-11.0651749679043	0	2399	*	Light D6
Dark D4:Dark D5	-2.01975041811471	0.752632563039911	21073.6455845453	-2.68358096274344	0.0785342767124344	2429	n.s	n.s
Dark D4:Dark D6	-8.78911791159356	0.715740830894286	21073.6455845453	-12.2797492223714	0	2429	*	Dark D6
Dark D4:Light D4	0.0414139564691141	0.670499783061882	21073.6455845453	0.0617658014444009	0.999999874368631	2429	n.s	n.s
Dark D4:Light D5	-12.2906129445646	0.850992848605884	21073.6455845453	-14.4426747706509	0	2429	*	Light D5
Dark D4:Light D6	-23.028002134429	0.855925912720572	21073.6455845453	-26.9042002259684	0	2429	*	Light D6
Dark D5:Dark D6	-6.76936749347885	0.796358205671828	21073.6455845453	-8.50040527650247	0	2429	*	Dark D6
Dark D5:Light D4	2.0611643745838	0.755957523724166	21073.6455845453	2.72656109622354	0.0701237385994182	2429	n.s	n.s
Dark D5:Light D5	-10.2708625264499	0.919831660135069	21073.6455845453	-11.1660241450503	0	2429	*	Light D5
Dark D5:Light D6	-21.0082517163144	0.92439743761896	21073.6455845453	-22.7264278992669	0	2429	*	Light D6
Dark D6:Light D4	8.83053186806262	0.719236252381999	21073.6455845453	12.2776512429918	0	2429	*	Dark D6
Dark D6:Light D5	-3.50149503297099	0.889898380610316	21073.6455845453	-3.93471334397707	0.0011751940006004	2429	*	Light D5
Dark D6:Light D6	-14.2388842228356	0.894616938957574	21073.6455845453	-15.9161799903175	0	2429	*	Light D6
Light D4:Light D5	-12.3320269010337	0.853934820711674	21073.6455845453	-14.4414147332184	0	2429	*	Light D5
Light D4:Light D6	-23.0694160908981	0.858850986908321	21073.6455845453	-26.860790105095	0	2429	*	Light D6
Light D5:Light D6	-10.7373891898644	1.00610305520496	21073.6455845453	-10.6722558234127	0	2429	*	Light D6
Dark D4:Dark D5	-2.03528159297031	0.752614625002905	21073.6455845453	-2.70428121558553	0.0743864843353609	2459	n.s	n.s
Dark D4:Dark D6	-8.77327246899668	0.715778471013084	21073.6455845453	-12.2569661205084	0	2459	*	Dark D6
Dark D4:Light D4	0.0424978386703287	0.670479895862379	21073.6455845453	0.063384210224033	0.9999998570401	2459	n.s	n.s
Dark D4:Light D5	-12.5156177452185	0.851614907492646	21073.6455845453	-14.6963347342844	0	2459	*	Light D5
Dark D4:Light D6	-23.0030303181554	0.856718791385424	21073.6455845453	-26.8501526398838	0	2459	*	Light D6
Dark D5:Dark D6	-6.7379908760262	0.796406017779617	21073.6455845453	-8.46049719063116	0	2459	*	Dark D6
Dark D5:Light D4	2.07777943164081	0.75595461673233	21073.6455845453	2.7485504892108	0.0661152026197311	2459	n.s	n.s
Dark D5:Light D5	-10.4803361522481	0.920419293652758	21073.6455845453	-11.3864802971002	0	2459	*	Light D5
Dark D5:Light D6	-20.9677487251849	0.925143671533065	21073.6455845453	-22.6643162250022	0	2459	*	Light D6
Dark D6:Light D4	8.81577030766701	0.719289423239768	21073.6455845453	12.2562212411795	0	2459	*	Dark D6
Dark D6:Light D5	-3.74234527622178	0.890551179709293	21073.6455845453	-4.20227984813114	0.000381183606815938	2459	*	Light D5
Dark D6:Light D6	-14.2297578491587	0.895433158023839	21073.6455845453	-15.8914796952156	0	2459	*	Light D6
Light D4:Light D5	-12.5581155838888	0.854567964166844	21073.6455845453	-14.6952800835827	0	2459	*	Light D5
Light D4:Light D6	-23.0455281568256	0.859654315536433	21073.6455845453	-26.8079014323856	0	2459	*	Light D6
Light D5:Light D6	-10.4874125729368	1.00732798553338	21073.6455845453	-10.4111200359273	0	2459	*	Light D6
Dark D4:Dark D5	-2.05054146524228	0.752596497309041	21073.6455845453	-2.72462265314033	0.0704864758479942	2489	n.s	n.s
Dark D4:Dark D6	-8.7552545605765	0.71583227298981	21073.6455845453	-12.2308743136273	0	2489	*	Dark D6
Dark D4:Light D4	0.0435621030022446	0.670460507291012	21073.6455845453	0.0649734063804247	0.999999838215174	2489	n.s	n.s
Dark D4:Light D5	-12.7484896485151	0.852398504275916	21073.6455845453	-14.9560206693986	0	2489	*	Light D5
Dark D4:Light D6	-23.1376706599243	0.857707497176066	21073.6455845453	-26.976178634445	0	2489	*	Light D6
Dark D5:Dark D6	-6.7047130953342	0.796467906216182	21073.6455845453	-8.4180580824488	0	2489	*	Dark D6
Dark D5:Light D4	2.09410356824455	0.755951680384364	21073.6455845453	2.77015531889525	0.0623627799712636	2489	n.s	n.s
Dark D5:Light D5	-10.6979481832728	0.921156063077978	21073.6455845453	-11.6136109960851	0	2489	*	Light D5
Dark D5:Light D6	-21.087129194682	0.926070965510959	21073.6455845453	-22.770532691355	0	2489	*	Light D6
Dark D6:Light D4	8.7988166635788	0.719358841858074	21073.6455845453	12.2314707925906	0	2489	*	Dark D6
Dark D6:Light D5	-3.99323508793856	0.891371150864507	21073.6455845453	-4.47987921088278	0.000109469767956338	2489	*	Light D5
Dark D6:Light D6	-14.3824160993478	0.896449367885095	21073.6455845453	-16.0437573103307	0	2489	*	Light D6
Light D4:Light D5	-12.7920517515176	0.855362210013771	21073.6455845453	-14.9551284844717	0	2489	*	Light D5
Light D4:Light D6	-23.1812327629267	0.860652921301575	21073.6455845453	-26.934472874233	0	2489	*	Light D6
Light D5:Light D6	-10.389181011409	1.00885521016427	21073.6455845453	-10.2979901444107	0	2489	*	Light D6
Dark D4:Dark D5	-2.06552828479875	0.752578137229718	21073.6455845453	-2.74460309517105	0.0668205426037733	2519	n.s	n.s
Dark D4:Dark D6	-8.73520487118898	0.715856703298489	21073.6455845453	-12.2024489411629	0	2519	*	Dark D6
Dark D4:Light D4	0.0446071080920376	0.670441557441342	21073.6455845453	0.0665339246902819	0.999999817851414	2519	n.s	n.s
Dark D4:Light D5	-13.0002011302363	0.85283198125474	21073.6455845453	-15.2435666297476	0	2519	*	Light D5
Dark D4:Light D6	-23.4305124094194	0.858249321740897	21073.6455845453	-27.3003564534048	0	2519	*	Light D6
Dark D5:Dark D6	-6.66967658639012	0.796502908743511	21073.6455845453	-8.37370022529056	0	2519	*	Dark D6
Dark D5:Light D4	2.11013539289087	0.755948620669843	21073.6455845453	2.79137408971139	0.058851004441859	2519	n.s	n.s
Dark D5:Light D5	-10.9346728454375	0.921568473906088	21073.6455845453	-11.8652852772737	0	2519	*	Light D5
Dark D5:Light D6	-21.3649841246206	0.926584028633484	21073.6455845453	-23.0577945058361	0	2519	*	Light D6
Dark D6:Light D4	8.77981197928088	0.719399143760873	21073.6455845453	12.2043681250186	0	2519	*	Dark D6
Dark D6:Light D5	-4.26499625904745	0.891832438802641	21073.6455845453	-4.78228428736408	2.56565283420773e-05	2519	*	Light D5
Dark D6:Light D6	-14.6953075382307	0.897014274628779	21073.6455845453	-16.3824678757897	0	2519	*	Light D6
Light D4:Light D5	-13.0448082383282	0.855807628238285	21073.6455845453	-15.2426875011403	0	2519	*	Light D5
Light D4:Light D6	-23.4751195175113	0.861206250889086	21073.6455845453	-27.258417473487	0	2519	*	Light D6
Light D5:Light D6	-10.4303112791832	1.00970598509194	21073.6455845453	-10.3300479874183	0	2519	*	Light D6
Dark D4:Dark D5	-2.08024096993211	0.752559519003351	21073.6455845453	-2.76422119101897	0.0633754288741737	2549	n.s	n.s
Dark D4:Dark D6	-8.71378369717422	0.715826112894428	21073.6455845453	-12.1730452971885	0	2549	*	Dark D6
Dark D4:Light D4	0.0456332141988014	0.670422994039319	21073.6455845453	0.0680663023263267	0.999999795910283	2549	n.s	n.s
Dark D4:Light D5	-13.2815446023381	0.852639118181668	21073.6455845453	-15.5769824760823	0	2549	*	Light D5
Dark D4:Light D6	-23.8606601573174	0.858001811183206	21073.6455845453	-27.8095685187575	0	2549	*	Light D6
Dark D5:Dark D6	-6.63354272724212	0.79648795185549	21073.6455845453	-8.32849098569374	0	2549	*	Dark D6
Dark D5:Light D4	2.12587418413096	0.755945367231034	21073.6455845453	2.81220611473269	0.0555650535555475	2549	n.s	n.s
Dark D5:Light D5	-11.201303632406	0.921400835294719	21073.6455845453	-12.1568194897752	0	2549	*	Light D5
Dark D5:Light D6	-21.7804191873854	0.926365554969382	21073.6455845453	-23.5116893871397	0	2549	*	Light D6
Dark D6:Light D4	8.75941691137291	0.719384761678874	21073.6455845453	12.1762614083324	0	2549	*	Dark D6
Dark D6:Light D5	-4.5677609051641	0.891650364414926	21073.6455845453	-5.12281617039581	4.42720073956515e-06	2549	*	Light D5
Dark D6:Light D6	-15.1468764601434	0.89677980266556	21073.6455845453	-16.8902961631398	0	2549	*	Light D6
Light D4:Light D5	-13.327177816537	0.855628936627268	21073.6455845453	-15.5758848795721	0	2549	*	Light D5
Light D4:Light D6	-23.9062933715163	0.860973007325283	21073.6455845453	-27.7666003093222	0	2549	*	Light D6
Light D5:Light D6	-10.5791155549794	1.00935645600084	21073.6455845453	-10.4810500711461	0	2549	*	Light D6
Dark D4:Dark D5	-2.09467910568111	0.752540643642047	21073.6455845453	-2.78347637882196	0.0601383676850598	2579	n.s	n.s
Dark D4:Dark D6	-8.69207857517247	0.715750590093783	21073.6455845453	-12.1440047629351	0	2579	*	Dark D6
Dark D4:Light D4	0.046640780918068	0.670404775541191	21073.6455845453	0.0695710749978127	0.999999772357185	2579	n.s	n.s
Dark D4:Light D5	-13.601609543063	0.851948056223691	21073.6455845453	-15.9653038042635	0	2579	*	Light D5
Dark D4:Light D6	-24.3896251922127	0.857131540354582	21073.6455845453	-28.4549384125139	0	2579	*	Light D6
Dark D5:Dark D6	-6.59739946949142	0.796432107931973	21073.6455845453	-8.28369349224546	0	2579	*	Dark D6
Dark D5:Light D4	2.14131988659912	0.755941885846953	21073.6455845453	2.83265145997301	0.0524907740578574	2579	n.s	n.s
Dark D5:Light D5	-11.5069304373819	0.920771788076175	21073.6455845453	-12.4970493084112	0	2579	*	Light D5
Dark D5:Light D6	-22.2949460865317	0.925569917774252	21073.6455845453	-24.0878032641176	0	2579	*	Light D6
Dark D6:Light D4	8.73871935609063	0.719325700510067	21073.6455845453	12.1484876042856	0	2579	*	Dark D6
Dark D6:Light D5	-4.90953096789048	0.890955582798496	21073.6455845453	-5.51041046565938	4.54069639443944e-07	2579	*	Light D5
Dark D6:Light D6	-15.6975466170403	0.895913409576901	21073.6455845453	-17.5212765533374	0	2579	*	Light D6
Light D4:Light D5	-13.648250323981	0.854953827183234	21073.6455845453	-15.9637279699035	0	2579	*	Light D5
Light D4:Light D6	-24.4362659731306	0.860119197313463	21073.6455845453	-28.4103250450124	0	2579	*	Light D6
Light D5:Light D6	-10.78801564915	1.0080562581516	21073.6455845453	-10.7017991921713	0	2579	*	Light D6
Dark D4:Dark D5	-2.10884292501174	0.752521533857573	21073.6455845453	-2.80236887601263	0.057097101749811	2609	n.s	n.s
Dark D4:Dark D6	-8.67145154338712	0.715668710156923	21073.6455845453	-12.1165721238333	0	2609	*	Dark D6
Dark D4:Light D4	0.0476301648975834	0.67038686950677	21073.6455845453	0.0710487735725296	0.999999747161518	2609	n.s	n.s
Dark D4:Light D5	-13.9663472955007	0.851200964866665	21073.6455845453	-16.4078142200983	0	2609	*	Light D5
Dark D4:Light D6	-24.965603583174	0.856197307464477	21073.6455845453	-29.1587036837415	0	2609	*	Light D6
Dark D5:Dark D6	-6.56260861837549	0.796370070246445	21073.6455845453	-8.24065200785939	0	2609	*	Dark D6
Dark D5:Light D4	2.15647308990921	0.755938172041518	21073.6455845453	2.85271093545303	0.0496146899836174	2609	*	Dark D5
Dark D5:Light D5	-11.8575043704891	0.92009057627331	21073.6455845453	-12.8873229182676	0	2609	*	Light D5
Dark D5:Light D6	-22.8567606581623	0.924714775098474	21073.6455845453	-24.7176332353166	0	2609	*	Light D6
Dark D6:Light D4	8.71908170828507	0.719260317512396	21073.6455845453	12.1222893797902	0	2609	*	Dark D6
Dark D6:Light D5	-5.29489575211324	0.890201881233101	21073.6455845453	-5.94797187440089	0	2609	*	Light D5
Dark D6:Light D6	-16.2941520397862	0.894980522714204	21073.6455845453	-18.2061526773466	0	2609	*	Light D6
Light D4:Light D5	-14.0139774603982	0.854222912444631	21073.6455845453	-16.4055274756009	0	2609	*	Light D5
Light D4:Light D6	-25.0132337480716	0.859201682301994	21073.6455845453	-29.1121796701509	0	2609	*	Light D6
Light D5:Light D6	-10.999256287673	1.00665362204827	21073.6455845453	-10.9265551196175	0	2609	*	Light D6
Dark D4:Dark D5	-2.12273326954761	0.75250221777183	21073.6455845453	-2.8208996856289	0.0542398945395617	2639	n.s	n.s
Dark D4:Dark D6	-8.6533520914966	0.715622321036715	21073.6455845453	-12.0920656568685	0	2639	*	Dark D6
Dark D4:Light D4	0.0486017178280633	0.670369247366934	21073.6455845453	0.0724999215267711	0.999999720296645	2639	n.s	n.s
Dark D4:Light D5	-14.3774149856315	0.850866526470601	21073.6455845453	-16.8973799513175	0	2639	*	Light D5
Dark D4:Light D6	-25.529641346471	0.855787305339114	21073.6455845453	-29.8317598160148	0	2639	*	Light D6
Dark D5:Dark D6	-6.53061882194893	0.796339473438109	21073.6455845453	-8.20079757412213	0	2639	*	Dark D6
Dark D5:Light D4	2.17133498737579	0.755934230056867	21073.6455845453	2.87238611646471	0.0469239992533564	2639	*	Dark D5
Dark D5:Light D5	-12.2546817160838	0.919790789436239	21073.6455845453	-13.3233359768638	0	2639	*	Light D5
Dark D5:Light D6	-23.4069080769234	0.924344720564779	21073.6455845453	-25.3227043506255	0	2639	*	Light D6
Dark D6:Light D4	8.70195380932446	0.719230226189509	21073.6455845453	12.0989823459277	0	2639	*	Dark D6
Dark D6:Light D5	-5.72406289413511	0.889871053068204	21073.6455845453	-6.43246330397983	0	2639	*	Light D5
Dark D6:Light D6	-16.8762892549746	0.894577306417968	21073.6455845453	-18.8650987834131	0	2639	*	Light D6
Light D4:Light D5	-14.4260167034594	0.853903189883027	21073.6455845453	-16.8942063624749	0	2639	*	Light D5
Light D4:Light D6	-25.5782430642989	0.858806569485855	21073.6455845453	-29.7834739196417	0	2639	*	Light D6
Light D5:Light D6	-11.1522263608394	1.00604527508643	21073.6455845453	-11.0852131976678	0	2639	*	Light D6
Dark D4:Dark D5	-2.1363515288713	0.752482711328518	21073.6455845453	-2.83907058156797	0.0515555384866464	2669	n.s	n.s
Dark D4:Dark D6	-8.63912722686476	0.715629803341748	21073.6455845453	-12.0720618209624	0	2669	*	Dark D6
Dark D4:Light D4	0.0495557849009174	0.670351878896005	21073.6455845453	0.0739250331967895	0.999999691739915	2669	n.s	n.s
Dark D4:Light D5	-14.8314566019205	0.851140238425524	21073.6455845453	-17.4253970524956	0	2669	*	Light D5
Dark D4:Light D6	-26.0229191229902	0.856142904804418	21073.6455845453	-30.3955320740934	0	2669	*	Light D6
Dark D5:Dark D6	-6.50277569799366	0.796356848908742	21073.6455845453	-8.16565551850843	0	2669	*	Dark D6
Dark D5:Light D4	2.18590731377202	0.75593005060084	21073.6455845453	2.89167934524442	0.0444065675871008	2669	*	Dark D5
Dark D5:Light D5	-12.6951050730494	0.920053216236922	21073.6455845453	-13.7982291121955	0	2669	*	Light D5
Dark D5:Light D6	-23.8865675941191	0.924683128797611	21073.6455845453	-25.8321654740034	0	2669	*	Light D6
Dark D6:Light D4	8.6886830117657	0.719253685637259	21073.6455845453	12.0801369325866	0	2669	*	Dark D6
Dark D6:Light D5	-6.19232937505579	0.890164805291382	21073.6455845453	-6.95638531005371	0	2669	*	Light D5
Dark D6:Light D6	-17.3837918961257	0.894949355283231	21073.6455845453	-19.4243303193666	0	2669	*	Light D6
Light D4:Light D5	-14.8810123868213	0.85418941356954	21073.6455845453	-17.4212091023648	0	2669	*	Light D5
Light D4:Light D6	-26.072474907891	0.859174325865843	21073.6455845453	-30.345966031534	0	2669	*	Light D6
Light D5:Light D6	-11.1914625210699	1.00660222402586	21073.6455845453	-11.1180586074111	0	2669	*	Light D6
Dark D4:Dark D5	-2.14969956012413	0.752463010840575	21073.6455845453	-2.85688403171168	0.049033365936126	2699	*	Dark D5
Dark D4:Dark D6	-8.62986028369352	0.715674875848949	21073.6455845453	-12.0583529964729	0	2699	*	Dark D6
Dark D4:Light D4	0.0504927038433323	0.670334729685678	21073.6455845453	0.0753246126260062	0.999999661472624	2699	n.s	n.s
Dark D4:Light D5	-15.3199243507249	0.851825143436064	21073.6455845453	-17.9848229050012	0	2699	*	Light D5
Dark D4:Light D6	-26.3942153906446	0.857011342732515	21073.6455845453	-30.7979767297929	0	2699	*	Light D6
Dark D5:Dark D6	-6.48016072356955	0.796407562303289	21073.6455845453	-8.13673931576979	0	2699	*	Dark D6
Dark D5:Light D4	2.2001922639673	0.755925601147529	21073.6455845453	2.91059366242829	0.0420509259513602	2699	*	Dark D5
Dark D5:Light D5	-13.1702247906009	0.920695689273968	21073.6455845453	-14.3046447854953	0	2699	*	Light D5
Dark D5:Light D6	-24.2445158305206	0.925496039339246	21073.6455845453	-26.1962394218671	0	2699	*	Light D6
Dark D6:Light D4	8.68035298753693	0.719314463125127	21073.6455845453	12.0675357337101	0	2699	*	Dark D6
Dark D6:Light D5	-6.69006406703126	0.890881682355778	21073.6455845453	-7.5094866125663	0	2699	*	Light D5
Dark D6:Light D6	-17.7643551069511	0.895841804396982	21073.6455845453	-19.8297902819001	0	2699	*	Light D6
Light D4:Light D5	-15.3704170545682	0.85488528109914	21073.6455845453	-17.9795083555611	0	2699	*	Light D5
Light D4:Light D6	-26.4447080944881	0.860053027673025	21073.6455845453	-30.747764665206	0	2699	*	Light D6
Light D5:Light D6	-11.0742910399199	1.00794250055748	21073.6455845453	-10.9870265752211	0	2699	*	Light D6
Dark D4:Dark D5	-2.16277959249192	0.752443099701934	21073.6455845453	-2.87434304779811	0.0466632627321614	2729	*	Dark D5
Dark D4:Dark D6	-8.62626496630949	0.715717744982821	21073.6455845453	-12.0526073676105	0	2729	*	Dark D6
Dark D4:Light D4	0.0514128045501252	0.670317763318408	21073.6455845453	0.0766991527952447	0.999999629479974	2729	n.s	n.s
Dark D4:Light D5	-15.8294742108035	0.852466833888225	21073.6455845453	-18.5690206135094	0	2729	*	Light D5
Dark D4:Light D6	-26.6065590530574	0.857819008712763	21073.6455845453	-31.0165183830363	0	2729	*	Light D6
Dark D5:Dark D6	-6.46348537381746	0.796455839768736	21073.6455845453	-8.11530916226848	0	2729	*	Dark D6
Dark D5:Light D4	2.21419239704218	0.755920834527495	21073.6455845453	2.92913264975189	0.0398462719076229	2729	*	Dark D5
Dark D5:Light D5	-13.6666946183115	0.921297843790258	21073.6455845453	-14.8341762768988	0	2729	*	Light D5
Dark D5:Light D6	-24.4437794605655	0.926252376953134	21073.6455845453	-26.3899775792988	0	2729	*	Light D6
Dark D6:Light D4	8.67767777085956	0.719372932672225	21073.6455845453	12.0628360850678	0	2729	*	Dark D6
Dark D6:Light D5	-7.20320924449413	0.891555193387357	21073.6455845453	-8.07937556521476	0	2729	*	Light D5
Dark D6:Light D6	-17.9802940867481	0.896674083288016	21073.6455845453	-20.0522067291341	0	2729	*	Light D6
Light D4:Light D5	-15.8808870153537	0.855537976116113	21073.6455845453	-18.5624571424031	0	2729	*	Light D5
Light D4:Light D6	-26.6579718576075	0.86087105735823	21073.6455845453	-30.9662772720148	0	2729	*	Light D6
Light D5:Light D6	-10.7770848422541	1.00919384802835	21073.6455845453	-10.6789046161044	0	2729	*	Light D6
Dark D4:Dark D5	-2.17559412375056	0.752422964664904	21073.6455845453	-2.89145098690531	0.0444356796756803	2759	*	Dark D5
Dark D4:Dark D6	-8.62865149604565	0.715720986160903	21073.6455845453	-12.0558872282471	0	2759	*	Dark D6
Dark D4:Light D4	0.0523164092432467	0.670300946411598	21073.6455845453	0.0780491352776963	0.999999595751017	2759	n.s	n.s
Dark D4:Light D5	-16.3428975176181	0.852649226618921	21073.6455845453	-19.1671991334864	0	2759	*	Light D5
Dark D4:Light D6	-26.6421667597372	0.858044849179094	21073.6455845453	-31.04985337914	0	2759	*	Light D6
Dark D5:Dark D6	-6.45305737229526	0.796468039854213	21073.6455845453	-8.10209204813346	0	2759	*	Dark D6
Dark D5:Light D4	2.22791053299363	0.755915709619975	21073.6455845453	2.9473002143502	0.0377824695206921	2759	*	Dark D5
Dark D5:Light D5	-14.1673033938677	0.921474639912182	21073.6455845453	-15.3745993435239	0	2759	*	Light D5
Dark D5:Light D6	-24.4665726359867	0.926469520041742	21073.6455845453	-26.4083945631416	0	2759	*	Light D6
Dark D6:Light D4	8.68096790528901	0.71939183146266	21073.6455845453	12.067092682494	0	2759	*	Dark D6
Dark D6:Light D5	-7.71424602157246	0.891757476683035	21073.6455845453	-8.65060986117686	0	2759	*	Light D5
Dark D6:Light D6	-18.0135152636915	0.89691786509251	21073.6455845453	-20.0837958131579	0	2759	*	Light D6
Light D4:Light D5	-16.3952139268614	0.855732890972334	21073.6455845453	-19.1592658174353	0	2759	*	Light D5
Light D4:Light D6	-26.6944831689802	0.861109191817687	21073.6455845453	-31.0001140652462	0	2759	*	Light D6
Light D5:Light D6	-10.299269242119	1.00956219679528	21073.6455845453	-10.2017184030985	0	2759	*	Light D6
Dark D4:Dark D5	-2.18814581798443	0.752402610808522	21073.6455845453	-2.90821135725869	0.0423416351365764	2789	*	Dark D5
Dark D4:Dark D6	-8.63696910237297	0.71567333573945	21073.6455845453	-12.0683119952332	0	2789	*	Dark D6
Dark D4:Light D4	0.0532038330387081	0.670284253249246	21073.6455845453	0.0793750304901229	0.99999956027857	2789	n.s	n.s
Dark D4:Light D5	-16.8404848974019	0.852257755850779	21073.6455845453	-19.7598493903885	0	2789	*	Light D5
Dark D4:Light D6	-26.5049699265454	0.857549461425421	21073.6455845453	-30.9078031283336	0	2789	*	Light D6
Dark D5:Dark D6	-6.44882328438842	0.796434048641381	21073.6455845453	-8.09712153239722	0	2789	*	Dark D6
Dark D5:Light D4	2.24134965102326	0.755910210329648	21073.6455845453	2.96510037884766	0.0358500406268918	2789	*	Dark D5
Dark D5:Light D5	-14.6523390794174	0.921120053319162	21073.6455845453	-15.9070894468307	0	2789	*	Light D5
Dark D5:Light D6	-24.316824108561	0.926018330815077	21073.6455845453	-26.2595494056338	0	2789	*	Light D6
Dark D6:Light D4	8.69017293541151	0.719359933892274	21073.6455845453	12.0804238962701	0	2789	*	Dark D6
Dark D6:Light D5	-8.20351579502908	0.891369990264247	21073.6455845453	-9.20326675188733	0	2789	*	Light D5
Dark D6:Light D6	-17.868000824173	0.896430842768517	21073.6455845453	-19.9323806942986	0	2789	*	Light D6
Light D4:Light D5	-16.8936887304405	0.855355875241468	21073.6455845453	-19.7504795599509	0	2789	*	Light D5
Light D4:Light D6	-26.5581737595841	0.860628531763928	21073.6455845453	-30.8590440351204	0	2789	*	Light D6
Light D5:Light D6	-9.66448502914398	1.00883259941574	21073.6455845453	-9.57986987607373	0	2789	*	Light D6
Dark D4:Dark D5	-2.20043741463192	0.752382065616509	21073.6455845453	-2.92462767946078	0.0403727045262081	2819	*	Dark D5
Dark D4:Dark D6	-8.65091562122646	0.715596304196835	21073.6455845453	-12.0891004753525	0	2819	*	Dark D6
Dark D4:Light D4	0.054075384758761	0.670267667023879	21073.6455845453	0.0806772986661677	0.999999523059099	2819	n.s	n.s
Dark D4:Light D5	-17.3016689676523	0.851545302092433	21073.6455845453	-20.3179665546135	0	2819	*	Light D5
Dark D4:Light D6	-26.220347284451	0.856654804156839	21073.6455845453	-30.6078331169325	0	2819	*	Light D6
Dark D5:Dark D6	-6.45047820659428	0.796373225457439	21073.6455845453	-8.09981802551073	0	2819	*	Dark D6
Dark D5:Light D4	2.25451279939091	0.755904350738414	21073.6455845453	2.98253713871148	0.0340401431349997	2819	*	Dark D5
Dark D5:Light D5	-15.1012315530201	0.920468166225751	21073.6455845453	-16.4060334807021	0	2819	*	Light D5
Dark D5:Light D6	-24.0199098698188	0.92519711250993	21073.6455845453	-25.9619377806489	0	2819	*	Light D6
Dark D6:Light D4	8.70499100598516	0.719298629140112	21073.6455845453	12.1020542141052	0	2819	*	Dark D6
Dark D6:Light D5	-8.65075334642582	0.890651791893401	21073.6455845453	-9.712834381701	0	2819	*	Light D5
Dark D6:Light D6	-17.5694316632246	0.895538199253064	21073.6455845453	-19.6188523034289	0	2819	*	Light D6
Light D4:Light D5	-17.3557443524111	0.854658907825435	21073.6455845453	-20.3072175267798	0	2819	*	Light D5
Light D4:Light D6	-26.2744226692098	0.859749905894349	21073.6455845453	-30.5605414889554	0	2819	*	Light D6
Light D5:Light D6	-8.91867831679883	1.00749193352288	21073.6455845453	-8.85235704628722	0	2819	*	Light D6
Dark D4:Dark D5	-2.21247165890165	0.752361369546295	21073.6455845453	-2.94070342850785	0.0385209969067181	2849	*	Dark D5
Dark D4:Dark D6	-8.67009277865279	0.715529777878254	21073.6455845453	-12.1170257992086	0	2849	*	Dark D6
Dark D4:Light D4	0.0549313678227747	0.670251176831553	21073.6455845453	0.0819563914567808	0.999999484092564	2849	n.s	n.s
Dark D4:Light D5	-17.7067651413199	0.850964315856703	21073.6455845453	-20.8078820831561	0	2849	*	Light D5
Dark D4:Light D6	-25.8320476290264	0.855930963927251	21073.6455845453	-30.1800597451245	0	2849	*	Light D6
Dark D5:Dark D6	-6.45762111975105	0.79632145191517	21073.6455845453	-8.10931452897613	0	2849	*	Dark D6
Dark D5:Light D4	2.26740302672454	0.75589816305186	21073.6455845453	2.99961441574369	0.032344537070099	2849	*	Dark D5
Dark D5:Light D5	-15.4942934824182	0.919937638368946	21073.6455845453	-16.842765026866	0	2849	*	Light D5
Dark D5:Light D6	-23.6195759701245	0.924533832067457	21073.6455845453	-25.5475518048983	0	2849	*	Light D6
Dark D6:Light D4	8.72502414647548	0.719247590827533	21073.6455845453	12.13076589723	0	2849	*	Dark D6
Dark D6:Light D5	-9.03667236266721	0.890067504120547	21073.6455845453	-10.1527943901245	0	2849	*	Light D5
Dark D6:Light D6	-17.1619548503736	0.894817137739628	21073.6455845453	-19.1792871711486	0	2849	*	Light D6
Light D4:Light D5	-17.7616965091423	0.85409279392241	21073.6455845453	-20.7959798227215	0	2849	*	Light D5
Light D4:Light D6	-25.8869789968487	0.85904135451887	21073.6455845453	-30.134729673576	0	2849	*	Light D6
Light D5:Light D6	-8.1252824877065	1.00640703130875	21073.6455845453	-8.073554968252	0	2849	*	Light D6
Dark D4:Dark D5	-2.22425126224311	0.752340559340102	21073.6455845453	-2.95644204559975	0.03677912330788	2879	*	Dark D5
Dark D4:Dark D6	-8.69417701423919	0.715506207958746	21073.6455845453	-12.1510853679979	0	2879	*	Dark D6
Dark D4:Light D4	0.0557720810629121	0.670234772292691	21073.6455845453	0.0832127537521382	0.999999443382235	2879	n.s	n.s
Dark D4:Light D5	-18.0386268040259	0.850874758862875	21073.6455845453	-21.200096272844	0	2879	*	Light D5
Dark D4:Light D6	-25.3966675953748	0.855828404831313	21073.6455845453	-29.6749528900955	0	2879	*	Light D6
Dark D5:Dark D6	-6.4699257519963	0.796307921630102	21073.6455845453	-8.12490441982779	0	2879	*	Dark D6
Dark D5:Light D4	2.2800233433058	0.755891676273111	21073.6455845453	3.01633609004315	0.0307555436928024	2879	*	Dark D5
Dark D5:Light D5	-15.814375541783	0.919861417585484	21073.6455845453	-17.1921283352591	0	2879	*	Light D5
Dark D5:Light D6	-23.1724163331319	0.924445472056436	21073.6455845453	-25.066287881301	0	2879	*	Light D6
Dark D6:Light D4	8.74994909530224	0.719239092955385	21073.6455845453	12.1655638312822	0	2879	*	Dark D6
Dark D6:Light D5	-9.34444978978653	0.889987367331665	21073.6455845453	-10.4995308167157	0	2879	*	Light D5
Dark D6:Light D6	-16.7024905811356	0.894724492342623	21073.6455845453	-18.6677471378973	0	2879	*	Light D6
Light D4:Light D5	-18.0943988850886	0.854016155809449	21073.6455845453	-21.187419888958	0	2879	*	Light D5
Light D4:Light D6	-25.4524396764375	0.858951685259705	21073.6455845453	-29.6319806028926	0	2879	*	Light D6
Light D5:Light D6	-7.35804079134891	1.0062656894244	21073.6455845453	-7.31222466261154	0	2879	*	Light D6
Dark D4:Dark D5	-2.23577889915182	0.752319654706884	21073.6455845453	-2.97184698706685	0.0351401625863177	2909	*	Dark D5
Dark D4:Dark D6	-8.72307192869539	0.715530062294244	21073.6455845453	-12.19106280556	0	2909	*	Dark D6
Dark D4:Light D4	0.0565978193829437	0.670218439325092	21073.6455845453	0.0844468251872293	0.999999400934489	2909	n.s	n.s
Dark D4:Light D5	-18.2840517423022	0.851315615248338	21073.6455845453	-21.4774067511595	0	2909	*	Light D5
Dark D4:Light D6	-24.9763862711069	0.856391823969629	21073.6455845453	-29.1646715580889	0	2909	*	Light D6
Dark D5:Dark D6	-6.48729302954331	0.79633666737402	21073.6455845453	-8.14642009507818	0	2909	*	Dark D6
Dark D5:Light D4	2.29237671853502	0.755884899124833	21073.6455845453	3.03270606568427	0.029266004134008	2909	*	Dark D5
Dark D5:Light D5	-16.0482728431501	0.920275553513878	21073.6455845453	-17.4385517271139	0	2909	*	Light D5
Dark D5:Light D6	-22.7406073719549	0.924973390851842	21073.6455845453	-24.5851476343684	0	2909	*	Light D6
Dark D6:Light D4	8.77966974807842	0.719277566004022	21073.6455845453	12.2062332582598	0	2909	*	Dark D6
Dark D6:Light D5	-9.56097981360668	0.890452228351743	21073.6455845453	-10.7372181338738	0	2909	*	Light D5
Dark D6:Light D6	-16.2533143424114	0.895306567790602	21073.6455845453	-18.1539094284996	0	2909	*	Light D6
Light D4:Light D5	-18.3406495616851	0.854467801376498	21073.6455845453	-21.4644127398825	0	2909	*	Light D5
Light D4:Light D6	-25.0329840904898	0.859525394025365	21073.6455845453	-29.1241937288836	0	2909	*	Light D6
Light D5:Light D6	-6.69233452880485	1.00713894567732	21073.6455845453	-6.6448969703025	0	2909	*	Light D6
Dark D4:Dark D5	-2.24705724311744	0.752298656539047	21073.6455845453	-2.98692178111155	0.0335976288096438	2939	*	Dark D5
Dark D4:Dark D6	-8.75701043720258	0.715575546719459	21073.6455845453	-12.2377161675646	0	2939	*	Dark D6
Dark D4:Light D4	0.057408874172495	0.670202159529634	21073.6455845453	0.0856590408672901	0.999999356758611	2939	n.s	n.s
Dark D4:Light D5	-18.4348161732237	0.851986424150022	21073.6455845453	-21.6374529577923	0	2939	*	Light D5
Dark D4:Light D6	-24.6309064360535	0.857239688947812	21073.6455845453	-28.7328115503912	0	2939	*	Light D6
Dark D5:Dark D6	-6.50995319408494	0.796384514345358	21073.6455845453	-8.17438445477087	0	2939	*	Dark D6
Dark D5:Light D4	2.3044661172901	0.755877817850722	21073.6455845453	3.04872832998681	0.0278692417322925	2939	*	Dark D5
Dark D5:Light D5	-16.1877589301062	0.920902165505151	21073.6455845453	-17.5781527467975	0	2939	*	Light D5
Dark D5:Light D6	-22.3838491929357	0.925764449423986	21073.6455845453	-24.178773776486	0	2939	*	Light D6
Dark D6:Light D4	8.81441931137502	0.719337332451008	21073.6455845453	12.2535268416301	0	2939	*	Dark D6
Dark D6:Light D5	-9.67780573602124	0.89115406166439	21073.6455845453	-10.8598570688734	0	2939	*	Light D5
Dark D6:Light D6	-15.8738959988509	0.89617776080416	21073.6455845453	-17.7128876581438	0	2939	*	Light D6
Light D4:Light D5	-18.4922250473963	0.855148350664195	21073.6455845453	-21.6245813174209	0	2939	*	Light D5
Light D4:Light D6	-24.6883153102262	0.860382309801047	21073.6455845453	-28.6945873119301	0	2939	*	Light D6
Light D5:Light D6	-6.19609026282933	1.00844785769162	21073.6455845453	-6.14418506179628	0	2939	*	Light D6
Dark D4:Dark D5	-2.2580890405732	0.752277557721744	21073.6455845453	-3.0016700849242	0.0321454409298962	2969	*	Dark D5
Dark D4:Dark D6	-8.79658223550507	0.715603678303512	21073.6455845453	-12.2925335660085	0	2969	*	Dark D6
Dark D4:Light D4	0.0582055334965617	0.670185913518097	21073.6455845453	0.0868498312520709	0.999999310866614	2969	n.s	n.s
Dark D4:Light D5	-18.4882634765699	0.852446706425201	21073.6455845453	-21.6884684253187	0	2969	*	Light D5
Dark D4:Light D6	-24.4096735742994	0.857817646666391	21073.6455845453	-28.4555507445657	0	2969	*	Light D6
Dark D5:Dark D6	-6.53849319493173	0.796416430160409	21073.6455845453	-8.20989239714052	0	2969	*	Dark D6
Dark D5:Light D4	2.3162945740699	0.755870409805138	21073.6455845453	3.06440699890215	0.0265590282691703	2969	*	Dark D5
Dark D5:Light D5	-16.2301744359965	0.921333757651842	21073.6455845453	-17.6159554571859	0	2969	*	Light D5
Dark D5:Light D6	-22.1515845337258	0.926305360355297	21073.6455845453	-23.9139116340957	0	2969	*	Light D6
Dark D6:Light D4	8.85478776900163	0.719379596441259	21073.6455845453	12.3089225949775	0	2969	*	Dark D6
Dark D6:Light D5	-9.69168124106483	0.891640432954227	21073.6455845453	-10.8694950148838	0	2969	*	Light D5
Dark D6:Light D6	-15.6130913387942	0.896776666335532	21073.6455845453	-17.4102337013222	0	2969	*	Light D6
Light D4:Light D5	-18.5464690100665	0.855618937702698	21073.6455845453	-21.6760852206743	0	2969	*	Light D5
Light D4:Light D6	-24.4678791077959	0.860970089027791	21073.6455845453	-28.4189653271521	0	2969	*	Light D6
Light D5:Light D6	-5.92141009772945	1.0093488747767	21073.6455845453	-5.86656432250885	0	2969	*	Light D6
Dark D4:Dark D5	-2.26887721754332	0.752256358995574	21073.6455845453	-3.01609576364734	0.0307778925747216	2999	*	Dark D5
Dark D4:Dark D6	-8.84267428902137	0.715587414726925	21073.6455845453	-12.357224438325	0	2999	*	Dark D6
Dark D4:Light D4	0.0589880820802478	0.670169685820689	21073.6455845453	0.0880196214903559	0.999999263273082	2999	n.s	n.s
Dark D4:Light D5	-18.4474280088991	0.852399589353002	21073.6455845453	-21.6417607883895	0	2999	*	Light D5
Dark D4:Light D6	-24.3454206433255	0.857755324549701	21073.6455845453	-28.382710018275	0	2999	*	Light D6
Dark D5:Dark D6	-6.57379707147811	0.796408119051603	21073.6455845453	-8.2543069491889	0	2999	*	Dark D6
Dark D5:Light D4	2.32786529962351	0.755862663651288	21073.6455845453	3.07974637664793	0.0253295513568296	2999	*	Dark D5
Dark D5:Light D5	-16.1785507913559	0.921295611499526	21073.6455845453	-17.560651097668	0	2999	*	Light D5
Dark D5:Light D6	-22.0765434257821	0.926253065109938	21073.6455845453	-23.8342460147884	0	2999	*	Light D6
Dark D6:Light D4	8.90166237110145	0.719377446448391	21073.6455845453	12.3741193375598	0	2999	*	Dark D6
Dark D6:Light D5	-9.60475371987777	0.891605848878058	21073.6455845453	-10.7724211679004	0	2999	*	Light D5
Dark D6:Light D6	-15.5027463543042	0.896727453902324	21073.6455845453	-17.2881361966117	0	2999	*	Light D6
Light D4:Light D5	-18.5064160909793	0.855583790278667	21073.6455845453	-21.630162120009	0	2999	*	Light D5
Light D4:Light D6	-24.4044087254056	0.860919716955838	21073.6455845453	-28.3469041825388	0	2999	*	Light D6
Light D5:Light D6	-5.89799263442637	1.00927688828932	21073.6455845453	-5.84378053521392	0	2999	*	Light D6
Dark D4:Dark D5	-2.27942500977392	0.752235079773572	21073.6455845453	-3.0302030190616	0.0294896198046344	3029	*	Dark D5
Dark D4:Dark D6	-8.89632673146988	0.715528657651496	21073.6455845453	-12.4332221167344	0	3029	*	Dark D6
Dark D4:Light D4	0.0597568011397698	0.670153468337158	21073.6455845453	0.089168830668061	0.999999213995021	3029	n.s	n.s
Dark D4:Light D5	-18.320723045497	0.851877211464977	21073.6455845453	-21.5062955070611	0	3029	*	Light D5
Dark D4:Light D6	-24.4499181241274	0.857097177896021	21073.6455845453	-28.5264247213442	0	3029	*	Light D6
Dark D5:Dark D6	-6.61690172169594	0.796361310966397	21073.6455845453	-8.3089191182156	0	3029	*	Dark D6
Dark D5:Light D4	2.33918181091369	0.755854593118582	21073.6455845453	3.0947510701264	0.0241753800899739	3029	*	Dark D5
Dark D5:Light D5	-16.0412980357231	0.920817496016605	21073.6455845453	-17.4207137734857	0	3029	*	Light D5
Dark D5:Light D6	-22.1704931143536	0.925648772436994	21073.6455845453	-23.9513018053105	0	3029	*	Light D6
Dark D6:Light D4	8.95608353260974	0.719332770859658	21073.6455845453	12.4505429134092	0	3029	*	Dark D6
Dark D6:Light D5	-9.42439631402697	0.891082584608006	21073.6455845453	-10.5763444116382	0	3029	*	Light D5
Dark D6:Light D6	-15.5535913926574	0.896074194195989	21073.6455845453	-17.3574816610057	0	3029	*	Light D6
Light D4:Light D5	-18.3804798466368	0.855074943285971	21073.6455845453	-21.4957530810134	0	3029	*	Light D5
Light D4:Light D6	-24.5096749252673	0.86027550678921	21073.6455845453	-28.4904948843008	0	3029	*	Light D6
Light D5:Light D6	-6.12919507863035	1.00829682328454	21073.6455845453	-6.07876067551656	0	3029	*	Light D6
Dark D4:Dark D5	-2.28973610408826	0.752213756862743	21073.6455845453	-3.04399658102248	0.028275566593678	3059	*	Dark D5
Dark D4:Dark D6	-8.95852157608235	0.715456470974687	21073.6455845453	-12.5214068773155	0	3059	*	Dark D6
Dark D4:Light D4	0.0605119681456756	0.670137259735678	21073.6455845453	0.0902978714682174	0.999999163051698	3059	n.s	n.s
Dark D4:Light D5	-18.1212587790098	0.851213874346099	21073.6455845453	-21.2887258128053	0	3059	*	Light D5
Dark D4:Light D6	-24.7125180272667	0.856266198773715	21073.6455845453	-28.8607889259885	0	3059	*	Light D6
Dark D5:Dark D6	-6.66878547199403	0.796302157913512	21073.6455845453	-8.3746922015981	0	3059	*	Dark D6
Dark D5:Light D4	2.350248072234	0.755846235290731	21073.6455845453	3.10942618022036	0.0230914283124966	3059	*	Dark D5
Dark D5:Light D5	-15.8315226749215	0.920208794018052	21073.6455845453	-17.2042723106284	0	3059	*	Light D5
Dark D5:Light D6	-22.4227819231785	0.92488429972782	21073.6455845453	-24.2438777799312	0	3059	*	Light D6
Dark D6:Light D4	9.01903354422802	0.719274482233953	21073.6455845453	12.539070642707	0	3059	*	Dark D6
Dark D6:Light D5	-9.1627372029275	0.890413565037959	21073.6455845453	-10.2904285858863	0	3059	*	Light D5
Dark D6:Light D6	-15.7539964511843	0.895244692839533	21073.6455845453	-17.5974195403671	0	3059	*	Light D6
Light D4:Light D5	-18.1817707471556	0.854425467041264	21073.6455845453	-21.2795281139221	0	3059	*	Light D5
Light D4:Light D6	-24.7730299954123	0.859458912351992	21073.6455845453	-28.8239840664617	0	3059	*	Light D6
Light D5:Light D6	-6.59125924825685	1.00705022562328	21073.6455845453	-6.54511471280137	0	3059	*	Light D6
Dark D4:Dark D5	-2.299814776604	0.752192432277118	21073.6455845453	-3.05748193935128	0.0271309508527677	3089	*	Dark D5
Dark D4:Dark D6	-9.02993450251697	0.715408017570514	21073.6455845453	-12.6220761869319	0	3089	*	Dark D6
Dark D4:Light D4	0.061253856548916	0.670121061664721	21073.6455845453	0.0914071502196165	0.999999110464473	3089	n.s	n.s
Dark D4:Light D5	-17.8658776204818	0.85082793072456	21073.6455845453	-20.9982265218625	0	3089	*	Light D5
Dark D4:Light D6	-25.1017031331362	0.855788346916772	21073.6455845453	-29.3316720466836	0	3089	*	Light D6
Dark D5:Dark D6	-6.73011972591317	0.796264091009608	21073.6455845453	-8.45212009671294	0	3089	*	Dark D6
Dark D5:Light D4	2.36106863315268	0.755837635021836	21073.6455845453	3.12377754659501	0.0220729182818005	3089	*	Dark D5
Dark D5:Light D5	-15.5660628438781	0.919856531530523	21073.6455845453	-16.9222724526162	0	3089	*	Light D5
Dark D5:Light D6	-22.8018883565326	0.924446626702934	21073.6455845453	-24.6654460061758	0	3089	*	Light D6
Dark D6:Light D4	9.0911883590658	0.719239549398561	21073.6455845453	12.640000632151	0	3089	*	Dark D6
Dark D6:Light D5	-8.83594311796504	0.890028584277297	21073.6455845453	-9.92770712542881	0	3089	*	Light D5
Dark D6:Light D6	-16.0717686306195	0.894771707093844	21073.6455845453	-17.9618650245653	0	3089	*	Light D6
Light D4:Light D5	-17.9271314770308	0.854052144446237	21073.6455845453	-20.9906755619174	0	3089	*	Light D5
Light D4:Light D6	-25.1629569896852	0.858993942038646	21073.6455845453	-29.2935208948809	0	3089	*	Light D6
Light D5:Light D6	-7.2358255126544	1.00633788698332	21073.6455845453	-7.19025449230088	0	3089	*	Light D6
Dark D4:Dark D5	-2.30966601294165	0.752171137804397	21073.6455845453	-3.07066556646086	0.0260512352817377	3119	*	Dark D5
Dark D4:Dark D6	-9.1106885016338	0.715404688027763	21073.6455845453	-12.7350136979816	0	3119	*	Dark D6
Dark D4:Light D4	0.0619827355330358	0.670104873760675	21073.6455845453	0.0924970671906688	0.999999056256613	3119	n.s	n.s
Dark D4:Light D5	-17.5740003864613	0.85095311678314	21073.6455845453	-20.6521370447485	0	3119	*	Light D5
Dark D4:Light D6	-25.5694434217021	0.855954782805368	21073.6455845453	-29.8724230944758	0	3119	*	Light D6
Dark D5:Dark D6	-6.8010224886921	0.796266358792603	21073.6455845453	-8.54114005143285	0	3119	*	Dark D6
Dark D5:Light D4	2.37164874847474	0.755828825199244	21073.6455845453	3.13781198785261	0.0211153490633735	3119	*	Dark D5
Dark D5:Light D5	-15.2643343735197	0.919976876515981	21073.6455845453	-16.5920848264435	0	3119	*	Light D5
Dark D5:Light D6	-23.2597774087603	0.924605232828355	21073.6455845453	-25.1564414551376	0	3119	*	Light D6
Dark D6:Light D4	9.17267123716692	0.719249248552179	21073.6455845453	12.7531189718045	0	3119	*	Dark D6
Dark D6:Light D5	-8.46331188482737	0.890168279423034	21073.6455845453	-9.50754152946552	0	3119	*	Light D5
Dark D6:Light D6	-16.4587549200683	0.894950808089187	21073.6455845453	-18.3906811092885	0	3119	*	Light D6
Light D4:Light D5	-17.6359831219943	0.854187813523303	21073.6455845453	-20.6464934792859	0	3119	*	Light D5
Light D4:Light D6	-25.6314261572352	0.859170648946275	21073.6455845453	-29.8327534683252	0	3119	*	Light D6
Light D5:Light D6	-7.99544303524067	1.0066053283477	21073.6455845453	-7.94297706367687	0	3119	*	Light D6
Dark D4:Dark D5	-2.31929559639801	0.752149886343129	21073.6455845453	-3.08355507128263	0.0250321069041017	3149	*	Dark D5
Dark D4:Dark D6	-9.20015079278554	0.715438742174449	21073.6455845453	-12.8594528789751	0	3149	*	Dark D6
Dark D4:Light D4	0.062698869796975	0.670088690892774	21073.6455845453	0.0935680166657341	0.999999000453122	3149	n.s	n.s
Dark D4:Light D5	-17.2663695879591	0.85149214137628	21073.6455845453	-20.2777791466769	0	3149	*	Light D5
Dark D4:Light D6	-26.057774291816	0.856639330856914	21073.6455845453	-30.4186060027735	0	3149	*	Light D6
Dark D5:Dark D6	-6.88085519638761	0.796302019895618	21073.6455845453	-8.64101185789982	0	3149	*	Dark D6
Dark D5:Light D4	2.3819944661949	0.75581981571965	21073.6455845453	3.15153746521834	0.0202144735611979	3149	*	Dark D5
Dark D5:Light D5	-14.9470739915612	0.920479863865327	21073.6455845453	-16.2383497763815	0	3149	*	Light D5
Dark D5:Light D6	-23.7384786954181	0.925243349678894	21073.6455845453	-25.6564704881764	0	3149	*	Light D6
Dark D6:Light D4	9.26284966258248	0.719295875503958	21073.6455845453	12.8776626949135	0	3149	*	Dark D6
Dark D6:Light D5	-8.06621879517358	0.890733398253822	21073.6455845453	-9.05570489552368	0	3149	*	Light D5
Dark D6:Light D6	-16.8576234990305	0.895655102745084	21073.6455845453	-18.8215569222614	0	3149	*	Light D6
Light D4:Light D5	-17.3290684577563	0.854735531874326	21073.6455845453	-20.2741875252991	0	3149	*	Light D5
Light D4:Light D6	-26.1204731616133	0.859863306455284	21073.6455845453	-30.3774715882374	0	3149	*	Light D6
Light D5:Light D6	-8.79140470385687	1.00766280816338	21073.6455845453	-8.72455014974757	0	3149	*	Light D6
Dark D4:Dark D5	-2.32871015243478	0.7521286753392	21073.6455845453	-3.09615924613506	0.0240694664327596	3179	*	Dark D5
Dark D4:Dark D6	-9.29681047843499	0.715478801233863	21073.6455845453	-12.993830791915	0	3179	*	Dark D6
Dark D4:Light D4	0.0634025193861021	0.670072504134118	21073.6455845453	0.0946203865923915	0.999998943080591	3179	n.s	n.s
Dark D4:Light D5	-16.9637608549148	0.852085388497968	21073.6455845453	-19.908522178532	0	3179	*	Light D5
Dark D4:Light D6	-26.5067020184207	0.857387464232015	21073.6455845453	-30.9156631327278	0	3179	*	Light D6
Dark D5:Dark D6	-6.96810032600004	0.79634288117628	21073.6455845453	-8.75012571934773	0	3179	*	Dark D6
Dark D5:Light D4	2.39211267182105	0.755810597734485	21073.6455845453	3.16496312567107	0.0193662851101166	3179	*	Dark D5
Dark D5:Light D5	-14.6350507024799	0.921032886789046	21073.6455845453	-15.8898242531831	0	3179	*	Light D5
Dark D5:Light D6	-24.1779918659857	0.925940242711466	21073.6455845453	-26.1118274708359	0	3179	*	Light D6
Dark D6:Light D4	9.36021299782098	0.719348211791538	21073.6455845453	13.0120751596912	0	3179	*	Dark D6
Dark D6:Light D5	-7.66695037647997	0.891354931262152	21073.6455845453	-8.60145617371929	0	3179	*	Light D5
Dark D6:Light D6	-17.2098915399857	0.896424769843157	21073.6455845453	-19.1983667999233	0	3179	*	Light D6
Light D4:Light D5	-17.0271633743008	0.855337035312424	21073.6455845453	-19.9069637713997	0	3179	*	Light D5
Light D4:Light D6	-26.5701045378067	0.860619078635548	21073.6455845453	-30.8732460125469	0	3179	*	Light D6
Light D5:Light D6	-9.54294116350559	1.00881958798243	21073.6455845453	-9.45951216370695	0	3179	*	Light D6
Dark D4:Dark D5	-2.33791714143607	0.752107499717584	21073.6455845453	-3.1084880051242	0.0231594254914461	3209	*	Dark D5
Dark D4:Dark D6	-9.39826433813153	0.715490323723736	21073.6455845453	-13.1354178058184	0	3209	*	Dark D6
Dark D4:Light D4	0.0640939395401006	0.670056304864658	21073.6455845453	0.095654557795776	0.999998884167092	3209	n.s	n.s
Dark D4:Light D5	-16.6857165164961	0.85234599059367	21073.6455845453	-19.5762245621339	0	3209	*	Light D5
Dark D4:Light D6	-26.8623547247054	0.85771353964739	21073.6455845453	-31.3185620641463	0	3209	*	Light D6
Dark D5:Dark D6	-7.06034719669526	0.796357905433435	21073.6455845453	-8.86579658282228	0	3209	*	Dark D6
Dark D5:Light D4	2.40201108097639	0.755801160131508	21073.6455845453	3.17809922461411	0.0185670114692777	3209	*	Dark D5
Dark D5:Light D5	-14.3477993750599	0.921278024122982	21073.6455845453	-15.5737996558839	0	3209	*	Light D5
Dark D5:Light D6	-24.5244375832691	0.926246201689872	21073.6455845453	-26.4772341722168	0	3209	*	Light D6
Dark D6:Light D4	9.4623582776716	0.719371895690401	21073.6455845453	13.1536390764756	0	3209	*	Dark D6
Dark D6:Light D5	-7.28745217836463	0.891635336690496	21073.6455845453	-8.17313073909076	0	3209	*	Light D5
Dark D6:Light D6	-17.464090386574	0.896767752551919	21073.6455845453	-19.4744852687629	0	3209	*	Light D6
Light D4:Light D5	-16.7498104560364	0.855606924081245	21073.6455845453	-19.5765251362621	0	3209	*	Light D5
Light D4:Light D6	-26.9264486642456	0.860954143352952	21073.6455845453	-31.2751252457903	0	3209	*	Light D6
Light D5:Light D6	-10.1766382082091	1.00933625972275	21073.6455845453	-10.0825053198866	0	3209	*	Light D6
Dark D4:Dark D5	-2.34692479619173	0.752086365994819	21073.6455845453	-3.1205522428097	0.0222983079757335	3239	*	Dark D5
Dark D4:Dark D6	-9.50132323298462	0.715457707277964	21073.6455845453	-13.2800627295406	0	3239	*	Dark D6
Dark D4:Light D4	0.0647733805796804	0.670040089082798	21073.6455845453	0.0966709031818486	0.999998823742076	3239	n.s	n.s
Dark D4:Light D5	-16.4493414056047	0.852106642830937	21073.6455845453	-19.3043224624507	0	3239	*	Light D5
Dark D4:Light D6	-27.0842592350449	0.857410347857976	21073.6455845453	-31.5884445559913	0	3239	*	Light D6
Dark D5:Dark D6	-7.15439843679295	0.796333082724662	21073.6455845453	-8.98417834446121	0	3239	*	Dark D6
Dark D5:Light D4	2.41169817677135	0.755791507473771	21073.6455845453	3.19095696752725	0.0178131122279916	3239	*	Dark D5
Dark D5:Light D5	-14.1024166094131	0.921060464010348	21073.6455845453	-15.3110649739653	0	3239	*	Light D5
Dark D5:Light D6	-24.7373344388533	0.925969304141789	21073.6455845453	-26.7150696337396	0	3239	*	Light D6
Dark D6:Light D4	9.56609661356427	0.719351408727282	21073.6455845453	13.2982246194376	0	3239	*	Dark D6
Dark D6:Light D5	-6.94801817262004	0.891402193478004	21073.6455845453	-7.79448179896306	0	3239	*	Light D5
Dark D6:Light D6	-17.5829360020601	0.896473448768497	21073.6455845453	-19.6134487041576	0	3239	*	Light D6
Light D4:Light D5	-16.5141147861843	0.855378541345726	21073.6455845453	-19.3062065365861	0	3239	*	Light D5
Light D4:Light D6	-27.1490326156244	0.860662084004451	21073.6455845453	-31.5443576755543	0	3239	*	Light D6
Light D5:Light D6	-10.6349178294403	1.0088957543057	21073.6455845453	-10.5411463811333	0	3239	*	Light D6
Dark D4:Dark D5	-2.35574200541544	0.752065298428758	21073.6455845453	-3.13236365291304	0.0214826519421121	3269	*	Dark D5
Dark D4:Dark D6	-9.60223401964888	0.715393894853396	21073.6455845453	-13.4223035571427	0	3269	*	Dark D6
Dark D4:Light D4	0.0654410878146905	0.670023859345497	21073.6455845453	0.0976697872798376	0.999998761836284	3269	n.s	n.s
Dark D4:Light D5	-16.2681955552463	0.851521659412597	21073.6455845453	-19.1048523257395	0	3269	*	Light D5
Dark D4:Light D6	-27.1507426119242	0.856675165021315	21073.6455845453	-31.6931594617298	0	3269	*	Light D6
Dark D5:Dark D6	-7.2464920142335	0.796280067382387	21073.6455845453	-9.1004312566242	0	3269	*	Dark D6
Dark D5:Light D4	2.42118309323007	0.755781667731312	21073.6455845453	3.20354832169709	0.0171012759875473	3269	*	Dark D5
Dark D5:Light D5	-13.912453549831	0.920523034598692	21073.6455845453	-15.1136397753438	0	3269	*	Light D5
Dark D5:Light D6	-24.7950006065089	0.925292310104084	21073.6455845453	-26.796937935991	0	3269	*	Light D6
Dark D6:Light D4	9.66767510746362	0.719299629867071	21073.6455845453	13.4404005035429	0	3269	*	Dark D6
Dark D6:Light D5	-6.66596153559749	0.890813410101574	21073.6455845453	-7.48300537464677	0	3269	*	Light D5
Dark D6:Light D6	-17.5485085922755	0.895740885244879	21073.6455845453	-19.5910546022225	0	3269	*	Light D6
Light D4:Light D5	-16.3336366430612	0.854805632341428	21073.6455845453	-19.1080124242059	0	3269	*	Light D5
Light D4:Light D6	-27.2161836997391	0.859939457754475	21073.6455845453	-31.6489532539972	0	3269	*	Light D6
Light D5:Light D6	-10.882547056678	1.00779583448642	21073.6455845453	-10.7983647920354	0	3269	*	Light D6
Dark D4:Dark D5	-2.36437814945128	0.752044333373908	21073.6455845453	-3.14393453221559	0.0207092102469019	3299	*	Dark D5
Dark D4:Dark D6	-9.69699435706994	0.715331598543658	21073.6455845453	-13.5559429735972	0	3299	*	Dark D6
Dark D4:Light D4	0.0660973015096715	0.670007622908675	21073.6455845453	0.098651566414612	0.999998698481616	3299	n.s	n.s
Dark D4:Light D5	-16.1513224315893	0.850963246629447	21073.6455845453	-18.9800470179676	0	3299	*	Light D5
Dark D4:Light D6	-27.0617172039013	0.855977475310446	21073.6455845453	-31.6149875253277	0	3299	*	Light D6
Dark D5:Dark D6	-7.33261620761888	0.796228285510177	21073.6455845453	-9.20918829569156	0	3299	*	Dark D6
Dark D5:Light D4	2.43047545096073	0.755771685077012	21073.6455845453	3.21588582762672	0.0164284157994843	3299	*	Dark D5
Dark D5:Light D5	-13.7869442821381	0.920010126980228	21073.6455845453	-14.9856440465404	0	3299	*	Light D5
Dark D5:Light D6	-24.6973390544501	0.924650001284112	21073.6455845453	-26.7099324286504	0	3299	*	Light D6
Dark D6:Light D4	9.7630916585795	0.719249102971367	21073.6455845453	13.5740060269052	0	3299	*	Dark D6
Dark D6:Light D5	-6.45432807451946	0.890251039022097	21073.6455845453	-7.25000903296812	0	3299	*	Light D5
Dark D6:Light D6	-17.3647228468315	0.895045196389502	21073.6455845453	-19.4009452448642	0	3299	*	Light D6
Light D4:Light D5	-16.217419733099	0.854258990745885	21073.6455845453	-18.9841955528487	0	3299	*	Light D5
Light D4:Light D6	-27.1278145054109	0.85925398713679	21073.6455845453	-31.5713571441273	0	3299	*	Light D6
Light D5:Light D6	-10.9103947723122	1.00674974728678	21073.6455845453	-10.8372460998535	0	3299	*	Light D6
Dark D4:Dark D5	-2.37284289849475	0.752023505696207	21073.6455845453	-3.15527756848242	0.0199749502805422	3329	*	Dark D5
Dark D4:Dark D6	-9.78172290644156	0.715302063439969	21073.6455845453	-13.6749541297283	0	3329	*	Dark D6
Dark D4:Light D4	0.0667422569442238	0.66999138741309	21073.6455845453	0.0996165894041159	0.999998633710977	3329	n.s	n.s
Dark D4:Light D5	-16.1024635234451	0.850780605510781	21073.6455845453	-18.9266932263667	0	3329	*	Light D5
Dark D4:Light D6	-26.8384718977337	0.855755364876126	21073.6455845453	-31.3623180166901	0	3329	*	Light D6
Dark D5:Dark D6	-7.40888000794675	0.796205841513467	21073.6455845453	-9.30523191573625	0	3329	*	Dark D6
Dark D5:Light D4	2.43958515543903	0.755761602522049	21073.6455845453	3.22798240516309	0.0157916635624249	3329	*	Dark D5
Dark D5:Light D5	-13.7296206249503	0.9198447361759	21073.6455845453	-14.9260196693943	0	3329	*	Light D5
Dark D5:Light D6	-24.4656289992389	0.924447913342242	21073.6455845453	-26.4651243689718	0	3329	*	Light D6
Dark D6:Light D4	9.84846516338595	0.719230911068595	21073.6455845453	13.6930504679695	0	3329	*	Dark D6
Dark D6:Light D5	-6.32074061700325	0.89007397964928	21073.6455845453	-7.10136546121013	0	3329	*	Light D5
Dark D6:Light D6	-17.0567489912918	0.894830316324179	21073.6455845453	-19.0614339725974	0	3329	*	Light D6
Light D4:Light D5	-16.1692057803893	0.854086471087594	21073.6455845453	-18.9315793280269	0	3329	*	Light D5
Light D4:Light D6	-26.905214154678	0.859042086224618	21073.6455845453	-31.3200186418375	0	3329	*	Light D6
Light D5:Light D6	-10.7360083742886	1.00642530305301	21073.6455845453	-10.667466668138	0	3329	*	Light D6
Dark D4:Dark D5	-2.38114598677146	0.752002835952269	21073.6455845453	-3.16640559441001	0.0192770541179705	3359	*	Dark D5
Dark D4:Dark D6	-9.85303774197587	0.715315136581067	21073.6455845453	-13.7744012926521	0	3359	*	Dark D6
Dark D4:Light D4	0.0673761846409207	0.669975156719929	21073.6455845453	0.100565198522855	0.999998567558097	3359	n.s	n.s
Dark D4:Light D5	-16.1195258818166	0.851076831177125	21073.6455845453	-18.9401535693571	0	3359	*	Light D5
Dark D4:Light D6	-26.5205127051506	0.856135501155851	21073.6455845453	-30.9770038379974	0	3359	*	Light D6
Dark D5:Dark D6	-7.47189175520447	0.796221601569477	21073.6455845453	-9.38418618695624	0	3359	*	Dark D6
Dark D5:Light D4	2.44852217141229	0.755751445524158	21073.6455845453	3.23985112554313	0.0151883651171009	3359	*	Dark D5
Dark D5:Light D5	-13.7383798950452	0.920122202000134	21073.6455845453	-14.9310383611884	0	3359	*	Light D5
Dark D5:Light D6	-24.1393667183793	0.924803271182673	21073.6455845453	-26.1021640716181	0	3359	*	Light D6
Dark D6:Light D4	9.92041392661676	0.719254850958942	21073.6455845453	13.7926270686815	0	3359	*	Dark D6
Dark D6:Light D5	-6.26648813984072	0.890388683229241	21073.6455845453	-7.03792428842825	0	3359	*	Light D5
Dark D6:Light D6	-16.6674749631745	0.895225240348857	21073.6455845453	-18.618191503045	0	3359	*	Light D6
Light D4:Light D5	-16.1869020664574	0.854390758659644	21073.6455845453	-18.9455490972903	0	3359	*	Light D5
Light D4:Light D6	-26.5878888897914	0.85942992283281	21073.6455845453	-30.9366571763685	0	3359	*	Light D6
Light D5:Light D6	-10.4009868233338	1.0070175061802	21073.6455845453	-10.3285064653807	0	3359	*	Light D6
Dark D4:Dark D5	-2.38929697786685	0.751982326586738	21073.6455845453	-3.17733129276045	0.0186129199035928	3389	*	Dark D5
Dark D4:Dark D6	-9.9083927458554	0.715353351430388	21073.6455845453	-13.8510467953257	0	3389	*	Dark D6
Dark D4:Light D4	0.0679993108058738	0.669958929765069	21073.6455845453	0.101497730360455	0.999998500057354	3389	n.s	n.s
Dark D4:Light D5	-16.1943832088448	0.851647033775849	21073.6455845453	-19.015369709028	0	3389	*	Light D5
Dark D4:Light D6	-26.1599093391487	0.856857142342805	21073.6455845453	-30.5300709376393	0	3389	*	Light D6
Dark D5:Dark D6	-7.51909576798857	0.79625987746359	21073.6455845453	-9.44301726207773	0	3389	*	Dark D6
Dark D5:Light D4	2.45729628867272	0.755741217107858	21073.6455845453	3.25150492396926	0.0146160771658295	3389	*	Dark D5
Dark D5:Light D5	-13.805086230978	0.920653053577231	21073.6455845453	-14.9948845304296	0	3389	*	Light D5
Dark D5:Light D6	-23.7706123612818	0.925474763188007	21073.6455845453	-25.6847764053539	0	3389	*	Light D6
Dark D6:Light D4	9.97639205666124	0.71930355079559	21073.6455845453	13.8695159305509	0	3389	*	Dark D6
Dark D6:Light D5	-6.2859904629895	0.890985243307906	21073.6455845453	-7.05510053079206	0	3389	*	Light D5
Dark D6:Light D6	-16.2515165932934	0.895966626604012	21073.6455845453	-18.1385289482173	0	3389	*	Light D6
Light D4:Light D5	-16.2623825196507	0.854967748416808	21073.6455845453	-19.0210479281407	0	3389	*	Light D5
Light D4:Light D6	-26.2279086499545	0.860157743130969	21073.6455845453	-30.4919752910497	0	3389	*	Light D6
Light D5:Light D6	-9.96552613030394	1.00813116586132	21073.6455845453	-9.88514834951036	0	3389	*	Light D6
Dark D4:Dark D5	-2.39730503660377	0.751961969230347	21073.6455845453	-3.18806686335145	0.0179801635958663	3419	*	Dark D5
Dark D4:Dark D6	-9.94632619895845	0.71538356527066	21073.6455845453	-13.9034871386727	0	3419	*	Dark D6
Dark D4:Light D4	0.0686118580557888	0.669942702732044	21073.6455845453	0.102414516608641	0.999998431243591	3419	n.s	n.s
Dark D4:Light D5	-16.3130948118936	0.852115205195056	21073.6455845453	-19.1442362634046	0	3419	*	Light D5
Dark D4:Light D6	-25.8139559749836	0.857446426917656	21073.6455845453	-30.1056196219506	0	3419	*	Light D6
Dark D5:Dark D6	-7.54902116235473	0.796290887811177	21073.6455845453	-9.4802305010739	0	3419	*	Dark D6
Dark D5:Light D4	2.46591689465959	0.75573090717336	21073.6455845453	3.2629562602948	0.0140725652860683	3419	*	Dark D5
Dark D5:Light D5	-13.9157897752899	0.921089493663579	21073.6455845453	-15.1079671096243	0	3419	*	Light D5
Dark D5:Light D6	-23.4166509383797	0.926023707816982	21073.6455845453	-25.2873125609088	0	3419	*	Light D6
Dark D6:Light D4	10.0149380570143	0.71934404742951	21073.6455845453	13.9223200536676	0	3419	*	Dark D6
Dark D6:Light D5	-6.3667686129352	0.891477626188339	21073.6455845453	-7.14181537023803	0	3419	*	Light D5
Dark D6:Light D6	-15.8676297760251	0.896574821227282	21073.6455845453	-17.6980541950805	0	3419	*	Light D6
Light D4:Light D5	-16.3817066699494	0.855442888769542	21073.6455845453	-19.1499711845319	0	3419	*	Light D5
Light D4:Light D6	-25.8825678330393	0.86075350016975	21073.6455845453	-30.0696631822409	0	3419	*	Light D6
Light D5:Light D6	-9.50086116308967	1.00904563146677	21073.6455845453	-9.41569029864289	0	3419	*	Light D6
Dark D4:Dark D5	-2.40517872149323	0.751941758481276	21073.6455845453	-3.19862368908871	0.0173766188794864	3449	*	Dark D5
Dark D4:Dark D6	-9.9665870455591	0.71537840047426	21073.6455845453	-13.9319093768441	0	3449	*	Dark D6
Dark D4:Light D4	0.0692140464368833	0.669926473389182	21073.6455845453	0.103315884930964	0.999998361151922	3449	n.s	n.s
Dark D4:Light D5	-16.4566153279015	0.852177512638997	21073.6455845453	-19.3112527423296	0	3449	*	Light D5
Dark D4:Light D6	-25.5371910051342	0.857522974157588	21073.6455845453	-29.780182892734	0	3449	*	Light D6
Dark D5:Dark D6	-7.56140832406578	0.796290033069651	21073.6455845453	-9.4957967700751	0	3449	*	Dark D6
Dark D5:Light D4	2.47439276793023	0.755720509921065	21073.6455845453	3.27421677120908	0.0135558008392211	3449	*	Dark D5
Dark D5:Light D5	-14.0514366064082	0.921150407811303	21073.6455845453	-15.254226114707	0	3449	*	Light D5
Dark D5:Light D6	-23.1320122836407	0.926097841470858	21073.6455845453	-24.9779356432812	0	3449	*	Light D6
Dark D6:Light D4	10.035801091996	0.719349114310213	21073.6455845453	13.9512246451007	0	3449	*	Dark D6
Dark D6:Light D5	-6.49002828234224	0.891553465275924	21073.6455845453	-7.27946055409438	0	3449	*	Light D5
Dark D6:Light D6	-15.570603959575	0.896664217843813	21073.6455845453	-17.3650332529353	0	3449	*	Light D6
Light D4:Light D5	-16.5258293743386	0.855513533113747	21073.6455845453	-19.3168532520938	0	3449	*	Light D5
Light D4:Light D6	-25.6064050515713	0.860838279532474	21073.6455845453	-29.7458949728377	0	3449	*	Light D6
Light D5:Light D6	-9.08057567723267	1.0091813393049	21073.6455845453	-8.99796233200976	0	3449	*	Light D6
Dark D4:Dark D5	-2.41292580909547	0.751921703016296	21073.6455845453	-3.20901205460108	0.016800332653036	3479	*	Dark D5
Dark D4:Dark D6	-9.97012095865287	0.715333625234493	21073.6455845453	-13.9377216545421	0	3479	*	Dark D6
Dark D4:Light D4	0.0698060947301258	0.669910244535714	21073.6455845453	0.104202160363297	0.999998289817493	3479	n.s	n.s
Dark D4:Light D5	-16.6020364028129	0.851794315339718	21073.6455845453	-19.4906635367619	0	3479	*	Light D5
Dark D4:Light D6	-25.3739083607658	0.857039955966627	21073.6455845453	-29.6064473821963	0	3479	*	Light D6
Dark D5:Dark D6	-7.55719514955754	0.796253521735508	21073.6455845453	-9.49094094188236	0	3479	*	Dark D6
Dark D5:Light D4	2.48273190382545	0.755710038002856	21073.6455845453	3.28529697764325	0.0130639542266504	3479	*	Dark D5
Dark D5:Light D5	-14.1891105937175	0.920799126301645	21073.6455845453	-15.4095613130168	0	3479	*	Light D5
Dark D5:Light D6	-22.9609825516706	0.925653802174742	21073.6455845453	-24.8051512322704	0	3479	*	Light D6
Dark D6:Light D4	10.039927053383	0.71931454879712	21073.6455845453	13.9576310115961	0	3479	*	Dark D6
Dark D6:Light D5	-6.63191544416002	0.891171497750523	21073.6455845453	-7.44179482950271	0	3479	*	Light D5
Dark D6:Light D6	-15.4037874021132	0.896186681911132	21073.6455845453	-17.1881458551296	0	3479	*	Light D6
Light D4:Light D5	-16.671842497543	0.855140210885507	21073.6455845453	-19.4960338495592	0	3479	*	Light D5
Light D4:Light D6	-25.443714455496	0.860365451861234	21073.6455845453	-29.5731475507918	0	3479	*	Light D6
Light D5:Light D6	-8.7718719579533	1.00846513472227	21073.6455845453	-8.69824018295787	0	3479	*	Light D6
Dark D4:Dark D5	-2.42055315788446	0.75190182703173	21073.6455845453	-3.21924095787881	0.0162495548148691	3509	*	Dark D5
Dark D4:Dark D6	-9.95891796563498	0.715270461063112	21073.6455845453	-13.9232898711251	0	3509	*	Dark D6
Dark D4:Light D4	0.0703882219659704	0.669894024395212	21073.6455845453	0.105073667479745	0.99999821727515	3509	n.s	n.s
Dark D4:Light D5	-16.7243509544106	0.851210805690832	21073.6455845453	-19.6477192754119	0	3509	*	Light D5
Dark D4:Light D6	-25.3522206491207	0.856308059828589	21073.6455845453	-29.6064253490684	0	3509	*	Light D6
Dark D5:Dark D6	-7.53836480775075	0.796200444314852	21073.6455845453	-9.46792338735465	0	3509	*	Dark D6
Dark D5:Light D4	2.4909413798502	0.755699524344736	21073.6455845453	3.29620609727138	0.0125953831950856	3509	*	Dark D5
Dark D5:Light D5	-14.3037977965263	0.920262544414501	21073.6455845453	-15.5431706781316	0	3509	*	Light D5
Dark D5:Light D6	-22.9316674912363	0.92497935557347	21073.6455845453	-24.7915451875346	0	3509	*	Light D6
Dark D6:Light D4	10.029306187601	0.719261465647109	21073.6455845453	13.9438947679169	0	3509	*	Dark D6
Dark D6:Light D5	-6.76543298877558	0.890583114965472	21073.6455845453	-7.59663289713041	0	3509	*	Light D5
Dark D6:Light D6	-15.3933026834859	0.895456275986641	21073.6455845453	-17.190457084602	0	3509	*	Light D6
Light D4:Light D5	-16.7947391763767	0.854567176481366	21073.6455845453	-19.6529186219486	0	3509	*	Light D5
Light D4:Light D6	-25.4226088710868	0.859644529271139	21073.6455845453	-29.5733969163297	0	3509	*	Light D6
Light D5:Light D6	-8.6278696947104	1.00736782970416	21073.6455845453	-8.56476595767825	0	3509	*	Light D6
Dark D4:Dark D5	-2.42806661490411	0.751882161437442	21073.6455845453	-3.22931802273664	0.0157227230994519	3539	*	Dark D5
Dark D4:Dark D6	-9.93574300183744	0.715221603651381	21073.6455845453	-13.8918384890963	0	3539	*	Dark D6
Dark D4:Light D4	0.0709606490330827	0.669877823834103	21073.6455845453	0.105930733199874	0.99999814355903	3539	n.s	n.s
Dark D4:Light D5	-16.7986635504698	0.850796362757055	21073.6455845453	-19.7446348924586	0	3539	*	Light D5
Dark D4:Light D6	-25.4805082359544	0.855792239212235	21073.6455845453	-29.7741753996384	0	3539	*	Light D6
Dark D5:Dark D6	-7.5076763869333	0.796160204157695	21073.6455845453	-9.42985638785615	0	3539	*	Dark D6
Dark D5:Light D4	2.49902726393722	0.755689010825547	21073.6455845453	3.30695197116493	0.0121486169566379	3539	*	Dark D5
Dark D5:Light D5	-14.3705969355657	0.919882372427708	21073.6455845453	-15.6222114547532	0	3539	*	Light D5
Dark D5:Light D6	-23.0524416210501	0.924504994531251	21073.6455845453	-24.9349021989203	0	3539	*	Light D6
Dark D6:Light D4	10.0067036508703	0.719222391111906	21073.6455845453	13.9132259708991	0	3539	*	Dark D6
Dark D6:Light D5	-6.8629205486326	0.890167622051435	21073.6455845453	-7.70969464471945	0	3539	*	Light D5
Dark D6:Light D6	-15.544765234117	0.894943741880072	21073.6455845453	-17.369544594458	0	3539	*	Light D6
Light D4:Light D5	-16.8696241995029	0.854162371182024	21073.6455845453	-19.7499032603813	0	3539	*	Light D5
Light D4:Light D6	-25.5514688849873	0.859138674581783	21073.6455845453	-29.7407969643847	0	3539	*	Light D6
Light D5:Light D6	-8.68184468548429	1.00659664639798	21073.6455845453	-8.62494894707976	0	3539	*	Light D6
Dark D4:Dark D5	-2.43547096421395	0.751862730258307	21073.6455845453	-3.23924948823734	0.0152184452125649	3569	*	Dark D5
Dark D4:Dark D6	-9.90378757516487	0.715210143485582	21073.6455845453	-13.8473813121535	0	3569	*	Dark D6
Dark D4:Light D4	0.0715236002162953	0.669861651993087	21073.6455845453	0.106773689766366	0.999998068702091	3569	n.s	n.s
Dark D4:Light D5	-16.802696251509	0.850806653048081	21073.6455845453	-19.7491359421228	0	3569	*	Light D5
Dark D4:Light D6	-25.746744460832	0.855812336147096	21073.6455845453	-30.0845680453088	0	3569	*	Light D6
Dark D5:Dark D6	-7.46831661095098	0.796153567585222	21073.6455845453	-9.38049757611813	0	3569	*	Dark D6
Dark D5:Light D4	2.50699456443016	0.755678530990219	21073.6455845453	3.31754107284888	0.011722338406399	3569	*	Dark D5
Dark D5:Light D5	-14.3672252872951	0.919895056284941	21073.6455845453	-15.6183307966869	0	3569	*	Light D5
Dark D5:Light D6	-23.3112734966179	0.924526748346831	21073.6455845453	-25.2142769674337	0	3569	*	Light D6
Dark D6:Light D4	9.97531117538097	0.719220296450245	21073.6455845453	13.8696185641794	0	3569	*	Dark D6
Dark D6:Light D5	-6.89890867634441	0.890187933493783	21073.6455845453	-7.74994629422551	0	3569	*	Light D5
Dark D6:Light D6	-15.8429568856674	0.894973379890412	21073.6455845453	-17.7021543228552	0	3569	*	Light D6
Light D4:Light D5	-16.8742198517254	0.854180452995145	21073.6455845453	-19.754865371312	0	3569	*	Light D5
Light D4:Light D6	-25.8182680610481	0.859166479851623	21073.6455845453	-30.0503670319015	0	3569	*	Light D6
Light D5:Light D6	-8.94404820932289	1.00663983683651	21073.6455845453	-8.88505290773177	0	3569	*	Light D6
Dark D4:Dark D5	-2.44276991215719	0.75184354137831	21073.6455845453	-3.24904022940598	0.0147354811423384	3599	*	Dark D5
Dark D4:Dark D6	-9.86629194805033	0.715234964931696	21073.6455845453	-13.7944765451904	0	3599	*	Dark D6
Dark D4:Light D4	0.0720773044823773	0.669845513359861	21073.6455845453	0.107602877148264	0.999997992735651	3599	n.s	n.s
Dark D4:Light D5	-16.7193690779471	0.8512215310601	21073.6455845453	-19.6416190942974	0	3599	*	Light D5
Dark D4:Light D6	-26.1207709972839	0.856340136254898	21073.6455845453	-30.5027989363199	0	3599	*	Light D6
Dark D5:Dark D6	-7.42352203589314	0.79617954050347	21073.6455845453	-9.32392966440563	0	3599	*	Dark D6
Dark D5:Light D4	2.51484721663957	0.755668098190192	21073.6455845453	3.32797854330832	0.0113153671834059	3599	*	Dark D5
Dark D5:Light D5	-14.2765991657898	0.920281967916442	21073.6455845453	-15.5132879525094	0	3599	*	Light D5
Dark D5:Light D6	-23.6780010851267	0.925018504944146	21073.6455845453	-25.5973269275909	0	3599	*	Light D6
Dark D6:Light D4	9.93836925253265	0.719254076614018	21073.6455845453	13.8176057330378	0	3599	*	Dark D6
Dark D6:Light D5	-6.85307712989685	0.890623883891111	21073.6455845453	-7.69469273601326	0	3599	*	Light D5
Dark D6:Light D6	-16.2544790492336	0.89551730108875	21073.6455845453	-18.1509380438231	0	3599	*	Light D6
Light D4:Light D5	-16.7914463824296	0.854601349461576	21073.6455845453	-19.6482797423719	0	3599	*	Light D5
Light D4:Light D6	-26.1928483017664	0.859699831639729	21073.6455845453	-30.4674344902547	0	3599	*	Light D6
Light D5:Light D6	-9.40140191933665	1.00745633914603	21073.6455845453	-9.33182069935238	0	3599	*	Light D6
Dark D4:Dark D5	-2.4499661015754	0.751824587146641	21073.6455845453	-3.25869377439972	0.0142727274136172	3629	*	Dark D5
Dark D4:Dark D6	-9.82619135138822	0.715271855628621	21073.6455845453	-13.7377016501683	0	3629	*	Dark D6
Dark D4:Light D4	0.0726219963434005	0.669829407873502	21073.6455845453	0.108418644344017	0.999997915688999	3629	n.s	n.s
Dark D4:Light D5	-16.539180805199	0.851762494215229	21073.6455845453	-19.4175969446005	0	3629	*	Light D5
Dark D4:Light D6	-26.5591721220657	0.857023208244186	21073.6455845453	-30.9900267187378	0	3629	*	Light D6
Dark D5:Dark D6	-7.37622524981276	0.79621636638846	21073.6455845453	-9.26409649586886	0	3629	*	Dark D6
Dark D5:Light D4	2.52258809791883	0.75565770629647	21073.6455845453	3.33826820913692	0.0109266451797648	3629	*	Dark D5
Dark D5:Light D5	-14.0892147036235	0.920785545645732	21073.6455845453	-15.3012987337274	0	3629	*	Light D5
Dark D5:Light D6	-24.1092060204902	0.925654068206636	21073.6455845453	-26.0455896522979	0	3629	*	Light D6
Dark D6:Light D4	9.89881334773159	0.719299655068824	21073.6455845453	13.7617379321341	0	3629	*	Dark D6
Dark D6:Light D5	-6.71298945381072	0.89118982040382	21073.6455845453	-7.53261460142004	0	3629	*	Light D5
Dark D6:Light D6	-16.7329807706775	0.896219129937225	21073.6455845453	-18.670635575308	0	3629	*	Light D6
Light D4:Light D5	-16.6118028015422	0.855147655541381	21073.6455845453	-19.4256543813192	0	3629	*	Light D5
Light D4:Light D6	-26.6317941184089	0.860387671747508	21073.6455845453	-30.9532493234334	0	3629	*	Light D6
Light D5:Light D6	-10.0199913168668	1.00851090565119	21073.6455845453	-9.93543179426205	0	3629	*	Light D6
Dark D4:Dark D5	-2.4570611453054	0.751805854575717	21073.6455845453	-3.26821230554536	0.0138292036459722	3659	*	Dark D5
Dark D4:Dark D6	-9.78583584835772	0.715289359349088	21073.6455845453	-13.6809470467488	0	3659	*	Dark D6
Dark D4:Light D4	0.0731579161434297	0.66981333417403	21073.6455845453	0.109221349308675	0.999997837589115	3659	n.s	n.s
Dark D4:Light D5	-16.2620906643397	0.852075448125225	21073.6455845453	-19.0852707939424	0	3659	*	Light D5
Dark D4:Light D6	-27.0120207654178	0.857416317414944	21073.6455845453	-31.5039732936939	0	3659	*	Light D6
Dark D5:Dark D6	-7.3287747030524	0.796235776116952	21073.6455845453	-9.20427707832101	0	3659	*	Dark D6
Dark D5:Light D4	2.53021906144875	0.755647342705655	21073.6455845453	3.34841257085494	0.0105552246301752	3659	*	Dark D5
Dark D5:Light D5	-13.8050295190344	0.921078233773925	21073.6455845453	-14.9879011497983	0	3659	*	Light D5
Dark D5:Light D6	-24.5549596201123	0.92602121185522	21073.6455845453	-26.516627595299	0	3659	*	Light D6
Dark D6:Light D4	9.85899376450109	0.719325752078673	21073.6455845453	13.7058818428383	0	3659	*	Dark D6
Dark D6:Light D5	-6.47625481598211	0.891522066052155	21073.6455845453	-7.26426755162698	0	3659	*	Light D5
Dark D6:Light D6	-17.2261849170601	0.896627997708678	21073.6455845453	-19.2121871735897	0	3659	*	Light D6
Light D4:Light D5	-16.3352485804832	0.855466679181928	21073.6455845453	-19.0951313218936	0	3659	*	Light D5
Light D4:Light D6	-27.0851786815612	0.860786507367877	21073.6455845453	-31.4656171416796	0	3659	*	Light D6
Light D5:Light D6	-10.7499301010779	1.00912609064857	21073.6455845453	-10.6527124813203	0	3659	*	Light D6
Dark D4:Dark D5	-2.46405566893799	0.751787338203419	21073.6455845453	-3.27759666028222	0.0134040404006455	3689	*	Dark D5
Dark D4:Dark D6	-9.74682215468275	0.715268992751966	21073.6455845453	-13.6267925122579	0	3689	*	Dark D6
Dark D4:Light D4	0.0736853096962022	0.669797293564917	21073.6455845453	0.110011357770678	0.999997758460518	3689	n.s	n.s
Dark D4:Light D5	-15.8986156809211	0.851957945657242	21073.6455845453	-18.6612681552681	0	3689	*	Light D5
Dark D4:Light D6	-27.4304995468875	0.857267017218834	21073.6455845453	-31.9976145074124	0	3689	*	Light D6
Dark D5:Dark D6	-7.2827664857447	0.796221161821216	21073.6455845453	-9.14666280545301	0	3689	*	Dark D6
Dark D5:Light D4	2.53774097863425	0.755637004681045	21073.6455845453	3.35841278671289	0.010200257511394	3689	*	Dark D5
Dark D5:Light D5	-13.4345600119831	0.920972718158038	21073.6455845453	-14.5873593724388	0	3689	*	Light D5
Dark D5:Light D6	-24.9664438779495	0.925886140528453	21073.6455845453	-26.9649180229653	0	3689	*	Light D6
Dark D6:Light D4	9.82050746437875	0.719313991770216	21073.6455845453	13.6526017521371	0	3689	*	Dark D6
Dark D6:Light D5	-6.15179352623861	0.891412325558777	21073.6455845453	-6.9011762007917	0	3689	*	Light D5
Dark D6:Light D6	-17.6836773922049	0.896487775577281	21073.6455845453	-19.7255086727956	0	3689	*	Light D6
Light D4:Light D5	-15.9723009906174	0.855356783946002	21073.6455845453	-18.6732616031086	0	3689	*	Light D5
Light D4:Light D6	-27.5041848565837	0.860644889300513	21073.6455845453	-31.957646177319	0	3689	*	Light D6
Light D5:Light D6	-11.5318838659665	1.00891671598262	21073.6455845453	-11.4299661045215	0	3689	*	Light D6
Dark D4:Dark D5	-2.470949353842	0.751769047633439	21073.6455845453	-3.28684635476883	0.0129964672096066	3719	*	Dark D5
Dark D4:Dark D6	-9.70995867549709	0.715216844230641	21073.6455845453	-13.5762443989167	0	3719	*	Dark D6
Dark D4:Light D4	0.0742044272611793	0.669781292401783	21073.6455845453	0.110789041292999	0.999997678325211	3719	n.s	n.s
Dark D4:Light D5	-15.4699137811165	0.851485464875993	21073.6455845453	-18.1681478066916	0	3719	*	Light D5
Dark D4:Light D6	-27.77427475691	0.85667283756476	21073.6455845453	-32.4210988594703	0	3719	*	Light D6
Dark D5:Dark D6	-7.2390093216548	0.796178004314218	21073.6455845453	-9.09219958656114	0	3719	*	Dark D6
Dark D5:Light D4	2.54515378110349	0.755626708904665	21073.6455845453	3.36826868493423	0.00986098499335597	3719	*	Dark D5
Dark D5:Light D5	-12.9989644272742	0.920538851460159	21073.6455845453	-14.1210383534114	0	3719	*	Light D5
Dark D5:Light D6	-25.3033254030677	0.925339197683647	21073.6455845453	-27.3449189944705	0	3719	*	Light D6
Dark D6:Light D4	9.78416310275804	0.719270437106234	21073.6455845453	13.6028989904293	0	3719	*	Dark D6
Dark D6:Light D5	-5.75995510561961	0.890937633274347	21073.6455845453	-6.46504860778054	0	3719	*	Light D5
Dark D6:Light D6	-18.0643160814132	0.895896601216652	21073.6455845453	-20.1633939194337	0	3719	*	Light D6
Light D4:Light D5	-15.5441182083778	0.854893165388192	21073.6455845453	-18.1825271714735	0	3719	*	Light D5
Light D4:Light D6	-27.8484791841713	0.860059985090659	21073.6455845453	-32.3796940526605	0	3719	*	Light D6
Light D5:Light D6	-12.3043609757938	1.00802930590011	21073.6455845453	-12.2063524381434	0	3719	*	Light D6
Dark D4:Dark D5	-2.47774097366417	0.751751004810258	21073.6455845453	-3.29595964329911	0.0126058003176965	3749	*	Dark D5
Dark D4:Dark D6	-9.67536464256699	0.715159295122231	21073.6455845453	-13.5289643979434	0	3749	*	Dark D6
Dark D4:Light D4	0.0747155219547153	0.669765341138897	21073.6455845453	0.111554775031604	0.999997597202703	3749	n.s	n.s
Dark D4:Light D5	-15.0067193444271	0.850959039371394	21073.6455845453	-17.6350666132093	0	3749	*	Light D5
Dark D4:Light D6	-28.0175382489247	0.856013852966648	21073.6455845453	-32.7302392967422	0	3749	*	Light D6
Dark D5:Dark D6	-7.19762366890291	0.796130025456228	21073.6455845453	-9.04076399427123	0	3749	*	Dark D6
Dark D5:Light D4	2.55245649561883	0.755616487975101	21073.6455845453	3.37797882422986	0.00953672640218295	3749	*	Dark D5
Dark D5:Light D5	-12.528978370763	0.920055154101392	21073.6455845453	-13.6176383719081	0	3749	*	Light D5
Dark D5:Light D6	-25.5397972752605	0.924732348501754	21073.6455845453	-27.6185831680269	0	3749	*	Light D6
Dark D6:Light D4	9.75008016452182	0.719221332889172	21073.6455845453	13.5564390524332	0	3749	*	Dark D6
Dark D6:Light D5	-5.33135470185998	0.890406865649822	21073.6455845453	-5.98754895939525	0	3749	*	Light D5
Dark D6:Light D6	-18.3421736063574	0.89523897152104	21073.6455845453	-20.4885781225469	0	3749	*	Light D6
Light D4:Light D5	-15.0814348663819	0.854375675495595	21073.6455845453	-17.651994665735	0	3749	*	Light D5
Light D4:Light D6	-28.0922537708796	0.859410393619207	21073.6455845453	-32.6878217664736	0	3749	*	Light D6
Light D5:Light D6	-13.0108189044975	1.00704085531654	21073.6455845453	-12.9198520951842	0	3749	*	Light D6
Dark D4:Dark D5	-2.48442842057781	0.75173323305737	21073.6455845453	-3.30493360054525	0.0122314308499316	3779	*	Dark D5
Dark D4:Dark D6	-9.64268371929265	0.715125844028353	21073.6455845453	-13.4838976941104	0	3779	*	Dark D6
Dark D4:Light D4	0.0752188477581797	0.669749450911007	21073.6455845453	0.112308935312848	0.999997515110084	3779	n.s	n.s
Dark D4:Light D5	-14.5471257058876	0.850709942551371	21073.6455845453	-17.0999831767091	0	3779	*	Light D5
Dark D4:Light D6	-28.1528276998655	0.855706318079742	21073.6455845453	-32.9001049834973	0	3779	*	Light D6
Dark D5:Dark D6	-7.15825529871481	0.796103746952968	21073.6455845453	-8.99161111364258	0	3779	*	Dark D6
Dark D5:Light D4	2.55964726833602	0.755606376465623	21073.6455845453	3.3875405873477	0.00922686840912534	3779	*	Dark D5
Dark D5:Light D5	-12.0626972853098	0.919828032478473	21073.6455845453	-13.1140787836253	0	3779	*	Light D5
Dark D5:Light D6	-25.6683992792877	0.924450921234418	21073.6455845453	-27.7661027640198	0	3779	*	Light D6
Dark D6:Light D4	9.7179025670508	0.71919602285526	21073.6455845453	13.5121750652486	0	3779	*	Dark D6
Dark D6:Light D5	-4.90444198659497	0.890160313455657	21073.6455845453	-5.50961654036859	4.56507871171574e-07	3779	*	Light D5
Dark D6:Light D6	-18.5101439805729	0.894936467049153	21073.6455845453	-20.6831933462337	0	3779	*	Light D6
Light D4:Light D5	-14.6223445536458	0.854134270922067	21073.6455845453	-17.1194916905284	0	3779	*	Light D5
Light D4:Light D6	-28.2280465476236	0.859110731627782	21073.6455845453	-32.8572854562521	0	3779	*	Light D6
Light D5:Light D6	-13.6057019939777	1.00658517397191	21073.6455845453	-13.5166922241569	0	3779	*	Light D6
Dark D4:Dark D5	-2.49100872100044	0.75171574503672	21073.6455845453	-3.31376419537249	0.0118728147067814	3809	*	Dark D5
Dark D4:Dark D6	-9.61137479482804	0.715130198744942	21073.6455845453	-13.4400348519697	0	3809	*	Dark D6
Dark D4:Light D4	0.0757146573629655	0.669733629653369	21073.6455845453	0.113051897068619	0.999997432062181	3809	n.s	n.s
Dark D4:Light D5	-14.1333542221391	0.850887203047438	21073.6455845453	-16.6101384196645	0	3809	*	Light D5
Dark D4:Light D6	-28.1920601066473	0.85593561530111	21073.6455845453	-32.937127048662	0	3809	*	Light D6
Dark D5:Dark D6	-7.12036607382751	0.796111494675709	21073.6455845453	-8.94393074518783	0	3809	*	Dark D6
Dark D5:Light D4	2.56672337836349	0.755596395467033	21073.6455845453	3.39695026837311	0.00893085575199581	3809	*	Dark D5
Dark D5:Light D5	-11.6423455011386	0.919995295082697	21073.6455845453	-12.6547880879022	0	3809	*	Light D5
Dark D5:Light D6	-25.7010513856468	0.924666474032794	21073.6455845453	-27.7949424007508	0	3809	*	Light D6
Dark D6:Light D4	9.68708945219095	0.719208145210529	21073.6455845453	13.4691042039788	0	3809	*	Dark D6
Dark D6:Light D5	-4.52197942731124	0.890351412409767	21073.6455845453	-5.07887039239074	5.60120144088572e-06	3809	*	Light D5
Dark D6:Light D6	-18.5806853118194	0.895177291252736	21073.6455845453	-20.7564305902097	0	3809	*	Light D6
Light D4:Light D5	-14.2090688795021	0.854317380840724	21073.6455845453	-16.6320728082567	0	3809	*	Light D5
Light D4:Light D6	-28.2677747640104	0.859345642010914	21073.6455845453	-32.8945343783466	0	3809	*	Light D6
Light D5:Light D6	-14.0587058845082	1.00694598304586	21073.6455845453	-13.9617279588153	0	3809	*	Light D6
Dark D4:Dark D5	-2.49747804383676	0.751698537241121	21073.6455845453	-3.32244632669233	0.0115294651497554	3839	*	Dark D5
Dark D4:Dark D6	-9.58103066182784	0.715161752316827	21073.6455845453	-13.3970121175934	0	3839	*	Dark D6
Dark D4:Light D4	0.0762032001324258	0.669717880381988	21073.6455845453	0.113784031104204	0.999997348071768	3839	n.s	n.s
Dark D4:Light D5	-13.8077919646957	0.851364699637778	21073.6455845453	-16.2184219883328	0	3839	*	Light D5
Dark D4:Light D6	-28.1646204848798	0.856540606768304	21073.6455845453	-32.8818275074476	0	3839	*	Light D6
Dark D5:Dark D6	-7.08355261799105	0.796143738317745	21073.6455845453	-8.89732880768317	0	3839	*	Dark D6
Dark D5:Light D4	2.57368124396922	0.755586545680007	21073.6455845453	3.40620311291141	0.00864818454309191	3839	*	Dark D5
Dark D5:Light D5	-11.3103139208589	0.920440314056258	21073.6455845453	-12.2879384443907	0	3839	*	Light D5
Dark D5:Light D6	-25.6671424410431	0.925229880082696	21073.6455845453	-27.7413678411996	0	3839	*	Light D6
Dark D6:Light D4	9.65723386196018	0.719247156432695	21073.6455845453	13.4268641531486	0	3839	*	Dark D6
Dark D6:Light D5	-4.226761302868	0.890851091478293	21073.6455845453	-4.74463279362889	3.08993139293001e-05	3839	*	Light D5
Dark D6:Light D6	-18.5835898230521	0.895798876091505	21073.6455845453	-20.7452703045743	0	3839	*	Light D6
Light D4:Light D5	-13.8839951648281	0.854799386853019	21073.6455845453	-16.2424018762374	0	3839	*	Light D5
Light D4:Light D6	-28.2408236850122	0.859954621486635	21073.6455845453	-32.8398998963355	0	3839	*	Light D6
Light D5:Light D6	-14.3568285201841	1.00787952904761	21073.6455845453	-14.244587876242	0	3839	*	Light D6
Dark D4:Dark D5	-2.50383170711069	0.751681594593952	21073.6455845453	-3.33097381273946	0.0112009480302875	3869	*	Dark D5
Dark D4:Dark D6	-9.55167073404377	0.715192739244847	21073.6455845453	-13.3553798995906	0	3869	*	Dark D6
Dark D4:Light D4	0.0766847204382373	0.669702202570834	21073.6455845453	0.114505701405583	0.999997263149836	3869	n.s	n.s
Dark D4:Light D5	-13.6086999258899	0.851826386236995	21073.6455845453	-15.9759079382447	0	3869	*	Light D5
Dark D4:Light D6	-28.1127768630295	0.85712256269402	21073.6455845453	-32.7990162511512	0	3869	*	Light D6
Dark D5:Dark D6	-7.04783902693319	0.796175523874502	21073.6455845453	-8.85211717214773	0	3869	*	Dark D6
Dark D5:Light D4	2.58051642754879	0.755576813133102	21073.6455845453	3.4152933000264	0.00837839808972407	3869	*	Dark D5
Dark D5:Light D5	-11.1048682187793	0.920870785025731	21073.6455845453	-12.0590949342247	0	3869	*	Light D5
Dark D5:Light D6	-25.6089451559189	0.925772055046045	21073.6455845453	-27.6622576975984	0	3869	*	Light D6
Dark D6:Light D4	9.62835545448198	0.719285449310141	21073.6455845453	13.3860005978384	0	3869	*	Dark D6
Dark D6:Light D5	-4.05702919184624	0.891335005076871	21073.6455845453	-4.55163229171769	7.82650975929e-05	3869	*	Light D5
Dark D6:Light D6	-18.5611061289858	0.896397783589662	21073.6455845453	-20.7063275576799	0	3869	*	Light D6
Light D4:Light D5	-13.685384646328	0.855265511712581	21073.6455845453	-16.0013287790881	0	3869	*	Light D5
Light D4:Light D6	-28.1894615834676	0.860540522414938	21073.6455845453	-32.7578549169996	0	3869	*	Light D6
Light D5:Light D6	-14.5040769371396	1.00877971991053	21073.6455845453	-14.3778434983071	0	3869	*	Light D6
Dark D4:Dark D5	-2.51006419062114	0.751664901967982	21073.6455845453	-3.33933935727128	0.0108868784117795	3899	*	Dark D5
Dark D4:Dark D6	-9.52395757969592	0.715196250911233	21073.6455845453	-13.316565302966	0	3899	*	Dark D6
Dark D4:Light D4	0.0771594566179772	0.669686595817083	21073.6455845453	0.115217262970353	0.999997177305851	3899	n.s	n.s
Dark D4:Light D5	-13.5660709807112	0.851971573780641	21073.6455845453	-15.9231497836383	0	3899	*	Light D5
Dark D4:Light D6	-28.0850844766313	0.857304210872417	21073.6455845453	-32.7597649940984	0	3899	*	Light D6
Dark D5:Dark D6	-7.01389338907487	0.796182666893955	21073.6455845453	-8.80940226498182	0	3899	*	Dark D6
Dark D5:Light D4	2.58722364723903	0.75556718392289	21073.6455845453	3.42421389161744	0.00812108409362167	3899	*	Dark D5
Dark D5:Light D5	-11.0560067900901	0.921008536408595	21073.6455845453	-12.004239214983	0	3899	*	Light D5
Dark D5:Light D6	-25.5750202860103	0.925943665449575	21073.6455845453	-27.6204927365563	0	3899	*	Light D6
Dark D6:Light D4	9.60111703631384	0.71929626983486	21073.6455845453	13.3479310806354	0	3899	*	Dark D6
Dark D6:Light D5	-4.04211340101525	0.891494212054399	21073.6455845453	-4.53408821544721	8.49991269935568e-05	3899	*	Light D5
Dark D6:Light D6	-18.5611268969354	0.896591812102702	21073.6455845453	-20.7018697320083	0	3899	*	Light D6
Light D4:Light D5	-13.6432304373291	0.85541627814725	21073.6455845453	-15.9492293820724	0	3899	*	Light D5
Light D4:Light D6	-28.1622439332492	0.860727573838111	21073.6455845453	-32.719114373982	0	3899	*	Light D6
Light D5:Light D6	-14.5190134959201	1.00907222814005	21073.6455845453	-14.3884779414473	0	3899	*	Light D6
Dark D4:Dark D5	-2.51616916278948	0.751648455231002	21073.6455845453	-3.34753453596362	0.010586916852107	3929	*	Dark D5
Dark D4:Dark D6	-9.4992984727385	0.715163422349872	21073.6455845453	-13.2826962004375	0	3929	*	Dark D6
Dark D4:Light D4	0.0776276406824081	0.66967106322155	21073.6455845453	0.115919060783318	0.999997090547909	3929	n.s	n.s
Dark D4:Light D5	-13.698136671229	0.851706414015994	21073.6455845453	-16.0831672109162	0	3929	*	Light D5
Dark D4:Light D6	-28.1287350522185	0.856969776613912	21073.6455845453	-32.8234855181961	0	3929	*	Light D6
Dark D5:Dark D6	-6.98312930994879	0.796157202025314	21073.6455845453	-8.77104332182724	0	3929	*	Dark D6
Dark D5:Light D4	2.59379680347212	0.755557658159736	21073.6455845453	3.43295680410369	0.00787587151385583	3929	*	Dark D5
Dark D5:Light D5	-11.1819675084394	0.920766737674699	21073.6455845453	-12.1441914123422	0	3929	*	Light D5
Dark D5:Light D6	-25.6125658894288	0.925637492517408	21073.6455845453	-27.6701906485784	0	3929	*	Light D6
Dark D6:Light D4	9.57692611342088	0.719270808982221	21073.6455845453	13.3147710067261	0	3929	*	Dark D6
Dark D6:Light D5	-4.19883819849056	0.891231933184401	21073.6455845453	-4.71127440809709	3.63862440090346e-05	3929	*	Light D5
Dark D6:Light D6	-18.6294365794801	0.896263209681441	21073.6455845453	-20.7856758798585	0	3929	*	Light D6
Light D4:Light D5	-13.7757643119116	0.855158226035891	21073.6455845453	-16.1090239121823	0	3929	*	Light D5
Light D4:Light D6	-28.206362692901	0.860400472975619	21073.6455845453	-32.7828302968638	0	3929	*	Light D6
Light D5:Light D6	-14.4305983809894	1.00857961256906	21073.6455845453	-14.3078426344865	0	3929	*	Light D6
Dark D4:Dark D5	-2.52213952906382	0.75163226474924	21073.6455845453	-3.35554984445121	0.0103007640134205	3959	*	Dark D5
Dark D4:Dark D6	-9.47981053009875	0.715108827391974	21073.6455845453	-13.2564585514514	0	3959	*	Dark D6
Dark D4:Light D4	0.0780894988367891	0.669655612553035	21073.6455845453	0.11661143037251	0.999997002882724	3959	n.s	n.s
Dark D4:Light D5	-14.0089771065617	0.851200464964425	21073.6455845453	-16.4579058437747	0	3959	*	Light D5
Dark D4:Light D6	-28.2819631534521	0.856334560275419	21073.6455845453	-33.0267683513275	0	3959	*	Light D6
Dark D5:Dark D6	-6.95767100103495	0.796112232753434	21073.6455845453	-8.73956047248658	0	3959	*	Dark D6
Dark D5:Light D4	2.60022902790061	0.755548254503156	21073.6455845453	3.44151285163183	0.00764242589288289	3959	*	Dark D5
Dark D5:Light D5	-11.486837577498	0.920302278353026	21073.6455845453	-12.4815920243671	0	3959	*	Light D5
Dark D5:Light D6	-25.7598236243882	0.925052934219161	21073.6455845453	-27.8468644025567	0	3959	*	Light D6
Dark D6:Light D4	9.55790002893553	0.719223567084446	21073.6455845453	13.2891919374679	0	3959	*	Dark D6
Dark D6:Light D5	-4.5291665764631	0.890721903757998	21073.6455845453	-5.08482676507037	5.42636082534464e-06	3959	*	Light D5
Dark D6:Light D6	-18.8021526233533	0.895629475485221	21073.6455845453	-20.9932267059064	0	3959	*	Light D6
Light D4:Light D5	-14.0870666053986	0.854660245884133	21073.6455845453	-16.4826510572348	0	3959	*	Light D5
Light D4:Light D6	-28.3600526522889	0.859773681539374	21073.6455845453	-32.985485903118	0	3959	*	Light D6
Light D5:Light D6	-14.2729860468901	1.00762778482763	21073.6455845453	-14.1649389405551	0	3959	*	Light D6
Dark D4:Dark D5	-2.52796750719983	0.751616349238151	21073.6455845453	-3.36337482515144	0.0100281533639367	3989	*	Dark D5
Dark D4:Dark D6	-9.46814894621534	0.715060816228934	21073.6455845453	-13.241040106418	0	3989	*	Dark D6
Dark D4:Light D4	0.0785452527258883	0.669640254242347	21073.6455845453	0.117294699994935	0.999996914315384	3989	n.s	n.s
Dark D4:Light D5	-14.4875793569508	0.850774899053096	21073.6455845453	-17.0286868748424	0	3989	*	Light D5
Dark D4:Light D6	-28.5676155375031	0.855803209871132	21073.6455845453	-33.3810567756632	0	3989	*	Light D6
Dark D5:Dark D6	-6.94018143901556	0.79607324433742	21073.6455845453	-8.71801871044158	0	3989	*	Dark D6
Dark D5:Light D4	2.60651275992566	0.755539002272547	21073.6455845453	3.4498718823061	0.00742044293264821	3989	*	Dark D5
Dark D5:Light D5	-11.9596118497511	0.919912261120812	21073.6455845453	-13.0008179640737	0	3989	*	Light D5
Dark D5:Light D6	-26.0396480303034	0.924564639882267	21073.6455845453	-28.1642266068268	0	3989	*	Light D6
Dark D6:Light D4	9.54669419894142	0.719182743770209	21073.6455845453	13.2743649394232	0	3989	*	Dark D6
Dark D6:Light D5	-5.0194304107353	0.89029380256961	21073.6455845453	-5.63794827757755	1.73683919024725e-07	3989	*	Light D5
[truncated: 19,579 more rows]
