# Supplementary material for: Key HPI axis receptors facilitate light adaptive behavior in larval zebrafish
Source: Sci Rep. 2024 Apr 2;14:7759. doi: 10.1038/s41598-024-57707-6 (PMC10987622; doi:10.1038/s41598-024-57707-6)
Supplement: Supplementary file 1 — Supplementary Information. [file 41598_2024_57707_MOESM1_ESM.zip › Supp_Tables_SciRpts/SuppTableS38_dim_WT_1min_predict.csv]

Supplementary Table S38. Locomotor response of WT larvae of 1-min dim light assay:
Raw data and predicted values by a generalized additive model.
Columns: assay (each assay)	Time (time point when data were recorded in seconds)
base.tx (photo period)	tx.a (extra treatment condtion. not relevant)	tx.b (extra treatment condtion.
not relevant)	geno (genotype: wildtype	heterozygous	or homozygous)	xvar (tx.a	tx.b	and geno combined)
moved (raw movement data)	rsums (rolling sums of raw movement for 1-min window)
anid (assay	tx.a	tx.b	and geno combined	an id for each assay)	xvarF (tx.a	tx.b	and geno combined)
prd (GAM predicted value for the given second)
assay	Time	base.tx	tx.a	tx.b	geno	xvar	moved	rsums	anid	xvarF	prd
1	-331	1 Baseline Dark	V	V	WT	V_V_WT	0.058	4.25	1_V_V_WT	V_V_WT	2.31756879958004
1	-330	1 Baseline Dark	V	V	WT	V_V_WT	0.14	4.379	1_V_V_WT	V_V_WT	2.32081499279435
1	-329	1 Baseline Dark	V	V	WT	V_V_WT	0.15	4.418	1_V_V_WT	V_V_WT	2.32406122609576
1	-328	1 Baseline Dark	V	V	WT	V_V_WT	0.098	4.516	1_V_V_WT	V_V_WT	2.32730756385561
1	-327	1 Baseline Dark	V	V	WT	V_V_WT	0.118	4.553	1_V_V_WT	V_V_WT	2.33055409570042
1	-326	1 Baseline Dark	V	V	WT	V_V_WT	0.127	4.606	1_V_V_WT	V_V_WT	2.33380093157599
1	-325	1 Baseline Dark	V	V	WT	V_V_WT	0.013	4.553	1_V_V_WT	V_V_WT	2.33704819688372
1	-324	1 Baseline Dark	V	V	WT	V_V_WT	0.078	4.569	1_V_V_WT	V_V_WT	2.34029602757914
1	-323	1 Baseline Dark	V	V	WT	V_V_WT	0.051	4.602	1_V_V_WT	V_V_WT	2.34354456535405
1	-322	1 Baseline Dark	V	V	WT	V_V_WT	0.035	4.548	1_V_V_WT	V_V_WT	2.34679395276519
1	-321	1 Baseline Dark	V	V	WT	V_V_WT	0.074	4.486	1_V_V_WT	V_V_WT	2.35004432846747
1	-320	1 Baseline Dark	V	V	WT	V_V_WT	0.059	4.585	1_V_V_WT	V_V_WT	2.35329582247346
1	-319	1 Baseline Dark	V	V	WT	V_V_WT	0.041	4.583	1_V_V_WT	V_V_WT	2.35654855144985
1	-318	1 Baseline Dark	V	V	WT	V_V_WT	0.086	4.558	1_V_V_WT	V_V_WT	2.35980261406244
1	-317	1 Baseline Dark	V	V	WT	V_V_WT	0	4.511	1_V_V_WT	V_V_WT	2.36305808646122
1	-316	1 Baseline Dark	V	V	WT	V_V_WT	0.008	4.462	1_V_V_WT	V_V_WT	2.36631501776402
1	-315	1 Baseline Dark	V	V	WT	V_V_WT	0.098	4.467	1_V_V_WT	V_V_WT	2.36957342568307
1	-314	1 Baseline Dark	V	V	WT	V_V_WT	0.036	4.416	1_V_V_WT	V_V_WT	2.37283329225739
1	-313	1 Baseline Dark	V	V	WT	V_V_WT	0.064	4.372	1_V_V_WT	V_V_WT	2.3760945596898
1	-312	1 Baseline Dark	V	V	WT	V_V_WT	0.059	4.449	1_V_V_WT	V_V_WT	2.37935712628235
1	-311	1 Baseline Dark	V	V	WT	V_V_WT	0.065	4.333	1_V_V_WT	V_V_WT	2.38262084257482
1	-310	1 Baseline Dark	V	V	WT	V_V_WT	0.122	4.286	1_V_V_WT	V_V_WT	2.38588550758908
1	-309	1 Baseline Dark	V	V	WT	V_V_WT	0.015	4.341	1_V_V_WT	V_V_WT	2.38915086522967
1	-308	1 Baseline Dark	V	V	WT	V_V_WT	0.063	4.397	1_V_V_WT	V_V_WT	2.39241660090501
1	-307	1 Baseline Dark	V	V	WT	V_V_WT	0.079	4.393	1_V_V_WT	V_V_WT	2.39568233827424
1	-306	1 Baseline Dark	V	V	WT	V_V_WT	0.086	4.36	1_V_V_WT	V_V_WT	2.39894763622151
1	-305	1 Baseline Dark	V	V	WT	V_V_WT	0.049	4.273	1_V_V_WT	V_V_WT	2.40221198604652
1	-304	1 Baseline Dark	V	V	WT	V_V_WT	0.108	4.284	1_V_V_WT	V_V_WT	2.40547480885508
1	-303	1 Baseline Dark	V	V	WT	V_V_WT	0.143	4.338	1_V_V_WT	V_V_WT	2.40873545314625
1	-302	1 Baseline Dark	V	V	WT	V_V_WT	0.17	4.428	1_V_V_WT	V_V_WT	2.41199319270521
1	-301	1 Baseline Dark	V	V	WT	V_V_WT	0.112	4.387	1_V_V_WT	V_V_WT	2.41524722466367
1	-300	1 Baseline Dark	V	V	WT	V_V_WT	0.158	4.283	1_V_V_WT	V_V_WT	2.41849666787944
1	-299	1 Baseline Dark	V	V	WT	V_V_WT	0.181	4.166	1_V_V_WT	V_V_WT	2.42174056149203
1	-298	1 Baseline Dark	V	V	WT	V_V_WT	0.162	4.233	1_V_V_WT	V_V_WT	2.42497786384371
1	-297	1 Baseline Dark	V	V	WT	V_V_WT	0.109	4.141	1_V_V_WT	V_V_WT	2.42820745157151
1	-296	1 Baseline Dark	V	V	WT	V_V_WT	0.108	4.041	1_V_V_WT	V_V_WT	2.43142811906132
1	-295	1 Baseline Dark	V	V	WT	V_V_WT	0.027	4.065	1_V_V_WT	V_V_WT	2.43463857811591
1	-294	1 Baseline Dark	V	V	WT	V_V_WT	0.059	4.055	1_V_V_WT	V_V_WT	2.43783745793686
1	-293	1 Baseline Dark	V	V	WT	V_V_WT	0.07	4.029	1_V_V_WT	V_V_WT	2.44102330540309
1	-292	1 Baseline Dark	V	V	WT	V_V_WT	0.011	4.142	1_V_V_WT	V_V_WT	2.44419458560091
1	-291	1 Baseline Dark	V	V	WT	V_V_WT	0.028	4.115	1_V_V_WT	V_V_WT	2.4473496826917
1	-290	1 Baseline Dark	V	V	WT	V_V_WT	0.153	4.191	1_V_V_WT	V_V_WT	2.45048690101251
1	-289	1 Baseline Dark	V	V	WT	V_V_WT	0.112	4.24	1_V_V_WT	V_V_WT	2.45360446652079
1	-288	1 Baseline Dark	V	V	WT	V_V_WT	0	4.24	1_V_V_WT	V_V_WT	2.45670052847189
1	-287	1 Baseline Dark	V	V	WT	V_V_WT	0.039	4.338	1_V_V_WT	V_V_WT	2.45977316143718
1	-286	1 Baseline Dark	V	V	WT	V_V_WT	0.029	4.414	1_V_V_WT	V_V_WT	2.46282036754269
1	-285	1 Baseline Dark	V	V	WT	V_V_WT	0.029	4.355	1_V_V_WT	V_V_WT	2.46584007902895
1	-284	1 Baseline Dark	V	V	WT	V_V_WT	0.01	4.371	1_V_V_WT	V_V_WT	2.46883016106156
1	-283	1 Baseline Dark	V	V	WT	V_V_WT	0.044	4.384	1_V_V_WT	V_V_WT	2.47178841480577
1	-282	1 Baseline Dark	V	V	WT	V_V_WT	0.114	4.434	1_V_V_WT	V_V_WT	2.47471258075725
1	-281	1 Baseline Dark	V	V	WT	V_V_WT	0.053	4.433	1_V_V_WT	V_V_WT	2.47760034233347
1	-280	1 Baseline Dark	V	V	WT	V_V_WT	0.029	4.32	1_V_V_WT	V_V_WT	2.48044932967627
1	-279	1 Baseline Dark	V	V	WT	V_V_WT	0.077	4.345	1_V_V_WT	V_V_WT	2.48325712373538
1	-278	1 Baseline Dark	V	V	WT	V_V_WT	0.109	4.324	1_V_V_WT	V_V_WT	2.48602126051106
1	-277	1 Baseline Dark	V	V	WT	V_V_WT	0.02	4.423	1_V_V_WT	V_V_WT	2.48873923554126
1	-276	1 Baseline Dark	V	V	WT	V_V_WT	0.042	4.409	1_V_V_WT	V_V_WT	2.49140850859227
1	-275	1 Baseline Dark	V	V	WT	V_V_WT	0.006	4.412	1_V_V_WT	V_V_WT	2.49402650851271
1	-274	1 Baseline Dark	V	V	WT	V_V_WT	0.04	4.325	1_V_V_WT	V_V_WT	2.49659063825512
1	-273	1 Baseline Dark	V	V	WT	V_V_WT	0.085	4.29	1_V_V_WT	V_V_WT	2.49909828009663
1	-272	1 Baseline Dark	V	V	WT	V_V_WT	0.119	4.153	1_V_V_WT	V_V_WT	2.5015468009442
1	-271	1 Baseline Dark	V	V	WT	V_V_WT	0.017	4.041	1_V_V_WT	V_V_WT	2.50393355781793
1	-270	1 Baseline Dark	V	V	WT	V_V_WT	0.036	3.946	1_V_V_WT	V_V_WT	2.50625590342212
1	-269	1 Baseline Dark	V	V	WT	V_V_WT	0.033	3.78	1_V_V_WT	V_V_WT	2.50851119181103
1	-268	1 Baseline Dark	V	V	WT	V_V_WT	0.165	3.656	1_V_V_WT	V_V_WT	2.51069678417174
1	-267	1 Baseline Dark	V	V	WT	V_V_WT	0.026	3.575	1_V_V_WT	V_V_WT	2.51281005462278
1	-266	1 Baseline Dark	V	V	WT	V_V_WT	0.027	3.493	1_V_V_WT	V_V_WT	2.5148483961031
1	-265	1 Baseline Dark	V	V	WT	V_V_WT	0.037	3.557	1_V_V_WT	V_V_WT	2.51680922627343
1	-264	1 Baseline Dark	V	V	WT	V_V_WT	0.068	3.557	1_V_V_WT	V_V_WT	2.51868999344647
1	-263	1 Baseline Dark	V	V	WT	V_V_WT	0.025	3.531	1_V_V_WT	V_V_WT	2.52048818249387
1	-262	1 Baseline Dark	V	V	WT	V_V_WT	0.148	3.62	1_V_V_WT	V_V_WT	2.52220132078054
1	-261	1 Baseline Dark	V	V	WT	V_V_WT	0.047	3.724	1_V_V_WT	V_V_WT	2.52382698400676
1	-260	1 Baseline Dark	V	V	WT	V_V_WT	0.135	3.583	1_V_V_WT	V_V_WT	2.52536280203877
1	-259	1 Baseline Dark	V	V	WT	V_V_WT	0.09	3.511	1_V_V_WT	V_V_WT	2.52680646468085
1	-258	1 Baseline Dark	V	V	WT	V_V_WT	0.086	3.511	1_V_V_WT	V_V_WT	2.52815572731489
1	-257	1 Baseline Dark	V	V	WT	V_V_WT	0.098	3.572	1_V_V_WT	V_V_WT	2.5294084164913
1	-256	1 Baseline Dark	V	V	WT	V_V_WT	0.084	3.624	1_V_V_WT	V_V_WT	2.53056243539449
1	-255	1 Baseline Dark	V	V	WT	V_V_WT	0.039	3.625	1_V_V_WT	V_V_WT	2.53161576913842
1	-254	1 Baseline Dark	V	V	WT	V_V_WT	0.052	3.68	1_V_V_WT	V_V_WT	2.53256648997056
1	-253	1 Baseline Dark	V	V	WT	V_V_WT	0.077	3.692	1_V_V_WT	V_V_WT	2.53341276227984
1	-252	1 Baseline Dark	V	V	WT	V_V_WT	0.109	3.663	1_V_V_WT	V_V_WT	2.53415284743819
1	-251	1 Baseline Dark	V	V	WT	V_V_WT	0.064	3.655	1_V_V_WT	V_V_WT	2.53478510847095
1	-250	1 Baseline Dark	V	V	WT	V_V_WT	0.009	3.639	1_V_V_WT	V_V_WT	2.53530801450985
1	-249	1 Baseline Dark	V	V	WT	V_V_WT	0.04	3.594	1_V_V_WT	V_V_WT	2.5357201450257
1	-248	1 Baseline Dark	V	V	WT	V_V_WT	0.042	3.509	1_V_V_WT	V_V_WT	2.53602019385952
1	-247	1 Baseline Dark	V	V	WT	V_V_WT	0.178	3.529	1_V_V_WT	V_V_WT	2.53620697301283
1	-246	1 Baseline Dark	V	V	WT	V_V_WT	0.072	3.566	1_V_V_WT	V_V_WT	2.53627941617145
1	-245	1 Baseline Dark	V	V	WT	V_V_WT	0.052	3.677	1_V_V_WT	V_V_WT	2.53623658200526
1	-244	1 Baseline Dark	V	V	WT	V_V_WT	0.021	3.678	1_V_V_WT	V_V_WT	2.53607765719343
1	-243	1 Baseline Dark	V	V	WT	V_V_WT	0.108	3.593	1_V_V_WT	V_V_WT	2.53580195916551
1	-242	1 Baseline Dark	V	V	WT	V_V_WT	0.033	3.561	1_V_V_WT	V_V_WT	2.53540893858737
1	-241	1 Baseline Dark	V	V	WT	V_V_WT	0	3.55	1_V_V_WT	V_V_WT	2.53489818155927
1	-240	1 Baseline Dark	V	V	WT	V_V_WT	0.063	3.546	1_V_V_WT	V_V_WT	2.53426941150298
1	-239	1 Baseline Dark	V	V	WT	V_V_WT	0.015	3.513	1_V_V_WT	V_V_WT	2.53352249080286
1	-238	1 Baseline Dark	V	V	WT	V_V_WT	0.038	3.371	1_V_V_WT	V_V_WT	2.53265742210044
1	-237	1 Baseline Dark	V	V	WT	V_V_WT	0.028	3.482	1_V_V_WT	V_V_WT	2.5316743493308
1	-236	1 Baseline Dark	V	V	WT	V_V_WT	0.026	3.527	1_V_V_WT	V_V_WT	2.53057355844035
1	-235	1 Baseline Dark	V	V	WT	V_V_WT	0.091	3.57	1_V_V_WT	V_V_WT	2.52935547782271
1	-234	1 Baseline Dark	V	V	WT	V_V_WT	0.059	3.507	1_V_V_WT	V_V_WT	2.52802067842966
1	-233	1 Baseline Dark	V	V	WT	V_V_WT	0.044	3.491	1_V_V_WT	V_V_WT	2.52656987361326
1	-232	1 Baseline Dark	V	V	WT	V_V_WT	0.1	3.381	1_V_V_WT	V_V_WT	2.52500391865568
1	-231	1 Baseline Dark	V	V	WT	V_V_WT	0.132	3.342	1_V_V_WT	V_V_WT	2.52332381002559
1	-230	1 Baseline Dark	V	V	WT	V_V_WT	0.012	3.242	1_V_V_WT	V_V_WT	2.5215306843242
1	-229	1 Baseline Dark	V	V	WT	V_V_WT	0.04	3.163	1_V_V_WT	V_V_WT	2.51962581697108
1	-228	1 Baseline Dark	V	V	WT	V_V_WT	0	3.077	1_V_V_WT	V_V_WT	2.5176106206124
1	-227	1 Baseline Dark	V	V	WT	V_V_WT	0.1	3.013	1_V_V_WT	V_V_WT	2.51548664321615
1	-226	1 Baseline Dark	V	V	WT	V_V_WT	0.081	2.985	1_V_V_WT	V_V_WT	2.51325556600758
1	-225	1 Baseline Dark	V	V	WT	V_V_WT	0.03	3.019	1_V_V_WT	V_V_WT	2.51091920103552
1	-224	1 Baseline Dark	V	V	WT	V_V_WT	0.065	3.065	1_V_V_WT	V_V_WT	2.50847948856298
1	-223	1 Baseline Dark	V	V	WT	V_V_WT	0.056	3.079	1_V_V_WT	V_V_WT	2.50593849420659
1	-222	1 Baseline Dark	V	V	WT	V_V_WT	0.085	3.074	1_V_V_WT	V_V_WT	2.50329840585636
1	-221	1 Baseline Dark	V	V	WT	V_V_WT	0.045	3.077	1_V_V_WT	V_V_WT	2.50056153036197
1	-220	1 Baseline Dark	V	V	WT	V_V_WT	0.013	3.118	1_V_V_WT	V_V_WT	2.49773029005716
1	-219	1 Baseline Dark	V	V	WT	V_V_WT	0.032	3.115	1_V_V_WT	V_V_WT	2.49480721903208
1	-218	1 Baseline Dark	V	V	WT	V_V_WT	0.024	3.098	1_V_V_WT	V_V_WT	2.49179495929915
1	-217	1 Baseline Dark	V	V	WT	V_V_WT	0.04	3.01	1_V_V_WT	V_V_WT	2.48869625673198
1	-216	1 Baseline Dark	V	V	WT	V_V_WT	0.079	2.943	1_V_V_WT	V_V_WT	2.48551395690928
1	-215	1 Baseline Dark	V	V	WT	V_V_WT	0.117	2.952	1_V_V_WT	V_V_WT	2.48225100074919
1	-214	1 Baseline Dark	V	V	WT	V_V_WT	0.041	3.046	1_V_V_WT	V_V_WT	2.47891042009905
1	-213	1 Baseline Dark	V	V	WT	V_V_WT	0	2.975	1_V_V_WT	V_V_WT	2.47549533314481
1	-212	1 Baseline Dark	V	V	WT	V_V_WT	0.087	2.963	1_V_V_WT	V_V_WT	2.47200893978514
1	-211	1 Baseline Dark	V	V	WT	V_V_WT	0.006	3.089	1_V_V_WT	V_V_WT	2.46845451685978
1	-210	1 Baseline Dark	V	V	WT	V_V_WT	0.032	3.074	1_V_V_WT	V_V_WT	2.46483541335899
1	-209	1 Baseline Dark	V	V	WT	V_V_WT	0	3.109	1_V_V_WT	V_V_WT	2.46115504556247
1	-208	1 Baseline Dark	V	V	WT	V_V_WT	0.023	3.171	1_V_V_WT	V_V_WT	2.45741689213651
1	-207	1 Baseline Dark	V	V	WT	V_V_WT	0.137	3.171	1_V_V_WT	V_V_WT	2.4536244891991
1	-206	1 Baseline Dark	V	V	WT	V_V_WT	0.072	3.181	1_V_V_WT	V_V_WT	2.44978142538806
1	-205	1 Baseline Dark	V	V	WT	V_V_WT	0.08	3.112	1_V_V_WT	V_V_WT	2.44589133691605
1	-204	1 Baseline Dark	V	V	WT	V_V_WT	0.005	3.143	1_V_V_WT	V_V_WT	2.4419579026617
1	-203	1 Baseline Dark	V	V	WT	V_V_WT	0.009	3.21	1_V_V_WT	V_V_WT	2.4379848392519
1	-202	1 Baseline Dark	V	V	WT	V_V_WT	0.038	3.285	1_V_V_WT	V_V_WT	2.43397589623223
1	-201	1 Baseline Dark	V	V	WT	V_V_WT	0.008	3.172	1_V_V_WT	V_V_WT	2.42993485123756
1	-200	1 Baseline Dark	V	V	WT	V_V_WT	0.035	3.261	1_V_V_WT	V_V_WT	2.42586550527641
1	-199	1 Baseline Dark	V	V	WT	V_V_WT	0.011	3.337	1_V_V_WT	V_V_WT	2.42177167807299
1	-198	1 Baseline Dark	V	V	WT	V_V_WT	0	3.372	1_V_V_WT	V_V_WT	2.41765720346095
1	-197	1 Baseline Dark	V	V	WT	V_V_WT	0.034	3.307	1_V_V_WT	V_V_WT	2.41352592494065
1	-196	1 Baseline Dark	V	V	WT	V_V_WT	0.056	3.276	1_V_V_WT	V_V_WT	2.40938169129156
1	-195	1 Baseline Dark	V	V	WT	V_V_WT	0.073	3.304	1_V_V_WT	V_V_WT	2.40522835231107
1	-194	1 Baseline Dark	V	V	WT	V_V_WT	0.098	3.247	1_V_V_WT	V_V_WT	2.40106975468665
1	-193	1 Baseline Dark	V	V	WT	V_V_WT	0.091	3.191	1_V_V_WT	V_V_WT	2.396909737996
1	-192	1 Baseline Dark	V	V	WT	V_V_WT	0.104	3.106	1_V_V_WT	V_V_WT	2.39275213082446
1	-191	1 Baseline Dark	V	V	WT	V_V_WT	0.067	3.074	1_V_V_WT	V_V_WT	2.38860074706626
1	-190	1 Baseline Dark	V	V	WT	V_V_WT	0.05	3.082	1_V_V_WT	V_V_WT	2.38445938232435
1	-189	1 Baseline Dark	V	V	WT	V_V_WT	0.037	3.063	1_V_V_WT	V_V_WT	2.38033181051086
1	-188	1 Baseline Dark	V	V	WT	V_V_WT	0.025	3.058	1_V_V_WT	V_V_WT	2.37622178055213
1	-187	1 Baseline Dark	V	V	WT	V_V_WT	0.09	3.055	1_V_V_WT	V_V_WT	2.37213301331801
1	-186	1 Baseline Dark	V	V	WT	V_V_WT	0.005	2.985	1_V_V_WT	V_V_WT	2.36806919863707
1	-185	1 Baseline Dark	V	V	WT	V_V_WT	0.061	2.907	1_V_V_WT	V_V_WT	2.3640339925309
1	-184	1 Baseline Dark	V	V	WT	V_V_WT	0.115	2.92	1_V_V_WT	V_V_WT	2.36003101458982
1	-183	1 Baseline Dark	V	V	WT	V_V_WT	0.037	3.024	1_V_V_WT	V_V_WT	2.3560638455044
1	-182	1 Baseline Dark	V	V	WT	V_V_WT	0.021	3.037	1_V_V_WT	V_V_WT	2.35213602476934
1	-181	1 Baseline Dark	V	V	WT	V_V_WT	0.126	3.076	1_V_V_WT	V_V_WT	2.34825104851463
1	-180	1 Baseline Dark	V	V	WT	V_V_WT	0.048	3.08	1_V_V_WT	V_V_WT	2.34441236754154
1	-179	1 Baseline Dark	V	V	WT	V_V_WT	0.05	3.1	1_V_V_WT	V_V_WT	2.34062338546011
1	-178	1 Baseline Dark	V	V	WT	V_V_WT	0.1	3.098	1_V_V_WT	V_V_WT	2.3368874570247
1	-177	1 Baseline Dark	V	V	WT	V_V_WT	0.028	2.995	1_V_V_WT	V_V_WT	2.33320788651686
1	-176	1 Baseline Dark	V	V	WT	V_V_WT	0.036	2.923	1_V_V_WT	V_V_WT	2.32958792639739
1	-175	1 Baseline Dark	V	V	WT	V_V_WT	0.022	2.843	1_V_V_WT	V_V_WT	2.32603077595895
1	-174	1 Baseline Dark	V	V	WT	V_V_WT	0.09	2.869	1_V_V_WT	V_V_WT	2.3225395801806
1	-173	1 Baseline Dark	V	V	WT	V_V_WT	0.111	2.878	1_V_V_WT	V_V_WT	2.31911742865722
1	-172	1 Baseline Dark	V	V	WT	V_V_WT	0.175	2.852	1_V_V_WT	V_V_WT	2.31576735463954
1	-171	1 Baseline Dark	V	V	WT	V_V_WT	0.019	2.867	1_V_V_WT	V_V_WT	2.31249233418985
1	-170	1 Baseline Dark	V	V	WT	V_V_WT	0.101	2.862	1_V_V_WT	V_V_WT	2.30929528539016
1	-169	1 Baseline Dark	V	V	WT	V_V_WT	0.116	2.881	1_V_V_WT	V_V_WT	2.30617906764161
1	-168	1 Baseline Dark	V	V	WT	V_V_WT	0.035	2.912	1_V_V_WT	V_V_WT	2.30314648104909
1	-167	1 Baseline Dark	V	V	WT	V_V_WT	0.035	2.893	1_V_V_WT	V_V_WT	2.30020026581774
1	-166	1 Baseline Dark	V	V	WT	V_V_WT	0.05	2.846	1_V_V_WT	V_V_WT	2.29734310174063
1	-165	1 Baseline Dark	V	V	WT	V_V_WT	0.058	2.795	1_V_V_WT	V_V_WT	2.29457760768066
1	-164	1 Baseline Dark	V	V	WT	V_V_WT	0.008	2.735	1_V_V_WT	V_V_WT	2.29190634109474
1	-163	1 Baseline Dark	V	V	WT	V_V_WT	0	2.65	1_V_V_WT	V_V_WT	2.28933179757893
1	-162	1 Baseline Dark	V	V	WT	V_V_WT	0	2.573	1_V_V_WT	V_V_WT	2.28685641037168
1	-161	1 Baseline Dark	V	V	WT	V_V_WT	0.013	2.523	1_V_V_WT	V_V_WT	2.28448254990137
1	-160	1 Baseline Dark	V	V	WT	V_V_WT	0.021	2.491	1_V_V_WT	V_V_WT	2.2822125232495
1	-159	1 Baseline Dark	V	V	WT	V_V_WT	0.013	2.459	1_V_V_WT	V_V_WT	2.28004857365117
1	-158	1 Baseline Dark	V	V	WT	V_V_WT	0.019	2.45	1_V_V_WT	V_V_WT	2.27799287986176
1	-157	1 Baseline Dark	V	V	WT	V_V_WT	0.037	2.36	1_V_V_WT	V_V_WT	2.27604755555987
1	-156	1 Baseline Dark	V	V	WT	V_V_WT	0.009	2.355	1_V_V_WT	V_V_WT	2.27421464861416
1	-155	1 Baseline Dark	V	V	WT	V_V_WT	0.039	2.294	1_V_V_WT	V_V_WT	2.27249614030189
1	-154	1 Baseline Dark	V	V	WT	V_V_WT	0.054	2.195	1_V_V_WT	V_V_WT	2.27089394444313
1	-153	1 Baseline Dark	V	V	WT	V_V_WT	0.104	2.224	1_V_V_WT	V_V_WT	2.2694099064311
1	-152	1 Baseline Dark	V	V	WT	V_V_WT	0.1	2.213	1_V_V_WT	V_V_WT	2.26804580215711
1	-151	1 Baseline Dark	V	V	WT	V_V_WT	0.045	2.142	1_V_V_WT	V_V_WT	2.26680333683816
1	-150	1 Baseline Dark	V	V	WT	V_V_WT	0.036	2.156	1_V_V_WT	V_V_WT	2.26568414370755
1	-149	1 Baseline Dark	V	V	WT	V_V_WT	0.02	2.16	1_V_V_WT	V_V_WT	2.26468978258328
1	-148	1 Baseline Dark	V	V	WT	V_V_WT	0.021	2.066	1_V_V_WT	V_V_WT	2.26382173830996
1	-147	1 Baseline Dark	V	V	WT	V_V_WT	0.034	2.097	1_V_V_WT	V_V_WT	2.26308141906188
1	-146	1 Baseline Dark	V	V	WT	V_V_WT	0	2.079	1_V_V_WT	V_V_WT	2.26247015449378
1	-145	1 Baseline Dark	V	V	WT	V_V_WT	0	2.098	1_V_V_WT	V_V_WT	2.26198919375822
1	-144	1 Baseline Dark	V	V	WT	V_V_WT	0.031	2.063	1_V_V_WT	V_V_WT	2.26163970336803
1	-143	1 Baseline Dark	V	V	WT	V_V_WT	0.018	1.98	1_V_V_WT	V_V_WT	2.26142276491598
1	-142	1 Baseline Dark	V	V	WT	V_V_WT	0.012	1.819	1_V_V_WT	V_V_WT	2.26133937262258
1	-141	1 Baseline Dark	V	V	WT	V_V_WT	0.023	1.809	1_V_V_WT	V_V_WT	2.26139043075208
1	-140	1 Baseline Dark	V	V	WT	V_V_WT	0.03	1.774	1_V_V_WT	V_V_WT	2.26157675088524
1	-139	1 Baseline Dark	V	V	WT	V_V_WT	0.03	1.697	1_V_V_WT	V_V_WT	2.26189904899981
1	-138	1 Baseline Dark	V	V	WT	V_V_WT	0.031	1.82	1_V_V_WT	V_V_WT	2.26235794247246
1	-137	1 Baseline Dark	V	V	WT	V_V_WT	0.015	1.839	1_V_V_WT	V_V_WT	2.2629539468696
1	-136	1 Baseline Dark	V	V	WT	V_V_WT	0.009	1.801	1_V_V_WT	V_V_WT	2.26368747266596
1	-135	1 Baseline Dark	V	V	WT	V_V_WT	0.022	1.804	1_V_V_WT	V_V_WT	2.26455882177321
1	-134	1 Baseline Dark	V	V	WT	V_V_WT	0.038	1.796	1_V_V_WT	V_V_WT	2.26556818398593
1	-133	1 Baseline Dark	V	V	WT	V_V_WT	0.006	1.837	1_V_V_WT	V_V_WT	2.26671563330763
1	-132	1 Baseline Dark	V	V	WT	V_V_WT	0.027	1.873	1_V_V_WT	V_V_WT	2.26800112416036
1	-131	1 Baseline Dark	V	V	WT	V_V_WT	0.017	1.972	1_V_V_WT	V_V_WT	2.26942448749513
1	-130	1 Baseline Dark	V	V	WT	V_V_WT	0.018	1.993	1_V_V_WT	V_V_WT	2.27098542683163
1	-129	1 Baseline Dark	V	V	WT	V_V_WT	0.005	1.984	1_V_V_WT	V_V_WT	2.27268351421414
1	-128	1 Baseline Dark	V	V	WT	V_V_WT	0.016	2.002	1_V_V_WT	V_V_WT	2.27451818612046
1	-127	1 Baseline Dark	V	V	WT	V_V_WT	0	2.14	1_V_V_WT	V_V_WT	2.27648873931089
1	-126	1 Baseline Dark	V	V	WT	V_V_WT	0	2.181	1_V_V_WT	V_V_WT	2.27859432664719
1	-125	1 Baseline Dark	V	V	WT	V_V_WT	0	2.197	1_V_V_WT	V_V_WT	2.28083395292576
1	-124	1 Baseline Dark	V	V	WT	V_V_WT	0.016	2.195	1_V_V_WT	V_V_WT	2.28320647065775
1	-123	1 Baseline Dark	V	V	WT	V_V_WT	0.066	2.1	1_V_V_WT	V_V_WT	2.28571057591587
1	-122	1 Baseline Dark	V	V	WT	V_V_WT	0.01	2.016	1_V_V_WT	V_V_WT	2.28834480419547
1	-121	1 Baseline Dark	V	V	WT	V_V_WT	0.055	2.006	1_V_V_WT	V_V_WT	2.29110752633348
1	-120	1 Baseline Dark	V	V	WT	V_V_WT	0.062	2.006	1_V_V_WT	V_V_WT	2.2939969444957
1	-119	1 Baseline Dark	V	V	WT	V_V_WT	0.054	2.037	1_V_V_WT	V_V_WT	2.29701108826622
1	-118	1 Baseline Dark	V	V	WT	V_V_WT	0.006	2.089	1_V_V_WT	V_V_WT	2.30014781084902
1	-117	1 Baseline Dark	V	V	WT	V_V_WT	0.059	2.055	1_V_V_WT	V_V_WT	2.30340478538697
1	-116	1 Baseline Dark	V	V	WT	V_V_WT	0.018	2.055	1_V_V_WT	V_V_WT	2.30677950145121
1	-115	1 Baseline Dark	V	V	WT	V_V_WT	0.041	2.091	1_V_V_WT	V_V_WT	2.31026926169735
1	-114	1 Baseline Dark	V	V	WT	V_V_WT	0.055	2.097	1_V_V_WT	V_V_WT	2.31387117873004
1	-113	1 Baseline Dark	V	V	WT	V_V_WT	0.028	2.093	1_V_V_WT	V_V_WT	2.31758217214107
1	-112	1 Baseline Dark	V	V	WT	V_V_WT	0.014	2.121	1_V_V_WT	V_V_WT	2.32139896585647
1	-111	1 Baseline Dark	V	V	WT	V_V_WT	0.009	2.186	1_V_V_WT	V_V_WT	2.32531808566642
1	-110	1 Baseline Dark	V	V	WT	V_V_WT	0.066	2.202	1_V_V_WT	V_V_WT	2.32933585708468
1	-109	1 Baseline Dark	V	V	WT	V_V_WT	0.039	2.206	1_V_V_WT	V_V_WT	2.33344840349253
1	-108	1 Baseline Dark	V	V	WT	V_V_WT	0.158	2.264	1_V_V_WT	V_V_WT	2.33765164459463
1	-107	1 Baseline Dark	V	V	WT	V_V_WT	0.054	2.294	1_V_V_WT	V_V_WT	2.34194129522851
1	-106	1 Baseline Dark	V	V	WT	V_V_WT	0.012	2.341	1_V_V_WT	V_V_WT	2.34631286452153
1	-105	1 Baseline Dark	V	V	WT	V_V_WT	0.061	2.345	1_V_V_WT	V_V_WT	2.35076165543733
1	-104	1 Baseline Dark	V	V	WT	V_V_WT	0	2.314	1_V_V_WT	V_V_WT	2.35528276469821
1	-103	1 Baseline Dark	V	V	WT	V_V_WT	0.041	2.342	1_V_V_WT	V_V_WT	2.35987108316122
1	-102	1 Baseline Dark	V	V	WT	V_V_WT	0.036	2.335	1_V_V_WT	V_V_WT	2.36452129657223
1	-101	1 Baseline Dark	V	V	WT	V_V_WT	0.112	2.318	1_V_V_WT	V_V_WT	2.36922788681613
1	-100	1 Baseline Dark	V	V	WT	V_V_WT	0.042	2.333	1_V_V_WT	V_V_WT	2.3739851335817
1	-99	1 Baseline Dark	V	V	WT	V_V_WT	0.004	2.341	1_V_V_WT	V_V_WT	2.37878711656363
1	-98	1 Baseline Dark	V	V	WT	V_V_WT	0.037	2.361	1_V_V_WT	V_V_WT	2.38362771806595
1	-97	1 Baseline Dark	V	V	WT	V_V_WT	0.175	2.367	1_V_V_WT	V_V_WT	2.38850062620578
1	-96	1 Baseline Dark	V	V	WT	V_V_WT	0.05	2.39	1_V_V_WT	V_V_WT	2.3933993385377
1	-95	1 Baseline Dark	V	V	WT	V_V_WT	0.055	2.4	1_V_V_WT	V_V_WT	2.3983171662577
1	-94	1 Baseline Dark	V	V	WT	V_V_WT	0.052	2.4	1_V_V_WT	V_V_WT	2.40324723890559
1	-93	1 Baseline Dark	V	V	WT	V_V_WT	0.009	2.334	1_V_V_WT	V_V_WT	2.40818250960842
1	-92	1 Baseline Dark	V	V	WT	V_V_WT	0.016	2.324	1_V_V_WT	V_V_WT	2.41311576087575
1	-91	1 Baseline Dark	V	V	WT	V_V_WT	0.035	2.269	1_V_V_WT	V_V_WT	2.4180396108942
1	-90	1 Baseline Dark	V	V	WT	V_V_WT	0.036	2.333	1_V_V_WT	V_V_WT	2.4229465204295
1	-89	1 Baseline Dark	V	V	WT	V_V_WT	0.051	2.331	1_V_V_WT	V_V_WT	2.42782880021577
1	-88	1 Baseline Dark	V	V	WT	V_V_WT	0.073	2.334	1_V_V_WT	V_V_WT	2.4326786189217
1	-87	1 Baseline Dark	V	V	WT	V_V_WT	0	2.326	1_V_V_WT	V_V_WT	2.43748801163816
1	-86	1 Baseline Dark	V	V	WT	V_V_WT	0	2.384	1_V_V_WT	V_V_WT	2.44224888890983
1	-85	1 Baseline Dark	V	V	WT	V_V_WT	0.036	2.38	1_V_V_WT	V_V_WT	2.44695304629661
1	-84	1 Baseline Dark	V	V	WT	V_V_WT	0.037	2.366	1_V_V_WT	V_V_WT	2.45159217445467
1	-83	1 Baseline Dark	V	V	WT	V_V_WT	0.014	2.464	1_V_V_WT	V_V_WT	2.45615786971284
1	-82	1 Baseline Dark	V	V	WT	V_V_WT	0.04	2.537	1_V_V_WT	V_V_WT	2.4606416451656
1	-81	1 Baseline Dark	V	V	WT	V_V_WT	0.088	2.563	1_V_V_WT	V_V_WT	2.4650349422668
1	-80	1 Baseline Dark	V	V	WT	V_V_WT	0.046	2.504	1_V_V_WT	V_V_WT	2.4693291428482
1	-79	1 Baseline Dark	V	V	WT	V_V_WT	0.034	2.48	1_V_V_WT	V_V_WT	2.47351558162249
1	-78	1 Baseline Dark	V	V	WT	V_V_WT	0.089	2.322	1_V_V_WT	V_V_WT	2.47758555912297
1	-77	1 Baseline Dark	V	V	WT	V_V_WT	0.045	2.282	1_V_V_WT	V_V_WT	2.48153035506125
1	-76	1 Baseline Dark	V	V	WT	V_V_WT	0.056	2.297	1_V_V_WT	V_V_WT	2.48534124205018
1	-75	1 Baseline Dark	V	V	WT	V_V_WT	0.026	2.236	1_V_V_WT	V_V_WT	2.48900949973039
1	-74	1 Baseline Dark	V	V	WT	V_V_WT	0.007	2.241	1_V_V_WT	V_V_WT	2.49252642920968
1	-73	1 Baseline Dark	V	V	WT	V_V_WT	0.034	2.207	1_V_V_WT	V_V_WT	2.49588336786726
1	-72	1 Baseline Dark	V	V	WT	V_V_WT	0.02	2.233	1_V_V_WT	V_V_WT	2.4990717043907
1	-71	1 Baseline Dark	V	V	WT	V_V_WT	0	2.121	1_V_V_WT	V_V_WT	2.50208289411427
1	-70	1 Baseline Dark	V	V	WT	V_V_WT	0.033	2.079	1_V_V_WT	V_V_WT	2.5049084745843
1	-69	1 Baseline Dark	V	V	WT	V_V_WT	0.013	2.125	1_V_V_WT	V_V_WT	2.50754008129192
1	-68	1 Baseline Dark	V	V	WT	V_V_WT	0.036	2.108	1_V_V_WT	V_V_WT	2.5099694636116
1	-67	1 Baseline Dark	V	V	WT	V_V_WT	0.006	1.933	1_V_V_WT	V_V_WT	2.51218850083975
1	-66	1 Baseline Dark	V	V	WT	V_V_WT	0.023	1.9	1_V_V_WT	V_V_WT	2.51418921834387
1	-65	1 Baseline Dark	V	V	WT	V_V_WT	0.01	1.876	1_V_V_WT	V_V_WT	2.51596380375696
1	-64	1 Baseline Dark	V	V	WT	V_V_WT	0.016	1.855	1_V_V_WT	V_V_WT	2.51750462320735
1	-63	1 Baseline Dark	V	V	WT	V_V_WT	0	1.857	1_V_V_WT	V_V_WT	2.51880423751694
1	-62	1 Baseline Dark	V	V	WT	V_V_WT	0	1.85	1_V_V_WT	V_V_WT	2.5198554183495
1	-61	1 Baseline Dark	V	V	WT	V_V_WT	0	1.815	1_V_V_WT	V_V_WT	2.52065116427032
1	-60	1 Baseline Dark	V	V	WT	V_V_WT	0.126	1.786	1_V_V_WT	V_V_WT	2.52118471664918
1	-59	1 Baseline Dark	V	V	WT	V_V_WT	0.052	1.784	1_V_V_WT	V_V_WT	2.52144957541088
1	-58	1 Baseline Dark	V	V	WT	V_V_WT	0.009	1.787	1_V_V_WT	V_V_WT	2.52143951454084
1	-57	1 Baseline Dark	V	V	WT	V_V_WT	0.051	1.795	1_V_V_WT	V_V_WT	2.52114859737615
1	-56	1 Baseline Dark	V	V	WT	V_V_WT	0.076	1.816	1_V_V_WT	V_V_WT	2.52057119153668
1	-55	1 Baseline Dark	V	V	WT	V_V_WT	0.037	1.788	1_V_V_WT	V_V_WT	2.51970198357861
1	-54	1 Baseline Dark	V	V	WT	V_V_WT	0.041	1.775	1_V_V_WT	V_V_WT	2.51853599321565
1	-53	1 Baseline Dark	V	V	WT	V_V_WT	0.126	1.802	1_V_V_WT	V_V_WT	2.51706858715542
1	-52	1 Baseline Dark	V	V	WT	V_V_WT	0.087	1.773	1_V_V_WT	V_V_WT	2.5152954924633
1	-51	1 Baseline Dark	V	V	WT	V_V_WT	0.035	1.703	1_V_V_WT	V_V_WT	2.51321280940638
1	-50	1 Baseline Dark	V	V	WT	V_V_WT	0.007	1.657	1_V_V_WT	V_V_WT	2.51081702380095
1	-49	1 Baseline Dark	V	V	WT	V_V_WT	0.015	1.636	1_V_V_WT	V_V_WT	2.5081050187302
1	-48	1 Baseline Dark	V	V	WT	V_V_WT	0	1.556	1_V_V_WT	V_V_WT	2.50507408569772
1	-47	1 Baseline Dark	V	V	WT	V_V_WT	0.014	1.552	1_V_V_WT	V_V_WT	2.50172193509067
1	-46	1 Baseline Dark	V	V	WT	V_V_WT	0.027	1.496	1_V_V_WT	V_V_WT	2.49804670598344
1	-45	1 Baseline Dark	V	V	WT	V_V_WT	0	1.47	1_V_V_WT	V_V_WT	2.49404697520214
1	-44	1 Baseline Dark	V	V	WT	V_V_WT	0.005	1.463	1_V_V_WT	V_V_WT	2.48972176566129
1	-43	1 Baseline Dark	V	V	WT	V_V_WT	0.007	1.429	1_V_V_WT	V_V_WT	2.48507055388495
1	-42	1 Baseline Dark	V	V	WT	V_V_WT	0.062	1.418	1_V_V_WT	V_V_WT	2.48009327674679
1	-41	1 Baseline Dark	V	V	WT	V_V_WT	0	1.418	1_V_V_WT	V_V_WT	2.47479033735359
1	-40	1 Baseline Dark	V	V	WT	V_V_WT	0	1.385	1_V_V_WT	V_V_WT	2.46916261005557
1	-39	1 Baseline Dark	V	V	WT	V_V_WT	0.05	1.372	1_V_V_WT	V_V_WT	2.46321144459231
1	-38	1 Baseline Dark	V	V	WT	V_V_WT	0.02	1.341	1_V_V_WT	V_V_WT	2.45693866929288
1	-37	1 Baseline Dark	V	V	WT	V_V_WT	0	1.363	1_V_V_WT	V_V_WT	2.45034659336309
1	-36	1 Baseline Dark	V	V	WT	V_V_WT	0.017	1.34	1_V_V_WT	V_V_WT	2.44343800821859
1	-35	1 Baseline Dark	V	V	WT	V_V_WT	0.031	1.34	1_V_V_WT	V_V_WT	2.43621618785366
1	-34	1 Baseline Dark	V	V	WT	V_V_WT	0.031	1.324	1_V_V_WT	V_V_WT	2.42868488821318
1	-33	1 Baseline Dark	V	V	WT	V_V_WT	0.011	1.336	1_V_V_WT	V_V_WT	2.4208483455882
1	-32	1 Baseline Dark	V	V	WT	V_V_WT	0.009	1.336	1_V_V_WT	V_V_WT	2.41271127400297
1	-31	1 Baseline Dark	V	V	WT	V_V_WT	0	1.336	1_V_V_WT	V_V_WT	2.40427886159424
1	-30	1 Baseline Dark	V	V	WT	V_V_WT	0.007	1.266	1_V_V_WT	V_V_WT	2.3955567659793
1	-29	1 Baseline Dark	V	V	WT	V_V_WT	0.049	1.253	1_V_V_WT	V_V_WT	2.3865511086085
1	-28	1 Baseline Dark	V	V	WT	V_V_WT	0.076	1.282	1_V_V_WT	V_V_WT	2.37726846810478
1	-27	1 Baseline Dark	V	V	WT	V_V_WT	0.008	1.271	1_V_V_WT	V_V_WT	2.36771587258346
1	-26	1 Baseline Dark	V	V	WT	V_V_WT	0.021	1.235	1_V_V_WT	V_V_WT	2.35790079099851
1	-25	1 Baseline Dark	V	V	WT	V_V_WT	0.008	1.225	1_V_V_WT	V_V_WT	2.34783112344549
1	-24	1 Baseline Dark	V	V	WT	V_V_WT	0.024	1.194	1_V_V_WT	V_V_WT	2.33751519052613
1	-23	1 Baseline Dark	V	V	WT	V_V_WT	0.041	1.132	1_V_V_WT	V_V_WT	2.32696172172011
1	-22	1 Baseline Dark	V	V	WT	V_V_WT	0.011	1.058	1_V_V_WT	V_V_WT	2.31617984279837
1	-21	1 Baseline Dark	V	V	WT	V_V_WT	0.018	1.071	1_V_V_WT	V_V_WT	2.30517906230835
1	-20	1 Baseline Dark	V	V	WT	V_V_WT	0	1.071	1_V_V_WT	V_V_WT	2.29396925715972
1	-19	1 Baseline Dark	V	V	WT	V_V_WT	0.013	1.065	1_V_V_WT	V_V_WT	2.28256065728527
1	-18	1 Baseline Dark	V	V	WT	V_V_WT	0.009	1.074	1_V_V_WT	V_V_WT	2.27096382947891
1	-17	1 Baseline Dark	V	V	WT	V_V_WT	0.041	1.095	1_V_V_WT	V_V_WT	2.25918966036736
1	-16	1 Baseline Dark	V	V	WT	V_V_WT	0	1.136	1_V_V_WT	V_V_WT	2.24724933860194
1	-15	1 Baseline Dark	V	V	WT	V_V_WT	0	1.152	1_V_V_WT	V_V_WT	2.23515433625675
1	-14	1 Baseline Dark	V	V	WT	V_V_WT	0	1.169	1_V_V_WT	V_V_WT	2.22291638952346
1	-13	1 Baseline Dark	V	V	WT	V_V_WT	0	1.184	1_V_V_WT	V_V_WT	2.21054747867863
1	-12	1 Baseline Dark	V	V	WT	V_V_WT	0.009	1.128	1_V_V_WT	V_V_WT	2.19805980743218
1	-11	1 Baseline Dark	V	V	WT	V_V_WT	0	1.128	1_V_V_WT	V_V_WT	2.18546578161763
1	-10	1 Baseline Dark	V	V	WT	V_V_WT	0	1.148	1_V_V_WT	V_V_WT	2.17277798734962
1	-9	1 Baseline Dark	V	V	WT	V_V_WT	0	1.113	1_V_V_WT	V_V_WT	2.16000916865326
1	-8	1 Baseline Dark	V	V	WT	V_V_WT	0.005	1.093	1_V_V_WT	V_V_WT	2.14717220459607
1	-7	1 Baseline Dark	V	V	WT	V_V_WT	0.028	1.093	1_V_V_WT	V_V_WT	2.13428008601315
1	-6	1 Baseline Dark	V	V	WT	V_V_WT	0	1.092	1_V_V_WT	V_V_WT	2.1213458918563
1	-5	1 Baseline Dark	V	V	WT	V_V_WT	0.01	1.071	1_V_V_WT	V_V_WT	2.1083827652029
1	-4	1 Baseline Dark	V	V	WT	V_V_WT	0	1.052	1_V_V_WT	V_V_WT	2.0954038890132
1	-3	1 Baseline Dark	V	V	WT	V_V_WT	0.012	1.046	1_V_V_WT	V_V_WT	2.0824224616565
1	-2	1 Baseline Dark	V	V	WT	V_V_WT	0	1.037	1_V_V_WT	V_V_WT	2.06945167229202
1	-1	1 Baseline Dark	V	V	WT	V_V_WT	0	1.046	1_V_V_WT	V_V_WT	2.056504676125
1	0	2 Treatment	V	V	WT	V_V_WT	0.056	1.039	1_V_V_WT	V_V_WT	2.0435945696313
1	1	2 Treatment	V	V	WT	V_V_WT	0.039	0.994	1_V_V_WT	V_V_WT	2.03073436577981
1	2	2 Treatment	V	V	WT	V_V_WT	0.038	0.932	1_V_V_WT	V_V_WT	2.01793696933814
1	3	2 Treatment	V	V	WT	V_V_WT	0.04	0.938	1_V_V_WT	V_V_WT	2.00521515228081
1	4	2 Treatment	V	V	WT	V_V_WT	0.04	0.917	1_V_V_WT	V_V_WT	1.9925815294007
1	5	2 Treatment	V	V	WT	V_V_WT	0.027	0.909	1_V_V_WT	V_V_WT	1.98004853415525
1	6	2 Treatment	V	V	WT	V_V_WT	0.01	0.899	1_V_V_WT	V_V_WT	1.96762839480814
1	7	2 Treatment	V	V	WT	V_V_WT	0.064	0.864	1_V_V_WT	V_V_WT	1.95533311093068
1	8	2 Treatment	V	V	WT	V_V_WT	0.013	0.865	1_V_V_WT	V_V_WT	1.94317443032246
1	9	2 Treatment	V	V	WT	V_V_WT	0.048	0.854	1_V_V_WT	V_V_WT	1.93116382640398
1	10	2 Treatment	V	V	WT	V_V_WT	0.007	0.899	1_V_V_WT	V_V_WT	1.91931247611779
1	11	2 Treatment	V	V	WT	V_V_WT	0.009	0.886	1_V_V_WT	V_V_WT	1.90763123843399
1	12	2 Treatment	V	V	WT	V_V_WT	0.009	0.886	1_V_V_WT	V_V_WT	1.89613063348332
1	13	2 Treatment	V	V	WT	V_V_WT	0.035	0.845	1_V_V_WT	V_V_WT	1.88482082236668
1	14	2 Treatment	V	V	WT	V_V_WT	0.068	0.845	1_V_V_WT	V_V_WT	1.87371158772197
1	15	2 Treatment	V	V	WT	V_V_WT	0.016	0.845	1_V_V_WT	V_V_WT	1.86281231506023
1	16	2 Treatment	V	V	WT	V_V_WT	0.022	0.845	1_V_V_WT	V_V_WT	1.85213197495203
1	17	2 Treatment	V	V	WT	V_V_WT	0.022	0.863	1_V_V_WT	V_V_WT	1.84167910609441
1	18	2 Treatment	V	V	WT	V_V_WT	0.006	0.854	1_V_V_WT	V_V_WT	1.83146179929066
1	19	2 Treatment	V	V	WT	V_V_WT	0	0.854	1_V_V_WT	V_V_WT	1.82148768241404
1	20	2 Treatment	V	V	WT	V_V_WT	0.02	0.854	1_V_V_WT	V_V_WT	1.81176390637571
1	21	2 Treatment	V	V	WT	V_V_WT	0.015	0.926	1_V_V_WT	V_V_WT	1.80229713213735
1	22	2 Treatment	V	V	WT	V_V_WT	0	1	1_V_V_WT	V_V_WT	1.79309351880082
1	23	2 Treatment	V	V	WT	V_V_WT	0	1.05	1_V_V_WT	V_V_WT	1.78415871282209
1	24	2 Treatment	V	V	WT	V_V_WT	0.016	1.097	1_V_V_WT	V_V_WT	1.77549783835783
1	25	2 Treatment	V	V	WT	V_V_WT	0.01	1.121	1_V_V_WT	V_V_WT	1.76711548879728
1	26	2 Treatment	V	V	WT	V_V_WT	0.012	1.152	1_V_V_WT	V_V_WT	1.75901571948528
1	27	2 Treatment	V	V	WT	V_V_WT	0.005	1.199	1_V_V_WT	V_V_WT	1.75120204165674
1	28	2 Treatment	V	V	WT	V_V_WT	0	1.228	1_V_V_WT	V_V_WT	1.74367741762569
1	29	2 Treatment	V	V	WT	V_V_WT	0.009	1.264	1_V_V_WT	V_V_WT	1.73644425721234
1	30	2 Treatment	V	V	WT	V_V_WT	0	1.251	1_V_V_WT	V_V_WT	1.72950441545584
1	31	2 Treatment	V	V	WT	V_V_WT	0.004	1.281	1_V_V_WT	V_V_WT	1.72285919158278
1	32	2 Treatment	V	V	WT	V_V_WT	0.014	1.275	1_V_V_WT	V_V_WT	1.71650932928184
1	33	2 Treatment	V	V	WT	V_V_WT	0.014	1.24	1_V_V_WT	V_V_WT	1.71045501825946
1	34	2 Treatment	V	V	WT	V_V_WT	0	1.2	1_V_V_WT	V_V_WT	1.70469589707564
1	35	2 Treatment	V	V	WT	V_V_WT	0	1.173	1_V_V_WT	V_V_WT	1.69923105728701
1	36	2 Treatment	V	V	WT	V_V_WT	0.014	1.163	1_V_V_WT	V_V_WT	1.69405904885747
1	37	2 Treatment	V	V	WT	V_V_WT	0.006	1.099	1_V_V_WT	V_V_WT	1.68917788684121
1	38	2 Treatment	V	V	WT	V_V_WT	0.012	1.101	1_V_V_WT	V_V_WT	1.68458505933687
1	39	2 Treatment	V	V	WT	V_V_WT	0.007	1.094	1_V_V_WT	V_V_WT	1.68027753668679
1	40	2 Treatment	V	V	WT	V_V_WT	0.045	1.106	1_V_V_WT	V_V_WT	1.67625178189671
1	41	2 Treatment	V	V	WT	V_V_WT	0	1.097	1_V_V_WT	V_V_WT	1.67250376226762
1	42	2 Treatment	V	V	WT	V_V_WT	0.009	1.093	1_V_V_WT	V_V_WT	1.66902896221584
1	43	2 Treatment	V	V	WT	V_V_WT	0	1.068	1_V_V_WT	V_V_WT	1.66582239724798
1	44	2 Treatment	V	V	WT	V_V_WT	0	1.007	1_V_V_WT	V_V_WT	1.66287862905092
1	45	2 Treatment	V	V	WT	V_V_WT	0	1.034	1_V_V_WT	V_V_WT	1.66019178169495
1	46	2 Treatment	V	V	WT	V_V_WT	0	1.058	1_V_V_WT	V_V_WT	1.65775555887682
1	47	2 Treatment	V	V	WT	V_V_WT	0.018	1.036	1_V_V_WT	V_V_WT	1.65556326220604
1	48	2 Treatment	V	V	WT	V_V_WT	0	1.039	1_V_V_WT	V_V_WT	1.65360781043766
1	49	2 Treatment	V	V	WT	V_V_WT	0	1.079	1_V_V_WT	V_V_WT	1.65188175967763
1	50	2 Treatment	V	V	WT	V_V_WT	0	1.123	1_V_V_WT	V_V_WT	1.65037732444847
1	51	3 Post-treatment Dark	V	V	WT	V_V_WT	0.072	1.146	1_V_V_WT	V_V_WT	1.64908639961487
1	52	3 Post-treatment Dark	V	V	WT	V_V_WT	0.079	1.223	1_V_V_WT	V_V_WT	1.64800058310524
1	53	3 Post-treatment Dark	V	V	WT	V_V_WT	0.078	1.294	1_V_V_WT	V_V_WT	1.6471111993565
1	54	3 Post-treatment Dark	V	V	WT	V_V_WT	0.047	1.335	1_V_V_WT	V_V_WT	1.64640932346199
1	55	3 Post-treatment Dark	V	V	WT	V_V_WT	0.034	1.363	1_V_V_WT	V_V_WT	1.64588580594388
1	56	3 Post-treatment Dark	V	V	WT	V_V_WT	0.031	1.372	1_V_V_WT	V_V_WT	1.64553129810076
1	57	3 Post-treatment Dark	V	V	WT	V_V_WT	0.059	1.402	1_V_V_WT	V_V_WT	1.64533627786605
1	58	3 Post-treatment Dark	V	V	WT	V_V_WT	0.029	1.428	1_V_V_WT	V_V_WT	1.64529107613719
1	59	3 Post-treatment Dark	V	V	WT	V_V_WT	0.036	1.462	1_V_V_WT	V_V_WT	1.64538590347125
1	60	3 Post-treatment Dark	V	V	WT	V_V_WT	0.043	1.486	1_V_V_WT	V_V_WT	1.64561087714173
1	61	3 Post-treatment Dark	V	V	WT	V_V_WT	0.069	1.524	1_V_V_WT	V_V_WT	1.64595604844675
1	62	3 Post-treatment Dark	V	V	WT	V_V_WT	0.032	1.56	1_V_V_WT	V_V_WT	1.64641143021578
1	63	3 Post-treatment Dark	V	V	WT	V_V_WT	0.005	1.567	1_V_V_WT	V_V_WT	1.64696702447922
1	64	3 Post-treatment Dark	V	V	WT	V_V_WT	0	1.577	1_V_V_WT	V_V_WT	1.64761285018926
1	65	3 Post-treatment Dark	V	V	WT	V_V_WT	0	1.597	1_V_V_WT	V_V_WT	1.64833897096353
1	66	3 Post-treatment Dark	V	V	WT	V_V_WT	0	1.597	1_V_V_WT	V_V_WT	1.64913552277241
1	67	3 Post-treatment Dark	V	V	WT	V_V_WT	0	1.608	1_V_V_WT	V_V_WT	1.64999274150369
1	68	3 Post-treatment Dark	V	V	WT	V_V_WT	0.015	1.621	1_V_V_WT	V_V_WT	1.65090099034756
1	69	3 Post-treatment Dark	V	V	WT	V_V_WT	0.041	1.66	1_V_V_WT	V_V_WT	1.65185078691343
1	70	3 Post-treatment Dark	V	V	WT	V_V_WT	0.019	1.662	1_V_V_WT	V_V_WT	1.6528328300705
1	71	3 Post-treatment Dark	V	V	WT	V_V_WT	0	1.685	1_V_V_WT	V_V_WT	1.65383802636764
1	72	3 Post-treatment Dark	V	V	WT	V_V_WT	0.005	1.718	1_V_V_WT	V_V_WT	1.65485751604951
1	73	3 Post-treatment Dark	V	V	WT	V_V_WT	0.01	1.757	1_V_V_WT	V_V_WT	1.65588269856043
1	74	3 Post-treatment Dark	V	V	WT	V_V_WT	0.007	1.781	1_V_V_WT	V_V_WT	1.65690525748099
1	75	3 Post-treatment Dark	V	V	WT	V_V_WT	0.043	1.786	1_V_V_WT	V_V_WT	1.65791718486443
1	76	3 Post-treatment Dark	V	V	WT	V_V_WT	0.046	1.849	1_V_V_WT	V_V_WT	1.65891080487895
1	77	3 Post-treatment Dark	V	V	WT	V_V_WT	0	1.854	1_V_V_WT	V_V_WT	1.65987879673301
1	78	3 Post-treatment Dark	V	V	WT	V_V_WT	0.009	1.898	1_V_V_WT	V_V_WT	1.66081421681706
1	79	3 Post-treatment Dark	V	V	WT	V_V_WT	0.04	1.911	1_V_V_WT	V_V_WT	1.66171051999421
1	80	3 Post-treatment Dark	V	V	WT	V_V_WT	0.064	1.951	1_V_V_WT	V_V_WT	1.66256158002344
1	81	3 Post-treatment Dark	V	V	WT	V_V_WT	0.038	1.911	1_V_V_WT	V_V_WT	1.66336170904451
1	82	3 Post-treatment Dark	V	V	WT	V_V_WT	0.077	1.867	1_V_V_WT	V_V_WT	1.66410567607488
1	83	3 Post-treatment Dark	V	V	WT	V_V_WT	0.071	1.807	1_V_V_WT	V_V_WT	1.66478872449874
1	84	3 Post-treatment Dark	V	V	WT	V_V_WT	0.057	1.785	1_V_V_WT	V_V_WT	1.6654065884883
1	85	3 Post-treatment Dark	V	V	WT	V_V_WT	0.038	1.776	1_V_V_WT	V_V_WT	1.66595550832852
1	86	3 Post-treatment Dark	V	V	WT	V_V_WT	0.021	1.764	1_V_V_WT	V_V_WT	1.66643224460147
1	87	3 Post-treatment Dark	V	V	WT	V_V_WT	0.035	1.731	1_V_V_WT	V_V_WT	1.66683409120911
1	88	3 Post-treatment Dark	V	V	WT	V_V_WT	0.026	1.744	1_V_V_WT	V_V_WT	1.66715888719996
1	89	3 Post-treatment Dark	V	V	WT	V_V_WT	0.043	1.732	1_V_V_WT	V_V_WT	1.66740502737072
1	90	3 Post-treatment Dark	V	V	WT	V_V_WT	0.024	1.727	1_V_V_WT	V_V_WT	1.66757147161849
1	91	3 Post-treatment Dark	V	V	WT	V_V_WT	0.042	1.695	1_V_V_WT	V_V_WT	1.66765775303053
1	92	3 Post-treatment Dark	V	V	WT	V_V_WT	0.05	1.7	1_V_V_WT	V_V_WT	1.66766398468239
1	93	3 Post-treatment Dark	V	V	WT	V_V_WT	0.021	1.734	1_V_V_WT	V_V_WT	1.66759086514412
1	94	3 Post-treatment Dark	V	V	WT	V_V_WT	0.01	1.738	1_V_V_WT	V_V_WT	1.66743968266037
1	95	3 Post-treatment Dark	V	V	WT	V_V_WT	0.02	1.777	1_V_V_WT	V_V_WT	1.66721231802904
1	96	3 Post-treatment Dark	V	V	WT	V_V_WT	0.014	1.791	1_V_V_WT	V_V_WT	1.66691124613645
1	97	3 Post-treatment Dark	V	V	WT	V_V_WT	0.017	1.831	1_V_V_WT	V_V_WT	1.66653953617819
1	98	3 Post-treatment Dark	V	V	WT	V_V_WT	0.025	1.9	1_V_V_WT	V_V_WT	1.66610085054326
1	99	3 Post-treatment Dark	V	V	WT	V_V_WT	0.046	1.866	1_V_V_WT	V_V_WT	1.66559944238191
1	100	3 Post-treatment Dark	V	V	WT	V_V_WT	0.047	1.873	1_V_V_WT	V_V_WT	1.66504015185191
1	101	3 Post-treatment Dark	V	V	WT	V_V_WT	0.023	1.891	1_V_V_WT	V_V_WT	1.6644284010667
1	102	3 Post-treatment Dark	V	V	WT	V_V_WT	0.042	1.937	1_V_V_WT	V_V_WT	1.66377018774152
1	103	3 Post-treatment Dark	V	V	WT	V_V_WT	0.039	1.98	1_V_V_WT	V_V_WT	1.66307207757579
1	104	3 Post-treatment Dark	V	V	WT	V_V_WT	0.024	2.024	1_V_V_WT	V_V_WT	1.66234119536116
1	105	3 Post-treatment Dark	V	V	WT	V_V_WT	0.005	1.981	1_V_V_WT	V_V_WT	1.6615852148713
1	106	3 Post-treatment Dark	V	V	WT	V_V_WT	0.063	1.935	1_V_V_WT	V_V_WT	1.66081234752865
1	107	3 Post-treatment Dark	V	V	WT	V_V_WT	0.023	1.98	1_V_V_WT	V_V_WT	1.66003132990116
1	108	3 Post-treatment Dark	V	V	WT	V_V_WT	0.044	1.999	1_V_V_WT	V_V_WT	1.65925141002732
1	109	3 Post-treatment Dark	V	V	WT	V_V_WT	0.013	1.973	1_V_V_WT	V_V_WT	1.65848233264188
1	110	3 Post-treatment Dark	V	V	WT	V_V_WT	0.04	2.017	1_V_V_WT	V_V_WT	1.65773432329587
1	111	3 Post-treatment Dark	V	V	WT	V_V_WT	0.032	2.022	1_V_V_WT	V_V_WT	1.6570180714521
1	112	3 Post-treatment Dark	V	V	WT	V_V_WT	0.035	1.976	1_V_V_WT	V_V_WT	1.65634471254476
1	113	3 Post-treatment Dark	V	V	WT	V_V_WT	0.018	1.994	1_V_V_WT	V_V_WT	1.65572580909958
1	114	3 Post-treatment Dark	V	V	WT	V_V_WT	0.025	1.997	1_V_V_WT	V_V_WT	1.65517333091178
1	115	3 Post-treatment Dark	V	V	WT	V_V_WT	0.025	1.997	1_V_V_WT	V_V_WT	1.65469963436679
1	116	3 Post-treatment Dark	V	V	WT	V_V_WT	0.019	2.026	1_V_V_WT	V_V_WT	1.65431744090286
1	117	3 Post-treatment Dark	V	V	WT	V_V_WT	0.026	2.026	1_V_V_WT	V_V_WT	1.65403981472582
1	118	3 Post-treatment Dark	V	V	WT	V_V_WT	0.042	2.032	1_V_V_WT	V_V_WT	1.65388013978001
1	119	3 Post-treatment Dark	V	V	WT	V_V_WT	0.024	2.093	1_V_V_WT	V_V_WT	1.6538520960375
1	120	3 Post-treatment Dark	V	V	WT	V_V_WT	0.038	2.152	1_V_V_WT	V_V_WT	1.65396963516829
1	121	3 Post-treatment Dark	V	V	WT	V_V_WT	0.037	2.189	1_V_V_WT	V_V_WT	1.6542469556499
1	122	3 Post-treatment Dark	V	V	WT	V_V_WT	0.037	2.169	1_V_V_WT	V_V_WT	1.6546984773536
1	123	3 Post-treatment Dark	V	V	WT	V_V_WT	0.039	2.242	1_V_V_WT	V_V_WT	1.65533881567689
1	124	3 Post-treatment Dark	V	V	WT	V_V_WT	0.004	2.252	1_V_V_WT	V_V_WT	1.65618275526909
1	125	3 Post-treatment Dark	V	V	WT	V_V_WT	0.039	2.238	1_V_V_WT	V_V_WT	1.6572452234305
1	126	3 Post-treatment Dark	V	V	WT	V_V_WT	0.014	2.285	1_V_V_WT	V_V_WT	1.65854126320971
1	127	3 Post-treatment Dark	V	V	WT	V_V_WT	0.04	2.306	1_V_V_WT	V_V_WT	1.66008600628603
1	128	3 Post-treatment Dark	V	V	WT	V_V_WT	0.084	2.299	1_V_V_WT	V_V_WT	1.66189464567885
1	129	3 Post-treatment Dark	V	V	WT	V_V_WT	0.007	2.296	1_V_V_WT	V_V_WT	1.66398240834472
1	130	3 Post-treatment Dark	V	V	WT	V_V_WT	0.026	2.277	1_V_V_WT	V_V_WT	1.66636452773433
1	131	3 Post-treatment Dark	V	V	WT	V_V_WT	0.018	2.329	1_V_V_WT	V_V_WT	1.66905621633655
1	132	3 Post-treatment Dark	V	V	WT	V_V_WT	0.051	2.322	1_V_V_WT	V_V_WT	1.67207263830665
1	133	3 Post-treatment Dark	V	V	WT	V_V_WT	0.053	2.288	1_V_V_WT	V_V_WT	1.67542888220197
1	134	3 Post-treatment Dark	V	V	WT	V_V_WT	0.051	2.28	1_V_V_WT	V_V_WT	1.67913993389302
1	135	3 Post-treatment Dark	V	V	WT	V_V_WT	0	2.346	1_V_V_WT	V_V_WT	1.68322064971982
1	136	3 Post-treatment Dark	V	V	WT	V_V_WT	0	2.366	1_V_V_WT	V_V_WT	1.68768572991314
1	137	3 Post-treatment Dark	V	V	WT	V_V_WT	0.045	2.367	1_V_V_WT	V_V_WT	1.69254969237862
1	138	3 Post-treatment Dark	V	V	WT	V_V_WT	0.028	2.33	1_V_V_WT	V_V_WT	1.69782684684806
1	139	3 Post-treatment Dark	V	V	WT	V_V_WT	0.014	2.351	1_V_V_WT	V_V_WT	1.70353126949319
1	140	3 Post-treatment Dark	V	V	WT	V_V_WT	0.108	2.39	1_V_V_WT	V_V_WT	1.70967677801379
1	141	3 Post-treatment Dark	V	V	WT	V_V_WT	0.043	2.374	1_V_V_WT	V_V_WT	1.71627690727438
1	142	3 Post-treatment Dark	V	V	WT	V_V_WT	0.031	2.4	1_V_V_WT	V_V_WT	1.72334488552567
1	143	3 Post-treatment Dark	V	V	WT	V_V_WT	0.089	2.423	1_V_V_WT	V_V_WT	1.73089361124513
1	144	3 Post-treatment Dark	V	V	WT	V_V_WT	0.06	2.453	1_V_V_WT	V_V_WT	1.73893563065782
1	145	3 Post-treatment Dark	V	V	WT	V_V_WT	0.038	2.439	1_V_V_WT	V_V_WT	1.74748311596733
1	146	3 Post-treatment Dark	V	V	WT	V_V_WT	0.05	2.444	1_V_V_WT	V_V_WT	1.75654784433695
1	147	3 Post-treatment Dark	V	V	WT	V_V_WT	0.035	2.452	1_V_V_WT	V_V_WT	1.76614117765265
1	148	3 Post-treatment Dark	V	V	WT	V_V_WT	0.032	2.434	1_V_V_WT	V_V_WT	1.77627404311531
1	149	3 Post-treatment Dark	V	V	WT	V_V_WT	0.104	2.434	1_V_V_WT	V_V_WT	1.78695691468505
1	150	3 Post-treatment Dark	V	V	WT	V_V_WT	0.083	2.426	1_V_V_WT	V_V_WT	1.79819979540692
1	151	3 Post-treatment Dark	V	V	WT	V_V_WT	0.079	2.437	1_V_V_WT	V_V_WT	1.81001220064736
1	152	3 Post-treatment Dark	V	V	WT	V_V_WT	0.03	2.444	1_V_V_WT	V_V_WT	1.82240314227171
1	153	3 Post-treatment Dark	V	V	WT	V_V_WT	0.094	2.494	1_V_V_WT	V_V_WT	1.83538111378605
1	154	3 Post-treatment Dark	V	V	WT	V_V_WT	0.02	2.517	1_V_V_WT	V_V_WT	1.84895407644507
1	155	3 Post-treatment Dark	V	V	WT	V_V_WT	0.006	2.507	1_V_V_WT	V_V_WT	1.86312944637914
1	156	3 Post-treatment Dark	V	V	WT	V_V_WT	0.061	2.535	1_V_V_WT	V_V_WT	1.87791408272957
1	157	3 Post-treatment Dark	V	V	WT	V_V_WT	0.038	2.511	1_V_V_WT	V_V_WT	1.89331427680626
1	158	3 Post-treatment Dark	V	V	WT	V_V_WT	0.018	2.437	1_V_V_WT	V_V_WT	1.90933574229924
1	159	3 Post-treatment Dark	V	V	WT	V_V_WT	0.043	2.448	1_V_V_WT	V_V_WT	1.92598360653464
1	160	3 Post-treatment Dark	V	V	WT	V_V_WT	0.028	2.473	1_V_V_WT	V_V_WT	1.94326240278977
1	161	3 Post-treatment Dark	V	V	WT	V_V_WT	0.075	2.455	1_V_V_WT	V_V_WT	1.96117606366543
1	162	3 Post-treatment Dark	V	V	WT	V_V_WT	0.035	2.404	1_V_V_WT	V_V_WT	1.97972791552978
1	163	3 Post-treatment Dark	V	V	WT	V_V_WT	0.005	2.435	1_V_V_WT	V_V_WT	1.99892067401456
1	164	3 Post-treatment Dark	V	V	WT	V_V_WT	0.016	2.443	1_V_V_WT	V_V_WT	2.01875644058927
1	165	3 Post-treatment Dark	V	V	WT	V_V_WT	0.071	2.46	1_V_V_WT	V_V_WT	2.0392367001688
1	166	3 Post-treatment Dark	V	V	WT	V_V_WT	0.083	2.51	1_V_V_WT	V_V_WT	2.06036231979168
1	167	3 Post-treatment Dark	V	V	WT	V_V_WT	0.024	2.562	1_V_V_WT	V_V_WT	2.08213354832535
1	168	3 Post-treatment Dark	V	V	WT	V_V_WT	0.007	2.598	1_V_V_WT	V_V_WT	2.10455001721066
1	169	3 Post-treatment Dark	V	V	WT	V_V_WT	0.034	2.63	1_V_V_WT	V_V_WT	2.1276107422143
1	170	3 Post-treatment Dark	V	V	WT	V_V_WT	0.079	2.536	1_V_V_WT	V_V_WT	2.15131412618813
1	171	3 Post-treatment Dark	V	V	WT	V_V_WT	0.016	2.536	1_V_V_WT	V_V_WT	2.17565796281842
1	172	3 Post-treatment Dark	V	V	WT	V_V_WT	0.061	2.505	1_V_V_WT	V_V_WT	2.20063944132976
1	173	3 Post-treatment Dark	V	V	WT	V_V_WT	0.041	2.416	1_V_V_WT	V_V_WT	2.22625515215029
1	174	3 Post-treatment Dark	V	V	WT	V_V_WT	0.055	2.37	1_V_V_WT	V_V_WT	2.2525010934902
1	175	3 Post-treatment Dark	V	V	WT	V_V_WT	0.011	2.41	1_V_V_WT	V_V_WT	2.27937267883337
1	176	3 Post-treatment Dark	V	V	WT	V_V_WT	0.024	2.391	1_V_V_WT	V_V_WT	2.30686474529565
1	177	3 Post-treatment Dark	V	V	WT	V_V_WT	0.034	2.444	1_V_V_WT	V_V_WT	2.33497156284608
1	178	3 Post-treatment Dark	V	V	WT	V_V_WT	0.024	2.469	1_V_V_WT	V_V_WT	2.36368684434553
1	179	3 Post-treatment Dark	V	V	WT	V_V_WT	0.024	2.375	1_V_V_WT	V_V_WT	2.3930037563824
1	180	3 Post-treatment Dark	V	V	WT	V_V_WT	0.03	2.371	1_V_V_WT	V_V_WT	2.42291493087976
1	181	3 Post-treatment Dark	V	V	WT	V_V_WT	0.048	2.373	1_V_V_WT	V_V_WT	2.45341247743151
1	182	3 Post-treatment Dark	V	V	WT	V_V_WT	0.044	2.36	1_V_V_WT	V_V_WT	2.48448799635456
1	183	3 Post-treatment Dark	V	V	WT	V_V_WT	0.089	2.345	1_V_V_WT	V_V_WT	2.51613259240658
1	184	3 Post-treatment Dark	V	V	WT	V_V_WT	0.027	2.435	1_V_V_WT	V_V_WT	2.5483368891439
1	185	3 Post-treatment Dark	V	V	WT	V_V_WT	0.029	2.497	1_V_V_WT	V_V_WT	2.58109104389545
1	186	3 Post-treatment Dark	V	V	WT	V_V_WT	0.042	2.492	1_V_V_WT	V_V_WT	2.61438476330508
1	187	3 Post-treatment Dark	V	V	WT	V_V_WT	0.016	2.49	1_V_V_WT	V_V_WT	2.64820731941049
1	188	3 Post-treatment Dark	V	V	WT	V_V_WT	0.01	2.568	1_V_V_WT	V_V_WT	2.68254756623595
1	189	3 Post-treatment Dark	V	V	WT	V_V_WT	0.018	2.552	1_V_V_WT	V_V_WT	2.71739395685311
1	190	3 Post-treatment Dark	V	V	WT	V_V_WT	0.051	2.641	1_V_V_WT	V_V_WT	2.7527345608727
1	191	3 Post-treatment Dark	V	V	WT	V_V_WT	0	2.573	1_V_V_WT	V_V_WT	2.78855708234366
1	192	3 Post-treatment Dark	V	V	WT	V_V_WT	0	2.656	1_V_V_WT	V_V_WT	2.8248488780198
1	193	3 Post-treatment Dark	V	V	WT	V_V_WT	0.084	2.699	1_V_V_WT	V_V_WT	2.86159697595486
1	194	3 Post-treatment Dark	V	V	WT	V_V_WT	0.059	2.709	1_V_V_WT	V_V_WT	2.89878809439636
1	195	3 Post-treatment Dark	V	V	WT	V_V_WT	0.017	2.653	1_V_V_WT	V_V_WT	2.9364086609415
1	196	3 Post-treatment Dark	V	V	WT	V_V_WT	0.05	2.622	1_V_V_WT	V_V_WT	2.9744448319303
1	197	3 Post-treatment Dark	V	V	WT	V_V_WT	0.097	2.685	1_V_V_WT	V_V_WT	3.01288251202859
1	198	3 Post-treatment Dark	V	V	WT	V_V_WT	0.064	2.725	1_V_V_WT	V_V_WT	3.05170737397055
1	199	3 Post-treatment Dark	V	V	WT	V_V_WT	0.046	2.717	1_V_V_WT	V_V_WT	3.09090487845047
1	200	3 Post-treatment Dark	V	V	WT	V_V_WT	0.014	2.723	1_V_V_WT	V_V_WT	3.13046029409375
1	201	3 Post-treatment Dark	V	V	WT	V_V_WT	0.043	2.78	1_V_V_WT	V_V_WT	3.17035871750635
1	202	3 Post-treatment Dark	V	V	WT	V_V_WT	0	2.732	1_V_V_WT	V_V_WT	3.2105850933708
1	203	3 Post-treatment Dark	V	V	WT	V_V_WT	0	2.725	1_V_V_WT	V_V_WT	3.25112423453588
1	204	3 Post-treatment Dark	V	V	WT	V_V_WT	0.014	2.679	1_V_V_WT	V_V_WT	3.29196084209394
1	205	3 Post-treatment Dark	V	V	WT	V_V_WT	0.078	2.718	1_V_V_WT	V_V_WT	3.33307952542191
1	206	3 Post-treatment Dark	V	V	WT	V_V_WT	0.031	2.75	1_V_V_WT	V_V_WT	3.37446482212545
1	207	3 Post-treatment Dark	V	V	WT	V_V_WT	0.088	2.775	1_V_V_WT	V_V_WT	3.41610121790318
1	208	3 Post-treatment Dark	V	V	WT	V_V_WT	0.057	2.789	1_V_V_WT	V_V_WT	3.45797316628097
1	209	3 Post-treatment Dark	V	V	WT	V_V_WT	0.01	2.785	1_V_V_WT	V_V_WT	3.50006510818392
1	210	3 Post-treatment Dark	V	V	WT	V_V_WT	0.079	2.755	1_V_V_WT	V_V_WT	3.54236149135456
1	211	3 Post-treatment Dark	V	V	WT	V_V_WT	0.081	2.744	1_V_V_WT	V_V_WT	3.58484678956722
1	212	3 Post-treatment Dark	V	V	WT	V_V_WT	0.017	2.706	1_V_V_WT	V_V_WT	3.62750552162714
1	213	3 Post-treatment Dark	V	V	WT	V_V_WT	0.079	2.678	1_V_V_WT	V_V_WT	3.67032227013141
1	214	3 Post-treatment Dark	V	V	WT	V_V_WT	0.11	2.76	1_V_V_WT	V_V_WT	3.71328169998442
1	215	3 Post-treatment Dark	V	V	WT	V_V_WT	0.068	2.806	1_V_V_WT	V_V_WT	3.7563685766247
1	216	3 Post-treatment Dark	V	V	WT	V_V_WT	0.056	2.794	1_V_V_WT	V_V_WT	3.79956778398178
1	217	3 Post-treatment Dark	V	V	WT	V_V_WT	0.036	2.778	1_V_V_WT	V_V_WT	3.84286434210539
1	218	3 Post-treatment Dark	V	V	WT	V_V_WT	0.096	2.809	1_V_V_WT	V_V_WT	3.88624342448947
1	219	3 Post-treatment Dark	V	V	WT	V_V_WT	0.027	2.81	1_V_V_WT	V_V_WT	3.92969037504823
1	220	3 Post-treatment Dark	V	V	WT	V_V_WT	0.117	2.765	1_V_V_WT	V_V_WT	3.97319072475423
1	221	3 Post-treatment Dark	V	V	WT	V_V_WT	0.007	2.794	1_V_V_WT	V_V_WT	4.01673020790696
1	222	3 Post-treatment Dark	V	V	WT	V_V_WT	0.118	2.816	1_V_V_WT	V_V_WT	4.0602947780286
1	223	3 Post-treatment Dark	V	V	WT	V_V_WT	0.048	2.766	1_V_V_WT	V_V_WT	4.10387062337944
1	224	3 Post-treatment Dark	V	V	WT	V_V_WT	0.026	2.707	1_V_V_WT	V_V_WT	4.14744418207808
1	225	3 Post-treatment Dark	V	V	WT	V_V_WT	0.015	2.697	1_V_V_WT	V_V_WT	4.19100215681795
1	226	3 Post-treatment Dark	V	V	WT	V_V_WT	0.052	2.653	1_V_V_WT	V_V_WT	4.23453152917099
1	227	3 Post-treatment Dark	V	V	WT	V_V_WT	0.087	2.564	1_V_V_WT	V_V_WT	4.27801957347643
1	228	3 Post-treatment Dark	V	V	WT	V_V_WT	0.047	2.5	1_V_V_WT	V_V_WT	4.32145387029968
1	229	3 Post-treatment Dark	V	V	WT	V_V_WT	0.026	2.532	1_V_V_WT	V_V_WT	4.36482231945869
1	230	3 Post-treatment Dark	V	V	WT	V_V_WT	0.085	2.578	1_V_V_WT	V_V_WT	4.40811315261925
1	231	3 Post-treatment Dark	V	V	WT	V_V_WT	0.073	2.535	1_V_V_WT	V_V_WT	4.45131494543446
1	232	3 Post-treatment Dark	V	V	WT	V_V_WT	0.013	2.542	1_V_V_WT	V_V_WT	4.49441662924433
1	233	3 Post-treatment Dark	V	V	WT	V_V_WT	0.034	2.55	1_V_V_WT	V_V_WT	4.53740750232041
1	234	3 Post-treatment Dark	V	V	WT	V_V_WT	0.009	2.541	1_V_V_WT	V_V_WT	4.58027724065899
1	235	3 Post-treatment Dark	V	V	WT	V_V_WT	0.05	2.463	1_V_V_WT	V_V_WT	4.62301590829853
1	236	3 Post-treatment Dark	V	V	WT	V_V_WT	0.056	2.453	1_V_V_WT	V_V_WT	4.66561396719283
1	237	3 Post-treatment Dark	V	V	WT	V_V_WT	0.059	2.4	1_V_V_WT	V_V_WT	4.70806228660818
1	238	3 Post-treatment Dark	V	V	WT	V_V_WT	0.038	2.421	1_V_V_WT	V_V_WT	4.75035215204859
1	239	3 Post-treatment Dark	V	V	WT	V_V_WT	0.02	2.46	1_V_V_WT	V_V_WT	4.79247527371772
1	240	3 Post-treatment Dark	V	V	WT	V_V_WT	0	2.416	1_V_V_WT	V_V_WT	4.83442379449482
1	241	3 Post-treatment Dark	V	V	WT	V_V_WT	0.037	2.398	1_V_V_WT	V_V_WT	4.87619029745056
1	242	3 Post-treatment Dark	V	V	WT	V_V_WT	0.006	2.434	1_V_V_WT	V_V_WT	4.91776781286873
1	243	3 Post-treatment Dark	V	V	WT	V_V_WT	0.061	2.378	1_V_V_WT	V_V_WT	4.95914982479868
1	244	3 Post-treatment Dark	V	V	WT	V_V_WT	0.109	2.268	1_V_V_WT	V_V_WT	5.00033027711397
1	245	3 Post-treatment Dark	V	V	WT	V_V_WT	0.075	2.217	1_V_V_WT	V_V_WT	5.04130357909781
1	246	3 Post-treatment Dark	V	V	WT	V_V_WT	0.03	2.171	1_V_V_WT	V_V_WT	5.08206461053399
1	247	3 Post-treatment Dark	V	V	WT	V_V_WT	0	2.204	1_V_V_WT	V_V_WT	5.12260872631234
1	248	3 Post-treatment Dark	V	V	WT	V_V_WT	0.041	2.108	1_V_V_WT	V_V_WT	5.1629317605352
1	249	3 Post-treatment Dark	V	V	WT	V_V_WT	0.019	2.102	1_V_V_WT	V_V_WT	5.20303003014303
1	250	3 Post-treatment Dark	V	V	WT	V_V_WT	0.006	1.985	1_V_V_WT	V_V_WT	5.24290033803228
1	251	3 Post-treatment Dark	V	V	WT	V_V_WT	0.029	1.994	1_V_V_WT	V_V_WT	5.28253997567615
1	252	3 Post-treatment Dark	V	V	WT	V_V_WT	0.022	1.972	1_V_V_WT	V_V_WT	5.32194672524823
1	253	3 Post-treatment Dark	V	V	WT	V_V_WT	0.034	1.966	1_V_V_WT	V_V_WT	5.36111886123623
1	254	3 Post-treatment Dark	V	V	WT	V_V_WT	0	2.061	1_V_V_WT	V_V_WT	5.40005515155263
1	255	3 Post-treatment Dark	V	V	WT	V_V_WT	0.007	2.141	1_V_V_WT	V_V_WT	5.43875485812867
1	256	3 Post-treatment Dark	V	V	WT	V_V_WT	0.006	2.17	1_V_V_WT	V_V_WT	5.47721773699611
1	257	3 Post-treatment Dark	V	V	WT	V_V_WT	0.008	2.188	1_V_V_WT	V_V_WT	5.51544403785571
1	258	3 Post-treatment Dark	V	V	WT	V_V_WT	0	2.166	1_V_V_WT	V_V_WT	5.55343450311469
1	259	3 Post-treatment Dark	V	V	WT	V_V_WT	0.078	2.224	1_V_V_WT	V_V_WT	5.59119036640923
1	260	3 Post-treatment Dark	V	V	WT	V_V_WT	0.06	2.302	1_V_V_WT	V_V_WT	5.62871335059033
1	261	3 Post-treatment Dark	V	V	WT	V_V_WT	0	2.344	1_V_V_WT	V_V_WT	5.66600566517918
1	262	3 Post-treatment Dark	V	V	WT	V_V_WT	0.007	2.519	1_V_V_WT	V_V_WT	5.70307000328845
1	263	3 Post-treatment Dark	V	V	WT	V_V_WT	0.008	2.585	1_V_V_WT	V_V_WT	5.73990953799565
1	264	3 Post-treatment Dark	V	V	WT	V_V_WT	0.005	2.727	1_V_V_WT	V_V_WT	5.77652791818286
1	265	3 Post-treatment Dark	V	V	WT	V_V_WT	0	2.804	1_V_V_WT	V_V_WT	5.81292926381353
1	266	3 Post-treatment Dark	V	V	WT	V_V_WT	0.021	2.841	1_V_V_WT	V_V_WT	5.84911816066981
1	267	3 Post-treatment Dark	V	V	WT	V_V_WT	0.035	2.882	1_V_V_WT	V_V_WT	5.88509965452998
1	268	3 Post-treatment Dark	V	V	WT	V_V_WT	0.078	3.005	1_V_V_WT	V_V_WT	5.92087924477843
1	269	3 Post-treatment Dark	V	V	WT	V_V_WT	0.049	3.061	1_V_V_WT	V_V_WT	5.95646287746387
1	270	3 Post-treatment Dark	V	V	WT	V_V_WT	0.035	3.114	1_V_V_WT	V_V_WT	5.99185693778596
1	271	3 Post-treatment Dark	V	V	WT	V_V_WT	0.063	3.097	1_V_V_WT	V_V_WT	6.02706824201224
1	272	3 Post-treatment Dark	V	V	WT	V_V_WT	0.053	3.145	1_V_V_WT	V_V_WT	6.06210402882597
1	273	3 Post-treatment Dark	V	V	WT	V_V_WT	0.023	3.197	1_V_V_WT	V_V_WT	6.09697195009893
1	274	3 Post-treatment Dark	V	V	WT	V_V_WT	0	3.202	1_V_V_WT	V_V_WT	6.13168006108974
1	275	3 Post-treatment Dark	V	V	WT	V_V_WT	0.017	3.181	1_V_V_WT	V_V_WT	6.1662368100686
1	276	3 Post-treatment Dark	V	V	WT	V_V_WT	0.01	3.32	1_V_V_WT	V_V_WT	6.20065102735739
1	277	3 Post-treatment Dark	V	V	WT	V_V_WT	0.069	3.403	1_V_V_WT	V_V_WT	6.23493191380466
1	278	3 Post-treatment Dark	V	V	WT	V_V_WT	0	3.44	1_V_V_WT	V_V_WT	6.26908902867236
1	279	3 Post-treatment Dark	V	V	WT	V_V_WT	0.021	3.452	1_V_V_WT	V_V_WT	6.30313227695936
1	280	3 Post-treatment Dark	V	V	WT	V_V_WT	0	3.533	1_V_V_WT	V_V_WT	6.33707189614033
1	281	3 Post-treatment Dark	V	V	WT	V_V_WT	0.016	3.574	1_V_V_WT	V_V_WT	6.37091844234784
1	282	3 Post-treatment Dark	V	V	WT	V_V_WT	0.096	3.613	1_V_V_WT	V_V_WT	6.40468277597597
1	283	3 Post-treatment Dark	V	V	WT	V_V_WT	0.042	3.601	1_V_V_WT	V_V_WT	6.43837604673501
1	284	3 Post-treatment Dark	V	V	WT	V_V_WT	0.121	3.624	1_V_V_WT	V_V_WT	6.47200967813916
1	285	3 Post-treatment Dark	V	V	WT	V_V_WT	0.095	3.752	1_V_V_WT	V_V_WT	6.50559535145748
1	286	3 Post-treatment Dark	V	V	WT	V_V_WT	0.081	3.783	1_V_V_WT	V_V_WT	6.53914498910854
1	287	3 Post-treatment Dark	V	V	WT	V_V_WT	0.105	3.852	1_V_V_WT	V_V_WT	6.5726707375417
1	288	3 Post-treatment Dark	V	V	WT	V_V_WT	0.025	3.973	1_V_V_WT	V_V_WT	6.60618494958023
1	289	3 Post-treatment Dark	V	V	WT	V_V_WT	0.084	3.99	1_V_V_WT	V_V_WT	6.6397001662597
1	290	3 Post-treatment Dark	V	V	WT	V_V_WT	0.163	4.08	1_V_V_WT	V_V_WT	6.67322909817072
1	291	3 Post-treatment Dark	V	V	WT	V_V_WT	0.115	4.199	1_V_V_WT	V_V_WT	6.70678460631366
1	292	3 Post-treatment Dark	V	V	WT	V_V_WT	0.188	4.377	1_V_V_WT	V_V_WT	6.74037968248228
1	293	3 Post-treatment Dark	V	V	WT	V_V_WT	0.1	4.524	1_V_V_WT	V_V_WT	6.77402742919645
1	294	3 Post-treatment Dark	V	V	WT	V_V_WT	0.151	4.564	1_V_V_WT	V_V_WT	6.80774103919704
1	295	3 Post-treatment Dark	V	V	WT	V_V_WT	0.127	4.699	1_V_V_WT	V_V_WT	6.84153377452516
1	296	3 Post-treatment Dark	V	V	WT	V_V_WT	0.093	4.738	1_V_V_WT	V_V_WT	6.87541894520376
1	297	3 Post-treatment Dark	V	V	WT	V_V_WT	0.1	4.764	1_V_V_WT	V_V_WT	6.90940988754368
1	298	3 Post-treatment Dark	V	V	WT	V_V_WT	0.161	4.692	1_V_V_WT	V_V_WT	6.94351994210178
1	299	3 Post-treatment Dark	V	V	WT	V_V_WT	0.076	4.736	1_V_V_WT	V_V_WT	6.97776243130237
1	300	3 Post-treatment Dark	V	V	WT	V_V_WT	0.053	4.81	1_V_V_WT	V_V_WT	7.01215063676823
1	301	3 Post-treatment Dark	V	V	WT	V_V_WT	0.02	4.85	1_V_V_WT	V_V_WT	7.04669777636503
1	302	3 Post-treatment Dark	V	V	WT	V_V_WT	0.054	4.858	1_V_V_WT	V_V_WT	7.08141698101691
1	303	3 Post-treatment Dark	V	V	WT	V_V_WT	0.113	4.912	1_V_V_WT	V_V_WT	7.11632127128185
1	304	3 Post-treatment Dark	V	V	WT	V_V_WT	0.114	5.004	1_V_V_WT	V_V_WT	7.15142353376634
1	305	3 Post-treatment Dark	V	V	WT	V_V_WT	0.054	5.164	1_V_V_WT	V_V_WT	7.18673649737234
1	306	3 Post-treatment Dark	V	V	WT	V_V_WT	0.169	5.267	1_V_V_WT	V_V_WT	7.22227270942763
1	307	3 Post-treatment Dark	V	V	WT	V_V_WT	0.083	5.26	1_V_V_WT	V_V_WT	7.25804451174045
1	308	3 Post-treatment Dark	V	V	WT	V_V_WT	0.078	5.344	1_V_V_WT	V_V_WT	7.29406401659623
1	309	3 Post-treatment Dark	V	V	WT	V_V_WT	0.031	5.438	1_V_V_WT	V_V_WT	7.33034308274827
1	310	3 Post-treatment Dark	V	V	WT	V_V_WT	0.087	5.508	1_V_V_WT	V_V_WT	7.3668932914379
1	311	3 Post-treatment Dark	V	V	WT	V_V_WT	0.07	5.569	1_V_V_WT	V_V_WT	7.40372592247904
1	312	3 Post-treatment Dark	V	V	WT	V_V_WT	0.061	5.549	1_V_V_WT	V_V_WT	7.44085193045156
1	313	3 Post-treatment Dark	V	V	WT	V_V_WT	0.022	5.64	1_V_V_WT	V_V_WT	7.47828192104098
1	314	3 Post-treatment Dark	V	V	WT	V_V_WT	0.023	5.655	1_V_V_WT	V_V_WT	7.51602612757165
1	315	3 Post-treatment Dark	V	V	WT	V_V_WT	0.135	5.691	1_V_V_WT	V_V_WT	7.55409438777072
1	316	3 Post-treatment Dark	V	V	WT	V_V_WT	0.037	5.707	1_V_V_WT	V_V_WT	7.59249612080821
1	317	3 Post-treatment Dark	V	V	WT	V_V_WT	0.077	5.73	1_V_V_WT	V_V_WT	7.63124030465798
1	318	3 Post-treatment Dark	V	V	WT	V_V_WT	0.121	5.834	1_V_V_WT	V_V_WT	7.67033545382198
1	319	3 Post-treatment Dark	V	V	WT	V_V_WT	0.095	5.857	1_V_V_WT	V_V_WT	7.70978959746618
1	320	3 Post-treatment Dark	V	V	WT	V_V_WT	0.15	5.792	1_V_V_WT	V_V_WT	7.74961025800375
1	321	3 Post-treatment Dark	V	V	WT	V_V_WT	0.119	5.784	1_V_V_WT	V_V_WT	7.78980443018555
1	322	3 Post-treatment Dark	V	V	WT	V_V_WT	0.185	5.663	1_V_V_WT	V_V_WT	7.83037856072548
1	323	3 Post-treatment Dark	V	V	WT	V_V_WT	0.155	5.7	1_V_V_WT	V_V_WT	7.87133852852506
1	324	3 Post-treatment Dark	V	V	WT	V_V_WT	0.045	5.58	1_V_V_WT	V_V_WT	7.91268962551884
1	325	3 Post-treatment Dark	V	V	WT	V_V_WT	0.135	5.528	1_V_V_WT	V_V_WT	7.95443653821315
1	326	3 Post-treatment Dark	V	V	WT	V_V_WT	0.06	5.524	1_V_V_WT	V_V_WT	7.99658332993159
1	327	3 Post-treatment Dark	V	V	WT	V_V_WT	0.061	5.527	1_V_V_WT	V_V_WT	8.03913342383971
1	328	3 Post-treatment Dark	V	V	WT	V_V_WT	0.006	5.461	1_V_V_WT	V_V_WT	8.08208958677151
1	329	3 Post-treatment Dark	V	V	WT	V_V_WT	0.093	5.525	1_V_V_WT	V_V_WT	8.12545391391385
1	330	3 Post-treatment Dark	V	V	WT	V_V_WT	0.109	5.539	1_V_V_WT	V_V_WT	8.16922781437371
1	331	3 Post-treatment Dark	V	V	WT	V_V_WT	0.103	5.646	1_V_V_WT	V_V_WT	8.21341199768997
1	332	3 Post-treatment Dark	V	V	WT	V_V_WT	0.061	5.714	1_V_V_WT	V_V_WT	8.25800646131348
1	333	3 Post-treatment Dark	V	V	WT	V_V_WT	0.077	5.66	1_V_V_WT	V_V_WT	8.30301047909556
1	334	3 Post-treatment Dark	V	V	WT	V_V_WT	0.092	5.744	1_V_V_WT	V_V_WT	8.34842259083089
1	335	3 Post-treatment Dark	V	V	WT	V_V_WT	0.177	5.837	1_V_V_WT	V_V_WT	8.39424059287835
1	336	3 Post-treatment Dark	V	V	WT	V_V_WT	0.113	5.885	1_V_V_WT	V_V_WT	8.44046152989943
1	337	3 Post-treatment Dark	V	V	WT	V_V_WT	0.062	5.96	1_V_V_WT	V_V_WT	8.48708168775099
1	338	3 Post-treatment Dark	V	V	WT	V_V_WT	0.084	6.004	1_V_V_WT	V_V_WT	8.53409658755024
1	339	3 Post-treatment Dark	V	V	WT	V_V_WT	0.115	6.156	1_V_V_WT	V_V_WT	8.58150098095608
1	340	3 Post-treatment Dark	V	V	WT	V_V_WT	0.07	6.218	1_V_V_WT	V_V_WT	8.6292888466759
1	341	3 Post-treatment Dark	V	V	WT	V_V_WT	0.077	6.208	1_V_V_WT	V_V_WT	8.67745338823993
1	342	3 Post-treatment Dark	V	V	WT	V_V_WT	0.076	6.37	1_V_V_WT	V_V_WT	8.72598703305028
1	343	3 Post-treatment Dark	V	V	WT	V_V_WT	0.133	6.506	1_V_V_WT	V_V_WT	8.77488143273328
1	344	3 Post-treatment Dark	V	V	WT	V_V_WT	0.136	6.647	1_V_V_WT	V_V_WT	8.8241274648116
1	345	3 Post-treatment Dark	V	V	WT	V_V_WT	0.131	6.707	1_V_V_WT	V_V_WT	8.87371523570812
1	346	3 Post-treatment Dark	V	V	WT	V_V_WT	0.097	6.817	1_V_V_WT	V_V_WT	8.92363408509164
1	347	3 Post-treatment Dark	V	V	WT	V_V_WT	0.128	6.887	1_V_V_WT	V_V_WT	8.97387259158747
1	348	3 Post-treatment Dark	V	V	WT	V_V_WT	0.129	6.893	1_V_V_WT	V_V_WT	9.02441857983993
1	349	3 Post-treatment Dark	V	V	WT	V_V_WT	0.107	6.909	1_V_V_WT	V_V_WT	9.07525912894952
1	350	3 Post-treatment Dark	V	V	WT	V_V_WT	0.098	6.939	1_V_V_WT	V_V_WT	9.12638058227526
1	351	3 Post-treatment Dark	V	V	WT	V_V_WT	0.107	6.96	1_V_V_WT	V_V_WT	9.17776855860546
1	352	3 Post-treatment Dark	V	V	WT	V_V_WT	0.067	6.984	1_V_V_WT	V_V_WT	9.22940796469013
1	353	3 Post-treatment Dark	V	V	WT	V_V_WT	0.137	6.946	1_V_V_WT	V_V_WT	9.28128300912889
1	354	3 Post-treatment Dark	V	V	WT	V_V_WT	0.031	6.974	1_V_V_WT	V_V_WT	9.33337721760967
1	355	3 Post-treatment Dark	V	V	WT	V_V_WT	0.075	7.004	1_V_V_WT	V_V_WT	9.38567344946869
1	356	3 Post-treatment Dark	V	V	WT	V_V_WT	0.089	7.105	1_V_V_WT	V_V_WT	9.43815391558645
1	357	3 Post-treatment Dark	V	V	WT	V_V_WT	0.103	7.156	1_V_V_WT	V_V_WT	9.49080019755975
1	358	3 Post-treatment Dark	V	V	WT	V_V_WT	0.095	7.267	1_V_V_WT	V_V_WT	9.54359326816267
1	359	3 Post-treatment Dark	V	V	WT	V_V_WT	0.14	7.244	1_V_V_WT	V_V_WT	9.5965135130554
1	360	3 Post-treatment Dark	V	V	WT	V_V_WT	0.067	7.21	1_V_V_WT	V_V_WT	9.64954075371606
1	361	3 Post-treatment Dark	V	V	WT	V_V_WT	0.127	7.158	1_V_V_WT	V_V_WT	9.70265427156024
1	362	3 Post-treatment Dark	V	V	WT	V_V_WT	0.122	7.322	1_V_V_WT	V_V_WT	9.75583283322625
1	363	3 Post-treatment Dark	V	V	WT	V_V_WT	0.059	7.308	1_V_V_WT	V_V_WT	9.80905471697343
1	364	3 Post-treatment Dark	V	V	WT	V_V_WT	0.198	7.232	1_V_V_WT	V_V_WT	9.86229774016528
1	365	3 Post-treatment Dark	V	V	WT	V_V_WT	0.147	7.298	1_V_V_WT	V_V_WT	9.91553928779653
1	366	3 Post-treatment Dark	V	V	WT	V_V_WT	0.217	7.323	1_V_V_WT	V_V_WT	9.96875634200697
1	367	3 Post-treatment Dark	V	V	WT	V_V_WT	0.158	7.359	1_V_V_WT	V_V_WT	10.0219255125478
1	368	3 Post-treatment Dark	V	V	WT	V_V_WT	0.122	7.407	1_V_V_WT	V_V_WT	10.0750230681431
1	369	3 Post-treatment Dark	V	V	WT	V_V_WT	0.183	7.472	1_V_V_WT	V_V_WT	10.1280249686966
1	370	3 Post-treatment Dark	V	V	WT	V_V_WT	0.149	7.583	1_V_V_WT	V_V_WT	10.1809068982871
1	371	3 Post-treatment Dark	V	V	WT	V_V_WT	0.06	7.641	1_V_V_WT	V_V_WT	10.2336442988966
1	372	3 Post-treatment Dark	V	V	WT	V_V_WT	0.223	7.669	1_V_V_WT	V_V_WT	10.2862124048113
1	373	3 Post-treatment Dark	V	V	WT	V_V_WT	0.158	7.683	1_V_V_WT	V_V_WT	10.3385862776378
1	374	3 Post-treatment Dark	V	V	WT	V_V_WT	0.164	7.741	1_V_V_WT	V_V_WT	10.3907408418651
1	375	3 Post-treatment Dark	V	V	WT	V_V_WT	0.195	7.808	1_V_V_WT	V_V_WT	10.4426509209128
1	376	3 Post-treatment Dark	V	V	WT	V_V_WT	0.147	8	1_V_V_WT	V_V_WT	10.4942912735925
1	377	3 Post-treatment Dark	V	V	WT	V_V_WT	0.147	8.017	1_V_V_WT	V_V_WT	10.5456366309287
1	378	3 Post-treatment Dark	V	V	WT	V_V_WT	0.127	8.086	1_V_V_WT	V_V_WT	10.5966617332499
1	379	3 Post-treatment Dark	V	V	WT	V_V_WT	0.111	8.064	1_V_V_WT	V_V_WT	10.6473413674972
1	380	3 Post-treatment Dark	V	V	WT	V_V_WT	0.18	8.138	1_V_V_WT	V_V_WT	10.6976504046672
1	381	3 Post-treatment Dark	V	V	WT	V_V_WT	0.14	8.147	1_V_V_WT	V_V_WT	10.7475638373226
1	382	3 Post-treatment Dark	V	V	WT	V_V_WT	0.209	8.164	1_V_V_WT	V_V_WT	10.7970568170997
1	383	3 Post-treatment Dark	V	V	WT	V_V_WT	0.117	8.227	1_V_V_WT	V_V_WT	10.8461046921292
1	384	3 Post-treatment Dark	V	V	WT	V_V_WT	0.073	8.337	1_V_V_WT	V_V_WT	10.8946830443068
1	385	3 Post-treatment Dark	V	V	WT	V_V_WT	0.165	8.413	1_V_V_WT	V_V_WT	10.9427677263382
1	386	3 Post-treatment Dark	V	V	WT	V_V_WT	0.161	8.459	1_V_V_WT	V_V_WT	10.9903348984757
1	387	3 Post-treatment Dark	V	V	WT	V_V_WT	0.112	8.509	1_V_V_WT	V_V_WT	11.0373610648832
1	388	3 Post-treatment Dark	V	V	WT	V_V_WT	0.117	8.588	1_V_V_WT	V_V_WT	11.0838231095495
1	389	3 Post-treatment Dark	V	V	WT	V_V_WT	0.07	8.688	1_V_V_WT	V_V_WT	11.1296983316819
1	390	3 Post-treatment Dark	V	V	WT	V_V_WT	0.075	8.728	1_V_V_WT	V_V_WT	11.1749644805006
1	391	3 Post-treatment Dark	V	V	WT	V_V_WT	0.051	8.679	1_V_V_WT	V_V_WT	11.219599789368
1	392	3 Post-treatment Dark	V	V	WT	V_V_WT	0.225	8.612	1_V_V_WT	V_V_WT	11.2635830091825
1	393	3 Post-treatment Dark	V	V	WT	V_V_WT	0.063	8.68	1_V_V_WT	V_V_WT	11.3068934409647
1	394	3 Post-treatment Dark	V	V	WT	V_V_WT	0.016	8.542	1_V_V_WT	V_V_WT	11.3495109675707
1	395	3 Post-treatment Dark	V	V	WT	V_V_WT	0.243	8.456	1_V_V_WT	V_V_WT	11.3914160844623
1	396	3 Post-treatment Dark	V	V	WT	V_V_WT	0.138	8.505	1_V_V_WT	V_V_WT	11.4325899294781
1	397	3 Post-treatment Dark	V	V	WT	V_V_WT	0.098	8.464	1_V_V_WT	V_V_WT	11.47301431153
1	398	3 Post-treatment Dark	V	V	WT	V_V_WT	0.132	8.451	1_V_V_WT	V_V_WT	11.5126717381796
1	399	3 Post-treatment Dark	V	V	WT	V_V_WT	0.18	8.481	1_V_V_WT	V_V_WT	11.5515454420228
1	400	3 Post-treatment Dark	V	V	WT	V_V_WT	0.181	8.491	1_V_V_WT	V_V_WT	11.5896194058345
1	401	3 Post-treatment Dark	V	V	WT	V_V_WT	0.135	8.612	1_V_V_WT	V_V_WT	11.6268783864198
1	402	3 Post-treatment Dark	V	V	WT	V_V_WT	0.104	8.445	1_V_V_WT	V_V_WT	11.6633079371136
1	403	3 Post-treatment Dark	V	V	WT	V_V_WT	0.147	8.442	1_V_V_WT	V_V_WT	11.698894428894
1	404	3 Post-treatment Dark	V	V	WT	V_V_WT	0.194	8.376	1_V_V_WT	V_V_WT	11.7336250700494
1	405	3 Post-treatment Dark	V	V	WT	V_V_WT	0.198	8.425	1_V_V_WT	V_V_WT	11.7674879243686
1	406	3 Post-treatment Dark	V	V	WT	V_V_WT	0.289	8.327	1_V_V_WT	V_V_WT	11.8004719278135
1	407	3 Post-treatment Dark	V	V	WT	V_V_WT	0.145	8.284	1_V_V_WT	V_V_WT	11.8325669036253
1	408	3 Post-treatment Dark	V	V	WT	V_V_WT	0.198	8.304	1_V_V_WT	V_V_WT	11.8637635758595
1	409	3 Post-treatment Dark	V	V	WT	V_V_WT	0.085	8.234	1_V_V_WT	V_V_WT	11.8940535812937
1	410	3 Post-treatment Dark	V	V	WT	V_V_WT	0.172	8.196	1_V_V_WT	V_V_WT	11.9234294796933
1	411	3 Post-treatment Dark	V	V	WT	V_V_WT	0.116	8.222	1_V_V_WT	V_V_WT	11.9518847624251
1	412	3 Post-treatment Dark	V	V	WT	V_V_WT	0.084	8.064	1_V_V_WT	V_V_WT	11.9794138593775
1	413	3 Post-treatment Dark	V	V	WT	V_V_WT	0.2	8.011	1_V_V_WT	V_V_WT	12.0060121441946
1	414	3 Post-treatment Dark	V	V	WT	V_V_WT	0.141	8.111	1_V_V_WT	V_V_WT	12.0316759378021
1	415	3 Post-treatment Dark	V	V	WT	V_V_WT	0.151	8.11	1_V_V_WT	V_V_WT	12.0564025102213
1	416	3 Post-treatment Dark	V	V	WT	V_V_WT	0.135	8.058	1_V_V_WT	V_V_WT	12.080190080671
1	417	3 Post-treatment Dark	V	V	WT	V_V_WT	0.153	8.031	1_V_V_WT	V_V_WT	12.1030378159542
1	418	3 Post-treatment Dark	V	V	WT	V_V_WT	0.174	7.983	1_V_V_WT	V_V_WT	12.1249458271375
1	419	3 Post-treatment Dark	V	V	WT	V_V_WT	0.24	7.955	1_V_V_WT	V_V_WT	12.1459151645333
1	420	3 Post-treatment Dark	V	V	WT	V_V_WT	0.107	8.106	1_V_V_WT	V_V_WT	12.1659478109952
1	421	3 Post-treatment Dark	V	V	WT	V_V_WT	0.078	8.181	1_V_V_WT	V_V_WT	12.18504667354
1	422	3 Post-treatment Dark	V	V	WT	V_V_WT	0.055	8.021	1_V_V_WT	V_V_WT	12.2032155733284
1	423	3 Post-treatment Dark	V	V	WT	V_V_WT	0.127	8.058	1_V_V_WT	V_V_WT	12.220459234015
1	424	3 Post-treatment Dark	V	V	WT	V_V_WT	0.06	8.146	1_V_V_WT	V_V_WT	12.2367832685031
1	425	3 Post-treatment Dark	V	V	WT	V_V_WT	0.061	8.109	1_V_V_WT	V_V_WT	12.2521941641374
1	426	3 Post-treatment Dark	V	V	WT	V_V_WT	0.266	8.149	1_V_V_WT	V_V_WT	12.2666992663609
1	427	3 Post-treatment Dark	V	V	WT	V_V_WT	0.117	8.167	1_V_V_WT	V_V_WT	12.2803067608863
1	428	3 Post-treatment Dark	V	V	WT	V_V_WT	0.109	8.219	1_V_V_WT	V_V_WT	12.2930256544163
1	429	3 Post-treatment Dark	V	V	WT	V_V_WT	0.213	8.226	1_V_V_WT	V_V_WT	12.3048657539567
1	430	3 Post-treatment Dark	V	V	WT	V_V_WT	0.159	8.162	1_V_V_WT	V_V_WT	12.3158376447833
1	431	3 Post-treatment Dark	V	V	WT	V_V_WT	0.181	8.273	1_V_V_WT	V_V_WT	12.3259526670932
1	432	3 Post-treatment Dark	V	V	WT	V_V_WT	0.056	8.343	1_V_V_WT	V_V_WT	12.3352228914187
1	433	3 Post-treatment Dark	V	V	WT	V_V_WT	0.155	8.383	1_V_V_WT	V_V_WT	12.3436610928436
1	434	3 Post-treatment Dark	V	V	WT	V_V_WT	0.098	8.347	1_V_V_WT	V_V_WT	12.3512807240893
1	435	3 Post-treatment Dark	V	V	WT	V_V_WT	0.244	8.325	1_V_V_WT	V_V_WT	12.3580958875341
1	436	3 Post-treatment Dark	V	V	WT	V_V_WT	0.049	8.308	1_V_V_WT	V_V_WT	12.3641213062273
1	437	3 Post-treatment Dark	V	V	WT	V_V_WT	0.104	8.264	1_V_V_WT	V_V_WT	12.3693722939699
1	438	3 Post-treatment Dark	V	V	WT	V_V_WT	0.147	8.202	1_V_V_WT	V_V_WT	12.3738647245249
1	439	3 Post-treatment Dark	V	V	WT	V_V_WT	0.041	8.319	1_V_V_WT	V_V_WT	12.3776150000343
1	440	3 Post-treatment Dark	V	V	WT	V_V_WT	0.142	8.375	1_V_V_WT	V_V_WT	12.380640018717
1	441	3 Post-treatment Dark	V	V	WT	V_V_WT	0.166	8.476	1_V_V_WT	V_V_WT	12.3829571419097
1	442	3 Post-treatment Dark	V	V	WT	V_V_WT	0.051	8.498	1_V_V_WT	V_V_WT	12.3845841605457
1	443	3 Post-treatment Dark	V	V	WT	V_V_WT	0.064	8.335	1_V_V_WT	V_V_WT	12.3855392611306
1	444	3 Post-treatment Dark	V	V	WT	V_V_WT	0.173	8.308	1_V_V_WT	V_V_WT	12.3858409913071
1	445	3 Post-treatment Dark	V	V	WT	V_V_WT	0.164	8.278	1_V_V_WT	V_V_WT	12.3855082250733
1	446	3 Post-treatment Dark	V	V	WT	V_V_WT	0.109	8.22	1_V_V_WT	V_V_WT	12.3845601277501
1	447	3 Post-treatment Dark	V	V	WT	V_V_WT	0.085	8.134	1_V_V_WT	V_V_WT	12.3830161207629
1	448	3 Post-treatment Dark	V	V	WT	V_V_WT	0.069	8.045	1_V_V_WT	V_V_WT	12.3808958463234
1	449	3 Post-treatment Dark	V	V	WT	V_V_WT	0.042	7.937	1_V_V_WT	V_V_WT	12.378219132094
1	450	3 Post-treatment Dark	V	V	WT	V_V_WT	0.226	7.988	1_V_V_WT	V_V_WT	12.3750059559082
1	451	3 Post-treatment Dark	V	V	WT	V_V_WT	0.126	8.05	1_V_V_WT	V_V_WT	12.3712764106328
1	452	3 Post-treatment Dark	V	V	WT	V_V_WT	0.065	8.115	1_V_V_WT	V_V_WT	12.3670506692356
1	453	3 Post-treatment Dark	V	V	WT	V_V_WT	0.1	8.132	1_V_V_WT	V_V_WT	12.3623489501655
1	454	3 Post-treatment Dark	V	V	WT	V_V_WT	0.104	8.162	1_V_V_WT	V_V_WT	12.357191483085
1	455	3 Post-treatment Dark	V	V	WT	V_V_WT	0.206	8.255	1_V_V_WT	V_V_WT	12.3515984750539
1	456	3 Post-treatment Dark	V	V	WT	V_V_WT	0.178	8.002	1_V_V_WT	V_V_WT	12.3455900772391
1	457	3 Post-treatment Dark	V	V	WT	V_V_WT	0.116	7.998	1_V_V_WT	V_V_WT	12.3391863522059
1	458	3 Post-treatment Dark	V	V	WT	V_V_WT	0.184	8.005	1_V_V_WT	V_V_WT	12.3324072418769
1	459	3 Post-treatment Dark	V	V	WT	V_V_WT	0.187	7.942	1_V_V_WT	V_V_WT	12.3252725362183
1	460	3 Post-treatment Dark	V	V	WT	V_V_WT	0.117	7.869	1_V_V_WT	V_V_WT	12.3178018427236
1	461	3 Post-treatment Dark	V	V	WT	V_V_WT	0.246	7.802	1_V_V_WT	V_V_WT	12.3100145567616
1	462	3 Post-treatment Dark	V	V	WT	V_V_WT	0.174	7.847	1_V_V_WT	V_V_WT	12.3019298328384
1	463	3 Post-treatment Dark	V	V	WT	V_V_WT	0.187	7.758	1_V_V_WT	V_V_WT	12.2935665568483
1	464	3 Post-treatment Dark	V	V	WT	V_V_WT	0.158	7.791	1_V_V_WT	V_V_WT	12.2849433193552
1	465	3 Post-treatment Dark	V	V	WT	V_V_WT	0.176	7.619	1_V_V_WT	V_V_WT	12.2760783899717
1	466	3 Post-treatment Dark	V	V	WT	V_V_WT	0.272	7.749	1_V_V_WT	V_V_WT	12.2669896928701
1	467	3 Post-treatment Dark	V	V	WT	V_V_WT	0.101	7.778	1_V_V_WT	V_V_WT	12.2576947834895
1	468	3 Post-treatment Dark	V	V	WT	V_V_WT	0.136	7.712	1_V_V_WT	V_V_WT	12.2482108264668
1	469	3 Post-treatment Dark	V	V	WT	V_V_WT	0.202	7.74	1_V_V_WT	V_V_WT	12.2385545748462
1	470	3 Post-treatment Dark	V	V	WT	V_V_WT	0.228	7.774	1_V_V_WT	V_V_WT	12.2287423505904
1	471	3 Post-treatment Dark	V	V	WT	V_V_WT	0.217	7.696	1_V_V_WT	V_V_WT	12.2187900264419
1	472	3 Post-treatment Dark	V	V	WT	V_V_WT	0.106	7.742	1_V_V_WT	V_V_WT	12.2087130091504
1	473	3 Post-treatment Dark	V	V	WT	V_V_WT	0.037	7.788	1_V_V_WT	V_V_WT	12.1985262241008
1	474	3 Post-treatment Dark	V	V	WT	V_V_WT	0.114	7.663	1_V_V_WT	V_V_WT	12.1882441013582
1	475	3 Post-treatment Dark	V	V	WT	V_V_WT	0.121	7.624	1_V_V_WT	V_V_WT	12.1778805631594
1	476	3 Post-treatment Dark	V	V	WT	V_V_WT	0.077	7.656	1_V_V_WT	V_V_WT	12.1674490128495
1	477	3 Post-treatment Dark	V	V	WT	V_V_WT	0.067	7.632	1_V_V_WT	V_V_WT	12.1569623252908
1	478	3 Post-treatment Dark	V	V	WT	V_V_WT	0.085	7.625	1_V_V_WT	V_V_WT	12.146432838734
1	479	3 Post-treatment Dark	V	V	WT	V_V_WT	0.132	7.626	1_V_V_WT	V_V_WT	12.1358723481757
1	480	3 Post-treatment Dark	V	V	WT	V_V_WT	0.158	7.46	1_V_V_WT	V_V_WT	12.1252921001803
1	481	3 Post-treatment Dark	V	V	WT	V_V_WT	0.14	7.412	1_V_V_WT	V_V_WT	12.1147027891764
1	482	3 Post-treatment Dark	V	V	WT	V_V_WT	0.12	7.415	1_V_V_WT	V_V_WT	12.1041145552111
1	483	3 Post-treatment Dark	V	V	WT	V_V_WT	0.144	7.434	1_V_V_WT	V_V_WT	12.0935369831546
1	484	3 Post-treatment Dark	V	V	WT	V_V_WT	0.09	7.466	1_V_V_WT	V_V_WT	12.0829791033392
1	485	3 Post-treatment Dark	V	V	WT	V_V_WT	0.154	7.534	1_V_V_WT	V_V_WT	12.0724493936073
1	486	3 Post-treatment Dark	V	V	WT	V_V_WT	0.013	7.656	1_V_V_WT	V_V_WT	12.0619557827539
1	487	3 Post-treatment Dark	V	V	WT	V_V_WT	0.113	7.65	1_V_V_WT	V_V_WT	12.0515056553281
1	488	3 Post-treatment Dark	V	V	WT	V_V_WT	0.116	7.716	1_V_V_WT	V_V_WT	12.0411058577693
1	489	3 Post-treatment Dark	V	V	WT	V_V_WT	0.15	7.665	1_V_V_WT	V_V_WT	12.0307627058441
1	490	3 Post-treatment Dark	V	V	WT	V_V_WT	0.086	7.837	1_V_V_WT	V_V_WT	12.0204819933433
1	491	3 Post-treatment Dark	V	V	WT	V_V_WT	0.114	7.705	1_V_V_WT	V_V_WT	12.0102690020015
1	492	3 Post-treatment Dark	V	V	WT	V_V_WT	0.101	7.877	1_V_V_WT	V_V_WT	12.0001285125983
1	493	3 Post-treatment Dark	V	V	WT	V_V_WT	0.066	7.986	1_V_V_WT	V_V_WT	11.9900648171913
1	494	3 Post-treatment Dark	V	V	WT	V_V_WT	0.131	8.08	1_V_V_WT	V_V_WT	11.9800817324351
1	495	3 Post-treatment Dark	V	V	WT	V_V_WT	0.072	8.096	1_V_V_WT	V_V_WT	11.970182613934
1	496	3 Post-treatment Dark	V	V	WT	V_V_WT	0.179	7.992	1_V_V_WT	V_V_WT	11.9603703715758
1	497	3 Post-treatment Dark	V	V	WT	V_V_WT	0.133	7.984	1_V_V_WT	V_V_WT	11.9506474857877
1	498	3 Post-treatment Dark	V	V	WT	V_V_WT	0.081	8.061	1_V_V_WT	V_V_WT	11.941016024662
1	499	3 Post-treatment Dark	V	V	WT	V_V_WT	0.069	8.06	1_V_V_WT	V_V_WT	11.9314776618851
1	500	3 Post-treatment Dark	V	V	WT	V_V_WT	0.176	7.966	1_V_V_WT	V_V_WT	11.9220336954127
1	501	3 Post-treatment Dark	V	V	WT	V_V_WT	0.088	8.009	1_V_V_WT	V_V_WT	11.9126850668269
1	502	3 Post-treatment Dark	V	V	WT	V_V_WT	0.097	8.054	1_V_V_WT	V_V_WT	11.9034323813082
1	503	3 Post-treatment Dark	V	V	WT	V_V_WT	0.11	8.217	1_V_V_WT	V_V_WT	11.894275928156
1	504	3 Post-treatment Dark	V	V	WT	V_V_WT	0.048	8.215	1_V_V_WT	V_V_WT	11.8852157018006
1	505	3 Post-treatment Dark	V	V	WT	V_V_WT	0.125	8.141	1_V_V_WT	V_V_WT	11.876251423218
1	506	3 Post-treatment Dark	V	V	WT	V_V_WT	0.141	8.204	1_V_V_WT	V_V_WT	11.8673825617042
1	507	3 Post-treatment Dark	V	V	WT	V_V_WT	0.061	8.221	1_V_V_WT	V_V_WT	11.858608356919
1	508	3 Post-treatment Dark	V	V	WT	V_V_WT	0.062	8.295	1_V_V_WT	V_V_WT	11.8499278411422
1	509	3 Post-treatment Dark	V	V	WT	V_V_WT	0.043	8.268	1_V_V_WT	V_V_WT	11.8413398616658
1	510	3 Post-treatment Dark	V	V	WT	V_V_WT	0.06	8.268	1_V_V_WT	V_V_WT	11.8328431032625
1	511	3 Post-treatment Dark	V	V	WT	V_V_WT	0.078	8.247	1_V_V_WT	V_V_WT	11.8244361106432
1	512	3 Post-treatment Dark	V	V	WT	V_V_WT	0.068	8.226	1_V_V_WT	V_V_WT	11.8161173108643
1	513	3 Post-treatment Dark	V	V	WT	V_V_WT	0.119	8.23	1_V_V_WT	V_V_WT	11.8078850355821
1	514	3 Post-treatment Dark	V	V	WT	V_V_WT	0.136	8.319	1_V_V_WT	V_V_WT	11.7997375431171
1	515	3 Post-treatment Dark	V	V	WT	V_V_WT	0.274	8.335	1_V_V_WT	V_V_WT	11.791673040245
1	516	3 Post-treatment Dark	V	V	WT	V_V_WT	0.3	8.403	1_V_V_WT	V_V_WT	11.7836897036566
1	517	3 Post-treatment Dark	V	V	WT	V_V_WT	0.11	8.398	1_V_V_WT	V_V_WT	11.7757857010238
1	518	3 Post-treatment Dark	V	V	WT	V_V_WT	0.25	8.399	1_V_V_WT	V_V_WT	11.7679592116053
1	519	3 Post-treatment Dark	V	V	WT	V_V_WT	0.136	8.304	1_V_V_WT	V_V_WT	11.7602084463383
1	520	3 Post-treatment Dark	V	V	WT	V_V_WT	0.289	8.31	1_V_V_WT	V_V_WT	11.7525316673531
1	521	3 Post-treatment Dark	V	V	WT	V_V_WT	0.114	8.296	1_V_V_WT	V_V_WT	11.7449272068611
1	522	3 Post-treatment Dark	V	V	WT	V_V_WT	0.346	8.381	1_V_V_WT	V_V_WT	11.7373934853542
1	523	3 Post-treatment Dark	V	V	WT	V_V_WT	0.296	8.44	1_V_V_WT	V_V_WT	11.7299290290745
1	524	3 Post-treatment Dark	V	V	WT	V_V_WT	0.252	8.468	1_V_V_WT	V_V_WT	11.7225324866943
1	525	3 Post-treatment Dark	V	V	WT	V_V_WT	0.192	8.485	1_V_V_WT	V_V_WT	11.7152026451727
1	526	3 Post-treatment Dark	V	V	WT	V_V_WT	0.168	8.428	1_V_V_WT	V_V_WT	11.7079384447356
1	527	3 Post-treatment Dark	V	V	WT	V_V_WT	0.093	8.442	1_V_V_WT	V_V_WT	11.7007389929417
1	528	3 Post-treatment Dark	V	V	WT	V_V_WT	0.213	8.494	1_V_V_WT	V_V_WT	11.6936035778008
1	529	3 Post-treatment Dark	V	V	WT	V_V_WT	0.201	8.535	1_V_V_WT	V_V_WT	11.6865316799071
1	530	3 Post-treatment Dark	V	V	WT	V_V_WT	0.134	8.468	1_V_V_WT	V_V_WT	11.6795229835506
1	531	3 Post-treatment Dark	V	V	WT	V_V_WT	0.26	8.462	1_V_V_WT	V_V_WT	11.672577386793
1	532	3 Post-treatment Dark	V	V	WT	V_V_WT	0.151	8.567	1_V_V_WT	V_V_WT	11.665695010467
1	533	3 Post-treatment Dark	V	V	WT	V_V_WT	0.2	8.599	1_V_V_WT	V_V_WT	11.6588762060893
1	534	3 Post-treatment Dark	V	V	WT	V_V_WT	0.112	8.774	1_V_V_WT	V_V_WT	11.6521215626659
1	535	3 Post-treatment Dark	V	V	WT	V_V_WT	0.047	8.851	1_V_V_WT	V_V_WT	11.6454319123695
1	536	3 Post-treatment Dark	V	V	WT	V_V_WT	0.14	8.896	1_V_V_WT	V_V_WT	11.638808335089
1	537	3 Post-treatment Dark	V	V	WT	V_V_WT	0.084	9.012	1_V_V_WT	V_V_WT	11.632252161834
1	538	3 Post-treatment Dark	V	V	WT	V_V_WT	0.159	9.179	1_V_V_WT	V_V_WT	11.6257649769944
1	539	3 Post-treatment Dark	V	V	WT	V_V_WT	0.105	9.196	1_V_V_WT	V_V_WT	11.6193486194527
1	540	3 Post-treatment Dark	V	V	WT	V_V_WT	0.158	9.298	1_V_V_WT	V_V_WT	11.6130051825538
1	541	3 Post-treatment Dark	V	V	WT	V_V_WT	0.119	9.321	1_V_V_WT	V_V_WT	11.606737012935
1	542	3 Post-treatment Dark	V	V	WT	V_V_WT	0.099	9.498	1_V_V_WT	V_V_WT	11.600546708232
1	543	3 Post-treatment Dark	V	V	WT	V_V_WT	0.148	9.507	1_V_V_WT	V_V_WT	11.5944371136635
1	544	3 Post-treatment Dark	V	V	WT	V_V_WT	0.179	9.548	1_V_V_WT	V_V_WT	11.5884113175257
1	545	3 Post-treatment Dark	V	V	WT	V_V_WT	0.17	9.444	1_V_V_WT	V_V_WT	11.5824726455988
1	546	3 Post-treatment Dark	V	V	WT	V_V_WT	0.081	9.352	1_V_V_WT	V_V_WT	11.5766246545019
1	547	3 Post-treatment Dark	V	V	WT	V_V_WT	0.108	9.429	1_V_V_WT	V_V_WT	11.5708711240155
1	548	3 Post-treatment Dark	V	V	WT	V_V_WT	0.117	9.4	1_V_V_WT	V_V_WT	11.5652160484033
1	549	3 Post-treatment Dark	V	V	WT	V_V_WT	0.055	9.585	1_V_V_WT	V_V_WT	11.5596636267587
1	550	3 Post-treatment Dark	V	V	WT	V_V_WT	0.092	9.462	1_V_V_WT	V_V_WT	11.5542182524214
1	551	3 Post-treatment Dark	V	V	WT	V_V_WT	0.1	9.504	1_V_V_WT	V_V_WT	11.5488845014928
1	552	3 Post-treatment Dark	V	V	WT	V_V_WT	0.186	9.27	1_V_V_WT	V_V_WT	11.5436671204874
1	553	3 Post-treatment Dark	V	V	WT	V_V_WT	0.125	9.116	1_V_V_WT	V_V_WT	11.5385710131765
1	554	3 Post-treatment Dark	V	V	WT	V_V_WT	0.159	9.027	1_V_V_WT	V_V_WT	11.5336012266496
1	555	3 Post-treatment Dark	V	V	WT	V_V_WT	0.089	9.033	1_V_V_WT	V_V_WT	11.528762936655
1	556	3 Post-treatment Dark	V	V	WT	V_V_WT	0.122	9.004	1_V_V_WT	V_V_WT	11.5240614322629
1	557	3 Post-treatment Dark	V	V	WT	V_V_WT	0.147	9.156	1_V_V_WT	V_V_WT	11.5195020998999
1	558	3 Post-treatment Dark	V	V	WT	V_V_WT	0.133	9.175	1_V_V_WT	V_V_WT	11.5150904068107
1	559	3 Post-treatment Dark	V	V	WT	V_V_WT	0.11	9.16	1_V_V_WT	V_V_WT	11.5108318839941
1	560	3 Post-treatment Dark	V	V	WT	V_V_WT	0.109	9.222	1_V_V_WT	V_V_WT	11.5067321086815
1	561	3 Post-treatment Dark	V	V	WT	V_V_WT	0.082	9.135	1_V_V_WT	V_V_WT	11.502796686402
1	562	3 Post-treatment Dark	V	V	WT	V_V_WT	0.202	9.172	1_V_V_WT	V_V_WT	11.4990312326906
1	563	3 Post-treatment Dark	V	V	WT	V_V_WT	0.142	9.08	1_V_V_WT	V_V_WT	11.4954413545129
1	564	3 Post-treatment Dark	V	V	WT	V_V_WT	0.223	9.166	1_V_V_WT	V_V_WT	11.4920326314494
1	565	3 Post-treatment Dark	V	V	WT	V_V_WT	0.202	9.274	1_V_V_WT	V_V_WT	11.4888105967042
1	566	3 Post-treatment Dark	V	V	WT	V_V_WT	0.186	9.31	1_V_V_WT	V_V_WT	11.4857807180043
1	567	3 Post-treatment Dark	V	V	WT	V_V_WT	0.177	9.411	1_V_V_WT	V_V_WT	11.4829483784404
1	568	3 Post-treatment Dark	V	V	WT	V_V_WT	0.229	9.468	1_V_V_WT	V_V_WT	11.4803188573128
1	569	3 Post-treatment Dark	V	V	WT	V_V_WT	0.06	9.518	1_V_V_WT	V_V_WT	11.4778973110435
1	570	3 Post-treatment Dark	V	V	WT	V_V_WT	0.162	9.52	1_V_V_WT	V_V_WT	11.4756887542174
1	571	3 Post-treatment Dark	V	V	WT	V_V_WT	0.101	9.636	1_V_V_WT	V_V_WT	11.4736980408012
1	572	3 Post-treatment Dark	V	V	WT	V_V_WT	0.245	9.822	1_V_V_WT	V_V_WT	11.4719298456109
1	573	3 Post-treatment Dark	V	V	WT	V_V_WT	0.128	9.807	1_V_V_WT	V_V_WT	11.4703886460756
1	574	3 Post-treatment Dark	V	V	WT	V_V_WT	0.177	9.786	1_V_V_WT	V_V_WT	11.4690787043583
1	575	3 Post-treatment Dark	V	V	WT	V_V_WT	0.17	9.823	1_V_V_WT	V_V_WT	11.4680040498972
1	576	3 Post-treatment Dark	V	V	WT	V_V_WT	0.208	9.942	1_V_V_WT	V_V_WT	11.4671684623977
1	577	3 Post-treatment Dark	V	V	WT	V_V_WT	0.187	10.099	1_V_V_WT	V_V_WT	11.4665754553577
1	578	3 Post-treatment Dark	V	V	WT	V_V_WT	0.221	10.312	1_V_V_WT	V_V_WT	11.4662282601574
1	579	3 Post-treatment Dark	V	V	WT	V_V_WT	0.321	10.481	1_V_V_WT	V_V_WT	11.4661298107641
1	580	3 Post-treatment Dark	V	V	WT	V_V_WT	0.166	10.59	1_V_V_WT	V_V_WT	11.4662827291097
1	581	3 Post-treatment Dark	V	V	WT	V_V_WT	0.156	10.717	1_V_V_WT	V_V_WT	11.4666893111762
1	582	3 Post-treatment Dark	V	V	WT	V_V_WT	0.112	10.771	1_V_V_WT	V_V_WT	11.467351513835
1	583	3 Post-treatment Dark	V	V	WT	V_V_WT	0.142	10.797	1_V_V_WT	V_V_WT	11.4682709424788
1	584	3 Post-treatment Dark	V	V	WT	V_V_WT	0.163	10.741	1_V_V_WT	V_V_WT	11.4694488394946
1	585	3 Post-treatment Dark	V	V	WT	V_V_WT	0.198	10.8	1_V_V_WT	V_V_WT	11.470886073595
1	586	3 Post-treatment Dark	V	V	WT	V_V_WT	0.139	10.914	1_V_V_WT	V_V_WT	11.4725831300574
1	587	3 Post-treatment Dark	V	V	WT	V_V_WT	0.245	10.964	1_V_V_WT	V_V_WT	11.4745401018981
1	588	3 Post-treatment Dark	V	V	WT	V_V_WT	0.232	10.958	1_V_V_WT	V_V_WT	11.4767566819993
1	589	3 Post-treatment Dark	V	V	WT	V_V_WT	0.186	11.074	1_V_V_WT	V_V_WT	11.479232156224
1	590	3 Post-treatment Dark	V	V	WT	V_V_WT	0.196	11.035	1_V_V_WT	V_V_WT	11.4819653975417
1	591	3 Post-treatment Dark	V	V	WT	V_V_WT	0.173	11.133	1_V_V_WT	V_V_WT	11.4849548611751
1	592	3 Post-treatment Dark	V	V	WT	V_V_WT	0.188	11.062	1_V_V_WT	V_V_WT	11.4881985807878
1	593	3 Post-treatment Dark	V	V	WT	V_V_WT	0.108	11.015	1_V_V_WT	V_V_WT	11.491694165734
1	594	3 Post-treatment Dark	V	V	WT	V_V_WT	0.198	10.872	1_V_V_WT	V_V_WT	11.4954387993644
1	595	3 Post-treatment Dark	V	V	WT	V_V_WT	0.155	10.74	1_V_V_WT	V_V_WT	11.4994292384087
1	596	3 Post-treatment Dark	V	V	WT	V_V_WT	0.176	10.666	1_V_V_WT	V_V_WT	11.5036618134345
1	597	3 Post-treatment Dark	V	V	WT	V_V_WT	0.185	10.743	1_V_V_WT	V_V_WT	11.5081324303768
1	598	3 Post-treatment Dark	V	V	WT	V_V_WT	0.216	10.589	1_V_V_WT	V_V_WT	11.5128365731452
1	599	3 Post-treatment Dark	V	V	WT	V_V_WT	0.155	10.703	1_V_V_WT	V_V_WT	11.5177693073042
1	600	3 Post-treatment Dark	V	V	WT	V_V_WT	0.16	10.715	1_V_V_WT	V_V_WT	11.5229252847993
1	601	3 Post-treatment Dark	V	V	WT	V_V_WT	0.235	10.823	1_V_V_WT	V_V_WT	11.5282987497483
1	602	3 Post-treatment Dark	V	V	WT	V_V_WT	0.285	10.828	1_V_V_WT	V_V_WT	11.5338835452539
1	603	3 Post-treatment Dark	V	V	WT	V_V_WT	0.133	10.902	1_V_V_WT	V_V_WT	11.5396731212385
1	604	3 Post-treatment Dark	V	V	WT	V_V_WT	0.158	10.921	1_V_V_WT	V_V_WT	11.5456605432772
1	605	3 Post-treatment Dark	V	V	WT	V_V_WT	0.207	11.005	1_V_V_WT	V_V_WT	11.5518385024001
1	606	3 Post-treatment Dark	V	V	WT	V_V_WT	0.2	10.943	1_V_V_WT	V_V_WT	11.5581993258462
1	607	3 Post-treatment Dark	V	V	WT	V_V_WT	0.265	10.888	1_V_V_WT	V_V_WT	11.5647349887324
1	608	3 Post-treatment Dark	V	V	WT	V_V_WT	0.33	10.747	1_V_V_WT	V_V_WT	11.5714371266238
1	609	3 Post-treatment Dark	V	V	WT	V_V_WT	0.224	10.505	1_V_V_WT	V_V_WT	11.5782970489429
1	610	3 Post-treatment Dark	V	V	WT	V_V_WT	0.201	10.527	1_V_V_WT	V_V_WT	11.5853057532167
1	611	3 Post-treatment Dark	V	V	WT	V_V_WT	0.227	10.593	1_V_V_WT	V_V_WT	11.5924539400952
1	612	3 Post-treatment Dark	V	V	WT	V_V_WT	0.24	10.626	1_V_V_WT	V_V_WT	11.5997320291196
1	613	3 Post-treatment Dark	V	V	WT	V_V_WT	0.151	10.678	1_V_V_WT	V_V_WT	11.6071301751914
1	614	3 Post-treatment Dark	V	V	WT	V_V_WT	0.103	10.653	1_V_V_WT	V_V_WT	11.6146382857002
1	615	3 Post-treatment Dark	V	V	WT	V_V_WT	0.148	10.615	1_V_V_WT	V_V_WT	11.6222460382649
1	616	3 Post-treatment Dark	V	V	WT	V_V_WT	0.236	10.642	1_V_V_WT	V_V_WT	11.6299428990445
1	617	3 Post-treatment Dark	V	V	WT	V_V_WT	0.197	10.616	1_V_V_WT	V_V_WT	11.637718141563
1	618	3 Post-treatment Dark	V	V	WT	V_V_WT	0.127	10.526	1_V_V_WT	V_V_WT	11.6455608660095
1	619	3 Post-treatment Dark	V	V	WT	V_V_WT	0.226	10.583	1_V_V_WT	V_V_WT	11.6534600189533
1	620	3 Post-treatment Dark	V	V	WT	V_V_WT	0.07	10.647	1_V_V_WT	V_V_WT	11.6614044134301
1	621	3 Post-treatment Dark	V	V	WT	V_V_WT	0.18	10.606	1_V_V_WT	V_V_WT	11.669382749344
1	622	3 Post-treatment Dark	V	V	WT	V_V_WT	0.131	10.643	1_V_V_WT	V_V_WT	11.6773836341288
1	623	3 Post-treatment Dark	V	V	WT	V_V_WT	0.095	10.75	1_V_V_WT	V_V_WT	11.6853956036202
1	624	3 Post-treatment Dark	V	V	WT	V_V_WT	0.08	10.807	1_V_V_WT	V_V_WT	11.6934071430874
1	625	3 Post-treatment Dark	V	V	WT	V_V_WT	0.07	10.799	1_V_V_WT	V_V_WT	11.7014067083615
1	626	3 Post-treatment Dark	V	V	WT	V_V_WT	0.112	10.805	1_V_V_WT	V_V_WT	11.7093827470135
1	627	3 Post-treatment Dark	V	V	WT	V_V_WT	0.254	10.852	1_V_V_WT	V_V_WT	11.7173237195283
1	628	3 Post-treatment Dark	V	V	WT	V_V_WT	0.075	10.874	1_V_V_WT	V_V_WT	11.7252181204112
1	629	3 Post-treatment Dark	V	V	WT	V_V_WT	0.174	10.828	1_V_V_WT	V_V_WT	11.7330544991903
1	630	3 Post-treatment Dark	V	V	WT	V_V_WT	0.174	10.962	1_V_V_WT	V_V_WT	11.7408214812515
1	631	3 Post-treatment Dark	V	V	WT	V_V_WT	0.209	10.912	1_V_V_WT	V_V_WT	11.7485077884485
1	632	3 Post-treatment Dark	V	V	WT	V_V_WT	0.25	10.677	1_V_V_WT	V_V_WT	11.7561022594515
1	633	3 Post-treatment Dark	V	V	WT	V_V_WT	0.202	10.71	1_V_V_WT	V_V_WT	11.7635938697742
1	634	3 Post-treatment Dark	V	V	WT	V_V_WT	0.196	10.67	1_V_V_WT	V_V_WT	11.7709717514324
1	635	3 Post-treatment Dark	V	V	WT	V_V_WT	0.254	10.591	1_V_V_WT	V_V_WT	11.7782252121929
1	636	3 Post-treatment Dark	V	V	WT	V_V_WT	0.146	10.508	1_V_V_WT	V_V_WT	11.7853437543449
1	637	3 Post-treatment Dark	V	V	WT	V_V_WT	0.132	10.358	1_V_V_WT	V_V_WT	11.7923170929864
1	638	3 Post-treatment Dark	V	V	WT	V_V_WT	0.08	10.187	1_V_V_WT	V_V_WT	11.799135173741
1	639	3 Post-treatment Dark	V	V	WT	V_V_WT	0.079	10.215	1_V_V_WT	V_V_WT	11.8057881898951
1	640	3 Post-treatment Dark	V	V	WT	V_V_WT	0.188	10.238	1_V_V_WT	V_V_WT	11.8122665989025
1	641	3 Post-treatment Dark	V	V	WT	V_V_WT	0.222	10.208	1_V_V_WT	V_V_WT	11.8185611382134
1	642	3 Post-treatment Dark	V	V	WT	V_V_WT	0.145	10.102	1_V_V_WT	V_V_WT	11.8246628404097
1	643	3 Post-treatment Dark	V	V	WT	V_V_WT	0.194	10.086	1_V_V_WT	V_V_WT	11.8305630475963
1	644	3 Post-treatment Dark	V	V	WT	V_V_WT	0.138	10.267	1_V_V_WT	V_V_WT	11.8362534250219
1	645	3 Post-treatment Dark	V	V	WT	V_V_WT	0.16	10.286	1_V_V_WT	V_V_WT	11.8417259739102
1	646	3 Post-treatment Dark	V	V	WT	V_V_WT	0.166	10.259	1_V_V_WT	V_V_WT	11.8469730434605
1	647	3 Post-treatment Dark	V	V	WT	V_V_WT	0.219	10.231	1_V_V_WT	V_V_WT	11.8519873419995
1	648	3 Post-treatment Dark	V	V	WT	V_V_WT	0.142	10.348	1_V_V_WT	V_V_WT	11.8567619472669
1	649	3 Post-treatment Dark	V	V	WT	V_V_WT	0.243	10.255	1_V_V_WT	V_V_WT	11.8612903158122
1	650	3 Post-treatment Dark	V	V	WT	V_V_WT	0.26	10.351	1_V_V_WT	V_V_WT	11.8655662914836
1	651	3 Post-treatment Dark	V	V	WT	V_V_WT	0.132	10.334	1_V_V_WT	V_V_WT	11.8695841129945
1	652	3 Post-treatment Dark	V	V	WT	V_V_WT	0.225	10.337	1_V_V_WT	V_V_WT	11.8733384205713
1	653	3 Post-treatment Dark	V	V	WT	V_V_WT	0.215	10.451	1_V_V_WT	V_V_WT	11.876824261642
1	654	3 Post-treatment Dark	V	V	WT	V_V_WT	0.255	10.53	1_V_V_WT	V_V_WT	11.8800370955998
1	655	3 Post-treatment Dark	V	V	WT	V_V_WT	0.147	10.565	1_V_V_WT	V_V_WT	11.882972797603
1	656	3 Post-treatment Dark	V	V	WT	V_V_WT	0.182	10.592	1_V_V_WT	V_V_WT	11.8856276614311
1	657	3 Post-treatment Dark	V	V	WT	V_V_WT	0.232	10.606	1_V_V_WT	V_V_WT	11.8879984013898
1	658	3 Post-treatment Dark	V	V	WT	V_V_WT	0.238	10.658	1_V_V_WT	V_V_WT	11.8900821532745
1	659	3 Post-treatment Dark	V	V	WT	V_V_WT	0.109	10.543	1_V_V_WT	V_V_WT	11.8918764743957
1	660	3 Post-treatment Dark	V	V	WT	V_V_WT	0.294	10.498	1_V_V_WT	V_V_WT	11.8933793426721
1	661	3 Post-treatment Dark	V	V	WT	V_V_WT	0.185	10.428	1_V_V_WT	V_V_WT	11.8945891548139
1	662	3 Post-treatment Dark	V	V	WT	V_V_WT	0.05	10.386	1_V_V_WT	V_V_WT	11.8955047236014
1	663	3 Post-treatment Dark	V	V	WT	V_V_WT	0.166	10.298	1_V_V_WT	V_V_WT	11.8961252742768
1	664	3 Post-treatment Dark	V	V	WT	V_V_WT	0.118	10.28	1_V_V_WT	V_V_WT	11.8964504400685
1	665	3 Post-treatment Dark	V	V	WT	V_V_WT	0.128	10.187	1_V_V_WT	V_V_WT	11.8964802568733
1	666	3 Post-treatment Dark	V	V	WT	V_V_WT	0.117	10.158	1_V_V_WT	V_V_WT	11.8962151571127
1	667	3 Post-treatment Dark	V	V	WT	V_V_WT	0.115	10.317	1_V_V_WT	V_V_WT	11.8956559627909
1	668	3 Post-treatment Dark	V	V	WT	V_V_WT	0.159	10.393	1_V_V_WT	V_V_WT	11.8948038777876
1	669	3 Post-treatment Dark	V	V	WT	V_V_WT	0.252	10.417	1_V_V_WT	V_V_WT	11.8936604793983
1	670	3 Post-treatment Dark	V	V	WT	V_V_WT	0.224	10.379	1_V_V_WT	V_V_WT	11.8922277091747
1	671	3 Post-treatment Dark	V	V	WT	V_V_WT	0.197	10.36	1_V_V_WT	V_V_WT	11.8905078630825
1	672	3 Post-treatment Dark	V	V	WT	V_V_WT	0.134	10.362	1_V_V_WT	V_V_WT	11.888503581005
1	673	3 Post-treatment Dark	V	V	WT	V_V_WT	0.135	10.273	1_V_V_WT	V_V_WT	11.8862178356579
1	674	3 Post-treatment Dark	V	V	WT	V_V_WT	0.284	10.28	1_V_V_WT	V_V_WT	11.8836539209025
1	675	3 Post-treatment Dark	V	V	WT	V_V_WT	0.167	10.268	1_V_V_WT	V_V_WT	11.8808154395484
1	676	3 Post-treatment Dark	V	V	WT	V_V_WT	0.209	10.216	1_V_V_WT	V_V_WT	11.8777062906447
1	677	3 Post-treatment Dark	V	V	WT	V_V_WT	0.169	10.086	1_V_V_WT	V_V_WT	11.8743306563202
1	678	3 Post-treatment Dark	V	V	WT	V_V_WT	0.244	10.093	1_V_V_WT	V_V_WT	11.8706929882013
1	679	3 Post-treatment Dark	V	V	WT	V_V_WT	0.133	10.033	1_V_V_WT	V_V_WT	11.8667979934588
1	680	3 Post-treatment Dark	V	V	WT	V_V_WT	0.166	9.864	1_V_V_WT	V_V_WT	11.8626506205192
1	681	3 Post-treatment Dark	V	V	WT	V_V_WT	0.163	9.819	1_V_V_WT	V_V_WT	11.8582560444869
1	682	3 Post-treatment Dark	V	V	WT	V_V_WT	0.134	9.822	1_V_V_WT	V_V_WT	11.8536196523066
1	683	3 Post-treatment Dark	V	V	WT	V_V_WT	0.209	9.764	1_V_V_WT	V_V_WT	11.8487470277365
1	684	3 Post-treatment Dark	V	V	WT	V_V_WT	0.159	9.662	1_V_V_WT	V_V_WT	11.8436439361349
1	685	3 Post-treatment Dark	V	V	WT	V_V_WT	0.105	9.619	1_V_V_WT	V_V_WT	11.8383163091497
1	686	3 Post-treatment Dark	V	V	WT	V_V_WT	0.139	9.529	1_V_V_WT	V_V_WT	11.8327702293076
1	687	3 Post-treatment Dark	V	V	WT	V_V_WT	0.268	9.478	1_V_V_WT	V_V_WT	11.8270119145735
1	688	3 Post-treatment Dark	V	V	WT	V_V_WT	0.127	9.339	1_V_V_WT	V_V_WT	11.8210477029208
1	689	3 Post-treatment Dark	V	V	WT	V_V_WT	0.059	9.473	1_V_V_WT	V_V_WT	11.8148840369355
1	690	3 Post-treatment Dark	V	V	WT	V_V_WT	0.129	9.333	1_V_V_WT	V_V_WT	11.8085274485105
1	691	3 Post-treatment Dark	V	V	WT	V_V_WT	0.139	9.288	1_V_V_WT	V_V_WT	11.8019845436641
1	692	3 Post-treatment Dark	V	V	WT	V_V_WT	0.208	9.334	1_V_V_WT	V_V_WT	11.7952619875227
1	693	3 Post-treatment Dark	V	V	WT	V_V_WT	0.114	9.259	1_V_V_WT	V_V_WT	11.7883664895007
1	694	3 Post-treatment Dark	V	V	WT	V_V_WT	0.178	9.328	1_V_V_WT	V_V_WT	11.7813047887213
1	695	3 Post-treatment Dark	V	V	WT	V_V_WT	0.161	9.348	1_V_V_WT	V_V_WT	11.7740836397036
1	696	3 Post-treatment Dark	V	V	WT	V_V_WT	0.117	9.518	1_V_V_WT	V_V_WT	11.7667097983596
1	697	3 Post-treatment Dark	V	V	WT	V_V_WT	0.291	9.542	1_V_V_WT	V_V_WT	11.759190008327
1	698	3 Post-treatment Dark	V	V	WT	V_V_WT	0.156	9.565	1_V_V_WT	V_V_WT	11.7515309876741
1	699	3 Post-treatment Dark	V	V	WT	V_V_WT	0.103	9.471	1_V_V_WT	V_V_WT	11.7437394159938
1	700	3 Post-treatment Dark	V	V	WT	V_V_WT	0.15	9.359	1_V_V_WT	V_V_WT	11.7358219219313
1	701	3 Post-treatment Dark	V	V	WT	V_V_WT	0.203	9.267	1_V_V_WT	V_V_WT	11.7277850711614
1	702	3 Post-treatment Dark	V	V	WT	V_V_WT	0.147	9.411	1_V_V_WT	V_V_WT	11.7196353548362
1	703	3 Post-treatment Dark	V	V	WT	V_V_WT	0.105	9.504	1_V_V_WT	V_V_WT	11.7113791785377
1	704	3 Post-treatment Dark	V	V	WT	V_V_WT	0.145	9.343	1_V_V_WT	V_V_WT	11.7030228517428
1	705	3 Post-treatment Dark	V	V	WT	V_V_WT	0.148	9.315	1_V_V_WT	V_V_WT	11.6945725778231
1	706	3 Post-treatment Dark	V	V	WT	V_V_WT	0.114	9.365	1_V_V_WT	V_V_WT	11.6860344446054
1	707	3 Post-treatment Dark	V	V	WT	V_V_WT	0.089	9.303	1_V_V_WT	V_V_WT	11.6774144154883
1	708	3 Post-treatment Dark	V	V	WT	V_V_WT	0.149	9.253	1_V_V_WT	V_V_WT	11.6687183211495
1	709	3 Post-treatment Dark	V	V	WT	V_V_WT	0.183	9.291	1_V_V_WT	V_V_WT	11.6599518518355
1	710	3 Post-treatment Dark	V	V	WT	V_V_WT	0.091	9.299	1_V_V_WT	V_V_WT	11.6511205502516
1	711	3 Post-treatment Dark	V	V	WT	V_V_WT	0.087	9.251	1_V_V_WT	V_V_WT	11.642229805061
1	712	3 Post-treatment Dark	V	V	WT	V_V_WT	0.228	9.296	1_V_V_WT	V_V_WT	11.6332848449827
1	713	3 Post-treatment Dark	V	V	WT	V_V_WT	0.157	9.119	1_V_V_WT	V_V_WT	11.6242907335189
1	714	3 Post-treatment Dark	V	V	WT	V_V_WT	0.153	8.99	1_V_V_WT	V_V_WT	11.6152523642676
1	715	3 Post-treatment Dark	V	V	WT	V_V_WT	0.104	9.005	1_V_V_WT	V_V_WT	11.6061744568765
1	716	3 Post-treatment Dark	V	V	WT	V_V_WT	0.092	8.963	1_V_V_WT	V_V_WT	11.59706155358
1	717	3 Post-treatment Dark	V	V	WT	V_V_WT	0.181	8.939	1_V_V_WT	V_V_WT	11.5879180163399
1	718	3 Post-treatment Dark	V	V	WT	V_V_WT	0.099	9.028	1_V_V_WT	V_V_WT	11.5787480245981
1	719	3 Post-treatment Dark	V	V	WT	V_V_WT	0.243	9.187	1_V_V_WT	V_V_WT	11.569555573588
1	720	3 Post-treatment Dark	V	V	WT	V_V_WT	0.154	9.149	1_V_V_WT	V_V_WT	11.5603444732352
1	721	3 Post-treatment Dark	V	V	WT	V_V_WT	0.14	9.15	1_V_V_WT	V_V_WT	11.5511183476155
1	722	3 Post-treatment Dark	V	V	WT	V_V_WT	0.096	9.098	1_V_V_WT	V_V_WT	11.5418806349579
1	723	3 Post-treatment Dark	V	V	WT	V_V_WT	0.091	9.285	1_V_V_WT	V_V_WT	11.5326345881737
1	724	3 Post-treatment Dark	V	V	WT	V_V_WT	0.187	9.313	1_V_V_WT	V_V_WT	11.5233832759039
1	725	3 Post-treatment Dark	V	V	WT	V_V_WT	0.148	9.343	1_V_V_WT	V_V_WT	11.514129584063
1	726	3 Post-treatment Dark	V	V	WT	V_V_WT	0.287	9.374	1_V_V_WT	V_V_WT	11.5048762178401
1	727	3 Post-treatment Dark	V	V	WT	V_V_WT	0.139	9.319	1_V_V_WT	V_V_WT	11.4956257041704
1	728	3 Post-treatment Dark	V	V	WT	V_V_WT	0.182	9.233	1_V_V_WT	V_V_WT	11.4863803946234
1	729	3 Post-treatment Dark	V	V	WT	V_V_WT	0.158	9.298	1_V_V_WT	V_V_WT	11.4771424687007
1	730	3 Post-treatment Dark	V	V	WT	V_V_WT	0.112	9.296	1_V_V_WT	V_V_WT	11.4679139375091
1	731	3 Post-treatment Dark	V	V	WT	V_V_WT	0.105	9.279	1_V_V_WT	V_V_WT	11.4586966477951
1	732	3 Post-treatment Dark	V	V	WT	V_V_WT	0.278	9.318	1_V_V_WT	V_V_WT	11.449492286298
1	733	3 Post-treatment Dark	V	V	WT	V_V_WT	0.228	9.528	1_V_V_WT	V_V_WT	11.4403023844098
1	734	3 Post-treatment Dark	V	V	WT	V_V_WT	0.123	9.54	1_V_V_WT	V_V_WT	11.4311283231044
1	735	3 Post-treatment Dark	V	V	WT	V_V_WT	0.139	9.538	1_V_V_WT	V_V_WT	11.4219713381107
1	736	3 Post-treatment Dark	V	V	WT	V_V_WT	0.259	9.602	1_V_V_WT	V_V_WT	11.4128325252957
1	737	3 Post-treatment Dark	V	V	WT	V_V_WT	0.107	9.73	1_V_V_WT	V_V_WT	11.4037128462497
1	738	3 Post-treatment Dark	V	V	WT	V_V_WT	0.194	9.68	1_V_V_WT	V_V_WT	11.3946131340031
1	739	3 Post-treatment Dark	V	V	WT	V_V_WT	0.171	9.693	1_V_V_WT	V_V_WT	11.3855340988904
1	740	3 Post-treatment Dark	V	V	WT	V_V_WT	0.174	9.715	1_V_V_WT	V_V_WT	11.376476334505
1	741	3 Post-treatment Dark	V	V	WT	V_V_WT	0.115	9.789	1_V_V_WT	V_V_WT	11.3674403237174
1	742	3 Post-treatment Dark	V	V	WT	V_V_WT	0.179	9.711	1_V_V_WT	V_V_WT	11.3584264447448
1	743	3 Post-treatment Dark	V	V	WT	V_V_WT	0.032	9.776	1_V_V_WT	V_V_WT	11.3494349772162
1	744	3 Post-treatment Dark	V	V	WT	V_V_WT	0.03	9.876	1_V_V_WT	V_V_WT	11.340466108234
1	745	3 Post-treatment Dark	V	V	WT	V_V_WT	0.12	9.912	1_V_V_WT	V_V_WT	11.331519938379
1	746	3 Post-treatment Dark	V	V	WT	V_V_WT	0.097	10.032	1_V_V_WT	V_V_WT	11.3225964876564
1	747	3 Post-treatment Dark	V	V	WT	V_V_WT	0.244	9.987	1_V_V_WT	V_V_WT	11.3136957013248
1	748	3 Post-treatment Dark	V	V	WT	V_V_WT	0.216	9.953	1_V_V_WT	V_V_WT	11.3048174556203
1	749	3 Post-treatment Dark	V	V	WT	V_V_WT	0.218	9.812	1_V_V_WT	V_V_WT	11.2959615633196
1	750	3 Post-treatment Dark	V	V	WT	V_V_WT	0.091	9.832	1_V_V_WT	V_V_WT	11.2871277791339
1	751	3 Post-treatment Dark	V	V	WT	V_V_WT	0.14	9.831	1_V_V_WT	V_V_WT	11.2783158049061
1	752	3 Post-treatment Dark	V	V	WT	V_V_WT	0.156	9.845	1_V_V_WT	V_V_WT	11.2695252945933
1	753	3 Post-treatment Dark	V	V	WT	V_V_WT	0.301	10.04	1_V_V_WT	V_V_WT	11.2607558590158
1	754	3 Post-treatment Dark	V	V	WT	V_V_WT	0.206	9.962	1_V_V_WT	V_V_WT	11.252007070343
1	755	3 Post-treatment Dark	V	V	WT	V_V_WT	0.191	9.918	1_V_V_WT	V_V_WT	11.2432784663082
1	756	3 Post-treatment Dark	V	V	WT	V_V_WT	0.148	9.75	1_V_V_WT	V_V_WT	11.2345695541411
1	757	3 Post-treatment Dark	V	V	WT	V_V_WT	0.236	9.832	1_V_V_WT	V_V_WT	11.2258798141729
1	758	3 Post-treatment Dark	V	V	WT	V_V_WT	0.07	9.815	1_V_V_WT	V_V_WT	11.2172087031594
1	759	3 Post-treatment Dark	V	V	WT	V_V_WT	0.168	9.8	1_V_V_WT	V_V_WT	11.2085556572374
1	760	3 Post-treatment Dark	V	V	WT	V_V_WT	0.148	9.813	1_V_V_WT	V_V_WT	11.199920094564
1	761	3 Post-treatment Dark	V	V	WT	V_V_WT	0.186	9.971	1_V_V_WT	V_V_WT	11.1913014175966
1	762	3 Post-treatment Dark	V	V	WT	V_V_WT	0.186	9.897	1_V_V_WT	V_V_WT	11.1826990150208
1	763	3 Post-treatment Dark	V	V	WT	V_V_WT	0.315	9.985	1_V_V_WT	V_V_WT	11.1741122633143
1	764	3 Post-treatment Dark	V	V	WT	V_V_WT	0.157	10.047	1_V_V_WT	V_V_WT	11.1655405279459
1	765	3 Post-treatment Dark	V	V	WT	V_V_WT	0.146	10.188	1_V_V_WT	V_V_WT	11.1569831642048
1	766	3 Post-treatment Dark	V	V	WT	V_V_WT	0.178	10.085	1_V_V_WT	V_V_WT	11.1484395176624
1	767	3 Post-treatment Dark	V	V	WT	V_V_WT	0.217	10.291	1_V_V_WT	V_V_WT	11.139908924275
1	768	3 Post-treatment Dark	V	V	WT	V_V_WT	0.099	10.303	1_V_V_WT	V_V_WT	11.1313907101008
1	769	3 Post-treatment Dark	V	V	WT	V_V_WT	0.196	10.348	1_V_V_WT	V_V_WT	11.1228841906842
1	770	3 Post-treatment Dark	V	V	WT	V_V_WT	0.113	10.481	1_V_V_WT	V_V_WT	11.1143886700599
1	771	3 Post-treatment Dark	V	V	WT	V_V_WT	0.161	10.52	1_V_V_WT	V_V_WT	11.1059034394305
1	772	3 Post-treatment Dark	V	V	WT	V_V_WT	0.15	10.561	1_V_V_WT	V_V_WT	11.0974277754944
1	773	3 Post-treatment Dark	V	V	WT	V_V_WT	0.222	10.864	1_V_V_WT	V_V_WT	11.0889609384464
1	774	3 Post-treatment Dark	V	V	WT	V_V_WT	0.253	10.999	1_V_V_WT	V_V_WT	11.0805021696781
1	775	3 Post-treatment Dark	V	V	WT	V_V_WT	0.14	11.072	1_V_V_WT	V_V_WT	11.0720506891555
1	776	3 Post-treatment Dark	V	V	WT	V_V_WT	0.212	11.223	1_V_V_WT	V_V_WT	11.0636056925284
1	777	3 Post-treatment Dark	V	V	WT	V_V_WT	0.136	11.074	1_V_V_WT	V_V_WT	11.055166347954
1	778	3 Post-treatment Dark	V	V	WT	V_V_WT	0.065	11.009	1_V_V_WT	V_V_WT	11.0467317926854
1	779	3 Post-treatment Dark	V	V	WT	V_V_WT	0.102	10.988	1_V_V_WT	V_V_WT	11.0383011294061
1	780	3 Post-treatment Dark	V	V	WT	V_V_WT	0.174	11.011	1_V_V_WT	V_V_WT	11.0298734223651
1	781	3 Post-treatment Dark	V	V	WT	V_V_WT	0.139	10.99	1_V_V_WT	V_V_WT	11.0214476933144
1	782	3 Post-treatment Dark	V	V	WT	V_V_WT	0.11	11.009	1_V_V_WT	V_V_WT	11.0130229172698
1	783	3 Post-treatment Dark	V	V	WT	V_V_WT	0.286	10.907	1_V_V_WT	V_V_WT	11.0045980181268
1	784	3 Post-treatment Dark	V	V	WT	V_V_WT	0.109	10.903	1_V_V_WT	V_V_WT	10.9961718641533
1	785	3 Post-treatment Dark	V	V	WT	V_V_WT	0.104	10.962	1_V_V_WT	V_V_WT	10.9877432633766
1	786	3 Post-treatment Dark	V	V	WT	V_V_WT	0.119	10.993	1_V_V_WT	V_V_WT	10.9793109588961
1	787	3 Post-treatment Dark	V	V	WT	V_V_WT	0.221	10.915	1_V_V_WT	V_V_WT	10.9708736241402
1	788	3 Post-treatment Dark	V	V	WT	V_V_WT	0.165	10.91	1_V_V_WT	V_V_WT	10.9624298581105
1	789	3 Post-treatment Dark	V	V	WT	V_V_WT	0.143	10.965	1_V_V_WT	V_V_WT	10.9539781806131
1	790	3 Post-treatment Dark	V	V	WT	V_V_WT	0.125	10.982	1_V_V_WT	V_V_WT	10.9455170275304
1	791	3 Post-treatment Dark	V	V	WT	V_V_WT	0.263	10.946	1_V_V_WT	V_V_WT	10.937044746139
1	792	3 Post-treatment Dark	V	V	WT	V_V_WT	0.204	10.977	1_V_V_WT	V_V_WT	10.9285595905064
1	793	3 Post-treatment Dark	V	V	WT	V_V_WT	0.316	10.741	1_V_V_WT	V_V_WT	10.920059717014
1	794	3 Post-treatment Dark	V	V	WT	V_V_WT	0.185	10.804	1_V_V_WT	V_V_WT	10.9115431799984
1	795	3 Post-treatment Dark	V	V	WT	V_V_WT	0.28	10.819	1_V_V_WT	V_V_WT	10.9030079275517
1	796	3 Post-treatment Dark	V	V	WT	V_V_WT	0.156	10.888	1_V_V_WT	V_V_WT	10.8944517975385
1	797	3 Post-treatment Dark	V	V	WT	V_V_WT	0.313	10.9	1_V_V_WT	V_V_WT	10.8858725137857
1	798	3 Post-treatment Dark	V	V	WT	V_V_WT	0.206	10.938	1_V_V_WT	V_V_WT	10.8772676825484
1	799	3 Post-treatment Dark	V	V	WT	V_V_WT	0.216	10.905	1_V_V_WT	V_V_WT	10.8686347892195
1	800	3 Post-treatment Dark	V	V	WT	V_V_WT	0.307	10.908	1_V_V_WT	V_V_WT	10.8599711953419
1	801	3 Post-treatment Dark	V	V	WT	V_V_WT	0.154	10.912	1_V_V_WT	V_V_WT	10.8512741359134
1	802	3 Post-treatment Dark	V	V	WT	V_V_WT	0.22	10.939	1_V_V_WT	V_V_WT	10.8425407170557
1	803	3 Post-treatment Dark	V	V	WT	V_V_WT	0.335	10.838	1_V_V_WT	V_V_WT	10.8337679140128
1	804	3 Post-treatment Dark	V	V	WT	V_V_WT	0.165	10.7	1_V_V_WT	V_V_WT	10.8249525695441
1	805	3 Post-treatment Dark	V	V	WT	V_V_WT	0.193	10.706	1_V_V_WT	V_V_WT	10.8160913927092
1	806	3 Post-treatment Dark	V	V	WT	V_V_WT	0.248	10.643	1_V_V_WT	V_V_WT	10.8071809580709
1	807	3 Post-treatment Dark	V	V	WT	V_V_WT	0.095	10.618	1_V_V_WT	V_V_WT	10.7982177053321
1	808	3 Post-treatment Dark	V	V	WT	V_V_WT	0.151	10.859	1_V_V_WT	V_V_WT	10.7891979394182
1	809	3 Post-treatment Dark	V	V	WT	V_V_WT	0.197	10.879	1_V_V_WT	V_V_WT	10.780117831029
1	810	3 Post-treatment Dark	V	V	WT	V_V_WT	0.114	10.966	1_V_V_WT	V_V_WT	10.770973417674
1	811	3 Post-treatment Dark	V	V	WT	V_V_WT	0.119	11.102	1_V_V_WT	V_V_WT	10.7617606051825
1	812	3 Post-treatment Dark	V	V	WT	V_V_WT	0.175	11.22	1_V_V_WT	V_V_WT	10.7524751697269
1	813	3 Post-treatment Dark	V	V	WT	V_V_WT	0.199	11.021	1_V_V_WT	V_V_WT	10.7431127603529
1	814	3 Post-treatment Dark	V	V	WT	V_V_WT	0.202	11.107	1_V_V_WT	V_V_WT	10.7336689020246
1	815	3 Post-treatment Dark	V	V	WT	V_V_WT	0.25	11.126	1_V_V_WT	V_V_WT	10.7241389991993
1	816	3 Post-treatment Dark	V	V	WT	V_V_WT	0.179	11.223	1_V_V_WT	V_V_WT	10.714518339906
1	817	3 Post-treatment Dark	V	V	WT	V_V_WT	0.158	11.238	1_V_V_WT	V_V_WT	10.7048021003973
1	818	3 Post-treatment Dark	V	V	WT	V_V_WT	0.065	11.185	1_V_V_WT	V_V_WT	10.6949853502821
1	819	3 Post-treatment Dark	V	V	WT	V_V_WT	0.223	11.28	1_V_V_WT	V_V_WT	10.685063058221
1	820	3 Post-treatment Dark	V	V	WT	V_V_WT	0.165	11.314	1_V_V_WT	V_V_WT	10.6750300981298
1	821	3 Post-treatment Dark	V	V	WT	V_V_WT	0.15	11.157	1_V_V_WT	V_V_WT	10.6648812559254
1	822	3 Post-treatment Dark	V	V	WT	V_V_WT	0.217	11.093	1_V_V_WT	V_V_WT	10.6546112367573
1	823	3 Post-treatment Dark	V	V	WT	V_V_WT	0.079	11.006	1_V_V_WT	V_V_WT	10.6442146727805
1	824	3 Post-treatment Dark	V	V	WT	V_V_WT	0.22	10.919	1_V_V_WT	V_V_WT	10.6336861313973
1	825	3 Post-treatment Dark	V	V	WT	V_V_WT	0.161	10.91	1_V_V_WT	V_V_WT	10.6230201240105
1	826	3 Post-treatment Dark	V	V	WT	V_V_WT	0.247	10.98	1_V_V_WT	V_V_WT	10.612211115238
1	827	3 Post-treatment Dark	V	V	WT	V_V_WT	0.229	10.789	1_V_V_WT	V_V_WT	10.6012535325854
1	828	3 Post-treatment Dark	V	V	WT	V_V_WT	0.137	10.792	1_V_V_WT	V_V_WT	10.5901417765738
1	829	3 Post-treatment Dark	V	V	WT	V_V_WT	0.163	10.778	1_V_V_WT	V_V_WT	10.5788702312817
1	830	3 Post-treatment Dark	V	V	WT	V_V_WT	0.116	10.674	1_V_V_WT	V_V_WT	10.567433275299
1	831	3 Post-treatment Dark	V	V	WT	V_V_WT	0.165	10.591	1_V_V_WT	V_V_WT	10.5558252930731
1	832	3 Post-treatment Dark	V	V	WT	V_V_WT	0.177	10.582	1_V_V_WT	V_V_WT	10.5440406866045
1	833	3 Post-treatment Dark	V	V	WT	V_V_WT	0.121	10.299	1_V_V_WT	V_V_WT	10.5320738874985
1	834	3 Post-treatment Dark	V	V	WT	V_V_WT	0.115	10.339	1_V_V_WT	V_V_WT	10.5199193693174
1	835	3 Post-treatment Dark	V	V	WT	V_V_WT	0.146	10.376	1_V_V_WT	V_V_WT	10.5075716602372
1	836	3 Post-treatment Dark	V	V	WT	V_V_WT	0.149	10.233	1_V_V_WT	V_V_WT	10.4950253559508
1	837	3 Post-treatment Dark	V	V	WT	V_V_WT	0.111	10.311	1_V_V_WT	V_V_WT	10.4822751328234
1	838	3 Post-treatment Dark	V	V	WT	V_V_WT	0.306	10.259	1_V_V_WT	V_V_WT	10.469315761227
1	839	3 Post-treatment Dark	V	V	WT	V_V_WT	0.122	10.14	1_V_V_WT	V_V_WT	10.4561421190749
1	840	3 Post-treatment Dark	V	V	WT	V_V_WT	0.261	10.136	1_V_V_WT	V_V_WT	10.4427492054775
1	841	3 Post-treatment Dark	V	V	WT	V_V_WT	0.275	10.147	1_V_V_WT	V_V_WT	10.4291321545201
1	842	3 Post-treatment Dark	V	V	WT	V_V_WT	0.228	10.115	1_V_V_WT	V_V_WT	10.4152862491133
1	843	3 Post-treatment Dark	V	V	WT	V_V_WT	0.087	10.057	1_V_V_WT	V_V_WT	10.4012069348866
1	844	3 Post-treatment Dark	V	V	WT	V_V_WT	0.195	9.918	1_V_V_WT	V_V_WT	10.3868898340889
1	845	3 Post-treatment Dark	V	V	WT	V_V_WT	0.123	9.815	1_V_V_WT	V_V_WT	10.3723307594747
1	846	3 Post-treatment Dark	V	V	WT	V_V_WT	0.216	9.751	1_V_V_WT	V_V_WT	10.3575257281033
1	847	3 Post-treatment Dark	V	V	WT	V_V_WT	0.236	9.66	1_V_V_WT	V_V_WT	10.3424709750825
1	848	3 Post-treatment Dark	V	V	WT	V_V_WT	0.112	9.772	1_V_V_WT	V_V_WT	10.3271629671418
1	849	3 Post-treatment Dark	V	V	WT	V_V_WT	0.238	9.657	1_V_V_WT	V_V_WT	10.3115984160564
1	850	3 Post-treatment Dark	V	V	WT	V_V_WT	0.159	9.617	1_V_V_WT	V_V_WT	10.2957742918806
1	851	3 Post-treatment Dark	V	V	WT	V_V_WT	0.106	9.813	1_V_V_WT	V_V_WT	10.2796878359103
1	852	3 Post-treatment Dark	V	V	WT	V_V_WT	0.14	9.757	1_V_V_WT	V_V_WT	10.2633365734099
1	853	3 Post-treatment Dark	V	V	WT	V_V_WT	0.229	9.795	1_V_V_WT	V_V_WT	10.2467183259972
1	854	3 Post-treatment Dark	V	V	WT	V_V_WT	0.098	9.85	1_V_V_WT	V_V_WT	10.2298312237157
1	855	3 Post-treatment Dark	V	V	WT	V_V_WT	0.271	9.96	1_V_V_WT	V_V_WT	10.2126737166978
1	856	3 Post-treatment Dark	V	V	WT	V_V_WT	0.226	9.87	1_V_V_WT	V_V_WT	10.1952445864499
1	857	3 Post-treatment Dark	V	V	WT	V_V_WT	0.122	9.837	1_V_V_WT	V_V_WT	10.1775429566686
1	858	3 Post-treatment Dark	V	V	WT	V_V_WT	0.209	9.928	1_V_V_WT	V_V_WT	10.1595683035936
1	859	3 Post-treatment Dark	V	V	WT	V_V_WT	0.202	9.856	1_V_V_WT	V_V_WT	10.1413204658488
1	860	3 Post-treatment Dark	V	V	WT	V_V_WT	0.203	9.98	1_V_V_WT	V_V_WT	10.1227996537455
1	861	3 Post-treatment Dark	V	V	WT	V_V_WT	0.071	9.922	1_V_V_WT	V_V_WT	10.1040064580259
1	862	3 Post-treatment Dark	V	V	WT	V_V_WT	0.211	9.826	1_V_V_WT	V_V_WT	10.0849418579942
1	863	3 Post-treatment Dark	V	V	WT	V_V_WT	0.052	9.847	1_V_V_WT	V_V_WT	10.0656072290424
1	864	3 Post-treatment Dark	V	V	WT	V_V_WT	0.205	9.89	1_V_V_WT	V_V_WT	10.0460043495224
1	865	3 Post-treatment Dark	V	V	WT	V_V_WT	0.23	9.886	1_V_V_WT	V_V_WT	10.0261354069335
1	866	3 Post-treatment Dark	V	V	WT	V_V_WT	0.105	9.878	1_V_V_WT	V_V_WT	10.006003003423
1	867	3 Post-treatment Dark	V	V	WT	V_V_WT	0.173	9.893	1_V_V_WT	V_V_WT	9.98561016057468
1	868	3 Post-treatment Dark	V	V	WT	V_V_WT	0.099	9.817	1_V_V_WT	V_V_WT	9.96496032343998
1	869	3 Post-treatment Dark	V	V	WT	V_V_WT	0.078	9.762	1_V_V_WT	V_V_WT	9.94405736382202
1	870	3 Post-treatment Dark	V	V	WT	V_V_WT	0.11	9.638	1_V_V_WT	V_V_WT	9.92290558278227
1	871	3 Post-treatment Dark	V	V	WT	V_V_WT	0.13	9.445	1_V_V_WT	V_V_WT	9.90150971235958
1	872	3 Post-treatment Dark	V	V	WT	V_V_WT	0.143	9.414	1_V_V_WT	V_V_WT	9.87987491647966
1	873	3 Post-treatment Dark	V	V	WT	V_V_WT	0.141	9.547	1_V_V_WT	V_V_WT	9.85800679103987
1	874	3 Post-treatment Dark	V	V	WT	V_V_WT	0.063	9.447	1_V_V_WT	V_V_WT	9.83591136318205
1	875	3 Post-treatment Dark	V	V	WT	V_V_WT	0.147	9.539	1_V_V_WT	V_V_WT	9.81359508972284
1	876	3 Post-treatment Dark	V	V	WT	V_V_WT	0.115	9.474	1_V_V_WT	V_V_WT	9.7910648547337
1	877	3 Post-treatment Dark	V	V	WT	V_V_WT	0.067	9.345	1_V_V_WT	V_V_WT	9.76832796628653
1	878	3 Post-treatment Dark	V	V	WT	V_V_WT	0.177	9.297	1_V_V_WT	V_V_WT	9.74539215231962
1	879	3 Post-treatment Dark	V	V	WT	V_V_WT	0.108	9.2	1_V_V_WT	V_V_WT	9.72226555569814
1	880	3 Post-treatment Dark	V	V	WT	V_V_WT	0.125	9.228	1_V_V_WT	V_V_WT	9.69895672837622
1	881	3 Post-treatment Dark	V	V	WT	V_V_WT	0.346	9.243	1_V_V_WT	V_V_WT	9.67547462473529
1	882	3 Post-treatment Dark	V	V	WT	V_V_WT	0.161	9.205	1_V_V_WT	V_V_WT	9.65182859407356
1	883	3 Post-treatment Dark	V	V	WT	V_V_WT	0.117	9.084	1_V_V_WT	V_V_WT	9.62802837224989
1	884	3 Post-treatment Dark	V	V	WT	V_V_WT	0.275	9.16	1_V_V_WT	V_V_WT	9.60408407249918
1	885	3 Post-treatment Dark	V	V	WT	V_V_WT	0.271	9.022	1_V_V_WT	V_V_WT	9.58000617544283
1	886	3 Post-treatment Dark	V	V	WT	V_V_WT	0.157	8.854	1_V_V_WT	V_V_WT	9.55580551825706
1	887	3 Post-treatment Dark	V	V	WT	V_V_WT	0.196	8.835	1_V_V_WT	V_V_WT	9.53149328308511
1	888	3 Post-treatment Dark	V	V	WT	V_V_WT	0.228	8.69	1_V_V_WT	V_V_WT	9.50708098464204
1	889	3 Post-treatment Dark	V	V	WT	V_V_WT	0.091	8.596	1_V_V_WT	V_V_WT	9.48258045706625
1	890	3 Post-treatment Dark	V	V	WT	V_V_WT	0.24	8.505	1_V_V_WT	V_V_WT	9.45800384002906
1	891	3 Post-treatment Dark	V	V	WT	V_V_WT	0.107	8.653	1_V_V_WT	V_V_WT	9.43336356412631
1	892	3 Post-treatment Dark	V	V	WT	V_V_WT	0.081	8.588	1_V_V_WT	V_V_WT	9.40867233555306
1	893	3 Post-treatment Dark	V	V	WT	V_V_WT	0.142	8.633	1_V_V_WT	V_V_WT	9.38394312011974
1	894	3 Post-treatment Dark	V	V	WT	V_V_WT	0.158	8.548	1_V_V_WT	V_V_WT	9.35918912660254
1	895	3 Post-treatment Dark	V	V	WT	V_V_WT	0.142	8.389	1_V_V_WT	V_V_WT	9.33442378948894
1	896	3 Post-treatment Dark	V	V	WT	V_V_WT	0.141	8.431	1_V_V_WT	V_V_WT	9.30966075109092
1	897	3 Post-treatment Dark	V	V	WT	V_V_WT	0.126	8.481	1_V_V_WT	V_V_WT	9.28491384313607
1	898	3 Post-treatment Dark	V	V	WT	V_V_WT	0.23	8.513	1_V_V_WT	V_V_WT	9.26019706778709
1	899	3 Post-treatment Dark	V	V	WT	V_V_WT	0.067	8.613	1_V_V_WT	V_V_WT	9.23552457816943
1	900	3 Post-treatment Dark	V	V	WT	V_V_WT	0.137	8.72	1_V_V_WT	V_V_WT	9.21091065844673
1	901	3 Post-treatment Dark	V	V	WT	V_V_WT	0.082	8.672	1_V_V_WT	V_V_WT	9.18636970341425
1	902	3 Post-treatment Dark	V	V	WT	V_V_WT	0.197	8.632	1_V_V_WT	V_V_WT	9.1619161977445
1	903	3 Post-treatment Dark	V	V	WT	V_V_WT	0.22	8.578	1_V_V_WT	V_V_WT	9.13756469482344
1	904	3 Post-treatment Dark	V	V	WT	V_V_WT	0.095	8.635	1_V_V_WT	V_V_WT	9.11332979528886
1	905	3 Post-treatment Dark	V	V	WT	V_V_WT	0.215	8.529	1_V_V_WT	V_V_WT	9.0892261252623
1	906	3 Post-treatment Dark	V	V	WT	V_V_WT	0.151	8.447	1_V_V_WT	V_V_WT	9.06526831433607
1	907	3 Post-treatment Dark	V	V	WT	V_V_WT	0.107	8.517	1_V_V_WT	V_V_WT	9.04147097334398
1	908	3 Post-treatment Dark	V	V	WT	V_V_WT	0.064	8.451	1_V_V_WT	V_V_WT	9.01784867195793
1	909	3 Post-treatment Dark	V	V	WT	V_V_WT	0.141	8.394	1_V_V_WT	V_V_WT	8.99441591617014
1	910	3 Post-treatment Dark	V	V	WT	V_V_WT	0.187	8.322	1_V_V_WT	V_V_WT	8.97118712563919
1	911	3 Post-treatment Dark	V	V	WT	V_V_WT	0.121	8.047	1_V_V_WT	V_V_WT	8.94817661104294
1	912	3 Post-treatment Dark	V	V	WT	V_V_WT	0.102	7.96	1_V_V_WT	V_V_WT	8.92539855137093
1	913	3 Post-treatment Dark	V	V	WT	V_V_WT	0.108	7.979	1_V_V_WT	V_V_WT	8.90286697127103
1	914	3 Post-treatment Dark	V	V	WT	V_V_WT	0.174	7.823	1_V_V_WT	V_V_WT	8.88059571846405
1	915	3 Post-treatment Dark	V	V	WT	V_V_WT	0.133	7.655	1_V_V_WT	V_V_WT	8.85859844126457
1	916	3 Post-treatment Dark	V	V	WT	V_V_WT	0.058	7.657	1_V_V_WT	V_V_WT	8.83688856626661
1	917	3 Post-treatment Dark	V	V	WT	V_V_WT	0.103	7.545	1_V_V_WT	V_V_WT	8.81547927619977
1	918	3 Post-treatment Dark	V	V	WT	V_V_WT	0.064	7.465	1_V_V_WT	V_V_WT	8.79438348804788
1	919	3 Post-treatment Dark	V	V	WT	V_V_WT	0.108	7.506	1_V_V_WT	V_V_WT	8.77361383141071
1	920	3 Post-treatment Dark	V	V	WT	V_V_WT	0.112	7.374	1_V_V_WT	V_V_WT	8.75318262720652
1	921	3 Post-treatment Dark	V	V	WT	V_V_WT	0.219	7.327	1_V_V_WT	V_V_WT	8.73310186670532
1	922	3 Post-treatment Dark	V	V	WT	V_V_WT	0.146	7.387	1_V_V_WT	V_V_WT	8.71338319095348
1	923	3 Post-treatment Dark	V	V	WT	V_V_WT	0.097	7.375	1_V_V_WT	V_V_WT	8.69403787063742
1	924	3 Post-treatment Dark	V	V	WT	V_V_WT	0.12	7.252	1_V_V_WT	V_V_WT	8.67507678640217
1	925	3 Post-treatment Dark	V	V	WT	V_V_WT	0.071	7.263	1_V_V_WT	V_V_WT	8.6565104096625
1	926	3 Post-treatment Dark	V	V	WT	V_V_WT	0.147	7.182	1_V_V_WT	V_V_WT	8.6383487839572
1	927	3 Post-treatment Dark	V	V	WT	V_V_WT	0.223	7.255	1_V_V_WT	V_V_WT	8.62060150687185
1	928	3 Post-treatment Dark	V	V	WT	V_V_WT	0.131	7.088	1_V_V_WT	V_V_WT	8.60327771255326
1	929	3 Post-treatment Dark	V	V	WT	V_V_WT	0.178	7.118	1_V_V_WT	V_V_WT	8.5863860548591
1	930	3 Post-treatment Dark	V	V	WT	V_V_WT	0.217	7.07	1_V_V_WT	V_V_WT	8.56993469117237
1	931	3 Post-treatment Dark	V	V	WT	V_V_WT	0.082	7.069	1_V_V_WT	V_V_WT	8.55393126691242
1	932	3 Post-treatment Dark	V	V	WT	V_V_WT	0.103	6.99	1_V_V_WT	V_V_WT	8.53838290075179
1	933	3 Post-treatment Dark	V	V	WT	V_V_WT	0.087	6.93	1_V_V_WT	V_V_WT	8.52329617059257
1	934	3 Post-treatment Dark	V	V	WT	V_V_WT	0.12	6.902	1_V_V_WT	V_V_WT	8.50867710030657
1	935	3 Post-treatment Dark	V	V	WT	V_V_WT	0.041	6.832	1_V_V_WT	V_V_WT	8.49453114727401
1	936	3 Post-treatment Dark	V	V	WT	V_V_WT	0.033	6.976	1_V_V_WT	V_V_WT	8.48086319074534
1	937	3 Post-treatment Dark	V	V	WT	V_V_WT	0.137	7	1_V_V_WT	V_V_WT	8.46767752103569
1	938	3 Post-treatment Dark	V	V	WT	V_V_WT	0.111	7.022	1_V_V_WT	V_V_WT	8.45497782957889
1	939	3 Post-treatment Dark	V	V	WT	V_V_WT	0.051	6.907	1_V_V_WT	V_V_WT	8.44276719985582
1	940	3 Post-treatment Dark	V	V	WT	V_V_WT	0.053	6.815	1_V_V_WT	V_V_WT	8.43104809923085
1	941	3 Post-treatment Dark	V	V	WT	V_V_WT	0.071	6.862	1_V_V_WT	V_V_WT	8.41982237168169
1	942	3 Post-treatment Dark	V	V	WT	V_V_WT	0.074	6.922	1_V_V_WT	V_V_WT	8.40909123145163
1	943	3 Post-treatment Dark	V	V	WT	V_V_WT	0.136	7.008	1_V_V_WT	V_V_WT	8.39885525762361
1	944	3 Post-treatment Dark	V	V	WT	V_V_WT	0.119	6.906	1_V_V_WT	V_V_WT	8.38911438969141
1	945	3 Post-treatment Dark	V	V	WT	V_V_WT	0.103	6.967	1_V_V_WT	V_V_WT	8.37986792399536
1	946	3 Post-treatment Dark	V	V	WT	V_V_WT	0.159	7.171	1_V_V_WT	V_V_WT	8.37111451118897
1	947	3 Post-treatment Dark	V	V	WT	V_V_WT	0.084	7.141	1_V_V_WT	V_V_WT	8.36285215464271
1	948	3 Post-treatment Dark	V	V	WT	V_V_WT	0.148	7.249	1_V_V_WT	V_V_WT	8.35507820979434
1	949	3 Post-treatment Dark	V	V	WT	V_V_WT	0.132	7.209	1_V_V_WT	V_V_WT	8.34778938450857
1	950	3 Post-treatment Dark	V	V	WT	V_V_WT	0.108	7.213	1_V_V_WT	V_V_WT	8.34098174036382
1	951	3 Post-treatment Dark	V	V	WT	V_V_WT	0.06	7.071	1_V_V_WT	V_V_WT	8.33465069493505
1	952	3 Post-treatment Dark	V	V	WT	V_V_WT	0.141	7.175	1_V_V_WT	V_V_WT	8.32879102502907
1	953	3 Post-treatment Dark	V	V	WT	V_V_WT	0.13	7.235	1_V_V_WT	V_V_WT	8.32339687086924
1	954	3 Post-treatment Dark	V	V	WT	V_V_WT	0.035	7.336	1_V_V_WT	V_V_WT	8.31846174125428
1	955	3 Post-treatment Dark	V	V	WT	V_V_WT	0.153	7.479	1_V_V_WT	V_V_WT	8.31397851964037
1	956	3 Post-treatment Dark	V	V	WT	V_V_WT	0.06	7.426	1_V_V_WT	V_V_WT	8.30993947116987
1	957	3 Post-treatment Dark	V	V	WT	V_V_WT	0.199	7.385	1_V_V_WT	V_V_WT	8.3063362506256
1	958	3 Post-treatment Dark	V	V	WT	V_V_WT	0.063	7.39	1_V_V_WT	V_V_WT	8.30315991128916
1	959	3 Post-treatment Dark	V	V	WT	V_V_WT	0.097	7.491	1_V_V_WT	V_V_WT	8.30040091469502
1	960	3 Post-treatment Dark	V	V	WT	V_V_WT	0.089	7.487	1_V_V_WT	V_V_WT	8.29804914129004
1	961	3 Post-treatment Dark	V	V	WT	V_V_WT	0.081	7.603	1_V_V_WT	V_V_WT	8.29609390192457
1	962	3 Post-treatment Dark	V	V	WT	V_V_WT	0.118	7.575	1_V_V_WT	V_V_WT	8.29452395022442
1	963	3 Post-treatment Dark	V	V	WT	V_V_WT	0.16	7.605	1_V_V_WT	V_V_WT	8.29332749576266
1	964	3 Post-treatment Dark	V	V	WT	V_V_WT	0.067	7.611	1_V_V_WT	V_V_WT	8.29249221806137
1	965	3 Post-treatment Dark	V	V	WT	V_V_WT	0.145	7.835	1_V_V_WT	V_V_WT	8.29200528137432
1	966	3 Post-treatment Dark	V	V	WT	V_V_WT	0.295	7.923	1_V_V_WT	V_V_WT	8.29185335022519
1	967	3 Post-treatment Dark	V	V	WT	V_V_WT	0.131	7.88	1_V_V_WT	V_V_WT	8.29202260569545
1	968	3 Post-treatment Dark	V	V	WT	V_V_WT	0.086	7.881	1_V_V_WT	V_V_WT	8.29249876241895
1	969	3 Post-treatment Dark	V	V	WT	V_V_WT	0.026	7.978	1_V_V_WT	V_V_WT	8.29326708626609
1	970	3 Post-treatment Dark	V	V	WT	V_V_WT	0.095	8.049	1_V_V_WT	V_V_WT	8.29431241270036
1	971	3 Post-treatment Dark	V	V	WT	V_V_WT	0.168	8.114	1_V_V_WT	V_V_WT	8.29561916575029
1	972	3 Post-treatment Dark	V	V	WT	V_V_WT	0.162	8.151	1_V_V_WT	V_V_WT	8.29717137759024
1	973	3 Post-treatment Dark	V	V	WT	V_V_WT	0.194	8.233	1_V_V_WT	V_V_WT	8.29895270871111
1	974	3 Post-treatment Dark	V	V	WT	V_V_WT	0.072	8.227	1_V_V_WT	V_V_WT	8.30094646860676
1	975	3 Post-treatment Dark	V	V	WT	V_V_WT	0.194	8.197	1_V_V_WT	V_V_WT	8.30313563700556
1	976	3 Post-treatment Dark	V	V	WT	V_V_WT	0.262	8.27	1_V_V_WT	V_V_WT	8.30550288555122
1	977	3 Post-treatment Dark	V	V	WT	V_V_WT	0.073	8.371	1_V_V_WT	V_V_WT	8.30803059995123
1	978	3 Post-treatment Dark	V	V	WT	V_V_WT	0.172	8.27	1_V_V_WT	V_V_WT	8.310700902532
1	979	3 Post-treatment Dark	V	V	WT	V_V_WT	0.068	8.306	1_V_V_WT	V_V_WT	8.31349567518434
1	980	3 Post-treatment Dark	V	V	WT	V_V_WT	0.116	8.271	1_V_V_WT	V_V_WT	8.31639658263892
1	981	3 Post-treatment Dark	V	V	WT	V_V_WT	0.077	8.318	1_V_V_WT	V_V_WT	8.31938509607165
1	982	3 Post-treatment Dark	V	V	WT	V_V_WT	0.25	8.303	1_V_V_WT	V_V_WT	8.32244251698099
1	983	3 Post-treatment Dark	V	V	WT	V_V_WT	0.157	8.341	1_V_V_WT	V_V_WT	8.3255500012979
1	984	3 Post-treatment Dark	V	V	WT	V_V_WT	0.221	8.502	1_V_V_WT	V_V_WT	8.32868858373077
1	985	3 Post-treatment Dark	V	V	WT	V_V_WT	0.214	8.519	1_V_V_WT	V_V_WT	8.33183920223756
1	986	3 Post-treatment Dark	V	V	WT	V_V_WT	0.094	8.641	1_V_V_WT	V_V_WT	8.33498272269856
1	987	3 Post-treatment Dark	V	V	WT	V_V_WT	0.182	8.49	1_V_V_WT	V_V_WT	8.33809996360947
1	988	3 Post-treatment Dark	V	V	WT	V_V_WT	0.136	8.539	1_V_V_WT	V_V_WT	8.34117172092416
1	989	3 Post-treatment Dark	V	V	WT	V_V_WT	0.279	8.575	1_V_V_WT	V_V_WT	8.34417879285393
1	990	3 Post-treatment Dark	V	V	WT	V_V_WT	0.213	8.614	1_V_V_WT	V_V_WT	8.34710200471003
1	991	3 Post-treatment Dark	V	V	WT	V_V_WT	0.198	8.642	1_V_V_WT	V_V_WT	8.34992223369434
1	992	3 Post-treatment Dark	V	V	WT	V_V_WT	0.075	8.621	1_V_V_WT	V_V_WT	8.35262043358521
1	993	3 Post-treatment Dark	V	V	WT	V_V_WT	0.117	8.535	1_V_V_WT	V_V_WT	8.35517765935686
1	994	3 Post-treatment Dark	V	V	WT	V_V_WT	0.126	8.626	1_V_V_WT	V_V_WT	8.35757509161903
1	995	3 Post-treatment Dark	V	V	WT	V_V_WT	0.265	8.584	1_V_V_WT	V_V_WT	8.3597940608899
1	996	3 Post-treatment Dark	V	V	WT	V_V_WT	0.121	8.373	1_V_V_WT	V_V_WT	8.36181607165928
1	997	3 Post-treatment Dark	V	V	WT	V_V_WT	0.094	8.31	1_V_V_WT	V_V_WT	8.36362282617602
1	998	3 Post-treatment Dark	V	V	WT	V_V_WT	0.112	8.344	1_V_V_WT	V_V_WT	8.36519624801344
1	999	3 Post-treatment Dark	V	V	WT	V_V_WT	0.148	8.411	1_V_V_WT	V_V_WT	8.36651850525399
1	1000	3 Post-treatment Dark	V	V	WT	V_V_WT	0.124	8.394	1_V_V_WT	V_V_WT	8.36757203336978
1	1001	3 Post-treatment Dark	V	V	WT	V_V_WT	0.136	8.424	1_V_V_WT	V_V_WT	8.36833955772276
1	1002	3 Post-treatment Dark	V	V	WT	V_V_WT	0.111	8.296	1_V_V_WT	V_V_WT	8.3688041156438
1	1003	3 Post-treatment Dark	V	V	WT	V_V_WT	0.218	8.208	1_V_V_WT	V_V_WT	8.36894907808396
1	1004	3 Post-treatment Dark	V	V	WT	V_V_WT	0.113	8.287	1_V_V_WT	V_V_WT	8.36875817080401
1	1005	3 Post-treatment Dark	V	V	WT	V_V_WT	0.073	8.278	1_V_V_WT	V_V_WT	8.36821549505284
1	1006	3 Post-treatment Dark	V	V	WT	V_V_WT	0.232	8.125	1_V_V_WT	V_V_WT	8.36730554774576
1	1007	3 Post-treatment Dark	V	V	WT	V_V_WT	0.185	8.171	1_V_V_WT	V_V_WT	8.36601324107689
1	1008	3 Post-treatment Dark	V	V	WT	V_V_WT	0.047	8.222	1_V_V_WT	V_V_WT	8.36432392154611
1	1009	3 Post-treatment Dark	V	V	WT	V_V_WT	0.168	8.442	1_V_V_WT	V_V_WT	8.36222338841547
1	1010	3 Post-treatment Dark	V	V	WT	V_V_WT	0.073	8.446	1_V_V_WT	V_V_WT	8.35969791152448
1	1011	3 Post-treatment Dark	V	V	WT	V_V_WT	0.107	8.583	1_V_V_WT	V_V_WT	8.35673424843747
1	1012	3 Post-treatment Dark	V	V	WT	V_V_WT	0.126	8.548	1_V_V_WT	V_V_WT	8.35331966096233
1	1013	3 Post-treatment Dark	V	V	WT	V_V_WT	0.168	8.477	1_V_V_WT	V_V_WT	8.34944193092713
1	1014	3 Post-treatment Dark	V	V	WT	V_V_WT	0.196	8.334	1_V_V_WT	V_V_WT	8.34508937528709
1	1015	3 Post-treatment Dark	V	V	WT	V_V_WT	0.17	8.164	1_V_V_WT	V_V_WT	8.34025086048554
1	1016	3 Post-treatment Dark	V	V	WT	V_V_WT	0.182	8.144	1_V_V_WT	V_V_WT	8.33491581603997
1	1017	3 Post-treatment Dark	V	V	WT	V_V_WT	0.048	8.069	1_V_V_WT	V_V_WT	8.32907424740037
1	1018	3 Post-treatment Dark	V	V	WT	V_V_WT	0.112	8.056	1_V_V_WT	V_V_WT	8.32271674798905
1	1019	3 Post-treatment Dark	V	V	WT	V_V_WT	0.133	7.994	1_V_V_WT	V_V_WT	8.31583451047549
1	1020	3 Post-treatment Dark	V	V	WT	V_V_WT	0.128	7.871	1_V_V_WT	V_V_WT	8.30841933720118
1	1021	3 Post-treatment Dark	V	V	WT	V_V_WT	0.109	7.833	1_V_V_WT	V_V_WT	8.30046364980683
1	1022	3 Post-treatment Dark	V	V	WT	V_V_WT	0.097	7.992	1_V_V_WT	V_V_WT	8.29196049801697
1	1023	3 Post-treatment Dark	V	V	WT	V_V_WT	0.074	8.055	1_V_V_WT	V_V_WT	8.28290356756207
1	1024	3 Post-treatment Dark	V	V	WT	V_V_WT	0.158	8.02	1_V_V_WT	V_V_WT	8.27328718727616
1	1025	3 Post-treatment Dark	V	V	WT	V_V_WT	0.103	7.933	1_V_V_WT	V_V_WT	8.26310633528406
1	1026	3 Post-treatment Dark	V	V	WT	V_V_WT	0.084	8.033	1_V_V_WT	V_V_WT	8.25235664436977
1	1027	3 Post-treatment Dark	V	V	WT	V_V_WT	0.068	8.06	1_V_V_WT	V_V_WT	8.24103440642879
1	1028	3 Post-treatment Dark	V	V	WT	V_V_WT	0.12	8.074	1_V_V_WT	V_V_WT	8.22913657604528
1	1029	3 Post-treatment Dark	V	V	WT	V_V_WT	0.093	8.011	1_V_V_WT	V_V_WT	8.21666077320801
1	1030	3 Post-treatment Dark	V	V	WT	V_V_WT	0.078	8.114	1_V_V_WT	V_V_WT	8.20360528512215
1	1031	3 Post-treatment Dark	V	V	WT	V_V_WT	0.198	8.116	1_V_V_WT	V_V_WT	8.18996906711991
1	1032	3 Post-treatment Dark	V	V	WT	V_V_WT	0.034	8.216	1_V_V_WT	V_V_WT	8.17575174272582
1	1033	3 Post-treatment Dark	V	V	WT	V_V_WT	0.106	8.081	1_V_V_WT	V_V_WT	8.1609536027938
1	1034	3 Post-treatment Dark	V	V	WT	V_V_WT	0.151	8.081	1_V_V_WT	V_V_WT	8.14557560379577
1	1035	3 Post-treatment Dark	V	V	WT	V_V_WT	0.185	8.077	1_V_V_WT	V_V_WT	8.129619365216
1	1036	3 Post-treatment Dark	V	V	WT	V_V_WT	0.109	8	1_V_V_WT	V_V_WT	8.1130871660723
1	1037	3 Post-treatment Dark	V	V	WT	V_V_WT	0.119	7.924	1_V_V_WT	V_V_WT	8.09598194058863
1	1038	3 Post-treatment Dark	V	V	WT	V_V_WT	0.223	8.042	1_V_V_WT	V_V_WT	8.07830727298809
1	1039	3 Post-treatment Dark	V	V	WT	V_V_WT	0.288	7.965	1_V_V_WT	V_V_WT	8.06006739145007
1	1040	3 Post-treatment Dark	V	V	WT	V_V_WT	0.12	8.059	1_V_V_WT	V_V_WT	8.0412671612477
1	1041	3 Post-treatment Dark	V	V	WT	V_V_WT	0.214	8.223	1_V_V_WT	V_V_WT	8.02191207699988
1	1042	3 Post-treatment Dark	V	V	WT	V_V_WT	0.215	8.21	1_V_V_WT	V_V_WT	8.00200825418907
1	1043	3 Post-treatment Dark	V	V	WT	V_V_WT	0.086	8.163	1_V_V_WT	V_V_WT	7.98156241981038
1	1044	3 Post-treatment Dark	V	V	WT	V_V_WT	0.078	8.117	1_V_V_WT	V_V_WT	7.96058190226916
1	1045	3 Post-treatment Dark	V	V	WT	V_V_WT	0.044	8.119	1_V_V_WT	V_V_WT	7.93907462051052
1	1046	3 Post-treatment Dark	V	V	WT	V_V_WT	0.074	8.018	1_V_V_WT	V_V_WT	7.9170490723644
1	1047	3 Post-treatment Dark	V	V	WT	V_V_WT	0.107	8.09	1_V_V_WT	V_V_WT	7.89451432218711
1	1048	3 Post-treatment Dark	V	V	WT	V_V_WT	0.123	8.074	1_V_V_WT	V_V_WT	7.871479987807
1	1049	3 Post-treatment Dark	V	V	WT	V_V_WT	0.217	8.008	1_V_V_WT	V_V_WT	7.84795622668081
1	1050	3 Post-treatment Dark	V	V	WT	V_V_WT	0.09	7.958	1_V_V_WT	V_V_WT	7.8239537214909
1	1051	3 Post-treatment Dark	V	V	WT	V_V_WT	0.16	7.949	1_V_V_WT	V_V_WT	7.79948366501284
1	1052	3 Post-treatment Dark	V	V	WT	V_V_WT	0.234	7.95	1_V_V_WT	V_V_WT	7.77455774437262
1	1053	3 Post-treatment Dark	V	V	WT	V_V_WT	0.18	8.003	1_V_V_WT	V_V_WT	7.74918812470951
1	1054	3 Post-treatment Dark	V	V	WT	V_V_WT	0.091	8.095	1_V_V_WT	V_V_WT	7.72338743224047
1	1055	3 Post-treatment Dark	V	V	WT	V_V_WT	0.178	8.127	1_V_V_WT	V_V_WT	7.6971687367768
1	1056	3 Post-treatment Dark	V	V	WT	V_V_WT	0.221	8.173	1_V_V_WT	V_V_WT	7.67054553369356
1	1057	3 Post-treatment Dark	V	V	WT	V_V_WT	0.121	8.138	1_V_V_WT	V_V_WT	7.6435317254419
1	1058	3 Post-treatment Dark	V	V	WT	V_V_WT	0.126	8.102	1_V_V_WT	V_V_WT	7.61614160251624
1	1059	3 Post-treatment Dark	V	V	WT	V_V_WT	0.085	8.141	1_V_V_WT	V_V_WT	7.5883898240219
1	1060	3 Post-treatment Dark	V	V	WT	V_V_WT	0.227	8.151	1_V_V_WT	V_V_WT	7.56029139782949
1	1061	3 Post-treatment Dark	V	V	WT	V_V_WT	0.138	8.1	1_V_V_WT	V_V_WT	7.53186166029523
1	1062	3 Post-treatment Dark	V	V	WT	V_V_WT	0.211	8.151	1_V_V_WT	V_V_WT	7.50311625567727
1	1063	3 Post-treatment Dark	V	V	WT	V_V_WT	0.083	8.188	1_V_V_WT	V_V_WT	7.47407111518268
1	1064	3 Post-treatment Dark	V	V	WT	V_V_WT	0.113	8.105	1_V_V_WT	V_V_WT	7.44474243573338
1	1065	3 Post-treatment Dark	V	V	WT	V_V_WT	0.069	8.02	1_V_V_WT	V_V_WT	7.41514665846747
1	1066	3 Post-treatment Dark	V	V	WT	V_V_WT	0.155	8.002	1_V_V_WT	V_V_WT	7.38530044701284
1	1067	3 Post-treatment Dark	V	V	WT	V_V_WT	0.109	7.991	1_V_V_WT	V_V_WT	7.35522066554478
1	1068	3 Post-treatment Dark	V	V	WT	V_V_WT	0.165	7.803	1_V_V_WT	V_V_WT	7.32492435668785
1	1069	3 Post-treatment Dark	V	V	WT	V_V_WT	0.091	7.551	1_V_V_WT	V_V_WT	7.29442871927907
1	1070	3 Post-treatment Dark	V	V	WT	V_V_WT	0.167	7.48	1_V_V_WT	V_V_WT	7.26375108602365
1	1071	3 Post-treatment Dark	V	V	WT	V_V_WT	0.271	7.314	1_V_V_WT	V_V_WT	7.23290890109361
1	1072	3 Post-treatment Dark	V	V	WT	V_V_WT	0.113	7.17	1_V_V_WT	V_V_WT	7.20191969767726
1	1073	3 Post-treatment Dark	V	V	WT	V_V_WT	0.121	7.202	1_V_V_WT	V_V_WT	7.17080107553035
1	1074	3 Post-treatment Dark	V	V	WT	V_V_WT	0.15	7.179	1_V_V_WT	V_V_WT	7.13957067857899
1	1075	3 Post-treatment Dark	V	V	WT	V_V_WT	0.172	7.199	1_V_V_WT	V_V_WT	7.10824617252716
1	1076	3 Post-treatment Dark	V	V	WT	V_V_WT	0.081	7.215	1_V_V_WT	V_V_WT	7.07684522264938
1	1077	3 Post-treatment Dark	V	V	WT	V_V_WT	0.12	7.2	1_V_V_WT	V_V_WT	7.04538547162867
1	1078	3 Post-treatment Dark	V	V	WT	V_V_WT	0.096	7.173	1_V_V_WT	V_V_WT	7.0138845176236
1	1079	3 Post-treatment Dark	V	V	WT	V_V_WT	0.067	7.057	1_V_V_WT	V_V_WT	6.98235989247005
1	1080	3 Post-treatment Dark	V	V	WT	V_V_WT	0.078	7.043	1_V_V_WT	V_V_WT	6.95082904016669
1	1081	3 Post-treatment Dark	V	V	WT	V_V_WT	0.1	6.883	1_V_V_WT	V_V_WT	6.91930929559356
1	1082	3 Post-treatment Dark	V	V	WT	V_V_WT	0.098	6.745	1_V_V_WT	V_V_WT	6.88781786350476
1	1083	3 Post-treatment Dark	V	V	WT	V_V_WT	0.127	6.585	1_V_V_WT	V_V_WT	6.85637179787003
1	1084	3 Post-treatment Dark	V	V	WT	V_V_WT	0.25	6.506	1_V_V_WT	V_V_WT	6.82498798156824
1	1085	3 Post-treatment Dark	V	V	WT	V_V_WT	0.135	6.375	1_V_V_WT	V_V_WT	6.79368310642009
1	1086	3 Post-treatment Dark	V	V	WT	V_V_WT	0.13	6.196	1_V_V_WT	V_V_WT	6.76247365369414
1	1087	3 Post-treatment Dark	V	V	WT	V_V_WT	0.033	6.143	1_V_V_WT	V_V_WT	6.73137587499726
1	1088	3 Post-treatment Dark	V	V	WT	V_V_WT	0.084	6.142	1_V_V_WT	V_V_WT	6.70040577366491
1	1089	3 Post-treatment Dark	V	V	WT	V_V_WT	0.132	6.104	1_V_V_WT	V_V_WT	6.66957908661031
1	1090	3 Post-treatment Dark	V	V	WT	V_V_WT	0.088	5.985	1_V_V_WT	V_V_WT	6.63891126672894
1	1091	3 Post-treatment Dark	V	V	WT	V_V_WT	0.147	5.927	1_V_V_WT	V_V_WT	6.60841746583286
1	1092	3 Post-treatment Dark	V	V	WT	V_V_WT	0.085	5.792	1_V_V_WT	V_V_WT	6.57811251812824
1	1093	3 Post-treatment Dark	V	V	WT	V_V_WT	0.143	5.831	1_V_V_WT	V_V_WT	6.54801092431853
1	1094	3 Post-treatment Dark	V	V	WT	V_V_WT	0.068	5.799	1_V_V_WT	V_V_WT	6.51812683630457
1	1095	3 Post-treatment Dark	V	V	WT	V_V_WT	0.1	5.805	1_V_V_WT	V_V_WT	6.48847404251206
1	1096	3 Post-treatment Dark	V	V	WT	V_V_WT	0.091	5.727	1_V_V_WT	V_V_WT	6.45906595388356
1	1097	3 Post-treatment Dark	V	V	WT	V_V_WT	0.108	5.765	1_V_V_WT	V_V_WT	6.42991559053107
1	1098	3 Post-treatment Dark	V	V	WT	V_V_WT	0.035	5.811	1_V_V_WT	V_V_WT	6.40103556909365
1	1099	3 Post-treatment Dark	V	V	WT	V_V_WT	0.036	5.843	1_V_V_WT	V_V_WT	6.37243809078355
1	1100	3 Post-treatment Dark	V	V	WT	V_V_WT	0.049	5.758	1_V_V_WT	V_V_WT	6.34413493015976
1	1101	3 Post-treatment Dark	V	V	WT	V_V_WT	0.048	5.589	1_V_V_WT	V_V_WT	6.31613742464092
1	1102	3 Post-treatment Dark	V	V	WT	V_V_WT	0.071	5.546	1_V_V_WT	V_V_WT	6.28845646476832
1	1103	3 Post-treatment Dark	V	V	WT	V_V_WT	0.118	5.503	1_V_V_WT	V_V_WT	6.26110248520691
1	1104	3 Post-treatment Dark	V	V	WT	V_V_WT	0.055	5.451	1_V_V_WT	V_V_WT	6.23408545653385
1	1105	3 Post-treatment Dark	V	V	WT	V_V_WT	0.064	5.351	1_V_V_WT	V_V_WT	6.20741487780037
1	1106	3 Post-treatment Dark	V	V	WT	V_V_WT	0.09	5.304	1_V_V_WT	V_V_WT	6.18109976987256
1	1107	3 Post-treatment Dark	V	V	WT	V_V_WT	0.092	5.214	1_V_V_WT	V_V_WT	6.15514866956478
1	1108	3 Post-treatment Dark	V	V	WT	V_V_WT	0.096	5.198	1_V_V_WT	V_V_WT	6.12956962456291
1	1109	3 Post-treatment Dark	V	V	WT	V_V_WT	0.101	5.199	1_V_V_WT	V_V_WT	6.10437018916259
1	1110	3 Post-treatment Dark	V	V	WT	V_V_WT	0.076	5.14	1_V_V_WT	V_V_WT	6.07955742074513
1	1111	3 Post-treatment Dark	V	V	WT	V_V_WT	0	5.067	1_V_V_WT	V_V_WT	6.05513787716474
1	1112	3 Post-treatment Dark	V	V	WT	V_V_WT	0.096	4.998	1_V_V_WT	V_V_WT	6.03111761479464
1	1113	3 Post-treatment Dark	V	V	WT	V_V_WT	0.02	4.94	1_V_V_WT	V_V_WT	6.00750218749196
1	1114	3 Post-treatment Dark	V	V	WT	V_V_WT	0.012	4.788	1_V_V_WT	V_V_WT	5.98429664624969
1	1115	3 Post-treatment Dark	V	V	WT	V_V_WT	0.047	4.741	1_V_V_WT	V_V_WT	5.96150553970814
1	1116	3 Post-treatment Dark	V	V	WT	V_V_WT	0.042	4.703	1_V_V_WT	V_V_WT	5.93913291540222
1	1117	3 Post-treatment Dark	V	V	WT	V_V_WT	0.068	4.718	1_V_V_WT	V_V_WT	5.91718232178117
1	1118	3 Post-treatment Dark	V	V	WT	V_V_WT	0.125	4.669	1_V_V_WT	V_V_WT	5.89565681099834
1	1119	3 Post-treatment Dark	V	V	WT	V_V_WT	0.047	4.647	1_V_V_WT	V_V_WT	5.87455894244385
1	1120	3 Post-treatment Dark	V	V	WT	V_V_WT	0.108	4.589	1_V_V_WT	V_V_WT	5.85389078700018
1	1121	3 Post-treatment Dark	V	V	WT	V_V_WT	0.08	4.539	1_V_V_WT	V_V_WT	5.83365393202633
1	1122	3 Post-treatment Dark	V	V	WT	V_V_WT	0.076	4.491	1_V_V_WT	V_V_WT	5.81384948705539
1	1123	3 Post-treatment Dark	V	V	WT	V_V_WT	0.122	4.535	1_V_V_WT	V_V_WT	5.79447809016373
1	1124	3 Post-treatment Dark	V	V	WT	V_V_WT	0.081	4.503	1_V_V_WT	V_V_WT	5.77553991501544
1	1125	3 Post-treatment Dark	V	V	WT	V_V_WT	0.075	4.433	1_V_V_WT	V_V_WT	5.75703467857511
1	1126	3 Post-treatment Dark	V	V	WT	V_V_WT	0.077	4.411	1_V_V_WT	V_V_WT	5.73896164942786
1	1127	3 Post-treatment Dark	V	V	WT	V_V_WT	0.147	4.413	1_V_V_WT	V_V_WT	5.72131965672626
1	1128	3 Post-treatment Dark	V	V	WT	V_V_WT	0.211	4.419	1_V_V_WT	V_V_WT	5.70410709972165
1	1129	3 Post-treatment Dark	V	V	WT	V_V_WT	0.123	4.532	1_V_V_WT	V_V_WT	5.68732195786488
1	1130	3 Post-treatment Dark	V	V	WT	V_V_WT	0.082	4.687	1_V_V_WT	V_V_WT	5.67096180143148
1	1131	3 Post-treatment Dark	V	V	WT	V_V_WT	0.102	4.725	1_V_V_WT	V_V_WT	5.65502380269517
1	1132	3 Post-treatment Dark	V	V	WT	V_V_WT	0.07	4.729	1_V_V_WT	V_V_WT	5.6395047475552
1	1133	3 Post-treatment Dark	V	V	WT	V_V_WT	0.078	4.672	1_V_V_WT	V_V_WT	5.62440104767209
1	1134	3 Post-treatment Dark	V	V	WT	V_V_WT	0.098	4.706	1_V_V_WT	V_V_WT	5.60970875296802
1	1135	3 Post-treatment Dark	V	V	WT	V_V_WT	0.072	4.802	1_V_V_WT	V_V_WT	5.59542356463473
1	1136	3 Post-treatment Dark	V	V	WT	V_V_WT	0.034	4.834	1_V_V_WT	V_V_WT	5.58154084843196
1	1137	3 Post-treatment Dark	V	V	WT	V_V_WT	0.03	4.822	1_V_V_WT	V_V_WT	5.56805564837614
1	1138	3 Post-treatment Dark	V	V	WT	V_V_WT	0.08	4.813	1_V_V_WT	V_V_WT	5.55496270076337
1	1139	3 Post-treatment Dark	V	V	WT	V_V_WT	0.068	4.832	1_V_V_WT	V_V_WT	5.54225644843447
1	1140	3 Post-treatment Dark	V	V	WT	V_V_WT	0.019	4.776	1_V_V_WT	V_V_WT	5.52993105537407
1	1141	3 Post-treatment Dark	V	V	WT	V_V_WT	0.027	4.865	1_V_V_WT	V_V_WT	5.51798042144073
1	1142	3 Post-treatment Dark	V	V	WT	V_V_WT	0.029	4.894	1_V_V_WT	V_V_WT	5.50639819739834
1	1143	3 Post-treatment Dark	V	V	WT	V_V_WT	0.069	4.966	1_V_V_WT	V_V_WT	5.49517780002592
1	1144	3 Post-treatment Dark	V	V	WT	V_V_WT	0.098	4.994	1_V_V_WT	V_V_WT	5.48431242743572
1	1145	3 Post-treatment Dark	V	V	WT	V_V_WT	0.088	5.021	1_V_V_WT	V_V_WT	5.47379507442879
1	1146	3 Post-treatment Dark	V	V	WT	V_V_WT	0.092	5.09	1_V_V_WT	V_V_WT	5.46361854798926
1	1147	3 Post-treatment Dark	V	V	WT	V_V_WT	0.048	5.079	1_V_V_WT	V_V_WT	5.45377548274719
1	1148	3 Post-treatment Dark	V	V	WT	V_V_WT	0.035	5.072	1_V_V_WT	V_V_WT	5.44425835652976
1	1149	3 Post-treatment Dark	V	V	WT	V_V_WT	0.11	5.08	1_V_V_WT	V_V_WT	5.43505950582449
1	1150	3 Post-treatment Dark	V	V	WT	V_V_WT	0.03	5.104	1_V_V_WT	V_V_WT	5.42617114123412
1	1151	3 Post-treatment Dark	V	V	WT	V_V_WT	0.097	5.15	1_V_V_WT	V_V_WT	5.41758536283434
1	1152	3 Post-treatment Dark	V	V	WT	V_V_WT	0.037	5.158	1_V_V_WT	V_V_WT	5.40929417541986
1	1153	3 Post-treatment Dark	V	V	WT	V_V_WT	0.187	5.186	1_V_V_WT	V_V_WT	5.40128950361772
1	1154	3 Post-treatment Dark	V	V	WT	V_V_WT	0.036	5.16	1_V_V_WT	V_V_WT	5.3935632068333
1	1155	3 Post-treatment Dark	V	V	WT	V_V_WT	0.03	5.207	1_V_V_WT	V_V_WT	5.38610709398192
1	1156	3 Post-treatment Dark	V	V	WT	V_V_WT	0.069	5.203	1_V_V_WT	V_V_WT	5.37891293802801
1	1157	3 Post-treatment Dark	V	V	WT	V_V_WT	0.11	5.155	1_V_V_WT	V_V_WT	5.37197249025182
1	1158	3 Post-treatment Dark	V	V	WT	V_V_WT	0.041	4.965	1_V_V_WT	V_V_WT	5.36527749424329
1	1159	3 Post-treatment Dark	V	V	WT	V_V_WT	0.149	4.875	1_V_V_WT	V_V_WT	5.35881969959084
1	1160	3 Post-treatment Dark	V	V	WT	V_V_WT	0.204	4.842	1_V_V_WT	V_V_WT	5.35259087529362
1	1161	3 Post-treatment Dark	V	V	WT	V_V_WT	0.086	4.846	1_V_V_WT	V_V_WT	5.34658282274277
1	1162	3 Post-treatment Dark	V	V	WT	V_V_WT	0.075	4.823	1_V_V_WT	V_V_WT	5.34078738840644
1	1163	3 Post-treatment Dark	V	V	WT	V_V_WT	0.061	4.816	1_V_V_WT	V_V_WT	5.33519647610611
1	1164	3 Post-treatment Dark	V	V	WT	V_V_WT	0.089	4.847	1_V_V_WT	V_V_WT	5.32980205884887
1	1165	3 Post-treatment Dark	V	V	WT	V_V_WT	0.16	4.837	1_V_V_WT	V_V_WT	5.32459619030213
1	1166	3 Post-treatment Dark	V	V	WT	V_V_WT	0.122	4.954	1_V_V_WT	V_V_WT	5.31957101575922
1	1167	3 Post-treatment Dark	V	V	WT	V_V_WT	0.08	5.041	1_V_V_WT	V_V_WT	5.31471878266687
1	1168	3 Post-treatment Dark	V	V	WT	V_V_WT	0.087	5.059	1_V_V_WT	V_V_WT	5.31003185069996
1	1169	3 Post-treatment Dark	V	V	WT	V_V_WT	0.12	5.199	1_V_V_WT	V_V_WT	5.30550270132249
1	1170	3 Post-treatment Dark	V	V	WT	V_V_WT	0.02	5.248	1_V_V_WT	V_V_WT	5.30112394684739
1	1171	3 Post-treatment Dark	V	V	WT	V_V_WT	0.089	5.405	1_V_V_WT	V_V_WT	5.29688833899905
1	1172	3 Post-treatment Dark	V	V	WT	V_V_WT	0.125	5.559	1_V_V_WT	V_V_WT	5.29278877693807
1	1173	3 Post-treatment Dark	V	V	WT	V_V_WT	0.092	5.643	1_V_V_WT	V_V_WT	5.28881831480062
1	1174	3 Post-treatment Dark	V	V	WT	V_V_WT	0.04	5.691	1_V_V_WT	V_V_WT	5.28497016861446
1	1175	3 Post-treatment Dark	V	V	WT	V_V_WT	0.074	5.652	1_V_V_WT	V_V_WT	5.28123772278098
1	1176	3 Post-treatment Dark	V	V	WT	V_V_WT	0.111	5.621	1_V_V_WT	V_V_WT	5.27761453590867
1	1177	3 Post-treatment Dark	V	V	WT	V_V_WT	0.057	5.709	1_V_V_WT	V_V_WT	5.27409434620228
1	1178	3 Post-treatment Dark	V	V	WT	V_V_WT	0.118	5.77	1_V_V_WT	V_V_WT	5.27067107618756
1	1179	3 Post-treatment Dark	V	V	WT	V_V_WT	0.055	5.758	1_V_V_WT	V_V_WT	5.26733883701336
1	1180	3 Post-treatment Dark	V	V	WT	V_V_WT	0.132	5.855	1_V_V_WT	V_V_WT	5.26409193208111
1	1181	3 Post-treatment Dark	V	V	WT	V_V_WT	0.126	5.862	1_V_V_WT	V_V_WT	5.26092486021287
1	1182	3 Post-treatment Dark	V	V	WT	V_V_WT	0.084	5.893	1_V_V_WT	V_V_WT	5.25783231826045
1	1183	3 Post-treatment Dark	V	V	WT	V_V_WT	0.15	5.81	1_V_V_WT	V_V_WT	5.25480920314462
1	1184	3 Post-treatment Dark	V	V	WT	V_V_WT	0.055	5.873	1_V_V_WT	V_V_WT	5.25185061341346
1	1185	3 Post-treatment Dark	V	V	WT	V_V_WT	0.122	5.907	1_V_V_WT	V_V_WT	5.24895185023071
1	1186	3 Post-treatment Dark	V	V	WT	V_V_WT	0.073	5.92	1_V_V_WT	V_V_WT	5.2461084178827
1	1187	3 Post-treatment Dark	V	V	WT	V_V_WT	0.099	5.93	1_V_V_WT	V_V_WT	5.24331602376932
1	1188	3 Post-treatment Dark	V	V	WT	V_V_WT	0.021	6.06	1_V_V_WT	V_V_WT	5.24057057790255
1	1189	3 Post-treatment Dark	V	V	WT	V_V_WT	0.033	6.001	1_V_V_WT	V_V_WT	5.23786819192425
1	1190	3 Post-treatment Dark	V	V	WT	V_V_WT	0.049	5.919	1_V_V_WT	V_V_WT	5.2352051776555
1	1191	3 Post-treatment Dark	V	V	WT	V_V_WT	0.106	5.877	1_V_V_WT	V_V_WT	5.23257804517643
1	1192	3 Post-treatment Dark	V	V	WT	V_V_WT	0.047	5.889	1_V_V_WT	V_V_WT	5.2299835005083
1	1193	3 Post-treatment Dark	V	V	WT	V_V_WT	0.071	5.969	1_V_V_WT	V_V_WT	5.2274184428148
1	1194	3 Post-treatment Dark	V	V	WT	V_V_WT	0.129	5.968	1_V_V_WT	V_V_WT	5.22487996122626
1	1195	3 Post-treatment Dark	V	V	WT	V_V_WT	0.062	5.933	1_V_V_WT	V_V_WT	5.22236533129473
1	1196	3 Post-treatment Dark	V	V	WT	V_V_WT	0.151	5.972	1_V_V_WT	V_V_WT	5.2198720109979
1	1197	3 Post-treatment Dark	V	V	WT	V_V_WT	0.117	6.013	1_V_V_WT	V_V_WT	5.21739763648233
1	1198	3 Post-treatment Dark	V	V	WT	V_V_WT	0.098	6.001	1_V_V_WT	V_V_WT	5.21494001739219
1	1199	3 Post-treatment Dark	V	V	WT	V_V_WT	0.208	6.028	1_V_V_WT	V_V_WT	5.21249713191506
1	1200	3 Post-treatment Dark	V	V	WT	V_V_WT	0.068	6.091	1_V_V_WT	V_V_WT	5.2100671215142
1	1201	3 Post-treatment Dark	V	V	WT	V_V_WT	0.184	6.122	1_V_V_WT	V_V_WT	5.20764828538705
1	1202	3 Post-treatment Dark	V	V	WT	V_V_WT	0.183	6.097	1_V_V_WT	V_V_WT	5.20523907465829
1	1203	3 Post-treatment Dark	V	V	WT	V_V_WT	0.153	6.124	1_V_V_WT	V_V_WT	5.20283808631306
1	1204	3 Post-treatment Dark	V	V	WT	V_V_WT	0.146	6.136	1_V_V_WT	V_V_WT	5.20044405692295
1	1205	3 Post-treatment Dark	V	V	WT	V_V_WT	0.049	6.091	1_V_V_WT	V_V_WT	5.19805585616278
1	1206	3 Post-treatment Dark	V	V	WT	V_V_WT	0.061	6.103	1_V_V_WT	V_V_WT	5.19567248014116
1	1207	3 Post-treatment Dark	V	V	WT	V_V_WT	0.136	6.217	1_V_V_WT	V_V_WT	5.19329304454306
1	1208	3 Post-treatment Dark	V	V	WT	V_V_WT	0.096	6.205	1_V_V_WT	V_V_WT	5.19091677763797
1	1209	3 Post-treatment Dark	V	V	WT	V_V_WT	0.098	6.313	1_V_V_WT	V_V_WT	5.18854301315376
1	1210	3 Post-treatment Dark	V	V	WT	V_V_WT	0.127	6.271	1_V_V_WT	V_V_WT	5.18617118302042
1	1211	3 Post-treatment Dark	V	V	WT	V_V_WT	0.104	6.261	1_V_V_WT	V_V_WT	5.1838008100149
1	1212	3 Post-treatment Dark	V	V	WT	V_V_WT	0.068	6.225	1_V_V_WT	V_V_WT	5.18143150031687
1	1213	3 Post-treatment Dark	V	V	WT	V_V_WT	0.104	6.152	1_V_V_WT	V_V_WT	5.17906293598642
1	1214	3 Post-treatment Dark	V	V	WT	V_V_WT	0.099	6.202	1_V_V_WT	V_V_WT	5.17669486739894
1	1215	3 Post-treatment Dark	V	V	WT	V_V_WT	0.064	6.329	1_V_V_WT	V_V_WT	5.17432710558646
1	1216	3 Post-treatment Dark	V	V	WT	V_V_WT	0.082	6.302	1_V_V_WT	V_V_WT	5.17195951458343
1	1217	3 Post-treatment Dark	V	V	WT	V_V_WT	0.12	6.335	1_V_V_WT	V_V_WT	5.16959200370643
1	1218	3 Post-treatment Dark	V	V	WT	V_V_WT	0.171	6.377	1_V_V_WT	V_V_WT	5.16722451983539
2	-331	1 Baseline Dark	V	V	WT	V_V_WT	0.056	1.361	2_V_V_WT	V_V_WT	2.31756879958004
2	-330	1 Baseline Dark	V	V	WT	V_V_WT	0.015	1.348	2_V_V_WT	V_V_WT	2.32081499279435
2	-329	1 Baseline Dark	V	V	WT	V_V_WT	0	1.286	2_V_V_WT	V_V_WT	2.32406122609576
2	-328	1 Baseline Dark	V	V	WT	V_V_WT	0.027	1.269	2_V_V_WT	V_V_WT	2.32730756385561
2	-327	1 Baseline Dark	V	V	WT	V_V_WT	0	1.272	2_V_V_WT	V_V_WT	2.33055409570042
2	-326	1 Baseline Dark	V	V	WT	V_V_WT	0.005	1.357	2_V_V_WT	V_V_WT	2.33380093157599
2	-325	1 Baseline Dark	V	V	WT	V_V_WT	0.029	1.34	2_V_V_WT	V_V_WT	2.33704819688372
2	-324	1 Baseline Dark	V	V	WT	V_V_WT	0.018	1.278	2_V_V_WT	V_V_WT	2.34029602757914
2	-323	1 Baseline Dark	V	V	WT	V_V_WT	0.013	1.344	2_V_V_WT	V_V_WT	2.34354456535405
2	-322	1 Baseline Dark	V	V	WT	V_V_WT	0	1.403	2_V_V_WT	V_V_WT	2.34679395276519
2	-321	1 Baseline Dark	V	V	WT	V_V_WT	0.043	1.43	2_V_V_WT	V_V_WT	2.35004432846747
2	-320	1 Baseline Dark	V	V	WT	V_V_WT	0	1.452	2_V_V_WT	V_V_WT	2.35329582247346
2	-319	1 Baseline Dark	V	V	WT	V_V_WT	0	1.523	2_V_V_WT	V_V_WT	2.35654855144985
2	-318	1 Baseline Dark	V	V	WT	V_V_WT	0.016	1.499	2_V_V_WT	V_V_WT	2.35980261406244
2	-317	1 Baseline Dark	V	V	WT	V_V_WT	0.015	1.528	2_V_V_WT	V_V_WT	2.36305808646122
2	-316	1 Baseline Dark	V	V	WT	V_V_WT	0.03	1.552	2_V_V_WT	V_V_WT	2.36631501776402
2	-315	1 Baseline Dark	V	V	WT	V_V_WT	0.014	1.569	2_V_V_WT	V_V_WT	2.36957342568307
2	-314	1 Baseline Dark	V	V	WT	V_V_WT	0.006	1.522	2_V_V_WT	V_V_WT	2.37283329225739
2	-313	1 Baseline Dark	V	V	WT	V_V_WT	0.01	1.537	2_V_V_WT	V_V_WT	2.3760945596898
2	-312	1 Baseline Dark	V	V	WT	V_V_WT	0.006	1.627	2_V_V_WT	V_V_WT	2.37935712628235
2	-311	1 Baseline Dark	V	V	WT	V_V_WT	0.007	1.641	2_V_V_WT	V_V_WT	2.38262084257482
2	-310	1 Baseline Dark	V	V	WT	V_V_WT	0.057	1.682	2_V_V_WT	V_V_WT	2.38588550758908
2	-309	1 Baseline Dark	V	V	WT	V_V_WT	0	1.696	2_V_V_WT	V_V_WT	2.38915086522967
2	-308	1 Baseline Dark	V	V	WT	V_V_WT	0.024	1.699	2_V_V_WT	V_V_WT	2.39241660090501
2	-307	1 Baseline Dark	V	V	WT	V_V_WT	0	1.705	2_V_V_WT	V_V_WT	2.39568233827424
2	-306	1 Baseline Dark	V	V	WT	V_V_WT	0.02	1.738	2_V_V_WT	V_V_WT	2.39894763622151
2	-305	1 Baseline Dark	V	V	WT	V_V_WT	0.126	1.774	2_V_V_WT	V_V_WT	2.40221198604652
2	-304	1 Baseline Dark	V	V	WT	V_V_WT	0.038	1.747	2_V_V_WT	V_V_WT	2.40547480885508
2	-303	1 Baseline Dark	V	V	WT	V_V_WT	0.016	1.797	2_V_V_WT	V_V_WT	2.40873545314625
2	-302	1 Baseline Dark	V	V	WT	V_V_WT	0.015	1.805	2_V_V_WT	V_V_WT	2.41199319270521
2	-301	1 Baseline Dark	V	V	WT	V_V_WT	0.111	1.779	2_V_V_WT	V_V_WT	2.41524722466367
2	-300	1 Baseline Dark	V	V	WT	V_V_WT	0	1.804	2_V_V_WT	V_V_WT	2.41849666787944
2	-299	1 Baseline Dark	V	V	WT	V_V_WT	0.005	1.82	2_V_V_WT	V_V_WT	2.42174056149203
2	-298	1 Baseline Dark	V	V	WT	V_V_WT	0	1.81	2_V_V_WT	V_V_WT	2.42497786384371
2	-297	1 Baseline Dark	V	V	WT	V_V_WT	0.01	1.819	2_V_V_WT	V_V_WT	2.42820745157151
2	-296	1 Baseline Dark	V	V	WT	V_V_WT	0.085	1.828	2_V_V_WT	V_V_WT	2.43142811906132
2	-295	1 Baseline Dark	V	V	WT	V_V_WT	0	1.808	2_V_V_WT	V_V_WT	2.43463857811591
2	-294	1 Baseline Dark	V	V	WT	V_V_WT	0.008	1.79	2_V_V_WT	V_V_WT	2.43783745793686
2	-293	1 Baseline Dark	V	V	WT	V_V_WT	0.066	1.804	2_V_V_WT	V_V_WT	2.44102330540309
2	-292	1 Baseline Dark	V	V	WT	V_V_WT	0.085	1.804	2_V_V_WT	V_V_WT	2.44419458560091
2	-291	1 Baseline Dark	V	V	WT	V_V_WT	0.027	1.795	2_V_V_WT	V_V_WT	2.4473496826917
2	-290	1 Baseline Dark	V	V	WT	V_V_WT	0.045	1.811	2_V_V_WT	V_V_WT	2.45048690101251
2	-289	1 Baseline Dark	V	V	WT	V_V_WT	0.078	1.822	2_V_V_WT	V_V_WT	2.45360446652079
2	-288	1 Baseline Dark	V	V	WT	V_V_WT	0.026	1.806	2_V_V_WT	V_V_WT	2.45670052847189
2	-287	1 Baseline Dark	V	V	WT	V_V_WT	0.029	1.858	2_V_V_WT	V_V_WT	2.45977316143718
2	-286	1 Baseline Dark	V	V	WT	V_V_WT	0.063	1.835	2_V_V_WT	V_V_WT	2.46282036754269
2	-285	1 Baseline Dark	V	V	WT	V_V_WT	0.017	1.886	2_V_V_WT	V_V_WT	2.46584007902895
2	-284	1 Baseline Dark	V	V	WT	V_V_WT	0	1.89	2_V_V_WT	V_V_WT	2.46883016106156
2	-283	1 Baseline Dark	V	V	WT	V_V_WT	0.015	1.993	2_V_V_WT	V_V_WT	2.47178841480577
2	-282	1 Baseline Dark	V	V	WT	V_V_WT	0.09	1.987	2_V_V_WT	V_V_WT	2.47471258075725
2	-281	1 Baseline Dark	V	V	WT	V_V_WT	0.049	1.98	2_V_V_WT	V_V_WT	2.47760034233347
2	-280	1 Baseline Dark	V	V	WT	V_V_WT	0.07	1.971	2_V_V_WT	V_V_WT	2.48044932967627
2	-279	1 Baseline Dark	V	V	WT	V_V_WT	0.028	1.987	2_V_V_WT	V_V_WT	2.48325712373538
2	-278	1 Baseline Dark	V	V	WT	V_V_WT	0.021	2.032	2_V_V_WT	V_V_WT	2.48602126051106
2	-277	1 Baseline Dark	V	V	WT	V_V_WT	0.08	2.06	2_V_V_WT	V_V_WT	2.48873923554126
2	-276	1 Baseline Dark	V	V	WT	V_V_WT	0.033	2.04	2_V_V_WT	V_V_WT	2.49140850859227
2	-275	1 Baseline Dark	V	V	WT	V_V_WT	0.056	1.914	2_V_V_WT	V_V_WT	2.49402650851271
2	-274	1 Baseline Dark	V	V	WT	V_V_WT	0.021	1.876	2_V_V_WT	V_V_WT	2.49659063825512
2	-273	1 Baseline Dark	V	V	WT	V_V_WT	0.065	1.929	2_V_V_WT	V_V_WT	2.49909828009663
2	-272	1 Baseline Dark	V	V	WT	V_V_WT	0.016	1.914	2_V_V_WT	V_V_WT	2.5015468009442
2	-271	1 Baseline Dark	V	V	WT	V_V_WT	0.03	1.817	2_V_V_WT	V_V_WT	2.50393355781793
2	-270	1 Baseline Dark	V	V	WT	V_V_WT	0.04	1.828	2_V_V_WT	V_V_WT	2.50625590342212
2	-269	1 Baseline Dark	V	V	WT	V_V_WT	0.016	1.833	2_V_V_WT	V_V_WT	2.50851119181103
2	-268	1 Baseline Dark	V	V	WT	V_V_WT	0.017	1.833	2_V_V_WT	V_V_WT	2.51069678417174
2	-267	1 Baseline Dark	V	V	WT	V_V_WT	0.009	1.833	2_V_V_WT	V_V_WT	2.51281005462278
2	-266	1 Baseline Dark	V	V	WT	V_V_WT	0.014	1.748	2_V_V_WT	V_V_WT	2.5148483961031
2	-265	1 Baseline Dark	V	V	WT	V_V_WT	0.009	1.769	2_V_V_WT	V_V_WT	2.51680922627343
2	-264	1 Baseline Dark	V	V	WT	V_V_WT	0	1.822	2_V_V_WT	V_V_WT	2.51868999344647
2	-263	1 Baseline Dark	V	V	WT	V_V_WT	0.027	1.777	2_V_V_WT	V_V_WT	2.52048818249387
2	-262	1 Baseline Dark	V	V	WT	V_V_WT	0	1.844	2_V_V_WT	V_V_WT	2.52220132078054
2	-261	1 Baseline Dark	V	V	WT	V_V_WT	0.034	2.003	2_V_V_WT	V_V_WT	2.52382698400676
2	-260	1 Baseline Dark	V	V	WT	V_V_WT	0.016	2.122	2_V_V_WT	V_V_WT	2.52536280203877
2	-259	1 Baseline Dark	V	V	WT	V_V_WT	0.011	2.08	2_V_V_WT	V_V_WT	2.52680646468085
2	-258	1 Baseline Dark	V	V	WT	V_V_WT	0	2.168	2_V_V_WT	V_V_WT	2.52815572731489
2	-257	1 Baseline Dark	V	V	WT	V_V_WT	0.067	2.245	2_V_V_WT	V_V_WT	2.5294084164913
2	-256	1 Baseline Dark	V	V	WT	V_V_WT	0.007	2.267	2_V_V_WT	V_V_WT	2.53056243539449
2	-255	1 Baseline Dark	V	V	WT	V_V_WT	0.065	2.356	2_V_V_WT	V_V_WT	2.53161576913842
2	-254	1 Baseline Dark	V	V	WT	V_V_WT	0.01	2.472	2_V_V_WT	V_V_WT	2.53256648997056
2	-253	1 Baseline Dark	V	V	WT	V_V_WT	0.113	2.502	2_V_V_WT	V_V_WT	2.53341276227984
2	-252	1 Baseline Dark	V	V	WT	V_V_WT	0	2.433	2_V_V_WT	V_V_WT	2.53415284743819
2	-251	1 Baseline Dark	V	V	WT	V_V_WT	0	2.482	2_V_V_WT	V_V_WT	2.53478510847095
2	-250	1 Baseline Dark	V	V	WT	V_V_WT	0.048	2.412	2_V_V_WT	V_V_WT	2.53530801450985
2	-249	1 Baseline Dark	V	V	WT	V_V_WT	0.016	2.508	2_V_V_WT	V_V_WT	2.5357201450257
2	-248	1 Baseline Dark	V	V	WT	V_V_WT	0.069	2.521	2_V_V_WT	V_V_WT	2.53602019385952
2	-247	1 Baseline Dark	V	V	WT	V_V_WT	0.028	2.515	2_V_V_WT	V_V_WT	2.53620697301283
2	-246	1 Baseline Dark	V	V	WT	V_V_WT	0	2.523	2_V_V_WT	V_V_WT	2.53627941617145
2	-245	1 Baseline Dark	V	V	WT	V_V_WT	0	2.533	2_V_V_WT	V_V_WT	2.53623658200526
2	-244	1 Baseline Dark	V	V	WT	V_V_WT	0	2.566	2_V_V_WT	V_V_WT	2.53607765719343
2	-243	1 Baseline Dark	V	V	WT	V_V_WT	0.069	2.557	2_V_V_WT	V_V_WT	2.53580195916551
2	-242	1 Baseline Dark	V	V	WT	V_V_WT	0	2.598	2_V_V_WT	V_V_WT	2.53540893858737
2	-241	1 Baseline Dark	V	V	WT	V_V_WT	0.014	2.645	2_V_V_WT	V_V_WT	2.53489818155927
2	-240	1 Baseline Dark	V	V	WT	V_V_WT	0.011	2.642	2_V_V_WT	V_V_WT	2.53426941150298
2	-239	1 Baseline Dark	V	V	WT	V_V_WT	0.01	2.626	2_V_V_WT	V_V_WT	2.53352249080286
2	-238	1 Baseline Dark	V	V	WT	V_V_WT	0	2.7	2_V_V_WT	V_V_WT	2.53265742210044
2	-237	1 Baseline Dark	V	V	WT	V_V_WT	0.01	2.757	2_V_V_WT	V_V_WT	2.5316743493308
2	-236	1 Baseline Dark	V	V	WT	V_V_WT	0	2.75	2_V_V_WT	V_V_WT	2.53057355844035
2	-235	1 Baseline Dark	V	V	WT	V_V_WT	0.021	2.741	2_V_V_WT	V_V_WT	2.52935547782271
2	-234	1 Baseline Dark	V	V	WT	V_V_WT	0.061	2.807	2_V_V_WT	V_V_WT	2.52802067842966
2	-233	1 Baseline Dark	V	V	WT	V_V_WT	0.021	2.951	2_V_V_WT	V_V_WT	2.52656987361326
2	-232	1 Baseline Dark	V	V	WT	V_V_WT	0.152	3.003	2_V_V_WT	V_V_WT	2.52500391865568
2	-231	1 Baseline Dark	V	V	WT	V_V_WT	0.186	3.011	2_V_V_WT	V_V_WT	2.52332381002559
2	-230	1 Baseline Dark	V	V	WT	V_V_WT	0.164	3.07	2_V_V_WT	V_V_WT	2.5215306843242
2	-229	1 Baseline Dark	V	V	WT	V_V_WT	0.036	3.151	2_V_V_WT	V_V_WT	2.51962581697108
2	-228	1 Baseline Dark	V	V	WT	V_V_WT	0.114	3.151	2_V_V_WT	V_V_WT	2.5176106206124
2	-227	1 Baseline Dark	V	V	WT	V_V_WT	0.106	3.121	2_V_V_WT	V_V_WT	2.51548664321615
2	-226	1 Baseline Dark	V	V	WT	V_V_WT	0.085	3.158	2_V_V_WT	V_V_WT	2.51325556600758
2	-225	1 Baseline Dark	V	V	WT	V_V_WT	0.106	3.246	2_V_V_WT	V_V_WT	2.51091920103552
2	-224	1 Baseline Dark	V	V	WT	V_V_WT	0.116	3.265	2_V_V_WT	V_V_WT	2.50847948856298
2	-223	1 Baseline Dark	V	V	WT	V_V_WT	0.045	3.171	2_V_V_WT	V_V_WT	2.50593849420659
2	-222	1 Baseline Dark	V	V	WT	V_V_WT	0.021	3.228	2_V_V_WT	V_V_WT	2.50329840585636
2	-221	1 Baseline Dark	V	V	WT	V_V_WT	0.098	3.228	2_V_V_WT	V_V_WT	2.50056153036197
2	-220	1 Baseline Dark	V	V	WT	V_V_WT	0	3.18	2_V_V_WT	V_V_WT	2.49773029005716
2	-219	1 Baseline Dark	V	V	WT	V_V_WT	0.124	3.164	2_V_V_WT	V_V_WT	2.49480721903208
2	-218	1 Baseline Dark	V	V	WT	V_V_WT	0.034	3.103	2_V_V_WT	V_V_WT	2.49179495929915
2	-217	1 Baseline Dark	V	V	WT	V_V_WT	0.074	3.16	2_V_V_WT	V_V_WT	2.48869625673198
2	-216	1 Baseline Dark	V	V	WT	V_V_WT	0.041	3.187	2_V_V_WT	V_V_WT	2.48551395690928
2	-215	1 Baseline Dark	V	V	WT	V_V_WT	0.066	3.201	2_V_V_WT	V_V_WT	2.48225100074919
2	-214	1 Baseline Dark	V	V	WT	V_V_WT	0.054	3.261	2_V_V_WT	V_V_WT	2.47891042009905
2	-213	1 Baseline Dark	V	V	WT	V_V_WT	0.056	3.24	2_V_V_WT	V_V_WT	2.47549533314481
2	-212	1 Baseline Dark	V	V	WT	V_V_WT	0.057	3.254	2_V_V_WT	V_V_WT	2.47200893978514
2	-211	1 Baseline Dark	V	V	WT	V_V_WT	0.077	3.339	2_V_V_WT	V_V_WT	2.46845451685978
2	-210	1 Baseline Dark	V	V	WT	V_V_WT	0.037	3.384	2_V_V_WT	V_V_WT	2.46483541335899
2	-209	1 Baseline Dark	V	V	WT	V_V_WT	0	3.423	2_V_V_WT	V_V_WT	2.46115504556247
2	-208	1 Baseline Dark	V	V	WT	V_V_WT	0.091	3.469	2_V_V_WT	V_V_WT	2.45741689213651
2	-207	1 Baseline Dark	V	V	WT	V_V_WT	0.066	3.548	2_V_V_WT	V_V_WT	2.4536244891991
2	-206	1 Baseline Dark	V	V	WT	V_V_WT	0.007	3.563	2_V_V_WT	V_V_WT	2.44978142538806
2	-205	1 Baseline Dark	V	V	WT	V_V_WT	0	3.542	2_V_V_WT	V_V_WT	2.44589133691605
2	-204	1 Baseline Dark	V	V	WT	V_V_WT	0.066	3.497	2_V_V_WT	V_V_WT	2.4419579026617
2	-203	1 Baseline Dark	V	V	WT	V_V_WT	0.171	3.476	2_V_V_WT	V_V_WT	2.4379848392519
2	-202	1 Baseline Dark	V	V	WT	V_V_WT	0.052	3.324	2_V_V_WT	V_V_WT	2.43397589623223
2	-201	1 Baseline Dark	V	V	WT	V_V_WT	0.042	3.159	2_V_V_WT	V_V_WT	2.42993485123756
2	-200	1 Baseline Dark	V	V	WT	V_V_WT	0.075	3.022	2_V_V_WT	V_V_WT	2.42586550527641
2	-199	1 Baseline Dark	V	V	WT	V_V_WT	0.092	3.002	2_V_V_WT	V_V_WT	2.42177167807299
2	-198	1 Baseline Dark	V	V	WT	V_V_WT	0	2.919	2_V_V_WT	V_V_WT	2.41765720346095
2	-197	1 Baseline Dark	V	V	WT	V_V_WT	0.037	2.833	2_V_V_WT	V_V_WT	2.41352592494065
2	-196	1 Baseline Dark	V	V	WT	V_V_WT	0.044	2.779	2_V_V_WT	V_V_WT	2.40938169129156
2	-195	1 Baseline Dark	V	V	WT	V_V_WT	0.153	2.769	2_V_V_WT	V_V_WT	2.40522835231107
2	-194	1 Baseline Dark	V	V	WT	V_V_WT	0.029	2.668	2_V_V_WT	V_V_WT	2.40106975468665
2	-193	1 Baseline Dark	V	V	WT	V_V_WT	0.019	2.72	2_V_V_WT	V_V_WT	2.396909737996
2	-192	1 Baseline Dark	V	V	WT	V_V_WT	0.057	2.759	2_V_V_WT	V_V_WT	2.39275213082446
2	-191	1 Baseline Dark	V	V	WT	V_V_WT	0	2.728	2_V_V_WT	V_V_WT	2.38860074706626
2	-190	1 Baseline Dark	V	V	WT	V_V_WT	0	2.744	2_V_V_WT	V_V_WT	2.38445938232435
2	-189	1 Baseline Dark	V	V	WT	V_V_WT	0	2.648	2_V_V_WT	V_V_WT	2.38033181051086
2	-188	1 Baseline Dark	V	V	WT	V_V_WT	0.008	2.614	2_V_V_WT	V_V_WT	2.37622178055213
2	-187	1 Baseline Dark	V	V	WT	V_V_WT	0.085	2.547	2_V_V_WT	V_V_WT	2.37213301331801
2	-186	1 Baseline Dark	V	V	WT	V_V_WT	0.027	2.612	2_V_V_WT	V_V_WT	2.36806919863707
2	-185	1 Baseline Dark	V	V	WT	V_V_WT	0.014	2.568	2_V_V_WT	V_V_WT	2.3640339925309
2	-184	1 Baseline Dark	V	V	WT	V_V_WT	0.06	2.556	2_V_V_WT	V_V_WT	2.36003101458982
2	-183	1 Baseline Dark	V	V	WT	V_V_WT	0.048	2.559	2_V_V_WT	V_V_WT	2.3560638455044
2	-182	1 Baseline Dark	V	V	WT	V_V_WT	0.014	2.521	2_V_V_WT	V_V_WT	2.35213602476934
2	-181	1 Baseline Dark	V	V	WT	V_V_WT	0.099	2.611	2_V_V_WT	V_V_WT	2.34825104851463
2	-180	1 Baseline Dark	V	V	WT	V_V_WT	0.056	2.632	2_V_V_WT	V_V_WT	2.34441236754154
2	-179	1 Baseline Dark	V	V	WT	V_V_WT	0.049	2.677	2_V_V_WT	V_V_WT	2.34062338546011
2	-178	1 Baseline Dark	V	V	WT	V_V_WT	0.046	2.657	2_V_V_WT	V_V_WT	2.3368874570247
2	-177	1 Baseline Dark	V	V	WT	V_V_WT	0.089	2.681	2_V_V_WT	V_V_WT	2.33320788651686
2	-176	1 Baseline Dark	V	V	WT	V_V_WT	0.015	2.781	2_V_V_WT	V_V_WT	2.32958792639739
2	-175	1 Baseline Dark	V	V	WT	V_V_WT	0	2.87	2_V_V_WT	V_V_WT	2.32603077595895
2	-174	1 Baseline Dark	V	V	WT	V_V_WT	0.016	2.851	2_V_V_WT	V_V_WT	2.3225395801806
2	-173	1 Baseline Dark	V	V	WT	V_V_WT	0	2.938	2_V_V_WT	V_V_WT	2.31911742865722
2	-172	1 Baseline Dark	V	V	WT	V_V_WT	0	3.027	2_V_V_WT	V_V_WT	2.31576735463954
2	-171	1 Baseline Dark	V	V	WT	V_V_WT	0.021	3.005	2_V_V_WT	V_V_WT	2.31249233418985
2	-170	1 Baseline Dark	V	V	WT	V_V_WT	0.027	3.012	2_V_V_WT	V_V_WT	2.30929528539016
2	-169	1 Baseline Dark	V	V	WT	V_V_WT	0.016	2.981	2_V_V_WT	V_V_WT	2.30617906764161
2	-168	1 Baseline Dark	V	V	WT	V_V_WT	0.031	3.063	2_V_V_WT	V_V_WT	2.30314648104909
2	-167	1 Baseline Dark	V	V	WT	V_V_WT	0.02	3.033	2_V_V_WT	V_V_WT	2.30020026581774
2	-166	1 Baseline Dark	V	V	WT	V_V_WT	0.031	3.066	2_V_V_WT	V_V_WT	2.29734310174063
2	-165	1 Baseline Dark	V	V	WT	V_V_WT	0.096	3.071	2_V_V_WT	V_V_WT	2.29457760768066
2	-164	1 Baseline Dark	V	V	WT	V_V_WT	0.015	3.052	2_V_V_WT	V_V_WT	2.29190634109474
2	-163	1 Baseline Dark	V	V	WT	V_V_WT	0.097	3.086	2_V_V_WT	V_V_WT	2.28933179757893
2	-162	1 Baseline Dark	V	V	WT	V_V_WT	0.06	3.065	2_V_V_WT	V_V_WT	2.28685641037168
2	-161	1 Baseline Dark	V	V	WT	V_V_WT	0.067	3.126	2_V_V_WT	V_V_WT	2.28448254990137
2	-160	1 Baseline Dark	V	V	WT	V_V_WT	0.016	3.145	2_V_V_WT	V_V_WT	2.2822125232495
2	-159	1 Baseline Dark	V	V	WT	V_V_WT	0.028	3.217	2_V_V_WT	V_V_WT	2.28004857365117
2	-158	1 Baseline Dark	V	V	WT	V_V_WT	0	3.259	2_V_V_WT	V_V_WT	2.27799287986176
2	-157	1 Baseline Dark	V	V	WT	V_V_WT	0.007	3.244	2_V_V_WT	V_V_WT	2.27604755555987
2	-156	1 Baseline Dark	V	V	WT	V_V_WT	0.106	3.254	2_V_V_WT	V_V_WT	2.27421464861416
2	-155	1 Baseline Dark	V	V	WT	V_V_WT	0.022	3.294	2_V_V_WT	V_V_WT	2.27249614030189
2	-154	1 Baseline Dark	V	V	WT	V_V_WT	0.042	3.295	2_V_V_WT	V_V_WT	2.27089394444313
2	-153	1 Baseline Dark	V	V	WT	V_V_WT	0.059	3.334	2_V_V_WT	V_V_WT	2.2694099064311
2	-152	1 Baseline Dark	V	V	WT	V_V_WT	0.019	3.32	2_V_V_WT	V_V_WT	2.26804580215711
2	-151	1 Baseline Dark	V	V	WT	V_V_WT	0.167	3.263	2_V_V_WT	V_V_WT	2.26680333683816
2	-150	1 Baseline Dark	V	V	WT	V_V_WT	0.058	3.267	2_V_V_WT	V_V_WT	2.26568414370755
2	-149	1 Baseline Dark	V	V	WT	V_V_WT	0.045	3.218	2_V_V_WT	V_V_WT	2.26468978258328
2	-148	1 Baseline Dark	V	V	WT	V_V_WT	0.071	3.243	2_V_V_WT	V_V_WT	2.26382173830996
2	-147	1 Baseline Dark	V	V	WT	V_V_WT	0.09	3.205	2_V_V_WT	V_V_WT	2.26308141906188
2	-146	1 Baseline Dark	V	V	WT	V_V_WT	0.107	3.203	2_V_V_WT	V_V_WT	2.26247015449378
2	-145	1 Baseline Dark	V	V	WT	V_V_WT	0.089	3.253	2_V_V_WT	V_V_WT	2.26198919375822
2	-144	1 Baseline Dark	V	V	WT	V_V_WT	0.047	3.237	2_V_V_WT	V_V_WT	2.26163970336803
2	-143	1 Baseline Dark	V	V	WT	V_V_WT	0.258	3.237	2_V_V_WT	V_V_WT	2.26142276491598
2	-142	1 Baseline Dark	V	V	WT	V_V_WT	0.141	3.312	2_V_V_WT	V_V_WT	2.26133937262258
2	-141	1 Baseline Dark	V	V	WT	V_V_WT	0.02	3.472	2_V_V_WT	V_V_WT	2.26139043075208
2	-140	1 Baseline Dark	V	V	WT	V_V_WT	0.082	3.454	2_V_V_WT	V_V_WT	2.26157675088524
2	-139	1 Baseline Dark	V	V	WT	V_V_WT	0.061	3.496	2_V_V_WT	V_V_WT	2.26189904899981
2	-138	1 Baseline Dark	V	V	WT	V_V_WT	0.082	3.465	2_V_V_WT	V_V_WT	2.26235794247246
2	-137	1 Baseline Dark	V	V	WT	V_V_WT	0.007	3.528	2_V_V_WT	V_V_WT	2.2629539468696
2	-136	1 Baseline Dark	V	V	WT	V_V_WT	0.077	3.521	2_V_V_WT	V_V_WT	2.26368747266596
2	-135	1 Baseline Dark	V	V	WT	V_V_WT	0.158	3.425	2_V_V_WT	V_V_WT	2.26455882177321
2	-134	1 Baseline Dark	V	V	WT	V_V_WT	0.01	3.44	2_V_V_WT	V_V_WT	2.26556818398593
2	-133	1 Baseline Dark	V	V	WT	V_V_WT	0.053	3.407	2_V_V_WT	V_V_WT	2.26671563330763
2	-132	1 Baseline Dark	V	V	WT	V_V_WT	0.036	3.347	2_V_V_WT	V_V_WT	2.26800112416036
2	-131	1 Baseline Dark	V	V	WT	V_V_WT	0.061	3.334	2_V_V_WT	V_V_WT	2.26942448749513
2	-130	1 Baseline Dark	V	V	WT	V_V_WT	0.019	3.333	2_V_V_WT	V_V_WT	2.27098542683163
2	-129	1 Baseline Dark	V	V	WT	V_V_WT	0.072	3.327	2_V_V_WT	V_V_WT	2.27268351421414
2	-128	1 Baseline Dark	V	V	WT	V_V_WT	0.05	3.351	2_V_V_WT	V_V_WT	2.27451818612046
2	-127	1 Baseline Dark	V	V	WT	V_V_WT	0.07	3.385	2_V_V_WT	V_V_WT	2.27648873931089
2	-126	1 Baseline Dark	V	V	WT	V_V_WT	0.037	3.334	2_V_V_WT	V_V_WT	2.27859432664719
2	-125	1 Baseline Dark	V	V	WT	V_V_WT	0.054	3.429	2_V_V_WT	V_V_WT	2.28083395292576
2	-124	1 Baseline Dark	V	V	WT	V_V_WT	0.061	3.412	2_V_V_WT	V_V_WT	2.28320647065775
2	-123	1 Baseline Dark	V	V	WT	V_V_WT	0.087	3.378	2_V_V_WT	V_V_WT	2.28571057591587
2	-122	1 Baseline Dark	V	V	WT	V_V_WT	0	3.373	2_V_V_WT	V_V_WT	2.28834480419547
2	-121	1 Baseline Dark	V	V	WT	V_V_WT	0.042	3.219	2_V_V_WT	V_V_WT	2.29110752633348
2	-120	1 Baseline Dark	V	V	WT	V_V_WT	0.06	3.327	2_V_V_WT	V_V_WT	2.2939969444957
2	-119	1 Baseline Dark	V	V	WT	V_V_WT	0	3.303	2_V_V_WT	V_V_WT	2.29701108826622
2	-118	1 Baseline Dark	V	V	WT	V_V_WT	0.071	3.304	2_V_V_WT	V_V_WT	2.30014781084902
2	-117	1 Baseline Dark	V	V	WT	V_V_WT	0.051	3.274	2_V_V_WT	V_V_WT	2.30340478538697
2	-116	1 Baseline Dark	V	V	WT	V_V_WT	0.013	3.263	2_V_V_WT	V_V_WT	2.30677950145121
2	-115	1 Baseline Dark	V	V	WT	V_V_WT	0.05	3.311	2_V_V_WT	V_V_WT	2.31026926169735
2	-114	1 Baseline Dark	V	V	WT	V_V_WT	0	3.289	2_V_V_WT	V_V_WT	2.31387117873004
2	-113	1 Baseline Dark	V	V	WT	V_V_WT	0	3.104	2_V_V_WT	V_V_WT	2.31758217214107
2	-112	1 Baseline Dark	V	V	WT	V_V_WT	0.075	3.083	2_V_V_WT	V_V_WT	2.32139896585647
2	-111	1 Baseline Dark	V	V	WT	V_V_WT	0.181	3.107	2_V_V_WT	V_V_WT	2.32531808566642
2	-110	1 Baseline Dark	V	V	WT	V_V_WT	0.009	3.062	2_V_V_WT	V_V_WT	2.32933585708468
2	-109	1 Baseline Dark	V	V	WT	V_V_WT	0.058	3.052	2_V_V_WT	V_V_WT	2.33344840349253
2	-108	1 Baseline Dark	V	V	WT	V_V_WT	0	3.079	2_V_V_WT	V_V_WT	2.33765164459463
2	-107	1 Baseline Dark	V	V	WT	V_V_WT	0.083	3.114	2_V_V_WT	V_V_WT	2.34194129522851
2	-106	1 Baseline Dark	V	V	WT	V_V_WT	0.024	3.143	2_V_V_WT	V_V_WT	2.34631286452153
2	-105	1 Baseline Dark	V	V	WT	V_V_WT	0	3.057	2_V_V_WT	V_V_WT	2.35076165543733
2	-104	1 Baseline Dark	V	V	WT	V_V_WT	0.03	3.205	2_V_V_WT	V_V_WT	2.35528276469821
2	-103	1 Baseline Dark	V	V	WT	V_V_WT	0.064	3.152	2_V_V_WT	V_V_WT	2.35987108316122
2	-102	1 Baseline Dark	V	V	WT	V_V_WT	0	3.17	2_V_V_WT	V_V_WT	2.36452129657223
2	-101	1 Baseline Dark	V	V	WT	V_V_WT	0.054	3.142	2_V_V_WT	V_V_WT	2.36922788681613
2	-100	1 Baseline Dark	V	V	WT	V_V_WT	0.015	3.139	2_V_V_WT	V_V_WT	2.3739851335817
2	-99	1 Baseline Dark	V	V	WT	V_V_WT	0.022	3.102	2_V_V_WT	V_V_WT	2.37878711656363
2	-98	1 Baseline Dark	V	V	WT	V_V_WT	0.024	3.081	2_V_V_WT	V_V_WT	2.38362771806595
2	-97	1 Baseline Dark	V	V	WT	V_V_WT	0.041	3.202	2_V_V_WT	V_V_WT	2.38850062620578
2	-96	1 Baseline Dark	V	V	WT	V_V_WT	0.055	3.344	2_V_V_WT	V_V_WT	2.3933993385377
2	-95	1 Baseline Dark	V	V	WT	V_V_WT	0.117	3.407	2_V_V_WT	V_V_WT	2.3983171662577
2	-94	1 Baseline Dark	V	V	WT	V_V_WT	0.025	3.512	2_V_V_WT	V_V_WT	2.40324723890559
2	-93	1 Baseline Dark	V	V	WT	V_V_WT	0.025	3.482	2_V_V_WT	V_V_WT	2.40818250960842
2	-92	1 Baseline Dark	V	V	WT	V_V_WT	0.014	3.548	2_V_V_WT	V_V_WT	2.41311576087575
2	-91	1 Baseline Dark	V	V	WT	V_V_WT	0.013	3.615	2_V_V_WT	V_V_WT	2.4180396108942
2	-90	1 Baseline Dark	V	V	WT	V_V_WT	0.166	3.555	2_V_V_WT	V_V_WT	2.4229465204295
2	-89	1 Baseline Dark	V	V	WT	V_V_WT	0.021	3.576	2_V_V_WT	V_V_WT	2.42782880021577
2	-88	1 Baseline Dark	V	V	WT	V_V_WT	0.072	3.567	2_V_V_WT	V_V_WT	2.4326786189217
2	-87	1 Baseline Dark	V	V	WT	V_V_WT	0.06	3.539	2_V_V_WT	V_V_WT	2.43748801163816
2	-86	1 Baseline Dark	V	V	WT	V_V_WT	0.096	3.559	2_V_V_WT	V_V_WT	2.44224888890983
2	-85	1 Baseline Dark	V	V	WT	V_V_WT	0.137	3.619	2_V_V_WT	V_V_WT	2.44695304629661
2	-84	1 Baseline Dark	V	V	WT	V_V_WT	0.025	3.626	2_V_V_WT	V_V_WT	2.45159217445467
2	-83	1 Baseline Dark	V	V	WT	V_V_WT	0.073	3.655	2_V_V_WT	V_V_WT	2.45615786971284
2	-82	1 Baseline Dark	V	V	WT	V_V_WT	0.12	3.717	2_V_V_WT	V_V_WT	2.4606416451656
2	-81	1 Baseline Dark	V	V	WT	V_V_WT	0.044	3.596	2_V_V_WT	V_V_WT	2.4650349422668
2	-80	1 Baseline Dark	V	V	WT	V_V_WT	0.037	3.597	2_V_V_WT	V_V_WT	2.4693291428482
2	-79	1 Baseline Dark	V	V	WT	V_V_WT	0.051	3.551	2_V_V_WT	V_V_WT	2.47351558162249
2	-78	1 Baseline Dark	V	V	WT	V_V_WT	0.109	3.594	2_V_V_WT	V_V_WT	2.47758555912297
2	-77	1 Baseline Dark	V	V	WT	V_V_WT	0.042	3.511	2_V_V_WT	V_V_WT	2.48153035506125
2	-76	1 Baseline Dark	V	V	WT	V_V_WT	0.106	3.508	2_V_V_WT	V_V_WT	2.48534124205018
2	-75	1 Baseline Dark	V	V	WT	V_V_WT	0.072	3.545	2_V_V_WT	V_V_WT	2.48900949973039
2	-74	1 Baseline Dark	V	V	WT	V_V_WT	0.158	3.604	2_V_V_WT	V_V_WT	2.49252642920968
2	-73	1 Baseline Dark	V	V	WT	V_V_WT	0	3.584	2_V_V_WT	V_V_WT	2.49588336786726
2	-72	1 Baseline Dark	V	V	WT	V_V_WT	0.054	3.628	2_V_V_WT	V_V_WT	2.4990717043907
2	-71	1 Baseline Dark	V	V	WT	V_V_WT	0.033	3.642	2_V_V_WT	V_V_WT	2.50208289411427
2	-70	1 Baseline Dark	V	V	WT	V_V_WT	0.016	3.662	2_V_V_WT	V_V_WT	2.5049084745843
2	-69	1 Baseline Dark	V	V	WT	V_V_WT	0.035	3.714	2_V_V_WT	V_V_WT	2.50754008129192
2	-68	1 Baseline Dark	V	V	WT	V_V_WT	0.029	3.827	2_V_V_WT	V_V_WT	2.5099694636116
2	-67	1 Baseline Dark	V	V	WT	V_V_WT	0.191	3.816	2_V_V_WT	V_V_WT	2.51218850083975
2	-66	1 Baseline Dark	V	V	WT	V_V_WT	0.179	3.85	2_V_V_WT	V_V_WT	2.51418921834387
2	-65	1 Baseline Dark	V	V	WT	V_V_WT	0.117	3.842	2_V_V_WT	V_V_WT	2.51596380375696
2	-64	1 Baseline Dark	V	V	WT	V_V_WT	0.166	3.863	2_V_V_WT	V_V_WT	2.51750462320735
2	-63	1 Baseline Dark	V	V	WT	V_V_WT	0.057	3.899	2_V_V_WT	V_V_WT	2.51880423751694
2	-62	1 Baseline Dark	V	V	WT	V_V_WT	0.066	3.891	2_V_V_WT	V_V_WT	2.5198554183495
2	-61	1 Baseline Dark	V	V	WT	V_V_WT	0.109	4.071	2_V_V_WT	V_V_WT	2.52065116427032
2	-60	1 Baseline Dark	V	V	WT	V_V_WT	0	3.929	2_V_V_WT	V_V_WT	2.52118471664918
2	-59	1 Baseline Dark	V	V	WT	V_V_WT	0.021	4.007	2_V_V_WT	V_V_WT	2.52144957541088
2	-58	1 Baseline Dark	V	V	WT	V_V_WT	0.062	4.071	2_V_V_WT	V_V_WT	2.52143951454084
2	-57	1 Baseline Dark	V	V	WT	V_V_WT	0.023	4.071	2_V_V_WT	V_V_WT	2.52114859737615
2	-56	1 Baseline Dark	V	V	WT	V_V_WT	0.033	4.198	2_V_V_WT	V_V_WT	2.52057119153668
2	-55	1 Baseline Dark	V	V	WT	V_V_WT	0.11	4.136	2_V_V_WT	V_V_WT	2.51970198357861
2	-54	1 Baseline Dark	V	V	WT	V_V_WT	0.007	4.126	2_V_V_WT	V_V_WT	2.51853599321565
2	-53	1 Baseline Dark	V	V	WT	V_V_WT	0.029	4.092	2_V_V_WT	V_V_WT	2.51706858715542
2	-52	1 Baseline Dark	V	V	WT	V_V_WT	0.137	4.151	2_V_V_WT	V_V_WT	2.5152954924633
2	-51	1 Baseline Dark	V	V	WT	V_V_WT	0.06	4.308	2_V_V_WT	V_V_WT	2.51321280940638
2	-50	1 Baseline Dark	V	V	WT	V_V_WT	0.01	4.487	2_V_V_WT	V_V_WT	2.51081702380095
2	-49	1 Baseline Dark	V	V	WT	V_V_WT	0.012	4.532	2_V_V_WT	V_V_WT	2.5081050187302
2	-48	1 Baseline Dark	V	V	WT	V_V_WT	0.043	4.621	2_V_V_WT	V_V_WT	2.50507408569772
2	-47	1 Baseline Dark	V	V	WT	V_V_WT	0	4.643	2_V_V_WT	V_V_WT	2.50172193509067
2	-46	1 Baseline Dark	V	V	WT	V_V_WT	0.021	4.576	2_V_V_WT	V_V_WT	2.49804670598344
2	-45	1 Baseline Dark	V	V	WT	V_V_WT	0.037	4.528	2_V_V_WT	V_V_WT	2.49404697520214
2	-44	1 Baseline Dark	V	V	WT	V_V_WT	0.089	4.37	2_V_V_WT	V_V_WT	2.48972176566129
2	-43	1 Baseline Dark	V	V	WT	V_V_WT	0.044	4.506	2_V_V_WT	V_V_WT	2.48507055388495
2	-42	1 Baseline Dark	V	V	WT	V_V_WT	0.044	4.53	2_V_V_WT	V_V_WT	2.48009327674679
2	-41	1 Baseline Dark	V	V	WT	V_V_WT	0.068	4.672	2_V_V_WT	V_V_WT	2.47479033735359
2	-40	1 Baseline Dark	V	V	WT	V_V_WT	0.035	4.763	2_V_V_WT	V_V_WT	2.46916261005557
2	-39	1 Baseline Dark	V	V	WT	V_V_WT	0.074	4.837	2_V_V_WT	V_V_WT	2.46321144459231
2	-38	1 Baseline Dark	V	V	WT	V_V_WT	0.137	4.858	2_V_V_WT	V_V_WT	2.45693866929288
2	-37	1 Baseline Dark	V	V	WT	V_V_WT	0.03	4.714	2_V_V_WT	V_V_WT	2.45034659336309
2	-36	1 Baseline Dark	V	V	WT	V_V_WT	0.089	4.597	2_V_V_WT	V_V_WT	2.44343800821859
2	-35	1 Baseline Dark	V	V	WT	V_V_WT	0.109	4.57	2_V_V_WT	V_V_WT	2.43621618785366
2	-34	1 Baseline Dark	V	V	WT	V_V_WT	0.046	4.501	2_V_V_WT	V_V_WT	2.42868488821318
2	-33	1 Baseline Dark	V	V	WT	V_V_WT	0.061	4.517	2_V_V_WT	V_V_WT	2.4208483455882
2	-32	1 Baseline Dark	V	V	WT	V_V_WT	0.006	4.491	2_V_V_WT	V_V_WT	2.41271127400297
2	-31	1 Baseline Dark	V	V	WT	V_V_WT	0.193	4.489	2_V_V_WT	V_V_WT	2.40427886159424
2	-30	1 Baseline Dark	V	V	WT	V_V_WT	0.024	4.525	2_V_V_WT	V_V_WT	2.3955567659793
2	-29	1 Baseline Dark	V	V	WT	V_V_WT	0.099	4.537	2_V_V_WT	V_V_WT	2.3865511086085
2	-28	1 Baseline Dark	V	V	WT	V_V_WT	0.136	4.521	2_V_V_WT	V_V_WT	2.37726846810478
2	-27	1 Baseline Dark	V	V	WT	V_V_WT	0.06	4.498	2_V_V_WT	V_V_WT	2.36771587258346
2	-26	1 Baseline Dark	V	V	WT	V_V_WT	0.223	4.499	2_V_V_WT	V_V_WT	2.35790079099851
2	-25	1 Baseline Dark	V	V	WT	V_V_WT	0.075	4.446	2_V_V_WT	V_V_WT	2.34783112344549
2	-24	1 Baseline Dark	V	V	WT	V_V_WT	0.015	4.508	2_V_V_WT	V_V_WT	2.33751519052613
2	-23	1 Baseline Dark	V	V	WT	V_V_WT	0.039	4.489	2_V_V_WT	V_V_WT	2.32696172172011
2	-22	1 Baseline Dark	V	V	WT	V_V_WT	0.179	4.352	2_V_V_WT	V_V_WT	2.31617984279837
2	-21	1 Baseline Dark	V	V	WT	V_V_WT	0.201	4.309	2_V_V_WT	V_V_WT	2.30517906230835
2	-20	1 Baseline Dark	V	V	WT	V_V_WT	0.216	4.312	2_V_V_WT	V_V_WT	2.29396925715972
2	-19	1 Baseline Dark	V	V	WT	V_V_WT	0.096	4.3	2_V_V_WT	V_V_WT	2.28256065728527
2	-18	1 Baseline Dark	V	V	WT	V_V_WT	0.198	4.266	2_V_V_WT	V_V_WT	2.27096382947891
2	-17	1 Baseline Dark	V	V	WT	V_V_WT	0.064	4.288	2_V_V_WT	V_V_WT	2.25918966036736
2	-16	1 Baseline Dark	V	V	WT	V_V_WT	0.039	4.278	2_V_V_WT	V_V_WT	2.24724933860194
2	-15	1 Baseline Dark	V	V	WT	V_V_WT	0.024	4.275	2_V_V_WT	V_V_WT	2.23515433625675
2	-14	1 Baseline Dark	V	V	WT	V_V_WT	0	4.233	2_V_V_WT	V_V_WT	2.22291638952346
2	-13	1 Baseline Dark	V	V	WT	V_V_WT	0.136	4.211	2_V_V_WT	V_V_WT	2.21054747867863
2	-12	1 Baseline Dark	V	V	WT	V_V_WT	0.078	4.167	2_V_V_WT	V_V_WT	2.19805980743218
2	-11	1 Baseline Dark	V	V	WT	V_V_WT	0.175	4.117	2_V_V_WT	V_V_WT	2.18546578161763
2	-10	1 Baseline Dark	V	V	WT	V_V_WT	0.107	4.082	2_V_V_WT	V_V_WT	2.17277798734962
2	-9	1 Baseline Dark	V	V	WT	V_V_WT	0.109	4.008	2_V_V_WT	V_V_WT	2.16000916865326
2	-8	1 Baseline Dark	V	V	WT	V_V_WT	0.05	3.871	2_V_V_WT	V_V_WT	2.14717220459607
2	-7	1 Baseline Dark	V	V	WT	V_V_WT	0.047	3.868	2_V_V_WT	V_V_WT	2.13428008601315
2	-6	1 Baseline Dark	V	V	WT	V_V_WT	0.062	3.821	2_V_V_WT	V_V_WT	2.1213458918563
2	-5	1 Baseline Dark	V	V	WT	V_V_WT	0.09	3.763	2_V_V_WT	V_V_WT	2.1083827652029
2	-4	1 Baseline Dark	V	V	WT	V_V_WT	0.097	3.717	2_V_V_WT	V_V_WT	2.0954038890132
2	-3	1 Baseline Dark	V	V	WT	V_V_WT	0.073	3.656	2_V_V_WT	V_V_WT	2.0824224616565
2	-2	1 Baseline Dark	V	V	WT	V_V_WT	0.04	3.667	2_V_V_WT	V_V_WT	2.06945167229202
2	-1	1 Baseline Dark	V	V	WT	V_V_WT	0.107	3.474	2_V_V_WT	V_V_WT	2.056504676125
2	0	2 Treatment	V	V	WT	V_V_WT	0.036	3.45	2_V_V_WT	V_V_WT	2.0435945696313
2	1	2 Treatment	V	V	WT	V_V_WT	0.033	3.351	2_V_V_WT	V_V_WT	2.03073436577981
2	2	2 Treatment	V	V	WT	V_V_WT	0.046	3.224	2_V_V_WT	V_V_WT	2.01793696933814
2	3	2 Treatment	V	V	WT	V_V_WT	0	3.173	2_V_V_WT	V_V_WT	2.00521515228081
2	4	2 Treatment	V	V	WT	V_V_WT	0.034	2.96	2_V_V_WT	V_V_WT	1.9925815294007
2	5	2 Treatment	V	V	WT	V_V_WT	0.057	2.885	2_V_V_WT	V_V_WT	1.98004853415525
2	6	2 Treatment	V	V	WT	V_V_WT	0.069	2.9	2_V_V_WT	V_V_WT	1.96762839480814
2	7	2 Treatment	V	V	WT	V_V_WT	0.01	2.894	2_V_V_WT	V_V_WT	1.95533311093068
2	8	2 Treatment	V	V	WT	V_V_WT	0	2.715	2_V_V_WT	V_V_WT	1.94317443032246
2	9	2 Treatment	V	V	WT	V_V_WT	0.017	2.528	2_V_V_WT	V_V_WT	1.93116382640398
2	10	2 Treatment	V	V	WT	V_V_WT	0.013	2.312	2_V_V_WT	V_V_WT	1.91931247611779
2	11	2 Treatment	V	V	WT	V_V_WT	0	2.246	2_V_V_WT	V_V_WT	1.90763123843399
2	12	2 Treatment	V	V	WT	V_V_WT	0.009	2.056	2_V_V_WT	V_V_WT	1.89613063348332
2	13	2 Treatment	V	V	WT	V_V_WT	0.022	2.009	2_V_V_WT	V_V_WT	1.88482082236668
2	14	2 Treatment	V	V	WT	V_V_WT	0.011	1.97	2_V_V_WT	V_V_WT	1.87371158772197
2	15	2 Treatment	V	V	WT	V_V_WT	0.034	1.991	2_V_V_WT	V_V_WT	1.86281231506023
2	16	2 Treatment	V	V	WT	V_V_WT	0.047	2.033	2_V_V_WT	V_V_WT	1.85213197495203
2	17	2 Treatment	V	V	WT	V_V_WT	0.022	1.897	2_V_V_WT	V_V_WT	1.84167910609441
2	18	2 Treatment	V	V	WT	V_V_WT	0	1.819	2_V_V_WT	V_V_WT	1.83146179929066
2	19	2 Treatment	V	V	WT	V_V_WT	0.018	1.754	2_V_V_WT	V_V_WT	1.82148768241404
2	20	2 Treatment	V	V	WT	V_V_WT	0	1.839	2_V_V_WT	V_V_WT	1.81176390637571
2	21	2 Treatment	V	V	WT	V_V_WT	0	1.845	2_V_V_WT	V_V_WT	1.80229713213735
2	22	2 Treatment	V	V	WT	V_V_WT	0	1.885	2_V_V_WT	V_V_WT	1.79309351880082
2	23	2 Treatment	V	V	WT	V_V_WT	0.027	1.858	2_V_V_WT	V_V_WT	1.78415871282209
2	24	2 Treatment	V	V	WT	V_V_WT	0.042	1.827	2_V_V_WT	V_V_WT	1.77549783835783
2	25	2 Treatment	V	V	WT	V_V_WT	0.051	1.842	2_V_V_WT	V_V_WT	1.76711548879728
2	26	2 Treatment	V	V	WT	V_V_WT	0	1.824	2_V_V_WT	V_V_WT	1.75901571948528
2	27	2 Treatment	V	V	WT	V_V_WT	0	1.787	2_V_V_WT	V_V_WT	1.75120204165674
2	28	2 Treatment	V	V	WT	V_V_WT	0.017	1.779	2_V_V_WT	V_V_WT	1.74367741762569
2	29	2 Treatment	V	V	WT	V_V_WT	0	1.708	2_V_V_WT	V_V_WT	1.73644425721234
2	30	2 Treatment	V	V	WT	V_V_WT	0	1.708	2_V_V_WT	V_V_WT	1.72950441545584
2	31	2 Treatment	V	V	WT	V_V_WT	0	1.733	2_V_V_WT	V_V_WT	1.72285919158278
2	32	2 Treatment	V	V	WT	V_V_WT	0.009	1.746	2_V_V_WT	V_V_WT	1.71650932928184
2	33	2 Treatment	V	V	WT	V_V_WT	0.009	1.786	2_V_V_WT	V_V_WT	1.71045501825946
2	34	2 Treatment	V	V	WT	V_V_WT	0.01	1.891	2_V_V_WT	V_V_WT	1.70469589707564
2	35	2 Treatment	V	V	WT	V_V_WT	0	1.886	2_V_V_WT	V_V_WT	1.69923105728701
2	36	2 Treatment	V	V	WT	V_V_WT	0.03	1.904	2_V_V_WT	V_V_WT	1.69405904885747
2	37	2 Treatment	V	V	WT	V_V_WT	0.033	2.028	2_V_V_WT	V_V_WT	1.68917788684121
2	38	2 Treatment	V	V	WT	V_V_WT	0	2.064	2_V_V_WT	V_V_WT	1.68458505933687
2	39	2 Treatment	V	V	WT	V_V_WT	0.014	2.068	2_V_V_WT	V_V_WT	1.68027753668679
2	40	2 Treatment	V	V	WT	V_V_WT	0	2.072	2_V_V_WT	V_V_WT	1.67625178189671
2	41	2 Treatment	V	V	WT	V_V_WT	0.03	2.101	2_V_V_WT	V_V_WT	1.67250376226762
2	42	2 Treatment	V	V	WT	V_V_WT	0.008	2.141	2_V_V_WT	V_V_WT	1.66902896221584
2	43	2 Treatment	V	V	WT	V_V_WT	0.017	2.13	2_V_V_WT	V_V_WT	1.66582239724798
2	44	2 Treatment	V	V	WT	V_V_WT	0	2.171	2_V_V_WT	V_V_WT	1.66287862905092
2	45	2 Treatment	V	V	WT	V_V_WT	0.045	2.216	2_V_V_WT	V_V_WT	1.66019178169495
2	46	2 Treatment	V	V	WT	V_V_WT	0.042	2.208	2_V_V_WT	V_V_WT	1.65775555887682
2	47	2 Treatment	V	V	WT	V_V_WT	0	2.244	2_V_V_WT	V_V_WT	1.65556326220604
2	48	2 Treatment	V	V	WT	V_V_WT	0	2.301	2_V_V_WT	V_V_WT	1.65360781043766
2	49	3 Post-treatment Dark	V	V	WT	V_V_WT	0.11	2.309	2_V_V_WT	V_V_WT	1.65188175967763
2	50	3 Post-treatment Dark	V	V	WT	V_V_WT	0.192	2.419	2_V_V_WT	V_V_WT	1.65037732444847
2	51	3 Post-treatment Dark	V	V	WT	V_V_WT	0.115	2.46	2_V_V_WT	V_V_WT	1.64908639961487
2	52	3 Post-treatment Dark	V	V	WT	V_V_WT	0.09	2.567	2_V_V_WT	V_V_WT	1.64800058310524
2	53	3 Post-treatment Dark	V	V	WT	V_V_WT	0.02	2.579	2_V_V_WT	V_V_WT	1.6471111993565
2	54	3 Post-treatment Dark	V	V	WT	V_V_WT	0.031	2.634	2_V_V_WT	V_V_WT	1.64640932346199
2	55	3 Post-treatment Dark	V	V	WT	V_V_WT	0.105	2.744	2_V_V_WT	V_V_WT	1.64588580594388
2	56	3 Post-treatment Dark	V	V	WT	V_V_WT	0.079	2.943	2_V_V_WT	V_V_WT	1.64553129810076
2	57	3 Post-treatment Dark	V	V	WT	V_V_WT	0.036	2.979	2_V_V_WT	V_V_WT	1.64533627786605
2	58	3 Post-treatment Dark	V	V	WT	V_V_WT	0.032	3	2_V_V_WT	V_V_WT	1.64529107613719
2	59	3 Post-treatment Dark	V	V	WT	V_V_WT	0.036	3.039	2_V_V_WT	V_V_WT	1.64538590347125
2	60	3 Post-treatment Dark	V	V	WT	V_V_WT	0.036	3.067	2_V_V_WT	V_V_WT	1.64561087714173
2	61	3 Post-treatment Dark	V	V	WT	V_V_WT	0.058	3.089	2_V_V_WT	V_V_WT	1.64595604844675
2	62	3 Post-treatment Dark	V	V	WT	V_V_WT	0.059	3.105	2_V_V_WT	V_V_WT	1.64641143021578
2	63	3 Post-treatment Dark	V	V	WT	V_V_WT	0.04	3.139	2_V_V_WT	V_V_WT	1.64696702447922
2	64	3 Post-treatment Dark	V	V	WT	V_V_WT	0.139	3.27	2_V_V_WT	V_V_WT	1.64761285018926
2	65	3 Post-treatment Dark	V	V	WT	V_V_WT	0.052	3.299	2_V_V_WT	V_V_WT	1.64833897096353
2	66	3 Post-treatment Dark	V	V	WT	V_V_WT	0.087	3.279	2_V_V_WT	V_V_WT	1.64913552277241
2	67	3 Post-treatment Dark	V	V	WT	V_V_WT	0.134	3.246	2_V_V_WT	V_V_WT	1.64999274150369
2	68	3 Post-treatment Dark	V	V	WT	V_V_WT	0.036	3.256	2_V_V_WT	V_V_WT	1.65090099034756
2	69	3 Post-treatment Dark	V	V	WT	V_V_WT	0.021	3.242	2_V_V_WT	V_V_WT	1.65185078691343
2	70	3 Post-treatment Dark	V	V	WT	V_V_WT	0.017	3.332	2_V_V_WT	V_V_WT	1.6528328300705
2	71	3 Post-treatment Dark	V	V	WT	V_V_WT	0.029	3.377	2_V_V_WT	V_V_WT	1.65383802636764
2	72	3 Post-treatment Dark	V	V	WT	V_V_WT	0.049	3.451	2_V_V_WT	V_V_WT	1.65485751604951
2	73	3 Post-treatment Dark	V	V	WT	V_V_WT	0.011	3.434	2_V_V_WT	V_V_WT	1.65588269856043
2	74	3 Post-treatment Dark	V	V	WT	V_V_WT	0.052	3.434	2_V_V_WT	V_V_WT	1.65690525748099
2	75	3 Post-treatment Dark	V	V	WT	V_V_WT	0.079	3.451	2_V_V_WT	V_V_WT	1.65791718486443
2	76	3 Post-treatment Dark	V	V	WT	V_V_WT	0.039	3.47	2_V_V_WT	V_V_WT	1.65891080487895
2	77	3 Post-treatment Dark	V	V	WT	V_V_WT	0.058	3.564	2_V_V_WT	V_V_WT	1.65987879673301
2	78	3 Post-treatment Dark	V	V	WT	V_V_WT	0.057	3.574	2_V_V_WT	V_V_WT	1.66081421681706
2	79	3 Post-treatment Dark	V	V	WT	V_V_WT	0.026	3.491	2_V_V_WT	V_V_WT	1.66171051999421
2	80	3 Post-treatment Dark	V	V	WT	V_V_WT	0.11	3.299	2_V_V_WT	V_V_WT	1.66256158002344
2	81	3 Post-treatment Dark	V	V	WT	V_V_WT	0.041	3.266	2_V_V_WT	V_V_WT	1.66336170904451
2	82	3 Post-treatment Dark	V	V	WT	V_V_WT	0.107	3.189	2_V_V_WT	V_V_WT	1.66410567607488
2	83	3 Post-treatment Dark	V	V	WT	V_V_WT	0.039	3.169	2_V_V_WT	V_V_WT	1.66478872449874
2	84	3 Post-treatment Dark	V	V	WT	V_V_WT	0.097	3.154	2_V_V_WT	V_V_WT	1.6654065884883
2	85	3 Post-treatment Dark	V	V	WT	V_V_WT	0.161	3.066	2_V_V_WT	V_V_WT	1.66595550832852
2	86	3 Post-treatment Dark	V	V	WT	V_V_WT	0.199	3.063	2_V_V_WT	V_V_WT	1.66643224460147
2	87	3 Post-treatment Dark	V	V	WT	V_V_WT	0.036	3.027	2_V_V_WT	V_V_WT	1.66683409120911
2	88	3 Post-treatment Dark	V	V	WT	V_V_WT	0.038	3.03	2_V_V_WT	V_V_WT	1.66715888719996
2	89	3 Post-treatment Dark	V	V	WT	V_V_WT	0.039	3.025	2_V_V_WT	V_V_WT	1.66740502737072
2	90	3 Post-treatment Dark	V	V	WT	V_V_WT	0.028	3.001	2_V_V_WT	V_V_WT	1.66757147161849
2	91	3 Post-treatment Dark	V	V	WT	V_V_WT	0.022	3.001	2_V_V_WT	V_V_WT	1.66765775303053
2	92	3 Post-treatment Dark	V	V	WT	V_V_WT	0.025	3.02	2_V_V_WT	V_V_WT	1.66766398468239
2	93	3 Post-treatment Dark	V	V	WT	V_V_WT	0.043	2.992	2_V_V_WT	V_V_WT	1.66759086514412
2	94	3 Post-treatment Dark	V	V	WT	V_V_WT	0.141	2.929	2_V_V_WT	V_V_WT	1.66743968266037
2	95	3 Post-treatment Dark	V	V	WT	V_V_WT	0.029	2.918	2_V_V_WT	V_V_WT	1.66721231802904
2	96	3 Post-treatment Dark	V	V	WT	V_V_WT	0.01	2.871	2_V_V_WT	V_V_WT	1.66691124613645
2	97	3 Post-treatment Dark	V	V	WT	V_V_WT	0	2.763	2_V_V_WT	V_V_WT	1.66653953617819
2	98	3 Post-treatment Dark	V	V	WT	V_V_WT	0.01	2.727	2_V_V_WT	V_V_WT	1.66610085054326
2	99	3 Post-treatment Dark	V	V	WT	V_V_WT	0	2.731	2_V_V_WT	V_V_WT	1.66559944238191
2	100	3 Post-treatment Dark	V	V	WT	V_V_WT	0.09	2.775	2_V_V_WT	V_V_WT	1.66504015185191
2	101	3 Post-treatment Dark	V	V	WT	V_V_WT	0.075	2.775	2_V_V_WT	V_V_WT	1.6644284010667
2	102	3 Post-treatment Dark	V	V	WT	V_V_WT	0.082	2.751	2_V_V_WT	V_V_WT	1.66377018774152
2	103	3 Post-treatment Dark	V	V	WT	V_V_WT	0	2.752	2_V_V_WT	V_V_WT	1.66307207757579
2	104	3 Post-treatment Dark	V	V	WT	V_V_WT	0	2.7	2_V_V_WT	V_V_WT	1.66234119536116
2	105	3 Post-treatment Dark	V	V	WT	V_V_WT	0.062	2.655	2_V_V_WT	V_V_WT	1.6615852148713
2	106	3 Post-treatment Dark	V	V	WT	V_V_WT	0.061	2.616	2_V_V_WT	V_V_WT	1.66081234752865
2	107	3 Post-treatment Dark	V	V	WT	V_V_WT	0.094	2.576	2_V_V_WT	V_V_WT	1.66003132990116
2	108	3 Post-treatment Dark	V	V	WT	V_V_WT	0.01	2.519	2_V_V_WT	V_V_WT	1.65925141002732
2	109	3 Post-treatment Dark	V	V	WT	V_V_WT	0.027	2.518	2_V_V_WT	V_V_WT	1.65848233264188
[truncated: 2,659 more rows]
