# Supplementary material for: Key HPI axis receptors facilitate light adaptive behavior in larval zebrafish
Source: Sci Rep. 2024 Apr 2;14:7759. doi: 10.1038/s41598-024-57707-6 (PMC10987622; doi:10.1038/s41598-024-57707-6)
Supplement: Supplementary file 1 — Supplementary Information. [file 41598_2024_57707_MOESM1_ESM.zip › Supp_Tables_SciRpts/SuppTableS42_dim_WT_4x[7.5_4min]_predict.csv]

Supplementary Table S42. Locomotor response of WT larvae of 4x[7.5 dark + 4-min dim light] assay:
Raw data and predicted values by a generalized additive model.
Columns: assay (each assay)	Time (time point when data were recorded in seconds)
base.tx (photo period)	tx.a (extra treatment condtion. not relevant)	tx.b (extra treatment condtion.
not relevant)	geno (genotype: wildtype	heterozygous	or homozygous)	xvar (tx.a	tx.b	and geno combined)
moved (raw movement data)	rsums (rolling sums of raw movement for 1-min window)
anid (assay	tx.a	tx.b	and geno combined	an id for each assay)	xvarF (tx.a	tx.b	and geno combined)
prd (GAM predicted value for the given second)
assay	Time	base.tx	tx.a	tx.b	geno	xvar	moved	rsums	anid	xvarF	prd
1	-501	1 Baseline Dark	V	V	WT	V_V_WT	0.011	0.694	1_V_V_WT	V_V_WT	1.67375991434535
1	-500	1 Baseline Dark	V	V	WT	V_V_WT	0.027	0.722	1_V_V_WT	V_V_WT	1.68099390337964
1	-499	1 Baseline Dark	V	V	WT	V_V_WT	0	0.722	1_V_V_WT	V_V_WT	1.68822788779186
1	-498	1 Baseline Dark	V	V	WT	V_V_WT	0	0.721	1_V_V_WT	V_V_WT	1.69546187395777
1	-497	1 Baseline Dark	V	V	WT	V_V_WT	0	0.7	1_V_V_WT	V_V_WT	1.70269585868027
1	-496	1 Baseline Dark	V	V	WT	V_V_WT	0	0.693	1_V_V_WT	V_V_WT	1.70992984555956
1	-495	1 Baseline Dark	V	V	WT	V_V_WT	0	0.693	1_V_V_WT	V_V_WT	1.71716383233638
1	-494	1 Baseline Dark	V	V	WT	V_V_WT	0	0.701	1_V_V_WT	V_V_WT	1.72439836236567
1	-493	1 Baseline Dark	V	V	WT	V_V_WT	0	0.713	1_V_V_WT	V_V_WT	1.73163615801004
1	-492	1 Baseline Dark	V	V	WT	V_V_WT	0.02	0.713	1_V_V_WT	V_V_WT	1.73888076539652
1	-491	1 Baseline Dark	V	V	WT	V_V_WT	0.021	0.753	1_V_V_WT	V_V_WT	1.74613686360923
1	-490	1 Baseline Dark	V	V	WT	V_V_WT	0	0.753	1_V_V_WT	V_V_WT	1.75340944864471
1	-489	1 Baseline Dark	V	V	WT	V_V_WT	0.111	0.759	1_V_V_WT	V_V_WT	1.76070363049827
1	-488	1 Baseline Dark	V	V	WT	V_V_WT	0.021	0.759	1_V_V_WT	V_V_WT	1.76802434226674
1	-487	1 Baseline Dark	V	V	WT	V_V_WT	0.025	0.768	1_V_V_WT	V_V_WT	1.77537539034104
1	-486	1 Baseline Dark	V	V	WT	V_V_WT	0	0.771	1_V_V_WT	V_V_WT	1.78275871422877
1	-485	1 Baseline Dark	V	V	WT	V_V_WT	0	0.783	1_V_V_WT	V_V_WT	1.79017382395036
1	-484	1 Baseline Dark	V	V	WT	V_V_WT	0.011	0.783	1_V_V_WT	V_V_WT	1.79761727395307
1	-483	1 Baseline Dark	V	V	WT	V_V_WT	0.02	0.783	1_V_V_WT	V_V_WT	1.80508287491131
1	-482	1 Baseline Dark	V	V	WT	V_V_WT	0	0.716	1_V_V_WT	V_V_WT	1.81256319907806
1	-481	1 Baseline Dark	V	V	WT	V_V_WT	0.032	0.697	1_V_V_WT	V_V_WT	1.82004814814798
1	-480	1 Baseline Dark	V	V	WT	V_V_WT	0.036	0.697	1_V_V_WT	V_V_WT	1.82752695994091
1	-479	1 Baseline Dark	V	V	WT	V_V_WT	0	0.697	1_V_V_WT	V_V_WT	1.83498817931054
1	-478	1 Baseline Dark	V	V	WT	V_V_WT	0.008	0.693	1_V_V_WT	V_V_WT	1.8424168618997
1	-477	1 Baseline Dark	V	V	WT	V_V_WT	0	0.693	1_V_V_WT	V_V_WT	1.84979463888646
1	-476	1 Baseline Dark	V	V	WT	V_V_WT	0	0.732	1_V_V_WT	V_V_WT	1.85710248505423
1	-475	1 Baseline Dark	V	V	WT	V_V_WT	0	0.752	1_V_V_WT	V_V_WT	1.86432135161603
1	-474	1 Baseline Dark	V	V	WT	V_V_WT	0	0.619	1_V_V_WT	V_V_WT	1.87143177261921
1	-473	1 Baseline Dark	V	V	WT	V_V_WT	0.011	0.614	1_V_V_WT	V_V_WT	1.87841250409771
1	-472	1 Baseline Dark	V	V	WT	V_V_WT	0	0.64	1_V_V_WT	V_V_WT	1.88524162429159
1	-471	1 Baseline Dark	V	V	WT	V_V_WT	0.012	0.64	1_V_V_WT	V_V_WT	1.89189624185
1	-470	1 Baseline Dark	V	V	WT	V_V_WT	0.028	0.627	1_V_V_WT	V_V_WT	1.89835321808867
1	-469	1 Baseline Dark	V	V	WT	V_V_WT	0	0.627	1_V_V_WT	V_V_WT	1.9045894136839
1	-468	1 Baseline Dark	V	V	WT	V_V_WT	0.01	0.627	1_V_V_WT	V_V_WT	1.9105816932173
1	-467	1 Baseline Dark	V	V	WT	V_V_WT	0	0.627	1_V_V_WT	V_V_WT	1.91630727953641
1	-466	1 Baseline Dark	V	V	WT	V_V_WT	0	0.627	1_V_V_WT	V_V_WT	1.92174485973764
1	-465	1 Baseline Dark	V	V	WT	V_V_WT	0	0.66	1_V_V_WT	V_V_WT	1.92687408647525
1	-464	1 Baseline Dark	V	V	WT	V_V_WT	0.008	0.671	1_V_V_WT	V_V_WT	1.93167778074904
1	-463	1 Baseline Dark	V	V	WT	V_V_WT	0.012	0.708	1_V_V_WT	V_V_WT	1.93614227467597
1	-462	1 Baseline Dark	V	V	WT	V_V_WT	0	0.734	1_V_V_WT	V_V_WT	1.94025555142716
1	-461	1 Baseline Dark	V	V	WT	V_V_WT	0.04	0.757	1_V_V_WT	V_V_WT	1.94401030673074
1	-460	1 Baseline Dark	V	V	WT	V_V_WT	0	0.762	1_V_V_WT	V_V_WT	1.9474052892752
1	-459	1 Baseline Dark	V	V	WT	V_V_WT	0.006	0.692	1_V_V_WT	V_V_WT	1.95044456872139
1	-458	1 Baseline Dark	V	V	WT	V_V_WT	0	0.671	1_V_V_WT	V_V_WT	1.9531332995493
1	-457	1 Baseline Dark	V	V	WT	V_V_WT	0.009	0.678	1_V_V_WT	V_V_WT	1.95547782433445
1	-456	1 Baseline Dark	V	V	WT	V_V_WT	0.003	0.703	1_V_V_WT	V_V_WT	1.95749042964207
1	-455	1 Baseline Dark	V	V	WT	V_V_WT	0.012	0.715	1_V_V_WT	V_V_WT	1.95919052026949
1	-454	1 Baseline Dark	V	V	WT	V_V_WT	0	0.811	1_V_V_WT	V_V_WT	1.96060337947766
1	-453	1 Baseline Dark	V	V	WT	V_V_WT	0	0.815	1_V_V_WT	V_V_WT	1.96175654625561
1	-452	1 Baseline Dark	V	V	WT	V_V_WT	0	0.864	1_V_V_WT	V_V_WT	1.96268186776835
1	-451	1 Baseline Dark	V	V	WT	V_V_WT	0.014	0.895	1_V_V_WT	V_V_WT	1.96341227737832
1	-450	1 Baseline Dark	V	V	WT	V_V_WT	0	0.917	1_V_V_WT	V_V_WT	1.96398152178363
1	-449	1 Baseline Dark	V	V	WT	V_V_WT	0	0.941	1_V_V_WT	V_V_WT	1.96442660191771
1	-448	1 Baseline Dark	V	V	WT	V_V_WT	0.004	0.951	1_V_V_WT	V_V_WT	1.96478590455563
1	-447	1 Baseline Dark	V	V	WT	V_V_WT	0	0.994	1_V_V_WT	V_V_WT	1.96510050701164
1	-446	1 Baseline Dark	V	V	WT	V_V_WT	0.039	1.033	1_V_V_WT	V_V_WT	1.96541403736826
1	-445	1 Baseline Dark	V	V	WT	V_V_WT	0.02	1.033	1_V_V_WT	V_V_WT	1.96577179470824
1	-444	1 Baseline Dark	V	V	WT	V_V_WT	0.027	1.043	1_V_V_WT	V_V_WT	1.96621984995909
1	-443	1 Baseline Dark	V	V	WT	V_V_WT	0.016	1.066	1_V_V_WT	V_V_WT	1.9668041971275
1	-442	1 Baseline Dark	V	V	WT	V_V_WT	0.026	1.074	1_V_V_WT	V_V_WT	1.96757005976905
1	-441	1 Baseline Dark	V	V	WT	V_V_WT	0.011	1.062	1_V_V_WT	V_V_WT	1.96856195343997
1	-440	1 Baseline Dark	V	V	WT	V_V_WT	0.014	1.034	1_V_V_WT	V_V_WT	1.96982170935607
1	-439	1 Baseline Dark	V	V	WT	V_V_WT	0	1.034	1_V_V_WT	V_V_WT	1.97138722289099
1	-438	1 Baseline Dark	V	V	WT	V_V_WT	0	1.137	1_V_V_WT	V_V_WT	1.97329253477137
1	-437	1 Baseline Dark	V	V	WT	V_V_WT	0	1.137	1_V_V_WT	V_V_WT	1.9755698468375
1	-436	1 Baseline Dark	V	V	WT	V_V_WT	0	1.143	1_V_V_WT	V_V_WT	1.97824716712325
1	-435	1 Baseline Dark	V	V	WT	V_V_WT	0.033	1.156	1_V_V_WT	V_V_WT	1.98135021044425
1	-434	1 Baseline Dark	V	V	WT	V_V_WT	0.011	1.148	1_V_V_WT	V_V_WT	1.98489970542973
1	-433	1 Baseline Dark	V	V	WT	V_V_WT	0.037	1.149	1_V_V_WT	V_V_WT	1.98891376217377
1	-432	1 Baseline Dark	V	V	WT	V_V_WT	0.046	1.153	1_V_V_WT	V_V_WT	1.99340352918401
1	-431	1 Baseline Dark	V	V	WT	V_V_WT	0.044	1.12	1_V_V_WT	V_V_WT	1.99837306982112
1	-430	1 Baseline Dark	V	V	WT	V_V_WT	0.005	1.128	1_V_V_WT	V_V_WT	2.00382502015739
1	-429	1 Baseline Dark	V	V	WT	V_V_WT	0.041	1.157	1_V_V_WT	V_V_WT	2.00976055659497
1	-428	1 Baseline Dark	V	V	WT	V_V_WT	0	1.201	1_V_V_WT	V_V_WT	2.0161750095383
1	-427	1 Baseline Dark	V	V	WT	V_V_WT	0.032	1.263	1_V_V_WT	V_V_WT	2.02306224348451
1	-426	1 Baseline Dark	V	V	WT	V_V_WT	0.025	1.26	1_V_V_WT	V_V_WT	2.03041475371253
1	-425	1 Baseline Dark	V	V	WT	V_V_WT	0.012	1.28	1_V_V_WT	V_V_WT	2.03821957428765
1	-424	1 Baseline Dark	V	V	WT	V_V_WT	0.107	1.28	1_V_V_WT	V_V_WT	2.04646236526544
1	-423	1 Baseline Dark	V	V	WT	V_V_WT	0.024	1.295	1_V_V_WT	V_V_WT	2.0551287880428
1	-422	1 Baseline Dark	V	V	WT	V_V_WT	0.049	1.295	1_V_V_WT	V_V_WT	2.06420450276207
1	-421	1 Baseline Dark	V	V	WT	V_V_WT	0.063	1.347	1_V_V_WT	V_V_WT	2.07367517135542
1	-420	1 Baseline Dark	V	V	WT	V_V_WT	0.058	1.357	1_V_V_WT	V_V_WT	2.0835255425559
1	-419	1 Baseline Dark	V	V	WT	V_V_WT	0.024	1.367	1_V_V_WT	V_V_WT	2.09373589238394
1	-418	1 Baseline Dark	V	V	WT	V_V_WT	0.018	1.434	1_V_V_WT	V_V_WT	2.10428157478888
1	-417	1 Baseline Dark	V	V	WT	V_V_WT	0.043	1.434	1_V_V_WT	V_V_WT	2.11513359215068
1	-416	1 Baseline Dark	V	V	WT	V_V_WT	0.039	1.405	1_V_V_WT	V_V_WT	2.12625970032662
1	-415	1 Baseline Dark	V	V	WT	V_V_WT	0	1.385	1_V_V_WT	V_V_WT	2.13762657395617
1	-414	1 Baseline Dark	V	V	WT	V_V_WT	0.01	1.445	1_V_V_WT	V_V_WT	2.14919872688681
1	-413	1 Baseline Dark	V	V	WT	V_V_WT	0.034	1.464	1_V_V_WT	V_V_WT	2.16093878862111
1	-412	1 Baseline Dark	V	V	WT	V_V_WT	0.008	1.478	1_V_V_WT	V_V_WT	2.17280902016326
1	-411	1 Baseline Dark	V	V	WT	V_V_WT	0	1.467	1_V_V_WT	V_V_WT	2.18477155392808
1	-410	1 Baseline Dark	V	V	WT	V_V_WT	0	1.453	1_V_V_WT	V_V_WT	2.1967879975127
1	-409	1 Baseline Dark	V	V	WT	V_V_WT	0	1.453	1_V_V_WT	V_V_WT	2.20881982479075
1	-408	1 Baseline Dark	V	V	WT	V_V_WT	0.113	1.465	1_V_V_WT	V_V_WT	2.22082848907812
1	-407	1 Baseline Dark	V	V	WT	V_V_WT	0	1.465	1_V_V_WT	V_V_WT	2.23277543285175
1	-406	1 Baseline Dark	V	V	WT	V_V_WT	0.006	1.465	1_V_V_WT	V_V_WT	2.24462210551933
1	-405	1 Baseline Dark	V	V	WT	V_V_WT	0.013	1.462	1_V_V_WT	V_V_WT	2.25632994599898
1	-404	1 Baseline Dark	V	V	WT	V_V_WT	0	1.451	1_V_V_WT	V_V_WT	2.2678604073812
1	-403	1 Baseline Dark	V	V	WT	V_V_WT	0.013	1.44	1_V_V_WT	V_V_WT	2.27917493256815
1	-402	1 Baseline Dark	V	V	WT	V_V_WT	0.004	1.394	1_V_V_WT	V_V_WT	2.29023522439116
1	-401	1 Baseline Dark	V	V	WT	V_V_WT	0.007	1.373	1_V_V_WT	V_V_WT	2.30100401661789
1	-400	1 Baseline Dark	V	V	WT	V_V_WT	0.008	1.368	1_V_V_WT	V_V_WT	2.31144458819076
1	-399	1 Baseline Dark	V	V	WT	V_V_WT	0.035	1.375	1_V_V_WT	V_V_WT	2.32152169558879
1	-398	1 Baseline Dark	V	V	WT	V_V_WT	0.044	1.38	1_V_V_WT	V_V_WT	2.33120159777831
1	-397	1 Baseline Dark	V	V	WT	V_V_WT	0.071	1.362	1_V_V_WT	V_V_WT	2.34045118711783
1	-396	1 Baseline Dark	V	V	WT	V_V_WT	0	1.358	1_V_V_WT	V_V_WT	2.34923864041258
1	-395	1 Baseline Dark	V	V	WT	V_V_WT	0.032	1.357	1_V_V_WT	V_V_WT	2.3575324641345
1	-394	1 Baseline Dark	V	V	WT	V_V_WT	0	1.262	1_V_V_WT	V_V_WT	2.36530116896315
1	-393	1 Baseline Dark	V	V	WT	V_V_WT	0.015	1.261	1_V_V_WT	V_V_WT	2.37251361347468
1	-392	1 Baseline Dark	V	V	WT	V_V_WT	0	1.212	1_V_V_WT	V_V_WT	2.37914047761443
1	-391	1 Baseline Dark	V	V	WT	V_V_WT	0.066	1.17	1_V_V_WT	V_V_WT	2.38515468134976
1	-390	1 Baseline Dark	V	V	WT	V_V_WT	0.01	1.112	1_V_V_WT	V_V_WT	2.39053148745478
1	-389	1 Baseline Dark	V	V	WT	V_V_WT	0.01	1.088	1_V_V_WT	V_V_WT	2.39524863589361
1	-388	1 Baseline Dark	V	V	WT	V_V_WT	0.071	1.093	1_V_V_WT	V_V_WT	2.3992864674342
1	-387	1 Baseline Dark	V	V	WT	V_V_WT	0	1.096	1_V_V_WT	V_V_WT	2.40262812548583
1	-386	1 Baseline Dark	V	V	WT	V_V_WT	0.01	1.057	1_V_V_WT	V_V_WT	2.40525972924035
1	-385	1 Baseline Dark	V	V	WT	V_V_WT	0	1.08	1_V_V_WT	V_V_WT	2.40717060188251
1	-384	1 Baseline Dark	V	V	WT	V_V_WT	0.087	1.09	1_V_V_WT	V_V_WT	2.40835288352163
1	-383	1 Baseline Dark	V	V	WT	V_V_WT	0.035	1.103	1_V_V_WT	V_V_WT	2.40879928810357
1	-382	1 Baseline Dark	V	V	WT	V_V_WT	0.04	1.137	1_V_V_WT	V_V_WT	2.40850253112058
1	-381	1 Baseline Dark	V	V	WT	V_V_WT	0	1.148	1_V_V_WT	V_V_WT	2.40745532446276
1	-380	1 Baseline Dark	V	V	WT	V_V_WT	0	1.187	1_V_V_WT	V_V_WT	2.40565115646702
1	-379	1 Baseline Dark	V	V	WT	V_V_WT	0	1.234	1_V_V_WT	V_V_WT	2.403087421121
1	-378	1 Baseline Dark	V	V	WT	V_V_WT	0.012	1.141	1_V_V_WT	V_V_WT	2.39976552325167
1	-377	1 Baseline Dark	V	V	WT	V_V_WT	0	1.141	1_V_V_WT	V_V_WT	2.39568853756478
1	-376	1 Baseline Dark	V	V	WT	V_V_WT	0	1.135	1_V_V_WT	V_V_WT	2.39086386456654
1	-375	1 Baseline Dark	V	V	WT	V_V_WT	0.03	1.122	1_V_V_WT	V_V_WT	2.38530416969583
1	-374	1 Baseline Dark	V	V	WT	V_V_WT	0	1.122	1_V_V_WT	V_V_WT	2.37902743024133
1	-373	1 Baseline Dark	V	V	WT	V_V_WT	0.026	1.109	1_V_V_WT	V_V_WT	2.37205692960429
1	-372	1 Baseline Dark	V	V	WT	V_V_WT	0	1.117	1_V_V_WT	V_V_WT	2.36442118646633
1	-371	1 Baseline Dark	V	V	WT	V_V_WT	0.023	1.11	1_V_V_WT	V_V_WT	2.35615382995366
1	-370	1 Baseline Dark	V	V	WT	V_V_WT	0	1.113	1_V_V_WT	V_V_WT	2.34729339339588
1	-369	1 Baseline Dark	V	V	WT	V_V_WT	0.048	1.078	1_V_V_WT	V_V_WT	2.33788304246149
1	-368	1 Baseline Dark	V	V	WT	V_V_WT	0.005	1.034	1_V_V_WT	V_V_WT	2.32797023664217
1	-367	1 Baseline Dark	V	V	WT	V_V_WT	0.014	0.972	1_V_V_WT	V_V_WT	2.31760575361198
1	-366	1 Baseline Dark	V	V	WT	V_V_WT	0.021	0.972	1_V_V_WT	V_V_WT	2.3068414957478
1	-365	1 Baseline Dark	V	V	WT	V_V_WT	0.011	1.01	1_V_V_WT	V_V_WT	2.29573129402534
1	-364	1 Baseline Dark	V	V	WT	V_V_WT	0.012	1.017	1_V_V_WT	V_V_WT	2.28432945394062
1	-363	1 Baseline Dark	V	V	WT	V_V_WT	0.023	1.035	1_V_V_WT	V_V_WT	2.27269028627638
1	-362	1 Baseline Dark	V	V	WT	V_V_WT	0	1.044	1_V_V_WT	V_V_WT	2.26086813740512
1	-361	1 Baseline Dark	V	V	WT	V_V_WT	0.021	1.062	1_V_V_WT	V_V_WT	2.24891743772467
1	-360	1 Baseline Dark	V	V	WT	V_V_WT	0	1.064	1_V_V_WT	V_V_WT	2.23689231997603
1	-359	1 Baseline Dark	V	V	WT	V_V_WT	0	1.054	1_V_V_WT	V_V_WT	2.22484683990193
1	-358	1 Baseline Dark	V	V	WT	V_V_WT	0.023	0.983	1_V_V_WT	V_V_WT	2.21283456308396
1	-357	1 Baseline Dark	V	V	WT	V_V_WT	0.046	1.003	1_V_V_WT	V_V_WT	2.20090657021915
1	-356	1 Baseline Dark	V	V	WT	V_V_WT	0	1.008	1_V_V_WT	V_V_WT	2.18911103966033
1	-355	1 Baseline Dark	V	V	WT	V_V_WT	0.023	1.008	1_V_V_WT	V_V_WT	2.17749554484891
1	-354	1 Baseline Dark	V	V	WT	V_V_WT	0.02	0.935	1_V_V_WT	V_V_WT	2.16610766496749
1	-353	1 Baseline Dark	V	V	WT	V_V_WT	0.047	0.9	1_V_V_WT	V_V_WT	2.15499388442407
1	-352	1 Baseline Dark	V	V	WT	V_V_WT	0.042	0.865	1_V_V_WT	V_V_WT	2.14419634014879
1	-351	1 Baseline Dark	V	V	WT	V_V_WT	0.011	0.901	1_V_V_WT	V_V_WT	2.13375479543508
1	-350	1 Baseline Dark	V	V	WT	V_V_WT	0.039	0.919	1_V_V_WT	V_V_WT	2.12370250930262
1	-349	1 Baseline Dark	V	V	WT	V_V_WT	0.047	0.947	1_V_V_WT	V_V_WT	2.11406597919468
1	-348	1 Baseline Dark	V	V	WT	V_V_WT	0.02	0.941	1_V_V_WT	V_V_WT	2.10486884806742
1	-347	1 Baseline Dark	V	V	WT	V_V_WT	0	0.941	1_V_V_WT	V_V_WT	2.09612876849407
1	-346	1 Baseline Dark	V	V	WT	V_V_WT	0	0.941	1_V_V_WT	V_V_WT	2.08786190344949
1	-345	1 Baseline Dark	V	V	WT	V_V_WT	0	0.933	1_V_V_WT	V_V_WT	2.08008441361296
1	-344	1 Baseline Dark	V	V	WT	V_V_WT	0	0.948	1_V_V_WT	V_V_WT	2.07281087577576
1	-343	1 Baseline Dark	V	V	WT	V_V_WT	0	0.931	1_V_V_WT	V_V_WT	2.06604796884574
1	-342	1 Baseline Dark	V	V	WT	V_V_WT	0.012	0.94	1_V_V_WT	V_V_WT	2.05979298015078
1	-341	1 Baseline Dark	V	V	WT	V_V_WT	0	0.917	1_V_V_WT	V_V_WT	2.05403549275232
1	-340	1 Baseline Dark	V	V	WT	V_V_WT	0.011	0.917	1_V_V_WT	V_V_WT	2.04876211954199
1	-339	1 Baseline Dark	V	V	WT	V_V_WT	0	0.903	1_V_V_WT	V_V_WT	2.04395241151324
1	-338	1 Baseline Dark	V	V	WT	V_V_WT	0	0.908	1_V_V_WT	V_V_WT	2.03957908341404
1	-337	1 Baseline Dark	V	V	WT	V_V_WT	0.009	0.948	1_V_V_WT	V_V_WT	2.0356134925787
1	-336	1 Baseline Dark	V	V	WT	V_V_WT	0	0.936	1_V_V_WT	V_V_WT	2.03202699991492
1	-335	1 Baseline Dark	V	V	WT	V_V_WT	0.07	0.933	1_V_V_WT	V_V_WT	2.02879096129155
1	-334	1 Baseline Dark	V	V	WT	V_V_WT	0.007	0.921	1_V_V_WT	V_V_WT	2.02587674067325
1	-333	1 Baseline Dark	V	V	WT	V_V_WT	0.033	0.898	1_V_V_WT	V_V_WT	2.02325501185421
1	-332	1 Baseline Dark	V	V	WT	V_V_WT	0.009	0.898	1_V_V_WT	V_V_WT	2.02089317867259
1	-331	1 Baseline Dark	V	V	WT	V_V_WT	0.084	0.891	1_V_V_WT	V_V_WT	2.01875577096794
1	-330	1 Baseline Dark	V	V	WT	V_V_WT	0.012	0.938	1_V_V_WT	V_V_WT	2.01680677814483
1	-329	1 Baseline Dark	V	V	WT	V_V_WT	0	0.95	1_V_V_WT	V_V_WT	2.01501018427561
1	-328	1 Baseline Dark	V	V	WT	V_V_WT	0	0.984	1_V_V_WT	V_V_WT	2.01332998855784
1	-327	1 Baseline Dark	V	V	WT	V_V_WT	0.02	1.042	1_V_V_WT	V_V_WT	2.01173038961805
1	-326	1 Baseline Dark	V	V	WT	V_V_WT	0.015	1.054	1_V_V_WT	V_V_WT	2.01017618660673
1	-325	1 Baseline Dark	V	V	WT	V_V_WT	0	1.06	1_V_V_WT	V_V_WT	2.00863233380181
1	-324	1 Baseline Dark	V	V	WT	V_V_WT	0.014	1.04	1_V_V_WT	V_V_WT	2.00706378607296
1	-323	1 Baseline Dark	V	V	WT	V_V_WT	0	0.993	1_V_V_WT	V_V_WT	2.00543549286706
1	-322	1 Baseline Dark	V	V	WT	V_V_WT	0.005	0.951	1_V_V_WT	V_V_WT	2.00371240782581
1	-321	1 Baseline Dark	V	V	WT	V_V_WT	0.036	0.963	1_V_V_WT	V_V_WT	2.00185948019107
1	-320	1 Baseline Dark	V	V	WT	V_V_WT	0.018	0.924	1_V_V_WT	V_V_WT	1.99984259670317
1	-319	1 Baseline Dark	V	V	WT	V_V_WT	0.028	0.877	1_V_V_WT	V_V_WT	1.9976323597947
1	-318	1 Baseline Dark	V	V	WT	V_V_WT	0.006	0.857	1_V_V_WT	V_V_WT	1.99520537736208
1	-317	1 Baseline Dark	V	V	WT	V_V_WT	0	0.857	1_V_V_WT	V_V_WT	1.99254352357709
1	-316	1 Baseline Dark	V	V	WT	V_V_WT	0	0.857	1_V_V_WT	V_V_WT	1.98963088403378
1	-315	1 Baseline Dark	V	V	WT	V_V_WT	0.022	0.868	1_V_V_WT	V_V_WT	1.9864573126062
1	-314	1 Baseline Dark	V	V	WT	V_V_WT	0.015	0.868	1_V_V_WT	V_V_WT	1.9830185012222
1	-313	1 Baseline Dark	V	V	WT	V_V_WT	0.009	0.88	1_V_V_WT	V_V_WT	1.97931131608725
1	-312	1 Baseline Dark	V	V	WT	V_V_WT	0.009	0.868	1_V_V_WT	V_V_WT	1.97533262083705
1	-311	1 Baseline Dark	V	V	WT	V_V_WT	0	0.901	1_V_V_WT	V_V_WT	1.97108043582464
1	-310	1 Baseline Dark	V	V	WT	V_V_WT	0	0.89	1_V_V_WT	V_V_WT	1.96655739201712
1	-309	1 Baseline Dark	V	V	WT	V_V_WT	0.034	0.91	1_V_V_WT	V_V_WT	1.96176726045073
1	-308	1 Baseline Dark	V	V	WT	V_V_WT	0.01	0.949	1_V_V_WT	V_V_WT	1.95671383194534
1	-307	1 Baseline Dark	V	V	WT	V_V_WT	0.054	0.95	1_V_V_WT	V_V_WT	1.95140088282012
1	-306	1 Baseline Dark	V	V	WT	V_V_WT	0.009	0.95	1_V_V_WT	V_V_WT	1.94583219366863
1	-305	1 Baseline Dark	V	V	WT	V_V_WT	0.008	0.898	1_V_V_WT	V_V_WT	1.94001241932567
1	-304	1 Baseline Dark	V	V	WT	V_V_WT	0	0.891	1_V_V_WT	V_V_WT	1.93395052100828
1	-303	1 Baseline Dark	V	V	WT	V_V_WT	0	0.858	1_V_V_WT	V_V_WT	1.92765957138321
1	-302	1 Baseline Dark	V	V	WT	V_V_WT	0	0.849	1_V_V_WT	V_V_WT	1.92115345487403
1	-301	1 Baseline Dark	V	V	WT	V_V_WT	0.014	0.798	1_V_V_WT	V_V_WT	1.91444605927598
1	-300	1 Baseline Dark	V	V	WT	V_V_WT	0.047	0.786	1_V_V_WT	V_V_WT	1.90755180739499
1	-299	1 Baseline Dark	V	V	WT	V_V_WT	0.012	0.83	1_V_V_WT	V_V_WT	1.9004877893984
1	-298	1 Baseline Dark	V	V	WT	V_V_WT	0.057	0.837	1_V_V_WT	V_V_WT	1.89327396083703
1	-297	1 Baseline Dark	V	V	WT	V_V_WT	0.104	0.817	1_V_V_WT	V_V_WT	1.88593242846383
1	-296	1 Baseline Dark	V	V	WT	V_V_WT	0.012	0.802	1_V_V_WT	V_V_WT	1.8784857039197
1	-295	1 Baseline Dark	V	V	WT	V_V_WT	0.029	0.809	1_V_V_WT	V_V_WT	1.87095654653803
1	-294	1 Baseline Dark	V	V	WT	V_V_WT	0	0.795	1_V_V_WT	V_V_WT	1.8633686931371
1	-293	1 Baseline Dark	V	V	WT	V_V_WT	0	0.817	1_V_V_WT	V_V_WT	1.8557462603258
1	-292	1 Baseline Dark	V	V	WT	V_V_WT	0	0.824	1_V_V_WT	V_V_WT	1.84811394951192
1	-291	1 Baseline Dark	V	V	WT	V_V_WT	0.023	0.799	1_V_V_WT	V_V_WT	1.8404966011952
1	-290	1 Baseline Dark	V	V	WT	V_V_WT	0	0.781	1_V_V_WT	V_V_WT	1.83291906591667
1	-289	1 Baseline Dark	V	V	WT	V_V_WT	0	0.774	1_V_V_WT	V_V_WT	1.82540618364339
1	-288	1 Baseline Dark	V	V	WT	V_V_WT	0	0.768	1_V_V_WT	V_V_WT	1.81798276079879
1	-287	1 Baseline Dark	V	V	WT	V_V_WT	0	0.768	1_V_V_WT	V_V_WT	1.81067345059939
1	-286	1 Baseline Dark	V	V	WT	V_V_WT	0	0.768	1_V_V_WT	V_V_WT	1.80350277822196
1	-285	1 Baseline Dark	V	V	WT	V_V_WT	0.011	0.776	1_V_V_WT	V_V_WT	1.79649479825405
1	-284	1 Baseline Dark	V	V	WT	V_V_WT	0	0.774	1_V_V_WT	V_V_WT	1.78967289777535
1	-283	1 Baseline Dark	V	V	WT	V_V_WT	0.012	0.765	1_V_V_WT	V_V_WT	1.78305983046917
1	-282	1 Baseline Dark	V	V	WT	V_V_WT	0	0.77	1_V_V_WT	V_V_WT	1.77667805311312
1	-281	1 Baseline Dark	V	V	WT	V_V_WT	0.033	0.794	1_V_V_WT	V_V_WT	1.77054918280236
1	-280	1 Baseline Dark	V	V	WT	V_V_WT	0	0.794	1_V_V_WT	V_V_WT	1.76469376010757
1	-279	1 Baseline Dark	V	V	WT	V_V_WT	0.02	0.76	1_V_V_WT	V_V_WT	1.759131154144
1	-278	1 Baseline Dark	V	V	WT	V_V_WT	0.039	0.779	1_V_V_WT	V_V_WT	1.75387970550015
1	-277	1 Baseline Dark	V	V	WT	V_V_WT	0.01	0.737	1_V_V_WT	V_V_WT	1.74895731589009
1	-276	1 Baseline Dark	V	V	WT	V_V_WT	0	0.728	1_V_V_WT	V_V_WT	1.74438068028725
1	-275	1 Baseline Dark	V	V	WT	V_V_WT	0.018	0.728	1_V_V_WT	V_V_WT	1.74016526451125
1	-274	1 Baseline Dark	V	V	WT	V_V_WT	0	0.733	1_V_V_WT	V_V_WT	1.73632627769286
1	-273	1 Baseline Dark	V	V	WT	V_V_WT	0	0.755	1_V_V_WT	V_V_WT	1.73287863530028
1	-272	1 Baseline Dark	V	V	WT	V_V_WT	0	0.763	1_V_V_WT	V_V_WT	1.72983577275215
1	-271	1 Baseline Dark	V	V	WT	V_V_WT	0.033	0.749	1_V_V_WT	V_V_WT	1.72720959060387
1	-270	1 Baseline Dark	V	V	WT	V_V_WT	0	0.702	1_V_V_WT	V_V_WT	1.72501134581248
1	-269	1 Baseline Dark	V	V	WT	V_V_WT	0.044	0.69	1_V_V_WT	V_V_WT	1.72325094102015
1	-268	1 Baseline Dark	V	V	WT	V_V_WT	0.007	0.639	1_V_V_WT	V_V_WT	1.72193757545752
1	-267	1 Baseline Dark	V	V	WT	V_V_WT	0	0.545	1_V_V_WT	V_V_WT	1.721078611796
1	-266	1 Baseline Dark	V	V	WT	V_V_WT	0	0.563	1_V_V_WT	V_V_WT	1.72067914394218
1	-265	1 Baseline Dark	V	V	WT	V_V_WT	0.007	0.534	1_V_V_WT	V_V_WT	1.72074233750483
1	-264	1 Baseline Dark	V	V	WT	V_V_WT	0	0.546	1_V_V_WT	V_V_WT	1.72127056130232
1	-263	1 Baseline Dark	V	V	WT	V_V_WT	0.022	0.647	1_V_V_WT	V_V_WT	1.72226456851929
1	-262	1 Baseline Dark	V	V	WT	V_V_WT	0.012	0.723	1_V_V_WT	V_V_WT	1.72372470382191
1	-261	1 Baseline Dark	V	V	WT	V_V_WT	0.011	0.7	1_V_V_WT	V_V_WT	1.72565090431974
1	-260	1 Baseline Dark	V	V	WT	V_V_WT	0	0.722	1_V_V_WT	V_V_WT	1.72804145748209
1	-259	1 Baseline Dark	V	V	WT	V_V_WT	0.021	0.738	1_V_V_WT	V_V_WT	1.73089424147722
1	-258	1 Baseline Dark	V	V	WT	V_V_WT	0	0.747	1_V_V_WT	V_V_WT	1.73420713073844
1	-257	1 Baseline Dark	V	V	WT	V_V_WT	0	0.764	1_V_V_WT	V_V_WT	1.73797762949334
1	-256	1 Baseline Dark	V	V	WT	V_V_WT	0	0.769	1_V_V_WT	V_V_WT	1.7422013729922
1	-255	1 Baseline Dark	V	V	WT	V_V_WT	0.03	0.758	1_V_V_WT	V_V_WT	1.74687217947724
1	-254	1 Baseline Dark	V	V	WT	V_V_WT	0.013	0.758	1_V_V_WT	V_V_WT	1.75198320980614
1	-253	1 Baseline Dark	V	V	WT	V_V_WT	0	0.772	1_V_V_WT	V_V_WT	1.75752607744934
1	-252	1 Baseline Dark	V	V	WT	V_V_WT	0.014	0.772	1_V_V_WT	V_V_WT	1.76349070945118
1	-251	1 Baseline Dark	V	V	WT	V_V_WT	0.024	0.753	1_V_V_WT	V_V_WT	1.76986552474737
1	-250	1 Baseline Dark	V	V	WT	V_V_WT	0	0.753	1_V_V_WT	V_V_WT	1.77663764201597
1	-249	1 Baseline Dark	V	V	WT	V_V_WT	0	0.766	1_V_V_WT	V_V_WT	1.78379311203974
1	-248	1 Baseline Dark	V	V	WT	V_V_WT	0.029	0.737	1_V_V_WT	V_V_WT	1.79131724898079
1	-247	1 Baseline Dark	V	V	WT	V_V_WT	0.012	0.756	1_V_V_WT	V_V_WT	1.79919522222955
1	-246	1 Baseline Dark	V	V	WT	V_V_WT	0	0.756	1_V_V_WT	V_V_WT	1.80741220630807
1	-245	1 Baseline Dark	V	V	WT	V_V_WT	0.008	0.748	1_V_V_WT	V_V_WT	1.81595337086261
1	-244	1 Baseline Dark	V	V	WT	V_V_WT	0.005	0.85	1_V_V_WT	V_V_WT	1.82480388951611
1	-243	1 Baseline Dark	V	V	WT	V_V_WT	0.022	0.873	1_V_V_WT	V_V_WT	1.83394893370478
1	-242	1 Baseline Dark	V	V	WT	V_V_WT	0.008	0.873	1_V_V_WT	V_V_WT	1.84337380601764
1	-241	1 Baseline Dark	V	V	WT	V_V_WT	0	0.84	1_V_V_WT	V_V_WT	1.85306448405147
1	-240	1 Baseline Dark	V	V	WT	V_V_WT	0	0.862	1_V_V_WT	V_V_WT	1.86300771150306
1	-239	1 Baseline Dark	V	V	WT	V_V_WT	0	0.818	1_V_V_WT	V_V_WT	1.87319059962109
1	-238	1 Baseline Dark	V	V	WT	V_V_WT	0.006	0.811	1_V_V_WT	V_V_WT	1.88360128903311
1	-237	1 Baseline Dark	V	V	WT	V_V_WT	0.01	0.864	1_V_V_WT	V_V_WT	1.89422923141184
1	-236	1 Baseline Dark	V	V	WT	V_V_WT	0.03	0.972	1_V_V_WT	V_V_WT	1.90506501666506
1	-235	1 Baseline Dark	V	V	WT	V_V_WT	0	0.986	1_V_V_WT	V_V_WT	1.91609969073256
1	-234	1 Baseline Dark	V	V	WT	V_V_WT	0.012	0.986	1_V_V_WT	V_V_WT	1.92732522629039
1	-233	1 Baseline Dark	V	V	WT	V_V_WT	0.101	0.964	1_V_V_WT	V_V_WT	1.93873404042586
1	-232	1 Baseline Dark	V	V	WT	V_V_WT	0.076	0.952	1_V_V_WT	V_V_WT	1.95031959779502
1	-231	1 Baseline Dark	V	V	WT	V_V_WT	0	0.941	1_V_V_WT	V_V_WT	1.96207653184634
1	-230	1 Baseline Dark	V	V	WT	V_V_WT	0.022	0.965	1_V_V_WT	V_V_WT	1.97400051504047
1	-229	1 Baseline Dark	V	V	WT	V_V_WT	0.016	0.975	1_V_V_WT	V_V_WT	1.98608800002976
1	-228	1 Baseline Dark	V	V	WT	V_V_WT	0.009	0.975	1_V_V_WT	V_V_WT	1.99833566827666
1	-227	1 Baseline Dark	V	V	WT	V_V_WT	0.017	1.005	1_V_V_WT	V_V_WT	2.01074056549994
1	-226	1 Baseline Dark	V	V	WT	V_V_WT	0.005	1.03	1_V_V_WT	V_V_WT	2.02329982782743
1	-225	1 Baseline Dark	V	V	WT	V_V_WT	0	1.051	1_V_V_WT	V_V_WT	2.03601058935463
1	-224	1 Baseline Dark	V	V	WT	V_V_WT	0	1.046	1_V_V_WT	V_V_WT	2.04886997988973
1	-223	1 Baseline Dark	V	V	WT	V_V_WT	0.026	1.046	1_V_V_WT	V_V_WT	2.06187513984103
1	-222	1 Baseline Dark	V	V	WT	V_V_WT	0	1.043	1_V_V_WT	V_V_WT	2.07502319638459
1	-221	1 Baseline Dark	V	V	WT	V_V_WT	0.014	1.031	1_V_V_WT	V_V_WT	2.08831115218425
1	-220	1 Baseline Dark	V	V	WT	V_V_WT	0	1.031	1_V_V_WT	V_V_WT	2.10173529776291
1	-219	1 Baseline Dark	V	V	WT	V_V_WT	0.033	1.031	1_V_V_WT	V_V_WT	2.11529096785362
1	-218	1 Baseline Dark	V	V	WT	V_V_WT	0.01	1.002	1_V_V_WT	V_V_WT	2.12897262037642
1	-217	1 Baseline Dark	V	V	WT	V_V_WT	0.029	0.99	1_V_V_WT	V_V_WT	2.14277431909707
1	-216	1 Baseline Dark	V	V	WT	V_V_WT	0	0.99	1_V_V_WT	V_V_WT	2.15668930702802
1	-215	1 Baseline Dark	V	V	WT	V_V_WT	0.01	1.004	1_V_V_WT	V_V_WT	2.17071061478553
1	-214	1 Baseline Dark	V	V	WT	V_V_WT	0.102	1.01	1_V_V_WT	V_V_WT	2.18483107142718
1	-213	1 Baseline Dark	V	V	WT	V_V_WT	0.023	1.074	1_V_V_WT	V_V_WT	2.19904245859767
1	-212	1 Baseline Dark	V	V	WT	V_V_WT	0	1.096	1_V_V_WT	V_V_WT	2.21333537139566
1	-211	1 Baseline Dark	V	V	WT	V_V_WT	0	1.1	1_V_V_WT	V_V_WT	2.22769928114291
1	-210	1 Baseline Dark	V	V	WT	V_V_WT	0.022	1.139	1_V_V_WT	V_V_WT	2.24212265405657
1	-209	1 Baseline Dark	V	V	WT	V_V_WT	0	1.139	1_V_V_WT	V_V_WT	2.25659319774618
1	-208	1 Baseline Dark	V	V	WT	V_V_WT	0	1.191	1_V_V_WT	V_V_WT	2.27109847102046
1	-207	1 Baseline Dark	V	V	WT	V_V_WT	0.053	1.181	1_V_V_WT	V_V_WT	2.28562596800868
1	-206	1 Baseline Dark	V	V	WT	V_V_WT	0.108	1.151	1_V_V_WT	V_V_WT	2.30016291306445
1	-205	1 Baseline Dark	V	V	WT	V_V_WT	0.021	1.151	1_V_V_WT	V_V_WT	2.31469645325615
1	-204	1 Baseline Dark	V	V	WT	V_V_WT	0	1.139	1_V_V_WT	V_V_WT	2.32921369692252
1	-203	1 Baseline Dark	V	V	WT	V_V_WT	0	1.038	1_V_V_WT	V_V_WT	2.34370174857992
1	-202	1 Baseline Dark	V	V	WT	V_V_WT	0	0.962	1_V_V_WT	V_V_WT	2.35814770599962
1	-201	1 Baseline Dark	V	V	WT	V_V_WT	0	0.962	1_V_V_WT	V_V_WT	2.37253875863685
1	-200	1 Baseline Dark	V	V	WT	V_V_WT	0.024	0.94	1_V_V_WT	V_V_WT	2.38686245674895
1	-199	1 Baseline Dark	V	V	WT	V_V_WT	0.031	0.924	1_V_V_WT	V_V_WT	2.40110644007882
1	-198	1 Baseline Dark	V	V	WT	V_V_WT	0	0.915	1_V_V_WT	V_V_WT	2.41525834518638
1	-197	1 Baseline Dark	V	V	WT	V_V_WT	0.03	0.898	1_V_V_WT	V_V_WT	2.42930594812914
1	-196	1 Baseline Dark	V	V	WT	V_V_WT	0.025	0.893	1_V_V_WT	V_V_WT	2.44323766436225
1	-195	1 Baseline Dark	V	V	WT	V_V_WT	0.051	0.897	1_V_V_WT	V_V_WT	2.45704268981173
1	-194	1 Baseline Dark	V	V	WT	V_V_WT	0.008	0.897	1_V_V_WT	V_V_WT	2.47071081750844
1	-193	1 Baseline Dark	V	V	WT	V_V_WT	0	0.871	1_V_V_WT	V_V_WT	2.48423204923453
1	-192	1 Baseline Dark	V	V	WT	V_V_WT	0.011	0.871	1_V_V_WT	V_V_WT	2.4975968002367
1	-191	1 Baseline Dark	V	V	WT	V_V_WT	0.012	0.857	1_V_V_WT	V_V_WT	2.51079584681802
1	-190	1 Baseline Dark	V	V	WT	V_V_WT	0	0.937	1_V_V_WT	V_V_WT	2.52382015961261
1	-189	1 Baseline Dark	V	V	WT	V_V_WT	0	0.904	1_V_V_WT	V_V_WT	2.53666074772969
1	-188	1 Baseline Dark	V	V	WT	V_V_WT	0	0.911	1_V_V_WT	V_V_WT	2.54930855446137
1	-187	1 Baseline Dark	V	V	WT	V_V_WT	0	0.928	1_V_V_WT	V_V_WT	2.56175413599066
1	-186	1 Baseline Dark	V	V	WT	V_V_WT	0	0.928	1_V_V_WT	V_V_WT	2.57398743217949
1	-185	1 Baseline Dark	V	V	WT	V_V_WT	0.022	0.918	1_V_V_WT	V_V_WT	2.58599754437937
1	-184	1 Baseline Dark	V	V	WT	V_V_WT	0.011	0.816	1_V_V_WT	V_V_WT	2.59777276308638
1	-183	1 Baseline Dark	V	V	WT	V_V_WT	0.086	0.793	1_V_V_WT	V_V_WT	2.60930120786275
1	-182	1 Baseline Dark	V	V	WT	V_V_WT	0.03	0.821	1_V_V_WT	V_V_WT	2.62057099631061
1	-181	1 Baseline Dark	V	V	WT	V_V_WT	0.004	0.831	1_V_V_WT	V_V_WT	2.63157000182754
1	-180	1 Baseline Dark	V	V	WT	V_V_WT	0.039	0.858	1_V_V_WT	V_V_WT	2.64228512539869
1	-179	1 Baseline Dark	V	V	WT	V_V_WT	0	0.872	1_V_V_WT	V_V_WT	2.6527027811543
1	-178	1 Baseline Dark	V	V	WT	V_V_WT	0.058	0.927	1_V_V_WT	V_V_WT	2.66280823010977
1	-177	1 Baseline Dark	V	V	WT	V_V_WT	0	0.894	1_V_V_WT	V_V_WT	2.67258544248244
1	-176	1 Baseline Dark	V	V	WT	V_V_WT	0	0.914	1_V_V_WT	V_V_WT	2.68201727655907
1	-175	1 Baseline Dark	V	V	WT	V_V_WT	0	0.926	1_V_V_WT	V_V_WT	2.69108581947032
1	-174	1 Baseline Dark	V	V	WT	V_V_WT	0	0.987	1_V_V_WT	V_V_WT	2.69977297099959
1	-173	1 Baseline Dark	V	V	WT	V_V_WT	0	1.027	1_V_V_WT	V_V_WT	2.70806048023635
1	-172	1 Baseline Dark	V	V	WT	V_V_WT	0	1.081	1_V_V_WT	V_V_WT	2.71593017021747
1	-171	1 Baseline Dark	V	V	WT	V_V_WT	0	1.105	1_V_V_WT	V_V_WT	2.72336447682337
1	-170	1 Baseline Dark	V	V	WT	V_V_WT	0	1.099	1_V_V_WT	V_V_WT	2.73034669147769
1	-169	1 Baseline Dark	V	V	WT	V_V_WT	0	1.068	1_V_V_WT	V_V_WT	2.73686066246632
1	-168	1 Baseline Dark	V	V	WT	V_V_WT	0	1.068	1_V_V_WT	V_V_WT	2.74289168934786
1	-167	1 Baseline Dark	V	V	WT	V_V_WT	0	1.173	1_V_V_WT	V_V_WT	2.74842598001757
1	-166	1 Baseline Dark	V	V	WT	V_V_WT	0	1.16	1_V_V_WT	V_V_WT	2.75345254891751
1	-165	1 Baseline Dark	V	V	WT	V_V_WT	0.004	1.162	1_V_V_WT	V_V_WT	2.75796346847229
1	-164	1 Baseline Dark	V	V	WT	V_V_WT	0	1.197	1_V_V_WT	V_V_WT	2.76195144441557
1	-163	1 Baseline Dark	V	V	WT	V_V_WT	0	1.234	1_V_V_WT	V_V_WT	2.7654100360281
1	-162	1 Baseline Dark	V	V	WT	V_V_WT	0	1.263	1_V_V_WT	V_V_WT	2.76833712005138
1	-161	1 Baseline Dark	V	V	WT	V_V_WT	0	1.258	1_V_V_WT	V_V_WT	2.77073600529732
1	-160	1 Baseline Dark	V	V	WT	V_V_WT	0.08	1.276	1_V_V_WT	V_V_WT	2.7726147159154
1	-159	1 Baseline Dark	V	V	WT	V_V_WT	0	1.374	1_V_V_WT	V_V_WT	2.773983221461
1	-158	1 Baseline Dark	V	V	WT	V_V_WT	0.017	1.389	1_V_V_WT	V_V_WT	2.77485646016283
1	-157	1 Baseline Dark	V	V	WT	V_V_WT	0.046	1.402	1_V_V_WT	V_V_WT	2.77525434506338
1	-156	1 Baseline Dark	V	V	WT	V_V_WT	0	1.418	1_V_V_WT	V_V_WT	2.77519778114774
1	-155	1 Baseline Dark	V	V	WT	V_V_WT	0	1.474	1_V_V_WT	V_V_WT	2.77470767149147
1	-154	1 Baseline Dark	V	V	WT	V_V_WT	0	1.463	1_V_V_WT	V_V_WT	2.77380575426269
1	-153	1 Baseline Dark	V	V	WT	V_V_WT	0	1.377	1_V_V_WT	V_V_WT	2.7725170935778
1	-152	1 Baseline Dark	V	V	WT	V_V_WT	0.028	1.347	1_V_V_WT	V_V_WT	2.7708682450451
1	-151	1 Baseline Dark	V	V	WT	V_V_WT	0.01	1.349	1_V_V_WT	V_V_WT	2.7688884048743
1	-150	1 Baseline Dark	V	V	WT	V_V_WT	0.049	1.319	1_V_V_WT	V_V_WT	2.76660742811686
1	-149	1 Baseline Dark	V	V	WT	V_V_WT	0.014	1.35	1_V_V_WT	V_V_WT	2.76405547360799
1	-148	1 Baseline Dark	V	V	WT	V_V_WT	0.055	1.363	1_V_V_WT	V_V_WT	2.76126391671681
1	-147	1 Baseline Dark	V	V	WT	V_V_WT	0.02	1.4	1_V_V_WT	V_V_WT	2.7582644372284
1	-146	1 Baseline Dark	V	V	WT	V_V_WT	0.128	1.412	1_V_V_WT	V_V_WT	2.75508858343911
1	-145	1 Baseline Dark	V	V	WT	V_V_WT	0.033	1.412	1_V_V_WT	V_V_WT	2.75176738029564
1	-144	1 Baseline Dark	V	V	WT	V_V_WT	0.061	1.426	1_V_V_WT	V_V_WT	2.74833172278658
1	-143	1 Baseline Dark	V	V	WT	V_V_WT	0.04	1.466	1_V_V_WT	V_V_WT	2.74481191137523
1	-142	1 Baseline Dark	V	V	WT	V_V_WT	0.054	1.491	1_V_V_WT	V_V_WT	2.74123513124831
1	-141	1 Baseline Dark	V	V	WT	V_V_WT	0.024	1.514	1_V_V_WT	V_V_WT	2.73762501384653
1	-140	1 Baseline Dark	V	V	WT	V_V_WT	0.018	1.564	1_V_V_WT	V_V_WT	2.73400342135194
1	-139	1 Baseline Dark	V	V	WT	V_V_WT	0	1.577	1_V_V_WT	V_V_WT	2.73038814503306
1	-138	1 Baseline Dark	V	V	WT	V_V_WT	0	1.598	1_V_V_WT	V_V_WT	2.72679469303732
1	-137	1 Baseline Dark	V	V	WT	V_V_WT	0.135	1.635	1_V_V_WT	V_V_WT	2.72323221190644
1	-136	1 Baseline Dark	V	V	WT	V_V_WT	0.012	1.68	1_V_V_WT	V_V_WT	2.71970319221641
1	-135	1 Baseline Dark	V	V	WT	V_V_WT	0.053	1.692	1_V_V_WT	V_V_WT	2.7162087711784
1	-134	1 Baseline Dark	V	V	WT	V_V_WT	0.043	1.706	1_V_V_WT	V_V_WT	2.71275008624889
1	-133	1 Baseline Dark	V	V	WT	V_V_WT	0.037	1.757	1_V_V_WT	V_V_WT	2.70932827564716
1	-132	1 Baseline Dark	V	V	WT	V_V_WT	0.04	1.767	1_V_V_WT	V_V_WT	2.70594291352163
1	-131	1 Baseline Dark	V	V	WT	V_V_WT	0.007	1.899	1_V_V_WT	V_V_WT	2.70258732146587
1	-130	1 Baseline Dark	V	V	WT	V_V_WT	0.018	1.849	1_V_V_WT	V_V_WT	2.69925324982068
1	-129	1 Baseline Dark	V	V	WT	V_V_WT	0.098	1.859	1_V_V_WT	V_V_WT	2.69593245640685
1	-128	1 Baseline Dark	V	V	WT	V_V_WT	0.015	1.866	1_V_V_WT	V_V_WT	2.69261533459903
1	-127	1 Baseline Dark	V	V	WT	V_V_WT	0.013	1.857	1_V_V_WT	V_V_WT	2.68928683421441
1	-126	1 Baseline Dark	V	V	WT	V_V_WT	0.016	1.889	1_V_V_WT	V_V_WT	2.68592941805723
1	-125	1 Baseline Dark	V	V	WT	V_V_WT	0.078	1.889	1_V_V_WT	V_V_WT	2.68252005885723
1	-124	1 Baseline Dark	V	V	WT	V_V_WT	0	1.896	1_V_V_WT	V_V_WT	2.67902987527195
1	-123	1 Baseline Dark	V	V	WT	V_V_WT	0	1.932	1_V_V_WT	V_V_WT	2.67542512550997
1	-122	1 Baseline Dark	V	V	WT	V_V_WT	0	1.995	1_V_V_WT	V_V_WT	2.67166831489158
1	-121	1 Baseline Dark	V	V	WT	V_V_WT	0.006	2.02	1_V_V_WT	V_V_WT	2.66771959530366
1	-120	1 Baseline Dark	V	V	WT	V_V_WT	0.009	1.975	1_V_V_WT	V_V_WT	2.66353868382703
1	-119	1 Baseline Dark	V	V	WT	V_V_WT	0.031	1.995	1_V_V_WT	V_V_WT	2.65908525740385
1	-118	1 Baseline Dark	V	V	WT	V_V_WT	0.071	1.992	1_V_V_WT	V_V_WT	2.65431941212697
1	-117	1 Baseline Dark	V	V	WT	V_V_WT	0.037	1.984	1_V_V_WT	V_V_WT	2.64920355041766
1	-116	1 Baseline Dark	V	V	WT	V_V_WT	0.012	1.893	1_V_V_WT	V_V_WT	2.64370301719815
1	-115	1 Baseline Dark	V	V	WT	V_V_WT	0	1.875	1_V_V_WT	V_V_WT	2.63778479321883
1	-114	1 Baseline Dark	V	V	WT	V_V_WT	0.014	1.824	1_V_V_WT	V_V_WT	2.63141988161503
1	-113	1 Baseline Dark	V	V	WT	V_V_WT	0.04	1.823	1_V_V_WT	V_V_WT	2.62458030448731
1	-112	1 Baseline Dark	V	V	WT	V_V_WT	0.025	1.799	1_V_V_WT	V_V_WT	2.61723949824544
1	-111	1 Baseline Dark	V	V	WT	V_V_WT	0.023	1.813	1_V_V_WT	V_V_WT	2.6093781295878
1	-110	1 Baseline Dark	V	V	WT	V_V_WT	0.05	1.805	1_V_V_WT	V_V_WT	2.60098589920884
1	-109	1 Baseline Dark	V	V	WT	V_V_WT	0.013	1.824	1_V_V_WT	V_V_WT	2.5920618696097
1	-108	1 Baseline Dark	V	V	WT	V_V_WT	0.021	1.843	1_V_V_WT	V_V_WT	2.58261458660751
1	-107	1 Baseline Dark	V	V	WT	V_V_WT	0.037	1.75	1_V_V_WT	V_V_WT	2.57266197707568
1	-106	1 Baseline Dark	V	V	WT	V_V_WT	0.045	1.816	1_V_V_WT	V_V_WT	2.56222963041697
1	-105	1 Baseline Dark	V	V	WT	V_V_WT	0.016	1.763	1_V_V_WT	V_V_WT	2.55134597574657
1	-104	1 Baseline Dark	V	V	WT	V_V_WT	0.014	1.72	1_V_V_WT	V_V_WT	2.54004592062936
1	-103	1 Baseline Dark	V	V	WT	V_V_WT	0.051	1.683	1_V_V_WT	V_V_WT	2.52837041729109
1	-102	1 Baseline Dark	V	V	WT	V_V_WT	0.01	1.676	1_V_V_WT	V_V_WT	2.51636160271505
1	-101	1 Baseline Dark	V	V	WT	V_V_WT	0.132	1.669	1_V_V_WT	V_V_WT	2.50406160840429
1	-100	1 Baseline Dark	V	V	WT	V_V_WT	0.03	1.651	1_V_V_WT	V_V_WT	2.49151296295709
1	-99	1 Baseline Dark	V	V	WT	V_V_WT	0.01	1.589	1_V_V_WT	V_V_WT	2.47875976069316
1	-98	1 Baseline Dark	V	V	WT	V_V_WT	0.024	1.591	1_V_V_WT	V_V_WT	2.46584641351199
1	-97	1 Baseline Dark	V	V	WT	V_V_WT	0.037	1.578	1_V_V_WT	V_V_WT	2.45281704300441
1	-96	1 Baseline Dark	V	V	WT	V_V_WT	0.032	1.573	1_V_V_WT	V_V_WT	2.43971568899204
1	-95	1 Baseline Dark	V	V	WT	V_V_WT	0	1.528	1_V_V_WT	V_V_WT	2.42658563800913
1	-94	1 Baseline Dark	V	V	WT	V_V_WT	0.007	1.59	1_V_V_WT	V_V_WT	2.41346616118787
1	-93	1 Baseline Dark	V	V	WT	V_V_WT	0.036	1.633	1_V_V_WT	V_V_WT	2.40039074167717
1	-92	1 Baseline Dark	V	V	WT	V_V_WT	0.091	1.651	1_V_V_WT	V_V_WT	2.38738727125061
1	-91	1 Baseline Dark	V	V	WT	V_V_WT	0.035	1.655	1_V_V_WT	V_V_WT	2.37448248944363
1	-90	1 Baseline Dark	V	V	WT	V_V_WT	0.004	1.646	1_V_V_WT	V_V_WT	2.36170156013486
1	-89	1 Baseline Dark	V	V	WT	V_V_WT	0.034	1.615	1_V_V_WT	V_V_WT	2.3490617239474
1	-88	1 Baseline Dark	V	V	WT	V_V_WT	0.052	1.544	1_V_V_WT	V_V_WT	2.33657037144941
1	-87	1 Baseline Dark	V	V	WT	V_V_WT	0.012	1.507	1_V_V_WT	V_V_WT	2.3242264993339
1	-86	1 Baseline Dark	V	V	WT	V_V_WT	0.037	1.495	1_V_V_WT	V_V_WT	2.3120274109489
1	-85	1 Baseline Dark	V	V	WT	V_V_WT	0.015	1.526	1_V_V_WT	V_V_WT	2.29996882074034
1	-84	1 Baseline Dark	V	V	WT	V_V_WT	0.01	1.533	1_V_V_WT	V_V_WT	2.28804007194258
1	-83	1 Baseline Dark	V	V	WT	V_V_WT	0.039	1.511	1_V_V_WT	V_V_WT	2.27622757069072
1	-82	1 Baseline Dark	V	V	WT	V_V_WT	0.03	1.486	1_V_V_WT	V_V_WT	2.26451234568675
1	-81	1 Baseline Dark	V	V	WT	V_V_WT	0.038	1.503	1_V_V_WT	V_V_WT	2.25287407549811
1	-80	1 Baseline Dark	V	V	WT	V_V_WT	0.01	1.469	1_V_V_WT	V_V_WT	2.2412917168439
1	-79	1 Baseline Dark	V	V	WT	V_V_WT	0.019	1.476	1_V_V_WT	V_V_WT	2.22974132622668
1	-78	1 Baseline Dark	V	V	WT	V_V_WT	0.019	1.455	1_V_V_WT	V_V_WT	2.21819806093392
1	-77	1 Baseline Dark	V	V	WT	V_V_WT	0.042	1.418	1_V_V_WT	V_V_WT	2.20663637247275
1	-76	1 Baseline Dark	V	V	WT	V_V_WT	0.078	1.466	1_V_V_WT	V_V_WT	2.1950305399039
1	-75	1 Baseline Dark	V	V	WT	V_V_WT	0	1.45	1_V_V_WT	V_V_WT	2.18335562438083
1	-74	1 Baseline Dark	V	V	WT	V_V_WT	0	1.466	1_V_V_WT	V_V_WT	2.17159091826207
1	-73	1 Baseline Dark	V	V	WT	V_V_WT	0	1.415	1_V_V_WT	V_V_WT	2.15972097259652
1	-72	1 Baseline Dark	V	V	WT	V_V_WT	0.033	1.405	1_V_V_WT	V_V_WT	2.14773144193905
1	-71	1 Baseline Dark	V	V	WT	V_V_WT	0	1.273	1_V_V_WT	V_V_WT	2.13560798829304
1	-70	1 Baseline Dark	V	V	WT	V_V_WT	0	1.243	1_V_V_WT	V_V_WT	2.12333868186686
1	-69	1 Baseline Dark	V	V	WT	V_V_WT	0.036	1.233	1_V_V_WT	V_V_WT	2.11092123351649
1	-68	1 Baseline Dark	V	V	WT	V_V_WT	0.017	1.22	1_V_V_WT	V_V_WT	2.09835576474903
1	-67	1 Baseline Dark	V	V	WT	V_V_WT	0	1.195	1_V_V_WT	V_V_WT	2.08564558485848
1	-66	1 Baseline Dark	V	V	WT	V_V_WT	0.011	1.163	1_V_V_WT	V_V_WT	2.072810116455
1	-65	1 Baseline Dark	V	V	WT	V_V_WT	0.033	1.163	1_V_V_WT	V_V_WT	2.05988903031428
1	-64	1 Baseline Dark	V	V	WT	V_V_WT	0.062	1.156	1_V_V_WT	V_V_WT	2.0469395213155
1	-63	1 Baseline Dark	V	V	WT	V_V_WT	0.043	1.12	1_V_V_WT	V_V_WT	2.03402232039176
1	-62	1 Baseline Dark	V	V	WT	V_V_WT	0.018	1.038	1_V_V_WT	V_V_WT	2.02119815846714
1	-61	1 Baseline Dark	V	V	WT	V_V_WT	0.01	1.003	1_V_V_WT	V_V_WT	2.00852776888678
1	-60	1 Baseline Dark	V	V	WT	V_V_WT	0	1.008	1_V_V_WT	V_V_WT	1.99607556971026
1	-59	1 Baseline Dark	V	V	WT	V_V_WT	0	0.974	1_V_V_WT	V_V_WT	1.98392432861428
1	-58	1 Baseline Dark	V	V	WT	V_V_WT	0	0.922	1_V_V_WT	V_V_WT	1.97217484242531
1	-57	1 Baseline Dark	V	V	WT	V_V_WT	0	0.91	1_V_V_WT	V_V_WT	1.96093150217358
1	-56	1 Baseline Dark	V	V	WT	V_V_WT	0	0.873	1_V_V_WT	V_V_WT	1.95029869160943
1	-55	1 Baseline Dark	V	V	WT	V_V_WT	0.031	0.858	1_V_V_WT	V_V_WT	1.94038079757277
1	-54	1 Baseline Dark	V	V	WT	V_V_WT	0.021	0.848	1_V_V_WT	V_V_WT	1.93128220964881
1	-53	1 Baseline Dark	V	V	WT	V_V_WT	0.018	0.821	1_V_V_WT	V_V_WT	1.92310731350791
1	-52	1 Baseline Dark	V	V	WT	V_V_WT	0	0.804	1_V_V_WT	V_V_WT	1.91596049571639
1	-51	1 Baseline Dark	V	V	WT	V_V_WT	0.04	0.766	1_V_V_WT	V_V_WT	1.90994752725064
1	-50	1 Baseline Dark	V	V	WT	V_V_WT	0.016	0.756	1_V_V_WT	V_V_WT	1.90518069086792
1	-49	1 Baseline Dark	V	V	WT	V_V_WT	0.02	0.737	1_V_V_WT	V_V_WT	1.90177811081879
1	-48	1 Baseline Dark	V	V	WT	V_V_WT	0	0.777	1_V_V_WT	V_V_WT	1.89986119631231
1	-47	1 Baseline Dark	V	V	WT	V_V_WT	0	0.735	1_V_V_WT	V_V_WT	1.89955235938793
1	-46	1 Baseline Dark	V	V	WT	V_V_WT	0.093	0.666	1_V_V_WT	V_V_WT	1.90097333046035
1	-45	1 Baseline Dark	V	V	WT	V_V_WT	0	0.679	1_V_V_WT	V_V_WT	1.90424271149143
1	-44	1 Baseline Dark	V	V	WT	V_V_WT	0.03	0.687	1_V_V_WT	V_V_WT	1.90947665194935
1	-43	1 Baseline Dark	V	V	WT	V_V_WT	0	0.706	1_V_V_WT	V_V_WT	1.91678468326274
1	-42	1 Baseline Dark	V	V	WT	V_V_WT	0	0.679	1_V_V_WT	V_V_WT	1.92627222730342
1	-41	1 Baseline Dark	V	V	WT	V_V_WT	0	0.679	1_V_V_WT	V_V_WT	1.93803210701175
1	-40	1 Baseline Dark	V	V	WT	V_V_WT	0	0.679	1_V_V_WT	V_V_WT	1.95214039305783
1	-39	1 Baseline Dark	V	V	WT	V_V_WT	0	0.643	1_V_V_WT	V_V_WT	1.96865455523461
1	-38	1 Baseline Dark	V	V	WT	V_V_WT	0.011	0.626	1_V_V_WT	V_V_WT	1.98761188619515
1	-37	1 Baseline Dark	V	V	WT	V_V_WT	0.012	0.644	1_V_V_WT	V_V_WT	2.00902823207308
1	-36	1 Baseline Dark	V	V	WT	V_V_WT	0	0.675	1_V_V_WT	V_V_WT	2.03289705236473
1	-35	1 Baseline Dark	V	V	WT	V_V_WT	0	0.653	1_V_V_WT	V_V_WT	2.05918882461247
1	-34	1 Baseline Dark	V	V	WT	V_V_WT	0	0.591	1_V_V_WT	V_V_WT	2.08785079545988
1	-33	1 Baseline Dark	V	V	WT	V_V_WT	0	0.548	1_V_V_WT	V_V_WT	2.11880710351864
1	-32	1 Baseline Dark	V	V	WT	V_V_WT	0.009	0.586	1_V_V_WT	V_V_WT	2.15196288450249
1	-31	1 Baseline Dark	V	V	WT	V_V_WT	0	0.603	1_V_V_WT	V_V_WT	2.18721603404616
1	-30	1 Baseline Dark	V	V	WT	V_V_WT	0.009	0.655	1_V_V_WT	V_V_WT	2.2244473698908
1	-29	1 Baseline Dark	V	V	WT	V_V_WT	0	0.702	1_V_V_WT	V_V_WT	2.26351841133526
1	-28	1 Baseline Dark	V	V	WT	V_V_WT	0	0.736	1_V_V_WT	V_V_WT	2.30427567955501
1	-27	1 Baseline Dark	V	V	WT	V_V_WT	0	0.789	1_V_V_WT	V_V_WT	2.34656048729528
1	-26	1 Baseline Dark	V	V	WT	V_V_WT	0	0.831	1_V_V_WT	V_V_WT	2.39020507951845
1	-25	1 Baseline Dark	V	V	WT	V_V_WT	0	0.865	1_V_V_WT	V_V_WT	2.4350379455993
1	-24	1 Baseline Dark	V	V	WT	V_V_WT	0	0.861	1_V_V_WT	V_V_WT	2.4808816295214
1	-23	1 Baseline Dark	V	V	WT	V_V_WT	0.012	0.951	1_V_V_WT	V_V_WT	2.52755652343594
1	-22	1 Baseline Dark	V	V	WT	V_V_WT	0.013	1.038	1_V_V_WT	V_V_WT	2.57488013916982
1	-21	1 Baseline Dark	V	V	WT	V_V_WT	0	1.056	1_V_V_WT	V_V_WT	2.62266833994578
1	-20	1 Baseline Dark	V	V	WT	V_V_WT	0	1.118	1_V_V_WT	V_V_WT	2.67073674755682
1	-19	1 Baseline Dark	V	V	WT	V_V_WT	0	1.167	1_V_V_WT	V_V_WT	2.71890188681857
1	-18	1 Baseline Dark	V	V	WT	V_V_WT	0.059	1.281	1_V_V_WT	V_V_WT	2.76698516340611
1	-17	1 Baseline Dark	V	V	WT	V_V_WT	0	1.336	1_V_V_WT	V_V_WT	2.81481539554114
1	-16	1 Baseline Dark	V	V	WT	V_V_WT	0.009	1.297	1_V_V_WT	V_V_WT	2.8622306092209
1	-15	1 Baseline Dark	V	V	WT	V_V_WT	0.013	1.337	1_V_V_WT	V_V_WT	2.90907957424712
1	-14	1 Baseline Dark	V	V	WT	V_V_WT	0.008	1.372	1_V_V_WT	V_V_WT	2.95522308595112
1	-13	1 Baseline Dark	V	V	WT	V_V_WT	0.019	1.443	1_V_V_WT	V_V_WT	3.00053267378608
1	-12	1 Baseline Dark	V	V	WT	V_V_WT	0.006	1.517	1_V_V_WT	V_V_WT	3.04488442117928
1	-11	1 Baseline Dark	V	V	WT	V_V_WT	0	1.605	1_V_V_WT	V_V_WT	3.08816630058303
1	-10	1 Baseline Dark	V	V	WT	V_V_WT	0	1.704	1_V_V_WT	V_V_WT	3.13027826564183
1	-9	1 Baseline Dark	V	V	WT	V_V_WT	0	1.741	1_V_V_WT	V_V_WT	3.17112498742669
1	-8	1 Baseline Dark	V	V	WT	V_V_WT	0	1.794	1_V_V_WT	V_V_WT	3.21062265575522
1	-7	1 Baseline Dark	V	V	WT	V_V_WT	0.018	1.839	1_V_V_WT	V_V_WT	3.24870077494008
1	-6	1 Baseline Dark	V	V	WT	V_V_WT	0.042	1.876	1_V_V_WT	V_V_WT	3.2852994337927
1	-5	1 Baseline Dark	V	V	WT	V_V_WT	0.011	1.935	1_V_V_WT	V_V_WT	3.32036081861713
1	-4	1 Baseline Dark	V	V	WT	V_V_WT	0	1.96	1_V_V_WT	V_V_WT	3.35382711000535
1	-3	1 Baseline Dark	V	V	WT	V_V_WT	0	2.012	1_V_V_WT	V_V_WT	3.38564182082303
1	-2	1 Baseline Dark	V	V	WT	V_V_WT	0.056	2.019	1_V_V_WT	V_V_WT	3.41575375344802
1	-1	1 Baseline Dark	V	V	WT	V_V_WT	0.027	2.041	1_V_V_WT	V_V_WT	3.44411392388829
1	0	2 Light	V	V	WT	V_V_WT	0.052	2.081	1_V_V_WT	V_V_WT	3.47067754523378
1	1	2 Light	V	V	WT	V_V_WT	0.047	2.09	1_V_V_WT	V_V_WT	3.49540338744987
1	2	2 Light	V	V	WT	V_V_WT	0.034	2.132	1_V_V_WT	V_V_WT	3.51825116267577
1	3	2 Light	V	V	WT	V_V_WT	0.053	2.149	1_V_V_WT	V_V_WT	3.53918182357484
1	4	2 Light	V	V	WT	V_V_WT	0.042	2.176	1_V_V_WT	V_V_WT	3.5581570378174
1	5	2 Light	V	V	WT	V_V_WT	0.065	2.181	1_V_V_WT	V_V_WT	3.57513850064233
1	6	2 Light	V	V	WT	V_V_WT	0.017	2.222	1_V_V_WT	V_V_WT	3.59008788632406
1	7	2 Light	V	V	WT	V_V_WT	0.108	2.232	1_V_V_WT	V_V_WT	3.60296687037757
1	8	2 Light	V	V	WT	V_V_WT	0.087	2.237	1_V_V_WT	V_V_WT	3.61373712501489
1	9	2 Light	V	V	WT	V_V_WT	0.058	2.245	1_V_V_WT	V_V_WT	3.62236009517396
1	10	2 Light	V	V	WT	V_V_WT	0.078	2.255	1_V_V_WT	V_V_WT	3.62879630549419
1	11	2 Light	V	V	WT	V_V_WT	0.069	2.283	1_V_V_WT	V_V_WT	3.63300600007071
1	12	2 Light	V	V	WT	V_V_WT	0.114	2.259	1_V_V_WT	V_V_WT	3.6349492975664
1	13	2 Light	V	V	WT	V_V_WT	0.055	2.291	1_V_V_WT	V_V_WT	3.63458692427736
1	14	2 Light	V	V	WT	V_V_WT	0.054	2.304	1_V_V_WT	V_V_WT	3.63188132239876
1	15	2 Light	V	V	WT	V_V_WT	0.04	2.291	1_V_V_WT	V_V_WT	3.62679799500613
1	16	2 Light	V	V	WT	V_V_WT	0.065	2.301	1_V_V_WT	V_V_WT	3.61930702120737
1	17	2 Light	V	V	WT	V_V_WT	0.071	2.299	1_V_V_WT	V_V_WT	3.60938341467105
1	18	2 Light	V	V	WT	V_V_WT	0.074	2.302	1_V_V_WT	V_V_WT	3.5970048932869
1	19	2 Light	V	V	WT	V_V_WT	0.088	2.302	1_V_V_WT	V_V_WT	3.58215785076964
1	20	2 Light	V	V	WT	V_V_WT	0.099	2.311	1_V_V_WT	V_V_WT	3.56483833564327
1	21	2 Light	V	V	WT	V_V_WT	0.037	2.325	1_V_V_WT	V_V_WT	3.54504704443765
1	22	2 Light	V	V	WT	V_V_WT	0.064	2.371	1_V_V_WT	V_V_WT	3.52279824891937
1	23	2 Light	V	V	WT	V_V_WT	0.057	2.36	1_V_V_WT	V_V_WT	3.49812073446338
1	24	2 Light	V	V	WT	V_V_WT	0.037	2.358	1_V_V_WT	V_V_WT	3.47104976873886
1	25	2 Light	V	V	WT	V_V_WT	0.059	2.408	1_V_V_WT	V_V_WT	3.44163847336408
1	26	2 Light	V	V	WT	V_V_WT	0.025	2.422	1_V_V_WT	V_V_WT	3.40995851616722
1	27	2 Light	V	V	WT	V_V_WT	0.052	2.434	1_V_V_WT	V_V_WT	3.37608532641875
1	28	2 Light	V	V	WT	V_V_WT	0.016	2.387	1_V_V_WT	V_V_WT	3.34009432873346
1	29	2 Light	V	V	WT	V_V_WT	0.022	2.377	1_V_V_WT	V_V_WT	3.3020609506674
1	30	2 Light	V	V	WT	V_V_WT	0.049	2.348	1_V_V_WT	V_V_WT	3.26206061805398
1	31	2 Light	V	V	WT	V_V_WT	0.009	2.318	1_V_V_WT	V_V_WT	3.2201729921321
1	32	2 Light	V	V	WT	V_V_WT	0.042	2.289	1_V_V_WT	V_V_WT	3.17649878934003
1	33	2 Light	V	V	WT	V_V_WT	0.017	2.25	1_V_V_WT	V_V_WT	3.13116339121239
1	34	2 Light	V	V	WT	V_V_WT	0.027	2.233	1_V_V_WT	V_V_WT	3.08431208781294
1	35	2 Light	V	V	WT	V_V_WT	0.005	2.168	1_V_V_WT	V_V_WT	3.03609752301
1	36	2 Light	V	V	WT	V_V_WT	0.041	2.189	1_V_V_WT	V_V_WT	2.98668902452657
1	37	2 Light	V	V	WT	V_V_WT	0.022	2.138	1_V_V_WT	V_V_WT	2.93627416674894
1	38	2 Light	V	V	WT	V_V_WT	0.018	2.059	1_V_V_WT	V_V_WT	2.88505629065564
1	39	2 Light	V	V	WT	V_V_WT	0.008	2.021	1_V_V_WT	V_V_WT	2.8332500670152
1	40	2 Light	V	V	WT	V_V_WT	0.01	1.96	1_V_V_WT	V_V_WT	2.78107346250304
1	41	2 Light	V	V	WT	V_V_WT	0.028	1.897	1_V_V_WT	V_V_WT	2.72874894790071
1	42	2 Light	V	V	WT	V_V_WT	0.035	1.79	1_V_V_WT	V_V_WT	2.67650009894745
1	43	2 Light	V	V	WT	V_V_WT	0.032	1.742	1_V_V_WT	V_V_WT	2.62454976998525
1	44	2 Light	V	V	WT	V_V_WT	0.022	1.688	1_V_V_WT	V_V_WT	2.57311832258392
1	45	2 Light	V	V	WT	V_V_WT	0	1.648	1_V_V_WT	V_V_WT	2.52242550182893
1	46	2 Light	V	V	WT	V_V_WT	0.018	1.593	1_V_V_WT	V_V_WT	2.47268870339944
1	47	2 Light	V	V	WT	V_V_WT	0.017	1.575	1_V_V_WT	V_V_WT	2.42411593048514
1	48	2 Light	V	V	WT	V_V_WT	0.009	1.616	1_V_V_WT	V_V_WT	2.37691283475633
1	49	2 Light	V	V	WT	V_V_WT	0	1.555	1_V_V_WT	V_V_WT	2.33128507029362
1	50	2 Light	V	V	WT	V_V_WT	0.009	1.456	1_V_V_WT	V_V_WT	2.28743828982387
1	51	2 Light	V	V	WT	V_V_WT	0.014	1.424	1_V_V_WT	V_V_WT	2.24557360104935
1	52	2 Light	V	V	WT	V_V_WT	0.046	1.36	1_V_V_WT	V_V_WT	2.20586910680435
1	53	2 Light	V	V	WT	V_V_WT	0.007	1.303	1_V_V_WT	V_V_WT	2.16847413975849
1	54	2 Light	V	V	WT	V_V_WT	0.04	1.273	1_V_V_WT	V_V_WT	2.1335081539041
1	55	2 Light	V	V	WT	V_V_WT	0.061	1.247	1_V_V_WT	V_V_WT	2.10106010709765
1	56	2 Light	V	V	WT	V_V_WT	0.014	1.233	1_V_V_WT	V_V_WT	2.07118833761733
1	57	2 Light	V	V	WT	V_V_WT	0.012	1.202	1_V_V_WT	V_V_WT	2.04392093622753
1	58	2 Light	V	V	WT	V_V_WT	0.009	1.208	1_V_V_WT	V_V_WT	2.01926128797083
1	59	2 Light	V	V	WT	V_V_WT	0.017	1.257	1_V_V_WT	V_V_WT	1.99720345718357
1	60	2 Light	V	V	WT	V_V_WT	0.023	1.217	1_V_V_WT	V_V_WT	1.97771980869242
1	61	2 Light	V	V	WT	V_V_WT	0.017	1.248	1_V_V_WT	V_V_WT	1.96076206811135
1	62	2 Light	V	V	WT	V_V_WT	0.005	1.25	1_V_V_WT	V_V_WT	1.94627789207498
1	63	2 Light	V	V	WT	V_V_WT	0.014	1.272	1_V_V_WT	V_V_WT	1.93421221070643
1	64	2 Light	V	V	WT	V_V_WT	0.025	1.299	1_V_V_WT	V_V_WT	1.92449903690301
1	65	2 Light	V	V	WT	V_V_WT	0	1.313	1_V_V_WT	V_V_WT	1.91706795204978
1	66	2 Light	V	V	WT	V_V_WT	0.038	1.324	1_V_V_WT	V_V_WT	1.91184171937357
1	67	2 Light	V	V	WT	V_V_WT	0.057	1.311	1_V_V_WT	V_V_WT	1.90874073570443
1	68	2 Light	V	V	WT	V_V_WT	0.008	1.302	1_V_V_WT	V_V_WT	1.9076825957256
1	69	2 Light	V	V	WT	V_V_WT	0.02	1.308	1_V_V_WT	V_V_WT	1.90858389648012
1	70	2 Light	V	V	WT	V_V_WT	0.017	1.35	1_V_V_WT	V_V_WT	1.91136308621858
1	71	2 Light	V	V	WT	V_V_WT	0.006	1.337	1_V_V_WT	V_V_WT	1.91594195008377
1	72	2 Light	V	V	WT	V_V_WT	0.007	1.315	1_V_V_WT	V_V_WT	1.92224452099859
1	73	2 Light	V	V	WT	V_V_WT	0.007	1.294	1_V_V_WT	V_V_WT	1.9302026416014
1	74	2 Light	V	V	WT	V_V_WT	0	1.289	1_V_V_WT	V_V_WT	1.93975684136693
1	75	2 Light	V	V	WT	V_V_WT	0	1.348	1_V_V_WT	V_V_WT	1.95085165384115
1	76	2 Light	V	V	WT	V_V_WT	0.01	1.383	1_V_V_WT	V_V_WT	1.96344277762752
1	77	2 Light	V	V	WT	V_V_WT	0.053	1.379	1_V_V_WT	V_V_WT	1.9774974149612
1	78	2 Light	V	V	WT	V_V_WT	0.115	1.458	1_V_V_WT	V_V_WT	1.99298508469543
1	79	2 Light	V	V	WT	V_V_WT	0.027	1.487	1_V_V_WT	V_V_WT	2.00987760993279
1	80	2 Light	V	V	WT	V_V_WT	0	1.504	1_V_V_WT	V_V_WT	2.02815598382183
1	81	2 Light	V	V	WT	V_V_WT	0.005	1.527	1_V_V_WT	V_V_WT	2.04780548721684
1	82	2 Light	V	V	WT	V_V_WT	0	1.514	1_V_V_WT	V_V_WT	2.06882112904593
1	83	2 Light	V	V	WT	V_V_WT	0	1.544	1_V_V_WT	V_V_WT	2.09120696470096
1	84	2 Light	V	V	WT	V_V_WT	0.007	1.517	1_V_V_WT	V_V_WT	2.11496881152871
1	85	2 Light	V	V	WT	V_V_WT	0.033	1.473	1_V_V_WT	V_V_WT	2.14011334386261
1	86	2 Light	V	V	WT	V_V_WT	0.011	1.499	1_V_V_WT	V_V_WT	2.16665065705332
1	87	2 Light	V	V	WT	V_V_WT	0.021	1.537	1_V_V_WT	V_V_WT	2.19459169543155
1	88	2 Light	V	V	WT	V_V_WT	0.022	1.547	1_V_V_WT	V_V_WT	2.22394716018957
1	89	2 Light	V	V	WT	V_V_WT	0.071	1.544	1_V_V_WT	V_V_WT	2.2547261324307
1	90	2 Light	V	V	WT	V_V_WT	0.009	1.608	1_V_V_WT	V_V_WT	2.28693494733162
1	91	2 Light	V	V	WT	V_V_WT	0.04	1.65	1_V_V_WT	V_V_WT	2.32057797654525
1	92	2 Light	V	V	WT	V_V_WT	0.044	1.698	1_V_V_WT	V_V_WT	2.35565421758864
1	93	2 Light	V	V	WT	V_V_WT	0.039	1.822	1_V_V_WT	V_V_WT	2.39215935979968
1	94	2 Light	V	V	WT	V_V_WT	0.054	1.858	1_V_V_WT	V_V_WT	2.43008120457024
1	95	2 Light	V	V	WT	V_V_WT	0.019	1.967	1_V_V_WT	V_V_WT	2.46940558192694
1	96	2 Light	V	V	WT	V_V_WT	0.052	1.969	1_V_V_WT	V_V_WT	2.51011567921051
1	97	2 Light	V	V	WT	V_V_WT	0.009	1.989	1_V_V_WT	V_V_WT	2.55218131935221
1	98	2 Light	V	V	WT	V_V_WT	0.009	2.074	1_V_V_WT	V_V_WT	2.59555856072187
1	99	2 Light	V	V	WT	V_V_WT	0.014	2.143	1_V_V_WT	V_V_WT	2.64020067985691
1	100	2 Light	V	V	WT	V_V_WT	0.052	2.253	1_V_V_WT	V_V_WT	2.68605807905727
1	101	2 Light	V	V	WT	V_V_WT	0.015	2.439	1_V_V_WT	V_V_WT	2.73306684492137
1	102	2 Light	V	V	WT	V_V_WT	0.013	2.5	1_V_V_WT	V_V_WT	2.78114896962611
1	103	2 Light	V	V	WT	V_V_WT	0.011	2.549	1_V_V_WT	V_V_WT	2.83022112429216
1	104	2 Light	V	V	WT	V_V_WT	0.017	2.571	1_V_V_WT	V_V_WT	2.88018993688143
1	105	2 Light	V	V	WT	V_V_WT	0.059	2.765	1_V_V_WT	V_V_WT	2.9309595249439
1	106	2 Light	V	V	WT	V_V_WT	0.053	2.859	1_V_V_WT	V_V_WT	2.98243224872666
1	107	2 Light	V	V	WT	V_V_WT	0.013	2.845	1_V_V_WT	V_V_WT	3.03450344874497
1	108	2 Light	V	V	WT	V_V_WT	0.088	2.81	1_V_V_WT	V_V_WT	3.08706671677046
1	109	2 Light	V	V	WT	V_V_WT	0.029	2.929	1_V_V_WT	V_V_WT	3.14001489819443
1	110	2 Light	V	V	WT	V_V_WT	0.026	3.046	1_V_V_WT	V_V_WT	3.193237489997
1	111	2 Light	V	V	WT	V_V_WT	0.037	3.155	1_V_V_WT	V_V_WT	3.24662174078045
1	112	2 Light	V	V	WT	V_V_WT	0.033	3.246	1_V_V_WT	V_V_WT	3.30005452687403
1	113	2 Light	V	V	WT	V_V_WT	0.037	3.364	1_V_V_WT	V_V_WT	3.35342342848032
1	114	2 Light	V	V	WT	V_V_WT	0.013	3.518	1_V_V_WT	V_V_WT	3.40661992580722
1	115	2 Light	V	V	WT	V_V_WT	0.017	3.572	1_V_V_WT	V_V_WT	3.45954176177072
1	116	2 Light	V	V	WT	V_V_WT	0.04	3.615	1_V_V_WT	V_V_WT	3.51209481787275
1	117	2 Light	V	V	WT	V_V_WT	0.05	3.681	1_V_V_WT	V_V_WT	3.56419292195076
1	118	2 Light	V	V	WT	V_V_WT	0.019	3.813	1_V_V_WT	V_V_WT	3.61575364541935
1	119	2 Light	V	V	WT	V_V_WT	0.014	3.769	1_V_V_WT	V_V_WT	3.66670300143701
1	120	2 Light	V	V	WT	V_V_WT	0.087	3.791	1_V_V_WT	V_V_WT	3.71697151198197
1	121	2 Light	V	V	WT	V_V_WT	0.059	3.86	1_V_V_WT	V_V_WT	3.76649934797754
1	122	2 Light	V	V	WT	V_V_WT	0.053	3.876	1_V_V_WT	V_V_WT	3.81522908468035
1	123	2 Light	V	V	WT	V_V_WT	0.138	3.89	1_V_V_WT	V_V_WT	3.86310583434877
1	124	2 Light	V	V	WT	V_V_WT	0.061	3.902	1_V_V_WT	V_V_WT	3.91008734562842
1	125	2 Light	V	V	WT	V_V_WT	0.109	3.986	1_V_V_WT	V_V_WT	3.95614625574457
1	126	2 Light	V	V	WT	V_V_WT	0.04	4.05	1_V_V_WT	V_V_WT	4.00126729619695
1	127	2 Light	V	V	WT	V_V_WT	0.077	4.098	1_V_V_WT	V_V_WT	4.04543970208673
1	128	2 Light	V	V	WT	V_V_WT	0.093	4.192	1_V_V_WT	V_V_WT	4.08866113371894
1	129	2 Light	V	V	WT	V_V_WT	0.089	4.338	1_V_V_WT	V_V_WT	4.13093136013892
1	130	2 Light	V	V	WT	V_V_WT	0.127	4.369	1_V_V_WT	V_V_WT	4.17225014865437
1	131	2 Light	V	V	WT	V_V_WT	0.192	4.399	1_V_V_WT	V_V_WT	4.21261726603269
1	132	2 Light	V	V	WT	V_V_WT	0.068	4.457	1_V_V_WT	V_V_WT	4.25203341994669
1	133	2 Light	V	V	WT	V_V_WT	0.056	4.512	1_V_V_WT	V_V_WT	4.29050374040244
1	134	2 Light	V	V	WT	V_V_WT	0.022	4.528	1_V_V_WT	V_V_WT	4.3280374083336
1	135	2 Light	V	V	WT	V_V_WT	0.194	4.531	1_V_V_WT	V_V_WT	4.36464593937301
1	136	2 Light	V	V	WT	V_V_WT	0.104	4.565	1_V_V_WT	V_V_WT	4.40034118900915
1	137	2 Light	V	V	WT	V_V_WT	0.039	4.66	1_V_V_WT	V_V_WT	4.43513472994424
1	138	2 Light	V	V	WT	V_V_WT	0.08	4.649	1_V_V_WT	V_V_WT	4.46903806090707
1	139	2 Light	V	V	WT	V_V_WT	0.146	4.717	1_V_V_WT	V_V_WT	4.50206203745446
1	140	2 Light	V	V	WT	V_V_WT	0.117	4.807	1_V_V_WT	V_V_WT	4.53421494349993
1	141	2 Light	V	V	WT	V_V_WT	0.114	4.834	1_V_V_WT	V_V_WT	4.56550354868545
1	142	2 Light	V	V	WT	V_V_WT	0.091	4.884	1_V_V_WT	V_V_WT	4.59593115430223
1	143	2 Light	V	V	WT	V_V_WT	0.118	4.918	1_V_V_WT	V_V_WT	4.6254992557853
1	144	2 Light	V	V	WT	V_V_WT	0.161	4.947	1_V_V_WT	V_V_WT	4.65420559729516
1	145	2 Light	V	V	WT	V_V_WT	0.087	4.98	1_V_V_WT	V_V_WT	4.68204698682539
1	146	2 Light	V	V	WT	V_V_WT	0.054	4.997	1_V_V_WT	V_V_WT	4.70901950148765
1	147	2 Light	V	V	WT	V_V_WT	0.087	5.028	1_V_V_WT	V_V_WT	4.7351157289468
1	148	2 Light	V	V	WT	V_V_WT	0.154	5.052	1_V_V_WT	V_V_WT	4.76032483235354
1	149	2 Light	V	V	WT	V_V_WT	0.027	5.137	1_V_V_WT	V_V_WT	4.78463369884976
1	150	2 Light	V	V	WT	V_V_WT	0.031	5.17	1_V_V_WT	V_V_WT	4.80802820095983
1	151	2 Light	V	V	WT	V_V_WT	0.109	5.235	1_V_V_WT	V_V_WT	4.83049405005925
1	152	2 Light	V	V	WT	V_V_WT	0.06	5.254	1_V_V_WT	V_V_WT	4.8520176465822
1	153	2 Light	V	V	WT	V_V_WT	0.053	5.239	1_V_V_WT	V_V_WT	4.87258813052765
1	154	2 Light	V	V	WT	V_V_WT	0.066	5.261	1_V_V_WT	V_V_WT	4.89219532346811
1	155	2 Light	V	V	WT	V_V_WT	0.103	5.21	1_V_V_WT	V_V_WT	4.91083068938005
1	156	2 Light	V	V	WT	V_V_WT	0.116	5.26	1_V_V_WT	V_V_WT	4.92849224264553
1	157	2 Light	V	V	WT	V_V_WT	0.057	5.261	1_V_V_WT	V_V_WT	4.94518187600938
1	158	2 Light	V	V	WT	V_V_WT	0.103	5.24	1_V_V_WT	V_V_WT	4.96091045875475
1	159	2 Light	V	V	WT	V_V_WT	0.16	5.194	1_V_V_WT	V_V_WT	4.97569387021143
1	160	2 Light	V	V	WT	V_V_WT	0.083	5.15	1_V_V_WT	V_V_WT	4.98955904315629
1	161	2 Light	V	V	WT	V_V_WT	0.045	5.014	1_V_V_WT	V_V_WT	5.00253567280345
1	162	2 Light	V	V	WT	V_V_WT	0.071	5.03	1_V_V_WT	V_V_WT	5.01465673843223
1	163	2 Light	V	V	WT	V_V_WT	0.066	5.088	1_V_V_WT	V_V_WT	5.02597168539257
1	164	2 Light	V	V	WT	V_V_WT	0.033	5.127	1_V_V_WT	V_V_WT	5.03655005812469
1	165	2 Light	V	V	WT	V_V_WT	0.062	5.021	1_V_V_WT	V_V_WT	5.04647829717501
1	166	2 Light	V	V	WT	V_V_WT	0.087	5.031	1_V_V_WT	V_V_WT	5.0558495055216
1	167	2 Light	V	V	WT	V_V_WT	0.108	5.103	1_V_V_WT	V_V_WT	5.06476988246608
1	168	2 Light	V	V	WT	V_V_WT	0.077	5.099	1_V_V_WT	V_V_WT	5.07335185584177
1	169	2 Light	V	V	WT	V_V_WT	0.097	5.119	1_V_V_WT	V_V_WT	5.0817196390181
1	170	2 Light	V	V	WT	V_V_WT	0.116	5.114	1_V_V_WT	V_V_WT	5.09000281483766
1	171	2 Light	V	V	WT	V_V_WT	0.064	5.087	1_V_V_WT	V_V_WT	5.09834272368144
1	172	2 Light	V	V	WT	V_V_WT	0.083	5.082	1_V_V_WT	V_V_WT	5.10689146558475
1	173	2 Light	V	V	WT	V_V_WT	0.071	5.061	1_V_V_WT	V_V_WT	5.11580322894444
1	174	2 Light	V	V	WT	V_V_WT	0.042	4.999	1_V_V_WT	V_V_WT	5.1252330832999
1	175	2 Light	V	V	WT	V_V_WT	0.05	4.981	1_V_V_WT	V_V_WT	5.13534006372222
1	176	2 Light	V	V	WT	V_V_WT	0.057	5.034	1_V_V_WT	V_V_WT	5.14628581161044
1	177	2 Light	V	V	WT	V_V_WT	0.081	5.067	1_V_V_WT	V_V_WT	5.15823230194258
1	178	2 Light	V	V	WT	V_V_WT	0.043	5.023	1_V_V_WT	V_V_WT	5.17134054663836
1	179	2 Light	V	V	WT	V_V_WT	0.099	5.032	1_V_V_WT	V_V_WT	5.18576777815472
1	180	2 Light	V	V	WT	V_V_WT	0.12	5.085	1_V_V_WT	V_V_WT	5.20166846864216
1	181	2 Light	V	V	WT	V_V_WT	0.124	5.07	1_V_V_WT	V_V_WT	5.21918761939879
1	182	2 Light	V	V	WT	V_V_WT	0.072	5.085	1_V_V_WT	V_V_WT	5.23845699799298
1	183	2 Light	V	V	WT	V_V_WT	0.123	5.128	1_V_V_WT	V_V_WT	5.25959297677933
1	184	2 Light	V	V	WT	V_V_WT	0.083	5.193	1_V_V_WT	V_V_WT	5.28269778342271
1	185	2 Light	V	V	WT	V_V_WT	0.058	5.141	1_V_V_WT	V_V_WT	5.30786736521416
1	186	2 Light	V	V	WT	V_V_WT	0.09	5.085	1_V_V_WT	V_V_WT	5.33518410819565
1	187	2 Light	V	V	WT	V_V_WT	0.078	5.049	1_V_V_WT	V_V_WT	5.36472333233732
1	188	2 Light	V	V	WT	V_V_WT	0.072	5.069	1_V_V_WT	V_V_WT	5.39654191322775
1	189	2 Light	V	V	WT	V_V_WT	0.043	4.973	1_V_V_WT	V_V_WT	5.43067809866309
1	190	2 Light	V	V	WT	V_V_WT	0.083	4.956	1_V_V_WT	V_V_WT	5.46716639907261
1	191	2 Light	V	V	WT	V_V_WT	0.056	4.983	1_V_V_WT	V_V_WT	5.50603773126182
1	192	2 Light	V	V	WT	V_V_WT	0.084	4.967	1_V_V_WT	V_V_WT	5.54730863928603
1	193	2 Light	V	V	WT	V_V_WT	0.114	4.983	1_V_V_WT	V_V_WT	5.59099207043509
1	194	2 Light	V	V	WT	V_V_WT	0.061	5.004	1_V_V_WT	V_V_WT	5.63710097599756
1	195	2 Light	V	V	WT	V_V_WT	0.088	5.042	1_V_V_WT	V_V_WT	5.68564830428543
1	196	2 Light	V	V	WT	V_V_WT	0.114	5.052	1_V_V_WT	V_V_WT	5.73664455012345
1	197	2 Light	V	V	WT	V_V_WT	0.111	5.039	1_V_V_WT	V_V_WT	5.79009040249885
1	198	2 Light	V	V	WT	V_V_WT	0.076	5.089	1_V_V_WT	V_V_WT	5.84598231833018
1	199	2 Light	V	V	WT	V_V_WT	0.166	5.143	1_V_V_WT	V_V_WT	5.9043082317939
1	200	2 Light	V	V	WT	V_V_WT	0.112	5.153	1_V_V_WT	V_V_WT	5.9650486455033
1	201	2 Light	V	V	WT	V_V_WT	0.087	5.234	1_V_V_WT	V_V_WT	6.02818198876617
1	202	2 Light	V	V	WT	V_V_WT	0.086	5.305	1_V_V_WT	V_V_WT	6.09368375403872
1	203	2 Light	V	V	WT	V_V_WT	0.097	5.345	1_V_V_WT	V_V_WT	6.16152769532302
1	204	2 Light	V	V	WT	V_V_WT	0.099	5.422	1_V_V_WT	V_V_WT	6.23168800283702
1	205	2 Light	V	V	WT	V_V_WT	0.069	5.553	1_V_V_WT	V_V_WT	6.30414063336982
1	206	2 Light	V	V	WT	V_V_WT	0.107	5.572	1_V_V_WT	V_V_WT	6.37886196861057
1	207	2 Light	V	V	WT	V_V_WT	0.12	5.638	1_V_V_WT	V_V_WT	6.45582969382426
1	208	2 Light	V	V	WT	V_V_WT	0.11	5.696	1_V_V_WT	V_V_WT	6.5350267386235
1	209	2 Light	V	V	WT	V_V_WT	0.036	5.704	1_V_V_WT	V_V_WT	6.61643733677141
1	210	2 Light	V	V	WT	V_V_WT	0.084	5.653	1_V_V_WT	V_V_WT	6.70004758720403
1	211	2 Light	V	V	WT	V_V_WT	0.094	5.579	1_V_V_WT	V_V_WT	6.78585104124096
1	212	2 Light	V	V	WT	V_V_WT	0.075	5.552	1_V_V_WT	V_V_WT	6.87384311565837
1	213	2 Light	V	V	WT	V_V_WT	0.096	5.511	1_V_V_WT	V_V_WT	6.96401922629618
1	214	2 Light	V	V	WT	V_V_WT	0.131	5.513	1_V_V_WT	V_V_WT	7.0563767117702
1	215	2 Light	V	V	WT	V_V_WT	0.051	5.662	1_V_V_WT	V_V_WT	7.15092061652735
1	216	2 Light	V	V	WT	V_V_WT	0.06	5.627	1_V_V_WT	V_V_WT	7.24765954044431
1	217	2 Light	V	V	WT	V_V_WT	0.021	5.571	1_V_V_WT	V_V_WT	7.34661001897242
1	218	2 Light	V	V	WT	V_V_WT	0.123	5.547	1_V_V_WT	V_V_WT	7.44779696449599
1	219	2 Light	V	V	WT	V_V_WT	0.064	5.562	1_V_V_WT	V_V_WT	7.55125119088978
1	220	2 Light	V	V	WT	V_V_WT	0.066	5.526	1_V_V_WT	V_V_WT	7.6570050609768
1	221	2 Light	V	V	WT	V_V_WT	0.072	5.518	1_V_V_WT	V_V_WT	7.76509263513675
1	222	2 Light	V	V	WT	V_V_WT	0.055	5.574	1_V_V_WT	V_V_WT	7.87554797539693
1	223	2 Light	V	V	WT	V_V_WT	0.082	5.634	1_V_V_WT	V_V_WT	7.9884025921597
1	224	2 Light	V	V	WT	V_V_WT	0.054	5.617	1_V_V_WT	V_V_WT	8.10368405350901
1	225	2 Light	V	V	WT	V_V_WT	0.1	5.625	1_V_V_WT	V_V_WT	8.22141905083632
1	226	2 Light	V	V	WT	V_V_WT	0.097	5.575	1_V_V_WT	V_V_WT	8.34163427562245
1	227	2 Light	V	V	WT	V_V_WT	0.095	5.579	1_V_V_WT	V_V_WT	8.46435364539334
1	228	2 Light	V	V	WT	V_V_WT	0.127	5.58	1_V_V_WT	V_V_WT	8.58958676841214
1	229	2 Light	V	V	WT	V_V_WT	0.151	5.519	1_V_V_WT	V_V_WT	8.71732396621156
1	230	2 Light	V	V	WT	V_V_WT	0.126	5.558	1_V_V_WT	V_V_WT	8.8475337776172
1	231	2 Light	V	V	WT	V_V_WT	0.145	5.502	1_V_V_WT	V_V_WT	8.98016502716355
1	232	2 Light	V	V	WT	V_V_WT	0.154	5.439	1_V_V_WT	V_V_WT	9.11515785840365
1	233	2 Light	V	V	WT	V_V_WT	0.111	5.472	1_V_V_WT	V_V_WT	9.25243377495211
1	234	3 Dark	V	V	WT	V_V_WT	0.119	5.505	1_V_V_WT	V_V_WT	9.39190962014348
1	235	3 Dark	V	V	WT	V_V_WT	0.181	5.531	1_V_V_WT	V_V_WT	9.53350223803648
1	236	3 Dark	V	V	WT	V_V_WT	0.076	5.662	1_V_V_WT	V_V_WT	9.67712847400012
1	237	3 Dark	V	V	WT	V_V_WT	0.147	5.847	1_V_V_WT	V_V_WT	9.82269981998247
1	238	3 Dark	V	V	WT	V_V_WT	0.101	5.969	1_V_V_WT	V_V_WT	9.97010637850295
1	239	3 Dark	V	V	WT	V_V_WT	0.107	6.056	1_V_V_WT	V_V_WT	10.1192276956236
1	240	3 Dark	V	V	WT	V_V_WT	0.069	6.047	1_V_V_WT	V_V_WT	10.2699225054795
1	241	3 Dark	V	V	WT	V_V_WT	0.05	6.227	1_V_V_WT	V_V_WT	10.4220443413515
1	242	3 Dark	V	V	WT	V_V_WT	0.045	6.277	1_V_V_WT	V_V_WT	10.5754422212998
1	243	3 Dark	V	V	WT	V_V_WT	0.082	6.319	1_V_V_WT	V_V_WT	10.7299429487671
1	244	3 Dark	V	V	WT	V_V_WT	0.085	6.443	1_V_V_WT	V_V_WT	10.8853521656991
1	245	3 Dark	V	V	WT	V_V_WT	0.207	6.589	1_V_V_WT	V_V_WT	11.0414680408258
1	246	3 Dark	V	V	WT	V_V_WT	0.055	6.642	1_V_V_WT	V_V_WT	11.1980755174209
1	247	3 Dark	V	V	WT	V_V_WT	0.022	6.839	1_V_V_WT	V_V_WT	11.3549539574314
1	248	3 Dark	V	V	WT	V_V_WT	0.048	6.888	1_V_V_WT	V_V_WT	11.5118719051659
1	249	3 Dark	V	V	WT	V_V_WT	0.058	6.947	1_V_V_WT	V_V_WT	11.6685876415158
1	250	3 Dark	V	V	WT	V_V_WT	0.047	7.211	1_V_V_WT	V_V_WT	11.8248526943157
1	251	3 Dark	V	V	WT	V_V_WT	0.048	7.279	1_V_V_WT	V_V_WT	11.9804154237986
1	252	3 Dark	V	V	WT	V_V_WT	0.14	7.405	1_V_V_WT	V_V_WT	12.1350246412037
1	253	3 Dark	V	V	WT	V_V_WT	0.174	7.496	1_V_V_WT	V_V_WT	12.288431948572
1	254	3 Dark	V	V	WT	V_V_WT	0.044	7.63	1_V_V_WT	V_V_WT	12.4403896285361
1	255	3 Dark	V	V	WT	V_V_WT	0.096	7.828	1_V_V_WT	V_V_WT	12.5906523614909
1	256	3 Dark	V	V	WT	V_V_WT	0.064	7.988	1_V_V_WT	V_V_WT	12.7389844229305
1	257	3 Dark	V	V	WT	V_V_WT	0.115	8.168	1_V_V_WT	V_V_WT	12.885152484827
1	258	3 Dark	V	V	WT	V_V_WT	0.077	8.139	1_V_V_WT	V_V_WT	13.0289270675488
1	259	3 Dark	V	V	WT	V_V_WT	0.105	8.201	1_V_V_WT	V_V_WT	13.1700940703932
1	260	3 Dark	V	V	WT	V_V_WT	0.151	8.335	1_V_V_WT	V_V_WT	13.3084478295762
1	261	3 Dark	V	V	WT	V_V_WT	0.031	8.384	1_V_V_WT	V_V_WT	13.4438010154327
1	262	3 Dark	V	V	WT	V_V_WT	0.023	8.466	1_V_V_WT	V_V_WT	13.5759708849537
1	263	3 Dark	V	V	WT	V_V_WT	0.13	8.593	1_V_V_WT	V_V_WT	13.7047799883969
1	264	3 Dark	V	V	WT	V_V_WT	0.132	8.814	1_V_V_WT	V_V_WT	13.8300720427391
1	265	3 Dark	V	V	WT	V_V_WT	0.095	8.806	1_V_V_WT	V_V_WT	13.9516960559049
1	266	3 Dark	V	V	WT	V_V_WT	0.238	8.802	1_V_V_WT	V_V_WT	14.0695010394271
1	267	3 Dark	V	V	WT	V_V_WT	0.305	8.765	1_V_V_WT	V_V_WT	14.1833359993324
1	268	3 Dark	V	V	WT	V_V_WT	0.232	8.879	1_V_V_WT	V_V_WT	14.2930499488816
1	269	3 Dark	V	V	WT	V_V_WT	0.123	9.003	1_V_V_WT	V_V_WT	14.3984971391454
1	270	3 Dark	V	V	WT	V_V_WT	0.075	9.128	1_V_V_WT	V_V_WT	14.4995578800131
1	271	3 Dark	V	V	WT	V_V_WT	0.274	9.241	1_V_V_WT	V_V_WT	14.5961428372503
1	272	3 Dark	V	V	WT	V_V_WT	0.125	9.352	1_V_V_WT	V_V_WT	14.6881916988488
1	273	3 Dark	V	V	WT	V_V_WT	0.138	9.334	1_V_V_WT	V_V_WT	14.7756673293843
1	274	3 Dark	V	V	WT	V_V_WT	0.255	9.425	1_V_V_WT	V_V_WT	14.8585371761269
1	275	3 Dark	V	V	WT	V_V_WT	0.197	9.387	1_V_V_WT	V_V_WT	14.936772327781
1	276	3 Dark	V	V	WT	V_V_WT	0.113	9.394	1_V_V_WT	V_V_WT	15.0103617302216
1	277	3 Dark	V	V	WT	V_V_WT	0.218	9.442	1_V_V_WT	V_V_WT	15.0793111613121
1	278	3 Dark	V	V	WT	V_V_WT	0.172	9.566	1_V_V_WT	V_V_WT	15.1436323056213
1	279	3 Dark	V	V	WT	V_V_WT	0.123	9.773	1_V_V_WT	V_V_WT	15.2033495807952
1	280	3 Dark	V	V	WT	V_V_WT	0.33	9.936	1_V_V_WT	V_V_WT	15.2584991591094
1	281	3 Dark	V	V	WT	V_V_WT	0.14	10.047	1_V_V_WT	V_V_WT	15.3091194896267
1	282	3 Dark	V	V	WT	V_V_WT	0.181	10.12	1_V_V_WT	V_V_WT	15.3552504742109
1	283	3 Dark	V	V	WT	V_V_WT	0.173	10.15	1_V_V_WT	V_V_WT	15.3969377763142
1	284	3 Dark	V	V	WT	V_V_WT	0.188	10.323	1_V_V_WT	V_V_WT	15.4342295591638
1	285	3 Dark	V	V	WT	V_V_WT	0.298	10.377	1_V_V_WT	V_V_WT	15.4671791204144
1	286	3 Dark	V	V	WT	V_V_WT	0.257	10.53	1_V_V_WT	V_V_WT	15.4958453435814
1	287	3 Dark	V	V	WT	V_V_WT	0.275	10.695	1_V_V_WT	V_V_WT	15.5202922024539
1	288	3 Dark	V	V	WT	V_V_WT	0.098	10.933	1_V_V_WT	V_V_WT	15.5405877310039
1	289	3 Dark	V	V	WT	V_V_WT	0.213	10.938	1_V_V_WT	V_V_WT	15.5568007672824
1	290	3 Dark	V	V	WT	V_V_WT	0.26	10.969	1_V_V_WT	V_V_WT	15.5690001491587
1	291	3 Dark	V	V	WT	V_V_WT	0.194	11.119	1_V_V_WT	V_V_WT	15.5772547161127
1	292	3 Dark	V	V	WT	V_V_WT	0.236	11.188	1_V_V_WT	V_V_WT	15.5816345400891
1	293	3 Dark	V	V	WT	V_V_WT	0.238	11.285	1_V_V_WT	V_V_WT	15.5822160519961
1	294	3 Dark	V	V	WT	V_V_WT	0.34	11.272	1_V_V_WT	V_V_WT	15.579084198268
1	295	3 Dark	V	V	WT	V_V_WT	0.173	11.444	1_V_V_WT	V_V_WT	15.5723318225539
1	296	3 Dark	V	V	WT	V_V_WT	0.072	11.285	1_V_V_WT	V_V_WT	15.562055448844
1	297	3 Dark	V	V	WT	V_V_WT	0.11	11.172	1_V_V_WT	V_V_WT	15.5483621486122
1	298	3 Dark	V	V	WT	V_V_WT	0.215	11.122	1_V_V_WT	V_V_WT	15.5313727231959
1	299	3 Dark	V	V	WT	V_V_WT	0.231	11.166	1_V_V_WT	V_V_WT	15.5112230159403
1	300	3 Dark	V	V	WT	V_V_WT	0.194	11.242	1_V_V_WT	V_V_WT	15.4880651295487
1	301	3 Dark	V	V	WT	V_V_WT	0.163	11.097	1_V_V_WT	V_V_WT	15.4620685028655
1	302	3 Dark	V	V	WT	V_V_WT	0.156	11.154	1_V_V_WT	V_V_WT	15.4334176535207
1	303	3 Dark	V	V	WT	V_V_WT	0.064	11.172	1_V_V_WT	V_V_WT	15.4023033701427
1	304	3 Dark	V	V	WT	V_V_WT	0.176	11.043	1_V_V_WT	V_V_WT	15.3689326179926
1	305	3 Dark	V	V	WT	V_V_WT	0.169	11.002	1_V_V_WT	V_V_WT	15.3335285953692
1	306	3 Dark	V	V	WT	V_V_WT	0.062	11.013	1_V_V_WT	V_V_WT	15.2963177587142
1	307	3 Dark	V	V	WT	V_V_WT	0.07	10.967	1_V_V_WT	V_V_WT	15.2575295495972
1	308	3 Dark	V	V	WT	V_V_WT	0.172	10.926	1_V_V_WT	V_V_WT	15.2174053747727
1	309	3 Dark	V	V	WT	V_V_WT	0.265	11.083	1_V_V_WT	V_V_WT	15.1761896300005
1	310	3 Dark	V	V	WT	V_V_WT	0.21	10.929	1_V_V_WT	V_V_WT	15.134128901798
1	311	3 Dark	V	V	WT	V_V_WT	0.159	11.057	1_V_V_WT	V_V_WT	15.0914803269646
1	312	3 Dark	V	V	WT	V_V_WT	0.213	11.157	1_V_V_WT	V_V_WT	15.0485104200207
1	313	3 Dark	V	V	WT	V_V_WT	0.204	11.124	1_V_V_WT	V_V_WT	15.0054883286992
1	314	3 Dark	V	V	WT	V_V_WT	0.217	11.112	1_V_V_WT	V_V_WT	14.9626868084897
1	315	3 Dark	V	V	WT	V_V_WT	0.15	11.142	1_V_V_WT	V_V_WT	14.9203805330549
1	316	3 Dark	V	V	WT	V_V_WT	0.217	11.037	1_V_V_WT	V_V_WT	14.8788434579076
1	317	3 Dark	V	V	WT	V_V_WT	0.28	10.905	1_V_V_WT	V_V_WT	14.838343896802
1	318	3 Dark	V	V	WT	V_V_WT	0.315	10.905	1_V_V_WT	V_V_WT	14.7991424688616
1	319	3 Dark	V	V	WT	V_V_WT	0.11	10.876	1_V_V_WT	V_V_WT	14.7614981156555
1	320	3 Dark	V	V	WT	V_V_WT	0.182	10.732	1_V_V_WT	V_V_WT	14.7256697810118
1	321	3 Dark	V	V	WT	V_V_WT	0.181	10.69	1_V_V_WT	V_V_WT	14.6919118505191
1	322	3 Dark	V	V	WT	V_V_WT	0.092	10.632	1_V_V_WT	V_V_WT	14.6604552194548
1	323	3 Dark	V	V	WT	V_V_WT	0.227	10.561	1_V_V_WT	V_V_WT	14.6315051689193
1	324	3 Dark	V	V	WT	V_V_WT	0.119	10.47	1_V_V_WT	V_V_WT	14.6052617192221
1	325	3 Dark	V	V	WT	V_V_WT	0.267	10.657	1_V_V_WT	V_V_WT	14.581924887797
1	326	3 Dark	V	V	WT	V_V_WT	0.079	10.764	1_V_V_WT	V_V_WT	14.5616869454793
1	327	3 Dark	V	V	WT	V_V_WT	0.192	10.893	1_V_V_WT	V_V_WT	14.5447009231385
1	328	3 Dark	V	V	WT	V_V_WT	0.182	11.092	1_V_V_WT	V_V_WT	14.5310704911517
1	329	3 Dark	V	V	WT	V_V_WT	0.167	11.134	1_V_V_WT	V_V_WT	14.5208474390432
1	330	3 Dark	V	V	WT	V_V_WT	0.151	11.257	1_V_V_WT	V_V_WT	14.5140388807024
1	331	3 Dark	V	V	WT	V_V_WT	0.129	11.303	1_V_V_WT	V_V_WT	14.5106429255265
1	332	3 Dark	V	V	WT	V_V_WT	0.182	11.388	1_V_V_WT	V_V_WT	14.510657684056
1	333	3 Dark	V	V	WT	V_V_WT	0.156	11.524	1_V_V_WT	V_V_WT	14.5140812663037
1	334	3 Dark	V	V	WT	V_V_WT	0.126	11.637	1_V_V_WT	V_V_WT	14.5209022628632
1	335	3 Dark	V	V	WT	V_V_WT	0.156	11.617	1_V_V_WT	V_V_WT	14.5310711950812
1	336	3 Dark	V	V	WT	V_V_WT	0.124	11.845	1_V_V_WT	V_V_WT	14.544519926393
1	337	3 Dark	V	V	WT	V_V_WT	0.172	12.111	1_V_V_WT	V_V_WT	14.5611349502393
1	338	3 Dark	V	V	WT	V_V_WT	0.131	12.214	1_V_V_WT	V_V_WT	14.5807583380289
1	339	3 Dark	V	V	WT	V_V_WT	0.28	12.234	1_V_V_WT	V_V_WT	14.6032233363589
1	340	3 Dark	V	V	WT	V_V_WT	0.176	12.192	1_V_V_WT	V_V_WT	14.6283631923264
1	341	3 Dark	V	V	WT	V_V_WT	0.268	12.343	1_V_V_WT	V_V_WT	14.6560111549271
1	342	3 Dark	V	V	WT	V_V_WT	0.281	12.461	1_V_V_WT	V_V_WT	14.6859942685485
1	343	3 Dark	V	V	WT	V_V_WT	0.14	12.547	1_V_V_WT	V_V_WT	14.7181147704185
1	344	3 Dark	V	V	WT	V_V_WT	0.176	12.614	1_V_V_WT	V_V_WT	14.7521686976102
1	345	3 Dark	V	V	WT	V_V_WT	0.328	12.843	1_V_V_WT	V_V_WT	14.7879480413554
1	346	3 Dark	V	V	WT	V_V_WT	0.152	12.974	1_V_V_WT	V_V_WT	14.8252286410643
1	347	3 Dark	V	V	WT	V_V_WT	0.143	12.937	1_V_V_WT	V_V_WT	14.8637798076813
1	348	3 Dark	V	V	WT	V_V_WT	0.098	12.906	1_V_V_WT	V_V_WT	14.9033609170068
1	349	3 Dark	V	V	WT	V_V_WT	0.184	13.027	1_V_V_WT	V_V_WT	14.9437288650344
1	350	3 Dark	V	V	WT	V_V_WT	0.116	13.2	1_V_V_WT	V_V_WT	14.984640387382
1	351	3 Dark	V	V	WT	V_V_WT	0.152	13.515	1_V_V_WT	V_V_WT	15.025852171103
1	352	3 Dark	V	V	WT	V_V_WT	0.178	13.723	1_V_V_WT	V_V_WT	15.0671243343432
1	353	3 Dark	V	V	WT	V_V_WT	0.167	13.758	1_V_V_WT	V_V_WT	15.1082246268753
1	354	3 Dark	V	V	WT	V_V_WT	0.249	13.905	1_V_V_WT	V_V_WT	15.1489323597949
1	355	3 Dark	V	V	WT	V_V_WT	0.36	13.886	1_V_V_WT	V_V_WT	15.1890420350696
1	356	3 Dark	V	V	WT	V_V_WT	0.179	13.961	1_V_V_WT	V_V_WT	15.2283666353692
1	357	3 Dark	V	V	WT	V_V_WT	0.239	14.094	1_V_V_WT	V_V_WT	15.2667405428429
1	358	3 Dark	V	V	WT	V_V_WT	0.414	14.118	1_V_V_WT	V_V_WT	15.3040220567371
1	359	3 Dark	V	V	WT	V_V_WT	0.273	14.265	1_V_V_WT	V_V_WT	15.340095508505
1	360	3 Dark	V	V	WT	V_V_WT	0.317	14.365	1_V_V_WT	V_V_WT	15.3748681145409
1	361	3 Dark	V	V	WT	V_V_WT	0.209	14.419	1_V_V_WT	V_V_WT	15.4082517227756
1	362	3 Dark	V	V	WT	V_V_WT	0.241	14.415	1_V_V_WT	V_V_WT	15.4401632624484
1	363	3 Dark	V	V	WT	V_V_WT	0.2	14.585	1_V_V_WT	V_V_WT	15.4705450850439
1	364	3 Dark	V	V	WT	V_V_WT	0.289	14.63	1_V_V_WT	V_V_WT	15.499365026088
1	365	3 Dark	V	V	WT	V_V_WT	0.149	14.668	1_V_V_WT	V_V_WT	15.5265960235266
1	366	3 Dark	V	V	WT	V_V_WT	0.29	14.726	1_V_V_WT	V_V_WT	15.5522158477493
1	367	3 Dark	V	V	WT	V_V_WT	0.336	14.781	1_V_V_WT	V_V_WT	15.5762216006931
1	368	3 Dark	V	V	WT	V_V_WT	0.275	14.867	1_V_V_WT	V_V_WT	15.5986196361534
1	369	3 Dark	V	V	WT	V_V_WT	0.285	14.759	1_V_V_WT	V_V_WT	15.6194339908795
1	370	3 Dark	V	V	WT	V_V_WT	0.168	14.775	1_V_V_WT	V_V_WT	15.6386931279995
1	371	3 Dark	V	V	WT	V_V_WT	0.31	14.869	1_V_V_WT	V_V_WT	15.6564255065759
1	372	3 Dark	V	V	WT	V_V_WT	0.331	14.83	1_V_V_WT	V_V_WT	15.6726628191775
1	373	3 Dark	V	V	WT	V_V_WT	0.29	14.848	1_V_V_WT	V_V_WT	15.6874496882421
1	374	3 Dark	V	V	WT	V_V_WT	0.284	14.93	1_V_V_WT	V_V_WT	15.700833963982
1	375	3 Dark	V	V	WT	V_V_WT	0.379	14.895	1_V_V_WT	V_V_WT	15.7128635016913
1	376	3 Dark	V	V	WT	V_V_WT	0.348	14.982	1_V_V_WT	V_V_WT	15.7235880037442
1	377	3 Dark	V	V	WT	V_V_WT	0.243	15.031	1_V_V_WT	V_V_WT	15.7330660827269
1	378	3 Dark	V	V	WT	V_V_WT	0.284	15.284	1_V_V_WT	V_V_WT	15.741364252975
1	379	3 Dark	V	V	WT	V_V_WT	0.231	15.424	1_V_V_WT	V_V_WT	15.7485505420055
1	380	3 Dark	V	V	WT	V_V_WT	0.355	15.471	1_V_V_WT	V_V_WT	15.754693575014
1	381	3 Dark	V	V	WT	V_V_WT	0.496	15.579	1_V_V_WT	V_V_WT	15.7598646863501
1	382	3 Dark	V	V	WT	V_V_WT	0.3	15.646	1_V_V_WT	V_V_WT	15.7641371349997
1	383	3 Dark	V	V	WT	V_V_WT	0.262	15.754	1_V_V_WT	V_V_WT	15.7675845063294
1	384	3 Dark	V	V	WT	V_V_WT	0.266	15.66	1_V_V_WT	V_V_WT	15.7702803867254
1	385	3 Dark	V	V	WT	V_V_WT	0.248	15.58	1_V_V_WT	V_V_WT	15.7722983636175
1	386	3 Dark	V	V	WT	V_V_WT	0.154	15.757	1_V_V_WT	V_V_WT	15.7737113998361
1	387	3 Dark	V	V	WT	V_V_WT	0.325	15.745	1_V_V_WT	V_V_WT	15.7745892296566
1	388	3 Dark	V	V	WT	V_V_WT	0.206	15.474	1_V_V_WT	V_V_WT	15.7749980140467
1	389	3 Dark	V	V	WT	V_V_WT	0.314	15.392	1_V_V_WT	V_V_WT	15.7750031791927
1	390	3 Dark	V	V	WT	V_V_WT	0.251	15.212	1_V_V_WT	V_V_WT	15.7746692167714
1	391	3 Dark	V	V	WT	V_V_WT	0.183	15.323	1_V_V_WT	V_V_WT	15.7740568921848
1	392	3 Dark	V	V	WT	V_V_WT	0.178	15.243	1_V_V_WT	V_V_WT	15.7732260394049
1	393	3 Dark	V	V	WT	V_V_WT	0.326	15.299	1_V_V_WT	V_V_WT	15.7722355450433
1	394	3 Dark	V	V	WT	V_V_WT	0.171	15.312	1_V_V_WT	V_V_WT	15.7711405083258
1	395	3 Dark	V	V	WT	V_V_WT	0.194	15.497	1_V_V_WT	V_V_WT	15.7699950788419
1	396	3 Dark	V	V	WT	V_V_WT	0.182	15.39	1_V_V_WT	V_V_WT	15.7688534101234
1	397	3 Dark	V	V	WT	V_V_WT	0.227	15.141	1_V_V_WT	V_V_WT	15.7677696523445
1	398	3 Dark	V	V	WT	V_V_WT	0.217	15.103	1_V_V_WT	V_V_WT	15.7667979575328
1	399	3 Dark	V	V	WT	V_V_WT	0.172	15.071	1_V_V_WT	V_V_WT	15.7659917753479
1	400	3 Dark	V	V	WT	V_V_WT	0.192	15.128	1_V_V_WT	V_V_WT	15.7654010909289
1	401	3 Dark	V	V	WT	V_V_WT	0.362	15.121	1_V_V_WT	V_V_WT	15.7650719443025
1	402	3 Dark	V	V	WT	V_V_WT	0.242	14.961	1_V_V_WT	V_V_WT	15.7650472530821
1	403	3 Dark	V	V	WT	V_V_WT	0.158	14.861	1_V_V_WT	V_V_WT	15.7653693198046
1	404	3 Dark	V	V	WT	V_V_WT	0.258	14.836	1_V_V_WT	V_V_WT	15.7660804444005
1	405	3 Dark	V	V	WT	V_V_WT	0.293	14.741	1_V_V_WT	V_V_WT	15.7672229279439
1	406	3 Dark	V	V	WT	V_V_WT	0.239	14.619	1_V_V_WT	V_V_WT	15.7688385291336
1	407	3 Dark	V	V	WT	V_V_WT	0.192	14.548	1_V_V_WT	V_V_WT	15.7709662734023
1	408	3 Dark	V	V	WT	V_V_WT	0.351	14.522	1_V_V_WT	V_V_WT	15.7736418120361
1	409	3 Dark	V	V	WT	V_V_WT	0.324	14.634	1_V_V_WT	V_V_WT	15.7768972385043
1	410	3 Dark	V	V	WT	V_V_WT	0.163	14.57	1_V_V_WT	V_V_WT	15.7807608419819
1	411	3 Dark	V	V	WT	V_V_WT	0.26	14.221	1_V_V_WT	V_V_WT	15.7852567871826
1	412	3 Dark	V	V	WT	V_V_WT	0.245	14.208	1_V_V_WT	V_V_WT	15.7904055594602
1	413	3 Dark	V	V	WT	V_V_WT	0.275	14.221	1_V_V_WT	V_V_WT	15.7962268984308
1	414	3 Dark	V	V	WT	V_V_WT	0.155	14.214	1_V_V_WT	V_V_WT	15.8027405420949
1	415	3 Dark	V	V	WT	V_V_WT	0.28	14.238	1_V_V_WT	V_V_WT	15.8099662269972
1	416	3 Dark	V	V	WT	V_V_WT	0.356	14.285	1_V_V_WT	V_V_WT	15.8179236930068
1	417	3 Dark	V	V	WT	V_V_WT	0.227	14.309	1_V_V_WT	V_V_WT	15.8266326771828
1	418	3 Dark	V	V	WT	V_V_WT	0.143	14.296	1_V_V_WT	V_V_WT	15.836111646015
1	419	3 Dark	V	V	WT	V_V_WT	0.191	14.169	1_V_V_WT	V_V_WT	15.8463726467152
1	420	3 Dark	V	V	WT	V_V_WT	0.137	14.052	1_V_V_WT	V_V_WT	15.8574211321003
1	421	3 Dark	V	V	WT	V_V_WT	0.32	14.068	1_V_V_WT	V_V_WT	15.8692612211504
1	422	3 Dark	V	V	WT	V_V_WT	0.161	14.175	1_V_V_WT	V_V_WT	15.8818970342909
1	423	3 Dark	V	V	WT	V_V_WT	0.256	14.12	1_V_V_WT	V_V_WT	15.8953312365048
1	424	3 Dark	V	V	WT	V_V_WT	0.302	14.134	1_V_V_WT	V_V_WT	15.9095606729343
1	425	3 Dark	V	V	WT	V_V_WT	0.334	14.128	1_V_V_WT	V_V_WT	15.924580735408
1	426	3 Dark	V	V	WT	V_V_WT	0.183	14.267	1_V_V_WT	V_V_WT	15.9403868134635
1	427	3 Dark	V	V	WT	V_V_WT	0.087	14.313	1_V_V_WT	V_V_WT	15.9569729489702
1	428	3 Dark	V	V	WT	V_V_WT	0.237	14.409	1_V_V_WT	V_V_WT	15.9743277908525
1	429	3 Dark	V	V	WT	V_V_WT	0.253	14.43	1_V_V_WT	V_V_WT	15.9924374374201
1	430	3 Dark	V	V	WT	V_V_WT	0.225	14.347	1_V_V_WT	V_V_WT	16.0112831821646
1	431	3 Dark	V	V	WT	V_V_WT	0.303	14.218	1_V_V_WT	V_V_WT	16.0308451185139
1	432	3 Dark	V	V	WT	V_V_WT	0.171	14.174	1_V_V_WT	V_V_WT	16.0511033378032
1	433	3 Dark	V	V	WT	V_V_WT	0.19	14.207	1_V_V_WT	V_V_WT	16.0720371877879
1	434	3 Dark	V	V	WT	V_V_WT	0.259	14.171	1_V_V_WT	V_V_WT	16.0936224128612
1	435	3 Dark	V	V	WT	V_V_WT	0.284	14.194	1_V_V_WT	V_V_WT	16.1158315761321
1	436	3 Dark	V	V	WT	V_V_WT	0.226	14.16	1_V_V_WT	V_V_WT	16.1386366285699
1	437	3 Dark	V	V	WT	V_V_WT	0.172	14.075	1_V_V_WT	V_V_WT	16.1620093497934
1	438	3 Dark	V	V	WT	V_V_WT	0.258	13.904	1_V_V_WT	V_V_WT	16.1859208020676
1	439	3 Dark	V	V	WT	V_V_WT	0.343	13.962	1_V_V_WT	V_V_WT	16.210341875749
1	440	3 Dark	V	V	WT	V_V_WT	0.291	14.005	1_V_V_WT	V_V_WT	16.2352438877971
1	441	3 Dark	V	V	WT	V_V_WT	0.147	13.899	1_V_V_WT	V_V_WT	16.2605982648657
1	442	3 Dark	V	V	WT	V_V_WT	0.287	13.878	1_V_V_WT	V_V_WT	16.2863764332132
1	443	3 Dark	V	V	WT	V_V_WT	0.275	13.786	1_V_V_WT	V_V_WT	16.312550396139
1	444	3 Dark	V	V	WT	V_V_WT	0.259	13.736	1_V_V_WT	V_V_WT	16.3390951018864
1	445	3 Dark	V	V	WT	V_V_WT	0.272	13.632	1_V_V_WT	V_V_WT	16.3659886803702
1	446	3 Dark	V	V	WT	V_V_WT	0.201	13.598	1_V_V_WT	V_V_WT	16.3932099153433
1	447	3 Dark	V	V	WT	V_V_WT	0.349	13.699	1_V_V_WT	V_V_WT	16.420737590091
1	448	3 Dark	V	V	WT	V_V_WT	0.193	13.73	1_V_V_WT	V_V_WT	16.448551253697
1	449	3 Dark	V	V	WT	V_V_WT	0.187	13.997	1_V_V_WT	V_V_WT	16.4766342551687
1	450	3 Dark	V	V	WT	V_V_WT	0.134	14.043	1_V_V_WT	V_V_WT	16.5049736683489
1	451	3 Dark	V	V	WT	V_V_WT	0.199	14.052	1_V_V_WT	V_V_WT	16.533557924305
1	452	3 Dark	V	V	WT	V_V_WT	0.285	14.125	1_V_V_WT	V_V_WT	16.5623784505281
1	453	3 Dark	V	V	WT	V_V_WT	0.271	14.162	1_V_V_WT	V_V_WT	16.5914293947719
1	454	3 Dark	V	V	WT	V_V_WT	0.185	14.193	1_V_V_WT	V_V_WT	16.6207057150964
1	455	3 Dark	V	V	WT	V_V_WT	0.188	14.131	1_V_V_WT	V_V_WT	16.6502035088842
1	456	3 Dark	V	V	WT	V_V_WT	0.321	14.16	1_V_V_WT	V_V_WT	16.6799191434055
1	457	3 Dark	V	V	WT	V_V_WT	0.273	14.364	1_V_V_WT	V_V_WT	16.7098489337603
1	458	3 Dark	V	V	WT	V_V_WT	0.313	14.398	1_V_V_WT	V_V_WT	16.7399888401458
1	459	3 Dark	V	V	WT	V_V_WT	0.193	14.35	1_V_V_WT	V_V_WT	16.7703334570387
1	460	3 Dark	V	V	WT	V_V_WT	0.109	14.505	1_V_V_WT	V_V_WT	16.8008763609803
1	461	3 Dark	V	V	WT	V_V_WT	0.233	14.33	1_V_V_WT	V_V_WT	16.8316084340933
1	462	3 Dark	V	V	WT	V_V_WT	0.198	14.348	1_V_V_WT	V_V_WT	16.8625198833408
1	463	3 Dark	V	V	WT	V_V_WT	0.191	14.363	1_V_V_WT	V_V_WT	16.893600915455
1	464	3 Dark	V	V	WT	V_V_WT	0.222	14.271	1_V_V_WT	V_V_WT	16.92484050363
1	465	3 Dark	V	V	WT	V_V_WT	0.316	14.218	1_V_V_WT	V_V_WT	16.9562213451329
1	466	3 Dark	V	V	WT	V_V_WT	0.205	14.324	1_V_V_WT	V_V_WT	16.9877181500064
1	467	3 Dark	V	V	WT	V_V_WT	0.107	14.439	1_V_V_WT	V_V_WT	17.0192986506989
1	468	3 Dark	V	V	WT	V_V_WT	0.18	14.372	1_V_V_WT	V_V_WT	17.050929166857
1	469	3 Dark	V	V	WT	V_V_WT	0.382	14.221	1_V_V_WT	V_V_WT	17.0825745204913
1	470	3 Dark	V	V	WT	V_V_WT	0.206	14.378	1_V_V_WT	V_V_WT	17.1141935503376
1	471	3 Dark	V	V	WT	V_V_WT	0.154	14.546	1_V_V_WT	V_V_WT	17.1457435931427
1	472	3 Dark	V	V	WT	V_V_WT	0.224	14.539	1_V_V_WT	V_V_WT	17.1771819909294
1	473	3 Dark	V	V	WT	V_V_WT	0.183	14.51	1_V_V_WT	V_V_WT	17.2084660825212
1	474	3 Dark	V	V	WT	V_V_WT	0.105	14.518	1_V_V_WT	V_V_WT	17.2395520610309
1	475	3 Dark	V	V	WT	V_V_WT	0.176	14.387	1_V_V_WT	V_V_WT	17.2703915392789
1	476	3 Dark	V	V	WT	V_V_WT	0.322	14.367	1_V_V_WT	V_V_WT	17.3009349839601
1	477	3 Dark	V	V	WT	V_V_WT	0.328	14.231	1_V_V_WT	V_V_WT	17.3311328600017
1	478	3 Dark	V	V	WT	V_V_WT	0.174	14.334	1_V_V_WT	V_V_WT	17.3609351580338
1	479	3 Dark	V	V	WT	V_V_WT	0.458	14.541	1_V_V_WT	V_V_WT	17.3902899580748
1	480	3 Dark	V	V	WT	V_V_WT	0.183	14.606	1_V_V_WT	V_V_WT	17.4191448125165
1	481	3 Dark	V	V	WT	V_V_WT	0.329	14.593	1_V_V_WT	V_V_WT	17.4474470691786
1	482	3 Dark	V	V	WT	V_V_WT	0.234	14.681	1_V_V_WT	V_V_WT	17.4751444343946
1	483	3 Dark	V	V	WT	V_V_WT	0.293	14.717	1_V_V_WT	V_V_WT	17.502186247451
1	484	3 Dark	V	V	WT	V_V_WT	0.333	14.848	1_V_V_WT	V_V_WT	17.5285222564627
1	485	3 Dark	V	V	WT	V_V_WT	0.272	14.943	1_V_V_WT	V_V_WT	17.5541022106338
1	486	3 Dark	V	V	WT	V_V_WT	0.212	14.955	1_V_V_WT	V_V_WT	17.5788758568073
1	487	3 Dark	V	V	WT	V_V_WT	0.291	14.991	1_V_V_WT	V_V_WT	17.6027944621179
1	488	3 Dark	V	V	WT	V_V_WT	0.271	15.009	1_V_V_WT	V_V_WT	17.6258170759337
1	489	3 Dark	V	V	WT	V_V_WT	0.205	15.066	1_V_V_WT	V_V_WT	17.6479129474026
1	490	3 Dark	V	V	WT	V_V_WT	0.38	15.089	1_V_V_WT	V_V_WT	17.6690625214996
1	491	3 Dark	V	V	WT	V_V_WT	0.128	15.056	1_V_V_WT	V_V_WT	17.6892561546676
1	492	3 Dark	V	V	WT	V_V_WT	0.189	15.164	1_V_V_WT	V_V_WT	17.7084884250647
1	493	3 Dark	V	V	WT	V_V_WT	0.205	15.199	1_V_V_WT	V_V_WT	17.7267627738956
1	494	3 Dark	V	V	WT	V_V_WT	0.167	15.169	1_V_V_WT	V_V_WT	17.7440848528559
1	495	3 Dark	V	V	WT	V_V_WT	0.231	15.068	1_V_V_WT	V_V_WT	17.7604626216498
1	496	3 Dark	V	V	WT	V_V_WT	0.332	15.135	1_V_V_WT	V_V_WT	17.7759155338124
1	497	3 Dark	V	V	WT	V_V_WT	0.287	15.27	1_V_V_WT	V_V_WT	17.7904766668857
1	498	3 Dark	V	V	WT	V_V_WT	0.191	15.404	1_V_V_WT	V_V_WT	17.8041902285574
1	499	3 Dark	V	V	WT	V_V_WT	0.192	15.24	1_V_V_WT	V_V_WT	17.8171046527576
1	500	3 Dark	V	V	WT	V_V_WT	0.448	15.195	1_V_V_WT	V_V_WT	17.8292764097584
1	501	3 Dark	V	V	WT	V_V_WT	0.315	15.333	1_V_V_WT	V_V_WT	17.8407656840921
1	502	3 Dark	V	V	WT	V_V_WT	0.28	15.258	1_V_V_WT	V_V_WT	17.8516394792324
1	503	3 Dark	V	V	WT	V_V_WT	0.246	15.273	1_V_V_WT	V_V_WT	17.8619665033684
1	504	3 Dark	V	V	WT	V_V_WT	0.267	15.351	1_V_V_WT	V_V_WT	17.8718165767776
1	505	3 Dark	V	V	WT	V_V_WT	0.141	15.285	1_V_V_WT	V_V_WT	17.8812639707655
1	506	3 Dark	V	V	WT	V_V_WT	0.181	15.105	1_V_V_WT	V_V_WT	17.8903840684572
1	507	3 Dark	V	V	WT	V_V_WT	0.213	15.084	1_V_V_WT	V_V_WT	17.899252252784
1	508	3 Dark	V	V	WT	V_V_WT	0.296	15.148	1_V_V_WT	V_V_WT	17.9079439075655
1	509	3 Dark	V	V	WT	V_V_WT	0.394	14.929	1_V_V_WT	V_V_WT	17.9165344007263
1	510	3 Dark	V	V	WT	V_V_WT	0.199	14.944	1_V_V_WT	V_V_WT	17.9250988040384
1	511	3 Dark	V	V	WT	V_V_WT	0.186	14.908	1_V_V_WT	V_V_WT	17.9337112482406
1	512	3 Dark	V	V	WT	V_V_WT	0.373	14.953	1_V_V_WT	V_V_WT	17.9424456287654
1	513	3 Dark	V	V	WT	V_V_WT	0.307	14.863	1_V_V_WT	V_V_WT	17.9513758457352
1	514	3 Dark	V	V	WT	V_V_WT	0.316	14.672	1_V_V_WT	V_V_WT	17.9605757958184
1	515	3 Dark	V	V	WT	V_V_WT	0.283	14.538	1_V_V_WT	V_V_WT	17.9701193760379
1	516	3 Dark	V	V	WT	V_V_WT	0.333	14.586	1_V_V_WT	V_V_WT	17.9800792486998
1	517	3 Dark	V	V	WT	V_V_WT	0.309	14.469	1_V_V_WT	V_V_WT	17.9905217997515
1	518	3 Dark	V	V	WT	V_V_WT	0.331	14.536	1_V_V_WT	V_V_WT	18.001505435098
1	519	3 Dark	V	V	WT	V_V_WT	0.25	14.641	1_V_V_WT	V_V_WT	18.0130815850607
1	520	3 Dark	V	V	WT	V_V_WT	0.132	14.557	1_V_V_WT	V_V_WT	18.0252987842483
1	521	3 Dark	V	V	WT	V_V_WT	0.2	14.664	1_V_V_WT	V_V_WT	18.0381996042794
1	522	3 Dark	V	V	WT	V_V_WT	0.306	14.826	1_V_V_WT	V_V_WT	18.0518251281639
1	523	3 Dark	V	V	WT	V_V_WT	0.226	14.81	1_V_V_WT	V_V_WT	18.0662164384501
1	524	3 Dark	V	V	WT	V_V_WT	0.192	14.924	1_V_V_WT	V_V_WT	18.0814131960997
1	525	3 Dark	V	V	WT	V_V_WT	0.215	14.918	1_V_V_WT	V_V_WT	18.0974493803669
1	526	3 Dark	V	V	WT	V_V_WT	0.272	14.82	1_V_V_WT	V_V_WT	18.1143562395982
1	527	3 Dark	V	V	WT	V_V_WT	0.242	14.819	1_V_V_WT	V_V_WT	18.1321597888241
1	528	3 Dark	V	V	WT	V_V_WT	0.314	14.871	1_V_V_WT	V_V_WT	18.1508847339729
1	529	3 Dark	V	V	WT	V_V_WT	0.218	14.97	1_V_V_WT	V_V_WT	18.1705557806892
1	530	3 Dark	V	V	WT	V_V_WT	0.161	14.872	1_V_V_WT	V_V_WT	18.1911965921801
1	531	3 Dark	V	V	WT	V_V_WT	0.292	14.871	1_V_V_WT	V_V_WT	18.2128266573381
1	532	3 Dark	V	V	WT	V_V_WT	0.149	15.086	1_V_V_WT	V_V_WT	18.2354644214395
1	533	3 Dark	V	V	WT	V_V_WT	0.198	15.106	1_V_V_WT	V_V_WT	18.2591283303213
1	534	3 Dark	V	V	WT	V_V_WT	0.183	15.11	1_V_V_WT	V_V_WT	18.283835935311
1	535	3 Dark	V	V	WT	V_V_WT	0.11	15.308	1_V_V_WT	V_V_WT	18.3096012238788
1	536	3 Dark	V	V	WT	V_V_WT	0.142	15.451	1_V_V_WT	V_V_WT	18.3364363728182
1	537	3 Dark	V	V	WT	V_V_WT	0.307	15.541	1_V_V_WT	V_V_WT	18.3643489345765
1	538	3 Dark	V	V	WT	V_V_WT	0.238	15.601	1_V_V_WT	V_V_WT	18.3933406712048
1	539	3 Dark	V	V	WT	V_V_WT	0.239	15.477	1_V_V_WT	V_V_WT	18.4234071451556
1	540	3 Dark	V	V	WT	V_V_WT	0.198	15.642	1_V_V_WT	V_V_WT	18.4545384034212
1	541	3 Dark	V	V	WT	V_V_WT	0.293	15.775	1_V_V_WT	V_V_WT	18.4867220051334
1	542	3 Dark	V	V	WT	V_V_WT	0.279	15.677	1_V_V_WT	V_V_WT	18.5199385188462
1	543	3 Dark	V	V	WT	V_V_WT	0.203	15.605	1_V_V_WT	V_V_WT	18.5541593882448
1	544	3 Dark	V	V	WT	V_V_WT	0.142	15.523	1_V_V_WT	V_V_WT	18.589345952686
1	545	3 Dark	V	V	WT	V_V_WT	0.138	15.51	1_V_V_WT	V_V_WT	18.6254504401906
1	546	3 Dark	V	V	WT	V_V_WT	0.26	15.409	1_V_V_WT	V_V_WT	18.6624232230372
1	547	3 Dark	V	V	WT	V_V_WT	0.174	15.27	1_V_V_WT	V_V_WT	18.7002122904303
1	548	3 Dark	V	V	WT	V_V_WT	0.338	15.272	1_V_V_WT	V_V_WT	18.7387535573084
1	549	3 Dark	V	V	WT	V_V_WT	0.31	15.566	1_V_V_WT	V_V_WT	18.7779703876802
1	550	3 Dark	V	V	WT	V_V_WT	0.296	15.809	1_V_V_WT	V_V_WT	18.8177808053445
1	551	3 Dark	V	V	WT	V_V_WT	0.235	15.913	1_V_V_WT	V_V_WT	18.8580887512722
1	552	3 Dark	V	V	WT	V_V_WT	0.351	15.944	1_V_V_WT	V_V_WT	18.898780888544
1	553	3 Dark	V	V	WT	V_V_WT	0.189	16.014	1_V_V_WT	V_V_WT	18.9397292341438
1	554	3 Dark	V	V	WT	V_V_WT	0.281	16.199	1_V_V_WT	V_V_WT	18.9808028676806
1	555	3 Dark	V	V	WT	V_V_WT	0.225	16.437	1_V_V_WT	V_V_WT	19.0218708691448
1	556	3 Dark	V	V	WT	V_V_WT	0.234	16.495	1_V_V_WT	V_V_WT	19.0627995938683
1	557	3 Dark	V	V	WT	V_V_WT	0.286	16.635	1_V_V_WT	V_V_WT	19.1034444982203
1	558	3 Dark	V	V	WT	V_V_WT	0.243	16.546	1_V_V_WT	V_V_WT	19.143655998375
1	559	3 Dark	V	V	WT	V_V_WT	0.291	16.636	1_V_V_WT	V_V_WT	19.1832732348988
1	560	3 Dark	V	V	WT	V_V_WT	0.35	16.789	1_V_V_WT	V_V_WT	19.2221232656013
1	561	3 Dark	V	V	WT	V_V_WT	0.314	16.795	1_V_V_WT	V_V_WT	19.2600231583247
1	562	3 Dark	V	V	WT	V_V_WT	0.495	16.944	1_V_V_WT	V_V_WT	19.2967824159769
1	563	3 Dark	V	V	WT	V_V_WT	0.266	17.089	1_V_V_WT	V_V_WT	19.3322057238404
1	564	3 Dark	V	V	WT	V_V_WT	0.271	17.264	1_V_V_WT	V_V_WT	19.3660959984542
1	565	3 Dark	V	V	WT	V_V_WT	0.339	17.445	1_V_V_WT	V_V_WT	19.3982568503812
1	566	3 Dark	V	V	WT	V_V_WT	0.324	17.674	1_V_V_WT	V_V_WT	19.4284935926976
1	567	3 Dark	V	V	WT	V_V_WT	0.303	17.653	1_V_V_WT	V_V_WT	19.4566173569352
1	568	3 Dark	V	V	WT	V_V_WT	0.356	17.741	1_V_V_WT	V_V_WT	19.4824434593685
1	569	3 Dark	V	V	WT	V_V_WT	0.27	17.676	1_V_V_WT	V_V_WT	19.5057981598936
1	570	3 Dark	V	V	WT	V_V_WT	0.364	17.761	1_V_V_WT	V_V_WT	19.5265144703924
1	571	3 Dark	V	V	WT	V_V_WT	0.319	17.768	1_V_V_WT	V_V_WT	19.5444414738953
1	572	3 Dark	V	V	WT	V_V_WT	0.275	17.836	1_V_V_WT	V_V_WT	19.559437499353
1	573	3 Dark	V	V	WT	V_V_WT	0.235	17.876	1_V_V_WT	V_V_WT	19.5713817739297
1	574	3 Dark	V	V	WT	V_V_WT	0.234	18.113	1_V_V_WT	V_V_WT	19.5801650327707
1	575	3 Dark	V	V	WT	V_V_WT	0.27	18.165	1_V_V_WT	V_V_WT	19.5857098599305
1	576	3 Dark	V	V	WT	V_V_WT	0.232	18.289	1_V_V_WT	V_V_WT	19.5879720305239
1	577	3 Dark	V	V	WT	V_V_WT	0.17	18.477	1_V_V_WT	V_V_WT	19.5869214721927
1	578	3 Dark	V	V	WT	V_V_WT	0.333	18.591	1_V_V_WT	V_V_WT	19.582565474108
1	579	3 Dark	V	V	WT	V_V_WT	0.544	18.563	1_V_V_WT	V_V_WT	19.5749572132309
1	580	3 Dark	V	V	WT	V_V_WT	0.375	18.737	1_V_V_WT	V_V_WT	19.5641887968164
1	581	3 Dark	V	V	WT	V_V_WT	0.304	18.768	1_V_V_WT	V_V_WT	19.5503601478657
1	582	3 Dark	V	V	WT	V_V_WT	0.337	18.676	1_V_V_WT	V_V_WT	19.5335711893126
1	583	3 Dark	V	V	WT	V_V_WT	0.296	18.809	1_V_V_WT	V_V_WT	19.5139294445274
1	584	3 Dark	V	V	WT	V_V_WT	0.377	18.714	1_V_V_WT	V_V_WT	19.4915728233876
1	585	3 Dark	V	V	WT	V_V_WT	0.453	18.697	1_V_V_WT	V_V_WT	19.4666468332382
1	586	3 Dark	V	V	WT	V_V_WT	0.33	18.779	1_V_V_WT	V_V_WT	19.4392969854391
1	587	3 Dark	V	V	WT	V_V_WT	0.382	18.69	1_V_V_WT	V_V_WT	19.4096748232863
1	588	3 Dark	V	V	WT	V_V_WT	0.225	18.642	1_V_V_WT	V_V_WT	19.3779614903926
1	589	3 Dark	V	V	WT	V_V_WT	0.308	18.674	1_V_V_WT	V_V_WT	19.3443707547092
1	590	3 Dark	V	V	WT	V_V_WT	0.314	18.585	1_V_V_WT	V_V_WT	19.3091409845249
1	591	3 Dark	V	V	WT	V_V_WT	0.298	18.553	1_V_V_WT	V_V_WT	19.2725186149721
1	592	3 Dark	V	V	WT	V_V_WT	0.298	18.307	1_V_V_WT	V_V_WT	19.2347656226523
1	593	3 Dark	V	V	WT	V_V_WT	0.343	18.318	1_V_V_WT	V_V_WT	19.1961570165302
1	594	3 Dark	V	V	WT	V_V_WT	0.358	18.289	1_V_V_WT	V_V_WT	19.156970897078
1	595	3 Dark	V	V	WT	V_V_WT	0.291	18.343	1_V_V_WT	V_V_WT	19.1174877017814
1	596	3 Dark	V	V	WT	V_V_WT	0.371	18.183	1_V_V_WT	V_V_WT	19.0779874175689
1	597	3 Dark	V	V	WT	V_V_WT	0.286	18.078	1_V_V_WT	V_V_WT	19.0387476054984
1	598	3 Dark	V	V	WT	V_V_WT	0.326	17.988	1_V_V_WT	V_V_WT	19.0000341592012
1	599	3 Dark	V	V	WT	V_V_WT	0.174	17.953	1_V_V_WT	V_V_WT	18.9620985406573
1	600	3 Dark	V	V	WT	V_V_WT	0.283	17.832	1_V_V_WT	V_V_WT	18.925184312145
1	601	3 Dark	V	V	WT	V_V_WT	0.3	17.869	1_V_V_WT	V_V_WT	18.8895157212057
1	602	3 Dark	V	V	WT	V_V_WT	0.347	17.837	1_V_V_WT	V_V_WT	18.8553057878951
1	603	3 Dark	V	V	WT	V_V_WT	0.243	17.886	1_V_V_WT	V_V_WT	18.8227348324029
1	604	3 Dark	V	V	WT	V_V_WT	0.379	17.935	1_V_V_WT	V_V_WT	18.7919483993445
1	605	3 Dark	V	V	WT	V_V_WT	0.19	17.959	1_V_V_WT	V_V_WT	18.7630766925837
1	606	3 Dark	V	V	WT	V_V_WT	0.384	17.847	1_V_V_WT	V_V_WT	18.7362082148419
1	607	3 Dark	V	V	WT	V_V_WT	0.362	17.975	1_V_V_WT	V_V_WT	18.7113793601547
1	608	3 Dark	V	V	WT	V_V_WT	0.452	17.88	1_V_V_WT	V_V_WT	18.6885722643829
1	609	3 Dark	V	V	WT	V_V_WT	0.282	17.573	1_V_V_WT	V_V_WT	18.6677227145616
1	610	3 Dark	V	V	WT	V_V_WT	0.47	17.495	1_V_V_WT	V_V_WT	18.6487476049319
1	611	3 Dark	V	V	WT	V_V_WT	0.266	17.525	1_V_V_WT	V_V_WT	18.6315255663131
1	612	3 Dark	V	V	WT	V_V_WT	0.259	17.449	1_V_V_WT	V_V_WT	18.6159162189442
1	613	3 Dark	V	V	WT	V_V_WT	0.322	17.434	1_V_V_WT	V_V_WT	18.6017414157677
1	614	3 Dark	V	V	WT	V_V_WT	0.186	17.353	1_V_V_WT	V_V_WT	18.5888045932261
1	615	3 Dark	V	V	WT	V_V_WT	0.208	17.185	1_V_V_WT	V_V_WT	18.5768732815947
1	616	3 Dark	V	V	WT	V_V_WT	0.316	17.154	1_V_V_WT	V_V_WT	18.5657060384474
1	617	3 Dark	V	V	WT	V_V_WT	0.197	17.048	1_V_V_WT	V_V_WT	18.5550614202246
1	618	3 Dark	V	V	WT	V_V_WT	0.195	17.3	1_V_V_WT	V_V_WT	18.5446979812014
1	619	3 Dark	V	V	WT	V_V_WT	0.323	17.13	1_V_V_WT	V_V_WT	18.5343742782597
1	620	3 Dark	V	V	WT	V_V_WT	0.261	16.992	1_V_V_WT	V_V_WT	18.5238428848904
1	621	3 Dark	V	V	WT	V_V_WT	0.282	16.95	1_V_V_WT	V_V_WT	18.5128324336387
1	622	3 Dark	V	V	WT	V_V_WT	0.249	16.994	1_V_V_WT	V_V_WT	18.5010655755217
1	623	3 Dark	V	V	WT	V_V_WT	0.277	16.846	1_V_V_WT	V_V_WT	18.4882610386186
1	624	3 Dark	V	V	WT	V_V_WT	0.242	16.824	1_V_V_WT	V_V_WT	18.4741186578433
1	625	3 Dark	V	V	WT	V_V_WT	0.393	16.748	1_V_V_WT	V_V_WT	18.4583215552717
1	626	3 Dark	V	V	WT	V_V_WT	0.164	16.661	1_V_V_WT	V_V_WT	18.4405496542097
1	627	3 Dark	V	V	WT	V_V_WT	0.198	16.604	1_V_V_WT	V_V_WT	18.4204818707127
1	628	3 Dark	V	V	WT	V_V_WT	0.266	16.476	1_V_V_WT	V_V_WT	18.3977928163322
1	629	3 Dark	V	V	WT	V_V_WT	0.235	16.653	1_V_V_WT	V_V_WT	18.3721553538858
1	630	3 Dark	V	V	WT	V_V_WT	0.243	16.646	1_V_V_WT	V_V_WT	18.3432447907303
1	631	3 Dark	V	V	WT	V_V_WT	0.356	16.633	1_V_V_WT	V_V_WT	18.3107412046318
1	632	3 Dark	V	V	WT	V_V_WT	0.243	16.547	1_V_V_WT	V_V_WT	18.2743257622256
1	633	3 Dark	V	V	WT	V_V_WT	0.284	16.779	1_V_V_WT	V_V_WT	18.233682594254
1	634	3 Dark	V	V	WT	V_V_WT	0.283	16.619	1_V_V_WT	V_V_WT	18.188507697042
1	635	3 Dark	V	V	WT	V_V_WT	0.294	16.791	1_V_V_WT	V_V_WT	18.1385000322517
1	636	3 Dark	V	V	WT	V_V_WT	0.12	16.65	1_V_V_WT	V_V_WT	18.0833585613006
1	637	3 Dark	V	V	WT	V_V_WT	0.298	16.634	1_V_V_WT	V_V_WT	18.0227822459524
1	638	3 Dark	V	V	WT	V_V_WT	0.238	16.549	1_V_V_WT	V_V_WT	17.956475505349
1	639	3 Dark	V	V	WT	V_V_WT	0.237	16.741	1_V_V_WT	V_V_WT	17.8841645870246
1	640	3 Dark	V	V	WT	V_V_WT	0.297	16.561	1_V_V_WT	V_V_WT	17.8055811953152
1	641	3 Dark	V	V	WT	V_V_WT	0.334	16.588	1_V_V_WT	V_V_WT	17.7204635586579
1	642	3 Dark	V	V	WT	V_V_WT	0.261	16.606	1_V_V_WT	V_V_WT	17.628575997987
1	643	3 Dark	V	V	WT	V_V_WT	0.281	16.45	1_V_V_WT	V_V_WT	17.5296964083251
1	644	3 Dark	V	V	WT	V_V_WT	0.296	16.324	1_V_V_WT	V_V_WT	17.4236308844389
1	645	3 Dark	V	V	WT	V_V_WT	0.285	16.217	1_V_V_WT	V_V_WT	17.31019257085
1	646	3 Dark	V	V	WT	V_V_WT	0.299	15.992	1_V_V_WT	V_V_WT	17.1892021867049
1	647	3 Dark	V	V	WT	V_V_WT	0.276	15.915	1_V_V_WT	V_V_WT	17.0605184294783
1	648	3 Dark	V	V	WT	V_V_WT	0.477	15.864	1_V_V_WT	V_V_WT	16.9240460555666
1	649	3 Dark	V	V	WT	V_V_WT	0.138	15.65	1_V_V_WT	V_V_WT	16.7797285373421
1	650	3 Dark	V	V	WT	V_V_WT	0.176	15.519	1_V_V_WT	V_V_WT	16.6275171017599
1	651	3 Dark	V	V	WT	V_V_WT	0.256	15.297	1_V_V_WT	V_V_WT	16.4673707884561
1	652	3 Dark	V	V	WT	V_V_WT	0.342	15.109	1_V_V_WT	V_V_WT	16.2992798719713
1	653	3 Dark	V	V	WT	V_V_WT	0.195	14.905	1_V_V_WT	V_V_WT	16.123250148097
1	654	3 Dark	V	V	WT	V_V_WT	0.336	14.69	1_V_V_WT	V_V_WT	15.9393258695018
1	655	3 Dark	V	V	WT	V_V_WT	0.215	14.368	1_V_V_WT	V_V_WT	15.7475894874823
1	656	3 Dark	V	V	WT	V_V_WT	0.284	14.264	1_V_V_WT	V_V_WT	15.5481384554399
1	657	3 Dark	V	V	WT	V_V_WT	0.229	14.154	1_V_V_WT	V_V_WT	15.3411069700988
1	658	3 Dark	V	V	WT	V_V_WT	0.198	13.905	1_V_V_WT	V_V_WT	15.1266655078128
1	659	3 Dark	V	V	WT	V_V_WT	0.351	13.682	1_V_V_WT	V_V_WT	14.9049986228776
1	660	3 Dark	V	V	WT	V_V_WT	0.276	13.481	1_V_V_WT	V_V_WT	14.6763249211274
1	661	3 Dark	V	V	WT	V_V_WT	0.287	13.162	1_V_V_WT	V_V_WT	14.4408964064192
1	662	3 Dark	V	V	WT	V_V_WT	0.261	12.94	1_V_V_WT	V_V_WT	14.198977862236
1	663	3 Dark	V	V	WT	V_V_WT	0.475	12.695	1_V_V_WT	V_V_WT	13.9508645072807
1	664	3 Dark	V	V	WT	V_V_WT	0.219	12.454	1_V_V_WT	V_V_WT	13.696886734135
1	665	3 Dark	V	V	WT	V_V_WT	0.362	12.191	1_V_V_WT	V_V_WT	13.4374030747073
1	666	3 Dark	V	V	WT	V_V_WT	0.243	12.084	1_V_V_WT	V_V_WT	13.1727825474326
1	667	3 Dark	V	V	WT	V_V_WT	0.346	11.812	1_V_V_WT	V_V_WT	12.9034138400152
1	668	3 Dark	V	V	WT	V_V_WT	0.367	11.602	1_V_V_WT	V_V_WT	12.6296947495276
1	669	3 Dark	V	V	WT	V_V_WT	0.474	11.392	1_V_V_WT	V_V_WT	12.3520398358398
1	670	3 Dark	V	V	WT	V_V_WT	0.29	11.157	1_V_V_WT	V_V_WT	12.070867848612
1	671	3 Dark	V	V	WT	V_V_WT	0.293	10.86	1_V_V_WT	V_V_WT	11.7866005093816
1	672	3 Dark	V	V	WT	V_V_WT	0.277	10.621	1_V_V_WT	V_V_WT	11.4996714195939
1	673	3 Dark	V	V	WT	V_V_WT	0.166	10.385	1_V_V_WT	V_V_WT	11.2105192311414
1	674	4 Light	V	V	WT	V_V_WT	0.06	10.118	1_V_V_WT	V_V_WT	10.9195925206487
1	675	4 Light	V	V	WT	V_V_WT	0.101	9.874	1_V_V_WT	V_V_WT	10.627349529462
1	676	4 Light	V	V	WT	V_V_WT	0.091	9.637	1_V_V_WT	V_V_WT	10.3342552934731
1	677	4 Light	V	V	WT	V_V_WT	0.12	9.38	1_V_V_WT	V_V_WT	10.0407785686322
1	678	4 Light	V	V	WT	V_V_WT	0.144	8.925	1_V_V_WT	V_V_WT	9.74738875738022
1	679	4 Light	V	V	WT	V_V_WT	0.109	8.825	1_V_V_WT	V_V_WT	9.45455526202324
1	680	4 Light	V	V	WT	V_V_WT	0.13	8.691	1_V_V_WT	V_V_WT	9.16274748551696
1	681	4 Light	V	V	WT	V_V_WT	0.06	8.488	1_V_V_WT	V_V_WT	8.87243482941017
1	682	4 Light	V	V	WT	V_V_WT	0.061	8.154	1_V_V_WT	V_V_WT	8.58408669667896
1	683	4 Light	V	V	WT	V_V_WT	0.073	7.983	1_V_V_WT	V_V_WT	8.29817249038029
1	684	4 Light	V	V	WT	V_V_WT	0.027	7.671	1_V_V_WT	V_V_WT	8.01515825208083
1	685	4 Light	V	V	WT	V_V_WT	0.071	7.474	1_V_V_WT	V_V_WT	7.73549274925155
1	686	4 Light	V	V	WT	V_V_WT	0.06	7.196	1_V_V_WT	V_V_WT	7.45960603255211
1	687	4 Light	V	V	WT	V_V_WT	0.088	6.99	1_V_V_WT	V_V_WT	7.18792431425188
1	688	4 Light	V	V	WT	V_V_WT	0.017	6.792	1_V_V_WT	V_V_WT	6.9208738067033
1	689	4 Light	V	V	WT	V_V_WT	0.012	6.445	1_V_V_WT	V_V_WT	6.65887510900623
1	690	4 Light	V	V	WT	V_V_WT	0.042	6.209	1_V_V_WT	V_V_WT	6.40232035625102
1	691	4 Light	V	V	WT	V_V_WT	0.037	5.922	1_V_V_WT	V_V_WT	6.15156564292309
1	692	4 Light	V	V	WT	V_V_WT	0.021	5.661	1_V_V_WT	V_V_WT	5.90693551249993
1	693	4 Light	V	V	WT	V_V_WT	0.039	5.208	1_V_V_WT	V_V_WT	5.66874812114721
1	694	4 Light	V	V	WT	V_V_WT	0.042	5.038	1_V_V_WT	V_V_WT	5.43731426923414
1	695	4 Light	V	V	WT	V_V_WT	0.031	4.689	1_V_V_WT	V_V_WT	5.21291532011208
1	696	4 Light	V	V	WT	V_V_WT	0.013	4.453	1_V_V_WT	V_V_WT	4.9958252805686
1	697	4 Light	V	V	WT	V_V_WT	0.026	4.146	1_V_V_WT	V_V_WT	4.78631007716532
1	698	4 Light	V	V	WT	V_V_WT	0.028	3.791	1_V_V_WT	V_V_WT	4.58460332587036
1	699	4 Light	V	V	WT	V_V_WT	0.027	3.324	1_V_V_WT	V_V_WT	4.39092216296456
1	700	4 Light	V	V	WT	V_V_WT	0.062	3.056	1_V_V_WT	V_V_WT	4.2054501167153
1	701	4 Light	V	V	WT	V_V_WT	0.037	2.784	1_V_V_WT	V_V_WT	4.02836231750063
1	702	4 Light	V	V	WT	V_V_WT	0.022	2.532	1_V_V_WT	V_V_WT	3.85982525658312
1	703	4 Light	V	V	WT	V_V_WT	0.045	2.376	1_V_V_WT	V_V_WT	3.69996224482149
1	704	4 Light	V	V	WT	V_V_WT	0.029	2.357	1_V_V_WT	V_V_WT	3.54884476384365
1	705	4 Light	V	V	WT	V_V_WT	0.041	2.288	1_V_V_WT	V_V_WT	3.40650118769258
1	706	4 Light	V	V	WT	V_V_WT	0.062	2.274	1_V_V_WT	V_V_WT	3.2729512737265
1	707	4 Light	V	V	WT	V_V_WT	0.019	2.198	1_V_V_WT	V_V_WT	3.14821478017233
1	708	4 Light	V	V	WT	V_V_WT	0.022	2.082	1_V_V_WT	V_V_WT	3.03230331387613
1	709	4 Light	V	V	WT	V_V_WT	0.038	2.013	1_V_V_WT	V_V_WT	2.92518794102998
1	710	4 Light	V	V	WT	V_V_WT	0.042	2.018	1_V_V_WT	V_V_WT	2.82679210179404
1	711	4 Light	V	V	WT	V_V_WT	0.053	2.039	1_V_V_WT	V_V_WT	2.73700048214567
1	712	4 Light	V	V	WT	V_V_WT	0.008	2.018	1_V_V_WT	V_V_WT	2.65568295545971
1	713	4 Light	V	V	WT	V_V_WT	0.024	2.044	1_V_V_WT	V_V_WT	2.58267416598052
1	714	4 Light	V	V	WT	V_V_WT	0.024	2.111	1_V_V_WT	V_V_WT	2.51777456475601
1	715	4 Light	V	V	WT	V_V_WT	0.018	2.073	1_V_V_WT	V_V_WT	2.46077184970976
1	716	4 Light	V	V	WT	V_V_WT	0.006	2.081	1_V_V_WT	V_V_WT	2.41142977922395
1	717	4 Light	V	V	WT	V_V_WT	0.023	2.091	1_V_V_WT	V_V_WT	2.36950104610285
1	718	4 Light	V	V	WT	V_V_WT	0	2.154	1_V_V_WT	V_V_WT	2.33471802008629
1	719	4 Light	V	V	WT	V_V_WT	0.004	2.235	1_V_V_WT	V_V_WT	2.30680391493417
1	720	4 Light	V	V	WT	V_V_WT	0.04	2.252	1_V_V_WT	V_V_WT	2.28546211428009
1	721	4 Light	V	V	WT	V_V_WT	0	2.28	1_V_V_WT	V_V_WT	2.2703748006801
1	722	4 Light	V	V	WT	V_V_WT	0	2.411	1_V_V_WT	V_V_WT	2.26120628789309
1	723	4 Light	V	V	WT	V_V_WT	0.022	2.478	1_V_V_WT	V_V_WT	2.25760826989415
1	724	4 Light	V	V	WT	V_V_WT	0.049	2.501	1_V_V_WT	V_V_WT	2.2592300317149
1	725	4 Light	V	V	WT	V_V_WT	0.013	2.57	1_V_V_WT	V_V_WT	2.2657208580689
1	726	4 Light	V	V	WT	V_V_WT	0.007	2.62	1_V_V_WT	V_V_WT	2.2767300345038
1	727	4 Light	V	V	WT	V_V_WT	0.039	2.651	1_V_V_WT	V_V_WT	2.29190738251035
1	728	4 Light	V	V	WT	V_V_WT	0.012	2.674	1_V_V_WT	V_V_WT	2.31090598879997
1	729	4 Light	V	V	WT	V_V_WT	0.007	2.693	1_V_V_WT	V_V_WT	2.33338393501678
1	730	4 Light	V	V	WT	V_V_WT	0.022	2.655	1_V_V_WT	V_V_WT	2.35900264373305
1	731	4 Light	V	V	WT	V_V_WT	0.021	2.714	1_V_V_WT	V_V_WT	2.38743517470124
1	732	4 Light	V	V	WT	V_V_WT	0.025	2.731	1_V_V_WT	V_V_WT	2.41836778944916
1	733	4 Light	V	V	WT	V_V_WT	0.01	2.74	1_V_V_WT	V_V_WT	2.45149319257979
1	734	4 Light	V	V	WT	V_V_WT	0.041	2.792	1_V_V_WT	V_V_WT	2.4865230010251
1	735	4 Light	V	V	WT	V_V_WT	0.032	2.815	1_V_V_WT	V_V_WT	2.52319351361973
1	736	4 Light	V	V	WT	V_V_WT	0.077	2.786	1_V_V_WT	V_V_WT	2.56126315607989
1	737	4 Light	V	V	WT	V_V_WT	0.044	2.876	1_V_V_WT	V_V_WT	2.60049997933561
1	738	4 Light	V	V	WT	V_V_WT	0.028	2.916	1_V_V_WT	V_V_WT	2.64069252850205
1	739	4 Light	V	V	WT	V_V_WT	0.04	2.897	1_V_V_WT	V_V_WT	2.68163447287367
1	740	4 Light	V	V	WT	V_V_WT	0.135	2.894	1_V_V_WT	V_V_WT	2.72312514099943
1	741	4 Light	V	V	WT	V_V_WT	0.081	2.909	1_V_V_WT	V_V_WT	2.76499223400028
1	742	4 Light	V	V	WT	V_V_WT	0.04	2.973	1_V_V_WT	V_V_WT	2.80709774312142
1	743	4 Light	V	V	WT	V_V_WT	0.099	3.129	1_V_V_WT	V_V_WT	2.84933797295715
1	744	4 Light	V	V	WT	V_V_WT	0.094	3.282	1_V_V_WT	V_V_WT	2.89163764763573
1	745	4 Light	V	V	WT	V_V_WT	0.033	3.407	1_V_V_WT	V_V_WT	2.93392716177625
1	746	4 Light	V	V	WT	V_V_WT	0.068	3.506	1_V_V_WT	V_V_WT	2.97614207149068
1	747	4 Light	V	V	WT	V_V_WT	0.098	3.617	1_V_V_WT	V_V_WT	3.01823856414972
1	748	4 Light	V	V	WT	V_V_WT	0.08	3.792	1_V_V_WT	V_V_WT	3.06018254575771
1	749	4 Light	V	V	WT	V_V_WT	0.093	3.855	1_V_V_WT	V_V_WT	3.10195814853639
1	750	4 Light	V	V	WT	V_V_WT	0.059	3.922	1_V_V_WT	V_V_WT	3.14355406521896
1	751	4 Light	V	V	WT	V_V_WT	0.065	4.054	1_V_V_WT	V_V_WT	3.18496233316539
1	752	4 Light	V	V	WT	V_V_WT	0.152	4.178	1_V_V_WT	V_V_WT	3.22619125768086
1	753	4 Light	V	V	WT	V_V_WT	0.106	4.285	1_V_V_WT	V_V_WT	3.26726401211202
1	754	4 Light	V	V	WT	V_V_WT	0.065	4.392	1_V_V_WT	V_V_WT	3.30820665420024
1	755	4 Light	V	V	WT	V_V_WT	0.1	4.403	1_V_V_WT	V_V_WT	3.34904662079144
1	756	4 Light	V	V	WT	V_V_WT	0.063	4.449	1_V_V_WT	V_V_WT	3.38981775255335
1	757	4 Light	V	V	WT	V_V_WT	0.057	4.472	1_V_V_WT	V_V_WT	3.43055912366333
1	758	4 Light	V	V	WT	V_V_WT	0.051	4.503	1_V_V_WT	V_V_WT	3.47131202030594
1	759	4 Light	V	V	WT	V_V_WT	0.046	4.563	1_V_V_WT	V_V_WT	3.51211758732645
1	760	4 Light	V	V	WT	V_V_WT	0.024	4.606	1_V_V_WT	V_V_WT	3.55301579412812
1	761	4 Light	V	V	WT	V_V_WT	0.096	4.646	1_V_V_WT	V_V_WT	3.59404241048944
1	762	4 Light	V	V	WT	V_V_WT	0.039	4.67	1_V_V_WT	V_V_WT	3.63523215562397
1	763	4 Light	V	V	WT	V_V_WT	0.054	4.697	1_V_V_WT	V_V_WT	3.67661974673197
1	764	4 Light	V	V	WT	V_V_WT	0.081	4.697	1_V_V_WT	V_V_WT	3.71823740997217
1	765	4 Light	V	V	WT	V_V_WT	0.064	4.701	1_V_V_WT	V_V_WT	3.76010464140915
1	766	4 Light	V	V	WT	V_V_WT	0.033	4.725	1_V_V_WT	V_V_WT	3.80222452199627
1	767	4 Light	V	V	WT	V_V_WT	0.109	4.709	1_V_V_WT	V_V_WT	3.8445856167395
1	768	4 Light	V	V	WT	V_V_WT	0.062	4.752	1_V_V_WT	V_V_WT	3.88717355204446
1	769	4 Light	V	V	WT	V_V_WT	0.019	4.773	1_V_V_WT	V_V_WT	3.9299739506309
1	770	4 Light	V	V	WT	V_V_WT	0.039	4.804	1_V_V_WT	V_V_WT	3.9729724374055
1	771	4 Light	V	V	WT	V_V_WT	0.068	4.793	1_V_V_WT	V_V_WT	4.01615148333773
1	772	4 Light	V	V	WT	V_V_WT	0.072	4.887	1_V_V_WT	V_V_WT	4.05948094355953
1	773	4 Light	V	V	WT	V_V_WT	0.18	4.92	1_V_V_WT	V_V_WT	4.10292751974121
1	774	4 Light	V	V	WT	V_V_WT	0.177	4.904	1_V_V_WT	V_V_WT	4.14645791451555
1	775	4 Light	V	V	WT	V_V_WT	0.143	4.897	1_V_V_WT	V_V_WT	4.19003882952435
1	776	4 Light	V	V	WT	V_V_WT	0.105	4.86	1_V_V_WT	V_V_WT	4.23363696579289
1	777	4 Light	V	V	WT	V_V_WT	0.134	4.836	1_V_V_WT	V_V_WT	4.2772190262558
1	778	4 Light	V	V	WT	V_V_WT	0.175	4.804	1_V_V_WT	V_V_WT	4.32075007342225
1	779	4 Light	V	V	WT	V_V_WT	0.067	4.765	1_V_V_WT	V_V_WT	4.36418861521267
1	780	4 Light	V	V	WT	V_V_WT	0.107	4.784	1_V_V_WT	V_V_WT	4.40749056220044
1	781	4 Light	V	V	WT	V_V_WT	0.132	4.774	1_V_V_WT	V_V_WT	4.45060799513526
1	782	4 Light	V	V	WT	V_V_WT	0.124	4.754	1_V_V_WT	V_V_WT	4.49349203690672
1	783	4 Light	V	V	WT	V_V_WT	0.129	4.791	1_V_V_WT	V_V_WT	4.53609380961669
1	784	4 Light	V	V	WT	V_V_WT	0.156	4.814	1_V_V_WT	V_V_WT	4.57836443674139
1	785	4 Light	V	V	WT	V_V_WT	0.024	4.881	1_V_V_WT	V_V_WT	4.62025504106682
1	786	4 Light	V	V	WT	V_V_WT	0.053	4.929	1_V_V_WT	V_V_WT	4.66171674491264
1	787	4 Light	V	V	WT	V_V_WT	0.062	4.921	1_V_V_WT	V_V_WT	4.70270212630236
1	788	4 Light	V	V	WT	V_V_WT	0.043	4.964	1_V_V_WT	V_V_WT	4.74316958064628
1	789	4 Light	V	V	WT	V_V_WT	0.067	5.038	1_V_V_WT	V_V_WT	4.78307895821409
1	790	4 Light	V	V	WT	V_V_WT	0.065	5.113	1_V_V_WT	V_V_WT	4.82239224213892
1	791	4 Light	V	V	WT	V_V_WT	0.061	5.14	1_V_V_WT	V_V_WT	4.86108221528815
1	792	4 Light	V	V	WT	V_V_WT	0.049	5.196	1_V_V_WT	V_V_WT	4.89913286905374
1	793	4 Light	V	V	WT	V_V_WT	0.037	5.19	1_V_V_WT	V_V_WT	4.93653284532861
1	794	4 Light	V	V	WT	V_V_WT	0.041	5.208	1_V_V_WT	V_V_WT	4.97328265883287
1	795	4 Light	V	V	WT	V_V_WT	0.036	5.306	1_V_V_WT	V_V_WT	5.00939461104895
1	796	4 Light	V	V	WT	V_V_WT	0.101	5.402	1_V_V_WT	V_V_WT	5.04488335594241
1	797	4 Light	V	V	WT	V_V_WT	0.028	5.391	1_V_V_WT	V_V_WT	5.07976546385898
1	798	4 Light	V	V	WT	V_V_WT	0.071	5.46	1_V_V_WT	V_V_WT	5.11406684093989
1	799	4 Light	V	V	WT	V_V_WT	0.061	5.558	1_V_V_WT	V_V_WT	5.14782331632573
1	800	4 Light	V	V	WT	V_V_WT	0.166	5.619	1_V_V_WT	V_V_WT	5.1810788060031
1	801	4 Light	V	V	WT	V_V_WT	0.07	5.678	1_V_V_WT	V_V_WT	5.21388319705165
1	802	4 Light	V	V	WT	V_V_WT	0.134	5.748	1_V_V_WT	V_V_WT	5.24628980917388
1	803	4 Light	V	V	WT	V_V_WT	0.132	5.682	1_V_V_WT	V_V_WT	5.27835230563399
1	804	4 Light	V	V	WT	V_V_WT	0.078	5.638	1_V_V_WT	V_V_WT	5.31012255030029
1	805	4 Light	V	V	WT	V_V_WT	0.026	5.602	1_V_V_WT	V_V_WT	5.34164922100701
1	806	4 Light	V	V	WT	V_V_WT	0.031	5.557	1_V_V_WT	V_V_WT	5.37298026743621
1	807	4 Light	V	V	WT	V_V_WT	0.074	5.496	1_V_V_WT	V_V_WT	5.40416363749372
1	808	4 Light	V	V	WT	V_V_WT	0.048	5.447	1_V_V_WT	V_V_WT	5.43524728031121
1	809	4 Light	V	V	WT	V_V_WT	0.054	5.521	1_V_V_WT	V_V_WT	5.46627914373374
1	810	4 Light	V	V	WT	V_V_WT	0.078	5.564	1_V_V_WT	V_V_WT	5.49730395692875
1	811	4 Light	V	V	WT	V_V_WT	0.055	5.559	1_V_V_WT	V_V_WT	5.52835356682643
1	812	4 Light	V	V	WT	V_V_WT	0.132	5.513	1_V_V_WT	V_V_WT	5.55945290769541
1	813	4 Light	V	V	WT	V_V_WT	0.143	5.526	1_V_V_WT	V_V_WT	5.59060832464417
1	814	4 Light	V	V	WT	V_V_WT	0.088	5.481	1_V_V_WT	V_V_WT	5.62180333802647
1	815	4 Light	V	V	WT	V_V_WT	0.167	5.564	1_V_V_WT	V_V_WT	5.65299839321503
1	816	4 Light	V	V	WT	V_V_WT	0.111	5.611	1_V_V_WT	V_V_WT	5.68413113821724
1	817	4 Light	V	V	WT	V_V_WT	0.049	5.624	1_V_V_WT	V_V_WT	5.71512069508952
1	818	4 Light	V	V	WT	V_V_WT	0.094	5.759	1_V_V_WT	V_V_WT	5.7458825062115
1	819	4 Light	V	V	WT	V_V_WT	0.12	5.812	1_V_V_WT	V_V_WT	5.77632927595467
1	820	4 Light	V	V	WT	V_V_WT	0.099	5.834	1_V_V_WT	V_V_WT	5.80636274760983
1	821	4 Light	V	V	WT	V_V_WT	0.123	5.873	1_V_V_WT	V_V_WT	5.83588022356567
1	822	4 Light	V	V	WT	V_V_WT	0.095	5.943	1_V_V_WT	V_V_WT	5.86477218413915
1	823	4 Light	V	V	WT	V_V_WT	0.048	6.002	1_V_V_WT	V_V_WT	5.89292701536355
1	824	4 Light	V	V	WT	V_V_WT	0.099	6.036	1_V_V_WT	V_V_WT	5.92023153899038
1	825	4 Light	V	V	WT	V_V_WT	0.162	6.158	1_V_V_WT	V_V_WT	5.94657332130524
1	826	4 Light	V	V	WT	V_V_WT	0.129	6.175	1_V_V_WT	V_V_WT	5.97184447907846
1	827	4 Light	V	V	WT	V_V_WT	0.098	6.297	1_V_V_WT	V_V_WT	5.9959410665115
1	828	4 Light	V	V	WT	V_V_WT	0.131	6.352	1_V_V_WT	V_V_WT	6.01877034925684
1	829	4 Light	V	V	WT	V_V_WT	0.117	6.369	1_V_V_WT	V_V_WT	6.04024690790864
1	830	4 Light	V	V	WT	V_V_WT	0.1	6.295	1_V_V_WT	V_V_WT	6.06030338365589
1	831	4 Light	V	V	WT	V_V_WT	0.127	6.316	1_V_V_WT	V_V_WT	6.07888311149151
1	832	4 Light	V	V	WT	V_V_WT	0.142	6.255	1_V_V_WT	V_V_WT	6.09596112275894
1	833	4 Light	V	V	WT	V_V_WT	0.114	6.21	1_V_V_WT	V_V_WT	6.11154649905051
1	834	4 Light	V	V	WT	V_V_WT	0.133	6.251	1_V_V_WT	V_V_WT	6.12565529381065
1	835	4 Light	V	V	WT	V_V_WT	0.107	6.294	1_V_V_WT	V_V_WT	6.13830355805816
1	836	4 Light	V	V	WT	V_V_WT	0.06	6.374	1_V_V_WT	V_V_WT	6.14950734318867
1	837	4 Light	V	V	WT	V_V_WT	0.073	6.397	1_V_V_WT	V_V_WT	6.1592827016255
1	838	4 Light	V	V	WT	V_V_WT	0.126	6.465	1_V_V_WT	V_V_WT	6.16765610595076
1	839	4 Light	V	V	WT	V_V_WT	0.141	6.542	1_V_V_WT	V_V_WT	6.17470642012806
1	840	4 Light	V	V	WT	V_V_WT	0.15	6.57	1_V_V_WT	V_V_WT	6.18056573590687
1	841	4 Light	V	V	WT	V_V_WT	0.127	6.609	1_V_V_WT	V_V_WT	6.1853877949732
1	842	4 Light	V	V	WT	V_V_WT	0.078	6.582	1_V_V_WT	V_V_WT	6.18937012391148
1	843	4 Light	V	V	WT	V_V_WT	0.142	6.545	1_V_V_WT	V_V_WT	6.19272119660168
1	844	4 Light	V	V	WT	V_V_WT	0.111	6.573	1_V_V_WT	V_V_WT	6.1956494867764
1	845	4 Light	V	V	WT	V_V_WT	0.107	6.598	1_V_V_WT	V_V_WT	6.19836346792319
1	846	4 Light	V	V	WT	V_V_WT	0.1	6.597	1_V_V_WT	V_V_WT	6.20108133241955
1	847	4 Light	V	V	WT	V_V_WT	0.075	6.65	1_V_V_WT	V_V_WT	6.20406014075991
1	848	4 Light	V	V	WT	V_V_WT	0.178	6.617	1_V_V_WT	V_V_WT	6.2075666728656
1	849	4 Light	V	V	WT	V_V_WT	0.12	6.542	1_V_V_WT	V_V_WT	6.21186770840228
1	850	4 Light	V	V	WT	V_V_WT	0.087	6.57	1_V_V_WT	V_V_WT	6.21723705841718
1	851	4 Light	V	V	WT	V_V_WT	0.1	6.527	1_V_V_WT	V_V_WT	6.22397666611998
1	852	4 Light	V	V	WT	V_V_WT	0.119	6.511	1_V_V_WT	V_V_WT	6.23239550560654
1	853	4 Light	V	V	WT	V_V_WT	0.096	6.544	1_V_V_WT	V_V_WT	6.2428068212184
1	854	4 Light	V	V	WT	V_V_WT	0.075	6.56	1_V_V_WT	V_V_WT	6.25554418829179
1	855	4 Light	V	V	WT	V_V_WT	0.158	6.529	1_V_V_WT	V_V_WT	6.27095846058923
1	856	4 Light	V	V	WT	V_V_WT	0.118	6.559	1_V_V_WT	V_V_WT	6.28940374305361
1	857	4 Light	V	V	WT	V_V_WT	0.15	6.546	1_V_V_WT	V_V_WT	6.31123414015438
1	858	4 Light	V	V	WT	V_V_WT	0.126	6.583	1_V_V_WT	V_V_WT	6.33680274968132
1	859	4 Light	V	V	WT	V_V_WT	0.078	6.601	1_V_V_WT	V_V_WT	6.36645657706372
1	860	4 Light	V	V	WT	V_V_WT	0.092	6.643	1_V_V_WT	V_V_WT	6.40053338812214
1	861	4 Light	V	V	WT	V_V_WT	0.091	6.61	1_V_V_WT	V_V_WT	6.43936483191005
1	862	4 Light	V	V	WT	V_V_WT	0.073	6.592	1_V_V_WT	V_V_WT	6.48326633051987
1	863	4 Light	V	V	WT	V_V_WT	0.087	6.581	1_V_V_WT	V_V_WT	6.5325492489726
1	864	4 Light	V	V	WT	V_V_WT	0.119	6.536	1_V_V_WT	V_V_WT	6.58752495175424
1	865	4 Light	V	V	WT	V_V_WT	0.069	6.51	1_V_V_WT	V_V_WT	6.64849744659543
1	866	4 Light	V	V	WT	V_V_WT	0.111	6.645	1_V_V_WT	V_V_WT	6.71574131443486
1	867	4 Light	V	V	WT	V_V_WT	0.097	6.672	1_V_V_WT	V_V_WT	6.78951526974963
1	868	4 Light	V	V	WT	V_V_WT	0.116	6.639	1_V_V_WT	V_V_WT	6.87004398081067
1	869	4 Light	V	V	WT	V_V_WT	0.131	6.619	1_V_V_WT	V_V_WT	6.95753434576174
1	870	4 Light	V	V	WT	V_V_WT	0.106	6.645	1_V_V_WT	V_V_WT	7.05215621871171
1	871	4 Light	V	V	WT	V_V_WT	0.094	6.649	1_V_V_WT	V_V_WT	7.15406061122572
1	872	4 Light	V	V	WT	V_V_WT	0.105	6.648	1_V_V_WT	V_V_WT	7.26335063276518
1	873	4 Light	V	V	WT	V_V_WT	0.106	6.598	1_V_V_WT	V_V_WT	7.38007202197383
1	874	4 Light	V	V	WT	V_V_WT	0.116	6.585	1_V_V_WT	V_V_WT	7.50422305376647
1	875	4 Light	V	V	WT	V_V_WT	0.192	7.086	1_V_V_WT	V_V_WT	7.63578355966906
1	876	4 Light	V	V	WT	V_V_WT	0.11	7.238	1_V_V_WT	V_V_WT	7.77468891774452
1	877	4 Light	V	V	WT	V_V_WT	0.102	7.38	1_V_V_WT	V_V_WT	7.92082305631791
1	878	4 Light	V	V	WT	V_V_WT	0.061	7.455	1_V_V_WT	V_V_WT	8.07402878941188
1	879	4 Light	V	V	WT	V_V_WT	0.045	7.557	1_V_V_WT	V_V_WT	8.23414079728987
1	880	4 Light	V	V	WT	V_V_WT	0.127	7.692	1_V_V_WT	V_V_WT	8.40098731495373
1	881	4 Light	V	V	WT	V_V_WT	0.08	7.825	1_V_V_WT	V_V_WT	8.57437079658433
1	882	4 Light	V	V	WT	V_V_WT	0.079	7.848	1_V_V_WT	V_V_WT	8.7540872501519
1	883	4 Light	V	V	WT	V_V_WT	0.081	7.927	1_V_V_WT	V_V_WT	8.93992816430943
1	884	4 Light	V	V	WT	V_V_WT	0.115	8.055	1_V_V_WT	V_V_WT	9.1316669448388
1	885	4 Light	V	V	WT	V_V_WT	0.131	8.141	1_V_V_WT	V_V_WT	9.32906922315594
1	886	4 Light	V	V	WT	V_V_WT	0.159	8.296	1_V_V_WT	V_V_WT	9.53188761115663
1	887	4 Light	V	V	WT	V_V_WT	0.085	8.395	1_V_V_WT	V_V_WT	9.73987146590538
1	888	4 Light	V	V	WT	V_V_WT	0.168	8.501	1_V_V_WT	V_V_WT	9.95277014463056
1	889	4 Light	V	V	WT	V_V_WT	0.135	8.656	1_V_V_WT	V_V_WT	10.170333004458
1	890	4 Light	V	V	WT	V_V_WT	0.142	8.734	1_V_V_WT	V_V_WT	10.3923094029298
1	891	4 Light	V	V	WT	V_V_WT	0.094	8.922	1_V_V_WT	V_V_WT	10.6184484419386
1	892	4 Light	V	V	WT	V_V_WT	0.124	9.124	1_V_V_WT	V_V_WT	10.8484981999664
1	893	4 Light	V	V	WT	V_V_WT	0.103	9.311	1_V_V_WT	V_V_WT	11.0822065013543
1	894	4 Light	V	V	WT	V_V_WT	0.088	9.365	1_V_V_WT	V_V_WT	11.3193216918328
1	895	4 Light	V	V	WT	V_V_WT	0.081	9.522	1_V_V_WT	V_V_WT	11.559594202542
1	896	4 Light	V	V	WT	V_V_WT	0.195	9.632	1_V_V_WT	V_V_WT	11.8027749893466
1	897	4 Light	V	V	WT	V_V_WT	0.1	9.801	1_V_V_WT	V_V_WT	12.0486150049703
1	898	4 Light	V	V	WT	V_V_WT	0.093	9.887	1_V_V_WT	V_V_WT	12.2968652048864
1	899	4 Light	V	V	WT	V_V_WT	0.121	9.954	1_V_V_WT	V_V_WT	12.5472765426627
1	900	4 Light	V	V	WT	V_V_WT	0.176	10.172	1_V_V_WT	V_V_WT	12.7996004902835
1	901	4 Light	V	V	WT	V_V_WT	0.131	10.362	1_V_V_WT	V_V_WT	13.0535905904376
1	902	4 Light	V	V	WT	V_V_WT	0.077	10.488	1_V_V_WT	V_V_WT	13.3090009044817
1	903	4 Light	V	V	WT	V_V_WT	0.092	10.64	1_V_V_WT	V_V_WT	13.5655854929166
1	904	4 Light	V	V	WT	V_V_WT	0.098	10.844	1_V_V_WT	V_V_WT	13.8230984159789
1	905	5 Dark	V	V	WT	V_V_WT	0.608	10.934	1_V_V_WT	V_V_WT	14.0812932249805
1	906	5 Dark	V	V	WT	V_V_WT	0.252	11.04	1_V_V_WT	V_V_WT	14.3399214362073
1	907	5 Dark	V	V	WT	V_V_WT	0.217	11.254	1_V_V_WT	V_V_WT	14.598733081232
1	908	5 Dark	V	V	WT	V_V_WT	0.253	11.468	1_V_V_WT	V_V_WT	14.8574743081937
1	909	5 Dark	V	V	WT	V_V_WT	0.222	11.757	1_V_V_WT	V_V_WT	15.115890291473
1	910	5 Dark	V	V	WT	V_V_WT	0.222	12.018	1_V_V_WT	V_V_WT	15.3737246969936
1	911	5 Dark	V	V	WT	V_V_WT	0.233	12.094	1_V_V_WT	V_V_WT	15.630715152877
1	912	5 Dark	V	V	WT	V_V_WT	0.142	12.222	1_V_V_WT	V_V_WT	15.8865977777682
1	913	5 Dark	V	V	WT	V_V_WT	0.175	12.506	1_V_V_WT	V_V_WT	16.1411070358322
1	914	5 Dark	V	V	WT	V_V_WT	0.203	12.82	1_V_V_WT	V_V_WT	16.3939707766914
1	915	5 Dark	V	V	WT	V_V_WT	0.244	12.971	1_V_V_WT	V_V_WT	16.6449137604504
1	916	5 Dark	V	V	WT	V_V_WT	0.273	13.13	1_V_V_WT	V_V_WT	16.8936550093225
1	917	5 Dark	V	V	WT	V_V_WT	0.249	13.504	1_V_V_WT	V_V_WT	17.1399111941349
1	918	5 Dark	V	V	WT	V_V_WT	0.232	13.593	1_V_V_WT	V_V_WT	17.3833953105324
1	919	5 Dark	V	V	WT	V_V_WT	0.233	13.735	1_V_V_WT	V_V_WT	17.6238194382302
1	920	5 Dark	V	V	WT	V_V_WT	0.17	13.947	1_V_V_WT	V_V_WT	17.860896072936
1	921	5 Dark	V	V	WT	V_V_WT	0.279	14.249	1_V_V_WT	V_V_WT	18.0943393881316
1	922	5 Dark	V	V	WT	V_V_WT	0.275	14.534	1_V_V_WT	V_V_WT	18.3238656275044
1	923	5 Dark	V	V	WT	V_V_WT	0.274	14.827	1_V_V_WT	V_V_WT	18.5491976417584
1	924	5 Dark	V	V	WT	V_V_WT	0.173	15.114	1_V_V_WT	V_V_WT	18.7700599332052
1	925	5 Dark	V	V	WT	V_V_WT	0.226	15.212	1_V_V_WT	V_V_WT	18.986180880784
1	926	5 Dark	V	V	WT	V_V_WT	0.221	15.334	1_V_V_WT	V_V_WT	19.1973043738572
1	927	5 Dark	V	V	WT	V_V_WT	0.266	15.641	1_V_V_WT	V_V_WT	19.403183669847
1	928	5 Dark	V	V	WT	V_V_WT	0.202	15.858	1_V_V_WT	V_V_WT	19.6035939937099
1	929	5 Dark	V	V	WT	V_V_WT	0.198	16.044	1_V_V_WT	V_V_WT	19.7983160650319
1	930	5 Dark	V	V	WT	V_V_WT	0.324	16.221	1_V_V_WT	V_V_WT	19.9871384564427
1	931	5 Dark	V	V	WT	V_V_WT	0.284	16.427	1_V_V_WT	V_V_WT	20.1698897380944
1	932	5 Dark	V	V	WT	V_V_WT	0.231	16.699	1_V_V_WT	V_V_WT	20.3464406189497
1	933	5 Dark	V	V	WT	V_V_WT	0.258	17.03	1_V_V_WT	V_V_WT	20.516670380045
1	934	5 Dark	V	V	WT	V_V_WT	0.32	17.147	1_V_V_WT	V_V_WT	20.6804685985076
1	935	5 Dark	V	V	WT	V_V_WT	0.282	16.93	1_V_V_WT	V_V_WT	20.8377767215497
1	936	5 Dark	V	V	WT	V_V_WT	0.216	17.041	1_V_V_WT	V_V_WT	20.9886001930747
1	937	5 Dark	V	V	WT	V_V_WT	0.316	17.07	1_V_V_WT	V_V_WT	21.1330100901324
1	938	5 Dark	V	V	WT	V_V_WT	0.275	17.449	1_V_V_WT	V_V_WT	21.2711440252283
1	939	5 Dark	V	V	WT	V_V_WT	0.334	17.48	1_V_V_WT	V_V_WT	21.403195253753
1	940	5 Dark	V	V	WT	V_V_WT	0.388	17.587	1_V_V_WT	V_V_WT	21.5293681632613
1	941	5 Dark	V	V	WT	V_V_WT	0.156	17.625	1_V_V_WT	V_V_WT	21.649867141623
1	942	5 Dark	V	V	WT	V_V_WT	0.207	17.896	1_V_V_WT	V_V_WT	21.7649064855714
1	943	5 Dark	V	V	WT	V_V_WT	0.365	18.102	1_V_V_WT	V_V_WT	21.8747401303135
1	944	5 Dark	V	V	WT	V_V_WT	0.429	18.276	1_V_V_WT	V_V_WT	21.9796319194558
1	945	5 Dark	V	V	WT	V_V_WT	0.282	18.523	1_V_V_WT	V_V_WT	22.0798533589174
1	946	5 Dark	V	V	WT	V_V_WT	0.318	18.595	1_V_V_WT	V_V_WT	22.1757132852275
1	947	5 Dark	V	V	WT	V_V_WT	0.459	18.7	1_V_V_WT	V_V_WT	22.2675605273898
1	948	5 Dark	V	V	WT	V_V_WT	0.257	18.846	1_V_V_WT	V_V_WT	22.3557730003976
1	949	5 Dark	V	V	WT	V_V_WT	0.277	19.094	1_V_V_WT	V_V_WT	22.4407342197299
1	950	5 Dark	V	V	WT	V_V_WT	0.354	19.219	1_V_V_WT	V_V_WT	22.52282770095
1	951	5 Dark	V	V	WT	V_V_WT	0.396	19.481	1_V_V_WT	V_V_WT	22.6024374960202
1	952	5 Dark	V	V	WT	V_V_WT	0.409	19.524	1_V_V_WT	V_V_WT	22.6799489743031
1	953	5 Dark	V	V	WT	V_V_WT	0.396	19.626	1_V_V_WT	V_V_WT	22.7557447085798
1	954	5 Dark	V	V	WT	V_V_WT	0.375	19.888	1_V_V_WT	V_V_WT	22.8302064386823
1	955	5 Dark	V	V	WT	V_V_WT	0.179	20.084	1_V_V_WT	V_V_WT	22.9037159062716
1	956	5 Dark	V	V	WT	V_V_WT	0.317	20.347	1_V_V_WT	V_V_WT	22.9766486271867
1	957	5 Dark	V	V	WT	V_V_WT	0.407	20.614	1_V_V_WT	V_V_WT	23.0493552237758
1	958	5 Dark	V	V	WT	V_V_WT	0.31	20.844	1_V_V_WT	V_V_WT	23.1221714759026
1	959	5 Dark	V	V	WT	V_V_WT	0.307	21.206	1_V_V_WT	V_V_WT	23.1953986822992
1	960	5 Dark	V	V	WT	V_V_WT	0.353	21.377	1_V_V_WT	V_V_WT	23.2693295227823
1	961	5 Dark	V	V	WT	V_V_WT	0.337	21.484	1_V_V_WT	V_V_WT	23.3442566775813
1	962	5 Dark	V	V	WT	V_V_WT	0.349	21.731	1_V_V_WT	V_V_WT	23.4204606212207
1	963	5 Dark	V	V	WT	V_V_WT	0.423	21.979	1_V_V_WT	V_V_WT	23.4981730085247
1	964	5 Dark	V	V	WT	V_V_WT	0.215	22.087	1_V_V_WT	V_V_WT	23.5776132894373
1	965	5 Dark	V	V	WT	V_V_WT	0.391	22.238	1_V_V_WT	V_V_WT	23.658987445582
1	966	5 Dark	V	V	WT	V_V_WT	0.363	22.309	1_V_V_WT	V_V_WT	23.7424475871291
1	967	5 Dark	V	V	WT	V_V_WT	0.246	22.517	1_V_V_WT	V_V_WT	23.8281188402177
1	968	5 Dark	V	V	WT	V_V_WT	0.632	22.523	1_V_V_WT	V_V_WT	23.916072270109
1	969	5 Dark	V	V	WT	V_V_WT	0.253	22.648	1_V_V_WT	V_V_WT	24.0063525165961
1	970	5 Dark	V	V	WT	V_V_WT	0.329	22.809	1_V_V_WT	V_V_WT	24.0989525738881
1	971	5 Dark	V	V	WT	V_V_WT	0.271	23.081	1_V_V_WT	V_V_WT	24.1938525250802
1	972	5 Dark	V	V	WT	V_V_WT	0.413	23.386	1_V_V_WT	V_V_WT	24.2910215666267
1	973	5 Dark	V	V	WT	V_V_WT	0.381	23.433	1_V_V_WT	V_V_WT	24.3903753981303
1	974	5 Dark	V	V	WT	V_V_WT	0.377	23.399	1_V_V_WT	V_V_WT	24.4917790164248
1	975	5 Dark	V	V	WT	V_V_WT	0.491	23.512	1_V_V_WT	V_V_WT	24.5950874655183
1	976	5 Dark	V	V	WT	V_V_WT	0.345	23.651	1_V_V_WT	V_V_WT	24.7001557895439
1	977	5 Dark	V	V	WT	V_V_WT	0.354	23.783	1_V_V_WT	V_V_WT	24.8068390318237
1	978	5 Dark	V	V	WT	V_V_WT	0.378	23.968	1_V_V_WT	V_V_WT	24.9149881390941
1	979	5 Dark	V	V	WT	V_V_WT	0.481	24.218	1_V_V_WT	V_V_WT	25.0244376716326
1	980	5 Dark	V	V	WT	V_V_WT	0.295	24.351	1_V_V_WT	V_V_WT	25.1350165286033
1	981	5 Dark	V	V	WT	V_V_WT	0.541	24.357	1_V_V_WT	V_V_WT	25.2465470261792
1	982	5 Dark	V	V	WT	V_V_WT	0.318	24.644	1_V_V_WT	V_V_WT	25.3588494203654
1	983	5 Dark	V	V	WT	V_V_WT	0.376	24.45	1_V_V_WT	V_V_WT	25.4717469936191
1	984	5 Dark	V	V	WT	V_V_WT	0.435	24.487	1_V_V_WT	V_V_WT	25.5850668319449
1	985	5 Dark	V	V	WT	V_V_WT	0.422	24.641	1_V_V_WT	V_V_WT	25.6986478648657
1	986	5 Dark	V	V	WT	V_V_WT	0.484	24.692	1_V_V_WT	V_V_WT	25.8123366521746
1	987	5 Dark	V	V	WT	V_V_WT	0.533	24.586	1_V_V_WT	V_V_WT	25.9259984229008
1	988	5 Dark	V	V	WT	V_V_WT	0.432	24.621	1_V_V_WT	V_V_WT	26.039508931034
1	989	5 Dark	V	V	WT	V_V_WT	0.56	24.693	1_V_V_WT	V_V_WT	26.1527673505846
1	990	5 Dark	V	V	WT	V_V_WT	0.495	24.738	1_V_V_WT	V_V_WT	26.2656851579154
1	991	5 Dark	V	V	WT	V_V_WT	0.391	24.824	1_V_V_WT	V_V_WT	26.378206135303
1	992	5 Dark	V	V	WT	V_V_WT	0.478	25.151	1_V_V_WT	V_V_WT	26.4903129652661
1	993	5 Dark	V	V	WT	V_V_WT	0.506	25.226	1_V_V_WT	V_V_WT	26.6020204886025
1	994	5 Dark	V	V	WT	V_V_WT	0.428	25.449	1_V_V_WT	V_V_WT	26.7133557243304
1	995	5 Dark	V	V	WT	V_V_WT	0.433	25.476	1_V_V_WT	V_V_WT	26.8243739936066
1	996	5 Dark	V	V	WT	V_V_WT	0.287	25.584	1_V_V_WT	V_V_WT	26.9351573257015
1	997	5 Dark	V	V	WT	V_V_WT	0.524	25.739	1_V_V_WT	V_V_WT	27.0457968187919
1	998	5 Dark	V	V	WT	V_V_WT	0.281	25.667	1_V_V_WT	V_V_WT	27.1563988949154
1	999	5 Dark	V	V	WT	V_V_WT	0.459	25.788	1_V_V_WT	V_V_WT	27.2670738073315
1	1000	5 Dark	V	V	WT	V_V_WT	0.549	25.903	1_V_V_WT	V_V_WT	27.3779318094289
1	1001	5 Dark	V	V	WT	V_V_WT	0.428	26.214	1_V_V_WT	V_V_WT	27.4890831540573
1	1002	5 Dark	V	V	WT	V_V_WT	0.512	26.235	1_V_V_WT	V_V_WT	27.6006380941387
1	1003	5 Dark	V	V	WT	V_V_WT	0.412	26.371	1_V_V_WT	V_V_WT	27.7127068833211
1	1004	5 Dark	V	V	WT	V_V_WT	0.395	26.457	1_V_V_WT	V_V_WT	27.8253997746379
1	1005	5 Dark	V	V	WT	V_V_WT	0.395	26.356	1_V_V_WT	V_V_WT	27.9388270211547
1	1006	5 Dark	V	V	WT	V_V_WT	0.457	26.449	1_V_V_WT	V_V_WT	28.0530944265608
1	1007	5 Dark	V	V	WT	V_V_WT	0.591	26.507	1_V_V_WT	V_V_WT	28.1682848283778
1	1008	5 Dark	V	V	WT	V_V_WT	0.442	26.539	1_V_V_WT	V_V_WT	28.2844501608287
1	1009	5 Dark	V	V	WT	V_V_WT	0.527	26.53	1_V_V_WT	V_V_WT	28.4016140765476
1	1010	5 Dark	V	V	WT	V_V_WT	0.487	26.75	1_V_V_WT	V_V_WT	28.519787833032
1	1011	5 Dark	V	V	WT	V_V_WT	0.402	26.66	1_V_V_WT	V_V_WT	28.6389493935254
1	1012	5 Dark	V	V	WT	V_V_WT	0.696	27.127	1_V_V_WT	V_V_WT	28.7590359065936
1	1013	5 Dark	V	V	WT	V_V_WT	0.202	27.391	1_V_V_WT	V_V_WT	28.8799433272267
1	1014	5 Dark	V	V	WT	V_V_WT	0.412	27.548	1_V_V_WT	V_V_WT	29.001533500338
1	1015	5 Dark	V	V	WT	V_V_WT	0.333	27.492	1_V_V_WT	V_V_WT	29.1236552508421
1	1016	5 Dark	V	V	WT	V_V_WT	0.368	27.505	1_V_V_WT	V_V_WT	29.246132551906
1	1017	5 Dark	V	V	WT	V_V_WT	0.301	27.511	1_V_V_WT	V_V_WT	29.3687780403403
1	1018	5 Dark	V	V	WT	V_V_WT	0.345	27.601	1_V_V_WT	V_V_WT	29.4913838725135
1	1019	5 Dark	V	V	WT	V_V_WT	0.379	27.379	1_V_V_WT	V_V_WT	29.613737083488
1	1020	5 Dark	V	V	WT	V_V_WT	0.398	27.432	1_V_V_WT	V_V_WT	29.7356247092925
1	1021	5 Dark	V	V	WT	V_V_WT	0.423	27.474	1_V_V_WT	V_V_WT	29.8568319196738
1	1022	5 Dark	V	V	WT	V_V_WT	0.676	27.57	1_V_V_WT	V_V_WT	29.9771364264088
1	1023	5 Dark	V	V	WT	V_V_WT	0.498	27.59	1_V_V_WT	V_V_WT	30.0963141157939
1	1024	5 Dark	V	V	WT	V_V_WT	0.438	27.658	1_V_V_WT	V_V_WT	30.2141420341369
1	1025	5 Dark	V	V	WT	V_V_WT	0.418	27.919	1_V_V_WT	V_V_WT	30.3304032166505
1	1026	5 Dark	V	V	WT	V_V_WT	0.471	28.347	1_V_V_WT	V_V_WT	30.4448894829186
1	1027	5 Dark	V	V	WT	V_V_WT	0.401	28.303	1_V_V_WT	V_V_WT	30.5573983154697
1	1028	5 Dark	V	V	WT	V_V_WT	0.56	28.683	1_V_V_WT	V_V_WT	30.6677465808175
1	1029	5 Dark	V	V	WT	V_V_WT	0.374	28.678	1_V_V_WT	V_V_WT	30.7757781481755
1	1030	5 Dark	V	V	WT	V_V_WT	0.444	28.838	1_V_V_WT	V_V_WT	30.8813623268529
1	1031	5 Dark	V	V	WT	V_V_WT	0.582	29.007	1_V_V_WT	V_V_WT	30.9843736580915
1	1032	5 Dark	V	V	WT	V_V_WT	0.434	28.967	1_V_V_WT	V_V_WT	31.084693507073
1	1033	5 Dark	V	V	WT	V_V_WT	0.517	29.103	1_V_V_WT	V_V_WT	31.1822376791637
1	1034	5 Dark	V	V	WT	V_V_WT	0.463	29.367	1_V_V_WT	V_V_WT	31.2769573801718
1	1035	5 Dark	V	V	WT	V_V_WT	0.39	29.447	1_V_V_WT	V_V_WT	31.3688184012009
1	1036	5 Dark	V	V	WT	V_V_WT	0.438	29.546	1_V_V_WT	V_V_WT	31.457823737783
1	1037	5 Dark	V	V	WT	V_V_WT	0.412	29.489	1_V_V_WT	V_V_WT	31.544013532537
1	1038	5 Dark	V	V	WT	V_V_WT	0.41	29.449	1_V_V_WT	V_V_WT	31.6274353552049
1	1039	5 Dark	V	V	WT	V_V_WT	0.472	29.511	1_V_V_WT	V_V_WT	31.7081367756955
1	1040	5 Dark	V	V	WT	V_V_WT	0.515	29.65	1_V_V_WT	V_V_WT	31.7861653630522
1	1041	5 Dark	V	V	WT	V_V_WT	0.451	29.77	1_V_V_WT	V_V_WT	31.8615686868794
1	1042	5 Dark	V	V	WT	V_V_WT	0.785	29.582	1_V_V_WT	V_V_WT	31.9343943172217
1	1043	5 Dark	V	V	WT	V_V_WT	0.64	30.014	1_V_V_WT	V_V_WT	32.004694671599
1	1044	5 Dark	V	V	WT	V_V_WT	0.592	30.136	1_V_V_WT	V_V_WT	32.0725415617767
1	1045	5 Dark	V	V	WT	V_V_WT	0.366	30.527	1_V_V_WT	V_V_WT	32.138015250994
1	1046	5 Dark	V	V	WT	V_V_WT	0.497	30.558	1_V_V_WT	V_V_WT	32.201213366282
1	1047	5 Dark	V	V	WT	V_V_WT	0.539	30.863	1_V_V_WT	V_V_WT	32.2622489292728
1	1048	5 Dark	V	V	WT	V_V_WT	0.522	31.035	1_V_V_WT	V_V_WT	32.3212395334722
1	1049	5 Dark	V	V	WT	V_V_WT	0.338	31.147	1_V_V_WT	V_V_WT	32.3783102541009
1	1050	5 Dark	V	V	WT	V_V_WT	0.548	31.235	1_V_V_WT	V_V_WT	32.4335917204933
1	1051	5 Dark	V	V	WT	V_V_WT	0.433	31.228	1_V_V_WT	V_V_WT	32.4872153295534
1	1052	5 Dark	V	V	WT	V_V_WT	0.574	31.094	1_V_V_WT	V_V_WT	32.5393116297092
1	1053	5 Dark	V	V	WT	V_V_WT	0.526	31.154	1_V_V_WT	V_V_WT	32.5900097328668
1	1054	5 Dark	V	V	WT	V_V_WT	0.496	31.167	1_V_V_WT	V_V_WT	32.6394338593079
1	1055	5 Dark	V	V	WT	V_V_WT	0.694	31.324	1_V_V_WT	V_V_WT	32.6877070058013
1	1056	5 Dark	V	V	WT	V_V_WT	0.715	31.392	1_V_V_WT	V_V_WT	32.7349499035629
1	1057	5 Dark	V	V	WT	V_V_WT	0.48	31.384	1_V_V_WT	V_V_WT	32.7812717435507
1	1058	5 Dark	V	V	WT	V_V_WT	0.661	31.256	1_V_V_WT	V_V_WT	32.8267695716538
1	1059	5 Dark	V	V	WT	V_V_WT	0.454	31.501	1_V_V_WT	V_V_WT	32.8715353218233
1	1060	5 Dark	V	V	WT	V_V_WT	0.709	31.576	1_V_V_WT	V_V_WT	32.915650353517
1	1061	5 Dark	V	V	WT	V_V_WT	0.597	31.482	1_V_V_WT	V_V_WT	32.9591908580212
1	1062	5 Dark	V	V	WT	V_V_WT	0.472	31.607	1_V_V_WT	V_V_WT	33.0022229283945
1	1063	5 Dark	V	V	WT	V_V_WT	0.548	31.746	1_V_V_WT	V_V_WT	33.0448101318876
1	1064	5 Dark	V	V	WT	V_V_WT	0.659	31.831	1_V_V_WT	V_V_WT	33.0870141426776
1	1065	5 Dark	V	V	WT	V_V_WT	0.475	32.115	1_V_V_WT	V_V_WT	33.1288890586091
1	1066	5 Dark	V	V	WT	V_V_WT	0.556	32.116	1_V_V_WT	V_V_WT	33.1704858206516
1	1067	5 Dark	V	V	WT	V_V_WT	0.534	32.399	1_V_V_WT	V_V_WT	33.21185031299
1	1068	5 Dark	V	V	WT	V_V_WT	0.402	32.523	1_V_V_WT	V_V_WT	33.2530271557711
1	1069	5 Dark	V	V	WT	V_V_WT	0.589	32.735	1_V_V_WT	V_V_WT	33.2940607650612
1	1070	5 Dark	V	V	WT	V_V_WT	0.626	32.899	1_V_V_WT	V_V_WT	33.3349948802495
1	1071	5 Dark	V	V	WT	V_V_WT	0.522	32.997	1_V_V_WT	V_V_WT	33.3758740300926
1	1072	5 Dark	V	V	WT	V_V_WT	0.508	32.917	1_V_V_WT	V_V_WT	33.4167454108791
1	1073	5 Dark	V	V	WT	V_V_WT	0.634	32.763	1_V_V_WT	V_V_WT	33.4576605418773
1	1074	5 Dark	V	V	WT	V_V_WT	0.534	32.632	1_V_V_WT	V_V_WT	33.4986766502858
1	1075	5 Dark	V	V	WT	V_V_WT	0.724	32.807	1_V_V_WT	V_V_WT	33.5398577261062
1	1076	5 Dark	V	V	WT	V_V_WT	0.399	32.808	1_V_V_WT	V_V_WT	33.5812752145744
1	1077	5 Dark	V	V	WT	V_V_WT	0.606	32.863	1_V_V_WT	V_V_WT	33.6230083034178
1	1078	5 Dark	V	V	WT	V_V_WT	0.517	32.934	1_V_V_WT	V_V_WT	33.6651426128299
1	1079	5 Dark	V	V	WT	V_V_WT	0.491	33.138	1_V_V_WT	V_V_WT	33.7077660741882
1	1080	5 Dark	V	V	WT	V_V_WT	0.486	33.306	1_V_V_WT	V_V_WT	33.7509715463664
1	1081	5 Dark	V	V	WT	V_V_WT	0.416	33.56	1_V_V_WT	V_V_WT	33.7948561354855
1	1082	5 Dark	V	V	WT	V_V_WT	0.542	33.528	1_V_V_WT	V_V_WT	33.8395179189556
1	1083	5 Dark	V	V	WT	V_V_WT	0.558	33.442	1_V_V_WT	V_V_WT	33.8850554142329
1	1084	5 Dark	V	V	WT	V_V_WT	0.451	33.48	1_V_V_WT	V_V_WT	33.9315663890169
1	1085	5 Dark	V	V	WT	V_V_WT	0.575	33.356	1_V_V_WT	V_V_WT	33.9791483840142
1	1086	5 Dark	V	V	WT	V_V_WT	0.539	33.433	1_V_V_WT	V_V_WT	34.0278973119878
1	1087	5 Dark	V	V	WT	V_V_WT	0.393	33.644	1_V_V_WT	V_V_WT	34.0779025838414
1	1088	5 Dark	V	V	WT	V_V_WT	0.432	33.549	1_V_V_WT	V_V_WT	34.1292493604049
1	1089	5 Dark	V	V	WT	V_V_WT	0.619	33.643	1_V_V_WT	V_V_WT	34.1820091912284
1	1090	5 Dark	V	V	WT	V_V_WT	0.519	33.447	1_V_V_WT	V_V_WT	34.236234976946
1	1091	5 Dark	V	V	WT	V_V_WT	0.488	33.338	1_V_V_WT	V_V_WT	34.2919582056554
1	1092	5 Dark	V	V	WT	V_V_WT	0.559	33.675	1_V_V_WT	V_V_WT	34.3491907717225
1	1093	5 Dark	V	V	WT	V_V_WT	0.656	33.62	1_V_V_WT	V_V_WT	34.4079358475179
1	1094	5 Dark	V	V	WT	V_V_WT	0.548	33.442	1_V_V_WT	V_V_WT	34.4681777312853
1	1095	5 Dark	V	V	WT	V_V_WT	0.674	33.443	1_V_V_WT	V_V_WT	34.5298908207299
1	1096	5 Dark	V	V	WT	V_V_WT	0.439	33.477	1_V_V_WT	V_V_WT	34.5930234816993
1	1097	5 Dark	V	V	WT	V_V_WT	0.695	33.696	1_V_V_WT	V_V_WT	34.6574923516002
1	1098	5 Dark	V	V	WT	V_V_WT	0.534	33.839	1_V_V_WT	V_V_WT	34.7231874113067
1	1099	5 Dark	V	V	WT	V_V_WT	0.684	33.876	1_V_V_WT	V_V_WT	34.7899881434132
1	1100	5 Dark	V	V	WT	V_V_WT	0.679	34.093	1_V_V_WT	V_V_WT	34.8577533914591
1	1101	5 Dark	V	V	WT	V_V_WT	0.549	34.272	1_V_V_WT	V_V_WT	34.926336840553
1	1102	5 Dark	V	V	WT	V_V_WT	0.705	34.517	1_V_V_WT	V_V_WT	34.9955878969164
1	1103	5 Dark	V	V	WT	V_V_WT	0.486	34.542	1_V_V_WT	V_V_WT	35.0653388513032
1	1104	5 Dark	V	V	WT	V_V_WT	0.461	34.547	1_V_V_WT	V_V_WT	35.1354177152468
1	1105	5 Dark	V	V	WT	V_V_WT	0.541	34.411	1_V_V_WT	V_V_WT	35.2056497439007
1	1106	5 Dark	V	V	WT	V_V_WT	0.498	34.478	1_V_V_WT	V_V_WT	35.2758491608374
1	1107	5 Dark	V	V	WT	V_V_WT	0.594	34.342	1_V_V_WT	V_V_WT	35.3458259616449
1	1108	5 Dark	V	V	WT	V_V_WT	0.593	34.218	1_V_V_WT	V_V_WT	35.4153842575112
1	1109	5 Dark	V	V	WT	V_V_WT	0.542	34.205	1_V_V_WT	V_V_WT	35.4843266427882
1	1110	5 Dark	V	V	WT	V_V_WT	0.716	34.081	1_V_V_WT	V_V_WT	35.5524562278437
1	1111	5 Dark	V	V	WT	V_V_WT	0.687	34.262	1_V_V_WT	V_V_WT	35.6195788567864
1	1112	5 Dark	V	V	WT	V_V_WT	0.542	34.341	1_V_V_WT	V_V_WT	35.6855010689559
1	1113	5 Dark	V	V	WT	V_V_WT	0.44	34.446	1_V_V_WT	V_V_WT	35.7500294038187
1	1114	5 Dark	V	V	WT	V_V_WT	0.534	34.556	1_V_V_WT	V_V_WT	35.8129739767559
1	1115	5 Dark	V	V	WT	V_V_WT	0.57	34.608	1_V_V_WT	V_V_WT	35.8741592075235
1	1116	5 Dark	V	V	WT	V_V_WT	0.792	34.662	1_V_V_WT	V_V_WT	35.9334130927416
1	1117	5 Dark	V	V	WT	V_V_WT	0.691	35.051	1_V_V_WT	V_V_WT	35.990563627911
1	1118	5 Dark	V	V	WT	V_V_WT	0.566	35.089	1_V_V_WT	V_V_WT	36.0454446082706
1	1119	5 Dark	V	V	WT	V_V_WT	0.548	35.103	1_V_V_WT	V_V_WT	36.0979191943399
1	1120	5 Dark	V	V	WT	V_V_WT	0.513	35.213	1_V_V_WT	V_V_WT	36.1478875058698
1	1121	5 Dark	V	V	WT	V_V_WT	0.488	35.424	1_V_V_WT	V_V_WT	36.1952816813343
1	1122	5 Dark	V	V	WT	V_V_WT	0.809	35.245	1_V_V_WT	V_V_WT	36.2400470806015
1	1123	5 Dark	V	V	WT	V_V_WT	0.493	35.298	1_V_V_WT	V_V_WT	36.2821560991723
1	1124	5 Dark	V	V	WT	V_V_WT	0.481	35.226	1_V_V_WT	V_V_WT	36.3215878903753
1	1125	5 Dark	V	V	WT	V_V_WT	0.476	35.32	1_V_V_WT	V_V_WT	36.3583216087124
1	1126	5 Dark	V	V	WT	V_V_WT	0.59	35.584	1_V_V_WT	V_V_WT	36.3923364091119
1	1127	5 Dark	V	V	WT	V_V_WT	0.753	35.548	1_V_V_WT	V_V_WT	36.4236173808963
1	1128	5 Dark	V	V	WT	V_V_WT	0.545	35.618	1_V_V_WT	V_V_WT	36.4521733606935
1	1129	5 Dark	V	V	WT	V_V_WT	0.626	35.55	1_V_V_WT	V_V_WT	36.4780241724658
1	1130	5 Dark	V	V	WT	V_V_WT	0.843	35.371	1_V_V_WT	V_V_WT	36.5012143505174
1	1131	5 Dark	V	V	WT	V_V_WT	0.701	35.556	1_V_V_WT	V_V_WT	36.5218154291896
1	1132	5 Dark	V	V	WT	V_V_WT	0.753	35.412	1_V_V_WT	V_V_WT	36.5399223790196
1	1133	5 Dark	V	V	WT	V_V_WT	0.659	35.884	1_V_V_WT	V_V_WT	36.5556471820185
1	1134	5 Dark	V	V	WT	V_V_WT	0.539	35.941	1_V_V_WT	V_V_WT	36.569105092036
1	1135	5 Dark	V	V	WT	V_V_WT	0.588	35.992	1_V_V_WT	V_V_WT	36.5804126015217
1	1136	5 Dark	V	V	WT	V_V_WT	0.466	35.842	1_V_V_WT	V_V_WT	36.5896917025542
1	1137	5 Dark	V	V	WT	V_V_WT	0.47	35.785	1_V_V_WT	V_V_WT	36.5970678749514
1	1138	5 Dark	V	V	WT	V_V_WT	0.393	35.809	1_V_V_WT	V_V_WT	36.6026664729915
1	1139	5 Dark	V	V	WT	V_V_WT	0.478	35.801	1_V_V_WT	V_V_WT	36.6066088708445
1	1140	5 Dark	V	V	WT	V_V_WT	0.362	35.658	1_V_V_WT	V_V_WT	36.609009096129
1	1141	5 Dark	V	V	WT	V_V_WT	0.597	35.655	1_V_V_WT	V_V_WT	36.6099709456501
1	1142	5 Dark	V	V	WT	V_V_WT	0.621	35.706	1_V_V_WT	V_V_WT	36.6095880048102
1	1143	5 Dark	V	V	WT	V_V_WT	0.663	35.999	1_V_V_WT	V_V_WT	36.6079517343192
1	1144	5 Dark	V	V	WT	V_V_WT	0.561	35.936	1_V_V_WT	V_V_WT	36.6051507822848
1	1145	5 Dark	V	V	WT	V_V_WT	0.627	36.025	1_V_V_WT	V_V_WT	36.6012596879107
1	1146	5 Dark	V	V	WT	V_V_WT	0.593	35.929	1_V_V_WT	V_V_WT	36.5963359765616
1	1147	5 Dark	V	V	WT	V_V_WT	0.782	35.764	1_V_V_WT	V_V_WT	36.5904205300518
1	1148	5 Dark	V	V	WT	V_V_WT	0.47	35.837	1_V_V_WT	V_V_WT	36.5835409200929
1	1149	5 Dark	V	V	WT	V_V_WT	0.633	35.774	1_V_V_WT	V_V_WT	36.5757220881273
1	1150	5 Dark	V	V	WT	V_V_WT	0.629	36.051	1_V_V_WT	V_V_WT	36.5669873541934
1	1151	5 Dark	V	V	WT	V_V_WT	0.699	36.296	1_V_V_WT	V_V_WT	36.5573524108741
1	1152	5 Dark	V	V	WT	V_V_WT	0.38	36.08	1_V_V_WT	V_V_WT	36.5468261760025
1	1153	5 Dark	V	V	WT	V_V_WT	0.709	36.364	1_V_V_WT	V_V_WT	36.5354140142649
1	1154	5 Dark	V	V	WT	V_V_WT	0.476	36.659	1_V_V_WT	V_V_WT	36.5231206275737
1	1155	5 Dark	V	V	WT	V_V_WT	0.768	36.654	1_V_V_WT	V_V_WT	36.5099507018139
1	1156	5 Dark	V	V	WT	V_V_WT	0.703	36.741	1_V_V_WT	V_V_WT	36.4959089221103
1	1157	5 Dark	V	V	WT	V_V_WT	0.659	36.714	1_V_V_WT	V_V_WT	36.4809999747251
1	1158	5 Dark	V	V	WT	V_V_WT	0.604	36.556	1_V_V_WT	V_V_WT	36.4652315459832
1	1159	5 Dark	V	V	WT	V_V_WT	0.616	36.879	1_V_V_WT	V_V_WT	36.4486268400156
1	1160	5 Dark	V	V	WT	V_V_WT	0.5	36.509	1_V_V_WT	V_V_WT	36.4312300636716
1	1161	5 Dark	V	V	WT	V_V_WT	0.734	36.699	1_V_V_WT	V_V_WT	36.4131047538435
1	1162	5 Dark	V	V	WT	V_V_WT	0.561	36.55	1_V_V_WT	V_V_WT	36.394318403137
1	1163	5 Dark	V	V	WT	V_V_WT	0.958	36.491	1_V_V_WT	V_V_WT	36.3749385040071
1	1164	5 Dark	V	V	WT	V_V_WT	0.518	36.825	1_V_V_WT	V_V_WT	36.3550373705713
1	1165	5 Dark	V	V	WT	V_V_WT	0.592	36.746	1_V_V_WT	V_V_WT	36.3347066017455
1	1166	5 Dark	V	V	WT	V_V_WT	0.348	36.796	1_V_V_WT	V_V_WT	36.3140471897879
1	1167	5 Dark	V	V	WT	V_V_WT	0.537	37.135	1_V_V_WT	V_V_WT	36.2931826594126
1	1168	5 Dark	V	V	WT	V_V_WT	0.617	37.453	1_V_V_WT	V_V_WT	36.2722618874849
1	1169	5 Dark	V	V	WT	V_V_WT	0.534	37.52	1_V_V_WT	V_V_WT	36.2514563535548
1	1170	5 Dark	V	V	WT	V_V_WT	0.573	37.896	1_V_V_WT	V_V_WT	36.2309565881463
1	1171	5 Dark	V	V	WT	V_V_WT	0.684	38.047	1_V_V_WT	V_V_WT	36.2109678634034
1	1172	5 Dark	V	V	WT	V_V_WT	0.593	37.961	1_V_V_WT	V_V_WT	36.1917044800287
1	1173	5 Dark	V	V	WT	V_V_WT	0.733	37.828	1_V_V_WT	V_V_WT	36.1733820466046
1	1174	5 Dark	V	V	WT	V_V_WT	0.471	37.956	1_V_V_WT	V_V_WT	36.1562148436178
1	1175	5 Dark	V	V	WT	V_V_WT	0.659	37.998	1_V_V_WT	V_V_WT	36.1404142420598
1	1176	5 Dark	V	V	WT	V_V_WT	0.696	37.898	1_V_V_WT	V_V_WT	36.126181294476
1	1177	5 Dark	V	V	WT	V_V_WT	0.526	37.689	1_V_V_WT	V_V_WT	36.1137144762294
1	1178	5 Dark	V	V	WT	V_V_WT	0.639	37.714	1_V_V_WT	V_V_WT	36.1032122625177
1	1179	5 Dark	V	V	WT	V_V_WT	0.485	37.758	1_V_V_WT	V_V_WT	36.0948658466642
1	1180	5 Dark	V	V	WT	V_V_WT	0.79	37.71	1_V_V_WT	V_V_WT	36.0888373024313
1	1181	5 Dark	V	V	WT	V_V_WT	0.733	37.562	1_V_V_WT	V_V_WT	36.0852814227998
1	1182	5 Dark	V	V	WT	V_V_WT	0.593	37.757	1_V_V_WT	V_V_WT	36.084352999936
1	1183	5 Dark	V	V	WT	V_V_WT	0.777	37.413	1_V_V_WT	V_V_WT	36.086206827474
1	1184	5 Dark	V	V	WT	V_V_WT	0.776	37.627	1_V_V_WT	V_V_WT	36.0909858032285
1	1185	5 Dark	V	V	WT	V_V_WT	0.471	37.469	1_V_V_WT	V_V_WT	36.0987852454605
1	1186	5 Dark	V	V	WT	V_V_WT	0.677	37.366	1_V_V_WT	V_V_WT	36.1096885772245
1	1187	5 Dark	V	V	WT	V_V_WT	0.726	37.183	1_V_V_WT	V_V_WT	36.12377922163
1	1188	5 Dark	V	V	WT	V_V_WT	0.387	37.258	1_V_V_WT	V_V_WT	36.1411274518942
1	1189	5 Dark	V	V	WT	V_V_WT	0.949	37.26	1_V_V_WT	V_V_WT	36.1617509360205
1	1190	5 Dark	V	V	WT	V_V_WT	0.473	37.342	1_V_V_WT	V_V_WT	36.1856415467823
1	1191	5 Dark	V	V	WT	V_V_WT	0.891	37.223	1_V_V_WT	V_V_WT	36.2127284978782
1	1192	5 Dark	V	V	WT	V_V_WT	0.604	37.348	1_V_V_WT	V_V_WT	36.2428687604595
1	1193	5 Dark	V	V	WT	V_V_WT	0.6	36.885	1_V_V_WT	V_V_WT	36.2758517594884
1	1194	5 Dark	V	V	WT	V_V_WT	0.873	37.017	1_V_V_WT	V_V_WT	36.3114144289277
1	1195	5 Dark	V	V	WT	V_V_WT	0.509	37.003	1_V_V_WT	V_V_WT	36.349275669834
1	1196	5 Dark	V	V	WT	V_V_WT	0.516	37.298	1_V_V_WT	V_V_WT	36.3891172553331
1	1197	5 Dark	V	V	WT	V_V_WT	0.809	37.323	1_V_V_WT	V_V_WT	36.4305839423733
1	1198	5 Dark	V	V	WT	V_V_WT	0.711	37.465	1_V_V_WT	V_V_WT	36.4732935644541
1	1199	5 Dark	V	V	WT	V_V_WT	0.545	37.463	1_V_V_WT	V_V_WT	36.5168478464619
1	1200	5 Dark	V	V	WT	V_V_WT	0.738	37.389	1_V_V_WT	V_V_WT	36.5608437910788
1	1201	5 Dark	V	V	WT	V_V_WT	0.748	37.342	1_V_V_WT	V_V_WT	36.6048854626986
1	1202	5 Dark	V	V	WT	V_V_WT	0.535	37.306	1_V_V_WT	V_V_WT	36.6485908078062
1	1203	5 Dark	V	V	WT	V_V_WT	0.53	37.446	1_V_V_WT	V_V_WT	36.6915809498963
1	1204	5 Dark	V	V	WT	V_V_WT	0.689	37.589	1_V_V_WT	V_V_WT	36.7334770132931
1	1205	5 Dark	V	V	WT	V_V_WT	0.669	37.558	1_V_V_WT	V_V_WT	36.7739111476928
1	1206	5 Dark	V	V	WT	V_V_WT	0.493	37.532	1_V_V_WT	V_V_WT	36.812559609991
1	1207	5 Dark	V	V	WT	V_V_WT	0.573	37.676	1_V_V_WT	V_V_WT	36.849109682111
1	1208	5 Dark	V	V	WT	V_V_WT	0.495	37.75	1_V_V_WT	V_V_WT	36.8832486480376
1	1209	5 Dark	V	V	WT	V_V_WT	0.677	37.8	1_V_V_WT	V_V_WT	36.9146637893554
1	1210	5 Dark	V	V	WT	V_V_WT	0.581	37.501	1_V_V_WT	V_V_WT	36.9430608992743
1	1211	5 Dark	V	V	WT	V_V_WT	0.551	37.599	1_V_V_WT	V_V_WT	36.9682198091523
1	1212	5 Dark	V	V	WT	V_V_WT	0.575	37.586	1_V_V_WT	V_V_WT	36.9899590762921
1	1213	5 Dark	V	V	WT	V_V_WT	0.365	37.608	1_V_V_WT	V_V_WT	37.0081781203807
1	1214	5 Dark	V	V	WT	V_V_WT	0.69	37.509	1_V_V_WT	V_V_WT	37.0227965767337
1	1215	5 Dark	V	V	WT	V_V_WT	0.61	37.68	1_V_V_WT	V_V_WT	37.0337551422034
1	1216	5 Dark	V	V	WT	V_V_WT	0.6	37.768	1_V_V_WT	V_V_WT	37.0410787571346
1	1217	5 Dark	V	V	WT	V_V_WT	0.476	37.568	1_V_V_WT	V_V_WT	37.044833891458
1	1218	5 Dark	V	V	WT	V_V_WT	0.679	37.911	1_V_V_WT	V_V_WT	37.0451688905252
1	1219	5 Dark	V	V	WT	V_V_WT	0.618	37.712	1_V_V_WT	V_V_WT	37.0422525671163
1	1220	5 Dark	V	V	WT	V_V_WT	0.582	37.9	1_V_V_WT	V_V_WT	37.0362537345219
1	1221	5 Dark	V	V	WT	V_V_WT	0.615	37.493	1_V_V_WT	V_V_WT	37.0273412060253
1	1222	5 Dark	V	V	WT	V_V_WT	0.686	37.473	1_V_V_WT	V_V_WT	37.0156837947336
1	1223	5 Dark	V	V	WT	V_V_WT	0.495	37.404	1_V_V_WT	V_V_WT	37.0014503142616
1	1224	5 Dark	V	V	WT	V_V_WT	0.65	37.134	1_V_V_WT	V_V_WT	36.9848095776288
1	1225	5 Dark	V	V	WT	V_V_WT	0.578	37.149	1_V_V_WT	V_V_WT	36.9659303980033
1	1226	5 Dark	V	V	WT	V_V_WT	0.643	37.142	1_V_V_WT	V_V_WT	36.9449815886867
1	1227	5 Dark	V	V	WT	V_V_WT	0.562	37.15	1_V_V_WT	V_V_WT	36.9221319628456
1	1228	5 Dark	V	V	WT	V_V_WT	0.759	37.024	1_V_V_WT	V_V_WT	36.8975503339808
1	1229	5 Dark	V	V	WT	V_V_WT	0.532	37.042	1_V_V_WT	V_V_WT	36.8714055151467
1	1230	5 Dark	V	V	WT	V_V_WT	0.499	36.976	1_V_V_WT	V_V_WT	36.8438663197998
1	1231	5 Dark	V	V	WT	V_V_WT	0.637	37.075	1_V_V_WT	V_V_WT	36.815102917294
1	1232	5 Dark	V	V	WT	V_V_WT	0.557	37.259	1_V_V_WT	V_V_WT	36.7852909035938
1	1233	5 Dark	V	V	WT	V_V_WT	0.873	37.268	1_V_V_WT	V_V_WT	36.754605637769
1	1234	5 Dark	V	V	WT	V_V_WT	0.614	37.226	1_V_V_WT	V_V_WT	36.7232131841704
1	1235	5 Dark	V	V	WT	V_V_WT	0.628	37.134	1_V_V_WT	V_V_WT	36.6912663283745
1	1236	5 Dark	V	V	WT	V_V_WT	0.67	37.283	1_V_V_WT	V_V_WT	36.658914935919
1	1237	5 Dark	V	V	WT	V_V_WT	0.67	37.375	1_V_V_WT	V_V_WT	36.6263088704944
1	1238	5 Dark	V	V	WT	V_V_WT	0.713	37.6	1_V_V_WT	V_V_WT	36.5935979975969
1	1239	5 Dark	V	V	WT	V_V_WT	0.535	37.585	1_V_V_WT	V_V_WT	36.560924655616
1	1240	5 Dark	V	V	WT	V_V_WT	0.491	37.602	1_V_V_WT	V_V_WT	36.5284010830898
1	1241	5 Dark	V	V	WT	V_V_WT	0.831	37.658	1_V_V_WT	V_V_WT	36.4961237887353
1	1242	5 Dark	V	V	WT	V_V_WT	0.58	37.69	1_V_V_WT	V_V_WT	36.4641564674314
1	1243	5 Dark	V	V	WT	V_V_WT	0.799	38.026	1_V_V_WT	V_V_WT	36.4325546104324
1	1244	5 Dark	V	V	WT	V_V_WT	0.677	38.075	1_V_V_WT	V_V_WT	36.4013658988009
1	1245	5 Dark	V	V	WT	V_V_WT	0.642	38.258	1_V_V_WT	V_V_WT	36.3705994634677
1	1246	5 Dark	V	V	WT	V_V_WT	0.765	38.332	1_V_V_WT	V_V_WT	36.3402207796959
1	1247	5 Dark	V	V	WT	V_V_WT	0.526	38.462	1_V_V_WT	V_V_WT	36.3101557525999
1	1248	5 Dark	V	V	WT	V_V_WT	0.73	38.478	1_V_V_WT	V_V_WT	36.2802957981272
1	1249	5 Dark	V	V	WT	V_V_WT	0.75	38.589	1_V_V_WT	V_V_WT	36.2505038038828
1	1250	5 Dark	V	V	WT	V_V_WT	0.661	38.646	1_V_V_WT	V_V_WT	36.2206208447365
1	1251	5 Dark	V	V	WT	V_V_WT	0.484	38.749	1_V_V_WT	V_V_WT	36.1904734963748
1	1252	5 Dark	V	V	WT	V_V_WT	0.584	38.683	1_V_V_WT	V_V_WT	36.1598813734343
1	1253	5 Dark	V	V	WT	V_V_WT	0.531	38.74	1_V_V_WT	V_V_WT	36.1286629567536
1	1254	5 Dark	V	V	WT	V_V_WT	0.603	38.785	1_V_V_WT	V_V_WT	36.0966367272912
1	1255	5 Dark	V	V	WT	V_V_WT	0.524	38.819	1_V_V_WT	V_V_WT	36.0636211659118
1	1256	5 Dark	V	V	WT	V_V_WT	0.509	38.609	1_V_V_WT	V_V_WT	36.0294400753007
1	1257	5 Dark	V	V	WT	V_V_WT	0.817	38.854	1_V_V_WT	V_V_WT	35.9939449321794
1	1258	5 Dark	V	V	WT	V_V_WT	0.585	38.571	1_V_V_WT	V_V_WT	35.9570253886309
1	1259	5 Dark	V	V	WT	V_V_WT	0.563	38.519	1_V_V_WT	V_V_WT	35.9186147696374
1	1260	5 Dark	V	V	WT	V_V_WT	0.672	38.592	1_V_V_WT	V_V_WT	35.8786945611313
1	1261	5 Dark	V	V	WT	V_V_WT	0.847	38.374	1_V_V_WT	V_V_WT	35.8372977859583
1	1262	5 Dark	V	V	WT	V_V_WT	0.719	38.373	1_V_V_WT	V_V_WT	35.794502042762
1	1263	5 Dark	V	V	WT	V_V_WT	0.539	37.992	1_V_V_WT	V_V_WT	35.7503939170129
1	1264	5 Dark	V	V	WT	V_V_WT	0.647	37.97	1_V_V_WT	V_V_WT	35.7050599956623
1	1265	5 Dark	V	V	WT	V_V_WT	0.577	37.882	1_V_V_WT	V_V_WT	35.6585952651154
1	1266	5 Dark	V	V	WT	V_V_WT	0.642	37.562	1_V_V_WT	V_V_WT	35.6111360601941
1	1267	5 Dark	V	V	WT	V_V_WT	0.665	37.617	1_V_V_WT	V_V_WT	35.5628649938371
1	1268	5 Dark	V	V	WT	V_V_WT	0.72	37.452	1_V_V_WT	V_V_WT	35.5140000082214
1	1269	5 Dark	V	V	WT	V_V_WT	0.662	37.435	1_V_V_WT	V_V_WT	35.4647706185147
1	1270	5 Dark	V	V	WT	V_V_WT	0.598	37.506	1_V_V_WT	V_V_WT	35.4154250525564
1	1271	5 Dark	V	V	WT	V_V_WT	0.607	37.381	1_V_V_WT	V_V_WT	35.3662162158766
1	1272	5 Dark	V	V	WT	V_V_WT	0.607	37.437	1_V_V_WT	V_V_WT	35.3173974000566
1	1273	5 Dark	V	V	WT	V_V_WT	0.701	37.451	1_V_V_WT	V_V_WT	35.2692222377311
1	1274	5 Dark	V	V	WT	V_V_WT	0.739	37.424	1_V_V_WT	V_V_WT	35.2219371320844
1	1275	5 Dark	V	V	WT	V_V_WT	0.793	37.266	1_V_V_WT	V_V_WT	35.1757715860456
1	1276	5 Dark	V	V	WT	V_V_WT	0.674	37.049	1_V_V_WT	V_V_WT	35.1309345571891
1	1277	5 Dark	V	V	WT	V_V_WT	0.606	37.217	1_V_V_WT	V_V_WT	35.0876230357455
1	1278	5 Dark	V	V	WT	V_V_WT	0.695	36.908	1_V_V_WT	V_V_WT	35.0459949232291
1	1279	5 Dark	V	V	WT	V_V_WT	0.729	36.849	1_V_V_WT	V_V_WT	35.0061545250251
1	1280	5 Dark	V	V	WT	V_V_WT	0.639	36.625	1_V_V_WT	V_V_WT	34.968144831687
1	1281	5 Dark	V	V	WT	V_V_WT	0.718	36.667	1_V_V_WT	V_V_WT	34.9319407388974
1	1282	5 Dark	V	V	WT	V_V_WT	0.62	36.647	1_V_V_WT	V_V_WT	34.8974433646381
1	1283	5 Dark	V	V	WT	V_V_WT	0.552	36.693	1_V_V_WT	V_V_WT	34.864475583765
1	1284	5 Dark	V	V	WT	V_V_WT	0.695	36.605	1_V_V_WT	V_V_WT	34.8327788936925
1	1285	5 Dark	V	V	WT	V_V_WT	0.612	36.535	1_V_V_WT	V_V_WT	34.8020116733455
1	1286	5 Dark	V	V	WT	V_V_WT	0.433	36.543	1_V_V_WT	V_V_WT	34.7717488842027
1	1287	5 Dark	V	V	WT	V_V_WT	0.807	36.364	1_V_V_WT	V_V_WT	34.7414965391797
1	1288	5 Dark	V	V	WT	V_V_WT	0.476	36.36	1_V_V_WT	V_V_WT	34.7107468992967
1	1289	5 Dark	V	V	WT	V_V_WT	0.48	36.316	1_V_V_WT	V_V_WT	34.6789804384551
1	1290	5 Dark	V	V	WT	V_V_WT	0.572	36.241	1_V_V_WT	V_V_WT	34.645619779719
1	1291	5 Dark	V	V	WT	V_V_WT	0.419	35.875	1_V_V_WT	V_V_WT	34.6100235193731
1	1292	5 Dark	V	V	WT	V_V_WT	0.556	35.606	1_V_V_WT	V_V_WT	34.5714938637651
1	1293	5 Dark	V	V	WT	V_V_WT	0.492	35.539	1_V_V_WT	V_V_WT	34.5292916807896
1	1294	5 Dark	V	V	WT	V_V_WT	0.592	35.522	1_V_V_WT	V_V_WT	34.4826698604002
1	1295	5 Dark	V	V	WT	V_V_WT	0.54	35.558	1_V_V_WT	V_V_WT	34.430878446608
1	1296	5 Dark	V	V	WT	V_V_WT	0.35	35.339	1_V_V_WT	V_V_WT	34.3731561034451
1	1297	5 Dark	V	V	WT	V_V_WT	0.725	35.027	1_V_V_WT	V_V_WT	34.3087396106629
1	1298	5 Dark	V	V	WT	V_V_WT	0.548	34.935	1_V_V_WT	V_V_WT	34.2368724812045
1	1299	5 Dark	V	V	WT	V_V_WT	0.518	34.71	1_V_V_WT	V_V_WT	34.1568155748391
1	1300	5 Dark	V	V	WT	V_V_WT	0.562	34.557	1_V_V_WT	V_V_WT	34.0678585745472
1	1301	5 Dark	V	V	WT	V_V_WT	0.706	34.415	1_V_V_WT	V_V_WT	33.9693312052045
1	1302	5 Dark	V	V	WT	V_V_WT	0.636	34.309	1_V_V_WT	V_V_WT	33.8606140545071
1	1303	5 Dark	V	V	WT	V_V_WT	0.813	34.172	1_V_V_WT	V_V_WT	33.741137039882
1	1304	5 Dark	V	V	WT	V_V_WT	0.65	33.834	1_V_V_WT	V_V_WT	33.6103402878532
1	1305	5 Dark	V	V	WT	V_V_WT	0.484	33.639	1_V_V_WT	V_V_WT	33.4676785868483
1	1306	5 Dark	V	V	WT	V_V_WT	0.548	33.366	1_V_V_WT	V_V_WT	33.3126653714463
1	1307	5 Dark	V	V	WT	V_V_WT	0.694	33.397	1_V_V_WT	V_V_WT	33.1448287377444
1	1308	5 Dark	V	V	WT	V_V_WT	0.421	33.536	1_V_V_WT	V_V_WT	32.9636967821754
1	1309	5 Dark	V	V	WT	V_V_WT	0.691	33.293	1_V_V_WT	V_V_WT	32.7687976003245
1	1310	5 Dark	V	V	WT	V_V_WT	0.437	32.988	1_V_V_WT	V_V_WT	32.5596592885287
1	1311	5 Dark	V	V	WT	V_V_WT	0.526	32.757	1_V_V_WT	V_V_WT	32.3358292789702
1	1312	5 Dark	V	V	WT	V_V_WT	0.564	32.692	1_V_V_WT	V_V_WT	32.0969518078849
1	1313	5 Dark	V	V	WT	V_V_WT	0.577	32.572	1_V_V_WT	V_V_WT	31.8427876810083
1	1314	5 Dark	V	V	WT	V_V_WT	0.515	32.263	1_V_V_WT	V_V_WT	31.5731947107039
1	1315	5 Dark	V	V	WT	V_V_WT	0.454	32.068	1_V_V_WT	V_V_WT	31.2880687404576
1	1316	5 Dark	V	V	WT	V_V_WT	0.517	32.195	1_V_V_WT	V_V_WT	30.9873981989642
1	1317	5 Dark	V	V	WT	V_V_WT	0.638	31.388	1_V_V_WT	V_V_WT	30.6712793492691
1	1318	5 Dark	V	V	WT	V_V_WT	0.581	31.158	1_V_V_WT	V_V_WT	30.3398952057256
1	1319	5 Dark	V	V	WT	V_V_WT	0.519	30.838	1_V_V_WT	V_V_WT	29.9934611066546
1	1320	5 Dark	V	V	WT	V_V_WT	0.597	30.475	1_V_V_WT	V_V_WT	29.6322668753235
1	1321	5 Dark	V	V	WT	V_V_WT	0.481	30.272	1_V_V_WT	V_V_WT	29.2566858902772
1	1322	5 Dark	V	V	WT	V_V_WT	0.45	29.781	1_V_V_WT	V_V_WT	28.8671561080032
1	1323	5 Dark	V	V	WT	V_V_WT	0.472	29.371	1_V_V_WT	V_V_WT	28.464138094942
1	1324	5 Dark	V	V	WT	V_V_WT	0.63	28.912	1_V_V_WT	V_V_WT	28.0481407736021
1	1325	5 Dark	V	V	WT	V_V_WT	0.613	28.49	1_V_V_WT	V_V_WT	27.6197244779056
1	1326	5 Dark	V	V	WT	V_V_WT	0.423	28.248	1_V_V_WT	V_V_WT	27.1794927696511
1	1327	5 Dark	V	V	WT	V_V_WT	0.353	27.635	1_V_V_WT	V_V_WT	26.7280844760873
1	1328	5 Dark	V	V	WT	V_V_WT	0.628	27.297	1_V_V_WT	V_V_WT	26.266162670395
1	1329	5 Dark	V	V	WT	V_V_WT	0.437	26.881	1_V_V_WT	V_V_WT	25.7943973005953
1	1330	5 Dark	V	V	WT	V_V_WT	0.445	26.432	1_V_V_WT	V_V_WT	25.3134674403168
1	1331	5 Dark	V	V	WT	V_V_WT	0.465	25.755	1_V_V_WT	V_V_WT	24.8240544440673
1	1332	5 Dark	V	V	WT	V_V_WT	0.501	25.169	1_V_V_WT	V_V_WT	24.3268392496496
1	1333	5 Dark	V	V	WT	V_V_WT	0.564	24.399	1_V_V_WT	V_V_WT	23.8225011213646
1	1334	5 Dark	V	V	WT	V_V_WT	0.401	23.798	1_V_V_WT	V_V_WT	23.3117173099487
1	1335	5 Dark	V	V	WT	V_V_WT	0.598	23.45	1_V_V_WT	V_V_WT	22.7951566826428
1	1336	5 Dark	V	V	WT	V_V_WT	0.401	22.983	1_V_V_WT	V_V_WT	22.2734785616741
1	1337	5 Dark	V	V	WT	V_V_WT	0.637	22.342	1_V_V_WT	V_V_WT	21.7473379173367
1	1338	5 Dark	V	V	WT	V_V_WT	0.834	21.957	1_V_V_WT	V_V_WT	21.2173779044815
1	1339	5 Dark	V	V	WT	V_V_WT	0.486	21.304	1_V_V_WT	V_V_WT	20.6842276238269
1	1340	5 Dark	V	V	WT	V_V_WT	0.334	20.89	1_V_V_WT	V_V_WT	20.1485028135265
1	1341	5 Dark	V	V	WT	V_V_WT	0.487	20.412	1_V_V_WT	V_V_WT	19.6108088758413
1	1342	5 Dark	V	V	WT	V_V_WT	0.555	19.886	1_V_V_WT	V_V_WT	19.0717478504491
1	1343	5 Dark	V	V	WT	V_V_WT	0.432	19.337	1_V_V_WT	V_V_WT	18.5319155241081
1	1344	5 Dark	V	V	WT	V_V_WT	0.386	18.842	1_V_V_WT	V_V_WT	17.9919022737564
1	1345	5 Dark	V	V	WT	V_V_WT	0.417	18.412	1_V_V_WT	V_V_WT	17.4522958219299
1	1346	5 Dark	V	V	WT	V_V_WT	0.56	17.924	1_V_V_WT	V_V_WT	16.9136840694224
1	1347	5 Dark	V	V	WT	V_V_WT	0	17.294	1_V_V_WT	V_V_WT	16.3766569460689
1	1348	6 Light	V	V	WT	V_V_WT	0.246	16.773	1_V_V_WT	V_V_WT	15.8418048819073
1	1349	6 Light	V	V	WT	V_V_WT	0.16	16.282	1_V_V_WT	V_V_WT	15.3097183068104
1	1350	6 Light	V	V	WT	V_V_WT	0.209	15.699	1_V_V_WT	V_V_WT	14.7809876509424
1	1351	6 Light	V	V	WT	V_V_WT	0.216	15.251	1_V_V_WT	V_V_WT	14.256205466365
1	1352	6 Light	V	V	WT	V_V_WT	0.065	14.815	1_V_V_WT	V_V_WT	13.7359749815879
1	1353	6 Light	V	V	WT	V_V_WT	0.082	14.384	1_V_V_WT	V_V_WT	13.2209102825102
1	1354	6 Light	V	V	WT	V_V_WT	0.133	13.774	1_V_V_WT	V_V_WT	12.711629564853
1	1355	6 Light	V	V	WT	V_V_WT	0.118	13.202	1_V_V_WT	V_V_WT	12.2087587298939
1	1356	6 Light	V	V	WT	V_V_WT	0.108	12.779	1_V_V_WT	V_V_WT	11.712926715389
1	1357	6 Light	V	V	WT	V_V_WT	0.112	12.436	1_V_V_WT	V_V_WT	11.2247673870971
1	1358	6 Light	V	V	WT	V_V_WT	0.21	11.83	1_V_V_WT	V_V_WT	10.7449176540387
1	1359	6 Light	V	V	WT	V_V_WT	0.102	11.423	1_V_V_WT	V_V_WT	10.2740137031748
1	1360	6 Light	V	V	WT	V_V_WT	0.113	10.991	1_V_V_WT	V_V_WT	9.81268463757621
1	1361	6 Light	V	V	WT	V_V_WT	0.029	10.533	1_V_V_WT	V_V_WT	9.3615458970708
1	1362	6 Light	V	V	WT	V_V_WT	0.05	10.06	1_V_V_WT	V_V_WT	8.92119221506251
1	1363	6 Light	V	V	WT	V_V_WT	0.043	9.496	1_V_V_WT	V_V_WT	8.4921899173771
1	1364	6 Light	V	V	WT	V_V_WT	0.049	9.228	1_V_V_WT	V_V_WT	8.07506864966068
1	1365	6 Light	V	V	WT	V_V_WT	0.136	8.658	1_V_V_WT	V_V_WT	7.67031265426014
1	1366	6 Light	V	V	WT	V_V_WT	0.081	8.311	1_V_V_WT	V_V_WT	7.27835171938984
1	1367	6 Light	V	V	WT	V_V_WT	0.053	7.692	1_V_V_WT	V_V_WT	6.89956410349763
1	1368	6 Light	V	V	WT	V_V_WT	0.036	6.877	1_V_V_WT	V_V_WT	6.53430373796768
1	1369	6 Light	V	V	WT	V_V_WT	0.038	6.428	1_V_V_WT	V_V_WT	6.18286970646017
1	1370	6 Light	V	V	WT	V_V_WT	0.023	6.153	1_V_V_WT	V_V_WT	5.84553070740695
1	1371	6 Light	V	V	WT	V_V_WT	0.048	5.682	1_V_V_WT	V_V_WT	5.5224887475602
1	1372	6 Light	V	V	WT	V_V_WT	0.038	5.183	1_V_V_WT	V_V_WT	5.21392915995948
1	1373	6 Light	V	V	WT	V_V_WT	0.028	4.766	1_V_V_WT	V_V_WT	4.92003727793321
1	1374	6 Light	V	V	WT	V_V_WT	0.02	4.392	1_V_V_WT	V_V_WT	4.64097686841996
1	1375	6 Light	V	V	WT	V_V_WT	0.024	4.006	1_V_V_WT	V_V_WT	4.37680295474021
1	1376	6 Light	V	V	WT	V_V_WT	0.029	3.463	1_V_V_WT	V_V_WT	4.12745908645324
1	1377	6 Light	V	V	WT	V_V_WT	0.008	3.508	1_V_V_WT	V_V_WT	3.89286633739634
1	1378	6 Light	V	V	WT	V_V_WT	0.06	3.325	1_V_V_WT	V_V_WT	3.67294577952414
1	1379	6 Light	V	V	WT	V_V_WT	0.028	3.202	1_V_V_WT	V_V_WT	3.46761848678402
1	1380	6 Light	V	V	WT	V_V_WT	0.014	3.026	1_V_V_WT	V_V_WT	3.27680553214835
1	1381	6 Light	V	V	WT	V_V_WT	0.033	2.875	1_V_V_WT	V_V_WT	3.10040340299197
1	1382	6 Light	V	V	WT	V_V_WT	0.014	2.835	1_V_V_WT	V_V_WT	2.93821024582933
1	1383	6 Light	V	V	WT	V_V_WT	0.041	2.836	1_V_V_WT	V_V_WT	2.78999962078223
1	1384	6 Light	V	V	WT	V_V_WT	0.02	2.739	1_V_V_WT	V_V_WT	2.65554508917476
1	1385	6 Light	V	V	WT	V_V_WT	0.041	2.645	1_V_V_WT	V_V_WT	2.53462021151932
1	1386	6 Light	V	V	WT	V_V_WT	0	2.626	1_V_V_WT	V_V_WT	2.42699854871617
1	1387	6 Light	V	V	WT	V_V_WT	0.01	2.572	1_V_V_WT	V_V_WT	2.33245366142499
1	1388	6 Light	V	V	WT	V_V_WT	0.022	2.42	1_V_V_WT	V_V_WT	2.25075910983531
1	1389	6 Light	V	V	WT	V_V_WT	0.03	2.392	1_V_V_WT	V_V_WT	2.18167046697456
1	1390	6 Light	V	V	WT	V_V_WT	0.013	2.329	1_V_V_WT	V_V_WT	2.12485488351952
1	1391	6 Light	V	V	WT	V_V_WT	0.007	2.355	1_V_V_WT	V_V_WT	2.07988084722004
1	1392	6 Light	V	V	WT	V_V_WT	0.028	2.392	1_V_V_WT	V_V_WT	2.04624114279249
1	1393	6 Light	V	V	WT	V_V_WT	0	2.396	1_V_V_WT	V_V_WT	2.02341374683323
1	1394	6 Light	V	V	WT	V_V_WT	0.133	2.454	1_V_V_WT	V_V_WT	2.01086746145499
1	1395	6 Light	V	V	WT	V_V_WT	0.028	2.38	1_V_V_WT	V_V_WT	2.0080343918808
1	1396	6 Light	V	V	WT	V_V_WT	0.054	2.364	1_V_V_WT	V_V_WT	2.01433241995596
1	1397	6 Light	V	V	WT	V_V_WT	0.018	2.344	1_V_V_WT	V_V_WT	2.02915923452612
1	1398	6 Light	V	V	WT	V_V_WT	0.019	2.365	1_V_V_WT	V_V_WT	2.05190666699424
1	1399	6 Light	V	V	WT	V_V_WT	0.037	2.344	1_V_V_WT	V_V_WT	2.08196331514147
1	1400	6 Light	V	V	WT	V_V_WT	0.059	2.384	1_V_V_WT	V_V_WT	2.11871696796792
1	1401	6 Light	V	V	WT	V_V_WT	0.016	2.378	1_V_V_WT	V_V_WT	2.16155541521933
1	1402	6 Light	V	V	WT	V_V_WT	0.056	2.471	1_V_V_WT	V_V_WT	2.20987383918947
1	1403	6 Light	V	V	WT	V_V_WT	0.015	2.539	1_V_V_WT	V_V_WT	2.26309699714255
1	1404	6 Light	V	V	WT	V_V_WT	0.012	2.653	1_V_V_WT	V_V_WT	2.32065703812116
1	1405	6 Light	V	V	WT	V_V_WT	0.031	2.816	1_V_V_WT	V_V_WT	2.38198611291961
1	1406	6 Light	V	V	WT	V_V_WT	0.017	2.825	1_V_V_WT	V_V_WT	2.44653065809942
1	1407	6 Light	V	V	WT	V_V_WT	0.045	2.879	1_V_V_WT	V_V_WT	2.51379425980435
1	1408	6 Light	V	V	WT	V_V_WT	0.063	2.836	1_V_V_WT	V_V_WT	2.58329479010434
1	1409	6 Light	V	V	WT	V_V_WT	0.037	2.891	1_V_V_WT	V_V_WT	2.65455012161694
1	1410	6 Light	V	V	WT	V_V_WT	0.033	2.935	1_V_V_WT	V_V_WT	2.72707812710683
1	1411	6 Light	V	V	WT	V_V_WT	0.065	2.984	1_V_V_WT	V_V_WT	2.8004164694951
1	1412	6 Light	V	V	WT	V_V_WT	0.025	3.084	1_V_V_WT	V_V_WT	2.87418197334862
1	1413	6 Light	V	V	WT	V_V_WT	0.083	3.148	1_V_V_WT	V_V_WT	2.9480112541362
1	1414	6 Light	V	V	WT	V_V_WT	0.036	3.206	1_V_V_WT	V_V_WT	3.02154092742354
1	1415	6 Light	V	V	WT	V_V_WT	0.024	3.269	1_V_V_WT	V_V_WT	3.09440760815305
1	1416	6 Light	V	V	WT	V_V_WT	0.089	3.391	1_V_V_WT	V_V_WT	3.16624791113105
1	1417	6 Light	V	V	WT	V_V_WT	0.058	3.445	1_V_V_WT	V_V_WT	3.23669845264991
1	1418	6 Light	V	V	WT	V_V_WT	0.058	3.48	1_V_V_WT	V_V_WT	3.30541624437845
1	1419	6 Light	V	V	WT	V_V_WT	0.074	3.491	1_V_V_WT	V_V_WT	3.37213988787409
1	1420	6 Light	V	V	WT	V_V_WT	0.05	3.55	1_V_V_WT	V_V_WT	3.4366474293623
1	1421	6 Light	V	V	WT	V_V_WT	0.055	3.622	1_V_V_WT	V_V_WT	3.49881125033292
1	1422	6 Light	V	V	WT	V_V_WT	0.087	3.672	1_V_V_WT	V_V_WT	3.55859534480153
1	1423	6 Light	V	V	WT	V_V_WT	0.047	3.749	1_V_V_WT	V_V_WT	3.61598184670413
1	1424	6 Light	V	V	WT	V_V_WT	0.107	3.702	1_V_V_WT	V_V_WT	3.67095289118582
1	1425	6 Light	V	V	WT	V_V_WT	0.062	3.736	1_V_V_WT	V_V_WT	3.7235038967751
1	1426	6 Light	V	V	WT	V_V_WT	0.065	3.742	1_V_V_WT	V_V_WT	3.77368341928085
1	1427	6 Light	V	V	WT	V_V_WT	0.033	3.876	1_V_V_WT	V_V_WT	3.82155329930177
1	1428	6 Light	V	V	WT	V_V_WT	0.057	3.944	1_V_V_WT	V_V_WT	3.86718423434827
1	1429	6 Light	V	V	WT	V_V_WT	0.017	3.954	1_V_V_WT	V_V_WT	3.91068968721037
1	1430	6 Light	V	V	WT	V_V_WT	0.063	3.996	1_V_V_WT	V_V_WT	3.95222132034921
1	1431	6 Light	V	V	WT	V_V_WT	0.042	4.028	1_V_V_WT	V_V_WT	3.99193813057994
1	1432	6 Light	V	V	WT	V_V_WT	0.131	4.003	1_V_V_WT	V_V_WT	4.02999911556327
1	1433	6 Light	V	V	WT	V_V_WT	0.096	4.06	1_V_V_WT	V_V_WT	4.06656327230242
1	1434	6 Light	V	V	WT	V_V_WT	0.134	4.096	1_V_V_WT	V_V_WT	4.10178985767776
1	1435	6 Light	V	V	WT	V_V_WT	0.187	4.195	1_V_V_WT	V_V_WT	4.13583825249801
1	1436	6 Light	V	V	WT	V_V_WT	0.038	4.258	1_V_V_WT	V_V_WT	4.1688624733926
1	1437	6 Light	V	V	WT	V_V_WT	0.062	4.29	1_V_V_WT	V_V_WT	4.20100775810605
1	1438	6 Light	V	V	WT	V_V_WT	0.017	4.288	1_V_V_WT	V_V_WT	4.23241371835245
1	1439	6 Light	V	V	WT	V_V_WT	0.083	4.326	1_V_V_WT	V_V_WT	4.26320103781688
1	1440	6 Light	V	V	WT	V_V_WT	0.058	4.376	1_V_V_WT	V_V_WT	4.29346483754607
1	1441	6 Light	V	V	WT	V_V_WT	0.082	4.386	1_V_V_WT	V_V_WT	4.32327183938236
1	1442	6 Light	V	V	WT	V_V_WT	0.114	4.438	1_V_V_WT	V_V_WT	4.35266369682464
1	1443	6 Light	V	V	WT	V_V_WT	0.105	4.433	1_V_V_WT	V_V_WT	4.38167698413119
1	1444	6 Light	V	V	WT	V_V_WT	0.078	4.449	1_V_V_WT	V_V_WT	4.41034827585816
1	1445	6 Light	V	V	WT	V_V_WT	0.104	4.471	1_V_V_WT	V_V_WT	4.43871414660747
1	1446	6 Light	V	V	WT	V_V_WT	0.122	4.47	1_V_V_WT	V_V_WT	4.46680653565576
1	1447	6 Light	V	V	WT	V_V_WT	0.064	4.466	1_V_V_WT	V_V_WT	4.49463463301382
1	1448	6 Light	V	V	WT	V_V_WT	0.057	4.46	1_V_V_WT	V_V_WT	4.52218249302186
1	1449	6 Light	V	V	WT	V_V_WT	0.041	4.48	1_V_V_WT	V_V_WT	4.54941214543796
1	1450	6 Light	V	V	WT	V_V_WT	0.072	4.497	1_V_V_WT	V_V_WT	4.576267164111
1	1451	6 Light	V	V	WT	V_V_WT	0.079	4.478	1_V_V_WT	V_V_WT	4.60267832294541
1	1452	6 Light	V	V	WT	V_V_WT	0.078	4.432	1_V_V_WT	V_V_WT	4.62857396468386
1	1453	6 Light	V	V	WT	V_V_WT	0.077	4.485	1_V_V_WT	V_V_WT	4.65388216751188
1	1454	6 Light	V	V	WT	V_V_WT	0.086	4.434	1_V_V_WT	V_V_WT	4.67852994516642
1	1455	6 Light	V	V	WT	V_V_WT	0.062	4.458	1_V_V_WT	V_V_WT	4.70244520679674
1	1456	6 Light	V	V	WT	V_V_WT	0.06	4.421	1_V_V_WT	V_V_WT	4.72556232739486
1	1457	6 Light	V	V	WT	V_V_WT	0.152	4.515	1_V_V_WT	V_V_WT	4.74782654983307
1	1458	6 Light	V	V	WT	V_V_WT	0.087	4.579	1_V_V_WT	V_V_WT	4.76919463119839
1	1459	6 Light	V	V	WT	V_V_WT	0.047	4.699	1_V_V_WT	V_V_WT	4.78962575169881
1	1460	6 Light	V	V	WT	V_V_WT	0.101	4.707	1_V_V_WT	V_V_WT	4.80908287105407
1	1461	6 Light	V	V	WT	V_V_WT	0.048	4.782	1_V_V_WT	V_V_WT	4.8275481121387
1	1462	6 Light	V	V	WT	V_V_WT	0.031	4.704	1_V_V_WT	V_V_WT	4.84502356626683
1	1463	6 Light	V	V	WT	V_V_WT	0.072	4.708	1_V_V_WT	V_V_WT	4.86151963834665
1	1464	6 Light	V	V	WT	V_V_WT	0.048	4.65	1_V_V_WT	V_V_WT	4.87706801288319
1	1465	6 Light	V	V	WT	V_V_WT	0.13	4.525	1_V_V_WT	V_V_WT	4.891725535084
1	1466	6 Light	V	V	WT	V_V_WT	0.08	4.55	1_V_V_WT	V_V_WT	4.90557322536086
1	1467	6 Light	V	V	WT	V_V_WT	0.077	4.567	1_V_V_WT	V_V_WT	4.91871125408794
1	1468	6 Light	V	V	WT	V_V_WT	0.061	4.664	1_V_V_WT	V_V_WT	4.9312435673838
1	1469	6 Light	V	V	WT	V_V_WT	0.075	4.704	1_V_V_WT	V_V_WT	4.9432741109583
1	1470	6 Light	V	V	WT	V_V_WT	0.083	4.772	1_V_V_WT	V_V_WT	4.95490862774857
1	1471	6 Light	V	V	WT	V_V_WT	0.075	4.771	1_V_V_WT	V_V_WT	4.96626117845027
1	1472	6 Light	V	V	WT	V_V_WT	0.077	4.715	1_V_V_WT	V_V_WT	4.97745213755637
1	1473	6 Light	V	V	WT	V_V_WT	0.078	4.734	1_V_V_WT	V_V_WT	4.98860267618656
1	1474	6 Light	V	V	WT	V_V_WT	0.052	4.663	1_V_V_WT	V_V_WT	4.99983262762532
1	1475	6 Light	V	V	WT	V_V_WT	0.046	4.596	1_V_V_WT	V_V_WT	5.0112614913374
1	1476	6 Light	V	V	WT	V_V_WT	0.088	4.626	1_V_V_WT	V_V_WT	5.02300876754417
1	1477	6 Light	V	V	WT	V_V_WT	0.054	4.654	1_V_V_WT	V_V_WT	5.03519395589183
1	1478	6 Light	V	V	WT	V_V_WT	0.052	4.659	1_V_V_WT	V_V_WT	5.04793655591693
1	1479	6 Light	V	V	WT	V_V_WT	0.094	4.698	1_V_V_WT	V_V_WT	5.0613560672277
1	1480	6 Light	V	V	WT	V_V_WT	0.067	4.715	1_V_V_WT	V_V_WT	5.0755665874697
1	1481	6 Light	V	V	WT	V_V_WT	0.036	4.697	1_V_V_WT	V_V_WT	5.09066060581771
1	1482	6 Light	V	V	WT	V_V_WT	0.041	4.704	1_V_V_WT	V_V_WT	5.10671881856316
1	1483	6 Light	V	V	WT	V_V_WT	0.1	4.733	1_V_V_WT	V_V_WT	5.12378961425862
1	1484	6 Light	V	V	WT	V_V_WT	0.056	4.771	1_V_V_WT	V_V_WT	5.14188100631279
1	1485	6 Light	V	V	WT	V_V_WT	0.086	4.796	1_V_V_WT	V_V_WT	5.16096626639868
1	1486	6 Light	V	V	WT	V_V_WT	0.028	4.827	1_V_V_WT	V_V_WT	5.18101166783189
1	1487	6 Light	V	V	WT	V_V_WT	0.127	4.747	1_V_V_WT	V_V_WT	5.20197638272283
1	1488	6 Light	V	V	WT	V_V_WT	0.121	4.765	1_V_V_WT	V_V_WT	5.22378426799966
1	1489	6 Light	V	V	WT	V_V_WT	0.137	4.771	1_V_V_WT	V_V_WT	5.24632443110562
[truncated: 10,012 more rows]
