# Supplementary material for: Key HPI axis receptors facilitate light adaptive behavior in larval zebrafish
Source: Sci Rep. 2024 Apr 2;14:7759. doi: 10.1038/s41598-024-57707-6 (PMC10987622; doi:10.1038/s41598-024-57707-6)
Supplement: Supplementary file 1 — Supplementary Information. [file 41598_2024_57707_MOESM1_ESM.zip › Supp_Tables_SciRpts/SuppTableS08_mc2r_4x[7.5_2min]_predict.csv]

Supplementary Table S8. Locomotor response of mc2r lineage larvae of 4x[7.5 dark + 2-min light] assay:
Raw data and predicted values by a generalized additive model.
Columns: assay (each assay)	Time (time point when data were recorded in seconds)
base.tx (photo period)	tx.a (extra treatment condtion. not relevant)	tx.b (extra treatment condtion.
not relevant)	geno (genotype: wildtype	heterozygous	or homozygous)	xvar (tx.a	tx.b	and geno combined)
moved (raw movement data)	rsums (rolling sums of raw movement for 1-min window)
anid (assay	tx.a	tx.b	and geno combined	an id for each assay)	xvarF (tx.a	tx.b	and geno combined)
prd (GAM predicted value for the given second)
assay	Time	base.tx	tx.a	tx.b	geno	xvar	moved	rsums	anid	xvarF	prd
1	-501	1 Baseline Dark	V	V	WT	V_V_WT	0	0.133	1_V_V_WT	V_V_WT	2.34895078256574
1	-500	1 Baseline Dark	V	V	WT	V_V_WT	0	0.133	1_V_V_WT	V_V_WT	2.34348313193506
1	-499	1 Baseline Dark	V	V	WT	V_V_WT	0	0.133	1_V_V_WT	V_V_WT	2.33801548107737
1	-498	1 Baseline Dark	V	V	WT	V_V_WT	0	0.133	1_V_V_WT	V_V_WT	2.33254788338384
1	-497	1 Baseline Dark	V	V	WT	V_V_WT	0	0.133	1_V_V_WT	V_V_WT	2.32708067717838
1	-496	1 Baseline Dark	V	V	WT	V_V_WT	0	0.133	1_V_V_WT	V_V_WT	2.32161453756809
1	-495	1 Baseline Dark	V	V	WT	V_V_WT	0	0.268	1_V_V_WT	V_V_WT	2.31615020899207
1	-494	1 Baseline Dark	V	V	WT	V_V_WT	0	0.268	1_V_V_WT	V_V_WT	2.31068855863808
1	-493	1 Baseline Dark	V	V	WT	V_V_WT	0	0.268	1_V_V_WT	V_V_WT	2.3052309407612
1	-492	1 Baseline Dark	V	V	WT	V_V_WT	0	0.268	1_V_V_WT	V_V_WT	2.29977898586927
1	-491	1 Baseline Dark	V	V	WT	V_V_WT	0	0.268	1_V_V_WT	V_V_WT	2.29433494628005
1	-490	1 Baseline Dark	V	V	WT	V_V_WT	0	0.268	1_V_V_WT	V_V_WT	2.28890141395184
1	-489	1 Baseline Dark	V	V	WT	V_V_WT	0	0.268	1_V_V_WT	V_V_WT	2.2834819311109
1	-488	1 Baseline Dark	V	V	WT	V_V_WT	0	0.268	1_V_V_WT	V_V_WT	2.27808124561262
1	-487	1 Baseline Dark	V	V	WT	V_V_WT	0	0.268	1_V_V_WT	V_V_WT	2.27270540342597
1	-486	1 Baseline Dark	V	V	WT	V_V_WT	0	0.135	1_V_V_WT	V_V_WT	2.26736182175107
1	-485	1 Baseline Dark	V	V	WT	V_V_WT	0	0.135	1_V_V_WT	V_V_WT	2.26205936890215
1	-484	1 Baseline Dark	V	V	WT	V_V_WT	0	0.135	1_V_V_WT	V_V_WT	2.25680842818078
1	-483	1 Baseline Dark	V	V	WT	V_V_WT	0	0.135	1_V_V_WT	V_V_WT	2.25162069300076
1	-482	1 Baseline Dark	V	V	WT	V_V_WT	0	0.135	1_V_V_WT	V_V_WT	2.24650839452812
1	-481	1 Baseline Dark	V	V	WT	V_V_WT	0	0.135	1_V_V_WT	V_V_WT	2.24148488359462
1	-480	1 Baseline Dark	V	V	WT	V_V_WT	0	0.135	1_V_V_WT	V_V_WT	2.23656379085661
1	-479	1 Baseline Dark	V	V	WT	V_V_WT	0	0.135	1_V_V_WT	V_V_WT	2.23175903735467
1	-478	1 Baseline Dark	V	V	WT	V_V_WT	0	0.135	1_V_V_WT	V_V_WT	2.22708600198547
1	-477	1 Baseline Dark	V	V	WT	V_V_WT	0	0.135	1_V_V_WT	V_V_WT	2.22256152182914
1	-476	1 Baseline Dark	V	V	WT	V_V_WT	0	0.135	1_V_V_WT	V_V_WT	2.21820272615708
1	-475	1 Baseline Dark	V	V	WT	V_V_WT	0	0.135	1_V_V_WT	V_V_WT	2.21402674421614
1	-474	1 Baseline Dark	V	V	WT	V_V_WT	0	0.135	1_V_V_WT	V_V_WT	2.21005097789472
1	-473	1 Baseline Dark	V	V	WT	V_V_WT	0	0.135	1_V_V_WT	V_V_WT	2.20629418251103
1	-472	1 Baseline Dark	V	V	WT	V_V_WT	0	0.135	1_V_V_WT	V_V_WT	2.20277668722864
1	-471	1 Baseline Dark	V	V	WT	V_V_WT	0	0.135	1_V_V_WT	V_V_WT	2.1995200844086
1	-470	1 Baseline Dark	V	V	WT	V_V_WT	0	0.135	1_V_V_WT	V_V_WT	2.1965462168826
1	-469	1 Baseline Dark	V	V	WT	V_V_WT	0	0.135	1_V_V_WT	V_V_WT	2.19387692612777
1	-468	1 Baseline Dark	V	V	WT	V_V_WT	0	0.135	1_V_V_WT	V_V_WT	2.19153405580437
1	-467	1 Baseline Dark	V	V	WT	V_V_WT	0	0.135	1_V_V_WT	V_V_WT	2.18953960194025
1	-466	1 Baseline Dark	V	V	WT	V_V_WT	0	0.135	1_V_V_WT	V_V_WT	2.18791617938842
1	-465	1 Baseline Dark	V	V	WT	V_V_WT	0.135	0.135	1_V_V_WT	V_V_WT	2.18668666127649
1	-464	1 Baseline Dark	V	V	WT	V_V_WT	0	0.135	1_V_V_WT	V_V_WT	2.18587439553519
1	-463	1 Baseline Dark	V	V	WT	V_V_WT	0	0.135	1_V_V_WT	V_V_WT	2.18550312172986
1	-462	1 Baseline Dark	V	V	WT	V_V_WT	0	0.135	1_V_V_WT	V_V_WT	2.18559665798758
1	-461	1 Baseline Dark	V	V	WT	V_V_WT	0	0.135	1_V_V_WT	V_V_WT	2.18617882481131
1	-460	1 Baseline Dark	V	V	WT	V_V_WT	0	0.135	1_V_V_WT	V_V_WT	2.18727327924043
1	-459	1 Baseline Dark	V	V	WT	V_V_WT	0	0.135	1_V_V_WT	V_V_WT	2.18890339747957
1	-458	1 Baseline Dark	V	V	WT	V_V_WT	0	0.135	1_V_V_WT	V_V_WT	2.19109249263223
1	-457	1 Baseline Dark	V	V	WT	V_V_WT	0	0.135	1_V_V_WT	V_V_WT	2.19386370106673
1	-456	1 Baseline Dark	V	V	WT	V_V_WT	0	0.135	1_V_V_WT	V_V_WT	2.19723922993085
1	-455	1 Baseline Dark	V	V	WT	V_V_WT	0	0.135	1_V_V_WT	V_V_WT	2.2012399851792
1	-454	1 Baseline Dark	V	V	WT	V_V_WT	0	0.135	1_V_V_WT	V_V_WT	2.20588562762519
1	-453	1 Baseline Dark	V	V	WT	V_V_WT	0	0.135	1_V_V_WT	V_V_WT	2.21119522500652
1	-452	1 Baseline Dark	V	V	WT	V_V_WT	0	0.135	1_V_V_WT	V_V_WT	2.21718612804813
1	-451	1 Baseline Dark	V	V	WT	V_V_WT	0	0.135	1_V_V_WT	V_V_WT	2.22387385147249
1	-450	1 Baseline Dark	V	V	WT	V_V_WT	0	0.135	1_V_V_WT	V_V_WT	2.23127308656274
1	-449	1 Baseline Dark	V	V	WT	V_V_WT	0	0.135	1_V_V_WT	V_V_WT	2.23939672783307
1	-448	1 Baseline Dark	V	V	WT	V_V_WT	0	0.135	1_V_V_WT	V_V_WT	2.24825670039246
1	-447	1 Baseline Dark	V	V	WT	V_V_WT	0	0.135	1_V_V_WT	V_V_WT	2.25786230741411
1	-446	1 Baseline Dark	V	V	WT	V_V_WT	0	0.135	1_V_V_WT	V_V_WT	2.26821955520913
1	-445	1 Baseline Dark	V	V	WT	V_V_WT	0	0.135	1_V_V_WT	V_V_WT	2.27933097703844
1	-444	1 Baseline Dark	V	V	WT	V_V_WT	0	0.135	1_V_V_WT	V_V_WT	2.29119610382446
1	-443	1 Baseline Dark	V	V	WT	V_V_WT	0	0.135	1_V_V_WT	V_V_WT	2.30381321222676
1	-442	1 Baseline Dark	V	V	WT	V_V_WT	0	0.135	1_V_V_WT	V_V_WT	2.31717797241123
1	-441	1 Baseline Dark	V	V	WT	V_V_WT	0	0.135	1_V_V_WT	V_V_WT	2.33128472447451
1	-440	1 Baseline Dark	V	V	WT	V_V_WT	0	0.135	1_V_V_WT	V_V_WT	2.34612438470517
1	-439	1 Baseline Dark	V	V	WT	V_V_WT	0	0.135	1_V_V_WT	V_V_WT	2.36168371181015
1	-438	1 Baseline Dark	V	V	WT	V_V_WT	0	0.135	1_V_V_WT	V_V_WT	2.37794526955987
1	-437	1 Baseline Dark	V	V	WT	V_V_WT	0	0.135	1_V_V_WT	V_V_WT	2.39488740365276
1	-436	1 Baseline Dark	V	V	WT	V_V_WT	0	0.135	1_V_V_WT	V_V_WT	2.41248494743953
1	-435	1 Baseline Dark	V	V	WT	V_V_WT	0	0	1_V_V_WT	V_V_WT	2.43071134216032
1	-434	1 Baseline Dark	V	V	WT	V_V_WT	0	0	1_V_V_WT	V_V_WT	2.44953727202314
1	-433	1 Baseline Dark	V	V	WT	V_V_WT	0	0	1_V_V_WT	V_V_WT	2.46893207250822
1	-432	1 Baseline Dark	V	V	WT	V_V_WT	0	0	1_V_V_WT	V_V_WT	2.48886179594595
1	-431	1 Baseline Dark	V	V	WT	V_V_WT	0	0	1_V_V_WT	V_V_WT	2.50928927435674
1	-430	1 Baseline Dark	V	V	WT	V_V_WT	0	0	1_V_V_WT	V_V_WT	2.53017669813861
1	-429	1 Baseline Dark	V	V	WT	V_V_WT	0	0	1_V_V_WT	V_V_WT	2.5514856995895
1	-428	1 Baseline Dark	V	V	WT	V_V_WT	0	0	1_V_V_WT	V_V_WT	2.57317567597483
1	-427	1 Baseline Dark	V	V	WT	V_V_WT	0	0	1_V_V_WT	V_V_WT	2.59520546483751
1	-426	1 Baseline Dark	V	V	WT	V_V_WT	0	0	1_V_V_WT	V_V_WT	2.61753345523401
1	-425	1 Baseline Dark	V	V	WT	V_V_WT	0	0	1_V_V_WT	V_V_WT	2.64011583361404
1	-424	1 Baseline Dark	V	V	WT	V_V_WT	0	0	1_V_V_WT	V_V_WT	2.66290670919458
1	-423	1 Baseline Dark	V	V	WT	V_V_WT	0	0	1_V_V_WT	V_V_WT	2.68585978533088
1	-422	1 Baseline Dark	V	V	WT	V_V_WT	0	0	1_V_V_WT	V_V_WT	2.7089287636649
1	-421	1 Baseline Dark	V	V	WT	V_V_WT	0	0	1_V_V_WT	V_V_WT	2.73206734782618
1	-420	1 Baseline Dark	V	V	WT	V_V_WT	0	0	1_V_V_WT	V_V_WT	2.75522907481163
1	-419	1 Baseline Dark	V	V	WT	V_V_WT	0	0	1_V_V_WT	V_V_WT	2.77836670078973
1	-418	1 Baseline Dark	V	V	WT	V_V_WT	0	0	1_V_V_WT	V_V_WT	2.80143229961036
1	-417	1 Baseline Dark	V	V	WT	V_V_WT	0	0	1_V_V_WT	V_V_WT	2.82437758195526
1	-416	1 Baseline Dark	V	V	WT	V_V_WT	0	0	1_V_V_WT	V_V_WT	2.84715416711537
1	-415	1 Baseline Dark	V	V	WT	V_V_WT	0	0.507	1_V_V_WT	V_V_WT	2.86971376940346
1	-414	1 Baseline Dark	V	V	WT	V_V_WT	0	1.144	1_V_V_WT	V_V_WT	2.89200865881967
1	-413	1 Baseline Dark	V	V	WT	V_V_WT	0	1.381	1_V_V_WT	V_V_WT	2.91399182375935
1	-412	1 Baseline Dark	V	V	WT	V_V_WT	0	1.381	1_V_V_WT	V_V_WT	2.93561640634266
1	-411	1 Baseline Dark	V	V	WT	V_V_WT	0	1.381	1_V_V_WT	V_V_WT	2.95683585860227
1	-410	1 Baseline Dark	V	V	WT	V_V_WT	0	1.381	1_V_V_WT	V_V_WT	2.9776048744307
1	-409	1 Baseline Dark	V	V	WT	V_V_WT	0	1.381	1_V_V_WT	V_V_WT	2.99787886663259
1	-408	1 Baseline Dark	V	V	WT	V_V_WT	0	1.381	1_V_V_WT	V_V_WT	3.01761533292306
1	-407	1 Baseline Dark	V	V	WT	V_V_WT	0	1.381	1_V_V_WT	V_V_WT	3.03677399695315
1	-406	1 Baseline Dark	V	V	WT	V_V_WT	0	1.381	1_V_V_WT	V_V_WT	3.05531503664357
1	-405	1 Baseline Dark	V	V	WT	V_V_WT	0	1.381	1_V_V_WT	V_V_WT	3.07319863026182
1	-404	1 Baseline Dark	V	V	WT	V_V_WT	0	1.381	1_V_V_WT	V_V_WT	3.09038495505336
1	-403	1 Baseline Dark	V	V	WT	V_V_WT	0	1.381	1_V_V_WT	V_V_WT	3.10683418859083
1	-402	1 Baseline Dark	V	V	WT	V_V_WT	0	1.381	1_V_V_WT	V_V_WT	3.12250719151328
1	-401	1 Baseline Dark	V	V	WT	V_V_WT	0	1.381	1_V_V_WT	V_V_WT	3.13736755339842
1	-400	1 Baseline Dark	V	V	WT	V_V_WT	0	1.381	1_V_V_WT	V_V_WT	3.15138028292462
1	-399	1 Baseline Dark	V	V	WT	V_V_WT	0	1.381	1_V_V_WT	V_V_WT	3.16451408743359
1	-398	1 Baseline Dark	V	V	WT	V_V_WT	0	1.381	1_V_V_WT	V_V_WT	3.17674221496117
1	-397	1 Baseline Dark	V	V	WT	V_V_WT	0	1.381	1_V_V_WT	V_V_WT	3.18804256035476
1	-396	1 Baseline Dark	V	V	WT	V_V_WT	0	1.381	1_V_V_WT	V_V_WT	3.19839695692861
1	-395	1 Baseline Dark	V	V	WT	V_V_WT	0	1.381	1_V_V_WT	V_V_WT	3.20778802423908
1	-394	1 Baseline Dark	V	V	WT	V_V_WT	0	1.381	1_V_V_WT	V_V_WT	3.21619838386863
1	-393	1 Baseline Dark	V	V	WT	V_V_WT	0	1.381	1_V_V_WT	V_V_WT	3.22361146989
1	-392	1 Baseline Dark	V	V	WT	V_V_WT	0	1.381	1_V_V_WT	V_V_WT	3.23001477963607
1	-391	1 Baseline Dark	V	V	WT	V_V_WT	0	1.381	1_V_V_WT	V_V_WT	3.23540066537685
1	-390	1 Baseline Dark	V	V	WT	V_V_WT	0	1.381	1_V_V_WT	V_V_WT	3.23976630277894
1	-389	1 Baseline Dark	V	V	WT	V_V_WT	0	1.381	1_V_V_WT	V_V_WT	3.24311362376652
1	-388	1 Baseline Dark	V	V	WT	V_V_WT	0	1.381	1_V_V_WT	V_V_WT	3.24544924723513
1	-387	1 Baseline Dark	V	V	WT	V_V_WT	0	1.381	1_V_V_WT	V_V_WT	3.24678437792952
1	-386	1 Baseline Dark	V	V	WT	V_V_WT	0	1.381	1_V_V_WT	V_V_WT	3.24713469221822
1	-385	1 Baseline Dark	V	V	WT	V_V_WT	0.507	1.381	1_V_V_WT	V_V_WT	3.24652021000227
1	-384	1 Baseline Dark	V	V	WT	V_V_WT	0.637	1.381	1_V_V_WT	V_V_WT	3.24496447206014
1	-383	1 Baseline Dark	V	V	WT	V_V_WT	0.237	1.381	1_V_V_WT	V_V_WT	3.2424917182627
1	-382	1 Baseline Dark	V	V	WT	V_V_WT	0	1.381	1_V_V_WT	V_V_WT	3.2391261892392
1	-381	1 Baseline Dark	V	V	WT	V_V_WT	0	1.381	1_V_V_WT	V_V_WT	3.23489270430479
1	-380	1 Baseline Dark	V	V	WT	V_V_WT	0	1.381	1_V_V_WT	V_V_WT	3.22981893822592
1	-379	1 Baseline Dark	V	V	WT	V_V_WT	0	1.381	1_V_V_WT	V_V_WT	3.22393582510088
1	-378	1 Baseline Dark	V	V	WT	V_V_WT	0	1.381	1_V_V_WT	V_V_WT	3.21727686806587
1	-377	1 Baseline Dark	V	V	WT	V_V_WT	0	1.381	1_V_V_WT	V_V_WT	3.20987650822437
1	-376	1 Baseline Dark	V	V	WT	V_V_WT	0	1.381	1_V_V_WT	V_V_WT	3.20177129213435
1	-375	1 Baseline Dark	V	V	WT	V_V_WT	0	1.381	1_V_V_WT	V_V_WT	3.19300010434064
1	-374	1 Baseline Dark	V	V	WT	V_V_WT	0	1.381	1_V_V_WT	V_V_WT	3.1836039164893
1	-373	1 Baseline Dark	V	V	WT	V_V_WT	0	1.381	1_V_V_WT	V_V_WT	3.17362554284264
1	-372	1 Baseline Dark	V	V	WT	V_V_WT	0	1.381	1_V_V_WT	V_V_WT	3.16310938078739
1	-371	1 Baseline Dark	V	V	WT	V_V_WT	0	1.381	1_V_V_WT	V_V_WT	3.15210116107056
1	-370	1 Baseline Dark	V	V	WT	V_V_WT	0	1.381	1_V_V_WT	V_V_WT	3.1406476850083
1	-369	1 Baseline Dark	V	V	WT	V_V_WT	0	1.381	1_V_V_WT	V_V_WT	3.12879657075618
1	-368	1 Baseline Dark	V	V	WT	V_V_WT	0	1.381	1_V_V_WT	V_V_WT	3.11659599072421
1	-367	1 Baseline Dark	V	V	WT	V_V_WT	0	1.381	1_V_V_WT	V_V_WT	3.10409440837072
1	-366	1 Baseline Dark	V	V	WT	V_V_WT	0	1.381	1_V_V_WT	V_V_WT	3.09134029949515
1	-365	1 Baseline Dark	V	V	WT	V_V_WT	0	1.381	1_V_V_WT	V_V_WT	3.07838199662772
1	-364	1 Baseline Dark	V	V	WT	V_V_WT	0	1.381	1_V_V_WT	V_V_WT	3.06526767246655
1	-363	1 Baseline Dark	V	V	WT	V_V_WT	0	1.381	1_V_V_WT	V_V_WT	3.05204485716182
1	-362	1 Baseline Dark	V	V	WT	V_V_WT	0	1.381	1_V_V_WT	V_V_WT	3.03876010308622
1	-361	1 Baseline Dark	V	V	WT	V_V_WT	0	1.437	1_V_V_WT	V_V_WT	3.02545874290128
1	-360	1 Baseline Dark	V	V	WT	V_V_WT	0	1.437	1_V_V_WT	V_V_WT	3.01218464724107
1	-359	1 Baseline Dark	V	V	WT	V_V_WT	0	1.437	1_V_V_WT	V_V_WT	2.99898030626827
1	-358	1 Baseline Dark	V	V	WT	V_V_WT	0	1.437	1_V_V_WT	V_V_WT	2.98588756415068
1	-357	1 Baseline Dark	V	V	WT	V_V_WT	0	1.437	1_V_V_WT	V_V_WT	2.97294642740633
1	-356	1 Baseline Dark	V	V	WT	V_V_WT	0	1.437	1_V_V_WT	V_V_WT	2.96019494836355
1	-355	1 Baseline Dark	V	V	WT	V_V_WT	0	0.93	1_V_V_WT	V_V_WT	2.94767078400417
1	-354	1 Baseline Dark	V	V	WT	V_V_WT	0	0.293	1_V_V_WT	V_V_WT	2.93541158941785
1	-353	1 Baseline Dark	V	V	WT	V_V_WT	0	0.056	1_V_V_WT	V_V_WT	2.92345448656716
1	-352	1 Baseline Dark	V	V	WT	V_V_WT	0	0.056	1_V_V_WT	V_V_WT	2.91183389972462
1	-351	1 Baseline Dark	V	V	WT	V_V_WT	0	0.056	1_V_V_WT	V_V_WT	2.90058087111107
1	-350	1 Baseline Dark	V	V	WT	V_V_WT	0	0.056	1_V_V_WT	V_V_WT	2.88972289022616
1	-349	1 Baseline Dark	V	V	WT	V_V_WT	0	0.056	1_V_V_WT	V_V_WT	2.87928373118858
1	-348	1 Baseline Dark	V	V	WT	V_V_WT	0	0.056	1_V_V_WT	V_V_WT	2.8692833056226
1	-347	1 Baseline Dark	V	V	WT	V_V_WT	0	0.056	1_V_V_WT	V_V_WT	2.85973821023637
1	-346	1 Baseline Dark	V	V	WT	V_V_WT	0	0.056	1_V_V_WT	V_V_WT	2.85066437670243
1	-345	1 Baseline Dark	V	V	WT	V_V_WT	0	0.056	1_V_V_WT	V_V_WT	2.84207773586055
1	-344	1 Baseline Dark	V	V	WT	V_V_WT	0	0.056	1_V_V_WT	V_V_WT	2.83399348249238
1	-343	1 Baseline Dark	V	V	WT	V_V_WT	0	0.056	1_V_V_WT	V_V_WT	2.82642312526022
1	-342	1 Baseline Dark	V	V	WT	V_V_WT	0	0.056	1_V_V_WT	V_V_WT	2.8193737001019
1	-341	1 Baseline Dark	V	V	WT	V_V_WT	0	0.056	1_V_V_WT	V_V_WT	2.81284848239975
1	-340	1 Baseline Dark	V	V	WT	V_V_WT	0	0.056	1_V_V_WT	V_V_WT	2.80684923316458
1	-339	1 Baseline Dark	V	V	WT	V_V_WT	0	0.056	1_V_V_WT	V_V_WT	2.80137391413722
1	-338	1 Baseline Dark	V	V	WT	V_V_WT	0	0.056	1_V_V_WT	V_V_WT	2.79641593422075
1	-337	1 Baseline Dark	V	V	WT	V_V_WT	0	0.056	1_V_V_WT	V_V_WT	2.79196492627985
1	-336	1 Baseline Dark	V	V	WT	V_V_WT	0	0.056	1_V_V_WT	V_V_WT	2.78800976717252
1	-335	1 Baseline Dark	V	V	WT	V_V_WT	0	0.056	1_V_V_WT	V_V_WT	2.78453933498961
1	-334	1 Baseline Dark	V	V	WT	V_V_WT	0	0.056	1_V_V_WT	V_V_WT	2.78154250770957
1	-333	1 Baseline Dark	V	V	WT	V_V_WT	0	0.056	1_V_V_WT	V_V_WT	2.77900747555034
1	-332	1 Baseline Dark	V	V	WT	V_V_WT	0	0.147	1_V_V_WT	V_V_WT	2.77691902551974
1	-331	1 Baseline Dark	V	V	WT	V_V_WT	0.056	0.178	1_V_V_WT	V_V_WT	2.7752586074634
1	-330	1 Baseline Dark	V	V	WT	V_V_WT	0	0.178	1_V_V_WT	V_V_WT	2.7740070085126
1	-329	1 Baseline Dark	V	V	WT	V_V_WT	0	0.178	1_V_V_WT	V_V_WT	2.77314501577622
1	-328	1 Baseline Dark	V	V	WT	V_V_WT	0	0.178	1_V_V_WT	V_V_WT	2.77265287484951
1	-327	1 Baseline Dark	V	V	WT	V_V_WT	0	0.178	1_V_V_WT	V_V_WT	2.77250816335115
1	-326	1 Baseline Dark	V	V	WT	V_V_WT	0	0.178	1_V_V_WT	V_V_WT	2.77268590292593
1	-325	1 Baseline Dark	V	V	WT	V_V_WT	0	0.178	1_V_V_WT	V_V_WT	2.77316060901466
1	-324	1 Baseline Dark	V	V	WT	V_V_WT	0	0.178	1_V_V_WT	V_V_WT	2.77390679853304
1	-323	1 Baseline Dark	V	V	WT	V_V_WT	0	0.178	1_V_V_WT	V_V_WT	2.77489865478681
1	-322	1 Baseline Dark	V	V	WT	V_V_WT	0	0.178	1_V_V_WT	V_V_WT	2.77610902974097
1	-321	1 Baseline Dark	V	V	WT	V_V_WT	0	0.178	1_V_V_WT	V_V_WT	2.77751044083671
1	-320	1 Baseline Dark	V	V	WT	V_V_WT	0	0.178	1_V_V_WT	V_V_WT	2.77907521852555
1	-319	1 Baseline Dark	V	V	WT	V_V_WT	0	0.178	1_V_V_WT	V_V_WT	2.78077480822277
1	-318	1 Baseline Dark	V	V	WT	V_V_WT	0	0.178	1_V_V_WT	V_V_WT	2.78257983487997
1	-317	1 Baseline Dark	V	V	WT	V_V_WT	0	0.178	1_V_V_WT	V_V_WT	2.784460447506
1	-316	1 Baseline Dark	V	V	WT	V_V_WT	0	0.178	1_V_V_WT	V_V_WT	2.78638672419484
1	-315	1 Baseline Dark	V	V	WT	V_V_WT	0	0.178	1_V_V_WT	V_V_WT	2.78832888663346
1	-314	1 Baseline Dark	V	V	WT	V_V_WT	0	0.178	1_V_V_WT	V_V_WT	2.79025745109491
1	-313	1 Baseline Dark	V	V	WT	V_V_WT	0	0.178	1_V_V_WT	V_V_WT	2.79214300068903
1	-312	1 Baseline Dark	V	V	WT	V_V_WT	0	0.178	1_V_V_WT	V_V_WT	2.793956121472
1	-311	1 Baseline Dark	V	V	WT	V_V_WT	0	0.178	1_V_V_WT	V_V_WT	2.79566766260791
1	-310	1 Baseline Dark	V	V	WT	V_V_WT	0	0.178	1_V_V_WT	V_V_WT	2.79724984153885
1	-309	1 Baseline Dark	V	V	WT	V_V_WT	0	0.178	1_V_V_WT	V_V_WT	2.79867638011145
1	-308	1 Baseline Dark	V	V	WT	V_V_WT	0	0.427	1_V_V_WT	V_V_WT	2.7999213092165
1	-307	1 Baseline Dark	V	V	WT	V_V_WT	0	0.427	1_V_V_WT	V_V_WT	2.80095866045612
1	-306	1 Baseline Dark	V	V	WT	V_V_WT	0	0.427	1_V_V_WT	V_V_WT	2.80176246346009
1	-305	1 Baseline Dark	V	V	WT	V_V_WT	0	0.427	1_V_V_WT	V_V_WT	2.80230724590472
1	-304	1 Baseline Dark	V	V	WT	V_V_WT	0	0.676	1_V_V_WT	V_V_WT	2.80257003319993
1	-303	1 Baseline Dark	V	V	WT	V_V_WT	0	0.676	1_V_V_WT	V_V_WT	2.80253043575169
1	-302	1 Baseline Dark	V	V	WT	V_V_WT	0.091	0.676	1_V_V_WT	V_V_WT	2.80216915030123
1	-301	1 Baseline Dark	V	V	WT	V_V_WT	0.031	0.62	1_V_V_WT	V_V_WT	2.80146971271105
1	-300	1 Baseline Dark	V	V	WT	V_V_WT	0	0.62	1_V_V_WT	V_V_WT	2.80041913646505
1	-299	1 Baseline Dark	V	V	WT	V_V_WT	0	0.62	1_V_V_WT	V_V_WT	2.79900797620118
1	-298	1 Baseline Dark	V	V	WT	V_V_WT	0	0.62	1_V_V_WT	V_V_WT	2.79723037049569
1	-297	1 Baseline Dark	V	V	WT	V_V_WT	0	1.027	1_V_V_WT	V_V_WT	2.7950834566184
1	-296	1 Baseline Dark	V	V	WT	V_V_WT	0	1.366	1_V_V_WT	V_V_WT	2.7925649708962
1	-295	1 Baseline Dark	V	V	WT	V_V_WT	0	1.553	1_V_V_WT	V_V_WT	2.78967323390148
1	-294	1 Baseline Dark	V	V	WT	V_V_WT	0	1.553	1_V_V_WT	V_V_WT	2.78640889854416
1	-293	1 Baseline Dark	V	V	WT	V_V_WT	0	1.553	1_V_V_WT	V_V_WT	2.78277375195553
1	-292	1 Baseline Dark	V	V	WT	V_V_WT	0	1.553	1_V_V_WT	V_V_WT	2.77877179433289
1	-291	1 Baseline Dark	V	V	WT	V_V_WT	0	1.553	1_V_V_WT	V_V_WT	2.77440808633355
1	-290	1 Baseline Dark	V	V	WT	V_V_WT	0	1.553	1_V_V_WT	V_V_WT	2.76968972836909
1	-289	1 Baseline Dark	V	V	WT	V_V_WT	0	1.553	1_V_V_WT	V_V_WT	2.76462433009774
1	-288	1 Baseline Dark	V	V	WT	V_V_WT	0	1.553	1_V_V_WT	V_V_WT	2.75921992514907
1	-287	1 Baseline Dark	V	V	WT	V_V_WT	0	1.553	1_V_V_WT	V_V_WT	2.75348624896818
1	-286	1 Baseline Dark	V	V	WT	V_V_WT	0	1.613	1_V_V_WT	V_V_WT	2.74743381807515
1	-285	1 Baseline Dark	V	V	WT	V_V_WT	0	1.613	1_V_V_WT	V_V_WT	2.74107491453314
1	-284	1 Baseline Dark	V	V	WT	V_V_WT	0	1.613	1_V_V_WT	V_V_WT	2.73442376278691
1	-283	1 Baseline Dark	V	V	WT	V_V_WT	0	1.613	1_V_V_WT	V_V_WT	2.72749606789319
1	-282	1 Baseline Dark	V	V	WT	V_V_WT	0	1.613	1_V_V_WT	V_V_WT	2.72030804199612
1	-281	1 Baseline Dark	V	V	WT	V_V_WT	0	1.613	1_V_V_WT	V_V_WT	2.71287694560328
1	-280	1 Baseline Dark	V	V	WT	V_V_WT	0	1.613	1_V_V_WT	V_V_WT	2.70522112466847
1	-279	1 Baseline Dark	V	V	WT	V_V_WT	0	1.613	1_V_V_WT	V_V_WT	2.69735980325521
1	-278	1 Baseline Dark	V	V	WT	V_V_WT	0.249	1.613	1_V_V_WT	V_V_WT	2.68931280026189
1	-277	1 Baseline Dark	V	V	WT	V_V_WT	0	1.613	1_V_V_WT	V_V_WT	2.68110008876399
1	-276	1 Baseline Dark	V	V	WT	V_V_WT	0	1.613	1_V_V_WT	V_V_WT	2.67274185155159
1	-275	1 Baseline Dark	V	V	WT	V_V_WT	0	1.613	1_V_V_WT	V_V_WT	2.66425838380634
1	-274	1 Baseline Dark	V	V	WT	V_V_WT	0.249	1.613	1_V_V_WT	V_V_WT	2.65566999986208
1	-273	1 Baseline Dark	V	V	WT	V_V_WT	0	1.613	1_V_V_WT	V_V_WT	2.64699695250854
1	-272	1 Baseline Dark	V	V	WT	V_V_WT	0	1.522	1_V_V_WT	V_V_WT	2.63825916954081
1	-271	1 Baseline Dark	V	V	WT	V_V_WT	0	1.491	1_V_V_WT	V_V_WT	2.62947618957505
1	-270	1 Baseline Dark	V	V	WT	V_V_WT	0	1.491	1_V_V_WT	V_V_WT	2.6206673511105
1	-269	1 Baseline Dark	V	V	WT	V_V_WT	0	1.491	1_V_V_WT	V_V_WT	2.61185152165245
1	-268	1 Baseline Dark	V	V	WT	V_V_WT	0	1.491	1_V_V_WT	V_V_WT	2.6030473088766
1	-267	1 Baseline Dark	V	V	WT	V_V_WT	0.407	1.491	1_V_V_WT	V_V_WT	2.59427259539127
1	-266	1 Baseline Dark	V	V	WT	V_V_WT	0.339	1.491	1_V_V_WT	V_V_WT	2.58554435324956
1	-265	1 Baseline Dark	V	V	WT	V_V_WT	0.187	1.491	1_V_V_WT	V_V_WT	2.57687876750753
1	-264	1 Baseline Dark	V	V	WT	V_V_WT	0	1.491	1_V_V_WT	V_V_WT	2.56829170016448
1	-263	1 Baseline Dark	V	V	WT	V_V_WT	0	1.491	1_V_V_WT	V_V_WT	2.55979835205099
1	-262	1 Baseline Dark	V	V	WT	V_V_WT	0	1.491	1_V_V_WT	V_V_WT	2.55141359451383
1	-261	1 Baseline Dark	V	V	WT	V_V_WT	0	1.491	1_V_V_WT	V_V_WT	2.5431514820671
1	-260	1 Baseline Dark	V	V	WT	V_V_WT	0	1.491	1_V_V_WT	V_V_WT	2.5350252621907
1	-259	1 Baseline Dark	V	V	WT	V_V_WT	0	1.491	1_V_V_WT	V_V_WT	2.52704802162147
1	-258	1 Baseline Dark	V	V	WT	V_V_WT	0	1.491	1_V_V_WT	V_V_WT	2.51923284634207
1	-257	1 Baseline Dark	V	V	WT	V_V_WT	0	1.491	1_V_V_WT	V_V_WT	2.51159268310461
1	-256	1 Baseline Dark	V	V	WT	V_V_WT	0.06	1.491	1_V_V_WT	V_V_WT	2.50413978954221
1	-255	1 Baseline Dark	V	V	WT	V_V_WT	0	1.491	1_V_V_WT	V_V_WT	2.49688575297019
1	-254	1 Baseline Dark	V	V	WT	V_V_WT	0	1.491	1_V_V_WT	V_V_WT	2.48984190824941
1	-253	1 Baseline Dark	V	V	WT	V_V_WT	0	1.491	1_V_V_WT	V_V_WT	2.48301899338375
1	-252	1 Baseline Dark	V	V	WT	V_V_WT	0	1.491	1_V_V_WT	V_V_WT	2.47642705926079
1	-251	1 Baseline Dark	V	V	WT	V_V_WT	0	1.491	1_V_V_WT	V_V_WT	2.47007549313995
1	-250	1 Baseline Dark	V	V	WT	V_V_WT	0	1.491	1_V_V_WT	V_V_WT	2.46397304167899
1	-249	1 Baseline Dark	V	V	WT	V_V_WT	0	1.491	1_V_V_WT	V_V_WT	2.45812782535398
1	-248	1 Baseline Dark	V	V	WT	V_V_WT	0	1.242	1_V_V_WT	V_V_WT	2.45254734070441
1	-247	1 Baseline Dark	V	V	WT	V_V_WT	0	1.242	1_V_V_WT	V_V_WT	2.44723856679872
1	-246	1 Baseline Dark	V	V	WT	V_V_WT	0	1.242	1_V_V_WT	V_V_WT	2.44220837734942
1	-245	1 Baseline Dark	V	V	WT	V_V_WT	0	1.242	1_V_V_WT	V_V_WT	2.43746364680182
1	-244	1 Baseline Dark	V	V	WT	V_V_WT	0	0.993	1_V_V_WT	V_V_WT	2.43301124969252
1	-243	1 Baseline Dark	V	V	WT	V_V_WT	0	0.993	1_V_V_WT	V_V_WT	2.42885793022691
1	-242	1 Baseline Dark	V	V	WT	V_V_WT	0	0.993	1_V_V_WT	V_V_WT	2.42500977467788
1	-241	1 Baseline Dark	V	V	WT	V_V_WT	0	0.993	1_V_V_WT	V_V_WT	2.42147202919267
1	-240	1 Baseline Dark	V	V	WT	V_V_WT	0	0.993	1_V_V_WT	V_V_WT	2.41824919959928
1	-239	1 Baseline Dark	V	V	WT	V_V_WT	0	0.993	1_V_V_WT	V_V_WT	2.41534546213144
1	-238	1 Baseline Dark	V	V	WT	V_V_WT	0	0.993	1_V_V_WT	V_V_WT	2.41276409366485
1	-237	1 Baseline Dark	V	V	WT	V_V_WT	0	0.586	1_V_V_WT	V_V_WT	2.41050721911411
1	-236	1 Baseline Dark	V	V	WT	V_V_WT	0	0.247	1_V_V_WT	V_V_WT	2.40857593985537
1	-235	1 Baseline Dark	V	V	WT	V_V_WT	0	0.06	1_V_V_WT	V_V_WT	2.40697090980495
1	-234	1 Baseline Dark	V	V	WT	V_V_WT	0	0.06	1_V_V_WT	V_V_WT	2.4056918207859
1	-233	1 Baseline Dark	V	V	WT	V_V_WT	0	0.315	1_V_V_WT	V_V_WT	2.40473785101066
1	-232	1 Baseline Dark	V	V	WT	V_V_WT	0	0.383	1_V_V_WT	V_V_WT	2.40410679375181
1	-231	1 Baseline Dark	V	V	WT	V_V_WT	0	0.383	1_V_V_WT	V_V_WT	2.40379470591519
1	-230	1 Baseline Dark	V	V	WT	V_V_WT	0	0.383	1_V_V_WT	V_V_WT	2.40379581460172
1	-229	1 Baseline Dark	V	V	WT	V_V_WT	0	0.383	1_V_V_WT	V_V_WT	2.40410277043042
1	-228	1 Baseline Dark	V	V	WT	V_V_WT	0	0.383	1_V_V_WT	V_V_WT	2.40470755807162
1	-227	1 Baseline Dark	V	V	WT	V_V_WT	0	0.383	1_V_V_WT	V_V_WT	2.40560079542155
1	-226	1 Baseline Dark	V	V	WT	V_V_WT	0	0.323	1_V_V_WT	V_V_WT	2.40677275590824
1	-225	1 Baseline Dark	V	V	WT	V_V_WT	0	0.323	1_V_V_WT	V_V_WT	2.40821371439967
1	-224	1 Baseline Dark	V	V	WT	V_V_WT	0	0.323	1_V_V_WT	V_V_WT	2.40991394484723
1	-223	1 Baseline Dark	V	V	WT	V_V_WT	0	0.323	1_V_V_WT	V_V_WT	2.41186372010412
1	-222	1 Baseline Dark	V	V	WT	V_V_WT	0	0.585	1_V_V_WT	V_V_WT	2.41405331615724
1	-221	1 Baseline Dark	V	V	WT	V_V_WT	0	0.746	1_V_V_WT	V_V_WT	2.41647265254619
1	-220	1 Baseline Dark	V	V	WT	V_V_WT	0	0.962	1_V_V_WT	V_V_WT	2.41910989775038
1	-219	1 Baseline Dark	V	V	WT	V_V_WT	0	0.962	1_V_V_WT	V_V_WT	2.4219511708061
1	-218	1 Baseline Dark	V	V	WT	V_V_WT	0	0.962	1_V_V_WT	V_V_WT	2.42498093857564
1	-217	1 Baseline Dark	V	V	WT	V_V_WT	0	0.962	1_V_V_WT	V_V_WT	2.42818305280658
1	-216	1 Baseline Dark	V	V	WT	V_V_WT	0	0.962	1_V_V_WT	V_V_WT	2.43154021943127
1	-215	1 Baseline Dark	V	V	WT	V_V_WT	0	0.962	1_V_V_WT	V_V_WT	2.435034623143
1	-214	1 Baseline Dark	V	V	WT	V_V_WT	0	0.962	1_V_V_WT	V_V_WT	2.4386473251557
1	-213	1 Baseline Dark	V	V	WT	V_V_WT	0	0.962	1_V_V_WT	V_V_WT	2.44235820034676
1	-212	1 Baseline Dark	V	V	WT	V_V_WT	0	0.962	1_V_V_WT	V_V_WT	2.44614615349094
1	-211	1 Baseline Dark	V	V	WT	V_V_WT	0	0.962	1_V_V_WT	V_V_WT	2.4499893614613
1	-210	1 Baseline Dark	V	V	WT	V_V_WT	0	0.962	1_V_V_WT	V_V_WT	2.45386552529843
1	-209	1 Baseline Dark	V	V	WT	V_V_WT	0	0.962	1_V_V_WT	V_V_WT	2.45775212951722
1	-208	1 Baseline Dark	V	V	WT	V_V_WT	0	1.384	1_V_V_WT	V_V_WT	2.46162662370239
1	-207	1 Baseline Dark	V	V	WT	V_V_WT	0	1.384	1_V_V_WT	V_V_WT	2.4654665693033
1	-206	1 Baseline Dark	V	V	WT	V_V_WT	0	1.384	1_V_V_WT	V_V_WT	2.46924996890473
1	-205	1 Baseline Dark	V	V	WT	V_V_WT	0	1.384	1_V_V_WT	V_V_WT	2.47295515039163
1	-204	1 Baseline Dark	V	V	WT	V_V_WT	0	1.384	1_V_V_WT	V_V_WT	2.4765612838882
1	-203	1 Baseline Dark	V	V	WT	V_V_WT	0.255	1.384	1_V_V_WT	V_V_WT	2.48004775156614
1	-202	1 Baseline Dark	V	V	WT	V_V_WT	0.068	1.384	1_V_V_WT	V_V_WT	2.48339393634248
1	-201	1 Baseline Dark	V	V	WT	V_V_WT	0	1.384	1_V_V_WT	V_V_WT	2.48657962135298
1	-200	1 Baseline Dark	V	V	WT	V_V_WT	0	1.384	1_V_V_WT	V_V_WT	2.48958619620976
1	-199	1 Baseline Dark	V	V	WT	V_V_WT	0	1.384	1_V_V_WT	V_V_WT	2.49239544986318
1	-198	1 Baseline Dark	V	V	WT	V_V_WT	0	1.384	1_V_V_WT	V_V_WT	2.49498917282293
1	-197	1 Baseline Dark	V	V	WT	V_V_WT	0	1.384	1_V_V_WT	V_V_WT	2.49734970508157
1	-196	1 Baseline Dark	V	V	WT	V_V_WT	0	1.384	1_V_V_WT	V_V_WT	2.49946215742358
1	-195	1 Baseline Dark	V	V	WT	V_V_WT	0	1.384	1_V_V_WT	V_V_WT	2.50131509421005
1	-194	1 Baseline Dark	V	V	WT	V_V_WT	0	1.384	1_V_V_WT	V_V_WT	2.50290004301346
1	-193	1 Baseline Dark	V	V	WT	V_V_WT	0	1.384	1_V_V_WT	V_V_WT	2.50420975400372
1	-192	1 Baseline Dark	V	V	WT	V_V_WT	0.262	1.384	1_V_V_WT	V_V_WT	2.50524010273814
1	-191	1 Baseline Dark	V	V	WT	V_V_WT	0.161	1.384	1_V_V_WT	V_V_WT	2.50599073317926
1	-190	1 Baseline Dark	V	V	WT	V_V_WT	0.216	1.384	1_V_V_WT	V_V_WT	2.50646504695999
1	-189	1 Baseline Dark	V	V	WT	V_V_WT	0	1.384	1_V_V_WT	V_V_WT	2.50666955378847
1	-188	1 Baseline Dark	V	V	WT	V_V_WT	0	1.384	1_V_V_WT	V_V_WT	2.50661196985846
1	-187	1 Baseline Dark	V	V	WT	V_V_WT	0	1.384	1_V_V_WT	V_V_WT	2.50630292159038
1	-186	1 Baseline Dark	V	V	WT	V_V_WT	0	1.384	1_V_V_WT	V_V_WT	2.50575639865975
1	-185	1 Baseline Dark	V	V	WT	V_V_WT	0	1.384	1_V_V_WT	V_V_WT	2.50498957272259
1	-184	1 Baseline Dark	V	V	WT	V_V_WT	0	1.384	1_V_V_WT	V_V_WT	2.50402212560569
1	-183	1 Baseline Dark	V	V	WT	V_V_WT	0	1.384	1_V_V_WT	V_V_WT	2.50287423474742
1	-182	1 Baseline Dark	V	V	WT	V_V_WT	0	1.384	1_V_V_WT	V_V_WT	2.50156607705166
1	-181	1 Baseline Dark	V	V	WT	V_V_WT	0	1.384	1_V_V_WT	V_V_WT	2.50011813880527
1	-180	1 Baseline Dark	V	V	WT	V_V_WT	0	1.384	1_V_V_WT	V_V_WT	2.49855214189626
1	-179	1 Baseline Dark	V	V	WT	V_V_WT	0	1.384	1_V_V_WT	V_V_WT	2.49689031586096
1	-178	1 Baseline Dark	V	V	WT	V_V_WT	0.422	1.384	1_V_V_WT	V_V_WT	2.49515582081541
1	-177	1 Baseline Dark	V	V	WT	V_V_WT	0	1.624	1_V_V_WT	V_V_WT	2.49337265588192
1	-176	1 Baseline Dark	V	V	WT	V_V_WT	0	1.624	1_V_V_WT	V_V_WT	2.49156530255058
1	-175	1 Baseline Dark	V	V	WT	V_V_WT	0	1.624	1_V_V_WT	V_V_WT	2.4897584080861
1	-174	1 Baseline Dark	V	V	WT	V_V_WT	0	1.723	1_V_V_WT	V_V_WT	2.48797654570287
1	-173	1 Baseline Dark	V	V	WT	V_V_WT	0	1.468	1_V_V_WT	V_V_WT	2.48624390246891
1	-172	1 Baseline Dark	V	V	WT	V_V_WT	0	1.4	1_V_V_WT	V_V_WT	2.48458436200159
1	-171	1 Baseline Dark	V	V	WT	V_V_WT	0	1.4	1_V_V_WT	V_V_WT	2.48302071712762
1	-170	1 Baseline Dark	V	V	WT	V_V_WT	0	1.4	1_V_V_WT	V_V_WT	2.48157420599785
1	-169	1 Baseline Dark	V	V	WT	V_V_WT	0	1.4	1_V_V_WT	V_V_WT	2.48026421576535
1	-168	1 Baseline Dark	V	V	WT	V_V_WT	0	1.4	1_V_V_WT	V_V_WT	2.47910841304482
1	-167	1 Baseline Dark	V	V	WT	V_V_WT	0	1.4	1_V_V_WT	V_V_WT	2.47812367712757
1	-166	1 Baseline Dark	V	V	WT	V_V_WT	0	1.4	1_V_V_WT	V_V_WT	2.47732469597124
1	-165	1 Baseline Dark	V	V	WT	V_V_WT	0	1.4	1_V_V_WT	V_V_WT	2.47672387183471
1	-164	1 Baseline Dark	V	V	WT	V_V_WT	0	1.4	1_V_V_WT	V_V_WT	2.47633314326268
1	-163	1 Baseline Dark	V	V	WT	V_V_WT	0	1.4	1_V_V_WT	V_V_WT	2.47616391808617
1	-162	1 Baseline Dark	V	V	WT	V_V_WT	0	1.138	1_V_V_WT	V_V_WT	2.47622494545969
1	-161	1 Baseline Dark	V	V	WT	V_V_WT	0	0.977	1_V_V_WT	V_V_WT	2.47652173517564
1	-160	1 Baseline Dark	V	V	WT	V_V_WT	0	0.761	1_V_V_WT	V_V_WT	2.47705706722168
1	-159	1 Baseline Dark	V	V	WT	V_V_WT	0	0.761	1_V_V_WT	V_V_WT	2.47783263269913
1	-158	1 Baseline Dark	V	V	WT	V_V_WT	0	0.761	1_V_V_WT	V_V_WT	2.4788474175822
1	-157	1 Baseline Dark	V	V	WT	V_V_WT	0	0.761	1_V_V_WT	V_V_WT	2.48009721284678
1	-156	1 Baseline Dark	V	V	WT	V_V_WT	0	0.761	1_V_V_WT	V_V_WT	2.48157520104684
1	-155	1 Baseline Dark	V	V	WT	V_V_WT	0	0.761	1_V_V_WT	V_V_WT	2.48327404631861
1	-154	1 Baseline Dark	V	V	WT	V_V_WT	0	0.761	1_V_V_WT	V_V_WT	2.48518596049585
1	-153	1 Baseline Dark	V	V	WT	V_V_WT	0	0.761	1_V_V_WT	V_V_WT	2.48730135499442
1	-152	1 Baseline Dark	V	V	WT	V_V_WT	0	0.761	1_V_V_WT	V_V_WT	2.48960980071074
1	-151	1 Baseline Dark	V	V	WT	V_V_WT	0	0.761	1_V_V_WT	V_V_WT	2.49209931368865
1	-150	1 Baseline Dark	V	V	WT	V_V_WT	0	0.761	1_V_V_WT	V_V_WT	2.49475752344376
1	-149	1 Baseline Dark	V	V	WT	V_V_WT	0	0.89	1_V_V_WT	V_V_WT	2.49757177721511
1	-148	1 Baseline Dark	V	V	WT	V_V_WT	0	0.468	1_V_V_WT	V_V_WT	2.50052830398343
1	-147	1 Baseline Dark	V	V	WT	V_V_WT	0.24	0.468	1_V_V_WT	V_V_WT	2.50361305179585
1	-146	1 Baseline Dark	V	V	WT	V_V_WT	0	0.942	1_V_V_WT	V_V_WT	2.50681180494631
1	-145	1 Baseline Dark	V	V	WT	V_V_WT	0	0.942	1_V_V_WT	V_V_WT	2.51010968776709
1	-144	1 Baseline Dark	V	V	WT	V_V_WT	0.099	0.942	1_V_V_WT	V_V_WT	2.51349166046042
1	-143	1 Baseline Dark	V	V	WT	V_V_WT	0	0.942	1_V_V_WT	V_V_WT	2.51694262731187
1	-142	1 Baseline Dark	V	V	WT	V_V_WT	0	0.942	1_V_V_WT	V_V_WT	2.52044724096482
1	-141	1 Baseline Dark	V	V	WT	V_V_WT	0	0.942	1_V_V_WT	V_V_WT	2.52399000415098
1	-140	1 Baseline Dark	V	V	WT	V_V_WT	0	0.942	1_V_V_WT	V_V_WT	2.52755542766967
1	-139	1 Baseline Dark	V	V	WT	V_V_WT	0	0.942	1_V_V_WT	V_V_WT	2.53112820885002
1	-138	1 Baseline Dark	V	V	WT	V_V_WT	0	0.942	1_V_V_WT	V_V_WT	2.53469338217794
1	-137	1 Baseline Dark	V	V	WT	V_V_WT	0	0.942	1_V_V_WT	V_V_WT	2.53823643797505
1	-136	1 Baseline Dark	V	V	WT	V_V_WT	0	0.942	1_V_V_WT	V_V_WT	2.54174331860281
1	-135	1 Baseline Dark	V	V	WT	V_V_WT	0	0.942	1_V_V_WT	V_V_WT	2.54520005877321
1	-134	1 Baseline Dark	V	V	WT	V_V_WT	0	0.942	1_V_V_WT	V_V_WT	2.54859269488495
1	-133	1 Baseline Dark	V	V	WT	V_V_WT	0	0.942	1_V_V_WT	V_V_WT	2.55190726048448
1	-132	1 Baseline Dark	V	V	WT	V_V_WT	0	0.942	1_V_V_WT	V_V_WT	2.55512991681882
1	-131	1 Baseline Dark	V	V	WT	V_V_WT	0	0.942	1_V_V_WT	V_V_WT	2.55824744093306
1	-130	1 Baseline Dark	V	V	WT	V_V_WT	0	0.942	1_V_V_WT	V_V_WT	2.56124733130435
1	-129	1 Baseline Dark	V	V	WT	V_V_WT	0	0.942	1_V_V_WT	V_V_WT	2.56411766037578
1	-128	1 Baseline Dark	V	V	WT	V_V_WT	0	0.942	1_V_V_WT	V_V_WT	2.56684670592129
1	-127	1 Baseline Dark	V	V	WT	V_V_WT	0	0.942	1_V_V_WT	V_V_WT	2.56942311315197
1	-126	1 Baseline Dark	V	V	WT	V_V_WT	0	0.942	1_V_V_WT	V_V_WT	2.57183567910223
1	-125	1 Baseline Dark	V	V	WT	V_V_WT	0	0.942	1_V_V_WT	V_V_WT	2.57407349144197
1	-124	1 Baseline Dark	V	V	WT	V_V_WT	0	0.942	1_V_V_WT	V_V_WT	2.5761259011794
1	-123	1 Baseline Dark	V	V	WT	V_V_WT	0	0.942	1_V_V_WT	V_V_WT	2.57798241685641
1	-122	1 Baseline Dark	V	V	WT	V_V_WT	0	0.942	1_V_V_WT	V_V_WT	2.57963259481604
1	-121	1 Baseline Dark	V	V	WT	V_V_WT	0	0.942	1_V_V_WT	V_V_WT	2.58106595854409
1	-120	1 Baseline Dark	V	V	WT	V_V_WT	0	0.942	1_V_V_WT	V_V_WT	2.5822719816147
1	-119	1 Baseline Dark	V	V	WT	V_V_WT	0.129	0.942	1_V_V_WT	V_V_WT	2.58323996522291
1	-118	1 Baseline Dark	V	V	WT	V_V_WT	0	0.942	1_V_V_WT	V_V_WT	2.58395910276435
1	-117	1 Baseline Dark	V	V	WT	V_V_WT	0	0.702	1_V_V_WT	V_V_WT	2.58441824530337
1	-116	1 Baseline Dark	V	V	WT	V_V_WT	0.474	0.702	1_V_V_WT	V_V_WT	2.58460587953362
1	-115	1 Baseline Dark	V	V	WT	V_V_WT	0	0.702	1_V_V_WT	V_V_WT	2.58451033838403
1	-114	1 Baseline Dark	V	V	WT	V_V_WT	0	0.603	1_V_V_WT	V_V_WT	2.58411964195123
1	-113	1 Baseline Dark	V	V	WT	V_V_WT	0	0.603	1_V_V_WT	V_V_WT	2.58342166623754
1	-112	1 Baseline Dark	V	V	WT	V_V_WT	0	0.603	1_V_V_WT	V_V_WT	2.58240398347531
1	-111	1 Baseline Dark	V	V	WT	V_V_WT	0	0.603	1_V_V_WT	V_V_WT	2.58105387434801
1	-110	1 Baseline Dark	V	V	WT	V_V_WT	0	0.603	1_V_V_WT	V_V_WT	2.57935845672509
1	-109	1 Baseline Dark	V	V	WT	V_V_WT	0	0.603	1_V_V_WT	V_V_WT	2.57730483805526
1	-108	1 Baseline Dark	V	V	WT	V_V_WT	0	0.603	1_V_V_WT	V_V_WT	2.57488031348446
1	-107	1 Baseline Dark	V	V	WT	V_V_WT	0	0.603	1_V_V_WT	V_V_WT	2.57207259140364
1	-106	1 Baseline Dark	V	V	WT	V_V_WT	0	0.603	1_V_V_WT	V_V_WT	2.56886989403345
1	-105	1 Baseline Dark	V	V	WT	V_V_WT	0	0.603	1_V_V_WT	V_V_WT	2.56526077150535
1	-104	1 Baseline Dark	V	V	WT	V_V_WT	0	0.603	1_V_V_WT	V_V_WT	2.56123490241566
1	-103	1 Baseline Dark	V	V	WT	V_V_WT	0	0.603	1_V_V_WT	V_V_WT	2.55678327331721
1	-102	1 Baseline Dark	V	V	WT	V_V_WT	0	0.603	1_V_V_WT	V_V_WT	2.5518971423951
1	-101	1 Baseline Dark	V	V	WT	V_V_WT	0	0.603	1_V_V_WT	V_V_WT	2.54656776812785
1	-100	1 Baseline Dark	V	V	WT	V_V_WT	0	0.603	1_V_V_WT	V_V_WT	2.54078694944602
1	-99	1 Baseline Dark	V	V	WT	V_V_WT	0	0.603	1_V_V_WT	V_V_WT	2.53454864715879
1	-98	1 Baseline Dark	V	V	WT	V_V_WT	0	0.603	1_V_V_WT	V_V_WT	2.5278480476156
1	-97	1 Baseline Dark	V	V	WT	V_V_WT	0	0.603	1_V_V_WT	V_V_WT	2.5206830792349
1	-96	1 Baseline Dark	V	V	WT	V_V_WT	0	0.603	1_V_V_WT	V_V_WT	2.51305235611452
1	-95	1 Baseline Dark	V	V	WT	V_V_WT	0	0.603	1_V_V_WT	V_V_WT	2.50495539430822
1	-94	1 Baseline Dark	V	V	WT	V_V_WT	0	0.603	1_V_V_WT	V_V_WT	2.49639628951756
1	-93	1 Baseline Dark	V	V	WT	V_V_WT	0	0.603	1_V_V_WT	V_V_WT	2.48738496090656
1	-92	1 Baseline Dark	V	V	WT	V_V_WT	0	0.603	1_V_V_WT	V_V_WT	2.47793644631708
1	-91	1 Baseline Dark	V	V	WT	V_V_WT	0	0.603	1_V_V_WT	V_V_WT	2.46806682058694
1	-90	1 Baseline Dark	V	V	WT	V_V_WT	0	0.603	1_V_V_WT	V_V_WT	2.45779336802282
1	-89	1 Baseline Dark	V	V	WT	V_V_WT	0	0.474	1_V_V_WT	V_V_WT	2.44713947078577
1	-88	1 Baseline Dark	V	V	WT	V_V_WT	0	0.474	1_V_V_WT	V_V_WT	2.43613604436075
1	-87	1 Baseline Dark	V	V	WT	V_V_WT	0	0.474	1_V_V_WT	V_V_WT	2.42482045129304
1	-86	1 Baseline Dark	V	V	WT	V_V_WT	0	0	1_V_V_WT	V_V_WT	2.41323135029779
1	-85	1 Baseline Dark	V	V	WT	V_V_WT	0	0	1_V_V_WT	V_V_WT	2.40140877396961
1	-84	1 Baseline Dark	V	V	WT	V_V_WT	0	0	1_V_V_WT	V_V_WT	2.38939824980166
1	-83	1 Baseline Dark	V	V	WT	V_V_WT	0	0	1_V_V_WT	V_V_WT	2.37724806123126
1	-82	1 Baseline Dark	V	V	WT	V_V_WT	0	0	1_V_V_WT	V_V_WT	2.3650120214487
1	-81	1 Baseline Dark	V	V	WT	V_V_WT	0	0	1_V_V_WT	V_V_WT	2.35274532606509
1	-80	1 Baseline Dark	V	V	WT	V_V_WT	0	0	1_V_V_WT	V_V_WT	2.34050449595269
1	-79	1 Baseline Dark	V	V	WT	V_V_WT	0	0	1_V_V_WT	V_V_WT	2.32835135441761
1	-78	1 Baseline Dark	V	V	WT	V_V_WT	0	0	1_V_V_WT	V_V_WT	2.31635028739043
1	-77	1 Baseline Dark	V	V	WT	V_V_WT	0	0	1_V_V_WT	V_V_WT	2.30457063447941
1	-76	1 Baseline Dark	V	V	WT	V_V_WT	0	0	1_V_V_WT	V_V_WT	2.29308297325688
1	-75	1 Baseline Dark	V	V	WT	V_V_WT	0	0	1_V_V_WT	V_V_WT	2.28195891267601
1	-74	1 Baseline Dark	V	V	WT	V_V_WT	0	0	1_V_V_WT	V_V_WT	2.27127513811006
1	-73	1 Baseline Dark	V	V	WT	V_V_WT	0	0	1_V_V_WT	V_V_WT	2.26111314655077
1	-72	1 Baseline Dark	V	V	WT	V_V_WT	0	0	1_V_V_WT	V_V_WT	2.25155537735467
1	-71	1 Baseline Dark	V	V	WT	V_V_WT	0	0	1_V_V_WT	V_V_WT	2.24268427282505
1	-70	1 Baseline Dark	V	V	WT	V_V_WT	0	0	1_V_V_WT	V_V_WT	2.23458277884126
1	-69	1 Baseline Dark	V	V	WT	V_V_WT	0	0	1_V_V_WT	V_V_WT	2.22733586367129
1	-68	1 Baseline Dark	V	V	WT	V_V_WT	0	0	1_V_V_WT	V_V_WT	2.22102900212717
1	-67	1 Baseline Dark	V	V	WT	V_V_WT	0	0	1_V_V_WT	V_V_WT	2.21574776685299
1	-66	1 Baseline Dark	V	V	WT	V_V_WT	0	0	1_V_V_WT	V_V_WT	2.21157807888926
1	-65	1 Baseline Dark	V	V	WT	V_V_WT	0	0	1_V_V_WT	V_V_WT	2.20860556868641
1	-64	1 Baseline Dark	V	V	WT	V_V_WT	0	0	1_V_V_WT	V_V_WT	2.20691502094544
1	-63	1 Baseline Dark	V	V	WT	V_V_WT	0	0	1_V_V_WT	V_V_WT	2.20659051133946
1	-62	1 Baseline Dark	V	V	WT	V_V_WT	0	0	1_V_V_WT	V_V_WT	2.20771406815543
1	-61	1 Baseline Dark	V	V	WT	V_V_WT	0	0	1_V_V_WT	V_V_WT	2.21036720967956
1	-60	1 Baseline Dark	V	V	WT	V_V_WT	0	0	1_V_V_WT	V_V_WT	2.21463046499787
1	-59	1 Baseline Dark	V	V	WT	V_V_WT	0	0	1_V_V_WT	V_V_WT	2.22057926250848
1	-58	1 Baseline Dark	V	V	WT	V_V_WT	0	0	1_V_V_WT	V_V_WT	2.22828345726335
1	-57	1 Baseline Dark	V	V	WT	V_V_WT	0	0	1_V_V_WT	V_V_WT	2.23781175958277
1	-56	1 Baseline Dark	V	V	WT	V_V_WT	0	0	1_V_V_WT	V_V_WT	2.24923128152436
1	-55	1 Baseline Dark	V	V	WT	V_V_WT	0	0	1_V_V_WT	V_V_WT	2.2626027484526
1	-54	1 Baseline Dark	V	V	WT	V_V_WT	0	0.259	1_V_V_WT	V_V_WT	2.27798528745398
1	-53	1 Baseline Dark	V	V	WT	V_V_WT	0	0.259	1_V_V_WT	V_V_WT	2.29543603175677
1	-52	1 Baseline Dark	V	V	WT	V_V_WT	0	0.259	1_V_V_WT	V_V_WT	2.31500413928568
1	-51	1 Baseline Dark	V	V	WT	V_V_WT	0	0.353	1_V_V_WT	V_V_WT	2.33673455746341
1	-50	1 Baseline Dark	V	V	WT	V_V_WT	0	0.353	1_V_V_WT	V_V_WT	2.36066106661314
1	-49	1 Baseline Dark	V	V	WT	V_V_WT	0	0.353	1_V_V_WT	V_V_WT	2.38680360441831
1	-48	1 Baseline Dark	V	V	WT	V_V_WT	0	0.353	1_V_V_WT	V_V_WT	2.41516777425254
1	-47	1 Baseline Dark	V	V	WT	V_V_WT	0	0.353	1_V_V_WT	V_V_WT	2.44574694666984
1	-46	1 Baseline Dark	V	V	WT	V_V_WT	0	0.386	1_V_V_WT	V_V_WT	2.47852947178145
1	-45	1 Baseline Dark	V	V	WT	V_V_WT	0	0.386	1_V_V_WT	V_V_WT	2.51349346489587
1	-44	1 Baseline Dark	V	V	WT	V_V_WT	0	0.386	1_V_V_WT	V_V_WT	2.55061188241737
1	-43	1 Baseline Dark	V	V	WT	V_V_WT	0	0.386	1_V_V_WT	V_V_WT	2.58984728276548
1	-42	1 Baseline Dark	V	V	WT	V_V_WT	0	0.386	1_V_V_WT	V_V_WT	2.63115704364338
1	-41	1 Baseline Dark	V	V	WT	V_V_WT	0	0.386	1_V_V_WT	V_V_WT	2.67448567589552
1	-40	1 Baseline Dark	V	V	WT	V_V_WT	0	0.386	1_V_V_WT	V_V_WT	2.71976242232869
1	-39	1 Baseline Dark	V	V	WT	V_V_WT	0	0.386	1_V_V_WT	V_V_WT	2.76690155051021
1	-38	1 Baseline Dark	V	V	WT	V_V_WT	0	0.386	1_V_V_WT	V_V_WT	2.81580273629843
1	-37	1 Baseline Dark	V	V	WT	V_V_WT	0	0.386	1_V_V_WT	V_V_WT	2.86635154189031
1	-36	1 Baseline Dark	V	V	WT	V_V_WT	0	0.386	1_V_V_WT	V_V_WT	2.9184199810053
1	-35	1 Baseline Dark	V	V	WT	V_V_WT	0	0.386	1_V_V_WT	V_V_WT	2.97186717159569
1	-34	1 Baseline Dark	V	V	WT	V_V_WT	0	0.386	1_V_V_WT	V_V_WT	3.02654007544563
1	-33	1 Baseline Dark	V	V	WT	V_V_WT	0	0.386	1_V_V_WT	V_V_WT	3.08227431197749
1	-32	1 Baseline Dark	V	V	WT	V_V_WT	0	0.429	1_V_V_WT	V_V_WT	3.13889663298658
1	-31	1 Baseline Dark	V	V	WT	V_V_WT	0	0.429	1_V_V_WT	V_V_WT	3.19623063290787
1	-30	1 Baseline Dark	V	V	WT	V_V_WT	0	0.645	1_V_V_WT	V_V_WT	3.25409302114301
1	-29	1 Baseline Dark	V	V	WT	V_V_WT	0	0.69	1_V_V_WT	V_V_WT	3.31229311659541
1	-28	1 Baseline Dark	V	V	WT	V_V_WT	0	1.039	1_V_V_WT	V_V_WT	3.37063482716339
1	-27	1 Baseline Dark	V	V	WT	V_V_WT	0	1.096	1_V_V_WT	V_V_WT	3.42892037004663
1	-26	1 Baseline Dark	V	V	WT	V_V_WT	0	1.359	1_V_V_WT	V_V_WT	3.48694937544784
1	-25	1 Baseline Dark	V	V	WT	V_V_WT	0	1.44	1_V_V_WT	V_V_WT	3.54452059914053
1	-24	1 Baseline Dark	V	V	WT	V_V_WT	0.259	1.44	1_V_V_WT	V_V_WT	3.6014318839349
1	-23	1 Baseline Dark	V	V	WT	V_V_WT	0	1.44	1_V_V_WT	V_V_WT	3.65748104429732
1	-22	1 Baseline Dark	V	V	WT	V_V_WT	0	1.44	1_V_V_WT	V_V_WT	3.71246711408119
1	-21	1 Baseline Dark	V	V	WT	V_V_WT	0.094	1.44	1_V_V_WT	V_V_WT	3.76619099414777
1	-20	1 Baseline Dark	V	V	WT	V_V_WT	0	1.44	1_V_V_WT	V_V_WT	3.81845400133393
1	-19	1 Baseline Dark	V	V	WT	V_V_WT	0	1.44	1_V_V_WT	V_V_WT	3.86905850785507
1	-18	1 Baseline Dark	V	V	WT	V_V_WT	0	1.44	1_V_V_WT	V_V_WT	3.91781236524767
1	-17	1 Baseline Dark	V	V	WT	V_V_WT	0	1.44	1_V_V_WT	V_V_WT	3.96453098459021
1	-16	1 Baseline Dark	V	V	WT	V_V_WT	0.033	1.44	1_V_V_WT	V_V_WT	4.00903854374334
1	-15	1 Baseline Dark	V	V	WT	V_V_WT	0	1.44	1_V_V_WT	V_V_WT	4.05116915403613
1	-14	1 Baseline Dark	V	V	WT	V_V_WT	0	1.44	1_V_V_WT	V_V_WT	4.09076798771607
1	-13	1 Baseline Dark	V	V	WT	V_V_WT	0	1.44	1_V_V_WT	V_V_WT	4.12769016286397
1	-12	1 Baseline Dark	V	V	WT	V_V_WT	0	1.44	1_V_V_WT	V_V_WT	4.16179518153768
1	-11	1 Baseline Dark	V	V	WT	V_V_WT	0	1.44	1_V_V_WT	V_V_WT	4.19295449253746
1	-10	1 Baseline Dark	V	V	WT	V_V_WT	0	1.44	1_V_V_WT	V_V_WT	4.22105195034691
1	-9	1 Baseline Dark	V	V	WT	V_V_WT	0	1.44	1_V_V_WT	V_V_WT	4.24597670519059
1	-8	1 Baseline Dark	V	V	WT	V_V_WT	0	1.44	1_V_V_WT	V_V_WT	4.26763194787255
1	-7	1 Baseline Dark	V	V	WT	V_V_WT	0	1.487	1_V_V_WT	V_V_WT	4.28593828147484
1	-6	1 Baseline Dark	V	V	WT	V_V_WT	0	1.487	1_V_V_WT	V_V_WT	4.3008312581529
1	-5	1 Baseline Dark	V	V	WT	V_V_WT	0	1.487	1_V_V_WT	V_V_WT	4.31224944243823
1	-4	1 Baseline Dark	V	V	WT	V_V_WT	0	1.487	1_V_V_WT	V_V_WT	4.32013139734077
1	-3	1 Baseline Dark	V	V	WT	V_V_WT	0	1.487	1_V_V_WT	V_V_WT	4.3244190056674
1	-2	1 Baseline Dark	V	V	WT	V_V_WT	0.043	1.487	1_V_V_WT	V_V_WT	4.32506741961246
1	-1	1 Baseline Dark	V	V	WT	V_V_WT	0	1.487	1_V_V_WT	V_V_WT	4.32203850350376
1	0	2 Light	V	V	WT	V_V_WT	0.216	1.487	1_V_V_WT	V_V_WT	4.31531110685075
1	1	2 Light	V	V	WT	V_V_WT	0.045	1.487	1_V_V_WT	V_V_WT	4.30488111668105
1	2	2 Light	V	V	WT	V_V_WT	0.349	1.487	1_V_V_WT	V_V_WT	4.2907512399034
1	3	2 Light	V	V	WT	V_V_WT	0.057	1.487	1_V_V_WT	V_V_WT	4.27294119528512
1	4	2 Light	V	V	WT	V_V_WT	0.263	1.487	1_V_V_WT	V_V_WT	4.25149099617898
1	5	2 Light	V	V	WT	V_V_WT	0.081	1.487	1_V_V_WT	V_V_WT	4.22645743871364
1	6	2 Light	V	V	WT	V_V_WT	0	1.228	1_V_V_WT	V_V_WT	4.19790066815095
1	7	2 Light	V	V	WT	V_V_WT	0	1.228	1_V_V_WT	V_V_WT	4.16588082886446
1	8	2 Light	V	V	WT	V_V_WT	0	1.228	1_V_V_WT	V_V_WT	4.13045806651326
1	9	2 Light	V	V	WT	V_V_WT	0	1.134	1_V_V_WT	V_V_WT	4.091695507282
1	10	2 Light	V	V	WT	V_V_WT	0	1.134	1_V_V_WT	V_V_WT	4.04966820495745
1	11	2 Light	V	V	WT	V_V_WT	0	1.134	1_V_V_WT	V_V_WT	4.00445694427442
1	12	2 Light	V	V	WT	V_V_WT	0	1.134	1_V_V_WT	V_V_WT	3.9561561315507
1	13	2 Light	V	V	WT	V_V_WT	0	1.134	1_V_V_WT	V_V_WT	3.9048758708761
1	14	2 Light	V	V	WT	V_V_WT	0	1.101	1_V_V_WT	V_V_WT	3.85074110949739
1	15	2 Light	V	V	WT	V_V_WT	0	1.101	1_V_V_WT	V_V_WT	3.79389071629986
1	16	2 Light	V	V	WT	V_V_WT	0	1.101	1_V_V_WT	V_V_WT	3.73447650752065
1	17	2 Light	V	V	WT	V_V_WT	0	1.139	1_V_V_WT	V_V_WT	3.67266040837818
1	18	2 Light	V	V	WT	V_V_WT	0	1.139	1_V_V_WT	V_V_WT	3.60860795081261
1	19	2 Light	V	V	WT	V_V_WT	0	1.139	1_V_V_WT	V_V_WT	3.54249256892296
1	20	2 Light	V	V	WT	V_V_WT	0	1.139	1_V_V_WT	V_V_WT	3.47449501471409
1	21	2 Light	V	V	WT	V_V_WT	0	1.139	1_V_V_WT	V_V_WT	3.40479848254414
1	22	2 Light	V	V	WT	V_V_WT	0	1.139	1_V_V_WT	V_V_WT	3.33359104614759
1	23	2 Light	V	V	WT	V_V_WT	0.047	1.139	1_V_V_WT	V_V_WT	3.26106502651595
1	24	2 Light	V	V	WT	V_V_WT	0	1.139	1_V_V_WT	V_V_WT	3.18741393042362
1	25	2 Light	V	V	WT	V_V_WT	0	1.139	1_V_V_WT	V_V_WT	3.11283293572373
1	26	2 Light	V	V	WT	V_V_WT	0	1.139	1_V_V_WT	V_V_WT	3.03751823788102
1	27	2 Light	V	V	WT	V_V_WT	0	1.139	1_V_V_WT	V_V_WT	2.96166619196625
1	28	2 Light	V	V	WT	V_V_WT	0	1.096	1_V_V_WT	V_V_WT	2.88547315374043
1	29	2 Light	V	V	WT	V_V_WT	0	1.129	1_V_V_WT	V_V_WT	2.80913547861378
1	30	2 Light	V	V	WT	V_V_WT	0	0.913	1_V_V_WT	V_V_WT	2.73284952220865
1	31	2 Light	V	V	WT	V_V_WT	0	0.868	1_V_V_WT	V_V_WT	2.65681052146379
1	32	2 Light	V	V	WT	V_V_WT	0	0.519	1_V_V_WT	V_V_WT	2.58120792397862
1	33	2 Light	V	V	WT	V_V_WT	0	0.462	1_V_V_WT	V_V_WT	2.50622328157502
1	34	2 Light	V	V	WT	V_V_WT	0	0.199	1_V_V_WT	V_V_WT	2.43203079552588
1	35	2 Light	V	V	WT	V_V_WT	0	0.118	1_V_V_WT	V_V_WT	2.35880128860748
1	36	2 Light	V	V	WT	V_V_WT	0	0.118	1_V_V_WT	V_V_WT	2.28669608018541
1	37	2 Light	V	V	WT	V_V_WT	0	0.118	1_V_V_WT	V_V_WT	2.21586430248522
1	38	2 Light	V	V	WT	V_V_WT	0	0.118	1_V_V_WT	V_V_WT	2.14644197379375
1	39	2 Light	V	V	WT	V_V_WT	0	0.118	1_V_V_WT	V_V_WT	2.07855360374352
1	40	2 Light	V	V	WT	V_V_WT	0	0.118	1_V_V_WT	V_V_WT	2.012318793415
1	41	2 Light	V	V	WT	V_V_WT	0	0.118	1_V_V_WT	V_V_WT	1.94784683160781
1	42	2 Light	V	V	WT	V_V_WT	0	0.118	1_V_V_WT	V_V_WT	1.88524165698369
1	43	2 Light	V	V	WT	V_V_WT	0	0.118	1_V_V_WT	V_V_WT	1.82459327857447
1	44	2 Light	V	V	WT	V_V_WT	0	0.118	1_V_V_WT	V_V_WT	1.76597755137262
1	45	2 Light	V	V	WT	V_V_WT	0	0.118	1_V_V_WT	V_V_WT	1.7094674856354
1	46	2 Light	V	V	WT	V_V_WT	0	0.173	1_V_V_WT	V_V_WT	1.65513311484828
1	47	2 Light	V	V	WT	V_V_WT	0.038	0.173	1_V_V_WT	V_V_WT	1.60303256847437
1	48	2 Light	V	V	WT	V_V_WT	0	0.173	1_V_V_WT	V_V_WT	1.55322100053614
1	49	2 Light	V	V	WT	V_V_WT	0	0.173	1_V_V_WT	V_V_WT	1.50575356441224
1	50	2 Light	V	V	WT	V_V_WT	0	0.173	1_V_V_WT	V_V_WT	1.46068541361848
1	51	2 Light	V	V	WT	V_V_WT	0	0.173	1_V_V_WT	V_V_WT	1.4180688314901
1	52	2 Light	V	V	WT	V_V_WT	0	0.173	1_V_V_WT	V_V_WT	1.37794181772086
1	53	2 Light	V	V	WT	V_V_WT	0	0.126	1_V_V_WT	V_V_WT	1.34032558742761
1	54	2 Light	V	V	WT	V_V_WT	0	0.126	1_V_V_WT	V_V_WT	1.30522509450289
1	55	2 Light	V	V	WT	V_V_WT	0	0.126	1_V_V_WT	V_V_WT	1.27262964677307
1	56	2 Light	V	V	WT	V_V_WT	0	0.126	1_V_V_WT	V_V_WT	1.24251362242546
1	57	2 Light	V	V	WT	V_V_WT	0	0.126	1_V_V_WT	V_V_WT	1.21483727016445
1	58	2 Light	V	V	WT	V_V_WT	0	0.126	1_V_V_WT	V_V_WT	1.18954964539372
1	59	2 Light	V	V	WT	V_V_WT	0.033	0.126	1_V_V_WT	V_V_WT	1.16659572060894
1	60	2 Light	V	V	WT	V_V_WT	0	0.126	1_V_V_WT	V_V_WT	1.14591127654927
1	61	2 Light	V	V	WT	V_V_WT	0	0.126	1_V_V_WT	V_V_WT	1.12742345571402
1	62	2 Light	V	V	WT	V_V_WT	0	0.126	1_V_V_WT	V_V_WT	1.11105771031825
1	63	2 Light	V	V	WT	V_V_WT	0	0.126	1_V_V_WT	V_V_WT	1.09673840137748
1	64	2 Light	V	V	WT	V_V_WT	0	0.126	1_V_V_WT	V_V_WT	1.0843855323604
1	65	2 Light	V	V	WT	V_V_WT	0	0.126	1_V_V_WT	V_V_WT	1.07391735375815
1	66	2 Light	V	V	WT	V_V_WT	0	0.126	1_V_V_WT	V_V_WT	1.06524946920173
1	67	2 Light	V	V	WT	V_V_WT	0	0.126	1_V_V_WT	V_V_WT	1.05829659259789
1	68	2 Light	V	V	WT	V_V_WT	0	0.126	1_V_V_WT	V_V_WT	1.05297251830385
1	69	2 Light	V	V	WT	V_V_WT	0	0.126	1_V_V_WT	V_V_WT	1.04919096965204
1	70	2 Light	V	V	WT	V_V_WT	0	0.126	1_V_V_WT	V_V_WT	1.04686687885952
1	71	2 Light	V	V	WT	V_V_WT	0	0.126	1_V_V_WT	V_V_WT	1.04591763372042
1	72	2 Light	V	V	WT	V_V_WT	0	0.126	1_V_V_WT	V_V_WT	1.04626429506992
1	73	2 Light	V	V	WT	V_V_WT	0	0.126	1_V_V_WT	V_V_WT	1.04783276127015
1	74	2 Light	V	V	WT	V_V_WT	0	0.126	1_V_V_WT	V_V_WT	1.05055371975899
1	75	2 Light	V	V	WT	V_V_WT	0	0.195	1_V_V_WT	V_V_WT	1.05436018780373
1	76	2 Light	V	V	WT	V_V_WT	0.055	0.195	1_V_V_WT	V_V_WT	1.05919201691995
1	77	2 Light	V	V	WT	V_V_WT	0	0.157	1_V_V_WT	V_V_WT	1.06499635492817
1	78	2 Light	V	V	WT	V_V_WT	0	0.157	1_V_V_WT	V_V_WT	1.07172183729632
1	79	2 Light	V	V	WT	V_V_WT	0	0.157	1_V_V_WT	V_V_WT	1.07931896939775
1	80	2 Light	V	V	WT	V_V_WT	0	0.157	1_V_V_WT	V_V_WT	1.08774573060694
1	81	2 Light	V	V	WT	V_V_WT	0	0.157	1_V_V_WT	V_V_WT	1.09696401648544
1	82	2 Light	V	V	WT	V_V_WT	0	0.157	1_V_V_WT	V_V_WT	1.10694602245372
1	83	2 Light	V	V	WT	V_V_WT	0	0.157	1_V_V_WT	V_V_WT	1.11767444276707
1	84	2 Light	V	V	WT	V_V_WT	0	0.157	1_V_V_WT	V_V_WT	1.12913408340335
1	85	2 Light	V	V	WT	V_V_WT	0	0.157	1_V_V_WT	V_V_WT	1.14131196123707
1	86	2 Light	V	V	WT	V_V_WT	0	0.157	1_V_V_WT	V_V_WT	1.15420393786763
1	87	2 Light	V	V	WT	V_V_WT	0	0.157	1_V_V_WT	V_V_WT	1.16780808562637
1	88	2 Light	V	V	WT	V_V_WT	0	0.157	1_V_V_WT	V_V_WT	1.18212464162859
1	89	2 Light	V	V	WT	V_V_WT	0	0.124	1_V_V_WT	V_V_WT	1.19716461620149
1	90	2 Light	V	V	WT	V_V_WT	0	0.124	1_V_V_WT	V_V_WT	1.21294965417868
1	91	2 Light	V	V	WT	V_V_WT	0	0.124	1_V_V_WT	V_V_WT	1.22950549769068
1	92	2 Light	V	V	WT	V_V_WT	0	0.124	1_V_V_WT	V_V_WT	1.24686580552836
1	93	2 Light	V	V	WT	V_V_WT	0	0.124	1_V_V_WT	V_V_WT	1.26506800332556
1	94	2 Light	V	V	WT	V_V_WT	0	0.124	1_V_V_WT	V_V_WT	1.28415666878887
1	95	2 Light	V	V	WT	V_V_WT	0	0.124	1_V_V_WT	V_V_WT	1.3041781653661
1	96	2 Light	V	V	WT	V_V_WT	0	0.124	1_V_V_WT	V_V_WT	1.32518027309488
1	97	2 Light	V	V	WT	V_V_WT	0	0.124	1_V_V_WT	V_V_WT	1.34721770424251
1	98	2 Light	V	V	WT	V_V_WT	0	0.124	1_V_V_WT	V_V_WT	1.370351676079
1	99	2 Light	V	V	WT	V_V_WT	0	0.124	1_V_V_WT	V_V_WT	1.39464467940319
1	100	2 Light	V	V	WT	V_V_WT	0	0.124	1_V_V_WT	V_V_WT	1.42016001080863
1	101	2 Light	V	V	WT	V_V_WT	0	0.124	1_V_V_WT	V_V_WT	1.44696483619302
1	102	2 Light	V	V	WT	V_V_WT	0	0.124	1_V_V_WT	V_V_WT	1.47512969785499
1	103	2 Light	V	V	WT	V_V_WT	0	0.124	1_V_V_WT	V_V_WT	1.50472608968648
1	104	2 Light	V	V	WT	V_V_WT	0	0.124	1_V_V_WT	V_V_WT	1.53582674435421
1	105	2 Light	V	V	WT	V_V_WT	0.069	0.124	1_V_V_WT	V_V_WT	1.56850470355436
1	106	2 Light	V	V	WT	V_V_WT	0	0.069	1_V_V_WT	V_V_WT	1.60283282442762
1	107	2 Light	V	V	WT	V_V_WT	0	0.069	1_V_V_WT	V_V_WT	1.63888322843555
1	108	2 Light	V	V	WT	V_V_WT	0	0.069	1_V_V_WT	V_V_WT	1.67672785329504
1	109	2 Light	V	V	WT	V_V_WT	0	0.069	1_V_V_WT	V_V_WT	1.71643799420976
1	110	2 Light	V	V	WT	V_V_WT	0	0.069	1_V_V_WT	V_V_WT	1.75808160463007
1	111	2 Light	V	V	WT	V_V_WT	0	0.069	1_V_V_WT	V_V_WT	1.80172287761731
1	112	2 Light	V	V	WT	V_V_WT	0	0.069	1_V_V_WT	V_V_WT	1.84742522683164
1	113	2 Light	V	V	WT	V_V_WT	0	0.069	1_V_V_WT	V_V_WT	1.89525092373993
1	114	3 Dark	V	V	WT	V_V_WT	0	0.069	1_V_V_WT	V_V_WT	1.94525643230805
1	115	3 Dark	V	V	WT	V_V_WT	0	0.069	1_V_V_WT	V_V_WT	1.99749077916639
1	116	3 Dark	V	V	WT	V_V_WT	0	0.069	1_V_V_WT	V_V_WT	2.0519950229064
1	117	3 Dark	V	V	WT	V_V_WT	0	0.069	1_V_V_WT	V_V_WT	2.10880179808755
1	118	3 Dark	V	V	WT	V_V_WT	0	0.069	1_V_V_WT	V_V_WT	2.16793492884415
1	119	3 Dark	V	V	WT	V_V_WT	0	0.069	1_V_V_WT	V_V_WT	2.22941068157987
1	120	3 Dark	V	V	WT	V_V_WT	0	0.069	1_V_V_WT	V_V_WT	2.29324220886977
1	121	3 Dark	V	V	WT	V_V_WT	0	0.069	1_V_V_WT	V_V_WT	2.35943630545574
1	122	3 Dark	V	V	WT	V_V_WT	0	0.069	1_V_V_WT	V_V_WT	2.42799817465798
1	123	3 Dark	V	V	WT	V_V_WT	0	0.069	1_V_V_WT	V_V_WT	2.49893141369846
1	124	3 Dark	V	V	WT	V_V_WT	0	0.069	1_V_V_WT	V_V_WT	2.57223159896022
1	125	3 Dark	V	V	WT	V_V_WT	0	0.069	1_V_V_WT	V_V_WT	2.64788476310171
1	126	3 Dark	V	V	WT	V_V_WT	0	0.069	1_V_V_WT	V_V_WT	2.72586907488547
1	127	3 Dark	V	V	WT	V_V_WT	0	0.069	1_V_V_WT	V_V_WT	2.80615964049035
1	128	3 Dark	V	V	WT	V_V_WT	0	0.069	1_V_V_WT	V_V_WT	2.88872558722963
1	129	3 Dark	V	V	WT	V_V_WT	0	0.069	1_V_V_WT	V_V_WT	2.97353454920267
1	130	3 Dark	V	V	WT	V_V_WT	0	0.069	1_V_V_WT	V_V_WT	3.06055415852642
1	131	3 Dark	V	V	WT	V_V_WT	0	0.069	1_V_V_WT	V_V_WT	3.14975204881215
1	132	3 Dark	V	V	WT	V_V_WT	0	0.069	1_V_V_WT	V_V_WT	3.24109464770375
1	133	3 Dark	V	V	WT	V_V_WT	0	0.069	1_V_V_WT	V_V_WT	3.33454242525658
1	134	3 Dark	V	V	WT	V_V_WT	0	0.069	1_V_V_WT	V_V_WT	3.43004903513166
1	135	3 Dark	V	V	WT	V_V_WT	0	0	1_V_V_WT	V_V_WT	3.52756273199415
1	136	3 Dark	V	V	WT	V_V_WT	0	0	1_V_V_WT	V_V_WT	3.6270297804476
1	137	3 Dark	V	V	WT	V_V_WT	0	0	1_V_V_WT	V_V_WT	3.72839275695655
1	138	3 Dark	V	V	WT	V_V_WT	0	0	1_V_V_WT	V_V_WT	3.83159331401166
1	139	3 Dark	V	V	WT	V_V_WT	0	0	1_V_V_WT	V_V_WT	3.93657239097929
1	140	3 Dark	V	V	WT	V_V_WT	0	0	1_V_V_WT	V_V_WT	4.0432680724134
1	141	3 Dark	V	V	WT	V_V_WT	0	0.112	1_V_V_WT	V_V_WT	4.15161714528054
1	142	3 Dark	V	V	WT	V_V_WT	0	0.394	1_V_V_WT	V_V_WT	4.26155405541558
1	143	3 Dark	V	V	WT	V_V_WT	0	0.665	1_V_V_WT	V_V_WT	4.37301219377248
1	144	3 Dark	V	V	WT	V_V_WT	0	0.707	1_V_V_WT	V_V_WT	4.48592307039255
1	145	3 Dark	V	V	WT	V_V_WT	0	0.989	1_V_V_WT	V_V_WT	4.60021735453222
1	146	3 Dark	V	V	WT	V_V_WT	0	1.045	1_V_V_WT	V_V_WT	4.71582390221752
1	147	3 Dark	V	V	WT	V_V_WT	0	1.084	1_V_V_WT	V_V_WT	4.8326695938855
1	148	3 Dark	V	V	WT	V_V_WT	0	1.084	1_V_V_WT	V_V_WT	4.95067956603544
1	149	3 Dark	V	V	WT	V_V_WT	0	1.084	1_V_V_WT	V_V_WT	5.06977741437791
1	150	3 Dark	V	V	WT	V_V_WT	0	1.084	1_V_V_WT	V_V_WT	5.1898855740637
1	151	3 Dark	V	V	WT	V_V_WT	0	1.084	1_V_V_WT	V_V_WT	5.31092625365288
1	152	3 Dark	V	V	WT	V_V_WT	0	1.084	1_V_V_WT	V_V_WT	5.43282150419379
1	153	3 Dark	V	V	WT	V_V_WT	0	1.084	1_V_V_WT	V_V_WT	5.55549274559113
1	154	3 Dark	V	V	WT	V_V_WT	0	1.084	1_V_V_WT	V_V_WT	5.67886123978082
1	155	3 Dark	V	V	WT	V_V_WT	0	1.084	1_V_V_WT	V_V_WT	5.80284813872206
1	156	3 Dark	V	V	WT	V_V_WT	0	1.084	1_V_V_WT	V_V_WT	5.92737415139888
1	157	3 Dark	V	V	WT	V_V_WT	0	1.445	1_V_V_WT	V_V_WT	6.05235979294183
1	158	3 Dark	V	V	WT	V_V_WT	0	1.445	1_V_V_WT	V_V_WT	6.17772517329845
1	159	3 Dark	V	V	WT	V_V_WT	0	1.445	1_V_V_WT	V_V_WT	6.30338998305868
1	160	3 Dark	V	V	WT	V_V_WT	0	1.624	1_V_V_WT	V_V_WT	6.42927362043522
1	161	3 Dark	V	V	WT	V_V_WT	0	1.624	1_V_V_WT	V_V_WT	6.55529542813072
1	162	3 Dark	V	V	WT	V_V_WT	0	1.624	1_V_V_WT	V_V_WT	6.68137474967782
1	163	3 Dark	V	V	WT	V_V_WT	0	1.624	1_V_V_WT	V_V_WT	6.807430948409
1	164	3 Dark	V	V	WT	V_V_WT	0	1.681	1_V_V_WT	V_V_WT	6.93338353110495
1	165	3 Dark	V	V	WT	V_V_WT	0	1.681	1_V_V_WT	V_V_WT	7.05915222923384
1	166	3 Dark	V	V	WT	V_V_WT	0	1.681	1_V_V_WT	V_V_WT	7.18465694083946
1	167	3 Dark	V	V	WT	V_V_WT	0	1.681	1_V_V_WT	V_V_WT	7.30981818278632
1	168	3 Dark	V	V	WT	V_V_WT	0	1.774	1_V_V_WT	V_V_WT	7.43455740860968
1	169	3 Dark	V	V	WT	V_V_WT	0	1.774	1_V_V_WT	V_V_WT	7.55879702122607
1	170	3 Dark	V	V	WT	V_V_WT	0	1.774	1_V_V_WT	V_V_WT	7.68245992053556
1	171	3 Dark	V	V	WT	V_V_WT	0.112	1.882	1_V_V_WT	V_V_WT	7.8054705547414
1	172	3 Dark	V	V	WT	V_V_WT	0.282	1.882	1_V_V_WT	V_V_WT	7.92775508835817
1	173	3 Dark	V	V	WT	V_V_WT	0.271	1.882	1_V_V_WT	V_V_WT	8.04924051735461
1	174	3 Dark	V	V	WT	V_V_WT	0.042	1.978	1_V_V_WT	V_V_WT	8.16985629098882
1	175	3 Dark	V	V	WT	V_V_WT	0.282	1.978	1_V_V_WT	V_V_WT	8.28953512380202
1	176	3 Dark	V	V	WT	V_V_WT	0.056	2.064	1_V_V_WT	V_V_WT	8.40821340687889
1	177	3 Dark	V	V	WT	V_V_WT	0.039	2.064	1_V_V_WT	V_V_WT	8.52583087617516
1	178	3 Dark	V	V	WT	V_V_WT	0	2.064	1_V_V_WT	V_V_WT	8.64232877905974
1	179	3 Dark	V	V	WT	V_V_WT	0	2.374	1_V_V_WT	V_V_WT	8.7576516731187
1	180	3 Dark	V	V	WT	V_V_WT	0	2.374	1_V_V_WT	V_V_WT	8.87174591466272
1	181	3 Dark	V	V	WT	V_V_WT	0	2.543	1_V_V_WT	V_V_WT	8.98456278511836
1	182	3 Dark	V	V	WT	V_V_WT	0	2.543	1_V_V_WT	V_V_WT	9.09605980517494
1	183	3 Dark	V	V	WT	V_V_WT	0	2.543	1_V_V_WT	V_V_WT	9.20620113577348
1	184	3 Dark	V	V	WT	V_V_WT	0	2.746	1_V_V_WT	V_V_WT	9.31495672531194
1	185	3 Dark	V	V	WT	V_V_WT	0	3.198	1_V_V_WT	V_V_WT	9.42229897533465
1	186	3 Dark	V	V	WT	V_V_WT	0	3.346	1_V_V_WT	V_V_WT	9.52820675138343
1	187	3 Dark	V	V	WT	V_V_WT	0.361	3.568	1_V_V_WT	V_V_WT	9.63266689806471
1	188	3 Dark	V	V	WT	V_V_WT	0	3.749	1_V_V_WT	V_V_WT	9.73567448795452
1	189	3 Dark	V	V	WT	V_V_WT	0	3.749	1_V_V_WT	V_V_WT	9.837231595549
1	190	3 Dark	V	V	WT	V_V_WT	0.179	3.749	1_V_V_WT	V_V_WT	9.93734170120215
1	191	3 Dark	V	V	WT	V_V_WT	0	3.749	1_V_V_WT	V_V_WT	10.0360097487214
1	192	3 Dark	V	V	WT	V_V_WT	0	3.832	1_V_V_WT	V_V_WT	10.1332465335493
1	193	3 Dark	V	V	WT	V_V_WT	0	3.898	1_V_V_WT	V_V_WT	10.2290643143271
1	194	3 Dark	V	V	WT	V_V_WT	0.057	4.067	1_V_V_WT	V_V_WT	10.3234753498277
1	195	3 Dark	V	V	WT	V_V_WT	0	4.067	1_V_V_WT	V_V_WT	10.4164933129284
1	196	3 Dark	V	V	WT	V_V_WT	0	4.067	1_V_V_WT	V_V_WT	10.5081389123748
1	197	3 Dark	V	V	WT	V_V_WT	0	4.067	1_V_V_WT	V_V_WT	10.5984397846926
1	198	3 Dark	V	V	WT	V_V_WT	0.093	4.067	1_V_V_WT	V_V_WT	10.68742622211
1	199	3 Dark	V	V	WT	V_V_WT	0	4.257	1_V_V_WT	V_V_WT	10.7751348381667
1	200	3 Dark	V	V	WT	V_V_WT	0	4.257	1_V_V_WT	V_V_WT	10.861608374253
1	201	3 Dark	V	V	WT	V_V_WT	0.108	4.145	1_V_V_WT	V_V_WT	10.9468918378344
1	202	3 Dark	V	V	WT	V_V_WT	0	3.863	1_V_V_WT	V_V_WT	11.0310354208446
1	203	3 Dark	V	V	WT	V_V_WT	0	3.592	1_V_V_WT	V_V_WT	11.1140950882387
1	204	3 Dark	V	V	WT	V_V_WT	0.096	3.55	1_V_V_WT	V_V_WT	11.1961319845464
1	205	3 Dark	V	V	WT	V_V_WT	0	3.268	1_V_V_WT	V_V_WT	11.2772111496309
1	206	3 Dark	V	V	WT	V_V_WT	0.086	3.212	1_V_V_WT	V_V_WT	11.3573989101548
1	207	3 Dark	V	V	WT	V_V_WT	0	3.173	1_V_V_WT	V_V_WT	11.4367641084688
1	208	3 Dark	V	V	WT	V_V_WT	0	3.248	1_V_V_WT	V_V_WT	11.5153777374505
1	209	3 Dark	V	V	WT	V_V_WT	0.31	3.379	1_V_V_WT	V_V_WT	11.5933111969112
1	210	3 Dark	V	V	WT	V_V_WT	0	3.637	1_V_V_WT	V_V_WT	11.6706359105441
1	211	3 Dark	V	V	WT	V_V_WT	0.169	3.637	1_V_V_WT	V_V_WT	11.7474234017557
1	212	3 Dark	V	V	WT	V_V_WT	0	3.665	1_V_V_WT	V_V_WT	11.8237452188704
1	213	3 Dark	V	V	WT	V_V_WT	0	3.665	1_V_V_WT	V_V_WT	11.899672909376
1	214	3 Dark	V	V	WT	V_V_WT	0.203	3.665	1_V_V_WT	V_V_WT	11.975277545644
1	215	3 Dark	V	V	WT	V_V_WT	0.452	3.665	1_V_V_WT	V_V_WT	12.0506282932414
1	216	3 Dark	V	V	WT	V_V_WT	0.148	3.665	1_V_V_WT	V_V_WT	12.1257931369898
1	217	3 Dark	V	V	WT	V_V_WT	0.222	3.304	1_V_V_WT	V_V_WT	12.2008364353994
1	218	3 Dark	V	V	WT	V_V_WT	0.181	3.45	1_V_V_WT	V_V_WT	12.275817698662
1	219	3 Dark	V	V	WT	V_V_WT	0	3.78	1_V_V_WT	V_V_WT	12.3507920029384
1	220	3 Dark	V	V	WT	V_V_WT	0	3.601	1_V_V_WT	V_V_WT	12.4258124434419
1	221	3 Dark	V	V	WT	V_V_WT	0	3.601	1_V_V_WT	V_V_WT	12.5009266679842
1	222	3 Dark	V	V	WT	V_V_WT	0.083	3.601	1_V_V_WT	V_V_WT	12.5761754619212
1	223	3 Dark	V	V	WT	V_V_WT	0.066	3.64	1_V_V_WT	V_V_WT	12.6515923849079
1	224	3 Dark	V	V	WT	V_V_WT	0.169	3.639	1_V_V_WT	V_V_WT	12.727204766697
1	225	3 Dark	V	V	WT	V_V_WT	0	3.731	1_V_V_WT	V_V_WT	12.803038681725
1	226	3 Dark	V	V	WT	V_V_WT	0	3.866	1_V_V_WT	V_V_WT	12.8791202040791
1	227	3 Dark	V	V	WT	V_V_WT	0	3.866	1_V_V_WT	V_V_WT	12.955474057557
1	228	3 Dark	V	V	WT	V_V_WT	0	3.773	1_V_V_WT	V_V_WT	13.0321182129527
1	229	3 Dark	V	V	WT	V_V_WT	0.19	3.773	1_V_V_WT	V_V_WT	13.1090625627843
1	230	3 Dark	V	V	WT	V_V_WT	0	3.773	1_V_V_WT	V_V_WT	13.1863089914923
1	231	3 Dark	V	V	WT	V_V_WT	0	3.665	1_V_V_WT	V_V_WT	13.2638527946486
1	232	3 Dark	V	V	WT	V_V_WT	0	4.193	1_V_V_WT	V_V_WT	13.341686712074
1	233	3 Dark	V	V	WT	V_V_WT	0	4.332	1_V_V_WT	V_V_WT	13.419798515891
1	234	3 Dark	V	V	WT	V_V_WT	0	4.278	1_V_V_WT	V_V_WT	13.4981747372663
1	235	3 Dark	V	V	WT	V_V_WT	0	4.324	1_V_V_WT	V_V_WT	13.5768019073126
1	236	3 Dark	V	V	WT	V_V_WT	0	4.417	1_V_V_WT	V_V_WT	13.6556665562229
1	237	3 Dark	V	V	WT	V_V_WT	0	4.516	1_V_V_WT	V_V_WT	13.7347542779355
1	238	3 Dark	V	V	WT	V_V_WT	0.075	4.599	1_V_V_WT	V_V_WT	13.8140460545684
1	239	3 Dark	V	V	WT	V_V_WT	0.131	4.289	1_V_V_WT	V_V_WT	13.8935177028896
1	240	3 Dark	V	V	WT	V_V_WT	0.258	4.289	1_V_V_WT	V_V_WT	13.9731403474945
1	241	3 Dark	V	V	WT	V_V_WT	0	4.12	1_V_V_WT	V_V_WT	14.0528815271832
1	242	3 Dark	V	V	WT	V_V_WT	0.028	4.242	1_V_V_WT	V_V_WT	14.1327075447336
1	243	3 Dark	V	V	WT	V_V_WT	0	4.388	1_V_V_WT	V_V_WT	14.2125821117565
1	244	3 Dark	V	V	WT	V_V_WT	0	4.56	1_V_V_WT	V_V_WT	14.2924665983286
1	245	3 Dark	V	V	WT	V_V_WT	0	4.173	1_V_V_WT	V_V_WT	14.3723216324048
1	246	3 Dark	V	V	WT	V_V_WT	0	4.025	1_V_V_WT	V_V_WT	14.4521066842767
1	247	3 Dark	V	V	WT	V_V_WT	0	3.803	1_V_V_WT	V_V_WT	14.5317807958965
1	248	3 Dark	V	V	WT	V_V_WT	0.146	3.622	1_V_V_WT	V_V_WT	14.6113023905937
1	249	3 Dark	V	V	WT	V_V_WT	0.33	3.622	1_V_V_WT	V_V_WT	14.690629482192
1	250	3 Dark	V	V	WT	V_V_WT	0	3.711	1_V_V_WT	V_V_WT	14.7697200692853
1	251	3 Dark	V	V	WT	V_V_WT	0	3.911	1_V_V_WT	V_V_WT	14.8485325011426
1	252	3 Dark	V	V	WT	V_V_WT	0	3.905	1_V_V_WT	V_V_WT	14.9270258109601
1	253	3 Dark	V	V	WT	V_V_WT	0.039	3.993	1_V_V_WT	V_V_WT	15.0051598072793
1	254	3 Dark	V	V	WT	V_V_WT	0.056	3.888	1_V_V_WT	V_V_WT	15.0828944647868
1	255	3 Dark	V	V	WT	V_V_WT	0.092	3.973	1_V_V_WT	V_V_WT	15.1601900395858
1	256	3 Dark	V	V	WT	V_V_WT	0.135	3.973	1_V_V_WT	V_V_WT	15.2370079202294
1	257	3 Dark	V	V	WT	V_V_WT	0	4.046	1_V_V_WT	V_V_WT	15.3133097771854
1	258	3 Dark	V	V	WT	V_V_WT	0	4.294	1_V_V_WT	V_V_WT	15.3890576329021
1	259	3 Dark	V	V	WT	V_V_WT	0	4.653	1_V_V_WT	V_V_WT	15.464214921104
1	260	3 Dark	V	V	WT	V_V_WT	0	5.026	1_V_V_WT	V_V_WT	15.5387458002347
1	261	3 Dark	V	V	WT	V_V_WT	0	5.455	1_V_V_WT	V_V_WT	15.6126159277078
1	262	3 Dark	V	V	WT	V_V_WT	0.528	5.455	1_V_V_WT	V_V_WT	15.6857913329965
1	263	3 Dark	V	V	WT	V_V_WT	0.139	5.623	1_V_V_WT	V_V_WT	15.7582384237372
1	264	3 Dark	V	V	WT	V_V_WT	0.042	5.812	1_V_V_WT	V_V_WT	15.8299251105908
1	265	3 Dark	V	V	WT	V_V_WT	0.046	5.812	1_V_V_WT	V_V_WT	15.9008196797664
1	266	3 Dark	V	V	WT	V_V_WT	0.179	5.812	1_V_V_WT	V_V_WT	15.9708904173762
1	267	3 Dark	V	V	WT	V_V_WT	0.099	5.812	1_V_V_WT	V_V_WT	16.0401056109368
1	268	3 Dark	V	V	WT	V_V_WT	0.083	5.828	1_V_V_WT	V_V_WT	16.1084335461612
1	269	3 Dark	V	V	WT	V_V_WT	0	5.904	1_V_V_WT	V_V_WT	16.175842814079
1	270	3 Dark	V	V	WT	V_V_WT	0	6.008	1_V_V_WT	V_V_WT	16.2423035114004
1	271	3 Dark	V	V	WT	V_V_WT	0	6.008	1_V_V_WT	V_V_WT	16.3077874587116
1	272	3 Dark	V	V	WT	V_V_WT	0.122	6.035	1_V_V_WT	V_V_WT	16.3722681004369
1	273	3 Dark	V	V	WT	V_V_WT	0.146	6.316	1_V_V_WT	V_V_WT	16.4357201664006
1	274	3 Dark	V	V	WT	V_V_WT	0.375	6.316	1_V_V_WT	V_V_WT	16.4981188596649
1	275	3 Dark	V	V	WT	V_V_WT	0.065	6.316	1_V_V_WT	V_V_WT	16.5594404759089
1	276	3 Dark	V	V	WT	V_V_WT	0	6.316	1_V_V_WT	V_V_WT	16.6196625510572
1	277	3 Dark	V	V	WT	V_V_WT	0	6.316	1_V_V_WT	V_V_WT	16.6787635998343
1	278	3 Dark	V	V	WT	V_V_WT	0	6.17	1_V_V_WT	V_V_WT	16.7367225025824
1	279	3 Dark	V	V	WT	V_V_WT	0	5.84	1_V_V_WT	V_V_WT	16.7935189873757
1	280	3 Dark	V	V	WT	V_V_WT	0.089	6.185	1_V_V_WT	V_V_WT	16.8491337631893
1	281	3 Dark	V	V	WT	V_V_WT	0.2	6.25	1_V_V_WT	V_V_WT	16.9035483296344
1	282	3 Dark	V	V	WT	V_V_WT	0.077	6.313	1_V_V_WT	V_V_WT	16.956744493295
1	283	3 Dark	V	V	WT	V_V_WT	0.154	6.725	1_V_V_WT	V_V_WT	17.0087046615495
1	284	3 Dark	V	V	WT	V_V_WT	0.064	6.669	1_V_V_WT	V_V_WT	17.0594115435928
1	285	3 Dark	V	V	WT	V_V_WT	0.085	6.577	1_V_V_WT	V_V_WT	17.1088486063733
1	286	3 Dark	V	V	WT	V_V_WT	0	6.442	1_V_V_WT	V_V_WT	17.1570002450183
1	287	3 Dark	V	V	WT	V_V_WT	0.073	6.543	1_V_V_WT	V_V_WT	17.2038518090352
1	288	3 Dark	V	V	WT	V_V_WT	0.248	6.618	1_V_V_WT	V_V_WT	17.2493896402662
1	289	3 Dark	V	V	WT	V_V_WT	0.549	6.949	1_V_V_WT	V_V_WT	17.2936009356913
1	290	3 Dark	V	V	WT	V_V_WT	0.373	6.949	1_V_V_WT	V_V_WT	17.3364730657218
1	291	3 Dark	V	V	WT	V_V_WT	0.429	7.024	1_V_V_WT	V_V_WT	17.377993599661
1	292	3 Dark	V	V	WT	V_V_WT	0	6.496	1_V_V_WT	V_V_WT	17.4181511174498
1	293	3 Dark	V	V	WT	V_V_WT	0.168	6.357	1_V_V_WT	V_V_WT	17.4569354605552
1	294	3 Dark	V	V	WT	V_V_WT	0.189	6.315	1_V_V_WT	V_V_WT	17.4943377919051
1	295	3 Dark	V	V	WT	V_V_WT	0	6.269	1_V_V_WT	V_V_WT	17.5303504174665
1	296	3 Dark	V	V	WT	V_V_WT	0	6.483	1_V_V_WT	V_V_WT	17.5649661219702
1	297	3 Dark	V	V	WT	V_V_WT	0	6.494	1_V_V_WT	V_V_WT	17.5981789479997
1	298	3 Dark	V	V	WT	V_V_WT	0.091	6.411	1_V_V_WT	V_V_WT	17.6299844847206
1	299	3 Dark	V	V	WT	V_V_WT	0.207	6.411	1_V_V_WT	V_V_WT	17.6603799176281
1	300	3 Dark	V	V	WT	V_V_WT	0.362	6.75	1_V_V_WT	V_V_WT	17.6893640671272
1	301	3 Dark	V	V	WT	V_V_WT	0	6.817	1_V_V_WT	V_V_WT	17.7169374274455
1	302	3 Dark	V	V	WT	V_V_WT	0.055	6.796	1_V_V_WT	V_V_WT	17.7431019060417
1	303	3 Dark	V	V	WT	V_V_WT	0.281	6.65	1_V_V_WT	V_V_WT	17.7678599856807
1	304	3 Dark	V	V	WT	V_V_WT	0	6.348	1_V_V_WT	V_V_WT	17.7912156072778
1	305	3 Dark	V	V	WT	V_V_WT	0	6.283	1_V_V_WT	V_V_WT	17.8131741754499
1	306	3 Dark	V	V	WT	V_V_WT	0	6.348	1_V_V_WT	V_V_WT	17.8337413892878
1	307	3 Dark	V	V	WT	V_V_WT	0	6.637	1_V_V_WT	V_V_WT	17.8529232437776
1	308	3 Dark	V	V	WT	V_V_WT	0	6.71	1_V_V_WT	V_V_WT	17.8707272186654
1	309	3 Dark	V	V	WT	V_V_WT	0	6.71	1_V_V_WT	V_V_WT	17.8871622781611
1	310	3 Dark	V	V	WT	V_V_WT	0.345	6.656	1_V_V_WT	V_V_WT	17.9022379812261
1	311	3 Dark	V	V	WT	V_V_WT	0.065	6.771	1_V_V_WT	V_V_WT	17.9159653744318
1	312	3 Dark	V	V	WT	V_V_WT	0.063	7.211	1_V_V_WT	V_V_WT	17.9283569936334
1	313	3 Dark	V	V	WT	V_V_WT	0.451	7.319	1_V_V_WT	V_V_WT	17.9394259723262
1	314	3 Dark	V	V	WT	V_V_WT	0	7.255	1_V_V_WT	V_V_WT	17.9491869460132
1	315	3 Dark	V	V	WT	V_V_WT	0	7.17	1_V_V_WT	V_V_WT	17.9576563630328
1	316	3 Dark	V	V	WT	V_V_WT	0	7.17	1_V_V_WT	V_V_WT	17.9648525009506
1	317	3 Dark	V	V	WT	V_V_WT	0.101	7.228	1_V_V_WT	V_V_WT	17.9707954908324
1	318	3 Dark	V	V	WT	V_V_WT	0.075	6.98	1_V_V_WT	V_V_WT	17.9755070250938
1	319	3 Dark	V	V	WT	V_V_WT	0.331	6.718	1_V_V_WT	V_V_WT	17.979009109683
1	320	3 Dark	V	V	WT	V_V_WT	0	6.345	1_V_V_WT	V_V_WT	17.9813237499217
1	321	3 Dark	V	V	WT	V_V_WT	0.075	5.916	1_V_V_WT	V_V_WT	17.9824732954276
1	322	3 Dark	V	V	WT	V_V_WT	0	6.015	1_V_V_WT	V_V_WT	17.9824818189789
1	323	3 Dark	V	V	WT	V_V_WT	0	5.847	1_V_V_WT	V_V_WT	17.9813755114993
1	324	3 Dark	V	V	WT	V_V_WT	0	5.887	1_V_V_WT	V_V_WT	17.9791823719999
1	325	3 Dark	V	V	WT	V_V_WT	0	5.887	1_V_V_WT	V_V_WT	17.9759311501554
1	326	3 Dark	V	V	WT	V_V_WT	0.393	5.887	1_V_V_WT	V_V_WT	17.9716525482269
1	327	3 Dark	V	V	WT	V_V_WT	0.11	5.887	1_V_V_WT	V_V_WT	17.9663796708179
1	328	3 Dark	V	V	WT	V_V_WT	0	5.796	1_V_V_WT	V_V_WT	17.9601481042246
1	329	3 Dark	V	V	WT	V_V_WT	0	5.589	1_V_V_WT	V_V_WT	17.9529959937333
1	330	3 Dark	V	V	WT	V_V_WT	0.339	5.227	1_V_V_WT	V_V_WT	17.9449636665421
1	331	3 Dark	V	V	WT	V_V_WT	0.067	5.227	1_V_V_WT	V_V_WT	17.93609188921
1	332	3 Dark	V	V	WT	V_V_WT	0.101	5.272	1_V_V_WT	V_V_WT	17.9264214291138
1	333	3 Dark	V	V	WT	V_V_WT	0	4.991	1_V_V_WT	V_V_WT	17.9159930520448
1	334	3 Dark	V	V	WT	V_V_WT	0.073	4.991	1_V_V_WT	V_V_WT	17.9048480082531
1	335	3 Dark	V	V	WT	V_V_WT	0	4.991	1_V_V_WT	V_V_WT	17.8930294792056
1	336	3 Dark	V	V	WT	V_V_WT	0.065	4.991	1_V_V_WT	V_V_WT	17.8805816140575
1	337	3 Dark	V	V	WT	V_V_WT	0.289	4.991	1_V_V_WT	V_V_WT	17.867550980108
1	338	3 Dark	V	V	WT	V_V_WT	0.073	4.991	1_V_V_WT	V_V_WT	17.8539870228343
1	339	3 Dark	V	V	WT	V_V_WT	0	4.991	1_V_V_WT	V_V_WT	17.8399415579116
1	340	3 Dark	V	V	WT	V_V_WT	0.035	4.646	1_V_V_WT	V_V_WT	17.8254668728319
1	341	3 Dark	V	V	WT	V_V_WT	0.315	4.652	1_V_V_WT	V_V_WT	17.8106152553771
1	342	3 Dark	V	V	WT	V_V_WT	0.517	4.896	1_V_V_WT	V_V_WT	17.7954393917482
1	343	3 Dark	V	V	WT	V_V_WT	0.262	4.786	1_V_V_WT	V_V_WT	17.7799935604072
1	344	3 Dark	V	V	WT	V_V_WT	0	4.821	1_V_V_WT	V_V_WT	17.7643324393198
1	345	3 Dark	V	V	WT	V_V_WT	0	4.912	1_V_V_WT	V_V_WT	17.7485109978355
1	346	3 Dark	V	V	WT	V_V_WT	0	4.979	1_V_V_WT	V_V_WT	17.7325853765872
1	347	3 Dark	V	V	WT	V_V_WT	0.131	5.124	1_V_V_WT	V_V_WT	17.7166122046505
1	348	3 Dark	V	V	WT	V_V_WT	0	5.133	1_V_V_WT	V_V_WT	17.7006488973884
1	349	3 Dark	V	V	WT	V_V_WT	0.287	4.83	1_V_V_WT	V_V_WT	17.6847530665086
1	350	3 Dark	V	V	WT	V_V_WT	0	4.83	1_V_V_WT	V_V_WT	17.6689823373897
1	351	3 Dark	V	V	WT	V_V_WT	0	4.908	1_V_V_WT	V_V_WT	17.6533943343464
1	352	3 Dark	V	V	WT	V_V_WT	0.099	4.908	1_V_V_WT	V_V_WT	17.6380463358879
1	353	3 Dark	V	V	WT	V_V_WT	0	4.908	1_V_V_WT	V_V_WT	17.6229948247558
1	354	3 Dark	V	V	WT	V_V_WT	0.229	4.908	1_V_V_WT	V_V_WT	17.6082950122134
1	355	3 Dark	V	V	WT	V_V_WT	0	5.252	1_V_V_WT	V_V_WT	17.594000341723
1	356	3 Dark	V	V	WT	V_V_WT	0	4.98	1_V_V_WT	V_V_WT	17.5801619728825
1	357	3 Dark	V	V	WT	V_V_WT	0	4.87	1_V_V_WT	V_V_WT	17.5668282511086
1	358	3 Dark	V	V	WT	V_V_WT	0	5.195	1_V_V_WT	V_V_WT	17.5540441702729
1	359	3 Dark	V	V	WT	V_V_WT	0	5.195	1_V_V_WT	V_V_WT	17.5418508270424
1	360	3 Dark	V	V	WT	V_V_WT	0	4.949	1_V_V_WT	V_V_WT	17.5302857089971
1	361	3 Dark	V	V	WT	V_V_WT	0	4.882	1_V_V_WT	V_V_WT	17.5193855633166
1	362	3 Dark	V	V	WT	V_V_WT	0.1	4.781	1_V_V_WT	V_V_WT	17.5091861359703
1	363	3 Dark	V	V	WT	V_V_WT	0	4.97	1_V_V_WT	V_V_WT	17.4997180841888
1	364	3 Dark	V	V	WT	V_V_WT	0	4.994	1_V_V_WT	V_V_WT	17.4910067356594
1	365	3 Dark	V	V	WT	V_V_WT	0	4.994	1_V_V_WT	V_V_WT	17.4830763357691
1	366	3 Dark	V	V	WT	V_V_WT	0	4.929	1_V_V_WT	V_V_WT	17.4759498397337
1	367	3 Dark	V	V	WT	V_V_WT	0	4.64	1_V_V_WT	V_V_WT	17.4696450416433
1	368	3 Dark	V	V	WT	V_V_WT	0	4.567	1_V_V_WT	V_V_WT	17.4641770521611
1	369	3 Dark	V	V	WT	V_V_WT	0	4.567	1_V_V_WT	V_V_WT	17.4595554122301
1	370	3 Dark	V	V	WT	V_V_WT	0	4.532	1_V_V_WT	V_V_WT	17.4557868117277
1	371	3 Dark	V	V	WT	V_V_WT	0.071	4.217	1_V_V_WT	V_V_WT	17.452872108705
1	372	3 Dark	V	V	WT	V_V_WT	0.307	3.807	1_V_V_WT	V_V_WT	17.4508092214231
1	373	3 Dark	V	V	WT	V_V_WT	0.341	3.545	1_V_V_WT	V_V_WT	17.4495886677333
1	374	3 Dark	V	V	WT	V_V_WT	0.035	3.545	1_V_V_WT	V_V_WT	17.4491921221153
1	375	3 Dark	V	V	WT	V_V_WT	0.091	3.545	1_V_V_WT	V_V_WT	17.4495925211333
1	376	3 Dark	V	V	WT	V_V_WT	0.067	3.672	1_V_V_WT	V_V_WT	17.4507542422464
1	377	3 Dark	V	V	WT	V_V_WT	0.246	3.646	1_V_V_WT	V_V_WT	17.4526333511573
1	378	3 Dark	V	V	WT	V_V_WT	0.084	3.782	1_V_V_WT	V_V_WT	17.455179193772
1	379	3 Dark	V	V	WT	V_V_WT	0.028	3.495	1_V_V_WT	V_V_WT	17.4583385896994
1	380	3 Dark	V	V	WT	V_V_WT	0	3.495	1_V_V_WT	V_V_WT	17.4620524846039
1	381	3 Dark	V	V	WT	V_V_WT	0.153	3.686	1_V_V_WT	V_V_WT	17.4662551984133
1	382	3 Dark	V	V	WT	V_V_WT	0	3.587	1_V_V_WT	V_V_WT	17.4708759066064
1	383	3 Dark	V	V	WT	V_V_WT	0	3.587	1_V_V_WT	V_V_WT	17.4758427750451
1	384	3 Dark	V	V	WT	V_V_WT	0	3.742	1_V_V_WT	V_V_WT	17.481083969978
1	385	3 Dark	V	V	WT	V_V_WT	0.344	3.742	1_V_V_WT	V_V_WT	17.4865276570597
1	386	3 Dark	V	V	WT	V_V_WT	0.121	3.772	1_V_V_WT	V_V_WT	17.4921015840818
1	387	3 Dark	V	V	WT	V_V_WT	0	4.087	1_V_V_WT	V_V_WT	17.4977315383556
1	388	3 Dark	V	V	WT	V_V_WT	0.325	4.206	1_V_V_WT	V_V_WT	17.5033415969989
1	389	3 Dark	V	V	WT	V_V_WT	0	4.246	1_V_V_WT	V_V_WT	17.508854951783
1	390	3 Dark	V	V	WT	V_V_WT	0.093	4.246	1_V_V_WT	V_V_WT	17.5141947676536
1	391	3 Dark	V	V	WT	V_V_WT	0	4.59	1_V_V_WT	V_V_WT	17.5192847041315
1	392	3 Dark	V	V	WT	V_V_WT	0	4.639	1_V_V_WT	V_V_WT	17.5240489378619
1	393	3 Dark	V	V	WT	V_V_WT	0.189	5.066	1_V_V_WT	V_V_WT	17.5284137416085
1	394	3 Dark	V	V	WT	V_V_WT	0.097	5.066	1_V_V_WT	V_V_WT	17.5323085228196
1	395	3 Dark	V	V	WT	V_V_WT	0	5.066	1_V_V_WT	V_V_WT	17.5356658105378
1	396	3 Dark	V	V	WT	V_V_WT	0	5.303	1_V_V_WT	V_V_WT	17.538418782123
1	397	3 Dark	V	V	WT	V_V_WT	0	5.303	1_V_V_WT	V_V_WT	17.5405016052272
1	398	3 Dark	V	V	WT	V_V_WT	0	5.303	1_V_V_WT	V_V_WT	17.5418524090209
1	399	3 Dark	V	V	WT	V_V_WT	0	5.508	1_V_V_WT	V_V_WT	17.5424114902214
1	400	3 Dark	V	V	WT	V_V_WT	0	5.508	1_V_V_WT	V_V_WT	17.5421251170256
1	401	3 Dark	V	V	WT	V_V_WT	0	5.88	1_V_V_WT	V_V_WT	17.5409470952271
1	402	3 Dark	V	V	WT	V_V_WT	0.107	5.612	1_V_V_WT	V_V_WT	17.5388377993224
1	403	3 Dark	V	V	WT	V_V_WT	0	5.478	1_V_V_WT	V_V_WT	17.535758930942
1	404	3 Dark	V	V	WT	V_V_WT	0	5.517	1_V_V_WT	V_V_WT	17.5316721919057
1	405	3 Dark	V	V	WT	V_V_WT	0	5.426	1_V_V_WT	V_V_WT	17.5265392844966
1	406	3 Dark	V	V	WT	V_V_WT	0.127	5.688	1_V_V_WT	V_V_WT	17.5203234209355
1	407	3 Dark	V	V	WT	V_V_WT	0.105	5.539	1_V_V_WT	V_V_WT	17.5129953706996
1	408	3 Dark	V	V	WT	V_V_WT	0.136	5.455	1_V_V_WT	V_V_WT	17.5045349703195
1	409	3 Dark	V	V	WT	V_V_WT	0	5.427	1_V_V_WT	V_V_WT	17.4949310695701
1	410	3 Dark	V	V	WT	V_V_WT	0	5.427	1_V_V_WT	V_V_WT	17.4841814050556
1	411	3 Dark	V	V	WT	V_V_WT	0.191	5.274	1_V_V_WT	V_V_WT	17.4722924114041
1	412	3 Dark	V	V	WT	V_V_WT	0	5.529	1_V_V_WT	V_V_WT	17.4592776100794
1	413	3 Dark	V	V	WT	V_V_WT	0	5.529	1_V_V_WT	V_V_WT	17.4451532276576
1	414	3 Dark	V	V	WT	V_V_WT	0.384	5.593	1_V_V_WT	V_V_WT	17.4299406721246
1	415	3 Dark	V	V	WT	V_V_WT	0	5.462	1_V_V_WT	V_V_WT	17.413663797866
1	416	3 Dark	V	V	WT	V_V_WT	0.03	5.372	1_V_V_WT	V_V_WT	17.3963510574282
1	417	3 Dark	V	V	WT	V_V_WT	0.315	5.42	1_V_V_WT	V_V_WT	17.3780320542417
1	418	3 Dark	V	V	WT	V_V_WT	0.119	5.172	1_V_V_WT	V_V_WT	17.358737279111
1	419	3 Dark	V	V	WT	V_V_WT	0.04	5.172	1_V_V_WT	V_V_WT	17.3385015663681
1	420	3 Dark	V	V	WT	V_V_WT	0	5.572	1_V_V_WT	V_V_WT	17.3173638095833
1	421	3 Dark	V	V	WT	V_V_WT	0.344	5.572	1_V_V_WT	V_V_WT	17.295363695263
1	422	3 Dark	V	V	WT	V_V_WT	0.149	5.652	1_V_V_WT	V_V_WT	17.2725409098689
1	423	3 Dark	V	V	WT	V_V_WT	0.427	5.463	1_V_V_WT	V_V_WT	17.2489355436
1	424	3 Dark	V	V	WT	V_V_WT	0	5.587	1_V_V_WT	V_V_WT	17.2245896088674
1	425	3 Dark	V	V	WT	V_V_WT	0	5.811	1_V_V_WT	V_V_WT	17.1995467575395
1	426	3 Dark	V	V	WT	V_V_WT	0.237	5.926	1_V_V_WT	V_V_WT	17.1738509497881
1	427	3 Dark	V	V	WT	V_V_WT	0	6.07	1_V_V_WT	V_V_WT	17.1475461909889
1	428	3 Dark	V	V	WT	V_V_WT	0	6.151	1_V_V_WT	V_V_WT	17.1206766676084
1	429	3 Dark	V	V	WT	V_V_WT	0.205	6.267	1_V_V_WT	V_V_WT	17.0932865052679
1	430	3 Dark	V	V	WT	V_V_WT	0	6.311	1_V_V_WT	V_V_WT	17.065419407093
1	431	3 Dark	V	V	WT	V_V_WT	0.443	6.311	1_V_V_WT	V_V_WT	17.0371189697648
1	432	3 Dark	V	V	WT	V_V_WT	0.039	6.451	1_V_V_WT	V_V_WT	17.0084287902012
1	433	3 Dark	V	V	WT	V_V_WT	0.207	6.451	1_V_V_WT	V_V_WT	16.9793921365257
1	434	3 Dark	V	V	WT	V_V_WT	0.074	6.552	1_V_V_WT	V_V_WT	16.9500505955611
1	435	3 Dark	V	V	WT	V_V_WT	0	6.76	1_V_V_WT	V_V_WT	16.9204439611446
1	436	3 Dark	V	V	WT	V_V_WT	0.329	6.784	1_V_V_WT	V_V_WT	16.8906116611961
1	437	3 Dark	V	V	WT	V_V_WT	0.097	6.679	1_V_V_WT	V_V_WT	16.8605926934252
1	438	3 Dark	V	V	WT	V_V_WT	0	6.543	1_V_V_WT	V_V_WT	16.8304238976441
1	439	3 Dark	V	V	WT	V_V_WT	0	6.543	1_V_V_WT	V_V_WT	16.8001395019477
1	440	3 Dark	V	V	WT	V_V_WT	0	6.543	1_V_V_WT	V_V_WT	16.7697715567886
1	441	3 Dark	V	V	WT	V_V_WT	0	6.455	1_V_V_WT	V_V_WT	16.7393516767673
1	442	3 Dark	V	V	WT	V_V_WT	0.255	6.455	1_V_V_WT	V_V_WT	16.7089114772485
1	443	3 Dark	V	V	WT	V_V_WT	0	6.455	1_V_V_WT	V_V_WT	16.6784822015637
1	444	3 Dark	V	V	WT	V_V_WT	0.064	6.071	1_V_V_WT	V_V_WT	16.6480932648191
1	445	3 Dark	V	V	WT	V_V_WT	0.213	6.071	1_V_V_WT	V_V_WT	16.6177723355295
1	446	3 Dark	V	V	WT	V_V_WT	0.031	6.104	1_V_V_WT	V_V_WT	16.5875467380338
1	447	3 Dark	V	V	WT	V_V_WT	0.048	5.943	1_V_V_WT	V_V_WT	16.5574437969484
1	448	3 Dark	V	V	WT	V_V_WT	0.077	5.908	1_V_V_WT	V_V_WT	16.5274906220721
1	449	3 Dark	V	V	WT	V_V_WT	0	6.053	1_V_V_WT	V_V_WT	16.4977132807174
1	450	3 Dark	V	V	WT	V_V_WT	0.493	6.053	1_V_V_WT	V_V_WT	16.4681368962126
1	451	3 Dark	V	V	WT	V_V_WT	0	5.793	1_V_V_WT	V_V_WT	16.4387862846837
1	452	3 Dark	V	V	WT	V_V_WT	0.08	5.738	1_V_V_WT	V_V_WT	16.4096856676551
1	453	3 Dark	V	V	WT	V_V_WT	0	5.387	1_V_V_WT	V_V_WT	16.3808587422048
1	454	3 Dark	V	V	WT	V_V_WT	0.221	5.387	1_V_V_WT	V_V_WT	16.3523290403987
1	455	3 Dark	V	V	WT	V_V_WT	0.224	5.387	1_V_V_WT	V_V_WT	16.3241198314797
1	456	3 Dark	V	V	WT	V_V_WT	0.115	5.472	1_V_V_WT	V_V_WT	16.2962542627149
1	457	3 Dark	V	V	WT	V_V_WT	0.144	5.472	1_V_V_WT	V_V_WT	16.2687552599435
1	458	3 Dark	V	V	WT	V_V_WT	0.081	5.472	1_V_V_WT	V_V_WT	16.2416456195064
1	459	3 Dark	V	V	WT	V_V_WT	0.116	5.307	1_V_V_WT	V_V_WT	16.2149478422711
1	460	3 Dark	V	V	WT	V_V_WT	0.044	5.85	1_V_V_WT	V_V_WT	16.1886842303947
1	461	3 Dark	V	V	WT	V_V_WT	0	5.512	1_V_V_WT	V_V_WT	16.1628765905507
1	462	3 Dark	V	V	WT	V_V_WT	0.247	5.722	1_V_V_WT	V_V_WT	16.1375466046465
1	463	3 Dark	V	V	WT	V_V_WT	0	5.515	1_V_V_WT	V_V_WT	16.1127159557095
1	464	3 Dark	V	V	WT	V_V_WT	0.101	5.563	1_V_V_WT	V_V_WT	16.0884060007103
1	465	3 Dark	V	V	WT	V_V_WT	0.208	5.563	1_V_V_WT	V_V_WT	16.0646364041262
1	466	3 Dark	V	V	WT	V_V_WT	0.151	5.268	1_V_V_WT	V_V_WT	16.0414244515707
1	467	3 Dark	V	V	WT	V_V_WT	0	5.171	1_V_V_WT	V_V_WT	16.0187851367069
1	468	3 Dark	V	V	WT	V_V_WT	0	5.266	1_V_V_WT	V_V_WT	15.9967329795763
1	469	3 Dark	V	V	WT	V_V_WT	0	5.452	1_V_V_WT	V_V_WT	15.9752817499357
1	470	3 Dark	V	V	WT	V_V_WT	0	5.605	1_V_V_WT	V_V_WT	15.9544422132172
1	471	3 Dark	V	V	WT	V_V_WT	0.103	5.814	1_V_V_WT	V_V_WT	15.9342243845055
1	472	3 Dark	V	V	WT	V_V_WT	0	5.718	1_V_V_WT	V_V_WT	15.9146382791049
1	473	3 Dark	V	V	WT	V_V_WT	0	5.718	1_V_V_WT	V_V_WT	15.8956939120565
1	474	3 Dark	V	V	WT	V_V_WT	0	5.654	1_V_V_WT	V_V_WT	15.8774000018925
1	475	3 Dark	V	V	WT	V_V_WT	0	5.488	1_V_V_WT	V_V_WT	15.8597600810602
1	476	3 Dark	V	V	WT	V_V_WT	0.063	5.632	1_V_V_WT	V_V_WT	15.8427763845592
1	477	3 Dark	V	V	WT	V_V_WT	0.154	5.584	1_V_V_WT	V_V_WT	15.8264511487401
1	478	3 Dark	V	V	WT	V_V_WT	0.084	5.594	1_V_V_WT	V_V_WT	15.8107848737464
1	479	3 Dark	V	V	WT	V_V_WT	0.185	5.594	1_V_V_WT	V_V_WT	15.795771117674
1	480	3 Dark	V	V	WT	V_V_WT	0	5.33	1_V_V_WT	V_V_WT	15.7813997725824
1	481	3 Dark	V	V	WT	V_V_WT	0.084	5.915	1_V_V_WT	V_V_WT	15.7676530064084
1	482	3 Dark	V	V	WT	V_V_WT	0.094	5.835	1_V_V_WT	V_V_WT	15.7545089581095
1	483	3 Dark	V	V	WT	V_V_WT	0.076	5.835	1_V_V_WT	V_V_WT	15.7419352065092
1	484	3 Dark	V	V	WT	V_V_WT	0	5.614	1_V_V_WT	V_V_WT	15.7298885612198
1	485	3 Dark	V	V	WT	V_V_WT	0	5.39	1_V_V_WT	V_V_WT	15.7183236638243
1	486	3 Dark	V	V	WT	V_V_WT	0.322	5.409	1_V_V_WT	V_V_WT	15.7071928466571
1	487	3 Dark	V	V	WT	V_V_WT	0	5.796	1_V_V_WT	V_V_WT	15.6964368736015
1	488	3 Dark	V	V	WT	V_V_WT	0	5.961	1_V_V_WT	V_V_WT	15.6859825422494
1	489	3 Dark	V	V	WT	V_V_WT	0.04	6.212	1_V_V_WT	V_V_WT	15.675742645591
1	490	3 Dark	V	V	WT	V_V_WT	0.543	6.632	1_V_V_WT	V_V_WT	15.6656160292465
1	491	3 Dark	V	V	WT	V_V_WT	0.105	7.038	1_V_V_WT	V_V_WT	15.6554900047241
1	492	3 Dark	V	V	WT	V_V_WT	0.249	7.334	1_V_V_WT	V_V_WT	15.6452473803012
1	493	3 Dark	V	V	WT	V_V_WT	0	7.761	1_V_V_WT	V_V_WT	15.634760035028
1	494	3 Dark	V	V	WT	V_V_WT	0.122	7.699	1_V_V_WT	V_V_WT	15.6238891478606
1	495	3 Dark	V	V	WT	V_V_WT	0	8.08	1_V_V_WT	V_V_WT	15.6124918503008
1	496	3 Dark	V	V	WT	V_V_WT	0.034	8.087	1_V_V_WT	V_V_WT	15.6004157932807
1	497	3 Dark	V	V	WT	V_V_WT	0	8.134	1_V_V_WT	V_V_WT	15.5874978766544
1	498	3 Dark	V	V	WT	V_V_WT	0.095	8.306	1_V_V_WT	V_V_WT	15.5735651110656
1	499	3 Dark	V	V	WT	V_V_WT	0.186	8.769	1_V_V_WT	V_V_WT	15.5584355754251
1	500	3 Dark	V	V	WT	V_V_WT	0.153	8.804	1_V_V_WT	V_V_WT	15.5419205928053
1	501	3 Dark	V	V	WT	V_V_WT	0.209	9.224	1_V_V_WT	V_V_WT	15.5238292464139
1	502	3 Dark	V	V	WT	V_V_WT	0.159	9.656	1_V_V_WT	V_V_WT	15.5039662151114
1	503	3 Dark	V	V	WT	V_V_WT	0	9.747	1_V_V_WT	V_V_WT	15.4821324195954
1	504	3 Dark	V	V	WT	V_V_WT	0	9.85	1_V_V_WT	V_V_WT	15.4581278244781
1	505	3 Dark	V	V	WT	V_V_WT	0.047	9.905	1_V_V_WT	V_V_WT	15.4317514090138
1	506	3 Dark	V	V	WT	V_V_WT	0.175	9.906	1_V_V_WT	V_V_WT	15.4028019064394
1	507	3 Dark	V	V	WT	V_V_WT	0	9.782	1_V_V_WT	V_V_WT	15.3710785556351
1	508	3 Dark	V	V	WT	V_V_WT	0.087	9.801	1_V_V_WT	V_V_WT	15.3363826225513
1	509	3 Dark	V	V	WT	V_V_WT	0	9.616	1_V_V_WT	V_V_WT	15.2985169104672
1	510	3 Dark	V	V	WT	V_V_WT	0.229	9.616	1_V_V_WT	V_V_WT	15.2572896469357
1	511	3 Dark	V	V	WT	V_V_WT	0.585	9.532	1_V_V_WT	V_V_WT	15.212515278641
1	512	3 Dark	V	V	WT	V_V_WT	0	9.541	1_V_V_WT	V_V_WT	15.1640095491329
1	513	3 Dark	V	V	WT	V_V_WT	0	9.688	1_V_V_WT	V_V_WT	15.1115882020314
1	514	3 Dark	V	V	WT	V_V_WT	0	9.688	1_V_V_WT	V_V_WT	15.0550669812634
1	515	3 Dark	V	V	WT	V_V_WT	0	9.688	1_V_V_WT	V_V_WT	14.9942616301201
1	516	3 Dark	V	V	WT	V_V_WT	0.134	9.513	1_V_V_WT	V_V_WT	14.9289907267492
1	517	3 Dark	V	V	WT	V_V_WT	0.531	9.513	1_V_V_WT	V_V_WT	14.8590872558166
1	518	3 Dark	V	V	WT	V_V_WT	0.246	9.56	1_V_V_WT	V_V_WT	14.7844026032981
1	519	3 Dark	V	V	WT	V_V_WT	0.367	9.562	1_V_V_WT	V_V_WT	14.7048043951399
1	520	3 Dark	V	V	WT	V_V_WT	0.464	9.019	1_V_V_WT	V_V_WT	14.6201672562315
1	521	3 Dark	V	V	WT	V_V_WT	0.406	9.163	1_V_V_WT	V_V_WT	14.5303806391187
1	522	3 Dark	V	V	WT	V_V_WT	0.543	9.127	1_V_V_WT	V_V_WT	14.4353377028593
1	523	3 Dark	V	V	WT	V_V_WT	0.427	9.127	1_V_V_WT	V_V_WT	14.3349358350367
1	524	3 Dark	V	V	WT	V_V_WT	0.039	9.24	1_V_V_WT	V_V_WT	14.2290937087292
1	525	3 Dark	V	V	WT	V_V_WT	0.589	9.61	1_V_V_WT	V_V_WT	14.1177517160566
1	526	3 Dark	V	V	WT	V_V_WT	0.158	9.576	1_V_V_WT	V_V_WT	14.0008592330798
1	527	3 Dark	V	V	WT	V_V_WT	0.047	9.717	1_V_V_WT	V_V_WT	13.8783840862117
1	528	3 Dark	V	V	WT	V_V_WT	0.172	9.807	1_V_V_WT	V_V_WT	13.7502987135654
1	529	3 Dark	V	V	WT	V_V_WT	0.463	9.682	1_V_V_WT	V_V_WT	13.6165755537354
1	530	3 Dark	V	V	WT	V_V_WT	0.035	9.529	1_V_V_WT	V_V_WT	13.4771919349037
1	531	3 Dark	V	V	WT	V_V_WT	0.523	9.463	1_V_V_WT	V_V_WT	13.3321447438338
1	532	3 Dark	V	V	WT	V_V_WT	0.432	9.51	1_V_V_WT	V_V_WT	13.1814357575322
1	533	3 Dark	V	V	WT	V_V_WT	0.091	9.51	1_V_V_WT	V_V_WT	13.0250667520845
1	534	3 Dark	V	V	WT	V_V_WT	0.103	9.637	1_V_V_WT	V_V_WT	12.8630443925226
1	535	3 Dark	V	V	WT	V_V_WT	0.055	9.59	1_V_V_WT	V_V_WT	12.6953948952914
1	536	3 Dark	V	V	WT	V_V_WT	0.064	9.563	1_V_V_WT	V_V_WT	12.5221541462197
1	537	3 Dark	V	V	WT	V_V_WT	0.03	9.563	1_V_V_WT	V_V_WT	12.3433818595617
1	538	3 Dark	V	V	WT	V_V_WT	0.103	9.476	1_V_V_WT	V_V_WT	12.1591659463964
1	539	3 Dark	V	V	WT	V_V_WT	0	9.476	1_V_V_WT	V_V_WT	11.9696219355379
1	540	3 Dark	V	V	WT	V_V_WT	0	9.247	1_V_V_WT	V_V_WT	11.7748922958162
1	541	3 Dark	V	V	WT	V_V_WT	0	8.662	1_V_V_WT	V_V_WT	11.5751456589845
1	542	3 Dark	V	V	WT	V_V_WT	0.103	8.662	1_V_V_WT	V_V_WT	11.3705759495188
1	543	3 Dark	V	V	WT	V_V_WT	0.223	8.662	1_V_V_WT	V_V_WT	11.1614014226215
1	544	3 Dark	V	V	WT	V_V_WT	0	8.662	1_V_V_WT	V_V_WT	10.9478636154256
1	545	3 Dark	V	V	WT	V_V_WT	0	8.662	1_V_V_WT	V_V_WT	10.7302227244739
1	546	3 Dark	V	V	WT	V_V_WT	0.147	8.528	1_V_V_WT	V_V_WT	10.5087426411656
1	547	3 Dark	V	V	WT	V_V_WT	0	8.048	1_V_V_WT	V_V_WT	10.2836903104465
1	548	3 Dark	V	V	WT	V_V_WT	0.047	7.802	1_V_V_WT	V_V_WT	10.0553477147505
1	549	3 Dark	V	V	WT	V_V_WT	0.042	7.435	1_V_V_WT	V_V_WT	9.82401116885461
1	550	3 Dark	V	V	WT	V_V_WT	0	6.971	1_V_V_WT	V_V_WT	9.58998212850583
1	551	3 Dark	V	V	WT	V_V_WT	0.249	6.565	1_V_V_WT	V_V_WT	9.35357339686048
1	552	3 Dark	V	V	WT	V_V_WT	0.213	6.022	1_V_V_WT	V_V_WT	9.11511013582434
1	553	3 Dark	V	V	WT	V_V_WT	0	5.595	1_V_V_WT	V_V_WT	8.87492674079957
1	554	3 Dark	V	V	WT	V_V_WT	0.235	5.556	1_V_V_WT	V_V_WT	8.63336064215562
1	555	3 Dark	V	V	WT	V_V_WT	0.37	4.967	1_V_V_WT	V_V_WT	8.39075423481659
1	556	3 Dark	V	V	WT	V_V_WT	0	4.809	1_V_V_WT	V_V_WT	8.14745182946174
1	557	4 Light	V	V	WT	V_V_WT	0.141	4.762	1_V_V_WT	V_V_WT	7.90380042967957
1	558	4 Light	V	V	WT	V_V_WT	0.185	4.59	1_V_V_WT	V_V_WT	7.6601478106167
1	559	4 Light	V	V	WT	V_V_WT	0.061	4.127	1_V_V_WT	V_V_WT	7.41684194313875
1	560	4 Light	V	V	WT	V_V_WT	0	4.092	1_V_V_WT	V_V_WT	7.17422964893929
1	561	4 Light	V	V	WT	V_V_WT	0.143	3.569	1_V_V_WT	V_V_WT	6.93265487087224
1	562	4 Light	V	V	WT	V_V_WT	0.206	3.137	1_V_V_WT	V_V_WT	6.69245695574917
1	563	4 Light	V	V	WT	V_V_WT	0	3.046	1_V_V_WT	V_V_WT	6.45396895232315
1	564	4 Light	V	V	WT	V_V_WT	0.127	2.943	1_V_V_WT	V_V_WT	6.21751593234557
1	565	4 Light	V	V	WT	V_V_WT	0	2.888	1_V_V_WT	V_V_WT	5.98341521370265
1	566	4 Light	V	V	WT	V_V_WT	0.148	2.824	1_V_V_WT	V_V_WT	5.75198037097121
1	567	4 Light	V	V	WT	V_V_WT	0	2.794	1_V_V_WT	V_V_WT	5.52351642353354
1	568	4 Light	V	V	WT	V_V_WT	0	2.691	1_V_V_WT	V_V_WT	5.29832361283108
1	569	4 Light	V	V	WT	V_V_WT	0	2.691	1_V_V_WT	V_V_WT	5.07669161844969
1	570	4 Light	V	V	WT	V_V_WT	0	2.691	1_V_V_WT	V_V_WT	4.8589043758711
1	571	4 Light	V	V	WT	V_V_WT	0	2.691	1_V_V_WT	V_V_WT	4.6452300891488
1	572	4 Light	V	V	WT	V_V_WT	0	2.588	1_V_V_WT	V_V_WT	4.43591706762619
1	573	4 Light	V	V	WT	V_V_WT	0	2.365	1_V_V_WT	V_V_WT	4.23119251568086
1	574	4 Light	V	V	WT	V_V_WT	0	2.365	1_V_V_WT	V_V_WT	4.03126140565405
1	575	4 Light	V	V	WT	V_V_WT	0	2.365	1_V_V_WT	V_V_WT	3.83630543570723
1	576	4 Light	V	V	WT	V_V_WT	0	2.218	1_V_V_WT	V_V_WT	3.64648626371944
1	577	4 Light	V	V	WT	V_V_WT	0.051	2.218	1_V_V_WT	V_V_WT	3.46195720075301
1	578	4 Light	V	V	WT	V_V_WT	0	2.171	1_V_V_WT	V_V_WT	3.28284991436748
1	579	4 Light	V	V	WT	V_V_WT	0	2.129	1_V_V_WT	V_V_WT	3.10926960181548
1	580	4 Light	V	V	WT	V_V_WT	0	2.129	1_V_V_WT	V_V_WT	2.94129902832416
1	581	4 Light	V	V	WT	V_V_WT	0	1.88	1_V_V_WT	V_V_WT	2.77901645542641
1	582	4 Light	V	V	WT	V_V_WT	0	1.667	1_V_V_WT	V_V_WT	2.62250014430337
1	583	4 Light	V	V	WT	V_V_WT	0	1.692	1_V_V_WT	V_V_WT	2.4718236852
1	584	4 Light	V	V	WT	V_V_WT	0	1.457	1_V_V_WT	V_V_WT	2.32704198573942
1	585	4 Light	V	V	WT	V_V_WT	0	1.087	1_V_V_WT	V_V_WT	2.18820528236011
1	586	4 Light	V	V	WT	V_V_WT	0	1.087	1_V_V_WT	V_V_WT	2.05536381137435
1	587	4 Light	V	V	WT	V_V_WT	0	0.946	1_V_V_WT	V_V_WT	1.92856329546941
1	588	4 Light	V	V	WT	V_V_WT	0	0.761	1_V_V_WT	V_V_WT	1.80782697720067
1	589	4 Light	V	V	WT	V_V_WT	0	0.7	1_V_V_WT	V_V_WT	1.6931515848055
1	590	4 Light	V	V	WT	V_V_WT	0	0.7	1_V_V_WT	V_V_WT	1.58451218443532
1	591	4 Light	V	V	WT	V_V_WT	0	0.557	1_V_V_WT	V_V_WT	1.48187551009727
1	592	4 Light	V	V	WT	V_V_WT	0	0.351	1_V_V_WT	V_V_WT	1.38518836245432
1	593	4 Light	V	V	WT	V_V_WT	0	0.351	1_V_V_WT	V_V_WT	1.2943781300745
1	594	4 Light	V	V	WT	V_V_WT	0	0.224	1_V_V_WT	V_V_WT	1.2093649153871
1	595	4 Light	V	V	WT	V_V_WT	0	0.224	1_V_V_WT	V_V_WT	1.13005184961968
1	596	4 Light	V	V	WT	V_V_WT	0	0.076	1_V_V_WT	V_V_WT	1.05632578563929
1	597	4 Light	V	V	WT	V_V_WT	0	0.076	1_V_V_WT	V_V_WT	0.988067668546322
1	598	4 Light	V	V	WT	V_V_WT	0	0.113	1_V_V_WT	V_V_WT	0.925145226696443
1	599	4 Light	V	V	WT	V_V_WT	0	0.113	1_V_V_WT	V_V_WT	0.867413804532854
1	600	4 Light	V	V	WT	V_V_WT	0	0.113	1_V_V_WT	V_V_WT	0.814724496725229
1	601	4 Light	V	V	WT	V_V_WT	0	0.113	1_V_V_WT	V_V_WT	0.766919564280856
1	602	4 Light	V	V	WT	V_V_WT	0	0.113	1_V_V_WT	V_V_WT	0.723832170907333
1	603	4 Light	V	V	WT	V_V_WT	0	0.113	1_V_V_WT	V_V_WT	0.685288300026731
1	604	4 Light	V	V	WT	V_V_WT	0	0.113	1_V_V_WT	V_V_WT	0.651109248177993
1	605	4 Light	V	V	WT	V_V_WT	0	0.113	1_V_V_WT	V_V_WT	0.621115230620393
1	606	4 Light	V	V	WT	V_V_WT	0	0.113	1_V_V_WT	V_V_WT	0.595125747941617
1	607	4 Light	V	V	WT	V_V_WT	0	0.062	1_V_V_WT	V_V_WT	0.572961038600493
1	608	4 Light	V	V	WT	V_V_WT	0	0.062	1_V_V_WT	V_V_WT	0.554444065100216
1	609	4 Light	V	V	WT	V_V_WT	0	0.062	1_V_V_WT	V_V_WT	0.539401372940775
1	610	4 Light	V	V	WT	V_V_WT	0	0.062	1_V_V_WT	V_V_WT	0.527661708915389
1	611	4 Light	V	V	WT	V_V_WT	0	0.062	1_V_V_WT	V_V_WT	0.519059495895963
1	612	4 Light	V	V	WT	V_V_WT	0	0.062	1_V_V_WT	V_V_WT	0.513432594806563
1	613	4 Light	V	V	WT	V_V_WT	0.025	0.062	1_V_V_WT	V_V_WT	0.510626942503278
1	614	4 Light	V	V	WT	V_V_WT	0	0.062	1_V_V_WT	V_V_WT	0.51049306316281
1	615	4 Light	V	V	WT	V_V_WT	0	0.062	1_V_V_WT	V_V_WT	0.512891753819018
1	616	4 Light	V	V	WT	V_V_WT	0	0.062	1_V_V_WT	V_V_WT	0.517686379836425
1	617	4 Light	V	V	WT	V_V_WT	0	0.062	1_V_V_WT	V_V_WT	0.524740306138658
1	618	4 Light	V	V	WT	V_V_WT	0	0.062	1_V_V_WT	V_V_WT	0.533920363723071
1	619	4 Light	V	V	WT	V_V_WT	0	0.062	1_V_V_WT	V_V_WT	0.545107246291392
1	620	4 Light	V	V	WT	V_V_WT	0	0.062	1_V_V_WT	V_V_WT	0.558188905736693
1	621	4 Light	V	V	WT	V_V_WT	0	0.062	1_V_V_WT	V_V_WT	0.573068464089652
1	622	4 Light	V	V	WT	V_V_WT	0	0.062	1_V_V_WT	V_V_WT	0.589652836184957
1	623	4 Light	V	V	WT	V_V_WT	0	0.062	1_V_V_WT	V_V_WT	0.607853042820631
1	624	4 Light	V	V	WT	V_V_WT	0	0.062	1_V_V_WT	V_V_WT	0.627600692238372
1	625	4 Light	V	V	WT	V_V_WT	0	0.062	1_V_V_WT	V_V_WT	0.648848143817078
1	626	4 Light	V	V	WT	V_V_WT	0	0.062	1_V_V_WT	V_V_WT	0.671551917640365
1	627	4 Light	V	V	WT	V_V_WT	0	0.062	1_V_V_WT	V_V_WT	0.695672704583662
1	628	4 Light	V	V	WT	V_V_WT	0.037	0.062	1_V_V_WT	V_V_WT	0.721191998585684
1	629	4 Light	V	V	WT	V_V_WT	0	0.062	1_V_V_WT	V_V_WT	0.748115999198861
1	630	4 Light	V	V	WT	V_V_WT	0	0.062	1_V_V_WT	V_V_WT	0.776475169105105
1	631	4 Light	V	V	WT	V_V_WT	0	0.062	1_V_V_WT	V_V_WT	0.806319815958878
1	632	4 Light	V	V	WT	V_V_WT	0	0.062	1_V_V_WT	V_V_WT	0.837704196748445
1	633	4 Light	V	V	WT	V_V_WT	0	0.062	1_V_V_WT	V_V_WT	0.870686085045422
1	634	4 Light	V	V	WT	V_V_WT	0	0.062	1_V_V_WT	V_V_WT	0.905337320374162
1	635	4 Light	V	V	WT	V_V_WT	0	0.062	1_V_V_WT	V_V_WT	0.941733259003183
1	636	4 Light	V	V	WT	V_V_WT	0	0.062	1_V_V_WT	V_V_WT	0.97994925699289
1	637	4 Light	V	V	WT	V_V_WT	0	0.062	1_V_V_WT	V_V_WT	1.02006334270796
1	638	4 Light	V	V	WT	V_V_WT	0	0.062	1_V_V_WT	V_V_WT	1.06216665644396
1	639	4 Light	V	V	WT	V_V_WT	0	0.062	1_V_V_WT	V_V_WT	1.10636270547002
1	640	4 Light	V	V	WT	V_V_WT	0	0.062	1_V_V_WT	V_V_WT	1.15275931401808
1	641	4 Light	V	V	WT	V_V_WT	0	0.259	1_V_V_WT	V_V_WT	1.20147349696497
1	642	4 Light	V	V	WT	V_V_WT	0	0.32	1_V_V_WT	V_V_WT	1.25263195858462
1	643	4 Light	V	V	WT	V_V_WT	0	0.69	1_V_V_WT	V_V_WT	1.30636939266879
1	644	4 Light	V	V	WT	V_V_WT	0	1.161	1_V_V_WT	V_V_WT	1.3628267571677
1	645	4 Light	V	V	WT	V_V_WT	0	1.405	1_V_V_WT	V_V_WT	1.42214907397329
1	646	4 Light	V	V	WT	V_V_WT	0	1.796	1_V_V_WT	V_V_WT	1.48448229660587
1	647	4 Light	V	V	WT	V_V_WT	0	2.06	1_V_V_WT	V_V_WT	1.54997298013473
1	648	4 Light	V	V	WT	V_V_WT	0	2.257	1_V_V_WT	V_V_WT	1.61876704431199
1	649	4 Light	V	V	WT	V_V_WT	0	2.524	1_V_V_WT	V_V_WT	1.69100810354123
1	650	4 Light	V	V	WT	V_V_WT	0	2.524	1_V_V_WT	V_V_WT	1.76683676233755
1	651	4 Light	V	V	WT	V_V_WT	0	2.851	1_V_V_WT	V_V_WT	1.84639179802812
1	652	4 Light	V	V	WT	V_V_WT	0	2.923	1_V_V_WT	V_V_WT	1.92980730771022
1	653	4 Light	V	V	WT	V_V_WT	0	2.923	1_V_V_WT	V_V_WT	2.01721458137382
1	654	4 Light	V	V	WT	V_V_WT	0	3.187	1_V_V_WT	V_V_WT	2.10873651366637
1	655	4 Light	V	V	WT	V_V_WT	0	3.258	1_V_V_WT	V_V_WT	2.2044869656901
1	656	4 Light	V	V	WT	V_V_WT	0	3.258	1_V_V_WT	V_V_WT	2.3045757224231
1	657	4 Light	V	V	WT	V_V_WT	0	3.319	1_V_V_WT	V_V_WT	2.40910127184465
1	658	4 Light	V	V	WT	V_V_WT	0	3.434	1_V_V_WT	V_V_WT	2.51814777667898
1	659	4 Light	V	V	WT	V_V_WT	0	3.544	1_V_V_WT	V_V_WT	2.63178420088963
1	660	4 Light	V	V	WT	V_V_WT	0	3.609	1_V_V_WT	V_V_WT	2.75006354228549
1	661	4 Light	V	V	WT	V_V_WT	0	3.738	1_V_V_WT	V_V_WT	2.87302504231917
1	662	4 Light	V	V	WT	V_V_WT	0	3.738	1_V_V_WT	V_V_WT	3.00070223237334
1	663	4 Light	V	V	WT	V_V_WT	0	3.738	1_V_V_WT	V_V_WT	3.13311390609997
1	664	4 Light	V	V	WT	V_V_WT	0	3.785	1_V_V_WT	V_V_WT	3.2702609281337
1	665	4 Light	V	V	WT	V_V_WT	0	3.785	1_V_V_WT	V_V_WT	3.41212601370699
1	666	4 Light	V	V	WT	V_V_WT	0	4.087	1_V_V_WT	V_V_WT	3.55867361206055
1	667	4 Light	V	V	WT	V_V_WT	0	4.266	1_V_V_WT	V_V_WT	3.70984988850879
1	668	4 Light	V	V	WT	V_V_WT	0	4.449	1_V_V_WT	V_V_WT	3.86558280432375
1	669	4 Light	V	V	WT	V_V_WT	0	4.592	1_V_V_WT	V_V_WT	4.02578525039378
1	670	4 Light	V	V	WT	V_V_WT	0	4.905	1_V_V_WT	V_V_WT	4.19036710933375
1	671	5 Dark	V	V	WT	V_V_WT	0.197	4.905	1_V_V_WT	V_V_WT	4.35923542160076
1	672	5 Dark	V	V	WT	V_V_WT	0.061	5.194	1_V_V_WT	V_V_WT	4.53228585805027
1	673	5 Dark	V	V	WT	V_V_WT	0.395	5.75	1_V_V_WT	V_V_WT	4.70940857305322
1	674	5 Dark	V	V	WT	V_V_WT	0.471	6.255	1_V_V_WT	V_V_WT	4.89048044763243
1	675	5 Dark	V	V	WT	V_V_WT	0.244	6.572	1_V_V_WT	V_V_WT	5.07536291551435
1	676	5 Dark	V	V	WT	V_V_WT	0.391	7.156	1_V_V_WT	V_V_WT	5.26390259978337
1	677	5 Dark	V	V	WT	V_V_WT	0.264	7.474	1_V_V_WT	V_V_WT	5.45593423129246
1	678	5 Dark	V	V	WT	V_V_WT	0.197	8.228	1_V_V_WT	V_V_WT	5.65129018396953
1	679	5 Dark	V	V	WT	V_V_WT	0.267	8.751	1_V_V_WT	V_V_WT	5.84980283236785
1	680	5 Dark	V	V	WT	V_V_WT	0	8.97	1_V_V_WT	V_V_WT	6.05130270436262
1	681	5 Dark	V	V	WT	V_V_WT	0.327	9.543	1_V_V_WT	V_V_WT	6.25561123184375
1	682	5 Dark	V	V	WT	V_V_WT	0.072	9.672	1_V_V_WT	V_V_WT	6.46254116142848
1	683	5 Dark	V	V	WT	V_V_WT	0	9.809	1_V_V_WT	V_V_WT	6.67190353018403
1	684	5 Dark	V	V	WT	V_V_WT	0.264	9.809	1_V_V_WT	V_V_WT	6.88350808694911
1	685	5 Dark	V	V	WT	V_V_WT	0.071	9.863	1_V_V_WT	V_V_WT	7.09715828368517
1	686	5 Dark	V	V	WT	V_V_WT	0	10.122	1_V_V_WT	V_V_WT	7.31265069777759
1	687	5 Dark	V	V	WT	V_V_WT	0.061	10.324	1_V_V_WT	V_V_WT	7.52977674767496
1	688	5 Dark	V	V	WT	V_V_WT	0.152	10.324	1_V_V_WT	V_V_WT	7.74832684762339
1	689	5 Dark	V	V	WT	V_V_WT	0.11	10.503	1_V_V_WT	V_V_WT	7.96809083154284
1	690	5 Dark	V	V	WT	V_V_WT	0.065	10.728	1_V_V_WT	V_V_WT	8.18885576716918
1	691	5 Dark	V	V	WT	V_V_WT	0.129	11.071	1_V_V_WT	V_V_WT	8.4104060677881
1	692	5 Dark	V	V	WT	V_V_WT	0	11.238	1_V_V_WT	V_V_WT	8.63252431374356
1	693	5 Dark	V	V	WT	V_V_WT	0	11.238	1_V_V_WT	V_V_WT	8.85499210239167
1	694	5 Dark	V	V	WT	V_V_WT	0.047	11.593	1_V_V_WT	V_V_WT	9.0775909585041
1	695	5 Dark	V	V	WT	V_V_WT	0	12.006	1_V_V_WT	V_V_WT	9.30010279297863
1	696	5 Dark	V	V	WT	V_V_WT	0.302	12.283	1_V_V_WT	V_V_WT	9.5223099700538
1	697	5 Dark	V	V	WT	V_V_WT	0.179	12.486	1_V_V_WT	V_V_WT	9.74399676439443
1	698	5 Dark	V	V	WT	V_V_WT	0.183	12.486	1_V_V_WT	V_V_WT	9.96495035462797
1	699	5 Dark	V	V	WT	V_V_WT	0.143	12.721	1_V_V_WT	V_V_WT	10.1849615804976
1	700	5 Dark	V	V	WT	V_V_WT	0.313	13.386	1_V_V_WT	V_V_WT	10.4038248342824
1	701	5 Dark	V	V	WT	V_V_WT	0	13.365	1_V_V_WT	V_V_WT	10.6213352434704
1	702	5 Dark	V	V	WT	V_V_WT	0.289	13.364	1_V_V_WT	V_V_WT	10.837289037868
1	703	5 Dark	V	V	WT	V_V_WT	0.556	13.053	1_V_V_WT	V_V_WT	11.0514880796562
1	704	5 Dark	V	V	WT	V_V_WT	0.505	12.987	1_V_V_WT	V_V_WT	11.2637415636365
1	705	5 Dark	V	V	WT	V_V_WT	0.317	12.928	1_V_V_WT	V_V_WT	11.4738652703128
1	706	5 Dark	V	V	WT	V_V_WT	0.584	12.768	1_V_V_WT	V_V_WT	11.6816763214814
1	707	5 Dark	V	V	WT	V_V_WT	0.318	13.096	1_V_V_WT	V_V_WT	11.8869918387455
1	708	5 Dark	V	V	WT	V_V_WT	0.754	12.96	1_V_V_WT	V_V_WT	12.0896307440807
1	709	5 Dark	V	V	WT	V_V_WT	0.523	12.693	1_V_V_WT	V_V_WT	12.289421070371
1	710	5 Dark	V	V	WT	V_V_WT	0.219	13.195	1_V_V_WT	V_V_WT	12.4862023112525
1	711	5 Dark	V	V	WT	V_V_WT	0.573	13.108	1_V_V_WT	V_V_WT	12.6798239442874
1	712	5 Dark	V	V	WT	V_V_WT	0.129	13.635	1_V_V_WT	V_V_WT	12.8701396917153
1	713	5 Dark	V	V	WT	V_V_WT	0.137	14.13	1_V_V_WT	V_V_WT	13.057014506035
1	714	5 Dark	V	V	WT	V_V_WT	0	14.784	1_V_V_WT	V_V_WT	13.240324867338
1	715	5 Dark	V	V	WT	V_V_WT	0.054	15.221	1_V_V_WT	V_V_WT	13.4199520923198
1	716	5 Dark	V	V	WT	V_V_WT	0.259	15.644	1_V_V_WT	V_V_WT	13.5957875432332
1	717	5 Dark	V	V	WT	V_V_WT	0.202	16.632	1_V_V_WT	V_V_WT	13.7677277714283
1	718	5 Dark	V	V	WT	V_V_WT	0	17.308	1_V_V_WT	V_V_WT	13.9356800404645
1	719	5 Dark	V	V	WT	V_V_WT	0.179	18.285	1_V_V_WT	V_V_WT	14.0995571111602
1	720	5 Dark	V	V	WT	V_V_WT	0.225	18.967	1_V_V_WT	V_V_WT	14.2592859069928
1	721	5 Dark	V	V	WT	V_V_WT	0.343	19.379	1_V_V_WT	V_V_WT	14.4148106295129
1	722	5 Dark	V	V	WT	V_V_WT	0.167	19.874	1_V_V_WT	V_V_WT	14.5660930754254
1	723	5 Dark	V	V	WT	V_V_WT	0	20.651	1_V_V_WT	V_V_WT	14.7131098894392
1	724	5 Dark	V	V	WT	V_V_WT	0.355	20.945	1_V_V_WT	V_V_WT	14.8558406948479
1	725	5 Dark	V	V	WT	V_V_WT	0.413	21.794	1_V_V_WT	V_V_WT	14.9942651150392
1	726	5 Dark	V	V	WT	V_V_WT	0.277	21.989	1_V_V_WT	V_V_WT	15.1283627734432
1	727	5 Dark	V	V	WT	V_V_WT	0.203	21.965	1_V_V_WT	V_V_WT	15.2581163526338
1	728	5 Dark	V	V	WT	V_V_WT	0	21.782	1_V_V_WT	V_V_WT	15.3835238183437
1	729	5 Dark	V	V	WT	V_V_WT	0.235	22.005	1_V_V_WT	V_V_WT	15.5045983723025
1	730	5 Dark	V	V	WT	V_V_WT	0.665	21.847	1_V_V_WT	V_V_WT	15.6213592382896
1	731	5 Dark	V	V	WT	V_V_WT	0.176	22.192	1_V_V_WT	V_V_WT	15.733840481432
1	732	5 Dark	V	V	WT	V_V_WT	0.06	21.943	1_V_V_WT	V_V_WT	15.8420908555235
1	733	5 Dark	V	V	WT	V_V_WT	0.084	21.626	1_V_V_WT	V_V_WT	15.9461648316153
1	734	5 Dark	V	V	WT	V_V_WT	0.405	21.666	1_V_V_WT	V_V_WT	16.0461307428423
1	735	5 Dark	V	V	WT	V_V_WT	0.185	21.516	1_V_V_WT	V_V_WT	16.1420731290071
1	736	5 Dark	V	V	WT	V_V_WT	0.231	21.104	1_V_V_WT	V_V_WT	16.2340896500301
1	737	5 Dark	V	V	WT	V_V_WT	0.592	20.952	1_V_V_WT	V_V_WT	16.3222829440602
1	738	5 Dark	V	V	WT	V_V_WT	0.061	20.303	1_V_V_WT	V_V_WT	16.4067651432039
1	739	5 Dark	V	V	WT	V_V_WT	0	20.075	1_V_V_WT	V_V_WT	16.4876507537019
1	740	5 Dark	V	V	WT	V_V_WT	0.502	20.049	1_V_V_WT	V_V_WT	16.5650562330503
1	741	5 Dark	V	V	WT	V_V_WT	0.24	19.863	1_V_V_WT	V_V_WT	16.6391076392998
1	742	5 Dark	V	V	WT	V_V_WT	0.599	19.976	1_V_V_WT	V_V_WT	16.7099417841027
1	743	5 Dark	V	V	WT	V_V_WT	0.495	19.839	1_V_V_WT	V_V_WT	16.7777052394375
1	744	5 Dark	V	V	WT	V_V_WT	0.918	19.839	1_V_V_WT	V_V_WT	16.8425520273946
1	745	5 Dark	V	V	WT	V_V_WT	0.508	20.097	1_V_V_WT	V_V_WT	16.9046376253415
1	746	5 Dark	V	V	WT	V_V_WT	0.423	19.925	1_V_V_WT	V_V_WT	16.9641184199609
1	747	5 Dark	V	V	WT	V_V_WT	1.049	20.238	1_V_V_WT	V_V_WT	17.0211544346964
1	748	5 Dark	V	V	WT	V_V_WT	0.828	20.34	1_V_V_WT	V_V_WT	17.0759071343386
1	749	5 Dark	V	V	WT	V_V_WT	1.087	20.54	1_V_V_WT	V_V_WT	17.1285401088691
1	750	5 Dark	V	V	WT	V_V_WT	0.747	20.385	1_V_V_WT	V_V_WT	17.1792174806016
1	751	5 Dark	V	V	WT	V_V_WT	0.541	20.125	1_V_V_WT	V_V_WT	17.2281033385145
1	752	5 Dark	V	V	WT	V_V_WT	0.495	20.308	1_V_V_WT	V_V_WT	17.2753614247281
1	753	5 Dark	V	V	WT	V_V_WT	0.777	20.467	1_V_V_WT	V_V_WT	17.3211545854401
1	754	5 Dark	V	V	WT	V_V_WT	0.341	20.247	1_V_V_WT	V_V_WT	17.3656454507083
1	755	5 Dark	V	V	WT	V_V_WT	0.849	20.139	1_V_V_WT	V_V_WT	17.4089959166703
1	756	5 Dark	V	V	WT	V_V_WT	0.497	20.063	1_V_V_WT	V_V_WT	17.4513640494288
1	757	5 Dark	V	V	WT	V_V_WT	0.155	19.86	1_V_V_WT	V_V_WT	17.4929025631223
1	758	5 Dark	V	V	WT	V_V_WT	0	20.183	1_V_V_WT	V_V_WT	17.5337579158933
1	759	5 Dark	V	V	WT	V_V_WT	0.366	19.948	1_V_V_WT	V_V_WT	17.5740707793936
1	760	5 Dark	V	V	WT	V_V_WT	0.155	19.491	1_V_V_WT	V_V_WT	17.6139791999485
1	761	5 Dark	V	V	WT	V_V_WT	0.345	19.546	1_V_V_WT	V_V_WT	17.6536154695385
1	762	5 Dark	V	V	WT	V_V_WT	0.04	19.687	1_V_V_WT	V_V_WT	17.6931104408988
1	763	5 Dark	V	V	WT	V_V_WT	0.239	19.903	1_V_V_WT	V_V_WT	17.7325932313177
1	764	5 Dark	V	V	WT	V_V_WT	0.545	19.647	1_V_V_WT	V_V_WT	17.7721842057344
1	765	5 Dark	V	V	WT	V_V_WT	0.167	19.657	1_V_V_WT	V_V_WT	17.8119928765653
1	766	5 Dark	V	V	WT	V_V_WT	0.172	20.021	1_V_V_WT	V_V_WT	17.852117526436
1	767	5 Dark	V	V	WT	V_V_WT	0.166	19.612	1_V_V_WT	V_V_WT	17.8926449046291
1	768	5 Dark	V	V	WT	V_V_WT	0.105	19.822	1_V_V_WT	V_V_WT	17.9336519852333
1	769	5 Dark	V	V	WT	V_V_WT	0.295	20.24	1_V_V_WT	V_V_WT	17.9752117759815
1	770	5 Dark	V	V	WT	V_V_WT	0.193	19.843	1_V_V_WT	V_V_WT	18.0173892696396
1	771	5 Dark	V	V	WT	V_V_WT	0.387	19.802	1_V_V_WT	V_V_WT	18.060245455857
1	772	5 Dark	V	V	WT	V_V_WT	0.242	19.275	1_V_V_WT	V_V_WT	18.1038333241616
1	773	5 Dark	V	V	WT	V_V_WT	0	19.087	1_V_V_WT	V_V_WT	18.1482019092554
1	774	5 Dark	V	V	WT	V_V_WT	0	18.169	1_V_V_WT	V_V_WT	18.1933924249001
1	775	5 Dark	V	V	WT	V_V_WT	0.312	18.109	1_V_V_WT	V_V_WT	18.2394422541241
1	776	5 Dark	V	V	WT	V_V_WT	0.087	17.686	1_V_V_WT	V_V_WT	18.2863794586712
1	777	5 Dark	V	V	WT	V_V_WT	0.515	16.637	1_V_V_WT	V_V_WT	18.3342211697697
1	778	5 Dark	V	V	WT	V_V_WT	0.102	16.204	1_V_V_WT	V_V_WT	18.3829739416693
1	779	5 Dark	V	V	WT	V_V_WT	0.379	15.25	1_V_V_WT	V_V_WT	18.4326357681345
1	780	5 Dark	V	V	WT	V_V_WT	0.07	14.8	1_V_V_WT	V_V_WT	18.4832013903439
1	781	5 Dark	V	V	WT	V_V_WT	0.083	14.326	1_V_V_WT	V_V_WT	18.5346593340565
1	782	5 Dark	V	V	WT	V_V_WT	0.35	13.908	1_V_V_WT	V_V_WT	18.5869965708659
1	783	5 Dark	V	V	WT	V_V_WT	0.159	13.196	1_V_V_WT	V_V_WT	18.6402000725958
1	784	5 Dark	V	V	WT	V_V_WT	0.135	13.263	1_V_V_WT	V_V_WT	18.6942555862216
1	785	5 Dark	V	V	WT	V_V_WT	0.305	12.59	1_V_V_WT	V_V_WT	18.7491439606525
1	786	5 Dark	V	V	WT	V_V_WT	0.201	12.204	1_V_V_WT	V_V_WT	18.8048448202693
1	787	5 Dark	V	V	WT	V_V_WT	0	12.537	1_V_V_WT	V_V_WT	18.8613368225516
1	788	5 Dark	V	V	WT	V_V_WT	0.323	12.761	1_V_V_WT	V_V_WT	18.9185947580321
1	789	5 Dark	V	V	WT	V_V_WT	0	12.54	1_V_V_WT	V_V_WT	18.9765924506455
1	790	5 Dark	V	V	WT	V_V_WT	0.208	12.596	1_V_V_WT	V_V_WT	19.0353030043815
1	791	5 Dark	V	V	WT	V_V_WT	0.231	12.454	1_V_V_WT	V_V_WT	19.0946960016948
1	792	5 Dark	V	V	WT	V_V_WT	0.201	12.603	1_V_V_WT	V_V_WT	19.1547377344658
1	793	5 Dark	V	V	WT	V_V_WT	0.3	12.502	1_V_V_WT	V_V_WT	19.2153933535471
1	794	5 Dark	V	V	WT	V_V_WT	0.149	12.449	1_V_V_WT	V_V_WT	19.276625583046
1	795	5 Dark	V	V	WT	V_V_WT	0.195	12.543	1_V_V_WT	V_V_WT	19.3383949178574
1	796	5 Dark	V	V	WT	V_V_WT	0.595	12.661	1_V_V_WT	V_V_WT	19.4006614206368
1	797	5 Dark	V	V	WT	V_V_WT	0.183	12.564	1_V_V_WT	V_V_WT	19.4633848946023
1	798	5 Dark	V	V	WT	V_V_WT	0.271	12.612	1_V_V_WT	V_V_WT	19.5265238944946
1	799	5 Dark	V	V	WT	V_V_WT	0.418	12.317	1_V_V_WT	V_V_WT	19.5900357076066
1	800	5 Dark	V	V	WT	V_V_WT	0.105	12.202	1_V_V_WT	V_V_WT	19.6538766216549
1	801	5 Dark	V	V	WT	V_V_WT	0.199	12.528	1_V_V_WT	V_V_WT	19.7180021675477
1	802	5 Dark	V	V	WT	V_V_WT	0.072	12.485	1_V_V_WT	V_V_WT	19.7823673944364
1	803	5 Dark	V	V	WT	V_V_WT	0.307	12.786	1_V_V_WT	V_V_WT	19.8469272348749
1	804	5 Dark	V	V	WT	V_V_WT	0	12.927	1_V_V_WT	V_V_WT	19.9116365119319
1	805	5 Dark	V	V	WT	V_V_WT	0.448	12.724	1_V_V_WT	V_V_WT	19.9764500171764
1	806	5 Dark	V	V	WT	V_V_WT	0	13.22	1_V_V_WT	V_V_WT	20.0413225855978
1	807	5 Dark	V	V	WT	V_V_WT	0	12.815	1_V_V_WT	V_V_WT	20.1062092275054
1	808	5 Dark	V	V	WT	V_V_WT	0.395	12.802	1_V_V_WT	V_V_WT	20.1710649969014
1	809	5 Dark	V	V	WT	V_V_WT	0.133	12.777	1_V_V_WT	V_V_WT	20.2358449478199
1	810	5 Dark	V	V	WT	V_V_WT	0.297	12.707	1_V_V_WT	V_V_WT	20.3005042493906
1	811	5 Dark	V	V	WT	V_V_WT	0.067	12.917	1_V_V_WT	V_V_WT	20.3649985288478
1	812	5 Dark	V	V	WT	V_V_WT	0.077	12.65	1_V_V_WT	V_V_WT	20.4292836752941
1	813	5 Dark	V	V	WT	V_V_WT	0.065	12.869	1_V_V_WT	V_V_WT	20.4933163299717
1	814	5 Dark	V	V	WT	V_V_WT	0.408	13.001	1_V_V_WT	V_V_WT	20.5570541173955
1	815	5 Dark	V	V	WT	V_V_WT	0.176	12.772	1_V_V_WT	V_V_WT	20.6204557506554
1	816	5 Dark	V	V	WT	V_V_WT	0.111	13.106	1_V_V_WT	V_V_WT	20.6834811429568
1	817	5 Dark	V	V	WT	V_V_WT	0.488	13.106	1_V_V_WT	V_V_WT	20.7460912849338
1	818	5 Dark	V	V	WT	V_V_WT	0.224	13.375	1_V_V_WT	V_V_WT	20.8082476491114
1	819	5 Dark	V	V	WT	V_V_WT	0.145	13.51	1_V_V_WT	V_V_WT	20.8699130431799
1	820	5 Dark	V	V	WT	V_V_WT	0.211	13.544	1_V_V_WT	V_V_WT	20.9310516795384
1	821	5 Dark	V	V	WT	V_V_WT	0.203	13.379	1_V_V_WT	V_V_WT	20.9916283912476
1	822	5 Dark	V	V	WT	V_V_WT	0.189	13.479	1_V_V_WT	V_V_WT	21.0516093516815
1	823	5 Dark	V	V	WT	V_V_WT	0.138	13.326	1_V_V_WT	V_V_WT	21.1109614568581
1	824	5 Dark	V	V	WT	V_V_WT	0.492	13.709	1_V_V_WT	V_V_WT	21.1696531523701
1	825	5 Dark	V	V	WT	V_V_WT	0.261	13.807	1_V_V_WT	V_V_WT	21.2276537114264
1	826	5 Dark	V	V	WT	V_V_WT	0.29	13.512	1_V_V_WT	V_V_WT	21.2849346361037
1	827	5 Dark	V	V	WT	V_V_WT	0.069	13.646	1_V_V_WT	V_V_WT	21.341470227466
1	828	5 Dark	V	V	WT	V_V_WT	0.153	13.619	1_V_V_WT	V_V_WT	21.39723722107
1	829	5 Dark	V	V	WT	V_V_WT	0	13.467	1_V_V_WT	V_V_WT	21.4522133835841
1	830	5 Dark	V	V	WT	V_V_WT	0.078	13.734	1_V_V_WT	V_V_WT	21.5063791984708
1	831	5 Dark	V	V	WT	V_V_WT	0.713	14.464	1_V_V_WT	V_V_WT	21.5597185072113
1	832	5 Dark	V	V	WT	V_V_WT	0.199	14.598	1_V_V_WT	V_V_WT	21.6122186217718
1	833	5 Dark	V	V	WT	V_V_WT	0.301	14.551	1_V_V_WT	V_V_WT	21.6638698130215
1	834	5 Dark	V	V	WT	V_V_WT	0.141	15.292	1_V_V_WT	V_V_WT	21.7146629469933
1	835	5 Dark	V	V	WT	V_V_WT	0.109	15.481	1_V_V_WT	V_V_WT	21.7645895144122
1	836	5 Dark	V	V	WT	V_V_WT	0.583	16.21	1_V_V_WT	V_V_WT	21.8136435070365
1	837	5 Dark	V	V	WT	V_V_WT	0.11	16.741	1_V_V_WT	V_V_WT	21.8618201690659
1	838	5 Dark	V	V	WT	V_V_WT	0.089	17.611	1_V_V_WT	V_V_WT	21.9091178753351
1	839	5 Dark	V	V	WT	V_V_WT	0.354	18.459	1_V_V_WT	V_V_WT	21.9555387305869
1	840	5 Dark	V	V	WT	V_V_WT	0	19.341	1_V_V_WT	V_V_WT	22.0010885135095
1	841	5 Dark	V	V	WT	V_V_WT	0.293	20.236	1_V_V_WT	V_V_WT	22.0457765962528
1	842	5 Dark	V	V	WT	V_V_WT	0.083	20.828	1_V_V_WT	V_V_WT	22.0896152789321
1	843	5 Dark	V	V	WT	V_V_WT	0.378	21.196	1_V_V_WT	V_V_WT	22.1326174438667
1	844	5 Dark	V	V	WT	V_V_WT	0.267	21.147	1_V_V_WT	V_V_WT	22.1747959729737
1	845	5 Dark	V	V	WT	V_V_WT	0.076	21.31	1_V_V_WT	V_V_WT	22.2161637487823
1	846	5 Dark	V	V	WT	V_V_WT	0.535	21.594	1_V_V_WT	V_V_WT	22.2567340935031
1	847	5 Dark	V	V	WT	V_V_WT	0	21.421	1_V_V_WT	V_V_WT	22.2965220898337
1	848	5 Dark	V	V	WT	V_V_WT	0.592	21.378	1_V_V_WT	V_V_WT	22.3355432607567
1	849	5 Dark	V	V	WT	V_V_WT	0.135	21.624	1_V_V_WT	V_V_WT	22.3738131292106
1	850	5 Dark	V	V	WT	V_V_WT	0.242	21.62	1_V_V_WT	V_V_WT	22.4113474973364
1	851	5 Dark	V	V	WT	V_V_WT	0.066	21.922	1_V_V_WT	V_V_WT	22.4481632834005
1	852	5 Dark	V	V	WT	V_V_WT	0.301	21.866	1_V_V_WT	V_V_WT	22.4842776852316
1	853	5 Dark	V	V	WT	V_V_WT	0.147	21.794	1_V_V_WT	V_V_WT	22.5197080456708
1	854	5 Dark	V	V	WT	V_V_WT	0.532	21.532	1_V_V_WT	V_V_WT	22.5544723893679
1	855	5 Dark	V	V	WT	V_V_WT	0.293	21.458	1_V_V_WT	V_V_WT	22.5885892877196
1	856	5 Dark	V	V	WT	V_V_WT	0.3	21.82	1_V_V_WT	V_V_WT	22.6220774120867
1	857	5 Dark	V	V	WT	V_V_WT	0.317	22.223	1_V_V_WT	V_V_WT	22.6549554342305
1	858	5 Dark	V	V	WT	V_V_WT	0.244	22.444	1_V_V_WT	V_V_WT	22.6872419557642
1	859	5 Dark	V	V	WT	V_V_WT	0.266	23.081	1_V_V_WT	V_V_WT	22.7189551910743
1	860	5 Dark	V	V	WT	V_V_WT	0.372	23.484	1_V_V_WT	V_V_WT	22.7501128524329
1	861	5 Dark	V	V	WT	V_V_WT	0.929	23.199	1_V_V_WT	V_V_WT	22.7807323688822
1	862	5 Dark	V	V	WT	V_V_WT	0.206	23.45	1_V_V_WT	V_V_WT	22.8108304663916
1	863	5 Dark	V	V	WT	V_V_WT	0.26	23.388	1_V_V_WT	V_V_WT	22.8404236954772
1	864	5 Dark	V	V	WT	V_V_WT	0.741	23.648	1_V_V_WT	V_V_WT	22.8695286064257
1	865	5 Dark	V	V	WT	V_V_WT	0.637	23.86	1_V_V_WT	V_V_WT	22.8981614798592
1	866	5 Dark	V	V	WT	V_V_WT	0.729	23.311	1_V_V_WT	V_V_WT	22.92633751725
1	867	5 Dark	V	V	WT	V_V_WT	0.531	23.518	1_V_V_WT	V_V_WT	22.9540713576746
1	868	5 Dark	V	V	WT	V_V_WT	1.265	23.581	1_V_V_WT	V_V_WT	22.9813764725425
1	869	5 Dark	V	V	WT	V_V_WT	0.981	23.854	1_V_V_WT	V_V_WT	23.0082657437839
1	870	5 Dark	V	V	WT	V_V_WT	1.179	24.054	1_V_V_WT	V_V_WT	23.0347508688386
1	871	5 Dark	V	V	WT	V_V_WT	0.962	23.861	1_V_V_WT	V_V_WT	23.0608429664146
1	872	5 Dark	V	V	WT	V_V_WT	0.669	24.247	1_V_V_WT	V_V_WT	23.0865517582076
1	873	5 Dark	V	V	WT	V_V_WT	0.433	24.275	1_V_V_WT	V_V_WT	23.1118853602967
1	874	5 Dark	V	V	WT	V_V_WT	0.359	24.36	1_V_V_WT	V_V_WT	23.1368506185425
1	875	5 Dark	V	V	WT	V_V_WT	0.339	24.863	1_V_V_WT	V_V_WT	23.1614539247767
1	876	5 Dark	V	V	WT	V_V_WT	0.395	24.613	1_V_V_WT	V_V_WT	23.1857006825579
1	877	5 Dark	V	V	WT	V_V_WT	0.315	24.762	1_V_V_WT	V_V_WT	23.2095952472846
1	878	5 Dark	V	V	WT	V_V_WT	0.181	24.322	1_V_V_WT	V_V_WT	23.2331411100201
1	879	5 Dark	V	V	WT	V_V_WT	0.391	24.273	1_V_V_WT	V_V_WT	23.2563411707373
1	880	5 Dark	V	V	WT	V_V_WT	0.207	24.496	1_V_V_WT	V_V_WT	23.2791981745561
1	881	5 Dark	V	V	WT	V_V_WT	0.505	24.559	1_V_V_WT	V_V_WT	23.3017146935872
1	882	5 Dark	V	V	WT	V_V_WT	0.133	24.457	1_V_V_WT	V_V_WT	23.3238932815804
1	883	5 Dark	V	V	WT	V_V_WT	0.066	24.413	1_V_V_WT	V_V_WT	23.3457366488381
1	884	5 Dark	V	V	WT	V_V_WT	0.23	24.27	1_V_V_WT	V_V_WT	23.3672477591614
1	885	5 Dark	V	V	WT	V_V_WT	0.187	24.093	1_V_V_WT	V_V_WT	23.388429747519
1	886	5 Dark	V	V	WT	V_V_WT	0.652	24.036	1_V_V_WT	V_V_WT	23.4092862072373
1	887	5 Dark	V	V	WT	V_V_WT	0.472	24.002	1_V_V_WT	V_V_WT	23.4298208458479
1	888	5 Dark	V	V	WT	V_V_WT	0.374	24.065	1_V_V_WT	V_V_WT	23.4500375454556
1	889	5 Dark	V	V	WT	V_V_WT	0.637	24.045	1_V_V_WT	V_V_WT	23.4699408847258
1	890	5 Dark	V	V	WT	V_V_WT	0.481	24.118	1_V_V_WT	V_V_WT	23.4895356171381
1	891	5 Dark	V	V	WT	V_V_WT	0.428	23.31	1_V_V_WT	V_V_WT	23.5088266856126
1	892	5 Dark	V	V	WT	V_V_WT	0.45	23.239	1_V_V_WT	V_V_WT	23.5278197934551
1	893	5 Dark	V	V	WT	V_V_WT	0.239	23.618	1_V_V_WT	V_V_WT	23.5465210039735
1	894	5 Dark	V	V	WT	V_V_WT	0.401	23.492	1_V_V_WT	V_V_WT	23.5649372148453
1	895	5 Dark	V	V	WT	V_V_WT	0.321	22.984	1_V_V_WT	V_V_WT	23.5830760987877
1	896	5 Dark	V	V	WT	V_V_WT	0.034	22.586	1_V_V_WT	V_V_WT	23.6009454798379
1	897	5 Dark	V	V	WT	V_V_WT	0.317	22.324	1_V_V_WT	V_V_WT	23.6185531818955
1	898	5 Dark	V	V	WT	V_V_WT	0.152	21.336	1_V_V_WT	V_V_WT	23.6359070384722
1	899	5 Dark	V	V	WT	V_V_WT	0.627	20.912	1_V_V_WT	V_V_WT	23.6530149206138
1	900	5 Dark	V	V	WT	V_V_WT	0.2	19.879	1_V_V_WT	V_V_WT	23.6698846116131
1	901	5 Dark	V	V	WT	V_V_WT	0.1	18.917	1_V_V_WT	V_V_WT	23.68652350565
1	902	5 Dark	V	V	WT	V_V_WT	0.469	18.495	1_V_V_WT	V_V_WT	23.702938899993
1	903	5 Dark	V	V	WT	V_V_WT	0.406	18.445	1_V_V_WT	V_V_WT	23.7191377983334
1	904	5 Dark	V	V	WT	V_V_WT	0.352	18.157	1_V_V_WT	V_V_WT	23.7351260299999
1	905	5 Dark	V	V	WT	V_V_WT	0.579	18.125	1_V_V_WT	V_V_WT	23.7509086894254
1	906	5 Dark	V	V	WT	V_V_WT	0.285	17.817	1_V_V_WT	V_V_WT	23.7664891040257
1	907	5 Dark	V	V	WT	V_V_WT	0.149	17.833	1_V_V_WT	V_V_WT	23.7818695625276
1	908	5 Dark	V	V	WT	V_V_WT	0.152	17.736	1_V_V_WT	V_V_WT	23.7970499654418
1	909	5 Dark	V	V	WT	V_V_WT	0.086	17.72	1_V_V_WT	V_V_WT	23.8120296167192
1	910	5 Dark	V	V	WT	V_V_WT	0.465	17.806	1_V_V_WT	V_V_WT	23.8268069924281
1	911	5 Dark	V	V	WT	V_V_WT	0.129	17.768	1_V_V_WT	V_V_WT	23.8413772597079
1	912	5 Dark	V	V	WT	V_V_WT	0.199	18.373	1_V_V_WT	V_V_WT	23.8557347581293
1	913	5 Dark	V	V	WT	V_V_WT	0.103	18.408	1_V_V_WT	V_V_WT	23.8698727961642
1	914	5 Dark	V	V	WT	V_V_WT	0.389	18.619	1_V_V_WT	V_V_WT	23.8837805584462
1	915	5 Dark	V	V	WT	V_V_WT	0.116	18.972	1_V_V_WT	V_V_WT	23.8974450598513
1	916	5 Dark	V	V	WT	V_V_WT	0.243	18.32	1_V_V_WT	V_V_WT	23.9108487607549
1	917	5 Dark	V	V	WT	V_V_WT	0.283	17.993	1_V_V_WT	V_V_WT	23.9239717686606
1	918	5 Dark	V	V	WT	V_V_WT	0.307	17.733	1_V_V_WT	V_V_WT	23.9367893328223
1	919	5 Dark	V	V	WT	V_V_WT	0.246	17.445	1_V_V_WT	V_V_WT	23.9492754881798
1	920	5 Dark	V	V	WT	V_V_WT	0.445	17.385	1_V_V_WT	V_V_WT	23.9614030150306
1	921	5 Dark	V	V	WT	V_V_WT	0.121	17.376	1_V_V_WT	V_V_WT	23.9731396764534
1	922	5 Dark	V	V	WT	V_V_WT	0.135	17.222	1_V_V_WT	V_V_WT	23.9844507581224
1	923	5 Dark	V	V	WT	V_V_WT	0.639	17.692	1_V_V_WT	V_V_WT	23.9952966531626
1	924	5 Dark	V	V	WT	V_V_WT	0.615	18.078	1_V_V_WT	V_V_WT	24.0056365317173
1	925	5 Dark	V	V	WT	V_V_WT	0.129	18.147	1_V_V_WT	V_V_WT	24.0154284845267
1	926	5 Dark	V	V	WT	V_V_WT	0.331	18.508	1_V_V_WT	V_V_WT	24.024625281215
1	927	5 Dark	V	V	WT	V_V_WT	0.269	19.019	1_V_V_WT	V_V_WT	24.0331736793612
1	928	5 Dark	V	V	WT	V_V_WT	0.277	20.045	1_V_V_WT	V_V_WT	24.0410157700378
1	929	5 Dark	V	V	WT	V_V_WT	0.557	19.869	1_V_V_WT	V_V_WT	24.048092728844
1	930	5 Dark	V	V	WT	V_V_WT	0.146	20.08	1_V_V_WT	V_V_WT	24.0543451612179
1	931	5 Dark	V	V	WT	V_V_WT	0	20.533	1_V_V_WT	V_V_WT	24.0597109589253
1	932	5 Dark	V	V	WT	V_V_WT	0.247	20.689	1_V_V_WT	V_V_WT	24.0641257193405
1	933	5 Dark	V	V	WT	V_V_WT	0.383	20.484	1_V_V_WT	V_V_WT	24.0675246089133
1	934	5 Dark	V	V	WT	V_V_WT	0.071	20.494	1_V_V_WT	V_V_WT	24.0698428440074
1	935	5 Dark	V	V	WT	V_V_WT	0.307	20.199	1_V_V_WT	V_V_WT	24.0710160706916
1	936	5 Dark	V	V	WT	V_V_WT	0.087	20.236	1_V_V_WT	V_V_WT	24.0709813097768
1	937	5 Dark	V	V	WT	V_V_WT	0.331	20.654	1_V_V_WT	V_V_WT	24.0696780651722
1	938	5 Dark	V	V	WT	V_V_WT	0.084	20.718	1_V_V_WT	V_V_WT	24.0670494622974
1	939	5 Dark	V	V	WT	V_V_WT	0.375	20.883	1_V_V_WT	V_V_WT	24.0630424184978
1	940	5 Dark	V	V	WT	V_V_WT	0.293	20.548	1_V_V_WT	V_V_WT	24.0576046477547
1	941	5 Dark	V	V	WT	V_V_WT	0.467	21.085	1_V_V_WT	V_V_WT	24.050683864019
1	942	5 Dark	V	V	WT	V_V_WT	0.738	21.847	1_V_V_WT	V_V_WT	24.0422293601618
1	943	5 Dark	V	V	WT	V_V_WT	0.101	22.019	1_V_V_WT	V_V_WT	24.0321967443753
1	944	5 Dark	V	V	WT	V_V_WT	0.441	22.357	1_V_V_WT	V_V_WT	24.0205432034439
1	945	5 Dark	V	V	WT	V_V_WT	0.54	22.982	1_V_V_WT	V_V_WT	24.0072280467652
1	946	5 Dark	V	V	WT	V_V_WT	0	23.373	1_V_V_WT	V_V_WT	23.9922213594771
1	947	5 Dark	V	V	WT	V_V_WT	0.145	23.299	1_V_V_WT	V_V_WT	23.9755069339693
1	948	5 Dark	V	V	WT	V_V_WT	0.114	23.314	1_V_V_WT	V_V_WT	23.9570806060599
1	949	5 Dark	V	V	WT	V_V_WT	0.349	23.947	1_V_V_WT	V_V_WT	23.9369406504404
1	950	5 Dark	V	V	WT	V_V_WT	0.421	23.981	1_V_V_WT	V_V_WT	23.9150853416306
1	951	5 Dark	V	V	WT	V_V_WT	0.419	24.925	1_V_V_WT	V_V_WT	23.8915158670022
1	952	5 Dark	V	V	WT	V_V_WT	0.296	25.123	1_V_V_WT	V_V_WT	23.8662480547936
1	953	5 Dark	V	V	WT	V_V_WT	0.709	25.269	1_V_V_WT	V_V_WT	23.8393126082482
1	954	5 Dark	V	V	WT	V_V_WT	0.787	24.908	1_V_V_WT	V_V_WT	23.8107432217505
1	955	5 Dark	V	V	WT	V_V_WT	0.39	25.022	1_V_V_WT	V_V_WT	23.7805735894661
1	956	5 Dark	V	V	WT	V_V_WT	0.395	25.084	1_V_V_WT	V_V_WT	23.7488405247336
1	957	5 Dark	V	V	WT	V_V_WT	0.828	25.301	1_V_V_WT	V_V_WT	23.7155933163882
1	958	5 Dark	V	V	WT	V_V_WT	1.178	25.607	1_V_V_WT	V_V_WT	23.6808874385379
1	959	5 Dark	V	V	WT	V_V_WT	0.451	25.609	1_V_V_WT	V_V_WT	23.6447906298009
1	960	5 Dark	V	V	WT	V_V_WT	0.411	26.216	1_V_V_WT	V_V_WT	23.6073736953822
1	961	5 Dark	V	V	WT	V_V_WT	0.553	26.359	1_V_V_WT	V_V_WT	23.5687074401764
1	962	5 Dark	V	V	WT	V_V_WT	0.625	26.62	1_V_V_WT	V_V_WT	23.5288653946568
1	963	5 Dark	V	V	WT	V_V_WT	0.201	26.459	1_V_V_WT	V_V_WT	23.487931990821
1	964	5 Dark	V	V	WT	V_V_WT	0.362	26.911	1_V_V_WT	V_V_WT	23.4459943862419
1	965	5 Dark	V	V	WT	V_V_WT	0.284	27.133	1_V_V_WT	V_V_WT	23.403142015844
1	966	5 Dark	V	V	WT	V_V_WT	0.322	27.277	1_V_V_WT	V_V_WT	23.359473422077
1	967	5 Dark	V	V	WT	V_V_WT	0.567	27.371	1_V_V_WT	V_V_WT	23.3150913223711
1	968	5 Dark	V	V	WT	V_V_WT	0.216	27.648	1_V_V_WT	V_V_WT	23.270106023218
1	969	5 Dark	V	V	WT	V_V_WT	0.251	27.518	1_V_V_WT	V_V_WT	23.2246311915315
1	970	5 Dark	V	V	WT	V_V_WT	0.13	27.832	1_V_V_WT	V_V_WT	23.1787863483255
1	971	5 Dark	V	V	WT	V_V_WT	0.666	27.695	1_V_V_WT	V_V_WT	23.1326924775006
1	972	5 Dark	V	V	WT	V_V_WT	0.961	27.306	1_V_V_WT	V_V_WT	23.0864713009965
1	973	5 Dark	V	V	WT	V_V_WT	0.275	27.477	1_V_V_WT	V_V_WT	23.0402479738865
1	974	5 Dark	V	V	WT	V_V_WT	0.727	27.849	1_V_V_WT	V_V_WT	22.9941503198825
1	975	5 Dark	V	V	WT	V_V_WT	0.741	27.572	1_V_V_WT	V_V_WT	22.9483066457119
1	976	5 Dark	V	V	WT	V_V_WT	0.634	28.103	1_V_V_WT	V_V_WT	22.9028449638372
1	977	5 Dark	V	V	WT	V_V_WT	0.209	28.447	1_V_V_WT	V_V_WT	22.8578921109631
1	978	5 Dark	V	V	WT	V_V_WT	0.322	28.564	1_V_V_WT	V_V_WT	22.8135738284583
1	979	5 Dark	V	V	WT	V_V_WT	0.879	28.661	1_V_V_WT	V_V_WT	22.770012653349
1	980	5 Dark	V	V	WT	V_V_WT	0.479	28.417	1_V_V_WT	V_V_WT	22.7273290413476
1	981	5 Dark	V	V	WT	V_V_WT	1.065	28.081	1_V_V_WT	V_V_WT	22.6856368225611
1	982	5 Dark	V	V	WT	V_V_WT	0.333	28.002	1_V_V_WT	V_V_WT	22.6450408145911
1	983	5 Dark	V	V	WT	V_V_WT	0.785	27.462	1_V_V_WT	V_V_WT	22.6056355577105
1	984	5 Dark	V	V	WT	V_V_WT	0.254	26.854	1_V_V_WT	V_V_WT	22.5675041387833
1	985	5 Dark	V	V	WT	V_V_WT	0.243	26.84	1_V_V_WT	V_V_WT	22.5307193662304
1	986	5 Dark	V	V	WT	V_V_WT	0.393	26.57	1_V_V_WT	V_V_WT	22.4953495588385
1	987	5 Dark	V	V	WT	V_V_WT	0.486	25.913	1_V_V_WT	V_V_WT	22.4614534442892
1	988	5 Dark	V	V	WT	V_V_WT	0.583	25.132	1_V_V_WT	V_V_WT	22.4290847265076
1	989	5 Dark	V	V	WT	V_V_WT	0.559	25.248	1_V_V_WT	V_V_WT	22.3982866094047
1	990	5 Dark	V	V	WT	V_V_WT	0.753	24.928	1_V_V_WT	V_V_WT	22.3690969041966
1	991	5 Dark	V	V	WT	V_V_WT	0.143	24.64	1_V_V_WT	V_V_WT	22.3415395482152
1	992	5 Dark	V	V	WT	V_V_WT	0.508	24.366	1_V_V_WT	V_V_WT	22.3156216715539
1	993	5 Dark	V	V	WT	V_V_WT	0.222	24.286	1_V_V_WT	V_V_WT	22.2913363182562
1	994	5 Dark	V	V	WT	V_V_WT	0.523	24.437	1_V_V_WT	V_V_WT	22.2686709275433
1	995	5 Dark	V	V	WT	V_V_WT	0.529	24.455	1_V_V_WT	V_V_WT	22.2475990662139
1	996	5 Dark	V	V	WT	V_V_WT	0.231	24.133	1_V_V_WT	V_V_WT	22.2280779138723
1	997	5 Dark	V	V	WT	V_V_WT	0.425	24.053	1_V_V_WT	V_V_WT	22.2100486836944
1	998	5 Dark	V	V	WT	V_V_WT	0.361	23.906	1_V_V_WT	V_V_WT	22.1934396254031
1	999	5 Dark	V	V	WT	V_V_WT	0.245	23.763	1_V_V_WT	V_V_WT	22.178176413819
1	1000	5 Dark	V	V	WT	V_V_WT	0.607	24.26	1_V_V_WT	V_V_WT	22.1641847237002
1	1001	5 Dark	V	V	WT	V_V_WT	0.33	23.732	1_V_V_WT	V_V_WT	22.1513902299051
1	1002	5 Dark	V	V	WT	V_V_WT	0.349	23.078	1_V_V_WT	V_V_WT	22.1397186073866
1	1003	5 Dark	V	V	WT	V_V_WT	0.272	23.394	1_V_V_WT	V_V_WT	22.1290955309427
1	1004	5 Dark	V	V	WT	V_V_WT	0.813	23.086	1_V_V_WT	V_V_WT	22.1194466752531
1	1005	5 Dark	V	V	WT	V_V_WT	0.263	22.846	1_V_V_WT	V_V_WT	22.1106977153718
1	1006	5 Dark	V	V	WT	V_V_WT	0.531	22.507	1_V_V_WT	V_V_WT	22.1027731430617
1	1007	5 Dark	V	V	WT	V_V_WT	0.489	22.709	1_V_V_WT	V_V_WT	22.0955917230683
1	1008	5 Dark	V	V	WT	V_V_WT	0.231	23.05	1_V_V_WT	V_V_WT	22.0890662490801
1	1009	5 Dark	V	V	WT	V_V_WT	0.446	22.752	1_V_V_WT	V_V_WT	22.0831052896474
1	1010	5 Dark	V	V	WT	V_V_WT	0.177	23.09	1_V_V_WT	V_V_WT	22.0776161677771
1	1011	5 Dark	V	V	WT	V_V_WT	0.083	22.444	1_V_V_WT	V_V_WT	22.0725041923896
1	1012	5 Dark	V	V	WT	V_V_WT	0.217	22.489	1_V_V_WT	V_V_WT	22.0676731017676
1	1013	5 Dark	V	V	WT	V_V_WT	0.169	21.96	1_V_V_WT	V_V_WT	22.0630260878879
1	1014	5 Dark	V	V	WT	V_V_WT	0.179	22.253	1_V_V_WT	V_V_WT	22.0584667702451
1	1015	5 Dark	V	V	WT	V_V_WT	0.376	22.85	1_V_V_WT	V_V_WT	22.0539001121193
1	1016	5 Dark	V	V	WT	V_V_WT	0.125	23.022	1_V_V_WT	V_V_WT	22.0492327739439
1	1017	5 Dark	V	V	WT	V_V_WT	0.171	22.869	1_V_V_WT	V_V_WT	22.044372398911
1	1018	5 Dark	V	V	WT	V_V_WT	0.397	22.286	1_V_V_WT	V_V_WT	22.0392290899489
1	1019	5 Dark	V	V	WT	V_V_WT	0.567	21.913	1_V_V_WT	V_V_WT	22.033713565255
1	1020	5 Dark	V	V	WT	V_V_WT	0.091	21.208	1_V_V_WT	V_V_WT	22.0277365426599
1	1021	5 Dark	V	V	WT	V_V_WT	0.265	21.065	1_V_V_WT	V_V_WT	22.0212096820108
1	1022	5 Dark	V	V	WT	V_V_WT	0.351	20.726	1_V_V_WT	V_V_WT	22.0140484092257
1	1023	5 Dark	V	V	WT	V_V_WT	0.121	20.879	1_V_V_WT	V_V_WT	22.0061701042857
1	1024	5 Dark	V	V	WT	V_V_WT	0.513	20.429	1_V_V_WT	V_V_WT	21.9974972153114
1	1025	5 Dark	V	V	WT	V_V_WT	0.302	20.173	1_V_V_WT	V_V_WT	21.9879583072204
1	1026	5 Dark	V	V	WT	V_V_WT	0	20.119	1_V_V_WT	V_V_WT	21.9774870302792
1	1027	5 Dark	V	V	WT	V_V_WT	0.487	20.056	1_V_V_WT	V_V_WT	21.9660190052076
1	1028	5 Dark	V	V	WT	V_V_WT	0.069	19.814	1_V_V_WT	V_V_WT	21.9534945727144
1	1029	5 Dark	V	V	WT	V_V_WT	0.108	20.078	1_V_V_WT	V_V_WT	21.9398594629577
1	1030	5 Dark	V	V	WT	V_V_WT	0.627	20.02	1_V_V_WT	V_V_WT	21.9250636360908
1	1031	5 Dark	V	V	WT	V_V_WT	0.138	19.972	1_V_V_WT	V_V_WT	21.9090578838162
1	1032	5 Dark	V	V	WT	V_V_WT	0.307	19.92	1_V_V_WT	V_V_WT	21.8917935466363
1	1033	5 Dark	V	V	WT	V_V_WT	0.591	20.285	1_V_V_WT	V_V_WT	21.8732245900674
1	1034	5 Dark	V	V	WT	V_V_WT	0.419	19.536	1_V_V_WT	V_V_WT	21.8533075603759
1	1035	5 Dark	V	V	WT	V_V_WT	0.501	19.532	1_V_V_WT	V_V_WT	21.8320008319361
1	1036	5 Dark	V	V	WT	V_V_WT	0.295	19.107	1_V_V_WT	V_V_WT	21.8092638088586
1	1037	5 Dark	V	V	WT	V_V_WT	0.411	19.305	1_V_V_WT	V_V_WT	21.7850562010216
1	1038	5 Dark	V	V	WT	V_V_WT	0.663	19.357	1_V_V_WT	V_V_WT	21.7593377518447
1	1039	5 Dark	V	V	WT	V_V_WT	0.581	19.331	1_V_V_WT	V_V_WT	21.7320677996374
1	1040	5 Dark	V	V	WT	V_V_WT	0.817	19.563	1_V_V_WT	V_V_WT	21.7032040627368
1	1041	5 Dark	V	V	WT	V_V_WT	0.419	19.627	1_V_V_WT	V_V_WT	21.6727038548187
1	1042	5 Dark	V	V	WT	V_V_WT	0.378	19.94	1_V_V_WT	V_V_WT	21.6405244894014
1	1043	5 Dark	V	V	WT	V_V_WT	0.256	20.095	1_V_V_WT	V_V_WT	21.6066223047468
1	1044	5 Dark	V	V	WT	V_V_WT	0.547	20.315	1_V_V_WT	V_V_WT	21.5709497372795
1	1045	5 Dark	V	V	WT	V_V_WT	0.84	20.453	1_V_V_WT	V_V_WT	21.5334570227252
1	1046	5 Dark	V	V	WT	V_V_WT	0.565	20.413	1_V_V_WT	V_V_WT	21.4940881573709
1	1047	5 Dark	V	V	WT	V_V_WT	0.333	20.659	1_V_V_WT	V_V_WT	21.4527805655259
1	1048	5 Dark	V	V	WT	V_V_WT	0	20.645	1_V_V_WT	V_V_WT	21.4094688111593
1	1049	5 Dark	V	V	WT	V_V_WT	0.186	20.286	1_V_V_WT	V_V_WT	21.3640797659499
1	1050	5 Dark	V	V	WT	V_V_WT	0.048	20.534	1_V_V_WT	V_V_WT	21.3165323881961
1	1051	5 Dark	V	V	WT	V_V_WT	0	20.834	1_V_V_WT	V_V_WT	21.2667423379317
1	1052	5 Dark	V	V	WT	V_V_WT	0.169	20.582	1_V_V_WT	V_V_WT	21.2146184728754
1	1053	5 Dark	V	V	WT	V_V_WT	0.375	20.924	1_V_V_WT	V_V_WT	21.1600662099519
1	1054	5 Dark	V	V	WT	V_V_WT	0.073	20.69	1_V_V_WT	V_V_WT	21.1029840057392
1	1055	5 Dark	V	V	WT	V_V_WT	0.273	21.246	1_V_V_WT	V_V_WT	21.043266865572
1	1056	5 Dark	V	V	WT	V_V_WT	0.177	21.476	1_V_V_WT	V_V_WT	20.980801276961
1	1057	5 Dark	V	V	WT	V_V_WT	0.362	21.499	1_V_V_WT	V_V_WT	20.9154637176125
1	1058	5 Dark	V	V	WT	V_V_WT	0.119	21.577	1_V_V_WT	V_V_WT	20.847122540913
1	1059	5 Dark	V	V	WT	V_V_WT	0.509	21.732	1_V_V_WT	V_V_WT	20.7756430411314
1	1060	5 Dark	V	V	WT	V_V_WT	0.549	21.748	1_V_V_WT	V_V_WT	20.7008847286723
1	1061	5 Dark	V	V	WT	V_V_WT	0.282	21.684	1_V_V_WT	V_V_WT	20.622704455173
1	1062	5 Dark	V	V	WT	V_V_WT	0.297	21.555	1_V_V_WT	V_V_WT	20.5409542203219
1	1063	5 Dark	V	V	WT	V_V_WT	0.637	21.285	1_V_V_WT	V_V_WT	20.4554848107999
1	1064	5 Dark	V	V	WT	V_V_WT	0.064	21.137	1_V_V_WT	V_V_WT	20.3661462600848
1	1065	5 Dark	V	V	WT	V_V_WT	0.259	20.963	1_V_V_WT	V_V_WT	20.2727855902457
1	1066	5 Dark	V	V	WT	V_V_WT	0.106	21.017	1_V_V_WT	V_V_WT	20.1752486876752
1	1067	5 Dark	V	V	WT	V_V_WT	0.687	20.683	1_V_V_WT	V_V_WT	20.0733799086316
1	1068	5 Dark	V	V	WT	V_V_WT	0.283	20.02	1_V_V_WT	V_V_WT	19.967023226883
1	1069	5 Dark	V	V	WT	V_V_WT	0.42	19.633	1_V_V_WT	V_V_WT	19.8560228643695
1	1070	5 Dark	V	V	WT	V_V_WT	0.409	19.471	1_V_V_WT	V_V_WT	19.7402245097379
1	1071	5 Dark	V	V	WT	V_V_WT	0.147	19.469	1_V_V_WT	V_V_WT	19.6194767008339
1	1072	5 Dark	V	V	WT	V_V_WT	0.53	19.422	1_V_V_WT	V_V_WT	19.493632211672
1	1073	5 Dark	V	V	WT	V_V_WT	0.324	19.166	1_V_V_WT	V_V_WT	19.3625494664417
1	1074	5 Dark	V	V	WT	V_V_WT	0.399	19.196	1_V_V_WT	V_V_WT	19.2260939719151
1	1075	5 Dark	V	V	WT	V_V_WT	0.514	18.569	1_V_V_WT	V_V_WT	19.0841397590389
1	1076	5 Dark	V	V	WT	V_V_WT	0.085	18.316	1_V_V_WT	V_V_WT	18.9365708280846
1	1077	5 Dark	V	V	WT	V_V_WT	0.417	18.132	1_V_V_WT	V_V_WT	18.7832825853094
1	1078	5 Dark	V	V	WT	V_V_WT	0.383	18.345	1_V_V_WT	V_V_WT	18.6241808939434
1	1079	5 Dark	V	V	WT	V_V_WT	0.208	18.314	1_V_V_WT	V_V_WT	18.4591763566024
1	1080	5 Dark	V	V	WT	V_V_WT	0.339	18.769	1_V_V_WT	V_V_WT	18.2881927999205
1	1081	5 Dark	V	V	WT	V_V_WT	0.565	18.769	1_V_V_WT	V_V_WT	18.1111679400567
1	1082	5 Dark	V	V	WT	V_V_WT	0.099	18.6	1_V_V_WT	V_V_WT	17.9280455558409
1	1083	5 Dark	V	V	WT	V_V_WT	0.463	18.744	1_V_V_WT	V_V_WT	17.7387858247276
1	1084	5 Dark	V	V	WT	V_V_WT	0.279	19.415	1_V_V_WT	V_V_WT	17.5433659055634
1	1085	5 Dark	V	V	WT	V_V_WT	0.858	19.554	1_V_V_WT	V_V_WT	17.3417663923651
1	1086	5 Dark	V	V	WT	V_V_WT	0.23	19.883	1_V_V_WT	V_V_WT	17.133971824723
1	1087	5 Dark	V	V	WT	V_V_WT	0.51	19.728	1_V_V_WT	V_V_WT	16.9199825238943
1	1088	5 Dark	V	V	WT	V_V_WT	0.147	19.609	1_V_V_WT	V_V_WT	16.6998069705848
1	1089	5 Dark	V	V	WT	V_V_WT	0.263	19.481	1_V_V_WT	V_V_WT	16.4734748260363
1	1090	5 Dark	V	V	WT	V_V_WT	0.643	19.246	1_V_V_WT	V_V_WT	16.2410416780742
1	1091	5 Dark	V	V	WT	V_V_WT	0.074	19.19	1_V_V_WT	V_V_WT	16.0025895950895
1	1092	5 Dark	V	V	WT	V_V_WT	0.178	19.057	1_V_V_WT	V_V_WT	15.75822302521
1	1093	5 Dark	V	V	WT	V_V_WT	0.321	18.548	1_V_V_WT	V_V_WT	15.508055489236
1	1094	5 Dark	V	V	WT	V_V_WT	0.271	18.484	1_V_V_WT	V_V_WT	15.2522234361735
1	1095	5 Dark	V	V	WT	V_V_WT	0.327	18.225	1_V_V_WT	V_V_WT	14.990890886693
1	1096	5 Dark	V	V	WT	V_V_WT	0.349	18.119	1_V_V_WT	V_V_WT	14.7242494095966
1	1097	5 Dark	V	V	WT	V_V_WT	0.077	17.432	1_V_V_WT	V_V_WT	14.4525179761395
1	1098	5 Dark	V	V	WT	V_V_WT	0	17.149	1_V_V_WT	V_V_WT	14.1759382308627
1	1099	5 Dark	V	V	WT	V_V_WT	0.194	16.729	1_V_V_WT	V_V_WT	13.8947607188976
1	1100	5 Dark	V	V	WT	V_V_WT	0.655	16.32	1_V_V_WT	V_V_WT	13.6092534844377
1	1101	5 Dark	V	V	WT	V_V_WT	0.417	16.173	1_V_V_WT	V_V_WT	13.3196889469159
1	1102	5 Dark	V	V	WT	V_V_WT	0.331	15.643	1_V_V_WT	V_V_WT	13.0263435238921
1	1103	5 Dark	V	V	WT	V_V_WT	0	15.37	1_V_V_WT	V_V_WT	12.7295096275148
1	1104	5 Dark	V	V	WT	V_V_WT	0.577	14.971	1_V_V_WT	V_V_WT	12.4294836684993
1	1105	5 Dark	V	V	WT	V_V_WT	0.213	14.457	1_V_V_WT	V_V_WT	12.1265655080973
1	1106	5 Dark	V	V	WT	V_V_WT	0.312	14.372	1_V_V_WT	V_V_WT	11.8210688100754
1	1107	5 Dark	V	V	WT	V_V_WT	0.149	13.955	1_V_V_WT	V_V_WT	11.5133136850845
1	1108	5 Dark	V	V	WT	V_V_WT	0.213	13.572	1_V_V_WT	V_V_WT	11.2036349726201
1	1109	5 Dark	V	V	WT	V_V_WT	0.155	13.364	1_V_V_WT	V_V_WT	10.8923839610976
1	1110	5 Dark	V	V	WT	V_V_WT	0.503	13.025	1_V_V_WT	V_V_WT	10.5799267820895
1	1111	5 Dark	V	V	WT	V_V_WT	0	12.46	1_V_V_WT	V_V_WT	10.2666408193203
1	1112	5 Dark	V	V	WT	V_V_WT	0	12.361	1_V_V_WT	V_V_WT	9.95290724056915
1	1113	6 Light	V	V	WT	V_V_WT	0.519	11.898	1_V_V_WT	V_V_WT	9.63911357276065
1	1114	6 Light	V	V	WT	V_V_WT	0.744	11.619	1_V_V_WT	V_V_WT	9.32564987456339
1	1115	6 Light	V	V	WT	V_V_WT	0.412	10.761	1_V_V_WT	V_V_WT	9.01290997217157
1	1116	6 Light	V	V	WT	V_V_WT	0.506	10.531	1_V_V_WT	V_V_WT	8.7012886336286
1	1117	6 Light	V	V	WT	V_V_WT	0.207	10.021	1_V_V_WT	V_V_WT	8.39118062676786
1	1118	6 Light	V	V	WT	V_V_WT	0	9.874	1_V_V_WT	V_V_WT	8.08298027997967
1	1119	6 Light	V	V	WT	V_V_WT	0.381	9.611	1_V_V_WT	V_V_WT	7.77707936709364
1	1120	6 Light	V	V	WT	V_V_WT	0.314	8.968	1_V_V_WT	V_V_WT	7.47386489587533
1	1121	6 Light	V	V	WT	V_V_WT	0.226	8.894	1_V_V_WT	V_V_WT	7.1737169807547
1	1122	6 Light	V	V	WT	V_V_WT	0.164	8.716	1_V_V_WT	V_V_WT	6.87700672370684
1	1123	6 Light	V	V	WT	V_V_WT	0.128	8.395	1_V_V_WT	V_V_WT	6.58409631244748
1	1124	6 Light	V	V	WT	V_V_WT	0	8.124	1_V_V_WT	V_V_WT	6.29534608154022
1	1125	6 Light	V	V	WT	V_V_WT	0	7.797	1_V_V_WT	V_V_WT	6.01111636570666
1	1126	6 Light	V	V	WT	V_V_WT	0	7.448	1_V_V_WT	V_V_WT	5.73176749958984
1	1127	6 Light	V	V	WT	V_V_WT	0	7.371	1_V_V_WT	V_V_WT	5.45765632450164
1	1128	6 Light	V	V	WT	V_V_WT	0	7.371	1_V_V_WT	V_V_WT	5.18912570750762
1	1129	6 Light	V	V	WT	V_V_WT	0	7.177	1_V_V_WT	V_V_WT	4.92651095903727
1	1130	6 Light	V	V	WT	V_V_WT	0	6.522	1_V_V_WT	V_V_WT	4.67012681658943
1	1131	6 Light	V	V	WT	V_V_WT	0	6.105	1_V_V_WT	V_V_WT	4.42026210650546
1	1132	6 Light	V	V	WT	V_V_WT	0	5.774	1_V_V_WT	V_V_WT	4.17717831158763
1	1133	6 Light	V	V	WT	V_V_WT	0.051	5.774	1_V_V_WT	V_V_WT	3.94111323845095
1	1134	6 Light	V	V	WT	V_V_WT	0	5.197	1_V_V_WT	V_V_WT	3.7122999153873
1	1135	6 Light	V	V	WT	V_V_WT	0	4.984	1_V_V_WT	V_V_WT	3.49096607916749
1	1136	6 Light	V	V	WT	V_V_WT	0	4.672	1_V_V_WT	V_V_WT	3.2773128926112
1	1137	6 Light	V	V	WT	V_V_WT	0	4.523	1_V_V_WT	V_V_WT	3.07151458718128
1	1138	6 Light	V	V	WT	V_V_WT	0	4.31	1_V_V_WT	V_V_WT	2.87373441931588
1	1139	6 Light	V	V	WT	V_V_WT	0	4.155	1_V_V_WT	V_V_WT	2.68410779089238
1	1140	6 Light	V	V	WT	V_V_WT	0	3.652	1_V_V_WT	V_V_WT	2.50273654802087
1	1141	6 Light	V	V	WT	V_V_WT	0	3.652	1_V_V_WT	V_V_WT	2.32968896346309
1	1142	6 Light	V	V	WT	V_V_WT	0	3.652	1_V_V_WT	V_V_WT	2.16500541593421
1	1143	6 Light	V	V	WT	V_V_WT	0	3.133	1_V_V_WT	V_V_WT	2.00871528396016
1	1144	6 Light	V	V	WT	V_V_WT	0	2.389	1_V_V_WT	V_V_WT	1.86082092987864
1	1145	6 Light	V	V	WT	V_V_WT	0	1.977	1_V_V_WT	V_V_WT	1.72129289520042
1	1146	6 Light	V	V	WT	V_V_WT	0	1.471	1_V_V_WT	V_V_WT	1.59007078925498
1	1147	6 Light	V	V	WT	V_V_WT	0	1.264	1_V_V_WT	V_V_WT	1.46706435070194
1	1148	6 Light	V	V	WT	V_V_WT	0	1.264	1_V_V_WT	V_V_WT	1.35215922202279
1	1149	6 Light	V	V	WT	V_V_WT	0	0.883	1_V_V_WT	V_V_WT	1.24523626727447
1	1150	6 Light	V	V	WT	V_V_WT	0	0.569	1_V_V_WT	V_V_WT	1.14617233895088
1	1151	6 Light	V	V	WT	V_V_WT	0	0.343	1_V_V_WT	V_V_WT	1.05482453076181
1	1152	6 Light	V	V	WT	V_V_WT	0	0.179	1_V_V_WT	V_V_WT	0.971027687983505
1	1153	6 Light	V	V	WT	V_V_WT	0	0.051	1_V_V_WT	V_V_WT	0.894596325344458
1	1154	6 Light	V	V	WT	V_V_WT	0	0.051	1_V_V_WT	V_V_WT	0.825329350634111
1	1155	6 Light	V	V	WT	V_V_WT	0	0.051	1_V_V_WT	V_V_WT	0.763022617597645
1	1156	6 Light	V	V	WT	V_V_WT	0	0.051	1_V_V_WT	V_V_WT	0.70747197980301
1	1157	6 Light	V	V	WT	V_V_WT	0	0.051	1_V_V_WT	V_V_WT	0.658473291039873
1	1158	6 Light	V	V	WT	V_V_WT	0	0.051	1_V_V_WT	V_V_WT	0.615821211871702
1	1159	6 Light	V	V	WT	V_V_WT	0	0.051	1_V_V_WT	V_V_WT	0.579304826202394
1	1160	6 Light	V	V	WT	V_V_WT	0	0.051	1_V_V_WT	V_V_WT	0.548708393022689
1	1161	6 Light	V	V	WT	V_V_WT	0	0.102	1_V_V_WT	V_V_WT	0.523813706921214
1	1162	6 Light	V	V	WT	V_V_WT	0	0.102	1_V_V_WT	V_V_WT	0.504402146867428
1	1163	6 Light	V	V	WT	V_V_WT	0	0.051	1_V_V_WT	V_V_WT	0.490255091982893
1	1164	6 Light	V	V	WT	V_V_WT	0	0.051	1_V_V_WT	V_V_WT	0.481155005287637
1	1165	6 Light	V	V	WT	V_V_WT	0	0.051	1_V_V_WT	V_V_WT	0.476888686383853
1	1166	6 Light	V	V	WT	V_V_WT	0	0.051	1_V_V_WT	V_V_WT	0.477245782396202
1	1167	6 Light	V	V	WT	V_V_WT	0	0.051	1_V_V_WT	V_V_WT	0.482025072506438
1	1168	6 Light	V	V	WT	V_V_WT	0	0.051	1_V_V_WT	V_V_WT	0.491037778272361
1	1169	6 Light	V	V	WT	V_V_WT	0	0.051	1_V_V_WT	V_V_WT	0.504109318679489
1	1170	6 Light	V	V	WT	V_V_WT	0	0.051	1_V_V_WT	V_V_WT	0.521080928778788
1	1171	6 Light	V	V	WT	V_V_WT	0	0.051	1_V_V_WT	V_V_WT	0.541808026837039
1	1172	6 Light	V	V	WT	V_V_WT	0	0.051	1_V_V_WT	V_V_WT	0.566148916836871
1	1173	6 Light	V	V	WT	V_V_WT	0	0.051	1_V_V_WT	V_V_WT	0.59396536455825
1	1174	6 Light	V	V	WT	V_V_WT	0	0.051	1_V_V_WT	V_V_WT	0.625132982672446
1	1175	6 Light	V	V	WT	V_V_WT	0	0.051	1_V_V_WT	V_V_WT	0.659534546008719
1	1176	6 Light	V	V	WT	V_V_WT	0	0.051	1_V_V_WT	V_V_WT	0.697071402395474
1	1177	6 Light	V	V	WT	V_V_WT	0	0.051	1_V_V_WT	V_V_WT	0.737663690929927
1	1178	6 Light	V	V	WT	V_V_WT	0	0.051	1_V_V_WT	V_V_WT	0.781235323484545
1	1179	6 Light	V	V	WT	V_V_WT	0	0.051	1_V_V_WT	V_V_WT	0.827714012571245
1	1180	6 Light	V	V	WT	V_V_WT	0	0.051	1_V_V_WT	V_V_WT	0.877046419714016
1	1181	6 Light	V	V	WT	V_V_WT	0	0.051	1_V_V_WT	V_V_WT	0.929197992620929
1	1182	6 Light	V	V	WT	V_V_WT	0	0.051	1_V_V_WT	V_V_WT	0.984141470085387
1	1183	6 Light	V	V	WT	V_V_WT	0	0.051	1_V_V_WT	V_V_WT	1.04186716750048
1	1184	6 Light	V	V	WT	V_V_WT	0	0.051	1_V_V_WT	V_V_WT	1.10238576329861
1	1185	6 Light	V	V	WT	V_V_WT	0	0.051	1_V_V_WT	V_V_WT	1.16572423005032
1	1186	6 Light	V	V	WT	V_V_WT	0	0.051	1_V_V_WT	V_V_WT	1.23191276432131
1	1187	6 Light	V	V	WT	V_V_WT	0	0.051	1_V_V_WT	V_V_WT	1.30098156249871
1	1188	6 Light	V	V	WT	V_V_WT	0	0.051	1_V_V_WT	V_V_WT	1.37296309479828
1	1189	6 Light	V	V	WT	V_V_WT	0	0.051	1_V_V_WT	V_V_WT	1.44789892576118
1	1190	6 Light	V	V	WT	V_V_WT	0	0.051	1_V_V_WT	V_V_WT	1.52583456771546
1	1191	6 Light	V	V	WT	V_V_WT	0.051	0.051	1_V_V_WT	V_V_WT	1.60682358082985
1	1192	6 Light	V	V	WT	V_V_WT	0	0.051	1_V_V_WT	V_V_WT	1.69092761745475
1	1193	6 Light	V	V	WT	V_V_WT	0	0.051	1_V_V_WT	V_V_WT	1.77821440749957
1	1194	6 Light	V	V	WT	V_V_WT	0	0.051	1_V_V_WT	V_V_WT	1.86875536846759
1	1195	6 Light	V	V	WT	V_V_WT	0	0.287	1_V_V_WT	V_V_WT	1.96262254106429
1	1196	6 Light	V	V	WT	V_V_WT	0	0.464	1_V_V_WT	V_V_WT	2.05988738190982
1	1197	6 Light	V	V	WT	V_V_WT	0	0.464	1_V_V_WT	V_V_WT	2.16061891357971
1	1198	6 Light	V	V	WT	V_V_WT	0	0.849	1_V_V_WT	V_V_WT	2.26488156534614
1	1199	6 Light	V	V	WT	V_V_WT	0	0.849	1_V_V_WT	V_V_WT	2.37273303353276
1	1200	6 Light	V	V	WT	V_V_WT	0	1.023	1_V_V_WT	V_V_WT	2.48422217632957
1	1201	6 Light	V	V	WT	V_V_WT	0	1.092	1_V_V_WT	V_V_WT	2.59938696146813
1	1202	6 Light	V	V	WT	V_V_WT	0	1.399	1_V_V_WT	V_V_WT	2.71825494473505
1	1203	6 Light	V	V	WT	V_V_WT	0	1.47	1_V_V_WT	V_V_WT	2.84085153316199
1	1204	6 Light	V	V	WT	V_V_WT	0	1.755	1_V_V_WT	V_V_WT	2.96720213387362
1	1205	6 Light	V	V	WT	V_V_WT	0	1.755	1_V_V_WT	V_V_WT	3.09732882947662
1	1206	6 Light	V	V	WT	V_V_WT	0	1.991	1_V_V_WT	V_V_WT	3.2312368340139
1	1207	6 Light	V	V	WT	V_V_WT	0	2.174	1_V_V_WT	V_V_WT	3.3689099602856
1	1208	6 Light	V	V	WT	V_V_WT	0	2.536	1_V_V_WT	V_V_WT	3.51031327375063
1	1209	6 Light	V	V	WT	V_V_WT	0	2.7	1_V_V_WT	V_V_WT	3.65540804587008
1	1210	6 Light	V	V	WT	V_V_WT	0	3.105	1_V_V_WT	V_V_WT	3.80415123121588
1	1211	6 Light	V	V	WT	V_V_WT	0	3.443	1_V_V_WT	V_V_WT	3.95648251677745
1	1212	6 Light	V	V	WT	V_V_WT	0	3.734	1_V_V_WT	V_V_WT	4.11233273878655
1	1213	6 Light	V	V	WT	V_V_WT	0	3.734	1_V_V_WT	V_V_WT	4.2716145981302
1	1214	6 Light	V	V	WT	V_V_WT	0	4.002	1_V_V_WT	V_V_WT	4.43423626144214
1	1215	6 Light	V	V	WT	V_V_WT	0	4.086	1_V_V_WT	V_V_WT	4.6001012423036
1	1216	6 Light	V	V	WT	V_V_WT	0	4.138	1_V_V_WT	V_V_WT	4.76908980189296
1	1217	6 Light	V	V	WT	V_V_WT	0	4.495	1_V_V_WT	V_V_WT	4.94105439819608
1	1218	6 Light	V	V	WT	V_V_WT	0	4.64	1_V_V_WT	V_V_WT	5.11582446573654
1	1219	6 Light	V	V	WT	V_V_WT	0	4.712	1_V_V_WT	V_V_WT	5.29322484246663
1	1220	6 Light	V	V	WT	V_V_WT	0	4.712	1_V_V_WT	V_V_WT	5.47308036670718
1	1221	6 Light	V	V	WT	V_V_WT	0	5	1_V_V_WT	V_V_WT	5.65521587644057
1	1222	6 Light	V	V	WT	V_V_WT	0	5.077	1_V_V_WT	V_V_WT	5.83945620984661
1	1223	6 Light	V	V	WT	V_V_WT	0	5.39	1_V_V_WT	V_V_WT	6.02562620496099
1	1224	6 Light	V	V	WT	V_V_WT	0	5.445	1_V_V_WT	V_V_WT	6.21355070004782
1	1225	7 Dark	V	V	WT	V_V_WT	0.236	6.194	1_V_V_WT	V_V_WT	6.40305453293139
1	1226	7 Dark	V	V	WT	V_V_WT	0.177	6.194	1_V_V_WT	V_V_WT	6.59396254202771
1	1227	7 Dark	V	V	WT	V_V_WT	0	6.423	1_V_V_WT	V_V_WT	6.78609956525478
1	1228	7 Dark	V	V	WT	V_V_WT	0.385	6.598	1_V_V_WT	V_V_WT	6.97929044078117
1	1229	7 Dark	V	V	WT	V_V_WT	0	6.696	1_V_V_WT	V_V_WT	7.17336000671439
1	1230	7 Dark	V	V	WT	V_V_WT	0.174	7.087	1_V_V_WT	V_V_WT	7.36813310120468
1	1231	7 Dark	V	V	WT	V_V_WT	0.069	7.087	1_V_V_WT	V_V_WT	7.56343456234881
1	1232	7 Dark	V	V	WT	V_V_WT	0.307	7.388	1_V_V_WT	V_V_WT	7.75908922821834
1	1233	7 Dark	V	V	WT	V_V_WT	0.071	7.388	1_V_V_WT	V_V_WT	7.95492057349232
1	1234	7 Dark	V	V	WT	V_V_WT	0.285	7.645	1_V_V_WT	V_V_WT	8.15074554476139
1	1235	7 Dark	V	V	WT	V_V_WT	0	8.388	1_V_V_WT	V_V_WT	8.34637464246744
1	1236	7 Dark	V	V	WT	V_V_WT	0.236	8.388	1_V_V_WT	V_V_WT	8.54161415514802
1	1237	7 Dark	V	V	WT	V_V_WT	0.183	8.463	1_V_V_WT	V_V_WT	8.73626958704125
1	1238	7 Dark	V	V	WT	V_V_WT	0.362	8.548	1_V_V_WT	V_V_WT	8.93014644264455
1	1239	7 Dark	V	V	WT	V_V_WT	0.164	8.548	1_V_V_WT	V_V_WT	9.12305058537125
1	1240	7 Dark	V	V	WT	V_V_WT	0.405	8.731	1_V_V_WT	V_V_WT	9.31478931569989
1	1241	7 Dark	V	V	WT	V_V_WT	0.338	8.731	1_V_V_WT	V_V_WT	9.50517119082395
1	1242	7 Dark	V	V	WT	V_V_WT	0.291	8.979	1_V_V_WT	V_V_WT	9.69400835865413
1	1243	7 Dark	V	V	WT	V_V_WT	0	9.169	1_V_V_WT	V_V_WT	9.88111386431514
1	1244	7 Dark	V	V	WT	V_V_WT	0.268	9.437	1_V_V_WT	V_V_WT	10.0663007533105
1	1245	7 Dark	V	V	WT	V_V_WT	0.084	9.572	1_V_V_WT	V_V_WT	10.2493839160355
1	1246	7 Dark	V	V	WT	V_V_WT	0.052	9.572	1_V_V_WT	V_V_WT	10.430187670403
1	1247	7 Dark	V	V	WT	V_V_WT	0.357	9.625	1_V_V_WT	V_V_WT	10.6085485971243
1	1248	7 Dark	V	V	WT	V_V_WT	0.145	9.625	1_V_V_WT	V_V_WT	10.7843166462088
1	1249	7 Dark	V	V	WT	V_V_WT	0.072	9.926	1_V_V_WT	V_V_WT	10.9573561356037
1	1250	7 Dark	V	V	WT	V_V_WT	0	10.004	1_V_V_WT	V_V_WT	11.127546636986
1	1251	7 Dark	V	V	WT	V_V_WT	0.339	10.049	1_V_V_WT	V_V_WT	11.2947809632793
1	1252	7 Dark	V	V	WT	V_V_WT	0.077	10.229	1_V_V_WT	V_V_WT	11.4589546012383
1	1253	7 Dark	V	V	WT	V_V_WT	0.313	10.229	1_V_V_WT	V_V_WT	11.6199659760002
1	1254	7 Dark	V	V	WT	V_V_WT	0.055	10.435	1_V_V_WT	V_V_WT	11.7777252663891
1	1255	7 Dark	V	V	WT	V_V_WT	0.749	10.534	1_V_V_WT	V_V_WT	11.9321486026111
1	1256	7 Dark	V	V	WT	V_V_WT	0	10.568	1_V_V_WT	V_V_WT	12.0831671846488
1	1257	7 Dark	V	V	WT	V_V_WT	0.229	10.707	1_V_V_WT	V_V_WT	12.2307303075179
1	1258	7 Dark	V	V	WT	V_V_WT	0.175	10.457	1_V_V_WT	V_V_WT	12.374805278344
1	1259	7 Dark	V	V	WT	V_V_WT	0.098	10.638	1_V_V_WT	V_V_WT	12.5153772159157
1	1260	7 Dark	V	V	WT	V_V_WT	0.391	10.464	1_V_V_WT	V_V_WT	12.6524487347134
1	1261	7 Dark	V	V	WT	V_V_WT	0	10.507	1_V_V_WT	V_V_WT	12.7860395191233
1	1262	7 Dark	V	V	WT	V_V_WT	0.301	10.2	1_V_V_WT	V_V_WT	12.9161831395831
1	1263	7 Dark	V	V	WT	V_V_WT	0	10.446	1_V_V_WT	V_V_WT	13.0429184609388
1	1264	7 Dark	V	V	WT	V_V_WT	0.257	10.352	1_V_V_WT	V_V_WT	13.1662944883862
1	1265	7 Dark	V	V	WT	V_V_WT	0.743	10.435	1_V_V_WT	V_V_WT	13.2863650180079
1	1266	7 Dark	V	V	WT	V_V_WT	0	10.303	1_V_V_WT	V_V_WT	13.4031949696985
1	1267	7 Dark	V	V	WT	V_V_WT	0.075	10.231	1_V_V_WT	V_V_WT	13.5168618493954
1	1268	7 Dark	V	V	WT	V_V_WT	0.085	9.869	1_V_V_WT	V_V_WT	13.6274529958799
1	1269	7 Dark	V	V	WT	V_V_WT	0	9.899	1_V_V_WT	V_V_WT	13.735059259476
1	1270	7 Dark	V	V	WT	V_V_WT	0.183	9.494	1_V_V_WT	V_V_WT	13.839777804071
1	1271	7 Dark	V	V	WT	V_V_WT	0	9.191	1_V_V_WT	V_V_WT	13.9417073722786
1	1272	7 Dark	V	V	WT	V_V_WT	0.248	9.356	1_V_V_WT	V_V_WT	14.0409477196702
1	1273	7 Dark	V	V	WT	V_V_WT	0.19	9.623	1_V_V_WT	V_V_WT	14.1376034753639
1	1274	7 Dark	V	V	WT	V_V_WT	0.268	9.424	1_V_V_WT	V_V_WT	14.2317841997873
1	1275	7 Dark	V	V	WT	V_V_WT	0.135	9.451	1_V_V_WT	V_V_WT	14.3236032448543
1	1276	7 Dark	V	V	WT	V_V_WT	0	9.432	1_V_V_WT	V_V_WT	14.413176368811
1	1277	7 Dark	V	V	WT	V_V_WT	0.053	9.075	1_V_V_WT	V_V_WT	14.5006198549616
1	1278	7 Dark	V	V	WT	V_V_WT	0	9.121	1_V_V_WT	V_V_WT	14.5860502184255
1	1279	7 Dark	V	V	WT	V_V_WT	0.301	9.457	1_V_V_WT	V_V_WT	14.6695834328024
1	1280	7 Dark	V	V	WT	V_V_WT	0.078	9.872	1_V_V_WT	V_V_WT	14.7513339385301
1	1281	7 Dark	V	V	WT	V_V_WT	0.045	9.594	1_V_V_WT	V_V_WT	14.8314137037135
1	1282	7 Dark	V	V	WT	V_V_WT	0.18	10.032	1_V_V_WT	V_V_WT	14.9099313389492
1	1283	7 Dark	V	V	WT	V_V_WT	0	9.862	1_V_V_WT	V_V_WT	14.9869912725609
1	1284	7 Dark	V	V	WT	V_V_WT	0.206	9.858	1_V_V_WT	V_V_WT	15.062692988347
1	1285	7 Dark	V	V	WT	V_V_WT	0.335	9.246	1_V_V_WT	V_V_WT	15.137130330765
1	1286	7 Dark	V	V	WT	V_V_WT	0.211	9.275	1_V_V_WT	V_V_WT	15.2103908766841
1	1287	7 Dark	V	V	WT	V_V_WT	0.139	9.295	1_V_V_WT	V_V_WT	15.282556598156
1	1288	7 Dark	V	V	WT	V_V_WT	0.135	9.301	1_V_V_WT	V_V_WT	15.3537083278881
1	1289	7 Dark	V	V	WT	V_V_WT	0.181	9.46	1_V_V_WT	V_V_WT	15.4239255485067
1	1290	7 Dark	V	V	WT	V_V_WT	0	9.478	1_V_V_WT	V_V_WT	15.4932809473111
1	1291	7 Dark	V	V	WT	V_V_WT	0.112	9.694	1_V_V_WT	V_V_WT	15.5618388407186
1	1292	7 Dark	V	V	WT	V_V_WT	0	9.792	1_V_V_WT	V_V_WT	15.6296564153828
1	1293	7 Dark	V	V	WT	V_V_WT	0.317	10.489	1_V_V_WT	V_V_WT	15.6967894248806
1	1294	7 Dark	V	V	WT	V_V_WT	0.191	10.647	1_V_V_WT	V_V_WT	15.7632936228026
1	1295	7 Dark	V	V	WT	V_V_WT	0.083	10.587	1_V_V_WT	V_V_WT	15.8292232883172
1	1296	7 Dark	V	V	WT	V_V_WT	0.104	10.911	1_V_V_WT	V_V_WT	15.894626803152
1	1297	7 Dark	V	V	WT	V_V_WT	0.111	11.195	1_V_V_WT	V_V_WT	15.9595496355832
1	1298	7 Dark	V	V	WT	V_V_WT	0	11.592	1_V_V_WT	V_V_WT	16.0240300899641
1	1299	7 Dark	V	V	WT	V_V_WT	0.194	12.311	1_V_V_WT	V_V_WT	16.0880980253887
1	1300	7 Dark	V	V	WT	V_V_WT	0	12.614	1_V_V_WT	V_V_WT	16.1517750815488
1	1301	7 Dark	V	V	WT	V_V_WT	0.035	13.149	1_V_V_WT	V_V_WT	16.21507494577
1	1302	7 Dark	V	V	WT	V_V_WT	0.456	12.967	1_V_V_WT	V_V_WT	16.2780036584635
1	1303	7 Dark	V	V	WT	V_V_WT	0.267	13.205	1_V_V_WT	V_V_WT	16.3405599522185
1	1304	7 Dark	V	V	WT	V_V_WT	0.069	13.497	1_V_V_WT	V_V_WT	16.402736712777
1	1305	7 Dark	V	V	WT	V_V_WT	0.111	13.362	1_V_V_WT	V_V_WT	16.4645256689743
1	1306	7 Dark	V	V	WT	V_V_WT	0.033	13.77	1_V_V_WT	V_V_WT	16.5259185497824
1	1307	7 Dark	V	V	WT	V_V_WT	0	13.784	1_V_V_WT	V_V_WT	16.5869070837165
1	1308	7 Dark	V	V	WT	V_V_WT	0.191	14.188	1_V_V_WT	V_V_WT	16.6474822050928
1	1309	7 Dark	V	V	WT	V_V_WT	0.408	14.348	1_V_V_WT	V_V_WT	16.707631669073
1	1310	7 Dark	V	V	WT	V_V_WT	0.415	14.574	1_V_V_WT	V_V_WT	16.7673424361321
1	1311	7 Dark	V	V	WT	V_V_WT	0.061	15.08	1_V_V_WT	V_V_WT	16.8266009090364
1	1312	7 Dark	V	V	WT	V_V_WT	0.515	14.978	1_V_V_WT	V_V_WT	16.8853907813732
1	1313	7 Dark	V	V	WT	V_V_WT	0.143	15.362	1_V_V_WT	V_V_WT	16.9436928719971
1	1314	7 Dark	V	V	WT	V_V_WT	0.051	15.433	1_V_V_WT	V_V_WT	17.0014859143464
1	1315	7 Dark	V	V	WT	V_V_WT	0.137	15.409	1_V_V_WT	V_V_WT	17.0587479885729
1	1316	7 Dark	V	V	WT	V_V_WT	0.029	15.754	1_V_V_WT	V_V_WT	17.115455985837
1	1317	7 Dark	V	V	WT	V_V_WT	0.249	15.969	1_V_V_WT	V_V_WT	17.1715857088272
1	1318	7 Dark	V	V	WT	V_V_WT	0.181	16.339	1_V_V_WT	V_V_WT	17.2271123285805
1	1319	7 Dark	V	V	WT	V_V_WT	0.257	16.483	1_V_V_WT	V_V_WT	17.2820109169667
1	1320	7 Dark	V	V	WT	V_V_WT	0.409	16.757	1_V_V_WT	V_V_WT	17.3362566710337
1	1321	7 Dark	V	V	WT	V_V_WT	0.216	16.815	1_V_V_WT	V_V_WT	17.3898252106809
1	1322	7 Dark	V	V	WT	V_V_WT	0.399	17.088	1_V_V_WT	V_V_WT	17.442692725392
1	1323	7 Dark	V	V	WT	V_V_WT	0.697	16.94	1_V_V_WT	V_V_WT	17.4948357488357
1	1324	7 Dark	V	V	WT	V_V_WT	0.415	17.305	1_V_V_WT	V_V_WT	17.5462319513917
1	1325	7 Dark	V	V	WT	V_V_WT	0.683	17.376	1_V_V_WT	V_V_WT	17.5968605590478
1	1326	7 Dark	V	V	WT	V_V_WT	0.324	17.721	1_V_V_WT	V_V_WT	17.6467025720431
1	1327	7 Dark	V	V	WT	V_V_WT	0.359	17.764	1_V_V_WT	V_V_WT	17.6957406009045
1	1328	7 Dark	V	V	WT	V_V_WT	0.482	18.467	1_V_V_WT	V_V_WT	17.7439575843548
1	1329	7 Dark	V	V	WT	V_V_WT	0.719	18.714	1_V_V_WT	V_V_WT	17.7913368604978
1	1330	7 Dark	V	V	WT	V_V_WT	0.486	19.171	1_V_V_WT	V_V_WT	17.8378637776389
1	1331	7 Dark	V	V	WT	V_V_WT	0.535	19.59	1_V_V_WT	V_V_WT	17.8835257401363
1	1332	7 Dark	V	V	WT	V_V_WT	0.066	19.134	1_V_V_WT	V_V_WT	17.9283110003481
1	1333	7 Dark	V	V	WT	V_V_WT	0.428	19.14	1_V_V_WT	V_V_WT	17.9722095442385
1	1334	7 Dark	V	V	WT	V_V_WT	0.56	19.119	1_V_V_WT	V_V_WT	18.0152122294817
1	1335	7 Dark	V	V	WT	V_V_WT	0	19.199	1_V_V_WT	V_V_WT	18.0573121022171
1	1336	7 Dark	V	V	WT	V_V_WT	0.408	19.583	1_V_V_WT	V_V_WT	18.0985048202085
1	1337	7 Dark	V	V	WT	V_V_WT	0.067	19.656	1_V_V_WT	V_V_WT	18.1387886194414
1	1338	7 Dark	V	V	WT	V_V_WT	0.404	19.552	1_V_V_WT	V_V_WT	18.1781642646904
1	1339	7 Dark	V	V	WT	V_V_WT	0.461	19.552	1_V_V_WT	V_V_WT	18.2166349846283
1	1340	7 Dark	V	V	WT	V_V_WT	0.304	19.47	1_V_V_WT	V_V_WT	18.2542063921867
1	1341	7 Dark	V	V	WT	V_V_WT	0.551	19.409	1_V_V_WT	V_V_WT	18.2908863929454
1	1342	7 Dark	V	V	WT	V_V_WT	0.078	19.128	1_V_V_WT	V_V_WT	18.3266850818994
1	1343	7 Dark	V	V	WT	V_V_WT	0.384	19.028	1_V_V_WT	V_V_WT	18.361614304334
1	1344	7 Dark	V	V	WT	V_V_WT	0.277	19.444	1_V_V_WT	V_V_WT	18.3956865562187
1	1345	7 Dark	V	V	WT	V_V_WT	0.311	19.5	1_V_V_WT	V_V_WT	18.428915833339
1	1346	7 Dark	V	V	WT	V_V_WT	0.556	19.566	1_V_V_WT	V_V_WT	18.4613178222718
1	1347	7 Dark	V	V	WT	V_V_WT	0.354	19.704	1_V_V_WT	V_V_WT	18.4929095263304
1	1348	7 Dark	V	V	WT	V_V_WT	0.505	19.735	1_V_V_WT	V_V_WT	18.5237084179145
1	1349	7 Dark	V	V	WT	V_V_WT	0.325	19.926	1_V_V_WT	V_V_WT	18.553732812161
1	1350	7 Dark	V	V	WT	V_V_WT	0.274	19.882	1_V_V_WT	V_V_WT	18.5830013960724
1	1351	7 Dark	V	V	WT	V_V_WT	0.17	19.774	1_V_V_WT	V_V_WT	18.6115336411171
1	1352	7 Dark	V	V	WT	V_V_WT	0.273	19.761	1_V_V_WT	V_V_WT	18.6393497298122
1	1353	7 Dark	V	V	WT	V_V_WT	0.169	19.193	1_V_V_WT	V_V_WT	18.6664699820153
1	1354	7 Dark	V	V	WT	V_V_WT	0.556	19.071	1_V_V_WT	V_V_WT	18.6929147178169
1	1355	7 Dark	V	V	WT	V_V_WT	0.154	18.866	1_V_V_WT	V_V_WT	18.71870430148
1	1356	7 Dark	V	V	WT	V_V_WT	0.449	18.542	1_V_V_WT	V_V_WT	18.7438592977703
1	1357	7 Dark	V	V	WT	V_V_WT	0.154	18.382	1_V_V_WT	V_V_WT	18.7684004096494
1	1358	7 Dark	V	V	WT	V_V_WT	0.703	18.052	1_V_V_WT	V_V_WT	18.7923483722836
1	1359	7 Dark	V	V	WT	V_V_WT	0.441	18.018	1_V_V_WT	V_V_WT	18.815723887489
1	1360	7 Dark	V	V	WT	V_V_WT	0.457	17.593	1_V_V_WT	V_V_WT	18.838547462152
1	1361	7 Dark	V	V	WT	V_V_WT	0.454	17.218	1_V_V_WT	V_V_WT	18.860839287787
1	1362	7 Dark	V	V	WT	V_V_WT	0	17.19	1_V_V_WT	V_V_WT	18.8826191450448
1	1363	7 Dark	V	V	WT	V_V_WT	0.273	17.355	1_V_V_WT	V_V_WT	18.9039063156791
1	1364	7 Dark	V	V	WT	V_V_WT	0.048	17.369	1_V_V_WT	V_V_WT	18.9247196114541
1	1365	7 Dark	V	V	WT	V_V_WT	0.191	17.67	1_V_V_WT	V_V_WT	18.9450776283344
1	1366	7 Dark	V	V	WT	V_V_WT	0.417	17.66	1_V_V_WT	V_V_WT	18.9649984846646
1	1367	7 Dark	V	V	WT	V_V_WT	0.073	17.702	1_V_V_WT	V_V_WT	18.9845000428081
1	1368	7 Dark	V	V	WT	V_V_WT	0.087	17.598	1_V_V_WT	V_V_WT	19.0035994736689
1	1369	7 Dark	V	V	WT	V_V_WT	0.408	17.389	1_V_V_WT	V_V_WT	19.0223132369605
1	1370	7 Dark	V	V	WT	V_V_WT	0.333	17.44	1_V_V_WT	V_V_WT	19.0406574948757
1	1371	7 Dark	V	V	WT	V_V_WT	0	17.158	1_V_V_WT	V_V_WT	19.0586477939957
1	1372	7 Dark	V	V	WT	V_V_WT	0.234	17.356	1_V_V_WT	V_V_WT	19.0762995275609
1	1373	7 Dark	V	V	WT	V_V_WT	0.043	17.102	1_V_V_WT	V_V_WT	19.0936279276472
1	1374	7 Dark	V	V	WT	V_V_WT	0.467	17.21	1_V_V_WT	V_V_WT	19.1106474223112
1	1375	7 Dark	V	V	WT	V_V_WT	0.193	17.136	1_V_V_WT	V_V_WT	19.1273714732381
1	1376	7 Dark	V	V	WT	V_V_WT	0.095	17.027	1_V_V_WT	V_V_WT	19.1438125793778
1	1377	7 Dark	V	V	WT	V_V_WT	0.387	17.04	1_V_V_WT	V_V_WT	19.1599824410784
1	1378	7 Dark	V	V	WT	V_V_WT	0.212	16.904	1_V_V_WT	V_V_WT	19.1758925998591
1	1379	7 Dark	V	V	WT	V_V_WT	0.448	16.757	1_V_V_WT	V_V_WT	19.1915545969912
1	1380	7 Dark	V	V	WT	V_V_WT	0.365	17.034	1_V_V_WT	V_V_WT	19.2069799736557
1	1381	7 Dark	V	V	WT	V_V_WT	0.108	17.259	1_V_V_WT	V_V_WT	19.2221801279475
1	1382	7 Dark	V	V	WT	V_V_WT	0.386	17.869	1_V_V_WT	V_V_WT	19.2371658843117
1	1383	7 Dark	V	V	WT	V_V_WT	0.129	17.859	1_V_V_WT	V_V_WT	19.2519479240986
1	1384	7 Dark	V	V	WT	V_V_WT	0.293	17.959	1_V_V_WT	V_V_WT	19.2665367996044
1	1385	7 Dark	V	V	WT	V_V_WT	0.478	17.992	1_V_V_WT	V_V_WT	19.2809425480682
1	1386	7 Dark	V	V	WT	V_V_WT	0	17.769	1_V_V_WT	V_V_WT	19.2951749595553
1	1387	7 Dark	V	V	WT	V_V_WT	0.199	18.251	1_V_V_WT	V_V_WT	19.3092433509721
1	1388	7 Dark	V	V	WT	V_V_WT	0.152	17.75	1_V_V_WT	V_V_WT	19.3231569211605
1	1389	7 Dark	V	V	WT	V_V_WT	0.685	17.696	1_V_V_WT	V_V_WT	19.3369247662814
1	1390	7 Dark	V	V	WT	V_V_WT	0.061	17.668	1_V_V_WT	V_V_WT	19.3505554755499
1	1391	7 Dark	V	V	WT	V_V_WT	0.16	17.383	1_V_V_WT	V_V_WT	19.3640570537161
1	1392	7 Dark	V	V	WT	V_V_WT	0.038	17.589	1_V_V_WT	V_V_WT	19.3774370378569
1	1393	7 Dark	V	V	WT	V_V_WT	0.593	17.465	1_V_V_WT	V_V_WT	19.3907028727417
1	1394	7 Dark	V	V	WT	V_V_WT	0.574	17.62	1_V_V_WT	V_V_WT	19.4038619236668
1	1395	7 Dark	V	V	WT	V_V_WT	0.301	18.096	1_V_V_WT	V_V_WT	19.4169212381152
1	1396	7 Dark	V	V	WT	V_V_WT	0.398	17.719	1_V_V_WT	V_V_WT	19.4298877119688
1	1397	7 Dark	V	V	WT	V_V_WT	0.109	18.299	1_V_V_WT	V_V_WT	19.4427679523368
1	1398	7 Dark	V	V	WT	V_V_WT	0.3	18.601	1_V_V_WT	V_V_WT	19.4555684938947
1	1399	7 Dark	V	V	WT	V_V_WT	0.252	18.924	1_V_V_WT	V_V_WT	19.4682958715641
1	1400	7 Dark	V	V	WT	V_V_WT	0.355	18.981	1_V_V_WT	V_V_WT	19.4809566200508
1	1401	7 Dark	V	V	WT	V_V_WT	0.269	19.378	1_V_V_WT	V_V_WT	19.4935572743232
1	1402	7 Dark	V	V	WT	V_V_WT	0.276	20.095	1_V_V_WT	V_V_WT	19.5061043102467
1	1403	7 Dark	V	V	WT	V_V_WT	0.13	20.527	1_V_V_WT	V_V_WT	19.5186039679931
1	1404	7 Dark	V	V	WT	V_V_WT	0.385	20.307	1_V_V_WT	V_V_WT	19.5310623712737
1	1405	7 Dark	V	V	WT	V_V_WT	0.237	20.349	1_V_V_WT	V_V_WT	19.5434854143965
1	1406	7 Dark	V	V	WT	V_V_WT	0.447	20.825	1_V_V_WT	V_V_WT	19.5558788762186
1	1407	7 Dark	V	V	WT	V_V_WT	0.367	20.81	1_V_V_WT	V_V_WT	19.5682482480669
1	1408	7 Dark	V	V	WT	V_V_WT	0.369	20.811	1_V_V_WT	V_V_WT	19.5805987312866
1	1409	7 Dark	V	V	WT	V_V_WT	0.178	20.516	1_V_V_WT	V_V_WT	19.59293540909
1	1410	7 Dark	V	V	WT	V_V_WT	0.551	20.354	1_V_V_WT	V_V_WT	19.6052631236935
1	1411	7 Dark	V	V	WT	V_V_WT	0.395	20.437	1_V_V_WT	V_V_WT	19.6175865935933
1	1412	7 Dark	V	V	WT	V_V_WT	0.883	20.277	1_V_V_WT	V_V_WT	19.6299102819874
1	1413	7 Dark	V	V	WT	V_V_WT	0.159	20.327	1_V_V_WT	V_V_WT	19.6422385888621
1	1414	7 Dark	V	V	WT	V_V_WT	0.656	20.08	1_V_V_WT	V_V_WT	19.6545759136788
1	1415	7 Dark	V	V	WT	V_V_WT	0.187	19.893	1_V_V_WT	V_V_WT	19.6669266562341
1	1416	7 Dark	V	V	WT	V_V_WT	0.226	20.43	1_V_V_WT	V_V_WT	19.6792951387442
1	1417	7 Dark	V	V	WT	V_V_WT	0.636	20.559	1_V_V_WT	V_V_WT	19.6916853734417
1	1418	7 Dark	V	V	WT	V_V_WT	0.202	20.797	1_V_V_WT	V_V_WT	19.7041012953242
1	1419	7 Dark	V	V	WT	V_V_WT	0.387	20.731	1_V_V_WT	V_V_WT	19.7165468391261
1	1420	7 Dark	V	V	WT	V_V_WT	0.429	20.793	1_V_V_WT	V_V_WT	19.7290258469428
1	1421	7 Dark	V	V	WT	V_V_WT	0.169	21.47	1_V_V_WT	V_V_WT	19.7415416931142
1	1422	7 Dark	V	V	WT	V_V_WT	0.206	22.166	1_V_V_WT	V_V_WT	19.7540972709108
1	1423	7 Dark	V	V	WT	V_V_WT	0.149	22.158	1_V_V_WT	V_V_WT	19.7666953768438
1	1424	7 Dark	V	V	WT	V_V_WT	0.203	22.04	1_V_V_WT	V_V_WT	19.7793386963154
1	1425	7 Dark	V	V	WT	V_V_WT	0.667	22.082	1_V_V_WT	V_V_WT	19.7920293552908
1	1426	7 Dark	V	V	WT	V_V_WT	0.04	22.302	1_V_V_WT	V_V_WT	19.8047689048682
1	1427	7 Dark	V	V	WT	V_V_WT	0.653	23.144	1_V_V_WT	V_V_WT	19.8175587802634
1	1428	7 Dark	V	V	WT	V_V_WT	0.389	23.163	1_V_V_WT	V_V_WT	19.8304002851274
1	1429	7 Dark	V	V	WT	V_V_WT	0.731	23.3	1_V_V_WT	V_V_WT	19.8432940583428
1	1430	7 Dark	V	V	WT	V_V_WT	0.39	23.36	1_V_V_WT	V_V_WT	19.8562400572718
1	1431	7 Dark	V	V	WT	V_V_WT	0.397	23.45	1_V_V_WT	V_V_WT	19.8692379529074
1	1432	7 Dark	V	V	WT	V_V_WT	0.951	23.846	1_V_V_WT	V_V_WT	19.8822868195979
1	1433	7 Dark	V	V	WT	V_V_WT	0.475	23.716	1_V_V_WT	V_V_WT	19.8953854212203
1	1434	7 Dark	V	V	WT	V_V_WT	0.247	23.84	1_V_V_WT	V_V_WT	19.9085318754266
1	1435	7 Dark	V	V	WT	V_V_WT	0.235	23.787	1_V_V_WT	V_V_WT	19.9217241383526
1	1436	7 Dark	V	V	WT	V_V_WT	0.571	23.504	1_V_V_WT	V_V_WT	19.9349599849348
1	1437	7 Dark	V	V	WT	V_V_WT	0.372	23.514	1_V_V_WT	V_V_WT	19.9482364651187
1	1438	7 Dark	V	V	WT	V_V_WT	0.213	23.305	1_V_V_WT	V_V_WT	19.9615502524153
1	1439	7 Dark	V	V	WT	V_V_WT	0.153	23.416	1_V_V_WT	V_V_WT	19.9748970377987
1	1440	7 Dark	V	V	WT	V_V_WT	0.203	23.174	1_V_V_WT	V_V_WT	19.9882712985497
1	1441	7 Dark	V	V	WT	V_V_WT	0.191	23.236	1_V_V_WT	V_V_WT	20.0016662553532
1	1442	7 Dark	V	V	WT	V_V_WT	0.226	22.386	1_V_V_WT	V_V_WT	20.0150740529039
1	1443	7 Dark	V	V	WT	V_V_WT	0.179	23	1_V_V_WT	V_V_WT	20.028486619063
1	1444	7 Dark	V	V	WT	V_V_WT	0.046	22.661	1_V_V_WT	V_V_WT	20.0418958817164
1	1445	7 Dark	V	V	WT	V_V_WT	0.291	23.064	1_V_V_WT	V_V_WT	20.0552937688886
1	1446	7 Dark	V	V	WT	V_V_WT	0.537	23.209	1_V_V_WT	V_V_WT	20.0686719562371
1	1447	7 Dark	V	V	WT	V_V_WT	0.328	22.902	1_V_V_WT	V_V_WT	20.0820208528624
1	1448	7 Dark	V	V	WT	V_V_WT	0.39	22.891	1_V_V_WT	V_V_WT	20.0953293166997
1	1449	7 Dark	V	V	WT	V_V_WT	0.619	22.767	1_V_V_WT	V_V_WT	20.1085846175464
1	1450	7 Dark	V	V	WT	V_V_WT	0.123	22.755	1_V_V_WT	V_V_WT	20.1217726783631
1	1451	7 Dark	V	V	WT	V_V_WT	0.837	22.719	1_V_V_WT	V_V_WT	20.1348788712673
1	1452	7 Dark	V	V	WT	V_V_WT	0.734	22.788	1_V_V_WT	V_V_WT	20.1478874462915
1	1453	7 Dark	V	V	WT	V_V_WT	0.585	23.241	1_V_V_WT	V_V_WT	20.1607820856505
1	1454	7 Dark	V	V	WT	V_V_WT	0.456	23.188	1_V_V_WT	V_V_WT	20.1735453211279
1	1455	7 Dark	V	V	WT	V_V_WT	0.343	22.982	1_V_V_WT	V_V_WT	20.1861591064842
1	1456	7 Dark	V	V	WT	V_V_WT	0.618	23.453	1_V_V_WT	V_V_WT	20.1986039399931
1	1457	7 Dark	V	V	WT	V_V_WT	0.951	23.311	1_V_V_WT	V_V_WT	20.2108585757348
1	1458	7 Dark	V	V	WT	V_V_WT	0.319	23.402	1_V_V_WT	V_V_WT	20.2229000310827
1	1459	7 Dark	V	V	WT	V_V_WT	0.389	23.154	1_V_V_WT	V_V_WT	20.2347038855902
1	1460	7 Dark	V	V	WT	V_V_WT	0.415	23.125	1_V_V_WT	V_V_WT	20.2462451546226
1	1461	7 Dark	V	V	WT	V_V_WT	0.359	23.63	1_V_V_WT	V_V_WT	20.2574977457418
1	1462	7 Dark	V	V	WT	V_V_WT	0.672	23.351	1_V_V_WT	V_V_WT	20.2684352892903
1	1463	7 Dark	V	V	WT	V_V_WT	0	24.114	1_V_V_WT	V_V_WT	20.2790311674725
1	1464	7 Dark	V	V	WT	V_V_WT	0.509	25.138	1_V_V_WT	V_V_WT	20.2892575329623
1	1465	7 Dark	V	V	WT	V_V_WT	0.184	25.416	1_V_V_WT	V_V_WT	20.2990851305738
1	1466	7 Dark	V	V	WT	V_V_WT	0.164	25.242	1_V_V_WT	V_V_WT	20.3084833913581
1	1467	7 Dark	V	V	WT	V_V_WT	0.377	25.209	1_V_V_WT	V_V_WT	20.3174207212676
1	1468	7 Dark	V	V	WT	V_V_WT	0.16	25.359	1_V_V_WT	V_V_WT	20.325865324658
1	1469	7 Dark	V	V	WT	V_V_WT	0.289	25.423	1_V_V_WT	V_V_WT	20.333785272456
1	1470	7 Dark	V	V	WT	V_V_WT	0.309	25.316	1_V_V_WT	V_V_WT	20.3411479936024
1	1471	7 Dark	V	V	WT	V_V_WT	0.457	25.606	1_V_V_WT	V_V_WT	20.3479202807656
1	1472	7 Dark	V	V	WT	V_V_WT	0.033	26.351	1_V_V_WT	V_V_WT	20.3540684680628
1	1473	7 Dark	V	V	WT	V_V_WT	0.773	27.233	1_V_V_WT	V_V_WT	20.359558623052
1	1474	7 Dark	V	V	WT	V_V_WT	0.317	27.48	1_V_V_WT	V_V_WT	20.3643567266686
1	1475	7 Dark	V	V	WT	V_V_WT	0.59	27.675	1_V_V_WT	V_V_WT	20.3684287491175
1	1476	7 Dark	V	V	WT	V_V_WT	0.371	27.387	1_V_V_WT	V_V_WT	20.3717406609642
1	1477	7 Dark	V	V	WT	V_V_WT	0.329	27.185	1_V_V_WT	V_V_WT	20.3742584324083
1	1478	7 Dark	V	V	WT	V_V_WT	0.191	27.177	1_V_V_WT	V_V_WT	20.3759480338025
1	1479	7 Dark	V	V	WT	V_V_WT	0.263	27.183	1_V_V_WT	V_V_WT	20.376775435516
1	1480	7 Dark	V	V	WT	V_V_WT	0.417	27.608	1_V_V_WT	V_V_WT	20.3767066079821
1	1481	7 Dark	V	V	WT	V_V_WT	0.133	27.448	1_V_V_WT	V_V_WT	20.3757075214485
1	1482	7 Dark	V	V	WT	V_V_WT	0.275	27.229	1_V_V_WT	V_V_WT	20.373744526373
1	1483	7 Dark	V	V	WT	V_V_WT	0.602	27.386	1_V_V_WT	V_V_WT	20.3707854929394
1	1484	7 Dark	V	V	WT	V_V_WT	0.15	27.629	1_V_V_WT	V_V_WT	20.3667991522682
1	1485	7 Dark	V	V	WT	V_V_WT	0.461	27.581	1_V_V_WT	V_V_WT	20.3617566895868
1	1486	7 Dark	V	V	WT	V_V_WT	0.511	27.38	1_V_V_WT	V_V_WT	20.3556318984993
1	1487	7 Dark	V	V	WT	V_V_WT	0.511	27.212	1_V_V_WT	V_V_WT	20.3483997399007
1	1488	7 Dark	V	V	WT	V_V_WT	0.48	27.449	1_V_V_WT	V_V_WT	20.3400384027429
1	1489	7 Dark	V	V	WT	V_V_WT	0.483	27.804	1_V_V_WT	V_V_WT	20.3305294596933
[truncated: 113,047 more rows]
