# Supplementary material for: Key HPI axis receptors facilitate light adaptive behavior in larval zebrafish
Source: Sci Rep. 2024 Apr 2;14:7759. doi: 10.1038/s41598-024-57707-6 (PMC10987622; doi:10.1038/s41598-024-57707-6)
Supplement: Supplementary file 1 — Supplementary Information. [file 41598_2024_57707_MOESM1_ESM.zip › Supp_Tables_SciRpts/SuppTableS02_WT_baseline_predict.csv]

Supplementary Table S2. Baseline activity of WT larvae: Raw data and predicted values by a generalized additive model.
Columns: assay (each assay)	Time (time point when data were recorded in seconds)	base.tx (baseline treatment
2-hr time window)	tx.a (illumination: light or dark)	tx.b (development: 4	5	6	or 7 dpf)
xvar (tx.a and tx.b combined)	moved (raw movement data)	rsums (rolling sums of raw movement for 1-min window)
anid (assay	tx.a	and tx.b combined	an id for each assay)	prd (GAM predicted value for the given second)
assay	Time	base.tx	tx.a	tx.b	geno	xvar	moved	rsums	anid	tx.aF	tx.bF	xvarF	prd
1	29	1 10AM-12PM	LIGHT	D4	WT	Light D4	0	0.168	1_LIGHT_D4_WT	LIGHT	D4	Light D4	0.252
1	59	1 10AM-12PM	LIGHT	D4	WT	Light D4	0	0.111	1_LIGHT_D4_WT	LIGHT	D4	Light D4	0.249
1	89	1 10AM-12PM	LIGHT	D4	WT	Light D4	0	0.106	1_LIGHT_D4_WT	LIGHT	D4	Light D4	0.247
1	119	1 10AM-12PM	LIGHT	D4	WT	Light D4	0	0.191	1_LIGHT_D4_WT	LIGHT	D4	Light D4	0.245
1	149	1 10AM-12PM	LIGHT	D4	WT	Light D4	0.072	0.185	1_LIGHT_D4_WT	LIGHT	D4	Light D4	0.243
1	179	1 10AM-12PM	LIGHT	D4	WT	Light D4	0	0.042	1_LIGHT_D4_WT	LIGHT	D4	Light D4	0.24
1	209	1 10AM-12PM	LIGHT	D4	WT	Light D4	0	0.075	1_LIGHT_D4_WT	LIGHT	D4	Light D4	0.238
1	239	1 10AM-12PM	LIGHT	D4	WT	Light D4	0	0.077	1_LIGHT_D4_WT	LIGHT	D4	Light D4	0.236
1	269	1 10AM-12PM	LIGHT	D4	WT	Light D4	0	0.105	1_LIGHT_D4_WT	LIGHT	D4	Light D4	0.233
1	299	1 10AM-12PM	LIGHT	D4	WT	Light D4	0	0.105	1_LIGHT_D4_WT	LIGHT	D4	Light D4	0.231
1	329	1 10AM-12PM	LIGHT	D4	WT	Light D4	0.004	0.086	1_LIGHT_D4_WT	LIGHT	D4	Light D4	0.229
1	359	1 10AM-12PM	LIGHT	D4	WT	Light D4	0	0.066	1_LIGHT_D4_WT	LIGHT	D4	Light D4	0.227
1	389	1 10AM-12PM	LIGHT	D4	WT	Light D4	0	0.032	1_LIGHT_D4_WT	LIGHT	D4	Light D4	0.224
1	419	1 10AM-12PM	LIGHT	D4	WT	Light D4	0	0.068	1_LIGHT_D4_WT	LIGHT	D4	Light D4	0.222
1	449	1 10AM-12PM	LIGHT	D4	WT	Light D4	0.005	0.15	1_LIGHT_D4_WT	LIGHT	D4	Light D4	0.22
1	479	1 10AM-12PM	LIGHT	D4	WT	Light D4	0	0.122	1_LIGHT_D4_WT	LIGHT	D4	Light D4	0.218
1	509	1 10AM-12PM	LIGHT	D4	WT	Light D4	0.005	0.049	1_LIGHT_D4_WT	LIGHT	D4	Light D4	0.215
1	539	1 10AM-12PM	LIGHT	D4	WT	Light D4	0	0.117	1_LIGHT_D4_WT	LIGHT	D4	Light D4	0.213
1	569	1 10AM-12PM	LIGHT	D4	WT	Light D4	0.008	0.217	1_LIGHT_D4_WT	LIGHT	D4	Light D4	0.211
1	599	1 10AM-12PM	LIGHT	D4	WT	Light D4	0.037	0.213	1_LIGHT_D4_WT	LIGHT	D4	Light D4	0.209
1	629	1 10AM-12PM	LIGHT	D4	WT	Light D4	0	0.203	1_LIGHT_D4_WT	LIGHT	D4	Light D4	0.207
1	659	1 10AM-12PM	LIGHT	D4	WT	Light D4	0	0.171	1_LIGHT_D4_WT	LIGHT	D4	Light D4	0.205
1	689	1 10AM-12PM	LIGHT	D4	WT	Light D4	0	0.167	1_LIGHT_D4_WT	LIGHT	D4	Light D4	0.203
1	719	1 10AM-12PM	LIGHT	D4	WT	Light D4	0.011	0.153	1_LIGHT_D4_WT	LIGHT	D4	Light D4	0.2
1	749	1 10AM-12PM	LIGHT	D4	WT	Light D4	0.004	0.135	1_LIGHT_D4_WT	LIGHT	D4	Light D4	0.198
1	779	1 10AM-12PM	LIGHT	D4	WT	Light D4	0	0.168	1_LIGHT_D4_WT	LIGHT	D4	Light D4	0.196
1	809	1 10AM-12PM	LIGHT	D4	WT	Light D4	0	0.208	1_LIGHT_D4_WT	LIGHT	D4	Light D4	0.194
1	839	1 10AM-12PM	LIGHT	D4	WT	Light D4	0.023	0.167	1_LIGHT_D4_WT	LIGHT	D4	Light D4	0.192
1	869	1 10AM-12PM	LIGHT	D4	WT	Light D4	0	0.055	1_LIGHT_D4_WT	LIGHT	D4	Light D4	0.19
1	899	1 10AM-12PM	LIGHT	D4	WT	Light D4	0	0.033	1_LIGHT_D4_WT	LIGHT	D4	Light D4	0.188
1	929	1 10AM-12PM	LIGHT	D4	WT	Light D4	0	0.1	1_LIGHT_D4_WT	LIGHT	D4	Light D4	0.186
1	959	1 10AM-12PM	LIGHT	D4	WT	Light D4	0	0.118	1_LIGHT_D4_WT	LIGHT	D4	Light D4	0.185
1	989	1 10AM-12PM	LIGHT	D4	WT	Light D4	0	0.072	1_LIGHT_D4_WT	LIGHT	D4	Light D4	0.183
1	1019	1 10AM-12PM	LIGHT	D4	WT	Light D4	0.005	0.148	1_LIGHT_D4_WT	LIGHT	D4	Light D4	0.181
1	1049	1 10AM-12PM	LIGHT	D4	WT	Light D4	0.015	0.225	1_LIGHT_D4_WT	LIGHT	D4	Light D4	0.179
1	1079	1 10AM-12PM	LIGHT	D4	WT	Light D4	0.023	0.243	1_LIGHT_D4_WT	LIGHT	D4	Light D4	0.177
1	1109	1 10AM-12PM	LIGHT	D4	WT	Light D4	0	0.119	1_LIGHT_D4_WT	LIGHT	D4	Light D4	0.175
1	1139	1 10AM-12PM	LIGHT	D4	WT	Light D4	0	0.086	1_LIGHT_D4_WT	LIGHT	D4	Light D4	0.174
1	1169	1 10AM-12PM	LIGHT	D4	WT	Light D4	0.004	0.195	1_LIGHT_D4_WT	LIGHT	D4	Light D4	0.172
1	1199	1 10AM-12PM	LIGHT	D4	WT	Light D4	0	0.151	1_LIGHT_D4_WT	LIGHT	D4	Light D4	0.17
1	1229	1 10AM-12PM	LIGHT	D4	WT	Light D4	0	0.05	1_LIGHT_D4_WT	LIGHT	D4	Light D4	0.169
1	1259	1 10AM-12PM	LIGHT	D4	WT	Light D4	0	0.15	1_LIGHT_D4_WT	LIGHT	D4	Light D4	0.167
1	1289	1 10AM-12PM	LIGHT	D4	WT	Light D4	0	0.158	1_LIGHT_D4_WT	LIGHT	D4	Light D4	0.165
1	1319	1 10AM-12PM	LIGHT	D4	WT	Light D4	0.012	0.051	1_LIGHT_D4_WT	LIGHT	D4	Light D4	0.164
1	1349	1 10AM-12PM	LIGHT	D4	WT	Light D4	0	0.049	1_LIGHT_D4_WT	LIGHT	D4	Light D4	0.162
1	1379	1 10AM-12PM	LIGHT	D4	WT	Light D4	0	0.024	1_LIGHT_D4_WT	LIGHT	D4	Light D4	0.161
1	1409	1 10AM-12PM	LIGHT	D4	WT	Light D4	0	0.052	1_LIGHT_D4_WT	LIGHT	D4	Light D4	0.159
1	1439	1 10AM-12PM	LIGHT	D4	WT	Light D4	0	0.05	1_LIGHT_D4_WT	LIGHT	D4	Light D4	0.158
1	1469	1 10AM-12PM	LIGHT	D4	WT	Light D4	0	0.083	1_LIGHT_D4_WT	LIGHT	D4	Light D4	0.156
1	1499	1 10AM-12PM	LIGHT	D4	WT	Light D4	0	0.111	1_LIGHT_D4_WT	LIGHT	D4	Light D4	0.155
1	1529	1 10AM-12PM	LIGHT	D4	WT	Light D4	0	0.08	1_LIGHT_D4_WT	LIGHT	D4	Light D4	0.154
1	1559	1 10AM-12PM	LIGHT	D4	WT	Light D4	0	0.15	1_LIGHT_D4_WT	LIGHT	D4	Light D4	0.152
1	1589	1 10AM-12PM	LIGHT	D4	WT	Light D4	0	0.216	1_LIGHT_D4_WT	LIGHT	D4	Light D4	0.151
1	1619	1 10AM-12PM	LIGHT	D4	WT	Light D4	0	0.152	1_LIGHT_D4_WT	LIGHT	D4	Light D4	0.15
1	1649	1 10AM-12PM	LIGHT	D4	WT	Light D4	0.01	0.126	1_LIGHT_D4_WT	LIGHT	D4	Light D4	0.148
1	1679	1 10AM-12PM	LIGHT	D4	WT	Light D4	0	0.143	1_LIGHT_D4_WT	LIGHT	D4	Light D4	0.147
1	1709	1 10AM-12PM	LIGHT	D4	WT	Light D4	0	0.085	1_LIGHT_D4_WT	LIGHT	D4	Light D4	0.146
1	1739	1 10AM-12PM	LIGHT	D4	WT	Light D4	0	0.035	1_LIGHT_D4_WT	LIGHT	D4	Light D4	0.145
1	1769	1 10AM-12PM	LIGHT	D4	WT	Light D4	0	0.035	1_LIGHT_D4_WT	LIGHT	D4	Light D4	0.144
1	1799	1 10AM-12PM	LIGHT	D4	WT	Light D4	0.007	0.09	1_LIGHT_D4_WT	LIGHT	D4	Light D4	0.143
1	1829	1 10AM-12PM	LIGHT	D4	WT	Light D4	0.009	0.139	1_LIGHT_D4_WT	LIGHT	D4	Light D4	0.141
1	1859	1 10AM-12PM	LIGHT	D4	WT	Light D4	0	0.135	1_LIGHT_D4_WT	LIGHT	D4	Light D4	0.14
1	1889	1 10AM-12PM	LIGHT	D4	WT	Light D4	0	0.111	1_LIGHT_D4_WT	LIGHT	D4	Light D4	0.139
1	1919	1 10AM-12PM	LIGHT	D4	WT	Light D4	0	0.114	1_LIGHT_D4_WT	LIGHT	D4	Light D4	0.138
1	1949	1 10AM-12PM	LIGHT	D4	WT	Light D4	0	0.124	1_LIGHT_D4_WT	LIGHT	D4	Light D4	0.137
1	1979	1 10AM-12PM	LIGHT	D4	WT	Light D4	0	0.087	1_LIGHT_D4_WT	LIGHT	D4	Light D4	0.136
1	2009	1 10AM-12PM	LIGHT	D4	WT	Light D4	0	0.046	1_LIGHT_D4_WT	LIGHT	D4	Light D4	0.135
1	2039	1 10AM-12PM	LIGHT	D4	WT	Light D4	0	0.089	1_LIGHT_D4_WT	LIGHT	D4	Light D4	0.134
1	2069	1 10AM-12PM	LIGHT	D4	WT	Light D4	0	0.132	1_LIGHT_D4_WT	LIGHT	D4	Light D4	0.134
1	2099	1 10AM-12PM	LIGHT	D4	WT	Light D4	0.003	0.168	1_LIGHT_D4_WT	LIGHT	D4	Light D4	0.133
1	2129	1 10AM-12PM	LIGHT	D4	WT	Light D4	0	0.207	1_LIGHT_D4_WT	LIGHT	D4	Light D4	0.132
1	2159	1 10AM-12PM	LIGHT	D4	WT	Light D4	0	0.238	1_LIGHT_D4_WT	LIGHT	D4	Light D4	0.131
1	2189	1 10AM-12PM	LIGHT	D4	WT	Light D4	0.013	0.18	1_LIGHT_D4_WT	LIGHT	D4	Light D4	0.13
1	2219	1 10AM-12PM	LIGHT	D4	WT	Light D4	0	0.044	1_LIGHT_D4_WT	LIGHT	D4	Light D4	0.129
1	2249	1 10AM-12PM	LIGHT	D4	WT	Light D4	0	0.095	1_LIGHT_D4_WT	LIGHT	D4	Light D4	0.129
1	2279	1 10AM-12PM	LIGHT	D4	WT	Light D4	0	0.313	1_LIGHT_D4_WT	LIGHT	D4	Light D4	0.128
1	2309	1 10AM-12PM	LIGHT	D4	WT	Light D4	0	0.218	1_LIGHT_D4_WT	LIGHT	D4	Light D4	0.127
1	2339	1 10AM-12PM	LIGHT	D4	WT	Light D4	0	0.02	1_LIGHT_D4_WT	LIGHT	D4	Light D4	0.126
1	2369	1 10AM-12PM	LIGHT	D4	WT	Light D4	0	0.096	1_LIGHT_D4_WT	LIGHT	D4	Light D4	0.126
1	2399	1 10AM-12PM	LIGHT	D4	WT	Light D4	0	0.16	1_LIGHT_D4_WT	LIGHT	D4	Light D4	0.125
1	2429	1 10AM-12PM	LIGHT	D4	WT	Light D4	0	0.084	1_LIGHT_D4_WT	LIGHT	D4	Light D4	0.125
1	2459	1 10AM-12PM	LIGHT	D4	WT	Light D4	0	0.062	1_LIGHT_D4_WT	LIGHT	D4	Light D4	0.124
1	2489	1 10AM-12PM	LIGHT	D4	WT	Light D4	0	0.156	1_LIGHT_D4_WT	LIGHT	D4	Light D4	0.123
1	2519	1 10AM-12PM	LIGHT	D4	WT	Light D4	0	0.178	1_LIGHT_D4_WT	LIGHT	D4	Light D4	0.123
1	2549	1 10AM-12PM	LIGHT	D4	WT	Light D4	0	0.084	1_LIGHT_D4_WT	LIGHT	D4	Light D4	0.122
1	2579	1 10AM-12PM	LIGHT	D4	WT	Light D4	0	0.107	1_LIGHT_D4_WT	LIGHT	D4	Light D4	0.122
1	2609	1 10AM-12PM	LIGHT	D4	WT	Light D4	0	0.118	1_LIGHT_D4_WT	LIGHT	D4	Light D4	0.121
1	2639	1 10AM-12PM	LIGHT	D4	WT	Light D4	0	0.061	1_LIGHT_D4_WT	LIGHT	D4	Light D4	0.121
1	2669	1 10AM-12PM	LIGHT	D4	WT	Light D4	0.006	0.129	1_LIGHT_D4_WT	LIGHT	D4	Light D4	0.12
1	2699	1 10AM-12PM	LIGHT	D4	WT	Light D4	0	0.158	1_LIGHT_D4_WT	LIGHT	D4	Light D4	0.12
1	2729	1 10AM-12PM	LIGHT	D4	WT	Light D4	0	0.206	1_LIGHT_D4_WT	LIGHT	D4	Light D4	0.119
1	2759	1 10AM-12PM	LIGHT	D4	WT	Light D4	0	0.213	1_LIGHT_D4_WT	LIGHT	D4	Light D4	0.119
1	2789	1 10AM-12PM	LIGHT	D4	WT	Light D4	0	0.091	1_LIGHT_D4_WT	LIGHT	D4	Light D4	0.118
1	2819	1 10AM-12PM	LIGHT	D4	WT	Light D4	0	0.044	1_LIGHT_D4_WT	LIGHT	D4	Light D4	0.118
1	2849	1 10AM-12PM	LIGHT	D4	WT	Light D4	0	0.102	1_LIGHT_D4_WT	LIGHT	D4	Light D4	0.118
1	2879	1 10AM-12PM	LIGHT	D4	WT	Light D4	0	0.274	1_LIGHT_D4_WT	LIGHT	D4	Light D4	0.117
1	2909	1 10AM-12PM	LIGHT	D4	WT	Light D4	0	0.222	1_LIGHT_D4_WT	LIGHT	D4	Light D4	0.117
1	2939	1 10AM-12PM	LIGHT	D4	WT	Light D4	0	0.057	1_LIGHT_D4_WT	LIGHT	D4	Light D4	0.117
1	2969	1 10AM-12PM	LIGHT	D4	WT	Light D4	0	0.144	1_LIGHT_D4_WT	LIGHT	D4	Light D4	0.116
1	2999	1 10AM-12PM	LIGHT	D4	WT	Light D4	0	0.239	1_LIGHT_D4_WT	LIGHT	D4	Light D4	0.116
1	3029	1 10AM-12PM	LIGHT	D4	WT	Light D4	0	0.164	1_LIGHT_D4_WT	LIGHT	D4	Light D4	0.116
1	3059	1 10AM-12PM	LIGHT	D4	WT	Light D4	0	0.027	1_LIGHT_D4_WT	LIGHT	D4	Light D4	0.115
1	3089	1 10AM-12PM	LIGHT	D4	WT	Light D4	0	0.052	1_LIGHT_D4_WT	LIGHT	D4	Light D4	0.115
1	3119	1 10AM-12PM	LIGHT	D4	WT	Light D4	0	0.102	1_LIGHT_D4_WT	LIGHT	D4	Light D4	0.115
1	3149	1 10AM-12PM	LIGHT	D4	WT	Light D4	0	0.101	1_LIGHT_D4_WT	LIGHT	D4	Light D4	0.115
1	3179	1 10AM-12PM	LIGHT	D4	WT	Light D4	0	0.087	1_LIGHT_D4_WT	LIGHT	D4	Light D4	0.114
1	3209	1 10AM-12PM	LIGHT	D4	WT	Light D4	0	0.111	1_LIGHT_D4_WT	LIGHT	D4	Light D4	0.114
1	3239	1 10AM-12PM	LIGHT	D4	WT	Light D4	0	0.137	1_LIGHT_D4_WT	LIGHT	D4	Light D4	0.114
1	3269	1 10AM-12PM	LIGHT	D4	WT	Light D4	0.037	0.101	1_LIGHT_D4_WT	LIGHT	D4	Light D4	0.114
1	3299	1 10AM-12PM	LIGHT	D4	WT	Light D4	0	0.101	1_LIGHT_D4_WT	LIGHT	D4	Light D4	0.113
1	3329	1 10AM-12PM	LIGHT	D4	WT	Light D4	0	0.145	1_LIGHT_D4_WT	LIGHT	D4	Light D4	0.113
1	3359	1 10AM-12PM	LIGHT	D4	WT	Light D4	0	0.123	1_LIGHT_D4_WT	LIGHT	D4	Light D4	0.113
1	3389	1 10AM-12PM	LIGHT	D4	WT	Light D4	0	0.117	1_LIGHT_D4_WT	LIGHT	D4	Light D4	0.113
1	3419	1 10AM-12PM	LIGHT	D4	WT	Light D4	0	0.099	1_LIGHT_D4_WT	LIGHT	D4	Light D4	0.113
1	3449	1 10AM-12PM	LIGHT	D4	WT	Light D4	0	0.078	1_LIGHT_D4_WT	LIGHT	D4	Light D4	0.113
1	3479	1 10AM-12PM	LIGHT	D4	WT	Light D4	0.019	0.076	1_LIGHT_D4_WT	LIGHT	D4	Light D4	0.113
1	3509	1 10AM-12PM	LIGHT	D4	WT	Light D4	0	0.024	1_LIGHT_D4_WT	LIGHT	D4	Light D4	0.112
1	3539	1 10AM-12PM	LIGHT	D4	WT	Light D4	0	0.016	1_LIGHT_D4_WT	LIGHT	D4	Light D4	0.112
1	3569	1 10AM-12PM	LIGHT	D4	WT	Light D4	0	0.016	1_LIGHT_D4_WT	LIGHT	D4	Light D4	0.112
1	3599	1 10AM-12PM	LIGHT	D4	WT	Light D4	0	0.074	1_LIGHT_D4_WT	LIGHT	D4	Light D4	0.112
1	3629	1 10AM-12PM	LIGHT	D4	WT	Light D4	0	0.186	1_LIGHT_D4_WT	LIGHT	D4	Light D4	0.112
1	3659	1 10AM-12PM	LIGHT	D4	WT	Light D4	0	0.173	1_LIGHT_D4_WT	LIGHT	D4	Light D4	0.112
1	3689	1 10AM-12PM	LIGHT	D4	WT	Light D4	0	0.061	1_LIGHT_D4_WT	LIGHT	D4	Light D4	0.112
1	3719	1 10AM-12PM	LIGHT	D4	WT	Light D4	0	0.008	1_LIGHT_D4_WT	LIGHT	D4	Light D4	0.112
1	3749	1 10AM-12PM	LIGHT	D4	WT	Light D4	0	0.023	1_LIGHT_D4_WT	LIGHT	D4	Light D4	0.112
1	3779	1 10AM-12PM	LIGHT	D4	WT	Light D4	0	0.052	1_LIGHT_D4_WT	LIGHT	D4	Light D4	0.112
1	3809	1 10AM-12PM	LIGHT	D4	WT	Light D4	0.006	0.072	1_LIGHT_D4_WT	LIGHT	D4	Light D4	0.112
1	3839	1 10AM-12PM	LIGHT	D4	WT	Light D4	0	0.078	1_LIGHT_D4_WT	LIGHT	D4	Light D4	0.112
1	3869	1 10AM-12PM	LIGHT	D4	WT	Light D4	0.011	0.116	1_LIGHT_D4_WT	LIGHT	D4	Light D4	0.112
1	3899	1 10AM-12PM	LIGHT	D4	WT	Light D4	0	0.25	1_LIGHT_D4_WT	LIGHT	D4	Light D4	0.112
1	3929	1 10AM-12PM	LIGHT	D4	WT	Light D4	0.009	0.212	1_LIGHT_D4_WT	LIGHT	D4	Light D4	0.112
1	3959	1 10AM-12PM	LIGHT	D4	WT	Light D4	0.017	0.073	1_LIGHT_D4_WT	LIGHT	D4	Light D4	0.112
1	3989	1 10AM-12PM	LIGHT	D4	WT	Light D4	0	0.038	1_LIGHT_D4_WT	LIGHT	D4	Light D4	0.112
1	4019	1 10AM-12PM	LIGHT	D4	WT	Light D4	0	0.064	1_LIGHT_D4_WT	LIGHT	D4	Light D4	0.112
1	4049	1 10AM-12PM	LIGHT	D4	WT	Light D4	0.005	0.189	1_LIGHT_D4_WT	LIGHT	D4	Light D4	0.112
1	4079	1 10AM-12PM	LIGHT	D4	WT	Light D4	0	0.169	1_LIGHT_D4_WT	LIGHT	D4	Light D4	0.112
1	4109	1 10AM-12PM	LIGHT	D4	WT	Light D4	0	0.044	1_LIGHT_D4_WT	LIGHT	D4	Light D4	0.112
1	4139	1 10AM-12PM	LIGHT	D4	WT	Light D4	0	0.125	1_LIGHT_D4_WT	LIGHT	D4	Light D4	0.112
1	4169	1 10AM-12PM	LIGHT	D4	WT	Light D4	0.005	0.189	1_LIGHT_D4_WT	LIGHT	D4	Light D4	0.112
1	4199	1 10AM-12PM	LIGHT	D4	WT	Light D4	0.033	0.117	1_LIGHT_D4_WT	LIGHT	D4	Light D4	0.112
1	4229	1 10AM-12PM	LIGHT	D4	WT	Light D4	0.005	0.094	1_LIGHT_D4_WT	LIGHT	D4	Light D4	0.112
1	4259	1 10AM-12PM	LIGHT	D4	WT	Light D4	0	0.161	1_LIGHT_D4_WT	LIGHT	D4	Light D4	0.112
1	4289	1 10AM-12PM	LIGHT	D4	WT	Light D4	0	0.177	1_LIGHT_D4_WT	LIGHT	D4	Light D4	0.112
1	4319	1 10AM-12PM	LIGHT	D4	WT	Light D4	0	0.085	1_LIGHT_D4_WT	LIGHT	D4	Light D4	0.112
1	4349	1 10AM-12PM	LIGHT	D4	WT	Light D4	0	0.096	1_LIGHT_D4_WT	LIGHT	D4	Light D4	0.112
1	4379	1 10AM-12PM	LIGHT	D4	WT	Light D4	0	0.169	1_LIGHT_D4_WT	LIGHT	D4	Light D4	0.112
1	4409	1 10AM-12PM	LIGHT	D4	WT	Light D4	0	0.14	1_LIGHT_D4_WT	LIGHT	D4	Light D4	0.112
1	4439	1 10AM-12PM	LIGHT	D4	WT	Light D4	0.01	0.054	1_LIGHT_D4_WT	LIGHT	D4	Light D4	0.112
1	4469	1 10AM-12PM	LIGHT	D4	WT	Light D4	0	0.106	1_LIGHT_D4_WT	LIGHT	D4	Light D4	0.112
1	4499	1 10AM-12PM	LIGHT	D4	WT	Light D4	0.011	0.166	1_LIGHT_D4_WT	LIGHT	D4	Light D4	0.112
1	4529	1 10AM-12PM	LIGHT	D4	WT	Light D4	0	0.118	1_LIGHT_D4_WT	LIGHT	D4	Light D4	0.113
1	4559	1 10AM-12PM	LIGHT	D4	WT	Light D4	0	0.101	1_LIGHT_D4_WT	LIGHT	D4	Light D4	0.113
1	4589	1 10AM-12PM	LIGHT	D4	WT	Light D4	0	0.087	1_LIGHT_D4_WT	LIGHT	D4	Light D4	0.113
1	4619	1 10AM-12PM	LIGHT	D4	WT	Light D4	0	0.07	1_LIGHT_D4_WT	LIGHT	D4	Light D4	0.113
1	4649	1 10AM-12PM	LIGHT	D4	WT	Light D4	0	0.105	1_LIGHT_D4_WT	LIGHT	D4	Light D4	0.113
1	4679	1 10AM-12PM	LIGHT	D4	WT	Light D4	0	0.13	1_LIGHT_D4_WT	LIGHT	D4	Light D4	0.113
1	4709	1 10AM-12PM	LIGHT	D4	WT	Light D4	0	0.085	1_LIGHT_D4_WT	LIGHT	D4	Light D4	0.113
1	4739	1 10AM-12PM	LIGHT	D4	WT	Light D4	0	0.042	1_LIGHT_D4_WT	LIGHT	D4	Light D4	0.113
1	4769	1 10AM-12PM	LIGHT	D4	WT	Light D4	0	0.11	1_LIGHT_D4_WT	LIGHT	D4	Light D4	0.113
1	4799	1 10AM-12PM	LIGHT	D4	WT	Light D4	0	0.126	1_LIGHT_D4_WT	LIGHT	D4	Light D4	0.113
1	4829	1 10AM-12PM	LIGHT	D4	WT	Light D4	0	0.061	1_LIGHT_D4_WT	LIGHT	D4	Light D4	0.113
1	4859	1 10AM-12PM	LIGHT	D4	WT	Light D4	0	0.026	1_LIGHT_D4_WT	LIGHT	D4	Light D4	0.113
1	4889	1 10AM-12PM	LIGHT	D4	WT	Light D4	0	0.089	1_LIGHT_D4_WT	LIGHT	D4	Light D4	0.114
1	4919	1 10AM-12PM	LIGHT	D4	WT	Light D4	0	0.136	1_LIGHT_D4_WT	LIGHT	D4	Light D4	0.114
1	4949	1 10AM-12PM	LIGHT	D4	WT	Light D4	0.007	0.1	1_LIGHT_D4_WT	LIGHT	D4	Light D4	0.114
1	4979	1 10AM-12PM	LIGHT	D4	WT	Light D4	0	0.106	1_LIGHT_D4_WT	LIGHT	D4	Light D4	0.114
1	5009	1 10AM-12PM	LIGHT	D4	WT	Light D4	0.015	0.132	1_LIGHT_D4_WT	LIGHT	D4	Light D4	0.114
1	5039	1 10AM-12PM	LIGHT	D4	WT	Light D4	0	0.117	1_LIGHT_D4_WT	LIGHT	D4	Light D4	0.114
1	5069	1 10AM-12PM	LIGHT	D4	WT	Light D4	0	0.109	1_LIGHT_D4_WT	LIGHT	D4	Light D4	0.114
1	5099	1 10AM-12PM	LIGHT	D4	WT	Light D4	0	0.121	1_LIGHT_D4_WT	LIGHT	D4	Light D4	0.114
1	5129	1 10AM-12PM	LIGHT	D4	WT	Light D4	0.004	0.08	1_LIGHT_D4_WT	LIGHT	D4	Light D4	0.114
1	5159	1 10AM-12PM	LIGHT	D4	WT	Light D4	0	0.049	1_LIGHT_D4_WT	LIGHT	D4	Light D4	0.114
1	5189	1 10AM-12PM	LIGHT	D4	WT	Light D4	0	0.066	1_LIGHT_D4_WT	LIGHT	D4	Light D4	0.115
1	5219	1 10AM-12PM	LIGHT	D4	WT	Light D4	0	0.052	1_LIGHT_D4_WT	LIGHT	D4	Light D4	0.115
1	5249	1 10AM-12PM	LIGHT	D4	WT	Light D4	0	0.152	1_LIGHT_D4_WT	LIGHT	D4	Light D4	0.115
1	5279	1 10AM-12PM	LIGHT	D4	WT	Light D4	0.023	0.169	1_LIGHT_D4_WT	LIGHT	D4	Light D4	0.115
1	5309	1 10AM-12PM	LIGHT	D4	WT	Light D4	0	0.094	1_LIGHT_D4_WT	LIGHT	D4	Light D4	0.115
1	5339	1 10AM-12PM	LIGHT	D4	WT	Light D4	0.028	0.171	1_LIGHT_D4_WT	LIGHT	D4	Light D4	0.115
1	5369	1 10AM-12PM	LIGHT	D4	WT	Light D4	0	0.157	1_LIGHT_D4_WT	LIGHT	D4	Light D4	0.115
1	5399	1 10AM-12PM	LIGHT	D4	WT	Light D4	0.004	0.201	1_LIGHT_D4_WT	LIGHT	D4	Light D4	0.115
1	5429	1 10AM-12PM	LIGHT	D4	WT	Light D4	0.006	0.265	1_LIGHT_D4_WT	LIGHT	D4	Light D4	0.115
1	5459	1 10AM-12PM	LIGHT	D4	WT	Light D4	0	0.123	1_LIGHT_D4_WT	LIGHT	D4	Light D4	0.115
1	5489	1 10AM-12PM	LIGHT	D4	WT	Light D4	0	0.068	1_LIGHT_D4_WT	LIGHT	D4	Light D4	0.116
1	5519	1 10AM-12PM	LIGHT	D4	WT	Light D4	0	0.119	1_LIGHT_D4_WT	LIGHT	D4	Light D4	0.116
1	5549	1 10AM-12PM	LIGHT	D4	WT	Light D4	0	0.08	1_LIGHT_D4_WT	LIGHT	D4	Light D4	0.116
1	5579	1 10AM-12PM	LIGHT	D4	WT	Light D4	0	0.164	1_LIGHT_D4_WT	LIGHT	D4	Light D4	0.116
1	5609	1 10AM-12PM	LIGHT	D4	WT	Light D4	0.004	0.245	1_LIGHT_D4_WT	LIGHT	D4	Light D4	0.116
1	5639	1 10AM-12PM	LIGHT	D4	WT	Light D4	0	0.153	1_LIGHT_D4_WT	LIGHT	D4	Light D4	0.116
1	5669	1 10AM-12PM	LIGHT	D4	WT	Light D4	0	0.091	1_LIGHT_D4_WT	LIGHT	D4	Light D4	0.116
1	5699	1 10AM-12PM	LIGHT	D4	WT	Light D4	0	0.133	1_LIGHT_D4_WT	LIGHT	D4	Light D4	0.116
1	5729	1 10AM-12PM	LIGHT	D4	WT	Light D4	0	0.163	1_LIGHT_D4_WT	LIGHT	D4	Light D4	0.116
1	5759	1 10AM-12PM	LIGHT	D4	WT	Light D4	0.009	0.12	1_LIGHT_D4_WT	LIGHT	D4	Light D4	0.116
1	5789	1 10AM-12PM	LIGHT	D4	WT	Light D4	0	0.097	1_LIGHT_D4_WT	LIGHT	D4	Light D4	0.116
1	5819	1 10AM-12PM	LIGHT	D4	WT	Light D4	0	0.097	1_LIGHT_D4_WT	LIGHT	D4	Light D4	0.117
1	5849	1 10AM-12PM	LIGHT	D4	WT	Light D4	0	0.1	1_LIGHT_D4_WT	LIGHT	D4	Light D4	0.117
1	5879	1 10AM-12PM	LIGHT	D4	WT	Light D4	0	0.15	1_LIGHT_D4_WT	LIGHT	D4	Light D4	0.117
1	5909	1 10AM-12PM	LIGHT	D4	WT	Light D4	0	0.234	1_LIGHT_D4_WT	LIGHT	D4	Light D4	0.117
1	5939	1 10AM-12PM	LIGHT	D4	WT	Light D4	0.019	0.171	1_LIGHT_D4_WT	LIGHT	D4	Light D4	0.117
1	5969	1 10AM-12PM	LIGHT	D4	WT	Light D4	0	0.05	1_LIGHT_D4_WT	LIGHT	D4	Light D4	0.117
1	5999	1 10AM-12PM	LIGHT	D4	WT	Light D4	0	0.058	1_LIGHT_D4_WT	LIGHT	D4	Light D4	0.117
1	6029	1 10AM-12PM	LIGHT	D4	WT	Light D4	0	0.042	1_LIGHT_D4_WT	LIGHT	D4	Light D4	0.117
1	6059	1 10AM-12PM	LIGHT	D4	WT	Light D4	0	0.113	1_LIGHT_D4_WT	LIGHT	D4	Light D4	0.117
1	6089	1 10AM-12PM	LIGHT	D4	WT	Light D4	0	0.159	1_LIGHT_D4_WT	LIGHT	D4	Light D4	0.117
1	6119	1 10AM-12PM	LIGHT	D4	WT	Light D4	0	0.074	1_LIGHT_D4_WT	LIGHT	D4	Light D4	0.117
1	6149	1 10AM-12PM	LIGHT	D4	WT	Light D4	0.016	0.194	1_LIGHT_D4_WT	LIGHT	D4	Light D4	0.117
1	6179	1 10AM-12PM	LIGHT	D4	WT	Light D4	0	0.197	1_LIGHT_D4_WT	LIGHT	D4	Light D4	0.118
1	6209	1 10AM-12PM	LIGHT	D4	WT	Light D4	0.011	0.054	1_LIGHT_D4_WT	LIGHT	D4	Light D4	0.118
1	6239	1 10AM-12PM	LIGHT	D4	WT	Light D4	0	0.039	1_LIGHT_D4_WT	LIGHT	D4	Light D4	0.118
1	6269	1 10AM-12PM	LIGHT	D4	WT	Light D4	0	0.183	1_LIGHT_D4_WT	LIGHT	D4	Light D4	0.118
1	6299	1 10AM-12PM	LIGHT	D4	WT	Light D4	0.027	0.272	1_LIGHT_D4_WT	LIGHT	D4	Light D4	0.118
1	6329	1 10AM-12PM	LIGHT	D4	WT	Light D4	0	0.135	1_LIGHT_D4_WT	LIGHT	D4	Light D4	0.118
1	6359	1 10AM-12PM	LIGHT	D4	WT	Light D4	0.011	0.102	1_LIGHT_D4_WT	LIGHT	D4	Light D4	0.118
1	6389	1 10AM-12PM	LIGHT	D4	WT	Light D4	0	0.189	1_LIGHT_D4_WT	LIGHT	D4	Light D4	0.118
1	6419	1 10AM-12PM	LIGHT	D4	WT	Light D4	0	0.213	1_LIGHT_D4_WT	LIGHT	D4	Light D4	0.118
1	6449	1 10AM-12PM	LIGHT	D4	WT	Light D4	0	0.159	1_LIGHT_D4_WT	LIGHT	D4	Light D4	0.118
1	6479	1 10AM-12PM	LIGHT	D4	WT	Light D4	0	0.262	1_LIGHT_D4_WT	LIGHT	D4	Light D4	0.118
1	6509	1 10AM-12PM	LIGHT	D4	WT	Light D4	0	0.268	1_LIGHT_D4_WT	LIGHT	D4	Light D4	0.119
1	6539	1 10AM-12PM	LIGHT	D4	WT	Light D4	0	0.133	1_LIGHT_D4_WT	LIGHT	D4	Light D4	0.119
1	6569	1 10AM-12PM	LIGHT	D4	WT	Light D4	0	0.13	1_LIGHT_D4_WT	LIGHT	D4	Light D4	0.119
1	6599	1 10AM-12PM	LIGHT	D4	WT	Light D4	0	0.073	1_LIGHT_D4_WT	LIGHT	D4	Light D4	0.119
1	6629	1 10AM-12PM	LIGHT	D4	WT	Light D4	0	0.086	1_LIGHT_D4_WT	LIGHT	D4	Light D4	0.119
1	6659	1 10AM-12PM	LIGHT	D4	WT	Light D4	0	0.123	1_LIGHT_D4_WT	LIGHT	D4	Light D4	0.119
1	6689	1 10AM-12PM	LIGHT	D4	WT	Light D4	0	0.076	1_LIGHT_D4_WT	LIGHT	D4	Light D4	0.119
1	6719	1 10AM-12PM	LIGHT	D4	WT	Light D4	0	0.076	1_LIGHT_D4_WT	LIGHT	D4	Light D4	0.119
1	6749	1 10AM-12PM	LIGHT	D4	WT	Light D4	0	0.108	1_LIGHT_D4_WT	LIGHT	D4	Light D4	0.12
1	6779	1 10AM-12PM	LIGHT	D4	WT	Light D4	0	0.141	1_LIGHT_D4_WT	LIGHT	D4	Light D4	0.12
1	6809	1 10AM-12PM	LIGHT	D4	WT	Light D4	0	0.184	1_LIGHT_D4_WT	LIGHT	D4	Light D4	0.12
1	6839	1 10AM-12PM	LIGHT	D4	WT	Light D4	0.024	0.15	1_LIGHT_D4_WT	LIGHT	D4	Light D4	0.12
1	6869	1 10AM-12PM	LIGHT	D4	WT	Light D4	0	0.089	1_LIGHT_D4_WT	LIGHT	D4	Light D4	0.12
1	6899	1 10AM-12PM	LIGHT	D4	WT	Light D4	0	0.187	1_LIGHT_D4_WT	LIGHT	D4	Light D4	0.12
1	6929	1 10AM-12PM	LIGHT	D4	WT	Light D4	0	0.241	1_LIGHT_D4_WT	LIGHT	D4	Light D4	0.12
1	6959	1 10AM-12PM	LIGHT	D4	WT	Light D4	0.011	0.203	1_LIGHT_D4_WT	LIGHT	D4	Light D4	0.121
1	6989	1 10AM-12PM	LIGHT	D4	WT	Light D4	0	0.259	1_LIGHT_D4_WT	LIGHT	D4	Light D4	0.121
1	7019	1 10AM-12PM	LIGHT	D4	WT	Light D4	0.022	0.204	1_LIGHT_D4_WT	LIGHT	D4	Light D4	0.121
1	7049	1 10AM-12PM	LIGHT	D4	WT	Light D4	0	0.09	1_LIGHT_D4_WT	LIGHT	D4	Light D4	0.121
1	7079	1 10AM-12PM	LIGHT	D4	WT	Light D4	0.011	0.136	1_LIGHT_D4_WT	LIGHT	D4	Light D4	0.121
1	7109	1 10AM-12PM	LIGHT	D4	WT	Light D4	0	0.099	1_LIGHT_D4_WT	LIGHT	D4	Light D4	0.122
1	7139	1 10AM-12PM	LIGHT	D4	WT	Light D4	0	0.151	1_LIGHT_D4_WT	LIGHT	D4	Light D4	0.122
1	7169	1 10AM-12PM	LIGHT	D4	WT	Light D4	0.012	0.179	1_LIGHT_D4_WT	LIGHT	D4	Light D4	0.122
1	7199	1 10AM-12PM	LIGHT	D4	WT	Light D4	0	0.036	1_LIGHT_D4_WT	LIGHT	D4	Light D4	0.122
1	7229	2 12PM-2PM	LIGHT	D4	WT	Light D4	0	0.084	1_LIGHT_D4_WT	LIGHT	D4	Light D4	0.122
1	7259	2 12PM-2PM	LIGHT	D4	WT	Light D4	0	0.096	1_LIGHT_D4_WT	LIGHT	D4	Light D4	0.123
1	7289	2 12PM-2PM	LIGHT	D4	WT	Light D4	0	0.066	1_LIGHT_D4_WT	LIGHT	D4	Light D4	0.123
1	7319	2 12PM-2PM	LIGHT	D4	WT	Light D4	0	0.118	1_LIGHT_D4_WT	LIGHT	D4	Light D4	0.123
1	7349	2 12PM-2PM	LIGHT	D4	WT	Light D4	0.005	0.14	1_LIGHT_D4_WT	LIGHT	D4	Light D4	0.124
1	7379	2 12PM-2PM	LIGHT	D4	WT	Light D4	0	0.158	1_LIGHT_D4_WT	LIGHT	D4	Light D4	0.124
1	7409	2 12PM-2PM	LIGHT	D4	WT	Light D4	0	0.093	1_LIGHT_D4_WT	LIGHT	D4	Light D4	0.124
1	7439	2 12PM-2PM	LIGHT	D4	WT	Light D4	0	0.031	1_LIGHT_D4_WT	LIGHT	D4	Light D4	0.125
1	7469	2 12PM-2PM	LIGHT	D4	WT	Light D4	0	0.092	1_LIGHT_D4_WT	LIGHT	D4	Light D4	0.125
1	7499	2 12PM-2PM	LIGHT	D4	WT	Light D4	0	0.242	1_LIGHT_D4_WT	LIGHT	D4	Light D4	0.125
1	7529	2 12PM-2PM	LIGHT	D4	WT	Light D4	0	0.228	1_LIGHT_D4_WT	LIGHT	D4	Light D4	0.126
1	7559	2 12PM-2PM	LIGHT	D4	WT	Light D4	0	0.149	1_LIGHT_D4_WT	LIGHT	D4	Light D4	0.126
1	7589	2 12PM-2PM	LIGHT	D4	WT	Light D4	0	0.192	1_LIGHT_D4_WT	LIGHT	D4	Light D4	0.126
1	7619	2 12PM-2PM	LIGHT	D4	WT	Light D4	0	0.098	1_LIGHT_D4_WT	LIGHT	D4	Light D4	0.127
1	7649	2 12PM-2PM	LIGHT	D4	WT	Light D4	0	0.066	1_LIGHT_D4_WT	LIGHT	D4	Light D4	0.127
1	7679	2 12PM-2PM	LIGHT	D4	WT	Light D4	0	0.131	1_LIGHT_D4_WT	LIGHT	D4	Light D4	0.128
1	7709	2 12PM-2PM	LIGHT	D4	WT	Light D4	0	0.098	1_LIGHT_D4_WT	LIGHT	D4	Light D4	0.128
1	7739	2 12PM-2PM	LIGHT	D4	WT	Light D4	0	0.039	1_LIGHT_D4_WT	LIGHT	D4	Light D4	0.129
1	7769	2 12PM-2PM	LIGHT	D4	WT	Light D4	0	0.117	1_LIGHT_D4_WT	LIGHT	D4	Light D4	0.129
1	7799	2 12PM-2PM	LIGHT	D4	WT	Light D4	0	0.128	1_LIGHT_D4_WT	LIGHT	D4	Light D4	0.13
1	7829	2 12PM-2PM	LIGHT	D4	WT	Light D4	0	0.044	1_LIGHT_D4_WT	LIGHT	D4	Light D4	0.13
1	7859	2 12PM-2PM	LIGHT	D4	WT	Light D4	0.005	0.164	1_LIGHT_D4_WT	LIGHT	D4	Light D4	0.131
1	7889	2 12PM-2PM	LIGHT	D4	WT	Light D4	0	0.143	1_LIGHT_D4_WT	LIGHT	D4	Light D4	0.132
1	7919	2 12PM-2PM	LIGHT	D4	WT	Light D4	0	0.074	1_LIGHT_D4_WT	LIGHT	D4	Light D4	0.132
1	7949	2 12PM-2PM	LIGHT	D4	WT	Light D4	0	0.123	1_LIGHT_D4_WT	LIGHT	D4	Light D4	0.133
1	7979	2 12PM-2PM	LIGHT	D4	WT	Light D4	0	0.127	1_LIGHT_D4_WT	LIGHT	D4	Light D4	0.133
1	8009	2 12PM-2PM	LIGHT	D4	WT	Light D4	0.019	0.197	1_LIGHT_D4_WT	LIGHT	D4	Light D4	0.134
1	8039	2 12PM-2PM	LIGHT	D4	WT	Light D4	0	0.236	1_LIGHT_D4_WT	LIGHT	D4	Light D4	0.135
1	8069	2 12PM-2PM	LIGHT	D4	WT	Light D4	0	0.186	1_LIGHT_D4_WT	LIGHT	D4	Light D4	0.136
1	8099	2 12PM-2PM	LIGHT	D4	WT	Light D4	0.01	0.109	1_LIGHT_D4_WT	LIGHT	D4	Light D4	0.136
1	8129	2 12PM-2PM	LIGHT	D4	WT	Light D4	0	0.133	1_LIGHT_D4_WT	LIGHT	D4	Light D4	0.137
1	8159	2 12PM-2PM	LIGHT	D4	WT	Light D4	0.016	0.16	1_LIGHT_D4_WT	LIGHT	D4	Light D4	0.138
1	8189	2 12PM-2PM	LIGHT	D4	WT	Light D4	0	0.089	1_LIGHT_D4_WT	LIGHT	D4	Light D4	0.139
1	8219	2 12PM-2PM	LIGHT	D4	WT	Light D4	0.009	0.097	1_LIGHT_D4_WT	LIGHT	D4	Light D4	0.139
1	8249	2 12PM-2PM	LIGHT	D4	WT	Light D4	0	0.409	1_LIGHT_D4_WT	LIGHT	D4	Light D4	0.14
1	8279	2 12PM-2PM	LIGHT	D4	WT	Light D4	0.044	0.443	1_LIGHT_D4_WT	LIGHT	D4	Light D4	0.141
1	8309	2 12PM-2PM	LIGHT	D4	WT	Light D4	0.005	0.209	1_LIGHT_D4_WT	LIGHT	D4	Light D4	0.142
1	8339	2 12PM-2PM	LIGHT	D4	WT	Light D4	0	0.18	1_LIGHT_D4_WT	LIGHT	D4	Light D4	0.143
1	8369	2 12PM-2PM	LIGHT	D4	WT	Light D4	0.006	0.168	1_LIGHT_D4_WT	LIGHT	D4	Light D4	0.144
1	8399	2 12PM-2PM	LIGHT	D4	WT	Light D4	0	0.134	1_LIGHT_D4_WT	LIGHT	D4	Light D4	0.145
1	8429	2 12PM-2PM	LIGHT	D4	WT	Light D4	0	0.115	1_LIGHT_D4_WT	LIGHT	D4	Light D4	0.146
1	8459	2 12PM-2PM	LIGHT	D4	WT	Light D4	0	0.14	1_LIGHT_D4_WT	LIGHT	D4	Light D4	0.147
1	8489	2 12PM-2PM	LIGHT	D4	WT	Light D4	0	0.262	1_LIGHT_D4_WT	LIGHT	D4	Light D4	0.148
1	8519	2 12PM-2PM	LIGHT	D4	WT	Light D4	0	0.287	1_LIGHT_D4_WT	LIGHT	D4	Light D4	0.15
1	8549	2 12PM-2PM	LIGHT	D4	WT	Light D4	0	0.144	1_LIGHT_D4_WT	LIGHT	D4	Light D4	0.151
1	8579	2 12PM-2PM	LIGHT	D4	WT	Light D4	0	0.096	1_LIGHT_D4_WT	LIGHT	D4	Light D4	0.152
1	8609	2 12PM-2PM	LIGHT	D4	WT	Light D4	0.006	0.086	1_LIGHT_D4_WT	LIGHT	D4	Light D4	0.153
1	8639	2 12PM-2PM	LIGHT	D4	WT	Light D4	0	0.176	1_LIGHT_D4_WT	LIGHT	D4	Light D4	0.154
1	8669	2 12PM-2PM	LIGHT	D4	WT	Light D4	0	0.201	1_LIGHT_D4_WT	LIGHT	D4	Light D4	0.156
1	8699	2 12PM-2PM	LIGHT	D4	WT	Light D4	0	0.126	1_LIGHT_D4_WT	LIGHT	D4	Light D4	0.157
1	8729	2 12PM-2PM	LIGHT	D4	WT	Light D4	0	0.093	1_LIGHT_D4_WT	LIGHT	D4	Light D4	0.158
1	8759	2 12PM-2PM	LIGHT	D4	WT	Light D4	0.016	0.132	1_LIGHT_D4_WT	LIGHT	D4	Light D4	0.16
1	8789	2 12PM-2PM	LIGHT	D4	WT	Light D4	0	0.143	1_LIGHT_D4_WT	LIGHT	D4	Light D4	0.161
1	8819	2 12PM-2PM	LIGHT	D4	WT	Light D4	0	0.136	1_LIGHT_D4_WT	LIGHT	D4	Light D4	0.163
1	8849	2 12PM-2PM	LIGHT	D4	WT	Light D4	0.016	0.202	1_LIGHT_D4_WT	LIGHT	D4	Light D4	0.164
1	8879	2 12PM-2PM	LIGHT	D4	WT	Light D4	0.009	0.24	1_LIGHT_D4_WT	LIGHT	D4	Light D4	0.166
1	8909	2 12PM-2PM	LIGHT	D4	WT	Light D4	0	0.25	1_LIGHT_D4_WT	LIGHT	D4	Light D4	0.168
1	8939	2 12PM-2PM	LIGHT	D4	WT	Light D4	0.007	0.236	1_LIGHT_D4_WT	LIGHT	D4	Light D4	0.169
1	8969	2 12PM-2PM	LIGHT	D4	WT	Light D4	0	0.188	1_LIGHT_D4_WT	LIGHT	D4	Light D4	0.171
1	8999	2 12PM-2PM	LIGHT	D4	WT	Light D4	0	0.173	1_LIGHT_D4_WT	LIGHT	D4	Light D4	0.173
1	9029	2 12PM-2PM	LIGHT	D4	WT	Light D4	0.013	0.145	1_LIGHT_D4_WT	LIGHT	D4	Light D4	0.175
1	9059	2 12PM-2PM	LIGHT	D4	WT	Light D4	0	0.105	1_LIGHT_D4_WT	LIGHT	D4	Light D4	0.177
1	9089	2 12PM-2PM	LIGHT	D4	WT	Light D4	0	0.427	1_LIGHT_D4_WT	LIGHT	D4	Light D4	0.178
1	9119	2 12PM-2PM	LIGHT	D4	WT	Light D4	0	0.386	1_LIGHT_D4_WT	LIGHT	D4	Light D4	0.18
1	9149	2 12PM-2PM	LIGHT	D4	WT	Light D4	0	0.056	1_LIGHT_D4_WT	LIGHT	D4	Light D4	0.182
1	9179	2 12PM-2PM	LIGHT	D4	WT	Light D4	0	0.118	1_LIGHT_D4_WT	LIGHT	D4	Light D4	0.184
1	9209	2 12PM-2PM	LIGHT	D4	WT	Light D4	0	0.236	1_LIGHT_D4_WT	LIGHT	D4	Light D4	0.186
1	9239	2 12PM-2PM	LIGHT	D4	WT	Light D4	0.005	0.242	1_LIGHT_D4_WT	LIGHT	D4	Light D4	0.189
1	9269	2 12PM-2PM	LIGHT	D4	WT	Light D4	0	0.159	1_LIGHT_D4_WT	LIGHT	D4	Light D4	0.191
1	9299	2 12PM-2PM	LIGHT	D4	WT	Light D4	0.021	0.176	1_LIGHT_D4_WT	LIGHT	D4	Light D4	0.193
1	9329	2 12PM-2PM	LIGHT	D4	WT	Light D4	0.004	0.209	1_LIGHT_D4_WT	LIGHT	D4	Light D4	0.195
1	9359	2 12PM-2PM	LIGHT	D4	WT	Light D4	0	0.178	1_LIGHT_D4_WT	LIGHT	D4	Light D4	0.198
1	9389	2 12PM-2PM	LIGHT	D4	WT	Light D4	0	0.146	1_LIGHT_D4_WT	LIGHT	D4	Light D4	0.2
1	9419	2 12PM-2PM	LIGHT	D4	WT	Light D4	0.014	0.117	1_LIGHT_D4_WT	LIGHT	D4	Light D4	0.203
1	9449	2 12PM-2PM	LIGHT	D4	WT	Light D4	0.004	0.17	1_LIGHT_D4_WT	LIGHT	D4	Light D4	0.205
1	9479	2 12PM-2PM	LIGHT	D4	WT	Light D4	0	0.187	1_LIGHT_D4_WT	LIGHT	D4	Light D4	0.208
1	9509	2 12PM-2PM	LIGHT	D4	WT	Light D4	0	0.148	1_LIGHT_D4_WT	LIGHT	D4	Light D4	0.21
1	9539	2 12PM-2PM	LIGHT	D4	WT	Light D4	0	0.306	1_LIGHT_D4_WT	LIGHT	D4	Light D4	0.213
1	9569	2 12PM-2PM	LIGHT	D4	WT	Light D4	0	0.27	1_LIGHT_D4_WT	LIGHT	D4	Light D4	0.216
1	9599	2 12PM-2PM	LIGHT	D4	WT	Light D4	0	0.084	1_LIGHT_D4_WT	LIGHT	D4	Light D4	0.218
1	9629	2 12PM-2PM	LIGHT	D4	WT	Light D4	0.004	0.075	1_LIGHT_D4_WT	LIGHT	D4	Light D4	0.221
1	9659	2 12PM-2PM	LIGHT	D4	WT	Light D4	0.036	0.187	1_LIGHT_D4_WT	LIGHT	D4	Light D4	0.224
1	9689	2 12PM-2PM	LIGHT	D4	WT	Light D4	0	0.19	1_LIGHT_D4_WT	LIGHT	D4	Light D4	0.227
1	9719	2 12PM-2PM	LIGHT	D4	WT	Light D4	0	0.114	1_LIGHT_D4_WT	LIGHT	D4	Light D4	0.23
1	9749	2 12PM-2PM	LIGHT	D4	WT	Light D4	0	0.105	1_LIGHT_D4_WT	LIGHT	D4	Light D4	0.233
1	9779	2 12PM-2PM	LIGHT	D4	WT	Light D4	0	0.105	1_LIGHT_D4_WT	LIGHT	D4	Light D4	0.236
1	9809	2 12PM-2PM	LIGHT	D4	WT	Light D4	0.011	0.156	1_LIGHT_D4_WT	LIGHT	D4	Light D4	0.239
1	9839	2 12PM-2PM	LIGHT	D4	WT	Light D4	0	0.145	1_LIGHT_D4_WT	LIGHT	D4	Light D4	0.243
1	9869	2 12PM-2PM	LIGHT	D4	WT	Light D4	0.019	0.129	1_LIGHT_D4_WT	LIGHT	D4	Light D4	0.246
1	9899	2 12PM-2PM	LIGHT	D4	WT	Light D4	0	0.168	1_LIGHT_D4_WT	LIGHT	D4	Light D4	0.249
1	9929	2 12PM-2PM	LIGHT	D4	WT	Light D4	0	0.152	1_LIGHT_D4_WT	LIGHT	D4	Light D4	0.253
1	9959	2 12PM-2PM	LIGHT	D4	WT	Light D4	0	0.067	1_LIGHT_D4_WT	LIGHT	D4	Light D4	0.256
1	9989	2 12PM-2PM	LIGHT	D4	WT	Light D4	0	0.067	1_LIGHT_D4_WT	LIGHT	D4	Light D4	0.26
1	10019	2 12PM-2PM	LIGHT	D4	WT	Light D4	0	0.146	1_LIGHT_D4_WT	LIGHT	D4	Light D4	0.263
1	10049	2 12PM-2PM	LIGHT	D4	WT	Light D4	0	0.172	1_LIGHT_D4_WT	LIGHT	D4	Light D4	0.267
1	10079	2 12PM-2PM	LIGHT	D4	WT	Light D4	0	0.188	1_LIGHT_D4_WT	LIGHT	D4	Light D4	0.271
1	10109	2 12PM-2PM	LIGHT	D4	WT	Light D4	0.017	0.236	1_LIGHT_D4_WT	LIGHT	D4	Light D4	0.274
1	10139	2 12PM-2PM	LIGHT	D4	WT	Light D4	0.005	0.166	1_LIGHT_D4_WT	LIGHT	D4	Light D4	0.278
1	10169	2 12PM-2PM	LIGHT	D4	WT	Light D4	0	0.118	1_LIGHT_D4_WT	LIGHT	D4	Light D4	0.282
1	10199	2 12PM-2PM	LIGHT	D4	WT	Light D4	0	0.123	1_LIGHT_D4_WT	LIGHT	D4	Light D4	0.286
1	10229	2 12PM-2PM	LIGHT	D4	WT	Light D4	0	0.137	1_LIGHT_D4_WT	LIGHT	D4	Light D4	0.29
1	10259	2 12PM-2PM	LIGHT	D4	WT	Light D4	0	0.208	1_LIGHT_D4_WT	LIGHT	D4	Light D4	0.294
1	10289	2 12PM-2PM	LIGHT	D4	WT	Light D4	0	0.222	1_LIGHT_D4_WT	LIGHT	D4	Light D4	0.298
1	10319	2 12PM-2PM	LIGHT	D4	WT	Light D4	0	0.166	1_LIGHT_D4_WT	LIGHT	D4	Light D4	0.302
1	10349	2 12PM-2PM	LIGHT	D4	WT	Light D4	0	0.197	1_LIGHT_D4_WT	LIGHT	D4	Light D4	0.307
1	10379	2 12PM-2PM	LIGHT	D4	WT	Light D4	0.019	0.178	1_LIGHT_D4_WT	LIGHT	D4	Light D4	0.311
1	10409	2 12PM-2PM	LIGHT	D4	WT	Light D4	0	0.106	1_LIGHT_D4_WT	LIGHT	D4	Light D4	0.315
1	10439	2 12PM-2PM	LIGHT	D4	WT	Light D4	0	0.14	1_LIGHT_D4_WT	LIGHT	D4	Light D4	0.32
1	10469	2 12PM-2PM	LIGHT	D4	WT	Light D4	0	0.116	1_LIGHT_D4_WT	LIGHT	D4	Light D4	0.324
1	10499	2 12PM-2PM	LIGHT	D4	WT	Light D4	0	0.135	1_LIGHT_D4_WT	LIGHT	D4	Light D4	0.329
1	10529	2 12PM-2PM	LIGHT	D4	WT	Light D4	0	0.128	1_LIGHT_D4_WT	LIGHT	D4	Light D4	0.333
1	10559	2 12PM-2PM	LIGHT	D4	WT	Light D4	0	0.078	1_LIGHT_D4_WT	LIGHT	D4	Light D4	0.338
1	10589	2 12PM-2PM	LIGHT	D4	WT	Light D4	0	0.084	1_LIGHT_D4_WT	LIGHT	D4	Light D4	0.343
1	10619	2 12PM-2PM	LIGHT	D4	WT	Light D4	0	0.119	1_LIGHT_D4_WT	LIGHT	D4	Light D4	0.347
1	10649	2 12PM-2PM	LIGHT	D4	WT	Light D4	0	0.164	1_LIGHT_D4_WT	LIGHT	D4	Light D4	0.352
1	10679	2 12PM-2PM	LIGHT	D4	WT	Light D4	0	0.134	1_LIGHT_D4_WT	LIGHT	D4	Light D4	0.357
1	10709	2 12PM-2PM	LIGHT	D4	WT	Light D4	0.003	0.181	1_LIGHT_D4_WT	LIGHT	D4	Light D4	0.362
1	10739	2 12PM-2PM	LIGHT	D4	WT	Light D4	0.039	0.303	1_LIGHT_D4_WT	LIGHT	D4	Light D4	0.367
1	10769	2 12PM-2PM	LIGHT	D4	WT	Light D4	0	0.279	1_LIGHT_D4_WT	LIGHT	D4	Light D4	0.372
1	10799	2 12PM-2PM	LIGHT	D4	WT	Light D4	0	0.246	1_LIGHT_D4_WT	LIGHT	D4	Light D4	0.377
1	10829	2 12PM-2PM	LIGHT	D4	WT	Light D4	0	0.163	1_LIGHT_D4_WT	LIGHT	D4	Light D4	0.382
1	10859	2 12PM-2PM	LIGHT	D4	WT	Light D4	0.012	0.174	1_LIGHT_D4_WT	LIGHT	D4	Light D4	0.388
1	10889	2 12PM-2PM	LIGHT	D4	WT	Light D4	0	0.22	1_LIGHT_D4_WT	LIGHT	D4	Light D4	0.393
1	10919	2 12PM-2PM	LIGHT	D4	WT	Light D4	0	0.09	1_LIGHT_D4_WT	LIGHT	D4	Light D4	0.398
1	10949	2 12PM-2PM	LIGHT	D4	WT	Light D4	0.004	0.14	1_LIGHT_D4_WT	LIGHT	D4	Light D4	0.403
1	10979	2 12PM-2PM	LIGHT	D4	WT	Light D4	0	0.222	1_LIGHT_D4_WT	LIGHT	D4	Light D4	0.409
1	11009	2 12PM-2PM	LIGHT	D4	WT	Light D4	0	0.188	1_LIGHT_D4_WT	LIGHT	D4	Light D4	0.414
1	11039	2 12PM-2PM	LIGHT	D4	WT	Light D4	0	0.19	1_LIGHT_D4_WT	LIGHT	D4	Light D4	0.42
1	11069	2 12PM-2PM	LIGHT	D4	WT	Light D4	0	0.231	1_LIGHT_D4_WT	LIGHT	D4	Light D4	0.425
1	11099	2 12PM-2PM	LIGHT	D4	WT	Light D4	0.005	0.155	1_LIGHT_D4_WT	LIGHT	D4	Light D4	0.431
1	11129	2 12PM-2PM	LIGHT	D4	WT	Light D4	0	0.043	1_LIGHT_D4_WT	LIGHT	D4	Light D4	0.436
1	11159	2 12PM-2PM	LIGHT	D4	WT	Light D4	0	0.148	1_LIGHT_D4_WT	LIGHT	D4	Light D4	0.442
1	11189	2 12PM-2PM	LIGHT	D4	WT	Light D4	0	0.166	1_LIGHT_D4_WT	LIGHT	D4	Light D4	0.448
1	11219	2 12PM-2PM	LIGHT	D4	WT	Light D4	0	0.06	1_LIGHT_D4_WT	LIGHT	D4	Light D4	0.453
1	11249	2 12PM-2PM	LIGHT	D4	WT	Light D4	0.008	0.105	1_LIGHT_D4_WT	LIGHT	D4	Light D4	0.459
1	11279	2 12PM-2PM	LIGHT	D4	WT	Light D4	0.013	0.112	1_LIGHT_D4_WT	LIGHT	D4	Light D4	0.465
1	11309	2 12PM-2PM	LIGHT	D4	WT	Light D4	0.022	0.052	1_LIGHT_D4_WT	LIGHT	D4	Light D4	0.47
1	11339	2 12PM-2PM	LIGHT	D4	WT	Light D4	0	0.117	1_LIGHT_D4_WT	LIGHT	D4	Light D4	0.476
1	11369	2 12PM-2PM	LIGHT	D4	WT	Light D4	0	0.158	1_LIGHT_D4_WT	LIGHT	D4	Light D4	0.482
1	11399	2 12PM-2PM	LIGHT	D4	WT	Light D4	0	0.094	1_LIGHT_D4_WT	LIGHT	D4	Light D4	0.488
1	11429	2 12PM-2PM	LIGHT	D4	WT	Light D4	0	0.04	1_LIGHT_D4_WT	LIGHT	D4	Light D4	0.493
1	11459	2 12PM-2PM	LIGHT	D4	WT	Light D4	0	0.077	1_LIGHT_D4_WT	LIGHT	D4	Light D4	0.499
1	11489	2 12PM-2PM	LIGHT	D4	WT	Light D4	0	0.16	1_LIGHT_D4_WT	LIGHT	D4	Light D4	0.505
1	11519	2 12PM-2PM	LIGHT	D4	WT	Light D4	0	0.212	1_LIGHT_D4_WT	LIGHT	D4	Light D4	0.511
1	11549	2 12PM-2PM	LIGHT	D4	WT	Light D4	0	0.164	1_LIGHT_D4_WT	LIGHT	D4	Light D4	0.517
1	11579	2 12PM-2PM	LIGHT	D4	WT	Light D4	0.018	0.249	1_LIGHT_D4_WT	LIGHT	D4	Light D4	0.522
1	11609	2 12PM-2PM	LIGHT	D4	WT	Light D4	0.004	0.371	1_LIGHT_D4_WT	LIGHT	D4	Light D4	0.528
1	11639	2 12PM-2PM	LIGHT	D4	WT	Light D4	0.003	0.239	1_LIGHT_D4_WT	LIGHT	D4	Light D4	0.534
1	11669	2 12PM-2PM	LIGHT	D4	WT	Light D4	0	0.119	1_LIGHT_D4_WT	LIGHT	D4	Light D4	0.54
1	11699	2 12PM-2PM	LIGHT	D4	WT	Light D4	0	0.155	1_LIGHT_D4_WT	LIGHT	D4	Light D4	0.545
1	11729	2 12PM-2PM	LIGHT	D4	WT	Light D4	0	0.128	1_LIGHT_D4_WT	LIGHT	D4	Light D4	0.551
1	11759	2 12PM-2PM	LIGHT	D4	WT	Light D4	0	0.183	1_LIGHT_D4_WT	LIGHT	D4	Light D4	0.557
1	11789	2 12PM-2PM	LIGHT	D4	WT	Light D4	0.005	0.201	1_LIGHT_D4_WT	LIGHT	D4	Light D4	0.562
1	11819	2 12PM-2PM	LIGHT	D4	WT	Light D4	0	0.129	1_LIGHT_D4_WT	LIGHT	D4	Light D4	0.568
1	11849	2 12PM-2PM	LIGHT	D4	WT	Light D4	0	0.107	1_LIGHT_D4_WT	LIGHT	D4	Light D4	0.573
1	11879	2 12PM-2PM	LIGHT	D4	WT	Light D4	0	0.157	1_LIGHT_D4_WT	LIGHT	D4	Light D4	0.579
1	11909	2 12PM-2PM	LIGHT	D4	WT	Light D4	0.006	0.213	1_LIGHT_D4_WT	LIGHT	D4	Light D4	0.584
1	11939	2 12PM-2PM	LIGHT	D4	WT	Light D4	0	0.081	1_LIGHT_D4_WT	LIGHT	D4	Light D4	0.59
1	11969	2 12PM-2PM	LIGHT	D4	WT	Light D4	0	0.104	1_LIGHT_D4_WT	LIGHT	D4	Light D4	0.595
1	11999	2 12PM-2PM	LIGHT	D4	WT	Light D4	0.003	0.247	1_LIGHT_D4_WT	LIGHT	D4	Light D4	0.6
1	12029	2 12PM-2PM	LIGHT	D4	WT	Light D4	0.005	0.239	1_LIGHT_D4_WT	LIGHT	D4	Light D4	0.605
1	12059	2 12PM-2PM	LIGHT	D4	WT	Light D4	0	0.144	1_LIGHT_D4_WT	LIGHT	D4	Light D4	0.61
1	12089	2 12PM-2PM	LIGHT	D4	WT	Light D4	0	0.1	1_LIGHT_D4_WT	LIGHT	D4	Light D4	0.615
1	12119	2 12PM-2PM	LIGHT	D4	WT	Light D4	0	0.094	1_LIGHT_D4_WT	LIGHT	D4	Light D4	0.62
1	12149	2 12PM-2PM	LIGHT	D4	WT	Light D4	0	0.127	1_LIGHT_D4_WT	LIGHT	D4	Light D4	0.625
1	12179	2 12PM-2PM	LIGHT	D4	WT	Light D4	0.004	0.231	1_LIGHT_D4_WT	LIGHT	D4	Light D4	0.63
1	12209	2 12PM-2PM	LIGHT	D4	WT	Light D4	0.018	0.18	1_LIGHT_D4_WT	LIGHT	D4	Light D4	0.635
1	12239	2 12PM-2PM	LIGHT	D4	WT	Light D4	0	0.067	1_LIGHT_D4_WT	LIGHT	D4	Light D4	0.64
1	12269	2 12PM-2PM	LIGHT	D4	WT	Light D4	0	0.147	1_LIGHT_D4_WT	LIGHT	D4	Light D4	0.644
1	12299	2 12PM-2PM	LIGHT	D4	WT	Light D4	0	0.376	1_LIGHT_D4_WT	LIGHT	D4	Light D4	0.649
1	12329	2 12PM-2PM	LIGHT	D4	WT	Light D4	0.014	0.323	1_LIGHT_D4_WT	LIGHT	D4	Light D4	0.654
1	12359	2 12PM-2PM	LIGHT	D4	WT	Light D4	0	0.239	1_LIGHT_D4_WT	LIGHT	D4	Light D4	0.658
1	12389	2 12PM-2PM	LIGHT	D4	WT	Light D4	0.04	0.259	1_LIGHT_D4_WT	LIGHT	D4	Light D4	0.662
1	12419	2 12PM-2PM	LIGHT	D4	WT	Light D4	0	0.243	1_LIGHT_D4_WT	LIGHT	D4	Light D4	0.667
1	12449	2 12PM-2PM	LIGHT	D4	WT	Light D4	0	0.219	1_LIGHT_D4_WT	LIGHT	D4	Light D4	0.671
1	12479	2 12PM-2PM	LIGHT	D4	WT	Light D4	0	0.13	1_LIGHT_D4_WT	LIGHT	D4	Light D4	0.675
1	12509	2 12PM-2PM	LIGHT	D4	WT	Light D4	0.01	0.174	1_LIGHT_D4_WT	LIGHT	D4	Light D4	0.679
1	12539	2 12PM-2PM	LIGHT	D4	WT	Light D4	0	0.231	1_LIGHT_D4_WT	LIGHT	D4	Light D4	0.683
1	12569	2 12PM-2PM	LIGHT	D4	WT	Light D4	0.005	0.216	1_LIGHT_D4_WT	LIGHT	D4	Light D4	0.687
1	12599	2 12PM-2PM	LIGHT	D4	WT	Light D4	0.017	0.138	1_LIGHT_D4_WT	LIGHT	D4	Light D4	0.69
1	12629	2 12PM-2PM	LIGHT	D4	WT	Light D4	0	0.207	1_LIGHT_D4_WT	LIGHT	D4	Light D4	0.694
1	12659	2 12PM-2PM	LIGHT	D4	WT	Light D4	0.009	0.147	1_LIGHT_D4_WT	LIGHT	D4	Light D4	0.698
1	12689	2 12PM-2PM	LIGHT	D4	WT	Light D4	0	0.285	1_LIGHT_D4_WT	LIGHT	D4	Light D4	0.701
1	12719	2 12PM-2PM	LIGHT	D4	WT	Light D4	0	0.327	1_LIGHT_D4_WT	LIGHT	D4	Light D4	0.705
1	12749	2 12PM-2PM	LIGHT	D4	WT	Light D4	0	0.391	1_LIGHT_D4_WT	LIGHT	D4	Light D4	0.708
1	12779	2 12PM-2PM	LIGHT	D4	WT	Light D4	0.008	1.415	1_LIGHT_D4_WT	LIGHT	D4	Light D4	0.711
1	12809	2 12PM-2PM	LIGHT	D4	WT	Light D4	0	1.1	1_LIGHT_D4_WT	LIGHT	D4	Light D4	0.714
1	12839	2 12PM-2PM	LIGHT	D4	WT	Light D4	0	0.387	1_LIGHT_D4_WT	LIGHT	D4	Light D4	0.717
1	12869	2 12PM-2PM	LIGHT	D4	WT	Light D4	0	0.386	1_LIGHT_D4_WT	LIGHT	D4	Light D4	0.72
1	12899	2 12PM-2PM	LIGHT	D4	WT	Light D4	0	0.606	1_LIGHT_D4_WT	LIGHT	D4	Light D4	0.723
1	12929	2 12PM-2PM	LIGHT	D4	WT	Light D4	0.01	0.785	1_LIGHT_D4_WT	LIGHT	D4	Light D4	0.726
1	12959	2 12PM-2PM	LIGHT	D4	WT	Light D4	0	0.604	1_LIGHT_D4_WT	LIGHT	D4	Light D4	0.729
1	12989	2 12PM-2PM	LIGHT	D4	WT	Light D4	0	0.487	1_LIGHT_D4_WT	LIGHT	D4	Light D4	0.731
1	13019	2 12PM-2PM	LIGHT	D4	WT	Light D4	0.011	0.398	1_LIGHT_D4_WT	LIGHT	D4	Light D4	0.734
1	13049	2 12PM-2PM	LIGHT	D4	WT	Light D4	0	0.4	1_LIGHT_D4_WT	LIGHT	D4	Light D4	0.736
1	13079	2 12PM-2PM	LIGHT	D4	WT	Light D4	0	0.423	1_LIGHT_D4_WT	LIGHT	D4	Light D4	0.738
1	13109	2 12PM-2PM	LIGHT	D4	WT	Light D4	0	0.377	1_LIGHT_D4_WT	LIGHT	D4	Light D4	0.741
1	13139	2 12PM-2PM	LIGHT	D4	WT	Light D4	0	0.351	1_LIGHT_D4_WT	LIGHT	D4	Light D4	0.743
1	13169	2 12PM-2PM	LIGHT	D4	WT	Light D4	0	0.746	1_LIGHT_D4_WT	LIGHT	D4	Light D4	0.745
1	13199	2 12PM-2PM	LIGHT	D4	WT	Light D4	0	0.644	1_LIGHT_D4_WT	LIGHT	D4	Light D4	0.747
1	13229	2 12PM-2PM	LIGHT	D4	WT	Light D4	0.061	0.584	1_LIGHT_D4_WT	LIGHT	D4	Light D4	0.748
1	13259	2 12PM-2PM	LIGHT	D4	WT	Light D4	0	0.545	1_LIGHT_D4_WT	LIGHT	D4	Light D4	0.75
1	13289	2 12PM-2PM	LIGHT	D4	WT	Light D4	0	0.341	1_LIGHT_D4_WT	LIGHT	D4	Light D4	0.752
1	13319	2 12PM-2PM	LIGHT	D4	WT	Light D4	0.013	0.624	1_LIGHT_D4_WT	LIGHT	D4	Light D4	0.753
1	13349	2 12PM-2PM	LIGHT	D4	WT	Light D4	0.004	0.892	1_LIGHT_D4_WT	LIGHT	D4	Light D4	0.755
1	13379	2 12PM-2PM	LIGHT	D4	WT	Light D4	0.071	0.834	1_LIGHT_D4_WT	LIGHT	D4	Light D4	0.756
1	13409	2 12PM-2PM	LIGHT	D4	WT	Light D4	0	0.847	1_LIGHT_D4_WT	LIGHT	D4	Light D4	0.757
1	13439	2 12PM-2PM	LIGHT	D4	WT	Light D4	0.016	0.518	1_LIGHT_D4_WT	LIGHT	D4	Light D4	0.758
1	13469	2 12PM-2PM	LIGHT	D4	WT	Light D4	0	0.106	1_LIGHT_D4_WT	LIGHT	D4	Light D4	0.759
1	13499	2 12PM-2PM	LIGHT	D4	WT	Light D4	0	0.754	1_LIGHT_D4_WT	LIGHT	D4	Light D4	0.76
1	13529	2 12PM-2PM	LIGHT	D4	WT	Light D4	0	0.819	1_LIGHT_D4_WT	LIGHT	D4	Light D4	0.761
1	13559	2 12PM-2PM	LIGHT	D4	WT	Light D4	0.004	0.438	1_LIGHT_D4_WT	LIGHT	D4	Light D4	0.762
1	13589	2 12PM-2PM	LIGHT	D4	WT	Light D4	0.041	0.406	1_LIGHT_D4_WT	LIGHT	D4	Light D4	0.763
1	13619	2 12PM-2PM	LIGHT	D4	WT	Light D4	0	0.397	1_LIGHT_D4_WT	LIGHT	D4	Light D4	0.763
1	13649	2 12PM-2PM	LIGHT	D4	WT	Light D4	0	0.714	1_LIGHT_D4_WT	LIGHT	D4	Light D4	0.764
1	13679	2 12PM-2PM	LIGHT	D4	WT	Light D4	0.032	0.903	1_LIGHT_D4_WT	LIGHT	D4	Light D4	0.764
1	13709	2 12PM-2PM	LIGHT	D4	WT	Light D4	0	0.578	1_LIGHT_D4_WT	LIGHT	D4	Light D4	0.764
1	13739	2 12PM-2PM	LIGHT	D4	WT	Light D4	0	0.27	1_LIGHT_D4_WT	LIGHT	D4	Light D4	0.765
1	13769	2 12PM-2PM	LIGHT	D4	WT	Light D4	0	0.558	1_LIGHT_D4_WT	LIGHT	D4	Light D4	0.765
1	13799	2 12PM-2PM	LIGHT	D4	WT	Light D4	0	0.427	1_LIGHT_D4_WT	LIGHT	D4	Light D4	0.765
1	13829	2 12PM-2PM	LIGHT	D4	WT	Light D4	0.004	0.306	1_LIGHT_D4_WT	LIGHT	D4	Light D4	0.765
1	13859	2 12PM-2PM	LIGHT	D4	WT	Light D4	0	0.39	1_LIGHT_D4_WT	LIGHT	D4	Light D4	0.765
1	13889	2 12PM-2PM	LIGHT	D4	WT	Light D4	0	1.424	1_LIGHT_D4_WT	LIGHT	D4	Light D4	0.765
1	13919	2 12PM-2PM	LIGHT	D4	WT	Light D4	0	1.384	1_LIGHT_D4_WT	LIGHT	D4	Light D4	0.764
1	13949	2 12PM-2PM	LIGHT	D4	WT	Light D4	0	0.499	1_LIGHT_D4_WT	LIGHT	D4	Light D4	0.764
1	13979	2 12PM-2PM	LIGHT	D4	WT	Light D4	0	0.487	1_LIGHT_D4_WT	LIGHT	D4	Light D4	0.764
1	14009	2 12PM-2PM	LIGHT	D4	WT	Light D4	0.022	0.42	1_LIGHT_D4_WT	LIGHT	D4	Light D4	0.763
1	14039	2 12PM-2PM	LIGHT	D4	WT	Light D4	0.006	0.506	1_LIGHT_D4_WT	LIGHT	D4	Light D4	0.763
1	14069	2 12PM-2PM	LIGHT	D4	WT	Light D4	0	0.402	1_LIGHT_D4_WT	LIGHT	D4	Light D4	0.762
1	14099	2 12PM-2PM	LIGHT	D4	WT	Light D4	0	0.605	1_LIGHT_D4_WT	LIGHT	D4	Light D4	0.761
1	14129	2 12PM-2PM	LIGHT	D4	WT	Light D4	0.078	0.915	1_LIGHT_D4_WT	LIGHT	D4	Light D4	0.761
1	14159	2 12PM-2PM	LIGHT	D4	WT	Light D4	0.005	0.683	1_LIGHT_D4_WT	LIGHT	D4	Light D4	0.76
1	14189	2 12PM-2PM	LIGHT	D4	WT	Light D4	0	0.54	1_LIGHT_D4_WT	LIGHT	D4	Light D4	0.759
1	14219	2 12PM-2PM	LIGHT	D4	WT	Light D4	0.074	0.78	1_LIGHT_D4_WT	LIGHT	D4	Light D4	0.758
1	14249	2 12PM-2PM	LIGHT	D4	WT	Light D4	0	0.485	1_LIGHT_D4_WT	LIGHT	D4	Light D4	0.757
1	14279	2 12PM-2PM	LIGHT	D4	WT	Light D4	0	0.183	1_LIGHT_D4_WT	LIGHT	D4	Light D4	0.756
1	14309	2 12PM-2PM	LIGHT	D4	WT	Light D4	0.004	0.132	1_LIGHT_D4_WT	LIGHT	D4	Light D4	0.755
1	14339	2 12PM-2PM	LIGHT	D4	WT	Light D4	0	0.175	1_LIGHT_D4_WT	LIGHT	D4	Light D4	0.753
1	14369	2 12PM-2PM	LIGHT	D4	WT	Light D4	0	0.726	1_LIGHT_D4_WT	LIGHT	D4	Light D4	0.752
1	14399	3 2PM-4PM	LIGHT	D4	WT	Light D4	0.004	1.403	1_LIGHT_D4_WT	LIGHT	D4	Light D4	0.751
1	14429	3 2PM-4PM	LIGHT	D4	WT	Light D4	0.024	0.976	1_LIGHT_D4_WT	LIGHT	D4	Light D4	0.749
1	14459	3 2PM-4PM	LIGHT	D4	WT	Light D4	0.004	0.202	1_LIGHT_D4_WT	LIGHT	D4	Light D4	0.748
1	14489	3 2PM-4PM	LIGHT	D4	WT	Light D4	0	0.24	1_LIGHT_D4_WT	LIGHT	D4	Light D4	0.746
1	14519	3 2PM-4PM	LIGHT	D4	WT	Light D4	0.029	0.468	1_LIGHT_D4_WT	LIGHT	D4	Light D4	0.745
1	14549	3 2PM-4PM	LIGHT	D4	WT	Light D4	0.004	0.371	1_LIGHT_D4_WT	LIGHT	D4	Light D4	0.743
1	14579	3 2PM-4PM	LIGHT	D4	WT	Light D4	0.004	0.557	1_LIGHT_D4_WT	LIGHT	D4	Light D4	0.742
1	14609	3 2PM-4PM	LIGHT	D4	WT	Light D4	0	0.586	1_LIGHT_D4_WT	LIGHT	D4	Light D4	0.74
1	14639	3 2PM-4PM	LIGHT	D4	WT	Light D4	0	0.346	1_LIGHT_D4_WT	LIGHT	D4	Light D4	0.738
1	14669	3 2PM-4PM	LIGHT	D4	WT	Light D4	0	0.853	1_LIGHT_D4_WT	LIGHT	D4	Light D4	0.736
1	14699	3 2PM-4PM	LIGHT	D4	WT	Light D4	0	0.755	1_LIGHT_D4_WT	LIGHT	D4	Light D4	0.734
1	14729	3 2PM-4PM	LIGHT	D4	WT	Light D4	0	0.706	1_LIGHT_D4_WT	LIGHT	D4	Light D4	0.733
1	14759	3 2PM-4PM	LIGHT	D4	WT	Light D4	0.042	0.985	1_LIGHT_D4_WT	LIGHT	D4	Light D4	0.731
1	14789	3 2PM-4PM	LIGHT	D4	WT	Light D4	0	0.875	1_LIGHT_D4_WT	LIGHT	D4	Light D4	0.729
1	14819	3 2PM-4PM	LIGHT	D4	WT	Light D4	0.07	0.795	1_LIGHT_D4_WT	LIGHT	D4	Light D4	0.727
1	14849	3 2PM-4PM	LIGHT	D4	WT	Light D4	0	0.352	1_LIGHT_D4_WT	LIGHT	D4	Light D4	0.725
1	14879	3 2PM-4PM	LIGHT	D4	WT	Light D4	0.004	0.582	1_LIGHT_D4_WT	LIGHT	D4	Light D4	0.723
1	14909	3 2PM-4PM	LIGHT	D4	WT	Light D4	0	0.952	1_LIGHT_D4_WT	LIGHT	D4	Light D4	0.72
1	14939	3 2PM-4PM	LIGHT	D4	WT	Light D4	0	0.745	1_LIGHT_D4_WT	LIGHT	D4	Light D4	0.718
1	14969	3 2PM-4PM	LIGHT	D4	WT	Light D4	0.028	0.533	1_LIGHT_D4_WT	LIGHT	D4	Light D4	0.716
1	14999	3 2PM-4PM	LIGHT	D4	WT	Light D4	0	0.808	1_LIGHT_D4_WT	LIGHT	D4	Light D4	0.714
1	15029	3 2PM-4PM	LIGHT	D4	WT	Light D4	0	1.136	1_LIGHT_D4_WT	LIGHT	D4	Light D4	0.712
1	15059	3 2PM-4PM	LIGHT	D4	WT	Light D4	0.005	0.553	1_LIGHT_D4_WT	LIGHT	D4	Light D4	0.709
1	15089	3 2PM-4PM	LIGHT	D4	WT	Light D4	0	0.212	1_LIGHT_D4_WT	LIGHT	D4	Light D4	0.707
1	15119	3 2PM-4PM	LIGHT	D4	WT	Light D4	0.057	0.482	1_LIGHT_D4_WT	LIGHT	D4	Light D4	0.705
1	15149	3 2PM-4PM	LIGHT	D4	WT	Light D4	0.038	1.128	1_LIGHT_D4_WT	LIGHT	D4	Light D4	0.703
1	15179	3 2PM-4PM	LIGHT	D4	WT	Light D4	0.026	1.803	1_LIGHT_D4_WT	LIGHT	D4	Light D4	0.7
1	15209	3 2PM-4PM	LIGHT	D4	WT	Light D4	0.005	1.021	1_LIGHT_D4_WT	LIGHT	D4	Light D4	0.698
1	15239	3 2PM-4PM	LIGHT	D4	WT	Light D4	0.014	0.132	1_LIGHT_D4_WT	LIGHT	D4	Light D4	0.696
1	15269	3 2PM-4PM	LIGHT	D4	WT	Light D4	0	0.191	1_LIGHT_D4_WT	LIGHT	D4	Light D4	0.693
1	15299	3 2PM-4PM	LIGHT	D4	WT	Light D4	0	0.163	1_LIGHT_D4_WT	LIGHT	D4	Light D4	0.691
1	15329	3 2PM-4PM	LIGHT	D4	WT	Light D4	0	0.173	1_LIGHT_D4_WT	LIGHT	D4	Light D4	0.689
1	15359	3 2PM-4PM	LIGHT	D4	WT	Light D4	0	0.252	1_LIGHT_D4_WT	LIGHT	D4	Light D4	0.686
1	15389	3 2PM-4PM	LIGHT	D4	WT	Light D4	0	0.168	1_LIGHT_D4_WT	LIGHT	D4	Light D4	0.684
1	15419	3 2PM-4PM	LIGHT	D4	WT	Light D4	0	0.068	1_LIGHT_D4_WT	LIGHT	D4	Light D4	0.682
1	15449	3 2PM-4PM	LIGHT	D4	WT	Light D4	0	0.261	1_LIGHT_D4_WT	LIGHT	D4	Light D4	0.679
1	15479	3 2PM-4PM	LIGHT	D4	WT	Light D4	0	0.271	1_LIGHT_D4_WT	LIGHT	D4	Light D4	0.677
1	15509	3 2PM-4PM	LIGHT	D4	WT	Light D4	0	0.205	1_LIGHT_D4_WT	LIGHT	D4	Light D4	0.675
1	15539	3 2PM-4PM	LIGHT	D4	WT	Light D4	0	0.193	1_LIGHT_D4_WT	LIGHT	D4	Light D4	0.672
1	15569	3 2PM-4PM	LIGHT	D4	WT	Light D4	0	0.13	1_LIGHT_D4_WT	LIGHT	D4	Light D4	0.67
1	15599	3 2PM-4PM	LIGHT	D4	WT	Light D4	0	0.158	1_LIGHT_D4_WT	LIGHT	D4	Light D4	0.668
1	15629	3 2PM-4PM	LIGHT	D4	WT	Light D4	0	0.117	1_LIGHT_D4_WT	LIGHT	D4	Light D4	0.666
1	15659	3 2PM-4PM	LIGHT	D4	WT	Light D4	0.041	0.169	1_LIGHT_D4_WT	LIGHT	D4	Light D4	0.663
1	15689	3 2PM-4PM	LIGHT	D4	WT	Light D4	0.012	0.168	1_LIGHT_D4_WT	LIGHT	D4	Light D4	0.661
1	15719	3 2PM-4PM	LIGHT	D4	WT	Light D4	0	0.096	1_LIGHT_D4_WT	LIGHT	D4	Light D4	0.659
1	15749	3 2PM-4PM	LIGHT	D4	WT	Light D4	0.009	0.134	1_LIGHT_D4_WT	LIGHT	D4	Light D4	0.657
1	15779	3 2PM-4PM	LIGHT	D4	WT	Light D4	0	0.127	1_LIGHT_D4_WT	LIGHT	D4	Light D4	0.654
1	15809	3 2PM-4PM	LIGHT	D4	WT	Light D4	0	0.159	1_LIGHT_D4_WT	LIGHT	D4	Light D4	0.652
1	15839	3 2PM-4PM	LIGHT	D4	WT	Light D4	0	0.219	1_LIGHT_D4_WT	LIGHT	D4	Light D4	0.65
1	15869	3 2PM-4PM	LIGHT	D4	WT	Light D4	0	0.131	1_LIGHT_D4_WT	LIGHT	D4	Light D4	0.648
1	15899	3 2PM-4PM	LIGHT	D4	WT	Light D4	0.012	0.149	1_LIGHT_D4_WT	LIGHT	D4	Light D4	0.646
1	15929	3 2PM-4PM	LIGHT	D4	WT	Light D4	0.005	0.186	1_LIGHT_D4_WT	LIGHT	D4	Light D4	0.643
1	15959	3 2PM-4PM	LIGHT	D4	WT	Light D4	0.004	0.14	1_LIGHT_D4_WT	LIGHT	D4	Light D4	0.641
1	15989	3 2PM-4PM	LIGHT	D4	WT	Light D4	0	0.153	1_LIGHT_D4_WT	LIGHT	D4	Light D4	0.639
1	16019	3 2PM-4PM	LIGHT	D4	WT	Light D4	0	0.238	1_LIGHT_D4_WT	LIGHT	D4	Light D4	0.637
1	16049	3 2PM-4PM	LIGHT	D4	WT	Light D4	0.02	0.274	1_LIGHT_D4_WT	LIGHT	D4	Light D4	0.635
1	16079	3 2PM-4PM	LIGHT	D4	WT	Light D4	0	0.224	1_LIGHT_D4_WT	LIGHT	D4	Light D4	0.633
1	16109	3 2PM-4PM	LIGHT	D4	WT	Light D4	0.029	0.176	1_LIGHT_D4_WT	LIGHT	D4	Light D4	0.63
1	16139	3 2PM-4PM	LIGHT	D4	WT	Light D4	0.012	0.123	1_LIGHT_D4_WT	LIGHT	D4	Light D4	0.628
1	16169	3 2PM-4PM	LIGHT	D4	WT	Light D4	0	0.123	1_LIGHT_D4_WT	LIGHT	D4	Light D4	0.626
1	16199	3 2PM-4PM	LIGHT	D4	WT	Light D4	0.013	0.235	1_LIGHT_D4_WT	LIGHT	D4	Light D4	0.624
1	16229	3 2PM-4PM	LIGHT	D4	WT	Light D4	0	0.208	1_LIGHT_D4_WT	LIGHT	D4	Light D4	0.622
1	16259	3 2PM-4PM	LIGHT	D4	WT	Light D4	0	0.106	1_LIGHT_D4_WT	LIGHT	D4	Light D4	0.62
1	16289	3 2PM-4PM	LIGHT	D4	WT	Light D4	0	0.08	1_LIGHT_D4_WT	LIGHT	D4	Light D4	0.618
1	16319	3 2PM-4PM	LIGHT	D4	WT	Light D4	0	0.089	1_LIGHT_D4_WT	LIGHT	D4	Light D4	0.615
1	16349	3 2PM-4PM	LIGHT	D4	WT	Light D4	0	0.208	1_LIGHT_D4_WT	LIGHT	D4	Light D4	0.613
1	16379	3 2PM-4PM	LIGHT	D4	WT	Light D4	0	0.148	1_LIGHT_D4_WT	LIGHT	D4	Light D4	0.611
1	16409	3 2PM-4PM	LIGHT	D4	WT	Light D4	0	0.068	1_LIGHT_D4_WT	LIGHT	D4	Light D4	0.609
1	16439	3 2PM-4PM	LIGHT	D4	WT	Light D4	0	0.103	1_LIGHT_D4_WT	LIGHT	D4	Light D4	0.607
1	16469	3 2PM-4PM	LIGHT	D4	WT	Light D4	0	0.138	1_LIGHT_D4_WT	LIGHT	D4	Light D4	0.605
1	16499	3 2PM-4PM	LIGHT	D4	WT	Light D4	0	0.145	1_LIGHT_D4_WT	LIGHT	D4	Light D4	0.603
1	16529	3 2PM-4PM	LIGHT	D4	WT	Light D4	0	0.236	1_LIGHT_D4_WT	LIGHT	D4	Light D4	0.6
1	16559	3 2PM-4PM	LIGHT	D4	WT	Light D4	0.02	0.278	1_LIGHT_D4_WT	LIGHT	D4	Light D4	0.598
1	16589	3 2PM-4PM	LIGHT	D4	WT	Light D4	0.008	0.11	1_LIGHT_D4_WT	LIGHT	D4	Light D4	0.596
1	16619	3 2PM-4PM	LIGHT	D4	WT	Light D4	0	0.261	1_LIGHT_D4_WT	LIGHT	D4	Light D4	0.594
1	16649	3 2PM-4PM	LIGHT	D4	WT	Light D4	0	0.286	1_LIGHT_D4_WT	LIGHT	D4	Light D4	0.592
1	16679	3 2PM-4PM	LIGHT	D4	WT	Light D4	0	0.139	1_LIGHT_D4_WT	LIGHT	D4	Light D4	0.59
1	16709	3 2PM-4PM	LIGHT	D4	WT	Light D4	0	0.133	1_LIGHT_D4_WT	LIGHT	D4	Light D4	0.588
1	16739	3 2PM-4PM	LIGHT	D4	WT	Light D4	0	0.117	1_LIGHT_D4_WT	LIGHT	D4	Light D4	0.586
1	16769	3 2PM-4PM	LIGHT	D4	WT	Light D4	0	0.133	1_LIGHT_D4_WT	LIGHT	D4	Light D4	0.584
1	16799	3 2PM-4PM	LIGHT	D4	WT	Light D4	0.015	0.081	1_LIGHT_D4_WT	LIGHT	D4	Light D4	0.582
1	16829	3 2PM-4PM	LIGHT	D4	WT	Light D4	0.012	0.135	1_LIGHT_D4_WT	LIGHT	D4	Light D4	0.58
1	16859	3 2PM-4PM	LIGHT	D4	WT	Light D4	0	0.242	1_LIGHT_D4_WT	LIGHT	D4	Light D4	0.578
1	16889	3 2PM-4PM	LIGHT	D4	WT	Light D4	0.01	0.21	1_LIGHT_D4_WT	LIGHT	D4	Light D4	0.576
1	16919	3 2PM-4PM	LIGHT	D4	WT	Light D4	0	0.125	1_LIGHT_D4_WT	LIGHT	D4	Light D4	0.574
1	16949	3 2PM-4PM	LIGHT	D4	WT	Light D4	0	0.138	1_LIGHT_D4_WT	LIGHT	D4	Light D4	0.572
1	16979	3 2PM-4PM	LIGHT	D4	WT	Light D4	0.011	0.181	1_LIGHT_D4_WT	LIGHT	D4	Light D4	0.57
1	17009	3 2PM-4PM	LIGHT	D4	WT	Light D4	0	0.197	1_LIGHT_D4_WT	LIGHT	D4	Light D4	0.568
1	17039	3 2PM-4PM	LIGHT	D4	WT	Light D4	0	0.211	1_LIGHT_D4_WT	LIGHT	D4	Light D4	0.566
1	17069	3 2PM-4PM	LIGHT	D4	WT	Light D4	0	0.308	1_LIGHT_D4_WT	LIGHT	D4	Light D4	0.564
1	17099	3 2PM-4PM	LIGHT	D4	WT	Light D4	0.024	0.305	1_LIGHT_D4_WT	LIGHT	D4	Light D4	0.562
1	17129	3 2PM-4PM	LIGHT	D4	WT	Light D4	0.009	0.137	1_LIGHT_D4_WT	LIGHT	D4	Light D4	0.56
1	17159	3 2PM-4PM	LIGHT	D4	WT	Light D4	0.004	0.074	1_LIGHT_D4_WT	LIGHT	D4	Light D4	0.559
1	17189	3 2PM-4PM	LIGHT	D4	WT	Light D4	0	0.064	1_LIGHT_D4_WT	LIGHT	D4	Light D4	0.557
1	17219	3 2PM-4PM	LIGHT	D4	WT	Light D4	0	0.089	1_LIGHT_D4_WT	LIGHT	D4	Light D4	0.555
1	17249	3 2PM-4PM	LIGHT	D4	WT	Light D4	0	0.185	1_LIGHT_D4_WT	LIGHT	D4	Light D4	0.553
1	17279	3 2PM-4PM	LIGHT	D4	WT	Light D4	0	0.209	1_LIGHT_D4_WT	LIGHT	D4	Light D4	0.552
1	17309	3 2PM-4PM	LIGHT	D4	WT	Light D4	0	0.133	1_LIGHT_D4_WT	LIGHT	D4	Light D4	0.55
1	17339	3 2PM-4PM	LIGHT	D4	WT	Light D4	0	0.122	1_LIGHT_D4_WT	LIGHT	D4	Light D4	0.548
1	17369	3 2PM-4PM	LIGHT	D4	WT	Light D4	0	0.158	1_LIGHT_D4_WT	LIGHT	D4	Light D4	0.546
1	17399	3 2PM-4PM	LIGHT	D4	WT	Light D4	0	0.145	1_LIGHT_D4_WT	LIGHT	D4	Light D4	0.545
1	17429	3 2PM-4PM	LIGHT	D4	WT	Light D4	0.009	0.108	1_LIGHT_D4_WT	LIGHT	D4	Light D4	0.543
1	17459	3 2PM-4PM	LIGHT	D4	WT	Light D4	0	0.115	1_LIGHT_D4_WT	LIGHT	D4	Light D4	0.541
1	17489	3 2PM-4PM	LIGHT	D4	WT	Light D4	0	0.085	1_LIGHT_D4_WT	LIGHT	D4	Light D4	0.54
1	17519	3 2PM-4PM	LIGHT	D4	WT	Light D4	0	0.16	1_LIGHT_D4_WT	LIGHT	D4	Light D4	0.538
1	17549	3 2PM-4PM	LIGHT	D4	WT	Light D4	0.009	0.3	1_LIGHT_D4_WT	LIGHT	D4	Light D4	0.537
1	17579	3 2PM-4PM	LIGHT	D4	WT	Light D4	0.016	0.265	1_LIGHT_D4_WT	LIGHT	D4	Light D4	0.535
1	17609	3 2PM-4PM	LIGHT	D4	WT	Light D4	0	0.166	1_LIGHT_D4_WT	LIGHT	D4	Light D4	0.533
1	17639	3 2PM-4PM	LIGHT	D4	WT	Light D4	0	0.126	1_LIGHT_D4_WT	LIGHT	D4	Light D4	0.532
1	17669	3 2PM-4PM	LIGHT	D4	WT	Light D4	0	0.114	1_LIGHT_D4_WT	LIGHT	D4	Light D4	0.53
1	17699	3 2PM-4PM	LIGHT	D4	WT	Light D4	0	0.14	1_LIGHT_D4_WT	LIGHT	D4	Light D4	0.529
1	17729	3 2PM-4PM	LIGHT	D4	WT	Light D4	0	0.192	1_LIGHT_D4_WT	LIGHT	D4	Light D4	0.527
1	17759	3 2PM-4PM	LIGHT	D4	WT	Light D4	0	0.354	1_LIGHT_D4_WT	LIGHT	D4	Light D4	0.525
1	17789	3 2PM-4PM	LIGHT	D4	WT	Light D4	0	0.361	1_LIGHT_D4_WT	LIGHT	D4	Light D4	0.524
1	17819	3 2PM-4PM	LIGHT	D4	WT	Light D4	0.064	0.722	1_LIGHT_D4_WT	LIGHT	D4	Light D4	0.522
1	17849	3 2PM-4PM	LIGHT	D4	WT	Light D4	0	0.814	1_LIGHT_D4_WT	LIGHT	D4	Light D4	0.521
1	17879	3 2PM-4PM	LIGHT	D4	WT	Light D4	0.004	0.318	1_LIGHT_D4_WT	LIGHT	D4	Light D4	0.519
1	17909	3 2PM-4PM	LIGHT	D4	WT	Light D4	0.009	0.216	1_LIGHT_D4_WT	LIGHT	D4	Light D4	0.518
1	17939	3 2PM-4PM	LIGHT	D4	WT	Light D4	0	0.198	1_LIGHT_D4_WT	LIGHT	D4	Light D4	0.516
1	17969	3 2PM-4PM	LIGHT	D4	WT	Light D4	0	0.2	1_LIGHT_D4_WT	LIGHT	D4	Light D4	0.514
1	17999	3 2PM-4PM	LIGHT	D4	WT	Light D4	0.009	0.33	1_LIGHT_D4_WT	LIGHT	D4	Light D4	0.513
1	18029	3 2PM-4PM	LIGHT	D4	WT	Light D4	0.017	0.271	1_LIGHT_D4_WT	LIGHT	D4	Light D4	0.511
1	18059	3 2PM-4PM	LIGHT	D4	WT	Light D4	0	0.074	1_LIGHT_D4_WT	LIGHT	D4	Light D4	0.51
1	18089	3 2PM-4PM	LIGHT	D4	WT	Light D4	0	0.153	1_LIGHT_D4_WT	LIGHT	D4	Light D4	0.508
1	18119	3 2PM-4PM	LIGHT	D4	WT	Light D4	0.009	0.172	1_LIGHT_D4_WT	LIGHT	D4	Light D4	0.506
1	18149	3 2PM-4PM	LIGHT	D4	WT	Light D4	0.009	0.135	1_LIGHT_D4_WT	LIGHT	D4	Light D4	0.505
1	18179	3 2PM-4PM	LIGHT	D4	WT	Light D4	0	0.221	1_LIGHT_D4_WT	LIGHT	D4	Light D4	0.503
1	18209	3 2PM-4PM	LIGHT	D4	WT	Light D4	0.003	0.201	1_LIGHT_D4_WT	LIGHT	D4	Light D4	0.501
1	18239	3 2PM-4PM	LIGHT	D4	WT	Light D4	0.011	0.165	1_LIGHT_D4_WT	LIGHT	D4	Light D4	0.5
1	18269	3 2PM-4PM	LIGHT	D4	WT	Light D4	0	0.123	1_LIGHT_D4_WT	LIGHT	D4	Light D4	0.498
1	18299	3 2PM-4PM	LIGHT	D4	WT	Light D4	0	0.062	1_LIGHT_D4_WT	LIGHT	D4	Light D4	0.496
1	18329	3 2PM-4PM	LIGHT	D4	WT	Light D4	0.004	0.139	1_LIGHT_D4_WT	LIGHT	D4	Light D4	0.495
1	18359	3 2PM-4PM	LIGHT	D4	WT	Light D4	0	0.201	1_LIGHT_D4_WT	LIGHT	D4	Light D4	0.493
1	18389	3 2PM-4PM	LIGHT	D4	WT	Light D4	0	0.156	1_LIGHT_D4_WT	LIGHT	D4	Light D4	0.491
1	18419	3 2PM-4PM	LIGHT	D4	WT	Light D4	0.005	0.177	1_LIGHT_D4_WT	LIGHT	D4	Light D4	0.49
1	18449	3 2PM-4PM	LIGHT	D4	WT	Light D4	0	0.133	1_LIGHT_D4_WT	LIGHT	D4	Light D4	0.488
1	18479	3 2PM-4PM	LIGHT	D4	WT	Light D4	0	0.079	1_LIGHT_D4_WT	LIGHT	D4	Light D4	0.486
1	18509	3 2PM-4PM	LIGHT	D4	WT	Light D4	0	0.379	1_LIGHT_D4_WT	LIGHT	D4	Light D4	0.484
1	18539	3 2PM-4PM	LIGHT	D4	WT	Light D4	0.017	0.359	1_LIGHT_D4_WT	LIGHT	D4	Light D4	0.483
1	18569	3 2PM-4PM	LIGHT	D4	WT	Light D4	0	0.153	1_LIGHT_D4_WT	LIGHT	D4	Light D4	0.481
1	18599	3 2PM-4PM	LIGHT	D4	WT	Light D4	0	0.216	1_LIGHT_D4_WT	LIGHT	D4	Light D4	0.479
1	18629	3 2PM-4PM	LIGHT	D4	WT	Light D4	0.01	0.298	1_LIGHT_D4_WT	LIGHT	D4	Light D4	0.477
1	18659	3 2PM-4PM	LIGHT	D4	WT	Light D4	0.004	0.339	1_LIGHT_D4_WT	LIGHT	D4	Light D4	0.476
1	18689	3 2PM-4PM	LIGHT	D4	WT	Light D4	0	0.28	1_LIGHT_D4_WT	LIGHT	D4	Light D4	0.474
1	18719	3 2PM-4PM	LIGHT	D4	WT	Light D4	0	0.177	1_LIGHT_D4_WT	LIGHT	D4	Light D4	0.472
1	18749	3 2PM-4PM	LIGHT	D4	WT	Light D4	0	0.217	1_LIGHT_D4_WT	LIGHT	D4	Light D4	0.47
1	18779	3 2PM-4PM	LIGHT	D4	WT	Light D4	0	0.197	1_LIGHT_D4_WT	LIGHT	D4	Light D4	0.468
1	18809	3 2PM-4PM	LIGHT	D4	WT	Light D4	0	0.173	1_LIGHT_D4_WT	LIGHT	D4	Light D4	0.467
1	18839	3 2PM-4PM	LIGHT	D4	WT	Light D4	0.023	0.215	1_LIGHT_D4_WT	LIGHT	D4	Light D4	0.465
1	18869	3 2PM-4PM	LIGHT	D4	WT	Light D4	0	0.282	1_LIGHT_D4_WT	LIGHT	D4	Light D4	0.463
1	18899	3 2PM-4PM	LIGHT	D4	WT	Light D4	0	0.245	1_LIGHT_D4_WT	LIGHT	D4	Light D4	0.461
1	18929	3 2PM-4PM	LIGHT	D4	WT	Light D4	0	0.136	1_LIGHT_D4_WT	LIGHT	D4	Light D4	0.459
1	18959	3 2PM-4PM	LIGHT	D4	WT	Light D4	0.016	0.165	1_LIGHT_D4_WT	LIGHT	D4	Light D4	0.457
1	18989	3 2PM-4PM	LIGHT	D4	WT	Light D4	0	0.143	1_LIGHT_D4_WT	LIGHT	D4	Light D4	0.455
1	19019	3 2PM-4PM	LIGHT	D4	WT	Light D4	0	0.105	1_LIGHT_D4_WT	LIGHT	D4	Light D4	0.453
1	19049	3 2PM-4PM	LIGHT	D4	WT	Light D4	0	0.135	1_LIGHT_D4_WT	LIGHT	D4	Light D4	0.451
1	19079	3 2PM-4PM	LIGHT	D4	WT	Light D4	0.01	0.167	1_LIGHT_D4_WT	LIGHT	D4	Light D4	0.449
1	19109	3 2PM-4PM	LIGHT	D4	WT	Light D4	0	0.085	1_LIGHT_D4_WT	LIGHT	D4	Light D4	0.447
1	19139	3 2PM-4PM	LIGHT	D4	WT	Light D4	0	0.27	1_LIGHT_D4_WT	LIGHT	D4	Light D4	0.445
1	19169	3 2PM-4PM	LIGHT	D4	WT	Light D4	0	0.289	1_LIGHT_D4_WT	LIGHT	D4	Light D4	0.443
1	19199	3 2PM-4PM	LIGHT	D4	WT	Light D4	0	0.112	1_LIGHT_D4_WT	LIGHT	D4	Light D4	0.441
1	19229	3 2PM-4PM	LIGHT	D4	WT	Light D4	0	0.1	1_LIGHT_D4_WT	LIGHT	D4	Light D4	0.439
1	19259	3 2PM-4PM	LIGHT	D4	WT	Light D4	0	0.183	1_LIGHT_D4_WT	LIGHT	D4	Light D4	0.437
1	19289	3 2PM-4PM	LIGHT	D4	WT	Light D4	0	0.254	1_LIGHT_D4_WT	LIGHT	D4	Light D4	0.435
1	19319	3 2PM-4PM	LIGHT	D4	WT	Light D4	0	0.15	1_LIGHT_D4_WT	LIGHT	D4	Light D4	0.433
1	19349	3 2PM-4PM	LIGHT	D4	WT	Light D4	0	0.147	1_LIGHT_D4_WT	LIGHT	D4	Light D4	0.43
1	19379	3 2PM-4PM	LIGHT	D4	WT	Light D4	0	0.22	1_LIGHT_D4_WT	LIGHT	D4	Light D4	0.428
1	19409	3 2PM-4PM	LIGHT	D4	WT	Light D4	0	0.247	1_LIGHT_D4_WT	LIGHT	D4	Light D4	0.426
1	19439	3 2PM-4PM	LIGHT	D4	WT	Light D4	0	0.331	1_LIGHT_D4_WT	LIGHT	D4	Light D4	0.424
1	19469	3 2PM-4PM	LIGHT	D4	WT	Light D4	0	0.299	1_LIGHT_D4_WT	LIGHT	D4	Light D4	0.422
1	19499	3 2PM-4PM	LIGHT	D4	WT	Light D4	0	0.129	1_LIGHT_D4_WT	LIGHT	D4	Light D4	0.419
1	19529	3 2PM-4PM	LIGHT	D4	WT	Light D4	0	0.111	1_LIGHT_D4_WT	LIGHT	D4	Light D4	0.417
1	19559	3 2PM-4PM	LIGHT	D4	WT	Light D4	0.005	0.151	1_LIGHT_D4_WT	LIGHT	D4	Light D4	0.415
1	19589	3 2PM-4PM	LIGHT	D4	WT	Light D4	0.006	0.122	1_LIGHT_D4_WT	LIGHT	D4	Light D4	0.412
1	19619	3 2PM-4PM	LIGHT	D4	WT	Light D4	0	0.155	1_LIGHT_D4_WT	LIGHT	D4	Light D4	0.41
1	19649	3 2PM-4PM	LIGHT	D4	WT	Light D4	0	0.122	1_LIGHT_D4_WT	LIGHT	D4	Light D4	0.408
1	19679	3 2PM-4PM	LIGHT	D4	WT	Light D4	0	0.015	1_LIGHT_D4_WT	LIGHT	D4	Light D4	0.405
1	19709	3 2PM-4PM	LIGHT	D4	WT	Light D4	0	0.033	1_LIGHT_D4_WT	LIGHT	D4	Light D4	0.403
1	19739	3 2PM-4PM	LIGHT	D4	WT	Light D4	0.009	0.139	1_LIGHT_D4_WT	LIGHT	D4	Light D4	0.4
1	19769	3 2PM-4PM	LIGHT	D4	WT	Light D4	0	0.207	1_LIGHT_D4_WT	LIGHT	D4	Light D4	0.398
1	19799	3 2PM-4PM	LIGHT	D4	WT	Light D4	0	0.306	1_LIGHT_D4_WT	LIGHT	D4	Light D4	0.395
1	19829	3 2PM-4PM	LIGHT	D4	WT	Light D4	0	0.269	1_LIGHT_D4_WT	LIGHT	D4	Light D4	0.393
1	19859	3 2PM-4PM	LIGHT	D4	WT	Light D4	0	0.142	1_LIGHT_D4_WT	LIGHT	D4	Light D4	0.39
1	19889	3 2PM-4PM	LIGHT	D4	WT	Light D4	0	0.112	1_LIGHT_D4_WT	LIGHT	D4	Light D4	0.388
1	19919	3 2PM-4PM	LIGHT	D4	WT	Light D4	0	0.104	1_LIGHT_D4_WT	LIGHT	D4	Light D4	0.385
1	19949	3 2PM-4PM	LIGHT	D4	WT	Light D4	0	0.15	1_LIGHT_D4_WT	LIGHT	D4	Light D4	0.383
1	19979	3 2PM-4PM	LIGHT	D4	WT	Light D4	0	0.22	1_LIGHT_D4_WT	LIGHT	D4	Light D4	0.38
1	20009	3 2PM-4PM	LIGHT	D4	WT	Light D4	0	0.337	1_LIGHT_D4_WT	LIGHT	D4	Light D4	0.377
1	20039	3 2PM-4PM	LIGHT	D4	WT	Light D4	0	0.319	1_LIGHT_D4_WT	LIGHT	D4	Light D4	0.375
1	20069	3 2PM-4PM	LIGHT	D4	WT	Light D4	0	0.301	1_LIGHT_D4_WT	LIGHT	D4	Light D4	0.372
1	20099	3 2PM-4PM	LIGHT	D4	WT	Light D4	0	0.227	1_LIGHT_D4_WT	LIGHT	D4	Light D4	0.37
1	20129	3 2PM-4PM	LIGHT	D4	WT	Light D4	0	0.181	1_LIGHT_D4_WT	LIGHT	D4	Light D4	0.367
1	20159	3 2PM-4PM	LIGHT	D4	WT	Light D4	0	0.23	1_LIGHT_D4_WT	LIGHT	D4	Light D4	0.364
1	20189	3 2PM-4PM	LIGHT	D4	WT	Light D4	0	0.287	1_LIGHT_D4_WT	LIGHT	D4	Light D4	0.362
1	20219	3 2PM-4PM	LIGHT	D4	WT	Light D4	0	0.224	1_LIGHT_D4_WT	LIGHT	D4	Light D4	0.359
1	20249	3 2PM-4PM	LIGHT	D4	WT	Light D4	0	0.146	1_LIGHT_D4_WT	LIGHT	D4	Light D4	0.357
1	20279	3 2PM-4PM	LIGHT	D4	WT	Light D4	0.009	0.244	1_LIGHT_D4_WT	LIGHT	D4	Light D4	0.354
1	20309	3 2PM-4PM	LIGHT	D4	WT	Light D4	0	0.141	1_LIGHT_D4_WT	LIGHT	D4	Light D4	0.351
1	20339	3 2PM-4PM	LIGHT	D4	WT	Light D4	0	0.14	1_LIGHT_D4_WT	LIGHT	D4	Light D4	0.349
1	20369	3 2PM-4PM	LIGHT	D4	WT	Light D4	0	0.242	1_LIGHT_D4_WT	LIGHT	D4	Light D4	0.346
1	20399	3 2PM-4PM	LIGHT	D4	WT	Light D4	0	0.131	1_LIGHT_D4_WT	LIGHT	D4	Light D4	0.344
1	20429	3 2PM-4PM	LIGHT	D4	WT	Light D4	0	0.145	1_LIGHT_D4_WT	LIGHT	D4	Light D4	0.341
1	20459	3 2PM-4PM	LIGHT	D4	WT	Light D4	0	0.16	1_LIGHT_D4_WT	LIGHT	D4	Light D4	0.339
1	20489	3 2PM-4PM	LIGHT	D4	WT	Light D4	0.008	0.135	1_LIGHT_D4_WT	LIGHT	D4	Light D4	0.336
1	20519	3 2PM-4PM	LIGHT	D4	WT	Light D4	0	0.201	1_LIGHT_D4_WT	LIGHT	D4	Light D4	0.334
1	20549	3 2PM-4PM	LIGHT	D4	WT	Light D4	0	0.288	1_LIGHT_D4_WT	LIGHT	D4	Light D4	0.331
1	20579	3 2PM-4PM	LIGHT	D4	WT	Light D4	0.012	0.3	1_LIGHT_D4_WT	LIGHT	D4	Light D4	0.329
1	20609	3 2PM-4PM	LIGHT	D4	WT	Light D4	0.005	0.154	1_LIGHT_D4_WT	LIGHT	D4	Light D4	0.326
1	20639	3 2PM-4PM	LIGHT	D4	WT	Light D4	0	0.105	1_LIGHT_D4_WT	LIGHT	D4	Light D4	0.324
1	20669	3 2PM-4PM	LIGHT	D4	WT	Light D4	0	0.219	1_LIGHT_D4_WT	LIGHT	D4	Light D4	0.322
1	20699	3 2PM-4PM	LIGHT	D4	WT	Light D4	0	0.346	1_LIGHT_D4_WT	LIGHT	D4	Light D4	0.319
1	20729	3 2PM-4PM	LIGHT	D4	WT	Light D4	0.01	0.261	1_LIGHT_D4_WT	LIGHT	D4	Light D4	0.317
1	20759	3 2PM-4PM	LIGHT	D4	WT	Light D4	0	0.102	1_LIGHT_D4_WT	LIGHT	D4	Light D4	0.315
1	20789	3 2PM-4PM	LIGHT	D4	WT	Light D4	0	0.127	1_LIGHT_D4_WT	LIGHT	D4	Light D4	0.312
1	20819	3 2PM-4PM	LIGHT	D4	WT	Light D4	0.02	0.202	1_LIGHT_D4_WT	LIGHT	D4	Light D4	0.31
1	20849	3 2PM-4PM	LIGHT	D4	WT	Light D4	0	0.223	1_LIGHT_D4_WT	LIGHT	D4	Light D4	0.308
1	20879	3 2PM-4PM	LIGHT	D4	WT	Light D4	0	0.24	1_LIGHT_D4_WT	LIGHT	D4	Light D4	0.306
1	20909	3 2PM-4PM	LIGHT	D4	WT	Light D4	0	0.245	1_LIGHT_D4_WT	LIGHT	D4	Light D4	0.304
1	20939	3 2PM-4PM	LIGHT	D4	WT	Light D4	0	0.167	1_LIGHT_D4_WT	LIGHT	D4	Light D4	0.302
1	20969	3 2PM-4PM	LIGHT	D4	WT	Light D4	0.013	0.258	1_LIGHT_D4_WT	LIGHT	D4	Light D4	0.299
1	20999	3 2PM-4PM	LIGHT	D4	WT	Light D4	0.032	0.309	1_LIGHT_D4_WT	LIGHT	D4	Light D4	0.297
1	21029	3 2PM-4PM	LIGHT	D4	WT	Light D4	0	0.189	1_LIGHT_D4_WT	LIGHT	D4	Light D4	0.295
1	21059	3 2PM-4PM	LIGHT	D4	WT	Light D4	0.004	0.151	1_LIGHT_D4_WT	LIGHT	D4	Light D4	0.294
1	21089	3 2PM-4PM	LIGHT	D4	WT	Light D4	0	0.15	1_LIGHT_D4_WT	LIGHT	D4	Light D4	0.292
1	21119	3 2PM-4PM	LIGHT	D4	WT	Light D4	0	0.122	1_LIGHT_D4_WT	LIGHT	D4	Light D4	0.29
1	21149	3 2PM-4PM	LIGHT	D4	WT	Light D4	0.006	0.236	1_LIGHT_D4_WT	LIGHT	D4	Light D4	0.288
1	21179	3 2PM-4PM	LIGHT	D4	WT	Light D4	0	0.301	1_LIGHT_D4_WT	LIGHT	D4	Light D4	0.286
1	21209	3 2PM-4PM	LIGHT	D4	WT	Light D4	0.004	0.243	1_LIGHT_D4_WT	LIGHT	D4	Light D4	0.284
1	21239	3 2PM-4PM	LIGHT	D4	WT	Light D4	0	0.177	1_LIGHT_D4_WT	LIGHT	D4	Light D4	0.283
1	21269	3 2PM-4PM	LIGHT	D4	WT	Light D4	0	0.117	1_LIGHT_D4_WT	LIGHT	D4	Light D4	0.281
1	21299	3 2PM-4PM	LIGHT	D4	WT	Light D4	0	0.133	1_LIGHT_D4_WT	LIGHT	D4	Light D4	0.279
1	21329	3 2PM-4PM	LIGHT	D4	WT	Light D4	0.006	0.155	1_LIGHT_D4_WT	LIGHT	D4	Light D4	0.278
1	21359	3 2PM-4PM	LIGHT	D4	WT	Light D4	0.015	0.177	1_LIGHT_D4_WT	LIGHT	D4	Light D4	0.276
1	21389	3 2PM-4PM	LIGHT	D4	WT	Light D4	0.005	0.149	1_LIGHT_D4_WT	LIGHT	D4	Light D4	0.275
1	21419	3 2PM-4PM	LIGHT	D4	WT	Light D4	0.033	0.183	1_LIGHT_D4_WT	LIGHT	D4	Light D4	0.273
1	21449	3 2PM-4PM	LIGHT	D4	WT	Light D4	0	0.25	1_LIGHT_D4_WT	LIGHT	D4	Light D4	0.272
1	21479	3 2PM-4PM	LIGHT	D4	WT	Light D4	0	0.24	1_LIGHT_D4_WT	LIGHT	D4	Light D4	0.271
1	21509	3 2PM-4PM	LIGHT	D4	WT	Light D4	0	0.163	1_LIGHT_D4_WT	LIGHT	D4	Light D4	0.269
1	21539	3 2PM-4PM	LIGHT	D4	WT	Light D4	0	0.221	1_LIGHT_D4_WT	LIGHT	D4	Light D4	0.268
1	21569	3 2PM-4PM	LIGHT	D4	WT	Light D4	0.037	0.247	1_LIGHT_D4_WT	LIGHT	D4	Light D4	0.267
1	21599	4 4PM-6PM	LIGHT	D4	WT	Light D4	0.005	0.273	1_LIGHT_D4_WT	LIGHT	D4	Light D4	0.266
1	21629	4 4PM-6PM	LIGHT	D4	WT	Light D4	0	0.266	1_LIGHT_D4_WT	LIGHT	D4	Light D4	0.265
1	21659	4 4PM-6PM	LIGHT	D4	WT	Light D4	0.004	0.164	1_LIGHT_D4_WT	LIGHT	D4	Light D4	0.264
1	21689	4 4PM-6PM	LIGHT	D4	WT	Light D4	0.005	0.35	1_LIGHT_D4_WT	LIGHT	D4	Light D4	0.263
1	21719	4 4PM-6PM	LIGHT	D4	WT	Light D4	0	0.378	1_LIGHT_D4_WT	LIGHT	D4	Light D4	0.262
1	21749	4 4PM-6PM	LIGHT	D4	WT	Light D4	0.019	0.221	1_LIGHT_D4_WT	LIGHT	D4	Light D4	0.261
1	21779	4 4PM-6PM	LIGHT	D4	WT	Light D4	0	0.244	1_LIGHT_D4_WT	LIGHT	D4	Light D4	0.26
1	21809	4 4PM-6PM	LIGHT	D4	WT	Light D4	0	0.181	1_LIGHT_D4_WT	LIGHT	D4	Light D4	0.259
1	21839	4 4PM-6PM	LIGHT	D4	WT	Light D4	0	0.319	1_LIGHT_D4_WT	LIGHT	D4	Light D4	0.259
1	21869	4 4PM-6PM	LIGHT	D4	WT	Light D4	0	0.36	1_LIGHT_D4_WT	LIGHT	D4	Light D4	0.258
1	21899	4 4PM-6PM	LIGHT	D4	WT	Light D4	0.022	0.302	1_LIGHT_D4_WT	LIGHT	D4	Light D4	0.257
1	21929	4 4PM-6PM	LIGHT	D4	WT	Light D4	0	0.283	1_LIGHT_D4_WT	LIGHT	D4	Light D4	0.257
1	21959	4 4PM-6PM	LIGHT	D4	WT	Light D4	0	0.107	1_LIGHT_D4_WT	LIGHT	D4	Light D4	0.256
1	21989	4 4PM-6PM	LIGHT	D4	WT	Light D4	0.004	0.2	1_LIGHT_D4_WT	LIGHT	D4	Light D4	0.256
1	22019	4 4PM-6PM	LIGHT	D4	WT	Light D4	0	0.237	1_LIGHT_D4_WT	LIGHT	D4	Light D4	0.255
1	22049	4 4PM-6PM	LIGHT	D4	WT	Light D4	0	0.144	1_LIGHT_D4_WT	LIGHT	D4	Light D4	0.255
1	22079	4 4PM-6PM	LIGHT	D4	WT	Light D4	0	0.318	1_LIGHT_D4_WT	LIGHT	D4	Light D4	0.254
1	22109	4 4PM-6PM	LIGHT	D4	WT	Light D4	0.041	0.355	1_LIGHT_D4_WT	LIGHT	D4	Light D4	0.254
1	22139	4 4PM-6PM	LIGHT	D4	WT	Light D4	0.015	0.253	1_LIGHT_D4_WT	LIGHT	D4	Light D4	0.254
1	22169	4 4PM-6PM	LIGHT	D4	WT	Light D4	0	0.221	1_LIGHT_D4_WT	LIGHT	D4	Light D4	0.254
1	22199	4 4PM-6PM	LIGHT	D4	WT	Light D4	0	0.211	1_LIGHT_D4_WT	LIGHT	D4	Light D4	0.253
1	22229	4 4PM-6PM	LIGHT	D4	WT	Light D4	0	0.248	1_LIGHT_D4_WT	LIGHT	D4	Light D4	0.253
1	22259	4 4PM-6PM	LIGHT	D4	WT	Light D4	0	0.216	1_LIGHT_D4_WT	LIGHT	D4	Light D4	0.253
1	22289	4 4PM-6PM	LIGHT	D4	WT	Light D4	0.021	0.218	1_LIGHT_D4_WT	LIGHT	D4	Light D4	0.253
1	22319	4 4PM-6PM	LIGHT	D4	WT	Light D4	0	0.172	1_LIGHT_D4_WT	LIGHT	D4	Light D4	0.253
1	22349	4 4PM-6PM	LIGHT	D4	WT	Light D4	0	0.125	1_LIGHT_D4_WT	LIGHT	D4	Light D4	0.253
1	22379	4 4PM-6PM	LIGHT	D4	WT	Light D4	0	0.158	1_LIGHT_D4_WT	LIGHT	D4	Light D4	0.254
1	22409	4 4PM-6PM	LIGHT	D4	WT	Light D4	0	0.215	1_LIGHT_D4_WT	LIGHT	D4	Light D4	0.254
1	22439	4 4PM-6PM	LIGHT	D4	WT	Light D4	0.004	0.227	1_LIGHT_D4_WT	LIGHT	D4	Light D4	0.254
1	22469	4 4PM-6PM	LIGHT	D4	WT	Light D4	0	0.125	1_LIGHT_D4_WT	LIGHT	D4	Light D4	0.254
1	22499	4 4PM-6PM	LIGHT	D4	WT	Light D4	0	0.115	1_LIGHT_D4_WT	LIGHT	D4	Light D4	0.255
1	22529	4 4PM-6PM	LIGHT	D4	WT	Light D4	0	0.18	1_LIGHT_D4_WT	LIGHT	D4	Light D4	0.255
1	22559	4 4PM-6PM	LIGHT	D4	WT	Light D4	0.006	0.188	1_LIGHT_D4_WT	LIGHT	D4	Light D4	0.255
1	22589	4 4PM-6PM	LIGHT	D4	WT	Light D4	0	0.237	1_LIGHT_D4_WT	LIGHT	D4	Light D4	0.256
1	22619	4 4PM-6PM	LIGHT	D4	WT	Light D4	0.01	0.226	1_LIGHT_D4_WT	LIGHT	D4	Light D4	0.256
1	22649	4 4PM-6PM	LIGHT	D4	WT	Light D4	0.009	0.169	1_LIGHT_D4_WT	LIGHT	D4	Light D4	0.257
1	22679	4 4PM-6PM	LIGHT	D4	WT	Light D4	0	0.189	1_LIGHT_D4_WT	LIGHT	D4	Light D4	0.258
1	22709	4 4PM-6PM	LIGHT	D4	WT	Light D4	0	0.281	1_LIGHT_D4_WT	LIGHT	D4	Light D4	0.258
1	22739	4 4PM-6PM	LIGHT	D4	WT	Light D4	0.003	0.352	1_LIGHT_D4_WT	LIGHT	D4	Light D4	0.259
1	22769	4 4PM-6PM	LIGHT	D4	WT	Light D4	0	0.209	1_LIGHT_D4_WT	LIGHT	D4	Light D4	0.26
1	22799	4 4PM-6PM	LIGHT	D4	WT	Light D4	0	0.189	1_LIGHT_D4_WT	LIGHT	D4	Light D4	0.26
1	22829	4 4PM-6PM	LIGHT	D4	WT	Light D4	0	0.28	1_LIGHT_D4_WT	LIGHT	D4	Light D4	0.261
1	22859	4 4PM-6PM	LIGHT	D4	WT	Light D4	0.015	0.305	1_LIGHT_D4_WT	LIGHT	D4	Light D4	0.262
1	22889	4 4PM-6PM	LIGHT	D4	WT	Light D4	0	0.338	1_LIGHT_D4_WT	LIGHT	D4	Light D4	0.263
1	22919	4 4PM-6PM	LIGHT	D4	WT	Light D4	0	0.257	1_LIGHT_D4_WT	LIGHT	D4	Light D4	0.264
1	22949	4 4PM-6PM	LIGHT	D4	WT	Light D4	0	0.279	1_LIGHT_D4_WT	LIGHT	D4	Light D4	0.265
1	22979	4 4PM-6PM	LIGHT	D4	WT	Light D4	0	0.224	1_LIGHT_D4_WT	LIGHT	D4	Light D4	0.266
1	23009	4 4PM-6PM	LIGHT	D4	WT	Light D4	0	0.134	1_LIGHT_D4_WT	LIGHT	D4	Light D4	0.267
1	23039	4 4PM-6PM	LIGHT	D4	WT	Light D4	0.004	0.174	1_LIGHT_D4_WT	LIGHT	D4	Light D4	0.268
1	23069	4 4PM-6PM	LIGHT	D4	WT	Light D4	0.026	0.27	1_LIGHT_D4_WT	LIGHT	D4	Light D4	0.269
1	23099	4 4PM-6PM	LIGHT	D4	WT	Light D4	0	0.276	1_LIGHT_D4_WT	LIGHT	D4	Light D4	0.271
1	23129	4 4PM-6PM	LIGHT	D4	WT	Light D4	0	0.21	1_LIGHT_D4_WT	LIGHT	D4	Light D4	0.272
1	23159	4 4PM-6PM	LIGHT	D4	WT	Light D4	0	0.263	1_LIGHT_D4_WT	LIGHT	D4	Light D4	0.273
1	23189	4 4PM-6PM	LIGHT	D4	WT	Light D4	0	0.281	1_LIGHT_D4_WT	LIGHT	D4	Light D4	0.274
1	23219	4 4PM-6PM	LIGHT	D4	WT	Light D4	0	0.191	1_LIGHT_D4_WT	LIGHT	D4	Light D4	0.276
1	23249	4 4PM-6PM	LIGHT	D4	WT	Light D4	0	0.285	1_LIGHT_D4_WT	LIGHT	D4	Light D4	0.277
1	23279	4 4PM-6PM	LIGHT	D4	WT	Light D4	0	0.255	1_LIGHT_D4_WT	LIGHT	D4	Light D4	0.278
1	23309	4 4PM-6PM	LIGHT	D4	WT	Light D4	0	0.124	1_LIGHT_D4_WT	LIGHT	D4	Light D4	0.28
1	23339	4 4PM-6PM	LIGHT	D4	WT	Light D4	0.004	0.139	1_LIGHT_D4_WT	LIGHT	D4	Light D4	0.281
1	23369	4 4PM-6PM	LIGHT	D4	WT	Light D4	0	0.12	1_LIGHT_D4_WT	LIGHT	D4	Light D4	0.283
1	23399	4 4PM-6PM	LIGHT	D4	WT	Light D4	0	0.277	1_LIGHT_D4_WT	LIGHT	D4	Light D4	0.284
1	23429	4 4PM-6PM	LIGHT	D4	WT	Light D4	0.039	0.291	1_LIGHT_D4_WT	LIGHT	D4	Light D4	0.286
1	23459	4 4PM-6PM	LIGHT	D4	WT	Light D4	0	0.166	1_LIGHT_D4_WT	LIGHT	D4	Light D4	0.287
1	23489	4 4PM-6PM	LIGHT	D4	WT	Light D4	0.021	0.263	1_LIGHT_D4_WT	LIGHT	D4	Light D4	0.289
1	23519	4 4PM-6PM	LIGHT	D4	WT	Light D4	0	0.487	1_LIGHT_D4_WT	LIGHT	D4	Light D4	0.291
1	23549	4 4PM-6PM	LIGHT	D4	WT	Light D4	0.005	0.308	1_LIGHT_D4_WT	LIGHT	D4	Light D4	0.292
1	23579	4 4PM-6PM	LIGHT	D4	WT	Light D4	0	0.074	1_LIGHT_D4_WT	LIGHT	D4	Light D4	0.294
1	23609	4 4PM-6PM	LIGHT	D4	WT	Light D4	0	0.198	1_LIGHT_D4_WT	LIGHT	D4	Light D4	0.296
1	23639	4 4PM-6PM	LIGHT	D4	WT	Light D4	0	0.273	1_LIGHT_D4_WT	LIGHT	D4	Light D4	0.297
1	23669	4 4PM-6PM	LIGHT	D4	WT	Light D4	0	0.262	1_LIGHT_D4_WT	LIGHT	D4	Light D4	0.299
1	23699	4 4PM-6PM	LIGHT	D4	WT	Light D4	0	0.181	1_LIGHT_D4_WT	LIGHT	D4	Light D4	0.301
1	23729	4 4PM-6PM	LIGHT	D4	WT	Light D4	0.004	0.072	1_LIGHT_D4_WT	LIGHT	D4	Light D4	0.303
1	23759	4 4PM-6PM	LIGHT	D4	WT	Light D4	0	0.178	1_LIGHT_D4_WT	LIGHT	D4	Light D4	0.304
1	23789	4 4PM-6PM	LIGHT	D4	WT	Light D4	0.013	0.384	1_LIGHT_D4_WT	LIGHT	D4	Light D4	0.306
1	23819	4 4PM-6PM	LIGHT	D4	WT	Light D4	0.019	0.29	1_LIGHT_D4_WT	LIGHT	D4	Light D4	0.308
1	23849	4 4PM-6PM	LIGHT	D4	WT	Light D4	0	0.254	1_LIGHT_D4_WT	LIGHT	D4	Light D4	0.31
1	23879	4 4PM-6PM	LIGHT	D4	WT	Light D4	0.006	0.326	1_LIGHT_D4_WT	LIGHT	D4	Light D4	0.312
1	23909	4 4PM-6PM	LIGHT	D4	WT	Light D4	0.008	0.297	1_LIGHT_D4_WT	LIGHT	D4	Light D4	0.314
1	23939	4 4PM-6PM	LIGHT	D4	WT	Light D4	0.009	0.419	1_LIGHT_D4_WT	LIGHT	D4	Light D4	0.315
1	23969	4 4PM-6PM	LIGHT	D4	WT	Light D4	0.01	0.355	1_LIGHT_D4_WT	LIGHT	D4	Light D4	0.317
1	23999	4 4PM-6PM	LIGHT	D4	WT	Light D4	0	0.168	1_LIGHT_D4_WT	LIGHT	D4	Light D4	0.319
1	24029	4 4PM-6PM	LIGHT	D4	WT	Light D4	0	0.239	1_LIGHT_D4_WT	LIGHT	D4	Light D4	0.321
1	24059	4 4PM-6PM	LIGHT	D4	WT	Light D4	0	0.266	1_LIGHT_D4_WT	LIGHT	D4	Light D4	0.323
1	24089	4 4PM-6PM	LIGHT	D4	WT	Light D4	0	0.165	1_LIGHT_D4_WT	LIGHT	D4	Light D4	0.325
1	24119	4 4PM-6PM	LIGHT	D4	WT	Light D4	0	0.094	1_LIGHT_D4_WT	LIGHT	D4	Light D4	0.327
1	24149	4 4PM-6PM	LIGHT	D4	WT	Light D4	0.004	0.181	1_LIGHT_D4_WT	LIGHT	D4	Light D4	0.329
1	24179	4 4PM-6PM	LIGHT	D4	WT	Light D4	0.009	0.191	1_LIGHT_D4_WT	LIGHT	D4	Light D4	0.33
1	24209	4 4PM-6PM	LIGHT	D4	WT	Light D4	0.009	0.203	1_LIGHT_D4_WT	LIGHT	D4	Light D4	0.332
1	24239	4 4PM-6PM	LIGHT	D4	WT	Light D4	0	0.247	1_LIGHT_D4_WT	LIGHT	D4	Light D4	0.334
1	24269	4 4PM-6PM	LIGHT	D4	WT	Light D4	0.007	0.21	1_LIGHT_D4_WT	LIGHT	D4	Light D4	0.336
1	24299	4 4PM-6PM	LIGHT	D4	WT	Light D4	0	0.178	1_LIGHT_D4_WT	LIGHT	D4	Light D4	0.338
1	24329	4 4PM-6PM	LIGHT	D4	WT	Light D4	0	0.252	1_LIGHT_D4_WT	LIGHT	D4	Light D4	0.34
1	24359	4 4PM-6PM	LIGHT	D4	WT	Light D4	0.005	0.204	1_LIGHT_D4_WT	LIGHT	D4	Light D4	0.342
1	24389	4 4PM-6PM	LIGHT	D4	WT	Light D4	0	0.029	1_LIGHT_D4_WT	LIGHT	D4	Light D4	0.343
1	24419	4 4PM-6PM	LIGHT	D4	WT	Light D4	0	0.372	1_LIGHT_D4_WT	LIGHT	D4	Light D4	0.345
1	24449	4 4PM-6PM	LIGHT	D4	WT	Light D4	0	0.379	1_LIGHT_D4_WT	LIGHT	D4	Light D4	0.347
1	24479	4 4PM-6PM	LIGHT	D4	WT	Light D4	0	0.071	1_LIGHT_D4_WT	LIGHT	D4	Light D4	0.349
1	24509	4 4PM-6PM	LIGHT	D4	WT	Light D4	0	0.221	1_LIGHT_D4_WT	LIGHT	D4	Light D4	0.35
1	24539	4 4PM-6PM	LIGHT	D4	WT	Light D4	0	0.406	1_LIGHT_D4_WT	LIGHT	D4	Light D4	0.352
1	24569	4 4PM-6PM	LIGHT	D4	WT	Light D4	0	0.37	1_LIGHT_D4_WT	LIGHT	D4	Light D4	0.354
1	24599	4 4PM-6PM	LIGHT	D4	WT	Light D4	0	0.194	1_LIGHT_D4_WT	LIGHT	D4	Light D4	0.355
1	24629	4 4PM-6PM	LIGHT	D4	WT	Light D4	0.006	0.178	1_LIGHT_D4_WT	LIGHT	D4	Light D4	0.357
1	24659	4 4PM-6PM	LIGHT	D4	WT	Light D4	0	0.191	1_LIGHT_D4_WT	LIGHT	D4	Light D4	0.359
1	24689	4 4PM-6PM	LIGHT	D4	WT	Light D4	0	0.259	1_LIGHT_D4_WT	LIGHT	D4	Light D4	0.36
1	24719	4 4PM-6PM	LIGHT	D4	WT	Light D4	0	0.343	1_LIGHT_D4_WT	LIGHT	D4	Light D4	0.362
1	24749	4 4PM-6PM	LIGHT	D4	WT	Light D4	0	0.287	1_LIGHT_D4_WT	LIGHT	D4	Light D4	0.363
1	24779	4 4PM-6PM	LIGHT	D4	WT	Light D4	0.017	0.29	1_LIGHT_D4_WT	LIGHT	D4	Light D4	0.365
1	24809	4 4PM-6PM	LIGHT	D4	WT	Light D4	0.004	0.412	1_LIGHT_D4_WT	LIGHT	D4	Light D4	0.366
1	24839	4 4PM-6PM	LIGHT	D4	WT	Light D4	0	0.39	1_LIGHT_D4_WT	LIGHT	D4	Light D4	0.367
1	24869	4 4PM-6PM	LIGHT	D4	WT	Light D4	0	0.281	1_LIGHT_D4_WT	LIGHT	D4	Light D4	0.369
1	24899	4 4PM-6PM	LIGHT	D4	WT	Light D4	0	0.375	1_LIGHT_D4_WT	LIGHT	D4	Light D4	0.37
1	24929	4 4PM-6PM	LIGHT	D4	WT	Light D4	0	0.254	1_LIGHT_D4_WT	LIGHT	D4	Light D4	0.371
1	24959	4 4PM-6PM	LIGHT	D4	WT	Light D4	0.011	0.109	1_LIGHT_D4_WT	LIGHT	D4	Light D4	0.372
1	24989	4 4PM-6PM	LIGHT	D4	WT	Light D4	0	0.309	1_LIGHT_D4_WT	LIGHT	D4	Light D4	0.373
1	25019	4 4PM-6PM	LIGHT	D4	WT	Light D4	0	0.371	1_LIGHT_D4_WT	LIGHT	D4	Light D4	0.374
1	25049	4 4PM-6PM	LIGHT	D4	WT	Light D4	0	0.237	1_LIGHT_D4_WT	LIGHT	D4	Light D4	0.375
1	25079	4 4PM-6PM	LIGHT	D4	WT	Light D4	0	0.139	1_LIGHT_D4_WT	LIGHT	D4	Light D4	0.376
1	25109	4 4PM-6PM	LIGHT	D4	WT	Light D4	0	0.106	1_LIGHT_D4_WT	LIGHT	D4	Light D4	0.377
1	25139	4 4PM-6PM	LIGHT	D4	WT	Light D4	0.014	0.293	1_LIGHT_D4_WT	LIGHT	D4	Light D4	0.378
1	25169	4 4PM-6PM	LIGHT	D4	WT	Light D4	0	0.27	1_LIGHT_D4_WT	LIGHT	D4	Light D4	0.379
1	25199	4 4PM-6PM	LIGHT	D4	WT	Light D4	0	0.084	1_LIGHT_D4_WT	LIGHT	D4	Light D4	0.38
1	25229	4 4PM-6PM	LIGHT	D4	WT	Light D4	0	0.104	1_LIGHT_D4_WT	LIGHT	D4	Light D4	0.38
1	25259	4 4PM-6PM	LIGHT	D4	WT	Light D4	0.003	0.172	1_LIGHT_D4_WT	LIGHT	D4	Light D4	0.381
1	25289	4 4PM-6PM	LIGHT	D4	WT	Light D4	0.003	0.191	1_LIGHT_D4_WT	LIGHT	D4	Light D4	0.381
1	25319	4 4PM-6PM	LIGHT	D4	WT	Light D4	0	0.173	1_LIGHT_D4_WT	LIGHT	D4	Light D4	0.382
1	25349	4 4PM-6PM	LIGHT	D4	WT	Light D4	0	0.155	1_LIGHT_D4_WT	LIGHT	D4	Light D4	0.383
1	25379	4 4PM-6PM	LIGHT	D4	WT	Light D4	0.004	0.192	1_LIGHT_D4_WT	LIGHT	D4	Light D4	0.383
1	25409	4 4PM-6PM	LIGHT	D4	WT	Light D4	0	0.276	1_LIGHT_D4_WT	LIGHT	D4	Light D4	0.383
1	25439	4 4PM-6PM	LIGHT	D4	WT	Light D4	0.005	0.323	1_LIGHT_D4_WT	LIGHT	D4	Light D4	0.384
1	25469	4 4PM-6PM	LIGHT	D4	WT	Light D4	0	0.208	1_LIGHT_D4_WT	LIGHT	D4	Light D4	0.384
1	25499	4 4PM-6PM	LIGHT	D4	WT	Light D4	0	0.174	1_LIGHT_D4_WT	LIGHT	D4	Light D4	0.385
1	25529	4 4PM-6PM	LIGHT	D4	WT	Light D4	0	0.169	1_LIGHT_D4_WT	LIGHT	D4	Light D4	0.385
1	25559	4 4PM-6PM	LIGHT	D4	WT	Light D4	0	0.062	1_LIGHT_D4_WT	LIGHT	D4	Light D4	0.385
1	25589	4 4PM-6PM	LIGHT	D4	WT	Light D4	0	0.132	1_LIGHT_D4_WT	LIGHT	D4	Light D4	0.385
1	25619	4 4PM-6PM	LIGHT	D4	WT	Light D4	0	0.197	1_LIGHT_D4_WT	LIGHT	D4	Light D4	0.386
1	25649	4 4PM-6PM	LIGHT	D4	WT	Light D4	0	0.174	1_LIGHT_D4_WT	LIGHT	D4	Light D4	0.386
1	25679	4 4PM-6PM	LIGHT	D4	WT	Light D4	0.039	0.094	1_LIGHT_D4_WT	LIGHT	D4	Light D4	0.386
1	25709	4 4PM-6PM	LIGHT	D4	WT	Light D4	0	0.08	1_LIGHT_D4_WT	LIGHT	D4	Light D4	0.386
1	25739	4 4PM-6PM	LIGHT	D4	WT	Light D4	0	0.271	1_LIGHT_D4_WT	LIGHT	D4	Light D4	0.387
1	25769	4 4PM-6PM	LIGHT	D4	WT	Light D4	0	0.236	1_LIGHT_D4_WT	LIGHT	D4	Light D4	0.387
1	25799	4 4PM-6PM	LIGHT	D4	WT	Light D4	0	0.111	1_LIGHT_D4_WT	LIGHT	D4	Light D4	0.387
1	25829	4 4PM-6PM	LIGHT	D4	WT	Light D4	0.01	0.213	1_LIGHT_D4_WT	LIGHT	D4	Light D4	0.387
1	25859	4 4PM-6PM	LIGHT	D4	WT	Light D4	0	0.308	1_LIGHT_D4_WT	LIGHT	D4	Light D4	0.387
1	25889	4 4PM-6PM	LIGHT	D4	WT	Light D4	0	0.259	1_LIGHT_D4_WT	LIGHT	D4	Light D4	0.387
1	25919	4 4PM-6PM	LIGHT	D4	WT	Light D4	0	0.11	1_LIGHT_D4_WT	LIGHT	D4	Light D4	0.387
1	25949	4 4PM-6PM	LIGHT	D4	WT	Light D4	0	0.2	1_LIGHT_D4_WT	LIGHT	D4	Light D4	0.387
1	25979	4 4PM-6PM	LIGHT	D4	WT	Light D4	0.014	0.518	1_LIGHT_D4_WT	LIGHT	D4	Light D4	0.388
1	26009	4 4PM-6PM	LIGHT	D4	WT	Light D4	0	0.514	1_LIGHT_D4_WT	LIGHT	D4	Light D4	0.388
1	26039	4 4PM-6PM	LIGHT	D4	WT	Light D4	0.007	0.213	1_LIGHT_D4_WT	LIGHT	D4	Light D4	0.388
1	26069	4 4PM-6PM	LIGHT	D4	WT	Light D4	0	0.164	1_LIGHT_D4_WT	LIGHT	D4	Light D4	0.388
1	26099	4 4PM-6PM	LIGHT	D4	WT	Light D4	0	0.22	1_LIGHT_D4_WT	LIGHT	D4	Light D4	0.388
1	26129	4 4PM-6PM	LIGHT	D4	WT	Light D4	0.003	0.222	1_LIGHT_D4_WT	LIGHT	D4	Light D4	0.388
1	26159	4 4PM-6PM	LIGHT	D4	WT	Light D4	0.021	0.186	1_LIGHT_D4_WT	LIGHT	D4	Light D4	0.389
1	26189	4 4PM-6PM	LIGHT	D4	WT	Light D4	0.004	0.251	1_LIGHT_D4_WT	LIGHT	D4	Light D4	0.389
1	26219	4 4PM-6PM	LIGHT	D4	WT	Light D4	0.024	0.331	1_LIGHT_D4_WT	LIGHT	D4	Light D4	0.389
1	26249	4 4PM-6PM	LIGHT	D4	WT	Light D4	0	0.182	1_LIGHT_D4_WT	LIGHT	D4	Light D4	0.39
1	26279	4 4PM-6PM	LIGHT	D4	WT	Light D4	0	0.179	1_LIGHT_D4_WT	LIGHT	D4	Light D4	0.39
1	26309	4 4PM-6PM	LIGHT	D4	WT	Light D4	0	0.244	1_LIGHT_D4_WT	LIGHT	D4	Light D4	0.39
1	26339	4 4PM-6PM	LIGHT	D4	WT	Light D4	0.007	0.207	1_LIGHT_D4_WT	LIGHT	D4	Light D4	0.391
1	26369	4 4PM-6PM	LIGHT	D4	WT	Light D4	0	0.197	1_LIGHT_D4_WT	LIGHT	D4	Light D4	0.391
1	26399	4 4PM-6PM	LIGHT	D4	WT	Light D4	0	0.144	1_LIGHT_D4_WT	LIGHT	D4	Light D4	0.391
1	26429	4 4PM-6PM	LIGHT	D4	WT	Light D4	0	0.19	1_LIGHT_D4_WT	LIGHT	D4	Light D4	0.392
1	26459	4 4PM-6PM	LIGHT	D4	WT	Light D4	0.005	0.375	1_LIGHT_D4_WT	LIGHT	D4	Light D4	0.393
1	26489	4 4PM-6PM	LIGHT	D4	WT	Light D4	0	0.342	1_LIGHT_D4_WT	LIGHT	D4	Light D4	0.393
1	26519	4 4PM-6PM	LIGHT	D4	WT	Light D4	0	0.17	1_LIGHT_D4_WT	LIGHT	D4	Light D4	0.394
1	26549	4 4PM-6PM	LIGHT	D4	WT	Light D4	0	0.205	1_LIGHT_D4_WT	LIGHT	D4	Light D4	0.394
1	26579	4 4PM-6PM	LIGHT	D4	WT	Light D4	0.014	0.192	1_LIGHT_D4_WT	LIGHT	D4	Light D4	0.395
1	26609	4 4PM-6PM	LIGHT	D4	WT	Light D4	0	0.277	1_LIGHT_D4_WT	LIGHT	D4	Light D4	0.396
1	26639	4 4PM-6PM	LIGHT	D4	WT	Light D4	0.004	0.276	1_LIGHT_D4_WT	LIGHT	D4	Light D4	0.397
1	26669	4 4PM-6PM	LIGHT	D4	WT	Light D4	0	0.092	1_LIGHT_D4_WT	LIGHT	D4	Light D4	0.398
1	26699	4 4PM-6PM	LIGHT	D4	WT	Light D4	0.016	0.196	1_LIGHT_D4_WT	LIGHT	D4	Light D4	0.399
1	26729	4 4PM-6PM	LIGHT	D4	WT	Light D4	0	0.28	1_LIGHT_D4_WT	LIGHT	D4	Light D4	0.4
1	26759	4 4PM-6PM	LIGHT	D4	WT	Light D4	0	0.321	1_LIGHT_D4_WT	LIGHT	D4	Light D4	0.401
1	26789	4 4PM-6PM	LIGHT	D4	WT	Light D4	0	0.479	1_LIGHT_D4_WT	LIGHT	D4	Light D4	0.402
1	26819	4 4PM-6PM	LIGHT	D4	WT	Light D4	0	0.344	1_LIGHT_D4_WT	LIGHT	D4	Light D4	0.403
1	26849	4 4PM-6PM	LIGHT	D4	WT	Light D4	0	0.395	1_LIGHT_D4_WT	LIGHT	D4	Light D4	0.405
1	26879	4 4PM-6PM	LIGHT	D4	WT	Light D4	0.005	0.685	1_LIGHT_D4_WT	LIGHT	D4	Light D4	0.406
1	26909	4 4PM-6PM	LIGHT	D4	WT	Light D4	0.088	0.554	1_LIGHT_D4_WT	LIGHT	D4	Light D4	0.407
1	26939	4 4PM-6PM	LIGHT	D4	WT	Light D4	0	0.483	1_LIGHT_D4_WT	LIGHT	D4	Light D4	0.409
1	26969	4 4PM-6PM	LIGHT	D4	WT	Light D4	0	0.346	1_LIGHT_D4_WT	LIGHT	D4	Light D4	0.411
1	26999	4 4PM-6PM	LIGHT	D4	WT	Light D4	0.005	0.196	1_LIGHT_D4_WT	LIGHT	D4	Light D4	0.412
1	27029	4 4PM-6PM	LIGHT	D4	WT	Light D4	0	0.361	1_LIGHT_D4_WT	LIGHT	D4	Light D4	0.414
1	27059	4 4PM-6PM	LIGHT	D4	WT	Light D4	0	0.339	1_LIGHT_D4_WT	LIGHT	D4	Light D4	0.416
1	27089	4 4PM-6PM	LIGHT	D4	WT	Light D4	0	0.305	1_LIGHT_D4_WT	LIGHT	D4	Light D4	0.418
1	27119	4 4PM-6PM	LIGHT	D4	WT	Light D4	0.023	0.338	1_LIGHT_D4_WT	LIGHT	D4	Light D4	0.42
1	27149	4 4PM-6PM	LIGHT	D4	WT	Light D4	0.008	0.22	1_LIGHT_D4_WT	LIGHT	D4	Light D4	0.422
1	27179	4 4PM-6PM	LIGHT	D4	WT	Light D4	0	0.17	1_LIGHT_D4_WT	LIGHT	D4	Light D4	0.424
1	27209	4 4PM-6PM	LIGHT	D4	WT	Light D4	0.012	0.3	1_LIGHT_D4_WT	LIGHT	D4	Light D4	0.426
1	27239	4 4PM-6PM	LIGHT	D4	WT	Light D4	0.015	0.297	1_LIGHT_D4_WT	LIGHT	D4	Light D4	0.428
1	27269	4 4PM-6PM	LIGHT	D4	WT	Light D4	0	0.152	1_LIGHT_D4_WT	LIGHT	D4	Light D4	0.431
1	27299	4 4PM-6PM	LIGHT	D4	WT	Light D4	0	0.167	1_LIGHT_D4_WT	LIGHT	D4	Light D4	0.433
1	27329	4 4PM-6PM	LIGHT	D4	WT	Light D4	0	0.137	1_LIGHT_D4_WT	LIGHT	D4	Light D4	0.436
1	27359	4 4PM-6PM	LIGHT	D4	WT	Light D4	0	0.144	1_LIGHT_D4_WT	LIGHT	D4	Light D4	0.439
1	27389	4 4PM-6PM	LIGHT	D4	WT	Light D4	0.004	0.154	1_LIGHT_D4_WT	LIGHT	D4	Light D4	0.441
1	27419	4 4PM-6PM	LIGHT	D4	WT	Light D4	0	0.341	1_LIGHT_D4_WT	LIGHT	D4	Light D4	0.444
1	27449	4 4PM-6PM	LIGHT	D4	WT	Light D4	0	0.479	1_LIGHT_D4_WT	LIGHT	D4	Light D4	0.447
1	27479	4 4PM-6PM	LIGHT	D4	WT	Light D4	0	0.237	1_LIGHT_D4_WT	LIGHT	D4	Light D4	0.45
1	27509	4 4PM-6PM	LIGHT	D4	WT	Light D4	0.012	0.21	1_LIGHT_D4_WT	LIGHT	D4	Light D4	0.453
1	27539	4 4PM-6PM	LIGHT	D4	WT	Light D4	0.016	0.351	1_LIGHT_D4_WT	LIGHT	D4	Light D4	0.457
1	27569	4 4PM-6PM	LIGHT	D4	WT	Light D4	0	0.321	1_LIGHT_D4_WT	LIGHT	D4	Light D4	0.46
1	27599	4 4PM-6PM	LIGHT	D4	WT	Light D4	0	0.295	1_LIGHT_D4_WT	LIGHT	D4	Light D4	0.463
1	27629	4 4PM-6PM	LIGHT	D4	WT	Light D4	0.006	0.35	1_LIGHT_D4_WT	LIGHT	D4	Light D4	0.467
1	27659	4 4PM-6PM	LIGHT	D4	WT	Light D4	0	0.596	1_LIGHT_D4_WT	LIGHT	D4	Light D4	0.47
1	27689	4 4PM-6PM	LIGHT	D4	WT	Light D4	0.043	0.627	1_LIGHT_D4_WT	LIGHT	D4	Light D4	0.474
1	27719	4 4PM-6PM	LIGHT	D4	WT	Light D4	0.01	0.343	1_LIGHT_D4_WT	LIGHT	D4	Light D4	0.478
1	27749	4 4PM-6PM	LIGHT	D4	WT	Light D4	0	0.242	1_LIGHT_D4_WT	LIGHT	D4	Light D4	0.482
1	27779	4 4PM-6PM	LIGHT	D4	WT	Light D4	0	0.332	1_LIGHT_D4_WT	LIGHT	D4	Light D4	0.486
1	27809	4 4PM-6PM	LIGHT	D4	WT	Light D4	0	0.328	1_LIGHT_D4_WT	LIGHT	D4	Light D4	0.49
1	27839	4 4PM-6PM	LIGHT	D4	WT	Light D4	0	0.278	1_LIGHT_D4_WT	LIGHT	D4	Light D4	0.494
1	27869	4 4PM-6PM	LIGHT	D4	WT	Light D4	0.004	0.309	1_LIGHT_D4_WT	LIGHT	D4	Light D4	0.498
1	27899	4 4PM-6PM	LIGHT	D4	WT	Light D4	0	0.17	1_LIGHT_D4_WT	LIGHT	D4	Light D4	0.502
1	27929	4 4PM-6PM	LIGHT	D4	WT	Light D4	0	0.212	1_LIGHT_D4_WT	LIGHT	D4	Light D4	0.507
1	27959	4 4PM-6PM	LIGHT	D4	WT	Light D4	0	0.327	1_LIGHT_D4_WT	LIGHT	D4	Light D4	0.511
1	27989	4 4PM-6PM	LIGHT	D4	WT	Light D4	0	0.248	1_LIGHT_D4_WT	LIGHT	D4	Light D4	0.516
1	28019	4 4PM-6PM	LIGHT	D4	WT	Light D4	0	0.203	1_LIGHT_D4_WT	LIGHT	D4	Light D4	0.52
1	28049	4 4PM-6PM	LIGHT	D4	WT	Light D4	0	0.17	1_LIGHT_D4_WT	LIGHT	D4	Light D4	0.525
1	28079	4 4PM-6PM	LIGHT	D4	WT	Light D4	0	0.225	1_LIGHT_D4_WT	LIGHT	D4	Light D4	0.53
1	28109	4 4PM-6PM	LIGHT	D4	WT	Light D4	0.005	0.192	1_LIGHT_D4_WT	LIGHT	D4	Light D4	0.535
1	28139	4 4PM-6PM	LIGHT	D4	WT	Light D4	0	0.198	1_LIGHT_D4_WT	LIGHT	D4	Light D4	0.54
1	28169	4 4PM-6PM	LIGHT	D4	WT	Light D4	0.025	0.242	1_LIGHT_D4_WT	LIGHT	D4	Light D4	0.545
1	28199	4 4PM-6PM	LIGHT	D4	WT	Light D4	0.004	0.261	1_LIGHT_D4_WT	LIGHT	D4	Light D4	0.55
1	28229	4 4PM-6PM	LIGHT	D4	WT	Light D4	0.034	0.304	1_LIGHT_D4_WT	LIGHT	D4	Light D4	0.555
1	28259	4 4PM-6PM	LIGHT	D4	WT	Light D4	0	0.305	1_LIGHT_D4_WT	LIGHT	D4	Light D4	0.56
1	28289	4 4PM-6PM	LIGHT	D4	WT	Light D4	0	0.389	1_LIGHT_D4_WT	LIGHT	D4	Light D4	0.566
1	28319	4 4PM-6PM	LIGHT	D4	WT	Light D4	0	0.405	1_LIGHT_D4_WT	LIGHT	D4	Light D4	0.571
1	28349	4 4PM-6PM	LIGHT	D4	WT	Light D4	0	0.332	1_LIGHT_D4_WT	LIGHT	D4	Light D4	0.576
1	28379	4 4PM-6PM	LIGHT	D4	WT	Light D4	0	0.375	1_LIGHT_D4_WT	LIGHT	D4	Light D4	0.582
1	28409	4 4PM-6PM	LIGHT	D4	WT	Light D4	0	0.48	1_LIGHT_D4_WT	LIGHT	D4	Light D4	0.588
1	28439	4 4PM-6PM	LIGHT	D4	WT	Light D4	0.005	0.349	1_LIGHT_D4_WT	LIGHT	D4	Light D4	0.593
1	28469	4 4PM-6PM	LIGHT	D4	WT	Light D4	0	0.352	1_LIGHT_D4_WT	LIGHT	D4	Light D4	0.599
1	28499	4 4PM-6PM	LIGHT	D4	WT	Light D4	0	0.908	1_LIGHT_D4_WT	LIGHT	D4	Light D4	0.605
1	28529	4 4PM-6PM	LIGHT	D4	WT	Light D4	0.019	0.915	1_LIGHT_D4_WT	LIGHT	D4	Light D4	0.61
1	28559	4 4PM-6PM	LIGHT	D4	WT	Light D4	0	0.599	1_LIGHT_D4_WT	LIGHT	D4	Light D4	0.616
1	28589	4 4PM-6PM	LIGHT	D4	WT	Light D4	0.08	0.88	1_LIGHT_D4_WT	LIGHT	D4	Light D4	0.622
1	28619	4 4PM-6PM	LIGHT	D4	WT	Light D4	0.04	1.049	1_LIGHT_D4_WT	LIGHT	D4	Light D4	0.628
1	28649	4 4PM-6PM	LIGHT	D4	WT	Light D4	0.005	0.881	1_LIGHT_D4_WT	LIGHT	D4	Light D4	0.634
1	28679	4 4PM-6PM	LIGHT	D4	WT	Light D4	0	0.778	1_LIGHT_D4_WT	LIGHT	D4	Light D4	0.64
1	28709	4 4PM-6PM	LIGHT	D4	WT	Light D4	0	0.757	1_LIGHT_D4_WT	LIGHT	D4	Light D4	0.646
1	28739	4 4PM-6PM	LIGHT	D4	WT	Light D4	0	0.707	1_LIGHT_D4_WT	LIGHT	D4	Light D4	0.652
1	28769	4 4PM-6PM	LIGHT	D4	WT	Light D4	0.03	0.903	1_LIGHT_D4_WT	LIGHT	D4	Light D4	0.658
1	28799	5 6PM-8PM	LIGHT	D4	WT	Light D4	0.016	1.021	1_LIGHT_D4_WT	LIGHT	D4	Light D4	0.664
1	28829	5 6PM-8PM	LIGHT	D4	WT	Light D4	0.018	1.694	1_LIGHT_D4_WT	LIGHT	D4	Light D4	0.67
1	28859	5 6PM-8PM	LIGHT	D4	WT	Light D4	0.011	2.034	1_LIGHT_D4_WT	LIGHT	D4	Light D4	0.676
1	28889	5 6PM-8PM	LIGHT	D4	WT	Light D4	0.032	1.926	1_LIGHT_D4_WT	LIGHT	D4	Light D4	0.682
1	28919	5 6PM-8PM	LIGHT	D4	WT	Light D4	0.116	2.827	1_LIGHT_D4_WT	LIGHT	D4	Light D4	0.689
1	28949	5 6PM-8PM	LIGHT	D4	WT	Light D4	0.018	2.954	1_LIGHT_D4_WT	LIGHT	D4	Light D4	0.695
1	28979	5 6PM-8PM	LIGHT	D4	WT	Light D4	0	1.91	1_LIGHT_D4_WT	LIGHT	D4	Light D4	0.701
1	29009	5 6PM-8PM	LIGHT	D4	WT	Light D4	0.055	1.966	1_LIGHT_D4_WT	LIGHT	D4	Light D4	0.707
1	29039	5 6PM-8PM	LIGHT	D4	WT	Light D4	0.041	2.631	1_LIGHT_D4_WT	LIGHT	D4	Light D4	0.713
1	29069	5 6PM-8PM	LIGHT	D4	WT	Light D4	0.096	2.821	1_LIGHT_D4_WT	LIGHT	D4	Light D4	0.719
1	29099	5 6PM-8PM	LIGHT	D4	WT	Light D4	0.006	3.168	1_LIGHT_D4_WT	LIGHT	D4	Light D4	0.725
1	29129	5 6PM-8PM	LIGHT	D4	WT	Light D4	0.046	2.806	1_LIGHT_D4_WT	LIGHT	D4	Light D4	0.731
1	29159	5 6PM-8PM	LIGHT	D4	WT	Light D4	0.037	3.008	1_LIGHT_D4_WT	LIGHT	D4	Light D4	0.737
1	29189	5 6PM-8PM	LIGHT	D4	WT	Light D4	0.09	3.482	1_LIGHT_D4_WT	LIGHT	D4	Light D4	0.743
1	29219	5 6PM-8PM	LIGHT	D4	WT	Light D4	0.014	2.821	1_LIGHT_D4_WT	LIGHT	D4	Light D4	0.749
1	29249	5 6PM-8PM	LIGHT	D4	WT	Light D4	0.064	3.762	1_LIGHT_D4_WT	LIGHT	D4	Light D4	0.755
1	29279	5 6PM-8PM	LIGHT	D4	WT	Light D4	0.096	4.554	1_LIGHT_D4_WT	LIGHT	D4	Light D4	0.761
1	29309	5 6PM-8PM	LIGHT	D4	WT	Light D4	0.009	2.785	1_LIGHT_D4_WT	LIGHT	D4	Light D4	0.767
1	29339	5 6PM-8PM	LIGHT	D4	WT	Light D4	0.004	1.892	1_LIGHT_D4_WT	LIGHT	D4	Light D4	0.773
1	29369	5 6PM-8PM	LIGHT	D4	WT	Light D4	0.006	2.671	1_LIGHT_D4_WT	LIGHT	D4	Light D4	0.778
1	29399	5 6PM-8PM	LIGHT	D4	WT	Light D4	0.02	3.884	1_LIGHT_D4_WT	LIGHT	D4	Light D4	0.784
1	29429	5 6PM-8PM	LIGHT	D4	WT	Light D4	0.047	3.058	1_LIGHT_D4_WT	LIGHT	D4	Light D4	0.79
1	29459	5 6PM-8PM	LIGHT	D4	WT	Light D4	0.004	1.688	1_LIGHT_D4_WT	LIGHT	D4	Light D4	0.796
1	29489	5 6PM-8PM	LIGHT	D4	WT	Light D4	0.048	2.218	1_LIGHT_D4_WT	LIGHT	D4	Light D4	0.801
1	29519	5 6PM-8PM	LIGHT	D4	WT	Light D4	0.042	3.206	1_LIGHT_D4_WT	LIGHT	D4	Light D4	0.807
1	29549	5 6PM-8PM	LIGHT	D4	WT	Light D4	0.088	4	1_LIGHT_D4_WT	LIGHT	D4	Light D4	0.812
1	29579	5 6PM-8PM	LIGHT	D4	WT	Light D4	0	3.921	1_LIGHT_D4_WT	LIGHT	D4	Light D4	0.818
1	29609	5 6PM-8PM	LIGHT	D4	WT	Light D4	0.088	3.826	1_LIGHT_D4_WT	LIGHT	D4	Light D4	0.823
1	29639	5 6PM-8PM	LIGHT	D4	WT	Light D4	0.079	3.978	1_LIGHT_D4_WT	LIGHT	D4	Light D4	0.829
1	29669	5 6PM-8PM	LIGHT	D4	WT	Light D4	0.013	3.368	1_LIGHT_D4_WT	LIGHT	D4	Light D4	0.834
1	29699	5 6PM-8PM	LIGHT	D4	WT	Light D4	0.068	2.888	1_LIGHT_D4_WT	LIGHT	D4	Light D4	0.839
1	29729	5 6PM-8PM	LIGHT	D4	WT	Light D4	0.048	2.754	1_LIGHT_D4_WT	LIGHT	D4	Light D4	0.845
1	29759	5 6PM-8PM	LIGHT	D4	WT	Light D4	0.006	1.523	1_LIGHT_D4_WT	LIGHT	D4	Light D4	0.85
1	29789	5 6PM-8PM	LIGHT	D4	WT	Light D4	0	0.865	1_LIGHT_D4_WT	LIGHT	D4	Light D4	0.855
1	29819	5 6PM-8PM	LIGHT	D4	WT	Light D4	0.021	1.08	1_LIGHT_D4_WT	LIGHT	D4	Light D4	0.86
1	29849	5 6PM-8PM	LIGHT	D4	WT	Light D4	0	1.149	1_LIGHT_D4_WT	LIGHT	D4	Light D4	0.865
1	29879	5 6PM-8PM	LIGHT	D4	WT	Light D4	0.095	0.827	1_LIGHT_D4_WT	LIGHT	D4	Light D4	0.87
1	29909	5 6PM-8PM	LIGHT	D4	WT	Light D4	0	0.986	1_LIGHT_D4_WT	LIGHT	D4	Light D4	0.875
1	29939	5 6PM-8PM	LIGHT	D4	WT	Light D4	0.013	1.442	1_LIGHT_D4_WT	LIGHT	D4	Light D4	0.88
1	29969	5 6PM-8PM	LIGHT	D4	WT	Light D4	0	1.481	1_LIGHT_D4_WT	LIGHT	D4	Light D4	0.885
1	29999	5 6PM-8PM	LIGHT	D4	WT	Light D4	0.064	1.074	1_LIGHT_D4_WT	LIGHT	D4	Light D4	0.89
1	30029	5 6PM-8PM	LIGHT	D4	WT	Light D4	0	0.607	1_LIGHT_D4_WT	LIGHT	D4	Light D4	0.895
1	30059	5 6PM-8PM	LIGHT	D4	WT	Light D4	0	0.691	1_LIGHT_D4_WT	LIGHT	D4	Light D4	0.9
1	30089	5 6PM-8PM	LIGHT	D4	WT	Light D4	0	1.212	1_LIGHT_D4_WT	LIGHT	D4	Light D4	0.904
1	30119	5 6PM-8PM	LIGHT	D4	WT	Light D4	0	1.634	1_LIGHT_D4_WT	LIGHT	D4	Light D4	0.909
1	30149	5 6PM-8PM	LIGHT	D4	WT	Light D4	0	1.184	1_LIGHT_D4_WT	LIGHT	D4	Light D4	0.914
1	30179	5 6PM-8PM	LIGHT	D4	WT	Light D4	0.015	0.745	1_LIGHT_D4_WT	LIGHT	D4	Light D4	0.919
1	30209	5 6PM-8PM	LIGHT	D4	WT	Light D4	0	1.238	1_LIGHT_D4_WT	LIGHT	D4	Light D4	0.923
1	30239	5 6PM-8PM	LIGHT	D4	WT	Light D4	0.093	1.192	1_LIGHT_D4_WT	LIGHT	D4	Light D4	0.928
1	30269	5 6PM-8PM	LIGHT	D4	WT	Light D4	0.047	0.811	1_LIGHT_D4_WT	LIGHT	D4	Light D4	0.932
1	30299	5 6PM-8PM	LIGHT	D4	WT	Light D4	0.008	0.801	1_LIGHT_D4_WT	LIGHT	D4	Light D4	0.937
1	30329	5 6PM-8PM	LIGHT	D4	WT	Light D4	0.033	0.704	1_LIGHT_D4_WT	LIGHT	D4	Light D4	0.941
1	30359	5 6PM-8PM	LIGHT	D4	WT	Light D4	0.031	1.586	1_LIGHT_D4_WT	LIGHT	D4	Light D4	0.946
1	30389	5 6PM-8PM	LIGHT	D4	WT	Light D4	0.011	1.587	1_LIGHT_D4_WT	LIGHT	D4	Light D4	0.95
1	30419	5 6PM-8PM	LIGHT	D4	WT	Light D4	0.004	1.247	1_LIGHT_D4_WT	LIGHT	D4	Light D4	0.955
1	30449	5 6PM-8PM	LIGHT	D4	WT	Light D4	0.123	1.524	1_LIGHT_D4_WT	LIGHT	D4	Light D4	0.959
1	30479	5 6PM-8PM	LIGHT	D4	WT	Light D4	0.008	2.377	1_LIGHT_D4_WT	LIGHT	D4	Light D4	0.963
1	30509	5 6PM-8PM	LIGHT	D4	WT	Light D4	0.024	3.098	1_LIGHT_D4_WT	LIGHT	D4	Light D4	0.968
1	30539	5 6PM-8PM	LIGHT	D4	WT	Light D4	0.035	2.599	1_LIGHT_D4_WT	LIGHT	D4	Light D4	0.972
1	30569	5 6PM-8PM	LIGHT	D4	WT	Light D4	0.047	1.826	1_LIGHT_D4_WT	LIGHT	D4	Light D4	0.976
1	30599	5 6PM-8PM	LIGHT	D4	WT	Light D4	0	1.637	1_LIGHT_D4_WT	LIGHT	D4	Light D4	0.98
1	30629	5 6PM-8PM	LIGHT	D4	WT	Light D4	0.071	2.786	1_LIGHT_D4_WT	LIGHT	D4	Light D4	0.984
1	30659	5 6PM-8PM	LIGHT	D4	WT	Light D4	0.037	3.478	1_LIGHT_D4_WT	LIGHT	D4	Light D4	0.988
1	30689	5 6PM-8PM	LIGHT	D4	WT	Light D4	0.016	2.757	1_LIGHT_D4_WT	LIGHT	D4	Light D4	0.992
1	30719	5 6PM-8PM	LIGHT	D4	WT	Light D4	0.078	2.617	1_LIGHT_D4_WT	LIGHT	D4	Light D4	0.996
1	30749	5 6PM-8PM	LIGHT	D4	WT	Light D4	0.012	2.332	1_LIGHT_D4_WT	LIGHT	D4	Light D4	1
1	30779	5 6PM-8PM	LIGHT	D4	WT	Light D4	0.006	2.783	1_LIGHT_D4_WT	LIGHT	D4	Light D4	1.004
1	30809	5 6PM-8PM	LIGHT	D4	WT	Light D4	0	2.248	1_LIGHT_D4_WT	LIGHT	D4	Light D4	1.008
1	30839	5 6PM-8PM	LIGHT	D4	WT	Light D4	0	1.052	1_LIGHT_D4_WT	LIGHT	D4	Light D4	1.012
1	30869	5 6PM-8PM	LIGHT	D4	WT	Light D4	0	2.211	1_LIGHT_D4_WT	LIGHT	D4	Light D4	1.016
1	30899	5 6PM-8PM	LIGHT	D4	WT	Light D4	0.076	2.37	1_LIGHT_D4_WT	LIGHT	D4	Light D4	1.019
1	30929	5 6PM-8PM	LIGHT	D4	WT	Light D4	0	2.162	1_LIGHT_D4_WT	LIGHT	D4	Light D4	1.023
1	30959	5 6PM-8PM	LIGHT	D4	WT	Light D4	0	1.655	1_LIGHT_D4_WT	LIGHT	D4	Light D4	1.027
1	30989	5 6PM-8PM	LIGHT	D4	WT	Light D4	0.011	1.788	1_LIGHT_D4_WT	LIGHT	D4	Light D4	1.03
1	31019	5 6PM-8PM	LIGHT	D4	WT	Light D4	0	2.059	1_LIGHT_D4_WT	LIGHT	D4	Light D4	1.034
1	31049	5 6PM-8PM	LIGHT	D4	WT	Light D4	0	1.439	1_LIGHT_D4_WT	LIGHT	D4	Light D4	1.037
1	31079	5 6PM-8PM	LIGHT	D4	WT	Light D4	0	1.862	1_LIGHT_D4_WT	LIGHT	D4	Light D4	1.04
1	31109	5 6PM-8PM	LIGHT	D4	WT	Light D4	0.055	2.343	1_LIGHT_D4_WT	LIGHT	D4	Light D4	1.044
1	31139	5 6PM-8PM	LIGHT	D4	WT	Light D4	0.046	1.433	1_LIGHT_D4_WT	LIGHT	D4	Light D4	1.047
1	31169	5 6PM-8PM	LIGHT	D4	WT	Light D4	0.02	1.25	1_LIGHT_D4_WT	LIGHT	D4	Light D4	1.05
1	31199	5 6PM-8PM	LIGHT	D4	WT	Light D4	0.076	3.186	1_LIGHT_D4_WT	LIGHT	D4	Light D4	1.053
1	31229	5 6PM-8PM	LIGHT	D4	WT	Light D4	0.059	2.908	1_LIGHT_D4_WT	LIGHT	D4	Light D4	1.056
1	31259	5 6PM-8PM	LIGHT	D4	WT	Light D4	0.105	1.533	1_LIGHT_D4_WT	LIGHT	D4	Light D4	1.06
1	31289	5 6PM-8PM	LIGHT	D4	WT	Light D4	0.013	1.865	1_LIGHT_D4_WT	LIGHT	D4	Light D4	1.062
1	31319	5 6PM-8PM	LIGHT	D4	WT	Light D4	0.059	2.492	1_LIGHT_D4_WT	LIGHT	D4	Light D4	1.065
1	31349	5 6PM-8PM	LIGHT	D4	WT	Light D4	0.012	3.359	1_LIGHT_D4_WT	LIGHT	D4	Light D4	1.068
1	31379	5 6PM-8PM	LIGHT	D4	WT	Light D4	0.099	3.785	1_LIGHT_D4_WT	LIGHT	D4	Light D4	1.071
1	31409	5 6PM-8PM	LIGHT	D4	WT	Light D4	0.054	2.139	1_LIGHT_D4_WT	LIGHT	D4	Light D4	1.074
1	31439	5 6PM-8PM	LIGHT	D4	WT	Light D4	0.02	0.778	1_LIGHT_D4_WT	LIGHT	D4	Light D4	1.076
1	31469	5 6PM-8PM	LIGHT	D4	WT	Light D4	0.017	2.323	1_LIGHT_D4_WT	LIGHT	D4	Light D4	1.079
1	31499	5 6PM-8PM	LIGHT	D4	WT	Light D4	0.041	3.25	1_LIGHT_D4_WT	LIGHT	D4	Light D4	1.082
1	31529	5 6PM-8PM	LIGHT	D4	WT	Light D4	0	2.196	1_LIGHT_D4_WT	LIGHT	D4	Light D4	1.084
1	31559	5 6PM-8PM	LIGHT	D4	WT	Light D4	0.034	1.807	1_LIGHT_D4_WT	LIGHT	D4	Light D4	1.086
1	31589	5 6PM-8PM	LIGHT	D4	WT	Light D4	0.094	2.497	1_LIGHT_D4_WT	LIGHT	D4	Light D4	1.089
1	31619	5 6PM-8PM	LIGHT	D4	WT	Light D4	0.072	3.141	1_LIGHT_D4_WT	LIGHT	D4	Light D4	1.091
1	31649	5 6PM-8PM	LIGHT	D4	WT	Light D4	0.121	3.956	1_LIGHT_D4_WT	LIGHT	D4	Light D4	1.093
1	31679	5 6PM-8PM	LIGHT	D4	WT	Light D4	0.029	3.237	1_LIGHT_D4_WT	LIGHT	D4	Light D4	1.095
1	31709	5 6PM-8PM	LIGHT	D4	WT	Light D4	0.004	1.882	1_LIGHT_D4_WT	LIGHT	D4	Light D4	1.098
1	31739	5 6PM-8PM	LIGHT	D4	WT	Light D4	0	1.44	1_LIGHT_D4_WT	LIGHT	D4	Light D4	1.1
1	31769	5 6PM-8PM	LIGHT	D4	WT	Light D4	0	1.558	1_LIGHT_D4_WT	LIGHT	D4	Light D4	1.102
1	31799	5 6PM-8PM	LIGHT	D4	WT	Light D4	0.062	1.438	1_LIGHT_D4_WT	LIGHT	D4	Light D4	1.104
1	31829	5 6PM-8PM	LIGHT	D4	WT	Light D4	0	0.934	1_LIGHT_D4_WT	LIGHT	D4	Light D4	1.105
1	31859	5 6PM-8PM	LIGHT	D4	WT	Light D4	0.036	0.736	1_LIGHT_D4_WT	LIGHT	D4	Light D4	1.107
1	31889	5 6PM-8PM	LIGHT	D4	WT	Light D4	0.017	0.767	1_LIGHT_D4_WT	LIGHT	D4	Light D4	1.109
1	31919	5 6PM-8PM	LIGHT	D4	WT	Light D4	0	1.062	1_LIGHT_D4_WT	LIGHT	D4	Light D4	1.111
1	31949	5 6PM-8PM	LIGHT	D4	WT	Light D4	0.004	1.033	1_LIGHT_D4_WT	LIGHT	D4	Light D4	1.113
1	31979	5 6PM-8PM	LIGHT	D4	WT	Light D4	0.048	0.945	1_LIGHT_D4_WT	LIGHT	D4	Light D4	1.114
1	32009	5 6PM-8PM	LIGHT	D4	WT	Light D4	0	1.063	1_LIGHT_D4_WT	LIGHT	D4	Light D4	1.116
1	32039	5 6PM-8PM	LIGHT	D4	WT	Light D4	0.048	2.146	1_LIGHT_D4_WT	LIGHT	D4	Light D4	1.117
1	32069	5 6PM-8PM	LIGHT	D4	WT	Light D4	0.058	2.956	1_LIGHT_D4_WT	LIGHT	D4	Light D4	1.119
1	32099	5 6PM-8PM	LIGHT	D4	WT	Light D4	0.084	2.231	1_LIGHT_D4_WT	LIGHT	D4	Light D4	1.12
1	32129	5 6PM-8PM	LIGHT	D4	WT	Light D4	0.048	1.099	1_LIGHT_D4_WT	LIGHT	D4	Light D4	1.122
1	32159	5 6PM-8PM	LIGHT	D4	WT	Light D4	0.073	1.342	1_LIGHT_D4_WT	LIGHT	D4	Light D4	1.123
1	32189	5 6PM-8PM	LIGHT	D4	WT	Light D4	0.017	1.513	1_LIGHT_D4_WT	LIGHT	D4	Light D4	1.125
1	32219	5 6PM-8PM	LIGHT	D4	WT	Light D4	0.037	1.018	1_LIGHT_D4_WT	LIGHT	D4	Light D4	1.126
1	32249	5 6PM-8PM	LIGHT	D4	WT	Light D4	0	0.881	1_LIGHT_D4_WT	LIGHT	D4	Light D4	1.127
1	32279	5 6PM-8PM	LIGHT	D4	WT	Light D4	0.007	0.83	1_LIGHT_D4_WT	LIGHT	D4	Light D4	1.129
1	32309	5 6PM-8PM	LIGHT	D4	WT	Light D4	0.058	0.722	1_LIGHT_D4_WT	LIGHT	D4	Light D4	1.13
1	32339	5 6PM-8PM	LIGHT	D4	WT	Light D4	0	0.973	1_LIGHT_D4_WT	LIGHT	D4	Light D4	1.131
1	32369	5 6PM-8PM	LIGHT	D4	WT	Light D4	0	1.023	1_LIGHT_D4_WT	LIGHT	D4	Light D4	1.133
1	32399	5 6PM-8PM	LIGHT	D4	WT	Light D4	0	0.722	1_LIGHT_D4_WT	LIGHT	D4	Light D4	1.134
1	32429	5 6PM-8PM	LIGHT	D4	WT	Light D4	0.02	1.349	1_LIGHT_D4_WT	LIGHT	D4	Light D4	1.135
1	32459	5 6PM-8PM	LIGHT	D4	WT	Light D4	0.069	1.166	1_LIGHT_D4_WT	LIGHT	D4	Light D4	1.136
1	32489	5 6PM-8PM	LIGHT	D4	WT	Light D4	0.004	0.739	1_LIGHT_D4_WT	LIGHT	D4	Light D4	1.137
1	32519	5 6PM-8PM	LIGHT	D4	WT	Light D4	0.006	1.271	1_LIGHT_D4_WT	LIGHT	D4	Light D4	1.139
1	32549	5 6PM-8PM	LIGHT	D4	WT	Light D4	0.007	1.654	1_LIGHT_D4_WT	LIGHT	D4	Light D4	1.14
1	32579	5 6PM-8PM	LIGHT	D4	WT	Light D4	0.039	1.082	1_LIGHT_D4_WT	LIGHT	D4	Light D4	1.141
1	32609	5 6PM-8PM	LIGHT	D4	WT	Light D4	0	0.838	1_LIGHT_D4_WT	LIGHT	D4	Light D4	1.142
1	32639	5 6PM-8PM	LIGHT	D4	WT	Light D4	0.013	1.196	1_LIGHT_D4_WT	LIGHT	D4	Light D4	1.144
1	32669	5 6PM-8PM	LIGHT	D4	WT	Light D4	0	1.165	1_LIGHT_D4_WT	LIGHT	D4	Light D4	1.145
1	32699	5 6PM-8PM	LIGHT	D4	WT	Light D4	0.014	1.646	1_LIGHT_D4_WT	LIGHT	D4	Light D4	1.146
1	32729	5 6PM-8PM	LIGHT	D4	WT	Light D4	0.004	1.78	1_LIGHT_D4_WT	LIGHT	D4	Light D4	1.147
1	32759	5 6PM-8PM	LIGHT	D4	WT	Light D4	0.083	1.067	1_LIGHT_D4_WT	LIGHT	D4	Light D4	1.149
1	32789	5 6PM-8PM	LIGHT	D4	WT	Light D4	0.015	1.554	1_LIGHT_D4_WT	LIGHT	D4	Light D4	1.15
1	32819	5 6PM-8PM	LIGHT	D4	WT	Light D4	0.08	2.057	1_LIGHT_D4_WT	LIGHT	D4	Light D4	1.151
1	32849	5 6PM-8PM	LIGHT	D4	WT	Light D4	0	2.027	1_LIGHT_D4_WT	LIGHT	D4	Light D4	1.152
1	32879	5 6PM-8PM	LIGHT	D4	WT	Light D4	0.007	1.956	1_LIGHT_D4_WT	LIGHT	D4	Light D4	1.154
1	32909	5 6PM-8PM	LIGHT	D4	WT	Light D4	0.02	1.556	1_LIGHT_D4_WT	LIGHT	D4	Light D4	1.155
1	32939	5 6PM-8PM	LIGHT	D4	WT	Light D4	0	3.186	1_LIGHT_D4_WT	LIGHT	D4	Light D4	1.156
1	32969	5 6PM-8PM	LIGHT	D4	WT	Light D4	0.007	3.022	1_LIGHT_D4_WT	LIGHT	D4	Light D4	1.158
1	32999	5 6PM-8PM	LIGHT	D4	WT	Light D4	0.011	1.509	1_LIGHT_D4_WT	LIGHT	D4	Light D4	1.159
1	33029	5 6PM-8PM	LIGHT	D4	WT	Light D4	0	1.798	1_LIGHT_D4_WT	LIGHT	D4	Light D4	1.161
1	33059	5 6PM-8PM	LIGHT	D4	WT	Light D4	0.011	1.345	1_LIGHT_D4_WT	LIGHT	D4	Light D4	1.162
1	33089	5 6PM-8PM	LIGHT	D4	WT	Light D4	0.007	0.671	1_LIGHT_D4_WT	LIGHT	D4	Light D4	1.164
1	33119	5 6PM-8PM	LIGHT	D4	WT	Light D4	0	1.629	1_LIGHT_D4_WT	LIGHT	D4	Light D4	1.165
1	33149	5 6PM-8PM	LIGHT	D4	WT	Light D4	0.048	1.99	1_LIGHT_D4_WT	LIGHT	D4	Light D4	1.167
1	33179	5 6PM-8PM	LIGHT	D4	WT	Light D4	0.078	1.419	1_LIGHT_D4_WT	LIGHT	D4	Light D4	1.168
1	33209	5 6PM-8PM	LIGHT	D4	WT	Light D4	0.072	1.705	1_LIGHT_D4_WT	LIGHT	D4	Light D4	1.17
1	33239	5 6PM-8PM	LIGHT	D4	WT	Light D4	0.008	1.846	1_LIGHT_D4_WT	LIGHT	D4	Light D4	1.172
1	33269	5 6PM-8PM	LIGHT	D4	WT	Light D4	0.026	1.238	1_LIGHT_D4_WT	LIGHT	D4	Light D4	1.173
1	33299	5 6PM-8PM	LIGHT	D4	WT	Light D4	0.004	0.554	1_LIGHT_D4_WT	LIGHT	D4	Light D4	1.175
1	33329	5 6PM-8PM	LIGHT	D4	WT	Light D4	0	0.594	1_LIGHT_D4_WT	LIGHT	D4	Light D4	1.177
1	33359	5 6PM-8PM	LIGHT	D4	WT	Light D4	0	0.679	1_LIGHT_D4_WT	LIGHT	D4	Light D4	1.179
1	33389	5 6PM-8PM	LIGHT	D4	WT	Light D4	0	1.329	1_LIGHT_D4_WT	LIGHT	D4	Light D4	1.181
1	33419	5 6PM-8PM	LIGHT	D4	WT	Light D4	0.073	1.417	1_LIGHT_D4_WT	LIGHT	D4	Light D4	1.182
1	33449	5 6PM-8PM	LIGHT	D4	WT	Light D4	0	0.742	1_LIGHT_D4_WT	LIGHT	D4	Light D4	1.184
1	33479	5 6PM-8PM	LIGHT	D4	WT	Light D4	0.023	1.462	1_LIGHT_D4_WT	LIGHT	D4	Light D4	1.186
1	33509	5 6PM-8PM	LIGHT	D4	WT	Light D4	0.04	1.756	1_LIGHT_D4_WT	LIGHT	D4	Light D4	1.188
1	33539	5 6PM-8PM	LIGHT	D4	WT	Light D4	0.067	1.804	1_LIGHT_D4_WT	LIGHT	D4	Light D4	1.19
1	33569	5 6PM-8PM	LIGHT	D4	WT	Light D4	0.075	1.825	1_LIGHT_D4_WT	LIGHT	D4	Light D4	1.192
1	33599	5 6PM-8PM	LIGHT	D4	WT	Light D4	0.101	1.828	1_LIGHT_D4_WT	LIGHT	D4	Light D4	1.194
1	33629	5 6PM-8PM	LIGHT	D4	WT	Light D4	0.039	1.439	1_LIGHT_D4_WT	LIGHT	D4	Light D4	1.196
1	33659	5 6PM-8PM	LIGHT	D4	WT	Light D4	0.008	0.754	1_LIGHT_D4_WT	LIGHT	D4	Light D4	1.198
1	33689	5 6PM-8PM	LIGHT	D4	WT	Light D4	0.039	1.059	1_LIGHT_D4_WT	LIGHT	D4	Light D4	1.201
1	33719	5 6PM-8PM	LIGHT	D4	WT	Light D4	0	0.769	1_LIGHT_D4_WT	LIGHT	D4	Light D4	1.203
1	33749	5 6PM-8PM	LIGHT	D4	WT	Light D4	0.061	0.608	1_LIGHT_D4_WT	LIGHT	D4	Light D4	1.205
1	33779	5 6PM-8PM	LIGHT	D4	WT	Light D4	0	0.696	1_LIGHT_D4_WT	LIGHT	D4	Light D4	1.207
1	33809	5 6PM-8PM	LIGHT	D4	WT	Light D4	0	0.961	1_LIGHT_D4_WT	LIGHT	D4	Light D4	1.209
1	33839	5 6PM-8PM	LIGHT	D4	WT	Light D4	0	1.179	1_LIGHT_D4_WT	LIGHT	D4	Light D4	1.212
1	33869	5 6PM-8PM	LIGHT	D4	WT	Light D4	0	0.61	1_LIGHT_D4_WT	LIGHT	D4	Light D4	1.214
1	33899	5 6PM-8PM	LIGHT	D4	WT	Light D4	0	0.84	1_LIGHT_D4_WT	LIGHT	D4	Light D4	1.216
1	33929	5 6PM-8PM	LIGHT	D4	WT	Light D4	0	0.914	1_LIGHT_D4_WT	LIGHT	D4	Light D4	1.219
1	33959	5 6PM-8PM	LIGHT	D4	WT	Light D4	0.004	0.252	1_LIGHT_D4_WT	LIGHT	D4	Light D4	1.221
1	33989	5 6PM-8PM	LIGHT	D4	WT	Light D4	0	0.69	1_LIGHT_D4_WT	LIGHT	D4	Light D4	1.223
1	34019	5 6PM-8PM	LIGHT	D4	WT	Light D4	0	1.21	1_LIGHT_D4_WT	LIGHT	D4	Light D4	1.226
1	34049	5 6PM-8PM	LIGHT	D4	WT	Light D4	0.009	0.862	1_LIGHT_D4_WT	LIGHT	D4	Light D4	1.228
1	34079	5 6PM-8PM	LIGHT	D4	WT	Light D4	0.012	0.923	1_LIGHT_D4_WT	LIGHT	D4	Light D4	1.231
1	34109	5 6PM-8PM	LIGHT	D4	WT	Light D4	0.068	0.993	1_LIGHT_D4_WT	LIGHT	D4	Light D4	1.233
1	34139	5 6PM-8PM	LIGHT	D4	WT	Light D4	0.007	0.603	1_LIGHT_D4_WT	LIGHT	D4	Light D4	1.236
1	34169	5 6PM-8PM	LIGHT	D4	WT	Light D4	0.009	0.805	1_LIGHT_D4_WT	LIGHT	D4	Light D4	1.239
1	34199	5 6PM-8PM	LIGHT	D4	WT	Light D4	0.034	0.861	1_LIGHT_D4_WT	LIGHT	D4	Light D4	1.241
1	34229	5 6PM-8PM	LIGHT	D4	WT	Light D4	0.041	0.839	1_LIGHT_D4_WT	LIGHT	D4	Light D4	1.244
1	34259	5 6PM-8PM	LIGHT	D4	WT	Light D4	0	0.752	1_LIGHT_D4_WT	LIGHT	D4	Light D4	1.247
1	34289	5 6PM-8PM	LIGHT	D4	WT	Light D4	0.027	0.59	1_LIGHT_D4_WT	LIGHT	D4	Light D4	1.249
1	34319	5 6PM-8PM	LIGHT	D4	WT	Light D4	0.016	1.525	1_LIGHT_D4_WT	LIGHT	D4	Light D4	1.252
1	34349	5 6PM-8PM	LIGHT	D4	WT	Light D4	0.013	1.285	1_LIGHT_D4_WT	LIGHT	D4	Light D4	1.255
1	34379	5 6PM-8PM	LIGHT	D4	WT	Light D4	0	0.423	1_LIGHT_D4_WT	LIGHT	D4	Light D4	1.258
1	34409	5 6PM-8PM	LIGHT	D4	WT	Light D4	0	0.636	1_LIGHT_D4_WT	LIGHT	D4	Light D4	1.261
1	34439	5 6PM-8PM	LIGHT	D4	WT	Light D4	0.085	0.996	1_LIGHT_D4_WT	LIGHT	D4	Light D4	1.263
1	34469	5 6PM-8PM	LIGHT	D4	WT	Light D4	0	1.459	1_LIGHT_D4_WT	LIGHT	D4	Light D4	1.266
1	34499	5 6PM-8PM	LIGHT	D4	WT	Light D4	0.087	1.408	1_LIGHT_D4_WT	LIGHT	D4	Light D4	1.269
1	34529	5 6PM-8PM	LIGHT	D4	WT	Light D4	0	1.431	1_LIGHT_D4_WT	LIGHT	D4	Light D4	1.272
1	34559	5 6PM-8PM	LIGHT	D4	WT	Light D4	0.043	1.834	1_LIGHT_D4_WT	LIGHT	D4	Light D4	1.275
1	34589	5 6PM-8PM	LIGHT	D4	WT	Light D4	0.01	3.811	1_LIGHT_D4_WT	LIGHT	D4	Light D4	1.278
1	34619	5 6PM-8PM	LIGHT	D4	WT	Light D4	0.148	4.656	1_LIGHT_D4_WT	LIGHT	D4	Light D4	1.281
1	34649	5 6PM-8PM	LIGHT	D4	WT	Light D4	0.058	4.09	1_LIGHT_D4_WT	LIGHT	D4	Light D4	1.284
1	34679	5 6PM-8PM	LIGHT	D4	WT	Light D4	0.055	3.634	1_LIGHT_D4_WT	LIGHT	D4	Light D4	1.287
1	34709	5 6PM-8PM	LIGHT	D4	WT	Light D4	0.008	3.372	1_LIGHT_D4_WT	LIGHT	D4	Light D4	1.29
1	34739	5 6PM-8PM	LIGHT	D4	WT	Light D4	0.09	4.278	1_LIGHT_D4_WT	LIGHT	D4	Light D4	1.293
1	34769	5 6PM-8PM	LIGHT	D4	WT	Light D4	0.131	5.84	1_LIGHT_D4_WT	LIGHT	D4	Light D4	1.296
1	34799	5 6PM-8PM	LIGHT	D4	WT	Light D4	0.141	5.985	1_LIGHT_D4_WT	LIGHT	D4	Light D4	1.299
1	34829	5 6PM-8PM	LIGHT	D4	WT	Light D4	0.089	3.017	1_LIGHT_D4_WT	LIGHT	D4	Light D4	1.302
1	34859	5 6PM-8PM	LIGHT	D4	WT	Light D4	0	1.726	1_LIGHT_D4_WT	LIGHT	D4	Light D4	1.305
1	34889	5 6PM-8PM	LIGHT	D4	WT	Light D4	0.139	2.816	1_LIGHT_D4_WT	LIGHT	D4	Light D4	1.308
1	34919	5 6PM-8PM	LIGHT	D4	WT	Light D4	0.075	2.308	1_LIGHT_D4_WT	LIGHT	D4	Light D4	1.311
1	34949	5 6PM-8PM	LIGHT	D4	WT	Light D4	0	1.748	1_LIGHT_D4_WT	LIGHT	D4	Light D4	1.315
1	34979	5 6PM-8PM	LIGHT	D4	WT	Light D4	0.075	2.772	1_LIGHT_D4_WT	LIGHT	D4	Light D4	1.318
1	35009	5 6PM-8PM	LIGHT	D4	WT	Light D4	0	3.152	1_LIGHT_D4_WT	LIGHT	D4	Light D4	1.321
1	35039	5 6PM-8PM	LIGHT	D4	WT	Light D4	0	2.331	1_LIGHT_D4_WT	LIGHT	D4	Light D4	1.324
1	35069	5 6PM-8PM	LIGHT	D4	WT	Light D4	0.057	1.594	1_LIGHT_D4_WT	LIGHT	D4	Light D4	1.327
1	35099	5 6PM-8PM	LIGHT	D4	WT	Light D4	0.029	2.412	1_LIGHT_D4_WT	LIGHT	D4	Light D4	1.33
1	35129	5 6PM-8PM	LIGHT	D4	WT	Light D4	0.031	2.699	1_LIGHT_D4_WT	LIGHT	D4	Light D4	1.333
1	35159	5 6PM-8PM	LIGHT	D4	WT	Light D4	0.062	2.226	1_LIGHT_D4_WT	LIGHT	D4	Light D4	1.336
1	35189	5 6PM-8PM	LIGHT	D4	WT	Light D4	0.063	1.643	1_LIGHT_D4_WT	LIGHT	D4	Light D4	1.339
1	35219	5 6PM-8PM	LIGHT	D4	WT	Light D4	0.011	0.815	1_LIGHT_D4_WT	LIGHT	D4	Light D4	1.342
1	35249	5 6PM-8PM	LIGHT	D4	WT	Light D4	0.047	1.536	1_LIGHT_D4_WT	LIGHT	D4	Light D4	1.345
1	35279	5 6PM-8PM	LIGHT	D4	WT	Light D4	0.005	1.667	1_LIGHT_D4_WT	LIGHT	D4	Light D4	1.348
1	35309	5 6PM-8PM	LIGHT	D4	WT	Light D4	0	0.96	1_LIGHT_D4_WT	LIGHT	D4	Light D4	1.352
1	35339	5 6PM-8PM	LIGHT	D4	WT	Light D4	0	1.47	1_LIGHT_D4_WT	LIGHT	D4	Light D4	1.355
1	35369	5 6PM-8PM	LIGHT	D4	WT	Light D4	0.042	1.841	1_LIGHT_D4_WT	LIGHT	D4	Light D4	1.358
1	35399	5 6PM-8PM	LIGHT	D4	WT	Light D4	0	2.327	1_LIGHT_D4_WT	LIGHT	D4	Light D4	1.361
1	35429	5 6PM-8PM	LIGHT	D4	WT	Light D4	0.046	2.463	1_LIGHT_D4_WT	LIGHT	D4	Light D4	1.364
1	35459	5 6PM-8PM	LIGHT	D4	WT	Light D4	0	2.718	1_LIGHT_D4_WT	LIGHT	D4	Light D4	1.367
1	35489	5 6PM-8PM	LIGHT	D4	WT	Light D4	0.017	2.793	1_LIGHT_D4_WT	LIGHT	D4	Light D4	1.37
1	35519	5 6PM-8PM	LIGHT	D4	WT	Light D4	0.021	1.65	1_LIGHT_D4_WT	LIGHT	D4	Light D4	1.373
1	35549	5 6PM-8PM	LIGHT	D4	WT	Light D4	0.036	1.526	1_LIGHT_D4_WT	LIGHT	D4	Light D4	1.376
1	35579	5 6PM-8PM	LIGHT	D4	WT	Light D4	0	2.067	1_LIGHT_D4_WT	LIGHT	D4	Light D4	1.379
1	35609	5 6PM-8PM	LIGHT	D4	WT	Light D4	0.036	3.21	1_LIGHT_D4_WT	LIGHT	D4	Light D4	1.382
1	35639	5 6PM-8PM	LIGHT	D4	WT	Light D4	0.077	2.988	1_LIGHT_D4_WT	LIGHT	D4	Light D4	1.385
1	35669	5 6PM-8PM	LIGHT	D4	WT	Light D4	0.007	2.606	1_LIGHT_D4_WT	LIGHT	D4	Light D4	1.388
1	35699	5 6PM-8PM	LIGHT	D4	WT	Light D4	0.06	3.131	1_LIGHT_D4_WT	LIGHT	D4	Light D4	1.391
1	35729	5 6PM-8PM	LIGHT	D4	WT	Light D4	0	2.648	1_LIGHT_D4_WT	LIGHT	D4	Light D4	1.394
1	35759	5 6PM-8PM	LIGHT	D4	WT	Light D4	0.018	1.867	1_LIGHT_D4_WT	LIGHT	D4	Light D4	1.396
1	35789	5 6PM-8PM	LIGHT	D4	WT	Light D4	0.023	2.007	1_LIGHT_D4_WT	LIGHT	D4	Light D4	1.399
1	35819	5 6PM-8PM	LIGHT	D4	WT	Light D4	0.05	2.724	1_LIGHT_D4_WT	LIGHT	D4	Light D4	1.402
1	35849	5 6PM-8PM	LIGHT	D4	WT	Light D4	0	2.135	1_LIGHT_D4_WT	LIGHT	D4	Light D4	1.405
1	35879	5 6PM-8PM	LIGHT	D4	WT	Light D4	0.011	1.645	1_LIGHT_D4_WT	LIGHT	D4	Light D4	1.408
1	35909	5 6PM-8PM	LIGHT	D4	WT	Light D4	0	1.849	1_LIGHT_D4_WT	LIGHT	D4	Light D4	1.411
1	35939	5 6PM-8PM	LIGHT	D4	WT	Light D4	0.093	2.591	1_LIGHT_D4_WT	LIGHT	D4	Light D4	1.413
1	35969	5 6PM-8PM	LIGHT	D4	WT	Light D4	0.014	2.439	1_LIGHT_D4_WT	LIGHT	D4	Light D4	1.416
1	35999	6 8PM-10PM	LIGHT	D4	WT	Light D4	0	2.214	1_LIGHT_D4_WT	LIGHT	D4	Light D4	1.419
1	36029	6 8PM-10PM	LIGHT	D4	WT	Light D4	0	2.23	1_LIGHT_D4_WT	LIGHT	D4	Light D4	1.422
1	36059	6 8PM-10PM	LIGHT	D4	WT	Light D4	0.047	2.841	1_LIGHT_D4_WT	LIGHT	D4	Light D4	1.424
1	36089	6 8PM-10PM	LIGHT	D4	WT	Light D4	0.084	3.908	1_LIGHT_D4_WT	LIGHT	D4	Light D4	1.427
1	36119	6 8PM-10PM	LIGHT	D4	WT	Light D4	0	2.631	1_LIGHT_D4_WT	LIGHT	D4	Light D4	1.43
1	36149	6 8PM-10PM	LIGHT	D4	WT	Light D4	0.004	1.55	1_LIGHT_D4_WT	LIGHT	D4	Light D4	1.432
1	36179	6 8PM-10PM	LIGHT	D4	WT	Light D4	0	1.166	1_LIGHT_D4_WT	LIGHT	D4	Light D4	1.435
1	36209	6 8PM-10PM	LIGHT	D4	WT	Light D4	0.004	1.388	1_LIGHT_D4_WT	LIGHT	D4	Light D4	1.437
1	36239	6 8PM-10PM	LIGHT	D4	WT	Light D4	0	2.366	1_LIGHT_D4_WT	LIGHT	D4	Light D4	1.44
1	36269	6 8PM-10PM	LIGHT	D4	WT	Light D4	0.012	2.451	1_LIGHT_D4_WT	LIGHT	D4	Light D4	1.443
1	36299	6 8PM-10PM	LIGHT	D4	WT	Light D4	0.041	3.568	1_LIGHT_D4_WT	LIGHT	D4	Light D4	1.445
1	36329	6 8PM-10PM	LIGHT	D4	WT	Light D4	0.041	5.068	1_LIGHT_D4_WT	LIGHT	D4	Light D4	1.447
1	36359	6 8PM-10PM	LIGHT	D4	WT	Light D4	0.07	4.28	1_LIGHT_D4_WT	LIGHT	D4	Light D4	1.45
1	36389	6 8PM-10PM	LIGHT	D4	WT	Light D4	0.006	3.97	1_LIGHT_D4_WT	LIGHT	D4	Light D4	1.452
1	36419	6 8PM-10PM	LIGHT	D4	WT	Light D4	0.113	3.678	1_LIGHT_D4_WT	LIGHT	D4	Light D4	1.455
1	36449	6 8PM-10PM	LIGHT	D4	WT	Light D4	0.084	2.622	1_LIGHT_D4_WT	LIGHT	D4	Light D4	1.457
1	36479	6 8PM-10PM	LIGHT	D4	WT	Light D4	0	1.588	1_LIGHT_D4_WT	LIGHT	D4	Light D4	1.459
1	36509	6 8PM-10PM	LIGHT	D4	WT	Light D4	0	2.89	1_LIGHT_D4_WT	LIGHT	D4	Light D4	1.461
1	36539	6 8PM-10PM	LIGHT	D4	WT	Light D4	0.088	3.89	1_LIGHT_D4_WT	LIGHT	D4	Light D4	1.464
1	36569	6 8PM-10PM	LIGHT	D4	WT	Light D4	0.02	2.198	1_LIGHT_D4_WT	LIGHT	D4	Light D4	1.466
1	36599	6 8PM-10PM	LIGHT	D4	WT	Light D4	0.113	1.535	1_LIGHT_D4_WT	LIGHT	D4	Light D4	1.468
1	36629	6 8PM-10PM	LIGHT	D4	WT	Light D4	0.027	0.923	1_LIGHT_D4_WT	LIGHT	D4	Light D4	1.47
1	36659	6 8PM-10PM	LIGHT	D4	WT	Light D4	0	0.589	1_LIGHT_D4_WT	LIGHT	D4	Light D4	1.472
1	36689	6 8PM-10PM	LIGHT	D4	WT	Light D4	0.071	0.684	1_LIGHT_D4_WT	LIGHT	D4	Light D4	1.474
1	36719	6 8PM-10PM	LIGHT	D4	WT	Light D4	0.014	0.494	1_LIGHT_D4_WT	LIGHT	D4	Light D4	1.476
1	36749	6 8PM-10PM	LIGHT	D4	WT	Light D4	0.02	0.448	1_LIGHT_D4_WT	LIGHT	D4	Light D4	1.478
1	36779	6 8PM-10PM	LIGHT	D4	WT	Light D4	0	0.404	1_LIGHT_D4_WT	LIGHT	D4	Light D4	1.48
1	36809	6 8PM-10PM	LIGHT	D4	WT	Light D4	0	0.495	1_LIGHT_D4_WT	LIGHT	D4	Light D4	1.482
1	36839	6 8PM-10PM	LIGHT	D4	WT	Light D4	0.053	1.201	1_LIGHT_D4_WT	LIGHT	D4	Light D4	1.484
1	36869	6 8PM-10PM	LIGHT	D4	WT	Light D4	0.01	1.339	1_LIGHT_D4_WT	LIGHT	D4	Light D4	1.486
1	36899	6 8PM-10PM	LIGHT	D4	WT	Light D4	0	0.958	1_LIGHT_D4_WT	LIGHT	D4	Light D4	1.488
1	36929	6 8PM-10PM	LIGHT	D4	WT	Light D4	0.059	0.906	1_LIGHT_D4_WT	LIGHT	D4	Light D4	1.49
1	36959	6 8PM-10PM	LIGHT	D4	WT	Light D4	0	0.863	1_LIGHT_D4_WT	LIGHT	D4	Light D4	1.492
1	36989	6 8PM-10PM	LIGHT	D4	WT	Light D4	0.023	0.652	1_LIGHT_D4_WT	LIGHT	D4	Light D4	1.494
1	37019	6 8PM-10PM	LIGHT	D4	WT	Light D4	0	0.859	1_LIGHT_D4_WT	LIGHT	D4	Light D4	1.496
1	37049	6 8PM-10PM	LIGHT	D4	WT	Light D4	0.007	1.539	1_LIGHT_D4_WT	LIGHT	D4	Light D4	1.497
1	37079	6 8PM-10PM	LIGHT	D4	WT	Light D4	0	2.312	1_LIGHT_D4_WT	LIGHT	D4	Light D4	1.499
1	37109	6 8PM-10PM	LIGHT	D4	WT	Light D4	0.041	2.09	1_LIGHT_D4_WT	LIGHT	D4	Light D4	1.501
1	37139	6 8PM-10PM	LIGHT	D4	WT	Light D4	0.088	1.948	1_LIGHT_D4_WT	LIGHT	D4	Light D4	1.503
1	37169	6 8PM-10PM	LIGHT	D4	WT	Light D4	0.096	2.936	1_LIGHT_D4_WT	LIGHT	D4	Light D4	1.504
1	37199	6 8PM-10PM	LIGHT	D4	WT	Light D4	0.109	3.535	1_LIGHT_D4_WT	LIGHT	D4	Light D4	1.506
1	37229	6 8PM-10PM	LIGHT	D4	WT	Light D4	0.022	3.02	1_LIGHT_D4_WT	LIGHT	D4	Light D4	1.508
1	37259	6 8PM-10PM	LIGHT	D4	WT	Light D4	0.085	2.816	1_LIGHT_D4_WT	LIGHT	D4	Light D4	1.509
1	37289	6 8PM-10PM	LIGHT	D4	WT	Light D4	0	2.466	1_LIGHT_D4_WT	LIGHT	D4	Light D4	1.511
1	37319	6 8PM-10PM	LIGHT	D4	WT	Light D4	0.053	2.211	1_LIGHT_D4_WT	LIGHT	D4	Light D4	1.512
1	37349	6 8PM-10PM	LIGHT	D4	WT	Light D4	0	2.781	1_LIGHT_D4_WT	LIGHT	D4	Light D4	1.514
1	37379	6 8PM-10PM	LIGHT	D4	WT	Light D4	0.02	4.119	1_LIGHT_D4_WT	LIGHT	D4	Light D4	1.515
1	37409	6 8PM-10PM	LIGHT	D4	WT	Light D4	0	4.594	1_LIGHT_D4_WT	LIGHT	D4	Light D4	1.516
1	37439	6 8PM-10PM	LIGHT	D4	WT	Light D4	0.039	3.138	1_LIGHT_D4_WT	LIGHT	D4	Light D4	1.518
1	37469	6 8PM-10PM	LIGHT	D4	WT	Light D4	0	1.928	1_LIGHT_D4_WT	LIGHT	D4	Light D4	1.519
1	37499	6 8PM-10PM	LIGHT	D4	WT	Light D4	0.005	1.055	1_LIGHT_D4_WT	LIGHT	D4	Light D4	1.52
1	37529	6 8PM-10PM	LIGHT	D4	WT	Light D4	0.078	0.784	1_LIGHT_D4_WT	LIGHT	D4	Light D4	1.521
1	37559	6 8PM-10PM	LIGHT	D4	WT	Light D4	0.022	1.485	1_LIGHT_D4_WT	LIGHT	D4	Light D4	1.522
1	37589	6 8PM-10PM	LIGHT	D4	WT	Light D4	0.105	2.104	1_LIGHT_D4_WT	LIGHT	D4	Light D4	1.523
1	37619	6 8PM-10PM	LIGHT	D4	WT	Light D4	0	1.545	1_LIGHT_D4_WT	LIGHT	D4	Light D4	1.524
1	37649	6 8PM-10PM	LIGHT	D4	WT	Light D4	0	2.457	1_LIGHT_D4_WT	LIGHT	D4	Light D4	1.525
1	37679	6 8PM-10PM	LIGHT	D4	WT	Light D4	0.055	3.168	1_LIGHT_D4_WT	LIGHT	D4	Light D4	1.525
1	37709	6 8PM-10PM	LIGHT	D4	WT	Light D4	0	3.151	1_LIGHT_D4_WT	LIGHT	D4	Light D4	1.526
1	37739	6 8PM-10PM	LIGHT	D4	WT	Light D4	0.119	4.972	1_LIGHT_D4_WT	LIGHT	D4	Light D4	1.527
1	37769	6 8PM-10PM	LIGHT	D4	WT	Light D4	0.116	5.104	1_LIGHT_D4_WT	LIGHT	D4	Light D4	1.527
1	37799	6 8PM-10PM	LIGHT	D4	WT	Light D4	0.089	3.333	1_LIGHT_D4_WT	LIGHT	D4	Light D4	1.527
1	37829	6 8PM-10PM	LIGHT	D4	WT	Light D4	0.043	3.888	1_LIGHT_D4_WT	LIGHT	D4	Light D4	1.528
1	37859	6 8PM-10PM	LIGHT	D4	WT	Light D4	0.009	3.36	1_LIGHT_D4_WT	LIGHT	D4	Light D4	1.528
1	37889	6 8PM-10PM	LIGHT	D4	WT	Light D4	0	2.84	1_LIGHT_D4_WT	LIGHT	D4	Light D4	1.528
1	37919	6 8PM-10PM	LIGHT	D4	WT	Light D4	0.06	4.974	1_LIGHT_D4_WT	LIGHT	D4	Light D4	1.528
1	37949	6 8PM-10PM	LIGHT	D4	WT	Light D4	0.127	4.209	1_LIGHT_D4_WT	LIGHT	D4	Light D4	1.527
1	37979	6 8PM-10PM	LIGHT	D4	WT	Light D4	0	2.895	1_LIGHT_D4_WT	LIGHT	D4	Light D4	1.527
1	38009	6 8PM-10PM	LIGHT	D4	WT	Light D4	0.081	3.37	1_LIGHT_D4_WT	LIGHT	D4	Light D4	1.527
1	38039	6 8PM-10PM	LIGHT	D4	WT	Light D4	0.076	4.344	1_LIGHT_D4_WT	LIGHT	D4	Light D4	1.526
1	38069	6 8PM-10PM	LIGHT	D4	WT	Light D4	0.083	4.776	1_LIGHT_D4_WT	LIGHT	D4	Light D4	1.525
1	38099	6 8PM-10PM	LIGHT	D4	WT	Light D4	0.009	2.996	1_LIGHT_D4_WT	LIGHT	D4	Light D4	1.524
1	38129	6 8PM-10PM	LIGHT	D4	WT	Light D4	0.009	2.688	1_LIGHT_D4_WT	LIGHT	D4	Light D4	1.523
1	38159	6 8PM-10PM	LIGHT	D4	WT	Light D4	0	2.891	1_LIGHT_D4_WT	LIGHT	D4	Light D4	1.522
1	38189	6 8PM-10PM	LIGHT	D4	WT	Light D4	0	2.241	1_LIGHT_D4_WT	LIGHT	D4	Light D4	1.52
1	38219	6 8PM-10PM	LIGHT	D4	WT	Light D4	0.005	1.765	1_LIGHT_D4_WT	LIGHT	D4	Light D4	1.519
1	38249	6 8PM-10PM	LIGHT	D4	WT	Light D4	0.054	1.741	1_LIGHT_D4_WT	LIGHT	D4	Light D4	1.517
1	38279	6 8PM-10PM	LIGHT	D4	WT	Light D4	0.027	2.312	1_LIGHT_D4_WT	LIGHT	D4	Light D4	1.515
1	38309	6 8PM-10PM	LIGHT	D4	WT	Light D4	0.008	3.282	1_LIGHT_D4_WT	LIGHT	D4	Light D4	1.513
1	38339	6 8PM-10PM	LIGHT	D4	WT	Light D4	0.036	4.735	1_LIGHT_D4_WT	LIGHT	D4	Light D4	1.511
1	38369	6 8PM-10PM	LIGHT	D4	WT	Light D4	0.007	3.655	1_LIGHT_D4_WT	LIGHT	D4	Light D4	1.508
1	38399	6 8PM-10PM	LIGHT	D4	WT	Light D4	0	2.478	1_LIGHT_D4_WT	LIGHT	D4	Light D4	1.506
1	38429	6 8PM-10PM	LIGHT	D4	WT	Light D4	0.01	3.813	1_LIGHT_D4_WT	LIGHT	D4	Light D4	1.503
1	38459	6 8PM-10PM	LIGHT	D4	WT	Light D4	0.016	4.259	1_LIGHT_D4_WT	LIGHT	D4	Light D4	1.5
1	38489	6 8PM-10PM	LIGHT	D4	WT	Light D4	0.074	3.546	1_LIGHT_D4_WT	LIGHT	D4	Light D4	1.497
1	38519	6 8PM-10PM	LIGHT	D4	WT	Light D4	0	3.388	1_LIGHT_D4_WT	LIGHT	D4	Light D4	1.493
1	38549	6 8PM-10PM	LIGHT	D4	WT	Light D4	0.114	3.381	1_LIGHT_D4_WT	LIGHT	D4	Light D4	1.49
1	38579	6 8PM-10PM	LIGHT	D4	WT	Light D4	0.043	3.673	1_LIGHT_D4_WT	LIGHT	D4	Light D4	1.486
1	38609	6 8PM-10PM	LIGHT	D4	WT	Light D4	0.235	4.435	1_LIGHT_D4_WT	LIGHT	D4	Light D4	1.482
1	38639	6 8PM-10PM	LIGHT	D4	WT	Light D4	0.021	3.174	1_LIGHT_D4_WT	LIGHT	D4	Light D4	1.477
1	38669	6 8PM-10PM	LIGHT	D4	WT	Light D4	0.018	1.086	1_LIGHT_D4_WT	LIGHT	D4	Light D4	1.473
1	38699	6 8PM-10PM	LIGHT	D4	WT	Light D4	0.005	1.36	1_LIGHT_D4_WT	LIGHT	D4	Light D4	1.468
1	38729	6 8PM-10PM	LIGHT	D4	WT	Light D4	0.006	1.455	1_LIGHT_D4_WT	LIGHT	D4	Light D4	1.463
1	38759	6 8PM-10PM	LIGHT	D4	WT	Light D4	0.068	2.036	1_LIGHT_D4_WT	LIGHT	D4	Light D4	1.458
1	38789	6 8PM-10PM	LIGHT	D4	WT	Light D4	0.005	2.847	1_LIGHT_D4_WT	LIGHT	D4	Light D4	1.453
1	38819	6 8PM-10PM	LIGHT	D4	WT	Light D4	0.073	2.281	1_LIGHT_D4_WT	LIGHT	D4	Light D4	1.447
1	38849	6 8PM-10PM	LIGHT	D4	WT	Light D4	0.006	2.541	1_LIGHT_D4_WT	LIGHT	D4	Light D4	1.442
1	38879	6 8PM-10PM	LIGHT	D4	WT	Light D4	0.101	4.236	1_LIGHT_D4_WT	LIGHT	D4	Light D4	1.436
1	38909	6 8PM-10PM	LIGHT	D4	WT	Light D4	0.045	4.417	1_LIGHT_D4_WT	LIGHT	D4	Light D4	1.43
1	38939	6 8PM-10PM	LIGHT	D4	WT	Light D4	0.035	3.581	1_LIGHT_D4_WT	LIGHT	D4	Light D4	1.423
1	38969	6 8PM-10PM	LIGHT	D4	WT	Light D4	0.094	2.528	1_LIGHT_D4_WT	LIGHT	D4	Light D4	1.417
1	38999	6 8PM-10PM	LIGHT	D4	WT	Light D4	0	1.155	1_LIGHT_D4_WT	LIGHT	D4	Light D4	1.41
1	39029	6 8PM-10PM	LIGHT	D4	WT	Light D4	0.004	0.997	1_LIGHT_D4_WT	LIGHT	D4	Light D4	1.403
1	39059	6 8PM-10PM	LIGHT	D4	WT	Light D4	0.043	1.394	1_LIGHT_D4_WT	LIGHT	D4	Light D4	1.396
1	39089	6 8PM-10PM	LIGHT	D4	WT	Light D4	0.076	2.635	1_LIGHT_D4_WT	LIGHT	D4	Light D4	1.389
1	39119	6 8PM-10PM	LIGHT	D4	WT	Light D4	0.018	2.399	1_LIGHT_D4_WT	LIGHT	D4	Light D4	1.381
1	39149	6 8PM-10PM	LIGHT	D4	WT	Light D4	0	1.035	1_LIGHT_D4_WT	LIGHT	D4	Light D4	1.374
1	39179	6 8PM-10PM	LIGHT	D4	WT	Light D4	0	1.443	1_LIGHT_D4_WT	LIGHT	D4	Light D4	1.366
1	39209	6 8PM-10PM	LIGHT	D4	WT	Light D4	0	2.059	1_LIGHT_D4_WT	LIGHT	D4	Light D4	1.358
1	39239	6 8PM-10PM	LIGHT	D4	WT	Light D4	0.085	2.322	1_LIGHT_D4_WT	LIGHT	D4	Light D4	1.35
1	39269	6 8PM-10PM	LIGHT	D4	WT	Light D4	0.014	2.388	1_LIGHT_D4_WT	LIGHT	D4	Light D4	1.341
1	39299	6 8PM-10PM	LIGHT	D4	WT	Light D4	0.053	2.474	1_LIGHT_D4_WT	LIGHT	D4	Light D4	1.333
1	39329	6 8PM-10PM	LIGHT	D4	WT	Light D4	0.137	3.265	1_LIGHT_D4_WT	LIGHT	D4	Light D4	1.324
1	39359	6 8PM-10PM	LIGHT	D4	WT	Light D4	0.031	2.996	1_LIGHT_D4_WT	LIGHT	D4	Light D4	1.315
1	39389	6 8PM-10PM	LIGHT	D4	WT	Light D4	0.15	3.918	1_LIGHT_D4_WT	LIGHT	D4	Light D4	1.306
1	39419	6 8PM-10PM	LIGHT	D4	WT	Light D4	0.078	5.337	1_LIGHT_D4_WT	LIGHT	D4	Light D4	1.297
1	39449	6 8PM-10PM	LIGHT	D4	WT	Light D4	0	5.112	1_LIGHT_D4_WT	LIGHT	D4	Light D4	1.288
1	39479	6 8PM-10PM	LIGHT	D4	WT	Light D4	0.08	6.077	1_LIGHT_D4_WT	LIGHT	D4	Light D4	1.278
1	39509	6 8PM-10PM	LIGHT	D4	WT	Light D4	0.054	5.465	1_LIGHT_D4_WT	LIGHT	D4	Light D4	1.269
1	39539	6 8PM-10PM	LIGHT	D4	WT	Light D4	0.018	5.018	1_LIGHT_D4_WT	LIGHT	D4	Light D4	1.259
1	39569	6 8PM-10PM	LIGHT	D4	WT	Light D4	0.109	4.731	1_LIGHT_D4_WT	LIGHT	D4	Light D4	1.249
1	39599	6 8PM-10PM	LIGHT	D4	WT	Light D4	0.007	3.227	1_LIGHT_D4_WT	LIGHT	D4	Light D4	1.24
1	39629	6 8PM-10PM	LIGHT	D4	WT	Light D4	0.022	2.134	1_LIGHT_D4_WT	LIGHT	D4	Light D4	1.229
1	39659	6 8PM-10PM	LIGHT	D4	WT	Light D4	0.048	2.226	1_LIGHT_D4_WT	LIGHT	D4	Light D4	1.219
1	39689	6 8PM-10PM	LIGHT	D4	WT	Light D4	0.121	3.06	1_LIGHT_D4_WT	LIGHT	D4	Light D4	1.209
1	39719	6 8PM-10PM	LIGHT	D4	WT	Light D4	0.091	2.314	1_LIGHT_D4_WT	LIGHT	D4	Light D4	1.199
1	39749	6 8PM-10PM	LIGHT	D4	WT	Light D4	0.006	2.03	1_LIGHT_D4_WT	LIGHT	D4	Light D4	1.188
1	39779	6 8PM-10PM	LIGHT	D4	WT	Light D4	0.038	2.646	1_LIGHT_D4_WT	LIGHT	D4	Light D4	1.178
1	39809	6 8PM-10PM	LIGHT	D4	WT	Light D4	0.07	3.157	1_LIGHT_D4_WT	LIGHT	D4	Light D4	1.167
1	39839	6 8PM-10PM	LIGHT	D4	WT	Light D4	0.04	3.342	1_LIGHT_D4_WT	LIGHT	D4	Light D4	1.156
1	39869	6 8PM-10PM	LIGHT	D4	WT	Light D4	0.154	3.466	1_LIGHT_D4_WT	LIGHT	D4	Light D4	1.146
1	39899	6 8PM-10PM	LIGHT	D4	WT	Light D4	0	3.459	1_LIGHT_D4_WT	LIGHT	D4	Light D4	1.135
1	39929	6 8PM-10PM	LIGHT	D4	WT	Light D4	0.067	2.562	1_LIGHT_D4_WT	LIGHT	D4	Light D4	1.124
1	39959	6 8PM-10PM	LIGHT	D4	WT	Light D4	0.047	1.204	1_LIGHT_D4_WT	LIGHT	D4	Light D4	1.113
1	39989	6 8PM-10PM	LIGHT	D4	WT	Light D4	0	0.382	1_LIGHT_D4_WT	LIGHT	D4	Light D4	1.102
1	40019	6 8PM-10PM	LIGHT	D4	WT	Light D4	0	0.47	1_LIGHT_D4_WT	LIGHT	D4	Light D4	1.091
1	40049	6 8PM-10PM	LIGHT	D4	WT	Light D4	0.004	0.443	1_LIGHT_D4_WT	LIGHT	D4	Light D4	1.08
1	40079	6 8PM-10PM	LIGHT	D4	WT	Light D4	0	0.096	1_LIGHT_D4_WT	LIGHT	D4	Light D4	1.069
1	40109	6 8PM-10PM	LIGHT	D4	WT	Light D4	0.015	0.23	1_LIGHT_D4_WT	LIGHT	D4	Light D4	1.058
1	40139	6 8PM-10PM	LIGHT	D4	WT	Light D4	0	0.403	1_LIGHT_D4_WT	LIGHT	D4	Light D4	1.047
1	40169	6 8PM-10PM	LIGHT	D4	WT	Light D4	0.013	0.432	1_LIGHT_D4_WT	LIGHT	D4	Light D4	1.036
1	40199	6 8PM-10PM	LIGHT	D4	WT	Light D4	0	0.635	1_LIGHT_D4_WT	LIGHT	D4	Light D4	1.025
1	40229	6 8PM-10PM	LIGHT	D4	WT	Light D4	0.043	1.214	1_LIGHT_D4_WT	LIGHT	D4	Light D4	1.014
1	40259	6 8PM-10PM	LIGHT	D4	WT	Light D4	0.01	0.816	1_LIGHT_D4_WT	LIGHT	D4	Light D4	1.003
1	40289	6 8PM-10PM	LIGHT	D4	WT	Light D4	0	0.595	1_LIGHT_D4_WT	LIGHT	D4	Light D4	0.992
1	40319	6 8PM-10PM	LIGHT	D4	WT	Light D4	0	0.739	1_LIGHT_D4_WT	LIGHT	D4	Light D4	0.981
1	40349	6 8PM-10PM	LIGHT	D4	WT	Light D4	0.014	0.574	1_LIGHT_D4_WT	LIGHT	D4	Light D4	0.97
1	40379	6 8PM-10PM	LIGHT	D4	WT	Light D4	0.005	1.1	1_LIGHT_D4_WT	LIGHT	D4	Light D4	0.958
1	40409	6 8PM-10PM	LIGHT	D4	WT	Light D4	0.004	0.843	1_LIGHT_D4_WT	LIGHT	D4	Light D4	0.947
1	40439	6 8PM-10PM	LIGHT	D4	WT	Light D4	0.049	0.509	1_LIGHT_D4_WT	LIGHT	D4	Light D4	0.936
1	40469	6 8PM-10PM	LIGHT	D4	WT	Light D4	0	0.667	1_LIGHT_D4_WT	LIGHT	D4	Light D4	0.925
1	40499	6 8PM-10PM	LIGHT	D4	WT	Light D4	0.009	0.367	1_LIGHT_D4_WT	LIGHT	D4	Light D4	0.915
1	40529	6 8PM-10PM	LIGHT	D4	WT	Light D4	0	0.385	1_LIGHT_D4_WT	LIGHT	D4	Light D4	0.904
1	40559	6 8PM-10PM	LIGHT	D4	WT	Light D4	0	0.573	1_LIGHT_D4_WT	LIGHT	D4	Light D4	0.893
1	40589	6 8PM-10PM	LIGHT	D4	WT	Light D4	0	0.361	1_LIGHT_D4_WT	LIGHT	D4	Light D4	0.882
1	40619	6 8PM-10PM	LIGHT	D4	WT	Light D4	0	0.325	1_LIGHT_D4_WT	LIGHT	D4	Light D4	0.871
1	40649	6 8PM-10PM	LIGHT	D4	WT	Light D4	0.033	0.647	1_LIGHT_D4_WT	LIGHT	D4	Light D4	0.86
1	40679	6 8PM-10PM	LIGHT	D4	WT	Light D4	0	0.543	1_LIGHT_D4_WT	LIGHT	D4	Light D4	0.85
1	40709	6 8PM-10PM	LIGHT	D4	WT	Light D4	0	0.451	1_LIGHT_D4_WT	LIGHT	D4	Light D4	0.839
1	40739	6 8PM-10PM	LIGHT	D4	WT	Light D4	0	0.905	1_LIGHT_D4_WT	LIGHT	D4	Light D4	0.828
1	40769	6 8PM-10PM	LIGHT	D4	WT	Light D4	0	0.732	1_LIGHT_D4_WT	LIGHT	D4	Light D4	0.818
1	40799	6 8PM-10PM	LIGHT	D4	WT	Light D4	0.038	0.486	1_LIGHT_D4_WT	LIGHT	D4	Light D4	0.807
1	40829	6 8PM-10PM	LIGHT	D4	WT	Light D4	0	0.799	1_LIGHT_D4_WT	LIGHT	D4	Light D4	0.796
1	40859	6 8PM-10PM	LIGHT	D4	WT	Light D4	0.046	1.04	1_LIGHT_D4_WT	LIGHT	D4	Light D4	0.786
1	40889	6 8PM-10PM	LIGHT	D4	WT	Light D4	0.025	0.711	1_LIGHT_D4_WT	LIGHT	D4	Light D4	0.776
1	40919	6 8PM-10PM	LIGHT	D4	WT	Light D4	0	0.369	1_LIGHT_D4_WT	LIGHT	D4	Light D4	0.765
1	40949	6 8PM-10PM	LIGHT	D4	WT	Light D4	0	1.07	1_LIGHT_D4_WT	LIGHT	D4	Light D4	0.755
1	40979	6 8PM-10PM	LIGHT	D4	WT	Light D4	0.023	1.541	1_LIGHT_D4_WT	LIGHT	D4	Light D4	0.745
1	41009	6 8PM-10PM	LIGHT	D4	WT	Light D4	0.013	1.259	1_LIGHT_D4_WT	LIGHT	D4	Light D4	0.734
1	41039	6 8PM-10PM	LIGHT	D4	WT	Light D4	0	1.343	1_LIGHT_D4_WT	LIGHT	D4	Light D4	0.724
1	41069	6 8PM-10PM	LIGHT	D4	WT	Light D4	0.047	1.471	1_LIGHT_D4_WT	LIGHT	D4	Light D4	0.714
1	41099	6 8PM-10PM	LIGHT	D4	WT	Light D4	0.012	1.244	1_LIGHT_D4_WT	LIGHT	D4	Light D4	0.704
1	41129	6 8PM-10PM	LIGHT	D4	WT	Light D4	0	1.86	1_LIGHT_D4_WT	LIGHT	D4	Light D4	0.694
1	41159	6 8PM-10PM	LIGHT	D4	WT	Light D4	0.125	3.617	1_LIGHT_D4_WT	LIGHT	D4	Light D4	0.684
1	41189	6 8PM-10PM	LIGHT	D4	WT	Light D4	0	3.085	1_LIGHT_D4_WT	LIGHT	D4	Light D4	0.674
1	41219	6 8PM-10PM	LIGHT	D4	WT	Light D4	0.029	0.885	1_LIGHT_D4_WT	LIGHT	D4	Light D4	0.664
1	41249	6 8PM-10PM	LIGHT	D4	WT	Light D4	0	0.744	1_LIGHT_D4_WT	LIGHT	D4	Light D4	0.654
1	41279	6 8PM-10PM	LIGHT	D4	WT	Light D4	0	1.273	1_LIGHT_D4_WT	LIGHT	D4	Light D4	0.644
1	41309	6 8PM-10PM	LIGHT	D4	WT	Light D4	0.011	1.68	1_LIGHT_D4_WT	LIGHT	D4	Light D4	0.635
1	41339	6 8PM-10PM	LIGHT	D4	WT	Light D4	0	1.125	1_LIGHT_D4_WT	LIGHT	D4	Light D4	0.625
1	41369	6 8PM-10PM	LIGHT	D4	WT	Light D4	0	0.719	1_LIGHT_D4_WT	LIGHT	D4	Light D4	0.615
1	41399	6 8PM-10PM	LIGHT	D4	WT	Light D4	0.016	1.291	1_LIGHT_D4_WT	LIGHT	D4	Light D4	0.606
1	41429	6 8PM-10PM	LIGHT	D4	WT	Light D4	0	0.855	1_LIGHT_D4_WT	LIGHT	D4	Light D4	0.596
1	41459	6 8PM-10PM	LIGHT	D4	WT	Light D4	0.053	0.447	1_LIGHT_D4_WT	LIGHT	D4	Light D4	0.587
1	41489	6 8PM-10PM	LIGHT	D4	WT	Light D4	0	0.772	1_LIGHT_D4_WT	LIGHT	D4	Light D4	0.577
1	41519	6 8PM-10PM	LIGHT	D4	WT	Light D4	0.015	1.349	1_LIGHT_D4_WT	LIGHT	D4	Light D4	0.568
1	41549	6 8PM-10PM	LIGHT	D4	WT	Light D4	0.035	2.47	1_LIGHT_D4_WT	LIGHT	D4	Light D4	0.559
1	41579	6 8PM-10PM	LIGHT	D4	WT	Light D4	0.084	2.202	1_LIGHT_D4_WT	LIGHT	D4	Light D4	0.549
1	41609	6 8PM-10PM	LIGHT	D4	WT	Light D4	0	0.728	1_LIGHT_D4_WT	LIGHT	D4	Light D4	0.54
1	41639	6 8PM-10PM	LIGHT	D4	WT	Light D4	0	0.26	1_LIGHT_D4_WT	LIGHT	D4	Light D4	0.531
1	41669	6 8PM-10PM	LIGHT	D4	WT	Light D4	0.023	0.217	1_LIGHT_D4_WT	LIGHT	D4	Light D4	0.522
1	41699	6 8PM-10PM	LIGHT	D4	WT	Light D4	0	0.333	1_LIGHT_D4_WT	LIGHT	D4	Light D4	0.513
1	41729	6 8PM-10PM	LIGHT	D4	WT	Light D4	0	0.285	1_LIGHT_D4_WT	LIGHT	D4	Light D4	0.504
1	41759	6 8PM-10PM	LIGHT	D4	WT	Light D4	0	0.234	1_LIGHT_D4_WT	LIGHT	D4	Light D4	0.495
1	41789	6 8PM-10PM	LIGHT	D4	WT	Light D4	0.009	0.243	1_LIGHT_D4_WT	LIGHT	D4	Light D4	0.486
1	41819	6 8PM-10PM	LIGHT	D4	WT	Light D4	0	0.098	1_LIGHT_D4_WT	LIGHT	D4	Light D4	0.477
1	41849	6 8PM-10PM	LIGHT	D4	WT	Light D4	0	0.235	1_LIGHT_D4_WT	LIGHT	D4	Light D4	0.468
1	41879	6 8PM-10PM	LIGHT	D4	WT	Light D4	0.004	0.272	1_LIGHT_D4_WT	LIGHT	D4	Light D4	0.459
1	41909	6 8PM-10PM	LIGHT	D4	WT	Light D4	0	0.199	1_LIGHT_D4_WT	LIGHT	D4	Light D4	0.451
1	41939	6 8PM-10PM	LIGHT	D4	WT	Light D4	0	0.161	1_LIGHT_D4_WT	LIGHT	D4	Light D4	0.442
1	41969	6 8PM-10PM	LIGHT	D4	WT	Light D4	0.004	0.111	1_LIGHT_D4_WT	LIGHT	D4	Light D4	0.433
1	41999	6 8PM-10PM	LIGHT	D4	WT	Light D4	0.013	0.165	1_LIGHT_D4_WT	LIGHT	D4	Light D4	0.425
1	42029	6 8PM-10PM	LIGHT	D4	WT	Light D4	0	0.243	1_LIGHT_D4_WT	LIGHT	D4	Light D4	0.416
1	42059	6 8PM-10PM	LIGHT	D4	WT	Light D4	0.021	0.26	1_LIGHT_D4_WT	LIGHT	D4	Light D4	0.408
1	42089	6 8PM-10PM	LIGHT	D4	WT	Light D4	0	0.193	1_LIGHT_D4_WT	LIGHT	D4	Light D4	0.399
1	42119	6 8PM-10PM	LIGHT	D4	WT	Light D4	0	0.152	1_LIGHT_D4_WT	LIGHT	D4	Light D4	0.391
1	42149	6 8PM-10PM	LIGHT	D4	WT	Light D4	0	0.089	1_LIGHT_D4_WT	LIGHT	D4	Light D4	0.383
1	42179	6 8PM-10PM	LIGHT	D4	WT	Light D4	0	0.151	1_LIGHT_D4_WT	LIGHT	D4	Light D4	0.374
1	42209	6 8PM-10PM	LIGHT	D4	WT	Light D4	0.01	0.207	1_LIGHT_D4_WT	LIGHT	D4	Light D4	0.366
1	42239	6 8PM-10PM	LIGHT	D4	WT	Light D4	0	0.305	1_LIGHT_D4_WT	LIGHT	D4	Light D4	0.358
1	42269	6 8PM-10PM	LIGHT	D4	WT	Light D4	0	0.371	1_LIGHT_D4_WT	LIGHT	D4	Light D4	0.35
1	42299	6 8PM-10PM	LIGHT	D4	WT	Light D4	0.004	0.322	1_LIGHT_D4_WT	LIGHT	D4	Light D4	0.342
1	42329	6 8PM-10PM	LIGHT	D4	WT	Light D4	0	0.341	1_LIGHT_D4_WT	LIGHT	D4	Light D4	0.334
1	42359	6 8PM-10PM	LIGHT	D4	WT	Light D4	0	0.228	1_LIGHT_D4_WT	LIGHT	D4	Light D4	0.326
1	42389	6 8PM-10PM	LIGHT	D4	WT	Light D4	0	0.147	1_LIGHT_D4_WT	LIGHT	D4	Light D4	0.318
1	42419	6 8PM-10PM	LIGHT	D4	WT	Light D4	0	0.231	1_LIGHT_D4_WT	LIGHT	D4	Light D4	0.31
1	42449	6 8PM-10PM	LIGHT	D4	WT	Light D4	0.008	0.21	1_LIGHT_D4_WT	LIGHT	D4	Light D4	0.302
1	42479	6 8PM-10PM	LIGHT	D4	WT	Light D4	0.019	0.318	1_LIGHT_D4_WT	LIGHT	D4	Light D4	0.294
1	42509	6 8PM-10PM	LIGHT	D4	WT	Light D4	0.045	0.373	1_LIGHT_D4_WT	LIGHT	D4	Light D4	0.286
1	42539	6 8PM-10PM	LIGHT	D4	WT	Light D4	0	0.213	1_LIGHT_D4_WT	LIGHT	D4	Light D4	0.278
1	42569	6 8PM-10PM	LIGHT	D4	WT	Light D4	0	0.19	1_LIGHT_D4_WT	LIGHT	D4	Light D4	0.27
1	42599	6 8PM-10PM	LIGHT	D4	WT	Light D4	0	0.182	1_LIGHT_D4_WT	LIGHT	D4	Light D4	0.262
1	42629	6 8PM-10PM	LIGHT	D4	WT	Light D4	0	0.195	1_LIGHT_D4_WT	LIGHT	D4	Light D4	0.254
1	42659	6 8PM-10PM	LIGHT	D4	WT	Light D4	0	0.368	1_LIGHT_D4_WT	LIGHT	D4	Light D4	0.246
1	42689	6 8PM-10PM	LIGHT	D4	WT	Light D4	0.013	0.411	1_LIGHT_D4_WT	LIGHT	D4	Light D4	0.239
1	42719	6 8PM-10PM	LIGHT	D4	WT	Light D4	0.032	0.198	1_LIGHT_D4_WT	LIGHT	D4	Light D4	0.231
1	42749	6 8PM-10PM	LIGHT	D4	WT	Light D4	0	0.053	1_LIGHT_D4_WT	LIGHT	D4	Light D4	0.223
1	42779	6 8PM-10PM	LIGHT	D4	WT	Light D4	0	0.081	1_LIGHT_D4_WT	LIGHT	D4	Light D4	0.215
1	42809	6 8PM-10PM	LIGHT	D4	WT	Light D4	0	0.1	1_LIGHT_D4_WT	LIGHT	D4	Light D4	0.208
1	42839	6 8PM-10PM	LIGHT	D4	WT	Light D4	0	0.118	1_LIGHT_D4_WT	LIGHT	D4	Light D4	0.2
1	42869	6 8PM-10PM	LIGHT	D4	WT	Light D4	0	0.313	1_LIGHT_D4_WT	LIGHT	D4	Light D4	0.192
1	42899	6 8PM-10PM	LIGHT	D4	WT	Light D4	0	0.451	1_LIGHT_D4_WT	LIGHT	D4	Light D4	0.185
1	42929	6 8PM-10PM	LIGHT	D4	WT	Light D4	0.008	0.402	1_LIGHT_D4_WT	LIGHT	D4	Light D4	0.177
1	42959	6 8PM-10PM	LIGHT	D4	WT	Light D4	0.004	0.287	1_LIGHT_D4_WT	LIGHT	D4	Light D4	0.169
1	42989	6 8PM-10PM	LIGHT	D4	WT	Light D4	0.004	0.178	1_LIGHT_D4_WT	LIGHT	D4	Light D4	0.161
1	43019	6 8PM-10PM	LIGHT	D4	WT	Light D4	0.006	0.208	1_LIGHT_D4_WT	LIGHT	D4	Light D4	0.154
1	43049	6 8PM-10PM	LIGHT	D4	WT	Light D4	0	0.384	1_LIGHT_D4_WT	LIGHT	D4	Light D4	0.146
1	43079	6 8PM-10PM	LIGHT	D4	WT	Light D4	0.005	0.281	1_LIGHT_D4_WT	LIGHT	D4	Light D4	0.138
1	43109	6 8PM-10PM	LIGHT	D4	WT	Light D4	0	0.076	1_LIGHT_D4_WT	LIGHT	D4	Light D4	0.131
1	43139	6 8PM-10PM	LIGHT	D4	WT	Light D4	0	0.273	1_LIGHT_D4_WT	LIGHT	D4	Light D4	0.123
2	29	1 10AM-12PM	LIGHT	D4	WT	Light D4	0.031	0.1	2_LIGHT_D4_WT	LIGHT	D4	Light D4	0.252
2	59	1 10AM-12PM	LIGHT	D4	WT	Light D4	0	0.055	2_LIGHT_D4_WT	LIGHT	D4	Light D4	0.249
2	89	1 10AM-12PM	LIGHT	D4	WT	Light D4	0	0.098	2_LIGHT_D4_WT	LIGHT	D4	Light D4	0.247
2	119	1 10AM-12PM	LIGHT	D4	WT	Light D4	0.005	0.081	2_LIGHT_D4_WT	LIGHT	D4	Light D4	0.245
2	149	1 10AM-12PM	LIGHT	D4	WT	Light D4	0	0.025	2_LIGHT_D4_WT	LIGHT	D4	Light D4	0.243
2	179	1 10AM-12PM	LIGHT	D4	WT	Light D4	0.005	0.086	2_LIGHT_D4_WT	LIGHT	D4	Light D4	0.24
2	209	1 10AM-12PM	LIGHT	D4	WT	Light D4	0	0.12	2_LIGHT_D4_WT	LIGHT	D4	Light D4	0.238
2	239	1 10AM-12PM	LIGHT	D4	WT	Light D4	0.008	0.107	2_LIGHT_D4_WT	LIGHT	D4	Light D4	0.236
2	269	1 10AM-12PM	LIGHT	D4	WT	Light D4	0	0.111	2_LIGHT_D4_WT	LIGHT	D4	Light D4	0.233
2	299	1 10AM-12PM	LIGHT	D4	WT	Light D4	0.008	0.083	2_LIGHT_D4_WT	LIGHT	D4	Light D4	0.231
2	329	1 10AM-12PM	LIGHT	D4	WT	Light D4	0	0.088	2_LIGHT_D4_WT	LIGHT	D4	Light D4	0.229
2	359	1 10AM-12PM	LIGHT	D4	WT	Light D4	0	0.101	2_LIGHT_D4_WT	LIGHT	D4	Light D4	0.227
2	389	1 10AM-12PM	LIGHT	D4	WT	Light D4	0	0.073	2_LIGHT_D4_WT	LIGHT	D4	Light D4	0.224
2	419	1 10AM-12PM	LIGHT	D4	WT	Light D4	0	0.065	2_LIGHT_D4_WT	LIGHT	D4	Light D4	0.222
2	449	1 10AM-12PM	LIGHT	D4	WT	Light D4	0	0.078	2_LIGHT_D4_WT	LIGHT	D4	Light D4	0.22
2	479	1 10AM-12PM	LIGHT	D4	WT	Light D4	0	0.063	2_LIGHT_D4_WT	LIGHT	D4	Light D4	0.218
2	509	1 10AM-12PM	LIGHT	D4	WT	Light D4	0	0.163	2_LIGHT_D4_WT	LIGHT	D4	Light D4	0.215
2	539	1 10AM-12PM	LIGHT	D4	WT	Light D4	0	0.179	2_LIGHT_D4_WT	LIGHT	D4	Light D4	0.213
2	569	1 10AM-12PM	LIGHT	D4	WT	Light D4	0	0.137	2_LIGHT_D4_WT	LIGHT	D4	Light D4	0.211
2	599	1 10AM-12PM	LIGHT	D4	WT	Light D4	0	0.163	2_LIGHT_D4_WT	LIGHT	D4	Light D4	0.209
2	629	1 10AM-12PM	LIGHT	D4	WT	Light D4	0	0.135	2_LIGHT_D4_WT	LIGHT	D4	Light D4	0.207
2	659	1 10AM-12PM	LIGHT	D4	WT	Light D4	0.01	0.079	2_LIGHT_D4_WT	LIGHT	D4	Light D4	0.205
2	689	1 10AM-12PM	LIGHT	D4	WT	Light D4	0	0.034	2_LIGHT_D4_WT	LIGHT	D4	Light D4	0.203
2	719	1 10AM-12PM	LIGHT	D4	WT	Light D4	0	0.116	2_LIGHT_D4_WT	LIGHT	D4	Light D4	0.2
2	749	1 10AM-12PM	LIGHT	D4	WT	Light D4	0	0.148	2_LIGHT_D4_WT	LIGHT	D4	Light D4	0.198
2	779	1 10AM-12PM	LIGHT	D4	WT	Light D4	0	0.056	2_LIGHT_D4_WT	LIGHT	D4	Light D4	0.196
2	809	1 10AM-12PM	LIGHT	D4	WT	Light D4	0	0.053	2_LIGHT_D4_WT	LIGHT	D4	Light D4	0.194
2	839	1 10AM-12PM	LIGHT	D4	WT	Light D4	0	0.093	2_LIGHT_D4_WT	LIGHT	D4	Light D4	0.192
2	869	1 10AM-12PM	LIGHT	D4	WT	Light D4	0.009	0.254	2_LIGHT_D4_WT	LIGHT	D4	Light D4	0.19
2	899	1 10AM-12PM	LIGHT	D4	WT	Light D4	0	0.218	2_LIGHT_D4_WT	LIGHT	D4	Light D4	0.188
2	929	1 10AM-12PM	LIGHT	D4	WT	Light D4	0	0.043	2_LIGHT_D4_WT	LIGHT	D4	Light D4	0.186
2	959	1 10AM-12PM	LIGHT	D4	WT	Light D4	0	0.09	2_LIGHT_D4_WT	LIGHT	D4	Light D4	0.185
2	989	1 10AM-12PM	LIGHT	D4	WT	Light D4	0	0.07	2_LIGHT_D4_WT	LIGHT	D4	Light D4	0.183
2	1019	1 10AM-12PM	LIGHT	D4	WT	Light D4	0	0.019	2_LIGHT_D4_WT	LIGHT	D4	Light D4	0.181
2	1049	1 10AM-12PM	LIGHT	D4	WT	Light D4	0	0.044	2_LIGHT_D4_WT	LIGHT	D4	Light D4	0.179
2	1079	1 10AM-12PM	LIGHT	D4	WT	Light D4	0	0.107	2_LIGHT_D4_WT	LIGHT	D4	Light D4	0.177
2	1109	1 10AM-12PM	LIGHT	D4	WT	Light D4	0	0.08	2_LIGHT_D4_WT	LIGHT	D4	Light D4	0.175
2	1139	1 10AM-12PM	LIGHT	D4	WT	Light D4	0	0.024	2_LIGHT_D4_WT	LIGHT	D4	Light D4	0.174
2	1169	1 10AM-12PM	LIGHT	D4	WT	Light D4	0	0.073	2_LIGHT_D4_WT	LIGHT	D4	Light D4	0.172
2	1199	1 10AM-12PM	LIGHT	D4	WT	Light D4	0	0.161	2_LIGHT_D4_WT	LIGHT	D4	Light D4	0.17
2	1229	1 10AM-12PM	LIGHT	D4	WT	Light D4	0	0.202	2_LIGHT_D4_WT	LIGHT	D4	Light D4	0.169
2	1259	1 10AM-12PM	LIGHT	D4	WT	Light D4	0	0.122	2_LIGHT_D4_WT	LIGHT	D4	Light D4	0.167
2	1289	1 10AM-12PM	LIGHT	D4	WT	Light D4	0	0.039	2_LIGHT_D4_WT	LIGHT	D4	Light D4	0.165
2	1319	1 10AM-12PM	LIGHT	D4	WT	Light D4	0	0.115	2_LIGHT_D4_WT	LIGHT	D4	Light D4	0.164
2	1349	1 10AM-12PM	LIGHT	D4	WT	Light D4	0	0.146	2_LIGHT_D4_WT	LIGHT	D4	Light D4	0.162
2	1379	1 10AM-12PM	LIGHT	D4	WT	Light D4	0	0.055	2_LIGHT_D4_WT	LIGHT	D4	Light D4	0.161
2	1409	1 10AM-12PM	LIGHT	D4	WT	Light D4	0	0.022	2_LIGHT_D4_WT	LIGHT	D4	Light D4	0.159
2	1439	1 10AM-12PM	LIGHT	D4	WT	Light D4	0	0.085	2_LIGHT_D4_WT	LIGHT	D4	Light D4	0.158
2	1469	1 10AM-12PM	LIGHT	D4	WT	Light D4	0	0.063	2_LIGHT_D4_WT	LIGHT	D4	Light D4	0.156
2	1499	1 10AM-12PM	LIGHT	D4	WT	Light D4	0	0.042	2_LIGHT_D4_WT	LIGHT	D4	Light D4	0.155
2	1529	1 10AM-12PM	LIGHT	D4	WT	Light D4	0	0.073	2_LIGHT_D4_WT	LIGHT	D4	Light D4	0.154
2	1559	1 10AM-12PM	LIGHT	D4	WT	Light D4	0	0.093	2_LIGHT_D4_WT	LIGHT	D4	Light D4	0.152
2	1589	1 10AM-12PM	LIGHT	D4	WT	Light D4	0	0.062	2_LIGHT_D4_WT	LIGHT	D4	Light D4	0.151
2	1619	1 10AM-12PM	LIGHT	D4	WT	Light D4	0	0.05	2_LIGHT_D4_WT	LIGHT	D4	Light D4	0.15
2	1649	1 10AM-12PM	LIGHT	D4	WT	Light D4	0.008	0.147	2_LIGHT_D4_WT	LIGHT	D4	Light D4	0.148
2	1679	1 10AM-12PM	LIGHT	D4	WT	Light D4	0	0.192	2_LIGHT_D4_WT	LIGHT	D4	Light D4	0.147
2	1709	1 10AM-12PM	LIGHT	D4	WT	Light D4	0	0.138	2_LIGHT_D4_WT	LIGHT	D4	Light D4	0.146
2	1739	1 10AM-12PM	LIGHT	D4	WT	Light D4	0	0.14	2_LIGHT_D4_WT	LIGHT	D4	Light D4	0.145
2	1769	1 10AM-12PM	LIGHT	D4	WT	Light D4	0	0.132	2_LIGHT_D4_WT	LIGHT	D4	Light D4	0.144
2	1799	1 10AM-12PM	LIGHT	D4	WT	Light D4	0	0.047	2_LIGHT_D4_WT	LIGHT	D4	Light D4	0.143
2	1829	1 10AM-12PM	LIGHT	D4	WT	Light D4	0	0.064	2_LIGHT_D4_WT	LIGHT	D4	Light D4	0.141
2	1859	1 10AM-12PM	LIGHT	D4	WT	Light D4	0	0.065	2_LIGHT_D4_WT	LIGHT	D4	Light D4	0.14
2	1889	1 10AM-12PM	LIGHT	D4	WT	Light D4	0	0.129	2_LIGHT_D4_WT	LIGHT	D4	Light D4	0.139
2	1919	1 10AM-12PM	LIGHT	D4	WT	Light D4	0.01	0.185	2_LIGHT_D4_WT	LIGHT	D4	Light D4	0.138
2	1949	1 10AM-12PM	LIGHT	D4	WT	Light D4	0.016	0.117	2_LIGHT_D4_WT	LIGHT	D4	Light D4	0.137
2	1979	1 10AM-12PM	LIGHT	D4	WT	Light D4	0	0.118	2_LIGHT_D4_WT	LIGHT	D4	Light D4	0.136
2	2009	1 10AM-12PM	LIGHT	D4	WT	Light D4	0	0.106	2_LIGHT_D4_WT	LIGHT	D4	Light D4	0.135
2	2039	1 10AM-12PM	LIGHT	D4	WT	Light D4	0	0.113	2_LIGHT_D4_WT	LIGHT	D4	Light D4	0.134
2	2069	1 10AM-12PM	LIGHT	D4	WT	Light D4	0	0.165	2_LIGHT_D4_WT	LIGHT	D4	Light D4	0.134
2	2099	1 10AM-12PM	LIGHT	D4	WT	Light D4	0	0.138	2_LIGHT_D4_WT	LIGHT	D4	Light D4	0.133
2	2129	1 10AM-12PM	LIGHT	D4	WT	Light D4	0.005	0.095	2_LIGHT_D4_WT	LIGHT	D4	Light D4	0.132
2	2159	1 10AM-12PM	LIGHT	D4	WT	Light D4	0	0.174	2_LIGHT_D4_WT	LIGHT	D4	Light D4	0.131
2	2189	1 10AM-12PM	LIGHT	D4	WT	Light D4	0.023	0.247	2_LIGHT_D4_WT	LIGHT	D4	Light D4	0.13
2	2219	1 10AM-12PM	LIGHT	D4	WT	Light D4	0.012	0.147	2_LIGHT_D4_WT	LIGHT	D4	Light D4	0.129
2	2249	1 10AM-12PM	LIGHT	D4	WT	Light D4	0	0.074	2_LIGHT_D4_WT	LIGHT	D4	Light D4	0.129
2	2279	1 10AM-12PM	LIGHT	D4	WT	Light D4	0	0.049	2_LIGHT_D4_WT	LIGHT	D4	Light D4	0.128
2	2309	1 10AM-12PM	LIGHT	D4	WT	Light D4	0	0.056	2_LIGHT_D4_WT	LIGHT	D4	Light D4	0.127
2	2339	1 10AM-12PM	LIGHT	D4	WT	Light D4	0	0.087	2_LIGHT_D4_WT	LIGHT	D4	Light D4	0.126
2	2369	1 10AM-12PM	LIGHT	D4	WT	Light D4	0	0.05	2_LIGHT_D4_WT	LIGHT	D4	Light D4	0.126
2	2399	1 10AM-12PM	LIGHT	D4	WT	Light D4	0	0.083	2_LIGHT_D4_WT	LIGHT	D4	Light D4	0.125
2	2429	1 10AM-12PM	LIGHT	D4	WT	Light D4	0	0.079	2_LIGHT_D4_WT	LIGHT	D4	Light D4	0.125
2	2459	1 10AM-12PM	LIGHT	D4	WT	Light D4	0.005	0.058	2_LIGHT_D4_WT	LIGHT	D4	Light D4	0.124
2	2489	1 10AM-12PM	LIGHT	D4	WT	Light D4	0	0.074	2_LIGHT_D4_WT	LIGHT	D4	Light D4	0.123
2	2519	1 10AM-12PM	LIGHT	D4	WT	Light D4	0	0.033	2_LIGHT_D4_WT	LIGHT	D4	Light D4	0.123
2	2549	1 10AM-12PM	LIGHT	D4	WT	Light D4	0	0.015	2_LIGHT_D4_WT	LIGHT	D4	Light D4	0.122
2	2579	1 10AM-12PM	LIGHT	D4	WT	Light D4	0	0.059	2_LIGHT_D4_WT	LIGHT	D4	Light D4	0.122
2	2609	1 10AM-12PM	LIGHT	D4	WT	Light D4	0	0.095	2_LIGHT_D4_WT	LIGHT	D4	Light D4	0.121
2	2639	1 10AM-12PM	LIGHT	D4	WT	Light D4	0.017	0.196	2_LIGHT_D4_WT	LIGHT	D4	Light D4	0.121
2	2669	1 10AM-12PM	LIGHT	D4	WT	Light D4	0	0.188	2_LIGHT_D4_WT	LIGHT	D4	Light D4	0.12
2	2699	1 10AM-12PM	LIGHT	D4	WT	Light D4	0	0.132	2_LIGHT_D4_WT	LIGHT	D4	Light D4	0.12
2	2729	1 10AM-12PM	LIGHT	D4	WT	Light D4	0	0.126	2_LIGHT_D4_WT	LIGHT	D4	Light D4	0.119
2	2759	1 10AM-12PM	LIGHT	D4	WT	Light D4	0	0.092	2_LIGHT_D4_WT	LIGHT	D4	Light D4	0.119
2	2789	1 10AM-12PM	LIGHT	D4	WT	Light D4	0	0.113	2_LIGHT_D4_WT	LIGHT	D4	Light D4	0.118
2	2819	1 10AM-12PM	LIGHT	D4	WT	Light D4	0	0.291	2_LIGHT_D4_WT	LIGHT	D4	Light D4	0.118
2	2849	1 10AM-12PM	LIGHT	D4	WT	Light D4	0	0.262	2_LIGHT_D4_WT	LIGHT	D4	Light D4	0.118
2	2879	1 10AM-12PM	LIGHT	D4	WT	Light D4	0	0.055	2_LIGHT_D4_WT	LIGHT	D4	Light D4	0.117
2	2909	1 10AM-12PM	LIGHT	D4	WT	Light D4	0	0.058	2_LIGHT_D4_WT	LIGHT	D4	Light D4	0.117
2	2939	1 10AM-12PM	LIGHT	D4	WT	Light D4	0	0.043	2_LIGHT_D4_WT	LIGHT	D4	Light D4	0.117
2	2969	1 10AM-12PM	LIGHT	D4	WT	Light D4	0	0.041	2_LIGHT_D4_WT	LIGHT	D4	Light D4	0.116
2	2999	1 10AM-12PM	LIGHT	D4	WT	Light D4	0	0.082	2_LIGHT_D4_WT	LIGHT	D4	Light D4	0.116
2	3029	1 10AM-12PM	LIGHT	D4	WT	Light D4	0.03	0.103	2_LIGHT_D4_WT	LIGHT	D4	Light D4	0.116
2	3059	1 10AM-12PM	LIGHT	D4	WT	Light D4	0	0.107	2_LIGHT_D4_WT	LIGHT	D4	Light D4	0.115
2	3089	1 10AM-12PM	LIGHT	D4	WT	Light D4	0	0.134	2_LIGHT_D4_WT	LIGHT	D4	Light D4	0.115
2	3119	1 10AM-12PM	LIGHT	D4	WT	Light D4	0	0.126	2_LIGHT_D4_WT	LIGHT	D4	Light D4	0.115
2	3149	1 10AM-12PM	LIGHT	D4	WT	Light D4	0	0.191	2_LIGHT_D4_WT	LIGHT	D4	Light D4	0.115
2	3179	1 10AM-12PM	LIGHT	D4	WT	Light D4	0	0.165	2_LIGHT_D4_WT	LIGHT	D4	Light D4	0.114
2	3209	1 10AM-12PM	LIGHT	D4	WT	Light D4	0	0.094	2_LIGHT_D4_WT	LIGHT	D4	Light D4	0.114
2	3239	1 10AM-12PM	LIGHT	D4	WT	Light D4	0	0.223	2_LIGHT_D4_WT	LIGHT	D4	Light D4	0.114
2	3269	1 10AM-12PM	LIGHT	D4	WT	Light D4	0	0.179	2_LIGHT_D4_WT	LIGHT	D4	Light D4	0.114
2	3299	1 10AM-12PM	LIGHT	D4	WT	Light D4	0.004	0.065	2_LIGHT_D4_WT	LIGHT	D4	Light D4	0.113
2	3329	1 10AM-12PM	LIGHT	D4	WT	Light D4	0	0.098	2_LIGHT_D4_WT	LIGHT	D4	Light D4	0.113
2	3359	1 10AM-12PM	LIGHT	D4	WT	Light D4	0.005	0.114	2_LIGHT_D4_WT	LIGHT	D4	Light D4	0.113
2	3389	1 10AM-12PM	LIGHT	D4	WT	Light D4	0.004	0.101	2_LIGHT_D4_WT	LIGHT	D4	Light D4	0.113
2	3419	1 10AM-12PM	LIGHT	D4	WT	Light D4	0	0.042	2_LIGHT_D4_WT	LIGHT	D4	Light D4	0.113
2	3449	1 10AM-12PM	LIGHT	D4	WT	Light D4	0	0.058	2_LIGHT_D4_WT	LIGHT	D4	Light D4	0.113
2	3479	1 10AM-12PM	LIGHT	D4	WT	Light D4	0.02	0.08	2_LIGHT_D4_WT	LIGHT	D4	Light D4	0.113
2	3509	1 10AM-12PM	LIGHT	D4	WT	Light D4	0	0.055	2_LIGHT_D4_WT	LIGHT	D4	Light D4	0.112
2	3539	1 10AM-12PM	LIGHT	D4	WT	Light D4	0.013	0.093	2_LIGHT_D4_WT	LIGHT	D4	Light D4	0.112
2	3569	1 10AM-12PM	LIGHT	D4	WT	Light D4	0	0.146	2_LIGHT_D4_WT	LIGHT	D4	Light D4	0.112
2	3599	1 10AM-12PM	LIGHT	D4	WT	Light D4	0	0.175	2_LIGHT_D4_WT	LIGHT	D4	Light D4	0.112
2	3629	1 10AM-12PM	LIGHT	D4	WT	Light D4	0.036	0.264	2_LIGHT_D4_WT	LIGHT	D4	Light D4	0.112
2	3659	1 10AM-12PM	LIGHT	D4	WT	Light D4	0	0.213	2_LIGHT_D4_WT	LIGHT	D4	Light D4	0.112
2	3689	1 10AM-12PM	LIGHT	D4	WT	Light D4	0	0.096	2_LIGHT_D4_WT	LIGHT	D4	Light D4	0.112
2	3719	1 10AM-12PM	LIGHT	D4	WT	Light D4	0	0.123	2_LIGHT_D4_WT	LIGHT	D4	Light D4	0.112
2	3749	1 10AM-12PM	LIGHT	D4	WT	Light D4	0	0.065	2_LIGHT_D4_WT	LIGHT	D4	Light D4	0.112
2	3779	1 10AM-12PM	LIGHT	D4	WT	Light D4	0	0.048	2_LIGHT_D4_WT	LIGHT	D4	Light D4	0.112
2	3809	1 10AM-12PM	LIGHT	D4	WT	Light D4	0.008	0.129	2_LIGHT_D4_WT	LIGHT	D4	Light D4	0.112
2	3839	1 10AM-12PM	LIGHT	D4	WT	Light D4	0	0.179	2_LIGHT_D4_WT	LIGHT	D4	Light D4	0.112
2	3869	1 10AM-12PM	LIGHT	D4	WT	Light D4	0	0.103	2_LIGHT_D4_WT	LIGHT	D4	Light D4	0.112
2	3899	1 10AM-12PM	LIGHT	D4	WT	Light D4	0	0.018	2_LIGHT_D4_WT	LIGHT	D4	Light D4	0.112
2	3929	1 10AM-12PM	LIGHT	D4	WT	Light D4	0	0.072	2_LIGHT_D4_WT	LIGHT	D4	Light D4	0.112
2	3959	1 10AM-12PM	LIGHT	D4	WT	Light D4	0	0.107	2_LIGHT_D4_WT	LIGHT	D4	Light D4	0.112
2	3989	1 10AM-12PM	LIGHT	D4	WT	Light D4	0	0.089	2_LIGHT_D4_WT	LIGHT	D4	Light D4	0.112
2	4019	1 10AM-12PM	LIGHT	D4	WT	Light D4	0.008	0.051	2_LIGHT_D4_WT	LIGHT	D4	Light D4	0.112
2	4049	1 10AM-12PM	LIGHT	D4	WT	Light D4	0	0.029	2_LIGHT_D4_WT	LIGHT	D4	Light D4	0.112
2	4079	1 10AM-12PM	LIGHT	D4	WT	Light D4	0	0.086	2_LIGHT_D4_WT	LIGHT	D4	Light D4	0.112
2	4109	1 10AM-12PM	LIGHT	D4	WT	Light D4	0	0.178	2_LIGHT_D4_WT	LIGHT	D4	Light D4	0.112
2	4139	1 10AM-12PM	LIGHT	D4	WT	Light D4	0	0.176	2_LIGHT_D4_WT	LIGHT	D4	Light D4	0.112
2	4169	1 10AM-12PM	LIGHT	D4	WT	Light D4	0.011	0.082	2_LIGHT_D4_WT	LIGHT	D4	Light D4	0.112
2	4199	1 10AM-12PM	LIGHT	D4	WT	Light D4	0	0.118	2_LIGHT_D4_WT	LIGHT	D4	Light D4	0.112
2	4229	1 10AM-12PM	LIGHT	D4	WT	Light D4	0	0.188	2_LIGHT_D4_WT	LIGHT	D4	Light D4	0.112
2	4259	1 10AM-12PM	LIGHT	D4	WT	Light D4	0	0.101	2_LIGHT_D4_WT	LIGHT	D4	Light D4	0.112
2	4289	1 10AM-12PM	LIGHT	D4	WT	Light D4	0	0.098	2_LIGHT_D4_WT	LIGHT	D4	Light D4	0.112
2	4319	1 10AM-12PM	LIGHT	D4	WT	Light D4	0	0.259	2_LIGHT_D4_WT	LIGHT	D4	Light D4	0.112
2	4349	1 10AM-12PM	LIGHT	D4	WT	Light D4	0	0.18	2_LIGHT_D4_WT	LIGHT	D4	Light D4	0.112
2	4379	1 10AM-12PM	LIGHT	D4	WT	Light D4	0	0.039	2_LIGHT_D4_WT	LIGHT	D4	Light D4	0.112
2	4409	1 10AM-12PM	LIGHT	D4	WT	Light D4	0.004	0.061	2_LIGHT_D4_WT	LIGHT	D4	Light D4	0.112
2	4439	1 10AM-12PM	LIGHT	D4	WT	Light D4	0	0.086	2_LIGHT_D4_WT	LIGHT	D4	Light D4	0.112
2	4469	1 10AM-12PM	LIGHT	D4	WT	Light D4	0	0.088	2_LIGHT_D4_WT	LIGHT	D4	Light D4	0.112
2	4499	1 10AM-12PM	LIGHT	D4	WT	Light D4	0	0.101	2_LIGHT_D4_WT	LIGHT	D4	Light D4	0.112
2	4529	1 10AM-12PM	LIGHT	D4	WT	Light D4	0	0.136	2_LIGHT_D4_WT	LIGHT	D4	Light D4	0.113
2	4559	1 10AM-12PM	LIGHT	D4	WT	Light D4	0	0.154	2_LIGHT_D4_WT	LIGHT	D4	Light D4	0.113
2	4589	1 10AM-12PM	LIGHT	D4	WT	Light D4	0	0.156	2_LIGHT_D4_WT	LIGHT	D4	Light D4	0.113
2	4619	1 10AM-12PM	LIGHT	D4	WT	Light D4	0	0.178	2_LIGHT_D4_WT	LIGHT	D4	Light D4	0.113
2	4649	1 10AM-12PM	LIGHT	D4	WT	Light D4	0	0.269	2_LIGHT_D4_WT	LIGHT	D4	Light D4	0.113
2	4679	1 10AM-12PM	LIGHT	D4	WT	Light D4	0.016	0.186	2_LIGHT_D4_WT	LIGHT	D4	Light D4	0.113
2	4709	1 10AM-12PM	LIGHT	D4	WT	Light D4	0	0.045	2_LIGHT_D4_WT	LIGHT	D4	Light D4	0.113
2	4739	1 10AM-12PM	LIGHT	D4	WT	Light D4	0	0.104	2_LIGHT_D4_WT	LIGHT	D4	Light D4	0.113
2	4769	1 10AM-12PM	LIGHT	D4	WT	Light D4	0.014	0.116	2_LIGHT_D4_WT	LIGHT	D4	Light D4	0.113
2	4799	1 10AM-12PM	LIGHT	D4	WT	Light D4	0	0.105	2_LIGHT_D4_WT	LIGHT	D4	Light D4	0.113
2	4829	1 10AM-12PM	LIGHT	D4	WT	Light D4	0.01	0.129	2_LIGHT_D4_WT	LIGHT	D4	Light D4	0.113
2	4859	1 10AM-12PM	LIGHT	D4	WT	Light D4	0	0.132	2_LIGHT_D4_WT	LIGHT	D4	Light D4	0.113
2	4889	1 10AM-12PM	LIGHT	D4	WT	Light D4	0.004	0.129	2_LIGHT_D4_WT	LIGHT	D4	Light D4	0.114
2	4919	1 10AM-12PM	LIGHT	D4	WT	Light D4	0	0.087	2_LIGHT_D4_WT	LIGHT	D4	Light D4	0.114
2	4949	1 10AM-12PM	LIGHT	D4	WT	Light D4	0	0.051	2_LIGHT_D4_WT	LIGHT	D4	Light D4	0.114
2	4979	1 10AM-12PM	LIGHT	D4	WT	Light D4	0	0.072	2_LIGHT_D4_WT	LIGHT	D4	Light D4	0.114
2	5009	1 10AM-12PM	LIGHT	D4	WT	Light D4	0	0.109	2_LIGHT_D4_WT	LIGHT	D4	Light D4	0.114
2	5039	1 10AM-12PM	LIGHT	D4	WT	Light D4	0	0.084	2_LIGHT_D4_WT	LIGHT	D4	Light D4	0.114
2	5069	1 10AM-12PM	LIGHT	D4	WT	Light D4	0.026	0.069	2_LIGHT_D4_WT	LIGHT	D4	Light D4	0.114
2	5099	1 10AM-12PM	LIGHT	D4	WT	Light D4	0	0.076	2_LIGHT_D4_WT	LIGHT	D4	Light D4	0.114
2	5129	1 10AM-12PM	LIGHT	D4	WT	Light D4	0	0.11	2_LIGHT_D4_WT	LIGHT	D4	Light D4	0.114
2	5159	1 10AM-12PM	LIGHT	D4	WT	Light D4	0	0.086	2_LIGHT_D4_WT	LIGHT	D4	Light D4	0.114
2	5189	1 10AM-12PM	LIGHT	D4	WT	Light D4	0	0.062	2_LIGHT_D4_WT	LIGHT	D4	Light D4	0.115
2	5219	1 10AM-12PM	LIGHT	D4	WT	Light D4	0	0.217	2_LIGHT_D4_WT	LIGHT	D4	Light D4	0.115
2	5249	1 10AM-12PM	LIGHT	D4	WT	Light D4	0.01	0.176	2_LIGHT_D4_WT	LIGHT	D4	Light D4	0.115
2	5279	1 10AM-12PM	LIGHT	D4	WT	Light D4	0	0.092	2_LIGHT_D4_WT	LIGHT	D4	Light D4	0.115
2	5309	1 10AM-12PM	LIGHT	D4	WT	Light D4	0	0.168	2_LIGHT_D4_WT	LIGHT	D4	Light D4	0.115
2	5339	1 10AM-12PM	LIGHT	D4	WT	Light D4	0.007	0.111	2_LIGHT_D4_WT	LIGHT	D4	Light D4	0.115
2	5369	1 10AM-12PM	LIGHT	D4	WT	Light D4	0.016	0.078	2_LIGHT_D4_WT	LIGHT	D4	Light D4	0.115
2	5399	1 10AM-12PM	LIGHT	D4	WT	Light D4	0	0.051	2_LIGHT_D4_WT	LIGHT	D4	Light D4	0.115
2	5429	1 10AM-12PM	LIGHT	D4	WT	Light D4	0	0.047	2_LIGHT_D4_WT	LIGHT	D4	Light D4	0.115
2	5459	1 10AM-12PM	LIGHT	D4	WT	Light D4	0.005	0.149	2_LIGHT_D4_WT	LIGHT	D4	Light D4	0.115
2	5489	1 10AM-12PM	LIGHT	D4	WT	Light D4	0	0.192	2_LIGHT_D4_WT	LIGHT	D4	Light D4	0.116
2	5519	1 10AM-12PM	LIGHT	D4	WT	Light D4	0	0.193	2_LIGHT_D4_WT	LIGHT	D4	Light D4	0.116
2	5549	1 10AM-12PM	LIGHT	D4	WT	Light D4	0.004	0.242	2_LIGHT_D4_WT	LIGHT	D4	Light D4	0.116
2	5579	1 10AM-12PM	LIGHT	D4	WT	Light D4	0	0.274	2_LIGHT_D4_WT	LIGHT	D4	Light D4	0.116
2	5609	1 10AM-12PM	LIGHT	D4	WT	Light D4	0	0.18	2_LIGHT_D4_WT	LIGHT	D4	Light D4	0.116
2	5639	1 10AM-12PM	LIGHT	D4	WT	Light D4	0	0.093	2_LIGHT_D4_WT	LIGHT	D4	Light D4	0.116
2	5669	1 10AM-12PM	LIGHT	D4	WT	Light D4	0	0.052	2_LIGHT_D4_WT	LIGHT	D4	Light D4	0.116
2	5699	1 10AM-12PM	LIGHT	D4	WT	Light D4	0	0.034	2_LIGHT_D4_WT	LIGHT	D4	Light D4	0.116
2	5729	1 10AM-12PM	LIGHT	D4	WT	Light D4	0	0.203	2_LIGHT_D4_WT	LIGHT	D4	Light D4	0.116
2	5759	1 10AM-12PM	LIGHT	D4	WT	Light D4	0.005	0.211	2_LIGHT_D4_WT	LIGHT	D4	Light D4	0.116
2	5789	1 10AM-12PM	LIGHT	D4	WT	Light D4	0	0.141	2_LIGHT_D4_WT	LIGHT	D4	Light D4	0.116
2	5819	1 10AM-12PM	LIGHT	D4	WT	Light D4	0	0.116	2_LIGHT_D4_WT	LIGHT	D4	Light D4	0.117
2	5849	1 10AM-12PM	LIGHT	D4	WT	Light D4	0	0.146	2_LIGHT_D4_WT	LIGHT	D4	Light D4	0.117
2	5879	1 10AM-12PM	LIGHT	D4	WT	Light D4	0	0.187	2_LIGHT_D4_WT	LIGHT	D4	Light D4	0.117
2	5909	1 10AM-12PM	LIGHT	D4	WT	Light D4	0	0.072	2_LIGHT_D4_WT	LIGHT	D4	Light D4	0.117
2	5939	1 10AM-12PM	LIGHT	D4	WT	Light D4	0	0.048	2_LIGHT_D4_WT	LIGHT	D4	Light D4	0.117
2	5969	1 10AM-12PM	LIGHT	D4	WT	Light D4	0	0.128	2_LIGHT_D4_WT	LIGHT	D4	Light D4	0.117
2	5999	1 10AM-12PM	LIGHT	D4	WT	Light D4	0.005	0.107	2_LIGHT_D4_WT	LIGHT	D4	Light D4	0.117
2	6029	1 10AM-12PM	LIGHT	D4	WT	Light D4	0	0.111	2_LIGHT_D4_WT	LIGHT	D4	Light D4	0.117
2	6059	1 10AM-12PM	LIGHT	D4	WT	Light D4	0	0.129	2_LIGHT_D4_WT	LIGHT	D4	Light D4	0.117
2	6089	1 10AM-12PM	LIGHT	D4	WT	Light D4	0	0.071	2_LIGHT_D4_WT	LIGHT	D4	Light D4	0.117
2	6119	1 10AM-12PM	LIGHT	D4	WT	Light D4	0.036	0.083	2_LIGHT_D4_WT	LIGHT	D4	Light D4	0.117
2	6149	1 10AM-12PM	LIGHT	D4	WT	Light D4	0	0.06	2_LIGHT_D4_WT	LIGHT	D4	Light D4	0.117
2	6179	1 10AM-12PM	LIGHT	D4	WT	Light D4	0	0.068	2_LIGHT_D4_WT	LIGHT	D4	Light D4	0.118
2	6209	1 10AM-12PM	LIGHT	D4	WT	Light D4	0	0.147	2_LIGHT_D4_WT	LIGHT	D4	Light D4	0.118
2	6239	1 10AM-12PM	LIGHT	D4	WT	Light D4	0.004	0.198	2_LIGHT_D4_WT	LIGHT	D4	Light D4	0.118
2	6269	1 10AM-12PM	LIGHT	D4	WT	Light D4	0.012	0.215	2_LIGHT_D4_WT	LIGHT	D4	Light D4	0.118
2	6299	1 10AM-12PM	LIGHT	D4	WT	Light D4	0	0.239	2_LIGHT_D4_WT	LIGHT	D4	Light D4	0.118
2	6329	1 10AM-12PM	LIGHT	D4	WT	Light D4	0	0.247	2_LIGHT_D4_WT	LIGHT	D4	Light D4	0.118
2	6359	1 10AM-12PM	LIGHT	D4	WT	Light D4	0	0.133	2_LIGHT_D4_WT	LIGHT	D4	Light D4	0.118
2	6389	1 10AM-12PM	LIGHT	D4	WT	Light D4	0	0.122	2_LIGHT_D4_WT	LIGHT	D4	Light D4	0.118
2	6419	1 10AM-12PM	LIGHT	D4	WT	Light D4	0.004	0.141	2_LIGHT_D4_WT	LIGHT	D4	Light D4	0.118
2	6449	1 10AM-12PM	LIGHT	D4	WT	Light D4	0.02	0.18	2_LIGHT_D4_WT	LIGHT	D4	Light D4	0.118
2	6479	1 10AM-12PM	LIGHT	D4	WT	Light D4	0	0.286	2_LIGHT_D4_WT	LIGHT	D4	Light D4	0.118
2	6509	1 10AM-12PM	LIGHT	D4	WT	Light D4	0	0.165	2_LIGHT_D4_WT	LIGHT	D4	Light D4	0.119
2	6539	1 10AM-12PM	LIGHT	D4	WT	Light D4	0.005	0.044	2_LIGHT_D4_WT	LIGHT	D4	Light D4	0.119
2	6569	1 10AM-12PM	LIGHT	D4	WT	Light D4	0	0.078	2_LIGHT_D4_WT	LIGHT	D4	Light D4	0.119
2	6599	1 10AM-12PM	LIGHT	D4	WT	Light D4	0.018	0.067	2_LIGHT_D4_WT	LIGHT	D4	Light D4	0.119
2	6629	1 10AM-12PM	LIGHT	D4	WT	Light D4	0	0.054	2_LIGHT_D4_WT	LIGHT	D4	Light D4	0.119
2	6659	1 10AM-12PM	LIGHT	D4	WT	Light D4	0.023	0.093	2_LIGHT_D4_WT	LIGHT	D4	Light D4	0.119
2	6689	1 10AM-12PM	LIGHT	D4	WT	Light D4	0	0.09	2_LIGHT_D4_WT	LIGHT	D4	Light D4	0.119
2	6719	1 10AM-12PM	LIGHT	D4	WT	Light D4	0.004	0.167	2_LIGHT_D4_WT	LIGHT	D4	Light D4	0.119
2	6749	1 10AM-12PM	LIGHT	D4	WT	Light D4	0	0.144	2_LIGHT_D4_WT	LIGHT	D4	Light D4	0.12
2	6779	1 10AM-12PM	LIGHT	D4	WT	Light D4	0	0.123	2_LIGHT_D4_WT	LIGHT	D4	Light D4	0.12
2	6809	1 10AM-12PM	LIGHT	D4	WT	Light D4	0.018	0.195	2_LIGHT_D4_WT	LIGHT	D4	Light D4	0.12
2	6839	1 10AM-12PM	LIGHT	D4	WT	Light D4	0	0.179	2_LIGHT_D4_WT	LIGHT	D4	Light D4	0.12
2	6869	1 10AM-12PM	LIGHT	D4	WT	Light D4	0	0.151	2_LIGHT_D4_WT	LIGHT	D4	Light D4	0.12
2	6899	1 10AM-12PM	LIGHT	D4	WT	Light D4	0	0.192	2_LIGHT_D4_WT	LIGHT	D4	Light D4	0.12
2	6929	1 10AM-12PM	LIGHT	D4	WT	Light D4	0.024	0.129	2_LIGHT_D4_WT	LIGHT	D4	Light D4	0.12
2	6959	1 10AM-12PM	LIGHT	D4	WT	Light D4	0	0.05	2_LIGHT_D4_WT	LIGHT	D4	Light D4	0.121
2	6989	1 10AM-12PM	LIGHT	D4	WT	Light D4	0	0.103	2_LIGHT_D4_WT	LIGHT	D4	Light D4	0.121
2	7019	1 10AM-12PM	LIGHT	D4	WT	Light D4	0.004	0.193	2_LIGHT_D4_WT	LIGHT	D4	Light D4	0.121
2	7049	1 10AM-12PM	LIGHT	D4	WT	Light D4	0	0.288	2_LIGHT_D4_WT	LIGHT	D4	Light D4	0.121
2	7079	1 10AM-12PM	LIGHT	D4	WT	Light D4	0.004	0.211	2_LIGHT_D4_WT	LIGHT	D4	Light D4	0.121
2	7109	1 10AM-12PM	LIGHT	D4	WT	Light D4	0	0.144	2_LIGHT_D4_WT	LIGHT	D4	Light D4	0.122
2	7139	1 10AM-12PM	LIGHT	D4	WT	Light D4	0	0.119	2_LIGHT_D4_WT	LIGHT	D4	Light D4	0.122
2	7169	1 10AM-12PM	LIGHT	D4	WT	Light D4	0	0.073	2_LIGHT_D4_WT	LIGHT	D4	Light D4	0.122
2	7199	1 10AM-12PM	LIGHT	D4	WT	Light D4	0	0.054	2_LIGHT_D4_WT	LIGHT	D4	Light D4	0.122
2	7229	2 12PM-2PM	LIGHT	D4	WT	Light D4	0	0.06	2_LIGHT_D4_WT	LIGHT	D4	Light D4	0.122
2	7259	2 12PM-2PM	LIGHT	D4	WT	Light D4	0	0.068	2_LIGHT_D4_WT	LIGHT	D4	Light D4	0.123
2	7289	2 12PM-2PM	LIGHT	D4	WT	Light D4	0	0.166	2_LIGHT_D4_WT	LIGHT	D4	Light D4	0.123
2	7319	2 12PM-2PM	LIGHT	D4	WT	Light D4	0	0.214	2_LIGHT_D4_WT	LIGHT	D4	Light D4	0.123
2	7349	2 12PM-2PM	LIGHT	D4	WT	Light D4	0	0.095	2_LIGHT_D4_WT	LIGHT	D4	Light D4	0.124
2	7379	2 12PM-2PM	LIGHT	D4	WT	Light D4	0	0.08	2_LIGHT_D4_WT	LIGHT	D4	Light D4	0.124
2	7409	2 12PM-2PM	LIGHT	D4	WT	Light D4	0.011	0.129	2_LIGHT_D4_WT	LIGHT	D4	Light D4	0.124
2	7439	2 12PM-2PM	LIGHT	D4	WT	Light D4	0	0.147	2_LIGHT_D4_WT	LIGHT	D4	Light D4	0.125
2	7469	2 12PM-2PM	LIGHT	D4	WT	Light D4	0	0.167	2_LIGHT_D4_WT	LIGHT	D4	Light D4	0.125
2	7499	2 12PM-2PM	LIGHT	D4	WT	Light D4	0	0.135	2_LIGHT_D4_WT	LIGHT	D4	Light D4	0.125
2	7529	2 12PM-2PM	LIGHT	D4	WT	Light D4	0	0.157	2_LIGHT_D4_WT	LIGHT	D4	Light D4	0.126
2	7559	2 12PM-2PM	LIGHT	D4	WT	Light D4	0	0.191	2_LIGHT_D4_WT	LIGHT	D4	Light D4	0.126
2	7589	2 12PM-2PM	LIGHT	D4	WT	Light D4	0	0.136	2_LIGHT_D4_WT	LIGHT	D4	Light D4	0.126
2	7619	2 12PM-2PM	LIGHT	D4	WT	Light D4	0	0.11	2_LIGHT_D4_WT	LIGHT	D4	Light D4	0.127
2	7649	2 12PM-2PM	LIGHT	D4	WT	Light D4	0	0.167	2_LIGHT_D4_WT	LIGHT	D4	Light D4	0.127
2	7679	2 12PM-2PM	LIGHT	D4	WT	Light D4	0	0.173	2_LIGHT_D4_WT	LIGHT	D4	Light D4	0.128
2	7709	2 12PM-2PM	LIGHT	D4	WT	Light D4	0.009	0.169	2_LIGHT_D4_WT	LIGHT	D4	Light D4	0.128
2	7739	2 12PM-2PM	LIGHT	D4	WT	Light D4	0	0.188	2_LIGHT_D4_WT	LIGHT	D4	Light D4	0.129
2	7769	2 12PM-2PM	LIGHT	D4	WT	Light D4	0	0.17	2_LIGHT_D4_WT	LIGHT	D4	Light D4	0.129
2	7799	2 12PM-2PM	LIGHT	D4	WT	Light D4	0	0.183	2_LIGHT_D4_WT	LIGHT	D4	Light D4	0.13
2	7829	2 12PM-2PM	LIGHT	D4	WT	Light D4	0	0.225	2_LIGHT_D4_WT	LIGHT	D4	Light D4	0.13
2	7859	2 12PM-2PM	LIGHT	D4	WT	Light D4	0	0.162	2_LIGHT_D4_WT	LIGHT	D4	Light D4	0.131
2	7889	2 12PM-2PM	LIGHT	D4	WT	Light D4	0	0.058	2_LIGHT_D4_WT	LIGHT	D4	Light D4	0.132
2	7919	2 12PM-2PM	LIGHT	D4	WT	Light D4	0	0.109	2_LIGHT_D4_WT	LIGHT	D4	Light D4	0.132
2	7949	2 12PM-2PM	LIGHT	D4	WT	Light D4	0.014	0.219	2_LIGHT_D4_WT	LIGHT	D4	Light D4	0.133
2	7979	2 12PM-2PM	LIGHT	D4	WT	Light D4	0	0.273	2_LIGHT_D4_WT	LIGHT	D4	Light D4	0.133
2	8009	2 12PM-2PM	LIGHT	D4	WT	Light D4	0	0.149	2_LIGHT_D4_WT	LIGHT	D4	Light D4	0.134
2	8039	2 12PM-2PM	LIGHT	D4	WT	Light D4	0	0.07	2_LIGHT_D4_WT	LIGHT	D4	Light D4	0.135
2	8069	2 12PM-2PM	LIGHT	D4	WT	Light D4	0	0.1	2_LIGHT_D4_WT	LIGHT	D4	Light D4	0.136
2	8099	2 12PM-2PM	LIGHT	D4	WT	Light D4	0	0.125	2_LIGHT_D4_WT	LIGHT	D4	Light D4	0.136
2	8129	2 12PM-2PM	LIGHT	D4	WT	Light D4	0	0.109	2_LIGHT_D4_WT	LIGHT	D4	Light D4	0.137
2	8159	2 12PM-2PM	LIGHT	D4	WT	Light D4	0	0.095	2_LIGHT_D4_WT	LIGHT	D4	Light D4	0.138
2	8189	2 12PM-2PM	LIGHT	D4	WT	Light D4	0.022	0.165	2_LIGHT_D4_WT	LIGHT	D4	Light D4	0.139
2	8219	2 12PM-2PM	LIGHT	D4	WT	Light D4	0	0.194	2_LIGHT_D4_WT	LIGHT	D4	Light D4	0.139
2	8249	2 12PM-2PM	LIGHT	D4	WT	Light D4	0	0.109	2_LIGHT_D4_WT	LIGHT	D4	Light D4	0.14
2	8279	2 12PM-2PM	LIGHT	D4	WT	Light D4	0	0.077	2_LIGHT_D4_WT	LIGHT	D4	Light D4	0.141
2	8309	2 12PM-2PM	LIGHT	D4	WT	Light D4	0.005	0.114	2_LIGHT_D4_WT	LIGHT	D4	Light D4	0.142
2	8339	2 12PM-2PM	LIGHT	D4	WT	Light D4	0	0.133	2_LIGHT_D4_WT	LIGHT	D4	Light D4	0.143
2	8369	2 12PM-2PM	LIGHT	D4	WT	Light D4	0.018	0.161	2_LIGHT_D4_WT	LIGHT	D4	Light D4	0.144
2	8399	2 12PM-2PM	LIGHT	D4	WT	Light D4	0	0.138	2_LIGHT_D4_WT	LIGHT	D4	Light D4	0.145
2	8429	2 12PM-2PM	LIGHT	D4	WT	Light D4	0	0.201	2_LIGHT_D4_WT	LIGHT	D4	Light D4	0.146
2	8459	2 12PM-2PM	LIGHT	D4	WT	Light D4	0.006	0.236	2_LIGHT_D4_WT	LIGHT	D4	Light D4	0.147
2	8489	2 12PM-2PM	LIGHT	D4	WT	Light D4	0	0.095	2_LIGHT_D4_WT	LIGHT	D4	Light D4	0.148
2	8519	2 12PM-2PM	LIGHT	D4	WT	Light D4	0.005	0.156	2_LIGHT_D4_WT	LIGHT	D4	Light D4	0.15
2	8549	2 12PM-2PM	LIGHT	D4	WT	Light D4	0	0.26	2_LIGHT_D4_WT	LIGHT	D4	Light D4	0.151
2	8579	2 12PM-2PM	LIGHT	D4	WT	Light D4	0	0.261	2_LIGHT_D4_WT	LIGHT	D4	Light D4	0.152
2	8609	2 12PM-2PM	LIGHT	D4	WT	Light D4	0	0.187	2_LIGHT_D4_WT	LIGHT	D4	Light D4	0.153
2	8639	2 12PM-2PM	LIGHT	D4	WT	Light D4	0	0.134	2_LIGHT_D4_WT	LIGHT	D4	Light D4	0.154
2	8669	2 12PM-2PM	LIGHT	D4	WT	Light D4	0.004	0.114	2_LIGHT_D4_WT	LIGHT	D4	Light D4	0.156
2	8699	2 12PM-2PM	LIGHT	D4	WT	Light D4	0	0.075	2_LIGHT_D4_WT	LIGHT	D4	Light D4	0.157
2	8729	2 12PM-2PM	LIGHT	D4	WT	Light D4	0	0.181	2_LIGHT_D4_WT	LIGHT	D4	Light D4	0.158
2	8759	2 12PM-2PM	LIGHT	D4	WT	Light D4	0	0.145	2_LIGHT_D4_WT	LIGHT	D4	Light D4	0.16
2	8789	2 12PM-2PM	LIGHT	D4	WT	Light D4	0	0.042	2_LIGHT_D4_WT	LIGHT	D4	Light D4	0.161
2	8819	2 12PM-2PM	LIGHT	D4	WT	Light D4	0	0.03	2_LIGHT_D4_WT	LIGHT	D4	Light D4	0.163
2	8849	2 12PM-2PM	LIGHT	D4	WT	Light D4	0	0.055	2_LIGHT_D4_WT	LIGHT	D4	Light D4	0.164
2	8879	2 12PM-2PM	LIGHT	D4	WT	Light D4	0	0.059	2_LIGHT_D4_WT	LIGHT	D4	Light D4	0.166
2	8909	2 12PM-2PM	LIGHT	D4	WT	Light D4	0	0.044	2_LIGHT_D4_WT	LIGHT	D4	Light D4	0.168
2	8939	2 12PM-2PM	LIGHT	D4	WT	Light D4	0.004	0.141	2_LIGHT_D4_WT	LIGHT	D4	Light D4	0.169
2	8969	2 12PM-2PM	LIGHT	D4	WT	Light D4	0	0.153	2_LIGHT_D4_WT	LIGHT	D4	Light D4	0.171
2	8999	2 12PM-2PM	LIGHT	D4	WT	Light D4	0	0.1	2_LIGHT_D4_WT	LIGHT	D4	Light D4	0.173
2	9029	2 12PM-2PM	LIGHT	D4	WT	Light D4	0	0.137	2_LIGHT_D4_WT	LIGHT	D4	Light D4	0.175
2	9059	2 12PM-2PM	LIGHT	D4	WT	Light D4	0.005	0.153	2_LIGHT_D4_WT	LIGHT	D4	Light D4	0.177
2	9089	2 12PM-2PM	LIGHT	D4	WT	Light D4	0.003	0.127	2_LIGHT_D4_WT	LIGHT	D4	Light D4	0.178
2	9119	2 12PM-2PM	LIGHT	D4	WT	Light D4	0	0.095	2_LIGHT_D4_WT	LIGHT	D4	Light D4	0.18
2	9149	2 12PM-2PM	LIGHT	D4	WT	Light D4	0.005	0.086	2_LIGHT_D4_WT	LIGHT	D4	Light D4	0.182
2	9179	2 12PM-2PM	LIGHT	D4	WT	Light D4	0	0.098	2_LIGHT_D4_WT	LIGHT	D4	Light D4	0.184
2	9209	2 12PM-2PM	LIGHT	D4	WT	Light D4	0	0.225	2_LIGHT_D4_WT	LIGHT	D4	Light D4	0.186
2	9239	2 12PM-2PM	LIGHT	D4	WT	Light D4	0	0.231	2_LIGHT_D4_WT	LIGHT	D4	Light D4	0.189
2	9269	2 12PM-2PM	LIGHT	D4	WT	Light D4	0	0.098	2_LIGHT_D4_WT	LIGHT	D4	Light D4	0.191
2	9299	2 12PM-2PM	LIGHT	D4	WT	Light D4	0	0.098	2_LIGHT_D4_WT	LIGHT	D4	Light D4	0.193
2	9329	2 12PM-2PM	LIGHT	D4	WT	Light D4	0	0.12	2_LIGHT_D4_WT	LIGHT	D4	Light D4	0.195
2	9359	2 12PM-2PM	LIGHT	D4	WT	Light D4	0	0.146	2_LIGHT_D4_WT	LIGHT	D4	Light D4	0.198
2	9389	2 12PM-2PM	LIGHT	D4	WT	Light D4	0.004	0.094	2_LIGHT_D4_WT	LIGHT	D4	Light D4	0.2
2	9419	2 12PM-2PM	LIGHT	D4	WT	Light D4	0	0.2	2_LIGHT_D4_WT	LIGHT	D4	Light D4	0.203
2	9449	2 12PM-2PM	LIGHT	D4	WT	Light D4	0.036	0.364	2_LIGHT_D4_WT	LIGHT	D4	Light D4	0.205
2	9479	2 12PM-2PM	LIGHT	D4	WT	Light D4	0	0.195	2_LIGHT_D4_WT	LIGHT	D4	Light D4	0.208
2	9509	2 12PM-2PM	LIGHT	D4	WT	Light D4	0	0.104	2_LIGHT_D4_WT	LIGHT	D4	Light D4	0.21
2	9539	2 12PM-2PM	LIGHT	D4	WT	Light D4	0	0.171	2_LIGHT_D4_WT	LIGHT	D4	Light D4	0.213
2	9569	2 12PM-2PM	LIGHT	D4	WT	Light D4	0	0.112	2_LIGHT_D4_WT	LIGHT	D4	Light D4	0.216
2	9599	2 12PM-2PM	LIGHT	D4	WT	Light D4	0	0.069	2_LIGHT_D4_WT	LIGHT	D4	Light D4	0.218
2	9629	2 12PM-2PM	LIGHT	D4	WT	Light D4	0	0.181	2_LIGHT_D4_WT	LIGHT	D4	Light D4	0.221
2	9659	2 12PM-2PM	LIGHT	D4	WT	Light D4	0	0.208	2_LIGHT_D4_WT	LIGHT	D4	Light D4	0.224
2	9689	2 12PM-2PM	LIGHT	D4	WT	Light D4	0.011	0.204	2_LIGHT_D4_WT	LIGHT	D4	Light D4	0.227
2	9719	2 12PM-2PM	LIGHT	D4	WT	Light D4	0	0.135	2_LIGHT_D4_WT	LIGHT	D4	Light D4	0.23
2	9749	2 12PM-2PM	LIGHT	D4	WT	Light D4	0	0.206	2_LIGHT_D4_WT	LIGHT	D4	Light D4	0.233
2	9779	2 12PM-2PM	LIGHT	D4	WT	Light D4	0	0.322	2_LIGHT_D4_WT	LIGHT	D4	Light D4	0.236
2	9809	2 12PM-2PM	LIGHT	D4	WT	Light D4	0.008	0.16	2_LIGHT_D4_WT	LIGHT	D4	Light D4	0.239
2	9839	2 12PM-2PM	LIGHT	D4	WT	Light D4	0	0.144	2_LIGHT_D4_WT	LIGHT	D4	Light D4	0.243
2	9869	2 12PM-2PM	LIGHT	D4	WT	Light D4	0	0.161	2_LIGHT_D4_WT	LIGHT	D4	Light D4	0.246
2	9899	2 12PM-2PM	LIGHT	D4	WT	Light D4	0	0.12	2_LIGHT_D4_WT	LIGHT	D4	Light D4	0.249
2	9929	2 12PM-2PM	LIGHT	D4	WT	Light D4	0	0.105	2_LIGHT_D4_WT	LIGHT	D4	Light D4	0.253
2	9959	2 12PM-2PM	LIGHT	D4	WT	Light D4	0	0.109	2_LIGHT_D4_WT	LIGHT	D4	Light D4	0.256
2	9989	2 12PM-2PM	LIGHT	D4	WT	Light D4	0	0.205	2_LIGHT_D4_WT	LIGHT	D4	Light D4	0.26
2	10019	2 12PM-2PM	LIGHT	D4	WT	Light D4	0	0.272	2_LIGHT_D4_WT	LIGHT	D4	Light D4	0.263
2	10049	2 12PM-2PM	LIGHT	D4	WT	Light D4	0.004	0.199	2_LIGHT_D4_WT	LIGHT	D4	Light D4	0.267
2	10079	2 12PM-2PM	LIGHT	D4	WT	Light D4	0.005	0.123	2_LIGHT_D4_WT	LIGHT	D4	Light D4	0.271
2	10109	2 12PM-2PM	LIGHT	D4	WT	Light D4	0	0.408	2_LIGHT_D4_WT	LIGHT	D4	Light D4	0.274
2	10139	2 12PM-2PM	LIGHT	D4	WT	Light D4	0.033	0.535	2_LIGHT_D4_WT	LIGHT	D4	Light D4	0.278
2	10169	2 12PM-2PM	LIGHT	D4	WT	Light D4	0	0.331	2_LIGHT_D4_WT	LIGHT	D4	Light D4	0.282
2	10199	2 12PM-2PM	LIGHT	D4	WT	Light D4	0	0.287	2_LIGHT_D4_WT	LIGHT	D4	Light D4	0.286
2	10229	2 12PM-2PM	LIGHT	D4	WT	Light D4	0	0.189	2_LIGHT_D4_WT	LIGHT	D4	Light D4	0.29
2	10259	2 12PM-2PM	LIGHT	D4	WT	Light D4	0	0.219	2_LIGHT_D4_WT	LIGHT	D4	Light D4	0.294
2	10289	2 12PM-2PM	LIGHT	D4	WT	Light D4	0	0.194	2_LIGHT_D4_WT	LIGHT	D4	Light D4	0.298
2	10319	2 12PM-2PM	LIGHT	D4	WT	Light D4	0.01	0.06	2_LIGHT_D4_WT	LIGHT	D4	Light D4	0.302
2	10349	2 12PM-2PM	LIGHT	D4	WT	Light D4	0.004	0.072	2_LIGHT_D4_WT	LIGHT	D4	Light D4	0.307
2	10379	2 12PM-2PM	LIGHT	D4	WT	Light D4	0	0.104	2_LIGHT_D4_WT	LIGHT	D4	Light D4	0.311
2	10409	2 12PM-2PM	LIGHT	D4	WT	Light D4	0	0.192	2_LIGHT_D4_WT	LIGHT	D4	Light D4	0.315
2	10439	2 12PM-2PM	LIGHT	D4	WT	Light D4	0	0.234	2_LIGHT_D4_WT	LIGHT	D4	Light D4	0.32
2	10469	2 12PM-2PM	LIGHT	D4	WT	Light D4	0.014	0.228	2_LIGHT_D4_WT	LIGHT	D4	Light D4	0.324
2	10499	2 12PM-2PM	LIGHT	D4	WT	Light D4	0	0.146	2_LIGHT_D4_WT	LIGHT	D4	Light D4	0.329
2	10529	2 12PM-2PM	LIGHT	D4	WT	Light D4	0	0.119	2_LIGHT_D4_WT	LIGHT	D4	Light D4	0.333
2	10559	2 12PM-2PM	LIGHT	D4	WT	Light D4	0	0.282	2_LIGHT_D4_WT	LIGHT	D4	Light D4	0.338
2	10589	2 12PM-2PM	LIGHT	D4	WT	Light D4	0	0.269	2_LIGHT_D4_WT	LIGHT	D4	Light D4	0.343
2	10619	2 12PM-2PM	LIGHT	D4	WT	Light D4	0	0.148	2_LIGHT_D4_WT	LIGHT	D4	Light D4	0.347
2	10649	2 12PM-2PM	LIGHT	D4	WT	Light D4	0	0.096	2_LIGHT_D4_WT	LIGHT	D4	Light D4	0.352
2	10679	2 12PM-2PM	LIGHT	D4	WT	Light D4	0	0.091	2_LIGHT_D4_WT	LIGHT	D4	Light D4	0.357
2	10709	2 12PM-2PM	LIGHT	D4	WT	Light D4	0	0.163	2_LIGHT_D4_WT	LIGHT	D4	Light D4	0.362
2	10739	2 12PM-2PM	LIGHT	D4	WT	Light D4	0	0.115	2_LIGHT_D4_WT	LIGHT	D4	Light D4	0.367
2	10769	2 12PM-2PM	LIGHT	D4	WT	Light D4	0	0.214	2_LIGHT_D4_WT	LIGHT	D4	Light D4	0.372
2	10799	2 12PM-2PM	LIGHT	D4	WT	Light D4	0	0.219	2_LIGHT_D4_WT	LIGHT	D4	Light D4	0.377
2	10829	2 12PM-2PM	LIGHT	D4	WT	Light D4	0	0.148	2_LIGHT_D4_WT	LIGHT	D4	Light D4	0.382
2	10859	2 12PM-2PM	LIGHT	D4	WT	Light D4	0	0.394	2_LIGHT_D4_WT	LIGHT	D4	Light D4	0.388
2	10889	2 12PM-2PM	LIGHT	D4	WT	Light D4	0	0.31	2_LIGHT_D4_WT	LIGHT	D4	Light D4	0.393
2	10919	2 12PM-2PM	LIGHT	D4	WT	Light D4	0	0.069	2_LIGHT_D4_WT	LIGHT	D4	Light D4	0.398
2	10949	2 12PM-2PM	LIGHT	D4	WT	Light D4	0	0.06	2_LIGHT_D4_WT	LIGHT	D4	Light D4	0.403
2	10979	2 12PM-2PM	LIGHT	D4	WT	Light D4	0.025	0.147	2_LIGHT_D4_WT	LIGHT	D4	Light D4	0.409
2	11009	2 12PM-2PM	LIGHT	D4	WT	Light D4	0	0.283	2_LIGHT_D4_WT	LIGHT	D4	Light D4	0.414
2	11039	2 12PM-2PM	LIGHT	D4	WT	Light D4	0.029	0.377	2_LIGHT_D4_WT	LIGHT	D4	Light D4	0.42
2	11069	2 12PM-2PM	LIGHT	D4	WT	Light D4	0	0.224	2_LIGHT_D4_WT	LIGHT	D4	Light D4	0.425
2	11099	2 12PM-2PM	LIGHT	D4	WT	Light D4	0	0.125	2_LIGHT_D4_WT	LIGHT	D4	Light D4	0.431
2	11129	2 12PM-2PM	LIGHT	D4	WT	Light D4	0	0.148	2_LIGHT_D4_WT	LIGHT	D4	Light D4	0.436
2	11159	2 12PM-2PM	LIGHT	D4	WT	Light D4	0	0.185	2_LIGHT_D4_WT	LIGHT	D4	Light D4	0.442
2	11189	2 12PM-2PM	LIGHT	D4	WT	Light D4	0	0.173	2_LIGHT_D4_WT	LIGHT	D4	Light D4	0.448
2	11219	2 12PM-2PM	LIGHT	D4	WT	Light D4	0	0.131	2_LIGHT_D4_WT	LIGHT	D4	Light D4	0.453
2	11249	2 12PM-2PM	LIGHT	D4	WT	Light D4	0.008	0.15	2_LIGHT_D4_WT	LIGHT	D4	Light D4	0.459
2	11279	2 12PM-2PM	LIGHT	D4	WT	Light D4	0	0.217	2_LIGHT_D4_WT	LIGHT	D4	Light D4	0.465
2	11309	2 12PM-2PM	LIGHT	D4	WT	Light D4	0.054	0.374	2_LIGHT_D4_WT	LIGHT	D4	Light D4	0.47
2	11339	2 12PM-2PM	LIGHT	D4	WT	Light D4	0	0.213	2_LIGHT_D4_WT	LIGHT	D4	Light D4	0.476
2	11369	2 12PM-2PM	LIGHT	D4	WT	Light D4	0	0.213	2_LIGHT_D4_WT	LIGHT	D4	Light D4	0.482
2	11399	2 12PM-2PM	LIGHT	D4	WT	Light D4	0	0.207	2_LIGHT_D4_WT	LIGHT	D4	Light D4	0.488
2	11429	2 12PM-2PM	LIGHT	D4	WT	Light D4	0	0.02	2_LIGHT_D4_WT	LIGHT	D4	Light D4	0.493
2	11459	2 12PM-2PM	LIGHT	D4	WT	Light D4	0.003	0.031	2_LIGHT_D4_WT	LIGHT	D4	Light D4	0.499
2	11489	2 12PM-2PM	LIGHT	D4	WT	Light D4	0	0.091	2_LIGHT_D4_WT	LIGHT	D4	Light D4	0.505
2	11519	2 12PM-2PM	LIGHT	D4	WT	Light D4	0	0.111	2_LIGHT_D4_WT	LIGHT	D4	Light D4	0.511
2	11549	2 12PM-2PM	LIGHT	D4	WT	Light D4	0	0.086	2_LIGHT_D4_WT	LIGHT	D4	Light D4	0.517
2	11579	2 12PM-2PM	LIGHT	D4	WT	Light D4	0	0.158	2_LIGHT_D4_WT	LIGHT	D4	Light D4	0.522
2	11609	2 12PM-2PM	LIGHT	D4	WT	Light D4	0	0.168	2_LIGHT_D4_WT	LIGHT	D4	Light D4	0.528
2	11639	2 12PM-2PM	LIGHT	D4	WT	Light D4	0	0.31	2_LIGHT_D4_WT	LIGHT	D4	Light D4	0.534
2	11669	2 12PM-2PM	LIGHT	D4	WT	Light D4	0	0.999	2_LIGHT_D4_WT	LIGHT	D4	Light D4	0.54
2	11699	2 12PM-2PM	LIGHT	D4	WT	Light D4	0.087	2.137	2_LIGHT_D4_WT	LIGHT	D4	Light D4	0.545
2	11729	2 12PM-2PM	LIGHT	D4	WT	Light D4	0.054	3.315	2_LIGHT_D4_WT	LIGHT	D4	Light D4	0.551
2	11759	2 12PM-2PM	LIGHT	D4	WT	Light D4	0.047	3.819	2_LIGHT_D4_WT	LIGHT	D4	Light D4	0.557
2	11789	2 12PM-2PM	LIGHT	D4	WT	Light D4	0.028	3.369	2_LIGHT_D4_WT	LIGHT	D4	Light D4	0.562
2	11819	2 12PM-2PM	LIGHT	D4	WT	Light D4	0.008	2.525	2_LIGHT_D4_WT	LIGHT	D4	Light D4	0.568
2	11849	2 12PM-2PM	LIGHT	D4	WT	Light D4	0	2.868	2_LIGHT_D4_WT	LIGHT	D4	Light D4	0.573
2	11879	2 12PM-2PM	LIGHT	D4	WT	Light D4	0.083	3.141	2_LIGHT_D4_WT	LIGHT	D4	Light D4	0.579
2	11909	2 12PM-2PM	LIGHT	D4	WT	Light D4	0.078	3.041	2_LIGHT_D4_WT	LIGHT	D4	Light D4	0.584
2	11939	2 12PM-2PM	LIGHT	D4	WT	Light D4	0.091	3.215	2_LIGHT_D4_WT	LIGHT	D4	Light D4	0.59
2	11969	2 12PM-2PM	LIGHT	D4	WT	Light D4	0.081	3.583	2_LIGHT_D4_WT	LIGHT	D4	Light D4	0.595
2	11999	2 12PM-2PM	LIGHT	D4	WT	Light D4	0.004	3.199	2_LIGHT_D4_WT	LIGHT	D4	Light D4	0.6
2	12029	2 12PM-2PM	LIGHT	D4	WT	Light D4	0.069	2.697	2_LIGHT_D4_WT	LIGHT	D4	Light D4	0.605
2	12059	2 12PM-2PM	LIGHT	D4	WT	Light D4	0.097	2.646	2_LIGHT_D4_WT	LIGHT	D4	Light D4	0.61
2	12089	2 12PM-2PM	LIGHT	D4	WT	Light D4	0.074	1.465	2_LIGHT_D4_WT	LIGHT	D4	Light D4	0.615
2	12119	2 12PM-2PM	LIGHT	D4	WT	Light D4	0.048	1.655	2_LIGHT_D4_WT	LIGHT	D4	Light D4	0.62
2	12149	2 12PM-2PM	LIGHT	D4	WT	Light D4	0.054	2.339	2_LIGHT_D4_WT	LIGHT	D4	Light D4	0.625
2	12179	2 12PM-2PM	LIGHT	D4	WT	Light D4	0.041	2.078	2_LIGHT_D4_WT	LIGHT	D4	Light D4	0.63
2	12209	2 12PM-2PM	LIGHT	D4	WT	Light D4	0.012	2.229	2_LIGHT_D4_WT	LIGHT	D4	Light D4	0.635
2	12239	2 12PM-2PM	LIGHT	D4	WT	Light D4	0.076	2.208	2_LIGHT_D4_WT	LIGHT	D4	Light D4	0.64
2	12269	2 12PM-2PM	LIGHT	D4	WT	Light D4	0	2.132	2_LIGHT_D4_WT	LIGHT	D4	Light D4	0.644
2	12299	2 12PM-2PM	LIGHT	D4	WT	Light D4	0	1.748	2_LIGHT_D4_WT	LIGHT	D4	Light D4	0.649
2	12329	2 12PM-2PM	LIGHT	D4	WT	Light D4	0	1.401	2_LIGHT_D4_WT	LIGHT	D4	Light D4	0.654
2	12359	2 12PM-2PM	LIGHT	D4	WT	Light D4	0	1.527	2_LIGHT_D4_WT	LIGHT	D4	Light D4	0.658
2	12389	2 12PM-2PM	LIGHT	D4	WT	Light D4	0	1.402	2_LIGHT_D4_WT	LIGHT	D4	Light D4	0.662
2	12419	2 12PM-2PM	LIGHT	D4	WT	Light D4	0	0.724	2_LIGHT_D4_WT	LIGHT	D4	Light D4	0.667
2	12449	2 12PM-2PM	LIGHT	D4	WT	Light D4	0	1.114	2_LIGHT_D4_WT	LIGHT	D4	Light D4	0.671
2	12479	2 12PM-2PM	LIGHT	D4	WT	Light D4	0.054	1.661	2_LIGHT_D4_WT	LIGHT	D4	Light D4	0.675
2	12509	2 12PM-2PM	LIGHT	D4	WT	Light D4	0.039	1.876	2_LIGHT_D4_WT	LIGHT	D4	Light D4	0.679
2	12539	2 12PM-2PM	LIGHT	D4	WT	Light D4	0.014	2.516	2_LIGHT_D4_WT	LIGHT	D4	Light D4	0.683
2	12569	2 12PM-2PM	LIGHT	D4	WT	Light D4	0	1.856	2_LIGHT_D4_WT	LIGHT	D4	Light D4	0.687
2	12599	2 12PM-2PM	LIGHT	D4	WT	Light D4	0	1.48	2_LIGHT_D4_WT	LIGHT	D4	Light D4	0.69
2	12629	2 12PM-2PM	LIGHT	D4	WT	Light D4	0	1.641	2_LIGHT_D4_WT	LIGHT	D4	Light D4	0.694
2	12659	2 12PM-2PM	LIGHT	D4	WT	Light D4	0.056	1.581	2_LIGHT_D4_WT	LIGHT	D4	Light D4	0.698
2	12689	2 12PM-2PM	LIGHT	D4	WT	Light D4	0	1.591	2_LIGHT_D4_WT	LIGHT	D4	Light D4	0.701
2	12719	2 12PM-2PM	LIGHT	D4	WT	Light D4	0.08	1.99	2_LIGHT_D4_WT	LIGHT	D4	Light D4	0.705
2	12749	2 12PM-2PM	LIGHT	D4	WT	Light D4	0.062	2.234	2_LIGHT_D4_WT	LIGHT	D4	Light D4	0.708
2	12779	2 12PM-2PM	LIGHT	D4	WT	Light D4	0.055	2.511	2_LIGHT_D4_WT	LIGHT	D4	Light D4	0.711
2	12809	2 12PM-2PM	LIGHT	D4	WT	Light D4	0.114	2.59	2_LIGHT_D4_WT	LIGHT	D4	Light D4	0.714
2	12839	2 12PM-2PM	LIGHT	D4	WT	Light D4	0.064	2.2	2_LIGHT_D4_WT	LIGHT	D4	Light D4	0.717
2	12869	2 12PM-2PM	LIGHT	D4	WT	Light D4	0.018	2.217	2_LIGHT_D4_WT	LIGHT	D4	Light D4	0.72
2	12899	2 12PM-2PM	LIGHT	D4	WT	Light D4	0.093	1.941	2_LIGHT_D4_WT	LIGHT	D4	Light D4	0.723
2	12929	2 12PM-2PM	LIGHT	D4	WT	Light D4	0.052	1.961	2_LIGHT_D4_WT	LIGHT	D4	Light D4	0.726
2	12959	2 12PM-2PM	LIGHT	D4	WT	Light D4	0.086	2.172	2_LIGHT_D4_WT	LIGHT	D4	Light D4	0.729
2	12989	2 12PM-2PM	LIGHT	D4	WT	Light D4	0.02	2.706	2_LIGHT_D4_WT	LIGHT	D4	Light D4	0.731
2	13019	2 12PM-2PM	LIGHT	D4	WT	Light D4	0.098	2.279	2_LIGHT_D4_WT	LIGHT	D4	Light D4	0.734
2	13049	2 12PM-2PM	LIGHT	D4	WT	Light D4	0.06	1.885	2_LIGHT_D4_WT	LIGHT	D4	Light D4	0.736
2	13079	2 12PM-2PM	LIGHT	D4	WT	Light D4	0	2.212	2_LIGHT_D4_WT	LIGHT	D4	Light D4	0.738
2	13109	2 12PM-2PM	LIGHT	D4	WT	Light D4	0	2.133	2_LIGHT_D4_WT	LIGHT	D4	Light D4	0.741
2	13139	2 12PM-2PM	LIGHT	D4	WT	Light D4	0.009	2.345	2_LIGHT_D4_WT	LIGHT	D4	Light D4	0.743
2	13169	2 12PM-2PM	LIGHT	D4	WT	Light D4	0.025	1.494	2_LIGHT_D4_WT	LIGHT	D4	Light D4	0.745
2	13199	2 12PM-2PM	LIGHT	D4	WT	Light D4	0	1.048	2_LIGHT_D4_WT	LIGHT	D4	Light D4	0.747
2	13229	2 12PM-2PM	LIGHT	D4	WT	Light D4	0.058	1.861	2_LIGHT_D4_WT	LIGHT	D4	Light D4	0.748
2	13259	2 12PM-2PM	LIGHT	D4	WT	Light D4	0.026	2.53	2_LIGHT_D4_WT	LIGHT	D4	Light D4	0.75
2	13289	2 12PM-2PM	LIGHT	D4	WT	Light D4	0	1.95	2_LIGHT_D4_WT	LIGHT	D4	Light D4	0.752
2	13319	2 12PM-2PM	LIGHT	D4	WT	Light D4	0	1.181	2_LIGHT_D4_WT	LIGHT	D4	Light D4	0.753
2	13349	2 12PM-2PM	LIGHT	D4	WT	Light D4	0	1.549	2_LIGHT_D4_WT	LIGHT	D4	Light D4	0.755
2	13379	2 12PM-2PM	LIGHT	D4	WT	Light D4	0	1.543	2_LIGHT_D4_WT	LIGHT	D4	Light D4	0.756
2	13409	2 12PM-2PM	LIGHT	D4	WT	Light D4	0.004	1.856	2_LIGHT_D4_WT	LIGHT	D4	Light D4	0.757
2	13439	2 12PM-2PM	LIGHT	D4	WT	Light D4	0.074	2.453	2_LIGHT_D4_WT	LIGHT	D4	Light D4	0.758
2	13469	2 12PM-2PM	LIGHT	D4	WT	Light D4	0.005	2.535	2_LIGHT_D4_WT	LIGHT	D4	Light D4	0.759
2	13499	2 12PM-2PM	LIGHT	D4	WT	Light D4	0.052	2.286	2_LIGHT_D4_WT	LIGHT	D4	Light D4	0.76
2	13529	2 12PM-2PM	LIGHT	D4	WT	Light D4	0.099	2.251	2_LIGHT_D4_WT	LIGHT	D4	Light D4	0.761
2	13559	2 12PM-2PM	LIGHT	D4	WT	Light D4	0.034	2.496	2_LIGHT_D4_WT	LIGHT	D4	Light D4	0.762
2	13589	2 12PM-2PM	LIGHT	D4	WT	Light D4	0	1.278	2_LIGHT_D4_WT	LIGHT	D4	Light D4	0.763
2	13619	2 12PM-2PM	LIGHT	D4	WT	Light D4	0	0.178	2_LIGHT_D4_WT	LIGHT	D4	Light D4	0.763
2	13649	2 12PM-2PM	LIGHT	D4	WT	Light D4	0	0.826	2_LIGHT_D4_WT	LIGHT	D4	Light D4	0.764
2	13679	2 12PM-2PM	LIGHT	D4	WT	Light D4	0.095	1.872	2_LIGHT_D4_WT	LIGHT	D4	Light D4	0.764
2	13709	2 12PM-2PM	LIGHT	D4	WT	Light D4	0.061	1.763	2_LIGHT_D4_WT	LIGHT	D4	Light D4	0.764
2	13739	2 12PM-2PM	LIGHT	D4	WT	Light D4	0.005	1.698	2_LIGHT_D4_WT	LIGHT	D4	Light D4	0.765
2	13769	2 12PM-2PM	LIGHT	D4	WT	Light D4	0.051	1.401	2_LIGHT_D4_WT	LIGHT	D4	Light D4	0.765
2	13799	2 12PM-2PM	LIGHT	D4	WT	Light D4	0.034	1.356	2_LIGHT_D4_WT	LIGHT	D4	Light D4	0.765
2	13829	2 12PM-2PM	LIGHT	D4	WT	Light D4	0	2.009	2_LIGHT_D4_WT	LIGHT	D4	Light D4	0.765
2	13859	2 12PM-2PM	LIGHT	D4	WT	Light D4	0	1.564	2_LIGHT_D4_WT	LIGHT	D4	Light D4	0.765
2	13889	2 12PM-2PM	LIGHT	D4	WT	Light D4	0.005	1.78	2_LIGHT_D4_WT	LIGHT	D4	Light D4	0.765
2	13919	2 12PM-2PM	LIGHT	D4	WT	Light D4	0.026	2.541	2_LIGHT_D4_WT	LIGHT	D4	Light D4	0.764
2	13949	2 12PM-2PM	LIGHT	D4	WT	Light D4	0.067	3.52	2_LIGHT_D4_WT	LIGHT	D4	Light D4	0.764
2	13979	2 12PM-2PM	LIGHT	D4	WT	Light D4	0.103	2.361	2_LIGHT_D4_WT	LIGHT	D4	Light D4	0.764
2	14009	2 12PM-2PM	LIGHT	D4	WT	Light D4	0	1.179	2_LIGHT_D4_WT	LIGHT	D4	Light D4	0.763
2	14039	2 12PM-2PM	LIGHT	D4	WT	Light D4	0.083	1.803	2_LIGHT_D4_WT	LIGHT	D4	Light D4	0.763
2	14069	2 12PM-2PM	LIGHT	D4	WT	Light D4	0.094	1.085	2_LIGHT_D4_WT	LIGHT	D4	Light D4	0.762
2	14099	2 12PM-2PM	LIGHT	D4	WT	Light D4	0	1.016	2_LIGHT_D4_WT	LIGHT	D4	Light D4	0.761
2	14129	2 12PM-2PM	LIGHT	D4	WT	Light D4	0.013	1.272	2_LIGHT_D4_WT	LIGHT	D4	Light D4	0.761
2	14159	2 12PM-2PM	LIGHT	D4	WT	Light D4	0	0.85	2_LIGHT_D4_WT	LIGHT	D4	Light D4	0.76
2	14189	2 12PM-2PM	LIGHT	D4	WT	Light D4	0.005	1.13	2_LIGHT_D4_WT	LIGHT	D4	Light D4	0.759
2	14219	2 12PM-2PM	LIGHT	D4	WT	Light D4	0.064	1.478	2_LIGHT_D4_WT	LIGHT	D4	Light D4	0.758
2	14249	2 12PM-2PM	LIGHT	D4	WT	Light D4	0	1.159	2_LIGHT_D4_WT	LIGHT	D4	Light D4	0.757
2	14279	2 12PM-2PM	LIGHT	D4	WT	Light D4	0.068	1.289	2_LIGHT_D4_WT	LIGHT	D4	Light D4	0.756
2	14309	2 12PM-2PM	LIGHT	D4	WT	Light D4	0	1.012	2_LIGHT_D4_WT	LIGHT	D4	Light D4	0.755
2	14339	2 12PM-2PM	LIGHT	D4	WT	Light D4	0	0.717	2_LIGHT_D4_WT	LIGHT	D4	Light D4	0.753
2	14369	2 12PM-2PM	LIGHT	D4	WT	Light D4	0.081	2.027	2_LIGHT_D4_WT	LIGHT	D4	Light D4	0.752
2	14399	3 2PM-4PM	LIGHT	D4	WT	Light D4	0.06	3.597	2_LIGHT_D4_WT	LIGHT	D4	Light D4	0.751
2	14429	3 2PM-4PM	LIGHT	D4	WT	Light D4	0	2.744	2_LIGHT_D4_WT	LIGHT	D4	Light D4	0.749
2	14459	3 2PM-4PM	LIGHT	D4	WT	Light D4	0	1.026	2_LIGHT_D4_WT	LIGHT	D4	Light D4	0.748
2	14489	3 2PM-4PM	LIGHT	D4	WT	Light D4	0	0.702	2_LIGHT_D4_WT	LIGHT	D4	Light D4	0.746
2	14519	3 2PM-4PM	LIGHT	D4	WT	Light D4	0.004	0.797	2_LIGHT_D4_WT	LIGHT	D4	Light D4	0.745
2	14549	3 2PM-4PM	LIGHT	D4	WT	Light D4	0.014	1.665	2_LIGHT_D4_WT	LIGHT	D4	Light D4	0.743
2	14579	3 2PM-4PM	LIGHT	D4	WT	Light D4	0.061	1.91	2_LIGHT_D4_WT	LIGHT	D4	Light D4	0.742
2	14609	3 2PM-4PM	LIGHT	D4	WT	Light D4	0	0.755	2_LIGHT_D4_WT	LIGHT	D4	Light D4	0.74
2	14639	3 2PM-4PM	LIGHT	D4	WT	Light D4	0.009	1.096	2_LIGHT_D4_WT	LIGHT	D4	Light D4	0.738
2	14669	3 2PM-4PM	LIGHT	D4	WT	Light D4	0.092	2.628	2_LIGHT_D4_WT	LIGHT	D4	Light D4	0.736
2	14699	3 2PM-4PM	LIGHT	D4	WT	Light D4	0.072	2.664	2_LIGHT_D4_WT	LIGHT	D4	Light D4	0.734
2	14729	3 2PM-4PM	LIGHT	D4	WT	Light D4	0	1.295	2_LIGHT_D4_WT	LIGHT	D4	Light D4	0.733
2	14759	3 2PM-4PM	LIGHT	D4	WT	Light D4	0.005	0.979	2_LIGHT_D4_WT	LIGHT	D4	Light D4	0.731
2	14789	3 2PM-4PM	LIGHT	D4	WT	Light D4	0	2.085	2_LIGHT_D4_WT	LIGHT	D4	Light D4	0.729
2	14819	3 2PM-4PM	LIGHT	D4	WT	Light D4	0.078	3.065	2_LIGHT_D4_WT	LIGHT	D4	Light D4	0.727
2	14849	3 2PM-4PM	LIGHT	D4	WT	Light D4	0.069	3.532	2_LIGHT_D4_WT	LIGHT	D4	Light D4	0.725
2	14879	3 2PM-4PM	LIGHT	D4	WT	Light D4	0.094	3.468	2_LIGHT_D4_WT	LIGHT	D4	Light D4	0.723
2	14909	3 2PM-4PM	LIGHT	D4	WT	Light D4	0.054	2.022	2_LIGHT_D4_WT	LIGHT	D4	Light D4	0.72
2	14939	3 2PM-4PM	LIGHT	D4	WT	Light D4	0.027	1.902	2_LIGHT_D4_WT	LIGHT	D4	Light D4	0.718
2	14969	3 2PM-4PM	LIGHT	D4	WT	Light D4	0.054	2.664	2_LIGHT_D4_WT	LIGHT	D4	Light D4	0.716
2	14999	3 2PM-4PM	LIGHT	D4	WT	Light D4	0.019	1.669	2_LIGHT_D4_WT	LIGHT	D4	Light D4	0.714
2	15029	3 2PM-4PM	LIGHT	D4	WT	Light D4	0	1.046	2_LIGHT_D4_WT	LIGHT	D4	Light D4	0.712
2	15059	3 2PM-4PM	LIGHT	D4	WT	Light D4	0	1.121	2_LIGHT_D4_WT	LIGHT	D4	Light D4	0.709
2	15089	3 2PM-4PM	LIGHT	D4	WT	Light D4	0	0.99	2_LIGHT_D4_WT	LIGHT	D4	Light D4	0.707
2	15119	3 2PM-4PM	LIGHT	D4	WT	Light D4	0	0.463	2_LIGHT_D4_WT	LIGHT	D4	Light D4	0.705
2	15149	3 2PM-4PM	LIGHT	D4	WT	Light D4	0.007	0.112	2_LIGHT_D4_WT	LIGHT	D4	Light D4	0.703
2	15179	3 2PM-4PM	LIGHT	D4	WT	Light D4	0	0.103	2_LIGHT_D4_WT	LIGHT	D4	Light D4	0.7
2	15209	3 2PM-4PM	LIGHT	D4	WT	Light D4	0	0.209	2_LIGHT_D4_WT	LIGHT	D4	Light D4	0.698
2	15239	3 2PM-4PM	LIGHT	D4	WT	Light D4	0	0.175	2_LIGHT_D4_WT	LIGHT	D4	Light D4	0.696
2	15269	3 2PM-4PM	LIGHT	D4	WT	Light D4	0	0.069	2_LIGHT_D4_WT	LIGHT	D4	Light D4	0.693
2	15299	3 2PM-4PM	LIGHT	D4	WT	Light D4	0	0.123	2_LIGHT_D4_WT	LIGHT	D4	Light D4	0.691
2	15329	3 2PM-4PM	LIGHT	D4	WT	Light D4	0	0.153	2_LIGHT_D4_WT	LIGHT	D4	Light D4	0.689
2	15359	3 2PM-4PM	LIGHT	D4	WT	Light D4	0	0.221	2_LIGHT_D4_WT	LIGHT	D4	Light D4	0.686
2	15389	3 2PM-4PM	LIGHT	D4	WT	Light D4	0.01	0.244	2_LIGHT_D4_WT	LIGHT	D4	Light D4	0.684
2	15419	3 2PM-4PM	LIGHT	D4	WT	Light D4	0.004	0.17	2_LIGHT_D4_WT	LIGHT	D4	Light D4	0.682
2	15449	3 2PM-4PM	LIGHT	D4	WT	Light D4	0.004	0.118	2_LIGHT_D4_WT	LIGHT	D4	Light D4	0.679
2	15479	3 2PM-4PM	LIGHT	D4	WT	Light D4	0	0.262	2_LIGHT_D4_WT	LIGHT	D4	Light D4	0.677
2	15509	3 2PM-4PM	LIGHT	D4	WT	Light D4	0	0.316	2_LIGHT_D4_WT	LIGHT	D4	Light D4	0.675
2	15539	3 2PM-4PM	LIGHT	D4	WT	Light D4	0.003	0.229	2_LIGHT_D4_WT	LIGHT	D4	Light D4	0.672
2	15569	3 2PM-4PM	LIGHT	D4	WT	Light D4	0.005	0.245	2_LIGHT_D4_WT	LIGHT	D4	Light D4	0.67
2	15599	3 2PM-4PM	LIGHT	D4	WT	Light D4	0.017	0.571	2_LIGHT_D4_WT	LIGHT	D4	Light D4	0.668
2	15629	3 2PM-4PM	LIGHT	D4	WT	Light D4	0	0.54	2_LIGHT_D4_WT	LIGHT	D4	Light D4	0.666
2	15659	3 2PM-4PM	LIGHT	D4	WT	Light D4	0	0.396	2_LIGHT_D4_WT	LIGHT	D4	Light D4	0.663
2	15689	3 2PM-4PM	LIGHT	D4	WT	Light D4	0.006	0.61	2_LIGHT_D4_WT	LIGHT	D4	Light D4	0.661
2	15719	3 2PM-4PM	LIGHT	D4	WT	Light D4	0	0.415	2_LIGHT_D4_WT	LIGHT	D4	Light D4	0.659
2	15749	3 2PM-4PM	LIGHT	D4	WT	Light D4	0	0.28	2_LIGHT_D4_WT	LIGHT	D4	Light D4	0.657
2	15779	3 2PM-4PM	LIGHT	D4	WT	Light D4	0	0.735	2_LIGHT_D4_WT	LIGHT	D4	Light D4	0.654
2	15809	3 2PM-4PM	LIGHT	D4	WT	Light D4	0.054	1.202	2_LIGHT_D4_WT	LIGHT	D4	Light D4	0.652
2	15839	3 2PM-4PM	LIGHT	D4	WT	Light D4	0	1.272	2_LIGHT_D4_WT	LIGHT	D4	Light D4	0.65
2	15869	3 2PM-4PM	LIGHT	D4	WT	Light D4	0.012	0.882	2_LIGHT_D4_WT	LIGHT	D4	Light D4	0.648
2	15899	3 2PM-4PM	LIGHT	D4	WT	Light D4	0	1.69	2_LIGHT_D4_WT	LIGHT	D4	Light D4	0.646
2	15929	3 2PM-4PM	LIGHT	D4	WT	Light D4	0.052	2.586	2_LIGHT_D4_WT	LIGHT	D4	Light D4	0.643
2	15959	3 2PM-4PM	LIGHT	D4	WT	Light D4	0.019	2.482	2_LIGHT_D4_WT	LIGHT	D4	Light D4	0.641
2	15989	3 2PM-4PM	LIGHT	D4	WT	Light D4	0.017	1.913	2_LIGHT_D4_WT	LIGHT	D4	Light D4	0.639
2	16019	3 2PM-4PM	LIGHT	D4	WT	Light D4	0	2.269	2_LIGHT_D4_WT	LIGHT	D4	Light D4	0.637
2	16049	3 2PM-4PM	LIGHT	D4	WT	Light D4	0.094	2.588	2_LIGHT_D4_WT	LIGHT	D4	Light D4	0.635
2	16079	3 2PM-4PM	LIGHT	D4	WT	Light D4	0.076	2.011	2_LIGHT_D4_WT	LIGHT	D4	Light D4	0.633
2	16109	3 2PM-4PM	LIGHT	D4	WT	Light D4	0.015	2.564	2_LIGHT_D4_WT	LIGHT	D4	Light D4	0.63
2	16139	3 2PM-4PM	LIGHT	D4	WT	Light D4	0.088	3.56	2_LIGHT_D4_WT	LIGHT	D4	Light D4	0.628
2	16169	3 2PM-4PM	LIGHT	D4	WT	Light D4	0.081	3.532	2_LIGHT_D4_WT	LIGHT	D4	Light D4	0.626
2	16199	3 2PM-4PM	LIGHT	D4	WT	Light D4	0	2.087	2_LIGHT_D4_WT	LIGHT	D4	Light D4	0.624
2	16229	3 2PM-4PM	LIGHT	D4	WT	Light D4	0	1.477	2_LIGHT_D4_WT	LIGHT	D4	Light D4	0.622
2	16259	3 2PM-4PM	LIGHT	D4	WT	Light D4	0.035	2.432	2_LIGHT_D4_WT	LIGHT	D4	Light D4	0.62
2	16289	3 2PM-4PM	LIGHT	D4	WT	Light D4	0.047	2.016	2_LIGHT_D4_WT	LIGHT	D4	Light D4	0.618
2	16319	3 2PM-4PM	LIGHT	D4	WT	Light D4	0	0.904	2_LIGHT_D4_WT	LIGHT	D4	Light D4	0.615
2	16349	3 2PM-4PM	LIGHT	D4	WT	Light D4	0	1.718	2_LIGHT_D4_WT	LIGHT	D4	Light D4	0.613
2	16379	3 2PM-4PM	LIGHT	D4	WT	Light D4	0.073	2.035	2_LIGHT_D4_WT	LIGHT	D4	Light D4	0.611
2	16409	3 2PM-4PM	LIGHT	D4	WT	Light D4	0.021	2.063	2_LIGHT_D4_WT	LIGHT	D4	Light D4	0.609
2	16439	3 2PM-4PM	LIGHT	D4	WT	Light D4	0.06	2.594	2_LIGHT_D4_WT	LIGHT	D4	Light D4	0.607
2	16469	3 2PM-4PM	LIGHT	D4	WT	Light D4	0	2.993	2_LIGHT_D4_WT	LIGHT	D4	Light D4	0.605
2	16499	3 2PM-4PM	LIGHT	D4	WT	Light D4	0.09	1.892	2_LIGHT_D4_WT	LIGHT	D4	Light D4	0.603
2	16529	3 2PM-4PM	LIGHT	D4	WT	Light D4	0.006	1.274	2_LIGHT_D4_WT	LIGHT	D4	Light D4	0.6
2	16559	3 2PM-4PM	LIGHT	D4	WT	Light D4	0.069	1.87	2_LIGHT_D4_WT	LIGHT	D4	Light D4	0.598
2	16589	3 2PM-4PM	LIGHT	D4	WT	Light D4	0.052	1.754	2_LIGHT_D4_WT	LIGHT	D4	Light D4	0.596
2	16619	3 2PM-4PM	LIGHT	D4	WT	Light D4	0.04	1.814	2_LIGHT_D4_WT	LIGHT	D4	Light D4	0.594
2	16649	3 2PM-4PM	LIGHT	D4	WT	Light D4	0.042	2.024	2_LIGHT_D4_WT	LIGHT	D4	Light D4	0.592
2	16679	3 2PM-4PM	LIGHT	D4	WT	Light D4	0.021	1.329	2_LIGHT_D4_WT	LIGHT	D4	Light D4	0.59
[truncated: 19,576 more rows]
