# Supplementary material for: Key HPI axis receptors facilitate light adaptive behavior in larval zebrafish
Source: Sci Rep. 2024 Apr 2;14:7759. doi: 10.1038/s41598-024-57707-6 (PMC10987622; doi:10.1038/s41598-024-57707-6)
Supplement: Supplementary file 1 — Supplementary Information. [file 41598_2024_57707_MOESM1_ESM.zip › Supp_Tables_SciRpts/SuppTableS70_repeatAssays_proportion_light.csv]

Supplementary Table S70. Summary proportions (%) of locomotor response of all lineage fish
in all dark-light repeat assays for the light photo period. The proportion of time where the
larvae of a condition moved significantly more than those in the other condition in pairwise
comparison. Proportion is computed for all light photo periods.
Columns: gene (fish lineage. i.e.	nr3c1.e5)	schedule (dark-light repeat conditions)	base.tx
(time window: all light periods)	contrast (comparison group)	sig1 (group 1)	prop1
(significant proportions (%) of group 1)	sig2 (group 2)	prop2 (significant proportions (%) of group 2)
gene	schedule	base.tx	contrast	sig1	prop1	sig2	prop2
mc2r	4x[7.5_2min]	Light	HT:HM	HT	5.62	HM	0
mc2r	4x[7.5_2min]	Light	WT:HM	WT	12.65	HM	0
mc2r	4x[7.5_2min]	Light	WT:HT	WT	1.81	HT	0
mc2r	4x[7.5_4min]	Light	HT:HM	HT	11.18	HM	0
mc2r	4x[7.5_4min]	Light	WT:HM	WT	12.7	HM	0
mc2r	4x[7.5_4min]	Light	WT:HT	WT	0.81	HT	0
mc2r	4x[7.5_7.5min]	Light	HT:HM	HT	0	HM	0
mc2r	4x[7.5_7.5min]	Light	WT:HM	WT	0	HM	0
mc2r	4x[7.5_7.5min]	Light	WT:HT	WT	0	HT	0
nr3c1.e5	4x[7.5_2min]	Light	HT:HM	HT	34.05	HM	0
nr3c1.e5	4x[7.5_2min]	Light	WT:HM	WT	54.31	HM	0
nr3c1.e5	4x[7.5_2min]	Light	WT:HT	WT	0	HT	0
nr3c1.e5	4x[7.5_4min]	Light	HT:HM	HT	12.59	HM	0
nr3c1.e5	4x[7.5_4min]	Light	WT:HM	WT	45.29	HM	0
nr3c1.e5	4x[7.5_4min]	Light	WT:HT	WT	1.27	HT	0
nr3c1.e5	4x[7.5_6min]	Light	HT:HM	HT	11.15	HM	0
nr3c1.e5	4x[7.5_6min]	Light	WT:HM	WT	10.51	HM	0
nr3c1.e5	4x[7.5_6min]	Light	WT:HT	WT	0	HT	0
nr3c1.e5	4x[7.5_7.5min]	Light	HT:HM	HT	2.99	HM	0
nr3c1.e5	4x[7.5_7.5min]	Light	WT:HM	WT	30.77	HM	0
nr3c1.e5	4x[7.5_7.5min]	Light	WT:HT	WT	15.15	HT	0
nr3c1.e2	4x[7.5_4min]	Light	HT:HM	HT	19.29	HM	0
nr3c1.e2	4x[7.5_4min]	Light	WT:HM	WT	39	HM	0
nr3c1.e2	4x[7.5_4min]	Light	WT:HT	WT	0.73	HT	0
nr3c1.e2	4x[7.5_6min]	Light	HT:HM	HT	0.78	HM	0
nr3c1.e2	4x[7.5_6min]	Light	WT:HM	WT	0	HM	0
nr3c1.e2	4x[7.5_6min]	Light	WT:HT	WT	0	HT	0
nr3c1.e2	4x[7.5_7.5min]	Light	HT:HM	HT	1.02	HM	0
nr3c1.e2	4x[7.5_7.5min]	Light	WT:HM	WT	0	HM	0
nr3c1.e2	4x[7.5_7.5min]	Light	WT:HT	WT	0	HT	0
dim_nr3c1.e5	1min	Light	HT:HM	HT	0	HM	0
dim_nr3c1.e5	1min	Light	WT:HM	WT	0	HM	0
dim_nr3c1.e5	1min	Light	WT:HT	WT	0	HT	0
dim_nr3c1.e5	4x[7.5_2min]	Light	HT:HM	HT	2.53	HM	0
dim_nr3c1.e5	4x[7.5_2min]	Light	WT:HM	WT	3.89	HM	0
dim_nr3c1.e5	4x[7.5_2min]	Light	WT:HT	WT	0	HT	0
dim_nr3c1.e5	4x[7.5_4min]	Light	HT:HM	HT	0.19	HM	0
dim_nr3c1.e5	4x[7.5_4min]	Light	WT:HM	WT	0	HM	2.19
dim_nr3c1.e5	4x[7.5_4min]	Light	WT:HT	WT	0	HT	2.38
dim_nr3c1.e5	4x[7.5_7.5min]	Light	HT:HM	HT	1.5	HM	0
dim_nr3c1.e5	4x[7.5_7.5min]	Light	WT:HM	WT	2.12	HM	0
dim_nr3c1.e5	4x[7.5_7.5min]	Light	WT:HT	WT	0.28	HT	0
nr3c2	4x[7.5_2min]	Light	HT:HM	HT	9.09	HM	0
nr3c2	4x[7.5_2min]	Light	WT:HM	WT	12.77	HM	0
nr3c2	4x[7.5_2min]	Light	WT:HT	WT	0	HT	0
nr3c2	4x[7.5_4min]	Light	HT:HM	HT	5.24	HM	0.51
nr3c2	4x[7.5_4min]	Light	WT:HM	WT	1.85	HM	2.77
nr3c2	4x[7.5_4min]	Light	WT:HT	WT	0	HT	0.72
nr3c2	4x[7.5_7.5min]	Light	HT:HM	HT	0	HM	0
nr3c2	4x[7.5_7.5min]	Light	WT:HM	WT	0	HM	0
nr3c2	4x[7.5_7.5min]	Light	WT:HT	WT	0	HT	0
