# Supplementary material for: Key HPI axis receptors facilitate light adaptive behavior in larval zebrafish
Source: Sci Rep. 2024 Apr 2;14:7759. doi: 10.1038/s41598-024-57707-6 (PMC10987622; doi:10.1038/s41598-024-57707-6)
Supplement: Supplementary file 1 — Supplementary Information. [file 41598_2024_57707_MOESM1_ESM.zip › Supp_Tables_SciRpts/SuppTableS23_nr3c1.e5_4x[7.5_6min]_predict.csv]

Supplementary Table S23. Locomotor response of nr3c1 ex5 lineage larvae of 4x[7.5 dark + 6-min light] assay:
Raw data and predicted values by a generalized additive model.
Columns: assay (each assay)	Time (time point when data were recorded in seconds)
base.tx (photo period)	tx.a (extra treatment condtion. not relevant)	tx.b (extra treatment condtion.
not relevant)	geno (genotype: wildtype	heterozygous	or homozygous)	xvar (tx.a	tx.b	and geno combined)
moved (raw movement data)	rsums (rolling sums of raw movement for 1-min window)
anid (assay	tx.a	tx.b	and geno combined	an id for each assay)	xvarF (tx.a	tx.b	and geno combined)
prd (GAM predicted value for the given second)
assay	Time	base.tx	tx.a	tx.b	geno	xvar	moved	rsums	anid	xvarF	prd
1	-501	1 Baseline Dark	V	V	HM	V_V_HM	0	1.144	1_V_V_HM	V_V_HM	0.456013100929968
1	-500	1 Baseline Dark	V	V	HM	V_V_HM	0	1.28	1_V_V_HM	V_V_HM	0.461106504053178
1	-499	1 Baseline Dark	V	V	HM	V_V_HM	0	1.341	1_V_V_HM	V_V_HM	0.466199906921974
1	-498	1 Baseline Dark	V	V	HM	V_V_HM	0	1.434	1_V_V_HM	V_V_HM	0.471293309370005
1	-497	1 Baseline Dark	V	V	HM	V_V_HM	0	1.526	1_V_V_HM	V_V_HM	0.476386712801624
1	-496	1 Baseline Dark	V	V	HM	V_V_HM	0	1.545	1_V_V_HM	V_V_HM	0.48148011536535
1	-495	1 Baseline Dark	V	V	HM	V_V_HM	0	1.545	1_V_V_HM	V_V_HM	0.486573518350643
1	-494	1 Baseline Dark	V	V	HM	V_V_HM	0	1.545	1_V_V_HM	V_V_HM	0.491666937980786
1	-493	1 Baseline Dark	V	V	HM	V_V_HM	0	1.545	1_V_V_HM	V_V_HM	0.496760459817435
1	-492	1 Baseline Dark	V	V	HM	V_V_HM	0	1.545	1_V_V_HM	V_V_HM	0.501854193031463
1	-491	1 Baseline Dark	V	V	HM	V_V_HM	0	1.545	1_V_V_HM	V_V_HM	0.506948282949302
1	-490	1 Baseline Dark	V	V	HM	V_V_HM	0	1.545	1_V_V_HM	V_V_HM	0.512042882738554
1	-489	1 Baseline Dark	V	V	HM	V_V_HM	0	1.712	1_V_V_HM	V_V_HM	0.517138147798672
1	-488	1 Baseline Dark	V	V	HM	V_V_HM	0	1.835	1_V_V_HM	V_V_HM	0.522234224478118
1	-487	1 Baseline Dark	V	V	HM	V_V_HM	0	1.835	1_V_V_HM	V_V_HM	0.527331217642798
1	-486	1 Baseline Dark	V	V	HM	V_V_HM	0	1.835	1_V_V_HM	V_V_HM	0.532429160093683
1	-485	1 Baseline Dark	V	V	HM	V_V_HM	0	1.835	1_V_V_HM	V_V_HM	0.537527990946682
1	-484	1 Baseline Dark	V	V	HM	V_V_HM	0	1.835	1_V_V_HM	V_V_HM	0.542627530913783
1	-483	1 Baseline Dark	V	V	HM	V_V_HM	0	1.876	1_V_V_HM	V_V_HM	0.547727488170014
1	-482	1 Baseline Dark	V	V	HM	V_V_HM	0	1.876	1_V_V_HM	V_V_HM	0.552827516669396
1	-481	1 Baseline Dark	V	V	HM	V_V_HM	0	1.876	1_V_V_HM	V_V_HM	0.557927148087531
1	-480	1 Baseline Dark	V	V	HM	V_V_HM	0.175	1.876	1_V_V_HM	V_V_HM	0.563025883685158
1	-479	1 Baseline Dark	V	V	HM	V_V_HM	0.13	1.876	1_V_V_HM	V_V_HM	0.568123185168005
1	-478	1 Baseline Dark	V	V	HM	V_V_HM	0.126	1.876	1_V_V_HM	V_V_HM	0.573218310296129
1	-477	1 Baseline Dark	V	V	HM	V_V_HM	0.196	2.058	1_V_V_HM	V_V_HM	0.578310305270648
1	-476	1 Baseline Dark	V	V	HM	V_V_HM	0.141	2.058	1_V_V_HM	V_V_HM	0.583398173568377
1	-475	1 Baseline Dark	V	V	HM	V_V_HM	0.099	2.058	1_V_V_HM	V_V_HM	0.588480918243431
1	-474	1 Baseline Dark	V	V	HM	V_V_HM	0	2.058	1_V_V_HM	V_V_HM	0.593557490792355
1	-473	1 Baseline Dark	V	V	HM	V_V_HM	0.017	2.058	1_V_V_HM	V_V_HM	0.598626635014894
1	-472	1 Baseline Dark	V	V	HM	V_V_HM	0.141	2.058	1_V_V_HM	V_V_HM	0.603686987451004
1	-471	1 Baseline Dark	V	V	HM	V_V_HM	0.119	2.058	1_V_V_HM	V_V_HM	0.608736965507837
1	-470	1 Baseline Dark	V	V	HM	V_V_HM	0.136	2.058	1_V_V_HM	V_V_HM	0.613774932108568
1	-469	1 Baseline Dark	V	V	HM	V_V_HM	0.061	2.058	1_V_V_HM	V_V_HM	0.61879924976069
1	-468	1 Baseline Dark	V	V	HM	V_V_HM	0.093	2.152	1_V_V_HM	V_V_HM	0.623808280869646
1	-467	1 Baseline Dark	V	V	HM	V_V_HM	0.092	2.152	1_V_V_HM	V_V_HM	0.628800331282407
1	-466	1 Baseline Dark	V	V	HM	V_V_HM	0.019	2.152	1_V_V_HM	V_V_HM	0.633773476790495
1	-465	1 Baseline Dark	V	V	HM	V_V_HM	0	2.152	1_V_V_HM	V_V_HM	0.638725682568339
1	-464	1 Baseline Dark	V	V	HM	V_V_HM	0	2.152	1_V_V_HM	V_V_HM	0.64365463549904
1	-463	1 Baseline Dark	V	V	HM	V_V_HM	0	2.152	1_V_V_HM	V_V_HM	0.648557747682764
1	-462	1 Baseline Dark	V	V	HM	V_V_HM	0	2.152	1_V_V_HM	V_V_HM	0.653432325466027
1	-461	1 Baseline Dark	V	V	HM	V_V_HM	0	2.152	1_V_V_HM	V_V_HM	0.658275421472469
1	-460	1 Baseline Dark	V	V	HM	V_V_HM	0	2.152	1_V_V_HM	V_V_HM	0.663083795332744
1	-459	1 Baseline Dark	V	V	HM	V_V_HM	0.167	2.152	1_V_V_HM	V_V_HM	0.667853968445903
1	-458	1 Baseline Dark	V	V	HM	V_V_HM	0.123	2.152	1_V_V_HM	V_V_HM	0.672582417757198
1	-457	1 Baseline Dark	V	V	HM	V_V_HM	0	2.152	1_V_V_HM	V_V_HM	0.677265581403335
1	-456	1 Baseline Dark	V	V	HM	V_V_HM	0	2.152	1_V_V_HM	V_V_HM	0.681899716631298
1	-455	1 Baseline Dark	V	V	HM	V_V_HM	0	2.152	1_V_V_HM	V_V_HM	0.686480876400501
1	-454	1 Baseline Dark	V	V	HM	V_V_HM	0	2.152	1_V_V_HM	V_V_HM	0.691004962875794
1	-453	1 Baseline Dark	V	V	HM	V_V_HM	0.041	2.152	1_V_V_HM	V_V_HM	0.695467826532512
1	-452	1 Baseline Dark	V	V	HM	V_V_HM	0	2.152	1_V_V_HM	V_V_HM	0.699865233244128
1	-451	1 Baseline Dark	V	V	HM	V_V_HM	0	2.152	1_V_V_HM	V_V_HM	0.704192927679939
1	-450	1 Baseline Dark	V	V	HM	V_V_HM	0	1.977	1_V_V_HM	V_V_HM	0.708446646833246
1	-449	1 Baseline Dark	V	V	HM	V_V_HM	0	1.847	1_V_V_HM	V_V_HM	0.71262210189367
1	-448	1 Baseline Dark	V	V	HM	V_V_HM	0	1.721	1_V_V_HM	V_V_HM	0.716714998025053
1	-447	1 Baseline Dark	V	V	HM	V_V_HM	0.182	1.525	1_V_V_HM	V_V_HM	0.720721064220679
1	-446	1 Baseline Dark	V	V	HM	V_V_HM	0	1.384	1_V_V_HM	V_V_HM	0.724636080037606
1	-445	1 Baseline Dark	V	V	HM	V_V_HM	0	1.285	1_V_V_HM	V_V_HM	0.728455909457879
1	-444	1 Baseline Dark	V	V	HM	V_V_HM	0	1.285	1_V_V_HM	V_V_HM	0.732176507751623
1	-443	1 Baseline Dark	V	V	HM	V_V_HM	0	1.268	1_V_V_HM	V_V_HM	0.735793879673962
1	-442	1 Baseline Dark	V	V	HM	V_V_HM	0	1.127	1_V_V_HM	V_V_HM	0.739304150475685
1	-441	1 Baseline Dark	V	V	HM	V_V_HM	0	1.008	1_V_V_HM	V_V_HM	0.742703477338567
1	-440	1 Baseline Dark	V	V	HM	V_V_HM	0	0.872	1_V_V_HM	V_V_HM	0.745988061071375
1	-439	1 Baseline Dark	V	V	HM	V_V_HM	0	0.811	1_V_V_HM	V_V_HM	0.749154290599563
1	-438	1 Baseline Dark	V	V	HM	V_V_HM	0.094	0.718	1_V_V_HM	V_V_HM	0.752198598953652
1	-437	1 Baseline Dark	V	V	HM	V_V_HM	0	0.626	1_V_V_HM	V_V_HM	0.755117482640273
1	-436	1 Baseline Dark	V	V	HM	V_V_HM	0	0.607	1_V_V_HM	V_V_HM	0.757907685101171
1	-435	1 Baseline Dark	V	V	HM	V_V_HM	0	0.607	1_V_V_HM	V_V_HM	0.760566081366276
1	-434	1 Baseline Dark	V	V	HM	V_V_HM	0	0.607	1_V_V_HM	V_V_HM	0.763089833695233
1	-433	1 Baseline Dark	V	V	HM	V_V_HM	0	0.607	1_V_V_HM	V_V_HM	0.765476255703336
1	-432	1 Baseline Dark	V	V	HM	V_V_HM	0	0.607	1_V_V_HM	V_V_HM	0.767723066277402
1	-431	1 Baseline Dark	V	V	HM	V_V_HM	0	0.607	1_V_V_HM	V_V_HM	0.769828402543395
1	-430	1 Baseline Dark	V	V	HM	V_V_HM	0	0.607	1_V_V_HM	V_V_HM	0.771790486069826
1	-429	1 Baseline Dark	V	V	HM	V_V_HM	0	0.44	1_V_V_HM	V_V_HM	0.773607634951713
1	-428	1 Baseline Dark	V	V	HM	V_V_HM	0	0.575	1_V_V_HM	V_V_HM	0.775278548863823
1	-427	1 Baseline Dark	V	V	HM	V_V_HM	0	0.575	1_V_V_HM	V_V_HM	0.776802021792241
1	-426	1 Baseline Dark	V	V	HM	V_V_HM	0	0.599	1_V_V_HM	V_V_HM	0.778176955385964
1	-425	1 Baseline Dark	V	V	HM	V_V_HM	0	0.599	1_V_V_HM	V_V_HM	0.779402665342898
1	-424	1 Baseline Dark	V	V	HM	V_V_HM	0	0.599	1_V_V_HM	V_V_HM	0.78047857413455
1	-423	1 Baseline Dark	V	V	HM	V_V_HM	0	0.558	1_V_V_HM	V_V_HM	0.781404103675212
1	-422	1 Baseline Dark	V	V	HM	V_V_HM	0	0.591	1_V_V_HM	V_V_HM	0.78217867587091
1	-421	1 Baseline Dark	V	V	HM	V_V_HM	0	0.591	1_V_V_HM	V_V_HM	0.782801711117818
1	-420	1 Baseline Dark	V	V	HM	V_V_HM	0	0.591	1_V_V_HM	V_V_HM	0.783272747598014
1	-419	1 Baseline Dark	V	V	HM	V_V_HM	0	0.591	1_V_V_HM	V_V_HM	0.783591891303097
1	-418	1 Baseline Dark	V	V	HM	V_V_HM	0	0.591	1_V_V_HM	V_V_HM	0.783759941486418
1	-417	1 Baseline Dark	V	V	HM	V_V_HM	0	0.409	1_V_V_HM	V_V_HM	0.78377838388384
1	-416	1 Baseline Dark	V	V	HM	V_V_HM	0	0.409	1_V_V_HM	V_V_HM	0.783649281834309
1	-415	1 Baseline Dark	V	V	HM	V_V_HM	0	0.409	1_V_V_HM	V_V_HM	0.78337492753774
1	-414	1 Baseline Dark	V	V	HM	V_V_HM	0	0.409	1_V_V_HM	V_V_HM	0.782958179306473
1	-413	1 Baseline Dark	V	V	HM	V_V_HM	0	0.409	1_V_V_HM	V_V_HM	0.782402463063657
1	-412	1 Baseline Dark	V	V	HM	V_V_HM	0	0.409	1_V_V_HM	V_V_HM	0.781711316257641
1	-411	1 Baseline Dark	V	V	HM	V_V_HM	0	0.409	1_V_V_HM	V_V_HM	0.780888383896631
1	-410	1 Baseline Dark	V	V	HM	V_V_HM	0	0.409	1_V_V_HM	V_V_HM	0.779937741464883
1	-409	1 Baseline Dark	V	V	HM	V_V_HM	0	0.598	1_V_V_HM	V_V_HM	0.778863676015864
1	-408	1 Baseline Dark	V	V	HM	V_V_HM	0	0.504	1_V_V_HM	V_V_HM	0.777670883535299
1	-407	1 Baseline Dark	V	V	HM	V_V_HM	0	0.504	1_V_V_HM	V_V_HM	0.776364164108002
1	-406	1 Baseline Dark	V	V	HM	V_V_HM	0	0.504	1_V_V_HM	V_V_HM	0.77494831758724
1	-405	1 Baseline Dark	V	V	HM	V_V_HM	0	0.504	1_V_V_HM	V_V_HM	0.773428142707323
1	-404	1 Baseline Dark	V	V	HM	V_V_HM	0	0.504	1_V_V_HM	V_V_HM	0.771808440122813
1	-403	1 Baseline Dark	V	V	HM	V_V_HM	0	0.504	1_V_V_HM	V_V_HM	0.770094008388064
1	-402	1 Baseline Dark	V	V	HM	V_V_HM	0	0.504	1_V_V_HM	V_V_HM	0.768289724254786
1	-401	1 Baseline Dark	V	V	HM	V_V_HM	0	0.504	1_V_V_HM	V_V_HM	0.766400769574677
1	-400	1 Baseline Dark	V	V	HM	V_V_HM	0	0.504	1_V_V_HM	V_V_HM	0.764432469314783
1	-399	1 Baseline Dark	V	V	HM	V_V_HM	0	0.504	1_V_V_HM	V_V_HM	0.762390477397372
1	-398	1 Baseline Dark	V	V	HM	V_V_HM	0.258	0.504	1_V_V_HM	V_V_HM	0.760280760827153
1	-397	1 Baseline Dark	V	V	HM	V_V_HM	0	0.504	1_V_V_HM	V_V_HM	0.758109398103052
1	-396	1 Baseline Dark	V	V	HM	V_V_HM	0.024	0.504	1_V_V_HM	V_V_HM	0.755882671178256
1	-395	1 Baseline Dark	V	V	HM	V_V_HM	0	0.521	1_V_V_HM	V_V_HM	0.753606909925192
1	-394	1 Baseline Dark	V	V	HM	V_V_HM	0	0.552	1_V_V_HM	V_V_HM	0.751288448108039
1	-393	1 Baseline Dark	V	V	HM	V_V_HM	0	0.552	1_V_V_HM	V_V_HM	0.748933643138222
1	-392	1 Baseline Dark	V	V	HM	V_V_HM	0.033	0.552	1_V_V_HM	V_V_HM	0.746548979911073
1	-391	1 Baseline Dark	V	V	HM	V_V_HM	0	0.552	1_V_V_HM	V_V_HM	0.744141064427084
1	-390	1 Baseline Dark	V	V	HM	V_V_HM	0	0.552	1_V_V_HM	V_V_HM	0.741716579705351
1	-389	1 Baseline Dark	V	V	HM	V_V_HM	0	0.552	1_V_V_HM	V_V_HM	0.739282220041308
1	-388	1 Baseline Dark	V	V	HM	V_V_HM	0	0.552	1_V_V_HM	V_V_HM	0.736844680079037
1	-387	1 Baseline Dark	V	V	HM	V_V_HM	0	0.552	1_V_V_HM	V_V_HM	0.734410616690614
1	-386	1 Baseline Dark	V	V	HM	V_V_HM	0	0.552	1_V_V_HM	V_V_HM	0.731986611053092
1	-385	1 Baseline Dark	V	V	HM	V_V_HM	0	0.552	1_V_V_HM	V_V_HM	0.729579128917022
1	-384	1 Baseline Dark	V	V	HM	V_V_HM	0	0.552	1_V_V_HM	V_V_HM	0.727194512776396
1	-383	1 Baseline Dark	V	V	HM	V_V_HM	0	0.552	1_V_V_HM	V_V_HM	0.72483907920938
1	-382	1 Baseline Dark	V	V	HM	V_V_HM	0	0.552	1_V_V_HM	V_V_HM	0.722519144103513
1	-381	1 Baseline Dark	V	V	HM	V_V_HM	0	0.552	1_V_V_HM	V_V_HM	0.72024102352238
1	-380	1 Baseline Dark	V	V	HM	V_V_HM	0	0.552	1_V_V_HM	V_V_HM	0.718010977256908
1	-379	1 Baseline Dark	V	V	HM	V_V_HM	0.189	0.552	1_V_V_HM	V_V_HM	0.715834964055385
1	-378	1 Baseline Dark	V	V	HM	V_V_HM	0	0.552	1_V_V_HM	V_V_HM	0.713718629738087
1	-377	1 Baseline Dark	V	V	HM	V_V_HM	0	0.552	1_V_V_HM	V_V_HM	0.711667478656964
1	-376	1 Baseline Dark	V	V	HM	V_V_HM	0	0.552	1_V_V_HM	V_V_HM	0.709686629435445
1	-375	1 Baseline Dark	V	V	HM	V_V_HM	0	0.577	1_V_V_HM	V_V_HM	0.707780713456822
1	-374	1 Baseline Dark	V	V	HM	V_V_HM	0	0.577	1_V_V_HM	V_V_HM	0.705953841194653
1	-373	1 Baseline Dark	V	V	HM	V_V_HM	0	0.577	1_V_V_HM	V_V_HM	0.704209575073733
1	-372	1 Baseline Dark	V	V	HM	V_V_HM	0	0.6	1_V_V_HM	V_V_HM	0.702550899842494
1	-371	1 Baseline Dark	V	V	HM	V_V_HM	0	0.6	1_V_V_HM	V_V_HM	0.700980197667921
1	-370	1 Baseline Dark	V	V	HM	V_V_HM	0	0.6	1_V_V_HM	V_V_HM	0.699499331542384
1	-369	1 Baseline Dark	V	V	HM	V_V_HM	0	0.6	1_V_V_HM	V_V_HM	0.698109949965829
1	-368	1 Baseline Dark	V	V	HM	V_V_HM	0	0.342	1_V_V_HM	V_V_HM	0.696813141411191
1	-367	1 Baseline Dark	V	V	HM	V_V_HM	0	0.342	1_V_V_HM	V_V_HM	0.69560942570624
1	-366	1 Baseline Dark	V	V	HM	V_V_HM	0	0.318	1_V_V_HM	V_V_HM	0.694499089263945
1	-365	1 Baseline Dark	V	V	HM	V_V_HM	0.017	0.318	1_V_V_HM	V_V_HM	0.693481946259435
1	-364	1 Baseline Dark	V	V	HM	V_V_HM	0.031	0.318	1_V_V_HM	V_V_HM	0.692557689131741
1	-363	1 Baseline Dark	V	V	HM	V_V_HM	0	0.318	1_V_V_HM	V_V_HM	0.69172601242003
1	-362	1 Baseline Dark	V	V	HM	V_V_HM	0	0.285	1_V_V_HM	V_V_HM	0.690986488044563
1	-361	1 Baseline Dark	V	V	HM	V_V_HM	0	0.285	1_V_V_HM	V_V_HM	0.690338197743465
1	-360	1 Baseline Dark	V	V	HM	V_V_HM	0	0.285	1_V_V_HM	V_V_HM	0.689780100260756
1	-359	1 Baseline Dark	V	V	HM	V_V_HM	0	0.285	1_V_V_HM	V_V_HM	0.689311156122721
1	-358	1 Baseline Dark	V	V	HM	V_V_HM	0	0.285	1_V_V_HM	V_V_HM	0.688930204326622
1	-357	1 Baseline Dark	V	V	HM	V_V_HM	0	0.285	1_V_V_HM	V_V_HM	0.688635492652803
1	-356	1 Baseline Dark	V	V	HM	V_V_HM	0	0.285	1_V_V_HM	V_V_HM	0.688424682193336
1	-355	1 Baseline Dark	V	V	HM	V_V_HM	0	0.285	1_V_V_HM	V_V_HM	0.688295314851183
1	-354	1 Baseline Dark	V	V	HM	V_V_HM	0	0.285	1_V_V_HM	V_V_HM	0.6882449343026
1	-353	1 Baseline Dark	V	V	HM	V_V_HM	0	0.285	1_V_V_HM	V_V_HM	0.688270980990249
1	-352	1 Baseline Dark	V	V	HM	V_V_HM	0	0.285	1_V_V_HM	V_V_HM	0.688370474473561
1	-351	1 Baseline Dark	V	V	HM	V_V_HM	0	0.285	1_V_V_HM	V_V_HM	0.688540332135379
1	-350	1 Baseline Dark	V	V	HM	V_V_HM	0	0.285	1_V_V_HM	V_V_HM	0.688777380269481
1	-349	1 Baseline Dark	V	V	HM	V_V_HM	0	0.096	1_V_V_HM	V_V_HM	0.68907808368676
1	-348	1 Baseline Dark	V	V	HM	V_V_HM	0	0.096	1_V_V_HM	V_V_HM	0.689438737568782
1	-347	1 Baseline Dark	V	V	HM	V_V_HM	0	0.096	1_V_V_HM	V_V_HM	0.689855319836551
1	-346	1 Baseline Dark	V	V	HM	V_V_HM	0	0.096	1_V_V_HM	V_V_HM	0.690323729862723
1	-345	1 Baseline Dark	V	V	HM	V_V_HM	0.025	0.155	1_V_V_HM	V_V_HM	0.690839866443744
1	-344	1 Baseline Dark	V	V	HM	V_V_HM	0	0.155	1_V_V_HM	V_V_HM	0.691399576062987
1	-343	1 Baseline Dark	V	V	HM	V_V_HM	0	0.155	1_V_V_HM	V_V_HM	0.691998450813808
1	-342	1 Baseline Dark	V	V	HM	V_V_HM	0.023	0.155	1_V_V_HM	V_V_HM	0.692631809160186
1	-341	1 Baseline Dark	V	V	HM	V_V_HM	0	0.155	1_V_V_HM	V_V_HM	0.693294775207964
1	-340	1 Baseline Dark	V	V	HM	V_V_HM	0	0.155	1_V_V_HM	V_V_HM	0.693982436216336
1	-339	1 Baseline Dark	V	V	HM	V_V_HM	0	0.155	1_V_V_HM	V_V_HM	0.694689863470321
1	-338	1 Baseline Dark	V	V	HM	V_V_HM	0	0.155	1_V_V_HM	V_V_HM	0.695412075484763
1	-337	1 Baseline Dark	V	V	HM	V_V_HM	0	0.155	1_V_V_HM	V_V_HM	0.69614407518322
1	-336	1 Baseline Dark	V	V	HM	V_V_HM	0	0.155	1_V_V_HM	V_V_HM	0.696880865579357
1	-335	1 Baseline Dark	V	V	HM	V_V_HM	0	0.248	1_V_V_HM	V_V_HM	0.697617450499593
1	-334	1 Baseline Dark	V	V	HM	V_V_HM	0	0.386	1_V_V_HM	V_V_HM	0.698348832836883
1	-333	1 Baseline Dark	V	V	HM	V_V_HM	0	0.533	1_V_V_HM	V_V_HM	0.699070051695572
1	-332	1 Baseline Dark	V	V	HM	V_V_HM	0	0.533	1_V_V_HM	V_V_HM	0.699776331586423
1	-331	1 Baseline Dark	V	V	HM	V_V_HM	0	0.533	1_V_V_HM	V_V_HM	0.700463105088271
1	-330	1 Baseline Dark	V	V	HM	V_V_HM	0	0.533	1_V_V_HM	V_V_HM	0.70112584988817
1	-329	1 Baseline Dark	V	V	HM	V_V_HM	0	0.533	1_V_V_HM	V_V_HM	0.701760041953513
1	-328	1 Baseline Dark	V	V	HM	V_V_HM	0	0.582	1_V_V_HM	V_V_HM	0.702361232353537
1	-327	1 Baseline Dark	V	V	HM	V_V_HM	0	0.582	1_V_V_HM	V_V_HM	0.702925345745734
1	-326	1 Baseline Dark	V	V	HM	V_V_HM	0	0.658	1_V_V_HM	V_V_HM	0.703448703615804
1	-325	1 Baseline Dark	V	V	HM	V_V_HM	0	0.675	1_V_V_HM	V_V_HM	0.703927706952404
1	-324	1 Baseline Dark	V	V	HM	V_V_HM	0	0.695	1_V_V_HM	V_V_HM	0.70435875759054
1	-323	1 Baseline Dark	V	V	HM	V_V_HM	0	0.732	1_V_V_HM	V_V_HM	0.704738257223529
1	-322	1 Baseline Dark	V	V	HM	V_V_HM	0	0.732	1_V_V_HM	V_V_HM	0.705062606867526
1	-321	1 Baseline Dark	V	V	HM	V_V_HM	0	0.836	1_V_V_HM	V_V_HM	0.705328207860063
1	-320	1 Baseline Dark	V	V	HM	V_V_HM	0	0.836	1_V_V_HM	V_V_HM	0.705531462146859
1	-319	1 Baseline Dark	V	V	HM	V_V_HM	0	0.836	1_V_V_HM	V_V_HM	0.705668893032647
1	-318	1 Baseline Dark	V	V	HM	V_V_HM	0	0.836	1_V_V_HM	V_V_HM	0.705737639154468
1	-317	1 Baseline Dark	V	V	HM	V_V_HM	0	0.836	1_V_V_HM	V_V_HM	0.705735463047846
1	-316	1 Baseline Dark	V	V	HM	V_V_HM	0	0.836	1_V_V_HM	V_V_HM	0.705660381091776
1	-315	1 Baseline Dark	V	V	HM	V_V_HM	0.059	0.811	1_V_V_HM	V_V_HM	0.705511064539173
1	-314	1 Baseline Dark	V	V	HM	V_V_HM	0	0.811	1_V_V_HM	V_V_HM	0.705286839626782
1	-313	1 Baseline Dark	V	V	HM	V_V_HM	0	0.811	1_V_V_HM	V_V_HM	0.704987165583648
1	-312	1 Baseline Dark	V	V	HM	V_V_HM	0	0.788	1_V_V_HM	V_V_HM	0.704611500055512
1	-311	1 Baseline Dark	V	V	HM	V_V_HM	0	0.788	1_V_V_HM	V_V_HM	0.704159435151531
1	-310	1 Baseline Dark	V	V	HM	V_V_HM	0	0.788	1_V_V_HM	V_V_HM	0.703631090757571
1	-309	1 Baseline Dark	V	V	HM	V_V_HM	0	0.788	1_V_V_HM	V_V_HM	0.703026719083856
1	-308	1 Baseline Dark	V	V	HM	V_V_HM	0	0.788	1_V_V_HM	V_V_HM	0.702346574041032
1	-307	1 Baseline Dark	V	V	HM	V_V_HM	0	0.788	1_V_V_HM	V_V_HM	0.701590908297057
1	-306	1 Baseline Dark	V	V	HM	V_V_HM	0	0.788	1_V_V_HM	V_V_HM	0.70075997513894
1	-305	1 Baseline Dark	V	V	HM	V_V_HM	0.11	0.788	1_V_V_HM	V_V_HM	0.699854143857493
1	-304	1 Baseline Dark	V	V	HM	V_V_HM	0.169	0.788	1_V_V_HM	V_V_HM	0.698874373285176
1	-303	1 Baseline Dark	V	V	HM	V_V_HM	0.147	0.788	1_V_V_HM	V_V_HM	0.697822194351926
1	-302	1 Baseline Dark	V	V	HM	V_V_HM	0	0.788	1_V_V_HM	V_V_HM	0.696699252648076
1	-301	1 Baseline Dark	V	V	HM	V_V_HM	0	0.788	1_V_V_HM	V_V_HM	0.695507192860059
1	-300	1 Baseline Dark	V	V	HM	V_V_HM	0	0.788	1_V_V_HM	V_V_HM	0.694247755861064
1	-299	1 Baseline Dark	V	V	HM	V_V_HM	0	0.788	1_V_V_HM	V_V_HM	0.692923146134309
1	-298	1 Baseline Dark	V	V	HM	V_V_HM	0.049	0.848	1_V_V_HM	V_V_HM	0.691536097162222
1	-297	1 Baseline Dark	V	V	HM	V_V_HM	0	0.848	1_V_V_HM	V_V_HM	0.690089762056692
1	-296	1 Baseline Dark	V	V	HM	V_V_HM	0.076	0.848	1_V_V_HM	V_V_HM	0.688587373719376
1	-295	1 Baseline Dark	V	V	HM	V_V_HM	0.017	0.848	1_V_V_HM	V_V_HM	0.687032229890996
1	-294	1 Baseline Dark	V	V	HM	V_V_HM	0.02	0.848	1_V_V_HM	V_V_HM	0.685427878061561
1	-293	1 Baseline Dark	V	V	HM	V_V_HM	0.037	0.848	1_V_V_HM	V_V_HM	0.683777978614525
1	-292	1 Baseline Dark	V	V	HM	V_V_HM	0	0.848	1_V_V_HM	V_V_HM	0.68208638603358
1	-291	1 Baseline Dark	V	V	HM	V_V_HM	0.104	0.848	1_V_V_HM	V_V_HM	0.680357006111565
1	-290	1 Baseline Dark	V	V	HM	V_V_HM	0	0.848	1_V_V_HM	V_V_HM	0.678593744195076
1	-289	1 Baseline Dark	V	V	HM	V_V_HM	0	0.848	1_V_V_HM	V_V_HM	0.67680050480924
1	-288	1 Baseline Dark	V	V	HM	V_V_HM	0	0.848	1_V_V_HM	V_V_HM	0.674981207473316
1	-287	1 Baseline Dark	V	V	HM	V_V_HM	0	0.848	1_V_V_HM	V_V_HM	0.673139831049146
1	-286	1 Baseline Dark	V	V	HM	V_V_HM	0	0.848	1_V_V_HM	V_V_HM	0.671280371820976
1	-285	1 Baseline Dark	V	V	HM	V_V_HM	0	0.789	1_V_V_HM	V_V_HM	0.669406828362168
1	-284	1 Baseline Dark	V	V	HM	V_V_HM	0	0.789	1_V_V_HM	V_V_HM	0.667523174438909
1	-283	1 Baseline Dark	V	V	HM	V_V_HM	0	0.875	1_V_V_HM	V_V_HM	0.665633339224524
1	-282	1 Baseline Dark	V	V	HM	V_V_HM	0	0.896	1_V_V_HM	V_V_HM	0.663741221220518
1	-281	1 Baseline Dark	V	V	HM	V_V_HM	0	0.896	1_V_V_HM	V_V_HM	0.661850610168332
1	-280	1 Baseline Dark	V	V	HM	V_V_HM	0	0.896	1_V_V_HM	V_V_HM	0.659965140917199
1	-279	1 Baseline Dark	V	V	HM	V_V_HM	0	0.896	1_V_V_HM	V_V_HM	0.658088266799295
1	-278	1 Baseline Dark	V	V	HM	V_V_HM	0	0.896	1_V_V_HM	V_V_HM	0.656223274341055
1	-277	1 Baseline Dark	V	V	HM	V_V_HM	0	0.962	1_V_V_HM	V_V_HM	0.654373373026509
1	-276	1 Baseline Dark	V	V	HM	V_V_HM	0	0.962	1_V_V_HM	V_V_HM	0.652541562809998
1	-275	1 Baseline Dark	V	V	HM	V_V_HM	0	0.852	1_V_V_HM	V_V_HM	0.650730623088028
1	-274	1 Baseline Dark	V	V	HM	V_V_HM	0	0.683	1_V_V_HM	V_V_HM	0.64894328993358
1	-273	1 Baseline Dark	V	V	HM	V_V_HM	0	0.536	1_V_V_HM	V_V_HM	0.647182247670588
1	-272	1 Baseline Dark	V	V	HM	V_V_HM	0	0.536	1_V_V_HM	V_V_HM	0.64544992426694
1	-271	1 Baseline Dark	V	V	HM	V_V_HM	0	0.566	1_V_V_HM	V_V_HM	0.643748488334068
1	-270	1 Baseline Dark	V	V	HM	V_V_HM	0	0.629	1_V_V_HM	V_V_HM	0.642080000632157
1	-269	1 Baseline Dark	V	V	HM	V_V_HM	0	0.884	1_V_V_HM	V_V_HM	0.640446306855071
1	-268	1 Baseline Dark	V	V	HM	V_V_HM	0.06	0.902	1_V_V_HM	V_V_HM	0.638849143587897
1	-267	1 Baseline Dark	V	V	HM	V_V_HM	0	1.007	1_V_V_HM	V_V_HM	0.637289976422751
1	-266	1 Baseline Dark	V	V	HM	V_V_HM	0	0.931	1_V_V_HM	V_V_HM	0.635769944355512
1	-265	1 Baseline Dark	V	V	HM	V_V_HM	0	0.914	1_V_V_HM	V_V_HM	0.634289920803926
1	-264	1 Baseline Dark	V	V	HM	V_V_HM	0	0.894	1_V_V_HM	V_V_HM	0.63285067164322
1	-263	1 Baseline Dark	V	V	HM	V_V_HM	0	0.896	1_V_V_HM	V_V_HM	0.6314527561635
1	-262	1 Baseline Dark	V	V	HM	V_V_HM	0	0.896	1_V_V_HM	V_V_HM	0.630096682239243
1	-261	1 Baseline Dark	V	V	HM	V_V_HM	0	0.792	1_V_V_HM	V_V_HM	0.628782910651442
1	-260	1 Baseline Dark	V	V	HM	V_V_HM	0	0.792	1_V_V_HM	V_V_HM	0.627511710442107
1	-259	1 Baseline Dark	V	V	HM	V_V_HM	0	0.792	1_V_V_HM	V_V_HM	0.626283303556018
1	-258	1 Baseline Dark	V	V	HM	V_V_HM	0	0.792	1_V_V_HM	V_V_HM	0.625097911877444
1	-257	1 Baseline Dark	V	V	HM	V_V_HM	0	0.792	1_V_V_HM	V_V_HM	0.623955717842863
1	-256	1 Baseline Dark	V	V	HM	V_V_HM	0	0.792	1_V_V_HM	V_V_HM	0.622856699953262
1	-255	1 Baseline Dark	V	V	HM	V_V_HM	0	0.792	1_V_V_HM	V_V_HM	0.621800641246678
1	-254	1 Baseline Dark	V	V	HM	V_V_HM	0	0.792	1_V_V_HM	V_V_HM	0.620787251315192
1	-253	1 Baseline Dark	V	V	HM	V_V_HM	0.086	0.792	1_V_V_HM	V_V_HM	0.619816064403591
1	-252	1 Baseline Dark	V	V	HM	V_V_HM	0.021	0.859	1_V_V_HM	V_V_HM	0.618886410591761
1	-251	1 Baseline Dark	V	V	HM	V_V_HM	0	0.859	1_V_V_HM	V_V_HM	0.617997428955983
1	-250	1 Baseline Dark	V	V	HM	V_V_HM	0	0.873	1_V_V_HM	V_V_HM	0.617148073570798
1	-249	1 Baseline Dark	V	V	HM	V_V_HM	0	0.905	1_V_V_HM	V_V_HM	0.616337121537998
1	-248	1 Baseline Dark	V	V	HM	V_V_HM	0	0.905	1_V_V_HM	V_V_HM	0.615563210822647
1	-247	1 Baseline Dark	V	V	HM	V_V_HM	0.066	0.905	1_V_V_HM	V_V_HM	0.614824948837818
1	-246	1 Baseline Dark	V	V	HM	V_V_HM	0	0.905	1_V_V_HM	V_V_HM	0.614120946015184
1	-245	1 Baseline Dark	V	V	HM	V_V_HM	0	0.905	1_V_V_HM	V_V_HM	0.613449809239686
1	-244	1 Baseline Dark	V	V	HM	V_V_HM	0	0.905	1_V_V_HM	V_V_HM	0.612810148420145
1	-243	1 Baseline Dark	V	V	HM	V_V_HM	0	0.905	1_V_V_HM	V_V_HM	0.612200571338225
1	-242	1 Baseline Dark	V	V	HM	V_V_HM	0	0.905	1_V_V_HM	V_V_HM	0.611619665274923
1	-241	1 Baseline Dark	V	V	HM	V_V_HM	0.03	0.905	1_V_V_HM	V_V_HM	0.611065929712996
1	-240	1 Baseline Dark	V	V	HM	V_V_HM	0.063	0.905	1_V_V_HM	V_V_HM	0.610537842498369
1	-239	1 Baseline Dark	V	V	HM	V_V_HM	0.255	0.905	1_V_V_HM	V_V_HM	0.61003386004695
1	-238	1 Baseline Dark	V	V	HM	V_V_HM	0.067	0.845	1_V_V_HM	V_V_HM	0.609552339909068
1	-237	1 Baseline Dark	V	V	HM	V_V_HM	0.105	0.845	1_V_V_HM	V_V_HM	0.609091520027478
1	-236	1 Baseline Dark	V	V	HM	V_V_HM	0	0.845	1_V_V_HM	V_V_HM	0.608649542780776
1	-235	1 Baseline Dark	V	V	HM	V_V_HM	0	0.845	1_V_V_HM	V_V_HM	0.60822451176711
1	-234	1 Baseline Dark	V	V	HM	V_V_HM	0	1.03	1_V_V_HM	V_V_HM	0.607814458332491
1	-233	1 Baseline Dark	V	V	HM	V_V_HM	0.039	1.03	1_V_V_HM	V_V_HM	0.607417378417152
1	-232	1 Baseline Dark	V	V	HM	V_V_HM	0	1.03	1_V_V_HM	V_V_HM	0.607031182700984
1	-231	1 Baseline Dark	V	V	HM	V_V_HM	0	1.03	1_V_V_HM	V_V_HM	0.606653684977343
1	-230	1 Baseline Dark	V	V	HM	V_V_HM	0	1.03	1_V_V_HM	V_V_HM	0.606282605384182
1	-229	1 Baseline Dark	V	V	HM	V_V_HM	0	1.075	1_V_V_HM	V_V_HM	0.605915592061408
1	-228	1 Baseline Dark	V	V	HM	V_V_HM	0	1.075	1_V_V_HM	V_V_HM	0.605550266442196
1	-227	1 Baseline Dark	V	V	HM	V_V_HM	0	1.154	1_V_V_HM	V_V_HM	0.60518419996787
1	-226	1 Baseline Dark	V	V	HM	V_V_HM	0	1.154	1_V_V_HM	V_V_HM	0.604814955742417
1	-225	1 Baseline Dark	V	V	HM	V_V_HM	0	1.154	1_V_V_HM	V_V_HM	0.604440094175646
1	-224	1 Baseline Dark	V	V	HM	V_V_HM	0	1.154	1_V_V_HM	V_V_HM	0.60405717695579
1	-223	1 Baseline Dark	V	V	HM	V_V_HM	0	1.068	1_V_V_HM	V_V_HM	0.603663765818482
1	-222	1 Baseline Dark	V	V	HM	V_V_HM	0.067	1.047	1_V_V_HM	V_V_HM	0.603257420931266
1	-221	1 Baseline Dark	V	V	HM	V_V_HM	0	1.047	1_V_V_HM	V_V_HM	0.602835709312478
1	-220	1 Baseline Dark	V	V	HM	V_V_HM	0.014	1.118	1_V_V_HM	V_V_HM	0.602396220587054
1	-219	1 Baseline Dark	V	V	HM	V_V_HM	0.032	1.118	1_V_V_HM	V_V_HM	0.601936594241547
1	-218	1 Baseline Dark	V	V	HM	V_V_HM	0	1.167	1_V_V_HM	V_V_HM	0.601454523572529
1	-217	1 Baseline Dark	V	V	HM	V_V_HM	0	1.127	1_V_V_HM	V_V_HM	0.600947733074753
1	-216	1 Baseline Dark	V	V	HM	V_V_HM	0	1.155	1_V_V_HM	V_V_HM	0.600414031074695
1	-215	1 Baseline Dark	V	V	HM	V_V_HM	0	1.231	1_V_V_HM	V_V_HM	0.599851244047069
1	-214	1 Baseline Dark	V	V	HM	V_V_HM	0	1.231	1_V_V_HM	V_V_HM	0.599257235686638
1	-213	1 Baseline Dark	V	V	HM	V_V_HM	0	1.331	1_V_V_HM	V_V_HM	0.598630013851948
1	-212	1 Baseline Dark	V	V	HM	V_V_HM	0	1.331	1_V_V_HM	V_V_HM	0.597967669255545
1	-211	1 Baseline Dark	V	V	HM	V_V_HM	0	1.301	1_V_V_HM	V_V_HM	0.597268537978058
1	-210	1 Baseline Dark	V	V	HM	V_V_HM	0	1.338	1_V_V_HM	V_V_HM	0.596531280289853
1	-209	1 Baseline Dark	V	V	HM	V_V_HM	0	1.083	1_V_V_HM	V_V_HM	0.595754852977456
1	-208	1 Baseline Dark	V	V	HM	V_V_HM	0	1.016	1_V_V_HM	V_V_HM	0.594938272287962
1	-207	1 Baseline Dark	V	V	HM	V_V_HM	0	0.911	1_V_V_HM	V_V_HM	0.594080636884336
1	-206	1 Baseline Dark	V	V	HM	V_V_HM	0	1.045	1_V_V_HM	V_V_HM	0.593181366779409
1	-205	1 Baseline Dark	V	V	HM	V_V_HM	0	1.061	1_V_V_HM	V_V_HM	0.592240058187786
1	-204	1 Baseline Dark	V	V	HM	V_V_HM	0.185	1.082	1_V_V_HM	V_V_HM	0.591256683680827
1	-203	1 Baseline Dark	V	V	HM	V_V_HM	0	1.043	1_V_V_HM	V_V_HM	0.590231311861097
1	-202	1 Baseline Dark	V	V	HM	V_V_HM	0	1.043	1_V_V_HM	V_V_HM	0.589164009157227
1	-201	1 Baseline Dark	V	V	HM	V_V_HM	0	1.122	1_V_V_HM	V_V_HM	0.588054964008729
1	-200	1 Baseline Dark	V	V	HM	V_V_HM	0	1.122	1_V_V_HM	V_V_HM	0.58690484345098
1	-199	1 Baseline Dark	V	V	HM	V_V_HM	0.045	1.122	1_V_V_HM	V_V_HM	0.585714434375205
1	-198	1 Baseline Dark	V	V	HM	V_V_HM	0	1.122	1_V_V_HM	V_V_HM	0.584484524086583
1	-197	1 Baseline Dark	V	V	HM	V_V_HM	0.079	1.211	1_V_V_HM	V_V_HM	0.58321603954663
1	-196	1 Baseline Dark	V	V	HM	V_V_HM	0	1.211	1_V_V_HM	V_V_HM	0.581910610366122
1	-195	1 Baseline Dark	V	V	HM	V_V_HM	0	1.232	1_V_V_HM	V_V_HM	0.580570724320711
1	-194	1 Baseline Dark	V	V	HM	V_V_HM	0	1.232	1_V_V_HM	V_V_HM	0.57919959870104
1	-193	1 Baseline Dark	V	V	HM	V_V_HM	0	1.232	1_V_V_HM	V_V_HM	0.577800745464433
1	-192	1 Baseline Dark	V	V	HM	V_V_HM	0	1.165	1_V_V_HM	V_V_HM	0.576378425831818
1	-191	1 Baseline Dark	V	V	HM	V_V_HM	0	1.165	1_V_V_HM	V_V_HM	0.574937800929993
1	-190	1 Baseline Dark	V	V	HM	V_V_HM	0.071	1.151	1_V_V_HM	V_V_HM	0.573484927199631
1	-189	1 Baseline Dark	V	V	HM	V_V_HM	0	1.119	1_V_V_HM	V_V_HM	0.572026603317074
1	-188	1 Baseline Dark	V	V	HM	V_V_HM	0.049	1.119	1_V_V_HM	V_V_HM	0.5705699197914
1	-187	1 Baseline Dark	V	V	HM	V_V_HM	0.026	1.119	1_V_V_HM	V_V_HM	0.569122670442167
1	-186	1 Baseline Dark	V	V	HM	V_V_HM	0.028	1.119	1_V_V_HM	V_V_HM	0.56769347184731
1	-185	1 Baseline Dark	V	V	HM	V_V_HM	0.076	1.119	1_V_V_HM	V_V_HM	0.566291730319745
1	-184	1 Baseline Dark	V	V	HM	V_V_HM	0	1.222	1_V_V_HM	V_V_HM	0.564927481586929
1	-183	1 Baseline Dark	V	V	HM	V_V_HM	0.1	1.222	1_V_V_HM	V_V_HM	0.563610885042613
1	-182	1 Baseline Dark	V	V	HM	V_V_HM	0	1.322	1_V_V_HM	V_V_HM	0.562352100985847
1	-181	1 Baseline Dark	V	V	HM	V_V_HM	0	1.322	1_V_V_HM	V_V_HM	0.561161374600225
1	-180	1 Baseline Dark	V	V	HM	V_V_HM	0.1	1.322	1_V_V_HM	V_V_HM	0.56004929253802
1	-179	1 Baseline Dark	V	V	HM	V_V_HM	0	1.322	1_V_V_HM	V_V_HM	0.559026586372804
1	-178	1 Baseline Dark	V	V	HM	V_V_HM	0	1.322	1_V_V_HM	V_V_HM	0.558104267226396
1	-177	1 Baseline Dark	V	V	HM	V_V_HM	0	1.322	1_V_V_HM	V_V_HM	0.557293610120797
1	-176	1 Baseline Dark	V	V	HM	V_V_HM	0.134	1.322	1_V_V_HM	V_V_HM	0.556606058755152
1	-175	1 Baseline Dark	V	V	HM	V_V_HM	0.016	1.322	1_V_V_HM	V_V_HM	0.556053130448525
1	-174	1 Baseline Dark	V	V	HM	V_V_HM	0.021	1.137	1_V_V_HM	V_V_HM	0.555646329382373
1	-173	1 Baseline Dark	V	V	HM	V_V_HM	0	1.137	1_V_V_HM	V_V_HM	0.555397058269238
1	-172	1 Baseline Dark	V	V	HM	V_V_HM	0	1.137	1_V_V_HM	V_V_HM	0.555316694572768
1	-171	1 Baseline Dark	V	V	HM	V_V_HM	0.079	1.137	1_V_V_HM	V_V_HM	0.555416530399901
1	-170	1 Baseline Dark	V	V	HM	V_V_HM	0	1.137	1_V_V_HM	V_V_HM	0.555707515266135
1	-169	1 Baseline Dark	V	V	HM	V_V_HM	0	1.092	1_V_V_HM	V_V_HM	0.556200382950178
1	-168	1 Baseline Dark	V	V	HM	V_V_HM	0	1.092	1_V_V_HM	V_V_HM	0.556905352305781
1	-167	1 Baseline Dark	V	V	HM	V_V_HM	0.089	1.013	1_V_V_HM	V_V_HM	0.557832512793799
1	-166	1 Baseline Dark	V	V	HM	V_V_HM	0	1.013	1_V_V_HM	V_V_HM	0.558991758218074
1	-165	1 Baseline Dark	V	V	HM	V_V_HM	0.021	1.013	1_V_V_HM	V_V_HM	0.56039219823679
1	-164	1 Baseline Dark	V	V	HM	V_V_HM	0	1.06	1_V_V_HM	V_V_HM	0.562042746561136
1	-163	1 Baseline Dark	V	V	HM	V_V_HM	0	1.06	1_V_V_HM	V_V_HM	0.563952053084598
1	-162	1 Baseline Dark	V	V	HM	V_V_HM	0	1.06	1_V_V_HM	V_V_HM	0.566127431136165
1	-161	1 Baseline Dark	V	V	HM	V_V_HM	0	1.06	1_V_V_HM	V_V_HM	0.56857448254687
1	-160	1 Baseline Dark	V	V	HM	V_V_HM	0	0.989	1_V_V_HM	V_V_HM	0.571297298817022
1	-159	1 Baseline Dark	V	V	HM	V_V_HM	0	0.989	1_V_V_HM	V_V_HM	0.574299317094404
1	-158	1 Baseline Dark	V	V	HM	V_V_HM	0	0.94	1_V_V_HM	V_V_HM	0.577582582530457
1	-157	1 Baseline Dark	V	V	HM	V_V_HM	0	0.976	1_V_V_HM	V_V_HM	0.581148793599905
1	-156	1 Baseline Dark	V	V	HM	V_V_HM	0	0.948	1_V_V_HM	V_V_HM	0.584999648188232
1	-155	1 Baseline Dark	V	V	HM	V_V_HM	0	0.872	1_V_V_HM	V_V_HM	0.589136845291401
1	-154	1 Baseline Dark	V	V	HM	V_V_HM	0.103	0.892	1_V_V_HM	V_V_HM	0.59356164721611
1	-153	1 Baseline Dark	V	V	HM	V_V_HM	0	0.859	1_V_V_HM	V_V_HM	0.598273576255498
1	-152	1 Baseline Dark	V	V	HM	V_V_HM	0.1	0.992	1_V_V_HM	V_V_HM	0.603271258945133
1	-151	1 Baseline Dark	V	V	HM	V_V_HM	0	1.062	1_V_V_HM	V_V_HM	0.608551474937153
1	-150	1 Baseline Dark	V	V	HM	V_V_HM	0	1.014	1_V_V_HM	V_V_HM	0.614110542084802
1	-149	1 Baseline Dark	V	V	HM	V_V_HM	0	1.014	1_V_V_HM	V_V_HM	0.619944289121218
1	-148	1 Baseline Dark	V	V	HM	V_V_HM	0	1.014	1_V_V_HM	V_V_HM	0.626046585132381
1	-147	1 Baseline Dark	V	V	HM	V_V_HM	0	1.014	1_V_V_HM	V_V_HM	0.632410811075013
1	-146	1 Baseline Dark	V	V	HM	V_V_HM	0	0.915	1_V_V_HM	V_V_HM	0.639029844700732
1	-145	1 Baseline Dark	V	V	HM	V_V_HM	0	0.978	1_V_V_HM	V_V_HM	0.645894556618497
1	-144	1 Baseline Dark	V	V	HM	V_V_HM	0	0.957	1_V_V_HM	V_V_HM	0.652995315015027
1	-143	1 Baseline Dark	V	V	HM	V_V_HM	0	0.957	1_V_V_HM	V_V_HM	0.660322487519745
1	-142	1 Baseline Dark	V	V	HM	V_V_HM	0	0.957	1_V_V_HM	V_V_HM	0.667866443658905
1	-141	1 Baseline Dark	V	V	HM	V_V_HM	0	0.878	1_V_V_HM	V_V_HM	0.675617550629734
1	-140	1 Baseline Dark	V	V	HM	V_V_HM	0	0.878	1_V_V_HM	V_V_HM	0.683565704148485
1	-139	1 Baseline Dark	V	V	HM	V_V_HM	0	0.878	1_V_V_HM	V_V_HM	0.691698906074374
1	-138	1 Baseline Dark	V	V	HM	V_V_HM	0	0.878	1_V_V_HM	V_V_HM	0.700004238529219
1	-137	1 Baseline Dark	V	V	HM	V_V_HM	0	0.84	1_V_V_HM	V_V_HM	0.708466566442192
1	-136	1 Baseline Dark	V	V	HM	V_V_HM	0	0.893	1_V_V_HM	V_V_HM	0.717068585960042
1	-135	1 Baseline Dark	V	V	HM	V_V_HM	0	0.941	1_V_V_HM	V_V_HM	0.725792564865488
1	-134	1 Baseline Dark	V	V	HM	V_V_HM	0.047	0.941	1_V_V_HM	V_V_HM	0.734620769031423
1	-133	1 Baseline Dark	V	V	HM	V_V_HM	0	0.998	1_V_V_HM	V_V_HM	0.743535465823753
1	-132	1 Baseline Dark	V	V	HM	V_V_HM	0	0.998	1_V_V_HM	V_V_HM	0.752518605286569
1	-131	1 Baseline Dark	V	V	HM	V_V_HM	0	1.125	1_V_V_HM	V_V_HM	0.761550873237326
1	-130	1 Baseline Dark	V	V	HM	V_V_HM	0	1.176	1_V_V_HM	V_V_HM	0.770612637494387
1	-129	1 Baseline Dark	V	V	HM	V_V_HM	0	1.207	1_V_V_HM	V_V_HM	0.779684268420571
1	-128	1 Baseline Dark	V	V	HM	V_V_HM	0	1.434	1_V_V_HM	V_V_HM	0.788745943276888
1	-127	1 Baseline Dark	V	V	HM	V_V_HM	0.062	1.709	1_V_V_HM	V_V_HM	0.797777077015221
1	-126	1 Baseline Dark	V	V	HM	V_V_HM	0	1.932	1_V_V_HM	V_V_HM	0.806756774283627
1	-125	1 Baseline Dark	V	V	HM	V_V_HM	0	1.932	1_V_V_HM	V_V_HM	0.815663587603022
1	-124	1 Baseline Dark	V	V	HM	V_V_HM	0.02	1.829	1_V_V_HM	V_V_HM	0.824475589515164
1	-123	1 Baseline Dark	V	V	HM	V_V_HM	0.067	1.859	1_V_V_HM	V_V_HM	0.833170611396642
1	-122	1 Baseline Dark	V	V	HM	V_V_HM	0.133	1.759	1_V_V_HM	V_V_HM	0.841726486506223
1	-121	1 Baseline Dark	V	V	HM	V_V_HM	0.07	1.759	1_V_V_HM	V_V_HM	0.850121215998061
1	-120	1 Baseline Dark	V	V	HM	V_V_HM	0.052	1.759	1_V_V_HM	V_V_HM	0.858332842081238
1	-119	1 Baseline Dark	V	V	HM	V_V_HM	0	1.873	1_V_V_HM	V_V_HM	0.866339408412118
1	-118	1 Baseline Dark	V	V	HM	V_V_HM	0	1.873	1_V_V_HM	V_V_HM	0.874119170192281
1	-117	1 Baseline Dark	V	V	HM	V_V_HM	0	1.873	1_V_V_HM	V_V_HM	0.881651494629558
1	-116	1 Baseline Dark	V	V	HM	V_V_HM	0.035	1.873	1_V_V_HM	V_V_HM	0.888916989290761
1	-115	1 Baseline Dark	V	V	HM	V_V_HM	0.079	1.905	1_V_V_HM	V_V_HM	0.895896859160124
1	-114	1 Baseline Dark	V	V	HM	V_V_HM	0	1.928	1_V_V_HM	V_V_HM	0.902573678845884
1	-113	1 Baseline Dark	V	V	HM	V_V_HM	0	1.928	1_V_V_HM	V_V_HM	0.908930364353047
1	-112	1 Baseline Dark	V	V	HM	V_V_HM	0	1.928	1_V_V_HM	V_V_HM	0.914950296294794
1	-111	1 Baseline Dark	V	V	HM	V_V_HM	0	1.947	1_V_V_HM	V_V_HM	0.920618710587949
1	-110	1 Baseline Dark	V	V	HM	V_V_HM	0	1.947	1_V_V_HM	V_V_HM	0.925921847897191
1	-109	1 Baseline Dark	V	V	HM	V_V_HM	0	2.008	1_V_V_HM	V_V_HM	0.930848678162666
1	-108	1 Baseline Dark	V	V	HM	V_V_HM	0	2.008	1_V_V_HM	V_V_HM	0.935391612279836
1	-107	1 Baseline Dark	V	V	HM	V_V_HM	0.051	2.008	1_V_V_HM	V_V_HM	0.939546700253096
1	-106	1 Baseline Dark	V	V	HM	V_V_HM	0.053	2.008	1_V_V_HM	V_V_HM	0.943313147928696
1	-105	1 Baseline Dark	V	V	HM	V_V_HM	0.069	2.008	1_V_V_HM	V_V_HM	0.946691489575464
1	-104	1 Baseline Dark	V	V	HM	V_V_HM	0	2.08	1_V_V_HM	V_V_HM	0.949685741897224
1	-103	1 Baseline Dark	V	V	HM	V_V_HM	0.057	2.08	1_V_V_HM	V_V_HM	0.952303471039678
1	-102	1 Baseline Dark	V	V	HM	V_V_HM	0	2.08	1_V_V_HM	V_V_HM	0.954552958269577
1	-101	1 Baseline Dark	V	V	HM	V_V_HM	0.127	2.08	1_V_V_HM	V_V_HM	0.956442484739928
1	-100	1 Baseline Dark	V	V	HM	V_V_HM	0.051	2.08	1_V_V_HM	V_V_HM	0.957981109928847
1	-99	1 Baseline Dark	V	V	HM	V_V_HM	0.031	2.08	1_V_V_HM	V_V_HM	0.959181007720332
1	-98	1 Baseline Dark	V	V	HM	V_V_HM	0.227	2.08	1_V_V_HM	V_V_HM	0.96005512965682
1	-97	1 Baseline Dark	V	V	HM	V_V_HM	0.275	2.066	1_V_V_HM	V_V_HM	0.96061642793119
1	-96	1 Baseline Dark	V	V	HM	V_V_HM	0.223	2.066	1_V_V_HM	V_V_HM	0.960877854342731
1	-95	1 Baseline Dark	V	V	HM	V_V_HM	0	2.066	1_V_V_HM	V_V_HM	0.960853146126275
1	-94	1 Baseline Dark	V	V	HM	V_V_HM	0	2.046	1_V_V_HM	V_V_HM	0.960559959885727
1	-93	1 Baseline Dark	V	V	HM	V_V_HM	0.03	2.005	1_V_V_HM	V_V_HM	0.960019842320132
1	-92	1 Baseline Dark	V	V	HM	V_V_HM	0	1.926	1_V_V_HM	V_V_HM	0.959255117370727
1	-91	1 Baseline Dark	V	V	HM	V_V_HM	0	1.856	1_V_V_HM	V_V_HM	0.958288109764613
1	-90	1 Baseline Dark	V	V	HM	V_V_HM	0	1.834	1_V_V_HM	V_V_HM	0.957141846179688
1	-89	1 Baseline Dark	V	V	HM	V_V_HM	0.114	1.89	1_V_V_HM	V_V_HM	0.95584284688943
1	-88	1 Baseline Dark	V	V	HM	V_V_HM	0	1.89	1_V_V_HM	V_V_HM	0.954421688604133
1	-87	1 Baseline Dark	V	V	HM	V_V_HM	0	1.944	1_V_V_HM	V_V_HM	0.952912205768129
1	-86	1 Baseline Dark	V	V	HM	V_V_HM	0	1.909	1_V_V_HM	V_V_HM	0.951348880495763
1	-85	1 Baseline Dark	V	V	HM	V_V_HM	0.032	1.933	1_V_V_HM	V_V_HM	0.949766727617991
1	-84	1 Baseline Dark	V	V	HM	V_V_HM	0.023	1.933	1_V_V_HM	V_V_HM	0.948202891046387
1	-83	1 Baseline Dark	V	V	HM	V_V_HM	0	1.933	1_V_V_HM	V_V_HM	0.946695488795422
1	-82	1 Baseline Dark	V	V	HM	V_V_HM	0	1.933	1_V_V_HM	V_V_HM	0.945284403088239
1	-81	1 Baseline Dark	V	V	HM	V_V_HM	0.019	2.015	1_V_V_HM	V_V_HM	0.944009957828483
1	-80	1 Baseline Dark	V	V	HM	V_V_HM	0	2.044	1_V_V_HM	V_V_HM	0.942912758838759
1	-79	1 Baseline Dark	V	V	HM	V_V_HM	0.061	2.114	1_V_V_HM	V_V_HM	0.942034542342821
1	-78	1 Baseline Dark	V	V	HM	V_V_HM	0	2.234	1_V_V_HM	V_V_HM	0.941417493527844
1	-77	1 Baseline Dark	V	V	HM	V_V_HM	0	2.197	1_V_V_HM	V_V_HM	0.941104457135363
1	-76	1 Baseline Dark	V	V	HM	V_V_HM	0	2.205	1_V_V_HM	V_V_HM	0.941138442637175
1	-75	1 Baseline Dark	V	V	HM	V_V_HM	0	2.136	1_V_V_HM	V_V_HM	0.941562436752689
1	-74	1 Baseline Dark	V	V	HM	V_V_HM	0.119	2.136	1_V_V_HM	V_V_HM	0.942419234589513
1	-73	1 Baseline Dark	V	V	HM	V_V_HM	0	2.175	1_V_V_HM	V_V_HM	0.943751244317074
1	-72	1 Baseline Dark	V	V	HM	V_V_HM	0	2.175	1_V_V_HM	V_V_HM	0.94560078445789
1	-71	1 Baseline Dark	V	V	HM	V_V_HM	0	2.114	1_V_V_HM	V_V_HM	0.948010171749493
1	-70	1 Baseline Dark	V	V	HM	V_V_HM	0	2.063	1_V_V_HM	V_V_HM	0.951021363541893
1	-69	1 Baseline Dark	V	V	HM	V_V_HM	0	2.053	1_V_V_HM	V_V_HM	0.954674872022376
1	-68	1 Baseline Dark	V	V	HM	V_V_HM	0	1.826	1_V_V_HM	V_V_HM	0.959010849471012
1	-67	1 Baseline Dark	V	V	HM	V_V_HM	0.048	1.551	1_V_V_HM	V_V_HM	0.964068885570164
1	-66	1 Baseline Dark	V	V	HM	V_V_HM	0	1.345	1_V_V_HM	V_V_HM	0.969885690650057
1	-65	1 Baseline Dark	V	V	HM	V_V_HM	0	1.345	1_V_V_HM	V_V_HM	0.976494208680046
1	-64	1 Baseline Dark	V	V	HM	V_V_HM	0	1.345	1_V_V_HM	V_V_HM	0.983923984684624
1	-63	1 Baseline Dark	V	V	HM	V_V_HM	0.026	1.359	1_V_V_HM	V_V_HM	0.992203873747057
1	-62	1 Baseline Dark	V	V	HM	V_V_HM	0.054	1.373	1_V_V_HM	V_V_HM	1.00136272836375
1	-61	1 Baseline Dark	V	V	HM	V_V_HM	0	1.394	1_V_V_HM	V_V_HM	1.01142940349683
1	-60	1 Baseline Dark	V	V	HM	V_V_HM	0.03	1.524	1_V_V_HM	V_V_HM	1.02243176806458
1	-59	1 Baseline Dark	V	V	HM	V_V_HM	0.056	1.478	1_V_V_HM	V_V_HM	1.03439272475315
1	-58	1 Baseline Dark	V	V	HM	V_V_HM	0	1.587	1_V_V_HM	V_V_HM	1.04733005265917
1	-57	1 Baseline Dark	V	V	HM	V_V_HM	0.054	1.645	1_V_V_HM	V_V_HM	1.06126050011953
1	-56	1 Baseline Dark	V	V	HM	V_V_HM	0	1.698	1_V_V_HM	V_V_HM	1.07620081293879
1	-55	1 Baseline Dark	V	V	HM	V_V_HM	0.103	1.692	1_V_V_HM	V_V_HM	1.09216773831229
1	-54	1 Baseline Dark	V	V	HM	V_V_HM	0	1.749	1_V_V_HM	V_V_HM	1.10917802254222
1	-53	1 Baseline Dark	V	V	HM	V_V_HM	0	1.749	1_V_V_HM	V_V_HM	1.12724841298814
1	-52	1 Baseline Dark	V	V	HM	V_V_HM	0	1.768	1_V_V_HM	V_V_HM	1.14639565617966
1	-51	1 Baseline Dark	V	V	HM	V_V_HM	0.082	1.749	1_V_V_HM	V_V_HM	1.16663519618195
1	-50	1 Baseline Dark	V	V	HM	V_V_HM	0.029	1.812	1_V_V_HM	V_V_HM	1.1879759508916
1	-49	1 Baseline Dark	V	V	HM	V_V_HM	0.07	1.785	1_V_V_HM	V_V_HM	1.21041894912903
1	-48	1 Baseline Dark	V	V	HM	V_V_HM	0.12	1.871	1_V_V_HM	V_V_HM	1.23395728309393
1	-47	1 Baseline Dark	V	V	HM	V_V_HM	0.014	2.043	1_V_V_HM	V_V_HM	1.25857741545457
1	-46	1 Baseline Dark	V	V	HM	V_V_HM	0.061	2.084	1_V_V_HM	V_V_HM	1.28426316821885
1	-45	1 Baseline Dark	V	V	HM	V_V_HM	0	2.121	1_V_V_HM	V_V_HM	1.31099310515889
1	-44	1 Baseline Dark	V	V	HM	V_V_HM	0	2.186	1_V_V_HM	V_V_HM	1.33874319357705
1	-43	1 Baseline Dark	V	V	HM	V_V_HM	0.096	2.186	1_V_V_HM	V_V_HM	1.36748427940543
1	-42	1 Baseline Dark	V	V	HM	V_V_HM	0	2.186	1_V_V_HM	V_V_HM	1.39718470317992
1	-41	1 Baseline Dark	V	V	HM	V_V_HM	0.066	2.186	1_V_V_HM	V_V_HM	1.4278067244936
1	-40	1 Baseline Dark	V	V	HM	V_V_HM	0	2.275	1_V_V_HM	V_V_HM	1.45930548826577
1	-39	1 Baseline Dark	V	V	HM	V_V_HM	0.021	2.356	1_V_V_HM	V_V_HM	1.49162927932473
1	-38	1 Baseline Dark	V	V	HM	V_V_HM	0	2.42	1_V_V_HM	V_V_HM	1.52471981240494
1	-37	1 Baseline Dark	V	V	HM	V_V_HM	0	2.576	1_V_V_HM	V_V_HM	1.55851255071341
1	-36	1 Baseline Dark	V	V	HM	V_V_HM	0.017	2.602	1_V_V_HM	V_V_HM	1.59293705981232
1	-35	1 Baseline Dark	V	V	HM	V_V_HM	0	2.602	1_V_V_HM	V_V_HM	1.6279173876509
1	-34	1 Baseline Dark	V	V	HM	V_V_HM	0	2.602	1_V_V_HM	V_V_HM	1.66337247632851
1	-33	1 Baseline Dark	V	V	HM	V_V_HM	0.044	2.576	1_V_V_HM	V_V_HM	1.69921659433773
1	-32	1 Baseline Dark	V	V	HM	V_V_HM	0.014	2.522	1_V_V_HM	V_V_HM	1.7353604233258
1	-31	1 Baseline Dark	V	V	HM	V_V_HM	0.021	2.522	1_V_V_HM	V_V_HM	1.77171340431868
1	-30	1 Baseline Dark	V	V	HM	V_V_HM	0.13	2.538	1_V_V_HM	V_V_HM	1.80818282721155
1	-29	1 Baseline Dark	V	V	HM	V_V_HM	0.068	2.493	1_V_V_HM	V_V_HM	1.84467508184802
1	-28	1 Baseline Dark	V	V	HM	V_V_HM	0.109	2.493	1_V_V_HM	V_V_HM	1.88109511388809
1	-27	1 Baseline Dark	V	V	HM	V_V_HM	0.058	2.439	1_V_V_HM	V_V_HM	1.9173473284999
1	-26	1 Baseline Dark	V	V	HM	V_V_HM	0.053	2.439	1_V_V_HM	V_V_HM	1.95333542564328
1	-25	1 Baseline Dark	V	V	HM	V_V_HM	0.026	2.336	1_V_V_HM	V_V_HM	1.98896294273953
1	-24	1 Baseline Dark	V	V	HM	V_V_HM	0.08	2.336	1_V_V_HM	V_V_HM	2.02413346932141
1	-23	1 Baseline Dark	V	V	HM	V_V_HM	0	2.336	1_V_V_HM	V_V_HM	2.05875081479518
1	-22	1 Baseline Dark	V	V	HM	V_V_HM	0.019	2.336	1_V_V_HM	V_V_HM	2.09271990847198
1	-21	1 Baseline Dark	V	V	HM	V_V_HM	0	2.254	1_V_V_HM	V_V_HM	2.12594708560994
1	-20	1 Baseline Dark	V	V	HM	V_V_HM	0.063	2.225	1_V_V_HM	V_V_HM	2.15833898269892
1	-19	1 Baseline Dark	V	V	HM	V_V_HM	0.034	2.155	1_V_V_HM	V_V_HM	2.18980281459337
1	-18	1 Baseline Dark	V	V	HM	V_V_HM	0.086	2.035	1_V_V_HM	V_V_HM	2.22024877975959
1	-17	1 Baseline Dark	V	V	HM	V_V_HM	0.172	2.05	1_V_V_HM	V_V_HM	2.24959108305341
1	-16	1 Baseline Dark	V	V	HM	V_V_HM	0.041	1.989	1_V_V_HM	V_V_HM	2.27774845056317
1	-15	1 Baseline Dark	V	V	HM	V_V_HM	0.037	1.989	1_V_V_HM	V_V_HM	2.30464463150769
1	-14	1 Baseline Dark	V	V	HM	V_V_HM	0.184	1.989	1_V_V_HM	V_V_HM	2.33020887528107
1	-13	1 Baseline Dark	V	V	HM	V_V_HM	0	1.893	1_V_V_HM	V_V_HM	2.35437532245194
1	-12	1 Baseline Dark	V	V	HM	V_V_HM	0	1.893	1_V_V_HM	V_V_HM	2.3770802406658
1	-11	1 Baseline Dark	V	V	HM	V_V_HM	0	1.827	1_V_V_HM	V_V_HM	2.39826562498751
1	-10	1 Baseline Dark	V	V	HM	V_V_HM	0.089	1.827	1_V_V_HM	V_V_HM	2.41787938573806
1	-9	1 Baseline Dark	V	V	HM	V_V_HM	0.081	1.821	1_V_V_HM	V_V_HM	2.43587193767912
1	-8	1 Baseline Dark	V	V	HM	V_V_HM	0.064	1.821	1_V_V_HM	V_V_HM	2.45220027288276
1	-7	1 Baseline Dark	V	V	HM	V_V_HM	0.204	1.821	1_V_V_HM	V_V_HM	2.46682950221531
1	-6	1 Baseline Dark	V	V	HM	V_V_HM	0.026	1.804	1_V_V_HM	V_V_HM	2.4797316710944
1	-5	1 Baseline Dark	V	V	HM	V_V_HM	0	1.804	1_V_V_HM	V_V_HM	2.49088022156745
1	-4	1 Baseline Dark	V	V	HM	V_V_HM	0	1.804	1_V_V_HM	V_V_HM	2.50024859535466
1	-3	1 Baseline Dark	V	V	HM	V_V_HM	0	1.76	1_V_V_HM	V_V_HM	2.50781173937262
1	-2	1 Baseline Dark	V	V	HM	V_V_HM	0	1.746	1_V_V_HM	V_V_HM	2.51355062114772
1	-1	1 Baseline Dark	V	V	HM	V_V_HM	0	1.725	1_V_V_HM	V_V_HM	2.51744923606424
1	0	2 Light	V	V	HM	V_V_HM	0.046	1.595	1_V_V_HM	V_V_HM	2.51949920292985
1	1	2 Light	V	V	HM	V_V_HM	0.011	1.527	1_V_V_HM	V_V_HM	2.51969976161883
1	2	2 Light	V	V	HM	V_V_HM	0	1.435	1_V_V_HM	V_V_HM	2.51805318481394
1	3	2 Light	V	V	HM	V_V_HM	0	1.377	1_V_V_HM	V_V_HM	2.51456926490659
1	4	2 Light	V	V	HM	V_V_HM	0	1.324	1_V_V_HM	V_V_HM	2.50926673019485
1	5	2 Light	V	V	HM	V_V_HM	0	1.298	1_V_V_HM	V_V_HM	2.5021716649367
1	6	2 Light	V	V	HM	V_V_HM	0	1.218	1_V_V_HM	V_V_HM	2.4933116213172
1	7	2 Light	V	V	HM	V_V_HM	0	1.218	1_V_V_HM	V_V_HM	2.48271415161248
1	8	2 Light	V	V	HM	V_V_HM	0	1.199	1_V_V_HM	V_V_HM	2.47040680695397
1	9	2 Light	V	V	HM	V_V_HM	0	1.199	1_V_V_HM	V_V_HM	2.45641841025181
1	10	2 Light	V	V	HM	V_V_HM	0	1.136	1_V_V_HM	V_V_HM	2.44078286923604
1	11	2 Light	V	V	HM	V_V_HM	0	1.102	1_V_V_HM	V_V_HM	2.42353652030196
1	12	2 Light	V	V	HM	V_V_HM	0	1.043	1_V_V_HM	V_V_HM	2.40472143605216
1	13	2 Light	V	V	HM	V_V_HM	0.029	0.871	1_V_V_HM	V_V_HM	2.38438627064546
1	14	2 Light	V	V	HM	V_V_HM	0	0.83	1_V_V_HM	V_V_HM	2.36258586489422
1	15	2 Light	V	V	HM	V_V_HM	0	0.807	1_V_V_HM	V_V_HM	2.33938083475424
1	16	2 Light	V	V	HM	V_V_HM	0	0.623	1_V_V_HM	V_V_HM	2.31483713438091
1	17	2 Light	V	V	HM	V_V_HM	0	0.64	1_V_V_HM	V_V_HM	2.28902487425893
1	18	2 Light	V	V	HM	V_V_HM	0	0.64	1_V_V_HM	V_V_HM	2.26201497734281
1	19	2 Light	V	V	HM	V_V_HM	0	0.64	1_V_V_HM	V_V_HM	2.23387894664736
1	20	2 Light	V	V	HM	V_V_HM	0	0.551	1_V_V_HM	V_V_HM	2.20469059809438
1	21	2 Light	V	V	HM	V_V_HM	0.015	0.47	1_V_V_HM	V_V_HM	2.17452473848939
1	22	2 Light	V	V	HM	V_V_HM	0	0.406	1_V_V_HM	V_V_HM	2.14345782817556
1	23	2 Light	V	V	HM	V_V_HM	0	0.202	1_V_V_HM	V_V_HM	2.11156674106373
1	24	2 Light	V	V	HM	V_V_HM	0	0.176	1_V_V_HM	V_V_HM	2.07892851444721
1	25	2 Light	V	V	HM	V_V_HM	0	0.203	1_V_V_HM	V_V_HM	2.04562092258083
1	26	2 Light	V	V	HM	V_V_HM	0	0.203	1_V_V_HM	V_V_HM	2.01172222902259
1	27	2 Light	V	V	HM	V_V_HM	0	0.203	1_V_V_HM	V_V_HM	1.97731077873012
1	28	2 Light	V	V	HM	V_V_HM	0	0.203	1_V_V_HM	V_V_HM	1.94246491755107
1	29	2 Light	V	V	HM	V_V_HM	0	0.203	1_V_V_HM	V_V_HM	1.90726299050366
1	30	2 Light	V	V	HM	V_V_HM	0	0.157	1_V_V_HM	V_V_HM	1.8717833425295
1	31	2 Light	V	V	HM	V_V_HM	0	0.159	1_V_V_HM	V_V_HM	1.83610394262913
1	32	2 Light	V	V	HM	V_V_HM	0.017	0.159	1_V_V_HM	V_V_HM	1.80030081015042
1	33	2 Light	V	V	HM	V_V_HM	0	0.159	1_V_V_HM	V_V_HM	1.76444730547985
1	34	2 Light	V	V	HM	V_V_HM	0	0.182	1_V_V_HM	V_V_HM	1.72861431612745
1	35	2 Light	V	V	HM	V_V_HM	0	0.182	1_V_V_HM	V_V_HM	1.69287159978177
1	36	2 Light	V	V	HM	V_V_HM	0	0.182	1_V_V_HM	V_V_HM	1.65728574644162
1	37	2 Light	V	V	HM	V_V_HM	0	0.182	1_V_V_HM	V_V_HM	1.62191930289768
1	38	2 Light	V	V	HM	V_V_HM	0	0.182	1_V_V_HM	V_V_HM	1.58683048756702
1	39	2 Light	V	V	HM	V_V_HM	0	0.182	1_V_V_HM	V_V_HM	1.55207374038503
1	40	2 Light	V	V	HM	V_V_HM	0	0.182	1_V_V_HM	V_V_HM	1.51770189865823
1	41	2 Light	V	V	HM	V_V_HM	0	0.182	1_V_V_HM	V_V_HM	1.48376445771063
1	42	2 Light	V	V	HM	V_V_HM	0.027	0.182	1_V_V_HM	V_V_HM	1.4503091874213
1	43	2 Light	V	V	HM	V_V_HM	0	0.153	1_V_V_HM	V_V_HM	1.4173793968458
1	44	2 Light	V	V	HM	V_V_HM	0	0.153	1_V_V_HM	V_V_HM	1.38501387639838
1	45	2 Light	V	V	HM	V_V_HM	0.014	0.188	1_V_V_HM	V_V_HM	1.35325050935294
1	46	2 Light	V	V	HM	V_V_HM	0	0.188	1_V_V_HM	V_V_HM	1.32212624021542
1	47	2 Light	V	V	HM	V_V_HM	0.017	0.188	1_V_V_HM	V_V_HM	1.29167426554348
1	48	2 Light	V	V	HM	V_V_HM	0	0.188	1_V_V_HM	V_V_HM	1.26192684298078
1	49	2 Light	V	V	HM	V_V_HM	0	0.212	1_V_V_HM	V_V_HM	1.23291623105777
1	50	2 Light	V	V	HM	V_V_HM	0	0.212	1_V_V_HM	V_V_HM	1.20467468789132
1	51	2 Light	V	V	HM	V_V_HM	0	0.197	1_V_V_HM	V_V_HM	1.17723356935692
1	52	2 Light	V	V	HM	V_V_HM	0	0.197	1_V_V_HM	V_V_HM	1.15061973972467
1	53	2 Light	V	V	HM	V_V_HM	0	0.197	1_V_V_HM	V_V_HM	1.12485476516659
1	54	2 Light	V	V	HM	V_V_HM	0	0.197	1_V_V_HM	V_V_HM	1.09995504607038
1	55	2 Light	V	V	HM	V_V_HM	0.027	0.197	1_V_V_HM	V_V_HM	1.0759319694276
1	56	2 Light	V	V	HM	V_V_HM	0	0.197	1_V_V_HM	V_V_HM	1.0527920782321
1	57	2 Light	V	V	HM	V_V_HM	0	0.197	1_V_V_HM	V_V_HM	1.03053725875955
1	58	2 Light	V	V	HM	V_V_HM	0	0.197	1_V_V_HM	V_V_HM	1.0091656501728
1	59	2 Light	V	V	HM	V_V_HM	0	0.197	1_V_V_HM	V_V_HM	0.988673979003949
1	60	2 Light	V	V	HM	V_V_HM	0	0.197	1_V_V_HM	V_V_HM	0.969055669030321
1	61	2 Light	V	V	HM	V_V_HM	0.013	0.197	1_V_V_HM	V_V_HM	0.950300958427924
1	62	2 Light	V	V	HM	V_V_HM	0	0.18	1_V_V_HM	V_V_HM	0.932399457051274
1	63	2 Light	V	V	HM	V_V_HM	0	0.194	1_V_V_HM	V_V_HM	0.915340271307589
1	64	2 Light	V	V	HM	V_V_HM	0.023	0.229	1_V_V_HM	V_V_HM	0.899110498022153
1	65	2 Light	V	V	HM	V_V_HM	0	0.259	1_V_V_HM	V_V_HM	0.883696316013088
1	66	2 Light	V	V	HM	V_V_HM	0	0.259	1_V_V_HM	V_V_HM	0.869082244379475
1	67	2 Light	V	V	HM	V_V_HM	0	0.259	1_V_V_HM	V_V_HM	0.855252058929908
1	68	2 Light	V	V	HM	V_V_HM	0	0.286	1_V_V_HM	V_V_HM	0.842187939981247
1	69	2 Light	V	V	HM	V_V_HM	0	0.286	1_V_V_HM	V_V_HM	0.829870359141533
1	70	2 Light	V	V	HM	V_V_HM	0	0.286	1_V_V_HM	V_V_HM	0.81827833228372
1	71	2 Light	V	V	HM	V_V_HM	0	0.286	1_V_V_HM	V_V_HM	0.80738982563451
1	72	2 Light	V	V	HM	V_V_HM	0	0.259	1_V_V_HM	V_V_HM	0.797182483450963
1	73	2 Light	V	V	HM	V_V_HM	0	0.259	1_V_V_HM	V_V_HM	0.787633369995766
1	74	2 Light	V	V	HM	V_V_HM	0	0.272	1_V_V_HM	V_V_HM	0.778719083623266
1	75	2 Light	V	V	HM	V_V_HM	0.035	0.258	1_V_V_HM	V_V_HM	0.770416118744008
1	76	2 Light	V	V	HM	V_V_HM	0	0.258	1_V_V_HM	V_V_HM	0.762700914341916
1	77	2 Light	V	V	HM	V_V_HM	0	0.241	1_V_V_HM	V_V_HM	0.755549947677903
1	78	2 Light	V	V	HM	V_V_HM	0	0.241	1_V_V_HM	V_V_HM	0.748939710488483
1	79	2 Light	V	V	HM	V_V_HM	0.024	0.241	1_V_V_HM	V_V_HM	0.742846789527245
1	80	2 Light	V	V	HM	V_V_HM	0	0.241	1_V_V_HM	V_V_HM	0.737248156105713
1	81	2 Light	V	V	HM	V_V_HM	0	0.241	1_V_V_HM	V_V_HM	0.73212101720833
1	82	2 Light	V	V	HM	V_V_HM	0	0.26	1_V_V_HM	V_V_HM	0.727443297515232
1	83	2 Light	V	V	HM	V_V_HM	0	0.29	1_V_V_HM	V_V_HM	0.723193696443649
1	84	2 Light	V	V	HM	V_V_HM	0	0.29	1_V_V_HM	V_V_HM	0.719351071146878
1	85	2 Light	V	V	HM	V_V_HM	0	0.263	1_V_V_HM	V_V_HM	0.715894481473902
1	86	2 Light	V	V	HM	V_V_HM	0	0.263	1_V_V_HM	V_V_HM	0.712803792749425
1	87	2 Light	V	V	HM	V_V_HM	0	0.263	1_V_V_HM	V_V_HM	0.710059073359917
1	88	2 Light	V	V	HM	V_V_HM	0	0.323	1_V_V_HM	V_V_HM	0.707640618279129
1	89	2 Light	V	V	HM	V_V_HM	0	0.323	1_V_V_HM	V_V_HM	0.705529859451688
1	90	2 Light	V	V	HM	V_V_HM	0	0.356	1_V_V_HM	V_V_HM	0.703709381283354
1	91	2 Light	V	V	HM	V_V_HM	0	0.343	1_V_V_HM	V_V_HM	0.702162234635675
1	92	2 Light	V	V	HM	V_V_HM	0	0.343	1_V_V_HM	V_V_HM	0.700872411683885
1	93	2 Light	V	V	HM	V_V_HM	0.014	0.343	1_V_V_HM	V_V_HM	0.699824373765164
1	94	2 Light	V	V	HM	V_V_HM	0.035	0.32	1_V_V_HM	V_V_HM	0.69900351501004
1	95	2 Light	V	V	HM	V_V_HM	0.03	0.32	1_V_V_HM	V_V_HM	0.698395464546779
1	96	2 Light	V	V	HM	V_V_HM	0	0.32	1_V_V_HM	V_V_HM	0.697986071781221
1	97	2 Light	V	V	HM	V_V_HM	0	0.32	1_V_V_HM	V_V_HM	0.697762287642583
1	98	2 Light	V	V	HM	V_V_HM	0.027	0.32	1_V_V_HM	V_V_HM	0.697712147549164
1	99	2 Light	V	V	HM	V_V_HM	0	0.32	1_V_V_HM	V_V_HM	0.697823902050844
1	100	2 Light	V	V	HM	V_V_HM	0	0.32	1_V_V_HM	V_V_HM	0.698085995315029
1	101	2 Light	V	V	HM	V_V_HM	0	0.32	1_V_V_HM	V_V_HM	0.69848783411217
1	102	2 Light	V	V	HM	V_V_HM	0	0.32	1_V_V_HM	V_V_HM	0.69901976204512
1	103	2 Light	V	V	HM	V_V_HM	0	0.336	1_V_V_HM	V_V_HM	0.699672477643949
1	104	2 Light	V	V	HM	V_V_HM	0.013	0.336	1_V_V_HM	V_V_HM	0.700437357426713
1	105	2 Light	V	V	HM	V_V_HM	0	0.301	1_V_V_HM	V_V_HM	0.701305945719398
1	106	2 Light	V	V	HM	V_V_HM	0	0.301	1_V_V_HM	V_V_HM	0.702269932057383
1	107	2 Light	V	V	HM	V_V_HM	0	0.318	1_V_V_HM	V_V_HM	0.70332158335134
1	108	2 Light	V	V	HM	V_V_HM	0	0.318	1_V_V_HM	V_V_HM	0.704453311464452
1	109	2 Light	V	V	HM	V_V_HM	0	0.324	1_V_V_HM	V_V_HM	0.705657650007704
1	110	2 Light	V	V	HM	V_V_HM	0	0.324	1_V_V_HM	V_V_HM	0.706927736635598
1	111	2 Light	V	V	HM	V_V_HM	0	0.324	1_V_V_HM	V_V_HM	0.708257295828537
1	112	2 Light	V	V	HM	V_V_HM	0.019	0.324	1_V_V_HM	V_V_HM	0.709640165970249
1	113	2 Light	V	V	HM	V_V_HM	0.03	0.324	1_V_V_HM	V_V_HM	0.711070287569372
1	114	2 Light	V	V	HM	V_V_HM	0	0.324	1_V_V_HM	V_V_HM	0.712542097617763
1	115	2 Light	V	V	HM	V_V_HM	0	0.34	1_V_V_HM	V_V_HM	0.714050612269532
1	116	2 Light	V	V	HM	V_V_HM	0	0.34	1_V_V_HM	V_V_HM	0.715591410297942
1	117	2 Light	V	V	HM	V_V_HM	0	0.34	1_V_V_HM	V_V_HM	0.717160526777338
1	118	2 Light	V	V	HM	V_V_HM	0.06	0.34	1_V_V_HM	V_V_HM	0.718754178457722
1	119	2 Light	V	V	HM	V_V_HM	0	0.397	1_V_V_HM	V_V_HM	0.720368933973568
1	120	2 Light	V	V	HM	V_V_HM	0.033	0.461	1_V_V_HM	V_V_HM	0.722001541978918
1	121	2 Light	V	V	HM	V_V_HM	0	0.531	1_V_V_HM	V_V_HM	0.72364910397622
1	122	2 Light	V	V	HM	V_V_HM	0	0.608	1_V_V_HM	V_V_HM	0.725308810979171
1	123	2 Light	V	V	HM	V_V_HM	0	0.594	1_V_V_HM	V_V_HM	0.726977945607115
1	124	2 Light	V	V	HM	V_V_HM	0	0.559	1_V_V_HM	V_V_HM	0.728654257037751
1	125	2 Light	V	V	HM	V_V_HM	0	0.616	1_V_V_HM	V_V_HM	0.730336062074465
1	126	2 Light	V	V	HM	V_V_HM	0	0.616	1_V_V_HM	V_V_HM	0.732022159099183
1	127	2 Light	V	V	HM	V_V_HM	0	0.616	1_V_V_HM	V_V_HM	0.733711546630014
1	128	2 Light	V	V	HM	V_V_HM	0	0.589	1_V_V_HM	V_V_HM	0.735403630963361
1	129	2 Light	V	V	HM	V_V_HM	0	0.589	1_V_V_HM	V_V_HM	0.737097919870482
1	130	2 Light	V	V	HM	V_V_HM	0	0.589	1_V_V_HM	V_V_HM	0.738793921901624
1	131	2 Light	V	V	HM	V_V_HM	0	0.589	1_V_V_HM	V_V_HM	0.740491145065968
1	132	2 Light	V	V	HM	V_V_HM	0	0.589	1_V_V_HM	V_V_HM	0.742189210428806
1	133	2 Light	V	V	HM	V_V_HM	0.016	0.589	1_V_V_HM	V_V_HM	0.743888305559435
1	134	2 Light	V	V	HM	V_V_HM	0	0.596	1_V_V_HM	V_V_HM	0.745589302624637
1	135	2 Light	V	V	HM	V_V_HM	0	0.652	1_V_V_HM	V_V_HM	0.747293647445525
1	136	2 Light	V	V	HM	V_V_HM	0	0.652	1_V_V_HM	V_V_HM	0.749003015158375
1	137	2 Light	V	V	HM	V_V_HM	0.017	0.774	1_V_V_HM	V_V_HM	0.750719538883689
1	138	2 Light	V	V	HM	V_V_HM	0	0.774	1_V_V_HM	V_V_HM	0.752445465921714
1	139	2 Light	V	V	HM	V_V_HM	0.03	0.774	1_V_V_HM	V_V_HM	0.75418315272043
1	140	2 Light	V	V	HM	V_V_HM	0	0.774	1_V_V_HM	V_V_HM	0.755935387929732
1	141	2 Light	V	V	HM	V_V_HM	0	0.774	1_V_V_HM	V_V_HM	0.757705169439921
1	142	2 Light	V	V	HM	V_V_HM	0	0.755	1_V_V_HM	V_V_HM	0.759495897017396
1	143	2 Light	V	V	HM	V_V_HM	0	0.762	1_V_V_HM	V_V_HM	0.761311158757315
1	144	2 Light	V	V	HM	V_V_HM	0	0.762	1_V_V_HM	V_V_HM	0.763154897753284
1	145	2 Light	V	V	HM	V_V_HM	0.016	0.762	1_V_V_HM	V_V_HM	0.765031145993534
1	146	2 Light	V	V	HM	V_V_HM	0	0.762	1_V_V_HM	V_V_HM	0.7669440006339
1	147	2 Light	V	V	HM	V_V_HM	0	0.795	1_V_V_HM	V_V_HM	0.768897873146091
1	148	2 Light	V	V	HM	V_V_HM	0	0.735	1_V_V_HM	V_V_HM	0.770897506612494
1	149	2 Light	V	V	HM	V_V_HM	0.057	0.772	1_V_V_HM	V_V_HM	0.772947913622495
1	150	2 Light	V	V	HM	V_V_HM	0.064	0.772	1_V_V_HM	V_V_HM	0.775054285682385
1	151	2 Light	V	V	HM	V_V_HM	0.07	0.792	1_V_V_HM	V_V_HM	0.77722184908946
1	152	2 Light	V	V	HM	V_V_HM	0.077	0.819	1_V_V_HM	V_V_HM	0.779455829641252
1	153	2 Light	V	V	HM	V_V_HM	0	0.839	1_V_V_HM	V_V_HM	0.781761453340658
1	154	2 Light	V	V	HM	V_V_HM	0	0.899	1_V_V_HM	V_V_HM	0.78414394599651
1	155	2 Light	V	V	HM	V_V_HM	0.087	0.899	1_V_V_HM	V_V_HM	0.786608490534622
1	156	2 Light	V	V	HM	V_V_HM	0	0.912	1_V_V_HM	V_V_HM	0.789160095143148
1	157	2 Light	V	V	HM	V_V_HM	0	0.932	1_V_V_HM	V_V_HM	0.791803654320633
1	158	2 Light	V	V	HM	V_V_HM	0	0.975	1_V_V_HM	V_V_HM	0.794543777999303
1	159	2 Light	V	V	HM	V_V_HM	0	0.975	1_V_V_HM	V_V_HM	0.797384906931907
1	160	2 Light	V	V	HM	V_V_HM	0	0.992	1_V_V_HM	V_V_HM	0.800331088875619
1	161	2 Light	V	V	HM	V_V_HM	0	1.082	1_V_V_HM	V_V_HM	0.803386273087169
1	162	2 Light	V	V	HM	V_V_HM	0	1.082	1_V_V_HM	V_V_HM	0.806554272444867
1	163	2 Light	V	V	HM	V_V_HM	0	1.066	1_V_V_HM	V_V_HM	0.809838205061478
1	164	2 Light	V	V	HM	V_V_HM	0.02	1.066	1_V_V_HM	V_V_HM	0.813240300674581
1	165	2 Light	V	V	HM	V_V_HM	0.056	1.066	1_V_V_HM	V_V_HM	0.816762002803993
1	166	2 Light	V	V	HM	V_V_HM	0	1.08	1_V_V_HM	V_V_HM	0.820404417357117
1	167	2 Light	V	V	HM	V_V_HM	0.122	1.063	1_V_V_HM	V_V_HM	0.824167935612214
1	168	2 Light	V	V	HM	V_V_HM	0	1.063	1_V_V_HM	V_V_HM	0.828052575773761
1	169	2 Light	V	V	HM	V_V_HM	0	1.047	1_V_V_HM	V_V_HM	0.832057578822235
1	170	2 Light	V	V	HM	V_V_HM	0	1.047	1_V_V_HM	V_V_HM	0.836181785330091
1	171	2 Light	V	V	HM	V_V_HM	0	1.075	1_V_V_HM	V_V_HM	0.840423007048848
1	172	2 Light	V	V	HM	V_V_HM	0	1.088	1_V_V_HM	V_V_HM	0.844778011533559
1	173	2 Light	V	V	HM	V_V_HM	0.037	1.1	1_V_V_HM	V_V_HM	0.84924335846552
1	174	2 Light	V	V	HM	V_V_HM	0	1.184	1_V_V_HM	V_V_HM	0.853815607839038
1	175	2 Light	V	V	HM	V_V_HM	0	1.168	1_V_V_HM	V_V_HM	0.858491107989683
1	176	2 Light	V	V	HM	V_V_HM	0	1.365	1_V_V_HM	V_V_HM	0.863265155072608
1	177	2 Light	V	V	HM	V_V_HM	0.033	1.382	1_V_V_HM	V_V_HM	0.868132001008658
1	178	2 Light	V	V	HM	V_V_HM	0	1.395	1_V_V_HM	V_V_HM	0.873085492254646
1	179	2 Light	V	V	HM	V_V_HM	0.037	1.445	1_V_V_HM	V_V_HM	0.878118680588749
1	180	2 Light	V	V	HM	V_V_HM	0.033	1.381	1_V_V_HM	V_V_HM	0.883224238271555
1	181	2 Light	V	V	HM	V_V_HM	0.02	1.355	1_V_V_HM	V_V_HM	0.888393930459194
1	182	2 Light	V	V	HM	V_V_HM	0.027	1.302	1_V_V_HM	V_V_HM	0.893618482794297
1	183	2 Light	V	V	HM	V_V_HM	0.02	1.322	1_V_V_HM	V_V_HM	0.898887645160197
1	184	2 Light	V	V	HM	V_V_HM	0.06	1.375	1_V_V_HM	V_V_HM	0.90419040120284
1	185	2 Light	V	V	HM	V_V_HM	0	1.368	1_V_V_HM	V_V_HM	0.909515459730919
1	186	2 Light	V	V	HM	V_V_HM	0.013	1.447	1_V_V_HM	V_V_HM	0.914851034470879
1	187	2 Light	V	V	HM	V_V_HM	0.02	1.447	1_V_V_HM	V_V_HM	0.920185120766646
1	188	2 Light	V	V	HM	V_V_HM	0.043	1.498	1_V_V_HM	V_V_HM	0.925505262709456
1	189	2 Light	V	V	HM	V_V_HM	0	1.552	1_V_V_HM	V_V_HM	0.930798602464891
1	190	2 Light	V	V	HM	V_V_HM	0.017	1.585	1_V_V_HM	V_V_HM	0.936052203513988
1	191	2 Light	V	V	HM	V_V_HM	0.09	1.701	1_V_V_HM	V_V_HM	0.941253105376807
1	192	2 Light	V	V	HM	V_V_HM	0	1.725	1_V_V_HM	V_V_HM	0.946388242046829
1	193	2 Light	V	V	HM	V_V_HM	0	1.755	1_V_V_HM	V_V_HM	0.951444523607863
1	194	2 Light	V	V	HM	V_V_HM	0	1.735	1_V_V_HM	V_V_HM	0.956408859032969
1	195	2 Light	V	V	HM	V_V_HM	0	1.679	1_V_V_HM	V_V_HM	0.961268157761302
1	196	2 Light	V	V	HM	V_V_HM	0.014	1.696	1_V_V_HM	V_V_HM	0.966009391119047
1	197	2 Light	V	V	HM	V_V_HM	0	1.574	1_V_V_HM	V_V_HM	0.970619777059105
1	198	2 Light	V	V	HM	V_V_HM	0	1.574	1_V_V_HM	V_V_HM	0.975086690217709
1	199	2 Light	V	V	HM	V_V_HM	0.014	1.574	1_V_V_HM	V_V_HM	0.979397995654919
1	200	2 Light	V	V	HM	V_V_HM	0	1.574	1_V_V_HM	V_V_HM	0.983542092275903
1	201	2 Light	V	V	HM	V_V_HM	0.028	1.574	1_V_V_HM	V_V_HM	0.987507628318926
1	202	2 Light	V	V	HM	V_V_HM	0.013	1.574	1_V_V_HM	V_V_HM	0.991283960556179
1	203	2 Light	V	V	HM	V_V_HM	0.012	1.537	1_V_V_HM	V_V_HM	0.994861356045447
1	204	2 Light	V	V	HM	V_V_HM	0.084	1.537	1_V_V_HM	V_V_HM	0.998231063740865
1	205	2 Light	V	V	HM	V_V_HM	0	1.537	1_V_V_HM	V_V_HM	1.00138519803117
1	206	2 Light	V	V	HM	V_V_HM	0.197	1.537	1_V_V_HM	V_V_HM	1.00431604666038
1	207	2 Light	V	V	HM	V_V_HM	0.017	1.518	1_V_V_HM	V_V_HM	1.00701609996057
1	208	2 Light	V	V	HM	V_V_HM	0.013	1.534	1_V_V_HM	V_V_HM	1.00947865556283
1	209	2 Light	V	V	HM	V_V_HM	0.107	1.497	1_V_V_HM	V_V_HM	1.01169721209988
1	210	2 Light	V	V	HM	V_V_HM	0	1.464	1_V_V_HM	V_V_HM	1.01366548660173
1	211	2 Light	V	V	HM	V_V_HM	0.044	1.444	1_V_V_HM	V_V_HM	1.01537807170861
1	212	2 Light	V	V	HM	V_V_HM	0.024	1.417	1_V_V_HM	V_V_HM	1.01682977955471
1	213	2 Light	V	V	HM	V_V_HM	0.02	1.397	1_V_V_HM	V_V_HM	1.01801542197573
1	214	2 Light	V	V	HM	V_V_HM	0.053	1.337	1_V_V_HM	V_V_HM	1.01893003774646
1	215	2 Light	V	V	HM	V_V_HM	0.08	1.392	1_V_V_HM	V_V_HM	1.01956957634728
1	216	2 Light	V	V	HM	V_V_HM	0.079	1.39	1_V_V_HM	V_V_HM	1.01993044111838
1	217	2 Light	V	V	HM	V_V_HM	0	1.409	1_V_V_HM	V_V_HM	1.02001016675341
1	218	2 Light	V	V	HM	V_V_HM	0.051	1.366	1_V_V_HM	V_V_HM	1.01980763344351
1	219	2 Light	V	V	HM	V_V_HM	0.054	1.366	1_V_V_HM	V_V_HM	1.01932283721219
1	220	2 Light	V	V	HM	V_V_HM	0.033	1.349	1_V_V_HM	V_V_HM	1.01855620915095
1	221	2 Light	V	V	HM	V_V_HM	0.116	1.259	1_V_V_HM	V_V_HM	1.01750904325749
1	222	2 Light	V	V	HM	V_V_HM	0.024	1.259	1_V_V_HM	V_V_HM	1.01618305517683
1	223	2 Light	V	V	HM	V_V_HM	0.03	1.259	1_V_V_HM	V_V_HM	1.01458098647854
1	224	2 Light	V	V	HM	V_V_HM	0	1.307	1_V_V_HM	V_V_HM	1.01270659233872
1	225	2 Light	V	V	HM	V_V_HM	0	1.307	1_V_V_HM	V_V_HM	1.0105638284714
1	226	2 Light	V	V	HM	V_V_HM	0.017	1.307	1_V_V_HM	V_V_HM	1.00815665109852
1	227	2 Light	V	V	HM	V_V_HM	0	1.307	1_V_V_HM	V_V_HM	1.00548919617049
1	228	2 Light	V	V	HM	V_V_HM	0	1.307	1_V_V_HM	V_V_HM	1.00256649509427
1	229	2 Light	V	V	HM	V_V_HM	0	1.293	1_V_V_HM	V_V_HM	0.999394626046237
1	230	2 Light	V	V	HM	V_V_HM	0	1.293	1_V_V_HM	V_V_HM	0.995980686672651
1	231	2 Light	V	V	HM	V_V_HM	0	1.265	1_V_V_HM	V_V_HM	0.992332600881859
1	232	2 Light	V	V	HM	V_V_HM	0	1.252	1_V_V_HM	V_V_HM	0.988458613291842
1	233	2 Light	V	V	HM	V_V_HM	0	1.258	1_V_V_HM	V_V_HM	0.984367591719333
1	234	2 Light	V	V	HM	V_V_HM	0	1.201	1_V_V_HM	V_V_HM	0.980068558712982
1	235	2 Light	V	V	HM	V_V_HM	0	1.201	1_V_V_HM	V_V_HM	0.975570537189078
1	236	2 Light	V	V	HM	V_V_HM	0	1.112	1_V_V_HM	V_V_HM	0.970882549944241
1	237	2 Light	V	V	HM	V_V_HM	0.014	1.095	1_V_V_HM	V_V_HM	0.966013760142388
1	238	2 Light	V	V	HM	V_V_HM	0.016	1.082	1_V_V_HM	V_V_HM	0.96097388682436
1	239	2 Light	V	V	HM	V_V_HM	0	0.975	1_V_V_HM	V_V_HM	0.955772926996753
1	240	2 Light	V	V	HM	V_V_HM	0	0.975	1_V_V_HM	V_V_HM	0.950421418484652
1	241	2 Light	V	V	HM	V_V_HM	0	0.931	1_V_V_HM	V_V_HM	0.94493003721663
1	242	2 Light	V	V	HM	V_V_HM	0	0.907	1_V_V_HM	V_V_HM	0.93930945803641
1	243	2 Light	V	V	HM	V_V_HM	0	0.901	1_V_V_HM	V_V_HM	0.933570488677442
1	244	2 Light	V	V	HM	V_V_HM	0	0.867	1_V_V_HM	V_V_HM	0.927724470159364
1	245	2 Light	V	V	HM	V_V_HM	0.055	0.787	1_V_V_HM	V_V_HM	0.921783009725947
1	246	2 Light	V	V	HM	V_V_HM	0.011	0.708	1_V_V_HM	V_V_HM	0.915758249849287
1	247	2 Light	V	V	HM	V_V_HM	0.039	0.708	1_V_V_HM	V_V_HM	0.909662600664394
1	248	2 Light	V	V	HM	V_V_HM	0	0.657	1_V_V_HM	V_V_HM	0.903509146935143
1	249	2 Light	V	V	HM	V_V_HM	0	0.628	1_V_V_HM	V_V_HM	0.897311786279031
1	250	2 Light	V	V	HM	V_V_HM	0	0.595	1_V_V_HM	V_V_HM	0.891085232494943
1	251	2 Light	V	V	HM	V_V_HM	0	0.479	1_V_V_HM	V_V_HM	0.884845018971617
1	252	2 Light	V	V	HM	V_V_HM	0	0.471	1_V_V_HM	V_V_HM	0.878607500692963
1	253	2 Light	V	V	HM	V_V_HM	0	0.441	1_V_V_HM	V_V_HM	0.872389716080744
1	254	2 Light	V	V	HM	V_V_HM	0.048	0.441	1_V_V_HM	V_V_HM	0.866208840999353
1	255	2 Light	V	V	HM	V_V_HM	0	0.441	1_V_V_HM	V_V_HM	0.860082184643767
1	256	2 Light	V	V	HM	V_V_HM	0.014	0.475	1_V_V_HM	V_V_HM	0.854027591255295
1	257	2 Light	V	V	HM	V_V_HM	0	0.475	1_V_V_HM	V_V_HM	0.848063037946689
1	258	2 Light	V	V	HM	V_V_HM	0	0.475	1_V_V_HM	V_V_HM	0.842206625941712
1	259	2 Light	V	V	HM	V_V_HM	0	0.475	1_V_V_HM	V_V_HM	0.836476950364388
1	260	2 Light	V	V	HM	V_V_HM	0	0.475	1_V_V_HM	V_V_HM	0.830892840630967
1	261	2 Light	V	V	HM	V_V_HM	0	0.475	1_V_V_HM	V_V_HM	0.825473573384449
1	262	2 Light	V	V	HM	V_V_HM	0	0.475	1_V_V_HM	V_V_HM	0.82023853571691
1	263	2 Light	V	V	HM	V_V_HM	0.018	0.475	1_V_V_HM	V_V_HM	0.815207199756104
1	264	2 Light	V	V	HM	V_V_HM	0.027	0.49	1_V_V_HM	V_V_HM	0.810399373817229
1	265	2 Light	V	V	HM	V_V_HM	0	0.516	1_V_V_HM	V_V_HM	0.805834950775121
1	266	2 Light	V	V	HM	V_V_HM	0.108	0.549	1_V_V_HM	V_V_HM	0.801533823924508
1	267	2 Light	V	V	HM	V_V_HM	0	0.594	1_V_V_HM	V_V_HM	0.797515886034909
1	268	2 Light	V	V	HM	V_V_HM	0	0.578	1_V_V_HM	V_V_HM	0.793801029332145
1	269	2 Light	V	V	HM	V_V_HM	0	0.598	1_V_V_HM	V_V_HM	0.790409138655642
1	270	2 Light	V	V	HM	V_V_HM	0	0.685	1_V_V_HM	V_V_HM	0.787360033588512
1	271	2 Light	V	V	HM	V_V_HM	0	0.685	1_V_V_HM	V_V_HM	0.784673407018894
1	272	2 Light	V	V	HM	V_V_HM	0	0.685	1_V_V_HM	V_V_HM	0.7823688470801
1	273	2 Light	V	V	HM	V_V_HM	0.014	0.685	1_V_V_HM	V_V_HM	0.780465640295719
1	274	2 Light	V	V	HM	V_V_HM	0.019	0.685	1_V_V_HM	V_V_HM	0.77898299699823
1	275	2 Light	V	V	HM	V_V_HM	0	0.63	1_V_V_HM	V_V_HM	0.777939974565957
1	276	2 Light	V	V	HM	V_V_HM	0	0.619	1_V_V_HM	V_V_HM	0.777354827977217
1	277	2 Light	V	V	HM	V_V_HM	0	0.58	1_V_V_HM	V_V_HM	0.777244926419611
1	278	2 Light	V	V	HM	V_V_HM	0	0.671	1_V_V_HM	V_V_HM	0.777627213924835
1	279	2 Light	V	V	HM	V_V_HM	0.025	0.697	1_V_V_HM	V_V_HM	0.778517389914897
1	280	2 Light	V	V	HM	V_V_HM	0	0.81	1_V_V_HM	V_V_HM	0.779929818998986
1	281	2 Light	V	V	HM	V_V_HM	0	0.828	1_V_V_HM	V_V_HM	0.781878592673452
1	282	2 Light	V	V	HM	V_V_HM	0.016	0.828	1_V_V_HM	V_V_HM	0.784377436007285
1	283	2 Light	V	V	HM	V_V_HM	0	0.828	1_V_V_HM	V_V_HM	0.787438611830391
1	284	2 Light	V	V	HM	V_V_HM	0	0.78	1_V_V_HM	V_V_HM	0.791073592397496
1	285	2 Light	V	V	HM	V_V_HM	0	0.822	1_V_V_HM	V_V_HM	0.795291695727579
1	286	2 Light	V	V	HM	V_V_HM	0.051	0.844	1_V_V_HM	V_V_HM	0.800099522587678
1	287	2 Light	V	V	HM	V_V_HM	0	0.86	1_V_V_HM	V_V_HM	0.805500794586845
1	288	2 Light	V	V	HM	V_V_HM	0	0.86	1_V_V_HM	V_V_HM	0.81149673327288
1	289	2 Light	V	V	HM	V_V_HM	0	0.86	1_V_V_HM	V_V_HM	0.81808805561786
1	290	2 Light	V	V	HM	V_V_HM	0	0.876	1_V_V_HM	V_V_HM	0.825275478161681
1	291	2 Light	V	V	HM	V_V_HM	0	0.922	1_V_V_HM	V_V_HM	0.833059717038705
1	292	2 Light	V	V	HM	V_V_HM	0	0.942	1_V_V_HM	V_V_HM	0.841440895647829
1	293	2 Light	V	V	HM	V_V_HM	0	0.936	1_V_V_HM	V_V_HM	0.850416160926998
1	294	2 Light	V	V	HM	V_V_HM	0.015	0.919	1_V_V_HM	V_V_HM	0.859979054019465
1	295	2 Light	V	V	HM	V_V_HM	0.026	1.012	1_V_V_HM	V_V_HM	0.870120089649798
1	296	2 Light	V	V	HM	V_V_HM	0.033	0.92	1_V_V_HM	V_V_HM	0.880828575640099
1	297	2 Light	V	V	HM	V_V_HM	0.059	0.99	1_V_V_HM	V_V_HM	0.892090818641377
1	298	2 Light	V	V	HM	V_V_HM	0	0.99	1_V_V_HM	V_V_HM	0.903889572148253
1	299	2 Light	V	V	HM	V_V_HM	0.02	1.007	1_V_V_HM	V_V_HM	0.916204117202488
1	300	2 Light	V	V	HM	V_V_HM	0.087	1.007	1_V_V_HM	V_V_HM	0.92901037320288
1	301	2 Light	V	V	HM	V_V_HM	0	1.007	1_V_V_HM	V_V_HM	0.942281037688337
1	302	2 Light	V	V	HM	V_V_HM	0	1.007	1_V_V_HM	V_V_HM	0.955986233841439
1	303	2 Light	V	V	HM	V_V_HM	0	0.993	1_V_V_HM	V_V_HM	0.970095135640349
1	304	2 Light	V	V	HM	V_V_HM	0	0.974	1_V_V_HM	V_V_HM	0.984574769872462
1	305	2 Light	V	V	HM	V_V_HM	0	0.974	1_V_V_HM	V_V_HM	0.999390143041109
1	306	2 Light	V	V	HM	V_V_HM	0	0.974	1_V_V_HM	V_V_HM	1.01450586636328
1	307	2 Light	V	V	HM	V_V_HM	0	1.023	1_V_V_HM	V_V_HM	1.02988630945541
1	308	2 Light	V	V	HM	V_V_HM	0.091	1.044	1_V_V_HM	V_V_HM	1.04549487921882
1	309	2 Light	V	V	HM	V_V_HM	0.026	1.019	1_V_V_HM	V_V_HM	1.06129474066006
1	310	2 Light	V	V	HM	V_V_HM	0.113	1.019	1_V_V_HM	V_V_HM	1.07724900805175
1	311	2 Light	V	V	HM	V_V_HM	0.018	1.019	1_V_V_HM	V_V_HM	1.09332060393501
1	312	2 Light	V	V	HM	V_V_HM	0	1.003	1_V_V_HM	V_V_HM	1.10947246994318
1	313	2 Light	V	V	HM	V_V_HM	0	1.003	1_V_V_HM	V_V_HM	1.12566772773738
1	314	2 Light	V	V	HM	V_V_HM	0	1.194	1_V_V_HM	V_V_HM	1.14187039355612
1	315	2 Light	V	V	HM	V_V_HM	0.042	1.194	1_V_V_HM	V_V_HM	1.15804560596091
1	316	2 Light	V	V	HM	V_V_HM	0.036	1.143	1_V_V_HM	V_V_HM	1.17415913835386
1	317	2 Light	V	V	HM	V_V_HM	0.016	1.17	1_V_V_HM	V_V_HM	1.19017882077106
1	318	2 Light	V	V	HM	V_V_HM	0	1.17	1_V_V_HM	V_V_HM	1.20607477549898
1	319	2 Light	V	V	HM	V_V_HM	0	1.219	1_V_V_HM	V_V_HM	1.22181760069409
1	320	2 Light	V	V	HM	V_V_HM	0.016	1.219	1_V_V_HM	V_V_HM	1.23737789286135
1	321	2 Light	V	V	HM	V_V_HM	0.046	1.219	1_V_V_HM	V_V_HM	1.25272703286783
1	322	2 Light	V	V	HM	V_V_HM	0.02	1.255	1_V_V_HM	V_V_HM	1.26784039511338
1	323	2 Light	V	V	HM	V_V_HM	0.012	1.255	1_V_V_HM	V_V_HM	1.28269756672312
1	324	2 Light	V	V	HM	V_V_HM	0.01	1.24	1_V_V_HM	V_V_HM	1.29727899152857
1	325	2 Light	V	V	HM	V_V_HM	0.093	1.214	1_V_V_HM	V_V_HM	1.31156511473576
1	326	2 Light	V	V	HM	V_V_HM	0.016	1.181	1_V_V_HM	V_V_HM	1.32553749942834
1	327	2 Light	V	V	HM	V_V_HM	0.07	1.122	1_V_V_HM	V_V_HM	1.33918336006964
1	328	2 Light	V	V	HM	V_V_HM	0	1.122	1_V_V_HM	V_V_HM	1.35249695153403
1	329	2 Light	V	V	HM	V_V_HM	0.017	1.102	1_V_V_HM	V_V_HM	1.36547986980221
1	330	2 Light	V	V	HM	V_V_HM	0	1.015	1_V_V_HM	V_V_HM	1.37814001032038
1	331	2 Light	V	V	HM	V_V_HM	0	1.015	1_V_V_HM	V_V_HM	1.39048653664254
1	332	2 Light	V	V	HM	V_V_HM	0	1.015	1_V_V_HM	V_V_HM	1.40252861383267
1	333	2 Light	V	V	HM	V_V_HM	0	1.015	1_V_V_HM	V_V_HM	1.41427540504379
1	334	2 Light	V	V	HM	V_V_HM	0	1.015	1_V_V_HM	V_V_HM	1.42573747379425
1	335	2 Light	V	V	HM	V_V_HM	0	1.033	1_V_V_HM	V_V_HM	1.43693097941274
1	336	2 Light	V	V	HM	V_V_HM	0	1.033	1_V_V_HM	V_V_HM	1.44787488130641
1	337	2 Light	V	V	HM	V_V_HM	0.049	1.033	1_V_V_HM	V_V_HM	1.45859514620091
1	338	2 Light	V	V	HM	V_V_HM	0.021	0.942	1_V_V_HM	V_V_HM	1.46912471701002
1	339	2 Light	V	V	HM	V_V_HM	0	0.916	1_V_V_HM	V_V_HM	1.4794979311902
1	340	2 Light	V	V	HM	V_V_HM	0	0.803	1_V_V_HM	V_V_HM	1.48974912571042
1	341	2 Light	V	V	HM	V_V_HM	0	0.785	1_V_V_HM	V_V_HM	1.49991263732183
1	342	2 Light	V	V	HM	V_V_HM	0	0.785	1_V_V_HM	V_V_HM	1.51002280340096
1	343	2 Light	V	V	HM	V_V_HM	0	0.785	1_V_V_HM	V_V_HM	1.52011396126968
1	344	2 Light	V	V	HM	V_V_HM	0.191	0.785	1_V_V_HM	V_V_HM	1.53022044822842
1	345	2 Light	V	V	HM	V_V_HM	0	0.743	1_V_V_HM	V_V_HM	1.54037765394458
1	346	2 Light	V	V	HM	V_V_HM	0	0.707	1_V_V_HM	V_V_HM	1.5506251826322
1	347	3 Dark	V	V	HM	V_V_HM	0.027	0.691	1_V_V_HM	V_V_HM	1.56100458713223
1	348	3 Dark	V	V	HM	V_V_HM	0	0.691	1_V_V_HM	V_V_HM	1.57156100457388
1	349	3 Dark	V	V	HM	V_V_HM	0.049	0.691	1_V_V_HM	V_V_HM	1.58234046837305
1	350	3 Dark	V	V	HM	V_V_HM	0	0.675	1_V_V_HM	V_V_HM	1.59338962141499
1	351	3 Dark	V	V	HM	V_V_HM	0	0.643	1_V_V_HM	V_V_HM	1.60475805020979
1	352	3 Dark	V	V	HM	V_V_HM	0.036	0.623	1_V_V_HM	V_V_HM	1.61649834970453
1	353	3 Dark	V	V	HM	V_V_HM	0	0.611	1_V_V_HM	V_V_HM	1.62866544528302
1	354	3 Dark	V	V	HM	V_V_HM	0	0.601	1_V_V_HM	V_V_HM	1.64131588428092
1	355	3 Dark	V	V	HM	V_V_HM	0	0.508	1_V_V_HM	V_V_HM	1.65450709634319
1	356	3 Dark	V	V	HM	V_V_HM	0	0.492	1_V_V_HM	V_V_HM	1.66829663490316
1	357	3 Dark	V	V	HM	V_V_HM	0	0.422	1_V_V_HM	V_V_HM	1.68274139361639
1	358	3 Dark	V	V	HM	V_V_HM	0	0.488	1_V_V_HM	V_V_HM	1.69789681109778
1	359	3 Dark	V	V	HM	V_V_HM	0	0.578	1_V_V_HM	V_V_HM	1.71381606142522
1	360	3 Dark	V	V	HM	V_V_HM	0	0.578	1_V_V_HM	V_V_HM	1.73054988796177
1	361	3 Dark	V	V	HM	V_V_HM	0	0.578	1_V_V_HM	V_V_HM	1.74814852207551
1	362	3 Dark	V	V	HM	V_V_HM	0	0.578	1_V_V_HM	V_V_HM	1.76666127361007
1	363	3 Dark	V	V	HM	V_V_HM	0	0.596	1_V_V_HM	V_V_HM	1.78613271981279
1	364	3 Dark	V	V	HM	V_V_HM	0	0.596	1_V_V_HM	V_V_HM	1.80660230676912
1	365	3 Dark	V	V	HM	V_V_HM	0.018	0.596	1_V_V_HM	V_V_HM	1.82810842837107
1	366	3 Dark	V	V	HM	V_V_HM	0	0.596	1_V_V_HM	V_V_HM	1.85068804696596
1	367	3 Dark	V	V	HM	V_V_HM	0	0.561	1_V_V_HM	V_V_HM	1.87437240395346
1	368	3 Dark	V	V	HM	V_V_HM	0	0.54	1_V_V_HM	V_V_HM	1.89919130966258
1	369	3 Dark	V	V	HM	V_V_HM	0	0.54	1_V_V_HM	V_V_HM	1.92517457405735
1	370	3 Dark	V	V	HM	V_V_HM	0	0.54	1_V_V_HM	V_V_HM	1.95235200772235
1	371	3 Dark	V	V	HM	V_V_HM	0	0.54	1_V_V_HM	V_V_HM	1.98075342077209
1	372	3 Dark	V	V	HM	V_V_HM	0	0.54	1_V_V_HM	V_V_HM	2.0104065897382
1	373	3 Dark	V	V	HM	V_V_HM	0	0.54	1_V_V_HM	V_V_HM	2.04133115635741
1	374	3 Dark	V	V	HM	V_V_HM	0	0.377	1_V_V_HM	V_V_HM	2.07354472825493
1	375	3 Dark	V	V	HM	V_V_HM	0	0.413	1_V_V_HM	V_V_HM	2.10706491308816
1	376	3 Dark	V	V	HM	V_V_HM	0	0.433	1_V_V_HM	V_V_HM	2.14190705049438
1	377	3 Dark	V	V	HM	V_V_HM	0	0.406	1_V_V_HM	V_V_HM	2.1780751095185
1	378	3 Dark	V	V	HM	V_V_HM	0	0.443	1_V_V_HM	V_V_HM	2.21556159030145
1	379	3 Dark	V	V	HM	V_V_HM	0	0.394	1_V_V_HM	V_V_HM	2.25435669254982
1	380	3 Dark	V	V	HM	V_V_HM	0	0.394	1_V_V_HM	V_V_HM	2.29444828728864
1	381	3 Dark	V	V	HM	V_V_HM	0.014	0.394	1_V_V_HM	V_V_HM	2.33581261267047
1	382	3 Dark	V	V	HM	V_V_HM	0	0.358	1_V_V_HM	V_V_HM	2.3784143153456
1	383	3 Dark	V	V	HM	V_V_HM	0	0.358	1_V_V_HM	V_V_HM	2.42221572566987
1	384	3 Dark	V	V	HM	V_V_HM	0	0.376	1_V_V_HM	V_V_HM	2.46717917440677
1	385	3 Dark	V	V	HM	V_V_HM	0	0.376	1_V_V_HM	V_V_HM	2.51326699247285
1	386	3 Dark	V	V	HM	V_V_HM	0	0.376	1_V_V_HM	V_V_HM	2.5604394348008
1	387	3 Dark	V	V	HM	V_V_HM	0	0.427	1_V_V_HM	V_V_HM	2.6086464564258
1	388	3 Dark	V	V	HM	V_V_HM	0.066	0.477	1_V_V_HM	V_V_HM	2.65782795646976
1	389	3 Dark	V	V	HM	V_V_HM	0.107	0.578	1_V_V_HM	V_V_HM	2.70792183833324
1	390	3 Dark	V	V	HM	V_V_HM	0	0.71	1_V_V_HM	V_V_HM	2.75886431210114
1	391	3 Dark	V	V	HM	V_V_HM	0	0.752	1_V_V_HM	V_V_HM	2.81058481503183
1	392	3 Dark	V	V	HM	V_V_HM	0	0.783	1_V_V_HM	V_V_HM	2.86301108988264
1	393	3 Dark	V	V	HM	V_V_HM	0.018	0.783	1_V_V_HM	V_V_HM	2.91606956685424
1	394	3 Dark	V	V	HM	V_V_HM	0	0.783	1_V_V_HM	V_V_HM	2.96968141804704
1	395	3 Dark	V	V	HM	V_V_HM	0	0.78	1_V_V_HM	V_V_HM	3.02376650190882
1	396	3 Dark	V	V	HM	V_V_HM	0	0.856	1_V_V_HM	V_V_HM	3.07824467715395
1	397	3 Dark	V	V	HM	V_V_HM	0.014	1.014	1_V_V_HM	V_V_HM	3.13303580162773
1	398	3 Dark	V	V	HM	V_V_HM	0	1.028	1_V_V_HM	V_V_HM	3.18805973392945
1	399	3 Dark	V	V	HM	V_V_HM	0	1.254	1_V_V_HM	V_V_HM	3.24323593124873
1	400	3 Dark	V	V	HM	V_V_HM	0	1.39	1_V_V_HM	V_V_HM	3.29848200731418
1	401	3 Dark	V	V	HM	V_V_HM	0	1.429	1_V_V_HM	V_V_HM	3.35371414605459
1	402	3 Dark	V	V	HM	V_V_HM	0	1.429	1_V_V_HM	V_V_HM	3.40884799470803
1	403	3 Dark	V	V	HM	V_V_HM	0	1.538	1_V_V_HM	V_V_HM	3.46379912653814
1	404	3 Dark	V	V	HM	V_V_HM	0.028	1.734	1_V_V_HM	V_V_HM	3.51848311423637
1	405	3 Dark	V	V	HM	V_V_HM	0.036	1.77	1_V_V_HM	V_V_HM	3.57281553067541
1	406	3 Dark	V	V	HM	V_V_HM	0.02	1.77	1_V_V_HM	V_V_HM	3.62671267621881
1	407	3 Dark	V	V	HM	V_V_HM	0	1.84	1_V_V_HM	V_V_HM	3.6800946385133
1	408	3 Dark	V	V	HM	V_V_HM	0.037	2.011	1_V_V_HM	V_V_HM	3.7328867675673
1	409	3 Dark	V	V	HM	V_V_HM	0	2.053	1_V_V_HM	V_V_HM	3.78502055146059
1	410	3 Dark	V	V	HM	V_V_HM	0	2.094	1_V_V_HM	V_V_HM	3.83643445221558
1	411	3 Dark	V	V	HM	V_V_HM	0	2.08	1_V_V_HM	V_V_HM	3.88707470385539
1	412	3 Dark	V	V	HM	V_V_HM	0	2.08	1_V_V_HM	V_V_HM	3.9368945297928
1	413	3 Dark	V	V	HM	V_V_HM	0	2.425	1_V_V_HM	V_V_HM	3.98584857490645
1	414	3 Dark	V	V	HM	V_V_HM	0.018	2.672	1_V_V_HM	V_V_HM	4.03389148393526
1	415	3 Dark	V	V	HM	V_V_HM	0	2.833	1_V_V_HM	V_V_HM	4.08097790265511
1	416	3 Dark	V	V	HM	V_V_HM	0	2.973	1_V_V_HM	V_V_HM	4.12706247580506
1	417	3 Dark	V	V	HM	V_V_HM	0.051	3.199	1_V_V_HM	V_V_HM	4.17209984896555
1	418	3 Dark	V	V	HM	V_V_HM	0.05	3.262	1_V_V_HM	V_V_HM	4.21604673943257
1	419	3 Dark	V	V	HM	V_V_HM	0.101	3.262	1_V_V_HM	V_V_HM	4.25887028173361
1	420	3 Dark	V	V	HM	V_V_HM	0.132	3.507	1_V_V_HM	V_V_HM	4.30054819326459
1	421	3 Dark	V	V	HM	V_V_HM	0.042	3.609	1_V_V_HM	V_V_HM	4.34106031946414
1	422	3 Dark	V	V	HM	V_V_HM	0.031	3.609	1_V_V_HM	V_V_HM	4.38038650519937
1	423	3 Dark	V	V	HM	V_V_HM	0	3.672	1_V_V_HM	V_V_HM	4.41850884254126
1	424	3 Dark	V	V	HM	V_V_HM	0	3.697	1_V_V_HM	V_V_HM	4.4554184098207
1	425	3 Dark	V	V	HM	V_V_HM	0.015	3.783	1_V_V_HM	V_V_HM	4.49110853106057
1	426	3 Dark	V	V	HM	V_V_HM	0.076	3.994	1_V_V_HM	V_V_HM	4.52557253214926
1	427	3 Dark	V	V	HM	V_V_HM	0.158	4.065	1_V_V_HM	V_V_HM	4.55880593824439
1	428	3 Dark	V	V	HM	V_V_HM	0.014	4.365	1_V_V_HM	V_V_HM	4.59081308552064
1	429	3 Dark	V	V	HM	V_V_HM	0.226	4.409	1_V_V_HM	V_V_HM	4.62160051042418
1	430	3 Dark	V	V	HM	V_V_HM	0.136	4.429	1_V_V_HM	V_V_HM	4.6511747497917
1	431	3 Dark	V	V	HM	V_V_HM	0.039	4.573	1_V_V_HM	V_V_HM	4.67954234035068
1	432	3 Dark	V	V	HM	V_V_HM	0	4.627	1_V_V_HM	V_V_HM	4.70670981960971
1	433	3 Dark	V	V	HM	V_V_HM	0.109	4.796	1_V_V_HM	V_V_HM	4.73268557571876
1	434	3 Dark	V	V	HM	V_V_HM	0.196	4.768	1_V_V_HM	V_V_HM	4.75748716976563
1	435	3 Dark	V	V	HM	V_V_HM	0.036	4.785	1_V_V_HM	V_V_HM	4.78114107104846
1	436	3 Dark	V	V	HM	V_V_HM	0	4.852	1_V_V_HM	V_V_HM	4.80367551294107
1	437	3 Dark	V	V	HM	V_V_HM	0.07	4.927	1_V_V_HM	V_V_HM	4.82512018787626
1	438	3 Dark	V	V	HM	V_V_HM	0.171	5.02	1_V_V_HM	V_V_HM	4.84551196459764
1	439	3 Dark	V	V	HM	V_V_HM	0.042	5.067	1_V_V_HM	V_V_HM	4.8648957706699
1	440	3 Dark	V	V	HM	V_V_HM	0.041	5.098	1_V_V_HM	V_V_HM	4.8833227740268
1	441	3 Dark	V	V	HM	V_V_HM	0	5.292	1_V_V_HM	V_V_HM	4.90084536658424
1	442	3 Dark	V	V	HM	V_V_HM	0	5.416	1_V_V_HM	V_V_HM	4.91751594073748
1	443	3 Dark	V	V	HM	V_V_HM	0.345	5.55	1_V_V_HM	V_V_HM	4.93338759500556
1	444	3 Dark	V	V	HM	V_V_HM	0.247	5.701	1_V_V_HM	V_V_HM	4.94851682211963
1	445	3 Dark	V	V	HM	V_V_HM	0.161	5.863	1_V_V_HM	V_V_HM	4.96296310399818
1	446	3 Dark	V	V	HM	V_V_HM	0.14	6.021	1_V_V_HM	V_V_HM	4.97678649225868
1	447	3 Dark	V	V	HM	V_V_HM	0.226	6.105	1_V_V_HM	V_V_HM	4.99004703822499
1	448	3 Dark	V	V	HM	V_V_HM	0.129	6.055	1_V_V_HM	V_V_HM	5.0028048171326
1	449	3 Dark	V	V	HM	V_V_HM	0.107	5.954	1_V_V_HM	V_V_HM	5.01511988726317
1	450	3 Dark	V	V	HM	V_V_HM	0.245	5.99	1_V_V_HM	V_V_HM	5.0270518875816
1	451	3 Dark	V	V	HM	V_V_HM	0.102	6.011	1_V_V_HM	V_V_HM	5.03866034565861
1	452	3 Dark	V	V	HM	V_V_HM	0	6.147	1_V_V_HM	V_V_HM	5.05000429312223
1	453	3 Dark	V	V	HM	V_V_HM	0.081	6.317	1_V_V_HM	V_V_HM	5.06114077217607
1	454	3 Dark	V	V	HM	V_V_HM	0.025	6.459	1_V_V_HM	V_V_HM	5.07212632823941
1	455	3 Dark	V	V	HM	V_V_HM	0.086	6.556	1_V_V_HM	V_V_HM	5.0830175073144
1	456	3 Dark	V	V	HM	V_V_HM	0.211	6.657	1_V_V_HM	V_V_HM	5.09386990067977
1	457	3 Dark	V	V	HM	V_V_HM	0.085	6.6	1_V_V_HM	V_V_HM	5.10473528435607
1	458	3 Dark	V	V	HM	V_V_HM	0.3	6.819	1_V_V_HM	V_V_HM	5.11566333174583
1	459	3 Dark	V	V	HM	V_V_HM	0.044	6.805	1_V_V_HM	V_V_HM	5.12669912000202
1	460	3 Dark	V	V	HM	V_V_HM	0.02	6.908	1_V_V_HM	V_V_HM	5.13788657857787
1	461	3 Dark	V	V	HM	V_V_HM	0.144	7.043	1_V_V_HM	V_V_HM	5.14926963615034
1	462	3 Dark	V	V	HM	V_V_HM	0.054	7.191	1_V_V_HM	V_V_HM	5.16089222137353
1	463	3 Dark	V	V	HM	V_V_HM	0.169	7.149	1_V_V_HM	V_V_HM	5.17279826351729
1	464	3 Dark	V	V	HM	V_V_HM	0	7.231	1_V_V_HM	V_V_HM	5.18503012142371
1	465	3 Dark	V	V	HM	V_V_HM	0.053	7.344	1_V_V_HM	V_V_HM	5.19762226167845
1	466	3 Dark	V	V	HM	V_V_HM	0.087	7.521	1_V_V_HM	V_V_HM	5.21059947498364
1	467	3 Dark	V	V	HM	V_V_HM	0.075	7.562	1_V_V_HM	V_V_HM	5.22397833810758
1	468	3 Dark	V	V	HM	V_V_HM	0.13	7.483	1_V_V_HM	V_V_HM	5.23777377607548
1	469	3 Dark	V	V	HM	V_V_HM	0.047	7.707	1_V_V_HM	V_V_HM	5.25200071578639
1	470	3 Dark	V	V	HM	V_V_HM	0.031	7.768	1_V_V_HM	V_V_HM	5.26667408226985
1	471	3 Dark	V	V	HM	V_V_HM	0.194	7.95	1_V_V_HM	V_V_HM	5.28180880211888
1	472	3 Dark	V	V	HM	V_V_HM	0.124	8.115	1_V_V_HM	V_V_HM	5.29741980099491
1	473	3 Dark	V	V	HM	V_V_HM	0.134	7.998	1_V_V_HM	V_V_HM	5.3135220046897
1	474	3 Dark	V	V	HM	V_V_HM	0.169	7.886	1_V_V_HM	V_V_HM	5.33013033933373
1	475	3 Dark	V	V	HM	V_V_HM	0.162	7.775	1_V_V_HM	V_V_HM	5.34725973115072
1	476	3 Dark	V	V	HM	V_V_HM	0.158	7.776	1_V_V_HM	V_V_HM	5.36492510551863
1	477	3 Dark	V	V	HM	V_V_HM	0.135	7.739	1_V_V_HM	V_V_HM	5.38314138836245
1	478	3 Dark	V	V	HM	V_V_HM	0	7.811	1_V_V_HM	V_V_HM	5.4019219419867
1	479	3 Dark	V	V	HM	V_V_HM	0	7.871	1_V_V_HM	V_V_HM	5.421273870437
1	480	3 Dark	V	V	HM	V_V_HM	0.168	7.653	1_V_V_HM	V_V_HM	5.44120271435979
1	481	3 Dark	V	V	HM	V_V_HM	0.063	7.7	1_V_V_HM	V_V_HM	5.46171401401387
1	482	3 Dark	V	V	HM	V_V_HM	0.167	7.761	1_V_V_HM	V_V_HM	5.48281193918108
1	483	3 Dark	V	V	HM	V_V_HM	0.17	7.87	1_V_V_HM	V_V_HM	5.50449517695484
1	484	3 Dark	V	V	HM	V_V_HM	0.142	7.993	1_V_V_HM	V_V_HM	5.52676104381587
1	485	3 Dark	V	V	HM	V_V_HM	0.112	7.937	1_V_V_HM	V_V_HM	5.5496068562606
1	486	3 Dark	V	V	HM	V_V_HM	0.177	7.726	1_V_V_HM	V_V_HM	5.57302993063181
1	487	3 Dark	V	V	HM	V_V_HM	0.101	7.713	1_V_V_HM	V_V_HM	5.59702758301811
1	488	3 Dark	V	V	HM	V_V_HM	0.233	7.58	1_V_V_HM	V_V_HM	5.62159613336435
1	489	3 Dark	V	V	HM	V_V_HM	0.212	7.689	1_V_V_HM	V_V_HM	5.64672698296073
1	490	3 Dark	V	V	HM	V_V_HM	0.239	7.914	1_V_V_HM	V_V_HM	5.67240595341941
1	491	3 Dark	V	V	HM	V_V_HM	0.174	8.025	1_V_V_HM	V_V_HM	5.69861448605809
1	492	3 Dark	V	V	HM	V_V_HM	0.148	8.055	1_V_V_HM	V_V_HM	5.72533243028333
1	493	3 Dark	V	V	HM	V_V_HM	0.067	7.936	1_V_V_HM	V_V_HM	5.75253672151671
1	494	3 Dark	V	V	HM	V_V_HM	0.278	8.036	1_V_V_HM	V_V_HM	5.78020356547075
1	495	3 Dark	V	V	HM	V_V_HM	0.149	8.116	1_V_V_HM	V_V_HM	5.80830916824082
1	496	3 Dark	V	V	HM	V_V_HM	0.177	8.274	1_V_V_HM	V_V_HM	5.83682926413734
1	497	3 Dark	V	V	HM	V_V_HM	0.111	8.283	1_V_V_HM	V_V_HM	5.86573728468775
1	498	3 Dark	V	V	HM	V_V_HM	0.092	8.301	1_V_V_HM	V_V_HM	5.89500453958218
1	499	3 Dark	V	V	HM	V_V_HM	0.266	8.315	1_V_V_HM	V_V_HM	5.92460162574241
1	500	3 Dark	V	V	HM	V_V_HM	0.102	8.358	1_V_V_HM	V_V_HM	5.95449794084863
1	501	3 Dark	V	V	HM	V_V_HM	0.182	8.303	1_V_V_HM	V_V_HM	5.9846625827431
1	502	3 Dark	V	V	HM	V_V_HM	0.165	8.466	1_V_V_HM	V_V_HM	6.01506464930801
1	503	3 Dark	V	V	HM	V_V_HM	0.228	8.429	1_V_V_HM	V_V_HM	6.04567323848273
1	504	3 Dark	V	V	HM	V_V_HM	0.135	8.31	1_V_V_HM	V_V_HM	6.07645738249005
1	505	3 Dark	V	V	HM	V_V_HM	0.05	8.319	1_V_V_HM	V_V_HM	6.10738585016338
1	506	3 Dark	V	V	HM	V_V_HM	0.141	8.228	1_V_V_HM	V_V_HM	6.13842734569464
1	507	3 Dark	V	V	HM	V_V_HM	0.189	8.3	1_V_V_HM	V_V_HM	6.16955057252471
1	508	3 Dark	V	V	HM	V_V_HM	0.201	8.423	1_V_V_HM	V_V_HM	6.20072423428545
1	509	3 Dark	V	V	HM	V_V_HM	0.167	8.529	1_V_V_HM	V_V_HM	6.23191712577942
1	510	3 Dark	V	V	HM	V_V_HM	0.027	8.54	1_V_V_HM	V_V_HM	6.26309851898948
1	511	3 Dark	V	V	HM	V_V_HM	0.149	8.578	1_V_V_HM	V_V_HM	6.29423822906281
1	512	3 Dark	V	V	HM	V_V_HM	0.061	8.544	1_V_V_HM	V_V_HM	6.32530618365773
1	513	3 Dark	V	V	HM	V_V_HM	0.19	8.496	1_V_V_HM	V_V_HM	6.35627231006416
1	514	3 Dark	V	V	HM	V_V_HM	0.148	8.43	1_V_V_HM	V_V_HM	6.38710653646285
1	515	3 Dark	V	V	HM	V_V_HM	0.03	8.39	1_V_V_HM	V_V_HM	6.41777878976935
1	516	3 Dark	V	V	HM	V_V_HM	0	8.255	1_V_V_HM	V_V_HM	6.44825917785586
1	517	3 Dark	V	V	HM	V_V_HM	0.072	8.224	1_V_V_HM	V_V_HM	6.47851870724422
1	518	3 Dark	V	V	HM	V_V_HM	0.167	8.089	1_V_V_HM	V_V_HM	6.5085294710387
1	519	3 Dark	V	V	HM	V_V_HM	0.153	7.919	1_V_V_HM	V_V_HM	6.53826446650931
1	520	3 Dark	V	V	HM	V_V_HM	0.245	7.75	1_V_V_HM	V_V_HM	6.5676970460524
1	521	3 Dark	V	V	HM	V_V_HM	0.255	7.642	1_V_V_HM	V_V_HM	6.59680125776178
1	522	3 Dark	V	V	HM	V_V_HM	0.084	7.607	1_V_V_HM	V_V_HM	6.62555132355289
1	523	3 Dark	V	V	HM	V_V_HM	0.05	7.641	1_V_V_HM	V_V_HM	6.65392146499698
1	524	3 Dark	V	V	HM	V_V_HM	0.1	7.589	1_V_V_HM	V_V_HM	6.68188604749288
1	525	3 Dark	V	V	HM	V_V_HM	0.133	7.649	1_V_V_HM	V_V_HM	6.70942000999747
1	526	3 Dark	V	V	HM	V_V_HM	0.245	7.708	1_V_V_HM	V_V_HM	6.73649855927008
1	527	3 Dark	V	V	HM	V_V_HM	0.084	7.643	1_V_V_HM	V_V_HM	6.7630973994958
1	528	3 Dark	V	V	HM	V_V_HM	0.148	7.6	1_V_V_HM	V_V_HM	6.78919235850878
1	529	3 Dark	V	V	HM	V_V_HM	0.061	7.398	1_V_V_HM	V_V_HM	6.81475926557046
1	530	3 Dark	V	V	HM	V_V_HM	0.074	7.318	1_V_V_HM	V_V_HM	6.83977403805703
1	531	3 Dark	V	V	HM	V_V_HM	0.139	7.326	1_V_V_HM	V_V_HM	6.86421295109233
1	532	3 Dark	V	V	HM	V_V_HM	0.287	7.28	1_V_V_HM	V_V_HM	6.88805236836643
1	533	3 Dark	V	V	HM	V_V_HM	0.097	7.052	1_V_V_HM	V_V_HM	6.91126865520032
1	534	3 Dark	V	V	HM	V_V_HM	0.05	6.917	1_V_V_HM	V_V_HM	6.9338382473183
1	535	3 Dark	V	V	HM	V_V_HM	0.171	6.977	1_V_V_HM	V_V_HM	6.95573787053249
1	536	3 Dark	V	V	HM	V_V_HM	0.067	6.903	1_V_V_HM	V_V_HM	6.97694439800315
1	537	3 Dark	V	V	HM	V_V_HM	0.207	6.714	1_V_V_HM	V_V_HM	6.99743508334685
1	538	3 Dark	V	V	HM	V_V_HM	0.123	6.561	1_V_V_HM	V_V_HM	7.01718766315665
1	539	3 Dark	V	V	HM	V_V_HM	0.106	6.617	1_V_V_HM	V_V_HM	7.03618030545346
1	540	3 Dark	V	V	HM	V_V_HM	0.179	6.59	1_V_V_HM	V_V_HM	7.05439126460615
1	541	3 Dark	V	V	HM	V_V_HM	0.101	6.475	1_V_V_HM	V_V_HM	7.0717989219084
1	542	3 Dark	V	V	HM	V_V_HM	0.133	6.436	1_V_V_HM	V_V_HM	7.08838230591236
1	543	3 Dark	V	V	HM	V_V_HM	0.122	6.303	1_V_V_HM	V_V_HM	7.10412131047205
1	544	3 Dark	V	V	HM	V_V_HM	0.076	6.242	1_V_V_HM	V_V_HM	7.11899681908634
1	545	3 Dark	V	V	HM	V_V_HM	0.072	6.273	1_V_V_HM	V_V_HM	7.13299062945055
1	546	3 Dark	V	V	HM	V_V_HM	0.042	6.426	1_V_V_HM	V_V_HM	7.14608472783124
1	547	3 Dark	V	V	HM	V_V_HM	0.07	6.354	1_V_V_HM	V_V_HM	7.15826136969499
1	548	3 Dark	V	V	HM	V_V_HM	0.098	6.213	1_V_V_HM	V_V_HM	7.16950388986827
1	549	3 Dark	V	V	HM	V_V_HM	0.042	6.121	1_V_V_HM	V_V_HM	7.17979589337876
1	550	3 Dark	V	V	HM	V_V_HM	0.07	5.923	1_V_V_HM	V_V_HM	7.18912135243728
1	551	3 Dark	V	V	HM	V_V_HM	0.066	5.668	1_V_V_HM	V_V_HM	7.19746611023556
1	552	3 Dark	V	V	HM	V_V_HM	0.113	5.63	1_V_V_HM	V_V_HM	7.20481842065878
1	553	3 Dark	V	V	HM	V_V_HM	0.101	5.642	1_V_V_HM	V_V_HM	7.2111686881078
1	554	3 Dark	V	V	HM	V_V_HM	0.226	5.628	1_V_V_HM	V_V_HM	7.21650775409215
1	555	3 Dark	V	V	HM	V_V_HM	0.209	5.518	1_V_V_HM	V_V_HM	7.22082645974882
1	556	3 Dark	V	V	HM	V_V_HM	0.236	5.273	1_V_V_HM	V_V_HM	7.22411622436036
1	557	3 Dark	V	V	HM	V_V_HM	0.046	5.295	1_V_V_HM	V_V_HM	7.22637077768074
1	558	3 Dark	V	V	HM	V_V_HM	0.049	5.168	1_V_V_HM	V_V_HM	7.22758507112173
1	559	3 Dark	V	V	HM	V_V_HM	0.064	5.179	1_V_V_HM	V_V_HM	7.22775730197795
1	560	3 Dark	V	V	HM	V_V_HM	0.022	5.105	1_V_V_HM	V_V_HM	7.22688970937415
1	561	3 Dark	V	V	HM	V_V_HM	0.19	5.019	1_V_V_HM	V_V_HM	7.22498874148052
1	562	3 Dark	V	V	HM	V_V_HM	0.119	4.732	1_V_V_HM	V_V_HM	7.22206521399232
1	563	3 Dark	V	V	HM	V_V_HM	0	4.749	1_V_V_HM	V_V_HM	7.2181336783818
1	564	3 Dark	V	V	HM	V_V_HM	0	4.699	1_V_V_HM	V_V_HM	7.21321022825118
1	565	3 Dark	V	V	HM	V_V_HM	0.11	4.558	1_V_V_HM	V_V_HM	7.20731411829884
1	566	3 Dark	V	V	HM	V_V_HM	0.067	4.614	1_V_V_HM	V_V_HM	7.20046539380854
1	567	3 Dark	V	V	HM	V_V_HM	0	4.46	1_V_V_HM	V_V_HM	7.19268410013621
1	568	3 Dark	V	V	HM	V_V_HM	0.048	4.337	1_V_V_HM	V_V_HM	7.18399110935806
1	569	3 Dark	V	V	HM	V_V_HM	0.223	4.412	1_V_V_HM	V_V_HM	7.17441060416888
1	570	3 Dark	V	V	HM	V_V_HM	0	4.233	1_V_V_HM	V_V_HM	7.163968416943
1	571	3 Dark	V	V	HM	V_V_HM	0.034	4.292	1_V_V_HM	V_V_HM	7.15269367394102
1	572	3 Dark	V	V	HM	V_V_HM	0.022	4.19	1_V_V_HM	V_V_HM	7.1406171274359
1	573	3 Dark	V	V	HM	V_V_HM	0.057	4.116	1_V_V_HM	V_V_HM	7.12777274165076
1	574	3 Dark	V	V	HM	V_V_HM	0.087	4.04	1_V_V_HM	V_V_HM	7.11419528402616
1	575	3 Dark	V	V	HM	V_V_HM	0.061	3.968	1_V_V_HM	V_V_HM	7.09992026332957
1	576	3 Dark	V	V	HM	V_V_HM	0.153	3.979	1_V_V_HM	V_V_HM	7.08498615235879
1	577	3 Dark	V	V	HM	V_V_HM	0	3.938	1_V_V_HM	V_V_HM	7.06943284582018
1	578	3 Dark	V	V	HM	V_V_HM	0.026	3.84	1_V_V_HM	V_V_HM	7.05330359779374
1	579	3 Dark	V	V	HM	V_V_HM	0.061	3.869	1_V_V_HM	V_V_HM	7.03664551492091
1	580	3 Dark	V	V	HM	V_V_HM	0.047	3.905	1_V_V_HM	V_V_HM	7.01950875433389
1	581	3 Dark	V	V	HM	V_V_HM	0	3.895	1_V_V_HM	V_V_HM	7.00194407484553
1	582	3 Dark	V	V	HM	V_V_HM	0.046	3.838	1_V_V_HM	V_V_HM	6.98400223530373
1	583	3 Dark	V	V	HM	V_V_HM	0.062	3.809	1_V_V_HM	V_V_HM	6.96573440058565
1	584	3 Dark	V	V	HM	V_V_HM	0.086	3.599	1_V_V_HM	V_V_HM	6.94719335911288
1	585	3 Dark	V	V	HM	V_V_HM	0.023	3.39	1_V_V_HM	V_V_HM	6.92843230474489
1	586	3 Dark	V	V	HM	V_V_HM	0	3.192	1_V_V_HM	V_V_HM	6.90950443213568
1	587	3 Dark	V	V	HM	V_V_HM	0.106	3.146	1_V_V_HM	V_V_HM	6.89046310389494
1	588	3 Dark	V	V	HM	V_V_HM	0.021	3.231	1_V_V_HM	V_V_HM	6.8713624664851
1	589	3 Dark	V	V	HM	V_V_HM	0.072	3.167	1_V_V_HM	V_V_HM	6.85225729865028
1	590	3 Dark	V	V	HM	V_V_HM	0	3.184	1_V_V_HM	V_V_HM	6.83320265207413
1	591	3 Dark	V	V	HM	V_V_HM	0.053	2.994	1_V_V_HM	V_V_HM	6.81425353045483
1	592	3 Dark	V	V	HM	V_V_HM	0	3.035	1_V_V_HM	V_V_HM	6.79546442793553
1	593	3 Dark	V	V	HM	V_V_HM	0.114	3.151	1_V_V_HM	V_V_HM	6.7768891329333
1	594	3 Dark	V	V	HM	V_V_HM	0	3.262	1_V_V_HM	V_V_HM	6.75858099701221
1	595	3 Dark	V	V	HM	V_V_HM	0.03	3.181	1_V_V_HM	V_V_HM	6.74059189261548
1	596	3 Dark	V	V	HM	V_V_HM	0.123	3.265	1_V_V_HM	V_V_HM	6.72297202506215
1	597	3 Dark	V	V	HM	V_V_HM	0.053	3.287	1_V_V_HM	V_V_HM	6.70577078557753
1	598	3 Dark	V	V	HM	V_V_HM	0	3.239	1_V_V_HM	V_V_HM	6.68903517285762
1	599	3 Dark	V	V	HM	V_V_HM	0.181	3.107	1_V_V_HM	V_V_HM	6.67280961860876
1	600	3 Dark	V	V	HM	V_V_HM	0	3.107	1_V_V_HM	V_V_HM	6.6571373984907
1	601	3 Dark	V	V	HM	V_V_HM	0.16	3.147	1_V_V_HM	V_V_HM	6.64205925970422
1	602	3 Dark	V	V	HM	V_V_HM	0.031	3.291	1_V_V_HM	V_V_HM	6.62761459029323
1	603	3 Dark	V	V	HM	V_V_HM	0.048	3.285	1_V_V_HM	V_V_HM	6.61383909969136
1	604	3 Dark	V	V	HM	V_V_HM	0	3.246	1_V_V_HM	V_V_HM	6.60076469081822
1	605	3 Dark	V	V	HM	V_V_HM	0	3.245	1_V_V_HM	V_V_HM	6.58842165384357
1	606	3 Dark	V	V	HM	V_V_HM	0.053	3.092	1_V_V_HM	V_V_HM	6.576836904447
1	607	3 Dark	V	V	HM	V_V_HM	0.029	3.15	1_V_V_HM	V_V_HM	6.56603561422212
1	608	3 Dark	V	V	HM	V_V_HM	0	3.165	1_V_V_HM	V_V_HM	6.55603842525247
1	609	3 Dark	V	V	HM	V_V_HM	0.071	3.269	1_V_V_HM	V_V_HM	6.54686138323469
1	610	3 Dark	V	V	HM	V_V_HM	0.106	3.222	1_V_V_HM	V_V_HM	6.53851865267992
1	611	3 Dark	V	V	HM	V_V_HM	0.056	3.259	1_V_V_HM	V_V_HM	6.53102057288531
1	612	3 Dark	V	V	HM	V_V_HM	0.056	3.305	1_V_V_HM	V_V_HM	6.52437555424502
1	613	3 Dark	V	V	HM	V_V_HM	0.072	3.309	1_V_V_HM	V_V_HM	6.51858811703482
1	614	3 Dark	V	V	HM	V_V_HM	0.016	3.223	1_V_V_HM	V_V_HM	6.5136608391
1	615	3 Dark	V	V	HM	V_V_HM	0	3.368	1_V_V_HM	V_V_HM	6.50959241117352
1	616	3 Dark	V	V	HM	V_V_HM	0.038	3.439	1_V_V_HM	V_V_HM	6.50638055135658
1	617	3 Dark	V	V	HM	V_V_HM	0	3.381	1_V_V_HM	V_V_HM	6.50402297925255
1	618	3 Dark	V	V	HM	V_V_HM	0.134	3.599	1_V_V_HM	V_V_HM	6.50251741364568
1	619	3 Dark	V	V	HM	V_V_HM	0	3.643	1_V_V_HM	V_V_HM	6.50186157325468
1	620	3 Dark	V	V	HM	V_V_HM	0.039	3.643	1_V_V_HM	V_V_HM	6.50205229515329
1	621	3 Dark	V	V	HM	V_V_HM	0	3.59	1_V_V_HM	V_V_HM	6.50308288880701
1	622	3 Dark	V	V	HM	V_V_HM	0.16	3.654	1_V_V_HM	V_V_HM	6.50494578180327
1	623	3 Dark	V	V	HM	V_V_HM	0.116	3.768	1_V_V_HM	V_V_HM	6.50763260655743
1	624	3 Dark	V	V	HM	V_V_HM	0.111	3.815	1_V_V_HM	V_V_HM	6.51113105114105
1	625	3 Dark	V	V	HM	V_V_HM	0.029	3.978	1_V_V_HM	V_V_HM	6.51542496222365
1	626	3 Dark	V	V	HM	V_V_HM	0.151	3.855	1_V_V_HM	V_V_HM	6.52049742420411
1	627	3 Dark	V	V	HM	V_V_HM	0.022	3.896	1_V_V_HM	V_V_HM	6.52633087358514
1	628	3 Dark	V	V	HM	V_V_HM	0	3.992	1_V_V_HM	V_V_HM	6.53290454577268
1	629	3 Dark	V	V	HM	V_V_HM	0.091	3.891	1_V_V_HM	V_V_HM	6.54019403290958
1	630	3 Dark	V	V	HM	V_V_HM	0	4.082	1_V_V_HM	V_V_HM	6.54817153764739
1	631	3 Dark	V	V	HM	V_V_HM	0.074	3.972	1_V_V_HM	V_V_HM	6.55680661029653
1	632	3 Dark	V	V	HM	V_V_HM	0.166	4.022	1_V_V_HM	V_V_HM	6.56606827897588
1	633	3 Dark	V	V	HM	V_V_HM	0.051	4.074	1_V_V_HM	V_V_HM	6.57592518321425
1	634	3 Dark	V	V	HM	V_V_HM	0.048	4.193	1_V_V_HM	V_V_HM	6.58634441034003
1	635	3 Dark	V	V	HM	V_V_HM	0.06	4.238	1_V_V_HM	V_V_HM	6.59729265872304
1	636	3 Dark	V	V	HM	V_V_HM	0	4.228	1_V_V_HM	V_V_HM	6.6087366270994
1	637	3 Dark	V	V	HM	V_V_HM	0.058	4.199	1_V_V_HM	V_V_HM	6.62064301409636
1	638	3 Dark	V	V	HM	V_V_HM	0.041	4.24	1_V_V_HM	V_V_HM	6.63297835213048
1	639	3 Dark	V	V	HM	V_V_HM	0.165	4.293	1_V_V_HM	V_V_HM	6.64570851049688
1	640	3 Dark	V	V	HM	V_V_HM	0	4.321	1_V_V_HM	V_V_HM	6.6587991922753
1	641	3 Dark	V	V	HM	V_V_HM	0.037	4.295	1_V_V_HM	V_V_HM	6.67221605900415
1	642	3 Dark	V	V	HM	V_V_HM	0.092	4.397	1_V_V_HM	V_V_HM	6.68592460548187
1	643	3 Dark	V	V	HM	V_V_HM	0.066	4.398	1_V_V_HM	V_V_HM	6.69989031911953
1	644	3 Dark	V	V	HM	V_V_HM	0	4.478	1_V_V_HM	V_V_HM	6.71407882436243
1	645	3 Dark	V	V	HM	V_V_HM	0.168	4.608	1_V_V_HM	V_V_HM	6.72845577996864
1	646	3 Dark	V	V	HM	V_V_HM	0.071	4.609	1_V_V_HM	V_V_HM	6.7429869794685
1	647	3 Dark	V	V	HM	V_V_HM	0.048	4.726	1_V_V_HM	V_V_HM	6.75763892103554
1	648	3 Dark	V	V	HM	V_V_HM	0.239	4.752	1_V_V_HM	V_V_HM	6.77237908722157
1	649	3 Dark	V	V	HM	V_V_HM	0.116	4.905	1_V_V_HM	V_V_HM	6.78717589298814
1	650	3 Dark	V	V	HM	V_V_HM	0	4.887	1_V_V_HM	V_V_HM	6.80199794509356
1	651	3 Dark	V	V	HM	V_V_HM	0	5.051	1_V_V_HM	V_V_HM	6.81681411140056
1	652	3 Dark	V	V	HM	V_V_HM	0.064	5.026	1_V_V_HM	V_V_HM	6.83159430338707
1	653	3 Dark	V	V	HM	V_V_HM	0.228	4.943	1_V_V_HM	V_V_HM	6.84630898970903
1	654	3 Dark	V	V	HM	V_V_HM	0.047	5.056	1_V_V_HM	V_V_HM	6.86093013233186
1	655	3 Dark	V	V	HM	V_V_HM	0.193	5.027	1_V_V_HM	V_V_HM	6.87543122947707
1	656	3 Dark	V	V	HM	V_V_HM	0	5.041	1_V_V_HM	V_V_HM	6.8897864211876
1	657	3 Dark	V	V	HM	V_V_HM	0.094	5.096	1_V_V_HM	V_V_HM	6.90397151495827
1	658	3 Dark	V	V	HM	V_V_HM	0.096	5.202	1_V_V_HM	V_V_HM	6.917964008908
1	659	3 Dark	V	V	HM	V_V_HM	0.08	5.187	1_V_V_HM	V_V_HM	6.93174209054672
1	660	3 Dark	V	V	HM	V_V_HM	0.191	5.234	1_V_V_HM	V_V_HM	6.94528569779606
1	661	3 Dark	V	V	HM	V_V_HM	0.05	5.16	1_V_V_HM	V_V_HM	6.95857652568497
1	662	3 Dark	V	V	HM	V_V_HM	0.081	5.083	1_V_V_HM	V_V_HM	6.97159697212339
1	663	3 Dark	V	V	HM	V_V_HM	0.1	5.106	1_V_V_HM	V_V_HM	6.98433118952647
1	664	3 Dark	V	V	HM	V_V_HM	0.119	5.231	1_V_V_HM	V_V_HM	6.99676507686264
1	665	3 Dark	V	V	HM	V_V_HM	0.045	5.21	1_V_V_HM	V_V_HM	7.00888488220456
1	666	3 Dark	V	V	HM	V_V_HM	0.043	5.293	1_V_V_HM	V_V_HM	7.02067718769476
1	667	3 Dark	V	V	HM	V_V_HM	0	5.296	1_V_V_HM	V_V_HM	7.03212991010221
1	668	3 Dark	V	V	HM	V_V_HM	0.041	5.29	1_V_V_HM	V_V_HM	7.04323161878574
1	669	3 Dark	V	V	HM	V_V_HM	0.124	5.266	1_V_V_HM	V_V_HM	7.05397215710757
1	670	3 Dark	V	V	HM	V_V_HM	0.134	5.402	1_V_V_HM	V_V_HM	7.06434168634805
1	671	3 Dark	V	V	HM	V_V_HM	0.03	5.486	1_V_V_HM	V_V_HM	7.07433065799408
1	672	3 Dark	V	V	HM	V_V_HM	0.158	5.505	1_V_V_HM	V_V_HM	7.08393068227708
1	673	3 Dark	V	V	HM	V_V_HM	0.073	5.565	1_V_V_HM	V_V_HM	7.09313392629752
1	674	3 Dark	V	V	HM	V_V_HM	0.096	5.585	1_V_V_HM	V_V_HM	7.10193388384398
1	675	3 Dark	V	V	HM	V_V_HM	0.13	5.516	1_V_V_HM	V_V_HM	7.11032558484439
1	676	3 Dark	V	V	HM	V_V_HM	0.039	5.478	1_V_V_HM	V_V_HM	7.11830552407408
1	677	3 Dark	V	V	HM	V_V_HM	0.117	5.43	1_V_V_HM	V_V_HM	7.12587136731799
1	678	3 Dark	V	V	HM	V_V_HM	0.16	5.327	1_V_V_HM	V_V_HM	7.13302101269197
1	679	3 Dark	V	V	HM	V_V_HM	0.153	5.307	1_V_V_HM	V_V_HM	7.13975235843136
1	680	3 Dark	V	V	HM	V_V_HM	0.021	5.307	1_V_V_HM	V_V_HM	7.14606330276636
1	681	3 Dark	V	V	HM	V_V_HM	0.164	5.408	1_V_V_HM	V_V_HM	7.15195174378139
1	682	3 Dark	V	V	HM	V_V_HM	0.135	5.523	1_V_V_HM	V_V_HM	7.15741557952156
1	683	3 Dark	V	V	HM	V_V_HM	0.033	5.389	1_V_V_HM	V_V_HM	7.16245270843912
1	684	3 Dark	V	V	HM	V_V_HM	0.224	5.393	1_V_V_HM	V_V_HM	7.16706115490285
1	685	3 Dark	V	V	HM	V_V_HM	0	5.316	1_V_V_HM	V_V_HM	7.17123956343336
1	686	3 Dark	V	V	HM	V_V_HM	0.165	5.437	1_V_V_HM	V_V_HM	7.17498715535846
1	687	3 Dark	V	V	HM	V_V_HM	0.077	5.343	1_V_V_HM	V_V_HM	7.17830326517418
1	688	3 Dark	V	V	HM	V_V_HM	0.106	5.473	1_V_V_HM	V_V_HM	7.18118722681504
1	689	3 Dark	V	V	HM	V_V_HM	0.076	5.393	1_V_V_HM	V_V_HM	7.18363842992152
1	690	3 Dark	V	V	HM	V_V_HM	0.047	5.231	1_V_V_HM	V_V_HM	7.18565652429653
1	691	3 Dark	V	V	HM	V_V_HM	0	5.181	1_V_V_HM	V_V_HM	7.18724140085954
1	692	3 Dark	V	V	HM	V_V_HM	0.089	5.133	1_V_V_HM	V_V_HM	7.18839309170967
1	693	3 Dark	V	V	HM	V_V_HM	0.074	5.092	1_V_V_HM	V_V_HM	7.1891116539223
1	694	3 Dark	V	V	HM	V_V_HM	0.173	5.01	1_V_V_HM	V_V_HM	7.18939712365753
1	695	3 Dark	V	V	HM	V_V_HM	0.039	5.14	1_V_V_HM	V_V_HM	7.18924945160151
1	696	3 Dark	V	V	HM	V_V_HM	0.083	5.167	1_V_V_HM	V_V_HM	7.18866856763678
1	697	3 Dark	V	V	HM	V_V_HM	0.061	5.317	1_V_V_HM	V_V_HM	7.18765433195935
1	698	3 Dark	V	V	HM	V_V_HM	0.035	5.325	1_V_V_HM	V_V_HM	7.18620632644309
1	699	3 Dark	V	V	HM	V_V_HM	0.141	5.375	1_V_V_HM	V_V_HM	7.18432396109193
1	700	3 Dark	V	V	HM	V_V_HM	0.136	5.284	1_V_V_HM	V_V_HM	7.18200623439102
1	701	3 Dark	V	V	HM	V_V_HM	0.121	5.298	1_V_V_HM	V_V_HM	7.17925204312879
1	702	3 Dark	V	V	HM	V_V_HM	0.111	5.221	1_V_V_HM	V_V_HM	7.17606012903566
1	703	3 Dark	V	V	HM	V_V_HM	0.126	5.279	1_V_V_HM	V_V_HM	7.17242862085475
1	704	3 Dark	V	V	HM	V_V_HM	0.02	5.27	1_V_V_HM	V_V_HM	7.16835530582384
1	705	3 Dark	V	V	HM	V_V_HM	0.099	5.157	1_V_V_HM	V_V_HM	7.16383721960321
1	706	3 Dark	V	V	HM	V_V_HM	0.033	5.267	1_V_V_HM	V_V_HM	7.15887121072013
1	707	3 Dark	V	V	HM	V_V_HM	0	5.15	1_V_V_HM	V_V_HM	7.15345412778039
1	708	3 Dark	V	V	HM	V_V_HM	0.136	5.237	1_V_V_HM	V_V_HM	7.14758256432949
1	709	3 Dark	V	V	HM	V_V_HM	0.096	5.161	1_V_V_HM	V_V_HM	7.1412518251935
1	710	3 Dark	V	V	HM	V_V_HM	0	5.157	1_V_V_HM	V_V_HM	7.13445559219413
1	711	3 Dark	V	V	HM	V_V_HM	0.101	5.111	1_V_V_HM	V_V_HM	7.12718613212233
1	712	3 Dark	V	V	HM	V_V_HM	0.179	5.05	1_V_V_HM	V_V_HM	7.11943511060276
1	713	3 Dark	V	V	HM	V_V_HM	0.094	5.017	1_V_V_HM	V_V_HM	7.11119260352621
1	714	3 Dark	V	V	HM	V_V_HM	0.051	4.793	1_V_V_HM	V_V_HM	7.10244705741728
1	715	3 Dark	V	V	HM	V_V_HM	0.116	4.882	1_V_V_HM	V_V_HM	7.09318623751304
1	716	3 Dark	V	V	HM	V_V_HM	0.121	4.717	1_V_V_HM	V_V_HM	7.08339650066293
1	717	3 Dark	V	V	HM	V_V_HM	0	4.64	1_V_V_HM	V_V_HM	7.07306348046457
1	718	3 Dark	V	V	HM	V_V_HM	0.226	4.68	1_V_V_HM	V_V_HM	7.0621713276587
1	719	3 Dark	V	V	HM	V_V_HM	0	4.641	1_V_V_HM	V_V_HM	7.0507034395266
1	720	3 Dark	V	V	HM	V_V_HM	0.029	4.677	1_V_V_HM	V_V_HM	7.03864129651122
1	721	3 Dark	V	V	HM	V_V_HM	0	4.747	1_V_V_HM	V_V_HM	7.02596406576788
1	722	3 Dark	V	V	HM	V_V_HM	0.033	4.789	1_V_V_HM	V_V_HM	7.01264859449656
1	723	3 Dark	V	V	HM	V_V_HM	0.059	4.715	1_V_V_HM	V_V_HM	6.9986697991237
1	724	3 Dark	V	V	HM	V_V_HM	0.037	4.701	1_V_V_HM	V_V_HM	6.98400221044827
1	725	3 Dark	V	V	HM	V_V_HM	0.175	4.694	1_V_V_HM	V_V_HM	6.96862035929673
1	726	3 Dark	V	V	HM	V_V_HM	0.07	4.678	1_V_V_HM	V_V_HM	6.95249877611334
1	727	3 Dark	V	V	HM	V_V_HM	0.15	4.75	1_V_V_HM	V_V_HM	6.93561165027829
1	728	3 Dark	V	V	HM	V_V_HM	0.049	4.731	1_V_V_HM	V_V_HM	6.9179314776975
1	729	3 Dark	V	V	HM	V_V_HM	0.174	4.706	1_V_V_HM	V_V_HM	6.89942911491685
1	730	3 Dark	V	V	HM	V_V_HM	0.043	4.737	1_V_V_HM	V_V_HM	6.88007481275662
1	731	3 Dark	V	V	HM	V_V_HM	0.044	4.651	1_V_V_HM	V_V_HM	6.85983744593662
1	732	3 Dark	V	V	HM	V_V_HM	0.081	4.54	1_V_V_HM	V_V_HM	6.83868459343512
1	733	3 Dark	V	V	HM	V_V_HM	0.131	4.497	1_V_V_HM	V_V_HM	6.81658339006131
1	734	3 Dark	V	V	HM	V_V_HM	0.087	4.624	1_V_V_HM	V_V_HM	6.79350005579812
1	735	3 Dark	V	V	HM	V_V_HM	0.017	4.694	1_V_V_HM	V_V_HM	6.76939989044549
1	736	3 Dark	V	V	HM	V_V_HM	0.149	4.764	1_V_V_HM	V_V_HM	6.74424758497057
1	737	3 Dark	V	V	HM	V_V_HM	0	4.795	1_V_V_HM	V_V_HM	6.71800769116876
1	738	3 Dark	V	V	HM	V_V_HM	0.247	4.715	1_V_V_HM	V_V_HM	6.69064465991822
1	739	3 Dark	V	V	HM	V_V_HM	0.077	4.695	1_V_V_HM	V_V_HM	6.66212291714691
1	740	3 Dark	V	V	HM	V_V_HM	0.017	4.766	1_V_V_HM	V_V_HM	6.6324070176956
1	741	3 Dark	V	V	HM	V_V_HM	0.118	4.855	1_V_V_HM	V_V_HM	6.60146221834427
1	742	3 Dark	V	V	HM	V_V_HM	0.074	4.773	1_V_V_HM	V_V_HM	6.56925488944808
1	743	3 Dark	V	V	HM	V_V_HM	0	4.991	1_V_V_HM	V_V_HM	6.53575286688657
1	744	3 Dark	V	V	HM	V_V_HM	0	5.144	1_V_V_HM	V_V_HM	6.50092544658501
1	745	3 Dark	V	V	HM	V_V_HM	0.089	5.199	1_V_V_HM	V_V_HM	6.46474222833075
1	746	3 Dark	V	V	HM	V_V_HM	0	5.143	1_V_V_HM	V_V_HM	6.42717330574774
1	747	3 Dark	V	V	HM	V_V_HM	0	5.277	1_V_V_HM	V_V_HM	6.38819074654823
1	748	3 Dark	V	V	HM	V_V_HM	0.146	5.232	1_V_V_HM	V_V_HM	6.34776773581426
1	749	3 Dark	V	V	HM	V_V_HM	0.037	5.365	1_V_V_HM	V_V_HM	6.30587995303004
1	750	3 Dark	V	V	HM	V_V_HM	0.083	5.383	1_V_V_HM	V_V_HM	6.26250370125621
1	751	3 Dark	V	V	HM	V_V_HM	0.07	5.685	1_V_V_HM	V_V_HM	6.21761610149429
1	752	3 Dark	V	V	HM	V_V_HM	0.131	5.838	1_V_V_HM	V_V_HM	6.17119842677256
1	753	3 Dark	V	V	HM	V_V_HM	0	5.857	1_V_V_HM	V_V_HM	6.12323629120654
1	754	3 Dark	V	V	HM	V_V_HM	0.159	6.006	1_V_V_HM	V_V_HM	6.07371619038594
1	755	3 Dark	V	V	HM	V_V_HM	0.032	5.831	1_V_V_HM	V_V_HM	6.02262567955246
1	756	3 Dark	V	V	HM	V_V_HM	0.067	5.808	1_V_V_HM	V_V_HM	5.96995766917717
1	757	3 Dark	V	V	HM	V_V_HM	0.133	5.682	1_V_V_HM	V_V_HM	5.91571175956357
1	758	3 Dark	V	V	HM	V_V_HM	0.016	5.704	1_V_V_HM	V_V_HM	5.85989455383523
1	759	3 Dark	V	V	HM	V_V_HM	0.116	5.577	1_V_V_HM	V_V_HM	5.80251869136049
1	760	3 Dark	V	V	HM	V_V_HM	0.167	5.534	1_V_V_HM	V_V_HM	5.74359933383061
1	761	3 Dark	V	V	HM	V_V_HM	0.035	5.49	1_V_V_HM	V_V_HM	5.68315686311249
1	762	3 Dark	V	V	HM	V_V_HM	0	5.409	1_V_V_HM	V_V_HM	5.62121296632027
1	763	3 Dark	V	V	HM	V_V_HM	0.083	5.316	1_V_V_HM	V_V_HM	5.55778933083109
1	764	3 Dark	V	V	HM	V_V_HM	0.147	5.229	1_V_V_HM	V_V_HM	5.49290907679481
1	765	3 Dark	V	V	HM	V_V_HM	0.169	5.212	1_V_V_HM	V_V_HM	5.42660250750936
1	766	3 Dark	V	V	HM	V_V_HM	0.103	5.063	1_V_V_HM	V_V_HM	5.35890864210055
1	767	3 Dark	V	V	HM	V_V_HM	0.031	5.094	1_V_V_HM	V_V_HM	5.28987382728049
1	768	3 Dark	V	V	HM	V_V_HM	0.056	4.847	1_V_V_HM	V_V_HM	5.2195458788498
1	769	3 Dark	V	V	HM	V_V_HM	0.076	4.77	1_V_V_HM	V_V_HM	5.14797261254876
1	770	3 Dark	V	V	HM	V_V_HM	0.071	4.792	1_V_V_HM	V_V_HM	5.07520184401168
1	771	3 Dark	V	V	HM	V_V_HM	0.19	4.674	1_V_V_HM	V_V_HM	5.00128286088474
1	772	3 Dark	V	V	HM	V_V_HM	0.097	4.6	1_V_V_HM	V_V_HM	4.92627083635283
1	773	3 Dark	V	V	HM	V_V_HM	0.312	4.6	1_V_V_HM	V_V_HM	4.85022241564242
1	774	3 Dark	V	V	HM	V_V_HM	0.204	4.6	1_V_V_HM	V_V_HM	4.77319424344101
1	775	3 Dark	V	V	HM	V_V_HM	0.171	4.511	1_V_V_HM	V_V_HM	4.69524296500753
1	776	3 Dark	V	V	HM	V_V_HM	0.065	4.511	1_V_V_HM	V_V_HM	4.61642522518983
1	777	3 Dark	V	V	HM	V_V_HM	0.134	4.511	1_V_V_HM	V_V_HM	4.53679766910508
1	778	3 Dark	V	V	HM	V_V_HM	0.181	4.365	1_V_V_HM	V_V_HM	4.45641820689884
1	779	3 Dark	V	V	HM	V_V_HM	0.133	4.328	1_V_V_HM	V_V_HM	4.37534981070879
1	780	3 Dark	V	V	HM	V_V_HM	0.047	4.245	1_V_V_HM	V_V_HM	4.29365788102488
1	781	3 Dark	V	V	HM	V_V_HM	0.302	4.175	1_V_V_HM	V_V_HM	4.21141247399331
1	782	3 Dark	V	V	HM	V_V_HM	0.186	4.044	1_V_V_HM	V_V_HM	4.12868480843408
1	783	3 Dark	V	V	HM	V_V_HM	0.078	4.044	1_V_V_HM	V_V_HM	4.04554610387987
1	784	3 Dark	V	V	HM	V_V_HM	0.186	3.885	1_V_V_HM	V_V_HM	3.96206757940596
1	785	3 Dark	V	V	HM	V_V_HM	0	3.853	1_V_V_HM	V_V_HM	3.87832045444583
1	786	4 Light	V	V	HM	V_V_HM	0.047	3.786	1_V_V_HM	V_V_HM	3.79437594817992
1	787	4 Light	V	V	HM	V_V_HM	0.024	3.653	1_V_V_HM	V_V_HM	3.71030596227191
1	788	4 Light	V	V	HM	V_V_HM	0.071	3.664	1_V_V_HM	V_V_HM	3.62618512661735
1	789	4 Light	V	V	HM	V_V_HM	0.047	3.548	1_V_V_HM	V_V_HM	3.54208875398001
1	790	4 Light	V	V	HM	V_V_HM	0	3.381	1_V_V_HM	V_V_HM	3.45809258628935
1	791	4 Light	V	V	HM	V_V_HM	0	3.346	1_V_V_HM	V_V_HM	3.37427442574094
1	792	4 Light	V	V	HM	V_V_HM	0	3.346	1_V_V_HM	V_V_HM	3.29071386925223
1	793	4 Light	V	V	HM	V_V_HM	0.038	3.263	1_V_V_HM	V_V_HM	3.20749085527666
1	794	4 Light	V	V	HM	V_V_HM	0	3.116	1_V_V_HM	V_V_HM	3.1246853901837
1	795	4 Light	V	V	HM	V_V_HM	0	2.947	1_V_V_HM	V_V_HM	3.04237775179629
1	796	4 Light	V	V	HM	V_V_HM	0	2.844	1_V_V_HM	V_V_HM	2.96064828661161
1	797	4 Light	V	V	HM	V_V_HM	0.031	2.813	1_V_V_HM	V_V_HM	2.87957713115308
1	798	4 Light	V	V	HM	V_V_HM	0	2.757	1_V_V_HM	V_V_HM	2.79924328218913
1	799	4 Light	V	V	HM	V_V_HM	0	2.681	1_V_V_HM	V_V_HM	2.71972393121585
1	800	4 Light	V	V	HM	V_V_HM	0.039	2.61	1_V_V_HM	V_V_HM	2.64109392045087
1	801	4 Light	V	V	HM	V_V_HM	0	2.42	1_V_V_HM	V_V_HM	2.56342521120136
1	802	4 Light	V	V	HM	V_V_HM	0	2.323	1_V_V_HM	V_V_HM	2.48678701257828
1	803	4 Light	V	V	HM	V_V_HM	0	2.011	1_V_V_HM	V_V_HM	2.4112472323748
1	804	4 Light	V	V	HM	V_V_HM	0	1.807	1_V_V_HM	V_V_HM	2.3368700275645
1	805	4 Light	V	V	HM	V_V_HM	0	1.636	1_V_V_HM	V_V_HM	2.26371556795197
1	806	4 Light	V	V	HM	V_V_HM	0	1.571	1_V_V_HM	V_V_HM	2.19184321041597
1	807	4 Light	V	V	HM	V_V_HM	0	1.437	1_V_V_HM	V_V_HM	2.12131231137151
1	808	4 Light	V	V	HM	V_V_HM	0	1.256	1_V_V_HM	V_V_HM	2.05218222736857
1	809	4 Light	V	V	HM	V_V_HM	0	1.123	1_V_V_HM	V_V_HM	1.9845123152537
1	810	4 Light	V	V	HM	V_V_HM	0	1.076	1_V_V_HM	V_V_HM	1.91836072869898
1	811	4 Light	V	V	HM	V_V_HM	0	0.774	1_V_V_HM	V_V_HM	1.85378080965074
1	812	4 Light	V	V	HM	V_V_HM	0	0.588	1_V_V_HM	V_V_HM	1.79082340321077
1	813	4 Light	V	V	HM	V_V_HM	0	0.51	1_V_V_HM	V_V_HM	1.72953285230892
1	814	4 Light	V	V	HM	V_V_HM	0	0.324	1_V_V_HM	V_V_HM	1.6699455267625
1	815	4 Light	V	V	HM	V_V_HM	0	0.324	1_V_V_HM	V_V_HM	1.6120896411892
1	816	4 Light	V	V	HM	V_V_HM	0	0.277	1_V_V_HM	V_V_HM	1.5559851118277
1	817	4 Light	V	V	HM	V_V_HM	0	0.253	1_V_V_HM	V_V_HM	1.50164486216874
1	818	4 Light	V	V	HM	V_V_HM	0.027	0.182	1_V_V_HM	V_V_HM	1.44908041354195
1	819	4 Light	V	V	HM	V_V_HM	0	0.135	1_V_V_HM	V_V_HM	1.39830186993455
1	820	4 Light	V	V	HM	V_V_HM	0	0.135	1_V_V_HM	V_V_HM	1.3493136647019
1	821	4 Light	V	V	HM	V_V_HM	0	0.135	1_V_V_HM	V_V_HM	1.30211741681781
1	822	4 Light	V	V	HM	V_V_HM	0	0.135	1_V_V_HM	V_V_HM	1.25670915610829
1	823	4 Light	V	V	HM	V_V_HM	0	0.097	1_V_V_HM	V_V_HM	1.21308216311551
1	824	4 Light	V	V	HM	V_V_HM	0	0.097	1_V_V_HM	V_V_HM	1.17122430573219
1	825	4 Light	V	V	HM	V_V_HM	0	0.097	1_V_V_HM	V_V_HM	1.13112081238721
1	826	4 Light	V	V	HM	V_V_HM	0	0.114	1_V_V_HM	V_V_HM	1.09275176429879
1	827	4 Light	V	V	HM	V_V_HM	0	0.083	1_V_V_HM	V_V_HM	1.0560947554663
1	828	4 Light	V	V	HM	V_V_HM	0	0.083	1_V_V_HM	V_V_HM	1.0211225793084
1	829	4 Light	V	V	HM	V_V_HM	0	0.083	1_V_V_HM	V_V_HM	0.987805731833174
1	830	4 Light	V	V	HM	V_V_HM	0	0.044	1_V_V_HM	V_V_HM	0.956110326529962
1	831	4 Light	V	V	HM	V_V_HM	0	0.044	1_V_V_HM	V_V_HM	0.926000403675916
1	832	4 Light	V	V	HM	V_V_HM	0	0.044	1_V_V_HM	V_V_HM	0.897436098955284
1	833	4 Light	V	V	HM	V_V_HM	0	0.044	1_V_V_HM	V_V_HM	0.870376571338521
1	834	4 Light	V	V	HM	V_V_HM	0	0.044	1_V_V_HM	V_V_HM	0.844780980116254
1	835	4 Light	V	V	HM	V_V_HM	0	0.044	1_V_V_HM	V_V_HM	0.820608484167692
1	836	4 Light	V	V	HM	V_V_HM	0	0.071	1_V_V_HM	V_V_HM	0.797818242668252
1	837	4 Light	V	V	HM	V_V_HM	0	0.098	1_V_V_HM	V_V_HM	0.776369414922089
1	838	4 Light	V	V	HM	V_V_HM	0	0.098	1_V_V_HM	V_V_HM	0.756220679349061
1	839	4 Light	V	V	HM	V_V_HM	0	0.098	1_V_V_HM	V_V_HM	0.737328387602914
1	840	4 Light	V	V	HM	V_V_HM	0	0.098	1_V_V_HM	V_V_HM	0.719646790994155
1	841	4 Light	V	V	HM	V_V_HM	0	0.098	1_V_V_HM	V_V_HM	0.703129481423166
1	842	4 Light	V	V	HM	V_V_HM	0	0.098	1_V_V_HM	V_V_HM	0.68772903358667
1	843	4 Light	V	V	HM	V_V_HM	0	0.098	1_V_V_HM	V_V_HM	0.673397768306495
1	844	4 Light	V	V	HM	V_V_HM	0	0.098	1_V_V_HM	V_V_HM	0.66008800582664
1	845	4 Light	V	V	HM	V_V_HM	0	0.098	1_V_V_HM	V_V_HM	0.64775206695213
1	846	4 Light	V	V	HM	V_V_HM	0	0.098	1_V_V_HM	V_V_HM	0.636342377751187
1	847	4 Light	V	V	HM	V_V_HM	0	0.098	1_V_V_HM	V_V_HM	0.625811786592936
1	848	4 Light	V	V	HM	V_V_HM	0	0.071	1_V_V_HM	V_V_HM	0.616113247874509
1	849	4 Light	V	V	HM	V_V_HM	0	0.071	1_V_V_HM	V_V_HM	0.607199715292415
1	850	4 Light	V	V	HM	V_V_HM	0	0.126	1_V_V_HM	V_V_HM	0.599024142951994
1	851	4 Light	V	V	HM	V_V_HM	0	0.126	1_V_V_HM	V_V_HM	0.591539485190744
1	852	4 Light	V	V	HM	V_V_HM	0	0.126	1_V_V_HM	V_V_HM	0.584698695838968
1	853	4 Light	V	V	HM	V_V_HM	0	0.126	1_V_V_HM	V_V_HM	0.578455239566431
1	854	4 Light	V	V	HM	V_V_HM	0	0.126	1_V_V_HM	V_V_HM	0.572765179275903
1	855	4 Light	V	V	HM	V_V_HM	0	0.126	1_V_V_HM	V_V_HM	0.567587306354865
1	856	4 Light	V	V	HM	V_V_HM	0.017	0.126	1_V_V_HM	V_V_HM	0.562880967619197
1	857	4 Light	V	V	HM	V_V_HM	0	0.126	1_V_V_HM	V_V_HM	0.558605509467044
1	858	4 Light	V	V	HM	V_V_HM	0	0.126	1_V_V_HM	V_V_HM	0.554720966140895
1	859	4 Light	V	V	HM	V_V_HM	0	0.126	1_V_V_HM	V_V_HM	0.551190832560638
1	860	4 Light	V	V	HM	V_V_HM	0	0.126	1_V_V_HM	V_V_HM	0.547982129500842
1	861	4 Light	V	V	HM	V_V_HM	0	0.126	1_V_V_HM	V_V_HM	0.545063327908596
1	862	4 Light	V	V	HM	V_V_HM	0	0.126	1_V_V_HM	V_V_HM	0.54240585834921
1	863	4 Light	V	V	HM	V_V_HM	0	0.126	1_V_V_HM	V_V_HM	0.539981891588786
1	864	4 Light	V	V	HM	V_V_HM	0	0.126	1_V_V_HM	V_V_HM	0.537763598029122
1	865	4 Light	V	V	HM	V_V_HM	0	0.126	1_V_V_HM	V_V_HM	0.535723895386967
1	866	4 Light	V	V	HM	V_V_HM	0.027	0.126	1_V_V_HM	V_V_HM	0.53383868991453
1	867	4 Light	V	V	HM	V_V_HM	0.027	0.126	1_V_V_HM	V_V_HM	0.532085359788776
1	868	4 Light	V	V	HM	V_V_HM	0	0.126	1_V_V_HM	V_V_HM	0.530444186285502
1	869	4 Light	V	V	HM	V_V_HM	0	0.126	1_V_V_HM	V_V_HM	0.528896865039296
1	870	4 Light	V	V	HM	V_V_HM	0	0.126	1_V_V_HM	V_V_HM	0.527427848632438
1	871	4 Light	V	V	HM	V_V_HM	0	0.126	1_V_V_HM	V_V_HM	0.526022917857035
1	872	4 Light	V	V	HM	V_V_HM	0	0.126	1_V_V_HM	V_V_HM	0.524671020722378
1	873	4 Light	V	V	HM	V_V_HM	0	0.126	1_V_V_HM	V_V_HM	0.523364762514851
1	874	4 Light	V	V	HM	V_V_HM	0	0.126	1_V_V_HM	V_V_HM	0.522099670784853
1	875	4 Light	V	V	HM	V_V_HM	0	0.126	1_V_V_HM	V_V_HM	0.520872358672677
1	876	4 Light	V	V	HM	V_V_HM	0	0.126	1_V_V_HM	V_V_HM	0.519681939075161
1	877	4 Light	V	V	HM	V_V_HM	0	0.126	1_V_V_HM	V_V_HM	0.518530341419341
1	878	4 Light	V	V	HM	V_V_HM	0	0.126	1_V_V_HM	V_V_HM	0.517421686486379
1	879	4 Light	V	V	HM	V_V_HM	0	0.126	1_V_V_HM	V_V_HM	0.516360524873224
1	880	4 Light	V	V	HM	V_V_HM	0.055	0.146	1_V_V_HM	V_V_HM	0.515351714237902
1	881	4 Light	V	V	HM	V_V_HM	0	0.146	1_V_V_HM	V_V_HM	0.514401339561939
1	882	4 Light	V	V	HM	V_V_HM	0	0.146	1_V_V_HM	V_V_HM	0.513515792817369
1	883	4 Light	V	V	HM	V_V_HM	0	0.146	1_V_V_HM	V_V_HM	0.51270164656145
1	884	4 Light	V	V	HM	V_V_HM	0	0.146	1_V_V_HM	V_V_HM	0.511966198694152
1	885	4 Light	V	V	HM	V_V_HM	0	0.146	1_V_V_HM	V_V_HM	0.511317026929348
1	886	4 Light	V	V	HM	V_V_HM	0	0.129	1_V_V_HM	V_V_HM	0.510762107047918
1	887	4 Light	V	V	HM	V_V_HM	0	0.129	1_V_V_HM	V_V_HM	0.510309514585165
1	888	4 Light	V	V	HM	V_V_HM	0	0.129	1_V_V_HM	V_V_HM	0.509967324955602
1	889	4 Light	V	V	HM	V_V_HM	0	0.129	1_V_V_HM	V_V_HM	0.509743613382419
1	890	4 Light	V	V	HM	V_V_HM	0	0.129	1_V_V_HM	V_V_HM	0.509646455397404
1	891	4 Light	V	V	HM	V_V_HM	0	0.129	1_V_V_HM	V_V_HM	0.509683809752205
1	892	4 Light	V	V	HM	V_V_HM	0	0.129	1_V_V_HM	V_V_HM	0.509863166524492
1	893	4 Light	V	V	HM	V_V_HM	0	0.129	1_V_V_HM	V_V_HM	0.510191899740246
1	894	4 Light	V	V	HM	V_V_HM	0	0.129	1_V_V_HM	V_V_HM	0.510677383021218
1	895	4 Light	V	V	HM	V_V_HM	0	0.129	1_V_V_HM	V_V_HM	0.511326989984475
1	896	4 Light	V	V	HM	V_V_HM	0	0.102	1_V_V_HM	V_V_HM	0.512148094405687
1	897	4 Light	V	V	HM	V_V_HM	0	0.075	1_V_V_HM	V_V_HM	0.513148069922755
1	898	4 Light	V	V	HM	V_V_HM	0	0.075	1_V_V_HM	V_V_HM	0.514334290079571
1	899	4 Light	V	V	HM	V_V_HM	0	0.075	1_V_V_HM	V_V_HM	0.515714128927637
1	900	4 Light	V	V	HM	V_V_HM	0	0.075	1_V_V_HM	V_V_HM	0.517294652362086
1	901	4 Light	V	V	HM	V_V_HM	0	0.075	1_V_V_HM	V_V_HM	0.519081697361993
1	902	4 Light	V	V	HM	V_V_HM	0	0.075	1_V_V_HM	V_V_HM	0.5210807936482
1	903	4 Light	V	V	HM	V_V_HM	0	0.097	1_V_V_HM	V_V_HM	0.523297470271473
1	904	4 Light	V	V	HM	V_V_HM	0	0.097	1_V_V_HM	V_V_HM	0.525737257109342
1	905	4 Light	V	V	HM	V_V_HM	0	0.097	1_V_V_HM	V_V_HM	0.528405361259171
1	906	4 Light	V	V	HM	V_V_HM	0	0.097	1_V_V_HM	V_V_HM	0.531305701938871
1	907	4 Light	V	V	HM	V_V_HM	0	0.097	1_V_V_HM	V_V_HM	0.534441568121855
1	908	4 Light	V	V	HM	V_V_HM	0	0.097	1_V_V_HM	V_V_HM	0.537815015169591
1	909	4 Light	V	V	HM	V_V_HM	0	0.097	1_V_V_HM	V_V_HM	0.541427789948205
1	910	4 Light	V	V	HM	V_V_HM	0.02	0.042	1_V_V_HM	V_V_HM	0.545281371913415
1	911	4 Light	V	V	HM	V_V_HM	0	0.042	1_V_V_HM	V_V_HM	0.549376167567436
1	912	4 Light	V	V	HM	V_V_HM	0	0.042	1_V_V_HM	V_V_HM	0.553712315975787
1	913	4 Light	V	V	HM	V_V_HM	0	0.042	1_V_V_HM	V_V_HM	0.558289749372262
1	914	4 Light	V	V	HM	V_V_HM	0	0.042	1_V_V_HM	V_V_HM	0.563107570788049
1	915	4 Light	V	V	HM	V_V_HM	0	0.042	1_V_V_HM	V_V_HM	0.568164519529103
1	916	4 Light	V	V	HM	V_V_HM	0	0.042	1_V_V_HM	V_V_HM	0.573458704656512
1	917	4 Light	V	V	HM	V_V_HM	0	0.042	1_V_V_HM	V_V_HM	0.578987975566408
1	918	4 Light	V	V	HM	V_V_HM	0	0.042	1_V_V_HM	V_V_HM	0.584749772092431
1	919	4 Light	V	V	HM	V_V_HM	0	0.042	1_V_V_HM	V_V_HM	0.590741431001187
1	920	4 Light	V	V	HM	V_V_HM	0	0.042	1_V_V_HM	V_V_HM	0.596960274866435
1	921	4 Light	V	V	HM	V_V_HM	0	0.042	1_V_V_HM	V_V_HM	0.60340356731528
1	922	4 Light	V	V	HM	V_V_HM	0	0.042	1_V_V_HM	V_V_HM	0.610068601719279
1	923	4 Light	V	V	HM	V_V_HM	0	0.042	1_V_V_HM	V_V_HM	0.616952848499654
1	924	4 Light	V	V	HM	V_V_HM	0	0.042	1_V_V_HM	V_V_HM	0.624053822638381
1	925	4 Light	V	V	HM	V_V_HM	0	0.042	1_V_V_HM	V_V_HM	0.631369038699497
1	926	4 Light	V	V	HM	V_V_HM	0	0.042	1_V_V_HM	V_V_HM	0.638896011679793
1	927	4 Light	V	V	HM	V_V_HM	0	0.042	1_V_V_HM	V_V_HM	0.646632433339392
1	928	4 Light	V	V	HM	V_V_HM	0	0.042	1_V_V_HM	V_V_HM	0.654576704497964
1	929	4 Light	V	V	HM	V_V_HM	0	0.042	1_V_V_HM	V_V_HM	0.6627274033535
1	930	4 Light	V	V	HM	V_V_HM	0	0.042	1_V_V_HM	V_V_HM	0.671083343839684
1	931	4 Light	V	V	HM	V_V_HM	0	0.1	1_V_V_HM	V_V_HM	0.679644536634614
1	932	4 Light	V	V	HM	V_V_HM	0	0.1	1_V_V_HM	V_V_HM	0.688412232505788
1	933	4 Light	V	V	HM	V_V_HM	0.022	0.1	1_V_V_HM	V_V_HM	0.697387933720618
1	934	4 Light	V	V	HM	V_V_HM	0	0.1	1_V_V_HM	V_V_HM	0.70657341976944
1	935	4 Light	V	V	HM	V_V_HM	0	0.1	1_V_V_HM	V_V_HM	0.715971861740281
1	936	4 Light	V	V	HM	V_V_HM	0	0.1	1_V_V_HM	V_V_HM	0.725588108851569
1	937	4 Light	V	V	HM	V_V_HM	0	0.1	1_V_V_HM	V_V_HM	0.735428682407135
1	938	4 Light	V	V	HM	V_V_HM	0	0.1	1_V_V_HM	V_V_HM	0.745501751741284
1	939	4 Light	V	V	HM	V_V_HM	0	0.1	1_V_V_HM	V_V_HM	0.755816829668401
1	940	4 Light	V	V	HM	V_V_HM	0	0.08	1_V_V_HM	V_V_HM	0.76638369672446
1	941	4 Light	V	V	HM	V_V_HM	0	0.08	1_V_V_HM	V_V_HM	0.777212133110423
1	942	4 Light	V	V	HM	V_V_HM	0	0.08	1_V_V_HM	V_V_HM	0.78831212283415
1	943	4 Light	V	V	HM	V_V_HM	0	0.08	1_V_V_HM	V_V_HM	0.799694463961914
1	944	4 Light	V	V	HM	V_V_HM	0	0.08	1_V_V_HM	V_V_HM	0.811370158187286
1	945	4 Light	V	V	HM	V_V_HM	0	0.08	1_V_V_HM	V_V_HM	0.823350331536263
1	946	4 Light	V	V	HM	V_V_HM	0	0.102	1_V_V_HM	V_V_HM	0.835646608608157
1	947	4 Light	V	V	HM	V_V_HM	0	0.102	1_V_V_HM	V_V_HM	0.848270798294115
1	948	4 Light	V	V	HM	V_V_HM	0	0.102	1_V_V_HM	V_V_HM	0.861234947446941
1	949	4 Light	V	V	HM	V_V_HM	0	0.102	1_V_V_HM	V_V_HM	0.874551162120548
1	950	4 Light	V	V	HM	V_V_HM	0	0.102	1_V_V_HM	V_V_HM	0.888231548773827
1	951	4 Light	V	V	HM	V_V_HM	0	0.102	1_V_V_HM	V_V_HM	0.902288120123185
1	952	4 Light	V	V	HM	V_V_HM	0	0.102	1_V_V_HM	V_V_HM	0.916732381524759
1	953	4 Light	V	V	HM	V_V_HM	0	0.102	1_V_V_HM	V_V_HM	0.931575205324775
1	954	4 Light	V	V	HM	V_V_HM	0	0.102	1_V_V_HM	V_V_HM	0.946827329830255
1	955	4 Light	V	V	HM	V_V_HM	0	0.124	1_V_V_HM	V_V_HM	0.962499492601465
1	956	4 Light	V	V	HM	V_V_HM	0	0.124	1_V_V_HM	V_V_HM	0.978602125998672
1	957	4 Light	V	V	HM	V_V_HM	0	0.144	1_V_V_HM	V_V_HM	0.99514443772047
1	958	4 Light	V	V	HM	V_V_HM	0	0.197	1_V_V_HM	V_V_HM	1.01213493915653
1	959	4 Light	V	V	HM	V_V_HM	0	0.241	1_V_V_HM	V_V_HM	1.02958057851308
1	960	4 Light	V	V	HM	V_V_HM	0	0.287	1_V_V_HM	V_V_HM	1.04748791337188
1	961	4 Light	V	V	HM	V_V_HM	0.058	0.325	1_V_V_HM	V_V_HM	1.06586350064064
1	962	4 Light	V	V	HM	V_V_HM	0	0.343	1_V_V_HM	V_V_HM	1.08471335084522
1	963	4 Light	V	V	HM	V_V_HM	0	0.349	1_V_V_HM	V_V_HM	1.10404128395443
1	964	4 Light	V	V	HM	V_V_HM	0	0.349	1_V_V_HM	V_V_HM	1.12385057268857
1	965	4 Light	V	V	HM	V_V_HM	0	0.367	1_V_V_HM	V_V_HM	1.14414384447787
1	966	4 Light	V	V	HM	V_V_HM	0	0.42	1_V_V_HM	V_V_HM	1.16492114669972
1	967	4 Light	V	V	HM	V_V_HM	0	0.458	1_V_V_HM	V_V_HM	1.18618118454343
1	968	4 Light	V	V	HM	V_V_HM	0	0.458	1_V_V_HM	V_V_HM	1.20791987551932
1	969	4 Light	V	V	HM	V_V_HM	0	0.458	1_V_V_HM	V_V_HM	1.23013170376909
1	970	4 Light	V	V	HM	V_V_HM	0	0.458	1_V_V_HM	V_V_HM	1.25280820908093
1	971	4 Light	V	V	HM	V_V_HM	0	0.458	1_V_V_HM	V_V_HM	1.27594019487035
1	972	4 Light	V	V	HM	V_V_HM	0	0.458	1_V_V_HM	V_V_HM	1.29951769638026
1	973	4 Light	V	V	HM	V_V_HM	0	0.458	1_V_V_HM	V_V_HM	1.32352690301053
1	974	4 Light	V	V	HM	V_V_HM	0	0.458	1_V_V_HM	V_V_HM	1.34795014920261
1	975	4 Light	V	V	HM	V_V_HM	0	0.458	1_V_V_HM	V_V_HM	1.37276899764728
1	976	4 Light	V	V	HM	V_V_HM	0.022	0.458	1_V_V_HM	V_V_HM	1.39796501123535
1	977	4 Light	V	V	HM	V_V_HM	0	0.458	1_V_V_HM	V_V_HM	1.42351975274493
1	978	4 Light	V	V	HM	V_V_HM	0	0.458	1_V_V_HM	V_V_HM	1.44941405640965
1	979	4 Light	V	V	HM	V_V_HM	0	0.458	1_V_V_HM	V_V_HM	1.47562584397245
1	980	4 Light	V	V	HM	V_V_HM	0	0.458	1_V_V_HM	V_V_HM	1.50213230790825
1	981	4 Light	V	V	HM	V_V_HM	0	0.458	1_V_V_HM	V_V_HM	1.52890998714678
1	982	4 Light	V	V	HM	V_V_HM	0	0.458	1_V_V_HM	V_V_HM	1.55593218015281
1	983	4 Light	V	V	HM	V_V_HM	0	0.458	1_V_V_HM	V_V_HM	1.58316904197661
1	984	4 Light	V	V	HM	V_V_HM	0	0.479	1_V_V_HM	V_V_HM	1.61058956057128
1	985	4 Light	V	V	HM	V_V_HM	0.022	0.479	1_V_V_HM	V_V_HM	1.63816053844834
1	986	4 Light	V	V	HM	V_V_HM	0	0.503	1_V_V_HM	V_V_HM	1.66584777698786
1	987	4 Light	V	V	HM	V_V_HM	0.02	0.503	1_V_V_HM	V_V_HM	1.69361525321016
1	988	4 Light	V	V	HM	V_V_HM	0.053	0.522	1_V_V_HM	V_V_HM	1.72142613475971
1	989	4 Light	V	V	HM	V_V_HM	0.044	0.522	1_V_V_HM	V_V_HM	1.7492421754414
1	990	4 Light	V	V	HM	V_V_HM	0.046	0.522	1_V_V_HM	V_V_HM	1.77702453562196
1	991	4 Light	V	V	HM	V_V_HM	0.038	0.464	1_V_V_HM	V_V_HM	1.80473323490616
1	992	4 Light	V	V	HM	V_V_HM	0.018	0.464	1_V_V_HM	V_V_HM	1.83232721547324
1	993	4 Light	V	V	HM	V_V_HM	0.028	0.464	1_V_V_HM	V_V_HM	1.85976476674633
1	994	4 Light	V	V	HM	V_V_HM	0	0.464	1_V_V_HM	V_V_HM	1.88700407114804
1	995	4 Light	V	V	HM	V_V_HM	0.018	0.464	1_V_V_HM	V_V_HM	1.91400342950578
1	996	4 Light	V	V	HM	V_V_HM	0.053	0.464	1_V_V_HM	V_V_HM	1.9407214596343
1	997	4 Light	V	V	HM	V_V_HM	0.038	0.464	1_V_V_HM	V_V_HM	1.96711706533056
1	998	4 Light	V	V	HM	V_V_HM	0	0.464	1_V_V_HM	V_V_HM	1.99314999069425
1	999	4 Light	V	V	HM	V_V_HM	0	0.464	1_V_V_HM	V_V_HM	2.01878019073573
1	1000	4 Light	V	V	HM	V_V_HM	0	0.477	1_V_V_HM	V_V_HM	2.04396761967605
1	1001	4 Light	V	V	HM	V_V_HM	0	0.477	1_V_V_HM	V_V_HM	2.06867223218839
1	1002	4 Light	V	V	HM	V_V_HM	0	0.477	1_V_V_HM	V_V_HM	2.09285398279531
1	1003	4 Light	V	V	HM	V_V_HM	0	0.477	1_V_V_HM	V_V_HM	2.11647282577583
1	1004	4 Light	V	V	HM	V_V_HM	0	0.477	1_V_V_HM	V_V_HM	2.13948871579812
1	1005	4 Light	V	V	HM	V_V_HM	0	0.477	1_V_V_HM	V_V_HM	2.16186160742394
1	1006	4 Light	V	V	HM	V_V_HM	0	0.455	1_V_V_HM	V_V_HM	2.18355145505904
1	1007	4 Light	V	V	HM	V_V_HM	0	0.455	1_V_V_HM	V_V_HM	2.20451821322405
1	1008	4 Light	V	V	HM	V_V_HM	0	0.455	1_V_V_HM	V_V_HM	2.22472271722674
1	1009	4 Light	V	V	HM	V_V_HM	0	0.455	1_V_V_HM	V_V_HM	2.2441293259068
1	1010	4 Light	V	V	HM	V_V_HM	0	0.455	1_V_V_HM	V_V_HM	2.26270424972056
1	1011	4 Light	V	V	HM	V_V_HM	0	0.477	1_V_V_HM	V_V_HM	2.28041859251579
1	1012	4 Light	V	V	HM	V_V_HM	0	0.477	1_V_V_HM	V_V_HM	2.29724846908909
1	1013	4 Light	V	V	HM	V_V_HM	0	0.477	1_V_V_HM	V_V_HM	2.31317208017275
1	1014	4 Light	V	V	HM	V_V_HM	0.021	0.477	1_V_V_HM	V_V_HM	2.32817193060104
1	1015	4 Light	V	V	HM	V_V_HM	0	0.455	1_V_V_HM	V_V_HM	2.34223160030845
1	1016	4 Light	V	V	HM	V_V_HM	0.024	0.455	1_V_V_HM	V_V_HM	2.35533466991684
1	1017	4 Light	V	V	HM	V_V_HM	0	0.435	1_V_V_HM	V_V_HM	2.36746587305996
1	1018	4 Light	V	V	HM	V_V_HM	0.019	0.382	1_V_V_HM	V_V_HM	2.37861455701713
1	1019	4 Light	V	V	HM	V_V_HM	0	0.365	1_V_V_HM	V_V_HM	2.38877122210592
1	1020	4 Light	V	V	HM	V_V_HM	0	0.332	1_V_V_HM	V_V_HM	2.39792636910418
1	1021	4 Light	V	V	HM	V_V_HM	0	0.294	1_V_V_HM	V_V_HM	2.40607165151783
1	1022	4 Light	V	V	HM	V_V_HM	0	0.276	1_V_V_HM	V_V_HM	2.4132033375474
1	1023	4 Light	V	V	HM	V_V_HM	0	0.248	1_V_V_HM	V_V_HM	2.41931997210309
1	1024	4 Light	V	V	HM	V_V_HM	0	0.248	1_V_V_HM	V_V_HM	2.42442569549669
1	1025	4 Light	V	V	HM	V_V_HM	0	0.23	1_V_V_HM	V_V_HM	2.42853124979342
1	1026	4 Light	V	V	HM	V_V_HM	0	0.177	1_V_V_HM	V_V_HM	2.43165277302697
1	1027	4 Light	V	V	HM	V_V_HM	0	0.139	1_V_V_HM	V_V_HM	2.43380848203215
1	1028	4 Light	V	V	HM	V_V_HM	0	0.139	1_V_V_HM	V_V_HM	2.4350215759057
1	1029	4 Light	V	V	HM	V_V_HM	0	0.139	1_V_V_HM	V_V_HM	2.43532103033084
1	1030	4 Light	V	V	HM	V_V_HM	0.013	0.139	1_V_V_HM	V_V_HM	2.43474045636586
1	1031	4 Light	V	V	HM	V_V_HM	0	0.139	1_V_V_HM	V_V_HM	2.43331438299565
1	1032	4 Light	V	V	HM	V_V_HM	0	0.139	1_V_V_HM	V_V_HM	2.43107809823614
1	1033	4 Light	V	V	HM	V_V_HM	0	0.139	1_V_V_HM	V_V_HM	2.42807062410722
1	1034	4 Light	V	V	HM	V_V_HM	0	0.139	1_V_V_HM	V_V_HM	2.42433453780768
1	1035	4 Light	V	V	HM	V_V_HM	0	0.139	1_V_V_HM	V_V_HM	2.41991311583572
1	1036	4 Light	V	V	HM	V_V_HM	0	0.139	1_V_V_HM	V_V_HM	2.41485013972904
1	1037	4 Light	V	V	HM	V_V_HM	0	0.139	1_V_V_HM	V_V_HM	2.40919141103661
1	1038	4 Light	V	V	HM	V_V_HM	0	0.139	1_V_V_HM	V_V_HM	2.40298323619327
1	1039	4 Light	V	V	HM	V_V_HM	0	0.139	1_V_V_HM	V_V_HM	2.3962719217786
1	1040	4 Light	V	V	HM	V_V_HM	0	0.139	1_V_V_HM	V_V_HM	2.38910377466504
1	1041	4 Light	V	V	HM	V_V_HM	0.022	0.139	1_V_V_HM	V_V_HM	2.38152510109871
1	1042	4 Light	V	V	HM	V_V_HM	0	0.19	1_V_V_HM	V_V_HM	2.37358220790695
1	1043	4 Light	V	V	HM	V_V_HM	0	0.286	1_V_V_HM	V_V_HM	2.36532141046763
1	1044	4 Light	V	V	HM	V_V_HM	0	0.265	1_V_V_HM	V_V_HM	2.3567890609019
1	1045	4 Light	V	V	HM	V_V_HM	0	0.265	1_V_V_HM	V_V_HM	2.34803138901108
1	1046	4 Light	V	V	HM	V_V_HM	0	0.241	1_V_V_HM	V_V_HM	2.33909390375176
1	1047	4 Light	V	V	HM	V_V_HM	0	0.241	1_V_V_HM	V_V_HM	2.3300211881081
1	1048	4 Light	V	V	HM	V_V_HM	0	0.222	1_V_V_HM	V_V_HM	2.3208576273954
1	1049	4 Light	V	V	HM	V_V_HM	0.027	0.305	1_V_V_HM	V_V_HM	2.31164721657356
1	1050	4 Light	V	V	HM	V_V_HM	0.013	0.333	1_V_V_HM	V_V_HM	2.30243239117141
1	1051	4 Light	V	V	HM	V_V_HM	0	0.333	1_V_V_HM	V_V_HM	2.29325469258573
1	1052	4 Light	V	V	HM	V_V_HM	0	0.333	1_V_V_HM	V_V_HM	2.28415364546251
1	1053	4 Light	V	V	HM	V_V_HM	0	0.333	1_V_V_HM	V_V_HM	2.27516766398587
1	1054	4 Light	V	V	HM	V_V_HM	0	0.333	1_V_V_HM	V_V_HM	2.26633273976727
1	1055	4 Light	V	V	HM	V_V_HM	0	0.333	1_V_V_HM	V_V_HM	2.25768425889792
1	1056	4 Light	V	V	HM	V_V_HM	0	0.333	1_V_V_HM	V_V_HM	2.24925687745389
1	1057	4 Light	V	V	HM	V_V_HM	0	0.333	1_V_V_HM	V_V_HM	2.24108157068274
1	1058	4 Light	V	V	HM	V_V_HM	0	0.333	1_V_V_HM	V_V_HM	2.23318553375115
1	1059	4 Light	V	V	HM	V_V_HM	0	0.333	1_V_V_HM	V_V_HM	2.22559438354843
1	1060	4 Light	V	V	HM	V_V_HM	0	0.32	1_V_V_HM	V_V_HM	2.21833047574743
1	1061	4 Light	V	V	HM	V_V_HM	0	0.32	1_V_V_HM	V_V_HM	2.21141450075174
1	1062	4 Light	V	V	HM	V_V_HM	0	0.32	1_V_V_HM	V_V_HM	2.20486375009533
1	1063	4 Light	V	V	HM	V_V_HM	0	0.32	1_V_V_HM	V_V_HM	2.19869466512296
1	1064	4 Light	V	V	HM	V_V_HM	0	0.337	1_V_V_HM	V_V_HM	2.19292282121225
1	1065	4 Light	V	V	HM	V_V_HM	0	0.337	1_V_V_HM	V_V_HM	2.18756032886279
1	1066	4 Light	V	V	HM	V_V_HM	0	0.337	1_V_V_HM	V_V_HM	2.18261757815256
1	1067	4 Light	V	V	HM	V_V_HM	0	0.337	1_V_V_HM	V_V_HM	2.17810154445342
1	1068	4 Light	V	V	HM	V_V_HM	0	0.337	1_V_V_HM	V_V_HM	2.17401834878529
1	1069	4 Light	V	V	HM	V_V_HM	0	0.337	1_V_V_HM	V_V_HM	2.17037331168971
1	1070	4 Light	V	V	HM	V_V_HM	0	0.337	1_V_V_HM	V_V_HM	2.16716777653399
1	1071	4 Light	V	V	HM	V_V_HM	0	0.315	1_V_V_HM	V_V_HM	2.16439844546602
1	1072	4 Light	V	V	HM	V_V_HM	0.051	0.315	1_V_V_HM	V_V_HM	2.16205827271673
1	1073	4 Light	V	V	HM	V_V_HM	0.096	0.315	1_V_V_HM	V_V_HM	2.16013879913239
1	1074	4 Light	V	V	HM	V_V_HM	0	0.315	1_V_V_HM	V_V_HM	2.15862825973257
1	1075	4 Light	V	V	HM	V_V_HM	0	0.315	1_V_V_HM	V_V_HM	2.15751112939055
1	1076	4 Light	V	V	HM	V_V_HM	0	0.315	1_V_V_HM	V_V_HM	2.15676893177634
1	1077	4 Light	V	V	HM	V_V_HM	0	0.315	1_V_V_HM	V_V_HM	2.15638212964158
1	1078	4 Light	V	V	HM	V_V_HM	0	0.336	1_V_V_HM	V_V_HM	2.15632926836817
1	1079	4 Light	V	V	HM	V_V_HM	0.083	0.309	1_V_V_HM	V_V_HM	2.15658804751059
1	1080	4 Light	V	V	HM	V_V_HM	0.028	0.296	1_V_V_HM	V_V_HM	2.15713439405859
1	1081	4 Light	V	V	HM	V_V_HM	0	0.296	1_V_V_HM	V_V_HM	2.15794264186165
1	1082	4 Light	V	V	HM	V_V_HM	0	0.296	1_V_V_HM	V_V_HM	2.15898663736298
1	1083	4 Light	V	V	HM	V_V_HM	0	0.296	1_V_V_HM	V_V_HM	2.16023938525122
1	1084	4 Light	V	V	HM	V_V_HM	0	0.296	1_V_V_HM	V_V_HM	2.16167324347151
1	1085	4 Light	V	V	HM	V_V_HM	0	0.296	1_V_V_HM	V_V_HM	2.16326045381544
1	1086	4 Light	V	V	HM	V_V_HM	0	0.296	1_V_V_HM	V_V_HM	2.1649733407972
1	1087	4 Light	V	V	HM	V_V_HM	0	0.296	1_V_V_HM	V_V_HM	2.16678456172999
1	1088	4 Light	V	V	HM	V_V_HM	0	0.296	1_V_V_HM	V_V_HM	2.168666857035
1	1089	4 Light	V	V	HM	V_V_HM	0	0.296	1_V_V_HM	V_V_HM	2.17059325101111
1	1090	4 Light	V	V	HM	V_V_HM	0	0.296	1_V_V_HM	V_V_HM	2.17253825202937
1	1091	4 Light	V	V	HM	V_V_HM	0	0.296	1_V_V_HM	V_V_HM	2.17447846462884
1	1092	4 Light	V	V	HM	V_V_HM	0	0.296	1_V_V_HM	V_V_HM	2.17639249873487
1	1093	4 Light	V	V	HM	V_V_HM	0	0.296	1_V_V_HM	V_V_HM	2.17825991726362
1	1094	4 Light	V	V	HM	V_V_HM	0.017	0.296	1_V_V_HM	V_V_HM	2.18006243886203
1	1095	4 Light	V	V	HM	V_V_HM	0	0.296	1_V_V_HM	V_V_HM	2.18178297710253
1	1096	4 Light	V	V	HM	V_V_HM	0	0.296	1_V_V_HM	V_V_HM	2.18340778163734
1	1097	4 Light	V	V	HM	V_V_HM	0	0.296	1_V_V_HM	V_V_HM	2.18492736669977
1	1098	4 Light	V	V	HM	V_V_HM	0	0.296	1_V_V_HM	V_V_HM	2.18633601308236
1	1099	4 Light	V	V	HM	V_V_HM	0	0.296	1_V_V_HM	V_V_HM	2.18762962544186
1	1100	4 Light	V	V	HM	V_V_HM	0	0.296	1_V_V_HM	V_V_HM	2.18880754822621
1	1101	4 Light	V	V	HM	V_V_HM	0	0.296	1_V_V_HM	V_V_HM	2.18986998589851
1	1102	4 Light	V	V	HM	V_V_HM	0	0.245	1_V_V_HM	V_V_HM	2.19081812282028
1	1103	4 Light	V	V	HM	V_V_HM	0	0.149	1_V_V_HM	V_V_HM	2.1916570625471
1	1104	4 Light	V	V	HM	V_V_HM	0	0.149	1_V_V_HM	V_V_HM	2.19239288860166
1	1105	4 Light	V	V	HM	V_V_HM	0	0.149	1_V_V_HM	V_V_HM	2.1930327508744
1	1106	4 Light	V	V	HM	V_V_HM	0	0.149	1_V_V_HM	V_V_HM	2.19358806465603
1	1107	4 Light	V	V	HM	V_V_HM	0	0.149	1_V_V_HM	V_V_HM	2.19407241585656
1	1108	4 Light	V	V	HM	V_V_HM	0.021	0.149	1_V_V_HM	V_V_HM	2.19450380582651
1	1109	4 Light	V	V	HM	V_V_HM	0	0.066	1_V_V_HM	V_V_HM	2.19490246400161
1	1110	4 Light	V	V	HM	V_V_HM	0	0.038	1_V_V_HM	V_V_HM	2.19529424444588
1	1111	4 Light	V	V	HM	V_V_HM	0	0.038	1_V_V_HM	V_V_HM	2.19571063706189
1	1112	4 Light	V	V	HM	V_V_HM	0	0.038	1_V_V_HM	V_V_HM	2.19618425890809
1	1113	4 Light	V	V	HM	V_V_HM	0	0.038	1_V_V_HM	V_V_HM	2.19674772754727
1	1114	4 Light	V	V	HM	V_V_HM	0	0.038	1_V_V_HM	V_V_HM	2.19743366041242
1	1115	4 Light	V	V	HM	V_V_HM	0	0.038	1_V_V_HM	V_V_HM	2.19827467499149
1	1116	4 Light	V	V	HM	V_V_HM	0	0.038	1_V_V_HM	V_V_HM	2.1993033884508
1	1117	4 Light	V	V	HM	V_V_HM	0	0.038	1_V_V_HM	V_V_HM	2.20055241824668
1	1118	4 Light	V	V	HM	V_V_HM	0	0.038	1_V_V_HM	V_V_HM	2.20205537851985
1	1119	4 Light	V	V	HM	V_V_HM	0	0.038	1_V_V_HM	V_V_HM	2.20385082933539
1	1120	4 Light	V	V	HM	V_V_HM	0	0.038	1_V_V_HM	V_V_HM	2.20598308791901
1	1121	4 Light	V	V	HM	V_V_HM	0	0.038	1_V_V_HM	V_V_HM	2.2085011099046
1	1122	4 Light	V	V	HM	V_V_HM	0	0.038	1_V_V_HM	V_V_HM	2.21145559669119
1	1123	4 Light	V	V	HM	V_V_HM	0	0.038	1_V_V_HM	V_V_HM	2.21490055164463
1	1124	4 Light	V	V	HM	V_V_HM	0	0.021	1_V_V_HM	V_V_HM	2.21889080420761
1	1125	4 Light	V	V	HM	V_V_HM	0	0.021	1_V_V_HM	V_V_HM	2.22348118337868
1	1126	4 Light	V	V	HM	V_V_HM	0	0.021	1_V_V_HM	V_V_HM	2.22872651846521
1	1127	4 Light	V	V	HM	V_V_HM	0	0.021	1_V_V_HM	V_V_HM	2.23468216207255
1	1128	4 Light	V	V	HM	V_V_HM	0	0.021	1_V_V_HM	V_V_HM	2.2414055593641
1	1129	4 Light	V	V	HM	V_V_HM	0	0.021	1_V_V_HM	V_V_HM	2.24895505744572
1	1130	4 Light	V	V	HM	V_V_HM	0	0.021	1_V_V_HM	V_V_HM	2.25739081963626
1	1131	4 Light	V	V	HM	V_V_HM	0	0.021	1_V_V_HM	V_V_HM	2.26677481857042
1	1132	4 Light	V	V	HM	V_V_HM	0	0.021	1_V_V_HM	V_V_HM	2.27717021937389
1	1133	4 Light	V	V	HM	V_V_HM	0	0.021	1_V_V_HM	V_V_HM	2.28864041011293
1	1134	4 Light	V	V	HM	V_V_HM	0	0.021	1_V_V_HM	V_V_HM	2.30124877857534
1	1135	5 Dark	V	V	HM	V_V_HM	0	0.021	1_V_V_HM	V_V_HM	2.31505859800995
1	1136	5 Dark	V	V	HM	V_V_HM	0	0.021	1_V_V_HM	V_V_HM	2.33013248003329
1	1137	5 Dark	V	V	HM	V_V_HM	0	0.021	1_V_V_HM	V_V_HM	2.34653210986036
1	1138	5 Dark	V	V	HM	V_V_HM	0	0	1_V_V_HM	V_V_HM	2.36431858938903
1	1139	5 Dark	V	V	HM	V_V_HM	0	0	1_V_V_HM	V_V_HM	2.38355149599725
1	1140	5 Dark	V	V	HM	V_V_HM	0	0.021	1_V_V_HM	V_V_HM	2.4042894659513
1	1141	5 Dark	V	V	HM	V_V_HM	0	0.044	1_V_V_HM	V_V_HM	2.4265888955138
1	1142	5 Dark	V	V	HM	V_V_HM	0	0.044	1_V_V_HM	V_V_HM	2.45050562050825
1	1143	5 Dark	V	V	HM	V_V_HM	0	0.044	1_V_V_HM	V_V_HM	2.47609547714646
1	1144	5 Dark	V	V	HM	V_V_HM	0	0.044	1_V_V_HM	V_V_HM	2.50341339248302
1	1145	5 Dark	V	V	HM	V_V_HM	0	0.044	1_V_V_HM	V_V_HM	2.53251065872346
1	1146	5 Dark	V	V	HM	V_V_HM	0	0.044	1_V_V_HM	V_V_HM	2.56343658634798
1	1147	5 Dark	V	V	HM	V_V_HM	0	0.114	1_V_V_HM	V_V_HM	2.59623504505147
1	1148	5 Dark	V	V	HM	V_V_HM	0	0.114	1_V_V_HM	V_V_HM	2.63094422874431
1	1149	5 Dark	V	V	HM	V_V_HM	0	0.114	1_V_V_HM	V_V_HM	2.66760118066285
1	1150	5 Dark	V	V	HM	V_V_HM	0	0.114	1_V_V_HM	V_V_HM	2.70624157951402
1	1151	5 Dark	V	V	HM	V_V_HM	0	0.114	1_V_V_HM	V_V_HM	2.74689564477885
1	1152	5 Dark	V	V	HM	V_V_HM	0	0.114	1_V_V_HM	V_V_HM	2.78959074373515
1	1153	5 Dark	V	V	HM	V_V_HM	0	0.131	1_V_V_HM	V_V_HM	2.83434675262988
1	1154	5 Dark	V	V	HM	V_V_HM	0	0.131	1_V_V_HM	V_V_HM	2.88117589402085
1	1155	5 Dark	V	V	HM	V_V_HM	0	0.131	1_V_V_HM	V_V_HM	2.93008884883008
1	1156	5 Dark	V	V	HM	V_V_HM	0	0.217	1_V_V_HM	V_V_HM	2.98109629786948
1	1157	5 Dark	V	V	HM	V_V_HM	0	0.217	1_V_V_HM	V_V_HM	3.03420892211493
1	1158	5 Dark	V	V	HM	V_V_HM	0	0.217	1_V_V_HM	V_V_HM	3.08943567236654
1	1159	5 Dark	V	V	HM	V_V_HM	0	0.249	1_V_V_HM	V_V_HM	3.14677682888512
1	1160	5 Dark	V	V	HM	V_V_HM	0	0.249	1_V_V_HM	V_V_HM	3.2062221820423
1	1161	5 Dark	V	V	HM	V_V_HM	0	0.249	1_V_V_HM	V_V_HM	3.26775272490555
1	1162	5 Dark	V	V	HM	V_V_HM	0	0.249	1_V_V_HM	V_V_HM	3.33134768853235
1	1163	5 Dark	V	V	HM	V_V_HM	0	0.249	1_V_V_HM	V_V_HM	3.39698630399896
1	1164	5 Dark	V	V	HM	V_V_HM	0	0.249	1_V_V_HM	V_V_HM	3.46464606115014
1	1165	5 Dark	V	V	HM	V_V_HM	0	0.249	1_V_V_HM	V_V_HM	3.53429748505439
1	1166	5 Dark	V	V	HM	V_V_HM	0	0.249	1_V_V_HM	V_V_HM	3.60590767341126
1	1167	5 Dark	V	V	HM	V_V_HM	0	0.249	1_V_V_HM	V_V_HM	3.67943533019018
1	1168	5 Dark	V	V	HM	V_V_HM	0	0.342	1_V_V_HM	V_V_HM	3.75482928093108
1	1169	5 Dark	V	V	HM	V_V_HM	0	0.342	1_V_V_HM	V_V_HM	3.83202875112051
1	1170	5 Dark	V	V	HM	V_V_HM	0.021	0.342	1_V_V_HM	V_V_HM	3.91096368996402
1	1171	5 Dark	V	V	HM	V_V_HM	0.023	0.517	1_V_V_HM	V_V_HM	3.99155513910435
1	1172	5 Dark	V	V	HM	V_V_HM	0	0.559	1_V_V_HM	V_V_HM	4.0737169859892
1	1173	5 Dark	V	V	HM	V_V_HM	0	0.559	1_V_V_HM	V_V_HM	4.15736044270815
1	1174	5 Dark	V	V	HM	V_V_HM	0	0.596	1_V_V_HM	V_V_HM	4.24239168584318
1	1175	5 Dark	V	V	HM	V_V_HM	0	0.596	1_V_V_HM	V_V_HM	4.32871455908665
1	1176	5 Dark	V	V	HM	V_V_HM	0	0.596	1_V_V_HM	V_V_HM	4.41622860714062
1	1177	5 Dark	V	V	HM	V_V_HM	0.07	0.779	1_V_V_HM	V_V_HM	4.50483229983218
1	1178	5 Dark	V	V	HM	V_V_HM	0	0.807	1_V_V_HM	V_V_HM	4.59442410702889
1	1179	5 Dark	V	V	HM	V_V_HM	0	0.827	1_V_V_HM	V_V_HM	4.68490185629112
1	1180	5 Dark	V	V	HM	V_V_HM	0	0.827	1_V_V_HM	V_V_HM	4.77616080643038
1	1181	5 Dark	V	V	HM	V_V_HM	0	0.903	1_V_V_HM	V_V_HM	4.86809557369075
1	1182	5 Dark	V	V	HM	V_V_HM	0	0.984	1_V_V_HM	V_V_HM	4.96060077455553
1	1183	5 Dark	V	V	HM	V_V_HM	0.017	0.984	1_V_V_HM	V_V_HM	5.05357102528978
1	1184	5 Dark	V	V	HM	V_V_HM	0	1.185	1_V_V_HM	V_V_HM	5.14690092519755
1	1185	5 Dark	V	V	HM	V_V_HM	0	1.248	1_V_V_HM	V_V_HM	5.24048500380703
1	1186	5 Dark	V	V	HM	V_V_HM	0.086	1.248	1_V_V_HM	V_V_HM	5.33421777344749
1	1187	5 Dark	V	V	HM	V_V_HM	0	1.27	1_V_V_HM	V_V_HM	5.42799374679837
1	1188	5 Dark	V	V	HM	V_V_HM	0	1.27	1_V_V_HM	V_V_HM	5.52170794828025
1	1189	5 Dark	V	V	HM	V_V_HM	0.032	1.319	1_V_V_HM	V_V_HM	5.61525745237491
1	1190	5 Dark	V	V	HM	V_V_HM	0	1.319	1_V_V_HM	V_V_HM	5.70854062160944
1	1191	5 Dark	V	V	HM	V_V_HM	0	1.319	1_V_V_HM	V_V_HM	5.80145982800525
1	1192	5 Dark	V	V	HM	V_V_HM	0	1.415	1_V_V_HM	V_V_HM	5.89392287528806
1	1193	5 Dark	V	V	HM	V_V_HM	0	1.415	1_V_V_HM	V_V_HM	5.98584376317629
1	1194	5 Dark	V	V	HM	V_V_HM	0	1.415	1_V_V_HM	V_V_HM	6.07714215629535
1	1195	5 Dark	V	V	HM	V_V_HM	0	1.611	1_V_V_HM	V_V_HM	6.16774027520928
1	1196	5 Dark	V	V	HM	V_V_HM	0	1.611	1_V_V_HM	V_V_HM	6.25756593177441
1	1197	5 Dark	V	V	HM	V_V_HM	0	1.659	1_V_V_HM	V_V_HM	6.34654995617669
1	1198	5 Dark	V	V	HM	V_V_HM	0.093	1.721	1_V_V_HM	V_V_HM	6.43462966304635
1	1199	5 Dark	V	V	HM	V_V_HM	0	1.752	1_V_V_HM	V_V_HM	6.52174581282653
1	1200	5 Dark	V	V	HM	V_V_HM	0	1.731	1_V_V_HM	V_V_HM	6.60784837923654
1	1201	5 Dark	V	V	HM	V_V_HM	0.175	1.708	1_V_V_HM	V_V_HM	6.69289883381207
1	1202	5 Dark	V	V	HM	V_V_HM	0.042	1.81	1_V_V_HM	V_V_HM	6.77686858118713
1	1203	5 Dark	V	V	HM	V_V_HM	0	1.81	1_V_V_HM	V_V_HM	6.85973103016783
1	1204	5 Dark	V	V	HM	V_V_HM	0.037	1.81	1_V_V_HM	V_V_HM	6.94145958919864
1	1205	5 Dark	V	V	HM	V_V_HM	0	1.975	1_V_V_HM	V_V_HM	7.02202995068025
1	1206	5 Dark	V	V	HM	V_V_HM	0	1.975	1_V_V_HM	V_V_HM	7.10142694196718
1	1207	5 Dark	V	V	HM	V_V_HM	0.183	2.005	1_V_V_HM	V_V_HM	7.17963767372689
1	1208	5 Dark	V	V	HM	V_V_HM	0.028	2.058	1_V_V_HM	V_V_HM	7.25664925677718
1	1209	5 Dark	V	V	HM	V_V_HM	0.02	2.058	1_V_V_HM	V_V_HM	7.33244880206898
1	1210	5 Dark	V	V	HM	V_V_HM	0	2.058	1_V_V_HM	V_V_HM	7.40702588655777
1	1211	5 Dark	V	V	HM	V_V_HM	0.076	2.148	1_V_V_HM	V_V_HM	7.4803799520458
1	1212	5 Dark	V	V	HM	V_V_HM	0.081	2.148	1_V_V_HM	V_V_HM	7.55251538986357
1	1213	5 Dark	V	V	HM	V_V_HM	0	2.131	1_V_V_HM	V_V_HM	7.62344652488545
1	1214	5 Dark	V	V	HM	V_V_HM	0.201	2.131	1_V_V_HM	V_V_HM	7.69319016545519
1	1215	5 Dark	V	V	HM	V_V_HM	0.063	2.131	1_V_V_HM	V_V_HM	7.7617655680398
1	1216	5 Dark	V	V	HM	V_V_HM	0	2.065	1_V_V_HM	V_V_HM	7.82920178180485
1	1217	5 Dark	V	V	HM	V_V_HM	0.022	2.065	1_V_V_HM	V_V_HM	7.89553268923999
1	1218	5 Dark	V	V	HM	V_V_HM	0	2.065	1_V_V_HM	V_V_HM	7.96080171266933
1	1219	5 Dark	V	V	HM	V_V_HM	0.049	2.057	1_V_V_HM	V_V_HM	8.02505465946769
1	1220	5 Dark	V	V	HM	V_V_HM	0	2.057	1_V_V_HM	V_V_HM	8.08833733707479
1	1221	5 Dark	V	V	HM	V_V_HM	0	2.057	1_V_V_HM	V_V_HM	8.15069555298952
1	1222	5 Dark	V	V	HM	V_V_HM	0.096	2.19	1_V_V_HM	V_V_HM	8.21217511467934
1	1223	5 Dark	V	V	HM	V_V_HM	0	2.253	1_V_V_HM	V_V_HM	8.27282182934158
1	1224	5 Dark	V	V	HM	V_V_HM	0	2.253	1_V_V_HM	V_V_HM	8.33268150464902
1	1225	5 Dark	V	V	HM	V_V_HM	0.196	2.295	1_V_V_HM	V_V_HM	8.39179994765441
1	1226	5 Dark	V	V	HM	V_V_HM	0	2.295	1_V_V_HM	V_V_HM	8.45022296619665
1	1227	5 Dark	V	V	HM	V_V_HM	0.048	2.436	1_V_V_HM	V_V_HM	8.50799636735215
1	1228	5 Dark	V	V	HM	V_V_HM	0.062	2.343	1_V_V_HM	V_V_HM	8.56516595875437
1	1229	5 Dark	V	V	HM	V_V_HM	0.031	2.366	1_V_V_HM	V_V_HM	8.62177754767981
1	1230	5 Dark	V	V	HM	V_V_HM	0	2.476	1_V_V_HM	V_V_HM	8.67787694182747
1	1231	5 Dark	V	V	HM	V_V_HM	0	2.301	1_V_V_HM	V_V_HM	8.73351119044894
1	1232	5 Dark	V	V	HM	V_V_HM	0.102	2.336	1_V_V_HM	V_V_HM	8.78873231336838
1	1233	5 Dark	V	V	HM	V_V_HM	0	2.336	1_V_V_HM	V_V_HM	8.84359458185228
1	1234	5 Dark	V	V	HM	V_V_HM	0	2.415	1_V_V_HM	V_V_HM	8.89815630645093
1	1235	5 Dark	V	V	HM	V_V_HM	0.165	2.431	1_V_V_HM	V_V_HM	8.95247680786362
1	1236	5 Dark	V	V	HM	V_V_HM	0	2.508	1_V_V_HM	V_V_HM	9.00661540626214
1	1237	5 Dark	V	V	HM	V_V_HM	0.1	2.344	1_V_V_HM	V_V_HM	9.06063142194746
1	1238	5 Dark	V	V	HM	V_V_HM	0.053	2.316	1_V_V_HM	V_V_HM	9.1145841755726
1	1239	5 Dark	V	V	HM	V_V_HM	0	2.422	1_V_V_HM	V_V_HM	9.16853326059711
1	1240	5 Dark	V	V	HM	V_V_HM	0	2.422	1_V_V_HM	V_V_HM	9.2225393630477
1	1241	5 Dark	V	V	HM	V_V_HM	0.09	2.363	1_V_V_HM	V_V_HM	9.2766634695533
1	1242	5 Dark	V	V	HM	V_V_HM	0	2.282	1_V_V_HM	V_V_HM	9.33096667475684
1	1243	5 Dark	V	V	HM	V_V_HM	0	2.282	1_V_V_HM	V_V_HM	9.38551010099968
1	1244	5 Dark	V	V	HM	V_V_HM	0	2.171	1_V_V_HM	V_V_HM	9.44035454186248
1	1245	5 Dark	V	V	HM	V_V_HM	0	2.219	1_V_V_HM	V_V_HM	9.49555903395541
1	1246	5 Dark	V	V	HM	V_V_HM	0.02	2.317	1_V_V_HM	V_V_HM	9.55117996765649
1	1247	5 Dark	V	V	HM	V_V_HM	0	2.333	1_V_V_HM	V_V_HM	9.60727043000884
1	1248	5 Dark	V	V	HM	V_V_HM	0	2.333	1_V_V_HM	V_V_HM	9.66387957488825
1	1249	5 Dark	V	V	HM	V_V_HM	0.024	2.284	1_V_V_HM	V_V_HM	9.72105201859554
1	1250	5 Dark	V	V	HM	V_V_HM	0	2.284	1_V_V_HM	V_V_HM	9.77882726802517
1	1251	5 Dark	V	V	HM	V_V_HM	0	2.284	1_V_V_HM	V_V_HM	9.83723918036351
1	1252	5 Dark	V	V	HM	V_V_HM	0.133	2.317	1_V_V_HM	V_V_HM	9.89631656379327
1	1253	5 Dark	V	V	HM	V_V_HM	0.063	2.362	1_V_V_HM	V_V_HM	9.95608719991732
1	1254	5 Dark	V	V	HM	V_V_HM	0	2.53	1_V_V_HM	V_V_HM	10.0165788702061
1	1255	5 Dark	V	V	HM	V_V_HM	0.042	2.418	1_V_V_HM	V_V_HM	10.0778193561565
1	1256	5 Dark	V	V	HM	V_V_HM	0	2.505	1_V_V_HM	V_V_HM	10.1398350919166
1	1257	5 Dark	V	V	HM	V_V_HM	0.141	2.616	1_V_V_HM	V_V_HM	10.2026471228114
1	1258	5 Dark	V	V	HM	V_V_HM	0	2.616	1_V_V_HM	V_V_HM	10.2662737231339
1	1259	5 Dark	V	V	HM	V_V_HM	0.023	2.601	1_V_V_HM	V_V_HM	10.330726024434
1	1260	5 Dark	V	V	HM	V_V_HM	0.11	2.601	1_V_V_HM	V_V_HM	10.3960064697196
1	1261	5 Dark	V	V	HM	V_V_HM	0	2.715	1_V_V_HM	V_V_HM	10.4621087089766
1	1262	5 Dark	V	V	HM	V_V_HM	0.077	2.638	1_V_V_HM	V_V_HM	10.5290190197563
1	1263	5 Dark	V	V	HM	V_V_HM	0	2.858	1_V_V_HM	V_V_HM	10.5967222038487
1	1264	5 Dark	V	V	HM	V_V_HM	0.116	2.99	1_V_V_HM	V_V_HM	10.6652030628043
1	1265	5 Dark	V	V	HM	V_V_HM	0.016	2.874	1_V_V_HM	V_V_HM	10.7344449676724
1	1266	5 Dark	V	V	HM	V_V_HM	0.077	2.874	1_V_V_HM	V_V_HM	10.8044241674014
1	1267	5 Dark	V	V	HM	V_V_HM	0.019	2.819	1_V_V_HM	V_V_HM	10.8751085232387
1	1268	5 Dark	V	V	HM	V_V_HM	0	2.923	1_V_V_HM	V_V_HM	10.9464590567732
1	1269	5 Dark	V	V	HM	V_V_HM	0.126	3.067	1_V_V_HM	V_V_HM	11.0184354297719
1	1270	5 Dark	V	V	HM	V_V_HM	0	3.2	1_V_V_HM	V_V_HM	11.090997303546
1	1271	5 Dark	V	V	HM	V_V_HM	0.017	3.261	1_V_V_HM	V_V_HM	11.1641043397863
1	1272	5 Dark	V	V	HM	V_V_HM	0	3.542	1_V_V_HM	V_V_HM	11.2377151400238
1	1273	5 Dark	V	V	HM	V_V_HM	0	3.713	1_V_V_HM	V_V_HM	11.311783082598
1	1274	5 Dark	V	V	HM	V_V_HM	0.09	3.713	1_V_V_HM	V_V_HM	11.3862556600937
1	1275	5 Dark	V	V	HM	V_V_HM	0.111	3.713	1_V_V_HM	V_V_HM	11.4610749784375
1	1276	5 Dark	V	V	HM	V_V_HM	0.098	3.752	1_V_V_HM	V_V_HM	11.5361790041165
1	1277	5 Dark	V	V	HM	V_V_HM	0.038	3.847	1_V_V_HM	V_V_HM	11.6115042711187
1	1278	5 Dark	V	V	HM	V_V_HM	0	3.903	1_V_V_HM	V_V_HM	11.6869843018775
1	1279	5 Dark	V	V	HM	V_V_HM	0	3.944	1_V_V_HM	V_V_HM	11.7625494819897
1	1280	5 Dark	V	V	HM	V_V_HM	0	3.996	1_V_V_HM	V_V_HM	11.8381276676148
1	1281	5 Dark	V	V	HM	V_V_HM	0	4.207	1_V_V_HM	V_V_HM	11.9136448030008
1	1282	5 Dark	V	V	HM	V_V_HM	0.129	4.148	1_V_V_HM	V_V_HM	11.9890255448998
1	1283	5 Dark	V	V	HM	V_V_HM	0.045	4.132	1_V_V_HM	V_V_HM	12.0641938895282
1	1284	5 Dark	V	V	HM	V_V_HM	0.168	4.215	1_V_V_HM	V_V_HM	12.1390737981411
1	1285	5 Dark	V	V	HM	V_V_HM	0.084	4.247	1_V_V_HM	V_V_HM	12.2135898167232
1	1286	5 Dark	V	V	HM	V_V_HM	0.087	4.29	1_V_V_HM	V_V_HM	12.2876676873742
1	1287	5 Dark	V	V	HM	V_V_HM	0.159	4.224	1_V_V_HM	V_V_HM	12.3612345496131
1	1288	5 Dark	V	V	HM	V_V_HM	0.062	4.224	1_V_V_HM	V_V_HM	12.4342178420924
1	1289	5 Dark	V	V	HM	V_V_HM	0.016	4.217	1_V_V_HM	V_V_HM	12.5065455833995
1	1290	5 Dark	V	V	HM	V_V_HM	0	4.234	1_V_V_HM	V_V_HM	12.5781487739028
1	1291	5 Dark	V	V	HM	V_V_HM	0.114	4.309	1_V_V_HM	V_V_HM	12.6489623969685
1	1292	5 Dark	V	V	HM	V_V_HM	0.025	4.255	1_V_V_HM	V_V_HM	12.7189258971429
1	1293	5 Dark	V	V	HM	V_V_HM	0.22	4.255	1_V_V_HM	V_V_HM	12.7879827401528
1	1294	5 Dark	V	V	HM	V_V_HM	0.132	4.158	1_V_V_HM	V_V_HM	12.8560772111665
1	1295	5 Dark	V	V	HM	V_V_HM	0.049	4.142	1_V_V_HM	V_V_HM	12.9231546007136
1	1296	5 Dark	V	V	HM	V_V_HM	0	4.211	1_V_V_HM	V_V_HM	12.9891642224746
1	1297	5 Dark	V	V	HM	V_V_HM	0.045	4.222	1_V_V_HM	V_V_HM	13.0540574928929
1	1298	5 Dark	V	V	HM	V_V_HM	0.157	4.242	1_V_V_HM	V_V_HM	13.1177913440577
1	1299	5 Dark	V	V	HM	V_V_HM	0.144	4.116	1_V_V_HM	V_V_HM	13.1803294849812
1	1300	5 Dark	V	V	HM	V_V_HM	0.133	4.241	1_V_V_HM	V_V_HM	13.2416425615237
1	1301	5 Dark	V	V	HM	V_V_HM	0.151	4.28	1_V_V_HM	V_V_HM	13.3017082709829
1	1302	5 Dark	V	V	HM	V_V_HM	0.281	4.363	1_V_V_HM	V_V_HM	13.3605114312132
1	1303	5 Dark	V	V	HM	V_V_HM	0.171	4.521	1_V_V_HM	V_V_HM	13.4180428158122
1	1304	5 Dark	V	V	HM	V_V_HM	0	4.484	1_V_V_HM	V_V_HM	13.4742943900779
1	1305	5 Dark	V	V	HM	V_V_HM	0	4.418	1_V_V_HM	V_V_HM	13.5292592802906
1	1306	5 Dark	V	V	HM	V_V_HM	0.059	4.502	1_V_V_HM	V_V_HM	13.5829352553132
1	1307	5 Dark	V	V	HM	V_V_HM	0.095	4.615	1_V_V_HM	V_V_HM	13.6353212449061
1	1308	5 Dark	V	V	HM	V_V_HM	0.056	4.615	1_V_V_HM	V_V_HM	13.6864161786385
1	1309	5 Dark	V	V	HM	V_V_HM	0.065	4.615	1_V_V_HM	V_V_HM	13.7362189862292
1	1310	5 Dark	V	V	HM	V_V_HM	0.052	4.746	1_V_V_HM	V_V_HM	13.7847285970883
1	1311	5 Dark	V	V	HM	V_V_HM	0.211	4.847	1_V_V_HM	V_V_HM	13.8319448731219
1	1312	5 Dark	V	V	HM	V_V_HM	0.074	4.84	1_V_V_HM	V_V_HM	13.8778722786521
1	1313	5 Dark	V	V	HM	V_V_HM	0.047	4.871	1_V_V_HM	V_V_HM	13.9225205311925
1	1314	5 Dark	V	V	HM	V_V_HM	0.083	4.801	1_V_V_HM	V_V_HM	13.9659034895803
1	1315	5 Dark	V	V	HM	V_V_HM	0.074	4.745	1_V_V_HM	V_V_HM	14.0080365157952
1	1316	5 Dark	V	V	HM	V_V_HM	0.043	4.719	1_V_V_HM	V_V_HM	14.0489383362125
1	1317	5 Dark	V	V	HM	V_V_HM	0.075	4.62	1_V_V_HM	V_V_HM	14.0886313811537
1	1318	5 Dark	V	V	HM	V_V_HM	0	4.639	1_V_V_HM	V_V_HM	14.1271408850898
1	1319	5 Dark	V	V	HM	V_V_HM	0.016	4.645	1_V_V_HM	V_V_HM	14.1644930293819
1	1320	5 Dark	V	V	HM	V_V_HM	0.127	4.682	1_V_V_HM	V_V_HM	14.2007159225555
1	1321	5 Dark	V	V	HM	V_V_HM	0.075	4.703	1_V_V_HM	V_V_HM	14.2358396298835
1	1322	5 Dark	V	V	HM	V_V_HM	0.023	4.711	1_V_V_HM	V_V_HM	14.2698955511176
1	1323	5 Dark	V	V	HM	V_V_HM	0	4.661	1_V_V_HM	V_V_HM	14.3029154435285
1	1324	5 Dark	V	V	HM	V_V_HM	0.019	4.607	1_V_V_HM	V_V_HM	14.3349315243889
1	1325	5 Dark	V	V	HM	V_V_HM	0	4.593	1_V_V_HM	V_V_HM	14.3659762577062
1	1326	5 Dark	V	V	HM	V_V_HM	0.146	4.903	1_V_V_HM	V_V_HM	14.3960820433547
1	1327	5 Dark	V	V	HM	V_V_HM	0.03	5.108	1_V_V_HM	V_V_HM	14.4252807192807
1	1328	5 Dark	V	V	HM	V_V_HM	0.02	5.115	1_V_V_HM	V_V_HM	14.4536033720863
1	1329	5 Dark	V	V	HM	V_V_HM	0	5.151	1_V_V_HM	V_V_HM	14.4810806461557
1	1330	5 Dark	V	V	HM	V_V_HM	0.125	5.139	1_V_V_HM	V_V_HM	14.5077420703968
1	1331	5 Dark	V	V	HM	V_V_HM	0.056	5.138	1_V_V_HM	V_V_HM	14.5336168943213
1	1332	5 Dark	V	V	HM	V_V_HM	0.083	4.975	1_V_V_HM	V_V_HM	14.5587339456046
1	1333	5 Dark	V	V	HM	V_V_HM	0.158	4.974	1_V_V_HM	V_V_HM	14.5831203637587
1	1334	5 Dark	V	V	HM	V_V_HM	0.053	4.998	1_V_V_HM	V_V_HM	14.6068023727084
1	1335	5 Dark	V	V	HM	V_V_HM	0.045	5.129	1_V_V_HM	V_V_HM	14.6298042221986
1	1336	5 Dark	V	V	HM	V_V_HM	0.182	5.07	1_V_V_HM	V_V_HM	14.6521496686559
1	1337	5 Dark	V	V	HM	V_V_HM	0.151	5.046	1_V_V_HM	V_V_HM	14.6738619076055
1	1338	5 Dark	V	V	HM	V_V_HM	0	5.049	1_V_V_HM	V_V_HM	14.694961319655
1	1339	5 Dark	V	V	HM	V_V_HM	0	5.063	1_V_V_HM	V_V_HM	14.7154648592157
1	1340	5 Dark	V	V	HM	V_V_HM	0.131	5.088	1_V_V_HM	V_V_HM	14.735386021509
1	1341	5 Dark	V	V	HM	V_V_HM	0.101	4.912	1_V_V_HM	V_V_HM	14.7547354153219
1	1342	5 Dark	V	V	HM	V_V_HM	0.122	4.899	1_V_V_HM	V_V_HM	14.7735230720258
1	1343	5 Dark	V	V	HM	V_V_HM	0.076	4.882	1_V_V_HM	V_V_HM	14.7917584794959
1	1344	5 Dark	V	V	HM	V_V_HM	0.098	4.91	1_V_V_HM	V_V_HM	14.8094484276988
1	1345	5 Dark	V	V	HM	V_V_HM	0.028	4.9	1_V_V_HM	V_V_HM	14.8265965779921
1	1346	5 Dark	V	V	HM	V_V_HM	0.061	4.857	1_V_V_HM	V_V_HM	14.8432036198865
1	1347	5 Dark	V	V	HM	V_V_HM	0.06	4.823	1_V_V_HM	V_V_HM	14.8592678860014
1	1348	5 Dark	V	V	HM	V_V_HM	0.081	4.943	1_V_V_HM	V_V_HM	14.874787243893
1	1349	5 Dark	V	V	HM	V_V_HM	0.022	5.026	1_V_V_HM	V_V_HM	14.8897595607631
1	1350	5 Dark	V	V	HM	V_V_HM	0.037	5.049	1_V_V_HM	V_V_HM	14.9041827042298
1	1351	5 Dark	V	V	HM	V_V_HM	0.135	4.974	1_V_V_HM	V_V_HM	14.9180542835939
1	1352	5 Dark	V	V	HM	V_V_HM	0.033	4.951	1_V_V_HM	V_V_HM	14.9313706666311
1	1353	5 Dark	V	V	HM	V_V_HM	0.17	5.031	1_V_V_HM	V_V_HM	14.9441271271154
1	1354	5 Dark	V	V	HM	V_V_HM	0.078	5.113	1_V_V_HM	V_V_HM	14.9563186232141
1	1355	5 Dark	V	V	HM	V_V_HM	0.035	5.146	1_V_V_HM	V_V_HM	14.9679396863423
1	1356	5 Dark	V	V	HM	V_V_HM	0.31	5.128	1_V_V_HM	V_V_HM	14.9789847397605
1	1357	5 Dark	V	V	HM	V_V_HM	0.25	5.431	1_V_V_HM	V_V_HM	14.9894482491967
1	1358	5 Dark	V	V	HM	V_V_HM	0.164	5.487	1_V_V_HM	V_V_HM	14.9993248795263
1	1359	5 Dark	V	V	HM	V_V_HM	0.18	5.833	1_V_V_HM	V_V_HM	15.0086094978126
1	1360	5 Dark	V	V	HM	V_V_HM	0.121	5.742	1_V_V_HM	V_V_HM	15.0172977773252
1	1361	5 Dark	V	V	HM	V_V_HM	0.15	5.686	1_V_V_HM	V_V_HM	15.025386589218
1	1362	5 Dark	V	V	HM	V_V_HM	0.118	5.712	1_V_V_HM	V_V_HM	15.0328742790904
1	1363	5 Dark	V	V	HM	V_V_HM	0.17	5.554	1_V_V_HM	V_V_HM	15.0397609293239
1	1364	5 Dark	V	V	HM	V_V_HM	0.024	5.501	1_V_V_HM	V_V_HM	15.0460486028523
1	1365	5 Dark	V	V	HM	V_V_HM	0.131	5.52	1_V_V_HM	V_V_HM	15.0517415696336
1	1366	5 Dark	V	V	HM	V_V_HM	0	5.434	1_V_V_HM	V_V_HM	15.0568465108363
1	1367	5 Dark	V	V	HM	V_V_HM	0.071	5.317	1_V_V_HM	V_V_HM	15.0613722422319
1	1368	5 Dark	V	V	HM	V_V_HM	0.059	5.317	1_V_V_HM	V_V_HM	15.0653284951667
1	1369	5 Dark	V	V	HM	V_V_HM	0.079	5.443	1_V_V_HM	V_V_HM	15.0687269304152
1	1370	5 Dark	V	V	HM	V_V_HM	0.077	5.312	1_V_V_HM	V_V_HM	15.0715802072211
1	1371	5 Dark	V	V	HM	V_V_HM	0.035	5.232	1_V_V_HM	V_V_HM	15.0739030476555
1	1372	5 Dark	V	V	HM	V_V_HM	0.061	5.17	1_V_V_HM	V_V_HM	15.0757106896456
1	1373	5 Dark	V	V	HM	V_V_HM	0.03	5.159	1_V_V_HM	V_V_HM	15.0770183710895
1	1374	5 Dark	V	V	HM	V_V_HM	0.111	5.061	1_V_V_HM	V_V_HM	15.0778418633734
1	1375	5 Dark	V	V	HM	V_V_HM	0.064	5.244	1_V_V_HM	V_V_HM	15.0781995992417
1	1376	5 Dark	V	V	HM	V_V_HM	0	5.183	1_V_V_HM	V_V_HM	15.0781126559592
1	1377	5 Dark	V	V	HM	V_V_HM	0.041	5.277	1_V_V_HM	V_V_HM	15.0776026386742
1	1378	5 Dark	V	V	HM	V_V_HM	0.12	5.239	1_V_V_HM	V_V_HM	15.0766911523196
1	1379	5 Dark	V	V	HM	V_V_HM	0.099	5.217	1_V_V_HM	V_V_HM	15.0753998019932
1	1380	5 Dark	V	V	HM	V_V_HM	0.15	5.278	1_V_V_HM	V_V_HM	15.0737501928944
1	1381	5 Dark	V	V	HM	V_V_HM	0	5.192	1_V_V_HM	V_V_HM	15.0717643473952
1	1382	5 Dark	V	V	HM	V_V_HM	0	5.215	1_V_V_HM	V_V_HM	15.0694659589603
1	1383	5 Dark	V	V	HM	V_V_HM	0.08	5.192	1_V_V_HM	V_V_HM	15.0668791381609
1	1384	5 Dark	V	V	HM	V_V_HM	0.101	5.148	1_V_V_HM	V_V_HM	15.0640279957422
1	1385	5 Dark	V	V	HM	V_V_HM	0.033	5.113	1_V_V_HM	V_V_HM	15.0609366423712
1	1386	5 Dark	V	V	HM	V_V_HM	0.128	4.803	1_V_V_HM	V_V_HM	15.0576291889714
1	1387	5 Dark	V	V	HM	V_V_HM	0.333	4.622	1_V_V_HM	V_V_HM	15.0541297461276
1	1388	5 Dark	V	V	HM	V_V_HM	0.076	4.525	1_V_V_HM	V_V_HM	15.0504624246324
1	1389	5 Dark	V	V	HM	V_V_HM	0.346	4.423	1_V_V_HM	V_V_HM	15.0466514522522
1	1390	5 Dark	V	V	HM	V_V_HM	0.034	4.302	1_V_V_HM	V_V_HM	15.0427215248613
1	1391	5 Dark	V	V	HM	V_V_HM	0	4.263	1_V_V_HM	V_V_HM	15.0386974810799
1	1392	5 Dark	V	V	HM	V_V_HM	0.109	4.145	1_V_V_HM	V_V_HM	15.0346042610522
1	1393	5 Dark	V	V	HM	V_V_HM	0	4.214	1_V_V_HM	V_V_HM	15.0304668303526
1	1394	5 Dark	V	V	HM	V_V_HM	0	4.389	1_V_V_HM	V_V_HM	15.0263100376502
1	1395	5 Dark	V	V	HM	V_V_HM	0.064	4.258	1_V_V_HM	V_V_HM	15.0221582632272
1	1396	5 Dark	V	V	HM	V_V_HM	0.096	4.283	1_V_V_HM	V_V_HM	15.0180355577262
1	1397	5 Dark	V	V	HM	V_V_HM	0.034	4.212	1_V_V_HM	V_V_HM	15.0139651208314
1	1398	5 Dark	V	V	HM	V_V_HM	0	4.207	1_V_V_HM	V_V_HM	15.0099696326622
1	1399	5 Dark	V	V	HM	V_V_HM	0.126	4.254	1_V_V_HM	V_V_HM	15.0060705460356
1	1400	5 Dark	V	V	HM	V_V_HM	0	4.222	1_V_V_HM	V_V_HM	15.0022890072279
1	1401	5 Dark	V	V	HM	V_V_HM	0.021	4.187	1_V_V_HM	V_V_HM	14.9986461621917
1	1402	5 Dark	V	V	HM	V_V_HM	0.06	4.126	1_V_V_HM	V_V_HM	14.9951626732452
1	1403	5 Dark	V	V	HM	V_V_HM	0.065	4.119	1_V_V_HM	V_V_HM	14.9918572671764
1	1404	5 Dark	V	V	HM	V_V_HM	0	4.083	1_V_V_HM	V_V_HM	14.9887481873456
1	1405	5 Dark	V	V	HM	V_V_HM	0.211	4.019	1_V_V_HM	V_V_HM	14.9858536765485
1	1406	5 Dark	V	V	HM	V_V_HM	0	4.051	1_V_V_HM	V_V_HM	14.9831919780039
1	1407	5 Dark	V	V	HM	V_V_HM	0.154	4.223	1_V_V_HM	V_V_HM	14.980781334781
1	1408	5 Dark	V	V	HM	V_V_HM	0.043	4.103	1_V_V_HM	V_V_HM	14.9786399899962
1	1409	5 Dark	V	V	HM	V_V_HM	0	4.065	1_V_V_HM	V_V_HM	14.9767861867078
1	1410	5 Dark	V	V	HM	V_V_HM	0.098	3.936	1_V_V_HM	V_V_HM	14.9752381680407
1	1411	5 Dark	V	V	HM	V_V_HM	0.049	4.097	1_V_V_HM	V_V_HM	14.9740133964262
1	1412	5 Dark	V	V	HM	V_V_HM	0.056	4.216	1_V_V_HM	V_V_HM	14.9731262115303
1	1413	5 Dark	V	V	HM	V_V_HM	0.147	4.163	1_V_V_HM	V_V_HM	14.9725901725987
1	1414	5 Dark	V	V	HM	V_V_HM	0.034	4.208	1_V_V_HM	V_V_HM	14.9724188386453
1	1415	5 Dark	V	V	HM	V_V_HM	0	4.289	1_V_V_HM	V_V_HM	14.972625768973
1	1416	5 Dark	V	V	HM	V_V_HM	0	4.161	1_V_V_HM	V_V_HM	14.9732245226577
1	1417	5 Dark	V	V	HM	V_V_HM	0.069	3.929	1_V_V_HM	V_V_HM	14.9742286586982
1	1418	5 Dark	V	V	HM	V_V_HM	0.067	3.983	1_V_V_HM	V_V_HM	14.9756508688116
1	1419	5 Dark	V	V	HM	V_V_HM	0.078	3.637	1_V_V_HM	V_V_HM	14.9775003745011
1	1420	5 Dark	V	V	HM	V_V_HM	0	3.73	1_V_V_HM	V_V_HM	14.979784664945
1	1421	5 Dark	V	V	HM	V_V_HM	0.111	3.73	1_V_V_HM	V_V_HM	14.9825069116981
1	1422	5 Dark	V	V	HM	V_V_HM	0	3.621	1_V_V_HM	V_V_HM	14.9856659872279
1	1423	5 Dark	V	V	HM	V_V_HM	0.239	3.743	1_V_V_HM	V_V_HM	14.9892599052918
1	1424	5 Dark	V	V	HM	V_V_HM	0.199	3.743	1_V_V_HM	V_V_HM	14.9932866796641
1	1425	5 Dark	V	V	HM	V_V_HM	0	3.85	1_V_V_HM	V_V_HM	14.9977435199276
1	1426	5 Dark	V	V	HM	V_V_HM	0.025	3.935	1_V_V_HM	V_V_HM	15.0026244184041
1	1427	5 Dark	V	V	HM	V_V_HM	0	3.945	1_V_V_HM	V_V_HM	15.0079225634583
1	1428	5 Dark	V	V	HM	V_V_HM	0.054	3.945	1_V_V_HM	V_V_HM	15.0136304071861
1	1429	5 Dark	V	V	HM	V_V_HM	0.126	3.848	1_V_V_HM	V_V_HM	15.0197367487228
1	1430	5 Dark	V	V	HM	V_V_HM	0.045	3.865	1_V_V_HM	V_V_HM	15.026226815553
1	1431	5 Dark	V	V	HM	V_V_HM	0	4.015	1_V_V_HM	V_V_HM	15.0330851260896
1	1432	5 Dark	V	V	HM	V_V_HM	0	4.157	1_V_V_HM	V_V_HM	15.0402961988128
1	1433	5 Dark	V	V	HM	V_V_HM	0.023	4.146	1_V_V_HM	V_V_HM	15.0478445521031
1	1434	5 Dark	V	V	HM	V_V_HM	0.075	4.239	1_V_V_HM	V_V_HM	15.0557141536137
1	1435	5 Dark	V	V	HM	V_V_HM	0	4.135	1_V_V_HM	V_V_HM	15.0638862512038
1	1436	5 Dark	V	V	HM	V_V_HM	0.032	4.201	1_V_V_HM	V_V_HM	15.072338994846
1	1437	5 Dark	V	V	HM	V_V_HM	0.213	4.111	1_V_V_HM	V_V_HM	15.0810480910579
1	1438	5 Dark	V	V	HM	V_V_HM	0	4.288	1_V_V_HM	V_V_HM	15.0899883527669
1	1439	5 Dark	V	V	HM	V_V_HM	0.061	4.582	1_V_V_HM	V_V_HM	15.0991325659037
1	1440	5 Dark	V	V	HM	V_V_HM	0.021	4.597	1_V_V_HM	V_V_HM	15.1084515923009
1	1441	5 Dark	V	V	HM	V_V_HM	0.161	4.548	1_V_V_HM	V_V_HM	15.1179156037788
1	1442	5 Dark	V	V	HM	V_V_HM	0.119	4.57	1_V_V_HM	V_V_HM	15.1274935242997
1	1443	5 Dark	V	V	HM	V_V_HM	0.027	4.456	1_V_V_HM	V_V_HM	15.1371539660604
1	1444	5 Dark	V	V	HM	V_V_HM	0.146	4.422	1_V_V_HM	V_V_HM	15.1468655409852
1	1445	5 Dark	V	V	HM	V_V_HM	0.114	4.558	1_V_V_HM	V_V_HM	15.1565968614916
1	1446	5 Dark	V	V	HM	V_V_HM	0	4.687	1_V_V_HM	V_V_HM	15.1663163683757
1	1447	5 Dark	V	V	HM	V_V_HM	0.101	4.653	1_V_V_HM	V_V_HM	15.1759916700544
1	1448	5 Dark	V	V	HM	V_V_HM	0.13	4.663	1_V_V_HM	V_V_HM	15.185589480243
1	1449	5 Dark	V	V	HM	V_V_HM	0	4.636	1_V_V_HM	V_V_HM	15.1950757371492
1	1450	5 Dark	V	V	HM	V_V_HM	0.127	4.838	1_V_V_HM	V_V_HM	15.2044157078284
1	1451	5 Dark	V	V	HM	V_V_HM	0	4.792	1_V_V_HM	V_V_HM	15.2135741604631
1	1452	5 Dark	V	V	HM	V_V_HM	0	4.846	1_V_V_HM	V_V_HM	15.2225157667754
1	1453	5 Dark	V	V	HM	V_V_HM	0.122	4.607	1_V_V_HM	V_V_HM	15.2312051296406
1	1454	5 Dark	V	V	HM	V_V_HM	0	4.487	1_V_V_HM	V_V_HM	15.23960657649
1	1455	5 Dark	V	V	HM	V_V_HM	0.171	4.644	1_V_V_HM	V_V_HM	15.2476843026582
1	1456	5 Dark	V	V	HM	V_V_HM	0.181	4.671	1_V_V_HM	V_V_HM	15.2554021838645
1	1457	5 Dark	V	V	HM	V_V_HM	0.044	4.727	1_V_V_HM	V_V_HM	15.2627237037817
1	1458	5 Dark	V	V	HM	V_V_HM	0	4.673	1_V_V_HM	V_V_HM	15.2696120059246
1	1459	5 Dark	V	V	HM	V_V_HM	0.029	4.653	1_V_V_HM	V_V_HM	15.2760301649742
1	1460	5 Dark	V	V	HM	V_V_HM	0.017	4.835	1_V_V_HM	V_V_HM	15.2819411618055
1	1461	5 Dark	V	V	HM	V_V_HM	0.171	4.938	1_V_V_HM	V_V_HM	15.287307494472
1	1462	5 Dark	V	V	HM	V_V_HM	0.202	5.085	1_V_V_HM	V_V_HM	15.292091141791
1	1463	5 Dark	V	V	HM	V_V_HM	0.054	5.226	1_V_V_HM	V_V_HM	15.2962538396851
1	1464	5 Dark	V	V	HM	V_V_HM	0.093	5.332	1_V_V_HM	V_V_HM	15.2997566278007
1	1465	5 Dark	V	V	HM	V_V_HM	0.107	5.377	1_V_V_HM	V_V_HM	15.302559627803
1	1466	5 Dark	V	V	HM	V_V_HM	0.066	5.481	1_V_V_HM	V_V_HM	15.3046219382683
1	1467	5 Dark	V	V	HM	V_V_HM	0.064	5.268	1_V_V_HM	V_V_HM	15.3059017313866
1	1468	5 Dark	V	V	HM	V_V_HM	0.22	5.38	1_V_V_HM	V_V_HM	15.3063569907676
1	1469	5 Dark	V	V	HM	V_V_HM	0.294	5.382	1_V_V_HM	V_V_HM	15.3059456999199
1	1470	5 Dark	V	V	HM	V_V_HM	0.113	5.48	1_V_V_HM	V_V_HM	15.3046255782902
1	1471	5 Dark	V	V	HM	V_V_HM	0	5.319	1_V_V_HM	V_V_HM	15.3023530083332
1	1472	5 Dark	V	V	HM	V_V_HM	0.078	5.254	1_V_V_HM	V_V_HM	15.2990829818631
1	1473	5 Dark	V	V	HM	V_V_HM	0.033	5.346	1_V_V_HM	V_V_HM	15.2947702093491
1	1474	5 Dark	V	V	HM	V_V_HM	0	5.299	1_V_V_HM	V_V_HM	15.2893694011373
1	1475	5 Dark	V	V	HM	V_V_HM	0.136	5.334	1_V_V_HM	V_V_HM	15.2828352676938
1	1476	5 Dark	V	V	HM	V_V_HM	0.129	5.364	1_V_V_HM	V_V_HM	15.2751225192213
1	1477	5 Dark	V	V	HM	V_V_HM	0.035	5.33	1_V_V_HM	V_V_HM	15.2661858662561
1	1478	5 Dark	V	V	HM	V_V_HM	0.077	5.306	1_V_V_HM	V_V_HM	15.2559800191959
1	1479	5 Dark	V	V	HM	V_V_HM	0.051	5.338	1_V_V_HM	V_V_HM	15.2444596882456
1	1480	5 Dark	V	V	HM	V_V_HM	0.202	5.298	1_V_V_HM	V_V_HM	15.2315792189022
1	1481	5 Dark	V	V	HM	V_V_HM	0.065	5.438	1_V_V_HM	V_V_HM	15.2172914962782
1	1482	5 Dark	V	V	HM	V_V_HM	0.054	5.51	1_V_V_HM	V_V_HM	15.2015486865776
1	1483	5 Dark	V	V	HM	V_V_HM	0	5.564	1_V_V_HM	V_V_HM	15.1843011979351
1	1484	5 Dark	V	V	HM	V_V_HM	0.079	5.624	1_V_V_HM	V_V_HM	15.1654973855388
1	1485	5 Dark	V	V	HM	V_V_HM	0.157	5.474	1_V_V_HM	V_V_HM	15.1450839503319
1	1486	5 Dark	V	V	HM	V_V_HM	0.052	5.603	1_V_V_HM	V_V_HM	15.12300726525
1	1487	5 Dark	V	V	HM	V_V_HM	0.056	5.623	1_V_V_HM	V_V_HM	15.0992134437331
1	1488	5 Dark	V	V	HM	V_V_HM	0	5.71	1_V_V_HM	V_V_HM	15.0736473326478
1	1489	5 Dark	V	V	HM	V_V_HM	0.106	5.681	1_V_V_HM	V_V_HM	15.0462526039234
[truncated: 76,471 more rows]
