# Supplementary material for: Key HPI axis receptors facilitate light adaptive behavior in larval zebrafish
Source: Sci Rep. 2024 Apr 2;14:7759. doi: 10.1038/s41598-024-57707-6 (PMC10987622; doi:10.1038/s41598-024-57707-6)
Supplement: Supplementary file 1 — Supplementary Information. [file 41598_2024_57707_MOESM1_ESM.zip › Supp_Tables_SciRpts/SuppTableS24_nr3c1.e5_4x[7.5_6min]_means.csv]

Supplementary Table S24. Locomotor response of nr3c1 ex5 lineage larvae of 4x[7.5 dark + 6-min light] assay:
Mean predicted values by a generalized additive model.
The mean value was computed by the "emmeans" function of the "emmeans" package	which averages all predicted values
of each assay by the treatment condition (i.e.	"V_V_WT")
Columns: xvarF (treatment condition. equivalent to genotype. wildtype	heterozygous	or homozygous)
emmean (mean predicted values for each condition)	SE (standard error of the mean)	df (degrees of freedom)
lower.CL (lower value of the 95% confidence interval of the emmean values)
upper.CL (upper value of the 95% confidence interval of emmean values)	Time (time point when data were recorded)
xvarF	emmean	SE	df	lower.CL	upper.CL	Time
V_V_WT	0.695742800971733	1.1205764889525	78192.4558136784	-1.5005807568461	2.89206635878956	-501
V_V_HT	1.03590220462043	1.11771280631885	78192.4558136784	-1.15480855149007	3.22661296073092	-501
V_V_HM	0.456013100929976	1.11578941880652	78192.4558136784	-1.73092782657373	2.64295402843368	-501
V_V_WT	0.69245405429146	1.11139927790994	78192.4558136784	-1.48588222197393	2.87079033055685	-500
V_V_HT	1.03611516443145	1.10882390306264	78192.4558136784	-1.13717339175136	3.20940372061426	-500
V_V_HM	0.461106504053177	1.10709217514699	78192.4558136784	-1.70878787524447	2.63100088335083	-500
V_V_WT	0.689165308749583	1.10256313778539	78192.4558136784	-1.4718521830267	2.85018280052587	-499
V_V_HT	1.03632812511762	1.10026234000347	78192.4558136784	-1.1201798160657	3.19283606630094	-499
V_V_HM	0.466199906921966	1.09871319913454	78192.4558136784	-1.68727172695136	2.6196715407953	-499
V_V_WT	0.685876562165319	1.09407633245718	78192.4558136784	-1.45850683933982	2.83025996367046	-498
V_V_HT	1.03654108506497	1.0920358162399	78192.4558136784	-1.10384291623651	3.17692508636645	-498
V_V_HM	0.47129330937001	1.0906598260752	78192.4558136784	-1.66639375901895	2.60898037775897	-498
V_V_WT	0.682587816401092	1.08594705221925	78192.4558136784	-1.4458622419805	2.81103787478268	-497
V_V_HT	1.03675404550546	1.08415195859711	78192.4558136784	-1.08817763956589	3.16168573057682	-497
V_V_HM	0.476386712801642	1.08293932010524	78192.4558136784	-1.64616820770874	2.59894163331202	-497
V_V_WT	0.679299070441889	1.07818338409881	78192.4558136784	-1.43393424249116	2.79253238337494	-496
V_V_HT	1.03696700560156	1.07661829492653	78192.4558136784	-1.07319874143744	3.14713275264057	-496
V_V_HM	0.481480115365338	1.07555884934157	78192.4558136784	-1.62660912434069	2.58956935507137	-496
V_V_WT	0.676010324185441	1.07079328064521	78192.4558136784	-1.42273842792568	2.77475907629656	-495
V_V_HT	1.03717996582596	1.06944222608368	78192.4558136784	-1.05892072701331	3.13328065866523	-495
V_V_HM	0.486573518350636	1.06852545986204	78192.4558136784	-1.6077303178979	2.58087735459917	-495
V_V_WT	0.672721652335447	1.06378484901747	78192.4558136784	-1.41229061356602	2.75773391823692	-494
V_V_HT	1.03739313700634	1.06263129950052	78192.4558136784	-1.04535817838958	3.12014445240226	-494
V_V_HM	0.491666937980789	1.06184633912426	78192.4558136784	-1.5895458595332	2.57287973549477	-494
V_V_WT	0.669433426636886	1.0571670120554	78192.4558136784	-1.40260791638258	2.74147476965635	-493
V_V_HT	1.03760757558356	1.05619383543642	78192.4558136784	-1.03252634678657	3.10774149795369	-493
V_V_HM	0.496760459817431	1.05552941942007	78192.4558136784	-1.57207121093196	2.56559213056683	-493
V_V_WT	0.666146157759442	1.05094823646317	78192.4558136784	-1.39370642039777	2.72599873591665	-492
V_V_HT	1.03782471598367	1.05013773710605	78192.4558136784	-1.02043928803408	3.09608872000142	-492
V_V_HM	0.501854193031463	1.04958224079679	78192.4558136784	-1.5553210413732	2.55902942743613	-492
V_V_WT	0.662860622101121	1.04513649856534	78192.4558136784	-1.38560098276448	2.71132222696672	-491
V_V_HT	1.03804666785743	1.04447046605258	78192.4558136784	-1.00910951706364	3.0852028527785	-491
V_V_HM	0.506948282949289	1.04401193227648	78192.4558136784	-1.53930917837331	2.55320574427189	-491
V_V_WT	0.659577718181946	1.03973830756452	78192.4558136784	-1.37830346296285	2.69745889932674	-490
V_V_HT	1.03827583674534	1.03919812794067	78192.4558136784	-0.998546595402834	3.07509826889351	-490
V_V_HM	0.512042882738556	1.03882433793761	78192.4558136784	-1.52404692312529	2.5481326886024	-490
V_V_WT	0.656298576018724	1.03475858213475	78192.4558136784	-1.37182237154925	2.6844195235867	-489
V_V_HT	1.03851513375968	1.03432536397766	78192.4558136784	-0.988756708679401	3.06578697619876	-489
V_V_HM	0.517138147798676	1.03402391759395	78192.4558136784	-1.50954286143937	2.54381915703672	-489
V_V_WT	0.653024429359906	1.03019996197889	78192.4558136784	-1.36616164857785	2.67221050729767	-488
V_V_HT	1.03876767916293	1.0298547050638	78192.4558136784	-0.979741697180983	3.05727705550685	-488
V_V_HM	0.522234224478127	1.02961312844838	78192.4558136784	-1.49580166307078	2.54027011202703	-488
V_V_WT	0.649756755441341	1.0260627288362	78192.4558136784	-1.3613203690202	2.66083387990288	-487
V_V_HT	1.03903699957913	1.02578650430124	78192.4558136784	-0.971498726361765	3.04957272552002	-487
V_V_HM	0.527331217642805	1.02559236478714	78192.4558136784	-1.48282399595241	2.53748643123802	-487
V_V_WT	0.646497298784944	1.02234442974069	78192.4558136784	-1.35729198055491	2.6502865781248	-486
V_V_HT	1.03932700850977	1.02211858540546	78192.4558136784	-0.964019617214962	3.04267363423449	-486
V_V_HM	0.532429160093685	1.02195962262225	78192.4558136784	-1.47060589947824	2.53546421966562	-486
V_V_WT	0.643248047680625	1.01903950599498	78192.4558136784	-1.35406359987678	2.64055969523803	-485
V_V_HT	1.03964188609629	1.01884589248123	78192.4558136784	-0.957290280073143	3.03657405226572	-485
V_V_HM	0.537527990946675	1.01871016311212	78192.4558136784	-1.45913814642973	2.53419412832308	-485
V_V_WT	0.640011206810936	1.01613907060185	78192.4558136784	-1.35161560383917	2.63163801746105	-484
V_V_HT	1.03998596203223	1.01596027653879	78192.4558136784	-0.95129041326914	3.03126233733359	-484
V_V_HM	0.542627530913783	1.01583630526395	78192.4558136784	-1.44840586139258	2.53366092322015	-484
V_V_WT	0.636789146444123	1.01363081386335	78192.4558136784	-1.34992149523569	2.62349978812394	-483
V_V_HT	1.04036361137389	1.01345039925196	78192.4558136784	-0.945993418691667	3.02672064143944	-483
V_V_HM	0.547727488170026	1.01332732897413	78192.4558136784	-1.43838832484955	2.5338433011896	-483
V_V_WT	0.633584290717732	1.0114990344138	78192.4558136784	-1.3489480753412	2.61611665677666	-482
V_V_HT	1.04077918409393	1.0113017520797	78192.4558136784	-0.94136650970998	3.02292487789784	-482
V_V_HM	0.552827516669388	1.01116948697855	78192.4558136784	-1.42905893828702	2.53471397162579	-482
V_V_WT	0.630399158405343	1.00972491325677	78192.4558136784	-1.34865594025595	2.60945425706664	-481
V_V_HT	1.04123690344428	1.009496905413	78192.4558136784	-0.937371301137429	3.01984510802598	-481
V_V_HM	0.557927148087534	1.00934623844486	78192.4558136784	-1.42038575009182	2.53624004626689	-481
V_V_WT	0.627236292763488	1.0082866962035	78192.4558136784	-1.34899990863689	2.60347249416386	-480
V_V_HT	1.04174096157514	1.0080156706314	78192.4558136784	-0.933964031242289	3.01744595439258	-480
V_V_HM	0.563025883685148	1.00783839830915	78192.4558136784	-1.41233165638691	2.5383834237572	-480
V_V_WT	0.624098246376782	1.00716004088339	78192.4558136784	-1.34992971699121	2.59812620974477	-479
V_V_HT	1.04229546824551	1.00683541674455	78192.4558136784	-0.931096233652963	3.01568717014398	-479
V_V_HM	0.568123185167998	1.00662443477677	78192.4558136784	-1.40485499327119	2.54110136360718	-479
V_V_WT	0.620987626518708	1.00631868445723	78192.4558136784	-1.35139128302966	2.59336653606708	-478
V_V_HT	1.04290411069747	1.00593168270996	78192.4558136784	-0.928716277622919	3.01452449901787	-478
V_V_HM	0.573218310296133	1.00568104665171	78192.4558136784	-1.39791083277273	2.54434745336499	-478
V_V_WT	0.61790707817401	1.00573497519004	78192.4558136784	-1.35332776452387	2.58914192087189	-477
V_V_HT	1.04357010453359	1.00527866413446	78192.4558136784	-0.926770371085429	3.01391058015261	-477
V_V_HM	0.578310305270648	1.0049836216114	78192.4558136784	-1.39145188867787	2.54807249921917	-477
V_V_WT	0.614859253900519	1.00537999645594	78192.4558136784	-1.35567983249342	2.58539834029446	-476
V_V_HT	1.04429656924464	1.00484932710715	78192.4558136784	-0.925202408237807	3.01379554672709	-476
V_V_HM	0.583398173568372	1.00450634342529	78192.4558136784	-1.38542855784446	2.55222490498121	-476
V_V_WT	0.611846806688639	1.00522384836038	78192.4558136784	-1.35838623032432	2.5820798437016	-475
V_V_HT	1.0450866241161	1.00461566855231	78192.4558136784	-0.923954383925143	3.01412763215734	-475
V_V_HM	0.588480918243427	1.00422243865377	78192.4558136784	-1.3797893614287	2.55675119791555	-475
V_V_WT	0.608872381395294	1.005236187665	78192.4558136784	-1.36138484058469	2.57912960337528	-474
V_V_HT	1.04594324064756	1.00454921524241	78192.4558136784	-0.922967519283485	3.01485400057861	-474
V_V_HM	0.593557490792344	1.00410464947905	78192.4558136784	-1.37448192276591	2.5615969043506	-474
V_V_WT	0.605938590758708	1.00538717888716	78192.4558136784	-1.36461457315967	2.57649175467708	-473
V_V_HT	1.04686879905542	1.00462190251858	78192.4558136784	-0.922184427524318	3.01592202563517	-473
V_V_HM	0.598626635014894	1.00412606619929	78192.4558136784	-1.36945475519348	2.56670802522327	-473
V_V_WT	0.603048025267057	1.00564764421935	78192.4558136784	-1.36801564922397	2.57411169975808	-472
V_V_HT	1.04786536531264	1.0048062173027	78192.4558136784	-0.921549117197799	3.01727984782307	-472
V_V_HM	0.60368698745101	1.00426026544065	78192.4558136784	-1.3646574325087	2.57203140741072	-472
V_V_WT	0.600203215646662	1.00598991666101	78192.4558136784	-1.37153131088723	2.57193774218055	-471
V_V_HT	1.04893433810248	1.00507598995275	78192.4558136784	-0.921008897270788	3.01887757347574	-471
V_V_HM	0.608736965507826	1.00448206262374	78192.4558136784	-1.36004217567178	2.57751610668743	-471
V_V_WT	0.597406676058032	1.00638756727484	78192.4558136784	-1.37510724342186	2.56992059553793	-470
V_V_HT	1.05007694897175	1.00540614917596	78192.4558136784	-0.920513396604977	3.02066729454848	-470
V_V_HM	0.613774932108575	1.00476728401605	78192.4558136784	-1.35556324138102	2.58311310559817	-470
V_V_WT	0.594660923741628	1.00681544783044	78192.4558136784	-1.37869163919853	2.56801348668178	-469
V_V_HT	1.05129443154184	1.00577276726215	78192.4558136784	-0.920014483402862	3.02260334648654	-469
V_V_HM	0.618799249760683	1.00509281322338	78192.4558136784	-1.35117695912753	2.5887754586489	-469
V_V_WT	0.591968473021264	1.00724993130382	78192.4558136784	-1.38223567506054	2.56617262110307	-468
V_V_HT	1.05258801702968	1.00615328789806	78192.4558136784	-0.919466716201517	3.02464275026087	-468
V_V_HM	0.623808280869652	1.00543681054466	78192.4558136784	-1.34684216081569	2.594458722555	-468
V_V_WT	0.589331810028732	1.00766943273018	78192.4558136784	-1.38569455846761	2.56435817852507	-467
V_V_HT	1.0539587457488	1.00652701389463	78192.4558136784	-0.918828488314353	3.02674597981196	-467
V_V_HM	0.628800331282406	1.00577917917417	78192.4558136784	-1.34252115097346	2.60012181353827	-467
V_V_WT	0.586753302211552	1.0080554887282	78192.4558136784	-1.38902973384959	2.5625363382727	-466
V_V_HT	1.05540688956922	1.0068761137295	78192.4558136784	-0.918064578188766	3.0288783573272	-466
V_V_HM	0.6337734767905	1.00610252463415	78192.4558136784	-1.33818176073158	2.60572871431259	-466
V_V_WT	0.584235252451908	1.00839240229773	78192.4558136784	-1.39220813229316	2.56067863719698	-465
V_V_HT	1.05693233548256	1.0071853007143	78192.4558136784	-0.917145137010628	3.03100980797576	-465
V_V_HM	0.638725682568339	1.00639185548037	78192.4558136784	-1.33379664177004	2.61124800690672	-465
V_V_WT	0.581779789552034	1.00866822789964	78192.4558136784	-1.39520421180716	2.55876379091122	-464
V_V_HT	1.05853400609924	1.00744275535478	78192.4558136784	-0.916048076027955	3.03311608822643	-464
V_V_HM	0.643654635499041	1.00663546495033	78192.4558136784	-1.32934516201771	2.61665443301579	-464
V_V_WT	0.579388863078361	1.00887478974782	78192.4558136784	-1.3979999983308	2.55677772448752	-463
V_V_HT	1.06020986614516	1.00764015236338	78192.4558136784	-0.914759112998441	3.03517884528876	-463
V_V_HM	0.648557747682769	1.00682496303227	78192.4558136784	-1.32481346499897	2.62192896036451	-463
V_V_WT	0.57706434613646	1.00900676125576	78192.4558136784	-1.40058317867917	2.55471187095209	-462
V_V_HT	1.06195750466688	1.00777181411114	78192.4558136784	-0.913269530754999	3.03718454008876	-462
V_V_HM	0.65343232546603	1.00695447698656	78192.4558136784	-1.32019273383098	2.62705738476304	-462
V_V_WT	0.574807910426937	1.00906235649344	78192.4558136784	-1.40294858073899	2.55256440159286	-461
V_V_HT	1.06377359489441	1.00783536338706	78192.4558136784	-0.91157799674756	3.03912518653637	-461
V_V_HM	0.658275421472466	1.0070212786983	78192.4558136784	-1.31548056880038	2.63203141174531	-461
V_V_WT	0.572620982308297	1.00904331737327	78192.4558136784	-1.40509819229016	2.55034015690676	-460
V_V_HT	1.06565374076608	1.00783172289087	78192.4558136784	-0.909690715524031	3.0409981970562	-460
V_V_HM	0.663083795332744	1.00702579146483	78192.4558136784	-1.31068103993688	2.63684863060237	-460
V_V_WT	0.570504774971557	1.00895426800542	78192.4558136784	-1.40703986337137	2.54804941331448	-459
V_V_HT	1.06759267940669	1.00776452447964	78192.4558136784	-0.90762006837883	3.0428054271922	-459
V_V_HM	0.667853968445905	1.00697103404087	78192.4558136784	-1.30580354258358	2.64151147947539	-459
V_V_WT	0.568460460712483	1.00880135632134	78192.4558136784	-1.40878447159759	2.54570539302256	-458
V_V_HT	1.06958497658098	1.00763884856099	78192.4558136784	-0.905381447117337	3.0445514002793	-458
V_V_HM	0.672582417757202	1.00686142284656	78192.4558136784	-1.3008602559536	2.646025091468	-458
V_V_WT	0.566489167066113	1.00859196080273	78192.4558136784	-1.41034535121605	2.54332368534827	-457
V_V_HT	1.07162505517933	1.00746095668387	78192.4558136784	-0.902992701449581	3.04624281180823	-457
V_V_HM	0.677265581403329	1.00670252093555	78192.4558136784	-1.29586564546383	2.65039680827049	-457
V_V_WT	0.564591800195021	1.00833521568414	78192.4558136784	-1.41173949911201	2.54092309950205	-456
V_V_HT	1.07370662909328	1.0072387937959	78192.4558136784	-0.900475689536227	3.04788894772279	-456
V_V_HM	0.681899716631313	1.0065015247204	78192.4558136784	-1.29083755879505	2.65463699205767	-456
V_V_WT	0.562768996409254	1.00804172379077	78192.4558136784	-1.41298706045267	2.53852505327117	-455
V_V_HT	1.07582261709641	1.00698173085257	78192.4558136784	-0.897855859623285	3.04950109381611	-455
V_V_HM	0.686480876400501	1.00626702525252	78192.4558136784	-1.28579678139985	2.65875853420085	-455
V_V_WT	0.561021171315943	1.00772284786505	78192.4558136784	-1.41410989054155	2.53615223317343	-454
V_V_HT	1.07796532581636	1.00669990987462	78192.4558136784	-0.895160783386214	3.05109143501893	-454
V_V_HM	0.691004962875789	1.00600838766652	78192.4558136784	-1.28076576672406	2.66277569247564	-454
V_V_WT	0.559348651681201	1.00738973926483	78192.4558136784	-1.41512951921063	2.53382682257303	-453
V_V_HT	1.08012684884526	1.00640333722808	78192.4558136784	-0.892417979653471	3.05267167734399	-453
V_V_HM	0.695467826532514	1.00573488626112	78192.4558136784	-1.27576684186518	2.66670249493021	-453
V_V_WT	0.557751589420956	1.00705329894737	78192.4558136784	-1.41606716035831	2.53157033920023	-452
V_V_HT	1.08229890757046	1.00610185539272	78192.4558136784	-0.889655018242216	3.05425283338313	-452
V_V_HM	0.699865233244124	1.005455682812	78192.4558136784	-1.27082219797809	2.67055266446633	-452
V_V_WT	0.556230092010502	1.00672340206395	78192.4558136784	-1.41694206174981	2.52940224577081	-451
V_V_HT	1.08447312952437	1.00580441520648	78192.4558136784	-0.886897815211592	3.05584407426032	-451
V_V_HM	0.704192927679935	1.00517912988535	78192.4558136784	-1.26595246137579	2.67433831673566	-451
V_V_WT	0.554784226180985	1.00640866987609	78192.4558136784	-1.41777105427757	2.52733950663954	-450
V_V_HT	1.08664109596036	1.00551886403209	78192.4558136784	-0.884170170094606	3.05745236201533	-450
V_V_HM	0.70844664683324	1.00491256950748	78192.4558136784	-1.26117628539489	2.67806957906137	-450
V_V_WT	0.553413897129492	1.00611667749908	78192.4558136784	-1.41856907992751	2.5253968741865	-449
V_V_HT	1.08879419879692	1.00525214630816	78192.4558136784	-0.881494302033073	3.05908269962692	-449
V_V_HM	0.712622101893676	1.004662528846	78192.4558136784	-1.25651075205722	2.68175495584457	-449
V_V_WT	0.552118930347504	1.00585353453023	78192.4558136784	-1.41934828798418	2.52358614867919	-448
V_V_HT	1.09092376714607	1.00500990623053	78192.4558136784	-0.878889944506749	3.06073747879889	-448
V_V_HM	0.716714998025052	1.00443433756459	78192.4558136784	-1.25197060230952	2.68540059835963	-448
V_V_WT	0.550898966272513	1.00562415615338	78192.4558136784	-1.42011867174254	2.52191660428756	-447
V_V_HT	1.09302107289778	1.00479674338519	78192.4558136784	-0.876374840788107	3.06241698658368	-447
V_V_HM	0.720721064220688	1.00423237359104	78192.4558136784	-1.24756868787209	2.68901081631347	-447
V_V_WT	0.549753429903841	1.00543233472441	78192.4558136784	-1.42088823919922	2.5203950990069	-446
V_V_HT	1.09507739670228	1.00461627549014	78192.4558136784	-0.873964800933666	3.06411959433822	-446
V_V_HM	0.724636080037603	1.00406012065398	78192.4558136784	-1.24331605727627	2.69258821735148	-446
V_V_WT	0.548681545628149	1.00528074599579	78192.4558136784	-1.42166301042726	2.51902610168356	-445
V_V_HT	1.09708412826754	1.00447113620597	78192.4558136784	-0.871673597195268	3.06584185373035	-445
V_V_HM	0.728455909457872	1.00392016138686	78192.4558136784	-1.23922190848688	2.69613372740262	-445
V_V_WT	0.547682378941733	1.00517087343198	78192.4558136784	-1.42244682751226	2.51781158539573	-444
V_V_HT	1.09903281519068	1.00436289445027	78192.4558136784	-0.869512757045358	3.06757838742671	-444
V_V_HM	0.732176507751619	1.00381409419338	78192.4558136784	-1.23529341909596	2.6996464345992	-444
V_V_WT	0.546754937108542	1.00510268338244	78192.4558136784	-1.4232406172354	2.51675049145248	-443
V_V_HT	1.10091510656892	1.00429174007021	78192.4558136784	-0.867491003486065	3.0693212166239	-443
V_V_HM	0.735793879673964	1.00374222635063	78192.4558136784	-1.23153518660976	2.70312294595769	-443
V_V_WT	0.545898122375728	1.00507500953309	78192.4558136784	-1.42404319138056	2.51583943613202	-442
V_V_HT	1.10272291903389	1.00425683561668	78192.4558136784	-0.865614778490302	3.07106061655808	-442
V_V_HM	0.739304150475694	1.00370390542683	78192.4558136784	-1.2279498070149	2.70655810796628	-442
V_V_WT	0.545110810824163	1.00508522660365	78192.4558136784	-1.42485052833245	2.51507214998077	-441
V_V_HT	1.10444823793704	1.00425600330157	78192.4558136784	-0.86388782825427	3.07278430412834	-441
V_V_HM	0.742703477338564	1.00369721520076	78192.4558136784	-1.22453736734689	2.70994432202402	-441
V_V_WT	0.544391861250233	1.00512937576024	78192.4558136784	-1.42565601000269	2.51443973250316	-440
V_V_HT	1.10608316136646	1.00428583491812	78192.4558136784	-0.862311374623956	3.07447769735688	-440
V_V_HM	0.745988061071363	1.00371907611928	78192.4558136784	-1.22129563089032	2.71327175303305	-440
V_V_WT	0.543740060446744	1.00520286507085	78192.4558136784	-1.42645184943784	2.51393197033133	-439
V_V_HT	1.10762023972556	1.00434233582303	78192.4558136784	-0.860885037717762	3.07612551716888	-439
V_V_HM	0.749154290599557	1.0037658537552	78192.4558136784	-1.218221085263	2.71652966646212	-439
V_V_WT	0.54315417908273	1.00530012668771	78192.4558136784	-1.42722836301883	2.51353672118429	-438
V_V_HT	1.10905213754191	1.00442059993492	78192.4558136784	-0.859606537116488	3.07771081220031	-438
V_V_HM	0.752198598953645	1.00383304541127	78192.4558136784	-1.21530847217343	2.71970567008072	-438
V_V_WT	0.542632978106663	1.00541480150243	78192.4558136784	-1.42797432598084	2.51324028219416	-437
V_V_HT	1.11037167157748	1.00451497540139	78192.4558136784	-0.858471978459511	3.07921532161447	-437
V_V_HM	0.755117482640274	1.00391543397252	78192.4558136784	-1.2125510695992	2.72278603487975	-437
V_V_WT	0.54217518809666	1.0055405949104	78192.4558136784	-1.42867867035644	2.51302904654976	-436
V_V_HT	1.11157227786927	1.00461985153095	78192.4558136784	-0.857476928786369	3.08062148452492	-436
V_V_HM	0.757907685101171	1.00400783138331	78192.4558136784	-1.209941965539	2.72575733574134	-436
V_V_WT	0.54177952706177	1.00567108915302	78192.4558136784	-1.42933009936618	2.51288915348972	-435
V_V_HT	1.11264771940237	1.0047294808315	78192.4558136784	-0.856616360060068	3.08191179886482	-435
V_V_HM	0.76056608136628	1.00410490690748	78192.4558136784	-1.20747383675025	2.72860599948281	-435
V_V_WT	0.541444707182261	1.00580043562043	78192.4558136784	-1.42991843758761	2.51280785195213	-434
V_V_HT	1.11359246911633	1.00483861539419	78192.4558136784	-0.85588551346952	3.08307045170219	-434
V_V_HM	0.763089833695245	1.00420178811187	78192.4558136784	-1.20513997103197	2.73131963842246	-434
V_V_WT	0.541169446497836	1.00592307671733	78192.4558136784	-1.43043407412584	2.51277296712151	-433
V_V_HT	1.11440137627738	1.00494224778727	78192.4558136784	-0.855279725210676	3.08408247776544	-433
V_V_HM	0.765476255703344	1.00429381374911	78192.4558136784	-1.20293391875052	2.73388643015721	-433
V_V_WT	0.540952486764894	1.00603468357056	78192.4558136784	-1.43086978265762	2.51277475618741	-432
V_V_HT	1.11507027612945	1.00503647576227	78192.4558136784	-0.854795511654766	3.08493606391368	-432
V_V_HM	0.767723066277411	1.00437735207138	78192.4558136784	-1.20085084281393	2.73629697536875	-432
V_V_WT	0.540792609808033	1.00613230535298	78192.4558136784	-1.43122099775391	2.51280621736997	-431
V_V_HT	1.11559602231767	1.00511864031595	78192.4558136784	-0.854430807525379	3.08562285216072	-431
V_V_HM	0.769828402543396	1.00444993150393	78192.4558136784	-1.19888776182377	2.73854456691056	-431
V_V_WT	0.540688605420762	1.00621336493281	78192.4558136784	-1.43148387845754	2.51286108929906	-430
V_V_HT	1.11597567232257	1.00518639905202	78192.4558136784	-0.854183964258574	3.08613530890372	-430
V_V_HM	0.771790486069826	1.00450936309916	78192.4558136784	-1.19704216388666	2.74062313602631	-430
V_V_WT	0.540639280094425	1.00627566946642	78192.4558136784	-1.43165532031612	2.51293388050496	-429
V_V_HT	1.11620650652988	1.00523773697637	78192.4558136784	-0.854053752091577	3.08646676515135	-429
V_V_HM	0.773607634951717	1.00455375125939	78192.4558136784	-1.19531201554686	2.74252728545029	-429
V_V_WT	0.540643510393288	1.0063182374232	78192.4558136784	-1.43173452297091	2.51302154375748	-428
V_V_HT	1.11628669541295	1.0052717327244	78192.4558136784	-0.854040194681695	3.08661358550759	-428
V_V_HM	0.775278548863817	1.00458222103448	78192.4558136784	-1.19369690223233	2.74425399995996	-428
V_V_WT	0.540700189172963	1.00634044982527	78192.4558136784	-1.43172138037322	2.51312175871915	-427
V_V_HT	1.11621463157034	1.00528777639172	78192.4558136784	-0.854143704021188	3.08657296716187	-427
V_V_HM	0.77680202179226	1.0045941780259	78192.4558136784	-1.1921968649392	2.74580090852372	-427
V_V_WT	0.540808237791357	1.00634201468185	78192.4558136784	-1.43161639886483	2.51323287444755	-426
V_V_HT	1.11598894076189	1.00528553896167	78192.4558136784	-0.854365009479423	3.08634289100321	-426
V_V_HM	0.778176955385964	1.00458928072837	78192.4558136784	-1.19081233267014	2.74716624344207	-426
V_V_WT	0.540966675429608	1.00632374132358	78192.4558136784	-1.4314221455481	2.51335549640731	-425
V_V_HT	1.11560916732891	1.00526569250392	78192.4558136784	-0.854705883967882	3.08592421862571	-425
V_V_HM	0.779402665342909	1.00456812583877	78192.4558136784	-1.18954515924965	2.74835048993547	-425
V_V_WT	0.541174551552356	1.00628665209848	78192.4558136784	-1.43114157475467	2.51349067785939	-424
V_V_HT	1.11507508965135	1.00522909088457	78192.4558136784	-0.855168222679275	3.08531840198197	-424
V_V_HM	0.78047857413455	1.00453147270252	78192.4558136784	-1.18839741051901	2.74935455878811	-424
V_V_WT	0.541430912690267	1.00623165901856	78192.4558136784	-1.43077742749227	2.5136392528728	-423
V_V_HT	1.11438648376419	1.00517647260258	78192.4558136784	-0.855753697032382	3.08452666456077	-423
V_V_HM	0.781404103675206	1.00447996264742	78192.4558136784	-1.18737092156274	2.75017912891316	-423
V_V_WT	0.541734806464003	1.00615953931097	78192.4558136784	-1.43033217950102	2.51380179242903	-422
V_V_HT	1.11354312729163	1.00510844030361	78192.4558136784	-0.856463710585136	3.0835499651684	-422
V_V_HM	0.782178675870917	1.00441410081763	78192.4558136784	-1.18646726055448	2.75082461229632	-422
V_V_WT	0.542085280579435	1.00607093602977	78192.4558136784	-1.42980804345736	2.51397860461623	-421
V_V_HT	1.1125447978672	1.00502546349811	78192.4558136784	-0.85729940594177	3.08238900167618	-421
V_V_HM	0.782801711117814	1.00433426001867	78192.4558136784	-1.1856877377948	2.75129116003043	-421
V_V_WT	0.542481418893683	1.00596662281123	78192.4558136784	-1.42920745182686	2.51417028961422	-420
V_V_HT	1.11139148851246	1.00492812729731	78192.4558136784	-0.85826193689543	3.08104491392034	-420
V_V_HM	0.783272747598017	1.00424091890746	78192.4558136784	-1.18503375326645	2.75157924846248	-420
V_V_WT	0.542922491103223	1.00584846245291	78192.4558136784	-1.42853478598571	2.51437976819215	-419
V_V_HT	1.11008427350354	1.0048180289725	78192.4558136784	-0.859353359812657	3.07952190681973	-419
V_V_HM	0.783591891303088	1.00413551820832	78192.4558136784	-1.18450802478934	2.75169180739551	-419
V_V_WT	0.54340799334463	1.00571954321614	78192.4558136784	-1.427796602772	2.51461258946126	-418
V_V_HT	1.10862549281451	1.00469791082109	78192.4558136784	-0.860576709606729	3.07782769523574	-418
V_V_HM	0.78375994148641	1.0040205908676	78192.4558136784	-1.18411471767054	2.75163460064336	-418
V_V_WT	0.543937653289099	1.00558402027321	78192.4558136784	-1.42700131862862	2.51487662520682	-417
V_V_HT	1.10701871174119	1.00457151839881	78192.4558136784	-0.86193576224981	3.07597318573218	-417
V_V_HM	0.783778383883839	1.00389963065125	78192.4558136784	-1.18385919393565	2.75141596170333	-417
V_V_WT	0.544511393133018	1.00544670698476	78192.4558136784	-1.42615844551876	2.51518123178479	-416
V_V_HT	1.10526848737821	1.0044432243541	78192.4558136784	-0.863434531013353	3.07397150576978	-416
V_V_HM	0.7836492818343	1.00377673664109	78192.4558136784	-1.18374742442284	2.75104598809144	-416
V_V_WT	0.545129212340132	1.00531224558337	78192.4558136784	-1.42527708272813	2.5155355074084	-415
V_V_HT	1.10337975022023	1.00431725748506	78192.4558136784	-0.865076373823015	3.07183587426348	-415
V_V_HM	0.783374927537746	1.00365587983552	78192.4558136784	-1.18378490006648	2.75053475514197	-415
V_V_WT	0.545791304902128	1.00518560446099	78192.4558136784	-1.42436677428511	2.51594938408937	-414
V_V_HT	1.10135831505891	1.0041981710168	78192.4558136784	-0.866864400182502	3.06958103030031	-414
V_V_HM	0.782958179306473	1.00354135239293	78192.4558136784	-1.18397717516033	2.74989353377328	-414
V_V_WT	0.546498057542273	1.00507190519897	78192.4558136784	-1.42343717173678	2.51643328682133	-413
V_V_HT	1.09921084700044	1.00409068385814	78192.4558136784	-0.868801194020106	3.06722288802099	-413
V_V_HM	0.782402463063654	1.00343761793293	78192.4558136784	-1.18432957245036	2.74913449857767	-413
V_V_WT	0.547249894005084	1.00497543662172	78192.4558136784	-1.42249625741012	2.51699604542029	-412
V_V_HT	1.09694417966484	1.00399875978965	78192.4558136784	-0.87088769070324	3.06477605003292	-412
V_V_HM	0.781711316257623	1.003348432953	78192.4558136784	-1.18484591720195	2.7482685497172	-412
V_V_WT	0.548047273544448	1.00489955327669	78192.4558136784	-1.42155014694522	2.51764469403412	-411
V_V_HT	1.09456528095328	1.00392551320039	78192.4558136784	-0.8731230265156	3.06225358842217	-411
V_V_HM	0.780888383896638	1.00327675727165	78192.4558136784	-1.18552836563434	2.74730513342761	-411
V_V_WT	0.548890795242304	1.00484721025937	78192.4558136784	-1.42060403323052	2.51838562371513	-410
V_V_HT	1.09208165364974	1.00387370971653	78192.4558136784	-0.875505119284828	3.05966842658431	-410
V_V_HM	0.779937741464887	1.00322523251817	78192.4558136784	-1.18637801984173	2.74625350277151	-410
V_V_WT	0.549781125236024	1.00482049076943	78192.4558136784	-1.41966133318818	2.51922358366022	-409
V_V_HT	1.08950104450453	1.0038453233299	78192.4558136784	-0.878030091273374	3.05703218028243	-409
V_V_HM	0.778863676015884	1.00319575860108	78192.4558136784	-1.18739431658053	2.7451216686123	-409
V_V_WT	0.550719051599021	1.00482097406836	78192.4558136784	-1.41872435408835	2.52016245728639	-408
V_V_HT	1.08683163279205	1.00384187900639	78192.4558136784	-0.88069275213132	3.05435601771542	-408
V_V_HM	0.777670883535295	1.00318982008664	78192.4558136784	-1.18857546960653	2.74391723667712	-408
V_V_WT	0.551705397170544	1.00484908833163	78192.4558136784	-1.41779311231324	2.52120390665433	-407
V_V_HT	1.08408170847759	1.00386384587268	78192.4558136784	-0.883485731379019	3.0516491483342	-407
V_V_HM	0.776364164107991	1.003207905714	78192.4558136784	-1.1899176367608	2.74264596497678	-407
V_V_WT	0.552740981866382	1.00490389677786	78192.4558136784	-1.41686495186092	2.52234691559368	-406
V_V_HT	1.08125956031091	1.00391043559954	78192.4558136784	-0.886399195145907	3.04891831576772	-406
V_V_HM	0.774948317587229	1.00324931487759	78192.4558136784	-1.19141464500716	2.74131128018162	-406
V_V_WT	0.553826626161296	1.00498312696279	78192.4558136784	-1.41593459827874	2.52358785060134	-405
V_V_HT	1.07837347740043	1.0039796276511	78192.4558136784	-0.889420894084704	3.04616784888556	-405
V_V_HM	0.773428142707319	1.00331218047692	78192.4558136784	-1.19305803610493	2.73991432151957	-405
V_V_WT	0.554963151808938	1.00508323905553	78192.4558136784	-1.41499429176463	2.5249205953825	-404
V_V_HT	1.07543174828949	1.00406823045378	78192.4558136784	-0.892536284185963	3.04339978076495	-404
V_V_HM	0.771808440122801	1.00339352571912	78192.4558136784	-1.19483717490242	2.73845405514802	-404
V_V_WT	0.556151379673874	1.00519953313577	78192.4558136784	-1.41403399963687	2.52633675898462	-403
V_V_HT	1.0724426624855	1.0041719785033	78192.4558136784	-0.895728715578133	3.04061404054913	-403
V_V_HM	0.770094008388056	1.0034893549222	78192.4558136784	-1.19673943133127	2.73692744810738	-403
V_V_WT	0.55739214071767	1.00532653005543	78192.4558136784	-1.41304215183475	2.52782643327009	-402
V_V_HT	1.06941452500035	1.00428588336776	78192.4558136784	-0.89898010595108	3.03780915595177	-402
V_V_HM	0.768289724254779	1.00359498562924	78192.4558136784	-1.19875075105076	2.73533019956032	-402
V_V_WT	0.558686304993167	1.00545886009982	78192.4558136784	-1.41200735369514	2.52937996368147	-401
V_V_HT	1.06635570213153	1.00440505572588	78192.4558136784	-0.902272505965385	3.03498391022845	-401
V_V_HM	0.766400769574683	1.00370582828314	78192.4558136784	-1.20085695670335	2.73365849585271	-401
V_V_WT	0.56003475578963	1.00559098748885	78192.4558136784	-1.41091787183121	2.53098738341047	-400
V_V_HT	1.06327456763451	1.00452444529738	78192.4558136784	-0.905587643344857	3.03213677861388	-400
V_V_HM	0.764432469314785	1.00381713632754	78192.4558136784	-1.20304342009848	2.73190835872805	-400
V_V_WT	0.561438382222953	1.00571812956935	78192.4558136784	-1.40976344315399	2.53264020759989	-399
V_V_HT	1.06017943497896	1.00463969023988	78192.4558136784	-0.908908655433583	3.02926752539149	-399
V_V_HM	0.762390477397358	1.00392481127352	78192.4558136784	-1.20529645429885	2.73007740909357	-399
V_V_WT	0.56289806825669	1.00583641870895	78192.4558136784	-1.40853560316244	2.53433173967582	-398
V_V_HT	1.05707852292846	1.00474726393023	78192.4558136784	-0.912220411306563	3.02637745716348	-398
V_V_HM	0.760280760827156	1.00402554003893	78192.4558136784	-1.20760359867751	2.72816512033182	-398
V_V_WT	0.564414683687215	1.00594227125732	78192.4558136784	-1.40722645812589	2.53605582550032	-397
V_V_HT	1.05397998352264	1.00484388747439	78192.4558136784	-0.915508332310494	3.02346829935577	-397
V_V_HM	0.758109398103049	1.00411623539593	78192.4558136784	-1.20995272378655	2.72617151999264	-397
V_V_WT	0.565989056955729	1.0060329725321	78192.4558136784	-1.40582985884112	2.53780797275258	-396
V_V_HT	1.05089179416922	1.00492707049896	78192.4558136784	-0.918759559919911	3.02054314825835	-396
V_V_HM	0.755882671178263	1.00419454863815	78192.4558136784	-1.21233294422155	2.72409828657808	-396
V_V_WT	0.567622005617814	1.00610597929925	78192.4558136784	-1.40434000302824	2.53958401426387	-395
V_V_HT	1.04782188808728	1.00499446398313	78192.4558136784	-0.921961556848274	3.01760533302284	-395
V_V_HM	0.753606909925185	1.0042582545447	78192.4558136784	-1.21473356868987	2.72194738854024	-395
V_V_WT	0.569314347701841	1.00615873303727	78192.4558136784	-1.4027510579713	2.54137975337499	-394
V_V_HT	1.0447781987014	1.00504368691876	78192.4558136784	-0.925101722908606	3.01465812031141	-394
V_V_HM	0.751288448108039	1.0043050865608	78192.4558136784	-1.21714382099275	2.71972071720883	-394
V_V_WT	0.571066872192223	1.00618899301617	78192.4558136784	-1.4010578428678	2.54319158725225	-393
V_V_HT	1.04176857899258	1.00507263476753	78192.4558136784	-0.928168080236703	3.01170523822187	-393
V_V_HM	0.748933643138226	1.00433302954204	78192.4558136784	-1.21955339404719	2.71742068032365	-393
V_V_WT	0.572880222551039	1.00619588043538	78192.4558136784	-1.39925799181154	2.54501843691362	-392
V_V_HT	1.03880046958538	1.00508044733916	78192.4558136784	-0.931151502239942	3.00875244141071	-392
V_V_HM	0.746548979911059	1.00434123892454	78192.4558136784	-1.22195414761746	2.71505210743958	-392
V_V_WT	0.574754847327711	1.00618009212292	78192.4558136784	-1.39735242203207	2.5468621166875	-391
V_V_HT	1.03588078552222	1.00506770831499	78192.4558136784	-0.934046217888043	3.00580778893248	-391
V_V_HM	0.744141064427086	1.00433023105281	78192.4558136784	-1.22434048773532	2.71262261658949	-391
V_V_WT	0.576691015848439	1.00614356105209	78192.4558136784	-1.39534465281988	2.54872668451676	-390
V_V_HT	1.03301597503047	1.00503613292649	78192.4558136784	-0.93684914079756	3.00288109085851	-390
V_V_HM	0.741716579705363	1.00430158797828	78192.4558136784	-1.22670883219354	2.71014199160426	-390
V_V_WT	0.578688911632344	1.00608864297062	78192.4558136784	-1.39323911790801	2.5506169411727	-389
V_V_HT	1.03021228517526	1.00498781626546	78192.4558136784	-0.939558130271412	2.99998270062193	-389
V_V_HM	0.739282220041306	1.00425724494501	78192.4558136784	-1.22905627976409	2.7076207198467	-389
V_V_WT	0.580748495133797	1.00601865882669	78192.4558136784	-1.39104236588168	2.55253935614928	-388
V_V_HT	1.0274754376341	1.00492573970852	78192.4558136784	-0.942173308113308	2.99712418338151	-388
V_V_HM	0.736844680079039	1.00419997354712	78192.4558136784	-1.23138156811157	2.70507092826964	-388
V_V_WT	0.582869430954815	1.0059379045292	78192.4558136784	-1.38876315209597	2.5545020140056	-387
V_V_HT	1.02481050080372	1.00485378421855	78192.4558136784	-0.944697212591784	2.99431821419923	-387
V_V_HM	0.734410616690607	1.00413339697186	78192.4558136784	-1.23368514179039	2.7025063751716	-387
V_V_WT	0.58505107132611	1.00585138618915	78192.4558136784	-1.38641193626927	2.55651407892148	-386
V_V_HT	1.02222187421109	1.00477648942065	78192.4558136784	-0.947134341819271	2.99157809024145	-386
V_V_HM	0.731986611053099	1.00406176395541	78192.4558136784	-1.23596874712225	2.69994196922845	-386
V_V_WT	0.587292435817726	1.00576452701501	78192.4558136784	-1.38400032828936	2.55858519992481	-385
V_V_HT	1.01971327670817	1.00469878651712	78192.4558136784	-0.94949064207232	2.98891719548866	-385
V_V_HM	0.729579128917017	1.00398969798149	78192.4558136784	-1.23823498035851	2.69739323819255	-385
V_V_WT	0.589592253907607	1.00568268057154	78192.4558136784	-1.38154009163483	2.56072459945005	-384
V_V_HT	1.01728785309104	1.0046255506652	78192.4558136784	-0.951772523835374	2.98634823001745	-384
V_V_HM	0.727194512776399	1.00392177438421	78192.4558136784	-1.240486466634	2.69487549218679	-384
V_V_WT	0.591949196872417	1.00561014954281	78192.4558136784	-1.37904098826542	2.56293938201025	-383
V_V_HT	1.01494863305533	1.0045606913432	78192.4558136784	-0.953984619968124	2.98388188607878	-383
V_V_HM	0.724839079209384	1.00386165644084	78192.4558136784	-1.24272406937324	2.69240222779201	-383
V_V_WT	0.594361935346562	1.0055498635374	78192.4558136784	-1.37651008956285	2.56523396025598	-382
V_V_HT	1.01269864611395	1.00450685482714	78192.4558136784	-0.956129087643605	2.9815263798715	-382
V_V_HM	0.722519144103512	1.00381181352029	78192.4558136784	-1.24494631263775	2.68998460084477	-382
V_V_WT	0.596829140126392	1.00550330378326	78192.4558136784	-1.37395162792919	2.56760990818197	-381
V_V_HT	1.01054092215617	1.00446535576961	78192.4558136784	-0.958205473684173	2.97928731799652	-381
V_V_HM	0.720241023522383	1.00377345698441	78192.4558136784	-1.24714925462627	2.68763130167104	-381
V_V_WT	0.599349415288977	1.00547064560509	78192.4558136784	-1.37136734292276	2.57006617350071	-380
V_V_HT	1.00847838245871	1.0044363113896	78192.4558136784	-0.960211086561685	2.97716785147911	-380
V_V_HM	0.71801097725692	1.00374666893642	78192.4558136784	-1.24932679646973	2.68534875098357	-380
V_V_WT	0.601921022802095	1.00545143324731	78192.4558136784	-1.36875807929746	2.57260012490165	-379
V_V_HT	1.00651340129789	1.00441927223919	78192.4558136784	-0.962142671084412	2.97516947368019	-379
V_V_HM	0.715834964055388	1.00373100455077	78192.4558136784	-1.2514721075643	2.68314203567507	-379
V_V_WT	0.604541884941913	1.0054446070229	78192.4558136784	-1.36612383779652	2.57520760768035	-378
V_V_HT	1.0046478212569	1.00441324749441	78192.4558136784	-0.963996442659832	2.97329208517362	-378
V_V_HM	0.713718629738088	1.00372551618075	78192.4558136784	-1.25357768470751	2.68101494418369	-378
V_V_WT	0.607209785881462	1.00544806361351	78192.4558136784	-1.36346271175496	2.57788228351789	-377
V_V_HT	1.00288327654394	1.0044162933065	78192.4558136784	-0.965766957147199	2.97153351023507	-377
V_V_HM	0.711667478656968	1.00372835990427	78192.4558136784	-1.25563440947059	2.67896936678453	-377
V_V_WT	0.609922172093263	1.00545925979677	78192.4558136784	-1.36077226999881	2.58061661418533	-376
V_V_HT	1.00122091555306	1.00442607473578	78192.4558136784	-0.967448489683941	2.96989032079007	-376
V_V_HM	0.709686629435441	1.00373733068592	78192.4558136784	-1.25763284137323	2.67700610024411	-376
V_V_WT	0.612676088649838	1.00547552941032	78192.4558136784	-1.35805024179243	2.58340241909211	-375
V_V_HT	0.999661322583648	1.004440158667	78192.4558136784	-0.969035687078601	2.9683583322459	-375
V_V_HM	0.707780713456827	1.00375014004466	78192.4558136784	-1.25956386362228	2.67512529053593	-375
V_V_WT	0.615468190836356	1.00549425244458	78192.4558136784	-1.3552948366468	2.58623121831951	-374
V_V_HT	0.99820454983961	1.00445616792851	78192.4558136784	-0.970523837884338	2.96693293756356	-374
V_V_HM	0.705953841194662	1.00376456083846	78192.4558136784	-1.26141900055844	2.67332668294776	-374
V_V_WT	0.618294755769245	1.00551303093473	78192.4558136784	-1.35250507744801	2.5890945889865	-373
V_V_HT	0.99685014888944	1.0044719413626	78192.4558136784	-0.971909154675786	2.96560945245467	-373
V_V_HM	0.704209575073719	1.00377857748673	78192.4558136784	-1.26319073923042	2.67160988937786	-373
V_V_WT	0.621151701166355	1.0055298622525	78192.4558136784	-1.34968112133819	2.5919845236709	-372
V_V_HT	0.995597205840106	1.00448569132328	78192.4558136784	-0.97318904757	2.96438345925021	-372
V_V_HM	0.702550899842503	1.00379053364015	78192.4558136784	-1.26487284845448	2.66997464813949	-372
V_V_WT	0.624034604731921	1.00554330055471	78192.4558136784	-1.34682455676868	2.59489376623253	-371
V_V_HT	0.994444374955915	1.00449615019918	78192.4558136784	-0.974362377791597	2.96325112770343	-371
V_V_HM	0.700980197667913	1.00379926942282	78192.4558136784	-1.26646067271352	2.66842106804935	-371
V_V_WT	0.626938777672787	1.00555239146703	78192.4558136784	-1.34393820196436	2.59781575730993	-370
V_V_HT	0.993389977564103	1.00450250622228	78192.4558136784	-0.975429232952617	2.96220918808082	-370
V_V_HM	0.699499331542388	1.00380405822697	78192.4558136784	-1.267950924868	2.66694958795278	-370
V_V_WT	0.629859436918835	1.00555614533074	78192.4558136784	-1.34102490026987	2.60074377410754	-369
V_V_HT	0.992432216309908	1.00450391080778	78192.4558136784	-0.976389747186407	2.96125417980622	-369
V_V_HM	0.698109949965821	1.00380413607299	78192.4558136784	-1.26934045902232	2.66556035895397	-369
V_V_WT	0.632791590665434	1.00555422510015	78192.4558136784	-1.33808898288222	2.60367216421309	-368
V_V_HT	0.991569034843355	1.00450011639203	78192.4558136784	-0.977245491619634	2.96038356130634	-368
V_V_HM	0.696813141411189	1.00379930756589	78192.4558136784	-1.27062780373043	2.66425408655281	-368
V_V_WT	0.635730056869569	1.00554702276454	78192.4558136784	-1.33513640014117	2.6065965138803	-367
V_V_HT	0.990798135280361	1.00449154546146	78192.4558136784	-0.977999592207366	2.95959586276809	-367
V_V_HM	0.695609425706235	1.00379001033536	78192.4558136784	-1.27181329691633	2.6630321483288	-367
V_V_WT	0.638669594382861	1.00553502363246	78192.4558136784	-1.3321733443971	2.60951253316282	-366
V_V_HT	0.990117141210241	1.00447869843031	78192.4558136784	-0.978655406169337	2.95888968858982	-366
V_V_HM	0.694499089263958	1.00377675087193	78192.4558136784	-1.27289764488553	2.66189582341345	-366
V_V_WT	0.641604865970262	1.00551925209799	78192.4558136784	-1.32920716069166	2.61241689263219	-365
V_V_HT	0.989523537941501	1.00446256725809	78192.4558136784	-0.979217392432101	2.9582644683151	-365
V_V_HM	0.693481946259438	1.00376049764366	78192.4558136784	-1.2738829316549	2.66084682417378	-365
V_V_WT	0.64453051290295	1.00550055478484	78192.4558136784	-1.32624486713134	2.61530589293724	-364
V_V_HT	0.989014777850993	1.0044439691459	78192.4558136784	-0.979689700328279	2.95771925603027	-364
V_V_HM	0.692557689131726	1.00374204710207	78192.4558136784	-1.27477102582583	2.65988640408928	-364
V_V_WT	0.647441174450503	1.00547930966759	78192.4558136784	-1.32329256527456	2.61817491417557	-363
V_V_HT	0.988588312992743	1.00442327646035	78192.4558136784	-0.980075607640308	2.95725223362579	-363
V_V_HM	0.691726012420029	1.00372176689176	78192.4558136784	-1.27556295344043	2.65901497828049	-363
V_V_WT	0.650331499066713	1.00545563358549	78192.4558136784	-1.32035583567182	2.62101883380525	-362
V_V_HT	0.988241584301583	1.00440060968915	78192.4558136784	-0.980377909588576	2.95686107819174	-362
V_V_HM	0.690986488044572	1.00369977948461	78192.4558136784	-1.27625938262267	2.65823235871182	-362
V_V_WT	0.653196169959589	1.00543012179503	78192.4558136784	-1.31744116181446	2.62383350173364	-361
V_V_HT	0.987971991216252	1.0043765247059	78192.4558136784	-0.980600296243443	2.95654427867595	-361
V_V_HM	0.690338197743457	1.00367661601418	78192.4558136784	-1.27686227265323	2.65753866814014	-361
V_V_WT	0.656029877068271	1.00540310715505	78192.4558136784	-1.31455450616475	2.62661426030129	-360
V_V_HT	0.987776922096032	1.00435132489044	78192.4558136784	-0.98074597386839	2.95629981806045	-360
V_V_HM	0.689780100260768	1.00365256216234	78192.4558136784	-1.27737322472284	2.65693342524437	-360
V_V_WT	0.65882731210694	1.00537438960511	78192.4558136784	-1.31170078489121	2.62935540910509	-359
V_V_HT	0.987653765886545	1.00432481027324	78192.4558136784	-0.98081716157867	2.95612469335176	-359
V_V_HM	0.689311156122732	1.00362741982303	78192.4558136784	-1.27779289001855	2.65641520226402	-359
V_V_WT	0.661583211705928	1.0053434887637	78192.4558136784	-1.30888431981846	2.63205074323031	-358
V_V_HT	0.987599919375214	1.00429651282012	78192.4558136784	-0.980815545242503	2.95601538399293	-358
V_V_HM	0.688930204326618	1.00360073126799	78192.4558136784	-1.27812153239827	2.6559819410515	-358
V_V_WT	0.664292552430407	1.00531068612887	78192.4558136784	-1.3061106861159	2.63469579097671	-357
V_V_HT	0.987612829445869	1.00426666627248	78192.4558136784	-0.980744136107886	2.95596979499962	-357
V_V_HM	0.688635492652802	1.00357270258126	78192.4558136784	-1.2783613080052	2.6556322933108	-357
V_V_WT	0.66695058358577	1.00527704332436	78192.4558136784	-1.30338671525466	2.6372878824262	-356
V_V_HT	0.987690004893192	1.00423622457569	78192.4558136784	-0.98060729510765	2.95598730489403	-356
V_V_HM	0.688424682193345	1.00354422206922	78192.4558136784	-1.27851629682271	2.6553656612094	-356
V_V_WT	0.669552608979494	1.00524335648105	78192.4558136784	-1.30071866383925	2.63982388179824	-355
V_V_HT	0.987828965921736	1.00420589069041	78192.4558136784	-0.980408879836128	2.9560668116796	-355
V_V_HM	0.688295314851176	1.0035159365924	78192.4558136784	-1.27859022479087	2.65518085449322	-355
V_V_WT	0.672093931922426	1.00520986172596	78192.4558136784	-1.29811169136647	2.64229955521132	-354
V_V_HT	0.98802723342255	1.00417584368937	78192.4558136784	-0.980151720383837	2.95620618722894	-354
V_V_HM	0.688244934302604	1.00348799241721	78192.4558136784	-1.27858583491468	2.65507570351988	-354
V_V_WT	0.674569955018224	1.0051764705678	78192.4558136784	-1.29557022179019	2.64471013182664	-353
V_V_HT	0.98828235473011	1.00414595891728	78192.4558136784	-0.979838025092603	2.95640273455282	-353
V_V_HM	0.688270980990251	1.0034602455263	78192.4558136784	-1.27850540447834	2.65504736645884	-353
V_V_WT	0.676976467823412	1.00514352773807	78192.4558136784	-1.29309914122573	2.64705207687255	-352
V_V_HT	0.988591977921029	1.00411651508727	78192.4558136784	-0.97947069216199	2.95665464800405	-352
V_V_HM	0.688370474473559	1.00343293603371	78192.4558136784	-1.27835238454456	2.65509333349168	-352
V_V_WT	0.679309356676814	1.00511105298342	78192.4558136784	-1.29070260203754	2.64932131539117	-351
V_V_HT	0.98895377642275	1.00408748905898	78192.4558136784	-0.979052002809583	2.95695955565508	-351
V_V_HM	0.688540332135371	1.00340601687048	78192.4558136784	-1.27812976547563	2.65521042974637	-351
V_V_WT	0.681564635810535	1.00507873404962	78192.4558136784	-1.28838397797703	2.6515132495981	-350
V_V_HT	0.989365454439554	1.00405855029483	78192.4558136784	-0.978583604979306	2.95731451385841	-350
V_V_HM	0.688777380269489	1.00337914910968	78192.4558136784	-1.27784005668283	2.65539481722181	-350
V_V_WT	0.683738830885549	1.00504668075526	78192.4558136784	-1.286146958627	2.6536246203981	-349
V_V_HT	0.98982483758433	1.00402976494903	78192.4558136784	-0.978067802720141	2.9577174778888	-349
V_V_HM	0.689078083686774	1.00335237383313	78192.4558136784	-1.27748687387549	2.65564304124904	-349
V_V_WT	0.68582874080013	1.0050149331524	78192.4558136784	-1.28399482359102	2.65565230519128	-348
V_V_HT	0.990329814397892	1.00400113808585	78192.4558136784	-0.977506717417252	2.95816634621304	-348
V_V_HM	0.689438737568788	1.00332567617319	78192.4558136784	-1.27707389273154	2.65595136786912	-348
V_V_WT	0.687831752643419	1.00498394614828	78192.4558136784	-1.28193107739555	2.65759458268239	-347
V_V_HT	0.990878399832148	1.00397306676658	78192.4558136784	-0.976903112356548	2.95865991202084	-347
V_V_HM	0.689855319836539	1.00329941803124	78192.4558136784	-1.27660584465461	2.65631648432768	-347
V_V_WT	0.689745401713093	1.00495384786977	78192.4558136784	-1.27995843587083	2.65944923929701	-346
V_V_HT	0.991468640589392	1.0039456485349	78192.4558136784	-0.976259132020836	2.95919641319962	-346
V_V_HM	0.690323729862737	1.00327367879344	78192.4558136784	-1.27608698586843	2.6567344455939	-346
V_V_WT	0.691567221392773	1.00492419114412	78192.4558136784	-1.27807848917721	2.66121293196275	-345
V_V_HT	0.992098583815896	1.00391844976663	78192.4558136784	-0.975575879362917	2.95977304699471	-345
V_V_HM	0.690839866443728	1.00324803450911	78192.4558136784	-1.2755205866357	2.65720031952316	-345
V_V_WT	0.693294928751584	1.00489421535703	78192.4558136784	-1.27629202944584	2.66288188694901	-344
V_V_HT	0.992766305834301	1.00389075011412	78192.4558136784	-0.974853866182823	2.96038647785143	-344
V_V_HM	0.691399576062989	1.00322179113419	78192.4558136784	-1.27490944015056	2.65770859227654	-344
V_V_WT	0.694927156823994	1.00486384892234	78192.4558136784	-1.27460028333381	2.6644545969818	-343
V_V_HT	0.993470031736855	1.00386247826216	78192.4558136784	-0.974094727610898	2.96103479108461	-343
V_V_HM	0.691998450813814	1.0031948773498	78192.4558136784	-1.2742578145351	2.65825471616273	-343
V_V_WT	0.696463675527234	1.00483397579625	78192.4558136784	-1.27300521347299	2.66593256452745	-342
V_V_HT	0.994208156750187	1.00383446038059	78192.4558136784	-0.973301687708714	2.96171800120909	-342
V_V_HM	0.692631809160172	1.00316808143652	78192.4558136784	-1.2735719363508	2.65883555467114	-342
V_V_WT	0.697905231570108	1.00480618331272	78192.4558136784	-1.27150918432015	2.66731964746037	-341
V_V_HT	0.994979212588433	1.0038081843768	78192.4558136784	-0.972479131052186	2.96243755622905	-341
V_V_HM	0.693294775207963	1.00314282614916	78192.4558136784	-1.27285947008315	2.65944902049908	-341
V_V_WT	0.699252767770435	1.00478175471788	78192.4558136784	-1.2701137682126	2.66861930375347	-340
V_V_HT	0.99578175864718	1.00378485917223	78192.4558136784	-0.971630867724887	2.96319438501925	-340
V_V_HM	0.693982436216332	1.00312027099881	78192.4558136784	-1.27212760110811	2.66009247354078	-340
V_V_WT	0.700507440144236	1.00476162012003	78192.4558136784	-1.2688196321413	2.66983451242977	-339
V_V_HT	0.996614373635424	1.00376536890956	78192.4558136784	-0.97076005193244	2.96398879920329	-339
V_V_HM	0.694689863470313	1.00310126858253	78192.4558136784	-1.27138292922609	2.66076265616671	-339
V_V_WT	0.701671263709574	1.0047470527033	78192.4558136784	-1.26762725652186	2.67096978394101	-338
V_V_HT	0.997475719714039	1.00375092243361	78192.4558136784	-0.969870390842952	2.96482183027103	-338
V_V_HM	0.695412075484763	1.00308698406744	78192.4558136784	-1.27063271964315	2.66145687061267	-338
V_V_WT	0.702746465363628	1.0047389100979	78192.4558136784	-1.26653609540744	2.67202902613469	-337
V_V_HT	0.998364478551974	1.00374234483711	78192.4558136784	-0.968964819964565	2.96569377706851	-337
V_V_HM	0.696144075183219	1.00307821905853	78192.4558136784	-1.26988354057697	2.66217169094341	-337
V_V_WT	0.703735274191434	1.00473735593822	78192.4558136784	-1.26554424043549	2.67301478881836	-336
V_V_HT	0.999279333048548	1.00373981737969	78192.4558136784	-0.968045011665804	2.9666036777629	-336
V_V_HM	0.696880865579353	1.00307516337263	78192.4558136784	-1.26914076105383	2.66290249221253	-336
V_V_WT	0.704639917240755	1.00474184802197	78192.4558136784	-1.26464840184481	2.67392823632632	-335
V_V_HT	1.00021896433037	1.00374286601854	78192.4558136784	-0.96711135569883	2.96754928435956	-335
V_V_HM	0.697617450499593	1.00307738383635	78192.4558136784	-1.26840852822986	2.66364342922904	-335
V_V_WT	0.705462623486262	1.00475115437648	78192.4558136784	-1.26384393600132	2.67476918297385	-334
V_V_HT	1.00118205525528	1.00375037566314	78192.4558136784	-0.966162983634693	2.96852709414526	-334
V_V_HM	0.698348832836896	1.00308383746658	78192.4558136784	-1.26768979497119	2.66438746064498	-334
V_V_WT	0.706205850341217	1.00476365069035	78192.4558136784	-1.26312520185062	2.67553690253305	-333
V_V_HT	1.00216729219531	1.00376086637588	78192.4558136784	-0.965198308432085	2.96953289282271	-333
V_V_HM	0.699070051695568	1.00309313410672	78192.4558136784	-1.26698679747442	2.66512690086555	-333
V_V_WT	0.706873207138958	1.00477840708785	78192.4558136784	-1.26248676750822	2.67623318178614	-332
V_V_HT	1.0031733769497	1.00377350464133	78192.4558136784	-0.964216994606243	2.97056374850565	-332
V_V_HM	0.699776331586429	1.00310449940518	78192.4558136784	-1.26630279350403	2.66585545667689	-332
V_V_WT	0.707469450199934	1.00479525624344	78192.4558136784	-1.26192354869657	2.67686244909644	-331
V_V_HT	1.00419901910896	1.00378816521335	78192.4558136784	-0.963220087084942	2.97161812530286	-331
V_V_HM	0.70046310508828	1.00311783275498	78192.4558136784	-1.26564215329211	2.66656836346867	-331
V_V_WT	0.707999568650905	1.00481378666432	78192.4558136784	-1.26142974976533	2.67742888706714	-330
V_V_HT	1.00524293012756	1.00380449241101	78192.4558136784	-0.962208177281065	2.97269403753619	-330
V_V_HM	0.701125849888177	1.00313281224051	78192.4558136784	-1.26500876819882	2.66726046797517	-330
V_V_WT	0.708468549342182	1.00483308763189	78192.4558136784	-1.26099859886094	2.6779356975453	-329
V_V_HT	1.00630382032194	1.00382166211556	78192.4558136784	-0.961180939610154	2.97378858025403	-329
V_V_HM	0.701760041953525	1.00314866759416	78192.4558136784	-1.26440565253662	2.66792573644367	-329
V_V_WT	0.7088816004851	1.00485203606697	78192.4558136784	-1.26062268654323	2.67838588751343	-328
V_V_HT	1.00738039071962	1.00383864834021	78192.4558136784	-0.960137662116372	2.97489844355562	-328
V_V_HM	0.702361232353536	1.00316443380671	78192.4558136784	-1.26383536382372	2.66855782853079	-328
V_V_WT	0.709245023966407	1.00487039667705	78192.4558136784	-1.26029524975346	2.67878529768627	-327
V_V_HT	1.00847128713161	1.0038552468228	78192.4558136784	-0.95907929863604	2.97602187289925	-327
V_V_HM	0.702925345745734	1.00317992572465	78192.4558136784	-1.26330161450276	2.66915230599422	-327
V_V_WT	0.709566205619776	1.00488884053852	78192.4558136784	-1.26001021796389	2.67914262920344	-326
V_V_HT	1.00957509699476	1.00387209200132	78192.4558136784	-0.958008505227182	2.97715869921671	-326
V_V_HM	0.703448703615803	1.00319575402183	78192.4558136784	-1.26280928000532	2.66970668723692	-326
V_V_WT	0.70985274439365	1.00490784749306	78192.4558136784	-1.25976093271302	2.67946642150032	-325
V_V_HT	1.01069039309284	1.00388963553863	78192.4558136784	-0.956927594362638	2.97830838054832	-325
V_V_HM	0.703927706952404	1.00321235242629	78192.4558136784	-1.26236280944723	2.67021822335204	-325
V_V_WT	0.710112240269837	1.00492740214276	78192.4558136784	-1.25953976383926	2.67976424437893	-324
V_V_HT	1.01181574973177	1.00390786371004	78192.4558136784	-0.955837964836203	2.97946946429975	-324
V_V_HM	0.704358757590541	1.00322970877836	78192.4558136784	-1.26196577716064	2.67068329234172	-324
V_V_WT	0.710352292852562	1.00494697921907	78192.4558136784	-1.25933808221498	2.6800426679201	-323
V_V_HT	1.0129497404208	1.00392628401725	78192.4558136784	-0.954740077844755	2.98063955868636	-323
V_V_HM	0.704738257223522	1.00324735242338	78192.4558136784	-1.26162085897175	2.6710973734188	-323
V_V_WT	0.710580501229078	1.0049655536157	78192.4558136784	-1.25914627955042	2.68030728200858	-322
V_V_HT	1.01409093741018	1.00394393460822	78192.4558136784	-0.953633475913502	2.98181535073386	-322
V_V_HM	0.705062606867515	1.0032643632199	78192.4558136784	-1.26132985039239	2.67145506412742	-322
V_V_WT	0.710804465340683	1.00498163526478	78192.4558136784	-1.25895383537974	2.6805627660611	-321
V_V_HT	1.01523791563856	1.00395941665495	78192.4558136784	-0.952516842408822	2.98299267368594	-321
V_V_HM	0.705328207860058	1.00327940230264	78192.4558136784	-1.26109372591665	2.67175014163676	-321
V_V_WT	0.711031784533056	1.00499332852646	78192.4558136784	-1.25874943491389	2.68081300398	-320
V_V_HT	1.016389248266	1.00397094938957	78192.4558136784	-0.951388113875779	2.98416661040778	-320
V_V_HM	0.705531462146851	1.00329076432789	78192.4558136784	-1.26091274113484	2.67197566542855	-320
V_V_WT	0.711270205156644	1.00499868513731	78192.4558136784	-1.25852151321716	2.68106192353045	-319
V_V_HT	1.01754348332993	1.00397669842321	78192.4558136784	-0.950245146885141	2.98533211354501	-319
V_V_HM	0.705668893032649	1.00329668999945	78192.4558136784	-1.26078692453167	2.67212471059697	-319
V_V_WT	0.711528189043868	1.00499686153179	78192.4558136784	-1.25825995507347	2.6813163331612	-318
V_V_HT	1.0186990427742	1.00397585363357	78192.4558136784	-0.949087931657975	2.98648601720638	-318
V_V_HM	0.705737639154465	1.00329639298988	78192.4558136784	-1.26071759627279	2.67219287458172	-318
V_V_WT	0.711814877995756	1.00498813869705	78192.4558136784	-1.257956169415	2.68158592540652	-317
V_V_HT	1.01985422022885	1.00396864849142	78192.4558136784	-0.947918632165613	2.98762707262332	-317
V_V_HM	0.705735463047843	1.00329007883875	78192.4558136784	-1.26070739667903	2.67217832277472	-317
V_V_WT	0.712139652504611	1.00497310001099	78192.4558136784	-1.25760191916683	2.68188122417605	-316
V_V_HT	1.0210072573342	1.00395559514837	78192.4558136784	-0.946740010581972	2.98875452525038	-316
V_V_HM	0.705660381091784	1.00327821667149	78192.4558136784	-1.26075922885459	2.67207999103816	-316
V_V_WT	0.712512412651574	1.0049533939731	78192.4558136784	-1.25719053529745	2.6822153606006	-315
V_V_HT	1.02215626865224	1.00393819642934	78192.4558136784	-0.9455568978734	2.98986943517788	-315
V_V_HM	0.705511064539175	1.00326221852679	78192.4558136784	-1.2608771891344	2.67189931821275	-315
V_V_WT	0.712943531309428	1.00493163833281	78192.4558136784	-1.25671677570811	2.68260383832696	-314
V_V_HT	1.02329924208732	1.00391885841449	78192.4558136784	-0.944376022038991	2.99097450621362	-314
V_V_HM	0.705286839626787	1.0032443572207	78192.4558136784	-1.26106640598823	2.6716400852418	-314
V_V_WT	0.71344347329859	1.00491025550416	78192.4558136784	-1.25617492349618	2.68306187009336	-313
V_V_HT	1.0244341395852	1.00389980661375	78192.4558136784	-0.943203783119791	2.99207206229018	-313
V_V_HM	0.704987165583655	1.00322673427146	78192.4558136784	-1.26133153915089	2.67130587031821	-313
V_V_WT	0.71402270312246	1.00489113406911	78192.4558136784	-1.25555821576814	2.68360362201306	-312
V_V_HT	1.02555892392997	1.00388277153333	78192.4558136784	-0.942045610114088	2.99316345797402	-312
V_V_HM	0.704611500055516	1.00321098084702	78192.4558136784	-1.26167632805653	2.67089932816757	-312
V_V_WT	0.714691714982653	1.00487583293326	78192.4558136784	-1.25485921376853	2.68424264373384	-311
V_V_HT	1.02667153782737	1.00386917996835	78192.4558136784	-0.940906356826485	2.99424943248122	-311
V_V_HM	0.704159435151536	1.0031984407235	78192.4558136784	-1.2621038143896	2.67042268469267	-311
V_V_WT	0.71546111323493	1.00486627834611	78192.4558136784	-1.25407108857966	2.68499331504952	-310
V_V_HT	1.0277698395157	1.00386080625833	78192.4558136784	-0.939791642714044	2.99533132174543	-310
V_V_HM	0.703631090757576	1.00319079206588	78192.4558136784	-1.26261716745805	2.6698793489732	-310
V_V_WT	0.716341531447402	1.00486392855441	78192.4558136784	-1.25318606478881	2.68586912768362	-309
V_V_HT	1.02885166803822	1.00385899412249	78192.4558136784	-0.938706262415548	2.99640959849199	-309
V_V_HM	0.703026719083852	1.00318930594348	78192.4558136784	-1.2632186263403	2.669272064508	-309
V_V_WT	0.717343604413475	1.00486948447124	78192.4558136784	-1.25219488138819	2.68688209021514	-308
V_V_HT	1.02991486306529	1.00386438722793	78192.4558136784	-0.937653637844527	2.99748336397511	-308
V_V_HM	0.702346574041038	1.0031945896859	78192.4558136784	-1.26390912748825	2.66860227557033	-308
V_V_WT	0.718477965912879	1.00488288566504	78192.4558136784	-1.25108678615255	2.68804271797831	-307
V_V_HT	1.03095726346718	1.00387692554896	78192.4558136784	-0.936635812480699	2.99855033941507	-307
V_V_HM	0.701590908297049	1.00320658346792	78192.4558136784	-1.26468830097694	2.66787011757103	-307
V_V_WT	0.719755248734707	1.00490333586388	78192.4558136784	-1.24984958560439	2.6893600830738	-306
V_V_HT	1.03197670749653	1.00389586888609	78192.4558136784	-0.935653497284593	2.99960691227765	-306
V_V_HM	0.700759975138944	1.00322458257541	78192.4558136784	-1.26555451228356	2.66707446256145	-306
V_V_WT	0.721186010544805	1.00492959567395	78192.4558136784	-1.24847029287296	2.69084231396257	-305
V_V_HT	1.03297102803267	1.00392006933882	78192.4558136784	-0.934706609498438	3.00064866556377	-305
V_V_HM	0.699854143857492	1.00324749690075	78192.4558136784	-1.2665052555126	2.66621354322759	-305
V_V_WT	0.722780405148171	1.00496098194937	78192.4558136784	-1.24693741519127	2.69249822548761	-304
V_V_HT	1.03393802502193	1.00394890290719	78192.4558136784	-0.933796126139528	3.00167217618338	-304
V_V_HM	0.698874373285189	1.00327473903773	78192.4558136784	-1.26753842051876	2.66528716708913	-304
V_V_WT	0.724548133511668	1.00499735567806	78192.4558136784	-1.24524097912955	2.69433724615289	-303
V_V_HT	1.0348754779703	1.00398225766472	78192.4558136784	-0.93292404832659	3.00267500426719	-303
V_V_HM	0.697822194351922	1.0033062126904	78192.4558136784	-1.26865228763262	2.66429667633646	-303
V_V_WT	0.726498799027787	1.00503815706148	78192.4558136784	-1.24337028409334	2.69636788214891	-302
V_V_HT	1.03578116009425	1.00401963326457	78192.4558136784	-0.932091622166194	3.0036539423547	-302
V_V_HM	0.696699252648088	1.00334145364731	78192.4558136784	-1.26984430141196	2.66324280670814	-302
V_V_WT	0.728642006721696	1.00508219698262	78192.4558136784	-1.24131339439489	2.69859740783828	-301
V_V_HT	1.03665284593784	1.00405994573292	78192.4558136784	-0.931298948531743	3.00460464040743	-301
V_V_HM	0.695507192860052	1.00337944318502	78192.4558136784	-1.27111082047828	2.66212520619838	-301
V_V_WT	0.730987198398264	1.00512794918132	78192.4558136784	-1.23905787676808	2.70103227356461	-300
V_V_HT	1.03748831794478	1.00410179877256	78192.4558136784	-0.930545508244939	3.00552214413451	-300
V_V_HM	0.694247755861059	1.00341886606108	78192.4558136784	-1.27244752609057	2.66094303781269	-300
V_V_WT	0.733542984398888	1.00517453041273	78192.4558136784	-1.23659338971661	2.70367935851438	-299
V_V_HT	1.03828540460863	1.00414439601702	78192.4558136784	-0.929831911938457	3.00640272115572	-299
V_V_HM	0.69292314613431	1.00345897927235	78192.4558136784	-1.27385075748372	2.65969704975234	-299
V_V_WT	0.736316898863677	1.00522192370866	78192.4558136784	-1.23391236584284	2.7065461635702	-298
V_V_HT	1.03904200304978	1.00418774791762	78192.4558136784	-0.929160282976403	3.00724428907595	-298
V_V_HM	0.691536097162233	1.00349980854932	78192.4558136784	-1.27531783160692	2.65839002593138	-298
V_V_WT	0.739315518941279	1.00527069383959	78192.4558136784	-1.23100933494502	2.70964037282758	-297
V_V_HT	1.0397560826687	1.00423240595773	78192.4558136784	-0.928533732862615	3.00804589820001	-297
V_V_HM	0.690089762056696	1.00354189466991	78192.4558136784	-1.27684665526992	2.65702617938331	-297
V_V_WT	0.742545224330406	1.0053210127832	78192.4558136784	-1.22787825439977	2.71296870306059	-296
V_V_HT	1.04042562582427	1.00427855470783	78192.4558136784	-0.927954640995289	3.00880589264382	-296
V_V_HM	0.688587373719368	1.0035854282464	78192.4558136784	-1.27843436917006	2.6556091166088	-296
V_V_WT	0.746012159348776	1.00537264422616	78192.4558136784	-1.22451251671652	2.71653683541407	-295
V_V_HT	1.04104864114869	1.00432599691971	78192.4558136784	-0.927424612136875	3.00952189443426	-295
V_V_HM	0.687032229891002	1.00363023524364	78192.4558136784	-1.2800773344587	2.6541417942407	-295
V_V_WT	0.74972151747512	1.0054256079909	78192.4558136784	-1.22090696726845	2.72035000221869	-294
V_V_HT	1.04162323305411	1.00437477152329	78192.4558136784	-0.926945618177613	3.01019208428583	-294
V_V_HM	0.685427878061553	1.00367636527996	78192.4558136784	-1.2817721008975	2.6526278570206	-294
V_V_WT	0.753677990998593	1.00547969457668	78192.4558136784	-1.2170565031461	2.72441248514329	-293
V_V_HT	1.04214755976539	1.00442470149203	78192.4558136784	-0.926519153921661	3.01081427345245	-293
V_V_HM	0.683777978614526	1.00372366085779	78192.4558136784	-1.2835146994086	2.65107065663765	-293
V_V_WT	0.757885224868701	1.00553488482215	78192.4558136784	-1.21295744184385	2.72872789158125	-292
V_V_HT	1.04261990048536	1.00447578397583	78192.4558136784	-0.926146934579994	3.01138673555071	-292
V_V_HM	0.682086386033579	1.00377212863132	78192.4558136784	-1.28530128855057	2.64947406061773	-292
V_V_WT	0.762346602805113	1.00559064721582	78192.4558136784	-1.20860535788251	2.73329856349274	-291
V_V_HT	1.04303856352093	1.00452753656269	78192.4558136784	-0.925829706320897	3.01190683336277	-291
V_V_HM	0.680357006111569	1.00382131699494	78192.4558136784	-1.28712707738607	2.64784108960921	-291
V_V_WT	0.767065508248393	1.00564572688073	78192.4558136784	-1.20399440826982	2.73812542476661	-290
V_V_HT	1.04340185886551	1.00457880072675	78192.4558136784	-0.925566888446917	3.01237060617793	-290
V_V_HM	0.67859374419507	1.00387012880938	78192.4558136784	-1.28898601018181	2.64617349857195	-290
V_V_WT	0.772045323535437	1.00569819514072	78192.4558136784	-1.19911743047454	2.74320807754541	-289
V_V_HT	1.04370809448017	1.00462778744374	78192.4558136784	-0.925356666519497	3.01277285547984	-289
V_V_HM	0.676800504809234	1.00391686449984	78192.4558136784	-1.29087085125566	2.64447186087413	-289
V_V_WT	0.777289127441367	1.00574574604998	78192.4558136784	-1.19396682608085	2.74854508096359	-288
V_V_HT	1.04395562165242	1.00467235220295	78192.4558136784	-0.925196486022333	3.01310772932716	-288
V_V_HM	0.674981207473323	1.00395948333566	78192.4558136784	-1.29277368126789	2.64273609621453	-288
V_V_WT	0.782798782957848	1.00578641934562	78192.4558136784	-1.18853688999296	2.75413445590866	-287
V_V_HT	1.04414296044199	1.00471066659021	78192.4558136784	-0.925084243214314	3.0133701640983	-287
V_V_HM	0.673139831049156	1.00399624216162	78192.4558136784	-1.29468710478228	2.6409667668806	-287
V_V_WT	0.78857553505302	1.00581823239378	78192.4558136784	-1.1828224912916	2.75997356139764	-286
V_V_HT	1.04426871736795	1.00474087570802	78192.4558136784	-0.925017695987785	3.01355513072369	-286
V_V_HM	0.671280371820972	1.00402536911594	78192.4558136784	-1.2966036526756	2.63916439631755	-286
V_V_WT	0.794619067103739	1.00583987632288	78192.4558136784	-1.17682138121907	2.76605951542655	-285
V_V_HT	1.04433172927587	1.00476174512791	78192.4558136784	-0.924995588024393	3.01365904657614	-285
V_V_HM	0.669406828362159	1.00404567911412	78192.4558136784	-1.29851700361556	2.63733066033988	-285
V_V_WT	0.800927179331918	1.00585093665547	78192.4558136784	-1.17053494717998	2.77238930584382	-284
V_V_HT	1.04433111461953	1.00477286641612	78192.4558136784	-0.925018000342505	3.01368022958156	-284
V_V_HM	0.667523174438917	1.00405676963853	78192.4558136784	-1.30042239490369	2.63546874378153	-284
V_V_WT	0.807496100130152	1.00585165867047	78192.4558136784	-1.16396744152705	2.77895964178736	-283
V_V_HT	1.04426623144656	1.00477443977661	78192.4558136784	-0.925085967293112	3.01361843018624	-283
V_V_HM	0.665633339224519	1.00405881438176	78192.4558136784	-1.30231623780323	2.63358291625226	-283
V_V_WT	0.814321432256602	1.00584230656978	78192.4558136784	-1.15712377933634	2.78576664384954	-282
V_V_HT	1.04413653504437	1.00476667894429	78192.4558136784	-0.925200452507994	3.01347352259674	-282
V_V_HM	0.66374122122051	1.0040519973257	78192.4558136784	-1.30419499441605	2.63167743685707	-282
V_V_WT	0.821397231525737	1.00582375284961	78192.4558136784	-1.15001161488098	2.79280607793245	-281
V_V_HT	1.04394173079937	1.00475036017682	78192.4558136784	-0.925363272061396	3.01324673366013	-281
V_V_HM	0.661850610168337	1.00403703580967	78192.4558136784	-1.30605628098172	2.6297575013184	-281
V_V_WT	0.828715715303744	1.00579761730438	78192.4558136784	-1.14264190558267	2.80007333619016	-280
V_V_HT	1.04368182249928	1.00472695298853	78192.4558136784	-0.92557730240529	3.01294094740386	-280
V_V_HM	0.659965140917194	1.00401530585208	78192.4558136784	-1.30789915963934	2.62782944147373	-280
V_V_WT	0.836267301213184	1.00576617062485	78192.4558136784	-1.13502868435985	2.80756328678621	-279
V_V_HT	1.04335711744788	1.00469853225699	78192.4558136784	-0.9258463029842	3.01256053787996	-279
V_V_HM	0.658088266799294	1.00398875958199	78192.4558136784	-1.30972400321854	2.62590053681712	-279
V_V_WT	0.844040932969399	1.0057320234503	78192.4558136784	-1.12718812433533	2.81526999027413	-278
V_V_HT	1.0429681727901	1.00466749079646	78192.4558136784	-0.926174406555528	3.01211075213574	-278
V_V_HM	0.656223274341065	1.003959652761	78192.4558136784	-1.31153194647283	2.62397849515496	-278
V_V_WT	0.852024986942435	1.00569744293461	78192.4558136784	-1.11913629274784	2.82318626663272	-277
V_V_HT	1.0425156446987	1.00463590490867	78192.4558136784	-0.92656502648615	3.01159631588356	-277
V_V_HM	0.654373373026497	1.00392994162255	78192.4558136784	-1.31332361412468	2.62207036017768	-277
V_V_WT	0.860206483572082	1.00566484180678	78192.4558136784	-1.11089089809269	2.83130386523685	-276
V_V_HT	1.0420004366588	1.00460599099251	78192.4558136784	-0.927021603420165	3.01102247673776	-276
V_V_HM	0.65254156281	1.00390171859423	78192.4558136784	-1.31510010736587	2.62018323298587	-276
V_V_WT	0.868571121171751	1.00563668028782	78192.4558136784	-1.10247106407571	2.83961330641921	-275
V_V_HT	1.04142369527332	1.00458001574013	78192.4558136784	-0.927547433458413	3.01039482400506	-275
V_V_HM	0.650730623088029	1.00387712770322	78192.4558136784	-1.31686284908106	2.61832409525711	-275
V_V_WT	0.877104338217674	1.00561462658736	78192.4558136784	-1.09389462190206	2.8481032983374	-274
V_V_HT	1.04078661650835	1.00455951562963	78192.4558136784	-0.92814433212317	3.00971756513986	-274
V_V_HM	0.648943289933567	1.00385762185393	78192.4558136784	-1.31861195088162	2.61649853074875	-274
V_V_WT	0.885791352327033	1.00559951682181	78192.4558136784	-1.08517799273798	2.85676069739205	-273
V_V_HT	1.04009044086444	1.00454526006616	78192.4558136784	-0.928812566943595	3.00899344867247	-273
V_V_HM	0.64718224767059	1.00384392801558	78192.4558136784	-1.32034615329915	2.61471064864033	-273
V_V_WT	0.894616311836877	1.00559209640163	78192.4558136784	-1.07633848924671	2.86557111292047	-272
V_V_HT	1.03933663614058	1.00453794183705	78192.4558136784	-0.92955202797995	3.0082253002611	-272
V_V_HM	0.64544992426695	1.0038367049984	78192.4558136784	-1.32206431963012	2.61296416816403	-272
V_V_WT	0.903562344048506	1.00559301154382	78192.4558136784	-1.06739425070858	2.87451893880559	-271
V_V_HT	1.03852689101772	1.00453816921131	78192.4558136784	-0.930362218755064	3.00741600079051	-271
V_V_HM	0.64374848833407	1.00383653594439	78192.4558136784	-1.3237654242181	2.61126240088624	-271
V_V_WT	0.912612213508186	1.00560223834772	78192.4558136784	-1.05836246573217	2.88358689274855	-270
V_V_HT	1.03766297997047	1.00454593418133	78192.4558136784	-0.931241349099474	3.00656730904041	-270
V_V_HM	0.642080000632154	1.00384342172324	78192.4558136784	-1.32544740800748	2.60960740927179	-270
V_V_WT	0.921748035683699	1.00561948282472	78192.4558136784	-1.0492604426337	2.8927565140011	-269
V_V_HT	1.03674684269723	1.00456098423589	78192.4558136784	-0.932186984394223	3.00568066978869	-269
V_V_HM	0.64044630685506	1.0038571346353	78192.4558136784	-1.32710797901437	2.60800059272449	-269
V_V_WT	0.930951641127837	1.00564382767941	78192.4558136784	-1.04010455296658	2.90200783522225	-268
V_V_HT	1.03578049651185	1.00458249282214	78192.4558136784	-0.93319548728657	3.00475648031027	-268
V_V_HM	0.638849143587898	1.00387690412809	78192.4558136784	-1.3287438903752	2.60644217755099	-268
V_V_WT	0.940204283108734	1.00567437652508	78192.4558136784	-1.03091178654979	2.91132035276726	-267
V_V_HT	1.0347661485138	1.00460965754659	78192.4558136784	-0.934263077990363	3.00379537501796	-267
V_V_HM	0.637289976422765	1.00390198559508	78192.4558136784	-1.33035221707327	2.6049321699188	-267
V_V_WT	0.949486623459446	1.00571052136564	78192.4558136784	-1.0217002898814	2.92067353680029	-266
V_V_HT	1.03370622051442	1.00464194758995	78192.4558136784	-0.935386294291431	3.00279873532027	-266
V_V_HM	0.635769944355509	1.00393189505511	78192.4558136784	-1.33193087151241	2.60347076022342	-266
V_V_WT	0.958778929754466	1.00575179280942	78192.4558136784	-1.01248887538193	2.93004673489086	-265
V_V_HT	1.03260331190509	1.00467896318227	78192.4558136784	-0.936561753251617	3.0017683770618	-265
V_V_HM	0.634289920803924	1.00396627464603	78192.4558136784	-1.33347827886706	2.6020581204749	-265
V_V_WT	0.968061362389953	1.00579727244324	78192.4558136784	-1.00329558257058	2.93941830735049	-264
V_V_HT	1.03146008349433	1.00471988833849	78192.4558136784	-0.937785194736256	3.00070536172492	-264
V_V_HM	0.632850671643221	1.00400437127329	78192.4558136784	-1.33499219720095	2.60069354048739	-264
V_V_WT	0.977313977070651	1.00584604166454	78192.4558136784	-0.994138555286826	2.94876650942813	-263
V_V_HT	1.03027932348451	1.0047639070167	78192.4558136784	-0.939052231105525	2.99961087807455	-263
V_V_HM	0.631452756163502	1.00404543193916	78192.4558136784	-1.33647059135269	2.5993761036797	-263
V_V_WT	0.986516799914757	1.00589657156106	78192.4558136784	-0.985034770753068	2.95806837058258	-262
V_V_HT	1.02906384997482	1.00480963540669	78192.4558136784	-0.940357332000039	2.99848503194968	-262
V_V_HM	0.63009668223924	1.0040881632118	78192.4558136784	-1.33791041832878	2.59810378280726	-262
V_V_WT	0.995649905402598	1.00594676096088	78192.4558136784	-0.976000036203996	2.96729984700919	-261
V_V_HT	1.02781650841592	1.00485515638	78192.4558136784	-0.941693894408243	2.99732691124008	-261
V_V_HM	0.628782910651443	1.00413076343075	78192.4558136784	-1.33930768610392	2.59687350740681	-261
V_V_WT	1.0046935537934	1.00599466671534	78192.4558136784	-0.96705028282003	2.97643739040683	-260
V_V_HT	1.0265402458948	1.00489869656306	78192.4558136784	-0.943055495441012	2.99613598723062	-260
V_V_HM	0.627511710442106	1.00417156585709	78192.4558136784	-1.34065885883728	2.59568227972149	-260
V_V_WT	1.01362805546502	1.00603790415232	78192.4558136784	-0.958200526279466	2.9854566372095	-259
V_V_HT	1.02523803855437	1.00493806873505	78192.4558136784	-0.944434872015069	2.9949109491238	-259
V_V_HM	0.626283303556012	1.00420850790709	78192.4558136784	-1.34195967193169	2.59452627904372	-259
V_V_WT	1.02243371927564	1.00607349252821	78192.4558136784	-0.949464615483587	2.99433205403486	-258
V_V_HT	1.02391286148561	1.00497052742915	78192.4558136784	-0.945823667940026	2.99364939091125	-258
V_V_HM	0.625097911877451	1.00423899330133	78192.4558136784	-1.34320481480994	2.59340063856484	-258
V_V_WT	1.0310910007668	1.00609818946883	78192.4558136784	-0.940855739855859	3.00303774138945	-257
V_V_HT	1.02256771102982	1.00499307825349	78192.4558136784	-0.947213017883526	2.99234843994316	-257
V_V_HM	0.623955717842874	1.00426018538931	78192.4558136784	-1.34438854521666	2.59229998090241	-257
V_V_WT	1.03958110785073	1.00610955593613	78192.4558136784	-0.932387910983326	3.01155012668478	-256
V_V_HT	1.02120568231881	1.00500346506729	78192.4558136784	-0.948595404690616	2.99100676932823	-256
V_V_HM	0.622856699953259	1.00426994471098	78192.4558136784	-1.34550669132134	2.59122009122786	-256
V_V_WT	1.04788607369398	1.00610607621984	78192.4558136784	-0.924076124915889	3.01984827230386	-255
V_V_HT	1.01982996800358	1.00500028057404	78192.4558136784	-0.949964877417145	2.98962481342431	-255
V_V_HM	0.621800641246678	1.00426693360707	78192.4558136784	-1.34655684828136	2.59015813077472	-255
V_V_WT	1.05598831753431	1.00608653220611	78192.4558136784	-0.915935574919572	3.0279122099882	-254
V_V_HT	1.01844379811945	1.00498238526465	78192.4558136784	-0.951315972596453	2.98820356883535	-254
V_V_HM	0.620787251315186	1.00425006369759	78192.4558136784	-1.34753717328602	2.58911167591639	-254
V_V_WT	1.06387135828846	1.00605076964378	78192.4558136784	-0.907982439746262	3.03572515632319	-253
V_V_HT	1.01705048323326	1.00494961843024	78192.4558136784	-0.952645064673184	2.98674603113971	-253
V_V_HM	0.619816064403581	1.00421917159508	78192.4558136784	-1.34844781185205	2.58807994065921	-253
V_V_WT	1.07152013688206	1.00599995355524	78192.4558136784	-0.900234061907564	3.04327433567169	-252
V_V_HT	1.01565343117164	1.0049030357336	78192.4558136784	-0.953950814913795	2.98525767725707	-252
V_V_HM	0.618886410591764	1.00417524502863	78192.4558136784	-1.34929136984298	2.5870641910265	-252
V_V_WT	1.07892114333071	1.00593652524788	78192.4558136784	-0.892708736336501	3.05055102299792	-251
V_V_HT	1.01425613774152	1.00484487052936	78192.4558136784	-0.955234104873768	2.9837463803568	-251
V_V_HM	0.617997428955991	1.00412038682533	78192.4558136784	-1.35007282971165	2.58606768762363	-251
V_V_WT	1.08606253384246	1.00586409702243	78192.4558136784	-0.885425386913996	3.05755045459891	-250
V_V_HT	1.01286218355106	1.00477843796959	78192.4558136784	-0.956497851624155	2.98222221872628	-250
V_V_HM	0.617148073570807	1.00405772489356	78192.4558136784	-1.35079936806625	2.58509551520787	-250
V_V_WT	1.09293424191301	1.00578728964253	78192.4558136784	-0.878403136814805	3.06427162064083	-249
V_V_HT	1.01147522621189	1.00470798650859	78192.4558136784	-0.957746724499647	2.98069717692343	-249
V_V_HM	0.616337121537997	1.00399127254186	78192.4558136784	-1.35148007386691	2.5841543169429	-249
V_V_WT	1.09952775599346	1.00571129917662	78192.4558136784	-0.871660681852503	3.07071619383942	-248
V_V_HT	1.01009898836026	1.00463829838612	78192.4558136784	-0.958986374026816	2.97918435074733	-248
V_V_HM	0.615563210822644	1.00392555030345	78192.4558136784	-1.35212516936804	2.58325159101332	-248
V_V_WT	1.10583487676048	1.00564078795426	78192.4558136784	-0.865215359489897	3.07688511301085	-247
V_V_HT	1.00873720291001	1.00457366191591	78192.4558136784	-0.960221472362338	2.97769587818236	-247
V_V_HM	0.614824948837816	1.00386461008274	78192.4558136784	-1.35274398886618	2.58239388654181	-247
V_V_WT	1.11184740678965	1.00557949341003	78192.4558136784	-0.859082692501945	3.08277750608125	-246
V_V_HT	1.0073936051228	1.00451750998362	78192.4558136784	-0.961455012680977	2.97624222292658	-246
V_V_HM	0.61412094601519	1.00381169251684	78192.4558136784	-1.35334427356001	2.58158616559039	-246
V_V_WT	1.11755714622153	1.00553010576046	78192.4558136784	-0.85327615355724	3.0883904460003	-245
V_V_HT	1.00607192695133	1.00447230784535	78192.4558136784	-0.96268809491801	2.97483194882067	-245
V_V_HM	0.613449809239689	1.00376912115369	78192.4558136784	-1.35393197070536	2.58083158918474	-245
V_V_WT	1.12295589717469	1.00549418860897	78192.4558136784	-0.847807005191024	3.09371879954041	-244
V_V_HT	1.00477590349222	1.00443948039459	78192.4558136784	-0.963919776759961	2.97347158374439	-244
V_V_HM	0.612810148420141	1.00373823392626	78192.4558136784	-1.35451109273447	2.58013138957475	-244
V_V_WT	1.12803546153927	1.00547214246785	78192.4558136784	-0.842684230514977	3.09875515359352	-243
V_V_HT	1.00350926856056	1.00441937887838	78192.4558136784	-0.965147012833939	2.97216554995507	-243
V_V_HM	0.612200571338224	1.00371935186347	78192.4558136784	-1.3550836610805	2.57948480375695	-243
V_V_WT	1.13278803666959	1.00546341825024	78192.4558136784	-0.837914555967668	3.10349062930684	-242
V_V_HT	1.00227576117423	1.00441147966892	78192.4558136784	-0.966365037814579	2.97091656016304	-242
V_V_HM	0.611619665274929	1.0037119684234	78192.4558136784	-1.35565009564317	2.57888942619303	-242
V_V_WT	1.13720741201744	1.00546717322184	78192.4558136784	-0.833502540342853	3.10791736437772	-241
V_V_HT	1.00107914553497	1.00441499435514	78192.4558136784	-0.967568542218871	2.96972683328881	-241
V_V_HM	0.611065929712998	1.00371533020426	78192.4558136784	-1.3562104202765	2.57834227970249	-241
V_V_WT	1.14128777322878	1.00548168734615	78192.4558136784	-0.829450626732768	3.11202617319033	-240
V_V_HT	0.999923191671041	1.00442832653851	78192.4558136784	-0.968750627086541	2.96859701042862	-240
V_V_HM	0.610537842498381	1.00372791966847	78192.4558136784	-1.35676318276952	2.57783886776628	-240
V_V_WT	1.14502371379519	1.00550443253351	78192.4558136784	-0.825759266604476	3.11580669419486	-239
V_V_HT	0.998811670540309	1.00444913551502	78192.4558136784	-0.969902933693113	2.96752627477373	-239
V_V_HM	0.610033860046945	1.00374751531081	78192.4558136784	-1.3573055725687	2.5773732926626	-239
V_V_WT	1.14841187287177	1.00553300210482	78192.4558136784	-0.822427103725497	3.11925084946904	-238
V_V_HT	0.997748360091588	1.0044751997226	78192.4558136784	-0.971017329840752	2.96651405002393	-238
V_V_HM	0.609552339909055	1.00377201288261	78192.4558136784	-1.35783510780828	2.57693978762639	-238
V_V_WT	1.15145134258386	1.00556542035605	78192.4558136784	-0.81945117360181	3.12235385876953	-237
V_V_HT	0.996737037500399	1.00450470336407	78192.4558136784	-0.972086479401755	2.96556055440255	-237
V_V_HM	0.609091520027486	1.00379969741367	78192.4558136784	-1.35835018921359	2.57653322926856	-237
V_V_WT	1.1541432560753	1.00560001509273	78192.4558136784	-0.816827065597901	3.12511357774851	-236
V_V_HT	0.995781471756743	1.00453611663761	78192.4558136784	-0.97310361498324	2.96466655849673	-236
V_V_HM	0.608649542780785	1.0038291284525	78192.4558136784	-1.35884985112934	2.57614893669091	-236
V_V_WT	1.15648955031941	1.005634851634	78192.4558136784	-0.814549050776937	3.12752815141575	-235
V_V_HT	0.994885420450096	1.00456766834364	78192.4558136784	-0.974061507454618	2.96383234835481	-235
V_V_HM	0.60822451176711	1.00385863746958	78192.4558136784	-1.35933271964899	2.57578174318321	-235
V_V_WT	1.15849375968876	1.00566821936857	78192.4558136784	-0.812610241977944	3.12959776135547	-234
V_V_HT	0.994052616375267	1.00459779713507	78192.4558136784	-0.974953363789628	2.96305859654016	-234
V_V_HM	0.607814458332484	1.00388675658636	78192.4558136784	-1.35979788639289	2.57542680305786	-234
V_V_WT	1.16016020041024	1.00569827265549	78192.4558136784	-0.811002705528235	3.13132310634872	-233
V_V_HT	0.993286771701527	1.00462481658155	78192.4558136784	-0.975772166425101	2.96234570982815	-233
V_V_HM	0.607417378417152	1.00391189917775	78192.4558136784	-1.36024424564465	2.57507900247895	-233
V_V_WT	1.16149509278068	1.00572374534307	78192.4558136784	-0.809717739480888	3.13270792504224	-232
V_V_HT	0.992591531603985	1.00464757801335	78192.4558136784	-0.976512018799787	2.96169508200776	-232
V_V_HM	0.607031182700982	1.00393298974884	78192.4558136784	-1.36067177876043	2.57473414416239	-232
V_V_WT	1.16250688869552	1.00574423106485	78192.4558136784	-0.808746095464442	3.13375987285548	-231
V_V_HT	0.991970445900261	1.00466572978303	78192.4558136784	-0.977168681869039	2.96110957366956	-231
V_V_HM	0.606653684977335	1.0039497098198	78192.4558136784	-1.36108204772825	2.57438941768292	-231
V_V_WT	1.16320619892594	1.00576021279265	78192.4558136784	-0.8080781093298	3.13449050718169	-230
V_V_HT	0.991426947570506	1.00467974384985	78192.4558136784	-0.977739647690212	2.96059354283122	-230
V_V_HM	0.606282605384177	1.00396252267741	78192.4558136784	-1.3614782404496	2.57404345121795	-230
V_V_WT	1.16360537767257	1.00577282751928	78192.4558136784	-0.80770365537575	3.1349144107209	-229
V_V_HT	0.990964357284938	1.00469069680982	78192.4558136784	-0.978223705715161	2.96015242028504	-229
V_V_HM	0.605915592061407	1.00397246489289	78192.4558136784	-1.36186474045827	2.57369592458109	-229
V_V_WT	1.16371743910327	1.00578314777132	78192.4558136784	-0.807611821580478	3.13504669978702	-228
V_V_HT	0.990585940090813	1.00469960264575	78192.4558136784	-0.978619578297154	2.95979145847878	-228
V_V_HM	0.605550266442198	1.00398051181464	78192.4558136784	-1.36224583799845	2.57334637088284	-228
V_V_WT	1.16355664903999	1.00579257346151	78192.4558136784	-0.807791085943029	3.13490438402301	-227
V_V_HT	0.990294834585868	1.0047077767983	78192.4558136784	-0.978926705094711	2.95951637426645	-227
V_V_HM	0.605184199967868	1.00398792389495	78192.4558136784	-1.36262643210812	2.57299483204385	-227
V_V_WT	1.16313758812543	1.00580208745383	78192.4558136784	-0.808228794228538	3.13450397047939	-226
V_V_HT	0.990094148356874	1.00471614524247	78192.4558136784	-0.97914379342677	2.95933209014052	-226
V_V_HM	0.604814955742423	1.00399558993322	78192.4558136784	-1.36301070172505	2.5726406132099	-226
V_V_WT	1.16247483617919	1.00581196946457	78192.4558136784	-0.808910914859725	3.13386058721811	-225
V_V_HT	0.989986988123558	1.00472497917841	78192.4558136784	-0.979268268124387	2.9592422443715	-225
V_V_HM	0.604440094175644	1.00400377504158	78192.4558136784	-1.36340160605776	2.57228179440905	-225
V_V_WT	1.16158297398434	1.00582176926409	78192.4558136784	-0.80982198460602	3.1329879325747	-224
V_V_HT	0.989976461555695	1.00473387026682	78192.4558136784	-0.979296221175054	2.95924914428645	-224
V_V_HM	0.604057176955799	1.00401209716616	78192.4558136784	-1.36380083459455	2.57191518850614	-224
V_V_WT	1.16047658132476	1.0058303158315	78192.4558136784	-0.810945128489206	3.13189829113872	-223
V_V_HT	0.990065675921649	1.00474173897232	78192.4558136784	-0.979222429427225	2.95935378127052	-223
V_V_HM	0.603663765818479	1.00401953492287	78192.4558136784	-1.36420882369279	2.57153635532975	-223
V_V_WT	1.15917023762972	1.00583576263185	78192.4558136784	-0.812262147882028	3.13060262314146	-222
V_V_HT	0.990257737623867	1.00474687618601	78192.4558136784	-0.979040436634674	2.95955591188241	-222
V_V_HM	0.603257420931266	1.00402446689956	78192.4558136784	-1.36462483522632	2.57113967708885	-222
V_V_WT	1.15767868585444	1.00583590597832	78192.4558136784	-0.813753980615573	3.12911135232445	-221
V_V_HT	0.990555687664422	1.0047472380909	78192.4558136784	-0.978743195925649	2.95985457125449	-221
V_V_HM	0.602835709312478	1.00402495154654	78192.4558136784	-1.36504749675044	2.5707189153754	-221
V_V_WT	1.15601744952659	1.00582923994454	78192.4558136784	-0.815402151555042	3.12743705060823	-220
V_V_HT	0.990962225688289	1.00474142466686	78192.4558136784	-0.978325263623668	2.96024971500025	-220
V_V_HM	0.602396220587056	1.00401965689937	78192.4558136784	-1.36547660799747	2.57026904917158	-220
V_V_WT	1.15420287267565	1.00581527952577	78192.4558136784	-0.817189366064439	3.12559511141574	-219
V_V_HT	0.991479616531677	1.00472897921749	78192.4558136784	-0.977783479770153	2.96074271283351	-219
V_V_HM	0.601936594241542	1.0040081450145	78192.4558136784	-1.36591367111397	2.56978685959705	-219
V_V_WT	1.15225188085217	1.0057943564184	78192.4558136784	-0.819099348716233	3.12360311042058	-218
V_V_HT	0.992109741642277	1.00471019879604	78192.4558136784	-0.977116545140108	2.96133602842466	-218
V_V_HM	0.601454523572526	1.00399069173865	78192.4558136784	-1.36636153346139	2.56927058060645	-218
V_V_WT	1.15018156877921	1.00576689924988	78192.4558136784	-0.821115844894741	3.12147898245316	-217
V_V_HT	0.992854313142093	1.00468546629516	78192.4558136784	-0.976323498078951	2.96203212436314	-217
V_V_HM	0.600947733074751	1.00396765189822	78192.4558136784	-1.36682316600269	2.56871863215219	-217
V_V_WT	1.14800927051379	1.00573389901744	78192.4558136784	-0.823223462891891	3.11924200391947	-216
V_V_HT	0.993714688400289	1.00465568306453	78192.4558136784	-0.975404747857772	2.96283412465835	-216
V_V_HM	0.600414031074684	1.00393987091333	78192.4558136784	-1.36730241743007	2.56813047957944	-216
V_V_WT	1.14575237687723	1.00569616705859	78192.4558136784	-0.825406402103285	3.11691115585774	-215
V_V_HT	0.994692133295441	1.0046215804007	78192.4558136784	-0.974360461935093	2.96374472852598	-215
V_V_HM	0.599851244047072	1.0039080304469	78192.4558136784	-1.3678027973242	2.56750528541835	-215
V_V_WT	1.14342826258641	1.00565432371032	78192.4558136784	-0.827648503668996	3.11450502884182	-214
V_V_HT	0.995787811116401	1.00458370946769	78192.4558136784	-0.973190557300391	2.96476617953319	-214
V_V_HM	0.599257235686636	1.00387263910335	78192.4558136784	-1.36832743885217	2.56684191022544	-214
V_V_WT	1.14105422593171	1.00560950224351	78192.4558136784	-0.82993469050317	3.11204314236659	-213
V_V_HT	0.997002461470217	1.00454309562703	78192.4558136784	-0.971896304049418	2.96590122698985	-213
V_V_HM	0.598630013851947	1.00383465500445	78192.4558136784	-1.36888021206863	2.56614023977252	-213
V_V_WT	1.13864747648751	1.0055628558843	78192.4558136784	-0.832250013348081	3.10954496632309	-212
V_V_HT	0.998336603681143	1.00450078107909	78192.4558136784	-0.970479225564711	2.967152432927	-212
V_V_HM	0.597967669255556	1.00379505116851	78192.4558136784	-1.36946493337137	2.56540027188248	-212
V_V_WT	1.13622485188494	1.005516224154	78192.4558136784	-0.834581240023961	3.10703094379384	-211
V_V_HT	0.999790176613136	1.00445844480953	78192.4558136784	-0.968942673784681	2.96852302701095	-211
V_V_HM	0.597268537978058	1.00375540573231	78192.4558136784	-1.37008635981895	2.56462343577507	-211
V_V_WT	1.13380262290859	1.00547228502573	78192.4558136784	-0.836917348558306	3.10452259437549	-210
V_V_HT	1.00136239752737	1.00441854520947	78192.4558136784	-0.967292249880816	2.97001704493555	-210
V_V_HM	0.59653128028986	1.00371803838594	78192.4558136784	-1.37075037772037	2.56381293830008	-210
V_V_WT	1.13139649462855	1.00543420246144	78192.4558136784	-0.8392488352285	3.10204182448559	-209
V_V_HT	1.00305186962058	1.00438399400584	78192.4558136784	-0.965535057624598	2.97163879686577	-209
V_V_HM	0.595754852977464	1.00368570111726	78192.4558136784	-1.3714634241697	2.56297313012463	-209
V_V_WT	1.12902205192275	1.0054045942005	78192.4558136784	-0.841565245910917	3.09960934975641	-208
V_V_HT	1.00485706911811	1.00435719812101	78192.4558136784	-0.963677338344902	2.97339147658113	-208
V_V_HM	0.594938272287955	1.00366066739669	78192.4558136784	-1.37223093890898	2.56210748348489	-208
V_V_WT	1.12669469448087	1.00538544107902	78192.4558136784	-0.843855063343404	3.09724445230514	-207
V_V_HT	1.00677633878389	1.00433997649327	78192.4558136784	-0.961724314386508	2.97527699195428	-207
V_V_HM	0.594080636884346	1.00364465373264	78192.4558136784	-1.37305718762194	2.56121846139063	-207
V_V_WT	1.12442908156145	1.00537867176041	78192.4558136784	-0.846107408436775	3.09496557155967	-206
V_V_HT	1.00880748166054	1.00433410483962	78192.4558136784	-0.959681663102029	2.97729662642311	-206
V_V_HM	0.593181366779397	1.00363933880191	78192.4558136784	-1.37394604049283	2.56030877405162	-206
V_V_WT	1.12223946128356	1.00538564041385	78192.4558136784	-0.848310687235845	3.09278960980296	-205
V_V_HT	1.01094802583533	1.00434083076935	78192.4558136784	-0.957554301711321	2.97945035338198	-205
V_V_HM	0.592240058187787	1.00364590248093	78192.4558136784	-1.37490021385806	2.55938033023364	-205
V_V_WT	1.12013918223116	1.00540748848572	78192.4558136784	-0.850453788385105	3.09073215284743	-204
V_V_HT	1.01319494139061	1.00436121102653	78192.4558136784	-0.955347331344432	2.98173721412566	-204
V_V_HM	0.591256683680838	1.00366534735513	78192.4558136784	-1.37592170020808	2.55843506756976	-204
V_V_WT	1.11814136869995	1.0054444367105	78192.4558136784	-0.852524020227166	3.08880675762707	-203
V_V_HT	1.015545058904	1.00439545342341	78192.4558136784	-0.953064328734572	2.98415444654256	-203
V_V_HM	0.590231311861098	1.00369787259372	78192.4558136784	-1.37701082131084	2.55747344503304	-203
V_V_WT	1.1162591444911	1.00549555014885	78192.4558136784	-0.854506426485041	3.08702471546725	-202
V_V_HT	1.01799520831416	1.00444269842005	78192.4558136784	-0.950706779249657	2.98669719587797	-202
V_V_HM	0.589164009157225	1.00374266613381	78192.4558136784	-1.37816591909903	2.55649393741348	-202
V_V_WT	1.11450534623064	1.00555897105872	78192.4558136784	-0.856384529368883	3.08539522183016	-201
V_V_HT	1.02054207788327	1.00450123544155	78192.4558136784	-0.948274641910416	2.98935879767696	-201
V_V_HM	0.588054964008742	1.00379811041325	78192.4558136784	-1.3793836347205	2.55549356273799	-201
V_V_WT	1.11289165867487	1.00563259322949	78192.4558136784	-0.858142515961456	3.0839258333112	-200
V_V_HT	1.02318178732399	1.00456912942643	78192.4558136784	-0.94576800429469	2.99213157894267	-200
V_V_HM	0.586904843450976	1.00386237837314	78192.4558136784	-1.38065972011486	2.55446940701681	-200
V_V_WT	1.11142947970396	1.00571347860854	78192.4558136784	-0.85976322981618	3.08262218922411	-199
V_V_HT	1.02591031433394	1.00464367735141	78192.4558136784	-0.94318559079456	2.99500621946244	-199
V_V_HM	0.585714434375204	1.00393291558635	78192.4558136784	-1.38198838172815	2.55341725047856	-199
V_V_WT	1.11013020554392	1.00579772983164	78192.4558136784	-0.861227635895295	3.08148804698314	-198
V_V_HT	1.0287236357024	1.00472128861633	78192.4558136784	-0.940524387064819	2.99797165846962	-198
V_V_HM	0.584484524086578	1.00400632573647	78192.4558136784	-1.38336217549432	2.55233122366747	-198
V_V_WT	1.1090049085043	1.0058808238879	78192.4558136784	-0.862515796813533	3.08052561382213	-197
V_V_HT	1.03161759602396	1.00479779384585	78192.4558136784	-0.937780376558869	3.00101556860678	-197
V_V_HM	0.583216039546629	1.00407866359329	78192.4558136784	-1.38477244182305	2.55120452091631	-197
V_V_WT	1.10806302807884	1.00595859911489	78192.4558136784	-0.863610116242423	3.0797361724001	-196
V_V_HT	1.0345873751892	1.00486936058395	78192.4558136784	-0.934950867794069	3.00412561817248	-196
V_V_HM	0.581910610366121	1.00414630519817	78192.4558136784	-1.38621044816517	2.55003166889742	-196
V_V_WT	1.10731202173546	1.00602759644493	78192.4558136784	-0.864496356961044	3.07912040043196	-195
V_V_HT	1.03762737808684	1.00493280849422	78192.4558136784	-0.932035222440415	3.0072899786141	-195
V_V_HM	0.580570724320713	1.00420624651664	78192.4558136784	-1.38766781885455	2.54880926749598	-195
V_V_WT	1.1067576829688	1.00608494919663	78192.4558136784	-0.86516310679549	3.07867847273309	-194
V_V_HT	1.04073138108391	1.00498550523935	78192.4558136784	-0.929034504764704	3.01049726693253	-194
V_V_HM	0.579199598701039	1.0042560033136	78192.4558136784	-1.38913646751384	2.54753566491591	-194
V_V_WT	1.10640513723704	1.0061278341896	78192.4558136784	-0.865599706870064	3.07840998134414	-193
V_V_HT	1.04389292467004	1.00502485515422	78192.4558136784	-0.925950086788353	3.01373593612843	-193
V_V_HM	0.577800745464434	1.00429312390396	78192.4558136784	-1.39060807689685	2.54620956782572	-193
V_V_WT	1.10625784142954	1.00615418561956	78192.4558136784	-0.865798651330695	3.07831433418978	-192
V_V_HT	1.04710499528483	1.00504896131973	78192.4558136784	-0.92278526412114	3.01699525469081	-192
V_V_HM	0.576378425831818	1.00431581817664	78192.4558136784	-1.39207487717509	2.54483172883873	-192
V_V_WT	1.10631726670646	1.00616296165315	78192.4558136784	-0.86575642702981	3.07839096044273	-191
V_V_HT	1.05035995272554	1.0050568722031	78192.4558136784	-0.919545811966933	3.020265717418	-191
V_V_HM	0.574937800929986	1.00432319152775	78192.4558136784	-1.39352995380326	2.54340555566323	-191
V_V_WT	1.10658292247282	1.00615415917309	78192.4558136784	-0.865473518452489	3.07863936339813	-190
V_V_HT	1.05364957683776	1.0050485947603	78192.4558136784	-0.916239964113797	3.02353911778932	-190
V_V_HM	0.573484927199628	1.00431525693598	78192.4558136784	-1.39496727577879	2.54193713017804	-190
V_V_WT	1.10705270809733	1.00612858133275	78192.4558136784	-0.864953600406097	3.07905901660077	-189
V_V_HT	1.05696520169177	1.00502487840662	78192.4558136784	-0.912877855341198	3.02680825872474	-189
V_V_HM	0.572026603317064	1.00429272942549	78192.4558136784	-1.39638144586865	2.54043465250278	-189
V_V_WT	1.10772390235712	1.00608717203988	78192.4558136784	-0.864201244167328	3.07964904888157	-188
V_V_HT	1.06029800799379	1.00498659708529	78192.4558136784	-0.909470017866659	3.03006603385424	-188
V_V_HM	0.570569919791392	1.00425643853175	78192.4558136784	-1.39776699944859	2.53890683903137	-188
V_V_WT	1.10859228014794	1.00603158989607	78192.4558136784	-0.863223925690138	3.08040848598602	-187
V_V_HT	1.06363884977213	1.00493528277022	78192.4558136784	-0.906028600322048	3.03330629986631	-187
V_V_HM	0.569122670442162	1.00420783592146	78192.4558136784	-1.39911898795752	2.53736432884185	-187
V_V_WT	1.10965187263537	1.00596434303583	78192.4558136784	-0.862032529738331	3.08133627500907	-186
V_V_HT	1.06697824619204	1.00487325134566	78192.4558136784	-0.902567622662095	3.03652411504617	-186
V_V_HM	0.567693471847313	1.00414911550402	78192.4558136784	-1.4004330948675	2.53582003856213	-186
V_V_WT	1.11089504663954	1.00588868417058	78192.4558136784	-0.860641064787721	3.0824311580668	-185
V_V_HT	1.07030645272458	1.00480350612267	78192.4558136784	-0.89910271588838	3.03971562133755	-185
V_V_HM	0.56629173031974	1.00408312229519	78192.4558136784	-1.40170549008035	2.53428895071983	-185
V_V_WT	1.11231283896692	1.00580828005948	78192.4558136784	-0.859065680858975	3.08369135879281	-184
V_V_HT	1.073613553203	1.00472943205882	78192.4558136784	-0.89565043066528	3.04287753707127	-184
V_V_HM	0.564927481586926	1.00401306238236	78192.4558136784	-1.40293242178168	2.53278738495553	-184
V_V_WT	1.11389602206259	1.00572628462809	78192.4558136784	-0.857321787183199	3.08511383130837	-183
V_V_HT	1.07688959935676	1.00465393583053	78192.4558136784	-0.892226412332579	3.04600561104611	-183
V_V_HM	0.563610885042617	1.0039416857434	78192.4558136784	-1.40410912051878	2.53133089060401	-183
V_V_WT	1.1156353696929	1.00564504263945	78192.4558136784	-0.855423205716297	3.08669394510209	-182
V_V_HT	1.08012464260742	1.00457917156966	78192.4558136784	-0.888844831554992	3.04909411676983	-182
V_V_HM	0.562352100985848	1.00387102602679	78192.4558136784	-1.40522941193206	2.52993361390376	-182
V_V_WT	1.11752146331962	1.00556622641528	78192.4558136784	-0.853382632737562	3.0884255593768	-181
V_V_HT	1.08330875765859	1.00450666876946	78192.4558136784	-0.885518611426965	3.05213612674414	-181
V_V_HM	0.561161374600229	1.00380252277312	78192.4558136784	-1.40628587232932	2.52860862152978	-181
V_V_WT	1.11954411756498	1.00549138923182	78192.4558136784	-0.851213298037416	3.09030153316737	-180
V_V_HT	1.08643210546064	1.00443784737764	78192.4558136784	-0.88226037408759	3.05512458500887	-180
V_V_HM	0.560049292538023	1.00373751195454	78192.4558136784	-1.40727053355611	2.52736911863216	-180
V_V_WT	1.12169280571264	1.00542156182222	78192.4558136784	-0.848927748563289	3.09231335998856	-179
V_V_HT	1.08948492000489	1.00437364308003	78192.4558136784	-0.879081719484456	3.05805155949423	-179
V_V_HM	0.559026586372804	1.00367686964881	78192.4558136784	-1.40817438114633	2.52622755389193	-179
V_V_WT	1.12395627096253	1.00535782750429	78192.4558136784	-0.846539364412013	3.09445190633707	-178
V_V_HT	1.09245769962198	1.00431504258504	78192.4558136784	-0.875994083229798	3.06090948247376	-178
V_V_HM	0.558104267226388	1.00362152179625	78192.4558136784	-1.40898821881589	2.52519675326866	-178
V_V_WT	1.12632248903837	1.005301521329	78192.4558136784	-0.844062786552204	3.09670776462895	-177
V_V_HT	1.09534133101515	1.00426326918629	78192.4558136784	-0.873008976268966	3.06369163829927	-177
V_V_HM	0.557293610120793	1.00357262103915	78192.4558136784	-1.40970303071513	2.52429025095672	-177
V_V_WT	1.12877879751923	1.00525422632981	78192.4558136784	-0.841513780141394	3.09907137517985	-176
V_V_HT	1.09812717210206	1.00421977968951	78192.4558136784	-0.870137896015208	3.06639224021934	-176
V_V_HM	0.556606058755158	1.00353154407575	78192.4558136784	-1.41031007146565	2.52352218897597	-176
V_V_WT	1.13131209610821	1.00521756280229	78192.4558136784	-0.838908621246568	3.101532813463	-175
V_V_HT	1.1008070300005	1.00418606883093	78192.4558136784	-0.867391965025311	3.06900602502631	-175
V_V_HM	0.556053130448525	1.00349970574729	78192.4558136784	-1.41080059682922	2.52290685772627	-175
V_V_WT	1.13390916233695	1.00519257244585	78192.4558136784	-0.836262574061053	3.10408089873496	-174
V_V_HT	1.1033729246973	1.00416309674143	78192.4558136784	-0.864781045163477	3.07152689455807	-174
V_V_HM	0.55564632938237	1.00347801424105	78192.4558136784	-1.41116488266627	2.52245754143101	-174
V_V_WT	1.13655662506868	1.00518008421656	78192.4558136784	-0.833590634470802	3.10670388460816	-173
V_V_HT	1.1058173575282	1.00415162982987	78192.4558136784	-0.862314137251002	3.07394885230741	-173
V_V_HM	0.555397058269235	1.00346719596127	78192.4558136784	-1.41139295001244	2.52218706655091	-173
V_V_WT	1.13924107455306	1.00518010670777	78192.4558136784	-0.830906229069069	3.10938837817519	-172
V_V_HT	1.10813294842269	1.00415167548927	78192.4558136784	-0.859998635848682	3.07626453269406	-172
V_V_HM	0.555316694572762	1.00346725734829	78192.4558136784	-1.41147343402713	2.52210682317266	-172
V_V_WT	1.14194913262473	1.0051918186454	78192.4558136784	-0.828221126328669	3.11211939157813	-171
V_V_HT	1.11031247657376	1.00416247340055	78192.4558136784	-0.857840271542434	3.07846522468996	-171
V_V_HM	0.555416530399905	1.00347747670583	78192.4558136784	-1.41139362808275	2.52222668888256	-171
V_V_WT	1.14466754401856	1.00521421502172	78192.4558136784	-0.825546611705304	3.11488169974242	-170
V_V_HT	1.1123493533698	1.00418309659644	78192.4558136784	-0.855843816093279	3.08054252283287	-170
V_V_HM	0.555707515266126	1.00349697641228	78192.4558136784	-1.41114086253049	2.52255589306275	-170
V_V_WT	1.14738315805043	1.00524575238255	78192.4558136784	-0.822892810721647	3.11765912682251	-169
V_V_HT	1.11423732827314	1.00421212078491	78192.4558136784	-0.854012728434597	3.08248738498088	-169
V_V_HM	0.556200382950172	1.00352440768779	78192.4558136784	-1.41070175999074	2.52310252589109	-169
V_V_WT	1.15008312351041	1.00528483585197	78192.4558136784	-0.820269448639904	3.12043569566072	-168
V_V_HT	1.11597087369874	1.00424807704426	78192.4558136784	-0.852349657073227	3.08429140447071	-168
V_V_HM	0.556905352305779	1.00355838133725	78192.4558136784	-1.41006337879524	2.5238740834068	-168
V_V_WT	1.15275466173168	1.00532923991565	78192.4558136784	-0.817684942131395	3.12319426559476	-167
V_V_HT	1.11754464132287	1.00428891207188	78192.4558136784	-0.850855925871437	3.08594520851718	-167
V_V_HM	0.557832512793802	1.00359695331918	78192.4558136784	-1.40921181917285	2.52487684476046	-167
V_V_WT	1.15538513076848	1.0053761642478	78192.4558136784	-0.81514644451927	3.12591670605623	-166
V_V_HT	1.11895349322604	1.00433203958451	78192.4558136784	-0.849531603648235	3.08743859010031	-166
V_V_HM	0.558991758218062	1.00363767334485	78192.4558136784	-1.40813238476778	2.5261159012039	-166
V_V_WT	1.15796242705162	1.00542300596338	78192.4558136784	-0.81266095773277	3.12858581183601	-165
V_V_HT	1.12019312336966	1.0043750580457	78192.4558136784	-0.848376289444367	3.08876253618369	-165
V_V_HM	0.560392198236785	1.00367826775036	78192.4558136784	-1.40681150955345	2.52759590602701	-165
V_V_WT	1.16047458157968	1.00546677563292	78192.4558136784	-0.810234591508584	3.13118375466794	-164
V_V_HT	1.12125943420082	1.00441520622232	78192.4558136784	-0.847388668811502	3.08990753721314	-164
V_V_HM	0.562042746561142	1.00371612041958	78192.4558136784	-1.4052351522459	2.52932064536818	-164
V_V_WT	1.1629098126622	1.00550418393884	78192.4558136784	-0.807872680493328	3.13369230581774	-163
V_V_HT	1.12214855684721	1.00444944302932	78192.4558136784	-0.846566650112492	3.09086376380691	-163
V_V_HM	0.563952053084585	1.00374834831549	78192.4558136784	-1.40338901221552	2.53129311838469	-163
V_V_WT	1.16525728582086	1.00553273067326	78192.4558136784	-0.805581158772099	3.13609573041381	-162
V_V_HT	1.12285776570041	1.00447545979624	78192.4558136784	-0.845908433974788	3.09162396537561	-162
V_V_HM	0.566127431136158	1.00377276466481	78192.4558136784	-1.40126149007002	2.53351635234234	-162
V_V_WT	1.16750737457878	1.00555110123737	78192.4558136784	-0.803367076215553	3.13838182537311	-161
V_V_HT	1.12338572729134	1.00449204812652	78192.4558136784	-0.84541298541704	3.09218443999973	-161
V_V_HM	0.568574482546872	1.00378822852577	78192.4558136784	-1.39884474773901	2.53599371283275	-161
V_V_WT	1.16965151593374	1.00555901843247	78192.4558136784	-0.801238452518045	3.14054148438552	-160
V_V_HT	1.12373228507043	1.00449896141576	78192.4558136784	-0.84507997764562	3.09254454778648	-160
V_V_HM	0.571297298817034	1.0037945125621	78192.4558136784	-1.39613424814438	2.53872884577844	-160
V_V_WT	1.17168159793962	1.00555651073088	78192.4558136784	-0.79920345543128	3.14256665131053	-159
V_V_HT	1.12389775456742	1.00449623400709	78192.4558136784	-0.844909162443116	3.09270467157795	-159
V_V_HM	0.574299317094406	1.00379165476017	78192.4558136784	-1.39312662859146	2.54172526278027	-159
V_V_WT	1.17359046315779	1.00554442105421	78192.4558136784	-0.797270894515472	3.14445182083106	-158
V_V_HT	1.12388340784049	1.00448465495932	78192.4558136784	-0.844900814302139	3.09266762998312	-158
V_V_HM	0.577582582530446	1.00378040974918	78192.4558136784	-1.38982132299769	2.54498648805858	-158
V_V_WT	1.17537119388302	1.00552359809059	78192.4558136784	-0.795449350899729	3.14619173866577	-157
V_V_HT	1.12369075705679	1.00446501592914	78192.4558136784	-0.84505497269816	3.09243648681174	-157
V_V_HM	0.581148793599906	1.00376153288326	78192.4558136784	-1.38621811337818	2.54851570057799	-157
V_V_WT	1.17701687020933	1.00549458133518	78192.4558136784	-0.79374680189753	3.1477805423162	-156
V_V_HT	1.12332131281781	1.00443781864566	78192.4558136784	-0.845371110415895	3.09201373605151	-156
V_V_HM	0.584999648188237	1.00373550204504	78192.4558136784	-1.3823162384947	2.55231553487117	-156
V_V_WT	1.17852057379518	1.00545756682327	78192.4558136784	-0.792170550078423	3.14921169766879	-155
V_V_HT	1.12277658712479	1.00440324341083	78192.4558136784	-0.845848068844905	3.09140124309448	-155
V_V_HM	0.589136845291397	1.0037024878897	78192.4558136784	-1.37811433383446	2.55638802441725	-155
V_V_WT	1.17987565704219	1.00541267082339	78192.4558136784	-0.790727470926489	3.15047878501087	-154
V_V_HT	1.12205831752498	1.00436139471606	78192.4558136784	-0.846484315240505	3.09060095029047	-154
V_V_HM	0.593561647216101	1.00366258786479	78192.4558136784	-1.3736113280874	2.56073462251961	-154
V_V_WT	1.18107656253973	1.00536075973007	78192.4558136784	-0.78942481998069	3.15157794506015	-153
V_V_HT	1.12116915619743	1.00431307377353	78192.4558136784	-0.847278767794972	3.08961708018983	-153
V_V_HM	0.598273576255496	1.00361656197163	78192.4558136784	-1.36880918855867	2.56535634106966	-153
V_V_WT	1.18211828197126	1.00530291041844	78192.4558136784	-0.788269716226726	3.15250628016925	-152
V_V_HT	1.12011219953722	1.0042592763383	78192.4558136784	-0.848230281787498	3.08845468086193	-152
V_V_HM	0.603271258945142	1.00356535457588	78192.4558136784	-1.363711139664	2.57025365755429	-152
V_V_WT	1.18299690890449	1.00524094167246	78192.4558136784	-0.787269630903127	3.1532634487121	-151
V_V_HT	1.11889140742069	1.00420168776109	78192.4558136784	-0.849338200619561	3.08712101546094	-151
V_V_HM	0.608551474937159	1.0035105661197	78192.4558136784	-1.35832353860887	2.57542648848319	-151
V_V_WT	1.18370881557824	1.00517655608268	78192.4558136784	-0.786431528838877	3.15384915999535	-150
V_V_HT	1.11751095775071	1.00414188453166	78192.4558136784	-0.850601436299332	3.08562335180074	-150
V_V_HM	0.614110542084804	1.0034536928669	78192.4558136784	-1.35265300020855	2.58087408437816	-150
V_V_WT	1.18425064579509	1.00511129895828	78192.4558136784	-0.785761795028602	3.15426308661879	-149
V_V_HT	1.11597522057476	1.00408129649074	78192.4558136784	-0.852018421258968	3.08396886240849	-149
V_V_HM	0.619944289121207	1.00339609120246	78192.4558136784	-1.34670635423679	2.58659493247921	-149
V_V_WT	1.18462013070874	1.00504734593277	78192.4558136784	-0.785266962547961	3.15450722396544	-148
V_V_HT	1.1142893336666	1.00402194054118	78192.4558136784	-0.853587970842911	3.08216663817611	-148
V_V_HM	0.626046585132381	1.00333967676329	78192.4558136784	-1.34049348624508	2.59258665650984	-148
V_V_WT	1.18481527461855	1.00498663013732	78192.4558136784	-0.784952816023692	3.15458336526079	-147
V_V_HT	1.11245862664659	1.00396560836938	78192.4558136784	-0.855308267125934	3.08022552041911	-147
V_V_HM	0.632410811075018	1.00328615095903	78192.4558136784	-1.3340243500299	2.59884597217994	-147
V_V_WT	1.18483434028689	1.00493079390175	78192.4558136784	-0.78482431165057	3.15449299222434	-146
V_V_HT	1.11048859154962	1.00391382191986	78192.4558136784	-0.857176801075785	3.07815398417502	-146
V_V_HM	0.639029844700727	1.00323695883742	78192.4558136784	-1.32730890012506	2.60536858952652	-146
V_V_WT	1.18467661825373	1.00488196015967	78192.4558136784	-0.784886319826431	3.15423955633389	-145
V_V_HT	1.10838536126351	1.00386855202099	78192.4558136784	-0.859191302617076	3.07596202514409	-145
V_V_HM	0.645894556618498	1.00319397385663	78192.4558136784	-1.32035993788892	2.61214905112592	-145
V_V_WT	1.18434165813081	1.00484185957937	78192.4558136784	-0.785142683039592	3.15382599930122	-144
V_V_HT	1.10615523119685	1.00383140597571	78192.4558136784	-0.861348626645828	3.07365908903954	-144
V_V_HM	0.652995315015031	1.00315872422556	78192.4558136784	-1.31319009041558	2.61918072044564	-144
V_V_WT	1.18382900948215	1.00481151627719	78192.4558136784	-0.785595858988207	3.15325387795251	-143
V_V_HT	1.10380449634921	1.00380333522318	78192.4558136784	-0.863644342977844	3.07125333567627	-143
V_V_HM	0.660322487519745	1.00313211462563	78192.4558136784	-1.30581076324604	2.62645573828553	-143
V_V_WT	1.18313822170012	1.0047912330364	78192.4558136784	-0.786246891733422	3.15252333513366	-142
V_V_HT	1.10133945183557	1.00378462165779	78192.4558136784	-0.866072709009548	3.06875161268068	-142
V_V_HM	0.667866443658915	1.00311441323129	78192.4558136784	-1.29823211247444	2.63396499979227	-142
V_V_WT	1.18226884324901	1.00478060462842	78192.4558136784	-0.787095438565208	3.15163312506323	-141
V_V_HT	1.09876639183941	1.00377488982272	78192.4558136784	-0.868626694664207	3.06615947834303	-141
V_V_HM	0.675617550629738	1.00310526320971	78192.4558136784	-1.29046307151325	2.64169817277273	-141
V_V_WT	1.18122062834249	1.00477881781482	78192.4558136784	-0.788140151327221	3.1505814080122	-140
V_V_HT	1.09609169696775	1.00377338575789	78192.4558136784	-0.871298441577343	3.06348183551284	-140
V_V_HM	0.683565704148487	1.00310394802307	78192.4558136784	-1.28251234023617	2.64964374853314	-140
V_V_WT	1.1799941458967	1.00478546791639	78192.4558136784	-0.789379667934352	3.14936795972774	-139
V_V_HT	1.09332208788076	1.00377973662126	78192.4558136784	-0.874080498320481	3.06072467408201	-139
V_V_HM	0.69169890607438	1.00311011460896	78192.4558136784	-1.27439122478361	2.65778903693237	-139
V_V_WT	1.178590352149	1.00480004917619	78192.4558136784	-0.790812040868494	3.14799274516649	-138
V_V_HT	1.09046443036875	1.00379347568779	78192.4558136784	-0.876965084324905	3.05789394506241	-138
V_V_HM	0.70000423852922	1.00312332061616	78192.4558136784	-1.26611177602792	2.66612025308636	-138
V_V_WT	1.1770110989475	1.00482271826196	78192.4558136784	-0.792435725349423	3.14645792324442	-137
V_V_HT	1.08752586802927	1.00381475267691	78192.4558136784	-0.879945349442296	3.05499708550084	-137
V_V_HM	0.708466566442186	1.00314371069571	78192.4558136784	-1.25768941255514	2.67462254543952	-137
V_V_WT	1.17525909931437	1.00485423801754	78192.4558136784	-0.794249503524579	3.14476770215331	-136
V_V_HT	1.08451378675057	1.00384428129379	78192.4558136784	-0.883015306642463	3.0520428801436	-136
V_V_HM	0.717068585960048	1.00317196649782	78192.4558136784	-1.24914277424903	2.68327994616913	-136
V_V_WT	1.17333723604919	1.0048949035506	78192.4558136784	-0.79625107100374	3.14292554310211	-135
V_V_HT	1.08143561514894	1.00388233982202	78192.4558136784	-0.886168072743402	3.04903930304128	-135
V_V_HM	0.725792564865486	1.00320835499813	78192.4558136784	-1.24049011659765	2.69207524632862	-135
V_V_WT	1.17124839310026	1.00494426461817	78192.4558136784	-0.798436661364918	3.14093344756543	-134
V_V_HT	1.0782987841523	1.00392851287367	78192.4558136784	-0.889395402659206	3.0459929709638	-134
V_V_HM	0.73462076903144	1.00325248264997	78192.4558136784	-1.23174840237883	2.70098994044171	-134
V_V_WT	1.16899545328719	1.00500113231339	78192.4558136784	-0.800801061537839	3.13879196811221	-133
V_V_HT	1.07511072352299	1.00398169751752	78192.4558136784	-0.89268770488857	3.04290915193456	-133
V_V_HM	0.743535465823753	1.00330330116837	78192.4558136784	-1.22293330959413	2.71000424124163	-133
V_V_WT	1.16658141049624	1.00506385002412	78192.4558136784	-0.803338030685816	3.13650085167829	-132
V_V_HT	1.0718788471385	1.00404035512291	78192.4558136784	-0.896034549846674	3.03979224412367	-132
V_V_HM	0.752518605286565	1.00335934715383	78192.4558136784	-1.21406001994469	2.71909723051782	-132
V_V_WT	1.16400970365341	1.00513102903409	78192.4558136784	-0.806041408006869	3.13406081531369	-131
V_V_HT	1.06861050589892	1.00410319561637	78192.4558136784	-0.89942605809674	3.03664706989459	-131
V_V_HM	0.761550873237313	1.00341939350009	78192.4558136784	-1.20514544249178	2.72824718896641	-131
V_V_WT	1.16128387958421	1.00520084902495	78192.4558136784	-0.808904078861845	3.13147183803027	-130
V_V_HT	1.06531303281161	1.00416852626252	78192.4558136784	-0.90285157887967	3.0334776445029	-130
V_V_HM	0.770612637494393	1.00348182910146	78192.4558136784	-1.196206051659	2.73743132664779	-130
V_V_WT	1.15840748917348	1.00527087256949	78192.4558136784	-0.811917715022423	3.12873269336939	-129
V_V_HT	1.06199376285388	1.00423407860692	78192.4558136784	-0.906299331060351	3.03028685676811	-129
V_V_HM	0.779684268420564	1.00354449379419	78192.4558136784	-1.18725724317488	2.74662578001601	-129
V_V_WT	1.15538414861397	1.0053383512456	78192.4558136784	-0.815073313404084	3.12584161063202	-128
V_V_HT	1.05865997575069	1.00429729274317	78192.4558136784	-0.909757017511781	3.02707696901317	-128
V_V_HM	0.788745943276894	1.00360494866361	78192.4558136784	-1.17831405951948	2.75580594607326	-128
V_V_WT	1.15221775473407	1.00540097156522	78192.4558136784	-0.818362442755012	3.12279795222315	-127
V_V_HT	1.05531873592442	1.0043560109965	78192.4558136784	-0.91321334478129	3.02385081663013	-127
V_V_HM	0.797777077015223	1.00366113629857	78192.4558136784	-1.16939305322674	2.76494720725719	-127
V_V_WT	1.14891232414981	1.00545645768792	78192.4558136784	-0.821776625824818	3.11960127412444	-126
V_V_HT	1.05197698601216	1.00440810776874	78192.4558136784	-0.916657204071424	3.02061117609575	-126
V_V_HM	0.806756774283621	1.00371102803004	78192.4558136784	-1.16051114346882	2.77402469203606	-126
V_V_WT	1.14547213061049	1.00550327387061	78192.4558136784	-0.825308578816462	3.11625284003744	-125
V_V_HT	1.04864132632495	1.00445214317528	78192.4558136784	-0.920079172905501	3.0173618255554	-125
V_V_HM	0.815663587603008	1.00375324630565	78192.4558136784	-1.15168707772999	2.78301425293601	-125
V_V_WT	1.14190172354239	1.00554083399062	78192.4558136784	-0.828952603506596	3.11275605059139	-124
V_V_HT	1.0453179245288	1.00448755839589	78192.4558136784	-0.92347198833303	3.01410783739063	-124
V_V_HM	0.824475589515163	1.00378725093589	78192.4558136784	-1.1429417247001	2.79189290373043	-124
V_V_WT	1.13820589065796	1.00556944908503	78192.4558136784	-0.832704521813644	3.10911630312956	-123
V_V_HT	1.04201249056403	1.00451462765181	78192.4558136784	-0.926830477885758	3.01085545901383	-123
V_V_HM	0.833170611396639	1.00381329384983	78192.4558136784	-1.13429774678212	2.8006389695754	-123
V_V_WT	1.1343896301399	1.00559023939046	78192.4558136784	-0.836561531212335	3.10534079149213	-122
V_V_HT	1.03873026228498	1.00453437753998	78192.4558136784	-0.93015141583351	3.00761194040347	-122
V_V_HM	0.841726486506222	1.00383234301517	78192.4558136784	-1.12577920792848	2.80923218094092	-122
V_V_WT	1.13045809868131	1.0056048128292	78192.4558136784	-0.840521626528128	3.10143782389075	-121
V_V_HT	1.03547607748816	1.00454828913068	78192.4558136784	-0.933432867269155	3.00438502224547	-121
V_V_HM	0.850121215998066	1.00384579957592	78192.4558136784	-1.11741085321933	2.81765328521546	-121
V_V_WT	1.12641648378495	1.00561433793158	78192.4558136784	-0.844581910571108	3.097414878141	-120
V_V_HT	1.03225469347366	1.00455743587009	78192.4558136784	-0.936672178840973	3.0011815657883	-120
V_V_HM	0.858332842081236	1.0038546773096	78192.4558136784	-1.10921662744378	2.82588231160625	-120
V_V_WT	1.12226997365525	1.00561928590436	78192.4558136784	-0.848738118699372	3.09327806600986	-119
V_V_HT	1.02907086750626	1.00456224414921	78192.4558136784	-0.939865429008148	2.99800716402067	-119
V_V_HM	0.866339408412122	1.003859375001	78192.4558136784	-1.10121926856137	2.83389808538561	-119
V_V_WT	1.11802378179972	1.00561961844719	78192.4558136784	-0.852984962336953	3.0890325259364	-118
V_V_HT	1.02592928321829	1.0045626686934	78192.4558136784	-0.943007845400335	2.99486641183691	-118
V_V_HM	0.874119170192282	1.00385984383466	78192.4558136784	-1.09344042569252	2.84167876607709	-118
V_V_WT	1.11368326279847	1.00561559103218	78192.4558136784	-0.857317587627642	3.08468411322457	-117
V_V_HT	1.02283426472876	1.00455894125734	78192.4558136784	-0.946095558136342	2.99176408759386	-117
V_V_HM	0.881651494629553	1.00385630104629	78192.4558136784	-1.08590115741016	2.84920414666927	-117
V_V_WT	1.10925391345154	1.00560773340524	78192.4558136784	-0.861731536070364	3.08023936297345	-116
V_V_HT	1.01978978973811	1.00455155285234	78192.4558136784	-0.949125551895127	2.98870513137134	-116
V_V_HM	0.888916989290758	1.00384921321907	78192.4558136784	-1.07862177064784	2.85645574922935	-116
V_V_WT	1.10474129712366	1.00559622869362	78192.4558136784	-0.866221603228769	3.0757041974761	-115
V_V_HT	1.01679971305819	1.00454067549229	78192.4558136784	-0.952094309011087	2.98569373512748	-115
V_V_HM	0.895896859160118	1.00383874536111	78192.4558136784	-1.07162138383629	2.86341510215652	-115
V_V_WT	1.10015112411071	1.00558131481345	78192.4558136784	-0.870782545121243	3.07108479334266	-114
V_V_HT	1.01386767095053	1.00452653618082	78192.4558136784	-0.954998638148517	2.98273398004958	-114
V_V_HM	0.902573678845884	1.00382511729455	78192.4558136784	-1.06491785321742	2.87006521090918	-114
V_V_WT	1.0954891411669	1.00556268329348	78192.4558136784	-0.875408010391675	3.06638629272547	-113
V_V_HT	1.01099724507547	1.00450885665424	78192.4558136784	-0.957834412251837	2.97982890240277	-113
V_V_HM	0.908930364353053	1.00380806965515	78192.4558136784	-1.0585277544338	2.87638848313991	-113
V_V_WT	1.09076115005429	1.00553951100937	78192.4558136784	-0.880090583958951	3.06161288406754	-112
V_V_HT	1.00819199045488	1.00448688245128	78192.4558136784	-0.960596597559353	2.9769805784691	-112
V_V_HM	0.914950296294799	1.00378689127856	78192.4558136784	-1.05246631299414	2.88236690558374	-112
V_V_WT	1.08597317628227	1.00551113357494	78192.4558136784	-0.884822938120557	3.0567692906851	-111
V_V_HT	1.00545535763817	1.00446000930988	78192.4558136784	-0.963280559171453	2.9741912744478	-111
V_V_HM	0.920618710587942	1.0037610155095	78192.4558136784	-1.04674718234052	2.8879846035164	-111
V_V_WT	1.08113137680204	1.00547669865985	78192.4558136784	-0.889597245362671	3.05185999896675	-110
V_V_HT	1.00279076995957	1.00442745929372	78192.4558136784	-0.965881349003146	2.97146288892229	-110
V_V_HM	0.925921847897195	1.0037297110084	78192.4558136784	-1.04138268838679	2.89322638418118	-110
V_V_WT	1.07624228320969	1.00543587148865	78192.4558136784	-0.894406317931202	3.04689088435058	-109
V_V_HT	1.00020165094714	1.00438893655738	78192.4558136784	-0.968394963670989	2.96879826556528	-109
V_V_HM	0.930848678162654	1.00369270571086	78192.4558136784	-1.0363833279482	2.89808068427351	-109
V_V_WT	1.0713129295782	1.00538911935025	78192.4558136784	-0.899244037636798	3.04186989679321	-108
V_V_HT	0.997691490759902	1.00434489102068	78192.4558136784	-0.970818794856316	2.96620177637612	-108
V_V_HM	0.935391612279837	1.00365043722158	78192.4558136784	-1.03175754783195	2.90254077239163	-108
V_V_WT	1.06635091759706	1.00533775580067	78192.4558136784	-0.904105377352306	3.03680721254643	-107
V_V_HT	0.995263929762967	1.00429655855701	78192.4558136784	-0.973151624498804	2.96367948402474	-107
V_V_HM	0.939546700253089	1.00360409050322	78192.4558136784	-1.02751162055378	2.90660502105996	-107
V_V_WT	1.06136436336602	1.00528372765402	78192.4558136784	-0.908986036722586	3.03171476345463	-106
V_V_HT	0.992922787824732	1.00424576221044	78192.4558136784	-0.975393205886075	2.96123878153554	-106
V_V_HM	0.943313147928701	1.00355540824949	78192.4558136784	-1.02364975593719	2.91027605179459	-106
V_V_WT	1.05636161921365	1.00522892845782	78192.4558136784	-0.913881374761455	3.02660461318875	-105
V_V_HT	0.990671994225526	1.00419427320618	78192.4558136784	-0.977543081329193	2.95888706978024	-105
V_V_HM	0.946691489575464	1.00350608236622	78192.4558136784	-1.0201747358392	2.91355771499013	-105
V_V_WT	1.0513516999418	1.00517582234018	78192.4558136784	-0.918787206344164	3.02149060622777	-104
V_V_HT	0.988515841735101	1.00414439133829	78192.4558136784	-0.979601465641693	2.95663314911189	-104
V_V_HM	0.949685741897219	1.00345830655436	78192.4558136784	-1.01708684319738	2.91645832699182	-104
V_V_WT	1.04634431566012	1.00512739142329	78192.4558136784	-0.923699666303642	3.01638829762388	-103
V_V_HT	0.986459029641779	1.00409889621014	78192.4558136784	-0.981569107542085	2.95448716682564	-103
V_V_HM	0.952303471039674	1.00341473000314	78192.4558136784	-1.01438370426188	2.91899064634122	-103
V_V_WT	1.04134932143478	1.0050861554407	78192.4558136784	-0.928613838237172	3.01131248110673	-102
V_V_HT	0.984506343947007	1.00406013577452	78192.4558136784	-0.983445823003048	2.95245851089706	-102
V_V_HM	0.954552958269586	1.00337759003941	78192.4558136784	-1.01206142291387	2.92116733945304	-102
V_V_WT	1.03637657029341	1.00505386230052	78192.4558136784	-0.933523295007088	3.00627643559391	-101
V_V_HT	0.9826625690655	1.00402973904701	78192.4558136784	-0.985230020471171	2.95055515860217	-101
V_V_HM	0.956442484739926	1.00334843899922	78192.4558136784	-1.01011476057021	2.92299973005007	-101
V_V_WT	1.03143610772614	1.00503166213101	78192.4558136784	-0.938420245368129	3.00129246082041	-100
V_V_HT	0.980932636611886	1.00400877825892	78192.4558136784	-0.986918869899097	2.94878414312287	-100
V_V_HM	0.957981109928845	1.00332829876743	78192.4558136784	-1.0085366606413	2.92449888049899	-100
V_V_WT	1.02653874618117	1.00502076679785	78192.4558136784	-0.943296252121948	2.99637374448429	-99
V_V_HT	0.979322062665641	1.00399838235753	78192.4558136784	-0.988509067937622	2.9471531932689	-99
V_V_HM	0.959181007720325	1.0033182448304	78192.4558136784	-1.00731705719032	2.92567907263097	-99
V_V_WT	1.02169548748064	1.00502173270224	78192.4558136784	-0.948141403989597	2.99153237895088	-98
V_V_HT	0.977836509095663	1.00399907024228	78192.4558136784	-0.989995969757808	2.94566898794913	-98
V_V_HM	0.960055129656819	1.00331877178198	78192.4558136784	-1.00644396807593	2.92655422738957	-98
V_V_WT	1.01691733539827	1.00503420968137	78192.4558136784	-0.952944010880254	2.98677868167679	-97
V_V_HT	0.976481637684408	1.00401051734844	78192.4558136784	-0.991373277432156	2.94433655280097	-97
V_V_HM	0.960616427931193	1.00332957122292	78192.4558136784	-1.00590383664449	2.92713669250687	-97
V_V_WT	1.01221529264691	1.0050569509795	78192.4558136784	-0.957690626446853	2.98212121174067	-96
V_V_HT	0.975263110480942	1.00403156475892	78192.4558136784	-0.992633057440712	2.9431592784026	-96
V_V_HM	0.960877854342735	1.00334954032545	78192.4558136784	-1.00568154956056	2.92743725824603	-96
V_V_WT	1.00760060410096	1.00508809084066	78192.4558136784	-0.962366348943926	2.97756755714586	-95
V_V_HT	0.974186800811296	1.00406047692158	78192.4558136784	-0.993766034785065	2.94213963640766	-95
V_V_HM	0.960853146126277	1.00337702687339	78192.4558136784	-1.00576013125497	2.92746642350752	-95
V_V_WT	1.00308572646894	1.00512614901719	78192.4558136784	-0.966955820385928	2.9731272733238	-94
V_V_HT	0.973259644674201	1.00409587541776	78192.4558136784	-0.994762571773743	2.94128186112214	-94
V_V_HM	0.960559959885721	1.00341071778578	78192.4558136784	-1.00611935149257	2.92723927126401	-94
V_V_WT	0.998684351602543	1.00517008687786	78192.4558136784	-0.971443313209825	2.96881201641491	-93
V_V_HT	0.972489672767797	1.00413679110411	78192.4558136784	-0.995612738193143	2.94059208372874	-93
V_V_HM	0.960019842320134	1.00344968872224	78192.4558136784	-1.00673585187242	2.92677553651269	-93
V_V_WT	0.994410417779839	1.00521839423846	78192.4558136784	-0.975811929185108	2.96463276474479	-92
V_V_HT	0.971885135351837	1.00418181491502	78192.4558136784	-0.996305522022918	2.94007579272659	-92
V_V_HM	0.959255117370726	1.00349259580123	78192.4558136784	-1.00758467445309	2.92609490919454	-92
V_V_WT	0.990277866221005	1.00526888507479	78192.4558136784	-0.980043442496568	2.96059917493858	-91
V_V_HT	0.971454285273055	1.00422890772655	78192.4558136784	-0.996828673745001	2.93973724429111	-91
V_V_HM	0.958288109764605	1.00353749452104	78192.4558136784	-1.00863968329519	2.9252159028244	-91
V_V_WT	0.986300895999907	1.00531899278508	78192.4558136784	-0.984118623545422	2.95672041554524	-90
V_V_HT	0.971205618776228	1.00427567466068	78192.4558136784	-0.997169003167262	2.93958024071972	-90
V_V_HM	0.957141846179679	1.00358210065931	78192.4558136784	-1.00987337465794	2.9241570670173	-90
V_V_WT	0.982495011421078	1.00536679071628	78192.4558136784	-0.988018191798091	2.95300821464025	-89
V_V_HT	0.971148866633488	1.00432031429009	78192.4558136784	-0.99731324873028	2.93961098199726	-89
V_V_HM	0.955842846889428	1.00362469383671	78192.4558136784	-1.01125585633413	2.92294155011299	-89
V_V_WT	0.978877276172327	1.00541128384378	78192.4558136784	-0.991723133324187	2.94947768566884	-88
V_V_HT	0.971295249268238	1.00436189034973	78192.4558136784	-0.997248354936435	2.93983885347291	-88
V_V_HM	0.954421688604135	1.00366437640525	78192.4558136784	-1.01275479222852	2.92159816943679	-88
V_V_WT	0.975466038850573	1.00545218468994	78192.4558136784	-0.995214536072264	2.94614661377341	-87
V_V_HT	0.971657229100785	1.00440012399107	78192.4558136784	-0.99696131282389	2.94027577102546	-87
V_V_HM	0.952912205768129	1.00370087610168	78192.4558136784	-1.01433581426235	2.92016022579861	-87
V_V_WT	0.972279908367662	1.00548895179945	78192.4558136784	-0.998472729881111	2.94303254661644	-86
V_V_HT	0.972247519902982	1.0044344997136	78192.4558136784	-0.996438398242727	2.94093343804869	-86
V_V_HM	0.951348880495768	1.00373369512144	78192.4558136784	-1.01596346462716	2.91866122561869	-86
V_V_WT	0.969337727439147	1.00552077891934	78192.4558136784	-1.00147729178396	2.94015274666226	-85
V_V_HT	0.97307907188419	1.00446425572976	78192.4558136784	-0.995665167884293	2.94182331165267	-85
V_V_HM	0.949766727617988	1.00376210120371	78192.4558136784	-1.01760129326496	2.91713474850093	-85
V_V_WT	0.966659284013932	1.00554730554183	78192.4558136784	-1.00420772723868	2.93752629526655	-84
V_V_HT	0.974165789837897	1.00448904579463	78192.4558136784	-0.994627038317022	2.94295861799282	-84
V_V_HM	0.948202891046377	1.00378575822487	78192.4558136784	-1.01921149746375	2.91561727955651	-84
V_V_WT	0.964264811963579	1.00556814334924	78192.4558136784	-1.00664304127328	2.93517266520044	-83
V_V_HT	0.975522036212819	1.00450849887235	78192.4558136784	-0.993308919864013	2.94435299228965	-83
V_V_HM	0.946695488795415	1.00380430711139	78192.4558136784	-1.02075525542701	2.91414623301784	-83
V_V_WT	0.962175391158468	1.00558334235244	78192.4558136784	-1.0087622520384	2.93311303435534	-82
V_V_HT	0.977163057993145	1.00452265358345	78192.4558136784	-0.991695641237093	2.94602175722338	-82
V_V_HM	0.945284403088241	1.00381777993739	78192.4558136784	-1.02219274779667	2.91276155397315	-82
V_V_WT	0.960412313738317	1.00559267198018	78192.4558136784	-1.01054361547597	2.9313682429526	-81
V_V_HT	0.979104324744512	1.00453128929238	78192.4558136784	-0.98977130042621	2.94797994991523	-81
V_V_HM	0.944009957828478	1.00382596302689	78192.4558136784	-1.02348323186541	2.91150314752237	-81
V_V_WT	0.95899702985524	1.00559562152414	78192.4558136784	-1.01196468044846	2.92995874015894	-80
V_V_HT	0.981361483993421	1.00453392663147	78192.4558136784	-0.987519310346953	2.95024227833379	-80
V_V_HM	0.942912758838756	1.00382839750973	78192.4558136784	-1.02458520242768	2.91041072010519	-80
V_V_WT	0.957951620837683	1.00559212685107	78192.4558136784	-1.01300323992664	2.928906481602	-79
V_V_HT	0.983950900662407	1.00453050411016	78192.4558136784	-0.984923185555632	2.95282498688045	-79
V_V_HM	0.942034542342818	1.0038250238294	78192.4558136784	-1.02545680652932	2.90952589121496	-79
V_V_WT	0.957298440939795	1.0055821080584	78192.4558136784	-1.01363678304775	2.92823366492734	-78
V_V_HT	0.986889262066022	1.00452094763866	78192.4558136784	-0.981966093522115	2.95574461765416	-78
V_V_HM	0.941417493527841	1.00381577167323	78192.4558136784	-1.02605572117073	2.90889070822641	-78
V_V_WT	0.957060292371311	1.00556595590065	78192.4558136784	-1.01384327347874	2.92796385822136	-77
V_V_HT	0.990193821286741	1.00450562328572	78192.4558136784	-0.97863149865662	2.9590191412301	-77
V_V_HM	0.94110445713536	1.00380099117458	78192.4558136784	-1.02633978786974	2.90854870214046	-77
V_V_WT	0.95726008897106	1.00554381545997	78192.4558136784	-1.01360008174092	2.92812025968304	-76
V_V_HT	0.993881970886282	1.0044846703477	78192.4558136784	-0.974902281417481	2.96266622319004	-76
V_V_HM	0.941138442637177	1.00378081762777	78192.4558136784	-1.02626626233069	2.90854314760504	-76
V_V_WT	0.957920774548201	1.00551559827927	78192.4558136784	-1.01288409064977	2.92872563974617	-75
V_V_HT	0.997971176691959	1.00445801229518	78192.4558136784	-0.970760825980195	2.96670317936411	-75
V_V_HM	0.941562436752687	1.00375518170563	78192.4558136784	-1.02579202195329	2.90891689545866	-75
V_V_WT	0.959065400680229	1.00548197547381	78192.4558136784	-1.01167356400989	2.92980436537035	-74
V_V_HT	1.00247922417077	1.00442628058934	78192.4558136784	-0.966190584538041	2.97114903287959	-74
V_V_HM	0.942419234589509	1.00372468891621	78192.4558136784	-1.0248754584223	2.90971392760131	-74
V_V_WT	0.960717035575458	1.0054443819189	78192.4558136784	-1.00994824596044	2.93138231711135	-73
V_V_HT	1.00742413995398	1.004390818255	78192.4558136784	-0.961176162780816	2.97602444268877	-73
V_V_HM	0.943751244317074	1.00369062281397	78192.4558136784	-1.0234766793277	2.91097916796185	-73
V_V_WT	0.962898743615874	1.00540401377573	78192.4558136784	-1.00768741658854	2.93348490382029	-72
V_V_HT	1.01282399341635	1.00435274701665	78192.4558136784	-0.955701689907373	2.98134967674007	-72
V_V_HM	0.945600784457883	1.00365405672003	78192.4558136784	-1.02155546985031	2.91275703876608	-72
V_V_WT	0.965633588499514	1.0053615634758	78192.4558136784	-1.00486936935799	2.93613654635702	-71
V_V_HT	1.01869685279071	1.00431272058185	78192.4558136784	-0.949750378948	2.98714408452943	-71
V_V_HM	0.94801017174949	1.00361561873387	78192.4558136784	-1.01907074432403	2.91509108782301	-71
V_V_WT	0.96894449037527	1.00531747379694	78192.4558136784	-1.00147205196192	2.93936103271246	-70
V_V_HT	1.02506070604525	1.00427116052061	78192.4558136784	-0.943305068209334	2.99342648029983	-70
V_V_HM	0.951021363541895	1.00357571600829	78192.4558136784	-1.01598134341597	2.91802407049976	-70
V_V_WT	0.972853787177485	1.0052726989907	78192.4558136784	-0.997474996793614	2.94318257114858	-69
V_V_HT	1.03193320939892	1.00422896353788	78192.4558136784	-0.936349859009036	3.00021627780687	-69
V_V_HM	0.954674872022375	1.00353520759196	78192.4558136784	-1.01224843866942	2.92159818271417	-69
V_V_WT	0.977383675265973	1.00522796505316	78192.4558136784	-0.992857430441464	2.94762478097341	-68
V_V_HT	1.03933193959408	1.00418681320149	78192.4558136784	-0.928868514393794	3.00753239358196	-68
V_V_HM	0.959010849471015	1.00349474911946	78192.4558136784	-1.00783316284432	2.92585486178635	-68
V_V_WT	0.982556086125562	1.00518378781864	78192.4558136784	-0.987598432452977	2.9527106047041	-67
V_V_HT	1.04727428392199	1.00414519618575	78192.4558136784	-0.920844600951258	3.01539316879524	-67
V_V_HM	0.964068885570158	1.00345480790699	78192.4558136784	-1.00269684219545	2.93083461333577	-67
V_V_WT	0.988391598167254	1.00514148927186	78192.4558136784	-0.981680015499682	2.95846321183419	-66
V_V_HT	1.05577665448121	1.00410534640353	78192.4558136784	-0.912264125045089	3.0238174340075	-66
V_V_HM	0.969885690650057	1.00341656096915	78192.4558136784	-0.996805073334481	2.93657645463459	-66
V_V_WT	0.994908971381113	1.00510341807945	78192.4558136784	-0.975088022964805	2.96490596572703	-65
V_V_HT	1.0648541154404	1.00406944980024	78192.4558136784	-0.903116306947184	3.03282453782799	-65
V_V_HM	0.976494208680052	1.00338208977204	78192.4558136784	-0.990128991953817	2.94311740931392	-65
V_V_WT	1.00212528629531	1.00507261346691	78192.4558136784	-0.967811331184871	2.9720619037755	-64
V_V_HT	1.07452046214103	1.00404033241925	78192.4558136784	-0.893392890345102	3.04243381462717	-64
V_V_HM	0.983923984684623	1.00335408374883	78192.4558136784	-0.982644324302722	2.95049229367197	-64
V_V_WT	1.01005728017142	1.00505170110113	78192.4558136784	-0.959838349190541	2.97995290953339	-63
V_V_HT	1.08478922625991	1.00402043519008	78192.4558136784	-0.883085127769987	3.0526635802898	-63
V_V_HM	0.99220387374706	1.0033348654843	78192.4558136784	-0.974326767550876	2.958734515045	-63
V_V_WT	1.01872169012018	1.00504256461301	78192.4558136784	-0.951156031776932	2.98859941201729	-62
V_V_HT	1.09567394125447	1.00401150928268	78192.4558136784	-0.872182918047576	3.06353080055653	-62
V_V_HM	1.00136272836376	1.00332610127844	78192.4558136784	-0.965150735140433	2.96787619186796	-62
V_V_WT	1.02813525334486	1.00504629934313	78192.4558136784	-0.941749788602091	2.9980202952918	-61
V_V_HT	1.10718813994887	1.00401457344555	78192.4558136784	-0.860674725095009	3.07505100499276	-61
V_V_HM	1.01142940349683	1.00332876076166	78192.4558136784	-0.955089272579381	2.97794807957305	-61
V_V_WT	1.03831416145054	1.0050634378014	78192.4558136784	-0.931604471777328	3.00823279467841	-60
V_V_HT	1.11934490739864	1.00403012349908	78192.4558136784	-0.848548435661912	3.08723825045919	-60
V_V_HM	1.02243176806459	1.00334331619121	78192.4558136784	-0.944115436570936	2.98897897270011	-60
V_V_WT	1.0492718462506	1.00509489066496	78192.4558136784	-0.920708434411316	3.01925212691252	-59
V_V_HT	1.13215506317358	1.00405900663464	78192.4558136784	-0.835794890668713	3.10010501701587	-59
V_V_HM	1.03439272475316	1.00337057411819	78192.4558136784	-0.932207905264521	3.00099335477084	-59
V_V_WT	1.06101886198503	1.00514186256477	78192.4558136784	-0.909053483333908	3.03109120730396	-58
V_V_HT	1.14562704869608	1.00410234389298	78192.4558136784	-0.82240784592658	3.11366194331874	-58
V_V_HM	1.04733005265917	1.00341160210387	78192.4558136784	-0.919350991977569	3.0140110972959	-58
V_V_WT	1.07356518255308	1.00520480896586	78192.4558136784	-0.896630537354706	3.04376090246086	-57
V_V_HT	1.15976882611546	1.00416056197368	78192.4558136784	-0.80838017561492	3.12791782784584	-57
V_V_HM	1.06126050011952	1.00346680836494	78192.4558136784	-0.905528748475562	3.0280497487146	-57
V_V_WT	1.08692078017157	1.00528316302068	78192.4558136784	-0.883428513238905	3.05727007358204	-56
V_V_HT	1.17458835650357	1.00423313980959	78192.4558136784	-0.793702897373218	3.14287961038036	-56
V_V_HM	1.07620081293878	1.00353570092087	78192.4558136784	-0.890723464674876	3.04312509055244	-56
V_V_WT	1.10109562828124	1.00537534150981	78192.4558136784	-0.869434334444703	3.07162559100719	-55
V_V_HT	1.19009360133961	1.00431861401769	78192.4558136784	-0.778365181499893	3.15855238417911	-55
V_V_HM	1.09216773831228	1.00361689274346	78192.4558136784	-0.874915674812784	3.05925115143735	-55
V_V_WT	1.11609969956566	1.00547878712098	78192.4558136784	-0.854633015971012	3.08683241510233	-54
V_V_HT	1.20629252117609	1.00441461778746	78192.4558136784	-0.762354428507237	3.17493947085941	-54
V_V_HM	1.10917802254222	1.00370813849021	78192.4558136784	-0.858084231728565	3.076440276813	-54
V_V_WT	1.13194296634085	1.00559004725593	78192.4558136784	-0.839007818428808	3.1028937511105	-53
V_V_HT	1.22319307703745	1.00451795337409	78192.4558136784	-0.745656409809125	3.19204256388403	-53
V_V_HM	1.12724841298814	1.00380640300321	78192.4558136784	-0.84020643917037	3.09470326514665	-53
V_V_WT	1.14863540235463	1.00570488895182	78192.4558136784	-0.822540471487116	3.11981127619637	-52
V_V_HT	1.24080323105674	1.00462469783127	78192.4558136784	-0.728255474320028	3.2098619364335	-52
V_V_HM	1.14639565617965	1.00390796121873	78192.4558136784	-0.821258249504815	3.11404956186411	-52
V_V_WT	1.16618616298027	1.00581866762887	78192.4558136784	-0.805212716422673	3.13758504238321	-51
V_V_HT	1.25913023298664	1.00473054419935	78192.4558136784	-0.710135930670757	3.22839639664403	-51
V_V_HM	1.16663519618195	1.00400872181143	78192.4558136784	-0.801216199692269	3.13448659205617	-51
V_V_WT	1.18460029735047	1.00592734277184	78192.4558136784	-0.787011584715827	3.15621217941677	-50
V_V_HT	1.27817775949444	1.00483174366319	78192.4558136784	-0.691286754537662	3.24764227352655	-50
V_V_HM	1.18797595089159	1.00410512243145	78192.4558136784	-0.780064389650687	3.15601629143387	-50
V_V_WT	1.20387785137134	1.0060277642215	78192.4558136784	-0.7679308561663	3.17568655890897	-49
V_V_HT	1.29794511458961	1.00492537092352	78192.4558136784	-0.671702908341294	3.26759313752051	-49
V_V_HM	1.21041894912902	1.00419438172533	78192.4558136784	-0.757796339122611	3.17863423738066	-49
V_V_WT	1.22401378103376	1.00611769051063	78192.4558136784	-0.747971181520132	3.19599874358766	-48
V_V_HT	1.31842713313918	1.00500934116653	78192.4558136784	-0.651385470991404	3.28823973726977	-48
V_V_HM	1.23395728309394	1.00427451542259	78192.4558136784	-0.734415066749478	3.20232963293736	-48
V_V_WT	1.24499875928165	1.0061955603168	78192.4558136784	-0.727138827650337	3.21713634621364	-47
V_V_HT	1.3396148751724	1.00508219813111	78192.4558136784	-0.630340528195217	3.30957027854001	-47
V_V_HM	1.25857741545457	1.00434413499262	78192.4558136784	-0.709931388350929	3.22708621926008	-47
V_V_WT	1.26682173377883	1.00625985365246	78192.4558136784	-0.705441867726111	3.23908533528377	-46
V_V_HT	1.36149787102616	1.00514252109664	78192.4558136784	-0.60857576501149	3.33157150706381	-46
V_V_HM	1.28426316821885	1.0044018838687	78192.4558136784	-0.68435882305599	3.2528851594937	-46
V_V_WT	1.2894681817716	1.00630951163385	78192.4558136784	-0.682892749095013	3.26182911263821	-45
V_V_HT	1.38406255864356	1.00518931482004	78192.4558136784	-0.586102792826351	3.35422791011346	-45
V_V_HM	1.31099310515889	1.00444680831499	78192.4558136784	-0.657716937775674	3.27970314809346	-45
V_V_WT	1.31292185403738	1.00634352891393	78192.4558136784	-0.659505750505097	3.28534945857986	-44
V_V_HT	1.40729383057903	1.00522163122586	78192.4558136784	-0.562934860862867	3.37752252202092	-44
V_V_HM	1.33874319357705	1.00447799779128	78192.4558136784	-0.63002798055402	3.30751436770812	-44
V_V_WT	1.33716306398724	1.00636136379921	78192.4558136784	-0.635299496829149	3.30962562480364	-43
V_V_HT	1.43117348434664	1.00523895035205	78192.4558136784	-0.539089152484279	3.40143612117756	-43
V_V_HM	1.36748427940542	1.00449494725184	78192.4558136784	-0.601320115572137	3.33628867438299	-43
V_V_WT	1.36217043103253	1.00636255026007	78192.4558136784	-0.610294455240408	3.33463531730547	-42
V_V_HT	1.45568178362582	1.00524082013133	78192.4558136784	-0.514584517961872	3.42594808521352	-42
V_V_HM	1.39718470317993	1.00449721466384	78192.4558136784	-0.57162413591227	3.36599354227212	-42
V_V_WT	1.38791842095971	1.00634728985232	78192.4558136784	-0.584516555000654	3.36035339692008	-41
V_V_HT	1.48079520493994	1.00522740611811	78192.4558136784	-0.489444805257982	3.45103521513786	-41
V_V_HM	1.42780672449359	1.00448494376695	78192.4558136784	-0.540978063710368	3.39659151269755	-41
V_V_WT	1.41437661510935	1.00631660938379	78192.4558136784	-0.557998227306845	3.38675145752554	-40
V_V_HT	1.50648574579883	1.00519963833029	78192.4558136784	-0.463699839692586	3.47667133129024	-40
V_V_HM	1.45930548826577	1.0044590039802	78192.4558136784	-0.509428458103379	3.42803943463492	-40
V_V_WT	1.44150984991827	1.00627229577953	78192.4558136784	-0.53077813808511	3.41379783792164	-39
V_V_HT	1.53272102447625	1.00515915140389	78192.4558136784	-0.437385206869227	3.50282725582172	-39
V_V_HM	1.49162927932473	1.00442093389624	78192.4558136784	-0.47703004989596	3.46028860854543	-39
V_V_WT	1.46927838897278	1.00621680943119	78192.4558136784	-0.50290084610279	3.44145762404836	-38
V_V_HT	1.55946440314204	1.00510820492169	78192.4558136784	-0.410541973387491	3.52947077967158	-38
V_V_HM	1.52471981240493	1.00437286603386	78192.4558136784	-0.443845304078325	3.49328492888818	-38
V_V_WT	1.49763811637515	1.00615317931033	78192.4558136784	-0.474416404024709	3.46969263677501	-37
V_V_HT	1.5866751337989	1.00504958694453	78192.4558136784	-0.383216351828124	3.55656661942592	-37
V_V_HM	1.55851255071341	1.00431743569575	78192.4558136784	-0.409943922621779	3.5269690240486	-37
V_V_WT	1.52654076172208	1.00608488335292	78192.4558136784	-0.445379898988915	3.49846142243308	-36
V_V_HT	1.61430852927267	1.0049865039569	78192.4558136784	-0.355459314056669	3.58407637260202	-36
V_V_HM	1.59293705981231	1.00425767697842	78192.4558136784	-0.37540228677612	3.56127640640074	-36
V_V_WT	1.55593414721623	1.00601571784143	78192.4558136784	-0.415850949484846	3.5277192439173	-35
V_V_HT	1.64231615529054	1.00492246066341	78192.4558136784	-0.327326163547076	3.61195847412816	-35
V_V_HM	1.62791738765091	1.00419690916456	78192.4558136784	-0.340302854367277	3.59613762966909	-35
V_V_WT	1.58576246116057	1.00594965984162	78192.4558136784	-0.385893162235822	3.55741808455696	-34
V_V_HT	1.6706460448424	1.0048611333531	78192.4558136784	-0.29887607281511	3.64016816249991	-34
V_V_HM	1.6633724763285	1.00413861701588	78192.4558136784	-0.304733513409132	3.63147846606614	-34
V_V_WT	1.61596655000805	1.00589072641218	78192.4558136784	-0.355573564201166	3.58750666421726	-33
V_V_HT	1.69924293157239	1.00480624025314	78192.4558136784	-0.270171595920775	3.66865745906555	-33
V_V_HM	1.69921659433773	1.00408632819567	78192.4558136784	-0.268786909609098	3.66722009828456	-33
V_V_WT	1.64648468906676	1.00584266215674	78192.4558136784	-0.324961219474603	3.61793059760812	-32
V_V_HT	1.72804896964207	1.00476125245404	78192.4558136784	-0.241277382020217	3.69737532130436	-32
V_V_HM	1.73536042332581	1.00404333907287	78192.4558136784	-0.23255882218435	3.70327966883597	-32
V_V_WT	1.67725426087598	1.00580830240581	78192.4558136784	-0.294124302748591	3.64863282450055	-31
V_V_HT	1.75700539142683	1.00472880344903	78192.4558136784	-0.212257360369823	3.72626814322348	-31
V_V_HM	1.77171340431868	1.00401215383198	78192.4558136784	-0.19614471829634	3.73957152693371	-31
V_V_WT	1.70821109800659	1.00578984161044	78192.4558136784	-0.263131282563848	3.67955347857702	-30
V_V_HT	1.78605177754412	1.00471093867949	78192.4558136784	-0.183175959405626	3.75527951449387	-30
V_V_HM	1.80818282721154	1.00399472197076	78192.4558136784	-0.159641129054442	3.77600678347752	-30
V_V_WT	1.73929038115954	1.00578842974304	78192.4558136784	-0.232049232158804	3.71062999447789	-29
V_V_HT	1.81512698427731	1.00470874105079	78192.4558136784	-0.154096445332668	3.78435041388729	-29
V_V_HM	1.84467508184802	1.0039920824046	78192.4558136784	-0.123143700883266	3.8124938645793	-29
V_V_WT	1.7704262505999	1.00580450674951	78192.4558136784	-0.200944873559867	3.74179737475967	-28
V_V_HT	1.84416863585278	1.00472264099965	78192.4558136784	-0.12508203757806	3.81341930928362	-28
V_V_HM	1.88109511388809	1.00400465799375	78192.4558136784	-0.0867483169265462	3.84893854470272	-28
V_V_WT	1.8015524614881	1.0058374531244	78192.4558136784	-0.169883237379443	3.77298816035564	-27
V_V_HT	1.87311385296213	1.004752091772	78192.4558136784	-0.096194543815358	3.84242224973961	-27
V_V_HM	1.91734732849991	1.00403194662575	78192.4558136784	-0.0505495878785669	3.88524424487838	-27
V_V_WT	1.83260226946111	1.00588599253683	78192.4558136784	-0.138928566379279	3.80413310530149	-26
V_V_HT	1.90189897526688	1.00479594199029	78192.4558136784	-0.0674953676895516	3.87129331822331	-26
V_V_HM	1.95333542564327	1.00407287465849	78192.4558136784	-0.0146417094470486	3.92131256073359	-26
V_V_WT	1.86350882379263	1.00594788753302	78192.4558136784	-0.108143325888966	3.83516097347423	-25
V_V_HT	1.9304600738051	1.0048521524066	78192.4558136784	-0.0390444412482507	3.89996458885845	-25
V_V_HM	1.98896294273953	1.00412552717277	78192.4558136784	0.0208826090200731	3.95704327645898	-25
V_V_WT	1.8942053418218	1.00602040631087	78192.4558136784	-0.0775889442527635	3.86599962789636	-24
V_V_HT	1.95873291757766	1.00491822734604	78192.4558136784	-0.0109011039819402	3.92836693913726	-24
V_V_HM	2.02413346932141	1.00418755695608	78192.4558136784	0.0559315575787696	3.99233538106405	-24
V_V_WT	1.92462522254011	1.00610005098666	78192.4558136784	-0.0473251666469297	3.89657561172714	-23
V_V_HT	1.98665325094333	1.0049909614641	78192.4558136784	0.0168766709251766	3.95642983096148	-23
V_V_HM	2.05875081479517	1.00425594313128	78192.4558136784	0.0904148665372972	4.02708676305304	-23
V_V_WT	1.95470274652056	1.00618327981272	78192.4558136784	-0.0174107706931488	3.92681626373426	-22
V_V_HT	2.01415712318818	1.00506710743265	78192.4558136784	0.0442312975038937	3.98408294887247	-22
V_V_HM	2.09271990847199	1.00432762418267	78192.4558136784	0.124243465760261	4.06119635118372	-22
V_V_WT	1.98437329610094	1.00626665248206	78192.4558136784	0.0120963689285785	3.9566502232733	-21
V_V_HT	2.04118107977422	1.00514350912276	78192.4558136784	0.0711055072109774	4.01125665233745	-21
V_V_HM	2.12594708560995	1.00439962348819	78192.4558136784	0.157329524668078	4.09456464655181	-21
V_V_WT	2.01357248840915	1.0063461430519	78192.4558136784	0.0411397601710937	3.98600521664722	-20
V_V_HT	2.0676617773293	1.00521646395877	78192.4558136784	0.0974432137015724	4.03788034095702	-20
V_V_HM	2.15833898269893	1.0044684432222	78192.4558136784	0.189586535469034	4.12709142992882	-20
V_V_WT	2.0422363892062	1.00641726865845	78192.4558136784	0.0696642551830231	4.01480852322939	-19
V_V_HT	2.09353617080409	1.00528184091567	78192.4558136784	0.123189468711929	4.06388287289624	-19
V_V_HM	2.18980281459336	1.00453017558805	78192.4558136784	0.220929372276796	4.15867625690993	-19
V_V_WT	2.07030337548704	1.00647609069234	78192.4558136784	0.0976159506113181	4.04299080036276	-18
V_V_HT	2.11874277280354	1.00533600642114	78192.4558136784	0.148289906628106	4.08919563897897	-18
V_V_HM	2.2202487797596	1.00458138084754	78192.4558136784	0.251274975425077	4.18922258409411	-18
V_V_WT	2.09771492607009	1.00651959323939	78192.4558136784	0.124942236449079	4.0704876156911	-17
V_V_HT	2.14322225639104	1.00537617378838	78192.4558136784	0.17269066240381	4.11375385037827	-17
V_V_HM	2.24959108305341	1.00461941832878	78192.4558136784	0.280542725471571	4.21863944063525	-17
V_V_WT	2.12441602010688	1.00654580989132	78192.4558136784	0.151591945996904	4.09724009421686	-16
V_V_HT	2.16691781717416	1.00540052012871	78192.4558136784	0.196338504498084	4.13749712985023	-16
V_V_HM	2.27774845056316	1.00464255704734	78192.4558136784	0.308654741224279	4.24684215990203	-16
V_V_WT	2.15035552497137	1.00655389939042	78192.4558136784	0.177515595489064	4.12319545445367	-15
V_V_HT	2.18977552491182	1.00540825642976	78192.4558136784	0.219181049129595	4.16037000069404	-15
V_V_HM	2.30464463150769	1.00465004221942	78192.4558136784	0.335536251274014	4.27375301174136	-15
V_V_WT	2.17548656505355	1.00654416791593	78192.4558136784	0.202665709206008	4.1483074209011	-14
V_V_HT	2.21174466522556	1.00539964875892	78192.4558136784	0.24116706042933	4.18232227002179	-14
V_V_HM	2.33020887528107	1.00464211573204	78192.4558136784	0.361116030917664	4.29930171964448	-14
V_V_WT	2.1997660496177	1.00651782428659	78192.4558136784	0.226996827134141	4.17253527210126	-13
V_V_HT	2.23277742617124	1.00537579252479	78192.4558136784	0.262246579458491	4.20330827288399	-13
V_V_HM	2.35437532245194	1.00461980247538	78192.4558136784	0.385326211944935	4.32342443295895	-13
V_V_WT	2.22315253374846	1.00647627261146	78192.4558136784	0.250464752312297	4.19584031518461	-12
V_V_HT	2.25282728211448	1.00533795834332	78192.4558136784	0.282370590182657	4.2232839740463	-12
V_V_HM	2.3770802406658	1.00458429003518	78192.4558136784	0.408100734340031	4.34605974699157	-12
V_V_WT	2.2456090004035	1.0064216877384	78192.4558136784	0.273028205008699	4.2181897957983	-11
V_V_HT	2.27185122942245	1.00528812650589	78192.4558136784	0.301492207609138	4.24221025123577	-11
V_V_HM	2.39826562498752	1.00453743697174	78192.4558136784	0.429377950400126	4.36715329957491	-11
V_V_WT	2.26710300575679	1.00635692502122	78192.4558136784	0.294649144920065	4.23955686659352	-10
V_V_HT	2.28980992769213	1.00522890496953	78192.4558136784	0.319566979753942	4.26005287563032	-10
V_V_HM	2.41787938573805	1.00448169594924	78192.4558136784	0.449100963238372	4.38665780823773	-10
V_V_WT	2.2876040398675	1.00628477765662	78192.4558136784	0.315291587455874	4.25991649227912	-9
V_V_HT	2.30666561085336	1.0051628425843	78192.4558136784	0.336552144815243	4.27677907689147	-9
V_V_HM	2.43587193767912	1.00441946249478	78192.4558136784	0.467215492396934	4.4045283829613	-9
V_V_WT	2.30708666369376	1.00620849763518	78192.4558136784	0.334923719691189	4.27924960769634	-8
V_V_HT	2.32238469460096	1.00509291375052	78192.4558136784	0.352408288680124	4.2923611005218	-8
V_V_HM	2.45220027288275	1.00435353641955	78192.4558136784	0.483673042333824	4.42072750343168	-8
V_V_WT	2.32553169349801	1.00613187763888	78192.4558136784	0.353518924253269	4.29754446274275	-7
V_V_HT	2.3369387989786	1.00502259630466	78192.4558136784	0.367100214852519	4.30677738310468	-7
V_V_HM	2.4668295022153	1.00428719702815	78192.4558136784	0.498432296496959	4.43522670793365	-7
V_V_WT	2.34292527917529	1.0060588978259	78192.4558136784	0.371055549949754	4.31479500840083	-6
V_V_HT	2.35030402120389	1.00495554594041	78192.4558136784	0.380596855411145	4.32001118699663	-6
V_V_HM	2.4797316710944	1.00422389505397	78192.4558136784	0.511458536886155	4.44800480530265	-6
V_V_WT	2.35925464508318	1.00599277122859	78192.4558136784	0.387514523613027	4.33099476655333	-5
V_V_HT	2.36245736233897	1.00489471229471	78192.4558136784	0.392869430146492	4.33204529453144	-5
V_V_HM	2.49088022156745	1.00416641375948	78192.4558136784	0.522719750370128	4.45904069276478	-5
V_V_WT	2.37450701548685	1.00593563855878	78192.4558136784	0.402878873725232	4.34613515724847	-4
V_V_HT	2.37337582274882	1.00484205693528	78192.4558136784	0.403891094761947	4.34286055073568	-4
V_V_HM	2.50024859535466	1.00411660164791	78192.4558136784	0.532185755613261	4.46831143509605	-4
V_V_WT	2.38867075989278	1.0058887114378	78192.4558136784	0.417134595021909	4.36020692476365	-3
V_V_HT	2.38303741055408	1.00479868695388	78192.4558136784	0.413637687484582	4.35243713362357	-3
V_V_HM	2.50781173937261	1.00407549987477	78192.4558136784	0.539829458873276	4.47579401987194	-3
V_V_WT	2.40173883091725	1.00585284725145	78192.4558136784	0.43027295964807	4.37320470218643	-2
V_V_HT	2.39142416107596	1.00476538882518	78192.4558136784	0.422089702149731	4.3607586200022	-2
V_V_HM	2.51355062114772	1.00404384992354	78192.4558136784	0.545630374373143	4.48147086792229	-2
V_V_WT	2.41370647709192	1.00582815246061	78192.4558136784	0.442289007472615	4.38512394671122	-1
V_V_HT	2.39852015230159	1.00474226018381	78192.4558136784	0.429231025381163	4.36780927922202	-1
V_V_HM	2.51744923606424	1.00402174356376	78192.4558136784	0.549572317629356	4.48532615449912	-1
V_V_WT	2.42457469876134	1.00581459578658	78192.4558136784	0.453183800146179	4.3959655973765	0
V_V_HT	2.40431465194255	1.00472927861637	78192.4558136784	0.435050968820616	4.37357833506449	0
V_V_HM	2.51949920292986	1.00400916333116	78192.4558136784	0.551646941679475	4.48735146418024	0
V_V_WT	2.43435022968993	1.00581204020064	78192.4558136784	0.462964340008704	4.40573611937115	1
V_V_HT	2.40880213978255	1.00472633073155	78192.4558136784	0.439544234498134	4.37806004506698	1
V_V_HM	2.51969976161883	1.00400600978638	78192.4558136784	0.551853681298306	4.48754584193935	1
V_V_WT	2.44304207087346	1.00581967390849	78192.4558136784	0.471641219168189	4.41444292257873	2
V_V_HT	2.41197919166077	1.00473268342062	78192.4558136784	0.442708835141834	4.3812495481797	2
V_V_HM	2.51805318481395	1.00401159852259	78192.4558136784	0.550196150602171	4.48591021902572	2
V_V_WT	2.45066480202857	1.005836655243	78192.4558136784	0.479230667004043	4.42209893705309	3
V_V_HT	2.41384762669143	1.00474758130078	78192.4558136784	0.444548070411932	4.38314718297093	3
V_V_HM	2.51456926490659	1.00402522740527	78192.4558136784	0.54668551816213	4.48245301165105	3
V_V_WT	2.4572395967088	1.00586237278751	78192.4558136784	0.485755055443016	4.42872413797458	4
V_V_HT	2.41441553809616	1.00477048683731	78192.4558136784	0.445071087095085	4.38375998909724	4
V_V_HM	2.50926673019485	1.00404640401621	78192.4558136784	0.541341477413151	4.47719198297655	4
V_V_WT	2.46279301927638	1.00589628263484	78192.4558136784	0.49124201490229	4.43434402365046	5
V_V_HT	2.41369621729499	1.00480092829519	78192.4558136784	0.44429210120926	4.38310033338072	5
V_V_HM	2.5021716649367	1.00407470050606	78192.4558136784	0.534190951195512	4.47015237867789	5
V_V_WT	2.46735271094032	1.00593709676509	78192.4558136784	0.495721711102607	4.43898371077803	6
V_V_HT	2.41170399696704	1.00483774636478	78192.4558136784	0.442227717673882	4.38118027626019	6
V_V_HM	2.49331162131719	1.00410903738726	78192.4558136784	0.525263607483747	4.46135963515064	6
V_V_WT	2.47094631161243	1.00598258998273	78192.4558136784	0.499226145326371	4.44266647789849	7
V_V_HT	2.4084532090524	1.0048789145108	78192.4558136784	0.438896240426719	4.37801017767807	7
V_V_HM	2.48271415161249	1.00414751248536	78192.4558136784	0.514590726805145	4.45083757641983	7
V_V_WT	2.47360146053973	1.0060296524924	78192.4558136784	0.501789052001843	4.44541386907762	8
V_V_HT	2.40395818432136	1.00492158678461	78192.4558136784	0.434317578281239	4.37359879036149	8
V_V_HM	2.47040680695398	1.00418744576997	78192.4558136784	0.502205113135472	4.43860850077248	8
V_V_WT	2.47534667499711	1.00607460560937	78192.4558136784	0.503446158605126	4.4472471913891	9
V_V_HT	2.39823420063031	1.00496238905904	78192.4558136784	0.428513622363892	4.36795477889672	9
V_V_HM	2.45641841025182	1.00422565508166	78192.4558136784	0.488141826399289	4.42469499410434	9
V_V_WT	2.47621397861832	1.00611399942451	78192.4558136784	0.504236250572265	4.44819170666437	10
V_V_HT	2.39130032091462	1.00499815636967	78192.4558136784	0.421509638922391	4.36109100290684	10
V_V_HM	2.44078286923604	1.00425915515284	78192.4558136784	0.472440625434153	4.40912511303794	10
V_V_WT	2.47623704009859	1.0061443242836	78192.4558136784	0.504199875500857	4.44827420469633	11
V_V_HT	2.38317743734155	1.00502566395027	78192.4558136784	0.413332840647488	4.35302203403561	11
V_V_HM	2.42353652030195	1.00428490118964	78192.4558136784	0.455143814414067	4.39192922618984	11
V_V_WT	2.47545331855717	1.00616283297622	78192.4558136784	0.503379877026944	4.44752676008739	12
V_V_HT	2.37389083581323	1.00504238717448	78192.4558136784	0.404013461694646	4.34376820993182	12
V_V_HM	2.40472143605217	1.00430050927039	78192.4558136784	0.436298138414599	4.37314473368974	12
V_V_WT	2.47390453533143	1.0061679036542	78192.4558136784	0.501821155301149	4.44598791536171	13
V_V_HT	2.36347090186159	1.00504683634343	78192.4558136784	0.393584807397102	4.33335699632607	13
V_V_HM	2.38438627064546	1.00430457329414	78192.4558136784	0.415955007544416	4.3528175337465	13
V_V_WT	2.47163630461297	1.00615912648387	78192.4558136784	0.499570127786725	4.44370248143922	14
V_V_HT	2.35195289626892	1.00503863620339	78192.4558136784	0.382082874032374	4.32182291850546	14
V_V_HM	2.36258586489422	1.00429673998591	78192.4558136784	0.394169955032847	4.33100177475559	14
V_V_WT	2.46869774593863	1.00613732934335	78192.4558136784	0.496674291384075	4.44072120049319	15
V_V_HT	2.33937671217914	1.00501854968564	78192.4558136784	0.369546059403378	4.30920736495491	15
V_V_HM	2.33938083475423	1.00427773138466	78192.4558136784	0.371002181643411	4.30775948786505	15
V_V_WT	2.46514108317354	1.00610454163511	78192.4558136784	0.493181892341038	4.43710027400605	16
V_V_HT	2.32578662047988	1.00498844501503	78192.4558136784	0.356014972687631	4.29555826827213	16
V_V_HM	2.31483713438091	1.00424931400392	78192.4558136784	0.346514179175033	4.28316008958678	16
V_V_WT	2.46102085505345	1.00606367220134	78192.4558136784	0.489141768079151	4.43289994202776	17
V_V_HT	2.31123036341353	1.00495099860469	78192.4558136784	0.341532110372993	4.28092861645407	17
V_V_HM	2.28902487425893	1.00421401754477	78192.4558136784	0.320771099912633	4.25727864860522	17
V_V_WT	2.45639204618274	1.00601747242772	78192.4558136784	0.484603510502498	4.42818058186297	18
V_V_HT	2.29575636688697	1.00490873604608	78192.4558136784	0.326140948221417	4.26537178555252	18
V_V_HM	2.2620149773428	1.00417422539468	78192.4558136784	0.293839195384836	4.23019075930077	18
V_V_WT	2.4513098754095	1.00596842445699	78192.4558136784	0.479617473473493	4.4230022773455	19
V_V_HT	2.27941359737692	1.00486392988283	78192.4558136784	0.309885998537021	4.24894119621682	19
V_V_HM	2.23387894664735	1.00413207840072	78192.4558136784	0.265785772558299	4.2019721207364	19
V_V_WT	2.44583049178985	1.00591932120729	78192.4558136784	0.474234331944522	4.41742665163517	20
V_V_HT	2.2622531805639	1.00481913837638	78192.4558136784	0.292813372822386	4.23169298830541	20
V_V_HM	2.20469059809438	1.00408998728665	78192.4558136784	0.236679922349999	4.17270127383876	20
V_V_WT	2.44001036346287	1.00587271548644	78192.4558136784	0.468505550565889	4.41151517635985	21
V_V_HT	2.2443272188521	1.0047766964237	78192.4558136784	0.274970597096937	4.21368384060725	21
V_V_HM	2.17452473848939	1.00405015010653	78192.4558136784	0.206592143391923	4.14245733358685	21
V_V_WT	2.4339062971373	1.00583126593133	78192.4558136784	0.46248272513305	4.40532986914155	22
V_V_HT	2.22568956128634	1.00473903769433	78192.4558136784	0.256406750427004	4.19497237214568	22
V_V_HM	2.14345782817556	1.00401485913125	78192.4558136784	0.175594403189325	4.1113212531618	22
V_V_WT	2.42757518516615	1.00579698040391	78192.4558136784	0.456218812601027	4.39893155773127	23
V_V_HT	2.20639449234739	1.00470799450123	78192.4558136784	0.23717252597031	4.17561645872448	23
V_V_HM	2.11156674106373	1.00398583662394	78192.4558136784	0.143760200027088	4.07937328210037	23
V_V_WT	2.42107378601073	1.00577115027067	78192.4558136784	0.449768040360159	4.39237953166129	24
V_V_HT	2.18649657454861	1.00468473789542	78192.4558136784	0.217320190986902	4.15567295811031	24
V_V_HM	2.07892851444721	1.00396417859026	78192.4558136784	0.111164423033647	4.04669260586078	24
V_V_WT	2.41445811412678	1.00575517342597	78192.4558136784	0.443183683001136	4.38573254525243	25
V_V_HT	2.16605170127345	1.00467054199251	78192.4558136784	0.196903141600886	4.13520026094602	25
V_V_HM	2.04562092258083	1.0039510816017	78192.4558136784	0.0778825011905098	4.01335934397115	25
V_V_WT	2.40778322919165	1.00575049246969	78192.4558136784	0.436517972713742	4.37904848566956	26
V_V_HT	2.14511693626488	1.00466672765405	78192.4558136784	0.175975852674042	4.11425801985573	26
V_V_HM	2.01172222902258	1.00394778993911	78192.4558136784	0.043990259272255	3.97945419877291	26
V_V_WT	2.40110398399076	1.00575767155489	78192.4558136784	0.429824656546598	4.37238331143492	27
V_V_HT	2.12374956645011	1.00467380685541	78192.4558136784	0.15459460766479	4.09290452523543	27
V_V_HM	1.97731077873012	1.00395478296938	78192.4558136784	0.00956510268013977	3.9450564547801	27
V_V_WT	2.39447523296954	1.00577615533679	78192.4558136784	0.42315967741777	4.36579078852131	28
V_V_HT	2.1020068797945	1.00469125940401	78192.4558136784	0.132817714112987	4.07119604547601	28
V_V_HM	1.94246491755107	1.00397156319032	78192.4558136784	-0.0253136476366858	3.91024348273883	28
V_V_WT	2.38795182891005	1.00580428814353	78192.4558136784	0.416581133216756	4.35932252460334	29
V_V_HT	2.07994616290357	1.0047175506354	78192.4558136784	0.110705466557773	4.04918685924937	29
V_V_HM	1.90726299050366	1.00399667298669	78192.4558136784	-0.0605647897424733	3.87509077074979	29
V_V_WT	2.38158862566394	1.00583937828536	78192.4558136784	0.41014915349184	4.35302809783603	30
V_V_HT	2.05762470320457	1.00475019049926	78192.4558136784	0.0883200329108618	4.02692937349828	30
V_V_HM	1.8717833425295	1.00402775042008	78192.4558136784	-0.0961053493096691	3.83967203436866	30
V_V_WT	2.37543989053415	1.00587802111806	78192.4558136784	0.403924678629305	4.34695510243899	31
V_V_HT	2.03509970358317	1.00478603230954	78192.4558136784	0.0657247835447594	4.00447462362158	31
V_V_HM	1.83610394262914	1.00406181252876	78192.4558136784	-0.131851510749713	3.80405939600799	31
V_V_WT	2.36955690917877	1.0059170957013	78192.4558136784	0.397965111312572	4.34114870704498	32
V_V_HT	2.01242789832869	1.00482219618438	78192.4558136784	0.0429820973008603	3.98187369935652	32
V_V_HM	1.80030081015044	1.00409613213448	78192.4558136784	-0.167721909460811	3.76832352976168	32
V_V_WT	2.36398713928948	1.00595410995895	78192.4558136784	0.392322793688383	4.33565148489058	33
V_V_HT	1.98966523442121	1.00485638777292	78192.4558136784	0.0201524180739203	3.9591780507685	33
V_V_HM	1.76444730547984	1.00412853980635	78192.4558136784	-0.203638932984328	3.73253354394402	33
V_V_WT	2.35877465122132	1.00598708375216	78192.4558136784	0.387045677172676	4.33050362526995	34
V_V_HT	1.96686682128452	1.00488678842372	78192.4558136784	-0.00270558016578448	3.93643922273482	34
V_V_HM	1.72861431612745	1.00415731863421	78192.4558136784	-0.239528328675973	3.69675696093086	34
V_V_WT	2.35396205651442	1.00601397692564	78192.4558136784	0.382180371998415	4.32574374103042	35
V_V_HT	1.94408733132261	1.00491152342566	78192.4558136784	-0.0255335505910883	3.9137082132363	35
V_V_HM	1.69287159978177	1.0041806981804	78192.4558136784	-0.275316868799485	3.66106006836302	35
V_V_WT	2.34958807205966	1.00603341823308	78192.4558136784	0.377768282691421	4.3214078614279	36
V_V_HT	1.92138009271921	1.00492933716411	78192.4558136784	-0.04827570402075	3.89103588945917	36
V_V_HM	1.65728574644162	1.00419749540755	78192.4558136784	-0.310935644609495	3.62550713749273	36
V_V_WT	2.34568657583227	1.0060449752437	78192.4558136784	0.373844134788813	4.31752901687573	37
V_V_HT	1.89879663810801	1.00493984252915	78192.4558136784	-0.0708797490877973	3.86847302530382	37
V_V_HM	1.62191930289767	1.0042073510854	78192.4558136784	-0.346321405226093	3.59016001102144	37
V_V_WT	2.34228642252858	1.00604916227591	78192.4558136784	0.370435774925757	4.31413707013141	38
V_V_HT	1.87638648360655	1.00494352769644	78192.4558136784	-0.0932971264962172	3.84607009370931	38
V_V_HM	1.58683048756702	1.00421073587311	78192.4558136784	-0.381416854721439	3.55507782985548	38
V_V_WT	2.33941217336567	1.00604718484905	78192.4558136784	0.367565401508275	4.31125894522306	39
V_V_HT	1.85419732957215	1.00494151901152	78192.4558136784	-0.115482343519582	3.82387700266388	39
V_V_HM	1.55207374038502	1.00420872497198	78192.4558136784	-0.416169660548644	3.52031714131869	39
V_V_WT	2.33708662468035	1.00604022408448	78192.4558136784	0.365253495882002	4.30891975347871	40
V_V_HT	1.8322760739542	1.00493491759064	78192.4558136784	-0.137390660390077	3.80194280829849	40
V_V_HM	1.51770189865823	1.00420236798687	78192.4558136784	-0.45052904262069	3.48593283993715	40
V_V_WT	2.33532897043272	1.00602981235572	78192.4558136784	0.363516248563647	4.3071416923018	41
V_V_HT	1.81066789436744	1.00492514798431	78192.4558136784	-0.158979691603889	3.78031548033876	41
V_V_HM	1.48376445771064	1.00419302038242	78192.4558136784	-0.484448162316619	3.4519770777379	41
V_V_WT	2.33415658573331	1.00601733226565	78192.4558136784	0.362368324769936	4.30594484669668	42
V_V_HT	1.7894170564142	1.00491349397261	78192.4558136784	-0.180207687760344	3.75904180058875	42
V_V_HM	1.4503091874213	1.00418190272171	78192.4558136784	-0.517881642054076	3.41850001689668	42
V_V_WT	2.33358225633351	1.00600460162343	78192.4558136784	0.36181894735663	4.3053455653104	43
V_V_HT	1.76856540333945	1.00490164137354	78192.4558136784	-0.201036109808196	3.7381669164871	43
V_V_HM	1.4173793968458	1.00417061658487	78192.4558136784	-0.550789311865433	3.38554810555703	43
V_V_WT	2.33361417264356	1.00599378319348	78192.4558136784	0.36187206772797	4.30535627755914	44
V_V_HT	1.74815229024446	1.00489159492297	78192.4558136784	-0.221429531917098	3.71773411240602	44
V_V_HM	1.38501387639838	1.00416106596127	78192.4558136784	-0.583136113144806	3.35316386594157	44
V_V_WT	2.33425960885997	1.00598642834798	78192.4558136784	0.362531919399822	4.30598729832013	45
V_V_HT	1.72821657458209	1.00488479227783	78192.4558136784	-0.24135191443359	3.69778506359777	45
V_V_HM	1.35325050935293	1.00415461604919	78192.4558136784	-0.614886838399199	3.32138785710506	45
V_V_WT	2.33552494212042	1.00598341397685	78192.4558136784	0.363803160810557	4.30724672343028	46
V_V_HT	1.70879656129729	1.00488204606164	78192.4558136784	-0.260766545150247	3.67835966774482	46
V_V_HM	1.32212624021542	1.00415203854175	78192.4558136784	-0.64600605563675	3.29025853606758	46
V_V_WT	2.33741297369669	1.00598553749731	78192.4558136784	0.365687030298786	4.30913891709459	47
V_V_HT	1.68992836110841	1.00488409587051	78192.4558136784	-0.279638762952881	3.65949548516971	47
V_V_HM	1.29167426554348	1.00415403620689	78192.4558136784	-0.676461945721026	3.25981047680799	47
V_V_WT	2.33992561080626	1.00599284530526	78192.4558136784	0.368185344146255	4.31166587746626	48
V_V_HT	1.67164753453776	1.00489098588767	78192.4558136784	-0.297933093918058	3.64122816299358	48
V_V_HM	1.26192684298078	1.00416065181941	78192.4558136784	-0.706222334846708	3.23007602080828	48
V_V_WT	2.34306475952327	1.00600442355499	78192.4558136784	0.371301799559508	4.31482771948703	49
V_V_HT	1.65398964287967	1.00490187091237	78192.4558136784	-0.315612320162768	3.62359160592211	49
V_V_HM	1.23291623105777	1.00417108390332	78192.4558136784	-0.735253393594967	3.2010858557105	49
V_V_WT	2.34683232667053	1.00601844597036	78192.4558136784	0.375041882852233	4.31862277048882	50
V_V_HT	1.63699024683867	1.00491506031918	78192.4558136784	-0.332637567366263	3.6066180610436	50
V_V_HM	1.20467468789132	1.00418372825488	78192.4558136784	-0.763519719618709	3.17286909540135	50
V_V_WT	2.35122945113891	1.00603247142013	78192.4558136784	0.379411517518678	4.32304738475915	51
V_V_HT	1.62068432733675	1.00492829320637	78192.4558136784	-0.348969423251964	3.59033807792546	51
V_V_HM	1.17723356935692	1.00419643883016	78192.4558136784	-0.790985750808501	3.14545288952234	51
V_V_WT	2.35625346453441	1.00604437939629	78192.4558136784	0.384412191348501	4.32809473772032	52
V_V_HT	1.60510396092893	1.00493960475915	78192.4558136784	-0.364571960239014	3.57477988209688	52
V_V_HM	1.15061973972467	1.00420735011108	78192.4558136784	-0.817620966489424	3.11886044593877	52
V_V_WT	2.36189730893603	1.00605266035192	78192.4558136784	0.390039805124081	4.33375481274797	53
V_V_HT	1.59027774332951	1.00494759459859	78192.4558136784	-0.379413837878386	3.5599693245374	53
V_V_HM	1.12485476516659	1.00421513148366	78192.4558136784	-0.843401192493605	3.09311072282678	53
V_V_WT	2.36814977505357	1.00605646690355	78192.4558136784	0.396284810422026	4.3400147396851	54
V_V_HT	1.57623080235916	1.00495147373089	78192.4558136784	-0.393468381926035	3.54592998664435	54
V_V_HM	1.09995504607038	1.00421903149265	78192.4558136784	-0.868308555585288	3.06821864772606	54
V_V_WT	2.37499575347817	1.00605563217758	78192.4558136784	0.403132424904796	4.34685908205154	55
V_V_HT	1.56298482171675	1.00495108136711	78192.4558136784	-0.406713593537656	3.53268323697115	55
V_V_HM	1.07593196942759	1.0042188937056	78192.4558136784	-0.892331362166251	3.04419530102143	55
V_V_WT	2.38241650910739	1.00605065489718	78192.4558136784	0.410562935975361	4.35427008223942	56
V_V_HT	1.55055807499828	1.00494687126403	78192.4558136784	-0.419132088478002	3.52024823847456	56
V_V_HM	1.0527920782321	1.0042151438298	78192.4558136784	-0.915463903626462	3.02104806009066	56
V_V_WT	2.39038996527239	1.00604265242971	78192.4558136784	0.418552076931181	4.36222785361361	57
V_V_HT	1.53896547164553	1.004939868683	78192.4558136784	-0.43071096681167	3.50864191010272	57
V_V_HM	1.03053725875955	1.00420874914279	78192.4558136784	-0.937706189548754	2.99878070706786	57
V_V_WT	2.39889145899695	1.00603308770536	78192.4558136784	0.427072317461169	4.37071060053273	58
V_V_HT	1.52821915048155	1.00493141792785	78192.4558136784	-0.441440724543519	3.49787902550662	58
V_V_HM	1.00916565017279	1.00420097912533	78192.4558136784	-0.9590625689454	2.97739386929098	58
V_V_WT	2.40789541570835	1.00602309659532	78192.4558136784	0.436095856691529	4.37969497472517	59
V_V_HT	1.51833016791667	1.00492255939355	78192.4558136784	-0.451312344431468	3.4879726802648	59
V_V_HM	0.988673979003952	1.0041928141351	78192.4558136784	-0.979538236779731	2.95688619478763	59
V_V_WT	2.41737430326842	1.00601401550212	78192.4558136784	0.44559254314274	4.38915606339411	60
V_V_HT	1.5093069409684	1.00491451971042	78192.4558136784	-0.46031981364643	3.47893369558324	60
V_V_HM	0.969055669030317	1.00418541162687	78192.4558136784	-0.999142037879266	2.9372533759399	60
V_V_WT	2.42729879027256	1.00600730835098	78192.4558136784	0.455530176125026	4.39906740442009	61
V_V_HT	1.50115528453186	1.00490864487902	78192.4558136784	-0.468459955446757	3.47077052451048	61
V_V_HM	0.950300958427931	1.00418004315482	78192.4558136784	-1.01788622630689	2.91848814316275	61
V_V_WT	2.43763919769234	1.00600371544614	78192.4558136784	0.465877625617917	4.40940076976677	62
V_V_HT	1.49388049587571	1.00490561149878	78192.4558136784	-0.475728798694861	3.46348979044628	62
V_V_HM	0.932399457051274	1.00417734533631	78192.4558136784	-1.03578243997459	2.90058135407714	62
V_V_WT	2.4483656633519	1.00600321762898	78192.4558136784	0.476605066996288	4.42012625970752	63
V_V_HT	1.48748739650206	1.00490539403086	78192.4558136784	-0.482121471832621	3.45709626483674	63
V_V_HM	0.915340271307592	1.00417728906934	78192.4558136784	-1.05284151543534	2.88352205805052	63
V_V_WT	2.45944759380248	1.00600561473823	78192.4558136784	0.487682299126338	4.43121288847862	64
V_V_HT	1.48197890681877	1.00490780170665	78192.4558136784	-0.487634680546796	3.45159249418433	64
V_V_HM	0.899110498022156	1.0041796899179	78192.4558136784	-1.06907599437031	2.86729699041462	64
V_V_WT	2.47085413940958	1.00601014991798	78192.4558136784	0.499079955806867	4.44262832301229	65
V_V_HT	1.47735702739611	1.00491212994696	78192.4558136784	-0.492265043295896	3.44697909808811	65
V_V_HM	0.88369631601309	1.00418387682663	78192.4558136784	-1.08449838269672	2.8518910147229	65
V_V_WT	2.48255415813603	1.00601592788146	78192.4558136784	0.510768649757684	4.45433966651437	66
V_V_HT	1.47362198221916	1.00491754831933	78192.4558136784	-0.496010708451941	3.44325467289026	66
V_V_HM	0.86908224437947	1.00418906074786	78192.4558136784	-1.09912261478653	2.83728710354547	66
V_V_WT	2.49451646780703	1.00602157193144	78192.4558136784	0.522719897122764	4.46631303849131	67
V_V_HT	1.47077313767556	1.00492278190931	78192.4558136784	-0.498869810802181	3.44041608615331	67
V_V_HM	0.855252058929913	1.00419403157424	78192.4558136784	-1.11296254302758	2.8234666608874	67
V_V_WT	2.50671010131497	1.00602587151248	78192.4558136784	0.534905103476266	4.47851509915368	68
V_V_HT	1.4688078143144	1.00492671174739	78192.4558136784	-0.500842836623697	3.43845846525249	68
V_V_HM	0.84218793998125	1.00419772851688	78192.4558136784	-1.12603390796284	2.81040978792534	68
V_V_WT	2.5191045931592	1.00602804667597	78192.4558136784	0.547295332012405	4.490913854306	69
V_V_HT	1.46772095381157	1.00492861963926	78192.4558136784	-0.501933436583753	3.4373753442069	69
V_V_HM	0.829870359141534	1.0041994724422	78192.4558136784	-1.13835490688627	2.79809562516934	69
V_V_WT	2.53167027130509	1.0060278005316	78192.4558136784	0.559861492599876	4.50347905001031	70
V_V_HT	1.46750521288626	1.00492823638371	78192.4558136784	-0.502148426330359	3.43715885210287	70
V_V_HM	0.818278332283727	1.00419901141646	78192.4558136784	-1.14994603013626	2.78650269470371	70
V_V_WT	2.54437831503054	1.00602514971251	78192.4558136784	0.57257473191569	4.5161818981454	71
V_V_HT	1.46815140653397	1.00492558416971	78192.4558136784	-0.501497034358259	3.4377998474262	71
V_V_HM	0.807389825634512	1.0041963707308	78192.4558136784	-1.16082936105657	2.77560901232559	71
V_V_WT	2.55720034915714	1.00601983401516	78192.4558136784	0.585407184778924	4.52899351353536	72
V_V_HT	1.46964964980501	1.0049204286126	78192.4558136784	-0.499988686224547	3.43928798583456	72
V_V_HM	0.797182483450964	1.00419133200063	78192.4558136784	-1.17102682735757	2.7653917942595	72
V_V_WT	2.57010936688796	1.00601193681326	78192.4558136784	0.598331680980632	4.54188705279529	73
V_V_HT	1.47198839593421	1.00491285435541	78192.4558136784	-0.497635094594251	3.44161188646267	73
V_V_HM	0.787633369995767	1.00418398018039	78192.4558136784	-1.18056153128683	2.75582827127836	73
V_V_WT	2.58307984754838	1.00600190341816	78192.4558136784	0.611321827038501	4.55483786805825	74
V_V_HT	1.47515447769368	1.00490328188734	78192.4558136784	-0.494450250851686	3.44475920623905	74
V_V_HM	0.778719083623263	1.00417471941233	78192.4558136784	-1.18945766660651	2.74689583385303	74
V_V_WT	2.59608694955377	1.00598992408167	78192.4558136784	0.624352408475413	4.56782149063213	75
V_V_HT	1.47913411380898	1.00489189496449	78192.4558136784	-0.490448296432249	3.44871652405021	75
V_V_HM	0.770416118744008	1.00416372879122	78192.4558136784	-1.19773908993076	2.73857132741878	75
V_V_WT	2.60910773197797	1.00597655827899	78192.4558136784	0.637399387797005	4.58081607615894	76
V_V_HT	1.48391206530037	1.00487921987083	78192.4558136784	-0.485645501829233	3.45346963242997	76
V_V_HM	0.762700914341921	1.00415151290917	78192.4558136784	-1.20543035127338	2.73083217995722	76
V_V_WT	2.62212124284322	1.00596273853266	78192.4558136784	0.650439985286616	4.59380250039982	77
V_V_HT	1.4894716728024	1.00486612887044	78192.4558136784	-0.480060236040739	3.45900358164553	77
V_V_HM	0.755549947677904	1.00413890507112	78192.4558136784	-1.21255660664638	2.72365650200218	77
V_V_WT	2.63510693475198	1.00594890201567	78192.4558136784	0.663452796690148	4.60676107281381	78
V_V_HT	1.49579599521936	1.00485303453055	78192.4558136784	-0.473710248791916	3.46530223923064	78
V_V_HM	0.748939710488484	1.00412630163653	78192.4558136784	-1.21914214117554	2.71702156215251	78
V_V_WT	2.64804473308114	1.00593497042487	78192.4558136784	0.676417900858191	4.61967156530408	79
V_V_HT	1.50286784468582	1.00483987117642	78192.4558136784	-0.46661259922608	3.47234828859773	79
V_V_HM	0.742846789527243	1.0041136444788	78192.4558136784	-1.22521025417947	2.71090383323395	79
V_V_WT	2.66091645303291	1.00592101048285	78192.4558136784	0.689316982217094	4.63251592384873	80
V_V_HT	1.51066904114596	1.00482670757144	78192.4558136784	-0.458785602174898	3.48012368446682	80
V_V_HM	0.73724815610571	1.00410100316417	78192.4558136784	-1.23078411069608	2.7052804229075	80
V_V_WT	2.67370488637138	1.00590682051052	78192.4558136784	0.702133227820769	4.64527654492198	81
V_V_HT	1.51918093171443	1.00481336304199	78192.4558136784	-0.450247556404462	3.48860941983332	81
V_V_HM	0.732121017208323	1.00408820995161	78192.4558136784	-1.23588617496947	2.70012820938612	81
V_V_WT	2.68639533779461	1.00589261899412	78192.4558136784	0.71485151413554	4.65793916145367	82
V_V_HT	1.52838372960933	1.00480004607894	78192.4558136784	-0.441018657337554	3.49778611655622	82
V_V_HM	0.727443297515225	1.00407546653478	78192.4558136784	-1.24053891763791	2.69542551266836	82
V_V_WT	2.69897565612889	1.005879067766	78192.4558136784	0.727458392800019	4.67049291945777	83
V_V_HT	1.53825654478805	1.00478737557712	78192.4558136784	-0.431121008047192	3.50763409762329	83
V_V_HM	0.723193696443647	1.00406336406147	78192.4558136784	-1.2447647979305	2.6911521908178	83
V_V_WT	2.71143420018462	1.00586636606528	78192.4558136784	0.739941832117075	4.68292656825217	84
V_V_HT	1.54877826772642	1.00477554031862	78192.4558136784	-0.420576088069344	3.51813262352219	84
V_V_HM	0.719351071146875	1.00405208435719	78192.4558136784	-1.24858531507092	2.68728745736467	84
V_V_WT	2.72375984355967	1.00585424108496	78192.4558136784	0.752291240384708	4.69522844673463	85
V_V_HT	1.55992759249768	1.00476429027377	78192.4558136784	-0.409404713274044	3.5292598982694	85
V_V_HM	0.715894481473901	1.00404139169934	78192.4558136784	-1.25202094719519	2.683809910143	85
V_V_WT	2.73594352460708	1.00584264876591	78192.4558136784	0.76449764231166	4.7073894069025	86
V_V_HT	1.5716824303161	1.00475358661471	78192.4558136784	-0.397628896344616	3.54099375697681	86
V_V_HM	0.712803792749424	1.00403125045599	78192.4558136784	-1.25509175914026	2.68069934463911	86
V_V_WT	2.74797669850795	1.00583110472972	78192.4558136784	0.776553442457934	4.71939995455796	87
V_V_HT	1.58402049659393	1.00474298076616	78192.4558136784	-0.385270042663818	3.55331103585168	87
V_V_HM	0.710059073359921	1.0040212348402	78192.4558136784	-1.25781684797966	2.67793499469951	87
V_V_WT	2.75985131167963	1.00581870928422	78192.4558136784	0.788452350632441	4.73125027272682	88
V_V_HT	1.59691933087493	1.00473163741594	78192.4558136784	-0.372348975480788	3.56618763723064	88
V_V_HM	0.707640618279131	1.00401055065904	78192.4558136784	-1.26021436212602	2.67549559868428	88
V_V_WT	2.77156175632978	1.00580512208223	78192.4558136784	0.800189426121374	4.74293408653818	89
V_V_HT	1.61035559599365	1.00471923847282	78192.4558136784	-0.358888408503934	3.57959960049123	89
V_V_HM	0.705529859451697	1.00399889418948	78192.4558136784	-1.2623022743393	2.67336199324269	89
V_V_WT	2.78310482777049	1.00579059703332	78192.4558136784	0.811760966575498	4.75444868896547	90
V_V_HT	1.62430509790849	1.00470601523332	78192.4558136784	-0.344912989114709	3.59352318493169	90
V_V_HM	0.703709381283347	1.00398648260643	78192.4558136784	-1.26409842587532	2.67151718844201	90
V_V_WT	2.79447824022193	1.00577528601815	78192.4558136784	0.823164388529774	4.76579209191408	91
V_V_HT	1.63874331297669	1.00469210238689	78192.4558136784	-0.330447504946485	3.60793413089986	91
V_V_HM	0.702162234635667	1.0039734400699	78192.4558136784	-1.26562000922542	2.66994447849675	91
V_V_WT	2.80568147097297	1.00575969895885	78192.4558136784	0.834398169828564	4.77696477211737	92
V_V_HT	1.65364508056851	1.00467796515052	78192.4558136784	-0.31551802845163	3.62280818958865	92
V_V_HM	0.700872411683888	1.00396020382833	78192.4558136784	-1.26688388921885	2.66862871258663	92
V_V_WT	2.81671483273922	1.00574422295719	78192.4558136784	0.845461864470211	4.78796780100823	93
V_V_HT	1.66898493363161	1.0046639533064	78192.4558136784	-0.300150712253596	3.63812057951681	93
V_V_HM	0.69982437376517	1.00394710051285	78192.4558136784	-1.26790624471362	2.66755499224396	93
V_V_WT	2.82758021277695	1.00572956836601	78192.4558136784	0.856355967423492	4.79880445813041	94
V_V_HT	1.68473681145854	1.00465071557787	78192.4558136784	-0.28437288855388	3.65384651147096	94
V_V_HM	0.699003515010044	1.00393474025515	78192.4558136784	-1.26870287743381	2.6667099074539	94
V_V_WT	2.83827989318674	1.00571604788758	78192.4558136784	0.867082147894256	4.80947763847922	95
V_V_HT	1.70087450628915	1.00463853090672	78192.4558136784	-0.268211311836966	3.66996032441526	95
V_V_HM	0.698395464546784	1.00392338124952	78192.4558136784	-1.26928866431049	2.66607959340406	95
V_V_WT	2.84881646216899	1.00570356588231	78192.4558136784	0.877643181535973	4.819989742802	96
V_V_HT	1.71737167825399	1.00462729884177	78192.4558136784	-0.251692125088581	3.68643548159655	96
V_V_HM	0.697986071781226	1.0039129208035	78192.4558136784	-1.26967755466123	2.66564969822368	96
V_V_WT	2.85919401495969	1.00569254049048	78192.4558136784	0.888042344032097	4.83034568588729	97
V_V_HT	1.73420134003363	1.00461739583055	78192.4558136784	-0.234843053463162	3.70324573353042	97
V_V_HM	0.697762287642576	1.00390370958696	78192.4558136784	-1.26988328486776	2.66540786015291	97
V_V_WT	2.8694180574486	1.00568387973302	78192.4558136784	0.89828336155646	4.84055275334073	98
V_V_HT	1.7513358735825	1.0046096534878	78192.4558136784	-0.217693344966444	3.72036509213145	98
V_V_HM	0.697712147549165	1.00389653125699	78192.4558136784	-1.26991935547516	2.66534365057349	98
V_V_WT	2.87949436944451	1.00567802891523	78192.4558136784	0.908371141122019	4.850617597767	99
V_V_HT	1.76874753554227	1.00460447467542	78192.4558136784	-0.200271532563805	3.73776660364835	99
V_V_HM	0.69782390205085	1.00389176234501	78192.4558136784	-1.26979825393307	2.66544605803477	99
V_V_WT	2.88942890348502	1.00567494977415	78192.4558136784	0.918311710261578	4.86054609670846	100
V_V_HT	1.78640847859497	1.0046018145388	78192.4558136784	-0.182605375658432	3.75542233284837	100
V_V_HM	0.698085995315027	1.00388935447848	78192.4558136784	-1.26953144126416	2.66570343189422	100
V_V_WT	2.89922844175015	1.00567501134152	78192.4558136784	0.928111127855006	4.87034575564529	101
V_V_HT	1.80429034438081	1.0046020081541	78192.4558136784	-0.164723889357476	3.7733045781191	101
V_V_HM	0.698487834112164	1.00388962162329	78192.4558136784	-1.26913012606933	2.66610579429366	101
V_V_WT	2.90890048476228	1.00567895801681	78192.4558136784	0.937775435405983	4.88002553411858	102
V_V_HT	1.82236428397798	1.00460574130973	78192.4558136784	-0.146657266724155	3.79138583468012	102
V_V_HM	0.699019762045119	1.00389321256799	78192.4558136784	-1.26860523636761	2.66664476045785	102
V_V_WT	2.91845273644358	1.00568719684463	78192.4558136784	0.94731153903151	4.88959393385566	103
V_V_HT	1.8406012754709	1.00461338902199	78192.4558136784	-0.128435264703858	3.80963781564565	103
V_V_HM	0.699672477643948	1.00390048213837	78192.4558136784	-1.26796676908546	2.66731172437335	103
V_V_WT	2.92789316000443	1.00570019965914	78192.4558136784	0.956726477149731	4.89905984285913	104
V_V_HT	1.85897198081285	1.00462538953032	78192.4558136784	-0.110088080290132	3.82803204191582	104
V_V_HM	0.700437357426714	1.0039118471768	78192.4558136784	-1.26722416471351	2.66809887956693	104
V_V_WT	2.93722978287408	1.00571781000598	78192.4558136784	0.966028583839528	4.90843098190863	105
V_V_HT	1.8774469843944	1.00464160078953	78192.4558136784	-0.0916448506846073	3.8465388194734	105
V_V_HM	0.701305945719402	1.00392717469018	78192.4558136784	-1.26638561826004	2.66899750969884	105
V_V_WT	2.94647059056145	1.00573923379316	78192.4558136784	0.975227401025621	4.91771378009728	106
V_V_HT	1.89599682138221	1.00466129187203	78192.4558136784	-0.0731336081067271	3.86512725087115	106
V_V_HM	0.702269932057376	1.00394577372447	78192.4558136784	-1.26545808592371	2.66999795003847	106
V_V_WT	2.95562340441002	1.00576370469519	78192.4558136784	0.984332252045127	4.92691455677491	107
V_V_HT	1.91459183748818	1.00468376090491	78192.4558136784	-0.0545826311776696	3.88376630615403	107
V_V_HM	0.703321583351341	1.00396698297853	78192.4558136784	-1.26444800464732	2.67109117135	107
V_V_WT	2.96469600316863	1.0057898510369	78192.4558136784	0.993353604122384	4.93603840221488	108
V_V_HT	1.93320233124479	1.00470774661506	78192.4558136784	-0.0360191492768014	3.90242381176638	108
V_V_HM	0.704453311464457	1.00398961090639	78192.4558136784	-1.26336062714436	2.67226725007327	108
V_V_WT	2.97369602639123	1.00581573766404	78192.4558136784	1.00230288970272	4.94508916307973	109
V_V_HT	1.95179858996898	1.0047314666867	78192.4558136784	-0.0174693817583984	3.92106656169635	109
V_V_HM	0.705657650007712	1.00401197186349	78192.4558136784	-1.2622001159501	2.67351541596552	109
V_V_WT	2.98263038261543	1.00583979376226	78192.4558136784	1.01119009611097	4.95407066911989	110
V_V_HT	1.97035086257165	1.00475347872308	78192.4558136784	0.00103974737791912	3.93966197776537	110
V_V_HM	0.706927736635594	1.00403270439836	78192.4558136784	-1.26097066497288	2.67482613824407	110
V_V_WT	2.99150516339816	1.00586086398667	78192.4558136784	1.02002357937345	4.96298674742287	111
V_V_HT	1.98882940453969	1.00477272683955	78192.4558136784	0.0194805631469392	3.95817824593244	111
V_V_HM	0.708257295828538	1.00405081500455	78192.4558136784	-1.25967660246527	2.67619119412235	111
V_V_WT	3.00032628851974	1.00587738205447	78192.4558136784	1.02881232917589	4.97184024786359	112
V_V_HT	2.00720447338579	1.00478777347375	78192.4558136784	0.0378261406754208	3.97658280609617	112
V_V_HM	0.709640165970252	1.00406494716209	78192.4558136784	-1.25832143127212	2.67760176321262	112
V_V_WT	3.00909943037494	1.00588742644971	78192.4558136784	1.03756578407345	4.98063307667642	113
V_V_HT	2.02544637723107	1.00479685036213	78192.4558136784	0.0560502538709877	3.99484250059115	113
V_V_HM	0.711070287569367	1.00407342933936	78192.4558136784	-1.25690793469231	2.67904850983104	113
V_V_WT	3.01782899618713	1.00588965993495	78192.4558136784	1.04629097226725	4.98936702010701	114
V_V_HT	2.04352569069518	1.00479872990038	78192.4558136784	0.074125883450793	4.01292549793956	114
V_V_HM	0.712542097617759	1.00407510289355	78192.4558136784	-1.25543940480063	2.68052360003615	114
V_V_WT	3.02651777102522	1.00588360419673	78192.4558136784	1.05499161631786	4.99804392573258	115
V_V_HT	2.06141338845873	1.00479297914732	78192.4558136784	0.092024852657707	4.03080192425976	115
V_V_HM	0.714050612269531	1.00406956295922	78192.4558136784	-1.25392003190902	2.68202125644808	115
V_V_WT	3.03516680491171	1.0058696608396	78192.4558136784	1.06366797910519	5.00666563071823	116
V_V_HT	2.07908095276825	1.00477997866512	78192.4558136784	0.109717897838537	4.04844400769797	116
V_V_HM	0.715591410297939	1.00405717596018	78192.4558136784	-1.25235495543281	2.68353777602869	116
V_V_WT	3.04377562855931	1.00584887749152	78192.4558136784	1.07231753799705	5.01523371912157	117
V_V_HT	2.09650035790411	1.00476070516302	78192.4558136784	0.127175078929113	4.06582563687911	117
V_V_HM	0.717160526777347	1.00403887283805	78192.4558136784	-1.25074996493792	2.68507101849262	117
V_V_WT	3.05234313466113	1.00582225893201	78192.4558136784	1.08093721632442	5.02374905299785	118
V_V_HT	2.11364382231431	1.00473609213759	78192.4558136784	0.14436678472946	4.08292085989916	118
V_V_HM	0.718754178457718	1.00401554129548	78192.4558136784	-1.24911058356655	2.68661894048198	118
V_V_WT	3.06086688369254	1.0057911577439	78192.4558136784	1.08952192350799	5.03221184387708	119
V_V_HT	2.13048412374609	1.00470739272414	78192.4558136784	0.161263336848698	4.09970491064348	119
V_V_HM	0.720368933973575	1.00398837089958	78192.4558136784	-1.24744257422894	2.68818044217609	119
V_V_WT	3.06934375795965	1.00575679914232	78192.4558136784	1.09806614043918	5.04062137548012	120
V_V_HT	2.14699436066553	1.0046757388939	78192.4558136784	0.177835615095722	4.11615310623533	120
V_V_HM	0.722001541978911	1.00395843421153	78192.4558136784	-1.24575129048496	2.68975437444278	120
V_V_WT	3.07776924886604	1.00572066996346	78192.4558136784	1.10656244433107	5.04897605340102	121
V_V_HT	2.1631483490758	1.00464250289388	78192.4558136784	0.194054745877396	4.1322419522742	121
V_V_HM	0.723649103976223	1.00392703062714	78192.4558136784	-1.24404217764048	2.69134038559292	121
V_V_WT	3.08613850209854	1.00568383242879	78192.4558136784	1.11500389892242	5.05727310527466	122
V_V_HT	2.17892008671221	1.00460866058024	78192.4558136784	0.209892814256437	4.14794735916798	122
V_V_HM	0.725308810979167	1.00389508133132	78192.4558136784	-1.24231985019907	2.69293747215741	122
V_V_WT	3.09444631399335	1.00564690111067	78192.4558136784	1.12338409599113	5.06550853199558	123
V_V_HT	2.19428380878342	1.00457477033118	78192.4558136784	0.225322961023436	4.1632446565434	123
V_V_HM	0.726977945607113	1.00386310944245	78192.4558136784	-1.24058805085042	2.69454394206465	123
V_V_WT	3.10268574685589	1.00561089671936	78192.4558136784	1.13169409725626	5.07367739645551	124
V_V_HT	2.20921497699105	1.00454176592815	78192.4558136784	0.240318817673668	4.17811113630842	124
V_V_HM	0.728654257037751	1.00383199400522	78192.4558136784	-1.23885075333942	2.69615926741492	124
V_V_WT	3.11084781055359	1.00557744147486	78192.4558136784	1.13992173304328	5.0817738880639	125
V_V_HT	2.22369061787719	1.00451113839117	78192.4558136784	0.254854488358462	4.19252674739592	125
V_V_HM	0.730336062074465	1.0038031431595	78192.4558136784	-1.23711240080887	2.6977845249578	125
V_V_WT	3.11892183374645	1.00554849597386	78192.4558136784	1.14805248925381	5.08979117823909	126
V_V_HT	2.23768914454341	1.00448469240467	78192.4558136784	0.268904849008095	4.20647344007872	126
V_V_HM	0.732022159099188	1.00377826301175	78192.4558136784	-1.23537753883577	2.69942185703415	126
V_V_WT	3.12689650125954	1.0055256516151	78192.4558136784	1.15607193158041	5.09772107093868	127
V_V_HT	2.25118957259527	1.00446389013117	78192.4558136784	0.282446049397951	4.21993309579259	127
V_V_HM	0.733711546630014	1.00375873420751	78192.4558136784	-1.2336498749595	2.70107296821952	127
V_V_WT	3.13475925948741	1.0055104978415	78192.4558136784	1.16396439111851	5.10555412785632	128
V_V_HT	2.26417220402661	1.00445019319937	78192.4558136784	0.29545552673788	4.23288888131535	128
V_V_HM	0.735403630963361	1.00374593774386	78192.4558136784	-1.23193270963002	2.70273997155674	128
V_V_WT	3.14249724245194	1.00550392420571	78192.4558136784	1.17171525837189	5.11327922653199	129
V_V_HT	2.27661766002795	1.00444441520579	78192.4558136784	0.307912307573833	4.24532301248206	129
V_V_HM	0.737097919870475	1.00374063963323	78192.4558136784	-1.23022803645615	2.7044238761971	129
V_V_WT	3.15009758688369	1.00550586975211	78192.4558136784	1.17931178954373	5.12088338422364	130
V_V_HT	2.28850656455467	1.00444648946096	78192.4558136784	0.319797146572189	4.25721598253716	130
V_V_HM	0.738793921901618	1.00374277034266	78192.4558136784	-1.22853621060339	2.70612405440662	130
V_V_WT	3.15754742745509	1.00551532442873	78192.4558136784	1.18674309900263	5.12835175590756	131
V_V_HT	2.29981953849439	1.00445547046849	78192.4558136784	0.331092517788121	4.26854655920067	131
V_V_HM	0.740491145065969	1.00375142630509	78192.4558136784	-1.22685595307628	2.70783824320821	131
V_V_WT	3.16483369328209	1.00553058757565	78192.4558136784	1.1939994491483	5.13566793741589	132
V_V_HT	2.31053761767005	1.00446977392567	78192.4558136784	0.341782562268909	4.2792926730712	132
V_V_HM	0.742189210428811	1.00376509810815	78192.4558136784	-1.22518468436983	2.70956310522746	132
V_V_WT	3.17194230777144	1.00555021210213	78192.4558136784	1.20106959967712	5.14281501586575	133
V_V_HT	2.32064391595311	1.0044880537049	78192.4558136784	0.351853032288421	4.2894347996178	133
V_V_HM	0.743888305559437	1.00378250453985	78192.4558136784	-1.22351970574652	2.7112963168654	133
V_V_WT	3.17885811628444	1.00557329922318	78192.4558136784	1.20794015756392	5.14977607500496	134
V_V_HT	2.33012411617579	1.00450947541179	78192.4558136784	0.361291246087192	4.29895698626438	134
V_V_HM	0.745589302624636	1.0038028526198	78192.4558136784	-1.22185859080253	2.7130371960518	134
V_V_WT	3.18556518177044	1.00559932568429	78192.4558136784	1.21459621133386	5.15653415220701	135
V_V_HT	2.33896610463415	1.00453355570004	78192.4558136784	0.370086037317274	4.30784617195103	135
V_V_HM	0.747293647445529	1.00382568463573	78192.4558136784	-1.22019899660326	2.71478629149432	135
V_V_WT	3.19204732511175	1.00562749951747	78192.4558136784	1.22102313412207	5.16307151610143	136
V_V_HT	2.3471586811476	1.0045595635487	78192.4558136784	0.378227638594961	4.31608972370023	136
V_V_HM	0.749003015158374	1.00385030851421	78192.4558136784	-1.21853789155247	2.71654392186922	136
V_V_WT	3.19828801008771	1.00565722363499	78192.4558136784	1.22720555999641	5.16937046017901	137
V_V_HT	2.35469252494604	1.00458695113354	78192.4558136784	0.385707802882575	4.32367724700951	137
V_V_HM	0.750719538883689	1.00387620776178	78192.4558136784	-1.2168721302054	2.71831120797277	137
V_V_WT	3.20427061235286	1.0056874350831	78192.4558136784	1.23312894799474	5.17541227671098	138
V_V_HT	2.36155878730755	1.00461473965458	78192.4558136784	0.392519599900573	4.33059797471452	138
V_V_HM	0.752445465921715	1.00390245706887	78192.4558136784	-1.21519765166026	2.72008858350369	138
V_V_WT	3.20997851820868	1.0057166287616	78192.4558136784	1.2387796344064	5.18117740201096	139
V_V_HT	2.36774911911809	1.00464154120534	78192.4558136784	0.39865740082375	4.33684083741243	139
V_V_HM	0.754183152720427	1.00392774300148	78192.4558136784	-1.21350952514594	2.7218758305868	139
V_V_WT	3.21539516141406	1.00574359119125	78192.4558136784	1.24414343140273	5.1866468914254	140
V_V_HT	2.37325717535107	1.00466624028915	78192.4558136784	0.404117046992664	4.34239730370949	140
V_V_HM	0.755935387929732	1.0039510121288	78192.4558136784	-1.2118028972941	2.72367367315357	140
V_V_WT	3.22050407086044	1.0057669890018	78192.4558136784	1.24920648127322	5.19180166044766	141
V_V_HT	2.37807762672333	1.00468761088094	78192.4558136784	0.408895612126322	4.34725964132034	141
V_V_HM	0.75770516943992	1.00397110637907	78192.4558136784	-1.21007250040039	2.72548283928022	141
V_V_WT	3.22528910596903	1.00578588092254	78192.4558136784	1.25395448832441	5.19662372361366	142
V_V_HT	2.38220720175496	1.00470479171724	78192.4558136784	0.412991512816316	4.3514228906936	142
V_V_HM	0.7594958970174	1.00398721488884	78192.4558136784	-1.20831334541063	2.72730513944543	142
V_V_WT	3.2297343643976	1.00579929007244	78192.4558136784	1.25837346489527	5.20109526389992	143
V_V_HT	2.38564366685708	1.00471688834313	78192.4558136784	0.416404268600356	4.3548830651138	143
V_V_HM	0.761311158757313	1.00399849510423	78192.4558136784	-1.20652019282885	2.72914251034348	143
V_V_WT	3.23382456016564	1.00580671115301	78192.4558136784	1.26244911538753	5.20520000494375	144
V_V_HT	2.38838687609481	1.00472344391697	78192.4558136784	0.41913462895058	4.35763912323903	144
V_V_HM	0.763154897753278	1.00400452035088	78192.4558136784	-1.20468826328211	2.73099805878867	144
V_V_WT	3.23754456224865	1.00580742443914	78192.4558136784	1.26616771943377	5.20892140506353	145
V_V_HT	2.39043720628202	1.00472380139632	78192.4558136784	0.421184258480287	4.35969015408375	145
V_V_HM	0.765031145993535	1.00400467285057	78192.4558136784	-1.20281231394039	2.73287460592746	145
V_V_WT	3.2408795000167	1.00580052837592	78192.4558136784	1.26951617344658	5.21224282658682	146
V_V_HT	2.39179555634181	1.00471713337073	78192.4558136784	0.422555677832381	4.36103543485124	146
V_V_HM	0.766944000633901	1.0039981718167	78192.4558136784	-1.20088671731053	2.73477471857834	146
V_V_WT	3.24381583522393	1.00578594292544	78192.4558136784	1.27248109605396	5.2151505743939	147
V_V_HT	2.39246543131409	1.0047033735338	78192.4558136784	0.423252522006939	4.36167834062123	147
V_V_HM	0.768897873146102	1.00398495902987	78192.4558136784	-1.19890694781114	2.73670269410334	147
V_V_WT	3.24634179104881	1.00576466903847	78192.4558136784	1.27504874857655	5.21763483352107	148
V_V_HT	2.39245344590686	1.00468345720534	78192.4558136784	0.423279572490445	4.36162731932327	148
V_V_HM	0.770897506612491	1.00396592728934	78192.4558136784	-1.19687001224134	2.73866502546632	148
V_V_WT	3.24844754831418	1.00573875582816	78192.4558136784	1.27720529558704	5.21968980104132	149
V_V_HT	2.39176929673665	1.00465929075414	78192.4558136784	0.422642789427425	4.36089580404589	149
V_V_HM	0.772947913622491	1.00394289128668	78192.4558136784	-1.19477445479689	2.74067028204187	149
V_V_WT	3.2501250445544	1.00571097545171	78192.4558136784	1.27893724120743	5.22131284790138	150
V_V_HT	2.3904252216314	1.0046334500094	78192.4558136784	0.42134936203518	4.35950108122762	150
V_V_HM	0.77505428568239	1.00391830104644	78192.4558136784	-1.19261988600569	2.74272845737047	150
V_V_WT	3.25136657646352	1.00568375203159	78192.4558136784	1.28023213086546	5.22250102206158	151
V_V_HT	2.38843396642177	1.00460818619051	78192.4558136784	0.419407623767179	4.35746030907637	151
V_V_HM	0.777221849089464	1.00389429702486	78192.4558136784	-1.19040527485257	2.74484897303149	151
V_V_WT	3.25216443987186	1.00565883020248	78192.4558136784	1.28107884091739	5.22325003882633	152
V_V_HT	2.38580827609634	1.00458511875799	78192.4558136784	0.416827145478552	4.35478940671414	152
V_V_HM	0.779455829641249	1.00387241845976	78192.4558136784	-1.18812841243738	2.74704007171988	152
V_V_WT	3.25251093184981	1.00563721878303	78192.4558136784	1.28146769115479	5.22355417254483	153
V_V_HT	2.38256089649096	1.00456518351535	78192.4558136784	0.413618838835592	4.35150295414634	153
V_V_HM	0.781761453340656	1.0038535542838	78192.4558136784	-1.18578581506017	2.74930872174148	153
V_V_WT	3.25239834764529	1.0056191702343	78192.4558136784	1.28139048200334	5.22340621328724	154
V_V_HT	2.37870457257565	1.00454861364297	78192.4558136784	0.40979499177611	4.3476141533752	154
V_V_HM	0.784143945996514	1.00383792516143	78192.4558136784	-1.18337268941317	2.7516605814062	154
V_V_WT	3.25181949665481	1.00560442862746	78192.4558136784	1.2808405244786	5.22279846883101	155
V_V_HT	2.37425248731325	1.00453516977187	78192.4558136784	0.405369256424751	4.34313571820176	155
V_V_HM	0.786608490534614	1.00382530215446	78192.4558136784	-1.18088340385306	2.75410038492228	155
V_V_WT	3.25076923693529	1.00559295556153	78192.4558136784	1.27981275190318	5.2217257219674	156
V_V_HT	2.36921956978757	1.00452481374057	78192.4558136784	0.40035663666163	4.3380825029135	156
V_V_HM	0.789160095143143	1.00381564718951	78192.4558136784	-1.17831287556803	2.75663306585432	156
V_V_WT	3.24924348668153	1.00558447409389	78192.4558136784	1.27830362527784	5.22018334808523	157
V_V_HT	2.36362158935564	1.00451728481864	78192.4558136784	0.39477341287395	4.33246976583733	157
V_V_HM	0.791803654320633	1.00380870992494	78192.4558136784	-1.17565571939136	2.75926302803262	157
V_V_WT	3.24724035160484	1.00557894396266	78192.4558136784	1.27631132922697	5.21816937398271	158
V_V_HT	2.35747592571539	1.00451254075257	78192.4558136784	0.388637047576275	4.32631480385451	158
V_V_HM	0.794543777999299	1.00380444699186	78192.4558136784	-1.17290724038807	2.76199479638667	158
V_V_WT	3.24475905529978	1.00557610376437	78192.4558136784	1.27383559969445	5.21568251090511	159
V_V_HT	2.35080072526864	1.0045103325137	78192.4558136784	0.381966175265166	4.31963527527212	159
V_V_HM	0.797384906931909	1.00380261755607	78192.4558136784	-1.17006252577168	2.7648323396355	159
V_V_WT	3.24180110643507	1.0055759309722	78192.4558136784	1.2708779895014	5.21272422336875	160
V_V_HT	2.34361559083794	1.00451063140303	78192.4558136784	0.374780455013082	4.3124507266628	160
V_V_HM	0.800331088875617	1.00380318940428	78192.4558136784	-1.16711746464721	2.76777964239845	160
V_V_WT	3.23836858470295	1.0055779631563	78192.4558136784	1.26744148469998	5.20929568470592	161
V_V_HT	2.33594048819126	1.00451299872778	78192.4558136784	0.367100712423336	4.30478026395919	161
V_V_HM	0.803386273087174	1.00380573957227	78192.4558136784	-1.16406727875045	2.7708398249248	161
V_V_WT	3.23446415435391	1.00558132526865	78192.4558136784	1.26353046462983	5.20539784407799	162
V_V_HT	2.32779568174873	1.00451661098441	78192.4558136784	0.358948825978304	4.29664253751915	162
[truncated: 11,086 more rows]
