# Supplementary material for: Key HPI axis receptors facilitate light adaptive behavior in larval zebrafish
Source: Sci Rep. 2024 Apr 2;14:7759. doi: 10.1038/s41598-024-57707-6 (PMC10987622; doi:10.1038/s41598-024-57707-6)
Supplement: Supplementary file 1 — Supplementary Information. [file 41598_2024_57707_MOESM1_ESM.zip › Supp_Tables_SciRpts/SuppTableS64_nr3c1.e2_4x[7.5_7.5min]_predict.csv]

Supplementary Table S64. Locomotor response of nr3c1 ex2 lineage larvae of 4x[7.5 dark + 7.5-min light] assay:
Raw data and predicted values by a generalized additive model.
Columns: assay (each assay)	Time (time point when data were recorded in seconds)
base.tx (photo period)	tx.a (extra treatment condtion. not relevant)	tx.b (extra treatment condtion.
not relevant)	geno (genotype: wildtype	heterozygous	or homozygous)	xvar (tx.a	tx.b	and geno combined)
moved (raw movement data)	rsums (rolling sums of raw movement for 1-min window)
anid (assay	tx.a	tx.b	and geno combined	an id for each assay)	xvarF (tx.a	tx.b	and geno combined)
prd (GAM predicted value for the given second)
assay	Time	base.tx	tx.a	tx.b	geno	xvar	moved	rsums	anid	xvarF	prd
1	-481	1 Baseline Dark	V	V	HT	V_V_HT	0	5.132	1_V_V_HT	V_V_HT	3.30840164413958
1	-480	1 Baseline Dark	V	V	HT	V_V_HT	0.043	5.2	1_V_V_HT	V_V_HT	3.31902725304722
1	-479	1 Baseline Dark	V	V	HT	V_V_HT	0.15	5.163	1_V_V_HT	V_V_HT	3.32965286273354
1	-478	1 Baseline Dark	V	V	HT	V_V_HT	0.067	5.268	1_V_V_HT	V_V_HT	3.34027849648925
1	-477	1 Baseline Dark	V	V	HT	V_V_HT	0	5.236	1_V_V_HT	V_V_HT	3.35090427577415
1	-476	1 Baseline Dark	V	V	HT	V_V_HT	0.258	5.305	1_V_V_HT	V_V_HT	3.36153036963541
1	-475	1 Baseline Dark	V	V	HT	V_V_HT	0.177	5.397	1_V_V_HT	V_V_HT	3.37215695173409
1	-474	1 Baseline Dark	V	V	HT	V_V_HT	0.027	5.332	1_V_V_HT	V_V_HT	3.38278414878621
1	-473	1 Baseline Dark	V	V	HT	V_V_HT	0	5.312	1_V_V_HT	V_V_HT	3.39341189718972
1	-472	1 Baseline Dark	V	V	HT	V_V_HT	0.086	5.447	1_V_V_HT	V_V_HT	3.40404000525246
1	-471	1 Baseline Dark	V	V	HT	V_V_HT	0.204	5.529	1_V_V_HT	V_V_HT	3.41466795691598
1	-470	1 Baseline Dark	V	V	HT	V_V_HT	0.093	5.497	1_V_V_HT	V_V_HT	3.42529504968767
1	-469	1 Baseline Dark	V	V	HT	V_V_HT	0.025	5.618	1_V_V_HT	V_V_HT	3.43592001385486
1	-468	1 Baseline Dark	V	V	HT	V_V_HT	0.015	5.625	1_V_V_HT	V_V_HT	3.4465408348794
1	-467	1 Baseline Dark	V	V	HT	V_V_HT	0	5.596	1_V_V_HT	V_V_HT	3.45715468770772
1	-466	1 Baseline Dark	V	V	HT	V_V_HT	0.046	5.523	1_V_V_HT	V_V_HT	3.46775786060647
1	-465	1 Baseline Dark	V	V	HT	V_V_HT	0.032	5.5	1_V_V_HT	V_V_HT	3.47834570902236
1	-464	1 Baseline Dark	V	V	HT	V_V_HT	0.318	5.471	1_V_V_HT	V_V_HT	3.48891260259108
1	-463	1 Baseline Dark	V	V	HT	V_V_HT	0.218	5.416	1_V_V_HT	V_V_HT	3.49945206758261
1	-462	1 Baseline Dark	V	V	HT	V_V_HT	0.108	5.33	1_V_V_HT	V_V_HT	3.50995728367162
1	-461	1 Baseline Dark	V	V	HT	V_V_HT	0.163	5.385	1_V_V_HT	V_V_HT	3.52042071785469
1	-460	1 Baseline Dark	V	V	HT	V_V_HT	0.178	5.34	1_V_V_HT	V_V_HT	3.53083466936857
1	-459	1 Baseline Dark	V	V	HT	V_V_HT	0.088	5.421	1_V_V_HT	V_V_HT	3.54119126052421
1	-458	1 Baseline Dark	V	V	HT	V_V_HT	0.067	5.506	1_V_V_HT	V_V_HT	3.55148176004768
1	-457	1 Baseline Dark	V	V	HT	V_V_HT	0.023	5.58	1_V_V_HT	V_V_HT	3.56169660366036
1	-456	1 Baseline Dark	V	V	HT	V_V_HT	0.066	5.677	1_V_V_HT	V_V_HT	3.5718260614749
1	-455	1 Baseline Dark	V	V	HT	V_V_HT	0.14	5.689	1_V_V_HT	V_V_HT	3.58186040039171
1	-454	1 Baseline Dark	V	V	HT	V_V_HT	0.058	5.701	1_V_V_HT	V_V_HT	3.59178976830857
1	-453	1 Baseline Dark	V	V	HT	V_V_HT	0.217	5.678	1_V_V_HT	V_V_HT	3.60160370689103
1	-452	1 Baseline Dark	V	V	HT	V_V_HT	0.119	5.759	1_V_V_HT	V_V_HT	3.61129111753837
1	-451	1 Baseline Dark	V	V	HT	V_V_HT	0.204	5.777	1_V_V_HT	V_V_HT	3.62084042883752
1	-450	1 Baseline Dark	V	V	HT	V_V_HT	0.096	5.804	1_V_V_HT	V_V_HT	3.63023997618204
1	-449	1 Baseline Dark	V	V	HT	V_V_HT	0.065	5.74	1_V_V_HT	V_V_HT	3.63947809839909
1	-448	1 Baseline Dark	V	V	HT	V_V_HT	0.245	5.75	1_V_V_HT	V_V_HT	3.64854313168296
1	-447	1 Baseline Dark	V	V	HT	V_V_HT	0.032	5.797	1_V_V_HT	V_V_HT	3.65742342869694
1	-446	1 Baseline Dark	V	V	HT	V_V_HT	0.203	5.66	1_V_V_HT	V_V_HT	3.66610739720711
1	-445	1 Baseline Dark	V	V	HT	V_V_HT	0.092	5.504	1_V_V_HT	V_V_HT	3.67458352612145
1	-444	1 Baseline Dark	V	V	HT	V_V_HT	0	5.554	1_V_V_HT	V_V_HT	3.68284063796815
1	-443	1 Baseline Dark	V	V	HT	V_V_HT	0.046	5.707	1_V_V_HT	V_V_HT	3.69086796500714
1	-442	1 Baseline Dark	V	V	HT	V_V_HT	0.166	5.676	1_V_V_HT	V_V_HT	3.69865496549255
1	-441	1 Baseline Dark	V	V	HT	V_V_HT	0.082	5.55	1_V_V_HT	V_V_HT	3.70619179660073
1	-440	1 Baseline Dark	V	V	HT	V_V_HT	0	5.589	1_V_V_HT	V_V_HT	3.71346957003293
1	-439	1 Baseline Dark	V	V	HT	V_V_HT	0.178	5.604	1_V_V_HT	V_V_HT	3.72048029196071
1	-438	1 Baseline Dark	V	V	HT	V_V_HT	0.075	5.618	1_V_V_HT	V_V_HT	3.72721614425833
1	-437	1 Baseline Dark	V	V	HT	V_V_HT	0.015	5.761	1_V_V_HT	V_V_HT	3.73366956018191
1	-436	1 Baseline Dark	V	V	HT	V_V_HT	0.069	5.761	1_V_V_HT	V_V_HT	3.73983420384815
1	-435	1 Baseline Dark	V	V	HT	V_V_HT	0.168	5.729	1_V_V_HT	V_V_HT	3.74570531796231
1	-434	1 Baseline Dark	V	V	HT	V_V_HT	0	5.461	1_V_V_HT	V_V_HT	3.7512795148876
1	-433	1 Baseline Dark	V	V	HT	V_V_HT	0.045	5.243	1_V_V_HT	V_V_HT	3.7565539852395
1	-432	1 Baseline Dark	V	V	HT	V_V_HT	0.038	5.184	1_V_V_HT	V_V_HT	3.76152743830661
1	-431	1 Baseline Dark	V	V	HT	V_V_HT	0.092	5.068	1_V_V_HT	V_V_HT	3.76620012540305
1	-430	1 Baseline Dark	V	V	HT	V_V_HT	0	4.993	1_V_V_HT	V_V_HT	3.77057292536703
1	-429	1 Baseline Dark	V	V	HT	V_V_HT	0.099	5.014	1_V_V_HT	V_V_HT	3.77464799643364
1	-428	1 Baseline Dark	V	V	HT	V_V_HT	0.169	4.947	1_V_V_HT	V_V_HT	3.77842812619938
1	-427	1 Baseline Dark	V	V	HT	V_V_HT	0.129	5.135	1_V_V_HT	V_V_HT	3.78191767179886
1	-426	1 Baseline Dark	V	V	HT	V_V_HT	0.097	5.214	1_V_V_HT	V_V_HT	3.78512284042612
1	-425	1 Baseline Dark	V	V	HT	V_V_HT	0.082	5.074	1_V_V_HT	V_V_HT	3.78805163227184
1	-424	1 Baseline Dark	V	V	HT	V_V_HT	0.037	5.136	1_V_V_HT	V_V_HT	3.79071348494076
1	-423	1 Baseline Dark	V	V	HT	V_V_HT	0.115	4.998	1_V_V_HT	V_V_HT	3.79311837765353
1	-422	1 Baseline Dark	V	V	HT	V_V_HT	0.134	4.964	1_V_V_HT	V_V_HT	3.79527729529747
1	-421	1 Baseline Dark	V	V	HT	V_V_HT	0.018	4.774	1_V_V_HT	V_V_HT	3.79720167778873
1	-420	1 Baseline Dark	V	V	HT	V_V_HT	0.07	4.881	1_V_V_HT	V_V_HT	3.79890395933627
1	-419	1 Baseline Dark	V	V	HT	V_V_HT	0.086	4.858	1_V_V_HT	V_V_HT	3.80039763658797
1	-418	1 Baseline Dark	V	V	HT	V_V_HT	0.077	4.707	1_V_V_HT	V_V_HT	3.80169709172651
1	-417	1 Baseline Dark	V	V	HT	V_V_HT	0.047	4.697	1_V_V_HT	V_V_HT	3.80281738985513
1	-416	1 Baseline Dark	V	V	HT	V_V_HT	0.121	4.549	1_V_V_HT	V_V_HT	3.80377404530884
1	-415	1 Baseline Dark	V	V	HT	V_V_HT	0.021	4.575	1_V_V_HT	V_V_HT	3.80458265810969
1	-414	1 Baseline Dark	V	V	HT	V_V_HT	0.077	4.62	1_V_V_HT	V_V_HT	3.8052588673783
1	-413	1 Baseline Dark	V	V	HT	V_V_HT	0.153	4.605	1_V_V_HT	V_V_HT	3.80581824488899
1	-412	1 Baseline Dark	V	V	HT	V_V_HT	0.055	4.621	1_V_V_HT	V_V_HT	3.80627599135628
1	-411	1 Baseline Dark	V	V	HT	V_V_HT	0.078	4.608	1_V_V_HT	V_V_HT	3.80664680199141
1	-410	1 Baseline Dark	V	V	HT	V_V_HT	0.132	4.623	1_V_V_HT	V_V_HT	3.8069452688135
1	-409	1 Baseline Dark	V	V	HT	V_V_HT	0.04	4.516	1_V_V_HT	V_V_HT	3.8071857589303
1	-408	1 Baseline Dark	V	V	HT	V_V_HT	0.029	4.463	1_V_V_HT	V_V_HT	3.80738174184216
1	-407	1 Baseline Dark	V	V	HT	V_V_HT	0.143	4.562	1_V_V_HT	V_V_HT	3.80754646694703
1	-406	1 Baseline Dark	V	V	HT	V_V_HT	0.046	4.493	1_V_V_HT	V_V_HT	3.8076928482337
1	-405	1 Baseline Dark	V	V	HT	V_V_HT	0	4.514	1_V_V_HT	V_V_HT	3.80783211598445
1	-404	1 Baseline Dark	V	V	HT	V_V_HT	0.05	4.599	1_V_V_HT	V_V_HT	3.80797371023335
1	-403	1 Baseline Dark	V	V	HT	V_V_HT	0	4.616	1_V_V_HT	V_V_HT	3.80812671090161
1	-402	1 Baseline Dark	V	V	HT	V_V_HT	0.049	4.73	1_V_V_HT	V_V_HT	3.80830019554558
1	-401	1 Baseline Dark	V	V	HT	V_V_HT	0.047	4.757	1_V_V_HT	V_V_HT	3.80850324459963
1	-400	1 Baseline Dark	V	V	HT	V_V_HT	0.103	4.792	1_V_V_HT	V_V_HT	3.80874445117778
1	-399	1 Baseline Dark	V	V	HT	V_V_HT	0.109	4.737	1_V_V_HT	V_V_HT	3.80902997184888
1	-398	1 Baseline Dark	V	V	HT	V_V_HT	0	4.699	1_V_V_HT	V_V_HT	3.80936297536314
1	-397	1 Baseline Dark	V	V	HT	V_V_HT	0.211	4.629	1_V_V_HT	V_V_HT	3.80974357829748
1	-396	1 Baseline Dark	V	V	HT	V_V_HT	0.145	4.591	1_V_V_HT	V_V_HT	3.81016932452018
1	-395	1 Baseline Dark	V	V	HT	V_V_HT	0	4.68	1_V_V_HT	V_V_HT	3.81063672663953
1	-394	1 Baseline Dark	V	V	HT	V_V_HT	0.12	4.785	1_V_V_HT	V_V_HT	3.81113972025987
1	-393	1 Baseline Dark	V	V	HT	V_V_HT	0.079	4.865	1_V_V_HT	V_V_HT	3.81166968353865
1	-392	1 Baseline Dark	V	V	HT	V_V_HT	0.085	4.731	1_V_V_HT	V_V_HT	3.81221748757315
1	-391	1 Baseline Dark	V	V	HT	V_V_HT	0.014	4.803	1_V_V_HT	V_V_HT	3.81277353004401
1	-390	1 Baseline Dark	V	V	HT	V_V_HT	0.203	4.884	1_V_V_HT	V_V_HT	3.81332634063373
1	-389	1 Baseline Dark	V	V	HT	V_V_HT	0.042	4.822	1_V_V_HT	V_V_HT	3.81386355632136
1	-388	1 Baseline Dark	V	V	HT	V_V_HT	0.094	4.933	1_V_V_HT	V_V_HT	3.81437073756705
1	-387	1 Baseline Dark	V	V	HT	V_V_HT	0.022	4.955	1_V_V_HT	V_V_HT	3.81483145421168
1	-386	1 Baseline Dark	V	V	HT	V_V_HT	0.055	4.873	1_V_V_HT	V_V_HT	3.81522888413549
1	-385	1 Baseline Dark	V	V	HT	V_V_HT	0.118	5.067	1_V_V_HT	V_V_HT	3.81554620578592
1	-384	1 Baseline Dark	V	V	HT	V_V_HT	0.045	5.039	1_V_V_HT	V_V_HT	3.81576659467729
1	-383	1 Baseline Dark	V	V	HT	V_V_HT	0.031	4.986	1_V_V_HT	V_V_HT	3.81587322924016
1	-382	1 Baseline Dark	V	V	HT	V_V_HT	0.182	5.076	1_V_V_HT	V_V_HT	3.8158491246744
1	-381	1 Baseline Dark	V	V	HT	V_V_HT	0.069	5.101	1_V_V_HT	V_V_HT	3.8156766427386
1	-380	1 Baseline Dark	V	V	HT	V_V_HT	0.015	5.037	1_V_V_HT	V_V_HT	3.8153379117855
1	-379	1 Baseline Dark	V	V	HT	V_V_HT	0.071	5.088	1_V_V_HT	V_V_HT	3.81481474809369
1	-378	1 Baseline Dark	V	V	HT	V_V_HT	0.022	5.186	1_V_V_HT	V_V_HT	3.81408881677653
1	-377	1 Baseline Dark	V	V	HT	V_V_HT	0.114	5.099	1_V_V_HT	V_V_HT	3.81314192005001
1	-376	1 Baseline Dark	V	V	HT	V_V_HT	0	5.053	1_V_V_HT	V_V_HT	3.81195615646058
1	-375	1 Baseline Dark	V	V	HT	V_V_HT	0.189	5.085	1_V_V_HT	V_V_HT	3.81051369949317
1	-374	1 Baseline Dark	V	V	HT	V_V_HT	0.085	5.053	1_V_V_HT	V_V_HT	3.80879671989292
1	-373	1 Baseline Dark	V	V	HT	V_V_HT	0.062	5.208	1_V_V_HT	V_V_HT	3.80678764135141
1	-372	1 Baseline Dark	V	V	HT	V_V_HT	0.152	5.159	1_V_V_HT	V_V_HT	3.80447018932124
1	-371	1 Baseline Dark	V	V	HT	V_V_HT	0.119	5.203	1_V_V_HT	V_V_HT	3.80182985651847
1	-370	1 Baseline Dark	V	V	HT	V_V_HT	0.035	5.24	1_V_V_HT	V_V_HT	3.79885413781614
1	-369	1 Baseline Dark	V	V	HT	V_V_HT	0.044	5.151	1_V_V_HT	V_V_HT	3.79553275206313
1	-368	1 Baseline Dark	V	V	HT	V_V_HT	0.131	5.225	1_V_V_HT	V_V_HT	3.79185785439944
1	-367	1 Baseline Dark	V	V	HT	V_V_HT	0.059	5.027	1_V_V_HT	V_V_HT	3.78782421724493
1	-366	1 Baseline Dark	V	V	HT	V_V_HT	0.059	5.054	1_V_V_HT	V_V_HT	3.78342940366272
1	-365	1 Baseline Dark	V	V	HT	V_V_HT	0.171	5.154	1_V_V_HT	V_V_HT	3.77867390965784
1	-364	1 Baseline Dark	V	V	HT	V_V_HT	0.142	5.119	1_V_V_HT	V_V_HT	3.77356076156735
1	-363	1 Baseline Dark	V	V	HT	V_V_HT	0.195	5.148	1_V_V_HT	V_V_HT	3.76809349403947
1	-362	1 Baseline Dark	V	V	HT	V_V_HT	0	5.172	1_V_V_HT	V_V_HT	3.76227564692502
1	-361	1 Baseline Dark	V	V	HT	V_V_HT	0.09	5.225	1_V_V_HT	V_V_HT	3.75611075439685
1	-360	1 Baseline Dark	V	V	HT	V_V_HT	0.151	5.226	1_V_V_HT	V_V_HT	3.74960290854006
1	-359	1 Baseline Dark	V	V	HT	V_V_HT	0.024	5.22	1_V_V_HT	V_V_HT	3.74275895557375
1	-358	1 Baseline Dark	V	V	HT	V_V_HT	0.188	5.299	1_V_V_HT	V_V_HT	3.73558849760306
1	-357	1 Baseline Dark	V	V	HT	V_V_HT	0.069	5.372	1_V_V_HT	V_V_HT	3.72810220901559
1	-356	1 Baseline Dark	V	V	HT	V_V_HT	0.039	5.345	1_V_V_HT	V_V_HT	3.72031338610878
1	-355	1 Baseline Dark	V	V	HT	V_V_HT	0.215	5.338	1_V_V_HT	V_V_HT	3.7122383891033
1	-354	1 Baseline Dark	V	V	HT	V_V_HT	0.049	5.293	1_V_V_HT	V_V_HT	3.70389650816469
1	-353	1 Baseline Dark	V	V	HT	V_V_HT	0.1	5.278	1_V_V_HT	V_V_HT	3.69530981872911
1	-352	1 Baseline Dark	V	V	HT	V_V_HT	0.145	5.096	1_V_V_HT	V_V_HT	3.68650300218197
1	-351	1 Baseline Dark	V	V	HT	V_V_HT	0.103	5.047	1_V_V_HT	V_V_HT	3.6775031471867
1	-350	1 Baseline Dark	V	V	HT	V_V_HT	0.068	5.032	1_V_V_HT	V_V_HT	3.66833953382923
1	-349	1 Baseline Dark	V	V	HT	V_V_HT	0.091	4.961	1_V_V_HT	V_V_HT	3.65904339361275
1	-348	1 Baseline Dark	V	V	HT	V_V_HT	0.127	5.109	1_V_V_HT	V_V_HT	3.64964765546824
1	-347	1 Baseline Dark	V	V	HT	V_V_HT	0.056	5.074	1_V_V_HT	V_V_HT	3.64018647870596
1	-346	1 Baseline Dark	V	V	HT	V_V_HT	0	5.113	1_V_V_HT	V_V_HT	3.63069440415141
1	-345	1 Baseline Dark	V	V	HT	V_V_HT	0.032	4.956	1_V_V_HT	V_V_HT	3.62120653280667
1	-344	1 Baseline Dark	V	V	HT	V_V_HT	0.018	4.939	1_V_V_HT	V_V_HT	3.61175814523263
1	-343	1 Baseline Dark	V	V	HT	V_V_HT	0.155	4.918	1_V_V_HT	V_V_HT	3.60238465193853
1	-342	1 Baseline Dark	V	V	HT	V_V_HT	0	4.802	1_V_V_HT	V_V_HT	3.59312137130577
1	-341	1 Baseline Dark	V	V	HT	V_V_HT	0.091	4.871	1_V_V_HT	V_V_HT	3.58400320252796
1	-340	1 Baseline Dark	V	V	HT	V_V_HT	0.14	4.902	1_V_V_HT	V_V_HT	3.5750643095713
1	-339	1 Baseline Dark	V	V	HT	V_V_HT	0.02	4.883	1_V_V_HT	V_V_HT	3.56633802661893
1	-338	1 Baseline Dark	V	V	HT	V_V_HT	0.074	4.805	1_V_V_HT	V_V_HT	3.5578572302718
1	-337	1 Baseline Dark	V	V	HT	V_V_HT	0.013	4.776	1_V_V_HT	V_V_HT	3.54965334316715
1	-336	1 Baseline Dark	V	V	HT	V_V_HT	0.172	4.86	1_V_V_HT	V_V_HT	3.54175618714574
1	-335	1 Baseline Dark	V	V	HT	V_V_HT	0.1	4.877	1_V_V_HT	V_V_HT	3.53419524464779
1	-334	1 Baseline Dark	V	V	HT	V_V_HT	0.085	4.749	1_V_V_HT	V_V_HT	3.52700000685848
1	-333	1 Baseline Dark	V	V	HT	V_V_HT	0.108	4.713	1_V_V_HT	V_V_HT	3.52019944295391
1	-332	1 Baseline Dark	V	V	HT	V_V_HT	0.109	4.746	1_V_V_HT	V_V_HT	3.51382046821575
1	-331	1 Baseline Dark	V	V	HT	V_V_HT	0.067	4.829	1_V_V_HT	V_V_HT	3.5078888871551
1	-330	1 Baseline Dark	V	V	HT	V_V_HT	0.204	4.867	1_V_V_HT	V_V_HT	3.50242751044867
1	-329	1 Baseline Dark	V	V	HT	V_V_HT	0.036	4.893	1_V_V_HT	V_V_HT	3.49745539888158
1	-328	1 Baseline Dark	V	V	HT	V_V_HT	0.173	4.705	1_V_V_HT	V_V_HT	3.49298766977627
1	-327	1 Baseline Dark	V	V	HT	V_V_HT	0.095	4.67	1_V_V_HT	V_V_HT	3.48903604972604
1	-326	1 Baseline Dark	V	V	HT	V_V_HT	0.028	4.786	1_V_V_HT	V_V_HT	3.4856115756062
1	-325	1 Baseline Dark	V	V	HT	V_V_HT	0.111	4.69	1_V_V_HT	V_V_HT	3.48272528991659
1	-324	1 Baseline Dark	V	V	HT	V_V_HT	0	4.732	1_V_V_HT	V_V_HT	3.48038747165762
1	-323	1 Baseline Dark	V	V	HT	V_V_HT	0.016	4.632	1_V_V_HT	V_V_HT	3.47860459817106
1	-322	1 Baseline Dark	V	V	HT	V_V_HT	0	4.545	1_V_V_HT	V_V_HT	3.47737853520123
1	-321	1 Baseline Dark	V	V	HT	V_V_HT	0.02	4.519	1_V_V_HT	V_V_HT	3.47670728435317
1	-320	1 Baseline Dark	V	V	HT	V_V_HT	0	4.451	1_V_V_HT	V_V_HT	3.47658729555021
1	-319	1 Baseline Dark	V	V	HT	V_V_HT	0	4.422	1_V_V_HT	V_V_HT	3.47701114327613
1	-318	1 Baseline Dark	V	V	HT	V_V_HT	0.17	4.366	1_V_V_HT	V_V_HT	3.47796755170789
1	-317	1 Baseline Dark	V	V	HT	V_V_HT	0.079	4.31	1_V_V_HT	V_V_HT	3.4794444631904
1	-316	1 Baseline Dark	V	V	HT	V_V_HT	0.039	4.31	1_V_V_HT	V_V_HT	3.48142983157312
1	-315	1 Baseline Dark	V	V	HT	V_V_HT	0.032	4.278	1_V_V_HT	V_V_HT	3.48391160301013
1	-314	1 Baseline Dark	V	V	HT	V_V_HT	0.068	4.49	1_V_V_HT	V_V_HT	3.4868777243521
1	-313	1 Baseline Dark	V	V	HT	V_V_HT	0.041	4.421	1_V_V_HT	V_V_HT	3.49031547098988
1	-312	1 Baseline Dark	V	V	HT	V_V_HT	0.036	4.47	1_V_V_HT	V_V_HT	3.49420876300628
1	-311	1 Baseline Dark	V	V	HT	V_V_HT	0.188	4.759	1_V_V_HT	V_V_HT	3.49853824704796
1	-310	1 Baseline Dark	V	V	HT	V_V_HT	0.066	4.645	1_V_V_HT	V_V_HT	3.50328391725828
1	-309	1 Baseline Dark	V	V	HT	V_V_HT	0.025	4.766	1_V_V_HT	V_V_HT	3.50842577259427
1	-308	1 Baseline Dark	V	V	HT	V_V_HT	0.053	4.703	1_V_V_HT	V_V_HT	3.51394328071904
1	-307	1 Baseline Dark	V	V	HT	V_V_HT	0.03	4.69	1_V_V_HT	V_V_HT	3.51981332021616
1	-306	1 Baseline Dark	V	V	HT	V_V_HT	0.143	4.564	1_V_V_HT	V_V_HT	3.52601028597843
1	-305	1 Baseline Dark	V	V	HT	V_V_HT	0.188	4.609	1_V_V_HT	V_V_HT	3.53250807979951
1	-304	1 Baseline Dark	V	V	HT	V_V_HT	0.014	4.603	1_V_V_HT	V_V_HT	3.53928060655804
1	-303	1 Baseline Dark	V	V	HT	V_V_HT	0.159	4.495	1_V_V_HT	V_V_HT	3.54630176689696
1	-302	1 Baseline Dark	V	V	HT	V_V_HT	0.033	4.425	1_V_V_HT	V_V_HT	3.55354546629262
1	-301	1 Baseline Dark	V	V	HT	V_V_HT	0.173	4.358	1_V_V_HT	V_V_HT	3.5609856067976
1	-300	1 Baseline Dark	V	V	HT	V_V_HT	0.189	4.179	1_V_V_HT	V_V_HT	3.56859588354438
1	-299	1 Baseline Dark	V	V	HT	V_V_HT	0.05	4.175	1_V_V_HT	V_V_HT	3.57634899195604
1	-298	1 Baseline Dark	V	V	HT	V_V_HT	0	4.077	1_V_V_HT	V_V_HT	3.58421663641796
1	-297	1 Baseline Dark	V	V	HT	V_V_HT	0.034	4.013	1_V_V_HT	V_V_HT	3.59216985806175
1	-296	1 Baseline Dark	V	V	HT	V_V_HT	0.155	4.1	1_V_V_HT	V_V_HT	3.60017954083039
1	-295	1 Baseline Dark	V	V	HT	V_V_HT	0.119	4.095	1_V_V_HT	V_V_HT	3.6082164183982
1	-294	1 Baseline Dark	V	V	HT	V_V_HT	0.091	4.15	1_V_V_HT	V_V_HT	3.61625119832569
1	-293	1 Baseline Dark	V	V	HT	V_V_HT	0	4.254	1_V_V_HT	V_V_HT	3.62425459202269
1	-292	1 Baseline Dark	V	V	HT	V_V_HT	0.058	4.294	1_V_V_HT	V_V_HT	3.63219731106884
1	-291	1 Baseline Dark	V	V	HT	V_V_HT	0.077	4.297	1_V_V_HT	V_V_HT	3.64005023383191
1	-290	1 Baseline Dark	V	V	HT	V_V_HT	0	4.324	1_V_V_HT	V_V_HT	3.64778489092419
1	-289	1 Baseline Dark	V	V	HT	V_V_HT	0.062	4.485	1_V_V_HT	V_V_HT	3.65537297945491
1	-288	1 Baseline Dark	V	V	HT	V_V_HT	0.071	4.396	1_V_V_HT	V_V_HT	3.66278619605118
1	-287	1 Baseline Dark	V	V	HT	V_V_HT	0	4.331	1_V_V_HT	V_V_HT	3.66999623758926
1	-286	1 Baseline Dark	V	V	HT	V_V_HT	0	4.327	1_V_V_HT	V_V_HT	3.67697480040682
1	-285	1 Baseline Dark	V	V	HT	V_V_HT	0	4.295	1_V_V_HT	V_V_HT	3.6836939517674
1	-284	1 Baseline Dark	V	V	HT	V_V_HT	0.23	4.267	1_V_V_HT	V_V_HT	3.69012764783354
1	-283	1 Baseline Dark	V	V	HT	V_V_HT	0.086	4.243	1_V_V_HT	V_V_HT	3.69625181496185
1	-282	1 Baseline Dark	V	V	HT	V_V_HT	0.049	4.302	1_V_V_HT	V_V_HT	3.70204323683474
1	-281	1 Baseline Dark	V	V	HT	V_V_HT	0.38	4.184	1_V_V_HT	V_V_HT	3.70748098730973
1	-280	1 Baseline Dark	V	V	HT	V_V_HT	0.026	4.212	1_V_V_HT	V_V_HT	3.71254699814008
1	-279	1 Baseline Dark	V	V	HT	V_V_HT	0.141	4.187	1_V_V_HT	V_V_HT	3.71722618804192
1	-278	1 Baseline Dark	V	V	HT	V_V_HT	0.011	4.173	1_V_V_HT	V_V_HT	3.72150658244774
1	-277	1 Baseline Dark	V	V	HT	V_V_HT	0	4.245	1_V_V_HT	V_V_HT	3.72537885569585
1	-276	1 Baseline Dark	V	V	HT	V_V_HT	0.046	4.102	1_V_V_HT	V_V_HT	3.72883422298176
1	-275	1 Baseline Dark	V	V	HT	V_V_HT	0.145	4.108	1_V_V_HT	V_V_HT	3.73186446553909
1	-274	1 Baseline Dark	V	V	HT	V_V_HT	0.079	4.118	1_V_V_HT	V_V_HT	3.73446365533489
1	-273	1 Baseline Dark	V	V	HT	V_V_HT	0	4.025	1_V_V_HT	V_V_HT	3.73662701766547
1	-272	1 Baseline Dark	V	V	HT	V_V_HT	0.039	4.056	1_V_V_HT	V_V_HT	3.7383521159921
1	-271	1 Baseline Dark	V	V	HT	V_V_HT	0	3.904	1_V_V_HT	V_V_HT	3.73963709994853
1	-270	1 Baseline Dark	V	V	HT	V_V_HT	0.025	3.809	1_V_V_HT	V_V_HT	3.74048011625918
1	-269	1 Baseline Dark	V	V	HT	V_V_HT	0.032	3.782	1_V_V_HT	V_V_HT	3.74087931531532
1	-268	1 Baseline Dark	V	V	HT	V_V_HT	0.075	3.809	1_V_V_HT	V_V_HT	3.74083341557988
1	-267	1 Baseline Dark	V	V	HT	V_V_HT	0.031	3.775	1_V_V_HT	V_V_HT	3.74034343425946
1	-266	1 Baseline Dark	V	V	HT	V_V_HT	0.115	3.642	1_V_V_HT	V_V_HT	3.73941150679399
1	-265	1 Baseline Dark	V	V	HT	V_V_HT	0.106	3.523	1_V_V_HT	V_V_HT	3.73804251359068
1	-264	1 Baseline Dark	V	V	HT	V_V_HT	0.055	3.432	1_V_V_HT	V_V_HT	3.73624454566147
1	-263	1 Baseline Dark	V	V	HT	V_V_HT	0.12	3.573	1_V_V_HT	V_V_HT	3.73402830272562
1	-262	1 Baseline Dark	V	V	HT	V_V_HT	0.04	3.616	1_V_V_HT	V_V_HT	3.73140548352525
1	-261	1 Baseline Dark	V	V	HT	V_V_HT	0.023	3.596	1_V_V_HT	V_V_HT	3.72839014076583
1	-260	1 Baseline Dark	V	V	HT	V_V_HT	0.027	3.649	1_V_V_HT	V_V_HT	3.72499903220814
1	-259	1 Baseline Dark	V	V	HT	V_V_HT	0.161	3.587	1_V_V_HT	V_V_HT	3.7212514624567
1	-258	1 Baseline Dark	V	V	HT	V_V_HT	0.081	3.622	1_V_V_HT	V_V_HT	3.71716873953227
1	-257	1 Baseline Dark	V	V	HT	V_V_HT	0.014	3.75	1_V_V_HT	V_V_HT	3.71277289867995
1	-256	1 Baseline Dark	V	V	HT	V_V_HT	0.035	3.78	1_V_V_HT	V_V_HT	3.70808759090758
1	-255	1 Baseline Dark	V	V	HT	V_V_HT	0	3.796	1_V_V_HT	V_V_HT	3.70313798499149
1	-254	1 Baseline Dark	V	V	HT	V_V_HT	0.04	3.625	1_V_V_HT	V_V_HT	3.6979495429155
1	-253	1 Baseline Dark	V	V	HT	V_V_HT	0.017	3.568	1_V_V_HT	V_V_HT	3.6925479103841
1	-252	1 Baseline Dark	V	V	HT	V_V_HT	0.095	3.552	1_V_V_HT	V_V_HT	3.6869596022327
1	-251	1 Baseline Dark	V	V	HT	V_V_HT	0.07	3.387	1_V_V_HT	V_V_HT	3.68121188823763
1	-250	1 Baseline Dark	V	V	HT	V_V_HT	0.094	3.437	1_V_V_HT	V_V_HT	3.67533223795399
1	-249	1 Baseline Dark	V	V	HT	V_V_HT	0	3.404	1_V_V_HT	V_V_HT	3.66934836141525
1	-248	1 Baseline Dark	V	V	HT	V_V_HT	0.039	3.424	1_V_V_HT	V_V_HT	3.66328800680389
1	-247	1 Baseline Dark	V	V	HT	V_V_HT	0.102	3.511	1_V_V_HT	V_V_HT	3.65717876266605
1	-246	1 Baseline Dark	V	V	HT	V_V_HT	0	3.493	1_V_V_HT	V_V_HT	3.65104782553527
1	-245	1 Baseline Dark	V	V	HT	V_V_HT	0.194	3.376	1_V_V_HT	V_V_HT	3.64492190640743
1	-244	1 Baseline Dark	V	V	HT	V_V_HT	0.024	3.418	1_V_V_HT	V_V_HT	3.63882742274987
1	-243	1 Baseline Dark	V	V	HT	V_V_HT	0.066	3.54	1_V_V_HT	V_V_HT	3.63279004651261
1	-242	1 Baseline Dark	V	V	HT	V_V_HT	0.064	3.615	1_V_V_HT	V_V_HT	3.62683500431204
1	-241	1 Baseline Dark	V	V	HT	V_V_HT	0.021	3.829	1_V_V_HT	V_V_HT	3.62098617878912
1	-240	1 Baseline Dark	V	V	HT	V_V_HT	0.094	3.848	1_V_V_HT	V_V_HT	3.61526600957386
1	-239	1 Baseline Dark	V	V	HT	V_V_HT	0.023	3.931	1_V_V_HT	V_V_HT	3.60969663815979
1	-238	1 Baseline Dark	V	V	HT	V_V_HT	0.027	3.887	1_V_V_HT	V_V_HT	3.60430020509532
1	-237	1 Baseline Dark	V	V	HT	V_V_HT	0	3.856	1_V_V_HT	V_V_HT	3.59909843918436
1	-236	1 Baseline Dark	V	V	HT	V_V_HT	0.022	3.764	1_V_V_HT	V_V_HT	3.59411097007616
1	-235	1 Baseline Dark	V	V	HT	V_V_HT	0	3.724	1_V_V_HT	V_V_HT	3.58935526569287
1	-234	1 Baseline Dark	V	V	HT	V_V_HT	0	3.807	1_V_V_HT	V_V_HT	3.58484787978769
1	-233	1 Baseline Dark	V	V	HT	V_V_HT	0.141	3.742	1_V_V_HT	V_V_HT	3.58060298693562
1	-232	1 Baseline Dark	V	V	HT	V_V_HT	0.101	3.702	1_V_V_HT	V_V_HT	3.57663184154514
1	-231	1 Baseline Dark	V	V	HT	V_V_HT	0.057	3.787	1_V_V_HT	V_V_HT	3.57294272335088
1	-230	1 Baseline Dark	V	V	HT	V_V_HT	0.053	3.8	1_V_V_HT	V_V_HT	3.56954090234806
1	-229	1 Baseline Dark	V	V	HT	V_V_HT	0	3.639	1_V_V_HT	V_V_HT	3.56642862885178
1	-228	1 Baseline Dark	V	V	HT	V_V_HT	0.106	3.721	1_V_V_HT	V_V_HT	3.56360513496283
1	-227	1 Baseline Dark	V	V	HT	V_V_HT	0.128	3.813	1_V_V_HT	V_V_HT	3.5610671636748
1	-226	1 Baseline Dark	V	V	HT	V_V_HT	0.03	3.864	1_V_V_HT	V_V_HT	3.5588109607739
1	-225	1 Baseline Dark	V	V	HT	V_V_HT	0.016	3.926	1_V_V_HT	V_V_HT	3.55683277194339
1	-224	1 Baseline Dark	V	V	HT	V_V_HT	0.059	3.943	1_V_V_HT	V_V_HT	3.55512883899322
1	-223	1 Baseline Dark	V	V	HT	V_V_HT	0.029	3.939	1_V_V_HT	V_V_HT	3.55369499045267
1	-222	1 Baseline Dark	V	V	HT	V_V_HT	0.033	3.954	1_V_V_HT	V_V_HT	3.5525249788079
1	-221	1 Baseline Dark	V	V	HT	V_V_HT	0.215	3.906	1_V_V_HT	V_V_HT	3.55161019755197
1	-220	1 Baseline Dark	V	V	HT	V_V_HT	0.076	3.828	1_V_V_HT	V_V_HT	3.55094017647755
1	-219	1 Baseline Dark	V	V	HT	V_V_HT	0.108	3.948	1_V_V_HT	V_V_HT	3.55050377909225
1	-218	1 Baseline Dark	V	V	HT	V_V_HT	0.031	3.934	1_V_V_HT	V_V_HT	3.55028838470128
1	-217	1 Baseline Dark	V	V	HT	V_V_HT	0.087	3.87	1_V_V_HT	V_V_HT	3.55027976554738
1	-216	1 Baseline Dark	V	V	HT	V_V_HT	0.028	3.87	1_V_V_HT	V_V_HT	3.55046249712898
1	-215	1 Baseline Dark	V	V	HT	V_V_HT	0.028	3.701	1_V_V_HT	V_V_HT	3.55082076937524
1	-214	1 Baseline Dark	V	V	HT	V_V_HT	0.121	3.719	1_V_V_HT	V_V_HT	3.55133815478255
1	-213	1 Baseline Dark	V	V	HT	V_V_HT	0.122	3.653	1_V_V_HT	V_V_HT	3.55199799527675
1	-212	1 Baseline Dark	V	V	HT	V_V_HT	0.114	3.622	1_V_V_HT	V_V_HT	3.55278330954916
1	-211	1 Baseline Dark	V	V	HT	V_V_HT	0.214	3.601	1_V_V_HT	V_V_HT	3.55367691383227
1	-210	1 Baseline Dark	V	V	HT	V_V_HT	0.044	3.507	1_V_V_HT	V_V_HT	3.55466167291348
1	-209	1 Baseline Dark	V	V	HT	V_V_HT	0.115	3.539	1_V_V_HT	V_V_HT	3.55572064956926
1	-208	1 Baseline Dark	V	V	HT	V_V_HT	0.031	3.58	1_V_V_HT	V_V_HT	3.5568370790838
1	-207	1 Baseline Dark	V	V	HT	V_V_HT	0	3.606	1_V_V_HT	V_V_HT	3.55799469803344
1	-206	1 Baseline Dark	V	V	HT	V_V_HT	0.023	3.658	1_V_V_HT	V_V_HT	3.55917736684074
1	-205	1 Baseline Dark	V	V	HT	V_V_HT	0.066	3.658	1_V_V_HT	V_V_HT	3.5603689463411
1	-204	1 Baseline Dark	V	V	HT	V_V_HT	0.138	3.901	1_V_V_HT	V_V_HT	3.56155329872932
1	-203	1 Baseline Dark	V	V	HT	V_V_HT	0.055	3.854	1_V_V_HT	V_V_HT	3.56271428526564
1	-202	1 Baseline Dark	V	V	HT	V_V_HT	0	3.808	1_V_V_HT	V_V_HT	3.56383576487246
1	-201	1 Baseline Dark	V	V	HT	V_V_HT	0.108	3.895	1_V_V_HT	V_V_HT	3.56490193737074
1	-200	1 Baseline Dark	V	V	HT	V_V_HT	0.04	3.92	1_V_V_HT	V_V_HT	3.56589869286719
1	-199	1 Baseline Dark	V	V	HT	V_V_HT	0	4.002	1_V_V_HT	V_V_HT	3.56681404589379
1	-198	1 Baseline Dark	V	V	HT	V_V_HT	0.163	3.998	1_V_V_HT	V_V_HT	3.56763784415578
1	-197	1 Baseline Dark	V	V	HT	V_V_HT	0.106	3.908	1_V_V_HT	V_V_HT	3.56836068456174
1	-196	1 Baseline Dark	V	V	HT	V_V_HT	0.086	3.911	1_V_V_HT	V_V_HT	3.56897472400847
1	-195	1 Baseline Dark	V	V	HT	V_V_HT	0.062	4.008	1_V_V_HT	V_V_HT	3.56947289465255
1	-194	1 Baseline Dark	V	V	HT	V_V_HT	0.057	4.044	1_V_V_HT	V_V_HT	3.56985007821709
1	-193	1 Baseline Dark	V	V	HT	V_V_HT	0.013	4.127	1_V_V_HT	V_V_HT	3.57010346935907
1	-192	1 Baseline Dark	V	V	HT	V_V_HT	0.11	4.094	1_V_V_HT	V_V_HT	3.57023253121093
1	-191	1 Baseline Dark	V	V	HT	V_V_HT	0.022	4.064	1_V_V_HT	V_V_HT	3.57023891165596
1	-190	1 Baseline Dark	V	V	HT	V_V_HT	0.016	4.022	1_V_V_HT	V_V_HT	3.57012635885163
1	-189	1 Baseline Dark	V	V	HT	V_V_HT	0.12	3.914	1_V_V_HT	V_V_HT	3.56990029060841
1	-188	1 Baseline Dark	V	V	HT	V_V_HT	0.025	3.902	1_V_V_HT	V_V_HT	3.56956645631698
1	-187	1 Baseline Dark	V	V	HT	V_V_HT	0.038	3.931	1_V_V_HT	V_V_HT	3.56913086163488
1	-186	1 Baseline Dark	V	V	HT	V_V_HT	0	3.938	1_V_V_HT	V_V_HT	3.56860053489958
1	-185	1 Baseline Dark	V	V	HT	V_V_HT	0.025	3.91	1_V_V_HT	V_V_HT	3.56798295275341
1	-184	1 Baseline Dark	V	V	HT	V_V_HT	0.042	3.943	1_V_V_HT	V_V_HT	3.56728637494191
1	-183	1 Baseline Dark	V	V	HT	V_V_HT	0	3.882	1_V_V_HT	V_V_HT	3.56651925566852
1	-182	1 Baseline Dark	V	V	HT	V_V_HT	0.033	3.821	1_V_V_HT	V_V_HT	3.56569004636604
1	-181	1 Baseline Dark	V	V	HT	V_V_HT	0	3.792	1_V_V_HT	V_V_HT	3.56480726346769
1	-180	1 Baseline Dark	V	V	HT	V_V_HT	0	3.894	1_V_V_HT	V_V_HT	3.56387967059742
1	-179	1 Baseline Dark	V	V	HT	V_V_HT	0.055	3.779	1_V_V_HT	V_V_HT	3.56291609190575
1	-178	1 Baseline Dark	V	V	HT	V_V_HT	0.068	3.803	1_V_V_HT	V_V_HT	3.56192535196265
1	-177	1 Baseline Dark	V	V	HT	V_V_HT	0.026	3.994	1_V_V_HT	V_V_HT	3.56091621055811
1	-176	1 Baseline Dark	V	V	HT	V_V_HT	0.074	4.26	1_V_V_HT	V_V_HT	3.55989707619629
1	-175	1 Baseline Dark	V	V	HT	V_V_HT	0	4.368	1_V_V_HT	V_V_HT	3.55887580167177
1	-174	1 Baseline Dark	V	V	HT	V_V_HT	0.243	4.738	1_V_V_HT	V_V_HT	3.55785967562233
1	-173	1 Baseline Dark	V	V	HT	V_V_HT	0.094	4.832	1_V_V_HT	V_V_HT	3.55685570949332
1	-172	1 Baseline Dark	V	V	HT	V_V_HT	0.055	5.101	1_V_V_HT	V_V_HT	3.55587009539424
1	-171	1 Baseline Dark	V	V	HT	V_V_HT	0.144	5.124	1_V_V_HT	V_V_HT	3.55490797156521
1	-170	1 Baseline Dark	V	V	HT	V_V_HT	0.078	5.206	1_V_V_HT	V_V_HT	3.55397334214693
1	-169	1 Baseline Dark	V	V	HT	V_V_HT	0.082	5.33	1_V_V_HT	V_V_HT	3.55306922814202
1	-168	1 Baseline Dark	V	V	HT	V_V_HT	0.102	5.296	1_V_V_HT	V_V_HT	3.55219824445274
1	-167	1 Baseline Dark	V	V	HT	V_V_HT	0.038	5.353	1_V_V_HT	V_V_HT	3.55136197933681
1	-166	1 Baseline Dark	V	V	HT	V_V_HT	0.033	5.285	1_V_V_HT	V_V_HT	3.55056079928769
1	-165	1 Baseline Dark	V	V	HT	V_V_HT	0.113	5.323	1_V_V_HT	V_V_HT	3.54979388666045
1	-164	1 Baseline Dark	V	V	HT	V_V_HT	0.095	5.327	1_V_V_HT	V_V_HT	3.54905946642557
1	-163	1 Baseline Dark	V	V	HT	V_V_HT	0.112	5.498	1_V_V_HT	V_V_HT	3.54835557646026
1	-162	1 Baseline Dark	V	V	HT	V_V_HT	0	5.467	1_V_V_HT	V_V_HT	3.54768025443726
1	-161	1 Baseline Dark	V	V	HT	V_V_HT	0.185	5.535	1_V_V_HT	V_V_HT	3.54703141422562
1	-160	1 Baseline Dark	V	V	HT	V_V_HT	0.034	5.836	1_V_V_HT	V_V_HT	3.546406487412
1	-159	1 Baseline Dark	V	V	HT	V_V_HT	0	5.776	1_V_V_HT	V_V_HT	3.54580271022972
1	-158	1 Baseline Dark	V	V	HT	V_V_HT	0.019	5.842	1_V_V_HT	V_V_HT	3.54521698220581
1	-157	1 Baseline Dark	V	V	HT	V_V_HT	0.116	5.832	1_V_V_HT	V_V_HT	3.54464592883743
1	-156	1 Baseline Dark	V	V	HT	V_V_HT	0.035	5.918	1_V_V_HT	V_V_HT	3.5440860661965
1	-155	1 Baseline Dark	V	V	HT	V_V_HT	0	5.912	1_V_V_HT	V_V_HT	3.54353394041609
1	-154	1 Baseline Dark	V	V	HT	V_V_HT	0.154	6.038	1_V_V_HT	V_V_HT	3.54298617515495
1	-153	1 Baseline Dark	V	V	HT	V_V_HT	0.061	6.176	1_V_V_HT	V_V_HT	3.54243967127143
1	-152	1 Baseline Dark	V	V	HT	V_V_HT	0.053	6.181	1_V_V_HT	V_V_HT	3.54189152651889
1	-151	1 Baseline Dark	V	V	HT	V_V_HT	0.185	6.207	1_V_V_HT	V_V_HT	3.5413394866426
1	-150	1 Baseline Dark	V	V	HT	V_V_HT	0.146	6.463	1_V_V_HT	V_V_HT	3.54078220698755
1	-149	1 Baseline Dark	V	V	HT	V_V_HT	0	6.457	1_V_V_HT	V_V_HT	3.54021938956439
1	-148	1 Baseline Dark	V	V	HT	V_V_HT	0.055	6.46	1_V_V_HT	V_V_HT	3.53965170008425
1	-147	1 Baseline Dark	V	V	HT	V_V_HT	0.191	6.594	1_V_V_HT	V_V_HT	3.53908022982051
1	-146	1 Baseline Dark	V	V	HT	V_V_HT	0.289	6.661	1_V_V_HT	V_V_HT	3.53850723822882
1	-145	1 Baseline Dark	V	V	HT	V_V_HT	0.174	6.801	1_V_V_HT	V_V_HT	3.53793618669726
1	-144	1 Baseline Dark	V	V	HT	V_V_HT	0.508	6.558	1_V_V_HT	V_V_HT	3.53737078072542
1	-143	1 Baseline Dark	V	V	HT	V_V_HT	0.149	6.495	1_V_V_HT	V_V_HT	3.53681497818324
1	-142	1 Baseline Dark	V	V	HT	V_V_HT	0.269	6.453	1_V_V_HT	V_V_HT	3.53627400533455
1	-141	1 Baseline Dark	V	V	HT	V_V_HT	0.131	6.399	1_V_V_HT	V_V_HT	3.53575457640404
1	-140	1 Baseline Dark	V	V	HT	V_V_HT	0.122	6.36	1_V_V_HT	V_V_HT	3.53526461220896
1	-139	1 Baseline Dark	V	V	HT	V_V_HT	0.124	6.411	1_V_V_HT	V_V_HT	3.53481247928369
1	-138	1 Baseline Dark	V	V	HT	V_V_HT	0.129	6.309	1_V_V_HT	V_V_HT	3.53440754011596
1	-137	1 Baseline Dark	V	V	HT	V_V_HT	0.163	6.396	1_V_V_HT	V_V_HT	3.53406023451937
1	-136	1 Baseline Dark	V	V	HT	V_V_HT	0.018	6.417	1_V_V_HT	V_V_HT	3.53378178755107
1	-135	1 Baseline Dark	V	V	HT	V_V_HT	0.1	6.341	1_V_V_HT	V_V_HT	3.53358357131035
1	-134	1 Baseline Dark	V	V	HT	V_V_HT	0.061	6.457	1_V_V_HT	V_V_HT	3.53347699847409
1	-133	1 Baseline Dark	V	V	HT	V_V_HT	0.184	6.473	1_V_V_HT	V_V_HT	3.53347363060377
1	-132	1 Baseline Dark	V	V	HT	V_V_HT	0.079	6.659	1_V_V_HT	V_V_HT	3.5335850081456
1	-131	1 Baseline Dark	V	V	HT	V_V_HT	0.09	6.513	1_V_V_HT	V_V_HT	3.5338224480486
1	-130	1 Baseline Dark	V	V	HT	V_V_HT	0.317	6.611	1_V_V_HT	V_V_HT	3.53419720914548
1	-129	1 Baseline Dark	V	V	HT	V_V_HT	0.06	6.683	1_V_V_HT	V_V_HT	3.53472033496813
1	-128	1 Baseline Dark	V	V	HT	V_V_HT	0.091	6.689	1_V_V_HT	V_V_HT	3.53540200323953
1	-127	1 Baseline Dark	V	V	HT	V_V_HT	0.028	6.573	1_V_V_HT	V_V_HT	3.53625217666454
1	-126	1 Baseline Dark	V	V	HT	V_V_HT	0.086	6.597	1_V_V_HT	V_V_HT	3.53728042965605
1	-125	1 Baseline Dark	V	V	HT	V_V_HT	0.019	6.652	1_V_V_HT	V_V_HT	3.53849479581189
1	-124	1 Baseline Dark	V	V	HT	V_V_HT	0.168	6.577	1_V_V_HT	V_V_HT	3.53990291878008
1	-123	1 Baseline Dark	V	V	HT	V_V_HT	0.138	6.552	1_V_V_HT	V_V_HT	3.54151189251177
1	-122	1 Baseline Dark	V	V	HT	V_V_HT	0.038	6.738	1_V_V_HT	V_V_HT	3.54332600551246
1	-121	1 Baseline Dark	V	V	HT	V_V_HT	0.026	6.57	1_V_V_HT	V_V_HT	3.54534658836893
1	-120	1 Baseline Dark	V	V	HT	V_V_HT	0.256	6.605	1_V_V_HT	V_V_HT	3.5475736736011
1	-119	1 Baseline Dark	V	V	HT	V_V_HT	0.049	6.627	1_V_V_HT	V_V_HT	3.55000378727244
1	-118	1 Baseline Dark	V	V	HT	V_V_HT	0.071	6.614	1_V_V_HT	V_V_HT	3.55262905587783
1	-117	1 Baseline Dark	V	V	HT	V_V_HT	0.16	6.446	1_V_V_HT	V_V_HT	3.55543700188288
1	-116	1 Baseline Dark	V	V	HT	V_V_HT	0.141	6.294	1_V_V_HT	V_V_HT	3.55841118675353
1	-115	1 Baseline Dark	V	V	HT	V_V_HT	0.14	6.179	1_V_V_HT	V_V_HT	3.56153437584791
1	-114	1 Baseline Dark	V	V	HT	V_V_HT	0	5.776	1_V_V_HT	V_V_HT	3.56478933258888
1	-113	1 Baseline Dark	V	V	HT	V_V_HT	0.031	5.739	1_V_V_HT	V_V_HT	3.56815882290169
1	-112	1 Baseline Dark	V	V	HT	V_V_HT	0.013	5.495	1_V_V_HT	V_V_HT	3.57162476755552
1	-111	1 Baseline Dark	V	V	HT	V_V_HT	0.09	5.433	1_V_V_HT	V_V_HT	3.575164888815
1	-110	1 Baseline Dark	V	V	HT	V_V_HT	0.039	5.589	1_V_V_HT	V_V_HT	3.57875195117001
1	-109	1 Baseline Dark	V	V	HT	V_V_HT	0.133	5.465	1_V_V_HT	V_V_HT	3.58235467200312
1	-108	1 Baseline Dark	V	V	HT	V_V_HT	0	5.486	1_V_V_HT	V_V_HT	3.58594023623182
1	-107	1 Baseline Dark	V	V	HT	V_V_HT	0.125	5.461	1_V_V_HT	V_V_HT	3.58947291395408
1	-106	1 Baseline Dark	V	V	HT	V_V_HT	0.054	5.482	1_V_V_HT	V_V_HT	3.59291563028615
1	-105	1 Baseline Dark	V	V	HT	V_V_HT	0.037	5.41	1_V_V_HT	V_V_HT	3.59622830082022
1	-104	1 Baseline Dark	V	V	HT	V_V_HT	0.211	5.349	1_V_V_HT	V_V_HT	3.59936759245599
1	-103	1 Baseline Dark	V	V	HT	V_V_HT	0.128	5.372	1_V_V_HT	V_V_HT	3.60228739387973
1	-102	1 Baseline Dark	V	V	HT	V_V_HT	0.186	5.324	1_V_V_HT	V_V_HT	3.6049393664278
1	-101	1 Baseline Dark	V	V	HT	V_V_HT	0.039	5.246	1_V_V_HT	V_V_HT	3.60727370093143
1	-100	1 Baseline Dark	V	V	HT	V_V_HT	0.132	5.025	1_V_V_HT	V_V_HT	3.60924026045727
1	-99	1 Baseline Dark	V	V	HT	V_V_HT	0.072	5.114	1_V_V_HT	V_V_HT	3.61078870726294
1	-98	1 Baseline Dark	V	V	HT	V_V_HT	0.025	5.043	1_V_V_HT	V_V_HT	3.61186884911256
1	-97	1 Baseline Dark	V	V	HT	V_V_HT	0	5.075	1_V_V_HT	V_V_HT	3.61243163564661
1	-96	1 Baseline Dark	V	V	HT	V_V_HT	0.059	5.113	1_V_V_HT	V_V_HT	3.61242955926886
1	-95	1 Baseline Dark	V	V	HT	V_V_HT	0.055	5.143	1_V_V_HT	V_V_HT	3.61181606870034
1	-94	1 Baseline Dark	V	V	HT	V_V_HT	0.079	5.121	1_V_V_HT	V_V_HT	3.61054708902407
1	-93	1 Baseline Dark	V	V	HT	V_V_HT	0.036	5.019	1_V_V_HT	V_V_HT	3.6085800845642
1	-92	1 Baseline Dark	V	V	HT	V_V_HT	0.239	5.008	1_V_V_HT	V_V_HT	3.60587724634123
1	-91	1 Baseline Dark	V	V	HT	V_V_HT	0.017	5.059	1_V_V_HT	V_V_HT	3.60240716202747
1	-90	1 Baseline Dark	V	V	HT	V_V_HT	0.181	4.969	1_V_V_HT	V_V_HT	3.59814571636851
1	-89	1 Baseline Dark	V	V	HT	V_V_HT	0.022	4.985	1_V_V_HT	V_V_HT	3.59307698024582
1	-88	1 Baseline Dark	V	V	HT	V_V_HT	0.042	5.024	1_V_V_HT	V_V_HT	3.5871940947163
1	-87	1 Baseline Dark	V	V	HT	V_V_HT	0.023	4.973	1_V_V_HT	V_V_HT	3.58050012805145
1	-86	1 Baseline Dark	V	V	HT	V_V_HT	0.137	4.832	1_V_V_HT	V_V_HT	3.57300697854817
1	-85	1 Baseline Dark	V	V	HT	V_V_HT	0.059	4.692	1_V_V_HT	V_V_HT	3.56473039450529
1	-84	1 Baseline Dark	V	V	HT	V_V_HT	0.105	4.731	1_V_V_HT	V_V_HT	3.55569651605033
1	-83	1 Baseline Dark	V	V	HT	V_V_HT	0.112	4.907	1_V_V_HT	V_V_HT	3.54594222620189
1	-82	1 Baseline Dark	V	V	HT	V_V_HT	0.025	4.894	1_V_V_HT	V_V_HT	3.53550658681506
1	-81	1 Baseline Dark	V	V	HT	V_V_HT	0.069	4.829	1_V_V_HT	V_V_HT	3.52442865364767
1	-80	1 Baseline Dark	V	V	HT	V_V_HT	0.278	4.967	1_V_V_HT	V_V_HT	3.51275004053136
1	-79	1 Baseline Dark	V	V	HT	V_V_HT	0	4.868	1_V_V_HT	V_V_HT	3.50052256866352
1	-78	1 Baseline Dark	V	V	HT	V_V_HT	0.15	4.992	1_V_V_HT	V_V_HT	3.48780328430109
1	-77	1 Baseline Dark	V	V	HT	V_V_HT	0.138	4.891	1_V_V_HT	V_V_HT	3.47465992072134
1	-76	1 Baseline Dark	V	V	HT	V_V_HT	0.039	4.913	1_V_V_HT	V_V_HT	3.46116288407496
1	-75	1 Baseline Dark	V	V	HT	V_V_HT	0.028	4.876	1_V_V_HT	V_V_HT	3.44738532313744
1	-74	1 Baseline Dark	V	V	HT	V_V_HT	0	4.726	1_V_V_HT	V_V_HT	3.43341410295135
1	-73	1 Baseline Dark	V	V	HT	V_V_HT	0.207	4.739	1_V_V_HT	V_V_HT	3.4193524979671
1	-72	1 Baseline Dark	V	V	HT	V_V_HT	0.031	4.595	1_V_V_HT	V_V_HT	3.40531737884731
1	-71	1 Baseline Dark	V	V	HT	V_V_HT	0.012	4.774	1_V_V_HT	V_V_HT	3.39142833081534
1	-70	1 Baseline Dark	V	V	HT	V_V_HT	0.096	4.751	1_V_V_HT	V_V_HT	3.37780748526112
1	-69	1 Baseline Dark	V	V	HT	V_V_HT	0.149	4.983	1_V_V_HT	V_V_HT	3.36458961587824
1	-68	1 Baseline Dark	V	V	HT	V_V_HT	0.02	5.108	1_V_V_HT	V_V_HT	3.35192421720979
1	-67	1 Baseline Dark	V	V	HT	V_V_HT	0.06	5.295	1_V_V_HT	V_V_HT	3.3399726463794
1	-66	1 Baseline Dark	V	V	HT	V_V_HT	0.124	5.419	1_V_V_HT	V_V_HT	3.32889860779501
1	-65	1 Baseline Dark	V	V	HT	V_V_HT	0.049	5.515	1_V_V_HT	V_V_HT	3.31886774092111
1	-64	1 Baseline Dark	V	V	HT	V_V_HT	0.146	5.47	1_V_V_HT	V_V_HT	3.31005343579763
1	-63	1 Baseline Dark	V	V	HT	V_V_HT	0.036	5.529	1_V_V_HT	V_V_HT	3.30263259988429
1	-62	1 Baseline Dark	V	V	HT	V_V_HT	0.027	5.29	1_V_V_HT	V_V_HT	3.29678849074956
1	-61	1 Baseline Dark	V	V	HT	V_V_HT	0.077	5.515	1_V_V_HT	V_V_HT	3.29270595007294
1	-60	1 Baseline Dark	V	V	HT	V_V_HT	0.166	5.394	1_V_V_HT	V_V_HT	3.29057078455126
1	-59	1 Baseline Dark	V	V	HT	V_V_HT	0.065	5.45	1_V_V_HT	V_V_HT	3.2905726591854
1	-58	1 Baseline Dark	V	V	HT	V_V_HT	0.11	5.48	1_V_V_HT	V_V_HT	3.29290269971189
1	-57	1 Baseline Dark	V	V	HT	V_V_HT	0.109	5.48	1_V_V_HT	V_V_HT	3.29775401886832
1	-56	1 Baseline Dark	V	V	HT	V_V_HT	0	5.485	1_V_V_HT	V_V_HT	3.30532022122339
1	-55	1 Baseline Dark	V	V	HT	V_V_HT	0	5.494	1_V_V_HT	V_V_HT	3.31579464911201
1	-54	1 Baseline Dark	V	V	HT	V_V_HT	0.039	5.389	1_V_V_HT	V_V_HT	3.32936904061607
1	-53	1 Baseline Dark	V	V	HT	V_V_HT	0.207	5.383	1_V_V_HT	V_V_HT	3.34623273644579
1	-52	1 Baseline Dark	V	V	HT	V_V_HT	0	5.473	1_V_V_HT	V_V_HT	3.3665745448151
1	-51	1 Baseline Dark	V	V	HT	V_V_HT	0.025	5.404	1_V_V_HT	V_V_HT	3.39058327439916
1	-50	1 Baseline Dark	V	V	HT	V_V_HT	0.177	5.145	1_V_V_HT	V_V_HT	3.41844611110794
1	-49	1 Baseline Dark	V	V	HT	V_V_HT	0.034	5.306	1_V_V_HT	V_V_HT	3.45034375800582
1	-48	1 Baseline Dark	V	V	HT	V_V_HT	0.124	5.473	1_V_V_HT	V_V_HT	3.48645529823218
1	-47	1 Baseline Dark	V	V	HT	V_V_HT	0.024	5.335	1_V_V_HT	V_V_HT	3.52695738563368
1	-46	1 Baseline Dark	V	V	HT	V_V_HT	0.076	5.495	1_V_V_HT	V_V_HT	3.57201428449006
1	-45	1 Baseline Dark	V	V	HT	V_V_HT	0	5.526	1_V_V_HT	V_V_HT	3.62177414927162
1	-44	1 Baseline Dark	V	V	HT	V_V_HT	0.061	5.612	1_V_V_HT	V_V_HT	3.6763706883027
1	-43	1 Baseline Dark	V	V	HT	V_V_HT	0.141	5.491	1_V_V_HT	V_V_HT	3.73593467687382
1	-42	1 Baseline Dark	V	V	HT	V_V_HT	0.042	5.574	1_V_V_HT	V_V_HT	3.80059688643996
1	-41	1 Baseline Dark	V	V	HT	V_V_HT	0.218	5.6	1_V_V_HT	V_V_HT	3.87048808970604
1	-40	1 Baseline Dark	V	V	HT	V_V_HT	0.109	5.713	1_V_V_HT	V_V_HT	3.94573499598906
1	-39	1 Baseline Dark	V	V	HT	V_V_HT	0.304	5.758	1_V_V_HT	V_V_HT	4.02644380834605
1	-38	1 Baseline Dark	V	V	HT	V_V_HT	0.15	5.862	1_V_V_HT	V_V_HT	4.11269966156609
1	-37	1 Baseline Dark	V	V	HT	V_V_HT	0.187	5.824	1_V_V_HT	V_V_HT	4.20458343422183
1	-36	1 Baseline Dark	V	V	HT	V_V_HT	0.183	5.762	1_V_V_HT	V_V_HT	4.30217127885346
1	-35	1 Baseline Dark	V	V	HT	V_V_HT	0.151	5.86	1_V_V_HT	V_V_HT	4.40552044060935
1	-34	1 Baseline Dark	V	V	HT	V_V_HT	0.034	5.77	1_V_V_HT	V_V_HT	4.51468343630831
1	-33	1 Baseline Dark	V	V	HT	V_V_HT	0.095	5.901	1_V_V_HT	V_V_HT	4.6297127813348
1	-32	1 Baseline Dark	V	V	HT	V_V_HT	0	5.995	1_V_V_HT	V_V_HT	4.75066099204822
1	-31	1 Baseline Dark	V	V	HT	V_V_HT	0.242	6.004	1_V_V_HT	V_V_HT	4.87757542013651
1	-30	1 Baseline Dark	V	V	HT	V_V_HT	0.06	6.026	1_V_V_HT	V_V_HT	5.0104775579754
1	-29	1 Baseline Dark	V	V	HT	V_V_HT	0.078	6.682	1_V_V_HT	V_V_HT	5.14935775681247
1	-28	1 Baseline Dark	V	V	HT	V_V_HT	0.072	6.84	1_V_V_HT	V_V_HT	5.29417518874396
1	-27	1 Baseline Dark	V	V	HT	V_V_HT	0.023	6.938	1_V_V_HT	V_V_HT	5.44486308183018
1	-26	1 Baseline Dark	V	V	HT	V_V_HT	0.142	7.511	1_V_V_HT	V_V_HT	5.60134439389674
1	-25	1 Baseline Dark	V	V	HT	V_V_HT	0.068	8.025	1_V_V_HT	V_V_HT	5.76352172440456
1	-24	1 Baseline Dark	V	V	HT	V_V_HT	0	8.303	1_V_V_HT	V_V_HT	5.93128768214481
1	-23	1 Baseline Dark	V	V	HT	V_V_HT	0.106	8.46	1_V_V_HT	V_V_HT	6.10451525808639
1	-22	1 Baseline Dark	V	V	HT	V_V_HT	0.115	8.755	1_V_V_HT	V_V_HT	6.28306790540702
1	-21	1 Baseline Dark	V	V	HT	V_V_HT	0	9.16	1_V_V_HT	V_V_HT	6.46678607640757
1	-20	1 Baseline Dark	V	V	HT	V_V_HT	0.019	9.499	1_V_V_HT	V_V_HT	6.65548344695006
1	-19	1 Baseline Dark	V	V	HT	V_V_HT	0.161	9.733	1_V_V_HT	V_V_HT	6.84894803877936
1	-18	1 Baseline Dark	V	V	HT	V_V_HT	0.317	9.801	1_V_V_HT	V_V_HT	7.04694346532386
1	-17	1 Baseline Dark	V	V	HT	V_V_HT	0	10.225	1_V_V_HT	V_V_HT	7.24921029094337
1	-16	1 Baseline Dark	V	V	HT	V_V_HT	0.199	10.549	1_V_V_HT	V_V_HT	7.45546749590766
1	-15	1 Baseline Dark	V	V	HT	V_V_HT	0.059	10.86	1_V_V_HT	V_V_HT	7.66541404531953
1	-14	1 Baseline Dark	V	V	HT	V_V_HT	0.086	11.094	1_V_V_HT	V_V_HT	7.87873055769998
1	-13	1 Baseline Dark	V	V	HT	V_V_HT	0.086	11.166	1_V_V_HT	V_V_HT	8.095081052787
1	-12	1 Baseline Dark	V	V	HT	V_V_HT	0.114	11.334	1_V_V_HT	V_V_HT	8.31411693278784
1	-11	1 Baseline Dark	V	V	HT	V_V_HT	0.038	11.363	1_V_V_HT	V_V_HT	8.53548531891885
1	-10	1 Baseline Dark	V	V	HT	V_V_HT	0.209	11.493	1_V_V_HT	V_V_HT	8.7588245797357
1	-9	1 Baseline Dark	V	V	HT	V_V_HT	0.194	11.378	1_V_V_HT	V_V_HT	8.98376420385796
1	-8	1 Baseline Dark	V	V	HT	V_V_HT	0.124	11.649	1_V_V_HT	V_V_HT	9.20992764529973
1	-7	1 Baseline Dark	V	V	HT	V_V_HT	0.022	11.736	1_V_V_HT	V_V_HT	9.43693678378643
1	-6	1 Baseline Dark	V	V	HT	V_V_HT	0.062	11.929	1_V_V_HT	V_V_HT	9.66441175477038
1	-5	1 Baseline Dark	V	V	HT	V_V_HT	0.147	12.088	1_V_V_HT	V_V_HT	9.8919725296112
1	-4	1 Baseline Dark	V	V	HT	V_V_HT	0.056	12.427	1_V_V_HT	V_V_HT	10.1192401722731
1	-3	1 Baseline Dark	V	V	HT	V_V_HT	0.167	12.614	1_V_V_HT	V_V_HT	10.3458370003502
1	-2	1 Baseline Dark	V	V	HT	V_V_HT	0.121	12.851	1_V_V_HT	V_V_HT	10.5713905670404
1	-1	1 Baseline Dark	V	V	HT	V_V_HT	0.086	12.8	1_V_V_HT	V_V_HT	10.7955346997536
1	0	2 Light	V	V	HT	V_V_HT	0.188	13.172	1_V_V_HT	V_V_HT	11.0179045529783
1	1	2 Light	V	V	HT	V_V_HT	0.721	13.365	1_V_V_HT	V_V_HT	11.2381375978444
1	2	2 Light	V	V	HT	V_V_HT	0.268	13.554	1_V_V_HT	V_V_HT	11.4558832128291
1	3	2 Light	V	V	HT	V_V_HT	0.207	13.884	1_V_V_HT	V_V_HT	11.6708065477835
1	4	2 Light	V	V	HT	V_V_HT	0.573	14.068	1_V_V_HT	V_V_HT	11.8825903179732
1	5	2 Light	V	V	HT	V_V_HT	0.514	14.449	1_V_V_HT	V_V_HT	12.0909365104803
1	6	2 Light	V	V	HT	V_V_HT	0.317	14.76	1_V_V_HT	V_V_HT	12.2955680048473
1	7	2 Light	V	V	HT	V_V_HT	0.364	15.051	1_V_V_HT	V_V_HT	12.4962261205615
1	8	2 Light	V	V	HT	V_V_HT	0.295	15.406	1_V_V_HT	V_V_HT	12.6926601041646
1	9	2 Light	V	V	HT	V_V_HT	0.43	15.927	1_V_V_HT	V_V_HT	12.8846403626515
1	10	2 Light	V	V	HT	V_V_HT	0.516	16.472	1_V_V_HT	V_V_HT	13.0719590523723
1	11	2 Light	V	V	HT	V_V_HT	0.268	16.582	1_V_V_HT	V_V_HT	13.2544174483546
1	12	2 Light	V	V	HT	V_V_HT	0.192	16.717	1_V_V_HT	V_V_HT	13.4318405877163
1	13	2 Light	V	V	HT	V_V_HT	0.448	17.003	1_V_V_HT	V_V_HT	13.6040826564693
1	14	2 Light	V	V	HT	V_V_HT	0.4	17.079	1_V_V_HT	V_V_HT	13.7710226061007
1	15	2 Light	V	V	HT	V_V_HT	0.311	17.481	1_V_V_HT	V_V_HT	13.9325443644387
1	16	2 Light	V	V	HT	V_V_HT	0.295	17.831	1_V_V_HT	V_V_HT	14.0885318587258
1	17	2 Light	V	V	HT	V_V_HT	0.213	18.245	1_V_V_HT	V_V_HT	14.238874229164
1	18	2 Light	V	V	HT	V_V_HT	0.21	18.391	1_V_V_HT	V_V_HT	14.3834814593446
1	19	2 Light	V	V	HT	V_V_HT	0.247	18.605	1_V_V_HT	V_V_HT	14.5222739405301
1	20	2 Light	V	V	HT	V_V_HT	0.239	18.578	1_V_V_HT	V_V_HT	14.6551979994133
1	21	2 Light	V	V	HT	V_V_HT	0.189	18.981	1_V_V_HT	V_V_HT	14.7822257713082
1	22	2 Light	V	V	HT	V_V_HT	0.421	19.201	1_V_V_HT	V_V_HT	14.9033395512819
1	23	2 Light	V	V	HT	V_V_HT	0.274	19.726	1_V_V_HT	V_V_HT	15.0185465569768
1	24	2 Light	V	V	HT	V_V_HT	0.376	19.861	1_V_V_HT	V_V_HT	15.1278833848619
1	25	2 Light	V	V	HT	V_V_HT	0.31	20.084	1_V_V_HT	V_V_HT	15.2314106264555
1	26	2 Light	V	V	HT	V_V_HT	0.373	20.444	1_V_V_HT	V_V_HT	15.3291936486557
1	27	2 Light	V	V	HT	V_V_HT	0.282	20.766	1_V_V_HT	V_V_HT	15.4212978186931
1	28	2 Light	V	V	HT	V_V_HT	0.237	21.007	1_V_V_HT	V_V_HT	15.507788501319
1	29	2 Light	V	V	HT	V_V_HT	0.191	21.285	1_V_V_HT	V_V_HT	15.5887349380998
1	30	2 Light	V	V	HT	V_V_HT	0.432	21.35	1_V_V_HT	V_V_HT	15.6642218633495
1	31	2 Light	V	V	HT	V_V_HT	0.271	20.968	1_V_V_HT	V_V_HT	15.734341296062
1	32	2 Light	V	V	HT	V_V_HT	0.261	20.946	1_V_V_HT	V_V_HT	15.7992020353668
1	33	2 Light	V	V	HT	V_V_HT	0.353	20.939	1_V_V_HT	V_V_HT	15.8589318050948
1	34	2 Light	V	V	HT	V_V_HT	0.326	20.74	1_V_V_HT	V_V_HT	15.9136756723072
1	35	2 Light	V	V	HT	V_V_HT	0.449	20.557	1_V_V_HT	V_V_HT	15.9635944238728
1	36	2 Light	V	V	HT	V_V_HT	0.311	20.636	1_V_V_HT	V_V_HT	16.0088628871
1	37	2 Light	V	V	HT	V_V_HT	0.397	20.588	1_V_V_HT	V_V_HT	16.0496664519545
1	38	2 Light	V	V	HT	V_V_HT	0.47	20.854	1_V_V_HT	V_V_HT	16.0861940321969
1	39	2 Light	V	V	HT	V_V_HT	0.521	20.722	1_V_V_HT	V_V_HT	16.1186416013339
1	40	2 Light	V	V	HT	V_V_HT	0.564	20.437	1_V_V_HT	V_V_HT	16.1472113023751
1	41	2 Light	V	V	HT	V_V_HT	0.271	20.408	1_V_V_HT	V_V_HT	16.172107037728
1	42	2 Light	V	V	HT	V_V_HT	0.452	20.475	1_V_V_HT	V_V_HT	16.1935353473026
1	43	2 Light	V	V	HT	V_V_HT	0.286	20.255	1_V_V_HT	V_V_HT	16.2117045360653
1	44	2 Light	V	V	HT	V_V_HT	0.275	20.112	1_V_V_HT	V_V_HT	16.2268229337276
1	45	2 Light	V	V	HT	V_V_HT	0.461	20.072	1_V_V_HT	V_V_HT	16.2390972399699
1	46	2 Light	V	V	HT	V_V_HT	0.436	20.003	1_V_V_HT	V_V_HT	16.2487317105038
1	47	2 Light	V	V	HT	V_V_HT	0.5	20.108	1_V_V_HT	V_V_HT	16.2559300605842
1	48	2 Light	V	V	HT	V_V_HT	0.26	20.387	1_V_V_HT	V_V_HT	16.2608960012028
1	49	2 Light	V	V	HT	V_V_HT	0.252	20.393	1_V_V_HT	V_V_HT	16.263833247674
1	50	2 Light	V	V	HT	V_V_HT	0.182	20.66	1_V_V_HT	V_V_HT	16.2649455121452
1	51	2 Light	V	V	HT	V_V_HT	0.597	20.926	1_V_V_HT	V_V_HT	16.264434563982
1	52	2 Light	V	V	HT	V_V_HT	0.344	20.901	1_V_V_HT	V_V_HT	16.2624922752722
1	53	2 Light	V	V	HT	V_V_HT	0.547	21.214	1_V_V_HT	V_V_HT	16.259297778773
1	54	2 Light	V	V	HT	V_V_HT	0.197	21.369	1_V_V_HT	V_V_HT	16.2550189162326
1	55	2 Light	V	V	HT	V_V_HT	0.37	21.662	1_V_V_HT	V_V_HT	16.2498186730182
1	56	2 Light	V	V	HT	V_V_HT	0.416	21.726	1_V_V_HT	V_V_HT	16.243847098428
1	57	2 Light	V	V	HT	V_V_HT	0.489	21.774	1_V_V_HT	V_V_HT	16.237238220032
1	58	2 Light	V	V	HT	V_V_HT	0.362	22.016	1_V_V_HT	V_V_HT	16.2301095179735
1	59	2 Light	V	V	HT	V_V_HT	0.364	22.276	1_V_V_HT	V_V_HT	16.2225643925702
1	60	2 Light	V	V	HT	V_V_HT	0.253	22.273	1_V_V_HT	V_V_HT	16.2147005119468
1	61	2 Light	V	V	HT	V_V_HT	0.339	22.695	1_V_V_HT	V_V_HT	16.2066039291714
1	62	2 Light	V	V	HT	V_V_HT	0.246	22.914	1_V_V_HT	V_V_HT	16.1983548926183
1	63	2 Light	V	V	HT	V_V_HT	0.2	22.913	1_V_V_HT	V_V_HT	16.1900191790026
1	64	2 Light	V	V	HT	V_V_HT	0.374	22.907	1_V_V_HT	V_V_HT	16.1816481861478
1	65	2 Light	V	V	HT	V_V_HT	0.331	22.794	1_V_V_HT	V_V_HT	16.173290439038
1	66	2 Light	V	V	HT	V_V_HT	0.396	22.799	1_V_V_HT	V_V_HT	16.1649917887838
1	67	2 Light	V	V	HT	V_V_HT	0.316	22.651	1_V_V_HT	V_V_HT	16.156787379609
1	68	2 Light	V	V	HT	V_V_HT	0.561	22.631	1_V_V_HT	V_V_HT	16.1487096816282
1	69	2 Light	V	V	HT	V_V_HT	0.298	22.449	1_V_V_HT	V_V_HT	16.140791162397
1	70	2 Light	V	V	HT	V_V_HT	0.231	22.107	1_V_V_HT	V_V_HT	16.1330642914369
1	71	2 Light	V	V	HT	V_V_HT	0.239	22.232	1_V_V_HT	V_V_HT	16.1255594716331
1	72	2 Light	V	V	HT	V_V_HT	0.259	22.24	1_V_V_HT	V_V_HT	16.1182969247249
1	73	2 Light	V	V	HT	V_V_HT	0.228	22.469	1_V_V_HT	V_V_HT	16.1112854094316
1	74	2 Light	V	V	HT	V_V_HT	0.257	22.565	1_V_V_HT	V_V_HT	16.1045232006107
1	75	2 Light	V	V	HT	V_V_HT	0.271	22.34	1_V_V_HT	V_V_HT	16.097999105339
1	76	2 Light	V	V	HT	V_V_HT	0.226	22.273	1_V_V_HT	V_V_HT	16.0916935180854
1	77	2 Light	V	V	HT	V_V_HT	0.318	22.282	1_V_V_HT	V_V_HT	16.0855795033311
1	78	2 Light	V	V	HT	V_V_HT	0.489	22.313	1_V_V_HT	V_V_HT	16.0796247362955
1	79	2 Light	V	V	HT	V_V_HT	0.253	22.449	1_V_V_HT	V_V_HT	16.0737951856381
1	80	2 Light	V	V	HT	V_V_HT	0.506	22.656	1_V_V_HT	V_V_HT	16.0680536416601
1	81	2 Light	V	V	HT	V_V_HT	0.455	22.64	1_V_V_HT	V_V_HT	16.0623602644074
1	82	2 Light	V	V	HT	V_V_HT	0.396	22.461	1_V_V_HT	V_V_HT	16.0566747225583
1	83	2 Light	V	V	HT	V_V_HT	0.587	22.275	1_V_V_HT	V_V_HT	16.0509567224158
1	84	2 Light	V	V	HT	V_V_HT	0.531	22.35	1_V_V_HT	V_V_HT	16.0451661035392
1	85	2 Light	V	V	HT	V_V_HT	0.603	22.515	1_V_V_HT	V_V_HT	16.0392630948062
1	86	2 Light	V	V	HT	V_V_HT	0.437	22.534	1_V_V_HT	V_V_HT	16.0332093261741
1	87	2 Light	V	V	HT	V_V_HT	0.33	22.369	1_V_V_HT	V_V_HT	16.0269674100362
1	88	2 Light	V	V	HT	V_V_HT	0.479	22.357	1_V_V_HT	V_V_HT	16.0205032321572
1	89	2 Light	V	V	HT	V_V_HT	0.451	22.301	1_V_V_HT	V_V_HT	16.0137871836402
1	90	2 Light	V	V	HT	V_V_HT	0.429	22.59	1_V_V_HT	V_V_HT	16.0067948216119
1	91	2 Light	V	V	HT	V_V_HT	0.693	22.856	1_V_V_HT	V_V_HT	15.999506408341
1	92	2 Light	V	V	HT	V_V_HT	0.48	23.022	1_V_V_HT	V_V_HT	15.9919042801416
1	93	2 Light	V	V	HT	V_V_HT	0.352	23.299	1_V_V_HT	V_V_HT	15.9839763936491
1	94	2 Light	V	V	HT	V_V_HT	0.32	23.234	1_V_V_HT	V_V_HT	15.975716491898
1	95	2 Light	V	V	HT	V_V_HT	0.336	23.33	1_V_V_HT	V_V_HT	15.9671207198977
1	96	2 Light	V	V	HT	V_V_HT	0.316	23.392	1_V_V_HT	V_V_HT	15.9581914075957
1	97	2 Light	V	V	HT	V_V_HT	0.249	23.671	1_V_V_HT	V_V_HT	15.9489371014497
1	98	2 Light	V	V	HT	V_V_HT	0.45	23.333	1_V_V_HT	V_V_HT	15.9393675954253
1	99	2 Light	V	V	HT	V_V_HT	0.339	23.5	1_V_V_HT	V_V_HT	15.9294938780496
1	100	2 Light	V	V	HT	V_V_HT	0.222	23.467	1_V_V_HT	V_V_HT	15.91933172683
1	101	2 Light	V	V	HT	V_V_HT	0.396	23.669	1_V_V_HT	V_V_HT	15.9088992152638
1	102	2 Light	V	V	HT	V_V_HT	0.46	23.841	1_V_V_HT	V_V_HT	15.8982198471672
1	103	2 Light	V	V	HT	V_V_HT	0.515	24.349	1_V_V_HT	V_V_HT	15.8873223563061
1	104	2 Light	V	V	HT	V_V_HT	0.371	24.856	1_V_V_HT	V_V_HT	15.8762365109039
1	105	2 Light	V	V	HT	V_V_HT	0.236	25.086	1_V_V_HT	V_V_HT	15.8649928495692
1	106	2 Light	V	V	HT	V_V_HT	0.369	25.314	1_V_V_HT	V_V_HT	15.8536250050698
1	107	2 Light	V	V	HT	V_V_HT	0.509	25.289	1_V_V_HT	V_V_HT	15.8421673793749
1	108	2 Light	V	V	HT	V_V_HT	0.291	25.151	1_V_V_HT	V_V_HT	15.8306548156633
1	109	2 Light	V	V	HT	V_V_HT	0.388	25.297	1_V_V_HT	V_V_HT	15.8191242395286
1	110	2 Light	V	V	HT	V_V_HT	0.389	25.048	1_V_V_HT	V_V_HT	15.8076142893963
1	111	2 Light	V	V	HT	V_V_HT	0.581	25.042	1_V_V_HT	V_V_HT	15.7961639884581
1	112	2 Light	V	V	HT	V_V_HT	0.165	24.962	1_V_V_HT	V_V_HT	15.7848126163538
1	113	2 Light	V	V	HT	V_V_HT	0.361	24.686	1_V_V_HT	V_V_HT	15.7735993195956
1	114	2 Light	V	V	HT	V_V_HT	0.272	24.491	1_V_V_HT	V_V_HT	15.7625624606281
1	115	2 Light	V	V	HT	V_V_HT	0.535	24.098	1_V_V_HT	V_V_HT	15.7517402026754
1	116	2 Light	V	V	HT	V_V_HT	0.435	23.873	1_V_V_HT	V_V_HT	15.7411701298444
1	117	2 Light	V	V	HT	V_V_HT	0.324	23.803	1_V_V_HT	V_V_HT	15.7308868010047
1	118	2 Light	V	V	HT	V_V_HT	0.35	23.58	1_V_V_HT	V_V_HT	15.7209213845396
1	119	2 Light	V	V	HT	V_V_HT	0.308	23.525	1_V_V_HT	V_V_HT	15.7113043448921
1	120	2 Light	V	V	HT	V_V_HT	0.542	23.503	1_V_V_HT	V_V_HT	15.7020651120715
1	121	2 Light	V	V	HT	V_V_HT	0.605	23.286	1_V_V_HT	V_V_HT	15.6932278407017
1	122	2 Light	V	V	HT	V_V_HT	0.412	23.067	1_V_V_HT	V_V_HT	15.6848111193668
1	123	2 Light	V	V	HT	V_V_HT	0.477	23.045	1_V_V_HT	V_V_HT	15.6768311046542
1	124	2 Light	V	V	HT	V_V_HT	0.309	23.441	1_V_V_HT	V_V_HT	15.669298743557
1	125	2 Light	V	V	HT	V_V_HT	0.427	23.897	1_V_V_HT	V_V_HT	15.6622236841559
1	126	2 Light	V	V	HT	V_V_HT	0.458	23.906	1_V_V_HT	V_V_HT	15.6556140929459
1	127	2 Light	V	V	HT	V_V_HT	0.595	24.553	1_V_V_HT	V_V_HT	15.6494722052521
1	128	2 Light	V	V	HT	V_V_HT	0.223	24.458	1_V_V_HT	V_V_HT	15.6437987744686
1	129	2 Light	V	V	HT	V_V_HT	0.465	24.59	1_V_V_HT	V_V_HT	15.6385929899857
1	130	2 Light	V	V	HT	V_V_HT	0.198	24.694	1_V_V_HT	V_V_HT	15.633846207833
1	131	2 Light	V	V	HT	V_V_HT	0.441	24.665	1_V_V_HT	V_V_HT	15.6295419377724
1	132	2 Light	V	V	HT	V_V_HT	0.431	24.552	1_V_V_HT	V_V_HT	15.6256621192118
1	133	2 Light	V	V	HT	V_V_HT	0.736	24.613	1_V_V_HT	V_V_HT	15.6221871784102
1	134	2 Light	V	V	HT	V_V_HT	0.764	24.701	1_V_V_HT	V_V_HT	15.619090019914
1	135	2 Light	V	V	HT	V_V_HT	0.501	25.067	1_V_V_HT	V_V_HT	15.6163347308726
1	136	2 Light	V	V	HT	V_V_HT	0.454	25.009	1_V_V_HT	V_V_HT	15.613876909347
1	137	2 Light	V	V	HT	V_V_HT	0.293	24.75	1_V_V_HT	V_V_HT	15.6116653255503
1	138	2 Light	V	V	HT	V_V_HT	0.351	25.302	1_V_V_HT	V_V_HT	15.6096462051298
1	139	2 Light	V	V	HT	V_V_HT	0.399	25.274	1_V_V_HT	V_V_HT	15.6077610053878
1	140	2 Light	V	V	HT	V_V_HT	0.257	25.096	1_V_V_HT	V_V_HT	15.6059489938284
1	141	2 Light	V	V	HT	V_V_HT	0.449	24.784	1_V_V_HT	V_V_HT	15.6041454548645
1	142	2 Light	V	V	HT	V_V_HT	0.316	24.79	1_V_V_HT	V_V_HT	15.6022846750051
1	143	2 Light	V	V	HT	V_V_HT	0.311	24.601	1_V_V_HT	V_V_HT	15.6003002957046
1	144	2 Light	V	V	HT	V_V_HT	0.336	24.56	1_V_V_HT	V_V_HT	15.5981228444204
1	145	2 Light	V	V	HT	V_V_HT	0.21	24.406	1_V_V_HT	V_V_HT	15.5956797269507
1	146	2 Light	V	V	HT	V_V_HT	0.212	24.488	1_V_V_HT	V_V_HT	15.5928962687577
1	147	2 Light	V	V	HT	V_V_HT	0.26	24.282	1_V_V_HT	V_V_HT	15.5896972844221
1	148	2 Light	V	V	HT	V_V_HT	0.256	24.211	1_V_V_HT	V_V_HT	15.5860071039291
1	149	2 Light	V	V	HT	V_V_HT	0.396	24.651	1_V_V_HT	V_V_HT	15.5817499372076
1	150	2 Light	V	V	HT	V_V_HT	0.407	24.346	1_V_V_HT	V_V_HT	15.5768499945823
1	151	2 Light	V	V	HT	V_V_HT	0.476	23.995	1_V_V_HT	V_V_HT	15.5712314842398
1	152	2 Light	V	V	HT	V_V_HT	0.261	23.855	1_V_V_HT	V_V_HT	15.5648191685044
1	153	2 Light	V	V	HT	V_V_HT	0.33	23.675	1_V_V_HT	V_V_HT	15.5575406928665
1	154	2 Light	V	V	HT	V_V_HT	0.716	23.48	1_V_V_HT	V_V_HT	15.5493277651955
1	155	2 Light	V	V	HT	V_V_HT	0.792	23.318	1_V_V_HT	V_V_HT	15.540115971125
1	156	2 Light	V	V	HT	V_V_HT	0.325	23.102	1_V_V_HT	V_V_HT	15.5298427201071
1	157	2 Light	V	V	HT	V_V_HT	0.896	23.045	1_V_V_HT	V_V_HT	15.5184495225697
1	158	2 Light	V	V	HT	V_V_HT	0.355	22.988	1_V_V_HT	V_V_HT	15.5058789141441
1	159	2 Light	V	V	HT	V_V_HT	0.471	22.814	1_V_V_HT	V_V_HT	15.4920747395561
1	160	2 Light	V	V	HT	V_V_HT	0.326	23.048	1_V_V_HT	V_V_HT	15.4769860815022
1	161	2 Light	V	V	HT	V_V_HT	0.367	22.698	1_V_V_HT	V_V_HT	15.46056478154
1	162	2 Light	V	V	HT	V_V_HT	0.347	22.526	1_V_V_HT	V_V_HT	15.4427685056042
1	163	2 Light	V	V	HT	V_V_HT	0.576	22.051	1_V_V_HT	V_V_HT	15.4235579354727
1	164	2 Light	V	V	HT	V_V_HT	0.459	21.609	1_V_V_HT	V_V_HT	15.4028999987087
1	165	2 Light	V	V	HT	V_V_HT	0.602	21.612	1_V_V_HT	V_V_HT	15.3807648142784
1	166	2 Light	V	V	HT	V_V_HT	0.311	21.283	1_V_V_HT	V_V_HT	15.3571306511217
1	167	2 Light	V	V	HT	V_V_HT	0.25	21.431	1_V_V_HT	V_V_HT	15.3319856323845
1	168	2 Light	V	V	HT	V_V_HT	0.843	21.372	1_V_V_HT	V_V_HT	15.3053277695127
1	169	2 Light	V	V	HT	V_V_HT	0.36	21.28	1_V_V_HT	V_V_HT	15.2771649316932
1	170	2 Light	V	V	HT	V_V_HT	0.211	21.207	1_V_V_HT	V_V_HT	15.2475131528013
1	171	2 Light	V	V	HT	V_V_HT	0.269	21.22	1_V_V_HT	V_V_HT	15.2163900956103
1	172	2 Light	V	V	HT	V_V_HT	0.171	21.11	1_V_V_HT	V_V_HT	15.1838149493809
1	173	2 Light	V	V	HT	V_V_HT	0.172	21.445	1_V_V_HT	V_V_HT	15.1498130051381
1	174	2 Light	V	V	HT	V_V_HT	0.231	21.566	1_V_V_HT	V_V_HT	15.1144110814989
1	175	2 Light	V	V	HT	V_V_HT	0.381	21.678	1_V_V_HT	V_V_HT	15.0776373387195
1	176	2 Light	V	V	HT	V_V_HT	0.517	21.858	1_V_V_HT	V_V_HT	15.0395253179488
1	177	2 Light	V	V	HT	V_V_HT	0.118	21.942	1_V_V_HT	V_V_HT	15.0001110934847
1	178	2 Light	V	V	HT	V_V_HT	0.279	22.082	1_V_V_HT	V_V_HT	14.9594365986717
1	179	2 Light	V	V	HT	V_V_HT	0.748	22.063	1_V_V_HT	V_V_HT	14.9175503781275
1	180	2 Light	V	V	HT	V_V_HT	0.237	21.921	1_V_V_HT	V_V_HT	14.8745061270867
1	181	2 Light	V	V	HT	V_V_HT	0.254	21.848	1_V_V_HT	V_V_HT	14.830358549719
1	182	2 Light	V	V	HT	V_V_HT	0.272	21.87	1_V_V_HT	V_V_HT	14.7851630691269
1	183	2 Light	V	V	HT	V_V_HT	0.297	21.737	1_V_V_HT	V_V_HT	14.7389785897833
1	184	2 Light	V	V	HT	V_V_HT	0.114	21.379	1_V_V_HT	V_V_HT	14.6918677003014
1	185	2 Light	V	V	HT	V_V_HT	0.265	21.024	1_V_V_HT	V_V_HT	14.6438956453705
1	186	2 Light	V	V	HT	V_V_HT	0.242	21.078	1_V_V_HT	V_V_HT	14.5951284838919
1	187	2 Light	V	V	HT	V_V_HT	0.538	20.653	1_V_V_HT	V_V_HT	14.545633687501
1	188	2 Light	V	V	HT	V_V_HT	0.166	20.648	1_V_V_HT	V_V_HT	14.495479934989
1	189	2 Light	V	V	HT	V_V_HT	0.291	20.52	1_V_V_HT	V_V_HT	14.4447365067708
1	190	2 Light	V	V	HT	V_V_HT	0.432	20.467	1_V_V_HT	V_V_HT	14.393472693654
1	191	2 Light	V	V	HT	V_V_HT	0.091	20.429	1_V_V_HT	V_V_HT	14.3417572308194
1	192	2 Light	V	V	HT	V_V_HT	0.259	20.401	1_V_V_HT	V_V_HT	14.289658031821
1	193	2 Light	V	V	HT	V_V_HT	0.261	19.957	1_V_V_HT	V_V_HT	14.2372424713698
1	194	2 Light	V	V	HT	V_V_HT	0.322	19.816	1_V_V_HT	V_V_HT	14.1845760851977
1	195	2 Light	V	V	HT	V_V_HT	0.504	19.424	1_V_V_HT	V_V_HT	14.1317218345762
1	196	2 Light	V	V	HT	V_V_HT	0.125	19.526	1_V_V_HT	V_V_HT	14.0787396765614
1	197	2 Light	V	V	HT	V_V_HT	0.441	19.66	1_V_V_HT	V_V_HT	14.0256867951608
1	198	2 Light	V	V	HT	V_V_HT	0.292	19.212	1_V_V_HT	V_V_HT	13.9726191233024
1	199	2 Light	V	V	HT	V_V_HT	0.307	19.09	1_V_V_HT	V_V_HT	13.9195898669373
1	200	2 Light	V	V	HT	V_V_HT	0.184	19.237	1_V_V_HT	V_V_HT	13.8666507745063
1	201	2 Light	V	V	HT	V_V_HT	0.462	19.411	1_V_V_HT	V_V_HT	13.8138497028536
1	202	2 Light	V	V	HT	V_V_HT	0.206	19.546	1_V_V_HT	V_V_HT	13.761229672606
1	203	2 Light	V	V	HT	V_V_HT	0.646	19.829	1_V_V_HT	V_V_HT	13.7088286900568
1	204	2 Light	V	V	HT	V_V_HT	0.457	19.837	1_V_V_HT	V_V_HT	13.6566804907549
1	205	2 Light	V	V	HT	V_V_HT	0.322	19.862	1_V_V_HT	V_V_HT	13.6048170665072
1	206	2 Light	V	V	HT	V_V_HT	0.392	19.611	1_V_V_HT	V_V_HT	13.5532659694014
1	207	2 Light	V	V	HT	V_V_HT	0.344	19.949	1_V_V_HT	V_V_HT	13.5020494105428
1	208	2 Light	V	V	HT	V_V_HT	0.396	19.837	1_V_V_HT	V_V_HT	13.4511842601057
1	209	2 Light	V	V	HT	V_V_HT	0.377	19.447	1_V_V_HT	V_V_HT	13.4006829580451
1	210	2 Light	V	V	HT	V_V_HT	0.265	19.459	1_V_V_HT	V_V_HT	13.35055705872
1	211	2 Light	V	V	HT	V_V_HT	0.403	19.593	1_V_V_HT	V_V_HT	13.3008172762129
1	212	2 Light	V	V	HT	V_V_HT	0.283	19.72	1_V_V_HT	V_V_HT	13.2514709658412
1	213	2 Light	V	V	HT	V_V_HT	0.197	19.678	1_V_V_HT	V_V_HT	13.2025246441083
1	214	2 Light	V	V	HT	V_V_HT	0.358	19.891	1_V_V_HT	V_V_HT	13.1539848266093
1	215	2 Light	V	V	HT	V_V_HT	0.437	19.925	1_V_V_HT	V_V_HT	13.1058573031279
1	216	2 Light	V	V	HT	V_V_HT	0.379	20.057	1_V_V_HT	V_V_HT	13.0581442665449
1	217	2 Light	V	V	HT	V_V_HT	0.471	19.939	1_V_V_HT	V_V_HT	13.0108444185596
1	218	2 Light	V	V	HT	V_V_HT	0.35	20.051	1_V_V_HT	V_V_HT	12.9639551572169
1	219	2 Light	V	V	HT	V_V_HT	0.343	20.001	1_V_V_HT	V_V_HT	12.9174708497678
1	220	2 Light	V	V	HT	V_V_HT	0.273	19.804	1_V_V_HT	V_V_HT	12.8713829555322
1	221	2 Light	V	V	HT	V_V_HT	0.329	20.164	1_V_V_HT	V_V_HT	12.8256818726581
1	222	2 Light	V	V	HT	V_V_HT	0.319	20.182	1_V_V_HT	V_V_HT	12.7803555984724
1	223	2 Light	V	V	HT	V_V_HT	0.132	20.202	1_V_V_HT	V_V_HT	12.7353894582087
1	224	2 Light	V	V	HT	V_V_HT	0.318	20.341	1_V_V_HT	V_V_HT	12.6907663685707
1	225	2 Light	V	V	HT	V_V_HT	0.21	20.286	1_V_V_HT	V_V_HT	12.6464674109005
1	226	2 Light	V	V	HT	V_V_HT	0.413	20.377	1_V_V_HT	V_V_HT	12.6024730389785
1	227	2 Light	V	V	HT	V_V_HT	0.384	20.209	1_V_V_HT	V_V_HT	12.5587623919546
1	228	2 Light	V	V	HT	V_V_HT	0.395	20.107	1_V_V_HT	V_V_HT	12.5153134267185
1	229	2 Light	V	V	HT	V_V_HT	0.238	20.231	1_V_V_HT	V_V_HT	12.4721038706216
1	230	2 Light	V	V	HT	V_V_HT	0.358	20.299	1_V_V_HT	V_V_HT	12.4291113477897
1	231	2 Light	V	V	HT	V_V_HT	0.443	20.196	1_V_V_HT	V_V_HT	12.386313066306
1	232	2 Light	V	V	HT	V_V_HT	0.306	20.241	1_V_V_HT	V_V_HT	12.3436861313103
1	233	2 Light	V	V	HT	V_V_HT	0.455	20.039	1_V_V_HT	V_V_HT	12.3012076480306
1	234	2 Light	V	V	HT	V_V_HT	0.239	19.956	1_V_V_HT	V_V_HT	12.2588547702905
1	235	2 Light	V	V	HT	V_V_HT	0.406	19.724	1_V_V_HT	V_V_HT	12.2166048515643
1	236	2 Light	V	V	HT	V_V_HT	0.266	19.624	1_V_V_HT	V_V_HT	12.1744354119104
1	237	2 Light	V	V	HT	V_V_HT	0.456	19.585	1_V_V_HT	V_V_HT	12.1323246036352
1	238	2 Light	V	V	HT	V_V_HT	0.167	19.474	1_V_V_HT	V_V_HT	12.0902514916071
1	239	2 Light	V	V	HT	V_V_HT	0.358	19.385	1_V_V_HT	V_V_HT	12.0481960299664
1	240	2 Light	V	V	HT	V_V_HT	0.249	19.412	1_V_V_HT	V_V_HT	12.0061386016214
1	241	2 Light	V	V	HT	V_V_HT	0.388	19.318	1_V_V_HT	V_V_HT	11.9640608368205
1	242	2 Light	V	V	HT	V_V_HT	0.399	19.415	1_V_V_HT	V_V_HT	11.9219459942163
1	243	2 Light	V	V	HT	V_V_HT	0.255	19.49	1_V_V_HT	V_V_HT	11.8797791192501
1	244	2 Light	V	V	HT	V_V_HT	0.327	19.572	1_V_V_HT	V_V_HT	11.8375468512731
1	245	2 Light	V	V	HT	V_V_HT	0.299	19.499	1_V_V_HT	V_V_HT	11.7952361514958
1	246	2 Light	V	V	HT	V_V_HT	0.374	19.324	1_V_V_HT	V_V_HT	11.7528339815689
1	247	2 Light	V	V	HT	V_V_HT	0.42	19.027	1_V_V_HT	V_V_HT	11.7103277148966
1	248	2 Light	V	V	HT	V_V_HT	0.278	18.939	1_V_V_HT	V_V_HT	11.6677067997656
1	249	2 Light	V	V	HT	V_V_HT	0.241	18.858	1_V_V_HT	V_V_HT	11.6249632668986
1	250	2 Light	V	V	HT	V_V_HT	0.235	18.946	1_V_V_HT	V_V_HT	11.5820918306589
1	251	2 Light	V	V	HT	V_V_HT	0.451	19.071	1_V_V_HT	V_V_HT	11.5390895132236
1	252	2 Light	V	V	HT	V_V_HT	0.277	18.892	1_V_V_HT	V_V_HT	11.4959542922925
1	253	2 Light	V	V	HT	V_V_HT	0.281	19.077	1_V_V_HT	V_V_HT	11.4526861232396
1	254	2 Light	V	V	HT	V_V_HT	0.461	19.082	1_V_V_HT	V_V_HT	11.4092854506356
1	255	2 Light	V	V	HT	V_V_HT	0.449	19.069	1_V_V_HT	V_V_HT	11.365752723164
1	256	2 Light	V	V	HT	V_V_HT	0.216	18.961	1_V_V_HT	V_V_HT	11.3220883866068
1	257	2 Light	V	V	HT	V_V_HT	0.273	18.753	1_V_V_HT	V_V_HT	11.2782934321857
1	258	2 Light	V	V	HT	V_V_HT	0.19	18.548	1_V_V_HT	V_V_HT	11.2343715806108
1	259	2 Light	V	V	HT	V_V_HT	0.431	18.593	1_V_V_HT	V_V_HT	11.1903298541361
1	260	2 Light	V	V	HT	V_V_HT	0.252	18.454	1_V_V_HT	V_V_HT	11.1461786091181
1	261	2 Light	V	V	HT	V_V_HT	0.359	18.469	1_V_V_HT	V_V_HT	11.1019309953117
1	262	2 Light	V	V	HT	V_V_HT	0.251	18.423	1_V_V_HT	V_V_HT	11.057601283165
1	263	2 Light	V	V	HT	V_V_HT	0.444	18.192	1_V_V_HT	V_V_HT	11.0132065524674
1	264	2 Light	V	V	HT	V_V_HT	0.374	18.28	1_V_V_HT	V_V_HT	10.9687666928799
1	265	2 Light	V	V	HT	V_V_HT	0.09	18.015	1_V_V_HT	V_V_HT	10.9243027102455
1	266	2 Light	V	V	HT	V_V_HT	0.292	17.977	1_V_V_HT	V_V_HT	10.8798378315969
1	267	2 Light	V	V	HT	V_V_HT	0.305	17.815	1_V_V_HT	V_V_HT	10.835396383498
1	268	2 Light	V	V	HT	V_V_HT	0.285	17.947	1_V_V_HT	V_V_HT	10.7910054005116
1	269	2 Light	V	V	HT	V_V_HT	0.288	17.777	1_V_V_HT	V_V_HT	10.7466951217713
1	270	2 Light	V	V	HT	V_V_HT	0.292	17.928	1_V_V_HT	V_V_HT	10.7024989305954
1	271	2 Light	V	V	HT	V_V_HT	0.309	17.792	1_V_V_HT	V_V_HT	10.6584532865202
1	272	2 Light	V	V	HT	V_V_HT	0.38	17.693	1_V_V_HT	V_V_HT	10.6145976360086
1	273	2 Light	V	V	HT	V_V_HT	0.272	17.649	1_V_V_HT	V_V_HT	10.5709738602513
1	274	2 Light	V	V	HT	V_V_HT	0.44	17.511	1_V_V_HT	V_V_HT	10.5276243237959
1	275	2 Light	V	V	HT	V_V_HT	0.364	17.462	1_V_V_HT	V_V_HT	10.4845918185882
1	276	2 Light	V	V	HT	V_V_HT	0.204	17.343	1_V_V_HT	V_V_HT	10.4419208452542
1	277	2 Light	V	V	HT	V_V_HT	0.174	17.192	1_V_V_HT	V_V_HT	10.3996563298668
1	278	2 Light	V	V	HT	V_V_HT	0.262	17.158	1_V_V_HT	V_V_HT	10.3578435568628
1	279	2 Light	V	V	HT	V_V_HT	0.262	17.154	1_V_V_HT	V_V_HT	10.3165292303427
1	280	2 Light	V	V	HT	V_V_HT	0.361	17.144	1_V_V_HT	V_V_HT	10.2757607105342
1	281	2 Light	V	V	HT	V_V_HT	0.454	16.905	1_V_V_HT	V_V_HT	10.235586556327
1	282	2 Light	V	V	HT	V_V_HT	0.14	16.894	1_V_V_HT	V_V_HT	10.1960556248334
1	283	2 Light	V	V	HT	V_V_HT	0.317	16.889	1_V_V_HT	V_V_HT	10.1572169784788
1	284	2 Light	V	V	HT	V_V_HT	0.323	16.637	1_V_V_HT	V_V_HT	10.1191204921517
1	285	2 Light	V	V	HT	V_V_HT	0.197	16.483	1_V_V_HT	V_V_HT	10.0818162454498
1	286	2 Light	V	V	HT	V_V_HT	0.305	16.479	1_V_V_HT	V_V_HT	10.0453543180723
1	287	2 Light	V	V	HT	V_V_HT	0.176	16.443	1_V_V_HT	V_V_HT	10.0097847893056
1	288	2 Light	V	V	HT	V_V_HT	0.19	16.472	1_V_V_HT	V_V_HT	9.97515773782553
1	289	2 Light	V	V	HT	V_V_HT	0.283	16.177	1_V_V_HT	V_V_HT	9.94152321625419
1	290	2 Light	V	V	HT	V_V_HT	0.219	16.088	1_V_V_HT	V_V_HT	9.90893109876923
1	291	2 Light	V	V	HT	V_V_HT	0.458	15.956	1_V_V_HT	V_V_HT	9.87743083499809
1	292	2 Light	V	V	HT	V_V_HT	0.26	15.945	1_V_V_HT	V_V_HT	9.84707119038094
1	293	2 Light	V	V	HT	V_V_HT	0.224	15.646	1_V_V_HT	V_V_HT	9.81790017865677
1	294	2 Light	V	V	HT	V_V_HT	0.327	15.74	1_V_V_HT	V_V_HT	9.78996540011418
1	295	2 Light	V	V	HT	V_V_HT	0.141	15.786	1_V_V_HT	V_V_HT	9.76331314591328
1	296	2 Light	V	V	HT	V_V_HT	0.228	15.775	1_V_V_HT	V_V_HT	9.73798790612135
1	297	2 Light	V	V	HT	V_V_HT	0.294	15.673	1_V_V_HT	V_V_HT	9.71403247624557
1	298	2 Light	V	V	HT	V_V_HT	0.299	15.552	1_V_V_HT	V_V_HT	9.69148885627493
1	299	2 Light	V	V	HT	V_V_HT	0.188	15.488	1_V_V_HT	V_V_HT	9.67039676252081
1	300	2 Light	V	V	HT	V_V_HT	0.4	15.391	1_V_V_HT	V_V_HT	9.65079294009909
1	301	2 Light	V	V	HT	V_V_HT	0.252	15.25	1_V_V_HT	V_V_HT	9.632711449352
1	302	2 Light	V	V	HT	V_V_HT	0.3	15.085	1_V_V_HT	V_V_HT	9.61618516710582
1	303	2 Light	V	V	HT	V_V_HT	0.211	15.024	1_V_V_HT	V_V_HT	9.60124439424232
1	304	2 Light	V	V	HT	V_V_HT	0.189	15.124	1_V_V_HT	V_V_HT	9.58791804882989
1	305	2 Light	V	V	HT	V_V_HT	0.25	14.937	1_V_V_HT	V_V_HT	9.57623130712708
1	306	2 Light	V	V	HT	V_V_HT	0.255	14.969	1_V_V_HT	V_V_HT	9.56620463388892
1	307	2 Light	V	V	HT	V_V_HT	0.269	14.994	1_V_V_HT	V_V_HT	9.55785351116712
1	308	2 Light	V	V	HT	V_V_HT	0.244	15.016	1_V_V_HT	V_V_HT	9.55118818097881
1	309	2 Light	V	V	HT	V_V_HT	0.237	15.014	1_V_V_HT	V_V_HT	9.54621434731299
1	310	2 Light	V	V	HT	V_V_HT	0.225	15.007	1_V_V_HT	V_V_HT	9.5429367993609
1	311	2 Light	V	V	HT	V_V_HT	0.212	14.801	1_V_V_HT	V_V_HT	9.54135930111502
1	312	2 Light	V	V	HT	V_V_HT	0.266	14.875	1_V_V_HT	V_V_HT	9.54148045769647
1	313	2 Light	V	V	HT	V_V_HT	0.276	14.729	1_V_V_HT	V_V_HT	9.5432925378852
1	314	2 Light	V	V	HT	V_V_HT	0.209	14.758	1_V_V_HT	V_V_HT	9.54678131622046
1	315	2 Light	V	V	HT	V_V_HT	0.295	14.85	1_V_V_HT	V_V_HT	9.55192705427875
1	316	2 Light	V	V	HT	V_V_HT	0.212	14.742	1_V_V_HT	V_V_HT	9.5587077671788
1	317	2 Light	V	V	HT	V_V_HT	0.237	14.817	1_V_V_HT	V_V_HT	9.5670957595784
1	318	2 Light	V	V	HT	V_V_HT	0.219	14.814	1_V_V_HT	V_V_HT	9.57705644734408
1	319	2 Light	V	V	HT	V_V_HT	0.136	14.793	1_V_V_HT	V_V_HT	9.5885483286756
1	320	2 Light	V	V	HT	V_V_HT	0.163	14.678	1_V_V_HT	V_V_HT	9.60152300294075
1	321	2 Light	V	V	HT	V_V_HT	0.227	14.359	1_V_V_HT	V_V_HT	9.61592521553491
1	322	2 Light	V	V	HT	V_V_HT	0.24	14.338	1_V_V_HT	V_V_HT	9.63169405298642
1	323	2 Light	V	V	HT	V_V_HT	0.145	14.491	1_V_V_HT	V_V_HT	9.64876639529425
1	324	2 Light	V	V	HT	V_V_HT	0.468	14.255	1_V_V_HT	V_V_HT	9.66707376608785
1	325	2 Light	V	V	HT	V_V_HT	0.136	14.308	1_V_V_HT	V_V_HT	9.68654244169686
1	326	2 Light	V	V	HT	V_V_HT	0.281	14.27	1_V_V_HT	V_V_HT	9.7070976546848
1	327	2 Light	V	V	HT	V_V_HT	0.203	14.63	1_V_V_HT	V_V_HT	9.72866375165049
1	328	2 Light	V	V	HT	V_V_HT	0.164	14.757	1_V_V_HT	V_V_HT	9.7511607174818
1	329	2 Light	V	V	HT	V_V_HT	0.224	14.884	1_V_V_HT	V_V_HT	9.7745043787879
1	330	2 Light	V	V	HT	V_V_HT	0.195	14.828	1_V_V_HT	V_V_HT	9.79860909234331
1	331	2 Light	V	V	HT	V_V_HT	0.168	14.757	1_V_V_HT	V_V_HT	9.8233860399196
1	332	2 Light	V	V	HT	V_V_HT	0.215	14.698	1_V_V_HT	V_V_HT	9.84874351621936
1	333	2 Light	V	V	HT	V_V_HT	0.211	14.802	1_V_V_HT	V_V_HT	9.87458891274548
1	334	2 Light	V	V	HT	V_V_HT	0.54	14.935	1_V_V_HT	V_V_HT	9.90082803937773
1	335	2 Light	V	V	HT	V_V_HT	0.177	15.306	1_V_V_HT	V_V_HT	9.92736539812505
1	336	2 Light	V	V	HT	V_V_HT	0.236	15.397	1_V_V_HT	V_V_HT	9.95410496969714
1	337	2 Light	V	V	HT	V_V_HT	0.199	15.234	1_V_V_HT	V_V_HT	9.98095104952098
1	338	2 Light	V	V	HT	V_V_HT	0.284	15.194	1_V_V_HT	V_V_HT	10.0078087800619
1	339	2 Light	V	V	HT	V_V_HT	0.26	15.237	1_V_V_HT	V_V_HT	10.0345835042897
1	340	2 Light	V	V	HT	V_V_HT	0.354	15.177	1_V_V_HT	V_V_HT	10.0611805615616
1	341	2 Light	V	V	HT	V_V_HT	0.248	15.26	1_V_V_HT	V_V_HT	10.0875061584533
1	342	2 Light	V	V	HT	V_V_HT	0.214	15.16	1_V_V_HT	V_V_HT	10.113471000634
1	343	2 Light	V	V	HT	V_V_HT	0.171	15.105	1_V_V_HT	V_V_HT	10.1389908401473
1	344	2 Light	V	V	HT	V_V_HT	0.352	15.055	1_V_V_HT	V_V_HT	10.1639824763033
1	345	2 Light	V	V	HT	V_V_HT	0.289	14.915	1_V_V_HT	V_V_HT	10.1883643265137
1	346	2 Light	V	V	HT	V_V_HT	0.197	14.805	1_V_V_HT	V_V_HT	10.2120631104983
1	347	2 Light	V	V	HT	V_V_HT	0.251	14.839	1_V_V_HT	V_V_HT	10.2350164592995
1	348	2 Light	V	V	HT	V_V_HT	0.187	14.911	1_V_V_HT	V_V_HT	10.2571741257335
1	349	2 Light	V	V	HT	V_V_HT	0.262	15.044	1_V_V_HT	V_V_HT	10.2784991896275
1	350	2 Light	V	V	HT	V_V_HT	0.104	15.064	1_V_V_HT	V_V_HT	10.2989666487258
1	351	2 Light	V	V	HT	V_V_HT	0.139	15.042	1_V_V_HT	V_V_HT	10.3185539239853
1	352	2 Light	V	V	HT	V_V_HT	0.239	15.033	1_V_V_HT	V_V_HT	10.3372384365885
1	353	2 Light	V	V	HT	V_V_HT	0.377	15.162	1_V_V_HT	V_V_HT	10.3549976078849
1	354	2 Light	V	V	HT	V_V_HT	0.091	15.052	1_V_V_HT	V_V_HT	10.3718122599317
1	355	2 Light	V	V	HT	V_V_HT	0.194	15.181	1_V_V_HT	V_V_HT	10.3876768182171
1	356	2 Light	V	V	HT	V_V_HT	0.19	15.107	1_V_V_HT	V_V_HT	10.4025928625615
1	357	2 Light	V	V	HT	V_V_HT	0.654	15.105	1_V_V_HT	V_V_HT	10.4165809086787
1	358	2 Light	V	V	HT	V_V_HT	0.426	15.156	1_V_V_HT	V_V_HT	10.429684969115
1	359	2 Light	V	V	HT	V_V_HT	0.315	15.287	1_V_V_HT	V_V_HT	10.4419692622663
1	360	2 Light	V	V	HT	V_V_HT	0.344	15.32	1_V_V_HT	V_V_HT	10.4535020792272
1	361	2 Light	V	V	HT	V_V_HT	0.181	15.488	1_V_V_HT	V_V_HT	10.4643517106667
1	362	2 Light	V	V	HT	V_V_HT	0.241	15.454	1_V_V_HT	V_V_HT	10.4745910106053
1	363	2 Light	V	V	HT	V_V_HT	0.315	15.605	1_V_V_HT	V_V_HT	10.484311091
1	364	2 Light	V	V	HT	V_V_HT	0.322	15.35	1_V_V_HT	V_V_HT	10.4936076277661
1	365	2 Light	V	V	HT	V_V_HT	0.621	15.427	1_V_V_HT	V_V_HT	10.5025810687677
1	366	2 Light	V	V	HT	V_V_HT	0.346	15.328	1_V_V_HT	V_V_HT	10.5113509522207
1	367	2 Light	V	V	HT	V_V_HT	0.106	15.298	1_V_V_HT	V_V_HT	10.5200464058291
1	368	2 Light	V	V	HT	V_V_HT	0.204	15.148	1_V_V_HT	V_V_HT	10.5288158329231
1	369	2 Light	V	V	HT	V_V_HT	0.28	15.219	1_V_V_HT	V_V_HT	10.5378124547201
1	370	2 Light	V	V	HT	V_V_HT	0.165	15.084	1_V_V_HT	V_V_HT	10.5471942214253
1	371	2 Light	V	V	HT	V_V_HT	0.295	15.034	1_V_V_HT	V_V_HT	10.5571426567398
1	372	2 Light	V	V	HT	V_V_HT	0.166	15.106	1_V_V_HT	V_V_HT	10.5678671889067
1	373	2 Light	V	V	HT	V_V_HT	0.221	15.246	1_V_V_HT	V_V_HT	10.5796045556272
1	374	2 Light	V	V	HT	V_V_HT	0.159	15.087	1_V_V_HT	V_V_HT	10.5926180659888
1	375	2 Light	V	V	HT	V_V_HT	0.155	15.051	1_V_V_HT	V_V_HT	10.6071967112696
1	376	2 Light	V	V	HT	V_V_HT	0.102	15.286	1_V_V_HT	V_V_HT	10.6236541328603
1	377	2 Light	V	V	HT	V_V_HT	0.271	15.477	1_V_V_HT	V_V_HT	10.6423274348754
1	378	2 Light	V	V	HT	V_V_HT	0.291	15.483	1_V_V_HT	V_V_HT	10.6635758612173
1	379	2 Light	V	V	HT	V_V_HT	0.269	15.528	1_V_V_HT	V_V_HT	10.6877793206125
1	380	2 Light	V	V	HT	V_V_HT	0.183	15.586	1_V_V_HT	V_V_HT	10.7153338888911
1	381	2 Light	V	V	HT	V_V_HT	0.205	15.588	1_V_V_HT	V_V_HT	10.7466388214345
1	382	2 Light	V	V	HT	V_V_HT	0.231	15.548	1_V_V_HT	V_V_HT	10.7820956188202
1	383	2 Light	V	V	HT	V_V_HT	0.274	15.307	1_V_V_HT	V_V_HT	10.8221166587456
1	384	2 Light	V	V	HT	V_V_HT	0.358	15.427	1_V_V_HT	V_V_HT	10.8671241403992
1	385	2 Light	V	V	HT	V_V_HT	0.265	15.281	1_V_V_HT	V_V_HT	10.9175421585404
1	386	2 Light	V	V	HT	V_V_HT	0.207	15.386	1_V_V_HT	V_V_HT	10.9737955486502
1	387	2 Light	V	V	HT	V_V_HT	0.201	15.036	1_V_V_HT	V_V_HT	11.0363121141356
1	388	2 Light	V	V	HT	V_V_HT	0.215	14.869	1_V_V_HT	V_V_HT	11.105520303474
1	389	2 Light	V	V	HT	V_V_HT	0.355	14.753	1_V_V_HT	V_V_HT	11.1818481830411
1	390	2 Light	V	V	HT	V_V_HT	0.228	14.597	1_V_V_HT	V_V_HT	11.2657227504206
1	391	2 Light	V	V	HT	V_V_HT	0.336	14.846	1_V_V_HT	V_V_HT	11.3575671103002
1	392	2 Light	V	V	HT	V_V_HT	0.181	14.876	1_V_V_HT	V_V_HT	11.4578015185775
1	393	2 Light	V	V	HT	V_V_HT	0.362	14.991	1_V_V_HT	V_V_HT	11.5668363883392
1	394	2 Light	V	V	HT	V_V_HT	0.285	14.839	1_V_V_HT	V_V_HT	11.6850681274319
1	395	2 Light	V	V	HT	V_V_HT	0.254	14.458	1_V_V_HT	V_V_HT	11.8128763920427
1	396	2 Light	V	V	HT	V_V_HT	0.137	14.336	1_V_V_HT	V_V_HT	11.9506213434072
1	397	2 Light	V	V	HT	V_V_HT	0.169	14.51	1_V_V_HT	V_V_HT	12.0986409236044
1	398	2 Light	V	V	HT	V_V_HT	0.134	14.809	1_V_V_HT	V_V_HT	12.2572527605193
1	399	2 Light	V	V	HT	V_V_HT	0.331	14.964	1_V_V_HT	V_V_HT	12.4267652961312
1	400	2 Light	V	V	HT	V_V_HT	0.219	15.167	1_V_V_HT	V_V_HT	12.6074614055194
1	401	2 Light	V	V	HT	V_V_HT	0.198	15.485	1_V_V_HT	V_V_HT	12.7995912616801
1	402	2 Light	V	V	HT	V_V_HT	0.286	15.557	1_V_V_HT	V_V_HT	13.0033761408496
1	403	2 Light	V	V	HT	V_V_HT	0.311	15.778	1_V_V_HT	V_V_HT	13.2190314538297
1	404	2 Light	V	V	HT	V_V_HT	0.193	15.987	1_V_V_HT	V_V_HT	13.4467726133386
1	405	2 Light	V	V	HT	V_V_HT	0.253	15.976	1_V_V_HT	V_V_HT	13.686815032693
1	406	2 Light	V	V	HT	V_V_HT	0.432	16.662	1_V_V_HT	V_V_HT	13.9393664655904
1	407	2 Light	V	V	HT	V_V_HT	0.442	17.355	1_V_V_HT	V_V_HT	14.2045960878442
1	408	2 Light	V	V	HT	V_V_HT	0.193	18.021	1_V_V_HT	V_V_HT	14.4826336052359
1	409	2 Light	V	V	HT	V_V_HT	0.307	18.71	1_V_V_HT	V_V_HT	14.7736007702609
1	410	2 Light	V	V	HT	V_V_HT	0.162	19.543	1_V_V_HT	V_V_HT	15.0776106515725
1	411	2 Light	V	V	HT	V_V_HT	0.141	20.463	1_V_V_HT	V_V_HT	15.3947415750702
1	412	2 Light	V	V	HT	V_V_HT	0.199	21.194	1_V_V_HT	V_V_HT	15.7250541511422
1	413	2 Light	V	V	HT	V_V_HT	0.136	21.893	1_V_V_HT	V_V_HT	16.0685637088668
1	414	2 Light	V	V	HT	V_V_HT	0.211	22.597	1_V_V_HT	V_V_HT	16.4252306661562
1	415	2 Light	V	V	HT	V_V_HT	0.048	23.252	1_V_V_HT	V_V_HT	16.7949692783441
1	416	2 Light	V	V	HT	V_V_HT	0.295	23.833	1_V_V_HT	V_V_HT	17.177684547948
1	417	2 Light	V	V	HT	V_V_HT	0.304	24.286	1_V_V_HT	V_V_HT	17.5732721425656
1	418	2 Light	V	V	HT	V_V_HT	0.259	25.082	1_V_V_HT	V_V_HT	17.9815903893395
1	419	2 Light	V	V	HT	V_V_HT	0.199	25.711	1_V_V_HT	V_V_HT	18.4024790546798
1	420	2 Light	V	V	HT	V_V_HT	0.188	26.523	1_V_V_HT	V_V_HT	18.8357318998328
1	421	2 Light	V	V	HT	V_V_HT	0.43	27.638	1_V_V_HT	V_V_HT	19.2810880251705
1	422	2 Light	V	V	HT	V_V_HT	0.271	28.196	1_V_V_HT	V_V_HT	19.7382415207423
1	423	2 Light	V	V	HT	V_V_HT	0.43	29.042	1_V_V_HT	V_V_HT	20.2068775010002
1	424	2 Light	V	V	HT	V_V_HT	0.17	29.91	1_V_V_HT	V_V_HT	20.686681080793
1	425	2 Light	V	V	HT	V_V_HT	0.24	30.548	1_V_V_HT	V_V_HT	21.1773373749745
1	426	2 Light	V	V	HT	V_V_HT	0.224	31.46	1_V_V_HT	V_V_HT	21.6785237158323
1	427	2 Light	V	V	HT	V_V_HT	0.28	32.31	1_V_V_HT	V_V_HT	22.1898788567414
1	428	2 Light	V	V	HT	V_V_HT	0.503	33.357	1_V_V_HT	V_V_HT	22.7109968677332
1	429	2 Light	V	V	HT	V_V_HT	0.435	34.029	1_V_V_HT	V_V_HT	23.2414292918373
1	430	2 Light	V	V	HT	V_V_HT	0.368	35.315	1_V_V_HT	V_V_HT	23.780687461087
1	431	2 Light	V	V	HT	V_V_HT	0.613	36.454	1_V_V_HT	V_V_HT	24.3282449698371
1	432	2 Light	V	V	HT	V_V_HT	0.238	37.054	1_V_V_HT	V_V_HT	24.883545694359
1	433	2 Light	V	V	HT	V_V_HT	0.442	38.104	1_V_V_HT	V_V_HT	25.446022736081
1	434	2 Light	V	V	HT	V_V_HT	0.368	39.085	1_V_V_HT	V_V_HT	26.0150895328393
1	435	2 Light	V	V	HT	V_V_HT	0.144	40.06	1_V_V_HT	V_V_HT	26.590150703413
1	436	3 Dark	V	V	HT	V_V_HT	0.788	40.91	1_V_V_HT	V_V_HT	27.1705952626434
1	437	3 Dark	V	V	HT	V_V_HT	0.964	42.006	1_V_V_HT	V_V_HT	27.755808323591
1	438	3 Dark	V	V	HT	V_V_HT	0.957	43.263	1_V_V_HT	V_V_HT	28.3451727267374
1	439	3 Dark	V	V	HT	V_V_HT	0.958	44.003	1_V_V_HT	V_V_HT	28.9380605017387
1	440	3 Dark	V	V	HT	V_V_HT	1.016	45.586	1_V_V_HT	V_V_HT	29.5338345587565
1	441	3 Dark	V	V	HT	V_V_HT	1.125	46.656	1_V_V_HT	V_V_HT	30.1318560927757
1	442	3 Dark	V	V	HT	V_V_HT	0.962	48.171	1_V_V_HT	V_V_HT	30.7314862998806
1	443	3 Dark	V	V	HT	V_V_HT	0.973	49.59	1_V_V_HT	V_V_HT	31.3320869482124
1	444	3 Dark	V	V	HT	V_V_HT	1.062	50.395	1_V_V_HT	V_V_HT	31.9330232352035
1	445	3 Dark	V	V	HT	V_V_HT	0.92	51.606	1_V_V_HT	V_V_HT	32.5336654973855
1	446	3 Dark	V	V	HT	V_V_HT	0.788	52.556	1_V_V_HT	V_V_HT	33.1333852117151
1	447	3 Dark	V	V	HT	V_V_HT	0.654	53.517	1_V_V_HT	V_V_HT	33.7315566677747
1	448	3 Dark	V	V	HT	V_V_HT	1.011	54.524	1_V_V_HT	V_V_HT	34.3275654027685
1	449	3 Dark	V	V	HT	V_V_HT	0.984	55.733	1_V_V_HT	V_V_HT	34.9208036392797
1	450	3 Dark	V	V	HT	V_V_HT	1.04	57.083	1_V_V_HT	V_V_HT	35.5106790927645
1	451	3 Dark	V	V	HT	V_V_HT	1.451	58.168	1_V_V_HT	V_V_HT	36.0966033534755
1	452	3 Dark	V	V	HT	V_V_HT	0.739	59.659	1_V_V_HT	V_V_HT	36.6779880101038
1	453	3 Dark	V	V	HT	V_V_HT	1.208	60.664	1_V_V_HT	V_V_HT	37.2542504547485
1	454	3 Dark	V	V	HT	V_V_HT	1.153	61.886	1_V_V_HT	V_V_HT	37.8248375257764
1	455	3 Dark	V	V	HT	V_V_HT	0.892	62.91	1_V_V_HT	V_V_HT	38.3892268033876
1	456	3 Dark	V	V	HT	V_V_HT	1.049	63.866	1_V_V_HT	V_V_HT	38.946902102577
1	457	3 Dark	V	V	HT	V_V_HT	1.019	65.14	1_V_V_HT	V_V_HT	39.4973546217603
1	458	3 Dark	V	V	HT	V_V_HT	1.181	66.011	1_V_V_HT	V_V_HT	40.0401128121571
1	459	3 Dark	V	V	HT	V_V_HT	1.003	67.108	1_V_V_HT	V_V_HT	40.5747513813346
1	460	3 Dark	V	V	HT	V_V_HT	1.505	68.326	1_V_V_HT	V_V_HT	41.100884817941
1	461	3 Dark	V	V	HT	V_V_HT	1.337	69.164	1_V_V_HT	V_V_HT	41.6181356277288
1	462	3 Dark	V	V	HT	V_V_HT	0.886	70.095	1_V_V_HT	V_V_HT	42.1261263142845
1	463	3 Dark	V	V	HT	V_V_HT	1.361	71.023	1_V_V_HT	V_V_HT	42.6244883115437
1	464	3 Dark	V	V	HT	V_V_HT	1.174	71.949	1_V_V_HT	V_V_HT	43.1128978401314
1	465	3 Dark	V	V	HT	V_V_HT	1.228	72.958	1_V_V_HT	V_V_HT	43.5910763674893
1	466	3 Dark	V	V	HT	V_V_HT	1.282	73.491	1_V_V_HT	V_V_HT	44.0587544384383
1	467	3 Dark	V	V	HT	V_V_HT	1.538	73.771	1_V_V_HT	V_V_HT	44.515662597689
1	468	3 Dark	V	V	HT	V_V_HT	1.45	73.912	1_V_V_HT	V_V_HT	44.9615407626753
1	469	3 Dark	V	V	HT	V_V_HT	1.047	74.362	1_V_V_HT	V_V_HT	45.3961757044141
1	470	3 Dark	V	V	HT	V_V_HT	1.745	74.284	1_V_V_HT	V_V_HT	45.8194010357369
1	471	3 Dark	V	V	HT	V_V_HT	1.211	74.707	1_V_V_HT	V_V_HT	46.2310690023295
1	472	3 Dark	V	V	HT	V_V_HT	1.714	75.017	1_V_V_HT	V_V_HT	46.6310780858712
1	473	3 Dark	V	V	HT	V_V_HT	1.555	75.192	1_V_V_HT	V_V_HT	47.0193727178778
1	474	3 Dark	V	V	HT	V_V_HT	1.016	75.305	1_V_V_HT	V_V_HT	47.3959153974406
1	475	3 Dark	V	V	HT	V_V_HT	1.259	75.687	1_V_V_HT	V_V_HT	47.7607042010788
1	476	3 Dark	V	V	HT	V_V_HT	1.245	76.055	1_V_V_HT	V_V_HT	48.1137546144496
1	477	3 Dark	V	V	HT	V_V_HT	1.265	76.306	1_V_V_HT	V_V_HT	48.4551161684929
1	478	3 Dark	V	V	HT	V_V_HT	1.266	76.398	1_V_V_HT	V_V_HT	48.7848549385992
1	479	3 Dark	V	V	HT	V_V_HT	1.408	76.433	1_V_V_HT	V_V_HT	49.1030691215757
1	480	3 Dark	V	V	HT	V_V_HT	1.538	76.772	1_V_V_HT	V_V_HT	49.4098724116012
1	481	3 Dark	V	V	HT	V_V_HT	1.515	76.218	1_V_V_HT	V_V_HT	49.7054083549144
1	482	3 Dark	V	V	HT	V_V_HT	1.762	76.598	1_V_V_HT	V_V_HT	49.989827960382
1	483	3 Dark	V	V	HT	V_V_HT	1.435	76.798	1_V_V_HT	V_V_HT	50.2632822394747
1	484	3 Dark	V	V	HT	V_V_HT	1.392	76.769	1_V_V_HT	V_V_HT	50.5259283196291
1	485	3 Dark	V	V	HT	V_V_HT	1.264	76.793	1_V_V_HT	V_V_HT	50.7779535442644
1	486	3 Dark	V	V	HT	V_V_HT	1.18	77.019	1_V_V_HT	V_V_HT	51.0195797261099
1	487	3 Dark	V	V	HT	V_V_HT	1.554	77.065	1_V_V_HT	V_V_HT	51.2510558829541
1	488	3 Dark	V	V	HT	V_V_HT	1.374	77.329	1_V_V_HT	V_V_HT	51.4726363984024
1	489	3 Dark	V	V	HT	V_V_HT	1.532	77.169	1_V_V_HT	V_V_HT	51.6845798297553
1	490	3 Dark	V	V	HT	V_V_HT	1.586	77.027	1_V_V_HT	V_V_HT	51.8871614299584
1	491	3 Dark	V	V	HT	V_V_HT	1.451	76.809	1_V_V_HT	V_V_HT	52.0806606269846
1	492	3 Dark	V	V	HT	V_V_HT	1.169	77.059	1_V_V_HT	V_V_HT	52.2653568491456
1	493	3 Dark	V	V	HT	V_V_HT	1.37	76.837	1_V_V_HT	V_V_HT	52.44152952299
1	494	3 Dark	V	V	HT	V_V_HT	1.294	77.037	1_V_V_HT	V_V_HT	52.6094602151257
1	495	3 Dark	V	V	HT	V_V_HT	1.153	76.878	1_V_V_HT	V_V_HT	52.7694390429177
1	496	3 Dark	V	V	HT	V_V_HT	1.321	76.535	1_V_V_HT	V_V_HT	52.9217582623045
1	497	3 Dark	V	V	HT	V_V_HT	1.244	76.268	1_V_V_HT	V_V_HT	53.0667101296428
1	498	3 Dark	V	V	HT	V_V_HT	1.098	75.932	1_V_V_HT	V_V_HT	53.2045874838684
1	499	3 Dark	V	V	HT	V_V_HT	1.408	75.871	1_V_V_HT	V_V_HT	53.3356854979423
1	500	3 Dark	V	V	HT	V_V_HT	0.938	75.207	1_V_V_HT	V_V_HT	53.4602997960383
1	501	3 Dark	V	V	HT	V_V_HT	1.548	74.977	1_V_V_HT	V_V_HT	53.5787254654422
1	502	3 Dark	V	V	HT	V_V_HT	1.272	74.477	1_V_V_HT	V_V_HT	53.6912566649016
1	503	3 Dark	V	V	HT	V_V_HT	1.148	74.088	1_V_V_HT	V_V_HT	53.7981832706689
1	504	3 Dark	V	V	HT	V_V_HT	1.175	74.152	1_V_V_HT	V_V_HT	53.8997899550444
1	505	3 Dark	V	V	HT	V_V_HT	1.302	74.081	1_V_V_HT	V_V_HT	53.9963602896028
1	506	3 Dark	V	V	HT	V_V_HT	1.156	74.154	1_V_V_HT	V_V_HT	54.0881759326964
1	507	3 Dark	V	V	HT	V_V_HT	0.905	73.733	1_V_V_HT	V_V_HT	54.1755087535053
1	508	3 Dark	V	V	HT	V_V_HT	1.103	73.473	1_V_V_HT	V_V_HT	54.2586177870094
1	509	3 Dark	V	V	HT	V_V_HT	1.019	73.416	1_V_V_HT	V_V_HT	54.3377479816482
1	510	3 Dark	V	V	HT	V_V_HT	1.379	72.886	1_V_V_HT	V_V_HT	54.4131290733452
1	511	3 Dark	V	V	HT	V_V_HT	0.897	72.432	1_V_V_HT	V_V_HT	54.4849774444278
1	512	3 Dark	V	V	HT	V_V_HT	1.119	71.998	1_V_V_HT	V_V_HT	54.5535038048536
1	513	3 Dark	V	V	HT	V_V_HT	1.408	71.85	1_V_V_HT	V_V_HT	54.6189039300735
1	514	3 Dark	V	V	HT	V_V_HT	1.124	71.328	1_V_V_HT	V_V_HT	54.6813583672592
1	515	3 Dark	V	V	HT	V_V_HT	0.916	71.563	1_V_V_HT	V_V_HT	54.741041403588
1	516	3 Dark	V	V	HT	V_V_HT	1.275	71.602	1_V_V_HT	V_V_HT	54.7981113195283
1	517	3 Dark	V	V	HT	V_V_HT	1.065	71.426	1_V_V_HT	V_V_HT	54.8527070561283
1	518	3 Dark	V	V	HT	V_V_HT	1.445	71.334	1_V_V_HT	V_V_HT	54.9049481479034
1	519	3 Dark	V	V	HT	V_V_HT	0.843	71.105	1_V_V_HT	V_V_HT	54.9549347787855
1	520	3 Dark	V	V	HT	V_V_HT	1.363	70.389	1_V_V_HT	V_V_HT	55.0027511106269
1	521	3 Dark	V	V	HT	V_V_HT	1.119	69.934	1_V_V_HT	V_V_HT	55.0484750210612
1	522	3 Dark	V	V	HT	V_V_HT	1.136	69.725	1_V_V_HT	V_V_HT	55.0921690512793
1	523	3 Dark	V	V	HT	V_V_HT	1.139	69.385	1_V_V_HT	V_V_HT	55.1338806532592
1	524	3 Dark	V	V	HT	V_V_HT	1.374	69.316	1_V_V_HT	V_V_HT	55.1736514910574
1	525	3 Dark	V	V	HT	V_V_HT	1.069	69.166	1_V_V_HT	V_V_HT	55.2115120766663
1	526	3 Dark	V	V	HT	V_V_HT	0.939	68.959	1_V_V_HT	V_V_HT	55.2474901338396
1	527	3 Dark	V	V	HT	V_V_HT	1.271	69.032	1_V_V_HT	V_V_HT	55.2816110156901
1	528	3 Dark	V	V	HT	V_V_HT	1.114	68.847	1_V_V_HT	V_V_HT	55.3138905948459
1	529	3 Dark	V	V	HT	V_V_HT	0.986	68.94	1_V_V_HT	V_V_HT	55.3443403329895
1	530	3 Dark	V	V	HT	V_V_HT	1.081	69.086	1_V_V_HT	V_V_HT	55.372961664685
1	531	3 Dark	V	V	HT	V_V_HT	0.981	69.006	1_V_V_HT	V_V_HT	55.3997465273801
1	532	3 Dark	V	V	HT	V_V_HT	1.214	68.446	1_V_V_HT	V_V_HT	55.4246849953443
1	533	3 Dark	V	V	HT	V_V_HT	1.166	68.269	1_V_V_HT	V_V_HT	55.4477671419609
1	534	3 Dark	V	V	HT	V_V_HT	1.08	68.236	1_V_V_HT	V_V_HT	55.4689830406726
1	535	3 Dark	V	V	HT	V_V_HT	1.188	68.075	1_V_V_HT	V_V_HT	55.4883227657705
1	536	3 Dark	V	V	HT	V_V_HT	1.318	68.571	1_V_V_HT	V_V_HT	55.5057756702112
1	537	3 Dark	V	V	HT	V_V_HT	0.844	68.863	1_V_V_HT	V_V_HT	55.5213276985892
1	538	3 Dark	V	V	HT	V_V_HT	1.006	68.98	1_V_V_HT	V_V_HT	55.5349616305006
1	539	3 Dark	V	V	HT	V_V_HT	1.351	69.164	1_V_V_HT	V_V_HT	55.5466583725087
1	540	3 Dark	V	V	HT	V_V_HT	1.008	69.148	1_V_V_HT	V_V_HT	55.5563985294817
1	541	3 Dark	V	V	HT	V_V_HT	1.061	69.342	1_V_V_HT	V_V_HT	55.5641628413058
1	542	3 Dark	V	V	HT	V_V_HT	1.328	69.269	1_V_V_HT	V_V_HT	55.5699320818866
1	543	3 Dark	V	V	HT	V_V_HT	1.287	68.885	1_V_V_HT	V_V_HT	55.5736875713524
1	544	3 Dark	V	V	HT	V_V_HT	0.87	68.57	1_V_V_HT	V_V_HT	55.5754135190936
1	545	3 Dark	V	V	HT	V_V_HT	1.499	68.564	1_V_V_HT	V_V_HT	55.5750974898926
1	546	3 Dark	V	V	HT	V_V_HT	1.219	68.189	1_V_V_HT	V_V_HT	55.5727287402278
1	547	3 Dark	V	V	HT	V_V_HT	1.378	68.532	1_V_V_HT	V_V_HT	55.5683004790745
1	548	3 Dark	V	V	HT	V_V_HT	1.282	67.942	1_V_V_HT	V_V_HT	55.5618069027656
1	549	3 Dark	V	V	HT	V_V_HT	1.303	68.777	1_V_V_HT	V_V_HT	55.5532422085334
1	550	3 Dark	V	V	HT	V_V_HT	0.87	68.298	1_V_V_HT	V_V_HT	55.5426020321718
1	551	3 Dark	V	V	HT	V_V_HT	0.996	68.008	1_V_V_HT	V_V_HT	55.5298877603527
1	552	3 Dark	V	V	HT	V_V_HT	0.96	68.156	1_V_V_HT	V_V_HT	55.5151022211675
1	553	3 Dark	V	V	HT	V_V_HT	1.03	67.981	1_V_V_HT	V_V_HT	55.4982482405317
1	554	3 Dark	V	V	HT	V_V_HT	1.225	67.558	1_V_V_HT	V_V_HT	55.4793303496879
1	555	3 Dark	V	V	HT	V_V_HT	1.003	67.421	1_V_V_HT	V_V_HT	55.4583599002252
1	556	3 Dark	V	V	HT	V_V_HT	1.114	67.367	1_V_V_HT	V_V_HT	55.4353517119967
1	557	3 Dark	V	V	HT	V_V_HT	1.317	67.029	1_V_V_HT	V_V_HT	55.4103294306438
1	558	3 Dark	V	V	HT	V_V_HT	0.913	66.513	1_V_V_HT	V_V_HT	55.3833273280627
1	559	3 Dark	V	V	HT	V_V_HT	1.501	66.618	1_V_V_HT	V_V_HT	55.3543902829954
1	560	3 Dark	V	V	HT	V_V_HT	1.084	66.695	1_V_V_HT	V_V_HT	55.3235736837231
1	561	3 Dark	V	V	HT	V_V_HT	1.468	66.75	1_V_V_HT	V_V_HT	55.2909432548385
1	562	3 Dark	V	V	HT	V_V_HT	0.712	66.743	1_V_V_HT	V_V_HT	55.2565748114884
1	563	3 Dark	V	V	HT	V_V_HT	0.971	66.995	1_V_V_HT	V_V_HT	55.2205539392384
1	564	3 Dark	V	V	HT	V_V_HT	1.142	66.734	1_V_V_HT	V_V_HT	55.1829756086432
1	565	3 Dark	V	V	HT	V_V_HT	1.141	66.395	1_V_V_HT	V_V_HT	55.1439423162352
1	566	3 Dark	V	V	HT	V_V_HT	1.652	66.336	1_V_V_HT	V_V_HT	55.1035580498634
1	567	3 Dark	V	V	HT	V_V_HT	1.197	66.417	1_V_V_HT	V_V_HT	55.0619280029192
1	568	3 Dark	V	V	HT	V_V_HT	1.22	66.291	1_V_V_HT	V_V_HT	55.0191632883825
1	569	3 Dark	V	V	HT	V_V_HT	1.203	65.909	1_V_V_HT	V_V_HT	54.9753806046004
1	570	3 Dark	V	V	HT	V_V_HT	1.363	65.773	1_V_V_HT	V_V_HT	54.9306985965889
1	571	3 Dark	V	V	HT	V_V_HT	1.091	65.643	1_V_V_HT	V_V_HT	54.8852400378222
1	572	3 Dark	V	V	HT	V_V_HT	1.046	65.334	1_V_V_HT	V_V_HT	54.8391320264656
1	573	3 Dark	V	V	HT	V_V_HT	1.024	65.315	1_V_V_HT	V_V_HT	54.7925047322733
1	574	3 Dark	V	V	HT	V_V_HT	0.809	65.621	1_V_V_HT	V_V_HT	54.7454892209583
1	575	3 Dark	V	V	HT	V_V_HT	0.91	64.994	1_V_V_HT	V_V_HT	54.6982177917271
1	576	3 Dark	V	V	HT	V_V_HT	0.9	64.591	1_V_V_HT	V_V_HT	54.6508230756527
1	577	3 Dark	V	V	HT	V_V_HT	1.408	64.227	1_V_V_HT	V_V_HT	54.603437793134
1	578	3 Dark	V	V	HT	V_V_HT	0.855	63.69	1_V_V_HT	V_V_HT	54.5561944252031
1	579	3 Dark	V	V	HT	V_V_HT	1.678	63.674	1_V_V_HT	V_V_HT	54.5092239930419
1	580	3 Dark	V	V	HT	V_V_HT	0.884	63.594	1_V_V_HT	V_V_HT	54.4626550942543
1	581	3 Dark	V	V	HT	V_V_HT	0.829	63.548	1_V_V_HT	V_V_HT	54.4166130717874
1	582	3 Dark	V	V	HT	V_V_HT	1.284	63.82	1_V_V_HT	V_V_HT	54.3712192028295
1	583	3 Dark	V	V	HT	V_V_HT	0.964	63.998	1_V_V_HT	V_V_HT	54.326589913483
1	584	3 Dark	V	V	HT	V_V_HT	0.951	63.636	1_V_V_HT	V_V_HT	54.2828360174735
1	585	3 Dark	V	V	HT	V_V_HT	0.932	63.478	1_V_V_HT	V_V_HT	54.2400631653601
1	586	3 Dark	V	V	HT	V_V_HT	0.885	63.762	1_V_V_HT	V_V_HT	54.1983746661277
1	587	3 Dark	V	V	HT	V_V_HT	0.933	63.42	1_V_V_HT	V_V_HT	54.1578687033836
1	588	3 Dark	V	V	HT	V_V_HT	0.598	63.539	1_V_V_HT	V_V_HT	54.1186406979284
1	589	3 Dark	V	V	HT	V_V_HT	1.091	62.869	1_V_V_HT	V_V_HT	54.0807801544808
1	590	3 Dark	V	V	HT	V_V_HT	1.158	62.454	1_V_V_HT	V_V_HT	54.0443734532324
1	591	3 Dark	V	V	HT	V_V_HT	1.036	61.661	1_V_V_HT	V_V_HT	54.0094986747084
1	592	3 Dark	V	V	HT	V_V_HT	1.207	61.804	1_V_V_HT	V_V_HT	53.9762236085059
1	593	3 Dark	V	V	HT	V_V_HT	1.418	61.731	1_V_V_HT	V_V_HT	53.9446053794325
1	594	3 Dark	V	V	HT	V_V_HT	0.819	61.491	1_V_V_HT	V_V_HT	53.9146901306938
1	595	3 Dark	V	V	HT	V_V_HT	0.849	61.297	1_V_V_HT	V_V_HT	53.8865127549881
1	596	3 Dark	V	V	HT	V_V_HT	1.259	60.958	1_V_V_HT	V_V_HT	53.8600986238966
1	597	3 Dark	V	V	HT	V_V_HT	0.925	60.961	1_V_V_HT	V_V_HT	53.8354692428021
1	598	3 Dark	V	V	HT	V_V_HT	0.88	60.986	1_V_V_HT	V_V_HT	53.8126363360201
1	599	3 Dark	V	V	HT	V_V_HT	0.969	60.666	1_V_V_HT	V_V_HT	53.7915998607669
1	600	3 Dark	V	V	HT	V_V_HT	0.872	60.601	1_V_V_HT	V_V_HT	53.7723499641754
1	601	3 Dark	V	V	HT	V_V_HT	0.931	60.601	1_V_V_HT	V_V_HT	53.7548748315361
1	602	3 Dark	V	V	HT	V_V_HT	1.019	60.39	1_V_V_HT	V_V_HT	53.7391626477993
1	603	3 Dark	V	V	HT	V_V_HT	1.268	60.53	1_V_V_HT	V_V_HT	53.7251997230392
1	604	3 Dark	V	V	HT	V_V_HT	1.176	61.005	1_V_V_HT	V_V_HT	53.7129648650486
1	605	3 Dark	V	V	HT	V_V_HT	0.872	60.721	1_V_V_HT	V_V_HT	53.7024350056095
1	606	3 Dark	V	V	HT	V_V_HT	0.816	61.167	1_V_V_HT	V_V_HT	53.6935870769494
1	607	3 Dark	V	V	HT	V_V_HT	1.014	61.194	1_V_V_HT	V_V_HT	53.6863963420974
1	608	3 Dark	V	V	HT	V_V_HT	0.745	61.617	1_V_V_HT	V_V_HT	53.6808297885953
1	609	3 Dark	V	V	HT	V_V_HT	1.287	61.038	1_V_V_HT	V_V_HT	53.6768448067259
1	610	3 Dark	V	V	HT	V_V_HT	0.79	61.355	1_V_V_HT	V_V_HT	53.6743910788439
1	611	3 Dark	V	V	HT	V_V_HT	0.95	61.534	1_V_V_HT	V_V_HT	53.6734153988274
1	612	3 Dark	V	V	HT	V_V_HT	1.232	61.127	1_V_V_HT	V_V_HT	53.673857840082
1	613	3 Dark	V	V	HT	V_V_HT	1.208	61.102	1_V_V_HT	V_V_HT	53.675652023808
1	614	3 Dark	V	V	HT	V_V_HT	0.863	61.432	1_V_V_HT	V_V_HT	53.6787292157059
1	615	3 Dark	V	V	HT	V_V_HT	0.845	61.547	1_V_V_HT	V_V_HT	53.6830153761894
1	616	3 Dark	V	V	HT	V_V_HT	1.398	61.807	1_V_V_HT	V_V_HT	53.6884314611548
1	617	3 Dark	V	V	HT	V_V_HT	0.975	61.811	1_V_V_HT	V_V_HT	53.6948966745058
1	618	3 Dark	V	V	HT	V_V_HT	1.032	62.167	1_V_V_HT	V_V_HT	53.7023264737952
1	619	3 Dark	V	V	HT	V_V_HT	0.831	62.188	1_V_V_HT	V_V_HT	53.710632890744
1	620	3 Dark	V	V	HT	V_V_HT	0.669	61.749	1_V_V_HT	V_V_HT	53.7197268510317
1	621	3 Dark	V	V	HT	V_V_HT	0.675	61.403	1_V_V_HT	V_V_HT	53.7295171686995
1	622	3 Dark	V	V	HT	V_V_HT	0.855	61.443	1_V_V_HT	V_V_HT	53.739910654454
1	623	3 Dark	V	V	HT	V_V_HT	0.898	60.881	1_V_V_HT	V_V_HT	53.7508127744706
1	624	3 Dark	V	V	HT	V_V_HT	0.902	61.029	1_V_V_HT	V_V_HT	53.7621283138027
1	625	3 Dark	V	V	HT	V_V_HT	0.947	61.068	1_V_V_HT	V_V_HT	53.7737620439965
1	626	3 Dark	V	V	HT	V_V_HT	1.313	60.785	1_V_V_HT	V_V_HT	53.7856193426905
1	627	3 Dark	V	V	HT	V_V_HT	1.2	60.638	1_V_V_HT	V_V_HT	53.7976068175517
1	628	3 Dark	V	V	HT	V_V_HT	1.245	60.33	1_V_V_HT	V_V_HT	53.8096329150097
1	629	3 Dark	V	V	HT	V_V_HT	0.883	60.192	1_V_V_HT	V_V_HT	53.8216080158837
1	630	3 Dark	V	V	HT	V_V_HT	1.298	60.257	1_V_V_HT	V_V_HT	53.8334435019133
1	631	3 Dark	V	V	HT	V_V_HT	1.091	59.918	1_V_V_HT	V_V_HT	53.8450531313201
1	632	3 Dark	V	V	HT	V_V_HT	0.835	59.73	1_V_V_HT	V_V_HT	53.8563520238686
1	633	3 Dark	V	V	HT	V_V_HT	1.164	59.385	1_V_V_HT	V_V_HT	53.8672583660077
1	634	3 Dark	V	V	HT	V_V_HT	1.284	59.299	1_V_V_HT	V_V_HT	53.8776920296243
1	635	3 Dark	V	V	HT	V_V_HT	0.626	59.542	1_V_V_HT	V_V_HT	53.8875765646916
1	636	3 Dark	V	V	HT	V_V_HT	1.346	59.728	1_V_V_HT	V_V_HT	53.8968364436257
1	637	3 Dark	V	V	HT	V_V_HT	1.435	59.538	1_V_V_HT	V_V_HT	53.9053961362731
1	638	3 Dark	V	V	HT	V_V_HT	1.278	59.966	1_V_V_HT	V_V_HT	53.9131812769438
1	639	3 Dark	V	V	HT	V_V_HT	1.099	60.171	1_V_V_HT	V_V_HT	53.9201221483599
1	640	3 Dark	V	V	HT	V_V_HT	1.201	60.947	1_V_V_HT	V_V_HT	53.9261514439778
1	641	3 Dark	V	V	HT	V_V_HT	1.008	61.136	1_V_V_HT	V_V_HT	53.9312068501626
1	642	3 Dark	V	V	HT	V_V_HT	0.877	61.319	1_V_V_HT	V_V_HT	53.9352273010695
1	643	3 Dark	V	V	HT	V_V_HT	0.939	60.974	1_V_V_HT	V_V_HT	53.9381530603017
1	644	3 Dark	V	V	HT	V_V_HT	1.281	60.783	1_V_V_HT	V_V_HT	53.9399310462392
1	645	3 Dark	V	V	HT	V_V_HT	1.047	60.709	1_V_V_HT	V_V_HT	53.940514875471
1	646	3 Dark	V	V	HT	V_V_HT	1.145	60.263	1_V_V_HT	V_V_HT	53.9398595060712
1	647	3 Dark	V	V	HT	V_V_HT	0.937	60.42	1_V_V_HT	V_V_HT	53.9379212385388
1	648	3 Dark	V	V	HT	V_V_HT	0.954	60.104	1_V_V_HT	V_V_HT	53.934663074612
1	649	3 Dark	V	V	HT	V_V_HT	1.112	60.27	1_V_V_HT	V_V_HT	53.9300559855589
1	650	3 Dark	V	V	HT	V_V_HT	0.719	60.521	1_V_V_HT	V_V_HT	53.9240787987598
1	651	3 Dark	V	V	HT	V_V_HT	0.69	60.907	1_V_V_HT	V_V_HT	53.9167167883785
1	652	3 Dark	V	V	HT	V_V_HT	1.247	61.235	1_V_V_HT	V_V_HT	53.9079565134642
1	653	3 Dark	V	V	HT	V_V_HT	0.856	61.252	1_V_V_HT	V_V_HT	53.8977857044984
1	654	3 Dark	V	V	HT	V_V_HT	0.967	61.371	1_V_V_HT	V_V_HT	53.8861967811883
1	655	3 Dark	V	V	HT	V_V_HT	0.888	61.433	1_V_V_HT	V_V_HT	53.8731833356862
1	656	3 Dark	V	V	HT	V_V_HT	0.976	61.185	1_V_V_HT	V_V_HT	53.8587389592515
1	657	3 Dark	V	V	HT	V_V_HT	0.778	61.094	1_V_V_HT	V_V_HT	53.8428581981301
1	658	3 Dark	V	V	HT	V_V_HT	0.572	60.872	1_V_V_HT	V_V_HT	53.8255403006236
1	659	3 Dark	V	V	HT	V_V_HT	0.831	61.2	1_V_V_HT	V_V_HT	53.8067890255698
1	660	3 Dark	V	V	HT	V_V_HT	0.937	60.807	1_V_V_HT	V_V_HT	53.7866097703968
1	661	3 Dark	V	V	HT	V_V_HT	0.592	61.024	1_V_V_HT	V_V_HT	53.7650116164247
1	662	3 Dark	V	V	HT	V_V_HT	0.831	61.403	1_V_V_HT	V_V_HT	53.7420077123954
1	663	3 Dark	V	V	HT	V_V_HT	0.923	61.373	1_V_V_HT	V_V_HT	53.7176148296137
1	664	3 Dark	V	V	HT	V_V_HT	1.09	61.243	1_V_V_HT	V_V_HT	53.6918529085595
1	665	3 Dark	V	V	HT	V_V_HT	1.115	61.246	1_V_V_HT	V_V_HT	53.6647442265946
1	666	3 Dark	V	V	HT	V_V_HT	1.002	61.374	1_V_V_HT	V_V_HT	53.6363118113317
1	667	3 Dark	V	V	HT	V_V_HT	0.824	60.854	1_V_V_HT	V_V_HT	53.6065801126043
1	668	3 Dark	V	V	HT	V_V_HT	1.173	60.389	1_V_V_HT	V_V_HT	53.5755749265965
1	669	3 Dark	V	V	HT	V_V_HT	1.492	60.67	1_V_V_HT	V_V_HT	53.5433229516875
1	670	3 Dark	V	V	HT	V_V_HT	1.566	60.544	1_V_V_HT	V_V_HT	53.5098513512837
1	671	3 Dark	V	V	HT	V_V_HT	1.139	60.557	1_V_V_HT	V_V_HT	53.4751873092902
1	672	3 Dark	V	V	HT	V_V_HT	1.415	60.807	1_V_V_HT	V_V_HT	53.4393577798103
1	673	3 Dark	V	V	HT	V_V_HT	0.863	61.078	1_V_V_HT	V_V_HT	53.4023894804758
1	674	3 Dark	V	V	HT	V_V_HT	0.672	60.967	1_V_V_HT	V_V_HT	53.3643081746915
1	675	3 Dark	V	V	HT	V_V_HT	0.771	60.775	1_V_V_HT	V_V_HT	53.3251385090393
1	676	3 Dark	V	V	HT	V_V_HT	0.952	60.965	1_V_V_HT	V_V_HT	53.2849045639183
1	677	3 Dark	V	V	HT	V_V_HT	1.132	60.954	1_V_V_HT	V_V_HT	53.2436287305088
1	678	3 Dark	V	V	HT	V_V_HT	0.716	61.002	1_V_V_HT	V_V_HT	53.2013311857746
1	679	3 Dark	V	V	HT	V_V_HT	0.997	60.97	1_V_V_HT	V_V_HT	53.1580296858625
1	680	3 Dark	V	V	HT	V_V_HT	0.92	61.42	1_V_V_HT	V_V_HT	53.1137393986669
1	681	3 Dark	V	V	HT	V_V_HT	1.061	61.76	1_V_V_HT	V_V_HT	53.068473235284
1	682	3 Dark	V	V	HT	V_V_HT	1.183	61.567	1_V_V_HT	V_V_HT	53.0222431731096
1	683	3 Dark	V	V	HT	V_V_HT	0.915	61.757	1_V_V_HT	V_V_HT	52.9750587719807
1	684	3 Dark	V	V	HT	V_V_HT	1.021	61.701	1_V_V_HT	V_V_HT	52.9269266817799
1	685	3 Dark	V	V	HT	V_V_HT	1.009	61.842	1_V_V_HT	V_V_HT	52.8778506487044
1	686	3 Dark	V	V	HT	V_V_HT	1.065	61.836	1_V_V_HT	V_V_HT	52.8278315638968
1	687	3 Dark	V	V	HT	V_V_HT	1.109	62.386	1_V_V_HT	V_V_HT	52.7768675393071
1	688	3 Dark	V	V	HT	V_V_HT	1.023	62.853	1_V_V_HT	V_V_HT	52.7249540222333
1	689	3 Dark	V	V	HT	V_V_HT	1.211	62.743	1_V_V_HT	V_V_HT	52.6720843305246
1	690	3 Dark	V	V	HT	V_V_HT	0.905	63.114	1_V_V_HT	V_V_HT	52.6182513597959
1	691	3 Dark	V	V	HT	V_V_HT	1.308	63.365	1_V_V_HT	V_V_HT	52.5634476826156
1	692	3 Dark	V	V	HT	V_V_HT	1.214	63.609	1_V_V_HT	V_V_HT	52.507664581644
1	693	3 Dark	V	V	HT	V_V_HT	1.134	64.09	1_V_V_HT	V_V_HT	52.4508927767636
1	694	3 Dark	V	V	HT	V_V_HT	1.154	64.374	1_V_V_HT	V_V_HT	52.3931218385734
1	695	3 Dark	V	V	HT	V_V_HT	0.629	64.309	1_V_V_HT	V_V_HT	52.3343401831007
1	696	3 Dark	V	V	HT	V_V_HT	1.474	64.338	1_V_V_HT	V_V_HT	52.2745353592323
1	697	3 Dark	V	V	HT	V_V_HT	0.915	64.459	1_V_V_HT	V_V_HT	52.2136943918997
1	698	3 Dark	V	V	HT	V_V_HT	0.813	64.064	1_V_V_HT	V_V_HT	52.1518042107907
1	699	3 Dark	V	V	HT	V_V_HT	1.38	63.738	1_V_V_HT	V_V_HT	52.0888517457475
1	700	3 Dark	V	V	HT	V_V_HT	1.075	63.197	1_V_V_HT	V_V_HT	52.0248240380257
1	701	3 Dark	V	V	HT	V_V_HT	1.021	63.098	1_V_V_HT	V_V_HT	51.9597087366379
1	702	3 Dark	V	V	HT	V_V_HT	1.127	62.577	1_V_V_HT	V_V_HT	51.8934942503602
1	703	3 Dark	V	V	HT	V_V_HT	1.21	62.832	1_V_V_HT	V_V_HT	51.826169150381
1	704	3 Dark	V	V	HT	V_V_HT	1.17	63.079	1_V_V_HT	V_V_HT	51.7577223133462
1	705	3 Dark	V	V	HT	V_V_HT	0.855	63.18	1_V_V_HT	V_V_HT	51.688144188412
1	706	3 Dark	V	V	HT	V_V_HT	1.335	63.07	1_V_V_HT	V_V_HT	51.617427314949
1	707	3 Dark	V	V	HT	V_V_HT	0.926	63.053	1_V_V_HT	V_V_HT	51.545566141562
1	708	3 Dark	V	V	HT	V_V_HT	1.002	63.297	1_V_V_HT	V_V_HT	51.4725555058037
1	709	3 Dark	V	V	HT	V_V_HT	1.08	63.116	1_V_V_HT	V_V_HT	51.3983907375041
1	710	3 Dark	V	V	HT	V_V_HT	1.169	63.275	1_V_V_HT	V_V_HT	51.3230696513665
1	711	3 Dark	V	V	HT	V_V_HT	1.03	63.171	1_V_V_HT	V_V_HT	51.2465931697076
1	712	3 Dark	V	V	HT	V_V_HT	1.054	63.014	1_V_V_HT	V_V_HT	51.1689654564865
1	713	3 Dark	V	V	HT	V_V_HT	1.046	63.381	1_V_V_HT	V_V_HT	51.0901934566824
1	714	3 Dark	V	V	HT	V_V_HT	0.911	63.267	1_V_V_HT	V_V_HT	51.0102852595092
1	715	3 Dark	V	V	HT	V_V_HT	1.029	63.424	1_V_V_HT	V_V_HT	50.9292512937098
1	716	3 Dark	V	V	HT	V_V_HT	0.97	63.251	1_V_V_HT	V_V_HT	50.8471031666882
1	717	3 Dark	V	V	HT	V_V_HT	1.328	63.45	1_V_V_HT	V_V_HT	50.7638554551327
1	718	3 Dark	V	V	HT	V_V_HT	1.039	63.52	1_V_V_HT	V_V_HT	50.6795262917863
1	719	3 Dark	V	V	HT	V_V_HT	0.721	63.387	1_V_V_HT	V_V_HT	50.5941373375629
1	720	3 Dark	V	V	HT	V_V_HT	1.308	63.628	1_V_V_HT	V_V_HT	50.5077131659698
1	721	3 Dark	V	V	HT	V_V_HT	0.843	63.274	1_V_V_HT	V_V_HT	50.4202789314548
1	722	3 Dark	V	V	HT	V_V_HT	1.075	62.875	1_V_V_HT	V_V_HT	50.3318603294565
1	723	3 Dark	V	V	HT	V_V_HT	1.404	62.582	1_V_V_HT	V_V_HT	50.2424857457934
1	724	3 Dark	V	V	HT	V_V_HT	1.374	62.432	1_V_V_HT	V_V_HT	50.1521867087089
1	725	3 Dark	V	V	HT	V_V_HT	1.05	62.818	1_V_V_HT	V_V_HT	50.0609972901983
1	726	3 Dark	V	V	HT	V_V_HT	1.031	62.099	1_V_V_HT	V_V_HT	49.9689520672019
1	727	3 Dark	V	V	HT	V_V_HT	0.945	62.263	1_V_V_HT	V_V_HT	49.8760856165974
1	728	3 Dark	V	V	HT	V_V_HT	0.778	62.623	1_V_V_HT	V_V_HT	49.7824329372888
1	729	3 Dark	V	V	HT	V_V_HT	1.166	62.298	1_V_V_HT	V_V_HT	49.688031112135
1	730	3 Dark	V	V	HT	V_V_HT	1.025	62.249	1_V_V_HT	V_V_HT	49.5929196268147
1	731	3 Dark	V	V	HT	V_V_HT	1.04	62.116	1_V_V_HT	V_V_HT	49.4971398874781
1	732	3 Dark	V	V	HT	V_V_HT	0.894	62.129	1_V_V_HT	V_V_HT	49.4007340227505
1	733	3 Dark	V	V	HT	V_V_HT	1.118	61.586	1_V_V_HT	V_V_HT	49.3037458607606
1	734	3 Dark	V	V	HT	V_V_HT	0.919	61.449	1_V_V_HT	V_V_HT	49.2062208787803
1	735	3 Dark	V	V	HT	V_V_HT	0.872	61.543	1_V_V_HT	V_V_HT	49.1082051809666
1	736	3 Dark	V	V	HT	V_V_HT	0.842	60.972	1_V_V_HT	V_V_HT	49.0097460700704
1	737	3 Dark	V	V	HT	V_V_HT	1.115	61.05	1_V_V_HT	V_V_HT	48.9108914292435
1	738	3 Dark	V	V	HT	V_V_HT	0.96	60.842	1_V_V_HT	V_V_HT	48.811690265315
1	739	3 Dark	V	V	HT	V_V_HT	0.816	60.435	1_V_V_HT	V_V_HT	48.7121921367334
1	740	3 Dark	V	V	HT	V_V_HT	1.079	60.595	1_V_V_HT	V_V_HT	48.6124479539125
1	741	3 Dark	V	V	HT	V_V_HT	0.957	60.469	1_V_V_HT	V_V_HT	48.5125102416422
1	742	3 Dark	V	V	HT	V_V_HT	1.026	59.995	1_V_V_HT	V_V_HT	48.4124331408363
1	743	3 Dark	V	V	HT	V_V_HT	1.282	60.353	1_V_V_HT	V_V_HT	48.3122721442967
1	744	3 Dark	V	V	HT	V_V_HT	0.907	60.268	1_V_V_HT	V_V_HT	48.2120830153452
1	745	3 Dark	V	V	HT	V_V_HT	1.166	60.002	1_V_V_HT	V_V_HT	48.1119215178098
1	746	3 Dark	V	V	HT	V_V_HT	0.892	60.212	1_V_V_HT	V_V_HT	48.0118434156402
1	747	3 Dark	V	V	HT	V_V_HT	1.308	59.411	1_V_V_HT	V_V_HT	47.9119047673057
1	748	3 Dark	V	V	HT	V_V_HT	1.093	59.361	1_V_V_HT	V_V_HT	47.8121631091819
1	749	3 Dark	V	V	HT	V_V_HT	1.078	59.788	1_V_V_HT	V_V_HT	47.7126774718859
1	750	3 Dark	V	V	HT	V_V_HT	1.146	59.413	1_V_V_HT	V_V_HT	47.6135074909255
1	751	3 Dark	V	V	HT	V_V_HT	0.954	59.652	1_V_V_HT	V_V_HT	47.5147143328787
1	752	3 Dark	V	V	HT	V_V_HT	0.815	59.533	1_V_V_HT	V_V_HT	47.4163606973622
1	753	3 Dark	V	V	HT	V_V_HT	0.841	58.919	1_V_V_HT	V_V_HT	47.3185098893091
1	754	3 Dark	V	V	HT	V_V_HT	1.004	58.311	1_V_V_HT	V_V_HT	47.2212267030506
1	755	3 Dark	V	V	HT	V_V_HT	1.015	58.304	1_V_V_HT	V_V_HT	47.1245776735969
1	756	3 Dark	V	V	HT	V_V_HT	0.755	58.062	1_V_V_HT	V_V_HT	47.0286307361321
1	757	3 Dark	V	V	HT	V_V_HT	1.079	58.06	1_V_V_HT	V_V_HT	46.9334543419392
1	758	3 Dark	V	V	HT	V_V_HT	1.173	58.227	1_V_V_HT	V_V_HT	46.8391178878949
1	759	3 Dark	V	V	HT	V_V_HT	1.055	57.882	1_V_V_HT	V_V_HT	46.7456910073562
1	760	3 Dark	V	V	HT	V_V_HT	1.026	57.796	1_V_V_HT	V_V_HT	46.6532434630617
1	761	3 Dark	V	V	HT	V_V_HT	0.888	57.63	1_V_V_HT	V_V_HT	46.5618456127495
1	762	3 Dark	V	V	HT	V_V_HT	1.14	57.633	1_V_V_HT	V_V_HT	46.4715682808503
1	763	3 Dark	V	V	HT	V_V_HT	0.667	57.924	1_V_V_HT	V_V_HT	46.3824824076666
1	764	3 Dark	V	V	HT	V_V_HT	1.033	57.834	1_V_V_HT	V_V_HT	46.2946587748791
1	765	3 Dark	V	V	HT	V_V_HT	0.949	57.597	1_V_V_HT	V_V_HT	46.2081681178813
1	766	3 Dark	V	V	HT	V_V_HT	0.764	57.826	1_V_V_HT	V_V_HT	46.1230808766216
1	767	3 Dark	V	V	HT	V_V_HT	1.004	57.656	1_V_V_HT	V_V_HT	46.0394663110054
1	768	3 Dark	V	V	HT	V_V_HT	0.794	57.629	1_V_V_HT	V_V_HT	45.957392878559
1	769	3 Dark	V	V	HT	V_V_HT	0.673	57.445	1_V_V_HT	V_V_HT	45.8769270149354
1	770	3 Dark	V	V	HT	V_V_HT	1.329	57.524	1_V_V_HT	V_V_HT	45.7981346504891
1	771	3 Dark	V	V	HT	V_V_HT	0.904	57.271	1_V_V_HT	V_V_HT	45.7210808289159
1	772	3 Dark	V	V	HT	V_V_HT	0.58	57.2	1_V_V_HT	V_V_HT	45.6458260217751
1	773	3 Dark	V	V	HT	V_V_HT	1.404	56.789	1_V_V_HT	V_V_HT	45.5724256986117
1	774	3 Dark	V	V	HT	V_V_HT	0.826	56.793	1_V_V_HT	V_V_HT	45.500934299737
1	775	3 Dark	V	V	HT	V_V_HT	0.763	56.452	1_V_V_HT	V_V_HT	45.4314047611079
1	776	3 Dark	V	V	HT	V_V_HT	1.18	56.715	1_V_V_HT	V_V_HT	45.3638823311852
1	777	3 Dark	V	V	HT	V_V_HT	0.527	56.319	1_V_V_HT	V_V_HT	45.298402203922
1	778	3 Dark	V	V	HT	V_V_HT	0.989	56.272	1_V_V_HT	V_V_HT	45.2349884603472
1	779	3 Dark	V	V	HT	V_V_HT	1.148	55.96	1_V_V_HT	V_V_HT	45.1736551990993
1	780	3 Dark	V	V	HT	V_V_HT	0.933	55.95	1_V_V_HT	V_V_HT	45.1144120813953
1	781	3 Dark	V	V	HT	V_V_HT	1.082	55.746	1_V_V_HT	V_V_HT	45.0572591476322
1	782	3 Dark	V	V	HT	V_V_HT	0.956	55.766	1_V_V_HT	V_V_HT	45.0021940334643
1	783	3 Dark	V	V	HT	V_V_HT	0.79	55.761	1_V_V_HT	V_V_HT	44.9492143741669
1	784	3 Dark	V	V	HT	V_V_HT	0.766	55.587	1_V_V_HT	V_V_HT	44.8983146502511
1	785	3 Dark	V	V	HT	V_V_HT	1.043	55.373	1_V_V_HT	V_V_HT	44.8494733815804
1	786	3 Dark	V	V	HT	V_V_HT	0.789	55.32	1_V_V_HT	V_V_HT	44.8026490708748
1	787	3 Dark	V	V	HT	V_V_HT	0.943	54.927	1_V_V_HT	V_V_HT	44.7577791456662
1	788	3 Dark	V	V	HT	V_V_HT	0.945	54.666	1_V_V_HT	V_V_HT	44.7147827857106
1	789	3 Dark	V	V	HT	V_V_HT	0.821	54.807	1_V_V_HT	V_V_HT	44.6735714887974
1	790	3 Dark	V	V	HT	V_V_HT	0.939	54.43	1_V_V_HT	V_V_HT	44.6340407573166
1	791	3 Dark	V	V	HT	V_V_HT	0.874	54.45	1_V_V_HT	V_V_HT	44.5960778249641
1	792	3 Dark	V	V	HT	V_V_HT	0.897	53.996	1_V_V_HT	V_V_HT	44.5595528405069
1	793	3 Dark	V	V	HT	V_V_HT	1.409	54.085	1_V_V_HT	V_V_HT	44.5243271928471
1	794	3 Dark	V	V	HT	V_V_HT	0.829	54.044	1_V_V_HT	V_V_HT	44.4902443118985
1	795	3 Dark	V	V	HT	V_V_HT	0.635	53.836	1_V_V_HT	V_V_HT	44.4571384953575
1	796	3 Dark	V	V	HT	V_V_HT	1.071	53.951	1_V_V_HT	V_V_HT	44.4248207721392
1	797	3 Dark	V	V	HT	V_V_HT	0.945	53.671	1_V_V_HT	V_V_HT	44.3930740306643
1	798	3 Dark	V	V	HT	V_V_HT	0.933	54.009	1_V_V_HT	V_V_HT	44.3616528380275
1	799	3 Dark	V	V	HT	V_V_HT	0.632	54.131	1_V_V_HT	V_V_HT	44.3302881068397
1	800	3 Dark	V	V	HT	V_V_HT	1.158	53.953	1_V_V_HT	V_V_HT	44.2987013271645
1	801	3 Dark	V	V	HT	V_V_HT	0.704	54.264	1_V_V_HT	V_V_HT	44.2665952390243
1	802	3 Dark	V	V	HT	V_V_HT	0.955	54.768	1_V_V_HT	V_V_HT	44.2336678947435
1	803	3 Dark	V	V	HT	V_V_HT	0.871	54.435	1_V_V_HT	V_V_HT	44.1996173469742
1	804	3 Dark	V	V	HT	V_V_HT	0.911	54.43	1_V_V_HT	V_V_HT	44.1641373228536
1	805	3 Dark	V	V	HT	V_V_HT	0.825	54.109	1_V_V_HT	V_V_HT	44.1269042479828
1	806	3 Dark	V	V	HT	V_V_HT	1.155	53.776	1_V_V_HT	V_V_HT	44.0875902237412
1	807	3 Dark	V	V	HT	V_V_HT	0.912	53.979	1_V_V_HT	V_V_HT	44.0458635442745
1	808	3 Dark	V	V	HT	V_V_HT	1.046	54.205	1_V_V_HT	V_V_HT	44.0013772799865
1	809	3 Dark	V	V	HT	V_V_HT	0.766	53.891	1_V_V_HT	V_V_HT	43.9537806942206
1	810	3 Dark	V	V	HT	V_V_HT	1.136	53.619	1_V_V_HT	V_V_HT	43.9027199776742
1	811	3 Dark	V	V	HT	V_V_HT	0.75	53.397	1_V_V_HT	V_V_HT	43.8478262492808
1	812	3 Dark	V	V	HT	V_V_HT	0.835	53.409	1_V_V_HT	V_V_HT	43.7887164293046
1	813	3 Dark	V	V	HT	V_V_HT	0.836	53.401	1_V_V_HT	V_V_HT	43.725002524238
1	814	3 Dark	V	V	HT	V_V_HT	0.83	53.457	1_V_V_HT	V_V_HT	43.6562862423577
1	815	3 Dark	V	V	HT	V_V_HT	0.801	53.397	1_V_V_HT	V_V_HT	43.5821600627871
1	816	3 Dark	V	V	HT	V_V_HT	0.702	53.487	1_V_V_HT	V_V_HT	43.5022146912146
1	817	3 Dark	V	V	HT	V_V_HT	0.686	53.426	1_V_V_HT	V_V_HT	43.4160402449735
1	818	3 Dark	V	V	HT	V_V_HT	0.912	53.055	1_V_V_HT	V_V_HT	43.3232243350051
1	819	3 Dark	V	V	HT	V_V_HT	1.196	53.053	1_V_V_HT	V_V_HT	43.2233536408644
1	820	3 Dark	V	V	HT	V_V_HT	0.649	53.045	1_V_V_HT	V_V_HT	43.1160165734073
1	821	3 Dark	V	V	HT	V_V_HT	0.908	52.657	1_V_V_HT	V_V_HT	43.0008060154853
1	822	3 Dark	V	V	HT	V_V_HT	0.686	52.441	1_V_V_HT	V_V_HT	42.8773204381641
1	823	3 Dark	V	V	HT	V_V_HT	0.756	51.86	1_V_V_HT	V_V_HT	42.7451616945935
1	824	3 Dark	V	V	HT	V_V_HT	0.992	51.869	1_V_V_HT	V_V_HT	42.6039429779709
1	825	3 Dark	V	V	HT	V_V_HT	0.741	52.229	1_V_V_HT	V_V_HT	42.4532902825073
1	826	3 Dark	V	V	HT	V_V_HT	0.879	52.237	1_V_V_HT	V_V_HT	42.2928358938046
1	827	3 Dark	V	V	HT	V_V_HT	0.724	51.983	1_V_V_HT	V_V_HT	42.1222266330521
1	828	3 Dark	V	V	HT	V_V_HT	1.132	51.972	1_V_V_HT	V_V_HT	41.9411129557273
1	829	3 Dark	V	V	HT	V_V_HT	0.795	52.317	1_V_V_HT	V_V_HT	41.7491453173593
1	830	3 Dark	V	V	HT	V_V_HT	1.151	52.169	1_V_V_HT	V_V_HT	41.5459796983378
1	831	3 Dark	V	V	HT	V_V_HT	1.215	52.278	1_V_V_HT	V_V_HT	41.3312941824562
1	832	3 Dark	V	V	HT	V_V_HT	1.084	51.965	1_V_V_HT	V_V_HT	41.1047787789056
1	833	3 Dark	V	V	HT	V_V_HT	1.071	51.763	1_V_V_HT	V_V_HT	40.8661559063401
1	834	3 Dark	V	V	HT	V_V_HT	0.821	51.657	1_V_V_HT	V_V_HT	40.615188824943
1	835	3 Dark	V	V	HT	V_V_HT	0.442	51.719	1_V_V_HT	V_V_HT	40.3516839686517
1	836	3 Dark	V	V	HT	V_V_HT	0.847	51.28	1_V_V_HT	V_V_HT	40.0754931391322
1	837	3 Dark	V	V	HT	V_V_HT	0.73	51.43	1_V_V_HT	V_V_HT	39.7865073261993
1	838	3 Dark	V	V	HT	V_V_HT	1.215	50.848	1_V_V_HT	V_V_HT	39.4846339273057
1	839	3 Dark	V	V	HT	V_V_HT	0.834	51.034	1_V_V_HT	V_V_HT	39.1698230990164
1	840	3 Dark	V	V	HT	V_V_HT	0.661	50.134	1_V_V_HT	V_V_HT	38.842068512764
1	841	3 Dark	V	V	HT	V_V_HT	0.86	49.63	1_V_V_HT	V_V_HT	38.5013817500845
1	842	3 Dark	V	V	HT	V_V_HT	0.968	48.948	1_V_V_HT	V_V_HT	38.1478110185141
1	843	3 Dark	V	V	HT	V_V_HT	0.782	48.316	1_V_V_HT	V_V_HT	37.7814231000877
1	844	3 Dark	V	V	HT	V_V_HT	0.822	47.648	1_V_V_HT	V_V_HT	37.4023224433491
1	845	3 Dark	V	V	HT	V_V_HT	0.983	46.91	1_V_V_HT	V_V_HT	37.0106324401615
1	846	3 Dark	V	V	HT	V_V_HT	0.879	46.352	1_V_V_HT	V_V_HT	36.6065241030487
1	847	3 Dark	V	V	HT	V_V_HT	0.882	45.729	1_V_V_HT	V_V_HT	36.1902255233909
1	848	3 Dark	V	V	HT	V_V_HT	0.574	44.891	1_V_V_HT	V_V_HT	35.7620122113289
1	849	3 Dark	V	V	HT	V_V_HT	0.819	43.813	1_V_V_HT	V_V_HT	35.3221784111637
1	850	3 Dark	V	V	HT	V_V_HT	0.931	43.296	1_V_V_HT	V_V_HT	34.8710645068246
1	851	3 Dark	V	V	HT	V_V_HT	0.486	42.5	1_V_V_HT	V_V_HT	34.4090654023155
1	852	3 Dark	V	V	HT	V_V_HT	0.681	41.942	1_V_V_HT	V_V_HT	33.9366292762822
1	853	3 Dark	V	V	HT	V_V_HT	0.828	41.26	1_V_V_HT	V_V_HT	33.4542477453814
1	854	3 Dark	V	V	HT	V_V_HT	0.838	40.342	1_V_V_HT	V_V_HT	32.9624210643995
1	855	3 Dark	V	V	HT	V_V_HT	0.995	39.662	1_V_V_HT	V_V_HT	32.4616571553532
1	856	3 Dark	V	V	HT	V_V_HT	1.079	38.881	1_V_V_HT	V_V_HT	31.9524946128341
1	857	3 Dark	V	V	HT	V_V_HT	0.691	38.218	1_V_V_HT	V_V_HT	31.4354865418751
1	858	3 Dark	V	V	HT	V_V_HT	0.922	37.231	1_V_V_HT	V_V_HT	30.9112198069579
1	859	3 Dark	V	V	HT	V_V_HT	0.977	36.526	1_V_V_HT	V_V_HT	30.3803195399631
1	860	3 Dark	V	V	HT	V_V_HT	1.01	35.514	1_V_V_HT	V_V_HT	29.8434461965083
1	861	3 Dark	V	V	HT	V_V_HT	0.813	34.374	1_V_V_HT	V_V_HT	29.3012924413876
1	862	3 Dark	V	V	HT	V_V_HT	0.642	33.325	1_V_V_HT	V_V_HT	28.7545756194283
1	863	3 Dark	V	V	HT	V_V_HT	0.669	32.298	1_V_V_HT	V_V_HT	28.2040179029179
1	864	3 Dark	V	V	HT	V_V_HT	0.805	31.627	1_V_V_HT	V_V_HT	27.6503414640394
1	865	3 Dark	V	V	HT	V_V_HT	0.887	31.201	1_V_V_HT	V_V_HT	27.0942684745734
1	866	3 Dark	V	V	HT	V_V_HT	0.716	30.448	1_V_V_HT	V_V_HT	26.5365229016437
1	867	3 Dark	V	V	HT	V_V_HT	1.062	29.832	1_V_V_HT	V_V_HT	25.9778358926623
1	868	3 Dark	V	V	HT	V_V_HT	0.464	28.802	1_V_V_HT	V_V_HT	25.4189403889027
1	869	3 Dark	V	V	HT	V_V_HT	0.952	28.246	1_V_V_HT	V_V_HT	24.8605693327293
1	870	4 Light	V	V	HT	V_V_HT	0.236	27.62	1_V_V_HT	V_V_HT	24.3034548262442
1	871	4 Light	V	V	HT	V_V_HT	0.246	26.842	1_V_V_HT	V_V_HT	23.7483256124359
1	872	4 Light	V	V	HT	V_V_HT	0.153	25.94	1_V_V_HT	V_V_HT	23.1959095943093
1	873	4 Light	V	V	HT	V_V_HT	0.204	25.268	1_V_V_HT	V_V_HT	22.6469318493269
1	874	4 Light	V	V	HT	V_V_HT	0.162	24.506	1_V_V_HT	V_V_HT	22.1021026722695
1	875	4 Light	V	V	HT	V_V_HT	0.063	23.588	1_V_V_HT	V_V_HT	21.5621156268733
1	876	4 Light	V	V	HT	V_V_HT	0.144	22.76	1_V_V_HT	V_V_HT	21.0276608010996
1	877	4 Light	V	V	HT	V_V_HT	0.063	22.25	1_V_V_HT	V_V_HT	20.4994282822685
1	878	4 Light	V	V	HT	V_V_HT	0.074	21.791	1_V_V_HT	V_V_HT	19.9781022120294
1	879	4 Light	V	V	HT	V_V_HT	0.118	21.038	1_V_V_HT	V_V_HT	19.4643364318137
1	880	4 Light	V	V	HT	V_V_HT	0.132	20.17	1_V_V_HT	V_V_HT	18.9587527661624
1	881	4 Light	V	V	HT	V_V_HT	0.112	19.742	1_V_V_HT	V_V_HT	18.4619589300605
1	882	4 Light	V	V	HT	V_V_HT	0.128	19.138	1_V_V_HT	V_V_HT	17.9745322738897
1	883	4 Light	V	V	HT	V_V_HT	0.074	18.407	1_V_V_HT	V_V_HT	17.4970425562901
1	884	4 Light	V	V	HT	V_V_HT	0.074	17.685	1_V_V_HT	V_V_HT	17.0300595363978
1	885	4 Light	V	V	HT	V_V_HT	0.061	16.811	1_V_V_HT	V_V_HT	16.5741435763275
1	886	4 Light	V	V	HT	V_V_HT	0.098	16.032	1_V_V_HT	V_V_HT	16.1298174534715
1	887	4 Light	V	V	HT	V_V_HT	0.061	15.535	1_V_V_HT	V_V_HT	15.6975844520175
1	888	4 Light	V	V	HT	V_V_HT	0.145	14.754	1_V_V_HT	V_V_HT	15.2779074671273
1	889	4 Light	V	V	HT	V_V_HT	0.09	13.924	1_V_V_HT	V_V_HT	14.8712286521252
1	890	4 Light	V	V	HT	V_V_HT	0.139	12.95	1_V_V_HT	V_V_HT	14.4779475786225
1	891	4 Light	V	V	HT	V_V_HT	0.075	12.228	1_V_V_HT	V_V_HT	14.0984421421882
1	892	4 Light	V	V	HT	V_V_HT	0.035	11.697	1_V_V_HT	V_V_HT	13.7330349582038
1	893	4 Light	V	V	HT	V_V_HT	0.044	11.09	1_V_V_HT	V_V_HT	13.3819817312925
1	894	4 Light	V	V	HT	V_V_HT	0.15	10.496	1_V_V_HT	V_V_HT	13.0454820298035
1	895	4 Light	V	V	HT	V_V_HT	0.016	9.955	1_V_V_HT	V_V_HT	12.7237128954523
1	896	4 Light	V	V	HT	V_V_HT	0.094	9.741	1_V_V_HT	V_V_HT	12.4167950019073
1	897	4 Light	V	V	HT	V_V_HT	0.114	8.949	1_V_V_HT	V_V_HT	12.1247816486057
1	898	4 Light	V	V	HT	V_V_HT	0.185	8.573	1_V_V_HT	V_V_HT	11.8476592999782
1	899	4 Light	V	V	HT	V_V_HT	0.278	7.98	1_V_V_HT	V_V_HT	11.5853592206363
1	900	4 Light	V	V	HT	V_V_HT	0.035	7.998	1_V_V_HT	V_V_HT	11.337791037951
1	901	4 Light	V	V	HT	V_V_HT	0.082	7.906	1_V_V_HT	V_V_HT	11.1048218858266
1	902	4 Light	V	V	HT	V_V_HT	0.066	7.955	1_V_V_HT	V_V_HT	10.8862981982421
1	903	4 Light	V	V	HT	V_V_HT	0.11	7.833	1_V_V_HT	V_V_HT	10.6820163530185
1	904	4 Light	V	V	HT	V_V_HT	0.06	7.794	1_V_V_HT	V_V_HT	10.4917236580389
1	905	4 Light	V	V	HT	V_V_HT	0.065	7.836	1_V_V_HT	V_V_HT	10.3151486798657
1	906	4 Light	V	V	HT	V_V_HT	0.051	7.896	1_V_V_HT	V_V_HT	10.1519840179148
1	907	4 Light	V	V	HT	V_V_HT	0.372	8.067	1_V_V_HT	V_V_HT	10.0019132793532
1	908	4 Light	V	V	HT	V_V_HT	0.115	8.162	1_V_V_HT	V_V_HT	9.86461243276462
1	909	4 Light	V	V	HT	V_V_HT	0.066	8.19	1_V_V_HT	V_V_HT	9.73972689039757
1	910	4 Light	V	V	HT	V_V_HT	0.063	8.205	1_V_V_HT	V_V_HT	9.62689442558583
1	911	4 Light	V	V	HT	V_V_HT	0.058	8.405	1_V_V_HT	V_V_HT	9.52574673091171
1	912	4 Light	V	V	HT	V_V_HT	0.077	8.606	1_V_V_HT	V_V_HT	9.43589117537199
1	913	4 Light	V	V	HT	V_V_HT	0.097	8.849	1_V_V_HT	V_V_HT	9.35692408556809
1	914	4 Light	V	V	HT	V_V_HT	0.116	9.059	1_V_V_HT	V_V_HT	9.28841755877472
1	915	4 Light	V	V	HT	V_V_HT	0.121	9.3	1_V_V_HT	V_V_HT	9.22992119214189
1	916	4 Light	V	V	HT	V_V_HT	0.3	9.506	1_V_V_HT	V_V_HT	9.18098019863624
1	917	4 Light	V	V	HT	V_V_HT	0.194	9.568	1_V_V_HT	V_V_HT	9.14113979088785
1	918	4 Light	V	V	HT	V_V_HT	0.141	9.641	1_V_V_HT	V_V_HT	9.10994315329821
1	919	4 Light	V	V	HT	V_V_HT	0.147	9.746	1_V_V_HT	V_V_HT	9.086925358875
1	920	4 Light	V	V	HT	V_V_HT	0.036	9.736	1_V_V_HT	V_V_HT	9.07161859771749
1	921	4 Light	V	V	HT	V_V_HT	0.091	9.88	1_V_V_HT	V_V_HT	9.06355163872406
1	922	4 Light	V	V	HT	V_V_HT	0.111	10.125	1_V_V_HT	V_V_HT	9.06225239643973
1	923	4 Light	V	V	HT	V_V_HT	0.062	10.294	1_V_V_HT	V_V_HT	9.06724962565659
1	924	4 Light	V	V	HT	V_V_HT	0.211	10.496	1_V_V_HT	V_V_HT	9.07807544790664
1	925	4 Light	V	V	HT	V_V_HT	0.346	10.747	1_V_V_HT	V_V_HT	9.09426472899663
1	926	4 Light	V	V	HT	V_V_HT	0.502	10.897	1_V_V_HT	V_V_HT	9.11535995026578
1	927	4 Light	V	V	HT	V_V_HT	0.27	10.972	1_V_V_HT	V_V_HT	9.14090838906482
1	928	4 Light	V	V	HT	V_V_HT	0.088	10.908	1_V_V_HT	V_V_HT	9.170468890482
1	929	4 Light	V	V	HT	V_V_HT	0.359	10.839	1_V_V_HT	V_V_HT	9.2036031919444
1	930	4 Light	V	V	HT	V_V_HT	0.254	11.111	1_V_V_HT	V_V_HT	9.23987723469891
1	931	4 Light	V	V	HT	V_V_HT	0.154	11.312	1_V_V_HT	V_V_HT	9.27887377861089
1	932	4 Light	V	V	HT	V_V_HT	0.202	11.473	1_V_V_HT	V_V_HT	9.32017978776821
1	933	4 Light	V	V	HT	V_V_HT	0.082	11.727	1_V_V_HT	V_V_HT	9.36338750528024
1	934	4 Light	V	V	HT	V_V_HT	0.123	11.945	1_V_V_HT	V_V_HT	9.40811029151304
1	935	4 Light	V	V	HT	V_V_HT	0.105	12.144	1_V_V_HT	V_V_HT	9.45397263352654
1	936	4 Light	V	V	HT	V_V_HT	0.204	12.39	1_V_V_HT	V_V_HT	9.50062241408435
1	937	4 Light	V	V	HT	V_V_HT	0.234	12.531	1_V_V_HT	V_V_HT	9.54771965711441
1	938	4 Light	V	V	HT	V_V_HT	0.169	12.596	1_V_V_HT	V_V_HT	9.59494956016653
1	939	4 Light	V	V	HT	V_V_HT	0.146	12.755	1_V_V_HT	V_V_HT	9.64200361472795
1	940	4 Light	V	V	HT	V_V_HT	0.147	12.837	1_V_V_HT	V_V_HT	9.68858003502871
1	941	4 Light	V	V	HT	V_V_HT	0.312	12.898	1_V_V_HT	V_V_HT	9.73440392672341
1	942	4 Light	V	V	HT	V_V_HT	0.329	13.026	1_V_V_HT	V_V_HT	9.77921396971818
1	943	4 Light	V	V	HT	V_V_HT	0.317	13.002	1_V_V_HT	V_V_HT	9.82277625150262
1	944	4 Light	V	V	HT	V_V_HT	0.284	13.074	1_V_V_HT	V_V_HT	9.8648637111688
1	945	4 Light	V	V	HT	V_V_HT	0.302	13.214	1_V_V_HT	V_V_HT	9.90525610643393
1	946	4 Light	V	V	HT	V_V_HT	0.304	13.072	1_V_V_HT	V_V_HT	9.9437604701521
1	947	4 Light	V	V	HT	V_V_HT	0.123	13.246	1_V_V_HT	V_V_HT	9.98019731034165
1	948	4 Light	V	V	HT	V_V_HT	0.218	13.624	1_V_V_HT	V_V_HT	10.0144137575454
1	949	4 Light	V	V	HT	V_V_HT	0.195	13.792	1_V_V_HT	V_V_HT	10.0462635984518
1	950	4 Light	V	V	HT	V_V_HT	0.129	14.023	1_V_V_HT	V_V_HT	10.075606841707
1	951	4 Light	V	V	HT	V_V_HT	0.219	14.079	1_V_V_HT	V_V_HT	10.1023344206457
1	952	4 Light	V	V	HT	V_V_HT	0.28	14.334	1_V_V_HT	V_V_HT	10.1263676249132
1	953	4 Light	V	V	HT	V_V_HT	0.213	14.484	1_V_V_HT	V_V_HT	10.1476337770701
1	954	4 Light	V	V	HT	V_V_HT	0.352	14.608	1_V_V_HT	V_V_HT	10.1660655553102
1	955	4 Light	V	V	HT	V_V_HT	0.267	14.452	1_V_V_HT	V_V_HT	10.1816221517626
1	956	4 Light	V	V	HT	V_V_HT	0.244	14.078	1_V_V_HT	V_V_HT	10.1942933282949
1	957	4 Light	V	V	HT	V_V_HT	0.189	14.09	1_V_V_HT	V_V_HT	10.20409779574
1	958	4 Light	V	V	HT	V_V_HT	0.121	14.209	1_V_V_HT	V_V_HT	10.2110815315807
1	959	4 Light	V	V	HT	V_V_HT	0.209	14.003	1_V_V_HT	V_V_HT	10.2153120830835
1	960	4 Light	V	V	HT	V_V_HT	0.307	13.964	1_V_V_HT	V_V_HT	10.216861253885
1	961	4 Light	V	V	HT	V_V_HT	0.283	13.931	1_V_V_HT	V_V_HT	10.2158008480471
1	962	4 Light	V	V	HT	V_V_HT	0.227	14.095	1_V_V_HT	V_V_HT	10.2122057165637
1	963	4 Light	V	V	HT	V_V_HT	0.364	14.46	1_V_V_HT	V_V_HT	10.2061629016029
1	964	4 Light	V	V	HT	V_V_HT	0.278	14.517	1_V_V_HT	V_V_HT	10.1977624928024
1	965	4 Light	V	V	HT	V_V_HT	0.264	14.455	1_V_V_HT	V_V_HT	10.1870967210509
1	966	4 Light	V	V	HT	V_V_HT	0.297	14.333	1_V_V_HT	V_V_HT	10.1742682303377
1	967	4 Light	V	V	HT	V_V_HT	0.513	14.425	1_V_V_HT	V_V_HT	10.1593907621258
1	968	4 Light	V	V	HT	V_V_HT	0.18	14.548	1_V_V_HT	V_V_HT	10.1425861572899
1	969	4 Light	V	V	HT	V_V_HT	0.225	14.434	1_V_V_HT	V_V_HT	10.1239778208836
1	970	4 Light	V	V	HT	V_V_HT	0.145	14.371	1_V_V_HT	V_V_HT	10.1036891567544
1	971	4 Light	V	V	HT	V_V_HT	0.119	14.085	1_V_V_HT	V_V_HT	10.0818440869492
1	972	4 Light	V	V	HT	V_V_HT	0.205	13.838	1_V_V_HT	V_V_HT	10.0585688911026
1	973	4 Light	V	V	HT	V_V_HT	0.073	13.586	1_V_V_HT	V_V_HT	10.0339915101844
1	974	4 Light	V	V	HT	V_V_HT	0.188	13.385	1_V_V_HT	V_V_HT	10.0082401704668
1	975	4 Light	V	V	HT	V_V_HT	0.261	13.153	1_V_V_HT	V_V_HT	9.98144309899484
1	976	4 Light	V	V	HT	V_V_HT	0.158	12.998	1_V_V_HT	V_V_HT	9.95372801879009
1	977	4 Light	V	V	HT	V_V_HT	0.368	12.92	1_V_V_HT	V_V_HT	9.92522064076138
1	978	4 Light	V	V	HT	V_V_HT	0.519	12.778	1_V_V_HT	V_V_HT	9.89604536250569
1	979	4 Light	V	V	HT	V_V_HT	0.315	12.785	1_V_V_HT	V_V_HT	9.86632334463983
1	980	4 Light	V	V	HT	V_V_HT	0.267	12.807	1_V_V_HT	V_V_HT	9.83617493956783
1	981	4 Light	V	V	HT	V_V_HT	0.147	12.769	1_V_V_HT	V_V_HT	9.80572049850591
1	982	4 Light	V	V	HT	V_V_HT	0.366	12.602	1_V_V_HT	V_V_HT	9.77507913414151
1	983	4 Light	V	V	HT	V_V_HT	0.212	12.668	1_V_V_HT	V_V_HT	9.74436499806307
1	984	4 Light	V	V	HT	V_V_HT	0.335	12.444	1_V_V_HT	V_V_HT	9.71369100350671
1	985	4 Light	V	V	HT	V_V_HT	0.19	12.342	1_V_V_HT	V_V_HT	9.68316865046234
1	986	4 Light	V	V	HT	V_V_HT	0.128	12.229	1_V_V_HT	V_V_HT	9.65290379415561
1	987	4 Light	V	V	HT	V_V_HT	0.282	12.164	1_V_V_HT	V_V_HT	9.62299941669397
1	988	4 Light	V	V	HT	V_V_HT	0.207	12.206	1_V_V_HT	V_V_HT	9.59355265935435
1	989	4 Light	V	V	HT	V_V_HT	0.153	12.108	1_V_V_HT	V_V_HT	9.56465773966204
1	990	4 Light	V	V	HT	V_V_HT	0.215	11.896	1_V_V_HT	V_V_HT	9.53640302401495
1	991	4 Light	V	V	HT	V_V_HT	0.121	11.758	1_V_V_HT	V_V_HT	9.50887541660914
1	992	4 Light	V	V	HT	V_V_HT	0.366	11.779	1_V_V_HT	V_V_HT	9.48216042626713
1	993	4 Light	V	V	HT	V_V_HT	0.447	11.58	1_V_V_HT	V_V_HT	9.45633662818667
1	994	4 Light	V	V	HT	V_V_HT	0.18	11.504	1_V_V_HT	V_V_HT	9.43147577776765
1	995	4 Light	V	V	HT	V_V_HT	0.043	11.375	1_V_V_HT	V_V_HT	9.4076482735456
1	996	4 Light	V	V	HT	V_V_HT	0.082	11.257	1_V_V_HT	V_V_HT	9.38492330361149
1	997	4 Light	V	V	HT	V_V_HT	0.326	10.952	1_V_V_HT	V_V_HT	9.36336521367664
1	998	4 Light	V	V	HT	V_V_HT	0.292	10.921	1_V_V_HT	V_V_HT	9.34303604043717
1	999	4 Light	V	V	HT	V_V_HT	0.032	10.784	1_V_V_HT	V_V_HT	9.32399342766967
1	1000	4 Light	V	V	HT	V_V_HT	0.084	10.783	1_V_V_HT	V_V_HT	9.30629293926032
1	1001	4 Light	V	V	HT	V_V_HT	0.026	10.859	1_V_V_HT	V_V_HT	9.28998527967619
1	1002	4 Light	V	V	HT	V_V_HT	0.082	10.741	1_V_V_HT	V_V_HT	9.27511558969566
1	1003	4 Light	V	V	HT	V_V_HT	0.065	10.831	1_V_V_HT	V_V_HT	9.26172376873729
1	1004	4 Light	V	V	HT	V_V_HT	0.083	10.681	1_V_V_HT	V_V_HT	9.24984477764945
1	1005	4 Light	V	V	HT	V_V_HT	0.07	10.736	1_V_V_HT	V_V_HT	9.23950965401458
1	1006	4 Light	V	V	HT	V_V_HT	0.149	10.673	1_V_V_HT	V_V_HT	9.23074796630307
1	1007	4 Light	V	V	HT	V_V_HT	0.045	10.453	1_V_V_HT	V_V_HT	9.22358650572863
1	1008	4 Light	V	V	HT	V_V_HT	0.076	10.081	1_V_V_HT	V_V_HT	9.21805073660615
1	1009	4 Light	V	V	HT	V_V_HT	0.202	9.885	1_V_V_HT	V_V_HT	9.21416359134934
1	1010	4 Light	V	V	HT	V_V_HT	0.151	9.861	1_V_V_HT	V_V_HT	9.21194677591255
1	1011	4 Light	V	V	HT	V_V_HT	0.181	9.885	1_V_V_HT	V_V_HT	9.21141904054152
1	1012	4 Light	V	V	HT	V_V_HT	0.113	9.603	1_V_V_HT	V_V_HT	9.21259563512913
1	1013	4 Light	V	V	HT	V_V_HT	0.279	9.629	1_V_V_HT	V_V_HT	9.21548892251794
1	1014	4 Light	V	V	HT	V_V_HT	0.128	9.434	1_V_V_HT	V_V_HT	9.22011010767546
1	1015	4 Light	V	V	HT	V_V_HT	0.165	9.387	1_V_V_HT	V_V_HT	9.22646748020037
1	1016	4 Light	V	V	HT	V_V_HT	0.131	9.466	1_V_V_HT	V_V_HT	9.23456578329763
1	1017	4 Light	V	V	HT	V_V_HT	0.124	9.372	1_V_V_HT	V_V_HT	9.24440612969262
1	1018	4 Light	V	V	HT	V_V_HT	0.163	9.403	1_V_V_HT	V_V_HT	9.25598654052296
1	1019	4 Light	V	V	HT	V_V_HT	0.111	9.631	1_V_V_HT	V_V_HT	9.26930441521312
1	1020	4 Light	V	V	HT	V_V_HT	0.095	9.714	1_V_V_HT	V_V_HT	9.2843571532138
1	1021	4 Light	V	V	HT	V_V_HT	0.145	9.727	1_V_V_HT	V_V_HT	9.30114215354115
1	1022	4 Light	V	V	HT	V_V_HT	0.248	9.427	1_V_V_HT	V_V_HT	9.31965681586736
1	1023	4 Light	V	V	HT	V_V_HT	0.165	9.162	1_V_V_HT	V_V_HT	9.33989853936491
1	1024	4 Light	V	V	HT	V_V_HT	0.202	9.219	1_V_V_HT	V_V_HT	9.36186472325734
1	1025	4 Light	V	V	HT	V_V_HT	0.135	9.363	1_V_V_HT	V_V_HT	9.38555276714788
1	1026	4 Light	V	V	HT	V_V_HT	0.179	9.728	1_V_V_HT	V_V_HT	9.41095923547064
1	1027	4 Light	V	V	HT	V_V_HT	0.208	9.706	1_V_V_HT	V_V_HT	9.43807650405068
1	1028	4 Light	V	V	HT	V_V_HT	0.149	9.66	1_V_V_HT	V_V_HT	9.46689184439086
1	1029	4 Light	V	V	HT	V_V_HT	0.088	9.861	1_V_V_HT	V_V_HT	9.49738822074647
1	1030	4 Light	V	V	HT	V_V_HT	0.144	10.036	1_V_V_HT	V_V_HT	9.5295468577119
1	1031	4 Light	V	V	HT	V_V_HT	0.195	10.314	1_V_V_HT	V_V_HT	9.56334460255613
1	1032	4 Light	V	V	HT	V_V_HT	0.087	10.629	1_V_V_HT	V_V_HT	9.59875306558894
1	1033	4 Light	V	V	HT	V_V_HT	0.163	10.757	1_V_V_HT	V_V_HT	9.6357386682343
1	1034	4 Light	V	V	HT	V_V_HT	0.038	11.006	1_V_V_HT	V_V_HT	9.67426272426705
1	1035	4 Light	V	V	HT	V_V_HT	0.316	11.398	1_V_V_HT	V_V_HT	9.71428156157301
1	1036	4 Light	V	V	HT	V_V_HT	0.095	11.544	1_V_V_HT	V_V_HT	9.75574745080474
1	1037	4 Light	V	V	HT	V_V_HT	0.148	11.787	1_V_V_HT	V_V_HT	9.79861112144348
1	1038	4 Light	V	V	HT	V_V_HT	0.147	11.873	1_V_V_HT	V_V_HT	9.84282035790131
1	1039	4 Light	V	V	HT	V_V_HT	0.119	12.222	1_V_V_HT	V_V_HT	9.88832220866175
1	1040	4 Light	V	V	HT	V_V_HT	0.243	12.475	1_V_V_HT	V_V_HT	9.93506372255258
1	1041	4 Light	V	V	HT	V_V_HT	0.171	12.529	1_V_V_HT	V_V_HT	9.98299141406661
1	1042	4 Light	V	V	HT	V_V_HT	0.084	12.955	1_V_V_HT	V_V_HT	10.0320496631782
1	1043	4 Light	V	V	HT	V_V_HT	0.238	12.998	1_V_V_HT	V_V_HT	10.0821819073976
1	1044	4 Light	V	V	HT	V_V_HT	0.14	13.138	1_V_V_HT	V_V_HT	10.1333296148577
1	1045	4 Light	V	V	HT	V_V_HT	0.143	13.221	1_V_V_HT	V_V_HT	10.1854322149462
1	1046	4 Light	V	V	HT	V_V_HT	0.207	13.276	1_V_V_HT	V_V_HT	10.2384277180761
1	1047	4 Light	V	V	HT	V_V_HT	0.188	13.486	1_V_V_HT	V_V_HT	10.2922537397524
1	1048	4 Light	V	V	HT	V_V_HT	0.238	13.598	1_V_V_HT	V_V_HT	10.3468473429721
1	1049	4 Light	V	V	HT	V_V_HT	0.381	13.652	1_V_V_HT	V_V_HT	10.4021452797699
1	1050	4 Light	V	V	HT	V_V_HT	0.298	13.815	1_V_V_HT	V_V_HT	10.4580843364495
1	1051	4 Light	V	V	HT	V_V_HT	0.134	13.864	1_V_V_HT	V_V_HT	10.5146013197735
1	1052	4 Light	V	V	HT	V_V_HT	0.066	14.018	1_V_V_HT	V_V_HT	10.5716332691199
1	1053	4 Light	V	V	HT	V_V_HT	0.182	14.149	1_V_V_HT	V_V_HT	10.6291184502748
1	1054	4 Light	V	V	HT	V_V_HT	0.237	14.307	1_V_V_HT	V_V_HT	10.6869969090602
1	1055	4 Light	V	V	HT	V_V_HT	0.187	14.33	1_V_V_HT	V_V_HT	10.7452108416829
1	1056	4 Light	V	V	HT	V_V_HT	0.447	14.434	1_V_V_HT	V_V_HT	10.8037049371204
1	1057	4 Light	V	V	HT	V_V_HT	0.304	14.582	1_V_V_HT	V_V_HT	10.8624261785054
1	1058	4 Light	V	V	HT	V_V_HT	0.246	14.691	1_V_V_HT	V_V_HT	10.9213220168454
1	1059	4 Light	V	V	HT	V_V_HT	0.233	14.764	1_V_V_HT	V_V_HT	10.980340500305
1	1060	4 Light	V	V	HT	V_V_HT	0.259	14.811	1_V_V_HT	V_V_HT	11.039432061074
1	1061	4 Light	V	V	HT	V_V_HT	0.304	14.853	1_V_V_HT	V_V_HT	11.0985477271793
1	1062	4 Light	V	V	HT	V_V_HT	0.397	14.975	1_V_V_HT	V_V_HT	11.1576385267577
1	1063	4 Light	V	V	HT	V_V_HT	0.193	14.868	1_V_V_HT	V_V_HT	11.2166561707527
1	1064	4 Light	V	V	HT	V_V_HT	0.332	15.019	1_V_V_HT	V_V_HT	11.2755551011265
1	1065	4 Light	V	V	HT	V_V_HT	0.462	15.078	1_V_V_HT	V_V_HT	11.3342911303433
1	1066	4 Light	V	V	HT	V_V_HT	0.295	15.287	1_V_V_HT	V_V_HT	11.3928235024519
1	1067	4 Light	V	V	HT	V_V_HT	0.288	15.568	1_V_V_HT	V_V_HT	11.4511148708637
1	1068	4 Light	V	V	HT	V_V_HT	0.162	15.571	1_V_V_HT	V_V_HT	11.509129216498
1	1069	4 Light	V	V	HT	V_V_HT	0.551	15.755	1_V_V_HT	V_V_HT	11.5668337290242
1	1070	4 Light	V	V	HT	V_V_HT	0.404	15.877	1_V_V_HT	V_V_HT	11.6241987292752
1	1071	4 Light	V	V	HT	V_V_HT	0.235	16.085	1_V_V_HT	V_V_HT	11.681195712005
1	1072	4 Light	V	V	HT	V_V_HT	0.539	16.252	1_V_V_HT	V_V_HT	11.7377988993372
1	1073	4 Light	V	V	HT	V_V_HT	0.322	16.194	1_V_V_HT	V_V_HT	11.7939855833558
1	1074	4 Light	V	V	HT	V_V_HT	0.268	16.298	1_V_V_HT	V_V_HT	11.8497354402247
1	1075	4 Light	V	V	HT	V_V_HT	0.248	16.226	1_V_V_HT	V_V_HT	11.9050286128785
1	1076	4 Light	V	V	HT	V_V_HT	0.186	16.33	1_V_V_HT	V_V_HT	11.9598455610176
1	1077	4 Light	V	V	HT	V_V_HT	0.334	16.475	1_V_V_HT	V_V_HT	12.0141682697467
1	1078	4 Light	V	V	HT	V_V_HT	0.275	16.626	1_V_V_HT	V_V_HT	12.0679800891903
1	1079	4 Light	V	V	HT	V_V_HT	0.165	16.561	1_V_V_HT	V_V_HT	12.121264785282
1	1080	4 Light	V	V	HT	V_V_HT	0.258	16.505	1_V_V_HT	V_V_HT	12.1740067408759
1	1081	4 Light	V	V	HT	V_V_HT	0.194	16.639	1_V_V_HT	V_V_HT	12.226190542468
1	1082	4 Light	V	V	HT	V_V_HT	0.402	16.846	1_V_V_HT	V_V_HT	12.2778009779417
1	1083	4 Light	V	V	HT	V_V_HT	0.296	16.922	1_V_V_HT	V_V_HT	12.3288228859148
1	1084	4 Light	V	V	HT	V_V_HT	0.36	16.864	1_V_V_HT	V_V_HT	12.3792410196685
1	1085	4 Light	V	V	HT	V_V_HT	0.158	16.878	1_V_V_HT	V_V_HT	12.4290397938565
1	1086	4 Light	V	V	HT	V_V_HT	0.283	16.7	1_V_V_HT	V_V_HT	12.4782033860543
1	1087	4 Light	V	V	HT	V_V_HT	0.356	16.722	1_V_V_HT	V_V_HT	12.5267153603541
1	1088	4 Light	V	V	HT	V_V_HT	0.258	16.628	1_V_V_HT	V_V_HT	12.5745591279295
1	1089	4 Light	V	V	HT	V_V_HT	0.161	16.616	1_V_V_HT	V_V_HT	12.6217178878084
1	1090	4 Light	V	V	HT	V_V_HT	0.191	16.497	1_V_V_HT	V_V_HT	12.6681737711311
1	1091	4 Light	V	V	HT	V_V_HT	0.237	16.664	1_V_V_HT	V_V_HT	12.7139076062671
1	1092	4 Light	V	V	HT	V_V_HT	0.209	16.513	1_V_V_HT	V_V_HT	12.7588989239255
1	1093	4 Light	V	V	HT	V_V_HT	0.056	16.624	1_V_V_HT	V_V_HT	12.8031260114511
1	1094	4 Light	V	V	HT	V_V_HT	0.189	16.567	1_V_V_HT	V_V_HT	12.8465660079334
1	1095	4 Light	V	V	HT	V_V_HT	0.375	16.333	1_V_V_HT	V_V_HT	12.8891950477971
1	1096	4 Light	V	V	HT	V_V_HT	0.304	16.325	1_V_V_HT	V_V_HT	12.9309884450766
1	1097	4 Light	V	V	HT	V_V_HT	0.429	16.183	1_V_V_HT	V_V_HT	12.9719209190452
1	1098	4 Light	V	V	HT	V_V_HT	0.15	16.465	1_V_V_HT	V_V_HT	13.0119668648949
1	1099	4 Light	V	V	HT	V_V_HT	0.303	16.29	1_V_V_HT	V_V_HT	13.0511006700084
1	1100	4 Light	V	V	HT	V_V_HT	0.365	16.242	1_V_V_HT	V_V_HT	13.0892970235334
1	1101	4 Light	V	V	HT	V_V_HT	0.379	16.253	1_V_V_HT	V_V_HT	13.1265310931566
1	1102	4 Light	V	V	HT	V_V_HT	0.251	15.97	1_V_V_HT	V_V_HT	13.1627783896355
1	1103	4 Light	V	V	HT	V_V_HT	0.18	15.86	1_V_V_HT	V_V_HT	13.198015665038
1	1104	4 Light	V	V	HT	V_V_HT	0.244	16.071	1_V_V_HT	V_V_HT	13.2322211141945
1	1105	4 Light	V	V	HT	V_V_HT	0.071	16.122	1_V_V_HT	V_V_HT	13.2653732339922
1	1106	4 Light	V	V	HT	V_V_HT	0.311	16.246	1_V_V_HT	V_V_HT	13.2974510232939
1	1107	4 Light	V	V	HT	V_V_HT	0.333	16.294	1_V_V_HT	V_V_HT	13.328435493
1	1108	4 Light	V	V	HT	V_V_HT	0.389	16.343	1_V_V_HT	V_V_HT	13.3583087857057
1	1109	4 Light	V	V	HT	V_V_HT	0.316	16.662	1_V_V_HT	V_V_HT	13.3870562424503
1	1110	4 Light	V	V	HT	V_V_HT	0.242	16.66	1_V_V_HT	V_V_HT	13.4146673139422
1	1111	4 Light	V	V	HT	V_V_HT	0.268	16.795	1_V_V_HT	V_V_HT	13.441135876966
1	1112	4 Light	V	V	HT	V_V_HT	0.273	16.702	1_V_V_HT	V_V_HT	13.4664596893029
1	1113	4 Light	V	V	HT	V_V_HT	0.258	16.833	1_V_V_HT	V_V_HT	13.4906381567565
1	1114	4 Light	V	V	HT	V_V_HT	0.179	17.006	1_V_V_HT	V_V_HT	13.5136750192113
1	1115	4 Light	V	V	HT	V_V_HT	0.201	17.403	1_V_V_HT	V_V_HT	13.5355793426586
1	1116	4 Light	V	V	HT	V_V_HT	0.269	17.703	1_V_V_HT	V_V_HT	13.5563656363641
1	1117	4 Light	V	V	HT	V_V_HT	0.326	17.55	1_V_V_HT	V_V_HT	13.576053922888
1	1118	4 Light	V	V	HT	V_V_HT	0.152	17.459	1_V_V_HT	V_V_HT	13.5946688422743
1	1119	4 Light	V	V	HT	V_V_HT	0.221	17.513	1_V_V_HT	V_V_HT	13.6122368651852
1	1120	4 Light	V	V	HT	V_V_HT	0.14	17.64	1_V_V_HT	V_V_HT	13.6287880927254
1	1121	4 Light	V	V	HT	V_V_HT	0.471	17.661	1_V_V_HT	V_V_HT	13.6443535330439
1	1122	4 Light	V	V	HT	V_V_HT	0.246	17.768	1_V_V_HT	V_V_HT	13.6589650202445
1	1123	4 Light	V	V	HT	V_V_HT	0.304	18.107	1_V_V_HT	V_V_HT	13.6726576899034
1	1124	4 Light	V	V	HT	V_V_HT	0.275	18.078	1_V_V_HT	V_V_HT	13.6854675034913
1	1125	4 Light	V	V	HT	V_V_HT	0.228	17.998	1_V_V_HT	V_V_HT	13.6974311050814
1	1126	4 Light	V	V	HT	V_V_HT	0.287	17.963	1_V_V_HT	V_V_HT	13.7085884926535
1	1127	4 Light	V	V	HT	V_V_HT	0.146	18.047	1_V_V_HT	V_V_HT	13.7189834010517
1	1128	4 Light	V	V	HT	V_V_HT	0.444	18.241	1_V_V_HT	V_V_HT	13.7286624265205
1	1129	4 Light	V	V	HT	V_V_HT	0.376	18.235	1_V_V_HT	V_V_HT	13.7376731438371
1	1130	4 Light	V	V	HT	V_V_HT	0.356	18.236	1_V_V_HT	V_V_HT	13.7460651497446
1	1131	4 Light	V	V	HT	V_V_HT	0.246	18.094	1_V_V_HT	V_V_HT	13.7538901065223
1	1132	4 Light	V	V	HT	V_V_HT	0.256	18.044	1_V_V_HT	V_V_HT	13.7612012825109
1	1133	4 Light	V	V	HT	V_V_HT	0.212	18.159	1_V_V_HT	V_V_HT	13.7680529732812
1	1134	4 Light	V	V	HT	V_V_HT	0.479	18.24	1_V_V_HT	V_V_HT	13.7744996978824
1	1135	4 Light	V	V	HT	V_V_HT	0.299	18.351	1_V_V_HT	V_V_HT	13.7805961093881
1	1136	4 Light	V	V	HT	V_V_HT	0.31	18.551	1_V_V_HT	V_V_HT	13.7863968945395
1	1137	4 Light	V	V	HT	V_V_HT	0.382	18.626	1_V_V_HT	V_V_HT	13.7919567400844
1	1138	4 Light	V	V	HT	V_V_HT	0.324	18.464	1_V_V_HT	V_V_HT	13.7973300736004
1	1139	4 Light	V	V	HT	V_V_HT	0.484	18.27	1_V_V_HT	V_V_HT	13.8025699664655
1	1140	4 Light	V	V	HT	V_V_HT	0.256	18.25	1_V_V_HT	V_V_HT	13.8077275572361
1	1141	4 Light	V	V	HT	V_V_HT	0.329	18.336	1_V_V_HT	V_V_HT	13.8128521345465
1	1142	4 Light	V	V	HT	V_V_HT	0.309	18.364	1_V_V_HT	V_V_HT	13.8179921214131
1	1143	4 Light	V	V	HT	V_V_HT	0.427	18.325	1_V_V_HT	V_V_HT	13.8231940062848
1	1144	4 Light	V	V	HT	V_V_HT	0.533	18.429	1_V_V_HT	V_V_HT	13.8285032358982
1	1145	4 Light	V	V	HT	V_V_HT	0.555	18.678	1_V_V_HT	V_V_HT	13.833963017754
1	1146	4 Light	V	V	HT	V_V_HT	0.583	18.654	1_V_V_HT	V_V_HT	13.8396160000878
1	1147	4 Light	V	V	HT	V_V_HT	0.203	18.543	1_V_V_HT	V_V_HT	13.8455042091129
1	1148	4 Light	V	V	HT	V_V_HT	0.167	18.699	1_V_V_HT	V_V_HT	13.8516671824698
1	1149	4 Light	V	V	HT	V_V_HT	0.215	18.803	1_V_V_HT	V_V_HT	13.8581432078233
1	1150	4 Light	V	V	HT	V_V_HT	0.318	19.132	1_V_V_HT	V_V_HT	13.8649674396706
1	1151	4 Light	V	V	HT	V_V_HT	0.258	18.869	1_V_V_HT	V_V_HT	13.8721713154536
1	1152	4 Light	V	V	HT	V_V_HT	0.316	18.977	1_V_V_HT	V_V_HT	13.8797826410285
1	1153	4 Light	V	V	HT	V_V_HT	0.395	18.916	1_V_V_HT	V_V_HT	13.8878262742378
1	1154	4 Light	V	V	HT	V_V_HT	0.16	18.889	1_V_V_HT	V_V_HT	13.8963264866536
1	1155	4 Light	V	V	HT	V_V_HT	0.295	19.031	1_V_V_HT	V_V_HT	13.9053070587425
1	1156	4 Light	V	V	HT	V_V_HT	0.269	19.325	1_V_V_HT	V_V_HT	13.9147893546981
1	1157	4 Light	V	V	HT	V_V_HT	0.513	19.505	1_V_V_HT	V_V_HT	13.9247924417431
1	1158	4 Light	V	V	HT	V_V_HT	0.344	19.312	1_V_V_HT	V_V_HT	13.935334572012
1	1159	4 Light	V	V	HT	V_V_HT	0.297	19.155	1_V_V_HT	V_V_HT	13.9464322258033
1	1160	4 Light	V	V	HT	V_V_HT	0.366	19.242	1_V_V_HT	V_V_HT	13.9580999791981
1	1161	4 Light	V	V	HT	V_V_HT	0.237	19.41	1_V_V_HT	V_V_HT	13.9703507816092
1	1162	4 Light	V	V	HT	V_V_HT	0.201	19.388	1_V_V_HT	V_V_HT	13.9831962297052
1	1163	4 Light	V	V	HT	V_V_HT	0.295	19.477	1_V_V_HT	V_V_HT	13.9966469718621
1	1164	4 Light	V	V	HT	V_V_HT	0.325	19.214	1_V_V_HT	V_V_HT	14.0107133741227
1	1165	4 Light	V	V	HT	V_V_HT	0.182	19.106	1_V_V_HT	V_V_HT	14.0254053331786
1	1166	4 Light	V	V	HT	V_V_HT	0.511	19.104	1_V_V_HT	V_V_HT	14.0407323404037
1	1167	4 Light	V	V	HT	V_V_HT	0.408	19.1	1_V_V_HT	V_V_HT	14.0567036551408
1	1168	4 Light	V	V	HT	V_V_HT	0.227	19.04	1_V_V_HT	V_V_HT	14.0733284416305
1	1169	4 Light	V	V	HT	V_V_HT	0.122	18.854	1_V_V_HT	V_V_HT	14.0906158493421
1	1170	4 Light	V	V	HT	V_V_HT	0.222	18.729	1_V_V_HT	V_V_HT	14.1085750434396
1	1171	4 Light	V	V	HT	V_V_HT	0.354	18.775	1_V_V_HT	V_V_HT	14.1272152598266
1	1172	4 Light	V	V	HT	V_V_HT	0.301	18.652	1_V_V_HT	V_V_HT	14.1465457879463
1	1173	4 Light	V	V	HT	V_V_HT	0.219	18.499	1_V_V_HT	V_V_HT	14.1665758926282
1	1174	4 Light	V	V	HT	V_V_HT	0.283	18.299	1_V_V_HT	V_V_HT	14.1873147404842
1	1175	4 Light	V	V	HT	V_V_HT	0.45	17.903	1_V_V_HT	V_V_HT	14.2087714743419
1	1176	4 Light	V	V	HT	V_V_HT	0.245	17.489	1_V_V_HT	V_V_HT	14.2309552366044
1	1177	4 Light	V	V	HT	V_V_HT	0.215	17.554	1_V_V_HT	V_V_HT	14.2538751705007
1	1178	4 Light	V	V	HT	V_V_HT	0.308	17.593	1_V_V_HT	V_V_HT	14.2775401752786
1	1179	4 Light	V	V	HT	V_V_HT	0.325	17.605	1_V_V_HT	V_V_HT	14.3019578681954
1	1180	4 Light	V	V	HT	V_V_HT	0.469	17.557	1_V_V_HT	V_V_HT	14.3271340136093
1	1181	4 Light	V	V	HT	V_V_HT	0.208	17.747	1_V_V_HT	V_V_HT	14.3530725528803
1	1182	4 Light	V	V	HT	V_V_HT	0.354	17.782	1_V_V_HT	V_V_HT	14.3797765145726
1	1183	4 Light	V	V	HT	V_V_HT	0.243	17.715	1_V_V_HT	V_V_HT	14.4072467884224
1	1184	4 Light	V	V	HT	V_V_HT	0.248	17.814	1_V_V_HT	V_V_HT	14.435483024876
1	1185	4 Light	V	V	HT	V_V_HT	0.37	17.888	1_V_V_HT	V_V_HT	14.4644820543692
1	1186	4 Light	V	V	HT	V_V_HT	0.581	17.886	1_V_V_HT	V_V_HT	14.4942391217287
1	1187	4 Light	V	V	HT	V_V_HT	0.326	17.638	1_V_V_HT	V_V_HT	14.5247449784753
1	1188	4 Light	V	V	HT	V_V_HT	0.251	17.889	1_V_V_HT	V_V_HT	14.5559845653189
1	1189	4 Light	V	V	HT	V_V_HT	0.219	17.908	1_V_V_HT	V_V_HT	14.5879364984976
1	1190	4 Light	V	V	HT	V_V_HT	0.443	17.963	1_V_V_HT	V_V_HT	14.6205725765504
1	1191	4 Light	V	V	HT	V_V_HT	0.414	17.911	1_V_V_HT	V_V_HT	14.6538585988897
1	1192	4 Light	V	V	HT	V_V_HT	0.234	17.948	1_V_V_HT	V_V_HT	14.6877591497075
1	1193	4 Light	V	V	HT	V_V_HT	0.301	17.997	1_V_V_HT	V_V_HT	14.7222374021342
1	1194	4 Light	V	V	HT	V_V_HT	0.216	18.058	1_V_V_HT	V_V_HT	14.7572508830758
1	1195	4 Light	V	V	HT	V_V_HT	0.191	18.278	1_V_V_HT	V_V_HT	14.7927542102963
1	1196	4 Light	V	V	HT	V_V_HT	0.308	18.226	1_V_V_HT	V_V_HT	14.8286960095188
1	1197	4 Light	V	V	HT	V_V_HT	0.378	18.157	1_V_V_HT	V_V_HT	14.8650234086559
1	1198	4 Light	V	V	HT	V_V_HT	0.264	18.082	1_V_V_HT	V_V_HT	14.9016835353784
1	1199	4 Light	V	V	HT	V_V_HT	0.298	18.345	1_V_V_HT	V_V_HT	14.9386219907374
1	1200	4 Light	V	V	HT	V_V_HT	0.131	18.739	1_V_V_HT	V_V_HT	14.9757782694405
1	1201	4 Light	V	V	HT	V_V_HT	0.375	18.651	1_V_V_HT	V_V_HT	15.0130903391574
1	1202	4 Light	V	V	HT	V_V_HT	0.186	18.715	1_V_V_HT	V_V_HT	15.0504947745277
1	1203	4 Light	V	V	HT	V_V_HT	0.274	18.735	1_V_V_HT	V_V_HT	15.0879225769639
1	1204	4 Light	V	V	HT	V_V_HT	0.333	18.652	1_V_V_HT	V_V_HT	15.1253021341719
1	1205	4 Light	V	V	HT	V_V_HT	0.159	18.456	1_V_V_HT	V_V_HT	15.1625569542484
1	1206	4 Light	V	V	HT	V_V_HT	0.169	18.458	1_V_V_HT	V_V_HT	15.1996093248254
1	1207	4 Light	V	V	HT	V_V_HT	0.268	18.567	1_V_V_HT	V_V_HT	15.2363815330667
1	1208	4 Light	V	V	HT	V_V_HT	0.206	18.475	1_V_V_HT	V_V_HT	15.2727952073392
1	1209	4 Light	V	V	HT	V_V_HT	0.227	18.32	1_V_V_HT	V_V_HT	15.3087693375878
1	1210	4 Light	V	V	HT	V_V_HT	0.27	18.085	1_V_V_HT	V_V_HT	15.3442219823019
1	1211	4 Light	V	V	HT	V_V_HT	0.448	18.186	1_V_V_HT	V_V_HT	15.3790700614238
1	1212	4 Light	V	V	HT	V_V_HT	0.351	18.185	1_V_V_HT	V_V_HT	15.4132302021303
1	1213	4 Light	V	V	HT	V_V_HT	0.328	18.262	1_V_V_HT	V_V_HT	15.4466201591199
1	1214	4 Light	V	V	HT	V_V_HT	0.259	18.349	1_V_V_HT	V_V_HT	15.4791603296515
1	1215	4 Light	V	V	HT	V_V_HT	0.369	18.24	1_V_V_HT	V_V_HT	15.5107753573141
1	1216	4 Light	V	V	HT	V_V_HT	0.267	18.109	1_V_V_HT	V_V_HT	15.5413958129906
1	1217	4 Light	V	V	HT	V_V_HT	0.265	18.119	1_V_V_HT	V_V_HT	15.5709599467711
1	1218	4 Light	V	V	HT	V_V_HT	0.595	18.097	1_V_V_HT	V_V_HT	15.5994154970373
1	1219	4 Light	V	V	HT	V_V_HT	0.316	18.089	1_V_V_HT	V_V_HT	15.6267215433848
1	1220	4 Light	V	V	HT	V_V_HT	0.421	17.972	1_V_V_HT	V_V_HT	15.6528503938605
1	1221	4 Light	V	V	HT	V_V_HT	0.185	17.824	1_V_V_HT	V_V_HT	15.6777894883296
1	1222	4 Light	V	V	HT	V_V_HT	0.238	17.794	1_V_V_HT	V_V_HT	15.7015401500929
1	1223	4 Light	V	V	HT	V_V_HT	0.344	17.73	1_V_V_HT	V_V_HT	15.7241065431021
1	1224	4 Light	V	V	HT	V_V_HT	0.386	17.809	1_V_V_HT	V_V_HT	15.7454928306269
1	1225	4 Light	V	V	HT	V_V_HT	0.402	17.904	1_V_V_HT	V_V_HT	15.7657072480431
1	1226	4 Light	V	V	HT	V_V_HT	0.459	17.832	1_V_V_HT	V_V_HT	15.7847743158141
1	1227	4 Light	V	V	HT	V_V_HT	0.339	17.676	1_V_V_HT	V_V_HT	15.8027226258983
1	1228	4 Light	V	V	HT	V_V_HT	0.152	17.774	1_V_V_HT	V_V_HT	15.8195807707135
1	1229	4 Light	V	V	HT	V_V_HT	0.385	17.834	1_V_V_HT	V_V_HT	15.8353773419979
1	1230	4 Light	V	V	HT	V_V_HT	0.616	17.98	1_V_V_HT	V_V_HT	15.8501462668903
1	1231	4 Light	V	V	HT	V_V_HT	0.266	17.823	1_V_V_HT	V_V_HT	15.8639428111962
1	1232	4 Light	V	V	HT	V_V_HT	0.365	18.016	1_V_V_HT	V_V_HT	15.876833272668
1	1233	4 Light	V	V	HT	V_V_HT	0.239	18.076	1_V_V_HT	V_V_HT	15.8889067316899
1	1234	4 Light	V	V	HT	V_V_HT	0.2	18.159	1_V_V_HT	V_V_HT	15.9002579649499
1	1235	4 Light	V	V	HT	V_V_HT	0.254	18.235	1_V_V_HT	V_V_HT	15.9109877830942
1	1236	4 Light	V	V	HT	V_V_HT	0.247	18.393	1_V_V_HT	V_V_HT	15.9212272166984
1	1237	4 Light	V	V	HT	V_V_HT	0.324	18.423	1_V_V_HT	V_V_HT	15.9311437786374
1	1238	4 Light	V	V	HT	V_V_HT	0.216	18.365	1_V_V_HT	V_V_HT	15.9409354898201
1	1239	4 Light	V	V	HT	V_V_HT	0.17	18.51	1_V_V_HT	V_V_HT	15.950812523414
1	1240	4 Light	V	V	HT	V_V_HT	0.234	18.49	1_V_V_HT	V_V_HT	15.9610092397752
1	1241	4 Light	V	V	HT	V_V_HT	0.309	18.327	1_V_V_HT	V_V_HT	15.9717660470054
1	1242	4 Light	V	V	HT	V_V_HT	0.353	18.387	1_V_V_HT	V_V_HT	15.9833290676244
1	1243	4 Light	V	V	HT	V_V_HT	0.32	18.277	1_V_V_HT	V_V_HT	15.9959672851605
1	1244	4 Light	V	V	HT	V_V_HT	0.335	18.669	1_V_V_HT	V_V_HT	16.0099553986221
1	1245	4 Light	V	V	HT	V_V_HT	0.261	18.697	1_V_V_HT	V_V_HT	16.0255681066163
1	1246	4 Light	V	V	HT	V_V_HT	0.45	18.8	1_V_V_HT	V_V_HT	16.0430801084234
1	1247	4 Light	V	V	HT	V_V_HT	0.336	18.809	1_V_V_HT	V_V_HT	16.0627661020899
1	1248	4 Light	V	V	HT	V_V_HT	0.229	18.652	1_V_V_HT	V_V_HT	16.084900787004
1	1249	4 Light	V	V	HT	V_V_HT	0.211	18.645	1_V_V_HT	V_V_HT	16.1097588616686
1	1250	4 Light	V	V	HT	V_V_HT	0.326	18.705	1_V_V_HT	V_V_HT	16.137618567116
1	1251	4 Light	V	V	HT	V_V_HT	0.266	18.773	1_V_V_HT	V_V_HT	16.168775469707
1	1252	4 Light	V	V	HT	V_V_HT	0.204	18.694	1_V_V_HT	V_V_HT	16.2035440574824
1	1253	4 Light	V	V	HT	V_V_HT	0.237	18.512	1_V_V_HT	V_V_HT	16.2422553057182
1	1254	4 Light	V	V	HT	V_V_HT	0.295	18.335	1_V_V_HT	V_V_HT	16.2852541254221
1	1255	4 Light	V	V	HT	V_V_HT	0.286	18.207	1_V_V_HT	V_V_HT	16.33289670729
1	1256	4 Light	V	V	HT	V_V_HT	0.236	17.976	1_V_V_HT	V_V_HT	16.3855477765846
1	1257	4 Light	V	V	HT	V_V_HT	0.222	17.847	1_V_V_HT	V_V_HT	16.4435772982245
1	1258	4 Light	V	V	HT	V_V_HT	0.362	18.106	1_V_V_HT	V_V_HT	16.5073561912935
1	1259	4 Light	V	V	HT	V_V_HT	0.358	17.983	1_V_V_HT	V_V_HT	16.5772548700112
1	1260	4 Light	V	V	HT	V_V_HT	0.277	17.518	1_V_V_HT	V_V_HT	16.6536417281831
1	1261	4 Light	V	V	HT	V_V_HT	0.218	17.774	1_V_V_HT	V_V_HT	16.736883166745
1	1262	4 Light	V	V	HT	V_V_HT	0.379	17.654	1_V_V_HT	V_V_HT	16.8273396356099
1	1263	4 Light	V	V	HT	V_V_HT	0.334	17.711	1_V_V_HT	V_V_HT	16.925370096243
1	1264	4 Light	V	V	HT	V_V_HT	0.416	17.915	1_V_V_HT	V_V_HT	17.0313335106071
1	1265	4 Light	V	V	HT	V_V_HT	0.235	17.846	1_V_V_HT	V_V_HT	17.1455854677687
1	1266	4 Light	V	V	HT	V_V_HT	0.327	17.801	1_V_V_HT	V_V_HT	17.2684642548091
1	1267	4 Light	V	V	HT	V_V_HT	0.298	17.771	1_V_V_HT	V_V_HT	17.4002853164393
1	1268	4 Light	V	V	HT	V_V_HT	0.148	18.018	1_V_V_HT	V_V_HT	17.5413387472706
1	1269	4 Light	V	V	HT	V_V_HT	0.372	18.28	1_V_V_HT	V_V_HT	17.691886913377
1	1270	4 Light	V	V	HT	V_V_HT	0.25	18.272	1_V_V_HT	V_V_HT	17.8521622183093
1	1271	4 Light	V	V	HT	V_V_HT	0.285	18.309	1_V_V_HT	V_V_HT	18.0223706884312
1	1272	4 Light	V	V	HT	V_V_HT	0.411	18.09	1_V_V_HT	V_V_HT	18.2027130052412
1	1273	4 Light	V	V	HT	V_V_HT	0.218	18.061	1_V_V_HT	V_V_HT	18.3933836379764
1	1274	4 Light	V	V	HT	V_V_HT	0.651	17.928	1_V_V_HT	V_V_HT	18.5945522079673
1	1275	4 Light	V	V	HT	V_V_HT	0.397	18.017	1_V_V_HT	V_V_HT	18.8063754927246
1	1276	4 Light	V	V	HT	V_V_HT	0.37	17.793	1_V_V_HT	V_V_HT	19.0289769548724
1	1277	4 Light	V	V	HT	V_V_HT	0.274	17.789	1_V_V_HT	V_V_HT	19.2624393544789
1	1278	4 Light	V	V	HT	V_V_HT	0.438	18.003	1_V_V_HT	V_V_HT	19.5068040135644
1	1279	4 Light	V	V	HT	V_V_HT	0.309	18.437	1_V_V_HT	V_V_HT	19.7620702962147
1	1280	4 Light	V	V	HT	V_V_HT	0.481	19.025	1_V_V_HT	V_V_HT	20.0281953059122
1	1281	4 Light	V	V	HT	V_V_HT	0.253	19.851	1_V_V_HT	V_V_HT	20.3050937995865
1	1282	4 Light	V	V	HT	V_V_HT	0.159	20.68	1_V_V_HT	V_V_HT	20.5926453016115
1	1283	4 Light	V	V	HT	V_V_HT	0.162	21.807	1_V_V_HT	V_V_HT	20.8907153994014
1	1284	4 Light	V	V	HT	V_V_HT	0.209	22.459	1_V_V_HT	V_V_HT	21.1991353294051
1	1285	4 Light	V	V	HT	V_V_HT	0.274	23.279	1_V_V_HT	V_V_HT	21.5176957332291
1	1286	4 Light	V	V	HT	V_V_HT	0.228	23.896	1_V_V_HT	V_V_HT	21.8461475914692
1	1287	4 Light	V	V	HT	V_V_HT	0.21	24.587	1_V_V_HT	V_V_HT	22.1842033392501
1	1288	4 Light	V	V	HT	V_V_HT	0.411	25.209	1_V_V_HT	V_V_HT	22.531544127084
1	1289	4 Light	V	V	HT	V_V_HT	0.262	25.806	1_V_V_HT	V_V_HT	22.8878391873189
1	1290	4 Light	V	V	HT	V_V_HT	0.151	26.371	1_V_V_HT	V_V_HT	23.2527349358892
1	1291	4 Light	V	V	HT	V_V_HT	0.522	27.122	1_V_V_HT	V_V_HT	23.6258720834501
1	1292	4 Light	V	V	HT	V_V_HT	0.245	27.778	1_V_V_HT	V_V_HT	24.0068865708802
1	1293	4 Light	V	V	HT	V_V_HT	0.296	28.456	1_V_V_HT	V_V_HT	24.3953908306483
1	1294	4 Light	V	V	HT	V_V_HT	0.404	29.014	1_V_V_HT	V_V_HT	24.7909707714492
1	1295	4 Light	V	V	HT	V_V_HT	0.185	29.942	1_V_V_HT	V_V_HT	25.1931879522339
1	1296	4 Light	V	V	HT	V_V_HT	0.202	30.677	1_V_V_HT	V_V_HT	25.6015851324269
1	1297	4 Light	V	V	HT	V_V_HT	0.294	31.432	1_V_V_HT	V_V_HT	26.0156984835951
1	1298	4 Light	V	V	HT	V_V_HT	0.463	31.964	1_V_V_HT	V_V_HT	26.4350500613516
1	1299	4 Light	V	V	HT	V_V_HT	0.432	32.569	1_V_V_HT	V_V_HT	26.8591469163281
1	1300	4 Light	V	V	HT	V_V_HT	0.226	33.229	1_V_V_HT	V_V_HT	27.2874835277673
1	1301	4 Light	V	V	HT	V_V_HT	0.346	33.92	1_V_V_HT	V_V_HT	27.7195442558204
1	1302	4 Light	V	V	HT	V_V_HT	0.134	34.392	1_V_V_HT	V_V_HT	28.1548057973244
1	1303	4 Light	V	V	HT	V_V_HT	0.291	35.079	1_V_V_HT	V_V_HT	28.5927396362881
1	1304	4 Light	V	V	HT	V_V_HT	0.202	35.345	1_V_V_HT	V_V_HT	29.0328144788117
1	1305	4 Light	V	V	HT	V_V_HT	0.35	35.979	1_V_V_HT	V_V_HT	29.4744986637217
1	1306	4 Light	V	V	HT	V_V_HT	0.226	36.407	1_V_V_HT	V_V_HT	29.9172625384617
1	1307	4 Light	V	V	HT	V_V_HT	0.332	37.348	1_V_V_HT	V_V_HT	30.3605796897383
1	1308	4 Light	V	V	HT	V_V_HT	0.443	38.096	1_V_V_HT	V_V_HT	30.8039244293489
1	1309	4 Light	V	V	HT	V_V_HT	0.645	38.712	1_V_V_HT	V_V_HT	31.2467729111922
1	1310	5 Dark	V	V	HT	V_V_HT	0.914	39.225	1_V_V_HT	V_V_HT	31.6886108496077
1	1311	5 Dark	V	V	HT	V_V_HT	1.092	39.987	1_V_V_HT	V_V_HT	32.1289371053841
1	1312	5 Dark	V	V	HT	V_V_HT	1.033	40.999	1_V_V_HT	V_V_HT	32.5672628617777
1	1313	5 Dark	V	V	HT	V_V_HT	1.364	41.692	1_V_V_HT	V_V_HT	33.0031018331224
1	1314	5 Dark	V	V	HT	V_V_HT	0.947	42.222	1_V_V_HT	V_V_HT	33.43596773493
1	1315	5 Dark	V	V	HT	V_V_HT	1.106	42.918	1_V_V_HT	V_V_HT	33.8653780342755
1	1316	5 Dark	V	V	HT	V_V_HT	0.853	43.851	1_V_V_HT	V_V_HT	34.2908652094838
1	1317	5 Dark	V	V	HT	V_V_HT	0.913	44.742	1_V_V_HT	V_V_HT	34.7119697625018
1	1318	5 Dark	V	V	HT	V_V_HT	0.984	45.108	1_V_V_HT	V_V_HT	35.1282537863378
1	1319	5 Dark	V	V	HT	V_V_HT	0.955	46.141	1_V_V_HT	V_V_HT	35.5393063907954
1	1320	5 Dark	V	V	HT	V_V_HT	0.842	46.79	1_V_V_HT	V_V_HT	35.9447450016431
1	1321	5 Dark	V	V	HT	V_V_HT	0.969	47.566	1_V_V_HT	V_V_HT	36.3442165536744
1	1322	5 Dark	V	V	HT	V_V_HT	1.035	48.082	1_V_V_HT	V_V_HT	36.7373985718062
1	1323	5 Dark	V	V	HT	V_V_HT	1.012	48.622	1_V_V_HT	V_V_HT	37.1240001405185
1	1324	5 Dark	V	V	HT	V_V_HT	0.974	49.394	1_V_V_HT	V_V_HT	37.5037572296674
1	1325	5 Dark	V	V	HT	V_V_HT	1.163	50.108	1_V_V_HT	V_V_HT	37.8764168467557
1	1326	5 Dark	V	V	HT	V_V_HT	1.062	50.701	1_V_V_HT	V_V_HT	38.2417485295372
1	1327	5 Dark	V	V	HT	V_V_HT	1.053	51.542	1_V_V_HT	V_V_HT	38.5995332271508
1	1328	5 Dark	V	V	HT	V_V_HT	0.68	52.302	1_V_V_HT	V_V_HT	38.9495750101926
1	1329	5 Dark	V	V	HT	V_V_HT	0.977	52.775	1_V_V_HT	V_V_HT	39.2916837290757
1	1330	5 Dark	V	V	HT	V_V_HT	0.91	53.395	1_V_V_HT	V_V_HT	39.625675085203
1	1331	5 Dark	V	V	HT	V_V_HT	0.976	54.106	1_V_V_HT	V_V_HT	39.951394019615
1	1332	5 Dark	V	V	HT	V_V_HT	0.883	54.983	1_V_V_HT	V_V_HT	40.2687204585025
1	1333	5 Dark	V	V	HT	V_V_HT	0.905	55.982	1_V_V_HT	V_V_HT	40.5775690903213
1	1334	5 Dark	V	V	HT	V_V_HT	0.917	57.008	1_V_V_HT	V_V_HT	40.8778890194144
1	1335	5 Dark	V	V	HT	V_V_HT	1.031	57.663	1_V_V_HT	V_V_HT	41.1696632993319
1	1336	5 Dark	V	V	HT	V_V_HT	0.798	58.24	1_V_V_HT	V_V_HT	41.4529083449107
1	1337	5 Dark	V	V	HT	V_V_HT	1.215	58.836	1_V_V_HT	V_V_HT	41.7276732256285
1	1338	5 Dark	V	V	HT	V_V_HT	1.186	59.198	1_V_V_HT	V_V_HT	41.9940336911533
1	1339	5 Dark	V	V	HT	V_V_HT	0.925	59.472	1_V_V_HT	V_V_HT	42.2520757772559
1	1340	5 Dark	V	V	HT	V_V_HT	0.994	59.561	1_V_V_HT	V_V_HT	42.5019102138922
1	1341	5 Dark	V	V	HT	V_V_HT	1.015	59.145	1_V_V_HT	V_V_HT	42.7436764229044
1	1342	5 Dark	V	V	HT	V_V_HT	1.171	59.242	1_V_V_HT	V_V_HT	42.9775369101998
1	1343	5 Dark	V	V	HT	V_V_HT	0.855	58.885	1_V_V_HT	V_V_HT	43.2036628622482
1	1344	5 Dark	V	V	HT	V_V_HT	0.739	59.147	1_V_V_HT	V_V_HT	43.4222457386951
1	1345	5 Dark	V	V	HT	V_V_HT	0.97	59.096	1_V_V_HT	V_V_HT	43.6335000795207
1	1346	5 Dark	V	V	HT	V_V_HT	1.161	59.225	1_V_V_HT	V_V_HT	43.8376618805173
1	1347	5 Dark	V	V	HT	V_V_HT	1.101	59.262	1_V_V_HT	V_V_HT	44.0349838933955
1	1348	5 Dark	V	V	HT	V_V_HT	0.777	59.252	1_V_V_HT	V_V_HT	44.2257221642604
1	1349	5 Dark	V	V	HT	V_V_HT	1.295	59.388	1_V_V_HT	V_V_HT	44.4101351183264
1	1350	5 Dark	V	V	HT	V_V_HT	0.8	59.438	1_V_V_HT	V_V_HT	44.5884927544782
1	1351	5 Dark	V	V	HT	V_V_HT	1.298	59.743	1_V_V_HT	V_V_HT	44.7610756790708
1	1352	5 Dark	V	V	HT	V_V_HT	0.761	59.746	1_V_V_HT	V_V_HT	44.92816795031
1	1353	5 Dark	V	V	HT	V_V_HT	0.836	59.921	1_V_V_HT	V_V_HT	45.0900592063921
1	1354	5 Dark	V	V	HT	V_V_HT	1.176	60.175	1_V_V_HT	V_V_HT	45.247041201552
1	1355	5 Dark	V	V	HT	V_V_HT	0.899	59.939	1_V_V_HT	V_V_HT	45.3994089484829
1	1356	5 Dark	V	V	HT	V_V_HT	0.795	59.839	1_V_V_HT	V_V_HT	45.5474597037618
1	1357	5 Dark	V	V	HT	V_V_HT	1.135	59.792	1_V_V_HT	V_V_HT	45.6914908126351
1	1358	5 Dark	V	V	HT	V_V_HT	1.223	59.983	1_V_V_HT	V_V_HT	45.8317978296713
1	1359	5 Dark	V	V	HT	V_V_HT	0.905	60.117	1_V_V_HT	V_V_HT	45.9686725804186
1	1360	5 Dark	V	V	HT	V_V_HT	0.846	60.544	1_V_V_HT	V_V_HT	46.1024012139683
1	1361	5 Dark	V	V	HT	V_V_HT	1.057	60.428	1_V_V_HT	V_V_HT	46.2332638742224
1	1362	5 Dark	V	V	HT	V_V_HT	1.011	60.477	1_V_V_HT	V_V_HT	46.3615375691245
1	1363	5 Dark	V	V	HT	V_V_HT	1.29	60.477	1_V_V_HT	V_V_HT	46.4874896668759
1	1364	5 Dark	V	V	HT	V_V_HT	1.228	60.315	1_V_V_HT	V_V_HT	46.6113746067163
1	1365	5 Dark	V	V	HT	V_V_HT	1.005	60.503	1_V_V_HT	V_V_HT	46.7334322625716
1	1366	5 Dark	V	V	HT	V_V_HT	0.803	60.601	1_V_V_HT	V_V_HT	46.8538863919228
1	1367	5 Dark	V	V	HT	V_V_HT	0.928	60.471	1_V_V_HT	V_V_HT	46.972946337348
1	1368	5 Dark	V	V	HT	V_V_HT	0.805	60.584	1_V_V_HT	V_V_HT	47.0908185096501
1	1369	5 Dark	V	V	HT	V_V_HT	0.919	60.966	1_V_V_HT	V_V_HT	47.2077093190844
1	1370	5 Dark	V	V	HT	V_V_HT	1.003	60.971	1_V_V_HT	V_V_HT	47.3238214453544
1	1371	5 Dark	V	V	HT	V_V_HT	0.676	60.884	1_V_V_HT	V_V_HT	47.4393387597202
1	1372	5 Dark	V	V	HT	V_V_HT	1.13	60.425	1_V_V_HT	V_V_HT	47.5544258675806
1	1373	5 Dark	V	V	HT	V_V_HT	1.007	60.228	1_V_V_HT	V_V_HT	47.6692434903015
1	1374	5 Dark	V	V	HT	V_V_HT	1.209	60.423	1_V_V_HT	V_V_HT	47.7839523499661
1	1375	5 Dark	V	V	HT	V_V_HT	1.055	60.605	1_V_V_HT	V_V_HT	47.8987131680932
1	1376	5 Dark	V	V	HT	V_V_HT	0.982	60.919	1_V_V_HT	V_V_HT	48.0136823343292
1	1377	5 Dark	V	V	HT	V_V_HT	0.95	60.593	1_V_V_HT	V_V_HT	48.1289945533949
1	1378	5 Dark	V	V	HT	V_V_HT	0.974	60.774	1_V_V_HT	V_V_HT	48.2447627729716
1	1379	5 Dark	V	V	HT	V_V_HT	1.091	60.612	1_V_V_HT	V_V_HT	48.3610912485868
1	1380	5 Dark	V	V	HT	V_V_HT	0.892	60.8	1_V_V_HT	V_V_HT	48.47806259748
1	1381	5 Dark	V	V	HT	V_V_HT	1.274	60.764	1_V_V_HT	V_V_HT	48.5957337034399
1	1382	5 Dark	V	V	HT	V_V_HT	1.038	61.013	1_V_V_HT	V_V_HT	48.7141361118471
1	1383	5 Dark	V	V	HT	V_V_HT	1.187	61.105	1_V_V_HT	V_V_HT	48.833276556672
1	1384	5 Dark	V	V	HT	V_V_HT	1.228	60.894	1_V_V_HT	V_V_HT	48.9531376130557
1	1385	5 Dark	V	V	HT	V_V_HT	0.927	61.203	1_V_V_HT	V_V_HT	49.0736784717805
1	1386	5 Dark	V	V	HT	V_V_HT	0.962	61.761	1_V_V_HT	V_V_HT	49.1948358295441
1	1387	5 Dark	V	V	HT	V_V_HT	1.006	61.634	1_V_V_HT	V_V_HT	49.3165282896214
1	1388	5 Dark	V	V	HT	V_V_HT	0.871	61.37	1_V_V_HT	V_V_HT	49.4386676669614
1	1389	5 Dark	V	V	HT	V_V_HT	1.111	61.62	1_V_V_HT	V_V_HT	49.5611529638982
1	1390	5 Dark	V	V	HT	V_V_HT	1.337	61.664	1_V_V_HT	V_V_HT	49.68387721456
1	1391	5 Dark	V	V	HT	V_V_HT	0.86	61.756	1_V_V_HT	V_V_HT	49.8067223919803
1	1392	5 Dark	V	V	HT	V_V_HT	0.932	62.031	1_V_V_HT	V_V_HT	49.9295677041744
1	1393	5 Dark	V	V	HT	V_V_HT	0.905	61.529	1_V_V_HT	V_V_HT	50.0522923589105
1	1394	5 Dark	V	V	HT	V_V_HT	0.755	61.026	1_V_V_HT	V_V_HT	50.1747737921091
1	1395	5 Dark	V	V	HT	V_V_HT	1.219	61.045	1_V_V_HT	V_V_HT	50.296880843648
1	1396	5 Dark	V	V	HT	V_V_HT	0.896	61.469	1_V_V_HT	V_V_HT	50.4184745490825
1	1397	5 Dark	V	V	HT	V_V_HT	1.085	61.434	1_V_V_HT	V_V_HT	50.5394144354252
1	1398	5 Dark	V	V	HT	V_V_HT	1.299	61.503	1_V_V_HT	V_V_HT	50.6595600296251
1	1399	5 Dark	V	V	HT	V_V_HT	1.307	61.821	1_V_V_HT	V_V_HT	50.7787708586784
1	1400	5 Dark	V	V	HT	V_V_HT	0.999	61.544	1_V_V_HT	V_V_HT	50.8969064498942
1	1401	5 Dark	V	V	HT	V_V_HT	0.928	62.255	1_V_V_HT	V_V_HT	51.0138264177567
1	1402	5 Dark	V	V	HT	V_V_HT	0.712	62.456	1_V_V_HT	V_V_HT	51.1293907263718
1	1403	5 Dark	V	V	HT	V_V_HT	0.658	62.599	1_V_V_HT	V_V_HT	51.2434600179823
1	1404	5 Dark	V	V	HT	V_V_HT	0.934	62.28	1_V_V_HT	V_V_HT	51.3558972930905
1	1405	5 Dark	V	V	HT	V_V_HT	1.152	62.288	1_V_V_HT	V_V_HT	51.4665661424328
1	1406	5 Dark	V	V	HT	V_V_HT	1.475	62.408	1_V_V_HT	V_V_HT	51.5753301568805
1	1407	5 Dark	V	V	HT	V_V_HT	0.775	62.62	1_V_V_HT	V_V_HT	51.682052927305
1	1408	5 Dark	V	V	HT	V_V_HT	0.958	62.666	1_V_V_HT	V_V_HT	51.78659972885
1	1409	5 Dark	V	V	HT	V_V_HT	1.133	62.509	1_V_V_HT	V_V_HT	51.8888444418844
1	1410	5 Dark	V	V	HT	V_V_HT	0.988	62.612	1_V_V_HT	V_V_HT	51.9886721357281
1	1411	5 Dark	V	V	HT	V_V_HT	1.262	62.304	1_V_V_HT	V_V_HT	52.0859800797657
1	1412	5 Dark	V	V	HT	V_V_HT	1.01	62.232	1_V_V_HT	V_V_HT	52.1806763364509
1	1413	5 Dark	V	V	HT	V_V_HT	0.928	62.053	1_V_V_HT	V_V_HT	52.2726711582182
1	1414	5 Dark	V	V	HT	V_V_HT	0.965	61.858	1_V_V_HT	V_V_HT	52.3618773567182
1	1415	5 Dark	V	V	HT	V_V_HT	1.208	62.253	1_V_V_HT	V_V_HT	52.4482179828148
1	1416	5 Dark	V	V	HT	V_V_HT	1.353	62.11	1_V_V_HT	V_V_HT	52.5316213764182
1	1417	5 Dark	V	V	HT	V_V_HT	1.008	61.92	1_V_V_HT	V_V_HT	52.61202679942
1	1418	5 Dark	V	V	HT	V_V_HT	0.959	61.827	1_V_V_HT	V_V_HT	52.6893762433949
1	1419	5 Dark	V	V	HT	V_V_HT	1.155	61.541	1_V_V_HT	V_V_HT	52.7636117005891
1	1420	5 Dark	V	V	HT	V_V_HT	0.89	61.326	1_V_V_HT	V_V_HT	52.834678057928
1	1421	5 Dark	V	V	HT	V_V_HT	1.149	61.461	1_V_V_HT	V_V_HT	52.90253468698
1	1422	5 Dark	V	V	HT	V_V_HT	1.286	61.404	1_V_V_HT	V_V_HT	52.9671583605991
1	1423	5 Dark	V	V	HT	V_V_HT	0.788	61.317	1_V_V_HT	V_V_HT	53.0285403376044
1	1424	5 Dark	V	V	HT	V_V_HT	0.725	61.145	1_V_V_HT	V_V_HT	53.0866747736506
1	1425	5 Dark	V	V	HT	V_V_HT	1.024	60.777	1_V_V_HT	V_V_HT	53.1415558236061
1	1426	5 Dark	V	V	HT	V_V_HT	1.227	60.558	1_V_V_HT	V_V_HT	53.1931803999801
1	1427	5 Dark	V	V	HT	V_V_HT	0.893	60.15	1_V_V_HT	V_V_HT	53.2415564409119
1	1428	5 Dark	V	V	HT	V_V_HT	0.874	60.075	1_V_V_HT	V_V_HT	53.2866946416886
1	1429	5 Dark	V	V	HT	V_V_HT	1.237	59.343	1_V_V_HT	V_V_HT	53.3286056973534
1	1430	5 Dark	V	V	HT	V_V_HT	0.726	59.52	1_V_V_HT	V_V_HT	53.3673003027083
1	1431	5 Dark	V	V	HT	V_V_HT	1.387	59.523	1_V_V_HT	V_V_HT	53.4027915352135
1	1432	5 Dark	V	V	HT	V_V_HT	1.331	59.697	1_V_V_HT	V_V_HT	53.4351019991981
1	1433	5 Dark	V	V	HT	V_V_HT	1.15	59.893	1_V_V_HT	V_V_HT	53.4642566809384
1	1434	5 Dark	V	V	HT	V_V_HT	0.89	59.708	1_V_V_HT	V_V_HT	53.490280566944
1	1435	5 Dark	V	V	HT	V_V_HT	1.063	59.513	1_V_V_HT	V_V_HT	53.5132006274119
1	1436	5 Dark	V	V	HT	V_V_HT	1.102	58.964	1_V_V_HT	V_V_HT	53.533051767266
1	1437	5 Dark	V	V	HT	V_V_HT	1.162	58.96	1_V_V_HT	V_V_HT	53.5498708754609
1	1438	5 Dark	V	V	HT	V_V_HT	1.02	58.879	1_V_V_HT	V_V_HT	53.5636965004053
1	1439	5 Dark	V	V	HT	V_V_HT	0.934	58.667	1_V_V_HT	V_V_HT	53.5745738289223
1	1440	5 Dark	V	V	HT	V_V_HT	0.995	58.443	1_V_V_HT	V_V_HT	53.5825511498534
1	1441	5 Dark	V	V	HT	V_V_HT	0.966	58.097	1_V_V_HT	V_V_HT	53.587683851425
1	1442	5 Dark	V	V	HT	V_V_HT	0.966	57.892	1_V_V_HT	V_V_HT	53.5900340985402
1	1443	5 Dark	V	V	HT	V_V_HT	1.008	57.71	1_V_V_HT	V_V_HT	53.5896653894777
1	1444	5 Dark	V	V	HT	V_V_HT	1.033	57.696	1_V_V_HT	V_V_HT	53.5866412230758
1	1445	5 Dark	V	V	HT	V_V_HT	1.322	57.3	1_V_V_HT	V_V_HT	53.5810260160147
1	1446	5 Dark	V	V	HT	V_V_HT	0.819	56.892	1_V_V_HT	V_V_HT	53.5728878578367
1	1447	5 Dark	V	V	HT	V_V_HT	0.816	56.856	1_V_V_HT	V_V_HT	53.5622957566643
1	1448	5 Dark	V	V	HT	V_V_HT	0.778	56.873	1_V_V_HT	V_V_HT	53.5493193514081
1	1449	5 Dark	V	V	HT	V_V_HT	0.825	56.815	1_V_V_HT	V_V_HT	53.534031347933
1	1450	5 Dark	V	V	HT	V_V_HT	1.122	56.588	1_V_V_HT	V_V_HT	53.5165077016624
1	1451	5 Dark	V	V	HT	V_V_HT	0.995	56.027	1_V_V_HT	V_V_HT	53.4968267276236
1	1452	5 Dark	V	V	HT	V_V_HT	0.875	55.473	1_V_V_HT	V_V_HT	53.475067194926
1	1453	5 Dark	V	V	HT	V_V_HT	0.818	55.383	1_V_V_HT	V_V_HT	53.4513080841869
1	1454	5 Dark	V	V	HT	V_V_HT	0.583	55.671	1_V_V_HT	V_V_HT	53.4256293596196
1	1455	5 Dark	V	V	HT	V_V_HT	0.851	55.496	1_V_V_HT	V_V_HT	53.3981117418511
1	1456	5 Dark	V	V	HT	V_V_HT	0.677	55.15	1_V_V_HT	V_V_HT	53.3688360818979
1	1457	5 Dark	V	V	HT	V_V_HT	0.677	55.217	1_V_V_HT	V_V_HT	53.3378831333806
1	1458	5 Dark	V	V	HT	V_V_HT	1.224	55.596	1_V_V_HT	V_V_HT	53.3053332084709
1	1459	5 Dark	V	V	HT	V_V_HT	0.575	55.034	1_V_V_HT	V_V_HT	53.2712657868249
1	1460	5 Dark	V	V	HT	V_V_HT	1.176	55.432	1_V_V_HT	V_V_HT	53.235759134841
1	1461	5 Dark	V	V	HT	V_V_HT	0.931	54.62	1_V_V_HT	V_V_HT	53.1988899382115
1	1462	5 Dark	V	V	HT	V_V_HT	0.886	54.398	1_V_V_HT	V_V_HT	53.1607333248014
1	1463	5 Dark	V	V	HT	V_V_HT	0.854	54	1_V_V_HT	V_V_HT	53.1213640995606
1	1464	5 Dark	V	V	HT	V_V_HT	0.749	54.427	1_V_V_HT	V_V_HT	53.0808570672336
1	1465	5 Dark	V	V	HT	V_V_HT	0.957	54.381	1_V_V_HT	V_V_HT	53.0392864889943
1	1466	5 Dark	V	V	HT	V_V_HT	0.926	54.215	1_V_V_HT	V_V_HT	52.9967238577215
1	1467	5 Dark	V	V	HT	V_V_HT	0.771	53.928	1_V_V_HT	V_V_HT	52.9532371027586
1	1468	5 Dark	V	V	HT	V_V_HT	0.877	53.768	1_V_V_HT	V_V_HT	52.9088902960151
1	1469	5 Dark	V	V	HT	V_V_HT	0.921	53.621	1_V_V_HT	V_V_HT	52.8637433705373
1	1470	5 Dark	V	V	HT	V_V_HT	0.764	53.54	1_V_V_HT	V_V_HT	52.8178518503698
1	1471	5 Dark	V	V	HT	V_V_HT	0.916	53.469	1_V_V_HT	V_V_HT	52.7712674117832
1	1472	5 Dark	V	V	HT	V_V_HT	0.805	53.131	1_V_V_HT	V_V_HT	52.7240409529632
1	1473	5 Dark	V	V	HT	V_V_HT	0.746	52.845	1_V_V_HT	V_V_HT	52.6762224831792
1	1474	5 Dark	V	V	HT	V_V_HT	0.951	52.791	1_V_V_HT	V_V_HT	52.6278584511281
1	1475	5 Dark	V	V	HT	V_V_HT	0.812	52.274	1_V_V_HT	V_V_HT	52.5789934688923
1	1476	5 Dark	V	V	HT	V_V_HT	0.945	52.311	1_V_V_HT	V_V_HT	52.5296673880528
1	1477	5 Dark	V	V	HT	V_V_HT	0.972	52.256	1_V_V_HT	V_V_HT	52.4799142431202
1	1478	5 Dark	V	V	HT	V_V_HT	0.976	52.307	1_V_V_HT	V_V_HT	52.4297631458073
1	1479	5 Dark	V	V	HT	V_V_HT	1.097	52.094	1_V_V_HT	V_V_HT	52.3792422179506
1	1480	5 Dark	V	V	HT	V_V_HT	0.663	51.825	1_V_V_HT	V_V_HT	52.3283785705492
1	1481	5 Dark	V	V	HT	V_V_HT	0.588	51.704	1_V_V_HT	V_V_HT	52.2771952646485
1	1482	5 Dark	V	V	HT	V_V_HT	0.732	52.036	1_V_V_HT	V_V_HT	52.2257143491107
1	1483	5 Dark	V	V	HT	V_V_HT	0.698	52.002	1_V_V_HT	V_V_HT	52.1739568892817
1	1484	5 Dark	V	V	HT	V_V_HT	1.013	52.624	1_V_V_HT	V_V_HT	52.1219390551563
1	1485	5 Dark	V	V	HT	V_V_HT	0.849	52.682	1_V_V_HT	V_V_HT	52.0696712573567
1	1486	5 Dark	V	V	HT	V_V_HT	0.881	52.777	1_V_V_HT	V_V_HT	52.0171583236548
1	1487	5 Dark	V	V	HT	V_V_HT	0.96	52.963	1_V_V_HT	V_V_HT	51.9643997179948
1	1488	5 Dark	V	V	HT	V_V_HT	1.253	52.633	1_V_V_HT	V_V_HT	51.9113906007648
1	1489	5 Dark	V	V	HT	V_V_HT	0.675	52.723	1_V_V_HT	V_V_HT	51.8581252808276
1	1490	5 Dark	V	V	HT	V_V_HT	1.124	52.638	1_V_V_HT	V_V_HT	51.8045973846889
1	1491	5 Dark	V	V	HT	V_V_HT	0.575	52.706	1_V_V_HT	V_V_HT	51.7507971964579
1	1492	5 Dark	V	V	HT	V_V_HT	1.109	52.708	1_V_V_HT	V_V_HT	51.6967118644253
1	1493	5 Dark	V	V	HT	V_V_HT	0.752	52.569	1_V_V_HT	V_V_HT	51.6423274647591
1	1494	5 Dark	V	V	HT	V_V_HT	1.317	52.534	1_V_V_HT	V_V_HT	51.5876282371253
1	1495	5 Dark	V	V	HT	V_V_HT	1.017	52.682	1_V_V_HT	V_V_HT	51.5325979615581
1	1496	5 Dark	V	V	HT	V_V_HT	0.936	52.529	1_V_V_HT	V_V_HT	51.4772204190599
1	1497	5 Dark	V	V	HT	V_V_HT	0.875	52.639	1_V_V_HT	V_V_HT	51.4214793898221
1	1498	5 Dark	V	V	HT	V_V_HT	0.86	52.874	1_V_V_HT	V_V_HT	51.3653586544264
1	1499	5 Dark	V	V	HT	V_V_HT	0.787	52.773	1_V_V_HT	V_V_HT	51.3088419933592
1	1500	5 Dark	V	V	HT	V_V_HT	0.914	52.873	1_V_V_HT	V_V_HT	51.2519133773942
1	1501	5 Dark	V	V	HT	V_V_HT	0.895	52.978	1_V_V_HT	V_V_HT	51.1945575382854
1	1502	5 Dark	V	V	HT	V_V_HT	0.628	53.115	1_V_V_HT	V_V_HT	51.1367597831227
1	1503	5 Dark	V	V	HT	V_V_HT	0.722	53.246	1_V_V_HT	V_V_HT	51.078506961452
1	1504	5 Dark	V	V	HT	V_V_HT	0.979	53.179	1_V_V_HT	V_V_HT	51.019786882503
1	1505	5 Dark	V	V	HT	V_V_HT	0.805	53.304	1_V_V_HT	V_V_HT	50.960589654337
1	1506	5 Dark	V	V	HT	V_V_HT	0.856	53.41	1_V_V_HT	V_V_HT	50.9009059593058
1	1507	5 Dark	V	V	HT	V_V_HT	0.761	53.397	1_V_V_HT	V_V_HT	50.8407273139926
1	1508	5 Dark	V	V	HT	V_V_HT	0.829	53.275	1_V_V_HT	V_V_HT	50.7800494769856
1	1509	5 Dark	V	V	HT	V_V_HT	0.612	52.861	1_V_V_HT	V_V_HT	50.7188726795137
[truncated: 61,891 more rows]
