# Supplementary material for: Key HPI axis receptors facilitate light adaptive behavior in larval zebrafish
Source: Sci Rep. 2024 Apr 2;14:7759. doi: 10.1038/s41598-024-57707-6 (PMC10987622; doi:10.1038/s41598-024-57707-6)
Supplement: Supplementary file 1 — Supplementary Information. [file 41598_2024_57707_MOESM1_ESM.zip › Supp_Tables_SciRpts/SuppTableS72_dblKO_means.csv]

Supplementary Table S72. Locomotor response of nr3c1-nr3c2 double KO larvae of 1-min light assay:
Mean predicted values by a generalized additive model.
The mean value was computed by the "emmeans" function of the "emmeans" package	which averages all predicted values
of each assay by the treatment condition (i.e.	"gWT mWT")
Columns: xvarF (treatment condition. equivalent to genotype.
g stands for glucocorticoid receptor [nr3c1]. m stands for mineralocorticoid receptor [nr3c2].
gWT mHT for nr3c1 WT:nr3c2 HT)	tx.aF (nr3c1 genotypes)	genoF (nr3c2 genotypes)
emmeans (mean predicted values for each condition)	SE (standard error of the mean)	df (degrees of freedom)
lower.CL (lower value of the 95% confidence interval of the emmean values)
upper.CL (upper value of the 95% confidence interval of the emmean values)	Time (time point when data were recorded)
xvarF	tx.aF	genoF	emmean	SE	df	lower.CL	upper.CL	Time
gWT mWT	gWT	mWT	2.90610912372875	1.12592836578851	448526.057041164	0.699324122517848	5.11289412493965	-501
gHT mWT	gHT	mWT	2.69759487430935	1.10885207501602	448526.057041164	0.524278878319448	4.87091087029926	-501
gHM mWT	gHM	mWT	2.03052499472914	1.16130869569155	448526.057041164	-0.24560436598126	4.30665435543954	-501
gWT mHT	gWT	mHT	2.62646501199063	1.10744126302446	448526.057041164	0.45591416415499	4.79701585982627	-501
gHT mHT	gHT	mHT	2.94832343741266	1.10108530517254	448526.057041164	0.790230071671044	5.10641680315429	-501
gHM mHT	gHM	mHT	2.65619122852076	1.12431326323057	448526.057041164	0.452571778697128	4.8598106783444	-501
gWT mHM	gWT	mHM	3.22611561032165	1.12531373382522	448526.057041164	1.02053526887336	5.43169595176994	-501
gHT mHM	gHT	mHM	2.92967120955085	1.11156051715035	448526.057041164	0.751046750198359	5.10829566890335	-501
gHM mHM	gHM	mHM	1.94798452037304	1.1348382863487	448526.057041164	-0.276263651365988	4.17223269211207	-501
gWT mWT	gWT	mWT	2.89647633037725	1.1203255910723	448526.057041164	0.700672595456972	5.09228006529753	-500
gHT mWT	gHT	mWT	2.69222412049131	1.10559669337595	448526.057041164	0.525288572489763	4.85915966849285	-500
gHM mWT	gHM	mWT	2.03334026272565	1.15329908184817	448526.057041164	-0.227090500958386	4.29377102640969	-500
gWT mHT	gWT	mHT	2.62079237609939	1.10432763417626	448526.057041164	0.456344145135613	4.78524060706317	-500
gHT mHT	gHT	mHT	2.94423741231493	1.09854331838533	448526.057041164	0.791126262570121	5.09734856205974	-500
gHM mHT	gHM	mHT	2.65437749515701	1.11897939944561	448526.057041164	0.461212254461415	4.8475427358526	-500
gWT mHM	gWT	mHM	3.21009130578491	1.11981439612726	448526.057041164	1.01528949724973	5.40489311432009	-500
gHT mHM	gHT	mHM	2.91892648058509	1.10800911380258	448526.057041164	0.74726266267235	5.09059029849782	-500
gHM mHM	gHM	mHM	1.96476866508922	1.12758745211868	448526.057041164	-0.24526809435105	4.1748054245295	-500
gWT mWT	gWT	mWT	2.88685061254131	1.11529327549881	448526.057041164	0.700910061520094	5.07279116356254	-499
gHT mWT	gHT	mWT	2.6868595819842	1.10267074617049	448526.057041164	0.525658800601508	4.84806036336689	-499
gHM mWT	gHM	mWT	2.03617577643035	1.14618571314315	448526.057041164	-0.210313003160115	4.28266455602082	-499
gWT mHT	gWT	mHT	2.61512652536696	1.10153281545147	448526.057041164	0.456156053229019	4.7740969975049	-499
gHT mHT	gHT	mHT	2.94015798156573	1.09628201833577	448526.057041164	0.79147891043641	5.08883705269504	-499
gHM mHT	gHM	mHT	2.65257146182839	1.11418339500007	448526.057041164	0.468806242482065	4.83633668117472	-499
gWT mHM	gWT	mHM	3.19407508679616	1.11487284936007	448526.057041164	1.00895855808868	5.37919161550364	-499
gHT mHM	gHT	mHM	2.90818820695425	1.10481116204961	448526.057041164	0.742792276215757	5.07358413769274	-499
gHM mHM	gHM	mHM	1.98156221533521	1.12112858395473	448526.057041164	-0.215815360961543	4.17893979163197	-499
gWT mWT	gWT	mWT	2.87724289656141	1.11083523516137	448526.057041164	0.700039967622001	5.05444582550081	-498
gHT mWT	gHT	mWT	2.68151079858414	1.10007396342424	448526.057041164	0.525399631594288	4.837621965574	-498
gHM mWT	gHM	mWT	2.03906238455495	1.13997865739713	448526.057041164	-0.195260756493867	4.27338552560376	-498
gWT mHT	gWT	mHT	2.60947793275932	1.09905635784917	448526.057041164	0.455361241429242	4.76359462408941	-498
gHT mHT	gHT	mHT	2.93609531065026	1.09430030273603	448526.057041164	0.79130034120544	5.08089028009507	-498
gHM mHT	gHM	mHT	2.65078535567691	1.10992848755441	448526.057041164	0.475359624186044	4.82621108716778	-498
gWT mHM	gWT	mHM	3.17807964419256	1.11049268364651	448526.057041164	1.00154810569691	5.35461118268821	-498
gHT mHM	gHT	mHM	2.89746635122088	1.10196679008497	448526.057041164	0.737645302135769	5.057287400306	-498
gHM mHM	gHM	mHM	1.99837977781506	1.11546969577582	448526.057041164	-0.187906551528337	4.18466610715847	-498
gWT mWT	gWT	mWT	2.86766763811955	1.10693685527682	448526.057041164	0.698105413970652	5.03722986226845	-497
gHT mWT	gHT	mWT	2.67619028724158	1.09779459605827	448526.057041164	0.524546610252255	4.8278339642309	-497
gHM mWT	gHM	mWT	2.0420402168692	1.13465633687012	448526.057041164	-0.181851339482447	4.26593177322085	-497
gWT mHT	gWT	mHT	2.60386044521631	1.09688654672909	448526.057041164	0.453996517011085	4.75372437342154	-497
gHT mHT	gHT	mHT	2.93206281634396	1.09258647590605	448526.057041164	0.790626894826158	5.07349873786177	-497
gHM mHT	gHM	mHT	2.64903594082978	1.1062006077068	448526.057041164	0.480916739295878	4.81715514236367	-497
gWT mHM	gWT	mHM	3.16212212627087	1.10665950066631	448526.057041164	0.993103508636473	5.33114074390527	-497
gHT mHM	gHT	mHM	2.88677408279289	1.09946412452653	448526.057041164	0.731858181304383	5.0416899842814	-497
gHM mHM	gHM	mHM	2.01524080912957	1.11059158212216	448526.057041164	-0.161484567339565	4.1919661855987	-497
gWT mWT	gWT	mWT	2.85814146578067	1.1035628409235	448526.057041164	0.695192206092929	5.0210907254684	-496
gHT mWT	gHT	mWT	2.6709122836374	1.09580825721986	448526.057041164	0.523161769738295	4.81866279753651	-496
gHM mWT	gHM	mWT	2.04515451725198	1.13016149446407	448526.057041164	-0.169927286094193	4.26023632059815	-496
gWT mHT	gWT	mHT	2.59828997721444	1.09499928217433	448526.057041164	0.452125029547669	4.7444549248812	-496
gHT mHT	gHT	mHT	2.92807588102983	1.0911172595651	448526.057041164	0.78951957839656	5.0666321836631	-496
gHM mHT	gHM	mHT	2.64734338006298	1.10296629383762	448526.057041164	0.485563334333827	4.80912342579213	-496
gWT mHM	gWT	mHM	3.14622279602551	1.10333872862842	448526.057041164	0.983712789549969	5.30873280250105	-496
gHT mHM	gHT	mHM	2.8761265329695	1.09727803952438	448526.057041164	0.725495290914671	5.02675777502434	-496
gHM mHM	gHM	mHM	2.0321678557291	1.10644436880501	448526.057041164	-0.136429110067398	4.20076482152559	-496
gWT mWT	gWT	mWT	2.8486818410049	1.10066121295144	448526.057041164	0.691419682985791	5.005943999024	-495
gHT mWT	gHT	mWT	2.66569149800148	1.09408071144495	448526.057041164	0.521326920739916	4.81005607526304	-495
gHM mWT	gHM	mWT	2.0484517321358	1.12640779284856	448526.057041164	-0.15927293138173	4.25617639565333	-495
gWT mHT	gWT	mHT	2.59278322038382	1.09336083655143	448526.057041164	0.449829575794403	4.73573686497324	-495
gHT mHT	gHT	mHT	2.92415058137729	1.08986045826338	448526.057041164	0.788057570678397	5.06024359207618	-495
gHM mHT	gHM	mHT	2.64573006305615	1.10017648057919	448526.057041164	0.489417965592569	4.80204216051973	-495
gWT mHM	gWT	mHM	3.13040367875277	1.10047953612144	448526.057041164	0.973497601738183	5.28730975576735	-495
gHT mHM	gHT	mHM	2.86553956523675	1.09537302652917	448526.057041164	0.718642090118333	5.01243704035517	-495
gHM mHM	gHM	mHM	2.0491847570245	1.10295322369829	448526.057041164	-0.112569671633169	4.21093918568217	-495
gWT mWT	gWT	mWT	2.83930574950919	1.09817134305942	448526.057041164	0.686923659973692	4.99168783904469	-494
gHT mWT	gHT	mWT	2.66054189928873	1.09257315520672	448526.057041164	0.519132085932308	4.80195171264515	-494
gHM mWT	gHM	mWT	2.05197596469877	1.12329338306472	448526.057041164	-0.149644551337051	4.2535964807346	-494
gWT mHT	gWT	mHT	2.58735638379161	1.09193305488744	448526.057041164	0.447201147392997	4.72751162019022	-494
gHT mHT	gHT	mHT	2.92030244546687	1.08877991261486	448526.057041164	0.786327271037791	5.05427761989595	-494
gHM mHT	gHM	mHT	2.64421939773872	1.09777407744629	448526.057041164	0.492615936598412	4.79582285887902	-494
gWT mHM	gWT	mHM	3.11468720716763	1.09802268711007	448526.057041164	0.962596478725195	5.26677793561006	-494
gHT mHM	gHT	mHM	2.85502857553991	1.09370867347457	448526.057041164	0.711393181268907	4.99866396981091	-494
gHM mHM	gHM	mHM	2.0663148110594	1.1000300540297	448526.057041164	-0.0897102948663275	4.22233991698513	-494
gWT mWT	gWT	mWT	2.83002845287499	1.09603298610049	448526.057041164	0.681837477274974	4.97821942847501	-493
gHT mWT	gHT	mWT	2.6554755556165	1.09124802780488	448526.057041164	0.516662951251287	4.79428815998172	-493
gHM mWT	gHM	mWT	2.05576591449232	1.12071629146404	448526.057041164	-0.140803581190951	4.2523354101756	-493
gWT mHT	gWT	mHT	2.58202399336895	1.09067906956569	448526.057041164	0.444326529670503	4.7197214570674	-493
gHT mHT	gHT	mHT	2.91654526646553	1.08784091338045	448526.057041164	0.784410501683809	5.04868003124725	-493
gHM mHT	gHM	mHT	2.6428345795903	1.0957024721077	448526.057041164	0.495291401260634	4.79037775791996	-493
gWT mHM	gWT	mHM	3.09909488829946	1.09590936466218	448526.057041164	0.951146206920074	5.24704356967885	-493
gHT mHM	gHT	mHM	2.84460735083872	1.09224571227406	448526.057041164	0.70383931556918	4.98537538610827	-493
gHM mHM	gHM	mHM	2.08357892733854	1.09758674982858	448526.057041164	-0.0676573774269515	4.23481523210404	-493
gWT mWT	gWT	mWT	2.82086233077206	1.09419343204005	448526.057041164	0.676276824607612	4.96544783693651	-492
gHT mWT	gHT	mWT	2.65050155906574	1.09007352175178	448526.057041164	0.513990950476251	4.78701216765524	-492
gHM mWT	gHM	mWT	2.05985238924639	1.11858671541763	448526.057041164	-0.132543202820132	4.25224798131292	-492
gWT mHT	gWT	mHT	2.57679777907651	1.08956773053099	448526.057041164	0.441278505738624	4.7123170524144	-492
gHT mHT	gHT	mHT	2.91289000113672	1.08701437870679	448526.057041164	0.782375218918932	5.0434047833545	-492
gHM mHT	gHM	mHT	2.64159735961196	1.09391225097749	448526.057041164	0.497562959690446	4.78563175953348	-492
gWT mHM	gWT	mHM	3.0836460232724	1.0940881529146	448526.057041164	0.939266860958976	5.22802518558582	-492
gHT mHM	gHT	mHM	2.83428701459252	1.09095072545234	448526.057041164	0.696057113703265	4.97251691548178	-492
gHM mHM	gHM	mHM	2.10099380012758	1.09554574844109	448526.057041164	-0.0462422046310835	4.24822980488624	-492
gWT mWT	gWT	mWT	2.81181585680941	1.09261097128976	448526.057041164	0.670331925092189	4.95329978852663	-491
gHT mWT	gHT	mWT	2.64562507752305	1.08902566233358	448526.057041164	0.511168241196281	4.78008191384982	-491
gHM mWT	gHM	mWT	2.06425647138952	1.11683312721592	448526.057041164	-0.124702141683109	4.25321508446216	-491
gWT mHT	gWT	mHT	2.57168569235028	1.08857564184266	448526.057041164	0.438110882358203	4.70526050234236	-491
gHT mHT	gHT	mHT	2.90934379601897	1.08627875308167	448526.057041164	0.78027081742329	5.03841677461465	-491
gHM mHT	gHM	mHT	2.64052685570289	1.09236444007706	448526.057041164	0.499526117587546	4.78152759381824	-491
gWT mHM	gWT	mHM	3.0683565287292	1.0925184140164	448526.057041164	0.92705400642381	5.20965905103458	-491
gHT mHM	gHT	mHM	2.82407510200911	1.08979833022098	448526.057041164	0.688103860364343	4.96004634365388	-491
gHM mHM	gHM	mHM	2.11857016506188	1.09384525444729	448526.057041164	-0.0253329237190139	4.26247325384277	-491
gWT mWT	gWT	mWT	2.80289275170728	1.09125439825759	448526.057041164	0.664067661450497	4.94171784196406	-490
gHT mWT	gHT	mWT	2.64084657425002	1.0880878112525	448526.057041164	0.508227897225376	4.77346525127467	-490
gHM mWT	gHM	mWT	2.06898837785589	1.11540168567559	448526.057041164	-0.117164653780754	4.25514140949253	-490
gWT mHT	gWT	mHT	2.56669109470692	1.08768666413726	448526.057041164	0.434858653702328	4.69852353571152	-490
gHT mHT	gHT	mHT	2.90590918231596	1.08561950356148	448526.057041164	0.778128312523477	5.03369005210844	-490
gHM mHT	gHM	mHT	2.63963845653986	1.09103001108515	448526.057041164	0.501253158246449	4.77802375483327	-490
gWT mHM	gWT	mHM	3.05323791405719	1.09116979277144	448526.057041164	0.914578647953633	5.19189718016075	-490
gHT mHM	gHT	mHM	2.81397480566476	1.08877068405303	448526.057041164	0.680017718933307	4.94793189239621	-490
gHM mHM	gHM	mHM	2.13631121230203	1.09243868879135	448526.057041164	-0.00483505101193771	4.27745747561599	-490
gWT mWT	gWT	mWT	2.79409136228046	1.09009968249809	448526.057041164	0.657529479432043	4.93065324512888	-489
gHT mWT	gHT	mWT	2.6361612420376	1.08724834642832	448526.057041164	0.505187890274599	4.76713459380059	-489
gHM mWT	gHM	mWT	2.07404702665348	1.11425083945639	448526.057041164	-0.109850381754901	4.25794443506186	-489
gWT mHT	gWT	mHT	2.56181216396708	1.0868896240823	448526.057041164	0.431541896980028	4.69208243095413	-489
gHT mHT	gHT	mHT	2.90258348668615	1.08502692071932	448526.057041164	0.77596406105637	5.02920291231593	-489
gHM mHT	gHM	mHT	2.63894288262018	1.08988671970436	448526.057041164	0.502798400303871	4.77508736493648	-489
gWT mHM	gWT	mHM	3.03829647772924	1.09001895381184	448526.057041164	0.901892820625355	5.17470013483313	-489
gHT mHM	gHT	mHM	2.80398443824206	1.08785509115386	448526.057041164	0.671821885460097	4.93614699102402	-489
gHM mHM	gHM	mHM	2.15421124458956	1.09128999586108	448526.057041164	0.0153163841237336	4.29310610505539	-489
gWT mWT	gWT	mWT	2.78540431008057	1.08912572734578	448526.057041164	0.650751349404517	4.92005727075662	-488
gHT mWT	gHT	mWT	2.63155869296263	1.08649776963275	448526.057041164	0.502056448656423	4.76106093726883	-488
gHM mWT	gHM	mWT	2.07942028868426	1.11334434802229	448526.057041164	-0.102700424366521	4.26154100173505	-488
gWT mHT	gWT	mHT	2.55704155867629	1.08617546228121	448526.057041164	0.428171026875757	4.68591209047682	-488
gHT mHT	gHT	mHT	2.89935849908182	1.0844933924422	448526.057041164	0.773784772481784	5.02493222568185	-488
gHM mHT	gHM	mHT	2.63844546758091	1.08891508715978	448526.057041164	0.504205355197212	4.77268557996462	-488
gWT mHM	gWT	mHM	3.02353278287151	1.08904542819877	448526.057041164	0.8890372060563	5.15802835968673	-488
gHT mHM	gHT	mHM	2.79409715237035	1.08704101111891	448526.057041164	0.663530171443134	4.92466413329758	-488
gHM mHM	gHM	mHM	2.17225467079982	1.09036759442479	448526.057041164	0.035167688807034	4.30934165279261	-488
gWT mWT	gWT	mWT	2.77681844383349	1.08831109975148	448526.057041164	0.643762128211697	4.90987475945529	-487
gHT mWT	gHT	mWT	2.62702293531077	1.08582646194786	448526.057041164	0.498836433440081	4.75520943718146	-487
gHM mWT	gHM	mWT	2.08508586349871	1.11264588975642	448526.057041164	-0.0956658928120704	4.26583761980949	-487
gWT mHT	gWT	mHT	2.55236637201694	1.0855350192245	448526.057041164	0.424751088929031	4.67998165510485	-487
gHT mHT	gHT	mHT	2.89622042977928	1.08401128564003	448526.057041164	0.771591617698081	5.02084924186049	-487
gHM mHT	gHM	mHT	2.63814571881882	1.08809530070228	448526.057041164	0.50551236270273	4.77077907493492	-487
gWT mHM	gWT	mHM	3.00894146316655	1.08822841067553	448526.057041164	0.876047215592889	5.14183571074021	-487
gHT mHM	gHT	mHM	2.7843009482768	1.08631773957836	448526.057041164	0.655151557345514	4.91345033920809	-487
gHM mHM	gHM	mHM	2.19041541649141	1.08963970944899	448526.057041164	0.0547550666858911	4.32607576629693	-487
gWT mWT	gWT	mWT	2.7683151203314	1.08763287139735	448526.057041164	0.636588111444174	4.90004212921863	-486
gHT mWT	gHT	mWT	2.62253265917583	1.08522382247322	448526.057041164	0.495527312158486	4.74953800619317	-486
gHM mWT	gHM	mWT	2.09101269665087	1.11211717656246	448526.057041164	-0.0887027980452095	4.27072819134695	-486
gWT mHT	gWT	mHT	2.54776839609866	1.08495818207795	448526.057041164	0.421283696093862	4.67425309610345	-486
gHT mHT	gHT	mHT	2.89315017710521	1.0835721182529	448526.057041164	0.769382119608758	5.01691823460167	-486
gHM mHT	gHM	mHT	2.63803720566359	1.08740610767665	448526.057041164	0.506754646701319	4.76931976462587	-486
gWT mHM	gWT	mHM	2.99451139799922	1.08754562184894	448526.057041164	0.862955395546016	5.12606740045242	-486
gHT mHM	gHT	mHM	2.77457898934699	1.08567352693356	448526.057041164	0.646692235405175	4.90246574328881	-486
gHM mHM	gHM	mHM	2.20865681810815	1.0890727421913	448526.057041164	0.0741077067068474	4.34320592950944	-486
gWT mWT	gWT	mWT	2.75987082060113	1.08706763704523	448526.057041164	0.629251653676452	4.89048998752582	-485
gHT mWT	gHT	mWT	2.61806183406727	1.08467883115279	448526.057041164	0.492124653292342	4.74399901484219	-485
gHM mWT	gHM	mWT	2.09716282478274	1.11171968813052	448526.057041164	-0.0817736048001261	4.2760992543656	-485
gWT mHT	gWT	mHT	2.54322469968432	1.08443443219032	448526.057041164	0.417766533366319	4.66868286600231	-485
gHT mHT	gHT	mHT	2.89012390945414	1.08316705780705	448526.057041164	0.767149757985504	5.01309806092278	-485
gHM mHT	gHM	mHT	2.63810780497081	1.08682576520542	448526.057041164	0.507962699420286	4.76825291052132	-485
gWT mHM	gWT	mHM	2.98022627333676	1.08697429970371	448526.057041164	0.849790044733522	5.11066250193999	-485
gHT mHM	gHT	mHM	2.76491022701796	1.08509617825737	448526.057041164	0.638155058741642	4.89166539529429	-485
gHM mHM	gHM	mHM	2.22693204348926	1.08863277574032	448526.057041164	0.0932452528132952	4.36061883416523	-485
gWT mWT	gWT	mWT	2.75145808889697	1.0865938367151	448526.057041164	0.621767556061162	4.88114862173278	-484
gHT mWT	gHT	mWT	2.61358060394142	1.08418147059756	448526.057041164	0.488618234572637	4.7385429733102	-484
gHM mWT	gHM	mWT	2.10349352271809	1.11141856185569	448526.057041164	-0.0748527086186543	4.28183975405483	-484
gWT mHT	gWT	mHT	2.53870850441586	1.08395423759579	448526.057041164	0.414191504748492	4.66322550408323	-484
gHT mHT	gHT	mHT	2.88711394699849	1.08278822020901	448526.057041164	0.764882305581692	5.0093455884153	-484
gHM mHT	gHM	mHT	2.63834031029124	1.08633422205732	448526.057041164	0.50915861420764	4.76752200637484	-484
gWT mHM	gWT	mHM	2.96606552051496	1.08649346673881	448526.057041164	0.836571709748664	5.09555933128125	-484
gHT mHM	gHT	mHM	2.75527031838581	1.08457454618435	448526.057041164	0.629537532944718	4.88100310382691	-484
gHM mHM	gHM	mHM	2.24518504594471	1.08828894993749	448526.057041164	0.112172143277758	4.37819794861166	-484
gWT mWT	gWT	mWT	2.74304675996914	1.0861940646713	448526.057041164	0.614139768055618	4.87195375188266	-483
gHT mWT	gHT	mWT	2.60905644190447	1.0837241557482	448526.057041164	0.484990395588782	4.73312248822015	-483
gHM mWT	gHM	mWT	2.10995961223888	1.11118643278771	448526.057041164	-0.0679316532571144	4.28785087773487	-483
gWT mHT	gWT	mHT	2.53419032200612	1.08351045376958	448526.057041164	0.410543125002246	4.65783751901	-483
gHT mHT	gHT	mHT	2.88408990545272	1.08242997768838	448526.057041164	0.762560408368852	5.00561940253659	-483
gHM mHT	gHM	mHT	2.6387133831527	1.08591529094217	448526.057041164	0.510352779182543	4.76707398712285	-483
gWT mHM	gWT	mHM	2.95200559534369	1.08608618532572	448526.057041164	0.82331004363275	5.08070114705463	-483
gHT mHM	gHT	mHM	2.7456327970188	1.08410003044765	448526.057041164	0.62083004784148	4.87043554619613	-483
gHM mHM	gHM	mHM	2.26335202424915	1.0880167978097	448526.057041164	0.130872531390395	4.39583151710791	-483
gWT mWT	gWT	mWT	2.73460542375965	1.08585622071916	448526.057041164	0.606360595611576	4.86285025190772	-482
gHT mWT	gHT	mWT	2.60445551210302	1.08330243138128	448526.057041164	0.481216032588419	4.72769499161762	-482
gHM mWT	gHM	mWT	2.11651579486984	1.11100531136572	448526.057041164	-0.0610204782042589	4.29405206794393	-482
gWT mHT	gWT	mHT	2.5296392996616	1.08309900528873	448526.057041164	0.406798529037862	4.65248007028535	-482
gHT mHT	gHT	mHT	2.88102004894227	1.08208958884613	448526.057041164	0.760157703530274	5.00188239435427	-482
gHM mHT	gHM	mHT	2.63920279983647	1.08555773191538	448526.057041164	0.511543000572323	4.76686259910062	-482
gWT mHM	gWT	mHM	2.93802153538207	1.08574068246298	448526.057041164	0.810003158666054	5.06603991209809	-482
gHT mHM	gHT	mHM	2.73597044181941	1.08366731330394	448526.057041164	0.612015804947905	4.85992507869091	-482
gHM mHM	gHM	mHM	2.28136332392748	1.08779988835138	448526.057041164	0.149308966942184	4.41341768091278	-482
gWT mWT	gWT	mWT	2.72610305458306	1.08557300289387	448526.057041164	0.598413324670307	4.85379278449582	-481
gHT mWT	gHT	mWT	2.59974416579973	1.08291461257914	448526.057041164	0.477264799221057	4.7222235323784	-481
gHM mWT	gHM	mWT	2.12311887643226	1.11086566769668	448526.057041164	-0.0541436993412674	4.30038145220578	-481
gWT mHT	gWT	mHT	2.52502470124704	1.08271852914292	448526.057041164	0.402929652178413	4.64711975031566	-481
gHT mHT	gHT	mHT	2.87787277891417	1.08176684967457	448526.057041164	0.757642992361822	4.99810256546651	-481
gHM mHT	gHM	mHT	2.63978292066726	1.08525477413262	448526.057041164	0.512716909348517	4.766848931986	-481
gWT mHM	gWT	mHM	2.92408870770995	1.08544985408333	448526.057041164	0.796640345681924	5.05153706973798	-481
gHT mHM	gHT	mHM	2.7262567696463	1.08327399238913	448526.057041164	0.603073029682494	4.84944050961011	-481
gHM mHM	gHM	mHM	2.29914567975947	1.08762905485626	448526.057041164	0.167426151175503	4.43086520834343	-481
gWT mWT	gWT	mWT	2.71751072101588	1.08534003038698	448526.057041164	0.590277610058219	4.84474383197353	-480
gHT mWT	gHT	mWT	2.59489048820092	1.08256055316042	448526.057041164	0.473105067203959	4.71667590919788	-480
gHM mWT	gHM	mWT	2.12972976429812	1.11076321378654	448526.057041164	-0.0473320049595691	4.3067915335558	-480
gWT mHT	gWT	mHT	2.52031744112534	1.08236916159	448526.057041164	0.398907141725624	4.64172774052505	-480
gHT mHT	gHT	mHT	2.8746181751809	1.08146293783328	448526.057041164	0.754984046499364	4.99425230386243	-480
gHM mHT	gHM	mHT	2.64042828972032	1.0850023478021	448526.057041164	0.513857026253247	4.76699955318739	-480
gWT mHM	gWT	mHM	2.91018464008879	1.08520943106131	448526.057041164	0.783207499796587	5.037161780381	-480
gHT mHM	gHT	mHM	2.7164675662485	1.08291930363353	448526.057041164	0.593979005347355	4.83895612714965	-480
gHM mHM	gHM	mHM	2.31662467279488	1.08749963214299	448526.057041164	0.185158808752247	4.44809053683752	-480
gWT mWT	gWT	mWT	2.70880328450845	1.08515346940144	448526.057041164	0.581935827350095	4.8356707416668	-479
gHT mWT	gHT	mWT	2.58986580651062	1.08224010431318	448526.057041164	0.468708455407997	4.71102315761324	-479
gHM mWT	gHM	mWT	2.13631513855908	1.11069485065694	448526.057041164	-0.0406126410651368	4.3132429181833	-479
gWT mHT	gWT	mHT	2.51549158142479	1.0820510212146	448526.057041164	0.394704827385554	4.63627833546402	-479
gHT mHT	gHT	mHT	2.87122949904698	1.08117897243936	448526.057041164	0.752151933812291	4.99030706428166	-479
gHM mHT	gHM	mHT	2.64111525916512	1.08479684876069	448526.057041164	0.514946767504964	4.76728375082528	-479
gWT mHM	gWT	mHM	2.89629081932389	1.08501565981872	448526.057041164	0.76969346471326	5.02288817393451	-479
gHT mHM	gHT	mHM	2.706582365252	1.08260251988013	448526.057041164	0.584714690773889	4.82845003973011	-479
gHM mHM	gHM	mHM	2.33372725780644	1.08740797039138	448526.057041164	0.202441047980527	4.46501346763235	-479
gWT mWT	gWT	mWT	2.69996099216899	1.08500818114066	448526.057041164	0.57337829553757	4.82654368880041	-478
gHT mWT	gHT	mWT	2.58464607003117	1.08195192058955	448526.057041164	0.464053550172013	4.70523858989033	-478
gHM mWT	gHM	mWT	2.14284872529966	1.11065549022923	448526.057041164	-0.0340019090956698	4.31969935969498	-478
gWT mHT	gWT	mHT	2.51052570424036	1.08176303407035	448526.057041164	0.390303396155039	4.63074801232569	-478
gHT mHT	gHT	mHT	2.86768456909291	1.08091489934932	448526.057041164	0.749124579000676	4.98624455918513	-478
gHM mHT	gHM	mHT	2.64182352989863	1.08463339637361	448526.057041164	0.515975399894852	4.76767165990241	-478
gWT mHM	gWT	mHM	2.88239433884447	1.08486349369197	448526.057041164	0.756095225166765	5.00869345252217	-478
gHT mHM	gHT	mHM	2.6965857857945	1.08232170977958	448526.057041164	0.575268490485191	4.8179030811038	-478
gHM mHM	gHM	mHM	2.35038420994907	1.08734870400001	448526.057041164	0.219214160429194	4.48155425946895	-478
gWT mWT	gWT	mWT	2.69097087615337	1.08489709745709	448526.057041164	0.564605900128543	4.81733585217819	-477
gHT mWT	gHT	mWT	2.57921302074771	1.0816930678969	448526.057041164	0.459127844212536	4.69929819728289	-477
gHM mWT	gHM	mWT	2.14931212324586	1.11063693511813	448526.057041164	-0.0275021437018443	4.32612639019356	-477
gWT mHT	gWT	mHT	2.50540407717812	1.08150254769641	448526.057041164	0.385692314381911	4.62511583997433	-477
gHT mHT	gHT	mHT	2.86396692732607	1.08066912359287	448526.057041164	0.745888650164659	4.98204520448748	-477
gHM mHT	gHM	mHT	2.64253750428647	1.08450524979507	448526.057041164	0.516940537639146	4.7681344709338	-477
gWT mHM	gWT	mHM	2.86848928570239	1.08474598464796	448526.057041164	0.742420486140318	4.99455808526446	-477
gHT mHM	gHT	mHM	2.68646864737731	1.08207333066512	448526.057041164	0.565638167500548	4.80729912725407	-477
gHM mHM	gHM	mHM	2.36653234744838	1.08731379856867	448526.057041164	0.235430711501404	4.49763398339536	-477
gWT mWT	gWT	mWT	2.68182788266488	1.08481193277638	448526.057041164	0.555629826797442	4.80802593853232	-476
gHT mWT	gHT	mWT	2.57355508571106	1.08145950230802	448526.057041164	0.453927690553472	4.69318248086866	-476
gHM mWT	gHM	mWT	2.1556951675319	1.11062899935694	448526.057041164	-0.0211035455677053	4.3324938806315	-476
gWT mHT	gWT	mHT	2.50011754409342	1.08126580153987	448526.057041164	0.380869796489669	4.61936529169717	-476
gHT mHT	gHT	mHT	2.86006672696135	1.08043895227216	448526.057041164	0.742439578516207	4.9776938754065	-476
gHM mHT	gHM	mHT	2.64324735982761	1.08440448481239	448526.057041164	0.517847889450199	4.76864683020503	-476
gWT mHM	gWT	mHM	2.85457777293384	1.08465498144538	448526.057041164	0.728687336852607	4.98046820901507	-476
gHT mHM	gHT	mHM	2.67622879490723	1.08185272729739	448526.057041164	0.55583069085287	4.79662689896159	-476
gHM mHM	gHM	mHM	2.38211640271335	1.08729353419789	448526.057041164	0.251054484310447	4.51317832111625	-476
gWT mWT	gWT	mWT	2.67253567257163	1.08474474599087	448526.057041164	0.546469300739394	4.79860204440386	-475
gHT mWT	gHT	mWT	2.56766794466203	1.08124710370067	448526.057041164	0.4484568442486	4.68687904507546	-475
gHM mWT	gHM	mWT	2.16199583917109	1.11062205708958	448526.057041164	-0.0147892672977901	4.33878094563997	-475
gWT mHT	gWT	mHT	2.49466409412197	1.081048943086	448526.057041164	0.375841382424519	4.61348680581943	-475
gHT mHT	gHT	mHT	2.85598129476044	1.0802215539886	448526.057041164	0.7387802402712	4.97318234924968	-475
gHM mHT	gHM	mHT	2.64394977814266	1.08432347251046	448526.057041164	0.518709089387813	4.76919046689752	-475
gWT mHM	gWT	mHM	2.84067055372342	1.08458265878647	448526.057041164	0.714921867831437	4.96641923961539	-475
gHT mHM	gHT	mHM	2.66587158922496	1.08165520760583	448526.057041164	0.545860617696978	4.78588256075294	-475
gHM mHM	gHM	mHM	2.39709044884133	1.08727872180916	448526.057041164	0.266057562265212	4.52812333541745	-475
gWT mWT	gWT	mWT	2.66310705712656	1.08468953445803	448526.057041164	0.537148898202228	4.78906521605088	-474
gHT mWT	gHT	mWT	2.56155474695825	1.08105273348424	448526.057041164	0.442724606196719	4.68038488771978	-474
gHM mWT	gHM	mWT	2.16821975598533	1.11060965151173	448526.057041164	-0.00854103593216182	4.34498054790281	-474
gWT mHT	gWT	mHT	2.48904908307064	1.08084906790549	448526.057041164	0.370618120585552	4.60748004555572	-474
gHT mHT	gHT	mHT	2.85171534218423	1.08001494154735	448526.057041164	0.734919241731378	4.96851144263708	-474
gHM mHT	gHM	mHT	2.64464828825704	1.08425638827788	448526.057041164	0.519539082536783	4.7697574939773	-474
gWT mHM	gWT	mHM	2.8267871801042	1.08452307786006	448526.057041164	0.701155270997278	4.95241908921112	-474
gHT mHM	gHT	mHM	2.6554100401832	1.08147714290852	448526.057041164	0.535748069990646	4.77507201037575	-474
gHM mHM	gHM	mHM	2.41141881992277	1.08726296935836	448526.057041164	0.280416807666216	4.54242083217932	-474
gWT mWT	gWT	mWT	2.65356405513808	1.0846430993592	448526.057041164	0.527696907580667	4.77943120269549	-473
gHT mWT	gHT	mWT	2.55522597733363	1.08087482244745	448526.057041164	0.436744536737642	4.67370741792961	-473
gHM mWT	gHM	mWT	2.17437930016802	1.11058989217824	448526.057041164	-0.00234276406295786	4.351101364399	-473
gWT mHT	gWT	mHT	2.48328510610828	1.08066479798672	448526.057041164	0.365215307002031	4.60135490521454	-473
gHT mHT	gHT	mHT	2.84728082474815	1.07981851893872	448526.057041164	0.730869706572859	4.96369194292345	-473
gHM mHT	gHM	mHT	2.6453532147357	1.08420003353578	448526.057041164	0.520354462578381	4.77035196689302	-473
gWT mHM	gWT	mHM	2.81295570557648	1.08447303451476	448526.057041164	0.687421879888697	4.93848953126426	-473
gHT mHM	gHT	mHM	2.64486458499359	1.0813165783968	448526.057041164	0.525517316310455	4.76421185367673	-473
gHM mHM	gHM	mHM	2.42507650874665	1.08724389768796	448526.057041164	0.294111876378067	4.55604114111524	-473
gWT mWT	gWT	mWT	2.64393758579805	1.08460481221269	448526.057041164	0.518145479871386	4.76972969172471	-472
gHT mWT	gHT	mWT	2.54869899659033	1.08071324757812	448526.057041164	0.430534237773601	4.66686375540705	-472
gHM mWT	gHM	mWT	2.1804924549305	1.11056502195024	448526.057041164	0.00381913558223168	4.35716577427877	-472
gWT mHT	gWT	mHT	2.47739154734769	1.08049616124618	448526.057041164	0.359652271071291	4.59513082362409	-472
gHT mHT	gHT	mHT	2.84269647613477	1.07963296844472	448526.057041164	0.726649031226422	4.95874392104312	-472
gHM mHT	gHM	mHT	2.64608125499563	1.0841536208594	448526.057041164	0.521173470257915	4.77098903973335	-472
gWT mHM	gWT	mHM	2.79921196669328	1.08443183308457	448526.057041164	0.673758894542694	4.92466503884387	-472
gHT mHM	gHT	mHM	2.63426254176819	1.08117310294166	448526.057041164	0.515196480568626	4.75332860296774	-472
gHM mHM	gHM	mHM	2.43804906537389	1.08722277088156	448526.057041164	0.307125840896708	4.56897228985107	-472
gWT mWT	gWT	mWT	2.63426683026516	1.08457543846371	448526.057041164	0.50853229598394	4.76000136454638	-471
gHT mWT	gHT	mWT	2.54199730300964	1.08056859772738	448526.057041164	0.424116053455807	4.65987855256347	-471
gHM mWT	gHM	mWT	2.18658143626918	1.11053941456437	448526.057041164	0.00995830661038344	4.36320456592797	-471
gWT mHT	gWT	mHT	2.47139385144714	1.08034387034185	448526.057041164	0.353953060663886	4.5888346422304	-471
gHT mHT	gHT	mHT	2.83798706325395	1.07945957048282	448526.057041164	0.722279473023023	4.95369465348487	-471
gHM mHT	gHM	mHT	2.64685473555331	1.08411766942422	448526.057041164	0.522017414523895	4.77169205658272	-471
gWT mHM	gWT	mHM	2.78559850717496	1.08440013824775	448526.057041164	0.660207555930669	4.91098945841925	-471
gHT mHM	gHT	mHM	2.62363728800832	1.08104708235435	448526.057041164	0.504818223287745	4.7424563527289	-471
gHM mHM	gHM	mHM	2.4503320595288	1.08720276707678	448526.057041164	0.319448041894344	4.58121607716326	-471
gWT mWT	gWT	mWT	2.6245983136835	1.08455559200784	448526.057041164	0.49890267784598	4.75029394952102	-470
gHT mWT	gHT	mWT	2.53514957660951	1.0804411991273	448526.057041164	0.417518024397326	4.6527811288217	-470
gHM mWT	gHM	mWT	2.19267120510598	1.11051696256695	448526.057041164	0.0160920806722653	4.3692503295397	-470
gWT mHT	gWT	mHT	2.46532257851588	1.08020836546768	448526.057041164	0.34814737312242	4.58249778390935	-470
gHT mHT	gHT	mHT	2.83318242486708	1.07929930068319	448526.057041164	0.717788958518914	4.94857589121524	-470
gHM mHT	gHM	mHT	2.64770061969508	1.08409255190419	448526.057041164	0.522912528233153	4.772488711157	-470
gWT mHM	gWT	mHM	2.77216323224445	1.08437846588972	448526.057041164	0.646814758155992	4.8975117063329	-470
gHT mHM	gHT	mHM	2.61302722945587	1.08093864250829	448526.057041164	0.494420703501596	4.73163375541014	-470
gHM mHM	gHM	mHM	2.46193019527873	1.08718672019944	448526.057041164	0.33107762903079	4.59278276152666	-470
gWT mWT	gWT	mWT	2.61498477857966	1.08454452569109	448526.057041164	0.489310832382941	4.74065872477637	-469
gHT mWT	gHT	mWT	2.52818858425289	1.08033035717019	448526.057041164	0.410774278870874	4.64560288963491	-469
gHM mWT	gHM	mWT	2.19878795024519	1.11049903489437	448526.057041164	0.0222439634988785	4.3753319369915	-469
gWT mHT	gWT	mHT	2.45921232002559	1.08008906977972	448526.057041164	0.342270930514998	4.57615370953619	-469
gHT mHT	gHT	mHT	2.82831637266869	1.07915212808001	448526.057041164	0.713211360100682	4.94342138523671	-469
gHM mHT	gHM	mHT	2.64864935819742	1.08407735772355	448526.057041164	0.523891046862692	4.77340766953216	-469
gWT mHM	gWT	mHM	2.75895790275501	1.08436600220866	448526.057041164	0.63363385709847	4.88428194841156	-469
gHT mHM	gHT	mHM	2.60247464097323	1.08084687759212	448526.057041164	0.484047971435049	4.72090131051141	-469
gHM mHM	gHM	mHM	2.47285619472004	1.08717535291453	448526.057041164	0.342025908001244	4.60368648143884	-469
gWT mWT	gWT	mWT	2.60548391742882	1.08453976723162	448526.057041164	0.479819297666441	4.7311485371912	-468
gHT mWT	gHT	mWT	2.5211500214667	1.08023414439197	448526.057041164	0.403924290173717	4.63837575275969	-468
gHM mWT	gHM	mWT	2.20495762417112	1.1104838563219	448526.057041164	0.0284433869604737	4.38147186138176	-468
gWT mHT	gWT	mHT	2.45310055043855	1.07998418179619	448526.057041164	0.336364738152849	4.56983636272425	-468
gHT mHT	gHT	mHT	2.82342553098858	1.0790168208853	448526.057041164	0.708585716364692	4.93826534561246	-468
gHM mHT	gHM	mHT	2.64973367517254	1.0840695531016	448526.057041164	0.524990660657008	4.77447668968807	-468
gWT mHM	gWT	mHM	2.74603657665635	1.08436024908508	448526.057041164	0.620723806945255	4.87134934636745	-468
gHT mHM	gHT	mHM	2.59202445716047	1.08076962703449	448526.057041164	0.473749196341597	4.71029971797934	-468
gHM mHM	gHM	mHM	2.48312956597156	1.0871667380568	448526.057041164	0.352316164109217	4.61394296783391	-468
gWT mWT	gWT	mWT	2.59615704525121	1.08453769683011	448526.057041164	0.470496483412192	4.72181760709023	-467
gHT mWT	gHT	mWT	2.5140713710456	1.08014979697367	448526.057041164	0.397010958100801	4.6311317839904	-467
gHM mWT	gHM	mWT	2.21120460375823	1.11046746962213	448526.057041164	0.0347224839756253	4.38768672354083	-467
gWT mHT	gWT	mHT	2.44702649525697	1.07989106603484	448526.057041164	0.33047318700239	4.56357980351154	-467
gHT mHT	gHT	mHT	2.81854819625846	1.07889131774008	448526.057041164	0.703954363942938	4.93314202857399	-467
gHM mHT	gHM	mHT	2.65098738446763	1.08406552866805	448526.057041164	0.526252257718199	4.77572251121706	-467
gWT mHM	gWT	mHM	2.7334541120713	1.08435758982275	448526.057041164	0.608146554432655	4.85876166970995	-467
gHT mHM	gHT	mHM	2.58172309501527	1.08070388597549	448526.057041164	0.463576684652064	4.69986950537847	-467
gHM mHM	gHM	mHM	2.49277537663477	1.08715712777351	448526.057041164	0.361980810632391	4.62356994263715	-467
gWT mWT	gWT	mWT	2.58706777386275	1.0845347310896	448526.057041164	0.461413024783999	4.71272252294151	-466
gHT mWT	gHT	mWT	2.506990842028	1.08007450234273	448526.057041164	0.390078004246297	4.62390367980971	-466
gHM mWT	gHM	mWT	2.21755053472243	1.11044571863434	448526.057041164	0.0411110462075639	4.3939900232373	-466
gWT mHT	gWT	mHT	2.44103007795274	1.07980702815038	448526.057041164	0.32464148136952	4.55741867453596	-466
gHT mHT	gHT	mHT	2.81372327989685	1.0787734624554	448526.057041164	0.699360440318046	4.92808611947566	-466
gHM mHT	gHM	mHT	2.65244431415911	1.08406171835425	448526.057041164	0.527716655507659	4.77717197281055	-466
gWT mHM	gWT	mHM	2.72126482345768	1.08435444739793	448526.057041164	0.595963424875122	4.84656622204023	-466
gHT mHM	gHT	mHM	2.57161737204398	1.08064662292241	448526.057041164	0.453583195505308	4.68965154858264	-466
gHM mHM	gHM	mHM	2.50182312697624	1.08714266460646	448526.057041164	0.371056908336871	4.63258934561561	-466
gWT mWT	gWT	mWT	2.57828075009249	1.08452852376505	448526.057041164	0.452638167179131	4.70392333300586	-465
gHT mWT	gHT	mWT	2.49994644408995	1.08000619570091	448526.057041164	0.383167485227404	4.6167254029525	-465
gHM mWT	gHM	mWT	2.22401339896476	1.11041626485524	448526.057041164	0.047631638951926	4.4003951589776	-465
gWT mHT	gWT	mHT	2.43515100161521	1.07973009885011	448526.057041164	0.318913184096765	4.55138881913365	-465
gHT mHT	gHT	mHT	2.80898939012207	1.07866174712586	448526.057041164	0.694845509156543	4.92313327108759	-465
gHM mHT	gHM	mHT	2.65413740251644	1.08405573363439	448526.057041164	0.52942147373203	4.77885333130084	-465
gWT mHM	gWT	mHM	2.70952136846267	1.08434845895373	448526.057041164	0.584231707046745	4.83481102987859	-465
gHT mHM	gHT	mHM	2.56175357457387	1.08059560672903	448526.057041164	0.443819388206697	4.67968776094105	-465
gHM mHM	gHM	mHM	2.51030580281475	1.08712112074064	448526.057041164	0.379581809490428	4.64102979613908	-465
gWT mWT	gWT	mWT	2.56986049990409	1.08451862161543	448526.057041164	0.444237324899711	4.69548367490846	-464
gHT mWT	gHT	mWT	2.49297523209991	1.07994400124138	448526.057041164	0.376318172467024	4.6096322917328	-464
gHM mWT	gHM	mWT	2.23060683423699	1.11037969635978	448526.057041164	0.0542967473516374	4.40691692112235	-464
gWT mHT	gWT	mHT	2.4294279999192	1.07965946848634	448526.057041164	0.313328615743523	4.54552738409488	-464
gHT mHT	gHT	mHT	2.80438408730419	1.07855572509511	448526.057041164	0.690448006261253	4.91832016834713	-464
gHM mHT	gHM	mHT	2.65609800436988	1.08404698338888	448526.057041164	0.531399225797805	4.78079678294195	-464
gWT mHM	gWT	mHM	2.69827391547218	1.08433911741359	448526.057041164	0.573002563187891	4.82354526775647	-464
gHT mHM	gHT	mHM	2.55217670897572	1.08054986374652	448526.057041164	0.434332177448734	4.67002124050271	-464
gHM mHM	gHM	mHM	2.51825915092246	1.08709285162471	448526.057041164	0.387590564196734	4.64892773764818	-464
gWT mWT	gWT	mWT	2.56187040113377	1.0845062944421	448526.057041164	0.436271387010361	4.68746941525718	-463
gHT mWT	gHT	mWT	2.48611273251966	1.07988813591486	448526.057041164	0.369565167210204	4.60266029782911	-463
gHM mWT	gHM	mWT	2.23733970630798	1.11033925765511	448526.057041164	0.0611088780412357	4.41357053457473	-463
gWT mHT	gWT	mHT	2.42389826969879	1.07959539323706	448526.057041164	0.307924471042899	4.53987206835467	-463
gHT mHT	gHT	mHT	2.79994332442013	1.07845592440412	448526.057041164	0.686202849665015	4.91368379917524	-463
gHM mHT	gHM	mHT	2.6583554177181	1.08403651451288	448526.057041164	0.533677157821307	4.7830336776149	-463
gWT mHM	gWT	mHM	2.68756960776629	1.08432760562302	448526.057041164	0.56232081823782	4.81281839729477	-463
gHT mHM	gHT	mHM	2.54292994514874	1.08050957558335	448526.057041164	0.425164377183664	4.66069551311381	-463
gHM mHM	gHM	mHM	2.5257211848284	1.08706055654585	448526.057041164	0.395115895464938	4.65632647419185	-463
gWT mWT	gWT	mWT	2.55437179685424	1.08449365118316	448526.057041164	0.428797563129873	4.6799460305786	-462
gHT mWT	gHT	mWT	2.47939255009716	1.07983934837167	448526.057041164	0.362940606873308	4.59584449332102	-462
gHM mWT	gHM	mWT	2.24421593141041	1.11029938649935	448526.057041164	0.0680632493838615	4.42036861343696	-462
gWT mHT	gWT	mHT	2.41859708358748	1.07953864425001	448526.057041164	0.302734511202509	4.53445965597245	-462
gHT mHT	gHT	mHT	2.79570107007255	1.0783633291048	448526.057041164	0.68214207925899	4.90926006088611	-462
gHM mHT	gHM	mHT	2.66093662015984	1.08402617885445	448526.057041164	0.536278617835989	4.7855946224837	-462
gWT mHM	gWT	mHM	2.67745231800386	1.08431593240538	448526.057041164	0.552226407623274	4.80267822838445	-462
gHT mHM	gHT	mHM	2.53405424646235	1.08047549312061	448526.057041164	0.416355479077003	4.65175301384769	-462
gHM mHM	gHM	mHM	2.5327319004767	1.08702800731871	448526.057041164	0.402190406598307	4.6632733943551	-462
gWT mWT	gWT	mWT	2.54742323850384	1.08448247474101	448526.057041164	0.421870910262671	4.672975566745	-461
gHT mWT	gHT	mWT	2.47284612837084	1.07979817380408	448526.057041164	0.356474886034304	4.58921737070738	-461
gHM mWT	gHM	mWT	2.2512345154694	1.11026378093532	448526.057041164	0.0751516192543233	4.42731741168448	-461
gWT mHT	gWT	mHT	2.41355755677445	1.07948977573651	448526.057041164	0.297790765174393	4.5293243483745	-461
gHT mHT	gHT	mHT	2.791689086973	1.07827868927231	448526.057041164	0.678295987630442	4.90508218631555	-461
gHM mHT	gHM	mHT	2.66386617673563	1.08401753461299	448526.057041164	0.539225116859447	4.78850723661181	-461
gWT mHM	gWT	mHM	2.66796265341261	1.08430579355347	448526.057041164	0.542756614870239	4.79316869195497	-461
gHT mHM	gHT	mHM	2.52558815662214	1.08044815903607	448526.057041164	0.407942963202617	4.64323335004167	-461
gHM mHM	gHM	mHM	2.53933314796664	1.08699837084062	448526.057041164	0.408849740674685	4.6698165552586	-461
gWT mWT	gWT	mWT	2.54107984200512	1.08447331520194	448526.057041164	0.415545466179082	4.66661421783116	-460
gHT mWT	gHT	mWT	2.46650263214973	1.07976435478194	448526.057041164	0.35019767405746	4.58280759024199	-460
gHM mWT	gHM	mWT	2.25838978268298	1.11023389937614	448526.057041164	0.0823654534057505	4.43441411196021	-460
gWT mHT	gWT	mHT	2.40881053596102	1.07944855620739	448526.057041164	0.293124533371509	4.52449653855054	-460
gHT mHT	gHT	mHT	2.78793683264103	1.07820198510039	448526.057041164	0.67469407111858	4.90117959416348	-460
gHM mHT	gHM	mHT	2.66716627092236	1.08401099118763	448526.057041164	0.542538035958811	4.79179450588591	-460
gWT mHM	gWT	mHM	2.65913815715099	1.0842976853257	448526.057041164	0.533948010485908	4.78432830381607	-460
gHT mHM	gHT	mHM	2.51756770665867	1.08042730326787	448526.057041164	0.399963389904005	4.63517202341333	-460
gHM mHM	gHM	mHM	2.54556859102944	1.08697290644248	448526.057041164	0.415135093175402	4.67600208888348	-460
gWT mWT	gWT	mWT	2.53539272607095	1.08446523663118	448526.057041164	0.409874183995375	4.66091126814652	-459
gHT mWT	gHT	mWT	2.4603889047705	1.07973668445005	448526.057041164	0.344138179678524	4.57663962986248	-459
gHM mWT	gHM	mWT	2.26567174200674	1.11020855517827	448526.057041164	0.08969708657858	4.4416463974349	-459
gWT mHT	gWT	mHT	2.40438456306756	1.07941381491587	448526.057041164	0.288766652341952	4.52000247379316	-459
gHT mHT	gHT	mHT	2.78447143379526	1.07813228342481	448526.057041164	0.671365285415261	4.89757758217526	-459
gHM mHT	gHM	mHT	2.67085679421104	1.08400557019334	448526.057041164	0.546239184229751	4.79547440419233	-459
gWT mHM	gWT	mHM	2.65101363308282	1.08429065679587	448526.057041164	0.525837262120256	4.77619000404538	-459
gHT mHM	gHT	mHM	2.51002639142056	1.08041167826402	448526.057041164	0.392452699193343	4.62760008364778	-459
gHM mHM	gHM	mHM	2.55148366830872	1.08695061010785	448526.057041164	0.421093870585478	4.68187346603197	-459
gWT mWT	gWT	mWT	2.53040850171091	1.08445629466641	448526.057041164	0.404907485611539	4.65590951781027	-458
gHT mWT	gHT	mWT	2.45452945519049	1.07971332222451	448526.057041164	0.338324519342731	4.57073439103825	-458
gHM mWT	gHM	mWT	2.27306654433256	1.11018473492721	448526.057041164	0.0971385758645869	4.44899451280054	-458
gWT mHT	gWT	mHT	2.40030586838644	1.07938375281467	448526.057041164	0.284746878455486	4.51586485831739	-458
gHT mHT	gHT	mHT	2.7813176880332	1.07806803337235	448526.057041164	0.668337467781856	4.89429790828455	-458
gHM mHT	gHM	mHT	2.6749554325088	1.0839993554695	448526.057041164	0.55035000319527	4.79956086182234	-458
gWT mHM	gWT	mHM	2.64362151802707	1.08428277653199	448526.057041164	0.518460592139565	4.76878244391457	-458
gHT mHM	gHT	mHM	2.50299516694366	1.08039938618187	448526.057041164	0.38544556681977	4.62054476706756	-458
gHM mHM	gHM	mHM	2.55712547658101	1.08692891732187	448526.057041164	0.426778196051754	4.68747275711027	-458
gWT mWT	gWT	mWT	2.52616878402212	1.08444448438748	448526.057041164	0.400690915706567	4.65164665233767	-457
gHT mWT	gHT	mWT	2.44894643234279	1.07969241311799	448526.057041164	0.33278247770135	4.56511038698422	-457
gHM mWT	gHM	mWT	2.28055698192325	1.11015920407984	448526.057041164	0.104679053131629	4.45643491071487	-457
gWT mHT	gWT	mHT	2.39659834970323	1.07935655201248	448526.057041164	0.281092672508789	4.51210402689767	-457
gHT mHT	gHT	mHT	2.7784980487556	1.07800764422905	448526.057041164	0.665636189369582	4.89135990814161	-457
gHM mHT	gHM	mHT	2.67947769400604	1.08399038640296	448526.057041164	0.554889843787347	4.80406554422474	-457
gWT mHM	gWT	mHM	2.63699222942568	1.08427205894321	448526.057041164	0.511852309682875	4.76213214916849	-457
gHT mHM	gHT	mHM	2.49650242366221	1.08038852223428	448526.057041164	0.37897411654177	4.61403073078265	-457
gHM mHM	gHM	mHM	2.56254250505542	1.08690508719636	448526.057041164	0.432241930839938	4.69284307927091	-457
gWT mWT	gWT	mWT	2.52270969937201	1.08442869504594	448526.057041164	0.39726277768072	4.6481566210633	-456
gHT mWT	gHT	mWT	2.44365954941023	1.07967271028821	448526.057041164	0.327534211709769	4.55978488711068	-456
gHM mWT	gHM	mWT	2.28812297670644	1.11013012372808	448526.057041164	0.112302044510741	4.46394390890215	-456
gWT mHT	gWT	mHT	2.3932834989615	1.07933098837744	448526.057041164	0.277827925706251	4.50873907221676	-456
gHT mHT	gHT	mHT	2.77603255471879	1.0779500663005	448526.057041164	0.663283546303561	4.88878156313401	-456
gHM mHT	gHM	mHT	2.68443683074709	1.08397755755826	448526.057041164	0.559874124669812	4.80899953682436	-456
gWT mHM	gWT	mHM	2.63115442324581	1.0842573972693	448526.057041164	0.506043239933371	4.75626560655825	-456
gHT mHM	gHT	mHM	2.49057389642322	1.08037782148062	448526.057041164	0.373066562451164	4.60808123039527	-456
gHM mHM	gHM	mHM	2.56778416632689	1.08687759660335	448526.057041164	0.437537472829033	4.69803085982474	-456
gWT mWT	gWT	mWT	2.52006137622395	1.08440922699782	448526.057041164	0.394652611308793	4.6454701411391	-455
gHT mWT	gHT	mWT	2.43868593745237	1.07965391261582	448526.057041164	0.322597442612211	4.55477443229254	-455
gHM mWT	gHM	mWT	2.2957420194649	1.11009793356892	448526.057041164	0.119984178992079	4.47149985993772	-455
gWT mHT	gWT	mHT	2.39038025475595	1.07930676393305	448526.057041164	0.274972160667385	4.50578834884451	-455
gHT mHT	gHT	mHT	2.77393868255581	1.07789510681103	448526.057041164	0.661297393051245	4.88657997206037	-455
gHM mHT	gHM	mHT	2.68984363117751	1.08396110531637	448526.057041164	0.565313170988815	4.8143740913662	-455
gWT mHM	gWT	mHM	2.62613511857786	1.08423906854995	448526.057041164	0.501059858992165	4.75121037816355	-455
gHT mHM	gHT	mHM	2.48523249046942	1.08036700908272	448526.057041164	0.367746348465033	4.60271863247382	-455
gHM mHM	gHM	mHM	2.57290010224161	1.0868469001323	448526.057041164	0.442713572883807	4.70308663159942	-455
gWT mWT	gWT	mWT	2.51824741340991	1.08438764777084	448526.057041164	0.392880943116586	4.64361388370324	-454
gHT mWT	gHT	mWT	2.43403991752682	1.0796365728638	448526.057041164	0.317985408067824	4.55009442698582	-454
gHM mWT	gHM	mWT	2.30338952545891	1.1100651272028	448526.057041164	0.127695984455659	4.47908306646216	-454
gWT mHT	gWT	mHT	2.3879047684622	1.07928441701814	448526.057041164	0.272540473640217	4.50326906328419	-454
gHT mHT	gHT	mHT	2.7722311109039	1.07784334648688	448526.057041164	0.659691270044254	4.88477095176355	-454
gHM mHT	gHM	mHT	2.69570607558709	1.08394247120111	448526.057041164	0.571212137691764	4.82020001348242	-454
gWT mHM	gWT	mHM	2.62195966120701	1.08421859252125	448526.057041164	0.496924534008413	4.74699478840562	-454
gHT mHM	gHT	mHM	2.48049801333067	1.08035670368161	448526.057041164	0.363032069595798	4.59796395706555	-454
gHM mHM	gHM	mHM	2.57793926584856	1.08681523254883	448526.057041164	0.447814803981334	4.70806372771579	-454
gWT mWT	gWT	mWT	2.51728433558157	1.08436607801701	448526.057041164	0.391960141342991	4.64260852982015	-453
gHT mWT	gHT	mWT	2.42973269681039	1.07962163551345	448526.057041164	0.313707464099104	4.54575792952169	-453
gHM mWT	gHM	mWT	2.31103907902427	1.11003507134972	448526.057041164	0.135404446569539	4.48667371147899	-453
gWT mHT	gWT	mHT	2.38587008826719	1.0792648683046	448526.057041164	0.270544108323079	4.5011960682113	-453
gHT mHT	gHT	mHT	2.77092140122165	1.07779571170102	448526.057041164	0.658474923078647	4.88336787936465	-453
gHM mHT	gHM	mHT	2.7020288693095	1.08392362754445	448526.057041164	0.577571864402216	4.82648587421677	-453
gWT mHM	gWT	mHM	2.61865152223601	1.08419803318712	448526.057041164	0.493656690700593	4.74364635377142	-453
gHT mHM	gHT	mHM	2.47638682020928	1.0803479354086	448526.057041164	0.358938062020077	4.59383557839847	-453
gHM mHM	gHM	mHM	2.58294881503617	1.08678558487926	448526.057041164	0.45288246169034	4.713015168382	-453
gWT mWT	gWT	mWT	2.51718105611977	1.08434625711807	448526.057041164	0.39189571023409	4.64246640200544	-452
gHT mWT	gHT	mWT	2.42577200942307	1.07960983127636	448526.057041164	0.309769912653788	4.54177410619235	-452
gHM mWT	gHM	mWT	2.31866256140365	1.1100104544198	448526.057041164	0.143076177375174	4.49424894543212	-452
gWT mHT	gWT	mHT	2.38428578092061	1.07924882586091	448526.057041164	0.268991243673206	4.49958031816802	-452
gHT mHT	gHT	mHT	2.77001761637402	1.07775291320252	448526.057041164	0.657655021973041	4.882380210775	-452
gHM mHT	gHM	mHT	2.70881288924162	1.0839061953687	448526.057041164	0.584390050863172	4.83323572762006	-452
gWT mHM	gWT	mHM	2.61623195019138	1.0841790849886	448526.057041164	0.491274256542856	4.7411896438399	-452
gHT mHM	gHT	mHM	2.47291139637863	1.08034151480385	448526.057041164	0.355475222377466	4.59034757037979	-452
gHM mHM	gHM	mHM	2.58797287800847	1.08676036043067	448526.057041164	0.457955963806821	4.71798979221012	-452
gWT mWT	gWT	mWT	2.51793837546247	1.08432882543658	448526.057041164	0.39268719513688	4.64318955578805	-451
gHT mWT	gHT	mWT	2.42216173024156	1.07960121176107	448526.057041164	0.306176527457394	4.53814693302573	-451
gHM mWT	gHM	mWT	2.32623015770548	1.10999209619208	448526.057041164	0.150679755239252	4.5017805601717	-451
gWT mHT	gWT	mHT	2.3831575190984	1.0792363279812	448526.057041164	0.267887477311214	4.49842756088559	-451
gHT mHT	gHT	mHT	2.76952390616021	1.07771501501283	448526.057041164	0.657235591046537	4.88181222127388	-451
gHM mHT	gHM	mHT	2.71605459016825	1.08389076661859	448526.057041164	0.591661991665967	4.84044718867053	-451
gWT mHM	gWT	mHM	2.61471951018284	1.08416237079258	448526.057041164	0.489794575844949	4.73964444452074	-451
gHT mHM	gHT	mHM	2.47007990897931	1.08033754769777	448526.057041164	0.352651510384169	4.58750830757445	-451
gHM mHM	gHM	mHM	2.59305127178912	1.0867403435619	448526.057041164	0.463073590035216	4.72302895354303	-451
gWT mWT	gWT	mWT	2.51954854938679	1.08431314329388	448526.057041164	0.394328105579041	4.64476899319454	-450
gHT mWT	gHT	mWT	2.41890149899083	1.07959503182052	448526.057041164	0.302928408700248	4.5348745892814	-450
gHM mWT	gHM	mWT	2.3337102562918	1.10997865473627	448526.057041164	0.158186198665947	4.50923431391765	-450
gWT mHT	gWT	mHT	2.38248667130073	1.07922662783387	448526.057041164	0.267235641504253	4.49773770109721	-450
gHT mHT	gHT	mHT	2.76944009800481	1.07768132649401	448526.057041164	0.657217811352903	4.88166238465671	-450
gHM mHT	gHM	mHT	2.72374542940924	1.08387673258312	448526.057041164	0.599380337185254	4.84811052163323	-450
gWT mHM	gWT	mHM	2.61412955720168	1.08414726456806	448526.057041164	0.489234230599697	4.73902488380367	-450
gHT mHM	gHT	mHM	2.46789576942438	1.08033531205719	448526.057041164	0.350471752616083	4.58531978623268	-450
gHM mHM	gHM	mHM	2.59821826630637	1.08672444481037	448526.057041164	0.468271745616945	4.72816478699579	-450
gWT mWT	gWT	mWT	2.52199496437642	1.08429770706168	448526.057041164	0.3968047751095	4.64718515364334	-449
gHT mWT	gHT	mWT	2.4159863951901	1.07959001870365	448526.057041164	0.300023130454545	4.53194965992565	-449
gHM mWT	gHM	mWT	2.34106926464059	1.10996733190337	448526.057041164	0.165567399419313	4.51657112986186	-449
gWT mHT	gWT	mHT	2.38226993592373	1.079218458399	448526.057041164	0.267034917968589	4.49750495387887	-449
gHT mHT	gHT	mHT	2.76976133529636	1.0776506540154	448526.057041164	0.657599165760068	4.88192350483265	-449
gHM mHT	gHM	mHT	2.73187136898482	1.08386267544925	448526.057041164	0.607533828311283	4.85620890965835	-449
gWT mHM	gWT	mHM	2.61447369868087	1.08413229780997	448526.057041164	0.489607706464868	4.73933969089687	-449
gHT mHM	gHT	mHM	2.46635725143573	1.08033353750954	448526.057041164	0.348936712686297	4.58377779018516	-449
gHM mHM	gHM	mHM	2.60350148842307	1.0867103099643	448526.057041164	0.473582671597619	4.73342030524852	-449
gWT mWT	gWT	mWT	2.525251953786	1.08428094564996	448526.057041164	0.400094616371015	4.65040929120098	-448
gHT mWT	gHT	mWT	2.41340670114273	1.07958488743624	448526.057041164	0.297453493533657	4.52935990875181	-448
gHM mWT	gHM	mWT	2.34827137133916	1.10995521458555	448526.057041164	0.172793255688501	4.52374948698982	-448
gWT mHT	gWT	mHT	2.38249905762724	1.07921053948274	448526.057041164	0.267279560504647	4.49771855474983	-448
gHT mHT	gHT	mHT	2.77047780232083	1.07762178153889	448526.057041164	0.658372221951349	4.8825833826903	-448
gHM mHT	gHM	mHT	2.7404125113022	1.08384711860036	448526.057041164	0.616105461574488	4.86471956102991	-448
gWT mHM	gWT	mHM	2.61575930096832	1.08411593782611	448526.057041164	0.490925373817987	4.74059322811866	-448
gHT mHM	gHT	mHM	2.46545720599398	1.08033094122773	448526.057041164	0.348041755877138	4.58287265611083	-448
gHM mHM	gHM	mHM	2.60892105577373	1.08669547927855	448526.057041164	0.479031306636666	4.73881080491079	-448
gWT mWT	gWT	mWT	2.52928478401208	1.08426201377805	448526.057041164	0.40416455248433	4.65440501553982	-447
gHT mWT	gHT	mWT	2.41114778522196	1.07957885374171	448526.057041164	0.29520640346876	4.52708916697516	-447
gHM mWT	gHM	mWT	2.35527829363424	1.10994060943511	448526.057041164	0.179828803629675	4.5307277836388	-447
gWT mHT	gWT	mHT	2.38316066022926	1.07920208229211	448526.057041164	0.267957738940437	4.49836358151809	-447
gHT mHT	gHT	mHT	2.77157457011796	1.07759394887935	448526.057041164	0.659523540905989	4.88362559932994	-447
gHM mHT	gHM	mHT	2.74934291389762	1.08382927390936	448526.057041164	0.625070839215964	4.87361498857928	-447
gWT mHM	gWT	mHM	2.61798908734022	1.08409736289835	448526.057041164	0.493191566477549	4.74278660820289	-447
gHT mHM	gHT	mHM	2.46518290884107	1.08032676132403	448526.057041164	0.347775651207022	4.58259016647511	-447
gHM mHM	gHM	mHM	2.6144890107502	1.08667854131144	448526.057041164	0.484632459508233	4.74434556199217	-447
gWT mWT	gWT	mWT	2.53404983041413	1.08424121486031	448526.057041164	0.408970364126076	4.65912929670218	-446
gHT mWT	gHT	mWT	2.40919012835077	1.07957190651593	448526.057041164	0.293262362946636	4.5251178937549	-446
gHM mWT	gHM	mWT	2.36204905053231	1.10992375627516	448526.057041164	0.186632592203414	4.5374655088612	-446
gWT mHT	gWT	mHT	2.38423622136294	1.07919305757181	448526.057041164	0.269050988248621	4.49942145447727	-446
gHT mHT	gHT	mHT	2.77303158828391	1.07756710631083	448526.057041164	0.661033169681466	4.88503000688635	-446
gHM mHT	gHM	mHT	2.75863061263584	1.08380943977616	448526.057041164	0.634397412245832	4.88286381302584	-446
gWT mHM	gWT	mHM	2.62116086719195	1.08407687538237	448526.057041164	0.496403501231105	4.74591823315279	-446
gHT mHM	gHT	mHM	2.4655160661113	1.08032104004296	448526.057041164	0.348120022012373	4.58291211021022	-446
gHM mHM	gHM	mHM	2.62020910448803	1.08665974966888	448526.057041164	0.490389384288077	4.75002882468798	-446
gWT mWT	gWT	mWT	2.53949495275746	1.08421987090339	448526.057041164	0.414457319969144	4.66453258554577	-445
gHT mWT	gHT	mWT	2.40750950506475	1.07956472161396	448526.057041164	0.29159582184772	4.52342318828179	-445
gHM mWT	gHM	mWT	2.36853980377899	1.1099066144927	448526.057041164	0.193156942817006	4.54392266474097	-445
gWT mHT	gWT	mHT	2.38570220298313	1.07918411104375	448526.057041164	0.270534504788894	4.50086990117736	-445
gHT mHT	gHT	mHT	2.77482383591671	1.07754183553656	448526.057041164	0.662874947255342	4.88677272457808	-445
gHM mHT	gHM	mHT	2.76823786731836	1.08378887773124	448526.057041164	0.644044967904586	4.89243076673213	-445
gWT mHM	gWT	mHM	2.62526741906069	1.08405577424557	448526.057041164	0.500551410679615	4.74998342744177	-445
gHT mHM	gHT	mHM	2.4664329909456	1.08031453367197	448526.057041164	0.349049699133896	4.58381628275731	-445
gHM mHM	gHM	mHM	2.62607695323947	1.08664083821883	448526.057041164	0.496294298900532	4.75585960757841	-445
gWT mWT	gWT	mWT	2.54556006885128	1.08419971916573	448526.057041164	0.420561932849596	4.67055820485297	-444
gHT mWT	gHT	mWT	2.40607731911286	1.07955826880214	448526.057041164	0.290176283208717	4.52197835501699	-444
gHM mWT	gHM	mWT	2.37470380629901	1.10989185601	448526.057041164	0.199349871509633	4.55005774108838	-444
gWT mHT	gWT	mHT	2.38753034038931	1.07917617713506	448526.057041164	0.272378192412328	4.50268248836629	-444
gHT mHT	gHT	mHT	2.77692163341024	1.07751898521907	448526.057041164	0.665017530669045	4.88882573615143	-444
gHM mHT	gHM	mHT	2.77812162336116	1.08376924282528	448526.057041164	0.653967207759769	4.90227603896254	-444
gWT mHM	gWT	mHM	2.63029653681875	1.08403576501888	448526.057041164	0.505619745907177	4.75497332773032	-444
gHT mHM	gHT	mHM	2.46790495132502	1.08030830313315	448526.057041164	0.350533871177955	4.58527603147209	-444
gHM mHM	gHM	mHM	2.6320805614487	1.08662415027849	448526.057041164	0.502330614960071	4.76183050793733	-444
gWT mWT	gWT	mWT	2.55217791428086	1.08418213119032	448526.057041164	0.427214250170568	4.67714157839115	-443
gHT mWT	gHT	mWT	2.40486108189966	1.07955330365171	448526.057041164	0.288969777537798	4.52075238626153	-443
gHM mWT	gHM	mWT	2.38049149189512	1.10988155984959	448526.057041164	0.205157737263798	4.55582524652644	-443
gWT mHT	gWT	mHT	2.38968808104052	1.07916997955495	448526.057041164	0.274548080130136	4.50482808195091	-443
gHT mHT	gHT	mHT	2.77929110453416	1.07749919941263	448526.057041164	0.667425781365653	4.89115642770266	-443
gHM mHT	gHM	mHT	2.78823416722784	1.08375184659362	448526.057041164	0.664113847705969	4.91235448674972	-443
gWT mHM	gWT	mHM	2.63623123148308	1.08401819613327	448526.057041164	0.511588875047454	4.7608735879187	-443
gHT mHM	gHT	mHM	2.46989867669687	1.08030318485067	448526.057041164	0.352537628226197	4.58725972516755	-443
gHM mHM	gHM	mHM	2.63820117797723	1.0866115098735	448526.057041164	0.508476006293979	4.76792634966048	-443
gWT mWT	gWT	mWT	2.55927496483285	1.08416752186772	448526.057041164	0.434339934545954	4.68420999511974	-442
gHT mWT	gHT	mWT	2.40382501056438	1.07954998275285	448526.057041164	0.287940215062236	4.51970980606653	-442
gHM mWT	gHM	mWT	2.38585072980094	1.1098762240387	448526.057041164	0.210527433195006	4.56117402640688	-442
gWT mHT	gWT	mHT	2.39213915205202	1.07916565311131	448526.057041164	0.277007630838245	4.5072706732658	-442
gHT mHT	gHT	mHT	2.78189476639776	1.07748256059907	448526.057041164	0.670062054792561	4.89372747800295	-442
gHM mHT	gHM	mHT	2.79852393637904	1.08373709929573	448526.057041164	0.674432521107913	4.92261535165016	-442
gWT mHM	gWT	mHM	2.64305006625063	1.08400348105654	448526.057041164	0.518436550913267	4.76766358158799	-442
gHT mHM	gHT	mHM	2.47237699789477	1.08029939001013	448526.057041164	0.355023387194953	4.58973060859458	-442
gHM mHM	gHM	mHM	2.64441443015805	1.08660336756699	448526.057041164	0.514705217145375	4.77412364317072	-442
gWT mWT	gWT	mWT	2.5667724958692	1.08415521585165	448526.057041164	0.441861584995675	4.69168340674272	-441
gHT mWT	gHT	mWT	2.4029307193161	1.07954777551868	448526.057041164	0.287050249925114	4.51881118870708	-441
gHM mWT	gHM	mWT	2.39072726327652	1.10987454263818	448526.057041164	0.21540726216393	4.5660472643891	-441
gWT mHT	gWT	mHT	2.3948442322633	1.0791626571286	448526.057041164	0.279718583083568	4.50996988144303	-441
gHT mHT	gHT	mHT	2.78469222107731	1.07746850848286	448526.057041164	0.672887051188122	4.89649739096649	-441
gHM mHT	gHM	mHT	2.80893643914701	1.08372438352594	448526.057041164	0.68486994639395	4.93300293190007	-441
gWT mHM	gWT	mHM	2.65072759670069	1.08399096755098	448526.057041164	0.526138607449735	4.77531658595165	-441
gHT mHM	gHT	mHM	2.47529959102786	1.08029641255478	448526.057041164	0.357951816049051	4.59264736600668	-441
gHM mHM	gHM	mHM	2.65069166393858	1.08659860809137	448526.057041164	0.520991779351877	4.78039154852528	-441
gWT mWT	gWT	mWT	2.57458774280258	1.08414381828114	448526.057041164	0.449699170817049	4.6994763147881	-440
gHT mWT	gHT	mWT	2.40213796947849	1.07954570292884	448526.057041164	0.286261562299896	4.51801437665708	-440
gHM mWT	gHM	mWT	2.39506533218439	1.10987402665827	448526.057041164	0.219746342376575	4.5703843219922	-440
gWT mHT	gWT	mHT	2.39776169499404	1.07916001031045	448526.057041164	0.282641233496548	4.51288215649153	-440
gHT mHT	gHT	mHT	2.78764091392499	1.07745606278501	448526.057041164	0.675860137221174	4.89942169062881	-440
gHM mHT	gHM	mHT	2.81941523028958	1.08371240345302	448526.057041164	0.695372218111335	4.94345824246782	-440
gWT mHM	gWT	mHM	2.6592348757004	1.08397929994061	448526.057041164	0.534668754607264	4.78380099679353	-440
gHT mHM	gHT	mHM	2.47862378693714	1.08029327751733	448526.057041164	0.361282156535403	4.59596541733888	-440
gHM mHM	gHM	mHM	2.65700140795932	1.08659508787106	448526.057041164	0.527308422896263	4.78669439302237	-440
gWT mWT	gWT	mWT	2.58263513161136	1.08413190178847	448526.057041164	0.457769915585335	4.70750034763739	-439
gHT mWT	gHT	mWT	2.40140544697121	1.07954278127471	448526.057041164	0.285534766144947	4.51727612779747	-439
gHM mWT	gHM	mWT	2.39880847441115	1.10987215412381	448526.057041164	0.223493154713343	4.57412379410897	-439
gWT mHT	gWT	mHT	2.40084839120371	1.07915672715284	448526.057041164	0.285734364594252	4.51596241781317	-439
gHT mHT	gHT	mHT	2.79069692665252	1.07744423664439	448526.057041164	0.678939328820947	4.90245452448409	-439
gHM mHT	gHM	mHT	2.82990289307409	1.08369983237326	448526.057041164	0.705884519825914	4.95392126632226	-439
gWT mHM	gWT	mHM	2.6685399887788	1.08396709059123	448526.057041164	0.543997797635284	4.79308217992231	-439
gHT mHM	gHT	mHM	2.48230541088654	1.08028900277384	448526.057041164	0.364972158850695	4.59963866292239	-439
gHM mHM	gHM	mHM	2.66331088158276	1.08659063022489	448526.057041164	0.533626633369237	4.79299512979628	-439
gWT mWT	gWT	mWT	2.59082754106003	1.08411868165554	448526.057041164	0.465988236088318	4.71566684603174	-438
gHT mWT	gHT	mWT	2.40069153304686	1.07953845816769	448526.057041164	0.284829325377531	4.51655374071618	-438
gHM mWT	gHM	mWT	2.40190048139677	1.1098674999357	448526.057041164	0.226594283764656	4.57720667902888	-438
gWT mHT	gWT	mHT	2.40406043773674	1.07915224672862	448526.057041164	0.288955192621088	4.51916568285239	-438
gHT mHT	gHT	mHT	2.79381576933856	1.0774324427631	448526.057041164	0.68208128715194	4.90555025152518	-438
gHM mHT	gHM	mHT	2.84034197869302	1.08368594913002	448526.057041164	0.716350816175027	4.96433314121102	-438
gWT mHM	gWT	mHM	2.67860857915012	1.08395357982031	448526.057041164	0.554092868702494	4.80312428959775	-438
gHT mHM	gHT	mHM	2.48629961343456	1.08028305278712	448526.057041164	0.368978023189855	4.60362120367926	-438
gHM mHM	gHM	mHM	2.66958746483844	1.08658400310404	448526.057041164	0.539916205578142	4.79925872409873	-438
gWT mWT	gWT	mWT	2.59907757288123	1.08410436686994	448526.057041164	0.474266324449467	4.72388882131299	-437
gHT mWT	gHT	mWT	2.39995504704893	1.07953283842151	448526.057041164	0.284103853909429	4.51580624018844	-437
gHM mWT	gHM	mWT	2.40428647995778	1.109860322779	448526.057041164	0.228994349332273	4.57957861058328	-437
gWT mHT	gWT	mHT	2.40735398861035	1.07914665485556	448526.057041164	0.292259703394086	4.52244827382662	-437
gHT mHT	gHT	mHT	2.79695314884782	1.07742070406953	448526.057041164	0.685241674139898	4.90866462355574	-437
gHM mHT	gHM	mHT	2.85067587079858	1.08367096893221	448526.057041164	0.726714069008005	4.97463767258916	-437
gWT mHM	gWT	mHM	2.68940433976031	1.08393897899045	448526.057041164	0.564917246490564	4.81389143303005	-437
gHT mHM	gHT	mHM	2.49056166744971	1.08027557368205	448526.057041164	0.373254736021142	4.60786859887828	-437
gHM mHM	gHM	mHM	2.67580007180952	1.08657542724644	448526.057041164	0.546145620966621	4.80545452265242	-437
gWT mWT	gWT	mWT	2.60729880028718	1.08409003489505	448526.057041164	0.482515642085833	4.73208195848854	-436
gHT mWT	gHT	mWT	2.39915593813065	1.07952660123522	448526.057041164	0.283316969684642	4.51499490657666	-436
gHM mWT	gHM	mWT	2.40591409539244	1.10985235436078	448526.057041164	0.230637582621807	4.58119060816307	-436
gWT mHT	gWT	mHT	2.41068596394703	1.07914060272106	448526.057041164	0.295603540728425	4.52576838716564	-436
gHT mHT	gHT	mHT	2.80006568851901	1.07740957721322	448526.057041164	0.688376022107562	4.91175535493046	-436
gHM mHT	gHM	mHT	2.8608495477524	1.08365592506208	448526.057041164	0.736917231485017	4.98478186401977	-436
gWT mHM	gWT	mHM	2.70088944829873	1.08392434802484	448526.057041164	0.576431031272022	4.82534786532543	-436
gHT mHM	gHT	mHM	2.49504770422684	1.08026730703441	448526.057041164	0.377756975173638	4.61233843328003	-436
gHM mHM	gHM	mHM	2.68192037425677	1.08656639443276	448526.057041164	0.552283627451133	4.8115571210624	-436
gWT mWT	gWT	mWT	2.61540697275253	1.0840771032507	448526.057041164	0.490649160176764	4.7401647853283	-435
gHT mWT	gHT	mWT	2.3982559129095	1.07952065613306	448526.057041164	0.282428596681053	4.51408322913795	-435
gHM mWT	gHM	mWT	2.4067346454944	1.10984591339515	448526.057041164	0.23147075681848	4.58199853417033	-435
gWT mHT	gWT	mHT	2.41401472114374	1.07913496863404	448526.057041164	0.29894334056258	4.52908610172491	-435
gHT mHT	gHT	mHT	2.80311158439134	1.07739983303777	448526.057041164	0.691441016264378	4.9147821525183	-435
gHM mHT	gHM	mHT	2.87081022954252	1.08364217040114	448526.057041164	0.746904871987963	4.99471558709708	-435
gWT mHM	gWT	mHM	2.71302493509449	1.08391107878832	448526.057041164	0.58859252536364	4.83745734482533	-435
gHT mHM	gHT	mHM	2.49971537270996	1.0802592317584	448526.057041164	0.382440470949627	4.6169902744703	-435
gHM mHM	gHM	mHM	2.6879238433229	1.08655890169971	448526.057041164	0.558301782043817	4.81754590460197	-435
gWT mWT	gWT	mWT	2.62332116473978	1.08406665570091	448526.057041164	0.49858382904057	4.74805850043898	-434
gHT mWT	gHT	mWT	2.39721899506367	1.07951570483798	448526.057041164	0.28140138322143	4.5130366069059	-434
gHM mWT	gHM	mWT	2.40670431328386	1.1098427759811	448526.057041164	0.231446573843081	4.58196205272464	-434
gWT mHT	gWT	mHT	2.41730066114506	1.07913042728023	448526.057041164	0.302238181477821	4.5323631408123	-434
gHT mHT	gHT	mHT	2.80605119194768	1.0773920495205	448526.057041164	0.694395879275414	4.91770650461995	-434
gHM mHT	gHM	mHT	2.88050791153424	1.08363074189241	448526.057041164	0.756624953505636	5.00439086956284	-434
gWT mHM	gWT	mHM	2.72577098494599	1.08390023635937	448526.057041164	0.601359826042754	4.85018214384923	-434
gHT mHM	gHT	mHM	2.50452441548545	1.08025210808874	448526.057041164	0.387263475898765	4.62178535507213	-434
gHM mHM	gHM	mHM	2.69379059789805	1.08655447485187	448526.057041164	0.564177213104712	4.82340398269139	-434
gWT mWT	gWT	mWT	2.63096485141163	1.08405894052002	448526.057041164	0.506242637229922	4.75568706559333	-433
gHT mWT	gHT	mWT	2.39601201326219	1.0795119148781	448526.057041164	0.280201829624862	4.51182219689951	-433
gHM mWT	gHM	mWT	2.40578523965972	1.10984333396819	448526.057041164	0.230526406581387	4.58104407273806	-433
gWT mHT	gWT	mHT	2.4205067637305	1.07912712883378	448526.057041164	0.305450748916961	4.53556277854404	-433
gHT mHT	gHT	mHT	2.80884753856116	1.07738630859731	448526.057041164	0.697203477921938	4.92049159920037	-433
gHM mHT	gHM	mHT	2.88989579279687	1.08362188731847	448526.057041164	0.766030189461126	5.01376139613262	-433
gWT mHM	gWT	mHM	2.73908717888439	1.08389206853347	448526.057041164	0.614692028668933	4.86348232909985	-433
gHT mHM	gHT	mHM	2.50943715738171	1.08024613786491	448526.057041164	0.39218791925028	4.62668639551313	-433
gHM mHM	gHM	mHM	2.69950605873368	1.08655344101474	448526.057041164	0.569894700229352	4.82911741723801	-433
gWT mWT	gWT	mWT	2.63826690171318	1.08405326921471	448526.057041164	0.5135558031156	4.76297800031075	-432
gHT mWT	gHT	mWT	2.394605020531	1.07950885292038	448526.057041164	0.278800838236721	4.51040920282527	-432
gHM mWT	gHM	mWT	2.40394648277845	1.10984642376013	448526.057041164	0.228681593802866	4.57921137175404	-432
gWT mHT	gWT	mHT	2.42359905157504	1.07912463343667	448526.057041164	0.308547927663167	4.53865017548691	-432
gHT mHT	gHT	mHT	2.81146676308706	1.07738213451218	448526.057041164	0.69983088352644	4.92310264264768	-432
gHM mHT	gHM	mHT	2.89893061417868	1.08361496975946	448526.057041164	0.775078569046041	5.02278265931132	-432
gWT mHM	gWT	mHM	2.75293268765484	1.08388590681224	448526.057041164	0.628549614223678	4.877315761086	-432
gHT mHM	gHT	mHM	2.51441890917204	1.080240895165	448526.057041164	0.397179946571355	4.63165787177273	-432
gHM mHM	gHM	mHM	2.70506142028237	1.08655478099753	448526.057041164	0.575447435452945	4.83467540511179	-432
gWT mWT	gWT	mWT	2.64516247704988	1.08404835162816	448526.057041164	0.520461016770847	4.76986393732892	-431
gHT mWT	gHT	mWT	2.39297164785206	1.07950570106122	448526.057041164	0.277173643104894	4.50876965259923	-431
gHM mWT	gHM	mWT	2.40116479226192	1.10984988577086	448526.057041164	0.225893117851674	4.57643646667216	-431
gWT mHT	gWT	mHT	2.42654698397905	1.07912212388441	448526.057041164	0.311500778712496	4.5415931892456	-431
gHT mHT	gHT	mHT	2.81387848484109	1.07737869529788	448526.057041164	0.702249346034828	4.92550762364736	-431
gHM mHT	gHM	mHT	2.90757292580302	1.08360878360042	448526.057041164	0.783733005352012	5.03141284625403	-431
gWT mHM	gWT	mHM	2.76726643142505	1.08388049399342	448526.057041164	0.642893966952451	4.89163889589765	-431
gHT mHM	gHT	mHM	2.51943829075262	1.08023555147759	448526.057041164	0.402209801615062	4.63666677989017	-431
gHM mHM	gHM	mHM	2.71045395896817	1.08655661352998	448526.057041164	0.580836382431444	4.84007153550489	-431
gWT mWT	gWT	mWT	2.65159382482653	1.08404289979159	448526.057041164	0.526903049979666	4.7762845996734	-430
gHT mWT	gHT	mWT	2.39108939653355	1.07950164736291	448526.057041164	0.275299336910527	4.50687945615657	-430
gHM mWT	gHM	mWT	2.39742515951842	1.10985157389571	448526.057041164	0.222150176435336	4.57270014260151	-430
gWT mHT	gWT	mHT	2.42932378273053	1.07911878962688	448526.057041164	0.314284112506275	4.54436345295479	-430
gHT mHT	gHT	mHT	2.81605610598412	1.07737516626868	448526.057041164	0.704433883966645	4.92767832800159	-430
gHM mHT	gHM	mHT	2.91578730209504	1.08360212399782	448526.057041164	0.7919604342605	5.03961416992958	-430
gWT mHM	gWT	mHM	2.7820472217515	1.08387457448936	448526.057041164	0.657686359324976	4.90640808417803	-430
gHT mHM	gHT	mHM	2.52446748024384	1.08022928226322	448526.057041164	0.407251278573816	4.64168368191387	-430
gHM mHM	gHM	mHM	2.71568720146388	1.0865570686596	448526.057041164	0.586068732887091	4.84530567004067	-430
gWT mWT	gWT	mWT	2.65751095133444	1.08403621283834	448526.057041164	0.532833282710483	4.7821886199584	-429
gHT mWT	gHT	mWT	2.38893986820859	1.07949626413175	448526.057041164	0.273160359553223	4.50471937686396	-429
gHM mWT	gHM	mWT	2.3927211098099	1.10985033334999	448526.057041164	0.217448558158323	4.56799366146149	-429
gWT mHT	gWT	mHT	2.43190668807306	1.0791141987049	448526.057041164	0.316876015914838	4.54693736023129	-429
gHT mHT	gHT	mHT	2.817977046258	1.0773710820645	448526.057041164	0.706362829155233	4.92959126336076	-429
gHM mHT	gHM	mHT	2.92354251716793	1.08359433850026	448526.057041164	0.799730908669395	5.04735412566647	-429
gWT mHM	gWT	mHM	2.79723389269145	1.08386746613464	448526.057041164	0.672886962421758	4.92158082296115	-429
gHT mHM	gHT	mHM	2.52948239081038	1.0802216607795	448526.057041164	0.412281127014275	4.64668365460649	-429
gHM mHM	gHM	mHM	2.72077096749291	1.08655513374216	448526.057041164	0.591156291294848	4.85038564369097	-429
gWT mWT	gWT	mWT	2.66287216113292	1.08402847201686	448526.057041164	0.538209664281203	4.78753465798463	-428
gHT mWT	gHT	mWT	2.3865089335725	1.07948969830492	448526.057041164	0.270742293735986	4.50227557340902	-428
gHM mWT	gHM	mWT	2.38705472113293	1.10984649324605	448526.057041164	0.211789695967067	4.5623197462988	-428
gWT mHT	gWT	mHT	2.43427714529432	1.07910848493552	448526.057041164	0.31925767194851	4.54929661864012	-428
gHT mHT	gHT	mHT	2.81962291154821	1.07736651389484	448526.057041164	0.708017647917627	4.9312281751788	-428
gHM mHT	gHM	mHT	2.93081169120761	1.08358560529351	448526.057041164	0.807017199525967	5.05460618288924	-428
gWT mHM	gWT	mHM	2.81278543073576	1.08385934860102	448526.057041164	0.688454410582533	4.93711645088898	-428
gHT mHM	gHT	mHM	2.53446277970107	1.08021285635202	448526.057041164	0.417278772312274	4.65164678708986	-428
gHM mHM	gHM	mHM	2.72572130754228	1.08655107969528	448526.057041164	0.596114577151536	4.85532803793302	-428
gWT mWT	gWT	mWT	2.66764444456558	1.08402061680544	448526.057041164	0.542997343686898	4.79229154544426	-427
gHT mWT	gHT	mWT	2.38378683361939	1.07948259035737	448526.057041164	0.268034125141673	4.49953954209711	-427
gHM mWT	gHM	mWT	2.3804363630426	1.10984165795209	448526.057041164	0.205180814904335	4.55569191118086	-427
gWT mHT	gWT	mHT	2.4364209162334	1.07910226816242	448526.057041164	0.32141362757185	4.55142820489495	-427
gHT mHT	gHT	mHT	2.82097959086794	1.07736199425503	448526.057041164	0.709383185592496	4.93257599614338	-427
gHM mHT	gHM	mHT	2.93757240728183	1.08357681641149	448526.057041164	0.813795141538898	5.06134967302476	-427
gWT mHM	gWT	mHM	2.82866110115771	1.08385114231404	448526.057041164	0.704346165074828	4.95297603724059	-427
gHT mHM	gHT	mHM	2.53939228727429	1.08020355007392	448526.057041164	0.422226519904626	4.65655805464395	-427
gHM mHM	gHM	mHM	2.73056033805954	1.08654628072902	448526.057041164	0.600963013495204	4.86015766262387	-427
gWT mWT	gWT	mWT	2.67180369784808	1.08401387116441	448526.057041164	0.547169818218533	4.79643757747762	-426
gHT mWT	gHT	mWT	2.38076820830576	1.0794757665202	448526.057041164	0.265028874339211	4.49650754227231	-426
gHM mWT	gHM	mWT	2.37288416977742	1.10983791278529	448526.057041164	0.197635962050997	4.54813237750385	-426
gWT mHT	gWT	mHT	2.43832811167759	1.07909635161703	448526.057041164	0.323332419263205	4.55332380409198	-426
gHT mHT	gHT	mHT	2.82203727789955	1.07735823078604	448526.057041164	0.710448248907684	4.93362630689141	-426
gHM mHT	gHM	mHT	2.94380679613175	1.08356913102774	448526.057041164	0.820044593504812	5.06756899875868	-426
gWT mHM	gWT	mHM	2.84482056741514	1.08384404535648	448526.057041164	0.72051954115101	4.96912159367927	-426
gHT mHM	gHT	mHM	2.54425840515918	1.08019461454881	448526.057041164	0.427110151144181	4.66140665917418	-426
gHM mHM	gHM	mHM	2.73531598068132	1.08654252751457	448526.057041164	0.605726012302006	4.86490594906064	-426
gWT mWT	gWT	mWT	2.67533476325802	1.08400914960363	448526.057041164	0.550710137742524	4.79995938877351	-425
gHT mWT	gHT	mWT	2.37745204659386	1.07946985322115	448526.057041164	0.261724302511766	4.49317979067596	-425
gHM mWT	gHM	mWT	2.36442327118801	1.10983682854607	448526.057041164	0.189177188537147	4.53966935383888	-425
gWT mHT	gWT	mHT	2.43999313972921	1.07909134280491	448526.057041164	0.325007264432676	4.55497901502575	-425
gHT mHT	gHT	mHT	2.82279041196596	1.07735574778567	448526.057041164	0.711206249578529	4.93437457435339	-425
gHM mHT	gHM	mHT	2.94950157877443	1.08356341541486	448526.057041164	0.825750578573133	5.07325257897573	-425
gWT mHM	gWT	mHM	2.86122399581048	1.08383895288922	448526.057041164	0.736932950625696	4.98551504099526	-425
gHT mHM	gHT	mHM	2.54905237100647	1.0801867126653	448526.057041164	0.43191960444035	4.66618513757258	-425
gHM mHM	gHM	mHM	2.74002160168827	1.08654116635188	448526.057041164	0.61043430114599	4.86960890223056	-425
gWT mWT	gWT	mWT	2.6782312785532	1.08400662259376	448526.057041164	0.553611605899409	4.80285095120698	-424
gHT mWT	gHT	mWT	2.37384155127008	1.0794649949369	448526.057041164	0.258123329275827	4.48955977326434	-424
gHM mWT	gHM	mWT	2.35508482046405	1.1098387328753	448526.057041164	0.179835005386414	4.53033463554169	-424
gWT mHT	gWT	mHT	2.44141456565395	1.07908737607365	448526.057041164	0.326436465028793	4.55639266627911	-424
gHT mHT	gHT	mHT	2.8232375334526	1.07735462389404	448526.057041164	0.711655573858237	4.93481949304696	-424
gHM mHT	gHM	mHT	2.95464805539891	1.0835598331868	448526.057041164	0.83090407625453	5.07839203454329	-424
gWT mHM	gWT	mHM	2.87783213466013	1.08383603234506	448526.057041164	0.753546813652179	5.00211745566808	-424
gHT mHM	gHT	mHM	2.55376898747005	1.08018000400556	448526.057041164	0.436649369670888	4.67088860526922	-424
gHM mHM	gHM	mHM	2.7447155474544	1.08654246908586	448526.057041164	0.615125693593543	4.87430540131525	-424
gWT mWT	gWT	mWT	2.68049533534093	1.08400563961935	448526.057041164	0.555877589286776	4.80511308139508	-423
gHT mWT	gHT	mWT	2.36994391837599	1.07946080397491	448526.057041164	0.254233910538473	4.48565392621351	-423
gHM mWT	gHM	mWT	2.34490486996064	1.10984258047323	448526.057041164	0.169647513709278	4.520162226212	-423
gWT mHT	gWT	mHT	2.44259488445503	1.07908406321975	448526.057041164	0.327623276921736	4.55756649198832	-423
gHT mHT	gHT	mHT	2.82338105448421	1.07735444547354	448526.057041164	0.711799444588541	4.93496266437988	-423
gHM mHT	gHM	mHT	2.95924203058143	1.08355777282142	448526.057041164	0.835502089689883	5.08298197147297	-423
gWT mHM	gWT	mHM	2.89460636135934	1.0838346482437	448526.057041164	0.770323753147512	5.01888896957117	-423
gHT mHM	gHT	mHM	2.5584063679068	1.0801740926608	448526.057041164	0.441298336161728	4.67551439965187	-423
gHM mHM	gHM	mHM	2.74944057654866	1.08654552094355	448526.057041164	0.619844741140516	4.87903641195681	-423
gWT mWT	gWT	mWT	2.68213695243167	1.08400503681692	448526.057041164	0.557520387851758	4.80675351701158	-422
gHT mWT	gHT	mWT	2.36577003340895	1.07945655959979	448526.057041164	0.250068344416253	4.48147172240165	-422
gHM mWT	gHM	mWT	2.33392315283963	1.10984646731329	448526.057041164	0.158658178501183	4.50918812717808	-422
gWT mHT	gWT	mHT	2.44354021037338	1.07908068925626	448526.057041164	0.328575215704853	4.55850520504191	-422
gHT mHT	gHT	mHT	2.8232269483857	1.0773544918679	448526.057041164	0.711645247558507	4.93480864921289	-422
gHM mHT	gHM	mHT	2.96328366711475	1.08355613786525	448526.057041164	0.839546930687075	5.08702040354243	-422
gWT mHM	gWT	mHM	2.91150869279509	1.08383366296697	448526.057041164	0.787228015695388	5.0357893698948	-422
gHT mHM	gHT	mHM	2.56296561374322	1.08016823459326	448526.057041164	0.445869063630533	4.6800621638559	-422
gHM mHM	gHM	mHM	2.75424319045353	1.0865486653197	448526.057041164	0.624641192164743	4.88384518874232	-422
gWT mWT	gWT	mWT	2.68317338186668	1.08400367656242	448526.057041164	0.55855948334379	4.80778728038957	-421
gHT mWT	gHT	mWT	2.36133409411948	1.07945155754267	448526.057041164	0.245642209005044	4.47702597923391	-421
gHM mWT	gHM	mWT	2.32218183193359	1.10984853331969	448526.057041164	0.146912808286069	4.4974508555811	-421
gWT mHT	gWT	mHT	2.44425989415842	1.07907655603697	448526.057041164	0.329303000472689	4.55921678784414	-421
gHT mHT	gHT	mHT	2.82278436845409	1.07735406049309	448526.057041164	0.711203513108284	4.9343652237999	-421
gHM mHT	gHM	mHT	2.96677726725833	1.08355385587854	448526.057041164	0.843045003454481	5.09050953106217	-421
gWT mHM	gWT	mHM	2.9285017604807	1.08383196428029	448526.057041164	0.804224412754694	5.05277910820671	-421
gHT mHM	gHT	mHM	2.5674504349707	1.08016170153713	448526.057041164	0.450366689447292	4.68453418049411	-421
gHM mHM	gHM	mHM	2.75917287613859	1.08655028450871	448526.057041164	0.629567704289097	4.88877804798807	-421
gWT mWT	gWT	mWT	2.68362827413711	1.08400096228884	448526.057041164	0.559019695507039	4.80823685276717	-420
gHT mWT	gHT	mWT	2.35665317609397	1.07944544346197	448526.057041164	0.24097327438985	4.4723330777981	-420
gHM mWT	gHM	mWT	2.30972428223565	1.10984782370477	448526.057041164	0.134456649411583	4.48499191505972	-420
gWT mHT	gWT	mHT	2.444766085497	1.07907131009391	448526.057041164	0.329819473698494	4.55971269729551	-420
gHT mHT	gHT	mHT	2.82206521308795	1.0773527769662	448526.057041164	0.710486873415401	4.9336435527605	-420
gHM mHT	gHM	mHT	2.96973098834593	1.08355036401823	448526.057041164	0.846005568481001	5.09345640821086	-420
gWT mHM	gWT	mHM	2.94554876040905	1.08382896863837	448526.057041164	0.821277284049164	5.06982023676894	-420
gHT mHM	gHT	mHM	2.57186673072621	1.0801541282032	448526.057041164	0.454797828704606	4.68893563274781	-420
gHM mHM	gHM	mHM	2.7642812814327	1.08654954465655	448526.057041164	0.634677559670718	4.89388500319469	-420
gWT mWT	gWT	mWT	2.68353074181744	1.08399708952562	448526.057041164	0.558929753684287	4.80813172995058	-419
gHT mWT	gHT	mWT	2.35174676440804	1.07943837542228	448526.057041164	0.236080715844534	4.46741281297154	-419
gHM mWT	gHM	mWT	2.2965939665421	1.10984470880742	448526.057041164	0.121332438821119	4.47185549426309	-419
gWT mHT	gWT	mHT	2.44507326433173	1.07906510235903	448526.057041164	0.330138819502858	4.56000770916061	-419
gHT mHT	gHT	mHT	2.82108366095861	1.07735074618787	448526.057041164	0.709509301549204	4.93265802036802	-419
gHM mHT	gHM	mHT	2.97215650765121	1.08354584585456	448526.057041164	0.84843994324824	5.09587307205418	-419
gWT mHM	gWT	mHM	2.96261339384498	1.08382486662237	448526.057041164	0.838349957310407	5.08687683037956	-419
gHT mHM	gHT	mHM	2.57622215355489	1.08014568151412	448526.057041164	0.459169806784347	4.69327450032543	-419
gHM mHM	gHM	mHM	2.76962135721025	1.0865467588498	448526.057041164	0.640023095543891	4.8992196188766	-419
gWT mWT	gWT	mWT	2.68291436337406	1.08399292262508	448526.057041164	0.558321542237931	4.8075071845102	-418
gHT mWT	gHT	mWT	2.34663627692864	1.07943094375974	448526.057041164	0.230984794195344	4.46228775966193	-418
gHM mWT	gHM	mWT	2.28283345776371	1.10984067738206	448526.057041164	0.107579831512575	4.45808708401484	-418
gWT mHT	gWT	mHT	2.44519776656461	1.07905850933731	448526.057041164	0.330276243855723	4.56011928927349	-418
gHT mHT	gHT	mHT	2.81985570182143	1.07734847776615	448526.057041164	0.708285788448875	4.93142561519398	-418
gHM mHT	gHM	mHT	2.97406865655875	1.08354111518832	448526.057041164	0.85036136411625	5.09777594900126	-418
gWT mHM	gWT	mHM	2.97965982024907	1.08382050246083	448526.057041164	0.855404937337021	5.10391470316113	-418
gHT mHM	gHT	mHM	2.58052568153165	1.08013697730053	448526.057041164	0.463490394752302	4.697560968311	-418
gHM mHM	gHM	mHM	2.7752465037508	1.08654320828895	448526.057041164	0.645655201074608	4.904837806427	-418
gWT mWT	gWT	mWT	2.68181617643248	1.08398956346674	448526.057041164	0.55722993914348	4.80640241372147	-417
gHT mWT	gHT	mWT	2.34134460896508	1.07942389132185	448526.057041164	0.225706948793363	4.45698226913679	-417
gHM mWT	gHM	mWT	2.26848365084238	1.10983761426232	448526.057041164	0.0932360282118219	4.44373127347295	-417
gWT mHT	gWT	mHT	2.44515733347233	1.07905225800639	448526.057041164	0.330248063179958	4.56006660376469	-417
gHT mHT	gHT	mHT	2.81839869272896	1.07734662578439	448526.057041164	0.706832409183765	4.92996497627416	-417
gHM mHT	gHM	mHT	2.97548505062534	1.08353720938373	448526.057041164	0.851785413439834	5.09918468781085	-417
gWT mHM	gWT	mHM	2.99665264768048	1.08381695243431	448526.057041164	0.872404722711337	5.12090057264962	-417
gHT mHM	gHT	mHM	2.58478722682852	1.08012878920042	448526.057041164	0.467767988473781	4.70180646518327	-417
gHM mHM	gHM	mHM	2.78120976770854	1.08654051750531	448526.057041164	0.651623738885606	4.91079579653148	-417
gWT mWT	gWT	mWT	2.68027571007304	1.08398782011569	448526.057041164	0.555692889698534	4.80485853044754	-416
gHT mWT	gHT	mWT	2.3358957284938	1.07941776892389	448526.057041164	0.220270068033961	4.45152138895363	-416
gHM mWT	gHM	mWT	2.25358319622634	1.10983691055513	448526.057041164	0.0783369528402469	4.42882943961243	-416
gWT mHT	gWT	mHT	2.44497071330377	1.07904688702092	448526.057041164	0.330071969977889	4.55986945662966	-416
gHT mHT	gHT	mHT	2.81673096842479	1.07734566832371	448526.057041164	0.705166561473089	4.92829537537649	-416
gHM mHT	gHM	mHT	2.97642574335236	1.08353488835356	448526.057041164	0.852730655314665	5.10012083139005	-416
gWT mHM	gWT	mHM	3.0135569872642	1.08381500547529	448526.057041164	0.889312878274905	5.13780109625349	-416
gHT mHM	gHT	mHM	2.58901730726401	1.08012169011252	448526.057041164	0.472011982903425	4.7060226316246	-416
gHM mHM	gHM	mHM	2.78756313352799	1.08653988473644	448526.057041164	0.657978344912586	4.91714792214339	-416
gWT mWT	gWT	mWT	2.67833409951815	1.08398782537647	448526.057041164	0.553751268832679	4.80291693020362	-415
gHT mWT	gHT	mWT	2.33031434446655	1.0794126880326	448526.057041164	0.21469864239752	4.44593004653557	-415
gHM mWT	gHM	mWT	2.23816816477598	1.10983882479736	448526.057041164	0.0629181695339334	4.41341816001803	-415
gWT mHT	gWT	mHT	2.4446573366169	1.07904250351902	448526.057041164	0.32976718482006	4.55954748841375	-415
gHT mHT	gHT	mHT	2.81487152788687	1.07734567741811	448526.057041164	0.703307103110445	4.9264359526633	-415
gHM mHT	gHM	mHT	2.97691292675226	1.08353427490148	448526.057041164	0.8532190410618	5.10060681244272	-415
gWT mHM	gWT	mHM	3.03033859088114	1.0838147903031	448526.057041164	0.906094903622726	5.15458227813955	-415
gHT mHM	gHT	mHM	2.59322680044877	1.08011579484591	448526.057041164	0.476233030629607	4.71022057026794	-415
gHM mHM	gHM	mHM	2.79435694819954	1.08654152936194	448526.057041164	0.664768936168708	4.92394496023038	-415
gWT mWT	gWT	mWT	2.67603331777525	1.08398897949236	448526.057041164	0.551448225058087	4.80061841049241	-414
gHT mWT	gHT	mWT	2.32462566441835	1.07940828362714	448526.057041164	0.209018594848708	4.440232733988	-414
gHM mWT	gHM	mWT	2.22227194492851	1.1098423868408	448526.057041164	0.0470149681907723	4.39752892166625	-414
gWT mHT	gWT	mHT	2.444237080473	1.07903874657988	448526.057041164	0.329354292161423	4.55911986878457	-414
gHT mHT	gHT	mHT	2.81283981262076	1.07734628447674	448526.057041164	0.70127419802807	4.92440542721346	-414
gHM mHT	gHM	mHT	2.97697069653746	1.08353480075311	448526.057041164	0.853275780193945	5.10066561288097	-414
gWT mHM	gWT	mHM	3.04696408446234	1.08381571943625	448526.057041164	0.922718576131505	5.17120959279317	-414
gHT mHM	gHT	mHM	2.59742679349018	1.0801107215351	448526.057041164	0.480442967204333	4.71441061977603	-414
gHM mHM	gHM	mHM	2.80163950584999	1.08654460873334	448526.057041164	0.672045458345817	4.93123355335416	-414
gWT mWT	gWT	mWT	2.67341555414647	1.08399023652955	448526.057041164	0.548827997675046	4.79800311061789	-413
gHT mWT	gHT	mWT	2.31885525135113	1.07940389986355	448526.057041164	0.203256773823417	4.43445372887885	-413
gHM mWT	gHM	mWT	2.20592535343841	1.10984587718089	448526.057041164	0.0306615357413267	4.3811891711355	-413
gWT mHT	gWT	mHT	2.44373013074197	1.07903496974829	448526.057041164	0.328854744904271	4.55860551657968	-413
gHT mHT	gHT	mHT	2.81065558579476	1.07734685290347	448526.057041164	0.699088857103136	4.92222231448639	-413
gHM mHT	gHM	mHT	2.97662489287089	1.08353547669132	448526.057041164	0.852928651709271	5.10032113403251	-413
gWT mHM	gWT	mHM	3.06340130297571	1.08381676917377	448526.057041164	0.93915373719158	5.18764886875984	-413
gHT mHM	gHT	mHM	2.6016285345598	1.08010578497327	448526.057041164	0.484654383783435	4.71860268533616	-413
gHM mHM	gHM	mHM	2.80945680681358	1.086547632688	448526.057041164	0.679856832451191	4.93905678117596	-413
gWT mWT	gWT	mWT	2.67052274220908	1.08399059329716	448526.057041164	0.545934486484112	4.79511099793406	-412
gHT mWT	gHT	mWT	2.31302896976797	1.07939890704233	448526.057041164	0.19744027801644	4.4286176615195	-412
gHM mWT	gHM	mWT	2.18915692397781	1.10984764545414	448526.057041164	0.0138896405195008	4.36442420743613	-412
gWT mHT	gWT	mHT	2.44315693146299	1.0790305526558	448526.057041164	0.328290202990845	4.55802365993513	-412
gHT mHT	gHT	mHT	2.80833890125505	1.0773467728105	448526.057041164	0.696772329543187	4.91990547296691	-412
gHM mHT	gHM	mHT	2.97590300746092	1.08353535369416	448526.057041164	0.852207007369943	5.0995990075519	-412
gWT mHM	gWT	mHM	3.07961970857161	1.08381695757462	448526.057041164	0.955371773527606	5.20386764361561	-412
gHT mHM	gHT	mHM	2.60584347264815	1.080100326619	448526.057041164	0.488880020078443	4.72280692521785	-412
gHM mHM	gHM	mHM	2.81785247826117	1.08654917139803	448526.057041164	0.688249488074395	4.94745546844794	-412
gWT mWT	gWT	mWT	2.66739623521408	1.08398954850565	448526.057041164	0.542810027248372	4.79198244317979	-411
gHT mWT	gHT	mWT	2.30717300573757	1.07939299926504	448526.057041164	0.191595893048005	4.42275011842713	-411
gHM mWT	gHM	mWT	2.17199332578276	1.10984687915385	448526.057041164	-0.00327245575053059	4.34725910731605	-411
gWT mHT	gWT	mHT	2.44253820602719	1.07902519365452	448526.057041164	0.327681981032889	4.55739443102149	-411
gHT mHT	gHT	mHT	2.80591014647471	1.07734573775112	448526.057041164	0.694345603447423	4.917474689502	-411
gHM mHT	gHM	mHT	2.97483414149151	1.08353395598839	448526.057041164	0.851140880860911	5.09852740212212	-411
gWT mHM	gWT	mHM	3.09559086887499	1.08381579333307	448526.057041164	0.971345215708647	5.21983652204132	-411
gHT mHM	gHT	mHM	2.61008336692721	1.08009402450516	448526.057041164	0.493132266306997	4.72703446754743	-411
gHM mHM	gHM	mHM	2.82686782936402	1.08654852016044	448526.057041164	0.697266115582931	4.95646954314511	-411
gWT mWT	gWT	mWT	2.66407660895598	1.08398731868426	448526.057041164	0.539494771371664	4.78865844654029	-410
gHT mWT	gHT	mWT	2.30131393369614	1.07938633440399	448526.057041164	0.185749883929436	4.41687798346284	-410
gHM mWT	gHM	mWT	2.15445986296129	1.10984396519293	448526.057041164	-0.0208002072981275	4.32971993322072	-410
gWT mHT	gWT	mHT	2.44189502257536	1.07901904740681	448526.057041164	0.32705084403772	4.55673920111299	-410
gHT mHT	gHT	mHT	2.8033901310884	1.07734387478867	448526.057041164	0.691829239410272	4.91495102276653	-410
gHM mHT	gHM	mHT	2.97344898456617	1.08353148471359	448526.057041164	0.849760567558232	5.09713740157412	-410
gWT mHM	gWT	mHM	3.11128895533943	1.08381348686916	448526.057041164	0.987047822771481	5.23553008790737	-410
gHT mHM	gHT	mHM	2.61436043531196	1.08008703900829	448526.057041164	0.497423026050979	4.73129784457295	-410
gHM mHM	gHM	mHM	2.83654199227332	1.08654601204342	448526.057041164	0.706945194324508	4.96613879022213	-410
gWT mWT	gWT	mWT	2.66060355574285	1.08398471533655	448526.057041164	0.53602682064007	4.78518029084564	-409
gHT mWT	gHT	mWT	2.29547879040815	1.07937945445903	448526.057041164	0.179928225122169	4.41102935569413	-409
gHM mWT	gHM	mWT	2.13658098686321	1.10984028434816	448526.057041164	-0.0386718690535668	4.31183384277998	-409
gWT mHT	gWT	mHT	2.44124886456849	1.0790126465476	448526.057041164	0.326417231518231	4.55608049761875	-409
gHT mHT	gHT	mHT	2.80080018073958	1.07734167032321	448526.057041164	0.689243609746022	4.91235675173314	-409
gHM mHT	gHM	mHT	2.97177977287389	1.08352870210081	448526.057041164	0.848096809701502	5.09546273604627	-409
gWT mHM	gWT	mHM	3.12669120965079	1.08381083024878	448526.057041164	1.00245528397718	5.25092713532441	-409
gHT mHM	gHT	mHM	2.61868750015295	1.08007993001849	448526.057041164	0.501764024293521	4.73561097601237	-409
gHM mHM	gHM	mHM	2.84691208212009	1.08654284004434	448526.057041164	0.717321501192022	4.97650266304815	-409
gWT mWT	gWT	mWT	2.65701582597207	1.08398274769077	448526.057041164	0.532442947394549	4.7815887045496	-408
gHT mWT	gHT	mWT	2.28969511406345	1.07937302804552	448526.057041164	0.174157144350488	4.40523308377641	-408
gHM mWT	gHM	mWT	2.11838076576004	1.10983754632039	448526.057041164	-0.0568667237064435	4.29362825522651	-408
gWT mHT	gWT	mHT	2.44062166487569	1.07900664846578	448526.057041164	0.325801787881502	4.55544154186989	-408
gHT mHT	gHT	mHT	2.79816219331925	1.07733973050851	448526.057041164	0.686609424302903	4.9097149623356	-408
gHM mHT	gHM	mHT	2.96986018000286	1.08352655686957	448526.057041164	0.846181421417777	5.09353893858794	-408
gWT mHM	gWT	mHM	3.14177831995693	1.08380880885192	448526.057041164	1.01754635615905	5.2660102837548	-408
gHT mHM	gHT	mHM	2.62307808717922	1.08007338895653	448526.057041164	0.506167431600267	4.73998874275818	-408
gHM mHM	gHM	mHM	2.85801329772567	1.08654048193692	448526.057041164	0.728427338615679	4.98759925683566	-408
gWT mWT	gWT	mWT	2.65335117352902	1.08398214197844	448526.057041164	0.528779482129056	4.77792286492899	-407
gHT mWT	gHT	mWT	2.28399090847095	1.07936753879967	448526.057041164	0.168463697511195	4.39951811943071	-407
gHM mWT	gHM	mWT	2.09988325627493	1.10983698501917	448526.057041164	-0.0753631330583975	4.27512964560825	-407
gWT mHT	gWT	mHT	2.44003576432121	1.07900152891184	448526.057041164	0.325225921495435	4.55484560714698	-407
gHT mHT	gHT	mHT	2.79549861695081	1.07733849138604	448526.057041164	0.683948276576434	4.90704895732519	-407
gHM mHT	gHM	mHT	2.96772509689904	1.08352573090712	448526.057041164	0.844047957175007	5.09140223662308	-407
gWT mHM	gWT	mHM	3.15653465365005	1.08380813144168	448526.057041164	1.03230401755543	5.28076528974468	-407
gHT mHM	gHT	mHM	2.62754643660948	1.08006791448689	448526.057041164	0.510646510822812	4.74444636239615	-407
gHM mHM	gHM	mHM	2.8698788895142	1.08654000424514	448526.057041164	0.740293866665422	4.99946391236298	-407
gWT mWT	gWT	mWT	2.64964625345453	1.08398300315768	448526.057041164	0.525072874169717	4.77421963273934	-406
gHT mWT	gHT	mWT	2.2783944913146	1.07936306615293	448526.057041164	0.162876046605029	4.39391293602417	-406
gHM mWT	gHM	mWT	2.08111273068724	1.10983879229234	448526.057041164	-0.0941372008459767	4.25636266222046	-406
gWT mHT	gWT	mHT	2.43951375423489	1.07899736643056	448526.057041164	0.324712069744518	4.55431543872526	-406
gHT mHT	gHT	mHT	2.79283230802394	1.07733801493083	448526.057041164	0.681282901487132	4.90438171456075	-406
gHM mHT	gHM	mHT	2.96541025815209	1.08352632027701	448526.057041164	0.841731963281159	5.08908855302302	-406
gWT mHM	gWT	mHM	3.17094829044211	1.08380889947991	448526.057041164	1.04671614901615	5.29518043186807	-406
gHT mHM	gHT	mHM	2.63210738516546	1.08006358437162	448526.057041164	0.51521594627167	4.74899882405925	-406
gHM mHM	gHM	mHM	2.88253991585547	1.08654157245438	448526.057041164	0.752951819364777	5.01212801234616	-406
gWT mWT	gWT	mWT	2.6459364390067	1.08398477398567	448526.057041164	0.521359588953446	4.77051328905996	-405
gHT mWT	gHT	mWT	2.27293420208355	1.07935925889108	448526.057041164	0.157423219490227	4.38844518467687	-405
gHM mWT	gHM	mWT	2.06209373002312	1.10984204947609	448526.057041164	-0.113162585490157	4.23735004553639	-405
gWT mHT	gWT	mHT	2.43907817967964	1.07899381634249	448526.057041164	0.324283453252812	4.55387290610646	-405
gHT mHT	gHT	mHT	2.79018624458876	1.07733796438738	448526.057041164	0.678636937115566	4.90173555206195	-405
gHM mHT	gHM	mHT	2.96295168932583	1.08352779664766	448526.057041164	0.839270500813802	5.08663287783786	-405
gWT mHM	gWT	mHM	3.1850108224823	1.08381056712777	448526.057041164	1.06077541251777	5.30924623244684	-405
gHT mHM	gHT	mHM	2.63677609531061	1.08006002798949	448526.057041164	0.519891626816525	4.7536605638047	-405
gHM mHM	gHM	mHM	2.89602473676984	1.0865443917841	448526.057041164	0.766431114479512	5.02561835906016	-405
gWT mWT	gWT	mWT	2.64225552502228	1.08398650453972	448526.057041164	0.517675283136248	4.76683576690831	-404
gHT mWT	gHT	mWT	2.26763795267337	1.07935550997148	448526.057041164	0.152134317847264	4.38314158749948	-404
gHM mWT	gHM	mWT	2.04285092824109	1.10984517871357	448526.057041164	-0.132411520481512	4.21811337696369	-404
gWT mHT	gWT	mHT	2.43875108675659	1.07899028260962	448526.057041164	0.323963286337608	4.55353888717557	-404
gHT mHT	gHT	mHT	2.78758307786857	1.07733776676524	448526.057041164	0.676034157728693	4.89913199800845	-404
gHM mHT	gHM	mHT	2.96038496303935	1.08352926148528	448526.057041164	0.836700903490584	5.08406902258812	-404
gWT mHM	gWT	mHM	3.19871689617129	1.08381220472799	448526.057041164	1.07447827656065	5.32295551578193	-404
gHT mHM	gHT	mHM	2.64156761637238	1.08005660834394	448526.057041164	0.524689850278499	4.75844538246626	-404
gHM mHM	gHM	mHM	2.91035820645116	1.08654709749636	448526.057041164	0.780759281047945	5.03995713185437	-404
gWT mWT	gWT	mWT	2.63863531292928	1.08398730025344	448526.057041164	0.51405351146881	4.76321711438974	-403
gHT mWT	gHT	mWT	2.26253262739017	1.07935124705723	448526.057041164	0.147037347745014	4.37802790703532	-403
gHM mWT	gHM	mWT	2.02340881329736	1.10984669316214	448526.057041164	-0.151856603697897	4.19867423029261	-403
gWT mHT	gWT	mHT	2.43855342133298	1.07898620347409	448526.057041164	0.323773615894296	4.55333322677166	-403
gHT mHT	gHT	mHT	2.78504452864964	1.07733688293827	448526.057041164	0.673497340783463	4.89659171651582	-403
gHM mHT	gHM	mHT	2.95774427692144	1.08352986859149	448526.057041164	0.834059027463166	5.08142952637971	-403
gWT mHM	gWT	mHM	3.21206350320413	1.08381293679788	448526.057041164	1.08782344875901	5.33630355764925	-403
gHT mHM	gHT	mHM	2.64649628622597	1.0800527245208	448526.057041164	0.529626132306102	4.76336644014584	-403
gHM mHM	gHM	mHM	2.9255605654576	1.08654840370705	448526.057041164	0.795959079921581	5.05516205099363	-403
gWT mWT	gWT	mWT	2.63510508136973	1.08398673578881	448526.057041164	0.510524386242597	4.75968577649686	-402
gHT mWT	gHT	mWT	2.25764335085395	1.07934620088928	448526.057041164	0.142157961542918	4.37312874016498	-402
gHM mWT	gHM	mWT	2.00379120906952	1.10984589003276	448526.057041164	-0.171472633816834	4.17905505195587	-402
gWT mHT	gWT	mHT	2.43850429767465	1.07898131530696	448526.057041164	0.323734072893355	4.55327452245595	-402
gHT mHT	gHT	mHT	2.7825906473953	1.07733505712328	448526.057041164	0.671047038070423	4.89413425672018	-402
gHM mHT	gHM	mHT	2.9550613847729	1.08352921441788	448526.057041164	0.831377417474798	5.07874535207101	-402
gWT mHM	gWT	mHM	3.22504904277917	1.08381234662168	448526.057041164	1.10081014506127	5.34928794049708	-402
gHT mHM	gHT	mHM	2.65157499504299	1.08004809107614	448526.057041164	0.534713922532276	4.76843606755371	-402
gHM mHM	gHM	mHM	2.94164605760567	1.08654770275391	448526.057041164	0.812045945916259	5.07124616929508	-402
gWT mWT	gWT	mWT	2.63169097611399	1.08398504222685	448526.057041164	0.507113600316249	4.75626835191173	-401
gHT mWT	gHT	mWT	2.25299266896025	1.07934052668757	448526.057041164	0.137518400910224	4.36846693701027	-401
gHM mWT	gHM	mWT	1.98402068283029	1.10984316414608	448526.057041164	-0.19123781740192	4.15927918306251	-401
gWT mHT	gWT	mHT	2.43862018209644	1.07897577195214	448526.057041164	0.323860822120271	4.55337954207262	-401
gHT mHT	gHT	mHT	2.78023898373665	1.07733242967568	448526.057041164	0.668700524128322	4.89177744334498	-401
gHM mHT	gHM	mHT	2.9523644413546	1.08352751459892	448526.057041164	0.828683805649421	5.07604507705977	-401
gWT mHM	gWT	mHM	3.23767221316324	1.0838106592439	448526.057041164	1.11343662265392	5.36190780367255	-401
gHT mHM	gHT	mHM	2.65681435916334	1.08004286443867	448526.057041164	0.539963530701485	4.7736651876252	-401
gHM mHM	gHM	mHM	2.95862134230408	1.08654533635443	448526.057041164	0.829025868684942	5.08821681592322	-401
gWT mWT	gWT	mWT	2.62841535697335	1.08398298445946	448526.057041164	0.503842014336479	4.75298869961022	-400
gHT mWT	gHT	mWT	2.24859969172375	1.0793347247046	448526.057041164	0.133136795382075	4.36406258806542	-400
gHM mWT	gHM	mWT	1.96411789089904	1.10983980284232	448526.057041164	-0.211134021281077	4.13936980307915	-400
gWT mHT	gWT	mHT	2.43891404007873	1.07897006659404	448526.057041164	0.324165862429126	4.55366221772834	-400
gHT mHT	gHT	mHT	2.77800371510516	1.07732946310691	448526.057041164	0.666471069880466	4.88953636032986	-400
gHM mHT	gHM	mHT	2.94967682984977	1.08352548832355	448526.057041164	0.82600016558206	5.07335349411748	-400
gWT mHM	gWT	mHM	3.24993079731416	1.08380862160746	448526.057041164	1.12569920050966	5.37416239411865	-400
gHT mHM	gHT	mHM	2.66222185716752	1.08003756024528	448526.057041164	0.545381424761732	4.77906228957331	-400
gHM mHM	gHM	mHM	2.97648378779928	1.08654241819554	448526.057041164	0.846894033681893	5.10607354191667	-400
gWT mWT	gWT	mWT	2.62529617136625	1.0839814918649	448526.057041164	0.500725754168847	4.74986658856365	-399
gHT mWT	gHT	mWT	2.24447927307882	1.07932940083723	448526.057041164	0.129026811353604	4.35993173480403	-399
gHM mWT	gHM	mWT	1.94410093731243	1.10983736782947	448526.057041164	-0.231146202317329	4.11934807694219	-399
gWT mHT	gWT	mHT	2.43939452135467	1.07896479637061	448526.057041164	0.324656673181056	4.55413236952829	-399
gHT mHT	gHT	mHT	2.7758948105396	1.0773267193716	448526.057041164	0.664367542951807	4.8874220781274	-399
gHM mHT	gHM	mHT	2.94701606731758	1.08352401003704	448526.057041164	0.823342300446008	5.07068983418915	-399
gWT mHM	gWT	mHM	3.26182044157239	1.08380714151052	448526.057041164	1.13759174571242	5.38604913743236	-399
gHT mHM	gHT	mHM	2.66780100604792	1.08003280418727	448526.057041164	0.550969895369686	4.78463211672616	-399
gHM mHM	gHM	mHM	2.9952197733975	1.08654029928222	448526.057041164	0.865634172285121	5.12480537450989	-399
gWT mWT	gWT	mWT	2.62234641311433	1.08398121926665	448526.057041164	0.497776530201127	4.74691629602753	-398
gHT mWT	gHT	mWT	2.24064129223134	1.07932498206019	448526.057041164	0.125197491173357	4.35608509328933	-398
gHM mWT	gHM	mWT	1.92398481314522	1.10983696027514	448526.057041164	-0.251261527690579	4.09923115398102	-398
gWT mHT	gWT	mHT	2.44006524718679	1.07896038256699	448526.057041164	0.325336049932632	4.55479444444094	-398
gHT mHT	gHT	mHT	2.77391729581216	1.0773245951513	448526.057041164	0.662394191630897	4.88544039999343	-398
gHM mHT	gHM	mHT	2.94439287515275	1.08352369539706	448526.057041164	0.820719724965869	5.06806602533963	-398
gWT mHM	gWT	mHM	3.27333351617343	1.08380685840828	448526.057041164	1.14910537518514	5.39756165716171	-398
gHT mHM	gHT	mHM	2.67355064467671	1.08002903582459	448526.057041164	0.556726919873546	4.79037436947987	-398
gHM mHM	gHM	mHM	3.01480312710534	1.08653993231335	448526.057041164	0.885218245240671	5.14438800897001	-398
gWT mWT	gWT	mWT	2.61957374378617	1.08398224448212	448526.057041164	0.49500185148214	4.74414563609021	-397
gHT mWT	gHT	mWT	2.23709011398274	1.07932152042512	448526.057041164	0.121653097623127	4.35252713034236	-397
gHM mWT	gHM	mWT	1.90378099207447	1.10983871452841	448526.057041164	-0.27146878704382	4.07903077119276	-397
gWT mHT	gWT	mHT	2.44092427654349	1.07895687789175	448526.057041164	0.326201948345114	4.55564660474186	-397
gHT mHT	gHT	mHT	2.7720706984598	1.07732313951012	448526.057041164	0.660550447290525	4.88359094962907	-397
gHM mHT	gHM	mHT	2.94181051057648	1.08352461604436	448526.057041164	0.818135555949187	5.06548546520377	-397
gWT mHM	gWT	mHM	3.2844581634972	1.083807847744	448526.057041164	1.16022808344131	5.40868824355309	-397
gHT mHM	gHT	mHM	2.6794644037033	1.08002630458321	448526.057041164	0.562646032049311	4.79628277535729	-397
gHM mHM	gHM	mHM	3.03519384009467	1.08654143380735	448526.057041164	0.905606015347896	5.16478166484145	-397
gWT mWT	gWT	mWT	2.6169803342515	1.0839840411946	448526.057041164	0.492404920446225	4.74155574805678	-396
gHT mWT	gHT	mWT	2.23382428515517	1.07931867556085	448526.057041164	0.118392844642107	4.34925572566824	-396
gHM mWT	gHM	mWT	1.88349724468958	1.10984175277547	448526.057041164	-0.291758489299603	4.05875297867876	-396
gWT mHT	gWT	mHT	2.44196380846359	1.07895394926081	448526.057041164	0.327247220291889	4.55668039663529	-396
gHT mHT	gHT	mHT	2.77034873175238	1.07732203755277	448526.057041164	0.658830640385654	4.88186682311911	-396
gHM mHT	gHM	mHT	2.93926443281503	1.08352627401943	448526.057041164	0.815586228607552	5.06294263702251	-396
gWT mHM	gWT	mHM	3.2951776165365	1.08380959442835	448526.057041164	1.17094411303295	5.41941112004005	-396
gHT mHM	gHT	mHM	2.68553042001078	1.08002425155397	448526.057041164	0.56871607223102	4.80234476779054	-396
gHM mHM	gHM	mHM	3.05633718327966	1.0865440448833	448526.057041164	0.926744240904255	5.18593012565506	-396
gWT mWT	gWT	mWT	2.61456298106813	1.08398573482296	448526.057041164	0.489984247803301	4.73914171433296	-395
gHT mWT	gHT	mWT	2.23083651773236	1.07931588064017	448526.057041164	0.11541055517796	4.34626248028675	-395
gHM mWT	gHM	mWT	1.86313772185809	1.10984461347912	448526.057041164	-0.312123619022355	4.03839906273853	-395
gWT mHT	gWT	mHT	2.44317017071805	1.07895104096822	448526.057041164	0.328459282710446	4.55788105872565	-395
gHT mHT	gHT	mHT	2.76873926934878	1.07732076469439	448526.057041164	0.657223672745355	4.8802548659522	-395
gHM mHT	gHM	mHT	2.93674236332948	1.08352784306141	448526.057041164	0.813061083847927	5.06042364281104	-395
gWT mHM	gWT	mHM	3.30546986183724	1.08381124296987	448526.057041164	1.18123312724297	5.42970659643151	-395
gHT mHM	gHT	mHM	2.69173134625223	1.08002228225908	448526.057041164	0.574920858229957	4.80854183427451	-395
gHM mHM	gHM	mHM	3.07816333422191	1.08654650180752	448526.057041164	0.948565576350518	5.20776109209331	-395
gWT mWT	gWT	mWT	2.61231352734046	1.08398651678745	448526.057041164	0.487733261449257	4.73689379323166	-394
gHT mWT	gHT	mWT	2.22811398437133	1.07931261102449	448526.057041164	0.112694430163183	4.34353353857947	-394
gHM mWT	gHM	mWT	1.84270333937295	1.10984594501886	448526.057041164	-0.332560611284457	4.01796729003036	-394
gWT mHT	gWT	mHT	2.44452412137399	1.07894763881318	448526.057041164	0.329819901485729	4.55922834126224	-394
gHT mHT	gHT	mHT	2.76722463797519	1.07731883641268	448526.057041164	0.655712820744676	4.87873645520571	-394
gHM mHT	gHM	mHT	2.93422476866069	1.08352855928173	448526.057041164	0.810542085409322	5.05790745191206	-394
gWT mHM	gWT	mHM	3.31530769040693	1.08381200244873	448526.057041164	1.19106946725743	5.43954591355644	-394
gHT mHM	gHT	mHM	2.69804468014928	1.08001984629587	448526.057041164	0.581238966540031	4.81485039375853	-394
gHM mHM	gHM	mHM	3.10058759039849	1.08654763590698	448526.057041164	0.970987609727015	5.23018757106997	-394
gWT mWT	gWT	mWT	2.61021959338237	1.08398602077724	448526.057041164	0.485640299655949	4.7347988871088	-393
gHT mWT	gHT	mWT	2.22563892681366	1.07930862825745	448526.057041164	0.110227178706546	4.34105067492077	-393
gHM mWT	gHM	mWT	1.82219246819368	1.1098451357183	448526.057041164	-0.353069896259496	3.99745483264686	-393
gWT mHT	gWT	mHT	2.44600146404346	1.07894350998907	448526.057041164	0.331305336523589	4.56069759156332	-393
gHT mHT	gHT	mHT	2.76578222958548	1.07731603507154	448526.057041164	0.654275902897518	4.87728855627345	-393
gHM mHT	gHM	mHT	2.93168576051257	1.08352807599978	448526.057041164	0.808004024478977	5.05536749654617	-393
gWT mHM	gWT	mHM	3.32465914868066	1.08381151434328	448526.057041164	1.20042188220284	5.44889641515848	-393
gHT mHM	gHT	mHM	2.70444341222255	1.08001669132051	448526.057041164	0.587643882268084	4.82124294217702	-393
gHM mHM	gHM	mHM	3.12351120120167	1.08654691846443	448526.057041164	0.993912626695531	5.2531097757078	-393
gWT mWT	gWT	mWT	2.60826559948288	1.08398448587245	448526.057041164	0.483689314122687	4.73284188484307	-392
gHT mWT	gHT	mWT	2.22338955551696	1.07930408585817	448526.057041164	0.107986710372872	4.33879240066105	-392
gHM mWT	gHM	mWT	1.80160191530279	1.1098425870463	448526.057041164	-0.373655453831581	3.97685928443717	-392
gWT mHT	gWT	mHT	2.44757395644628	1.07893880709185	448526.057041164	0.332887046460475	4.56226086643208	-392
gHT mHT	gHT	mHT	2.76438541211802	1.07731250822649	448526.057041164	0.652885997937989	4.87588482629806	-392
gHM mHT	gHM	mHT	2.92909437661347	1.08352661756581	448526.057041164	0.805415499065632	5.0527732541613	-392
gWT mHM	gWT	mHM	3.33348837079274	1.0838100119891	448526.057041164	1.20925404888296	5.45772269270253	-392
gHT mHM	gHT	mHM	2.71089696734796	1.08001297317646	448526.057041164	0.59410472484158	4.82768920985434	-392
gHM mHM	gHM	mHM	3.14682281291229	1.08654469699543	448526.057041164	1.01722859241714	5.27641703340745	-392
gWT mWT	gWT	mWT	2.60643403227099	1.08398263395878	448526.057041164	0.481861376604674	4.7310066879373	-391
gHT mWT	gHT	mWT	2.22134118971604	1.07929944987451	448526.057041164	0.105947430957481	4.3367349484746	-391
gHM mWT	gHM	mWT	1.78092814780135	1.10983950850301	448526.057041164	-0.394323187482776	3.95617948308547	-391
gWT mHT	gWT	mHT	2.44921046244917	1.07893398999812	448526.057041164	0.334532993819062	4.56388793107927	-391
gHT mHT	gHT	mHT	2.76300468831982	1.07730869467207	448526.057041164	0.651512748589267	4.87449662805037	-391
gHM mHT	gHM	mHT	2.92641616939209	1.08352486374199	448526.057041164	0.802740729285043	5.05009160949913	-391
gWT mHM	gWT	mHM	3.34175673780842	1.08380820073687	448526.057041164	1.21752596589734	5.4659875097195	-391
gHT mHM	gHT	mHM	2.71737238615035	1.08000917320535	448526.057041164	0.600587591470575	4.83415718083012	-391
gHM mHM	gHM	mHM	3.17040046951034	1.08654201784102	448526.057041164	1.04081150007552	5.29998943894516	-391
gWT mWT	gWT	mWT	2.60470688412973	1.08398132358057	448526.057041164	0.480136796764453	4.729276971495	-390
gHT mWT	gHT	mWT	2.21946756765074	1.07929527449764	448526.057041164	0.104081992502541	4.33485314279893	-390
gHM mWT	gHM	mWT	1.76016869565214	1.10983733821517	448526.057041164	-0.415078385934498	3.93541577723877	-390
gWT mHT	gWT	mHT	2.45087827877997	1.07892960523748	448526.057041164	0.336209404145987	4.56554715341396	-390
gHT mHT	gHT	mHT	2.76160903227693	1.07730511570985	448526.057041164	0.650124107202381	4.87309395735149	-390
gHM mHT	gHM	mHT	2.92361500424026	1.08352362325456	448526.057041164	0.799941995450462	5.04728801303005	-390
gWT mHM	gWT	mHM	3.34942428035334	1.0838069195636	448526.057041164	1.22519601950251	5.47365254120417	-390
gHT mHM	gHT	mHM	2.72383567263923	1.08000586468769	448526.057041164	0.607057362552416	4.84061398272604	-390
gHM mHM	gHM	mHM	3.19411407495817	1.08654012504283	448526.057041164	1.06452881534964	5.3236993345667	-390
gWT mWT	gWT	mWT	2.60306717651991	1.0839811457597	448526.057041164	0.478497437678073	4.72763691536174	-389
gHT mWT	gHT	mWT	2.2177422403053	1.07929194006087	448526.057041164	0.102363200550716	4.33312128005989	-389
gHM mWT	gHM	mWT	1.73932364320604	1.1098370663455	448526.057041164	-0.435922905524398	3.91457019193649	-389
gWT mHT	gWT	mHT	2.4525445506863	1.07892602838209	448526.057041164	0.337882686578985	4.56720641479362	-389
gHT mHT	gHT	mHT	2.76016731613864	1.07730213144682	448526.057041164	0.648688240127933	4.87164639214935	-389
gHM mHT	gHM	mHT	2.92065494729308	1.08352345261512	448526.057041164	0.796982272951348	5.04432762163481	-389
gWT mHM	gWT	mHM	3.35645122152985	1.08380674595033	448526.057041164	1.2322233009557	5.48067914210401	-389
gHT mHM	gHT	mHM	2.73025321762532	1.08000344012702	448526.057041164	0.613479659602918	4.84702677564771	-389
gHM mHM	gHM	mHM	3.21782818642263	1.08653987516908	448526.057041164	1.08824341655898	5.34741295628629	-389
gWT mWT	gWT	mWT	2.60150046407682	1.0839821517067	448526.057041164	0.476928753609776	4.72607217454387	-388
gHT mWT	gHT	mWT	2.21613995195422	1.07928947655843	448526.057041164	0.100765740588716	4.33151416331972	-388
gHM mWT	gHM	mWT	1.71839711339844	1.1098387792896	448526.057041164	-0.45685279264981	3.89364701944669	-388
gWT mHT	gWT	mHT	2.45417768083544	1.07892329052257	448526.057041164	0.339521182848656	4.56883417882222	-388
gHT mHT	gHT	mHT	2.75864972919903	1.07729977662799	448526.057041164	0.647175268560855	4.8701241898372	-388
gHM mHT	gHM	mHT	2.91750211244254	1.08352439932794	448526.057041164	0.793827582572783	5.0411766423123	-388
gWT mHM	gWT	mHM	3.36279953865123	1.08380772969567	448526.057041164	1.23856968996643	5.48702938733603	-388
gHT mHM	gHT	mHM	2.73659319849612	1.0800019275499	448526.057041164	0.619822605078397	4.85336379191384	-388
gHM mHM	gHM	mHM	3.2414049831618	1.08654134310134	448526.057041164	1.11181733619602	5.37099263012758	-388
gWT mWT	gWT	mWT	2.599996215572	1.08398383744521	448526.057041164	0.475421201109263	4.72457123003473	-387
gHT mWT	gHT	mWT	2.21463791056901	1.07928755373479	448526.057041164	0.09926746787876	4.33000835325926	-387
gHM mWT	gHM	mWT	1.69739863490686	1.10984163399008	448526.057041164	-0.47785686626661	3.87265413608032	-387
gWT mHT	gWT	mHT	2.45574863475352	1.07892106852017	448526.057041164	0.341096491823167	4.57040077768387	-387
gHT mHT	gHT	mHT	2.75702909073112	1.07729775137335	448526.057041164	0.645558599529832	4.86849958193241	-387
gHM mHT	gHM	mHT	2.91412633731965	1.08352598738239	448526.057041164	0.790448694911948	5.03780397972735	-387
gWT mHM	gWT	mHM	3.36843442415296	1.0838093778824	448526.057041164	1.24420134507282	5.49266750323309	-387
gHT mHM	gHT	mHM	2.7428268558323	1.08000098018548	448526.057041164	0.626058119219739	4.85959559244486	-387
gHM mHM	gHM	mHM	3.26470724599474	1.08654379981611	448526.057041164	1.13511478394349	5.39429970804599	-387
gWT mWT	gWT	mWT	2.59854897378687	1.08398538838974	448526.057041164	0.473970919520512	4.72312702805324	-386
gHT mWT	gHT	mWT	2.21321686178003	1.0792856397073	448526.057041164	0.0978501705248638	4.3285835530352	-386
gHM mWT	gHM	mWT	1.67634429608942	1.109844267463	448526.057041164	-0.498916366610065	3.8516049587889	-386
gWT mHT	gWT	mHT	2.45723205652167	1.07891884096508	448526.057041164	0.342584279530836	4.5718798335125	-386
gHT mHT	gHT	mHT	2.75528196826526	1.07729556864196	448526.057041164	0.643815755150408	4.8667481813801	-386
gHM mHT	gHM	mHT	2.91050257392467	1.08352744789879	448526.057041164	0.786822068949699	5.03418307889963	-386
gWT mHM	gWT	mHM	3.3733255344283	1.08381089396814	448526.057041164	1.2490894838667	5.4975615849899	-386
gHT mHM	gHT	mHM	2.74892955946923	1.08000004157161	448526.057041164	0.632162662511007	4.86569645642745	-386
gHM mHM	gHM	mHM	3.28760118704684	1.08654606657626	448526.057041164	1.15800428221535	5.41719809187833	-386
gWT mWT	gWT	mWT	2.59715920761925	1.08398606520439	448526.057041164	0.472579826816969	4.72173858842154	-385
gHT mWT	gHT	mWT	2.21186188960071	1.07928325118221	448526.057041164	0.0964998797813119	4.3272238994201	-385
gHM mWT	gHM	mWT	1.65525758937231	1.10984544286077	448526.057041164	-0.520005377070679	3.8305205558153	-385
gWT mHT	gWT	mHT	2.45860711712013	1.07891613419116	448526.057041164	0.343964645323024	4.57324958891724	-385
gHT mHT	gHT	mHT	2.75338952246446	1.07729278687239	448526.057041164	0.64192876153251	4.86485028339641	-385
gHM mHT	gHM	mHT	2.90661189497154	1.08352808300718	448526.057041164	0.782930145203643	5.03029364473944	-385
gWT mHM	gWT	mHM	3.37744792942995	1.08381155498636	448526.057041164	1.25321058329295	5.50168527556695	-385
gHT mHM	gHT	mHM	2.75488158693514	1.07999860599804	448526.057041164	0.638117503657015	4.87164567021327	-385
gHM mHM	gHM	mHM	3.30995897752338	1.08654707369044	448526.057041164	1.18036009877903	5.43955785626773	-385
gWT mWT	gWT	mWT	2.59583379778069	1.08398554827948	448526.057041164	0.471255430135348	4.72041216542603	-384
gHT mWT	gHT	mWT	2.2105628967949	1.07928017683619	448526.057041164	0.0952069125992527	4.32591888099054	-384
gHM mWT	gHM	mWT	1.63416988012322	1.1098446262634	448526.057041164	-0.541091485814026	3.80943124606046	-384
gWT mHT	gWT	mHT	2.4598580470501	1.07891274190724	448526.057041164	0.345222224025246	4.57449387007496	-384
gHT mHT	gHT	mHT	2.75133802927472	1.07728921766908	448526.057041164	0.639884263871576	4.86279179467786	-384
gHM mHT	gHM	mHT	2.90244205678864	1.08352759070288	448526.057041164	0.77876127192205	5.02612284165524	-384
gWT mHM	gWT	mHM	3.3807826400678	1.08381104829706	448526.057041164	1.25654628702625	5.50501899310937	-384
gHT mHM	gHT	mHM	2.76066856839142	1.07999645101626	448526.057041164	0.643908708811363	4.87742842797148	-384
gHM mHM	gHM	mHM	3.33166085932617	1.08654635935772	448526.057041164	1.20206338065201	5.46125833800034	-384
gWT mWT	gWT	mWT	2.59458612090415	1.08398408033962	448526.057041164	0.470010630375838	4.71916161143246	-383
gHT mWT	gHT	mWT	2.20931473984526	1.07927656980723	448526.057041164	0.0939658253155429	4.32466365437497	-383
gHM mWT	gHM	mWT	1.61312045242667	1.10984222549988	448526.057041164	-0.562136208087821	3.78837711294117	-383
gWT mHT	gWT	mHT	2.4609743262596	1.0789088161348	448526.057041164	0.346346197628097	4.57560245489111	-383
gHT mHT	gHT	mHT	2.74911905238143	1.07728501177002	448526.057041164	0.637673530411208	4.86056457435164	-383
gHM mHT	gHM	mHT	2.89798759121467	1.08352619932406	448526.057041164	0.774309533407812	5.02166564902153	-383
gWT mHM	gWT	mHM	3.38331683130581	1.08380961099147	448526.057041164	1.25908329533904	5.50755036727258	-383
gHT mHM	gHT	mHM	2.76628157541436	1.07999373370753	448526.057041164	0.649527041675919	4.88303610915281	-383
gHM mHM	gHM	mHM	3.35259675404932	1.08654427621009	448526.057041164	1.2230033582805	5.48219014981814	-383
gWT mWT	gWT	mWT	2.59343573273011	1.08398234364529	448526.057041164	0.468863646069313	4.7180078193909	-382
gHT mWT	gHT	mWT	2.20811702513937	1.07927286811682	448526.057041164	0.0927753658091128	4.32345868446962	-382
gHM mWT	gHM	mWT	1.59215611917875	1.1098393846422	448526.057041164	-0.583094973341997	3.76740721169949	-382
gWT mHT	gWT	mHT	2.46195053581914	1.07890478896269	448526.057041164	0.347330300321226	4.57657077131705	-382
gHT mHT	gHT	mHT	2.74672927088622	1.07728058500395	448526.057041164	0.635292425241495	4.85816611653095	-382
gHM mHT	gHM	mHT	2.89324944068706	1.08352455173857	448526.057041164	0.76957461209714	5.01692426927698	-382
gWT mHM	gWT	mHM	3.38504356613961	1.08380790984488	448526.057041164	1.26081336436789	5.50927376791133	-382
gHT mHM	gHT	mHM	2.77171686358632	1.0799909078418	448526.057041164	0.654967868457897	4.88846585871475	-382
gHM mHM	gHM	mHM	3.37266733129133	1.08654181356054	448526.057041164	1.24307876223997	5.50225590034269	-382
gWT mWT	gWT	mWT	2.59240767892543	1.08398113335769	448526.057041164	0.467837964391141	4.71697739345972	-381
gHT mWT	gHT	mWT	2.20697360014313	1.07926958293151	448526.057041164	0.0916383796751381	4.32230882061112	-381
gHM mWT	gHM	mWT	1.57133041432597	1.10983743721807	448526.057041164	-0.603916861303323	3.74657768995525	-381
gWT mHT	gWT	mHT	2.4627859027653	1.0789011643614	448526.057041164	0.348172771374558	4.57739903415605	-381
gHT mHT	gHT	mHT	2.74416999489271	1.0772764213497	448526.057041164	0.632741309882379	4.85559867990305	-381
gHM mHT	gHM	mHT	2.88823418926493	1.08352339729903	448526.057041164	0.764561623341042	5.01190675518882	-381
gWT mHM	gWT	mHM	3.3859612137726	1.08380672200301	448526.057041164	1.26173334013446	5.51018908741074	-381
gHT mHM	gHT	mHM	2.77697530736732	1.07998850347426	448526.057041164	0.66023102472538	4.89371959000926	-381
gHM mHM	gHM	mHM	3.39178453622437	1.08654012448614	448526.057041164	1.26219927770694	5.52136979474181	-381
gWT mWT	gWT	mWT	2.59153149642804	1.08398098295036	448526.057041164	0.466962076687515	4.71610091616857	-380
gHT mWT	gHT	mWT	2.20589180019163	1.07926705574706	448526.057041164	0.0905615329275093	4.32122206745574	-380
gHM mWT	gHM	mWT	1.55070241804853	1.10983727911552	448526.057041164	-0.624544547704604	3.72594938380167	-380
gWT mHT	gWT	mHT	2.46348359608439	1.07889827943999	448526.057041164	0.348876119050954	4.57809107311783	-380
gHT mHT	gHT	mHT	2.74144642888865	1.07727284709869	448526.057041164	0.630024749300469	4.85286810847682	-380
gHM mHT	gHM	mHT	2.88295297600926	1.08352323858161	448526.057041164	0.759280721166643	5.00662523085188	-380
gWT mHM	gWT	mHM	3.38607257735277	1.08380656879363	448526.057041164	1.26184500400031	5.51030015070523	-380
gHT mHM	gHT	mHM	2.78206159231981	1.07998687419114	448526.057041164	0.665320503022727	4.89880268161688	-380
gHM mHM	gHM	mHM	3.40987162448249	1.08653998346173	448526.057041164	1.28028664236857	5.53945660659641	-380
gWT mWT	gWT	mWT	2.59083998726394	1.08398191762344	448526.057041164	0.466268735592879	4.715411238935	-379
gHT mWT	gHT	mWT	2.20488152903447	1.07926529856524	448526.057041164	0.0895547057927217	4.32020835227622	-379
gHM mWT	gHM	mWT	1.53033529297912	1.10983895575544	448526.057041164	-0.644914958936737	3.70558554489499	-379
gWT mHT	gWT	mHT	2.46404985008714	1.07889614730429	448526.057041164	0.349446551974169	4.57865314820011	-379
gHT mHT	gHT	mHT	2.7385667611926	1.07726988219866	448526.057041164	0.627150892717369	4.84998262966783	-379
gHM mHT	gHM	mHT	2.87742020127208	1.0835240988363	448526.057041164	0.753746260356698	5.00109414218746	-379
gWT mHM	gWT	mHM	3.38538384158	1.08380747466801	448526.057041164	1.26115449274158	5.50961319041841	-379
gHT mHM	gHT	mHM	2.78698324806866	1.07998603074284	448526.057041164	0.67024381190432	4.90372268423299	-379
gHM mHM	gHM	mHM	3.42686277973906	1.0865414293148	448526.057041164	1.29727496379755	5.55645059568057	-379
gWT mWT	gWT	mWT	2.59036786797645	1.08398344916135	448526.057041164	0.465793614538153	4.71494212141475	-378
gHT mWT	gHT	mWT	2.2039542657716	1.07926399061263	448526.057041164	0.088630006076778	4.31927852546641	-378
gHM mWT	gHM	mWT	1.51029463210042	1.10984165348339	448526.057041164	-0.664960907279337	3.68555017148018	-378
gWT mHT	gWT	mHT	2.46449300576178	1.0788944538309	448526.057041164	0.349893026804613	4.57909298471895	-378
gHT mHT	gHT	mHT	2.73554117263958	1.07726723717292	448526.057041164	0.624130488333534	4.84695185694563	-378
gHM mHT	gHM	mHT	2.87165215440612	1.08352551713966	448526.057041164	0.747975433659734	4.99532887515251	-378
gWT mHM	gWT	mHM	3.38390345810612	1.08380896217441	448526.057041164	1.25967119380086	5.50813572241137	-378
gHT mHM	gHT	mHM	2.79174961924866	1.07998563761941	448526.057041164	0.675010953594184	4.90848828490314	-378
gHM mHM	gHM	mHM	3.4427024203779	1.08654375778062	448526.057041164	1.31311004071492	5.57229480004088	-378
gWT mWT	gWT	mWT	2.59015040403245	1.08398481099467	448526.057041164	0.465573481442689	4.7147273266222	-377
gHT mWT	gHT	mWT	2.20312209347865	1.07926263079026	448526.057041164	0.0878004989939072	4.3184436879634	-377
gHM mWT	gHM	mWT	1.49064673407653	1.10984409310154	448526.057041164	-0.684613586879839	3.66590705503289	-377
gWT mHT	gWT	mHT	2.46482256457407	1.0788927075588	448526.057041164	0.350226008256553	4.57941912089158	-377
gHT mHT	gHT	mHT	2.73238086102588	1.07726445486151	448526.057041164	0.6209756299647	4.84378609208705	-377
gHM mHT	gHM	mHT	2.86566569262269	1.08352677007227	448526.057041164	0.741986516166872	4.98934486907851	-377
gWT mHM	gWT	mHM	3.38164109056391	1.08381028175037	448526.057041164	1.25740623993032	5.50587594119749	-377
gHT mHM	gHT	mHM	2.79637087356637	1.07998517172545	448526.057041164	0.679633121049719	4.91310862608301	-377
gHM mHM	gHM	mHM	3.45734431518837	1.08654586186272	448526.057041164	1.32774781158913	5.58694081878761	-377
gWT mWT	gWT	mWT	2.59022213325997	1.08398531989759	448526.057041164	0.465644213236117	4.71480005328382	-376
gHT mWT	gHT	mWT	2.20239683759739	1.07926077222074	448526.057041164	0.0870788858517892	4.31771478934298	-376
gHM mWT	gHM	mWT	1.47145692333588	1.10984513542052	448526.057041164	-0.70380544053366	3.64671928720542	-376
gWT mHT	gWT	mHT	2.4650483420206	1.07889047030221	448526.057041164	0.350456170657281	4.57964051338393	-376
gHT mHT	gHT	mHT	2.72909717094051	1.07726112850969	448526.057041164	0.617698459426693	4.84049588245433	-376
gHM mHT	gHM	mHT	2.85947709198591	1.08352721281889	448526.057041164	0.735797047760331	4.98315713621148	-376
gWT mHM	gWT	mHM	3.378606731586	1.08381076530617	448526.057041164	1.2543709331979	5.5028425299741	-376
gHT mHM	gHT	mHM	2.80085713796012	1.07998416650891	448526.057041164	0.684121355637022	4.91759292028322	-376
gHM mHM	gHM	mHM	3.47075062578165	1.08654675555674	448526.057041164	1.34115237056958	5.60034888099372	-376
gWT mWT	gWT	mWT	2.59061577628907	1.08398469319284	448526.057041164	0.466039084587282	4.71519246799087	-375
gHT mWT	gHT	mWT	2.20178939221294	1.07925822794495	448526.057041164	0.0864764271697052	4.31710235725618	-375
gHM mWT	gHM	mWT	1.45278802966466	1.10984431232638	448526.057041164	-0.722472720965655	3.62804878029498	-375
gWT mHT	gWT	mHT	2.4651797995096	1.07888755939642	448526.057041164	0.350593333432179	4.57976626558703	-375
gHT mHT	gHT	mHT	2.72570090896843	1.07725709302895	448526.057041164	0.614310106872871	4.83709171106398	-375
gHM mHT	gHM	mHT	2.85310117345459	1.08352657831481	448526.057041164	0.729422372837501	4.97677997407168	-375
gWT mHM	gWT	mHM	3.37481008982105	1.08381013631975	448526.057041164	1.250575524227	5.49904465541509	-375
gHT mHM	gHT	mHM	2.80521784220276	1.0799824260596	448526.057041164	0.688485471106826	4.9219502132987	-375
gHM mHM	gHM	mHM	3.48289099050434	1.08654603315686	448526.057041164	1.35329415117384	5.61248782983484	-375
gWT mWT	gWT	mWT	2.59136140633176	1.08398317360456	448526.057041164	0.466787692976306	4.71593511968722	-374
gHT mWT	gHT	mWT	2.20130928789825	1.07925515189998	448526.057041164	0.0860023518086401	4.31661622398786	-374
gHM mWT	gHM	mWT	1.43469912311114	1.10984203582263	448526.057041164	-0.740557165641778	3.60995541186407	-374
gWT mHT	gWT	mHT	2.46522560931858	1.07888412731826	448526.057041164	0.350645870008888	4.57980534862828	-374
gHT mHT	gHT	mHT	2.7222018999834	1.07725250027959	448526.057041164	0.610820099535466	4.83358370043134	-374
gHM mHT	gHM	mHT	2.84655077535919	1.08352509498692	448526.057041164	0.722874882019186	4.97022666869919	-374
gWT mHM	gWT	mHM	3.37026031398446	1.0838086318865	448526.057041164	1.24602869703335	5.49449193093557	-374
gHT mHM	gHT	mHM	2.80946132387264	1.07998010938933	448526.057041164	0.69273349337925	4.92618915436603	-374
gHM mHM	gHM	mHM	3.4937417376865	1.08654405004076	448526.057041164	1.36414878520263	5.62333469017038	-374
gWT mWT	gWT	mWT	2.59248592783187	1.08398140609739	448526.057041164	0.467915678736168	4.71705617692758	-373
gHT mWT	gHT	mWT	2.20096453217703	1.07925195909654	448526.057041164	0.0856638538840646	4.31626521046999	-373
gHM mWT	gHM	mWT	1.4172445790782	1.10983939186248	448526.057041164	-0.758006527594066	3.59249568575046	-373
gWT mHT	gWT	mHT	2.46519348494508	1.0788805832034	448526.057041164	0.350620691991621	4.57976627789854	-373
gHT mHT	gHT	mHT	2.71860881726311	1.07724774482059	448526.057041164	0.607236337368695	4.82998129715752	-373
gHM mHT	gHM	mHT	2.83983661048773	1.08352337060487	448526.057041164	0.716164096883581	4.96350912409189	-373
gWT mHM	gWT	mHM	3.36496608795013	1.08380688232211	448526.057041164	1.24073790009147	5.48919427580879	-373
gHT mHM	gHT	mHM	2.81359472343452	1.07997764733721	448526.057041164	0.696871718487633	4.93031772838141	-373
gHM mHM	gHM	mHM	3.50328529453321	1.0865417443487	448526.057041164	1.37369686113492	5.6328737279315	-373
gWT mWT	gWT	mWT	2.59401288041868	1.08398012782736	448526.057041164	0.46944513669295	4.7185806241444	-372
gHT mWT	gHT	mWT	2.20076172348712	1.07924912463036	448526.057041164	0.0854666006607769	4.31605684631347	-372
gHM mWT	gHM	mWT	1.4004735161313	1.10983762129064	448526.057041164	-0.77477412027457	3.57572115253716	-372
gWT mHT	gWT	mHT	2.46509027987614	1.07887739523036	448526.057041164	0.350523735251877	4.5796568245004	-372
gHT mHT	gHT	mHT	2.71492928891373	1.07724327698308	448526.057041164	0.603565565843564	4.8262930119839	-372
gHM mHT	gHM	mHT	2.83296750531213	1.08352209988822	448526.057041164	0.709297482273562	4.9566375283507	-372
gWT mHM	gWT	mHM	3.35893609326009	1.08380560806654	448526.057041164	1.2347104029032	5.48316178361699	-372
gHT mHM	gHT	mHM	2.81762416744982	1.07997553335406	448526.057041164	0.700905305844944	4.93434302905469	-372
gHM mHM	gHM	mHM	3.51150981887138	1.08654018804591	448526.057041164	1.38192443577876	5.64109520196401	-372
gWT mWT	gWT	mWT	2.59596255263903	1.08397981895427	448526.057041164	0.471395414295069	4.720529690983	-371
gHT mWT	gHT	mWT	2.20070641152621	1.07924695732944	448526.057041164	0.0854155365430715	4.31599728650936	-371
gHM mWT	gHM	mWT	1.3844296141501	1.10983753522806	448526.057041164	-0.790817853575743	3.55967708187595	-371
gWT mHT	gWT	mHT	2.4649223295054	1.07887486806703	448526.057041164	0.350360738043622	4.57948392096718	-371
gHT mHT	gHT	mHT	2.71117025447322	1.07723939236108	448526.057041164	0.59981414514281	4.82252636380364	-371
gHM mHT	gHM	mHT	2.82595098168994	1.08352173520278	448526.057041164	0.702281673423628	4.94962028995625	-371
gWT mHM	gWT	mHM	3.35217979468646	1.08380527832595	448526.057041164	1.227954750611	5.47640483876192	-371
gHT mHM	gHT	mHM	2.82155520790561	1.07997408788564	448526.057041164	0.704839179374438	4.93827123643678	-371
gHM mHM	gHM	mHM	3.51840905178714	1.08654008129728	448526.057041164	1.38882387791855	5.64799422565573	-371
gWT mWT	gWT	mWT	2.59835236235782	1.08398047831793	448526.057041164	0.473783931681337	4.7229207930343	-370
gHT mWT	gHT	mWT	2.20080365295508	1.07924545436785	448526.057041164	0.08551572373048	4.31609158217968	-370
gHM mWT	gHM	mWT	1.36915128545876	1.10983913948284	448526.057041164	-0.806099326557165	3.54440189747468	-370
gWT mHT	gWT	mHT	2.46469598734716	1.07887299992509	448526.057041164	0.350138057386177	4.57925391730814	-370
gHT mHT	gHT	mHT	2.70733852116979	1.07723609659785	448526.057041164	0.595988871434042	4.81868817090554	-370
gHM mHT	gHM	mHT	2.81879410716235	1.08352227501802	448526.057041164	0.695123740874755	4.94246447344994	-370
gWT mHM	gWT	mHM	3.34470847512985	1.08380589178555	448526.057041164	1.22048222869241	5.46893472156728	-370
gHT mHM	gHT	mHM	2.82539346127664	1.07997330703224	448526.057041164	0.708678963194143	4.94210795935914	-370
gHM mHM	gHM	mHM	3.52398235493087	1.08654142762647	448526.057041164	1.39439454229843	5.65357016756331	-370
gWT mWT	gWT	mWT	2.60119743320949	1.08398162725815	448526.057041164	0.476626750645476	4.72576811577349	-369
gHT mWT	gHT	mWT	2.20105869102356	1.07924430380796	448526.057041164	0.0857730168609878	4.31634436518612	-369
gHM mWT	gHM	mWT	1.35467214359437	1.10984164088214	448526.057041164	-0.820583371087336	3.52992765827607	-369
gWT mHT	gWT	mHT	2.46441828545064	1.07887148506168	448526.057041164	0.349863324575395	4.57897324632589	-369
gHT mHT	gHT	mHT	2.70344144807039	1.07723310774064	448526.057041164	0.592097656402943	4.81478523973784	-369
gHM mHT	gHM	mHT	2.81150451563946	1.08352326751695	448526.057041164	0.687832204084452	4.93517682719447	-369
gWT mHM	gWT	mHM	3.33653641503314	1.08380698034418	448526.057041164	1.21230803505424	5.46076479501203	-369
gHT mHM	gHT	mHM	2.82914536960317	1.07997286518392	448526.057041164	0.712431737529793	4.94585900167654	-369
gHM mHM	gHM	mHM	3.52823487112217	1.08654353939998	448526.057041164	1.39864291947853	5.65782682276581	-369
gWT mWT	gWT	mWT	2.60451127855712	1.08398253667586	448526.057041164	0.47993881356234	4.7290837435519	-368
gHT mWT	gHT	mWT	2.20147767273115	1.07924303188761	448526.057041164	0.086194491493389	4.31676085396892	-368
gHM mWT	gHM	mWT	1.34102167911986	1.10984382732967	448526.057041164	-0.834238120931825	3.51628147917153	-368
gWT mHT	gWT	mHT	2.46409763386206	1.07886985859877	448526.057041164	0.349545860804149	4.57864940691997	-368
gHT mHT	gHT	mHT	2.69948767090844	1.07722999320277	448526.057041164	0.588149983639514	4.81082535817736	-368
gHM mHT	gHM	mHT	2.80409147895378	1.08352402473983	448526.057041164	0.680417683265201	4.92776527464236	-368
gWT mHM	gWT	mHM	3.32768209434624	1.08380783108943	448526.057041164	1.20345204693279	5.45191214175969	-368
gHT mHM	gHT	mHM	2.83281899091595	1.07997226831842	448526.057041164	0.716106528680608	4.9495314531513	-368
gHM mHM	gHM	mHM	3.53117772590677	1.08654536654265	448526.057041164	1.40158219311963	5.6607732586939	-368
gWT mWT	gWT	mWT	2.60830649634081	1.08398256791226	448526.057041164	0.483733970123639	4.73287902255798	-367
gHT mWT	gHT	mWT	2.202068315324	1.07924122410488	448526.057041164	0.0867886772848472	4.31734795336316	-367
gHM mWT	gHM	mWT	1.32822604345979	1.10984463838073	448526.057041164	-0.847035346227027	3.50348743314661	-367
gWT mHT	gWT	mHT	2.46374447152661	1.0788677139019	448526.057041164	0.349196902008655	4.57829204104456	-367
gHT mHT	gHT	mHT	2.69548777807412	1.07722637535636	448526.057041164	0.58415718167298	4.80681837447525	-367
gHM mHT	gHM	mHT	2.7965669094432	1.08352394406777	448526.057041164	0.672893271869375	4.92024054701701	-367
gWT mHM	gWT	mHM	3.3181692910367	1.0838078195383	448526.057041164	1.19393926626311	5.44239931581028	-367
gHT mHM	gHT	mHM	2.83642472540733	1.07997108411395	448526.057041164	0.719714584176375	4.95313486663829	-367
gHM mHM	gHM	mHM	3.53282818232532	1.08654599003853	448526.057041164	1.40323142750542	5.66242493714523	-367
gWT mWT	gWT	mWT	2.61259537671454	1.08398146631893	448526.057041164	0.488025009586469	4.73716574384262	-366
gHT mWT	gHT	mWT	2.2028404353509	1.07923871562481	448526.057041164	0.0875657138556023	4.31811515684619	-366
gHM mWT	gHM	mWT	1.31630882430033	1.1098436565811	448526.057041164	-0.858950641089387	3.49156828969004	-366
gWT mHT	gWT	mHT	2.46337178117759	1.07886488979484	448526.057041164	0.348829746822696	4.57791381553248	-366
gHT mHT	gHT	mHT	2.69145484882312	1.0772221085947	448526.057041164	0.580132615143743	4.8027770825025	-366
gHM mHT	gHM	mHT	2.78894617537255	1.08352278508953	448526.057041164	0.665274809360451	4.91261754138464	-366
gWT mHM	gWT	mHM	3.30802795215556	1.08380669662867	448526.057041164	1.18380012825034	5.43225577606078	-366
gHT mHM	gHT	mHM	2.83997588502118	1.07996914013052	448526.057041164	0.723269553938007	4.95668221610434	-366
gHM mHM	gHM	mHM	3.53320965828227	1.08654504690764	448526.057041164	1.40361475196995	5.6628045645946	-366
gWT mWT	gWT	mWT	2.61739033461312	1.08397947056866	448526.057041164	0.492823879094237	4.741956790132	-365
gHT mWT	gHT	mWT	2.20380626695798	1.07923566221011	448526.057041164	0.0885375300616791	4.31907500385429	-365
gHM mWT	gHM	mWT	1.30529170773791	1.10984129029867	448526.057041164	-0.869963119810948	3.48054653528676	-365
gWT mHT	gWT	mHT	2.46299539437152	1.07886154030307	448526.057041164	0.3484599249176	4.57753086382545	-365
gHT mHT	gHT	mHT	2.68740477848933	1.07721734528695	448526.057041164	0.576091880746785	4.79871767623187	-365
gHM mHT	gHM	mHT	2.78124863141867	1.0835207727034	448526.057041164	0.657581209621555	4.90491605321578	-365
gWT mHM	gWT	mHM	3.2972947326709	1.08380469558451	448526.057041164	1.17307083075075	5.42151863459104	-365
gHT mHM	gHT	mHM	2.84348903000477	1.07996659763322	448526.057041164	0.726787682138179	4.96019037787137	-365
gHM mHM	gHM	mHM	3.53235152984145	1.08654288837061	448526.057041164	1.40276085419537	5.66194220548752	-365
gWT mWT	gWT	mWT	2.6227040958857	1.08397718894393	448526.057041164	0.498142112281196	4.7472660794902	-364
gHT mWT	gHT	mWT	2.20498051225701	1.07923246005009	448526.057041164	0.0897180514959457	4.32024297301807	-364
gHM mWT	gHM	mWT	1.29519492679944	1.10983856641958	448526.057041164	-0.880054562030104	3.47044441562898	-364
gWT mHT	gWT	mHT	2.46263402789167	1.07885805582612	448526.057041164	0.348105387905496	4.57716266787784	-364
gHT mHT	gHT	mHT	2.68335633123453	1.07721246121027	448526.057041164	0.572053006132204	4.79465965633685	-364
gHM mHT	gHM	mHT	2.77349778724688	1.08351848046335	448526.057041164	0.649834858169845	4.89716071632391	-364
gWT mHM	gWT	mHM	3.28601312051881	1.08380241098583	448526.057041164	1.16179369634187	5.41023254469575	-364
gHT mHM	gHT	mHM	2.84698401261883	1.07996386813966	448526.057041164	0.730288014475763	4.9636800107619	-364
gHM mHM	gHM	mHM	3.53028865715018	1.08654040059912	448526.057041164	1.40070285745979	5.65987445684057	-364
gWT mWT	gWT	mWT	2.6285495911493	1.08397530351618	448526.057041164	0.503991302925244	4.75310787937337	-363
gHT mWT	gHT	mWT	2.20638009414042	1.07922955398077	448526.057041164	0.091123329185927	4.32163685909492	-363
gHM mWT	gHM	mWT	1.28603742695322	1.10983663488659	448526.057041164	-0.889208276131007	3.46128313003744	-363
gWT mHT	gWT	mHT	2.46230901990597	1.07885487457478	448526.057041164	0.347786615074679	4.57683142473727	-363
gHT mHT	gHT	mHT	2.67933088857278	1.07720787718579	448526.057041164	0.568036548017598	4.79062522912797	-363
gHM mHT	gHM	mHT	2.76572107554614	1.08351655161293	448526.057041164	0.642061926956655	4.88938022413563	-363
gWT mHM	gWT	mHM	3.27423310247364	1.08380050958405	448526.057041164	1.15001740498577	5.39844879996151	-363
gHT mHM	gHT	mHM	2.85048369806692	1.07996141379952	448526.057041164	0.733792510355099	4.96717488577874	-363
gHM mHM	gHM	mHM	3.52706060224956	1.08653857625157	448526.057041164	1.39747837822431	5.65664282627481	-363
gWT mWT	gWT	mWT	2.63493954194613	1.08397424295333	448526.057041164	0.510383332392678	4.75949575149959	-362
gHT mWT	gHT	mWT	2.20802360684521	1.07922722534233	448526.057041164	0.092771405950514	4.32327580773991	-362
gHM mWT	gHM	mWT	1.27783670624853	1.10983622070653	448526.057041164	-0.897408185055513	3.45308159755256	-362
gWT mHT	gWT	mHT	2.46204375964347	1.07885227398317	448526.057041164	0.34752645189182	4.57656106739513	-362
gHT mHT	gHT	mHT	2.67535188752238	1.07720386177305	448526.057041164	0.564065417052785	4.78663835799198	-362
gHM mHT	gHM	mHT	2.7579492126494	1.08351539053437	448526.057041164	0.634292339738215	4.88160608556059	-362
gWT mHM	gWT	mHM	3.26201036280902	1.08379941045356	448526.057041164	1.13779681958314	5.3862239060349	-362
gHT mHM	gHT	mHM	2.85401335886139	1.07995952658292	448526.057041164	0.737325870036121	4.97070084768667	-362
gHM mHM	gHM	mHM	3.52271053065498	1.08653804058259	448526.057041164	1.39312935652447	5.65229170478549	-362
gWT mWT	gWT	mWT	2.64188574827523	1.08397397762333	448526.057041164	0.517330058760428	4.76644143779003	-361
gHT mWT	gHT	mWT	2.20993048497954	1.07922545910693	448526.057041164	0.0946817458519549	4.32517922410712	-361
gHM mWT	gHM	mWT	1.27060832204122	1.10983728069776	448526.057041164	-0.904638646813053	3.4458552908955	-361
gWT mHT	gWT	mHT	2.46186282923134	1.07885024006209	448526.057041164	0.347349507902512	4.57637615056016	-361
gHT mHT	gHT	mHT	2.67144396791388	1.07720040767741	448526.057041164	0.560164267365598	4.78272366846216	-361
gHM mHT	gHM	mHT	2.75021518067138	1.08351496952532	448526.057041164	0.626559132924992	4.87387122841776	-361
gWT mHM	gWT	mHM	3.24940504193687	1.08379908469128	448526.057041164	1.12519213719504	5.3736179466787	-361
gHT mHM	gHT	mHM	2.85759976631207	1.07995818998281	448526.057041164	0.740914897181957	4.97428463544218	-361
gHM mHM	gHM	mHM	3.51728381956119	1.08653875463124	448526.057041164	1.38770124591726	5.64686639320513	-361
gWT mWT	gWT	mWT	2.6493981246144	1.08397403140715	448526.057041164	0.524842329684948	4.77395391954385	-360
gHT mWT	gHT	mWT	2.21211994260029	1.0792239514947	448526.057041164	0.0968741583463535	4.32736572685422	-360
gHM mWT	gHM	mWT	1.26436509711939	1.10983902306658	448526.057041164	-0.910885286724249	3.43961548096303	-360
gWT mHT	gWT	mHT	2.46179090808214	1.07884847488186	448526.057041164	0.347281046452332	4.57630076971196	-360
gHT mHT	gHT	mHT	2.66763187996787	1.07719723880467	448526.057041164	0.556358390312802	4.77890536962295	-360
gHM mHT	gHM	mHT	2.7425528974843	1.0835148399456	448526.057041164	0.618897103710193	4.8662086912584	-360
gWT mHM	gWT	mHM	3.23648012447612	1.08379906697004	448526.057041164	1.11226725446738	5.36069299448486	-360
gHT mHM	gHT	mHM	2.8612700340974	1.07995708695072	448526.057041164	0.744587326876284	4.97795274131851	-360
gHM mHM	gHM	mHM	3.51082642633586	1.08654003221319	448526.057041164	1.38124134867057	5.64041150400115	-360
gWT mWT	gWT	mWT	2.65748354883318	1.08397370194583	448526.057041164	0.532928399637806	4.78203869802855	-359
gHT mWT	gHT	mWT	2.2146097489387	1.07922225271161	448526.057041164	0.0993672942474153	4.32985220362998	-359
gHM mWT	gHM	mWT	1.25911608889676	1.10984027595209	448526.057041164	-0.916136750563978	3.4343689283575	-359
gWT mHT	gWT	mHT	2.46185150593017	1.07884653691256	448526.057041164	0.347345442660635	4.57635756919971	-359
gHT mHT	gHT	mHT	2.66393921941682	1.0771939429748	448526.057041164	0.552672189487014	4.77520624934663	-359
gHM mHT	gHM	mHT	2.73499566307171	1.08351433992696	448526.057041164	0.611340849318773	4.85865047682465	-359
gWT mHM	gWT	mHM	3.22329955079582	1.08379867084547	448526.057041164	1.09908745717908	5.34751164441257	-359
gHT mHM	gHT	mHM	2.86505028605937	1.07995574848063	448526.057041164	0.748370202198513	4.98173036992023	-359
gHM mHM	gHM	mHM	3.50338309067462	1.08654085872294	448526.057041164	1.37379639307561	5.63296978827362	-359
gWT mWT	gWT	mWT	2.66614461361132	1.08397238353869	448526.057041164	0.541592048453422	4.79069717876922	-358
gHT mWT	gHT	mWT	2.2174149274963	1.0792199762365	448526.057041164	0.102176934626293	4.3326529203663	-358
gHM mWT	gHM	mWT	1.25486541482337	1.10984002784518	448526.057041164	-0.920386938355449	3.43011776800219	-358
gWT mHT	gWT	mHT	2.4620656111726	1.07884404679435	448526.057041164	0.347564428458251	4.57656679388695	-358
gHT mHT	gHT	mHT	2.66038707772613	1.07719016652429	448526.057041164	0.54912744952329	4.77164670592896	-358
gHM mHT	gHM	mHT	2.7275744933409	1.08351289888639	448526.057041164	0.603922503983196	4.85122648269861	-358
gWT mHM	gWT	mHM	3.20992617299629	1.08379730441679	448526.057041164	1.08571675753776	5.33413558845482	-358
gHT mHM	gHT	mHM	2.86896423980189	1.07995377146114	448526.057041164	0.752288030838481	4.98564044876529	-358
gHM mHM	gHM	mHM	3.49499546385499	1.08654035858337	448526.057041164	1.36540974651418	5.6245811811958	-358
gWT mWT	gWT	mWT	2.6753783779829	1.08396984012235	448526.057041164	0.550830797842877	4.79992595812292	-357
gHT mWT	gHT	mWT	2.22054647074159	1.0792169757311	448526.057041164	0.105314358769982	4.33577858271321	-357
gHM mWT	gHM	mWT	1.25161104952364	1.10983788444724	448526.057041164	-0.923637102661077	3.42685920170836	-357
gWT mHT	gWT	mHT	2.46245034800126	1.07884086127738	448526.057041164	0.347955408802296	4.57694528720023	-357
gHT mHT	gHT	mHT	2.65699270172435	1.07718577880416	448526.057041164	0.545741673318151	4.76824373013055	-357
gHM mHT	gHM	mHT	2.72031646122885	1.08351029496174	448526.057041164	0.596669575483464	4.84396334697424	-357
gWT mHM	gWT	mHM	3.19641968684297	1.08379473718314	448526.057041164	1.07221530308352	5.32062407060242	-357
gHT mHM	gHT	mHM	2.87303180421318	1.07995100282888	448526.057041164	0.75636102168392	4.98970258674244	-357
gHM mHM	gHM	mHM	3.48570026733733	1.08653819042211	448526.057041164	1.35611879952597	5.6152817351487	-357
gWT mWT	gWT	mWT	2.68517522313907	1.08396630099086	448526.057041164	0.56063457958803	4.8097158666901	-356
gHT mWT	gHT	mWT	2.22401016458272	1.07921340702018	448526.057041164	0.108785047174845	4.33923528199059	-356
gHM mWT	gHM	mWT	1.24934371661533	1.10983422878117	448526.057041164	-0.925897270576208	3.42458470380687	-356
gWT mHT	gWT	mHT	2.46301773833244	1.07883713415709	448526.057041164	0.348530104174723	4.57750537249016	-356
gHT mHT	gHT	mHT	2.65376825914706	1.07718092979865	448526.057041164	0.542526734642668	4.76500978365145	-356
gHM mHT	gHM	mHT	2.71324316504629	1.08350674528003	448526.057041164	0.589603236567979	4.83688309352461	-356
gWT mHM	gWT	mHM	3.18283467471854	1.0837911936174	448526.057041164	1.05863723623906	5.30703211319802	-356
gHT mHM	gHT	mHM	2.87726779007535	1.07994760409223	448526.057041164	0.760603668965497	4.99393191118521	-356
gHM mHM	gHM	mHM	3.47552758748292	1.08653468559308	448526.057041164	1.34595298902876	5.60510218593707	-356
gWT mWT	gWT	mWT	2.6955179083591	1.0839623365632	448526.057041164	0.570985034964466	4.82005078175374	-355
gHT mWT	gHT	mWT	2.22780560983541	1.07920964744847	448526.057041164	0.112587861072575	4.34302335859825	-355
gHM mWT	gHM	mWT	1.24804599841055	1.10983001309163	448526.057041164	-0.927186726159021	3.42327872298013	-355
gWT mHT	gWT	mHT	2.4637736584592	1.0788332369794	448526.057041164	0.349293662650001	4.57825365426839	-355
gHT mHT	gHT	mHT	2.65071980011751	1.0771759751092	448526.057041164	0.539487986652194	4.76195161358282	-355
gHM mHT	gHM	mHT	2.70636943463845	1.08350278879405	448526.057041164	0.582737260751101	4.8300016085258	-355
gWT mHM	gWT	mHM	3.16921888641982	1.08378723171864	448526.057041164	1.04502921314017	5.29340855969947	-355
gHT mHM	gHT	mHM	2.88168082557847	1.07994396740355	448526.057041164	0.765023832266695	4.99833781889025	-355
gHM mHM	gHM	mHM	3.46449940631818	1.08653066823841	448526.057041164	1.33493268175573	5.59406613088063	-355
gWT mWT	gWT	mWT	2.7063809094968	1.08395857497838	448526.057041164	0.58185540869283	4.83090641030078	-354
gHT mWT	gHT	mWT	2.23192551193603	1.07920611202888	448526.057041164	0.116714692486963	4.3471363313851	-354
gHM mWT	gHM	mWT	1.24769177016386	1.1098262842691	448526.057041164	-0.927533646028118	3.42291718635584	-354
gWT mHT	gWT	mHT	2.46471706480939	1.07882957826785	448526.057041164	0.35024423996241	4.57918988965636	-354
gHT mHT	gHT	mHT	2.64784648865017	1.0771713049581	448526.057041164	0.536623828537518	4.75906914876283	-354
gHM mHT	gHM	mHT	2.69970236540503	1.08349901900699	448526.057041164	0.576077580184484	4.82332715062557	-354
gWT mHM	gWT	mHM	3.15561186411747	1.08378346595947	448526.057041164	1.03142957161009	5.27979415662486	-354
gHT mHM	gHT	mHM	2.886272551273	1.07994052420365	448526.057041164	0.769622306527225	5.00292279601876	-354
gHM mHM	gHM	mHM	3.45262845585553	1.08652704488183	448526.057041164	1.32306883296066	5.58218807875041	-354
gWT mWT	gWT	mWT	2.71773010620476	1.08395539422387	448526.057041164	0.59321083958189	4.84224937282764	-353
gHT mWT	gHT	mWT	2.23635529627302	1.07920305371031	448526.057041164	0.121150471034376	4.35156012151166	-353
gHM mWT	gHM	mWT	1.248246046871	1.10982366833103	448526.057041164	-0.926974242162759	3.42346633590476	-353
gWT mHT	gWT	mHT	2.46583954987767	1.07882640713505	448526.057041164	0.351372940353547	4.5803061594018	-353
gHT mHT	gHT	mHT	2.64514016460749	1.07716715841934	448526.057041164	0.533925631583395	4.75635469763158	-353
gHM mHT	gHM	mHT	2.69324075061806	1.08349579362193	448526.057041164	0.569622287053125	4.81685921418299	-353
gWT mHM	gWT	mHM	3.1420439997394	1.0837802663158	448526.057041164	1.01786797843529	5.26622002104351	-353
gHT mHM	gHT	mHM	2.89103715449606	1.07993753733904	448526.057041164	0.774392763913147	5.00768154507898	-353
gHM mHM	gHM	mHM	3.4399174704068	1.08652435861843	448526.057041164	1.31036311250564	5.56947182830796	-353
gWT mWT	gWT	mWT	2.72952285165914	1.08395273427509	448526.057041164	0.605008798454153	4.85403690486413	-352
gHT mWT	gHT	mWT	2.24107307735415	1.07920044143578	448526.057041164	0.125873372093327	4.35627278261498	-352
gHM mWT	gHM	mWT	1.24966529243105	1.10982205583792	448526.057041164	-0.925551836165754	3.42488242102786	-352
gWT mHT	gWT	mHT	2.46712525959377	1.07882369338003	448526.057041164	0.352663968946096	4.58158655024144	-352
gHT mHT	gHT	mHT	2.6425852666177	1.07716350998957	448526.057041164	0.531377884403864	4.75379264883154	-352
gHM mHT	gHM	mHT	2.68697494751086	1.08349305736507	448526.057041164	0.563361846925288	4.81058804809644	-352
gWT mHM	gWT	mHM	3.12853607228854	1.08377757461375	448526.057041164	1.00436532663776	5.25270681793932	-352
gHT mHM	gHT	mHM	2.89596127209617	1.07993497415186	448526.057041164	0.779321905281368	5.01260063891098	-352
gHM mHM	gHM	mHM	3.42635888498129	1.08652251709118	448526.057041164	1.29680813641695	5.55590963354563	-352
gWT mWT	gWT	mWT	2.74170843790174	1.08395011584955	448526.057041164	0.61719951673036	4.86621735907312	-351
gHT mWT	gHT	mWT	2.24604999055774	1.07919797213249	448526.057041164	0.130855125055478	4.36124485606	-351
gHM mWT	gHM	mWT	1.25189820829329	1.10982063325529	448526.057041164	-0.923316132085276	3.42711254867185	-351
gWT mHT	gWT	mHT	2.46855118415876	1.07882113926939	448526.057041164	0.354094899489473	4.58300746882805	-351
gHT mHT	gHT	mHT	2.64015912691936	1.07716008070624	448526.057041164	0.528958465995462	4.75135978784325	-351
gHM mHT	gHM	mHT	2.6808871858837	1.08349035965459	448526.057041164	0.557279372727771	4.80449499903962	-351
gWT mHM	gWT	mHM	3.11509928759885	1.08377492285823	448526.057041164	0.990933739307401	5.23926483589031	-351
gHT mHM	gHT	mHM	2.90102427031308	1.07993251897968	448526.057041164	0.784389715560322	5.01765882506583	-351
gHM mHM	gHM	mHM	3.41193500833092	1.08652081967001	448526.057041164	1.28238758665992	5.54148243000192	-351
gWT mWT	gWT	mWT	2.75422893914852	1.08394685441606	448526.057041164	0.629726410286568	4.87873146801047	-350
gHT mWT	gHT	mWT	2.25125087004014	1.07919520925894	448526.057041164	0.136061419685139	4.36644032039514	-350
gHM mWT	gHM	mWT	1.25488697637038	1.10981824125669	448526.057041164	-0.920322675764413	3.43009662850518	-350
gWT mHT	gWT	mHT	2.47008780819881	1.07881831575092	448526.057041164	0.355637057538964	4.58453855885865	-350
gHT mHT	gHT	mHT	2.63783262296582	1.07715646695481	448526.057041164	0.526639044883703	4.74902620104793	-350
gHM mHT	gHM	mHT	2.67495229813383	1.08348705639893	448526.057041164	0.551350959257502	4.79855363701016	-350
gWT mHM	gWT	mHM	3.10173580687503	1.08377164243238	448526.057041164	0.977576688117455	5.2258949256326	-350
gHT mHM	gHT	mHM	2.90619888402484	1.07992971739024	448526.057041164	0.789569820301301	5.02282794774838	-350
gHM mHM	gHM	mHM	3.39661867640089	1.08651826738764	448526.057041164	1.26707625712493	5.52616109567685	-350
gWT mWT	gWT	mWT	2.76702038714102	1.08394236676338	448526.057041164	0.642526653940432	4.89151412034161	-349
gHT mWT	gHT	mWT	2.25663523146765	1.07919178132054	448526.057041164	0.141452499766588	4.37181796316871	-349
gHM mWT	gHM	mWT	1.25856889469322	1.10981388806881	448526.057041164	-0.9166322253271	3.43377001471354	-349
gWT mHT	gWT	mHT	2.47170008020163	1.07881485762911	448526.057041164	0.357256107354272	4.58614405304899	-349
gHT mHT	gHT	mHT	2.63557114512582	1.07715232503869	448526.057041164	0.524385685072025	4.74675660517963	-349
gHM mHT	gHM	mHT	2.66913881917548	1.08348259908122	448526.057041164	0.545546216504916	4.79273142184605	-349
gWT mHM	gWT	mHM	3.08843971611019	1.08376716378045	448526.057041164	0.964289375372783	5.2125900568476	-349
gHT mHM	gHT	mHM	2.91145217173612	1.07992618284076	448526.057041164	0.794830035620962	5.02807430785128	-349
gHM mHM	gHM	mHM	3.38037436416643	1.08651400695102	448526.057041164	1.25084029521533	5.50990843311752	-349
gWT mWT	gWT	mWT	2.78001421761934	1.08393642515363	448526.057041164	0.655532129791289	4.90449630544739	-348
gHT mWT	gHT	mWT	2.26215850511973	1.07918754635195	448526.057041164	0.146984073826991	4.37733293641246	-348
gHM mWT	gHM	mWT	1.26287831150673	1.1098071751658	448526.057041164	-0.912309651429955	3.43806627444341	-348
gWT mHT	gWT	mHT	2.47334864740047	1.07881062527621	448526.057041164	0.358912969834738	4.5877843249662	-348
gHT mHT	gHT	mHT	2.63333582596982	1.07714752409379	448526.057041164	0.522159775620517	4.74451187631912	-348
gHM mHT	gHM	mHT	2.66341038844752	1.08347677439933	448526.057041164	0.539829201974475	4.78699157492056	-348
gWT mHM	gWT	mHM	3.07519837006487	1.08376126484707	448526.057041164	0.95105959105564	5.19933714907411	-348
gHT mHM	gHT	mHM	2.91674672965155	1.0799217679178	448526.057041164	0.800133246649732	5.03336021265337	-348
gHM mHM	gHM	mHM	3.36315972118354	1.08650769891432	448526.057041164	1.23363801579054	5.49268142657654	-348
gWT mWT	gWT	mWT	2.79313890346473	1.08392924036258	448526.057041164	0.668670897606379	4.91760690932309	-347
gHT mWT	gHT	mWT	2.26777344668015	1.07918264540948	448526.057041164	0.152608621084053	4.38293827227625	-347
gHM mWT	gHM	mWT	1.2677487387057	1.10979843663286	448526.057041164	-0.907422096974912	3.4429195743863	-347
gWT mHT	gWT	mHT	2.47499128237824	1.0788057572127	448526.057041164	0.360565146067419	4.58941741868906	-347
gHT mHT	gHT	mHT	2.63108495742341	1.07714219577987	448526.057041164	0.519919350405662	4.74225056444115	-347
gHM mHT	gHM	mHT	2.65772736522188	1.08346978252956	448526.057041164	0.534159882598754	4.781294847845	-347
gWT mHM	gWT	mHM	3.06199401683228	1.08375415223615	448526.057041164	0.937869178321891	5.18611885534267	-347
gHT mHM	gHT	mHM	2.92204208873004	1.0799166200536	448526.057041164	0.805438695383879	5.03864548207619	-347
gHM mHM	gHM	mHM	3.34492747083636	1.08649963816654	448526.057041164	1.21542156426135	5.47443337741138	-347
gWT mWT	gWT	mWT	2.80632168840215	1.08392133654854	448526.057041164	0.681869173776465	4.93077420302783	-346
gHT mWT	gHT	mWT	2.27343164956165	1.07917742105901	448526.057041164	0.158277063531956	4.38858623559134	-346
gHM mWT	gHM	mWT	1.27311501453262	1.1097885301758	448526.057041164	-0.902036404796546	3.44826643386178	-346
gWT mHT	gWT	mHT	2.47658442365734	1.07880058994756	448526.057041164	0.362168415027421	4.59100043228725	-346
gHT mHT	gHT	mHT	2.62877551831296	1.07713665842096	448526.057041164	0.517620764348544	4.73993027227738	-346
gHM mHT	gHM	mHT	2.6520485645988	1.08346211906164	448526.057041164	0.528496102137328	4.77560102706027	-346
gWT mHM	gWT	mHM	3.04880560413482	1.08374633886238	448526.057041164	0.924696079596958	5.17291512867268	-346
gHT mHM	gHT	mHM	2.92729621629843	1.07991109672185	448526.057041164	0.810703648512781	5.04388878408407	-346
gHM mHM	gHM	mHM	3.32562760675839	1.08649057307585	448526.057041164	1.19613946748258	5.4551157460342	-346
gWT mWT	gWT	mWT	2.81949032560078	1.08391327903117	448526.057041164	0.695053603461553	4.94392704774001	-345
gHT mWT	gHT	mWT	2.27908507584648	1.07917224049933	448526.057041164	0.163940643554578	4.39422950813839	-345
gHM mWT	gHM	mWT	1.2789153762389	1.10977838202875	448526.057041164	-0.896216153033872	3.45404690551167	-345
gWT mHT	gWT	mHT	2.47808474467339	1.07879548405467	448526.057041164	0.363678743436661	4.59249074591012	-345
gHT mHT	gHT	mHT	2.62636472732953	1.07713125246645	448526.057041164	0.51522056886985	4.73750888578922	-345
gHM mHT	gHM	mHT	2.64633301455123	1.0834543182152	448526.057041164	0.522795841509093	4.76987018759336	-345
gWT mHM	gWT	mHM	3.03561065781599	1.08373837781197	448526.057041164	0.911516736692311	5.15970457893967	-345
gHT mHM	gHT	mHM	2.93246703663031	1.07990558136619	448526.057041164	0.815885278772299	5.04904879448832	-345
gHM mHM	gHM	mHM	3.3052098007298	1.08648131172201	448526.057041164	1.17573981342295	5.43467978803665	-345
gWT mWT	gWT	mWT	2.83257473780122	1.08390538466664	448526.057041164	0.708153488373901	4.95699598722853	-344
gHT mWT	gHT	mWT	2.28468753209078	1.07916730744535	448526.057041164	0.169552768433094	4.39982229574846	-344
gHM mWT	gHM	mWT	1.2850933217938	1.10976850284414	448526.057041164	-0.890018844580687	3.46020548816828	-344
gWT mHT	gWT	mHT	2.47945067387118	1.07879063920138	448526.057041164	0.365054168398021	4.59384717934434	-344
gHT mHT	gHT	mHT	2.6238115453536	1.07712616551694	448526.057041164	0.512677357158652	4.73494573354855	-344
gHM mHT	gHM	mHT	2.64054164480653	1.08344667964322	448526.057041164	0.517019443130761	4.76406384648231	-344
gWT mHM	gWT	mHM	3.02238713264959	1.08373057918528	448526.057041164	0.898308496594606	5.14646576870458	-344
gHT mHM	gHT	mHM	2.93751389507212	1.07990028762098	448526.057041164	0.820942512792064	5.05408527735218	-344
gHM mHM	gHM	mHM	3.28362593794109	1.08647230296484	448526.057041164	1.1541736075215	5.41307826836069	-344
gWT mWT	gWT	mWT	2.84550851937987	1.08389755155557	448526.057041164	0.721102622609567	4.96991441615017	-343
gHT mWT	gHT	mWT	2.29019601886032	1.07916255148639	448526.057041164	0.17507057673607	4.40532146098458	-343
gHM mWT	gHM	mWT	1.29159915134767	1.10975870343121	448526.057041164	-0.883493808478574	3.46669211117391	-343
gWT mHT	gWT	mHT	2.48064379149029	1.07878598536014	448526.057041164	0.366256407402958	4.59503117557762	-343
gHT mHT	gHT	mHT	2.62107805373946	1.07712132943029	448526.057041164	0.509953344125742	4.73220276335318	-343
gHM mHT	gHM	mHT	2.63463882353599	1.08343910778438	448526.057041164	0.511131462470904	4.75814618460109	-343
gWT mHM	gWT	mHM	3.00911513864704	1.08372284360613	448526.057041164	0.885051664089504	5.13317861320457	-343
gHT mHM	gHT	mHM	2.9423988937246	1.07989514415672	448526.057041164	0.825837592476451	5.05896019497275	-343
gHM mHM	gHM	mHM	3.26083268376586	1.08646339029933	448526.057041164	1.13139782189679	5.39026754563492	-343
gWT mWT	gWT	mWT	2.858230220884	1.08388928780063	448526.057041164	0.733840520819475	4.98261992094852	-342
gHT mWT	gHT	mWT	2.29557189921498	1.07915764665639	448526.057041164	0.180456070406824	4.41068772802313	-342
gHM mWT	gHM	mWT	1.29839111119577	1.1097481437364	448526.057041164	-0.87668115195311	3.47346337434466	-342
gWT mHT	gWT	mHT	2.48163004419674	1.07878120107484	448526.057041164	0.367252037161594	4.59600805123188	-342
gHT mHT	gHT	mHT	2.61813065126784	1.0771164376356	448526.057041164	0.507015529421404	4.72924577311427	-342
gHM mHT	gHM	mHT	2.62859367524465	1.08343113894756	448526.057041164	0.505101932854865	4.75208541763444	-342
gWT mHM	gWT	mHM	2.99577846638935	1.0837146903158	448526.057041164	0.87173097203034	5.11982596074836	-342
gHT mHM	gHT	mHM	2.94708804342529	1.07988981399716	448526.057041164	0.830537189126095	5.06363889772449	-342
gHM mHM	gHM	mHM	3.23679399027301	1.0864538538703	448526.057041164	1.10737781951182	5.36621016103419	-342
gWT mWT	gWT	mWT	2.87068437149287	1.08387992517646	448526.057041164	0.746313021884039	4.99505572110171	-341
gHT mWT	gHT	mWT	2.30078184217086	1.07915215010125	448526.057041164	0.185676786441883	4.41588689789984	-341
gHM mWT	gHM	mWT	1.30543609349758	1.10973569131688	448526.057041164	-0.869611763291653	3.4804839502868	-341
gWT mHT	gWT	mHT	2.48238073067407	1.07877584982233	448526.057041164	0.368013211929436	4.5967482494187	-341
gHT mHT	gHT	mHT	2.61494102393121	1.07711107418591	448526.057041164	0.503836414281381	4.72604563358105	-341
gHM mHT	gHM	mHT	2.62238112822205	1.08342214280509	448526.057041164	0.498907017995103	4.74585523844901	-341
gWT mHM	gWT	mHM	2.98236584859742	1.08370546605026	448526.057041164	0.858336433515429	5.10639526367941	-341
gHT mHM	gHT	mHM	2.95155218902851	1.07988383881401	448526.057041164	0.835013045904709	5.06809133215232	-341
gHM mHM	gHM	mHM	3.21148344835451	1.08644272013471	448526.057041164	1.08208909937299	5.34087779733603	-341
gWT mWT	gWT	mWT	2.88282221729014	1.08386891742121	448526.057041164	0.758472442543358	5.00717199203691	-340
gHT mWT	gHT	mWT	2.30579851629477	1.0791456958349	448526.057041164	0.190706110729522	4.42089092186001	-340
gHM mWT	gHM	mWT	1.31270988428577	1.1097204213241	448526.057041164	-0.862308043786804	3.48772781235834	-340
gWT mHT	gWT	mHT	2.48287323033897	1.07876957055028	448526.057041164	0.368518018774616	4.59722844190333	-340
gHT mHT	gHT	mHT	2.61148686079423	1.07710489409444	448526.057041164	0.500394363933776	4.72257935765468	-340
gHM mHT	gHM	mHT	2.61598265991049	1.08341160371854	448526.057041164	0.492529205969328	4.73943611385164	-340
gWT mHM	gWT	mHM	2.96887191864507	1.08369463664555	448526.057041164	0.844863728863571	5.09288010842658	-340
gHT mHM	gHT	mHM	2.95576768406338	1.07987684053228	448526.057041164	0.839242257356713	5.07229311077004	-340
gHM mHM	gHM	mHM	3.18488639919443	1.08642919390058	448526.057041164	1.05551856121618	5.31425423717267	-340
gWT mWT	gWT	mWT	2.89460217033079	1.0838560843359	448526.057041164	0.77027754803691	5.01892679262468	-339
gHT mWT	gHT	mWT	2.31060102154939	1.0791381535764	448526.057041164	0.195523398579061	4.42567864451972	-339
gHM mWT	gHM	mWT	1.32019698298984	1.10970202554848	448526.057041164	-0.854784889927761	3.49517885590744	-339
gWT mHT	gWT	mHT	2.48309146146359	1.07876223389454	448526.057041164	0.368750629519037	4.59743229340814	-339
gHT mHT	gHT	mHT	2.60775230286909	1.07709777124492	448526.057041164	0.496673766574838	4.71883083916335	-339
gHM mHT	gHM	mHT	2.60938672534334	1.08339935099015	448526.057041164	0.485957286373364	4.73281616431333	-339
gWT mHM	gWT	mHM	2.95529784460658	1.08368202568464	448526.057041164	0.831314371920976	5.07928131729218	-339
gHT mHM	gHT	mHM	2.95971680481899	1.07986868656391	448526.057041164	0.843207359639794	5.07622624999818	-339
gHM mHM	gHM	mHM	3.15700172164923	1.08641301174566	448526.057041164	1.02766560019741	5.28633784310106	-339
gWT mWT	gWT	mWT	2.90598998104581	1.08384168993132	448526.057041164	0.781693571342619	5.030286390749	-338
gHT mWT	gHT	mWT	2.3151750622579	1.07912968014797	448526.057041164	0.200114046946935	4.43023607756887	-338
gHM mWT	gHM	mWT	1.32789004715421	1.1096809433874	448526.057041164	-0.847050505375455	3.50283059968387	-338
gWT mHT	gWT	mHT	2.48302607074438	1.07875399276427	448526.057041164	0.368701391161947	4.59735075032681	-338
gHT mHT	gHT	mHT	2.60372812712541	1.07708984641326	448526.057041164	0.492665123257717	4.7147911309931	-338
gHM mHT	gHM	mHT	2.60258886996114	1.08338563263203	448526.057041164	0.479186318551562	4.72599142137072	-338
gWT mHM	gWT	mHM	2.94165163598573	1.08366789091542	448526.057041164	0.817695867013476	5.06560740495798	-338
gHT mHM	gHT	mHM	2.96338790867599	1.07985954319076	448526.057041164	0.846896384227235	5.07987943312475	-338
gHM mHM	gHM	mHM	3.12784322361313	1.08639455498225	448526.057041164	0.99854327685049	5.25714317037577	-338
gWT mWT	gWT	mWT	2.91695866327591	1.08382632157919	448526.057041164	0.792692375070672	5.04122495148114	-337
gHT mWT	gHT	mWT	2.31951287918537	1.07912064192813	448526.057041164	0.204469578507577	4.43455617986317	-337
gHM mWT	gHM	mWT	1.33578904313933	1.10965815942662	448526.057041164	-0.839106853527269	3.51068493980592	-337
gWT mHT	gWT	mHT	2.48267437209769	1.07874520614794	448526.057041164	0.36836691401329	4.59698183018209	-337
gHT mHT	gHT	mHT	2.5994116832053	1.07708145537902	448526.057041164	0.488365125506889	4.71045824090372	-337
gHM mHT	gHM	mHT	2.59559154605117	1.08337100148868	448526.057041164	0.472217671232982	4.71896542086936	-337
gWT mHM	gWT	mHM	2.92794813904534	1.08365280614897	448526.057041164	0.804021935751843	5.05187434233884	-337
gHT mHM	gHT	mHM	2.96677535670875	1.07984979472807	448526.057041164	0.850302938947326	5.08324777447018	-337
gHM mHM	gHM	mHM	3.09744057862607	1.08637467437394	448526.057041164	0.968179597244862	5.22670156000727	-337
gWT mWT	gWT	mWT	2.92748820743395	1.08381063054487	448526.057041164	0.803252673173864	5.05172374169403	-336
gHT mWT	gHT	mWT	2.3236129642334	1.07911144739557	448526.057041164	0.208587684556915	4.43863824390989	-336
gHM mWT	gHM	mWT	1.34390019049115	1.10963476873246	448526.057041164	-0.830949861133603	3.51875024211591	-336
gWT mHT	gWT	mHT	2.4820400592052	1.07873627451188	448526.057041164	0.367750106853034	4.59633001155736	-336
gHT mHT	gHT	mHT	2.59480660659537	1.07707297339818	448526.057041164	0.483776673318771	4.70583653987196	-336
gHM mHT	gHM	mHT	2.58840365906091	1.08335607063449	448526.057041164	0.465059048258165	4.71174826986365	-336
gWT mHM	gWT	mHM	2.9142087459759	1.0836374076427	448526.057041164	0.79031272328154	5.03810476867026	-336
gHT mHM	gHT	mHM	2.96987922579203	1.07983986911246	448526.057041164	0.853426261932232	5.08633218965183	-336
gHM mHM	gHM	mHM	3.06583975971343	1.08635431406666	448526.057041164	0.93661868390889	5.19506083551797	-336
gWT mWT	gWT	mWT	2.9375651286956	1.08379505804424	448526.057041164	0.813360116058264	5.06177014133294	-335
gHT mWT	gHT	mWT	2.32747959321945	1.07910237013561	448526.057041164	0.212472104693579	4.44248708174532	-335
gHM mWT	gHM	mWT	1.35223480008184	1.10961151774294	448526.057041164	-0.822569680317875	3.52703928048155	-335
gWT mHT	gWT	mHT	2.48113272884472	1.07872746580994	448526.057041164	0.366860041277695	4.59540541641174	-335
gHT mHT	gHT	mHT	2.58992234415316	1.07706465075246	448526.057041164	0.478908723006454	4.70093596529986	-335
gHM mHT	gHM	mHT	2.58103988477228	1.08334125510876	448526.057041164	0.45772431194473	4.70435545759983	-335
gWT mHM	gWT	mHM	2.90046085661846	1.08362212633219	448526.057041164	0.77659478482316	5.02432692841376	-335
gHT mHM	gHT	mHM	2.97270484727904	1.07983005359038	448526.057041164	0.856271121540911	5.08913857301716	-335
gHM mHM	gHM	mHM	3.03310294577	1.08633411455204	448526.057041164	0.903921460393458	5.16228443114654	-335
gWT mWT	gWT	mWT	2.94718189404462	1.08377967573941	448526.057041164	0.823007030252096	5.07135675783714	-334
gHT mWT	gHT	mWT	2.33112221191787	1.07909344580106	448526.057041164	0.216132214813512	4.44611220902223	-334
gHM mWT	gHM	mWT	1.36080809532884	1.1095885366555	448526.057041164	-0.813951342845621	3.5355675335033	-334
gWT mHT	gWT	mHT	2.47996725210369	1.07871881419073	448526.057041164	0.365711521444484	4.5942229827629	-334
gHT mHT	gHT	mHT	2.5847735278743	1.07705651699981	448526.057041164	0.473775848632885	4.69577120711572	-334
gHM mHT	gHM	mHT	2.57351979983563	1.08332662155011	448526.057041164	0.450232908333417	4.69680669133785	-334
gWT mHM	gWT	mHM	2.88673713344617	1.08360703192583	448526.057041164	0.762900646223535	5.0105736206688	-334
gHT mHM	gHT	mHM	2.97526220799392	1.07982038742322	448526.057041164	0.858847427646426	5.09167698834141	-334
gHM mHM	gHM	mHM	2.99930789068226	1.08631418139068	448526.057041164	0.870165473689502	5.12845030767501	-334
gWT mWT	gWT	mWT	2.9563362760657	1.0837642137737	448526.057041164	0.832191717250874	5.08048083488053	-333
gHT mWT	gHT	mWT	2.33455471659742	1.07908449035369	448526.057041164	0.219582271894715	4.44952716130012	-333
gHM mWT	gHM	mWT	1.36963809734304	1.10956538575357	448526.057041164	-0.805075965774994	3.54435216046106	-333
gWT mHT	gWT	mHT	2.47856303709159	1.07871013792978	448526.057041164	0.364324311637255	4.59280176254592	-333
gHT mHT	gHT	mHT	2.57937923910983	1.07704839792308	448526.057041164	0.46839747300933	4.69036100521034	-333
gHM mHT	gHM	mHT	2.56586687673675	1.08331191465686	448526.057041164	0.442608810293406	4.68912494318009	-333
gWT mHM	gWT	mHM	2.87307459765453	1.08359186031841	448526.057041164	0.749267846316276	4.99688134899278	-333
gHT mHM	gHT	mHM	2.97756525524803	1.07981068087799	448526.057041164	0.861169499430942	5.09396101106512	-333
gHM mHM	gHM	mHM	2.9645467718917	1.08629412558924	448526.057041164	0.835443663653521	5.09364988012987	-333
gWT mWT	gWT	mWT	2.9650306724144	1.08374825969123	448526.057041164	0.840917383111019	5.08914396171779	-332
gHT mWT	gHT	mWT	2.33779466569025	1.07907522879046	448526.057041164	0.22284037336691	4.45274895801358	-332
gHM mWT	gHM	mWT	1.37874463018085	1.1095413878581	448526.057041164	-0.795922397799412	3.55341165816112	-332
gWT mHT	gWT	mHT	2.47694322181852	1.0787011659748	448526.057041164	0.362722081120271	4.59116436251677	-332
gHT mHT	gHT	mHT	2.57376220071607	1.07704003514037	448526.057041164	0.462796825412712	4.68472757601943	-332
gHM mHT	gHM	mHT	2.55810739101582	1.08329674477183	448526.057041164	0.434879057081016	4.68133572495063	-332
gWT mHM	gWT	mHM	2.85951361056695	1.08357620805	448526.057041164	0.735737537193834	4.98328968394007	-332
gHT mHM	gHT	mHM	2.97963114191959	1.07980064926681	448526.057041164	0.863255047752166	5.09600723608702	-332
gHM mHM	gHM	mHM	2.92892455425612	1.08627335154393	448526.057041164	0.799862162508435	5.05798694600381	-332
gWT mWT	gWT	mWT	2.97327142605371	1.08373153073682	448526.057041164	0.849190924986937	5.09735192712048	-331
gHT mWT	gHT	mWT	2.34086246010841	1.07906547118054	448526.057041164	0.225927292400694	4.45579762781612	-331
gHM mWT	gHM	mWT	1.38814848604679	1.10951608365794	448526.057041164	-0.786468946478669	3.56276591857224	-331
gWT mHT	gWT	mHT	2.47513383668622	1.07869171099118	448526.057041164	0.360931227465348	4.5893364459071	-331
gHT mHT	gHT	mHT	2.56794793577246	1.07703124964179	448526.057041164	0.456999779776372	4.67889609176856	-331
gHM mHT	gHM	mHT	2.55026929345671	1.08328084463333	448526.057041164	0.427072123304817	4.67346646360861	-331
gWT mHM	gWT	mHM	2.84609678560367	1.08355979848074	448526.057041164	0.722352874482099	4.96984069672524	-331
gHT mHM	gHT	mHM	2.98147944814103	1.07979009627035	448526.057041164	0.86512403752242	5.09783485875965	-331
gHM mHM	gHM	mHM	2.89255693298974	1.08625145134381	448526.057041164	0.76353746496138	5.0215764010181	-331
gWT mWT	gWT	mWT	2.98106817147718	1.0837140877628	448526.057041164	0.85702185810353	5.10511448485082	-330
gHT mWT	gHT	mWT	2.34378052301187	1.07905525068265	448526.057041164	0.228865387165992	4.45869565885775	-330
gHM mWT	gHM	mWT	1.39787076044603	1.10948958931514	448526.057041164	-0.776694743981628	3.57243626487368	-330
gWT mHT	gWT	mHT	2.47316296841933	1.0786818050145	448526.057041164	0.358979774608368	4.58734616223028	-330
gHT mHT	gHT	mHT	2.56196392428528	1.07702206992153	448526.057041164	0.451033760258833	4.67289408831172	-330
gHM mHT	gHM	mHT	2.54238109263931	1.08326427104685	448526.057041164	0.419216406207676	4.66554577907095	-330
gWT mHM	gWT	mHM	2.83286786954252	1.08354269088271	448526.057041164	0.709157488787435	4.9565782502976	-330
gHT mHM	gHT	mHM	2.98313140875395	1.07977905771123	448526.057041164	0.866797633372036	5.09946518413587	-330
gHM mHM	gHM	mHM	2.85556793311826	1.08622851460078	448526.057041164	0.726593420401483	4.98454244583503	-330
gWT mWT	gWT	mWT	2.98843323057793	1.08369638718178	448526.057041164	0.8644216097992	5.11244485135665	-329
gHT mWT	gHT	mWT	2.34657251126059	1.07904485651957	448526.057041164	0.23167774765496	4.46146727486622	-329
gHM mWT	gHM	mWT	1.40793234917719	1.10946268291573	448526.057041164	-0.766580419534356	3.58244511788874	-329
gWT mHT	gWT	mHT	2.47105995857255	1.07867173182028	448526.057041164	0.356896507912752	4.58522340923235	-329
gHT mHT	gHT	mHT	2.55583879111321	1.0770127624134	448526.057041164	0.444926869516719	4.66675071270971	-329
gHM mHT	gHM	mHT	2.53447079757875	1.08324745381365	448526.057041164	0.411339072407454	4.65760252275004	-329
gWT mHM	gWT	mHM	2.81987063561053	1.0835253312019	448526.057041164	0.696194279296432	4.94354699192463	-329
gHT mHM	gHT	mHM	2.98460917700314	1.07976783599727	448526.057041164	0.868297395835791	5.10092095817049	-329
gHM mHM	gHM	mHM	2.81808727392076	1.08620520378023	448526.057041164	0.689158449695997	4.94701609814552	-329
gWT mWT	gWT	mWT	2.99538106542037	1.08367914422531	448526.057041164	0.871403240306518	5.11935889053422	-328
gHT mWT	gHT	mWT	2.34926257895159	1.07903474470739	448526.057041164	0.234387634187145	4.46413752371604	-328
gHM mWT	gHM	mWT	1.4183535806901	1.10943657498367	448526.057041164	-0.756108017276814	3.59281517865701	-328
gWT mHT	gWT	mHT	2.46885465654068	1.07866193910324	448526.057041164	0.354710399305384	4.58299891377597	-328
gHT mHT	gHT	mHT	2.54960154594646	1.07700374826187	448526.057041164	0.438707291810004	4.66049580008291	-328
gHM mHT	gHM	mHT	2.52656495776512	1.08323106672656	448526.057041164	0.403465350781001	4.64966456474924	-328
gWT mHM	gWT	mHM	2.80714781623148	1.08350841836657	448526.057041164	0.68350460855495	4.930791023908	-328
gHT mHM	gHT	mHM	2.985935142599	1.07975690730763	448526.057041164	0.869644781327542	5.10222550387046	-328
gHM mHM	gHM	mHM	2.78024760664666	1.08618255626363	448526.057041164	0.65136317085856	4.90913204243475	-328
gWT mWT	gWT	mWT	3.00192779887062	1.08366306981264	448526.057041164	0.877981479111698	5.12587411862955	-327
gHT mWT	gHT	mWT	2.35187471651537	1.07902536704022	448526.057041164	0.23701815169043	4.46673128134031	-327
gHM mWT	gHM	mWT	1.42915394465605	1.10941246733559	448526.057041164	-0.745260403061365	3.60356829237347	-327
gWT mHT	gWT	mHT	2.46657675010001	1.07865287029626	448526.057041164	0.352450267447747	4.58070323275227	-327
gHT mHT	gHT	mHT	2.54328089951014	1.07699544412897	448526.057041164	0.432402921219011	4.65415887780126	-327
gHM mHT	gHM	mHT	2.51868784119785	1.08321577939108	448526.057041164	0.395618196921548	4.64175748547415	-327
gWT mHM	gWT	mHM	2.79474011113506	1.08349264704571	448526.057041164	0.671127814762828	4.91835240750728	-327
gHT mHM	gHT	mHM	2.98713132566383	1.07974674366425	448526.057041164	0.8708608848211	5.10340176650657	-327
gHM mHM	gHM	mHM	2.74218175399798	1.0861616032995	448526.057041164	0.613338385375758	4.8710251226202	-327
gWT mWT	gWT	mWT	3.00809080260233	1.08364860258651	448526.057041164	0.884172838162089	5.13200876704258	-326
gHT mWT	gHT	mWT	2.35443217912743	1.07901699721321	448526.057041164	0.239592018906251	4.46927233934862	-326
gHM mWT	gHM	mWT	1.4403518755506	1.10939110381616	448526.057041164	-0.73402060032517	3.61472435142636	-326
gWT mHT	gWT	mHT	2.46425518564472	1.07864479359233	448526.057041164	0.350144533083988	4.57836583820546	-326
gHT mHT	gHT	mHT	2.53690466999768	1.07698810041291	448526.057041164	0.426041085164386	4.64776825483097	-326
gHM mHT	gHM	mHT	2.51086077790929	1.08320200452106	448526.057041164	0.387818131954968	4.63390342386362	-326
gWT mHM	gWT	mHM	2.78268529325264	1.08347844569489	448526.057041164	0.659100831091662	4.90626975541361	-326
gHT mHM	gHT	mHM	2.98821885822983	1.07973763198331	448526.057041164	0.871966276001778	5.10447144045788	-326
gHM mHM	gHM	mHM	2.70402007297638	1.08614298184047	448526.057041164	0.575213201841683	4.83282694411107	-326
gWT mWT	gWT	mWT	3.01388835641292	1.08363575968179	448526.057041164	0.889995563671307	5.13778114915453	-325
gHT mWT	gHT	mWT	2.35695702045056	1.07900963421486	448526.057041164	0.242131291479906	4.4717827494212	-325
gHM mWT	gHM	mWT	1.45196455333599	1.10937251983634	448526.057041164	-0.722371498510341	3.62630060518231	-325
gWT mHT	gWT	mHT	2.46191769274321	1.07863770695938	448526.057041164	0.347820929765309	4.57601445572111	-325
gHT mHT	gHT	mHT	2.53049929633167	1.07698171140986	448526.057041164	0.41964823374803	4.6413503589153	-325
gHM mHT	gHM	mHT	2.50310169789084	1.08318975723843	448526.057041164	0.380083056234159	4.62612033954753	-325
gWT mHM	gWT	mHM	2.77101744148267	1.08346583068598	448526.057041164	0.64745770435155	4.89457717861379	-325
gHT mHM	gHT	mHM	2.98921756780639	1.07972957351107	448526.057041164	0.872980779936331	5.10545435567645	-325
gHM mHM	gHM	mHM	2.66588806521277	1.08612671820108	448526.057041164	0.537113070311555	4.79466306011399	-325
gWT mWT	gWT	mWT	3.01933937280442	1.08362417380592	448526.057041164	0.895469288023517	5.14320945758532	-324
gHT mWT	gHT	mWT	2.35946973722349	1.07900302677972	448526.057041164	0.244656958622702	4.47428251582427	-324
gHM mWT	gHM	mWT	1.46400768767848	1.10935610393185	448526.057041164	-0.71029618949945	3.63831156485641	-324
gWT mHT	gWT	mHT	2.45959041662418	1.07863136220282	448526.057041164	0.345506089174187	4.57367474407416	-324
gHT mHT	gHT	mHT	2.52408946384695	1.07697603814026	448526.057041164	0.413249520697419	4.63492940699649	-324
gHM mHT	gHM	mHT	2.49542487449467	1.08317869009973	448526.057041164	0.372427924089788	4.61842182489954	-324
gWT mHM	gWT	mHM	2.75976631611334	1.08345444257692	448526.057041164	0.636228899326046	4.88330373290063	-324
gHT mHM	gHT	mHM	2.99014566691607	1.07972230922654	448526.057041164	0.873923116820476	5.10636821701167	-324
gHM mHM	gHM	mHM	2.62790433350046	1.08611228142889	448526.057041164	0.499157634229155	4.75665103277176	-324
gWT mWT	gWT	mWT	3.02446318960682	1.08361329718834	448526.057041164	0.90061442266219	5.14831195655145	-323
gHT mWT	gHT	mWT	2.36198903439741	1.07899680623227	448526.057041164	0.247188447878488	4.47678962091633	-323
gHM mWT	gHM	mWT	1.47649527385449	1.10934093884872	448526.057041164	-0.697778880226481	3.65076942793546	-323
gWT mHT	gWT	mHT	2.45729766691363	1.07862539561705	448526.057041164	0.343225033788414	4.57137030003884	-323
gHT mHT	gHT	mHT	2.51769785264647	1.07697073204331	448526.057041164	0.406868309283926	4.62852739600901	-323
gHM mHT	gHM	mHT	2.48784088653042	1.0831682855106	448526.057041164	0.36486432880054	4.61081744426029	-323
gWT mHM	gWT	mHM	2.74895689893287	1.08344374551861	448526.057041164	0.625440448051185	4.87247334981455	-323
gHT mHM	gHT	mHM	2.9910195577296	1.07971545803372	448526.057041164	0.874810435761408	5.10722867969779	-323
gHM mHM	gHM	mHM	2.59017897614747	1.08609887828126	448526.057041164	0.461458546633681	4.71889940566126	-323
gWT mWT	gWT	mWT	3.02927942557336	1.0836026756094	448526.057041164	0.905451476597072	5.15310737454964	-322
gHT mWT	gHT	mWT	2.36453171092146	1.07899066488904	448526.057041164	0.249743161246569	4.47932026059635	-322
gHM mWT	gHM	mWT	1.48943931814947	1.10932626013868	448526.057041164	-0.684806066110839	3.66368470240978	-322
gWT mHT	gWT	mHT	2.45506178144442	1.0786195034403	448526.057041164	0.341000696804597	4.56912286608425	-322
gHT mHT	gHT	mHT	2.51134500886027	1.07696550108522	448526.057041164	0.400525718014854	4.62216429970569	-322
gHM mHT	gHM	mHT	2.48035679387211	1.08315811423464	448526.057041164	0.357400171530585	4.60331341621363	-322
gWT mHM	gWT	mHM	2.7386091082698	1.08343329516856	448526.057041164	0.61511313975312	4.86210507678649	-322
gHT mHM	gHT	mHM	2.99185375118124	1.07970870235015	448526.057041164	0.87565787014527	5.10804963221721	-322
gHM mHM	gHM	mHM	2.55281247289111	1.08608584970173	448526.057041164	0.424117578992878	4.68150736678935	-322
gWT mWT	gWT	mWT	3.03380789956084	1.083592164505	448526.057041164	0.910000552026212	5.15761524709546	-321
gHT mWT	gHT	mWT	2.36711266714242	1.07898449693297	448526.057041164	0.252336206471897	4.48188912781295	-321
gHM mWT	gHM	mWT	1.50284954923286	1.10931181798651	448526.057041164	-0.671367528852955	3.67706662731868	-321
gWT mHT	gWT	mHT	2.45290310541064	1.0786135804161	448526.057041164	0.338853629716242	4.56695258110503	-321
gHT mHT	gHT	mHT	2.50504934000282	1.07696024098905	448526.057041164	0.394240358784255	4.61585832122138	-321
gHM mHT	gHM	mHT	2.47297651770344	1.08314803927486	448526.057041164	0.350039641973526	4.59591339343336	-321
gWT mHM	gWT	mHM	2.72873769926641	1.08342294998159	448526.057041164	0.605262006998306	4.85221339153452	-321
gHT mHM	gHT	mHM	2.99266090157703	1.07970193462579	448526.057041164	0.876478285072866	5.1088435180812	-321
gHM mHM	gHM	mHM	2.51589509265877	1.0860729834926	448526.057041164	0.387225416135101	4.64456476918245	-321
gWT mWT	gWT	mWT	3.03806860740156	1.08358198785016	448526.057041164	0.914281205797732	5.16185600900539	-320
gHT mWT	gHT	mWT	2.36974502614748	1.07897843729018	448526.057041164	0.254980442190641	4.48450961010431	-320
gHM mWT	gHM	mWT	1.51673314490209	1.1092979760075	448526.057041164	-0.657456803330186	3.69092309313436	-320
gWT mHT	gWT	mHT	2.45084007848076	1.07860775806659	448526.057041164	0.336802014412511	4.56487814254901	-320
gHT mHT	gHT	mHT	2.49882722708778	1.07695507160419	448526.057041164	0.388028377704718	4.60962607647084	-320
gHM mHT	gHM	mHT	2.46570140142031	1.08313827147195	448526.057041164	0.342783670283953	4.58861913255667	-320
gWT mHM	gWT	mHM	2.71935234979968	1.08341292879637	448526.057041164	0.595896298746698	4.84280840085267	-320
gHT mHM	gHT	mHM	2.99345194922076	1.07969529769821	448526.057041164	0.877282340890727	5.10962155755079	-320
gHM mHM	gHM	mHM	2.47950681500089	1.08606059943179	448526.057041164	0.350861410855885	4.60815221914589	-320
gWT mWT	gWT	mWT	3.04208175439154	1.08357261564766	448526.057041164	0.918312722016639	5.16585078676644	-319
gHT mWT	gHT	mWT	2.37244036137207	1.07897278275781	448526.057041164	0.257686860124939	4.48719386261921	-319
gHM mWT	gHM	mWT	1.53109451184913	1.10928550655579	448526.057041164	-0.643070996640933	3.70526002033919	-319
gWT mHT	gWT	mHT	2.44888942259406	1.07860232718397	448526.057041164	0.334862002888866	4.56291684229925	-319
gHT mHT	gHT	mHT	2.49269324566555	1.07695026374451	448526.057041164	0.381903819539737	4.60348267179136	-319
gHM mHT	gHM	mHT	2.4585309225133	1.08312925401496	448526.057041164	0.335630865315574	4.58143097971102	-319
gWT mHM	gWT	mHM	2.71045792742332	1.08340369108947	448526.057041164	0.587019981992017	4.83389587285462	-319
gHT mHM	gHT	mHM	2.99423636362882	1.07968910260103	448526.057041164	0.878078897498896	5.11039382975875	-319
gHM mHM	gHM	mHM	2.44371772853719	1.08604937186349	448526.057041164	0.315094330081069	4.57234112699331	-319
gWT mWT	gWT	mWT	3.04586783527569	1.08356452118365	448526.057041164	0.922114667801522	5.16962100274985	-318
gHT mWT	gHT	mWT	2.37520901528451	1.07896783497804	448526.057041164	0.260465211533683	4.48995281903534	-318
gHM mWT	gHM	mWT	1.54593516102696	1.1092751848927	448526.057041164	-0.628210117320589	3.7200804393745	-318
gWT mHT	gWT	mHT	2.44706641693009	1.07859758346961	448526.057041164	0.333048294759294	4.56108453910088	-318
gHT mHT	gHT	mHT	2.48666048081589	1.0769460933008	448526.057041164	0.375879228631589	4.59744173300018	-318
gHM mHT	gHM	mHT	2.45146351556394	1.08312143353889	448526.057041164	0.328578786259009	4.57434824486887	-318
gWT mHM	gWT	mHM	2.70205492508604	1.08339569967953	448526.057041164	0.578632642572667	4.82547720759941	-318
gHT mHM	gHT	mHM	2.99502247315443	1.07968366504956	448526.057041164	0.878875664458327	5.11116928185054	-318
gHM mHM	gHM	mHM	2.40858883785319	1.08603997832922	448526.057041164	0.279983850435625	4.53719382527076	-318
gWT mWT	gWT	mWT	3.04944774868042	1.08355793512362	448526.057041164	0.925707489681543	5.17318800767929	-317
gHT mWT	gHT	mWT	2.37806048796806	1.07896374113622	448526.057041164	0.263324708021412	4.4927962679147	-317
gHM mWT	gHM	mWT	1.56125371055249	1.10926737821315	448526.057041164	-0.612876266943017	3.735383688048	-317
gWT mHT	gWT	mHT	2.44538524045334	1.07859367092212	448526.057041164	0.33137478675541	4.55939569415126	-317
gHT mHT	gHT	mHT	2.48074091444319	1.07694269318268	448526.057041164	0.369966326385938	4.59151550250043	-317
gHM mHT	gHM	mHT	2.44449745690538	1.0831150282102	448526.057041164	0.321625281847883	4.56736963196288	-317
gWT mHM	gWT	mHM	2.69414004053956	1.08338918033395	448526.057041164	0.570730535743215	4.8175495453359	-317
gHT mHM	gHT	mHM	2.99581785997812	1.07967913958725	448526.057041164	0.879679921049082	5.11195579890715	-317
gHM mHM	gHM	mHM	2.37417318191611	1.08603274376002	448526.057041164	0.245582374031886	4.50276398980034	-317
gWT mWT	gWT	mWT	3.05284293265616	1.08355271374981	448526.057041164	0.929112907389538	5.17657295792279	-316
gHT mWT	gHT	mWT	2.38100387262301	1.07896040844092	448526.057041164	0.266274624656754	4.49573312058927	-316
gHM mWT	gHM	mWT	1.57704604323194	1.10926182586335	448526.057041164	-0.59707305182855	3.75116513829244	-316
gWT mHT	gWT	mHT	2.4438593615755	1.0785904977572	448526.057041164	0.329855127183315	4.55786359596768	-316
gHT mHT	gHT	mHT	2.4749458617518	1.07693997382122	448526.057041164	0.364176603559454	4.58571511994415	-316
gHM mHT	gHM	mHT	2.43763176091618	1.08310990343093	448526.057041164	0.314769630268578	4.56049389156378	-316
gWT mHM	gWT	mHM	2.68670687113047	1.08338399294469	448526.057041164	0.563307533457693	4.81010620880325	-316
gHT mHM	gHT	mHM	2.99662979836973	1.07967543056133	448526.057041164	0.88049912901752	5.11276046772194	-316
gHM mHM	gHM	mHM	2.3405171549908	1.08602745006304	448526.057041164	0.211936722590001	4.4690975873916	-316
gWT mWT	gWT	mWT	3.0560754987477	1.0835483837533	448526.057041164	0.932353960141189	5.17979703735421	-315
gHT mWT	gHT	mWT	2.38404830805307	1.07895753288698	448526.057041164	0.269324696084192	4.49877192002195	-315
gHM mWT	gHM	mWT	1.59330562608046	1.10925771518745	448526.057041164	-0.580805412181586	3.76741666434251	-315
gWT mHT	gWT	mHT	2.44250194702682	1.07858776468244	448526.057041164	0.328503069377185	4.55650082467645	-315
gHT mHT	gHT	mHT	2.46928642632325	1.07693764990412	448526.057041164	0.358521722937013	4.58005112970948	-315
gHM mHT	gHM	mHT	2.43086703199856	1.08310561402123	448526.057041164	0.308013308462179	4.55372075553494	-315
gWT mHM	gWT	mHM	2.67974668374463	1.08337967529306	448526.057041164	0.556355808536387	4.80313755895288	-315
gHT mHM	gHT	mHM	2.99746570691314	1.07967222208057	448526.057041164	0.881341326084653	5.11359008774163	-315
gHM mHM	gHM	mHM	2.30766190325454	1.0860234014298	448526.057041164	0.179089406050482	4.4362344004586	-315
gWT mWT	gWT	mWT	3.05916834271315	1.08354434213498	448526.057041164	0.935454725554348	5.18288195987195	-314
gHT mWT	gHT	mWT	2.3872034169942	1.07895472846567	448526.057041164	0.272485301604909	4.50192153238349	-314
gHM mWT	gHM	mWT	1.61002397723301	1.10925401702278	448526.057041164	-0.564079812739909	3.78412776720594	-314
gWT mHT	gWT	mHT	2.44132626121042	1.07858509192673	448526.057041164	0.327332622079848	4.55531990034099	-314
gHT mHT	gHT	mHT	2.46377394197867	1.07693536049007	448526.057041164	0.353013725773625	4.57453415818371	-314
gHM mHT	gHM	mHT	2.42420621942514	1.08310159266809	448526.057041164	0.301360377617338	4.54705206123294	-314
gWT mHM	gWT	mHM	2.67324921552053	1.08337563844077	448526.057041164	0.549866252418732	4.79663217862233	-314
gHT mHM	gHT	mHM	2.99833358361329	1.07966911254514	448526.057041164	0.882215297378705	5.11445186984788	-314
gHM mHM	gHM	mHM	2.27564467642714	1.08601971426651	448526.057041164	0.147079405949841	4.40420994690444	-314
gWT mWT	gWT	mWT	3.06214520252972	1.0835401167716	448526.057041164	0.938439866953314	5.18585053810613	-313
gHT mWT	gHT	mWT	2.39047969600939	1.07895169565861	448526.057041164	0.275767524828756	4.50519186719002	-313
gHM mWT	gHM	mWT	1.627191247804	1.10924992264	448526.057041164	-0.546904517304482	3.80128701291248	-313
gWT mHT	gWT	mHT	2.4403460234342	1.07858218488993	448526.057041164	0.326358082006444	4.55433396486197	-313
gHT mHT	gHT	mHT	2.45842036654078	1.07693282563626	448526.057041164	0.347665118571333	4.56917561451023	-313
gHM mHT	gHM	mHT	2.41765522537999	1.08309739558333	448526.057041164	0.294817609729367	4.54049284103061	-313
gWT mHM	gWT	mHM	2.66720345534358	1.08337142142429	448526.057041164	0.543828757464492	4.79057815322266	-313
gHT mHM	gHT	mHM	2.999242390445	1.07966579007605	448526.057041164	0.883130616147727	5.11535416474226	-313
gHM mHM	gHM	mHM	2.24450001642015	1.08601569492457	448526.057041164	0.115942623729552	4.37305740911075	-313
gWT mWT	gWT	mWT	3.06503063883537	1.0835355650925	448526.057041164	0.941334224410147	5.1887270532606	-312
gHT mWT	gHT	mWT	2.39388882474286	1.07894834982622	448526.057041164	0.279183211290898	4.50859443819482	-312
gHM mWT	gHM	mWT	1.64479686218678	1.1092451768891	448526.057041164	-0.529289601395757	3.81888332576931	-312
gWT mHT	gWT	mHT	2.4395756925303	1.07857896035936	448526.057041164	0.325594071083364	4.55355731397723	-312
gHT mHT	gHT	mHT	2.45323859453002	1.07692996572526	448526.057041164	0.34248895189825	4.56398823716179	-312
gHM mHT	gHM	mHT	2.41122332472658	1.0830928898044	448526.057041164	0.288394540264223	4.53405210918894	-312
gWT mHM	gWT	mHM	2.66159835709618	1.08336688545242	448526.057041164	0.538232549582587	4.78496416460977	-312
gHT mHM	gHT	mHM	3.00020235518025	1.07966216620099	448526.057041164	0.884097683566754	5.11630702679374	-312
gHM mHM	gHM	mHM	2.21426068538518	1.08601112773133	448526.057041164	0.0857122442530018	4.34280912651736	-312
gWT mWT	gWT	mWT	3.06784991136822	1.08353091809586	448526.057041164	0.94416260491363	5.19153721782282	-311
gHT mWT	gHT	mWT	2.39744386471294	1.07894484938713	448526.057041164	0.282745112014037	4.51214261741184	-311
gHM mWT	gHM	mWT	1.66283015106081	1.10924015221075	448526.057041164	-0.511246464306538	3.83690676642816	-311
gWT mHT	gWT	mHT	2.43903064947689	1.07857557419969	448526.057041164	0.32505566479888	4.5530056341549	-311
gHT mHT	gHT	mHT	2.44824265834762	1.07692692760521	448526.057041164	0.337498970337784	4.55898634635746	-311
gHM mHT	gHM	mHT	2.40492336612103	1.08308829465448	448526.057041164	0.282103588011301	4.52774314423075	-311
gWT mHM	gWT	mHM	2.65642343602393	1.08336225691566	448526.057041164	0.533066700300171	4.77978017174768	-311
gHT mHM	gHT	mHM	3.00122516108895	1.07965840522843	448526.057041164	0.885127860866109	5.11732246131179	-311
gHM mHM	gHM	mHM	2.18495825985318	1.08600633896729	448526.057041164	0.0564192045513794	4.31349731515499	-311
gWT mWT	gWT	mWT	3.0706287299923	1.08352665017595	448526.057041164	0.946949788529595	5.194307671455	-310
gHT mWT	gHT	mWT	2.40115932077512	1.07894151113881	448526.057041164	0.286467110940354	4.51585153060989	-310
gHM mWT	gHM	mWT	1.68128089470372	1.10923563084045	448526.057041164	-0.492786858916784	3.85534864832422	-310
gWT mHT	gWT	mHT	2.43872725164364	1.07857233807953	448526.057041164	0.324758609661705	4.55269589362557	-310
gHT mHT	gHT	mHT	2.44344779076204	1.07692400578573	448526.057041164	0.332709829428617	4.55418575209546	-310
gHM mHT	gHM	mHT	2.39877173450774	1.08308405894487	448526.057041164	0.275960258258698	4.52158321075678	-310
gWT mHM	gWT	mHM	2.6516692049297	1.08335800011947	448526.057041164	0.528320812395692	4.77501759746371	-310
gHT mHM	gHT	mHM	3.00232399806489	1.07965483614214	448526.057041164	0.886233693141515	5.11841430298826	-310
gHM mHM	gHM	mHM	2.15662334367382	1.08600200851504	448526.057041164	0.0280927759253724	4.28515391142226	-310
gWT mWT	gWT	mWT	3.07339286856374	1.08352323708583	448526.057041164	0.949720616652795	5.19706512047469	-309
gHT mWT	gHT	mWT	2.40505104956899	1.0789386531209	448526.057041164	0.290364441361515	4.51973765777646	-309
gHM mWT	gHM	mWT	1.70013970259417	1.10923239958555	448526.057041164	-0.473921717865998	3.87420112305434	-309
gWT mHT	gWT	mHT	2.43868274253951	1.0785695649592	448526.057041164	0.324719535788212	4.55264594929081	-309
gHT mHT	gHT	mHT	2.43887033285738	1.07692149626021	448526.057041164	0.328137290116864	4.5496033755979	-309
gHM mHT	gHM	mHT	2.3927880733297	1.08308063269518	448526.057041164	0.269983312424789	4.51559283423462	-309
gWT mHM	gWT	mHM	2.64732741905184	1.08335458066473	448526.057041164	0.523985728544045	4.77066910955964	-309
gHT mHM	gHT	mHM	3.00351345989173	1.07965178906831	448526.057041164	0.887429127139427	5.11959779264404	-309
gHM mHM	gHM	mHM	2.12928539061606	1.08599881944731	448526.057041164	0.000761073342368412	4.25780970788975	-309
gWT mWT	gWT	mWT	3.07616763833097	1.08352091642509	448526.057041164	0.952499934843775	5.19983534181817	-308
gHT mWT	gHT	mWT	2.40913600554748	1.07893643915948	448526.057041164	0.29445373663636	4.5238182744586	-308
gHM mWT	gHM	mWT	1.71939815938873	1.10923084875556	448526.057041164	-0.45466022149231	3.89345654026977	-308
gWT mHT	gWT	mHT	2.43891500685519	1.07856741623294	448526.057041164	0.32495601154133	4.55287400216904	-308
gHT mHT	gHT	mHT	2.43452747828131	1.076919551899	448526.057041164	0.323798246429017	4.5452567101336	-308
gHM mHT	gHM	mHT	2.38699477736488	1.08307824124145	448526.057041164	0.264194703635795	4.50979485109397	-308
gWT mHM	gWT	mHM	2.64339110687239	1.08335223130102	448526.057041164	0.520054021045279	4.7667281926995	-308
gHT mHM	gHT	mHM	3.00480927882828	1.07964943348799	448526.057041164	0.88872956294104	5.12088899471552	-308
gHM mHM	gHM	mHM	2.10297215726042	1.08599711122276	448526.057041164	-0.0255488119456451	4.23149312646649	-308
gWT mWT	gWT	mWT	3.07897722966425	1.08351956300437	448526.057041164	0.955312178840078	5.20264228048842	-307
gHT mWT	gHT	mWT	2.41343182726834	1.07893479790924	448526.057041164	0.298752775157258	4.52811087937942	-307
gHM mWT	gHM	mWT	1.73904868657419	1.10923076340343	448526.057041164	-0.435009527019306	3.91310690016768	-307
gWT mHT	gWT	mHT	2.43944217243378	1.07856582211978	448526.057041164	0.325486301532744	4.55339804333482	-307
gHT mHT	gHT	mHT	2.43043685714564	1.0769181071268	448526.057041164	0.319710457002475	4.5411632572888	-307
gHM mHT	gHM	mHT	2.38141628266682	1.08307676768421	448526.057041164	0.258619097064654	4.504213468269	-307
gWT mHM	gWT	mHM	2.63985438184129	1.08335083008071	448526.057041164	0.516520042362925	4.76318872131965	-307
gHT mHM	gHT	mHM	3.00622790102613	1.07964769399163	448526.057041164	0.890151594498294	5.12230420755396	-307
gHM mHM	gHM	mHM	2.07770883960752	1.08599669920336	448526.057041164	-0.0508113220531752	4.20622900126822	-307
gWT mWT	gWT	mWT	3.08184394337234	1.08351873671398	448526.057041164	0.958180512051938	5.20550737469274	-306
gHT mWT	gHT	mWT	2.41795627747366	1.07893345373684	448526.057041164	0.303279859899177	4.53263269504815	-306
gHM mWT	gHM	mWT	1.7590840941593	1.10923140338665	448526.057041164	-0.414975373781627	3.93314356210024	-306
gWT mHT	gWT	mHT	2.44028207146935	1.07856451202033	448526.057041164	0.326328768322981	4.55423537461571	-306
gHT mHT	gHT	mHT	2.42661597400935	1.07691690660843	448526.057041164	0.315891926845294	4.5373400211734	-306
gHM mHT	gHM	mHT	2.37607819326456	1.0830757980171	448526.057041164	0.253282908180138	4.49887347834898	-306
gWT mHM	gWT	mHM	2.63671204294721	1.08334994714933	448526.057041164	0.513379433987224	4.7600446519072	-306
gHT mHM	gHT	mHM	3.00778591694375	1.07964628244728	448526.057041164	0.891712376999468	5.12385945688803	-306
gHM mHM	gHM	mHM	2.05351697101033	1.08599694395863	448526.057041164	-0.0750036703631722	4.18203761238383	-306
gWT mWT	gWT	mWT	3.08478735001281	1.08351787898288	448526.057041164	0.961125599819008	5.20844910020662	-305
gHT mWT	gHT	mWT	2.42272656521373	1.07893205394545	448526.057041164	0.308052891187375	4.53740023924009	-305
gHM mWT	gHM	mWT	1.77949683164323	1.10923183222135	448526.057041164	-0.394563476800538	3.953557140087	-305
gWT mHT	gWT	mHT	2.44145158820922	1.07856313959822	448526.057041164	0.327500974968023	4.55540220145042	-305
gHT mHT	gHT	mHT	2.42308152963479	1.0769156235299	448526.057041164	0.31235999726523	4.53380306200435	-305
gHM mHT	gHM	mHT	2.37100629886164	1.08307480638701	448526.057041164	0.248212957341716	4.49379964038157	-305
gWT mHM	gWT	mHM	2.63395899271701	1.08334903679458	448526.057041164	0.510628168024372	4.75728981740964	-305
gHT mHM	gHT	mHM	3.00949937602776	1.07964483044941	448526.057041164	0.893428681954701	5.12557007010082	-305
gHM mHM	gHM	mHM	2.03041318663554	1.08599703572733	448526.057041164	-0.0981076346018006	4.15893400787288	-305
gWT mWT	gWT	mWT	3.08782341784197	1.08351656439253	448526.057041164	0.964164244204865	5.21148259147908	-304
gHT mWT	gHT	mWT	2.42775858196056	1.07893033176898	448526.057041164	0.313088283347155	4.54242888057396	-304
gHM mWT	gHM	mWT	1.80027797008437	1.10923133826297	448526.057041164	-0.373781370216148	3.97433731038489	-304
gWT mHT	gWT	mHT	2.44296592408562	1.07856144303195	448526.057041164	0.329018636062163	4.55691321210907	-304
gHT mHT	gHT	mHT	2.41984865983883	1.07691401114562	448526.057041164	0.309130287692919	4.53056703198473	-304
gHM mHT	gHM	mHT	2.36622553748074	1.08307339236971	448526.057041164	0.243434967391284	4.4890161075702	-304
gWT mHM	gWT	mHM	2.63158950816569	1.08334768341319	448526.057041164	0.508261336058988	4.7549176802724	-304
gHT mHM	gHT	mHM	3.01138301840577	1.07964305899894	448526.057041164	0.895315796321183	5.12745024049035	-304
gHM mHM	gHM	mHM	2.00840795904034	1.08599635872708	448526.057041164	-0.12011153529731	4.13692745337799	-304
gWT mWT	gWT	mWT	3.09096367125932	1.08351468868709	448526.057041164	0.967308173947231	5.2146191685714	-303
gHT mWT	gHT	mWT	2.43306610167027	1.07892822816099	448526.057041164	0.318399926063897	4.54773227727664	-303
gHM mWT	gHM	mWT	1.82141598948881	1.10922974936787	448526.057041164	-0.352640236626137	3.99547221560375	-303
gWT mHT	gWT	mHT	2.44483782996043	1.07855936475338	448526.057041164	0.330894615299108	4.55878104462175	-303
gHT mHT	gHT	mHT	2.41693014318214	1.07691201600869	448526.057041164	0.30621568144331	4.52764460492097	-303
gHM mHT	gHM	mHT	2.36175897234322	1.08307145827031	448526.057041164	0.238972193029159	4.48454575165728	-303
gWT mHM	gWT	mHM	2.6295964239633	1.08334578530496	448526.057041164	0.506271972090408	4.75292087583619	-303
gHT mHM	gHT	mHM	3.01344947448993	1.07964090528991	448526.057041164	0.897386473608882	5.12951247537098	-303
gHM mHM	gHM	mHM	1.9875044278463	1.08599476334103	448526.057041164	-0.141011939583712	4.11602079527631	-303
gWT mWT	gWT	mWT	3.09421443392124	1.08351250526325	448526.057041164	0.970563216052807	5.21786565178967	-302
gHT mWT	gHT	mWT	2.43865999142261	1.07892591537763	448526.057041164	0.323998348800553	4.55332163404468	-302
gHM mWT	gHM	mWT	1.84289546339561	1.10922749382011	448526.057041164	-0.33115634191503	4.01694726870626	-302
gWT mHT	gWT	mHT	2.44707685183598	1.07855707462873	448526.057041164	0.333138125748618	4.56101557792335	-302
gHT mHT	gHT	mHT	2.41433562551989	1.07690979987756	448526.057041164	0.303625507329992	4.52504574370979	-302
gHM mHT	gHM	mHT	2.35762684108417	1.083069243533	448526.057041164	0.234844402587185	4.48040927958116	-302
gWT mHM	gWT	mHM	2.62797028420138	1.08334359034192	448526.057041164	0.504650134388599	4.75129043401417	-302
gHT mHM	gHT	mHM	3.01570847962882	1.07963854727202	448526.057041164	0.89965010039037	5.13176685886727	-302
gHM mHM	gHM	mHM	1.96769742717688	1.08599261886239	448526.057041164	-0.160814737140889	4.09620959149465	-302
gWT mWT	gWT	mWT	3.09757622286583	1.08351049395212	448526.057041164	0.973928947105418	5.22122349862625	-301
gHT mWT	gHT	mWT	2.44454748936074	1.07892371186606	448526.057041164	0.329890165553656	4.55920481316783	-301
gHM mWT	gHM	mWT	1.86469575523998	1.10922538043111	448526.057041164	-0.30935190789317	4.03874341837313	-301
gWT mHT	gWT	mHT	2.44968864718968	1.07855488626966	448526.057041164	0.335754210218849	4.56362308416051	-301
gHT mHT	gHT	mHT	2.41207091956167	1.07690766054367	448526.057041164	0.30136499440046	4.52277684472288	-301
gHM mHT	gHM	mHT	2.35384573980831	1.08306720100254	448526.057041164	0.231067304608264	4.47662417500836	-301
gWT mHM	gWT	mHM	2.62669853461295	1.08334156769797	448526.057041164	0.503382349120154	4.75001472010574	-301
gHT mHM	gHT	mHM	3.01816616130724	1.07963631507129	448526.057041164	0.902112157113634	5.13422016550085	-301
gHM mHM	gHM	mHM	1.94897280959088	1.08599062337117	448526.057041164	-0.179535443625414	4.07748106280718	-301
gWT mWT	gWT	mWT	3.10104334592582	1.08350912494651	448526.057041164	0.977398753374322	5.22468793847732	-300
gHT mWT	gHT	mWT	2.45073159947202	1.07892192918837	448526.057041164	0.336077769658436	4.56538542928561	-300
gHM mWT	gHM	mWT	1.88678984474485	1.10922420305361	448526.057041164	-0.287255510764564	4.06083520025426	-300
gWT mHT	gWT	mHT	2.45267442191232	1.07855310652002	448526.057041164	0.338743473196102	4.56660537062854	-300
gHT mHT	gHT	mHT	2.41013742976415	1.0769058894548	448526.057041164	0.299434975882695	4.52083988364561	-300
gHM mHT	gHM	mHT	2.35042798966969	1.08306577430092	448526.057041164	0.227652350760986	4.47320362857839	-300
gWT mHM	gWT	mHM	2.62576481803627	1.08334017707292	448526.057041164	0.502451358125852	4.7490782779467	-300
gHT mHM	gHT	mHM	3.02082444830167	1.07963453166571	448526.057041164	0.904773939528222	5.13687495707512	-300
gHM mHM	gHM	mHM	1.93130713794044	1.08598946175964	448526.057041164	-0.197198838552959	4.05981311443383	-300
gWT mWT	gWT	mWT	3.10460375321478	1.08350862952538	448526.057041164	0.980960131673482	5.22824737475607	-299
gHT mWT	gHT	mWT	2.45721065197082	1.07892072336075	448526.057041164	0.342559185542314	4.57186211839933	-299
gHM mWT	gHM	mWT	1.9091434044553	1.10922435646784	448526.057041164	-0.264902251741297	4.0831890606519	-299
gWT mHT	gWT	mHT	2.45603053759261	1.07855188928383	448526.057041164	0.342101974621926	4.5699591005633	-299
gHT mHT	gHT	mHT	2.40853175181963	1.07690463344353	448526.057041164	0.297831759681686	4.51923174395758	-299
gHM mHT	gHM	mHT	2.3473812262938	1.08306518161862	448526.057041164	0.224606749024193	4.4701557035634	-299
gWT mHM	gWT	mHM	2.62514843765847	1.08333964456293	448526.057041164	0.50183602145127	4.74846085386567	-299
gHT mHM	gHT	mHM	3.02368065083847	1.07963335815626	448526.057041164	0.907632442107468	5.13972885956947	-299
gHM mHM	gHM	mHM	1.91466779268007	1.08598947359539	448526.057041164	-0.21383820701102	4.04317379237116	-299
gWT mWT	gWT	mWT	3.1082391710035	1.08350888532747	448526.057041164	0.984595048097958	5.23188329390903	-298
gHT mWT	gHT	mWT	2.46397806349009	1.07892002044952	448526.057041164	0.34932797474599	4.57862815223419	-298
gHM mWT	gHM	mWT	1.93171422171828	1.10922564407422	448526.057041164	-0.24233395814726	4.10576240158382	-298
gWT mHT	gWT	mHT	2.45974832359927	1.07855116236414	448526.057041164	0.34582118536883	4.57367546182971	-298
gHT mHT	gHT	mHT	2.40724548044916	1.0769038255096	448526.057041164	0.296547071836887	4.51794388906143	-298
gHM mHT	gHM	mHT	2.34470823342555	1.08306530752852	448526.057041164	0.221933509376409	4.4674829574747	-298
gWT mHM	gWT	mHM	2.62482403452113	1.08333985051125	448526.057041164	0.501511214661557	4.7481368543807	-298
gHT mHM	gHT	mHM	3.02672724528384	1.07963271633289	448526.057041164	0.910680294506933	5.14277419606075	-298
gHM mHM	gHM	mHM	1.89901350694658	1.08599048686578	448526.057041164	-0.229494478723353	4.02752149261651	-298
gWT mWT	gWT	mWT	3.11192553754724	1.0835094693306	448526.057041164	0.98828027001351	5.23557080508097	-297
gHT mWT	gHT	mWT	2.47102232491802	1.0789195508901	448526.057041164	0.35637315649597	4.58567149334006	-297
gHM mWT	gHM	mWT	1.9544520445807	1.10922736639844	448526.057041164	-0.219599510987399	4.1285036001488	-297
gWT mHT	gWT	mHT	2.46381412259852	1.07855066120016	448526.057041164	0.349887966634082	4.57774027856295	-297
gHT mHT	gHT	mHT	2.40626525262748	1.07690321670942	448526.057041164	0.295568037244851	4.51696246801012	-297
gHM mHT	gHM	mHT	2.34240703065281	1.08306575295721	448526.057041164	0.219631433577117	4.46518262772851	-297
gWT mHM	gWT	mHM	2.62476151901556	1.08334038130258	448526.057041164	0.501447658821287	4.74807537920983	-297
gHT mHM	gHT	mHM	3.02995189097984	1.07963232440932	448526.057041164	0.913905708361083	5.14599807359859	-297
gHM mHM	gHM	mHM	1.88429531570858	1.08599189458194	448526.057041164	-0.244215429041768	4.01280606045893	-297
gWT mWT	gWT	mWT	3.11563373087382	1.08350985253996	448526.057041164	0.991987712261517	5.23927974948613	-296
gHT mWT	gHT	mWT	2.47832722303083	1.07891897568249	448526.057041164	0.363679181998012	4.59297526406365	-296
gHM mWT	gHM	mWT	1.97729888729658	1.10922864688496	448526.057041164	-0.196755177985747	4.15135295257891	-296
gWT mHT	gWT	mHT	2.46820957531389	1.07855005294076	448526.057041164	0.354284611519192	4.58213453910859	-296
gHT mHT	gHT	mHT	2.40557303049413	1.07690249348884	448526.057041164	0.294877232601614	4.51626882838665	-296
gHM mHT	gHM	mHT	2.34047120348068	1.08306601879351	448526.057041164	0.217695085374004	4.46324732158735	-296
gWT mHM	gWT	mHM	2.62492626936957	1.08334071968824	448526.057041164	0.501611745949794	4.74824079278934	-296
gHT mHM	gHT	mHM	3.03333768405868	1.07963182839107	448526.057041164	0.917292473620444	5.14938289449691	-296
gHM mHM	gHM	mHM	1.87045786858128	1.08599293659057	448526.057041164	-0.258054918473955	3.99897065563652	-296
gWT mWT	gWT	mWT	3.11933056512512	1.08350964385223	448526.057041164	0.995684955534363	5.24297617471587	-295
gHT mWT	gHT	mWT	2.48587229094696	1.0789180444906	448526.057041164	0.371226075021634	4.60051850687228	-295
gHM mWT	gHM	mWT	2.00018979682349	1.10922884002974	448526.057041164	-0.17386464701666	4.17424424066364	-295
gWT mHT	gWT	mHT	2.47291213903186	1.07854909188711	448526.057041164	0.35898905887279	4.58683521919094	-295
gHT mHT	gHT	mHT	2.40514661697355	1.07690142469	448526.057041164	0.294452913893919	4.51584032005317	-295
gHM mHT	gHM	mHT	2.33889045167611	1.08306573587565	448526.057041164	0.216114888079742	4.46166601527248	-295
gWT mHM	gWT	mHM	2.62527959770844	1.0833404831852	448526.057041164	0.501965537827363	4.74859365758952	-295
gHT mHM	gHT	mHM	3.03686364280825	1.07963096664778	448526.057041164	0.920820121360395	5.1529071642561	-295
gHM mHM	gHM	mHM	1.85744103313192	1.08599305259475	448526.057041164	-0.271071981287946	3.98595404755179	-295
gWT mWT	gWT	mWT	3.12298000491732	1.08350876808126	448526.057041164	0.999336111810748	5.24662389802389	-294
gHT mWT	gHT	mWT	2.49363346166865	1.07891671109032	448526.057041164	0.378989859166907	4.60827706417039	-294
gHM mWT	gHM	mWT	2.02305403603455	1.10922782928128	448526.057041164	-0.15099842676969	4.19710649883879	-294
gWT mHT	gWT	mHT	2.47789581274451	1.07854773300229	448526.057041164	0.363975395957938	4.59181622953108	-294
gHT mHT	gHT	mHT	2.40496037564289	1.07689996890346	448526.057041164	0.294269525860161	4.51565122542562	-294
gHM mHT	gHM	mHT	2.33765131488924	1.08306483289238	448526.057041164	0.21487752111234	4.46042510866614	-294
gWT mHM	gWT	mHM	2.62577945716866	1.08333959811432	448526.057041164	0.502467131999313	4.749091782338	-294
gHT mHM	gHT	mHM	3.0405053974066	1.07962969008661	448526.057041164	0.924464377979407	5.15654641683378	-294
gHM mHM	gHM	mHM	1.84518169141159	1.08599213983416	448526.057041164	-0.28332953402556	3.97369291684875	-294
gWT mWT	gWT	mWT	3.12654453370266	1.08350749477532	448526.057041164	1.0029031362366	5.25018593116871	-293
gHT mWT	gHT	mWT	2.50158388517627	1.07891515211935	448526.057041164	0.386943338209735	4.61622443214281	-293
gHM mWT	gHM	mWT	2.04581660463702	1.10922607512017	448526.057041164	-0.128232420065341	4.21986562933939	-293
gWT mHT	gWT	mHT	2.48313202727095	1.07854615034582	448526.057041164	0.369214712442421	4.59704934209948	-293
gHT mHT	gHT	mHT	2.40498611239103	1.07689829190124	448526.057041164	0.294298549481123	4.51567367530094	-293
gHM mHT	gHM	mHT	2.33673802370512	1.08306356357572	448526.057041164	0.213966717749872	4.45950932966036	-293
gWT mHM	gWT	mHM	2.62638134753477	1.08333832777839	448526.057041164	0.503071512184813	4.74969118288472	-293
gHT mHM	gHT	mHM	3.04423604372013	1.07962818166665	448526.057041164	0.928197980749714	5.16027410669054	-293
gHM mHM	gHM	mHM	1.83361561870216	1.08599059470051	448526.057041164	-0.294892578320509	3.96212381572483	-293
gWT mWT	gWT	mWT	3.12998659901166	1.08350630512869	448526.057041164	1.00634753321646	5.25362566480686	-292
gHT mWT	gHT	mWT	2.50969485871876	1.07891368088511	448526.057041164	0.395057195326126	4.62433252211139	-292
gHM mWT	gHM	mWT	2.06839998744666	1.10922439206543	448526.057041164	-0.105645738520127	4.24244571341346	-292
gWT mHT	gWT	mHT	2.48859064755367	1.07854465233021	448526.057041164	0.374676268789716	4.60250502631762	-292
gHT mHT	gHT	mHT	2.40519406574305	1.07689668648735	448526.057041164	0.294509649395041	4.51587848209107	-292
gHM mHT	gHM	mHT	2.33613341920509	1.08306238120999	448526.057041164	0.213364430650353	4.45890240775983	-292
gWT mHM	gWT	mHM	2.62703936264156	1.0833371423647	448526.057041164	0.503731850666015	4.7503468746171	-292
gHT mHM	gHT	mHM	3.04802711001422	1.07962676667817	448526.057041164	0.931991820377748	5.1640623996507	-292
gHM mHM	gHM	mHM	1.82267932999124	1.08598911990811	448526.057041164	-0.30582597648365	3.95118463646612	-292
gWT mWT	gWT	mWT	3.13327004416102	1.08350566054847	448526.057041164	1.00963224172323	5.2569078465988	-291
gHT mWT	gHT	mWT	2.51793680479963	1.07891259742432	448526.057041164	0.403301264956852	4.63257234464241	-291
gHM mWT	gHM	mWT	2.09072599482287	1.10922356104935	448526.057041164	-0.0833181023779339	4.26477009202367	-291
gWT mHT	gWT	mHT	2.49424101834769	1.07854353429714	448526.057041164	0.380328830894193	4.6081532058012	-291
gHT mHT	gHT	mHT	2.40555393753006	1.07689543306447	448526.057041164	0.29487197785236	4.51623589720776	-291
gHM mHT	gHM	mHT	2.33581987452851	1.08306172039507	448526.057041164	0.213052181150713	4.45858756790631	-291
gWT mHM	gWT	mHM	2.62770730384491	1.08333649271055	448526.057041164	0.504401065171531	4.75101354251829	-291
gHT mHM	gHT	mHM	3.05184956998942	1.07962575666237	448526.057041164	0.935816259952881	5.16788288002596	-291
gHM mHM	gHM	mHM	1.81231177641274	1.08598838927577	448526.057041164	-0.316192098045217	3.9408156508707	-291
gWT mWT	gWT	mWT	3.13636144183145	1.08350578225222	448526.057041164	1.01272340085805	5.25999948280484	-290
gHT mWT	gHT	mWT	2.52628023433752	1.07891204569931	448526.057041164	0.411645775858807	4.64091469281624	-290
gHM mWT	gHM	mWT	2.11271755851681	1.10922396029411	448526.057041164	-0.0613273211914409	4.28676243822506	-290
gWT mHT	gWT	mHT	2.5000529877296	1.07854293811249	448526.057041164	0.386141968779712	4.61396400667949	-290
gHT mHT	gHT	mHT	2.40603589926443	1.07689466683997	448526.057041164	0.295355441363209	4.51671635716565	-290
gHM mHT	gHM	mHT	2.33578016051925	1.08306178921086	448526.057041164	0.2130123322646	4.4585479887739	-290
gWT mHM	gWT	mHM	2.62833978632812	1.08333659484888	448526.057041164	0.505033347466753	4.75164622518949	-290
gHT mHM	gHT	mHM	3.05567483951563	1.07962530076246	448526.057041164	0.939642423028899	5.17170725600236	-290
gHM mHM	gHM	mHM	1.80245579131638	1.08598872850104	448526.057041164	-0.326048748012693	3.93096033064545	-290
gWT mWT	gWT	mWT	3.13923124612326	1.08350654553739	448526.057041164	1.01559170913438	5.26287078311213	-289
gHT mWT	gHT	mWT	2.53469662760993	1.07891194511078	448526.057041164	0.420062366281647	4.64933088893821	-289
gHM mWT	gHM	mWT	2.13430034409705	1.10922538824138	448526.057041164	-0.0397473343439767	4.30834802253809	-289
gWT mHT	gWT	mHT	2.50599783767768	1.07854278482858	448526.057041164	0.392087119159537	4.61990855619582	-289
gHT mHT	gHT	mHT	2.40661150508371	1.07689431413731	448526.057041164	0.295931738468865	4.51729127169856	-289
gHM mHT	gHM	mHT	2.33599819755033	1.08306246951683	448526.057041164	0.213229035916889	4.45876735918378	-289
gWT mHM	gWT	mHM	2.62889325861515	1.0833373266526	448526.057041164	0.505585385440978	4.75220113178932	-289
gHT mHM	gHT	mHM	3.05947568900294	1.07962531443167	448526.057041164	0.943443245724985	5.17550813228089	-289
gHM mHM	gHM	mHM	1.79305920004691	1.08598996202188	448526.057041164	-0.335447756945095	3.92156615703891	-289
gWT mWT	gWT	mWT	3.14185469162157	1.08350753775354	448526.057041164	1.01821320991953	5.26549617332361	-288
gHT mWT	gHT	mWT	2.5431591737853	1.07891202811002	448526.057041164	0.42852474978104	4.65779359778955	-288
gHM mWT	gHM	mWT	2.15540406492827	1.10922716061835	448526.057041164	-0.0186470873171611	4.32945521717369	-288
gWT mHT	gWT	mHT	2.51204905982399	1.07854281166552	448526.057041164	0.398138288706269	4.6259598309417	-288
gHT mHT	gHT	mHT	2.4072544513079	1.07689412737243	448526.057041164	0.29657505074648	4.51793385186932	-288
gHM mHT	gHM	mHT	2.33645964762507	1.08306337162816	448526.057041164	0.213688717881152	4.45923057736899	-288
gWT mHM	gWT	mHM	2.62932686452557	1.08333828450919	448526.057041164	0.506017113981914	4.75263661506923	-288
gHT mHM	gHT	mHM	3.06322701215737	1.07962551858255	448526.057041164	0.947194168749959	5.17925985556478	-288
gHM mHM	gHM	mHM	1.78407553292104	1.08599149695778	448526.057041164	-0.344434432498163	3.91258549834024	-288
gWT mWT	gWT	mWT	3.14421238900888	1.08350825178359	448526.057041164	1.02056950782987	5.26785527018788	-287
gHT mWT	gHT	mWT	2.55164332103382	1.07891196564026	448526.057041164	0.43700901946838	4.66627762259926	-287
gHM mWT	gHM	mWT	2.17596340899306	1.10922843442578	448526.057041164	0.00190976012420796	4.35001705786191	-287
gWT mHT	gWT	mHT	2.5181829263361	1.07854269534779	448526.057041164	0.404272383197563	4.63209346947464	-287
gHT mHT	gHT	mHT	2.4079411344906	1.07689380170424	448526.057041164	0.297262372228837	4.51861989675236	-287
gHM mHT	gHM	mHT	2.33715231408626	1.08306401677994	448526.057041164	0.21438011986466	4.45992450830785	-287
gWT mHM	gWT	mHM	2.62960308906963	1.08333897246256	448526.057041164	0.5062919901585	4.75291418798075	-287
gHT mHM	gHT	mHM	3.06690640312268	1.07962557015945	448526.057041164	0.950873458626131	5.18293934761923	-287
gHM mHM	gHM	mHM	1.77546431187214	1.08599260329596	448526.057041164	-0.353047821935911	3.90397644568019	-287
gWT mWT	gWT	mWT	3.14629058431616	1.08350832318105	448526.057041164	1.02264756320034	5.26993360543197	-286
gHT mWT	gHT	mWT	2.56012710252539	1.07891152088021	448526.057041164	0.445493672675982	4.6747605323748	-286
gHM mWT	gHM	mWT	2.19591852845159	1.10922860502679	448526.057041164	0.0218645452099842	4.36997251169319	-286
gWT mHT	gWT	mHT	2.52437881976143	1.07854220326722	448526.057041164	0.41046924108567	4.63828839843718	-286
gHT mHT	gHT	mHT	2.40865097400992	1.0768931180054	448526.057041164	0.297973551776869	4.51932839624296	-286
gHM mHT	gHM	mHT	2.3380663298385	1.08306406076102	448526.057041164	0.215294049415355	4.46083861026165	-286
gWT mHM	gWT	mHM	2.6296881458295	1.08333903403187	448526.057041164	0.506376926244426	4.75299936541458	-286
gHT mHM	gHT	mHM	3.07049450694831	1.07962522216993	448526.057041164	0.954462244500534	5.18652676939608	-286
gHM mHM	gHM	mHM	1.76719090869047	1.08599275729809	448526.057041164	-0.361321526957009	3.89570334433795	-286
gWT mWT	gWT	mWT	3.14808107858087	1.08350769919757	448526.057041164	1.02443928045349	5.27172287670824	-285
gHT mWT	gHT	mWT	2.56859122432269	1.07891065883724	448526.057041164	0.453959484051015	4.68322296459436	-285
gHM mWT	gHM	mWT	2.21521508661225	1.10922758918354	448526.057041164	0.0411630943922097	4.38926707883229	-285
gWT mHT	gWT	mHT	2.53061930796074	1.0785413012375	448526.057041164	0.416711497235533	4.64452711868595	-285
gHT mHT	gHT	mHT	2.40936648673586	1.07689204477601	448526.057041164	0.298691167999451	4.52004180547228	-285
gHM mHT	gHM	mHT	2.33919413451844	1.08306345331704	448526.057041164	0.21642304466682	4.46196522437006	-285
gWT mHM	gWT	mHM	2.62955208653359	1.0833384174487	448526.057041164	0.506242075432571	4.75286209763461	-285
gHT mHM	gHT	mHM	3.07397512967145	1.07962443775957	448526.057041164	0.957944404643866	5.19000585469903	-285
gHM mHM	gHM	mHM	1.75922600883064	1.08599188627202	448526.057041164	-0.369284719632509	3.8877367372938	-285
gWT mWT	gWT	mWT	3.1495808262468	1.08350666040371	448526.057041164	1.02594106412346	5.27322058837014	-284
gHT mWT	gHT	mWT	2.57701891788341	1.0789095604003	448526.057041164	0.462389330514385	4.69164850525244	-284
gHM mWT	gHM	mWT	2.23380389609649	1.10922586126732	448526.057041164	0.0597552905391474	4.40785250165384	-284
gWT mHT	gWT	mHT	2.53688996757592	1.07854016731207	448526.057041164	0.422984379309711	4.65079555584213	-284
gHT mHT	gHT	mHT	2.41007311843184	1.07689075121361	448526.057041164	0.299400335037981	4.52074590182569	-284
gHM mHT	gHM	mHT	2.34053025420863	1.08306245854438	448526.057041164	0.217761114080856	4.4632993943364	-284
gWT mHM	gWT	mHM	2.62916863419655	1.0833373967947	448526.057041164	0.505860623546011	4.75247664484708	-284
gHT mHM	gHT	mHM	3.0773351100764	1.07962340483675	448526.057041164	0.961306409545811	5.19336381060698	-284
gHM mHM	gHM	mHM	1.75154473895878	1.08599039987803	448526.057041164	-0.376963076217815	3.88005255413538	-284
gWT mWT	gWT	mWT	3.1507912552613	1.08350568558353	448526.057041164	1.02715340375557	5.27442910676704	-283
gHT mWT	gHT	mWT	2.58539558084194	1.07890853479876	448526.057041164	0.470768003620436	4.70002315806345	-283
gHM mWT	gHM	mWT	2.25164022499726	1.10922422703772	448526.057041164	0.077594822479722	4.42568562751479	-283
gWT mHT	gWT	mHT	2.54317898179875	1.0785391057131	448526.057041164	0.429275474233906	4.6570824893636	-283
gHT mHT	gHT	mHT	2.41075885808264	1.07688952580559	448526.057041164	0.300088476450847	4.52142923971443	-283
gHM mHT	gHM	mHT	2.34207091483396	1.08306152748506	448526.057041164	0.219303599553849	4.46483823011407	-283
gWT mHM	gWT	mHM	2.62851476519198	1.08333643992834	448526.057041164	0.50520862997011	4.75182090041384	-283
gHT mHM	gHT	mHM	3.08056397678206	1.07962244494744	448526.057041164	0.964537157605027	5.1965907959591	-283
gHM mHM	gHM	mHM	1.7441255439147	1.08598899447668	448526.057041164	-0.38437951671844	3.87263060454784	-283
gWT mWT	gWT	mWT	3.1517173722692	1.0835052242131	448526.057041164	1.02808042503534	5.27535431950306	-282
gHT mWT	gHT	mWT	2.59370824614272	1.0789078721545	448526.057041164	0.479081967683591	4.70833452460186	-282
gHM mWT	gHM	mWT	2.2686828737754	1.10922344267963	448526.057041164	0.0946390085756112	4.44272673897518	-282
gWT mHT	gWT	mHT	2.54947655543345	1.0785384018585	448526.057041164	0.435574427401984	4.66337868346491	-282
gHT mHT	gHT	mHT	2.41141367765179	1.07688863921208	448526.057041164	0.30074503371603	4.52208232158755	-282
gHM mHT	gHM	mHT	2.34381353103735	1.08306108356838	448526.057041164	0.221047085820277	4.46657997625441	-282
gWT mHM	gWT	mHM	2.62757008601716	1.08333598606888	448526.057041164	0.504264840345888	4.75087533168843	-282
gHT mHM	gHT	mHM	3.08365342969129	1.07962185979226	448526.057041164	0.967627757400434	5.19967910198215	-282
gHM mHM	gHM	mHM	1.73694891358958	1.08598832364982	448526.057041164	-0.391554832243525	3.86545265942269	-282
gWT mWT	gWT	mWT	3.15236673220348	1.08350548408066	448526.057041164	1.02872927563718	5.27600418876977	-281
gHT mWT	gHT	mWT	2.60194493579931	1.07890770584194	448526.057041164	0.487318983307702	4.71657088829092	-281
gHM mWT	gHM	mWT	2.28489315150242	1.10922385919832	448526.057041164	0.110848469938807	4.45893783306603	-281
gWT mHT	gWT	mHT	2.55577420708378	1.0785381870322	448526.057041164	0.441872500105278	4.66967591406229	-281
gHT mHT	gHT	mHT	2.41202885602101	1.07688821626776	448526.057041164	0.301361041043123	4.52269667099891	-281
gHM mHT	gHM	mHT	2.34575612412835	1.08306132233115	448526.057041164	0.222989210943589	4.46852303731311	-281
gWT mHM	gWT	mHM	2.62631606945658	1.08333623818137	448526.057041164	0.50301032965257	4.7496218092606	-281
gHT mHM	gHT	mHM	3.08659670155758	1.0796217879541	448526.057041164	0.97057117006732	5.20262223304785	-281
gHM mHM	gHM	mHM	1.72999607442173	1.08598869065319	448526.057041164	-0.398508390726713	3.85850053957017	-281
[truncated: 16,119 more rows]
