# Supplementary material for: Key HPI axis receptors facilitate light adaptive behavior in larval zebrafish
Source: Sci Rep. 2024 Apr 2;14:7759. doi: 10.1038/s41598-024-57707-6 (PMC10987622; doi:10.1038/s41598-024-57707-6)
Supplement: Supplementary file 1 — Supplementary Information. [file 41598_2024_57707_MOESM1_ESM.zip › Supp_Tables_SciRpts/SuppTableS61_nr3c1.e2_4x[7.5_6min]_predict.csv]

Supplementary Table S61. Locomotor response of nr3c1 ex2 lineage larvae of 4x[7.5 dark + 6-min light] assay:
Raw data and predicted values by a generalized additive model.
Columns: assay (each assay)	Time (time point when data were recorded in seconds)
base.tx (photo period)	tx.a (extra treatment condtion. not relevant)	tx.b (extra treatment condtion.
not relevant)	geno (genotype: wildtype	heterozygous	or homozygous)	xvar (tx.a	tx.b	and geno combined)
moved (raw movement data)	rsums (rolling sums of raw movement for 1-min window)
anid (assay	tx.a	tx.b	and geno combined	an id for each assay)	xvarF (tx.a	tx.b	and geno combined)
prd (GAM predicted value for the given second)
assay	Time	base.tx	tx.a	tx.b	geno	xvar	moved	rsums	anid	xvarF	prd
1	-501	1 Baseline Dark	V	V	HT	V_V_HT	0.037	2.225	1_V_V_HT	V_V_HT	1.95832387004356
1	-500	1 Baseline Dark	V	V	HT	V_V_HT	0	2.263	1_V_V_HT	V_V_HT	1.95381196703869
1	-499	1 Baseline Dark	V	V	HT	V_V_HT	0	2.356	1_V_V_HT	V_V_HT	1.94930006562265
1	-498	1 Baseline Dark	V	V	HT	V_V_HT	0	2.356	1_V_V_HT	V_V_HT	1.94478816356311
1	-497	1 Baseline Dark	V	V	HT	V_V_HT	0.071	2.356	1_V_V_HT	V_V_HT	1.94027609524617
1	-496	1 Baseline Dark	V	V	HT	V_V_HT	0	2.349	1_V_V_HT	V_V_HT	1.9357630408708
1	-495	1 Baseline Dark	V	V	HT	V_V_HT	0.104	2.335	1_V_V_HT	V_V_HT	1.93124800809651
1	-494	1 Baseline Dark	V	V	HT	V_V_HT	0	2.335	1_V_V_HT	V_V_HT	1.92672995189693
1	-493	1 Baseline Dark	V	V	HT	V_V_HT	0	2.435	1_V_V_HT	V_V_HT	1.92220755643792
1	-492	1 Baseline Dark	V	V	HT	V_V_HT	0.029	2.402	1_V_V_HT	V_V_HT	1.91767947079904
1	-491	1 Baseline Dark	V	V	HT	V_V_HT	0.023	2.374	1_V_V_HT	V_V_HT	1.9131443349672
1	-490	1 Baseline Dark	V	V	HT	V_V_HT	0.101	2.431	1_V_V_HT	V_V_HT	1.90860086896662
1	-489	1 Baseline Dark	V	V	HT	V_V_HT	0.068	2.442	1_V_V_HT	V_V_HT	1.90404805666846
1	-488	1 Baseline Dark	V	V	HT	V_V_HT	0	2.483	1_V_V_HT	V_V_HT	1.89948507671102
1	-487	1 Baseline Dark	V	V	HT	V_V_HT	0.109	2.468	1_V_V_HT	V_V_HT	1.89491176449171
1	-486	1 Baseline Dark	V	V	HT	V_V_HT	0	2.567	1_V_V_HT	V_V_HT	1.89032888107647
1	-485	1 Baseline Dark	V	V	HT	V_V_HT	0.051	2.553	1_V_V_HT	V_V_HT	1.88573826087041
1	-484	1 Baseline Dark	V	V	HT	V_V_HT	0.054	2.479	1_V_V_HT	V_V_HT	1.88114296452583
1	-483	1 Baseline Dark	V	V	HT	V_V_HT	0.083	2.362	1_V_V_HT	V_V_HT	1.87654714999723
1	-482	1 Baseline Dark	V	V	HT	V_V_HT	0.037	2.386	1_V_V_HT	V_V_HT	1.87195546956318
1	-481	1 Baseline Dark	V	V	HT	V_V_HT	0.043	2.32	1_V_V_HT	V_V_HT	1.86737361612528
1	-480	1 Baseline Dark	V	V	HT	V_V_HT	0.074	2.366	1_V_V_HT	V_V_HT	1.86280754832001
1	-479	1 Baseline Dark	V	V	HT	V_V_HT	0.113	2.359	1_V_V_HT	V_V_HT	1.85826351006436
1	-478	1 Baseline Dark	V	V	HT	V_V_HT	0.119	2.331	1_V_V_HT	V_V_HT	1.85374923135628
1	-477	1 Baseline Dark	V	V	HT	V_V_HT	0	2.331	1_V_V_HT	V_V_HT	1.84927392191381
1	-476	1 Baseline Dark	V	V	HT	V_V_HT	0	2.363	1_V_V_HT	V_V_HT	1.84484709384829
1	-475	1 Baseline Dark	V	V	HT	V_V_HT	0	2.334	1_V_V_HT	V_V_HT	1.84047826120239
1	-474	1 Baseline Dark	V	V	HT	V_V_HT	0.038	2.362	1_V_V_HT	V_V_HT	1.8361772166602
1	-473	1 Baseline Dark	V	V	HT	V_V_HT	0.014	2.209	1_V_V_HT	V_V_HT	1.83195489642492
1	-472	1 Baseline Dark	V	V	HT	V_V_HT	0.106	2.217	1_V_V_HT	V_V_HT	1.82782277034355
1	-471	1 Baseline Dark	V	V	HT	V_V_HT	0.078	2.18	1_V_V_HT	V_V_HT	1.82379334315084
1	-470	1 Baseline Dark	V	V	HT	V_V_HT	0.038	2.215	1_V_V_HT	V_V_HT	1.81987937218301
1	-469	1 Baseline Dark	V	V	HT	V_V_HT	0.093	2.242	1_V_V_HT	V_V_HT	1.81609361615876
1	-468	1 Baseline Dark	V	V	HT	V_V_HT	0	2.242	1_V_V_HT	V_V_HT	1.81244883493343
1	-467	1 Baseline Dark	V	V	HT	V_V_HT	0	2.198	1_V_V_HT	V_V_HT	1.80895791943395
1	-466	1 Baseline Dark	V	V	HT	V_V_HT	0.049	2.198	1_V_V_HT	V_V_HT	1.80563430488041
1	-465	1 Baseline Dark	V	V	HT	V_V_HT	0	2.116	1_V_V_HT	V_V_HT	1.80249162211327
1	-464	1 Baseline Dark	V	V	HT	V_V_HT	0	2.116	1_V_V_HT	V_V_HT	1.79954380509948
1	-463	1 Baseline Dark	V	V	HT	V_V_HT	0.1	2.346	1_V_V_HT	V_V_HT	1.79680497004073
1	-462	1 Baseline Dark	V	V	HT	V_V_HT	0	2.317	1_V_V_HT	V_V_HT	1.79428921262738
1	-461	1 Baseline Dark	V	V	HT	V_V_HT	0	2.325	1_V_V_HT	V_V_HT	1.79201033570596
1	-460	1 Baseline Dark	V	V	HT	V_V_HT	0.057	2.289	1_V_V_HT	V_V_HT	1.78998158845122
1	-459	1 Baseline Dark	V	V	HT	V_V_HT	0.04	2.274	1_V_V_HT	V_V_HT	1.78821558834067
1	-458	1 Baseline Dark	V	V	HT	V_V_HT	0.079	2.368	1_V_V_HT	V_V_HT	1.78672481658778
1	-457	1 Baseline Dark	V	V	HT	V_V_HT	0.085	2.259	1_V_V_HT	V_V_HT	1.78552148728329
1	-456	1 Baseline Dark	V	V	HT	V_V_HT	0.099	2.315	1_V_V_HT	V_V_HT	1.78461675813169
1	-455	1 Baseline Dark	V	V	HT	V_V_HT	0	2.264	1_V_V_HT	V_V_HT	1.78402116751453
1	-454	1 Baseline Dark	V	V	HT	V_V_HT	0	2.31	1_V_V_HT	V_V_HT	1.78374385511446
1	-453	1 Baseline Dark	V	V	HT	V_V_HT	0	2.227	1_V_V_HT	V_V_HT	1.78379318785279
1	-452	1 Baseline Dark	V	V	HT	V_V_HT	0.024	2.25	1_V_V_HT	V_V_HT	1.7841758264488
1	-451	1 Baseline Dark	V	V	HT	V_V_HT	0	2.238	1_V_V_HT	V_V_HT	1.78489799805
1	-450	1 Baseline Dark	V	V	HT	V_V_HT	0.046	2.164	1_V_V_HT	V_V_HT	1.7859654140488
1	-449	1 Baseline Dark	V	V	HT	V_V_HT	0.017	2.051	1_V_V_HT	V_V_HT	1.78738167994286
1	-448	1 Baseline Dark	V	V	HT	V_V_HT	0	1.932	1_V_V_HT	V_V_HT	1.78914930680881
1	-447	1 Baseline Dark	V	V	HT	V_V_HT	0	2.079	1_V_V_HT	V_V_HT	1.7912679339212
1	-446	1 Baseline Dark	V	V	HT	V_V_HT	0.062	2.098	1_V_V_HT	V_V_HT	1.79373365928214
1	-445	1 Baseline Dark	V	V	HT	V_V_HT	0	2.098	1_V_V_HT	V_V_HT	1.7965389695422
1	-444	1 Baseline Dark	V	V	HT	V_V_HT	0.028	2.06	1_V_V_HT	V_V_HT	1.79967330335248
1	-443	1 Baseline Dark	V	V	HT	V_V_HT	0.012	2.089	1_V_V_HT	V_V_HT	1.8031248818697
1	-442	1 Baseline Dark	V	V	HT	V_V_HT	0.036	1.983	1_V_V_HT	V_V_HT	1.80687945317427
1	-441	1 Baseline Dark	V	V	HT	V_V_HT	0	1.94	1_V_V_HT	V_V_HT	1.81092217271652
1	-440	1 Baseline Dark	V	V	HT	V_V_HT	0.035	2.02	1_V_V_HT	V_V_HT	1.81523760807361
1	-439	1 Baseline Dark	V	V	HT	V_V_HT	0.027	1.927	1_V_V_HT	V_V_HT	1.81980800778645
1	-438	1 Baseline Dark	V	V	HT	V_V_HT	0	1.927	1_V_V_HT	V_V_HT	1.82461505092637
1	-437	1 Baseline Dark	V	V	HT	V_V_HT	0.027	1.927	1_V_V_HT	V_V_HT	1.82963990409972
1	-436	1 Baseline Dark	V	V	HT	V_V_HT	0	1.897	1_V_V_HT	V_V_HT	1.83486173742491
1	-435	1 Baseline Dark	V	V	HT	V_V_HT	0.022	1.926	1_V_V_HT	V_V_HT	1.84025879933405
1	-434	1 Baseline Dark	V	V	HT	V_V_HT	0	2.025	1_V_V_HT	V_V_HT	1.8458076335379
1	-433	1 Baseline Dark	V	V	HT	V_V_HT	0.23	1.925	1_V_V_HT	V_V_HT	1.85148403017111
1	-432	1 Baseline Dark	V	V	HT	V_V_HT	0	1.973	1_V_V_HT	V_V_HT	1.85726216382762
1	-431	1 Baseline Dark	V	V	HT	V_V_HT	0.031	2	1_V_V_HT	V_V_HT	1.86311476377367
1	-430	1 Baseline Dark	V	V	HT	V_V_HT	0.065	2.037	1_V_V_HT	V_V_HT	1.86901426908274
1	-429	1 Baseline Dark	V	V	HT	V_V_HT	0.053	2.048	1_V_V_HT	V_V_HT	1.87493301946856
1	-428	1 Baseline Dark	V	V	HT	V_V_HT	0.094	2.007	1_V_V_HT	V_V_HT	1.88084292479863
1	-427	1 Baseline Dark	V	V	HT	V_V_HT	0	2.008	1_V_V_HT	V_V_HT	1.88671579399039
1	-426	1 Baseline Dark	V	V	HT	V_V_HT	0.056	2.049	1_V_V_HT	V_V_HT	1.89252351507842
1	-425	1 Baseline Dark	V	V	HT	V_V_HT	0	2.231	1_V_V_HT	V_V_HT	1.89823832119294
1	-424	1 Baseline Dark	V	V	HT	V_V_HT	0.1	2.287	1_V_V_HT	V_V_HT	1.90383253665732
1	-423	1 Baseline Dark	V	V	HT	V_V_HT	0	2.287	1_V_V_HT	V_V_HT	1.9092784843359
1	-422	1 Baseline Dark	V	V	HT	V_V_HT	0.06	2.424	1_V_V_HT	V_V_HT	1.91454848114059
1	-421	1 Baseline Dark	V	V	HT	V_V_HT	0.031	2.435	1_V_V_HT	V_V_HT	1.91961485155944
1	-420	1 Baseline Dark	V	V	HT	V_V_HT	0	2.428	1_V_V_HT	V_V_HT	1.92445038794016
1	-419	1 Baseline Dark	V	V	HT	V_V_HT	0	2.411	1_V_V_HT	V_V_HT	1.92903032452469
1	-418	1 Baseline Dark	V	V	HT	V_V_HT	0	2.43	1_V_V_HT	V_V_HT	1.93333309986053
1	-417	1 Baseline Dark	V	V	HT	V_V_HT	0.147	2.533	1_V_V_HT	V_V_HT	1.93734069571522
1	-416	1 Baseline Dark	V	V	HT	V_V_HT	0.019	2.559	1_V_V_HT	V_V_HT	1.94103827074618
1	-415	1 Baseline Dark	V	V	HT	V_V_HT	0	2.559	1_V_V_HT	V_V_HT	1.9444123637588
1	-414	1 Baseline Dark	V	V	HT	V_V_HT	0	2.557	1_V_V_HT	V_V_HT	1.94745327182471
1	-413	1 Baseline Dark	V	V	HT	V_V_HT	0.043	2.631	1_V_V_HT	V_V_HT	1.95015514950996
1	-412	1 Baseline Dark	V	V	HT	V_V_HT	0	2.595	1_V_V_HT	V_V_HT	1.95251294953556
1	-411	1 Baseline Dark	V	V	HT	V_V_HT	0.035	2.652	1_V_V_HT	V_V_HT	1.95452249239505
1	-410	1 Baseline Dark	V	V	HT	V_V_HT	0.118	2.617	1_V_V_HT	V_V_HT	1.95618312605512
1	-409	1 Baseline Dark	V	V	HT	V_V_HT	0	2.608	1_V_V_HT	V_V_HT	1.95749598583319
1	-408	1 Baseline Dark	V	V	HT	V_V_HT	0	2.608	1_V_V_HT	V_V_HT	1.95846588526751
1	-407	1 Baseline Dark	V	V	HT	V_V_HT	0	2.656	1_V_V_HT	V_V_HT	1.9590985541271
1	-406	1 Baseline Dark	V	V	HT	V_V_HT	0.019	2.747	1_V_V_HT	V_V_HT	1.9593997243409
1	-405	1 Baseline Dark	V	V	HT	V_V_HT	0.029	2.725	1_V_V_HT	V_V_HT	1.95937512377951
1	-404	1 Baseline Dark	V	V	HT	V_V_HT	0.099	2.749	1_V_V_HT	V_V_HT	1.95903048236538
1	-403	1 Baseline Dark	V	V	HT	V_V_HT	0	2.683	1_V_V_HT	V_V_HT	1.95837153051442
1	-402	1 Baseline Dark	V	V	HT	V_V_HT	0.048	2.76	1_V_V_HT	V_V_HT	1.95740487755674
1	-401	1 Baseline Dark	V	V	HT	V_V_HT	0.027	2.729	1_V_V_HT	V_V_HT	1.95614065102118
1	-400	1 Baseline Dark	V	V	HT	V_V_HT	0.094	2.707	1_V_V_HT	V_V_HT	1.95459066891113
1	-399	1 Baseline Dark	V	V	HT	V_V_HT	0.051	2.707	1_V_V_HT	V_V_HT	1.95277081050654
1	-398	1 Baseline Dark	V	V	HT	V_V_HT	0.038	2.687	1_V_V_HT	V_V_HT	1.95070088377347
1	-397	1 Baseline Dark	V	V	HT	V_V_HT	0.086	2.687	1_V_V_HT	V_V_HT	1.94840215839827
1	-396	1 Baseline Dark	V	V	HT	V_V_HT	0.14	2.631	1_V_V_HT	V_V_HT	1.94589864729833
1	-395	1 Baseline Dark	V	V	HT	V_V_HT	0.182	2.631	1_V_V_HT	V_V_HT	1.94321505147807
1	-394	1 Baseline Dark	V	V	HT	V_V_HT	0.056	2.531	1_V_V_HT	V_V_HT	1.9403760703557
1	-393	1 Baseline Dark	V	V	HT	V_V_HT	0	2.571	1_V_V_HT	V_V_HT	1.93740684887558
1	-392	1 Baseline Dark	V	V	HT	V_V_HT	0.161	2.511	1_V_V_HT	V_V_HT	1.9343346938917
1	-391	1 Baseline Dark	V	V	HT	V_V_HT	0.011	2.498	1_V_V_HT	V_V_HT	1.93118916718672
1	-390	1 Baseline Dark	V	V	HT	V_V_HT	0.039	2.498	1_V_V_HT	V_V_HT	1.92800142875294
1	-389	1 Baseline Dark	V	V	HT	V_V_HT	0	2.519	1_V_V_HT	V_V_HT	1.92480294669259
1	-388	1 Baseline Dark	V	V	HT	V_V_HT	0.019	2.519	1_V_V_HT	V_V_HT	1.92162527122209
1	-387	1 Baseline Dark	V	V	HT	V_V_HT	0.103	2.372	1_V_V_HT	V_V_HT	1.91850026725185
1	-386	1 Baseline Dark	V	V	HT	V_V_HT	0.088	2.485	1_V_V_HT	V_V_HT	1.91545982446654
1	-385	1 Baseline Dark	V	V	HT	V_V_HT	0	2.55	1_V_V_HT	V_V_HT	1.91253538751744
1	-384	1 Baseline Dark	V	V	HT	V_V_HT	0.026	2.6	1_V_V_HT	V_V_HT	1.90975773404884
1	-383	1 Baseline Dark	V	V	HT	V_V_HT	0.086	2.578	1_V_V_HT	V_V_HT	1.9071574851335
1	-382	1 Baseline Dark	V	V	HT	V_V_HT	0	2.578	1_V_V_HT	V_V_HT	1.90476526182952
1	-381	1 Baseline Dark	V	V	HT	V_V_HT	0.057	2.651	1_V_V_HT	V_V_HT	1.90261169123679
1	-380	1 Baseline Dark	V	V	HT	V_V_HT	0	2.615	1_V_V_HT	V_V_HT	1.90072689400366
1	-379	1 Baseline Dark	V	V	HT	V_V_HT	0.018	2.615	1_V_V_HT	V_V_HT	1.89913844531027
1	-378	1 Baseline Dark	V	V	HT	V_V_HT	0	2.615	1_V_V_HT	V_V_HT	1.89787118543574
1	-377	1 Baseline Dark	V	V	HT	V_V_HT	0.075	2.615	1_V_V_HT	V_V_HT	1.89694873670054
1	-376	1 Baseline Dark	V	V	HT	V_V_HT	0.091	2.596	1_V_V_HT	V_V_HT	1.89639137664767
1	-375	1 Baseline Dark	V	V	HT	V_V_HT	0	2.589	1_V_V_HT	V_V_HT	1.89621515491899
1	-374	1 Baseline Dark	V	V	HT	V_V_HT	0.024	2.57	1_V_V_HT	V_V_HT	1.89643169176463
1	-373	1 Baseline Dark	V	V	HT	V_V_HT	0.164	2.57	1_V_V_HT	V_V_HT	1.89704798618609
1	-372	1 Baseline Dark	V	V	HT	V_V_HT	0.077	2.522	1_V_V_HT	V_V_HT	1.89806627957839
1	-371	1 Baseline Dark	V	V	HT	V_V_HT	0	2.495	1_V_V_HT	V_V_HT	1.89948396192439
1	-370	1 Baseline Dark	V	V	HT	V_V_HT	0.043	2.596	1_V_V_HT	V_V_HT	1.90129433654076
1	-369	1 Baseline Dark	V	V	HT	V_V_HT	0.053	2.707	1_V_V_HT	V_V_HT	1.90348907873676
1	-368	1 Baseline Dark	V	V	HT	V_V_HT	0.074	2.953	1_V_V_HT	V_V_HT	1.9060558001252
1	-367	1 Baseline Dark	V	V	HT	V_V_HT	0	2.899	1_V_V_HT	V_V_HT	1.90897808821828
1	-366	1 Baseline Dark	V	V	HT	V_V_HT	0	2.815	1_V_V_HT	V_V_HT	1.91223797884595
1	-365	1 Baseline Dark	V	V	HT	V_V_HT	0	2.671	1_V_V_HT	V_V_HT	1.91581448114381
1	-364	1 Baseline Dark	V	V	HT	V_V_HT	0	2.721	1_V_V_HT	V_V_HT	1.91968584639183
1	-363	1 Baseline Dark	V	V	HT	V_V_HT	0.04	2.721	1_V_V_HT	V_V_HT	1.9238303293553
1	-362	1 Baseline Dark	V	V	HT	V_V_HT	0	2.607	1_V_V_HT	V_V_HT	1.92822559043813
1	-361	1 Baseline Dark	V	V	HT	V_V_HT	0.018	2.596	1_V_V_HT	V_V_HT	1.93284692512954
1	-360	1 Baseline Dark	V	V	HT	V_V_HT	0	2.557	1_V_V_HT	V_V_HT	1.93766903973952
1	-359	1 Baseline Dark	V	V	HT	V_V_HT	0.021	2.721	1_V_V_HT	V_V_HT	1.94266663093444
1	-358	1 Baseline Dark	V	V	HT	V_V_HT	0	2.702	1_V_V_HT	V_V_HT	1.9478140576424
1	-357	1 Baseline Dark	V	V	HT	V_V_HT	0	2.599	1_V_V_HT	V_V_HT	1.95308398711206
1	-356	1 Baseline Dark	V	V	HT	V_V_HT	0.132	2.534	1_V_V_HT	V_V_HT	1.95844761756306
1	-355	1 Baseline Dark	V	V	HT	V_V_HT	0.065	2.595	1_V_V_HT	V_V_HT	1.96387586153263
1	-354	1 Baseline Dark	V	V	HT	V_V_HT	0.05	2.623	1_V_V_HT	V_V_HT	1.96933963732072
1	-353	1 Baseline Dark	V	V	HT	V_V_HT	0.021	2.617	1_V_V_HT	V_V_HT	1.97480987085233
1	-352	1 Baseline Dark	V	V	HT	V_V_HT	0	2.648	1_V_V_HT	V_V_HT	1.98025756502929
1	-351	1 Baseline Dark	V	V	HT	V_V_HT	0.108	2.63	1_V_V_HT	V_V_HT	1.98565373320285
1	-350	1 Baseline Dark	V	V	HT	V_V_HT	0.082	2.704	1_V_V_HT	V_V_HT	1.99096963729979
1	-349	1 Baseline Dark	V	V	HT	V_V_HT	0	2.686	1_V_V_HT	V_V_HT	1.99617753175229
1	-348	1 Baseline Dark	V	V	HT	V_V_HT	0	2.686	1_V_V_HT	V_V_HT	2.00125030920773
1	-347	1 Baseline Dark	V	V	HT	V_V_HT	0	2.7	1_V_V_HT	V_V_HT	2.00616246213804
1	-346	1 Baseline Dark	V	V	HT	V_V_HT	0	2.609	1_V_V_HT	V_V_HT	2.01088887447966
1	-345	1 Baseline Dark	V	V	HT	V_V_HT	0.022	2.609	1_V_V_HT	V_V_HT	2.01540443384643
1	-344	1 Baseline Dark	V	V	HT	V_V_HT	0.08	2.62	1_V_V_HT	V_V_HT	2.01968469525145
1	-343	1 Baseline Dark	V	V	HT	V_V_HT	0	2.456	1_V_V_HT	V_V_HT	2.0237078938195
1	-342	1 Baseline Dark	V	V	HT	V_V_HT	0	2.379	1_V_V_HT	V_V_HT	2.02745372892262
1	-341	1 Baseline Dark	V	V	HT	V_V_HT	0	2.407	1_V_V_HT	V_V_HT	2.03090504590626
1	-340	1 Baseline Dark	V	V	HT	V_V_HT	0.195	2.444	1_V_V_HT	V_V_HT	2.03404546733875
1	-339	1 Baseline Dark	V	V	HT	V_V_HT	0.162	2.391	1_V_V_HT	V_V_HT	2.03685955536672
1	-338	1 Baseline Dark	V	V	HT	V_V_HT	0.284	2.34	1_V_V_HT	V_V_HT	2.03933557178654
1	-337	1 Baseline Dark	V	V	HT	V_V_HT	0.032	2.412	1_V_V_HT	V_V_HT	2.0414627083916
1	-336	1 Baseline Dark	V	V	HT	V_V_HT	0.056	2.412	1_V_V_HT	V_V_HT	2.04323016279452
1	-335	1 Baseline Dark	V	V	HT	V_V_HT	0.038	2.412	1_V_V_HT	V_V_HT	2.04462712598542
1	-334	1 Baseline Dark	V	V	HT	V_V_HT	0.106	2.412	1_V_V_HT	V_V_HT	2.04564278800215
1	-333	1 Baseline Dark	V	V	HT	V_V_HT	0	2.372	1_V_V_HT	V_V_HT	2.04626740883816
1	-332	1 Baseline Dark	V	V	HT	V_V_HT	0.047	2.431	1_V_V_HT	V_V_HT	2.04649656969373
1	-331	1 Baseline Dark	V	V	HT	V_V_HT	0	2.413	1_V_V_HT	V_V_HT	2.04633118425186
1	-330	1 Baseline Dark	V	V	HT	V_V_HT	0	2.413	1_V_V_HT	V_V_HT	2.04577323068985
1	-329	1 Baseline Dark	V	V	HT	V_V_HT	0.164	2.392	1_V_V_HT	V_V_HT	2.04482469456033
1	-328	1 Baseline Dark	V	V	HT	V_V_HT	0	2.392	1_V_V_HT	V_V_HT	2.043488569745
1	-327	1 Baseline Dark	V	V	HT	V_V_HT	0	2.496	1_V_V_HT	V_V_HT	2.04177290491279
1	-326	1 Baseline Dark	V	V	HT	V_V_HT	0.023	2.406	1_V_V_HT	V_V_HT	2.03969071582758
1	-325	1 Baseline Dark	V	V	HT	V_V_HT	0.061	2.384	1_V_V_HT	V_V_HT	2.03725600788395
1	-324	1 Baseline Dark	V	V	HT	V_V_HT	0.054	2.334	1_V_V_HT	V_V_HT	2.03448278640263
1	-323	1 Baseline Dark	V	V	HT	V_V_HT	0.08	2.313	1_V_V_HT	V_V_HT	2.03138505914607
1	-322	1 Baseline Dark	V	V	HT	V_V_HT	0.031	2.334	1_V_V_HT	V_V_HT	2.02797682889524
1	-321	1 Baseline Dark	V	V	HT	V_V_HT	0.039	2.226	1_V_V_HT	V_V_HT	2.02427210026355
1	-320	1 Baseline Dark	V	V	HT	V_V_HT	0.074	2.144	1_V_V_HT	V_V_HT	2.02028488122249
1	-319	1 Baseline Dark	V	V	HT	V_V_HT	0	2.144	1_V_V_HT	V_V_HT	2.01602977180426
1	-318	1 Baseline Dark	V	V	HT	V_V_HT	0	2.144	1_V_V_HT	V_V_HT	2.0115242904838
1	-317	1 Baseline Dark	V	V	HT	V_V_HT	0.089	2.144	1_V_V_HT	V_V_HT	2.00678868240042
1	-316	1 Baseline Dark	V	V	HT	V_V_HT	0	2.144	1_V_V_HT	V_V_HT	2.0018441119836
1	-315	1 Baseline Dark	V	V	HT	V_V_HT	0	2.122	1_V_V_HT	V_V_HT	1.99671363812642
1	-314	1 Baseline Dark	V	V	HT	V_V_HT	0.035	2.086	1_V_V_HT	V_V_HT	1.9914219894563
1	-313	1 Baseline Dark	V	V	HT	V_V_HT	0	2.086	1_V_V_HT	V_V_HT	1.98599422397907
1	-312	1 Baseline Dark	V	V	HT	V_V_HT	0	2.086	1_V_V_HT	V_V_HT	1.98045538929142
1	-311	1 Baseline Dark	V	V	HT	V_V_HT	0.028	2.17	1_V_V_HT	V_V_HT	1.97483056891549
1	-310	1 Baseline Dark	V	V	HT	V_V_HT	0.08	2.004	1_V_V_HT	V_V_HT	1.96914494189043
1	-309	1 Baseline Dark	V	V	HT	V_V_HT	0	1.842	1_V_V_HT	V_V_HT	1.96342371397783
1	-308	1 Baseline Dark	V	V	HT	V_V_HT	0.023	1.558	1_V_V_HT	V_V_HT	1.95769208944352
1	-307	1 Baseline Dark	V	V	HT	V_V_HT	0.072	1.571	1_V_V_HT	V_V_HT	1.95197527527151
1	-306	1 Baseline Dark	V	V	HT	V_V_HT	0	1.787	1_V_V_HT	V_V_HT	1.9462984783065
1	-305	1 Baseline Dark	V	V	HT	V_V_HT	0	1.749	1_V_V_HT	V_V_HT	1.9406865162316
1	-304	1 Baseline Dark	V	V	HT	V_V_HT	0	1.643	1_V_V_HT	V_V_HT	1.93516221837161
1	-303	1 Baseline Dark	V	V	HT	V_V_HT	0	1.643	1_V_V_HT	V_V_HT	1.92974624678706
1	-302	1 Baseline Dark	V	V	HT	V_V_HT	0.059	1.596	1_V_V_HT	V_V_HT	1.92445881303622
1	-301	1 Baseline Dark	V	V	HT	V_V_HT	0	1.637	1_V_V_HT	V_V_HT	1.91932013703649
1	-300	1 Baseline Dark	V	V	HT	V_V_HT	0	1.695	1_V_V_HT	V_V_HT	1.91434979800244
1	-299	1 Baseline Dark	V	V	HT	V_V_HT	0	1.531	1_V_V_HT	V_V_HT	1.90956414695856
1	-298	1 Baseline Dark	V	V	HT	V_V_HT	0	1.531	1_V_V_HT	V_V_HT	1.90497551096827
1	-297	1 Baseline Dark	V	V	HT	V_V_HT	0.104	1.563	1_V_V_HT	V_V_HT	1.90059272528079
1	-296	1 Baseline Dark	V	V	HT	V_V_HT	0.042	1.54	1_V_V_HT	V_V_HT	1.89642392281137
1	-295	1 Baseline Dark	V	V	HT	V_V_HT	0.043	1.541	1_V_V_HT	V_V_HT	1.89247648254887
1	-294	1 Baseline Dark	V	V	HT	V_V_HT	0	1.559	1_V_V_HT	V_V_HT	1.88875474688458
1	-293	1 Baseline Dark	V	V	HT	V_V_HT	0	1.479	1_V_V_HT	V_V_HT	1.88526153626024
1	-292	1 Baseline Dark	V	V	HT	V_V_HT	0.021	1.489	1_V_V_HT	V_V_HT	1.88199660451658
1	-291	1 Baseline Dark	V	V	HT	V_V_HT	0	1.476	1_V_V_HT	V_V_HT	1.87895894761958
1	-290	1 Baseline Dark	V	V	HT	V_V_HT	0	1.402	1_V_V_HT	V_V_HT	1.87614755438543
1	-289	1 Baseline Dark	V	V	HT	V_V_HT	0	1.402	1_V_V_HT	V_V_HT	1.87356141594421
1	-288	1 Baseline Dark	V	V	HT	V_V_HT	0	1.402	1_V_V_HT	V_V_HT	1.87119884009973
1	-287	1 Baseline Dark	V	V	HT	V_V_HT	0	1.352	1_V_V_HT	V_V_HT	1.86905538872714
1	-286	1 Baseline Dark	V	V	HT	V_V_HT	0	1.352	1_V_V_HT	V_V_HT	1.86712533170223
1	-285	1 Baseline Dark	V	V	HT	V_V_HT	0	1.4	1_V_V_HT	V_V_HT	1.86539988478755
1	-284	1 Baseline Dark	V	V	HT	V_V_HT	0.044	1.5	1_V_V_HT	V_V_HT	1.86386682717167
1	-283	1 Baseline Dark	V	V	HT	V_V_HT	0	1.5	1_V_V_HT	V_V_HT	1.8625112416533
1	-282	1 Baseline Dark	V	V	HT	V_V_HT	0	1.5	1_V_V_HT	V_V_HT	1.86131725237251
1	-281	1 Baseline Dark	V	V	HT	V_V_HT	0.084	1.472	1_V_V_HT	V_V_HT	1.8602669150655
1	-280	1 Baseline Dark	V	V	HT	V_V_HT	0.029	1.418	1_V_V_HT	V_V_HT	1.85934006081365
1	-279	1 Baseline Dark	V	V	HT	V_V_HT	0	1.456	1_V_V_HT	V_V_HT	1.85851490321035
1	-278	1 Baseline Dark	V	V	HT	V_V_HT	0	1.458	1_V_V_HT	V_V_HT	1.85776935473563
1	-277	1 Baseline Dark	V	V	HT	V_V_HT	0.045	1.423	1_V_V_HT	V_V_HT	1.85708119673573
1	-276	1 Baseline Dark	V	V	HT	V_V_HT	0.272	1.423	1_V_V_HT	V_V_HT	1.85642765556537
1	-275	1 Baseline Dark	V	V	HT	V_V_HT	0	1.478	1_V_V_HT	V_V_HT	1.85578559775928
1	-274	1 Baseline Dark	V	V	HT	V_V_HT	0	1.499	1_V_V_HT	V_V_HT	1.85513183579112
1	-273	1 Baseline Dark	V	V	HT	V_V_HT	0	1.499	1_V_V_HT	V_V_HT	1.85444331072847
1	-272	1 Baseline Dark	V	V	HT	V_V_HT	0	1.517	1_V_V_HT	V_V_HT	1.85369768209725
1	-271	1 Baseline Dark	V	V	HT	V_V_HT	0.041	1.668	1_V_V_HT	V_V_HT	1.85287351431222
1	-270	1 Baseline Dark	V	V	HT	V_V_HT	0.058	1.726	1_V_V_HT	V_V_HT	1.851949872784
1	-269	1 Baseline Dark	V	V	HT	V_V_HT	0	1.745	1_V_V_HT	V_V_HT	1.8509070652103
1	-268	1 Baseline Dark	V	V	HT	V_V_HT	0	1.862	1_V_V_HT	V_V_HT	1.84972610820614
1	-267	1 Baseline Dark	V	V	HT	V_V_HT	0.032	1.758	1_V_V_HT	V_V_HT	1.84839014458397
1	-266	1 Baseline Dark	V	V	HT	V_V_HT	0	1.775	1_V_V_HT	V_V_HT	1.84688506440855
1	-265	1 Baseline Dark	V	V	HT	V_V_HT	0.062	1.732	1_V_V_HT	V_V_HT	1.84519922523584
1	-264	1 Baseline Dark	V	V	HT	V_V_HT	0.072	1.755	1_V_V_HT	V_V_HT	1.84332206917774
1	-263	1 Baseline Dark	V	V	HT	V_V_HT	0	1.755	1_V_V_HT	V_V_HT	1.84124532374506
1	-262	1 Baseline Dark	V	V	HT	V_V_HT	0.041	1.778	1_V_V_HT	V_V_HT	1.83896129792035
1	-261	1 Baseline Dark	V	V	HT	V_V_HT	0.026	1.778	1_V_V_HT	V_V_HT	1.83646294186919
1	-260	1 Baseline Dark	V	V	HT	V_V_HT	0	1.778	1_V_V_HT	V_V_HT	1.83374579241681
1	-259	1 Baseline Dark	V	V	HT	V_V_HT	0	1.778	1_V_V_HT	V_V_HT	1.83080602843436
1	-258	1 Baseline Dark	V	V	HT	V_V_HT	0	1.805	1_V_V_HT	V_V_HT	1.82763983003055
1	-257	1 Baseline Dark	V	V	HT	V_V_HT	0.039	1.805	1_V_V_HT	V_V_HT	1.82424404418938
1	-256	1 Baseline Dark	V	V	HT	V_V_HT	0	1.805	1_V_V_HT	V_V_HT	1.82061886162148
1	-255	1 Baseline Dark	V	V	HT	V_V_HT	0.048	1.828	1_V_V_HT	V_V_HT	1.81676778568
1	-254	1 Baseline Dark	V	V	HT	V_V_HT	0.135	1.809	1_V_V_HT	V_V_HT	1.81269561474022
1	-253	1 Baseline Dark	V	V	HT	V_V_HT	0	1.809	1_V_V_HT	V_V_HT	1.80841028766297
1	-252	1 Baseline Dark	V	V	HT	V_V_HT	0	1.847	1_V_V_HT	V_V_HT	1.80392339005382
1	-251	1 Baseline Dark	V	V	HT	V_V_HT	0	1.807	1_V_V_HT	V_V_HT	1.79924999791839
1	-250	1 Baseline Dark	V	V	HT	V_V_HT	0.026	1.778	1_V_V_HT	V_V_HT	1.79440847845414
1	-249	1 Baseline Dark	V	V	HT	V_V_HT	0.038	1.827	1_V_V_HT	V_V_HT	1.78942028295793
1	-248	1 Baseline Dark	V	V	HT	V_V_HT	0.025	1.968	1_V_V_HT	V_V_HT	1.78430926644834
1	-247	1 Baseline Dark	V	V	HT	V_V_HT	0.037	1.923	1_V_V_HT	V_V_HT	1.77909975742201
1	-246	1 Baseline Dark	V	V	HT	V_V_HT	0	1.651	1_V_V_HT	V_V_HT	1.77381608812023
1	-245	1 Baseline Dark	V	V	HT	V_V_HT	0.055	1.651	1_V_V_HT	V_V_HT	1.76848258723439
1	-244	1 Baseline Dark	V	V	HT	V_V_HT	0.021	1.651	1_V_V_HT	V_V_HT	1.76312358406721
1	-243	1 Baseline Dark	V	V	HT	V_V_HT	0	1.651	1_V_V_HT	V_V_HT	1.75776340935475
1	-242	1 Baseline Dark	V	V	HT	V_V_HT	0.077	1.651	1_V_V_HT	V_V_HT	1.75242651283621
1	-241	1 Baseline Dark	V	V	HT	V_V_HT	0.151	1.697	1_V_V_HT	V_V_HT	1.74713782814427
1	-240	1 Baseline Dark	V	V	HT	V_V_HT	0.058	1.639	1_V_V_HT	V_V_HT	1.74192240374204
1	-239	1 Baseline Dark	V	V	HT	V_V_HT	0.019	1.639	1_V_V_HT	V_V_HT	1.7368052507733
1	-238	1 Baseline Dark	V	V	HT	V_V_HT	0.117	1.639	1_V_V_HT	V_V_HT	1.73181110033242
1	-237	1 Baseline Dark	V	V	HT	V_V_HT	0	1.607	1_V_V_HT	V_V_HT	1.7269640907203
1	-236	1 Baseline Dark	V	V	HT	V_V_HT	0.059	1.803	1_V_V_HT	V_V_HT	1.72228766666887
1	-235	1 Baseline Dark	V	V	HT	V_V_HT	0	1.741	1_V_V_HT	V_V_HT	1.71780486725135
1	-234	1 Baseline Dark	V	V	HT	V_V_HT	0.023	1.692	1_V_V_HT	V_V_HT	1.71353773772606
1	-233	1 Baseline Dark	V	V	HT	V_V_HT	0	1.692	1_V_V_HT	V_V_HT	1.70950774090782
1	-232	1 Baseline Dark	V	V	HT	V_V_HT	0.044	1.651	1_V_V_HT	V_V_HT	1.70573459852424
1	-231	1 Baseline Dark	V	V	HT	V_V_HT	0	1.625	1_V_V_HT	V_V_HT	1.70223578332622
1	-230	1 Baseline Dark	V	V	HT	V_V_HT	0	1.625	1_V_V_HT	V_V_HT	1.6990262745603
1	-229	1 Baseline Dark	V	V	HT	V_V_HT	0	1.713	1_V_V_HT	V_V_HT	1.69611885704626
1	-228	1 Baseline Dark	V	V	HT	V_V_HT	0.027	1.743	1_V_V_HT	V_V_HT	1.69352535541001
1	-227	1 Baseline Dark	V	V	HT	V_V_HT	0	1.704	1_V_V_HT	V_V_HT	1.69125558355882
1	-226	1 Baseline Dark	V	V	HT	V_V_HT	0	1.704	1_V_V_HT	V_V_HT	1.68931885993752
1	-225	1 Baseline Dark	V	V	HT	V_V_HT	0.023	1.656	1_V_V_HT	V_V_HT	1.68772449453591
1	-224	1 Baseline Dark	V	V	HT	V_V_HT	0.025	1.545	1_V_V_HT	V_V_HT	1.68648179984553
1	-223	1 Baseline Dark	V	V	HT	V_V_HT	0	1.545	1_V_V_HT	V_V_HT	1.68560008808578
1	-222	1 Baseline Dark	V	V	HT	V_V_HT	0.038	1.545	1_V_V_HT	V_V_HT	1.68508867475416
1	-221	1 Baseline Dark	V	V	HT	V_V_HT	0.044	1.57	1_V_V_HT	V_V_HT	1.68495628625181
1	-220	1 Baseline Dark	V	V	HT	V_V_HT	0	1.605	1_V_V_HT	V_V_HT	1.68520872301164
1	-219	1 Baseline Dark	V	V	HT	V_V_HT	0.049	1.707	1_V_V_HT	V_V_HT	1.68584829461502
1	-218	1 Baseline Dark	V	V	HT	V_V_HT	0.141	1.758	1_V_V_HT	V_V_HT	1.68687441261201
1	-217	1 Baseline Dark	V	V	HT	V_V_HT	0	1.781	1_V_V_HT	V_V_HT	1.6882853550867
1	-216	1 Baseline Dark	V	V	HT	V_V_HT	0	1.781	1_V_V_HT	V_V_HT	1.69007717389312
1	-215	1 Baseline Dark	V	V	HT	V_V_HT	0	1.726	1_V_V_HT	V_V_HT	1.69224535828672
1	-214	1 Baseline Dark	V	V	HT	V_V_HT	0	1.845	1_V_V_HT	V_V_HT	1.69478489697157
1	-213	1 Baseline Dark	V	V	HT	V_V_HT	0	1.912	1_V_V_HT	V_V_HT	1.6976887500974
1	-212	1 Baseline Dark	V	V	HT	V_V_HT	0	1.906	1_V_V_HT	V_V_HT	1.70094891645704
1	-211	1 Baseline Dark	V	V	HT	V_V_HT	0.087	1.755	1_V_V_HT	V_V_HT	1.70455511963564
1	-210	1 Baseline Dark	V	V	HT	V_V_HT	0	1.823	1_V_V_HT	V_V_HT	1.70849447484977
1	-209	1 Baseline Dark	V	V	HT	V_V_HT	0	1.804	1_V_V_HT	V_V_HT	1.71275204127648
1	-208	1 Baseline Dark	V	V	HT	V_V_HT	0	1.687	1_V_V_HT	V_V_HT	1.71731245537441
1	-207	1 Baseline Dark	V	V	HT	V_V_HT	0	1.687	1_V_V_HT	V_V_HT	1.72216004884643
1	-206	1 Baseline Dark	V	V	HT	V_V_HT	0.196	1.628	1_V_V_HT	V_V_HT	1.72727786850412
1	-205	1 Baseline Dark	V	V	HT	V_V_HT	0	1.628	1_V_V_HT	V_V_HT	1.7326483835574
1	-204	1 Baseline Dark	V	V	HT	V_V_HT	0.023	1.64	1_V_V_HT	V_V_HT	1.738253028489
1	-203	1 Baseline Dark	V	V	HT	V_V_HT	0	1.64	1_V_V_HT	V_V_HT	1.7440729827336
1	-202	1 Baseline Dark	V	V	HT	V_V_HT	0	1.596	1_V_V_HT	V_V_HT	1.7500894261502
1	-201	1 Baseline Dark	V	V	HT	V_V_HT	0	1.618	1_V_V_HT	V_V_HT	1.75628353179307
1	-200	1 Baseline Dark	V	V	HT	V_V_HT	0	1.725	1_V_V_HT	V_V_HT	1.76263648342262
1	-199	1 Baseline Dark	V	V	HT	V_V_HT	0.088	1.725	1_V_V_HT	V_V_HT	1.76912945712285
1	-198	1 Baseline Dark	V	V	HT	V_V_HT	0.03	1.741	1_V_V_HT	V_V_HT	1.77574363107876
1	-197	1 Baseline Dark	V	V	HT	V_V_HT	0	1.806	1_V_V_HT	V_V_HT	1.7824601568445
1	-196	1 Baseline Dark	V	V	HT	V_V_HT	0	1.806	1_V_V_HT	V_V_HT	1.78926008324025
1	-195	1 Baseline Dark	V	V	HT	V_V_HT	0	1.902	1_V_V_HT	V_V_HT	1.79612444878983
1	-194	1 Baseline Dark	V	V	HT	V_V_HT	0.024	1.944	1_V_V_HT	V_V_HT	1.80303437035001
1	-193	1 Baseline Dark	V	V	HT	V_V_HT	0	2.037	1_V_V_HT	V_V_HT	1.80997105131435
1	-192	1 Baseline Dark	V	V	HT	V_V_HT	0	1.999	1_V_V_HT	V_V_HT	1.81691600898391
1	-191	1 Baseline Dark	V	V	HT	V_V_HT	0.025	1.955	1_V_V_HT	V_V_HT	1.82385123343545
1	-190	1 Baseline Dark	V	V	HT	V_V_HT	0.061	1.955	1_V_V_HT	V_V_HT	1.83075925583371
1	-189	1 Baseline Dark	V	V	HT	V_V_HT	0.14	1.906	1_V_V_HT	V_V_HT	1.83762312995253
1	-188	1 Baseline Dark	V	V	HT	V_V_HT	0.076	1.765	1_V_V_HT	V_V_HT	1.84442614101761
1	-187	1 Baseline Dark	V	V	HT	V_V_HT	0.06	1.79	1_V_V_HT	V_V_HT	1.85115220933461
1	-186	1 Baseline Dark	V	V	HT	V_V_HT	0	1.81	1_V_V_HT	V_V_HT	1.85778606468178
1	-185	1 Baseline Dark	V	V	HT	V_V_HT	0	1.917	1_V_V_HT	V_V_HT	1.86431327628293
1	-184	1 Baseline Dark	V	V	HT	V_V_HT	0.14	1.917	1_V_V_HT	V_V_HT	1.8707201400191
1	-183	1 Baseline Dark	V	V	HT	V_V_HT	0.067	1.936	1_V_V_HT	V_V_HT	1.87699309358995
1	-182	1 Baseline Dark	V	V	HT	V_V_HT	0.071	1.975	1_V_V_HT	V_V_HT	1.88311857785064
1	-181	1 Baseline Dark	V	V	HT	V_V_HT	0	2.075	1_V_V_HT	V_V_HT	1.88908318959874
1	-180	1 Baseline Dark	V	V	HT	V_V_HT	0.126	2.075	1_V_V_HT	V_V_HT	1.89487415507712
1	-179	1 Baseline Dark	V	V	HT	V_V_HT	0	2.075	1_V_V_HT	V_V_HT	1.90047900919793
1	-178	1 Baseline Dark	V	V	HT	V_V_HT	0	2.089	1_V_V_HT	V_V_HT	1.90588609608446
1	-177	1 Baseline Dark	V	V	HT	V_V_HT	0	2.089	1_V_V_HT	V_V_HT	1.91108471544791
1	-176	1 Baseline Dark	V	V	HT	V_V_HT	0	1.906	1_V_V_HT	V_V_HT	1.9160651443507
1	-175	1 Baseline Dark	V	V	HT	V_V_HT	0	1.947	1_V_V_HT	V_V_HT	1.92081847220888
1	-174	1 Baseline Dark	V	V	HT	V_V_HT	0.035	1.949	1_V_V_HT	V_V_HT	1.92533613285772
1	-173	1 Baseline Dark	V	V	HT	V_V_HT	0	1.974	1_V_V_HT	V_V_HT	1.92961022668015
1	-172	1 Baseline Dark	V	V	HT	V_V_HT	0	2.11	1_V_V_HT	V_V_HT	1.93363302817912
1	-171	1 Baseline Dark	V	V	HT	V_V_HT	0.022	2.243	1_V_V_HT	V_V_HT	1.93739699482569
1	-170	1 Baseline Dark	V	V	HT	V_V_HT	0.107	2.243	1_V_V_HT	V_V_HT	1.94089531551557
1	-169	1 Baseline Dark	V	V	HT	V_V_HT	0	2.155	1_V_V_HT	V_V_HT	1.94412155239011
1	-168	1 Baseline Dark	V	V	HT	V_V_HT	0.043	2.125	1_V_V_HT	V_V_HT	1.94707005587227
1	-167	1 Baseline Dark	V	V	HT	V_V_HT	0.065	2.196	1_V_V_HT	V_V_HT	1.94973536735819
1	-166	1 Baseline Dark	V	V	HT	V_V_HT	0	2.196	1_V_V_HT	V_V_HT	1.95211225587078
1	-165	1 Baseline Dark	V	V	HT	V_V_HT	0.119	2.22	1_V_V_HT	V_V_HT	1.95419637233535
1	-164	1 Baseline Dark	V	V	HT	V_V_HT	0.067	2.196	1_V_V_HT	V_V_HT	1.95598359413979
1	-163	1 Baseline Dark	V	V	HT	V_V_HT	0.093	2.21	1_V_V_HT	V_V_HT	1.95747004661993
1	-162	1 Baseline Dark	V	V	HT	V_V_HT	0	2.21	1_V_V_HT	V_V_HT	1.95865314969988
1	-161	1 Baseline Dark	V	V	HT	V_V_HT	0	2.185	1_V_V_HT	V_V_HT	1.95953192059473
1	-160	1 Baseline Dark	V	V	HT	V_V_HT	0	2.137	1_V_V_HT	V_V_HT	1.96010676301191
1	-159	1 Baseline Dark	V	V	HT	V_V_HT	0	2.018	1_V_V_HT	V_V_HT	1.960378358176
1	-158	1 Baseline Dark	V	V	HT	V_V_HT	0	2.015	1_V_V_HT	V_V_HT	1.96034738983222
1	-157	1 Baseline Dark	V	V	HT	V_V_HT	0.025	1.991	1_V_V_HT	V_V_HT	1.96001454085478
1	-156	1 Baseline Dark	V	V	HT	V_V_HT	0.02	1.991	1_V_V_HT	V_V_HT	1.9593804932802
1	-155	1 Baseline Dark	V	V	HT	V_V_HT	0.107	2.004	1_V_V_HT	V_V_HT	1.95844593025296
1	-154	1 Baseline Dark	V	V	HT	V_V_HT	0	1.897	1_V_V_HT	V_V_HT	1.95721189789751
1	-153	1 Baseline Dark	V	V	HT	V_V_HT	0.019	2.059	1_V_V_HT	V_V_HT	1.95568088569574
1	-152	1 Baseline Dark	V	V	HT	V_V_HT	0.039	2.047	1_V_V_HT	V_V_HT	1.95385612857943
1	-151	1 Baseline Dark	V	V	HT	V_V_HT	0.187	2.047	1_V_V_HT	V_V_HT	1.95174236735875
1	-150	1 Baseline Dark	V	V	HT	V_V_HT	0	1.949	1_V_V_HT	V_V_HT	1.94934472439868
1	-149	1 Baseline Dark	V	V	HT	V_V_HT	0	2.005	1_V_V_HT	V_V_HT	1.9466687072077
1	-148	1 Baseline Dark	V	V	HT	V_V_HT	0.014	2.005	1_V_V_HT	V_V_HT	1.94372137925843
1	-147	1 Baseline Dark	V	V	HT	V_V_HT	0	2.005	1_V_V_HT	V_V_HT	1.94051019910465
1	-146	1 Baseline Dark	V	V	HT	V_V_HT	0.013	2.005	1_V_V_HT	V_V_HT	1.93704299845746
1	-145	1 Baseline Dark	V	V	HT	V_V_HT	0.041	2.084	1_V_V_HT	V_V_HT	1.93332913139226
1	-144	1 Baseline Dark	V	V	HT	V_V_HT	0.025	2.121	1_V_V_HT	V_V_HT	1.92937834044591
1	-143	1 Baseline Dark	V	V	HT	V_V_HT	0.025	2.121	1_V_V_HT	V_V_HT	1.92520036452761
1	-142	1 Baseline Dark	V	V	HT	V_V_HT	0.136	2.195	1_V_V_HT	V_V_HT	1.92080494170631
1	-141	1 Baseline Dark	V	V	HT	V_V_HT	0.133	2.202	1_V_V_HT	V_V_HT	1.91620180767719
1	-140	1 Baseline Dark	V	V	HT	V_V_HT	0	2.095	1_V_V_HT	V_V_HT	1.91140099643649
1	-139	1 Baseline Dark	V	V	HT	V_V_HT	0	2.253	1_V_V_HT	V_V_HT	1.90641372053001
1	-138	1 Baseline Dark	V	V	HT	V_V_HT	0	2.232	1_V_V_HT	V_V_HT	1.90125172036678
1	-137	1 Baseline Dark	V	V	HT	V_V_HT	0.071	2.167	1_V_V_HT	V_V_HT	1.8959279234078
1	-136	1 Baseline Dark	V	V	HT	V_V_HT	0	2.167	1_V_V_HT	V_V_HT	1.89045634189325
1	-135	1 Baseline Dark	V	V	HT	V_V_HT	0.024	2.048	1_V_V_HT	V_V_HT	1.88485120123184
1	-134	1 Baseline Dark	V	V	HT	V_V_HT	0	1.981	1_V_V_HT	V_V_HT	1.87912672711255
1	-133	1 Baseline Dark	V	V	HT	V_V_HT	0.014	1.888	1_V_V_HT	V_V_HT	1.87329714036108
1	-132	1 Baseline Dark	V	V	HT	V_V_HT	0	1.94	1_V_V_HT	V_V_HT	1.86737669215753
1	-131	1 Baseline Dark	V	V	HT	V_V_HT	0	2.008	1_V_V_HT	V_V_HT	1.86137970635921
1	-130	1 Baseline Dark	V	V	HT	V_V_HT	0.013	2.008	1_V_V_HT	V_V_HT	1.85532053098677
1	-129	1 Baseline Dark	V	V	HT	V_V_HT	0.021	2.008	1_V_V_HT	V_V_HT	1.84921351476063
1	-128	1 Baseline Dark	V	V	HT	V_V_HT	0.073	2.008	1_V_V_HT	V_V_HT	1.84307284271451
1	-127	1 Baseline Dark	V	V	HT	V_V_HT	0.036	2.034	1_V_V_HT	V_V_HT	1.83691204295873
1	-126	1 Baseline Dark	V	V	HT	V_V_HT	0	2.014	1_V_V_HT	V_V_HT	1.83074421744365
1	-125	1 Baseline Dark	V	V	HT	V_V_HT	0.013	1.907	1_V_V_HT	V_V_HT	1.82458112170876
1	-124	1 Baseline Dark	V	V	HT	V_V_HT	0.033	1.907	1_V_V_HT	V_V_HT	1.81843265912958
1	-123	1 Baseline Dark	V	V	HT	V_V_HT	0.229	1.917	1_V_V_HT	V_V_HT	1.8123066102045
1	-122	1 Baseline Dark	V	V	HT	V_V_HT	0.059	1.997	1_V_V_HT	V_V_HT	1.80620834021115
1	-121	1 Baseline Dark	V	V	HT	V_V_HT	0	1.902	1_V_V_HT	V_V_HT	1.80014104682678
1	-120	1 Baseline Dark	V	V	HT	V_V_HT	0.028	1.921	1_V_V_HT	V_V_HT	1.79410747549641
1	-119	1 Baseline Dark	V	V	HT	V_V_HT	0.056	1.989	1_V_V_HT	V_V_HT	1.78811037639792
1	-118	1 Baseline Dark	V	V	HT	V_V_HT	0	2.089	1_V_V_HT	V_V_HT	1.78215190472694
1	-117	1 Baseline Dark	V	V	HT	V_V_HT	0	2.089	1_V_V_HT	V_V_HT	1.77623125498118
1	-116	1 Baseline Dark	V	V	HT	V_V_HT	0	2.108	1_V_V_HT	V_V_HT	1.7703445807685
1	-115	1 Baseline Dark	V	V	HT	V_V_HT	0.079	2.067	1_V_V_HT	V_V_HT	1.7644867736938
1	-114	1 Baseline Dark	V	V	HT	V_V_HT	0.072	2.065	1_V_V_HT	V_V_HT	1.75865014786516
1	-113	1 Baseline Dark	V	V	HT	V_V_HT	0	2.04	1_V_V_HT	V_V_HT	1.75282636876215
1	-112	1 Baseline Dark	V	V	HT	V_V_HT	0.074	1.958	1_V_V_HT	V_V_HT	1.74700646633145
1	-111	1 Baseline Dark	V	V	HT	V_V_HT	0.029	1.825	1_V_V_HT	V_V_HT	1.74117890796462
1	-110	1 Baseline Dark	V	V	HT	V_V_HT	0	1.843	1_V_V_HT	V_V_HT	1.73533092162075
1	-109	1 Baseline Dark	V	V	HT	V_V_HT	0.158	1.868	1_V_V_HT	V_V_HT	1.72944679472744
1	-108	1 Baseline Dark	V	V	HT	V_V_HT	0.022	1.868	1_V_V_HT	V_V_HT	1.72350745802345
1	-107	1 Baseline Dark	V	V	HT	V_V_HT	0	1.863	1_V_V_HT	V_V_HT	1.71749077324414
1	-106	1 Baseline Dark	V	V	HT	V_V_HT	0	1.863	1_V_V_HT	V_V_HT	1.71137224291035
1	-105	1 Baseline Dark	V	V	HT	V_V_HT	0	1.839	1_V_V_HT	V_V_HT	1.70512659627333
1	-104	1 Baseline Dark	V	V	HT	V_V_HT	0	1.839	1_V_V_HT	V_V_HT	1.69872704547846
1	-103	1 Baseline Dark	V	V	HT	V_V_HT	0	1.825	1_V_V_HT	V_V_HT	1.69214554662637
1	-102	1 Baseline Dark	V	V	HT	V_V_HT	0.052	1.825	1_V_V_HT	V_V_HT	1.68535382081799
1	-101	1 Baseline Dark	V	V	HT	V_V_HT	0.068	1.882	1_V_V_HT	V_V_HT	1.67832358855212
1	-100	1 Baseline Dark	V	V	HT	V_V_HT	0	1.869	1_V_V_HT	V_V_HT	1.67102676163233
1	-99	1 Baseline Dark	V	V	HT	V_V_HT	0	1.848	1_V_V_HT	V_V_HT	1.66343601824623
1	-98	1 Baseline Dark	V	V	HT	V_V_HT	0	1.775	1_V_V_HT	V_V_HT	1.65552423241032
1	-97	1 Baseline Dark	V	V	HT	V_V_HT	0.051	1.739	1_V_V_HT	V_V_HT	1.64726427045293
1	-96	1 Baseline Dark	V	V	HT	V_V_HT	0	1.739	1_V_V_HT	V_V_HT	1.63862900580846
1	-95	1 Baseline Dark	V	V	HT	V_V_HT	0	1.726	1_V_V_HT	V_V_HT	1.62959219768037
1	-94	1 Baseline Dark	V	V	HT	V_V_HT	0	1.693	1_V_V_HT	V_V_HT	1.62013220634998
1	-93	1 Baseline Dark	V	V	HT	V_V_HT	0.029	1.464	1_V_V_HT	V_V_HT	1.61023245832957
1	-92	1 Baseline Dark	V	V	HT	V_V_HT	0.119	1.466	1_V_V_HT	V_V_HT	1.59987742435912
1	-91	1 Baseline Dark	V	V	HT	V_V_HT	0.092	1.49	1_V_V_HT	V_V_HT	1.58905157726193
1	-90	1 Baseline Dark	V	V	HT	V_V_HT	0.019	1.488	1_V_V_HT	V_V_HT	1.57774108165724
1	-89	1 Baseline Dark	V	V	HT	V_V_HT	0.068	1.432	1_V_V_HT	V_V_HT	1.5659388802185
1	-88	1 Baseline Dark	V	V	HT	V_V_HT	0.114	1.432	1_V_V_HT	V_V_HT	1.5536416344757
1	-87	1 Baseline Dark	V	V	HT	V_V_HT	0	1.432	1_V_V_HT	V_V_HT	1.54085409554538
1	-86	1 Baseline Dark	V	V	HT	V_V_HT	0.032	1.432	1_V_V_HT	V_V_HT	1.52758303780482
1	-85	1 Baseline Dark	V	V	HT	V_V_HT	0	1.5	1_V_V_HT	V_V_HT	1.51383773714929
1	-84	1 Baseline Dark	V	V	HT	V_V_HT	0.023	1.428	1_V_V_HT	V_V_HT	1.4996374579435
1	-83	1 Baseline Dark	V	V	HT	V_V_HT	0	1.428	1_V_V_HT	V_V_HT	1.48500675220653
1	-82	1 Baseline Dark	V	V	HT	V_V_HT	0.054	1.385	1_V_V_HT	V_V_HT	1.46998133730911
1	-81	1 Baseline Dark	V	V	HT	V_V_HT	0	1.356	1_V_V_HT	V_V_HT	1.45459970944255
1	-80	1 Baseline Dark	V	V	HT	V_V_HT	0.018	1.424	1_V_V_HT	V_V_HT	1.43890353929733
1	-79	1 Baseline Dark	V	V	HT	V_V_HT	0.025	1.319	1_V_V_HT	V_V_HT	1.42294716497977
1	-78	1 Baseline Dark	V	V	HT	V_V_HT	0	1.297	1_V_V_HT	V_V_HT	1.40679145714575
1	-77	1 Baseline Dark	V	V	HT	V_V_HT	0.066	1.297	1_V_V_HT	V_V_HT	1.39051074538776
1	-76	1 Baseline Dark	V	V	HT	V_V_HT	0	1.346	1_V_V_HT	V_V_HT	1.37418272639625
1	-75	1 Baseline Dark	V	V	HT	V_V_HT	0	1.379	1_V_V_HT	V_V_HT	1.35788866096921
1	-74	1 Baseline Dark	V	V	HT	V_V_HT	0	1.379	1_V_V_HT	V_V_HT	1.34172765058266
1	-73	1 Baseline Dark	V	V	HT	V_V_HT	0	1.412	1_V_V_HT	V_V_HT	1.32581675480891
1	-72	1 Baseline Dark	V	V	HT	V_V_HT	0	1.36	1_V_V_HT	V_V_HT	1.31027662079343
1	-71	1 Baseline Dark	V	V	HT	V_V_HT	0.057	1.336	1_V_V_HT	V_V_HT	1.29522790541096
1	-70	1 Baseline Dark	V	V	HT	V_V_HT	0	1.336	1_V_V_HT	V_V_HT	1.28079482069226
1	-69	1 Baseline Dark	V	V	HT	V_V_HT	0	1.366	1_V_V_HT	V_V_HT	1.26711583424837
1	-68	1 Baseline Dark	V	V	HT	V_V_HT	0	1.366	1_V_V_HT	V_V_HT	1.25433297537877
1	-67	1 Baseline Dark	V	V	HT	V_V_HT	0	1.315	1_V_V_HT	V_V_HT	1.24259161251615
1	-66	1 Baseline Dark	V	V	HT	V_V_HT	0	1.315	1_V_V_HT	V_V_HT	1.23205369994647
1	-65	1 Baseline Dark	V	V	HT	V_V_HT	0	1.315	1_V_V_HT	V_V_HT	1.22290052228968
1	-64	1 Baseline Dark	V	V	HT	V_V_HT	0	1.339	1_V_V_HT	V_V_HT	1.21532895169929
1	-63	1 Baseline Dark	V	V	HT	V_V_HT	0	1.341	1_V_V_HT	V_V_HT	1.20953895399038
1	-62	1 Baseline Dark	V	V	HT	V_V_HT	0.061	1.327	1_V_V_HT	V_V_HT	1.20573049486527
1	-61	1 Baseline Dark	V	V	HT	V_V_HT	0.024	1.311	1_V_V_HT	V_V_HT	1.2041035374388
1	-60	1 Baseline Dark	V	V	HT	V_V_HT	0.026	1.389	1_V_V_HT	V_V_HT	1.20486018048991
1	-59	1 Baseline Dark	V	V	HT	V_V_HT	0	1.356	1_V_V_HT	V_V_HT	1.20821293848767
1	-58	1 Baseline Dark	V	V	HT	V_V_HT	0	1.242	1_V_V_HT	V_V_HT	1.21438400994236
1	-57	1 Baseline Dark	V	V	HT	V_V_HT	0	1.269	1_V_V_HT	V_V_HT	1.22359748013578
1	-56	1 Baseline Dark	V	V	HT	V_V_HT	0	1.265	1_V_V_HT	V_V_HT	1.236077434284
1	-55	1 Baseline Dark	V	V	HT	V_V_HT	0.147	1.265	1_V_V_HT	V_V_HT	1.25204795834602
1	-54	1 Baseline Dark	V	V	HT	V_V_HT	0	1.418	1_V_V_HT	V_V_HT	1.27173313704495
1	-53	1 Baseline Dark	V	V	HT	V_V_HT	0	1.436	1_V_V_HT	V_V_HT	1.29535705541898
1	-52	1 Baseline Dark	V	V	HT	V_V_HT	0.031	1.382	1_V_V_HT	V_V_HT	1.32314380228623
1	-51	1 Baseline Dark	V	V	HT	V_V_HT	0	1.395	1_V_V_HT	V_V_HT	1.35531691047763
1	-50	1 Baseline Dark	V	V	HT	V_V_HT	0.068	1.377	1_V_V_HT	V_V_HT	1.39209683686085
1	-49	1 Baseline Dark	V	V	HT	V_V_HT	0.053	1.373	1_V_V_HT	V_V_HT	1.43369866755996
1	-48	1 Baseline Dark	V	V	HT	V_V_HT	0	1.386	1_V_V_HT	V_V_HT	1.48033003070808
1	-47	1 Baseline Dark	V	V	HT	V_V_HT	0	1.32	1_V_V_HT	V_V_HT	1.5321909175989
1	-46	1 Baseline Dark	V	V	HT	V_V_HT	0.049	1.32	1_V_V_HT	V_V_HT	1.58947742177677
1	-45	1 Baseline Dark	V	V	HT	V_V_HT	0.033	1.32	1_V_V_HT	V_V_HT	1.65237641546689
1	-44	1 Baseline Dark	V	V	HT	V_V_HT	0	1.416	1_V_V_HT	V_V_HT	1.72106946795618
1	-43	1 Baseline Dark	V	V	HT	V_V_HT	0.033	1.43	1_V_V_HT	V_V_HT	1.79572613485516
1	-42	1 Baseline Dark	V	V	HT	V_V_HT	0	1.47	1_V_V_HT	V_V_HT	1.87650930991212
1	-41	1 Baseline Dark	V	V	HT	V_V_HT	0.044	1.432	1_V_V_HT	V_V_HT	1.96356321548975
1	-40	1 Baseline Dark	V	V	HT	V_V_HT	0	1.432	1_V_V_HT	V_V_HT	2.05700816592993
1	-39	1 Baseline Dark	V	V	HT	V_V_HT	0.03	1.448	1_V_V_HT	V_V_HT	2.15693875165265
1	-38	1 Baseline Dark	V	V	HT	V_V_HT	0	1.519	1_V_V_HT	V_V_HT	2.26342210922356
1	-37	1 Baseline Dark	V	V	HT	V_V_HT	0	1.519	1_V_V_HT	V_V_HT	2.37649631186232
1	-36	1 Baseline Dark	V	V	HT	V_V_HT	0	1.519	1_V_V_HT	V_V_HT	2.49616887747897
1	-35	1 Baseline Dark	V	V	HT	V_V_HT	0	1.519	1_V_V_HT	V_V_HT	2.62241541128317
1	-34	1 Baseline Dark	V	V	HT	V_V_HT	0.024	1.538	1_V_V_HT	V_V_HT	2.75517840132103
1	-33	1 Baseline Dark	V	V	HT	V_V_HT	0.031	1.561	1_V_V_HT	V_V_HT	2.89436615593444
1	-32	1 Baseline Dark	V	V	HT	V_V_HT	0.105	1.533	1_V_V_HT	V_V_HT	3.03985789335766
1	-31	1 Baseline Dark	V	V	HT	V_V_HT	0.076	1.509	1_V_V_HT	V_V_HT	3.19152092357892
1	-30	1 Baseline Dark	V	V	HT	V_V_HT	0.097	1.871	1_V_V_HT	V_V_HT	3.34919832565294
1	-29	1 Baseline Dark	V	V	HT	V_V_HT	0.035	2.33	1_V_V_HT	V_V_HT	3.51272099115408
1	-28	1 Baseline Dark	V	V	HT	V_V_HT	0	2.676	1_V_V_HT	V_V_HT	3.68189524021154
1	-27	1 Baseline Dark	V	V	HT	V_V_HT	0.027	3.169	1_V_V_HT	V_V_HT	3.85651516529368
1	-26	1 Baseline Dark	V	V	HT	V_V_HT	0.028	3.595	1_V_V_HT	V_V_HT	4.03635049363535
1	-25	1 Baseline Dark	V	V	HT	V_V_HT	0	3.75	1_V_V_HT	V_V_HT	4.22115894523564
1	-24	1 Baseline Dark	V	V	HT	V_V_HT	0.176	4.031	1_V_V_HT	V_V_HT	4.41067461671216
1	-23	1 Baseline Dark	V	V	HT	V_V_HT	0.018	4.243	1_V_V_HT	V_V_HT	4.60462011175886
1	-22	1 Baseline Dark	V	V	HT	V_V_HT	0	4.454	1_V_V_HT	V_V_HT	4.80269031452393
1	-21	1 Baseline Dark	V	V	HT	V_V_HT	0.013	4.65	1_V_V_HT	V_V_HT	5.00455303972408
1	-20	1 Baseline Dark	V	V	HT	V_V_HT	0	4.709	1_V_V_HT	V_V_HT	5.20987072651887
1	-19	1 Baseline Dark	V	V	HT	V_V_HT	0.021	5.005	1_V_V_HT	V_V_HT	5.41830127712343
1	-18	1 Baseline Dark	V	V	HT	V_V_HT	0.013	5.402	1_V_V_HT	V_V_HT	5.62948026234162
1	-17	1 Baseline Dark	V	V	HT	V_V_HT	0	5.991	1_V_V_HT	V_V_HT	5.8430181308772
1	-16	1 Baseline Dark	V	V	HT	V_V_HT	0	6.117	1_V_V_HT	V_V_HT	6.05850243997728
1	-15	1 Baseline Dark	V	V	HT	V_V_HT	0	6.265	1_V_V_HT	V_V_HT	6.27550026860581
1	-14	1 Baseline Dark	V	V	HT	V_V_HT	0.096	6.562	1_V_V_HT	V_V_HT	6.49356078405287
1	-13	1 Baseline Dark	V	V	HT	V_V_HT	0.014	6.756	1_V_V_HT	V_V_HT	6.71222001958125
1	-12	1 Baseline Dark	V	V	HT	V_V_HT	0.04	6.956	1_V_V_HT	V_V_HT	6.93100990669923
1	-11	1 Baseline Dark	V	V	HT	V_V_HT	0.019	7.27	1_V_V_HT	V_V_HT	7.14945506617917
1	-10	1 Baseline Dark	V	V	HT	V_V_HT	0	7.575	1_V_V_HT	V_V_HT	7.36707434056831
1	-9	1 Baseline Dark	V	V	HT	V_V_HT	0.016	7.792	1_V_V_HT	V_V_HT	7.58338553489979
1	-8	1 Baseline Dark	V	V	HT	V_V_HT	0.071	7.938	1_V_V_HT	V_V_HT	7.79790706503941
1	-7	1 Baseline Dark	V	V	HT	V_V_HT	0	7.994	1_V_V_HT	V_V_HT	8.0101607201311
1	-6	1 Baseline Dark	V	V	HT	V_V_HT	0	8.13	1_V_V_HT	V_V_HT	8.21967329225356
1	-5	1 Baseline Dark	V	V	HT	V_V_HT	0	8.282	1_V_V_HT	V_V_HT	8.42597269078937
1	-4	1 Baseline Dark	V	V	HT	V_V_HT	0.019	8.304	1_V_V_HT	V_V_HT	8.62858682467288
1	-3	1 Baseline Dark	V	V	HT	V_V_HT	0.023	8.332	1_V_V_HT	V_V_HT	8.82704692029999
1	-2	1 Baseline Dark	V	V	HT	V_V_HT	0.033	8.385	1_V_V_HT	V_V_HT	9.02089745897443
1	-1	1 Baseline Dark	V	V	HT	V_V_HT	0	8.485	1_V_V_HT	V_V_HT	9.20969060708414
1	0	2 Light	V	V	HT	V_V_HT	0.388	8.673	1_V_V_HT	V_V_HT	9.39300086726267
1	1	2 Light	V	V	HT	V_V_HT	0.459	8.697	1_V_V_HT	V_V_HT	9.57042659013258
1	2	2 Light	V	V	HT	V_V_HT	0.346	8.744	1_V_V_HT	V_V_HT	9.74157680965232
1	3	2 Light	V	V	HT	V_V_HT	0.493	8.733	1_V_V_HT	V_V_HT	9.90609007258163
1	4	2 Light	V	V	HT	V_V_HT	0.426	8.757	1_V_V_HT	V_V_HT	10.0636424137371
1	5	2 Light	V	V	HT	V_V_HT	0.302	8.838	1_V_V_HT	V_V_HT	10.2139427663931
1	6	2 Light	V	V	HT	V_V_HT	0.281	8.708	1_V_V_HT	V_V_HT	10.3567067239994
1	7	2 Light	V	V	HT	V_V_HT	0.212	8.716	1_V_V_HT	V_V_HT	10.4916498848773
1	8	2 Light	V	V	HT	V_V_HT	0.242	8.781	1_V_V_HT	V_V_HT	10.618487841389
1	9	2 Light	V	V	HT	V_V_HT	0.196	8.826	1_V_V_HT	V_V_HT	10.736944429492
1	10	2 Light	V	V	HT	V_V_HT	0.127	8.839	1_V_V_HT	V_V_HT	10.8467764324389
1	11	2 Light	V	V	HT	V_V_HT	0.349	8.846	1_V_V_HT	V_V_HT	10.9477574859147
1	12	2 Light	V	V	HT	V_V_HT	0.397	8.85	1_V_V_HT	V_V_HT	11.0397044183839
1	13	2 Light	V	V	HT	V_V_HT	0.589	8.873	1_V_V_HT	V_V_HT	11.1224864658587
1	14	2 Light	V	V	HT	V_V_HT	0.175	8.895	1_V_V_HT	V_V_HT	11.1960257756898
1	15	2 Light	V	V	HT	V_V_HT	0.181	8.99	1_V_V_HT	V_V_HT	11.2602976671347
1	16	2 Light	V	V	HT	V_V_HT	0.297	8.907	1_V_V_HT	V_V_HT	11.3153306429799
1	17	2 Light	V	V	HT	V_V_HT	0.227	8.893	1_V_V_HT	V_V_HT	11.3611973822823
1	18	2 Light	V	V	HT	V_V_HT	0.2	8.876	1_V_V_HT	V_V_HT	11.3979794004898
1	19	2 Light	V	V	HT	V_V_HT	0.358	8.901	1_V_V_HT	V_V_HT	11.4257666710382
1	20	2 Light	V	V	HT	V_V_HT	0.305	8.913	1_V_V_HT	V_V_HT	11.4446830216903
1	21	2 Light	V	V	HT	V_V_HT	0.247	8.933	1_V_V_HT	V_V_HT	11.4548687766006
1	22	2 Light	V	V	HT	V_V_HT	0.146	8.913	1_V_V_HT	V_V_HT	11.4564963806883
1	23	2 Light	V	V	HT	V_V_HT	0.056	8.931	1_V_V_HT	V_V_HT	11.4497463145606
1	24	2 Light	V	V	HT	V_V_HT	0.136	8.976	1_V_V_HT	V_V_HT	11.4348061892499
1	25	2 Light	V	V	HT	V_V_HT	0.152	8.988	1_V_V_HT	V_V_HT	11.4118989404358
1	26	2 Light	V	V	HT	V_V_HT	0.046	8.98	1_V_V_HT	V_V_HT	11.3812817457225
1	27	2 Light	V	V	HT	V_V_HT	0.059	9.105	1_V_V_HT	V_V_HT	11.3432185638781
1	28	2 Light	V	V	HT	V_V_HT	0.158	9.189	1_V_V_HT	V_V_HT	11.2979733536172
1	29	2 Light	V	V	HT	V_V_HT	0.176	9.227	1_V_V_HT	V_V_HT	11.2458100730405
1	30	2 Light	V	V	HT	V_V_HT	0.285	8.952	1_V_V_HT	V_V_HT	11.1869926766765
1	31	2 Light	V	V	HT	V_V_HT	0.059	8.566	1_V_V_HT	V_V_HT	11.1217893232987
1	32	2 Light	V	V	HT	V_V_HT	0.047	8.28	1_V_V_HT	V_V_HT	11.0504886546764
1	33	2 Light	V	V	HT	V_V_HT	0.016	7.912	1_V_V_HT	V_V_HT	10.9734015934584
1	34	2 Light	V	V	HT	V_V_HT	0.052	7.643	1_V_V_HT	V_V_HT	10.8908556896936
1	35	2 Light	V	V	HT	V_V_HT	0.081	7.397	1_V_V_HT	V_V_HT	10.8031839580256
1	36	2 Light	V	V	HT	V_V_HT	0.046	7.218	1_V_V_HT	V_V_HT	10.7107301357923
1	37	2 Light	V	V	HT	V_V_HT	0.026	7.193	1_V_V_HT	V_V_HT	10.6138484612426
1	38	2 Light	V	V	HT	V_V_HT	0.065	7.06	1_V_V_HT	V_V_HT	10.5129007463247
1	39	2 Light	V	V	HT	V_V_HT	0.058	6.935	1_V_V_HT	V_V_HT	10.4082531781356
1	40	2 Light	V	V	HT	V_V_HT	0.013	6.925	1_V_V_HT	V_V_HT	10.3002725618107
1	41	2 Light	V	V	HT	V_V_HT	0.028	6.655	1_V_V_HT	V_V_HT	10.1893250637639
1	42	2 Light	V	V	HT	V_V_HT	0.017	6.295	1_V_V_HT	V_V_HT	10.0757756505211
1	43	2 Light	V	V	HT	V_V_HT	0.023	5.733	1_V_V_HT	V_V_HT	9.95998364109647
1	44	2 Light	V	V	HT	V_V_HT	0.022	5.62	1_V_V_HT	V_V_HT	9.84230145380332
1	45	2 Light	V	V	HT	V_V_HT	0.095	5.544	1_V_V_HT	V_V_HT	9.72308004773632
1	46	2 Light	V	V	HT	V_V_HT	0.013	5.362	1_V_V_HT	V_V_HT	9.60266777845357
1	47	2 Light	V	V	HT	V_V_HT	0	5.245	1_V_V_HT	V_V_HT	9.48140260369242
1	48	2 Light	V	V	HT	V_V_HT	0.023	5.094	1_V_V_HT	V_V_HT	9.35961988156097
1	49	2 Light	V	V	HT	V_V_HT	0.044	4.836	1_V_V_HT	V_V_HT	9.23765497048523
1	50	2 Light	V	V	HT	V_V_HT	0.012	4.652	1_V_V_HT	V_V_HT	9.11584322778887
1	51	2 Light	V	V	HT	V_V_HT	0.036	4.449	1_V_V_HT	V_V_HT	8.99451599819421
1	52	2 Light	V	V	HT	V_V_HT	0.051	4.356	1_V_V_HT	V_V_HT	8.87398436133772
1	53	2 Light	V	V	HT	V_V_HT	0.018	4.346	1_V_V_HT	V_V_HT	8.7545341500504
1	54	2 Light	V	V	HT	V_V_HT	0.045	4.297	1_V_V_HT	V_V_HT	8.63642493539274
1	55	2 Light	V	V	HT	V_V_HT	0.012	4.258	1_V_V_HT	V_V_HT	8.51988918763928
1	56	2 Light	V	V	HT	V_V_HT	0.011	4.272	1_V_V_HT	V_V_HT	8.40513162926285
1	57	2 Light	V	V	HT	V_V_HT	0.148	4.25	1_V_V_HT	V_V_HT	8.29232876744853
1	58	2 Light	V	V	HT	V_V_HT	0.117	4.135	1_V_V_HT	V_V_HT	8.18163337689068
1	59	2 Light	V	V	HT	V_V_HT	0.038	4.093	1_V_V_HT	V_V_HT	8.07318871330457
1	60	2 Light	V	V	HT	V_V_HT	0.113	3.832	1_V_V_HT	V_V_HT	7.96711424454495
1	61	2 Light	V	V	HT	V_V_HT	0.073	3.807	1_V_V_HT	V_V_HT	7.86350576041933
1	62	2 Light	V	V	HT	V_V_HT	0.06	3.76	1_V_V_HT	V_V_HT	7.76245432039857
1	63	2 Light	V	V	HT	V_V_HT	0.125	3.744	1_V_V_HT	V_V_HT	7.66404651586952
1	64	2 Light	V	V	HT	V_V_HT	0.157	3.721	1_V_V_HT	V_V_HT	7.56835105307578
1	65	2 Light	V	V	HT	V_V_HT	0.056	3.697	1_V_V_HT	V_V_HT	7.47542797373819
1	66	2 Light	V	V	HT	V_V_HT	0.102	3.695	1_V_V_HT	V_V_HT	7.38532055231315
1	67	2 Light	V	V	HT	V_V_HT	0.187	3.705	1_V_V_HT	V_V_HT	7.29806786988907
1	68	2 Light	V	V	HT	V_V_HT	0.109	3.683	1_V_V_HT	V_V_HT	7.21370535596261
1	69	2 Light	V	V	HT	V_V_HT	0.071	3.656	1_V_V_HT	V_V_HT	7.13225040925132
1	70	2 Light	V	V	HT	V_V_HT	0.117	3.672	1_V_V_HT	V_V_HT	7.05369978888734
1	71	2 Light	V	V	HT	V_V_HT	0.079	3.644	1_V_V_HT	V_V_HT	6.97803391376078
1	72	2 Light	V	V	HT	V_V_HT	0.037	3.662	1_V_V_HT	V_V_HT	6.90522721677324
1	73	2 Light	V	V	HT	V_V_HT	0.027	3.639	1_V_V_HT	V_V_HT	6.8352405247562
1	74	2 Light	V	V	HT	V_V_HT	0.062	3.672	1_V_V_HT	V_V_HT	6.76802177720103
1	75	2 Light	V	V	HT	V_V_HT	0.105	3.617	1_V_V_HT	V_V_HT	6.70351431816274
1	76	2 Light	V	V	HT	V_V_HT	0.115	3.661	1_V_V_HT	V_V_HT	6.64165146071198
1	77	2 Light	V	V	HT	V_V_HT	0.11	3.745	1_V_V_HT	V_V_HT	6.58235719233383
1	78	2 Light	V	V	HT	V_V_HT	0.049	3.722	1_V_V_HT	V_V_HT	6.52555368569126
1	79	2 Light	V	V	HT	V_V_HT	0.1	3.692	1_V_V_HT	V_V_HT	6.47116198645525
1	80	2 Light	V	V	HT	V_V_HT	0.121	3.742	1_V_V_HT	V_V_HT	6.41909863888576
1	81	2 Light	V	V	HT	V_V_HT	0.044	3.748	1_V_V_HT	V_V_HT	6.36927837140265
1	82	2 Light	V	V	HT	V_V_HT	0.053	3.72	1_V_V_HT	V_V_HT	6.32161262949017
1	83	2 Light	V	V	HT	V_V_HT	0.046	3.718	1_V_V_HT	V_V_HT	6.27601019753169
1	84	2 Light	V	V	HT	V_V_HT	0.087	3.756	1_V_V_HT	V_V_HT	6.23237935872673
1	85	2 Light	V	V	HT	V_V_HT	0.113	3.968	1_V_V_HT	V_V_HT	6.19062844548756
1	86	2 Light	V	V	HT	V_V_HT	0.06	4.125	1_V_V_HT	V_V_HT	6.15066597935764
1	87	2 Light	V	V	HT	V_V_HT	0.037	4.16	1_V_V_HT	V_V_HT	6.11240052475773
1	88	2 Light	V	V	HT	V_V_HT	0.043	4.091	1_V_V_HT	V_V_HT	6.07574112591976
1	89	2 Light	V	V	HT	V_V_HT	0.134	4.223	1_V_V_HT	V_V_HT	6.04059932655511
1	90	2 Light	V	V	HT	V_V_HT	0.024	4.276	1_V_V_HT	V_V_HT	6.00688951659726
1	91	2 Light	V	V	HT	V_V_HT	0.034	4.369	1_V_V_HT	V_V_HT	5.97452746327746
1	92	2 Light	V	V	HT	V_V_HT	0	4.381	1_V_V_HT	V_V_HT	5.94343207298752
1	93	2 Light	V	V	HT	V_V_HT	0	4.339	1_V_V_HT	V_V_HT	5.91352394623621
1	94	2 Light	V	V	HT	V_V_HT	0.029	4.26	1_V_V_HT	V_V_HT	5.88472736447566
1	95	2 Light	V	V	HT	V_V_HT	0.057	4.33	1_V_V_HT	V_V_HT	5.85696752818184
1	96	2 Light	V	V	HT	V_V_HT	0.044	4.254	1_V_V_HT	V_V_HT	5.83017065597639
1	97	2 Light	V	V	HT	V_V_HT	0.036	4.099	1_V_V_HT	V_V_HT	5.80426809403898
1	98	2 Light	V	V	HT	V_V_HT	0.043	4.091	1_V_V_HT	V_V_HT	5.77919633903546
1	99	2 Light	V	V	HT	V_V_HT	0.031	4.117	1_V_V_HT	V_V_HT	5.75489292180412
1	100	2 Light	V	V	HT	V_V_HT	0.029	4.042	1_V_V_HT	V_V_HT	5.73129637468814
1	101	2 Light	V	V	HT	V_V_HT	0	3.963	1_V_V_HT	V_V_HT	5.70835018958162
1	102	2 Light	V	V	HT	V_V_HT	0.035	3.973	1_V_V_HT	V_V_HT	5.68600274176206
1	103	2 Light	V	V	HT	V_V_HT	0	3.983	1_V_V_HT	V_V_HT	5.66420425744723
1	104	2 Light	V	V	HT	V_V_HT	0.055	3.973	1_V_V_HT	V_V_HT	5.64290851416045
1	105	2 Light	V	V	HT	V_V_HT	0.04	3.887	1_V_V_HT	V_V_HT	5.62207017518414
1	106	2 Light	V	V	HT	V_V_HT	0.057	3.787	1_V_V_HT	V_V_HT	5.60164462426089
1	107	2 Light	V	V	HT	V_V_HT	0.084	3.677	1_V_V_HT	V_V_HT	5.58159013975748
1	108	2 Light	V	V	HT	V_V_HT	0	3.628	1_V_V_HT	V_V_HT	5.56186571511625
1	109	2 Light	V	V	HT	V_V_HT	0.014	3.543	1_V_V_HT	V_V_HT	5.54243088583772
1	110	2 Light	V	V	HT	V_V_HT	0.062	3.458	1_V_V_HT	V_V_HT	5.52324778084381
1	111	2 Light	V	V	HT	V_V_HT	0.042	3.442	1_V_V_HT	V_V_HT	5.50428095200444
1	112	2 Light	V	V	HT	V_V_HT	0.023	3.427	1_V_V_HT	V_V_HT	5.48549541173714
1	113	2 Light	V	V	HT	V_V_HT	0.016	3.426	1_V_V_HT	V_V_HT	5.46685646777437
1	114	2 Light	V	V	HT	V_V_HT	0.083	3.368	1_V_V_HT	V_V_HT	5.4483308273711
1	115	2 Light	V	V	HT	V_V_HT	0.224	3.255	1_V_V_HT	V_V_HT	5.42988662763938
1	116	2 Light	V	V	HT	V_V_HT	0.168	3.212	1_V_V_HT	V_V_HT	5.41149314865829
1	117	2 Light	V	V	HT	V_V_HT	0.183	3.194	1_V_V_HT	V_V_HT	5.39312045003258
1	118	2 Light	V	V	HT	V_V_HT	0.048	3.172	1_V_V_HT	V_V_HT	5.37473881416578
1	119	2 Light	V	V	HT	V_V_HT	0.17	3.049	1_V_V_HT	V_V_HT	5.35631884140227
1	120	2 Light	V	V	HT	V_V_HT	0.166	3.041	1_V_V_HT	V_V_HT	5.33783125105184
1	121	2 Light	V	V	HT	V_V_HT	0.166	3.05	1_V_V_HT	V_V_HT	5.31924691471598
1	122	2 Light	V	V	HT	V_V_HT	0.072	3.103	1_V_V_HT	V_V_HT	5.30053674127602
1	123	2 Light	V	V	HT	V_V_HT	0.083	3.169	1_V_V_HT	V_V_HT	5.28167166940471
1	124	2 Light	V	V	HT	V_V_HT	0.078	3.203	1_V_V_HT	V_V_HT	5.26262278522198
1	125	2 Light	V	V	HT	V_V_HT	0.126	3.249	1_V_V_HT	V_V_HT	5.24336141653046
1	126	2 Light	V	V	HT	V_V_HT	0.026	3.311	1_V_V_HT	V_V_HT	5.22385915868802
1	127	2 Light	V	V	HT	V_V_HT	0.032	3.313	1_V_V_HT	V_V_HT	5.2040877694069
1	128	2 Light	V	V	HT	V_V_HT	0.101	3.437	1_V_V_HT	V_V_HT	5.18401945119548
1	129	2 Light	V	V	HT	V_V_HT	0.097	3.559	1_V_V_HT	V_V_HT	5.1636265162036
1	130	2 Light	V	V	HT	V_V_HT	0.042	3.53	1_V_V_HT	V_V_HT	5.1428812782569
1	131	2 Light	V	V	HT	V_V_HT	0	3.53	1_V_V_HT	V_V_HT	5.12175605112008
1	132	2 Light	V	V	HT	V_V_HT	0.047	3.61	1_V_V_HT	V_V_HT	5.10022348375375
1	133	2 Light	V	V	HT	V_V_HT	0.037	3.648	1_V_V_HT	V_V_HT	5.07825757651873
1	134	2 Light	V	V	HT	V_V_HT	0.052	3.65	1_V_V_HT	V_V_HT	5.05583312152431
1	135	2 Light	V	V	HT	V_V_HT	0.019	3.672	1_V_V_HT	V_V_HT	5.03292671635776
1	136	2 Light	V	V	HT	V_V_HT	0.015	3.645	1_V_V_HT	V_V_HT	5.00951599239455
1	137	2 Light	V	V	HT	V_V_HT	0	3.561	1_V_V_HT	V_V_HT	4.98558087415222
1	138	2 Light	V	V	HT	V_V_HT	0	3.612	1_V_V_HT	V_V_HT	4.96110186318167
1	139	2 Light	V	V	HT	V_V_HT	0.015	3.649	1_V_V_HT	V_V_HT	4.93606022071945
1	140	2 Light	V	V	HT	V_V_HT	0.036	3.613	1_V_V_HT	V_V_HT	4.91044024199294
1	141	2 Light	V	V	HT	V_V_HT	0.028	3.684	1_V_V_HT	V_V_HT	4.88422785766329
1	142	2 Light	V	V	HT	V_V_HT	0.038	3.76	1_V_V_HT	V_V_HT	4.85741249157246
1	143	2 Light	V	V	HT	V_V_HT	0.045	3.769	1_V_V_HT	V_V_HT	4.82998542904893
1	144	2 Light	V	V	HT	V_V_HT	0.029	3.686	1_V_V_HT	V_V_HT	4.80194185537495
1	145	2 Light	V	V	HT	V_V_HT	0	3.473	1_V_V_HT	V_V_HT	4.77327794626024
1	146	2 Light	V	V	HT	V_V_HT	0.017	3.317	1_V_V_HT	V_V_HT	4.743990971711
1	147	2 Light	V	V	HT	V_V_HT	0.019	3.224	1_V_V_HT	V_V_HT	4.71408373805527
1	148	2 Light	V	V	HT	V_V_HT	0.021	3.24	1_V_V_HT	V_V_HT	4.68356583264335
1	149	2 Light	V	V	HT	V_V_HT	0.011	3.099	1_V_V_HT	V_V_HT	4.652453766676
1	150	2 Light	V	V	HT	V_V_HT	0.016	2.955	1_V_V_HT	V_V_HT	4.62076989543616
1	151	2 Light	V	V	HT	V_V_HT	0.043	2.789	1_V_V_HT	V_V_HT	4.58853774769793
1	152	2 Light	V	V	HT	V_V_HT	0.053	2.749	1_V_V_HT	V_V_HT	4.55578085170572
1	153	2 Light	V	V	HT	V_V_HT	0.066	2.688	1_V_V_HT	V_V_HT	4.52252273681576
1	154	2 Light	V	V	HT	V_V_HT	0.063	2.629	1_V_V_HT	V_V_HT	4.48878692990775
1	155	2 Light	V	V	HT	V_V_HT	0.103	2.517	1_V_V_HT	V_V_HT	4.45459809460612
1	156	2 Light	V	V	HT	V_V_HT	0.106	2.508	1_V_V_HT	V_V_HT	4.4199854294811
1	157	2 Light	V	V	HT	V_V_HT	0.038	2.493	1_V_V_HT	V_V_HT	4.38498033418389
1	158	2 Light	V	V	HT	V_V_HT	0.167	2.447	1_V_V_HT	V_V_HT	4.34961847018129
1	159	2 Light	V	V	HT	V_V_HT	0.153	2.413	1_V_V_HT	V_V_HT	4.31393753631664
1	160	2 Light	V	V	HT	V_V_HT	0	2.411	1_V_V_HT	V_V_HT	4.27797910675726
1	161	2 Light	V	V	HT	V_V_HT	0	2.432	1_V_V_HT	V_V_HT	4.24178572778184
1	162	2 Light	V	V	HT	V_V_HT	0.115	2.426	1_V_V_HT	V_V_HT	4.20540072095464
1	163	2 Light	V	V	HT	V_V_HT	0.038	2.451	1_V_V_HT	V_V_HT	4.16887122492244
1	164	2 Light	V	V	HT	V_V_HT	0.057	2.399	1_V_V_HT	V_V_HT	4.13224857964497
1	165	2 Light	V	V	HT	V_V_HT	0.062	2.403	1_V_V_HT	V_V_HT	4.09558731898546
1	166	2 Light	V	V	HT	V_V_HT	0.03	2.427	1_V_V_HT	V_V_HT	4.05894304294624
1	167	2 Light	V	V	HT	V_V_HT	0	2.484	1_V_V_HT	V_V_HT	4.02237313735809
1	168	2 Light	V	V	HT	V_V_HT	0.051	2.507	1_V_V_HT	V_V_HT	3.98593570060626
1	169	2 Light	V	V	HT	V_V_HT	0.051	2.505	1_V_V_HT	V_V_HT	3.94968985936018
1	170	2 Light	V	V	HT	V_V_HT	0.026	2.506	1_V_V_HT	V_V_HT	3.91369506606958
1	171	2 Light	V	V	HT	V_V_HT	0.113	2.524	1_V_V_HT	V_V_HT	3.87801098292844
1	172	2 Light	V	V	HT	V_V_HT	0.099	2.534	1_V_V_HT	V_V_HT	3.84269718671197
1	173	2 Light	V	V	HT	V_V_HT	0.025	2.5	1_V_V_HT	V_V_HT	3.80781321535891
1	174	2 Light	V	V	HT	V_V_HT	0	2.471	1_V_V_HT	V_V_HT	3.77341860901583
1	175	2 Light	V	V	HT	V_V_HT	0.011	2.553	1_V_V_HT	V_V_HT	3.73957247486174
1	176	2 Light	V	V	HT	V_V_HT	0.012	2.565	1_V_V_HT	V_V_HT	3.70633168020295
1	177	2 Light	V	V	HT	V_V_HT	0.09	2.546	1_V_V_HT	V_V_HT	3.67375057609628
1	178	2 Light	V	V	HT	V_V_HT	0.064	2.525	1_V_V_HT	V_V_HT	3.64188228866179
1	179	2 Light	V	V	HT	V_V_HT	0.029	2.514	1_V_V_HT	V_V_HT	3.61077716081189
1	180	2 Light	V	V	HT	V_V_HT	0.022	2.498	1_V_V_HT	V_V_HT	3.58048398242217
1	181	2 Light	V	V	HT	V_V_HT	0	2.467	1_V_V_HT	V_V_HT	3.55104720979122
1	182	2 Light	V	V	HT	V_V_HT	0.032	2.414	1_V_V_HT	V_V_HT	3.5225057708521
1	183	2 Light	V	V	HT	V_V_HT	0.022	2.348	1_V_V_HT	V_V_HT	3.49489268355196
1	184	2 Light	V	V	HT	V_V_HT	0.019	2.285	1_V_V_HT	V_V_HT	3.46823581207477
1	185	2 Light	V	V	HT	V_V_HT	0.014	2.2	1_V_V_HT	V_V_HT	3.4425608453197
1	186	2 Light	V	V	HT	V_V_HT	0.017	2.104	1_V_V_HT	V_V_HT	3.41788892783136
1	187	2 Light	V	V	HT	V_V_HT	0.017	2.103	1_V_V_HT	V_V_HT	3.39423887851072
1	188	2 Light	V	V	HT	V_V_HT	0.055	1.988	1_V_V_HT	V_V_HT	3.37162350146662
1	189	2 Light	V	V	HT	V_V_HT	0.063	1.858	1_V_V_HT	V_V_HT	3.3500495314236
1	190	2 Light	V	V	HT	V_V_HT	0.04	1.929	1_V_V_HT	V_V_HT	3.32952248486818
1	191	2 Light	V	V	HT	V_V_HT	0.021	1.982	1_V_V_HT	V_V_HT	3.31004664070682
1	192	2 Light	V	V	HT	V_V_HT	0.041	1.904	1_V_V_HT	V_V_HT	3.29162133792844
1	193	2 Light	V	V	HT	V_V_HT	0.062	1.976	1_V_V_HT	V_V_HT	3.27424467501351
1	194	2 Light	V	V	HT	V_V_HT	0	1.935	1_V_V_HT	V_V_HT	3.25791475266699
1	195	2 Light	V	V	HT	V_V_HT	0.023	1.885	1_V_V_HT	V_V_HT	3.24262967355477
1	196	2 Light	V	V	HT	V_V_HT	0.039	1.886	1_V_V_HT	V_V_HT	3.22838640820964
1	197	2 Light	V	V	HT	V_V_HT	0.057	1.927	1_V_V_HT	V_V_HT	3.21517741328434
1	198	2 Light	V	V	HT	V_V_HT	0.023	2.014	1_V_V_HT	V_V_HT	3.20299297249566
1	199	2 Light	V	V	HT	V_V_HT	0.013	2.097	1_V_V_HT	V_V_HT	3.1918181996544
1	200	2 Light	V	V	HT	V_V_HT	0.037	2.071	1_V_V_HT	V_V_HT	3.18163319428354
1	201	2 Light	V	V	HT	V_V_HT	0.046	2.002	1_V_V_HT	V_V_HT	3.17241617835254
1	202	2 Light	V	V	HT	V_V_HT	0.048	1.962	1_V_V_HT	V_V_HT	3.16414104826225
1	203	2 Light	V	V	HT	V_V_HT	0.011	1.937	1_V_V_HT	V_V_HT	3.15677681109924
1	204	2 Light	V	V	HT	V_V_HT	0	1.95	1_V_V_HT	V_V_HT	3.15028866380423
1	205	2 Light	V	V	HT	V_V_HT	0.082	2.164	1_V_V_HT	V_V_HT	3.14464105882791
1	206	2 Light	V	V	HT	V_V_HT	0.029	2.177	1_V_V_HT	V_V_HT	3.1397984422623
1	207	2 Light	V	V	HT	V_V_HT	0	2.133	1_V_V_HT	V_V_HT	3.13572481219962
1	208	2 Light	V	V	HT	V_V_HT	0	2.086	1_V_V_HT	V_V_HT	3.1323823350586
1	209	2 Light	V	V	HT	V_V_HT	0	2.068	1_V_V_HT	V_V_HT	3.1297327212783
1	210	2 Light	V	V	HT	V_V_HT	0	2.198	1_V_V_HT	V_V_HT	3.12773745812776
1	211	2 Light	V	V	HT	V_V_HT	0.012	2.232	1_V_V_HT	V_V_HT	3.12635711924885
1	212	2 Light	V	V	HT	V_V_HT	0	2.242	1_V_V_HT	V_V_HT	3.12555206057408
1	213	2 Light	V	V	HT	V_V_HT	0	2.27	1_V_V_HT	V_V_HT	3.12528262894376
1	214	2 Light	V	V	HT	V_V_HT	0	2.283	1_V_V_HT	V_V_HT	3.12550924487652
1	215	2 Light	V	V	HT	V_V_HT	0.018	2.285	1_V_V_HT	V_V_HT	3.12619259516555
1	216	2 Light	V	V	HT	V_V_HT	0.01	2.3	1_V_V_HT	V_V_HT	3.12729363638279
1	217	2 Light	V	V	HT	V_V_HT	0.037	2.335	1_V_V_HT	V_V_HT	3.12877438975103
1	218	2 Light	V	V	HT	V_V_HT	0.052	2.327	1_V_V_HT	V_V_HT	3.13059844409587
1	219	2 Light	V	V	HT	V_V_HT	0.023	2.338	1_V_V_HT	V_V_HT	3.13273093300974
1	220	2 Light	V	V	HT	V_V_HT	0.071	2.315	1_V_V_HT	V_V_HT	3.13513773307712
1	221	2 Light	V	V	HT	V_V_HT	0.053	2.294	1_V_V_HT	V_V_HT	3.13778640983655
1	222	2 Light	V	V	HT	V_V_HT	0.037	2.276	1_V_V_HT	V_V_HT	3.14064546063342
1	223	2 Light	V	V	HT	V_V_HT	0.11	2.255	1_V_V_HT	V_V_HT	3.14368595433037
1	224	2 Light	V	V	HT	V_V_HT	0.016	2.294	1_V_V_HT	V_V_HT	3.14688163404881
1	225	2 Light	V	V	HT	V_V_HT	0.012	2.309	1_V_V_HT	V_V_HT	3.15020678717319
1	226	2 Light	V	V	HT	V_V_HT	0.031	2.281	1_V_V_HT	V_V_HT	3.15363570009891
1	227	2 Light	V	V	HT	V_V_HT	0.041	2.307	1_V_V_HT	V_V_HT	3.1571432928683
1	228	2 Light	V	V	HT	V_V_HT	0.138	2.321	1_V_V_HT	V_V_HT	3.16070765532633
1	229	2 Light	V	V	HT	V_V_HT	0.134	2.349	1_V_V_HT	V_V_HT	3.16431072748779
1	230	2 Light	V	V	HT	V_V_HT	0	2.312	1_V_V_HT	V_V_HT	3.16793832842732
1	231	2 Light	V	V	HT	V_V_HT	0.044	2.304	1_V_V_HT	V_V_HT	3.17157951860806
1	232	2 Light	V	V	HT	V_V_HT	0.059	2.289	1_V_V_HT	V_V_HT	3.17522463778955
1	233	2 Light	V	V	HT	V_V_HT	0	2.335	1_V_V_HT	V_V_HT	3.17886656689065
1	234	2 Light	V	V	HT	V_V_HT	0.013	2.377	1_V_V_HT	V_V_HT	3.18249882265946
1	235	2 Light	V	V	HT	V_V_HT	0.225	2.396	1_V_V_HT	V_V_HT	3.18611491912648
1	236	2 Light	V	V	HT	V_V_HT	0.025	2.483	1_V_V_HT	V_V_HT	3.18970837309526
1	237	2 Light	V	V	HT	V_V_HT	0.046	2.554	1_V_V_HT	V_V_HT	3.19327323492613
1	238	2 Light	V	V	HT	V_V_HT	0.017	2.656	1_V_V_HT	V_V_HT	3.19680569285024
1	239	2 Light	V	V	HT	V_V_HT	0.011	2.757	1_V_V_HT	V_V_HT	3.20030294393367
1	240	2 Light	V	V	HT	V_V_HT	0.152	2.78	1_V_V_HT	V_V_HT	3.20376408143511
1	241	2 Light	V	V	HT	V_V_HT	0.034	2.79	1_V_V_HT	V_V_HT	3.20718866674079
1	242	2 Light	V	V	HT	V_V_HT	0.042	2.818	1_V_V_HT	V_V_HT	3.21057626436224
1	243	2 Light	V	V	HT	V_V_HT	0.05	2.856	1_V_V_HT	V_V_HT	3.21392676687856
1	244	2 Light	V	V	HT	V_V_HT	0.032	2.932	1_V_V_HT	V_V_HT	3.21724137318539
1	245	2 Light	V	V	HT	V_V_HT	0.016	3.018	1_V_V_HT	V_V_HT	3.22052185549255
1	246	2 Light	V	V	HT	V_V_HT	0.032	3.028	1_V_V_HT	V_V_HT	3.22377097068452
1	247	2 Light	V	V	HT	V_V_HT	0.052	3.076	1_V_V_HT	V_V_HT	3.22699189312177
1	248	2 Light	V	V	HT	V_V_HT	0.047	3.209	1_V_V_HT	V_V_HT	3.23018857377096
1	249	2 Light	V	V	HT	V_V_HT	0.074	3.482	1_V_V_HT	V_V_HT	3.23336562634767
1	250	2 Light	V	V	HT	V_V_HT	0.017	3.465	1_V_V_HT	V_V_HT	3.23652783398969
1	251	2 Light	V	V	HT	V_V_HT	0	3.472	1_V_V_HT	V_V_HT	3.23968015505904
1	252	2 Light	V	V	HT	V_V_HT	0.023	3.446	1_V_V_HT	V_V_HT	3.24282757877926
1	253	2 Light	V	V	HT	V_V_HT	0.041	3.372	1_V_V_HT	V_V_HT	3.24597496006588
1	254	2 Light	V	V	HT	V_V_HT	0.039	3.487	1_V_V_HT	V_V_HT	3.24912712545595
1	255	2 Light	V	V	HT	V_V_HT	0.038	3.528	1_V_V_HT	V_V_HT	3.25228875614899
1	256	2 Light	V	V	HT	V_V_HT	0.011	3.594	1_V_V_HT	V_V_HT	3.25546397331479
1	257	2 Light	V	V	HT	V_V_HT	0.083	3.623	1_V_V_HT	V_V_HT	3.25865675786387
1	258	2 Light	V	V	HT	V_V_HT	0.037	3.568	1_V_V_HT	V_V_HT	3.2618708593957
1	259	2 Light	V	V	HT	V_V_HT	0.041	3.476	1_V_V_HT	V_V_HT	3.2651090889182
1	260	2 Light	V	V	HT	V_V_HT	0	3.516	1_V_V_HT	V_V_HT	3.26837373886001
1	261	2 Light	V	V	HT	V_V_HT	0.038	3.517	1_V_V_HT	V_V_HT	3.2716659525366
1	262	2 Light	V	V	HT	V_V_HT	0.033	3.458	1_V_V_HT	V_V_HT	3.27498659004283
1	263	2 Light	V	V	HT	V_V_HT	0.057	3.502	1_V_V_HT	V_V_HT	3.2783361558624
1	264	2 Light	V	V	HT	V_V_HT	0.042	3.562	1_V_V_HT	V_V_HT	3.2817137481336
1	265	2 Light	V	V	HT	V_V_HT	0.101	3.441	1_V_V_HT	V_V_HT	3.28511811220056
1	266	2 Light	V	V	HT	V_V_HT	0.116	3.46	1_V_V_HT	V_V_HT	3.2885479926724
1	267	2 Light	V	V	HT	V_V_HT	0.071	3.448	1_V_V_HT	V_V_HT	3.29200213436121
1	268	2 Light	V	V	HT	V_V_HT	0.102	3.469	1_V_V_HT	V_V_HT	3.29547928400163
1	269	2 Light	V	V	HT	V_V_HT	0.101	3.53	1_V_V_HT	V_V_HT	3.29897776195319
1	270	2 Light	V	V	HT	V_V_HT	0.023	3.441	1_V_V_HT	V_V_HT	3.30249375772537
1	271	2 Light	V	V	HT	V_V_HT	0.022	3.415	1_V_V_HT	V_V_HT	3.30602132045454
1	272	2 Light	V	V	HT	V_V_HT	0.028	3.385	1_V_V_HT	V_V_HT	3.30955363960567
1	273	2 Light	V	V	HT	V_V_HT	0.038	3.397	1_V_V_HT	V_V_HT	3.31308217998805
1	274	2 Light	V	V	HT	V_V_HT	0.076	3.386	1_V_V_HT	V_V_HT	3.31659797769743
1	275	2 Light	V	V	HT	V_V_HT	0.104	3.463	1_V_V_HT	V_V_HT	3.3200916499707
1	276	2 Light	V	V	HT	V_V_HT	0.02	3.481	1_V_V_HT	V_V_HT	3.3235517586191
1	277	2 Light	V	V	HT	V_V_HT	0.085	3.456	1_V_V_HT	V_V_HT	3.32696482995074
1	278	2 Light	V	V	HT	V_V_HT	0.185	3.409	1_V_V_HT	V_V_HT	3.33031661240135
1	279	2 Light	V	V	HT	V_V_HT	0.296	3.35	1_V_V_HT	V_V_HT	3.33359100208446
1	280	2 Light	V	V	HT	V_V_HT	0.054	3.392	1_V_V_HT	V_V_HT	3.33677008805187
1	281	2 Light	V	V	HT	V_V_HT	0.06	3.392	1_V_V_HT	V_V_HT	3.33983561038563
1	282	2 Light	V	V	HT	V_V_HT	0.011	3.417	1_V_V_HT	V_V_HT	3.34276930455397
1	283	2 Light	V	V	HT	V_V_HT	0.036	3.415	1_V_V_HT	V_V_HT	3.34555290829033
1	284	2 Light	V	V	HT	V_V_HT	0.131	3.446	1_V_V_HT	V_V_HT	3.34816793931177
1	285	2 Light	V	V	HT	V_V_HT	0.053	3.434	1_V_V_HT	V_V_HT	3.35059485850271
1	286	2 Light	V	V	HT	V_V_HT	0.097	3.472	1_V_V_HT	V_V_HT	3.35281304040394
1	287	2 Light	V	V	HT	V_V_HT	0.07	3.408	1_V_V_HT	V_V_HT	3.35480100665407
1	288	2 Light	V	V	HT	V_V_HT	0.083	3.416	1_V_V_HT	V_V_HT	3.35653675222517
1	289	2 Light	V	V	HT	V_V_HT	0.042	3.424	1_V_V_HT	V_V_HT	3.35799816548907
1	290	2 Light	V	V	HT	V_V_HT	0.04	3.454	1_V_V_HT	V_V_HT	3.35916314287507
1	291	2 Light	V	V	HT	V_V_HT	0.045	3.48	1_V_V_HT	V_V_HT	3.36000968149259
1	292	2 Light	V	V	HT	V_V_HT	0	3.524	1_V_V_HT	V_V_HT	3.36051639476102
1	293	2 Light	V	V	HT	V_V_HT	0.044	3.485	1_V_V_HT	V_V_HT	3.36066291520911
1	294	2 Light	V	V	HT	V_V_HT	0.073	3.542	1_V_V_HT	V_V_HT	3.36043028598229
1	295	2 Light	V	V	HT	V_V_HT	0.104	3.519	1_V_V_HT	V_V_HT	3.35980098731969
1	296	2 Light	V	V	HT	V_V_HT	0.044	3.528	1_V_V_HT	V_V_HT	3.35875824934263
1	297	2 Light	V	V	HT	V_V_HT	0.034	3.495	1_V_V_HT	V_V_HT	3.35728760198308
1	298	2 Light	V	V	HT	V_V_HT	0.038	3.433	1_V_V_HT	V_V_HT	3.35537771891269
1	299	2 Light	V	V	HT	V_V_HT	0.072	3.391	1_V_V_HT	V_V_HT	3.35302088050361
1	300	2 Light	V	V	HT	V_V_HT	0.063	3.419	1_V_V_HT	V_V_HT	3.35021347615216
1	301	2 Light	V	V	HT	V_V_HT	0.008	3.509	1_V_V_HT	V_V_HT	3.34695649907182
1	302	2 Light	V	V	HT	V_V_HT	0.012	3.531	1_V_V_HT	V_V_HT	3.34325513026997
1	303	2 Light	V	V	HT	V_V_HT	0.062	3.566	1_V_V_HT	V_V_HT	3.3391164311537
1	304	2 Light	V	V	HT	V_V_HT	0.021	3.574	1_V_V_HT	V_V_HT	3.33455270222551
1	305	2 Light	V	V	HT	V_V_HT	0.093	3.523	1_V_V_HT	V_V_HT	3.32958174723059
1	306	2 Light	V	V	HT	V_V_HT	0.05	3.615	1_V_V_HT	V_V_HT	3.32422248680282
1	307	2 Light	V	V	HT	V_V_HT	0.027	3.539	1_V_V_HT	V_V_HT	3.31849522773328
1	308	2 Light	V	V	HT	V_V_HT	0	3.487	1_V_V_HT	V_V_HT	3.31242580401797
1	309	2 Light	V	V	HT	V_V_HT	0.015	3.237	1_V_V_HT	V_V_HT	3.30604143569723
1	310	2 Light	V	V	HT	V_V_HT	0.059	3.252	1_V_V_HT	V_V_HT	3.29936934057604
1	311	2 Light	V	V	HT	V_V_HT	0	3.268	1_V_V_HT	V_V_HT	3.29243844201093
1	312	2 Light	V	V	HT	V_V_HT	0.048	3.414	1_V_V_HT	V_V_HT	3.28528450030492
1	313	2 Light	V	V	HT	V_V_HT	0.039	3.44	1_V_V_HT	V_V_HT	3.27794682355525
1	314	2 Light	V	V	HT	V_V_HT	0.07	3.367	1_V_V_HT	V_V_HT	3.27047401920361
1	315	2 Light	V	V	HT	V_V_HT	0.026	3.335	1_V_V_HT	V_V_HT	3.26292418098026
1	316	2 Light	V	V	HT	V_V_HT	0.049	3.284	1_V_V_HT	V_V_HT	3.25535932403027
1	317	2 Light	V	V	HT	V_V_HT	0.019	3.307	1_V_V_HT	V_V_HT	3.2478515796497
1	318	2 Light	V	V	HT	V_V_HT	0.045	3.315	1_V_V_HT	V_V_HT	3.24048331782983
1	319	2 Light	V	V	HT	V_V_HT	0.049	3.3	1_V_V_HT	V_V_HT	3.23333896547578
1	320	2 Light	V	V	HT	V_V_HT	0.03	3.26	1_V_V_HT	V_V_HT	3.22650295205158
1	321	2 Light	V	V	HT	V_V_HT	0.064	3.215	1_V_V_HT	V_V_HT	3.22006184484888
1	322	2 Light	V	V	HT	V_V_HT	0.077	3.238	1_V_V_HT	V_V_HT	3.2141129192669
1	323	2 Light	V	V	HT	V_V_HT	0.018	3.217	1_V_V_HT	V_V_HT	3.20876414788593
1	324	2 Light	V	V	HT	V_V_HT	0.099	3.165	1_V_V_HT	V_V_HT	3.20412564036548
1	325	2 Light	V	V	HT	V_V_HT	0.078	3.131	1_V_V_HT	V_V_HT	3.2003075085149
1	326	2 Light	V	V	HT	V_V_HT	0.125	3.087	1_V_V_HT	V_V_HT	3.1974218872566
1	327	2 Light	V	V	HT	V_V_HT	0.038	3.053	1_V_V_HT	V_V_HT	3.19559096820585
1	328	2 Light	V	V	HT	V_V_HT	0.04	3.015	1_V_V_HT	V_V_HT	3.19494872146802
1	329	2 Light	V	V	HT	V_V_HT	0.059	2.943	1_V_V_HT	V_V_HT	3.19564048226219
1	330	2 Light	V	V	HT	V_V_HT	0.051	2.88	1_V_V_HT	V_V_HT	3.19782073893627
1	331	2 Light	V	V	HT	V_V_HT	0.112	2.872	1_V_V_HT	V_V_HT	3.20164579140098
1	332	2 Light	V	V	HT	V_V_HT	0.05	2.901	1_V_V_HT	V_V_HT	3.2072719427333
1	333	2 Light	V	V	HT	V_V_HT	0.073	2.863	1_V_V_HT	V_V_HT	3.21485549261143
1	334	2 Light	V	V	HT	V_V_HT	0.084	2.894	1_V_V_HT	V_V_HT	3.22455397613582
1	335	2 Light	V	V	HT	V_V_HT	0.053	2.852	1_V_V_HT	V_V_HT	3.23652985320271
1	336	2 Light	V	V	HT	V_V_HT	0.112	2.849	1_V_V_HT	V_V_HT	3.25094773907624
1	337	2 Light	V	V	HT	V_V_HT	0.009	2.892	1_V_V_HT	V_V_HT	3.26797668833018
1	338	2 Light	V	V	HT	V_V_HT	0.133	2.914	1_V_V_HT	V_V_HT	3.28778968480326
1	339	2 Light	V	V	HT	V_V_HT	0.046	2.967	1_V_V_HT	V_V_HT	3.31056046506661
1	340	2 Light	V	V	HT	V_V_HT	0.069	2.931	1_V_V_HT	V_V_HT	3.33646276603597
1	341	2 Light	V	V	HT	V_V_HT	0.076	2.951	1_V_V_HT	V_V_HT	3.36567032624934
1	342	2 Light	V	V	HT	V_V_HT	0.157	3.001	1_V_V_HT	V_V_HT	3.39835687773658
1	343	2 Light	V	V	HT	V_V_HT	0.062	3.003	1_V_V_HT	V_V_HT	3.43469616167677
1	344	2 Light	V	V	HT	V_V_HT	0.058	2.957	1_V_V_HT	V_V_HT	3.47486191000759
1	345	2 Light	V	V	HT	V_V_HT	0.021	3	1_V_V_HT	V_V_HT	3.51902698531067
1	346	2 Light	V	V	HT	V_V_HT	0.046	3.133	1_V_V_HT	V_V_HT	3.56736073435429
1	347	2 Light	V	V	HT	V_V_HT	0.093	3.251	1_V_V_HT	V_V_HT	3.62003029370436
1	348	2 Light	V	V	HT	V_V_HT	0.091	3.482	1_V_V_HT	V_V_HT	3.67719748088214
1	349	2 Light	V	V	HT	V_V_HT	0.027	3.464	1_V_V_HT	V_V_HT	3.73902277593085
1	350	2 Light	V	V	HT	V_V_HT	0	3.472	1_V_V_HT	V_V_HT	3.80566464494284
1	351	2 Light	V	V	HT	V_V_HT	0	3.523	1_V_V_HT	V_V_HT	3.87727348587344
1	352	3 Dark	V	V	HT	V_V_HT	0.023	3.527	1_V_V_HT	V_V_HT	3.95399521134006
1	353	3 Dark	V	V	HT	V_V_HT	0.023	3.641	1_V_V_HT	V_V_HT	4.0359631849874
1	354	3 Dark	V	V	HT	V_V_HT	0.021	3.667	1_V_V_HT	V_V_HT	4.12329465912312
1	355	3 Dark	V	V	HT	V_V_HT	0.07	3.678	1_V_V_HT	V_V_HT	4.2160895073905
1	356	3 Dark	V	V	HT	V_V_HT	0	3.663	1_V_V_HT	V_V_HT	4.31442897107229
1	357	3 Dark	V	V	HT	V_V_HT	0	3.782	1_V_V_HT	V_V_HT	4.41837447226267
1	358	3 Dark	V	V	HT	V_V_HT	0	3.878	1_V_V_HT	V_V_HT	4.52796647124231
1	359	3 Dark	V	V	HT	V_V_HT	0	3.935	1_V_V_HT	V_V_HT	4.64322338853068
1	360	3 Dark	V	V	HT	V_V_HT	0	4.03	1_V_V_HT	V_V_HT	4.76414458882504
1	361	3 Dark	V	V	HT	V_V_HT	0	4.046	1_V_V_HT	V_V_HT	4.89072559403646
1	362	3 Dark	V	V	HT	V_V_HT	0.041	4.099	1_V_V_HT	V_V_HT	5.02295765305244
1	363	3 Dark	V	V	HT	V_V_HT	0.024	4.325	1_V_V_HT	V_V_HT	5.16081052979496
1	364	3 Dark	V	V	HT	V_V_HT	0.052	4.356	1_V_V_HT	V_V_HT	5.30423216269479
1	365	3 Dark	V	V	HT	V_V_HT	0.051	4.674	1_V_V_HT	V_V_HT	5.45316610333212
1	366	3 Dark	V	V	HT	V_V_HT	0.047	4.845	1_V_V_HT	V_V_HT	5.60755127030264
1	367	3 Dark	V	V	HT	V_V_HT	0.07	4.98	1_V_V_HT	V_V_HT	5.76730805432023
1	368	3 Dark	V	V	HT	V_V_HT	0.022	4.971	1_V_V_HT	V_V_HT	5.93234750878943
1	369	3 Dark	V	V	HT	V_V_HT	0.068	5.096	1_V_V_HT	V_V_HT	6.10256186141143
1	370	3 Dark	V	V	HT	V_V_HT	0.023	5.379	1_V_V_HT	V_V_HT	6.27783863544638
1	371	3 Dark	V	V	HT	V_V_HT	0.02	5.564	1_V_V_HT	V_V_HT	6.45806535074459
1	372	3 Dark	V	V	HT	V_V_HT	0.098	5.573	1_V_V_HT	V_V_HT	6.64312490633324
1	373	3 Dark	V	V	HT	V_V_HT	0.041	5.749	1_V_V_HT	V_V_HT	6.83288168499646
1	374	3 Dark	V	V	HT	V_V_HT	0.024	5.781	1_V_V_HT	V_V_HT	7.02719544825487
1	375	3 Dark	V	V	HT	V_V_HT	0.069	6.011	1_V_V_HT	V_V_HT	7.22592595632834
1	376	3 Dark	V	V	HT	V_V_HT	0.182	6.156	1_V_V_HT	V_V_HT	7.42892873289598
1	377	3 Dark	V	V	HT	V_V_HT	0.137	6.162	1_V_V_HT	V_V_HT	7.63603826958009
1	378	3 Dark	V	V	HT	V_V_HT	0.276	6.343	1_V_V_HT	V_V_HT	7.84706847393053
1	379	3 Dark	V	V	HT	V_V_HT	0.031	6.378	1_V_V_HT	V_V_HT	8.06182915542607
1	380	3 Dark	V	V	HT	V_V_HT	0.038	6.699	1_V_V_HT	V_V_HT	8.28012659587436
1	381	3 Dark	V	V	HT	V_V_HT	0.115	7.128	1_V_V_HT	V_V_HT	8.50174960600271
1	382	3 Dark	V	V	HT	V_V_HT	0.081	7.31	1_V_V_HT	V_V_HT	8.72647019224648
1	383	3 Dark	V	V	HT	V_V_HT	0.132	7.328	1_V_V_HT	V_V_HT	8.95405704457597
1	384	3 Dark	V	V	HT	V_V_HT	0.125	7.545	1_V_V_HT	V_V_HT	9.18427885182321
1	385	3 Dark	V	V	HT	V_V_HT	0.089	7.521	1_V_V_HT	V_V_HT	9.41690430351673
1	386	3 Dark	V	V	HT	V_V_HT	0.11	7.847	1_V_V_HT	V_V_HT	9.65170008661649
1	387	3 Dark	V	V	HT	V_V_HT	0.157	8.017	1_V_V_HT	V_V_HT	9.88842318896358
1	388	3 Dark	V	V	HT	V_V_HT	0.136	8.198	1_V_V_HT	V_V_HT	10.1268217865437
1	389	3 Dark	V	V	HT	V_V_HT	0.116	8.381	1_V_V_HT	V_V_HT	10.3666423575495
1	390	3 Dark	V	V	HT	V_V_HT	0.146	8.851	1_V_V_HT	V_V_HT	10.6076306241996
1	391	3 Dark	V	V	HT	V_V_HT	0.128	8.882	1_V_V_HT	V_V_HT	10.8495292901358
1	392	3 Dark	V	V	HT	V_V_HT	0.103	9.024	1_V_V_HT	V_V_HT	11.0920803013032
1	393	3 Dark	V	V	HT	V_V_HT	0.299	9.298	1_V_V_HT	V_V_HT	11.3350258342106
1	394	3 Dark	V	V	HT	V_V_HT	0.115	9.408	1_V_V_HT	V_V_HT	11.5781089913849
1	395	3 Dark	V	V	HT	V_V_HT	0.371	9.494	1_V_V_HT	V_V_HT	11.8210731030468
1	396	3 Dark	V	V	HT	V_V_HT	0.283	9.77	1_V_V_HT	V_V_HT	12.0636615005631
1	397	3 Dark	V	V	HT	V_V_HT	0.144	10.124	1_V_V_HT	V_V_HT	12.3056190467228
1	398	3 Dark	V	V	HT	V_V_HT	0.124	10.261	1_V_V_HT	V_V_HT	12.5466967256032
1	399	3 Dark	V	V	HT	V_V_HT	0.171	10.356	1_V_V_HT	V_V_HT	12.7866491979896
1	400	3 Dark	V	V	HT	V_V_HT	0.352	10.512	1_V_V_HT	V_V_HT	13.0252421367154
1	401	3 Dark	V	V	HT	V_V_HT	0.261	10.609	1_V_V_HT	V_V_HT	13.2622558192099
1	402	3 Dark	V	V	HT	V_V_HT	0.166	10.737	1_V_V_HT	V_V_HT	13.4974838291704
1	403	3 Dark	V	V	HT	V_V_HT	0.238	10.956	1_V_V_HT	V_V_HT	13.7307224615295
1	404	3 Dark	V	V	HT	V_V_HT	0.09	11.242	1_V_V_HT	V_V_HT	13.9617680137043
1	405	3 Dark	V	V	HT	V_V_HT	0.251	11.272	1_V_V_HT	V_V_HT	14.1904167827401
1	406	3 Dark	V	V	HT	V_V_HT	0.191	11.531	1_V_V_HT	V_V_HT	14.4164689573589
1	407	3 Dark	V	V	HT	V_V_HT	0.099	11.777	1_V_V_HT	V_V_HT	14.6397443693522
1	408	3 Dark	V	V	HT	V_V_HT	0.272	11.716	1_V_V_HT	V_V_HT	14.8600872709113
1	409	3 Dark	V	V	HT	V_V_HT	0.062	12.171	1_V_V_HT	V_V_HT	15.0773673058774
1	410	3 Dark	V	V	HT	V_V_HT	0.321	12.651	1_V_V_HT	V_V_HT	15.2914803420806
1	411	3 Dark	V	V	HT	V_V_HT	0.429	13.164	1_V_V_HT	V_V_HT	15.5023491903649
1	412	3 Dark	V	V	HT	V_V_HT	0.205	13.327	1_V_V_HT	V_V_HT	15.7099195133032
1	413	3 Dark	V	V	HT	V_V_HT	0.041	13.418	1_V_V_HT	V_V_HT	15.9141415626909
1	414	3 Dark	V	V	HT	V_V_HT	0.238	13.546	1_V_V_HT	V_V_HT	16.1149655913157
1	415	3 Dark	V	V	HT	V_V_HT	0.046	13.896	1_V_V_HT	V_V_HT	16.3123418525235
1	416	3 Dark	V	V	HT	V_V_HT	0.326	14.095	1_V_V_HT	V_V_HT	16.5062205961768
1	417	3 Dark	V	V	HT	V_V_HT	0.17	14.315	1_V_V_HT	V_V_HT	16.6965520789293
1	418	3 Dark	V	V	HT	V_V_HT	0.181	14.511	1_V_V_HT	V_V_HT	16.8832912295316
1	419	3 Dark	V	V	HT	V_V_HT	0.183	14.563	1_V_V_HT	V_V_HT	17.0664163076977
1	420	3 Dark	V	V	HT	V_V_HT	0.47	14.605	1_V_V_HT	V_V_HT	17.2459286991053
1	421	3 Dark	V	V	HT	V_V_HT	0.031	14.758	1_V_V_HT	V_V_HT	17.4218344044049
1	422	3 Dark	V	V	HT	V_V_HT	0.183	14.914	1_V_V_HT	V_V_HT	17.5941394203996
1	423	3 Dark	V	V	HT	V_V_HT	0.298	14.873	1_V_V_HT	V_V_HT	17.7628539185541
1	424	3 Dark	V	V	HT	V_V_HT	0.162	15.192	1_V_V_HT	V_V_HT	17.92800475239
1	425	3 Dark	V	V	HT	V_V_HT	0.137	15.14	1_V_V_HT	V_V_HT	18.089622949892
1	426	3 Dark	V	V	HT	V_V_HT	0.323	15.131	1_V_V_HT	V_V_HT	18.2477395361306
1	427	3 Dark	V	V	HT	V_V_HT	0.424	15.224	1_V_V_HT	V_V_HT	18.4023890347017
1	428	3 Dark	V	V	HT	V_V_HT	0.159	15.51	1_V_V_HT	V_V_HT	18.5536199559021
1	429	3 Dark	V	V	HT	V_V_HT	0.163	15.578	1_V_V_HT	V_V_HT	18.7014843059778
1	430	3 Dark	V	V	HT	V_V_HT	0.179	15.409	1_V_V_HT	V_V_HT	18.8460340918917
1	431	3 Dark	V	V	HT	V_V_HT	0.117	15.539	1_V_V_HT	V_V_HT	18.9873213219271
1	432	3 Dark	V	V	HT	V_V_HT	0.226	15.674	1_V_V_HT	V_V_HT	19.1253980022048
1	433	3 Dark	V	V	HT	V_V_HT	0.26	15.792	1_V_V_HT	V_V_HT	19.2603183437792
1	434	3 Dark	V	V	HT	V_V_HT	0.31	16.169	1_V_V_HT	V_V_HT	19.3921473504674
1	435	3 Dark	V	V	HT	V_V_HT	0.099	16.206	1_V_V_HT	V_V_HT	19.5209601132581
1	436	3 Dark	V	V	HT	V_V_HT	0.441	16.599	1_V_V_HT	V_V_HT	19.6468337021656
1	437	3 Dark	V	V	HT	V_V_HT	0.383	16.78	1_V_V_HT	V_V_HT	19.7698464536518
1	438	3 Dark	V	V	HT	V_V_HT	0.215	17.099	1_V_V_HT	V_V_HT	19.89008282431
1	439	3 Dark	V	V	HT	V_V_HT	0.486	17.294	1_V_V_HT	V_V_HT	20.0076326961325
1	440	3 Dark	V	V	HT	V_V_HT	0.518	17.188	1_V_V_HT	V_V_HT	20.1225869907725
1	441	3 Dark	V	V	HT	V_V_HT	0.628	17.023	1_V_V_HT	V_V_HT	20.2350366289702
1	442	3 Dark	V	V	HT	V_V_HT	0.244	17.217	1_V_V_HT	V_V_HT	20.345072533049
1	443	3 Dark	V	V	HT	V_V_HT	0.223	17.391	1_V_V_HT	V_V_HT	20.4527856213562
1	444	3 Dark	V	V	HT	V_V_HT	0.253	17.441	1_V_V_HT	V_V_HT	20.5582665632402
1	445	3 Dark	V	V	HT	V_V_HT	0.439	17.674	1_V_V_HT	V_V_HT	20.6616050147947
1	446	3 Dark	V	V	HT	V_V_HT	0.309	17.899	1_V_V_HT	V_V_HT	20.7628903783054
1	447	3 Dark	V	V	HT	V_V_HT	0.377	18.024	1_V_V_HT	V_V_HT	20.8622120556844
1	448	3 Dark	V	V	HT	V_V_HT	0.332	18.145	1_V_V_HT	V_V_HT	20.9596584955647
1	449	3 Dark	V	V	HT	V_V_HT	0.168	18.362	1_V_V_HT	V_V_HT	21.0553143284884
1	450	3 Dark	V	V	HT	V_V_HT	0.188	18.313	1_V_V_HT	V_V_HT	21.1492632282877
1	451	3 Dark	V	V	HT	V_V_HT	0.281	18.768	1_V_V_HT	V_V_HT	21.2415888729108
1	452	3 Dark	V	V	HT	V_V_HT	0.259	18.962	1_V_V_HT	V_V_HT	21.3323734610415
1	453	3 Dark	V	V	HT	V_V_HT	0.258	18.852	1_V_V_HT	V_V_HT	21.4216932988057
1	454	3 Dark	V	V	HT	V_V_HT	0.434	18.999	1_V_V_HT	V_V_HT	21.509623216481
1	455	3 Dark	V	V	HT	V_V_HT	0.319	19.124	1_V_V_HT	V_V_HT	21.596238043603
1	456	3 Dark	V	V	HT	V_V_HT	0.274	19.062	1_V_V_HT	V_V_HT	21.681610825829
1	457	3 Dark	V	V	HT	V_V_HT	0.237	19.057	1_V_V_HT	V_V_HT	21.7658074640158
1	458	3 Dark	V	V	HT	V_V_HT	0.41	19.281	1_V_V_HT	V_V_HT	21.8488902116177
1	459	3 Dark	V	V	HT	V_V_HT	0.239	19.505	1_V_V_HT	V_V_HT	21.9309138808577
1	460	3 Dark	V	V	HT	V_V_HT	0.183	19.636	1_V_V_HT	V_V_HT	22.0119314200659
1	461	3 Dark	V	V	HT	V_V_HT	0.391	19.801	1_V_V_HT	V_V_HT	22.0919957804714
1	462	3 Dark	V	V	HT	V_V_HT	0.301	19.982	1_V_V_HT	V_V_HT	22.171159912069
1	463	3 Dark	V	V	HT	V_V_HT	0.356	20.127	1_V_V_HT	V_V_HT	22.2494767625989
1	464	3 Dark	V	V	HT	V_V_HT	0.467	20.388	1_V_V_HT	V_V_HT	22.326997499885
1	465	3 Dark	V	V	HT	V_V_HT	0.288	20.69	1_V_V_HT	V_V_HT	22.4037644111226
1	466	3 Dark	V	V	HT	V_V_HT	0.584	20.724	1_V_V_HT	V_V_HT	22.4798093924874
1	467	3 Dark	V	V	HT	V_V_HT	0.28	20.609	1_V_V_HT	V_V_HT	22.555155914179
1	468	3 Dark	V	V	HT	V_V_HT	0.591	20.743	1_V_V_HT	V_V_HT	22.6298257744269
1	469	3 Dark	V	V	HT	V_V_HT	0.257	20.689	1_V_V_HT	V_V_HT	22.7038407709727
1	470	3 Dark	V	V	HT	V_V_HT	0.215	20.491	1_V_V_HT	V_V_HT	22.7772227013302
1	471	3 Dark	V	V	HT	V_V_HT	0.264	20.107	1_V_V_HT	V_V_HT	22.8499933634713
1	472	3 Dark	V	V	HT	V_V_HT	0.399	20.377	1_V_V_HT	V_V_HT	22.9221745544827
1	473	3 Dark	V	V	HT	V_V_HT	0.215	20.461	1_V_V_HT	V_V_HT	22.993788072597
1	474	3 Dark	V	V	HT	V_V_HT	0.288	20.656	1_V_V_HT	V_V_HT	23.0648557172504
1	475	3 Dark	V	V	HT	V_V_HT	0.279	20.759	1_V_V_HT	V_V_HT	23.1353992835712
1	476	3 Dark	V	V	HT	V_V_HT	0.551	20.897	1_V_V_HT	V_V_HT	23.2054405697353
1	477	3 Dark	V	V	HT	V_V_HT	0.295	21.005	1_V_V_HT	V_V_HT	23.2750013753869
1	478	3 Dark	V	V	HT	V_V_HT	0.302	21.141	1_V_V_HT	V_V_HT	23.3441029547446
1	479	3 Dark	V	V	HT	V_V_HT	0.4	21.328	1_V_V_HT	V_V_HT	23.4127643954676
1	480	3 Dark	V	V	HT	V_V_HT	0.421	21.513	1_V_V_HT	V_V_HT	23.4810042441659
1	481	3 Dark	V	V	HT	V_V_HT	0.486	21.464	1_V_V_HT	V_V_HT	23.548841045276
1	482	3 Dark	V	V	HT	V_V_HT	0.377	21.734	1_V_V_HT	V_V_HT	23.6162931626116
1	483	3 Dark	V	V	HT	V_V_HT	0.188	21.691	1_V_V_HT	V_V_HT	23.6833782274147
1	484	3 Dark	V	V	HT	V_V_HT	0.309	21.658	1_V_V_HT	V_V_HT	23.750113688149
1	485	3 Dark	V	V	HT	V_V_HT	0.262	21.546	1_V_V_HT	V_V_HT	23.8165169946482
1	486	3 Dark	V	V	HT	V_V_HT	0.261	21.718	1_V_V_HT	V_V_HT	23.8826055944689
1	487	3 Dark	V	V	HT	V_V_HT	0.419	22.048	1_V_V_HT	V_V_HT	23.9483969358334
1	488	3 Dark	V	V	HT	V_V_HT	0.383	22.008	1_V_V_HT	V_V_HT	24.013908611213
1	489	3 Dark	V	V	HT	V_V_HT	0.387	22.315	1_V_V_HT	V_V_HT	24.0791589415464
1	490	3 Dark	V	V	HT	V_V_HT	0.31	22.472	1_V_V_HT	V_V_HT	24.1441672112879
1	491	3 Dark	V	V	HT	V_V_HT	0.282	22.52	1_V_V_HT	V_V_HT	24.2089535556339
1	492	3 Dark	V	V	HT	V_V_HT	0.407	22.582	1_V_V_HT	V_V_HT	24.2735384346088
1	493	3 Dark	V	V	HT	V_V_HT	0.405	22.669	1_V_V_HT	V_V_HT	24.3379429353612
1	494	3 Dark	V	V	HT	V_V_HT	0.571	22.608	1_V_V_HT	V_V_HT	24.4021882983297
1	495	3 Dark	V	V	HT	V_V_HT	0.401	22.714	1_V_V_HT	V_V_HT	24.4662957633162
1	496	3 Dark	V	V	HT	V_V_HT	0.475	22.266	1_V_V_HT	V_V_HT	24.5302865718601
1	497	3 Dark	V	V	HT	V_V_HT	0.268	22.246	1_V_V_HT	V_V_HT	24.5941819535213
1	498	3 Dark	V	V	HT	V_V_HT	0.349	21.95	1_V_V_HT	V_V_HT	24.6580031356832
1	499	3 Dark	V	V	HT	V_V_HT	0.432	21.836	1_V_V_HT	V_V_HT	24.7217711314541
1	500	3 Dark	V	V	HT	V_V_HT	0.32	21.849	1_V_V_HT	V_V_HT	24.7855060774337
1	501	3 Dark	V	V	HT	V_V_HT	0.244	22.266	1_V_V_HT	V_V_HT	24.8492278993614
1	502	3 Dark	V	V	HT	V_V_HT	0.514	22.196	1_V_V_HT	V_V_HT	24.9129565206678
1	503	3 Dark	V	V	HT	V_V_HT	0.307	22.474	1_V_V_HT	V_V_HT	24.9767118622708
1	504	3 Dark	V	V	HT	V_V_HT	0.448	22.581	1_V_V_HT	V_V_HT	25.0405131470629
1	505	3 Dark	V	V	HT	V_V_HT	0.542	22.849	1_V_V_HT	V_V_HT	25.1043767828787
1	506	3 Dark	V	V	HT	V_V_HT	0.447	22.709	1_V_V_HT	V_V_HT	25.1683184789172
1	507	3 Dark	V	V	HT	V_V_HT	0.485	22.816	1_V_V_HT	V_V_HT	25.2323539418032
1	508	3 Dark	V	V	HT	V_V_HT	0.468	22.892	1_V_V_HT	V_V_HT	25.2964988789363
1	509	3 Dark	V	V	HT	V_V_HT	0.355	22.954	1_V_V_HT	V_V_HT	25.3607677531221
1	510	3 Dark	V	V	HT	V_V_HT	0.373	22.941	1_V_V_HT	V_V_HT	25.4251686965036
1	511	3 Dark	V	V	HT	V_V_HT	0.232	22.636	1_V_V_HT	V_V_HT	25.4897032027983
1	512	3 Dark	V	V	HT	V_V_HT	0.529	22.674	1_V_V_HT	V_V_HT	25.5543714135722
1	513	3 Dark	V	V	HT	V_V_HT	0.215	23.025	1_V_V_HT	V_V_HT	25.6191734708634
1	514	3 Dark	V	V	HT	V_V_HT	0.401	23.092	1_V_V_HT	V_V_HT	25.6841095178029
1	515	3 Dark	V	V	HT	V_V_HT	0.207	23.126	1_V_V_HT	V_V_HT	25.7491796963452
1	516	3 Dark	V	V	HT	V_V_HT	0.446	23.346	1_V_V_HT	V_V_HT	25.8143822918687
1	517	3 Dark	V	V	HT	V_V_HT	0.567	23.401	1_V_V_HT	V_V_HT	25.8797062471141
1	518	3 Dark	V	V	HT	V_V_HT	0.37	23.474	1_V_V_HT	V_V_HT	25.9451290328073
1	519	3 Dark	V	V	HT	V_V_HT	0.546	23.421	1_V_V_HT	V_V_HT	26.0106183755611
1	520	3 Dark	V	V	HT	V_V_HT	0.34	23.446	1_V_V_HT	V_V_HT	26.0761400416838
1	521	3 Dark	V	V	HT	V_V_HT	0.439	23.558	1_V_V_HT	V_V_HT	26.141659797587
1	522	3 Dark	V	V	HT	V_V_HT	0.363	23.717	1_V_V_HT	V_V_HT	26.2071434110536
1	523	3 Dark	V	V	HT	V_V_HT	0.443	23.937	1_V_V_HT	V_V_HT	26.2725546471193
1	524	3 Dark	V	V	HT	V_V_HT	0.406	23.824	1_V_V_HT	V_V_HT	26.337847289188
1	525	3 Dark	V	V	HT	V_V_HT	0.394	23.905	1_V_V_HT	V_V_HT	26.4029652357988
1	526	3 Dark	V	V	HT	V_V_HT	0.136	23.811	1_V_V_HT	V_V_HT	26.4678485431218
1	527	3 Dark	V	V	HT	V_V_HT	0.26	24.001	1_V_V_HT	V_V_HT	26.532429797194
1	528	3 Dark	V	V	HT	V_V_HT	0.295	23.814	1_V_V_HT	V_V_HT	26.5966397184248
1	529	3 Dark	V	V	HT	V_V_HT	0.143	23.956	1_V_V_HT	V_V_HT	26.6604090236237
1	530	3 Dark	V	V	HT	V_V_HT	0.228	24.14	1_V_V_HT	V_V_HT	26.7236669363928
1	531	3 Dark	V	V	HT	V_V_HT	0.681	24.45	1_V_V_HT	V_V_HT	26.7863366907197
1	532	3 Dark	V	V	HT	V_V_HT	0.329	24.357	1_V_V_HT	V_V_HT	26.8483400236471
1	533	3 Dark	V	V	HT	V_V_HT	0.493	24.588	1_V_V_HT	V_V_HT	26.9095986734663
1	534	3 Dark	V	V	HT	V_V_HT	0.395	24.845	1_V_V_HT	V_V_HT	26.9700334489605
1	535	3 Dark	V	V	HT	V_V_HT	0.547	24.548	1_V_V_HT	V_V_HT	27.0295614485684
1	536	3 Dark	V	V	HT	V_V_HT	0.411	24.57	1_V_V_HT	V_V_HT	27.0880982596638
1	537	3 Dark	V	V	HT	V_V_HT	0.402	24.531	1_V_V_HT	V_V_HT	27.1455567528759
1	538	3 Dark	V	V	HT	V_V_HT	0.378	24.509	1_V_V_HT	V_V_HT	27.201847440207
1	539	3 Dark	V	V	HT	V_V_HT	0.462	24.644	1_V_V_HT	V_V_HT	27.2568796367267
1	540	3 Dark	V	V	HT	V_V_HT	0.408	24.733	1_V_V_HT	V_V_HT	27.3105624580208
1	541	3 Dark	V	V	HT	V_V_HT	0.181	25.036	1_V_V_HT	V_V_HT	27.3628054335714
1	542	3 Dark	V	V	HT	V_V_HT	0.415	25.436	1_V_V_HT	V_V_HT	27.4135203645829
1	543	3 Dark	V	V	HT	V_V_HT	0.539	25.645	1_V_V_HT	V_V_HT	27.4626227935391
1	544	3 Dark	V	V	HT	V_V_HT	0.376	25.618	1_V_V_HT	V_V_HT	27.5100332686001
1	545	3 Dark	V	V	HT	V_V_HT	0.296	25.857	1_V_V_HT	V_V_HT	27.555677345542
1	546	3 Dark	V	V	HT	V_V_HT	0.481	25.927	1_V_V_HT	V_V_HT	27.5994816257993
1	547	3 Dark	V	V	HT	V_V_HT	0.474	25.718	1_V_V_HT	V_V_HT	27.6413743674316
1	548	3 Dark	V	V	HT	V_V_HT	0.456	25.913	1_V_V_HT	V_V_HT	27.6812904374325
1	549	3 Dark	V	V	HT	V_V_HT	0.334	25.718	1_V_V_HT	V_V_HT	27.7191663606048
1	550	3 Dark	V	V	HT	V_V_HT	0.335	25.813	1_V_V_HT	V_V_HT	27.7549386595673
1	551	3 Dark	V	V	HT	V_V_HT	0.394	25.701	1_V_V_HT	V_V_HT	27.7885462186007
1	552	3 Dark	V	V	HT	V_V_HT	0.566	25.595	1_V_V_HT	V_V_HT	27.8199398725044
1	553	3 Dark	V	V	HT	V_V_HT	0.625	25.527	1_V_V_HT	V_V_HT	27.8490828493877
1	554	3 Dark	V	V	HT	V_V_HT	0.458	25.627	1_V_V_HT	V_V_HT	27.87594088769
1	555	3 Dark	V	V	HT	V_V_HT	0.482	25.614	1_V_V_HT	V_V_HT	27.9004797249863
1	556	3 Dark	V	V	HT	V_V_HT	0.381	26.074	1_V_V_HT	V_V_HT	27.92266804463
1	557	3 Dark	V	V	HT	V_V_HT	0.458	26.217	1_V_V_HT	V_V_HT	27.9424863215975
1	558	3 Dark	V	V	HT	V_V_HT	0.162	26.189	1_V_V_HT	V_V_HT	27.9599210337442
1	559	3 Dark	V	V	HT	V_V_HT	0.574	26.385	1_V_V_HT	V_V_HT	27.9749739818324
1	560	3 Dark	V	V	HT	V_V_HT	0.504	26.459	1_V_V_HT	V_V_HT	27.9876654573403
1	561	3 Dark	V	V	HT	V_V_HT	0.554	26.073	1_V_V_HT	V_V_HT	27.9980342757755
1	562	3 Dark	V	V	HT	V_V_HT	0.421	26.135	1_V_V_HT	V_V_HT	28.0061376779395
1	563	3 Dark	V	V	HT	V_V_HT	0.538	26.176	1_V_V_HT	V_V_HT	28.0120481372172
1	564	3 Dark	V	V	HT	V_V_HT	0.705	26.397	1_V_V_HT	V_V_HT	28.0158411636648
1	565	3 Dark	V	V	HT	V_V_HT	0.245	25.989	1_V_V_HT	V_V_HT	28.0175922670441
1	566	3 Dark	V	V	HT	V_V_HT	0.469	26.135	1_V_V_HT	V_V_HT	28.017376957089
1	567	3 Dark	V	V	HT	V_V_HT	0.446	25.952	1_V_V_HT	V_V_HT	28.0152707464049
1	568	3 Dark	V	V	HT	V_V_HT	0.446	25.863	1_V_V_HT	V_V_HT	28.0113515599323
1	569	3 Dark	V	V	HT	V_V_HT	0.49	25.546	1_V_V_HT	V_V_HT	28.0057069933201
1	570	3 Dark	V	V	HT	V_V_HT	0.462	25.451	1_V_V_HT	V_V_HT	27.9984291314618
1	571	3 Dark	V	V	HT	V_V_HT	0.535	25.713	1_V_V_HT	V_V_HT	27.9896183586802
1	572	3 Dark	V	V	HT	V_V_HT	0.929	25.746	1_V_V_HT	V_V_HT	27.9793788114253
1	573	3 Dark	V	V	HT	V_V_HT	0.424	25.759	1_V_V_HT	V_V_HT	27.9678213344199
1	574	3 Dark	V	V	HT	V_V_HT	0.374	25.729	1_V_V_HT	V_V_HT	27.9550584492887
1	575	3 Dark	V	V	HT	V_V_HT	0.446	25.959	1_V_V_HT	V_V_HT	27.9412036793516
1	576	3 Dark	V	V	HT	V_V_HT	0.516	25.89	1_V_V_HT	V_V_HT	27.926374552813
1	577	3 Dark	V	V	HT	V_V_HT	0.358	25.927	1_V_V_HT	V_V_HT	27.9106901102966
1	578	3 Dark	V	V	HT	V_V_HT	0.565	25.976	1_V_V_HT	V_V_HT	27.8942717151859
1	579	3 Dark	V	V	HT	V_V_HT	0.351	26.034	1_V_V_HT	V_V_HT	27.8772423118293
1	580	3 Dark	V	V	HT	V_V_HT	0.435	26.022	1_V_V_HT	V_V_HT	27.859725163164
1	581	3 Dark	V	V	HT	V_V_HT	0.327	26.052	1_V_V_HT	V_V_HT	27.8418435440773
1	582	3 Dark	V	V	HT	V_V_HT	0.257	25.834	1_V_V_HT	V_V_HT	27.8237207295842
1	583	3 Dark	V	V	HT	V_V_HT	0.375	25.884	1_V_V_HT	V_V_HT	27.8054790196687
1	584	3 Dark	V	V	HT	V_V_HT	0.506	25.853	1_V_V_HT	V_V_HT	27.7872368147182
1	585	3 Dark	V	V	HT	V_V_HT	0.381	25.774	1_V_V_HT	V_V_HT	27.7691115387307
1	586	3 Dark	V	V	HT	V_V_HT	0.596	25.926	1_V_V_HT	V_V_HT	27.7512206179684
1	587	3 Dark	V	V	HT	V_V_HT	0.403	26.122	1_V_V_HT	V_V_HT	27.73367962802
1	588	3 Dark	V	V	HT	V_V_HT	0.267	26.365	1_V_V_HT	V_V_HT	27.7165947139301
1	589	3 Dark	V	V	HT	V_V_HT	0.339	25.995	1_V_V_HT	V_V_HT	27.7000598146869
1	590	3 Dark	V	V	HT	V_V_HT	0.302	25.781	1_V_V_HT	V_V_HT	27.6841579962458
1	591	3 Dark	V	V	HT	V_V_HT	0.295	25.784	1_V_V_HT	V_V_HT	27.6689676174199
1	592	3 Dark	V	V	HT	V_V_HT	0.391	25.788	1_V_V_HT	V_V_HT	27.6545544069763
1	593	3 Dark	V	V	HT	V_V_HT	0.534	25.708	1_V_V_HT	V_V_HT	27.6409711128795
1	594	3 Dark	V	V	HT	V_V_HT	0.616	25.834	1_V_V_HT	V_V_HT	27.6282678647584
1	595	3 Dark	V	V	HT	V_V_HT	0.139	26.007	1_V_V_HT	V_V_HT	27.6164919357561
1	596	3 Dark	V	V	HT	V_V_HT	0.557	26.019	1_V_V_HT	V_V_HT	27.6056791850641
1	597	3 Dark	V	V	HT	V_V_HT	0.219	25.949	1_V_V_HT	V_V_HT	27.5958597157867
1	598	3 Dark	V	V	HT	V_V_HT	0.289	25.812	1_V_V_HT	V_V_HT	27.5870491215153
1	599	3 Dark	V	V	HT	V_V_HT	0.145	25.68	1_V_V_HT	V_V_HT	27.5792485101688
1	600	3 Dark	V	V	HT	V_V_HT	0.313	25.678	1_V_V_HT	V_V_HT	27.5724532840973
1	601	3 Dark	V	V	HT	V_V_HT	0.443	25.365	1_V_V_HT	V_V_HT	27.5666475910404
1	602	3 Dark	V	V	HT	V_V_HT	0.448	24.807	1_V_V_HT	V_V_HT	27.5618101176493
1	603	3 Dark	V	V	HT	V_V_HT	0.552	24.875	1_V_V_HT	V_V_HT	27.5579064256463
1	604	3 Dark	V	V	HT	V_V_HT	0.346	24.772	1_V_V_HT	V_V_HT	27.5548893013511
1	605	3 Dark	V	V	HT	V_V_HT	0.526	25.098	1_V_V_HT	V_V_HT	27.5527067392706
1	606	3 Dark	V	V	HT	V_V_HT	0.412	24.793	1_V_V_HT	V_V_HT	27.5512977316026
1	607	3 Dark	V	V	HT	V_V_HT	0.511	25.09	1_V_V_HT	V_V_HT	27.5505971166476
1	608	3 Dark	V	V	HT	V_V_HT	0.505	24.954	1_V_V_HT	V_V_HT	27.5505304168848
1	609	3 Dark	V	V	HT	V_V_HT	0.392	25.176	1_V_V_HT	V_V_HT	27.5510144226104
1	610	3 Dark	V	V	HT	V_V_HT	0.323	25.271	1_V_V_HT	V_V_HT	27.5519629401503
1	611	3 Dark	V	V	HT	V_V_HT	0.424	25.461	1_V_V_HT	V_V_HT	27.553284654433
1	612	3 Dark	V	V	HT	V_V_HT	0.348	25.78	1_V_V_HT	V_V_HT	27.5548861536162
1	613	3 Dark	V	V	HT	V_V_HT	0.675	25.832	1_V_V_HT	V_V_HT	27.5566707534673
1	614	3 Dark	V	V	HT	V_V_HT	0.427	26.014	1_V_V_HT	V_V_HT	27.5585406175944
1	615	3 Dark	V	V	HT	V_V_HT	0.403	25.937	1_V_V_HT	V_V_HT	27.5603965689586
1	616	3 Dark	V	V	HT	V_V_HT	0.533	26.02	1_V_V_HT	V_V_HT	27.5621390931361
1	617	3 Dark	V	V	HT	V_V_HT	0.654	25.831	1_V_V_HT	V_V_HT	27.5636686812068
1	618	3 Dark	V	V	HT	V_V_HT	0.405	26.07	1_V_V_HT	V_V_HT	27.5648858186999
1	619	3 Dark	V	V	HT	V_V_HT	0.204	26.127	1_V_V_HT	V_V_HT	27.5656909940864
1	620	3 Dark	V	V	HT	V_V_HT	0.29	26.038	1_V_V_HT	V_V_HT	27.565985788602
1	621	3 Dark	V	V	HT	V_V_HT	0.557	26.12	1_V_V_HT	V_V_HT	27.5656761501174
1	622	3 Dark	V	V	HT	V_V_HT	0.425	26.13	1_V_V_HT	V_V_HT	27.5646691219074
1	623	3 Dark	V	V	HT	V_V_HT	0.458	25.742	1_V_V_HT	V_V_HT	27.5628734521948
1	624	3 Dark	V	V	HT	V_V_HT	0.831	25.387	1_V_V_HT	V_V_HT	27.5602065905773
1	625	3 Dark	V	V	HT	V_V_HT	0.418	25.524	1_V_V_HT	V_V_HT	27.5565952268598
1	626	3 Dark	V	V	HT	V_V_HT	0.481	25.204	1_V_V_HT	V_V_HT	27.5519679313148
1	627	3 Dark	V	V	HT	V_V_HT	0.376	25.317	1_V_V_HT	V_V_HT	27.5462555953196
1	628	3 Dark	V	V	HT	V_V_HT	0.309	25.35	1_V_V_HT	V_V_HT	27.5394008176609
1	629	3 Dark	V	V	HT	V_V_HT	0.358	25.468	1_V_V_HT	V_V_HT	27.5313607501073
1	630	3 Dark	V	V	HT	V_V_HT	0.46	25.583	1_V_V_HT	V_V_HT	27.5221076409994
1	631	3 Dark	V	V	HT	V_V_HT	0.222	25.558	1_V_V_HT	V_V_HT	27.5116266131545
1	632	3 Dark	V	V	HT	V_V_HT	0.371	25.514	1_V_V_HT	V_V_HT	27.4999053808936
1	633	3 Dark	V	V	HT	V_V_HT	0.492	25.206	1_V_V_HT	V_V_HT	27.4869343378815
1	634	3 Dark	V	V	HT	V_V_HT	0.271	25.085	1_V_V_HT	V_V_HT	27.472714608303
1	635	3 Dark	V	V	HT	V_V_HT	0.772	24.821	1_V_V_HT	V_V_HT	27.4572500000803
1	636	3 Dark	V	V	HT	V_V_HT	0.211	24.867	1_V_V_HT	V_V_HT	27.4405443166942
1	637	3 Dark	V	V	HT	V_V_HT	0.655	24.683	1_V_V_HT	V_V_HT	27.422601367602
1	638	3 Dark	V	V	HT	V_V_HT	0.429	24.668	1_V_V_HT	V_V_HT	27.4034274256817
1	639	3 Dark	V	V	HT	V_V_HT	0.573	24.548	1_V_V_HT	V_V_HT	27.383038649525
1	640	3 Dark	V	V	HT	V_V_HT	0.53	24.755	1_V_V_HT	V_V_HT	27.3614536638984
1	641	3 Dark	V	V	HT	V_V_HT	0.517	24.618	1_V_V_HT	V_V_HT	27.3386932459176
1	642	3 Dark	V	V	HT	V_V_HT	0.576	24.581	1_V_V_HT	V_V_HT	27.3147887962752
1	643	3 Dark	V	V	HT	V_V_HT	0.427	24.371	1_V_V_HT	V_V_HT	27.2897838135681
1	644	3 Dark	V	V	HT	V_V_HT	0.688	24.304	1_V_V_HT	V_V_HT	27.2637313110226
1	645	3 Dark	V	V	HT	V_V_HT	0.304	24.232	1_V_V_HT	V_V_HT	27.2366861740688
1	646	3 Dark	V	V	HT	V_V_HT	0.679	24.046	1_V_V_HT	V_V_HT	27.2087046746681
1	647	3 Dark	V	V	HT	V_V_HT	0.214	23.704	1_V_V_HT	V_V_HT	27.179849830904
1	648	3 Dark	V	V	HT	V_V_HT	0.506	23.597	1_V_V_HT	V_V_HT	27.1501919148344
1	649	3 Dark	V	V	HT	V_V_HT	0.396	23.89	1_V_V_HT	V_V_HT	27.119806517046
1	650	3 Dark	V	V	HT	V_V_HT	0.213	23.928	1_V_V_HT	V_V_HT	27.0887702584816
1	651	3 Dark	V	V	HT	V_V_HT	0.377	23.742	1_V_V_HT	V_V_HT	27.057160241939
1	652	3 Dark	V	V	HT	V_V_HT	0.401	23.73	1_V_V_HT	V_V_HT	27.0250554892639
1	653	3 Dark	V	V	HT	V_V_HT	0.146	23.627	1_V_V_HT	V_V_HT	26.9925356343694
1	654	3 Dark	V	V	HT	V_V_HT	0.261	23.129	1_V_V_HT	V_V_HT	26.9596807655326
1	655	3 Dark	V	V	HT	V_V_HT	0.276	22.943	1_V_V_HT	V_V_HT	26.9265709287621
1	656	3 Dark	V	V	HT	V_V_HT	0.237	23.175	1_V_V_HT	V_V_HT	26.8932857683322
1	657	3 Dark	V	V	HT	V_V_HT	0.332	23.215	1_V_V_HT	V_V_HT	26.8599029959414
1	658	3 Dark	V	V	HT	V_V_HT	0.322	23.413	1_V_V_HT	V_V_HT	26.8264979629979
1	659	3 Dark	V	V	HT	V_V_HT	0.263	23.394	1_V_V_HT	V_V_HT	26.7931447696629
1	660	3 Dark	V	V	HT	V_V_HT	0.428	23.16	1_V_V_HT	V_V_HT	26.7599136538164
1	661	3 Dark	V	V	HT	V_V_HT	0.418	23.121	1_V_V_HT	V_V_HT	26.7268706751699
1	662	3 Dark	V	V	HT	V_V_HT	0.404	23.318	1_V_V_HT	V_V_HT	26.6940800072048
1	663	3 Dark	V	V	HT	V_V_HT	0.244	23.267	1_V_V_HT	V_V_HT	26.6616006257873
1	664	3 Dark	V	V	HT	V_V_HT	0.225	23.225	1_V_V_HT	V_V_HT	26.6294861202366
1	665	3 Dark	V	V	HT	V_V_HT	0.262	22.779	1_V_V_HT	V_V_HT	26.5977889896524
1	666	3 Dark	V	V	HT	V_V_HT	0.458	22.802	1_V_V_HT	V_V_HT	26.5665605405776
1	667	3 Dark	V	V	HT	V_V_HT	0.327	22.347	1_V_V_HT	V_V_HT	26.5358473205275
1	668	3 Dark	V	V	HT	V_V_HT	0.49	22.204	1_V_V_HT	V_V_HT	26.5056934980436
1	669	3 Dark	V	V	HT	V_V_HT	0.272	22.146	1_V_V_HT	V_V_HT	26.4761385009119
1	670	3 Dark	V	V	HT	V_V_HT	0.53	21.828	1_V_V_HT	V_V_HT	26.4472205696437
1	671	3 Dark	V	V	HT	V_V_HT	0.287	21.658	1_V_V_HT	V_V_HT	26.4189768712163
1	672	3 Dark	V	V	HT	V_V_HT	0.311	21.443	1_V_V_HT	V_V_HT	26.391440252343
1	673	3 Dark	V	V	HT	V_V_HT	0.465	21.129	1_V_V_HT	V_V_HT	26.3646415363429
1	674	3 Dark	V	V	HT	V_V_HT	0.36	20.966	1_V_V_HT	V_V_HT	26.3386068805752
1	675	3 Dark	V	V	HT	V_V_HT	0.331	20.972	1_V_V_HT	V_V_HT	26.3133572300285
1	676	3 Dark	V	V	HT	V_V_HT	0.347	20.631	1_V_V_HT	V_V_HT	26.2889088474455
1	677	3 Dark	V	V	HT	V_V_HT	0.312	20.937	1_V_V_HT	V_V_HT	26.2652744648824
1	678	3 Dark	V	V	HT	V_V_HT	0.298	20.922	1_V_V_HT	V_V_HT	26.2424661270308
1	679	3 Dark	V	V	HT	V_V_HT	0.497	20.816	1_V_V_HT	V_V_HT	26.2204958787566
1	680	3 Dark	V	V	HT	V_V_HT	0.328	21.065	1_V_V_HT	V_V_HT	26.1993757652683
1	681	3 Dark	V	V	HT	V_V_HT	0.371	21.002	1_V_V_HT	V_V_HT	26.1791178304364
1	682	3 Dark	V	V	HT	V_V_HT	0.413	20.979	1_V_V_HT	V_V_HT	26.1597341200425
1	683	3 Dark	V	V	HT	V_V_HT	0.355	21.124	1_V_V_HT	V_V_HT	26.1412366787124
1	684	3 Dark	V	V	HT	V_V_HT	0.333	21.338	1_V_V_HT	V_V_HT	26.1236376929388
1	685	3 Dark	V	V	HT	V_V_HT	0.232	21.447	1_V_V_HT	V_V_HT	26.1069501485742
1	686	3 Dark	V	V	HT	V_V_HT	0.713	21.702	1_V_V_HT	V_V_HT	26.0911880962328
1	687	3 Dark	V	V	HT	V_V_HT	0.416	21.663	1_V_V_HT	V_V_HT	26.0763658176212
1	688	3 Dark	V	V	HT	V_V_HT	0.507	21.527	1_V_V_HT	V_V_HT	26.0624975963543
1	689	3 Dark	V	V	HT	V_V_HT	0.339	21.699	1_V_V_HT	V_V_HT	26.0495982024652
1	690	3 Dark	V	V	HT	V_V_HT	0.226	21.698	1_V_V_HT	V_V_HT	26.0376848967343
1	691	3 Dark	V	V	HT	V_V_HT	0.183	21.728	1_V_V_HT	V_V_HT	26.0267775277251
1	692	3 Dark	V	V	HT	V_V_HT	0.568	21.65	1_V_V_HT	V_V_HT	26.0168964705484
1	693	3 Dark	V	V	HT	V_V_HT	0.441	21.99	1_V_V_HT	V_V_HT	26.0080621003141
1	694	3 Dark	V	V	HT	V_V_HT	0.229	22.039	1_V_V_HT	V_V_HT	26.0002953013666
1	695	3 Dark	V	V	HT	V_V_HT	0.326	22.161	1_V_V_HT	V_V_HT	25.9936190089092
1	696	3 Dark	V	V	HT	V_V_HT	0.234	21.999	1_V_V_HT	V_V_HT	25.9880566675434
1	697	3 Dark	V	V	HT	V_V_HT	0.2	22.29	1_V_V_HT	V_V_HT	25.9836320479618
1	698	3 Dark	V	V	HT	V_V_HT	0.286	22.123	1_V_V_HT	V_V_HT	25.9803704511178
1	699	3 Dark	V	V	HT	V_V_HT	0.515	22.48	1_V_V_HT	V_V_HT	25.9782985215839
1	700	3 Dark	V	V	HT	V_V_HT	0.212	22.573	1_V_V_HT	V_V_HT	25.9774435797366
1	701	3 Dark	V	V	HT	V_V_HT	0.347	22.698	1_V_V_HT	V_V_HT	25.9778330578565
1	702	3 Dark	V	V	HT	V_V_HT	0.361	22.964	1_V_V_HT	V_V_HT	25.97949404729
1	703	3 Dark	V	V	HT	V_V_HT	0.113	22.777	1_V_V_HT	V_V_HT	25.9824522914073
1	704	3 Dark	V	V	HT	V_V_HT	0.525	22.708	1_V_V_HT	V_V_HT	25.98673247805
1	705	3 Dark	V	V	HT	V_V_HT	0.31	22.589	1_V_V_HT	V_V_HT	25.9923564457163
1	706	3 Dark	V	V	HT	V_V_HT	0.338	22.666	1_V_V_HT	V_V_HT	25.9993453199796
1	707	3 Dark	V	V	HT	V_V_HT	0.52	22.709	1_V_V_HT	V_V_HT	26.007720224726
1	708	3 Dark	V	V	HT	V_V_HT	0.491	22.598	1_V_V_HT	V_V_HT	26.017500689133
1	709	3 Dark	V	V	HT	V_V_HT	0.29	22.623	1_V_V_HT	V_V_HT	26.0286980172937
1	710	3 Dark	V	V	HT	V_V_HT	0.462	22.834	1_V_V_HT	V_V_HT	26.0413124946158
1	711	3 Dark	V	V	HT	V_V_HT	0.314	22.894	1_V_V_HT	V_V_HT	26.0553342520648
1	712	3 Dark	V	V	HT	V_V_HT	0.378	22.941	1_V_V_HT	V_V_HT	26.0707487725947
1	713	3 Dark	V	V	HT	V_V_HT	0.291	22.831	1_V_V_HT	V_V_HT	26.0875284574759
1	714	3 Dark	V	V	HT	V_V_HT	0.475	22.839	1_V_V_HT	V_V_HT	26.1056318977014
1	715	3 Dark	V	V	HT	V_V_HT	0.385	23.121	1_V_V_HT	V_V_HT	26.1250116013666
1	716	3 Dark	V	V	HT	V_V_HT	0.492	22.565	1_V_V_HT	V_V_HT	26.1456069814158
1	717	3 Dark	V	V	HT	V_V_HT	0.293	22.365	1_V_V_HT	V_V_HT	26.1673504777547
1	718	3 Dark	V	V	HT	V_V_HT	0.186	22.436	1_V_V_HT	V_V_HT	26.190159747112
1	719	3 Dark	V	V	HT	V_V_HT	0.435	22.654	1_V_V_HT	V_V_HT	26.2139446928429
1	720	3 Dark	V	V	HT	V_V_HT	0.427	22.808	1_V_V_HT	V_V_HT	26.2385947801875
1	721	3 Dark	V	V	HT	V_V_HT	0.448	22.923	1_V_V_HT	V_V_HT	26.2639742528379
1	722	3 Dark	V	V	HT	V_V_HT	0.326	22.886	1_V_V_HT	V_V_HT	26.2899213626234
1	723	3 Dark	V	V	HT	V_V_HT	0.584	22.792	1_V_V_HT	V_V_HT	26.3162522698075
1	724	3 Dark	V	V	HT	V_V_HT	0.274	22.986	1_V_V_HT	V_V_HT	26.3427786960088
1	725	3 Dark	V	V	HT	V_V_HT	0.384	22.893	1_V_V_HT	V_V_HT	26.3693123607907
1	726	3 Dark	V	V	HT	V_V_HT	0.296	22.902	1_V_V_HT	V_V_HT	26.3956649858912
1	727	3 Dark	V	V	HT	V_V_HT	0.618	23.215	1_V_V_HT	V_V_HT	26.421643770788
1	728	3 Dark	V	V	HT	V_V_HT	0.323	23.3	1_V_V_HT	V_V_HT	26.4470333930053
1	729	3 Dark	V	V	HT	V_V_HT	0.629	23.283	1_V_V_HT	V_V_HT	26.4715962532883
1	730	3 Dark	V	V	HT	V_V_HT	0.623	23.542	1_V_V_HT	V_V_HT	26.4950861478899
1	731	3 Dark	V	V	HT	V_V_HT	0.412	23.525	1_V_V_HT	V_V_HT	26.5172362355308
1	732	3 Dark	V	V	HT	V_V_HT	0.577	23.361	1_V_V_HT	V_V_HT	26.5377596160128
1	733	3 Dark	V	V	HT	V_V_HT	0.278	23.701	1_V_V_HT	V_V_HT	26.5563619440829
1	734	3 Dark	V	V	HT	V_V_HT	0.291	23.4	1_V_V_HT	V_V_HT	26.5727318074233
1	735	3 Dark	V	V	HT	V_V_HT	0.212	23.465	1_V_V_HT	V_V_HT	26.5865388279543
1	736	3 Dark	V	V	HT	V_V_HT	0.424	23.476	1_V_V_HT	V_V_HT	26.597438160846
1	737	3 Dark	V	V	HT	V_V_HT	0.355	23.38	1_V_V_HT	V_V_HT	26.6050801038989
1	738	3 Dark	V	V	HT	V_V_HT	0.187	23.043	1_V_V_HT	V_V_HT	26.6091068263465
1	739	3 Dark	V	V	HT	V_V_HT	0.522	23.069	1_V_V_HT	V_V_HT	26.6091584687909
1	740	3 Dark	V	V	HT	V_V_HT	0.539	23.013	1_V_V_HT	V_V_HT	26.604874563389
1	741	3 Dark	V	V	HT	V_V_HT	0.431	23.218	1_V_V_HT	V_V_HT	26.5958921567599
1	742	3 Dark	V	V	HT	V_V_HT	0.46	23.554	1_V_V_HT	V_V_HT	26.5818478851521
1	743	3 Dark	V	V	HT	V_V_HT	0.245	24.073	1_V_V_HT	V_V_HT	26.5623813021508
1	744	3 Dark	V	V	HT	V_V_HT	0.341	23.951	1_V_V_HT	V_V_HT	26.5371366885132
1	745	3 Dark	V	V	HT	V_V_HT	0.514	24.056	1_V_V_HT	V_V_HT	26.5057593813758
1	746	3 Dark	V	V	HT	V_V_HT	0.157	24.293	1_V_V_HT	V_V_HT	26.4678976064496
1	747	3 Dark	V	V	HT	V_V_HT	0.216	24.382	1_V_V_HT	V_V_HT	26.4232111235042
1	748	3 Dark	V	V	HT	V_V_HT	0.578	24.327	1_V_V_HT	V_V_HT	26.3713667293859
1	749	3 Dark	V	V	HT	V_V_HT	0.557	24.208	1_V_V_HT	V_V_HT	26.3120477989512
1	750	3 Dark	V	V	HT	V_V_HT	0.38	24.244	1_V_V_HT	V_V_HT	26.2449418554899
1	751	3 Dark	V	V	HT	V_V_HT	0.298	24.001	1_V_V_HT	V_V_HT	26.169742452689
1	752	3 Dark	V	V	HT	V_V_HT	0.531	23.918	1_V_V_HT	V_V_HT	26.08617392211
1	753	3 Dark	V	V	HT	V_V_HT	0.347	23.836	1_V_V_HT	V_V_HT	25.9939932085456
1	754	3 Dark	V	V	HT	V_V_HT	0.423	24.089	1_V_V_HT	V_V_HT	25.8929639021863
1	755	3 Dark	V	V	HT	V_V_HT	0.233	24.004	1_V_V_HT	V_V_HT	25.782849593272
1	756	3 Dark	V	V	HT	V_V_HT	0.243	23.929	1_V_V_HT	V_V_HT	25.6634227964361
1	757	3 Dark	V	V	HT	V_V_HT	0.513	23.621	1_V_V_HT	V_V_HT	25.5345011569152
1	758	3 Dark	V	V	HT	V_V_HT	0.371	23.631	1_V_V_HT	V_V_HT	25.3959588879999
1	759	3 Dark	V	V	HT	V_V_HT	0.498	23.244	1_V_V_HT	V_V_HT	25.247719282671
1	760	3 Dark	V	V	HT	V_V_HT	0.471	22.621	1_V_V_HT	V_V_HT	25.0897263134215
1	761	3 Dark	V	V	HT	V_V_HT	0.33	22.209	1_V_V_HT	V_V_HT	24.9219670174507
1	762	3 Dark	V	V	HT	V_V_HT	0.197	21.854	1_V_V_HT	V_V_HT	24.7444391953758
1	763	3 Dark	V	V	HT	V_V_HT	0.453	21.616	1_V_V_HT	V_V_HT	24.5571406518478
1	764	3 Dark	V	V	HT	V_V_HT	0.224	21.619	1_V_V_HT	V_V_HT	24.3600811936794
1	765	3 Dark	V	V	HT	V_V_HT	0.375	21.537	1_V_V_HT	V_V_HT	24.1533308613994
1	766	3 Dark	V	V	HT	V_V_HT	0.349	21.189	1_V_V_HT	V_V_HT	23.937032897781
1	767	3 Dark	V	V	HT	V_V_HT	0.424	20.895	1_V_V_HT	V_V_HT	23.7113922060209
1	768	3 Dark	V	V	HT	V_V_HT	0.154	20.708	1_V_V_HT	V_V_HT	23.4766260545482
1	769	3 Dark	V	V	HT	V_V_HT	0.316	20.222	1_V_V_HT	V_V_HT	23.2329517110259
1	770	3 Dark	V	V	HT	V_V_HT	0.406	19.709	1_V_V_HT	V_V_HT	22.9805864441037
1	771	3 Dark	V	V	HT	V_V_HT	0.519	19.374	1_V_V_HT	V_V_HT	22.719759970822
1	772	3 Dark	V	V	HT	V_V_HT	0.714	18.976	1_V_V_HT	V_V_HT	22.4507518078258
1	773	3 Dark	V	V	HT	V_V_HT	0.81	18.787	1_V_V_HT	V_V_HT	22.1738539223807
1	774	3 Dark	V	V	HT	V_V_HT	0.353	18.522	1_V_V_HT	V_V_HT	21.8893582800022
1	775	3 Dark	V	V	HT	V_V_HT	0.49	18.126	1_V_V_HT	V_V_HT	21.5975568478676
1	776	3 Dark	V	V	HT	V_V_HT	0.729	18.108	1_V_V_HT	V_V_HT	21.2987415907789
1	777	3 Dark	V	V	HT	V_V_HT	0.382	17.973	1_V_V_HT	V_V_HT	20.9932044772644
1	778	3 Dark	V	V	HT	V_V_HT	0.131	17.421	1_V_V_HT	V_V_HT	20.6812481930892
1	779	3 Dark	V	V	HT	V_V_HT	0.316	16.864	1_V_V_HT	V_V_HT	20.3632183063637
1	780	3 Dark	V	V	HT	V_V_HT	0.463	16.524	1_V_V_HT	V_V_HT	20.039480973163
1	781	3 Dark	V	V	HT	V_V_HT	0.205	16.283	1_V_V_HT	V_V_HT	19.7104418268358
1	782	3 Dark	V	V	HT	V_V_HT	0.243	15.793	1_V_V_HT	V_V_HT	19.3765163658193
1	783	3 Dark	V	V	HT	V_V_HT	0.502	15.478	1_V_V_HT	V_V_HT	19.0381200929561
1	784	3 Dark	V	V	HT	V_V_HT	0.527	15.189	1_V_V_HT	V_V_HT	18.6956685088396
1	785	3 Dark	V	V	HT	V_V_HT	0.299	15.069	1_V_V_HT	V_V_HT	18.3495771136952
1	786	3 Dark	V	V	HT	V_V_HT	0.221	14.877	1_V_V_HT	V_V_HT	18.0002614086442
1	787	3 Dark	V	V	HT	V_V_HT	0.31	14.376	1_V_V_HT	V_V_HT	17.6481428153485
1	788	3 Dark	V	V	HT	V_V_HT	0.333	14.058	1_V_V_HT	V_V_HT	17.2936664412201
1	789	3 Dark	V	V	HT	V_V_HT	0.242	13.573	1_V_V_HT	V_V_HT	16.9372833144716
1	790	3 Dark	V	V	HT	V_V_HT	0	13.151	1_V_V_HT	V_V_HT	16.5794483725372
1	791	3 Dark	V	V	HT	V_V_HT	0	12.883	1_V_V_HT	V_V_HT	16.2206354021365
1	792	4 Light	V	V	HT	V_V_HT	0.222	12.718	1_V_V_HT	V_V_HT	15.8613349565374
1	793	4 Light	V	V	HT	V_V_HT	0.04	12.368	1_V_V_HT	V_V_HT	15.5020408035109
1	794	4 Light	V	V	HT	V_V_HT	0.294	12.182	1_V_V_HT	V_V_HT	15.1432478067164
1	795	4 Light	V	V	HT	V_V_HT	0.13	11.872	1_V_V_HT	V_V_HT	14.7854552269067
1	796	4 Light	V	V	HT	V_V_HT	0.076	11.546	1_V_V_HT	V_V_HT	14.4291634209934
1	797	4 Light	V	V	HT	V_V_HT	0.061	11.203	1_V_V_HT	V_V_HT	14.0748717485461
1	798	4 Light	V	V	HT	V_V_HT	0	11.165	1_V_V_HT	V_V_HT	13.7230739015549
1	799	4 Light	V	V	HT	V_V_HT	0.036	10.984	1_V_V_HT	V_V_HT	13.3742535175072
1	800	4 Light	V	V	HT	V_V_HT	0.026	10.714	1_V_V_HT	V_V_HT	13.0288801981579
1	801	4 Light	V	V	HT	V_V_HT	0.096	10.23	1_V_V_HT	V_V_HT	12.6874056254469
1	802	4 Light	V	V	HT	V_V_HT	0.062	9.646	1_V_V_HT	V_V_HT	12.3502640277381
1	803	4 Light	V	V	HT	V_V_HT	0.056	8.891	1_V_V_HT	V_V_HT	12.0178812151274
1	804	4 Light	V	V	HT	V_V_HT	0.076	8.633	1_V_V_HT	V_V_HT	11.69065846018
1	805	4 Light	V	V	HT	V_V_HT	0.118	8.195	1_V_V_HT	V_V_HT	11.3689708416782
1	806	4 Light	V	V	HT	V_V_HT	0.139	7.51	1_V_V_HT	V_V_HT	11.0531880921858
1	807	4 Light	V	V	HT	V_V_HT	0.081	7.147	1_V_V_HT	V_V_HT	10.7436799414379
1	808	4 Light	V	V	HT	V_V_HT	0.026	7.032	1_V_V_HT	V_V_HT	10.4408161231675
1	809	4 Light	V	V	HT	V_V_HT	0	6.883	1_V_V_HT	V_V_HT	10.14496636696
1	810	4 Light	V	V	HT	V_V_HT	0.04	6.557	1_V_V_HT	V_V_HT	9.85649244214435
1	811	4 Light	V	V	HT	V_V_HT	0.057	6.378	1_V_V_HT	V_V_HT	9.57572426719286
1	812	4 Light	V	V	HT	V_V_HT	0.041	6.189	1_V_V_HT	V_V_HT	9.30297526201059
1	813	4 Light	V	V	HT	V_V_HT	0.032	5.739	1_V_V_HT	V_V_HT	9.03851596652315
1	814	4 Light	V	V	HT	V_V_HT	0.134	5.24	1_V_V_HT	V_V_HT	8.78256443297946
1	815	4 Light	V	V	HT	V_V_HT	0.113	5.038	1_V_V_HT	V_V_HT	8.53528516219967
1	816	4 Light	V	V	HT	V_V_HT	0.051	4.892	1_V_V_HT	V_V_HT	8.29678828670972
1	817	4 Light	V	V	HT	V_V_HT	0.012	4.666	1_V_V_HT	V_V_HT	8.06713822889751
1	818	4 Light	V	V	HT	V_V_HT	0.053	4.41	1_V_V_HT	V_V_HT	7.84639025186547
1	819	4 Light	V	V	HT	V_V_HT	0.013	4.303	1_V_V_HT	V_V_HT	7.63459961812531
1	820	4 Light	V	V	HT	V_V_HT	0.049	4.38	1_V_V_HT	V_V_HT	7.43182159021769
1	821	4 Light	V	V	HT	V_V_HT	0.062	4.399	1_V_V_HT	V_V_HT	7.23810242590662
1	822	4 Light	V	V	HT	V_V_HT	0.032	4.303	1_V_V_HT	V_V_HT	7.05345236442449
1	823	4 Light	V	V	HT	V_V_HT	0.103	4.299	1_V_V_HT	V_V_HT	6.87786396257211
1	824	4 Light	V	V	HT	V_V_HT	0.038	4.005	1_V_V_HT	V_V_HT	6.71129506982493
1	825	4 Light	V	V	HT	V_V_HT	0.065	4.004	1_V_V_HT	V_V_HT	6.55368664382958
1	826	4 Light	V	V	HT	V_V_HT	0.023	3.984	1_V_V_HT	V_V_HT	6.4049467858727
1	827	4 Light	V	V	HT	V_V_HT	0.081	3.964	1_V_V_HT	V_V_HT	6.26496775036135
1	828	4 Light	V	V	HT	V_V_HT	0.116	3.983	1_V_V_HT	V_V_HT	6.13361126629142
1	829	4 Light	V	V	HT	V_V_HT	0.135	4.068	1_V_V_HT	V_V_HT	6.01072448629179
1	830	4 Light	V	V	HT	V_V_HT	0.136	4.163	1_V_V_HT	V_V_HT	5.89612678229374
1	831	4 Light	V	V	HT	V_V_HT	0.035	4.146	1_V_V_HT	V_V_HT	5.78962440732144
1	832	4 Light	V	V	HT	V_V_HT	0.13	4.168	1_V_V_HT	V_V_HT	5.69099892126825
1	833	4 Light	V	V	HT	V_V_HT	0.055	4.281	1_V_V_HT	V_V_HT	5.60002570920604
1	834	4 Light	V	V	HT	V_V_HT	0.095	4.409	1_V_V_HT	V_V_HT	5.51648015816426
1	835	4 Light	V	V	HT	V_V_HT	0.052	4.336	1_V_V_HT	V_V_HT	5.44013765194236
1	836	4 Light	V	V	HT	V_V_HT	0.044	4.303	1_V_V_HT	V_V_HT	5.37077357910272
1	837	4 Light	V	V	HT	V_V_HT	0.019	4.429	1_V_V_HT	V_V_HT	5.30816332358843
1	838	4 Light	V	V	HT	V_V_HT	0.016	4.571	1_V_V_HT	V_V_HT	5.2520791924596
1	839	4 Light	V	V	HT	V_V_HT	0.167	4.677	1_V_V_HT	V_V_HT	5.20227855705571
1	840	4 Light	V	V	HT	V_V_HT	0.137	4.708	1_V_V_HT	V_V_HT	5.15850522786745
1	841	4 Light	V	V	HT	V_V_HT	0.026	4.769	1_V_V_HT	V_V_HT	5.12049868958489
1	842	4 Light	V	V	HT	V_V_HT	0.054	4.802	1_V_V_HT	V_V_HT	5.08799157907618
1	843	4 Light	V	V	HT	V_V_HT	0.052	4.933	1_V_V_HT	V_V_HT	5.06071482760453
1	844	4 Light	V	V	HT	V_V_HT	0.028	4.867	1_V_V_HT	V_V_HT	5.03839936194144
1	845	4 Light	V	V	HT	V_V_HT	0.097	4.806	1_V_V_HT	V_V_HT	5.02077611162824
1	846	4 Light	V	V	HT	V_V_HT	0.075	4.839	1_V_V_HT	V_V_HT	5.00757642171249
1	847	4 Light	V	V	HT	V_V_HT	0.084	4.938	1_V_V_HT	V_V_HT	4.9985333007459
1	848	4 Light	V	V	HT	V_V_HT	0.077	4.999	1_V_V_HT	V_V_HT	4.99338017559549
1	849	4 Light	V	V	HT	V_V_HT	0.135	5.017	1_V_V_HT	V_V_HT	4.9918504704332
1	850	4 Light	V	V	HT	V_V_HT	0.077	5.146	1_V_V_HT	V_V_HT	4.99367761162937
1	851	4 Light	V	V	HT	V_V_HT	0.019	5.148	1_V_V_HT	V_V_HT	4.99859502548706
1	852	4 Light	V	V	HT	V_V_HT	0.126	5.198	1_V_V_HT	V_V_HT	5.00633613591917
1	853	4 Light	V	V	HT	V_V_HT	0.036	5.126	1_V_V_HT	V_V_HT	5.0166371073127
1	854	4 Light	V	V	HT	V_V_HT	0	5.156	1_V_V_HT	V_V_HT	5.02924803928022
1	855	4 Light	V	V	HT	V_V_HT	0.129	5.114	1_V_V_HT	V_V_HT	5.04393370553455
1	856	4 Light	V	V	HT	V_V_HT	0.056	5.158	1_V_V_HT	V_V_HT	5.0604618659225
1	857	4 Light	V	V	HT	V_V_HT	0.041	5.131	1_V_V_HT	V_V_HT	5.07860027773921
1	858	4 Light	V	V	HT	V_V_HT	0.019	5.076	1_V_V_HT	V_V_HT	5.09812042043186
1	859	4 Light	V	V	HT	V_V_HT	0.121	4.969	1_V_V_HT	V_V_HT	5.11881249421287
1	860	4 Light	V	V	HT	V_V_HT	0.121	4.873	1_V_V_HT	V_V_HT	5.14048577961748
1	861	4 Light	V	V	HT	V_V_HT	0.079	4.838	1_V_V_HT	V_V_HT	5.16295740270331
1	862	4 Light	V	V	HT	V_V_HT	0.084	4.717	1_V_V_HT	V_V_HT	5.18606049903136
1	863	4 Light	V	V	HT	V_V_HT	0.169	4.714	1_V_V_HT	V_V_HT	5.20963221096269
1	864	4 Light	V	V	HT	V_V_HT	0.204	4.681	1_V_V_HT	V_V_HT	5.23350967797298
1	865	4 Light	V	V	HT	V_V_HT	0.045	4.68	1_V_V_HT	V_V_HT	5.2575340811508
1	866	4 Light	V	V	HT	V_V_HT	0.106	4.708	1_V_V_HT	V_V_HT	5.28156275422534
1	867	4 Light	V	V	HT	V_V_HT	0.207	4.749	1_V_V_HT	V_V_HT	5.3054609966587
1	868	4 Light	V	V	HT	V_V_HT	0.168	4.733	1_V_V_HT	V_V_HT	5.32910980685417
1	869	4 Light	V	V	HT	V_V_HT	0.106	4.566	1_V_V_HT	V_V_HT	5.3523978458324
1	870	4 Light	V	V	HT	V_V_HT	0.071	4.486	1_V_V_HT	V_V_HT	5.37522871160067
1	871	4 Light	V	V	HT	V_V_HT	0.118	4.486	1_V_V_HT	V_V_HT	5.3975132188876
1	872	4 Light	V	V	HT	V_V_HT	0.074	4.538	1_V_V_HT	V_V_HT	5.41917942735633
1	873	4 Light	V	V	HT	V_V_HT	0.163	4.561	1_V_V_HT	V_V_HT	5.44017536618691
1	874	4 Light	V	V	HT	V_V_HT	0.068	4.609	1_V_V_HT	V_V_HT	5.46046507031299
1	875	4 Light	V	V	HT	V_V_HT	0.052	4.57	1_V_V_HT	V_V_HT	5.48001855750446
1	876	4 Light	V	V	HT	V_V_HT	0.084	4.595	1_V_V_HT	V_V_HT	5.49881974541106
1	877	4 Light	V	V	HT	V_V_HT	0.111	4.559	1_V_V_HT	V_V_HT	5.51686831578785
1	878	4 Light	V	V	HT	V_V_HT	0.114	4.564	1_V_V_HT	V_V_HT	5.53417631870924
1	879	4 Light	V	V	HT	V_V_HT	0.031	4.532	1_V_V_HT	V_V_HT	5.55075824024931
1	880	4 Light	V	V	HT	V_V_HT	0.178	4.484	1_V_V_HT	V_V_HT	5.56663039548181
1	881	4 Light	V	V	HT	V_V_HT	0.064	4.528	1_V_V_HT	V_V_HT	5.58181642676798
1	882	4 Light	V	V	HT	V_V_HT	0.082	4.505	1_V_V_HT	V_V_HT	5.59634180713048
1	883	4 Light	V	V	HT	V_V_HT	0.031	4.565	1_V_V_HT	V_V_HT	5.61023200919423
1	884	4 Light	V	V	HT	V_V_HT	0.068	4.7	1_V_V_HT	V_V_HT	5.62351250583993
1	885	4 Light	V	V	HT	V_V_HT	0.023	4.653	1_V_V_HT	V_V_HT	5.63620959546882
1	886	4 Light	V	V	HT	V_V_HT	0.067	4.655	1_V_V_HT	V_V_HT	5.64835287451465
1	887	4 Light	V	V	HT	V_V_HT	0.054	4.768	1_V_V_HT	V_V_HT	5.65997276487978
1	888	4 Light	V	V	HT	V_V_HT	0.061	4.796	1_V_V_HT	V_V_HT	5.67109995626144
1	889	4 Light	V	V	HT	V_V_HT	0.028	4.801	1_V_V_HT	V_V_HT	5.68176620470474
1	890	4 Light	V	V	HT	V_V_HT	0.04	4.751	1_V_V_HT	V_V_HT	5.69200353649732
1	891	4 Light	V	V	HT	V_V_HT	0	4.769	1_V_V_HT	V_V_HT	5.70184397419855
1	892	4 Light	V	V	HT	V_V_HT	0.009	4.797	1_V_V_HT	V_V_HT	5.71131954448635
1	893	4 Light	V	V	HT	V_V_HT	0.052	4.682	1_V_V_HT	V_V_HT	5.72046226998449
1	894	4 Light	V	V	HT	V_V_HT	0.062	4.586	1_V_V_HT	V_V_HT	5.72930417637084
1	895	4 Light	V	V	HT	V_V_HT	0.051	4.619	1_V_V_HT	V_V_HT	5.73787728750604
1	896	4 Light	V	V	HT	V_V_HT	0.072	4.639	1_V_V_HT	V_V_HT	5.74621362866111
1	897	4 Light	V	V	HT	V_V_HT	0.06	4.494	1_V_V_HT	V_V_HT	5.75434522361985
1	898	4 Light	V	V	HT	V_V_HT	0	4.38	1_V_V_HT	V_V_HT	5.76230409749124
1	899	4 Light	V	V	HT	V_V_HT	0	4.3	1_V_V_HT	V_V_HT	5.7701222740745
1	900	4 Light	V	V	HT	V_V_HT	0.057	4.238	1_V_V_HT	V_V_HT	5.77783053451772
1	901	4 Light	V	V	HT	V_V_HT	0.026	4.162	1_V_V_HT	V_V_HT	5.7854546835315
1	902	4 Light	V	V	HT	V_V_HT	0.106	4.272	1_V_V_HT	V_V_HT	5.79301928174328
1	903	4 Light	V	V	HT	V_V_HT	0.075	4.135	1_V_V_HT	V_V_HT	5.80054889007674
1	904	4 Light	V	V	HT	V_V_HT	0.076	4.252	1_V_V_HT	V_V_HT	5.80806806943687
1	905	4 Light	V	V	HT	V_V_HT	0.058	4.233	1_V_V_HT	V_V_HT	5.81559995054825
1	906	4 Light	V	V	HT	V_V_HT	0.1	4.25	1_V_V_HT	V_V_HT	5.82316194446057
1	907	4 Light	V	V	HT	V_V_HT	0.048	4.181	1_V_V_HT	V_V_HT	5.83077003223429
1	908	4 Light	V	V	HT	V_V_HT	0.082	4.16	1_V_V_HT	V_V_HT	5.83844019436165
1	909	4 Light	V	V	HT	V_V_HT	0.103	4.129	1_V_V_HT	V_V_HT	5.84618841213292
1	910	4 Light	V	V	HT	V_V_HT	0.029	4.052	1_V_V_HT	V_V_HT	5.85402933214482
1	911	4 Light	V	V	HT	V_V_HT	0.063	3.999	1_V_V_HT	V_V_HT	5.86197225948566
1	912	4 Light	V	V	HT	V_V_HT	0.103	4.001	1_V_V_HT	V_V_HT	5.87002516442217
1	913	4 Light	V	V	HT	V_V_HT	0.096	3.992	1_V_V_HT	V_V_HT	5.87819486134467
1	914	4 Light	V	V	HT	V_V_HT	0.135	3.954	1_V_V_HT	V_V_HT	5.88648352942374
1	915	4 Light	V	V	HT	V_V_HT	0.082	4.035	1_V_V_HT	V_V_HT	5.89489119366511
1	916	4 Light	V	V	HT	V_V_HT	0.058	3.995	1_V_V_HT	V_V_HT	5.90341388386632
1	917	4 Light	V	V	HT	V_V_HT	0.154	3.957	1_V_V_HT	V_V_HT	5.91204581873878
1	918	4 Light	V	V	HT	V_V_HT	0.047	4.026	1_V_V_HT	V_V_HT	5.92077796909245
1	919	4 Light	V	V	HT	V_V_HT	0.126	4.06	1_V_V_HT	V_V_HT	5.92960049210001
1	920	4 Light	V	V	HT	V_V_HT	0.071	4.032	1_V_V_HT	V_V_HT	5.93850304776968
1	921	4 Light	V	V	HT	V_V_HT	0.097	4.087	1_V_V_HT	V_V_HT	5.94747329979167
1	922	4 Light	V	V	HT	V_V_HT	0.112	4.169	1_V_V_HT	V_V_HT	5.95649813924543
1	923	4 Light	V	V	HT	V_V_HT	0.054	4.173	1_V_V_HT	V_V_HT	5.96556334418542
1	924	4 Light	V	V	HT	V_V_HT	0.108	4.188	1_V_V_HT	V_V_HT	5.97465441750019
1	925	4 Light	V	V	HT	V_V_HT	0.078	4.198	1_V_V_HT	V_V_HT	5.98375686181269
1	926	4 Light	V	V	HT	V_V_HT	0.126	4.166	1_V_V_HT	V_V_HT	5.9928561791942
1	927	4 Light	V	V	HT	V_V_HT	0.062	4.266	1_V_V_HT	V_V_HT	6.00193813172705
1	928	4 Light	V	V	HT	V_V_HT	0.054	4.325	1_V_V_HT	V_V_HT	6.01098952518198
1	929	4 Light	V	V	HT	V_V_HT	0.026	4.385	1_V_V_HT	V_V_HT	6.01999742376174
1	930	4 Light	V	V	HT	V_V_HT	0.009	4.383	1_V_V_HT	V_V_HT	6.02894942710777
1	931	4 Light	V	V	HT	V_V_HT	0.042	4.404	1_V_V_HT	V_V_HT	6.03783588745166
1	932	4 Light	V	V	HT	V_V_HT	0.184	4.333	1_V_V_HT	V_V_HT	6.04665013952029
1	933	4 Light	V	V	HT	V_V_HT	0.026	4.345	1_V_V_HT	V_V_HT	6.05538613462649
1	934	4 Light	V	V	HT	V_V_HT	0.185	4.338	1_V_V_HT	V_V_HT	6.06403861708637
1	935	4 Light	V	V	HT	V_V_HT	0.033	4.397	1_V_V_HT	V_V_HT	6.07260635542576
1	936	4 Light	V	V	HT	V_V_HT	0.101	4.363	1_V_V_HT	V_V_HT	6.08109314269976
1	937	4 Light	V	V	HT	V_V_HT	0.042	4.326	1_V_V_HT	V_V_HT	6.08950798562225
1	938	4 Light	V	V	HT	V_V_HT	0.093	4.327	1_V_V_HT	V_V_HT	6.09786524170779
1	939	4 Light	V	V	HT	V_V_HT	0	4.48	1_V_V_HT	V_V_HT	6.1061837793114
1	940	4 Light	V	V	HT	V_V_HT	0.101	4.451	1_V_V_HT	V_V_HT	6.11448337374916
1	941	4 Light	V	V	HT	V_V_HT	0.011	4.401	1_V_V_HT	V_V_HT	6.12278379917215
1	942	4 Light	V	V	HT	V_V_HT	0.084	4.453	1_V_V_HT	V_V_HT	6.13110568216167
1	943	4 Light	V	V	HT	V_V_HT	0.022	4.401	1_V_V_HT	V_V_HT	6.13947305715023
1	944	4 Light	V	V	HT	V_V_HT	0.03	4.371	1_V_V_HT	V_V_HT	6.14791081070673
1	945	4 Light	V	V	HT	V_V_HT	0.104	4.352	1_V_V_HT	V_V_HT	6.15644454684131
1	946	4 Light	V	V	HT	V_V_HT	0.027	4.316	1_V_V_HT	V_V_HT	6.16510273524304
1	947	4 Light	V	V	HT	V_V_HT	0.016	4.162	1_V_V_HT	V_V_HT	6.17391515268645
1	948	4 Light	V	V	HT	V_V_HT	0.13	4.131	1_V_V_HT	V_V_HT	6.1829139235584
1	949	4 Light	V	V	HT	V_V_HT	0.062	4.05	1_V_V_HT	V_V_HT	6.19213176135094
1	950	4 Light	V	V	HT	V_V_HT	0.012	4.054	1_V_V_HT	V_V_HT	6.20160138002963
1	951	4 Light	V	V	HT	V_V_HT	0.055	3.994	1_V_V_HT	V_V_HT	6.21135574887797
1	952	4 Light	V	V	HT	V_V_HT	0.091	3.933	1_V_V_HT	V_V_HT	6.22142902615465
1	953	4 Light	V	V	HT	V_V_HT	0.056	3.91	1_V_V_HT	V_V_HT	6.23185627895095
1	954	4 Light	V	V	HT	V_V_HT	0.077	3.921	1_V_V_HT	V_V_HT	6.24267273552608
1	955	4 Light	V	V	HT	V_V_HT	0.061	3.889	1_V_V_HT	V_V_HT	6.25391362471396
1	956	4 Light	V	V	HT	V_V_HT	0.04	3.863	1_V_V_HT	V_V_HT	6.26561394001271
1	957	4 Light	V	V	HT	V_V_HT	0.16	3.814	1_V_V_HT	V_V_HT	6.27780773117644
1	958	4 Light	V	V	HT	V_V_HT	0.059	3.777	1_V_V_HT	V_V_HT	6.29052837512182
1	959	4 Light	V	V	HT	V_V_HT	0.06	3.919	1_V_V_HT	V_V_HT	6.30380749949093
1	960	4 Light	V	V	HT	V_V_HT	0.055	3.982	1_V_V_HT	V_V_HT	6.31767629122652
1	961	4 Light	V	V	HT	V_V_HT	0.047	3.966	1_V_V_HT	V_V_HT	6.33216594212526
1	962	4 Light	V	V	HT	V_V_HT	0.035	3.835	1_V_V_HT	V_V_HT	6.34730682048679
1	963	4 Light	V	V	HT	V_V_HT	0.087	3.905	1_V_V_HT	V_V_HT	6.36312603003852
1	964	4 Light	V	V	HT	V_V_HT	0.069	3.811	1_V_V_HT	V_V_HT	6.37964985499098
1	965	4 Light	V	V	HT	V_V_HT	0.117	3.877	1_V_V_HT	V_V_HT	6.39690352038639
1	966	4 Light	V	V	HT	V_V_HT	0.066	3.846	1_V_V_HT	V_V_HT	6.41490801565768
1	967	4 Light	V	V	HT	V_V_HT	0.011	3.889	1_V_V_HT	V_V_HT	6.43368208010691
1	968	4 Light	V	V	HT	V_V_HT	0.083	3.819	1_V_V_HT	V_V_HT	6.45323969267348
1	969	4 Light	V	V	HT	V_V_HT	0.256	3.906	1_V_V_HT	V_V_HT	6.47359234812151
1	970	4 Light	V	V	HT	V_V_HT	0	3.905	1_V_V_HT	V_V_HT	6.49474637036753
1	971	4 Light	V	V	HT	V_V_HT	0.013	3.974	1_V_V_HT	V_V_HT	6.5167067900377
1	972	4 Light	V	V	HT	V_V_HT	0.155	3.959	1_V_V_HT	V_V_HT	6.53947725007962
1	973	4 Light	V	V	HT	V_V_HT	0.044	3.972	1_V_V_HT	V_V_HT	6.56305444278192
1	974	4 Light	V	V	HT	V_V_HT	0.105	4.074	1_V_V_HT	V_V_HT	6.58742806503753
1	975	4 Light	V	V	HT	V_V_HT	0.063	3.999	1_V_V_HT	V_V_HT	6.61258641209747
1	976	4 Light	V	V	HT	V_V_HT	0.022	4.075	1_V_V_HT	V_V_HT	6.63851777936638
1	977	4 Light	V	V	HT	V_V_HT	0	4.127	1_V_V_HT	V_V_HT	6.66521046125324
1	978	4 Light	V	V	HT	V_V_HT	0.016	4.112	1_V_V_HT	V_V_HT	6.69265140525012
1	979	4 Light	V	V	HT	V_V_HT	0.045	4.213	1_V_V_HT	V_V_HT	6.72082216674913
1	980	4 Light	V	V	HT	V_V_HT	0.075	4.354	1_V_V_HT	V_V_HT	6.74970295361372
1	981	4 Light	V	V	HT	V_V_HT	0.037	4.42	1_V_V_HT	V_V_HT	6.77927275579584
1	982	4 Light	V	V	HT	V_V_HT	0.051	4.59	1_V_V_HT	V_V_HT	6.80950453719417
1	983	4 Light	V	V	HT	V_V_HT	0.031	4.772	1_V_V_HT	V_V_HT	6.84036541265531
1	984	4 Light	V	V	HT	V_V_HT	0.119	4.772	1_V_V_HT	V_V_HT	6.87182032039255
1	985	4 Light	V	V	HT	V_V_HT	0.046	4.742	1_V_V_HT	V_V_HT	6.90383012289374
1	986	4 Light	V	V	HT	V_V_HT	0.1	4.751	1_V_V_HT	V_V_HT	6.93635380888875
1	987	4 Light	V	V	HT	V_V_HT	0.013	4.696	1_V_V_HT	V_V_HT	6.96934695156121
1	988	4 Light	V	V	HT	V_V_HT	0.017	4.82	1_V_V_HT	V_V_HT	7.00276360158566
1	989	4 Light	V	V	HT	V_V_HT	0.168	4.931	1_V_V_HT	V_V_HT	7.03655513745122
1	990	4 Light	V	V	HT	V_V_HT	0.072	5.197	1_V_V_HT	V_V_HT	7.07067180479022
1	991	4 Light	V	V	HT	V_V_HT	0.026	5.297	1_V_V_HT	V_V_HT	7.10506163282095
1	992	4 Light	V	V	HT	V_V_HT	0.053	5.461	1_V_V_HT	V_V_HT	7.13967050015973
1	993	4 Light	V	V	HT	V_V_HT	0.096	5.491	1_V_V_HT	V_V_HT	7.17444293042237
1	994	4 Light	V	V	HT	V_V_HT	0.091	5.64	1_V_V_HT	V_V_HT	7.20932316887816
1	995	4 Light	V	V	HT	V_V_HT	0.099	5.706	1_V_V_HT	V_V_HT	7.24425535445499
1	996	4 Light	V	V	HT	V_V_HT	0.07	5.903	1_V_V_HT	V_V_HT	7.27918359751563
1	997	4 Light	V	V	HT	V_V_HT	0.085	6.019	1_V_V_HT	V_V_HT	7.31405231890848
1	998	4 Light	V	V	HT	V_V_HT	0.023	6.305	1_V_V_HT	V_V_HT	7.3488071757359
1	999	4 Light	V	V	HT	V_V_HT	0.087	6.106	1_V_V_HT	V_V_HT	7.38339413642723
1	1000	4 Light	V	V	HT	V_V_HT	0.1	6.186	1_V_V_HT	V_V_HT	7.41775916748289
1	1001	4 Light	V	V	HT	V_V_HT	0.08	6.235	1_V_V_HT	V_V_HT	7.45184823699202
1	1002	4 Light	V	V	HT	V_V_HT	0.069	6.136	1_V_V_HT	V_V_HT	7.48560731113478
1	1003	4 Light	V	V	HT	V_V_HT	0.035	6.144	1_V_V_HT	V_V_HT	7.51898235853209
1	1004	4 Light	V	V	HT	V_V_HT	0.132	6.095	1_V_V_HT	V_V_HT	7.55191934538288
1	1005	4 Light	V	V	HT	V_V_HT	0.029	6.053	1_V_V_HT	V_V_HT	7.58436424035206
1	1006	4 Light	V	V	HT	V_V_HT	0.103	6.08	1_V_V_HT	V_V_HT	7.61626300970659
1	1007	4 Light	V	V	HT	V_V_HT	0.068	6.08	1_V_V_HT	V_V_HT	7.64756162135637
1	1008	4 Light	V	V	HT	V_V_HT	0.115	6.448	1_V_V_HT	V_V_HT	7.67820738196493
1	1009	4 Light	V	V	HT	V_V_HT	0.163	6.552	1_V_V_HT	V_V_HT	7.70815295644334
1	1010	4 Light	V	V	HT	V_V_HT	0.153	6.591	1_V_V_HT	V_V_HT	7.73735380406487
1	1011	4 Light	V	V	HT	V_V_HT	0.121	6.572	1_V_V_HT	V_V_HT	7.76577270619112
1	1012	4 Light	V	V	HT	V_V_HT	0.261	6.609	1_V_V_HT	V_V_HT	7.79337990465031
1	1013	4 Light	V	V	HT	V_V_HT	0.238	6.676	1_V_V_HT	V_V_HT	7.82014871063635
1	1014	4 Light	V	V	HT	V_V_HT	0.077	6.61	1_V_V_HT	V_V_HT	7.8460587117779
1	1015	4 Light	V	V	HT	V_V_HT	0.031	6.582	1_V_V_HT	V_V_HT	7.87109106367733
1	1016	4 Light	V	V	HT	V_V_HT	0.049	6.548	1_V_V_HT	V_V_HT	7.89522692164688
1	1017	4 Light	V	V	HT	V_V_HT	0.105	6.543	1_V_V_HT	V_V_HT	7.91844904445767
1	1018	4 Light	V	V	HT	V_V_HT	0.183	6.612	1_V_V_HT	V_V_HT	7.94074659990855
1	1019	4 Light	V	V	HT	V_V_HT	0.171	6.538	1_V_V_HT	V_V_HT	7.96211035891499
1	1020	4 Light	V	V	HT	V_V_HT	0.321	6.552	1_V_V_HT	V_V_HT	7.98253109216271
1	1021	4 Light	V	V	HT	V_V_HT	0.147	6.618	1_V_V_HT	V_V_HT	8.00200107225761
1	1022	4 Light	V	V	HT	V_V_HT	0.199	6.774	1_V_V_HT	V_V_HT	8.02051857890529
1	1023	4 Light	V	V	HT	V_V_HT	0.117	6.786	1_V_V_HT	V_V_HT	8.03808479913259
1	1024	4 Light	V	V	HT	V_V_HT	0.218	6.742	1_V_V_HT	V_V_HT	8.05470787678326
1	1025	4 Light	V	V	HT	V_V_HT	0.183	6.73	1_V_V_HT	V_V_HT	8.07040400993459
1	1026	4 Light	V	V	HT	V_V_HT	0.263	6.737	1_V_V_HT	V_V_HT	8.08519583930403
1	1027	4 Light	V	V	HT	V_V_HT	0.127	6.709	1_V_V_HT	V_V_HT	8.09910840620342
1	1028	4 Light	V	V	HT	V_V_HT	0.369	6.811	1_V_V_HT	V_V_HT	8.11217226790413
1	1029	4 Light	V	V	HT	V_V_HT	0.057	6.851	1_V_V_HT	V_V_HT	8.12442418566133
1	1030	4 Light	V	V	HT	V_V_HT	0.08	6.879	1_V_V_HT	V_V_HT	8.13590572901104
1	1031	4 Light	V	V	HT	V_V_HT	0.062	6.986	1_V_V_HT	V_V_HT	8.14665941115521
1	1032	4 Light	V	V	HT	V_V_HT	0.056	7.013	1_V_V_HT	V_V_HT	8.15672838890796
1	1033	4 Light	V	V	HT	V_V_HT	0.052	7.16	1_V_V_HT	V_V_HT	8.16615893838641
1	1034	4 Light	V	V	HT	V_V_HT	0.056	7.11	1_V_V_HT	V_V_HT	8.17500013480882
1	1035	4 Light	V	V	HT	V_V_HT	0.021	7.338	1_V_V_HT	V_V_HT	8.1833015939161
1	1036	4 Light	V	V	HT	V_V_HT	0.049	7.383	1_V_V_HT	V_V_HT	8.19111314380879
1	1037	4 Light	V	V	HT	V_V_HT	0	7.502	1_V_V_HT	V_V_HT	8.19848546676805
1	1038	4 Light	V	V	HT	V_V_HT	0.384	7.488	1_V_V_HT	V_V_HT	8.2054694583369
1	1039	4 Light	V	V	HT	V_V_HT	0.149	7.38	1_V_V_HT	V_V_HT	8.21211601438675
1	1040	4 Light	V	V	HT	V_V_HT	0.114	7.427	1_V_V_HT	V_V_HT	8.21847602988064
1	1041	4 Light	V	V	HT	V_V_HT	0.018	7.431	1_V_V_HT	V_V_HT	8.22460040220404
1	1042	4 Light	V	V	HT	V_V_HT	0.088	7.339	1_V_V_HT	V_V_HT	8.23054002556225
1	1043	4 Light	V	V	HT	V_V_HT	0.098	7.195	1_V_V_HT	V_V_HT	8.23634528507895
1	1044	4 Light	V	V	HT	V_V_HT	0.053	7.203	1_V_V_HT	V_V_HT	8.24206452173634
1	1045	4 Light	V	V	HT	V_V_HT	0.018	7.31	1_V_V_HT	V_V_HT	8.24774487852211
1	1046	4 Light	V	V	HT	V_V_HT	0.066	7.361	1_V_V_HT	V_V_HT	8.25342999744163
1	1047	4 Light	V	V	HT	V_V_HT	0.008	7.409	1_V_V_HT	V_V_HT	8.25915977832109
1	1048	4 Light	V	V	HT	V_V_HT	0.086	7.379	1_V_V_HT	V_V_HT	8.26497335696053
1	1049	4 Light	V	V	HT	V_V_HT	0.094	7.375	1_V_V_HT	V_V_HT	8.27090891194199
1	1050	4 Light	V	V	HT	V_V_HT	0.086	7.178	1_V_V_HT	V_V_HT	8.27700078564558
1	1051	4 Light	V	V	HT	V_V_HT	0.092	7.221	1_V_V_HT	V_V_HT	8.28328131016511
1	1052	4 Light	V	V	HT	V_V_HT	0.209	7.086	1_V_V_HT	V_V_HT	8.28977861271377
1	1053	4 Light	V	V	HT	V_V_HT	0.108	7.124	1_V_V_HT	V_V_HT	8.29651865945853
1	1054	4 Light	V	V	HT	V_V_HT	0.047	7.01	1_V_V_HT	V_V_HT	8.3035229703586
1	1055	4 Light	V	V	HT	V_V_HT	0.087	6.827	1_V_V_HT	V_V_HT	8.31081195587161
1	1056	4 Light	V	V	HT	V_V_HT	0.077	6.652	1_V_V_HT	V_V_HT	8.31840489312731
1	1057	4 Light	V	V	HT	V_V_HT	0.057	6.541	1_V_V_HT	V_V_HT	8.32631539580689
1	1058	4 Light	V	V	HT	V_V_HT	0.125	6.221	1_V_V_HT	V_V_HT	8.33455144106703
1	1059	4 Light	V	V	HT	V_V_HT	0.127	6.202	1_V_V_HT	V_V_HT	8.34311880494452
1	1060	4 Light	V	V	HT	V_V_HT	0.128	6.195	1_V_V_HT	V_V_HT	8.35201895146812
1	1061	4 Light	V	V	HT	V_V_HT	0.187	6.202	1_V_V_HT	V_V_HT	8.36125126715676
1	1062	4 Light	V	V	HT	V_V_HT	0.096	6.24	1_V_V_HT	V_V_HT	8.37081115215254
1	1063	4 Light	V	V	HT	V_V_HT	0.182	6.23	1_V_V_HT	V_V_HT	8.3806930083444
1	1064	4 Light	V	V	HT	V_V_HT	0.082	6.352	1_V_V_HT	V_V_HT	8.39089042394704
1	1065	4 Light	V	V	HT	V_V_HT	0.257	6.436	1_V_V_HT	V_V_HT	8.40139372872104
1	1066	4 Light	V	V	HT	V_V_HT	0.148	6.473	1_V_V_HT	V_V_HT	8.41219178344405
1	1067	4 Light	V	V	HT	V_V_HT	0.187	6.585	1_V_V_HT	V_V_HT	8.42327082415567
1	1068	4 Light	V	V	HT	V_V_HT	0.101	6.406	1_V_V_HT	V_V_HT	8.4346164314203
1	1069	4 Light	V	V	HT	V_V_HT	0.055	6.344	1_V_V_HT	V_V_HT	8.44621381293714
1	1070	4 Light	V	V	HT	V_V_HT	0.2	6.391	1_V_V_HT	V_V_HT	8.45804642437376
1	1071	4 Light	V	V	HT	V_V_HT	0.125	6.484	1_V_V_HT	V_V_HT	8.47009612533467
1	1072	4 Light	V	V	HT	V_V_HT	0.169	6.565	1_V_V_HT	V_V_HT	8.48234388144846
1	1073	4 Light	V	V	HT	V_V_HT	0.094	6.681	1_V_V_HT	V_V_HT	8.49477057335848
1	1074	4 Light	V	V	HT	V_V_HT	0.085	6.749	1_V_V_HT	V_V_HT	8.50735756280141
1	1075	4 Light	V	V	HT	V_V_HT	0.138	6.927	1_V_V_HT	V_V_HT	8.5200873610051
1	1076	4 Light	V	V	HT	V_V_HT	0.1	7.051	1_V_V_HT	V_V_HT	8.53294391631677
1	1077	4 Light	V	V	HT	V_V_HT	0.153	7.276	1_V_V_HT	V_V_HT	8.54591204213432
1	1078	4 Light	V	V	HT	V_V_HT	0.153	7.296	1_V_V_HT	V_V_HT	8.55897877100931
1	1079	4 Light	V	V	HT	V_V_HT	0.167	7.365	1_V_V_HT	V_V_HT	8.57213248426324
1	1080	4 Light	V	V	HT	V_V_HT	0.124	7.364	1_V_V_HT	V_V_HT	8.58536565745411
1	1081	4 Light	V	V	HT	V_V_HT	0.19	7.344	1_V_V_HT	V_V_HT	8.59867521317063
1	1082	4 Light	V	V	HT	V_V_HT	0.064	7.244	1_V_V_HT	V_V_HT	8.61206012602877
1	1083	4 Light	V	V	HT	V_V_HT	0.155	7.23	1_V_V_HT	V_V_HT	8.62552517535765
1	1084	4 Light	V	V	HT	V_V_HT	0.104	7.381	1_V_V_HT	V_V_HT	8.63908126606923
1	1085	4 Light	V	V	HT	V_V_HT	0	7.53	1_V_V_HT	V_V_HT	8.65274054940332
1	1086	4 Light	V	V	HT	V_V_HT	0.088	7.658	1_V_V_HT	V_V_HT	8.66651671244668
1	1087	4 Light	V	V	HT	V_V_HT	0.016	7.745	1_V_V_HT	V_V_HT	8.68042958726676
1	1088	4 Light	V	V	HT	V_V_HT	0.049	7.774	1_V_V_HT	V_V_HT	8.69450054037903
1	1089	4 Light	V	V	HT	V_V_HT	0.038	7.902	1_V_V_HT	V_V_HT	8.7087527030955
1	1090	4 Light	V	V	HT	V_V_HT	0.073	7.905	1_V_V_HT	V_V_HT	8.72321808174287
1	1091	4 Light	V	V	HT	V_V_HT	0.069	7.932	1_V_V_HT	V_V_HT	8.73793960732875
1	1092	4 Light	V	V	HT	V_V_HT	0.094	8.02	1_V_V_HT	V_V_HT	8.75296952217991
1	1093	4 Light	V	V	HT	V_V_HT	0.042	8.031	1_V_V_HT	V_V_HT	8.76836388179151
1	1094	4 Light	V	V	HT	V_V_HT	0.178	8.054	1_V_V_HT	V_V_HT	8.78418651154195
1	1095	4 Light	V	V	HT	V_V_HT	0.105	7.86	1_V_V_HT	V_V_HT	8.8005051474599
1	1096	4 Light	V	V	HT	V_V_HT	0.086	7.773	1_V_V_HT	V_V_HT	8.81739737458267
1	1097	4 Light	V	V	HT	V_V_HT	0.112	7.694	1_V_V_HT	V_V_HT	8.83495257140797
1	1098	4 Light	V	V	HT	V_V_HT	0.205	7.667	1_V_V_HT	V_V_HT	8.85326990092289
1	1099	4 Light	V	V	HT	V_V_HT	0.087	7.704	1_V_V_HT	V_V_HT	8.87245237057177
1	1100	4 Light	V	V	HT	V_V_HT	0.161	7.642	1_V_V_HT	V_V_HT	8.8926105586061
1	1101	4 Light	V	V	HT	V_V_HT	0.111	7.723	1_V_V_HT	V_V_HT	8.91385693542321
1	1102	4 Light	V	V	HT	V_V_HT	0.169	7.625	1_V_V_HT	V_V_HT	8.93630568810046
1	1103	4 Light	V	V	HT	V_V_HT	0.214	7.625	1_V_V_HT	V_V_HT	8.96007786722569
1	1104	4 Light	V	V	HT	V_V_HT	0.121	7.556	1_V_V_HT	V_V_HT	8.98529623881965
1	1105	4 Light	V	V	HT	V_V_HT	0.196	7.418	1_V_V_HT	V_V_HT	9.01208501116476
1	1106	4 Light	V	V	HT	V_V_HT	0.19	7.365	1_V_V_HT	V_V_HT	9.04057416055169
1	1107	4 Light	V	V	HT	V_V_HT	0.233	7.329	1_V_V_HT	V_V_HT	9.07089631223624
1	1108	4 Light	V	V	HT	V_V_HT	0.106	7.271	1_V_V_HT	V_V_HT	9.1031889226675
1	1109	4 Light	V	V	HT	V_V_HT	0.163	7.212	1_V_V_HT	V_V_HT	9.13759159299478
1	1110	4 Light	V	V	HT	V_V_HT	0.085	7.147	1_V_V_HT	V_V_HT	9.17424845627027
1	1111	4 Light	V	V	HT	V_V_HT	0.072	6.957	1_V_V_HT	V_V_HT	9.21330773020834
1	1112	4 Light	V	V	HT	V_V_HT	0.109	6.893	1_V_V_HT	V_V_HT	9.2549184203781
1	1113	4 Light	V	V	HT	V_V_HT	0.094	6.824	1_V_V_HT	V_V_HT	9.29922953238608
1	1114	4 Light	V	V	HT	V_V_HT	0.198	6.779	1_V_V_HT	V_V_HT	9.34639007139114
1	1115	4 Light	V	V	HT	V_V_HT	0.236	6.87	1_V_V_HT	V_V_HT	9.39654904298741
1	1116	4 Light	V	V	HT	V_V_HT	0.205	6.838	1_V_V_HT	V_V_HT	9.44985545225723
1	1117	4 Light	V	V	HT	V_V_HT	0.144	7.055	1_V_V_HT	V_V_HT	9.50645830455979
1	1118	4 Light	V	V	HT	V_V_HT	0.154	7.088	1_V_V_HT	V_V_HT	9.56650597065428
1	1119	4 Light	V	V	HT	V_V_HT	0.255	7.088	1_V_V_HT	V_V_HT	9.63014345061291
1	1120	4 Light	V	V	HT	V_V_HT	0.131	7.098	1_V_V_HT	V_V_HT	9.69751178286478
1	1121	4 Light	V	V	HT	V_V_HT	0.214	7.089	1_V_V_HT	V_V_HT	9.76875117478547
1	1122	4 Light	V	V	HT	V_V_HT	0.184	7.029	1_V_V_HT	V_V_HT	9.84400040437035
1	1123	4 Light	V	V	HT	V_V_HT	0.193	7.216	1_V_V_HT	V_V_HT	9.92339252980921
1	1124	4 Light	V	V	HT	V_V_HT	0.105	7.128	1_V_V_HT	V_V_HT	10.0070591796773
1	1125	4 Light	V	V	HT	V_V_HT	0.063	7.261	1_V_V_HT	V_V_HT	10.0951319824434
1	1126	4 Light	V	V	HT	V_V_HT	0.061	7.265	1_V_V_HT	V_V_HT	10.1877425662754
1	1127	4 Light	V	V	HT	V_V_HT	0.108	7.284	1_V_V_HT	V_V_HT	10.2850225600346
1	1128	4 Light	V	V	HT	V_V_HT	0.074	7.233	1_V_V_HT	V_V_HT	10.3871035916671
1	1129	4 Light	V	V	HT	V_V_HT	0.092	7.362	1_V_V_HT	V_V_HT	10.4941145157937
1	1130	4 Light	V	V	HT	V_V_HT	0.138	7.462	1_V_V_HT	V_V_HT	10.6061701433627
1	1131	4 Light	V	V	HT	V_V_HT	0.206	7.802	1_V_V_HT	V_V_HT	10.7233676009736
1	1132	4 Light	V	V	HT	V_V_HT	0.071	7.698	1_V_V_HT	V_V_HT	10.8457886032262
1	1133	4 Light	V	V	HT	V_V_HT	0.094	7.776	1_V_V_HT	V_V_HT	10.9735117493404
1	1134	4 Light	V	V	HT	V_V_HT	0.016	7.982	1_V_V_HT	V_V_HT	11.1066156389728
1	1135	4 Light	V	V	HT	V_V_HT	0	7.979	1_V_V_HT	V_V_HT	11.2451751663979
1	1136	4 Light	V	V	HT	V_V_HT	0.047	7.988	1_V_V_HT	V_V_HT	11.3892465822184
1	1137	4 Light	V	V	HT	V_V_HT	0.117	8.002	1_V_V_HT	V_V_HT	11.538867122551
1	1138	4 Light	V	V	HT	V_V_HT	0.095	8.018	1_V_V_HT	V_V_HT	11.6940661561602
1	1139	4 Light	V	V	HT	V_V_HT	0.108	8.216	1_V_V_HT	V_V_HT	11.8548568873381
1	1140	4 Light	V	V	HT	V_V_HT	0.059	8.538	1_V_V_HT	V_V_HT	12.0212442713255
1	1141	4 Light	V	V	HT	V_V_HT	0	8.775	1_V_V_HT	V_V_HT	12.1932164357346
1	1142	4 Light	V	V	HT	V_V_HT	0	9.06	1_V_V_HT	V_V_HT	12.3707572990838
1	1143	5 Dark	V	V	HT	V_V_HT	0.086	9.403	1_V_V_HT	V_V_HT	12.5538507810268
1	1144	5 Dark	V	V	HT	V_V_HT	0.059	9.259	1_V_V_HT	V_V_HT	12.7424764136738
1	1145	5 Dark	V	V	HT	V_V_HT	0.091	9.402	1_V_V_HT	V_V_HT	12.9365961822592
1	1146	5 Dark	V	V	HT	V_V_HT	0.056	9.575	1_V_V_HT	V_V_HT	13.1361632867433
1	1147	5 Dark	V	V	HT	V_V_HT	0.233	10.084	1_V_V_HT	V_V_HT	13.3411133442642
1	1148	5 Dark	V	V	HT	V_V_HT	0.082	10.44	1_V_V_HT	V_V_HT	13.55137757513
1	1149	5 Dark	V	V	HT	V_V_HT	0.038	10.629	1_V_V_HT	V_V_HT	13.7668871996469
1	1150	5 Dark	V	V	HT	V_V_HT	0.083	10.697	1_V_V_HT	V_V_HT	13.9875691919892
1	1151	5 Dark	V	V	HT	V_V_HT	0.06	10.8	1_V_V_HT	V_V_HT	14.2133335346727
1	1152	5 Dark	V	V	HT	V_V_HT	0.034	10.989	1_V_V_HT	V_V_HT	14.444081872926
1	1153	5 Dark	V	V	HT	V_V_HT	0.229	11.06	1_V_V_HT	V_V_HT	14.6796955004136
1	1154	5 Dark	V	V	HT	V_V_HT	0.09	11.201	1_V_V_HT	V_V_HT	14.9200356563247
1	1155	5 Dark	V	V	HT	V_V_HT	0.238	11.516	1_V_V_HT	V_V_HT	15.1649595872066
1	1156	5 Dark	V	V	HT	V_V_HT	0.09	11.955	1_V_V_HT	V_V_HT	15.4143245408494
1	1157	5 Dark	V	V	HT	V_V_HT	0.131	12.11	1_V_V_HT	V_V_HT	15.6679877646426
1	1158	5 Dark	V	V	HT	V_V_HT	0.154	12.422	1_V_V_HT	V_V_HT	15.9258031986434
1	1159	5 Dark	V	V	HT	V_V_HT	0.216	12.814	1_V_V_HT	V_V_HT	16.1876084136743
1	1160	5 Dark	V	V	HT	V_V_HT	0.261	12.917	1_V_V_HT	V_V_HT	16.4532221709409
1	1161	5 Dark	V	V	HT	V_V_HT	0.451	13.182	1_V_V_HT	V_V_HT	16.7224482729892
1	1162	5 Dark	V	V	HT	V_V_HT	0.065	13.515	1_V_V_HT	V_V_HT	16.9950875661895
1	1163	5 Dark	V	V	HT	V_V_HT	0.292	13.793	1_V_V_HT	V_V_HT	17.2709408984432
1	1164	5 Dark	V	V	HT	V_V_HT	0.327	14.274	1_V_V_HT	V_V_HT	17.5498069729855
1	1165	5 Dark	V	V	HT	V_V_HT	0.193	14.765	1_V_V_HT	V_V_HT	17.8314759230147
1	1166	5 Dark	V	V	HT	V_V_HT	0.199	15.349	1_V_V_HT	V_V_HT	18.1157357388833
1	1167	5 Dark	V	V	HT	V_V_HT	0.247	15.459	1_V_V_HT	V_V_HT	18.4023729457258
1	1168	5 Dark	V	V	HT	V_V_HT	0.122	15.66	1_V_V_HT	V_V_HT	18.6911669811244
1	1169	5 Dark	V	V	HT	V_V_HT	0.361	16.019	1_V_V_HT	V_V_HT	18.9818899050578
1	1170	5 Dark	V	V	HT	V_V_HT	0.407	16.406	1_V_V_HT	V_V_HT	19.274307825319
1	1171	5 Dark	V	V	HT	V_V_HT	0.309	16.848	1_V_V_HT	V_V_HT	19.5681823294316
1	1172	5 Dark	V	V	HT	V_V_HT	0.394	17.166	1_V_V_HT	V_V_HT	19.8632721982859
1	1173	5 Dark	V	V	HT	V_V_HT	0.437	17.485	1_V_V_HT	V_V_HT	20.1593356661913
1	1174	5 Dark	V	V	HT	V_V_HT	0.054	17.75	1_V_V_HT	V_V_HT	20.4561308299919
1	1175	5 Dark	V	V	HT	V_V_HT	0.379	17.873	1_V_V_HT	V_V_HT	20.7534157528388
1	1176	5 Dark	V	V	HT	V_V_HT	0.378	18.095	1_V_V_HT	V_V_HT	21.0509484987654
1	1177	5 Dark	V	V	HT	V_V_HT	0.653	18.216	1_V_V_HT	V_V_HT	21.3484871293123
1	1178	5 Dark	V	V	HT	V_V_HT	0.51	18.728	1_V_V_HT	V_V_HT	21.6457897082521
1	1179	5 Dark	V	V	HT	V_V_HT	0.444	19.451	1_V_V_HT	V_V_HT	21.9426156294568
1	1180	5 Dark	V	V	HT	V_V_HT	0.199	19.667	1_V_V_HT	V_V_HT	22.2387296050689
1	1181	5 Dark	V	V	HT	V_V_HT	0.317	19.896	1_V_V_HT	V_V_HT	22.5338976778535
1	1182	5 Dark	V	V	HT	V_V_HT	0.373	20.51	1_V_V_HT	V_V_HT	22.8278858917209
1	1183	5 Dark	V	V	HT	V_V_HT	0.264	21.207	1_V_V_HT	V_V_HT	23.1204602892335
1	1184	5 Dark	V	V	HT	V_V_HT	0.246	21.606	1_V_V_HT	V_V_HT	23.4113891938905
1	1185	5 Dark	V	V	HT	V_V_HT	0.378	21.661	1_V_V_HT	V_V_HT	23.7004500511577
1	1186	5 Dark	V	V	HT	V_V_HT	0.5	22.117	1_V_V_HT	V_V_HT	23.9874225868466
1	1187	5 Dark	V	V	HT	V_V_HT	0.263	22.567	1_V_V_HT	V_V_HT	24.2720865272658
1	1188	5 Dark	V	V	HT	V_V_HT	0.386	22.848	1_V_V_HT	V_V_HT	24.5542244461392
1	1189	5 Dark	V	V	HT	V_V_HT	0.484	23.253	1_V_V_HT	V_V_HT	24.833630318475
1	1190	5 Dark	V	V	HT	V_V_HT	0.241	23.462	1_V_V_HT	V_V_HT	25.1101040222025
1	1191	5 Dark	V	V	HT	V_V_HT	0.471	23.509	1_V_V_HT	V_V_HT	25.3834607999571
1	1192	5 Dark	V	V	HT	V_V_HT	0.404	23.776	1_V_V_HT	V_V_HT	25.6535347084962
1	1193	5 Dark	V	V	HT	V_V_HT	0.372	23.855	1_V_V_HT	V_V_HT	25.9201790266342
1	1194	5 Dark	V	V	HT	V_V_HT	0.497	23.745	1_V_V_HT	V_V_HT	26.1832632749713
1	1195	5 Dark	V	V	HT	V_V_HT	0.491	24.062	1_V_V_HT	V_V_HT	26.4426635550457
1	1196	5 Dark	V	V	HT	V_V_HT	0.631	24.041	1_V_V_HT	V_V_HT	26.6982692541889
1	1197	5 Dark	V	V	HT	V_V_HT	0.227	24.206	1_V_V_HT	V_V_HT	26.9499764099611
1	1198	5 Dark	V	V	HT	V_V_HT	0.296	24.732	1_V_V_HT	V_V_HT	27.1976943723157
1	1199	5 Dark	V	V	HT	V_V_HT	0.467	24.558	1_V_V_HT	V_V_HT	27.441339101413
1	1200	5 Dark	V	V	HT	V_V_HT	0.446	24.748	1_V_V_HT	V_V_HT	27.6808429230799
1	1201	5 Dark	V	V	HT	V_V_HT	0.442	25.043	1_V_V_HT	V_V_HT	27.916157591678
1	1202	5 Dark	V	V	HT	V_V_HT	0.318	25.221	1_V_V_HT	V_V_HT	28.1472508475165
1	1203	5 Dark	V	V	HT	V_V_HT	0.405	25.129	1_V_V_HT	V_V_HT	28.3740936178568
1	1204	5 Dark	V	V	HT	V_V_HT	0.324	25.518	1_V_V_HT	V_V_HT	28.596656828438
1	1205	5 Dark	V	V	HT	V_V_HT	0.214	25.5	1_V_V_HT	V_V_HT	28.8149142803117
1	1206	5 Dark	V	V	HT	V_V_HT	0.278	25.945	1_V_V_HT	V_V_HT	29.028851268669
1	1207	5 Dark	V	V	HT	V_V_HT	0.354	25.865	1_V_V_HT	V_V_HT	29.2384559614965
1	1208	5 Dark	V	V	HT	V_V_HT	0.594	25.616	1_V_V_HT	V_V_HT	29.4437165270308
1	1209	5 Dark	V	V	HT	V_V_HT	0.761	25.557	1_V_V_HT	V_V_HT	29.6446211347611
1	1210	5 Dark	V	V	HT	V_V_HT	0.299	25.652	1_V_V_HT	V_V_HT	29.8411602748467
1	1211	5 Dark	V	V	HT	V_V_HT	0.289	25.726	1_V_V_HT	V_V_HT	30.0333337276904
1	1212	5 Dark	V	V	HT	V_V_HT	0.648	25.895	1_V_V_HT	V_V_HT	30.2211456716008
1	1213	5 Dark	V	V	HT	V_V_HT	0.926	26.369	1_V_V_HT	V_V_HT	30.4046085825247
1	1214	5 Dark	V	V	HT	V_V_HT	0.489	26.476	1_V_V_HT	V_V_HT	30.5837370111101
1	1215	5 Dark	V	V	HT	V_V_HT	0.293	26.747	1_V_V_HT	V_V_HT	30.7585472019847
1	1216	5 Dark	V	V	HT	V_V_HT	0.546	26.858	1_V_V_HT	V_V_HT	30.9290621753241
1	1217	5 Dark	V	V	HT	V_V_HT	0.581	27.281	1_V_V_HT	V_V_HT	31.0953080903307
1	1218	5 Dark	V	V	HT	V_V_HT	0.435	27.23	1_V_V_HT	V_V_HT	31.2573168780698
1	1219	5 Dark	V	V	HT	V_V_HT	0.621	27.459	1_V_V_HT	V_V_HT	31.4151219131106
1	1220	5 Dark	V	V	HT	V_V_HT	0.47	27.75	1_V_V_HT	V_V_HT	31.5687565706154
1	1221	5 Dark	V	V	HT	V_V_HT	0.498	27.785	1_V_V_HT	V_V_HT	31.7182542242293
1	1222	5 Dark	V	V	HT	V_V_HT	0.332	27.853	1_V_V_HT	V_V_HT	31.8636482492715
1	1223	5 Dark	V	V	HT	V_V_HT	0.371	27.751	1_V_V_HT	V_V_HT	32.0049720203073
1	1224	5 Dark	V	V	HT	V_V_HT	0.217	27.524	1_V_V_HT	V_V_HT	32.1422589118773
1	1225	5 Dark	V	V	HT	V_V_HT	0.51	27.387	1_V_V_HT	V_V_HT	32.2755422988737
1	1226	5 Dark	V	V	HT	V_V_HT	0.178	27.039	1_V_V_HT	V_V_HT	32.4048555555514
1	1227	5 Dark	V	V	HT	V_V_HT	0.412	27.281	1_V_V_HT	V_V_HT	32.5302320565188
1	1228	5 Dark	V	V	HT	V_V_HT	0.648	27.385	1_V_V_HT	V_V_HT	32.6517051765821
1	1229	5 Dark	V	V	HT	V_V_HT	0.187	27.093	1_V_V_HT	V_V_HT	32.7693082908069
1	1230	5 Dark	V	V	HT	V_V_HT	0.597	27.304	1_V_V_HT	V_V_HT	32.883074773035
1	1231	5 Dark	V	V	HT	V_V_HT	0.604	27.394	1_V_V_HT	V_V_HT	32.9930381165186
1	1232	5 Dark	V	V	HT	V_V_HT	0.572	27.548	1_V_V_HT	V_V_HT	33.0992322861946
1	1233	5 Dark	V	V	HT	V_V_HT	0.345	27.733	1_V_V_HT	V_V_HT	33.2016913975148
1	1234	5 Dark	V	V	HT	V_V_HT	0.443	27.915	1_V_V_HT	V_V_HT	33.3004497001097
1	1235	5 Dark	V	V	HT	V_V_HT	0.361	28.204	1_V_V_HT	V_V_HT	33.3955414744145
1	1236	5 Dark	V	V	HT	V_V_HT	0.823	28.531	1_V_V_HT	V_V_HT	33.4870010018441
1	1237	5 Dark	V	V	HT	V_V_HT	0.573	28.663	1_V_V_HT	V_V_HT	33.5748625655856
1	1238	5 Dark	V	V	HT	V_V_HT	0.261	28.711	1_V_V_HT	V_V_HT	33.6591604448376
1	1239	5 Dark	V	V	HT	V_V_HT	0.385	28.329	1_V_V_HT	V_V_HT	33.7399289051276
1	1240	5 Dark	V	V	HT	V_V_HT	0.294	28.658	1_V_V_HT	V_V_HT	33.8172021440113
1	1241	5 Dark	V	V	HT	V_V_HT	0.391	28.669	1_V_V_HT	V_V_HT	33.8910143720863
1	1242	5 Dark	V	V	HT	V_V_HT	0.542	28.553	1_V_V_HT	V_V_HT	33.9613999339236
1	1243	5 Dark	V	V	HT	V_V_HT	0.738	28.134	1_V_V_HT	V_V_HT	34.0283932035205
1	1244	5 Dark	V	V	HT	V_V_HT	0.353	28.514	1_V_V_HT	V_V_HT	34.092028719404
1	1245	5 Dark	V	V	HT	V_V_HT	0.649	28.567	1_V_V_HT	V_V_HT	34.152341886871
1	1246	5 Dark	V	V	HT	V_V_HT	0.611	28.846	1_V_V_HT	V_V_HT	34.2093694283784
1	1247	5 Dark	V	V	HT	V_V_HT	0.686	28.693	1_V_V_HT	V_V_HT	34.2631497533486
1	1248	5 Dark	V	V	HT	V_V_HT	0.335	28.699	1_V_V_HT	V_V_HT	34.3137233534486
1	1249	5 Dark	V	V	HT	V_V_HT	0.713	28.517	1_V_V_HT	V_V_HT	34.3611332250284
1	1250	5 Dark	V	V	HT	V_V_HT	0.532	28.506	1_V_V_HT	V_V_HT	34.405425307101
1	1251	5 Dark	V	V	HT	V_V_HT	0.506	28.439	1_V_V_HT	V_V_HT	34.4466489309378
1	1252	5 Dark	V	V	HT	V_V_HT	0.472	28.682	1_V_V_HT	V_V_HT	34.4848565571102
1	1253	5 Dark	V	V	HT	V_V_HT	0.27	28.686	1_V_V_HT	V_V_HT	34.5201012882394
1	1254	5 Dark	V	V	HT	V_V_HT	0.27	29.258	1_V_V_HT	V_V_HT	34.5524362263373
1	1255	5 Dark	V	V	HT	V_V_HT	0.354	29.1	1_V_V_HT	V_V_HT	34.5819144733227
1	1256	5 Dark	V	V	HT	V_V_HT	0.283	29.69	1_V_V_HT	V_V_HT	34.6085901270669
1	1257	5 Dark	V	V	HT	V_V_HT	0.469	29.647	1_V_V_HT	V_V_HT	34.6325212666885
1	1258	5 Dark	V	V	HT	V_V_HT	0.4	29.655	1_V_V_HT	V_V_HT	34.6537680722988
1	1259	5 Dark	V	V	HT	V_V_HT	0.175	29.88	1_V_V_HT	V_V_HT	34.6723962914389
1	1260	5 Dark	V	V	HT	V_V_HT	0.657	30.059	1_V_V_HT	V_V_HT	34.6884785552803
1	1261	5 Dark	V	V	HT	V_V_HT	0.532	29.915	1_V_V_HT	V_V_HT	34.7020945866716
1	1262	5 Dark	V	V	HT	V_V_HT	0.472	30.23	1_V_V_HT	V_V_HT	34.7133301297657
1	1263	5 Dark	V	V	HT	V_V_HT	0.59	30.347	1_V_V_HT	V_V_HT	34.722272138577
1	1264	5 Dark	V	V	HT	V_V_HT	0.506	30.601	1_V_V_HT	V_V_HT	34.7290075664981
1	1265	5 Dark	V	V	HT	V_V_HT	0.503	30.735	1_V_V_HT	V_V_HT	34.7336245764378
1	1266	5 Dark	V	V	HT	V_V_HT	0.605	30.373	1_V_V_HT	V_V_HT	34.7362173535317
1	1267	5 Dark	V	V	HT	V_V_HT	0.486	30.242	1_V_V_HT	V_V_HT	34.7368871628578
1	1268	5 Dark	V	V	HT	V_V_HT	0.642	30.607	1_V_V_HT	V_V_HT	34.735741023261
1	1269	5 Dark	V	V	HT	V_V_HT	0.379	30.56	1_V_V_HT	V_V_HT	34.7328870972036
1	1270	5 Dark	V	V	HT	V_V_HT	0.628	30.939	1_V_V_HT	V_V_HT	34.7284335462462
1	1271	5 Dark	V	V	HT	V_V_HT	0.3	30.862	1_V_V_HT	V_V_HT	34.7224885334937
1	1272	5 Dark	V	V	HT	V_V_HT	0.532	30.985	1_V_V_HT	V_V_HT	34.7151609974284
1	1273	5 Dark	V	V	HT	V_V_HT	0.507	30.934	1_V_V_HT	V_V_HT	34.7065636624994
1	1274	5 Dark	V	V	HT	V_V_HT	0.869	31.241	1_V_V_HT	V_V_HT	34.6968132747159
1	1275	5 Dark	V	V	HT	V_V_HT	0.346	31.006	1_V_V_HT	V_V_HT	34.6860299164198
1	1276	5 Dark	V	V	HT	V_V_HT	0.825	30.967	1_V_V_HT	V_V_HT	34.6743359578718
1	1277	5 Dark	V	V	HT	V_V_HT	0.428	31.007	1_V_V_HT	V_V_HT	34.6618543612041
1	1278	5 Dark	V	V	HT	V_V_HT	0.441	31.284	1_V_V_HT	V_V_HT	34.6487087384702
1	1279	5 Dark	V	V	HT	V_V_HT	0.439	31.469	1_V_V_HT	V_V_HT	34.6350227673996
1	1280	5 Dark	V	V	HT	V_V_HT	0.459	31.796	1_V_V_HT	V_V_HT	34.620919278913
1	1281	5 Dark	V	V	HT	V_V_HT	0.431	31.773	1_V_V_HT	V_V_HT	34.60651931696
1	1282	5 Dark	V	V	HT	V_V_HT	0.575	32.025	1_V_V_HT	V_V_HT	34.5919411792953
1	1283	5 Dark	V	V	HT	V_V_HT	0.375	32.252	1_V_V_HT	V_V_HT	34.5773002325887
1	1284	5 Dark	V	V	HT	V_V_HT	0.789	32.434	1_V_V_HT	V_V_HT	34.5627102833034
1	1285	5 Dark	V	V	HT	V_V_HT	0.352	33.133	1_V_V_HT	V_V_HT	34.548280278806
1	1286	5 Dark	V	V	HT	V_V_HT	0.768	33.391	1_V_V_HT	V_V_HT	34.5341125815394
1	1287	5 Dark	V	V	HT	V_V_HT	0.369	33.482	1_V_V_HT	V_V_HT	34.5203034541632
1	1288	5 Dark	V	V	HT	V_V_HT	0.656	33.54	1_V_V_HT	V_V_HT	34.5069479065716
1	1289	5 Dark	V	V	HT	V_V_HT	0.412	34.037	1_V_V_HT	V_V_HT	34.4941392788967
1	1290	5 Dark	V	V	HT	V_V_HT	0.776	33.679	1_V_V_HT	V_V_HT	34.4819624359773
1	1291	5 Dark	V	V	HT	V_V_HT	0.46	33.896	1_V_V_HT	V_V_HT	34.470491499312
1	1292	5 Dark	V	V	HT	V_V_HT	0.887	33.991	1_V_V_HT	V_V_HT	34.4597891811848
1	1293	5 Dark	V	V	HT	V_V_HT	0.462	34.01	1_V_V_HT	V_V_HT	34.4499082839697
1	1294	5 Dark	V	V	HT	V_V_HT	0.697	33.951	1_V_V_HT	V_V_HT	34.4408996068269
1	1295	5 Dark	V	V	HT	V_V_HT	0.495	33.935	1_V_V_HT	V_V_HT	34.4328117344862
1	1296	5 Dark	V	V	HT	V_V_HT	0.461	33.929	1_V_V_HT	V_V_HT	34.4256843877071
1	1297	5 Dark	V	V	HT	V_V_HT	0.442	34.129	1_V_V_HT	V_V_HT	34.4195527928878
1	1298	5 Dark	V	V	HT	V_V_HT	0.626	34.053	1_V_V_HT	V_V_HT	34.414440758391
1	1299	5 Dark	V	V	HT	V_V_HT	0.338	34.187	1_V_V_HT	V_V_HT	34.4103583716703
1	1300	5 Dark	V	V	HT	V_V_HT	0.673	33.846	1_V_V_HT	V_V_HT	34.4073020505145
1	1301	5 Dark	V	V	HT	V_V_HT	0.314	33.934	1_V_V_HT	V_V_HT	34.4052547003461
1	1302	5 Dark	V	V	HT	V_V_HT	0.665	33.908	1_V_V_HT	V_V_HT	34.4041859667352
1	1303	5 Dark	V	V	HT	V_V_HT	0.687	33.976	1_V_V_HT	V_V_HT	34.4040546736162
1	1304	5 Dark	V	V	HT	V_V_HT	0.66	33.628	1_V_V_HT	V_V_HT	34.4048174909668
1	1305	5 Dark	V	V	HT	V_V_HT	0.414	33.715	1_V_V_HT	V_V_HT	34.4064292054523
1	1306	5 Dark	V	V	HT	V_V_HT	0.572	33.341	1_V_V_HT	V_V_HT	34.4088370738049
1	1307	5 Dark	V	V	HT	V_V_HT	0.726	33.325	1_V_V_HT	V_V_HT	34.4119864686694
1	1308	5 Dark	V	V	HT	V_V_HT	0.612	33.306	1_V_V_HT	V_V_HT	34.4158227647358
1	1309	5 Dark	V	V	HT	V_V_HT	0.898	33.104	1_V_V_HT	V_V_HT	34.4202913337416
1	1310	5 Dark	V	V	HT	V_V_HT	0.859	33.05	1_V_V_HT	V_V_HT	34.425337550061
1	1311	5 Dark	V	V	HT	V_V_HT	0.483	32.795	1_V_V_HT	V_V_HT	34.4309057699602
1	1312	5 Dark	V	V	HT	V_V_HT	0.724	32.557	1_V_V_HT	V_V_HT	34.4369354415358
1	1313	5 Dark	V	V	HT	V_V_HT	0.497	32.556	1_V_V_HT	V_V_HT	34.4433609625156
1	1314	5 Dark	V	V	HT	V_V_HT	0.452	32.312	1_V_V_HT	V_V_HT	34.4501132320646
1	1315	5 Dark	V	V	HT	V_V_HT	1.053	32.153	1_V_V_HT	V_V_HT	34.4571221927432
1	1316	5 Dark	V	V	HT	V_V_HT	0.541	31.583	1_V_V_HT	V_V_HT	34.4643164980148
1	1317	5 Dark	V	V	HT	V_V_HT	0.56	31.524	1_V_V_HT	V_V_HT	34.4716241523542
1	1318	5 Dark	V	V	HT	V_V_HT	0.458	31.615	1_V_V_HT	V_V_HT	34.478973362309
1	1319	5 Dark	V	V	HT	V_V_HT	0.672	31.639	1_V_V_HT	V_V_HT	34.4862928562466
1	1320	5 Dark	V	V	HT	V_V_HT	0.299	31.414	1_V_V_HT	V_V_HT	34.4935137547388
1	1321	5 Dark	V	V	HT	V_V_HT	0.749	31.462	1_V_V_HT	V_V_HT	34.5005708817182
1	1322	5 Dark	V	V	HT	V_V_HT	0.567	30.967	1_V_V_HT	V_V_HT	34.507402835311
1	1323	5 Dark	V	V	HT	V_V_HT	0.609	31.116	1_V_V_HT	V_V_HT	34.5139501030112
1	1324	5 Dark	V	V	HT	V_V_HT	0.447	30.781	1_V_V_HT	V_V_HT	34.5201588271375
1	1325	5 Dark	V	V	HT	V_V_HT	0.487	30.607	1_V_V_HT	V_V_HT	34.5259812292322
1	1326	5 Dark	V	V	HT	V_V_HT	0.599	30.454	1_V_V_HT	V_V_HT	34.5313722678048
1	1327	5 Dark	V	V	HT	V_V_HT	0.686	30.574	1_V_V_HT	V_V_HT	34.5362944712988
1	1328	5 Dark	V	V	HT	V_V_HT	0.566	30.476	1_V_V_HT	V_V_HT	34.5407182509347
1	1329	5 Dark	V	V	HT	V_V_HT	0.513	30.523	1_V_V_HT	V_V_HT	34.5446173773863
1	1330	5 Dark	V	V	HT	V_V_HT	0.287	30.355	1_V_V_HT	V_V_HT	34.5479726721823
1	1331	5 Dark	V	V	HT	V_V_HT	0.388	30.454	1_V_V_HT	V_V_HT	34.5507667198052
1	1332	5 Dark	V	V	HT	V_V_HT	0.506	30.096	1_V_V_HT	V_V_HT	34.5529839986981
1	1333	5 Dark	V	V	HT	V_V_HT	0.575	29.896	1_V_V_HT	V_V_HT	34.5546165609049
1	1334	5 Dark	V	V	HT	V_V_HT	0.521	29.718	1_V_V_HT	V_V_HT	34.555660250821
1	1335	5 Dark	V	V	HT	V_V_HT	0.433	29.607	1_V_V_HT	V_V_HT	34.5561185077568
1	1336	5 Dark	V	V	HT	V_V_HT	0.451	29.49	1_V_V_HT	V_V_HT	34.5559966701184
1	1337	5 Dark	V	V	HT	V_V_HT	0.412	28.972	1_V_V_HT	V_V_HT	34.5553018575174
1	1338	5 Dark	V	V	HT	V_V_HT	0.422	28.936	1_V_V_HT	V_V_HT	34.554050023035
1	1339	5 Dark	V	V	HT	V_V_HT	0.237	28.455	1_V_V_HT	V_V_HT	34.5522673615148
1	1340	5 Dark	V	V	HT	V_V_HT	0.405	27.882	1_V_V_HT	V_V_HT	34.5499897827463
1	1341	5 Dark	V	V	HT	V_V_HT	0.176	27.871	1_V_V_HT	V_V_HT	34.5472608920635
1	1342	5 Dark	V	V	HT	V_V_HT	0.337	27.563	1_V_V_HT	V_V_HT	34.544125816577
1	1343	5 Dark	V	V	HT	V_V_HT	0.374	27.395	1_V_V_HT	V_V_HT	34.5406308104278
1	1344	5 Dark	V	V	HT	V_V_HT	0.545	27.469	1_V_V_HT	V_V_HT	34.5368276241999
1	1345	5 Dark	V	V	HT	V_V_HT	0.193	27.018	1_V_V_HT	V_V_HT	34.5327738609643
1	1346	5 Dark	V	V	HT	V_V_HT	0.198	26.792	1_V_V_HT	V_V_HT	34.5285320024002
1	1347	5 Dark	V	V	HT	V_V_HT	0.31	26.789	1_V_V_HT	V_V_HT	34.5241679249278
1	1348	5 Dark	V	V	HT	V_V_HT	0.747	26.637	1_V_V_HT	V_V_HT	34.5197481484492
1	1349	5 Dark	V	V	HT	V_V_HT	0.436	26.438	1_V_V_HT	V_V_HT	34.5153391933211
1	1350	5 Dark	V	V	HT	V_V_HT	0.551	26.936	1_V_V_HT	V_V_HT	34.5110075798547
1	1351	5 Dark	V	V	HT	V_V_HT	0.508	26.625	1_V_V_HT	V_V_HT	34.5068195635764
1	1352	5 Dark	V	V	HT	V_V_HT	0.392	26.52	1_V_V_HT	V_V_HT	34.5028398956146
1	1353	5 Dark	V	V	HT	V_V_HT	0.611	26.282	1_V_V_HT	V_V_HT	34.4991312798897
1	1354	5 Dark	V	V	HT	V_V_HT	0.362	26.22	1_V_V_HT	V_V_HT	34.4957551807148
1	1355	5 Dark	V	V	HT	V_V_HT	0.321	26.189	1_V_V_HT	V_V_HT	34.4927698876632
1	1356	5 Dark	V	V	HT	V_V_HT	0.308	26.149	1_V_V_HT	V_V_HT	34.490231787838
1	1357	5 Dark	V	V	HT	V_V_HT	0.562	25.926	1_V_V_HT	V_V_HT	34.4881915738145
1	1358	5 Dark	V	V	HT	V_V_HT	0.528	25.61	1_V_V_HT	V_V_HT	34.4866938183523
1	1359	5 Dark	V	V	HT	V_V_HT	0.385	25.955	1_V_V_HT	V_V_HT	34.4857803437462
1	1360	5 Dark	V	V	HT	V_V_HT	0.505	26.089	1_V_V_HT	V_V_HT	34.4854853810911
1	1361	5 Dark	V	V	HT	V_V_HT	0.413	26.384	1_V_V_HT	V_V_HT	34.4858335854442
1	1362	5 Dark	V	V	HT	V_V_HT	0.307	26.085	1_V_V_HT	V_V_HT	34.4868395382207
1	1363	5 Dark	V	V	HT	V_V_HT	0.487	26.131	1_V_V_HT	V_V_HT	34.4885073469798
1	1364	5 Dark	V	V	HT	V_V_HT	0.482	26.343	1_V_V_HT	V_V_HT	34.4908303623248
1	1365	5 Dark	V	V	HT	V_V_HT	0.303	26.6	1_V_V_HT	V_V_HT	34.4937910035489
1	1366	5 Dark	V	V	HT	V_V_HT	0.455	26.497	1_V_V_HT	V_V_HT	34.4973607020353
1	1367	5 Dark	V	V	HT	V_V_HT	0.208	26.328	1_V_V_HT	V_V_HT	34.5015017561368
1	1368	5 Dark	V	V	HT	V_V_HT	0.576	26.265	1_V_V_HT	V_V_HT	34.5061728897158
1	1369	5 Dark	V	V	HT	V_V_HT	0.417	26.406	1_V_V_HT	V_V_HT	34.5113258323983
1	1370	5 Dark	V	V	HT	V_V_HT	0.286	26.631	1_V_V_HT	V_V_HT	34.5169089667828
1	1371	5 Dark	V	V	HT	V_V_HT	0.472	26.971	1_V_V_HT	V_V_HT	34.5228642748123
1	1372	5 Dark	V	V	HT	V_V_HT	0.416	27.05	1_V_V_HT	V_V_HT	34.5291321393716
1	1373	5 Dark	V	V	HT	V_V_HT	0.329	26.989	1_V_V_HT	V_V_HT	34.5356529432084
1	1374	5 Dark	V	V	HT	V_V_HT	0.526	26.801	1_V_V_HT	V_V_HT	34.5423659585098
1	1375	5 Dark	V	V	HT	V_V_HT	0.602	26.913	1_V_V_HT	V_V_HT	34.5492050695195
1	1376	5 Dark	V	V	HT	V_V_HT	0.315	27.292	1_V_V_HT	V_V_HT	34.5560992399231
1	1377	5 Dark	V	V	HT	V_V_HT	0.557	27.666	1_V_V_HT	V_V_HT	34.5629764820877
1	1378	5 Dark	V	V	HT	V_V_HT	0.306	27.601	1_V_V_HT	V_V_HT	34.5697648078338
1	1379	5 Dark	V	V	HT	V_V_HT	0.473	27.781	1_V_V_HT	V_V_HT	34.5763922291786
1	1380	5 Dark	V	V	HT	V_V_HT	0.797	27.961	1_V_V_HT	V_V_HT	34.5827867587262
1	1381	5 Dark	V	V	HT	V_V_HT	0.438	28.064	1_V_V_HT	V_V_HT	34.5888765972062
1	1382	5 Dark	V	V	HT	V_V_HT	0.462	28.273	1_V_V_HT	V_V_HT	34.5945907016724
1	1383	5 Dark	V	V	HT	V_V_HT	0.371	28.419	1_V_V_HT	V_V_HT	34.5998582188414
1	1384	5 Dark	V	V	HT	V_V_HT	0.385	28.617	1_V_V_HT	V_V_HT	34.6046082951614
1	1385	5 Dark	V	V	HT	V_V_HT	0.456	28.819	1_V_V_HT	V_V_HT	34.6087700761011
1	1386	5 Dark	V	V	HT	V_V_HT	0.559	28.749	1_V_V_HT	V_V_HT	34.6122727088584
1	1387	5 Dark	V	V	HT	V_V_HT	0.463	28.6	1_V_V_HT	V_V_HT	34.6150453393884
1	1388	5 Dark	V	V	HT	V_V_HT	0.25	28.623	1_V_V_HT	V_V_HT	34.6170171139804
1	1389	5 Dark	V	V	HT	V_V_HT	0.858	28.659	1_V_V_HT	V_V_HT	34.6181190335106
1	1390	5 Dark	V	V	HT	V_V_HT	0.421	28.457	1_V_V_HT	V_V_HT	34.6182895180873
1	1391	5 Dark	V	V	HT	V_V_HT	0.683	28.412	1_V_V_HT	V_V_HT	34.6174710634212
1	1392	5 Dark	V	V	HT	V_V_HT	0.207	28.626	1_V_V_HT	V_V_HT	34.6156150543903
1	1393	5 Dark	V	V	HT	V_V_HT	0.621	28.368	1_V_V_HT	V_V_HT	34.6126750971759
1	1394	5 Dark	V	V	HT	V_V_HT	0.733	28.228	1_V_V_HT	V_V_HT	34.6086074933129
1	1395	5 Dark	V	V	HT	V_V_HT	0.69	28.471	1_V_V_HT	V_V_HT	34.6033793184562
1	1396	5 Dark	V	V	HT	V_V_HT	0.348	28.42	1_V_V_HT	V_V_HT	34.5969632878133
1	1397	5 Dark	V	V	HT	V_V_HT	0.243	28.796	1_V_V_HT	V_V_HT	34.5893438910071
1	1398	5 Dark	V	V	HT	V_V_HT	0.359	28.492	1_V_V_HT	V_V_HT	34.580511695961
1	1399	5 Dark	V	V	HT	V_V_HT	0.378	28.723	1_V_V_HT	V_V_HT	34.5704698082082
1	1400	5 Dark	V	V	HT	V_V_HT	0.63	28.702	1_V_V_HT	V_V_HT	34.5592244676231
1	1401	5 Dark	V	V	HT	V_V_HT	0.516	28.799	1_V_V_HT	V_V_HT	34.5467819138976
1	1402	5 Dark	V	V	HT	V_V_HT	0.416	28.695	1_V_V_HT	V_V_HT	34.5331517133972
1	1403	5 Dark	V	V	HT	V_V_HT	0.313	29.039	1_V_V_HT	V_V_HT	34.5183567341955
1	1404	5 Dark	V	V	HT	V_V_HT	0.357	28.987	1_V_V_HT	V_V_HT	34.5024231724903
1	1405	5 Dark	V	V	HT	V_V_HT	0.305	28.746	1_V_V_HT	V_V_HT	34.4853772227566
1	1406	5 Dark	V	V	HT	V_V_HT	0.577	29.171	1_V_V_HT	V_V_HT	34.4672450798834
1	1407	5 Dark	V	V	HT	V_V_HT	0.684	29.241	1_V_V_HT	V_V_HT	34.4480529392023
1	1408	5 Dark	V	V	HT	V_V_HT	0.682	29.261	1_V_V_HT	V_V_HT	34.4278269963397
1	1409	5 Dark	V	V	HT	V_V_HT	0.616	29.256	1_V_V_HT	V_V_HT	34.4065934455029
1	1410	5 Dark	V	V	HT	V_V_HT	0.731	28.968	1_V_V_HT	V_V_HT	34.3843784822148
1	1411	5 Dark	V	V	HT	V_V_HT	0.611	29.164	1_V_V_HT	V_V_HT	34.3612111499268
1	1412	5 Dark	V	V	HT	V_V_HT	0.601	28.963	1_V_V_HT	V_V_HT	34.3371318856697
1	1413	5 Dark	V	V	HT	V_V_HT	0.757	29.139	1_V_V_HT	V_V_HT	34.3121839761355
1	1414	5 Dark	V	V	HT	V_V_HT	0.56	29.197	1_V_V_HT	V_V_HT	34.2864107063082
1	1415	5 Dark	V	V	HT	V_V_HT	0.523	28.985	1_V_V_HT	V_V_HT	34.2598553624116
1	1416	5 Dark	V	V	HT	V_V_HT	0.238	28.942	1_V_V_HT	V_V_HT	34.23256123048
1	1417	5 Dark	V	V	HT	V_V_HT	0.413	28.668	1_V_V_HT	V_V_HT	34.2045715962414
1	1418	5 Dark	V	V	HT	V_V_HT	0.551	28.711	1_V_V_HT	V_V_HT	34.175931478975
1	1419	5 Dark	V	V	HT	V_V_HT	0.421	28.451	1_V_V_HT	V_V_HT	34.1466943667562
1	1420	5 Dark	V	V	HT	V_V_HT	0.303	28.702	1_V_V_HT	V_V_HT	34.1169216176191
1	1421	5 Dark	V	V	HT	V_V_HT	0.368	28.398	1_V_V_HT	V_V_HT	34.086677238796
1	1422	5 Dark	V	V	HT	V_V_HT	0.521	28.83	1_V_V_HT	V_V_HT	34.0560296919488
1	1423	5 Dark	V	V	HT	V_V_HT	0.229	28.812	1_V_V_HT	V_V_HT	34.0250485531038
1	1424	5 Dark	V	V	HT	V_V_HT	0.342	28.54	1_V_V_HT	V_V_HT	33.9938033991226
1	1425	5 Dark	V	V	HT	V_V_HT	0.546	28.485	1_V_V_HT	V_V_HT	33.9623640281169
1	1426	5 Dark	V	V	HT	V_V_HT	0.404	28.674	1_V_V_HT	V_V_HT	33.9308011281921
1	1427	5 Dark	V	V	HT	V_V_HT	0.584	28.746	1_V_V_HT	V_V_HT	33.8991856103592
1	1428	5 Dark	V	V	HT	V_V_HT	0.272	28.727	1_V_V_HT	V_V_HT	33.8675879397427
1	1429	5 Dark	V	V	HT	V_V_HT	0.648	28.803	1_V_V_HT	V_V_HT	33.8360761392328
1	1430	5 Dark	V	V	HT	V_V_HT	0.265	28.556	1_V_V_HT	V_V_HT	33.8047151458242
1	1431	5 Dark	V	V	HT	V_V_HT	0.569	28.674	1_V_V_HT	V_V_HT	33.7735692357911
1	1432	5 Dark	V	V	HT	V_V_HT	0.312	28.676	1_V_V_HT	V_V_HT	33.7427026851601
1	1433	5 Dark	V	V	HT	V_V_HT	0.673	28.797	1_V_V_HT	V_V_HT	33.7121797713925
1	1434	5 Dark	V	V	HT	V_V_HT	0.474	28.93	1_V_V_HT	V_V_HT	33.6820631669796
1	1435	5 Dark	V	V	HT	V_V_HT	0.361	29.086	1_V_V_HT	V_V_HT	33.6524073753055
1	1436	5 Dark	V	V	HT	V_V_HT	0.74	29.212	1_V_V_HT	V_V_HT	33.6232563814444
1	1437	5 Dark	V	V	HT	V_V_HT	0.627	29.047	1_V_V_HT	V_V_HT	33.5946448449869
1	1438	5 Dark	V	V	HT	V_V_HT	0.326	28.808	1_V_V_HT	V_V_HT	33.5666034189224
1	1439	5 Dark	V	V	HT	V_V_HT	0.468	28.704	1_V_V_HT	V_V_HT	33.5391521006241
1	1440	5 Dark	V	V	HT	V_V_HT	0.509	28.762	1_V_V_HT	V_V_HT	33.5122999797606
1	1441	5 Dark	V	V	HT	V_V_HT	0.634	28.986	1_V_V_HT	V_V_HT	33.4860516422228
1	1442	5 Dark	V	V	HT	V_V_HT	0.261	29.098	1_V_V_HT	V_V_HT	33.4604024479337
1	1443	5 Dark	V	V	HT	V_V_HT	0.547	28.76	1_V_V_HT	V_V_HT	33.4353454495332
1	1444	5 Dark	V	V	HT	V_V_HT	0.443	29.051	1_V_V_HT	V_V_HT	33.4108737006356
1	1445	5 Dark	V	V	HT	V_V_HT	0.244	28.881	1_V_V_HT	V_V_HT	33.3869802540462
1	1446	5 Dark	V	V	HT	V_V_HT	0.516	29.121	1_V_V_HT	V_V_HT	33.3636559441841
1	1447	5 Dark	V	V	HT	V_V_HT	0.189	29.219	1_V_V_HT	V_V_HT	33.3408805926966
1	1448	5 Dark	V	V	HT	V_V_HT	0.293	28.994	1_V_V_HT	V_V_HT	33.3186212125777
1	1449	5 Dark	V	V	HT	V_V_HT	0.598	28.765	1_V_V_HT	V_V_HT	33.296832621358
1	1450	5 Dark	V	V	HT	V_V_HT	0.672	29.024	1_V_V_HT	V_V_HT	33.2754581719178
1	1451	5 Dark	V	V	HT	V_V_HT	0.379	28.991	1_V_V_HT	V_V_HT	33.254432218151
1	1452	5 Dark	V	V	HT	V_V_HT	0.639	28.767	1_V_V_HT	V_V_HT	33.2336873424245
1	1453	5 Dark	V	V	HT	V_V_HT	0.603	29.017	1_V_V_HT	V_V_HT	33.2131548913132
1	1454	5 Dark	V	V	HT	V_V_HT	0.461	29.312	1_V_V_HT	V_V_HT	33.192761267471
1	1455	5 Dark	V	V	HT	V_V_HT	0.635	29.249	1_V_V_HT	V_V_HT	33.1724308337056
1	1456	5 Dark	V	V	HT	V_V_HT	0.537	29.215	1_V_V_HT	V_V_HT	33.1520841775171
1	1457	5 Dark	V	V	HT	V_V_HT	0.315	28.983	1_V_V_HT	V_V_HT	33.1316384931049
1	1458	5 Dark	V	V	HT	V_V_HT	0.34	29.201	1_V_V_HT	V_V_HT	33.111009120599
1	1459	5 Dark	V	V	HT	V_V_HT	0.454	29.133	1_V_V_HT	V_V_HT	33.0901110783065
1	1460	5 Dark	V	V	HT	V_V_HT	0.383	29.549	1_V_V_HT	V_V_HT	33.0688598391972
1	1461	5 Dark	V	V	HT	V_V_HT	0.634	29.385	1_V_V_HT	V_V_HT	33.0471734170062
1	1462	5 Dark	V	V	HT	V_V_HT	0.418	29.765	1_V_V_HT	V_V_HT	33.0249731622916
1	1463	5 Dark	V	V	HT	V_V_HT	0.434	29.964	1_V_V_HT	V_V_HT	33.0021823972687
1	1464	5 Dark	V	V	HT	V_V_HT	0.49	29.982	1_V_V_HT	V_V_HT	32.9787309495437
1	1465	5 Dark	V	V	HT	V_V_HT	0.461	30.2	1_V_V_HT	V_V_HT	32.9545576939433
1	1466	5 Dark	V	V	HT	V_V_HT	0.703	29.772	1_V_V_HT	V_V_HT	32.9296120654674
1	1467	5 Dark	V	V	HT	V_V_HT	0.519	29.645	1_V_V_HT	V_V_HT	32.9038532873206
1	1468	5 Dark	V	V	HT	V_V_HT	0.443	29.905	1_V_V_HT	V_V_HT	32.8772425870293
1	1469	5 Dark	V	V	HT	V_V_HT	0.512	30.254	1_V_V_HT	V_V_HT	32.8497411938433
1	1470	5 Dark	V	V	HT	V_V_HT	0.789	30.563	1_V_V_HT	V_V_HT	32.821313204342
1	1471	5 Dark	V	V	HT	V_V_HT	0.835	30.333	1_V_V_HT	V_V_HT	32.7919341901366
1	1472	5 Dark	V	V	HT	V_V_HT	0.713	30.623	1_V_V_HT	V_V_HT	32.7615825913497
1	1473	5 Dark	V	V	HT	V_V_HT	0.419	30.524	1_V_V_HT	V_V_HT	32.7302368480692
1	1474	5 Dark	V	V	HT	V_V_HT	0.851	30.428	1_V_V_HT	V_V_HT	32.6978754002785
1	1475	5 Dark	V	V	HT	V_V_HT	0.353	30.527	1_V_V_HT	V_V_HT	32.6644766880481
1	1476	5 Dark	V	V	HT	V_V_HT	0.478	30.549	1_V_V_HT	V_V_HT	32.6300191517357
1	1477	5 Dark	V	V	HT	V_V_HT	0.511	30.799	1_V_V_HT	V_V_HT	32.5944812310723
1	1478	5 Dark	V	V	HT	V_V_HT	0.326	30.835	1_V_V_HT	V_V_HT	32.5578413667006
1	1479	5 Dark	V	V	HT	V_V_HT	0.192	30.689	1_V_V_HT	V_V_HT	32.5200779978256
1	1480	5 Dark	V	V	HT	V_V_HT	0.562	30.464	1_V_V_HT	V_V_HT	32.4811732618172
1	1481	5 Dark	V	V	HT	V_V_HT	0.335	30.598	1_V_V_HT	V_V_HT	32.4411240805522
1	1482	5 Dark	V	V	HT	V_V_HT	0.297	30.607	1_V_V_HT	V_V_HT	32.399934622896
1	1483	5 Dark	V	V	HT	V_V_HT	0.479	30.62	1_V_V_HT	V_V_HT	32.357626690452
1	1484	5 Dark	V	V	HT	V_V_HT	0.637	30.918	1_V_V_HT	V_V_HT	32.3142426384789
1	1485	5 Dark	V	V	HT	V_V_HT	0.483	30.654	1_V_V_HT	V_V_HT	32.2698413774681
1	1486	5 Dark	V	V	HT	V_V_HT	0.37	30.56	1_V_V_HT	V_V_HT	32.2244850979983
1	1487	5 Dark	V	V	HT	V_V_HT	0.352	30.749	1_V_V_HT	V_V_HT	32.1782386393669
1	1488	5 Dark	V	V	HT	V_V_HT	0.49	30.849	1_V_V_HT	V_V_HT	32.1311798143648
1	1489	5 Dark	V	V	HT	V_V_HT	0.58	30.83	1_V_V_HT	V_V_HT	32.0833986065403
[truncated: 38,284 more rows]
