# Supplementary material for: Key HPI axis receptors facilitate light adaptive behavior in larval zebrafish
Source: Sci Rep. 2024 Apr 2;14:7759. doi: 10.1038/s41598-024-57707-6 (PMC10987622; doi:10.1038/s41598-024-57707-6)
Supplement: Supplementary file 1 — Supplementary Information. [file 41598_2024_57707_MOESM1_ESM.zip › Supp_Tables_SciRpts/SuppTableS39_dim_WT_1min_means.csv]

Supplementary Table S39. Locomotor response of WT larvae of 1-min dim light assay:
Mean predicted values by a generalized additive model.
The mean value was computed by the "emmeans" function of the "emmeans" package	which averages all predicted values
of each assay by the treatment condition (i.e.	"V_V_WT")
Columns: xvarF (treatment condition. equivalent to genotype. wildtype	heterozygous	or homozygous)
emmean (mean predicted values for each condition)	SE (standard error of the mean)	df (degrees of freedom)
lower.CL (lower value of the 95% confidence interval of the emmean values)
upper.CL (upper value of the 95% confidence interval of emmean values)	Time (time point when data were recorded)
xvarF	emmean	SE	df	lower.CL	upper.CL	Time
V_V_WT	2.31756879958004	2.59969721005083	4626.37860560785	-2.77907749418732	7.4142150933474	-331
V_V_WT	2.32081499279435	2.59829427427473	4626.37860560785	-2.77308087780987	7.41471086339857	-330
V_V_WT	2.32406122609576	2.59693831527217	4626.37860560785	-2.76717631822408	7.4152987704156	-329
V_V_WT	2.32730756385561	2.59562952180427	4626.37860560785	-2.76136412112042	7.41597924883165	-328
V_V_WT	2.33055409570042	2.59436810914287	4626.37860560785	-2.75564461890785	7.41675281030869	-327
V_V_WT	2.33380093157599	2.59315430048517	4626.37860560785	-2.75001813921351	7.41762000236548	-326
V_V_WT	2.33704819688372	2.59198830945376	4626.37860560785	-2.74448497543812	7.41858136920557	-325
V_V_WT	2.34029602757914	2.59087032372689	4626.37860560785	-2.73904535956507	7.41963741472334	-324
V_V_WT	2.34354456535405	2.58980048985036	4626.37860560785	-2.73369943720218	7.42078856791028	-323
V_V_WT	2.34679395276519	2.58877889928055	4626.37860560785	-2.72844724509083	7.42203515062122	-322
V_V_WT	2.35004432846747	2.587805575706	4626.37860560785	-2.72328869101699	7.42337734795193	-321
V_V_WT	2.35329582247346	2.58688046369627	4626.37860560785	-2.71822353629793	7.42481518124485	-320
V_V_WT	2.35654855144985	2.58600341871653	4626.37860560785	-2.71325138090982	7.42634848380952	-319
V_V_WT	2.35980261406244	2.58517419854562	4626.37860560785	-2.70837165131785	7.42797687944273	-318
V_V_WT	2.36305808646122	2.58439245612198	4626.37860560785	-2.70358359096585	7.4296997638883	-317
V_V_WT	2.36631501776402	2.5836577338379	4626.37860560785	-2.69888625360666	7.43151628913471	-316
V_V_WT	2.36957342568307	2.58296945929067	4626.37860560785	-2.69427849934581	7.43342535071194	-315
V_V_WT	2.37283329225739	2.58232694248767	4626.37860560785	-2.68975899342962	7.4354255779444	-314
V_V_WT	2.3760945596898	2.581729374494	4626.37860560785	-2.68532620775714	7.43751532713675	-313
V_V_WT	2.37935712628235	2.58117582749803	4626.37860560785	-2.68097842507307	7.43969267763777	-312
V_V_WT	2.38262084257482	2.58066525625929	4626.37860560785	-2.67671374566784	7.44195543081747	-311
V_V_WT	2.38588550758908	2.58019650089209	4626.37860560785	-2.67253009659047	7.44430111176863	-310
V_V_WT	2.38915086522967	2.57976829092659	4626.37860560785	-2.6684252432097	7.44672697366904	-309
V_V_WT	2.39241660090501	2.57937925057879	4626.37860560785	-2.66439680292434	7.44923000473435	-308
V_V_WT	2.39568233827424	2.57902790515025	4626.37860560785	-2.66044226096308	7.45180693751157	-307
V_V_WT	2.39894763622151	2.57871268846967	4626.37860560785	-2.65655898799911	7.45445426044212	-306
V_V_WT	2.40221198604652	2.57843195127898	4626.37860560785	-2.65274425940039	7.45716823149343	-305
V_V_WT	2.40547480885508	2.57818397046007	4626.37860560785	-2.64899527592793	7.45994489363808	-304
V_V_WT	2.40873545314625	2.57796695899085	4626.37860560785	-2.6453091856671	7.46278009195959	-303
V_V_WT	2.41199319270521	2.57777907651471	4626.37860560785	-2.64168310685617	7.46566949226659	-302
V_V_WT	2.41524722466367	2.57761844040341	4626.37860560785	-2.63811415151428	7.46860860084162	-301
V_V_WT	2.41849666787944	2.57748313718938	4626.37860560785	-2.63459944947466	7.47159278523354	-300
V_V_WT	2.42174056149203	2.57737123424409	4626.37860560785	-2.63113617272421	7.47461729570828	-299
V_V_WT	2.42497786384371	2.57728079157662	4626.37860560785	-2.62772155961337	7.47767728730079	-298
V_V_WT	2.42820745157151	2.57720987362975	4626.37860560785	-2.62435293888984	7.48076784203287	-297
V_V_WT	2.43142811906132	2.57715656095074	4626.37860560785	-2.62102775312504	7.48388399124768	-296
V_V_WT	2.43463857811591	2.57711896162081	4626.37860560785	-2.61774358145317	7.48702073768498	-295
V_V_WT	2.43783745793686	2.57709522232883	4626.37860560785	-2.61449816129896	7.49017307717268	-294
V_V_WT	2.44102330540309	2.57708353898245	4626.37860560785	-2.61128940890218	7.49333601970836	-293
V_V_WT	2.44419458560091	2.57708216675707	4626.37860560785	-2.60811543848822	7.49650460969004	-292
V_V_WT	2.4473496826917	2.57708942948845	4626.37860560785	-2.60497457981444	7.49967394519784	-291
V_V_WT	2.45048690101251	2.57710372832705	4626.37860560785	-2.60186539403623	7.50283919606126	-290
V_V_WT	2.45360446652079	2.57712354957778	4626.37860560785	-2.59878668763187	7.50599562067345	-289
V_V_WT	2.45670052847189	2.57714747166143	4626.37860560785	-2.59573752437286	7.50913858131665	-288
V_V_WT	2.45977316143718	2.5771741711436	4626.37860560785	-2.59271723512526	7.51226355799963	-287
V_V_WT	2.46282036754269	2.57720242778784	4626.37860560785	-2.58972542551769	7.51536616060308	-286
V_V_WT	2.46584007902895	2.5772311285996	4626.37860560785	-2.58676198130953	7.51844213936742	-285
V_V_WT	2.46883016106156	2.57725927084196	4626.37860560785	-2.58382707149263	7.52148739361574	-284
V_V_WT	2.47178841480577	2.57728596401148	4626.37860560785	-2.58092114909029	7.52449797870183	-283
V_V_WT	2.47471258075726	2.57731043077617	4626.37860560785	-2.5780449496655	7.52747011118001	-282
V_V_WT	2.47760034233347	2.57733200688865	4626.37860560785	-2.5751994875591	7.53040017222605	-281
V_V_WT	2.48044932967627	2.57735014009503	4626.37860560785	-2.5723860499483	7.53328470930083	-280
V_V_WT	2.48325712373538	2.57736438807469	4626.37860560785	-2.569606188724	7.53612043619476	-279
V_V_WT	2.48602126051106	2.57737441545289	4626.37860560785	-2.56686171039152	7.53890423141364	-278
V_V_WT	2.48873923554126	2.57737998993588	4626.37860560785	-2.56415466400638	7.5416331350889	-277
V_V_WT	2.49140850859227	2.5773809776317	4626.37860560785	-2.5614873273102	7.54430434449473	-276
V_V_WT	2.49402650851271	2.57737733762054	4626.37860560785	-2.558862191232	7.54691520825742	-275
V_V_WT	2.49659063825512	2.57736911585069	4626.37860560785	-2.55628194289985	7.54946321941008	-274
V_V_WT	2.49909828009663	2.57735643843874	4626.37860560785	-2.55374944728522	7.55194600747848	-273
V_V_WT	2.5015468009442	2.57733950445886	4626.37860560785	-2.55126772776149	7.55436132964988	-272
V_V_WT	2.50393355781793	2.57731857830905	4626.37860560785	-2.5488399456547	7.55670706129056	-271
V_V_WT	2.50625590342212	2.57729398174511	4626.37860560785	-2.54646937905541	7.55898118589964	-270
V_V_WT	2.50851119181103	2.577266085675	4626.37860560785	-2.5441594010658	7.56118178468786	-269
V_V_WT	2.51069678417174	2.57723530180745	4626.37860560785	-2.54191345764428	7.56330702598776	-268
V_V_WT	2.51281005462278	2.57720207424594	4626.37860560785	-2.53973504532688	7.56535515457245	-267
V_V_WT	2.5148483961031	2.57716687112172	4626.37860560785	-2.53762768893518	7.56732448114137	-266
V_V_WT	2.51680922627343	2.57713017635275	4626.37860560785	-2.5355949195184	7.56921337206525	-265
V_V_WT	2.51868999344647	2.57709248161554	4626.37860560785	-2.53364025268429	7.57102023957723	-264
V_V_WT	2.52048818249387	2.57705427861074	4626.37860560785	-2.53176716752897	7.57274353251671	-263
V_V_WT	2.52220132078054	2.57701605169851	4626.37860560785	-2.5299790862644	7.57438172782548	-262
V_V_WT	2.52382698400676	2.57697827097465	4626.37860560785	-2.52827935480228	7.57593332281579	-261
V_V_WT	2.52536280203877	2.57694138585009	4626.37860560785	-2.5266712243361	7.57739682841364	-260
V_V_WT	2.52680646468085	2.57690581919174	4626.37860560785	-2.52515783408238	7.57877076344407	-259
V_V_WT	2.52815572731489	2.57687196207193	4626.37860560785	-2.52374219534747	7.58005364997725	-258
V_V_WT	2.5294084164913	2.5768401691681	4626.37860560785	-2.52242717691793	7.58124400990053	-257
V_V_WT	2.53056243539449	2.5768107548444	4626.37860560785	-2.52121549191298	7.58234036270195	-256
V_V_WT	2.53161576913842	2.57678398993891	4626.37860560785	-2.52010968619044	7.58334122446728	-255
V_V_WT	2.53256648997056	2.57676009927047	4626.37860560785	-2.51911212825502	7.58424510819614	-254
V_V_WT	2.53341276227984	2.57673925987161	4626.37860560785	-2.51822500078593	7.58505052534561	-253
V_V_WT	2.53415284743819	2.57672159994415	4626.37860560785	-2.51745029374796	7.58575598862433	-252
V_V_WT	2.53478510847095	2.57670719852622	4626.37860560785	-2.51678979906821	7.5863600160101	-251
V_V_WT	2.53530801450985	2.5766960858512	4626.37860560785	-2.51624510688679	7.58686113590649	-250
V_V_WT	2.5357201450257	2.57668824437024	4626.37860560785	-2.51581760332876	7.58725789338015	-249
V_V_WT	2.53602019385952	2.57668361040483	4626.37860560785	-2.51550846971285	7.58754885743189	-248
V_V_WT	2.53620697301283	2.5766820763871	4626.37860560785	-2.51531868315322	7.58773262917888	-247
V_V_WT	2.53627941617145	2.57668349364004	4626.37860560785	-2.51524901848625	7.58780785082916	-246
V_V_WT	2.53623658200526	2.57668767564536	4626.37860560785	-2.51530005137721	7.58777321538773	-245
V_V_WT	2.53607765719343	2.57669440174048	4626.37860560785	-2.51547216254305	7.58762747692991	-244
V_V_WT	2.53580195916551	2.57670342118381	4626.37860560785	-2.51576554298116	7.58736946131218	-243
V_V_WT	2.53540893858737	2.57671445752337	4626.37860560785	-2.51618020004792	7.58699807722266	-242
V_V_WT	2.53489818155927	2.5767272132022	4626.37860560785	-2.51671596428955	7.58651232740809	-241
V_V_WT	2.53426941150298	2.57674137433319	4626.37860560785	-2.51737249691584	7.5859113199218	-240
V_V_WT	2.53352249080286	2.57675661557404	4626.37860560785	-2.51814929771638	7.58519427932209	-239
V_V_WT	2.53265742210044	2.57677260503555	4626.37860560785	-2.51904571338854	7.58436055758942	-238
V_V_WT	2.5316743493308	2.57678900915574	4626.37860560785	-2.52006094605666	7.58340964471825	-237
V_V_WT	2.53057355844035	2.57680549747648	4626.37860560785	-2.52119406191883	7.58234117879953	-236
V_V_WT	2.52935547782271	2.57682174725985	4626.37860560785	-2.52244399986118	7.5811549555066	-235
V_V_WT	2.52802067842966	2.57683744788705	4626.37860560785	-2.52380957997097	7.5798509368303	-234
V_V_WT	2.52656987361327	2.57685230498576	4626.37860560785	-2.525289511786	7.57842925901253	-233
V_V_WT	2.52500391865569	2.57686604423651	4626.37860560785	-2.52688240222712	7.5768902395385	-232
V_V_WT	2.52332381002559	2.57687841481566	4626.37860560785	-2.52858676309171	7.57523438314289	-231
V_V_WT	2.5215306843242	2.57688919243514	4626.37860560785	-2.530401018067	7.5734623867154	-230
V_V_WT	2.51962581697108	2.57689818194868	4626.37860560785	-2.53232350915363	7.5715751430958	-229
V_V_WT	2.5176106206124	2.57690521949856	4626.37860560785	-2.5343525024662	7.569573743691	-228
V_V_WT	2.51548664321615	2.57691017418363	4626.37860560785	-2.536486193408	7.56745947984031	-227
V_V_WT	2.51325556600758	2.57691294923677	4626.37860560785	-2.53872271104412	7.56523384305929	-226
V_V_WT	2.51091920103552	2.57691348270652	4626.37860560785	-2.54106012187128	7.56289852394233	-225
V_V_WT	2.50847948856298	2.57691174764321	4626.37860560785	-2.54349643279231	7.56045540991827	-224
V_V_WT	2.50593849420659	2.57690775179823	4626.37860560785	-2.54602959338698	7.55790658180017	-223
V_V_WT	2.50329840585635	2.57690153684946	4626.37860560785	-2.5486574974738	7.55525430918651	-222
V_V_WT	2.50056153036197	2.57689317717321	4626.37860560785	-2.55137798401612	7.55250104474006	-221
V_V_WT	2.49773029005716	2.57688277818788	4626.37860560785	-2.55418883735054	7.54964941746486	-220
V_V_WT	2.49480721903208	2.57687047430045	4626.37860560785	-2.55708778688869	7.54670222495285	-219
V_V_WT	2.49179495929915	2.57685642649034	4626.37860560785	-2.56007250621458	7.54366242481288	-218
V_V_WT	2.48869625673198	2.57684081957068	4626.37860560785	-2.56314061177648	7.54053312524044	-217
V_V_WT	2.48551395690928	2.57682385916996	4626.37860560785	-2.56628966112558	7.53731757494413	-216
V_V_WT	2.48225100074919	2.57680576847938	4626.37860560785	-2.5695171509049	7.53401915240328	-215
V_V_WT	2.47891042009905	2.57678678481548	4626.37860560785	-2.57282051452073	7.53064135471883	-214
V_V_WT	2.47549533314481	2.57676715604598	4626.37860560785	-2.57619711972604	7.52718778601567	-213
V_V_WT	2.47200893978514	2.57674713693156	4626.37860560785	-2.5796442660746	7.52366214564487	-212
V_V_WT	2.46845451685978	2.57672698543314	4626.37860560785	-2.58315918245306	7.52006821617261	-211
V_V_WT	2.46483541335899	2.57670695903606	4626.37860560785	-2.58673902466525	7.51640985138322	-210
V_V_WT	2.46115504556247	2.57668731114085	4626.37860560785	-2.59038087321733	7.51269096434228	-209
V_V_WT	2.45741689213651	2.57666828756773	4626.37860560785	-2.59408173136788	7.5089155156409	-208
V_V_WT	2.45362448919911	2.57665012322135	4626.37860560785	-2.59783852352404	7.50508750192225	-207
V_V_WT	2.44978142538806	2.57663303895733	4626.37860560785	-2.60164809403034	7.50121094480645	-206
V_V_WT	2.44589133691605	2.57661723869133	4626.37860560785	-2.60550720644605	7.49728988027815	-205
V_V_WT	2.4419579026617	2.57660290678477	4626.37860560785	-2.60941254332883	7.49332834865224	-204
V_V_WT	2.4379848392519	2.57659020573908	4626.37860560785	-2.61336070663212	7.48933038513592	-203
V_V_WT	2.43397589623223	2.57657927422503	4626.37860560785	-2.61734821867115	7.4853000111356	-202
V_V_WT	2.42993485123756	2.57657022546848	4626.37860560785	-2.62137152378776	7.48124122626287	-201
V_V_WT	2.42586550527641	2.57656314600943	4626.37860560785	-2.62542699063306	7.47715800118588	-200
V_V_WT	2.42177167807299	2.57655809484539	4626.37860560785	-2.62951091514612	7.4730542712921	-199
V_V_WT	2.41765720346095	2.57655510296495	4626.37860560785	-2.63361952424571	7.46893393116761	-198
V_V_WT	2.41352592494065	2.57655417327276	4626.37860560785	-2.63774898012596	7.46480083000725	-197
V_V_WT	2.40938169129156	2.57655528090005	4626.37860560785	-2.64189538525275	7.46065876783586	-196
V_V_WT	2.40522835231107	2.57655837389243	4626.37860560785	-2.64605478797332	7.45651149259546	-195
V_V_WT	2.40106975468665	2.57656337425863	4626.37860560785	-2.65022318870009	7.45236269807339	-194
V_V_WT	2.396909737996	2.57657017936212	4626.37860560785	-2.65439654663885	7.44821602263085	-193
V_V_WT	2.39275213082446	2.57657866363121	4626.37860560785	-2.65857078702385	7.44407504867277	-192
V_V_WT	2.38860074706626	2.57658868055961	4626.37860560785	-2.66274180873865	7.43994330287116	-191
V_V_WT	2.38445938232436	2.57660006496723	4626.37860560785	-2.66690549234858	7.43582425699729	-190
V_V_WT	2.38033181051086	2.57661263548632	4626.37860560785	-2.6710577083742	7.43172132939592	-189
V_V_WT	2.37622178055213	2.57662619723581	4626.37860560785	-2.67519432582935	7.42763788693361	-188
V_V_WT	2.37213301331801	2.57664054464544	4626.37860560785	-2.67931122082844	7.42357724746446	-187
V_V_WT	2.36806919863707	2.57665546438972	4626.37860560785	-2.68340428532322	7.41954268259736	-186
V_V_WT	2.3640339925309	2.57667073838943	4626.37860560785	-2.68746943575279	7.41553742081459	-185
V_V_WT	2.36003101458982	2.57668614683949	4626.37860560785	-2.69150262160407	7.41156465078371	-184
V_V_WT	2.3560638455044	2.57670147122241	4626.37860560785	-2.69549983378801	7.40762752479682	-183
V_V_WT	2.35213602476934	2.57671649726546	4626.37860560785	-2.69945711273318	7.40372916227187	-182
V_V_WT	2.34825104851463	2.57673101780315	4626.37860560785	-2.70337055616642	7.39987265319567	-181
V_V_WT	2.34441236754154	2.57674483550702	4626.37860560785	-2.70723632642858	7.39606106151166	-180
V_V_WT	2.34062338546011	2.57675776544725	4626.37860560785	-2.71105065735899	7.3922974282792	-179
V_V_WT	2.3368874570247	2.57676963745412	4626.37860560785	-2.71480986058946	7.38858477463885	-178
V_V_WT	2.33320788651686	2.5767802982491	4626.37860560785	-2.71851033133946	7.38492610437318	-177
V_V_WT	2.32958792639739	2.57678961332026	4626.37860560785	-2.72214855344065	7.38132440623543	-176
V_V_WT	2.32603077595895	2.5767974685191	4626.37860560785	-2.72572110381485	7.37778265573275	-175
V_V_WT	2.3225395801806	2.57680377136118	4626.37860560785	-2.72922465616943	7.37430381653063	-174
V_V_WT	2.31911742865722	2.57680845201644	4626.37860560785	-2.73265598400925	7.37089084132369	-173
V_V_WT	2.31576735463954	2.57681146397897	4626.37860560785	-2.73601196290986	7.36754667218895	-172
V_V_WT	2.31249233418985	2.57681278441214	4626.37860560785	-2.73928957203826	7.36427424041797	-171
V_V_WT	2.30929528539016	2.5768124141671	4626.37860560785	-2.74248589498111	7.36107646576144	-170
V_V_WT	2.30617906764161	2.57681037747918	4626.37860560785	-2.74559811985007	7.35795625513329	-169
V_V_WT	2.30314648104909	2.57680672134978	4626.37860560785	-2.7486235386854	7.35491650078359	-168
V_V_WT	2.30020026581774	2.5768015146255	4626.37860560785	-2.75155954625415	7.35196007788963	-167
V_V_WT	2.29734310174063	2.5767948467912	4626.37860560785	-2.75440363819623	7.34908984167748	-166
V_V_WT	2.29457760768066	2.5767868264961	4626.37860560785	-2.75715340865301	7.34630862401433	-165
V_V_WT	2.29190634109474	2.57677757983588	4626.37860560785	-2.75980654737529	7.34361922956478	-164
V_V_WT	2.28933179757893	2.57676724841746	4626.37860560785	-2.76236083638408	7.34102443154194	-163
V_V_WT	2.28685641037168	2.57675598723456	4626.37860560785	-2.76481414630254	7.3385269670459	-162
V_V_WT	2.28448254990137	2.57674396238523	4626.37860560785	-2.76716443233366	7.3361295321364	-161
V_V_WT	2.2822125232495	2.57673134866394	4626.37860560785	-2.76940973007649	7.33383477657549	-160
V_V_WT	2.28004857365117	2.57671832706246	4626.37860560785	-2.77154815112609	7.33164529842842	-159
V_V_WT	2.27799287986176	2.57670508221428	4626.37860560785	-2.77357787869676	7.32956363842028	-158
V_V_WT	2.27604755555987	2.576691799818	4626.37860560785	-2.77549716316774	7.32759227428748	-157
V_V_WT	2.27421464861416	2.57667866407465	4626.37860560785	-2.77730431779221	7.32573361502053	-156
V_V_WT	2.27249614030189	2.57666585517395	4626.37860560785	-2.77899771455071	7.32398999515449	-155
V_V_WT	2.27089394444313	2.57665354686271	4626.37860560785	-2.78057578024977	7.32236366913603	-154
V_V_WT	2.2694099064311	2.57664190412802	4626.37860560785	-2.78203699294954	7.32085680581174	-153
V_V_WT	2.26804580215711	2.57663108102483	4626.37860560785	-2.78337987877987	7.3194714830941	-152
V_V_WT	2.26680333683816	2.57662121867659	4626.37860560785	-2.78460300919305	7.31820968286937	-151
V_V_WT	2.26568414370755	2.57661244347372	4626.37860560785	-2.78570499874125	7.31707328615635	-150
V_V_WT	2.26468978258328	2.57660486549277	4626.37860560785	-2.78668450340902	7.31606406857559	-149
V_V_WT	2.26382173830996	2.57659857715541	4626.37860560785	-2.78754021954228	7.31518369616219	-148
V_V_WT	2.26308141906188	2.57659365214247	4626.37860560785	-2.78827088341632	7.31443372154007	-147
V_V_WT	2.26247015449378	2.57659014457576	4626.37860560785	-2.78887527148097	7.31381558046852	-146
V_V_WT	2.26198919375822	2.57658808847622	4626.37860560785	-2.78935220128089	7.31333058879734	-145
V_V_WT	2.26163970336803	2.57658749750191	4626.37860560785	-2.78970053307962	7.31297993981567	-144
V_V_WT	2.26142276491598	2.57658836496775	4626.37860560785	-2.78991917217839	7.31276470201034	-143
V_V_WT	2.26133937262258	2.57659066414298	4626.37860560785	-2.79000707195169	7.31268581719685	-142
V_V_WT	2.26139043075208	2.57659434881998	4626.37860560785	-2.78996323754628	7.31274409905044	-141
V_V_WT	2.26157675088523	2.57659935414391	4626.37860560785	-2.78978673023501	7.31294023200548	-140
V_V_WT	2.26189904899981	2.57660559768895	4626.37860560785	-2.78947667244617	7.31327477044579	-139
V_V_WT	2.26235794247246	2.57661298076427	4626.37860560785	-2.78903225332204	7.31374813826696	-138
V_V_WT	2.26295394686959	2.57662138992956	4626.37860560785	-2.78845273489911	7.3143606286383	-137
V_V_WT	2.26368747266596	2.57663069869775	4626.37860560785	-2.78773745872762	7.31511240405955	-136
V_V_WT	2.26455882177321	2.5766407693988	4626.37860560785	-2.78688585299702	7.31600349654343	-135
V_V_WT	2.26556818398593	2.57665145517935	4626.37860560785	-2.78589744001009	7.31703380798194	-134
V_V_WT	2.26671563330763	2.57666260210764	4626.37860560785	-2.78477184398365	7.31820311059891	-133
V_V_WT	2.26800112416036	2.57667405135563	4626.37860560785	-2.78350879911699	7.31951104743771	-132
V_V_WT	2.26942448749512	2.57668564142708	4626.37860560785	-2.78210815784943	7.32095713283968	-131
V_V_WT	2.27098542683163	2.57669721040053	4626.37860560785	-2.78056989921797	7.32254075288123	-130
V_V_WT	2.27268351421414	2.57670859815748	4626.37860560785	-2.77889413726976	7.32426116569803	-129
V_V_WT	2.27451818612045	2.57671964856422	4626.37860560785	-2.77708112943044	7.32611750167135	-128
V_V_WT	2.27648873931089	2.57673021157918	4626.37860560785	-2.77513128478671	7.32810876340849	-127
V_V_WT	2.27859432664719	2.57674014525716	4626.37860560785	-2.77304517219648	7.33023382549086	-126
V_V_WT	2.28083395292576	2.57674931762405	4626.37860560785	-2.77082352813121	7.33249143398272	-125
V_V_WT	2.28320647065775	2.57675760839833	4626.37860560785	-2.76846726427056	7.33488020558607	-124
V_V_WT	2.28571057591587	2.57676491053618	4626.37860560785	-2.76597747468493	7.33739862651666	-123
V_V_WT	2.28834480419547	2.5767711315821	4626.37860560785	-2.76335544262206	7.340045051013	-122
V_V_WT	2.29110752633348	2.57677619480725	4626.37860560785	-2.76060264681994	7.34281769948689	-121
V_V_WT	2.2939969444957	2.57678004012275	4626.37860560785	-2.75772076730987	7.34571465630127	-120
V_V_WT	2.29701108826622	2.57678262475682	4626.37860560785	-2.75471169065472	7.34873386718715	-119
V_V_WT	2.30014781084902	2.57678392368942	4626.37860560785	-2.75157751459926	7.3518731362973	-118
V_V_WT	2.30340478538697	2.57678392983968	4626.37860560785	-2.74832055211874	7.35513012289267	-117
V_V_WT	2.30677950145121	2.57678265400664	4626.37860560785	-2.74494333481331	7.35850233771573	-116
V_V_WT	2.31026926169735	2.57678012456567	4626.37860560785	-2.74144861565662	7.36198713905133	-115
V_V_WT	2.31387117873004	2.57677638692722	4626.37860560785	-2.73783937107013	7.36558172853022	-114
V_V_WT	2.31758217214107	2.57677150276672	4626.37860560785	-2.73411880237534	7.36928314665748	-113
V_V_WT	2.32139896585648	2.57676554903896	4626.37860560785	-2.73029033651426	7.37308826822721	-112
V_V_WT	2.32531808566642	2.57675861679158	4626.37860560785	-2.72635762619356	7.37699379752639	-111
V_V_WT	2.32933585708468	2.57675080979558	4626.37860560785	-2.72232454934007	7.38099626350943	-110
V_V_WT	2.33344840349253	2.57674224301341	4626.37860560785	-2.71819520795379	7.38509201493885	-109
V_V_WT	2.33765164459463	2.57673304092663	4626.37860560785	-2.71397392637324	7.3892772155625	-108
V_V_WT	2.34194129522851	2.57672333574706	4626.37860560785	-2.70966524895912	7.39354783941615	-107
V_V_WT	2.34631286452153	2.57671326553708	4626.37860560785	-2.70527393725219	7.39789966629525	-106
V_V_WT	2.35076165543733	2.57670297226511	4626.37860560785	-2.7008049666146	7.40232827748926	-105
V_V_WT	2.3552827646982	2.5766925998237	4626.37860560785	-2.69626352242208	7.40682905181849	-104
V_V_WT	2.35987108316122	2.57668229203708	4626.37860560785	-2.69165499578164	7.41139716210409	-103
V_V_WT	2.36452129657223	2.57667219068618	4626.37860560785	-2.68698497890567	7.41602757205013	-102
V_V_WT	2.36922788681613	2.57666243357726	4626.37860560785	-2.68225926007524	7.4207150337075	-101
V_V_WT	2.3739851335817	2.5766531526804	4626.37860560785	-2.67748381832589	7.42545408548929	-100
V_V_WT	2.37878711656363	2.57664447236294	4626.37860560785	-2.67266481778221	7.43023905090947	-99
V_V_WT	2.38362771806595	2.57663650774117	4626.37860560785	-2.66780860182299	7.43506403795489	-98
V_V_WT	2.38850062620578	2.57662936317136	4626.37860560785	-2.66292168691918	7.43992293933074	-97
V_V_WT	2.3933993385377	2.57662313090043	4626.37860560785	-2.65801075636414	7.44480943343955	-96
V_V_WT	2.3983171662577	2.576617889893	4626.37860560785	-2.65308265377022	7.44971698628562	-95
V_V_WT	2.40324723890559	2.57661370484946	4626.37860560785	-2.6481443764412	7.45463885425238	-94
V_V_WT	2.40818250960842	2.57661062542727	4626.37860560785	-2.64320306860234	7.45956808781918	-93
V_V_WT	2.41311576087575	2.57660868567426	4626.37860560785	-2.63826601449407	7.46449753624556	-92
V_V_WT	2.4180396108942	2.57660790368039	4626.37860560785	-2.63334063139471	7.4694198531831	-91
V_V_WT	2.4229465204295	2.57660828145061	4626.37860560785	-2.6284344624692	7.47432750332819	-90
V_V_WT	2.42782880021577	2.57660980499958	4626.37860560785	-2.62355516956545	7.479212769997	-89
V_V_WT	2.4326786189217	2.57661244466418	4626.37860560785	-2.61871052586097	7.48406776370437	-88
V_V_WT	2.43748801163816	2.57661615562927	4626.37860560785	-2.6139084084058	7.48888443168211	-87
V_V_WT	2.44224888890983	2.57662087865674	4626.37860560785	-2.60915679052031	7.49365456833998	-86
V_V_WT	2.44695304629661	2.57662654100684	4626.37860560785	-2.60446373404003	7.49836982663325	-85
V_V_WT	2.45159217445467	2.57663305753783	4626.37860560785	-2.59983738139037	7.50302173029972	-84
V_V_WT	2.45615786971284	2.57664033196741	4626.37860560785	-2.59528594748326	7.50760168690894	-83
V_V_WT	2.4606416451656	2.57664825827758	4626.37860560785	-2.59081771137838	7.51210100170957	-82
V_V_WT	2.4650349422668	2.57665672224238	4626.37860560785	-2.58644100768455	7.51651089221815	-81
V_V_WT	2.4693291428482	2.57666560305743	4626.37860560785	-2.58216421773578	7.52082250343218	-80
V_V_WT	2.47351558162249	2.57667477504719	4626.37860560785	-2.57799576043544	7.52502692368042	-79
V_V_WT	2.47758555912297	2.57668410942697	4626.37860560785	-2.57394408277078	7.52911520101671	-78
V_V_WT	2.48153035506125	2.57669347609473	4626.37860560785	-2.57001764996815	7.53307836009064	-77
V_V_WT	2.48534124205018	2.57670274542801	4626.37860560785	-2.56622493529286	7.53690741939322	-76
V_V_WT	2.48900949973039	2.5767117900614	4626.37860560785	-2.56257440940736	7.54059340886814	-75
V_V_WT	2.49252642920968	2.57672048662042	4626.37860560785	-2.55907452933104	7.5441273877504	-74
V_V_WT	2.49588336786725	2.57672871738866	4626.37860560785	-2.55573372690436	7.54750046263887	-73
V_V_WT	2.4990717043907	2.57673637188509	4626.37860560785	-2.55256039684424	7.55070380562564	-72
V_V_WT	2.50208289411427	2.57674334833157	4626.37860560785	-2.54956288428275	7.55372867251129	-71
V_V_WT	2.5049084745843	2.57674955499076	4626.37860560785	-2.5467494718246	7.5565664209932	-70
V_V_WT	2.50754008129192	2.576754911357	4626.37860560785	-2.54412836614921	7.55920852873304	-69
V_V_WT	2.5099694636116	2.57675934918509	4626.37860560785	-2.54170768408892	7.56164661131211	-68
V_V_WT	2.51218850083975	2.57676281334402	4626.37860560785	-2.5394954382643	7.56387243994379	-67
V_V_WT	2.51418921834387	2.57676526248506	4626.37860560785	-2.53749952224457	7.56587795893231	-66
V_V_WT	2.51596380375696	2.57676666951654	4626.37860560785	-2.53572769528417	7.56765530279809	-65
V_V_WT	2.51750462320735	2.57676702187975	4626.37860560785	-2.53418756663372	7.56919681304843	-64
V_V_WT	2.51880423751694	2.57676632162433	4626.37860560785	-2.53288657948955	7.57049505452343	-63
V_V_WT	2.5198554183495	2.57676458528226	4626.37860560785	-2.5318319945985	7.5715428312975	-62
V_V_WT	2.52065116427033	2.57676184354478	4626.37860560785	-2.53103087356471	7.57233320210536	-61
V_V_WT	2.52118471664918	2.57675814074707	4626.37860560785	-2.53049006193654	7.5728594952349	-60
V_V_WT	2.52144957541088	2.57675353416948	4626.37860560785	-2.53021617208595	7.5731153229077	-59
V_V_WT	2.52143951454084	2.57674809316575	4626.37860560785	-2.53021556599393	7.57309459507561	-58
V_V_WT	2.52114859737615	2.57674189813159	4626.37860560785	-2.53049433793732	7.57279153268963	-57
V_V_WT	2.52057119153668	2.57673503932826	4626.37860560785	-2.53105829725139	7.57220068032476	-56
V_V_WT	2.51970198357861	2.57672761557905	4626.37860560785	-2.53191295112072	7.57131691827793	-55
V_V_WT	2.51853599321565	2.5767197328562	4626.37860560785	-2.53306348758774	7.57013547401904	-54
V_V_WT	2.51706858715542	2.57671150277911	4626.37860560785	-2.53451475877206	7.5686519330829	-53
V_V_WT	2.5152954924633	2.57670304104467	4626.37860560785	-2.53627126442936	7.56686224935597	-52
V_V_WT	2.51321280940638	2.57669446581148	4626.37860560785	-2.53833713593983	7.56476275475259	-51
V_V_WT	2.51081702380095	2.57668589606068	4626.37860560785	-2.54071612074688	7.56235016834877	-50
V_V_WT	2.5081050187302	2.57667744995554	4626.37860560785	-2.54341156742372	7.55962160488413	-49
V_V_WT	2.50507408569772	2.57666924322269	4626.37860560785	-2.54642641134612	7.55657458274156	-48
V_V_WT	2.50172193509067	2.57666138757688	4626.37860560785	-2.54976316114115	7.55320703132248	-47
V_V_WT	2.49804670598344	2.57665398921013	4626.37860560785	-2.55342388592135	7.54951729788822	-46
V_V_WT	2.49404697520214	2.57664714736645	4626.37860560785	-2.55741020342624	7.54550415383053	-45
V_V_WT	2.48972176566128	2.57664095302029	4626.37860560785	-2.56172326909462	7.54116680041719	-44
V_V_WT	2.48507055388495	2.57663548767652	4626.37860560785	-2.56636376619083	7.53650487396073	-43
V_V_WT	2.48009327674679	2.57663082230781	4626.37860560785	-2.57133189698146	7.53151845047504	-42
V_V_WT	2.47479033735359	2.57662701644268	4626.37860560785	-2.57662737506402	7.5262080497712	-41
V_V_WT	2.46916261005557	2.5766241174164	4626.37860560785	-2.58224941888802	7.52057463899917	-40
V_V_WT	2.46321144459231	2.57662215979333	4626.37860560785	-2.58819674647651	7.51461963566113	-39
V_V_WT	2.45693866929288	2.57662116496827	4626.37860560785	-2.59446757144441	7.50834491003016	-38
V_V_WT	2.45034659336309	2.57662114095074	4626.37860560785	-2.60105960028838	7.50175278701455	-37
V_V_WT	2.44343800821859	2.57662208233421	4626.37860560785	-2.60797003099341	7.4948460474306	-36
V_V_WT	2.43621618785366	2.57662397044974	4626.37860560785	-2.6151955529652	7.48762792867253	-35
V_V_WT	2.42868488821318	2.57662677370055	4626.37860560785	-2.6227323483141	7.48010212474046	-34
V_V_WT	2.4208483455882	2.5766304480721	4626.37860560785	-2.63057609445958	7.47227278563598	-33
V_V_WT	2.41271127400297	2.57663493780968	4626.37860560785	-2.63872196807157	7.4641445160775	-32
V_V_WT	2.40427886159424	2.57664017625295	4626.37860560785	-2.64716465032725	7.45572237351574	-31
V_V_WT	2.3955567659793	2.57664608681565	4626.37860560785	-2.65589833346375	7.44701186542236	-30
V_V_WT	2.3865511086085	2.57665258409526	4626.37860560785	-2.66491672860106	7.43801894581806	-29
V_V_WT	2.37726846810478	2.5766595750979	4626.37860560785	-2.67421307480387	7.42875001101344	-28
V_V_WT	2.36771587258346	2.57666696055981	4626.37860560785	-2.68378014935258	7.41921189451949	-27
V_V_WT	2.35790079099851	2.57667463634778	4626.37860560785	-2.69361027914242	7.40941186113944	-26
V_V_WT	2.3478311234455	2.57668249491792	4626.37860560785	-2.70369535324056	7.39935760013155	-25
V_V_WT	2.33751519052613	2.57669042681336	4626.37860560785	-2.71402683645761	7.38905721750987	-24
V_V_WT	2.32696172172011	2.57669832217956	4626.37860560785	-2.72459578394657	7.3785192273868	-23
V_V_WT	2.31617984279837	2.57670607227643	4626.37860560785	-2.7353928567541	7.36775254235085	-22
V_V_WT	2.30517906230835	2.57671357096682	4626.37860560785	-2.74640833825332	7.35676646287002	-21
V_V_WT	2.29396925715972	2.57672071616107	4626.37860560785	-2.75763215139014	7.34557066570959	-20
V_V_WT	2.28256065728527	2.57672741119769	4626.37860560785	-2.76905387672914	7.33417519129968	-19
V_V_WT	2.27096382947891	2.57673356614223	4626.37860560785	-2.780662771162	7.32259043011982	-18
V_V_WT	2.25918966036736	2.57673909898649	4626.37860560785	-2.79244778728685	7.31082710802157	-17
V_V_WT	2.24724933860194	2.57674393673243	4626.37860560785	-2.80439759334137	7.29889627054526	-16
V_V_WT	2.23515433625675	2.57674801634677	4626.37860560785	-2.81650059367619	7.28680926618968	-15
V_V_WT	2.22291638952346	2.57675128557332	4626.37860560785	-2.82874494965256	7.27457772869948	-14
V_V_WT	2.21054747867863	2.57675370359344	4626.37860560785	-2.84111860096994	7.2622135583272	-13
V_V_WT	2.19805980743218	2.57675524152552	4626.37860560785	-2.85360928729669	7.24972890216106	-12
V_V_WT	2.18546578161763	2.57675588275877	4626.37860560785	-2.86620457023421	7.23713613346948	-11
V_V_WT	2.17277798734962	2.57675562311603	4626.37860560785	-2.87889185547864	7.22444783017788	-10
V_V_WT	2.16000916865326	2.57675447084581	4626.37860560785	-2.89165841517585	7.21167675248237	-9
V_V_WT	2.14717220459607	2.5767524464434	4626.37860560785	-2.90449141043891	7.19883581963104	-8
V_V_WT	2.13428008601315	2.57674958230525	4626.37860560785	-2.91737791394518	7.18593808597148	-7
V_V_WT	2.1213458918563	2.57674592222162	4626.37860560785	-2.93030493259267	7.17299671630527	-6
V_V_WT	2.10838276520291	2.57674152071567	4626.37860560785	-2.9432594301954	7.16002496060121	-5
V_V_WT	2.0954038890132	2.57673644223855	4626.37860560785	-2.95622835014809	7.14703612817448	-4
V_V_WT	2.0824224616565	2.57673076023252	4626.37860560785	-2.96919863806329	7.13404356137628	-3
V_V_WT	2.06945167229202	2.57672455607546	4626.37860560785	-2.98215726432125	7.12106060890529	-2
V_V_WT	2.056504676125	2.5767179179218	4626.37860560785	-2.99509124654145	7.10810059879145	-1
V_V_WT	2.0435945696313	2.57671093945644	4626.37860560785	-3.00798767191509	7.09517681117768	0
V_V_WT	2.03073436577981	2.57670371857873	4626.37860560785	-3.02083371940272	7.08230245096235	1
V_V_WT	2.01793696933814	2.5766963560358	4626.37860560785	-3.03361668174914	7.06949062042542	2
V_V_WT	2.00521515228081	2.57668895402305	4626.37860560785	-3.04632398733156	7.05675429189318	3
V_V_WT	1.9925815294007	2.57668161477206	4626.37860560785	-3.05894322177974	7.04410628058114	4
V_V_WT	1.98004853415525	2.57667443914485	4626.37860560785	-3.07146214937391	7.0315592176844	5
V_V_WT	1.96762839480814	2.57666752525405	4626.37860560785	-3.0838687341979	7.01912552381418	6
V_V_WT	1.95533311093068	2.57666096712738	4626.37860560785	-3.09615116101959	7.00681738288095	7
V_V_WT	1.94317443032246	2.57665485343491	4626.37860560785	-3.10829785587503	6.99464671651995	8
V_V_WT	1.93116382640398	2.57664926629603	4626.37860560785	-3.12029750633687	6.98262515914483	9
V_V_WT	1.91931247611779	2.57664428018218	4626.37860560785	-3.1321390814621	6.97076403369768	10
V_V_WT	1.90763123843399	2.57663996092987	4626.37860560785	-3.14381185135157	6.95907432821956	11
V_V_WT	1.89613063348332	2.57663636487704	4626.37860560785	-3.15530540632378	6.94756667329043	12
V_V_WT	1.88482082236668	2.57663353813405	4626.37860560785	-3.16660967567614	6.9362513204095	13
V_V_WT	1.87371158772197	2.57663151599859	4626.37860560785	-3.17771494597102	6.92513812141496	14
V_V_WT	1.86281231506023	2.57663032252177	4626.37860560785	-3.18861187884903	6.91423650896949	15
V_V_WT	1.85213197495203	2.57662997023086	4626.37860560785	-3.19929152829905	6.90355547820311	16
V_V_WT	1.84167910609441	2.5766304600116	4626.37860560785	-3.20974535736049	6.8931035695493	17
V_V_WT	1.83146179929066	2.57663178115077	4626.37860560785	-3.21996525422704	6.88288885280837	18
V_V_WT	1.82148768241404	2.57663391153816	4626.37860560785	-3.2299435476789	6.87291891250699	19
V_V_WT	1.81176390637571	2.57663681802372	4626.37860560785	-3.23967302181499	6.86320083456641	20
V_V_WT	1.80229713213735	2.576640456925	4626.37860560785	-3.24914693003521	6.85374119430991	21
V_V_WT	1.79309351880082	2.57664477467677	4626.37860560785	-3.2583590082243	6.84454604582593	22
V_V_WT	1.78415871282209	2.5766497086133	4626.37860560785	-3.26730348707154	6.83562091271572	23
V_V_WT	1.77549783835783	2.57665518787198	4626.37860560785	-3.27597510349582	6.82697078021148	24
V_V_WT	1.76711548879728	2.57666113440544	4626.37860560785	-3.28436911109776	6.81860008869232	25
V_V_WT	1.75901571948528	2.57666746408768	4626.37860560785	-3.2924812896055	6.81051272857606	26
V_V_WT	1.75120204165674	2.57667408789855	4626.37860560785	-3.30030795326215	6.80271203657562	27
V_V_WT	1.74367741762569	2.57668091316996	4626.37860560785	-3.30784595808005	6.79520079333144	28
V_V_WT	1.73644425721234	2.57668784487683	4626.37860560785	-3.31509270794451	6.78798122236919	29
V_V_WT	1.72950441545584	2.57669478695417	4626.37860560785	-3.32204615948318	6.78105499039487	30
V_V_WT	1.72285919158278	2.5767016436228	4626.37860560785	-3.32870482569661	6.77442320886217	31
V_V_WT	1.71650932928184	2.57670832070498	4626.37860560785	-3.33506777826284	6.76808643682653	32
V_V_WT	1.71045501825946	2.57671472691232	4626.37860560785	-3.34113464850666	6.76204468502557	33
V_V_WT	1.70469589707564	2.57672077508822	4626.37860560785	-3.34690562699954	6.75629742115081	34
V_V_WT	1.69923105728701	2.57672638338787	4626.37860560785	-3.35238146172999	6.75084357630402	35
V_V_WT	1.69405904885747	2.57673147638055	4626.37860560785	-3.35756345485398	6.74568155256891	36
V_V_WT	1.68917788684121	2.57673598605854	4626.37860560785	-3.36245345798971	6.74080923167213	37
V_V_WT	1.68458505933687	2.57673985273993	4626.37860560785	-3.36705386603354	6.73622398470728	38
V_V_WT	1.68027753668679	2.57674302585313	4626.37860560785	-3.37136760949871	6.7319226828723	39
V_V_WT	1.67625178189671	2.57674546459294	4626.37860560785	-3.37539814538182	6.72790170917523	40
V_V_WT	1.67250376226762	2.57674713843956	4626.37860560785	-3.37914944654852	6.72415697108377	41
V_V_WT	1.66902896221584	2.57674802753427	4626.37860560785	-3.38262598964993	6.72068391408162	42
V_V_WT	1.66582239724798	2.57674812290709	4626.37860560785	-3.385832741594	6.71747753608996	43
V_V_WT	1.66287862905092	2.5767474265539	4626.37860560785	-3.38877514460673	6.71453240270857	44
V_V_WT	1.66019178169495	2.57674595136278	4626.37860560785	-3.39145909988459	6.71184266327449	45
V_V_WT	1.65775555887682	2.57674372089095	4626.37860560785	-3.39389094991426	6.7094020676679	46
V_V_WT	1.65556326220604	2.57674076899632	4626.37860560785	-3.39607745946384	6.70720398387592	47
V_V_WT	1.65360781043766	2.57673713932903	4626.37860560785	-3.39802579535339	6.70524141622871	48
V_V_WT	1.65188175967763	2.57673288469055	4626.37860560785	-3.39974350499301	6.70350702434827	49
V_V_WT	1.65037732444847	2.57672806627003	4626.37860560785	-3.40123849382013	6.70199314271706	50
V_V_WT	1.64908639961487	2.57672275276833	4626.37860560785	-3.40251900165644	6.70069180088618	51
V_V_WT	1.64800058310524	2.57671701942257	4626.37860560785	-3.40359357807423	6.69959474428471	52
V_V_WT	1.6471111993565	2.57671094694497	4626.37860560785	-3.40447105687098	6.69869345558398	53
V_V_WT	1.646409323462	2.57670462039075	4626.37860560785	-3.40516052970216	6.69797917662615	54
V_V_WT	1.64588580594389	2.5766981279708	4626.37860560785	-3.40567131898101	6.69744293086878	55
V_V_WT	1.64553129810076	2.57669155982603	4626.37860560785	-3.40601295012814	6.69707554632966	56
V_V_WT	1.64533627786605	2.57668500677998	4626.37860560785	-3.40619512326753	6.69686767899963	57
V_V_WT	1.64529107613719	2.57667855908696	4626.37860560785	-3.40622768444324	6.69680983671762	58
V_V_WT	1.64538590347125	2.5766723051931	4626.37860560785	-3.40612059649482	6.69689240343731	59
V_V_WT	1.64561087714173	2.57666633052706	4626.37860560785	-3.40588390962965	6.69710566391312	60
V_V_WT	1.64595604844675	2.57666071633693	4626.37860560785	-3.40552773183464	6.69743982872814	61
V_V_WT	1.64641143021578	2.57665553858931	4626.37860560785	-3.40506219921107	6.69788505964263	62
V_V_WT	1.64696702447922	2.57665086694489	4626.37860560785	-3.40449744629672	6.69843149525516	63
V_V_WT	1.64761285018926	2.57664676382499	4626.37860560785	-3.40384357651496	6.69906927689348	64
V_V_WT	1.64833897096353	2.5766432835811	4626.37860560785	-3.40311063280298	6.69978857473004	65
V_V_WT	1.64913552277241	2.57664047177838	4626.37860560785	-3.40230856851986	6.70057961406468	66
V_V_WT	1.64999274150369	2.57663836460282	4626.37860560785	-3.40144721871961	6.70143270172698	67
V_V_WT	1.65090099034756	2.57663698839938	4626.37860560785	-3.40053627186068	6.70233825255581	68
V_V_WT	1.65185078691343	2.57663635934737	4626.37860560785	-3.3995852420529	6.70328681587976	69
V_V_WT	1.6528328300705	2.57663648327652	4626.37860560785	-3.39860344185607	6.70426910199706	70
V_V_WT	1.65383802636764	2.57663735562609	4626.37860560785	-3.39759995578008	6.70527600851536	71
V_V_WT	1.65485751604951	2.57663896154684	4626.37860560785	-3.39658361446874	6.70629864656776	72
V_V_WT	1.65588269856043	2.57664127614418	4626.37860560785	-3.39556296967239	6.70732836679326	73
V_V_WT	1.65690525748099	2.57664426485821	4626.37860560785	-3.39454627005661	6.7083567850186	74
V_V_WT	1.65791718486443	2.5766478839753	4626.37860560785	-3.39354143786859	6.70937580759745	75
V_V_WT	1.65891080487895	2.57665208126353	4626.37860560785	-3.39255604654061	6.71037765629852	76
V_V_WT	1.65987879673301	2.57665679672275	4626.37860560785	-3.39159729923537	6.7113548927014	77
V_V_WT	1.66081421681706	2.57666196343868	4626.37860560785	-3.39067200837849	6.7123004420126	78
V_V_WT	1.66171051999421	2.57666750852881	4626.37860560785	-3.38978657622238	6.71320761621079	79
V_V_WT	1.66256158002344	2.5766733541668	4626.37860560785	-3.38894697643131	6.71407013647819	80
V_V_WT	1.66336170904451	2.57667941867115	4626.37860560785	-3.38815873673086	6.71488215481988	81
V_V_WT	1.66410567607487	2.57668561764267	4626.37860560785	-3.38742692264088	6.71563827479063	82
V_V_WT	1.66478872449874	2.5766918651353	4626.37860560785	-3.38675612228193	6.71633357127941	83
V_V_WT	1.6654065884883	2.57669807484396	4626.37860560785	-3.38615043228266	6.71696360925926	84
V_V_WT	1.66595550832852	2.57670416129276	4626.37860560785	-3.38561344478464	6.71752446144169	85
V_V_WT	1.66643224460147	2.57671004100786	4626.37860560785	-3.38514823555725	6.71801272476019	86
V_V_WT	1.66683409120911	2.57671563365847	4626.37860560785	-3.38475735321186	6.71842553563009	87
V_V_WT	1.66715888719996	2.57672086315045	4626.37860560785	-3.38444280951918	6.71876058391911	88
V_V_WT	1.66740502737072	2.57672565865814	4626.37860560785	-3.3842060708304	6.71901612557184	89
V_V_WT	1.66757147161849	2.5767299555797	4626.37860560785	-3.38404805059803	6.719190993835	90
V_V_WT	1.66765775303053	2.57673369640407	4626.37860560785	-3.3839691029857	6.71928460904677	91
V_V_WT	1.66766398468239	2.57673683147704	4626.37860560785	-3.38396901757196	6.71929698693674	92
V_V_WT	1.66759086514412	2.57673931965696	4626.37860560785	-3.38404701512945	6.71922874541768	93
V_V_WT	1.66743968266037	2.57674112885106	4626.37860560785	-3.3842017444964	6.71908110981715	94
V_V_WT	1.66721231802904	2.57674223642574	4626.37860560785	-3.38443128050231	6.71885591656038	95
V_V_WT	1.66691124613645	2.57674262948539	4626.37860560785	-3.38473312297926	6.71855561525216	96
V_V_WT	1.66653953617819	2.5767423050165	4626.37860560785	-3.38510419682375	6.71818326918013	97
V_V_WT	1.66610085054325	2.57674126989547	4626.37860560785	-3.38554085312784	6.71774255421435	98
V_V_WT	1.66559944238191	2.57673954076067	4626.37860560785	-3.38603887136037	6.71723775612419	99
V_V_WT	1.66504015185191	2.57673714375056	4626.37860560785	-3.38659346260745	6.71667376631127	100
V_V_WT	1.6644284010667	2.57673411411244	4626.37860560785	-3.38719927385714	6.71605607599054	101
V_V_WT	1.66377018774152	2.57673049568713	4626.37860560785	-3.38785039334313	6.71539076882617	102
V_V_WT	1.66307207757579	2.57672634027751	4626.37860560785	-3.38854035692436	6.71468451207594	103
V_V_WT	1.66234119536116	2.57672170690948	4626.37860560785	-3.38926215552805	6.71394454625037	104
V_V_WT	1.6615852148713	2.57671666099639	4626.37860560785	-3.39000824362192	6.71317867336453	105
V_V_WT	1.66081234752865	2.57671127341826	4626.37860560785	-3.39077054874217	6.71239524379946	106
V_V_WT	1.66003132990117	2.57670561952889	4626.37860560785	-3.39154048205023	6.71160314185256	107
V_V_WT	1.65925141002732	2.57669977810492	4626.37860560785	-3.39230894994739	6.71081177000204	108
V_V_WT	1.65848233264188	2.57669383025084	4626.37860560785	-3.39306636670238	6.71003103198613	109
V_V_WT	1.65773432329587	2.576687858276	4626.37860560785	-3.39380266812975	6.70927131472148	110
V_V_WT	1.6570180714521	2.57668194455838	4626.37860560785	-3.3945073262668	6.70854346917101	111
V_V_WT	1.65634471254476	2.57667617041101	4626.37860560785	-3.39516936509168	6.7078587901812	112
V_V_WT	1.65572580909958	2.57667061496686	4626.37860560785	-3.39577737721701	6.70722899541616	113
V_V_WT	1.65517333091178	2.57666535409691	4626.37860560785	-3.39631954159087	6.70666620341442	114
V_V_WT	1.65469963436679	2.57666045937686	4626.37860560785	-3.39678364215033	6.70618291088392	115
V_V_WT	1.65431744090287	2.57665599711561	4626.37860560785	-3.3971570874542	6.70579196925993	116
V_V_WT	1.65403981472582	2.57665202745968	4626.37860560785	-3.39742693121254	6.70550656066418	117
V_V_WT	1.65388013978001	2.57664860358481	4626.37860560785	-3.39757989373081	6.70534017329084	118
V_V_WT	1.6538520960375	2.57664577098599	4626.37860560785	-3.3976023842288	6.7053065763038	119
V_V_WT	1.65396963516829	2.5766435668753	4626.37860560785	-3.39748052398996	6.70541979432653	120
V_V_WT	1.6542469556499	2.57664201969544	4626.37860560785	-3.39720017029798	6.70569408159778	121
V_V_WT	1.6546984773536	2.57664114875526	4626.37860560785	-3.3967469411362	6.7061438958434	122
V_V_WT	1.65533881567689	2.57664096399221	4626.37860560785	-3.39610624058923	6.706783871943	123
V_V_WT	1.65618275526909	2.57664146586393	4626.37860560785	-3.39526328490493	6.7076287954431	124
V_V_WT	1.6572452234305	2.57664264537093	4626.37860560785	-3.39420312913972	6.70869357600072	125
V_V_WT	1.65854126320971	2.57664448420898	4626.37860560785	-3.39291069436002	6.70999322077943	126
V_V_WT	1.66008600628603	2.57664695504905	4626.37860560785	-3.39137079530855	6.71154280788061	127
V_V_WT	1.66189464567885	2.57665002194041	4626.37860560785	-3.38956816848535	6.71335745984305	128
V_V_WT	1.66398240834472	2.57665364083113	4626.37860560785	-3.38748750057108	6.71545231726052	129
V_V_WT	1.66636452773433	2.57665776019832	4626.37860560785	-3.38511345710564	6.7178425125743	130
V_V_WT	1.66905621633655	2.57666232177933	4626.37860560785	-3.38243071137757	6.72054314405068	131
V_V_WT	1.67207263830665	2.57666726139328	4626.37860560785	-3.37942397340645	6.72356925001975	132
V_V_WT	1.67542888220197	2.57667250984155	4626.37860560785	-3.37607801897265	6.72693578337658	133
V_V_WT	1.67913993389302	2.57667799387474	4626.37860560785	-3.37237771860193	6.73065758638796	134
V_V_WT	1.68322064971982	2.57668363721222	4626.37860560785	-3.36830806640782	6.73474936584746	135
V_V_WT	1.68768572991314	2.5766893616006	4626.37860560785	-3.3638542087456	6.73922566857188	136
V_V_WT	1.69254969237862	2.57669508789603	4626.37860560785	-3.35900147254997	6.74410085730722	137
V_V_WT	1.69782684684806	2.5767007371558	4626.37860560785	-3.35373539332373	6.74938908701986	138
V_V_WT	1.70353126949319	2.57670623172375	4626.37860560785	-3.34804174265208	6.75510428163846	139
V_V_WT	1.70967677801379	2.57671149629518	4626.37860560785	-3.34190655520208	6.76126011122965	140
V_V_WT	1.71627690727438	2.57671645894605	4626.37860560785	-3.33531615510381	6.76786996965257	141
V_V_WT	1.72334488552567	2.57672105211303	4626.37860560785	-3.32825718165023	6.77494695270157	142
V_V_WT	1.73089361124513	2.57672521351074	4626.37860560785	-3.32071661425481	6.78250383674507	143
V_V_WT	1.73893563065782	2.57672888697373	4626.37860560785	-3.3126817965814	6.79055305789704	144
V_V_WT	1.74748311596733	2.57673202321219	4626.37860560785	-3.30414045979489	6.79910669172956	145
V_V_WT	1.75654784433695	2.57673458047086	4626.37860560785	-3.2950807448718	6.8081764335457	146
V_V_WT	1.76614117765265	2.57673652508257	4626.37860560785	-3.28549122392242	6.81777357922773	147
V_V_WT	1.77627404311531	2.57673783190925	4626.37860560785	-3.27536092046325	6.82790900669386	148
V_V_WT	1.78695691468505	2.57673848466414	4626.37860560785	-3.26467932860439	6.83859315797449	149
V_V_WT	1.79819979540692	2.57673847611191	4626.37860560785	-3.25343643111608	6.84983602192991	150
V_V_WT	1.81001220064736	2.5767378081434	4626.37860560785	-3.24162271633881	6.86164711763352	151
V_V_WT	1.82240314227171	2.57673649172506	4626.37860560785	-3.22922919390673	6.87403547845015	152
V_V_WT	1.83538111378605	2.57673454672349	4626.37860560785	-3.21624740926177	6.88700963683387	153
V_V_WT	1.84895407644507	2.57673200160844	4626.37860560785	-3.20266945696352	6.90057760985366	154
V_V_WT	1.86312944637914	2.57672889303803	4626.37860560785	-3.18848799274901	6.91474688550728	155
V_V_WT	1.87791408272957	2.5767252653327	4626.37860560785	-3.17369624436612	6.92952440982525	156
V_V_WT	1.89331427680626	2.57672116984525	4626.37860560785	-3.15828802118095	6.94491657479346	157
V_V_WT	1.90933574229924	2.57671666423576	4626.37860560785	-3.1422577225447	6.96092920714318	158
V_V_WT	1.92598360653464	2.57671181166174	4626.37860560785	-3.12560034495009	6.97756755801936	159
V_V_WT	1.94326240278977	2.57670667989488	4626.37860560785	-3.10831148798462	6.99483629356417	160
V_V_WT	1.96117606366543	2.57670134037654	4626.37860560785	-3.09038735910667	7.01273948643754	161
V_V_WT	1.97972791552978	2.57669586722526	4626.37860560785	-3.07182477725574	7.03128060831531	162
V_V_WT	1.99892067401456	2.57669033621014	4626.37860560785	-3.05262117534366	7.05046252337278	163
V_V_WT	2.01875644058927	2.57668482370386	4626.37860560785	-3.03277460162781	7.07028748280635	164
V_V_WT	2.0392367001688	2.57667940563034	4626.37860560785	-3.01228372004036	7.09075712037796	165
V_V_WT	2.06036231979168	2.5766741564211	4626.37860560785	-2.99114780946408	7.11187244904745	166
V_V_WT	2.08213354832535	2.57666914799469	4626.37860560785	-2.96936676202619	7.1336338586769	167
V_V_WT	2.10455001721066	2.57666444877339	4626.37860560785	-2.94694108042615	7.15604111484748	168
V_V_WT	2.1276107422143	2.57666012275038	4626.37860560785	-2.92387187435438	7.17909335878298	169
V_V_WT	2.15131412618813	2.57665622861999	4626.37860560785	-2.90016085602794	7.20278910840419	170
V_V_WT	2.17565796281842	2.57665281898321	4626.37860560785	-2.87581033488353	7.22712626052037	171
V_V_WT	2.20063944132976	2.57664993963873	4626.37860560785	-2.8508232114839	7.25210209414342	172
V_V_WT	2.22625515215029	2.57664762896947	4626.37860560785	-2.82520297064968	7.27771327495026	173
V_V_WT	2.2525010934902	2.57664591743237	4626.37860560785	-2.79895367388086	7.30395586086125	174
V_V_WT	2.27937267883337	2.57664482715865	4626.37860560785	-2.77207995108126	7.330825308748	175
V_V_WT	2.30686474529565	2.57664437166937	4626.37860560785	-2.74458699164276	7.35831648223407	176
V_V_WT	2.33497156284608	2.57664455571018	4626.37860560785	-2.71648053490009	7.38642366059224	177
V_V_WT	2.36368684434553	2.57664537520714	4626.37860560785	-2.68776686000549	7.41514054869655	178
V_V_WT	2.3930037563824	2.57664681734399	4626.37860560785	-2.65845277524457	7.44446028800938	179
V_V_WT	2.42291493087976	2.57664886075935	4626.37860560785	-2.6285456068158	7.47437546857533	180
V_V_WT	2.45341247743151	2.57665147586105	4626.37860560785	-2.5980531871105	7.50487814197353	181
V_V_WT	2.48448799635456	2.57665462525301	4626.37860560785	-2.5669838424976	7.53595983520672	182
V_V_WT	2.51613259240658	2.57665826426822	4626.37860560785	-2.53534638065079	7.56761156546394	183
V_V_WT	2.5483368891439	2.57666234160059	4626.37860560785	-2.50315007742934	7.59982385571714	184
V_V_WT	2.58109104389545	2.57666680002665	4626.37860560785	-2.47040466331903	7.63258675110993	185
V_V_WT	2.61438476330508	2.57667157720684	4626.37860560785	-2.43712030946075	7.66588983607091	186
V_V_WT	2.64820731941049	2.57667660655533	4626.37860560785	-2.4033076132768	7.69972225209779	187
V_V_WT	2.68254756623595	2.57668181816628	4626.37860560785	-2.36897758369416	7.73407271616606	188
V_V_WT	2.71739395685311	2.57668713978346	4626.37860560785	-2.33414162598449	7.76892953969071	189
V_V_WT	2.7527345608727	2.57669249780009	4626.37860560785	-2.29881152623266	7.80428064797806	190
V_V_WT	2.78855708234366	2.57669781827489	4626.37860560785	-2.26299943542957	7.84011360011688	191
V_V_WT	2.8248488780198	2.57670302795041	4626.37860560785	-2.22671785320187	7.87641560924147	192
V_V_WT	2.86159697595486	2.57670805525964	4626.37860560785	-2.18997961119037	7.91317356310009	193
V_V_WT	2.89878809439636	2.57671283130719	4626.37860560785	-2.1527978560797	7.95037404487242	194
V_V_WT	2.9364086609415	2.57671729081126	4626.37860560785	-2.11518603228921	7.98800335417221	195
V_V_WT	2.9744448319303	2.57672137299413	4626.37860560785	-2.07715786432558	8.02604752818619	196
V_V_WT	3.01288251202859	2.57672502240851	4626.37860560785	-2.03872733881984	8.06449236287701	197
V_V_WT	3.05170737397055	2.57672818968889	4626.37860560785	-1.99990868625786	8.10332343419896	198
V_V_WT	3.09090487845047	2.57673083221744	4626.37860560785	-1.96071636239408	8.14252611929502	199
V_V_WT	3.13046029409375	2.57673291469593	4626.37860560785	-1.92116502940175	8.18208561758924	200
V_V_WT	3.17035871750635	2.57673440961546	4626.37860560785	-1.88126953674434	8.22198697175704	201
V_V_WT	3.21058509337079	2.57673529761841	4626.37860560785	-1.84104490178916	8.26221508853075	202
V_V_WT	3.25112423453588	2.57673556774717	4626.37860560785	-1.80050629020527	8.30275475927702	203
V_V_WT	3.29196084209394	2.57673521757716	4626.37860560785	-1.75966899614699	8.34359068033487	204
V_V_WT	3.33307952542191	2.576734253232	4626.37860560785	-1.71854842224262	8.38470747308644	205
V_V_WT	3.37446482212545	2.57673268928129	4626.37860560785	-1.67716005944985	8.42608970370076	206
V_V_WT	3.41610121790318	2.57673054852238	4626.37860560785	-1.63551946676377	8.46772190257012	207
V_V_WT	3.45797316628097	2.57672786164943	4626.37860560785	-1.59364225083365	8.50958858339559	208
V_V_WT	3.50006510818392	2.57672466681477	4626.37860560785	-1.5515440455312	8.55167426189904	209
V_V_WT	3.54236149135456	2.57672100908829	4626.37860560785	-1.50924049147234	8.59396347418147	210
V_V_WT	3.58484678956722	2.57671693982316	4626.37860560785	-1.46674721555944	8.63644079469387	211
V_V_WT	3.62750552162714	2.57671251593614	4626.37860560785	-1.42407981057127	8.67909085382555	212
V_V_WT	3.67032227013141	2.5767077991131	4626.37860560785	-1.38125381484445	8.72189835510727	213
V_V_WT	3.71328169998442	2.57670285495037	4626.37860560785	-1.33828469207468	8.76484809204353	214
V_V_WT	3.7563685766247	2.57669775204413	4626.37860560785	-1.29518781130466	8.80792496455405	215
V_V_WT	3.79956778398178	2.57669256104027	4626.37860560785	-1.25197842710449	8.85111399506805	216
V_V_WT	3.84286434210539	2.57668735365805	4626.37860560785	-1.2086716600284	8.89440034423918	217
V_V_WT	3.88624342448947	2.57668220170088	4626.37860560785	-1.16528247735136	8.9377693263303	218
V_V_WT	3.92969037504823	2.57667717606778	4626.37860560785	-1.12182567415507	8.98120642425152	219
V_V_WT	3.97319072475423	2.57667234577937	4626.37860560785	-1.07831585478029	9.02469730428875	220
V_V_WT	4.01673020790696	2.57666777703151	4626.37860560785	-1.03476741470297	9.0682278305169	221
V_V_WT	4.0602947780286	2.57666353228952	4626.37860560785	-0.991194522862764	9.11178407891996	222
V_V_WT	4.10387062337944	2.57665966943563	4626.37860560785	-0.947611104476154	9.15535235123504	223
V_V_WT	4.14744418207808	2.57665624098102	4626.37860560785	-0.904030824371486	9.19891918852765	224
V_V_WT	4.19100215681795	2.57665329335319	4626.37860560785	-0.860467070875388	9.24247138451129	225
V_V_WT	4.23453152917099	2.5766508662685	4626.37860560785	-0.816932940278907	9.28599599862089	226
V_V_WT	4.27801957347643	2.57664899219805	4626.37860560785	-0.773441221901664	9.32948036885453	227
V_V_WT	4.32145387029968	2.5766476959344	4626.37860560785	-0.7300043837835	9.37291212438286	228
V_V_WT	4.36482231945869	2.57664699426462	4626.37860560785	-0.686634559017087	9.41627919793447	229
V_V_WT	4.40811315261925	2.57664689575413	4626.37860560785	-0.643343532729002	9.45956983796751	230
V_V_WT	4.45131494543446	2.57664740064407	4626.37860560785	-0.600142729738852	9.50277262060776	231
V_V_WT	4.49441662924433	2.57664850086329	4626.37860560785	-0.557043202883336	9.54587646137199	232
V_V_WT	4.53740750232041	2.57665018015482	4626.37860560785	-0.514055622019478	9.5888706266603	233
V_V_WT	4.580277240659	2.5766524143146	4626.37860560785	-0.471190263699502	9.63174474501749	234
V_V_WT	4.62301590829853	2.57665517153913	4626.37860560785	-0.428457001534936	9.674488818132	235
V_V_WT	4.66561396719283	2.57665841287709	4626.37860560785	-0.38586529720878	9.71709323159445	236
V_V_WT	4.70806228660818	2.57666209277844	4626.37860560785	-0.343424192154989	9.75954876537135	237
V_V_WT	4.7503521520486	2.57666615973328	4626.37860560785	-0.301142299885541	9.80184660398273	238
V_V_WT	4.79247527371772	2.57667055699163	4626.37860560785	-0.259027798939774	9.84397834637522	239
V_V_WT	4.83442379449482	2.57667522335384	4626.37860560785	-0.217088426457938	9.88593601544757	240
V_V_WT	4.87619029745056	2.57668009402108	4626.37860560785	-0.175331472332731	9.92771206723386	241
V_V_WT	4.91776781286873	2.5766851014935	4626.37860560785	-0.133763773948513	9.96929939968597	242
V_V_WT	4.95914982479868	2.57669017650428	4626.37860560785	-0.0923917114598973	10.0106913610573	243
V_V_WT	5.00033027711397	2.57669524897604	4626.37860560785	-0.0512212036082582	10.0518817578362	244
V_V_WT	5.04130357909781	2.576700248987	4626.37860560785	-0.0102577040303329	10.0928648622259	245
V_V_WT	5.08206461053399	2.57670510773311	4626.37860560785	0.0304938019464016	10.1336354191216	246
V_V_WT	5.12260872631234	2.57670975847327	4626.37860560785	0.0710288000561636	10.1741886525685	247
V_V_WT	5.16293176053521	2.57671413744447	4626.37860560785	0.111343249407187	10.2145202716632	248
V_V_WT	5.20303003014303	2.57671818473449	4626.37860560785	0.151433584396471	10.2546264758896	249
V_V_WT	5.24290033803228	2.57672184510003	4626.37860560785	0.191296716223694	10.2945039598409	250
V_V_WT	5.28253997567615	2.57672506871934	4626.37860560785	0.230930034036415	10.3341499173159	251
V_V_WT	5.32194672524823	2.57672781186901	4626.37860560785	0.270331405726967	10.3735620447695	252
V_V_WT	5.36111886123623	2.5767300375157	4626.37860560785	0.30949917838606	10.4127385440864	253
V_V_WT	5.40005515155263	2.57673171581493	4626.37860560785	0.348432178435613	10.4516781246696	254
V_V_WT	5.43875485812867	2.57673282451018	4626.37860560785	0.387129711440251	10.4903800048171	255
V_V_WT	5.47721773699611	2.57673334922683	4626.37860560785	0.425591561612822	10.5288439123794	256
V_V_WT	5.51544403785571	2.57673328365755	4626.37860560785	0.463817991019486	10.5670700846919	257
V_V_WT	5.55343450311469	2.57673262963602	4626.37860560785	0.501809738472549	10.6050592677568	258
V_V_WT	5.59119036640923	2.57673139709892	4626.37860560785	0.539568018127583	10.6428127146909	259
V_V_WT	5.62871335059033	2.57672960393626	4626.37860560785	0.57709451776264	10.680332183418	260
V_V_WT	5.66600566517918	2.57672727573273	4626.37860560785	0.614391396740689	10.7176199336177	261
V_V_WT	5.70307000328845	2.57672444540357	4626.37860560785	0.65146128364487	10.754678722932	262
V_V_WT	5.73990953799566	2.57672115273009	4626.37860560785	0.688307273562328	10.791511802429	263
V_V_WT	5.77652791818286	2.5767174438016	4626.37860560785	0.724932925018114	10.8281229113476	264
V_V_WT	5.81292926381353	2.57671337037132	4626.37860560785	0.761342256514705	10.8645162711124	265
V_V_WT	5.84911816066981	2.57670898913537	4626.37860560785	0.797539742682802	10.9006965786568	266
V_V_WT	5.88509965452998	2.5767043609449	4626.37860560785	0.833530310003404	10.9366689990566	267
V_V_WT	5.92087924477843	2.5766995499622	4626.37860560785	0.869319332072257	10.9724391574846	268
V_V_WT	5.95646287746387	2.57669462277244	4626.37860560785	0.904912624399337	11.0080131305284	269
V_V_WT	5.99185693778596	2.57668964746356	4626.37860560785	0.940316438699491	11.0433974368724	270
V_V_WT	6.02706824201224	2.57668469268663	4626.37860560785	0.975537456651415	11.0785990273731	271
V_V_WT	6.06210402882597	2.57667982670999	4626.37860560785	1.01058278309989	11.1136252745521	272
V_V_WT	6.09697195009893	2.57667511647989	4626.37860560785	1.04545993867009	11.1484839615278	273
V_V_WT	6.13168006108975	2.57667062670076	4626.37860560785	1.08017685176913	11.1831832704104	274
V_V_WT	6.1662368100686	2.57666641894757	4626.37860560785	1.11474184995085	11.2177317701863	275
V_V_WT	6.20065102735739	2.57666255082255	4626.37860560785	1.14916365060934	11.2521384041054	276
V_V_WT	6.23493191380466	2.57665907516775	4626.37860560785	1.18345135099752	11.2864124766118	277
V_V_WT	6.26908902867236	2.57665603934412	4626.37860560785	1.21761441752726	11.3205636398175	278
V_V_WT	6.30313227695936	2.57665348458719	4626.37860560785	1.25166267435617	11.3546018795625	279
V_V_WT	6.33707189614033	2.57665144544772	4626.37860560785	1.28560629122295	11.3885375010577	280
V_V_WT	6.37091844234784	2.57664994932528	4626.37860560785	1.31945577054392	11.4223811141518	281
V_V_WT	6.40468277597597	2.57664901610077	4626.37860560785	1.35322193373714	11.4561436182148	282
V_V_WT	6.43837604673501	2.57664865787295	4626.37860560785	1.38691590679353	11.4898361866765	283
V_V_WT	6.47200967813916	2.57664887880244	4626.37860560785	1.42054910507053	11.5234702512078	284
V_V_WT	6.50559535145748	2.57664967506508	4626.37860560785	1.45413321733436	11.5570574855806	285
V_V_WT	6.53914498910854	2.57665103491535	4626.37860560785	1.48768018903038	11.5906097891867	286
V_V_WT	6.5726707375417	2.57665293885865	4626.37860560785	1.52120220482672	11.6241392702567	287
V_V_WT	6.60618494958023	2.57665535992997	4626.37860560785	1.55471167041086	11.6576582287496	288
V_V_WT	6.6397001662597	2.57665826407506	4626.37860560785	1.58822119358102	11.6911791389384	289
V_V_WT	6.67322909817072	2.57666161062856	4626.37860560785	1.62174356465125	11.7247146316902	290
V_V_WT	6.70678460631366	2.57666535288258	4626.37860560785	1.65529173619168	11.7582774764356	291
V_V_WT	6.74037968248228	2.57666943873763	4626.37860560785	1.68887880213591	11.7918805628286	292
V_V_WT	6.77402742919645	2.57667381142685	4626.37860560785	1.72251797629392	11.825536882099	293
V_V_WT	6.80774103919704	2.57667841030365	4626.37860560785	1.75622257030285	11.8592595080912	294
V_V_WT	6.84153377452516	2.5766831716816	4626.37860560785	1.79000597105954	11.8930615779908	295
V_V_WT	6.87541894520376	2.57668802971521	4626.37860560785	1.82388161767553	11.926956272732	296
V_V_WT	6.90940988754368	2.57669291730913	4626.37860560785	1.85786297800054	11.9609567970868	297
V_V_WT	6.94351994210178	2.57669776704356	4626.37860560785	1.89196352476639	11.9950763594372	298
V_V_WT	6.97776243130237	2.57670251210284	4626.37860560785	1.92619671138792	12.0293281512168	299
V_V_WT	7.01215063676823	2.57670708719474	4626.37860560785	1.96057594749186	12.0637253260446	300
V_V_WT	7.04669777636503	2.57671142944743	4626.37860560785	1.99511457420262	12.0982809785274	301
V_V_WT	7.08141698101691	2.57671547927226	4626.37860560785	2.02982583926653	12.1330081227673	302
V_V_WT	7.11632127128185	2.57671918118019	4626.37860560785	2.06472287202654	12.1679196705372	303
V_V_WT	7.15142353376634	2.57672248454086	4626.37860560785	2.09981865834878	12.2030284091839	304
V_V_WT	7.18673649737234	2.57672534427398	4626.37860560785	2.13512601551409	12.2383469792306	305
V_V_WT	7.22227270942763	2.57672772146345	4626.37860560785	2.17065756714437	12.2738878517109	306
V_V_WT	7.25804451174045	2.57672958388596	4626.37860560785	2.2064257182209	12.30966330526	307
V_V_WT	7.29406401659623	2.57673090644701	4626.37860560785	2.24244263022632	12.3456854029661	308
V_V_WT	7.33034308274827	2.57673167151816	4626.37860560785	2.27872019647406	12.3819659690225	309
V_V_WT	7.3668932914379	2.57673186917139	4626.37860560785	2.3152700176691	12.4185165652067	310
V_V_WT	7.40372592247904	2.57673149730709	4626.37860560785	2.35210337774161	12.4553484672165	311
V_V_WT	7.44085193045156	2.57673056167431	4626.37860560785	2.38923122000055	12.4924726409026	312
V_V_WT	7.47828192104098	2.57672907578294	4626.37860560785	2.42666412364567	12.5298997184363	313
V_V_WT	7.51602612757165	2.57672706070925	4626.37860560785	2.46441228068172	12.5676399744616	314
V_V_WT	7.55409438777072	2.57672454479753	4626.37860560785	2.50248547326758	12.6057033022739	315
V_V_WT	7.59249612080821	2.57672156326207	4626.37860560785	2.54089305153642	12.64409919008	316
V_V_WT	7.63124030465798	2.57671815769501	4626.37860560785	2.57964391192171	12.6828366973942	317
V_V_WT	7.67033545382198	2.57671437548701	4626.37860560785	2.61874647601708	12.7219244316269	318
V_V_WT	7.70978959746618	2.57671026916866	4626.37860560785	2.65820867000348	12.7613705249289	319
V_V_WT	7.74961025800375	2.57670589568196	4626.37860560785	2.69803790466065	12.8011826113468	320
V_V_WT	7.78980443018555	2.57670131559171	4626.37860560785	2.73824105600352	12.8413678043676	321
V_V_WT	7.83037856072548	2.57669659224798	4626.37860560785	2.77882444654966	12.8819326749013	322
V_V_WT	7.87133852852506	2.57669179091095	4626.37860560785	2.81979382725952	12.9228832297906	323
V_V_WT	7.91268962551884	2.57668697785048	4626.37860560785	2.86115436014711	12.9642248908906	324
V_V_WT	7.95443653821316	2.57668221943254	4626.37860560785	2.90291060160981	13.0059624748165	325
V_V_WT	7.99658332993159	2.5766775812053	4626.37860560785	2.94506648646555	13.0481001733976	326
V_V_WT	8.03913342383971	2.57667312699731	4626.37860560785	2.9876253127455	13.0906415349339	327
V_V_WT	8.08208958677152	2.57666891804017	4626.37860560785	3.03058972724048	13.1335894463025	328
V_V_WT	8.12545391391385	2.57666501212787	4626.37860560785	3.07396171183361	13.1769461159941	329
V_V_WT	8.16922781437371	2.57666146282413	4626.37860560785	3.11774257062142	13.220713058126	330
V_V_WT	8.21341199768997	2.57665831872876	4626.37860560785	3.16193291786397	13.264891077516	331
V_V_WT	8.25800646131348	2.57665562281301	4626.37860560785	3.20653266676801	13.309480255859	332
V_V_WT	8.30301047909556	2.576653411833	4626.37860560785	3.25154101912528	13.3544799390658	333
V_V_WT	8.34842259083088	2.57665171582919	4626.37860560785	3.29695645583688	13.3998887258249	334
V_V_WT	8.39424059287835	2.57665055771879	4626.37860560785	3.34277672833303	13.4457044574237	335
V_V_WT	8.44046152989943	2.57664995298658	4626.37860560785	3.38899885091763	13.4919242088812	336
V_V_WT	8.48708168775099	2.57664990947826	4626.37860560785	3.43561909406624	13.5385442814357	337
V_V_WT	8.53409658755024	2.57665042729924	4626.37860560785	3.48263297868942	13.5855601964111	338
V_V_WT	8.58150098095608	2.57665149881991	4626.37860560785	3.53003527140377	13.6329666905084	339
V_V_WT	8.6292888466759	2.57665310878748	4626.37860560785	3.57781998081936	13.6807577125324	340
V_V_WT	8.67745338823993	2.57665523454269	4626.37860560785	3.62598035488944	13.7289264215904	341
V_V_WT	8.72598703305028	2.57665784633814	4626.37860560785	3.67450887933517	13.7774651867654	342
V_V_WT	8.77488143273329	2.57666090775406	4626.37860560785	3.72339727718302	13.8263655882835	343
V_V_WT	8.8241274648116	2.57666437620543	4626.37860560785	3.77263650944259	13.8756184201806	344
V_V_WT	8.87371523570812	2.57666820353367	4626.37860560785	3.82221677695057	13.9252136944657	345
V_V_WT	8.92363408509165	2.57667233667445	4626.37860560785	3.87212752340713	13.9751406467762	346
V_V_WT	8.97387259158747	2.57667671839247	4626.37860560785	3.92235743964604	14.0253877435289	347
V_V_WT	9.02441857983993	2.57668128807315	4626.37860560785	3.97289446914515	14.0759426905347	348
V_V_WT	9.07525912894951	2.57668598256	4626.37860560785	4.02372581482176	14.1267924430773	349
V_V_WT	9.12638058227525	2.57669073702646	4626.37860560785	4.0748379471259	14.1779232174246	350
V_V_WT	9.17776855860546	2.57669548586996	4626.37860560785	4.12621661345818	14.2293205037527	351
V_V_WT	9.22940796469013	2.57670016361592	4626.37860560785	4.17784684893002	14.2809690804502	352
V_V_WT	9.28128300912889	2.57670470581934	4626.37860560785	4.22971298848395	14.3328530297738	353
V_V_WT	9.33337721760967	2.57670904995148	4626.37860560785	4.28179868039407	14.3849557548253	354
V_V_WT	9.38567344946869	2.57671313625948	4626.37860560785	4.33408690114071	14.4372599977967	355
V_V_WT	9.43815391558645	2.57671690858714	4626.37860560785	4.38655997169727	14.4897478594756	356
V_V_WT	9.49080019755975	2.57672031514561	4626.37860560785	4.43919957519144	14.5424008199281	357
V_V_WT	9.54359326816267	2.57672330922335	4626.37860560785	4.49198677597415	14.5951997603512	358
V_V_WT	9.5965135130554	2.57672584982576	4626.37860560785	4.54490204007458	14.6481249860362	359
V_V_WT	9.64954075371606	2.57672790223559	4626.37860560785	4.5979252570332	14.7011562503989	360
V_V_WT	9.70265427156024	2.5767294384867	4626.37860560785	4.65103576309258	14.7542727800279	361
V_V_WT	9.75583283322625	2.57673043774446	4626.37860560785	4.70421236573686	14.8074533007156	362
V_V_WT	9.80905471697343	2.57673088658776	4626.37860560785	4.75743336953711	14.8606760644097	363
V_V_WT	9.86229774016528	2.57673077918895	4626.37860560785	4.81067660328185	14.9139188770487	364
V_V_WT	9.91553928779653	2.57673011738899	4626.37860560785	4.86391944835664	14.9671591272364	365
V_V_WT	9.96875634200697	2.57672891066708	4626.37860560785	4.91713886831749	15.0203738156965	366
V_V_WT	10.0219255125478	2.57672717600527	4626.37860560785	4.97031143962268	15.0735395854729	367
V_V_WT	10.0750230681431	2.57672493764982	4626.37860560785	5.02341338346208	15.126632752824	368
V_V_WT	10.1280249686966	2.57672222677279	4626.37860560785	5.07642059862739	15.1796293387658	369
V_V_WT	10.1809068982871	2.57671908103849	4626.37860560785	5.12930869535726	15.2325051012169	370
V_V_WT	10.2336442988966	2.57671554408089	4626.37860560785	5.18205303009039	15.2852355677028	371
V_V_WT	10.2862124048113	2.57671166489915	4626.37860560785	5.23462874105126	15.3377960685714	372
V_V_WT	10.3385862776378	2.57670749717969	4626.37860560785	5.28701078459544	15.3901617706802	373
V_V_WT	10.3907408418651	2.57670309855414	4626.37860560785	5.3391739722264	15.4423077115037	374
V_V_WT	10.4426509209128	2.57669852980339	4626.37860560785	5.39109300820439	15.4942088336212	375
V_V_WT	10.4942912735925	2.57669385401869	4626.37860560785	5.4427425276519	15.545840019533	376
V_V_WT	10.5456366309287	2.57668913573159	4626.37860560785	5.49409713508093	15.5971761267765	377
V_V_WT	10.5966617332499	2.57668444002428	4626.37860560785	5.5451314432278	15.648192023272	378
V_V_WT	10.6473413674972	2.576679831633	4626.37860560785	5.5958201121197	15.6988626228748	379
V_V_WT	10.6976504046672	2.57667537405659	4626.37860560785	5.64613788826515	15.7491629210692	380
V_V_WT	10.7475638373226	2.57667112868256	4626.37860560785	5.6960596438783	15.799068030767	381
V_V_WT	10.7970568170997	2.57666715394267	4626.37860560785	5.74556041604102	15.8485532181584	382
V_V_WT	10.8461046921292	2.57666350450961	4626.37860560785	5.7946154456997	15.8975939385587	383
V_V_WT	10.8946830443067	2.57666023054578	4626.37860560785	5.84320021640767	15.9461658722058	384
V_V_WT	10.9427677263382	2.57665737701459	4626.37860560785	5.89129049272104	15.9942449599553	385
V_V_WT	10.9903348984757	2.57665498306363	4626.37860560785	5.9388623581441	16.0418074388073	386
V_V_WT	11.0373610648832	2.5766530814882	4626.37860560785	5.98589225254628	16.0888298772201	387
V_V_WT	11.0838231095495	2.5766516982825	4626.37860560785	6.03235700895537	16.1352892101436	388
V_V_WT	11.1296983316819	2.57665085228476	4626.37860560785	6.07823388964681	16.181162773717	389
V_V_WT	11.1749644805006	2.5766505549209	4626.37860560785	6.12350062144044	16.2264283395607	390
V_V_WT	11.219599789368	2.57665081005052	4626.37860560785	6.16813543013217	16.2710641486039	391
V_V_WT	11.2635830091825	2.57665161391699	4626.37860560785	6.21211707398506	16.31504894438	392
V_V_WT	11.3068934409647	2.57665295520249	4626.37860560785	6.25542487620801	16.3583620057214	393
V_V_WT	11.3495109675707	2.57665481518714	4626.37860560785	6.29803875635711	16.4009831787844	394
V_V_WT	11.3914160844623	2.57665716800991	4626.37860560785	6.33993926059403	16.4428929083306	395
V_V_WT	11.4325899294781	2.57665998102778	4626.37860560785	6.38110759075328	16.4840722682029	396
V_V_WT	11.47301431153	2.57666321526817	4626.37860560785	6.42152563215172	16.5245029909084	397
V_V_WT	11.5126717381796	2.57666682596818	4626.37860560785	6.46117598010731	16.5641674962518	398
V_V_WT	11.5515454420228	2.57667076319357	4626.37860560785	6.50004196511118	16.6030489189344	399
V_V_WT	11.5896194058345	2.57667497252843	4626.37860560785	6.53810767661922	16.6411311350499	400
V_V_WT	11.6268783864198	2.57667939582647	4626.37860560785	6.57535798543091	16.6783987874087	401
V_V_WT	11.6633079371136	2.5766839720133	4626.37860560785	6.61177856461622	16.7148373096111	402
V_V_WT	11.698894428894	2.57668863792876	4626.37860560785	6.64735590897715	16.7504329488108	403
V_V_WT	11.7336250700493	2.57669332919761	4626.37860560785	6.68207735300837	16.7851727870903	404
V_V_WT	11.7674879243686	2.57669798111666	4626.37860560785	6.71593108734786	16.8190447613894	405
V_V_WT	11.8004719278135	2.57670252954611	4626.37860560785	6.74890617370192	16.852037681925	406
V_V_WT	11.8325669036253	2.57670691179281	4626.37860560785	6.78099255822036	16.8841412490302	407
V_V_WT	11.8637635758595	2.57671106747336	4626.37860560785	6.81218108333886	16.9153460683801	408
V_V_WT	11.8940535812937	2.57671493934503	4626.37860560785	6.84246349805818	16.9456436645292	409
V_V_WT	11.9234294796933	2.57671847409333	4626.37860560785	6.8718324666654	16.9750264927211	410
V_V_WT	11.9518847624251	2.57672162306514	4626.37860560785	6.90028157591074	17.0034879489394	411
V_V_WT	11.9794138593775	2.57672434293753	4626.37860560785	6.92780534061622	17.0310223781388	412
V_V_WT	12.0060121441946	2.57672659631304	4626.37860560785	6.95439920774275	17.0576250806465	413
V_V_WT	12.0316759378021	2.57672835223312	4626.37860560785	6.98005955890948	17.0832923166947	414
V_V_WT	12.0564025102213	2.57672958660298	4626.37860560785	7.00478371137507	17.1080213090675	415
V_V_WT	12.080190080671	2.57673028252174	4626.37860560785	7.02856991749219	17.1318102438498	416
V_V_WT	12.1030378159542	2.57673043051344	4626.37860560785	7.051417362641	17.1546582692673	417
V_V_WT	12.1249458271375	2.576730028656	4626.37860560785	7.07332616165655	17.1765654926184	418
V_V_WT	12.1459151645333	2.57672908260588	4626.37860560785	7.09429735376181	17.1975329753049	419
V_V_WT	12.1659478109952	2.57672760551873	4626.37860560785	7.11433289601888	17.2175627259715	420
V_V_WT	12.18504667354	2.57672561786661	4626.37860560785	7.13343565530975	17.2366576917703	421
V_V_WT	12.2032155733284	2.57672314715464	4626.37860560785	7.15160939887186	17.254821747785	422
V_V_WT	12.220459234015	2.57672022754087	4626.37860560785	7.16885878339373	17.2720596846362	423
V_V_WT	12.2367832685031	2.57671689936462	4626.37860560785	7.18518934269447	17.2883771943117	424
V_V_WT	12.2521941641374	2.57671320858988	4626.37860560785	7.20060747400731	17.3037808542674	425
V_V_WT	12.2666992663609	2.57670920617124	4626.37860560785	7.21512042288013	17.3182781098418	426
V_V_WT	12.2803067608863	2.57670494735136	4626.37860560785	7.22873626672339	17.3318772550492	427
V_V_WT	12.2930256544163	2.57670049089941	4626.37860560785	7.2414638970245	17.3445874118082	428
V_V_WT	12.3048657539567	2.57669589830104	4626.37860560785	7.2533130002478	17.3564185076656	429
V_V_WT	12.3158376447833	2.57669123291114	4626.37860560785	7.26429403746349	17.3673812521031	430
V_V_WT	12.3259526670932	2.57668655908085	4626.37860560785	7.27441822270964	17.3774871114767	431
V_V_WT	12.3352228914187	2.57668194127102	4626.37860560785	7.28369750014459	17.3867482826928	432
V_V_WT	12.3436610928436	2.57667744316422	4626.37860560785	7.29214452000387	17.3951776656833	433
V_V_WT	12.3512807240893	2.57667312678748	4626.37860560785	7.29977261340646	17.4027888347722	434
V_V_WT	12.3580958875341	2.57666905165793	4626.37860560785	7.30659576604858	17.4095960090197	435
V_V_WT	12.3641213062273	2.5766652739631	4626.37860560785	7.31262859082515	17.4156140216295	436
V_V_WT	12.3693722939699	2.57666184578704	4626.37860560785	7.3178862994277	17.4208582885121	437
V_V_WT	12.3738647245249	2.57665881439298	4626.37860560785	7.32238467296066	17.4253447760891	438
V_V_WT	12.3776150000343	2.57665622157247	4626.37860560785	7.32614003163474	17.4290899684339	439
V_V_WT	12.380640018717	2.57665410306983	4626.37860560785	7.32916920359291	17.4321108338411	440
V_V_WT	12.3829571419097	2.57665248808985	4626.37860560785	7.33148949291651	17.4344247909029	441
V_V_WT	12.3845841605457	2.5766513988957	4626.37860560785	7.33311864689244	17.4360496741989	442
V_V_WT	12.3855392611306	2.57665085050227	4626.37860560785	7.33407482259003	17.4370036996712	443
V_V_WT	12.3858409913071	2.57665085046941	4626.37860560785	7.33437655283099	17.4373054297833	444
V_V_WT	12.3855082250733	2.57665139879782	4626.37860560785	7.33404271161197	17.4369737385346	445
V_V_WT	12.3845601277501	2.57665248792905	4626.37860560785	7.33309247907222	17.4360277764281	446
V_V_WT	12.3830161207629	2.57665410284957	4626.37860560785	7.33154530607058	17.4344869354551	447
V_V_WT	12.3808958463234	2.57665622129752	4626.37860560785	7.32942087846284	17.4323708141839	448
V_V_WT	12.378219132094	2.57665881406924	4626.37860560785	7.3267390811645	17.4296991830236	449
V_V_WT	12.3750059559082	2.57666184542146	4626.37860560785	7.32351996208271	17.4264919497338	450
V_V_WT	12.3712764106328	2.57666527356356	4626.37860560785	7.31978369601389	17.4227691252516	451
V_V_WT	12.3670506692356	2.57666905123299	4626.37860560785	7.31555054858313	17.4185507898881	452
V_V_WT	12.3623489501655	2.57667312634628	4626.37860560785	7.31084084034764	17.4138570599834	453
V_V_WT	12.357191483085	2.57667744271623	4626.37860560785	7.30567491112356	17.4087080550464	454
V_V_WT	12.3515984750539	2.57668194082588	4626.37860560785	7.30007308465248	17.4031238654553	455
V_V_WT	12.3455900772391	2.57668655864816	4626.37860560785	7.29405563370386	17.3971245207744	456
V_V_WT	12.3391863522059	2.57669123250031	4626.37860560785	7.2876427456915	17.3907299587203	457
V_V_WT	12.3324072418769	2.57669589792108	4626.37860560785	7.28085448891295	17.3839599948409	458
V_V_WT	12.3252725362183	2.57670049055875	4626.37860560785	7.27371077949431	17.3768342929422	459
V_V_WT	12.3178018427236	2.57670494705773	4626.37860560785	7.26623134913638	17.3693723363108	460
V_V_WT	12.3100145567616	2.57670920593151	4626.37860560785	7.25843571375073	17.3615933997724	461
V_V_WT	12.3019298328384	2.57671320840996	4626.37860560785	7.25034314306106	17.3535165226157	462
V_V_WT	12.2935665568483	2.57671689924934	4626.37860560785	7.24197263126572	17.345160482431	463
V_V_WT	12.2849433193552	2.57672022749389	4626.37860560785	7.2333428688261	17.3365437698844	464
V_V_WT	12.2760783899717	2.57672314717841	4626.37860560785	7.22447221546857	17.3276845644749	465
V_V_WT	12.2669896928701	2.5767256179623	4626.37860560785	7.21537867445224	17.318600711288	466
V_V_WT	12.2576947834895	2.57672760568625	4626.37860560785	7.20607986818481	17.3093096987943	467
V_V_WT	12.2482108264668	2.57672908284383	4626.37860560785	7.19659301522878	17.2998286377049	468
V_V_WT	12.2385545748462	2.57673002896176	4626.37860560785	7.18693490876587	17.2901742409266	469
V_V_WT	12.2287423505904	2.5767304308832	4626.37860560785	7.17712189655235	17.2803628046285	470
V_V_WT	12.2187900264419	2.57673028295056	4626.37860560785	7.1671698624224	17.2704101904615	471
V_V_WT	12.2087130091504	2.57672958708493	4626.37860560785	7.1570942093593	17.2603318089414	472
V_V_WT	12.1985262241008	2.57672835276138	4626.37860560785	7.14690984417256	17.2501426040291	473
V_V_WT	12.1882441013582	2.57672659688007	4626.37860560785	7.13663116379471	17.2398570389218	474
V_V_WT	12.1778805631594	2.57672434353521	4626.37860560785	7.1262720432264	17.2294890830924	475
V_V_WT	12.1674490128495	2.57672162368493	4626.37860560785	7.11584582512007	17.2190522005789	476
V_V_WT	12.1569623252908	2.57671847472649	4626.37860560785	7.10536531102168	17.20855933956	477
V_V_WT	12.146432838734	2.57671493998276	4626.37860560785	7.09484275424822	17.1980229232198	478
V_V_WT	12.1358723481757	2.57671106810698	4626.37860560785	7.08428985441294	17.1874548419386	479
V_V_WT	12.1252921001803	2.57670691241396	4626.37860560785	7.07371775355759	17.176866446803	480
V_V_WT	12.1147027891764	2.57670253014685	4626.37860560785	7.06313703388709	17.1662685444657	481
V_V_WT	12.1041145552111	2.57669798168964	4626.37860560785	7.052557717067	17.1556713933551	482
V_V_WT	12.0935369831546	2.57669332973619	4626.37860560785	7.04198926505776	17.1450847012515	483
V_V_WT	12.0829791033392	2.57668863842708	4626.37860560785	7.03144058244538	17.1345176242329	484
V_V_WT	12.0724493936073	2.57668397246638	4626.37860560785	7.02092002022168	17.123978766993	485
V_V_WT	12.0619557827539	2.57667939623024	4626.37860560785	7.01043538097337	17.1134761845343	486
V_V_WT	12.0515056553281	2.5766749728798	4626.37860560785	6.99999392542396	17.1030173852323	487
V_V_WT	12.0411058577693	2.57667076349041	4626.37860560785	6.98960238027574	17.0926093352629	488
V_V_WT	12.0307627058441	2.57666682620935	4626.37860560785	6.97926694729903	17.0822584643891	489
V_V_WT	12.0204819933433	2.57666321545346	4626.37860560785	6.96899331360175	17.0719706730849	490
V_V_WT	12.0102690020015	2.57665998115797	4626.37860560785	6.95878666302149	17.0617513409816	491
V_V_WT	12.0001285125983	2.57665716808663	4626.37860560785	6.94865168857956	17.0516053366169	492
V_V_WT	11.9900648171913	2.57665481521289	4626.37860560785	6.93859260592717	17.0415370284554	493
V_V_WT	11.9800817324351	2.57665295518052	4626.37860560785	6.92861316772142	17.0315502971487	494
V_V_WT	11.970182613934	2.57665161385124	4626.37860560785	6.91871667886537	17.0216485490025	495
V_V_WT	11.9603703715758	2.57665080994556	4626.37860560785	6.90890601254568	17.0118347306058	496
V_V_WT	11.9506474857877	2.57665055478178	4626.37860560785	6.89918362700027	17.002111344575	497
V_V_WT	11.941016024662	2.57665085211695	4626.37860560785	6.88955158295588	16.9924804663681	498
V_V_WT	11.9314776618851	2.57665169809176	4626.37860560785	6.88001156166493	16.9829437621053	499
V_V_WT	11.9220336954127	2.57665308128044	4626.37860560785	6.87056488348308	16.9735025073423	500
V_V_WT	11.9126850668269	2.57665498284485	4626.37860560785	6.86121252692423	16.9641576067296	501
V_V_WT	11.9034323813082	2.5766573767907	4626.37860560785	6.85195514813003	16.9549096144864	502
V_V_WT	11.894275928156	2.57666023032256	4626.37860560785	6.84279310069454	16.9457587556175	503
V_V_WT	11.8852157018006	2.57666350429256	4626.37860560785	6.83372645579666	16.9367049478046	504
V_V_WT	11.876251423218	2.57666715373693	4626.37860560785	6.8247550225627	16.9277478238733	505
V_V_WT	11.8673825617042	2.57667112849281	4626.37860560785	6.81587836863189	16.9188867547766	506
V_V_WT	11.858608356919	2.57667537388701	4626.37860560785	6.80709584084946	16.9101208729885	507
V_V_WT	11.8499278411422	2.5766798314872	4626.37860560785	6.79840658605047	16.9014490962339	508
V_V_WT	11.8413398616658	2.57668443990524	4626.37860560785	6.78980957187709	16.8928701514546	509
V_V_WT	11.8328431032625	2.57668913564163	4626.37860560785	6.7813036075911	16.8843825989339	510
V_V_WT	11.8244361106432	2.5766938539595	4626.37860560785	6.77288736481867	16.8759848564677	511
V_V_WT	11.8161173108643	2.57669852977595	4626.37860560785	6.76455939820968	16.8676752235189	512
V_V_WT	11.8078850355821	2.57670309855882	4626.37860560785	6.75631816593428	16.85945190523	513
V_V_WT	11.7997375431171	2.5767074972162	4626.37860560785	6.74816205000318	16.8513130362311	514
V_V_WT	11.791673040245	2.57671166496664	4626.37860560785	6.74008937635261	16.8432567041373	515
V_V_WT	11.7836897036566	2.57671554417795	4626.37860560785	6.73209843466016	16.8352809726531	516
V_V_WT	11.7757857010238	2.57671908116323	4626.37860560785	6.72418749784945	16.8273839041982	517
V_V_WT	11.7679592116053	2.57672222692289	4626.37860560785	6.71635484124185	16.8195635819688	518
V_V_WT	11.7602084463383	2.5767249378226	4626.37860560785	6.70859876131863	16.811818131358	519
V_V_WT	11.7525316673531	2.57672717619772	4626.37860560785	6.7009175940507	16.8041457406555	520
V_V_WT	11.7449272068611	2.57672891087598	4626.37860560785	6.6933097327621	16.7965446809602	521
V_V_WT	11.7373934853542	2.57673011761095	4626.37860560785	6.68577364547919	16.7890133252293	522
V_V_WT	11.7299290290745	2.57673077942047	4626.37860560785	6.67830789173723	16.7815501664118	523
V_V_WT	11.7225324866943	2.57673088682526	4626.37860560785	6.67091113879238	16.7741538345962	524
V_V_WT	11.7152026451727	2.57673043798442	4626.37860560785	6.66358217721283	16.7668231131325	525
V_V_WT	11.7079384447356	2.57672943872567	4626.37860560785	6.65631993579946	16.7595569536717	526
V_V_WT	11.7007389929417	2.5767279024702	4626.37860560785	6.64912349579893	16.7523544900846	527
V_V_WT	11.6936035778008	2.57672585005283	4626.37860560785	6.64199210437479	16.7452150512267	528
V_V_WT	11.6865316799071	2.57672330943992	4626.37860560785	6.63492518729403	16.7381381725202	529
V_V_WT	11.6795229835506	2.57672031534892	4626.37860560785	6.6279223607837	16.7311236063175	530
V_V_WT	11.672577386793	2.5767169087747	4626.37860560785	6.62098344253608	16.7241713310498	531
V_V_WT	11.665695010467	2.57671313642907	4626.37860560785	6.6141084618065	16.7172815591274	532
V_V_WT	11.6588762060893	2.5767090501012	4626.37860560785	6.60729766858017	16.7104547435984	533
V_V_WT	11.6521215626659	2.57670470594757	4626.37860560785	6.60055154176954	16.7036915835622	534
V_V_WT	11.6454319123695	2.57670016372133	4626.37860560785	6.59387079640276	16.6969930283363	535
V_V_WT	11.638808335089	2.57669548595152	4626.37860560785	6.58725638978185	16.6903602803962	536
V_V_WT	11.632252161834	2.57669073708343	4626.37860560785	6.58070952657292	16.683794797095	537
V_V_WT	11.6257649769944	2.57668598259191	4626.37860560785	6.57423166280413	16.6772982911848	538
V_V_WT	11.6193486194527	2.57668128807979	4626.37860560785	6.56782450874489	16.6708727301605	539
V_V_WT	11.6130051825538	2.57667671837386	4626.37860560785	6.56149003064886	16.6645203344588	540
V_V_WT	11.606737012935	2.5766723366308	4626.37860560785	6.5552304513361	16.658243574534	541
V_V_WT	11.600546708232	2.57666820346539	4626.37860560785	6.54904824960834	16.6520451668557	542
V_V_WT	11.5944371136635	2.57666437611307	4626.37860560785	6.54294615847559	16.6459280688515	543
V_V_WT	11.5884113175257	2.5766609076383	4626.37860560785	6.53692716220234	16.639895472849	544
V_V_WT	11.5824726455988	2.57665784619978	4626.37860560785	6.53099449215495	16.6339507990427	545
V_V_WT	11.5766246545019	2.5766552343826	4626.37860560785	6.52515162146524	16.6280976875385	546
V_V_WT	11.5708711240155	2.57665310860662	4626.37860560785	6.51940225851358	16.6223399895175	547
V_V_WT	11.5652160484033	2.57665149861932	4626.37860560785	6.51375033924423	16.6166817575624	548
V_V_WT	11.5596636267587	2.57665042708007	4626.37860560785	6.50820001832759	16.6111272351898	549
V_V_WT	11.5542182524214	2.57664990924172	4626.37860560785	6.50275565920042	16.6056808456425	550
V_V_WT	11.5488845014928	2.57664995273398	4626.37860560785	6.49742182300618	16.6003471799794	551
V_V_WT	11.5436671204874	2.57665055745158	4626.37860560785	6.49220325646592	16.5951309845088	552
V_V_WT	11.5385710131765	2.57665171554895	4626.37860560785	6.48710487873186	16.590037147621	553
V_V_WT	11.5336012266496	2.57665341154146	4626.37860560785	6.48213176725091	16.5850706860483	554
V_V_WT	11.528762936655	2.57665562251207	4626.37860560785	6.47728914269953	16.5802367306105	555
V_V_WT	11.5240614322629	2.57665831842049	4626.37860560785	6.47258235304125	16.5755405114845	556
V_V_WT	11.5195020998999	2.57666146251079	4626.37860560785	6.46801685676187	16.5709873430379	557
V_V_WT	11.5150904068107	2.57666501181193	4626.37860560785	6.46359820534983	16.5665826082715	558
V_V_WT	11.5108318839941	2.57666891772424	4626.37860560785	6.45933202508244	16.5623317429057	559
V_V_WT	11.5067321086815	2.57667312668414	4626.37860560785	6.45522399820126	16.5582402191618	560
V_V_WT	11.502796686402	2.57667758089781	4626.37860560785	6.45127984353883	16.5543135292652	561
V_V_WT	11.4990312326906	2.5766822191337	4626.37860560785	6.44750529667315	16.5505571687081	562
V_V_WT	11.4954413545129	2.57668697756335	4626.37860560785	6.44390608970405	16.5469766193217	563
V_V_WT	11.4920326314494	2.5766917906386	4626.37860560785	6.44048793071776	16.5435773321809	564
V_V_WT	11.4888105967042	2.5766965919934	4626.37860560785	6.43725648302752	16.5403647103809	565
V_V_WT	11.4857807180043	2.57670131535777	4626.37860560785	6.43421734428093	16.5373440917277	566
V_V_WT	11.4829483784404	2.57670589547135	4626.37860560785	6.43137602551016	16.5345207313706	567
V_V_WT	11.4803188573128	2.57671026898382	4626.37860560785	6.42873793021249	16.5318997844131	568
V_V_WT	11.4778973110435	2.57671437533005	4626.37860560785	6.42630833354631	16.5294862885407	569
V_V_WT	11.4756887542174	2.5767181575677	4626.37860560785	6.42409236173069	16.527285146704	570
V_V_WT	11.4736980408012	2.57672156316569	4626.37860560785	6.42209497171835	16.525301109884	571
V_V_WT	11.4719298456109	2.57672454473292	4626.37860560785	6.42032093123447	16.5235387599874	572
V_V_WT	11.4703886460756	2.57672706067672	4626.37860560785	6.41877479924946	16.5220024929017	573
V_V_WT	11.4690787043583	2.57672907578228	4626.37860560785	6.41746090696428	16.5206965017523	574
V_V_WT	11.4680040498972	2.57673056170475	4626.37860560785	6.41638333938656	16.5196247604079	575
V_V_WT	11.4671684623977	2.57673149736737	4626.37860560785	6.41554591754209	16.5187910072533	576
V_V_WT	11.4665754553577	2.57673186925971	4626.37860560785	6.4149521814158	16.5181987292997	577
V_V_WT	11.4662282601574	2.57673167163227	4626.37860560785	6.41460537365943	16.5178511466553	578
V_V_WT	11.4661298107641	2.57673090658422	4626.37860560785	6.41450842412516	16.517751197403	579
V_V_WT	11.4662827291097	2.5767295840432	4626.37860560785	6.41466393528188	16.5179015229375	580
V_V_WT	11.4666893111762	2.57672772163731	4626.37860560785	6.41507416855214	16.5183044538003	581
V_V_WT	11.467351513835	2.57672534446078	4626.37860560785	6.41574103161058	16.5189619960595	582
V_V_WT	11.4682709424788	2.57672248473673	4626.37860560785	6.41666606667726	16.5198758182804	583
V_V_WT	11.4694488394946	2.5767191813811	4626.37860560785	6.41785043984544	16.5210472391438	584
V_V_WT	11.470886073595	2.57671547947414	4626.37860560785	6.41929493144888	16.5224772157412	585
V_V_WT	11.4725831300574	2.57671142964619	4626.37860560785	6.42099992750534	16.5241663326095	586
V_V_WT	11.4745401018981	2.57670708738634	4626.37860560785	6.42296541224607	16.52611479155	587
V_V_WT	11.4767566819993	2.5767025122834	4626.37860560785	6.4251909617309	16.5283224022677	588
V_V_WT	11.479232156224	2.57669776720936	4626.37860560785	6.42767573856357	16.5307885738845	589
V_V_WT	11.4819653975417	2.57669291745672	4626.37860560785	6.43041848770921	16.5335123073742	590
V_V_WT	11.4849548611751	2.57668802984144	4626.37860560785	6.43341753339936	16.5364921889507	591
V_V_WT	11.4881985807878	2.57668317178367	4626.37860560785	6.43667077712211	16.5397263844536	592
V_V_WT	11.491694165734	2.57667841037917	4626.37860560785	6.4401756966918	16.5432126347763	593
V_V_WT	11.4954387993644	2.57667381147386	4626.37860560785	6.44392934636974	16.5469482523591	594
V_V_WT	11.4994292384087	2.57666943875466	4626.37860560785	6.44792835802894	16.5509301187884	595
V_V_WT	11.5036618134345	2.57666535286865	4626.37860560785	6.45216894333979	16.5551546835291	596
V_V_WT	11.5081324303768	2.57666161058316	4626.37860560785	6.45664689694631	16.5596179638072	597
V_V_WT	11.5128365731452	2.57665826399823	4626.37860560785	6.46135760061712	16.5643155456732	598
V_V_WT	11.5177693073042	2.57665535982226	4626.37860560785	6.46629602834598	16.5692425862624	599
V_V_WT	11.5229252847993	2.57665293872109	4626.37860560785	6.47145675235398	16.5743938172446	600
V_V_WT	11.5282987497483	2.57665103474947	4626.37860560785	6.47683394999534	16.5797635495012	601
V_V_WT	11.5338835452539	2.57664967487284	4626.37860560785	6.48242141150767	16.5853456790001	602
V_V_WT	11.5396731212385	2.57664887858626	4626.37860560785	6.48821254859367	16.5911336938833	603
V_V_WT	11.5456605432772	2.57664865763565	4626.37860560785	6.49420040380098	16.5971206827535	604
V_V_WT	11.5518385024001	2.57664901584549	4626.37860560785	6.50037766066172	16.6032993441384	605
V_V_WT	11.5581993258462	2.57664994905552	4626.37860560785	6.50673665457111	16.6096619971212	606
V_V_WT	11.5647349887324	2.57665144516725	4626.37860560785	6.51326938436483	16.6162005930999	607
V_V_WT	11.5714371266238	2.5766534843	4626.37860560785	6.51996752458368	16.622906728664	608
V_V_WT	11.5782970489429	2.5766560390544	4626.37860560785	6.52682243836575	16.62977165952	609
V_V_WT	11.5853057532167	2.57665907487983	4626.37860560785	6.533825190974	16.6367863154594	610
V_V_WT	11.5924539400952	2.57666255054085	4626.37860560785	6.54096656389944	16.643941316291	611
V_V_WT	11.5997320291196	2.57666641867653	4626.37860560785	6.54823706953322	16.651226988706	612
V_V_WT	11.6071301751914	2.57667062644482	4626.37860560785	6.55562696637258	16.6586333840103	613
V_V_WT	11.6146382857002	2.57667511624341	4626.37860560785	6.56312627473496	16.6661502966654	614
V_V_WT	11.6222460382649	2.5766798264972	4626.37860560785	6.57072479295598	16.6737672835738	615
V_V_WT	11.6299428990445	2.57668469250155	4626.37860560785	6.5784121140465	16.6814736840424	616
V_V_WT	11.637718141563	2.57668964730995	4626.37860560785	6.58617764277767	16.6892586403483	617
V_V_WT	11.6455608660095	2.57669462265374	4626.37860560785	6.5940106131777	16.6971111188414	618
V_V_WT	11.6534600189533	2.57669954988148	4626.37860560785	6.60190010640541	16.7050199315013	619
V_V_WT	11.6614044134301	2.57670436090482	4626.37860560785	6.6098350689821	16.7129737578781	620
V_V_WT	11.669382749344	2.57670898913803	4626.37860560785	6.6178043313518	16.7209611673362	621
V_V_WT	11.6773836341288	2.57671337041832	4626.37860560785	6.62579662673782	16.7289706415198	622
V_V_WT	11.6853956036202	2.57671744389396	4626.37860560785	6.63380061027435	16.736990596966	623
V_V_WT	11.6934071430874	2.57672115286813	4626.37860560785	6.64180487838347	16.7450094077914	624
V_V_WT	11.7014067083615	2.576724445587	4626.37860560785	6.64979798835829	16.7530154283647	625
V_V_WT	11.7093827470135	2.57672727596054	4626.37860560785	6.6577684781284	16.7609970158986	626
V_V_WT	11.7173237195283	2.57672960420674	4626.37860560785	6.6657048861703	16.7689425528862	627
V_V_WT	11.7252181204112	2.57673139740966	4626.37860560785	6.67359577152034	16.776840469302	628
V_V_WT	11.7330544991903	2.57673262998394	4626.37860560785	6.68142973386609	16.7846792645145	629
V_V_WT	11.7408214812515	2.57673328403889	4626.37860560785	6.68919543366768	16.7924475288353	630
V_V_WT	11.7485077884485	2.57673334963723	4626.37860560785	6.6968816122606	16.8001339646363	631
V_V_WT	11.7561022594515	2.57673282494471	4626.37860560785	6.70447711191114	16.8077274069918	632
V_V_WT	11.7635938697742	2.57673171626817	4626.37860560785	6.71197089576865	16.8152168437798	633
V_V_WT	11.7709717514324	2.5767300379818	4626.37860560785	6.7193520676685	16.8225914351964	634
V_V_WT	11.7782252121929	2.57672781234179	4626.37860560785	6.72660989174474	16.829840532641	635
V_V_WT	11.7853437543449	2.57672506919243	4626.37860560785	6.73373381177764	16.8369536969121	636
V_V_WT	11.7923170929864	2.57672184556695	4626.37860560785	6.74071347026244	16.8439207157104	637
V_V_WT	11.799135173741	2.5767181851888	4626.37860560785	6.74753872710376	16.8507316203782	638
V_V_WT	11.8057881898951	2.57671413787988	4626.37860560785	6.75419967791342	16.8573767018767	639
V_V_WT	11.8122665989025	2.57670975888378	4626.37860560785	6.76068667184154	16.8638465259635	640
V_V_WT	11.8185611382134	2.57670510811318	4626.37860560785	6.7669903288807	16.8701319475461	641
V_V_WT	11.8246628404097	2.57670024933163	4626.37860560785	6.77310155660594	16.8762241242135	642
V_V_WT	11.8305630475963	2.57669524928092	4626.37860560785	6.77901156627641	16.8821145289163	643
V_V_WT	11.8362534250219	2.57669017676583	4626.37860560785	6.78471188825053	16.8877949617932	644
V_V_WT	11.8417259739102	2.57668510170904	4626.37860560785	6.7901943866704	16.89325756115	645
V_V_WT	11.8469730434605	2.5766800941888	4626.37860560785	6.79545127334839	16.8984948135726	646
V_V_WT	11.8519873419995	2.57667522347293	4626.37860560785	6.80047512081327	16.9034995631857	647
V_V_WT	11.8567619472669	2.57667055706219	4626.37860560785	6.80525887447108	16.9082650200627	648
V_V_WT	11.8612903158122	2.57666615975641	4626.37860560785	6.8097958638327	16.9127847677917	649
V_V_WT	11.8655662914836	2.57666209275614	4626.37860560785	6.81407981276412	16.917052770203	650
V_V_WT	11.8695841129945	2.57665841281224	4626.37860560785	6.81810484872005	16.921063377269	651
V_V_WT	11.8733384205713	2.57665517143548	4626.37860560785	6.82186551094106	16.9248113302016	652
V_V_WT	11.876824261642	2.57665241417659	4626.37860560785	6.82535675755408	16.92829176573	653
V_V_WT	11.8800370955998	2.57665017998757	4626.37860560785	6.82857397158776	16.9315002196118	654
V_V_WT	11.882972797603	2.57664850067248	4626.37860560785	6.83151296584938	16.9344326293565	655
V_V_WT	11.8856276614311	2.57664740043581	4626.37860560785	6.83416998666613	16.9370853361962	656
V_V_WT	11.8879984013898	2.57664689553487	4626.37860560785	6.83654171647145	16.9394550863082	657
V_V_WT	11.8900821532745	2.57664699404102	4626.37860560785	6.83862527523712	16.941539031312	658
V_V_WT	11.8918764743957	2.57664769571323	4626.37860560785	6.84041822074611	16.9433347280453	659
V_V_WT	11.8933793426721	2.57664899198605	4626.37860560785	6.84191854770961	16.9448401376346	660
V_V_WT	11.8945891548139	2.57665086607223	4626.37860560785	6.8431246857488	16.946053623879	661
V_V_WT	11.8955047236014	2.57665329317897	4626.37860560785	6.84403549624964	16.9469739509532	662
V_V_WT	11.8961252742768	2.57665624083477	4626.37860560785	6.84465026811391	16.9476002804396	663
V_V_WT	11.8964504400685	2.57665966932279	4626.37860560785	6.84496871243413	16.9479321677029	664
V_V_WT	11.8964802568733	2.5766635322149	4626.37860560785	6.84499095612819	16.9479695576183	665
V_V_WT	11.8962151571127	2.57666777699927	4626.37860560785	6.84471753456595	16.9477127796594	666
V_V_WT	11.8956559627909	2.57667234579286	4626.37860560785	6.84414938322996	16.9471625423519	667
V_V_WT	11.8948038777876	2.57667717612949	4626.37860560785	6.84328782846332	16.9463199271119	668
V_V_WT	11.8936604793983	2.57668220181246	4626.37860560785	6.84213457733867	16.9451863814578	669
V_V_WT	11.8922277091747	2.5766873538202	4626.37860560785	6.84069170672299	16.9437637116264	670
V_V_WT	11.8905078630825	2.57669256125271	4626.37860560785	6.83896165157976	16.9420540745853	671
V_V_WT	11.888503581005	2.57669775230566	4626.37860560785	6.83694719256297	16.9400599694471	672
V_V_WT	11.8862178356579	2.57670285525884	4626.37860560785	6.83465144299405	16.9377842283218	673
V_V_WT	11.8836539209025	2.57670779946543	4626.37860560785	6.83207783523589	16.9352300065691	674
V_V_WT	11.8808154395484	2.57671251632843	4626.37860560785	6.82923010658088	16.9324007725158	675
V_V_WT	11.8777062906447	2.57671694025068	4626.37860560785	6.8261122846799	16.9293002966095	676
V_V_WT	11.8743306563202	2.57672100954564	4626.37860560785	6.82272867259664	16.9259326400437	677
V_V_WT	11.8706929882013	2.57672466729588	4626.37860560785	6.81908383354295	16.9223021428596	678
V_V_WT	11.8667979934588	2.57672786214781	4626.37860560785	6.81518257536708	16.9184134115505	679
V_V_WT	11.8626506205192	2.5767305490311	4626.37860560785	6.8110299348549	16.9142713061834	680
V_V_WT	11.8582560444869	2.57673268979322	4626.37860560785	6.80663116190791	16.9098809270658	681
V_V_WT	11.8536196523066	2.57673425373985	4626.37860560785	6.80199170364646	16.9052476009668	682
V_V_WT	11.8487470277365	2.57673521807368	4626.37860560785	6.79711718852213	16.9003768669508	683
V_V_WT	11.8436439361349	2.57673556822528	4626.37860560785	6.79201341045647	16.8952744618134	684
V_V_WT	11.8383163091497	2.57673529807129	4626.37860560785	6.78668631310185	16.8899463051975	685
V_V_WT	11.8327702293076	2.57673441003672	4626.37860560785	6.78114197423107	16.8843984843842	686
V_V_WT	11.8270119145735	2.57673291507968	4626.37860560785	6.7753865903257	16.8786372388214	687
V_V_WT	11.8210477029208	2.57673083255854	4626.37860560785	6.76942646140752	16.8726689444341	688
V_V_WT	11.8148840369355	2.57672818998283	4626.37860560785	6.76326797613088	16.8665000977402	689
V_V_WT	11.8085274485105	2.5767250226517	4626.37860560785	6.75691759718533	16.8601372998357	690
V_V_WT	11.8019845436641	2.57672137318383	4626.37860560785	6.7503818470363	16.8535872402919	691
V_V_WT	11.7952619875227	2.5767172909457	4626.37860560785	6.74366729402845	16.846856681017	692
V_V_WT	11.7883664895007	2.57671283138565	4626.37860560785	6.73678053887081	16.8399524401306	693
V_V_WT	11.7813047887213	2.57670805528237	4626.37860560785	6.72972820153147	16.832881375911	694
V_V_WT	11.7740836397036	2.57670302791863	4626.37860560785	6.72251690854427	16.825650370863	695
V_V_WT	11.7667097983596	2.57669781819086	4626.37860560785	6.71515328075114	16.8182663159681	696
V_V_WT	11.759190008327	2.57669249766695	4626.37860560785	6.70764392148268	16.8107360951714	697
V_V_WT	11.7515309876741	2.5766871396052	4626.37860560785	6.69999540518597	16.8030665701622	698
V_V_WT	11.7437394159938	2.57668181794765	4626.37860560785	6.69221426649233	16.7952645654953	699
V_V_WT	11.7358219219313	2.57667660630173	4626.37860560785	6.68430698974122	16.7873368541215	700
V_V_WT	11.7277850711614	2.57667157692418	4626.37860560785	6.67627999894972	16.7792901433731	701
V_V_WT	11.7196353548362	2.57666679972126	4626.37860560785	6.66813964822042	16.771131061452	702
V_V_WT	11.7113791785377	2.57666234127906	4626.37860560785	6.6598922125948	16.7628661444806	703
V_V_WT	11.7030228517428	2.57665826393722	4626.37860560785	6.6515438793344	16.7545018241513	704
V_V_WT	11.6945725778231	2.57665462491922	4626.37860560785	6.64310073962537	16.7460444160209	705
V_V_WT	11.6860344446054	2.57665147553093	4626.37860560785	6.63456878071062	16.7375001085003	706
V_V_WT	11.6774144154883	2.57664886043911	4626.37860560785	6.6259538784206	16.7288749525561	707
V_V_WT	11.6687183211495	2.57664681703943	4626.37860560785	6.61726179011962	16.7201748521794	708
V_V_WT	11.6599518518355	2.57664537492353	4626.37860560785	6.60849814804047	16.7114055556305	709
V_V_WT	11.6511205502516	2.57664455545218	4626.37860560785	6.59966845301123	16.702572647492	710
V_V_WT	11.642229805061	2.57664437144097	4626.37860560785	6.59077806857033	16.6936815415516	711
V_V_WT	11.6332848449827	2.57664482696313	4626.37860560785	6.58183221545135	16.684737474514	712
V_V_WT	11.6242907335189	2.57664591727217	4626.37860560785	6.57283596646193	16.6757455005759	713
V_V_WT	11.6152523642676	2.57664762884628	4626.37860560785	6.56379424170915	16.6667104868261	714
V_V_WT	11.6061744568765	2.57664993955343	4626.37860560785	6.55471180423005	16.6576371095229	715
V_V_WT	11.59706155358	2.57665281893588	4626.37860560785	6.54559325597085	16.6485298511892	716
V_V_WT	11.5879180163399	2.57665622860999	4626.37860560785	6.53644303414339	16.6393929985363	717
V_V_WT	11.5787480245981	2.57666012277633	4626.37860560785	6.52726540797852	16.6302306412176	718
V_V_WT	11.569555573588	2.57666444883324	4626.37860560785	6.51806447583385	16.6210466713422	719
V_V_WT	11.5603444732352	2.57666914808579	4626.37860560785	6.50884416270508	16.6118447837654	720
V_V_WT	11.5511183476155	2.57667415654029	4626.37860560785	6.49960821812601	16.6026284771049	721
V_V_WT	11.5418806349579	2.576679405774	4626.37860560785	6.49036021446706	16.5934010554487	722
V_V_WT	11.5326345881737	2.57668482386799	4626.37860560785	6.48110354563481	16.5841656307125	723
V_V_WT	11.5233832759039	2.57669033639048	4626.37860560785	6.4718414261921	16.5749251256156	724
V_V_WT	11.514129584063	2.57669586741736	4626.37860560785	6.46257689090085	16.5656822772251	725
V_V_WT	11.5048762178401	2.57670134057579	4626.37860560785	6.45331279467734	16.5564396410028	726
V_V_WT	11.4956257041704	2.57670668009672	4626.37860560785	6.44405181300029	16.5471995953405	727
V_V_WT	11.4863803946234	2.57671181186163	4626.37860560785	6.43479644274681	16.5379643465	728
V_V_WT	11.4771424687007	2.57671666442929	4626.37860560785	6.42554900347733	16.528735933924	729
V_V_WT	11.4679139375091	2.57672117002826	4626.37860560785	6.41631163916309	16.519516235855	730
V_V_WT	11.4586966477951	2.57672526550128	4626.37860560785	6.40708632036889	16.5103069752212	731
V_V_WT	11.449492286298	2.57672889318858	4626.37860560785	6.39787484687475	16.5011097257213	732
V_V_WT	11.4403023844098	2.57673200173779	4626.37860560785	6.38867885074766	16.491925918072	733
V_V_WT	11.4311283231044	2.57673454682884	4626.37860560785	6.3794997998501	16.4827568463588	734
V_V_WT	11.4219713381107	2.57673649180407	4626.37860560785	6.3703390017774	16.4736036744441	735
V_V_WT	11.4128325252957	2.57673780819425	4626.37860560785	6.36119760820985	16.4644674423816	736
V_V_WT	11.4037128462497	2.57673847613322	4626.37860560785	6.35207661968492	16.4553490728145	737
V_V_WT	11.3946131340031	2.5767384846551	4626.37860560785	6.34297689073143	16.4462493772749	738
V_V_WT	11.3855340988904	2.5767378318695	4626.37860560785	6.33389913538981	16.4371690623911	739
V_V_WT	11.376476334505	2.57673652501232	4626.37860560785	6.32484393306761	16.4281087359423	740
V_V_WT	11.3674403237174	2.57673458037079	4626.37860560785	6.3158117347048	16.4190689127299	741
V_V_WT	11.3584264447447	2.5767320230835	4626.37860560785	6.30680286923481	16.4100500202547	742
V_V_WT	11.3494349772162	2.57672888681806	4626.37860560785	6.29781755028219	16.4010524041503	743
V_V_WT	11.340466108234	2.57672521333024	4626.37860560785	6.28885588308789	16.39207633338	744
V_V_WT	11.331519938379	2.57672105191023	4626.37860560785	6.27991787160064	16.3831220051573	745
V_V_WT	11.3225964876564	2.57671645872387	4626.37860560785	6.2710034257138	16.3741895495991	746
V_V_WT	11.3136957013248	2.57671149605688	4626.37860560785	6.26211236857609	16.3652790340735	747
V_V_WT	11.3048174556203	2.57670623147288	4626.37860560785	6.25324444396688	16.3563904672737	748
V_V_WT	11.2959615633196	2.57670073689609	4626.37860560785	6.24439932365692	16.3475238029822	749
V_V_WT	11.2871277791339	2.57669508763144	4626.37860560785	6.23557661472404	16.3386789435438	750
V_V_WT	11.2783158049061	2.5766893613351	4626.37860560785	6.22677586676786	16.3298557430443	751
V_V_WT	11.2695252945933	2.57668363694983	4626.37860560785	6.21799657898011	16.3210540102066	752
V_V_WT	11.2607558590158	2.57667799361938	4626.37860560785	6.20923820702147	16.3122735110101	753
V_V_WT	11.252007070343	2.576672509597	4626.37860560785	6.20050016964779	16.3035139710382	754
V_V_WT	11.2432784663082	2.57666726116308	4626.37860560785	6.19178185504642	16.29477507757	755
V_V_WT	11.2345695541411	2.57666232156672	4626.37860560785	6.18308262684379	16.2860564814384	756
V_V_WT	11.2258798141729	2.57665776000613	4626.37860560785	6.17440182970966	16.277357798636	757
V_V_WT	11.2172087031594	2.57665364066173	4626.37860560785	6.16573879457573	16.2686786117432	758
V_V_WT	11.2085556572374	2.57665002179571	4626.37860560785	6.15709284335693	16.260018471118	759
V_V_WT	11.199920094564	2.57664695493041	4626.37860560785	6.14846329320205	16.251376895926	760
V_V_WT	11.1913014175967	2.57664448411712	4626.37860560785	6.13984946020702	16.2427533749863	761
V_V_WT	11.1826990150208	2.57664264530603	4626.37860560785	6.13125066257779	16.2341473674638	762
V_V_WT	11.1741122633143	2.57664146582558	4626.37860560785	6.12266622321543	16.2255583034131	763
V_V_WT	11.1655405279459	2.57664096397942	4626.37860560785	6.1140954717049	16.216985584187	764
V_V_WT	11.1569831642048	2.57664114876649	4626.37860560785	6.10553774569297	16.2084285827166	765
V_V_WT	11.1484395176624	2.5766420197286	4626.37860560785	6.09699239164949	16.1998866436753	766
V_V_WT	11.139908924275	2.57664356692794	4626.37860560785	6.08845876501358	16.1913590835365	767
V_V_WT	11.1313907101008	2.57664577105521	4626.37860560785	6.07993622969876	16.1828451905028	768
V_V_WT	11.1228841906842	2.57664860366743	4626.37860560785	6.07142415701143	16.174344224357	769
V_V_WT	11.1143886700599	2.57665202755229	4626.37860560785	6.06292192393996	16.1658554161798	770
V_V_WT	11.1059034394305	2.57665599721468	4626.37860560785	6.05442891087922	16.1573779679818	771
V_V_WT	11.0974277754944	2.5766604594788	4626.37860560785	6.04594449877744	16.1489110522114	772
V_V_WT	11.0889609384464	2.57666535419824	4626.37860560785	6.03746806574513	16.1404538111477	773
V_V_WT	11.0805021696781	2.57667061506416	4626.37860560785	6.02899898317073	16.1320053561854	774
V_V_WT	11.0720506891555	2.57667617050122	4626.37860560785	6.02053661134225	16.1235647669688	775
V_V_WT	11.0636056925283	2.57668194463871	4626.37860560785	6.01208029465196	16.1151310904047	776
V_V_WT	11.055166347954	2.57668785834411	4626.37860560785	6.00362935639489	16.1067033395132	777
V_V_WT	11.0467317926854	2.57669383030483	4626.37860560785	5.99518309323528	16.0982804921355	778
V_V_WT	11.0383011294061	2.57669977814345	4626.37860560785	5.98674076935584	16.0898614894564	779
V_V_WT	11.0298734223651	2.57670561955123	4626.37860560785	5.97830161036993	16.0814452343603	780
V_V_WT	11.0214476933144	2.57671127342418	4626.37860560785	5.969864797032	16.0730305895969	781
V_V_WT	11.0130229172698	2.57671666098634	4626.37860560785	5.96142945879628	16.0646163757433	782
V_V_WT	11.0045980181268	2.57672170688445	4626.37860560785	5.9529946672867	16.056201368967	783
V_V_WT	10.9961718641533	2.57672634023911	4626.37860560785	5.94455942972842	16.0477842985782	784
V_V_WT	10.9877432633766	2.57673049563747	4626.37860560785	5.93612268238934	16.039363844364	785
V_V_WT	10.9793109588961	2.57673411405406	4626.37860560785	5.92768328408668	16.0309386337055	786
V_V_WT	10.9708736241402	2.57673714368645	4626.37860560785	5.91924000980652	16.0225072384739	787
V_V_WT	10.9624298581105	2.57673954069413	4626.37860560785	5.91079154449869	16.0140681717223	788
V_V_WT	10.9539781806131	2.57674126983004	4626.37860560785	5.90233647707025	16.0056198841559	789
V_V_WT	10.9455170275304	2.57674230495581	4626.37860560785	5.89387329464744	15.9971607604133	790
V_V_WT	10.937044746139	2.57674262943317	4626.37860560785	5.88540037712572	15.9886891151524	791
V_V_WT	10.9285595905064	2.5767422363856	4626.37860560785	5.87691599205376	15.9802031889591	792
V_V_WT	10.920059717014	2.57674112882651	4626.37860560785	5.86841828990535	15.9717011441226	793
V_V_WT	10.9115431799984	2.57673931965121	4626.37860560785	5.85990529973611	15.9631810602607	794
V_V_WT	10.9030079275517	2.57673683149298	4626.37860560785	5.85137492526606	15.9546409298373	795
V_V_WT	10.8944517975385	2.57673369644413	4626.37860560785	5.84282494144374	15.9460786536333	796
V_V_WT	10.8858725137857	2.57672995564587	4626.37860560785	5.83425299143948	15.937492036132	797
V_V_WT	10.8772676825484	2.57672565875181	4626.37860560785	5.82565658416368	15.9288787809332	798
V_V_WT	10.8686347892195	2.57672086327246	4626.37860560785	5.81703309226119	15.9202364861779	799
V_V_WT	10.8599711953419	2.57671563380897	4626.37860560785	5.80837975062586	15.9115626400579	800
V_V_WT	10.8512741359134	2.57671004118648	4626.37860560785	5.79969365540452	15.9028546164223	801
V_V_WT	10.8425407170557	2.57670416149846	4626.37860560785	5.79097176353932	15.8941096705722	802
V_V_WT	10.8337679140128	2.57669807507517	4626.37860560785	5.78221089278859	15.8853249352371	803
V_V_WT	10.8249525695441	2.57669186538994	4626.37860560785	5.77340772226426	15.876497416824	804
V_V_WT	10.8160913927092	2.57668561791813	4626.37860560785	5.76455879345342	15.867623991965	805
V_V_WT	10.8071809580709	2.57667941896454	4626.37860560785	5.75566051172033	15.8587014044214	806
V_V_WT	10.7982177053321	2.57667335447491	4626.37860560785	5.74670914827332	15.8497262623909	807
V_V_WT	10.7891979394182	2.57666750884816	4626.37860560785	5.7377008425755	15.8406950362608	808
V_V_WT	10.780117831029	2.57666196376573	4626.37860560785	5.72863160519227	15.8316040568657	809
V_V_WT	10.770973417674	2.57665679705389	4626.37860560785	5.71949732105639	15.8224495142916	810
V_V_WT	10.7617606051825	2.57665208159521	4626.37860560785	5.71029375311264	15.8132274572523	811
V_V_WT	10.7524751697269	2.57664788430407	4626.37860560785	5.7010165463493	15.8039337931044	812
V_V_WT	10.7431127603529	2.57664426518085	4626.37860560785	5.69166123218275	15.794564288523	813
V_V_WT	10.7336689020246	2.57664127645766	4626.37860560785	5.68222323317724	15.785114570872	814
V_V_WT	10.7241389991993	2.57663896184848	4626.37860560785	5.67269786808972	15.7755801303089	815
V_V_WT	10.714518339906	2.57663735591355	4626.37860560785	5.66308035719475	15.7659563226173	816
V_V_WT	10.7048021003973	2.57663648354792	4626.37860560785	5.65336582793869	15.756238372856	817
V_V_WT	10.6949853502821	2.57663635960118	4626.37860560785	5.64354932081822	15.746421379746	818
V_V_WT	10.685063058221	2.57663698863464	4626.37860560785	5.63362579555157	15.7365003208905	819
V_V_WT	10.6750300981298	2.57663836481905	4626.37860560785	5.62359013748261	15.726470058777	820
V_V_WT	10.6648812559254	2.57664047197577	4626.37860560785	5.61343716424614	15.7163253476046	821
V_V_WT	10.6546112367573	2.5766432837602	4626.37860560785	5.60316163263961	15.7060608408749	822
V_V_WT	10.6442146727805	2.57664676398701	4626.37860560785	5.59275824575867	15.6956710998024	823
V_V_WT	10.6336861313973	2.57665086709158	4626.37860560785	5.58222166033377	15.6851506024608	824
V_V_WT	10.6230201240105	2.57665553872297	4626.37860560785	5.57154649432164	15.6744937536994	825
V_V_WT	10.612211115238	2.5766607164603	4626.37860560785	5.56072733471469	15.6636948957612	826
V_V_WT	10.6012535325854	2.57666633064328	4626.37860560785	5.54975874558619	15.6527483195847	827
V_V_WT	10.5901417765738	2.57667230530577	4626.37860560785	5.53863527638687	15.6416482767608	828
V_V_WT	10.5788702312817	2.57667855919991	4626.37860560785	5.52735147047983	15.6303889920836	829
V_V_WT	10.567433275299	2.5766850068973	4626.37860560785	5.51590187393546	15.6189646766626	830
V_V_WT	10.5558252930731	2.57669155995191	4626.37860560785	5.50428104459737	15.6073695415487	831
V_V_WT	10.5440406866045	2.5766981281095	4626.37860560785	5.4924835614077	15.5955978118013	832
V_V_WT	10.5320738874985	2.57670462054645	4626.37860560785	5.4805040340291	15.5836437409679	833
V_V_WT	10.5199193693174	2.57671094712179	4626.37860560785	5.46833711274324	15.5715016258915	834
V_V_WT	10.5075716602372	2.57671701962429	4626.37860560785	5.45597749866231	15.5591658218122	835
V_V_WT	10.4950253559508	2.57672275299854	4626.37860560785	5.4434199542282	15.5466307576735	836
V_V_WT	10.4822751328234	2.5767280665319	4626.37860560785	5.43065931404144	15.5338909516054	837
V_V_WT	10.469315761227	2.57673288498674	4626.37860560785	5.41769049597564	15.5209410264783	838
V_V_WT	10.4561421190749	2.57673713966172	4626.37860560785	5.40450851263163	15.5077757255182	839
V_V_WT	10.4427492054775	2.57674076936715	4626.37860560785	5.39110848308063	15.4943899278744	840
V_V_WT	10.4291321545201	2.5767437213009	4626.37860560785	5.3774856449253	15.4807786641148	841
V_V_WT	10.4152862491133	2.57674595181216	4626.37860560785	5.36363536665274	15.4669371315738	842
V_V_WT	10.4012069348866	2.57674742704243	4626.37860560785	5.34955316027116	15.452860709502	843
V_V_WT	10.3868898340889	2.57674812343376	4626.37860560785	5.33523469421441	15.4385449739634	844
V_V_WT	10.3723307594747	2.57674802809735	4626.37860560785	5.32067580650505	15.4239857124444	845
V_V_WT	10.3575257281033	2.57674713903671	4626.37860560785	5.30587251811646	15.4091789380901	846
V_V_WT	10.3424709750825	2.57674546522116	4626.37860560785	5.2908210465724	15.3941209035927	847
V_V_WT	10.3271629671418	2.57674302650879	4626.37860560785	5.27551781967089	15.3788081146127	848
V_V_WT	10.3115984160564	2.57673985341889	4626.37860560785	5.25995948935492	15.3632373427579	849
V_V_WT	10.2957742918806	2.57673598675615	4626.37860560785	5.24414294568202	15.3474056380791	850
V_V_WT	10.2796878359103	2.57673147709175	4626.37860560785	5.22806533080457	15.3313103410161	851
V_V_WT	10.2633365734099	2.57672638410724	4626.37860560785	5.21172405298258	15.3149490938372	852
V_V_WT	10.2467183259972	2.57672077581017	4626.37860560785	5.19511680050667	15.2983198514877	853
V_V_WT	10.2298312237157	2.57671472763107	4626.37860560785	5.17824155554049	15.2814208918909	854
V_V_WT	10.2126737166978	2.57670832141465	4626.37860560785	5.16109660776179	15.2642508256337	855
V_V_WT	10.1952445864499	2.57670164431768	4626.37860560785	5.14368056780818	15.2468086050916	856
V_V_WT	10.1775429566686	2.57669478762864	4626.37860560785	5.12599238040733	15.2290935329299	857
V_V_WT	10.1595683035936	2.57668784552557	4626.37860560785	5.10803133716492	15.2111052700223	858
V_V_WT	10.1413204658488	2.57668091378804	4626.37860560785	5.08979708893129	15.1928438427662	859
V_V_WT	10.1227996537455	2.57667408848151	4626.37860560785	5.07128965768376	15.1743096498073	860
V_V_WT	10.1040064580259	2.57666746463169	4626.37860560785	5.05250944786859	15.1555034681832	861
V_V_WT	10.0849418579942	2.57666113490728	4626.37860560785	5.03345725711528	15.1364264588731	862
V_V_WT	10.0656072290424	2.57665518832926	4626.37860560785	5.01413428629224	15.1170801717925	863
V_V_WT	10.0460043495224	2.57664970902444	4626.37860560785	4.99454214882275	15.0974665502221	864
V_V_WT	10.0261354069335	2.57664477504109	4626.37860560785	4.97468287919417	15.0775879346729	865
V_V_WT	10.006003003423	2.57664045724269	4626.37860560785	4.95455894062762	15.0574470662184	866
V_V_WT	9.98561016057468	2.57663681829597	4626.37860560785	4.93417323185022	15.0370470892991	867
V_V_WT	9.96496032343998	2.57663391176704	4626.37860560785	4.91352909289833	15.0163915539816	868
V_V_WT	9.94405736382202	2.57663178133925	4626.37860560785	4.8926303099348	14.9954844177092	869
V_V_WT	9.92290558278228	2.57663046016343	4626.37860560785	4.87148111902973	14.9743300465348	870
V_V_WT	9.90150971235958	2.5766299703506	4626.37860560785	4.85008620887375	14.9529332158454	871
V_V_WT	9.87987491647966	2.57663032261461	4626.37860560785	4.82845072238838	14.9312991105709	872
V_V_WT	9.85800679103987	2.57663151607037	4626.37860560785	4.80658025720617	14.9094333248736	873
V_V_WT	9.83591136318205	2.57663353819099	4626.37860560785	4.78448086502761	14.8873418613365	874
V_V_WT	9.81359508972284	2.57663636492572	4626.37860560785	4.76215904982029	14.8650311296254	875
V_V_WT	9.7910648547337	2.57663996097712	4626.37860560785	4.7396217648555	14.8425079446119	876
V_V_WT	9.76832796628653	2.57664428023496	4626.37860560785	4.71687640860316	14.8197795239699	877
V_V_WT	9.74539215231962	2.57664926636125	4626.37860560785	4.6939308194509	14.7968534851883	878
V_V_WT	9.72226555569814	2.57665485351935	4626.37860560785	4.67079326933509	14.7737378420612	879
V_V_WT	9.69895672837622	2.5766609672376	4626.37860560785	4.64747245620985	14.7504410005426	880
V_V_WT	9.67547462473529	2.57666752539623	4626.37860560785	4.62397749545052	14.7269717540201	881
V_V_WT	9.65182859407356	2.57667443932469	4626.37860560785	4.60031791019185	14.7033392779553	882
V_V_WT	9.62802837224989	2.5766816149947	4626.37860560785	4.57650362063296	14.6795531238668	883
V_V_WT	9.60408407249918	2.57668895429292	4626.37860560785	4.55254493235772	14.6556232126406	884
V_V_WT	9.58000617544283	2.57669635635656	4626.37860560785	4.5284525237267	14.631559827159	885
V_V_WT	9.55580551825706	2.57670371895319	4626.37860560785	4.50423743234039	14.6073736041737	886
V_V_WT	9.53149328308511	2.57671093988643	4626.37860560785	4.47991104069572	14.5830755254745	887
V_V_WT	9.50708098464204	2.57671791840824	4626.37860560785	4.45548506102195	14.5586769082621	888
V_V_WT	9.48258045706625	2.57672455661808	4626.37860560785	4.43097151938919	14.5341893947433	889
V_V_WT	9.45800384002906	2.57673076083008	4626.37860560785	4.40638273913778	14.5096249409203	890
V_V_WT	9.43336356412631	2.57673644288871	4626.37860560785	4.38173132369041	14.4849958045622	891
V_V_WT	9.40867233555306	2.57674152141504	4626.37860560785	4.35703013878367	14.4603145323224	892
V_V_WT	9.38394312011974	2.57674592296573	4626.37860560785	4.33229229421196	14.4355939460275	893
V_V_WT	9.35918912660254	2.57674958308873	4626.37860560785	4.30753112510821	14.4108471280969	894
V_V_WT	9.33442378948894	2.57675244725994	4626.37860560785	4.28276017285315	14.3860874061247	895
V_V_WT	9.30966075109092	2.57675447168833	4626.37860560785	4.25799316561005	14.3613283365718	896
V_V_WT	9.28491384313607	2.57675562397679	4626.37860560785	4.23324399862033	14.3365836876518	897
V_V_WT	9.26019706778709	2.57675588362938	4626.37860560785	4.20852671422844	14.3118674213457	898
V_V_WT	9.23552457816943	2.57675524239722	4626.37860560785	4.1838554817316	14.2871936746073	899
V_V_WT	9.21091065844673	2.5767537044571	4626.37860560785	4.15924457710496	14.2625767397885	900
V_V_WT	9.18636970341424	2.57675128641982	4626.37860560785	4.13470836257868	14.2380310442498	901
V_V_WT	9.1619161977445	2.57674801716688	4626.37860560785	4.11026126620377	14.2135711292852	902
V_V_WT	9.13756469482344	2.57674393751717	4626.37860560785	4.08591776134166	14.1892116283052	903
V_V_WT	9.11332979528886	2.57673909972726	4626.37860560785	4.06169234618239	14.1649672443953	904
V_V_WT	9.0892261252623	2.57673356683101	4626.37860560785	4.03759952327105	14.1408527272536	905
V_V_WT	9.06526831433607	2.57672741182704	4626.37860560785	4.01365377908783	14.1168828495843	906
V_V_WT	9.04147097334398	2.57672071672446	4626.37860560785	3.98986956368962	14.0930723829983	907
V_V_WT	9.01784867195793	2.57671357145877	4626.37860560785	3.9662612704318	14.0694360734841	908
V_V_WT	8.99441591617014	2.57670607269248	4626.37860560785	3.94284321580201	14.0459886165383	909
V_V_WT	8.97118712563919	2.5766983225166	4626.37860560785	3.91962961931174	14.0227446319666	910
V_V_WT	8.94817661104294	2.57669042706948	4626.37860560785	3.89663458355709	13.9997186385288	911
V_V_WT	8.92539855137094	2.57668249509255	4626.37860560785	3.87387207434251	13.9769250283994	912
V_V_WT	8.90286697127103	2.57667463644173	4626.37860560785	3.8513559009459	13.9543780415962	913
V_V_WT	8.88059571846405	2.57666696057534	4626.37860560785	3.82909969649757	13.9320917404305	914
V_V_WT	8.85859844126457	2.5766595750385	4626.37860560785	3.80711689847237	13.9100799840568	915
V_V_WT	8.83688856626661	2.57665258396579	4626.37860560785	3.78542072931087	13.8883564032223	916
V_V_WT	8.81547927619977	2.57664608662211	4626.37860560785	3.76402417713614	13.8669343752634	917
V_V_WT	8.79438348804788	2.57664017600255	4626.37860560785	3.7429399766173	13.8458269994785	918
V_V_WT	8.77361383141071	2.57663493751049	4626.37860560785	3.72218058992273	13.8250470728987	919
V_V_WT	8.75318262720652	2.57663044773319	4626.37860560785	3.70175818782316	13.8046070665899	920
V_V_WT	8.73310186670532	2.5766267733316	4626.37860560785	3.68168463090135	13.7845191025093	921
V_V_WT	8.71338319095348	2.57662397006098	4626.37860560785	3.66197145089678	13.7647949310102	922
V_V_WT	8.69403787063743	2.57662208193614	4626.37860560785	3.64262983220583	13.745445909069	923
V_V_WT	8.67507678640217	2.576621140554	4626.37860560785	3.62367059352849	13.7264829792758	924
V_V_WT	8.6565104096625	2.57662116458344	4626.37860560785	3.60510416967967	13.7079166496453	925
V_V_WT	8.6383487839572	2.57662215943067	4626.37860560785	3.58694059359936	13.689756974315	926
V_V_WT	8.62060150687184	2.57662411708571	4626.37860560785	3.56918947857656	13.6720135351671	927
V_V_WT	8.60327771255326	2.57662701615301	4626.37860560785	3.55186000070353	13.654695424403	928
V_V_WT	8.5863860548591	2.5766308220673	4626.37860560785	3.53496088160237	13.6378112281158	929
V_V_WT	8.56993469117237	2.57663548749232	4626.37860560785	3.51850037145772	13.621369010887	930
V_V_WT	8.55393126691242	2.57664095289829	4626.37860560785	3.5024862323957	13.6053763014291	931
V_V_WT	8.53838290075179	2.57664714731123	4626.37860560785	3.48692572223167	13.5898400792719	932
V_V_WT	8.52329617059257	2.57665398922482	4626.37860560785	3.47182557865898	13.5747667625262	933
V_V_WT	8.50867710030657	2.57666138766309	4626.37860560785	3.45719200390575	13.5601621967074	934
V_V_WT	8.49453114727401	2.57666924338058	4626.37860560785	3.44303064992063	13.5460316446274	935
V_V_WT	8.48086319074534	2.57667745018361	4626.37860560785	3.4293466041443	13.5323797773464	936
V_V_WT	8.46767752103569	2.57668589635597	4626.37860560785	3.41614437590895	13.5192106661624	937
V_V_WT	8.45497782957888	2.57669446616956	4626.37860560785	3.40342788353067	13.5065277756271	938
V_V_WT	8.44276719985581	2.5767030414597	4626.37860560785	3.39120044214949	13.4943339575621	939
V_V_WT	8.43104809923085	2.57671150324401	4626.37860560785	3.37946475239195	13.4826314460697	940
V_V_WT	8.41982237168169	2.57671973336274	4626.37860560785	3.36822288988524	13.4714218534781	941
V_V_WT	8.40909123145163	2.576727616118	4626.37860560785	3.3574762956957	13.4607061672076	942
V_V_WT	8.39885525762361	2.57673503988962	4626.37860560785	3.347225767735	13.4504847475122	943
V_V_WT	8.38911438969141	2.57674189870464	4626.37860560785	3.33747145325448	13.4407573261283	944
V_V_WT	8.37986792399536	2.57674809373947	4626.37860560785	3.32821284233582	13.4315230056549	945
V_V_WT	8.37111451118897	2.5767535347325	4626.37860560785	3.31944876258836	13.4227802597896	946
V_V_WT	8.36285215464271	2.576758141288	4626.37860560785	3.31117737499651	13.4145269342889	947
V_V_WT	8.35507820979434	2.57676184405243	4626.37860560785	3.30339617096406	13.4067602486246	948
V_V_WT	8.34778938450858	2.57676458574584	4626.37860560785	3.29610197065174	13.3994767983654	949
V_V_WT	8.34098174036382	2.57676632203358	4626.37860560785	3.289290922555	13.3926725581726	950
V_V_WT	8.33465069493505	2.57676702222508	4626.37860560785	3.28295850441697	13.3863428854531	951
V_V_WT	8.32879102502907	2.57676666978928	4626.37860560785	3.27709952545324	13.3804825246049	952
V_V_WT	8.32339687086924	2.57676526267766	4626.37860560785	3.27170812990321	13.3750856118353	953
V_V_WT	8.31846174125428	2.57676281345005	4626.37860560785	3.26677780194237	13.3701456805662	954
V_V_WT	8.31397851964037	2.57675934919952	4626.37860560785	3.26230137191156	13.3656556673692	955
V_V_WT	8.30993947116987	2.57675491127609	4626.37860560785	3.25827102388737	13.3616079184524	956
V_V_WT	8.3063362506256	2.57674955481237	4626.37860560785	3.25467830456642	13.3579941966848	957
V_V_WT	8.30315991128915	2.576743348055	4626.37860560785	3.25151413343435	13.354805689144	958
V_V_WT	8.30040091469502	2.57673637151121	4626.37860560785	3.24876881419307	13.352033015197	959
V_V_WT	8.29804914129004	2.57672871691988	4626.37860560785	3.24643204743746	13.3496662351426	960
V_V_WT	8.29609390192458	2.57672048606065	4626.37860560785	3.24449294448128	13.3476948593679	961
V_V_WT	8.29452395022442	2.57671178941593	4626.37860560785	3.2429400423521	13.3461078580967	962
V_V_WT	8.29332749576266	2.5767027447036	4626.37860560785	3.2417613198398	13.3448936716855	963
V_V_WT	8.29249221806137	2.5766934752993	4626.37860560785	3.24094421459139	13.3440402215313	964
V_V_WT	8.29200528137432	2.57668410856956	4626.37860560785	3.24047564116151	13.3435349215871	965
V_V_WT	8.29185335022519	2.57667477413777	4626.37860560785	3.24034200995017	13.3433646905002	966
V_V_WT	8.29202260569545	2.57666560210675	4626.37860560785	3.24052924697524	13.3435159644157	967
V_V_WT	8.29249876241895	2.57665672126167	4626.37860560785	3.24102281439026	13.3439747104476	968
V_V_WT	8.29326708626609	2.57664825727849	4626.37860560785	3.2418077316808	13.3447264408514	969
V_V_WT	8.29431241270036	2.57664033096176	4626.37860560785	3.24286859747582	13.3457562279249	970
V_V_WT	8.29561916575029	2.57663305653728	4626.37860560785	3.24418961186682	13.3470487196338	971
V_V_WT	8.29717137759024	2.57662654002285	4626.37860560785	3.24575459918268	13.3485881559978	972
V_V_WT	8.29895270871111	2.57662087770028	4626.37860560785	3.24754703115607	13.3503583862661	973
V_V_WT	8.30094646860676	2.5766161547107	4626.37860560785	3.24955005036363	13.3523428868499	974
V_V_WT	8.30313563700556	2.57661244379294	4626.37860560785	3.25174649393094	13.3545247800802	975
V_V_WT	8.30550288555122	2.57660980418423	4626.37860560785	3.25411891736847	13.356886853734	976
V_V_WT	8.30803059995123	2.57660828069857	4626.37860560785	3.25664961852691	13.3594115813756	977
V_V_WT	8.310700902532	2.57660790299777	4626.37860560785	3.25932066158137	13.3620811434826	978
V_V_WT	8.31349567518434	2.57660868506586	4626.37860560785	3.26211390100728	13.3648774493614	979
V_V_WT	8.31639658263892	2.57661062489647	4626.37860560785	3.26501100546879	13.367782159809	980
V_V_WT	8.31938509607165	2.57661370439815	4626.37860560785	3.26799348160965	13.3707767105337	981
V_V_WT	8.32244251698098	2.57661788952168	4626.37860560785	3.27104269768104	13.3738423362809	982
V_V_WT	8.3255500012979	2.57662313060794	4626.37860560785	3.27413990696946	13.3769600956263	983
V_V_WT	8.32868858373077	2.57662936295512	4626.37860560785	3.27726627102974	13.3801108964318	984
V_V_WT	8.33183920223756	2.57663650759716	4626.37860560785	3.28040288263096	13.3832755218442	985
V_V_WT	8.33498272269856	2.57664447228573	4626.37860560785	3.2835307885041	13.386434656893	986
V_V_WT	8.33809996360947	2.5766531526633	4626.37860560785	3.28663101173541	13.3895689154835	987
V_V_WT	8.34117172092416	2.57666243361252	4626.37860560785	3.28968457396367	13.3926588678846	988
V_V_WT	8.34417879285393	2.57667219076487	4626.37860560785	3.29267251722177	13.3956850684861	989
V_V_WT	8.34710200471003	2.57668229214944	4626.37860560785	3.29557592554689	13.3986280838732	990
V_V_WT	8.34992223369433	2.5766925999593	4626.37860560785	3.29837594630821	13.4014685210805	991
V_V_WT	8.35262043358521	2.57670297241305	4626.37860560785	3.30105381124325	13.4041870559272	992
V_V_WT	8.35517765935685	2.57671326568599	4626.37860560785	3.3035908572912	13.4067644614225	993
V_V_WT	8.35757509161903	2.57672333588555	4626.37860560785	3.30596854715988	13.4091816360782	994
V_V_WT	8.3597940608899	2.57673304104334	4626.37860560785	3.30816848969321	13.4114196320866	995
V_V_WT	8.36181607165928	2.5767422430972	4626.37860560785	3.3101724600487	13.4134596832699	996
V_V_WT	8.36362282617602	2.57675080983576	4626.37860560785	3.31196241967249	13.4152832326796	997
V_V_WT	8.36519624801344	2.57675861677808	4626.37860560785	3.31352053617993	13.416871959847	998
V_V_WT	8.36651850525399	2.57676554896249	4626.37860560785	3.31482920303318	13.4182078074748	999
V_V_WT	8.36757203336978	2.57677150261884	4626.37860560785	3.31587105914329	13.4192730075963	1000
V_V_WT	8.36833955772276	2.57677638670071	4626.37860560785	3.31662900836665	13.4200501070789	1001
V_V_WT	8.3688041156438	2.57678012425436	4626.37860560785	3.31708623890014	13.4205219923875	1002
V_V_WT	8.36894907808397	2.57678265360564	4626.37860560785	3.31722624260559	13.4206719135623	1003
V_V_WT	8.36875817080401	2.57678392934556	4626.37860560785	3.31703283426701	13.420483507341	1004
V_V_WT	8.36821549505284	2.57678392310017	4626.37860560785	3.31649017075978	13.4199408193459	1005
V_V_WT	8.36730554774577	2.57678262407178	4626.37860560785	3.31558277016783	13.4190283253237	1006
V_V_WT	8.36601324107689	2.57678003934286	4626.37860560785	3.31429553080028	13.4177309513535	1007
V_V_WT	8.36432392154611	2.57677619393499	4626.37860560785	3.31261375010274	13.4160340929895	1008
V_V_WT	8.36222338841547	2.57677113062133	4626.37860560785	3.3105231434815	13.4139236333494	1009
V_V_WT	8.35969791152448	2.57676490949235	4626.37860560785	3.30800986297009	13.4113859600789	1010
V_V_WT	8.35673424843747	2.57675760727814	4626.37860560785	3.30506051570526	13.4084079811697	1011
V_V_WT	8.35331966096234	2.57674931643554	4626.37860560785	3.30166218223542	13.4049771396892	1012
V_V_WT	8.34944193092713	2.57674014400947	4626.37860560785	3.29780243452953	13.4010814273247	1013
V_V_WT	8.34508937528709	2.57673021028255	4626.37860560785	3.29346935373151	13.3967093968427	1014
V_V_WT	8.34025086048554	2.57671964722966	4626.37860560785	3.28865154755101	13.3918501734201	1015
V_V_WT	8.33491581603997	2.57670859679671	4626.37860560785	3.28333816722382	13.3864934648561	1016
V_V_WT	8.32907424740037	2.57669720902579	4626.37860560785	3.27751892404593	13.3806295707548	1017
V_V_WT	8.32271674798905	2.57668564005075	4626.37860560785	3.27118410534276	13.3742493906353	1018
V_V_WT	8.31583451047549	2.57667404999028	4626.37860560785	3.26432458987489	13.3673444310761	1019
V_V_WT	8.30841933720118	2.57666260076551	4626.37860560785	3.25693186254112	13.3599068118612	1020
V_V_WT	8.30046364980683	2.57665145387241	4626.37860560785	3.24899802837304	13.3519292712406	1021
V_V_WT	8.29196049801697	2.57664076813833	4626.37860560785	3.24051582571788	13.3434051703161	1022
V_V_WT	8.28290356756207	2.57663069749418	4626.37860560785	3.23147863852807	13.3343284965961	1023
V_V_WT	8.27328718727616	2.57662138879246	4626.37860560785	3.22188050773673	13.3246938668156	1024
V_V_WT	8.26310633528406	2.5766129797018	4626.37860560785	3.2117161415725	13.3144965289956	1025
V_V_WT	8.25235664436977	2.57660559670808	4626.37860560785	3.20098092484676	13.3037323638928	1026
V_V_WT	8.24103440642879	2.5765993532501	4626.37860560785	3.18967092706085	13.2923978857967	1027
V_V_WT	8.22913657604528	2.57659434801706	4626.37860560785	3.17778290932102	13.2804902427695	1028
V_V_WT	8.21666077320801	2.57659066343314	4626.37860560785	3.16531433002536	13.2680072163907	1029
V_V_WT	8.20360528512215	2.57658836435159	4626.37860560785	3.15226334923575	13.2549472210086	1030
V_V_WT	8.18996906711991	2.57658749697824	4626.37860560785	3.13862883169891	13.2413093025409	1031
V_V_WT	8.17575174272581	2.57658808804214	4626.37860560785	3.12441034853771	13.2270931369139	1032
V_V_WT	8.1609536027938	2.5765901442268	4626.37860560785	3.1096081775032	13.2122990280844	1033
V_V_WT	8.14557560379577	2.57659365187254	4626.37860560785	3.09422330184676	13.1969279057448	1034
V_V_WT	8.129619365216	2.57659857695717	4626.37860560785	3.0782574077524	13.1809813226796	1035
V_V_WT	8.1130871660723	2.57660486535737	4626.37860560785	3.06171288034545	13.1644614517992	1036
V_V_WT	8.09598194058863	2.57661244339129	4626.37860560785	3.04459279830145	13.1473710828758	1037
V_V_WT	8.07830727298809	2.57662121863633	4626.37860560785	3.02690092703581	13.1297136189404	1038
V_V_WT	8.06006739145007	2.5766310810152	4626.37860560785	3.00864171053197	13.1114930723682	1039
V_V_WT	8.0412671612477	2.57664190413692	4626.37860560785	2.98982026184963	13.0927140606458	1040
V_V_WT	8.02191207699988	2.57665354687763	4626.37860560785	2.97044235227772	13.073381801722	1041
V_V_WT	8.00200825418907	2.57666585518243	4626.37860560785	2.95051439931985	13.0535021090583	1042
V_V_WT	7.98156241981037	2.57667866406436	4626.37860560785	2.93004345342418	13.0330813861966	1043
V_V_WT	7.96058190226915	2.57669179977685	4626.37860560785	2.90903718362223	13.0121266209161	1044
V_V_WT	7.93907462051052	2.57670508213092	4626.37860560785	2.88750386211543	12.9906453789056	1045
V_V_WT	7.9170490723644	2.57671832692621	4626.37860560785	2.86545234785426	12.9686457968745	1046
V_V_WT	7.89451432218711	2.57673134846518	4626.37860560785	2.84289206925079	12.9461365751234	1047
V_V_WT	7.871479987807	2.57674396211558	4626.37860560785	2.81983300610061	12.9231269695134	1048
V_V_WT	7.84795622668081	2.57675598688688	4626.37860560785	2.79628567068821	12.8996267826734	1049
V_V_WT	7.8239537214909	2.5767672479861	4626.37860560785	2.77226108837356	12.8756463546083	1050
V_V_WT	7.79948366501284	2.5767775793168	4626.37860560785	2.74777077756046	12.8511965524652	1051
V_V_WT	7.77455774437262	2.57678682588692	4626.37860560785	2.72282672923323	12.826288759512	1052
V_V_WT	7.74918812470951	2.57679484609125	4626.37860560785	2.69744138614489	12.8009348632741	1053
V_V_WT	7.72338743224047	2.57680151383567	4626.37860560785	2.67162762171704	12.7751472427639	1054
V_V_WT	7.6971687367768	2.57680672047284	4626.37860560785	2.64539871876154	12.7489387547921	1055
V_V_WT	7.67054553369356	2.57681037651947	4626.37860560785	2.61876834808337	12.7223227193037	1056
V_V_WT	7.6435317254419	2.57681241313057	4626.37860560785	2.59175054710273	12.6953129037811	1057
V_V_WT	7.61614160251624	2.57681278330604	4626.37860560785	2.56435969845662	12.6679235065759	1058
V_V_WT	7.5883898240219	2.57681146281203	4626.37860560785	2.53661050876025	12.6401691392835	1059
V_V_WT	7.5602913978295	2.57680845079833	4626.37860560785	2.50851798755109	12.6120648081079	1060
V_V_WT	7.53186166029523	2.57680377010279	4626.37860560785	2.48009742641226	12.5836258941782	1061
V_V_WT	7.50311625567728	2.57679746723184	4626.37860560785	2.45136437842712	12.5548681329274	1062
V_V_WT	7.47407111518268	2.57678961201628	4626.37860560785	2.42233463790107	12.5258075924643	1063
V_V_WT	7.44474243573339	2.57678029694089	4626.37860560785	2.39302422044178	12.496460651025	1064
V_V_WT	7.41514665846747	2.57676963615415	4626.37860560785	2.36344934340188	12.4668439735331	1065
V_V_WT	7.38530044701284	2.5767577641681	4626.37860560785	2.3336264067015	12.4369744873242	1066
V_V_WT	7.35522066554478	2.57674483426089	4626.37860560785	2.30357197401766	12.4068693570719	1067
V_V_WT	7.32492435668785	2.57673101660173	4626.37860560785	2.27330275436215	12.3765459590135	1068
V_V_WT	7.29442871927906	2.57671649611983	4626.37860560785	2.24283558402252	12.3460218545356	1069
V_V_WT	7.26375108602365	2.57670147014278	4626.37860560785	2.21218740884783	12.3153147631995	1070
V_V_WT	7.23290890109361	2.57668614583496	4626.37860560785	2.18137526686908	12.2844425353181	1071
V_V_WT	7.20191969767726	2.57667073746789	4626.37860560785	2.15041627120023	12.2534231241543	1072
V_V_WT	7.17080107553035	2.57665546355787	4626.37860560785	2.1193275932009	12.2222745578598	1073
V_V_WT	7.13957067857899	2.57664054390832	4626.37860560785	2.08812644587764	12.1910149112803	1074
V_V_WT	7.10824617252716	2.57662619659702	4626.37860560785	2.056830067398	12.1596622776563	1075
V_V_WT	7.07684522264938	2.57661263494797	4626.37860560785	2.02545570481975	12.128234740479	1076
V_V_WT	7.04538547162867	2.5766000645296	4626.37860560785	1.9940205978137	12.0967503454436	1077
V_V_WT	7.0138845176236	2.57658868022141	4626.37860560785	1.96254196248172	12.0652270727655	1078
V_V_WT	6.98235989247005	2.57657866338957	4626.37860560785	1.93103697509547	12.0336828098446	1079
V_V_WT	6.95082904016669	2.57657017921269	4626.37860560785	1.89952275582478	12.0021353245086	1080
V_V_WT	6.91930929559356	2.57656337419539	4626.37860560785	1.8680163523308	11.9706022388563	1081
V_V_WT	6.88781786350476	2.57655837390816	4626.37860560785	1.83653472318953	11.93910100382	1082
V_V_WT	6.85637179787003	2.57655528098635	4626.37860560785	1.80509472115654	11.9076488745835	1083
V_V_WT	6.82498798156825	2.57655417342011	4626.37860560785	1.77371307621276	11.8762628869237	1084
V_V_WT	6.79368310642008	2.57655510316307	4626.37860560785	1.74240637832502	11.8449598345151	1085
V_V_WT	6.76247365369414	2.57655809508319	4626.37860560785	1.71119106000881	11.8137562473795	1086
V_V_WT	6.73137587499725	2.57656314627556	4626.37860560785	1.68008337856604	11.7826683714285	1087
V_V_WT	6.70040577366491	2.5765702257512	4626.37860560785	1.64909939808533	11.7517121492445	1088
V_V_WT	6.66957908661031	2.57657927451266	4626.37860560785	1.61825497114305	11.7209032020776	1089
V_V_WT	6.63891126672894	2.57659020602017	4626.37860560785	1.58756572029386	11.690256813164	1090
V_V_WT	6.60841746583286	2.57660290704819	4626.37860560785	1.5570470193259	11.6597879123398	1091
V_V_WT	6.57811251812823	2.57661723892664	4626.37860560785	1.52671397430483	11.6295110619516	1092
V_V_WT	6.54801092431853	2.57663303915476	4626.37860560785	1.49658140451308	11.599440444124	1093
V_V_WT	6.51812683630457	2.57665012337213	4626.37860560785	1.46666382328584	11.5695898493233	1094
V_V_WT	6.48847404251205	2.57666828766415	4626.37860560785	1.43697541881864	11.5399726662055	1095
V_V_WT	6.45906595388356	2.57668731117631	4626.37860560785	1.40753003503423	11.5106018727329	1096
V_V_WT	6.42991559053107	2.57670695900531	4626.37860560785	1.37834115256712	11.481490028495	1097
V_V_WT	6.40103556909364	2.57672698533224	4626.37860560785	1.34942186997861	11.4526492682087	1098
V_V_WT	6.37243809078355	2.57674713675792	4626.37860560785	1.32078488526423	11.4240912963029	1099
V_V_WT	6.34413493015976	2.57676715579846	4626.37860560785	1.29244247777416	11.3958273825454	1100
V_V_WT	6.31613742464092	2.57678678449407	4626.37860560785	1.26440649065125	11.3678683586306	1101
V_V_WT	6.28845646476832	2.57680576808568	4626.37860560785	1.23668831388607	11.3402246156506	1102
V_V_WT	6.26110248520691	2.57682385870668	4626.37860560785	1.2092988680803	11.3129061023335	1103
V_V_WT	6.23408545653385	2.57684081904189	4626.37860560785	1.18224858906207	11.2859223240056	1104
V_V_WT	6.20741487780037	2.57685642590109	4626.37860560785	1.15554741344185	11.2592823421589	1105
V_V_WT	6.18109976987256	2.57687047365697	4626.37860560785	1.12920476521332	11.2329947745318	1106
V_V_WT	6.15514866956478	2.57688277749713	4626.37860560785	1.1032295435113	11.2070677956183	1107
V_V_WT	6.12956962456291	2.57689317644315	4626.37860560785	1.07763011161609	11.1815091375097	1108
V_V_WT	6.1043701891626	2.57690153608871	4626.37860560785	1.05241428732387	11.1563260910013	1109
V_V_WT	6.07955742074513	2.57690775101597	4626.37860560785	1.02758933468516	11.1315255068051	1110
V_V_WT	6.05513787716473	2.57691174684892	4626.37860560785	1.00316195736662	11.1071137969629	1111
V_V_WT	6.03111761479464	2.57691348191007	4626.37860560785	0.979138293449239	11.08309693614	1112
V_V_WT	6.00750218749196	2.57691294844814	4626.37860560785	0.955523911986347	11.0594804629976	1113
V_V_WT	5.98429664624969	2.57691017341274	4626.37860560785	0.93232381113685	11.0362694813625	1114
V_V_WT	5.96150553970814	2.57690521875522	4626.37860560785	0.909542418086837	11.0134686613294	1115
V_V_WT	5.93913291540222	2.57689818124227	4626.37860560785	0.887183590662399	10.991082240142	1116
V_V_WT	5.91718232178118	2.57688919177471	4626.37860560785	0.86525062068475	10.9691140228776	1117
V_V_WT	5.89565681099834	2.57687841420958	4626.37860560785	0.843746239069239	10.9475673829274	1118
V_V_WT	5.87455894244385	2.57686604369247	4626.37860560785	0.822672622627616	10.9264452622601	1119
V_V_WT	5.85389078700018	2.57685230451045	4626.37860560785	0.80203140253275	10.9057501714676	1120
V_V_WT	5.83365393202633	2.57683744748644	4626.37860560785	0.781823674411086	10.8854841896416	1121
V_V_WT	5.81384948705539	2.57682174693865	4626.37860560785	0.762050010001208	10.8656489641096	1122
V_V_WT	5.79447809016373	2.57680549723838	4626.37860560785	0.74271047027135	10.8462457100561	1123
V_V_WT	5.77553991501544	2.57678900900327	4626.37860560785	0.723804619926903	10.827275210104	1124
V_V_WT	5.75703467857511	2.57677260497003	4626.37860560785	0.705331543214585	10.8087378139356	1125
V_V_WT	5.73896164942786	2.5767566155956	4626.37860560785	0.687289860866356	10.7906334379894	1126
V_V_WT	5.72131965672626	2.57674137444062	4626.37860560785	0.669677748096819	10.7729615653557	1127
V_V_WT	5.70410709972165	2.57672721339312	4626.37860560785	0.652492953498527	10.7557212459448	1128
V_V_WT	5.68732195786487	2.57671445779421	4626.37860560785	0.635732818698591	10.7389110970312	1129
V_V_WT	5.67096180143148	2.57670342152987	4626.37860560785	0.619394298606363	10.7225293042566	1130
V_V_WT	5.65502380269517	2.57669440215589	4626.37860560785	0.603473982144269	10.7065736232461	1131
V_V_WT	5.6395047475552	2.57668767612331	4626.37860560785	0.587968113235735	10.6910413818747	1132
V_V_WT	5.62440104767209	2.57668349417275	4626.37860560785	0.572872611970028	10.6759294833741	1133
V_V_WT	5.60970875296803	2.57668207696595	4626.37860560785	0.558183095667142	10.6612344102689	1134
V_V_WT	5.59542356463474	2.57668361102053	4626.37860560785	0.54389489985531	10.6469522294142	1135
V_V_WT	5.58154084843196	2.57668824501292	4626.37860560785	0.530003098817548	10.6330785980464	1136
V_V_WT	5.56805564837614	2.5766960865106	4626.37860560785	0.516502525686772	10.6196087710655	1137
V_V_WT	5.55496270076338	2.57670719919188	4626.37860560785	0.503387791919204	10.6065376096075	1138
V_V_WT	5.54225644843447	2.57672160060542	4626.37860560785	0.490653305951906	10.593859590917	1139
V_V_WT	5.52993105537407	2.57673926051811	4626.37860560785	0.478293291040848	10.5815688197073	1140
V_V_WT	5.51798042144073	2.57676009989209	4626.37860560785	0.466301801996473	10.569659040885	1141
V_V_WT	5.50639819739834	2.57678399052595	4626.37860560785	0.454672740918587	10.5581236538781	1142
V_V_WT	5.49517780002592	2.57681075538793	4626.37860560785	0.443399871652882	10.546955728399	1143
V_V_WT	5.48431242743572	2.57684016965994	4626.37860560785	0.432476833062251	10.5361480218092	1144
V_V_WT	5.47379507442879	2.57687196250507	4626.37860560785	0.42189715091727	10.5256929979403	1145
V_V_WT	5.46361854798927	2.57690581956017	4626.37860560785	0.411654248503764	10.5155828474748	1146
V_V_WT	5.45377548274719	2.57694138614913	4626.37860560785	0.401741455786075	10.5058095097083	1147
V_V_WT	5.44425835652976	2.57697827120105	4626.37860560785	0.392152017276867	10.4963646957827	1148
V_V_WT	5.43505950582449	2.57701605185049	4626.37860560785	0.382879098481599	10.4872399131674	1149
V_V_WT	5.42617114123412	2.57705427868793	4626.37860560785	0.373915791059955	10.4784264914083	1150
V_V_WT	5.41758536283434	2.5770924816192	4626.37860560785	0.36525511669639	10.4699156089723	1151
V_V_WT	5.40929417541986	2.57713017628568	4626.37860560785	0.35689002975951	10.4616983210802	1152
V_V_WT	5.40128950361772	2.57716687098815	4626.37860560785	0.348813418841305	10.4537655883941	1153
V_V_WT	5.3935632068333	2.57720207405155	4626.37860560785	0.341018107264732	10.4461083064019	1154
V_V_WT	5.38610709398193	2.57723530155918	4626.37860560785	0.333496852652633	10.4387173353112	1155
V_V_WT	5.37891293802801	2.57726608538117	4626.37860560785	0.326242345727215	10.4315835303288	1156
V_V_WT	5.37197249025183	2.57729398141488	4626.37860560785	0.319247208421706	10.4246977720819	1157
V_V_WT	5.36527749424329	2.57731857795267	4626.37860560785	0.312503991469331	10.4180509970173	1158
V_V_WT	5.35881969959084	2.57733950408709	4626.37860560785	0.306005171614007	10.4116342275677	1159
V_V_WT	5.35259087529362	2.57735643806296	4626.37860560785	0.299743148648482	10.4054386019388	1160
V_V_WT	5.34658282274277	2.57736911548263	4626.37860560785	0.293710242309377	10.3994554031762	1161
V_V_WT	5.34078738840644	2.57737733727195	4626.37860560785	0.287898689345125	10.3936760874677	1162
V_V_WT	5.33519647610611	2.57738097731422	4626.37860560785	0.282300640826055	10.3880923113862	1163
V_V_WT	5.32980205884888	2.57737998966081	4626.37860560785	0.27690815984051	10.3826959578572	1164
V_V_WT	5.32459619030213	2.57737441523092	4626.37860560785	0.27171321983472	10.3774791607695	1165
V_V_WT	5.31957101575921	2.57736438791584	4626.37860560785	0.266707703611246	10.3724343279072	1166
V_V_WT	5.31471878266687	2.57735014000817	4626.37860560785	0.261883403212587	10.3675541621211	1167
V_V_WT	5.31003185069996	2.57733200688169	4626.37860560785	0.257232020821035	10.3628316805789	1168
V_V_WT	5.30550270132249	2.57731043085556	4626.37860560785	0.252745170744104	10.3582602319009	1169
V_V_WT	5.30112394684739	2.57728596418219	4626.37860560785	0.248414382616664	10.3538335110781	1170
V_V_WT	5.29688833899905	2.57725927110745	4626.37860560785	0.244231105924374	10.3495455720737	1171
V_V_WT	5.29278877693808	2.57723112896168	4626.37860560785	0.240186715889748	10.3453908379864	1172
V_V_WT	5.28881831480062	2.57720242824645	4626.37860560785	0.236272520841135	10.3413641087601	1173
V_V_WT	5.28497016861446	2.57717417169701	4626.37860560785	0.232479770967077	10.3374605662618	1174
V_V_WT	5.28123772278098	2.57714747230606	4626.37860560785	0.228799668672446	10.3336757768895	1175
V_V_WT	5.27761453590867	2.57712355030846	4626.37860560785	0.225223380323525	10.3300056914938	1176
V_V_WT	5.27409434620227	2.577103729137	4626.37860560785	0.22174204956565	10.3264466428389	1177
V_V_WT	5.27067107618756	2.57708943036924	4626.37860560785	0.218346811954651	10.3229953404205	1178
V_V_WT	5.26733883701335	2.57708216769896	4626.37860560785	0.215028811077654	10.3196488629491	1179
V_V_WT	5.26409193208111	2.57708353997461	4626.37860560785	0.21177921583073	10.3164046483315	1180
V_V_WT	5.26092486021287	2.57709522335934	4626.37860560785	0.208589238956762	10.313260481469	1181
V_V_WT	5.25783231826045	2.5771189626772	4626.37860560785	0.205450156620344	10.3102144799005	1182
V_V_WT	5.25480920314462	2.5771565620198	4626.37860560785	0.202353328862385	10.3072650774269	1183
V_V_WT	5.25185061341346	2.57720987469823	4626.37860560785	0.199290220857383	10.3044110059695	1184
V_V_WT	5.24895185023071	2.57728079263125	4626.37860560785	0.196252424706066	10.3016512757554	1185
V_V_WT	5.2461084178827	2.5773712352719	4626.37860560785	0.193231681651444	10.298985154114	1186
V_V_WT	5.24331602376932	2.5774831381781	4626.37860560785	0.190219904476863	10.2964121430618	1187
V_V_WT	5.24057057790255	2.57761844134155	4626.37860560785	0.187209199885398	10.2939319559197	1188
V_V_WT	5.23786819192425	2.57777907739195	4626.37860560785	0.184191890643056	10.2915444932055	1189
V_V_WT	5.2352051776555	2.57796695979816	4626.37860560785	0.181160537259424	10.2892498180516	1190
V_V_WT	5.23257804517643	2.57818397119003	4626.37860560785	0.178107958962368	10.2870481313905	1191
V_V_WT	5.2299835005083	2.57843195192588	4626.37860560785	0.175027253793147	10.2849397472234	1192
V_V_WT	5.2274184428148	2.57871268902968	4626.37860560785	0.171911817496299	10.2829250681333	1193
V_V_WT	5.22487996122626	2.57902790562166	4626.37860560785	0.168755361064754	10.2810045613878	1194
V_V_WT	5.22236533129473	2.57937925096199	4626.37860560785	0.165551926714123	10.2791787358753	1195
V_V_WT	5.2198720109979	2.5797682912242	4626.37860560785	0.162295901975069	10.2774481200207	1196
V_V_WT	5.21739763648233	2.58019650110895	4626.37860560785	0.15898203187761	10.275813241087	1197
V_V_WT	5.21494001739219	2.58066525640254	4626.37860560785	0.15560542886869	10.2742746059157	1198
V_V_WT	5.21249713191506	2.58117582757698	4626.37860560785	0.152161580404843	10.2728326834253	1199
V_V_WT	5.2100671215142	2.58172937452016	4626.37860560785	0.148646354015963	10.2714878890124	1200
V_V_WT	5.20764828538705	2.58232694247461	4626.37860560785	0.145055999725646	10.2702405710485	1201
V_V_WT	5.20523907465829	2.5829694592539	4626.37860560785	0.141387149701501	10.2690909996151	1202
V_V_WT	5.20283808631306	2.58365773379474	4626.37860560785	0.137636815026972	10.2680393575991	1203
V_V_WT	5.20044405692295	2.58439245609146	4626.37860560785	0.133802379555716	10.2670857342902	1204
V_V_WT	5.19805585616278	2.58517419854831	4626.37860560785	0.129881590777224	10.2662301215483	1205
V_V_WT	5.19567248014117	2.5860034187742	4626.37860560785	0.125872547668441	10.2654724126139	1206
V_V_WT	5.19329304454306	2.58688046383186	4626.37860560785	0.121773685505846	10.2648124035803	1207
V_V_WT	5.19091677763797	2.58780557594359	4626.37860560785	0.117583757687727	10.2642497975882	1208
V_V_WT	5.18854301315376	2.5887788996448	4626.37860560785	0.113301814583632	10.2637842117239	1209
V_V_WT	5.18617118302042	2.58980049036665	4626.37860560785	0.108927179452015	10.2634151865888	1210
V_V_WT	5.1838008100149	2.59087032442094	4626.37860560785	0.104459421510039	10.2631421985198	1211
V_V_WT	5.18143150031687	2.59198831035155	4626.37860560785	0.0998983262349364	10.2629646743988	1212
V_V_WT	5.17906293598642	2.59315430161284	4626.37860560785	0.0952438629861749	10.2628820089867	1213
V_V_WT	5.17669486739894	2.59436811052632	4626.37860560785	0.0904961500784482	10.2628935847194	1214
V_V_WT	5.17432710558646	2.59562952346949	4626.37860560785	0.0856554173457891	10.2629987938271	1215
V_V_WT	5.17195951458343	2.59693831724499	4626.37860560785	0.0807219663959025	10.263197062771	1216
V_V_WT	5.16959200370643	2.59829427658032	4626.37860560785	0.0756961285821491	10.2634878788307	1217
V_V_WT	5.1672245198354	2.59969721271469	4626.37860560785	0.0705782208455963	10.2638708188252	1218
