# Supplementary material for: Key HPI axis receptors facilitate light adaptive behavior in larval zebrafish
Source: Sci Rep. 2024 Apr 2;14:7759. doi: 10.1038/s41598-024-57707-6 (PMC10987622; doi:10.1038/s41598-024-57707-6)
Supplement: Supplementary file 1 — Supplementary Information. [file 41598_2024_57707_MOESM1_ESM.zip › Supp_Tables_SciRpts/SuppTableS47_dim_nr3c1.e5_1min_means.csv]

Supplementary Table S47. Locomotor response of nr3c1 ex5 lineage larvae of 1-min dim light assay:
Mean predicted values by a generalized additive model.
The mean value was computed by the "emmeans" function of the "emmeans" package	which averages all predicted values
of each assay by the treatment condition (i.e.	"V_V_WT")
Columns: xvarF (treatment condition. equivalent to genotype. wildtype	heterozygous	or homozygous)
emmean (mean predicted values for each condition)	SE (standard error of the mean)	df (degrees of freedom)
lower.CL (lower value of the 95% confidence interval of the emmean values)
upper.CL (upper value of the 95% confidence interval of emmean values)	Time (time point when data were recorded)
xvarF	emmean	SE	df	lower.CL	upper.CL	Time
V_V_WT	0.276267263498847	0.396136010158804	42934.490077403	-0.500166937810665	1.05270146480836	-501
V_V_HT	0.760178833655683	0.396240147655247	42934.490077403	-0.0164594791503965	1.53681714646176	-501
V_V_HM	0.788776602060284	0.397300082499792	42934.490077403	0.0100607965664417	1.56749240755413	-501
V_V_WT	0.277257976547366	0.393543300482452	42934.490077403	-0.494094463914455	1.04861041700919	-500
V_V_HT	0.760716127955533	0.39363165748874	42934.490077403	-0.0108094939385447	1.53224174984961	-500
V_V_HM	0.799685888430691	0.394528561035889	42934.490077403	0.0264023183283623	1.57296945853302	-500
V_V_WT	0.278249110481151	0.391120196110376	42934.490077403	-0.488353998792456	1.04485221975476	-499
V_V_HT	0.761253070063125	0.391194220238025	42934.490077403	-0.0054951279248493	1.5280012680511	-499
V_V_HM	0.810594221658761	0.391943232272711	42934.490077403	0.0423779456722998	1.57881049764522	-499
V_V_WT	0.279241353503927	0.38887098437052	42934.490077403	-0.482953257486196	1.04143596449405	-498
V_V_HT	0.761789056596466	0.388932180465607	42934.490077403	-0.00052549991740114	1.52410361311033	-498
V_V_HM	0.821499939172962	0.389549056096748	42934.490077403	0.0579762945537744	1.58502358379215	-498
V_V_WT	0.280235684855251	0.386799077342011	42934.490077403	-0.477897948496857	1.03836931820736	-497
V_V_HT	0.762323183403771	0.386848994973889	42934.490077403	0.00409171053280022	1.52055465627474	-497
V_V_HM	0.832400501757135	0.387349969488231	42934.490077403	0.0731871091996318	1.59161389431464	-497
V_V_WT	0.281233338255165	0.384906291559305	42934.490077403	-0.473190398546874	1.03565707505721	-496
V_V_HT	0.762854246927493	0.384946503274031	42934.490077403	0.00835169439094186	1.51735679946404	-496
V_V_HM	0.843292463547005	0.385348057839429	42934.490077403	0.0880028563366275	1.59858207075738	-496
V_V_WT	0.282235767321502	0.383192312554402	42934.490077403	-0.468828537655092	1.0333000722981	-495
V_V_HT	0.763380746866146	0.383224385313195	42934.490077403	0.0122535786652592	1.51450791506703	-495
V_V_HM	0.854171446023712	0.383542939582198	42934.490077403	0.102419905326803	1.60592298672062	-495
V_V_WT	0.283244613225287	0.38165436427172	42934.490077403	-0.464805283528128	1.0312945099787	-494
V_V_HT	0.763900890656614	0.381679826843386	42934.490077403	0.0158010867728499	1.51200069454038	-494
V_V_HM	0.865032117567607	0.381931388337941	42934.490077403	0.116439248314638	1.61362498682058	-494
V_V_WT	0.28426167583812	0.380287091419683	42934.490077403	-0.461108339819865	1.02963169149611	-493
V_V_HT	0.764412600367604	0.380307400657478	42934.490077403	0.0190027782128043	1.5098224225224	-493
V_V_HM	0.875868181185058	0.380507202614189	42934.490077403	0.130066743351045	1.62166961901907	-493
V_V_WT	0.285288889286133	0.379082648367782	42934.490077403	-0.457720394817429	1.0282981733897	-492
V_V_HT	0.764913522848662	0.379099157233373	42934.490077403	0.0218718810509217	1.5079551646464	-492
V_V_HM	0.886672372723908	0.379261315891709	42934.490077403	0.143312896836003	1.63003184861181	-492
V_V_WT	0.2863283024476	0.378030973315001	42934.490077403	-0.454619678318968	1.02727628321417	-491
V_V_HT	0.765401043605581	0.378044903214424	42934.490077403	0.0244257599681417	1.50637632724302	-491
V_V_HM	0.89743647136762	0.378182122255206	42934.490077403	0.156192235770243	1.638680706965	-491
V_V_WT	0.287382065337393	0.37712021312973	42934.490077403	-0.451780807943612	1.0265449386184	-490
V_V_HT	0.765872304981768	0.37713263261414	42934.490077403	0.0266850892723753	1.50505952069116	-490
V_V_HM	0.908151324729027	0.377255976894373	42934.490077403	0.168722351857314	1.64758029760074	-490
V_V_WT	0.288452421974423	0.376337254138037	42934.490077403	-0.449175836619245	1.02608068056809	-489
V_V_HT	0.766324229156314	0.376349065360527	42934.490077403	0.0286728203393238	1.5039756379733	-489
V_V_HM	0.918806889856357	0.376467818839277	42934.490077403	0.180922721936278	1.65669105777644	-489
V_V_WT	0.289541709923419	0.375668308325317	42934.490077403	-0.446775402007237	1.02585882185408	-488
V_V_HT	0.766753546102449	0.375680241895777	42934.490077403	0.0304130441440965	1.5030940480608	-488
V_V_HM	0.929392291403344	0.375801856512076	42934.490077403	0.19281342245726	1.66597116034943	-488
V_V_WT	0.290652366877012	0.375099503438139	42934.490077403	-0.444549876531341	1.02585461028537	-487
V_V_HT	0.767156826832649	0.375112121570434	42934.490077403	0.0319298516422327	1.50238380202306	-487
V_V_HM	0.939895897606102	0.37524225566952	42934.490077403	0.204413857077782	1.67537793813442	-487
V_V_WT	0.291786944058073	0.374617429192471	42934.490077403	-0.442470424553977	1.02604431267012	-486
V_V_HT	0.767530521726985	0.374631136353523	42934.490077403	0.0332462868155575	1.50181475663841	-486
V_V_HM	0.950305414044121	0.374773773875046	42934.490077403	0.215741606846254	1.68486922124199	-486
V_V_WT	0.292948126145619	0.374209599560968	42934.490077403	-0.440509888542309	1.02640614083355	-485
V_V_HT	0.767871003921241	0.37422465927846	42934.490077403	0.0343834718972886	1.50135853594519	-485
V_V_HM	0.960607994759804	0.374382294952846	42934.490077403	0.226811493781249	1.69440449573836	-485
V_V_WT	0.294138757269449	0.373864801886213	42934.490077403	-0.438643447342277	1.02692096188117	-484
V_V_HT	0.768174617094755	0.373881357986741	42934.490077403	0.0353599622074658	1.50098927198204	-484
V_V_HM	0.970790369580703	0.374055229666716	42934.490077403	0.237634922855484	1.70394581630592	-484
V_V_WT	0.295361871974634	0.373573316094831	42934.490077403	-0.436849014877986	1.02757275882726	-483
V_V_HT	0.768437727449685	0.373591416445083	42934.490077403	0.0361913635623307	1.50068409133704	-483
V_V_HM	0.980838985799642	0.37378176362203	42934.490077403	0.248219537783317	1.71345843381597	-483
V_V_WT	0.296620730503866	0.373327000266385	42934.490077403	-0.435107372586045	1.02834883359378	-482
V_V_HT	0.76865677868759	0.373346621079724	42934.490077403	0.0368902184260436	1.50042333894914	-482
V_V_HM	0.990740162222493	0.373552948587579	42934.490077403	0.258569196075943	1.72291112836904	-482
V_V_WT	0.297918856646382	0.373119251005785	42934.490077403	-0.433402053895792	1.02923976718856	-481
V_V_HT	0.768828349465363	0.37314031993589	42934.490077403	0.0374661434148291	1.5001905555159	-481
V_V_HM	1.0004802522004	0.37336164762323	42934.490077403	0.26868423962448	1.73227626477632	-481
V_V_WT	0.299260077162643	0.372944857478107	42934.490077403	-0.431719018710065	1.03023917303535	-480
V_V_HT	0.768949212093202	0.372967274019182	42934.490077403	0.0379261793687063	1.4999722448177	-480
V_V_HM	1.01004581301422	0.373202356453435	42934.490077403	0.278562014195756	1.74152961183268	-480
V_V_WT	0.300648560965644	0.372799775749497	42934.490077403	-0.430046171927712	1.031343293859	-479
V_V_HT	0.769016391332564	0.372823427863998	42934.490077403	0.0382752998397363	1.49975748282539	-479
V_V_HM	1.01942377742754	0.373070932491161	42934.490077403	0.28819757210365	1.75064998275144	-479
V_V_WT	0.302088856348906	0.37268085476605	42934.490077403	-0.42837278912893	1.03255050182674	-478
V_V_HT	0.769027222160483	0.37270563111616	42934.490077403	0.0385170145597512	1.49953742976122	-478
V_V_HM	1.02860162381326	0.372964268259543	42934.490077403	0.297584482435486	1.75961876519103	-478
V_V_WT	0.303585924875946	0.372585546669135	42934.490077403	-0.426688914898272	1.03386076465016	-477
V_V_HT	0.768979405150334	0.372611344298656	42934.490077403	0.0386540015259257	1.49930480877474	-477
V_V_HM	1.03756754052554	0.372879947457426	42934.490077403	0.306715669542193	1.76841941150889	-477
V_V_WT	0.305145169665586	0.372511632295869	42934.490077403	-0.424984796514966	1.03527513584614	-476
V_V_HT	0.768871058287288	0.372538360043799	42934.490077403	0.0386887052065679	1.49905341136801	-476
V_V_HM	1.04631058051106	0.372815919675251	42934.490077403	0.315584205212633	1.77703695580949	-476
V_V_WT	0.306772457082962	0.372456988029478	42934.490077403	-0.423250405284144	1.03679531945007	-475
V_V_HT	0.768700763827522	0.372484566326064	42934.490077403	0.0386238474685199	1.49877768018652	-475
V_V_HM	1.0548208020713	0.372770224259024	42934.490077403	0.324183990667822	1.78545761347477	-475
V_V_WT	0.308474129770218	0.372419413265727	42934.490077403	-0.421475085337022	1.03842334487746	-474
V_V_HT	0.768467609183742	0.372447771226635	42934.490077403	0.0384628119275343	1.49847240643995	-474
V_V_HM	1.06308939172905	0.372740785736935	42934.490077403	0.332510280395246	1.79366850306285	-474
V_V_WT	0.31025700996375	0.372396529482219	42934.490077403	-0.419647352487545	1.04016137241504	-473
V_V_HT	0.76817122077318	0.372425600367024	42934.490077403	0.0382098788283622	1.498132562718	-473
V_V_HM	1.0711087658757	0.372725293553577	42934.490077403	0.340560019519332	1.80165751223206	-473
V_V_WT	0.31212839170557	0.37238575314927	42934.490077403	-0.417754848925816	1.04201163233696	-472
V_V_HT	0.767811789744664	0.37241546927655	42934.490077403	0.0378703049320903	1.49775327455724	-472
V_V_HM	1.07887264779976	0.372721168634821	42934.490077403	0.348331986363516	1.809413309236	-472
V_V_WT	0.314096021168415	0.372384336419562	42934.490077403	-0.415784442645486	1.04397648498232	-471
V_V_HT	0.767390088899295	0.372414624537772	42934.490077403	0.0374502597909787	1.49732991800761	-471
V_V_HM	1.08637611741611	0.372725609626854	42934.490077403	0.355826751550042	1.81692548328218	-471
V_V_WT	0.31616806452477	0.372389462526068	42934.490077403	-0.413722446556506	1.04605857560605	-470
V_V_HT	0.766907480258438	0.372420240451451	42934.490077403	0.0369566438512651	1.49685831666561	-470
V_V_HM	1.09361563212798	0.372735703474869	42934.490077403	0.363046482125605	1.82418478213035	-470
V_V_WT	0.318353062841656	0.372398377755807	42934.490077403	-0.411554922261432	1.04826104794474	-469
V_V_HT	0.766365912962383	0.372429552825467	42934.490077403	0.0363968241229734	1.49633500180179	-469
V_V_HM	1.10058901668337	0.372748579110552	42934.490077403	0.369994630187337	1.8311834031794	-469
V_V_WT	0.320659874075318	0.372408539150675	42934.490077403	-0.409268027557209	1.05058777570784	-468
V_V_HT	0.765767911166407	0.372440008742914	42934.490077403	0.035778328527638	1.49575749380518	-468
V_V_HM	1.10729542217945	0.372761579863496	42934.490077403	0.376675553957524	1.83791529040138	-468
V_V_WT	0.323097602667938	0.372417756844163	42934.490077403	-0.406848365821169	1.05304357115704	-467
V_V_HT	0.765116552260338	0.372449410917825	42934.490077403	0.0351085411778513	1.49512456334282	-467
V_V_HM	1.11373525398346	0.372772429942051	42934.490077403	0.38309411939881	1.8443763885681	-467
V_V_WT	0.325675517193712	0.372424312075781	42934.490077403	-0.404283299675484	1.05563433406291	-466
V_V_HT	0.764415435690701	0.372456037409268	42934.490077403	0.0343944365574965	1.49443643482391	-466
V_V_HM	1.11991006945908	0.372779372827321	42934.490077403	0.38925532668573	1.85056481223243	-466
V_V_WT	0.328402957298819	0.372427035974155	42934.490077403	-0.401561198463596	1.05836711306123	-465
V_V_HT	0.763668642825611	0.372458721574894	42934.490077403	0.0336423826761385	1.49369490297508	-465
V_V_HM	1.12582244766433	0.372781264163804	42934.490077403	0.395163997835082	1.85648089749357	-465
V_V_WT	0.331289231138325	0.372425339690755	42934.490077403	-0.398671599875989	1.06125006215264	-464
V_V_HT	0.762880688812303	0.372456882710766	42934.490077403	0.0328580328718983	1.49290334475271	-464
V_V_HM	1.1314758330251	0.372777608130814	42934.490077403	0.400824549090857	1.86212711695935	-464
V_V_WT	0.334343504998288	0.372419192656754	42934.490077403	-0.395605277711121	1.0642922877077	-463
V_V_HT	0.762056467432878	0.37245050410197	42934.490077403	0.0320463136884349	1.49206662117732	-463
V_V_HM	1.13687435663136	0.372768533503374	42934.490077403	0.406240859141484	1.86750785412123	-463
V_V_WT	0.337574687082158	0.372409051932144	42934.490077403	-0.392354219611913	1.06750359377623	-462
V_V_HT	0.761201190044948	0.372440061493675	42934.490077403	0.0312115040136717	1.49119087607622	-462
V_V_HM	1.14202263869927	0.372754712833278	42934.490077403	0.411416229988691	1.87262904740986	-462
V_V_WT	0.340991307223864	0.372395751174984	42934.490077403	-0.388911529730276	1.070894144178	-461
V_V_HT	0.760320319920519	0.372426410625228	42934.490077403	0.0303573898540316	1.49028324998701	-461
V_V_HM	1.14692557686865	0.372737234658675	42934.490077403	0.416353425716555	1.87749772802074	-461
V_V_WT	0.344601395343541	0.372380362063829	42934.490077403	-0.385271278656658	1.07447406934374	-460
V_V_HT	0.75941950365075	0.372410646840157	42934.490077403	0.0294874709062887	1.48935153639521	-460
V_V_HM	1.15158812500639	0.37271744367396	42934.490077403	0.421054764565104	1.88212148544768	-460
V_V_WT	0.34841236044053	0.372364043673242	42934.490077403	-0.381428329200163	1.07825305008122	-459
V_V_HT	0.758504500885749	0.372393952485153	42934.490077403	0.0286051893982823	1.48840381237321	-459
V_V_HM	1.15601506789041	0.372696766900289	42934.490077403	0.425522234323325	1.88650790145749	-459
V_V_WT	0.352430872919855	0.372347896114053	42934.490077403	-0.37737816719416	1.08223991303387	-458
V_V_HT	0.757581114075666	0.372377448636281	42934.490077403	0.0277141504495118	1.48744807770182	-458
V_V_HM	1.16021079703792	0.372676544851636	42934.490077403	0.429757599075257	1.89066399500059	-458
V_V_WT	0.35666275248323	0.372332833674726	42934.490077403	-0.373116764959913	1.08644226992637	-457
V_V_HT	0.756655119837311	0.372362066602664	42934.490077403	0.0268183052929872	1.48649193438163	-457
V_V_HM	1.16417909321293	0.372657885443121	42934.490077403	0.433762468049947	1.89459571837591	-457
V_V_WT	0.361112863980676	0.372319489960211	42934.490077403	-0.368640499525293	1.09086622748664	-456
V_V_HT	0.755732203424431	0.372348451875053	42934.490077403	0.0259220740081619	1.4855423328407	-456
V_V_HM	1.16792292114468	0.372641555194828	42934.490077403	0.43753830358254	1.89830753870683	-456
V_V_WT	0.365785023300645	0.37230816345717	42934.490077403	-0.36394614004145	1.09551618664274	-455
V_V_HT	0.75481789766413	0.372336909067815	42934.490077403	0.0250303923721241	1.48460540295614	-455
V_V_HM	1.17144424126813	0.372627917548298	42934.490077403	0.441086353755563	1.90180212878069	-455
V_V_WT	0.370681915496461	0.372298807111648	42934.490077403	-0.3590309092284	1.10039474022132	-454
V_V_HT	0.753917527836245	0.372327391488124	42934.490077403	0.0241486771835469	1.48368637848894	-454
V_V_HM	1.1747438440139	0.372616922456964	42934.490077403	0.444407507091887	1.90508018093591	-454
V_V_WT	0.375805026665224	0.372291060442988	42934.490077403	-0.353892614440023	1.10550266777047	-453
V_V_HT	0.753036163393507	0.372319533832907	42934.490077403	0.0232827138962106	1.4827896128908	-453
V_V_HM	1.17782121029326	0.372608145511463	42934.490077403	0.44750207635329	1.90814034423323	-453
V_V_WT	0.381154591294322	0.372284317994794	42934.490077403	-0.348529834482745	1.11083901707139	-452
V_V_HT	0.752178577786269	0.372312721727879	42934.490077403	0.0224384801458875	1.48191867542665	-452
V_V_HM	1.18067440256828	0.372600869346907	42934.490077403	0.450369530050832	1.91097927508573	-452
V_V_WT	0.386729555969819	0.372277824143371	42934.490077403	-0.342942141733521	1.11640125367316	-451
V_V_HT	0.7513492168342	0.372306187985132	42934.490077403	0.0216219254553077	1.48107650821309	-451
V_V_HM	1.18329998924804	0.37259419567093	42934.490077403	0.453008197263905	1.91359178123218	-451
V_V_WT	0.392527560454864	0.372270781740751	42934.490077403	-0.337130334003849	1.12218545491358	-450
V_V_HT	0.750552176391002	0.372299122879322	42934.490077403	0.0208387327554248	1.48026562002658	-450
V_V_HM	1.18569300514199	0.372587173289602	42934.490077403	0.45541497716036	1.91597103312362	-450
V_V_WT	0.398544936352432	0.372262461089633	42934.490077403	-0.331096649470006	1.12818652217487	-449
V_V_HT	0.749791189147211	0.372290784750031	42934.490077403	0.0200940884054653	1.47948828988896	-449
V_V_HM	1.18784694886758	0.372578926368987	42934.490077403	0.457585085009027	1.91810881272614	-449
V_V_WT	0.404776723514204	0.372252296313372	42934.490077403	-0.324844939151198	1.13439838617961	-448
V_V_HT	0.749069621227231	0.37228059781061	42934.490077403	0.019392487082739	1.47874675537172	-448
V_V_HM	1.1897538187438	0.372568767845011	42934.490077403	0.459511865787678	1.91999577169992	-448
V_V_WT	0.411216703679433	0.372239958219643	42934.490077403	-0.318380776084885	1.14081418344375	-447
V_V_HT	0.748390477410081	0.372268226109054	42934.490077403	0.0187375920386637	1.4780433627815	-447
V_V_HM	1.19140418590653	0.372556285266399	42934.490077403	0.461186699044646	1.92162167276841	-447
V_V_WT	0.41785745069105	0.372225395936063	42934.490077403	-0.311711486717283	1.14742638809938	-446
V_V_HT	0.747756415291244	0.372253615811706	42934.490077403	0.01813216638372	1.47738066419877	-446
V_V_HM	1.19278730427194	0.372541390081569	42934.490077403	0.462599012258898	1.92297559628499	-446
V_V_WT	0.42469039604596	0.372208843526668	42934.490077403	-0.304846098321499	1.15422689041342	-445
V_V_HT	0.74716976693404	0.372237001966869	42934.490077403	0.0175780814820365	1.47676145238604	-445
V_V_HM	1.1938912548311	0.372524325958779	42934.490077403	0.463736408827029	1.92404610083518	-445
V_V_WT	0.431705908456151	0.372190792017236	42934.490077403	-0.297795204605523	1.16120702151783	-444
V_V_HT	0.746632567418608	0.372218880182322	42934.490077403	0.0170764010129675	1.47618873382425	-444
V_V_HM	1.19470312162064	0.372505636656152	42934.490077403	0.464584907009286	1.924821336232	-444
V_V_WT	0.438893385535165	0.372171931261396	42934.490077403	-0.290570760082193	1.16835753115252	-443
V_V_HT	0.74614658898016	0.372199947712827	42934.490077403	0.0166275305789785	1.47566564738134	-443
V_V_HM	1.1952091955942	0.372486098626276	42934.490077403	0.465129275897301	1.9252891152911	-443
V_V_WT	0.446241355601708	0.372153069436179	42934.490077403	-0.283185820475336	1.17566853167875	-442
V_V_HT	0.745713379258014	0.372181021856711	42934.490077403	0.0162314158989411	1.47519534261709	-442
V_V_HM	1.19539520216099	0.372466627452305	42934.490077403	0.46535344633969	1.92543695798229	-442
V_V_WT	0.453737587487869	0.372135040294777	42934.490077403	-0.275654251125159	1.1831294261009	-441
V_V_HT	0.745334302564956	0.372162945931653	42934.490077403	0.015887768366765	1.47478083676315	-441
V_V_HM	1.19524654752837	0.372448169938727	42934.490077403	0.465240968788786	1.92525212626795	-441
V_V_WT	0.461369205872473	0.372118609408973	42934.490077403	-0.267990427888259	1.19072883963321	-440
V_V_HT	0.745010582101969	0.372146494221814	42934.490077403	0.0155962935715819	1.47442487063236	-440
V_V_HM	1.19474857834162	0.372431594970964	42934.490077403	0.464775486857743	1.92472166982549	-440
V_V_WT	0.46912280974604	0.37210439039305	42934.490077403	-0.26020895446992	1.198454573962	-439
V_V_HT	0.744743342154526	0.372132287042451	42934.490077403	0.0153568999690278	1.47412978434002	-439
V_V_HM	1.19388684936586	0.372417595971466	42934.490077403	0.463941196190336	1.92383250254139	-439
V_V_WT	0.47698459164249	0.372092780614238	42934.490077403	-0.252324417183633	1.20629360046861	-438
V_V_HT	0.744533648187442	0.372120725561698	42934.490077403	0.0151698667266558	1.47389742964823	-438
V_V_HM	1.19264739281252	0.372406616047712	42934.490077403	0.462723260498796	1.92257152512624	-438
V_V_WT	0.484940454923501	0.372083923326322	42934.490077403	-0.244351193447898	1.2142321032949	-437
V_V_HT	0.744382543795955	0.372111953413863	42934.490077403	0.0150359559136954	1.47372913167822	-437
V_V_HM	1.19101698405417	0.372398803928868	42934.490077403	0.461108163643689	1.92092580446466	-437
V_V_WT	0.492976127172263	0.372077699906316	42934.490077403	-0.236303323176189	1.22225557752072	-436
V_V_HT	0.744291082797938	0.372105848836697	42934.490077403	0.0149564600043716	1.4736257055915	-436
V_V_HM	1.18898339761145	0.372394004984948	42934.490077403	0.459083983223377	1.91888281199953	-436
V_V_WT	0.501077267296271	0.372073752229646	42934.490077403	-0.228194445529958	1.2303489801225	-435
V_V_HT	0.74426035535723	0.372102047366886	42934.490077403	0.0149331835176323	1.47358752719683	-435
V_V_HM	1.18653564812075	0.372391787370803	42934.490077403	0.456640580299064	1.91643071594243	-435
V_V_WT	0.509229564397943	0.372071531743819	42934.490077403	-0.220037796233344	1.23849692502923	-434
V_V_HT	0.74429150726919	0.372099991608074	42934.490077403	0.0149683647564151	1.47361464978197	-434
V_V_HM	1.18366421085041	0.372391499279028	42934.490077403	0.453769707694152	1.91355871400668	-434
V_V_WT	0.517418826892838	0.372070368779093	42934.490077403	-0.211846254305211	1.24668390809089	-433
V_V_HT	0.744385751209852	0.372099001515656	42934.490077403	0.0150645492972643	1.47370695312244	-433
V_V_HM	1.18036121793119	0.372392349760303	42934.490077403	0.450465047815264	1.91025738804711	-433
V_V_WT	0.525631060252911	0.372069553472173	42934.490077403	-0.203632422927889	1.25489454343371	-432
V_V_HT	0.744544369690802	0.372098356455385	42934.490077403	0.0152244321087569	1.47386430727285	-432
V_V_HM	1.17662062533343	0.37239350305156	42934.490077403	0.446722194744456	1.90651905592241	-432
V_V_WT	0.533852532635587	0.372068418598741	42934.490077403	-0.195408726171452	1.26311379144263	-431
V_V_HT	0.744768709126829	0.372097379194397	42934.490077403	0.0154506869951221	1.47408673125854	-431
V_V_HM	1.1724383482272	0.372394175091803	42934.490077403	0.442538600426416	1.90233809602798	-431
V_V_WT	0.542069827357575	0.372066414646144	42934.490077403	-0.187187503663819	1.27132715837897	-430
V_V_HT	0.745060165381657	0.372095512019187	42934.490077403	0.0157458029492848	1.47437452781403	-430
V_V_HM	1.16781236184806	0.372393720950136	42934.490077403	0.437913504173686	1.89771121952244	-430
V_V_WT	0.55026988214617	0.37206316866659	42934.490077403	-0.178981086692847	1.27952085098519	-429
V_V_HT	0.745420160394866	0.372092376405279	42934.490077403	0.0161119438260799	1.47472837696365	-429
V_V_HM	1.1627427662395	0.372391703309067	42934.490077403	0.432847863180437	1.89263766929856	-429
V_V_WT	0.558440015035977	0.372058520550806	42934.490077403	-0.170801843406676	1.28768187347863	-428
V_V_HT	0.745850111022762	0.372087809787264	42934.490077403	0.0165508451131451	1.47514937693238	-428
V_V_HM	1.15723181434802	0.372387934592003	42934.490077403	0.427344298046906	1.88711933064913	-428
V_V_WT	0.566567937514253	0.372052533182061	42934.490077403	-0.162662185570468	1.29579806059897	-427
V_V_HT	0.746351390538049	0.372081875841107	42934.490077403	0.0170637552770641	1.47563902579903	-427
V_V_HM	1.15128390353489	0.372382488614948	42934.490077403	0.42140706145358	1.88116074561619	-427
V_V_WT	0.574641755328384	0.372045476048022	42934.490077403	-0.154574535637846	1.30385804629461	-426
V_V_HT	0.746925283815004	0.372074847851308	42934.490077403	0.0176514235492388	1.47619914408077	-426
V_V_HM	1.14490553139854	0.372375681281238	42934.490077403	0.41504203182227	1.8747690309748	-426
V_V_WT	0.582649958431582	0.372037784989693	42934.490077403	-0.146551257912352	1.31185117477552	-425
V_V_HT	0.747572937642377	0.372067167880181	42934.490077403	0.0183141302677794	1.47683174501697	-425
V_V_HM	1.13810521806258	0.37236802344965	42934.490077403	0.408256727983557	1.8679537081416	-425
V_V_WT	0.590581400877041	0.372030003462289	42934.490077403	-0.138604563523469	1.31976736527755	-424
V_V_HT	0.748295307394114	0.372059387189313	42934.490077403	0.0190517503233114	1.47753886446492	-424
V_V_HM	1.13089339724093	0.372360152251377	42934.490077403	0.401060334861959	1.8607264596199	-424
V_V_WT	0.598425272944917	0.372022712700583	42934.490077403	-0.130746401422381	1.32759694731222	-423
V_V_HT	0.749093101769263	0.372052095411556	42934.490077403	0.0198638367231554	1.47832236681537	-423
V_V_HM	1.1232822796922	0.372352749481081	42934.490077403	0.393463726885429	1.85310083249896	-423
V_V_WT	0.606171066381485	0.372016459265076	42934.490077403	-0.122988351131908	1.33533048389488	-422
V_V_HT	0.749966727237113	0.372045847067512	42934.490077403	0.0207497090655443	1.47918374540868	-422
V_V_HM	1.11528569271889	0.372346456951502	42934.490077403	0.385479473391165	1.84509191204662	-422
V_V_WT	0.613808535516965	0.372011688556583	42934.490077403	-0.115341531315995	1.34295860234992	-421
V_V_HT	0.750916233979419	0.372041094135899	42934.490077403	0.0217085316452542	1.48012393631358	-421
V_V_HM	1.10691890044746	0.372341798828697	42934.490077403	0.377121811130053	1.83671598976487	-421
V_V_WT	0.621327655658906	0.372008691950405	42934.490077403	-0.107816537768292	1.3504718490861	-420
V_V_HT	0.751941265119855	0.372038132436513	42934.490077403	0.0227393677734687	1.48114316246624	-420
V_V_HM	1.09819840947097	0.372339119873789	42934.490077403	0.36840657095672	1.82799024798522	-420
V_V_WT	0.628718581027025	0.37200757343293	42934.490077403	-0.100423420084402	1.35786058213845	-419
V_V_HT	0.753041010782629	0.372037067790796	42934.490077403	0.0238412001623313	1.48224082140293	-419
V_V_HM	1.08914176495652	0.372338546451153	42934.490077403	0.359351050361672	1.81893247955137	-419
V_V_WT	0.635971604051553	0.372008239189385	42934.490077403	-0.0931717019553351	1.36511491005844	-418
V_V_HT	0.754214168904429	0.37203780545811	42934.490077403	0.0250129124420037	1.48341542536685	-418
V_V_HM	1.07976734236668	0.372339974325572	42934.490077403	0.349973829110496	1.80956085562286	-418
V_V_WT	0.643077118185998	0.372010410824382	42934.490077403	-0.0860704442672654	1.37222468063926	-417
V_V_HT	0.755458914088021	0.372040063537262	42934.490077403	0.0262532317470134	1.48466459642903	-417
V_V_HM	1.07009413989448	0.372343084037565	42934.490077403	0.340294531542957	1.79989374824599	-417
V_V_WT	0.650025585575769	0.372013660097623	42934.490077403	-0.0791283455155617	1.3791795166671	-416
V_V_HT	0.756772875800596	0.372043408186893	42934.490077403	0.0275606378819635	1.48598511371923	-416
V_V_HM	1.06014157661257	0.372347381384519	42934.490077403	0.330333545378343	1.78994960784679	-416
V_V_WT	0.656807511549272	0.372017460609149	42934.490077403	-0.0723538686177683	1.38596889171631	-415
V_V_HT	0.758153127176834	0.372047306033355	42934.490077403	0.0289332494041431	1.48737300494953	-415
V_V_HM	1.04992930102611	0.3723522576751	42934.490077403	0.32011171216853	1.77974688988369	-415
V_V_WT	0.663413426932276	0.372021249959727	42934.490077403	-0.0657553804348019	1.39258223429935	-414
V_V_HT	0.759596185060473	0.372051187201955	42934.490077403	0.0303687001226555	1.48882366999829	-414
V_V_HM	1.03947701413516	0.372357062201478	42934.490077403	0.309650008313443	1.76930401995688	-414
V_V_WT	0.669833879447143	0.37202449486805	42934.490077403	-0.0593412880026771	1.39900904689696	-413
V_V_HT	0.761098021950625	0.372054511344988	42934.490077403	0.0318640216285097	1.49033202227274	-413
V_V_HM	1.02880431077214	0.372361178155914	42934.490077403	0.298969237600537	1.75863938394374	-413
V_V_WT	0.67605943483597	0.372026751527741	42934.490077403	-0.053120155710262	1.4052390253822	-412
V_V_HT	0.762654090035474	0.372056828843819	42934.490077403	0.0334155473710617	1.49189263269989	-412
V_V_HM	1.01793054271005	0.372364092990094	42934.490077403	0.28808975640738	1.74777132901273	-412
V_V_WT	0.6820806882309	0.372027714239943	42934.490077403	-0.0471007892497702	1.41126216571157	-411
V_V_HT	0.764259357273689	0.372057830120053	42934.490077403	0.0350188520885938	1.49349986245878	-411
V_V_HM	1.00687470535243	0.372365455095074	42934.490077403	0.277031249297787	1.73671816140707	-411
V_V_WT	0.687888285877802	0.372027246870866	42934.490077403	-0.0412922755504836	1.41706884730609	-410
V_V_HT	0.765908355020355	0.372057377531413	42934.490077403	0.0366687369177026	1.49514797312301	-410
V_V_HM	0.995655350270042	0.372365110446946	42934.490077403	0.265812569732363	1.72549813080772	-410
V_V_WT	0.693472957067377	0.37202539383562	42934.490077403	-0.0357039723761766	1.42264988651093	-409
V_V_HT	0.767595236630292	0.372055516505926	42934.490077403	0.0383592661733984	1.49683120708719	-409
V_V_HM	0.984290524334613	0.372363115374219	42934.490077403	0.254451654177863	1.71412939449136	-409
V_V_WT	0.698825555757869	0.372022369746035	42934.490077403	-0.0303454464119158	1.42799655792765	-408
V_V_HT	0.769313845823921	0.372052465040132	42934.490077403	0.0400838562986922	1.49854383534915	-408
V_V_HM	0.972797735649055	0.372359724443559	42934.490077403	0.24296551178164	1.70262995951647	-408
V_V_WT	0.703937110975966	0.372018529398385	42934.490077403	-0.0252263640385401	1.43310058599047	-407
V_V_HT	0.77105779361468	0.37204858326276	42934.490077403	0.041835412447783	1.50028017478158	-407
V_V_HM	0.961193945603206	0.372355355423053	42934.490077403	0.231370285100039	1.69101760610637	-407
V_V_WT	0.708798885287139	0.372014322031391	42934.490077403	-0.0203563432071114	1.43795411378139	-406
V_V_HT	0.772820542176327	0.372044327046926	42934.490077403	0.043606503274351	1.5020345810783	-406
V_V_HM	0.949495585931845	0.372350535906105	42934.490077403	0.21968137177462	1.67930980008907	-406
V_V_WT	0.713402439623163	0.37201023554242	42934.490077403	-0.0157447792740832	1.44254965852041	-405
V_V_HT	0.774595493935504	0.372040191441354	42934.490077403	0.0453895609000164	1.50380142697099	-405
V_V_HM	0.937718598537188	0.372345838233119	42934.490077403	0.207913591909396	1.66752360516498	-405
V_V_WT	0.717739703364534	0.372006737408886	42934.490077403	-0.0114006591236833	1.44688006585275	-404
V_V_HT	0.77637608382651	0.372036650760713	42934.490077403	0.047177090593199	1.50557507705982	-404
V_V_HM	0.925878495657211	0.372341810579533	42934.490077403	0.196081383307936	1.65567560800649	-404
V_V_WT	0.721803047794952	0.372004219313405	42934.490077403	-0.00733237917767682	1.45093847476758	-403
V_V_HT	0.778155872668799	0.372034102432257	42934.490077403	0.0489618742082891	1.50734987112931	-403
V_V_HM	0.913990436960618	0.372338912373292	42934.490077403	0.184199005151336	1.6437818687699	-403
V_V_WT	0.725585361316692	0.372002951898933	42934.490077403	-0.00354758149918699	1.45471830413257	-402
V_V_HT	0.779928639476668	0.372032821116257	42934.490077403	0.0507371524201709	1.50912012653317	-402
V_V_HM	0.902069320251091	0.372337461537949	42934.490077403	0.172280732106995	1.63185790839519	-402
V_V_WT	0.729080124634255	0.372003054752851	42934.490077403	-5.3019777281782e-05	1.45821326904579	-401
V_V_HT	0.781688470682992	0.372032928269896	42934.490077403	0.0524967736033002	1.51088016776268	-401
V_V_HM	0.890129881518632	0.372337599506814	42934.490077403	0.160341022952905	1.61991874008436	-401
V_V_WT	0.732281484082055	0.372004484850865	42934.490077403	0.00314553665089679	1.46141743151321	-400
V_V_HT	0.783429843797945	0.372034380430509	42934.490077403	0.0542353004555127	1.51262438714038	-400
V_V_HM	0.878186800470585	0.372339277776149	42934.490077403	0.148394652464673	1.6079789484765	-400
V_V_WT	0.735184321394697	0.372007044434377	42934.490077403	0.00604335713061044	1.46432528565878	-399
V_V_HT	0.785147703935708	0.372036977206858	42934.490077403	0.055948070861672	1.51434733700974	-399
V_V_HM	0.866254807086117	0.372342267130973	42934.490077403	0.136456799887237	1.596052814285	-399
V_V_WT	0.737784318251786	0.372010407019345	42934.490077403	0.00863676325646767	1.4669318732471	-398
V_V_HT	0.786837530794769	0.372040387655909	42934.490077403	0.0576312131749779	1.51604384841456	-398
V_V_HM	0.854348785029436	0.372346188020205	42934.490077403	0.124543092812225	1.58415447724665	-398
V_V_WT	0.740078014118794	0.372014158110878	42934.490077403	0.0109231069119035	1.46923292132568	-397
V_V_HT	0.788495394856247	0.372044191572515	42934.490077403	0.0592816214867238	1.51770916822577	-397
V_V_HM	0.842483867889281	0.372350558083121	42934.490077403	0.112669610264678	1.57229812551388	-397
V_V_WT	0.742062855975878	0.372017845549164	42934.490077403	0.0129007213190024	1.47122499063275	-396
V_V_HT	0.790118001068292	0.372047930545575	42934.490077403	0.0608968992396344	1.51933910289695	-396
V_V_HM	0.830675524316735	0.372354850904271	42934.490077403	0.100852852680086	1.56049819595338	-396
V_V_WT	0.743737238891858	0.372021033370427	42934.490077403	0.0145688560439752	1.47290562173974	-395
V_V_HT	0.791702718844026	0.372051162577258	42934.490077403	0.0624752821710881	1.52093015551696	-395
V_V_HM	0.818939628624597	0.372358558859743	42934.490077403	0.0891096893238856	1.54876956792531	-395
V_V_WT	0.745100536465942	0.372023352787527	42934.490077403	0.0159276075159194	1.47427346541596	-394
V_V_HT	0.793247597885427	0.372053513781716	42934.490077403	0.0640155528065152	1.52247964296434	-394
V_V_HM	0.807292513921528	0.372361252595267	42934.490077403	0.0774572948473631	1.53712773299569	-394
V_V_WT	0.746153120622719	0.372024544332968	42934.490077403	0.0169778562207069	1.47532838502473	-393
V_V_HT	0.794751368786086	0.372054721120733	42934.490077403	0.0655169572994737	1.5239857802727	-393
V_V_HM	0.795751005098949	0.372362630187583	42934.490077403	0.0659130859173412	1.52558892428056	-393
V_V_WT	0.746896370230212	0.372024486383796	42934.490077403	0.0177212194096926	1.47607152105073	-392
V_V_HT	0.796213428686546	0.372054661329842	42934.490077403	0.0669791343912297	1.52544772298186	-392
V_V_HM	0.784332430054546	0.372362550415152	42934.490077403	0.0544946672284374	1.51417019288065	-392
V_V_WT	0.747332668497852	0.372023206951947	42934.490077403	0.0181600253883724	1.47650531160733	-391
V_V_HT	0.797633812092924	0.372053362873728	42934.490077403	0.0684020627965737	1.52686556138927	-391
V_V_HM	0.773054607586218	0.372361046505084	42934.490077403	0.0432197924527777	1.50288942271966	-391
V_V_WT	0.747465389390641	0.372020877658739	42934.490077403	0.0182973117406624	1.47663346704062	-390
V_V_HT	0.799013147385316	0.372050999836294	42934.490077403	0.0697860296877997	1.52824026508283	-390
V_V_HM	0.761935811785323	0.372358319099217	42934.490077403	0.032106342419855	1.49176528115079	-390
V_V_WT	0.747298873299892	0.372017790920338	42934.490077403	0.0181368457165657	1.47646090088322	-389
V_V_HT	0.800352600041696	0.372047868784583	42934.490077403	0.0711316192657708	1.52957358081762	-389
V_V_HM	0.75099471245426	0.372354709636998	42934.490077403	0.021172317704184	1.48081710720434	-389
V_V_WT	0.746838392771359	0.372014323318052	42934.490077403	0.0176831617552298	1.47599362378749	-388
V_V_HT	0.801653803793953	0.372044351624474	42934.490077403	0.0724397167195112	1.5308678908684	-388
V_V_HM	0.740250293127173	0.372350657627078	42934.490077403	0.0104358403944985	1.47006474585985	-388
V_V_WT	0.746090108982797	0.372010889702477	42934.490077403	0.0169416079192533	1.47523861004634	-387
V_V_HT	0.802918781375565	0.372040869059753	42934.490077403	0.0737115201949783	1.53212604255615	-387
V_V_HM	0.729721747180419	0.372346647113548	42934.490077403	-8.48448685769609e-05	1.45952833922941	-387
V_V_WT	0.74506102015352	0.37200789359059	42934.490077403	0.0159183915269187	1.47420364878012	-386
V_V_HT	0.804149856657904	0.372037830292214	42934.490077403	0.074948551520157	1.53335116179565	-386
V_V_HM	0.719428354858693	0.372343148821777	42934.490077403	-0.0103713804711262	1.44922809018851	-386
V_V_WT	0.743758902818675	0.372005679753606	42934.490077403	0.014620613355155	1.4728971922822	-385
V_V_HT	0.805349560209073	0.372035584943894	42934.490077403	0.0761526559972321	1.53454646442091	-385
V_V_HM	0.709389343161699	0.372340564864101	42934.490077403	-0.020405327561362	1.43918401388476	-385
V_V_WT	0.74219224754943	0.37200449453993	42934.490077403	0.0130562811275188	1.47132821397134	-384
V_V_HT	0.806520530653362	0.372034382823278	42934.490077403	0.077325982621056	1.53571507868567	-384
V_V_HM	0.699623731895285	0.372339182471068	42934.490077403	-0.0301682293108336	1.4294156931014	-384
V_V_WT	0.740370190102301	0.372004458472579	42934.490077403	0.0112342943730914	1.46950608583151	-383
V_V_HT	0.807665414069542	0.372034346138823	42934.490077403	0.0784709379394745	1.53685989019961	-383
V_V_HM	0.690150169196317	0.372339142045287	42934.490077403	-0.0396417127744944	1.41994205116713	-383
V_V_WT	0.738302439654405	0.372005554144709	42934.490077403	0.00916439638674027	1.46744048292207	-382
V_V_HT	0.808786763859484	0.372035457225896	42934.490077403	0.0795901099773759	1.53798341774159	-382
V_V_HM	0.6809867600036	0.372340423061574	42934.490077403	-0.0488076327837792	1.41078115279098	-382
V_V_WT	0.735999205207116	0.372007630580679	42934.490077403	0.00685709208500074	1.46514131832923	-381
V_V_HT	0.809886943636604	0.372037562970955	42934.490077403	0.0806861624536673	1.53908772481954	-381
V_V_HM	0.67215089151408	0.372342849176149	42934.490077403	-0.0576482565045432	1.4019500395327	-381
V_V_WT	0.733471121599523	0.372010423280111	42934.490077403	0.00432353473279146	1.46261870846625	-380
V_V_HT	0.810968035310437	0.372040395138966	42934.490077403	0.0817617030237097	1.54017436759716	-380
V_V_HM	0.663659059255902	0.372346111628108	42934.490077403	-0.0661464832313291	1.39346460174313	-380
V_V_WT	0.730729176287428	0.372013587315893	42934.490077403	0.00157538784968914	1.45988296472517	-379
V_V_HT	0.812031754785483	0.372043603938488	42934.490077403	0.0828191331899588	1.54124437638101	-379
V_V_HM	0.655526697749392	0.372349807865923	42934.490077403	-0.0742860894350702	1.38533948493385	-379
V_V_WT	0.727784637981194	0.37201673938335	42934.490077403	-0.00137532856940359	1.45694460453179	-378
V_V_HT	0.813079377191838	0.372046800662889	42934.490077403	0.0838604899549849	1.54229826442869	-378
V_V_HM	0.647768019421639	0.372353490609586	42934.490077403	-0.0820519860112547	1.37758802485453	-378
V_V_WT	0.724648987929691	0.372019503691148	42934.490077403	-0.00451639671737492	1.45381437257676	-377
V_V_HT	0.814111673647029	0.372049604227432	42934.490077403	0.0848872913697322	1.54333605592433	-377
V_V_HM	0.640395865152168	0.372356721388036	42934.490077403	-0.089430472668647	1.37022220297298	-377
V_V_WT	0.721333854896437	0.372021556227968	42934.490077403	-0.00783555276228609	1.45050326255516	-376
V_V_HT	0.815128861010762	0.372051686058319	42934.490077403	0.0859003983048731	1.54435732371665	-376
V_V_HM	0.633421569562647	0.372359122175455	42934.490077403	-0.096409473847698	1.36325261297299	-376
V_V_WT	0.717850954113158	0.372022662221575	42934.490077403	-0.0113206213143133	1.44702252954063	-375
V_V_HT	0.816130565876686	0.372052808078113	42934.490077403	0.0868999039904143	1.54536122776296	-375
V_V_HM	0.626854843830343	0.372360419079614	42934.490077403	-0.102978741537104	1.35668842919779	-375
V_V_WT	0.714212030820437	0.372022702479754	42934.490077403	-0.0149596235138391	1.44338368515471	-374
V_V_HT	0.817115803847612	0.37205284941636	42934.490077403	0.0878850609375808	1.54634654675764	-374
V_V_HM	0.620703678298201	0.372360473058022	42934.490077403	-0.109130012867966	1.35053736946437	-374
V_V_WT	0.710428808613321	0.372021685688891	42934.490077403	-0.0187408527913	1.43959847001794	-373
V_V_HT	0.818082974539391	0.372051818880467	42934.490077403	0.0888542514995369	1.54731169757924	-373
V_V_HM	0.614974266427242	0.372359294251169	42934.490077403	-0.114857114254814	1.3448056471093	-373
V_V_WT	0.706512942421751	0.372019745441938	42934.490077403	-0.022652916061514	1.43567880090502	-372
V_V_HT	0.819029872512989	0.372049851940757	42934.490077403	0.0898050047128095	1.54825474031317	-372
V_V_HM	0.609670951310131	0.372357038502877	42934.490077403	-0.120156008061872	1.33949791068213	-372
V_V_WT	0.702475976347013	0.372017122577372	42934.490077403	-0.0266847412712398	1.43163669396527	-371
V_V_HT	0.81995371388935	0.372047192820271	42934.490077403	0.0907340580164828	1.54917336976222	-371
V_V_HM	0.604796195636745	0.372353986747443	42934.490077403	-0.125024782235896	1.33461717350939	-371
V_V_WT	0.698329305810433	0.372014135130435	42934.490077403	-0.0308255563543475	1.42748416797521	-370
V_V_HT	0.820851178221325	0.372044164023118	42934.490077403	0.0916374588491483	1.5500648975935	-370
V_V_HM	0.600350574666162	0.372350509950216	42934.490077403	-0.129463588617021	1.33016473794934	-370
V_V_WT	0.694084143674891	0.372011139631531	42934.490077403	-0.035064847254407	1.42323313460419	-369
V_V_HT	0.821718464433997	0.37204112708807	42934.490077403	0.0925106975129442	1.55092623135505	-369
V_V_HM	0.596332791952973	0.372347023956641	42934.490077403	-0.133474538715736	1.32614012262168	-369
V_V_WT	0.689751489962517	0.372008488430461	42934.490077403	-0.0393923045616755	1.41889528448671	-368
V_V_HT	0.822551359690391	0.372038439312817	42934.490077403	0.0933488608605455	1.55175385852024	-368
V_V_HM	0.592739716799923	0.372343939710091	42934.490077403	-0.137061568686208	1.32254100228605	-368
V_V_WT	0.68534210452937	0.372006488142408	42934.490077403	-0.0437977693917534	1.41448197845049	-367
V_V_HT	0.823345319666214	0.372036411615355	42934.490077403	0.0941467951624054	1.55254384417002	-367
V_V_HM	0.589566441641101	0.372341614780336	42934.490077403	-0.14023028693798	1.31936317022018	-367
V_V_WT	0.680866482060024	0.372005364096387	42934.490077403	-0.0482711887092739	1.41000415282932	-366
V_V_HT	0.824095558068194	0.372035272483187	42934.490077403	0.0948992662853517	1.55329184985104	-366
V_V_HM	0.586806357779763	0.372340311897957	42934.490077403	-0.142987817124788	1.31660053268431	-366
V_V_WT	0.676334828822053	0.372005234894768	42934.490077403	-0.0528025887095853	1.40547224635369	-365
V_V_HT	0.824797143698807	0.372035142175665	42934.490077403	0.0956011073212135	1.5539931800764	-365
V_V_HM	0.584451246577212	0.372340169285756	42934.490077403	-0.145342648804682	1.31424514195911	-365
V_V_WT	0.671757040699262	0.37200609993249	42934.490077403	-0.0573820723229541	1.40089615372148	-364
V_V_HT	0.825445102502231	0.372036020068047	42934.490077403	0.0962473454386787	1.55464285956578	-364
V_V_HM	0.582491384166377	0.372341186109532	42934.490077403	-0.147304504209681	1.31228727254244	-364
V_V_WT	0.667142681727424	0.372007841171614	42934.490077403	-0.0619998441569756	1.39628520761182	-363
V_V_HT	0.826034522332094	0.3720377864523	42934.490077403	0.0968333031214231	1.55523574154277	-363
V_V_HM	0.580915656249241	0.372343224560176	42934.490077403	-0.148884227529298	1.31071554002778	-363
V_V_WT	0.662500963020859	0.372010238750732	42934.490077403	-0.0666462621647399	1.39164818820646	-362
V_V_HT	0.826560658147623	0.372040218366772	42934.490077403	0.0973546723377968	1.55576664395745	-362
V_V_HM	0.579711680620304	0.372346028072795	42934.490077403	-0.150093698096906	1.30951705933751	-362
V_V_WT	0.6578407215202	0.372012998394527	42934.490077403	-0.071311912620332	1.38699335566073	-361
V_V_HT	0.827019034900314	0.372043017391513	42934.490077403	0.0978075629481449	1.55623050685248	-361
V_V_HM	0.578865933913373	0.37234925330951	42934.490077403	-0.150945766329849	1.3086776341566	-361
V_V_WT	0.653170398404848	0.372015787219364	42934.490077403	-0.0759877018860196	1.38232849869571	-360
V_V_HT	0.827405546122454	0.372045845958431	42934.490077403	0.0981885301247049	1.5566225621202	-360
V_V_HM	0.578363880307588	0.372352511933008	42934.490077403	-0.151454206900384	1.30818196751556	-360
V_V_WT	0.648498017174254	0.372018273599432	42934.490077403	-0.0806649564693822	1.37766099081789	-359
V_V_HT	0.827716545672412	0.372048367777806	42934.490077403	0.0984945868601697	1.55693850448465	-359
V_V_HM	0.57819009895615	0.372355417111973	42934.490077403	-0.151633682458487	1.30801388037079	-359
V_V_WT	0.643831161392104	0.372020166324172	42934.490077403	-0.0853355220284371	1.37299784481265	-358
V_V_HT	0.827948930695957	0.372050287546422	42934.490077403	0.0987232091002923	1.55717465229162	-358
V_V_HM	0.578328407905284	0.37235762919531	42934.490077403	-0.151499709235253	1.30815652504582	-358
V_V_WT	0.639176952417934	0.372021248447226	42934.490077403	-0.0899918519846125	1.36834575682048	-357
V_V_HT	0.828100214044166	0.372051385271635	42934.490077403	0.0988723408859646	1.55732808720237	-357
V_V_HM	0.578761982383525	0.372358895189558	42934.490077403	-0.151068616130095	1.30859258089715	-357
V_V_WT	0.634542027317638	0.372021401903506	42934.490077403	-0.0946270778621701	1.36371113249745	-356
V_V_HT	0.828168584334286	0.372051541234349	42934.490077403	0.0989404054861655	1.55739676318241	-356
V_V_HM	0.579473465301273	0.37235907746512	42934.490077403	-0.150357490475956	1.3093044210785	-356
V_V_WT	0.629932517649989	0.372020620120228	42934.490077403	-0.0992350552195523	1.35910009051953	-355
V_V_HT	0.828152952541979	0.372050748776229	42934.490077403	0.0989263269270206	1.55737957815694	-355
V_V_HM	0.580445068764738	0.372358168455102	42934.490077403	-0.149384105335367	1.31027424286484	-355
V_V_WT	0.625354029527171	0.372019007296626	42934.490077403	-0.10381038217708	1.35451844123142	-354
V_V_HT	0.828052984199494	0.372049113568615	42934.490077403	0.0988295636229183	1.55727640477607	-354
V_V_HM	0.58165866554588	0.3723562898044	42934.490077403	-0.148166826362706	1.31148415745447	-354
V_V_WT	0.620811625908423	0.372016764615838	42934.490077403	-0.108348390098338	1.34997164191518	-353
V_V_HT	0.827869116354643	0.37204683962972	42934.490077403	0.0986501527420499	1.55708807996724	-353
V_V_HM	0.583095869745726	0.372353676276392	42934.490077403	-0.146724499597682	1.31291623908913	-353
V_V_WT	0.616309811620984	0.372014165188006	42934.490077403	-0.112845109457215	1.34546473269918	-352
V_V_HT	0.827602559360749	0.372044203914969	42934.490077403	0.0983887617997785	1.55681635692172	-352
V_V_HM	0.584738106658717	0.372350646516806	42934.490077403	-0.145076324297609	1.31455253761504	-352
V_V_WT	0.611852522061033	0.372011520829825	42934.490077403	-0.117297216024255	1.34100226014632	-351
V_V_HT	0.827255283288343	0.372041522628798	42934.490077403	0.0980467410998526	1.55646382547683	-351
V_V_HM	0.586566672088069	0.37234756429761	42934.490077403	-0.143241717659334	1.31637506183547	-351
V_V_WT	0.607443116362509	0.372009144702299	42934.490077403	-0.121701964467113	1.33658819719213	-350
V_V_HT	0.826829989693379	0.37203911333692	42934.490077403	0.0976261697633234	1.55603380962343	-350
V_V_HM	0.58856278170399	0.372344794932489	42934.490077403	-0.141240180034495	1.31836574344247	-350
V_V_WT	0.603084375714598	0.372007314274591	42934.490077403	-0.126057117441499	1.33222586887069	-349
V_V_HT	0.826330069367334	0.372037257409796	42934.490077403	0.0971298870901472	1.55553025164452	-349
V_V_HM	0.590707611655336	0.372342662075224	42934.490077403	-0.139091169641876	1.32050639295255	-349
V_V_WT	0.59877850763561	0.372006238974716	42934.490077403	-0.130360877912044	1.32791789318326	-348
V_V_HT	0.825759547227816	0.372036167217872	42934.490077403	0.0965615017477754	1.55495759270786	-348
V_V_HM	0.592982331596351	0.3723414099877	42934.490077403	-0.136813995585223	1.32277865877793	-348
V_V_WT	0.594527156708903	0.372006036293327	42934.490077403	-0.134611831579328	1.32366614499713	-347
V_V_HT	0.825123015724163	0.372035961900649	42934.490077403	0.095925372669831	1.5543206587785	-347
V_V_HM	0.595368131921093	0.372341175671208	42934.490077403	-0.13442773599565	1.32516399983783	-347
V_V_WT	0.590331422286814	0.372006719049014	42934.490077403	-0.138808904215701	1.31947174878933	-346
V_V_HT	0.824425558597551	0.372036654452633	42934.490077403	0.0952265581280055	1.5536245590671	-346
V_V_HM	0.597846246992997	0.372341974019014	42934.490077403	-0.131951185700805	1.3276436796868	-346
V_V_WT	0.586191883469176	0.372008195184788	42934.490077403	-0.142951336287856	1.31533510322621	-345
V_V_HT	0.823672666422995	0.372038151518169	42934.490077403	0.0944707316761962	1.55287460116979	-345
V_V_HM	0.600397976134735	0.372343697588138	42934.490077403	-0.129402834787709	1.33019878705718	-345
V_V_WT	0.582108631402116	0.372010279956755	42934.490077403	-0.14703867454808	1.31125593735231	-344
V_V_HT	0.822870146311525	0.372040265752048	42934.490077403	0.0936640676256469	1.5520762249974	-344
V_V_HM	0.603004704577123	0.372346130826869	42934.490077403	-0.126800875540048	1.33281028469429	-344
V_V_WT	0.578081308935013	0.372012718922548	42934.490077403	-0.151070777435063	1.30723339530509	-343
V_V_HT	0.822024027745823	0.372042739131663	42934.490077403	0.0928131011883132	1.55123495430333	-343
V_V_HM	0.605647926117252	0.372348976898277	42934.490077403	-0.124163232354636	1.33545908458914	-343
V_V_WT	0.574109157198488	0.37201521888213	42934.490077403	-0.155047829140467	1.30326614353744	-342
V_V_HT	0.821140466565571	0.372045274333574	42934.490077403	0.0919245709635393	1.5503563621676	-342
V_V_HM	0.608309269415517	0.372351893778664	42934.490077403	-0.121507606198048	1.33812614502908	-342
V_V_WT	0.570191068673346	0.372017483014003	42934.490077403	-0.158970355407639	1.29935249275433	-341
V_V_HT	0.820225649411976	0.372047570363723	42934.490077403	0.0910052535466798	1.54944604527727	-341
V_V_HM	0.610970529445022	0.372354535245632	42934.490077403	-0.118851523494622	1.34079258238467	-341
V_V_WT	0.56632564600203	0.372019246009379	42934.490077403	-0.162839233583811	1.29549052558787	-340
V_V_HT	0.819285700648802	0.372049358185859	42934.490077403	0.0900618006177221	1.54850960067988	-340
V_V_HM	0.613613705618458	0.372356591861062	42934.490077403	-0.116212378326996	1.34343978956391	-340
V_V_WT	0.562511265579166	0.372020305056563	42934.490077403	-0.166655689759532	1.29167822091786	-339
V_V_HT	0.818326593681385	0.37205043214106	42934.490077403	0.0891005886774492	1.54755259868532	-339
V_V_HM	0.616221047580619	0.372357827108946	42934.490077403	-0.113607457474453	1.34604955263569	-339
V_V_WT	0.558746144763584	0.372020543063316	42934.490077403	-0.170421277072928	1.28791356660009	-338
V_V_HT	0.817354068576175	0.372050673496296	42934.490077403	0.0881275905113321	1.54658054664102	-338
V_V_HM	0.618775109429335	0.372358104477429	42934.490077403	-0.1110539392733	1.34860415813197	-338
V_V_WT	0.555028411491973	0.372019941480148	42934.490077403	-0.174137831229955	1.2841946542139	-337
V_V_HT	0.816373557486435	0.3720500634473	42934.490077403	0.087148275129362	1.54559883984351	-337
V_V_HM	0.621258812637898	0.372357402408265	42934.490077403	-0.108568859995669	1.35108648527146	-337
V_V_WT	0.551356174806376	0.37201858132152	42934.490077403	-0.177807401978473	1.28051975159123	-336
V_V_HT	0.81539011947482	0.372048684153699	42934.490077403	0.0861675405597413	1.5446126983899	-336
V_V_HM	0.623655517826787	0.372355815479918	42934.490077403	-0.106169044396687	1.35348008005026	-336
V_V_WT	0.547727594688035	0.372016632417438	42934.490077403	-0.181432162207317	1.27688735158339	-335
V_V_HT	0.814408385602201	0.37204670783871	42934.490077403	0.085189680302523	1.54362709090188	-335
V_V_HM	0.625949104607939	0.372353541862183	42934.490077403	-0.10387100128103	1.35576921049691	-335
V_V_WT	0.544140949830594	0.372014332295245	42934.490077403	-0.185014298781008	1.2732961984422	-334
V_V_HT	0.813432515410111	0.372044375373556	42934.490077403	0.0842183817870104	1.54264664903321	-334
V_V_HM	0.628124058934014	0.372350858675959	42934.490077403	-0.101690787858335	1.35793890572636	-334
V_V_WT	0.540594701545125	0.372011957304906	42934.490077403	-0.188555892039719	1.26974529512997	-333
V_V_HT	0.81246616507194	0.372041966996595	42934.490077403	0.0832567519140195	1.54167557822986	-333
V_V_HM	0.630165566420076	0.372348088308072	42934.490077403	-0.099643850397914	1.35997498323807	-333
V_V_WT	0.537087552181922	0.372009789491356	42934.490077403	-0.192058792446657	1.2662338968105	-332
V_V_HT	0.811512467653488	0.372039768719584	42934.490077403	0.0823073631608024	1.54071757214617	-332
V_V_HM	0.632059610145997	0.372345559766309	42934.490077403	-0.0977448506814914	1.36186407097349	-332
V_V_WT	0.53361849687405	0.37200808317176	42934.490077403	-0.195524503335292	1.26276149708339	-331
V_V_HT	0.810574025414008	0.372038038435016	42934.490077403	0.0813723123123647	1.53977573851565	-331
V_V_HM	0.633793070986387	0.372343569692865	42934.490077403	-0.0960074892588617	1.36359363123164	-331
V_V_WT	0.530186866938134	0.37200703517051	42934.490077403	-0.198954079168594	1.25932781304486	-330
V_V_HT	0.809652913638236	0.372036975732708	42934.490077403	0.080453283453561	1.53885254382291	-330
V_V_HM	0.635353828246009	0.372342347646163	42934.490077403	-0.0944443367641924	1.36515199325621	-330
V_V_WT	0.526792363882135	0.372006762188333	42934.490077403	-0.202348047174275	1.25593277493854	-329
V_V_HT	0.80875069557376	0.372036698950981	42934.490077403	0.0795516078865969	1.53794978326092	-329
V_V_HM	0.636730858220166	0.372342029706957	42934.490077403	-0.0930666836230754	1.36652840006341	-329
V_V_WT	0.523435082983499	0.372007287896843	42934.490077403	-0.205706358471704	1.2525765244387	-328
V_V_HT	0.807868447458271	0.372037232090332	42934.490077403	0.0786683148077215	1.53706858010882	-328
V_V_HM	0.637914328059054	0.372342643430244	42934.490077403	-0.0918844166936373	1.36771307281175	-328
V_V_WT	0.52011552582389	0.372008541177144	42934.490077403	-0.209028372084816	1.2492594237326	-327
V_V_HT	0.807006792514019	0.37203850302756	42934.490077403	0.0778041688020514	1.53620941622599	-327
V_V_HM	0.638895682541932	0.372344105798141	42934.490077403	-0.0909059284799736	1.36869729356384	-327
V_V_WT	0.516834601163415	0.372010365589169	42934.490077403	-0.212312872627961	1.24598207495479	-326
V_V_HT	0.806165942789617	0.372040353119089	42934.490077403	0.0769596928626572	1.53537219271658	-326
V_V_HM	0.639667721177351	0.372346234273203	42934.490077403	-0.0901380616966259	1.36947350405133	-326
V_V_WT	0.513593614163708	0.372012538818659	42934.490077403	-0.21555811919928	1.2427453475267	-325
V_V_HT	0.805345747133215	0.372042556921653	42934.490077403	0.0761351777108302	1.5345563165556	-325
V_V_HM	0.640224662973081	0.372348769490006	42934.490077403	-0.0895860889746045	1.37003541492077	-325
V_V_WT	0.510394243992653	0.372014799700842	42934.490077403	-0.218761920742911	1.23955040872822	-324
V_V_HT	0.804545743892886	0.372044849596667	42934.490077403	0.0753306807833638	1.53376080700241	-324
V_V_HM	0.640562197057593	0.3723514067831	42934.490077403	-0.0892537240352977	1.37037811815048	-324
V_V_WT	0.507238510413979	0.372016879539764	42934.490077403	-0.221921730845888	1.23639875167385	-323
V_V_HT	0.803765216760223	0.372046958669817	42934.490077403	0.0745460198267506	1.5329844136937	-323
V_V_HM	0.640677516850835	0.372353832722952	42934.490077403	-0.0891431591308385	1.37049819283251	-323
V_V_WT	0.504128730140874	0.37201853397381	42934.490077403	-0.225034753841553	1.2332922141233	-322
V_V_HT	0.803003251925781	0.37204863634497	42934.490077403	0.0737807667167311	1.53222573713483	-322
V_V_HM	0.640569336186642	0.372355762286522	42934.490077403	-0.0892551217767527	1.37039379415004	-322
V_V_WT	0.501067463952471	0.372019571618773	42934.490077403	-0.228098053834047	1.23023298173899	-321
V_V_HT	0.802258795011935	0.372049688549538	42934.490077403	0.0730342474616876	1.53148334256218	-321
V_V_HM	0.640237886321315	0.372356972265355	42934.490077403	-0.0895889432238703	1.3700647158665	-321
V_V_WT	0.498057456178076	0.372019876136854	42934.490077403	-0.23110865846974	1.22722357082589	-320
V_V_HT	0.801530706265285	0.372049997313589	42934.490077403	0.0723055535315567	1.53075585899901	-320
V_V_HM	0.639684892702052	0.372357327003783	42934.490077403	-0.0901426321372788	1.36951241754138	-320
V_V_WT	0.495101567969504	0.372019419199457	42934.490077403	-0.234063651072223	1.22426678701123	-319
V_V_HT	0.800817812434966	0.372049533914269	42934.490077403	0.0715935679728211	1.53004205689711	-319
V_V_HM	0.638913531484821	0.37235679351267	42934.490077403	-0.0909129477016646	1.36874001067131	-319
V_V_WT	0.49220270642497	0.372018262903769	42934.490077403	-0.236960246254961	1.2213656591049	-318
V_V_HT	0.800118953988376	0.372048361326046	42934.490077403	0.0708970078217087	1.52934090015504	-318
V_V_HM	0.637928365539589	0.372355444282126	42934.490077403	-0.0918954691290712	1.36775220020825	-318
V_V_WT	0.489363751347266	0.372016551476639	42934.490077403	-0.239795846902563	1.2185233495971	-317
V_V_HT	0.799433026601647	0.372046625807387	42934.490077403	0.0702144820849411	1.52865157111835	-317
V_V_HM	0.636735260973015	0.372353447597546	42934.490077403	-0.0930846601554539	1.36655518210148	-317
V_V_WT	0.486587481967868	0.372014493353277	42934.490077403	-0.242568082320574	1.21574304625631	-316
V_V_HT	0.798759015890899	0.372044538727107	42934.490077403	0.069544562091696	1.5279734696901	-316
V_V_HM	0.635341284923391	0.372351046630216	42934.490077403	-0.0944739302629168	1.3651565001097	-316
V_V_WT	0.483876505724527	0.372012335850242	42934.490077403	-0.24527482981646	1.21302784126551	-315
V_V_HT	0.798096024619507	0.372042350880889	42934.490077403	0.0688858590409842	1.52730619019803	-315
V_V_HM	0.633754586544554	0.372348529890155	42934.490077403	-0.096055695782815	1.36356486887192	-315
V_V_WT	0.4812331912469	0.372010335503301	42934.490077403	-0.247914223575597	1.2103806060694	-314
V_V_HT	0.797443291807252	0.372040322412073	42934.490077403	0.0682371020666337	1.52664948154787	-314
V_V_HM	0.631984262982956	0.372346196624233	42934.490077403	-0.0978214460983152	1.36178997206423	-314
V_V_WT	0.478659607599848	0.372008727619273	42934.490077403	-0.250484655739018	1.20780387093871	-313
V_V_HT	0.79680020362986	0.372038691935247	42934.490077403	0.0675972096551906	1.52600319760453	-313
V_V_HM	0.630040212917113	0.372344321299	42934.490077403	-0.0997618204906217	1.35984224632485	-313
V_V_WT	0.476157471945466	0.372007698647454	42934.490077403	-0.252984774588839	1.20529971847977	-312
V_V_HT	0.796166295812713	0.3720376485193	42934.490077403	0.0669653469533744	1.52536724467205	-312
V_V_HM	0.627932980363248	0.372343121374059	42934.490077403	-0.101866701168516	1.35773266189501	-312
V_V_WT	0.473728107070979	0.372007364613643	42934.490077403	-0.255413484750629	1.20286969889259	-311
V_V_HT	0.795541247850891	0.37203730981842	42934.490077403	0.0663409628517937	1.52474153284999	-311
V_V_HM	0.625673591713662	0.372342732149095	42934.490077403	-0.104125326929684	1.35547251035701	-311
V_V_WT	0.471372410629296	0.372007758099364	42934.490077403	-0.257769952431896	1.20051477369049	-310
V_V_HT	0.794924869470709	0.372037708868752	42934.490077403	0.0657238023252841	1.52412593661613	-310
V_V_HM	0.623273389470705	0.372343191580293	42934.490077403	-0.10652642966663	1.35307320860804	-310
V_V_WT	0.469090837019833	0.372008825225973	42934.490077403	-0.260053617630042	1.19823529166971	-309
V_V_HT	0.794317079722285	0.372038791030142	42934.490077403	0.0651138915197151	1.52352026792485	-309
V_V_HM	0.620743865677502	0.372344436767923	42934.490077403	-0.109058394051542	1.35054612540655	-309
V_V_WT	0.466883393013023	0.372010432894817	42934.490077403	-0.262264212698717	1.19603099872476	-308
V_V_HT	0.793717879873457	0.372040421328992	42934.490077403	0.0645114962537744	1.52292426349314	-308
V_V_HM	0.618096498655917	0.372346312408371	42934.490077403	-0.111709437364493	1.34790243467633	-308
V_V_WT	0.464749647486576	0.372012385329372	42934.490077403	-0.264401785034456	1.19390108000761	-307
V_V_HT	0.793127320589272	0.372042401233196	42934.490077403	0.0639170563192575	1.52233758485929	-307
V_V_HM	0.615342596350625	0.372348590095829	42934.490077403	-0.114467803981023	1.34515299668227	-307
V_V_WT	0.46268875535311	0.37201444786412	42934.490077403	-0.266466719775711	1.19184423048193	-306
V_V_HT	0.792545464826429	0.372044492775784	42934.490077403	0.0633311010927023	1.52175982856016	-306
V_V_HM	0.612493149146654	0.37235099607612	42934.490077403	-0.117321966952653	1.34230826524596	-306
V_V_WT	0.460699495465969	0.372016375101556	42934.490077403	-0.268459757085304	1.18985874801724	-305
V_V_HT	0.791972347436557	0.372046447108328	42934.490077403	0.0627541531734447	1.52119054169967	-305
V_V_HM	0.609558695423659	0.37235324409398	42934.490077403	-0.120260826833904	1.33937821768122	-305
V_V_WT	0.458780321657962	0.37201794005758	42934.490077403	-0.270381998237228	1.18794264155315	-304
V_V_HT	0.791407932661287	0.372048034055942	42934.490077403	0.062186627950319	1.52062923737225	-304
V_V_HM	0.606549202251272	0.372355069390452	42934.490077403	-0.123273897622495	1.33637230212504	-304
V_V_WT	0.456929425909426	0.372018960844758	42934.490077403	-0.272234894748272	1.18609374656712	-303
V_V_HT	0.790852070902101	0.372049069175651	42934.490077403	0.0616287373365877	1.52007540446761	-303
V_V_HM	0.603473963562688	0.372356259826045	42934.490077403	-0.126351469587744	1.33329939671312	-303
V_V_WT	0.455144811882024	0.372019321760026	42934.490077403	-0.274020216176542	1.18430983994059	-302
V_V_HT	0.790304455914373	0.372049435140284	42934.490077403	0.0610804050511384	1.51952850677761	-302
V_V_HM	0.600341517491906	0.372356680475121	42934.490077403	-0.129484740138808	1.33016777512262	-302
V_V_WT	0.45342437725711	0.372018986339032	42934.490077403	-0.275739993369855	1.18258874788407	-301
V_V_HT	0.789764583592148	0.372049094976159	42934.490077403	0.0605411994571443	1.51898796772715	-301
V_V_HM	0.597159584321842	0.37235628884815	42934.490077403	-0.132665905712474	1.32698507435616	-301
V_V_WT	0.451766002403073	0.372018000914853	42934.490077403	-0.277396436773542	1.18092844157969	-300
V_V_HT	0.789231713580256	0.372048095671057	42934.490077403	0.0600102881024774	1.51845313905803	-300
V_V_HM	0.593935025802356	0.372355139037044	42934.490077403	-0.135888210580072	1.32375826218478	-300
V_V_WT	0.450167643095184	0.372016488345571	42934.490077403	-0.278991831416538	1.17932711760691	-299
V_V_HT	0.788704834567584	0.372046561813739	42934.490077403	0.0594864154796585	1.51792325365551	-299
V_V_HM	0.590673826100646	0.37235337439355	42934.490077403	-0.139145951546581	1.32049360374787	-299
V_V_WT	0.448627424634861	0.37201463275154	42934.490077403	-0.280528412876859	1.17778326214658	-298
V_V_HT	0.788182634440807	0.372044680115694	42934.490077403	0.0589679035172528	1.51739736536436	-298
V_V_HM	0.587381094137365	0.372351209721038	42934.490077403	-0.142434440710093	1.31719662898482	-298
V_V_WT	0.447143734560857	0.372012657146953	42934.490077403	-0.282008230727863	1.17629569984958	-297
V_V_HT	0.787663475715354	0.372042676728453	42934.490077403	0.0584526714693361	1.51687427996137	-297
V_V_HM	0.584061086603775	0.372348905179473	42934.490077403	-0.145749931297877	1.31387210450543	-297
V_V_WT	0.445715311138104	0.372010796680488	42934.490077403	-0.283433007600551	1.17486362987676	-296
V_V_HT	0.787145377111868	0.3720407901076	42934.490077403	0.0579382706790191	1.51635248354472	-296
V_V_HM	0.580717250133354	0.372346735069398	42934.490077403	-0.149089514310799	1.31052401457751	-296
V_V_WT	0.444341325002531	0.372009270687979	42934.490077403	-0.284804002761446	1.17348665276651	-295
V_V_HT	0.786626001645098	0.372039242672392	42934.490077403	0.0574219282150279	1.51583007507517	-295
V_V_HM	0.577352281232885	0.372344955231608	42934.490077403	-0.152450994694958	1.30715555716073	-295
V_V_WT	0.443021451012583	0.372008256873251	42934.490077403	-0.286121889655023	1.17216479168019	-294
V_V_HT	0.786102651441767	0.372038214623811	42934.490077403	0.0569005930066953	1.51530470987684	-294
V_V_HM	0.573968201412236	0.37234377293095	42934.490077403	-0.155832757183569	1.30376916000804	-294
V_V_WT	0.441755928020499	0.372007870655007	42934.490077403	-0.287386655651919	1.17089851169292	-293
V_V_HT	0.785572269346701	0.372037823000972	42934.490077403	0.0563709784999294	1.51477356019347	-293
V_V_HM	0.570566445282026	0.37234332276735	42934.490077403	-0.159233630984464	1.30036652154852	-293
V_V_WT	0.440545604321276	0.372008152072265	42934.490077403	-0.288597530934382	1.16968873957693	-292
V_V_HT	0.785031447426558	0.372038108403009	42934.490077403	0.0558295971863014	1.51423329766681	-292
V_V_HM	0.567147958623753	0.372343651404988	42934.490077403	-0.162652761778828	1.29694867902634	-292
V_V_WT	0.439391966757444	0.37200906173138	42934.490077403	-0.289752951447579	1.16853688496247	-291
V_V_HT	0.784476441868284	0.372039030879162	42934.490077403	0.0552727835570208	1.51368010017955	-291
V_V_HM	0.563713303415474	0.372344712849438	42934.490077403	-0.166089497438652	1.2935161042696	-291
V_V_WT	0.438297151995257	0.372010486190399	42934.490077403	-0.290850558176851	1.16744486216736	-290
V_V_HT	0.783903194110765	0.372040475389447	42934.490077403	0.0546967045315506	1.51310968368998	-290
V_V_HM	0.560262766833648	0.372346374733524	42934.490077403	-0.169543291345261	1.29006882501256	-290
V_V_WT	0.437263938917628	0.372012252058271	42934.490077403	-0.291887232389483	1.16641511022474	-289
V_V_HT	0.783307357553094	0.37204226610231	42934.490077403	0.0540973581422167	1.51251735696397	-289
V_V_HM	0.556796470780329	0.372348434768721	42934.490077403	-0.173013625107199	1.28660656666786	-289
V_V_WT	0.436295721522379	0.372014147064123	42934.490077403	-0.29285916403266	1.16545060707742	-288
V_V_HT	0.782684329229732	0.372044187760605	42934.490077403	0.053470563331625	1.51189809512784	-288
V_V_HM	0.553314478928852	0.372350645325991	42934.490077403	-0.176499949693455	1.28312890755116	-288
V_V_WT	0.435396462151042	0.372015945533627	42934.490077403	-0.293761948438825	1.16455487274091	-287
V_V_HT	0.782029285887753	0.372046011516282	42934.490077403	0.0528119453934305	1.51124662638207	-287
V_V_HM	0.549816898398025	0.372352743155866	42934.490077403	-0.180001642011198	1.27963543880725	-287
V_V_WT	0.43457062550897	0.372017435229075	42934.490077403	-0.294590704912636	1.16373195593058	-286
V_V_HT	0.781337223403515	0.372047522147971	42934.490077403	0.0521169220420206	1.51055752476501	-286
V_V_HM	0.546303972948103	0.372354480697033	42934.490077403	-0.183517973075235	1.27612591897144	-286
V_V_WT	0.433823094478527	0.372018442352978	42934.490077403	-0.295340209925306	1.16298639888236	-285
V_V_HT	0.780602999007853	0.372048543415972	42934.490077403	0.0513806959414262	1.50982530207428	-285
V_V_HM	0.542776165542883	0.372355655241067	42934.490077403	-0.187048082609361	1.27260041369513	-285
V_V_WT	0.433159069034073	0.37201885178862	42934.490077403	-0.296005037871495	1.16232317593964	-284
V_V_HT	0.77982137530124	0.372048958587215	42934.490077403	0.0505982584911886	1.50904449211129	-284
V_V_HM	0.539234227737855	0.372356132539112	42934.490077403	-0.190590955927739	1.26905941140345	-284
V_V_WT	0.432583950387194	0.372018620211638	42934.490077403	-0.296579702623034	1.16174760339742	-283
V_V_HT	0.778987065290285	0.372048723730952	42934.490077403	0.0497644088030288	1.50820972177754	-283
V_V_HM	0.535679254650265	0.37235586209202	42934.490077403	-0.194145398933826	1.26550390823436	-283
V_V_WT	0.432103212592684	0.372017780595562	42934.490077403	-0.297058794753882	1.16126521993925	-282
V_V_HT	0.778094777646793	0.372047872287115	42934.490077403	0.048873790005839	1.50731576528775	-282
V_V_HM	0.53211272359374	0.372354882401124	42934.490077403	-0.197710009777348	1.26193545696483	-282
V_V_WT	0.431722264484243	0.372016437645948	42934.490077403	-0.297437110655241	1.16088163962373	-281
V_V_HT	0.7771392614736	0.372046510436174	42934.490077403	0.0479209430866904	1.50635757986051	-281
V_V_HM	0.528536516198769	0.372353315638008	42934.490077403	-0.201283146286466	1.258356178684	-281
V_V_WT	0.431446305055832	0.372014754787397	42934.490077403	-0.297709771648515	1.16060238176018	-280
V_V_HT	0.776115349783255	0.372044803902728	42934.490077403	0.0469003762347336	1.50533032333178	-280
V_V_HM	0.524952923110696	0.372351352461245	42934.490077403	-0.204862891510313	1.25476873773171	-280
V_V_WT	0.431280175642427	0.372012934311976	42934.490077403	-0.29787233289507	1.16043268417992	-279
V_V_HT	0.775018001280793	0.37204295782463	42934.490077403	0.0458066460808613	1.50422935648073	-279
V_V_HM	0.52136463209644	0.372349228857283	42934.490077403	-0.208447020219948	1.25117628441283	-279
V_V_WT	0.431228212436715	0.372011193094392	42934.490077403	-0.297920883280819	1.16037730815425	-278
V_V_HT	0.773842339748949	0.372041192126561	42934.490077403	0.0446344453512023	1.5030502341467	-278
V_V_HM	0.517774699666716	0.372347197811307	42934.490077403	-0.212032971760484	1.24758237109391	-278
V_V_WT	0.431294103022821	0.372009736789672	42934.490077403	-0.297852138309443	1.16044034435509	-277
V_V_HT	0.77258369081753	0.372039715354881	42934.490077403	0.0433786909206877	1.50178869071437	-277
V_V_HM	0.51418650768725	0.372345499208971	42934.490077403	-0.215617834446689	1.24399084982119	-277
V_V_WT	0.431480750534007	0.372008735573443	42934.490077403	-0.297663528395185	1.1606250294632	-276
V_V_HT	0.77123761564768	0.37203870007685	42934.490077403	0.0420346057153128	1.50044062558005	-276
V_V_HM	0.51060370652391	0.372344331538583	42934.490077403	-0.219198346953604	1.24040576000142	-276
V_V_WT	0.431790148941102	0.372008304287657	42934.490077403	-0.297353284659651	1.16093358254186	-275
V_V_HT	0.769799941463739	0.37203826274729	42934.490077403	0.0405977887057231	1.49900209422175	-275
V_V_HM	0.507030146684444	0.372343828733637	42934.490077403	-0.222770921285702	1.23683121465459	-275
V_V_WT	0.432223272897731	0.372008489301849	42934.490077403	-0.296920523334398	1.16136706912986	-274
V_V_HT	0.768266788876438	0.372038450385273	42934.490077403	0.0390642683443652	1.49746930940851	-274
V_V_HM	0.503469801196402	0.372344044849765	42934.490077403	-0.226331690365513	1.23327129275832	-274
V_V_WT	0.432779985068631	0.372009263590767	42934.490077403	-0.296365328784674	1.16192529892194	-273
V_V_HT	0.766634595763722	0.372039235582915	42934.490077403	0.0374305362291644	1.49583865529828	-273
V_V_HM	0.499926681351108	0.372344948326716	42934.490077403	-0.229876581043014	1.22972994374523	-273
V_V_WT	0.433458963805713	0.372010530543607	42934.490077403	-0.295688833299535	1.16260676091096	-272
V_V_HT	0.764900138214433	0.372040520368436	42934.490077403	0.0356935604755353	1.49410671595333	-272
V_V_HM	0.496404748492361	0.37234642643621	42934.490077403	-0.233401411024807	1.22621090800953	-272
V_V_WT	0.434257653262261	0.372012135980068	42934.490077403	-0.294893290529337	1.16340859705386	-271
V_V_HT	0.763060548231572	0.372042148391567	42934.490077403	0.0338507795360156	1.49227031692713	-271
V_V_HM	0.492907824715764	0.372348299302561	42934.490077403	-0.236902005655484	1.22271765508701	-271
V_V_WT	0.435172237883763	0.372013886882496	42934.490077403	-0.29398213771028	1.16432661347781	-270
V_V_HT	0.76111332884131	0.372043923919057	42934.490077403	0.0319000800777133	1.49032657760491	-270
V_V_HM	0.489439505254188	0.37235034175684	42934.490077403	-0.240374328366743	1.21925333887512	-270
V_V_WT	0.436197642271984	0.372015574573062	42934.490077403	-0.292960041228039	1.16535532577201	-269
V_V_HT	0.759056366542529	0.372045635338474	42934.490077403	0.0298397633639484	1.48827296972111	-269
V_V_HM	0.486003075453405	0.372352310374968	42934.490077403	-0.24381461669693	1.21582076760374	-269
V_V_WT	0.437327557193511	0.372016999554932	42934.490077403	-0.291832919298393	1.16648803368542	-268
V_V_HT	0.756887941631453	0.372047080348183	42934.490077403	0.0276685062060413	1.48610737705686	-268
V_V_HM	0.482601434838075	0.372353972454708	42934.490077403	-0.247219515020529	1.21242238469668	-268
V_V_WT	0.438554491673777	0.372017995064817	42934.490077403	-0.290607936036656	1.16771691938421	-267
V_V_HT	0.754606736600128	0.372048089841221	42934.490077403	0.0253853225489414	1.48382815065132	-267
V_V_HM	0.47923703091111	0.372355133488135	42934.490077403	-0.250586194595348	1.20906025641757	-267
V_V_WT	0.439869850483091	0.372018446556578	42934.490077403	-0.289293462159879	1.16903316312606	-266
V_V_HT	0.75221184285721	0.372048547662844	42934.490077403	0.0229895314668337	1.48143415424759	-266
V_V_HM	0.475911804485409	0.372355659886286	42934.490077403	-0.253912452771552	1.20573606174237	-266
V_V_WT	0.441264035785946	0.372018304847883	42934.490077403	-0.287898999105255	1.17042707067715	-265
V_V_HT	0.749702766168887	0.372048403941269	42934.490077403	0.020480736475562	1.47892479586221	-265
V_V_HM	0.472627148747638	0.372355494310588	42934.490077403	-0.257196783977771	1.20245108147305	-265
V_V_WT	0.442726571144859	0.372017591425784	42934.490077403	-0.286435065425303	1.17188820771502	-264
V_V_HT	0.747079430993859	0.372047680468275	42934.490077403	0.0178588193215219	1.4763000426662	-264
V_V_HM	0.469383883217809	0.372354661858129	42934.490077403	-0.260438417884764	1.19920618432038	-264
V_V_WT	0.44424624531704	0.37201639533903	42934.490077403	-0.284913046900071	1.17340553753415	-263
V_V_HT	0.744342183852112	0.372046467546913	42934.490077403	0.01512394952898	1.47356041817525	-263
V_V_HM	0.466182243563445	0.372353266432315	42934.490077403	-0.263637322477685	1.19600180960457	-263
V_V_WT	0.445811273142068	0.3720148621204	42934.490077403	-0.283345013937032	1.17496756022117	-262
V_V_HT	0.741491795954287	0.372044912758096	42934.490077403	0.0122766090471507	1.47070698286142	-262
V_V_HM	0.463021887973435	0.372351477818091	42934.490077403	-0.266794172349404	1.19283794829628	-262
V_V_WT	0.447409469879906	0.372013176107844	42934.490077403	-0.281743512582145	1.17656245234196	-261
V_V_HT	0.738529465141393	0.372043203033051	42934.490077403	0.00931762932823832	1.46774130095455	-261
V_V_HM	0.459901919952786	0.372349511057394	42934.490077403	-0.269910285481248	1.18971412538682	-261
V_V_WT	0.449028435517184	0.372011538307766	42934.490077403	-0.280121336825203	1.17817820785957	-260
V_V_HT	0.735456817001806	0.372041542205033	42934.490077403	0.00624823644351946	1.46466539756009	-260
V_V_HM	0.456820927299719	0.372347600625781	42934.490077403	-0.272987533651599	1.18662938825104	-260
V_V_WT	0.450655744886815	0.372010142457148	42934.490077403	-0.278491291561507	1.17980278133514	-259
V_V_HT	0.732275905323576	0.372040126734974	42934.490077403	0.00307009911383727	1.46148171153331	-259
V_V_HM	0.453777036180872	0.372345972508906	42934.490077403	-0.276028233630046	1.18358230599179	-259
V_V_WT	0.45227913949606	0.372009152131446	42934.490077403	-0.276865955894833	1.18142423488695	-258
V_V_HT	0.728989211548168	0.372039122497346	42934.490077403	-0.000214626336498713	1.45819304943284	-258
V_V_HM	0.450767979228873	0.372344817499848	42934.490077403	-0.27903502674207	1.18057098519982	-258
V_V_WT	0.453886716817661	0.372008681599058	42934.490077403	-0.275257456320697	1.18303088995602	-257
V_V_HT	0.725599643092151	0.372038645365736	42934.490077403	-0.00360325960538088	1.45480254578968	-257
V_V_HM	0.44779117584938	0.372344268867907	42934.490077403	-0.282010754792403	1.17759310649116	-257
V_V_WT	0.455467112747697	0.372008782663934	42934.490077403	-0.273677258479763	1.18461148397516	-256
V_V_HT	0.722110530360107	0.372038747870459	42934.490077403	-0.0070925732486542	1.45131363396887	-256
V_V_HM	0.444843822684036	0.372344387013182	42934.490077403	-0.28495833952476	1.17464598489283	-256
V_V_WT	0.457009673293735	0.372009439004119	42934.490077403	-0.272135984373116	1.18615533096059	-255
V_V_HT	0.718525622036122	0.372039413457829	42934.490077403	-0.0106787861366889	1.44773003020893	-255
V_V_HM	0.441922992075259	0.372345152865904	42934.490077403	-0.287880671219606	1.17172665537012	-255
V_V_WT	0.458504611387287	0.372010568623463	42934.490077403	-0.270643260355212	1.18765248312979	-254
V_V_HT	0.71484907835472	0.372040558976528	42934.490077403	-0.0143575750567814	1.44405573176622	-254
V_V_HM	0.439025735752459	0.372346470749895	42934.490077403	-0.290780510620383	1.1688319821253	-254
V_V_WT	0.459943145626912	0.372012034064833	42934.490077403	-0.269207598408865	1.18909388966269	-253
V_V_HT	0.711085462198579	0.372042045034789	42934.490077403	-0.0181241039157045	1.44029502831286	-253
V_V_HM	0.436149191289126	0.37234818029977	42934.490077403	-0.293660405834362	1.16595878841261	-253
V_V_WT	0.461317617507489	0.37201365910987	42934.490077403	-0.267836311647826	1.1904715466628	-252
V_V_HT	0.70723972729828	0.372043692935097	42934.490077403	-0.0219730687323123	1.43645252332887	-252
V_V_HM	0.433290688473573	0.37235007594412	42934.490077403	-0.296522624149312	1.16310400109646	-252
V_V_WT	0.462621584772276	0.372015249947929	42934.490077403	-0.266535462456242	1.19177863200079	-251
V_V_HT	0.703317203734044	0.372045306141109	42934.490077403	-0.0258987542113668	1.43253316167945	-251
V_V_HM	0.4304478527544	0.372351931600473	42934.490077403	-0.299369096990638	1.16026480249944	-251
V_V_WT	0.46384988868214	0.372016618266608	42934.490077403	-0.265309840477314	1.19300961784159	-250
V_V_HT	0.699323579986147	0.372046693692781	42934.490077403	-0.0298950975872365	1.42854225755953	-250
V_V_HM	0.427618703398342	0.3723535276108	42934.490077403	-0.302201374557644	1.15743878135433	-250
V_V_WT	0.464998693868818	0.372017603519156	42934.490077403	-0.264162966404585	1.19416035414222	-249
V_V_HT	0.695264881609736	0.37204769278683	42934.490077403	-0.0339557542072068	1.42448551742668	-249
V_V_HM	0.424801743319097	0.372354676714881	42934.490077403	-0.305020586902996	1.15462407354119	-249
V_V_WT	0.466065499879717	0.372018091735878	42934.490077403	-0.263097117307854	1.19522811706729	-248
V_V_HT	0.691147446295784	0.372048187852651	42934.490077403	-0.0380741598596909	1.42036905245126	-248
V_V_HM	0.421996038849464	0.372355245991654	42934.490077403	-0.307827407166055	1.15181948486498	-248
V_V_WT	0.467049124358896	0.372018028683202	42934.490077403	-0.262113369244217	1.19621161796201	-247
V_V_HT	0.686977895113578	0.37204812389599	42934.490077403	-0.0422435856856113	1.41619937591277	-247
V_V_HM	0.419201286913817	0.372355172205493	42934.490077403	-0.310622014479408	1.14902458830704	-247
V_V_WT	0.467949658400726	0.372017425848044	42934.490077403	-0.26121165363388	1.19711097043533	-246
V_V_HT	0.682763100244652	0.372047512567366	42934.490077403	-0.0464571823386736	1.41198338282798	-246
V_V_HM	0.416417868320454	0.372354468783967	42934.490077403	-0.313404054353048	1.14623979099396	-246
V_V_WT	0.468768395309467	0.372016358600408	42934.490077403	-0.260390824899239	1.19792761551817	-245
V_V_HT	0.678510148884162	0.372046430298572	42934.490077403	-0.0507080124315038	1.40772831019983	-245
V_V_HM	0.413646885463726	0.372353223670705	42934.490077403	-0.316172596763827	1.14346636769128	-245
V_V_WT	0.469507734487342	0.372014956797424	42934.490077403	-0.259648738160546	1.19866420713523	-244
V_V_HT	0.67422630399476	0.372045008774222	42934.490077403	-0.0549890711058325	1.40344167909535	-244
V_V_HM	0.410890183846301	0.372351588362734	42934.490077403	-0.318926093146166	1.14070646083877	-244
V_V_WT	0.470171063120966	0.37201338900861	42934.490077403	-0.258982336630682	1.19932446287261	-243
V_V_HT	0.669918961847903	0.372043418935267	42934.490077403	-0.0592932971377502	1.39913122083356	-243
V_V_HM	0.408150356732538	0.372349759507295	42934.490077403	-0.321662335668082	1.13796304913316	-243
V_V_WT	0.470762618309552	0.372011842265822	42934.490077403	-0.258387749796475	1.19991298641558	-242
V_V_HT	0.665595606989433	0.372041850444006	42934.490077403	-0.0636135777231712	1.39480479170204	-242
V_V_HM	0.405430732877336	0.372347955279175	42934.490077403	-0.324378423201456	1.13523988895613	-242
V_V_WT	0.471287333319953	0.372010499772691	42934.490077403	-0.257860403473707	1.20043507011361	-241
V_V_HT	0.661263765073843	0.37204048907993	42934.490077403	-0.0679427513389798	1.39047028148667	-241
V_V_HM	0.402735347805863	0.372346389378777	42934.490077403	-0.327070739078023	1.13254143468975	-241
V_V_WT	0.471750671561764	0.372009519223855	42934.490077403	-0.257395143337313	1.20089648646084	-240
V_V_HT	0.656930954205123	0.37203949475432	42934.490077403	-0.0722736133103749	1.38613552172062	-240
V_V_HM	0.400068899402473	0.372345245742377	42934.490077403	-0.329734945932066	1.12987274473701	-240
V_V_WT	0.472158452355041	0.372009014302295	42934.490077403	-0.256986372888065	1.20130327759815	-239
V_V_HT	0.652604635424495	0.372038982747321	42934.490077403	-0.0765989285474339	1.38180819939642	-239
V_V_HM	0.397436688880875	0.372344656960319	42934.490077403	-0.332366002429502	1.12723938019125	-239
V_V_WT	0.472516672823397	0.372009041518593	42934.490077403	-0.256628205764175	1.20166155141097	-238
V_V_HT	0.648292163189363	0.372039010362444	42934.490077403	-0.0809114549087389	1.37749578128746	-238
V_V_HM	0.394844548883953	0.372344688927193	42934.490077403	-0.334958205082113	1.12464730285002	-238
V_V_WT	0.47283133006938	0.372009593917342	42934.490077403	-0.256314631230367	1.20197729136913	-237
V_V_HT	0.644000736522582	0.372039570544535	42934.490077403	-0.0852039795431965	1.37320545258836	-237
V_V_HM	0.392298760401579	0.372345333503426	42934.490077403	-0.337505256946305	1.12210277774946	-237
V_V_WT	0.473108247838113	0.372010602346243	42934.490077403	-0.256039690001682	1.20225618567791	-236
V_V_HT	0.639737351804659	0.37204059316699	42934.490077403	-0.0894693686208039	1.36894407223012	-236
V_V_HM	0.389805960657625	0.372346509998613	42934.490077403	-0.34000036264346	1.11961228395871	-236
V_V_WT	0.473352912091909	0.3720119440857	42934.490077403	-0.255797655583037	1.20250347976685	-235
V_V_HT	0.635508757843396	0.372041953783033	42934.490077403	-0.093700629415689	1.36471814510248	-235
V_V_HM	0.387373044355067	0.372348075241082	42934.490077403	-0.342436346851372	1.11718243556151	-235
V_V_WT	0.473570318908674	0.372013457762221	42934.490077403	-0.255583215601375	1.20272385341872	-234
V_V_HT	0.631321414303303	0.372043488748841	42934.490077403	-0.0978909815182978	1.3605338101249	-234
V_V_HM	0.385007060631481	0.372349840976717	42934.490077403	-0.344805791450773	1.11481991271374	-234
V_V_WT	0.473764838695269	0.372014962739655	42934.490077403	-0.255391645599505	1.20292132299004	-233
V_V_HT	0.627181454003558	0.372045014887785	42934.490077403	-0.102033933079735	1.35639684108685	-233
V_V_HM	0.382715108346537	0.372351596490654	42934.490077403	-0.347101184576809	1.11253140126988	-233
V_V_WT	0.473940099488513	0.372016280656005	42934.490077403	-0.255218967947663	1.20309916692469	-232
V_V_HT	0.623094649954871	0.372046351330031	42934.490077403	-0.106123356580936	1.35231265649068	-232
V_V_HM	0.380504232075247	0.372353133729934	42934.490077403	-0.349315073866665	1.11032353801716	-232
V_V_WT	0.474098892187116	0.372017256542458	42934.490077403	-0.255062088005284	1.20325987237952	-231
V_V_HT	0.619066387830153	0.372047340928445	42934.490077403	-0.110153558337585	1.34828633399789	-231
V_V_HM	0.378381321387076	0.372354271938023	42934.490077403	-0.351440215464587	1.10820285823874	-231
V_V_WT	0.47424309970527	0.372017777025969	42934.490077403	-0.254918900644824	1.20340510005536	-230
V_V_HT	0.615101644160817	0.372047868717188	42934.490077403	-0.114119336483013	1.34432262480465	-230
V_V_HM	0.376353015752236	0.372354878886078	42934.490077403	-0.353469710729292	1.10617574223376	-230
V_V_WT	0.474373651561476	0.372017783478933	42934.490077403	-0.254788361436551	1.2035356645595	-229
V_V_HT	0.611204971008692	0.372047875245903	42934.490077403	-0.118016022431543	1.34042596444893	-229
V_V_HM	0.374425617069989	0.372354886209095	42934.490077403	-0.355397123764795	1.10424835790477	-229
V_V_WT	0.474490504603462	0.372017278595238	42934.490077403	-0.254670518812812	1.20365152801974	-228
V_V_HT	0.607380487090816	0.372047363248161	42934.490077403	-0.121839502823994	1.33660047700563	-228
V_V_HM	0.372605011864449	0.372354297073849	42934.490077403	-0.357216574253916	1.10242659798281	-228
V_V_WT	0.474592650442464	0.372016325657401	42934.490077403	-0.254566505197315	1.20375180608224	-227
V_V_HT	0.60363187571725	0.372046396898028	42934.490077403	-0.125586220132707	1.33284997156721	-227
V_V_HM	0.370896604725358	0.372353185321155	42934.490077403	-0.358922802336338	1.10071601178705	-227
V_V_WT	0.474678148610157	0.372015040632323	42934.490077403	-0.254478488355745	1.20383478557606	-226
V_V_HT	0.599962389469771	0.372045093794476	42934.490077403	-0.129253152272154	1.3291779312117	-226
V_V_HM	0.369305264272543	0.372351686243193	42934.490077403	-0.360511204567507	1.09912173311259	-226
V_V_WT	0.474744184856472	0.37201357807675	42934.490077403	-0.254409585472369	1.20389795518531	-225
V_V_HT	0.596374861361976	0.372043610668553	42934.490077403	-0.132837773424606	1.32558749614856	-225
V_V_HM	0.367835282542773	0.37234998014047	42934.490077403	-0.361977842303116	1.09764840738866	-225
V_V_WT	0.474787152603459	0.372012112566409	42934.490077403	-0.254363745296918	1.20393805050384	-224
V_V_HT	0.592871722421781	0.372042124551242	42934.490077403	-0.13633799954628	1.32208144438984	-224
V_V_HM	0.366490348505611	0.372348270658169	42934.490077403	-0.363319425722078	1.0963001227333	-224
V_V_WT	0.47480275551158	0.372010817875079	42934.490077403	-0.254345604768881	1.20395111579204	-223
V_V_HT	0.58945502487588	0.372040811659725	42934.490077403	-0.139752123799547	1.31866217355131	-223
V_V_HM	0.365273535809253	0.372346760498335	42934.490077403	-0.364533278476107	1.09508035009461	-223
V_V_WT	0.474786128330846	0.372009846386251	42934.490077403	-0.254360327812821	1.20393258447451	-222
V_V_HT	0.586126470720456	0.372039826519651	42934.490077403	-0.143078747061474	1.31533168850239	-222
V_V_HM	0.364187304624096	0.372345627404298	42934.490077403	-0.365617288775152	1.09399189802334	-222
V_V_WT	0.474731973019253	0.372009311172291	42934.490077403	-0.254413434094757	1.20387738013326	-221
V_V_HT	0.582887444654372	0.372039283792102	42934.490077403	-0.146316709371121	1.31209159867986	-221
V_V_HM	0.363233517088692	0.372345003257224	42934.490077403	-0.366569852970283	1.09303688714767	-221
V_V_WT	0.474634706598877	0.372009272851799	42934.490077403	-0.25451062540623	1.20378003860398	-220
V_V_HT	0.579739050711993	0.372039244946725	42934.490077403	-0.149465027175813	1.3089431285998	-220
V_V_HM	0.362413465446851	0.372344958747285	42934.490077403	-0.367389817371786	1.09221674826549	-220
V_V_WT	0.47448861707796	0.372009732744862	42934.490077403	-0.254657616326397	1.20363485048232	-219
V_V_HT	0.576682151589804	0.372039711320451	42934.490077403	-0.152522840399477	1.30588714357909	-219
V_V_HM	0.36172791179315	0.372345495391586	42934.490077403	-0.368076422858641	1.09153224644494	-219
V_V_WT	0.474288023609062	0.372010633102769	42934.490077403	-0.254859974514116	1.20343602173224	-218
V_V_HT	0.57371740974481	0.372040624350866	42934.490077403	-0.155489371801649	1.30292419129127	-218
V_V_HM	0.361177137933944	0.372346545804855	42934.490077403	-0.368629255548063	1.09098353141595	-218
V_V_WT	0.474027436985477	0.372011864333289	42934.490077403	-0.255122974373209	1.20317784834416	-217
V_V_HT	0.570845329117016	0.372041872903249	42934.490077403	-0.158363899616137	1.30005455785017	-217
V_V_HM	0.36076100375586	0.372347982130434	42934.490077403	-0.369048204951916	1.09057021246364	-217
V_V_WT	0.473701716533361	0.372013278325538	42934.490077403	-0.255451466277338	1.20285489934406	-216
V_V_HT	0.568066296580044	0.372043306783032	42934.490077403	-0.161145742585071	1.29727833574516	-216
V_V_HM	0.36047901221539	0.372349631585956	42934.490077403	-0.369333429456944	1.09029145388772	-216
V_V_WT	0.473306219825856	0.372014706250776	42934.490077403	-0.255849761745781	1.20246220139749	-215
V_V_HT	0.56538062199013	0.372044754787023	42934.490077403	-0.163834255290664	1.29459549927092	-215
V_V_HM	0.360330379168335	0.372351297229379	42934.490077403	-0.369485327197154	1.09014608553382	-215
V_V_WT	0.472836941601923	0.372015978705388	42934.490077403	-0.256321534005235	1.20199541720908	-214
V_V_HT	0.562788575831159	0.372046045129505	42934.490077403	-0.166428830545727	1.29200598220804	-214
V_V_HM	0.360314105768729	0.372352781456135	42934.490077403	-0.369504509709757	1.09013272124722	-214
V_V_WT	0.472290638795702	0.372016945792257	42934.490077403	-0.256869732320325	1.20145100991173	-213
V_V_HT	0.560290423549684	0.372047025806347	42934.490077403	-0.16892890497268	1.28950975207205	-213
V_V_HM	0.360429051699351	0.372353909423406	42934.490077403	-0.369391774616689	1.09024987801539	-213
V_V_WT	0.471664938789456	0.372017494761465	42934.490077403	-0.257496508316781	1.20082638589569	-212
V_V_HT	0.557886455730657	0.372047582483313	42934.490077403	-0.171333963889271	1.28710687535058	-212
V_V_HM	0.360674007012299	0.372354549626189	42934.490077403	-0.369148074113512	1.09049608813811	-212
V_V_WT	0.470958428616882	0.372017563140057	42934.490077403	-0.25820315251271	1.20012000974647	-211
V_V_HT	0.555577013400336	0.372047651810358	42934.490077403	-0.173643542101932	1.2847975689026	-211
V_V_HM	0.361047760836912	0.37235462921067	42934.490077403	-0.368774476276013	1.09086999794984	-211
V_V_WT	0.470170723285295	0.372017145818708	42934.490077403	-0.258990039886424	1.19933148645701	-210
V_V_HT	0.553362507833157	0.372047228607932	42934.490077403	-0.175857218184216	1.28258223385053	-210
V_V_HM	0.361549165161734	0.372354142238312	42934.490077403	-0.368272117476	1.09137044779947	-210
V_V_WT	0.469302511703953	0.372016295300202	42934.490077403	-0.25985658443513	1.19846160784304	-209
V_V_HT	0.551243434361075	0.372046366118581	42934.490077403	-0.177974601160575	1.28046146988272	-209
V_V_HM	0.362177192067118	0.372353149972897	42934.490077403	-0.367642145711313	1.09199652984555	-209
V_V_WT	0.468355579712969	0.372015115117002	42934.490077403	-0.260801203244336	1.19751236267027	-208
V_V_HT	0.549220380073533	0.372045169331848	42934.490077403	-0.179995309723095	1.27843606987016	-208
V_V_HM	0.362930983038207	0.37235177320024	42934.490077403	-0.366885656239328	1.09274762231574	-208
V_V_WT	0.46733280976517	0.372013747244561	42934.490077403	-0.261821292135835	1.19648691166618	-207
V_V_HT	0.547294025031108	0.372043782220487	42934.490077403	-0.181918946000566	1.27650699606278	-207
V_V_HM	0.363809889334731	0.372350177544118	42934.490077403	-0.366003622426106	1.09362340109557	-207
V_V_WT	0.466238157764459	0.372012355037751	42934.490077403	-0.262913215384413	1.19538953091333	-206
V_V_HT	0.545465137332127	0.372042370436875	42934.490077403	-0.183745066576505	1.27467534124076	-206
V_V_HM	0.364813502431666	0.372348553560855	42934.490077403	-0.364996826290729	1.09462383115406	-206
V_V_WT	0.465076607850129	0.37201110373571	42934.490077403	-0.26407231272267	1.19422552842293	-205
V_V_HT	0.543734561975938	0.372041101543596	42934.490077403	-0.185473154877456	1.27294227882933	-205
V_V_HM	0.365941673960598	0.372347093998089	42934.490077403	-0.363865793990696	1.09574914191189	-205
V_V_WT	0.463854106572082	0.372010140863241	42934.490077403	-0.265292926752151	1.19300113989631	-204
V_V_HT	0.542103204195187	0.372040125139464	42934.490077403	-0.187102598887321	1.27130900727769	-204
V_V_HM	0.36719452482763	0.372345970933561	42934.490077403	-0.362610741895583	1.09699979155084	-204
V_V_WT	0.462577478228523	0.372009578852879	42934.490077403	-0.266568453544587	1.19172341000163	-203
V_V_HT	0.540572007585376	0.372039555236992	42934.490077403	-0.188632678477323	1.26977669364808	-203
V_V_HM	0.368572443558844	0.372345315504657	42934.490077403	-0.361231538511106	1.09837642562879	-203
V_V_WT	0.461254323590474	0.372009481927733	42934.490077403	-0.267891418207487	1.19040006538843	-202
V_V_HT	0.539141927894092	0.372039456961065	42934.490077403	-0.1900625655459	1.26834642133408	-202
V_V_HM	0.370076073871614	0.372345202609027	42934.490077403	-0.35972768692073	1.09987983466396	-202
V_V_WT	0.45989290474646	0.37200985878047	42934.490077403	-0.269253575690115	1.18903938518303	-201
V_V_HT	0.537813903196994	0.37203983912517	42934.490077403	-0.191391339291995	1.26701914568598	-201
V_V_HM	0.371706292129905	0.372345642366732	42934.490077403	-0.358098330596	1.10151091485581	-201
V_V_WT	0.458502018654971	0.372010661876996	42934.490077403	-0.270646035866247	1.18765007317619	-200
V_V_HT	0.53658882147128	0.37204065352535	42934.490077403	-0.19261801725773	1.26579566020029	-200
V_V_HM	0.373464175363442	0.372346579310257	42934.490077403	-0.356342283789799	1.10327063451668	-200
V_V_WT	0.457090862590946	0.372011793429279	42934.490077403	-0.272059409794516	1.18624113497641	-199
V_V_HT	0.535467486453324	0.372041800997213	42934.490077403	-0.193741601342615	1.26467657424926	-199
V_V_HM	0.375350960523778	0.372347899354198	42934.490077403	-0.354458085940983	1.10516000698854	-199
V_V_WT	0.455668894500903	0.372013117288976	42934.490077403	-0.273483972675035	1.18482176167684	-198
V_V_HT	0.53445058302758	0.372043143477005	42934.490077403	-0.194761136054579	1.26366230210974	-198
V_V_HM	0.377367996283356	0.37234944367118	42934.490077403	-0.352444077072403	1.10718006963911	-198
V_V_WT	0.454245691569738	0.372014475316685	42934.490077403	-0.274909837366637	1.18340122050611	-197
V_V_HT	0.533538643038483	0.372044520601099	42934.490077403	-0.195675775233396	1.26275306131036	-197
V_V_HM	0.379516688415377	0.372351027787985	42934.490077403	-0.350298489839797	1.10933186667055	-197
V_V_WT	0.45283080981971	0.372015706258236	42934.490077403	-0.276327131785787	1.18198875142521	-196
V_V_HT	0.532732012764112	0.372045768847877	42934.490077403	-0.196484852095466	1.26194887762369	-196
V_V_HM	0.38179844000853	0.372352463605169	42934.490077403	-0.348019552475948	1.11161643249301	-196
V_V_WT	0.451433648017217	0.372016664880038	42934.490077403	-0.277726172505456	1.18059346853989	-195
V_V_HT	0.532030822950189	0.372046740942089	42934.490077403	-0.197187947232748	1.26124959313313	-195
V_V_HM	0.384214588016953	0.372353581717832	42934.490077403	-0.345605595989857	1.11403477202376	-195
V_V_WT	0.450063318383089	0.372017239089971	42934.490077403	-0.2790976276021	1.17922426436828	-194
V_V_HT	0.531434962562611	0.372047323216345	42934.490077403	-0.19778494888907	1.26065487401429	-194
V_V_HM	0.386766337212424	0.372354251385825	42934.490077403	-0.343055159356536	1.11658783378138	-194
V_V_WT	0.44872852676262	0.372017363031678	42934.490077403	-0.2804326621507	1.17788971567594	-193
V_V_HT	0.530944056930282	0.372047448889467	42934.490077403	-0.198276100843137	1.2601642147037	-193
V_V_HM	0.389454693198674	0.37235439580595	42934.490077403	-0.34036708643651	1.11927647283386	-193
V_V_WT	0.447437464325612	0.372017024619746	42934.490077403	-0.28172306129381	1.17659798994503	-192
V_V_HT	0.530557451328353	0.372047105707471	42934.490077403	-0.19866203380175	1.25977693645846	-192
V_V_HM	0.392280395576766	0.372354000899462	42934.490077403	-0.337540610034103	1.12210140118764	-192
V_V_WT	0.446197712770914	0.372016266659783	42934.490077403	-0.282961327232398	1.17535675277423	-191
V_V_HT	0.530274200258871	0.372046337079262	42934.490077403	-0.198943778345155	1.2594921788629	-191
V_V_HM	0.395243852620956	0.372353116616531	42934.490077403	-0.334575419778354	1.12506312502027	-191
V_V_WT	0.445016164261882	0.372015181457695	42934.490077403	-0.284140748724459	1.17417307724822	-190
V_V_HT	0.5300930633888	0.37204523660983	42934.490077403	-0.199122758273966	1.25930888505157	-190
V_V_HM	0.398345078522214	0.372351850645723	42934.490077403	-0.331471712549957	1.12816186959439	-190
V_V_WT	0.443898957276623	0.372013899590764	42934.490077403	-0.285255443225871	1.17305335777912	-189
V_V_HT	0.53001250798194	0.372043936713441	42934.490077403	-0.199200765858896	1.25922578182278	-189
V_V_HM	0.401583634309895	0.37235035531429	42934.490077403	-0.328230225883897	1.13139749450369	-189
V_V_WT	0.442851428916116	0.37201257420934	42934.490077403	-0.286300373813288	1.17200323164552	-188
V_V_HT	0.530030718308531	0.372042592694396	42934.490077403	-0.199179921229117	1.25924135784618	-188
V_V_HM	0.404958573373045	0.372348809275117	42934.490077403	-0.324852256554225	1.13476940330032	-188
V_V_WT	0.441878083781256	0.37201136275056	42934.490077403	-0.28727134446563	1.17102751202814	-187
V_V_HT	0.530145611771798	0.372041364203766	42934.490077403	-0.199062619900581	1.25935384344418	-187
V_V_HM	0.408468392250149	0.372347396175994	42934.490077403	-0.321339667975652	1.13827645247595	-187
V_V_WT	0.440982579255573	0.372010408248784	42934.490077403	-0.288164978149468	1.17013013666061	-186
V_V_HT	0.53035486159363	0.372040396286671	42934.490077403	-0.19885147294262	1.25956119612988	-186
V_V_HM	0.412110987480306	0.372346282857967	42934.490077403	-0.317694890620743	1.14191686558136	-186
V_V_WT	0.440167726544722	0.372009822459078	42934.490077403	-0.288978682701226	1.16931413579067	-185
V_V_HT	0.530655925669481	0.372039802268965	42934.490077403	-0.198549244580638	1.2598610959196	-185
V_V_HM	0.415883618943438	0.372345599670469	42934.490077403	-0.31392092009697	1.14568815798385	-185
V_V_WT	0.439435506520371	0.372009672783585	42934.490077403	-0.28971060935873	1.16858162239947	-184
V_V_HT	0.531046080896475	0.372039650499434	42934.490077403	-0.198158791882443	1.26025095367539	-184
V_V_HM	0.419782880090378	0.372345425221887	42934.490077403	-0.310021317027453	1.14958707720821	-184
V_V_WT	0.438787098984532	0.372009974528469	42934.490077403	-0.290359608320349	1.16793380628941	-183
V_V_HT	0.531522462343091	0.372039956498193	42934.490077403	-0.197683010199282	1.26072793488546	-183
V_V_HM	0.42380467527209	0.372345777349251	42934.490077403	-0.306000212022149	1.15360956256633	-183
V_V_WT	0.438222924017376	0.37201068938167	42934.490077403	-0.290925184413531	1.16737103244828	-182
V_V_HT	0.532082106312136	0.372040681413177	42934.490077403	-0.197124787077552	1.26128899970182	-182
V_V_HM	0.427944204443339	0.372346611344619	42934.490077403	-0.301862317497868	1.15775072638455	-182
V_V_WT	0.437742693386411	0.37201173025629	42934.490077403	-0.291407455178777	1.1668928419516	-181
V_V_HT	0.532721996284479	0.372041736931718	42934.490077403	-0.196486965941856	1.26193095851081	-181
V_V_HM	0.432195955156912	0.372347825606869	42934.490077403	-0.297612946761666	1.16200485707549	-181
V_V_WT	0.43734547034611	0.372012971887358	42934.490077403	-0.291807111839861	1.16649805253208	-180
V_V_HT	0.533439110745631	0.372042996026517	42934.490077403	-0.195772319330736	1.262650540822	-180
V_V_HM	0.436553701840039	0.372349274004721	42934.490077403	-0.293258038966195	1.16636544264627	-180
V_V_WT	0.437029735720259	0.372014265896244	42934.490077403	-0.292125382748023	1.16618485418854	-179
V_V_HT	0.53423047158358	0.372044308232037	42934.490077403	-0.19498353044085	1.26344447360801	-179
V_V_HM	0.441010512440601	0.37235078345076	42934.490077403	-0.28880418690891	1.17082521179011	-179
V_V_WT	0.43679345824123	0.372015458512916	42934.490077403	-0.292363997778674	1.16595091426114	-178
V_V_HT	0.535093192040724	0.372045517615907	42934.490077403	-0.194123180399361	1.26430956448081	-178
V_V_HM	0.445558761988356	0.372352174574719	42934.490077403	-0.284258663990879	1.17537618796759	-178
V_V_WT	0.436634167130467	0.372016408837123	42934.490077403	-0.292525151543166	1.1657934858041	-177
V_V_HT	0.536024522921516	0.372046481297037	42934.490077403	-0.193193738352124	1.26524278419515	-177
V_V_HM	0.450190153158875	0.37235328302487	42934.490077403	-0.279629445403982	1.18000975172173	-177
V_V_WT	0.436549025079523	0.372017005472015	42934.490077403	-0.292611463009978	1.16570951316902	-176
V_V_HT	0.537021895902844	0.372047086312952	42934.490077403	-0.192197551213629	1.26624134301932	-176
V_V_HM	0.454895743596585	0.37235397887	42934.490077403	-0.274925218836115	1.18471670602929	-176
V_V_WT	0.436534899720797	0.372017179572959	42934.490077403	-0.292625929609904	1.1656957290515	-175
V_V_HT	0.538082962894513	0.372047262852023	42934.490077403	-0.191136830241935	1.26730275603096	-175
V_V_HM	0.459665979654302	0.372354181818831	42934.490077403	-0.270155380562012	1.18948733987062	-175
V_V_WT	0.436588431999754	0.372016912775581	42934.490077403	-0.292571874402952	1.16574873840246	-174
V_V_HT	0.539205630380854	0.372046992292853	42934.490077403	-0.190013632454415	1.26842489321612	-174
V_V_HM	0.464490736475634	0.372353870466182	42934.490077403	-0.265330013483496	1.19431148643476	-174
V_V_WT	0.436706100078485	0.372016239100986	42934.490077403	-0.292452885909054	1.16586508606602	-173
V_V_HT	0.540388087785307	0.372046309136147	42934.490077403	-0.188829836049676	1.26960601162029	-173
V_V_HM	0.469359364188568	0.372353084513326	42934.490077403	-0.260459845287845	1.19917857366498	-173
V_V_WT	0.436884277457986	0.372015240639241	42934.490077403	-0.292272751525324	1.1660413064413	-172
V_V_HT	0.541628829287665	0.3720452966273	42934.490077403	-0.187587110010498	1.27084476858583	-172
V_V_HM	0.474260739963904	0.372351919730816	42934.490077403	-0.255556186516379	1.20407766644419	-172
V_V_WT	0.437119284572979	0.37201403755743	42934.490077403	-0.292035386346834	1.16627395549279	-171
V_V_HT	0.542926668162531	0.372044076623971	42934.490077403	-0.186286879905634	1.2721402162307	-171
V_V_HM	0.479183325777167	0.372350516301885	42934.490077403	-0.250630849955409	1.20899750150974	-171
V_V_WT	0.437407432951002	0.372012773649009	42934.490077403	-0.29174476068399	1.16655962658599	-170
V_V_HT	0.54428074347055	0.372042794942002	42934.490077403	-0.184930292476297	1.2734917794174	-170
V_V_HM	0.484115231571333	0.372349041964838	42934.490077403	-0.245696054432267	1.21392651757493	-170
V_V_WT	0.437745061779101	0.372011599156384	42934.490077403	-0.291404829827749	1.16689495338595	-169
V_V_HT	0.545690518686445	0.372041603936514	42934.490077403	-0.183518182866733	1.27489922023962	-169
V_V_HM	0.489044283776598	0.372347671975382	42934.490077403	-0.240764317021309	1.2188528845745	-169
V_V_WT	0.438128566566134	0.372010652922217	42934.490077403	-0.291019470403543	1.16727660353581	-168
V_V_HT	0.547155772204187	0.372040644402219	42934.490077403	-0.18205104864331	1.27636259305169	-168
V_V_HM	0.493958098680135	0.37234656828654	42934.490077403	-0.235848338866408	1.22376453622668	-168
V_V_WT	0.438554420069227	0.372010045985206	42934.490077403	-0.290592427292232	1.16770126743069	-167
V_V_HT	0.548676579871261	0.372040028938571	42934.490077403	-0.180529034655646	1.27788219439817	-167
V_V_HM	0.498844160575205	0.372345860413843	42934.490077403	-0.230960889527233	1.22864921067764	-167
V_V_WT	0.439019185900682	0.372009848558791	42934.490077403	-0.290127274501207	1.16816564630257	-166
V_V_HT	0.550253289821622	0.372039828745349	42934.490077403	-0.178951932322719	1.27945851196596	-166
V_V_HM	0.503689904190797	0.37234563024706	42934.490077403	-0.226114694780319	1.23349450316191	-166
V_V_WT	0.439519525163877	0.372010081918683	42934.490077403	-0.289627392627887	1.16866644295564	-165
V_V_HT	0.551886490115774	0.372040065396357	42934.490077403	-0.177319195869096	1.28109217610064	-165
V_V_HM	0.508482801081128	0.372345902588756	42934.490077403	-0.221322331684951	1.23828793384721	-165
V_V_WT	0.44005219708548	0.372010716136624	42934.490077403	-0.289095963785653	1.16920035795661	-164
V_V_HT	0.553576969767329	0.372040708541304	42934.490077403	-0.17562997679401	1.28278391632867	-164
V_V_HM	0.513210449382238	0.372346642512337	42934.490077403	-0.216596133648295	1.24301703241277	-164
V_V_WT	0.440614054245811	0.37201167389569	42934.490077403	-0.288535983851517	1.16976409234314	-163
V_V_HT	0.555325674073622	0.372041679775026	42934.490077403	-0.173883176124498	1.28453452427174	-163
V_V_HM	0.51786066644556	0.372347759814749	42934.490077403	-0.211948106519198	1.24766943941032	-163
V_V_WT	0.441202033438257	0.372012839907526	42934.490077403	-0.287950290064703	1.17035435694122	-162
V_V_HT	0.557133655122276	0.37204286218716	42934.490077403	-0.172077512626375	1.28634482287093	-162
V_V_HM	0.522421583486787	0.372349120002969	42934.490077403	-0.207389855473051	1.25223302244662	-162
V_V_WT	0.441813143259512	0.372014074778786	42934.490077403	-0.287341600614876	1.1709678871339	-161
V_V_HT	0.559002018412515	0.372044114423822	42934.490077403	-0.170211603744087	1.28821564056912	-161
V_V_HM	0.526881741616321	0.372350560470808	42934.490077403	-0.202932520688195	1.25669600392084	-161
V_V_WT	0.442444449197148	0.37201523166935	42934.490077403	-0.286712562205003	1.1716014605993	-160
V_V_HT	0.560931866992669	0.372045287579957	42934.490077403	-0.168284054572528	1.29014778855787	-160
V_V_HM	0.531230188122788	0.372351909930871	42934.490077403	-0.198586719149415	1.26104709539499	-160
V_V_WT	0.443093057440171	0.372016173740503	42934.490077403	-0.286065800439565	1.17225191531991	-159
V_V_HT	0.562924243984891	0.372046242892995	42934.490077403	-0.166293550012239	1.29214203798202	-159
V_V_HM	0.53545657212282	0.37235300876786	42934.490077403	-0.194362488891021	1.26527563313666	-159
V_V_WT	0.443756098124152	0.372016790333051	42934.490077403	-0.28540396828884	1.17291616453714	-158
V_V_HT	0.564980074896391	0.372046868148371	42934.490077403	-0.164238944613306	1.29419909440609	-158
V_V_HM	0.539551238233286	0.372353727909222	42934.490077403	-0.19026923231146	1.26937170877803	-158
V_V_WT	0.444430709109649	0.372017009954748	42934.490077403	-0.284729787766094	1.17359120598539	-157
V_V_HT	0.567100110907103	0.372047090849487	42934.490077403	-0.162119345101065	1.29631956691527	-157
V_V_HM	0.543505317132766	0.372353983973399	42934.490077403	-0.186315655302694	1.27332628956823	-157
V_V_WT	0.445114020750438	0.37201680855879	42934.490077403	-0.284046081385355	1.17427412288623	-156
V_V_HT	0.569284874200337	0.372046886612468	42934.490077403	-0.159934181499345	1.29850392990002	-156
V_V_HM	0.547310811554927	0.372353748924832	42934.490077403	-0.18250970018082	1.27713132329067	-156
V_V_WT	0.445803142461262	0.372016212156006	42934.490077403	-0.283355790713598	1.17496207563612	-155
V_V_HT	0.57153460658955	0.372046281814973	42934.490077403	-0.157683263695406	1.30075247687451	-155
V_V_HM	0.550960676335001	0.372353053119249	42934.490077403	-0.178858471608416	1.28077982427842	-155
V_V_WT	0.446495151471764	0.37201529347712	42934.490077403	-0.282661981074806	1.17565228401833	-154
V_V_HT	0.573849222428442	0.372045350211354	42934.490077403	-0.155366821895498	1.30306526675238	-154
V_V_HM	0.554448891015092	0.372351981408544	42934.490077403	-0.175368156354723	1.28426593838491	-154
V_V_WT	0.447187084050831	0.372014163114089	42934.490077403	-0.281967832962449	1.17634200106411	-153
V_V_HT	0.576228266557357	0.372044203949446	42934.490077403	-0.15298553107119	1.3054420641859	-153
V_V_HM	0.557770523539685	0.372350662806039	42934.490077403	-0.172043939343851	1.28758498642322	-153
V_V_WT	0.447875929413709	0.372012956215305	42934.490077403	-0.281276622054736	1.17702848088215	-152
V_V_HT	0.57867087847342	0.372042980078465	42934.490077403	-0.150540520344457	1.3078822772913	-152
V_V_HM	0.560921783595116	0.372349254965667	42934.490077403	-0.168889919894207	1.29073348708444	-152
V_V_WT	0.448558626297197	0.372011816336679	42934.490077403	-0.28059169098721	1.1777089435816	-151
V_V_HT	0.58117576289432	0.372041824173076	42934.490077403	-0.148033370326757	1.3103848961154	-151
V_V_HM	0.563900064191594	0.372347925344036	42934.490077403	-0.16590903321375	1.29370916159694	-151
V_V_WT	0.449232062079222	0.372010878374358	42934.490077403	-0.27991641678099	1.17838054093943	-150
V_V_HT	0.583741167612676	0.372040873026042	42934.490077403	-0.145466101341913	1.31294843656727	-150
V_V_HM	0.566703970240261	0.372346831291631	42934.490077403	-0.163102982801321	1.29651092328184	-150
V_V_WT	0.449893074275011	0.37201025260803	42934.490077403	-0.279254178071159	1.17904032662118	-149
V_V_HT	0.58636486868327	0.372040238467208	42934.490077403	-0.142841156523797	1.31557089389034	-149
V_V_HM	0.56933333293351	0.372346101440139	42934.490077403	-0.160472189585106	1.29913885545213	-149
V_V_WT	0.450538453955818	0.372010011743906	42934.490077403	-0.278608326292035	1.17968523420367	-148
V_V_HT	0.589044163302786	0.372039994224373	42934.490077403	-0.140161383183626	1.3182497097892	-148
V_V_HM	0.571789209035035	0.372345820588924	42934.490077403	-0.158015763009796	1.30159418107987	-148
V_V_WT	0.451164950866048	0.372010182473966	42934.490077403	-0.277982164016006	1.1803120657481	-147
V_V_HT	0.591775870206159	0.37204016736384	42934.490077403	-0.137430015636939	1.32098175604926	-147
V_V_HM	0.574073864348193	0.37234601986027	42934.490077403	-0.155731498272311	1.3038792269687	-147
V_V_WT	0.45176927968256	0.372010742536613	42934.490077403	-0.277378932933059	1.18091749229818	-146
V_V_HT	0.594556337478823	0.372040735309965	42934.490077403	-0.134650661549607	1.32376333650725	-146
V_V_HM	0.576190740782733	0.372346673272359	42934.490077403	-0.153615902538035	1.3059973841035	-146
V_V_WT	0.452348127045591	0.372011623594939	42934.490077403	-0.276801812461297	1.18149806655248	-145
V_V_HT	0.597381457485729	0.372041628763915	42934.490077403	-0.131827292729631	1.32659020770109	-145
V_V_HM	0.578144407097233	0.372347701098307	42934.490077403	-0.151664250782168	1.30795306497663	-145
V_V_WT	0.452898158889849	0.37201271956642	42934.490077403	-0.276253928742228	1.18205024652192	-144
V_V_HT	0.600246688272127	0.372042740150711	42934.490077403	-0.128964240282737	1.32945761682699	-144
V_V_HM	0.579940493127325	0.372348979584392	42934.490077403	-0.149870670609399	1.30975165686405	-144
V_V_WT	0.453416027830703	0.372013899388273	42934.490077403	-0.275738372274904	1.18257042793631	-143
V_V_HT	0.603147081063113	0.37204393656414	42934.490077403	-0.126066192485088	1.33236035461131	-143
V_V_HM	0.581585608281332	0.372350355841806	42934.490077403	-0.148228252946404	1.31139946950907	-143
V_V_WT	0.45389838010116	0.37201502268326	42934.490077403	-0.275258221684233	1.18305498188655	-142
V_V_HT	0.606077312888222	0.372045075652906	42934.490077403	-0.123138193295878	1.33529281907232	-142
V_V_HM	0.583087244943076	0.37235166612156	42934.490077403	-0.146729184458185	1.31290367434434	-142
V_V_WT	0.454341862092296	0.372015956453309	42934.490077403	-0.274816569900358	1.18350029408495	-141
V_V_HT	0.609031723735928	0.372046022548971	42934.490077403	-0.120185638382677	1.33824908585453	-141
V_V_HM	0.584453667999914	0.372352755287235	42934.490077403	-0.145364896187025	1.31427223218685	-141
V_V_WT	0.454743126228294	0.372016590818915	42934.490077403	-0.274416549133153	1.18390280158974	-140
V_V_HT	0.612004357188565	0.372046665828325	42934.490077403	-0.117214265769949	1.34122298014708	-140
V_V_HM	0.585693792104284	0.372353495174273	42934.490077403	-0.144126222275484	1.31551380648405	-140
V_V_WT	0.455098836306824	0.372016851939539	42934.490077403	-0.27406135085607	1.18425902346972	-139
V_V_HT	0.614989003795845	0.372046930612957	42934.490077403	-0.114230138145643	1.34420814573733	-139
V_V_HM	0.586817048335891	0.372353799660207	42934.490077403	-0.143003562842166	1.31663765951395	-139
V_V_WT	0.455405672465181	0.372016710600584	42934.490077403	-0.273754237670641	1.184565582601	-138
V_V_HT	0.617979246057955	0.372046787278359	42934.490077403	-0.111239614944962	1.34719810706087	-138
V_V_HM	0.587833242591103	0.372353634679714	42934.490077403	-0.141987045222014	1.31765353040422	-138
V_V_WT	0.455660336163255	0.372016185466681	42934.490077403	-0.273498544700015	1.18481921702652	-137
V_V_HT	0.620968504293225	0.37204625475263	42934.490077403	-0.108249312949019	1.35018632153547	-137
V_V_HM	0.58875240806677	0.37235302201784	42934.490077403	-0.141066678917288	1.31857149505083	-137
V_V_WT	0.455859555470474	0.37201534064212	42934.490077403	-0.273297669520402	1.18501678046135	-136
V_V_HT	0.623950082331479	0.372045398042295	42934.490077403	-0.105266055742025	1.35316622040498	-136
V_V_HM	0.589584654393489	0.372352036462846	42934.490077403	-0.140232500883818	1.3194018096708	-136
V_V_WT	0.456000091435838	0.372014277854016	42934.490077403	-0.273155050469908	1.18515523334158	-135
V_V_HT	0.626917212340108	0.372044320305651	42934.490077403	-0.10229681334884	1.35613123802906	-135
V_V_HM	0.590340016343703	0.372350796686751	42934.490077403	-0.139474708948605	1.32015474163601	-135
V_V_WT	0.456078746017426	0.372013124211572	42934.490077403	-0.273074134726934	1.18523162676179	-134
V_V_HT	0.629863097961227	0.372043150439651	42934.490077403	-0.0993486347678518	1.35907483069031	-134
V_V_HM	0.59102830504854	0.372349450965767	42934.490077403	-0.138783782604748	1.32084039270183	-134
V_V_WT	0.456092372461125	0.372012017011769	42934.490077403	-0.273058338150319	1.18524308307257	-133
V_V_HT	0.632780954975117	0.372042027672075	42934.490077403	-0.096428577107912	1.36199048705814	-133
V_V_HM	0.591658964518349	0.372348159456047	42934.490077403	-0.138150591751041	1.32146852078774	-133
V_V_WT	0.456037888808703	0.372011087405858	42934.490077403	-0.27311099975727	1.18518677737468	-132
V_V_HT	0.635664049177792	0.372041084998179	42934.490077403	-0.0935436352462653	1.36487173360185	-132
V_V_HM	0.592240936733045	0.37234707514063	42934.490077403	-0.137566494257266	1.32204836772336	-132
V_V_WT	0.455912295428197	0.372010444871271	42934.490077403	-0.273235333757624	1.18505992461402	-131
V_V_HT	0.638505730830685	0.372040433434366	42934.490077403	-0.0907006765157635	1.36771213817713	-131
V_V_HM	0.592782537913683	0.372346325716631	42934.490077403	-0.137023424191172	1.32258850001854	-131
V_V_WT	0.455712697262754	0.372010164325972	42934.490077403	-0.273434382048883	1.18485977657439	-130
V_V_HT	0.641299465431207	0.372040148951387	42934.490077403	-0.0879063843231297	1.37050531518554	-130
V_V_HM	0.59329134875204	0.372345998564849	42934.490077403	-0.136513972129027	1.32309666963311	-130
V_V_WT	0.455436331606206	0.372010277399259	42934.490077403	-0.27371096933125	1.18458363254366	-129
V_V_HT	0.644038860593853	0.372040263622441	42934.490077403	-0.0851672139179546	1.37324493510566	-129
V_V_HM	0.593774121174421	0.372346130568542	42934.490077403	-0.136031458436425	1.32357970078527	-129
V_V_WT	0.455080601942901	0.372010768877723	42934.490077403	-0.274067662301799	1.1842288661876	-128
V_V_HT	0.646717689070009	0.372040762019269	42934.490077403	-0.0824893623091705	1.37592474044919	-128
V_V_HM	0.59423670369666	0.372346703968862	42934.490077403	-0.135569999789845	1.32404340718316	-128
V_V_WT	0.454643118407145	0.372011578724596	42934.490077403	-0.274506733153008	1.1837929699673	-127
V_V_HT	0.649329907811258	0.372041583259995	42934.490077403	-0.0798787532155434	1.37853856883806	-127
V_V_HM	0.59468398722097	0.372347648722095	42934.490077403	-0.135124568000047	1.32449254244199	-127
V_V_WT	0.454121745149878	0.372012609405694	42934.490077403	-0.275030126565057	1.18327361686481	-126
V_V_HT	0.651869673477762	0.372042628438192	42934.490077403	-0.0773410361184149	1.38108038307394	-126
V_V_HM	0.595119872704035	0.372348851046584	42934.490077403	-0.134691039096113	1.32493078450418	-126
V_V_WT	0.453514654757338	0.372013737628878	42934.490077403	-0.275639428296744	1.18266873781142	-125
V_V_HT	0.654331354448215	0.3720437725276	42934.490077403	-0.0748815975852126	1.38354430648164	-125
V_V_HM	0.595547261609732	0.372350167118023	42934.490077403	-0.134266229715757	1.32536075293522	-125
V_V_WT	0.452820389539992	0.372014829086729	42934.490077403	-0.276335832792475	1.18197661187246	-124
V_V_HT	0.656709539989957	0.372044879332038	42934.490077403	-0.0725055814014625	1.38592466138138	-124
V_V_HM	0.595968069584625	0.372351440267273	42934.490077403	-0.133847917137888	1.32578405630714	-124
V_V_WT	0.452037929496754	0.372015754437917	42934.490077403	-0.277120106541845	1.18119596553535	-123
V_V_HT	0.6589990468003	0.372045817691609	42934.490077403	-0.070217913793933	1.38821600739453	-123
V_V_HM	0.596383263265311	0.372352519622533	42934.490077403	-0.133434839014278	1.3262013655449	-123
V_V_WT	0.451166766172522	0.372016404626547	42934.490077403	-0.277992544248302	1.18032607659335	-122
V_V_HT	0.66119492373933	0.372046477017367	42934.490077403	-0.0680233291460736	1.39041317662473	-122
V_V_HM	0.596792919614071	0.3723532779787	42934.490077403	-0.133026669058197	1.32661250828634	-122
V_V_WT	0.450206981682675	0.372016703728674	42934.490077403	-0.278952914984071	1.17936687834942	-121
V_V_HT	0.663292455022124	0.372046780318472	42934.490077403	-0.0659263923392804	1.39251130238353	-121
V_V_HM	0.59719630665101	0.372353626781617	42934.490077403	-0.132623965681685	1.32701657898371	-121
V_V_WT	0.449159331724096	0.372016617809862	42934.490077403	-0.280000396540127	1.17831905998832	-120
V_V_HT	0.665287162827365	0.372046693184138	42934.490077403	-0.0639315137490686	1.3945058394038	-120
V_V_HM	0.597591983868791	0.372353526458845	42934.490077403	-0.132228091829341	1.32741205956692	-120
V_V_WT	0.448025331188737	0.372016158763915	42934.490077403	-0.281133497336598	1.17718415971407	-119
V_V_HT	0.66717480964151	0.372046227676335	42934.490077403	-0.0620429545306741	1.39639257381369	-119
V_V_HM	0.597977920152016	0.37235299089621	42934.490077403	-0.131841105833047	1.32779694613708	-119
V_V_WT	0.446807340863296	0.372015382699852	42934.490077403	-0.282349966561544	1.17596464828814	-118
V_V_HT	0.668951401140252	0.372045440693807	42934.490077403	-0.0602648205310359	1.39816762281154	-118
V_V_HM	0.59835162674866	0.37235208555457	42934.490077403	-0.131465624749371	1.32816887824669	-118
V_V_WT	0.445508653335906	0.372014383091756	42934.490077403	-0.283646694837835	1.17466400150965	-117
V_V_HT	0.67061319009906	0.372044427025691	42934.490077403	-0.0586010447632185	1.39982742496134	-117
V_V_HM	0.598710302095711	0.372350919478363	42934.490077403	-0.13110466387052	1.32852526806194	-117
V_V_WT	0.44413357635516	0.372013279526785	42934.490077403	-0.285019608810006	1.17328676152033	-116
V_V_HT	0.672156681870889	0.372043307941181	42934.490077403	-0.0570553595642194	1.401368723306	-116
V_V_HM	0.599050985346986	0.372349632169461	42934.490077403	-0.13076145746903	1.328863428163	-116
V_V_WT	0.442687511319373	0.372012203405714	42934.490077403	-0.286463564627789	1.17183858726653	-115
V_V_HT	0.673578641871251	0.372042216688884	42934.490077403	-0.0556312606883601	1.40278854443086	-115
V_V_HM	0.599370714899951	0.372348376906359	42934.490077403	-0.130439267576234	1.32918069737614	-115
V_V_WT	0.44117702513672	0.372011282302632	42934.490077403	-0.287972245430679	1.17032629570412	-114
V_V_HT	0.674876105504185	0.372041282636715	42934.490077403	-0.0543319662952048	1.40408417730357	-114
V_V_HM	0.599666688381947	0.372347302500256	42934.490077403	-0.130141188237606	1.3294745650015	-114
V_V_WT	0.439609913054605	0.37201062484758	42934.490077403	-0.289538068888245	1.16875789499745	-113
V_V_HT	0.676046390754782	0.372040615941838	42934.490077403	-0.0531603743098218	1.40525315581939	-113
V_V_HM	0.599936420076345	0.372346535660858	42934.490077403	-0.129869953523234	1.32974279367592	-113
V_V_WT	0.437995250613562	0.372010307921387	42934.490077403	-0.291152110147852	1.16714261137498	-112
V_V_HT	0.677087113675285	0.372040294565536	42934.490077403	-0.0521190214855839	1.40629324883615	-112
V_V_HM	0.600177892195086	0.372346166059905	42934.490077403	-0.129627756979515	1.32998354136969	-112
V_V_WT	0.436343432668727	0.372010367669916	42934.490077403	-0.292804045200952	1.16549091053841	-111
V_V_HT	0.677996206859134	0.372040355161226	42934.490077403	-0.051210047070453	1.40720246078872	-111
V_V_HM	0.600389696212759	0.372346235850584	42934.490077403	-0.129416089752915	1.33019548217843	-111
V_V_WT	0.434666197833268	0.372010795391673	42934.490077403	-0.294482118379286	1.16381451404582	-110
V_V_HT	0.678771940852469	0.372040788904181	42934.490077403	-0.0504351632216556	1.40797904492659	-110
V_V_HM	0.600571160891843	0.372346734871333	42934.490077403	-0.129235603164099	1.33037792494778	-110
V_V_WT	0.432976636680877	0.37201153876153	42934.490077403	-0.296173136550897	1.16212640991265	-109
V_V_HT	0.679412948458675	0.372041542732699	42934.490077403	-0.0497956331338482	1.4086215300512	-109
V_V_HM	0.600722463851404	0.372347602074902	42934.490077403	-0.129085999940218	1.33053092764303	-109
V_V_WT	0.431289182598598	0.372012508225021	42934.490077403	-0.297862490800269	1.16044085599747	-108
V_V_HT	0.679918251547639	0.372042525832338	42934.490077403	-0.0492922569390901	1.40912876003437	-108
V_V_HM	0.600844723886838	0.372348732988514	42934.490077403	-0.128965956517221	1.3306554042909	-108
V_V_WT	0.429619584334787	0.372013587781171	42934.490077403	-0.299534205014906	1.15877337368448	-107
V_V_HT	0.68028729029972	0.372043620570554	42934.490077403	-0.0489253638949749	1.40949994449441	-107
V_V_HM	0.600940071776775	0.372349992293004	42934.490077403	-0.128873076888314	1.33075322044186	-107
V_V_WT	0.427984859631529	0.372014648857611	42934.490077403	-0.3011710094484	1.15714072871146	-106
V_V_HT	0.680519954258481	0.372044696566779	42934.490077403	-0.0486948089095168	1.40973471742648	-106
V_V_HM	0.601011697839084	0.372351230008704	42934.490077403	-0.128803876772589	1.33082727245076	-106
V_V_WT	0.426403229914868	0.372015565616594	42934.490077403	-0.302754436030306	1.15556089586004	-105
V_V_HT	0.680616614816645	0.372045626213965	42934.490077403	-0.0485999704777225	1.40983320011101	-105
V_V_HM	0.601063875073445	0.372352299349948	42934.490077403	-0.12875379546764	1.33088154561453	-105
V_V_WT	0.424894036365622	0.372016229872796	42934.490077403	-0.304264931534488	1.15405300426573	-104
V_V_HT	0.680578158615438	0.37204629980586	42934.490077403	-0.0486397469320031	1.40979606416288	-104
V_V_HM	0.601101957277195	0.372353074125967	42934.490077403	-0.128717231839794	1.33092114639418	-104
V_V_WT	0.423477637936557	0.372016563853357	42934.490077403	-0.305681984571878	1.15263726044499	-103
V_V_HT	0.680406021201146	0.372046638476632	42934.490077403	-0.0488125481475243	1.40962459054982	-103
V_V_HM	0.601132352328745	0.372353463624665	42934.490077403	-0.128687600213186	1.33095230487068	-103
V_V_WT	0.42217529265659	0.372016529297718	42934.490077403	-0.306984262122127	1.15133484743531	-102
V_V_HT	0.68010222035623	0.372046603428473	42934.490077403	-0.049116280297373	1.40932072100983	-102
V_V_HM	0.601162471293355	0.37235342322601	42934.490077403	-0.128657402066433	1.33098234465314	-102
V_V_WT	0.421009023829368	0.372016131831716	42934.490077403	-0.308149751908339	1.15016779956708	-101
V_V_HT	0.679669388528466	0.372046200367099	42934.490077403	-0.0495483221170907	1.40888709917402	-101
V_V_HM	0.601200654849432	0.372352959503148	42934.490077403	-0.128618309604626	1.33101961930349	-101
V_V_WT	0.420001472919519	0.372015420118611	42934.490077403	-0.30915590784681	1.14915885368585	-100
V_V_HT	0.679110803560969	0.372045478640786	42934.490077403	-0.050105492487127	1.40832709960907	-100
V_V_HM	0.601256078932978	0.372352129230789	42934.490077403	-0.128561258171282	1.33107341603724	-100
V_V_WT	0.419175741773281	0.372014479908139	42934.490077403	-0.309979796162433	1.148331279709	-99
V_V_HT	0.678430417272025	0.37204452520566	42934.490077403	-0.0507840100248824	1.40764484456893	-99
V_V_HM	0.601338642210466	0.372351032442575	42934.490077403	-0.128476545167794	1.33115382958872	-99
V_V_WT	0.418555226624728	0.372013423711176	42934.490077403	-0.310598241144617	1.14770869439407	-98
V_V_HT	0.677632881168397	0.372043454155089	42934.490077403	-0.0515794468487843	1.40684520918558	-98
V_V_HM	0.601458838496159	0.372349800385722	42934.490077403	-0.128353934026965	1.33127161101928	-98
V_V_WT	0.418163446969161	0.372012377342289	42934.490077403	-0.310987969897036	1.14731486383536	-97
V_V_HT	0.676723568808033	0.372042393072976	42934.490077403	-0.0524866794677918	1.40593381708386	-97
V_V_HM	0.601627617543597	0.372348579822879	42934.490077403	-0.12818276265287	1.33143799774006	-97
V_V_WT	0.418023872355406	0.372011464937001	42934.490077403	-0.311125756178871	1.14717350088968	-96
V_V_HT	0.675708594224767	0.372041467840337	42934.490077403	-0.0534998405772852	1.40491702902682	-96
V_V_HM	0.601856238111104	0.3723475155548	42934.490077403	-0.127952056099453	1.33166453232166	-96
V_V_WT	0.418159750347298	0.372010794232048	42934.490077403	-0.310988563592368	1.14730806428696	-95
V_V_HT	0.674594826052943	0.372040787708521	42934.490077403	-0.0546122756776647	1.40380192778355	-95
V_V_HM	0.602156117353604	0.372346733250091	42934.490077403	-0.127650643524674	1.33196287823188	-95
V_V_WT	0.418593938986615	0.372010443847548	42934.490077403	-0.31055368819269	1.14774156616592	-94
V_V_HT	0.673389896956101	0.372040432402721	42934.490077403	-0.0558165083683035	1.4025963022805	-94
V_V_HM	0.602538680786687	0.372346324610552	42934.490077403	-0.127267279150233	1.33234464072361	-94
V_V_WT	0.419348746936392	0.372010454076501	42934.490077403	-0.309798900291856	1.14849639416464	-93
V_V_HT	0.672102207979641	0.372040442781787	42934.490077403	-0.0571042176879321	1.40130863364721	-93
V_V_HM	0.603015217027662	0.372346336628015	42934.490077403	-0.126790766463714	1.33282120051904	-93
V_V_WT	0.42044578444291	0.372010822257615	42934.490077403	-0.308702584427406	1.14959415331323	-92
V_V_HT	0.67074092772096	0.372040816146289	42934.490077403	-0.0584662297482195	1.39994808519014	-92
V_V_HM	0.60359674156057	0.372346766187958	42934.490077403	-0.12621008387656	1.3334035669977	-92
V_V_WT	0.421905828011844	0.372011503263954	42934.490077403	-0.307243875643999	1.15105553166769	-91
V_V_HT	0.669315986074511	0.372041506733988	42934.490077403	-0.0598925249598443	1.39852449710887	-91
V_V_HM	0.604293873236927	0.372347560640613	42934.490077403	-0.125514509342691	1.33410225581655	-91
V_V_WT	0.423748701290423	0.372012415027077	42934.490077403	-0.305402789438682	1.15290019201953	-90
V_V_HT	0.667838062530241	0.372042431321776	42934.490077403	-0.0613722607139681	1.39704838577445	-90
V_V_HM	0.605116727482515	0.372348624246029	42934.490077403	-0.124693739784181	1.33492719474921	-90
V_V_WT	0.425993174600928	0.372013448422975	42934.490077403	-0.303160341604019	1.15514669080587	-89
V_V_HT	0.666318568998944	0.372043479250765	42934.490077403	-0.0628938082062446	1.39553094620413	-89
V_V_HM	0.606074829052011	0.37234982970714	42934.490077403	-0.123738000941656	1.33588765904568	-89
V_V_WT	0.428656884625677	0.37201448032675	42934.490077403	-0.300498654130521	1.15781242338188	-88
V_V_HT	0.664769627225084	0.372044525664472	42934.490077403	-0.064444800971103	1.39398405542127	-88
V_V_HM	0.607177047206676	0.372351033398355	42934.490077403	-0.122638142044931	1.33699223645828	-88
V_V_WT	0.431756275835217	0.372015388278531	42934.490077403	-0.297401042523941	1.16091359419437	-87
V_V_HT	0.663204040982518	0.372045446381129	42934.490077403	-0.066012191836031	1.39242027380107	-87
V_V_HM	0.608431555364121	0.372352092473533	42934.490077403	-0.12138570969521	1.33824882042345	-87
V_V_WT	0.435306564109462	0.372016065009288	42934.490077403	-0.293852080655001	1.16446520887392	-86
V_V_HT	0.661635263083025	0.372046132623661	42934.490077403	-0.0675823147840889	1.39085284095014	-86
V_V_HM	0.609845816544589	0.372352881809932	42934.490077403	-0.119972995629271	1.33966462871845	-86
V_V_WT	0.439321722994079	0.37201643110979	42934.490077403	-0.28983763933441	1.16848108532257	-85
V_V_HT	0.660077357609796	0.372046503866743	42934.490077403	-0.0691409479009012	1.38929566312049	-85
V_V_HM	0.61142659531841	0.372353308785417	42934.490077403	-0.118393053735615	1.34124624437244	-85
V_V_WT	0.443814492044046	0.372016444342261	42934.490077403	-0.285344896220343	1.17297388030843	-84
V_V_HT	0.658544957454675	0.372046517279316	42934.490077403	-0.0706733743449226	1.38776328925427	-84
V_V_HM	0.613179996236857	0.372353324139549	42934.490077403	-0.116639682911562	1.34299967538528	-84
V_V_WT	0.448796406196546	0.372016104506409	42934.490077403	-0.280362315983033	1.17795512837613	-83
V_V_HT	0.657053217573149	0.372046172658993	42934.490077403	-0.0721644387639869	1.38627087391029	-83
V_V_HM	0.615111527784799	0.372352927648386	42934.490077403	-0.114707374233312	1.34493042980291	-83
V_V_WT	0.454277844778427	0.372015453300876	42934.490077403	-0.27487960102578	1.18343529058263	-82
V_V_HT	0.655617764132445	0.372045512291432	42934.490077403	-0.0735985978715663	1.38483412613646	-82
V_V_HM	0.617226190253207	0.372352167961742	42934.490077403	-0.112591222764467	1.34704360327088	-82
V_V_WT	0.4602680977947	0.372014569212009	42934.490077403	-0.268887615178316	1.18942381076772	-81
V_V_HT	0.654254639973621	0.372044615767226	42934.490077403	-0.0749599648256984	1.38346924477294	-81
V_V_HM	0.619528585273989	0.372351136640111	42934.490077403	-0.110286806333445	1.34934397688142	-81
V_V_WT	0.46677544696395	0.372013558060987	42934.490077403	-0.262378284133609	1.19592917806151	-80
V_V_HT	0.65298024657347	0.37204359039591	42934.490077403	-0.0762323484783417	1.38219284162528	-80
V_V_HM	0.622023043810049	0.372349957127137	42934.490077403	-0.107790035929264	1.35183612354936	-80
V_V_WT	0.473807258376115	0.372012540341576	42934.490077403	-0.255344477971819	1.20295899472405	-79
V_V_HT	0.65181128282561	0.37204255836583	42934.490077403	-0.0773992894273898	1.38102185507861	-79
V_V_HM	0.624713769030498	0.372348769979131	42934.490077403	-0.105096983875883	1.35452452193688	-79
V_V_WT	0.481370083262669	0.372011636867028	42934.490077403	-0.247779882257768	1.21052004878311	-78
V_V_HT	0.650764680977181	0.37204164218902	42934.490077403	-0.0784440955516434	1.37997345750601	-78
V_V_HM	0.627604989817778	0.37234771612189	42934.490077403	-0.102203697508136	1.35741367714369	-78
V_V_WT	0.489469763136124	0.372010954433191	42934.490077403	-0.239678864800863	1.21861839107311	-77
V_V_HT	0.649857539860461	0.372040950162776	42934.490077403	-0.0793498802836116	1.37906496000453	-77
V_V_HM	0.630701120232376	0.372346920127322	42934.490077403	-0.0991060069288697	1.36050824739362	-77
V_V_WT	0.4981115352214	0.372010573198513	42934.490077403	-0.231036345488284	1.22725941593108	-76
V_V_HT	0.649107055740601	0.372040563572313	42934.490077403	-0.0800996066787274	1.37831371815993	-76
V_V_HM	0.634006920003009	0.37234647549263	42934.490077403	-0.0957993356656862	1.3638131756717	-76
V_V_WT	0.507300134238585	0.372010537272707	42934.490077403	-0.221847676055828	1.236447944533	-75
V_V_HT	0.648530450923326	0.372040527147019	42934.490077403	-0.0806761401017235	1.37773704194838	-75
V_V_HM	0.63752765072196	0.372346433662953	42934.490077403	-0.0922785229597627	1.36733382440368	-75
V_V_WT	0.51703988625387	0.372010849619519	42934.490077403	-0.212108536246305	1.24618830875404	-74
V_V_HT	0.648144900380553	0.372040843891544	42934.490077403	-0.0810623114698609	1.37735211223097	-74
V_V_HM	0.64126922262352	0.372346798086166	42934.490077403	-0.0885376653347106	1.37107611058175	-74
V_V_WT	0.527334790800712	0.372011471858507	42934.490077403	-0.20181485129985	1.25648443290127	-73
V_V_HT	0.64796745649253	0.372041474885188	42934.490077403	-0.0812409921175664	1.37717590510263	-73
V_V_HM	0.64523832670009	0.372347523983079	42934.490077403	-0.0845699840300569	1.37504663743024	-73
V_V_WT	0.53818858740244	0.372012328976335	42934.490077403	-0.190962734665555	1.26733990947043	-72
V_V_HT	0.648014972125486	0.372042344059147	42934.490077403	-0.0811951800822915	1.37722512433326	-72
V_V_HM	0.649442547054846	0.372348523843969	42934.490077403	-0.0803677234218819	1.37925281753157	-72
V_V_WT	0.549604803041389	0.372013318364659	42934.490077403	-0.179548458246757	1.27875806432954	-71
V_V_HT	0.648304022190474	0.3720433473618	42934.490077403	-0.0809080965098056	1.37751614089075	-71
V_V_HM	0.653890448993494	0.372349677972246	42934.490077403	-0.0759220835968621	1.38370298158385	-71
V_V_WT	0.561586777663141	0.372014322100006	42934.490077403	-0.167568450965596	1.29074200629188	-70
V_V_HT	0.648850823798903	0.372044365211301	42934.490077403	-0.0803632899059826	1.37806493750379	-70
V_V_HM	0.658591638493222	0.372350848809607	42934.490077403	-0.0712231889608873	1.38840646594733	-70
V_V_WT	0.574137665104741	0.372015220994526	42934.490077403	-0.155019325374549	1.30329465558403	-69
V_V_HT	0.649671155249396	0.372045276743824	42934.490077403	-0.0795447450767717	1.37888705557556	-69
V_V_HM	0.663556789549265	0.372351897326095	42934.490077403	-0.0662600930173334	1.39337367211586	-69
V_V_WT	0.587260407647474	0.372015908744132	42934.490077403	-0.141897930834276	1.31641874612922	-68
V_V_HT	0.650780273984347	0.372045974160721	42934.490077403	-0.0784369932923561	1.37999754126105	-68
V_V_HM	0.66879763643565	0.372352699523637	42934.490077403	-0.0610208184535638	1.39861609132486	-68
V_V_WT	0.600957682824351	0.372016304493961	42934.490077403	-0.128201431334678	1.33011679698338	-67
V_V_HT	0.652192833776627	0.372046375470656	42934.490077403	-0.0770252200752698	1.38141088762852	-67
V_V_HM	0.674326928702483	0.372353161092924	42934.490077403	-0.0554924308714142	1.40414628827638	-67
V_V_WT	0.615231822105383	0.372016362340785	42934.490077403	-0.113927405434534	1.3443910496453	-66
V_V_HT	0.65392280130553	0.372046434125525	42934.490077403	-0.0752953675110393	1.3831409701221	-66
V_V_HM	0.680158347678283	0.372353228496824	42934.490077403	-0.0496611440085556	1.40997783936512	-66
V_V_WT	0.630084701514464	0.372016076650886	42934.490077403	-0.0990739660677546	1.35924336909668	-65
V_V_HT	0.655983372566298	0.372046144413034	42934.490077403	-0.0732342284082135	1.38520097354081	-65
V_V_HM	0.686306384051551	0.372352895172446	42934.490077403	-0.0435124543130933	1.4161252224162	-65
V_V_WT	0.645517605362156	0.372015482581445	42934.490077403	-0.0836398978325287	1.37467510855684	-64
V_V_HT	0.658386889306528	0.372045541985329	42934.490077403	-0.0708295308980922	1.38760330951115	-64
V_V_HM	0.692786177127644	0.372352202138444	42934.490077403	-0.0370313028770238	1.42260365713231	-64
V_V_WT	0.661531064600275	0.372014651760667	42934.490077403	-0.0676248101697005	1.39068693937025	-63
V_V_HT	0.66114475601342	0.372044699478349	42934.490077403	-0.0680700128613105	1.39035952488815	-63
V_V_HM	0.699613317251872	0.37235123295484	42934.490077403	-0.030202263134284	1.42942889763803	-63
V_V_WT	0.678124672566561	0.372013683656305	42934.490077403	-0.0510293047002387	1.40727864983336	-62
V_V_HT	0.664267357832335	0.372043717758942	42934.490077403	-0.0649454868534701	1.39348020251814	-62
V_V_HM	0.706803613851105	0.372350103654084	42934.490077403	-0.023009753083844	1.43661698078605	-62
V_V_WT	0.695296881047928	0.372012693671029	42934.490077403	-0.0338551558286845	1.42444891792454	-61
V_V_HT	0.667763979972474	0.372042713852737	42934.490077403	-0.0614468970378538	1.3969748569828	-61
V_V_HM	0.714372832387265	0.372348948853828	42934.490077403	-0.0154382711169624	1.44418393589149	-61
V_V_WT	0.71304478072765	0.372011799391374	42934.490077403	-0.0161055033436325	1.44219506479893	-60
V_V_HT	0.671642729237383	0.372041806999691	42934.490077403	-0.0575663703235275	1.40085182879829	-60
V_V_HM	0.722336404481297	0.372347905716486	42934.490077403	-0.00747265445367251	1.45214546341627	-60
V_V_WT	0.731363870299012	0.372011106624302	42934.490077403	0.00221494406451894	1.4605127965335	-59
V_V_HT	0.675910458236149	0.372041104494385	42934.490077403	-0.0532972644008474	1.40511818087314	-59
V_V_HM	0.730709116090954	0.372347097661067	42934.490077403	0.000901640960152772	1.46051659122176	-59
V_V_WT	0.750247819222449	0.372010696883301	42934.490077403	0.0210996960882009	1.4793959423567	-58
V_V_HT	0.680572693050446	0.37204068899617	42934.490077403	-0.0486342152020541	1.40977960130295	-58
V_V_HM	0.739504779231854	0.372346619766335	42934.490077403	0.00969824078392156	1.46931131767979	-58
V_V_WT	0.769688229274865	0.372010617800294	42934.490077403	0.0405402611448319	1.4988361974049	-57
V_V_HT	0.685633565081083	0.372040608806218	42934.490077403	-0.0435731859975678	1.41484031615973	-57
V_V_HM	0.748735893548307	0.372346527586917	42934.490077403	0.0189295357738068	1.47854225132281	-57
V_V_WT	0.789674400643938	0.372010877593384	42934.490077403	0.0605259233144495	1.51882287797343	-56
V_V_HT	0.691095747884786	0.372040872257566	42934.490077403	-0.0381115195635755	1.42030301533315	-56
V_V_HM	0.758413304076628	0.372346830700754	42934.490077403	0.0286063521931763	1.48822025596008	-56
V_V_WT	0.810193108016683	0.37201144423002	42934.490077403	0.0810435200684873	1.53934269596488	-55
V_V_HT	0.696960399779673	0.372041446866664	42934.490077403	-0.0322479939135761	1.42616879347292	-55
V_V_HM	0.768545862027162	0.372347491734109	42934.490077403	0.0387376145056162	1.49835410954871	-55
V_V_WT	0.831228392501547	0.372012249371447	42934.490077403	0.102077226460663	1.56037955854243	-54
V_V_HT	0.703227113118868	0.372042263333211	42934.490077403	-0.0259828808645215	1.43243710710226	-54
V_V_HM	0.779140095544677	0.372348430963605	42934.490077403	0.0493300071152495	1.5089501839741	-54
V_V_WT	0.852761374890035	0.372013196610509	42934.490077403	0.123608352242366	1.5819143975377	-53
V_V_HT	0.709893870995695	0.372043223893979	42934.490077403	-0.0193180057052813	1.43910574769667	-53
V_V_HM	0.790199897079252	0.372349535926412	42934.490077403	0.0603876429014644	1.52001215125704	-53
V_V_WT	0.874770095588886	0.372014173011601	42934.490077403	0.145615159176291	1.60392503200148	-52
V_V_HT	0.716957012204524	0.372044214025101	42934.490077403	-0.0122568051725004	1.44617082958155	-52
V_V_HM	0.801726234265791	0.372350674882276	42934.490077403	0.0719117477125973	1.53154072081898	-52
V_V_WT	0.897229386150937	0.372015062572439	42934.490077403	0.168072706181985	1.62638606611989	-51
V_V_HT	0.724411205318056	0.372045116093091	42934.490077403	-0.00480438012958395	1.4536267907657	-51
V_V_HM	0.813716890327225	0.372351712516714	42934.490077403	0.0839003699905689	1.54353341066388	-51
V_V_WT	0.920110776864682	0.372015760000574	42934.490077403	0.190952729923168	1.6492688238062	-50
V_V_HT	0.73224943243272	0.372045823325135	42934.490077403	0.00303246079666575	1.46146640406877	-50
V_V_HM	0.826166239934428	0.372352526011044	42934.490077403	0.0963481251332345	1.55598435473562	-50
V_V_WT	0.94338244420122	0.372016183172247	42934.490077403	0.214223567835085	1.67254132056735	-49
V_V_HT	0.74046298343785	0.372046252443073	42934.490077403	0.0112451707223831	1.46968079615332	-49
V_V_HM	0.83906506557622	0.372353019574941	42934.490077403	0.109245983380292	1.56888414777215	-49
V_V_WT	0.967009201245351	0.372016282798675	42934.490077403	0.2378501296095	1.6961682728812	-48
V_V_HT	0.7490414612092	0.372046353465543	42934.490077403	0.0198234504877483	1.47825947193065	-48
V_V_HM	0.852400418845269	0.372353135721108	42934.490077403	0.122581109000618	1.58221972868992	-48
V_V_WT	0.990952533522332	0.372016048161559	42934.490077403	0.261793921779743	1.72011114526492	-47
V_V_HT	0.757972798245753	0.372046115524158	42934.490077403	0.0287552538939941	1.48719034259751	-47
V_V_HM	0.866155530155988	0.372352861954864	42934.490077403	0.136336756898443	1.59597430341353	-47
V_V_WT	1.01517068154274	0.372015508253562	42934.490077403	0.286013128030211	1.74432823505527	-46
V_V_HT	0.76724328509897	0.372045568019801	42934.490077403	0.038026813866285	1.49645975633166	-46
V_V_HM	0.88030976950955	0.372352232103299	42934.490077403	0.150492230773192	1.61012730824591	-46
V_V_WT	1.03961877081759	0.37201472820165	42934.490077403	0.31046274622182	1.76877479541336	-45
V_V_HT	0.776837610762973	0.372044776995738	42934.490077403	0.0476226899526687	1.50605253157328	-45
V_V_HM	0.894838659775229	0.372351322142534	42934.490077403	0.165022904579476	1.62465441497098	-45
V_V_WT	1.06424898887823	0.372013801414862	42934.490077403	0.335094780802397	1.79340319695407	-44
V_V_HT	0.786738915090991	0.372043837174876	42934.490077403	0.0575258363476586	1.51595199383432	-44
V_V_HM	0.909713943187554	0.372350241037379	42934.490077403	0.179900306978704	1.6395275793964	-44
V_V_WT	1.08901080805687	0.37201283840409	42934.490077403	0.359858487500669	1.81816312861306	-43
V_V_HT	0.796928853121324	0.372042860622231	42934.490077403	0.0677176884399634	1.52614001780268	-43
V_V_HM	0.924903700422706	0.372349117699379	42934.490077403	0.195092265977949	1.65471513486746	-43
V_V_WT	1.11385125185547	0.372011953607433	42934.490077403	0.384700665517747	1.8430018381932	-42
V_V_HT	0.807387671054231	0.372041963385165	42934.490077403	0.0781782649747819	1.53659707713368	-42
V_V_HM	0.940372520705138	0.372348085618773	42934.490077403	0.210563109158226	1.67018193225205	-42
V_V_WT	1.13871520175713	0.372011251795155	42934.490077403	0.409565990984976	1.86786441252929	-41
V_V_HT	0.818094293456825	0.372041251706989	42934.490077403	0.088886282280294	1.54730230463336	-41
V_V_HM	0.956081720463749	0.372347267005857	42934.490077403	0.226273913413902	1.6858895275136	-41
V_V_WT	1.16354574068325	0.372010815667766	42934.490077403	0.434397384729163	1.89269409663733	-40
V_V_HT	0.829026421110176	0.372040809450831	42934.490077403	0.0998192767642233	1.55823356545613	-40
V_V_HM	0.97198960694924	0.372346758324795	42934.490077403	0.242182796924061	1.70179641697442	-40
V_V_WT	1.18828452831919	0.372010696113135	42934.490077403	0.459136406694483	1.9174326499439	-39
V_V_HT	0.840160638685752	0.372040688219653	42934.490077403	0.11095373195524	1.56936754541626	-39
V_V_HM	0.988051782427995	0.372346618929038	42934.490077403	0.258245245621181	1.71785831923481	-39
V_V_WT	1.2128722030639	0.372010906272261	42934.490077403	0.483723669523262	1.94202073660454	-38
V_V_HT	0.85147253146589	0.372040901338675	42934.490077403	0.122265207017996	1.58067985591379	-38
V_V_HM	1.00422148383687	0.372346864139916	42934.490077403	0.274414466412017	1.73402850126172	-38
V_V_WT	1.23724880478257	0.372011420105744	42934.490077403	0.508099264118418	1.96639834544672	-37
V_V_HT	0.862936809901347	0.372041422401809	42934.490077403	0.133728464159684	1.59214515564301	-37
V_V_HM	1.02044995209466	0.372347463575222	42934.490077403	0.29064175976508	1.75025814442425	-37
V_V_WT	1.26135421199407	0.372012175613306	42934.490077403	0.532203190520564	1.99050523346758	-36
V_V_HT	0.874527440990938	0.372042188536385	42934.490077403	0.145317593610766	1.60373728837111	-36
V_V_HM	1.03668682467246	0.372348344905787	42934.490077403	0.306876904918013	1.76649674442691	-36
V_V_WT	1.28512858692233	0.372013082311904	42934.490077403	0.555975788302129	2.01428138554254	-35
V_V_HT	0.886217785110909	0.372043107986707	42934.490077403	0.157006135590417	1.6154294346314	-35
V_V_HM	1.05288054482068	0.372349402579438	42934.490077403	0.323068552005531	1.78269253763584	-35
V_V_WT	1.30851282174196	0.372014032069245	42934.490077403	0.57935816157909	2.03766748190482	-34
V_V_HT	0.897980736893786	0.372044071099596	42934.490077403	0.168767199653501	1.62719427413407	-34
V_V_HM	1.06897878044347	0.372350510458698	42934.490077403	0.339164616163653	1.79879294472329	-34
V_V_WT	1.33144897907637	0.372014911996576	42934.490077403	0.602292594239008	2.06060536391374	-33
V_V_HT	0.909788868838329	0.372044963398986	42934.490077403	0.180573582674073	1.63900415500259	-33
V_V_HM	1.08492884564539	0.372351536860653	42934.490077403	0.355112669597997	1.81474502169279	-33
V_V_WT	1.35388072031114	0.372015617861966	42934.490077403	0.62472295196403	2.08303848865825	-32
V_V_HT	0.921614576009574	0.372045679187368	42934.490077403	0.192397886886318	1.65083126513283	-32
V_V_HM	1.10067811803813	0.372352360203015	42934.490077403	0.370860328223863	1.8304959078524	-32
V_V_WT	1.3757537150917	0.372016066433614	42934.490077403	0.646595067535533	2.10491236264787	-31
V_V_HT	0.933430220457312	0.372046134062931	42934.490077403	0.204212639769199	1.66264780114542	-31
V_V_HM	1.1161744451158	0.372352883402216	42934.490077403	0.386355629821029	1.84599326041056	-31
V_V_WT	1.39701602615508	0.372016205290885	42934.490077403	0.667857106435989	2.12617494587417	-30
V_V_HT	0.945208273726864	0.372046274868412	42934.490077403	0.2159904170573	1.67442613039643	-30
V_V_HM	1.1313665333601	0.372353045316969	42934.490077403	0.401547400709299	1.8611856660109	-30
V_V_WT	1.41761846390427	0.372016018945354	42934.490077403	0.688459909426001	2.14677701838253	-29
V_V_HT	0.956921456119297	0.372046085898073	42934.490077403	0.227703969835234	1.68613894240336	-29
V_V_HM	1.14620431432497	0.372352827887468	42934.490077403	0.416385607840177	1.87602302080976	-29
V_V_WT	1.43751490581705	0.372015530560153	42934.490077403	0.708357308583173	2.16667250305092	-28
V_V_HT	0.968542871183906	0.372045590641296	42934.490077403	0.239326355612654	1.69775938675516	-28
V_V_HM	1.16063928246848	0.372352258140223	42934.490077403	0.430821692699249	1.89045687223771	-28
V_V_WT	1.45666257659455	0.372014799077613	42934.490077403	0.727506413080523	2.18581874010857	-27
V_V_HT	0.980046134158414	0.372044848869711	42934.490077403	0.25083107247374	1.70926119584309	-27
V_V_HM	1.17462480037839	0.372351404836631	42934.490077403	0.444808883100619	1.90444071765617	-27
V_V_WT	1.47502228555423	0.372013912109223	42934.490077403	0.745867860515318	2.20417671059315	-26
V_V_HT	0.991405493148452	0.372043949427147	42934.490077403	0.262192194388508	1.7206187919084	-26
V_V_HM	1.18811636769559	0.372350370178595	42934.490077403	0.458302478367477	1.91793025702371	-26
V_V_WT	1.49255861878643	0.372012975445225	42934.490077403	0.763406029626973	2.22171120794589	-25
V_V_HT	1.00259594190054	0.372042999591584	42934.490077403	0.273384504836576	1.73180737896451	-25
V_V_HM	1.20107185101942	0.372349277571135	42934.490077403	0.471260103222941	1.93088359881589	-25
V_V_WT	1.50924008442981	0.372012100440736	42934.490077403	0.78008921029598	2.23839095856363	-24
V_V_HT	1.01359332323353	0.372042112284044	42934.490077403	0.284383625309412	1.74280302115764	-24
V_V_HM	1.2134516729931	0.372348256908584	42934.490077403	0.483641925714867	1.94326142027134	-24
V_V_WT	1.5250392103541	0.372011390780966	42934.490077403	0.795889727167074	2.25418869354112	-23
V_V_HT	1.02437442236722	0.372041392647623	42934.490077403	0.295166134944334	1.7535827097901	-23
V_V_HM	1.22521895968454	0.372347429136014	42934.490077403	0.495410834856467	1.95502708451261	-23
V_V_WT	1.53993259434689	0.372010930197712	42934.490077403	0.810784013911911	2.26908117478188	-22
V_V_HT	1.03491704948476	0.372040925591218	42934.490077403	0.305709677501417	1.76412442146811	-22
V_V_HM	1.2363396462749	0.372346891921282	42934.490077403	0.506532574398038	1.96614671815177	-22
V_V_WT	1.55390090802314	0.372010772592904	42934.490077403	0.824752636496614	2.28304917954967	-21
V_V_HT	1.04520011108922	0.372040765774362	42934.490077403	0.315993052349984	1.77440716982845	-21
V_V_HM	1.24678254211769	0.372346708134445	42934.490077403	0.516975830466559	1.97658925376882	-21
V_V_WT	1.56692885631011	0.372010935733145	42934.490077403	0.83778026502557	2.29607744759464	-20
V_V_HT	1.05520366994646	0.37204093121295	42934.490077403	0.325996286944412	1.78441105294851	-20
V_V_HM	1.25651935681243	0.372346898493198	42934.490077403	0.526712272054483	1.98632644157037	-20
V_V_WT	1.57900509523706	0.372011399253428	42934.490077403	0.849855595443851	2.30815459503027	-19
V_V_HT	1.06490899349605	0.372041401255083	42934.490077403	0.335700689202377	1.79411729778972	-19
V_V_HM	1.2655246901431	0.372347439235172	42934.490077403	0.535716545520484	1.99533283476572	-19
V_V_WT	1.59012211154324	0.372012107193289	42934.490077403	0.860971224174281	2.3192729989122	-18
V_V_HT	1.07429859092034	0.372042119152954	42934.490077403	0.345088879533033	1.80350830230766	-18
V_V_HM	1.27377598893337	0.372348265076936	42934.490077403	0.543966225645008	2.00358575222174	-18
V_V_WT	1.60027606814756	0.372012974749738	42934.490077403	0.871123480351267	2.32942865594385	-17
V_V_HT	1.08335623910584	0.372042998910695	42934.490077403	0.354144803376433	1.81256767483525	-17
V_V_HM	1.28125347494218	0.372349277092199	42934.490077403	0.551441728084433	2.01106522179993	-17
V_V_WT	1.60946662012169	0.372013898432986	42934.490077403	0.880312221888462	2.33862101835491	-16
V_V_HT	1.09206699801621	0.372043935583054	42934.490077403	0.362853726390952	1.82128026964146	-16
V_V_HM	1.28794004805833	0.3723503545589	42934.490077403	0.558126189345113	2.01775390677154	-16
V_V_WT	1.61769670618753	0.372014768408709	42934.490077403	0.888540602785145	2.34685280958991	-15
V_V_HT	1.10041721612699	0.372044817791194	42934.490077403	0.371202215356809	1.82963221689717	-15
V_V_HM	1.29382116966878	0.372351369356644	42934.490077403	0.56400532193246	2.02363701740509	-15
V_V_WT	1.62497232106388	0.372015481554493	42934.490077403	0.895814819882039	2.35412982224572	-14
V_V_HT	1.10839452661689	0.372045540962753	42934.490077403	0.379178108416534	1.83761094481724	-14
V_V_HM	1.29888473100061	0.372352201196914	42934.490077403	0.569067252841358	2.02870220915986	-14
V_V_WT	1.6313022741927	0.372015953680499	42934.490077403	0.90214384763481	2.3604607007506	-13
V_V_HT	1.11598783530634	0.37204601972431	42934.490077403	0.386770478724124	1.84520519188855	-13
V_V_HM	1.30312091177688	0.372352751877868	42934.490077403	0.573302354272367	2.03293946928139	-13
V_V_WT	1.6366979403133	0.372016129464662	42934.490077403	0.907539169215065	2.36585671141154	-12
V_V_HT	1.12318730126519	0.372046197976375	42934.490077403	0.393969595305495	1.85240500722488	-12
V_V_HM	1.30652203398161	0.372352956873044	42934.490077403	0.576703074682603	2.03634099328061	-12
V_V_WT	1.64117300741205	0.372015988931512	42934.490077403	0.912014511761495	2.37033150306261	-11
V_V_HT	1.12998431120419	0.372046055462984	42934.490077403	0.400766884573491	1.8592017378349	-11
V_V_HM	1.30908241578679	0.37235279288794	42934.490077403	0.57926377790175	2.03890105367184	-11
V_V_WT	1.64474322726	0.372015549716893	42934.490077403	0.915585592478545	2.37390086204145	-10
V_V_HT	1.1363714487183	0.372045610068497	42934.490077403	0.407154895069358	1.86558800236724	-10
V_V_HM	1.3107982301079	0.372352280500982	42934.490077403	0.580980596511152	2.04061586370465	-10
V_V_WT	1.64742617348233	0.372014864860681	42934.490077403	0.918269881032224	2.37658246593243	-9
V_V_HT	1.14234245959745	0.372044915579045	42934.490077403	0.4131272671612	1.8715576520337	-9
V_V_HM	1.31166737206128	0.372351481588072	42934.490077403	0.581851304349209	2.04148343977336	-9
V_V_WT	1.64924101168211	0.372014016405883	42934.490077403	0.920086382219736	2.37839564114449	-8
V_V_HT	1.14789221431189	0.372044055191604	42934.490077403	0.418678708251579	1.87710572037221	-8
V_V_HM	1.31168933890969	0.372350491855317	42934.490077403	0.581875211092854	2.04150346672652	-8
V_V_WT	1.65020828560911	0.372013105572702	42934.490077403	0.921055441397298	2.37936112982093	-7
V_V_HT	1.15301666876833	0.372043131549938	42934.490077403	0.423804973063456	1.88222836447321	-7
V_V_HM	1.31086512566915	0.372349429377021	42934.490077403	0.581053080330218	2.04067717100808	-7
V_V_WT	1.65034972281014	0.372012240686447	42934.490077403	0.921198573792023	2.37950087182826	-6
V_V_HT	1.15771282448391	0.372042254502636	42934.490077403	0.428502847808619	1.88692280115921	-6
V_V_HM	1.30919713884063	0.372348420513429	42934.490077403	0.579387070893754	2.03900720678752	-6
V_V_WT	1.64968806247987	0.372011524298266	42934.490077403	0.920538317596367	2.37883780736336	-5
V_V_HT	1.16197868911088	0.37204152804283	42934.490077403	0.43277013631078	1.89118724191097	-5
V_V_HM	1.3066891298523	0.372347584887279	42934.490077403	0.576880699748745	2.03649755995585	-5
V_V_WT	1.64824690766777	0.37201104102694	42934.490077403	0.919098110005369	2.37739570533017	-4
V_V_HT	1.16581323821629	0.372041037978919	42934.490077403	0.436605645950886	1.89502083048169	-4
V_V_HM	1.30334614938771	0.372347021201611	42934.490077403	0.573538824118912	2.0331534746565	-4
V_V_WT	1.64605060306268	0.372010847567311	42934.490077403	0.916902184584877	2.37519902154049	-3
V_V_HT	1.16921637919474	0.37204084180262	42934.490077403	0.440009171438658	1.89842358695082	-3
V_V_HM	1.29917452279212	0.372346795585052	42934.490077403	0.569367639736117	2.02898140584812	-3
V_V_WT	1.64312413905121	0.372010966041414	42934.490077403	0.913975488361877	2.37227278974053	-2
V_V_HT	1.17218891787477	0.372040961946599	42934.490077403	0.442981474634175	1.90139636111536	-2
V_V_HM	1.2941818460984	0.372346933836549	42934.490077403	0.564374692066808	2.02398900013	-2
V_V_WT	1.63949308192412	0.37201138147308	42934.490077403	0.910343616980738	2.36864254686751	-1
V_V_HT	1.1747325283871	0.372041383223646	42934.490077403	0.445524259435387	1.90394079733881	-1
V_V_HM	1.28837700145767	0.372347418480339	42934.490077403	0.558568897514925	2.01818510540042	-1
V_V_WT	1.63518352935407	0.372012043674651	42934.490077403	0.906032766482862	2.36433429222527	0
V_V_HT	1.17684972669664	0.372042054739925	42934.490077403	0.447640141560102	1.90605931183317	0
V_V_HM	1.28177019032811	0.372348190967252	42934.490077403	0.551960572296156	2.01157980836007	0
V_V_WT	1.6302220897137	0.372012873306377	42934.490077403	0.901069700748344	2.35937447867905	1
V_V_HT	1.17854384796478	0.37204289603966	42934.490077403	0.449332613864575	1.90775508206498	1
V_V_HM	1.27437298170827	0.372349158744036	42934.490077403	0.544561466815197	2.00418449660135	1
V_V_WT	1.62463588313567	0.372013771381056	42934.490077403	0.895481733926675	2.35379003234467	2
V_V_HT	1.17981902783105	0.3720438067435	42934.490077403	0.450606008733799	1.9090320469283	2
V_V_HM	1.26619837285081	0.372350206340753	42934.490077403	0.536384804648012	1.9960119410536	2
V_V_WT	1.61845256163877	0.372014631070905	42934.490077403	0.889296727421127	2.34760839585641	3
V_V_HT	1.18068018750828	0.372044678521383	42934.490077403	0.451465459709611	1.90989491530696	3
V_V_HM	1.25726085876875	0.372351209143844	42934.490077403	0.527445325052602	1.9870763924849	3
V_V_WT	1.61170034532607	0.372015350412477	42934.490077403	0.882543101185105	2.34085758946704	4
V_V_HT	1.18113302241776	0.372045407976218	42934.490077403	0.451916864873575	1.91034917996194	4
V_V_HM	1.2475765071232	0.372352048216213	42934.490077403	0.517759328809065	1.97739368543733	4
V_V_WT	1.60440807107313	0.37201584439728	42934.490077403	0.87524985871245	2.33356628343381	5
V_V_HT	1.18118399400067	0.372045908904351	42934.490077403	0.451966854627705	1.91040113337363	5
V_V_HM	1.23716303448512	0.372352624400495	42934.490077403	0.507344726838708	1.96698134213153	5
V_V_WT	1.59660525012278	0.372016055013365	42934.490077403	0.867446624950521	2.32576387529504	6
V_V_HT	1.18084032415492	0.372046122478517	42934.490077403	0.451622766172487	1.91005788213736	6
V_V_HM	1.22603987995156	0.37235287003185	42934.490077403	0.496221090862971	1.95585866904016	6
V_V_WT	1.58832213052047	0.372015958056179	42934.490077403	0.859163695386156	2.31748056565478	7
V_V_HT	1.18010999162506	0.372046024154201	42934.490077403	0.450892626360175	1.90932735688995	7
V_V_HM	1.21422827225327	0.372352756882008	42934.490077403	0.484409704940549	1.944046839566	7
V_V_WT	1.57958976057263	0.372015565904911	42934.490077403	0.850432094062348	2.30874742708291	8
V_V_HT	1.17900172964305	0.372045626485115	42934.490077403	0.449785143817222	1.90821831546888	8
V_V_HM	1.20175128635244	0.372352299397105	42934.490077403	0.471933615718929	1.93156895698596	8
V_V_WT	1.57044004927052	0.37201492595089	42934.490077403	0.841283637082429	2.2995964614586	9
V_V_HT	1.17752502393467	0.372044977529367	42934.490077403	0.448309710074594	1.90674033779474	9
V_V_HM	1.18863388599123	0.37235155286369	42934.490077403	0.458817678577576	1.91845009340489	9
V_V_WT	1.5609058198795	0.372014114872456	42934.490077403	0.831750997420746	2.29006064233825	10
V_V_HT	1.17569011020991	0.372044155043891	42934.490077403	0.446476408437192	1.90490381198263	10
V_V_HM	1.1749029487458	0.372350606729928	42934.490077403	0.445088595772522	1.90471730171908	10
V_V_WT	1.55102085315145	0.372013229450843	42934.490077403	0.821867766136092	2.2801739401668	11
V_V_HT	1.17350797021484	0.372043257171003	42934.490077403	0.444296028290257	1.90271991213942	11
V_V_HM	1.16058727078421	0.372349573892078	42934.490077403	0.430774942192986	1.89039959937543	11
V_V_WT	1.54081991674438	0.372012375024075	42934.490077403	0.811668504421929	2.26997132906683	12
V_V_HT	1.17099032535882	0.372042390730032	42934.490077403	0.441780081675211	1.90020056904243	12
V_V_HM	1.14571754877759	0.372348577226056	42934.490077403	0.415907173670949	1.87552792388424	12
V_V_WT	1.53033877806703	0.372011652959393	42934.490077403	0.801188781005246	2.25948877512881	13
V_V_HT	1.16814962703318	0.372041658513582	42934.490077403	0.438940818507901	1.89735843555846	13
V_V_HM	1.13032633717018	0.372347734973909	42934.490077403	0.400517612893948	1.86013506144641	13
V_V_WT	1.51961419794225	0.372011148628109	42934.490077403	0.790465189379482	2.24876320650501	14
V_V_HT	1.16499904254143	0.372041147093195	42934.490077403	0.435791236409952	1.89420684867292	14
V_V_HM	1.11444797934857	0.372347146717043	42934.490077403	0.38464040806711	1.84425555063003	14
V_V_WT	1.50868390321342	0.37201092131515	42934.490077403	0.779535340188426	2.23783246623841	15
V_V_HT	1.16155243606708	0.372040916587129	42934.490077403	0.432345081731923	1.89075979040224	15
V_V_HM	1.0981185121658	0.372346881605948	42934.490077403	0.368311460507189	1.82792556382441	15
V_V_WT	1.49758653679912	0.372010997252	42934.490077403	0.768437824936444	2.2267352486618	16
V_V_HT	1.15782434355448	0.372040993595394	42934.490077403	0.428616838281636	1.88703184882732	16
V_V_HM	1.08137554374531	0.372346970233893	42934.490077403	0.351568318374222	1.8111827691164	16
V_V_WT	1.48636158429187	0.372011366592949	42934.490077403	0.75721214851383	2.21551102006992	17
V_V_HT	1.15382994108757	0.372041368133347	42934.490077403	0.42462170171314	1.883038180462	17
V_V_HM	1.06425810507112	0.372347401110152	42934.490077403	0.334450035174274	1.79406617496796	17
V_V_WT	1.47504927689529	0.37201198468241	42934.490077403	0.745898629650015	2.20419992414057	18
V_V_HT	1.14958500599703	0.37204199491707	42934.490077403	0.420375538114439	1.87879447387962	18
V_V_HM	1.04680647662073	0.372348122139143	42934.490077403	0.316996993493189	1.77661595974827	18
V_V_WT	1.46369047085881	0.37201277745212	42934.490077403	0.734538269769645	2.19284267194797	19
V_V_HT	1.14510587038875	0.372042798836432	42934.490077403	0.415894826808747	1.87431691396876	19
V_V_HM	1.02906199186935	0.372349046916844	42934.490077403	0.299250696159726	1.75887328757898	19
V_V_WT	1.45232650431634	0.372013650294619	42934.490077403	0.723172592439086	2.18148041619359	20
V_V_HT	1.1404093666567	0.372043683953379	42934.490077403	0.411196588230451	1.86962214508295	20
V_V_HM	1.01106681998086	0.372350065082282	42934.490077403	0.28125352864739	1.74088011131434	20
V_V_WT	1.44099903286773	0.372014499351122	42934.490077403	0.711843456823391	2.17015460891206	21
V_V_HT	1.13551276496982	0.372044544948643	42934.490077403	0.406298298976284	1.86472723096335	21
V_V_HM	0.992863730428286	0.372351055484918	42934.490077403	0.263048497886592	1.72267896296998	21
V_V_WT	1.42974984577821	0.372015223866887	42934.490077403	0.700592849669034	2.15890684188738	22
V_V_HT	1.13043370263115	0.372045279650726	42934.490077403	0.4012177966074	1.8596496086549	22
V_V_HM	0.974495842893524	0.372351900597158	42934.490077403	0.244678953915579	1.70431273187147	22
V_V_WT	1.41862066504915	0.372015738144571	42934.490077403	0.689462660945826	2.14777866915248	23
V_V_HT	1.12519010554292	0.372045801157481	42934.490077403	0.395973177355893	1.85440703372994	23
V_V_HM	0.956006365924414	0.372352500457631	42934.490077403	0.226188301208402	1.68582443064043	23
V_V_WT	1.40765293012791	0.372015981678312	42934.490077403	0.67849444869377	2.13681141156206	24
V_V_HT	1.11980010214908	0.372046048112534	42934.490077403	0.3905826899254	1.84901751437276	24
V_V_HM	0.93743832822378	0.372352784491754	42934.490077403	0.207619706795421	1.66725694965214	24
V_V_WT	1.39688757123837	0.372015926268782	42934.490077403	0.667729198407965	2.12604594406877	25
V_V_HT	1.11428193028204	0.372045991920415	42934.490077403	0.385064628195994	1.84349923236809	25
V_V_HM	0.91883430645784	0.372352719810878	42934.490077403	0.189015811805242	1.64865280111044	25
V_V_WT	1.38636477456087	0.37201557928561	42934.490077403	0.657207081824162	2.11552246729758	26
V_V_HT	1.10865383769954	0.372045640054812	42934.490077403	0.379437225276842	1.83787045012223	26
V_V_HM	0.900236153779187	0.372352315017077	42934.490077403	0.170418452530228	1.63005385502815	26
V_V_WT	1.37612374279232	0.3720149826984	42934.490077403	0.646967219378021	2.10528026620662	27
V_V_HT	1.10293397709372	0.372045035075869	42934.490077403	0.373718550441395	1.83214940374604	27
V_V_HM	0.881684732933284	0.372351619072163	42934.490077403	0.151868395749745	1.61150107011682	27
V_V_WT	1.36620245454444	0.37201420800302	42934.490077403	0.637047449547992	2.09535745954089	28
V_V_HT	1.09714029650046	0.372044249485067	42934.490077403	0.367926409621224	1.8263541833797	28
V_V_HM	0.863219657962033	0.372350715378898	42934.490077403	0.133405092034681	1.59303422388939	28
V_V_WT	1.35663742625092	0.3720133476558	42934.490077403	0.627484107551571	2.08579074495026	29
V_V_HT	1.09129042630971	0.372043377039063	42934.490077403	0.362078249441426	1.820502603178	29
V_V_HM	0.844879048284908	0.37234971178856	42934.490077403	0.115066449413927	1.57469164715589	29
V_V_WT	1.34746348003646	0.372012504042023	42934.490077403	0.618311814836352	2.07661514523658	30
V_V_HT	1.08540156398838	0.372042521562918	42934.490077403	0.356191063869792	1.81461206410696	30
V_V_HM	0.8266992984596	0.372348727732874	42934.490077403	0.0968886283566951	1.5565099685625	30
V_V_WT	1.33871352103915	0.372011777294723	42934.490077403	0.609563280277732	2.06786376180058	31
V_V_HT	1.07949035790237	0.372041784597687	42934.490077403	0.350281302249818	1.80869941355492	31
V_V_HM	0.808714866963	0.372347880014563	42934.490077403	0.0789058584042955	1.5385238755217	31
V_V_WT	1.33041832735439	0.372011253410771	42934.490077403	0.601269113415593	2.05956754129319	32
V_V_HT	1.07357279158119	0.372041253349345	42934.490077403	0.344364777185606	1.80278080597677	32
V_V_HM	0.790958086641556	0.372347268945227	42934.490077403	0.0611502757905059	1.52076589749261	32
V_V_WT	1.32260635564618	0.372010994077767	42934.490077403	0.593457650005057	2.0517550612873	33
V_V_HT	1.06766406982057	0.372040990372667	42934.490077403	0.338456570864341	1.79687156877681	33
V_V_HM	0.773458999137109	0.372346966478586	42934.490077403	0.0436517811264941	1.50326621714772	33
V_V_WT	1.31530356512891	0.372011029411778	42934.490077403	0.586154790232452	2.04445234002537	34
V_V_HT	1.06177850819594	0.372041026206794	42934.490077403	0.332570939004126	1.79098607738775	34
V_V_HM	0.756245215187309	0.372347007739708	42934.490077403	0.0264379163041019	1.48605251407052	34
V_V_WT	1.30853326226709	0.372011354462034	42934.490077403	0.579383850265869	2.0376826742683	35
V_V_HT	1.05592942728098	0.37204135583101	42934.490077403	0.32672121201937	1.7851376425426	35
V_V_HM	0.739341802193966	0.372347386948327	42934.490077403	0.00953376005456841	1.46914984433336	35
V_V_WT	1.30231596819795	0.372011929889696	42934.490077403	0.57316542834745	2.03146650804846	36
V_V_HT	1.05012905318859	0.372041939352897	42934.490077403	0.320919694212853	1.77933841216434	36
V_V_HM	0.722771199816755	0.372348058211122	42934.490077403	-0.00703815801063468	1.45258055764414	36
V_V_WT	1.29666931052672	0.372012686725518	42934.490077403	0.567517287263443	2.02582133379	37
V_V_HT	1.04438842569017	0.372042706833057	42934.490077403	0.315177562438547	1.77359928894179	37
V_V_HM	0.706553164098844	0.372348941072223	42934.490077403	-0.0232579241532895	1.43636425235098	37
V_V_WT	1.29160794062669	0.372013534635102	42934.490077403	0.562454255444314	2.02076162580906	38
V_V_HT	1.03871731534192	0.372043566666588	42934.490077403	0.309504766800038	1.76792986388381	38
V_V_HM	0.690704739894603	0.372349930155156	42934.490077403	-0.0391082869791078	1.42051776676831	38
V_V_WT	1.28714347723469	0.372014372698581	42934.490077403	0.557988149431769	2.0162988050376	39
V_V_HT	1.0331241507813	0.372044416514447	42934.490077403	0.303909936521265	1.76233836504134	39
V_V_HM	0.675240261059087	0.372350907737338	42934.490077403	-0.054574681894508	1.40505520401268	39
V_V_WT	1.28328447676121	0.372015101420362	42934.490077403	0.554127720649577	2.01244123287284	40
V_V_HT	1.02761595740952	0.372045155481976	42934.490077403	0.298400294758906	1.75683162006013	40
V_V_HM	0.66017137752079	0.37235175775966	42934.490077403	-0.0696452314929102	1.38998798653449	40
V_V_WT	1.28003643016826	0.372015634537743	42934.490077403	0.550878629136305	2.00919423120021	41
V_V_HT	1.02219830833616	0.372045696093659	42934.490077403	0.29298158607625	1.75141503059607	41
V_V_HM	0.645507107576346	0.372352379600695	42934.490077403	-0.0843107202577467	1.37532493541044	41
V_V_WT	1.27740178603134	0.372015909230701	42934.490077403	0.548243446595908	2.00656012546678	42
V_V_HT	1.01687528857737	0.372045974646419	42934.490077403	0.287658020348692	1.74609255680606	42
V_V_HM	0.631253914042232	0.372352699986023	42934.490077403	-0.0985645417532679	1.36107236983773	42
V_V_WT	1.27537999897304	0.372015893521514	42934.490077403	0.546221690327913	2.00453830761816	43
V_V_HT	1.01164947305883	0.372045958713189	42934.490077403	0.28243223605959	1.74086671005808	43
V_V_HM	0.617415801939404	0.37235268161894	42934.490077403	-0.112402617856259	1.34723422173507	43
V_V_WT	1.27396760231716	0.372015589994102	42934.490077403	0.544809888591601	2.00312531604272	44
V_V_HT	1.00652191902669	0.37204565091465	42934.490077403	0.277305285318504	1.73573855273488	44
V_V_HM	0.603994435705452	0.372352327518679	42934.490077403	-0.125823290046888	1.33381216145779	44
V_V_WT	1.27315830354652	0.372015035402627	42934.490077403	0.544001676830919	2.00231493026212	45
V_V_HT	1.00149217311547	0.372045088522108	42934.490077403	0.272276641707491	1.73070770452346	45
V_V_HM	0.590989273424369	0.372351680562947	42934.490077403	-0.138827184282288	1.32080573113103	45
V_V_WT	1.27294310082163	0.372014296222479	42934.490077403	0.543787922913346	2.00209827872992	46
V_V_HT	0.996558293230037	0.372044338945976	42934.490077403	0.267344231005693	1.72577235545438	46
V_V_HM	0.578397715650753	0.372350818297997	42934.490077403	-0.151417052000015	1.30821248330152	46
V_V_WT	1.27331041865864	0.372013460685401	42934.490077403	0.544156878419101	2.00246395889818	47
V_V_HT	0.991716885190904	0.372043491658888	42934.490077403	0.262504483665555	1.72092928671625	47
V_V_HM	0.566215266168034	0.372349843647211	42934.490077403	-0.16359759114844	1.29602812348451	47
V_V_WT	1.27424626070065	0.372012628249531	42934.490077403	0.54509435205143	2.00339816934986	48
V_V_HT	0.986963153800701	0.372042647517675	42934.490077403	0.257752406808371	1.71617390079303	48
V_V_HM	0.554435702261696	0.372348872627919	42934.490077403	-0.175375251838284	1.28424665636168	48
V_V_WT	1.27573437729578	0.372011897763596	42934.490077403	0.546583900413054	2.00488485417851	49
V_V_HT	0.982290967891381	0.37204190676099	42934.490077403	0.253081672796405	1.71150026298636	49
V_V_HM	0.54305125187007	0.37234802054507	42934.490077403	-0.186758032131133	1.27286053587127	49
V_V_WT	1.27775644559995	0.372011355730415	42934.490077403	0.548607031112686	2.00690586008722	50
V_V_HT	0.977692938749241	0.372041357107906	42934.490077403	0.248484720984884	1.7069011565136	50
V_V_HM	0.532052775323209	0.372347388300744	42934.490077403	-0.197755269466951	1.26186082011337	50
V_V_WT	1.28029225983334	0.37201106606557	42934.490077403	0.551143413094739	2.00944110657193	51
V_V_HT	0.973160510920834	0.372041063372535	42934.490077403	0.243952868883455	1.70236815295821	51
V_V_HM	0.521429949338231	0.372347050448235	42934.490077403	-0.20837743325451	1.25123733193097	51
V_V_WT	1.28331992929531	0.372011062562737	42934.490077403	0.554171089422333	2.01246876916829	52
V_V_HT	0.9686840645497	0.372041059823439	42934.490077403	0.239476429468618	1.69789169963078	52
V_V_HM	0.511171451146591	0.372347046402847	42934.490077403	-0.218635923517113	1.2409788258103	52
V_V_WT	1.28681608179855	0.372011344952327	42934.490077403	0.557666688436539	2.01596547516056	53
V_V_HT	0.96425302794773	0.372041346186853	42934.490077403	0.235044831588847	1.69346122430661	53
V_V_HM	0.50126514090095	0.372347375845349	42934.490077403	-0.228542879476395	1.2310731612783	53
V_V_WT	1.29075607023925	0.372011879015531	42934.490077403	0.561605630103083	2.01990651037541	54
V_V_HT	0.959855999103331	0.372041887762473	42934.490077403	0.230646741245814	1.68906525696085	54
V_V_HM	0.491698240579197	0.372347998855266	42934.490077403	-0.238111000909573	1.22150748206797	54
V_V_WT	1.29511418007236	0.372012600728861	42934.490077403	0.56596232536419	2.02426603478054	55
V_V_HT	0.955480874736429	0.372042619626212	42934.490077403	0.226270182411902	1.68469156706096	55
V_V_HM	0.482457507949754	0.372348840746115	42934.490077403	-0.247353383661277	1.21226839956079	55
V_V_WT	1.29986383566344	0.372013423937651	42934.490077403	0.5707103674502	2.02901730387668	56
V_V_HT	0.951114985300093	0.372043454411676	42934.490077403	0.221902656779997	1.68032731382019	56
V_V_HM	0.473529404281117	0.372349801016955	42934.490077403	-0.256283369479235	1.20334217804147	56
V_V_WT	1.30497780347922	0.372014250638292	42934.490077403	0.575822714916814	2.03413289204162	57
V_V_HT	0.946745234363508	0.37204429273708	42934.490077403	0.21753126270949	1.67595920601753	57
V_V_HM	0.464900254690133	0.372350765346933	42934.490077403	-0.26491440917553	1.19471491855579	57
V_V_WT	1.31042839039159	0.372014982644275	42934.490077403	0.581271867083379	2.0395849136998	58
V_V_HT	0.94235824063064	0.372045035035263	42934.490077403	0.213142814057903	1.67157366720338	58
V_V_HM	0.4565564003934	0.372351619203624	42934.490077403	-0.273259937047805	1.18637273783461	58
V_V_WT	1.31618763540971	0.372015533245052	42934.490077403	0.587030032913382	2.04534523790604	59
V_V_HT	0.937940481008069	0.372045593376464	42934.490077403	0.208723960075835	1.6671570019403	59
V_V_HM	0.448484342005345	0.372352261442755	42934.490077403	-0.281333254236912	1.1783019382476	59
V_V_WT	1.32222749337814	0.37201583747457	42934.490077403	0.593069294586099	2.05138569217017	60
V_V_HT	0.933478432919261	0.372045901881432	42934.490077403	0.204261307311354	1.66269555852717	60
V_V_HM	0.440670873552808	0.372352616286096	42934.490077403	-0.289147418189225	1.17048916529484	60
V_V_WT	1.32852000936505	0.372015859775392	42934.490077403	0.599361766862968	2.05767825186712	61
V_V_HT	0.928958714292269	0.372045924493003	42934.490077403	0.199741544365248	1.65817588421929	61
V_V_HM	0.433103206709846	0.372352642260829	42934.490077403	-0.296715135943164	1.16292154936286	61
V_V_WT	1.33503748259344	0.372015598151168	42934.490077403	0.605879752879875	2.06419521230701	62
V_V_HT	0.924368219468302	0.372045659187081	42934.490077403	0.195151569545994	1.65358486939061	62
V_V_HM	0.425769085109734	0.372352337042876	42934.490077403	-0.304048659310215	1.15558682952968	62
V_V_WT	1.3417526189953	0.372015084326515	42934.490077403	0.612595896387938	2.07090934160266	63
V_V_HT	0.919694249659667	0.37204513813474	42934.490077403	0.19047862100997	1.64890987830936	63
V_V_HM	0.41865688851265	0.372351737642866	42934.490077403	-0.311159681071747	1.14847345809705	63
V_V_WT	1.3486386716223	0.372014379902774	42934.490077403	0.619483329699021	2.07779401354557	64
V_V_HT	0.914924636341629	0.372044423803798	42934.490077403	0.185710407794322	1.64413886488894	64
V_V_HM	0.411755726945355	0.372350915921224	42934.490077403	-0.318059232048815	1.14157068593952	64
V_V_WT	1.3556695683057	0.37201356897397	42934.490077403	0.62651581581848	2.08482332079291	65
V_V_HT	0.910047856385157	0.372043601470999	42934.490077403	0.180835239625958	1.63926047314436	65
V_V_HM	0.405055524578059	0.372349969974755	42934.490077403	-0.324757580342832	1.13486862949895	65
V_V_WT	1.36282002612124	0.372012748090759	42934.490077403	0.633667882580907	2.09197216966157	66
V_V_HT	0.905053137667873	0.372042769044743	42934.490077403	0.17584215248015	1.6342641228556	66
V_V_HM	0.398547093577765	0.372349012429404	42934.490077403	-0.331264134535815	1.12835832169135	66
V_V_WT	1.37006565235857	0.372012014766478	42934.490077403	0.640914946147943	2.0992163585692	67
V_V_HT	0.899930554158753	0.372042025409551	42934.490077403	0.170721026510315	1.62914008180719	67
V_V_HM	0.392222197904598	0.372348157032531	42934.490077403	-0.337587353614653	1.12203174942385	67
V_V_WT	1.37738303191155	0.372011455896072	42934.490077403	0.648233421097671	2.10653264272544	68
V_V_HT	0.89467110967839	0.372041458682207	42934.490077403	0.165462692826448	1.62387952653033	68
V_V_HM	0.386073607153732	0.372347505144126	42934.490077403	-0.343734666651704	1.11588188095917	68
V_V_WT	1.38474980097435	0.372011137460924	42934.490077403	0.655600814299488	2.11389878764922	69
V_V_HT	0.889266809555415	0.372041135771666	42934.490077403	0.160059025614347	1.61847459349648	69
V_V_HM	0.380095140456946	0.372347133727525	42934.490077403	-0.349712405364808	1.1099026862787	69
V_V_WT	1.39214470732723	0.372011096740486	42934.490077403	0.662995800465208	2.12129361418926	70
V_V_HT	0.883710719870513	0.372041094481322	42934.490077403	0.154503016859314	1.61291842288171	70
V_V_HM	0.3742817005799	0.372347086264696	42934.490077403	-0.355525752213794	1.10408915337359	70
V_V_WT	1.39954765722507	0.372011337949801	42934.490077403	0.670398277588149	2.12869703686199	71
V_V_HT	0.877997013835231	0.372041339085209	42934.490077403	0.148788831395706	1.60720519627476	71
V_V_HM	0.368629298178765	0.372347367668094	42934.490077403	-0.361178706171003	1.09843730252853	71
V_V_WT	1.40693974950494	0.372011831812506	42934.490077403	0.677789401887616	2.13609009712227	72
V_V_HT	0.872121005401032	0.372041839894875	42934.490077403	0.142911841364927	1.60133016943714	72
V_V_HM	0.363135066313958	0.372347943782863	42934.490077403	-0.366674067231842	1.09294419985976	72
V_V_WT	1.41430329714118	0.372012519112879	42934.490077403	0.685151602401898	2.14345499188046	73
V_V_HT	0.86607917011072	0.372042536861715	42934.490077403	0.136868640006199	1.59528970021524	73
V_V_HM	0.357797265223486	0.372348745530954	42934.490077403	-0.372013439763998	1.08760797021097	73
V_V_WT	1.42162183694476	0.372013317793478	42934.490077403	0.692468576776145	2.15077509711339	74
V_V_HT	0.859869153569046	0.372043346774153	42934.490077403	0.130657036020566	1.58908127111753	74
V_V_HM	0.352615277434711	0.372349677190846	42934.490077403	-0.377197253624087	1.08242780849351	74
V_V_WT	1.42888012801682	0.372014132751734	42934.490077403	0.69972527051434	2.1580349855193	75
V_V_HT	0.853489768013393	0.372044173192195	42934.490077403	0.124276030669649	1.58270350535714	75
V_V_HM	0.347589593268966	0.372350627825566	42934.490077403	-0.382224801052171	1.0774039875901	75
V_V_WT	1.43606413962816	0.372014867161074	42934.490077403	0.706907842669239	2.16522043658707	76
V_V_HT	0.846940977660497	0.372044917927724	42934.490077403	0.117725780620789	1.5761561747002	76
V_V_HM	0.342721786834346	0.372351484488733	42934.490077403	-0.387094286563081	1.07253786023177	76
V_V_WT	1.44316102944889	0.372015433973851	42934.490077403	0.714003621526021	2.17231843737175	77
V_V_HT	0.84022387372034	0.37204549270918	42934.490077403	0.111007550097919	1.56944019734276	77
V_V_HM	0.338014482710966	0.372352145642528	42934.490077403	-0.391802886560619	1.06783185198255	77
V_V_WT	1.45015911289757	0.372015766235803	42934.490077403	0.721001053734891	2.17931717206026	78
V_V_HT	0.833340639887255	0.372045829641043	42934.490077403	0.104123655871902	1.56255762390261	78
V_V_HM	0.33347131346583	0.372352533189031	42934.490077403	-0.396346815404357	1.06328944233602	78
V_V_WT	1.45704782462222	0.372015824993781	42934.490077403	0.727889650292768	2.18620599895167	79
V_V_HT	0.826294509594228	0.372045889222681	42934.490077403	0.0970774087977174	1.55551161039074	79
V_V_HM	0.329096868417491	0.372352601693944	42934.490077403	-0.400721394723642	1.05891513155862	79
V_V_WT	1.46381767306969	0.372015603859556	42934.490077403	0.73465993216757	2.1929754139718	80
V_V_HT	0.819089716025755	0.372045664976364	42934.490077403	0.0898730547563401	1.54830637729517	80
V_V_HM	0.32489663390198	0.372352343709774	42934.490077403	-0.404921123585218	1.05471439138918	80
V_V_WT	1.47046018926395	0.37201512969842	42934.490077403	0.741303377726787	2.19961700080112	81
V_V_HT	0.811731436271005	0.3720451841454	42934.490077403	0.0825157174395302	1.54094715510248	81
V_V_HM	0.320876925713377	0.37235179057841	42934.490077403	-0.408939747625705	1.05069359905246	81
V_V_WT	1.47696787076494	0.372014459368129	42934.490077403	0.747812373088041	2.20612336844184	82
V_V_HT	0.804225730787848	0.372044504387399	42934.490077403	0.0750113442951333	1.53344011728056	82
V_V_HM	0.317044814149748	0.372351008626918	42934.490077403	-0.412770326549366	1.04685995484886	82
V_V_WT	1.483334122058	0.372013672901838	42934.490077403	0.754180165870159	2.21248807824583	83
V_V_HT	0.796579479569108	0.372043706861015	42934.490077403	0.0673666562434505	1.52579230289477	83
V_V_HM	0.313408042563357	0.372350091214973	42934.490077403	-0.416405299990693	1.04322138511741	83
V_V_WT	1.48955319239248	0.372012863955074	42934.490077403	0.760400821755865	2.2187055630291	84
V_V_HT	0.788800316237234	0.372042886538919	42934.490077403	0.0595891007586661	1.5180115317158	84
V_V_HM	0.309974940081601	0.372349147591496	42934.490077403	-0.41983655295228	1.03978643311548	84
V_V_WT	1.49562011228014	0.372012128655487	42934.490077403	0.76646918284486	2.22477104171542	85
V_V_HT	0.780896561383231	0.372042140900463	42934.490077403	0.0516868073703823	1.51010631539608	85
V_V_HM	0.306754329637352	0.372348289887716	42934.490077403	-0.42305548228062	1.03656414155532	85
V_V_WT	1.50153062974108	0.372011554181066	42934.490077403	0.772380826286714	2.23068043319544	86
V_V_HT	0.77287715626477	0.372041558349423	42934.490077403	0.0436685440631673	1.50208576846637	86
V_V_HM	0.303755432205278	0.372347619794074	42934.490077403	-0.426053066316261	1.03356393072682	86
V_V_WT	1.50728114740609	0.372011208426283	42934.490077403	0.77813202163775	2.23643027317442	87
V_V_HT	0.764751598078524	0.372041207734828	42934.490077403	0.0355436730882741	1.49395952306877	87
V_V_HM	0.300987768505265	0.372347216505886	42934.490077403	-0.428819939563668	1.0307954765742	87
V_V_WT	1.51286866154737	0.372011131979046	42934.490077403	0.78371968561709	2.24201763747765	88
V_V_HT	0.756529877677465	0.37204113021502	42934.490077403	0.0273221046275287	1.4857376507274	88
V_V_HM	0.298461059297814	0.372347127364851	42934.490077403	-0.431346474052975	1.0282685926486	88
V_V_WT	1.51829070400526	0.372011333358013	42934.490077403	0.789141333368331	2.24744007464219	89
V_V_HT	0.748222420775238	0.372041334428262	42934.490077403	0.0190142474634194	1.47743059408706	89
V_V_HM	0.296185125612428	0.372347362303929	42934.490077403	-0.433622868223474	1.02599311944833	89
V_V_WT	1.52354528797908	0.372011788067045	42934.490077403	0.794395026103696	2.25269554985446	90
V_V_HT	0.739840033218683	0.372041795533562	42934.490077403	0.0106309561316045	1.46904911030576	90
V_V_HM	0.294169790145964	0.372347892744682	42934.490077403	-0.43563924336402	1.02397882365595	90
V_V_WT	1.52863085848317	0.372012441573413	42934.490077403	0.799479315722738	2.25778240124361	91
V_V_HT	0.731393851045231	0.372042458231135	42934.490077403	0.00218347505816019	1.4606042270323	91
V_V_HM	0.292424781131864	0.372348655071912	42934.490077403	-0.437385746554156	1.02223530881789	91
V_V_WT	1.53354624821861	0.372013215846782	42934.490077403	0.804393187867477	2.26269930856975	92
V_V_HT	0.722895295671384	0.372043243393146	42934.490077403	-0.00631661924833327	1.4521072105911	92
V_V_HM	0.29095963997496	0.372349558261706	42934.490077403	-0.438852657980434	1.02077193793035	92
V_V_WT	1.5382906394503	0.372014018674	42934.490077403	0.809136005542372	2.26744527335823	93
V_V_HT	0.714356034527121	0.372044057509704	42934.490077403	-0.0148574760767141	1.44356954513096	93
V_V_HM	0.289783633751127	0.3723504947475	42934.490077403	-0.44003049973444	1.01959776723669	93
V_V_WT	1.54286353240309	0.372014754640766	42934.490077403	0.81370745598614	2.27201960882004	94
V_V_HT	0.705787947209825	0.372044803824739	42934.490077403	-0.0234270261858376	1.43500292060549	94
V_V_HM	0.288905673778389	0.372351353230036	42934.490077403	-0.440910142349465	1.01872148990624	94
V_V_WT	1.54726472041848	0.372015336468256	42934.490077403	0.818107503608452	2.2764219372285	95
V_V_HT	0.697203097092108	0.372045393832315	42934.490077403	-0.032013032729755	1.42641922691397	95
V_V_HM	0.288334241168397	0.372352031901559	42934.490077403	-0.4414829051687	1.01815138750549	95
V_V_WT	1.55149427219653	0.37201569536204	42934.490077403	0.822336351947785	2.28065219244527	96
V_V_HT	0.68861370816509	0.372045757770745	42934.490077403	-0.0406031349830975	1.41783055131328	96
V_V_HM	0.288077320202616	0.372352450517142	42934.490077403	-0.441740646629077	1.01789528703431	96
V_V_WT	1.55555252093149	0.372015789144648	42934.490077403	0.826394416867033	2.28471062499595	97
V_V_HT	0.680032146755387	0.372045852869767	42934.490077403	-0.0491848827887129	1.40924917629949	97
V_V_HM	0.288142340186822	0.372352559880994	42934.490077403	-0.441675841000125	1.01796052137377	97
V_V_WT	1.55944006041654	0.372015607209751	42934.490077403	0.830282312947977	2.2885978078851	98
V_V_HT	0.671470907574048	0.372045668374169	42934.490077403	-0.0577457603551295	1.40068757550323	98
V_V_HM	0.288536126276943	0.372352347624885	42934.490077403	-0.441281638883948	1.01835389143783	98
V_V_WT	1.56315774761707	0.372015171718735	42934.490077403	0.834000853719274	2.29231464151486	99
V_V_HT	0.66294260352926	0.372045226757254	42934.490077403	-0.0662731988222687	1.39215840588079	99
V_V_HM	0.289264859483851	0.37235183960347	42934.490077403	-0.440551909945292	1.01908162891299	99
V_V_WT	1.56670671136263	0.372014534903356	42934.490077403	0.837551065635238	2.29586235709003	100
V_V_HT	0.654459958535381	0.372044580985504	42934.490077403	-0.0747545780910933	1.38367449516185	100
V_V_HM	0.290334045928856	0.372351096747341	42934.490077403	-0.439481267487982	1.02014935934569	100
V_V_WT	1.57008836649039	0.372013772802542	42934.490077403	0.840934214495252	2.29924251848553	101
V_V_HT	0.646035802536365	0.372043808167193	42934.490077403	-0.0831772193513501	1.37524882442408	101
V_V_HM	0.291748495156207	0.372350207756926	42934.490077403	-0.438065075822314	1.02156206613473	101
V_V_WT	1.57330443265284	0.372012976184665	42934.490077403	0.844151842044065	2.30245702326161	102
V_V_HT	0.637683067897173	0.372043000347257	42934.490077403	-0.0915283706479273	1.36689450644227	102
V_V_HM	0.293512307084352	0.372349278513402	42934.490077403	-0.436299442558984	1.02332405672769	102
V_V_WT	1.57635695701294	0.372012239739966	42934.490077403	0.847205809849946	2.30550810417593	103
V_V_HT	0.629414786310152	0.372042253547408	42934.490077403	-0.0997951884928764	1.35862476111318	103
V_V_HM	0.29562886699374	0.372348419471447	42934.490077403	-0.434181198910837	1.02543893289832	103
V_V_WT	1.57924833969365	0.372011650825367	42934.490077403	0.850098346814599	2.3083983325727	104
V_V_HT	0.621244085260124	0.372041656352914	42934.490077403	-0.107964719030206	1.35045288955045	104
V_V_HM	0.298100847741023	0.372347732530501	42934.490077403	-0.431707871746083	1.02790956722813	104
V_V_WT	1.58198136104637	0.372011279104326	42934.490077403	0.852832096747712	2.31113062534503	105
V_V_HT	0.613184183274427	0.372041279406684	42934.490077403	-0.116023882194039	1.34239224874289	105
V_V_HM	0.300930218208073	0.372347298949706	42934.490077403	-0.428877651452333	1.03073808786848	105
V_V_WT	1.58455920951328	0.372011168308033	42934.490077403	0.855410162377483	2.31370825664907	106
V_V_HT	0.605248383093753	0.372041167054577	42934.490077403	-0.123959462162423	1.33445622834993	106
V_V_HM	0.304118256818618	0.372347169737796	42934.490077403	-0.425689359583959	1.03392587322119	106
V_V_WT	1.58698550898378	0.372011331091286	42934.490077403	0.857836142789684	2.31613487517789	107
V_V_HT	0.597450062007876	0.372041332129153	42934.490077403	-0.131758106797645	1.3266582308134	107
V_V_HM	0.307665568926015	0.372347359652849	42934.490077403	-0.42214241971372	1.03747355756575	107
V_V_WT	1.58926434447273	0.372011747589766	42934.490077403	0.8601141619336	2.31841452701187	108
V_V_HT	0.589802658730042	0.372041754486445	42934.490077403	-0.139406337903897	1.31901165536398	108
V_V_HM	0.311572106684347	0.37234784551971	42934.490077403	-0.418236834263782	1.04138104763248	108
V_V_WT	1.59140028490463	0.372012367842191	42934.490077403	0.862248886658812	2.32055168315045	109
V_V_HT	0.582319656232477	0.372042383462393	42934.490077403	-0.146890573206421	1.31152988567137	109
V_V_HM	0.3158371900531	0.372348569055923	42934.490077403	-0.413973169039927	1.04564754914613	109
V_V_WT	1.59339840208033	0.37201311778226	42934.490077403	0.864245533937543	2.32255127022311	110
V_V_HT	0.575014560123155	0.372043143948978	42934.490077403	-0.15419715988408	1.30422628013039	110
V_V_HM	0.320459527542725	0.37234944386169	42934.490077403	-0.409352546186438	1.05027160127189	110
V_V_WT	1.59526428463131	0.372013908082004	42934.490077403	0.866109867485819	2.32441870177679	111
V_V_HT	0.567900872274566	0.372043945361989	42934.490077403	-0.161312418517589	1.29711416306672	111
V_V_HM	0.325437235348166	0.372350365735826	42934.490077403	-0.404376645272039	1.05525111596837	111
V_V_WT	1.59700404622871	0.372014644790314	42934.490077403	0.867848185120764	2.32615990733666	112
V_V_HT	0.560992059532365	0.372044692429205	42934.490077403	-0.168222695525908	1.29020681459064	112
V_V_HM	0.330767853646232	0.372351225085745	42934.490077403	-0.399047711316347	1.06058341860881	112
V_V_WT	1.59862432718085	0.372015240499989	42934.490077403	0.869467298470476	2.32778135589122	113
V_V_HT	0.554301517545507	0.372045296514367	42934.490077403	-0.174914421531306	1.28351745662232	113
V_V_HM	0.336448358873755	0.372351919953528	42934.490077403	-0.393368568043048	1.06626528579056	113
V_V_WT	1.60013228886291	0.372015624716209	42934.490077403	0.870974507081351	2.32929007064446	114
V_V_HT	0.547842529790199	0.372045686131555	42934.490077403	-0.181374172943797	1.2770592325242	114
V_V_HM	0.342475171066799	0.372352368110586	42934.490077403	-0.387342634246458	1.07229297638006	114
V_V_WT	1.60153560055458	0.372015752197104	42934.490077403	0.872377568908017	2.33069363220114	115
V_V_HT	0.541628222199361	0.372045815402938	42934.490077403	-0.187588733909033	1.27084517830775	115
V_V_HM	0.348844155381059	0.372352516786039	42934.490077403	-0.380973941338947	1.07866225210106	115
V_V_WT	1.60284241842927	0.372015608279307	42934.490077403	0.873684668864362	2.33200016799419	116
V_V_HT	0.535671513712295	0.37204566945925	42934.490077403	-0.193545156343662	1.26488818376825	116
V_V_HM	0.355550617365493	0.372352348878906	42934.490077403	-0.374267150253302	1.08536838498429	116
V_V_WT	1.60406135661909	0.372015210562437	42934.490077403	0.874904386586893	2.33321832665129	117
V_V_HT	0.529985063347788	0.372045266147779	42934.490077403	-0.199230816209928	1.2592009429055	117
V_V_HM	0.36258929148251	0.372351884922184	42934.490077403	-0.367227566772183	1.0924061497372	117
V_V_WT	1.60520145060643	0.372014606758565	42934.490077403	0.876045664041444	2.33435723717142	118
V_V_HT	0.524581214567762	0.372044653851782	42934.490077403	-0.204633464878019	1.25379589401354	118
V_V_HM	0.369954323025849	0.372351180574293	42934.490077403	-0.359861154693429	1.09976980074513	118
V_V_WT	1.60627211319742	0.37201386897033	42934.490077403	0.877117772711562	2.33542645368327	119
V_V_HT	0.519471937549864	0.372043905687946	42934.490077403	-0.209741275480404	1.24868515058013	119
V_V_HM	0.377639243433825	0.372350319943931	42934.490077403	-0.352174547433384	1.10745303430103	119
V_V_WT	1.60728308371172	0.372013085082401	42934.490077403	0.878130279661287	2.33643588776215	120
V_V_HT	0.514668770345849	0.372043110776869	42934.490077403	-0.214542884643416	1.24388042533511	120
V_V_HM	0.385636939604858	0.372349405548416	42934.490077403	-0.344175059029549	1.11544893823926	120
V_V_WT	1.60824437112235	0.372012348294721	42934.490077403	0.879093011189951	2.33739573105476	121
V_V_HT	0.510182759806617	0.372042363629055	42934.490077403	-0.219027430758557	1.23939295037179	121
V_V_HM	0.393939617887184	0.37234854610426	42934.490077403	-0.335870696220142	1.12374993199451	121
V_V_WT	1.60916619202767	0.372011746042976	42934.490077403	0.880016012520276	2.33831637153507	122
V_V_HT	0.506024403187585	0.372041752909647	42934.490077403	-0.2231845903558	1.23523339673097	122
V_V_HM	0.402538763713429	0.372347843602924	42934.490077403	-0.327270173477763	1.13234770090462	122
V_V_WT	1.6100589045304	0.372011349624089	42934.490077403	0.88090950201165	2.33920830704915	123
V_V_HT	0.502203591426031	0.372041350918029	42934.490077403	-0.227004614206048	1.23141179705811	123
V_V_HM	0.411425098120399	0.372347381209361	42934.490077403	-0.318382932770514	1.14123312901131	123
V_V_WT	1.61093293926189	0.372011205757035	42934.490077403	0.881783818725329	2.34008205979844	124
V_V_HT	0.498729555010846	0.37204120502993	42934.490077403	-0.230478364677752	1.22793747469944	124
V_V_HM	0.420588532461891	0.3723472134179	42934.490077403	-0.30921916955453	1.15039623447831	124
V_V_WT	1.6117987287478	0.372011331077568	42934.490077403	0.882649362580588	2.34094809491501	125
V_V_HT	0.495610813342456	0.372041332114788	42934.490077403	-0.233597355434907	1.22481898211982	125
V_V_HM	0.430018122955736	0.372347359630693	42934.490077403	-0.299789865640573	1.15982611155205	125
V_V_WT	1.61266663654797	0.372011710217103	42934.490077403	0.883516527259979	2.34181674583597	126
V_V_HT	0.492855128422329	0.372041716587652	42934.490077403	-0.236353793929246	1.2220640507739	126
V_V_HM	0.439702026662223	0.37234780191704	42934.490077403	-0.290106828823834	1.16951088214828	126
V_V_WT	1.61354688746935	0.372012297684551	42934.490077403	0.884395626733853	2.34269814820484	127
V_V_HT	0.49046946362907	0.37204231231753	42934.490077403	-0.238740626364526	1.21967955362267	127
V_V_HM	0.44962746060813	0.372348487209181	42934.490077403	-0.280182738063709	1.17943765927997	127
V_V_WT	1.61444950026056	0.372013023323813	42934.490077403	0.885296817258152	2.34360218326298	128
V_V_HT	0.488459948226175	0.372043048161619	42934.490077403	-0.240751584035995	1.21767148048834	128
V_V_HM	0.459780665899483	0.372349333668619	42934.490077403	-0.270031191849139	1.18959252364811	128
V_V_WT	1.61538422413829	0.372013800691389	42934.490077403	0.886230017480478	2.34453843079611	129
V_V_HT	0.486831848121396	0.372043836460698	42934.490077403	-0.242381229222135	1.21604492546493	129
V_V_HM	0.47014687844232	0.372350240458804	42934.490077403	-0.259666756632511	1.19996051351715	129
V_V_WT	1.61636048033962	0.372014537351785	42934.490077403	0.887204829813253	2.34551613086598	130
V_V_HT	0.485589543315417	0.372044583479482	42934.490077403	-0.243624998199302	1.21480408483014	130
V_V_HM	0.480710307990491	0.372351099754929	42934.490077403	-0.249105011321277	1.21052562730226	130
V_V_WT	1.61738730987155	0.372015145867735	42934.490077403	0.888230466642217	2.34654415310089	131
V_V_HT	0.484736512252556	0.372045200551206	42934.490077403	-0.244479238734615	1.21395226323973	131
V_V_HM	0.49145412704896	0.372351809563754	42934.490077403	-0.238362583501762	1.22127083759968	131
V_V_WT	1.6184733284693	0.372015554176809	42934.490077403	0.889315684946327	2.34763097199228	132
V_V_HT	0.484275323225725	0.372045614600256	42934.490077403	-0.24494123930555	1.213491885757	132
V_V_HM	0.502360470884895	0.372352285827668	42934.490077403	-0.227457173152261	1.23217811492205	132
V_V_WT	1.61962668958289	0.372015714123095	42934.490077403	0.89046873256212	2.34878464660367	133
V_V_HT	0.484207632786928	0.372045776793767	42934.490077403	-0.245009247646749	1.2134245132206	133
V_V_HM	0.513410449926058	0.372352472376379	42934.490077403	-0.216407559750161	1.24322845960228	133
V_V_WT	1.62085505602775	0.372015607135673	42934.490077403	0.891697308704382	2.35001280335112	134
V_V_HT	0.484534190988493	0.372045668299929	42934.490077403	-0.244682476795172	1.21375085877216	134
V_V_HM	0.524584175322552	0.37235234755041	42934.490077403	-0.205233589692365	1.25440194033747	134
V_V_WT	1.62216558072901	0.372015246382954	42934.490077403	0.893008540487908	2.3513226209701	135
V_V_HT	0.485254853181753	0.372045302472569	42934.490077403	-0.24396109757325	1.21447080393676	135
V_V_HM	0.53586079833596	0.372351926713647	42934.490077403	-0.193956141830805	1.26567773850273	135
V_V_WT	1.62356489680582	0.372014675153761	42934.490077403	0.894408976184933	2.35272081742671	136
V_V_HT	0.486368597869835	0.372044723209359	42934.490077403	-0.24284621751813	1.2155834132578	136
V_V_HM	0.547218563821654	0.372351260364521	42934.490077403	-0.182597070288004	1.27703419793131	136
V_V_WT	1.62505911690977	0.372013961664777	42934.490077403	0.895904594741011	2.35421363907852	137
V_V_HT	0.487873550113733	0.37204399968647	42934.490077403	-0.241339847155452	1.21708694738292	137
V_V_HM	0.558634877829496	0.372350428078807	42934.490077403	-0.17117912498415	1.28844888064314	137
V_V_WT	1.62665384163263	0.372013190915076	42934.490077403	0.897500830148124	2.35580685311715	138
V_V_HT	0.489767009888736	0.372043218098288	42934.490077403	-0.239444855452573	1.21897887523005	138
V_V_HM	0.570086388929038	0.372349529007792	42934.490077403	-0.159725851688121	1.2998986295462	138
V_V_WT	1.62835417645248	0.372012454562149	42934.490077403	0.899202608233873	2.35750574467109	139
V_V_HT	0.492045484553992	0.372042471391186	42934.490077403	-0.237164917227032	1.22125588633502	139
V_V_HM	0.581549082641669	0.372348670068868	42934.490077403	-0.148261474438674	1.31135963972201	139
V_V_WT	1.63016475656991	0.372011840023353	42934.490077403	0.901014392859165	2.35931512028065	140
V_V_HT	0.494704724848752	0.372041848211775	42934.490077403	-0.234504455488637	1.22391390518614	140
V_V_HM	0.59299838798309	0.372347953232369	42934.490077403	-0.136810764083925	1.3228075400501	140
V_V_WT	1.63208977870192	0.372011420099435	42934.490077403	0.902940238050131	2.3612393193537	141
V_V_HT	0.497739763463113	0.372041422384388	42934.490077403	-0.231468582244403	1.22694810917063	141
V_V_HM	0.604409294860644	0.372347463417712	42934.490077403	-0.125398897160217	1.33421748688151	141
V_V_WT	1.63413303883458	0.372011244351511	42934.490077403	0.904983842652103	2.36328223501705	142
V_V_HT	0.501144955487185	0.372041244166887	42934.490077403	-0.228063040910602	1.23035295188497	142
V_V_HM	0.615756480776871	0.372347258434843	42934.490077403	-0.114051309473625	1.34556427102737	142
V_V_WT	1.6362979746406	0.372011333252526	42934.490077403	0.907148604210426	2.36544734507077	143
V_V_HT	0.504914019925562	0.372041334319927	42934.490077403	-0.224294153173918	1.23412219302504	143
V_V_HM	0.627014445071555	0.372347362162293	42934.490077403	-0.102793548486739	1.35682243862985	143
V_V_WT	1.63858771132823	0.372011675803252	42934.490077403	0.909437669492047	2.36773775316442	144
V_V_HT	0.509040081605729	0.372041681689371	42934.490077403	-0.220168772344545	1.238248935556	144
V_V_HM	0.638157648855984	0.372347761766567	42934.490077403	-0.091651127934373	1.36796642564634	144
V_V_WT	1.64100510945665	0.372012230891629	42934.490077403	0.91185397963657	2.37015623927674	145
V_V_HT	0.513515712716287	0.372042244584777	42934.490077403	-0.21569424451981	1.24272566995239	145
V_V_HM	0.649160658354009	0.372348409288021	42934.490077403	-0.0806493875908559	1.37897070429887	145
V_V_WT	1.64355281330544	0.372012932225453	42934.490077403	0.914400308857569	2.37270531775332	146
V_V_HT	0.51833297352296	0.372042955781616	42934.490077403	-0.210878377672625	1.24754432471855	146
V_V_HM	0.659998289714083	0.37234922739556	42934.490077403	-0.0698133597372993	1.38980993916547	146
V_V_WT	1.64623329834385	0.372013696248381	42934.490077403	0.917079296396341	2.37538730029136	147
V_V_HT	0.52348345174583	0.3720437305485	42934.490077403	-0.205729418007754	1.25269632149941	147
V_V_HM	0.670645752890004	0.372350118620396	42934.490077403	-0.0591676433792028	1.40045914915921	147
V_V_WT	1.64904891640135	0.372014432093982	42934.490077403	0.919893472182306	2.3782043606204	148
V_V_HT	0.52895830020298	0.372044476741138	42934.490077403	-0.200256032102531	1.25817263250849	148
V_V_HM	0.681078792484455	0.372350976967931	42934.490077403	-0.0487362861624354	1.41089387113135	148
V_V_WT	1.65200193719433	0.372015052390495	42934.490077403	0.922845277182189	2.38115859720648	149
V_V_HT	0.534748272603285	0.372045105759256	42934.490077403	-0.194467292589839	1.26396383779641	149
V_V_HM	0.691273823451706	0.372351700521053	42934.490077403	-0.038542673373224	1.42109032027664	149
V_V_WT	1.65509458500855	0.372015483633907	42934.490077403	0.925937079751021	2.38425209026608	150
V_V_HT	0.540843757329171	0.372045543065356	42934.490077403	-0.188372664992324	1.27006017965066	150
V_V_HM	0.701208059594427	0.372352203540254	42934.490077403	-0.0286094231578131	1.43102554234667	150
V_V_WT	1.65832906946325	0.372015674895883	42934.490077403	0.929171189328567	2.38748694959793	151
V_V_HT	0.547234809300519	0.372045737015121	42934.490077403	-0.181981993166245	1.27645161176728	151
V_V_HM	0.710859633074143	0.372352426620969	42934.490077403	-0.018958286920591	1.44067755306888	151
V_V_WT	1.66170760945193	0.372015603837463	42934.490077403	0.932549868593116	2.39086535031074	152
V_V_HT	0.553911180076529	0.372045664955714	42934.490077403	-0.175305481152411	1.28312784130547	152
V_V_HM	0.720207703333434	0.37235234370801	42934.490077403	-0.00961005415030503	1.45002546081717	152
V_V_WT	1.66523244959616	0.372015279316157	42934.490077403	0.936075344805348	2.39438955438697	153
V_V_HT	0.560862346578314	0.37204533586932	42934.490077403	-0.168353669634963	1.29007836279159	153
V_V_HM	0.729232554058697	0.372351965136384	42934.490077403	-0.000584461417373228	1.45904956953477	153
V_V_WT	1.66890586870979	0.372014740284927	42934.490077403	0.939749820430563	2.39806191698902	154
V_V_HT	0.568077538767891	0.372044789256942	42934.490077403	-0.161137406074608	1.29729248361039	154
V_V_HM	0.73791567707854	0.372351336346679	42934.490077403	0.00809989404238975	1.46773146011469	154
V_V_WT	1.67273018010446	0.372014051117509	42934.490077403	0.943575482606635	2.40188487760229	155
V_V_HT	0.575545766925369	0.372044090397635	42934.490077403	-0.153667808139444	1.30475934199018	155
V_V_HM	0.746239842501734	0.372350532431794	42934.490077403	0.0164256351542247	1.47605404984924	155
V_V_WT	1.67670772366532	0.37201329392212	42934.490077403	0.947554510285019	2.40586093704562	156
V_V_HT	0.583255849032652	0.372043322554307	42934.490077403	-0.145956221044465	1.31246791910977	156
V_V_HM	0.754189154570339	0.372349649170872	42934.490077403	0.024376678431231	1.48400163070945	156
V_V_WT	1.68084085005349	0.372012558760651	42934.490077403	0.951689077603819	2.40999262250317	157
V_V_HT	0.591196439007627	0.37204257705535	42934.490077403	-0.138014169877192	1.32040704789245	157
V_V_HM	0.761749093181505	0.372348791620142	42934.490077403	0.0319382978583259	1.49155988850469	157
V_V_WT	1.68513189746866	0.372011932937893	42934.490077403	0.955981351643631	2.41428244329369	158
V_V_HT	0.599356056475946	0.37204194243311	42934.490077403	-0.129853308537072	1.32856542148896	158
V_V_HM	0.768906541186372	0.372348061618796	42934.490077403	0.0390971766798771	1.49871590569287	158
V_V_WT	1.68958316169604	0.372011490635137	42934.490077403	0.960433482792924	2.41873284059916	159
V_V_HT	0.60772311874346	0.372041493911974	42934.490077403	-0.121485367159502	1.33693160464642	159
V_V_HM	0.775649798046308	0.372347545696928	42934.490077403	0.0458414447565998	1.50545815133602	159
V_V_WT	1.69419686044224	0.372011284118102	42934.490077403	0.965047586316481	2.42334613456799	160
V_V_HT	0.616285975737056	0.372041284492527	42934.490077403	-0.112922099699761	1.34549405117387	160
V_V_HM	0.781968580628701	0.372347304819675	42934.490077403	0.052160699463043	1.51177646179436	160
V_V_WT	1.69897509297111	0.372011337561576	42934.490077403	0.969825714095116	2.4281244718471	161
V_V_HT	0.625032948468418	0.372041338689223	42934.490077403	-0.104175233194965	1.3542411301318	161
V_V_HM	0.787854012113178	0.372347367184053	42934.490077403	0.0580460087121376	1.51766201551422	161
V_V_WT	1.7039197963759	0.372011644220695	42934.490077403	0.974769816442138	2.43306977630967	162
V_V_HT	0.63395237162059	0.372041649662213	42934.490077403	-0.0952564195558366	1.36316116279702	162
[truncated: 3,394 more rows]
