# Supplementary material for: Key HPI axis receptors facilitate light adaptive behavior in larval zebrafish
Source: Sci Rep. 2024 Apr 2;14:7759. doi: 10.1038/s41598-024-57707-6 (PMC10987622; doi:10.1038/s41598-024-57707-6)
Supplement: Supplementary file 1 — Supplementary Information. [file 41598_2024_57707_MOESM1_ESM.zip › Supp_Tables_SciRpts/SuppTableS13_mc2r_4x[7.5_4min]_diff.csv]

Supplementary Table S13. Locomotor response of mc2r lineage larvae of 4x[7.5 dark + 4-min light] assay:
Estimated difference between predicted mean values.
The difference was computed by the "pairs" function of the "emmeans" package	which subtracts a mean predicted value
of a condition from the other in each comparison group (i.e.	V_V_WT:V_V_HM	which means "WT larvae vs.
homozygous fish").
Columns: contrast (pairwise comparison group)	estimate (estimated difference between the predicted mean values)
SE (standard effor of the mean)	df (degrees of freedom)	t.ratio (t statistic generated after the Tukey adjustment for
multiple comparisons)	p.value (p values)	Time (time point when data were recorded)	SigDiff (significant or not:
mark "*" if significant. Otherwise	"n.s" (not significant)	SigHigh (denote the significant condition in the comparison
group).
contrast	estimate	SE	df	t.ratio	p.value	Time	SigDiff	SigHigh
V_V_WT:V_V_HT	0.29346782925187	1.6126858189893	95075.7254494627	0.181974582895379	0.981909787698219	-501	n.s	n.s
V_V_WT:V_V_HM	1.35128103964438	1.60922968316383	95075.7254494627	0.839706757700179	0.678295729288125	-501	n.s	n.s
V_V_HT:V_V_HM	1.05781321039253	1.60769296892647	95075.7254494627	0.657969668859647	0.78783519321054	-501	n.s	n.s
V_V_WT:V_V_HT	0.29358496848187	1.59990722299341	95075.7254494627	0.183501245736346	0.981607823060811	-500	n.s	n.s
V_V_WT:V_V_HM	1.3426776296542	1.59686680809061	95075.7254494627	0.840820050145355	0.677598492263101	-500	n.s	n.s
V_V_HT:V_V_HM	1.0490926611723	1.59551899381053	95075.7254494627	0.657524395035113	0.78808919907075	-500	n.s	n.s
V_V_WT:V_V_HT	0.29370210682039	1.58771802675876	95075.7254494627	0.184983795529466	0.981312259936867	-499	n.s	n.s
V_V_WT:V_V_HM	1.33407421999571	1.58506895791738	95075.7254494627	0.84165058771231	0.677078209486135	-499	n.s	n.s
V_V_HT:V_V_HM	1.04037211317527	1.58389866407659	95075.7254494627	0.656842597807108	0.788477955859251	-499	n.s	n.s
V_V_WT:V_V_HT	0.293819245311386	1.57613190491085	95075.7254494627	0.18641792885222	0.981024172446908	-498	n.s	n.s
V_V_WT:V_V_HM	1.32547081062526	1.573848839271	95075.7254494627	0.842184317548063	0.6767438008171	-498	n.s	n.s
V_V_HT:V_V_HM	1.03165156531392	1.57284425092647	95075.7254494627	0.655914636624852	0.789006735742059	-498	n.s	n.s
V_V_WT:V_V_HT	0.293936385250305	1.56516225032817	95075.7254494627	0.187799306550279	0.98074466036524	-497	n.s	n.s
V_V_WT:V_V_HM	1.31686740196464	1.5632188923681	95075.7254494627	0.842407553026526	0.676603919038187	-497	n.s	n.s
V_V_HT:V_V_HM	1.02293101671431	1.56236776674081	95075.7254494627	0.654731260136146	0.789680491422881	-497	n.s	n.s
V_V_WT:V_V_HT	0.29405352314107	1.55482211098849	95075.7254494627	0.189123579516194	0.980474841804729	-496	n.s	n.s
V_V_WT:V_V_HM	1.30826399154297	1.55319123449492	95075.7254494627	0.84230709167529	0.676666870196103	-496	n.s	n.s
V_V_HT:V_V_HM	1.01421046840192	1.5524809114811	95075.7254494627	0.653283696373658	0.79050379365061	-496	n.s	n.s
V_V_WT:V_V_HT	0.294170662115192	1.54512412534105	95075.7254494627	0.190386427401268	0.980215842821867	-495	n.s	n.s
V_V_WT:V_V_HM	1.29966058295584	1.54377760230013	95075.7254494627	0.841870345197019	0.676940525852456	-495	n.s	n.s
V_V_HT:V_V_HM	1.00548992084067	1.54319501803211	95075.7254494627	0.651563742165834	0.791480769279965	-495	n.s	n.s
V_V_WT:V_V_HT	0.2942883304035	1.53608113828999	95075.7254494627	0.191583844803349	0.979968735314894	-494	n.s	n.s
V_V_WT:V_V_HM	1.2910578554615	1.53498993540049	95075.7254494627	0.841085550912522	0.677432183777717	-494	n.s	n.s
V_V_HT:V_V_HM	0.996769525057964	1.53452162033709	95075.7254494627	0.649563689326841	0.79261513216005	-494	n.s	n.s
V_V_WT:V_V_HT	0.294409168908658	1.52770744788281	95075.7254494627	0.192713054660215	0.979734342205485	-493	n.s	n.s
V_V_WT:V_V_HM	1.2824592220479	1.52684156135732	95075.7254494627	0.839942568047356	0.678148061910513	-493	n.s	n.s
V_V_HT:V_V_HM	0.988050053139247	1.52647360964056	95075.7254494627	0.647276210279131	0.793910236505615	-493	n.s	n.s
V_V_WT:V_V_HT	0.294536786630523	1.52001578844832	95075.7254494627	0.193772188992324	0.979513294736597	-492	n.s	n.s
V_V_WT:V_V_HM	1.27386935476645	1.51934437283101	95075.7254494627	0.838433588556914	0.679092846298874	-492	n.s	n.s
V_V_HT:V_V_HM	0.979332568135881	1.51906250377322	95075.7254494627	0.644695373431511	0.795368491629132	-492	n.s	n.s
V_V_WT:V_V_HT	0.294676534119827	1.51301697748378	95075.7254494627	0.194760890660915	0.979305899325294	-491	n.s	n.s
V_V_WT:V_V_HM	1.26529524305867	1.51250851371986	95075.7254494627	0.836554129501596	0.680269064172109	-491	n.s	n.s
V_V_HT:V_V_HM	0.970618708938837	1.51229815233187	95075.7254494627	0.641817030221323	0.796991138375353	-491	n.s	n.s
V_V_WT:V_V_HT	0.294834535083343	1.50671773947042	95075.7254494627	0.195680005192592	0.979112194165263	-490	n.s	n.s
V_V_WT:V_V_HM	1.25674492713073	1.5063403407421	95075.7254494627	0.834303439361916	0.681676826438294	-490	n.s	n.s
V_V_HT:V_V_HM	0.961910392047379	1.50618676312596	95075.7254494627	0.638639520407828	0.798777852381398	-490	n.s	n.s
V_V_WT:V_V_HT	0.295018288093711	1.50112024118195	95075.7254494627	0.19653208317371	0.978931837174687	-489	n.s	n.s
V_V_WT:V_V_HM	1.24822834930567	1.50084200161243	95075.7254494627	0.831685379250207	0.683313276489965	-489	n.s	n.s
V_V_HT:V_V_HM	0.953210061211969	1.50073050082111	95075.7254494627	0.635164048901803	0.800726541513734	-489	n.s	n.s
V_V_WT:V_V_HT	0.295235881530697	1.49622073526764	95075.7254494627	0.197321073402907	0.978764165065607	-488	n.s	n.s
V_V_WT:V_V_HM	1.2397562993279	1.49601015860127	95075.7254494627	0.82870847647655	0.685172561269313	-488	n.s	n.s
V_V_HT:V_V_HM	0.944520417797214	1.49592624760069	95075.7254494627	0.631395043246369	0.802833163482611	-488	n.s	n.s
V_V_WT:V_V_HT	0.295496606612883	1.49200928402106	95075.7254494627	0.198052793489662	0.978608089314634	-487	n.s	n.s
V_V_WT:V_V_HM	1.23134137809895	1.49183573809362	95075.7254494627	0.825386700865908	0.687245356026548	-487	n.s	n.s
V_V_HT:V_V_HM	0.935844771486103	1.49176536493983	95075.7254494627	0.627340460826324	0.805091582239965	-487	n.s	n.s
V_V_WT:V_V_HT	0.295810976930959	1.48846907092061	95075.7254494627	0.198735051140835	0.978462066161228	-486	n.s	n.s
V_V_WT:V_V_HM	1.22299811233306	1.48830328061753	95075.7254494627	0.821739848497551	0.689518641812809	-486	n.s	n.s
V_V_HT:V_V_HM	0.927187135402093	1.4882330612931	95075.7254494627	0.623012053365134	0.807493459793344	-486	n.s	n.s
V_V_WT:V_V_HT	0.296190459501563	1.48557592481141	95075.7254494627	0.199377530663176	0.978324117770468	-485	n.s	n.s
V_V_WT:V_V_HM	1.21474265198381	1.48539047998627	95075.7254494627	0.817793481479051	0.691975767486523	-485	n.s	n.s
V_V_HT:V_V_HM	0.918552192482252	1.48530793734091	95075.7254494627	0.618425425051388	0.810028274277914	-485	n.s	n.s
V_V_WT:V_V_HT	0.296647195641533	1.48329828545891	95075.7254494627	0.199991598823803	0.978191871910224	-484	n.s	n.s
V_V_WT:V_V_HM	1.20659246394227	1.48306813006632	95075.7254494627	0.813578580431306	0.694596697394176	-484	n.s	n.s
V_V_HT:V_V_HM	0.909945268300746	1.48296192275914	95075.7254494627	0.613599887047494	0.812683460082884	-484	n.s	n.s
V_V_WT:V_V_HT	0.297193711870495	1.48159752858784	95075.7254494627	0.200590042934103	0.978062616967606	-483	n.s	n.s
V_V_WT:V_V_HM	1.19856591129465	1.48130040396358	95075.7254494627	0.809130888027571	0.697358456441301	-483	n.s	n.s
V_V_HT:V_V_HM	0.901372199424145	1.48116053260268	95075.7254494627	0.608558072932355	0.815444685541272	-483	n.s	n.s
V_V_WT:V_V_HT	0.29784258493331	1.48042853452968	95075.7254494627	0.201186736128355	0.977933372903423	-482	n.s	n.s
V_V_WT:V_V_HM	1.19068159851184	1.48004536175701	95075.7254494627	0.804489936104627	0.700235774318557	-482	n.s	n.s
V_V_HT:V_V_HM	0.892839013578524	1.47986334553142	95075.7254494627	0.603325311269131	0.818296264520733	-482	n.s	n.s
V_V_WT:V_V_HT	0.298606315743882	1.4797407951059	95075.7254494627	0.201796366452485	0.977800948038407	-481	n.s	n.s
V_V_WT:V_V_HM	1.18295841101317	1.47925596242136	95075.7254494627	0.799698254436519	0.703201616896393	-481	n.s	n.s
V_V_HT:V_V_HM	0.884352095269321	1.47902496975107	95075.7254494627	0.597929117733668	0.821221498959715	-481	n.s	n.s
V_V_WT:V_V_HT	0.299497384833661	1.47947909995469	95075.7254494627	0.202434346549967	0.97766195538616	-480	n.s	n.s
V_V_WT:V_V_HM	1.17541530553864	1.47888069029949	95075.7254494627	0.79480063080721	0.7062276843208	-480	n.s	n.s
V_V_HT:V_V_HM	0.875917920704964	1.47859564122931	95075.7254494627	0.592398554601934	0.824203087657743	-480	n.s	n.s
V_V_WT:V_V_HT	0.30052812783401	1.47958464496993	95075.7254494627	0.203116549536859	0.977512864907254	-479	n.s	n.s
V_V_WT:V_V_HM	1.16807116521177	1.47886457487252	95075.7254494627	0.789843225038004	0.709284995509751	-479	n.s	n.s
V_V_HT:V_V_HM	0.867543037377757	1.47852220106777	95075.7254494627	0.586763618937362	0.827223509713504	-479	n.s	n.s
V_V_WT:V_V_HT	0.301710126396213	1.47999727873448	95075.7254494627	0.20385856834426	0.977350158781301	-478	n.s	n.s
V_V_WT:V_V_HM	1.16094446977188	1.4791512601184	95075.7254494627	0.78487204187552	0.712344859907726	-478	n.s	n.s
V_V_HT:V_V_HM	0.85923434337569	1.47875007892611	95075.7254494627	0.581054470001906	0.83026548131233	-478	n.s	n.s
V_V_WT:V_V_HT	0.3030540881241	1.48065709146426	95075.7254494627	0.204675403826555	0.977170392915107	-477	n.s	n.s
V_V_WT:V_V_HM	1.1540531540349	1.47968447394554	95075.7254494627	0.779931920862597	0.715379517839973	-477	n.s	n.s
V_V_HT:V_V_HM	0.85099906591082	1.47922470510523	95075.7254494627	0.575300738943703	0.833312351606953	-477	n.s	n.s
V_V_WT:V_V_HT	0.304570536263338	1.48150437159417	95075.7254494627	0.205581935567024	0.976970084715936	-476	n.s	n.s
V_V_WT:V_V_HM	1.14741503563545	1.48040799892899	95075.7254494627	0.775066762990714	0.718362010980638	-476	n.s	n.s
V_V_HT:V_V_HM	0.842844499372127	1.47989148954248	95075.7254494627	0.569531283427204	0.836348247407372	-476	n.s	n.s
V_V_WT:V_V_HT	0.306269998482637	1.48248013161972	95075.7254494627	0.206592986948172	0.976745686694746	-475	n.s	n.s
V_V_WT:V_V_HM	1.14104793353577	1.48126616798713	95075.7254494627	0.77031931073287	0.721266321519527	-475	n.s	n.s
V_V_HT:V_V_HM	0.834777935053083	1.48069630369097	95075.7254494627	0.563773903515672	0.839358228101017	-475	n.s	n.s
V_V_WT:V_V_HT	0.308162672579208	1.48352749327032	95075.7254494627	0.207722926590249	0.976493661266305	-474	n.s	n.s
V_V_WT:V_V_HM	1.13496937673102	1.48220515463249	95075.7254494627	0.765730285840515	0.724067894810391	-474	n.s	n.s
V_V_HT:V_V_HM	0.826806704151764	1.48158672522975	95075.7254494627	0.558054881345911	0.842328520653259	-474	n.s	n.s
V_V_WT:V_V_HT	0.310257469221643	1.48459434012522	95075.7254494627	0.208984677387005	0.976210689808171	-473	n.s	n.s
V_V_WT:V_V_HM	1.12919574836155	1.48317543804755	95075.7254494627	0.761336602127139	0.726744711644338	-473	n.s	n.s
V_V_HT:V_V_HM	0.818938279139871	1.4825144125662	95075.7254494627	0.552398190667373	0.845246909464201	-473	n.s	n.s
V_V_WT:V_V_HT	0.312562589286593	1.48563318560577	95075.7254494627	0.210390150351377	0.975893566643868	-472	n.s	n.s
V_V_WT:V_V_HM	1.12374278012322	1.48413170040345	95075.7254494627	0.757171873505388	0.729276946791785	-472	n.s	n.s
V_V_HT:V_V_HM	0.811180190836616	1.48343501745969	95075.7254494627	0.546825564510216	0.848102666450457	-472	n.s	n.s
V_V_WT:V_V_HT	0.315084703595385	1.4866032653951	95075.7254494627	0.21194942250557	0.975539376648258	-471	n.s	n.s
V_V_WT:V_V_HM	1.11862475613649	1.48503478236323	95075.7254494627	0.75326502074002	0.731647778904206	-471	n.s	n.s
V_V_HT:V_V_HM	0.803540052541116	1.48431007504605	95075.7254494627	0.541355924243921	0.850886802109985	-471	n.s	n.s
V_V_WT:V_V_HT	0.317830101007136	1.4874690945497	95075.7254494627	0.213671734203898	0.975145264605824	-470	n.s	n.s
V_V_WT:V_V_HM	1.11385559888434	1.48585036701586	95075.7254494627	0.74964183716653	0.733842396824674	-470	n.s	n.s
V_V_HT:V_V_HM	0.796025497877189	1.48510575027829	95075.7254494627	0.536005936094465	0.853591733379049	-470	n.s	n.s
V_V_WT:V_V_HT	0.320805066559803	1.48820012187024	95075.7254494627	0.215565811240925	0.974708352967322	-469	n.s	n.s
V_V_WT:V_V_HM	1.10944922647334	1.48654867537015	95075.7254494627	0.74632552896197	0.735847634175183	-469	n.s	n.s
V_V_HT:V_V_HM	0.788644159913531	1.48579255408693	95075.7254494627	0.530790222190999	0.856211133532758	-469	n.s	n.s
V_V_WT:V_V_HT	0.324015890119423	1.48877102781967	95075.7254494627	0.217639841227935	0.974225737772003	-468	n.s	n.s
V_V_WT:V_V_HM	1.10541956276444	1.4871047564129	95075.7254494627	0.74333671383774	0.737651932884904	-468	n.s	n.s
V_V_HT:V_V_HM	0.781403672645027	1.48634563031494	95075.7254494627	0.525721377792498	0.858739881262357	-468	n.s	n.s
V_V_WT:V_V_HT	0.327468367623329	1.48916277069128	95075.7254494627	0.219900990051824	0.973694594251944	-467	n.s	n.s
V_V_WT:V_V_HM	1.10178001356157	1.48749947326732	95075.7254494627	0.74069270837555	0.739245735085034	-467	n.s	n.s
V_V_HT:V_V_HM	0.774311645938262	1.48674571386525	95075.7254494627	0.520809738153004	0.861174133079242	-467	n.s	n.s
V_V_WT:V_V_HT	0.33116632726296	1.48936498944864	95075.7254494627	0.222354043239298	0.973112499441029	-466	n.s	n.s
V_V_WT:V_V_HM	1.09854193195366	1.48772175658097	95075.7254494627	0.738405502974085	0.740622662543115	-466	n.s	n.s
V_V_HT:V_V_HM	0.767375604690727	1.4869813137577	95075.7254494627	0.516062708785168	0.86351160567245	-466	n.s	n.s
V_V_WT:V_V_HT	0.335112591870693	1.48937447520028	95075.7254494627	0.225002239161935	0.972477250573616	-465	n.s	n.s
V_V_WT:V_V_HM	1.09571559957863	1.48776720174617	95075.7254494627	0.736483233595012	0.741778590334761	-465	n.s	n.s
V_V_HT:V_V_HM	0.760603007707914	1.48704737225188	95075.7254494627	0.511485391723674	0.865751214874954	-465	n.s	n.s
V_V_WT:V_V_HT	0.339307385337477	1.48919701569265	95075.7254494627	0.227845867109571	0.971787221517725	-464	n.s	n.s
V_V_WT:V_V_HM	1.09330849289903	1.4876398120533	95075.7254494627	0.734928229293626	0.742712789516934	-464	n.s	n.s
V_V_HT:V_V_HM	0.754001107561514	1.48694696188505	95075.7254494627	0.507080028332446	0.867893302256882	-464	n.s	n.s
V_V_WT:V_V_HT	0.343748321309846	1.48884666231792	95075.7254494627	0.23088228627566	0.971041398366144	-463	n.s	n.s
V_V_WT:V_V_HM	1.09132523710289	1.48735134247608	95075.7254494627	0.733737353062862	0.743427695851359	-463	n.s	n.s
V_V_HT:V_V_HM	0.74757691579299	1.48669066855067	95075.7254494627	0.502846309327939	0.869939436688886	-463	n.s	n.s
V_V_WT:V_V_HT	0.348431945688489	1.48834287080126	95075.7254494627	0.234107309897555	0.970239081320346	-462	n.s	n.s
V_V_WT:V_V_HM	1.08976927584911	1.48691865082412	95075.7254494627	0.73290443646336	0.743927434201104	-462	n.s	n.s
V_V_HT:V_V_HM	0.74133733016064	1.48629404479467	95075.7254494627	0.498782413047382	0.871891876048919	-462	n.s	n.s
V_V_WT:V_V_HT	0.353352149052423	1.48771134323375	95075.7254494627	0.237513917373489	0.969380244435248	-461	n.s	n.s
V_V_WT:V_V_HM	1.08864104885111	1.48636451481066	95075.7254494627	0.7324186214105	0.744218810449293	-461	n.s	n.s
V_V_HT:V_V_HM	0.735288899798654	1.485778418123	95075.7254494627	0.494884628037302	0.873753723813289	-461	n.s	n.s
V_V_WT:V_V_HT	0.35849962861489	1.48698311136909	95075.7254494627	0.241091930280777	0.968465678862934	-460	n.s	n.s
V_V_WT:V_V_HM	1.0879373426506	1.48571680860759	95075.7254494627	0.732264275632856	0.744311365695569	-460	n.s	n.s
V_V_HT:V_V_HM	0.72943771403569	1.4851701149607	95075.7254494627	0.491147584164114	0.875528793775536	-460	n.s	n.s
V_V_WT:V_V_HT	0.363862437110118	1.48619231461005	95075.7254494627	0.244828635926293	0.967496902367329	-459	n.s	n.s
V_V_WT:V_V_HM	1.08765188068467	1.48500645201906	95075.7254494627	0.732422326654455	0.744216588459319	-459	n.s	n.s
V_V_HT:V_V_HM	0.723789443574532	1.48449849329851	95075.7254494627	0.487564956678597	0.877221258309043	-459	n.s	n.s
V_V_WT:V_V_HT	0.369428099827616	1.4853728864868	95075.7254494627	0.248710679445203	0.966475724202097	-458	n.s	n.s
V_V_WT:V_V_HM	1.08777777454265	1.48426431647629	95075.7254494627	0.732873358516819	0.743946076095942	-458	n.s	n.s
V_V_HT:V_V_HM	0.718349674715007	1.48379295281014	95075.7254494627	0.484130668874342	0.878835075749716	-458	n.s	n.s
V_V_WT:V_V_HT	0.375183644664393	1.48455753506967	95075.7254494627	0.252724219709535	0.965404235097046	-457	n.s	n.s
V_V_WT:V_V_HM	1.08830752558134	1.48352028548027	95075.7254494627	0.733598007545287	0.743511317181558	-457	n.s	n.s
V_V_HT:V_V_HM	0.713123880916953	1.48308203406923	95075.7254494627	0.480839134002796	0.880373884263517	-457	n.s	n.s
V_V_WT:V_V_HT	0.381113630883856	1.48377810322403	95075.7254494627	0.256853521463724	0.964285219448122	-456	n.s	n.s
V_V_WT:V_V_HM	1.08923060266088	1.48280362776097	95075.7254494627	0.734575086186981	0.742924836867635	-456	n.s	n.s
V_V_HT:V_V_HM	0.708116971777066	1.48239380026459	95075.7254494627	0.477684790405001	0.881841226783356	-456	n.s	n.s
V_V_WT:V_V_HT	0.387199735808213	1.48306445288823	95075.7254494627	0.261080855288623	0.963122238641654	-455	n.s	n.s
V_V_WT:V_V_HM	1.09053287809908	1.48214197366058	95075.7254494627	0.735781657546406	0.742200173619453	-455	n.s	n.s
V_V_HT:V_V_HM	0.703333142290873	1.48175485784733	95075.7254494627	0.474662282067807	0.883240471196252	-455	n.s	n.s
V_V_WT:V_V_HT	0.393421313055015	1.48244282053848	95075.7254494627	0.265387175548605	0.96191949761791	-454	n.s	n.s
V_V_WT:V_V_HM	1.09219727649294	1.48155977926999	95075.7254494627	0.737194200176722	0.741351200792381	-454	n.s	n.s
V_V_HT:V_V_HM	0.698775963437953	1.48118887111609	95075.7254494627	0.471766954953838	0.884574587687414	-454	n.s	n.s
V_V_WT:V_V_HT	0.399756843086426	1.48193405061164	95075.7254494627	0.269753463672309	0.960681502551826	-453	n.s	n.s
V_V_WT:V_V_HM	1.09420558021024	1.48107665705604	95075.7254494627	0.738790645978586	0.740390918988493	-453	n.s	n.s
V_V_HT:V_V_HM	0.694448737123786	1.48071493640381	95075.7254494627	0.468995564271393	0.885845835408737	-453	n.s	n.s
V_V_WT:V_V_HT	0.406183155925998	1.48155344292872	95075.7254494627	0.274160313193332	0.959413190799466	-452	n.s	n.s
V_V_WT:V_V_HM	1.09653736100297	1.48070723773547	95075.7254494627	0.740549740730625	0.739331852519568	-452	n.s	n.s
V_V_HT:V_V_HM	0.690354205076993	1.48034744970963	95075.7254494627	0.466346063022167	0.887055875359063	-452	n.s	n.s
V_V_WT:V_V_HT	0.412676669507089	1.48130965541923	95075.7254494627	0.278589063398966	0.95811961196926	-451	n.s	n.s
V_V_WT:V_V_HM	1.0991716406233	1.48046011825522	95075.7254494627	0.742452719306429	0.738185049463812	-451	n.s	n.s
V_V_HT:V_V_HM	0.686494971116225	1.48009507321714	95075.7254494627	0.463818158399823	0.888205530781361	-451	n.s	n.s
V_V_WT:V_V_HT	0.419213483737558	1.48120461192305	95075.7254494627	0.283021994640762	0.956805856161584	-450	n.s	n.s
V_V_WT:V_V_HM	1.10208696366194	1.48033775931139	95075.7254494627	0.74448345097581	0.736959996315963	-450	n.s	n.s
V_V_HT:V_V_HM	0.682873479924346	1.4799606256047	95075.7254494627	0.461413275535846	0.889294820098993	-450	n.s	n.s
V_V_WT:V_V_HT	0.425768423518743	1.4812343106835	95075.7254494627	0.28744164272179	0.955477240455597	-449	n.s	n.s
V_V_WT:V_V_HM	1.10525998025821	1.48033722819344	95075.7254494627	0.746627159817522	0.735665390156417	-449	n.s	n.s
V_V_HT:V_V_HM	0.679491556739436	1.47994179108159	95075.7254494627	0.459133974615881	0.890323233535794	-449	n.s	n.s
V_V_WT:V_V_HT	0.432315755560207	1.4813887141736	95075.7254494627	0.291831408882696	0.954139112204918	-448	n.s	n.s
V_V_WT:V_V_HM	1.10866646180304	1.48045006197372	95075.7254494627	0.748871231985347	0.734308651347687	-448	n.s	n.s
V_V_HT:V_V_HM	0.676350706242872	1.48003096676183	95075.7254494627	0.456984158731939	0.891289647045568	-448	n.s	n.s
V_V_WT:V_V_HT	0.438828574629316	1.48165315223019	95075.7254494627	0.296174967784323	0.952797008319076	-447	n.s	n.s
V_V_WT:V_V_HM	1.11228019177484	1.48066354667843	95075.7254494627	0.75120387360789	0.732896733056371	-447	n.s	n.s
V_V_HT:V_V_HM	0.673451617145567	1.48021647876444	95075.7254494627	0.454968328489159	0.892192662852529	-447	n.s	n.s
V_V_WT:V_V_HT	0.445278769794893	1.48200952644084	95075.7254494627	0.300456077947262	0.951456700274088	-446	n.s	n.s
V_V_WT:V_V_HM	1.11607276729499	1.480961800475	95075.7254494627	0.753613473984963	0.731436507536194	-446	n.s	n.s
V_V_HT:V_V_HM	0.670793997500091	1.48048360341806	95075.7254494627	0.453091135863578	0.893030808182214	-446	n.s	n.s
V_V_WT:V_V_HT	0.451637287620756	1.48243742589395	95075.7254494627	0.304658584390775	0.950124180184191	-445	n.s	n.s
V_V_WT:V_V_HM	1.1200138459753	1.4813267719268	95075.7254494627	0.756088303540528	0.729934951151087	-445	n.s	n.s
V_V_HT:V_V_HM	0.668376558354545	1.48081550562242	95075.7254494627	0.451357077108409	0.893802667577627	-445	n.s	n.s
V_V_WT:V_V_HT	0.457874472740954	1.4829149020882	95075.7254494627	0.308766519303425	0.948805612963671	-444	n.s	n.s
V_V_WT:V_V_HM	1.12407165762783	1.4817389270051	95075.7254494627	0.758616539756983	0.728399130749654	-444	n.s	n.s
V_V_HT:V_V_HM	0.66619718488689	1.48119388123849	95075.7254494627	0.449770413802855	0.89450691142055	-444	n.s	n.s
V_V_WT:V_V_HT	0.463960539718784	1.48341831247154	95075.7254494627	0.312764468267737	0.947507197433139	-443	n.s	n.s
V_V_WT:V_V_HM	1.12821397308538	1.48217708245608	95075.7254494627	0.761187031185128	0.726835740181701	-443	n.s	n.s
V_V_HT:V_V_HM	0.664253433366625	1.48159878504182	95075.7254494627	0.448335568355555	0.895142114219266	-443	n.s	n.s
V_V_WT:V_V_HT	0.469865641577734	1.48392412462016	95075.7254494627	0.316637241609645	0.946235247251122	-442	n.s	n.s
V_V_WT:V_V_HM	1.13240784774884	1.48262005522073	95075.7254494627	0.763788297454438	0.72525170770804	-442	n.s	n.s
V_V_HT:V_V_HM	0.662542206171089	1.48201020320681	95075.7254494627	0.447056440460035	0.89570705150306	-442	n.s	n.s
V_V_WT:V_V_HT	0.475560006073565	1.48440892852262	95075.7254494627	0.320369944518503	0.944996144808411	-441	n.s	n.s
V_V_WT:V_V_HM	1.13662009334606	1.48304666335801	95075.7254494627	0.766408853766243	0.723653999344971	-441	n.s	n.s
V_V_HT:V_V_HM	0.66106008727251	1.48240804898772	95075.7254494627	0.445936655379012	0.896200582462709	-441	n.s	n.s
V_V_WT:V_V_HT	0.481014344102469	1.48485191932785	95075.7254494627	0.323947686527698	0.943796414010893	-440	n.s	n.s
V_V_WT:V_V_HM	1.14081723053808	1.48343800695581	95075.7254494627	0.769035999609567	0.722050358327908	-440	n.s	n.s
V_V_HT:V_V_HM	0.659802886435607	1.48277434414349	95075.7254494627	0.444978623376935	0.896622057102148	-440	n.s	n.s
V_V_WT:V_V_HT	0.486200201810785	1.48523641215257	95075.7254494627	0.32735542828911	0.942642750888465	-439	n.s	n.s
V_V_WT:V_V_HM	1.14496570350273	1.48377886277536	95075.7254494627	0.771655219134953	0.720449675304907	-439	n.s	n.s
V_V_HT:V_V_HM	0.658765501691946	1.48309455533882	95075.7254494627	0.444183076069244	0.896971511023135	-439	n.s	n.s
V_V_WT:V_V_HT	0.49109003830651	1.48555000258835	95075.7254494627	0.330577925651011	0.941542021976607	-438	n.s	n.s
V_V_WT:V_V_HM	1.1490321370329	1.48405783672857	95075.7254494627	0.77425024052014	0.718861956931105	-438	n.s	n.s
V_V_HT:V_V_HM	0.657942098726402	1.48335774431761	95075.7254494627	0.443549171632279	0.897249611693374	-438	n.s	n.s
V_V_WT:V_V_HT	0.495656800204834	1.48578316582294	95075.7254494627	0.333599687764872	0.940501256800957	-437	n.s	n.s
V_V_WT:V_V_HM	1.15298336803713	1.48426608035873	95075.7254494627	0.77680368991419	0.717297928861787	-437	n.s	n.s
V_V_HT:V_V_HM	0.657326567832321	1.48355534394886	95075.7254494627	0.44307519130542	0.897457349099451	-437	n.s	n.s
V_V_WT:V_V_HT	0.499874638277156	1.48593070738997	95075.7254494627	0.336405079854081	0.939527588421851	-436	n.s	n.s
V_V_WT:V_V_HM	1.1567869122356	1.48439863721942	95075.7254494627	0.779296668179711	0.715769295927731	-436	n.s	n.s
V_V_HT:V_V_HM	0.656912273958483	1.48368245502002	95075.7254494627	0.442757998341106	0.897596272287386	-436	n.s	n.s
V_V_WT:V_V_HT	0.503718405996064	1.4859905532777	95075.7254494627	0.338978202038362	0.93862826866502	-435	n.s	n.s
V_V_WT:V_V_HM	1.16041074585596	1.48445333856482	95075.7254494627	0.781709142153204	0.714288502644781	-435	n.s	n.s
V_V_HT:V_V_HM	0.656692339859866	1.48373679570227	95075.7254494627	0.442593552820158	0.897668264987799	-435	n.s	n.s
V_V_WT:V_V_HT	0.507164587291602	1.48596497223344	95075.7254494627	0.341303191372891	0.937810533407338	-434	n.s	n.s
V_V_WT:V_V_HM	1.16382402736389	1.48443194548111	95075.7254494627	0.784019793502014	0.712868824450786	-434	n.s	n.s
V_V_HT:V_V_HM	0.65665944007231	1.48371980670158	95075.7254494627	0.442576446783517	0.897675752647879	-434	n.s	n.s
V_V_WT:V_V_HT	0.510190585560334	1.48585906746316	95075.7254494627	0.343364048941327	0.937081630218725	-433	n.s	n.s
V_V_WT:V_V_HM	1.166996626737	1.48433877058264	95075.7254494627	0.786206390256134	0.711524136632658	-433	n.s	n.s
V_V_HT:V_V_HM	0.656806041176637	1.48363533863127	95075.7254494627	0.442700456152907	0.897621466095499	-433	n.s	n.s
V_V_WT:V_V_HT	0.512776413203945	1.48568236466747	95075.7254494627	0.345145385984786	0.936448518567911	-432	n.s	n.s
V_V_WT:V_V_HM	1.16990058704531	1.48418216629863	95075.7254494627	0.788245953637149	0.71026880676708	-432	n.s	n.s
V_V_HT:V_V_HM	0.657124173841403	1.4834910947536	95075.7254494627	0.442957949774919	0.897508707246453	-432	n.s	n.s
V_V_WT:V_V_HT	0.514904843123713	1.48544824759308	95075.7254494627	0.346632636955228	0.935917752197192	-431	n.s	n.s
V_V_WT:V_V_HM	1.17251029985302	1.483974025697	95075.7254494627	0.790115109529843	0.709117471662697	-431	n.s	n.s
V_V_HT:V_V_HM	0.657605456729321	1.48329816662336	95075.7254494627	0.4433400320492	0.897341295373399	-431	n.s	n.s
V_V_WT:V_V_HT	0.516559210363795	1.48517081295922	95075.7254494627	0.347811312918644	0.935495704770499	-430	n.s	n.s
V_V_WT:V_V_HM	1.17480064541794	1.48372688482035	95075.7254494627	0.791790360771272	0.70808486105624	-430	n.s	n.s
V_V_HT:V_V_HM	0.658241435054101	1.48306825799838	95075.7254494627	0.443837585697166	0.897123119825823	-430	n.s	n.s
V_V_WT:V_V_HT	0.51772355858845	1.48486430237728	95075.7254494627	0.348667253808696	0.935188441542442	-429	n.s	n.s
V_V_WT:V_V_HM	1.1767471688585	1.48345341088073	95075.7254494627	0.793248483725461	0.707185543050662	-429	n.s	n.s
V_V_HT:V_V_HM	0.659023610270047	1.48281320214733	95075.7254494627	0.444441423448136	0.896858082287882	-429	n.s	n.s
V_V_WT:V_V_HT	0.518384748047943	1.48454426425093	95075.7254494627	0.349187801624432	0.935001257321389	-428	n.s	n.s
V_V_WT:V_V_HM	1.17832807962229	1.48316750336392	95075.7254494627	0.794467298501192	0.706433437404038	-428	n.s	n.s
V_V_HT:V_V_HM	0.659943331574297	1.48254603669412	95075.7254494627	0.445141881088483	0.896550283806001	-428	n.s	n.s
V_V_WT:V_V_HT	0.51853034521401	1.48422522946183	95075.7254494627	0.349360956087526	0.93493893904842	-427	n.s	n.s
V_V_WT:V_V_HM	1.17952225101964	1.48288214649357	95075.7254494627	0.795425485301542	0.705841916196841	-427	n.s	n.s
V_V_HT:V_V_HM	0.660991905805595	1.48227894194	95075.7254494627	0.445929498897484	0.8962037334899	-427	n.s	n.s
V_V_WT:V_V_HT	0.518148745456777	1.48392021075315	95075.7254494627	0.34917561045536	0.935005643915361	-426	n.s	n.s
V_V_WT:V_V_HM	1.18030938916471	1.48260895735473	95075.7254494627	0.796102966537188	0.705423555394934	-426	n.s	n.s
V_V_HT:V_V_HM	0.662160643707949	1.48202281377938	95075.7254494627	0.446795175857882	0.895822286724916	-426	n.s	n.s
V_V_WT:V_V_HT	0.517231658513246	1.48364178136323	95075.7254494627	0.348623006584509	0.935204341300951	-425	n.s	n.s
V_V_WT:V_V_HM	1.1806725316569	1.48235921225419	95075.7254494627	0.796482068513933	0.705189404598375	-425	n.s	n.s
V_V_HT:V_V_HM	0.663440873143621	1.48178826766601	95075.7254494627	0.44772987316779	0.895409780873325	-425	n.s	n.s
V_V_WT:V_V_HT	0.515771620194059	1.48340010181516	95075.7254494627	0.347695553993111	0.93553720940103	-424	n.s	n.s
V_V_WT:V_V_HM	1.18059554778545	1.48214201311074	95075.7254494627	0.796546847294073	0.705149390932962	-424	n.s	n.s
V_V_HT:V_V_HM	0.664823927591407	1.4815838713214	95075.7254494627	0.448725138320021	0.894969808307066	-424	n.s	n.s
V_V_WT:V_V_HT	0.513761167160137	1.48320215784664	95075.7254494627	0.346386474994099	0.936005738494782	-423	n.s	n.s
V_V_WT:V_V_HM	1.18006230598302	1.48196358145662	95075.7254494627	0.796282932150827	0.705312404498443	-423	n.s	n.s
V_V_HT:V_V_HM	0.666301138822867	1.48141546542838	95075.7254494627	0.449773310980112	0.894505627253884	-423	n.s	n.s
V_V_WT:V_V_HT	0.51119283685091	1.48305164259468	95075.7254494627	0.344689842328452	0.936610695725821	-422	n.s	n.s
V_V_WT:V_V_HM	1.1790566747238	1.4818271527453	95075.7254494627	0.795677601493147	0.705686240859913	-422	n.s	n.s
V_V_HT:V_V_HM	0.667863837872886	1.48128606379488	95075.7254494627	0.450867563124099	0.894020144270218	-422	n.s	n.s
V_V_WT:V_V_HT	0.508059164607065	1.48294896348949	95075.7254494627	0.342600572990432	0.937352108507459	-421	n.s	n.s
V_V_WT:V_V_HM	1.17756252352399	1.48173298474443	95075.7254494627	0.794719788010316	0.70627758781939	-421	n.s	n.s
V_V_HT:V_V_HM	0.669503358916927	1.48119586226138	95075.7254494627	0.452001910061226	0.8935159085594	-421	n.s	n.s
V_V_WT:V_V_HT	0.504353677036843	1.48289181165241	95075.7254494627	0.340114951794651	0.938229064553496	-420	n.s	n.s
V_V_WT:V_V_HM	1.17556480574339	1.48167889169142	95075.7254494627	0.793400521756383	0.707091742532395	-420	n.s	n.s
V_V_HT:V_V_HM	0.671211128706545	1.48114275594913	95075.7254494627	0.453171124802504	0.89299514856069	-420	n.s	n.s
V_V_WT:V_V_HT	0.500074867349287	1.48287713378937	95075.7254494627	0.337232840101451	0.939238934937464	-419	n.s	n.s
V_V_WT:V_V_HM	1.17305392055903	1.48166209362618	95075.7254494627	0.791714875885188	0.708131403709254	-419	n.s	n.s
V_V_HT:V_V_HM	0.672979053209751	1.48112413055838	95075.7254494627	0.454370460466429	0.892459894139992	-419	n.s	n.s
V_V_WT:V_V_HT	0.495227245433544	1.48290180562195	95075.7254494627	0.333958218646743	0.940377219336377	-418	n.s	n.s
V_V_WT:V_V_HM	1.17002693748003	1.48167983925404	95075.7254494627	0.789662453711384	0.709396369385668	-418	n.s	n.s
V_V_HT:V_V_HM	0.674799692046449	1.48113745937575	95075.7254494627	0.455595588225049	0.89191200335536	-418	n.s	n.s
V_V_WT:V_V_HT	0.489821395867679	1.482962878264	95075.7254494627	0.330299161932548	0.941637615701051	-417	n.s	n.s
V_V_WT:V_V_HM	1.16648772687893	1.48172962279391	95075.7254494627	0.787247355343702	0.710883560847874	-417	n.s	n.s
V_V_HT:V_V_HM	0.676666331011205	1.48118050338948	95075.7254494627	0.456842585669165	0.891353166634906	-417	n.s	n.s
V_V_WT:V_V_HT	0.483872984886894	1.48305735665064	95075.7254494627	0.326267209233014	0.943012315780781	-416	n.s	n.s
V_V_WT:V_V_HM	1.1624459055074	1.48180895989881	95075.7254494627	0.784477579071175	0.712587399188116	-416	n.s	n.s
V_V_HT:V_V_HM	0.678572920620546	1.48125108307474	95075.7254494627	0.458107965877049	0.890784892472071	-416	n.s	n.s
V_V_WT:V_V_HT	0.477399710745157	1.48318101982956	95075.7254494627	0.321875552857344	0.944492703099099	-415	n.s	n.s
V_V_WT:V_V_HM	1.15791342011533	1.48191426720346	95075.7254494627	0.7813632986343	0.714500874959669	-415	n.s	n.s
V_V_HT:V_V_HM	0.680513709370182	1.4813459835288	95075.7254494627	0.459388770035404	0.890208464118634	-415	n.s	n.s
V_V_WT:V_V_HT	0.470424329975828	1.48333007177496	95075.7254494627	0.317140695066551	0.946068873767138	-414	n.s	n.s
V_V_WT:V_V_HM	1.15290808379683	1.48204238950273	95075.7254494627	0.777918426600243	0.716614599085947	-414	n.s	n.s
V_V_HT:V_V_HM	0.68248375382101	1.48146242010514	95075.7254494627	0.460682461167375	0.889624985374824	-414	n.s	n.s
V_V_WT:V_V_HT	0.462974623948764	1.48350138349268	95075.7254494627	0.312082367499219	0.947729778135066	-413	n.s	n.s
V_V_WT:V_V_HM	1.14745358790628	1.48219080767705	95075.7254494627	0.774160507515639	0.71891688849098	-413	n.s	n.s
V_V_HT:V_V_HM	0.68447896395751	1.48159822735688	95075.7254494627	0.461986894502835	0.889035392187743	-413	n.s	n.s
V_V_WT:V_V_HT	0.455079380107939	1.48369063439242	95075.7254494627	0.306721205593035	0.94946409572429	-412	n.s	n.s
V_V_WT:V_V_HM	1.141574799435	1.48235589210118	95075.7254494627	0.770108450688491	0.721395176917669	-412	n.s	n.s
V_V_HT:V_V_HM	0.686495419327052	1.48175016482817	95075.7254494627	0.463300383304943	0.888440421046702	-412	n.s	n.s
V_V_WT:V_V_HT	0.446768332671873	1.4838924248706	95075.7254494627	0.301078653131363	0.951260345405118	-411	n.s	n.s
V_V_WT:V_V_HM	1.13529773345297	1.48253299676434	95075.7254494627	0.765782438522978	0.724036088603808	-411	n.s	n.s
V_V_HT:V_V_HM	0.688529400781107	1.48191400095489	95075.7254494627	0.464621698922775	0.887840606815184	-411	n.s	n.s
V_V_WT:V_V_HT	0.438075009784306	1.48410205095355	95075.7254494627	0.295178494971311	0.953106489334368	-410	n.s	n.s
V_V_WT:V_V_HM	1.12865300661807	1.48271809710025	95075.7254494627	0.761205389497417	0.726824567698813	-410	n.s	n.s
V_V_HT:V_V_HM	0.690577996833753	1.48208608284644	95075.7254494627	0.465949990912439	0.887236316916951	-410	n.s	n.s
V_V_WT:V_V_HT	0.42903477444623	1.48431459214813	95075.7254494627	0.289045716262428	0.954990405003342	-409	n.s	n.s
V_V_WT:V_V_HM	1.12167348921937	1.48290693230087	95075.7254494627	0.75640181105566	0.729744607256946	-409	n.s	n.s
V_V_HT:V_V_HM	0.692638714773146	1.48226250424272	95075.7254494627	0.467284784436351	0.886627750691792	-409	n.s	n.s
V_V_WT:V_V_HT	0.419686539943768	1.48452618401225	95075.7254494627	0.28270740150199	0.956899713274954	-408	n.s	n.s
V_V_WT:V_V_HM	1.11439647389763	1.48309617614508	95075.7254494627	0.751398656285536	0.732778758970837	-408	n.s	n.s
V_V_HT:V_V_HM	0.694709933953888	1.48244022562183	95075.7254494627	0.468625933070916	0.886014959143208	-408	n.s	n.s
V_V_WT:V_V_HT	0.410070111644298	1.48473236834477	95075.7254494627	0.276191265434227	0.95882233190556	-407	n.s	n.s
V_V_WT:V_V_HM	1.10686035892068	1.48328190242596	95075.7254494627	0.746223868241344	0.735909050782308	-407	n.s	n.s
V_V_HT:V_V_HM	0.696790247276347	1.48261559594683	95075.7254494627	0.469973639277253	0.88539783393552	-407	n.s	n.s
V_V_WT:V_V_HT	0.400225295408028	1.48492756205838	95075.7254494627	0.269525130810585	0.960746703396658	-406	n.s	n.s
V_V_WT:V_V_HM	1.0991035424946	1.48345908976623	95075.7254494627	0.740905866617325	0.739117325820195	-406	n.s	n.s
V_V_HT:V_V_HM	0.69887824708659	1.48278387511368	95075.7254494627	0.471328464529605	0.884776101008452	-406	n.s	n.s
V_V_WT:V_V_HT	0.390191891736734	1.48510516888903	95075.7254494627	0.26273687541511	0.962661867196191	-405	n.s	n.s
V_V_WT:V_V_HM	1.09116442417029	1.48362172278163	95075.7254494627	0.735473475088023	0.742385312423047	-405	n.s	n.s
V_V_HT:V_V_HM	0.700972532433568	1.48293932999086	95075.7254494627	0.472691308576926	0.884149328328575	-405	n.s	n.s
V_V_WT:V_V_HT	0.380009706765481	1.48525777347568	95075.7254494627	0.255854379995072	0.964557523479261	-404	n.s	n.s
V_V_WT:V_V_HM	1.08308140002133	1.48376296999	95075.7254494627	0.729955809605244	0.745694716829164	-404	n.s	n.s
V_V_HT:V_V_HM	0.703071693255843	1.48307540457774	95075.7254494627	0.474063349095876	0.883516952022686	-404	n.s	n.s
V_V_WT:V_V_HT	0.369718544155418	1.48537741706405	95075.7254494627	0.2489054565581	0.966424093389078	-403	n.s	n.s
V_V_WT:V_V_HM	1.07489287021785	1.48387543780415	95075.7254494627	0.724382143428754	0.749027327987011	-403	n.s	n.s
V_V_HT:V_V_HM	0.705174326062419	1.48318496360958	95075.7254494627	0.475445978326437	0.882878304247102	-403	n.s	n.s
V_V_WT:V_V_HT	0.359358757963879	1.48545655550188	95075.7254494627	0.241918053162091	0.968252697780536	-402	n.s	n.s
V_V_WT:V_V_HM	1.06663802204589	1.48395205626012	95075.7254494627	0.718781996727072	0.75236498600033	-402	n.s	n.s
V_V_HT:V_V_HM	0.707279264082025	1.48326114324956	95075.7254494627	0.476840688034544	0.882232665360791	-402	n.s	n.s
V_V_WT:V_V_HT	0.348972914745243	1.48549020495702	95075.7254494627	0.234921047328844	0.970034989138031	-401	n.s	n.s
V_V_WT:V_V_HM	1.05835920954433	1.48398806542319	95075.7254494627	0.71318579589959	0.755689211953962	-401	n.s	n.s
V_V_HT:V_V_HM	0.709386294799138	1.48329926011475	95075.7254494627	0.478248937267222	0.881579324765024	-401	n.s	n.s
V_V_WT:V_V_HT	0.338604554805187	1.48547495401121	95075.7254494627	0.227943631019061	0.9717633530672	-400	n.s	n.s
V_V_WT:V_V_HM	1.05010023806477	1.48398010562381	95075.7254494627	0.707624202026177	0.758981629939415	-400	n.s	n.s
V_V_HT:V_V_HM	0.711495683259557	1.48329594093808	95075.7254494627	0.479672102931521	0.880917603983508	-400	n.s	n.s
V_V_WT:V_V_HT	0.328299281164139	1.48541086542963	95075.7254494627	0.221015807009857	0.973430811893779	-399	n.s	n.s
V_V_WT:V_V_HM	1.04190814190115	1.483927984151	95075.7254494627	0.702128508276136	0.762223748465487	-399	n.s	n.s
V_V_HT:V_V_HM	0.713608860737004	1.48325082466903	95075.7254494627	0.481111386468461	0.880246900523803	-399	n.s	n.s
V_V_WT:V_V_HT	0.318104838504897	1.48530191260921	95075.7254494627	0.214168470264801	0.975031035184443	-398	n.s	n.s
V_V_WT:V_V_HM	1.03383348398732	1.48383509035518	95075.7254494627	0.696730715365315	0.76539693188004	-398	n.s	n.s
V_V_HT:V_V_HM	0.715728645482415	1.48316696917708	95075.7254494627	0.482567816271912	0.879566687558048	-398	n.s	n.s
V_V_WT:V_V_HT	0.308070698786899	1.48515557628231	95075.7254494627	0.207433284234149	0.976558388813393	-397	n.s	n.s
V_V_WT:V_V_HM	1.02592990822572	1.48370803626504	95075.7254494627	0.691463470676013	0.768482447866865	-397	n.s	n.s
V_V_HT:V_V_HM	0.717859209438785	1.48305051556455	95075.7254494627	0.484042318117207	0.878876481733691	-397	n.s	n.s
V_V_WT:V_V_HT	0.298247486952924	1.48498172864204	95075.7254494627	0.200842529709547	0.978007972949782	-396	n.s	n.s
V_V_WT:V_V_HM	1.01825331086987	1.48355563740441	95075.7254494627	0.686360042857157	0.771461488002377	-396	n.s	n.s
V_V_HT:V_V_HM	0.720005823916964	1.48290971821518	95075.7254494627	0.485535845556099	0.878175782387182	-396	n.s	n.s
V_V_WT:V_V_HT	0.288686038406595	1.48479001299966	95075.7254494627	0.194428865953492	0.979375659398999	-395	n.s	n.s
V_V_WT:V_V_HM	1.01086002458678	1.48338649361436	95075.7254494627	0.681454246036555	0.774315210826846	-395	n.s	n.s
V_V_HT:V_V_HM	0.722173986180188	1.48275262458745	95075.7254494627	0.487049541646313	0.877463995173826	-395	n.s	n.s
V_V_WT:V_V_HT	0.279437196032717	1.48458906172631	95075.7254494627	0.188225282831992	0.980658067053639	-394	n.s	n.s
V_V_WT:V_V_HM	1.00380638433255	1.48320827171537	95075.7254494627	0.676780465343293	0.777024718069989	-394	n.s	n.s
V_V_HT:V_V_HM	0.724369188299804	1.48258639028626	95075.7254494627	0.488584808983672	0.87674039789877	-394	n.s	n.s
V_V_WT:V_V_HT	0.270551708325605	1.48438680640809	95075.7254494627	0.182264964332501	0.981852539110032	-393	n.s	n.s
V_V_WT:V_V_HM	0.997148815853265	1.48302800274405	95075.7254494627	0.672373558697638	0.779571094450152	-393	n.s	n.s
V_V_HT:V_V_HM	0.726597107527652	1.48241757131586	95075.7254494627	0.490143345294196	0.876004122133546	-393	n.s	n.s
V_V_WT:V_V_HT	0.262079821287259	1.48419202994754	95075.7254494627	0.176580803561195	0.982957167786178	-392	n.s	n.s
V_V_WT:V_V_HM	0.990944139577394	1.4828535394302	95075.7254494627	0.668268384724075	0.781935652583475	-392	n.s	n.s
V_V_HT:V_V_HM	0.728864318290121	1.48225353805826	95075.7254494627	0.491727157045568	0.875254144955279	-392	n.s	n.s
V_V_WT:V_V_HT	0.254070797387371	1.48401429793548	95075.7254494627	0.171205087269595	0.983970756985212	-391	n.s	n.s
V_V_WT:V_V_HM	0.985249210320525	1.48269350736135	95075.7254494627	0.664499578253302	0.784100021892513	-391	n.s	n.s
V_V_HT:V_V_HM	0.731178412933168	1.48210243770898	95075.7254494627	0.493338648078479	0.874489244865965	-391	n.s	n.s
V_V_WT:V_V_HT	0.246572451816284	1.48386337416669	95075.7254494627	0.16616924179745	0.984892751942447	-390	n.s	n.s
V_V_WT:V_V_HM	0.980120378404102	1.48255677427029	95075.7254494627	0.661101413054832	0.786046176794966	-390	n.s	n.s
V_V_HT:V_V_HM	0.733547926587839	1.48197269065472	95075.7254494627	0.494980731570543	0.873707945892138	-390	n.s	n.s
V_V_WT:V_V_HT	0.239630706178943	1.48374863960815	95075.7254494627	0.161503572628197	0.985723152837567	-389	n.s	n.s
V_V_WT:V_V_HM	0.975612953133506	1.48245191986536	95075.7254494627	0.658107652639497	0.787756462399615	-389	n.s	n.s
V_V_HT:V_V_HM	0.735982246954549	1.48187248551493	95075.7254494627	0.496656935160522	0.872908464031148	-389	n.s	n.s
V_V_WT:V_V_HT	0.2332891259889	1.48367854562494	95075.7254494627	0.157236974732041	0.9864624191792	-388	n.s	n.s
V_V_WT:V_V_HM	0.97178064912066	1.48238673433961	95075.7254494627	0.655551366326536	0.789213631534669	-388	n.s	n.s
V_V_HT:V_V_HM	0.738491523131785	1.48180929963656	95075.7254494627	0.49837149983666	0.872088655737043	-388	n.s	n.s
V_V_WT:V_V_HT	0.227588481826697	1.48366012891579	95075.7254494627	0.153396642122486	0.987111363048107	-387	n.s	n.s
V_V_WT:V_V_HM	0.968675056951049	1.48236777069342	95075.7254494627	0.653464731291292	0.790400882437839	-387	n.s	n.s
V_V_HT:V_V_HM	0.741086575124378	1.48178946909146	95075.7254494627	0.500129465475797	0.871245971821219	-387	n.s	n.s
V_V_WT:V_V_HT	0.222566318586463	1.48369861133207	95075.7254494627	0.150007769021662	0.987671036825529	-386	n.s	n.s
V_V_WT:V_V_HM	0.966345103118563	1.48239997225487	95075.7254494627	0.651878791962373	0.791301915154286	-386	n.s	n.s
V_V_HT:V_V_HM	0.743778784532118	1.48181782869115	95075.7254494627	0.50193672267331	0.870377426568812	-386	n.s	n.s
V_V_WT:V_V_HT	0.218256540788186	1.48379710182284	95075.7254494627	0.147093251846939	0.988142618586846	-385	n.s	n.s
V_V_WT:V_V_HM	0.964836536007844	1.48248639143489	95075.7254494627	0.650823199175533	0.79190099609667	-385	n.s	n.s
V_V_HT:V_V_HM	0.746579995219669	1.48189743755266	95075.7254494627	0.503800044659391	0.869479575584611	-385	n.s	n.s
V_V_WT:V_V_HT	0.214689744445479	1.48395604559217	95075.7254494627	0.14467392419282	0.988527216528245	-384	n.s	n.s
V_V_WT:V_V_HM	0.964192100797099	1.48262766881486	95075.7254494627	0.650326525720261	0.792182695304468	-384	n.s	n.s
V_V_HT:V_V_HM	0.749502356351606	1.48202907086723	95075.7254494627	0.505727162229701	0.868548471970393	-384	n.s	n.s
V_V_WT:V_V_HT	0.211895856776227	1.48417169566753	95075.7254494627	0.14277044724325	0.988825430791203	-383	n.s	n.s
V_V_WT:V_V_HM	0.964453935425261	1.4828205983185	95075.7254494627	0.650418490624516	0.792130544008534	-383	n.s	n.s
V_V_HT:V_V_HM	0.752558078649052	1.48220982820575	95075.7254494627	0.507727087169597	0.867579500582411	-383	n.s	n.s
V_V_WT:V_V_HT	0.20990480019579	1.48443581611768	95075.7254494627	0.141403756172339	0.989037166855444	-382	n.s	n.s
V_V_WT:V_V_HM	0.965664172761358	1.48305784196983	95075.7254494627	0.65113048556403	0.791726654800961	-382	n.s	n.s
V_V_HT:V_V_HM	0.755759372565556	1.48243285248965	95075.7254494627	0.509810188904212	0.866567328692726	-382	n.s	n.s
V_V_WT:V_V_HT	0.208746500068322	1.48473592121338	95075.7254494627	0.140595035848346	0.989161520864598	-381	n.s	n.s
V_V_WT:V_V_HM	0.967864947459681	1.48332814282507	95075.7254494627	0.652495506231237	0.790951673501238	-381	n.s	n.s
V_V_HT:V_V_HM	0.759118447391337	1.48268752898555	95075.7254494627	0.511988151617301	0.865505912951266	-381	n.s	n.s
V_V_WT:V_V_HT	0.208449930374734	1.4850561169079	95075.7254494627	0.140365019207999	0.989196762278668	-380	n.s	n.s
V_V_WT:V_V_HM	0.971097401566198	1.48361709536854	95075.7254494627	0.654547190510076	0.789785234189087	-380	n.s	n.s
V_V_HT:V_V_HM	0.762647471191414	1.4829602198222	95075.7254494627	0.514273721572148	0.86438860777809	-380	n.s	n.s
V_V_WT:V_V_HT	0.209039280412707	1.48537944416838	95075.7254494627	0.140731232839796	0.989140627187723	-379	n.s	n.s
V_V_WT:V_V_HM	0.975397667554745	1.48390930647977	95075.7254494627	0.657316227680147	0.788207917160268	-379	n.s	n.s
V_V_HT:V_V_HM	0.766358387141992	1.48323633446848	95075.7254494627	0.516679890677445	0.863208551206942	-379	n.s	n.s
V_V_WT:V_V_HT	0.210533825367541	1.48568869681365	95075.7254494627	0.141707900059462	0.988990219283988	-378	n.s	n.s
V_V_WT:V_V_HM	0.980796677261687	1.48418913745842	95075.7254494627	0.660829979487141	0.786201407643462	-378	n.s	n.s
V_V_HT:V_V_HM	0.770262851894167	1.48350103302841	95075.7254494627	0.519219626238989	0.861958787884028	-378	n.s	n.s
V_V_WT:V_V_HT	0.212950803289836	1.48596585635605	95075.7254494627	0.143308005617332	0.988741603543328	-377	n.s	n.s
V_V_WT:V_V_HM	0.987323157480574	1.48444016627531	95075.7254494627	0.665114822349441	0.78374712137927	-377	n.s	n.s
V_V_HT:V_V_HM	0.774372354190717	1.48373870064575	95075.7254494627	0.521906150896852	0.860632121724734	-377	n.s	n.s
V_V_WT:V_V_HT	0.216302160970937	1.48619431121183	95075.7254494627	0.145540969534842	0.988390099266519	-376	n.s	n.s
V_V_WT:V_V_HM	0.995000010017705	1.48464723084601	95075.7254494627	0.670192884440782	0.780828055905262	-376	n.s	n.s
V_V_HT:V_V_HM	0.778697849046765	1.48393490338227	95075.7254494627	0.524752027377961	0.859221558285388	-376	n.s	n.s
V_V_WT:V_V_HT	0.220593403110342	1.48636018875696	95075.7254494627	0.148411808106099	0.987930388344441	-375	n.s	n.s
V_V_WT:V_V_HM	1.00384294971844	1.48479765140873	95075.7254494627	0.676080642211431	0.777429635706908	-375	n.s	n.s
V_V_HT:V_V_HM	0.783249546608126	1.48407755595174	95075.7254494627	0.527768608498246	0.857720574910766	-375	n.s	n.s
V_V_WT:V_V_HT	0.225823500001471	1.48645309131595	95075.7254494627	0.151921040307805	0.987356556695094	-374	n.s	n.s
V_V_WT:V_V_HM	1.01386029162442	1.48488190401219	95075.7254494627	0.682788502496354	0.773540045161046	-374	n.s	n.s
V_V_HT:V_V_HM	0.788036791622893	1.48415756413311	95075.7254494627	0.530965721340498	0.856123281030769	-374	n.s	n.s
V_V_WT:V_V_HT	0.231984838390233	1.48646664823336	95075.7254494627	0.156064610441104	0.986662182346648	-373	n.s	n.s
V_V_WT:V_V_HM	1.02505278392537	1.4848941274067	95075.7254494627	0.690320451139221	0.769150573217997	-373	n.s	n.s
V_V_HT:V_V_HM	0.793067945535157	1.48416930953524	95075.7254494627	0.534351398078364	0.854424560787408	-373	n.s	n.s
V_V_WT:V_V_HT	0.239063215115944	1.48639885945071	95075.7254494627	0.160833825723123	0.985840471014664	-372	n.s	n.s
V_V_WT:V_V_HM	1.03741347745879	1.48483244066355	95075.7254494627	0.698673768869963	0.764255967467227	-372	n.s	n.s
V_V_HT:V_V_HM	0.798350262342858	1.48411095497836	95075.7254494627	0.537931655086057	0.852620197396498	-372	n.s	n.s
V_V_WT:V_V_HT	0.247037875504173	1.48625221601615	95075.7254494627	0.166215311803773	0.984884438013824	-371	n.s	n.s
V_V_WT:V_V_HM	1.05092765207616	1.48469905793891	95075.7254494627	0.707838835390035	0.758854780166208	-371	n.s	n.s
V_V_HT:V_V_HM	0.803889776572014	1.48398455735034	95075.7254494627	0.541710338285032	0.850706970144775	-371	n.s	n.s
V_V_WT:V_V_HT	0.255881597868978	1.48603359474447	95075.7254494627	0.172190991357081	0.983787133455931	-370	n.s	n.s
V_V_WT:V_V_HM	1.06557278677548	1.4845001975534	95075.7254494627	0.71779901985304	0.752949698654709	-370	n.s	n.s
V_V_HT:V_V_HM	0.809691188906498	1.48379598505709	95075.7254494627	0.545689028047439	0.848682726875129	-370	n.s	n.s
V_V_WT:V_V_HT	0.265560811917407	1.48575393355347	95075.7254494627	0.178738084362507	0.982541907250724	-369	n.s	n.s
V_V_WT:V_V_HM	1.08131857473089	1.48424579106739	95075.7254494627	0.728530666038318	0.746547843650552	-369	n.s	n.s
V_V_HT:V_V_HM	0.815757762813497	1.48355464523004	95075.7254494627	0.549867013956202	0.846546425908999	-369	n.s	n.s
V_V_WT:V_V_HT	0.276035781349751	1.48542770620757	95075.7254494627	0.185829158966272	0.981142702926801	-368	n.s	n.s
V_V_WT:V_V_HM	1.09812698966933	1.483949009203	95075.7254494627	0.740003182628973	0.739661014993176	-368	n.s	n.s
V_V_HT:V_V_HM	0.82209120831957	1.48327303654685	95075.7254494627	0.554241321768679	0.844298155206855	-368	n.s	n.s
V_V_WT:V_V_HT	0.287261753523776	1.48507173366393	95075.7254494627	0.193432914391988	0.97958422972055	-367	n.s	n.s
V_V_WT:V_V_HM	1.11595364204689	1.48362517412234	95075.7254494627	0.752180309091242	0.732305220069738	-367	n.s	n.s
V_V_HT:V_V_HM	0.82869188852311	1.48296571269201	95075.7254494627	0.558807180389083	0.841938926549205	-367	n.s	n.s
V_V_WT:V_V_HT	0.299192081785439	1.48470294427441	95075.7254494627	0.201516460204541	0.97786179722154	-366	n.s	n.s
V_V_WT:V_V_HM	1.13475166360914	1.48328969540721	95075.7254494627	0.765023627631702	0.724498787551342	-366	n.s	n.s
V_V_HT:V_V_HM	0.835559581823723	1.48264730554183	95075.7254494627	0.563559235362701	0.839470075730601	-366	n.s	n.s
V_V_WT:V_V_HT	0.311776504964151	1.484338647295	95075.7254494627	0.210044052637394	0.975971845836545	-365	n.s	n.s
V_V_WT:V_V_HM	1.15446935502551	1.48295833804856	95075.7254494627	0.778490754193872	0.716263638750946	-365	n.s	n.s
V_V_HT:V_V_HM	0.842692850061383	1.48233279224353	95075.7254494627	0.568490999100113	0.836893567035204	-365	n.s	n.s
V_V_WT:V_V_HT	0.324963860433655	1.48399444640572	95075.7254494627	0.218979162099109	0.973911759051413	-364	n.s	n.s
V_V_WT:V_V_HM	1.17505380830951	1.48264529591112	95075.7254494627	0.792538722208274	0.707623361369417	-364	n.s	n.s
V_V_HT:V_V_HM	0.850089947875851	1.48203564740071	95075.7254494627	0.573596154294125	0.834211331383291	-364	n.s	n.s
V_V_WT:V_V_HT	0.338702979821452	1.48368323834894	95075.7254494627	0.228285237082252	0.971679876320876	-363	n.s	n.s
V_V_WT:V_V_HM	1.19645211093766	1.4823622707269	95075.7254494627	0.807125312458845	0.69860244779218	-363	n.s	n.s
V_V_HT:V_V_HM	0.857749131116165	1.48176696190051	95075.7254494627	0.57886911583993	0.831424974052967	-363	n.s	n.s
V_V_WT:V_V_HT	0.352942054587501	1.48341526425984	95075.7254494627	0.237925322120508	0.969275738202158	-362	n.s	n.s
V_V_WT:V_V_HM	1.21861035656891	1.48211852953301	95075.7254494627	0.822208434944046	0.689226686489144	-362	n.s	n.s
V_V_HT:V_V_HM	0.865668301981408	1.48153550433144	95075.7254494627	0.584304796915447	0.82853589539702	-362	n.s	n.s
V_V_WT:V_V_HT	0.367626109259334	1.4831995624826	95075.7254494627	0.247860179141367	0.966700730623798	-361	n.s	n.s
V_V_WT:V_V_HM	1.24146969844203	1.48192226947271	95075.7254494627	0.83774279124894	0.679525234898597	-361	n.s	n.s
V_V_HT:V_V_HM	0.873843589182698	1.48134904483796	95075.7254494627	0.589897156397928	0.825546068331578	-361	n.s	n.s
V_V_WT:V_V_HT	0.382697241674379	1.48304370547068	95075.7254494627	0.258048525652128	0.963958244007185	-360	n.s	n.s
V_V_WT:V_V_HM	1.26496655670974	1.48178038107468	95075.7254494627	0.853680189632628	0.669530415136095	-360	n.s	n.s
V_V_HT:V_V_HM	0.882269315035387	1.4812141318248	95075.7254494627	0.595639277319388	0.822458016944949	-360	n.s	n.s
V_V_WT:V_V_HT	0.398096981331868	1.48295186086904	95075.7254494627	0.26844902510765	0.961053303738786	-359	n.s	n.s
V_V_WT:V_V_HM	1.28903642183947	1.48169664335893	95075.7254494627	0.869973234816332	0.659275331806475	-359	n.s	n.s
V_V_HT:V_V_HM	0.890939440507637	1.48113435121473	95075.7254494627	0.60152506744371	0.819273913383292	-359	n.s	n.s
V_V_WT:V_V_HT	0.413766541328293	1.48292466579139	95075.7254494627	0.279020607636518	0.957992550228417	-358	n.s	n.s
V_V_WT:V_V_HM	1.31361408800239	1.48167160938311	95075.7254494627	0.886575729523028	0.648793484953315	-358	n.s	n.s
V_V_HT:V_V_HM	0.899847546674074	1.48111021744861	95075.7254494627	0.607549347829204	0.8159955213188	-358	n.s	n.s
V_V_WT:V_V_HT	0.429645661293932	1.48296099944036	95075.7254494627	0.289721483879934	0.954784574026136	-357	n.s	n.s
V_V_WT:V_V_HM	1.33863096545804	1.48170426191901	95075.7254494627	0.903440045265398	0.638120277814318	-357	n.s	n.s
V_V_HT:V_V_HM	0.908985304164098	1.48114077321069	95075.7254494627	0.61370621929047	0.812625082311008	-357	n.s	n.s
V_V_WT:V_V_HT	0.445672885877475	1.48305817308761	95075.7254494627	0.300509375805278	0.951439904898427	-356	n.s	n.s
V_V_WT:V_V_HM	1.36401534597334	1.48179218629503	95075.7254494627	0.920517302351171	0.627292742442889	-356	n.s	n.s
V_V_HT:V_V_HM	0.918342460095886	1.4812237532189	95075.7254494627	0.619989017932102	0.809165355631463	-356	n.s	n.s
V_V_WT:V_V_HT	0.461786538968479	1.48321032308419	95075.7254494627	0.311342586942247	0.947970690725434	-355	n.s	n.s
V_V_WT:V_V_HM	1.38969491887261	1.48193006398028	95075.7254494627	0.937760122863063	0.61634760496052	-355	n.s	n.s
V_V_HT:V_V_HM	0.927908379904146	1.48135412484223	95075.7254494627	0.626392004682183	0.805618695163325	-355	n.s	n.s
V_V_WT:V_V_HT	0.477924940629105	1.48340810081801	95075.7254494627	0.322180349672864	0.944390531585227	-354	n.s	n.s
V_V_WT:V_V_HM	1.41559736814315	1.4821093779522	95075.7254494627	0.955123413427867	0.605320580004659	-354	n.s	n.s
V_V_HT:V_V_HM	0.93767242751403	1.48152380003649	95075.7254494627	0.632910809459109	0.801986788708084	-354	n.s	n.s
V_V_WT:V_V_HT	0.494026589288236	1.48363942023376	95075.7254494627	0.332982921962533	0.940714360046567	-353	n.s	n.s
V_V_WT:V_V_HM	1.44165017255543	1.48231910259093	95075.7254494627	0.97256398439147	0.594246407419247	-353	n.s	n.s
V_V_HT:V_V_HM	0.947623583267202	1.4817222966033	95075.7254494627	0.639541961027066	0.798270902051551	-353	n.s	n.s
V_V_WT:V_V_HT	0.510030662936881	1.48389140815159	95075.7254494627	0.343711581679821	0.936958335731339	-352	n.s	n.s
V_V_WT:V_V_HM	1.46777996146428	1.48254751014178	95075.7254494627	0.990039072220975	0.583159594658846	-352	n.s	n.s
V_V_HT:V_V_HM	0.957749298527368	1.48193847396197	95075.7254494627	0.646281418125829	0.794472696350778	-352	n.s	n.s
V_V_WT:V_V_HT	0.525876884149596	1.48414997958375	95075.7254494627	0.354328667172226	0.93313970993161	-351	n.s	n.s
V_V_WT:V_V_HM	1.49391315119488	1.48278176268929	95075.7254494627	1.00750709833752	0.572093747403658	-351	n.s	n.s
V_V_HT:V_V_HM	0.968036267045285	1.48216013168649	95075.7254494627	0.653125290817124	0.790593828643637	-351	n.s	n.s
V_V_WT:V_V_HT	0.541506940147908	1.48440203442836	95075.7254494627	0.364798031522801	0.929276522781338	-350	n.s	n.s
V_V_WT:V_V_HM	1.51997627427724	1.48300994274897	95075.7254494627	1.02492655676991	0.561082096953038	-350	n.s	n.s
V_V_HT:V_V_HM	0.978469334129372	1.48237595800193	95075.7254494627	0.66006827002796	0.786636847949204	-350	n.s	n.s
V_V_WT:V_V_HT	0.556864781256131	1.48463612967619	95075.7254494627	0.375085025970361	0.925387448416141	-349	n.s	n.s
V_V_WT:V_V_HM	1.54589629715325	1.48322166456447	95075.7254494627	1.04225574240596	0.550157501874106	-349	n.s	n.s
V_V_HT:V_V_HM	0.989031515897111	1.48257610994144	95075.7254494627	0.667103367756393	0.782605367295017	-349	n.s	n.s
V_V_WT:V_V_HT	0.571895500959425	1.48484129479622	95075.7254494627	0.385155977924167	0.921491835538675	-348	n.s	n.s
V_V_WT:V_V_HM	1.57160062330684	1.48340696335281	95075.7254494627	1.05945344880592	0.539351850552759	-348	n.s	n.s
V_V_HT:V_V_HM	0.999705122347414	1.48275113746575	95075.7254494627	0.674223136362631	0.778503384896502	-348	n.s	n.s
V_V_WT:V_V_HT	0.586546867780395	1.48500858398307	95075.7254494627	0.394978772585387	0.917609332664716	-347	n.s	n.s
V_V_WT:V_V_HM	1.5970179613638	1.48355772819005	95075.7254494627	1.07647847536892	0.528696232343909	-347	n.s	n.s
V_V_HT:V_V_HM	1.0104710935834	1.48289335715818	95075.7254494627	0.681418585298592	0.774335918637862	-347	n.s	n.s
V_V_WT:V_V_HT	0.600767322217706	1.48512960602156	95075.7254494627	0.404521813976272	0.913760145007361	-346	n.s	n.s
V_V_WT:V_V_HM	1.6220773486253	1.48366633188255	95075.7254494627	1.09328985484703	0.518220672188171	-346	n.s	n.s
V_V_HT:V_V_HM	1.02131002640754	1.48299553044171	95075.7254494627	0.688680448081555	0.77010828708382	-346	n.s	n.s
V_V_WT:V_V_HT	0.614505301545528	1.4851961228885	95075.7254494627	0.4137536397216	0.90996507147004	-345	n.s	n.s
V_V_WT:V_V_HM	1.64670782056729	1.48372525488612	95075.7254494627	1.10984686359179	0.507954023266333	-345	n.s	n.s
V_V_HT:V_V_HM	1.03220251902177	1.48305049952127	95075.7254494627	0.695999576113532	0.765825878528694	-345	n.s	n.s
V_V_WT:V_V_HT	0.627710277474478	1.48520092434739	95075.7254494627	0.422643338813097	0.906245219491944	-344	n.s	n.s
V_V_WT:V_V_HM	1.67083916822976	1.48372789268044	95075.7254494627	1.12610888861251	0.497923969600561	-344	n.s	n.s
V_V_HT:V_V_HM	1.04312889075526	1.48305196151908	95075.7254494627	0.703366380829158	0.761494473195745	-344	n.s	n.s
V_V_WT:V_V_HT	0.640336966617593	1.48514065907039	95075.7254494627	0.431162504848804	0.902621043488451	-343	n.s	n.s
V_V_WT:V_V_HM	1.69440504853655	1.48367117665933	95075.7254494627	1.14203542886889	0.488156966208645	-343	n.s	n.s
V_V_HT:V_V_HM	1.05406808191893	1.48299698607358	95075.7254494627	0.710768863198912	0.757121410528254	-343	n.s	n.s
V_V_WT:V_V_HT	0.652346764414073	1.48501669036299	95075.7254494627	0.43928581318141	0.89911190980475	-342	n.s	n.s
V_V_WT:V_V_HM	1.71734424810444	1.48355636580337	95075.7254494627	1.15758611380732	0.478678191347123	-342	n.s	n.s
V_V_HT:V_V_HM	1.06499748369038	1.48288677573132	95075.7254494627	0.718192043465455	0.752715954113355	-342	n.s	n.s
V_V_WT:V_V_HT	0.663706941712828	1.48483444280404	95075.7254494627	0.44699053482316	0.89573612525584	-341	n.s	n.s
V_V_WT:V_V_HM	1.73960021773041	1.48338844265965	95075.7254494627	1.1727206223957	0.469511581913916	-341	n.s	n.s
V_V_HT:V_V_HM	1.07589327601756	1.48272608658278	95075.7254494627	0.72561836319826	0.748289080950968	-341	n.s	n.s
V_V_WT:V_V_HT	0.674387293558127	1.48460129014691	95075.7254494627	0.454254821165751	0.892511550609823	-340	n.s	n.s
V_V_WT:V_V_HM	1.76111850631869	1.4831741590314	95075.7254494627	1.18739832109049	0.460680057867519	-340	n.s	n.s
V_V_HT:V_V_HM	1.0867312127606	1.48252135188953	95075.7254494627	0.733029046344273	0.743852684600123	-340	n.s	n.s
V_V_WT:V_V_HT	0.68436431955957	1.4843280650051	95075.7254494627	0.461060014759756	0.88945446519343	-339	n.s	n.s
V_V_WT:V_V_HM	1.78185045010332	1.48292344202299	95075.7254494627	1.20157952838923	0.452204790756674	-339	n.s	n.s
V_V_HT:V_V_HM	1.09748613054374	1.48228203830468	95075.7254494627	0.740403042189573	0.739420210505742	-339	n.s	n.s
V_V_WT:V_V_HT	0.693621408858952	1.48402855851536	95075.7254494627	0.467390876596648	0.886579323980326	-338	n.s	n.s
V_V_WT:V_V_HM	1.80175343303401	1.48264893835348	95075.7254494627	1.21522592869145	0.444105027407413	-338	n.s	n.s
V_V_HT:V_V_HM	1.10813202417503	1.48202021317538	95075.7254494627	0.747717213519477	0.735006550312393	-338	n.s	n.s
V_V_WT:V_V_HT	0.702143340985891	1.48371654006154	95075.7254494627	0.473232805611756	0.883899915726443	-337	n.s	n.s
V_V_WT:V_V_HM	1.82078606677136	1.48236325676684	95075.7254494627	1.22829951326684	0.436398808904628	-337	n.s	n.s
V_V_HT:V_V_HM	1.11864272578551	1.48174789665261	95075.7254494627	0.754948077410887	0.730626987267486	-337	n.s	n.s
V_V_WT:V_V_HT	0.709914895846339	1.48340466568944	95075.7254494627	0.478571297681872	0.881429567198197	-336	n.s	n.s
V_V_WT:V_V_HM	1.83890696201883	1.48207796161129	95075.7254494627	1.24076263843746	0.429103029471517	-336	n.s	n.s
V_V_HT:V_V_HM	1.12899206617249	1.48147609755467	95075.7254494627	0.76207241415235	0.726296805089431	-336	n.s	n.s
V_V_WT:V_V_HT	0.716920852682275	1.48310408370935	95075.7254494627	0.483392137178399	0.879181019929631	-335	n.s	n.s
V_V_WT:V_V_HM	1.85607473172492	1.48180321278773	95075.7254494627	1.25257842317204	0.422233315747321	-335	n.s	n.s
V_V_HT:V_V_HM	1.13915387904267	1.48121447073231	95075.7254494627	0.769067479120339	0.722031131351431	-335	n.s	n.s
V_V_WT:V_V_HT	0.723145988819265	1.48282413482884	95075.7254494627	0.487681561038752	0.877166316779395	-334	n.s	n.s
V_V_WT:V_V_HM	1.87224798555447	1.48154749285483	95075.7254494627	1.26371108221904	0.415803966137356	-334	n.s	n.s
V_V_HT:V_V_HM	1.14910199673519	1.48097105792164	95075.7254494627	0.775911177054207	0.717844802163541	-334	n.s	n.s
V_V_WT:V_V_HT	0.72857670563068	1.48257265442921	95075.7254494627	0.491427319567811	0.875396261964609	-333	n.s	n.s
V_V_WT:V_V_HM	1.8873869790471	1.48131789459809	95075.7254494627	1.27412690140976	0.409827541296046	-333	n.s	n.s
V_V_HT:V_V_HM	1.15881027341643	1.48075256895761	95075.7254494627	0.782581977373969	0.713752385501214	-333	n.s	n.s
V_V_WT:V_V_HT	0.733207514094826	1.48235781108956	95075.7254494627	0.494622491688364	0.873878556833235	-332	n.s	n.s
V_V_WT:V_V_HM	1.90146022158554	1.48112184205606	95075.7254494627	1.28379729985345	0.404313296461403	-332	n.s	n.s
V_V_HT:V_V_HM	1.16825270749071	1.48056604724631	95075.7254494627	0.789058150876505	0.709768625326006	-332	n.s	n.s
V_V_WT:V_V_HT	0.737041083814951	1.48218778862877	95075.7254494627	0.497265656531158	0.872617642390988	-331	n.s	n.s
V_V_WT:V_V_HM	1.91444462630398	1.48096680316228	95075.7254494627	1.29269921663071	0.399267187984986	-331	n.s	n.s
V_V_HT:V_V_HM	1.17740354248901	1.48041859818886	95075.7254494627	0.795317989067039	0.705908287904034	-331	n.s	n.s
V_V_WT:V_V_HT	0.740081714463596	1.48206849267787	95075.7254494627	0.499357295644538	0.871616377104392	-330	n.s	n.s
V_V_WT:V_V_HM	1.92631879516875	1.4808581569164	95075.7254494627	1.30081249589761	0.394693562132311	-330	n.s	n.s
V_V_HT:V_V_HM	1.18623708070515	1.48031533401822	95075.7254494627	0.8013408045198	0.702185524000613	-330	n.s	n.s
V_V_WT:V_V_HT	0.742333709517155	1.48200287631439	95075.7254494627	0.500898966784244	0.870876435400833	-329	n.s	n.s
V_V_WT:V_V_HM	1.93706133231959	1.48079856799224	95075.7254494627	1.30811939867418	0.390595591728364	-329	n.s	n.s
V_V_HT:V_V_HM	1.19472762280243	1.48025877221539	95075.7254494627	0.80710727423312	0.698613632417108	-329	n.s	n.s
V_V_WT:V_V_HT	0.74380298889028	1.48199135581373	95075.7254494627	0.501894282967577	0.870397848458893	-328	n.s	n.s
V_V_WT:V_V_HM	1.94665265651685	1.48078837735582	95075.7254494627	1.31460557516862	0.386974879114755	-328	n.s	n.s
V_V_HT:V_V_HM	1.20284966762657	1.48024921431822	95075.7254494627	0.8125994298741	0.695205043778926	-328	n.s	n.s
V_V_WT:V_V_HT	0.744503530006732	1.48203375689708	95075.7254494627	0.502352612780893	0.870177235387519	-327	n.s	n.s
V_V_WT:V_V_HM	1.95508228255185	1.48082742142256	95075.7254494627	1.32026342453444	0.383829734179741	-327	n.s	n.s
V_V_HT:V_V_HM	1.21057875254511	1.48028650446634	95075.7254494627	0.817800303449727	0.69197152254592	-327	n.s	n.s
V_V_WT:V_V_HT	0.744457303635485	1.48212936562117	95075.7254494627	0.50228901801934	0.870207854837285	-326	n.s	n.s
V_V_WT:V_V_HM	1.96234886084333	1.48091507860468	95075.7254494627	1.3250920928513	0.38115532977273	-326	n.s	n.s
V_V_HT:V_V_HM	1.21789155720787	1.48037007359563	95075.7254494627	0.822693986409606	0.688924116942239	-326	n.s	n.s
V_V_WT:V_V_HT	0.743687876586122	1.48227501200598	95075.7254494627	0.501720578544787	0.870481421665556	-325	n.s	n.s
V_V_WT:V_V_HM	1.96845287203962	1.48104847699351	95075.7254494627	1.32909415364683	0.37894564951064	-325	n.s	n.s
V_V_HT:V_V_HM	1.22476499545353	1.48049720595769	95075.7254494627	0.82726599585932	0.686072919730978	-325	n.s	n.s
V_V_WT:V_V_HT	0.742218813462976	1.48246462374211	95075.7254494627	0.500665446969946	0.870988621604512	-324	n.s	n.s
V_V_WT:V_V_HM	1.97339479983774	1.48122207507642	95075.7254494627	1.33227477030136	0.377194006971985	-324	n.s	n.s
V_V_HT:V_V_HM	1.23117598637477	1.48066263236017	95075.7254494627	0.831503381977219	0.68342699164733	-324	n.s	n.s
V_V_WT:V_V_HT	0.740073679258767	1.48268936120631	95075.7254494627	0.499142773005836	0.871719208880519	-323	n.s	n.s
V_V_WT:V_V_HM	1.97717512353177	1.48142778405068	95075.7254494627	1.3346415834902	0.375893138836225	-323	n.s	n.s
V_V_HT:V_V_HM	1.23710144427301	1.48085864590632	95075.7254494627	0.835394686517071	0.680994380352029	-323	n.s	n.s
V_V_WT:V_V_HT	0.737276039097672	1.48293785772797	95075.7254494627	0.49717257891525	0.872662127731257	-322	n.s	n.s
V_V_WT:V_V_HM	1.97979432461612	1.4816551868025	95075.7254494627	1.3362044976798	0.375035334101317	-322	n.s	n.s
V_V_HT:V_V_HM	1.24251828551844	1.48107531013554	95075.7254494627	0.838929848479296	0.678782175173891	-322	n.s	n.s
V_V_WT:V_V_HT	0.733849458243359	1.48319656483357	95075.7254494627	0.494775591882324	0.873805654216565	-321	n.s	n.s
V_V_WT:V_V_HM	1.98125288599488	1.48189185339075	95075.7254494627	1.33697535448456	0.374612607200365	-321	n.s	n.s
V_V_HT:V_V_HM	1.24740342775151	1.48130075946466	95075.7254494627	0.842100039294062	0.67679660842186	-321	n.s	n.s
V_V_WT:V_V_HT	0.72981874410225	1.48345077686982	95075.7254494627	0.491973684251403	0.875137248449314	-320	n.s	n.s
V_V_WT:V_V_HM	1.98155301895354	1.48212428761533	95075.7254494627	1.33696818513228	0.374616537681786	-320	n.s	n.s
V_V_HT:V_V_HM	1.25173427485128	1.48152210717762	95075.7254494627	0.844897466454888	0.675043178529244	-320	n.s	n.s
V_V_WT:V_V_HT	0.725214844336765	1.48368752887791	95075.7254494627	0.488792168311364	0.876642537593243	-319	n.s	n.s
V_V_WT:V_V_HM	1.98070555235428	1.48234061435662	95075.7254494627	1.3362013650378	0.375037052479825	-319	n.s	n.s
V_V_HT:V_V_HM	1.25549070801748	1.48172802958006	95075.7254494627	0.847315217741612	0.673526749248652	-319	n.s	n.s
V_V_WT:V_V_HT	0.720075698888028	1.48389686464698	95075.7254494627	0.485259936888762	0.878305347077386	-318	n.s	n.s
V_V_WT:V_V_HM	1.97873144368235	1.48253174727518	95075.7254494627	1.33469751816051	0.375862422387048	-318	n.s	n.s
V_V_HT:V_V_HM	1.25865574479434	1.48190988358055	95075.7254494627	0.849347020854741	0.672251702794603	-318	n.s	n.s
V_V_WT:V_V_HT	0.714444765536562	1.4840717603356	95075.7254494627	0.481408503706722	0.880108258434796	-317	n.s	n.s
V_V_WT:V_V_HM	1.9756599079298	1.48269130782056	95075.7254494627	1.33248228913803	0.377079860034336	-317	n.s	n.s
V_V_HT:V_V_HM	1.26121514239323	1.48206162228195	95075.7254494627	0.850986978835144	0.671222108691514	-317	n.s	n.s
V_V_WT:V_V_HT	0.708367499067371	1.48420658972154	95075.7254494627	0.477270148221261	0.882033574908342	-316	n.s	n.s
V_V_WT:V_V_HM	1.97152332955518	1.4828141923597	95075.7254494627	1.32958218211937	0.378676621587982	-316	n.s	n.s
V_V_HT:V_V_HM	1.26315583048783	1.48217841097861	95075.7254494627	0.852229273568916	0.670441912661099	-316	n.s	n.s
V_V_WT:V_V_HT	0.701893806374592	1.48429920021134	95075.7254494627	0.472878922440067	0.884062938009032	-315	n.s	n.s
V_V_WT:V_V_HM	1.96636165524453	1.4828984962752	95075.7254494627	1.32602579352781	0.380639239306529	-315	n.s	n.s
V_V_HT:V_V_HM	1.26446784886994	1.48225847657836	95075.7254494627	0.853068387767859	0.669914799286054	-315	n.s	n.s
V_V_WT:V_V_HT	0.695077765613739	1.48435098161378	95075.7254494627	0.468270492776616	0.88617749475358	-314	n.s	n.s
V_V_WT:V_V_HM	1.96022220115037	1.48294557476123	95075.7254494627	1.32184365664666	0.382953509235014	-314	n.s	n.s
V_V_HT:V_V_HM	1.26514443553662	1.48230316410893	95075.7254494627	0.853499112846561	0.66964418798735	-314	n.s	n.s
V_V_WT:V_V_HT	0.687974270704188	1.48436416329258	95075.7254494627	0.463480787071914	0.888358603001008	-313	n.s	n.s
V_V_WT:V_V_HM	1.95315374165922	1.48295753286115	95075.7254494627	1.31706653655206	0.385605337154355	-313	n.s	n.s
V_V_HT:V_V_HM	1.26517947095503	1.48231452095608	95075.7254494627	0.853516209325807	0.669633446250872	-313	n.s	n.s
V_V_WT:V_V_HT	0.680638213346604	1.48434098693146	95075.7254494627	0.458545724560007	0.890588017095869	-312	n.s	n.s
V_V_WT:V_V_HM	1.94520505186124	1.48293645854745	95075.7254494627	1.3117251522473	0.388580806114982	-312	n.s	n.s
V_V_HT:V_V_HM	1.26456683851463	1.4822945595176	95075.7254494627	0.853114403203485	0.66988589046778	-312	n.s	n.s
V_V_WT:V_V_HT	0.673124891327383	1.48428423080048	95075.7254494627	0.453501342505244	0.892847883793354	-311	n.s	n.s
V_V_WT:V_V_HM	1.93642605353342	1.48288491054369	95075.7254494627	1.3058505348358	0.391865894804626	-311	n.s	n.s
V_V_HT:V_V_HM	1.26330116220602	1.48224572734429	95075.7254494627	0.852288617805263	0.670404637221152	-311	n.s	n.s
V_V_WT:V_V_HT	0.665491210697155	1.48419902674104	95075.7254494627	0.448384077005104	0.895120665289554	-310	n.s	n.s
V_V_WT:V_V_HM	1.92687124555589	1.48280760693295	95075.7254494627	1.29947488571457	0.395445914200414	-310	n.s	n.s
V_V_HT:V_V_HM	1.26138003485872	1.48217253324957	95075.7254494627	0.851034550001561	0.671192236792603	-310	n.s	n.s
V_V_WT:V_V_HT	0.657794477007272	1.48409068088528	95075.7254494627	0.443230649905359	0.897389233413303	-309	n.s	n.s
V_V_WT:V_V_HM	1.91659627255025	1.48270940493178	95075.7254494627	1.29263108885347	0.399305696337323	-309	n.s	n.s
V_V_HT:V_V_HM	1.25880179554301	1.48207960520025	95075.7254494627	0.849348301620359	0.672250898862705	-309	n.s	n.s
V_V_WT:V_V_HT	0.650092001859193	1.48396384813641	95075.7254494627	0.438078058758366	0.899636907652168	-308	n.s	n.s
V_V_WT:V_V_HM	1.90565677960336	1.48259453712944	95075.7254494627	1.28535262465829	0.40342956621313	-308	n.s	n.s
V_V_HT:V_V_HM	1.25556477774413	1.4819709570707	95075.7254494627	0.847226304775843	0.673582531869434	-308	n.s	n.s
V_V_WT:V_V_HT	0.642441093104306	1.48382243516814	95075.7254494627	0.43296359313472	0.901847471834024	-307	n.s	n.s
V_V_WT:V_V_HM	1.89410841160071	1.48246652370802	95075.7254494627	1.27767364814625	0.4078012266803	-307	n.s	n.s
V_V_HT:V_V_HM	1.25166731849643	1.48184990569131	95075.7254494627	0.844665383241025	0.675188695202189	-307	n.s	n.s
V_V_WT:V_V_HT	0.634899059232769	1.48366957776397	95075.7254494627	0.427924834982208	0.904005187276202	-306	n.s	n.s
V_V_WT:V_V_HM	1.88200681420975	1.48232815337437	95075.7254494627	1.26962900213799	0.412403685486279	-306	n.s	n.s
V_V_HT:V_V_HM	1.24710775497699	1.48171905385429	95075.7254494627	0.841662764430938	0.677070580665769	-306	n.s	n.s
V_V_WT:V_V_HT	0.627522958235858	1.48350828157005	95075.7254494627	0.422999295677492	0.906094947682292	-305	n.s	n.s
V_V_WT:V_V_HM	1.86940820480485	1.48218208106976	95075.7254494627	1.26125408523061	0.417219272604441	-305	n.s	n.s
V_V_HT:V_V_HM	1.24188524656899	1.48158086747817	95075.7254494627	0.838216309233819	0.67922885579129	-305	n.s	n.s
V_V_WT:V_V_HT	0.620368485247862	1.48334376255149	95075.7254494627	0.418223004612748	0.908102851799105	-304	n.s	n.s
V_V_WT:V_V_HM	1.856371562179	1.48203300874224	95075.7254494627	1.25258449118785	0.422229799816004	-304	n.s	n.s
V_V_HT:V_V_HM	1.23600307693113	1.48143977955815	95075.7254494627	0.834325562190436	0.68166299324707	-304	n.s	n.s
V_V_WT:V_V_HT	0.613489657651876	1.48318314146138	95075.7254494627	0.413630414547055	0.910016185603183	-303	n.s	n.s
V_V_WT:V_V_HM	1.84295832682236	1.48188740861989	95075.7254494627	1.24365610781371	0.427416467244305	-303	n.s	n.s
V_V_HT:V_V_HM	1.22946866917048	1.48130192844191	95075.7254494627	0.829991945304276	0.684371138358447	-303	n.s	n.s
V_V_WT:V_V_HT	0.606940135731833	1.48303282347325	95075.7254494627	0.409256036768212	0.91182268114155	-302	n.s	n.s
V_V_WT:V_V_HM	1.829230407788	1.48175109103244	95075.7254494627	1.23450586192141	0.432759398409934	-302	n.s	n.s
V_V_HT:V_V_HM	1.22229027205619	1.48117281755602	95075.7254494627	0.825217866253453	0.687350655027011	-302	n.s	n.s
V_V_WT:V_V_HT	0.60077357749589	1.48289780300828	95075.7254494627	0.405134848994401	0.913510300535635	-301	n.s	n.s
V_V_WT:V_V_HM	1.81524971639166	1.48162856105124	95075.7254494627	1.22517192507663	0.438237487820818	-301	n.s	n.s
V_V_HT:V_V_HM	1.21447613889573	1.48105669759301	95075.7254494627	0.820006513504499	0.690598239805589	-301	n.s	n.s
V_V_WT:V_V_HT	0.595042894399143	1.48278216005521	95075.7254494627	0.401301627729987	0.915067450667876	-300	n.s	n.s
V_V_WT:V_V_HM	1.80107823334227	1.4815234840845	95075.7254494627	1.21569334046381	0.443828596167465	-300	n.s	n.s
V_V_HT:V_V_HM	1.20603533894314	1.48095701774747	95075.7254494627	0.814362148590585	0.694109725642311	-300	n.s	n.s
V_V_WT:V_V_HT	0.589797164711623	1.48269102719059	95075.7254494627	0.397788314554769	0.916483961988775	-299	n.s	n.s
V_V_WT:V_V_HM	1.7867781891786	1.48144052453478	95075.7254494627	1.20610862170096	0.449510372345223	-299	n.s	n.s
V_V_HT:V_V_HM	1.196981024467	1.48087820331766	95075.7254494627	0.808291338062349	0.697879304981194	-299	n.s	n.s
V_V_WT:V_V_HT	0.585080445635651	1.48263073485735	95075.7254494627	0.394623173444428	0.917751299108837	-298	n.s	n.s
V_V_WT:V_V_HM	1.77241164902618	1.4813854886421	95075.7254494627	1.19645538761882	0.455260490122761	-298	n.s	n.s
V_V_HT:V_V_HM	1.18733120339056	1.48082579826094	95075.7254494627	0.801803429400634	0.701899232245266	-298	n.s	n.s
V_V_WT:V_V_HT	0.58093227777664	1.48260784829912	95075.7254494627	0.391831379041396	0.918862192599262	-297	n.s	n.s
V_V_WT:V_V_HM	1.75804015245321	1.48136443336459	95075.7254494627	1.18677086668013	0.461056376746896	-297	n.s	n.s
V_V_HT:V_V_HM	1.17710787467657	1.48080560935108	95075.7254494627	0.794910464441314	0.706159882610806	-297	n.s	n.s
V_V_WT:V_V_HT	0.577391286003888	1.48262685008199	95075.7254494627	0.389438034237648	0.919809326883714	-296	n.s	n.s
V_V_WT:V_V_HM	1.74372512117383	1.48138150847908	95075.7254494627	1.17709388917922	0.466874043090553	-296	n.s	n.s
V_V_HT:V_V_HM	1.16633383516994	1.4808216251492	95075.7254494627	0.787626149808849	0.710650397202942	-296	n.s	n.s
V_V_WT:V_V_HT	0.574494959697375	1.48268996350448	95075.7254494627	0.387468030295087	0.92058530772507	-295	n.s	n.s
V_V_WT:V_V_HM	1.72952758029515	1.48143879377957	95075.7254494627	1.16746475626079	0.472688173407001	-295	n.s	n.s
V_V_HT:V_V_HM	1.15503262059777	1.48087585992046	95075.7254494627	0.779965864701045	0.715358687676949	-295	n.s	n.s
V_V_WT:V_V_HT	0.572276250594065	1.48279840644347	95075.7254494627	0.385943394670004	0.92118360731339	-294	n.s	n.s
V_V_WT:V_V_HM	1.71550698023677	1.48153747063202	95075.7254494627	1.15792345063331	0.478473232462218	-294	n.s	n.s
V_V_HT:V_V_HM	1.1432307296427	1.48096948580848	95075.7254494627	0.771947525318931	0.720270923082249	-294	n.s	n.s
V_V_WT:V_V_HT	0.570765740403072	1.48295132288396	95075.7254494627	0.384885013820331	0.921597780758933	-293	n.s	n.s
V_V_WT:V_V_HM	1.70172182717223	1.48167682433691	95075.7254494627	1.148510794811	0.484202807376617	-293	n.s	n.s
V_V_HT:V_V_HM	1.13095608676914	1.48110186890459	95075.7254494627	0.763591019978648	0.725371906389961	-293	n.s	n.s
V_V_WT:V_V_HT	0.569989030904637	1.48314662431456	95075.7254494627	0.384310641685922	0.921822150540851	-292	n.s	n.s
V_V_WT:V_V_HM	1.68822840275473	1.48185502728381	95075.7254494627	1.13926691320756	0.489850587470064	-292	n.s	n.s
V_V_HT:V_V_HM	1.11823937185008	1.48127132407595	95075.7254494627	0.754918665928853	0.730644832862484	-292	n.s	n.s
V_V_WT:V_V_HT	0.569970484396201	1.48337959549152	95075.7254494627	0.384237781164395	0.921850592381929	-291	n.s	n.s
V_V_WT:V_V_HM	1.67508243884215	1.48206783527625	95075.7254494627	1.13023331251901	0.495389145194134	-291	n.s	n.s
V_V_HT:V_V_HM	1.10511195444593	1.48147385426155	95075.7254494627	0.745954409702882	0.736071824107111	-291	n.s	n.s
V_V_WT:V_V_HT	0.570734460807838	1.48364255357055	95075.7254494627	0.384684612499354	0.921676096310013	-290	n.s	n.s
V_V_WT:V_V_HM	1.66233966213508	1.48230826534393	95075.7254494627	1.12145341222217	0.500789647685453	-290	n.s	n.s
V_V_HT:V_V_HM	1.09160520132724	1.48170283669648	95075.7254494627	0.736723433533419	0.741634215221147	-290	n.s	n.s
V_V_WT:V_V_HT	0.57230532072284	1.48392508967871	95075.7254494627	0.385669953762121	0.921290703218015	-289	n.s	n.s
V_V_WT:V_V_HM	1.65005580273076	1.48256681532926	95075.7254494627	1.11297230294764	0.506022042683437	-289	n.s	n.s
V_V_HT:V_V_HM	1.07775048200791	1.48194923125356	95075.7254494627	0.727251959297052	0.747312725336833	-289	n.s	n.s
V_V_WT:V_V_HT	0.57470603350502	1.48421490136062	95075.7254494627	0.387212143590643	0.920685860475117	-288	n.s	n.s
V_V_WT:V_V_HM	1.63828571199406	1.4828322316566	95075.7254494627	1.10483551477957	0.511055863179076	-288	n.s	n.s
V_V_HT:V_V_HM	1.06357967848901	1.48220231612377	95075.7254494627	0.717567141083999	0.753087579131628	-288	n.s	n.s
V_V_WT:V_V_HT	0.57795401163332	1.4844996404875	95075.7254494627	0.389325801010987	0.919853623303619	-287	n.s	n.s
V_V_WT:V_V_HM	1.62708074326306	1.48309321974618	95075.7254494627	1.09708595629715	0.515862180284013	-287	n.s	n.s
V_V_HT:V_V_HM	1.04912673162974	1.48245133054142	95075.7254494627	0.707697251178276	0.758938459315722	-287	n.s	n.s
V_V_WT:V_V_HT	0.582063877482646	1.48476643211713	95075.7254494627	0.392023866442537	0.918785809018623	-286	n.s	n.s
V_V_WT:V_V_HM	1.61649040197173	1.48333798749	95075.7254494627	1.0897653910334	0.520412754674168	-286	n.s	n.s
V_V_HT:V_V_HM	1.03442652448909	1.48268502919056	95075.7254494627	0.697671119707613	0.76484490744742	-286	n.s	n.s
V_V_WT:V_V_HT	0.587043299631556	1.48500382927243	95075.7254494627	0.395314333916011	0.91747526900409	-285	n.s	n.s
V_V_WT:V_V_HM	1.60655934414445	1.48355605202102	95075.7254494627	1.08291111883226	0.524682157078935	-285	n.s	n.s
V_V_HT:V_V_HM	1.01951604451289	1.48289341580764	95075.7254494627	0.687518087035015	0.770786417966715	-285	n.s	n.s
V_V_WT:V_V_HT	0.592891657922877	1.48520275141482	95075.7254494627	0.399199137867259	0.915916372309478	-284	n.s	n.s
V_V_WT:V_V_HM	1.5973262369471	1.48373910231823	95075.7254494627	1.07655465469058	0.528648655096823	-284	n.s	n.s
V_V_HT:V_V_HM	1.00443457902418	1.48306856774407	95075.7254494627	0.67726779521196	0.776742627264088	-284	n.s	n.s
V_V_WT:V_V_HT	0.599601490482858	1.48535632225335	95075.7254494627	0.403675186552703	0.914104681679192	-283	n.s	n.s
V_V_WT:V_V_HM	1.58882463536322	1.48388084197113	95075.7254494627	1.07072252058507	0.532293771854177	-283	n.s	n.s
V_V_HT:V_V_HM	0.989223144880334	1.48320448037975	95075.7254494627	0.66694994383179	0.782693519588609	-283	n.s	n.s
V_V_WT:V_V_HT	0.607162672342238	1.48545861945074	95075.7254494627	0.408737520111291	0.91203577860082	-282	n.s	n.s
V_V_WT:V_V_HM	1.58108601248171	1.48397582500227	95075.7254494627	1.06543919775734	0.535600472376971	-282	n.s	n.s
V_V_HT:V_V_HM	0.973923340139471	1.48329594463893	95075.7254494627	0.656594082697738	0.788619605425376	-282	n.s	n.s
V_V_WT:V_V_HT	0.615558611211554	1.48550641625062	95075.7254494627	0.414376272278385	0.909706613300707	-281	n.s	n.s
V_V_WT:V_V_HM	1.57413651047022	1.48402106786076	95075.7254494627	1.06072382970908	0.538555243493641	-281	n.s	n.s
V_V_HT:V_V_HM	0.958577899258664	1.48334009518431	95075.7254494627	0.646229345765483	0.794502125511062	-281	n.s	n.s
V_V_WT:V_V_HT	0.624765173644018	1.48549978945006	95075.7254494627	0.420575740286918	0.907116075536909	-280	n.s	n.s
V_V_WT:V_V_HM	1.56799586180812	1.4840166120127	95075.7254494627	1.05658915750379	0.541148778705297	-280	n.s	n.s
V_V_HT:V_V_HM	0.9432306881641	1.48333695071674	95075.7254494627	0.63588430646748	0.800323175746954	-280	n.s	n.s
V_V_WT:V_V_HT	0.63475098310311	1.4854420567213	95075.7254494627	0.427314535919461	0.904265167228837	-279	n.s	n.s
V_V_WT:V_V_HM	1.56267737016314	1.48396546723554	95075.7254494627	1.05304160013523	0.54337593747908	-279	n.s	n.s
V_V_HT:V_V_HM	0.927926387060019	1.48328936045635	95075.7254494627	0.625586896122908	0.806065787865275	-279	n.s	n.s
V_V_WT:V_V_HT	0.645478860436743	1.48533905429406	95075.7254494627	0.434566679284901	0.901156795320833	-278	n.s	n.s
V_V_WT:V_V_HM	1.558189006125	1.48387294569793	95075.7254494627	1.05008249570324	0.545234965849564	-278	n.s	n.s
V_V_HT:V_V_HM	0.912710145688251	1.48320236636453	95075.7254494627	0.615364542550852	0.811713880534276	-278	n.s	n.s
V_V_WT:V_V_HT	0.656909456161401	1.48519735294233	95075.7254494627	0.442304488935424	0.897794763702138	-277	n.s	n.s
V_V_WT:V_V_HM	1.55453663680195	1.48374501247382	95075.7254494627	1.04771144888979	0.546725383610328	-277	n.s	n.s
V_V_HT:V_V_HM	0.897627180640576	1.48308162016289	95075.7254494627	0.605244626079305	0.817252035332717	-277	n.s	n.s
V_V_WT:V_V_HT	0.668998434200979	1.48502545739773	95075.7254494627	0.450496273224361	0.894184975601354	-276	n.s	n.s
V_V_WT:V_V_HM	1.55172097831041	1.48358940408447	95075.7254494627	1.04592347049552	0.547849768026171	-276	n.s	n.s
V_V_HT:V_V_HM	0.88272254410952	1.48293446314411	95075.7254494627	0.595253914483837	0.822665831031325	-276	n.s	n.s
V_V_WT:V_V_HT	0.681696692372309	1.48483340295238	95075.7254494627	0.459106517281235	0.89033559843861	-275	n.s	n.s
V_V_WT:V_V_HM	1.54973766086606	1.4834152622349	95075.7254494627	1.04470925998916	0.548613564224036	-275	n.s	n.s
V_V_HT:V_V_HM	0.868040968493759	1.482769579087	95075.7254494627	0.585418652187514	0.827941803063069	-275	n.s	n.s
V_V_WT:V_V_HT	0.694954193890982	1.48463041810214	95075.7254494627	0.468099121112828	0.886255826188672	-274	n.s	n.s
V_V_WT:V_V_HM	1.54858130947112	1.48323097164381	95075.7254494627	1.04405944797316	0.54902240251233	-274	n.s	n.s
V_V_HT:V_V_HM	0.853627115580174	1.48259491843729	95075.7254494627	0.575765574915049	0.833066908984086	-274	n.s	n.s
V_V_WT:V_V_HT	0.708720224775757	1.48442464250657	95075.7254494627	0.477437657986482	0.881955883920325	-273	n.s	n.s
V_V_WT:V_V_HM	1.54824563983031	1.48304390434984	95075.7254494627	1.04396480460843	0.54908195307377	-273	n.s	n.s
V_V_HT:V_V_HM	0.839525415054545	1.48241745623943	95075.7254494627	0.566321862658202	0.838028574197291	-273	n.s	n.s
V_V_WT:V_V_HT	0.722940790845126	1.48422473160612	95075.7254494627	0.487083105038152	0.877448194110048	-272	n.s	n.s
V_V_WT:V_V_HM	1.54871988770034	1.48286191843223	95075.7254494627	1.0444127456842	0.548800113826539	-272	n.s	n.s
V_V_HT:V_V_HM	0.825779096855257	1.48224464044529	95075.7254494627	0.557113903010761	0.842815342653648	-272	n.s	n.s
V_V_WT:V_V_HT	0.737558897560916	1.48403952151174	95075.7254494627	0.496994107548829	0.872747409096112	-271	n.s	n.s
V_V_WT:V_V_HM	1.54998894335959	1.48269305528436	95075.7254494627	1.04538760590763	0.548186829567674	-271	n.s	n.s
V_V_HT:V_V_HM	0.812430045798685	1.48208410600475	95075.7254494627	0.548167302049239	0.847416838974605	-271	n.s	n.s
V_V_WT:V_V_HT	0.752516589888714	1.4838763636827	95075.7254494627	0.507128901238853	0.867869610529503	-270	n.s	n.s
V_V_WT:V_V_HM	1.55203608071024	1.48254399781475	95075.7254494627	1.04687353832191	0.54725225968278	-270	n.s	n.s
V_V_HT:V_V_HM	0.799519490821517	1.48194219371015	95075.7254494627	0.539507879737105	0.851823223382178	-270	n.s	n.s
V_V_WT:V_V_HT	0.767754386513285	1.48374178190516	95075.7254494627	0.517444744008943	0.862832632134551	-269	n.s	n.s
V_V_WT:V_V_HM	1.55484154318337	1.48242068836137	95075.7254494627	1.04885310586299	0.546007657695141	-269	n.s	n.s
V_V_HT:V_V_HM	0.787087156670069	1.48182455004425	95075.7254494627	0.531160829159272	0.85602558927007	-269	n.s	n.s
V_V_WT:V_V_HT	0.783212249200574	1.4836404053311	95075.7254494627	0.527898974971489	0.857655573293325	-268	n.s	n.s
V_V_WT:V_V_HM	1.55838417792108	1.48232733998539	95075.7254494627	1.05130907046243	0.544464241002869	-268	n.s	n.s
V_V_HT:V_V_HM	0.775171928720553	1.48173517673947	95075.7254494627	0.523151465180373	0.860015536716072	-268	n.s	n.s
V_V_WT:V_V_HT	0.798829363541564	1.48357616305431	95075.7254494627	0.538448502634997	0.852359042089747	-267	n.s	n.s
V_V_WT:V_V_HM	1.56263969197121	1.48226755311395	95075.7254494627	1.05422242340016	0.542634424721174	-267	n.s	n.s
V_V_HT:V_V_HM	0.763810328429656	1.48167751035765	95075.7254494627	0.515503760494609	0.863785845513476	-267	n.s	n.s
V_V_WT:V_V_HT	0.814544489222122	1.48355262059562	95075.7254494627	0.549049948019437	0.846965064695583	-266	n.s	n.s
V_V_WT:V_V_HM	1.56758033042606	1.48224463169531	95075.7254494627	1.05757193981748	0.540532094923221	-266	n.s	n.s
V_V_HT:V_V_HM	0.753035841203975	1.48165472891304	95075.7254494627	0.508239758230591	0.867330669613843	-266	n.s	n.s
V_V_WT:V_V_HT	0.830296439974823	1.48357244200564	95075.7254494627	0.559660193507199	0.841496760696217	-265	n.s	n.s
V_V_WT:V_V_HM	1.57317570532165	1.48226108310658	95075.7254494627	1.06133509356161	0.53817202620773	-265	n.s	n.s
V_V_HT:V_V_HM	0.742879265346822	1.48166926993694	95075.7254494627	0.501379950586703	0.870645245104634	-265	n.s	n.s
V_V_WT:V_V_HT	0.846024303578869	1.48363599286537	95075.7254494627	0.570237111830192	0.835977887028176	-264	n.s	n.s
V_V_WT:V_V_HM	1.57939453793434	1.482317315914	95075.7254494627	1.06549017607643	0.535568546034823	-264	n.s	n.s
V_V_HT:V_V_HM	0.733370234355483	1.48172157358692	95075.7254494627	0.494944696377848	0.873725111640799	-264	n.s	n.s
V_V_WT:V_V_HT	0.861668114275034	1.48374222267649	95075.7254494627	0.5807397680715	0.830432622742925	-263	n.s	n.s
V_V_WT:V_V_HM	1.58620403270303	1.48241245962299	95075.7254494627	1.07001531348869	0.532736146252821	-263	n.s	n.s
V_V_HT:V_V_HM	0.724535918427996	1.48181087181711	95075.7254494627	0.488953031866689	0.876566599294325	-263	n.s	n.s
V_V_WT:V_V_HT	0.877168145933517	1.48388734899191	95075.7254494627	0.591128529082363	0.824885389050173	-262	n.s	n.s
V_V_WT:V_V_HM	1.59357101418017	1.48254313587459	95075.7254494627	1.07489015032273	0.529688424083823	-262	n.s	n.s
V_V_HT:V_V_HM	0.716402868246647	1.48193400100069	95075.7254494627	0.48342427379552	0.879165974582391	-262	n.s	n.s
V_V_WT:V_V_HT	0.892465201324356	1.4840649747906	95075.7254494627	0.601365315187957	0.819360584794521	-261	n.s	n.s
V_V_WT:V_V_HM	1.60146213620612	1.4827035630162	95075.7254494627	1.08009596533803	0.526438008777634	-261	n.s	n.s
V_V_HT:V_V_HM	0.708996934881775	1.48208549968009	95075.7254494627	0.478377890502816	0.881519426557991	-261	n.s	n.s
V_V_WT:V_V_HT	0.90750220223217	1.48426775154246	95075.7254494627	0.611414080302619	0.813882188200205	-260	n.s	n.s
V_V_WT:V_V_HM	1.60984335359967	1.48288709632246	95075.7254494627	1.08561424372231	0.522997451369465	-260	n.s	n.s
V_V_HT:V_V_HM	0.702341151367534	1.4822590884437	95075.7254494627	0.473831570231733	0.883623876010003	-260	n.s	n.s
V_V_WT:V_V_HT	0.92222260040311	1.48448622048702	95075.7254494627	0.621240256511477	0.808473919537926	-259	n.s	n.s
V_V_WT:V_V_HM	1.61868044998389	1.48308514356873	95075.7254494627	1.09142786373605	0.519378480405939	-259	n.s	n.s
V_V_HT:V_V_HM	0.69645784958076	1.48244662064406	95075.7254494627	0.469802986415914	0.885476051229524	-259	n.s	n.s
V_V_WT:V_V_HT	0.93656984476085	1.48470862770099	95075.7254494627	0.630810535674659	0.803159238995938	-258	n.s	n.s
V_V_WT:V_V_HM	1.62793920842817	1.48328698648144	95075.7254494627	1.09752139893701	0.515591813811057	-258	n.s	n.s
V_V_HT:V_V_HM	0.69136936366732	1.4826379061671	95075.7254494627	0.466310324855138	0.887072161639804	-258	n.s	n.s
V_V_WT:V_V_HT	0.950488253706247	1.4849218642355	95075.7254494627	0.640093109677254	0.797961099277973	-257	n.s	n.s
V_V_WT:V_V_HM	1.63758550043244	1.48348064593897	95075.7254494627	1.10388059656547	0.511647484157556	-257	n.s	n.s
V_V_HT:V_V_HM	0.687097246726182	1.48282153927375	95075.7254494627	0.463371503938839	0.888408168789633	-257	n.s	n.s
V_V_WT:V_V_HT	0.963926550203965	1.48511414247999	95075.7254494627	0.649058898997693	0.792901139338495	-256	n.s	n.s
V_V_WT:V_V_HM	1.64758570682048	1.48365535565301	95075.7254494627	1.11049085661495	0.507555779012446	-256	n.s	n.s
V_V_HT:V_V_HM	0.683659156616528	1.48298727221641	95075.7254494627	0.461001364896922	0.889480961112261	-256	n.s	n.s
V_V_WT:V_V_HT	0.976838080769756	1.4852755854086	95075.7254494627	0.657681369280051	0.78799966353159	-255	n.s	n.s
V_V_WT:V_V_HM	1.65790689699099	1.48380209928465	95075.7254494627	1.11733693987243	0.503327410889508	-255	n.s	n.s
V_V_HT:V_V_HM	0.681068816221213	1.48312652578614	95075.7254494627	0.459211540202348	0.89028830024845	-255	n.s	n.s
V_V_WT:V_V_HT	0.989178190213174	1.48539705565307	95075.7254494627	0.665935203283589	0.783276296833012	-254	n.s	n.s
V_V_WT:V_V_HM	1.66851655285855	1.48391251800858	95075.7254494627	1.12440358350619	0.498973124520131	-254	n.s	n.s
V_V_HT:V_V_HM	0.679338362645368	1.48323133454155	95075.7254494627	0.458012413050418	0.890827846741482	-254	n.s	n.s
V_V_WT:V_V_HT	1.00090759139224	1.48547222879469	95075.7254494627	0.673797578972159	0.778749176411635	-253	n.s	n.s
V_V_WT:V_V_HM	1.67938352478356	1.48398082570313	95075.7254494627	1.13167467914409	0.494504190496788	-253	n.s	n.s
V_V_HT:V_V_HM	0.678475933391326	1.48329618380837	95075.7254494627	0.457410961342417	0.891098062034925	-253	n.s	n.s
V_V_WT:V_V_HT	1.01199368984634	1.48549846623562	95075.7254494627	0.681248559219868	0.774434643742038	-252	n.s	n.s
V_V_WT:V_V_HM	1.69047854594451	1.48400461336155	95075.7254494627	1.13913294522397	0.48993258701486	-252	n.s	n.s
V_V_HT:V_V_HM	0.678484856098159	1.48331878003751	95075.7254494627	0.457410008711009	0.891098489809172	-252	n.s	n.s
V_V_WT:V_V_HT	1.02241084848099	1.48547692681492	95075.7254494627	0.688271106757063	0.770347162196295	-251	n.s	n.s
V_V_WT:V_V_HM	1.70177451912296	1.48398495100687	95075.7254494627	1.14675995734884	0.485270957511582	-251	n.s	n.s
V_V_HT:V_V_HM	0.67936367064204	1.48330014782282	95075.7254494627	0.458008226884629	0.890829728409269	-251	n.s	n.s
V_V_WT:V_V_HT	1.03214062186295	1.4854124553713	95075.7254494627	0.694851196467825	0.766499191594573	-250	n.s	n.s
V_V_WT:V_V_HM	1.71324677653119	1.48392628597026	95075.7254494627	1.15453630866239	0.480532487157094	-250	n.s	n.s
V_V_HT:V_V_HM	0.681106154668193	1.48324453316176	95075.7254494627	0.45920017868956	0.890293417426368	-250	n.s	n.s
V_V_WT:V_V_HT	1.04117194251969	1.48531325500814	95075.7254494627	0.700978018616002	0.762901020888975	-249	n.s	n.s
V_V_WT:V_V_HM	1.72487331856467	1.48383614371762	95075.7254494627	1.16244190833844	0.475730695404596	-249	n.s	n.s
V_V_HT:V_V_HM	0.683701376044986	1.48315911883526	95075.7254494627	0.460976416732618	0.889492231023425	-249	n.s	n.s
V_V_WT:V_V_HT	1.04949998905769	1.48518982019009	95075.7254494627	0.706643672607025	0.759560911543505	-248	n.s	n.s
V_V_WT:V_V_HM	1.73663450839584	1.48372414631259	95075.7254494627	1.17045645763183	0.470879123397689	-248	n.s	n.s
V_V_HT:V_V_HM	0.687134519338166	1.48305308556858	95075.7254494627	0.463324290967459	0.888429579661981	-248	n.s	n.s
V_V_WT:V_V_HT	1.0571211988778	1.48505216413197	95075.7254494627	0.71184112208994	0.75648628638419	-247	n.s	n.s
V_V_WT:V_V_HM	1.74851118879791	1.48359945089466	95075.7254494627	1.17856014825532	0.465990892891655	-247	n.s	n.s
V_V_HT:V_V_HM	0.691389989920104	1.48293515484247	95075.7254494627	0.46623076380811	0.887108415094558	-247	n.s	n.s
V_V_WT:V_V_HT	1.06403200357045	1.48490881358933	95075.7254494627	0.716563868321628	0.753683927711767	-246	n.s	n.s
V_V_WT:V_V_HM	1.76048420456735	1.48346982410914	95075.7254494627	1.18673408515375	0.461078440080068	-246	n.s	n.s
V_V_HT:V_V_HM	0.696452200996895	1.48281270301802	95075.7254494627	0.469683190317552	0.88553094594446	-246	n.s	n.s
V_V_WT:V_V_HT	1.07022884062476	1.48476647898669	95075.7254494627	0.720806171052008	0.751159854091716	-245	n.s	n.s
V_V_WT:V_V_HM	1.77253439962701	1.48334134136235	95075.7254494627	1.19496055978528	0.456153345904922	-245	n.s	n.s
V_V_HT:V_V_HM	0.702305559002227	1.48269147544798	95075.7254494627	0.47366938478555	0.883698671886203	-245	n.s	n.s
V_V_WT:V_V_HT	1.07570814355299	1.48462984348154	95075.7254494627	0.724563195517071	0.74891923996568	-244	n.s	n.s
V_V_WT:V_V_HM	1.78464261743831	1.48321819555834	95075.7254494627	1.20322324981086	0.451226215971672	-244	n.s	n.s
V_V_HT:V_V_HM	0.708934473885307	1.48257540537757	95075.7254494627	0.478177684125793	0.881612416365687	-244	n.s	n.s
V_V_WT:V_V_HT	1.08046634700395	1.48450147189103	95075.7254494627	0.727831105231307	0.746966367372315	-243	n.s	n.s
V_V_WT:V_V_HM	1.79678970260984	1.48310261613312	95075.7254494627	1.21150733810624	0.446306613439049	-243	n.s	n.s
V_V_HT:V_V_HM	0.716323355605915	1.48246653840828	95075.7254494627	0.483196980874206	0.879272370025479	-243	n.s	n.s
V_V_WT:V_V_HT	1.08450111009987	1.48438231792631	95075.7254494627	0.730607672297609	0.745304267782034	-242	n.s	n.s
V_V_WT:V_V_HM	1.80895709642703	1.48299534309946	95075.7254494627	1.2197995798465	0.441403026716025	-242	n.s	n.s
V_V_HT:V_V_HM	0.724455986327179	1.48236549089159	95075.7254494627	0.488716170727534	0.876678407122021	-242	n.s	n.s
V_V_WT:V_V_HT	1.08781617954617	1.48427370486318	95075.7254494627	0.732894597527375	0.74393333605453	-241	n.s	n.s
V_V_WT:V_V_HM	1.82112923085997	1.48289747114017	95075.7254494627	1.22808843247925	0.436522803611373	-241	n.s	n.s
V_V_HT:V_V_HM	0.733313051313836	1.48227322837982	95075.7254494627	0.494721915820724	0.873831215332166	-241	n.s	n.s
V_V_WT:V_V_HT	1.09042129664842	1.48417728089959	95075.7254494627	0.734697472250413	0.742851353898968	-240	n.s	n.s
V_V_WT:V_V_HM	1.83329352103316	1.48281041329408	95075.7254494627	1.23636407230273	0.431672156118651	-240	n.s	n.s
V_V_HT:V_V_HM	0.742872224384698	1.482191034139	95075.7254494627	0.501198703321146	0.870732382440081	-240	n.s	n.s
V_V_WT:V_V_HT	1.09232850843566	1.48409356278893	95075.7254494627	0.736024018851577	0.74205455469991	-239	n.s	n.s
V_V_WT:V_V_HM	1.84543855981405	1.4827345507554	95075.7254494627	1.24461830263135	0.426856230731604	-239	n.s	n.s
V_V_HT:V_V_HM	0.753110051378421	1.48211921091416	95075.7254494627	0.508130551059997	0.867383689626437	-239	n.s	n.s
V_V_WT:V_V_HT	1.09355537869671	1.48402334471138	95075.7254494627	0.736885563555199	0.741536754384262	-238	n.s	n.s
V_V_WT:V_V_HM	1.85755582610309	1.48267054627242	95075.7254494627	1.25284462605207	0.422079084122485	-238	n.s	n.s
V_V_HT:V_V_HM	0.76400044740641	1.4820583486555	95075.7254494627	0.515499574021157	0.863787898755315	-238	n.s	n.s
V_V_WT:V_V_HT	1.09412585197669	1.48396813868701	95075.7254494627	0.73729740110509	0.741289149080847	-237	n.s	n.s
V_V_WT:V_V_HM	1.8696401881113	1.4826197567535	95075.7254494627	1.26103822614994	0.417343713889825	-237	n.s	n.s
V_V_HT:V_V_HM	0.775514336134613	1.48200972408962	95075.7254494627	0.523285592212292	0.859949066138746	-237	n.s	n.s
V_V_WT:V_V_HT	1.09406897604193	1.48392965742929	95075.7254494627	0.737278192779876	0.741300698748691	-236	n.s	n.s
V_V_WT:V_V_HM	1.88168926426751	1.48258375409005	95075.7254494627	1.26919592844346	0.412652102420596	-236	n.s	n.s
V_V_HT:V_V_HM	0.787620288225604	1.48197484010091	95075.7254494627	0.531466707067696	0.855872384585417	-236	n.s	n.s
V_V_WT:V_V_HT	1.093415699276	1.48390839992002	95075.7254494627	0.736848513921027	0.741559026696094	-235	n.s	n.s
V_V_WT:V_V_HM	1.89370171305779	1.48256300939049	95075.7254494627	1.27731617547664	0.408005253286637	-235	n.s	n.s
V_V_HT:V_V_HM	0.8002860137818	1.4819541575535	95075.7254494627	0.540020762250135	0.851563558113475	-235	n.s	n.s
V_V_WT:V_V_HT	1.0922005195722	1.48390455935832	95075.7254494627	0.736031514078303	0.742050051007119	-234	n.s	n.s
V_V_WT:V_V_HM	1.90567818036811	1.48255773741942	95075.7254494627	1.28539896441752	0.403403249594096	-234	n.s	n.s
V_V_HT:V_V_HM	0.813477660795954	1.48194790893963	95075.7254494627	0.54892459842129	0.847029253228587	-234	n.s	n.s
V_V_WT:V_V_HT	1.0904595703112	1.48391715185202	95075.7254494627	0.734852056228503	0.74275853165012	-233	n.s	n.s
V_V_WT:V_V_HM	1.91762023868412	1.48256708387217	95075.7254494627	1.29344584777619	0.398845276512149	-233	n.s	n.s
V_V_HT:V_V_HM	0.827160668372912	1.48195531359104	95075.7254494627	0.558154932734478	0.842276726701465	-233	n.s	n.s
V_V_WT:V_V_HT	1.08823265586633	1.48394547965916	95075.7254494627	0.733337356919796	0.743667716573733	-232	n.s	n.s
V_V_WT:V_V_HM	1.9295315846164	1.48259048355564	95075.7254494627	1.30145957769058	0.394329844923426	-232	n.s	n.s
V_V_HT:V_V_HM	0.841298928750092	1.48197588457454	95075.7254494627	0.567687327106285	0.837314415989965	-232	n.s	n.s
V_V_WT:V_V_HT	1.08556361389764	1.4839897019696	95075.7254494627	0.731516945472633	0.744759398928553	-231	n.s	n.s
V_V_WT:V_V_HM	1.94141827732986	1.48262818669549	95075.7254494627	1.30944379363037	0.389854985109585	-231	n.s	n.s
V_V_HT:V_V_HM	0.855854663432197	1.48200993274195	95075.7254494627	0.577495902371403	0.832152161589195	-231	n.s	n.s
V_V_WT:V_V_HT	1.08249985633872	1.48405090293613	95075.7254494627	0.729422322507297	0.746014155762568	-230	n.s	n.s
V_V_WT:V_V_HM	1.95328850868226	1.4826813171262	95075.7254494627	1.31740279325042	0.385418389032125	-230	n.s	n.s
V_V_HT:V_V_HM	0.870788652343549	1.48205861929028	95075.7254494627	0.587553448297845	0.826801218385181	-230	n.s	n.s
V_V_WT:V_V_HT	1.0790914478066	1.48413061159885	95075.7254494627	0.727086578076915	0.74741161057275	-229	n.s	n.s
V_V_WT:V_V_HM	1.9651520759959	1.48275142154537	95075.7254494627	1.32534155586764	0.381017409091339	-229	n.s	n.s
V_V_HT:V_V_HM	0.88606062818927	1.48212351845409	95075.7254494627	0.59783183868067	0.821274088138745	-229	n.s	n.s
V_V_WT:V_V_HT	1.07538931832944	1.48422928088428	95075.7254494627	0.724543931439451	0.748930741148932	-228	n.s	n.s
V_V_WT:V_V_HM	1.97701931166917	1.48283905314043	95075.7254494627	1.33326628232655	0.376648773730607	-228	n.s	n.s
V_V_HT:V_V_HM	0.901629993339739	1.48220525135602	95075.7254494627	0.60830306228835	0.81558399041848	-228	n.s	n.s
V_V_WT:V_V_HT	1.07144579410188	1.48434720966702	95075.7254494627	0.721829627949538	0.75054997156417	-227	n.s	n.s
V_V_WT:V_V_HM	1.98890144333348	1.48294462413537	95075.7254494627	1.34118389248224	0.372308883271441	-227	n.s	n.s
V_V_HT:V_V_HM	0.917455649231648	1.48230430406533	95075.7254494627	0.618938801375302	0.809745089284986	-227	n.s	n.s
V_V_WT:V_V_HT	1.06731354717151	1.484482971629	95075.7254494627	0.718979986682026	0.752247172521232	-226	n.s	n.s
V_V_WT:V_V_HM	2.00080991883902	1.48306694484962	95075.7254494627	1.34910290178566	0.367993347420558	-226	n.s	n.s
V_V_HT:V_V_HM	0.933496371667502	1.48241961993056	95075.7254494627	0.629711290323606	0.803772010661515	-226	n.s	n.s
V_V_WT:V_V_HT	1.06304525152448	1.48463285355507	95075.7254494627	0.716032417697702	0.753999678103456	-225	n.s	n.s
V_V_WT:V_V_HM	2.01275618949418	1.48320270030519	95075.7254494627	1.35703379523246	0.363696811692798	-225	n.s	n.s
V_V_HT:V_V_HM	0.949710937969719	1.48254809455225	95075.7254494627	0.640593678855689	0.797679601268545	-225	n.s	n.s
V_V_WT:V_V_HT	1.05869358056324	1.4847908980484	95075.7254494627	0.71302537074734	0.755784340756168	-224	n.s	n.s
V_V_WT:V_V_HM	2.0247517022143	1.48334648711384	95075.7254494627	1.36498904322339	0.359412984507654	-224	n.s	n.s
V_V_HT:V_V_HM	0.966058121651045	1.48268460946316	95075.7254494627	0.651560092743412	0.791482840793204	-224	n.s	n.s
V_V_WT:V_V_HT	1.05431120748776	1.48494906254989	95075.7254494627	0.709998230967831	0.75757761398115	-223	n.s	n.s
V_V_WT:V_V_HM	2.03680790832445	1.48349095748415	95075.7254494627	1.37298302901601	0.35513471333655	-223	n.s	n.s
V_V_HT:V_V_HM	0.982496700836677	1.48282216841016	95075.7254494627	0.662585657112263	0.785196768558502	-223	n.s	n.s
V_V_WT:V_V_HT	1.04995080487795	1.48509749413951	95075.7254494627	0.706991163220774	0.75935566042465	-222	n.s	n.s
V_V_WT:V_V_HM	2.04893625485446	1.48362706989466	95075.7254494627	1.38103186200285	0.350854121818183	-222	n.s	n.s
V_V_HT:V_V_HM	0.998985449976509	1.4829521358161	95075.7254494627	0.673646455505285	0.778836443082474	-222	n.s	n.s
V_V_WT:V_V_HT	1.04566480213694	1.48522548953895	95075.7254494627	0.704044476412493	0.761094736725946	-221	n.s	n.s
V_V_WT:V_V_HM	2.06114807762854	1.4837449736219	95075.7254494627	1.3891525257182	0.346563095657652	-221	n.s	n.s
V_V_HT:V_V_HM	1.01548327549159	1.48306508383478	95075.7254494627	0.684719292875427	0.772417014775052	-221	n.s	n.s
V_V_WT:V_V_HT	1.04150432344693	1.4853242641971	95075.7254494627	0.701196599659618	0.762772385034885	-220	n.s	n.s
V_V_WT:V_V_HM	2.07345408709213	1.48383656778602	95075.7254494627	1.39736014875672	0.34225473507224	-220	n.s	n.s
V_V_HT:V_V_HM	1.0319497636452	1.48315324776651	95075.7254494627	0.695780941854269	0.765954106960559	-220	n.s	n.s
V_V_WT:V_V_HT	1.03751854295777	1.48538798704513	95075.7254494627	0.698483192274695	0.76436793899728	-219	n.s	n.s
V_V_WT:V_V_HM	2.08586402471462	1.48389645587501	95075.7254494627	1.40566682833989	0.337923943618373	-219	n.s	n.s
V_V_HT:V_V_HM	1.04834548175687	1.48321144094207	95075.7254494627	0.706807844666439	0.759463946192238	-219	n.s	n.s
V_V_WT:V_V_HT	1.03375470424204	1.48541348948041	95075.7254494627	0.695937334326781	0.765862385076277	-218	n.s	n.s
V_V_WT:V_V_HM	2.09838664590776	1.48392167527305	95075.7254494627	1.41408180827444	0.333567291191693	-218	n.s	n.s
V_V_HT:V_V_HM	1.06463194166573	1.48323679443591	95075.7254494627	0.717776113469881	0.752963320170305	-218	n.s	n.s
V_V_WT:V_V_HT	1.03025909614777	1.48539865987018	95075.7254494627	0.693590969200016	0.767237487738473	-217	n.s	n.s
V_V_WT:V_V_HM	2.11103020878277	1.4839102116008	95075.7254494627	1.42261316909832	0.329182103631829	-217	n.s	n.s
V_V_HT:V_V_HM	1.08077111263503	1.48322733055432	95075.7254494627	0.728661810884454	0.746469365662405	-217	n.s	n.s
V_V_WT:V_V_HT	1.02707581113005	1.48534367945833	95075.7254494627	0.691473512382399	0.768476575918173	-216	n.s	n.s
V_V_WT:V_V_HM	2.12380180884079	1.483862144791	95075.7254494627	1.43126625090899	0.324767248857425	-216	n.s	n.s
V_V_HT:V_V_HM	1.09672599771078	1.48318306515557	95075.7254494627	0.739440749747063	0.739999638250753	-216	n.s	n.s
V_V_WT:V_V_HT	1.02424839891687	1.48524929778572	95075.7254494627	0.68961379106112	0.769563374111354	-215	n.s	n.s
V_V_WT:V_V_HM	2.13670825504747	1.48377805445	95075.7254494627	1.44004573233798	0.320322040552301	-215	n.s	n.s
V_V_HT:V_V_HM	1.11245985613063	1.48310447724922	95075.7254494627	0.750088664147226	0.733571961385898	-215	n.s	n.s
V_V_WT:V_V_HT	1.02181966196887	1.48511687412009	95075.7254494627	0.688039897583337	0.770482056763437	-214	n.s	n.s
V_V_WT:V_V_HM	2.14975595505833	1.4836590605989	95075.7254494627	1.44895549937905	0.315846294302253	-214	n.s	n.s
V_V_HT:V_V_HM	1.12793629308943	1.48299254983318	95075.7254494627	0.760581226936242	0.727204365759996	-214	n.s	n.s
V_V_WT:V_V_HT	1.01982864869913	1.48495065926719	95075.7254494627	0.68677611766737	0.771219003903123	-213	n.s	n.s
V_V_WT:V_V_HM	2.16294930884911	1.48350894223295	95075.7254494627	1.45799546418202	0.311341893112535	-213	n.s	n.s
V_V_HT:V_V_HM	1.14312066015005	1.48285080922003	95075.7254494627	0.770893911270365	0.72091512507777	-213	n.s	n.s
V_V_WT:V_V_HT	1.01830963667351	1.48475816926056	95075.7254494627	0.68584208375203	0.77176325110944	-212	n.s	n.s
V_V_WT:V_V_HM	2.1762901610373	1.48333449083477	95075.7254494627	1.46716076143592	0.306813101864278	-212	n.s	n.s
V_V_HT:V_V_HM	1.15798052436375	1.48268566972929	95075.7254494627	0.781002034352415	0.714722684243456	-212	n.s	n.s
V_V_WT:V_V_HT	1.0172918260525	1.48454979542862	95075.7254494627	0.685252747455864	0.772106465989302	-211	n.s	n.s
V_V_WT:V_V_HM	2.18977764465097	1.48314515808836	95075.7254494627	1.47644189289832	0.302266393402203	-211	n.s	n.s
V_V_HT:V_V_HM	1.17248581859847	1.48250610106712	95075.7254494627	0.79088093988585	0.708645503619981	-211	n.s	n.s
V_V_WT:V_V_HT	1.01679907128731	1.4843382461773	95075.7254494627	0.685018440982663	0.772242881001056	-210	n.s	n.s
V_V_WT:V_V_HM	2.20340805522953	1.48295254885739	95075.7254494627	1.4858250568619	0.297710183121248	-210	n.s	n.s
V_V_HT:V_V_HM	1.18660898394221	1.48232314763164	95075.7254494627	0.800506276811565	0.702701844192288	-210	n.s	n.s
V_V_WT:V_V_HT	1.01685059789207	1.48413735398846	95075.7254494627	0.685145883000248	0.772168686063262	-209	n.s	n.s
V_V_WT:V_V_HM	2.21717523968449	1.4827693250059	95075.7254494627	1.49529343660766	0.293154108084769	-209	n.s	n.s
V_V_HT:V_V_HM	1.20032464179242	1.48214888078427	95075.7254494627	0.80985429827891	0.69690954073316	-209	n.s	n.s
V_V_WT:V_V_HT	1.01746469850075	1.48395940649193	95075.7254494627	0.685641867324408	0.771879868049158	-208	n.s	n.s
V_V_WT:V_V_HM	2.23107254933314	1.48260673541098	95075.7254494627	1.50483098184138	0.288607154430139	-208	n.s	n.s
V_V_HT:V_V_HM	1.21360785083241	1.48199402645053	95075.7254494627	0.81890198554921	0.691285885788334	-208	n.s	n.s
V_V_WT:V_V_HT	1.01865864575666	1.48381468176397	95075.7254494627	0.686513388953444	0.771372127645033	-207	n.s	n.s
V_V_WT:V_V_HM	2.24509281288813	1.48247419140903	95075.7254494627	1.5144228654357	0.284077448835829	-207	n.s	n.s
V_V_HT:V_V_HM	1.2264341671315	1.48186756077662	95075.7254494627	0.82762738020174	0.685847388590414	-207	n.s	n.s
V_V_WT:V_V_HT	1.02044560606126	1.48371249538037	95075.7254494627	0.687765055048383	0.77064238036448	-206	n.s	n.s
V_V_WT:V_V_HM	2.25922674978931	1.48238024761909	95075.7254494627	1.52405346294781	0.279573217593516	-206	n.s	n.s
V_V_HT:V_V_HM	1.23878114372805	1.48177765964201	95075.7254494627	0.836010136653921	0.680609399680788	-206	n.s	n.s
V_V_WT:V_V_HT	1.02283666710577	1.48365984711857	95075.7254494627	0.689401057184526	0.769687605111021	-205	n.s	n.s
V_V_WT:V_V_HM	2.2734640230745	1.48233134872277	95075.7254494627	1.53370838782665	0.275101823239371	-205	n.s	n.s
V_V_HT:V_V_HM	1.25062735596872	1.48173049431528	95075.7254494627	0.844031597356471	0.675586037534028	-205	n.s	n.s
V_V_WT:V_V_HT	1.02583867396165	1.48366204374757	95075.7254494627	0.691423412956293	0.768505871462599	-204	n.s	n.s
V_V_WT:V_V_HM	2.28779217839821	1.48233241325029	95075.7254494627	1.54337323932748	0.270670358455521	-204	n.s	n.s
V_V_HT:V_V_HM	1.26195350443657	1.48173079674457	95075.7254494627	0.851675288931794	0.670789858249926	-204	n.s	n.s
V_V_WT:V_V_HT	1.0294574128578	1.48372106470433	95075.7254494627	0.693834870547549	0.767094648411171	-203	n.s	n.s
V_V_WT:V_V_HM	2.30219822811427	1.48238531453949	95075.7254494627	1.55303631622218	0.266284416262283	-203	n.s	n.s
V_V_HT:V_V_HM	1.27274081525653	1.4817803962021	95075.7254494627	0.858926746850375	0.666231951989381	-203	n.s	n.s
V_V_WT:V_V_HT	1.03369867200467	1.48383501458363	95075.7254494627	0.696639897188791	0.765450224642129	-202	n.s	n.s
V_V_WT:V_V_HM	2.31666918620945	1.48248837091658	95075.7254494627	1.56268961811628	0.26194770258215	-202	n.s	n.s
V_V_HT:V_V_HM	1.2829705142048	1.48187772750739	95075.7254494627	0.865773532046287	0.661921926907167	-202	n.s	n.s
V_V_WT:V_V_HT	1.03856716744998	1.48399865733764	95075.7254494627	0.69984373794058	0.763568256205809	-201	n.s	n.s
V_V_WT:V_V_HM	2.33119157359707	1.48263683997542	95075.7254494627	1.57232810540154	0.257662448447587	-201	n.s	n.s
V_V_HT:V_V_HM	1.29262440614716	1.48201830559815	95075.7254494627	0.87220542503721	0.657867787110201	-201	n.s	n.s
V_V_WT:V_V_HT	1.04406334750776	1.48420499613611	95075.7254494627	0.703449557322483	0.761445450110897	-200	n.s	n.s
V_V_WT:V_V_HM	2.34574993983844	1.48282438258347	95075.7254494627	1.58194724027368	0.253430554797264	-200	n.s	n.s
V_V_HT:V_V_HM	1.3016865923307	1.48219613273833	95075.7254494627	0.878214808134637	0.65407569612082	-200	n.s	n.s
V_V_WT:V_V_HT	1.05018658793537	1.48444412308007	95075.7254494627	0.707461177963601	0.759077966829753	-199	n.s	n.s
V_V_WT:V_V_HM	2.36032834046559	1.48304198664827	95075.7254494627	1.59154519003203	0.249252650490603	-199	n.s	n.s
V_V_HT:V_V_HM	1.31014175253019	1.48240265733862	95075.7254494627	0.883796144080252	0.650550314286418	-199	n.s	n.s
V_V_WT:V_V_HT	1.05693626522471	1.48470309580409	95075.7254494627	0.711883923601768	0.756460925324852	-198	n.s	n.s
V_V_WT:V_V_HM	2.37491083103185	1.48327784520209	95075.7254494627	1.60112337598373	0.245127920649202	-198	n.s	n.s
V_V_HT:V_V_HM	1.31797456580714	1.48262665193095	95075.7254494627	0.888945685746734	0.647294995228973	-198	n.s	n.s
V_V_WT:V_V_HT	1.06431076146911	1.48496691739613	95075.7254494627	0.716723550539005	0.753589036103253	-197	n.s	n.s
V_V_WT:V_V_HM	2.38948106660266	1.48351825747647	95075.7254494627	1.61068531146173	0.241054675184997	-197	n.s	n.s
V_V_HT:V_V_HM	1.32517030513356	1.48285507486303	95075.7254494627	0.893661375003868	0.644311865253738	-197	n.s	n.s
V_V_WT:V_V_HT	1.07230349146917	1.48522114875274	95075.7254494627	0.721982374388942	0.750458917904221	-196	n.s	n.s
V_V_WT:V_V_HM	2.40402071694197	1.48375004128166	95075.7254494627	1.62023295707232	0.237031925120009	-196	n.s	n.s
V_V_HT:V_V_HM	1.3317172254728	1.48307538371841	95075.7254494627	0.897943044630599	0.641601711931699	-196	n.s	n.s
V_V_WT:V_V_HT	1.08090206409377	1.48545307597588	95075.7254494627	0.727658168120635	0.747069804262502	-195	n.s	n.s
V_V_WT:V_V_HM	2.41850922487058	1.48396160288746	95075.7254494627	1.62976536600724	0.233059908239915	-195	n.s	n.s
V_V_HT:V_V_HM	1.33760716077682	1.48327655599268	95075.7254494627	0.901792154249771	0.639164167605616	-195	n.s	n.s
V_V_WT:V_V_HT	1.09008937277747	1.48565176153237	95075.7254494627	0.733744879522174	0.743423179036205	-194	n.s	n.s
V_V_WT:V_V_HM	2.43292429865695	1.48414297361601	95075.7254494627	1.63927892521655	0.2291399231761	-194	n.s	n.s
V_V_HT:V_V_HM	1.34283492587948	1.48344911728355	95075.7254494627	0.90521131478944	0.636998027000574	-194	n.s	n.s
V_V_WT:V_V_HT	1.0998465214691	1.48580693549822	95075.7254494627	0.740235151143845	0.739521324518568	-193	n.s	n.s
V_V_WT:V_V_HM	2.4472430419998	1.48428477503758	95075.7254494627	1.64876921407339	0.22527351522844	-193	n.s	n.s
V_V_HT:V_V_HM	1.34739652053067	1.48358414190103	95075.7254494627	0.908203641759171	0.635101672976951	-193	n.s	n.s
V_V_WT:V_V_HT	1.11015037358097	1.48591100431375	95075.7254494627	0.747117674179741	0.735368963502102	-192	n.s	n.s
V_V_WT:V_V_HM	2.46144126346518	1.48438007160168	95075.7254494627	1.65822844873499	0.221463482018939	-192	n.s	n.s
V_V_HT:V_V_HM	1.35129088988422	1.48367502790552	95075.7254494627	0.910772820508961	0.633473050022983	-192	n.s	n.s
V_V_WT:V_V_HT	1.12097292967228	1.48595990519197	95075.7254494627	0.754376296261817	0.73097387299579	-191	n.s	n.s
V_V_WT:V_V_HM	2.47549341056256	1.48442515583189	95075.7254494627	1.66764447559854	0.217714195801637	-191	n.s	n.s
V_V_HT:V_V_HM	1.35452048089029	1.48371824759068	95075.7254494627	0.912922977856348	0.632109758587136	-191	n.s	n.s
V_V_WT:V_V_HT	1.13228161772795	1.48595324390348	95075.7254494627	0.761990070934895	0.726346937066561	-190	n.s	n.s
V_V_WT:V_V_HM	2.48937281563231	1.48441967288204	95075.7254494627	1.67700068997275	0.214031537666885	-190	n.s	n.s
V_V_HT:V_V_HM	1.35709119790439	1.48371346521067	95075.7254494627	0.914658544068478	0.63100915376149	-190	n.s	n.s
V_V_WT:V_V_HT	1.14404026476862	1.48589370312735	95075.7254494627	0.769934122717367	0.721501698638767	-189	n.s	n.s
V_V_WT:V_V_HM	2.50305205123433	1.48436607321912	95075.7254494627	1.68627678602625	0.210422510898641	-189	n.s	n.s
V_V_HT:V_V_HM	1.35901178646574	1.48366301154312	95075.7254494627	0.915984139182832	0.630168426747857	-189	n.s	n.s
V_V_WT:V_V_HT	1.15621138741546	1.48578527455631	95075.7254494627	0.778182020790814	0.716452969504247	-188	n.s	n.s
V_V_WT:V_V_HM	2.51650349442086	1.48426797935289	95075.7254494627	1.69545090874898	0.206894342695765	-188	n.s	n.s
V_V_HT:V_V_HM	1.36029210700539	1.4835703172819	95075.7254494627	0.916904369924053	0.62958474126675	-188	n.s	n.s
V_V_WT:V_V_HT	1.16875458051843	1.48563462923317	95075.7254494627	0.786703915970039	0.711218008842481	-187	n.s	n.s
V_V_WT:V_V_HM	2.52969929598988	1.48413145702185	95075.7254494627	1.70449813190142	0.203455036477498	-187	n.s	n.s
V_V_HT:V_V_HM	1.36094471547145	1.48344113582851	95075.7254494627	0.917424144849101	0.629255039546964	-187	n.s	n.s
V_V_WT:V_V_HT	1.18162622242078	1.48545126478894	95075.7254494627	0.795466166026438	0.705816797881106	-186	n.s	n.s
V_V_WT:V_V_HM	2.54261155773963	1.48396515748529	95075.7254494627	1.71339033461427	0.200113366336661	-186	n.s	n.s
V_V_HT:V_V_HM	1.36098533531884	1.48328368394864	95075.7254494627	0.917548915319938	0.629175893694969	-186	n.s	n.s
V_V_WT:V_V_HT	1.19477984929088	1.48524696066976	95075.7254494627	0.804431775273322	0.700271803681866	-185	n.s	n.s
V_V_WT:V_V_HM	2.55521260337217	1.48377982194473	95075.7254494627	1.72209688093963	0.196878578614283	-185	n.s	n.s
V_V_HT:V_V_HM	1.36043275408129	1.48310817149208	95075.7254494627	0.917284915713613	0.629343356119212	-185	n.s	n.s
V_V_WT:V_V_HT	1.20816688884213	1.48503463059076	95075.7254494627	0.8135614240602	0.694607358335211	-184	n.s	n.s
V_V_WT:V_V_HM	2.56747513238642	1.48358722914477	95075.7254494627	1.73058589474814	0.193759901174225	-184	n.s	n.s
V_V_HT:V_V_HM	1.35930824354432	1.48292579698361	95075.7254494627	0.916639420737881	0.629752797888413	-184	n.s	n.s
V_V_WT:V_V_HT	1.22173836096595	1.48482576889917	95075.7254494627	0.822815973803936	0.68884809393162	-183	n.s	n.s
V_V_WT:V_V_HM	2.57937192702991	1.48339783897975	95075.7254494627	1.73882680643782	0.190765632176743	-183	n.s	n.s
V_V_HT:V_V_HM	1.3576335660639	1.48274648905574	95075.7254494627	0.915620826678528	0.630398857776908	-183	n.s	n.s
V_V_WT:V_V_HT	1.23544528175077	1.4846295516016	95075.7254494627	0.832157274801637	0.683018400618636	-182	n.s	n.s
V_V_WT:V_V_HM	2.59087576737699	1.4832199666201	95075.7254494627	1.74679132271997	0.18790285825178	-182	n.s	n.s
V_V_HT:V_V_HM	1.35543048562623	1.48257811722747	95075.7254494627	0.91423883158412	0.631275327776605	-182	n.s	n.s
V_V_WT:V_V_HT	1.2492385324603	1.48445301406569	95075.7254494627	0.841548045390013	0.67714245220173	-181	n.s	n.s
V_V_WT:V_V_HM	2.60195969759376	1.48305995394255	95075.7254494627	1.75445348023641	0.185177519778515	-181	n.s	n.s
V_V_HT:V_V_HM	1.35272116513347	1.48242666107673	95075.7254494627	0.912504611965731	0.632375040314342	-181	n.s	n.s
V_V_WT:V_V_HT	1.26306844043673	1.48430216876778	95075.7254494627	0.850951017261727	0.671244690228448	-180	n.s	n.s
V_V_WT:V_V_HM	2.61259781178691	1.48292321401077	95075.7254494627	1.7617890037076	0.18259471925596	-180	n.s	n.s
V_V_HT:V_V_HM	1.34952937135021	1.48229721994573	95075.7254494627	0.910431020979458	0.633689741658526	-180	n.s	n.s
V_V_WT:V_V_HT	1.27688519919359	1.48418093134137	95075.7254494627	0.860329877732335	0.665349182205514	-179	n.s	n.s
V_V_WT:V_V_HM	2.62276481276461	1.48281323992656	95075.7254494627	1.76877623030565	0.180158470414866	-179	n.s	n.s
V_V_HT:V_V_HM	1.34587961357103	1.48219306287338	95075.7254494627	0.908032595269276	0.635210086786026	-179	n.s	n.s
V_V_WT:V_V_HT	1.2906390670342	1.48409229011734	95075.7254494627	0.869648791809405	0.659479866498848	-178	n.s	n.s
V_V_WT:V_V_HM	2.63243716045199	1.48273269720404	95075.7254494627	1.77539563632469	0.177871943284529	-178	n.s	n.s
V_V_HT:V_V_HM	1.34179809341782	1.48211668429793	95075.7254494627	0.905325543955686	0.636925645965029	-178	n.s	n.s
V_V_WT:V_V_HT	1.30428072507669	1.48403862835522	95075.7254494627	0.878872490349014	0.653660444127675	-177	n.s	n.s
V_V_WT:V_V_HM	2.64159361419346	1.48268372804319	95075.7254494627	1.7816298676723	0.175737523657511	-177	n.s	n.s
V_V_HT:V_V_HM	1.33731288911677	1.4820701002847	95075.7254494627	0.90232768939868	0.638824942593872	-177	n.s	n.s
V_V_WT:V_V_HT	1.31776167953483	1.48402163785117	95075.7254494627	0.887966621189516	0.647914105553341	-176	n.s	n.s
V_V_WT:V_V_HM	2.65021544515533	1.48266787426364	95075.7254494627	1.78746399727015	0.173756791508735	-176	n.s	n.s
V_V_HT:V_V_HM	1.33245376562049	1.48205477639916	95075.7254494627	0.899058379514052	0.640895510004142	-176	n.s	n.s
V_V_WT:V_V_HT	1.33103439446798	1.4840418467074	95075.7254494627	0.896898155143743	0.642263224281042	-175	n.s	n.s
V_V_WT:V_V_HM	2.65828615339385	1.48268563935489	95075.7254494627	1.79288588412474	0.171930463790918	-175	n.s	n.s
V_V_HT:V_V_HM	1.32725175892588	1.48207120645953	95075.7254494627	0.895538455332723	0.643123914458336	-175	n.s	n.s
V_V_WT:V_V_HT	1.34405187614646	1.48409735662091	95075.7254494627	0.905635920817674	0.636728972151398	-174	n.s	n.s
V_V_WT:V_V_HM	2.66579020435519	1.48273531321981	95075.7254494627	1.79788677088045	0.170258256147194	-174	n.s	n.s
V_V_HT:V_V_HM	1.32173832820875	1.48211777941626	95075.7254494627	0.891790346600742	0.64549569859565	-174	n.s	n.s
V_V_WT:V_V_HT	1.35676847545471	1.48418476797966	95075.7254494627	0.914150653426798	0.631331247601649	-173	n.s	n.s
V_V_WT:V_V_HM	2.67271411108742	1.48281383014496	95075.7254494627	1.80246100808632	0.168739033262967	-173	n.s	n.s
V_V_HT:V_V_HM	1.31594563563274	1.48219160450338	95075.7254494627	0.88783773409219	0.647995600734347	-173	n.s	n.s
V_V_WT:V_V_HT	1.36913933698929	1.48429849324313	95075.7254494627	0.922415095900133	0.626088578359913	-172	n.s	n.s
V_V_WT:V_V_HM	2.67904545688698	1.48291612587702	95075.7254494627	1.80660619312002	0.167370809234985	-172	n.s	n.s
V_V_HT:V_V_HM	1.30990611989769	1.48228788886668	95075.7254494627	0.883705607889176	0.650607525060819	-172	n.s	n.s
V_V_WT:V_V_HT	1.38112196656419	1.48443233053754	95075.7254494627	0.930404126986415	0.621018014675936	-171	n.s	n.s
V_V_WT:V_V_HM	2.6847746460485	1.48303659388872	95075.7254494627	1.81032258887736	0.166150975609035	-171	n.s	n.s
V_V_HT:V_V_HM	1.30365267948434	1.48240133611142	95075.7254494627	0.8794195254195	0.653315019035165	-171	n.s	n.s
V_V_WT:V_V_HT	1.39267639899423	1.48457981030257	95075.7254494627	0.938094664449458	0.616135173005028	-170	n.s	n.s
V_V_WT:V_V_HM	2.68989495173429	1.48316939924842	95075.7254494627	1.81361276270759	0.165076442345271	-170	n.s	n.s
V_V_HT:V_V_HM	1.29721855274008	1.4825264431768	95075.7254494627	0.875005338832513	0.656101454274256	-170	n.s	n.s
V_V_WT:V_V_HT	1.40376381488187	1.48473313558163	95075.7254494627	0.945465404684969	0.611454391104411	-169	n.s	n.s
V_V_WT:V_V_HM	2.69440083400071	1.48330748690892	95075.7254494627	1.81648165183579	0.164143629485928	-169	n.s	n.s
V_V_HT:V_V_HM	1.29063701911883	1.48265654070568	95075.7254494627	0.870489546084995	0.658949814484598	-169	n.s	n.s
V_V_WT:V_V_HT	1.4143479036593	1.48488444787607	95075.7254494627	0.952496947275817	0.606988645356738	-168	n.s	n.s
V_V_WT:V_V_HM	2.69828918015855	1.48344374874682	95075.7254494627	1.81893596062405	0.163348668605643	-168	n.s	n.s
V_V_HT:V_V_HM	1.28394127649922	1.48278491088923	95075.7254494627	0.865898531250386	0.661843185049122	-168	n.s	n.s
V_V_WT:V_V_HT	1.42439370595392	1.48502521416865	95075.7254494627	0.959171394777512	0.602749807033808	-167	n.s	n.s
V_V_WT:V_V_HM	2.70155810097662	1.48357044738353	95075.7254494627	1.82098403600662	0.162687440032571	-167	n.s	n.s
V_V_HT:V_V_HM	1.2771643950227	1.48290422830164	95075.7254494627	0.861258853166416	0.664764580861677	-167	n.s	n.s
V_V_WT:V_V_HT	1.43386992260782	1.48514811682052	95075.7254494627	0.965472673309868	0.598748445610673	-166	n.s	n.s
V_V_WT:V_V_HM	2.70420881603508	1.48368096013566	95075.7254494627	1.82263497928007	0.162155850481269	-166	n.s	n.s
V_V_HT:V_V_HM	1.27033889342726	1.48300823136314	95075.7254494627	0.856595982788035	0.667697750568554	-166	n.s	n.s
V_V_WT:V_V_HT	1.44274904835237	1.4852474597398	95075.7254494627	0.971386309325941	0.594993981423664	-165	n.s	n.s
V_V_WT:V_V_HM	2.70624565342646	1.48377014770354	95075.7254494627	1.82389816752612	0.161749972050174	-165	n.s	n.s
V_V_HT:V_V_HM	1.26349660507409	1.48309207167869	95075.7254494627	0.851934029722075	0.670627354362081	-165	n.s	n.s
V_V_WT:V_V_HT	1.45100434285825	1.48531732534805	95075.7254494627	0.976898550966703	0.591495257276772	-164	n.s	n.s
V_V_WT:V_V_HM	2.70767356397803	1.48383264215099	95075.7254494627	1.82478366296953	0.161465893961129	-164	n.s	n.s
V_V_HT:V_V_HM	1.25666922111979	1.48315066570913	95075.7254494627	0.847297075188882	0.673538131703271	-164	n.s	n.s
V_V_WT:V_V_HT	1.45860994168433	1.48535177212407	95075.7254494627	0.981996298155352	0.588260598191601	-163	n.s	n.s
V_V_WT:V_V_HM	2.70849810585067	1.48386302612595	95075.7254494627	1.8253019707095	0.161299783585947	-163	n.s	n.s
V_V_HT:V_V_HM	1.24988816416631	1.48317886452498	95075.7254494627	0.842708990844883	0.676415022240079	-163	n.s	n.s
V_V_WT:V_V_HT	1.46554437875711	1.48534731500027	95075.7254494627	0.986667807560444	0.585297380976368	-162	n.s	n.s
V_V_WT:V_V_HM	2.70872786208327	1.48385812493506	95075.7254494627	1.82546283675322	0.161248253682171	-162	n.s	n.s
V_V_HT:V_V_HM	1.24318348332613	1.48317365271623	95075.7254494627	0.838191455902283	0.679244412636594	-162	n.s	n.s
V_V_WT:V_V_HT	1.47179159974468	1.48530375040294	95075.7254494627	0.990902769447262	0.582612003804775	-161	n.s	n.s
V_V_WT:V_V_HM	2.70837498669255	1.48381776746665	95075.7254494627	1.82527467056592	0.161308529781996	-161	n.s	n.s
V_V_HT:V_V_HM	1.23658338694786	1.4831348774477	95075.7254494627	0.833763271130047	0.682014562321066	-161	n.s	n.s
V_V_WT:V_V_HT	1.47734015407071	1.48522368297085	95075.7254494627	0.994692025860803	0.580210083588918	-160	n.s	n.s
V_V_WT:V_V_HM	2.70745455192112	1.48374434804445	95075.7254494627	1.82474464383942	0.16147840410464	-160	n.s	n.s
V_V_HT:V_V_HM	1.23011439785039	1.48306482759951	95075.7254494627	0.829440746593291	0.684715353722654	-160	n.s	n.s
V_V_WT:V_V_HT	1.48218047710507	1.48511073602527	95075.7254494627	0.998026908802743	0.578096893506713	-159	n.s	n.s
V_V_WT:V_V_HM	2.70598274894952	1.48364117207558	95075.7254494627	1.82387952011598	0.161755958297533	-159	n.s	n.s
V_V_HT:V_V_HM	1.22380227184444	1.48296664621314	95075.7254494627	0.825239242547707	0.687337323323173	-159	n.s	n.s
V_V_WT:V_V_HT	1.48630781654521	1.48497110210009	95075.7254494627	1.00090016192451	0.576276796064462	-158	n.s	n.s
V_V_WT:V_V_HM	2.70397845456559	1.48351389487938	95075.7254494627	1.82268495354095	0.162139778999716	-158	n.s	n.s
V_V_HT:V_V_HM	1.21767063802038	1.48284571474606	95075.7254494627	0.821171498768437	0.689872698888942	-158	n.s	n.s
V_V_WT:V_V_HT	1.48972226430038	1.48481328927491	95075.7254494627	1.00330612277041	0.574753144313102	-157	n.s	n.s
V_V_WT:V_V_HM	2.70146315492681	1.48337029224702	95075.7254494627	1.821165739294	0.162628870929826	-157	n.s	n.s
V_V_HT:V_V_HM	1.21174089062644	1.48270943622143	95075.7254494627	0.817247709513791	0.692315341870537	-157	n.s	n.s
V_V_WT:V_V_HT	1.49242488471556	1.48464548598785	95075.7254494627	1.00523990326387	0.573528815713566	-156	n.s	n.s
V_V_WT:V_V_HM	2.69845885176258	1.48321782573808	95075.7254494627	1.81932741431272	0.163222135118253	-156	n.s	n.s
V_V_HT:V_V_HM	1.20603396704701	1.48256489972635	95075.7254494627	0.813478025325982	0.694659181318341	-156	n.s	n.s
V_V_WT:V_V_HT	1.49441673810722	1.484474663954	95075.7254494627	1.00669736870196	0.572606237884862	-155	n.s	n.s
V_V_WT:V_V_HM	2.69498754980131	1.4830628166823	95075.7254494627	1.81717693916037	0.163918137463959	-155	n.s	n.s
V_V_HT:V_V_HM	1.20057081169412	1.4824180898904	95075.7254494627	0.809873287355042	0.69689775549147	-155	n.s	n.s
V_V_WT:V_V_HT	1.49569985827046	1.48430689718421	95075.7254494627	1.00767561015034	0.571987099993859	-154	n.s	n.s
V_V_WT:V_V_HM	2.69107164874325	1.4829107469608	95075.7254494627	1.81472260165256	0.164715124316248	-154	n.s	n.s
V_V_HT:V_V_HM	1.19537179047282	1.48227417933255	95075.7254494627	0.806444453489086	0.699024566953631	-154	n.s	n.s
V_V_WT:V_V_HT	1.49628016004198	1.48414882559041	95075.7254494627	1.008173933936	0.571671734743022	-153	n.s	n.s
V_V_WT:V_V_HM	2.686735134775	1.48276762268986	95075.7254494627	1.81197315996221	0.165611284348768	-153	n.s	n.s
V_V_HT:V_V_HM	1.19045497473305	1.4821388442689	95075.7254494627	0.803200711820135	0.70103424712684	-153	n.s	n.s
V_V_WT:V_V_HT	1.49616547053144	1.48400633272442	95075.7254494627	1.00819345412408	0.571659381744532	-152	n.s	n.s
V_V_WT:V_V_HM	2.68200271702199	1.48263875364451	95075.7254494627	1.80893876571706	0.166604431409728	-152	n.s	n.s
V_V_HT:V_V_HM	1.18583724649056	1.48201709442243	95075.7254494627	0.800150855852784	0.702921694908045	-152	n.s	n.s
V_V_WT:V_V_HT	1.49536739716191	1.48388541711248	95075.7254494627	1.0077377807727	0.571947754132772	-151	n.s	n.s
V_V_WT:V_V_HM	2.67690040245252	1.48252956908966	95075.7254494627	1.80563036196051	0.167692180757811	-151	n.s	n.s
V_V_HT:V_V_HM	1.1815330052906	1.48191406269679	95075.7254494627	0.797301972518195	0.704682881080674	-151	n.s	n.s
V_V_WT:V_V_HT	1.49389848936434	1.483790368747	95075.7254494627	1.00681236435432	0.572533452291332	-150	n.s	n.s
V_V_WT:V_V_HM	2.67145452142974	1.48244392929094	95075.7254494627	1.80206108888551	0.168871463967236	-150	n.s	n.s
V_V_HT:V_V_HM	1.17755603206539	1.4818333830618	95075.7254494627	0.794661562848784	0.706313528720311	-150	n.s	n.s
V_V_WT:V_V_HT	1.49177217444715	1.48372363226407	95075.7254494627	1.00542455616939	0.573411921340738	-149	n.s	n.s
V_V_WT:V_V_HM	2.6656916134792	1.48238400272844	95075.7254494627	1.7982463441138	0.170138475719564	-149	n.s	n.s
V_V_HT:V_V_HM	1.17391943903207	1.481777075155	95075.7254494627	0.792237549571531	0.707809104543159	-149	n.s	n.s
V_V_WT:V_V_HT	1.48900538052909	1.48368732795971	95075.7254494627	1.00358434858151	0.574576975318716	-148	n.s	n.s
V_V_WT:V_V_HM	2.65963904146681	1.48235168435817	95075.7254494627	1.7942024618931	0.171489079197742	-148	n.s	n.s
V_V_HT:V_V_HM	1.1706336609377	1.48174691330535	95075.7254494627	0.790036173131857	0.709166110800243	-148	n.s	n.s
V_V_WT:V_V_HT	1.48561591101964	1.48368161148955	95075.7254494627	1.00130371605007	0.576021204319245	-147	n.s	n.s
V_V_WT:V_V_HM	2.65332437602198	1.48234707239625	95075.7254494627	1.78994813389607	0.172918300748835	-147	n.s	n.s
V_V_HT:V_V_HM	1.16770846500235	1.48174296034985	95075.7254494627	0.788064121949087	0.710380763560424	-147	n.s	n.s
V_V_WT:V_V_HT	1.48162234518817	1.48370469086045	95075.7254494627	0.99859652282216	0.577736021076185	-146	n.s	n.s
V_V_WT:V_V_HM	2.64677526901004	1.48236848530898	95075.7254494627	1.78550427592122	0.174420333132118	-146	n.s	n.s
V_V_HT:V_V_HM	1.16515292382188	1.48176358483507	95075.7254494627	0.786328491094327	0.711449013576828	-146	n.s	n.s
V_V_WT:V_V_HT	1.4770463537506	1.48375449844461	95075.7254494627	0.995478938934281	0.579711384076646	-145	n.s	n.s
V_V_WT:V_V_HM	2.64001970033196	1.4824140176663	95075.7254494627	1.78089229383303	0.175989084817129	-145	n.s	n.s
V_V_HT:V_V_HM	1.16297334658135	1.48180696081863	95075.7254494627	0.784834581920756	0.712367894188352	-145	n.s	n.s
V_V_WT:V_V_HT	1.47191038125029	1.48382721376413	95075.7254494627	0.991968854322591	0.581936154475942	-144	n.s	n.s
V_V_WT:V_V_HM	2.63308572994713	1.48248016402348	95075.7254494627	1.77613555570341	0.177617650460993	-144	n.s	n.s
V_V_HT:V_V_HM	1.16117534869683	1.4818697404655	95075.7254494627	0.783588001690399	0.713134221950083	-144	n.s	n.s
V_V_WT:V_V_HT	1.46623751777811	1.48391743209517	95075.7254494627	0.988085648207465	0.584398228304284	-143	n.s	n.s
V_V_WT:V_V_HM	2.62600137854825	1.48256197336532	95075.7254494627	1.77125909454389	0.179298374220706	-143	n.s	n.s
V_V_HT:V_V_HM	1.15976386077013	1.48194720140649	95075.7254494627	0.782594588841907	0.713744637812316	-143	n.s	n.s
V_V_WT:V_V_HT	1.46005401636403	1.48402054342815	95075.7254494627	0.98385027271337	0.587084470235644	-142	n.s	n.s
V_V_WT:V_V_HM	2.61879440994831	1.48265525812304	95075.7254494627	1.76628679903889	0.181023792489533	-142	n.s	n.s
V_V_HT:V_V_HM	1.15874039358426	1.48203537313448	95075.7254494627	0.781857447257515	0.714197423552149	-142	n.s	n.s
V_V_WT:V_V_HT	1.45338914976542	1.48413294467725	95075.7254494627	0.979285012827129	0.589980853872538	-141	n.s	n.s
V_V_WT:V_V_HM	2.61149221295963	1.48275678603765	95075.7254494627	1.76124111354653	0.182786739021051	-141	n.s	n.s
V_V_HT:V_V_HM	1.15810306319418	1.48213121835185	95075.7254494627	0.781376877333438	0.714492537253599	-141	n.s	n.s
V_V_WT:V_V_HT	1.44627327369274	1.4842505586816	95075.7254494627	0.974413157693133	0.593072660413966	-140	n.s	n.s
V_V_WT:V_V_HM	2.60412193370257	1.48286289800442	95075.7254494627	1.75614477724616	0.184579737929371	-140	n.s	n.s
V_V_HT:V_V_HM	1.15784866000984	1.4822312980184	95075.7254494627	0.781152483797754	0.714630315228834	-140	n.s	n.s
V_V_WT:V_V_HT	1.4387386992404	1.48437005921826	95075.7254494627	0.96925877095507	0.596344617076192	-139	n.s	n.s
V_V_WT:V_V_HM	2.59671007172237	1.48297064150271	95075.7254494627	1.75101920365132	0.186395568473801	-139	n.s	n.s
V_V_HT:V_V_HM	1.15797137248195	1.48233285966235	95075.7254494627	0.781181746686582	0.714612348496471	-139	n.s	n.s
V_V_WT:V_V_HT	1.4308186071253	1.48448787543583	95075.7254494627	0.963846610539156	0.599780943419098	-138	n.s	n.s
V_V_WT:V_V_HM	2.58928273452835	1.48307684049475	95075.7254494627	1.74588575846452	0.188226818691895	-138	n.s	n.s
V_V_HT:V_V_HM	1.15846412740307	1.48243293837507	95075.7254494627	0.781461405379249	0.714440633584365	-138	n.s	n.s
V_V_WT:V_V_HT	1.4225480029379	1.48460195689747	95075.7254494627	0.958201621874964	0.603365671416189	-137	n.s	n.s
V_V_WT:V_V_HM	2.58186482587921	1.48317972862679	95075.7254494627	1.74076329122273	0.190066772839213	-137	n.s	n.s
V_V_HT:V_V_HM	1.15931682294129	1.48252992502478	95075.7254494627	0.781985444861705	0.714118811488959	-137	n.s	n.s
V_V_WT:V_V_HT	1.4139635478266	1.48471178580188	95075.7254494627	0.952348840595306	0.607082708515389	-136	n.s	n.s
V_V_WT:V_V_HM	2.57447994668878	1.48327895483291	95075.7254494627	1.7356680874494	0.191909459042406	-136	n.s	n.s
V_V_HT:V_V_HM	1.16051639886219	1.48262356779263	95075.7254494627	0.782745144534557	0.713652142811987	-136	n.s	n.s
V_V_WT:V_V_HT	1.40510222303435	1.48481605796945	95075.7254494627	0.946313999968379	0.610915455769487	-135	n.s	n.s
V_V_WT:V_V_HM	2.56715142931725	1.48337342830195	95075.7254494627	1.73061710580586	0.193748499116075	-135	n.s	n.s
V_V_HT:V_V_HM	1.16204920628289	1.48271289662961	95075.7254494627	0.783731772296829	0.71304585964208	-135	n.s	n.s
V_V_WT:V_V_HT	1.39600101087116	1.48491208862252	95075.7254494627	0.94012367571616	0.61484672246013	-134	n.s	n.s
V_V_WT:V_V_HM	2.55990260825796	1.48346076518368	95075.7254494627	1.72562879203684	0.195576803421902	-134	n.s	n.s
V_V_HT:V_V_HM	1.16390159738684	1.482795689599	95075.7254494627	0.784937267858929	0.712304751348941	-134	n.s	n.s
V_V_WT:V_V_HT	1.38669688939205	1.48499587830072	95075.7254494627	0.933805210947012	0.618858783286928	-133	n.s	n.s
V_V_WT:V_V_HM	2.55275681664845	1.48353734727671	95075.7254494627	1.72072298775254	0.197386590851476	-133	n.s	n.s
V_V_HT:V_V_HM	1.1660599272564	1.48286852769269	95075.7254494627	0.786354221888278	0.71143318212864	-133	n.s	n.s
V_V_WT:V_V_HT	1.37722686533266	1.48506283562449	95075.7254494627	0.927386257534022	0.622933681762525	-132	n.s	n.s
V_V_WT:V_V_HM	2.54573698184357	1.48359898851879	95075.7254494627	1.71591986887589	0.199169773945547	-132	n.s	n.s
V_V_HT:V_V_HM	1.16851011651089	1.48292743330989	95075.7254494627	0.787975251022758	0.71043547993729	-132	n.s	n.s
V_V_WT:V_V_HT	1.36762803499644	1.48510963596865	95075.7254494627	0.920893651130622	0.627053958271334	-131	n.s	n.s
V_V_WT:V_V_HM	2.53886441102964	1.48364265286561	95075.7254494627	1.71123714064563	0.200919014628191	-131	n.s	n.s
V_V_HT:V_V_HM	1.17123637603324	1.48296951855004	95075.7254494627	0.789791267711561	0.709317007415054	-131	n.s	n.s
V_V_WT:V_V_HT	1.3579374311741	1.48513323125395	95075.7254494627	0.914353946566496	0.631202324854797	-130	n.s	n.s
V_V_WT:V_V_HM	2.5321595641346	1.48366553425094	95075.7254494627	1.70669164018359	0.20262715819492	-130	n.s	n.s
V_V_HT:V_V_HM	1.17422213296045	1.48299209927102	95075.7254494627	0.791792574982467	0.708083495792108	-130	n.s	n.s
V_V_WT:V_V_HT	1.34819171667162	1.48513205819166	95075.7254494627	0.907792481641812	0.63536227417626	-129	n.s	n.s
V_V_WT:V_V_HM	2.52564112665657	1.48366617319727	95075.7254494627	1.70229743879236	0.204287972820844	-129	n.s	n.s
V_V_HT:V_V_HM	1.17744940998495	1.4829937664	95075.7254494627	0.793967875430278	0.706741663276361	-129	n.s	n.s
V_V_WT:V_V_HT	1.33842726661036	1.48510500067552	95075.7254494627	0.901234098600136	0.639517636461278	-128	n.s	n.s
V_V_WT:V_V_HM	2.51932687264884	1.48364349516972	95075.7254494627	1.69806754847171	0.205895539513032	-128	n.s	n.s
V_V_HT:V_V_HM	1.18089960603849	1.48297346154807	95075.7254494627	0.796305285737044	0.705298597888269	-128	n.s	n.s
V_V_WT:V_V_HT	1.32867965191873	1.48505249588751	95075.7254494627	0.894702143929714	0.643653227220541	-127	n.s	n.s
V_V_WT:V_V_HM	2.51323269663592	1.48359783474263	95075.7254494627	1.69401210879491	0.207444967953363	-127	n.s	n.s
V_V_HT:V_V_HM	1.18455304471718	1.48293146090788	95075.7254494627	0.798791499097322	0.703762282018872	-127	n.s	n.s
V_V_WT:V_V_HT	1.3189839451101	1.48497546734766	95075.7254494627	0.888219350496043	0.647754300713097	-126	n.s	n.s
V_V_WT:V_V_HM	2.50737354156252	1.4835299487735	95075.7254494627	1.69014015769313	0.208931752817945	-126	n.s	n.s
V_V_HT:V_V_HM	1.18838959645243	1.48286842800946	95075.7254494627	0.801412703922541	0.702141032748358	-126	n.s	n.s
V_V_WT:V_V_HT	1.3093736684366	1.48487681269104	95075.7254494627	0.881806259782336	0.651807558687173	-125	n.s	n.s
V_V_WT:V_V_HM	2.50176192411143	1.48344239687428	95075.7254494627	1.68645707402108	0.21035278168592	-125	n.s	n.s
V_V_HT:V_V_HM	1.19238825567482	1.48278674181702	95075.7254494627	0.804153572491253	0.700444134019159	-125	n.s	n.s
V_V_WT:V_V_HT	1.29988026853602	1.48476167980758	95075.7254494627	0.87548074968131	0.655801453781513	-124	n.s	n.s
V_V_WT:V_V_HM	2.49640744377572	1.48333980214934	95075.7254494627	1.68296397100546	0.211706610139968	-124	n.s	n.s
V_V_HT:V_V_HM	1.19652717523973	1.48269075053403	95075.7254494627	0.806997126547643	0.698681928120796	-124	n.s	n.s
V_V_WT:V_V_HT	1.29053286113654	1.48463708841866	95075.7254494627	0.869258131299374	0.659726129437989	-123	n.s	n.s
V_V_WT:V_V_HM	2.49131678687378	1.48322850768938	95075.7254494627	1.67965810659534	0.212993341199302	-123	n.s	n.s
V_V_HT:V_V_HM	1.20078392573724	1.48258644611953	95075.7254494627	0.809925066346137	0.696865619372414	-123	n.s	n.s
V_V_WT:V_V_HT	1.28135798843042	1.48451144677692	95075.7254494627	0.86315130220951	0.663573321650116	-122	n.s	n.s
V_V_WT:V_V_HM	2.48649374369935	1.48311613745092	95075.7254494627	1.67653340214675	0.214214452754294	-122	n.s	n.s
V_V_HT:V_V_HM	1.20513575526891	1.48248104787759	95075.7254494627	0.812918152980268	0.695007042593609	-122	n.s	n.s
V_V_WT:V_V_HT	1.27237990575205	1.48439356031308	95075.7254494627	0.857171534403372	0.667335859547692	-121	n.s	n.s
V_V_WT:V_V_HM	2.4819397204964	1.48301068627514	95075.7254494627	1.67358181803144	0.215372278639213	-121	n.s	n.s
V_V_HT:V_V_HM	1.20955981474432	1.4823821334069	95075.7254494627	0.815956822121461	0.69311828517869	-121	n.s	n.s
V_V_WT:V_V_HT	1.26362187646179	1.48429082730556	95075.7254494627	0.851330381631238	0.67100646449373	-120	n.s	n.s
V_V_WT:V_V_HM	2.47765519032338	1.48291885362547	95075.7254494627	1.67079620322174	0.216468893114944	-120	n.s	n.s
V_V_HT:V_V_HM	1.21403331386158	1.48229604071861	95075.7254494627	0.819022165958844	0.691211076590481	-120	n.s	n.s
V_V_WT:V_V_HT	1.25510506349918	1.48420974425572	95075.7254494627	0.845638608934329	0.674578424674762	-119	n.s	n.s
V_V_WT:V_V_HM	2.47363881117556	1.48284652119008	95075.7254494627	1.66816914348648	0.217506554396469	-119	n.s	n.s
V_V_HT:V_V_HM	1.2185337476764	1.48222833326512	95075.7254494627	0.822095840653756	0.689296842791208	-119	n.s	n.s
V_V_WT:V_V_HT	1.24684953332617	1.48415475270413	95075.7254494627	0.840107496239469	0.678044776436006	-118	n.s	n.s
V_V_WT:V_V_HM	2.46988836708755	1.48279768793412	95075.7254494627	1.66569477898814	0.218486979413305	-118	n.s	n.s
V_V_HT:V_V_HM	1.22303883376138	1.4821827786929	95075.7254494627	0.825160601879307	0.687386368548357	-118	n.s	n.s
V_V_WT:V_V_HT	1.23887249235482	1.48412926719579	95075.7254494627	0.834747026244977	0.681399439821553	-117	n.s	n.s
V_V_WT:V_V_HM	2.46639955713164	1.48277543248748	95075.7254494627	1.66336688826443	0.219412092002419	-117	n.s	n.s
V_V_HT:V_V_HM	1.22752706477687	1.48216228019786	95075.7254494627	0.828200178332029	0.685489870631004	-117	n.s	n.s
V_V_WT:V_V_HT	1.23118823683816	1.48413548618803	95075.7254494627	0.829565931342589	0.684637182482483	-116	n.s	n.s
V_V_WT:V_V_HM	2.46316605743566	1.48278174230253	95075.7254494627	1.66117911164104	0.220283931481677	-116	n.s	n.s
V_V_HT:V_V_HM	1.23197782059752	1.48216871515007	95075.7254494627	0.831199449836439	0.68361688089989	-116	n.s	n.s
V_V_WT:V_V_HT	1.22380987622048	1.48417305631371	95075.7254494627	0.824573570456871	0.687752441616045	-115	n.s	n.s
V_V_WT:V_V_HM	2.46018079224839	1.48281627322048	95075.7254494627	1.65912718701502	0.22110375464949	-115	n.s	n.s
V_V_HT:V_V_HM	1.23637091602787	1.48220174109977	95075.7254494627	0.83414482775503	0.681776002285108	-115	n.s	n.s
V_V_WT:V_V_HT	1.21674810897889	1.4842398951893	95075.7254494627	0.819778603797537	0.690740148973247	-114	n.s	n.s
V_V_WT:V_V_HM	2.45743527117312	1.48287711622974	95075.7254494627	1.65720762986836	0.221872551030729	-114	n.s	n.s
V_V_HT:V_V_HM	1.24068716219421	1.48225953555416	95075.7254494627	0.837024240650519	0.679974910810519	-114	n.s	n.s
V_V_WT:V_V_HT	1.21001303364861	1.48433105163769	95075.7254494627	0.815190810913494	0.693594593546061	-113	n.s	n.s
V_V_WT:V_V_HM	2.45492065439602	1.48295973478383	95075.7254494627	1.65541962928203	0.22259027482427	-113	n.s	n.s
V_V_HT:V_V_HM	1.24490762074743	1.48233777039651	95075.7254494627	0.839827228051018	0.678220290386596	-113	n.s	n.s
V_V_WT:V_V_HT	1.20361414926701	1.48443891708027	95075.7254494627	0.810820934036406	0.696309519252101	-112	n.s	n.s
V_V_WT:V_V_HM	2.45262783258986	1.48305715818102	95075.7254494627	1.65376487282393	0.223255902394085	-112	n.s	n.s
V_V_HT:V_V_HM	1.24901368332285	1.4824297961955	95075.7254494627	0.842544912769776	0.676517843986393	-112	n.s	n.s
V_V_WT:V_V_HT	1.19755799235649	1.48455531087051	95075.7254494627	0.806677921386622	0.698879832645891	-111	n.s	n.s
V_V_WT:V_V_HM	2.4505463919011	1.48316191593143	95075.7254494627	1.65224468453409	0.223868577016732	-111	n.s	n.s
V_V_HT:V_V_HM	1.25298839954459	1.48252850284466	95075.7254494627	0.845169854839465	0.67487237975634	-111	n.s	n.s
V_V_WT:V_V_HT	1.19184759535011	1.48467241574377	95075.7254494627	0.80276806028826	0.701302125346879	-110	n.s	n.s
V_V_WT:V_V_HM	2.44866450291806	1.48326689906247	95075.7254494627	1.65085899541465	0.2244280272233	-110	n.s	n.s
V_V_HT:V_V_HM	1.25681690756798	1.4826271439475	95075.7254494627	0.84769587060284	0.673287919986308	-110	n.s	n.s
V_V_WT:V_V_HT	1.18648258148436	1.48478328409759	95075.7254494627	0.799094786553632	0.703574773960693	-109	n.s	n.s
V_V_WT:V_V_HM	2.4469691177507	1.48336582112288	95075.7254494627	1.64960597238137	0.224934722088674	-109	n.s	n.s
V_V_HT:V_V_HM	1.26048653626636	1.48271977471089	95075.7254494627	0.850117842740813	0.671767816774066	-109	n.s	n.s
V_V_WT:V_V_HT	1.18145928548854	1.48488229814395	95075.7254494627	0.795658542744644	0.705698009667265	-108	n.s	n.s
V_V_WT:V_V_HM	2.44544617245367	1.48345363619504	95075.7254494627	1.64848170026134	0.225390004881128	-108	n.s	n.s
V_V_HT:V_V_HM	1.26398688696514	1.48280164831794	95075.7254494627	0.852431536206467	0.670314864900599	-108	n.s	n.s
V_V_WT:V_V_HT	1.17677089056302	1.4849655564572	95075.7254494627	0.792456690625562	0.707673955100945	-107	n.s	n.s
V_V_WT:V_V_HM	2.44408078831029	1.48352688897278	95075.7254494627	1.6474799388386	0.225796195527466	-107	n.s	n.s
V_V_HT:V_V_HM	1.2673098977473	1.48286954713846	95075.7254494627	0.854633437036229	0.668931401122483	-107	n.s	n.s
V_V_WT:V_V_HT	1.17240806313707	1.485030651113	95075.7254494627	0.789484083886331	0.709506255964815	-106	n.s	n.s
V_V_WT:V_V_HM	2.44285754757635	1.48358350050509	95075.7254494627	1.64659255562269	0.226156417433776	-106	n.s	n.s
V_V_HT:V_V_HM	1.27044948443928	1.48292157173449	95075.7254494627	0.856720617364343	0.667619387629965	-106	n.s	n.s
V_V_WT:V_V_HT	1.16836053888518	1.4850752857385	95075.7254494627	0.786734888194018	0.711198949605992	-105	n.s	n.s
V_V_WT:V_V_HM	2.44176090169566	1.48362148089357	95075.7254494627	1.64581123496878	0.226473902632593	-105	n.s	n.s
V_V_HT:V_V_HM	1.27340036281046	1.48295589913479	95075.7254494627	0.858690648557659	0.666380465735397	-105	n.s	n.s
V_V_WT:V_V_HT	1.16461592862226	1.48509892132883	95075.7254494627	0.78420091207136	0.712757487438802	-104	n.s	n.s
V_V_WT:V_V_HM	2.44077517874837	1.48364045097179	95075.7254494627	1.64512579658343	0.226752671860677	-104	n.s	n.s
V_V_HT:V_V_HM	1.2761592501261	1.48297224312347	95075.7254494627	0.860541561747794	0.665215980080476	-104	n.s	n.s
V_V_WT:V_V_HT	1.16115982664505	1.48510284959556	95075.7254494627	0.781871657549692	0.714188696246837	-103	n.s	n.s
V_V_WT:V_V_HM	2.43988469007207	1.48364170626608	95075.7254494627	1.64452419999206	0.226997531325994	-103	n.s	n.s
V_V_HT:V_V_HM	1.27872486342701	1.48297191305566	95075.7254494627	0.862271801757999	0.664127007224118	-103	n.s	n.s
V_V_WT:V_V_HT	1.15797743146902	1.48508798492589	95075.7254494627	0.779736583436709	0.715499383936969	-102	n.s	n.s
V_V_WT:V_V_HM	2.43907374912511	1.48362616894201	95075.7254494627	1.64399482847114	0.227213140070867	-102	n.s	n.s
V_V_HT:V_V_HM	1.28109631765608	1.48295584400932	95075.7254494627	0.863880285331023	0.663114318749506	-102	n.s	n.s
V_V_WT:V_V_HT	1.15505394184738	1.48505420998934	95075.7254494627	0.777785709153116	0.71669597138835	-101	n.s	n.s
V_V_WT:V_V_HM	2.43832666904412	1.48359378086097	95075.7254494627	1.64352715716366	0.227403732558889	-101	n.s	n.s
V_V_HT:V_V_HM	1.28327272719675	1.48292401300134	95075.7254494627	0.865366475925825	0.662178333980734	-101	n.s	n.s
V_V_WT:V_V_HT	1.15237433216704	1.48500089837626	95075.7254494627	0.776009181830849	0.717784761479792	-100	n.s	n.s
V_V_WT:V_V_HM	2.43762789760859	1.4835439868503	95075.7254494627	1.64311130591005	0.227573296177341	-100	n.s	n.s
V_V_HT:V_V_HM	1.28525356544159	1.48287590278043	95075.7254494627	0.866730360262589	0.661319134640577	-100	n.s	n.s
V_V_WT:V_V_HT	1.14992267758679	1.48492862677916	95075.7254494627	0.774395925062742	0.718772769150166	-99	n.s	n.s
V_V_WT:V_V_HM	2.43696241825205	1.48347731965223	95075.7254494627	1.64273655280645	0.227726174269774	-99	n.s	n.s
V_V_HT:V_V_HM	1.28703974066526	1.48281202416103	95075.7254494627	0.867972284884501	0.660536567864977	-99	n.s	n.s
V_V_WT:V_V_HT	1.14768269479397	1.48483809518064	95075.7254494627	0.772934570118466	0.719667151929615	-98	n.s	n.s
V_V_WT:V_V_HM	2.43631553706855	1.48339439975476	95075.7254494627	1.64239229801011	0.227866671153251	-98	n.s	n.s
V_V_HT:V_V_HM	1.28863284227461	1.48273295502515	95075.7254494627	0.869093006874423	0.659830214456707	-98	n.s	n.s
V_V_WT:V_V_HT	1.14563757804951	1.48473123543459	95075.7254494627	0.771612767824725	0.720475633382285	-97	n.s	n.s
V_V_WT:V_V_HM	2.43567332945675	1.48329696320962	95075.7254494627	1.64206722582802	0.227999392322839	-97	n.s	n.s
V_V_HT:V_V_HM	1.29003575140723	1.48264032860541	95075.7254494627	0.870093526068222	0.659199494903208	-97	n.s	n.s
V_V_WT:V_V_HT	1.14377038381623	1.4846095264562	95075.7254494627	0.770418324437431	0.721205810628349	-96	n.s	n.s
V_V_WT:V_V_HM	2.43502205883389	1.4831863023794	95075.7254494627	1.64175063842453	0.228128698859929	-96	n.s	n.s
V_V_HT:V_V_HM	1.29125167501766	1.4825353361372	95075.7254494627	0.870975310701235	0.658643527465304	-96	n.s	n.s
V_V_WT:V_V_HT	1.1420641843532	1.48447398197944	95075.7254494627	0.769339306863664	0.721865093811161	-95	n.s	n.s
V_V_WT:V_V_HM	2.4343482541524	1.48306325630212	95075.7254494627	1.64143251733053	0.228258681067093	-95	n.s	n.s
V_V_HT:V_V_HM	1.2922840697992	1.48241871875091	95075.7254494627	0.87174025358239	0.658161156091054	-95	n.s	n.s
V_V_WT:V_V_HT	1.14050214187927	1.48432732308327	95075.7254494627	0.768362964248475	0.722461368212157	-94	n.s	n.s
V_V_WT:V_V_HM	2.43363977877167	1.48293022741415	95075.7254494627	1.64110201126274	0.22839377598472	-94	n.s	n.s
V_V_HT:V_V_HM	1.29313763689242	1.48229270824132	95075.7254494627	0.872390203164848	0.657751246517139	-94	n.s	n.s
V_V_WT:V_V_HT	1.13906775209608	1.48417441144336	95075.7254494627	0.767475670860226	0.723003031136156	-93	n.s	n.s
V_V_WT:V_V_HM	2.43288619309917	1.48279158872217	95075.7254494627	1.64074723083354	0.228538852392363	-93	n.s	n.s
V_V_HT:V_V_HM	1.29381844100312	1.48216142218427	95075.7254494627	0.872926809211112	0.65741278413568	-93	n.s	n.s
V_V_WT:V_V_HT	1.13774496933585	1.48402149403315	95075.7254494627	0.766663403401105	0.723498702662739	-92	n.s	n.s
V_V_WT:V_V_HM	2.43207853893494	1.48265299007142	95075.7254494627	1.64035587235944	0.228698957478547	-92	n.s	n.s
V_V_HT:V_V_HM	1.29433356959907	1.48203020120685	95075.7254494627	0.87335168240503	0.657144773798686	-92	n.s	n.s
V_V_WT:V_V_HT	1.13651784451243	1.48387387768462	95075.7254494627	0.765912697570904	0.723956644580535	-91	n.s	n.s
V_V_WT:V_V_HM	2.43120815738371	1.4825192059222	95075.7254494627	1.63991680355424	0.228878669837673	-91	n.s	n.s
V_V_HT:V_V_HM	1.29469031287129	1.48190354208013	95075.7254494627	0.873667061389127	0.656945819389089	-91	n.s	n.s
V_V_WT:V_V_HT	1.135370653864	1.4837357318646	95075.7254494627	0.765210832010625	0.724384651181423	-90	n.s	n.s
V_V_WT:V_V_HM	2.43026672317166	1.48239395718996	95075.7254494627	1.63942028459054	0.229082010049972	-90	n.s	n.s
V_V_HT:V_V_HM	1.29489606930764	1.48178492944856	95075.7254494627	0.873875853083168	0.656814098635609	-90	n.s	n.s
V_V_WT:V_V_HT	1.13428882791838	1.4836119122001	95075.7254494627	0.764545511255907	0.724790245077692	-89	n.s	n.s
V_V_WT:V_V_HM	2.42924758762131	1.48228161157362	95075.7254494627	1.63885699495548	0.229312840573339	-89	n.s	n.s
V_V_HT:V_V_HM	1.29495875970294	1.48167847692252	95075.7254494627	0.873980947872447	0.656747795477434	-89	n.s	n.s
V_V_WT:V_V_HT	1.13325935226189	1.48350822729817	95075.7254494627	0.763904999924285	0.725180597195602	-88	n.s	n.s
V_V_WT:V_V_HM	2.42814613412577	1.48218743902895	95075.7254494627	1.63821799469341	0.229574883949074	-88	n.s	n.s
V_V_HT:V_V_HM	1.29488678186387	1.48158917792215	95075.7254494627	0.873985043330215	0.656745211672835	-88	n.s	n.s
V_V_WT:V_V_HT	1.13227064463134	1.48343068204398	95075.7254494627	0.763278431770881	0.725562339948045	-87	n.s	n.s
V_V_WT:V_V_HM	2.42695945273879	1.48211691528369	95075.7254494627	1.63749527969879	0.22987149737772	-87	n.s	n.s
V_V_HT:V_V_HM	1.29468880810745	1.48152223923812	95075.7254494627	0.873890903435411	0.65680460360772	-87	n.s	n.s
V_V_WT:V_V_HT	1.13131141938297	1.48338331566064	95075.7254494627	0.762656157339298	0.725941356826977	-86	n.s	n.s
V_V_WT:V_V_HM	2.42568497701973	1.48207371534412	95075.7254494627	1.63668308256618	0.230205139718939	-86	n.s	n.s
V_V_HT:V_V_HM	1.29437355763675	1.48148115039846	95075.7254494627	0.87370234666071	0.656923559254429	-86	n.s	n.s
V_V_WT:V_V_HT	1.13037076356474	1.48336801230197	95075.7254494627	0.762029890216234	0.726322694639433	-85	n.s	n.s
V_V_WT:V_V_HM	2.42432047228493	1.48205954074232	95075.7254494627	1.63577805455148	0.230577295087351	-85	n.s	n.s
V_V_HT:V_V_HM	1.29394970872013	1.48146751932349	95075.7254494627	0.873424284935396	0.657098974037261	-85	n.s	n.s
V_V_WT:V_V_HT	1.12943926259293	1.48338582273023	95075.7254494627	0.761392784861697	0.726710517306418	-84	n.s	n.s
V_V_WT:V_V_HM	2.42286502741021	1.48207535252893	95075.7254494627	1.6347785713297	0.230988755497978	-84	n.s	n.s
V_V_HT:V_V_HM	1.29342576481729	1.48148226264887	95075.7254494627	0.8730619308966	0.657327551476247	-84	n.s	n.s
V_V_WT:V_V_HT	1.12850828770663	1.48343600726836	95075.7254494627	0.760739446917361	0.727108100699211	-83	n.s	n.s
V_V_WT:V_V_HM	2.42131837209404	1.48212048058397	95075.7254494627	1.63368525286151	0.231439403372622	-83	n.s	n.s
V_V_HT:V_V_HM	1.29281008438739	1.48152474712819	95075.7254494627	0.872621322656534	0.657605472706943	-83	n.s	n.s
V_V_WT:V_V_HT	1.1275708542435	1.48351701418345	95075.7254494627	0.760066007644767	0.727517788445969	-82	n.s	n.s
V_V_WT:V_V_HM	2.41968147275026	1.48219353405659	95075.7254494627	1.63250035650059	0.231928456447792	-82	n.s	n.s
V_V_HT:V_V_HM	1.29211061850673	1.48159366708028	95075.7254494627	0.872108626822792	0.657928836730534	-82	n.s	n.s
V_V_WT:V_V_HT	1.12662038730574	1.4836251211692	95075.7254494627	0.759369985874794	0.727941077076781	-81	n.s	n.s
V_V_WT:V_V_HM	2.41795560642239	1.48229113425463	95075.7254494627	1.63122854245381	0.232454145761606	-81	n.s	n.s
V_V_HT:V_V_HM	1.29133521911668	1.48168582120993	95075.7254494627	0.871531063219726	0.658293077785889	-81	n.s	n.s
V_V_WT:V_V_HT	1.12565075033196	1.48375454694212	95075.7254494627	0.758650244847991	0.728378643428608	-80	n.s	n.s
V_V_WT:V_V_HM	2.41614230428024	1.48240801548557	95075.7254494627	1.62987671345585	0.233013773129632	-80	n.s	n.s
V_V_HT:V_V_HM	1.29049155394829	1.48179620785618	95075.7254494627	0.870896785338208	0.658693041571547	-80	n.s	n.s
V_V_WT:V_V_HT	1.12465754616418	1.48389919237706	95075.7254494627	0.757906973695828	0.72883035715646	-79	n.s	n.s
V_V_WT:V_V_HM	2.41424411567746	1.48253864013445	95075.7254494627	1.62845274336898	0.23360422904811	-79	n.s	n.s
V_V_HT:V_V_HM	1.2895865695133	1.48191957831814	95075.7254494627	0.870213598889677	0.659123794018244	-79	n.s	n.s
V_V_WT:V_V_HT	1.1236372482677	1.48405192726355	95075.7254494627	0.757141463600658	0.729295418081896	-78	n.s	n.s
V_V_WT:V_V_HM	2.4122640519385	1.4826765289705	95075.7254494627	1.62696583159205	0.234221839250725	-78	n.s	n.s
V_V_HT:V_V_HM	1.28862680367079	1.48204978759411	95075.7254494627	0.869489550524941	0.659580250529154	-78	n.s	n.s
V_V_WT:V_V_HT	1.12258805470724	1.4842059737667	95075.7254494627	0.756355973866806	0.729772438788392	-77	n.s	n.s
V_V_WT:V_V_HM	2.41020594502421	1.48281554044483	95075.7254494627	1.62542533395703	0.234862844011456	-77	n.s	n.s
V_V_HT:V_V_HM	1.28761789031694	1.48218102218326	95075.7254494627	0.868731869485332	0.660057843587049	-77	n.s	n.s
V_V_WT:V_V_HT	1.12150859952378	1.48435357752539	95075.7254494627	0.755553539604413	0.730259562576556	-76	n.s	n.s
V_V_WT:V_V_HM	2.40807383503812	1.48294862981184	95075.7254494627	1.62384170741212	0.235523000755043	-76	n.s	n.s
V_V_HT:V_V_HM	1.28656523551432	1.48230660142519	95075.7254494627	0.867948125089186	0.660551793315977	-76	n.s	n.s
V_V_WT:V_V_HT	1.12039790627686	1.48448628565035	95075.7254494627	0.754737795227267	0.730754571625195	-75	n.s	n.s
V_V_WT:V_V_HM	2.40587187345115	1.4830681016078	95075.7254494627	1.62222616132255	0.236197723257733	-75	n.s	n.s
V_V_HT:V_V_HM	1.28547396717427	1.48241921687481	95075.7254494627	0.867146049202103	0.661057219811333	-75	n.s	n.s
V_V_WT:V_V_HT	1.11925696360485	1.48459766976008	95075.7254494627	0.753912650142939	0.731255084569394	-74	n.s	n.s
V_V_WT:V_V_HM	2.40360475324935	1.48316812970562	95075.7254494627	1.62058818896441	0.236883110616361	-74	n.s	n.s
V_V_HT:V_V_HM	1.28434778964451	1.48251335226066	95075.7254494627	0.866331347158549	0.661570522602213	-74	n.s	n.s
V_V_WT:V_V_HT	1.1180886526574	1.48468373764316	95075.7254494627	0.753082036469459	0.731758709935964	-73	n.s	n.s
V_V_WT:V_V_HM	2.40127760356312	1.48324513215978	95075.7254494627	1.61893509811597	0.237576149697802	-73	n.s	n.s
V_V_HT:V_V_HM	1.28318895090569	1.48258563951296	95075.7254494627	0.865507473367426	0.662089521177811	-73	n.s	n.s
V_V_WT:V_V_HT	1.11689623458954	1.48474069178209	95075.7254494627	0.752250033134715	0.7322629711004	-72	n.s	n.s
V_V_WT:V_V_HM	2.398895634532	1.48329568855279	95075.7254494627	1.61727405603973	0.238273863346241	-72	n.s	n.s
V_V_HT:V_V_HM	1.28199939994249	1.48263285352923	95075.7254494627	0.864677588177573	0.662612221526316	-72	n.s	n.s
V_V_WT:V_V_HT	1.11568296696902	1.48476440160413	95075.7254494627	0.751420875772375	0.732765300559785	-71	n.s	n.s
V_V_WT:V_V_HM	2.39646405599542	1.48331604822363	95075.7254494627	1.61561257215908	0.238973107219054	-71	n.s	n.s
V_V_HT:V_V_HM	1.28078108902643	1.48265143777872	95075.7254494627	0.863845038956201	0.663136513116433	-71	n.s	n.s
V_V_WT:V_V_HT	1.11445237160782	1.48475120478151	95075.7254494627	0.750598731975317	0.733263176238784	-70	n.s	n.s
V_V_WT:V_V_HM	2.3939880077192	1.48330287002306	95075.7254494627	1.613957645536	0.239670928084627	-70	n.s	n.s
V_V_HT:V_V_HM	1.27953563611139	1.48263821353043	95075.7254494627	0.86301271910737	0.66366057259788	-70	n.s	n.s
V_V_WT:V_V_HT	1.11320901216911	1.48470007636802	95075.7254494627	0.749787132019503	0.73375446592063	-69	n.s	n.s
V_V_WT:V_V_HM	2.39147235086512	1.48325522908382	95075.7254494627	1.6123134467844	0.240365546232469	-69	n.s	n.s
V_V_HT:V_V_HM	1.27826333869599	1.48259230654396	95075.7254494627	0.8621812841291	0.664183986550723	-69	n.s	n.s
V_V_WT:V_V_HT	1.11195771549688	1.48461078323026	95075.7254494627	0.74898938365344	0.734237175466836	-68	n.s	n.s
V_V_WT:V_V_HM	2.38892187637021	1.48317290578555	95075.7254494627	1.61068333102063	0.241055514217685	-68	n.s	n.s
V_V_HT:V_V_HM	1.27696416087333	1.48251350208921	95075.7254494627	0.861350779654811	0.664706725668746	-68	n.s	n.s
V_V_WT:V_V_HT	1.1107034528632	1.48448398982974	95075.7254494627	0.748208441770118	0.734709527266558	-67	n.s	n.s
V_V_WT:V_V_HM	2.38634118458078	1.48305648275315	95075.7254494627	1.60906965603277	0.241739797504497	-67	n.s	n.s
V_V_HT:V_V_HM	1.27563773171759	1.48240233758782	95075.7254494627	0.860520588353442	0.665229177848013	-67	n.s	n.s
V_V_WT:V_V_HT	1.10945187463289	1.48432399212552	95075.7254494627	0.747445894911515	0.73517057234945	-66	n.s	n.s
V_V_WT:V_V_HM	2.38373388195111	1.48290987740667	95075.7254494627	1.60747049990644	0.242419174338277	-66	n.s	n.s
V_V_HT:V_V_HM	1.27428200731827	1.48226253628059	95075.7254494627	0.859687117584311	0.665753602637833	-66	n.s	n.s
V_V_WT:V_V_HT	1.10820924133369	1.48413922911985	95075.7254494627	0.746701670294708	0.735620366922777	-65	n.s	n.s
V_V_WT:V_V_HM	2.38110218571748	1.48274081923311	95075.7254494627	1.60587889321683	0.243096579510848	-65	n.s	n.s
V_V_HT:V_V_HM	1.2728929443838	1.48210146814974	95075.7254494627	0.858843319258619	0.666284431597382	-65	n.s	n.s
V_V_WT:V_V_HT	1.10698214297607	1.48394120869087	95075.7254494627	0.745974393387628	0.736059753224191	-64	n.s	n.s
V_V_WT:V_V_HM	2.37844699814075	1.48255986090851	95075.7254494627	1.60428395564631	0.243776638622701	-64	n.s	n.s
V_V_HT:V_V_HM	1.27146485516469	1.48192920370056	95075.7254494627	0.857979485112846	0.666827766071528	-64	n.s	n.s
V_V_WT:V_V_HT	1.10577722591582	1.48374139250446	95075.7254494627	0.745262773891711	0.736489521199855	-63	n.s	n.s
V_V_WT:V_V_HM	2.37576894768562	1.48237749825355	95075.7254494627	1.60267472387069	0.244464046557889	-63	n.s	n.s
V_V_HT:V_V_HM	1.26999172176979	1.48175575002463	95075.7254494627	0.857085738826172	0.667389808323808	-63	n.s	n.s
V_V_WT:V_V_HT	1.10460113405474	1.48355015361558	95075.7254494627	0.744566087882301	0.736910117628516	-62	n.s	n.s
V_V_WT:V_V_HM	2.37306866210544	1.48220320930617	95075.7254494627	1.60104137354843	0.245163044817603	-62	n.s	n.s
V_V_HT:V_V_HM	1.26846752805068	1.48159013038841	95075.7254494627	0.85615279289026	0.667976385156151	-62	n.s	n.s
V_V_WT:V_V_HT	1.10346051701986	1.48337648563238	95075.7254494627	0.743884325865825	0.737321557437129	-61	n.s	n.s
V_V_WT:V_V_HM	2.37034677147592	1.48204518914135	95075.7254494627	1.59937550409595	0.245877295718849	-61	n.s	n.s
V_V_HT:V_V_HM	1.26688625445605	1.48144013210115	95075.7254494627	0.855172090322147	0.66859285862363	-61	n.s	n.s
V_V_WT:V_V_HT	1.10236183947075	1.48322837569801	95075.7254494627	0.743217873614354	0.737723616987581	-60	n.s	n.s
V_V_WT:V_V_HM	2.36760344573366	1.48191070050095	95075.7254494627	1.59766944454433	0.246610176322393	-60	n.s	n.s
V_V_HT:V_V_HM	1.26524160626297	1.48131264674225	95075.7254494627	0.854135424446373	0.669244364766021	-60	n.s	n.s
V_V_WT:V_V_HT	1.10131062217598	1.48311482127159	95075.7254494627	0.742565987730971	0.738116753672577	-59	n.s	n.s
V_V_WT:V_V_HM	2.36483652021316	1.4818079529525	95075.7254494627	1.59591296260843	0.247366194670039	-59	n.s	n.s
V_V_HT:V_V_HM	1.26352589803716	1.48121548297856	95075.7254494627	0.853033142413788	0.669936941684747	-59	n.s	n.s
V_V_WT:V_V_HT	1.1003112992678	1.48304524900521	95075.7254494627	0.741926991105536	0.738501986943523	-58	n.s	n.s
V_V_WT:V_V_HM	2.36204139963599	1.48174557323428	95075.7254494627	1.59409377851573	0.248150780852201	-58	n.s	n.s
V_V_HT:V_V_HM	1.26173010036823	1.48115686310855	95075.7254494627	0.851854473887524	0.670677320969149	-58	n.s	n.s
V_V_WT:V_V_HT	1.09936807819325	1.48302675143288	95075.7254494627	0.741300234221029	0.738879715579082	-57	n.s	n.s
V_V_WT:V_V_HM	2.3592129957002	1.4817300461372	95075.7254494627	1.59220163068878	0.248968540132856	-57	n.s	n.s
V_V_HT:V_V_HM	1.25984491750697	1.48114296415948	95075.7254494627	0.850589678371731	0.67147157712929	-57	n.s	n.s
V_V_WT:V_V_HT	1.09848516592817	1.48306326464564	95075.7254494627	0.74068665316893	0.739249382607885	-56	n.s	n.s
V_V_WT:V_V_HM	2.35634621884922	1.48176495478966	95075.7254494627	1.59022941609772	0.249822752857061	-56	n.s	n.s
V_V_HT:V_V_HM	1.25786105292105	1.48117718906176	95075.7254494627	0.849230640473089	0.672324753317424	-56	n.s	n.s
V_V_WT:V_V_HT	1.09766676993717	1.4831554497955	95075.7254494627	0.740088822172028	0.73960944521942	-55	n.s	n.s
V_V_WT:V_V_HM	2.35343598186164	1.48185087299414	95075.7254494627	1.58817329378525	0.250715317488933	-55	n.s	n.s
V_V_HT:V_V_HM	1.25576921192449	1.48126006450849	95075.7254494627	0.847770922887317	0.67324082808731	-55	n.s	n.s
V_V_WT:V_V_HT	1.09691709589627	1.48330069731252	95075.7254494627	0.739510941971299	0.739957383241229	-54	n.s	n.s
V_V_WT:V_V_HM	2.35047719518124	1.48198536995343	95075.7254494627	1.58603265783596	0.251646748230627	-54	n.s	n.s
V_V_HT:V_V_HM	1.25356009928497	1.48138924603763	95075.7254494627	0.846205750877395	0.674222725418231	-54	n.s	n.s
V_V_WT:V_V_HT	1.09624035374629	1.48349325399787	95075.7254494627	0.738958772338215	0.74028974107504	-53	n.s	n.s
V_V_WT:V_V_HM	2.34746477077417	1.48216312752434	95075.7254494627	1.58380999174844	0.252616222692782	-53	n.s	n.s
V_V_HT:V_V_HM	1.2512244170279	1.4815596304684	95075.7254494627	0.844531931956271	0.675272365647721	-53	n.s	n.s
V_V_WT:V_V_HT	1.09564074863808	1.4837244725302	95075.7254494627	0.738439493937629	0.740602211837294	-52	n.s	n.s
V_V_WT:V_V_HM	2.3443936199141	1.48237616960726	95075.7254494627	1.5815105962849	0.25362168400648	-52	n.s	n.s
V_V_HT:V_V_HM	1.24875287127597	1.48176357532846	95075.7254494627	0.842747717697917	0.676390752910082	-52	n.s	n.s
V_V_WT:V_V_HT	1.09512195232661	1.48398364093739	95075.7254494627	0.737960933069892	0.740890104268801	-51	n.s	n.s
V_V_WT:V_V_HM	2.34125799078449	1.48261462947609	95075.7254494627	1.5791412982427	0.254660390453522	-51	n.s	n.s
V_V_HT:V_V_HM	1.24613603845791	1.48199163570126	95075.7254494627	0.840852275032076	0.677578307345899	-51	n.s	n.s
V_V_WT:V_V_HT	1.09468493496014	1.48426019939576	95075.7254494627	0.737528996200117	0.741149885134466	-50	n.s	n.s
V_V_WT:V_V_HM	2.33804881202803	1.48286880705661	95075.7254494627	1.57670644962105	0.255730665551499	-50	n.s	n.s
V_V_HT:V_V_HM	1.24336387706786	1.48223454370802	95075.7254494627	0.838844218241882	0.67883578474162	-50	n.s	n.s
V_V_WT:V_V_HT	1.09432731345586	1.4845444266461	95075.7254494627	0.73714689423487	0.741379643322653	-49	n.s	n.s
V_V_WT:V_V_HM	2.33475300429331	1.48312980195238	95075.7254494627	1.57420678973604	0.256832413008383	-49	n.s	n.s
V_V_HT:V_V_HM	1.24042569083748	1.48248381500252	95075.7254494627	0.836721236538672	0.680164507835718	-49	n.s	n.s
V_V_WT:V_V_HT	1.09404322816416	1.48482759947901	95075.7254494627	0.736814986836206	0.741579181050265	-48	n.s	n.s
V_V_WT:V_V_HM	2.33135347182187	1.48338965577077	95075.7254494627	1.57163929433665	0.257967204516655	-48	n.s	n.s
V_V_HT:V_V_HM	1.23731024365769	1.48273188198748	95075.7254494627	0.83448009629305	0.681566362222777	-48	n.s	n.s
V_V_WT:V_V_HT	1.09382386334183	1.48510165046676	95075.7254494627	0.736531309488512	0.74174969523258	-47	n.s	n.s
V_V_WT:V_V_HM	2.32782977812522	1.48364102823263	95075.7254494627	1.56899798120184	0.259137945847346	-47	n.s	n.s
V_V_HT:V_V_HM	1.2340059147834	1.48297177807887	95075.7254494627	0.832116924289688	0.683043616181781	-47	n.s	n.s
V_V_WT:V_V_HT	1.09365919586273	1.48535795550822	95075.7254494627	0.736293357306276	0.741892704516601	-46	n.s	n.s
V_V_WT:V_V_HM	2.32416017007639	1.48387606501123	95075.7254494627	1.56627647340534	0.260347756045062	-46	n.s	n.s
V_V_HT:V_V_HM	1.23050097421368	1.48319604388398	95075.7254494627	0.829628004529607	0.684598420027589	-46	n.s	n.s
V_V_WT:V_V_HT	1.09353676114696	1.48558846115502	95075.7254494627	0.736096698204528	0.742010882736433	-45	n.s	n.s
V_V_WT:V_V_HM	2.32032030073346	1.48408743825003	95075.7254494627	1.56346603369238	0.261600849952971	-45	n.s	n.s
V_V_HT:V_V_HM	1.22678353958656	1.48339772456781	95075.7254494627	0.827009182546767	0.686233176166746	-45	n.s	n.s
V_V_WT:V_V_HT	1.09344288154062	1.48578499342424	95075.7254494627	0.735936145794958	0.742107354037605	-44	n.s	n.s
V_V_WT:V_V_HM	2.31628456444712	1.48426769921908	95075.7254494627	1.5605571459015	0.262901848768697	-44	n.s	n.s
V_V_HT:V_V_HM	1.22284168290652	1.48356974318129	95075.7254494627	0.824256283553153	0.687950275122793	-44	n.s	n.s
V_V_WT:V_V_HT	1.09336145778751	1.485940434759	95075.7254494627	0.735804364839723	0.742186531118913	-43	n.s	n.s
V_V_WT:V_V_HM	2.31202490858779	1.48441036356154	95075.7254494627	1.55753756868185	0.264256664107336	-43	n.s	n.s
V_V_HT:V_V_HM	1.21866345080026	1.48370594019631	95075.7254494627	0.821364542517788	0.689752447995462	-43	n.s	n.s
V_V_WT:V_V_HT	1.09327521004386	1.48604807055128	95075.7254494627	0.735693031543916	0.742253418349458	-42	n.s	n.s
V_V_WT:V_V_HM	2.30751211642109	1.4845092999274	95075.7254494627	1.55439384349693	0.265671843090522	-42	n.s	n.s
V_V_HT:V_V_HM	1.21423690637717	1.48380048210963	95075.7254494627	0.818328960677246	0.69164254009782	-42	n.s	n.s
V_V_WT:V_V_HT	1.09316399280978	1.48610324962671	95075.7254494627	0.735590877070194	0.742314787531015	-41	n.s	n.s
V_V_WT:V_V_HM	2.30271422971811	1.48456026238702	95075.7254494627	1.55110862661485	0.267155791750362	-41	n.s	n.s
V_V_HT:V_V_HM	1.20955023690835	1.48384933020743	95075.7254494627	0.815143567668871	0.69362396569819	-41	n.s	n.s
V_V_WT:V_V_HT	1.09300433544269	1.48610402197608	95075.7254494627	0.735483061266006	0.742379554050676	-40	n.s	n.s
V_V_WT:V_V_HM	2.29759617451205	1.48456147623903	95075.7254494627	1.5476598384681	0.268719201467655	-40	n.s	n.s
V_V_HT:V_V_HM	1.20459183906939	1.48385080023704	95075.7254494627	0.811801185723635	0.695700847474497	-40	n.s	n.s
V_V_WT:V_V_HT	1.09276960749947	1.48605120491975	95075.7254494627	0.73535124757594	0.742458731284124	-39	n.s	n.s
V_V_WT:V_V_HM	2.29211999979039	1.48451369608649	95075.7254494627	1.54402078325915	0.270375047550623	-39	n.s	n.s
V_V_HT:V_V_HM	1.19935039229088	1.48380561611003	95075.7254494627	0.808293471374721	0.697877981684096	-39	n.s	n.s
V_V_WT:V_V_HT	1.09243021672703	1.48594833510831	95075.7254494627	0.73517375464296	0.74256533792947	-38	n.s	n.s
V_V_WT:V_V_HM	2.28624513977219	1.48442016019197	95075.7254494627	1.54016039466651	0.272138536945939	-38	n.s	n.s
V_V_HT:V_V_HM	1.19381492304521	1.48371686527724	95075.7254494627	0.804611008328829	0.700160770359389	-38	n.s	n.s
V_V_WT:V_V_HT	1.09195384115828	1.48580150661159	95075.7254494627	0.734925786721347	0.742714256317774	-37	n.s	n.s
V_V_WT:V_V_HM	2.27992871026425	1.48428644142446	95075.7254494627	1.53604361438229	0.274027001942308	-37	n.s	n.s
V_V_HT:V_V_HM	1.18797486910599	1.48358985611608	95075.7254494627	0.8007434562919	0.702555117680434	-37	n.s	n.s
V_V_WT:V_V_HT	1.09130568819554	1.48561909984128	95075.7254494627	0.734579737371531	0.742922044296042	-36	n.s	n.s
V_V_WT:V_V_HM	2.27312581868597	1.48412019918152	95075.7254494627	1.53163188530119	0.2760597478226	-36	n.s	n.s
V_V_HT:V_V_HM	1.18182013049044	1.48343188154192	95075.7254494627	0.796679743232984	0.705067298470713	-36	n.s	n.s
V_V_WT:V_V_HT	1.09044878726764	1.4854114110468	95075.7254494627	0.734105567762653	0.743206699178038	-35	n.s	n.s
V_V_WT:V_V_HM	2.26578991063264	1.48393084119362	95075.7254494627	1.52688376556021	0.278257850852182	-35	n.s	n.s
V_V_HT:V_V_HM	1.17534112336499	1.48325189732095	95075.7254494627	0.792408306025358	0.707703796000375	-35	n.s	n.s
V_V_WT:V_V_HT	1.08934430658855	1.48519019587274	95075.7254494627	0.733471248070299	0.74358738005396	-34	n.s	n.s
V_V_WT:V_V_HM	2.25787312556459	1.48372910750651	95075.7254494627	1.52175563190175	0.280643919668783	-34	n.s	n.s
V_V_HT:V_V_HM	1.16852881897601	1.48306012674463	95075.7254494627	0.787917359453916	0.710471121794568	-34	n.s	n.s
V_V_WT:V_V_HT	1.08795189294972	1.48496814491159	95075.7254494627	0.732643253444666	0.744084093103219	-33	n.s	n.s
V_V_WT:V_V_HM	2.24932668463047	1.48352659293295	95075.7254494627	1.51620247007741	0.28324181894989	-33	n.s	n.s
V_V_HT:V_V_HM	1.16137479168075	1.4828676071234	95075.7254494627	0.783195199693985	0.713375614066568	-33	n.s	n.s
V_V_WT:V_V_HT	1.08623017386221	1.4847579085038	95075.7254494627	0.731587397272603	0.744717170182479	-32	n.s	n.s
V_V_WT:V_V_HM	2.24010130890056	1.48333485276286	95075.7254494627	1.51017911075719	0.2860761827668	-32	n.s	n.s
V_V_HT:V_V_HM	1.15387113503837	1.48268533629647	95075.7254494627	0.778230624388968	0.716423164986059	-32	n.s	n.s
V_V_WT:V_V_HT	1.08413751626294	1.48457036704745	95075.7254494627	0.730270211724014	0.74550641580592	-31	n.s	n.s
V_V_WT:V_V_HM	2.23014768473186	1.48316380843855	95075.7254494627	1.50364219517986	0.289171569997611	-31	n.s	n.s
V_V_HT:V_V_HM	1.14601016846893	1.48252274566403	95075.7254494627	0.77301354857502	0.71961882985899	-31	n.s	n.s
V_V_WT:V_V_HT	1.08163205233578	1.48441545923621	95075.7254494627	0.72865857439421	0.746471302470636	-30	n.s	n.s
V_V_WT:V_V_HM	2.21941684716289	1.48302252291526	95075.7254494627	1.49654965644086	0.292552776012753	-30	n.s	n.s
V_V_HT:V_V_HM	1.13778479482712	1.48238845058098	95075.7254494627	0.767534848494805	0.722966911924381	-30	n.s	n.s
V_V_WT:V_V_HT	1.07867196117762	1.48430218922936	95075.7254494627	0.726719915260418	0.747630813490472	-29	n.s	n.s
V_V_WT:V_V_HM	2.20786060390741	1.48291921563	95075.7254494627	1.48886101187206	0.296244762894494	-29	n.s	n.s
V_V_HT:V_V_HM	1.12918864272981	1.48229027015791	95075.7254494627	0.761786449970769	0.726470896741974	-29	n.s	n.s
V_V_WT:V_V_HT	1.07521574671742	1.48423785630536	95075.7254494627	0.724422802012272	0.749003055813158	-28	n.s	n.s
V_V_WT:V_V_HM	2.19543170775905	1.48286055565605	95075.7254494627	1.48053820663382	0.300272313324443	-28	n.s	n.s
V_V_HT:V_V_HM	1.1202159610416	1.48223455233624	95075.7254494627	0.755761602828623	0.730133274433907	-28	n.s	n.s
V_V_WT:V_V_HT	1.07122221469663	1.48422658562458	95075.7254494627	0.721737654527898	0.75060479390333	-27	n.s	n.s
V_V_WT:V_V_HM	2.18208347099272	1.4828503039842	95075.7254494627	1.47154669971054	0.304659539542309	-27	n.s	n.s
V_V_HT:V_V_HM	1.11086125629608	1.48222487120446	95075.7254494627	0.749455280286448	0.733955289644862	-27	n.s	n.s
V_V_WT:V_V_HT	1.06665107172715	1.48426997287691	95075.7254494627	0.718636832394918	0.75245135690247	-26	n.s	n.s
V_V_WT:V_V_HM	2.16777063870977	1.48288991532884	95075.7254494627	1.46185540565164	0.309429917793433	-26	n.s	n.s
V_V_HT:V_V_HM	1.1011195669826	1.48226260836379	95075.7254494627	0.742864024748003	0.737937031343075	-26	n.s	n.s
V_V_WT:V_V_HT	1.06146261867936	1.4843662483044	95075.7254494627	0.715094822380849	0.754556484208192	-25	n.s	n.s
V_V_WT:V_V_HM	2.15244882404421	1.4829777635463	95075.7254494627	1.45143701878374	0.314606114505589	-25	n.s	n.s
V_V_HT:V_V_HM	1.09098620536486	1.48234620843063	95075.7254494627	0.73598610038602	0.742077338669131	-25	n.s	n.s
V_V_WT:V_V_HT	1.05561863813146	1.48451117085293	95075.7254494627	0.711088376333977	0.756932199372167	-24	n.s	n.s
V_V_WT:V_V_HM	2.13607568524293	1.48310997092287	95075.7254494627	1.44026790131669	0.320210000853521	-24	n.s	n.s
V_V_HT:V_V_HM	1.08045704711148	1.48247197671188	95075.7254494627	0.728821228383643	0.746373961296422	-24	n.s	n.s
V_V_WT:V_V_HT	1.04908179957751	1.48469740595518	95075.7254494627	0.706596371334385	0.75958884734598	-23	n.s	n.s
V_V_WT:V_V_HM	2.11861005678116	1.4832798278643	95075.7254494627	1.42832796413853	0.326262648708372	-23	n.s	n.s
V_V_HT:V_V_HM	1.06952825720366	1.48263351902761	95075.7254494627	0.721370617538114	0.750823543203368	-23	n.s	n.s
V_V_WT:V_V_HT	1.04181740801364	1.48491610783614	95075.7254494627	0.701600179643685	0.762534828613339	-22	n.s	n.s
V_V_WT:V_V_HM	2.10001415963228	1.4834792562653	95075.7254494627	1.41560062317226	0.332784263743963	-22	n.s	n.s
V_V_HT:V_V_HM	1.0581967516187	1.48282314660518	95075.7254494627	0.713636521011535	0.755421891347171	-22	n.s	n.s
V_V_WT:V_V_HT	1.03379360836279	1.48515733767609	95075.7254494627	0.696083561072673	0.765776616607422	-21	n.s	n.s
V_V_WT:V_V_HM	2.08025382159396	1.4836991908843	95075.7254494627	1.40207249176574	0.339794228035629	-21	n.s	n.s
V_V_HT:V_V_HM	1.04646021323119	1.48303223877454	95075.7254494627	0.70562202619135	0.760164102830907	-21	n.s	n.s
V_V_WT:V_V_HT	1.02497912999294	1.48540870437689	95075.7254494627	0.690031724583773	0.769319259161985	-20	n.s	n.s
V_V_WT:V_V_HM	2.05929560663573	1.48392831229509	95075.7254494627	1.38773254042896	0.347311403644525	-20	n.s	n.s
V_V_HT:V_V_HM	1.03431647664277	1.48325002018731	95075.7254494627	0.697331173143793	0.765044498253127	-20	n.s	n.s
V_V_WT:V_V_HT	1.01534347280683	1.48565581054112	95075.7254494627	0.683431159224566	0.773166418125658	-19	n.s	n.s
V_V_WT:V_V_HM	2.0371070197065	1.48415345315632	95075.7254494627	1.37257169423702	0.355354203415516	-19	n.s	n.s
V_V_HT:V_V_HM	1.02176354689968	1.48346394688096	95075.7254494627	0.688768708567524	0.770056772991314	-19	n.s	n.s
V_V_WT:V_V_HT	1.00486004738062	1.48588473470741	95075.7254494627	0.676270523486129	0.777319790813668	-18	n.s	n.s
V_V_WT:V_V_HM	2.01366033483276	1.48436188896357	95075.7254494627	1.3565831552296	0.363940256232095	-18	n.s	n.s
V_V_HT:V_V_HM	1.00880028745208	1.48366190219784	95075.7254494627	0.679939470008418	0.775194361151281	-18	n.s	n.s
V_V_WT:V_V_HT	0.993507219961156	1.48608321503471	95075.7254494627	0.668540772084526	0.781778984474085	-17	n.s	n.s
V_V_WT:V_V_HM	1.98893383951536	1.48454242437576	95075.7254494627	1.33976221013131	0.373086310713217	-17	n.s	n.s
V_V_HT:V_V_HM	0.99542661955423	1.4838332341574	95075.7254494627	0.67084804184177	0.780450631722736	-17	n.s	n.s
V_V_WT:V_V_HT	0.981268621407452	1.48624128509383	95075.7254494627	0.660235071686561	0.786541515967165	-16	n.s	n.s
V_V_WT:V_V_HM	1.96291218827279	1.48468597281255	95075.7254494627	1.32210597002832	0.382808152578021	-16	n.s	n.s
V_V_HT:V_V_HM	0.981643566865351	1.48396930631191	95075.7254494627	0.661498565159017	0.785818989264081	-16	n.s	n.s
V_V_WT:V_V_HT	0.96813342723463	1.48635177916248	95075.7254494627	0.651348786207361	0.791602773762756	-15	n.s	n.s
V_V_WT:V_V_HM	1.93558671969858	1.48478601672551	95075.7254494627	1.30361324655202	0.393120424223243	-15	n.s	n.s
V_V_HT:V_V_HM	0.967453292463979	1.48406393490132	95075.7254494627	0.651894618359759	0.79129292928444	-15	n.s	n.s
V_V_WT:V_V_HT	0.954096606265328	1.48641068397455	95075.7254494627	0.641879540124229	0.796955940633446	-14	n.s	n.s
V_V_WT:V_V_HM	1.9069557591419	1.48483892757923	95075.7254494627	1.28428459391947	0.404036323224126	-14	n.s	n.s
V_V_HT:V_V_HM	0.952859152876549	1.48411369242653	95075.7254494627	0.64203918994819	0.7968660374169	-14	n.s	n.s
V_V_WT:V_V_HT	0.939158104642512	1.48641679081466	95075.7254494627	0.631826894344883	0.802592141255121	-13	n.s	n.s
V_V_WT:V_V_HM	1.87702362929636	1.4848436409363	95075.7254494627	1.26412207827671	0.415567423944989	-13	n.s	n.s
V_V_HT:V_V_HM	0.937865524653816	1.48411759356349	95075.7254494627	0.631934779778414	0.802531914525033	-13	n.s	n.s
V_V_WT:V_V_HT	0.92331993006713	1.48637013564719	95075.7254494627	0.621191120517973	0.808501087205926	-12	n.s	n.s
V_V_WT:V_V_HM	1.84579714548174	1.48480021290334	95075.7254494627	1.24312828718722	0.427723920270377	-12	n.s	n.s
V_V_HT:V_V_HM	0.922477215414617	1.4840757087536	95075.7254494627	0.621583663133574	0.808284013082815	-12	n.s	n.s
V_V_WT:V_V_HT	0.9065894002118	1.48627356540257	95075.7254494627	0.609974786146614	0.814670150789439	-11	n.s	n.s
V_V_WT:V_V_HM	1.8132895589203	1.48471126775806	95075.7254494627	1.22130787197325	0.44051338638554	-11	n.s	n.s
V_V_HT:V_V_HM	0.906700158708489	1.48399055311709	95075.7254494627	0.610987823880675	0.814115661944734	-11	n.s	n.s
V_V_WT:V_V_HT	0.888979204878837	1.486132620877	95075.7254494627	0.598182956480847	0.821084249103573	-10	n.s	n.s
V_V_WT:V_V_HM	1.77952064108025	1.48458189081466	95075.7254494627	1.19866788897967	0.453940159661169	-10	n.s	n.s
V_V_HT:V_V_HM	0.890541436201417	1.48386698429871	95075.7254494627	0.600149100710866	0.820019972937591	-10	n.s	n.s
V_V_WT:V_V_HT	0.8705042059016	1.48595371659241	95075.7254494627	0.585821884074452	0.827726560025299	-9	n.s	n.s
V_V_WT:V_V_HM	1.74451282046964	1.4844179481199	95075.7254494627	1.17521673911257	0.468005530472014	-9	n.s	n.s
V_V_HT:V_V_HM	0.87400861456802	1.48371059143955	95075.7254494627	0.589069471910977	0.825989677853655	-9	n.s	n.s
V_V_WT:V_V_HT	0.851184762896381	1.48574546190382	95075.7254494627	0.572900799444932	0.8345775678745	-8	n.s	n.s
V_V_WT:V_V_HM	1.70829527636231	1.48422731135889	95075.7254494627	1.15096607055309	0.482706148786819	-8	n.s	n.s
V_V_HT:V_V_HM	0.857110513465976	1.48352887295442	95075.7254494627	0.577751150713405	0.832017076636906	-8	n.s	n.s
V_V_WT:V_V_HT	0.831047824586442	1.4855188132637	95075.7254494627	0.559432716143542	0.841614718377539	-7	n.s	n.s
V_V_WT:V_V_HM	1.67090532329124	1.48402000401441	95075.7254494627	1.125931806021	0.498032886568134	-7	n.s	n.s
V_V_HT:V_V_HM	0.839857498704824	1.48333138027721	95075.7254494627	0.566196812035265	0.838093922193472	-7	n.s	n.s
V_V_WT:V_V_HT	0.810125819345274	1.48528605927037	95075.7254494627	0.545434203929201	0.848812672013259	-6	n.s	n.s
V_V_WT:V_V_HM	1.63238708009193	1.48380726948774	95075.7254494627	1.10013417083169	0.513970292661176	-6	n.s	n.s
V_V_HT:V_V_HM	0.822261260746643	1.48312882771815	95075.7254494627	0.554409870120131	0.844211290669311	-6	n.s	n.s
V_V_WT:V_V_HT	0.78845227342136	1.48505827198147	95075.7254494627	0.530923458221845	0.856144439201147	-5	n.s	n.s
V_V_WT:V_V_HM	1.59278602543116	1.48359921958561	95075.7254494627	1.07359589059102	0.530497220578895	-5	n.s	n.s
V_V_HT:V_V_HM	0.804333752009846	1.48293083880305	95075.7254494627	0.542394649138907	0.850359521926593	-5	n.s	n.s
V_V_WT:V_V_HT	0.766060710591358	1.4848444154421	95075.7254494627	0.515919851685787	0.863581716351082	-4	n.s	n.s
V_V_WT:V_V_HM	1.55214763715217	1.48340401476897	95075.7254494627	1.04634180688388	0.54758665747724	-4	n.s	n.s
V_V_HT:V_V_HM	0.786086926560827	1.48274516238079	95075.7254494627	0.530156460128748	0.856528219981772	-4	n.s	n.s
V_V_WT:V_V_HT	0.742985676067129	1.48465157559721	95075.7254494627	0.500444473490864	0.871094745599396	-3	n.s	n.s
V_V_WT:V_V_HM	1.51051870681194	1.48322808167434	95075.7254494627	1.01839947980677	0.565204987191216	-3	n.s	n.s
V_V_HT:V_V_HM	0.76753303074485	1.48257788458539	95075.7254494627	0.517701659201193	0.862706272743605	-3	n.s	n.s
V_V_WT:V_V_HT	0.719265799081242	1.48448620674137	95075.7254494627	0.484521712505579	0.878651744252774	-2	n.s	n.s
V_V_WT:V_V_HM	1.46795127503918	1.48307727266453	95075.7254494627	0.989800937615223	0.583310581006256	-2	n.s	n.s
V_V_HT:V_V_HM	0.748685475957956	1.48243454637439	95075.7254494627	0.505037795961398	0.868881838115085	-2	n.s	n.s
V_V_WT:V_V_HT	0.694941679644057	1.4843529978641	95075.7254494627	0.468178176379904	0.886219693899275	-1	n.s	n.s
V_V_WT:V_V_HM	1.42449994270456	1.4829558199217	95075.7254494627	0.960581511308792	0.601854318310427	-1	n.s	n.s
V_V_HT:V_V_HM	0.729558263060511	1.48231914121821	95075.7254494627	0.49217354264274	0.875042449577817	-1	n.s	n.s
V_V_WT:V_V_HT	0.670058636867395	1.48425613887678	95075.7254494627	0.451444073106186	0.893763998696067	0	n.s	n.s
V_V_WT:V_V_HM	1.38022552241959	1.48286751365607	95075.7254494627	0.930781414865973	0.62077850280769	0	n.s	n.s
V_V_HT:V_V_HM	0.710166885552191	1.48223525085488	95075.7254494627	0.47911887478226	0.881175009252847	0	n.s	n.s
V_V_WT:V_V_HT	0.644666586261607	1.48419917727857	95075.7254494627	0.434353148910695	0.901248909667593	1	n.s	n.s
V_V_WT:V_V_HM	1.33519491936636	1.48281557333309	95075.7254494627	0.900445708406669	0.640016960095079	1	n.s	n.s
V_V_HT:V_V_HM	0.690528333104766	1.48218592421507	95075.7254494627	0.4658850970201	0.887265870023148	1	n.s	n.s
V_V_WT:V_V_HT	0.618817166982236	1.48418352043999	95075.7254494627	0.416941138652978	0.908638610414447	2	n.s	n.s
V_V_WT:V_V_HM	1.28947735931204	1.48280126144104	95075.7254494627	0.869622513039189	0.659496432565022	2	n.s	n.s
V_V_HT:V_V_HM	0.670660192329812	1.48217234604854	95075.7254494627	0.452484621048144	0.893301038478929	2	n.s	n.s
V_V_WT:V_V_HT	0.592566039308988	1.4842097474896	95075.7254494627	0.399246831730662	0.915897155633505	3	n.s	n.s
V_V_WT:V_V_HM	1.24314757315489	1.48282510236751	95075.7254494627	0.838364262359768	0.679136242996986	3	n.s	n.s
V_V_HT:V_V_HM	0.650581533845909	1.48219501071481	95075.7254494627	0.438931131964988	0.899266203775904	3	n.s	n.s
V_V_WT:V_V_HT	0.565973425025945	1.48427802992423	95075.7254494627	0.381312270083817	0.922988865073565	4	n.s	n.s
V_V_WT:V_V_HM	1.19628661550678	1.482887273493	95075.7254494627	0.806727953561078	0.698848814559694	4	n.s	n.s
V_V_HT:V_V_HM	0.630313190480791	1.48225409906531	95075.7254494627	0.425239633932035	0.905146835484921	4	n.s	n.s
V_V_WT:V_V_HT	0.539103123172673	1.48438763016146	95075.7254494627	0.363182171704053	0.929879050538098	5	n.s	n.s
V_V_WT:V_V_HM	1.14898056587319	1.48298713995713	95075.7254494627	0.774774463591373	0.718541002332531	5	n.s	n.s
V_V_HT:V_V_HM	0.609877442700508	1.48234903089937	95075.7254494627	0.411426344260152	0.910928354369024	5	n.s	n.s
V_V_WT:V_V_HT	0.512019635321167	1.4845350371873	95075.7254494627	0.344902358310973	0.936535061481682	6	n.s	n.s
V_V_WT:V_V_HM	1.10131649555969	1.48312152426672	95075.7254494627	0.74256659184027	0.738116389410842	6	n.s	n.s
V_V_HT:V_V_HM	0.589296860238548	1.48247679979791	95075.7254494627	0.397508318726392	0.916596410438285	6	n.s	n.s
V_V_WT:V_V_HT	0.484787463151925	1.4847135470906	95075.7254494627	0.326519188904756	0.942926838671123	7	n.s	n.s
V_V_WT:V_V_HM	1.05338147484567	1.48328431539633	95075.7254494627	0.710168282581896	0.757476964567188	7	n.s	n.s
V_V_HT:V_V_HM	0.568594011693754	1.48263159595971	95075.7254494627	0.383503233873619	0.922137078404978	7	n.s	n.s
V_V_WT:V_V_HT	0.457471109785349	1.4849134407238	95075.7254494627	0.308079311048839	0.949027294433095	8	n.s	n.s
V_V_WT:V_V_HM	1.00526257648784	1.4834666301871	95075.7254494627	0.677644212570562	0.776524669850598	8	n.s	n.s
V_V_HT:V_V_HM	0.547791466702499	1.48280495931986	95075.7254494627	0.369429211346691	0.927537023650973	8	n.s	n.s
V_V_WT:V_V_HT	0.430135454208607	1.48512279035055	95075.7254494627	0.289629555888154	0.95481259984227	9	n.s	n.s
V_V_WT:V_V_HM	0.957047480693859	1.48365755588586	95075.7254494627	0.645059553599229	0.795162908072716	9	n.s	n.s
V_V_HT:V_V_HM	0.526912026485235	1.48298649021608	95075.7254494627	0.355304670650412	0.932783644908913	9	n.s	n.s
V_V_WT:V_V_HT	0.40284688857313	1.48532936922176	95075.7254494627	0.271217210755217	0.960262322077097	10	n.s	n.s
V_V_WT:V_V_HM	0.908826309741642	1.48384591255704	95075.7254494627	0.612480246129806	0.813297799415843	10	n.s	n.s
V_V_HT:V_V_HM	0.505979421168533	1.4831655390279	95075.7254494627	0.341148312750148	0.937865158031518	10	n.s	n.s
V_V_WT:V_V_HT	0.375672416487504	1.48552021151653	95075.7254494627	0.252889468332437	0.965359777147083	11	n.s	n.s
V_V_WT:V_V_HM	0.860690226314084	1.48401983773153	95075.7254494627	0.579972183949868	0.830840056768425	11	n.s	n.s
V_V_HT:V_V_HM	0.48501780982658	1.48333080206629	95075.7254494627	0.326978856739809	0.94277075927384	11	n.s	n.s
V_V_WT:V_V_HT	0.348680151604992	1.48568366055785	95075.7254494627	0.234693401335563	0.970092151648957	12	n.s	n.s
V_V_WT:V_V_HM	0.812732456699216	1.4841686747422	95075.7254494627	0.547601138961099	0.847706369319014	12	n.s	n.s
V_V_HT:V_V_HM	0.464052305094249	1.48347213053566	95075.7254494627	0.312814980168645	0.947490697340843	12	n.s	n.s
V_V_WT:V_V_HT	0.32193919019468	1.48581042555486	95075.7254494627	0.216675818568479	0.974450605278632	13	n.s	n.s
V_V_WT:V_V_HM	0.765048251607801	1.48428394262906	95075.7254494627	0.515432546048232	0.863820770798363	13	n.s	n.s
V_V_HT:V_V_HM	0.443109061413118	1.48358145677737	95075.7254494627	0.298675249268508	0.95201633822796	13	n.s	n.s
V_V_WT:V_V_HT	0.295519182254722	1.48589402410783	95075.7254494627	0.198883081471547	0.978430319936405	14	n.s	n.s
V_V_WT:V_V_HM	0.717734316006975	1.48435973862453	95075.7254494627	0.483531247399676	0.879115887589412	14	n.s	n.s
V_V_HT:V_V_HM	0.422215133752218	1.48365317617692	95075.7254494627	0.284578054043724	0.95634021664768	14	n.s	n.s
V_V_WT:V_V_HT	0.269489898877914	1.48593107100556	95075.7254494627	0.181360968981923	0.982030472220774	15	n.s	n.s
V_V_WT:V_V_HM	0.67088821924446	1.48439300018123	95075.7254494627	0.451961319652242	0.89353396856562	15	n.s	n.s
V_V_HT:V_V_HM	0.401398320366553	1.48368439529956	95075.7254494627	0.270541579892743	0.960456064787443	15	n.s	n.s
V_V_WT:V_V_HT	0.243920802645327	1.48592140130426	95075.7254494627	0.164154579395133	0.985254138076292	16	n.s	n.s
V_V_WT:V_V_HM	0.624607809370829	1.48438361567264	95075.7254494627	0.42078597660066	0.907027682301183	16	n.s	n.s
V_V_HT:V_V_HM	0.380687006725466	1.48367503599045	95075.7254494627	0.256583818889513	0.964358820587233	16	n.s	n.s
V_V_WT:V_V_HT	0.218880821774352	1.4858675116078	95075.7254494627	0.147308437706878	0.988108109213756	17	n.s	n.s
V_V_WT:V_V_HM	0.578990762971728	1.48433390666673	95075.7254494627	0.390067733662386	0.919560599087662	17	n.s	n.s
V_V_HT:V_V_HM	0.360109941197408	1.4836273375902	95075.7254494627	0.242722638005794	0.968044614665497	17	n.s	n.s
V_V_WT:V_V_HT	0.194438498376364	1.48577286249521	95075.7254494627	0.130866906567282	0.990602635652605	18	n.s	n.s
V_V_WT:V_V_HM	0.534134449126569	1.48424705882231	95075.7254494627	0.359868962482825	0.931107344628485	18	n.s	n.s
V_V_HT:V_V_HM	0.339695950750169	1.4835443511442	95075.7254494627	0.228975932191158	0.971510734502385	18	n.s	n.s
V_V_WT:V_V_HT	0.170661014189317	1.48564323097169	95075.7254494627	0.114873484179439	0.992751311701371	19	n.s	n.s
V_V_WT:V_V_HM	0.490134866647715	1.4841283740628	95075.7254494627	0.33025099123061	0.9416541272289	19	n.s	n.s
V_V_HT:V_V_HM	0.31947385245838	1.48343114218063	95075.7254494627	0.215361430250652	0.974755674116237	19	n.s	n.s
V_V_WT:V_V_HT	0.147613986700996	1.48548643499841	95075.7254494627	0.0993708075840858	0.994570776567697	20	n.s	n.s
V_V_WT:V_V_HM	0.447086342316119	1.48398501867346	95075.7254494627	0.301274161592123	0.951198608294524	20	n.s	n.s
V_V_HT:V_V_HM	0.29947235561513	1.4832945506555	95075.7254494627	0.201896754412525	0.977779104922054	20	n.s	n.s
V_V_WT:V_V_HT	0.125362255207836	1.48531047909274	95075.7254494627	0.0844013807028483	0.99608031850934	21	n.s	n.s
V_V_WT:V_V_HM	0.405082301034732	1.4838243119924	95075.7254494627	0.272998829956363	0.959749301151923	21	n.s	n.s
V_V_HT:V_V_HM	0.279720045826885	1.48314155055373	95075.7254494627	0.188599696180349	0.980581799932441	21	n.s	n.s
V_V_WT:V_V_HT	0.103968331563195	1.4851247025202	95075.7254494627	0.070006465710768	0.997301664380104	22	n.s	n.s
V_V_WT:V_V_HM	0.364213315523322	1.48365479341001	95075.7254494627	0.245483866692615	0.967325593864034	22	n.s	n.s
V_V_HT:V_V_HM	0.260244983960114	1.4829802773407	95075.7254494627	0.175487825385506	0.983165700107288	22	n.s	n.s
V_V_WT:V_V_HT	0.0834922209967459	1.484939369206	95075.7254494627	0.0562260134845704	0.998258578033332	23	n.s	n.s
V_V_WT:V_V_HM	0.324566823941737	1.48348584871195	95075.7254494627	0.21878659929486	0.973957014072649	23	n.s	n.s
V_V_HT:V_V_HM	0.241074602944977	1.48281967284594	95075.7254494627	0.162578503212254	0.985533869988263	23	n.s	n.s
V_V_WT:V_V_HT	0.0639927834754914	1.48476378365667	95075.7254494627	0.0430996392691438	0.998976391339537	24	n.s	n.s
V_V_WT:V_V_HM	0.286228784421105	1.48332597211073	95075.7254494627	0.192964183060726	0.979682035289796	24	n.s	n.s
V_V_HT:V_V_HM	0.222236000945593	1.4826678198256	95075.7254494627	0.149889272549082	0.987690386054918	24	n.s	n.s
V_V_WT:V_V_HT	0.0455256943911806	1.4846073293722	95075.7254494627	0.0306651418799288	0.999481692760277	25	n.s	n.s
V_V_WT:V_V_HM	0.24928091265982	1.48318373443804	95075.7254494627	0.168071498406953	0.984547607544345	25	n.s	n.s
V_V_HT:V_V_HM	0.203755218268661	1.48253287633508	95075.7254494627	0.137437234290788	0.98964040190949	25	n.s	n.s
V_V_WT:V_V_HT	0.0281432790915623	1.48447905700317	95075.7254494627	0.0189583537462478	0.999801861604799	26	n.s	n.s
V_V_WT:V_V_HM	0.213800412686723	1.48306740849015	95075.7254494627	0.144160954156753	0.988607962429063	26	n.s	n.s
V_V_HT:V_V_HM	0.185657133595171	1.4824227200966	95075.7254494627	0.125238996325605	0.991390079211274	26	n.s	n.s
V_V_WT:V_V_HT	0.0118971817190499	1.4843854394702	95075.7254494627	0.00801488710593666	0.999964584137402	27	n.s	n.s
V_V_WT:V_V_HM	0.179863570235597	1.48298289446133	95075.7254494627	0.121284993176492	0.99192297259351	27	n.s	n.s
V_V_HT:V_V_HM	0.167966388516533	1.48234295808281	95075.7254494627	0.113311422030008	0.992946410784156	27	n.s	n.s
V_V_WT:V_V_HT	-0.00316095204111733	1.48432966192064	95075.7254494627	-0.00212954852429967	0.999997499739335	28	n.s	n.s
V_V_WT:V_V_HM	0.147546669658013	1.48293306586794	95075.7254494627	0.0994965133990427	0.994557069514399	28	n.s	n.s
V_V_HT:V_V_HM	0.150707621699141	1.48229630030168	95075.7254494627	0.101671724923329	0.994317169420836	28	n.s	n.s
V_V_WT:V_V_HT	-0.0169794777544112	1.48431152928798	95075.7254494627	-0.01143929520143	0.999927857115387	29	n.s	n.s
V_V_WT:V_V_HM	0.116925996688948	1.48291768621341	95075.7254494627	0.0788486089120132	0.996578244027804	29	n.s	n.s
V_V_HT:V_V_HM	0.133905474443381	1.48228248122051	95075.7254494627	0.0903373521173398	0.995510878599896	29	n.s	n.s
V_V_WT:V_V_HT	-0.0295067497363419	1.48432752471467	95075.7254494627	-0.0198788671940945	0.999782155626217	30	n.s	n.s
V_V_WT:V_V_HM	0.0880778368939374	1.48293346387482	95075.7254494627	0.0593943282281832	0.998056989242947	30	n.s	n.s
V_V_HT:V_V_HM	0.117584586630322	1.48229831308681	95075.7254494627	0.0793258587641903	0.996536769273377	30	n.s	n.s
V_V_WT:V_V_HT	-0.0406920606710308	1.48437148162321	95075.7254494627	-0.0274136637457712	0.999585757875197	31	n.s	n.s
V_V_WT:V_V_HM	0.061077109290899	1.48297467467468	95075.7254494627	0.0411855376453394	0.999065249685847	31	n.s	n.s
V_V_HT:V_V_HM	0.101769169961933	1.48233828436517	95075.7254494627	0.0686544839564185	0.997404744738343	31	n.s	n.s
V_V_WT:V_V_HT	-0.050489420731104	1.48443678062618	95075.7254494627	-0.0340125099229932	0.999362399621885	32	n.s	n.s
V_V_WT:V_V_HM	0.03599184300883	1.48303519793522	95075.7254494627	0.0242690416646483	0.999675327909449	32	n.s	n.s
V_V_HT:V_V_HM	0.0864812637399552	1.48239651721848	95075.7254494627	0.0583388201034266	0.998125370164518	32	n.s	n.s
V_V_WT:V_V_HT	-0.0588586548782359	1.48451721240266	95075.7254494627	-0.0396483478847472	0.999133694007293	33	n.s	n.s
V_V_WT:V_V_HM	0.0128815303417298	1.48310931353594	95075.7254494627	0.00868548948089229	0.999958409872536	33	n.s	n.s
V_V_HT:V_V_HM	0.0717401852199515	1.4824675322559	95075.7254494627	0.048392415792596	0.998709723223252	33	n.s	n.s
V_V_WT:V_V_HT	-0.0657645482632248	1.48460686019235	95075.7254494627	-0.0442976184649342	0.998918728367712	34	n.s	n.s
V_V_WT:V_V_HM	-0.00820166284006518	1.48319158897463	95075.7254494627	-0.00552973931421444	0.999983141598921	34	n.s	n.s
V_V_HT:V_V_HM	0.0575628854231525	1.4825461375554	95075.7254494627	0.0388270448824406	0.999169197915162	34	n.s	n.s
V_V_WT:V_V_HT	-0.0711739331725916	1.48469896807175	95075.7254494627	-0.0479382923428771	0.998733810610387	35	n.s	n.s
V_V_WT:V_V_HM	-0.0272086104311668	1.48327582560404	95075.7254494627	-0.0183435946042515	0.999814502077486	35	n.s	n.s
V_V_HT:V_V_HM	0.0439653227414354	1.48262641263268	95075.7254494627	0.029653675643999	0.999515312584739	35	n.s	n.s
V_V_WT:V_V_HT	-0.0750588923178768	1.48478771668336	95075.7254494627	-0.0505519351180647	0.998592079690763	36	n.s	n.s
V_V_WT:V_V_HM	-0.0440980278026828	1.48335670172555	95075.7254494627	-0.0297285391648447	0.999512862818213	36	n.s	n.s
V_V_HT:V_V_HM	0.0309608645151869	1.48270328641314	95075.7254494627	0.020881362305526	0.999759632463983	36	n.s	n.s
V_V_WT:V_V_HT	-0.0773978951867456	1.48486902925129	95075.7254494627	-0.0521243918904898	0.998503195659418	37	n.s	n.s
V_V_WT:V_V_HM	-0.0588381958112834	1.48343051540379	95075.7254494627	-0.0396636008227641	0.999133027624991	37	n.s	n.s
V_V_HT:V_V_HM	0.0185596993754658	1.48277324868949	95075.7254494627	0.012516883071548	0.99991362575888	37	n.s	n.s
V_V_WT:V_V_HT	-0.0781758962867194	1.48494079147043	95075.7254494627	-0.0526458002472324	0.998473123517347	38	n.s	n.s
V_V_WT:V_V_HM	-0.0714071258141971	1.48349538413685	95075.7254494627	-0.0481343768088257	0.998723437785106	38	n.s	n.s
V_V_HT:V_V_HM	0.00676877047255431	1.48283453942838	95075.7254494627	0.00456475101744232	0.999988512052845	38	n.s	n.s
V_V_WT:V_V_HT	-0.077383306956591	1.48500243458673	95075.7254494627	-0.0521098855828653	0.998504028041748	39	n.s	n.s
V_V_WT:V_V_HM	-0.0817910259283252	1.4835508552247	95075.7254494627	-0.0551319327141888	0.998325633362357	39	n.s	n.s
V_V_HT:V_V_HM	-0.00440771897174841	1.48288677206622	95075.7254494627	-0.00297239078180378	0.999995128962193	39	n.s	n.s
V_V_WT:V_V_HT	-0.0750127386894448	1.48505338807165	95075.7254494627	-0.0505118127684616	0.998594312113453	40	n.s	n.s
V_V_WT:V_V_HM	-0.0899794117166266	1.48359646972232	95075.7254494627	-0.0606495186211032	0.997974082290077	40	n.s	n.s
V_V_HT:V_V_HM	-0.0149666730271747	1.48292955161048	95075.7254494627	-0.0100926392699644	0.999943842473789	40	n.s	n.s
V_V_WT:V_V_HT	-0.0710612417047294	1.48509406982042	95075.7254494627	-0.0478496568997291	0.998738485545732	41	n.s	n.s
V_V_WT:V_V_HM	-0.0959684630404212	1.48363267865655	95075.7254494627	-0.0646847864845641	0.997695851889421	41	n.s	n.s
V_V_HT:V_V_HM	-0.0249072213356953	1.4829633543654	95075.7254494627	-0.0167955743898701	0.999844487090743	41	n.s	n.s
V_V_WT:V_V_HT	-0.0655280838929251	1.48512479013314	95075.7254494627	-0.0441229480029422	0.998927234104385	42	n.s	n.s
V_V_WT:V_V_HM	-0.0997576846690222	1.48365982624606	95075.7254494627	-0.0672375721875733	0.997510629542739	42	n.s	n.s
V_V_HT:V_V_HM	-0.0342296007760936	1.48298854971714	95075.7254494627	-0.0230815003815252	0.999706319873669	42	n.s	n.s
V_V_WT:V_V_HT	-0.0584180889188097	1.48514725218366	95075.7254494627	-0.0393348799810361	0.999147332375742	43	n.s	n.s
V_V_WT:V_V_HM	-0.10135487962706	1.48367953875937	95075.7254494627	-0.0683131882453614	0.997430450358035	43	n.s	n.s
V_V_HT:V_V_HM	-0.0429367907082181	1.483006734004	95075.7254494627	-0.0289525257867794	0.999537956836408	43	n.s	n.s
V_V_WT:V_V_HT	-0.049741622612089	1.48516442361071	95075.7254494627	-0.0334923337923473	0.999381746960317	44	n.s	n.s
V_V_WT:V_V_HM	-0.100776115711248	1.48369460470801	95075.7254494627	-0.0679224116549787	0.997459726266574	44	n.s	n.s
V_V_HT:V_V_HM	-0.0510344930991167	1.48302061467433	95075.7254494627	-0.0344125311503669	0.999347318750389	44	n.s	n.s
V_V_WT:V_V_HT	-0.0395101584334938	1.48517824661274	95075.7254494627	-0.0266029741033475	0.999609891185165	45	n.s	n.s
V_V_WT:V_V_HM	-0.0980391070037072	1.48370685428383	95075.7254494627	-0.0660771409936163	0.997595711236879	45	n.s	n.s
V_V_HT:V_V_HM	-0.0585289485702205	1.4830319727326	95075.7254494627	-0.0394657361718078	0.999141652221996	45	n.s	n.s
V_V_WT:V_V_HT	-0.0277362520584603	1.48518949559831	95075.7254494627	-0.0186752277340117	0.999807734883968	46	n.s	n.s
V_V_WT:V_V_HM	-0.0931631540610098	1.48371702802781	95075.7254494627	-0.0627903786915788	0.997828692061282	46	n.s	n.s
V_V_HT:V_V_HM	-0.0654269020025637	1.48304153675649	95075.7254494627	-0.0441167023181676	0.998927537622727	46	n.s	n.s
V_V_WT:V_V_HT	-0.0144367729151611	1.48519925900699	95075.7254494627	-0.00972042830455863	0.99994790810472	47	n.s	n.s
V_V_WT:V_V_HM	-0.0861738757807444	1.48372614897422	95075.7254494627	-0.0580793671664551	0.998141991758513	47	n.s	n.s
V_V_HT:V_V_HM	-0.0717371028655975	1.48305030106382	95075.7254494627	-0.0483713214677472	0.998710847114383	47	n.s	n.s
V_V_WT:V_V_HT	0.000370326775168905	1.48520729544019	95075.7254494627	0.000249343493198467	0.999999965722683	48	n.s	n.s
V_V_WT:V_V_HM	-0.0770984719528371	1.48373400054491	95075.7254494627	-0.0519624622233649	0.998512474197743	48	n.s	n.s
V_V_HT:V_V_HM	-0.0774687987280203	1.48305806336746	95075.7254494627	-0.0522358501272149	0.998496792400407	48	n.s	n.s
V_V_WT:V_V_HT	0.0166670967050422	1.48521151707256	95075.7254494627	0.0112220357258568	0.999930571328322	49	n.s	n.s
V_V_WT:V_V_HM	-0.0659641436371246	1.48373864814041	95075.7254494627	-0.0444580612089589	0.998910885916499	49	n.s	n.s
V_V_HT:V_V_HM	-0.0826312403421454	1.48306296508702	95075.7254494627	-0.0557166096702423	0.998289962341093	49	n.s	n.s
V_V_WT:V_V_HT	0.0344355862384091	1.48520811547063	95075.7254494627	0.0231856976000278	0.99970366275496	50	n.s	n.s
V_V_WT:V_V_HM	-0.0527980904514607	1.48373655481165	95075.7254494627	-0.0355845451675638	0.999302119852824	50	n.s	n.s
V_V_HT:V_V_HM	-0.0872336766898627	1.48306160195204	95075.7254494627	-0.0588199954573995	0.998094348782037	50	n.s	n.s
V_V_WT:V_V_HT	0.053656869985641	1.48519230701161	95075.7254494627	0.0361278938305338	0.999280652740206	51	n.s	n.s
V_V_WT:V_V_HM	-0.0376288696658023	1.48372326996921	95075.7254494627	-0.0253611104088049	0.999645456363986	51	n.s	n.s
V_V_HT:V_V_HM	-0.0912857396514752	1.48304968471776	95075.7254494627	-0.0615527184234883	0.997913356532575	51	n.s	n.s
V_V_WT:V_V_HT	0.0743071855910564	1.48516061993294	95075.7254494627	0.0500330971571355	0.998620811672403	52	n.s	n.s
V_V_WT:V_V_HM	-0.0204917610601854	1.48369554568808	95075.7254494627	-0.0138112978230194	0.999894838511706	52	n.s	n.s
V_V_HT:V_V_HM	-0.094798946651224	1.48302407144909	95075.7254494627	-0.0639227295606837	0.99774976157861	52	n.s	n.s
V_V_WT:V_V_HT	0.09635710397108	1.48511156419955	95075.7254494627	0.0648820642798069	0.997681792376784	53	n.s	n.s
V_V_WT:V_V_HM	-0.0014298237771726	1.48365195635281	95075.7254494627	-0.000963719133082576	0.999999487950902	53	n.s	n.s
V_V_HT:V_V_HM	-0.0977869277482313	1.4829833625008	95075.7254494627	-0.0659393289371299	0.99760571756726	53	n.s	n.s
V_V_WT:V_V_HT	0.119771724848466	1.4850456766994	95075.7254494627	0.0806518794187298	0.996420228798488	54	n.s	n.s
V_V_WT:V_V_HM	0.0195064775546143	1.48359294116871	95075.7254494627	0.0131481331659936	0.99990469447284	54	n.s	n.s
V_V_HT:V_V_HM	-0.100265247293862	1.48292794185452	95075.7254494627	-0.0676130272172715	0.99748278598743	54	n.s	n.s
V_V_WT:V_V_HT	0.144510885830716	1.48496544985618	95075.7254494627	0.0973159919947714	0.994792404832673	55	n.s	n.s
V_V_WT:V_V_HM	0.0422596785633189	1.48352074000798	95075.7254494627	0.0284860719662683	0.999552721522653	55	n.s	n.s
V_V_HT:V_V_HM	-0.102251207267393	1.48285991682642	95075.7254494627	-0.0689554057717259	0.997381974275544	55	n.s	n.s
V_V_WT:V_V_HT	0.170529380971811	1.48487515015477	95075.7254494627	0.114844255393483	0.992754986496465	56	n.s	n.s
V_V_WT:V_V_HM	0.0667657325871787	1.48343922852112	95075.7254494627	0.045007393160109	0.998883820284306	56	n.s	n.s
V_V_HT:V_V_HM	-0.103763648384607	1.48278296174317	95075.7254494627	-0.0699789861778706	0.997303779431946	56	n.s	n.s
V_V_WT:V_V_HT	0.19777719952015	1.48478053752282	95075.7254494627	0.133202984900461	0.990265805717097	57	n.s	n.s
V_V_WT:V_V_HM	0.0929544554989832	1.48335366242917	95075.7254494627	0.0626650662302332	0.99783734064866	57	n.s	n.s
V_V_HT:V_V_HM	-0.104822744021135	1.48270207498957	95075.7254494627	-0.0706971048259118	0.997248235893805	57	n.s	n.s
V_V_WT:V_V_HT	0.226200491969472	1.48468805582314	95075.7254494627	0.152355567947276	0.98728459316756	58	n.s	n.s
V_V_WT:V_V_HM	0.120750846339789	1.48326993200976	95075.7254494627	0.0814085445500651	0.996352867996242	58	n.s	n.s
V_V_HT:V_V_HM	-0.10544964562969	1.48262286542863	95075.7254494627	-0.071123714660373	0.997214972357929	58	n.s	n.s
V_V_WT:V_V_HT	0.25574397982643	1.4846031322402	95075.7254494627	0.172264206017486	0.983773456632304	59	n.s	n.s
V_V_WT:V_V_HM	0.150078169671609	1.48319298970047	95075.7254494627	0.101185867728459	0.994371198618315	59	n.s	n.s
V_V_HT:V_V_HM	-0.105665810154768	1.48255004327192	95075.7254494627	-0.0712730141112599	0.997203284204106	59	n.s	n.s
V_V_WT:V_V_HT	0.286349088222895	1.48453123946012	95075.7254494627	0.192888556745382	0.979697794180401	60	n.s	n.s
V_V_WT:V_V_HM	0.180855833464825	1.48312784002619	95075.7254494627	0.121942174223924	0.991835566937189	60	n.s	n.s
V_V_HT:V_V_HM	-0.105493254758095	1.48248837523025	95075.7254494627	-0.071159583117615	0.997212166560813	60	n.s	n.s
V_V_WT:V_V_HT	0.317954090579949	1.48447760203586	95075.7254494627	0.214185845676551	0.975027034977901	61	n.s	n.s
V_V_WT:V_V_HM	0.212999634226513	1.48307927146452	95075.7254494627	0.143619857902929	0.988692831972901	61	n.s	n.s
V_V_HT:V_V_HM	-0.104954456353404	1.4824424293324	95075.7254494627	-0.0707983354204651	0.997240360770509	61	n.s	n.s
V_V_WT:V_V_HT	0.350496639223653	1.48444519084473	95075.7254494627	0.236112886744037	0.969734866210037	62	n.s	n.s
V_V_WT:V_V_HM	0.246424663576988	1.48304999851953	95075.7254494627	0.166160725412484	0.984894288589631	62	n.s	n.s
V_V_HT:V_V_HM	-0.10407197564669	1.48241478940455	95075.7254494627	-0.0702043560213624	0.99728640871942	62	n.s	n.s
V_V_WT:V_V_HT	0.383913919291718	1.48443459072763	95075.7254494627	0.258626362986821	0.963799632816216	63	n.s	n.s
V_V_WT:V_V_HM	0.281045560344019	1.4830405410172	95075.7254494627	0.18950632337485	0.980396519176338	63	n.s	n.s
V_V_HT:V_V_HM	-0.102868358947681	1.48240594028979	95075.7254494627	-0.0693928404844168	0.99734869735395	63	n.s	n.s
V_V_WT:V_V_HT	0.418141259180754	1.48444527480849	95075.7254494627	0.281681828408729	0.95720502663159	64	n.s	n.s
V_V_WT:V_V_HM	0.316775156288685	1.48305040795808	95075.7254494627	0.213597025825194	0.975162422762514	64	n.s	n.s
V_V_HT:V_V_HM	-0.101366102892086	1.48241540772713	95075.7254494627	-0.0683790133074125	0.997425502482781	64	n.s	n.s
V_V_WT:V_V_HT	0.453113164980188	1.48447478929219	95075.7254494627	0.305234664979549	0.949940223441756	65	n.s	n.s
V_V_WT:V_V_HM	0.353525548366868	1.48307734013283	95075.7254494627	0.23837296869171	0.969161833185272	65	n.s	n.s
V_V_HT:V_V_HM	-0.0995876166132845	1.48244102911498	95075.7254494627	-0.0671781302982004	0.997515023578266	65	n.s	n.s
V_V_WT:V_V_HT	0.488762731642616	1.48451973989504	95075.7254494627	0.329239631180096	0.942000303401085	66	n.s	n.s
V_V_WT:V_V_HM	0.391207707707622	1.48311822446321	95075.7254494627	0.263773785025947	0.962372239437673	66	n.s	n.s
V_V_HT:V_V_HM	-0.0975550239349872	1.48247983259027	95075.7254494627	-0.0658052958228335	0.997615429571139	66	n.s	n.s
V_V_WT:V_V_HT	0.525022461978061	1.48457510872722	95075.7254494627	0.353651666993245	0.933386197608591	67	n.s	n.s
V_V_WT:V_V_HM	0.429732209705456	1.48316845713546	95075.7254494627	0.289739312913536	0.954779137607417	67	n.s	n.s
V_V_HT:V_V_HM	-0.0952902522726404	1.48252742243211	95075.7254494627	-0.064275541100154	0.997724881922165	67	n.s	n.s
V_V_WT:V_V_HT	0.56182373199891	1.48463582889999	95075.7254494627	0.378425281851902	0.924104993124159	68	n.s	n.s
V_V_WT:V_V_HM	0.469009142920328	1.48322340171658	95075.7254494627	0.316209373704277	0.946376457743305	68	n.s	n.s
V_V_HT:V_V_HM	-0.0928145890785927	1.48257938001214	95075.7254494627	-0.0626034533664109	0.997841586625007	68	n.s	n.s
V_V_WT:V_V_HT	0.599096855761058	1.4846975351399	95075.7254494627	0.403514413933883	0.914170041621358	69	n.s	n.s
V_V_WT:V_V_HM	0.50894840637973	1.48327908118629	95075.7254494627	0.343123834776045	0.937166787846711	69	n.s	n.s
V_V_HT:V_V_HM	-0.090148449381303	1.48263192673619	95075.7254494627	-0.0608029867397718	0.997963827053952	69	n.s	n.s
V_V_WT:V_V_HT	0.636771442474611	1.484756840814	95075.7254494627	0.428872543281572	0.90360088936847	70	n.s	n.s
V_V_WT:V_V_HM	0.549460188962058	1.48333243039391	95075.7254494627	0.370422824785235	0.927161388908137	70	n.s	n.s
V_V_HT:V_V_HM	-0.0873112535125316	1.48268216395296	95075.7254494627	-0.0588873702235359	0.998089984870331	70	n.s	n.s
V_V_WT:V_V_HT	0.674776759291458	1.48481108684798	95075.7254494627	0.454452936988707	0.892423045404312	71	n.s	n.s
V_V_WT:V_V_HM	0.59045524060064	1.48338105915954	95075.7254494627	0.39804690571901	0.916380051844106	71	n.s	n.s
V_V_HT:V_V_HM	-0.084321518690821	1.48272784248384	95075.7254494627	-0.0568691814335712	0.998218545988417	71	n.s	n.s
V_V_WT:V_V_HT	0.713042083593891	1.48485707851063	95075.7254494627	0.480209236237806	0.880667475703753	72	n.s	n.s
V_V_WT:V_V_HM	0.631844715083091	1.48342207760491	95075.7254494627	0.425937246466797	0.904850788004228	72	n.s	n.s
V_V_HT:V_V_HM	-0.0811973685108143	1.4827662308394	95075.7254494627	-0.0547607349169587	0.998348085434301	72	n.s	n.s
V_V_WT:V_V_HT	0.751497080024787	1.48489264155692	95075.7254494627	0.506095228027285	0.868370348071506	73	n.s	n.s
V_V_WT:V_V_HM	0.673541225331135	1.48345353664035	95075.7254494627	0.454035942950081	0.89260929650172	73	n.s	n.s
V_V_HT:V_V_HM	-0.0779558546936272	1.48279549876168	95075.7254494627	-0.0525735711760188	0.998477307122572	73	n.s	n.s
V_V_WT:V_V_HT	0.790071988200278	1.48491676639007	95075.7254494627	0.532064830893516	0.855572628134379	74	n.s	n.s
V_V_WT:V_V_HM	0.715459056316938	1.48347455881506	95075.7254494627	0.482286030498845	0.879698412212429	74	n.s	n.s
V_V_HT:V_V_HM	-0.074612931883344	1.48281484116764	95075.7254494627	-0.0503184415288089	0.998605046574773	74	n.s	n.s
V_V_WT:V_V_HT	0.828697419968545	1.48492821114755	95075.7254494627	0.558072379356392	0.842319462835462	75	n.s	n.s
V_V_WT:V_V_HM	0.757513324157671	1.48348404146841	95075.7254494627	0.510631259240142	0.866167563000114	75	n.s	n.s
V_V_HT:V_V_HM	-0.0711840958109065	1.48282323003595	95075.7254494627	-0.048005786778226	0.998730244936217	75	n.s	n.s
V_V_WT:V_V_HT	0.867305280616421	1.48492703859216	95075.7254494627	0.584072656821374	0.82865962251995	76	n.s	n.s
V_V_WT:V_V_HM	0.799621610265184	1.48348208030111	95075.7254494627	0.539016696516404	0.852071745991505	76	n.s	n.s
V_V_HT:V_V_HM	-0.0676836703512365	1.48282078225803	95075.7254494627	-0.0456452129354219	0.998851978799307	76	n.s	n.s
V_V_WT:V_V_HT	0.905828948215252	1.48491465744781	95075.7254494627	0.610020881450615	0.814644932130672	77	n.s	n.s
V_V_WT:V_V_HM	0.841704152532557	1.48347000675356	95075.7254494627	0.567388722859689	0.837470684936003	77	n.s	n.s
V_V_HT:V_V_HM	-0.0641247956827016	1.48280879490816	95075.7254494627	-0.0432454918684735	0.998969455275769	77	n.s	n.s
V_V_WT:V_V_HT	0.944202105655528	1.48489174045236	95075.7254494627	0.635872690198871	0.80032968320605	78	n.s	n.s
V_V_WT:V_V_HM	0.883681731176083	1.48344845832032	95075.7254494627	0.595694259695858	0.822428360024783	78	n.s	n.s
V_V_HT:V_V_HM	-0.0605203744793812	1.48278789015552	95075.7254494627	-0.0408152608213124	0.999081974055902	78	n.s	n.s
V_V_WT:V_V_HT	0.982358909409218	1.48485816129025	95075.7254494627	0.661584341871153	0.785769912190822	79	n.s	n.s
V_V_WT:V_V_HM	0.925475830154554	1.48341732070927	95075.7254494627	0.62388096541306	0.807012048359654	79	n.s	n.s
V_V_HT:V_V_HM	-0.0568830792546677	1.48275796001187	95075.7254494627	-0.0383630240327373	0.999188928968444	79	n.s	n.s
V_V_WT:V_V_HT	1.02023541589528	1.48481455971524	95075.7254494627	0.687113019750389	0.771022609494167	80	n.s	n.s
V_V_WT:V_V_HM	0.967010757334457	1.48337717895722	95075.7254494627	0.651898095138717	0.79129095523267	80	n.s	n.s
V_V_HT:V_V_HM	-0.0532246585608291	1.48271956159647	95075.7254494627	-0.0358966455554963	0.999289828812755	80	n.s	n.s
V_V_WT:V_V_HT	1.05776873246941	1.48476132455891	95075.7254494627	0.712416679349893	0.756145197185085	81	n.s	n.s
V_V_WT:V_V_HM	1.00821232151864	1.48332837505496	95075.7254494627	0.679695971892457	0.77533559446968	81	n.s	n.s
V_V_HT:V_V_HM	-0.0495564109508138	1.48267301138307	95075.7254494627	-0.0334236952924545	0.999384277648327	81	n.s	n.s
V_V_WT:V_V_HT	1.09489890233018	1.48470018346823	95075.7254494627	0.737454547740759	0.741194654757403	82	n.s	n.s
V_V_WT:V_V_HM	1.04901034470775	1.48327248292133	95075.7254494627	0.707226997592315	0.759216335296592	82	n.s	n.s
V_V_HT:V_V_HM	-0.0458885576224191	1.48261980410684	95075.7254494627	-0.0309509946483301	0.999471987244641	82	n.s	n.s
V_V_WT:V_V_HT	1.13156905208854	1.48463418426702	95075.7254494627	0.762187119278283	0.726226967404513	83	n.s	n.s
V_V_WT:V_V_HM	1.08933877900252	1.48321229267902	95075.7254494627	0.734445624796523	0.743002562645239	83	n.s	n.s
V_V_HT:V_V_HM	-0.0422302730859982	1.48256259868394	95075.7254494627	-0.0284846475443841	0.999552766243016	83	n.s	n.s
V_V_WT:V_V_HT	1.16772293213136	1.48456547928447	95075.7254494627	0.786575565999406	0.711296988466286	84	n.s	n.s
V_V_WT:V_V_HM	1.12913241036316	1.48314975786798	95075.7254494627	0.761307079324397	0.72676267966214	84	n.s	n.s
V_V_HT:V_V_HM	-0.0385905217681994	1.48250324540962	95075.7254494627	-0.0260306490981994	0.999626492772804	84	n.s	n.s
V_V_WT:V_V_HT	1.20330504266946	1.48449523456642	95075.7254494627	0.810581950450594	0.696457882084001	85	n.s	n.s
V_V_WT:V_V_HM	1.16832694755351	1.48308591323527	95075.7254494627	0.78776754409653	0.710563354186919	85	n.s	n.s
V_V_HT:V_V_HM	-0.0349780951160028	1.48244270818906	95075.7254494627	-0.0235949051675202	0.999693111886424	85	n.s	n.s
V_V_WT:V_V_HT	1.23826289997472	1.48442519263381	95075.7254494627	0.834169957583164	0.681760289523951	86	n.s	n.s
V_V_WT:V_V_HM	1.20686180403718	1.48302232634866	95075.7254494627	0.813785323791174	0.6944682226953	86	n.s	n.s
V_V_HT:V_V_HM	-0.0314010959375466	1.48238246209272	95075.7254494627	-0.0211828571509249	0.999752642148967	86	n.s	n.s
V_V_WT:V_V_HT	1.27254477291988	1.48435605962402	95075.7254494627	0.857304259762452	0.667252399060776	87	n.s	n.s
V_V_WT:V_V_HM	1.24467731850969	1.48295960243329	95075.7254494627	0.839319774097269	0.678538043554762	87	n.s	n.s
V_V_HT:V_V_HM	-0.0278674544101918	1.48232305591182	95075.7254494627	-0.0187998522313003	0.999805160507654	87	n.s	n.s
V_V_WT:V_V_HT	1.30609977892564	1.48428751372628	95075.7254494627	0.879950661072867	0.652979604095669	88	n.s	n.s
V_V_WT:V_V_HM	1.28171480746064	1.48289739342709	95075.7254494627	0.864331418439207	0.662830229902587	88	n.s	n.s
V_V_HT:V_V_HM	-0.024384971465004	1.48226412172248	95075.7254494627	-0.0164511648819154	0.999850799109263	88	n.s	n.s
V_V_WT:V_V_HT	1.33888131456826	1.48422038262269	95075.7254494627	0.902077164714846	0.638983635388052	89	n.s	n.s
V_V_WT:V_V_HM	1.31792050488662	1.48283642040948	95075.7254494627	0.888783473852552	0.647397575659588	89	n.s	n.s
V_V_HT:V_V_HM	-0.0209608096816041	1.48220632193737	95075.7254494627	-0.0141416274990694	0.999889748269204	89	n.s	n.s
V_V_WT:V_V_HT	1.37084712619777	1.48415666185589	95075.7254494627	0.923653925107589	0.625302453721128	90	n.s	n.s
V_V_WT:V_V_HM	1.35324558719988	1.48277849202008	95075.7254494627	0.912641769814361	0.632288070904116	90	n.s	n.s
V_V_HT:V_V_HM	-0.0176015389978801	1.4821513680036	95075.7254494627	-0.0118756689619284	0.999922248297551	90	n.s	n.s
V_V_WT:V_V_HT	1.40195675391696	1.48409788446058	95075.7254494627	0.944652484580906	0.611970664624314	91	n.s	n.s
V_V_WT:V_V_HM	1.38764322412081	1.48272499202563	95075.7254494627	0.935873632388888	0.617545476046642	91	n.s	n.s
V_V_HT:V_V_HM	-0.0143135297961265	1.48210056565337	95075.7254494627	-0.00965759687826351	0.999948579339635	91	n.s	n.s
V_V_WT:V_V_HT	1.43217338858974	1.48404611247141	95075.7254494627	0.965046420427407	0.599019097493176	92	n.s	n.s
V_V_WT:V_V_HM	1.42107058820109	1.48267780179887	95075.7254494627	0.958448684182743	0.603208770923472	92	n.s	n.s
V_V_HT:V_V_HM	-0.0111028003886986	1.48205570399633	95075.7254494627	-0.00749148656070087	0.999969058597614	92	n.s	n.s
V_V_WT:V_V_HT	1.46146207222855	1.48400282445034	95075.7254494627	0.984810842775764	0.586475163248467	93	n.s	n.s
V_V_WT:V_V_HM	1.45348684995614	1.48263826815374	95075.7254494627	0.980338145302354	0.589312626584302	93	n.s	n.s
V_V_HT:V_V_HM	-0.00797522227240677	1.48201806259303	95075.7254494627	-0.00538132595931579	0.999984034377392	93	n.s	n.s
V_V_WT:V_V_HT	1.48979158634172	1.48396989191135	95075.7254494627	1.0039230542763	0.574362518770297	94	n.s	n.s
V_V_WT:V_V_HM	1.48485516025927	1.48260811161241	95075.7254494627	1.00151560525621	0.575887008397177	94	n.s	n.s
V_V_HT:V_V_HM	-0.0049364260824234	1.48198928670745	95075.7254494627	-0.00333094586222732	0.999993882914306	94	n.s	n.s
V_V_WT:V_V_HT	1.51713164848024	1.48394795771079	95075.7254494627	1.02236176181046	0.562701687252652	95	n.s	n.s
V_V_WT:V_V_HM	1.51513966870808	1.48258792042478	95075.7254494627	1.02195603231003	0.562957951790392	95	n.s	n.s
V_V_HT:V_V_HM	-0.00199197977216414	1.48196993761379	95075.7254494627	-0.00134414317160276	0.999999003903081	95	n.s	n.s
V_V_WT:V_V_HT	1.54345291054066	1.48393642043904	95075.7254494627	1.04010716987727	0.551510146737233	96	n.s	n.s
V_V_WT:V_V_HM	1.54430548678759	1.48257713626337	95075.7254494627	1.04163584410845	0.550547704982431	96	n.s	n.s
V_V_HT:V_V_HM	0.000852576246920478	1.4819594789364	95075.7254494627	0.000575303346035054	0.99999981752452	96	n.s	n.s
V_V_WT:V_V_HT	1.56873069346711	1.48393553029668	95075.7254494627	1.05714208025835	0.54080180987789	97	n.s	n.s
V_V_WT:V_V_HM	1.57232252891869	1.4825760010725	95075.7254494627	1.06053418359751	0.53867414856428	97	n.s	n.s
V_V_HT:V_V_HM	0.00359183545158714	1.48195815096537	95075.7254494627	0.00242370909681043	0.999996761297685	97	n.s	n.s
V_V_WT:V_V_HT	1.59294496400012	1.48394637591728	95075.7254494627	1.07345183751365	0.530587257445973	98	n.s	n.s
V_V_WT:V_V_HM	1.59916545916517	1.48258554404493	95075.7254494627	1.07863284219147	0.52735110504137	98	n.s	n.s
V_V_HT:V_V_HM	0.00622049516500311	1.48196695755867	95075.7254494627	0.00419745874445843	0.999990286371232	98	n.s	n.s
V_V_WT:V_V_HT	1.61607661316814	1.48396877467375	95075.7254494627	1.08902332767981	0.520874574228757	99	n.s	n.s
V_V_WT:V_V_HM	1.62480989122984	1.48260562105052	95075.7254494627	1.09591510254666	0.516589339293824	99	n.s	n.s
V_V_HT:V_V_HM	0.00873327806168334	1.4819857779817	95075.7254494627	0.00589295672835475	0.999980854219766	99	n.s	n.s
V_V_WT:V_V_HT	1.63810741088207	1.48400126395266	95075.7254494627	1.10384502403924	0.5116695266035	100	n.s	n.s
V_V_WT:V_V_HM	1.64923231862103	1.48263490589281	95075.7254494627	1.11236576993167	0.506396813786773	100	n.s	n.s
V_V_HT:V_V_HM	0.0111249077389175	1.4820133580169	95075.7254494627	0.00750661772293598	0.999968933483633	100	n.s	n.s
V_V_WT:V_V_HT	1.65902349316511	1.48404318535465	95075.7254494627	1.11790782743876	0.502975250667614	101	n.s	n.s
V_V_WT:V_V_HM	1.67241361823311	1.48267282492023	95075.7254494627	1.12797212582829	0.4967783788513	101	n.s	n.s
V_V_HT:V_V_HM	0.0133901250679997	1.48204917152538	95075.7254494627	0.00903487234112355	0.999954996639128	101	n.s	n.s
V_V_WT:V_V_HT	1.67881528341323	1.48409468214856	95075.7254494627	1.13120497203236	0.494792524974188	102	n.s	n.s
V_V_WT:V_V_HM	1.69433897033319	1.4827195529292	95075.7254494627	1.14272383269373	0.48773611972139	102	n.s	n.s
V_V_HT:V_V_HM	0.01552368691992	1.48209341528691	95075.7254494627	0.0104741622625149	0.999939516611353	102	n.s	n.s
V_V_WT:V_V_HT	1.69747485788297	1.48415512097589	95075.7254494627	1.14373142934467	0.487120341377571	103	n.s	n.s
V_V_WT:V_V_HM	1.71499521217595	1.48277454619245	95075.7254494627	1.15661225543682	0.479270048369161	103	n.s	n.s
V_V_HT:V_V_HM	0.0175203542930262	1.48214559603288	95075.7254494627	0.0118209400884241	0.999922963254014	103	n.s	n.s
V_V_WT:V_V_HT	1.71499746619579	1.48422406573882	95075.7254494627	1.15548420604681	0.479955911732317	104	n.s	n.s
V_V_WT:V_V_HM	1.73437236847157	1.48283744582822	95075.7254494627	1.16963081378273	0.471378145684783	104	n.s	n.s
V_V_HT:V_V_HM	0.019374902275743	1.48220539922204	95075.7254494627	0.0130716716360042	0.999905799674999	104	n.s	n.s
V_V_WT:V_V_HT	1.73137915549742	1.48429971407516	95075.7254494627	1.16646196120587	0.473295078902028	105	n.s	n.s
V_V_WT:V_V_HM	1.75246126586821	1.4829066251356	95075.7254494627	1.18177452050156	0.464056884100436	105	n.s	n.s
V_V_HT:V_V_HM	0.0210821103708412	1.48227129026017	95075.7254494627	0.0142228420056229	0.999888478366346	105	n.s	n.s
V_V_WT:V_V_HT	1.74661665621387	1.48437891605097	95075.7254494627	1.17666495887759	0.46713250480248	106	n.s	n.s
V_V_WT:V_V_HM	1.76925343132663	1.48297920586148	95075.7254494627	1.19303994576165	0.457301467846054	106	n.s	n.s
V_V_HT:V_V_HM	0.0226367751127583	1.48234052941947	95075.7254494627	0.0152709682178247	0.99987143706792	106	n.s	n.s
V_V_WT:V_V_HT	1.76070943322034	1.48445877764079	95075.7254494627	1.18609520165901	0.461461733743321	107	n.s	n.s
V_V_WT:V_V_HM	1.7847431993935	1.48305254489467	95075.7254494627	1.20342546562992	0.451105883765206	107	n.s	n.s
V_V_HT:V_V_HM	0.0240337661732113	1.4824106012633	95075.7254494627	0.0162126243246843	0.999855094228151	107	n.s	n.s
V_V_WT:V_V_HT	1.77365763594177	1.48453522101298	95075.7254494627	1.19475618418235	0.456275468930456	108	n.s	n.s
V_V_WT:V_V_HM	1.79892560849264	1.48312289630559	95075.7254494627	1.21293091285537	0.445463289845218	108	n.s	n.s
V_V_HT:V_V_HM	0.0252679725508784	1.48247792619851	95075.7254494627	0.017044417393568	0.999839845173845	108	n.s	n.s
V_V_WT:V_V_HT	1.78546196703169	1.4846031257981	95075.7254494627	1.20265270630617	0.451565793506319	109	n.s	n.s
V_V_WT:V_V_HM	1.81179629523357	1.48318554067108	95075.7254494627	1.22155741513891	0.440366265998605	109	n.s	n.s
V_V_HT:V_V_HM	0.0263343282018766	1.48253798378381	95075.7254494627	0.0177630040443651	0.999826057574945	109	n.s	n.s
V_V_WT:V_V_HT	1.7961258482989	1.48465855794146	95075.7254494627	1.20979051963928	0.44732447209232	110	n.s	n.s
V_V_WT:V_V_HM	1.82335385994836	1.48323685116053	95075.7254494627	1.22930728057472	0.435807014014003	110	n.s	n.s
V_V_HT:V_V_HM	0.0272280116494628	1.48258729903098	95075.7254494627	0.0183651995853864	0.999814064904334	110	n.s	n.s
V_V_WT:V_V_HT	1.80565528275715	1.48469891286788	95075.7254494627	1.21617606580536	0.443543178809616	111	n.s	n.s
V_V_WT:V_V_HM	1.83359976619948	1.4832744246634	95075.7254494627	1.23618376728607	0.431777603831782	111	n.s	n.s
V_V_HT:V_V_HM	0.0279444834423188	1.48262356749188	95075.7254494627	0.0188479962513963	0.999804161410378	111	n.s	n.s
V_V_WT:V_V_HT	1.81405677866922	1.48472097110515	95075.7254494627	1.2218166335449	0.44021346208602	112	n.s	n.s
V_V_WT:V_V_HM	1.84253603965753	1.4832952767681	95075.7254494627	1.24219099764962	0.428270113968993	112	n.s	n.s
V_V_HT:V_V_HM	0.0284792609883056	1.48264391833716	95075.7254494627	0.0192084293713936	0.999796600465451	112	n.s	n.s
V_V_WT:V_V_HT	1.8213372115378	1.4847210345071	95075.7254494627	1.22672015092885	0.437326913395059	113	n.s	n.s
V_V_WT:V_V_HM	1.85016517353179	1.48329596731551	95075.7254494627	1.24733378523252	0.425276804621145	113	n.s	n.s
V_V_HT:V_V_HM	0.0288279619939757	1.48264503467623	95075.7254494627	0.0194436033708304	0.999791589951448	113	n.s	n.s
V_V_WT:V_V_HT	1.82750522593519	1.48469712701874	95075.7254494627	1.2308942966737	0.434875722019482	114	n.s	n.s
V_V_WT:V_V_HM	1.85649194911817	1.48327464172478	95075.7254494627	1.25161712935333	0.422790466063918	114	n.s	n.s
V_V_HT:V_V_HM	0.0289867231829675	1.48262511694634	95075.7254494627	0.0195509457189484	0.999789282704772	114	n.s	n.s
V_V_WT:V_V_HT	1.83257136802396	1.4846495967537	95075.7254494627	1.23434605177613	0.432852955855841	115	n.s	n.s
V_V_WT:V_V_HM	1.8615237418867	1.4832315898738	95075.7254494627	1.255045910966	0.420804632818481	115	n.s	n.s
V_V_HT:V_V_HM	0.0289523738627651	1.48258442082879	95075.7254494627	0.0195283138390057	0.99978977021709	115	n.s	n.s
V_V_WT:V_V_HT	1.83654780239635	1.48458108701318	95075.7254494627	1.23708150296545	0.431252686143542	116	n.s	n.s
V_V_WT:V_V_HM	1.86527033570342	1.48316922081452	95075.7254494627	1.25762476022733	0.41931368589056	116	n.s	n.s
V_V_HT:V_V_HM	0.0287225333070964	1.4825252340579	95075.7254494627	0.0193740603176638	0.999793077951726	116	n.s	n.s
V_V_WT:V_V_HT	1.83944785786255	1.48449589203962	95075.7254494627	1.2391060613413	0.43006986485525	117	n.s	n.s
V_V_WT:V_V_HM	1.8677433979697	1.48309146751703	95075.7254494627	1.25935819797861	0.418312787576796	117	n.s	n.s
V_V_HT:V_V_HM	0.028295540107159	1.48245130547394	95075.7254494627	0.0190869946302303	0.999799163840354	117	n.s	n.s
V_V_WT:V_V_HT	1.84128522500716	1.48439826636205	95075.7254494627	1.24042534051173	0.429299815131333	118	n.s	n.s
V_V_WT:V_V_HM	1.86895528501441	1.48300222044479	95075.7254494627	1.26025117106963	0.417797581894359	118	n.s	n.s
V_V_HT:V_V_HM	0.0276700600072672	1.48236633960786	95075.7254494627	0.0186661416061208	0.999807921907276	118	n.s	n.s
V_V_WT:V_V_HT	1.84207413938975	1.48429322626387	95075.7254494627	1.24104463107095	0.428938538612014	119	n.s	n.s
V_V_WT:V_V_HM	1.86891961338121	1.48290607502493	95075.7254494627	1.26030882525705	0.417764327430353	119	n.s	n.s
V_V_HT:V_V_HM	0.0268454739914574	1.48227471825708	95075.7254494627	0.0181109976853842	0.999819176056894	119	n.s	n.s
V_V_WT:V_V_HT	1.84182903271686	1.4841853740699	95075.7254494627	1.24096966921742	0.428982262520658	120	n.s	n.s
V_V_WT:V_V_HM	1.86765058290143	1.48280724286863	95075.7254494627	1.2595369977343	0.418209606120377	120	n.s	n.s
V_V_HT:V_V_HM	0.0258215501845669	1.48218045444352	95075.7254494627	0.01742132687498	0.99983268433635	120	n.s	n.s
V_V_WT:V_V_HT	1.84056457035262	1.48407969902054	95075.7254494627	1.24020601559832	0.429427793269294	121	n.s	n.s
V_V_WT:V_V_HM	1.86516345829828	1.48271029886335	95075.7254494627	1.25794193223593	0.419130471676857	121	n.s	n.s
V_V_HT:V_V_HM	0.0245988879456505	1.48208791373908	95075.7254494627	0.0165974553315068	0.999848134005149	121	n.s	n.s
V_V_WT:V_V_HT	1.83829547413652	1.48397995815374	95075.7254494627	1.23876031076835	0.430271770217457	122	n.s	n.s
V_V_WT:V_V_HM	1.86147377080472	1.48261867940129	95075.7254494627	1.25553103887536	0.420523985646612	122	n.s	n.s
V_V_HT:V_V_HM	0.0231782966681777	1.48200036986199	95075.7254494627	0.0156398723910819	0.999865151022755	122	n.s	n.s
V_V_WT:V_V_HT	1.83503642819557	1.48388858493186	95075.7254494627	1.23664030226355	0.431510629154463	123	n.s	n.s
V_V_WT:V_V_HM	1.85659725988808	1.48253459931219	95075.7254494627	1.25231293809225	0.42238715537571	123	n.s	n.s
V_V_HT:V_V_HM	0.0215608316925255	1.48191992588381	95075.7254494627	0.0145492555406911	0.999883301100126	123	n.s	n.s
V_V_WT:V_V_HT	1.83080190140781	1.48380858260266	95075.7254494627	1.23385315523416	0.433141563636017	124	n.s	n.s
V_V_WT:V_V_HM	1.85055068186264	1.48246081295341	95075.7254494627	1.24829652540758	0.42471742970066	124	n.s	n.s
V_V_HT:V_V_HM	0.0197487804548473	1.48184921128539	95075.7254494627	0.013327118781348	0.999902082150864	124	n.s	n.s
V_V_WT:V_V_HT	1.82560598367847	1.48374393996748	95075.7254494627	1.23040501430354	0.435162756565316	125	n.s	n.s
V_V_WT:V_V_HM	1.84335194446268	1.48240100199498	95075.7254494627	1.24349075721208	0.427512773273606	125	n.s	n.s
V_V_HT:V_V_HM	0.0177459607841968	1.48179175632323	95075.7254494627	0.0119760153263572	0.999920928834803	125	n.s	n.s
V_V_WT:V_V_HT	1.81946236226223	1.48369902098093	95075.7254494627	1.2263015183897	0.437573053390529	126	n.s	n.s
V_V_WT:V_V_HM	1.83501985365623	1.48235920943438	95075.7254494627	1.23790498414781	0.430771416788455	126	n.s	n.s
V_V_HT:V_V_HM	0.015557491393956	1.48175144771365	95075.7254494627	0.010499393415786	0.999939224873094	126	n.s	n.s
V_V_WT:V_V_HT	1.8123845229712	1.48367696510858	95075.7254494627	1.22154927628641	0.440371064024499	127	n.s	n.s
V_V_WT:V_V_HM	1.82557355129464	1.48233835380209	95075.7254494627	1.23154983247393	0.434491276153266	127	n.s	n.s
V_V_HT:V_V_HM	0.01318902832341	1.48173109814687	95075.7254494627	0.00890109436179401	0.999956319459181	127	n.s	n.s
V_V_WT:V_V_HT	1.80438548934421	1.48368052005971	95075.7254494627	1.21615500436145	0.443555630155134	128	n.s	n.s
V_V_WT:V_V_HM	1.81503280543184	1.48234100409486	95075.7254494627	1.22443675268912	0.438670137542143	128	n.s	n.s
V_V_HT:V_V_HM	0.0106473160876419	1.48173319317471	95075.7254494627	0.00718571746700858	0.999971532796873	128	n.s	n.s
V_V_WT:V_V_HT	1.79547816876576	1.48371048168095	95075.7254494627	1.21012703686746	0.447124889187827	129	n.s	n.s
V_V_WT:V_V_HM	1.80341753901924	1.48236792973745	95075.7254494627	1.21657889572575	0.443305055481658	129	n.s	n.s
V_V_HT:V_V_HM	0.00793937025348868	1.48175849452572	95075.7254494627	0.00535807304821956	0.999984172054301	129	n.s	n.s
V_V_WT:V_V_HT	1.78567546823272	1.48376515589902	95075.7254494627	1.20347580689127	0.451075929163305	130	n.s	n.s
V_V_WT:V_V_HM	1.79074767671023	1.48241760015022	95075.7254494627	1.20799137606621	0.448392094207893	130	n.s	n.s
V_V_HT:V_V_HM	0.00507220847749323	1.4818055578311	95075.7254494627	0.0034229919375639	0.999993540169932	130	n.s	n.s
V_V_WT:V_V_HT	1.77499029410972	1.4838404155425	95075.7254494627	1.19621374072142	0.45540478122958	131	n.s	n.s
V_V_WT:V_V_HM	1.77704314216771	1.48248623613486	95075.7254494627	1.19869115736333	0.453926281613353	131	n.s	n.s
V_V_HT:V_V_HM	0.00205284805795003	1.48187078118775	95075.7254494627	0.00138530841150983	0.999998941956641	131	n.s	n.s
V_V_WT:V_V_HT	1.76343543477808	1.48393037847047	95075.7254494627	1.188354561887	0.460106760800827	132	n.s	n.s
V_V_WT:V_V_HM	1.76232399954578	1.48256843718743	95075.7254494627	1.18869655885099	0.45990178524124	132	n.s	n.s
V_V_HT:V_V_HM	-0.00111143523225365	1.4819490074439	95075.7254494627	-0.000749982102400866	0.999999689892346	132	n.s	n.s
V_V_WT:V_V_HT	1.75102308982788	1.48402970421409	95075.7254494627	1.17991107917559	0.465177725698654	133	n.s	n.s
V_V_WT:V_V_HM	1.74661101630424	1.48265931077812	95075.7254494627	1.17802586447698	0.46631263239256	133	n.s	n.s
V_V_HT:V_V_HM	-0.00441207352363193	1.48203557154421	95075.7254494627	-0.00297703618478925	0.999995113724924	133	n.s	n.s
V_V_WT:V_V_HT	1.73776481853113	1.48413439835946	95075.7254494627	1.1708945095889	0.470614436416765	134	n.s	n.s
V_V_WT:V_V_HM	1.72992581750074	1.48275521467552	95075.7254494627	1.16669683598402	0.473152905852119	134	n.s	n.s
V_V_HT:V_V_HM	-0.0078390010303977	1.4821270120247	95075.7254494627	-0.00528902109387306	0.999984577386389	134	n.s	n.s
V_V_WT:V_V_HT	1.72367170158478	1.48424150048306	95075.7254494627	1.16131485410144	0.476414288250719	135	n.s	n.s
V_V_WT:V_V_HM	1.71229075707593	1.48285346337333	95075.7254494627	1.15472688257453	0.480416549194697	135	n.s	n.s
V_V_HT:V_V_HM	-0.0113809445088293	1.4822207859362	95075.7254494627	-0.00767830583460673	0.999967496176177	135	n.s	n.s
V_V_WT:V_V_HT	1.70875468176625	1.48434763322499	95075.7254494627	1.15118227261474	0.482574429459278	136	n.s	n.s
V_V_WT:V_V_HM	1.69372849717939	1.4829509785623	95075.7254494627	1.14213384101303	0.488096796396951	136	n.s	n.s
V_V_HT:V_V_HM	-0.0150261845868584	1.4823139684168	95075.7254494627	-0.0101369783372596	0.99994334798062	136	n.s	n.s
V_V_WT:V_V_HT	1.69302451237797	1.48445013746823	95075.7254494627	1.14050615082664	0.489092269731491	137	n.s	n.s
V_V_WT:V_V_HM	1.67426234206891	1.48304534096343	95075.7254494627	1.12893537090462	0.496186438910615	137	n.s	n.s
V_V_HT:V_V_HM	-0.0187621703090741	1.48240426355975	95075.7254494627	-0.0126565814537122	0.999911687075461	137	n.s	n.s
V_V_WT:V_V_HT	1.67649189581735	1.48454554332085	95075.7254494627	1.12929637178198	0.495964647244517	138	n.s	n.s
V_V_WT:V_V_HM	1.65391575452175	1.48313336980378	95075.7254494627	1.11514971491779	0.504677262556992	138	n.s	n.s
V_V_HT:V_V_HM	-0.0225761412955805	1.4824886366667	95075.7254494627	-0.0152285425582362	0.999872150374321	138	n.s	n.s
V_V_WT:V_V_HT	1.65916757905568	1.48462965667544	95075.7254494627	1.11756327350424	0.503187785543062	139	n.s	n.s
V_V_WT:V_V_HM	1.63271238918756	1.48321120192618	95075.7254494627	1.10079561634056	0.513559996137566	139	n.s	n.s
V_V_HT:V_V_HM	-0.0264551898681304	1.48256338956872	95075.7254494627	-0.0178442217407151	0.999824463447337	139	n.s	n.s
V_V_WT:V_V_HT	1.64106248655129	1.48469931090898	95075.7254494627	1.10531639268195	0.510758002075978	140	n.s	n.s
V_V_WT:V_V_HM	1.61067666167061	1.48327591584641	95075.7254494627	1.08589146797513	0.522824744478584	140	n.s	n.s
V_V_HT:V_V_HM	-0.0303858248806677	1.4826257221252	95075.7254494627	-0.0204946025333436	0.999768453039284	140	n.s	n.s
V_V_WT:V_V_HT	1.62218770638677	1.48475140258854	95075.7254494627	1.09256519546546	0.518671199162642	141	n.s	n.s
V_V_WT:V_V_HM	1.58783339780054	1.48332463600833	95075.7254494627	1.0704557581363	0.532460628781107	141	n.s	n.s
V_V_HT:V_V_HM	-0.0343543085862521	1.48267286989612	95075.7254494627	-0.0231705248566794	0.999704050417008	141	n.s	n.s
V_V_WT:V_V_HT	1.60255479810537	1.48478408016045	95075.7254494627	1.07931841371319	0.526923213715991	142	n.s	n.s
V_V_WT:V_V_HM	1.56420828147178	1.48335563532316	95075.7254494627	1.05450658238879	0.542456011823448	142	n.s	n.s
V_V_HT:V_V_HM	-0.0383465166335384	1.48270316453439	95075.7254494627	-0.0258625715185415	0.999631299713133	142	n.s	n.s
V_V_WT:V_V_HT	1.58217564402176	1.48479571948638	95075.7254494627	1.06558472876596	0.535509331275259	143	n.s	n.s
V_V_WT:V_V_HM	1.5398274592096	1.48336738468783	95075.7254494627	1.03806209783536	0.552798142249459	143	n.s	n.s
V_V_HT:V_V_HM	-0.0423481848121554	1.48271511952557	95075.7254494627	-0.0285612416400702	0.999550358367057	143	n.s	n.s
V_V_WT:V_V_HT	1.56106293099311	1.48478605969844	95075.7254494627	1.05137229757543	0.544424517299795	144	n.s	n.s
V_V_WT:V_V_HM	1.51471804932627	1.48335960774774	95075.7254494627	1.02114014795518	0.563473323680723	144	n.s	n.s
V_V_HT:V_V_HM	-0.0463448816668617	1.48270844545001	95075.7254494627	-0.0312569081326003	0.999461500963246	144	n.s	n.s
V_V_WT:V_V_HT	1.53922954692249	1.4847545858266	95075.7254494627	1.03668953887457	0.553662859474991	145	n.s	n.s
V_V_WT:V_V_HM	1.48890741386612	1.48333178081096	95075.7254494627	1.00375885767924	0.574466481252766	145	n.s	n.s
V_V_HT:V_V_HM	-0.0503221330563619	1.48268260736219	95075.7254494627	-0.0339399226823662	0.999365117296935	145	n.s	n.s
V_V_WT:V_V_HT	1.51668870988247	1.48470058718532	95075.7254494627	1.02154516740497	0.563217476008246	146	n.s	n.s
V_V_WT:V_V_HM	1.46242319931657	1.48328318782394	95075.7254494627	0.98593661097314	0.585761123426955	146	n.s	n.s
V_V_HT:V_V_HM	-0.0542655105658909	1.4826368782692	95075.7254494627	-0.0366006750278864	0.999261709383914	146	n.s	n.s
V_V_WT:V_V_HT	1.49345533829207	1.4846253812197	95075.7254494627	1.00594759943085	0.573080823031445	147	n.s	n.s
V_V_WT:V_V_HM	1.43529449582092	1.48321498624775	95075.7254494627	0.967691473676341	0.597339667876748	147	n.s	n.s
V_V_HT:V_V_HM	-0.0581608424711391	1.48257232820901	95075.7254494627	-0.0392296830073706	0.999151885068997	147	n.s	n.s
V_V_WT:V_V_HT	1.46954659601624	1.48453279281351	95075.7254494627	0.989905108954266	0.583244532060996	148	n.s	n.s
V_V_WT:V_V_HM	1.4075521857298	1.48313065496071	95075.7254494627	0.949041260135701	0.609183372230263	148	n.s	n.s
V_V_HT:V_V_HM	-0.0619944102864025	1.48249225728363	95075.7254494627	-0.0418176958306648	0.999036348481469	148	n.s	n.s
V_V_WT:V_V_HT	1.44498214874105	1.48442894665154	95075.7254494627	0.973426280860752	0.593699058604815	149	n.s	n.s
V_V_WT:V_V_HM	1.37922902735499	1.48303580572949	95075.7254494627	0.930003862365656	0.621272108318128	149	n.s	n.s
V_V_HT:V_V_HM	-0.0657531213860878	1.48240201703482	95075.7254494627	-0.0443557959517693	0.998915887917969	149	n.s	n.s
V_V_WT:V_V_HT	1.4197839095015	1.48432141327916	95075.7254494627	0.956520533086503	0.604433287351836	150	n.s	n.s
V_V_WT:V_V_HM	1.35035938770908	1.48293739510239	95075.7254494627	0.910597704372975	0.633584069739248	150	n.s	n.s
V_V_HT:V_V_HM	-0.0694245217924419	1.4823082550253	95075.7254494627	-0.0468354146697083	0.998791365749948	150	n.s	n.s
V_V_WT:V_V_HT	1.39397425018663	1.48421678380644	95075.7254494627	0.939198549292523	0.61543419890339	151	n.s	n.s
V_V_WT:V_V_HM	1.32097795873295	1.48284147553448	95075.7254494627	0.890842332459589	0.646095411601258	151	n.s	n.s
V_V_HT:V_V_HM	-0.0729962914536628	1.48221675227752	95075.7254494627	-0.0492480545382445	0.998663723421409	151	n.s	n.s
V_V_WT:V_V_HT	1.36757611051986	1.48412041885718	95075.7254494627	0.921472471602367	0.626686699087237	152	n.s	n.s
V_V_WT:V_V_HM	1.29111978793125	1.48275296569108	95075.7254494627	0.870758526744535	0.658780218682399	152	n.s	n.s
V_V_HT:V_V_HM	-0.0764563225886548	1.4821322043771	95075.7254494627	-0.0515853594995511	0.998533970543585	152	n.s	n.s
V_V_WT:V_V_HT	1.34061470527801	1.48403776035443	95075.7254494627	0.903356195571353	0.638173398579697	153	n.s	n.s
V_V_WT:V_V_HM	1.26082134269165	1.48267687315537	95075.7254494627	0.85036825320437	0.671610601890286	153	n.s	n.s
V_V_HT:V_V_HM	-0.0797933625863649	1.48205940135616	95075.7254494627	-0.0538395171700606	0.998403152563747	153	n.s	n.s
V_V_WT:V_V_HT	1.31311581794961	1.48397261663427	95075.7254494627	0.884865261818529	0.649874667931743	154	n.s	n.s
V_V_WT:V_V_HM	1.23011944568066	1.48261670272758	95075.7254494627	0.829694851958437	0.684556675461286	154	n.s	n.s
V_V_HT:V_V_HM	-0.0829963722689513	1.4820016960446	95075.7254494627	-0.0560028861575969	0.998272359914188	154	n.s	n.s
V_V_WT:V_V_HT	1.28510588035687	1.48392705483073	95075.7254494627	0.866016881472294	0.66176862986606	155	n.s	n.s
V_V_WT:V_V_HM	1.19905129141943	1.48257435786264	95075.7254494627	0.808763004068173	0.697586706358606	155	n.s	n.s
V_V_HT:V_V_HM	-0.0860545889374364	1.4819609100827	95075.7254494627	-0.0580680558791756	0.998142714725822	155	n.s	n.s
V_V_WT:V_V_HT	1.25661392748032	1.48390282854796	95075.7254494627	0.846830333701807	0.673830943416561	156	n.s	n.s
V_V_WT:V_V_HM	1.16765556451193	1.48255146889095	95075.7254494627	0.787598669599922	0.710667313587384	156	n.s	n.s
V_V_HT:V_V_HM	-0.0889583629683912	1.4819386140628	95075.7254494627	-0.0600283723794118	0.998015325635159	156	n.s	n.s
V_V_WT:V_V_HT	1.2276703251616	1.48390035031948	95075.7254494627	0.82732666307228	0.686035060467662	157	n.s	n.s
V_V_WT:V_V_HM	1.13597169511547	1.48254843739709	95075.7254494627	0.76622905967909	0.723763678010255	157	n.s	n.s
V_V_HT:V_V_HM	-0.0916986300461531	1.48193520673997	95075.7254494627	-0.0618776243584065	0.997891293186478	157	n.s	n.s
V_V_WT:V_V_HT	1.1983081693082	1.48391966115022	95075.7254494627	0.807529006239704	0.698352118768683	158	n.s	n.s
V_V_WT:V_V_HM	1.10404061054969	1.48256533682355	95075.7254494627	0.744682600576062	0.736839788279255	158	n.s	n.s
V_V_HT:V_V_HM	-0.0942675587585313	1.4819507821359	95075.7254494627	-0.0636104517740228	0.997771669136986	158	n.s	n.s
V_V_WT:V_V_HT	1.16856193267492	1.48395946771791	95075.7254494627	0.787462163284004	0.710751341992989	159	n.s	n.s
V_V_WT:V_V_HM	1.07190398060584	1.48260101573606	95075.7254494627	0.722988834641852	0.749858753942433	159	n.s	n.s
V_V_HT:V_V_HM	-0.09665795206908	1.48198426460985	95075.7254494627	-0.065221982700691	0.997657467242546	159	n.s	n.s
V_V_WT:V_V_HT	1.13846886237732	1.48401816244222	95075.7254494627	0.76715291712048	0.723200007630008	160	n.s	n.s
V_V_WT:V_V_HM	1.03960494232902	1.48265404371314	95075.7254494627	0.701178367763692	0.762783115279071	160	n.s	n.s
V_V_HT:V_V_HM	-0.0988639200482737	1.48203431849087	95075.7254494627	-0.0667082528486556	0.99754962154033	160	n.s	n.s
V_V_WT:V_V_HT	1.1080669002342	1.48409243332373	95075.7254494627	0.746629303777664	0.735664094684495	161	n.s	n.s
V_V_WT:V_V_HM	1.00718700281789	1.48272141680633	95075.7254494627	0.67928269693932	0.77557524493751	161	n.s	n.s
V_V_HT:V_V_HM	-0.100879897416284	1.48209809959319	95075.7254494627	-0.0680656006805311	0.997449018333038	161	n.s	n.s
[truncated: 9,936 more rows]
