# Supplementary material for: Key HPI axis receptors facilitate light adaptive behavior in larval zebrafish
Source: Sci Rep. 2024 Apr 2;14:7759. doi: 10.1038/s41598-024-57707-6 (PMC10987622; doi:10.1038/s41598-024-57707-6)
Supplement: Supplementary file 1 — Supplementary Information. [file 41598_2024_57707_MOESM1_ESM.zip › Supp_Tables_SciRpts/SuppTableS27_nr3c1.e5_4x[7.5_7.5min]_means.csv]

Supplementary Table S27. Locomotor response of nr3c1 ex5 lineage larvae of 4x[7.5 dark + 7.5-min light] assay:
Mean predicted values by a generalized additive model.
The mean value was computed by the "emmeans" function of the "emmeans" package	which averages all predicted values
of each assay by the treatment condition (i.e.	"V_V_WT")
Columns: xvarF (treatment condition. equivalent to genotype. wildtype	heterozygous	or homozygous)
emmean (mean predicted values for each condition)	SE (standard error of the mean)	df (degrees of freedom)
lower.CL (lower value of the 95% confidence interval of the emmean values)
upper.CL (upper value of the 95% confidence interval of emmean values)	Time (time point when data were recorded)
xvarF	emmean	SE	df	lower.CL	upper.CL	Time
V_V_WT	2.16121966470598	0.851335974313178	76988.3650332377	0.492605583370264	3.8298337460417	-501
V_V_HT	0.95472928091894	0.845615546528041	76988.3650332377	-0.702672791713346	2.61213135355123	-501
V_V_HM	1.34225282218441	0.850900563194097	76988.3650332377	-0.325507855622752	3.01001349999156	-501
V_V_WT	2.16516462903375	0.839784019269348	76988.3650332377	0.519192319495166	3.81113693857233	-500
V_V_HT	0.956225110285075	0.834867909405154	76988.3650332377	-0.680111649491373	2.59256187006152	-500
V_V_HM	1.33522621975742	0.839410540097954	76988.3650332377	-0.310014072547925	2.98046651206276	-500
V_V_WT	2.1691095941172	0.82884416221799	76988.3650332377	0.544579347494409	3.79363984074	-499
V_V_HT	0.957720940819641	0.824678649382738	76988.3650332377	-0.658644922313435	2.57408680395272	-499
V_V_HM	1.32819961868253	0.828528455133725	76988.3650332377	-0.295711843697287	2.95211108106235	-499
V_V_WT	2.17305489961454	0.818542031235089	76988.3650332377	0.568716776130562	3.77739302309852	-498
V_V_HT	0.959216733747255	0.815069657895177	76988.3650332377	-0.638315556052431	2.55674902354694	-498
V_V_HM	1.32117340327574	0.818279637938285	76988.3650332377	-0.282650430711375	2.92499723726285	-498
V_V_WT	2.17700256030634	0.808907334553865	76988.3650332377	0.591548392201621	3.76245672841106	-497
V_V_HT	0.960712269950776	0.80606637666332	76988.3650332377	-0.619173635466034	2.54059817536758	-497
V_V_HM	1.31414986759566	0.808693456077355	76988.3650332377	-0.270885099807614	2.89918483499893	-497
V_V_WT	2.18095612955352	0.799970466970436	76988.3650332377	0.613018175426218	3.74889408368083	-496
V_V_HT	0.962207138588909	0.797694884123403	76988.3650332377	-0.601270684994905	2.52568496217272	-496
V_V_HM	1.30713314509366	0.799799959808622	76988.3650332377	-0.260470615883402	2.87473690607072	-496
V_V_WT	2.18491946995922	0.79175660760946	76988.3650332377	0.633080637454133	3.7367583024643	-495
V_V_HT	0.963700896655709	0.789976780031192	76988.3650332377	-0.584649483053943	2.51205127636536	-495
V_V_HM	1.30012773562764	0.791624042426451	76988.3650332377	-0.251451269808302	2.85170674106358	-495
V_V_WT	2.18889662213651	0.784284525069855	76988.3650332377	0.651703032542187	3.72609021173083	-494
V_V_HT	0.965193059038	0.782928188916134	76988.3650332377	-0.569342118750163	2.49972823682616	-494
V_V_HM	1.29313843714911	0.784184261532244	76988.3650332377	-0.243858636433027	2.83013551073125	-494
V_V_WT	2.1928923467305	0.77756674739927	76988.3650332377	0.668865566427256	3.71691912703373	-493
V_V_HT	0.966682980892216	0.776559971533704	76988.3650332377	-0.555370523951372	2.4887364857358	-493
V_V_HM	1.28617123429493	0.777493012774956	76988.3650332377	-0.237711026528198	2.81005349511805	-493
V_V_WT	2.19691168904315	0.771607259851165	76988.3650332377	0.68456547333526	3.70925790475104	-492
V_V_HT	0.968169935871344	0.770875738038668	76988.3650332377	-0.542742500889141	2.47908237263183	-492
V_V_HM	1.27923266489671	0.77155425280337	76988.3650332377	-0.233009657273221	2.79147498706664	-492
V_V_WT	2.2009601013524	0.766400984155734	76988.3650332377	0.69881815892654	3.70310204377826	-491
V_V_HT	0.969653031458435	0.765871428640495	76988.3650332377	-0.531450984912099	2.47075704782897	-491
V_V_HM	1.27233027772766	0.766362986814725	76988.3650332377	-0.229737190107469	2.77439774556279	-491
V_V_WT	2.20504316777101	0.761932699885767	76988.3650332377	0.71165903927201	3.69842729627001	-490
V_V_HT	0.971131293312382	0.761534359511094	76988.3650332377	-0.52147209012427	2.46373467674903	-490
V_V_HM	1.26547208485691	0.76190419965728	76988.3650332377	-0.227856183342503	2.75880035305632	-490
V_V_WT	2.20916657447699	0.758177103965948	76988.3650332377	0.723143394445687	3.69518975450829	-489
V_V_HT	0.972603572953474	0.757843266081893	76988.3650332377	-0.512765286561574	2.45797243246852	-489
V_V_HM	1.25866692929652	0.758152913896056	76988.3650332377	-0.227308838323617	2.74464269691666	-489
V_V_WT	2.21333598829687	0.755098885656881	76988.3650332377	0.733346100139647	3.69332587645409	-488
V_V_HT	0.974068633328187	0.754768315122346	76988.3650332377	-0.505273338300846	2.45341060495722	-488
V_V_HM	1.25192402505576	0.755074259315649	76988.3650332377	-0.228017595600746	2.73186564571226	-488
V_V_WT	2.21755681705208	0.75265364026465	76988.3650332377	0.742359597144413	3.69275403695974	-487
V_V_HT	0.975525020339234	0.752271846952385	76988.3650332377	-0.498923886662331	2.4499739273408	-487
V_V_HM	1.24525337982691	0.75262437246633	76988.3650332377	-0.22988647534829	2.7203932350021	-487
V_V_WT	2.22183399232654	0.75078907142923	76988.3650332377	0.750291317637536	3.69337666701554	-486
V_V_HT	0.976971011378438	0.750309337810042	76988.3650332377	-0.493631387912343	2.44757341066922	-486
V_V_HM	1.23866584044629	0.750751579156185	76988.3650332377	-0.232803349582565	2.71013503047514	-486
V_V_WT	2.22617177581768	0.749446578706189	76988.3650332377	0.757260379882718	3.69508317175265	-485
V_V_HT	0.97840461530393	0.74883068472867	76988.3650332377	-0.489299631638739	2.4461088622466	-485
V_V_HM	1.23217295845657	0.749397957254275	76988.3650332377	-0.236643139685551	2.7009890565987	-485
V_V_WT	2.23057358065665	0.748563182790403	76988.3650332377	0.763393636121547	3.69775352519176	-484
V_V_HT	0.979823581647636	0.747781785683519	76988.3650332377	-0.485824828622501	2.44547199191777	-484
V_V_HM	1.22578685616028	0.748501233824864	76988.3650332377	-0.241271668724601	2.69284538104517	-484
V_V_WT	2.23504198424013	0.748073385864431	76988.3650332377	0.7688220391322	3.70126192934807	-483
V_V_HT	0.9812254305359	0.747106081308243	76988.3650332377	-0.483098602673447	2.44554946374525	-483
V_V_HM	1.21952003003064	0.747996619745642	76988.3650332377	-0.246549453883779	2.68558951394505	-483
V_V_WT	2.23957917212143	0.74791038549332	76988.3650332377	0.773678706893011	3.70547963734985	-482
V_V_HT	0.982607599506096	0.746745572092286	76988.3650332377	-0.481009837515204	2.4462250365274	-482
V_V_HM	1.21338507587471	0.747818007866882	76988.3650332377	-0.252334329686404	2.67910448143583	-482
V_V_WT	2.24418643677649	0.748008337199375	76988.3650332377	0.778093986713706	3.71027888683927	-481
V_V_HT	0.983967355893157	0.746642732110304	76988.3650332377	-0.479448515298392	2.4473832270847	-481
V_V_HM	1.20739469251882	0.7479002077092	76988.3650332377	-0.258485824305669	2.67327520934331	-481
V_V_WT	2.24886484471185	0.74830285316659	76988.3650332377	0.78219514488528	3.71553454453841	-480
V_V_HT	0.985301923059978	0.746740953455246	76988.3650332377	-0.478306461456746	2.4489103075767	-480
V_V_HM	1.20156160423636	0.748179440157292	76988.3650332377	-0.264866206733927	2.66798941520665	-480
V_V_WT	2.25361518014765	0.748732249212481	76988.3650332377	0.786103866304686	3.72112649399061	-479
V_V_HT	0.986608486609029	0.746985628939808	76988.3650332377	-0.477479460584732	2.45069643380279	-479
V_V_HM	1.19589849246817	0.748594571631559	76988.3650332377	-0.271342974032325	2.66313995896867	-479
V_V_WT	2.25843678799903	0.749240749251181	76988.3650332377	0.789928816725238	3.72694475927282	-478
V_V_HT	0.98788404299458	0.74732690160957	76988.3650332377	-0.476872796856747	2.45264088284591	-478
V_V_HM	1.19041780204286	0.749090282468798	76988.3650332377	-0.277795255120134	2.65863085920585	-478
V_V_WT	2.26332752948878	0.749779800932814	76988.3650332377	0.793763019722918	3.73289203925464	-477
V_V_HT	0.989125405431736	0.74772083440816	76988.3650332377	-0.476403540655741	2.45465435151921	-477
V_V_HM	1.18513167439616	0.749618371433117	76988.3650332377	-0.284116434389985	2.65437978318231	-477
V_V_WT	2.26828496525228	0.7503065894866	76988.3650332377	0.797687952661154	3.73888197784342	-476
V_V_HT	0.990329351560959	0.748128203809572	76988.3650332377	-0.475998036434309	2.45665673955623	-476
V_V_HM	1.18005218842637	0.750136292479923	76988.3650332377	-0.290211042917488	2.65031541977023	-476
V_V_WT	2.27330665627046	0.75078377722434	76988.3650332377	0.8017743581955	3.74483895434541	-475
V_V_HT	0.991492657810568	0.748514323199167	76988.3650332377	-0.475591522179865	2.458576837801	-475
V_V_HM	1.17519141963925	0.750606901372863	76988.3650332377	-0.295994202686853	2.64637704196535	-475
V_V_WT	2.27838982764231	0.751180420289358	76988.3650332377	0.806080111223099	3.75069954406152	-474
V_V_HT	0.992612077338933	0.748849868076141	76988.3650332377	-0.475129768864994	2.46035392354286	-474
V_V_HM	1.17056129516432	0.750999365454192	76988.3650332377	-0.30139355471974	2.64251614504838	-474
V_V_WT	2.28353002788321	0.751474844089944	76988.3650332377	0.810643242346331	3.75641681342009	-473
V_V_HT	0.993684244468128	0.749113387969137	76988.3650332377	-0.474574099355343	2.4619425882916	-473
V_V_HM	1.16617296774879	0.751292010515931	76988.3650332377	-0.306355464934049	2.63870140043163	-473
V_V_WT	2.28872078410478	0.751655233985307	76988.3650332377	0.815480435311304	3.76196113289825	-472
V_V_HT	0.99470566987371	0.74929187868205	76988.3650332377	-0.473902514818633	2.46331385456605	-472
V_V_HM	1.16203656617191	0.751472910516076	76988.3650332377	-0.310846429570249	2.63491956191406	-472
V_V_WT	2.29395393945789	0.751718434206344	76988.3650332377	0.820589718559932	3.76731816035585	-471
V_V_HT	0.995672774693531	0.749379815203825	76988.3650332377	-0.473107765124078	2.46445331451114	-471
V_V_HM	1.15816128598462	0.751538705548821	76988.3650332377	-0.314850667679475	2.63117323964871	-471
V_V_WT	2.2992210020281	0.751666546724924	76988.3650332377	0.825958480323828	3.77248352373238	-470
V_V_HT	0.996581965935832	0.749376268516674	76988.3650332377	-0.47219162239341	2.46535555426507	-470
V_V_HM	1.15455613440595	0.751491242084583	76988.3650332377	-0.318362791115123	2.62747505992702	-470
V_V_WT	2.30451347966505	0.751505608512418	76988.3650332377	0.831566396020152	3.77746056330996	-469
V_V_HT	0.997429649268938	0.749283795744377	76988.3650332377	-0.47116269290761	2.46602199144549	-469
V_V_HM	1.15123011790369	0.751336267290452	76988.3650332377	-0.321385057827002	2.62384529363439	-469
V_V_WT	2.30982287999183	0.751245012504091	76988.3650332377	0.837386563167734	3.78225919681593	-468
V_V_HT	0.99821223099687	0.749107966873656	76988.3650332377	-0.470035487507656	2.4664599495014	-468
V_V_HM	1.14819224278862	0.751082858506639	76988.3650332377	-0.323926253043932	2.62031073862118	-468
V_V_WT	2.31514041533122	0.750897499971991	76988.3650332377	0.843385221262412	3.78689560940003	-467
V_V_HT	0.998926122626671	0.748857391917101	76988.3650332377	-0.468830470266403	2.46668271551974	-467
V_V_HM	1.14545124033876	0.750743418609113	76988.3650332377	-0.326001955060281	2.6169044357378	-467
V_V_WT	2.32045612793608	0.750479992455498	76988.3650332377	0.849519246427881	3.79139300944427	-466
V_V_HT	0.999567767829177	0.74854449732123	76988.3650332377	-0.467575553283544	2.4667110889419	-466
V_V_HM	1.14301474875215	0.75033450398061	76988.3650332377	-0.327636976102038	2.61366647360634	-466
V_V_WT	2.32575950257296	0.750011609530031	76988.3650332377	0.855740649162339	3.79577835598359	-465
V_V_HT	1.00013363239759	0.748183832458076	76988.3650332377	-0.466302787459386	2.46657005225457	-465
V_V_HM	1.14088983060165	0.749874865241099	76988.3650332377	-0.328861004713958	2.61064066591726	-465
V_V_WT	2.33103875090554	0.749513987510686	76988.3650332377	0.861995234064397	3.80008226774669	-464
V_V_HT	1.00062028041451	0.747792410659313	76988.3650332377	-0.465048954752917	2.46628951558194	-464
V_V_HM	1.13908204286622	0.749385768222792	76988.3650332377	-0.329710164837598	2.60787425057004	-464
V_V_WT	2.33628086580988	0.749010004673096	76988.3650332377	0.868225152708885	3.80433657891087	-463
V_V_HT	1.00102438688658	0.747388641307494	76988.3650332377	-0.463853462451527	2.4659022362247	-463
V_V_HM	1.13759540194076	0.748889735788997	76988.3650332377	-0.330224584772992	2.60541538865451	-463
V_V_WT	2.34147240805367	0.748521506633356	76988.3650332377	0.874374148569592	3.80857066753775	-462
V_V_HT	1.00134268474683	0.746990350480343	76988.3650332377	-0.462754516641818	2.46543988613548	-462
V_V_HM	1.13643328771848	0.748408296447882	76988.3650332377	-0.330443080390948	2.6033096558279	-462
V_V_WT	2.34659899940708	0.748069335833929	76988.3650332377	0.880386992337862	3.8128110064763	-461
V_V_HT	1.00157208937196	0.746614858422934	76988.3650332377	-0.46178914953733	2.46493332828125	-461
V_V_HM	1.13559744100888	0.747962017971896	76988.3650332377	-0.330404223608974	2.60159910562674	-461
V_V_WT	2.35164525604215	0.747672553116154	76988.3650332377	0.886210941035868	3.81707957104844	-460
V_V_HT	1.00170975604095	0.746278325061388	76988.3650332377	-0.460991879230224	2.46441139131213	-460
V_V_HM	1.13508760883737	0.747569738791333	76988.3650332377	-0.330145190627072	2.6003204083018	-460
V_V_WT	2.35659506692728	0.74734718796825	76988.3650332377	0.891798465918459	3.82139166793609	-459
V_V_HT	1.00175306527213	0.745994650751486	76988.3650332377	-0.460392569827206	2.46389870037146	-459
V_V_HM	1.13490185706358	0.747247329902514	76988.3650332377	-0.329699022655817	2.59950273678298	-459
V_V_WT	2.36143217856556	0.747104557060338	76988.3650332377	0.897111132874183	3.82575322425695	-458
V_V_HT	1.00169944482326	0.745773960375943	76988.3650332377	-0.460013638287953	2.46341252793447	-458
V_V_HM	1.13503791528856	0.747006025943889	76988.3650332377	-0.329090009927098	2.59916584050423	-458
V_V_WT	2.36614028570089	0.746950981715736	76988.3650332377	0.902120246886093	3.83016032451569	-457
V_V_HT	1.00154638285161	0.745622337673437	76988.3650332377	-0.459869520551369	2.4629622862546	-457
V_V_HM	1.13549317713253	0.746852143707059	76988.3650332377	-0.32833313969938	2.59931949396444	-457
V_V_WT	2.37070284687139	0.746888680427624	76988.3650332377	0.90680491825722	3.83460077548556	-456
V_V_HT	1.00129168188029	0.745542599178283	76988.3650332377	-0.459967934486961	2.46255129824754	-456
V_V_HM	1.13626334332774	0.746787964949907	76988.3650332377	-0.327437183473985	2.59996387012947	-456
V_V_WT	2.37510318529645	0.746916097832001	76988.3650332377	0.91115151871232	3.83905485188059	-455
V_V_HT	1.00093354439826	0.745534532319665	76988.3650332377	-0.460310260968054	2.46217734976458	-455
V_V_HM	1.13734210551605	0.746812057514236	76988.3650332377	-0.326405642586436	2.60108985361855	-455
V_V_WT	2.37932463263726	0.747027907088488	76988.3650332377	0.915153820492005	3.84349544478252	-454
V_V_HT	1.00047052368716	0.745594829528653	76988.3650332377	-0.460891463895137	2.46183251126945	-454
V_V_HM	1.13872149842288	0.74691927157519	76988.3650332377	-0.325236388681392	2.60267938552716	-454
V_V_WT	2.38335059552327	0.747214581591529	76988.3650332377	0.918813902323058	3.84788728872348	-453
V_V_HT	0.999901322036933	0.745716646835328	76988.3650332377	-0.461699426832797	2.46150207090666	-453
V_V_HM	1.14039291085633	0.747100309713746	76988.3650332377	-0.32391981005782	2.60470563177049	-453
V_V_WT	2.38716476331716	0.747463511105482	76988.3650332377	0.922140169564435	3.85218935706988	-452
V_V_HT	0.999224962442113	0.745890516350009	76988.3650332377	-0.462716569771991	2.46116649465622	-452
V_V_HM	1.14234647611629	0.747342826239355	76988.3650332377	-0.322441575926584	2.60713452815916	-452
V_V_WT	2.39075088890556	0.747758643386788	76988.3650332377	0.925147837416637	3.85635394039448	-451
V_V_HT	0.998440544634263	0.746103983158227	76988.3650332377	-0.463919381413576	2.4608004706821	-451
V_V_HM	1.14457201140006	0.747631068088251	76988.3650332377	-0.320780993167328	2.60992501596744	-451
V_V_WT	2.39409288553531	0.748081152008818	76988.3650332377	0.927857718824779	3.86032805224585	-450
V_V_HT	0.997547257643092	0.746342135883315	76988.3650332377	-0.465279446507143	2.46037396179333	-450
V_V_HM	1.14705905648542	0.747946531352439	76988.3650332377	-0.318912254438859	2.61303036740969	-450
V_V_WT	2.39717529515779	0.748411406251738	76988.3650332377	0.930292831848982	3.86405775846659	-449
V_V_HT	0.996544645419704	0.746589251616928	76988.3650332377	-0.466766404283012	2.45985569512242	-449
V_V_HM	1.14979604808747	0.748269904771137	76988.3650332377	-0.316809073055395	2.61640116923033	-449
V_V_WT	2.39998302637628	0.748729087953866	76988.3650332377	0.932477908583757	3.8674881441688	-448
V_V_HT	0.995432430762861	0.746828862524659	76988.3650332377	-0.468348255072646	2.45921311659837	-448
V_V_HM	1.15277089842738	0.748581182496604	76988.3650332377	-0.314444325438254	2.61998612229301	-448
V_V_WT	2.40250206499816	0.749015465688932	76988.3650332377	0.934435648334537	3.87056848166178	-447
V_V_HT	0.9942108005949	0.747045664759459	76988.3650332377	-0.469994816493093	2.45841641768289	-447
V_V_HM	1.15597033109424	0.748861908808072	76988.3650332377	-0.311795114881643	2.62373577707012	-447
V_V_WT	2.40471980377855	0.749254825646008	76988.3650332377	0.936184242844119	3.87325536471299	-446
V_V_HT	0.992880500868054	0.747226718487224	76988.3650332377	-0.471679980584589	2.4574409823207	-446
V_V_HM	1.15937973120923	0.74909659053571	76988.3650332377	-0.308845689732101	2.62760515215056	-446
V_V_WT	2.40662517967031	0.749435265010447	76988.3650332377	0.937735958520155	3.87551440082047	-445
V_V_HT	0.991442841393663	0.747362117865303	76988.3650332377	-0.473383022135719	2.45626870492305	-445
V_V_HM	1.16298327566147	0.749273480770634	76988.3650332377	-0.305588849220191	2.63155540054314	-445
V_V_WT	2.40820849807991	0.7495486989384	76988.3650332377	0.939096947021	3.87732004913882	-444
V_V_HT	0.989899601012311	0.747445004202513	76988.3650332377	-0.47508871930686	2.45488792133148	-444
V_V_HM	1.16676422243712	0.749384586666547	76988.3650332377	-0.302025669422602	2.63555411429685	-444
V_V_WT	2.40946065349688	0.749589574145755	76988.3650332377	0.940268987244171	3.87865231974959	-443
V_V_HT	0.988252743410939	0.747470486809443	76988.3650332377	-0.476785522685264	2.45329100950714	-443
V_V_HM	1.17070551904824	0.749424400039763	76988.3650332377	-0.298162406815895	2.63957344491238	-443
V_V_WT	2.41037379365854	0.749556017555064	76988.3650332377	0.941247898149042	3.87949968916804	-442
V_V_HT	0.986504603186006	0.747436636719017	76988.3650332377	-0.478467316909037	2.45147652328105	-442
V_V_HM	1.17478959582516	0.749391033912741	76988.3650332377	-0.29401293260357	2.64359212425389	-442
V_V_WT	2.41094071457201	0.749448797747789	76988.3650332377	0.942024969327048	3.87985645981697	-441
V_V_HT	0.984657691870567	0.747343624157841	76988.3650332377	-0.480131924088387	2.44944730782952	-441
V_V_HM	1.17899867380841	0.749285198431247	76988.3650332377	-0.289596417627109	2.64759376524392	-441
V_V_WT	2.41115591481096	0.749272750543551	76988.3650332377	0.942585221170581	3.87972660845134	-440
V_V_HT	0.982714962059276	0.747194963139112	76988.3650332377	-0.481783279076245	2.4472132031948	-440
V_V_HM	1.18331462302648	0.749111612382982	76988.3650332377	-0.284940240657367	2.65156948671032	-440
V_V_WT	2.41101596964683	0.749036955836855	76988.3650332377	0.942907432405056	3.8791245068886	-439
V_V_HT	0.980679874760185	0.746997701180899	76988.3650332377	-0.483431733963319	2.44479148348369	-439
V_V_HM	1.18771902172372	0.748879181574116	76988.3650332377	-0.280080278783757	2.6555183222312	-439
V_V_WT	2.41051957261335	0.748754169125988	76988.3650332377	0.94296529585393	3.87807384937276	-438
V_V_HT	0.978556382143296	0.746761976973224	76988.3650332377	-0.48509320835931	2.4422059726459	-438
V_V_HM	1.19219333181003	0.748600440960855	76988.3650332377	-0.275059638545357	2.65944630216542	-438
V_V_WT	2.40966755780899	0.748440064672249	76988.3650332377	0.942728924145051	3.87660619147292	-437
V_V_HT	0.976348903786587	0.746500418171472	76988.3650332377	-0.486788032825112	2.43948584039829	-437
V_V_HM	1.19671907509867	0.74829081065028	76988.3650332377	-0.269927021458568	2.66336517165591	-437
V_V_WT	2.40846254834905	0.748111924064684	76988.3650332377	0.94216706856908	3.87475802812902	-436
V_V_HT	0.97406223151701	0.746227057237778	76988.3650332377	-0.488538919086566	2.43666338212059	-436
V_V_HM	1.2012779372194	0.747967303016281	76988.3650332377	-0.26473408605796	2.66728996049676	-436
V_V_WT	2.40690787722433	0.747786504056264	76988.3650332377	0.941250218968154	3.8725655354805	-435
V_V_HT	0.971701292922958	0.745955524389367	76988.3650332377	-0.490367654710141	2.43377024055606	-435
V_V_HM	1.20585174215186	0.747646416596151	76988.3650332377	-0.259531345411168	2.6712348297149	-435
V_V_WT	2.40500829063856	0.747480138256224	76988.3650332377	0.939951107756872	3.87006547352025	-434
V_V_HT	0.96927127006505	0.745699175635616	76988.3650332377	-0.492295235344122	2.43083777547422	-434
V_V_HM	1.21042270505194	0.747344240324162	76988.3650332377	-0.254368118589798	2.67521352869368	-434
V_V_WT	2.40276922239141	0.747207271742021	76988.3650332377	0.938246856458208	3.8672915883246	-433
V_V_HT	0.966777458329446	0.745469847440856	76988.3650332377	-0.494339565010873	2.42789448166977	-433
V_V_HM	1.21497329745688	0.747075005744104	76988.3650332377	-0.249289827808398	2.67923642272216	-433
V_V_WT	2.40019779010247	0.746981034112423	76988.3650332377	0.936118848746488	3.86427673145846	-432
V_V_HT	0.964225408790853	0.745278392351491	76988.3650332377	-0.496516363570185	2.42496718115189	-432
V_V_HM	1.2194868020256	0.746851657484055	76988.3650332377	-0.244338561811752	2.68331216586295	-432
V_V_WT	2.39730275271978	0.746812741831366	76988.3650332377	0.933553663359275	3.86105184208029	-431
V_V_HT	0.961620904089656	0.745134267641972	76988.3650332377	-0.498838384590406	2.42208019276972	-431
V_V_HM	1.22394739707011	0.746685362565108	76988.3650332377	-0.239552029591112	2.68744682373132	-431
V_V_WT	2.39409319577821	0.746710030976078	76988.3650332377	0.930545419159808	3.85764097239661	-430
V_V_HT	0.958969769753125	0.745043905760855	76988.3650332377	-0.501312410109976	2.41925194961623	-430
V_V_HM	1.22833944381873	0.746583661708601	76988.3650332377	-0.234960649692746	2.6916395373302	-430
V_V_WT	2.39057849070917	0.746676611451487	76988.3650332377	0.927096216185133	3.85406076523322	-429
V_V_HT	0.956277860999293	0.745010503525726	76988.3650332377	-0.5039388506567	2.41649457265529	-429
V_V_HM	1.2326475708885	0.74655022626664	76988.3650332377	-0.230586989330643	2.69588213110765	-429
V_V_WT	2.38676913614462	0.746713341039345	76988.3650332377	0.923214871819434	3.85032340046981	-428
V_V_HT	0.953551129435965	0.745034962347989	76988.3650332377	-0.506713521384437	2.41381578025637	-428
V_V_HM	1.23685746355146	0.746585921667043	76988.3650332377	-0.226447059466804	2.70016198656972	-428
V_V_WT	2.38267591466656	0.746817171351154	76988.3650332377	0.918918143470314	3.84643368586281	-427
V_V_HT	0.950795554089126	0.745114946785506	76988.3650332377	-0.509625865812763	2.41121697399102	-427
V_V_HM	1.24095507214916	0.74668776190606	76988.3650332377	-0.22254905720784	2.70445920150617	-427
V_V_WT	2.37830983083004	0.746981317451441	76988.3650332377	0.914230334131052	3.84238932752903	-426
V_V_HT	0.948017115244227	0.745245014328309	76988.3650332377	-0.512659236364994	2.40869346685345	-426
V_V_HM	1.24492668080994	0.746849075723293	76988.3650332377	-0.218893622789748	2.70874698440963	-426
V_V_WT	2.37368278635729	0.747196896862256	76988.3650332377	0.909180755134467	3.83818481758012	-425
V_V_HT	0.945221809590834	0.745418018645575	76988.3650332377	-0.515793629580328	2.406237248762	-425
V_V_HM	1.248759909008	0.74706112660251	76988.3650332377	-0.215476013211947	2.71299583122795	-425
V_V_WT	2.36880690286052	0.747452098169134	76988.3650332377	0.903804678403672	3.83380912731737	-424
V_V_HT	0.942415635365336	0.745624353408692	76988.3650332377	-0.519004218868262	2.40383548959893	-424
V_V_HM	1.25244270754969	0.747312286930678	76988.3650332377	-0.212285487607027	2.71717090270641	-424
V_V_WT	2.36369430633401	0.747732143431468	76988.3650332377	0.898143194619675	3.82924541804835	-423
V_V_HT	0.939604593240489	0.745851893325394	76988.3650332377	-0.522261238046271	2.40147042452725	-423
V_V_HM	1.25596302869295	0.747587998366193	76988.3650332377	-0.209305559443238	2.72123161682913	-423
V_V_WT	2.35835711743713	0.748019790652676	76988.3650332377	0.892242218665454	3.82447201620881	-422
V_V_HT	0.93679467974107	0.746086403843141	76988.3650332377	-0.525530790940643	2.39912015042278	-422
V_V_HM	1.25930882346769	0.747871266661114	76988.3650332377	-0.206514969053087	2.72513261598847	-422
V_V_WT	2.35280746188219	0.748295969628818	76988.3650332377	0.886151253753855	3.81946367001053	-421
V_V_HT	0.933991895991142	0.746312064179719	76988.3650332377	-0.528775867776466	2.39675965975875	-421
V_V_HM	1.26246804449724	0.748143288225791	76988.3650332377	-0.203888908875354	2.72882499786983	-421
V_V_WT	2.34705754324747	0.748541149608995	76988.3650332377	0.87992078363332	3.81419430286163	-420
V_V_HT	0.931202202143083	0.746512616630087	76988.3650332377	-0.531958643384049	2.39436304767022	-420
V_V_HM	1.26542906738125	0.748384800077888	76988.3650332377	-0.201401247965205	2.7322593827277	-420
V_V_WT	2.34111994523868	0.748738703074015	76988.3650332377	0.873595981860684	3.80864390861668	-419
V_V_HT	0.92843135961408	0.746674222546502	76988.3650332377	-0.535046232668615	2.39190895189678	-419
V_V_HM	1.26818239713737	0.748579402621045	76988.3650332377	-0.199029338181429	2.73539413245616	-419
V_V_WT	2.3350075870088	0.748876568548205	76988.3650332377	0.867213408018509	3.80280176599908	-418
V_V_HT	0.925684862221289	0.746786858602846	76988.3650332377	-0.538013496145952	2.38938322058853	-418
V_V_HM	1.27072112917466	0.748715200868697	76988.3650332377	-0.196756770003164	2.73819902835248	-418
V_V_WT	2.32873357803169	0.748948024323272	76988.3650332377	0.860799346093954	3.79666780996942	-417
V_V_HT	0.922967900077339	0.746844959778912	76988.3650332377	-0.540844336292772	2.38678013644745	-417
V_V_HM	1.27304097803051	0.748785567539317	76988.3650332377	-0.19457483945571	2.74065679551673	-417
V_V_WT	2.32231108189828	0.748951428382957	76988.3650332377	0.854370178021267	3.79025198577529	-416
V_V_HT	0.920285383220701	0.746847188989258	76988.3650332377	-0.543531222390092	2.38410198883149	-416
V_V_HM	1.27513985774705	0.748788885365477	76988.3650332377	-0.192482462661186	2.74276217815529	-416
V_V_WT	2.31575323219727	0.748888322149829	76988.3650332377	0.847936016208941	3.78357044818561	-415
V_V_HT	0.917642099922446	0.74679481691921	76988.3650332377	-0.546071856703472	2.38135605654836	-415
V_V_HM	1.27701655734695	0.748726673089816	76988.3650332377	-0.190483827324589	2.7445169420185	-415
V_V_WT	2.30907293705673	0.748765199538849	76988.3650332377	0.841497040745479	3.77664883336797	-414
V_V_HT	0.91504249861579	0.746693240476461	76988.3650332377	-0.548472368710702	2.37855736594228	-414
V_V_HM	1.27867205872759	0.748605334481046	76988.3650332377	-0.188590502901915	2.7459346203571	-414
V_V_WT	2.30228281184542	0.748593055079124	76988.3650332377	0.8350443177798	3.76952130591103	-413
V_V_HT	0.912490672771753	0.746551610772465	76988.3650332377	-0.55074660107161	2.37572794661512	-413
V_V_HM	1.2801095153109	0.748435713038619	76988.3650332377	-0.18682058917376	2.74703961979555	-413
V_V_WT	2.29539541021835	0.748384234253188	76988.3650332377	0.828566203885369	3.76222461655134	-412
V_V_HT	0.90999064593079	0.746380155210901	76988.3650332377	-0.552910575903751	2.37289186776533	-412
V_V_HM	1.28133251635302	0.748229980395137	76988.3650332377	-0.185194353220555	2.74785938592659	-412
V_V_WT	2.28842315703371	0.748151852143527	76988.3650332377	0.822049418426902	3.75479689564052	-411
V_V_HT	0.907546353495036	0.746189696466455	76988.3650332377	-0.554981570191084	2.37007427718116	-411
V_V_HM	1.28234505545359	0.74800106316336	76988.3650332377	-0.183733137536438	2.74842324844362	-411
V_V_WT	2.28137798219905	0.747910921427014	76988.3650332377	0.815476466543381	3.74727949785473	-410
V_V_HT	0.90516140336527	0.745992643108172	76988.3650332377	-0.556980296763611	2.36730310349415	-410
V_V_HM	1.28315275706417	0.747763760196188	76988.3650332377	-0.182460323344556	2.7487658374729	-410
V_V_WT	2.27427152670818	0.747676421690633	76988.3650332377	0.808829629316034	3.73971342410032	-409
V_V_HT	0.902839227158452	0.745801357666156	76988.3650332377	-0.558927554499069	2.36460600881597	-409
V_V_HM	1.28376203213725	0.747532836071724	76988.3650332377	-0.181398438188711	2.7489225024632	-409
V_V_WT	2.26711478805748	0.747463589001943	76988.3650332377	0.8020900416281	3.73213953448687	-408
V_V_HT	0.900582899817991	0.745628436840765	76988.3650332377	-0.56084495792123	2.36201075755721	-408
V_V_HM	1.28418080279833	0.747323310257387	76988.3650332377	-0.180568998021398	2.74893060361806	-408
V_V_WT	2.25991860768465	0.74728557748562	76988.3650332377	0.795242762901317	3.72459445246799	-407
V_V_HT	0.898395409598862	0.745484721885084	76988.3650332377	-0.562750767574774	2.3595415867725	-407
V_V_HM	1.28441737281119	0.747148146774022	76988.3650332377	-0.179989108492274	2.74882385411466	-407
V_V_WT	2.25269382084323	0.747152437686177	76988.3650332377	0.788278929374264	3.7171087123122	-406
V_V_HT	0.896279741623246	0.745378436486384	76988.3650332377	-0.564658116721791	2.35721759996828	-406
V_V_HM	1.28448004479097	0.74701724548332	76988.3650332377	-0.17966987066362	2.74862996024556	-406
V_V_WT	2.2454512653179	0.747070790936088	76988.3650332377	0.781196401054413	3.70970612958139	-405
V_V_HT	0.894238882432603	0.745314921168831	76988.3650332377	-0.566574486220413	2.35505225108562	-405
V_V_HM	1.28437712018041	0.746937121408835	76988.3650332377	-0.179615752504962	2.74836999286578	-405
V_V_WT	2.23820178136419	0.74704365212376	76988.3650332377	0.774000109031698	3.70240345369668	-404
V_V_HT	0.892275819246919	0.745296492025898	76988.3650332377	-0.568501428381811	2.35305306687565	-404
V_V_HM	1.28411690355507	0.746910730517803	76988.3650332377	-0.179824243121149	2.7480580502313	-404
V_V_WT	2.23095620600706	0.747070402335736	76988.3650332377	0.766702103398236	3.69521030861588	-403
V_V_HT	0.890393538779605	0.745322424821393	76988.3650332377	-0.570434536993402	2.35122161455261	-403
V_V_HM	1.28370769696642	0.74693744336629	76988.3650332377	-0.180285806753892	2.74770120068673	-403
V_V_WT	2.22372513465903	0.747147304810133	76988.3650332377	0.759320303600403	3.68812996571765	-402
V_V_HT	0.88859492907018	0.745389408788778	76988.3650332377	-0.572364434930477	2.34955429307084	-402
V_V_HM	1.28315803067814	0.747013556228616	76988.3650332377	-0.180984653856419	2.74730071521269	-402
V_V_WT	2.21651819776056	0.747268865039791	76988.3650332377	0.75187510928412	3.68116128623701	-401
V_V_HT	0.886882492990836	0.74549273587306	76988.3650332377	-0.574279391557547	2.34804437753922	-401
V_V_HM	1.28247735463638	0.747133637772707	76988.3650332377	-0.181900689099975	2.74685539837274	-401
V_V_WT	2.20934452936444	0.747427232188666	76988.3650332377	0.74439104209997	3.67429801662892	-400
V_V_HT	0.885258537035043	0.745625771228875	76988.3650332377	-0.576164096118739	2.34668117018882	-400
V_V_HM	1.28167552082886	0.747289935826143	76988.3650332377	-0.183008866279235	2.74635990793695	-400
V_V_WT	2.20221200920558	0.747613704431697	76988.3650332377	0.736893037314723	3.66753098109644	-399
V_V_HT	0.883724889768473	0.745781255929716	76988.3650332377	-0.578002492590187	2.34545227212713	-399
V_V_HM	1.28076324070656	0.747473866623726	76988.3650332377	-0.184281649808054	2.74580813122118	-399
V_V_WT	2.1951269999379	0.74781945809401	76988.3650332377	0.729404751939162	3.66084924793665	-398
V_V_HT	0.882282810091411	0.745951924078941	76988.3650332377	-0.579779080951981	2.3443447011348	-398
V_V_HM	1.27975212321176	0.747676734868059	76988.3650332377	-0.185690388006505	2.74519463443003	-398
V_V_WT	2.18809434329545	0.748035890299218	76988.3650332377	0.7219478893003	3.65424079729061	-397
V_V_HT	0.880932992769146	0.746130776581576	76988.3650332377	-0.581479448249087	2.34334543378738	-397
V_V_HM	1.27865451361633	0.747890070609329	76988.3650332377	-0.187206134545137	2.7445151617778	-397
V_V_WT	2.18111762351422	0.74825452941771	76988.3650332377	0.714542637984096	3.64769260904434	-396
V_V_HT	0.87967567180165	0.746310976977354	76988.3650332377	-0.583089961054978	2.34244130465828	-396
V_V_HM	1.27748325993248	0.74810553820209	76988.3650332377	-0.18879970359002	2.74376622345498	-396
V_V_WT	2.17420016995555	0.748465663320645	76988.3650332377	0.707211363073916	3.64118897683719	-395
V_V_HT	0.878510988935759	0.746484638027282	76988.3650332377	-0.58459501867541	2.34161699654693	-395
V_V_HM	1.27625130620952	0.748313576813401	76988.3650332377	-0.190439411909019	2.74294202432805	-395
V_V_WT	2.16734531300526	0.74865827773032	76988.3650332377	0.699978982882561	3.63471164312795	-394
V_V_HT	0.87743908559176	0.746642749037014	76988.3650332377	-0.585976818776051	2.34085498995957	-394
V_V_HM	1.27497159684738	0.748503337674406	76988.3650332377	-0.192091051571664	2.74203424526642	-394
V_V_WT	2.16055614965394	0.748820986117931	76988.3650332377	0.692870911937874	3.62824138737001	-393
V_V_HT	0.876460019429359	0.746775958573442	76988.3650332377	-0.587216974936948	2.34013701379567	-393
V_V_HM	1.27365706105655	0.748663602025122	76988.3650332377	-0.193719704656259	2.74103382676937	-393
V_V_WT	2.15383463051364	0.748944417249702	76988.3650332377	0.685907468421337	3.62176179260593	-392
V_V_HT	0.875573437816044	0.746876606965025	76988.3650332377	-0.588300826874232	2.33944770250632	-392
V_V_HM	1.27232054130506	0.748785140075087	76988.3650332377	-0.195294438353487	2.73993552096361	-392
V_V_WT	2.14718136925196	0.74902220072497	76988.3650332377	0.679101751952736	3.61526098655118	-391
V_V_HT	0.874778507507571	0.746939548086553	76988.3650332377	-0.589219121453504	2.33877613646865	-391
V_V_HM	1.27097464849403	0.748861683167157	76988.3650332377	-0.196790355226828	2.73873965221489	-391
V_V_WT	2.14059570251683	0.749051332404266	76988.3650332377	0.672458987277712	3.60873241775594	-390
V_V_HT	0.874073932209825	0.746962441843856	76988.3650332377	-0.58996856839648	2.33811643281613	-390
V_V_HM	1.26963161329785	0.748890283147582	76988.3650332377	-0.198189446235882	2.73745267283158	-390
V_V_WT	2.13407575842893	0.749032336822228	76988.3650332377	0.665976274431801	3.60217524242605	-389
V_V_HT	0.873457976391606	0.74694587878548	76988.3650332377	-0.590552060706437	2.33746801348965	-389
V_V_HM	1.26830314577168	0.748871471593058	76988.3650332377	-0.199481043213029	2.73608733475639	-389
V_V_WT	2.12761852267312	0.748969213001266	76988.3650332377	0.659642761036739	3.59559428430951	-388
V_V_HT	0.872928478455222	0.746893325940701	76988.3650332377	-0.590978555340413	2.33683551225086	-388
V_V_HM	1.26700029295301	0.74880920553382	76988.3650332377	-0.200661854879476	2.7346624407855	-388
V_V_WT	2.12121992464634	0.748869162546719	76988.3650332377	0.653440261380442	3.58899958791224	-387
V_V_HT	0.872482879905817	0.746810893362243	76988.3650332377	-0.591262586464823	2.33622834627646	-387
V_V_HM	1.26573331559598	0.748710598613913	76988.3650332377	-0.201735563186406	2.73320219437837	-387
V_V_WT	2.11487491689228	0.748742111015051	76988.3650332377	0.647344273967583	3.58240555981698	-386
V_V_HT	0.872118243458033	0.746706930771706	76988.3650332377	-0.591423456775928	2.33565994369199	-386
V_V_HM	1.26451156380206	0.748585448547083	76988.3650332377	-0.202712021500322	2.73173514910444	-386
V_V_WT	2.10857755870801	0.748600046337792	76988.3650332377	0.641325361811768	3.57582975560424	-385
V_V_HT	0.871831273337705	0.746591474332969	76988.3650332377	-0.591484132876889	2.3351466795523	-385
V_V_HM	1.26334336186227	0.748445584357771	76988.3650332377	-0.20360609035658	2.73029281408112	-385
V_V_WT	2.10232122894986	0.74845579016902	76988.3650332377	0.635351773394051	3.56929068450567	-384
V_V_HT	0.871618395022551	0.746475212464461	76988.3650332377	-0.591469138534517	2.33470592857962	-384
V_V_HM	1.26223611350312	0.748303653477771	76988.3650332377	-0.204435154929196	2.72890738193544	-384
V_V_WT	2.09609917530425	0.748320536233328	76988.3650332377	0.629394816758854	3.56280353384964	-383
V_V_HT	0.87147597939115	0.746367393523843	76988.3650332377	-0.591400229603139	2.33435218838544	-383
V_V_HM	1.26119703257082	0.748170689876164	76988.3650332377	-0.205213627893972	2.72760769303561	-383
V_V_WT	2.08990464135687	0.748202928401639	76988.3650332377	0.623430793549843	3.5563784891639	-382
V_V_HT	0.871400395462544	0.746275051025973	76988.3650332377	-0.591294822716249	2.33409561364134	-382
V_V_HM	1.26023333322347	0.748055204073869	76988.3650332377	-0.20595097566954	2.72641764211648	-382
V_V_WT	2.08373087372603	0.748108748838369	76988.3650332377	0.617441617373124	3.55002013007894	-381
V_V_HT	0.871388011912885	0.746202750506213	76988.3650332377	-0.591165497623258	2.33394152144903	-381
V_V_HM	1.25935222983335	0.747962876155094	76988.3650332377	-0.206651116819107	2.72535557648582	-381
V_V_WT	2.07757106540397	0.748041135132862	76988.3650332377	0.611414331562152	3.54372779924578	-380
V_V_HT	0.871435165222536	0.74615279178933	76988.3650332377	-0.591020425488381	2.33389075593345	-380
V_V_HM	1.25856068847371	0.747896771907277	76988.3650332377	-0.207313094196881	2.7244344711443	-380
V_V_WT	2.07141815663661	0.748001965366277	76988.3650332377	0.605338195333557	3.53749811793966	-379
V_V_HT	0.871538018846152	0.746126423949433	76988.3650332377	-0.590865891035722	2.33394192872803	-379
V_V_HM	1.25786441393269	0.747858714587928	76988.3650332377	-0.20793477658993	2.72366360445532	-379
V_V_WT	2.06526488217586	0.747991702351182	76988.3650332377	0.599205036329009	3.53132472802271	-378
V_V_HT	0.871692576019868	0.74612372939732	76988.3650332377	-0.590706052553881	2.33409120459362	-378
V_V_HM	1.25726783175973	0.747849132586668	76988.3650332377	-0.208512578090263	2.72304824160973	-378
V_V_WT	2.05910393448332	0.748008254553739	76988.3650332377	0.593011646405552	3.52519622256108	-377
V_V_HT	0.87189478949702	0.746142649558676	76988.3650332377	-0.590540922494572	2.33433050148861	-377
V_V_HM	1.25677484382662	0.747865933592162	76988.3650332377	-0.209038495906753	2.72258818355999	-377
V_V_WT	2.05292798663262	0.74804812875172	76988.3650332377	0.586757545334219	3.51909842793102	-376
V_V_HT	0.872140502632419	0.74617999618652	76988.3650332377	-0.590368408555484	2.33464941382032	-376
V_V_HM	1.25638801990772	0.747905646227512	76988.3650332377	-0.209503156384371	2.72227919619981	-376
V_V_WT	2.04672975999982	0.748106928877943	76988.3650332377	0.580444070759881	3.51301544923976	-375
V_V_HT	0.872425447970841	0.746231891239535	76988.3650332377	-0.590185177251035	2.33503607319272	-375
V_V_HM	1.25610832027948	0.747963914324846	76988.3650332377	-0.209897061180294	2.72211370173925	-375
V_V_WT	2.04050210722962	0.748179557734215	76988.3650332377	0.574074065809176	3.50693014865007	-374
V_V_HT	0.872745272364895	0.746293943255203	76988.3650332377	-0.58998697448492	2.33547751921471	-374
V_V_HM	1.25593509965543	0.748035696681193	76988.3650332377	-0.2102109748494	2.72208117416026	-374
V_V_WT	2.0342380975571	0.748260473993542	76988.3650332377	0.567651460689268	3.50082473442493	-373
V_V_HT	0.873095561175361	0.746361466275052	76988.3650332377	-0.589769030442128	2.33596015279285	-373
V_V_HM	1.25586611749227	0.748115521012839	76988.3650332377	-0.210436412287367	2.72216864727192	-373
V_V_WT	2.02793108825272	0.74834399258468	76988.3650332377	0.56118075538069	3.49468142112475	-372
V_V_HT	0.873471863242102	0.746429731289825	76988.3650332377	-0.589526527449254	2.33647025393346	-372
V_V_HM	1.25589756139355	0.748197780345319	76988.3650332377	-0.21056619624987	2.72236131903698	-372
V_V_WT	2.02157480181643	0.74842461224933	76988.3650332377	0.554666454821041	3.48848314881183	-371
V_V_HT	0.873869712337523	0.746494236878428	76988.3650332377	-0.589255108971962	2.33699453364701	-371
V_V_HM	1.25602407651854	0.748277055913814	76988.3650332377	-0.21059506082677	2.72264321386386	-371
V_V_WT	2.01516338945292	0.748497351208307	76988.3650332377	0.548112474476295	3.48221430442955	-370
V_V_HT	0.874284653446992	0.746550983415764	76988.3650332377	-0.588951390780499	2.33752069767448	-370
V_V_HM	1.2562388162081	0.748348447741285	76988.3650332377	-0.210520248747706	2.7229978811639	-370
V_V_WT	2.00869149392266	0.748558069152844	76988.3650332377	0.541521572090573	3.47586141575475	-369
V_V_HT	0.874712262747778	0.746596733126254	76988.3650332377	-0.588613450674301	2.33803797616986	-369
V_V_HM	1.25653348667237	0.748407891480028	76988.3650332377	-0.210342087702169	2.7234090610469	-369
V_V_WT	2.00215430813445	0.748603753898209	76988.3650332377	0.534894844439079	3.46941377182982	-368
V_V_HT	0.875148172152635	0.746629238492083	76988.3650332377	-0.588241251617389	2.33853759592266	-368
V_V_HM	1.25689841807041	0.74845244018642	76988.3650332377	-0.210064471536933	2.72386130767775	-368
V_V_WT	1.99554751306628	0.74863233441344	76988.3650332377	0.528232031709725	3.46286299442284	-367
V_V_HT	0.875588070204785	0.74664706178652	76988.3650332377	-0.587836287129627	2.3390124275392	-367
V_V_HM	1.25732283234876	0.748480077629446	76988.3650332377	-0.209694226503149	2.72433989120067	-367
V_V_WT	1.98886700586164	0.748641570729092	76988.3650332377	0.521533421374443	3.45620059034883	-366
V_V_HT	0.876027680049532	0.746648600599249	76988.3650332377	-0.587399693349823	2.33945505344889	-366
V_V_HM	1.25779554577004	0.748488618790996	76988.3650332377	-0.209238253714084	2.72482934525416	-366
V_V_WT	1.98210914164696	0.748630002888504	76988.3650332377	0.514798230067146	3.44942005322677	-365
V_V_HT	0.876462801328358	0.746632894152888	76988.3650332377	-0.586933787517828	2.33985939017454	-365
V_V_HM	1.25830461598912	0.748476647283699	76988.3650332377	-0.208705719402972	2.72531495138121	-365
V_V_WT	1.97527051591143	0.748596210347002	76988.3650332377	0.50802583753719	3.44251519428568	-364
V_V_HT	0.876889280031705	0.746598972779135	76988.3650332377	-0.586440823098371	2.34021938316178	-364
V_V_HM	1.25883775293403	0.748442781792139	76988.3650332377	-0.208106206270759	2.72578171213882	-364
V_V_WT	1.96834835177631	0.748540245456723	76988.3650332377	0.50121336429591	3.43548333925672	-363
V_V_HT	0.877303091536021	0.746547081957584	76988.3650332377	-0.58592530585373	2.34053148892577	-363
V_V_HM	1.25938190212455	0.748387092695509	76988.3650332377	-0.207452906740521	2.72621671098961	-363
V_V_WT	1.96134065025768	0.748464185825098	76988.3650332377	0.494354739259624	3.42832656125573	-362
V_V_HT	0.87770038277219	0.746479148338704	76988.3650332377	-0.585394865077921	2.3407956306223	-362
V_V_HM	1.25992318478723	0.748311647422552	76988.3650332377	-0.206763751735281	2.72661012130973	-362
V_V_WT	1.95424620768805	0.748372123167064	76988.3650332377	0.487440739020871	3.42105167635523	-361
V_V_HT	0.878077487856132	0.746398765035109	76988.3650332377	-0.584860209137056	2.34101518484932	-361
V_V_HM	1.26044701109815	0.748220498943162	76988.3650332377	-0.206061274878871	2.72695529707517	-361
V_V_WT	1.94706449584061	0.748269560813434	76988.3650332377	0.480460048853052	3.41366894282816	-360
V_V_HT	0.878430908177563	0.746310673394994	76988.3650332377	-0.584334129659217	2.34119594601434	-360
V_V_HM	1.26093828176914	0.748119090008972	76988.3650332377	-0.205371243224356	2.72724780676264	-360
V_V_WT	1.93979512066953	0.748161355137262	76988.3650332377	0.473402756244429	3.40618748509463	-359
V_V_HT	0.878757177353194	0.746218996130511	76988.3650332377	-0.58382817352207	2.34134252822846	-359
V_V_HM	1.26138179975898	0.748012217915543	76988.3650332377	-0.204718256487306	2.72748185600526	-359
V_V_WT	1.93243782755747	0.748051461891415	76988.3650332377	0.466260853322609	3.39861480179233	-358
V_V_HT	0.879052869767776	0.746127024726272	76988.3650332377	-0.583352217633579	2.34145795716913	-358
V_V_HM	1.26176233551055	0.747903784174026	76988.3650332377	-0.204125191166389	2.7276498621875	-358
V_V_WT	1.92499305673368	0.747944534352311	76988.3650332377	0.459025659919263	3.39096045354809	-357
V_V_HT	0.879314763689905	0.74603860332919	76988.3650332377	-0.582917018233103	2.34154654561291	-357
V_V_HM	1.26206452393824	0.747798375623468	76988.3650332377	-0.203616402527907	2.72774545040438	-357
V_V_WT	1.9174619425296	0.747845724543427	76988.3650332377	0.451688212426628	3.38323567263257	-356
V_V_HT	0.879539845337362	0.745957968415276	76988.3650332377	-0.582533892573805	2.34161358324853	-356
V_V_HM	1.2622729347418	0.747701068850075	76988.3650332377	-0.203217270954643	2.72776314043825	-356
V_V_WT	1.90984575855079	0.747758687670297	76988.3650332377	0.44424262026642	3.37544889683516	-355
V_V_HT	0.879725144141133	0.745888038754165	76988.3650332377	-0.582211531998003	2.34166182028027	-355
V_V_HM	1.26237213026805	0.747615457523566	76988.3650332377	-0.202950277673755	2.72769453820985	-355
V_V_WT	1.90214577887512	0.747684960870039	76988.3650332377	0.436687144735756	3.36760441301448	-354
V_V_HT	0.879867688859832	0.745829888336364	76988.3650332377	-0.58195501276289	2.34169039048255	-354
V_V_HM	1.2623466708942	0.747543038760344	76988.3650332377	-0.202833796648379	2.72752713843679	-354
V_V_WT	1.89436340871701	0.747624321246888	76988.3650332377	0.429023627923603	3.35970318951042	-353
V_V_HT	0.879964554609032	0.745783064655774	76988.3650332377	-0.581766372843294	2.34169548206136	-353
V_V_HM	1.26218120553987	0.747483568111019	76988.3650332377	-0.202882699839373	2.72724511091912	-353
V_V_WT	1.88650058824408	0.747576091752355	76988.3650332377	0.42125533700908	3.35174583947907	-352
V_V_HT	0.880013008117913	0.745746729248456	76988.3650332377	-0.581646702125071	2.3416727183609	-352
V_V_HM	1.26186074090093	0.747436352423612	76988.3650332377	-0.203110621976599	2.72683210377846	-352
V_V_WT	1.87855951524346	0.747538372012396	76988.3650332377	0.41338819450258	3.34373083598434	-351
V_V_HT	0.880010409845681	0.745718999107239	76988.3650332377	-0.581594949464758	2.34161576915612	-351
V_V_HM	1.26137050648208	0.747399489587554	76988.3650332377	-0.20352860542852	2.72626961839268	-351
V_V_WT	1.87054302593297	0.747509398039577	76988.3650332377	0.40542849402811	3.33565755783784	-350
V_V_HT	0.87995436736405	0.745698136973037	76988.3650332377	-0.58161010227187	2.34151883699997	-350
V_V_HM	1.26069645206127	0.747371214948864	76988.3650332377	-0.204147241704574	2.72554014582711	-350
V_V_WT	1.86245469545241	0.74748809753324	76988.3650332377	0.397381912429173	3.32752747847565	-349
V_V_HT	0.879842780507005	0.745683042847291	76988.3650332377	-0.581692104720967	2.34137766573498	-349
V_V_HM	1.25982550254186	0.74735045169107	76988.3650332377	-0.20497749534671	2.72462850043043	-349
V_V_WT	1.85429882461086	0.747474187508913	76988.3650332377	0.389253305162943	3.31934434405877	-348
V_V_HT	0.879673847393391	0.745673346820084	76988.3650332377	-0.581842033671691	2.34118972845847	-348
V_V_HM	1.25874570962766	0.7473369082047	76988.3650332377	-0.206030743098069	2.72352216235339	-348
V_V_WT	1.84608030222724	0.747467804849601	76988.3650332377	0.381047292758373	3.3111133116961	-347
V_V_HT	0.879446014641118	0.745669092620223	76988.3650332377	-0.582061528214365	2.3409535574966	-347
V_V_HM	1.25744616029769	0.747330712894871	76988.3650332377	-0.207318149653002	2.72221047024838	-347
V_V_WT	1.83780412953217	0.747467811473116	76988.3650332377	0.372771107081254	3.30283715198309	-346
V_V_HT	0.879157776516365	0.745669262137246	76988.3650332377	-0.582350098591601	2.34066565162433	-346
V_V_HM	1.25591615224447	0.747330736712371	76988.3650332377	-0.208848204388401	2.72068050887733	-346
V_V_WT	1.82947531004222	0.74747134620115	76988.3650332377	0.364435359542741	3.2945152605417	-345
V_V_HT	0.878807628291483	0.745671385585901	76988.3650332377	-0.582704408764803	2.34031966534777	-345
V_V_HM	1.25414498336198	0.747334149617376	76988.3650332377	-0.210626062546943	2.71891602927091	-345
V_V_WT	1.82109894598696	0.747474334518128	76988.3650332377	0.356053138401749	3.28614475357217	-344
V_V_HT	0.878394114725666	0.745671984519433	76988.3650332377	-0.583119096237227	2.33990732568856	-344
V_V_HM	1.25212225838781	0.747336925067864	76988.3650332377	-0.212654227389631	2.71689874416526	-344
V_V_WT	1.81268062126491	0.747473462870798	76988.3650332377	0.347636522103931	3.27772472042589	-343
V_V_HT	0.87791601808766	0.74566828833496	76988.3650332377	-0.58358994837289	2.33942198454821	-343
V_V_HM	1.24983912183301	0.747335793876134	76988.3650332377	-0.214935146814533	2.71461339048054	-343
V_V_WT	1.80422647421277	0.747466939494971	76988.3650332377	0.339195160834478	3.26925778759106	-342
V_V_HT	0.877372408988805	0.745658886973186	76988.3650332377	-0.584115130851572	2.33885994882918	-342
V_V_HM	1.24728867578413	0.747328996382901	76988.3650332377	-0.217472269812025	2.71204962138029	-342
V_V_WT	1.79574308313733	0.74745428367013	76988.3650332377	0.330736575109899	3.26074959116476	-341
V_V_HT	0.876762591262505	0.745643535868616	76988.3650332377	-0.584694860492764	2.33822004301777	-341
V_V_HM	1.24446573390232	0.747316072811086	76988.3650332377	-0.220269881560308	2.70920134936494	-341
V_V_WT	1.78723719080948	0.747435048650848	76988.3650332377	0.322268383319792	3.25220599829918	-340
V_V_HT	0.876085963791667	0.745622034619953	76988.3650332377	-0.585329345628064	2.3375012732114	-340
V_V_HM	1.24136584449239	0.747296598386354	76988.3650332377	-0.223331601199055	2.70606329018384	-340
V_V_WT	1.7787159067853	0.747410293187713	76988.3650332377	0.313795619874586	3.24363619369602	-339
V_V_HT	0.875342147543904	0.745595499514768	76988.3650332377	-0.58602115320769	2.3367054482955	-339
V_V_HM	1.23798649580579	0.747271638995191	76988.3650332377	-0.226662029608813	2.70263502122038	-339
V_V_WT	1.77018668990551	0.747382651503284	76988.3650332377	0.305320580552498	3.23505279925853	-338
V_V_HT	0.874530986001986	0.745566414317755	76988.3650332377	-0.586775307914752	2.33583727991872	-338
V_V_HM	1.23432717451628	0.74724381949499	76988.3650332377	-0.23026682482263	2.69892117385519	-338
V_V_WT	1.76165706970603	0.747354307053066	76988.3650332377	0.296846515328005	3.22646762408406	-337
V_V_HT	0.873652367713547	0.745536863609589	76988.3650332377	-0.587596006968897	2.33490074239599	-337
V_V_HM	1.23038777168659	0.7472153179729	76988.3650332377	-0.234150364817274	2.69492590819046	-337
V_V_WT	1.75313457383213	0.74732633194736	76988.3650332377	0.288378850515769	3.21789029714849	-336
V_V_HT	0.872706180217449	0.745507957143226	76988.3650332377	-0.588485537941284	2.33389789837618	-336
V_V_HM	1.22616817515325	0.747187211867999	76988.3650332377	-0.238314873531211	2.69065122383771	-336
V_V_WT	1.74462673310831	0.747298581476252	76988.3650332377	0.279925400570978	3.20932806564565	-335
V_V_HT	0.871692313718597	0.745479735910905	76988.3650332377	-0.589444090971582	2.33282871840878	-335
V_V_HM	1.22166827640856	0.747159373360528	76988.3650332377	-0.242760208946056	2.68609676176319	-335
V_V_WT	1.73614107446613	0.747269676795973	76988.3650332377	0.271496394951796	3.20078575398047	-334
V_V_HT	0.870610654729603	0.745451153545223	76988.3650332377	-0.590469728672514	2.33169103813172	-334
V_V_HM	1.21688796403079	0.747130451909483	76988.3650332377	-0.247483835430222	2.6812597634918	-334
V_V_WT	1.72768515367903	0.747237606431781	76988.3650332377	0.263103331911688	3.19226697544636	-333
V_V_HT	0.869461130774141	0.745420592266242	76988.3650332377	-0.591559352680141	2.33048161422842	-333
V_V_HM	1.211827611152	0.747098468880283	76988.3650332377	-0.252481501738139	2.67613672404214	-333
V_V_WT	1.71926664392671	0.747202010449799	76988.3650332377	0.254754590098899	3.18377869775452	-332
V_V_HT	0.86824386167811	0.745387833584666	76988.3650332377	-0.59271241493068	2.3292001382869	-332
V_V_HM	1.20648999955459	0.747063076683928	76988.3650332377	-0.257749744814791	2.67072974392397	-332
V_V_WT	1.71089331579645	0.747164318214442	76988.3650332377	0.246455138553876	3.17533149303902	-331
V_V_HT	0.866959158321961	0.745354171952497	76988.3650332377	-0.593931141662874	2.3278494583068	-331
V_V_HM	1.20088035136301	0.747025694560972	76988.3650332377	-0.263286124239824	2.66504682696585	-331
V_V_WT	1.70257295938708	0.747125589475532	76988.3650332377	0.238210690271324	3.16693522850284	-330
V_V_HT	0.865607371193434	0.745320545383631	76988.3650332377	-0.595217020891336	2.3264317632782	-330
V_V_HM	1.19500437983243	0.746987372727973	76988.3650332377	-0.269086985177067	2.65909574484192	-330
V_V_WT	1.69431335756987	0.747085917483442	76988.3650332377	0.230028845352248	3.15859786978749	-329
V_V_HT	0.864188845823847	0.745287019660592	76988.3650332377	-0.596569836018154	2.32494752766585	-329
V_V_HM	1.18886778962028	0.746948201958837	76988.3650332377	-0.275146800885463	2.65288238012601	-329
V_V_WT	1.68612228389923	0.747044972657314	76988.3650332377	0.22191802332784	3.15032654447062	-328
V_V_HT	0.862703970202062	0.745253259392506	76988.3650332377	-0.597988541690098	2.32339648209422	-328
V_V_HM	1.18247679621031	0.746907851484012	76988.3650332377	-0.281458707574658	2.64641229999528	-328
V_V_WT	1.67800740930176	0.747004191270713	76988.3650332377	0.213883080035984	3.14213173856754	-327
V_V_HT	0.861153310569918	0.745220424582712	76988.3650332377	-0.59947484526584	2.32178146640568	-327
V_V_HM	1.17584011752163	0.746867734438119	76988.3650332377	-0.28801675706206	2.63969699210532	-327
V_V_WT	1.66997627693868	0.74696670957024	76988.3650332377	0.205925411610858	3.1340271422665	-326
V_V_HT	0.859537615068248	0.745191119272305	76988.3650332377	-0.601033102511546	2.32010833264804	-326
V_V_HM	1.16896897291275	0.746830943214168	76988.3650332377	-0.29481579106337	2.63275373688887	-326
V_V_WT	1.66203640129951	0.74693505216076	76988.3650332377	0.198047584329603	3.12602521826942	-325
V_V_HT	0.857857666943332	0.745167396113478	76988.3650332377	-0.60266655336856	2.31838188725522	-325
V_V_HM	1.16187508023565	0.746799963097124	76988.3650332377	-0.301848962872216	2.62559912334351	-325
V_V_WT	1.65419530211993	0.746910455720528	76988.3650332377	0.190254694044938	3.11813591019492	-324
V_V_HT	0.856114252842232	0.745150176155476	76988.3650332377	-0.604376216441547	2.31660472212601	-324
V_V_HM	1.15457016222312	0.74677600369706	76988.3650332377	-0.309106920585241	2.61824724503149	-324
V_V_WT	1.64646049308393	0.746892809417192	76988.3650332377	0.182554471671684	3.11036651449617	-323
V_V_HT	0.854308154955461	0.745139201692669	76988.3650332377	-0.606160804438302	2.31477711434922	-323
V_V_HM	1.14706593656584	0.74675894038922	76988.3650332377	-0.316577702247916	2.61070957537959	-323
V_V_WT	1.63883949108488	0.746880679692929	76988.3650332377	0.174957243869097	3.10272173830066	-322
V_V_HT	0.852440158305512	0.745133061147532	76988.3650332377	-0.608016765651722	2.31289708226275	-322
V_V_HM	1.1393741224058	0.746747339184029	76988.3650332377	-0.324246778106126	2.60299502291772	-322
V_V_WT	1.63133981380238	0.746871419300897	76988.3650332377	0.167475716906808	3.09520391069795	-321
V_V_HT	0.850511048106426	0.745129285808008	76988.3650332377	-0.60993847620498	2.31096057241783	-321
V_V_HM	1.13150644043351	0.746738564813988	76988.3650332377	-0.332097262358773	2.5951101432258	-321
V_V_WT	1.62396887676761	0.746861853612642	76988.3650332377	0.160123528571268	3.08781422496396	-320
V_V_HT	0.848521648939737	0.745124948428145	76988.3650332377	-0.611919374129698	2.30896267200917	-320
V_V_HM	1.12347504173081	0.746729460136443	76988.3650332377	-0.340110815940842	2.58706089940247	-320
V_V_WT	1.61673358854259	0.746850455027157	76988.3650332377	0.152910581514501	3.08055659557067	-319
V_V_HT	0.846472988675103	0.745118560800543	76988.3650332377	-0.613955514677458	2.30690149202766	-319
V_V_HM	1.11529421466602	0.746718498699963	76988.3650332377	-0.34827015864715	2.57885858797919	-319
V_V_WT	1.60964019381586	0.746837874616245	76988.3650332377	0.145841844327718	3.07343854330399	-318
V_V_HT	0.844366346270348	0.745110544494187	76988.3650332377	-0.616046445163453	2.30477913770415	-318
V_V_HM	1.10698072443247	0.746706311680318	76988.3650332377	-0.356559762385584	2.57052121125053	-318
V_V_WT	1.6026943455731	0.746826351768115	76988.3650332377	0.138918580807358	3.06647011033884	-317
V_V_HT	0.842203217114246	0.745102724497554	76988.3650332377	-0.618194247166831	2.30260068139532	-317
V_V_HM	1.09855331910205	0.746695104257208	76988.3650332377	-0.364965201225009	2.56207183942911	-317
V_V_WT	1.59590142884565	0.746818108889282	76988.3650332377	0.132141820079547	3.05966103761175	-316
V_V_HT	0.839985184074564	0.745096934945094	76988.3650332377	-0.620400932713807	2.30037130086293	-316
V_V_HM	1.09003148753801	0.746687067073078	76988.3650332377	-0.373471279949958	2.55353425502598	-316
V_V_WT	1.5892661058305	0.746816622821305	76988.3650332377	0.125509409749906	3.0530228019111	-315
V_V_HT	0.837714066636394	0.745096136763656	76988.3650332377	-0.62267048572051	2.2980986189933	-315
V_V_HM	1.0814364168137	0.746685635570778	76988.3650332377	-0.382063544937208	2.54493637856461	-315
V_V_WT	1.58279228385141	0.746826373359978	76988.3650332377	0.119016476765731	3.04656809093709	-314
V_V_HT	0.835391926058946	0.745104204972138	76988.3650332377	-0.625008439944616	2.29579229206251	-314
V_V_HM	1.07279091924833	0.746695241637696	76988.3650332377	-0.390727870343768	2.53630970884044	-314
V_V_WT	1.57648371336641	0.746850683317703	76988.3650332377	0.112660258890045	3.04030716784278	-313
V_V_HT	0.833020869604596	0.745124045879749	76988.3650332377	-0.627418384474679	2.29346012368387	-313
V_V_HM	1.0641181229028	0.746719175550853	76988.3650332377	-0.399447577034597	2.52768382284019	-313
V_V_WT	1.57034414674926	0.746891062158343	76988.3650332377	0.106441549955276	3.03424674354325	-312
V_V_HT	0.830603006351993	0.745157026215638	76988.3650332377	-0.629900889014074	2.29110690171806	-312
V_V_HM	1.05544115883156	0.746758936382518	76988.3650332377	-0.408202472129083	2.5190847897922	-312
V_V_WT	1.56437714410101	0.746947587298776	76988.3650332377	0.100363758325793	3.02839052987622	-311
V_V_HT	0.828140502998139	0.745203306384488	76988.3650332377	-0.632454101258142	2.28873510725442	-311
V_V_HM	1.04678335187303	0.746814609482118	76988.3650332377	-0.416969398073234	2.5105361018193	-311
V_V_WT	1.55858549088533	0.74702027148132	76988.3650332377	0.0944296444904009	3.02274133728025	-310
V_V_HT	0.825635751903775	0.745263032248284	76988.3650332377	-0.635075914734875	2.28634741854242	-310
V_V_HM	1.03816881088663	0.746886219931637	76988.3650332377	-0.4257242951682	2.50206191694146	-310
V_V_WT	1.55297177948475	0.747107617041667	76988.3650332377	0.0886447362458802	3.01729882272362	-309
V_V_HT	0.823091202645415	0.745335068499838	76988.3650332377	-0.637761654671577	2.28394405996241	-309
V_V_HM	1.02962183873962	0.746972300897573	76988.3650332377	-0.434439985560692	2.49368366303992	-309
V_V_WT	1.54753860445688	0.74720617453136	76988.3650332377	0.0830183890508644	3.01205881986289	-308
V_V_HT	0.820509306709226	0.74541660860175	76988.3650332377	-0.640503368783374	2.28152198220183	-308
V_V_HM	1.02116674027369	0.747069456244158	76988.3650332377	-0.443085508000565	2.48541898854794	-308
V_V_WT	1.54228855924587	0.747310669940301	76988.3650332377	0.0775635333818774	3.00701358510986	-307
V_V_HT	0.817892515020304	0.745503278998344	76988.3650332377	-0.643290033998794	2.2790750640394	-307
V_V_HM	1.01282782061678	0.747172485856453	76988.3650332377	-0.451626365161651	2.47728200639521	-307
V_V_WT	1.53722423593696	0.747414232563655	76988.3650332377	0.0722962278698893	3.00215224400403	-306
V_V_HT	0.815243276087003	0.745589328780657	76988.3650332377	-0.646107930057832	2.27659448223184	-306
V_V_HM	1.00462938156441	0.747274610390362	76988.3650332377	-0.460024967769264	2.46928373089809	-306
V_V_WT	1.53234799155685	0.747509220572336	76988.3650332377	0.0672338074868586	2.99746217562685	-305
V_V_HT	0.812564108202992	0.745668336180254	76988.3650332377	-0.648941952034087	2.27407016844007	-305
V_V_HM	0.99659570139444	0.747368287277014	76988.3650332377	-0.468242254149804	2.46143365693869	-305
V_V_WT	1.52766100208631	0.747589600499452	76988.3650332377	0.0623892737772735	2.99293273039535	-304
V_V_HT	0.809857872039814	0.745735260670001	76988.3650332377	-0.651779359849054	2.27149510392868	-304
V_V_HM	0.98875088711894	0.74744756407016	76988.3650332377	-0.476242450527505	2.45374422476538	-304
V_V_WT	1.52316324636251	0.747651258361977	76988.3650332377	0.0577706689636408	2.98855582376137	-303
V_V_HT	0.807127772533079	0.745786699013787	76988.3650332377	-0.654610278242048	2.2688658233082	-303
V_V_HM	0.981118756546863	0.74750838504144	76988.3650332377	-0.483993789886922	2.44623130298065	-303
V_V_WT	1.51885446457189	0.747690188361392	76988.3650332377	0.0533855845766662	2.98432334456711	-302
V_V_HT	0.804377084529662	0.745819305668202	76988.3650332377	-0.65742487511851	2.26617904417783	-302
V_V_HM	0.973723061512302	0.747546798229477	76988.3650332377	-0.491464774570225	2.43891089759483	-302
V_V_WT	1.51473415087843	0.747702730950346	76988.3650332377	0.0492406874740952	2.98022761428276	-301
V_V_HT	0.801609153213462	0.745829991422773	76988.3650332377	-0.660213750458085	2.26343205688501	-301
V_V_HM	0.966587368790613	0.747559190305201	76988.3650332377	-0.498624755695875	2.4317994932771	-301
V_V_WT	1.51080057285785	0.747687840703202	76988.3650332377	0.0453362942604729	2.97626485145523	-300
V_V_HT	0.798827680505212	0.745817879321578	76988.3650332377	-0.662971483510997	2.26062684452142	-300
V_V_HM	0.959734285329432	0.747544529527349	76988.3650332377	-0.505449104108726	2.42491767476759	-300
V_V_WT	1.50705053233786	0.747647644462015	76988.3650332377	0.0416650381641248	2.9724360265116	-299
V_V_HT	0.796036797232077	0.745784783884718	76988.3650332377	-0.665697499900035	2.25777109436419	-299
V_V_HM	0.953185082025016	0.747504917573676	76988.3650332377	-0.511920668189988	2.41829083224002	-299
V_V_WT	1.50347937451844	0.747587271761422	76988.3650332377	0.0382122105238283	2.96874653851305	-298
V_V_HT	0.793241058516458	0.745735066129847	76988.3650332377	-0.668395792074719	2.25487790910763	-298
V_V_HM	0.946959459003679	0.747445421939765	76988.3650332377	-0.518029680078334	2.41194859808569	-298
V_V_WT	1.50008124561084	0.7475139907621	76988.3650332377	0.0349577119937226	2.96520477922796	-297
V_V_HT	0.790445372258617	0.745674893152891	76988.3650332377	-0.671073539610723	2.25196428412796	-297
V_V_HM	0.941075659278226	0.747373221785552	76988.3650332377	-0.523771967877085	2.40592328643354	-297
V_V_WT	1.49685005118469	0.747434817356817	76988.3650332377	0.031881697030099	2.96181840533929	-296
V_V_HT	0.787654715760866	0.745610178542761	76988.3650332377	-0.673737355809239	2.24904678733097	-296
V_V_HM	0.935551627169858	0.74729524352009	76988.3650332377	-0.529143162990761	2.40024641733048	-296
V_V_WT	1.49377947483354	0.747356212872476	76988.3650332377	0.0289651850593822	2.95859376460769	-295
V_V_HT	0.784874130209147	0.745546329242428	76988.3650332377	-0.676392797064426	2.24614105748272	-295
V_V_HM	0.930404900549973	0.747217862494993	76988.3650332377	-0.534138223203961	2.39494802430391	-295
V_V_WT	1.49086231774602	0.747285195173683	76988.3650332377	0.0261872222920925	2.95553741319995	-294
V_V_HT	0.782108919456888	0.745489218530942	76988.3650332377	-0.679046071119238	2.24326391003301	-294
V_V_HM	0.925651400942101	0.747148003229002	76988.3650332377	-0.538754799013871	2.39005760089807	-294
V_V_WT	1.48809095605214	0.747228024939039	76988.3650332377	0.0235279139607358	2.95265399814354	-293
V_V_HT	0.77936450909506	0.745444059647946	76988.3650332377	-0.681701970305293	2.24043098849541	-293
V_V_HM	0.921306177376579	0.74709184070064	76988.3650332377	-0.54298994431594	2.3856022990691	-293
V_V_WT	1.48545695884898	0.747190755988206	76988.3650332377	0.0209669637073484	2.94994695399061	-292
V_V_HT	0.776646563358383	0.74541589631335	76988.3650332377	-0.684364716052657	2.23765784276942	-292
V_V_HM	0.917382410600666	0.747055346069864	76988.3650332377	-0.546842181805363	2.3816070030067	-292
V_V_WT	1.48295169330183	0.747177565015687	76988.3650332377	0.0184875523977222	2.94741583420593	-291
V_V_HT	0.77396080527653	0.745408164409924	76988.3650332377	-0.687035319644014	2.23495693019707	-291
V_V_HM	0.913892816568023	0.747042634944813	76988.3650332377	-0.550306862099024	2.37809249523507	-291
V_V_WT	1.48056652413254	0.7471901549997	76988.3650332377	0.0160777069252573	2.94505534133983	-290
V_V_HT	0.771312955812135	0.745422181181241	76988.3650332377	-0.689710641907281	2.23233655353155	-290
V_V_HM	0.910850108537517	0.747055377688535	76988.3650332377	-0.553374545840943	2.37507476291598	-290
V_V_WT	1.47829282068342	0.747227739987805	76988.3650332377	0.0137303370949535	2.94285530427189	-289
V_V_HT	0.768708740163717	0.745457136298537	76988.3650332377	-0.692383369403776	2.22980084973121	-289
V_V_HM	0.908267003792375	0.747092784755865	76988.3650332377	-0.556030968243475	2.37256497582822	-289
V_V_WT	1.47612181743767	0.747287548461882	76988.3650332377	0.0114421095511137	2.94080152532423	-288
V_V_HT	0.766153914890296	0.7455105321843	76988.3650332377	-0.695042850335547	2.22735068011614	-288
V_V_HM	0.906155634044467	0.747152105116429	76988.3650332377	-0.558258605589527	2.37056987367846	-288
V_V_WT	1.47404422800598	0.747366154340399	76988.3650332377	0.0092104530064061	2.93887800300555	-287
V_V_HT	0.763654384082344	0.745579345507261	76988.3650332377	-0.697677254898563	2.22498602306325	-287
V_V_HM	0.904525811525701	0.747229943888217	76988.3650332377	-0.56004099169611	2.36909261474751	-287
V_V_WT	1.47205054126675	0.747458801000884	76988.3650332377	0.00703517929454089	2.93706590323897	-286
V_V_HT	0.761216109288952	0.745659437860531	76988.3650332377	-0.700272510287756	2.22270472886566	-286
V_V_HM	0.903386160980247	0.74732159323084	76988.3650332377	-0.561360274476381	2.36813259643688	-286
V_V_WT	1.47013079700947	0.747560772935575	76988.3650332377	0.00491557057567937	2.93534602344326	-285
V_V_HT	0.758845162420215	0.745746749459255	76988.3650332377	-0.702814587435831	2.22050491227626	-285
V_V_HM	0.9027422722084	0.747422389926831	76988.3650332377	-0.562201724248065	2.36768626866486	-285
V_V_WT	1.46827459342122	0.747667927057046	76988.3650332377	0.00284934546672222	2.93369984137572	-284
V_V_HT	0.756547710402316	0.745837759381674	76988.3650332377	-0.705290418428272	2.2183858392329	-284
V_V_HM	0.902596062295814	0.747528241051968	76988.3650332377	-0.562555401815322	2.36774752640695	-284
V_V_WT	1.4664712481601	0.747776401633554	76988.3650332377	0.000833390599893402	2.93210910572032	-283
V_V_HT	0.754329974381207	0.745929227602597	76988.3650332377	-0.707687431686608	2.21634738044902	-283
V_V_HM	0.902946372629685	0.747635335477913	76988.3650332377	-0.56241499599924	2.36830774125861	-283
V_V_WT	1.46471001410065	0.74788156635768	76988.3650332377	-0.00113396577181901	2.93055399397313	-282
V_V_HT	0.75219817325096	0.746017274041457	76988.3650332377	-0.709991803379038	2.21438814988096	-282
V_V_HM	0.903790812793488	0.747739104071564	76988.3650332377	-0.56177394173923	2.36935556732621	-282
V_V_WT	1.46298013301735	0.74797939008149	76988.3650332377	-0.00305558084494462	2.92901584687965	-281
V_V_HT	0.750158482764519	0.746098561363745	76988.3650332377	-0.712190816594338	2.21250778212338	-281
V_V_HM	0.905123944837229	0.7478355726983	76988.3650332377	-0.5606298877021	2.37087777737656	-281
V_V_WT	1.46127093468593	0.748066991363317	76988.3650332377	-0.00493647723307777	2.92747834660495	-280
V_V_HT	0.748216978253566	0.746170764716258	76988.3650332377	-0.714273839300643	2.21070779580778	-280
V_V_HM	0.906936704983153	0.747921906262939	76988.3650332377	-0.558986340893794	2.3728597508601	-280
V_V_WT	1.45957198909431	0.74814273845395	76988.3650332377	-0.0067838867283394	2.92592786491695	-279
V_V_HT	0.74637958784129	0.746232649102368	76988.3650332377	-0.716232522787797	2.20899169847038	-279
V_V_HM	0.909216484344753	0.74799650677802	76988.3650332377	-0.556852778153711	2.37528574684322	-279
V_V_WT	1.4578731571443	0.748205876570146	76988.3650332377	-0.00860646905767104	2.92435278334627	-278
V_V_HT	0.744652074672175	0.746283737499973	76988.3650332377	-0.718060168950474	2.20736431829482	-278
V_V_HM	0.911947771215992	0.748058643769553	76988.3650332377	-0.554243279462663	2.37813882189465	-278
V_V_WT	1.45616447648295	0.748255307934184	76988.3650332377	-0.0104120349354153	2.92274098790131	-277
V_V_HT	0.743040117711203	0.746323245672538	76988.3650332377	-0.719749561724167	2.20582979714657	-277
V_V_HM	0.915113944854696	0.74810724649622	76988.3650332377	-0.551172366915414	2.3814002566248	-277
V_V_WT	1.45443656607021	0.748290865024524	76988.3650332377	-0.0122096370602598	2.92108276920069	-276
V_V_HT	0.741549118156755	0.746351178556425	76988.3650332377	-0.721295309585738	2.20439354589925	-276
V_V_HM	0.918695735263157	0.748142163060862	76988.3650332377	-0.54765901279203	2.38505048331834	-276
V_V_WT	1.45268070541373	0.748313304290952	76988.3650332377	-0.0140094785622267	2.91937088938968	-275
V_V_HT	0.740184178554173	0.746368318628918	76988.3650332377	-0.722693843641251	2.2030622007496	-275
V_V_HM	0.922671309311028	0.748164153613239	76988.3650332377	-0.543726540112432	2.38906915873449	-275
V_V_WT	1.45088830414603	0.748322575789202	76988.3650332377	-0.0158200519182621	2.91759666021033	-274
V_V_HT	0.738950334673191	0.746374724773812	76988.3650332377	-0.723940243532902	2.20184091287928	-274
V_V_HM	0.927018321235451	0.748173178162572	76988.3650332377	-0.539397216257758	2.39343385872866	-274
V_V_WT	1.4490509852774	0.74831784346018	76988.3650332377	-0.0176480954466329	2.91575006600142	-273
V_V_HT	0.737852537484642	0.746369746055263	76988.3650332377	-0.725028282458994	2.20073335742828	-273
V_V_HM	0.931714020585616	0.748168416293501	76988.3650332377	-0.534692183668983	2.39812022484022	-273
V_V_WT	1.44716141175902	0.74829928600389	76988.3650332377	-0.0195012964472105	2.91382411996525	-272
V_V_HT	0.736895273152399	0.746353573693709	76988.3650332377	-0.725953849046713	2.19974439535151	-272
V_V_HM	0.936733639750514	0.748150048171081	76988.3650332377	-0.529636563079686	2.40310384258071	-272
V_V_WT	1.44521336382699	0.748268134527853	76988.3650332377	-0.0213882876482403	2.91181501530223	-271
V_V_HT	0.736082545253439	0.746327271346408	76988.3650332377	-0.726715024481777	2.19888011498865	-271
V_V_HM	0.942050518988395	0.748119291571831	76988.3650332377	-0.524259401067259	2.40836043904405	-271
V_V_WT	1.44320111437246	0.748225360176376	76988.3650332377	-0.0233166995963783	2.90971892834129	-270
V_V_HT	0.735418142345097	0.746291641593231	76988.3650332377	-0.727309593259225	2.19814587794942	-270
V_V_HM	0.947637338066158	0.748077103768069	76988.3650332377	-0.518589894113566	2.41386457024588	-270
V_V_WT	1.4411199965396	0.74817254467026	76988.3650332377	-0.025294299311976	2.90753429239117	-269
V_V_HT	0.734905388425446	0.74624797862628	76988.3650332377	-0.727736767990769	2.19754754484166	-269
V_V_HM	0.953465621029011	0.748025042694525	76988.3650332377	-0.51265957171737	2.41959081377539	-269
V_V_WT	1.43896591407841	0.748110997318067	76988.3650332377	-0.027327749283012	2.90525957743983	-268
V_V_HT	0.734547366054599	0.74619730804644	76988.3650332377	-0.727995476288699	2.1970902083979	-268
V_V_HM	0.959506412131489	0.747964393777852	76988.3650332377	-0.506499909053684	2.42551273331666	-268
V_V_WT	1.43673627980488	0.748043057175914	76988.3650332377	-0.0294242212313218	2.90289678084107	-267
V_V_HT	0.734346498987719	0.746141515507943	76988.3650332377	-0.728086990270336	2.19677998824577	-267
V_V_HM	0.965729811687439	0.747897458322943	76988.3650332377	-0.500145316354286	2.43160493972916	-267
V_V_WT	1.43443038692121	0.747972447281051	76988.3650332377	-0.0315917190883459	2.90045249293076	-266
V_V_HT	0.734304393782423	0.746083660069484	76988.3650332377	-0.728015699117194	2.19662448668204	-266
V_V_HM	0.972105024154544	0.747827904593624	76988.3650332377	-0.493633778939507	2.4378438272486	-266
V_V_WT	1.43204914427297	0.747903664344445	76988.3650332377	-0.0338381475386134	2.89793643608456	-265
V_V_HT	0.734421952705091	0.746027456297411	76988.3650332377	-0.727787981093611	2.19663188650379	-265
V_V_HM	0.97860069431627	0.747760164959758	76988.3650332377	-0.487005339447758	2.4442067280803	-265
V_V_WT	1.42959413182571	0.747840482730741	76988.3650332377	-0.0361693243516639	2.89535758800308	-264
V_V_HT	0.73469978566834	0.745975989531546	76988.3650332377	-0.727409273536977	2.19680884487366	-264
V_V_HM	0.985185362261404	0.74769795680751	76988.3650332377	-0.480298743847799	2.45066946837061	-264
V_V_WT	1.42706830350131	0.747786629866566	76988.3650332377	-0.0385896013423965	2.89272620834503	-263
V_V_HT	0.735137898332894	0.745932309957822	76988.3650332377	-0.726885549135128	2.19716134580092	-263
V_V_HM	0.991827551541121	0.747644951577764	76988.3650332377	-0.473552664593493	2.45720776767573	-263
V_V_WT	1.42447530913442	0.747744776772615	76988.3650332377	-0.0411005638628559	2.89005118213169	-262
V_V_HT	0.735735988461244	0.745898566769119	76988.3650332377	-0.72622132253244	2.19769329945493	-262
V_V_HM	0.998495871761762	0.74760377682106	76988.3650332377	-0.466803642063889	2.46379538558741	-262
V_V_WT	1.42182056354204	0.74771766352689	76988.3650332377	-0.0437021676346399	2.88734329471872	-261
V_V_HT	0.736492970953066	0.745876992846488	76988.3650332377	-0.72542205526448	2.19840799717061	-261
V_V_HM	1.0051594426089	0.747577130590934	76988.3650332377	-0.460087844744307	2.47040672996211	-261
V_V_WT	1.41911124551273	0.747707940630556	76988.3650332377	-0.0463924288377113	2.88461491986317	-260
V_V_HT	0.737406970281413	0.745869776262945	76988.3650332377	-0.724493911469927	2.19930785203275	-260
V_V_HM	1.01178803181772	0.747567625310684	76988.3650332377	-0.453440625235643	2.47701668887107	-260
V_V_WT	1.41635488968497	0.74771636352589	76988.3650332377	-0.0491652934965177	2.88187507286645	-259
V_V_HT	0.738475955205246	0.745877499339233	76988.3650332377	-0.723440063735446	2.20039197414594	-259
V_V_HM	1.01835154870192	0.747576001739991	76988.3650332377	-0.446893526109315	2.48359662351315	-259
V_V_WT	1.41355902843843	0.74774133870869	76988.3650332377	-0.0520101059714333	2.87912816284829	-258
V_V_HT	0.739697892454004	0.745898747001369	76988.3650332377	-0.722259771793952	2.20165555670196	-258
V_V_HM	1.02481989966428	0.747600680052614	76988.3650332377	-0.440473544511325	2.49011334383988	-258
V_V_WT	1.4107315275231	0.747779426716575	76988.3650332377	-0.0549122591840931	2.8763753142303	-257
V_V_HT	0.741070596763805	0.74593054310986	76988.3650332377	-0.720949387691403	2.20309058121901	-257
V_V_HM	1.03116330435799	0.747638257549236	76988.3650332377	-0.434203791515531	2.49653040023151	-257
V_V_WT	1.40788189690626	0.747827172184225	76988.3650332377	-0.0578554706691763	2.8736192644817	-256
V_V_HT	0.74259111585944	0.745969937841321	76988.3650332377	-0.719506082064515	2.2046883137834	-256
V_V_HM	1.03735357604953	0.747685319479915	76988.3650332377	-0.428105760963327	2.50281291306238	-256
V_V_WT	1.40502125784938	0.747881292171296	76988.3650332377	-0.0608221846192005	2.87086470031797	-255
V_V_HT	0.744255741434515	0.746014167051051	76988.3650332377	-0.717928145510448	2.20643962837948	-255
V_V_HM	1.0433642317588	0.747738625034576	76988.3650332377	-0.422199583863912	2.50892804738151	-255
V_V_WT	1.4021613406749	0.747937609573867	76988.3650332377	-0.0637924836097821	2.86811516495958	-254
V_V_HT	0.74606047569938	0.746059720145237	76988.3650332377	-0.716212695073238	2.208333646472	-254
V_V_HM	1.04916955202725	0.747794051342571	76988.3650332377	-0.416502898870827	2.51484200292533	-254
V_V_WT	1.39931529743036	0.74799251032075	76988.3650332377	-0.0667461320326472	2.86537672689336	-253
V_V_HT	0.748000625367965	0.746103598068161	76988.3650332377	-0.714358545905348	2.21035979664128	-253
V_V_HM	1.05474591623039	0.747848034799952	76988.3650332377	-0.411032341963355	2.52052417442413	-253
V_V_WT	1.39649789372488	0.748043562161912	76988.3650332377	-0.06966359708125	2.862659384531	-252
V_V_HT	0.750070694089558	0.746143841721639	76988.3650332377	-0.71236735453524	2.21250874271436	-252
V_V_HM	1.06007234668837	0.747898182599896	76988.3650332377	-0.405804200932412	2.52594889430916	-252
V_V_WT	1.39372537813536	0.748089645073486	76988.3650332377	-0.0725264349377499	2.85997719120846	-251
V_V_HT	0.752264428261114	0.746179636528624	76988.3650332377	-0.710243777999185	2.21477263452141	-251
V_V_HM	1.06513065857821	0.747943400963351	76988.3650332377	-0.400834516799735	2.53109583395616	-251
V_V_WT	1.39101533862043	0.748130995464266	76988.3650332377	-0.0753175210035202	2.85734819824437	-250
V_V_HT	0.754574867603978	0.74621134316725	76988.3650332377	-0.707995483503102	2.21714521871106	-250
V_V_HM	1.06990557768499	0.747983938186761	76988.3650332377	-0.396139050439982	2.53595020580997	-250
V_V_WT	1.38838654712493	0.748169161231009	76988.3650332377	-0.0780211172033103	2.85479421145317	-249
V_V_HT	0.756994399949633	0.746240452327562	76988.3650332377	-0.705633004960244	2.21962180485951	-249
V_V_HM	1.07438483920481	0.748021339561555	76988.3650332377	-0.391733095420211	2.54050277382983	-249
V_V_WT	1.385858651068	0.748206435875832	76988.3650332377	-0.0806220713702073	2.8523393735062	-248
V_V_HT	0.759514907982563	0.746269090680949	76988.3650332377	-0.703168627950986	2.22219844391611	-248
V_V_HM	1.07855873832251	0.74805788713437	76988.3650332377	-0.38763082935512	2.54474830600015	-248
V_V_WT	1.38345146670103	0.748243931401822	76988.3650332377	-0.0831027467730823	2.85000568017513	-247
V_V_HT	0.762128176729917	0.746298352505543	76988.3650332377	-0.700612712227629	2.22486906568746	-247
V_V_HM	1.08241808538369	0.748094693135579	76988.3650332377	-0.383843621864858	2.54867979263224	-247
V_V_WT	1.3811848109827	0.74828099406683	76988.3650332377	-0.0854420451220426	2.84781166708743	-246
V_V_HT	0.764825990577194	0.746327793480514	76988.3650332377	-0.697972602538155	2.22762458369254	-246
V_V_HM	1.08595368822975	0.748131121914746	76988.3650332377	-0.380379419236481	2.55228679569598	-246
V_V_WT	1.37907850127325	0.748315170592364	76988.3650332377	-0.0876153406437639	2.84577234319026	-245
V_V_HT	0.767600134601736	0.746355399033411	76988.3650332377	-0.695252565253697	2.23045283445717	-245
V_V_HM	1.08915635903871	0.748164756281119	76988.3650332377	-0.377242671610658	2.55555538968808	-245
V_V_WT	1.37715235343599	0.748342298407677	76988.3650332377	-0.089594658857929	2.84389936572991	-244
V_V_HT	0.770442392784631	0.746377658240531	76988.3650332377	-0.692453935000974	2.23333872057023	-244
V_V_HM	1.09201690606618	0.748191486408165	76988.3650332377	-0.374434515493162	2.55846832762552	-244
V_V_WT	1.3754261570722	0.748357164930373	76988.3650332377	-0.091349993528866	2.84220230767328	-243
V_V_HT	0.773344524003264	0.746390127086354	76988.3650332377	-0.689576242655295	2.23626529066182	-243
V_V_HM	1.09452664684989	0.748206161407998	76988.3650332377	-0.371953537632793	2.56100683133256	-243
V_V_WT	1.37391952514358	0.748355594011062	76988.3650332377	-0.0928535464638092	2.84069259675098	-242
V_V_HT	0.776298167751207	0.74638922170266	76988.3650332377	-0.686620824360022	2.23921715986244	-242
V_V_HM	1.09667941866149	0.748204652352108	76988.3650332377	-0.369797808079488	2.56315664540248	-242
V_V_WT	1.37265168917423	0.748335165023358	76988.3650332377	-0.0940813417235307	2.83938472007198	-241
V_V_HT	0.779294884278315	0.746372834145841	76988.3650332377	-0.68359198830679	2.24218175686342	-241
V_V_HM	1.09847201536525	0.748184563089586	76988.3650332377	-0.367965836525691	2.56490986725618	-241
V_V_WT	1.37164141610742	0.748294928382659	76988.3650332377	-0.0950127511838674	2.8382955833987	-240
V_V_HT	0.782326222037682	0.746340085989161	76988.3650332377	-0.680496464330673	2.24514890840604	-240
V_V_HM	1.09990362274878	0.748144948822122	76988.3650332377	-0.366456585383982	2.56626383088155	-240
V_V_WT	1.37090720280379	0.748234148020309	76988.3650332377	-0.0956278352934476	2.83744224090102	-239
V_V_HT	0.785383756698749	0.746290244819207	76988.3650332377	-0.677341241235751	2.24810875463325	-239
V_V_HM	1.10097433235948	0.748085072477813	76988.3650332377	-0.365268518449889	2.56721718316886	-239
V_V_WT	1.37046665402107	0.74815370313963	76988.3650332377	-0.0959107125284788	2.83684402057061	-238
V_V_HT	0.788459213421078	0.746223936194816	76988.3650332377	-0.674135819954527	2.25105424679668	-238
V_V_HM	1.101686362282	0.748005791389455	76988.3650332377	-0.364401098006586	2.56777382257058	-238
V_V_WT	1.37033612799179	0.748056518249702	76988.3650332377	-0.095850756679013	2.8365230126626	-237
V_V_HT	0.791544554799941	0.746143520831325	76988.3650332377	-0.67089286488151	2.25398197448139	-237
V_V_HM	1.10204434495914	0.747909983192695	76988.3650332377	-0.363855331762148	2.56794402168043	-237
V_V_WT	1.37053081645585	0.747946993652743	76988.3650332377	-0.0954414005746207	2.83650303348632	-236
V_V_HT	0.794632000177799	0.746052611605079	76988.3650332377	-0.667627237893084	2.25689123824868	-236
V_V_HM	1.10205481657667	0.747801983314493	76988.3650332377	-0.363633180945118	2.56774281409845	-236
V_V_WT	1.37106535552563	0.747829511437437	76988.3650332377	-0.0946765969739356	2.8368073080252	-235
V_V_HT	0.797713897214123	0.745954791574839	76988.3650332377	-0.664353614106312	2.25978140853456	-235
V_V_HM	1.10172499261714	0.747686107945302	76988.3650332377	-0.363735889783773	2.56718587501804	-235
V_V_WT	1.37195315284838	0.747709117203283	76988.3650332377	-0.09355282757849	2.83745913327524	-234
V_V_HT	0.800782906051992	0.745854213116764	76988.3650332377	-0.661087472013787	2.26265328411777	-234
V_V_HM	1.10106332243592	0.747567329301792	76988.3650332377	-0.364164754441551	2.56629139931339	-234
V_V_WT	1.373206937539	0.747590489762779	76988.3650332377	-0.0920665337215305	2.83848040879954	-233
V_V_HT	0.803831865255773	0.745754715230091	76988.3650332377	-0.657843497469675	2.26550722798122	-233
V_V_HM	1.10007880351328	0.747450257159678	76988.3650332377	-0.364919812574607	2.56507741960118	-233
V_V_WT	1.37483756223914	0.747479031151346	76988.3650332377	-0.0902174507227531	2.83989257520103	-232
V_V_HT	0.806854124925621	0.74566077822016	76988.3650332377	-0.654637121748986	2.26834537160023	-232
V_V_HM	1.09878157542987	0.747340218236148	76988.3650332377	-0.366001364940283	2.56356451580002	-232
V_V_WT	1.37685350357679	0.747381070483989	76988.3650332377	-0.0880095069866331	2.84171651414021	-231
V_V_HT	0.809843702776078	0.745577711830189	76988.3650332377	-0.651484734206266	2.27117213975842	-231
V_V_HM	1.09718297500113	0.747243458919215	76988.3650332377	-0.367410317611135	2.5617762676134	-231
V_V_WT	1.37926069636353	0.747303584010038	76988.3650332377	-0.0854504411140025	2.84397183384106	-230
V_V_HT	0.812795336079972	0.745511424109707	76988.3650332377	-0.648403177315029	2.27399384947497	-230
V_V_HM	1.09529530362282	0.747166869318482	76988.3650332377	-0.369147873770399	2.55973848101604	-230
V_V_WT	1.38206286185709	0.747253461979068	76988.3650332377	-0.0825500367004595	2.84667576041463	-229
V_V_HT	0.815704402607423	0.745467795416326	76988.3650332377	-0.64540859877549	2.27681740399034	-229
V_V_HM	1.0931315179546	0.747117258713413	76988.3650332377	-0.371214422910735	2.55747745881994	-229
V_V_WT	1.38526278643101	0.747235959047747	76988.3650332377	-0.079315806472188	2.84984137933422	-228
V_V_HT	0.818566552732747	0.7454513401481	76988.3650332377	-0.642514196410038	2.27964730187553	-228
V_V_HM	1.09070474392588	0.747099822773591	76988.3650332377	-0.373607022588101	2.55501651043987	-228
V_V_WT	1.38886129880711	0.747255250309993	76988.3650332377	-0.0757551048697496	2.85347770248396	-227
V_V_HT	0.82137801574143	0.745465695979529	76988.3650332377	-0.639730870756282	2.28248690223914	-227
V_V_HM	1.0880282995918	0.747118694338514	76988.3650332377	-0.376320455091272	2.55237705427487	-227
V_V_WT	1.39285873971617	0.747312988666927	76988.3650332377	-0.0718708308399474	2.85758831027228	-226
V_V_HT	0.824135165615345	0.74551237257018	76988.3650332377	-0.637065206757249	2.28533553798794	-226
V_V_HM	1.08511555056819	0.747175515951178	76988.3650332377	-0.379344574180137	2.54957567531652	-226
V_V_WT	1.39725544867686	0.747407753154248	76988.3650332377	-0.0676598597814781	2.8621707571352	-225
V_V_HT	0.826834375655665	0.745590272456436	76988.3650332377	-0.634518680088787	2.28818743140012	-225
V_V_HM	1.08197986158162	0.747268893913547	76988.3650332377	-0.38266328348724	2.54662300665047	-225
V_V_WT	1.40205176578618	0.747535040336594	76988.3650332377	-0.0631130248874532	2.86721655645982	-224
V_V_HT	0.829472019620624	0.745695680504728	76988.3650332377	-0.632087635350189	2.29103167459144	-224
V_V_HM	1.07863459816208	0.747394389485907	76988.3650332377	-0.386254517575819	2.54352371389998	-224
V_V_WT	1.40724803168287	0.747687395397939	76988.3650332377	-0.0582153741185121	2.87271143748425	-223
V_V_HT	0.832044471863568	0.745822371050976	76988.3650332377	-0.629763495918896	2.29385243964603	-223
V_V_HM	1.07509312587801	0.747544648000196	76988.3650332377	-0.39009049576631	2.54027674752234	-223
V_V_WT	1.41284458576899	0.747854682043538	76988.3650332377	-0.0529467009876012	2.87863587252559	-222
V_V_HT	0.834548104931059	0.745961832131579	76988.3650332377	-0.627533205843965	2.29662941570608	-222
V_V_HM	1.07136881028134	0.747709665033226	76988.3650332377	-0.394138243889365	2.53687586445205	-222
V_V_WT	1.41884121167991	0.748024965013012	76988.3650332377	-0.0472838288111075	2.88496625217093	-221
V_V_HT	0.836979460659052	0.746104016447609	76988.3650332377	-0.625380530635804	2.29933945195391	-221
V_V_HM	1.06747484698201	0.747877658333138	76988.3650332377	-0.398361473182688	2.53331116714671	-221
V_V_WT	1.42523491052811	0.748186977543355	76988.3650332377	-0.0412076736796541	2.89167749473588	-220
V_V_HT	0.839335917840614	0.746239457941967	76988.3650332377	-0.623289538078668	2.3019613737599	-220
V_V_HM	1.06342357016017	0.74803750719424	76988.3650332377	-0.402726052940818	2.52957319326115	-220
V_V_WT	1.43201935516772	0.748331255837236	76988.3650332377	-0.0347060137455675	2.89874472408102	-219
V_V_HT	0.841615855944738	0.746360232366078	76988.3650332377	-0.62124631721758	2.30447802910706	-219
V_V_HM	1.05922618098398	0.748179872895954	76988.3650332377	-0.40720247815183	2.5256548401198	-219
V_V_WT	1.43918545432696	0.74845017941959	76988.3650332377	-0.0277730041891513	2.90614391284307	-218
V_V_HT	0.843818478707348	0.746459975694756	76988.3650332377	-0.619239190860353	2.30687614827505	-218
V_V_HM	1.05489286875137	0.748297237152248	76988.3650332377	-0.411765823716301	2.52155156121903	-218
V_V_WT	1.44672303473068	0.748536835704277	76988.3650332377	-0.020405269652666	2.91385133911403	-217
V_V_HT	0.845943316583018	0.746532893489201	76988.3650332377	-0.617257271482507	2.30914390464854	-217
V_V_HM	1.05043338913623	0.748382778125571	76988.3650332377	-0.4163929631942	2.51725974146666	-217
V_V_WT	1.45461977854512	0.748586336709035	76988.3650332377	-0.0126055475500721	2.9218451046403	-216
V_V_HT	0.847990527886978	0.746574887129225	76988.3650332377	-0.615292367494559	2.31127342326851	-216
V_V_HM	1.0458565812946	0.748431671862482	76988.3650332377	-0.42106560250585	2.51277876509505	-216
V_V_WT	1.4628628386979	0.74859449511481	76988.3650332377	-0.00437847783016654	2.93010415522597	-215
V_V_HT	0.849960433129723	0.746582407389337	76988.3650332377	-0.613337201922515	2.31325806818196	-215
V_V_HM	1.04117106126157	0.748439782479845	76988.3650332377	-0.425767019306727	2.50810914182986	-215
V_V_WT	1.47143887480306	0.748558040061545	76988.3650332377	0.00426900998976087	2.93860873961635	-214
V_V_HT	0.85185348977403	0.746552635813509	76988.3650332377	-0.611385793144446	2.31509277269251	-214
V_V_HM	1.03638520795838	0.7484038751708	76988.3650332377	-0.430482494470965	2.50325291038772	-214
V_V_WT	1.48033212263099	0.748476920014101	76988.3650332377	0.0133212526887312	2.94734299257325	-213
V_V_HT	0.853670848147217	0.746485464252288	76988.3650332377	-0.609436778860666	2.3167784751551	-213
V_V_HM	1.03150625435961	0.748323893234856	76988.3650332377	-0.435204683891312	2.49821719261054	-213
V_V_WT	1.48952400789361	0.748354872142831	76988.3650332377	0.0227523511441974	2.95629566464303	-212
V_V_HT	0.855414451812123	0.746383986040608	76988.3650332377	-0.607494278428717	2.31832318205296	-212
V_V_HM	1.0265400920738	0.748203521230385	76988.3650332377	-0.439934917674488	2.49301510182209	-212
V_V_WT	1.49899328371801	0.74819922920072	76988.3650332377	0.0325266863255431	2.96545988111049	-211
V_V_HT	0.857086982999533	0.746254336237064	76988.3650332377	-0.605567634300749	2.31974160029981	-211
V_V_HM	1.02149133915748	0.748049994572741	76988.3650332377	-0.444682759140416	2.48766543745537	-211
V_V_WT	1.50871617984475	0.748020493109475	76988.3650332377	0.0425999042614058	2.9748324554281	-210
V_V_HT	0.858691806168409	0.746105336340328	76988.3650332377	-0.60367077210931	2.32105438444613	-210
V_V_HM	1.01636343649717	0.747873678915221	76988.3650332377	-0.449465084029107	2.48219195702345	-210
V_V_WT	1.51866693248317	0.74783122736446	76988.3650332377	0.0529216167755675	2.98441224819077	-209
V_V_HT	0.860232813151612	0.74594755558025	76988.3650332377	-0.601820515657069	2.32228614196029	-209
V_V_HM	1.01115891601992	0.747686976170746	76988.3650332377	-0.454303668098341	2.47662150013819	-209
V_V_WT	1.52881938595152	0.747643480195123	76988.3650332377	0.0634420537192293	2.99419671818381	-208
V_V_HT	0.86171400075709	0.745791103024383	76988.3650332377	-0.600032681855897	2.32346068337008	-208
V_V_HM	1.00588013275332	0.747501777223612	76988.3650332377	-0.459219462391896	2.47097972789853	-208
V_V_WT	1.5391470825216	0.747468273869808	76988.3650332377	0.0741131537755715	3.00418101126763	-207
V_V_HT	0.863139432437251	0.745645201238439	76988.3650332377	-0.59832128343421	2.32460014830871	-207
V_V_HM	1.00052934190755	0.747328958091218	76988.3650332377	-0.464231528637108	2.46529021245221	-207
V_V_WT	1.54962236789948	0.747316489065693	76988.3650332377	0.0848859365799919	3.01435879921897	-206
V_V_HT	0.864513451674028	0.745518968168151	76988.3650332377	-0.596699848036282	2.32572675138434	-206
V_V_HM	0.995108409200256	0.747179256296739	76988.3650332377	-0.469359046605914	2.45957586500643	-206
V_V_WT	1.56021705506321	0.747197456648103	76988.3650332377	0.0957139266630398	3.02472018346339	-205
V_V_HT	0.865840510566883	0.745420214290409	76988.3650332377	-0.595179232056731	2.3268602531905	-205
V_V_HM	0.989619063551046	0.747061879143934	76988.3650332377	-0.474618333646177	2.45385646074827	-205
V_V_WT	1.57090203661505	0.747119363348943	76988.3650332377	0.106551970675021	3.03525210255508	-204
V_V_HT	0.867125238854143	0.745355811135872	76988.3650332377	-0.59376827392158	2.32801875162987	-204
V_V_HM	0.984062910706754	0.746984906606634	76988.3650332377	-0.480023620717742	2.44814944213125	-204
V_V_WT	1.58164797726502	0.747087591665106	76988.3650332377	0.117360183660047	3.04593577087	-203
V_V_HT	0.868372311152342	0.745330262874157	76988.3650332377	-0.592471127163313	2.329215749468	-203
V_V_HM	0.978441524393972	0.746953649737305	76988.3650332377	-0.485583743729226	2.44246679251717	-203
V_V_WT	1.59242553677017	0.747104090838366	76988.3650332377	0.128105404871429	3.05674566866891	-202
V_V_HT	0.869586399119527	0.745345167633556	76988.3650332377	-0.59128625244702	2.33045905068607	-202
V_V_HM	0.972756476585232	0.746970028890357	76988.3650332377	-0.49130089459275	2.43681384776321	-202
V_V_WT	1.60320529980795	0.747167722587267	76988.3650332377	0.138760450012354	3.06765014960355	-201
V_V_HT	0.870772169287676	0.74539952203458	76988.3650332377	-0.590207016622148	2.3317513551975	-201
V_V_HM	0.967009461737206	0.747032916237606	76988.3650332377	-0.497171168314268	2.43119009178868	-201
V_V_WT	1.61395752355258	0.74727549014239	76988.3650332377	0.149301449909503	3.07861359719565	-200
V_V_HT	0.871934253462967	0.745490791481589	76988.3650332377	-0.589223820088246	2.33309232701418	-200
V_V_HM	0.961202657454294	0.74713935224603	76988.3650332377	-0.503186586620053	2.42559190152864	-200
V_V_WT	1.62465238555431	0.747421437269126	76988.3650332377	0.159710256301994	3.08959451480663	-199
V_V_HT	0.873077275916373	0.745613948252106	76988.3650332377	-0.588322184264441	2.33447673609719	-199
V_V_HM	0.955338362330835	0.747283455674096	76988.3650332377	-0.509333323712952	2.42001004837462	-199
V_V_WT	1.63526006191134	0.747596480739659	76988.3650332377	0.169974848367284	3.10054527545539	-198
V_V_HT	0.874205859468887	0.745761318273092	76988.3650332377	-0.587482445186496	2.33589416412427	-198
V_V_HM	0.949418873622832	0.747456257107941	76988.3650332377	-0.515591502332444	2.41442924957811	-198
V_V_WT	1.64575080266242	0.747789199709112	76988.3650332377	0.180087860940685	3.11141374438415	-197
V_V_HT	0.875324573195059	0.745923255849764	76988.3650332377	-0.586681128268266	2.33733027465838	-197
V_V_HM	0.943446768484577	0.747646479144591	76988.3650332377	-0.521936441673073	2.40882997864223	-197
V_V_WT	1.6560952418806	0.747987988065244	76988.3650332377	0.190042676014867	3.12214780774633	-196
V_V_HT	0.876437683779415	0.746089996956494	76988.3650332377	-0.585894829385778	2.33877019694461	-196
V_V_HM	0.937426037448503	0.747842664875276	76988.3650332377	-0.528341695720807	2.40319377061781	-196
V_V_WT	1.66626465389481	0.748182025521084	76988.3650332377	0.199831775624941	3.13269753216469	-195
V_V_HT	0.877549047494895	0.746252481870414	76988.3650332377	-0.585101935256398	2.34020003024619	-195
V_V_HM	0.931362542491996	0.748034137004217	76988.3650332377	-0.534780475054075	2.39750556003807	-195
V_V_WT	1.67623098823367	0.748361355837355	76988.3650332377	0.209446623476712	3.14301535299063	-194
V_V_HT	0.878662134095777	0.746402403593301	76988.3650332377	-0.584282694452541	2.34160696264409	-194
V_V_HM	0.925263840582161	0.748211073516825	76988.3650332377	-0.541225971608267	2.39175365277259	-194
V_V_WT	1.68596654632013	0.748516030392242	76988.3650332377	0.218879020240153	3.15305407240011	-193
V_V_HT	0.879780237001711	0.746531450029531	76988.3650332377	-0.583417521890367	2.34297799589379	-193
V_V_HM	0.919138239268904	0.748363658926258	76988.3650332377	-0.547650639530324	2.38592711806813	-193
V_V_WT	1.69544470874319	0.748637868877117	76988.3650332377	0.228118379866612	3.16277103761977	-192
V_V_HT	0.88090615016975	0.746632810718892	76988.3650332377	-0.582490275146238	2.34430257548574	-192
V_V_HM	0.91299609620549	0.748483824611242	76988.3650332377	-0.55402830671125	2.38002049912223	-192
V_V_WT	1.70464029829844	0.74872129336282	76988.3650332377	0.237150457863823	3.17213013873305	-191
V_V_HT	0.882042031086684	0.746701882047578	76988.3650332377	-0.581489773674246	2.34557383584761	-191
V_V_HM	0.906850342740611	0.748566072467224	76988.3650332377	-0.560335265546033	2.37403595102726	-191
V_V_WT	1.71352976092164	0.748763580191256	76988.3650332377	0.24595703852325	3.18110248332003	-190
V_V_HT	0.883189355123292	0.746736472451491	76988.3650332377	-0.580410246649382	2.34678895689597	-190
V_V_HM	0.900716611186994	0.748607722956594	76988.3650332377	-0.566550631842166	2.36798385421615	-190
V_V_WT	1.72209101082279	0.748764489113141	76988.3650332377	0.254516506942231	3.18966551470334	-189
V_V_HT	0.884349009679738	0.746736475136943	76988.3650332377	-0.579250597356408	2.34794861671588	-189
V_V_HM	0.89461285461887	0.748608547637653	76988.3650332377	-0.572656004780876	2.36188171401862	-189
V_V_WT	1.73030260621438	0.748724861386032	76988.3650332377	0.262805772472829	3.19779943995593	-188
V_V_HT	0.88552162944687	0.746702656709997	76988.3650332377	-0.578011693648372	2.34905495254211	-188
V_V_HM	0.888557981819119	0.748569382426539	76988.3650332377	-0.578634113970566	2.3557500776088	-188
V_V_WT	1.73814487523866	0.748647926891701	76988.3650332377	0.270798832705817	3.2054909177715	-187
V_V_HT	0.886707203706052	0.746637781996522	76988.3650332377	-0.576698965288233	2.35011337270034	-187
V_V_HM	0.882573341350025	0.748493420139222	76988.3650332377	-0.584469868751645	2.34961655145169	-187
V_V_WT	1.74560036628622	0.74853956508461	76988.3650332377	0.278466712331617	3.21273402024082	-186
V_V_HT	0.887904929933313	0.746546840813154	76988.3650332377	-0.575322994814611	2.35113285468124	-186
V_V_HM	0.87668322204712	0.748386468715419	76988.3650332377	-0.590150363820215	2.34351680791446	-186
V_V_WT	1.75265397385159	0.748407946410784	76988.3650332377	0.285778291813055	3.21952965589012	-185
V_V_HT	0.889113207294258	0.746436745491755	76988.3650332377	-0.573898931196396	2.35212534578491	-185
V_V_HM	0.870914836718683	0.748256597160662	76988.3650332377	-0.595664201576869	2.33749387501423	-185
V_V_WT	1.75929261170435	0.748262604597435	76988.3650332377	0.292701798863968	3.22588342454472	-184
V_V_HT	0.890329761306376	0.746315541741536	76988.3650332377	-0.572444818464303	2.35310434107705	-184
V_V_HM	0.865297807854333	0.748113218973079	76988.3650332377	-0.601000209939354	2.33159582564802	-184
V_V_WT	1.76550360525668	0.748112201174905	76988.3650332377	0.299207582342115	3.23179962817124	-183
V_V_HT	0.891552185715398	0.746190492745054	76988.3650332377	-0.570977298672634	2.35408167010343	-183
V_V_HM	0.859862240912392	0.74796488225821	76988.3650332377	-0.606145037691742	2.32586951951653	-183
V_V_WT	1.77127427834545	0.747963744958891	76988.3650332377	0.305269228842067	3.23727932784884	-182
V_V_HT	0.89277807216942	0.746067415489003	76988.3650332377	-0.56951018143695	2.35506632577579	-182
V_V_HM	0.854638238779984	0.747818498611591	76988.3650332377	-0.611082128638208	2.32035860619818	-182
V_V_WT	1.7765924114565	0.74782277994186	76988.3650332377	0.31086365265325	3.24232117025975	-181
V_V_HT	0.894004889283735	0.74595085172507	76988.3650332377	-0.568054899951646	2.35606467851912	-181
V_V_HM	0.849656306298442	0.747679529749194	76988.3650332377	-0.615791682872314	2.3151042954692	-181
V_V_WT	1.78144760724236	0.74769442369911	76988.3650332377	0.315970426007238	3.24692478847747	-180
V_V_HT	0.895229603416468	0.745844975262656	76988.3650332377	-0.566622668503312	2.35708187533625	-180
V_V_HM	0.844948538568602	0.747553015568029	76988.3650332377	-0.620251483465148	2.31014856060235	-180
V_V_WT	1.78583039083743	0.74758239708321	76988.3650332377	0.320572781186753	3.2510880004881	-179
V_V_HT	0.896448943274521	0.745752762281959	76988.3650332377	-0.565222591682748	2.35812047823179	-179
V_V_HM	0.84054775612114	0.747442615139319	76988.3650332377	-0.624435881646597	2.30553139388888	-179
V_V_WT	1.78973361862624	0.747490069302759	76988.3650332377	0.324656970944995	3.25481026630748	-178
V_V_HT	0.897659077533319	0.745676906756634	76988.3650332377	-0.563863780988884	2.35918193605552	-178
V_V_HM	0.83648836680166	0.747351641600875	76988.3650332377	-0.628316963303937	2.30129369690726	-178
V_V_WT	1.79315294937071	0.747420699192013	76988.3650332377	0.328212266745691	3.25809363199572	-177
V_V_HT	0.898855537401161	0.745620040540611	76988.3650332377	-0.562555863633432	2.36026693843575	-177
V_V_HM	0.83280646577532	0.747283301863358	76988.3650332377	-0.63186491880022	2.29747785035086	-177
V_V_WT	1.79608684200695	0.747377273506365	76988.3650332377	0.331231273499921	3.26094241051398	-176
V_V_HT	0.900033269369985	0.745584603668691	76988.3650332377	-0.561308675579974	2.36137521431994	-176
V_V_HM	0.829539548308574	0.747240537571813	76988.3650332377	-0.635048018477981	2.29412711509513	-176
V_V_WT	1.79853607972169	0.747361983055035	76988.3650332377	0.333710480419735	3.26336167902365	-175
V_V_HT	0.901186770163093	0.745572397885831	76988.3650332377	-0.56013125151595	2.36250479184214	-175
V_V_HM	0.826726064712233	0.747225507470902	76988.3650332377	-0.637832043154717	2.29128417257918	-175
V_V_WT	1.80050235987161	0.747375006119203	76988.3650332377	0.335651235431621	3.2653534843116	-174
V_V_HT	0.902310379356209	0.74558353435982	76988.3650332377	-0.559029469753924	2.36365022846634	-174
V_V_HM	0.82440470778144	0.747238383899283	76988.3650332377	-0.640178637818159	2.28898805338104	-174
V_V_WT	1.80198919340977	0.747415228648584	76988.3650332377	0.337059233021417	3.26691915379812	-173
V_V_HT	0.903398174496658	0.745617062306206	76988.3650332377	-0.558007389213993	2.36480373820731	-173
V_V_HM	0.822614420647724	0.747278065768552	76988.3650332377	-0.642046701209232	2.28727554250468	-173
V_V_WT	1.80300097357539	0.747479562136155	76988.3650332377	0.337944919886035	3.26805702726474	-172
V_V_HT	0.904444122736976	0.74567037432188	76988.3650332377	-0.557065932247087	2.36595417772104	-172
V_V_HM	0.821394135191937	0.747341503349906	76988.3650332377	-0.643391323994494	2.28617959437837	-172
V_V_WT	1.80354424635908	0.747564221660391	76988.3650332377	0.338322260442592	3.26876623227557	-171
V_V_HT	0.90544200068463	0.745740313395722	76988.3650332377	-0.556205134520368	2.36708913588963	-171
V_V_HM	0.820782360072315	0.747424962729455	76988.3650332377	-0.644166679063912	2.28573139920854	-171
V_V_WT	1.80362767246871	0.747664949729399	76988.3650332377	0.33820826006091	3.2690470848765	-170
V_V_HT	0.906385433866362	0.745823359594805	76988.3650332377	-0.555424471456865	2.36819533918959	-170
V_V_HM	0.820816966923971	0.747524246632542	76988.3650332377	-0.644326668145869	2.28596060199381	-170
V_V_WT	1.80326072254027	0.747776062684351	76988.3650332377	0.337623529318729	3.2688979157618	-169
V_V_HT	0.907268021973735	0.745914792804246	76988.3650332377	-0.554721091964395	2.36925713591187	-169
V_V_HM	0.821535396662526	0.747633749955058	76988.3650332377	-0.643822864349852	2.2868936576749	-169
V_V_WT	1.80245442841249	0.74789149598724	76988.3650332377	0.33659098651773	3.26831787030725	-168
V_V_HT	0.908083371701252	0.746009590178084	76988.3650332377	-0.554091544596503	2.37025828799901	-168
V_V_HM	0.822973933802274	0.747747493223489	76988.3650332377	-0.64260726342458	2.28855513102913	-168
V_V_WT	1.80122056897481	0.748004277519421	76988.3650332377	0.335136075863623	3.267305062086	-167
V_V_HT	0.908825124372768	0.74610195808039	76988.3650332377	-0.553530832533045	2.37118108127858	-167
V_V_HM	0.82516813408958	0.74785860042872	76988.3650332377	-0.640630832681591	2.29096710086075	-167
V_V_WT	1.7995726734468	0.748108137033827	76988.3650332377	0.333284616227615	3.26586073066599	-166
V_V_HT	0.909487101038593	0.746186713989689	76988.3650332377	-0.553034977008578	2.37200917908576	-166
V_V_HM	0.828151266272769	0.747960890280116	76988.3650332377	-0.637848188075065	2.2941507206206	-166
V_V_WT	1.79752596605883	0.74819787881153	76988.3650332377	0.33106201542215	3.26398991669552	-165
V_V_HT	0.91006334985866	0.746259595787292	76988.3650332377	-0.552601576132711	2.37272827585003	-165
V_V_HM	0.831954086067924	0.74804924368439	76988.3650332377	-0.634218540492707	2.29812671262855	-165
V_V_WT	1.79509600438094	0.748267851842253	76988.3650332377	0.32849490696801	3.26169710179386	-164
V_V_HT	0.910547967321023	0.746315928959668	76988.3650332377	-0.552227371395183	2.37332330603723	-164
V_V_HM	0.836606830445803	0.748118089504242	76988.3650332377	-0.62970073356363	2.30291439445524	-164
V_V_WT	1.79229861649959	0.7483121594278	76988.3650332377	0.325610676449457	3.25898655654971	-163
V_V_HT	0.910935147410299	0.746350799967577	76988.3650332377	-0.551908538300022	2.37377883312062	-163
V_V_HM	0.842138990848682	0.748161611201894	76988.3650332377	-0.624253875461765	2.30853185715913	-163
V_V_WT	1.78915095013611	0.748326845151326	76988.3650332377	0.322434226144259	3.25586767412796	-162
V_V_HT	0.911219585116086	0.746360934735334	76988.3650332377	-0.551643964686322	2.37408313491849	-162
V_V_HM	0.848576264216405	0.74817590822119	76988.3650332377	-0.617844624177494	2.3149971526103	-162
V_V_WT	1.78567162003107	0.748310684888795	76988.3650332377	0.318986570069717	3.25235666999242	-161
V_V_HT	0.91139664955152	0.746345373774664	76988.3650332377	-0.551436400848916	2.37422969995196	-161
V_V_HM	0.855939448138543	0.748159778600826	76988.3650332377	-0.610449826283344	2.32232872256043	-161
V_V_WT	1.78188037042352	0.74826485448536	76988.3650332377	0.315285147814512	3.24847559303253	-160
V_V_HT	0.911462339170299	0.746305181000278	76988.3650332377	-0.551291933601407	2.37421661194201	-160
V_V_HM	0.864244974563945	0.748114389884174	76988.3650332377	-0.602055338209398	2.33054528733729	-160
V_V_WT	1.77779733504271	0.748191433797832	76988.3650332377	0.311346016599346	3.24424865348607	-159
V_V_HT	0.911412937898646	0.746242152887449	76988.3650332377	-0.551217800099763	2.37404367589706	-159
V_V_HM	0.873507371345184	0.748041799507622	76988.3650332377	-0.592650664667704	2.33966540735807	-159
V_V_WT	1.77344347241389	0.748094814967125	76988.3650332377	0.30718152637614	3.23970541845164	-158
V_V_HT	0.911245538870162	0.746160035253326	76988.3650332377	-0.551224248992511	2.37371532673283	-158
V_V_HM	0.883736021445273	0.747946347807405	76988.3650332377	-0.582234929731692	2.34970697262224	-158
V_V_WT	1.76884048696299	0.747981528912203	76988.3650332377	0.302800581003616	3.23488039292236	-157
V_V_HT	0.91095808441959	0.746064378466131	76988.3650332377	-0.551324216637749	2.37324038547693	-157
V_V_HM	0.894934977869795	0.747834486843817	76988.3650332377	-0.570816726400394	2.36068668213998	-157
V_V_WT	1.76401022710245	0.747857950759872	76988.3650332377	0.298212533678845	3.22980792052606	-156
V_V_HT	0.910548689592773	0.745960564253705	76988.3650332377	-0.551530136148214	2.37262751533376	-156
V_V_HM	0.907107218316824	0.747712511508598	76988.3650332377	-0.558405414930804	2.37261985156445	-156
V_V_WT	1.75897454174245	0.747729521087878	76988.3650332377	0.293428569807907	3.22452051367699	-155
V_V_HT	0.910015471032565	0.745853139988429	76988.3650332377	-0.551852803707259	2.37188374577239	-155
V_V_HM	0.920255721340737	0.747585789825922	76988.3650332377	-0.545008538068003	2.38551998074948	-155
V_V_WT	1.75375531698891	0.747601046853413	76988.3650332377	0.288461153885646	3.21904948009217	-154
V_V_HT	0.909356766105319	0.7457460849728	76988.3650332377	-0.552301681360731	2.37101521357137	-154
V_V_HM	0.934382189973348	0.747459061182982	76988.3650332377	-0.530633681954422	2.39939806190112	-154
V_V_WT	1.74837459509607	0.747478021684763	76988.3650332377	0.283321560683436	3.21342762950871	-153
V_V_HT	0.908571804785382	0.74564395970605	76988.3650332377	-0.552886477689054	2.37003008725982	-153
V_V_HM	0.949483245499309	0.747337743076991	76988.3650332377	-0.51529484357177	2.41426133457039	-153
V_V_WT	1.74285444133908	0.747365454764342	76988.3650332377	0.278022037504935	3.20768684517322	-152
V_V_HT	0.907660280414504	0.745550901288955	76988.3650332377	-0.55361560804648	2.36893616887549	-152
V_V_HM	0.965552896061496	0.747226773332463	76988.3650332377	-0.49900769288753	2.43011348501052	-152
V_V_WT	1.73721686645052	0.747268643117909	76988.3650332377	0.272574212939816	3.20185951996123	-151
V_V_HT	0.906622856125011	0.745471302011717	76988.3650332377	-0.55449701816663	2.36774273041665	-151
V_V_HM	0.982579803467488	0.747131375043604	76988.3650332377	-0.481793805331599	2.44695341226657	-151
V_V_WT	1.7314838643973	0.747191530755565	76988.3650332377	0.266992350715674	3.19597537807892	-150
V_V_HT	0.905460433726574	0.745408395683476	76988.3650332377	-0.555536144488928	2.36645701194208	-150
V_V_HM	1.00055128959569	0.747055433852031	76988.3650332377	-0.463673474862929	2.46477605405431	-150
V_V_WT	1.72567734168395	0.747136573422397	76988.3650332377	0.261293544089468	3.19006113927843	-149
V_V_HT	0.904174179549884	0.745364147399792	76988.3650332377	-0.55673567225976	2.36508403135953	-149
V_V_HM	1.01945328855092	0.747001364756252	76988.3650332377	-0.444665500761218	2.48357207786306	-149
V_V_WT	1.71981883895345	0.747106061808562	76988.3650332377	0.255494843963378	3.18414283394352	-148
V_V_HT	0.902766305517019	0.745340409380199	76988.3650332377	-0.558097019897699	2.36362963093174	-148
V_V_HM	1.03926616999017	0.746971422125342	76988.3650332377	-0.424793931921134	2.50332627190148	-148
V_V_WT	1.71392980775978	0.74710063812077	76988.3650332377	0.24961644316957	3.17824317235	-147
V_V_HT	0.901239285369485	0.745337637284108	76988.3650332377	-0.559618606751315	2.36209717749028	-147
V_V_HM	1.05996891435039	0.746966232165285	76988.3650332377	-0.404081015266198	2.52401884396698	-147
V_V_WT	1.70803153622563	0.74711928854501	76988.3650332377	0.243681616900921	3.17238145555034	-146
V_V_HT	0.899595862587049	0.74535488673772	76988.3650332377	-0.561295838373105	2.3604875635472	-146
V_V_HM	1.08153911669274	0.746984785743447	76988.3650332377	-0.382547177840541	2.54562541122602	-146
V_V_WT	1.70214466016952	0.747160771757148	76988.3650332377	0.2377134339648	3.16657588637425	-145
V_V_HT	0.897839855758562	0.745391057674081	76988.3650332377	-0.563122740048713	2.35880245156584	-145
V_V_HM	1.10394882795812	0.747025852339429	76988.3650332377	-0.36021795688967	2.56811561280591	-145
V_V_WT	1.69628965351301	0.747222298210843	76988.3650332377	0.231737835779085	3.16084147124694	-144
V_V_HT	0.895975354120026	0.74544374491508	76988.3650332377	-0.565090508405548	2.3570412166456	-144
V_V_HM	1.12716871533792	0.747086672901784	76988.3650332377	-0.337117277495727	2.59145470817156	-144
V_V_WT	1.69048676055682	0.747299659739979	76988.3650332377	0.225783314628192	3.15519020648545	-143
V_V_HT	0.894006708785327	0.745509348620723	76988.3650332377	-0.567187736662063	2.35520115423272	-143
V_V_HM	1.15116812381484	0.747163087919438	76988.3650332377	-0.313267642055922	2.6156038896856	-143
V_V_WT	1.68475506622296	0.747389241125537	76988.3650332377	0.2198760412446	3.14963409120131	-142
V_V_HT	0.891939580391622	0.745584820331208	76988.3650332377	-0.569402789215744	2.35328194999899	-142
V_V_HM	1.17590983096626	0.747251527930855	76988.3650332377	-0.288699276866847	2.64051893879937	-142
V_V_WT	1.67911242984878	0.74748814803308	76988.3650332377	0.214039547846113	3.14418531185144	-141
V_V_HT	0.889780920881677	0.745667768826778	76988.3650332377	-0.571724027345541	2.35128586910889	-141
V_V_HM	1.20135014862556	0.747349139665678	76988.3650332377	-0.26345027770006	2.66615057495119	-141
V_V_WT	1.6735761788455	0.74759291481165	76988.3650332377	0.208297954501794	3.13885440318921	-140
V_V_HT	0.887538181646377	0.745755330882227	76988.3650332377	-0.574138387754055	2.34921475104681	-140
V_V_HM	1.22744290788935	0.747452506688837	76988.3650332377	-0.237560117263987	2.6924459330427	-140
V_V_WT	1.66816249975243	0.74770051481981	76988.3650332377	0.202673379952427	3.13365161955244	-139
V_V_HT	0.885219781832745	0.745845043595099	76988.3650332377	-0.576632624018266	2.34707218768376	-139
V_V_HM	1.25413715064785	0.747558648737372	76988.3650332377	-0.21107391236851	2.71934821366421	-139
V_V_WT	1.66288697637539	0.747807514194788	76988.3650332377	0.197188138356996	3.12858581439378	-138
V_V_HT	0.882834602176132	0.745934102902283	76988.3650332377	-0.579192359453707	2.34486156380597	-138
V_V_HM	1.28137964339618	0.747664183716132	76988.3650332377	-0.184038267629599	2.74679755442196	-138
V_V_WT	1.65776358954483	0.747911539652784	76988.3650332377	0.191860862169862	3.12366631691979	-137
V_V_HT	0.88039260742957	0.746020630283353	76988.3650332377	-0.581803947417085	2.34258916227623	-137
V_V_HM	1.30911180006825	0.747766779475068	76988.3650332377	-0.156507198111379	2.77473079824788	-137
V_V_WT	1.65280467652885	0.748011281824204	76988.3650332377	0.186706455016723	3.11890289804098	-136
V_V_HT	0.877904807048267	0.746103668318199	76988.3650332377	-0.584454501914754	2.34026411601129	-136
V_V_HM	1.33726988254985	0.747865156437871	76988.3650332377	-0.128541933965157	2.80308169906485	-136
V_V_WT	1.64802224441772	0.748104591371604	76988.3650332377	0.181741136678043	3.11430335215739	-135
V_V_HT	0.875382418445284	0.746181525518626	76988.3650332377	-0.587129490225593	2.33789432711616	-135
V_V_HM	1.36578913556018	0.74795720341491	76988.3650332377	-0.10020309255103	2.83178136367139	-135
V_V_WT	1.64342829741962	0.748188038085366	76988.3650332377	0.176983634555028	3.10987296028421	-134
V_V_HT	0.872836656746955	0.746251390530016	76988.3650332377	-0.589812186982834	2.33548550047674	-134
V_V_HM	1.39460480374819	0.748039541031918	76988.3650332377	-0.0715488056640621	2.86075841316045	-134
V_V_WT	1.63903484146483	0.748257039258857	76988.3650332377	0.172454936659119	3.10561474627055	-133
V_V_HT	0.870278738380364	0.746309438398235	76988.3650332377	-0.592483878869194	2.33304135562992	-133
V_V_HM	1.42365212965311	0.748107648299137	76988.3650332377	-0.0426349696486319	2.88993922895485	-133
V_V_WT	1.63485350168049	0.748306549133205	76988.3650332377	0.168176557778582	3.1015304455824	-132
V_V_HT	0.86771999807408	0.746351420202559	76988.3650332377	-0.595124903293579	2.33056489944174	-132
V_V_HM	1.45286573771071	0.748156544055397	76988.3650332377	-0.0135171970189611	2.91924867244038	-132
V_V_WT	1.63089398814073	0.748333146019582	76988.3650332377	0.164164914479868	3.09762306180159	-131
V_V_HT	0.865172339302177	0.746374458697921	76988.3650332377	-0.597717717396554	2.32806239600091	-131
V_V_HM	1.48217723469502	0.748182850808454	76988.3650332377	0.0157427388661908	2.94861173052384	-131
V_V_WT	1.6271636924908	0.748335610090284	76988.3650332377	0.160429789264186	3.09389759571742	-130
V_V_HT	0.862648245354663	0.746377540462718	76988.3650332377	-0.600247851587041	2.32554434229637	-130
V_V_HM	1.51151504426508	0.748185365644722	76988.3650332377	0.045075619370252	2.97795446915991	-130
V_V_WT	1.62366805844314	0.74831445485061	76988.3650332377	0.156975619376247	3.09036049751004	-129
V_V_HT	0.860160597583175	0.74636110765646	76988.3650332377	-0.602703291143741	2.32302448631009	-129
V_V_HM	1.5408053082886	0.748164596466318	76988.3650332377	0.0744065908754066	3.00720402570179	-129
V_V_WT	1.62041174572106	0.74827052221339	76988.3650332377	0.153805414394598	3.08701807704753	-128
V_V_HT	0.857722376767015	0.746325844299084	76988.3650332377	-0.60507239596287	2.3205171494969	-128
V_V_HM	1.56997348319737	0.748121372294679	76988.3650332377	0.103659484935759	3.03628748145899	-128
V_V_WT	1.61739784335938	0.748205817006529	76988.3650332377	0.150918333901787	3.08387735281697	-127
V_V_HT	0.855346675109672	0.74627339729116	76988.3650332377	-0.60734530175749	2.31803865197683	-127
V_V_HM	1.59894404117206	0.748057668733097	76988.3650332377	0.132754901559788	3.06513318078433	-127
V_V_WT	1.61462866192058	0.748122560055709	76988.3650332377	0.14831233565353	3.08094498818764	-126
V_V_HT	0.853046592013172	0.746205560884257	76988.3650332377	-0.60951242584932	2.31560560987566	-126
V_V_HM	1.62764115931552	0.747975671548674	76988.3650332377	0.161612733758194	3.09366958487284	-126
V_V_WT	1.61210457946965	0.748024371733755	76988.3650332377	0.145980701802891	3.07822845713641	-125
V_V_HT	0.850835092170584	0.746125302631727	76988.3650332377	-0.61156661993442	2.31323680427559	-125
V_V_HM	1.65598886362815	0.74787894769668	76988.3650332377	0.19015001631762	3.12182771093869	-125
V_V_WT	1.60982368247466	0.74791647074312	76988.3650332377	0.143911290188279	3.07573607476103	-124
V_V_HT	0.848724859215963	0.746036942108492	76988.3650332377	-0.613503666723117	2.31095338515504	-124
V_V_HM	1.68391147250307	0.747772642575655	76988.3650332377	0.218280982676787	3.14954196232935	-124
V_V_WT	1.60778181154073	0.747805342272418	76988.3650332377	0.142087230478886	3.07347639260258	-123
V_V_HT	0.846728143113651	0.74594587426424	76988.3650332377	-0.615321890324394	2.3087781765517	-123
V_V_HM	1.71133418517367	0.747663152674015	76988.3650332377	0.245918294985077	3.17675007536226	-123
V_V_WT	1.60597261559197	0.747698329713918	76988.3650332377	0.140487778588142	3.07145745259579	-122
V_V_HT	0.844856612187016	0.745858228983279	76988.3650332377	-0.617021636956244	2.30673486133028	-122
V_V_HM	1.73818366574707	0.747557722800006	76988.3650332377	0.272974417563134	3.20339291393101	-122
V_V_WT	1.60438795929576	0.74760280653448	76988.3650332377	0.139090347226763	3.06968557136476	-121
V_V_HT	0.843121346630838	0.745780167788186	76988.3650332377	-0.618603902976083	2.30484659623776	-121
V_V_HM	1.76438818063407	0.747463628009654	76988.3650332377	0.299363357749778	3.22941300351837	-121
V_V_WT	1.60301902660514	0.747524659224889	76988.3650332377	0.137874582856445	3.06816347035383	-120
V_V_HT	0.841533134739507	0.745716581131755	76988.3650332377	-0.620067485351562	2.30313375483058	-120
V_V_HM	1.78987686258952	0.747386673691478	76988.3650332377	0.325002869768569	3.25475085541048	-120
V_V_WT	1.60185569475393	0.747468738024475	76988.3650332377	0.136820856267167	3.06689053324069	-119
V_V_HT	0.840102082227659	0.745671490910382	76988.3650332377	-0.62141016126406	2.30161432571938	-119
V_V_HM	1.81458094522191	0.747331642578098	76988.3650332377	0.349814813096925	3.27934707734689	-119
V_V_WT	1.60088722407536	0.74743790621382	76988.3650332377	0.135912815777103	3.06586163237361	-118
V_V_HT	0.838837910382082	0.745647233659147	76988.3650332377	-0.622626789023393	2.30030260978756	-118
V_V_HM	1.83843288676654	0.747301354742038	76988.3650332377	0.373726118642692	3.30313965489039	-118
V_V_WT	1.60010144027735	0.747433984527641	76988.3650332377	0.135134718463606	3.06506816209109	-117
V_V_HT	0.837749242568762	0.745645289372175	76988.3650332377	-0.623711646044361	2.29921013118189	-117
V_V_HM	1.86136872268736	0.7472976029235	76988.3650332377	0.396669308108329	3.32606813726639	-117
V_V_WT	1.59948479784244	0.747457662503734	76988.3650332377	0.134471667318715	3.06449792836616	-116
V_V_HT	0.836843545776532	0.745666209626142	76988.3650332377	-0.624658346425549	2.29834543797861	-116
V_V_HM	1.88332831236055	0.747321065258029	76988.3650332377	0.418582911727882	3.34807371299321	-116
V_V_WT	1.59902325547635	0.74750739371879	76988.3650332377	0.133912652029799	3.06413385892289	-115
V_V_HT	0.836127778306476	0.745708658163018	76988.3650332377	-0.62545731280708	2.29771286942003	-115
V_V_HM	1.90425322842495	0.747370212044797	76988.3650332377	0.439411500345861	3.36909495650404	-115
V_V_WT	1.5987018768863	0.747580183617834	76988.3650332377	0.133448605616253	3.06395514815635	-114
V_V_HT	0.83560780887565	0.745770095953734	76988.3650332377	-0.626097699988133	2.29731331773943	-114
V_V_HM	1.92408876760926	0.747442085426913	76988.3650332377	0.459106168075085	3.38907136714344	-114
V_V_WT	1.59850550382731	0.747670634249562	76988.3650332377	0.133074949789565	3.06393605786506	-113
V_V_HT	0.835289236561479	0.7458459453905	76988.3650332377	-0.626564936803828	2.29714340992679	-113
V_V_HM	1.94278116240567	0.747531353543662	76988.3650332377	0.477623597826998	3.40793872698433	-113
V_V_WT	1.59841883358502	0.747771179506499	76988.3650332377	0.132791211366676	3.06404645580337	-112
V_V_HT	0.83517734527129	0.745929788376703	76988.3650332377	-0.626841159910855	2.29719585045344	-112
V_V_HM	1.9602777636504	0.747630542771677	76988.3650332377	0.494925788700763	3.42562973860003	-112
V_V_WT	1.59842588989074	0.747874006021	76988.3650332377	0.132596728238837	3.06425505154265	-111
V_V_HT	0.835275850017453	0.7460150263521	76988.3650332377	-0.626909721153097	2.297461421188	-111
V_V_HM	1.97653158622983	0.747731937835627	76988.3650332377	0.510980877482267	3.44208229497738	-111
V_V_WT	1.5985100335255	0.747971940244353	76988.3650332377	0.132488921305239	3.06453114574576	-110
V_V_HT	0.835586540243739	0.746095637269666	76988.3650332377	-0.626757027905934	2.29793010839341	-110
V_V_HM	1.99150268505059	0.747828458453375	76988.3650332377	0.52576279639431	3.45724257370687	-110
V_V_WT	1.59865415235051	0.748058924840067	76988.3650332377	0.132462550775105	3.06484575392591	-109
V_V_HT	0.836109240904776	0.746166575146099	76988.3650332377	-0.626373365113714	2.29859184692327	-109
V_V_HM	2.0051584364482	0.747914129492493	76988.3650332377	0.539250633000873	3.47106623989552	-109
V_V_WT	1.59884086299655	0.748130423455076	76988.3650332377	0.132509124507635	3.06517260148546	-108
V_V_HT	0.836841790891114	0.74622410850909	76988.3650332377	-0.625753580219572	2.2994371620018	-108
V_V_HM	2.01747377982419	0.747984480361882	76988.3650332377	0.551428089038797	3.48351947060958	-108
V_V_WT	1.59905271735084	0.74818373021068	76988.3650332377	0.132616497898224	3.06548893680345	-107
V_V_HT	0.837780038168646	0.746266077997123	76988.3650332377	-0.624897592920277	2.30045766925757	-107
V_V_HM	2.0284314303514	0.748036850280764	76988.3650332377	0.562283094797413	3.4945797659054	-107
V_V_WT	1.59927235726926	0.748217714521322	76988.3650332377	0.132769528744566	3.06577518579396	-106
V_V_HT	0.838918177052506	0.746291667353007	76988.3650332377	-0.623809609040844	2.30164596314585	-106
V_V_HM	2.03802070062665	0.748070135101206	76988.3650332377	0.571807126997723	3.50423427425557	-106
V_V_WT	1.59948254361547	0.748231530793653	76988.3650332377	0.132952635268871	3.06601245196207	-105
V_V_HT	0.840249750893364	0.74630028139879	76988.3650332377	-0.622494918684912	2.30299442047164	-105
V_V_HM	2.04623358923961	0.748083510342875	76988.3650332377	0.579993800206586	3.51247337827262	-105
V_V_WT	1.59966656901575	0.748225991791198	76988.3650332377	0.133147517085146	3.06618562094635	-104
V_V_HT	0.841766722751615	0.746292731694593	76988.3650332377	-0.620963149445706	2.30449659494894	-104
V_V_HM	2.05306892311229	0.748077789597196	76988.3650332377	0.586840346711045	3.51929749951354	-104
V_V_WT	1.59980836859765	0.748203547837715	76988.3650332377	0.133333306699131	3.06628343049617	-103
V_V_HT	0.843459507039753	0.746271216354743	76988.3650332377	-0.619228195203376	2.30614720928288	-103
V_V_HM	2.05853238906582	0.748055403756059	76988.3650332377	0.592347688796756	3.52471708933488	-103
V_V_WT	1.59989201188667	0.748166285290697	76988.3650332377	0.133489984386478	3.06629403938685	-102
V_V_HT	0.845318207108008	0.746237589149231	76988.3650332377	-0.617303585987234	2.30794000020325	-102
V_V_HM	2.06263104479571	0.748018421024361	76988.3650332377	0.596518830488405	3.52874325910301	-102
V_V_WT	1.59990157006971	0.748115299761813	76988.3650332377	0.133599473940928	3.0662036661985	-101
V_V_HT	0.847332929425278	0.746192818930382	76988.3650332377	-0.615201114273897	2.30986697312445	-101
V_V_HM	2.06537195076568	0.747967927014672	76988.3650332377	0.599358704454719	3.53138519707664	-101
V_V_WT	1.5998214027093	0.748051099091527	76988.3650332377	0.133645139560327	3.06599766585826	-100
V_V_HT	0.849493539877059	0.746137338824787	76988.3650332377	-0.612931763103736	2.31191884285785	-100
V_V_HM	2.06676352008252	0.747904423451292	76988.3650332377	0.600874740425459	3.53265229973958	-100
V_V_WT	1.599637026985	0.747975028778191	76988.3650332377	0.133609861254482	3.06566419271552	-99
V_V_HT	0.851788950106354	0.746072279419159	76988.3650332377	-0.610508836777824	2.31408673699053	-99
V_V_HM	2.06681958971174	0.747829238297837	76988.3650332377	0.601078172564372	3.53256100685911	-99
V_V_WT	1.59933461277716	0.747888315156464	76988.3650332377	0.133477405294178	3.06519182026015	-98
V_V_HT	0.854207643860022	0.745998642339862	76988.3650332377	-0.607945814731764	2.31636110245181	-98
V_V_HM	2.06555666363467	0.74774357933986	76988.3650332377	0.599983137599367	3.53113018966997	-98
V_V_WT	1.59890178806427	0.747792984280762	76988.3650332377	0.133231428601793	3.06457214752676	-97
V_V_HT	0.85673735117426	0.745918097541746	76988.3650332377	-0.605258240032181	2.3187329423807	-97
V_V_HM	2.06299650229738	0.747649443419696	76988.3650332377	0.597607482175945	3.52838552241882	-97
V_V_WT	1.59832654424208	0.747690419862325	76988.3650332377	0.132857210506238	3.06379587797793	-96
V_V_HT	0.859365612230775	0.745831737766083	76988.3650332377	-0.602460714264576	2.32119193872613	-96
V_V_HM	2.05916217513528	0.747548190037603	76988.3650332377	0.593971611116069	3.5243527391545	-96
V_V_WT	1.5975973455269	0.747581353661244	76988.3650332377	0.132341780977854	3.06285291007595	-95
V_V_HT	0.862079871504847	0.745740072483863	76988.3650332377	-0.599566791514161	2.32372653452385	-95
V_V_HM	2.05407796865795	0.747440532060202	76988.3650332377	0.589098413714446	3.51905752360145	-95
V_V_WT	1.59670503983667	0.747467726581024	76988.3650332377	0.131672183773812	3.06173789589953	-94
V_V_HT	0.864867125105775	0.745644643498845	76988.3650332377	-0.596592497598981	2.32632674781053	-94
V_V_HM	2.04777418881719	0.747328377334192	76988.3650332377	0.583014456553276	3.5125339210811	-94
V_V_WT	1.59564349640088	0.747353089976984	76988.3650332377	0.130835327485646	3.06045166531612	-93
V_V_HT	0.867713998616694	0.745548378742884	76988.3650332377	-0.593556945667112	2.3289849429005	-93
V_V_HM	2.04028816121435	0.747215226287213	76988.3650332377	0.575750204413951	3.50482611801475	-93
V_V_WT	1.5944092300177	0.747242000870425	76988.3650332377	0.129818795173473	3.05899966486192	-92
V_V_HT	0.870606955013983	0.745455075540268	76988.3650332377	-0.590481115478021	2.33169502550599	-92
V_V_HM	2.03166287834543	0.747105574214625	76988.3650332377	0.567339839036935	3.49598591765392	-92
V_V_WT	1.59299928772541	0.7471380711357	76988.3650332377	0.128612554620648	3.05738602083018	-91
V_V_HT	0.873532430209622	0.745367714191238	76988.3650332377	-0.587384412492703	2.33444927291195	-91
V_V_HM	2.0219424538974	0.747002981515657	76988.3650332377	0.557820495745232	3.48606441204956	-91
V_V_WT	1.59141133717368	0.747043829235516	76988.3650332377	0.12720931770307	3.05561335664429	-90
V_V_HT	0.876476952713944	0.745288343352648	76988.3650332377	-0.584284323557602	2.33723822898549	-90
V_V_HM	2.01117196526879	0.746909937353361	76988.3650332377	0.547232373190744	3.47511155734683	-90
V_V_WT	1.58964615566058	0.7469623361855	76988.3650332377	0.125603862144105	3.05368844917706	-89
V_V_HT	0.879427547889534	0.745219490675372	76988.3650332377	-0.581198777492694	2.34005387327176	-89
V_V_HM	1.99940123637111	0.746829459393778	76988.3650332377	0.535619380675239	3.46318309206699	-89
V_V_WT	1.58770836394946	0.746897482344724	76988.3650332377	0.12379318362356	3.05162354427536	-88
V_V_HT	0.882372035201527	0.745164427820102	76988.3650332377	-0.578146367270789	2.34289043767384	-88
V_V_HM	1.98668549204851	0.746765388132035	76988.3650332377	0.523029215692376	3.45034176840464	-88
V_V_WT	1.58560587168043	0.746853390537621	76988.3650332377	0.121777111067103	3.04943463229375	-87
V_V_HT	0.885299061459392	0.745126657955718	76988.3650332377	-0.575145312275194	2.34574343519398	-87
V_V_HM	1.97308420952596	0.746721796754128	76988.3650332377	0.509513372043785	3.43665504700814	-87
V_V_WT	1.58334724870983	0.746832569875341	76988.3650332377	0.11955929648627	3.04713520093339	-86
V_V_HT	0.888197446593281	0.745108313378092	76988.3650332377	-0.57221097186458	2.34860586505114	-86
V_V_HM	1.95865770333012	0.746701164310439	76988.3650332377	0.495127305330247	3.42218810132999	-86
V_V_WT	1.58094177286383	0.746835774814907	76988.3650332377	0.117147538975394	3.04473600675227	-85
V_V_HT	0.891056309158316	0.745110036162557	76988.3650332377	-0.569355485948135	2.35146810426477	-85
V_V_HM	1.94346692226546	0.746704236500572	76988.3650332377	0.479930502788906	3.40700334174201	-85
V_V_WT	1.57840154959255	0.746863198650252	76988.3650332377	0.114553565129484	3.04224953405561	-84
V_V_HT	0.8938659581123	0.745132019204784	76988.3650332377	-0.566588923642569	2.35432083986717	-84
V_V_HM	1.92757534713267	0.746731207088765	76988.3650332377	0.463986065443554	3.39116462882179	-84
V_V_WT	1.57574011427222	0.746913658190698	76988.3650332377	0.111793229372354	3.03968699917209	-83
V_V_HT	0.89661737959986	0.745173294764333	76988.3650332377	-0.563918402037025	2.35715316123675	-83
V_V_HM	1.91104758314027	0.746780910788645	76988.3650332377	0.447360882457929	3.37473428382262	-83
V_V_WT	1.57297389123417	0.746985479375997	76988.3650332377	0.108886237184701	3.03706154528364	-82
V_V_HT	0.899303071713447	0.745232503406083	76988.3650332377	-0.561348758553288	2.35995490198018	-82
V_V_HM	1.89395019084152	0.746851699592624	76988.3650332377	0.430124744471595	3.35777563721145	-82
V_V_WT	1.57012002860282	0.747075303242607	76988.3650332377	0.105856320242026	3.03438373696362	-81
V_V_HT	0.901915911317843	0.74530685038286	76988.3650332377	-0.55888163863665	2.36271346127234	-81
V_V_HM	1.87635021976563	0.746940260617827	76988.3650332377	0.41235119424696	3.34034924528429	-81
V_V_WT	1.56719639347958	0.747178187103355	76988.3650332377	0.102731033286877	3.03166175367228	-80
V_V_HT	0.904449263478242	0.745392188933771	76988.3650332377	-0.55651554959214	2.36541407654862	-80
V_V_HM	1.85831498293336	0.747041715817252	76988.3650332377	0.394117105751557	3.32251286011517	-80
V_V_WT	1.56422373584481	0.747289145741675	76988.3650332377	0.0995408972981611	3.02890657439145	-79
V_V_HT	0.906898448921652	0.745484353354824	76988.3650332377	-0.55424700593459	2.36804390377789	-79
V_V_HM	1.83991285409104	0.747151146580123	76988.3650332377	0.375500493183219	3.30432521499886	-79
V_V_WT	1.56122423029499	0.747402507304823	76988.3650332377	0.096319203674238	3.02612925691574	-78
V_V_HT	0.909259831228752	0.745578590761592	76988.3650332377	-0.55207032845457	2.37058999091207	-78
V_V_HM	1.82121258426623	0.747262955573034	76988.3650332377	0.356581078313897	3.28584409021857	-78
V_V_WT	1.55822285918614	0.747513111967461	76988.3650332377	0.0931010480019394	3.02334467037034	-77
V_V_HT	0.911531986962643	0.745670593653605	76988.3650332377	-0.54997849791046	2.37304247183575	-77
V_V_HM	1.80228338101779	0.747372052134061	76988.3650332377	0.337438046373314	3.26712871566226	-77
V_V_WT	1.5552453078606	0.747615113631819	76988.3650332377	0.0899235739448276	3.02056704177636	-76
V_V_HT	0.913714044716414	0.74575545267422	76988.3650332377	-0.547962763395691	2.37539085282852	-76
V_V_HM	1.78319456368854	0.74747266591474	76988.3650332377	0.31815202655729	3.24823710081979	-76
V_V_WT	1.55231790813552	0.747702196128301	76988.3650332377	0.0868254929796175	3.01781032329142	-75
V_V_HT	0.91580576371797	0.745827837569066	76988.3650332377	-0.546012918411516	2.37762444584746	-75
V_V_HM	1.76401534143432	0.747558560230241	76988.3650332377	0.298804451891473	3.22922623097716	-75
V_V_WT	1.54947020828893	0.747769912189608	76988.3650332377	0.0838450700050977	3.01509534657276	-74
V_V_HT	0.91781007444898	0.745884016477804	76988.3650332377	-0.544118718049411	2.37973886694737	-74
V_V_HM	1.7448143015946	0.74762534553301	76988.3650332377	0.279472513205723	3.21015608998348	-74
V_V_WT	1.54673489861682	0.747815983577009	76988.3650332377	0.0810194606533263	3.01245033658031	-73
V_V_HT	0.919733139525391	0.74592210938859	76988.3650332377	-0.542270314879997	2.38173659393078	-73
V_V_HM	1.72565918904061	0.747670775787182	76988.3650332377	0.260228357589865	3.19109002049136	-73
V_V_WT	1.54414528724953	0.747838305496554	76988.3650332377	0.0783860984398443	3.00990447605923	-72
V_V_HT	0.92158176725664	0.745940357414764	76988.3650332377	-0.54045745318513	2.38362098769841	-72
V_V_HM	1.70661756361487	0.747692773954934	76988.3650332377	0.241143615869755	3.17209151135999	-72
V_V_WT	1.54173468787781	0.747834453526024	76988.3650332377	0.0759830489103248	3.0074863268453	-71
V_V_HT	0.923362770319756	0.745936694497505	76988.3650332377	-0.538669270823239	2.38539481146275	-71
V_V_HM	1.68775698807575	0.747688944077335	76988.3650332377	0.222290546870807	3.15322342928069	-71
V_V_WT	1.53953689827892	0.747802340358877	76988.3650332377	0.0738482009519974	3.00522559560584	-70
V_V_HT	0.925083653332351	0.745909313729582	76988.3650332377	-0.536894721647938	2.38706202831264	-70
V_V_HM	1.66914456403651	0.747657220810577	76988.3650332377	0.203740300269407	3.13454882780362	-70
V_V_WT	1.53758767423182	0.74774203266526	76988.3650332377	0.0720171796706863	3.00315816879294	-69
V_V_HT	0.926754698648921	0.745858238030419	76988.3650332377	-0.535123568226685	2.38863296552453	-69
V_V_HM	1.65084555283681	0.747597666690412	76988.3650332377	0.18555801483545	3.11613309083818	-69
V_V_WT	1.53592325770153	0.747654146798048	76988.3650332377	0.0705250189829916	3.00132149642008	-68
V_V_HT	0.928386883187827	0.745783931987245	76988.3650332377	-0.533345744229669	2.39011951060532	-68
V_V_HM	1.63292475872383	0.747510885058712	76988.3650332377	0.167807312269196	3.09804220517847	-68
V_V_WT	1.53458024685367	0.747539915465754	76988.3650332377	0.0694059009522401	2.9997545927551	-67
V_V_HT	0.929991871556069	0.745687359852462	76988.3650332377	-0.531551474979584	2.39153521809172	-67
V_V_HM	1.61544633717364	0.747398086067335	76988.3650332377	0.150549976155364	3.08034269819191	-67
V_V_WT	1.53359696666121	0.747403475441211	76988.3650332377	0.0686900424981782	2.99850389082425	-66
V_V_HT	0.931584760300836	0.745571968539579	76988.3650332377	-0.529732419861786	2.39290194046346	-66
V_V_HM	1.59847115604276	0.747263350174129	76988.3650332377	0.133838876674331	3.06310343541119	-66
V_V_WT	1.53301357407696	0.74725226711323	76988.3650332377	0.0684030174502421	2.99762413070368	-65
V_V_HT	0.933184714008831	0.745444041301158	76988.3650332377	-0.527881729431914	2.39425115744958	-65
V_V_HM	1.58205586677063	0.747114024131812	76988.3650332377	0.117716265668405	3.04639546787286	-65
V_V_WT	1.53287154048238	0.747096095110894	76988.3650332377	0.0685670801678948	2.99717600079687	-64
V_V_HT	0.934814231516413	0.745311895687794	76988.3650332377	-0.525993207209508	2.39562167024233	-64
V_V_HM	1.56625338451676	0.746959792641886	76988.3650332377	0.102216076332532	3.03029069270098	-64
V_V_WT	1.53321259323327	0.746944479150201	76988.3650332377	0.0692052994130905	2.99721988705344	-63
V_V_HT	0.936496478589774	0.7451835986798	76988.3650332377	-0.524059498667831	2.39705245584738	-63
V_V_HM	1.55111586816332	0.746810058258873	76988.3650332377	0.0873720385909433	3.0148596977357	-63
V_V_WT	1.53407845863685	0.746805759556285	76988.3650332377	0.0703430544991819	2.99781386277452	-62
V_V_HT	0.938254619852728	0.745066199829186	76988.3650332377	-0.522071256268336	2.39858049597379	-62
V_V_HM	1.5366954768182	0.746673057117671	76988.3650332377	0.0732201687699474	3.00017078486644	-62
V_V_WT	1.53551086301138	0.746686847648463	76988.3650332377	0.0720085255945142	2.99901320042825	-61
V_V_HT	0.940111820361508	0.74496552171532	76988.3650332377	-0.520016727180067	2.40024036790308	-61
V_V_HM	1.52304436814336	0.746555612570388	76988.3650332377	0.0597992507968854	2.98628948548983	-61
V_V_WT	1.53755149612434	0.746593551707604	76988.3650332377	0.0742320182662624	3.00087097398241	-60
V_V_HT	0.942091784772956	0.744886449475897	76988.3650332377	-0.517881781590652	2.40206535113656	-60
V_V_HM	1.51021371822067	0.746463458322773	76988.3650332377	0.0471492227201682	2.97327821372117	-60
V_V_WT	1.54024180512462	0.74653231755245	76988.3650332377	0.0770423458921285	3.0034412643571	-59
V_V_HT	0.944220883928821	0.744834452813884	76988.3650332377	-0.515650769247708	2.40409253710535	-59
V_V_HM	1.49824975327053	0.746402961756193	76988.3650332377	0.0353038307258446	2.96119567581521	-59
V_V_WT	1.54362280964384	0.746509785102842	76988.3650332377	0.0804675138953808	3.0067781053923	-58
V_V_HT	0.946528049775594	0.744815212119609	76988.3650332377	-0.51330589174024	2.40636199129143	-58
V_V_HM	1.48719364577985	0.74638068610794	76988.3650332377	0.024291383389877	2.95009590816983	-58
V_V_WT	1.54773542988459	0.746530471986721	76988.3650332377	0.0845395879513298	3.01093127181785	-57
V_V_HT	0.949042717569938	0.744832611808132	76988.3650332377	-0.510825327244894	2.40891076238477	-57
V_V_HM	1.47708555012349	0.746401098682521	76988.3650332377	0.0141432791935134	2.94002782105347	-57
V_V_WT	1.55262058816096	0.746596102171319	76988.3650332377	0.0892961114072666	3.01594506491464	-56
V_V_HT	0.95179432513973	0.74488816012478	76988.3650332377	-0.508182594086791	2.41177124436625	-56
V_V_HM	1.46796562171457	0.746465906736004	76988.3650332377	0.00489632733687295	2.93103491609227	-56
V_V_WT	1.55831920599337	0.746705544490981	76988.3650332377	0.0947802228624208	3.02185818912432	-55
V_V_HT	0.954812308376773	0.744980936353956	76988.3650332377	-0.505346451776348	2.41497106852989	-55
V_V_HM	1.45987401428653	0.746573996687442	76988.3650332377	-0.00340713583374752	2.9231551644068	-55
V_V_WT	1.5648722047596	0.746854867869897	76988.3650332377	0.1010405485827	3.02870386093651	-54
V_V_HT	0.958126104730553	0.745107636412335	76988.3650332377	-0.502280986877946	2.41853319633905	-54
V_V_HM	1.45285088362381	0.74672148854877	76988.3650332377	-0.0107193497774709	2.91642111702509	-54
V_V_WT	1.57232050553679	0.747037513145211	76988.3650332377	0.108130865570317	3.03651014550326	-53
V_V_HT	0.96176514915642	0.745262716766601	76988.3650332377	-0.498945899139773	2.42247619745261	-53
V_V_HM	1.44693638274121	0.7469019054753	76988.3650332377	-0.0169874668976076	2.91086023238004	-53
V_V_WT	1.58070502852149	0.747244580486471	76988.3650332377	0.116109537643238	3.04530051939975	-52
V_V_HT	0.965758878755807	0.745438635952937	76988.3650332377	-0.495296970230541	2.42681472774215	-52
V_V_HM	1.44217066713247	0.747106457467484	76988.3650332377	-0.0221541033470298	2.90649543761198	-52
V_V_WT	1.59006611736886	0.747465647406208	76988.3650332377	0.12503733647782	3.05509489825989	-51
V_V_HT	0.970136872625687	0.745626554256011	76988.3650332377	-0.491287295257207	2.43156104050858	-51
V_V_HM	1.43859272919741	0.747324849884156	76988.3650332377	-0.0261600892827776	2.9033455476776	-51
V_V_WT	1.60044115633667	0.747690857401004	76988.3650332377	0.134970965027291	3.06591134764605	-50
V_V_HT	0.974929363297392	0.745818134796375	76988.3650332377	-0.48687030144809	2.43672902804287	-50
V_V_HM	1.4362357492016	0.747547349122905	76988.3650332377	-0.0289531666291816	2.90142466503238	-50
V_V_WT	1.61186372872125	0.747911621864715	76988.3650332377	0.14596084021133	3.07776661723118	-49
V_V_HT	0.980167122219939	0.746006139438265	76988.3650332377	-0.482001030645719	2.4423352750856	-49
V_V_HM	1.43512593500655	0.747765475978819	76988.3650332377	-0.0304905083272089	2.90074237834032	-49
V_V_WT	1.62436330455286	0.748120807068613	76988.3650332377	0.158050414131394	3.09067619497432	-48
V_V_HT	0.985881142598643	0.746184578881223	76988.3650332377	-0.476636750647041	2.44839903584433	-48
V_V_HM	1.43528254636578	0.747972189566914	76988.3650332377	-0.0307390545254	2.90130414725697	-48
V_V_WT	1.6379657311312	0.74831242033727	76988.3650332377	0.171277279699868	3.10465418256254	-47
V_V_HT	0.992102394571631	0.746348431607881	76988.3650332377	-0.470736649166004	2.45494143830927	-47
V_V_HM	1.43671908293149	0.748161576011508	76988.3650332377	-0.0296737144059838	2.90311188026896	-47
V_V_WT	1.65269529714435	0.748480468555051	76988.3650332377	0.185677472080285	3.11971312220841	-46
V_V_HT	0.998861710376175	0.746492648757551	76988.3650332377	-0.464259998224653	2.461983418977	-46
V_V_HM	1.43944676784173	0.748327718540113	76988.3650332377	-0.0272716679876017	2.90616520367106	-46
V_V_WT	1.66857300490756	0.748619925622895	76988.3650332377	0.201281844715928	3.1358641650992	-45
V_V_HT	1.00618944548641	0.746612984320372	76988.3650332377	-0.457168120191606	2.46954701116443	-45
V_V_HM	1.44347233703327	0.748465653945864	76988.3650332377	-0.0235164514738462	2.91046112554039	-45
V_V_WT	1.68561813861636	0.748726029972568	76988.3650332377	0.218119014451273	3.15311726278144	-44
V_V_HT	1.01411561362609	0.74670538321379	76988.3650332377	-0.449423053402406	2.47765428065458	-44
V_V_HM	1.44880032498205	0.748570677284637	76988.3650332377	-0.0183943087227758	2.91599495868687	-44
V_V_WT	1.70384640692011	0.748795249548168	76988.3650332377	0.23621161274691	3.17148120109332	-43
V_V_HT	1.02266934684208	0.746766810068969	76988.3650332377	-0.440989716503047	2.4863284101872	-43
V_V_HM	1.45543095432633	0.748639295961431	76988.3650332377	-0.0118981716280782	2.92276008028074	-43
V_V_WT	1.72327167267589	0.748824596269164	76988.3650332377	0.255579359082186	3.1909639862696	-42
V_V_HT	1.03187924008169	0.746794654662466	76988.3650332377	-0.431834398521852	2.49559287868524	-42
V_V_HM	1.46336235071523	0.748668551439401	76988.3650332377	-0.00402411582382634	2.93074881725429	-42
V_V_WT	1.74390303520987	0.748812971957715	76988.3650332377	0.276233505206137	3.2115725652136	-41
V_V_HT	1.04177227060997	0.746787890857073	76988.3650332377	-0.421928110970188	2.50547265219012	-41
V_V_HM	1.47258758539861	0.748657350243188	76988.3650332377	0.00522307314587245	2.93995209765136	-41
V_V_WT	1.76574378212955	0.74876157784618	76988.3650332377	0.298174984317093	3.233312579942	-40
V_V_HT	1.0523732621205	0.746747430875678	76988.3650332377	-0.411247818106583	2.51599434234758	-40
V_V_HM	1.48309383587821	0.748606869091023	76988.3650332377	0.0158282664211249	2.95035940533529	-40
V_V_WT	1.78879130487387	0.748673810985407	76988.3650332377	0.321394529651999	3.25618808009574	-39
V_V_HT	1.06370464237344	0.746676040113701	76988.3650332377	-0.399776512331514	2.52718579707839	-39
V_V_HM	1.49486262088487	0.748520452821774	76988.3650332377	0.0277664268660163	2.96195881490373	-39
V_V_WT	1.8130370389827	0.748555064892255	76988.3650332377	0.345873005485737	3.28020107247966	-38
V_V_HT	1.07578620989933	0.746578172255149	76988.3650332377	-0.387503124311925	2.53907554411059	-38
V_V_HM	1.5078700545219	0.748403417880432	76988.3650332377	0.0410032483793037	2.9747368606645	-38
V_V_WT	1.83846644141562	0.748412445024719	76988.3650332377	0.371581942117175	3.30535094071406	-37
V_V_HT	1.08863492667103	0.746459733442405	76988.3650332377	-0.37442226808332	2.55169212142539	-37
V_V_HM	1.5220871201637	0.748262771778516	76988.3650332377	0.0554959796492756	2.98867826067813	-37
V_V_WT	1.86505900450455	0.748254412272689	76988.3650332377	0.398484248578061	3.33163376043104	-36
V_V_HT	1.10226472931146	0.746327786385412	76988.3650332377	-0.360533849897528	2.56506330852044	-36
V_V_HM	1.53747996080671	0.748106861541635	76988.3650332377	0.0711944035455796	3.00376551806783	-36
V_V_WT	1.89278829890452	0.748090371124306	76988.3650332377	0.426535062775582	3.35904153503346	-35
V_V_HT	1.11668636394751	0.746190208165362	76988.3650332377	-0.345842562665807	2.57921529056082	-35
V_V_HM	1.55401018910796	0.747944967560696	76988.3650332377	0.08804194320736	3.01997843500855	-35
V_V_WT	1.92162205586214	0.747930220898586	76988.3650332377	0.455682713342571	3.3875613983817	-34
V_V_HT	1.13190724319236	0.746055316904417	76988.3650332377	-0.330357297251157	2.59417178363587	-34
V_V_HM	1.57163520787604	0.74778686097935	76988.3650332377	0.105976850052475	3.03729356569961	-34
V_V_WT	1.95152228259422	0.747783889884137	76988.3650332377	0.485869748101815	3.41717481708662	-33
V_V_HT	1.1479313296319	0.745931483654516	76988.3650332377	-0.31409049828594	2.60995315754974	-33
V_V_HM	1.59030855240513	0.747642344160017	76988.3650332377	0.124933446795741	3.05568365801453	-33
V_V_WT	1.98244631490021	0.747660534832036	76988.3650332377	0.517035555668279	3.44785707413214	-32
V_V_HT	1.16475964839543	0.745826453137417	76988.3650332377	-0.297056320255223	2.62657561704609	-32
V_V_HM	1.60998076404447	0.747520459946252	76988.3650332377	0.144844550860058	3.07511697722887	-32
V_V_WT	2.01434969348777	0.747567144070645	76988.3650332377	0.549121979662388	3.47957740731316	-31
V_V_HT	1.18239202354233	0.745746143928749	76988.3650332377	-0.279266539477069	2.64405058656174	-31
V_V_HM	1.63060132999718	0.747428110531794	76988.3650332377	0.165646121184741	3.09555653880961	-31
V_V_WT	2.04718369079312	0.74750931841858	76988.3650332377	0.582069314944995	3.51229806664124	-30
V_V_HT	1.20082523514846	0.745695332999569	76988.3650332377	-0.260733738714052	2.66238420901097	-30
V_V_HM	1.65211747465801	0.747370830790619	76988.3650332377	0.187274533840332	3.11696041547569	-30
V_V_WT	2.08089465709725	0.747491418881283	76988.3650332377	0.615815364249117	3.54597394994538	-29
V_V_HT	1.22005240218607	0.745677788863022	76988.3650332377	-0.241472185260064	2.6815769896322	-29
V_V_HM	1.67447400747493	0.747352934856435	76988.3650332377	0.20966614259516	3.1392818723547	-29
V_V_WT	2.11542502917316	0.74751607403203	76988.3650332377	0.650297412357813	3.58055264598851	-28
V_V_HT	1.24006359893308	0.745695846627282	76988.3650332377	-0.221496381637077	2.70162357950323	-28
V_V_HM	1.69761397884132	0.747377028884351	76988.3650332377	0.232758889792163	3.16246906789047	-28
V_V_WT	2.15071580367965	0.747583062299175	76988.3650332377	0.685456890209148	3.61597471715016	-27
V_V_HT	1.26084769807861	0.745749438062213	76988.3650332377	-0.200817321425251	2.72251271758246	-27
V_V_HM	1.72147988897929	0.747442905033108	76988.3650332377	0.256495683021233	3.18646409493734	-27
V_V_WT	2.18670531634697	0.747690050459788	76988.3650332377	0.721236706638178	3.65217392605577	-26
V_V_HT	1.28239120527915	0.745836726533509	76988.3650332377	-0.179444899174403	2.74422730973271	-26
V_V_HM	1.7460133970293	0.747548271671949	76988.3650332377	0.280822673007193	3.21120412105141	-26
V_V_WT	2.22333069795631	0.747832009242671	76988.3650332377	0.757583849771476	3.68907754614114	-25
V_V_HT	1.3046794740327	0.74595359319022	76988.3650332377	-0.15738568846012	2.76674463652551	-25
V_V_HM	1.77115586858523	0.747688174492916	76988.3650332377	0.305690935761741	3.23662080140871	-25
V_V_WT	2.26052692401498	0.748002191667827	76988.3650332377	0.794446519162068	3.7266073288679	-24
V_V_HT	1.32769562212678	0.746094472018299	76988.3650332377	-0.134645662136272	2.79003690638984	-24
V_V_HM	1.79684834168398	0.747855963328553	76988.3650332377	0.331054543615423	3.26264213975254	-24
V_V_WT	2.29822803048895	0.748191698303692	76988.3650332377	0.83177619361548	3.76467986736242	-23
V_V_HT	1.35142169482484	0.746251961622257	76988.3650332377	-0.111228268242777	2.81407165789245	-23
V_V_HM	1.82303181465475	0.748042860976832	76988.3650332377	0.356871698167736	3.28919193114177	-23
V_V_WT	2.33636613405653	0.748391076738642	76988.3650332377	0.86952351648765	3.80320875162542	-22
V_V_HT	1.3758372046113	0.746418190443947	76988.3650332377	-0.0871385660821657	2.83881297530477	-22
V_V_HM	1.8496475630172	0.748239543842491	76988.3650332377	0.383101949136558	3.31619317689784	-22
V_V_WT	2.37487166195037	0.748590800063738	76988.3650332377	0.907637587703184	3.84210573619756	-21
V_V_HT	1.40091921982624	0.746585214067891	76988.3650332377	-0.0623839163013706	2.86422235595384	-21
V_V_HM	1.87663732595159	0.748436613796795	76988.3650332377	0.409705455985595	3.34356919591759	-21
V_V_WT	2.41367471371218	0.748780016622948	76988.3650332377	0.946069775993174	3.88127965143119	-20
V_V_HT	1.42664432337014	0.746743926472944	76988.3650332377	-0.036969888245808	2.89025853498609	-20
V_V_HM	1.90394294506456	0.748623360707155	76988.3650332377	0.436645052125639	3.37124083800348	-20
V_V_WT	2.45270530639309	0.748946973601084	76988.3650332377	0.984773133865382	3.9206374789208	-19
V_V_HT	1.45298871831744	0.746884413351832	76988.3650332377	-0.0109008468503697	2.91687828348525	-19
V_V_HM	1.93150654028902	0.74878818031171	76988.3650332377	0.463885601782503	3.39912747879554	-19
V_V_WT	2.49189311043464	0.749081317329606	76988.3650332377	1.02369762489783	3.96008859597145	-18
V_V_HT	1.47992673853541	0.746997917739856	76988.3650332377	0.0158147053574778	2.94403877171334	-18
V_V_HM	1.95927166959169	0.748920847673878	76988.3650332377	0.491390703745403	3.42715263543797	-18
V_V_WT	2.53116778079215	0.749175101208417	76988.3650332377	1.06278847934069	3.9995470822436	-17
V_V_HT	1.50743066462634	0.747077695938478	76988.3650332377	0.0431622665940834	2.9716990626586	-17
V_V_HM	1.98718387307564	0.749013512876755	76988.3650332377	0.519121283913722	3.45524646223755	-17
V_V_WT	2.5704594516567	0.749223216201914	76988.3650332377	1.10198584506827	4.03893305824513	-16
V_V_HT	1.53547096522118	0.74711938123184	76988.3650332377	0.0711208642307637	2.9998210662116	-16
V_V_HM	2.01519097035037	0.749061126137654	76988.3650332377	0.547035059444763	3.48334688125599	-16
V_V_WT	2.60969923854617	0.749223648711468	76988.3650332377	1.14122478424126	4.07817369285108	-15
V_V_HT	1.56401654738964	0.747121203859029	76988.3650332377	0.0996628740594161	3.02837022071987	-15
V_V_HM	2.0432433537361	0.749061692655726	76988.3650332377	0.575086332458017	3.51140037501419	-15
V_V_WT	2.64881973645296	0.74917755606982	76988.3650332377	1.18043562348592	4.11720384941999	-14
V_V_HT	1.59303501583059	0.74708405886966	76988.3650332377	0.128754146486319	3.05731588517487	-14
V_V_HM	2.07129425074861	0.749016347540407	76988.3650332377	0.603226105660681	3.53936239583653	-14
V_V_WT	2.68775510316991	0.749088702154812	76988.3650332377	1.21954514341411	4.15596506292571	-13
V_V_HT	1.62249306440006	0.747011028067674	76988.3650332377	0.158355335047799	3.08663079375232	-13
V_V_HM	2.09929942286387	0.748928798404177	76988.3650332377	0.631402873627553	3.56719597210018	-13
V_V_WT	2.72644031555343	0.74896185889805	76988.3650332377	1.2584789679211	4.19440166318577	-12
V_V_HT	1.65235712726565	0.746906014596153	76988.3650332377	0.188425223771326	3.11628903075996	-12
V_V_HM	2.12721573416874	0.748803745590765	76988.3650332377	0.659564287796235	3.59486718054124	-12
V_V_WT	2.76481287767421	0.748803934508308	76988.3650332377	1.29716106102431	4.23246469432411	-11
V_V_HT	1.68259325891037	0.746774723598572	76988.3650332377	0.218918685088387	3.14626783273236	-11
V_V_HM	2.15500301889338	0.748647998713431	76988.3650332377	0.68765683559032	3.62234920219644	-11
V_V_WT	2.80281305174846	0.74862363922364	76988.3650332377	1.33551461291868	4.27011149057824	-10
V_V_HT	1.71316726417558	0.746624387761669	76988.3650332377	0.249787347811938	3.17654718053922	-10
V_V_HM	2.18262417389597	0.748470147319704	76988.3650332377	0.715626578399497	3.64962176939244	-10
V_V_WT	2.84038238271	0.748429759018302	76988.3650332377	1.37346394807419	4.3073008173458	-9
V_V_HT	1.74404495272735	0.746462293656505	76988.3650332377	0.280982739966677	3.20710716548802	-9
V_V_HM	2.2100433868728	0.748278854884252	76988.3650332377	0.743420723554784	3.67666605019081	-9
V_V_WT	2.87746605183828	0.748232081548222	76988.3650332377	1.41093506401558	4.34399703966097	-8
V_V_HT	1.7751924008903	0.746296594841192	76988.3650332377	0.312454956945744	3.23792984483486	-8
V_V_HM	2.23722821543553	0.748083775910266	76988.3650332377	0.770987905891803	3.70346852497925	-8
V_V_WT	2.9140139281572	0.748041369617145	76988.3650332377	1.44785673472741	4.38017112158698	-7
V_V_HT	1.80657620054168	0.746136305911651	76988.3650332377	0.344152922065263	3.2689994790181	-7
V_V_HM	2.26415035451427	0.74789553120133	76988.3650332377	0.798279003620886	3.73002170540766	-7
V_V_WT	2.94998004869737	0.747868424718214	76988.3650332377	1.48416182636989	4.41579827102485	-6
V_V_HT	1.83816353542842	0.745990510603333	76988.3650332377	0.376026014997934	3.30030105585891	-6
V_V_HM	2.29078501871536	0.747724783085078	76988.3650332377	0.825248333241664	3.75632170418906	-6
V_V_WT	2.9853192954431	0.747721964098272	76988.3650332377	1.51978813516888	4.45085045571732	-5
V_V_HT	1.86992171374467	0.745866539357652	76988.3650332377	0.40802717631087	3.33181625117848	-5
V_V_HM	2.31710812579874	0.747580136500612	76988.3650332377	0.8518549468782	3.78236130471928	-5
V_V_WT	3.01998655175162	0.747607886909268	76988.3650332377	1.55467898217446	4.48529412132878	-4
V_V_HT	1.90181804547991	0.745769343612636	76988.3650332377	0.440114011200768	3.36352207975906	-4
V_V_HM	2.34309559723793	0.74746741383988	76988.3650332377	0.878063354146082	3.80812784032977	-4
V_V_WT	3.05393775700114	0.747529501104905	76988.3650332377	1.5887838231928	4.51909169080948	-3
V_V_HT	1.93382010418873	0.745701698219544	76988.3650332377	0.472248654528176	3.39539155384928	-3
V_V_HM	2.36872408601444	0.747389879959187	76988.3650332377	0.903843808925451	3.83360436310343	-3
V_V_WT	3.08713308062364	0.747488655735243	76988.3650332377	1.62205920352737	4.5522069577199	-2
V_V_HT	1.96589652467024	0.745665185361491	76988.3650332377	0.50439664002155	3.42739640931893	-2
V_V_HM	2.3939731905299	0.747349362716569	76988.3650332377	0.929172327025687	3.85877405403411	-2
V_V_WT	3.11953487858992	0.747484956414793	76988.3650332377	1.65446825214249	4.58460150503734	-1
V_V_HT	1.99801652476491	0.745659513602409	76988.3650332377	0.536527756734513	3.4595052927953	-1
V_V_HM	2.41882397185636	0.747345476654405	76988.3650332377	0.954030725013773	3.88361721869894	-1
V_V_WT	3.15111118767788	0.747517055016574	76988.3650332377	1.68598164813793	4.61624072721783	0
V_V_HT	2.03015094197261	0.745683630760966	76988.3650332377	0.568614904436889	3.49168697950833	0
V_V_HM	2.44326112625946	0.74737689859379	76988.3650332377	0.978406292579131	3.9081159599398	0
V_V_WT	3.18183580693186	0.747582792669487	76988.3650332377	1.71657742193415	4.64709419192958	1
V_V_HT	2.06227230034749	0.745735839794023	76988.3650332377	0.600633933378549	3.52391066731643	1
V_V_HM	2.46727296164404	0.747441508383825	76988.3650332377	1.00229149311132	3.93225443017677	1
V_V_WT	3.21168488789537	0.747678129891871	76988.3650332377	1.74623964243769	4.67713013335306	2
V_V_HT	2.0943538435958	0.74581286384736	76988.3650332377	0.632564509882968	3.55614317730863	2
V_V_HM	2.49084920152932	0.747535329661518	76988.3650332377	1.02568384378034	3.95601455927831	2
V_V_WT	3.24064055965736	0.747798586975549	76988.3650332377	1.77495921894224	4.70632190037249	3
V_V_HT	2.12637071480491	0.74591108031308	76988.3650332377	0.664388877330149	3.58835255227966	3
V_V_HM	2.51398302021298	0.747653953683509	76988.3650332377	1.04858515999793	3.97938088042802	3
V_V_WT	3.26869216070332	0.747939912611435	76988.3650332377	1.80273382247699	4.73465049892966	4
V_V_HT	2.15830039855697	0.746027084356491	76988.3650332377	0.69609119376054	3.62050960335341	4
V_V_HM	2.53667165598527	0.747793199426986	76988.3650332377	1.0710008748373	4.00234243713323	4
V_V_WT	3.29583504480699	0.74809785442269	76988.3650332377	1.82956714145215	4.76210294816184	5
V_V_HT	2.19012236725281	0.746157477832887	76988.3650332377	0.727657591920897	3.65258714258473	5
V_V_HM	2.5589156448538	0.747948885441238	76988.3650332377	1.09293971992772	4.02489156977988	5
V_V_WT	3.32206577165316	0.748266529360936	76988.3650332377	1.85546726629673	4.78866427700958	6
V_V_HT	2.22181649454573	0.746297455561213	76988.3650332377	0.759077363594411	3.68455562549706	6
V_V_HM	2.58071618407153	0.748115217357127	76988.3650332377	1.1144142494555	4.04701811868755	6
V_V_WT	3.3473808987851	0.748438098281916	76988.3650332377	1.88044611923598	4.81431567833421	7
V_V_HT	2.25336265268487	0.746440517861702	76988.3650332377	0.790343120368743	3.716382185001	7
V_V_HM	2.60207446827414	0.74828446541874	76988.3650332377	1.13544080833771	4.06870812821056	7
V_V_WT	3.37177698686061	0.748602989964172	76988.3650332377	1.90451902047198	4.83903495324924	8
V_V_HT	2.2847407156153	0.746578655275888	76988.3650332377	0.821450434685904	3.7480309965447	8
V_V_HM	2.62299169249543	0.748447185284035	76988.3650332377	1.15603910246943	4.08994428252142	8
V_V_WT	3.39525170782745	0.748750722651646	76988.3650332377	1.92770418613982	4.86279922951508	9
V_V_HT	2.31593095538703	0.746703044806799	76988.3650332377	0.852396871624076	3.77946503914999	9
V_V_HM	2.64346957352643	0.748593029454488	76988.3650332377	1.17623112968497	4.11070801736789	9
V_V_WT	3.41780719425255	0.748871771577996	76988.3650332377	1.95002241729892	4.88559197120618	10
V_V_HT	2.34691524129279	0.746805642501768	76988.3650332377	0.88318006658137	3.81065041600421	10
V_V_HM	2.66351191148718	0.748712592718368	76988.3650332377	1.19603912427044	4.13098469870393	10
V_V_WT	3.43944772674011	0.748957087580288	76988.3650332377	1.97149573086577	4.90739972261445	11
V_V_HT	2.37767621926794	0.746878760936747	76988.3650332377	0.913797732804294	3.84155470573159	11
V_V_HM	2.68312348358621	0.748796935399496	76988.3650332377	1.21548538515318	4.15076158201925	11
V_V_WT	3.46018271457598	0.748999970720218	76988.3650332377	1.99214666797044	4.92821876118152	12
V_V_HT	2.40819840974845	0.746916668904031	76988.3650332377	0.94424562386611	3.87215119563079	12
V_V_HM	2.70231130112015	0.748839434999555	76988.3650332377	1.23458990369207	4.17003269854824	12
V_V_WT	3.4800274848775	0.748996890606103	76988.3650332377	2.0119974752796	4.94805749447539	13
V_V_HT	2.4384685110218	0.746916290799821	76988.3650332377	0.97451646622174	3.90242055582185	13
V_V_HM	2.72108489409122	0.7488365968151	76988.3650332377	1.2533690594899	4.18880072869254	13
V_V_WT	3.49900295360407	0.748947642459385	76988.3650332377	2.03106947011757	4.96693643709057	14
V_V_HT	2.46847529269989	0.746877341060149	76988.3650332377	1.00459958918699	3.93235099621279	14
V_V_HM	2.73945608851951	0.748788208303288	76988.3650332377	1.27183509514964	4.20707708188938	14
V_V_WT	3.51713527790593	0.748855305462204	76988.3650332377	2.0493827744536	4.98488778135826	15
V_V_HT	2.4982094809848	0.746802293839697	76988.3650332377	1.03448086963362	3.96193809233598	15
V_V_HM	2.75743878891865	0.748697298395536	76988.3650332377	1.2899959784951	4.2248815993422	15
V_V_WT	3.53445546978762	0.748726010226105	76988.3650332377	2.06695638432551	5.00195455524974	16
V_V_HT	2.52766363065129	0.746696193439689	76988.3650332377	1.06414297553223	3.99118428577035	16
V_V_HM	2.77504875725311	0.748569908515691	76988.3650332377	1.30785563033142	4.2422418841748	16
V_V_WT	3.55099831550024	0.748568096273947	76988.3650332377	2.08380874056294	5.01818789043753	17
V_V_HT	2.55683172480976	0.746565943801381	76988.3650332377	1.09356635830428	4.02009709131524	17
V_V_HM	2.79230314715564	0.748414260744486	76988.3650332377	1.32541508905589	4.25919120525538	17
V_V_WT	3.56679993447729	0.748390332471779	76988.3650332377	2.09995877566759	5.03364109328699	18
V_V_HT	2.58570825678527	0.746418792073829	76988.3650332377	1.12273130690037	4.04868520667018	18
V_V_HM	2.80921958049699	0.748238999413586	76988.3650332377	1.34267503369417	4.27576412729981	18
V_V_WT	3.58189933179956	0.748202793957644	76988.3650332377	2.11542574750206	5.04837291609706	19
V_V_HT	2.61428884195582	0.746263099768222	76988.3650332377	1.15161704818005	4.07696063573159	19
V_V_HM	2.82581662179484	0.748054059752969	76988.3650332377	1.35963455576485	4.29199868782484	19
V_V_WT	3.59633816280631	0.74801635318352	76988.3650332377	2.1302300014563	5.06244632415632	20
V_V_HT	2.64257013651671	0.746107922114256	76988.3650332377	1.18020249013554	4.10493778289788	20
V_V_HM	2.8421136671278	0.747870166143304	76988.3650332377	1.3762920316162	4.30793530263939	20
V_V_WT	3.61015894190027	0.747840930267186	76988.3650332377	2.1443946085538	5.07592327524675	21
V_V_HT	2.67054914163892	0.74596151478075	76988.3650332377	1.20846845286986	4.13262983040797	21
V_V_HM	2.8581303521092	0.747697103072868	76988.3650332377	1.39264791931545	4.32361278490295	21
V_V_WT	3.62340584772921	0.747686260912013	76988.3650332377	2.15794466551434	5.08886702994408	22
V_V_HT	2.69822356065538	0.745832014784409	76988.3650332377	1.23639669120555	4.16005043010521	22
V_V_HM	2.87388670460007	0.747544476296891	76988.3650332377	1.40870341949334	4.33906998970681	22
V_V_WT	3.63612446338102	0.747561448210908	76988.3650332377	2.1709079134111	5.10134101335095	23
V_V_HT	2.72559170770145	0.745727068766574	76988.3650332377	1.26397053190068	4.18721288350221	23
V_V_HM	2.88940303113465	0.747421270878147	76988.3650332377	1.42446122800778	4.35434483426151	23
V_V_WT	3.64836073038786	0.747473400739983	76988.3650332377	2.18331675300296	5.11340470777277	24
V_V_HT	2.75265207486741	0.74565249263854	76988.3650332377	1.29117706788967	4.21412708184514	24
V_V_HM	2.90469966960784	0.747334307014383	76988.3650332377	1.4399283152016	4.36947102401408	24
V_V_WT	3.66016097303043	0.747427695533209	76988.3650332377	2.19520657761306	5.1251153684478	25
V_V_HT	2.77940342601629	0.745613029750317	76988.3650332377	1.31800576609421	4.24080108593838	25
V_V_HM	2.91979682737659	0.747289094779097	76988.3650332377	1.45511408871633	4.38447956603684	25
V_V_WT	3.67157164041218	0.747428353186888	76988.3650332377	2.20661595599702	5.13652732482734	26
V_V_HT	2.80584471453816	0.745612161330733	76988.3650332377	1.34444875671394	4.26724067236238	26
V_V_HM	2.93471448211691	0.747289612077072	76988.3650332377	1.47003072955531	4.39939823467851	26
V_V_WT	3.6826391914495	0.747476135168468	76988.3650332377	2.21758985459899	5.14768852830001	27
V_V_HT	2.83197492595912	0.745650631039734	76988.3650332377	1.37050356770537	4.29344628421288	27
V_V_HM	2.94947256070333	0.74733661999302	76988.3650332377	1.48469667287099	4.41424844853567	27
V_V_WT	3.69341008457219	0.747568096052116	76988.3650332377	2.22818050486807	5.1586396642763	28
V_V_HT	2.85779304608837	0.74572605516986	76988.3650332377	1.39617385693189	4.31941223524484	28
V_V_HM	2.96409098881897	0.747427219601137	76988.3650332377	1.49913752622599	4.42904445141196	28
V_V_WT	3.70393077813286	0.747697679051551	76988.3650332377	2.23844721642389	5.16941433984183	29
V_V_HT	2.88329806085862	0.745832999581289	76988.3650332377	1.42146926121203	4.34512686050521	29
V_V_HM	2.97858969319566	0.747554945950096	76988.3650332377	1.5133858876231	4.44379349876822	29
V_V_WT	3.71424773023262	0.747854977561983	76988.3650332377	2.24845586426141	5.18003959620383	30
V_V_HT	2.90848895558376	0.745963195841103	76988.3650332377	1.44640497194517	4.37057293922236	30
V_V_HM	2.99298860001695	0.747710025888785	76988.3650332377	1.52748083857123	4.45849636146268	30
V_V_WT	3.72440693641555	0.748027602794941	76988.3650332377	2.25827672588568	5.19053714694543	31
V_V_HT	2.93336460984263	0.746106276362825	76988.3650332377	1.4710001891257	4.39572903055955	31
V_V_HM	3.00730741791189	0.74788023500066	76988.3650332377	1.54146604749225	4.47314878833153	31
V_V_WT	3.73445201085253	0.748203073943351	76988.3650332377	2.2679778777845	5.20092614392056	32
V_V_HT	2.95792335486022	0.746251817013463	76988.3650332377	1.49527367522509	4.42057303449535	32
V_V_HM	3.02156474294009	0.74805325987011	76988.3650332377	1.55538424467634	4.48774524120384	32
V_V_WT	3.74442339649282	0.748370032569518	76988.3650332377	2.27762202538596	5.21122476759968	33
V_V_HT	2.98216278907643	0.746390359596224	76988.3650332377	1.51924156669974	4.44508401145313	33
V_V_HM	3.03577774000674	0.748217896922	76988.3650332377	1.56927455397766	4.50228092603581	33
V_V_WT	3.7543586380342	0.74851846034685	76988.3650332377	2.28726634925583	5.22145092681257	34
V_V_HT	3.0060798396029	0.746513577554425	76988.3650332377	1.54291711066906	4.46924256853674	34
V_V_HM	3.04996229418989	0.748364265806228	76988.3650332377	1.58317222590908	4.5167523624707	34
V_V_WT	3.76429398972067	0.748638782427333	76988.3650332377	2.29696587029042	5.23162210915092	35
V_V_HT	3.02967113904121	0.746613488452457	76988.3650332377	1.56631258526692	4.49302969281549	35
V_V_HM	3.06413374156705	0.748482921338562	76988.3650332377	1.59711110906006	4.53115637407404	35
V_V_WT	3.77426216406115	0.74872380858419	76988.3650332377	2.30676739380573	5.24175693431656	36
V_V_HT	3.05293252914069	0.746684108593398	76988.3650332377	1.5894355602575	4.51642949802388	36
V_V_HM	3.07830594180185	0.748566771605457	76988.3650332377	1.61111896320791	4.5454929203958	36
V_V_WT	3.78429140781168	0.74876963691504	76988.3650332377	2.31670681426618	5.25187600135718	37
V_V_HT	3.07585887312864	0.746722217544071	76988.3650332377	1.61228721090036	4.53943053535692	37
V_V_HM	3.09249092283427	0.748611970425923	76988.3650332377	1.62521535478732	4.55976649088122	37
V_V_WT	3.79440527254979	0.748775863106305	76988.3650332377	2.3268084757018	5.26200206939778	38
V_V_HT	3.09844403874956	0.746727531174357	76988.3650332377	1.63486196183356	4.56202611566556	38
V_V_HM	3.10669881130699	0.748618123661343	76988.3650332377	1.63941118295062	4.57398643966336	38
V_V_WT	3.80462325753616	0.748745046904566	76988.3650332377	2.33708686028328	5.27215965478904	39
V_V_HT	3.12068105832876	0.746702242950468	76988.3650332377	1.65714854620004	4.58421357045748	39
V_V_HM	3.12093811296249	0.748587761668388	76988.3650332377	1.65370999395439	4.5881662319706	39
V_V_WT	3.81496318160762	0.748680989133663	76988.3650332377	2.34755233725251	5.28237402596274	40
V_V_HT	3.14256263668318	0.746649549026781	76988.3650332377	1.6791334043708	4.60599186899556	40
V_V_HM	3.13521666820308	0.748524636207184	76988.3650332377	1.66811227477058	4.60232106163558	40
V_V_WT	3.82543941535094	0.748589496185453	76988.3650332377	2.35820789669841	5.29267093400347	41
V_V_HT	3.16408084069695	0.746574310686867	76988.3650332377	1.70079907513943	4.62736260625446	41
V_V_HM	3.14954096500961	0.748434476817319	76988.3650332377	1.68261328351227	4.61646864650695	41
V_V_WT	3.83606458096113	0.748477051593258	76988.3650332377	2.3690534531244	5.30307570879785	42
V_V_HT	3.18522743359664	0.746481922138075	76988.3650332377	1.72212674911419	4.64832811807909	42
V_V_HM	3.16391681144069	0.748323678172236	76988.3650332377	1.69720629471138	4.63062732817	42
V_V_WT	3.84684689055063	0.748351934570433	76988.3650332377	2.38008099142783	5.31361278967343	43
V_V_HT	3.20599348164851	0.74637928313417	76988.3650332377	1.74309396907983	4.6688929942172	43
V_V_HM	3.17834830839354	0.748200407045308	76988.3650332377	1.7118794024318	4.64481721435528	43
V_V_WT	3.85779014159257	0.748223719937099	76988.3650332377	2.39127554248418	5.32430474070095	44
V_V_HT	3.22636938894021	0.74627438397122	76988.3650332377	1.76367547818526	4.68906329969515	44
V_V_HM	3.19283785442536	0.748074109185033	76988.3650332377	1.7266164916128	4.65905921723791	44
V_V_WT	3.86889725037869	0.748100852001545	76988.3650332377	2.40262347178488	5.3351710289725	45
V_V_HT	3.24634543046928	0.746174232186602	76988.3650332377	1.78384781669123	4.70884304424732	45
V_V_HM	3.2073875073316	0.747953111511198	76988.3650332377	1.74140329933039	4.67337171533282	45
V_V_WT	3.88017028588997	0.747990255845385	76988.3650332377	2.41411327518696	5.34622729659299	46
V_V_HT	3.26591180051736	0.746084530789472	76988.3650332377	1.8035900010111	4.72823360002362	46
V_V_HM	3.22199900013926	0.747844238880697	76988.3650332377	1.75622818192751	4.687769818351	46
V_V_WT	3.89160793131902	0.747898354826223	76988.3650332377	2.42573104613553	5.3574848165025	47
V_V_HT	3.28505837273521	0.746010569849141	76988.3650332377	1.82288153628728	4.74723520918314	47
V_V_HM	3.23667276626605	0.74775382168026	76988.3650332377	1.77107916529685	4.70226636723526	47
V_V_WT	3.90320802423382	0.747829429228443	76988.3650332377	2.43746623286346	5.36894981560418	48
V_V_HT	3.30377494088729	0.745955821004315	76988.3650332377	1.84170541189043	4.76584446988414	48
V_V_HM	3.25140891547579	0.747686073398063	76988.3650332377	1.78594810078728	4.71686973016429	48
V_V_WT	3.91496840270196	0.747785032878308	76988.3650332377	2.44931362794693	5.38062317745699	49
V_V_HT	3.32205129839296	0.745921441215742	76988.3650332377	1.86004915360287	4.78405344318304	49
V_V_HM	3.26620755741831	0.74764251426015	76988.3650332377	1.80083211841354	4.73158299642308	49
V_V_WT	3.92688690284114	0.747764007221831	76988.3650332377	2.46127333826343	5.39250046741885	50
V_V_HT	3.33987723812817	0.745906289174114	76988.3650332377	1.87790479126087	4.80184968499548	50
V_V_HM	3.2810688008004	0.747621985552579	76988.3650332377	1.81573359795569	4.74640400364512	50
V_V_WT	3.93896068529025	0.747763038395359	76988.3650332377	2.4733490196074	5.40457235097311	51
V_V_HT	3.35724258606877	0.745907409178446	76988.3650332377	1.8952679439988	4.81921722813874	51
V_V_HM	3.29599249101895	0.747621200904039	76988.3650332377	1.83065882608129	4.76132615595661	51
V_V_WT	3.95118356385773	0.747778488133907	76988.3650332377	2.48554161676768	5.41682551094777	52
V_V_HT	3.3741373483197	0.745921618076911	76988.3650332377	1.91213485688265	4.83613983975675	52
V_V_HM	3.31097716966229	0.747636557834557	76988.3650332377	1.8456134052207	4.77634093410388	52
V_V_WT	3.96354556937195	0.747806978952878	76988.3650332377	2.49784778042491	5.42924335831898	53
V_V_HT	3.39055186917506	0.745946010449602	76988.3650332377	1.92850156881442	4.85260216953571	53
V_V_HM	3.32601989361463	0.747664716576948	76988.3650332377	1.86060093818442	4.79143884904483	53
V_V_WT	3.97603325394231	0.74784554982704	76988.3650332377	2.51025986628255	5.44180664160207	54
V_V_HT	3.40647698044769	0.745978089396679	76988.3650332377	1.94436380551764	4.86859015537775	54
V_V_HM	3.34111634478611	0.747702753745623	76988.3650332377	1.87562283670315	4.80660985286906	54
V_V_WT	3.98863001131873	0.747891785097938	76988.3650332377	2.5227660027685	5.45449401986895	55
V_V_HT	3.42190415113406	0.746015872430861	76988.3650332377	1.95971692165354	4.88409138061458	55
V_V_HM	3.356260943202	0.747748289353099	76988.3650332377	1.89067818556525	4.82184370083875	55
V_V_WT	4.00131642124273	0.747943910044319	76988.3650332377	2.53535024806874	5.46728259441673	56
V_V_HT	3.43682563753853	0.746057967181446	76988.3650332377	1.97455590256583	4.89909537251124	56
V_V_HM	3.37144696915475	0.747799580725429	76988.3650332377	1.90576368069504	4.83713025761447	56
V_V_WT	4.01407060240012	0.74800084715381	76988.3650332377	2.54799283278768	5.48014837201255	57
V_V_HT	3.45123463034984	0.746103612182563	76988.3650332377	1.98887543141237	4.9135938292873	57
V_V_HM	3.38666669025113	0.747855577443639	76988.3650332377	1.920873648515	4.85245973198727	57
V_V_WT	4.02686886458162	0.748061825362579	76988.3650332377	2.56067157799719	5.49306615116606	58
V_V_HT	3.46512519509842	0.746152330571326	76988.3650332377	2.00267050837239	4.92757988182445	58
V_V_HM	3.40191161692972	0.74791553402373	76988.3650332377	1.93600106060847	4.86782217325096	58
V_V_WT	4.0396869452529	0.748125159899204	76988.3650332377	2.57336552330612	5.50600836719968	59
V_V_HT	3.4784918020154	0.74620286722776	76988.3650332377	2.01593806370564	4.94104554032517	59
V_V_HM	3.41717301421298	0.747977802177816	76988.3650332377	1.95114041263362	4.88320561579233	59
V_V_WT	4.05249952693091	0.748189504267219	76988.3650332377	2.58605199035751	5.5189470635043	60
V_V_HT	3.49133007051301	0.746254263612332	76988.3650332377	2.02867559555682	4.95398454546919	60
V_V_HM	3.43244166663261	0.748041068606066	76988.3650332377	1.96628506318297	4.89859827008225	60
V_V_WT	4.06528042515729	0.748253884547623	76988.3650332377	2.59870670356918	5.5318541467454	61
V_V_HT	3.50363682838096	0.746305878662181	76988.3650332377	2.04088118819555	4.96639246856637	61
V_V_HM	3.44770795130239	0.748104388115013	76988.3650332377	1.98142724194458	4.9139886606602	61
V_V_WT	4.07800329822935	0.748316031806768	76988.3650332377	2.61130776833658	5.54469882812211	62
V_V_HT	3.51540915270778	0.746355943040012	76988.3650332377	2.05255538660224	4.97826291881332	62
V_V_HM	3.46296216905355	0.74816553364342	76988.3650332377	1.99656161477811	4.92936272332898	62
V_V_WT	4.09064182681593	0.748372427553334	76988.3650332377	2.62383576155324	5.55744789207861	63
V_V_HT	3.52664441882729	0.746401592994445	76988.3650332377	2.06370117904851	4.98958765860607	63
V_V_HM	3.47819461564011	0.748221040726903	76988.3650332377	2.01168526776978	4.94470396351045	63
V_V_WT	4.10316980154779	0.748419722967927	76988.3650332377	2.63627103751851	5.57006856557706	64
V_V_HT	3.53734121116835	0.746440086488759	76988.3650332377	2.07432252434095	5.00035989799576	64
V_V_HM	3.49339557291632	0.748267610441443	76988.3650332377	2.02679494864772	4.95999619718492	64
V_V_WT	4.11556118059122	0.74845404886405	76988.3650332377	2.6485951379841	5.58252722319835	65
V_V_HT	3.54749874461453	0.746468202153318	76988.3650332377	2.08442495123084	5.01057253799822	65
V_V_HM	3.50855536189283	0.74830142640519	76988.3650332377	2.04188845851119	4.97522226527447	65
V_V_WT	4.12779049210307	0.748472076516114	76988.3650332377	2.66078911539168	5.59479186881447	66
V_V_HT	3.5571175512483	0.746483146683213	76988.3650332377	2.09401446666375	5.02022063583285	66
V_V_HM	3.52366447811821	0.748319203300703	76988.3650332377	2.05696273211383	4.99036622412259	66
V_V_WT	4.1398326570902	0.74847033619118	76988.3650332377	2.67283469140662	5.60683062277378	67
V_V_HT	3.56619884669623	0.746481963783886	76988.3650332377	2.10309808058821	5.02929961280425	67
V_V_HM	3.53871355345185	0.748317512590333	76988.3650332377	2.072015121231	5.0054119856727	67
V_V_WT	4.15166388376505	0.748446739549012	76988.3650332377	2.68471216737737	5.61861560015272	68
V_V_HT	3.57474560518508	0.746462841184273	76988.3650332377	2.11168231927283	5.03780889109733	68
V_V_HM	3.55369369273838	0.748294287691982	76988.3650332377	2.08704078119749	5.02034660427927	68
V_V_WT	4.16326215018404	0.748401175106321	76988.3650332377	2.69639973986703	5.63012456050105	69
V_V_HT	3.58276294603117	0.746425622476679	76988.3650332377	2.1197726085922	5.04575328347013	69
V_V_HM	3.56859667161	0.748249412762224	76988.3650332377	2.10203171469802	5.03516162852199	69
V_V_WT	4.17460746380641	0.748335542091831	76988.3650332377	2.70787369385641	5.64134123375641	70
V_V_HT	3.59025816420474	0.746371839479202	76988.3650332377	2.12737324116107	5.05314308724841	70
V_V_HM	3.58341506776	0.748184756483276	76988.3650332377	2.11697683681844	5.04985329870156	70
V_V_WT	4.18568168342109	0.748253222663676	76988.3650332377	2.71910925912208	5.65225410772011	71
V_V_HT	3.59724038029313	0.746304264021722	76988.3650332377	2.13448790479462	5.05999285579164	71
V_V_HM	3.59814220297962	0.748103650703085	76988.3650332377	2.13186293894535	5.06442146701389	71
V_V_WT	4.19646748866261	0.748157606869052	76988.3650332377	2.7300824708237	5.66285250650151	72
V_V_HT	3.60371944624532	0.746225644522248	76988.3650332377	2.14112106455684	5.06631782793381	72
V_V_HM	3.6127717442246	0.74800943237209	76988.3650332377	2.146677147629	5.07886634082021	72
V_V_WT	4.20694979589466	0.74805323526763	76988.3650332377	2.74076934585164	5.67313024593768	73
V_V_HT	3.60970703592987	0.746139701189645	76988.3650332377	2.14727710272625	5.0721369691335	73
V_V_HM	3.62729832429184	0.747906574507381	76988.3650332377	2.16140532857604	5.09319132000765	73
V_V_WT	4.21711583363762	0.747945596815501	76988.3650332377	2.75114635440088	5.68308531287436	74
V_V_HT	3.61521663386147	0.746050962679871	76988.3650332377	2.15296062767542	5.07747264004753	74
V_V_HM	3.64171759014474	0.747800487287728	76988.3650332377	2.17603252482763	5.10740265546184	74
V_V_WT	4.2269537995604	0.747839599227555	76988.3650332377	2.76119207504467	5.69271552407612	75
V_V_HT	3.62026243505461	0.745963455412689	76988.3650332377	2.15817794265705	5.08234692745216	75
V_V_HM	3.65602562775541	0.747696005969944	76988.3650332377	2.19054534527769	5.12150591023313	75
V_V_WT	4.23645441031284	0.747740621855489	76988.3650332377	2.77088668093152	5.70202213969416	76
V_V_HT	3.62486036413838	0.745881626408663	76988.3650332377	2.16293625616307	5.08678447211368	76
V_V_HM	3.67021970270564	0.747598433539927	76988.3650332377	2.20493066168322	5.13550874372807	76
V_V_WT	4.24561093420936	0.747654288795301	76988.3650332377	2.78021241717694	5.71100945124178	77
V_V_HT	3.6290280505217	0.745810158541997	76988.3650332377	2.16724401919331	5.09081208185009	77
V_V_HM	3.68429829440212	0.747513317295519	76988.3650332377	2.21917608077599	5.14942050802824	77
V_V_WT	4.25441714866466	0.74758454943229	76988.3650332377	2.78915532042098	5.71967897690833	78
V_V_HT	3.63278345994824	0.745752316237588	76988.3650332377	2.17111279923562	5.09445412066086	78
V_V_HM	3.69826012492805	0.74744455055152	76988.3650332377	2.23327269376247	5.16324755609364	78
V_V_WT	4.26286734539808	0.74753350954869	76988.3650332377	2.79770555506077	5.72802913573538	79
V_V_HT	3.63614485884419	0.745709806234083	76988.3650332377	2.17455751751732	5.09773220017106	79
V_V_HM	3.7121041855806	0.7473942061768	76988.3650332377	2.2472154291276	5.1769929420336	79
V_V_WT	4.27095786190023	0.747502631532033	76988.3650332377	2.80585659231495	5.7360591314855	80
V_V_HT	3.63913170963187	0.745683824371511	76988.3650332377	2.17759529262049	5.10066812664325	80
V_V_HM	3.72583053444361	0.747363724675671	76988.3650332377	2.26100152157426	5.19065954731296	80
V_V_WT	4.27868603793669	0.747491891572697	76988.3650332377	2.81360581861585	5.74376625725754	81
V_V_HT	3.64176403925161	0.745674325442503	76988.3650332377	2.18024624009168	5.10328183841154	81
V_V_HM	3.73943976968402	0.747353080342844	76988.3650332377	2.27463161965165	5.20424791971639	81
V_V_WT	4.28605163706683	0.747501109631523	76988.3650332377	2.82095335039863	5.75114992373502	82
V_V_HT	3.64406317998488	0.745681178626079	76988.3650332377	2.18253194862078	5.10559441134897	82
V_V_HM	3.75293384511013	0.747362097386273	76988.3650332377	2.28810802171954	5.21775966850072	82
V_V_WT	4.29305679733763	0.747530046148481	76988.3650332377	2.82790179524672	5.75821179942855	83
V_V_HT	3.64605171500204	0.745704248345856	76988.3650332377	2.18447526710718	5.10762816289689	83
V_V_HM	3.76631607229083	0.747390545339121	76988.3650332377	2.30143449106063	5.23119765352102	83
V_V_WT	4.29970412651792	0.747576706604408	76988.3650332377	2.83445767017609	5.76495058285974	84
V_V_HT	3.64775247313357	0.745741918034305	76988.3650332377	2.1861021928453	5.10940275342185	84
V_V_HM	3.77959003252092	0.747436460968905	76988.3650332377	2.31461845689518	5.24456160814666	84
V_V_WT	4.30599662791568	0.747637404980289	76988.3650332377	2.84063120307286	5.77136205275849	85
V_V_HT	3.64918846597549	0.745791141128069	76988.3650332377	2.18744170867948	5.1109352232715	85
V_V_HM	3.79275956362871	0.747496210690232	76988.3650332377	2.32767087885997	5.25784824839746	85
V_V_WT	4.31193888488961	0.747708298678064	76988.3650332377	2.84643450876792	5.77744326101131	86
V_V_HT	3.65038343666117	0.745848765241329	76988.3650332377	2.1885237364029	5.11224313691943	86
V_V_HM	3.80582952496712	0.747566008674694	76988.3650332377	2.3406040365119	5.27105501342235	86
V_V_WT	4.31753587681718	0.747784213598338	76988.3650332377	2.85188270784663	5.78318904578773	87
V_V_HT	3.65136131083467	0.74591050441815	76988.3650332377	2.18938060211098	5.11334201955836	87
V_V_HM	3.81880503255331	0.747640753521544	76988.3650332377	2.35343304458705	5.28417702051957	87
V_V_WT	4.32279287699069	0.747858864697752	76988.3650332377	2.85699339225359	5.78859236172779	88
V_V_HT	3.6521461286633	0.745971121601536	76988.3650332377	2.19004661057548	5.11424564675112	88
V_V_HM	3.83169142395846	0.74771424569864	76988.3650332377	2.36617539170737	5.29720745620955	88
V_V_WT	4.32771658496014	0.747927110998948	76988.3650332377	2.86178333782769	5.7936498320926	89
V_V_HT	3.6527624683162	0.746026368955279	76988.3650332377	2.19055466570242	5.11497027092998	89
V_V_HM	3.84449512742471	0.747781417395575	76988.3650332377	2.37884743899703	5.3101428158524	89
V_V_WT	4.33231501873681	0.747985289056518	76988.3650332377	2.86626774291414	5.79836229455948	90
V_V_HT	3.65323537882718	0.74607326361535	76988.3650332377	2.19093566292359	5.11553509473077	90
V_V_HM	3.85722361902752	0.747838661263093	76988.3650332377	2.39146373291726	5.32298350513778	90
V_V_WT	4.33659662500936	0.74802992554969	76988.3650332377	2.87046186189225	5.80273138812646	91
V_V_HT	3.65359003667049	0.74610896582981	76988.3650332377	2.19122034461226	5.11595972872871	91
V_V_HM	3.86988474873807	0.747882556111215	76988.3650332377	2.40403882895382	5.33573066852233	91
V_V_WT	4.34057055281382	0.748058899432551	76988.3650332377	2.87437900103702	5.80676210459062	92
V_V_HT	3.65385177815234	0.746131775772224	76988.3650332377	2.19143737872564	5.11626617757905	92
V_V_HM	3.88248704504452	0.74791101580004	76988.3650332377	2.41658534441821	5.34838874567083	92
V_V_WT	4.34424622103335	0.748070520024975	76988.3650332377	2.87803189295585	5.81046054911086	93
V_V_HT	3.65404597126785	0.746140332316527	76988.3650332377	2.19161480105882	5.11647714147688	93
V_V_HM	3.89503933255323	0.747922376913796	76988.3650332377	2.42911536420305	5.36096330090341	93
V_V_WT	4.34763342244225	0.748064616894642	76988.3650332377	2.88143066446949	5.81383618041501	94
V_V_HT	3.65419794899602	0.746134549869484	76988.3650332377	2.19177811235311	5.11661778563893	94
V_V_HM	3.90755093996506	0.747916476383449	76988.3650332377	2.44163853662366	5.37346334330645	94
V_V_WT	4.35074204313968	0.748040988948633	76988.3650332377	2.8845855958182	5.81689849046117	95
V_V_HT	3.65433303492036	0.746114278713051	76988.3650332377	2.19195292963862	5.1167131402021	95
V_V_HM	3.92003132313038	0.747893117430194	76988.3650332377	2.45416470321587	5.3858979430449	95
V_V_WT	4.35358194087376	0.747999413007998	76988.3650332377	2.88750698217966	5.81965689956786	96
V_V_HT	3.65447647306847	0.746079311808918	76988.3650332377	2.19216490273695	5.11678804339999	96
V_V_HM	3.93248998657675	0.747852077989508	76988.3650332377	2.46670380375251	5.398276169401	96
V_V_WT	4.35616280305129	0.747941724014612	76988.3650332377	2.89020091448415	5.82212469161843	97
V_V_HT	3.65465308562538	0.746031179409868	76988.3650332377	2.19243585454563	5.11687031670514	97
V_V_HM	3.94493666481306	0.747795168132743	76988.3650332377	2.47926202501206	5.41061130461407	97
V_V_WT	4.35849402943788	0.747871707395464	76988.3650332377	2.89266937308007	5.82431868579569	98
V_V_HT	3.65488720325083	0.745973059426613	76988.3650332377	2.19278388703594	5.11699051946572	98
V_V_HM	3.957381232236	0.747726123904696	76988.3650332377	2.49184191876282	5.42292054570917	98
V_V_WT	4.36058495570282	0.747792878683074	76988.3650332377	2.89491480321126	5.82625510819438	99
V_V_HT	3.65520305493131	0.745907866492649	76988.3650332377	2.19322751652788	5.11717859333473	99
V_V_HM	3.96983359004945	0.747648411681726	76988.3650332377	2.50444659212907	5.43522058796984	99
V_V_WT	4.36244475175238	0.747708342142233	76988.3650332377	2.89694029044114	5.82794921306362	100
V_V_HT	3.65562470196501	0.745838135035292	76988.3650332377	2.19378583685529	5.11746356707473	100
V_V_HM	3.98230357531041	0.747565088798824	76988.3650332377	2.5170798898071	5.44752726081372	100
V_V_WT	4.36408172755826	0.747622603091821	76988.3650332377	2.89874531433984	5.82941814077667	101
V_V_HT	3.65617535101102	0.745767591891063	76988.3650332377	2.19447475009705	5.117875951925	101
V_V_HM	3.99480068383352	0.747480596837134	76988.3650332377	2.52974260213563	5.45985876553141	101
V_V_WT	4.36550324816295	0.747541289009401	76988.3650332377	2.90032621012312	5.83068028620279	102
V_V_HT	3.65687729324457	0.745700925305766	76988.3650332377	2.195307358491	5.11844722799814	102
V_V_HM	4.00733398303344	0.747400486650845	76988.3650332377	2.54243291688398	5.4722350491829	102
V_V_WT	4.36671624143662	0.747469412471916	76988.3650332377	2.90168008103638	5.83175240183686	103
V_V_HT	3.65775240948525	0.745642292718486	76988.3650332377	2.19629739429777	5.11920742467273	103
V_V_HM	4.01991229806476	0.747329700901389	76988.3650332377	2.55514997161603	5.48467462451349	103
V_V_WT	4.36772666360184	0.747412004186854	76988.3650332377	2.90280302314171	5.83265030406197	104
V_V_HT	3.65882168388715	0.745595879419548	76988.3650332377	2.19745763852417	5.12018572925014	104
V_V_HM	4.03254385563832	0.747273201277411	76988.3650332377	2.56789226815869	5.49719544311794	104
V_V_WT	4.3685402289528	0.74737249211227	76988.3650332377	2.90369403195333	5.83338642595228	105
V_V_HT	3.66010587633617	0.745564503031987	76988.3650332377	2.1988033285296	5.12140842414275	105
V_V_HM	4.04523673094968	0.747234365623793	76988.3650332377	2.58066126114913	5.50981220075022	105
V_V_WT	4.36916236095219	0.747352543302569	76988.3650332377	2.90435526351596	5.83396945838842	106
V_V_HT	3.66162547435795	0.745549483070763	76988.3650332377	2.20035236559724	5.12289858311865	106
V_V_HM	4.05799876813529	0.747214832057379	76988.3650332377	2.59346158402332	5.52253595224727	106
V_V_WT	4.36959733062969	0.747353267121591	76988.3650332377	2.90478881451194	5.83440584674743	107
V_V_HT	3.66339987588093	0.745551690992079	76988.3650332377	2.20212243960594	5.12467731215593	107
V_V_HM	4.07083687865571	0.747215690081412	76988.3650332377	2.6062980128211	5.53537574449033	107
V_V_WT	4.36984911694906	0.747373861075651	76988.3650332377	2.90500023678848	5.83469799710964	108
V_V_HT	3.66544820423275	0.745570377870085	76988.3650332377	2.20413414177406	5.12676226669143	108
V_V_HM	4.08375774022978	0.747236140890362	76988.3650332377	2.619178790916	5.54833668954356	108
V_V_WT	4.36992140174721	0.747411650598815	76988.3650332377	2.9049984543178	5.83484434917663	109
V_V_HT	3.66778927400301	0.745603209668574	76988.3650332377	2.20641086139007	5.12916768661596	109
V_V_HM	4.09676772725132	0.747273536807131	76988.3650332377	2.63211548213519	5.56141997236745	109
V_V_WT	4.36981636667496	0.74746387740485	76988.3650332377	2.90479105497738	5.83484167837254	110
V_V_HT	3.67044032887808	0.745647820072688	76988.3650332377	2.20897448010511	5.13190617765105	110
V_V_HM	4.10987166302319	0.747325150948614	76988.3650332377	2.64511825445823	5.57462507158815	110
V_V_WT	4.36953470918295	0.747527799090629	76988.3650332377	2.90438411131374	5.83468530705216	111
V_V_HT	3.67341701209467	0.745701894253478	76988.3650332377	2.21184517820863	5.13498884598072	111
V_V_HM	4.12307275878991	0.747388275546718	76988.3650332377	2.65819562634102	5.5879498912388	111
V_V_WT	4.36907683001304	0.747599123599004	76988.3650332377	2.90378643647841	5.83436722354766	112
V_V_HT	3.67673464490164	0.745761804376786	76988.3650332377	2.21504538748554	5.13842390231773	112
V_V_HM	4.1363739004259	0.747458672307885	76988.3650332377	2.6713587906913	5.6013890101605	112
V_V_WT	4.36844287002688	0.747672195577876	76988.3650332377	2.90300925579376	5.83387648426	113
V_V_HT	3.68040819950131	0.745822765680082	76988.3650332377	2.21859945824785	5.14221694075477	113
V_V_HM	4.14977759684982	0.747530756323148	76988.3650332377	2.68462120282025	5.61493399087938	113
V_V_WT	4.36763169028724	0.747741958058061	76988.3650332377	2.90206134195583	5.83320203861865	114
V_V_HT	3.6844509022543	0.745880531239003	76988.3650332377	2.22252894080584	5.14637286370277	114
V_V_HM	4.16328446149728	0.747599536466006	76988.3650332377	2.69799325874548	5.62857566424908	114
V_V_WT	4.36664071219716	0.74780465498497	76988.3650332377	2.90094747821514	5.83233394617918	115
V_V_HT	3.68887385313766	0.74593199140653	76988.3650332377	2.22685103002852	5.15089667624681	115
V_V_HM	4.17689277913669	0.747661309632227	76988.3650332377	2.71148050130042	5.64230505697297	115
V_V_WT	4.3654660618891	0.747858040515736	76988.3650332377	2.89966819254447	5.83126393123374	116
V_V_HT	3.69368599772849	0.745975345766335	76988.3650332377	2.23157820029964	5.15579379515735	116
V_V_HM	4.19059845291724	0.747713866970352	76988.3650332377	2.72508316297162	5.65611374286285	116
V_V_WT	4.36410288479004	0.747901055113468	76988.3650332377	2.89822070705759	5.82998506252248	117
V_V_HT	3.69889446523708	0.746009814964625	76988.3650332377	2.23671910835888	5.16106982211529	117
V_V_HM	4.20439536989071	0.747756172730196	76988.3650332377	2.73879716087586	5.66999357890556	117
V_V_WT	4.36254600970869	0.747932539860091	76988.3650332377	2.89660212203664	5.82848989738075	118
V_V_HT	3.7045056540976	0.746034522085827	76988.3650332377	2.24228187139035	5.16672943680484	118
V_V_HM	4.21827660501652	0.747787091803142	76988.3650332377	2.75261779477952	5.68393541525352	118
V_V_WT	4.36078975636171	0.747952154046031	76988.3650332377	2.89480742498724	5.82677208773618	119
V_V_HT	3.71052449006979	0.746049282689495	76988.3650332377	2.24827177665613	5.17277720348344	119
V_V_HM	4.23223360166176	0.747806297112227	76988.3650332377	2.76653714911886	5.69793005420467	119
V_V_WT	4.35882825855334	0.747959489346722	76988.3650332377	2.89283155002767	5.82482496707901	120
V_V_HT	3.71695516000635	0.746053834927005	76988.3650332377	2.25469352423085	5.17921679578185	120
V_V_HM	4.24625699145661	0.747813392975026	76988.3650332377	2.78054663105953	5.71196735185369	120
V_V_WT	4.35665542973057	0.747954996451227	76988.3650332377	2.8906675272567	5.82264333220443	121
V_V_HT	3.72380037599766	0.746048637847208	76988.3650332377	2.26154892647153	5.18605182552378	121
V_V_HM	4.2603358023508	0.747808831478943	76988.3650332377	2.79463438246232	5.72603722223929	121
V_V_WT	4.35426512829238	0.747938600329224	76988.3650332377	2.88830936213235	5.82022089445241	122
V_V_HT	3.73106248101586	0.746033672642505	76988.3650332377	2.26884036321311	5.19328459881861	122
V_V_HM	4.27445866176342	0.74779254254183	76988.3650332377	2.80878916810695	5.74012815541989	122
V_V_WT	4.35165127714983	0.747909729225	76988.3650332377	2.88575209820391	5.81755045609576	123
V_V_HT	3.73874345658712	0.746008466091901	76988.3650332377	2.27657074349244	5.20091616968181	123
V_V_HM	4.28861382819031	0.747763962452658	76988.3650332377	2.82300035135995	5.75422730502067	123
V_V_WT	4.34880816555589	0.747869261499807	76988.3650332377	2.88298830314085	5.81462802797094	124
V_V_HT	3.74684347877403	0.745973770907482	76988.3650332377	2.28473876806033	5.20894818948772	124
V_V_HM	4.30278773337728	0.747723959458338	76988.3650332377	2.83725266220771	5.76832280454685	124
V_V_WT	4.34573072449168	0.747820013330878	76988.3650332377	2.88000738823157	5.8114540607518	125
V_V_HT	3.75536058008422	0.745931987446198	76988.3650332377	2.2933377647373	5.21738339543114	125
V_V_HM	4.31696469914058	0.747675316208653	76988.3650332377	2.85152496848737	5.7824044297938	125
V_V_WT	4.3424145832084	0.74776615922644	76988.3650332377	2.87679680071285	5.80803236570394	126
V_V_HT	3.76429102365799	0.745886666537792	76988.3650332377	2.30235703705581	5.22622501026017	126
V_V_HM	4.33112735951877	0.74762215687337	76988.3650332377	2.8657918208862	5.79646289815135	126
V_V_WT	4.33885575253894	0.747711628832021	76988.3650332377	2.87334484933281	5.80436665574507	127
V_V_HT	3.77363038384705	0.745841129305056	76988.3650332377	2.31178564998416	5.23547511770994	127
V_V_HM	4.34525773020779	0.747568361770116	76988.3650332377	2.88002762969778	5.81048783071781	127
V_V_WT	4.33505116602743	0.747660849336973	76988.3650332377	2.86963979036746	5.8004625416874	128
V_V_HT	3.78337287629057	0.745799114999301	76988.3650332377	2.32161049024842	5.24513526233272	128
V_V_HM	4.35933667161472	0.747518302296037	76988.3650332377	2.89420468741351	5.82446865581593	128
V_V_WT	4.330997988822	0.747617130552969	76988.3650332377	2.86567230175127	5.79632367589273	129
V_V_HT	3.79351237784192	0.745763390634087	76988.3650332377	2.33182001136977	5.25520474431408	129
V_V_HM	4.37334475886342	0.747475243953476	76988.3650332377	2.90829716878966	5.83839234893719	129
V_V_WT	4.32669338376327	0.747582057170268	76988.3650332377	2.8614364403402	5.79195032718635	130
V_V_HT	3.80404276442576	0.745735229834803	76988.3650332377	2.34240559297372	5.2656799358778	130
V_V_HM	4.38726256322239	0.747440745542601	76988.3650332377	2.9222825898545	5.85224253659029	130
V_V_WT	4.32213451743382	0.747555460134356	76988.3650332377	2.85692970406278	5.78733933080485	131
V_V_HT	3.81495791407693	0.745714390603629	76988.3650332377	2.35336158740959	5.27655424074426	131
V_V_HM	4.40107065979379	0.747414631087037	76988.3650332377	2.93614187062296	5.86599944896462	131
V_V_WT	4.31731896480929	0.747535959147539	76988.3650332377	2.85215237327098	5.7824855563476	132
V_V_HT	3.8262514098103	0.745699586133533	76988.3650332377	2.36468409982734	5.28781871979325	132
V_V_HM	4.41474947906599	0.747395526651327	76988.3650332377	2.94985813448978	5.8796408236422	132
V_V_WT	4.31224638768199	0.747522942425986	76988.3650332377	2.84710530885021	5.77738746651376	133
V_V_HT	3.83791538289601	0.745690201226567	76988.3650332377	2.37636646728189	5.29946429851012	133
V_V_HM	4.42827877334339	0.747382819197049	76988.3650332377	2.96341233531147	5.89314521137532	133
V_V_WT	4.30691908539028	0.747517086623883	76988.3650332377	2.84178948390017	5.7720486868804	134
V_V_HT	3.84994027580494	0.74568674599273	76988.3650332377	2.38839813243117	5.31148241917871	134
V_V_HM	4.44163763989857	0.747377171285659	76988.3650332377	2.97678227174359	5.90649300805354	134
V_V_WT	4.30134165893826	0.747519852264415	76988.3650332377	2.83620663680709	5.76647668106942	135
V_V_HT	3.86231517126491	0.745690422709265	76988.3650332377	2.40076582154586	5.32386452098396	135
V_V_HM	4.45480476373555	0.747380022235077	76988.3650332377	2.98994380773454	5.91966571973655	135
V_V_WT	4.2955196808884	0.747532015767978	76988.3650332377	2.83036081835351	5.76067854342328	136
V_V_HT	3.87502863701179	0.745701856516482	76988.3650332377	2.41345687709006	5.33660039693351	136
V_V_HM	4.46775874727528	0.747392135965736	76988.3650332377	3.00287404842519	5.93264344612536	136
V_V_WT	4.28946074662893	0.747554515314458	76988.3650332377	2.82425778509998	5.75466370815788	137
V_V_HT	3.88806826446137	0.745721832258934	76988.3650332377	2.42645735218834	5.34967917673439	137
V_V_HM	4.48047816622751	0.747414438230369	76988.3650332377	3.01554975505475	5.94540657740028	137
V_V_WT	4.28317295493213	0.747587005949113	76988.3650332377	2.81790631192827	5.748439597936	138
V_V_HT	3.90142139892714	0.745750042836709	76988.3650332377	2.43975519406842	5.36308760378586	138
V_V_HM	4.49294158818245	0.747446587081104	76988.3650332377	3.02795016542948	5.95793301093543	138
V_V_WT	4.27666494227509	0.747627862410295	76988.3650332377	2.81131822081982	5.74201166373036	139
V_V_HT	3.91507518274392	0.745785091739892	76988.3650332377	2.45334028221727	5.37681008327057	139
V_V_HM	4.5051276757317	0.747486975667151	76988.3650332377	3.04005709156016	5.97019825990324	139
V_V_WT	4.26994748725333	0.747675613418743	76988.3650332377	2.80450717406988	5.73538780043677	140
V_V_HT	3.92901594345943	0.745825736256124	76988.3650332377	2.46720137989238	5.39083050702648	140
V_V_HM	4.51701547141934	0.747534151340651	76988.3650332377	3.05185242317313	5.98217851966555	140
V_V_WT	4.26303243816476	0.747728085871722	76988.3650332377	2.79748927924642	5.7285755970831	141
V_V_HT	3.94322962773055	0.74587014267516	76988.3650332377	2.48132802781318	5.40513122764793	141
V_V_HM	4.52858426896892	0.747585968635212	76988.3650332377	3.0633196590949	5.99384887884294	141
V_V_WT	4.25593378249597	0.747783403009847	76988.3650332377	2.79028220227464	5.72158536271729	142
V_V_HT	3.95770148138293	0.745916749120363	76988.3650332377	2.49570853307539	5.41969442969048	142
V_V_HM	4.53981399777425	0.747640576642937	76988.3650332377	3.07444235648914	6.00518563905936	142
V_V_WT	4.24866655703693	0.74783913826899	76988.3650332377	2.78290573599759	5.71442737807626	143
V_V_HT	3.97241642673634	0.74596352818312	76988.3650332377	2.51033179170912	5.43450106176356	143
V_V_HM	4.55068496100442	0.747695581467612	76988.3650332377	3.08520551054906	6.01616441145978	143
V_V_WT	4.24124786121651	0.747893326540976	76988.3650332377	2.77538083144595	5.70711489098708	144
V_V_HT	3.98735879755063	0.746008859545972	76988.3650332377	2.52518531328802	5.44953228181325	144
V_V_HM	4.56117832540189	0.747749046415586	76988.3650332377	3.0955940839266	6.02676256687718	144
V_V_WT	4.23369531110436	0.747943155655495	76988.3650332377	2.76773061652853	5.69966000568018	145
V_V_HT	4.00251278083984	0.746050392058731	76988.3650332377	2.54025789306826	5.46476766861143	145
V_V_HM	4.57127547571537	0.747798196992895	76988.3650332377	3.10559489936422	6.03695605206652	145
V_V_WT	4.22602697620341	0.747985111057676	76988.3650332377	2.75998004925755	5.69207390314928	146
V_V_HT	4.01786245693195	0.746085164189003	76988.3650332377	2.5555394159659	5.480185497898	146
V_V_HM	4.58095808225372	0.747839563607627	76988.3650332377	3.11519642755287	6.04671973695457	146
V_V_WT	4.2182631763089	0.748017017344997	76988.3650332377	2.75215371320585	5.68437263941194	147
V_V_HT	4.03339139636931	0.746111365755052	76988.3650332377	2.5710170004701	5.49576579226853	147
V_V_HM	4.59020927409387	0.74787100077814	76988.3650332377	3.12438600270234	6.0560325454854	147
V_V_WT	4.21042678616214	0.748038600675223	76988.3650332377	2.74427501984411	5.67657855248016	148
V_V_HT	4.04908261657133	0.746128819560547	76988.3650332377	2.58667401130413	5.51149122183852	148
V_V_HM	4.59901401245165	0.747892243061073	76988.3650332377	3.13314910629607	6.06487891860724	148
V_V_WT	4.20254304747827	0.748051454981888	76988.3650332377	2.73636608678605	5.6687200081705	149
V_V_HT	4.06491866463802	0.746138949416475	76988.3650332377	2.6024902049059	5.52734712437015	149
V_V_HM	4.60735919304454	0.747904871366362	76988.3650332377	3.14146953547628	6.07324885061281	149
V_V_WT	4.19463903032922	0.748058418822741	76988.3650332377	2.72844842054515	5.66082964011329	150
V_V_HT	4.08088174442894	0.74614424130106	76988.3650332377	2.61844291263055	5.54332057622732	150
V_V_HM	4.61523337178398	0.747911696513936	76988.3650332377	3.14933033696197	6.08113640660599	150
V_V_WT	4.18674216618626	0.748061524364195	76988.3650332377	2.72054546955709	5.65293886281543	151
V_V_HT	4.09695399537233	0.746146471726992	76988.3650332377	2.63451079195072	5.55939719879394	151
V_V_HM	4.62262544278549	0.74791473047753	76988.3650332377	3.15671646141062	6.08853442416036	151
V_V_WT	4.17888011753497	0.748061878363462	76988.3650332377	2.71268272706908	5.64507750800087	152
V_V_HT	4.11311752411552	0.746146606152491	76988.3650332377	2.65067405722063	5.57556099101041	152
V_V_HM	4.6295246538316	0.747915068762914	76988.3650332377	3.16361500941913	6.09543429824406	152
V_V_WT	4.17108148318852	0.748060954761558	76988.3650332377	2.70488590297755	5.63727706339948	153
V_V_HT	4.12935431448344	0.746145917259467	76988.3650332377	2.6669121978153	5.59179643115159	153
V_V_HM	4.63592167933876	0.747914169126418	76988.3650332377	3.17001379820915	6.10182956046838	153
V_V_WT	4.16337509537167	0.74805914384743	76988.3650332377	2.69718306454298	5.62956712620036	154
V_V_HT	4.14564631981632	0.746144732205747	76988.3650332377	2.6832065258473	5.60808611378534	154
V_V_HM	4.64180754910436	0.747912416531147	76988.3650332377	3.17590310305236	6.10771199515635	154
V_V_WT	4.15578987309825	0.748055759171565	76988.3650332377	2.68960447621665	5.62197526997985	155
V_V_HT	4.16197548902338	0.746142438661249	76988.3650332377	2.69954019038964	5.62441078765711	155
V_V_HM	4.64717364049965	0.747909130004303	76988.3650332377	3.18127563602317	6.11307164497613	155
V_V_WT	4.14835509342577	0.748050430118633	76988.3650332377	2.68218014146019	5.61453004539135	156
V_V_HT	4.17832376476905	0.746138688128413	76988.3650332377	2.71589581716016	5.64075171237793	156
V_V_HM	4.6520127286213	0.747903940141644	76988.3650332377	3.18612489624864	6.11790056099396	156
V_V_WT	4.14110010799624	0.748042248557719	76988.3650332377	2.6749411918475	5.60725902414499	157
V_V_HT	4.19467309972138	0.746132658481593	76988.3650332377	2.7322569701889	5.65708922925386	157
V_V_HM	4.65631826498954	0.747895945011245	76988.3650332377	3.19044610303087	6.1221904269482	157
V_V_WT	4.13405415104607	0.748031137519817	76988.3650332377	2.66791701247382	5.60019128961831	158
V_V_HT	4.21100551742393	0.746124237260467	76988.3650332377	2.74860589344106	5.67340514140681	158
V_V_HM	4.66008532878492	0.747885064082135	76988.3650332377	3.19423449339071	6.12593616417913	158
V_V_WT	4.12724607532792	0.748018245621876	76988.3650332377	2.66113420480857	5.59335794584726	159
V_V_HT	4.22730315880396	0.746114364751525	76988.3650332377	2.76492288488726	5.68968343272067	159
V_V_HM	4.66331088482026	0.747872428609093	76988.3650332377	3.19748481488749	6.12913695475304	159
V_V_WT	4.12070420537645	0.74800538584303	76988.3650332377	2.65461753995675	5.58679087079615	160
V_V_HT	4.24354828098239	0.746104552516862	76988.3650332377	2.78118723899459	5.70590932297019	160
V_V_HM	4.66599339661489	0.747859826802534	76988.3650332377	3.20019202615742	6.13179476707235	160
V_V_WT	4.11445675357822	0.747993210282715	76988.3650332377	2.6483939521934	5.58051955496303	161
V_V_HT	4.25972316817764	0.746095308400721	76988.3650332377	2.79738024460939	5.72206609174589	161
V_V_HM	4.6681316269166	0.747847898544736	76988.3650332377	3.20235363578237	6.13390961805083	161
V_V_WT	4.10853166938619	0.747981206970142	76988.3650332377	2.64249239443158	5.57457094434079	162
V_V_HT	4.2758101384294	0.746086135084414	76988.3650332377	2.81348519451339	5.7381350823454	162
[truncated: 9,052 more rows]
