# Supplementary material for: Key HPI axis receptors facilitate light adaptive behavior in larval zebrafish
Source: Sci Rep. 2024 Apr 2;14:7759. doi: 10.1038/s41598-024-57707-6 (PMC10987622; doi:10.1038/s41598-024-57707-6)
Supplement: Supplementary file 1 — Supplementary Information. [file 41598_2024_57707_MOESM1_ESM.zip › Supp_Tables_SciRpts/SuppTableS22_nr3c1.e5_4x[7.5_4min]_diff.csv]

Supplementary Table S22. Locomotor response of nr3c1 ex5 lineage larvae of 4x[7.5 dark + 4-min light] assay:
Estimated difference between predicted mean values.
The difference was computed by the "pairs" function of the "emmeans" package	which subtracts a mean predicted value
of a condition from the other in each comparison group (i.e.	V_V_WT:V_V_HM	which means "WT larvae vs.
homozygous fish").
Columns: contrast (pairwise comparison group)	estimate (estimated difference between the predicted mean values)
SE (standard effor of the mean)	df (degrees of freedom)	t.ratio (t statistic generated after the Tukey adjustment for
multiple comparisons)	p.value (p values)	Time (time point when data were recorded)	SigDiff (significant or not:
mark "*" if significant. Otherwise	"n.s" (not significant)	SigHigh (denote the significant condition in the comparison
group).
contrast	estimate	SE	df	t.ratio	p.value	Time	SigDiff	SigHigh
V_V_WT:V_V_HT	-0.63240228528305	2.84362478546759	47504.5993324632	-0.222393013492833	0.973103202772474	-501	n.s	n.s
V_V_WT:V_V_HM	-0.433831119618876	2.84287891832495	47504.5993324632	-0.152602742530622	0.987243568439283	-501	n.s	n.s
V_V_HT:V_V_HM	0.198571165664188	2.84006260990628	47504.5993324632	0.0699178831380553	0.997308479466757	-501	n.s	n.s
V_V_WT:V_V_HT	-0.597190015466659	2.82990009664555	47504.5993324632	-0.211028656514958	0.975748829975989	-500	n.s	n.s
V_V_WT:V_V_HM	-0.394095183887973	2.82925030187492	47504.5993324632	-0.139293149010821	0.989360241722054	-500	n.s	n.s
V_V_HT:V_V_HM	0.20309483157865	2.82680178900627	47504.5993324632	0.0718461522022897	0.997158188797588	-500	n.s	n.s
V_V_WT:V_V_HT	-0.561977745072834	2.81687740509523	47504.5993324632	-0.199503799510875	0.978296956226976	-499	n.s	n.s
V_V_WT:V_V_HM	-0.354359247287515	2.81631729141999	47504.5993324632	-0.125823623768204	0.991309861532999	-499	n.s	n.s
V_V_HT:V_V_HM	0.207618497785337	2.81421172718572	47504.5993324632	0.073775009811703	0.997003785661301	-499	n.s	n.s
V_V_WT:V_V_HT	-0.526765474096685	2.80456648973053	47504.5993324632	-0.187824205996021	0.980739603943077	-498	n.s	n.s
V_V_WT:V_V_HM	-0.314623308677447	2.80408951174979	47504.5993324632	-0.112201592480947	0.993083426721938	-498	n.s	n.s
V_V_HT:V_V_HM	0.212142165419245	2.80230146509471	47504.5993324632	0.075702834995333	0.996845403127518	-498	n.s	n.s
V_V_WT:V_V_HT	-0.491553206113942	2.79297676265894	47504.5993324632	-0.175996167489048	0.983068867627472	-497	n.s	n.s
V_V_WT:V_V_HM	-0.274887374643676	2.79257622677351	47504.5993324632	-0.0984350478988627	0.994672273783533	-497	n.s	n.s
V_V_HT:V_V_HM	0.216665831470344	2.79107970535966	47504.5993324632	0.0776279627752244	0.996683191719453	-497	n.s	n.s
V_V_WT:V_V_HT	-0.456340935392529	2.78211723693847	47504.5993324632	-0.16402649368389	0.985276969282981	-496	n.s	n.s
V_V_WT:V_V_HM	-0.235151437031142	2.78178630805239	47504.5993324632	-0.0845325308958684	0.996068151743815	-496	n.s	n.s
V_V_HT:V_V_HM	0.221189498361348	2.78055478403734	47504.5993324632	0.0795486928116492	0.996517319069933	-496	n.s	n.s
V_V_WT:V_V_HT	-0.421128665612855	2.77199649442002	47504.5993324632	-0.151922510169324	0.987356313604134	-495	n.s	n.s
V_V_WT:V_V_HM	-0.19541550121604	2.7717282034338	47504.5993324632	-0.0705031254413569	0.997263294998194	-495	n.s	n.s
V_V_HT:V_V_HM	0.225713164396815	2.77073464214502	47504.5993324632	0.0814632917073845	0.99634797000215	-495	n.s	n.s
V_V_WT:V_V_HT	-0.385919827268577	2.76262343635599	47504.5993324632	-0.13969324309274	0.989299363594276	-494	n.s	n.s
V_V_WT:V_V_HM	-0.155683305559055	2.76241067878057	47504.5993324632	-0.0563577699561239	0.998250414202283	-494	n.s	n.s
V_V_HT:V_V_HM	0.230236521709511	2.76162753245429	47504.5993324632	0.0833698675885147	0.996175358241894	-494	n.s	n.s
V_V_WT:V_V_HT	-0.350731578334482	2.75400870877625	47504.5993324632	-0.127353111563082	0.991098262231919	-493	n.s	n.s
V_V_WT:V_V_HM	-0.115973553525446	2.75384422816573	47504.5993324632	-0.0421133310080845	0.999022681755491	-493	n.s	n.s
V_V_HT:V_V_HM	0.234758024809043	2.75324337079203	47504.5993324632	0.0852659911214133	0.995999763391047	-493	n.s	n.s
V_V_WT:V_V_HT	-0.315587334973031	2.74616120944578	47504.5993324632	-0.114919449698557	0.99274553081315	-492	n.s	n.s
V_V_WT:V_V_HM	-0.0763118282938748	2.74603762847724	47504.5993324632	-0.0277897970160708	0.999574315004647	-492	n.s	n.s
V_V_HT:V_V_HM	0.239275506679213	2.74559047889043	47504.5993324632	0.0871490153097817	0.995821505631773	-492	n.s	n.s
V_V_WT:V_V_HT	-0.280521818854798	2.739087684286	47504.5993324632	-0.102414325932002	0.994234095004981	-491	n.s	n.s
V_V_WT:V_V_HM	-0.0367362746228075	2.73899754504795	47504.5993324632	-0.0134123065167495	0.999900826419422	-491	n.s	n.s
V_V_HT:V_V_HM	0.243785544231958	2.73867522724317	47504.5993324632	0.0890158649725546	0.99564096817418	-491	n.s	n.s
V_V_WT:V_V_HT	-0.245574803627758	2.73279028995803	47504.5993324632	-0.0898622936894031	0.995557862933757	-490	n.s	n.s
V_V_WT:V_V_HM	0.00270928494879286	2.7327261264776	47504.5993324632	0.000991422053802749	0.999999458089224	-490	n.s	n.s
V_V_HT:V_V_HM	0.248284088576554	2.73249975662911	47504.5993324632	0.090863352494071	0.99545856962293	-490	n.s	n.s
V_V_WT:V_V_HT	-0.2107949485125	2.72726609688863	47504.5993324632	-0.0772916690281831	0.996711819544977	-489	n.s	n.s
V_V_WT:V_V_HM	0.0419708660668761	2.72722051709199	47504.5993324632	0.01538961217248	0.999869431764771	-489	n.s	n.s
V_V_HT:V_V_HM	0.252765814579405	2.72706152831892	47504.5993324632	0.092687976400452	0.995274784952297	-489	n.s	n.s
V_V_WT:V_V_HT	-0.176234775732059	2.72250563793764	47504.5993324632	-0.0647325659408223	0.997692450673453	-488	n.s	n.s
V_V_WT:V_V_HM	0.0809899849369167	2.72247142304731	47504.5993324632	0.0297486997480632	0.999512202046769	-488	n.s	n.s
V_V_HT:V_V_HM	0.25722476066893	2.72235195796031	47504.5993324632	0.0944862253819864	0.995090116291989	-488	n.s	n.s
V_V_WT:V_V_HT	-0.141954643194701	2.71849263231493	47504.5993324632	-0.0522181452718598	0.998497810452692	-487	n.s	n.s
V_V_WT:V_V_HM	0.119698723021493	2.7184628414906	47504.5993324632	0.044031767215865	0.998931660914443	-487	n.s	n.s
V_V_HT:V_V_HM	0.26165336621623	2.71835616559555	47504.5993324632	0.0962542618689207	0.994905125457285	-487	n.s	n.s
V_V_WT:V_V_HT	-0.10802290010032	2.71520327070205	47504.5993324632	-0.0397844615413965	0.999127738321266	-486	n.s	n.s
V_V_WT:V_V_HM	0.158019233361646	2.71517135356918	47504.5993324632	0.0581986227697653	0.998134360932941	-486	n.s	n.s
V_V_HT:V_V_HM	0.266042133461983	2.71505229898748	47504.5993324632	0.0979878485439114	0.99472044380716	-486	n.s	n.s
V_V_WT:V_V_HT	-0.0745141384259291	2.71260576559544	47504.5993324632	-0.0274695790191881	0.999584066658409	-485	n.s	n.s
V_V_WT:V_V_HM	0.195865491992148	2.71256567672293	47504.5993324632	0.0722067279966377	0.997129634098407	-485	n.s	n.s
V_V_HT:V_V_HM	0.270379630418088	2.71241109217866	47504.5993324632	0.0996823937189086	0.994536769582327	-485	n.s	n.s
V_V_WT:V_V_HT	-0.041507463521004	2.71066040590157	47504.5993324632	-0.0153126756234884	0.999870733903741	-484	n.s	n.s
V_V_WT:V_V_HM	0.233145024661745	2.71060671318793	47504.5993324632	0.0860121180720992	0.995929592689732	-484	n.s	n.s
V_V_HT:V_V_HM	0.274652488182788	2.71039588831396	47504.5993324632	0.101332978465238	0.994354866341899	-484	n.s	n.s
V_V_WT:V_V_HT	-0.00908459409687978	2.70932000998484	47504.5993324632	-0.00335309009766278	0.999993801311043	-483	n.s	n.s
V_V_WT:V_V_HM	0.269761128020349	2.70924799084258	47504.5993324632	0.0995704818946651	0.994548995926726	-483	n.s	n.s
V_V_HT:V_V_HM	0.278845722117211	2.7089630307119	47504.5993324632	0.102934487830176	0.994175548899993	-483	n.s	n.s
V_V_WT:V_V_HT	0.0226723686200145	2.70853062113754	47504.5993324632	0.00837072634257038	0.999961369654713	-482	n.s	n.s
V_V_WT:V_V_HM	0.305616075771177	2.70843634378897	47504.5993324632	0.112838566973162	0.993004950486554	-482	n.s	n.s
V_V_HT:V_V_HM	0.282943707151155	2.70806248365775	47504.5993324632	0.104481971468024	0.993999641159723	-482	n.s	n.s
V_V_WT:V_V_HT	0.0536816649445484	2.70823281092698	47504.5993324632	0.0198216581410422	0.999783407546562	-481	n.s	n.s
V_V_WT:V_V_HM	0.340611193338901	2.70811319226691	47504.5993324632	0.125774356223929	0.991316635774714	-481	n.s	n.s
V_V_HT:V_V_HM	0.286929528394353	2.70763901827561	47504.5993324632	0.105970377313105	0.993828002819756	-481	n.s	n.s
V_V_WT:V_V_HT	0.0838616199261217	2.70836243205219	47504.5993324632	0.0309639577530906	0.999471544978084	-480	n.s	n.s
V_V_WT:V_V_HM	0.37464757820236	2.70821528235699	47504.5993324632	0.138337443349888	0.989504969898187	-480	n.s	n.s
V_V_HT:V_V_HM	0.290785958276206	2.70763290030225	47504.5993324632	0.107394897677505	0.993661486381837	-480	n.s	n.s
V_V_WT:V_V_HT	0.113131423161906	2.7088518695397	47504.5993324632	0.0417636063581175	0.999038838549768	-479	n.s	n.s
V_V_WT:V_V_HM	0.407626874717447	2.70867591636632	47504.5993324632	0.150489348782736	0.987592246505494	-479	n.s	n.s
V_V_HT:V_V_HM	0.294495451555559	2.70798103765178	47504.5993324632	0.108750928260166	0.99350093685668	-479	n.s	n.s
V_V_WT:V_V_HT	0.14141481097634	2.70963269153989	47504.5993324632	0.0521896607676271	0.998499447626772	-478	n.s	n.s
V_V_WT:V_V_HM	0.439453724847812	2.70942755907239	47504.5993324632	0.16219430682925	0.985601662511312	-478	n.s	n.s
V_V_HT:V_V_HM	0.298038913871512	2.70861940771395	47504.5993324632	0.110033514868393	0.993347253577167	-478	n.s	n.s
V_V_WT:V_V_HT	0.168640791603362	2.71063747092618	47504.5993324632	0.0622144397442201	0.997868299010616	-477	n.s	n.s
V_V_WT:V_V_HM	0.470036504653063	2.71040363044794	47504.5993324632	0.173419375392211	0.983556921852134	-477	n.s	n.s
V_V_HT:V_V_HM	0.301395713049669	2.70948473509811	47504.5993324632	0.111237280338011	0.993201397853186	-477	n.s	n.s
V_V_WT:V_V_HT	0.194739471434993	2.7117995966897	47504.5993324632	0.0718118963041042	0.997160894196156	-476	n.s	n.s
V_V_WT:V_V_HM	0.499284386522056	2.71153832350569	47504.5993324632	0.184133258303553	0.981482104053493	-476	n.s	n.s
V_V_HT:V_V_HM	0.304544915087043	2.71051433722214	47504.5993324632	0.112356872976055	0.99306433630044	-476	n.s	n.s
V_V_WT:V_V_HT	0.21964096085355	2.71305380602834	47504.5993324632	0.0809570972626908	0.996393132447972	-475	n.s	n.s
V_V_WT:V_V_HM	0.527106539557664	2.71276713038273	47504.5993324632	0.194305856058974	0.979401475452986	-475	n.s	n.s
V_V_HT:V_V_HM	0.307465578704054	2.7116466273992	47504.5993324632	0.113387037823196	0.992937027129515	-475	n.s	n.s
V_V_WT:V_V_HT	0.243277328929778	2.71433777580227	47504.5993324632	0.0896267705141721	0.995581065668814	-474	n.s	n.s
V_V_WT:V_V_HM	0.553413822195111	2.71402841037791	47504.5993324632	0.203908632672733	0.977339160547882	-474	n.s	n.s
V_V_HT:V_V_HM	0.310136493265318	2.71282258982371	47504.5993324632	0.114322438344732	0.992820436973386	-474	n.s	n.s
V_V_WT:V_V_HT	0.265588467019406	2.71559525091817	47504.5993324632	0.0978011973358722	0.994740484732949	-473	n.s	n.s
V_V_WT:V_V_HM	0.578123818723	2.71526647072252	47504.5993324632	0.212916052607229	0.975318558185454	-473	n.s	n.s
V_V_HT:V_V_HM	0.31253535170363	2.71398867031826	47504.5993324632	0.115157205747281	0.992715592867892	-473	n.s	n.s
V_V_WT:V_V_HT	0.286518534843076	2.71677579077107	47504.5993324632	0.105462709074626	0.993886814998119	-472	n.s	n.s
V_V_WT:V_V_HM	0.601157860237048	2.71643132197247	47504.5993324632	0.221304273505627	0.973362350947934	-472	n.s	n.s
V_V_HT:V_V_HM	0.314639325393994	2.71509656933878	47504.5993324632	0.11588513239167	0.992623554234709	-472	n.s	n.s
V_V_WT:V_V_HT	0.3060209241047	2.71783720637686	47504.5993324632	0.112597223772889	0.993034735877068	-471	n.s	n.s
V_V_WT:V_V_HM	0.622445507733861	2.71748108092241	47504.5993324632	0.229052379464066	0.97149198402636	-471	n.s	n.s
V_V_HT:V_V_HM	0.316424583629104	2.71610550955089	47504.5993324632	0.116499371072453	0.992545445825531	-471	n.s	n.s
V_V_WT:V_V_HT	0.324051331659156	2.71874375244701	47504.5993324632	0.119191568299695	0.992198301982199	-470	n.s	n.s
V_V_WT:V_V_HM	0.641918378351214	2.71838019634252	47504.5993324632	0.236140028983029	0.969728014794674	-470	n.s	n.s
V_V_HT:V_V_HM	0.317867046692065	2.71698059797602	47504.5993324632	0.116992755461285	0.992482411081184	-470	n.s	n.s
V_V_WT:V_V_HT	0.340565459538261	2.71946566035925	47504.5993324632	0.125232491258327	0.99139096971722	-469	n.s	n.s
V_V_WT:V_V_HM	0.65950809279337	2.71909899313371	47504.5993324632	0.242546554744335	0.968090208822366	-469	n.s	n.s
V_V_HT:V_V_HM	0.318942633255116	2.71769241618996	47504.5993324632	0.117357884709504	0.992435593292221	-469	n.s	n.s
V_V_WT:V_V_HT	0.355519000480768	2.7199794508885	47504.5993324632	0.130706502346786	0.990625549248537	-468	n.s	n.s
V_V_WT:V_V_HM	0.675146268873277	2.71961398358025	47504.5993324632	0.248250771230584	0.966597485623211	-468	n.s	n.s
V_V_HT:V_V_HM	0.319627268392466	2.71821732689723	47504.5993324632	0.117587091079767	0.992406130482548	-468	n.s	n.s
V_V_WT:V_V_HT	0.36887057312024	2.72026912323908	47504.5993324632	0.135600764633544	0.989914004903883	-467	n.s	n.s
V_V_WT:V_V_HM	0.688767284019896	2.71990904204167	47504.5993324632	0.253231734360823	0.965267609156457	-467	n.s	n.s
V_V_HT:V_V_HM	0.319896710899663	2.71853859312659	47504.5993324632	0.117672308095413	0.992395162021323	-467	n.s	n.s
V_V_WT:V_V_HT	0.380590459203059	2.72032890659221	47504.5993324632	0.139906045287674	0.989266914120156	-466	n.s	n.s
V_V_WT:V_V_HM	0.700316532636112	2.71997812067252	47504.5993324632	0.257471384535607	0.964116336125891	-466	n.s	n.s
V_V_HT:V_V_HM	0.319726073433078	2.7186489541521	47504.5993324632	0.117604765758658	0.992403856180565	-466	n.s	n.s
V_V_WT:V_V_HT	0.390654903433532	2.72016136982192	47504.5993324632	0.143614606018431	0.988693654189398	-465	n.s	n.s
V_V_WT:V_V_HM	0.70974509812185	2.71982339250414	47504.5993324632	0.260952641292047	0.963157769775367	-465	n.s	n.s
V_V_HT:V_V_HM	0.319090194688322	2.71854890357833	47504.5993324632	0.117375190223106	0.992433370770053	-465	n.s	n.s
V_V_WT:V_V_HT	0.399055379773483	2.71977944305148	47504.5993324632	0.146723434061167	0.988201811271875	-464	n.s	n.s
V_V_WT:V_V_HM	0.717018743364196	2.7194572509807	47504.5993324632	0.263662443344393	0.962403389655456	-464	n.s	n.s
V_V_HT:V_V_HM	0.317963363590724	2.71824860552938	47504.5993324632	0.116973614166097	0.992484861462949	-464	n.s	n.s
V_V_WT:V_V_HT	0.405798721142716	2.71920540539575	47504.5993324632	0.149234302174262	0.987797066860801	-463	n.s	n.s
V_V_WT:V_V_HM	0.722118129031283	2.71890132024326	47504.5993324632	0.265591885830809	0.961861870845925	-463	n.s	n.s
V_V_HT:V_V_HM	0.316319407888553	2.717766998232	47504.5993324632	0.116389450638826	0.992559453512006	-463	n.s	n.s
V_V_WT:V_V_HT	0.41089791269464	2.71846744405249	47504.5993324632	0.151150573310565	0.987483663817889	-462	n.s	n.s
V_V_WT:V_V_HM	0.725029941866211	2.71818306859408	47504.5993324632	0.266733300726951	0.96153980742034	-462	n.s	n.s
V_V_HT:V_V_HM	0.314132029171589	2.71712862488616	47504.5993324632	0.115611762466618	0.992658185967604	-462	n.s	n.s
V_V_WT:V_V_HT	0.414381361699853	2.71760044098781	47504.5993324632	0.152480605849928	0.987263848135685	-461	n.s	n.s
V_V_WT:V_V_HM	0.725756169000878	2.71733659343879	47504.5993324632	0.267083647551529	0.961440697855896	-461	n.s	n.s
V_V_HT:V_V_HM	0.311374807301039	2.71636441657131	47504.5993324632	0.114629246871842	0.992781990166685	-461	n.s	n.s
V_V_WT:V_V_HT	0.416295842477513	2.71664471925036	47504.5993324632	0.153238971414851	0.987137672583085	-460	n.s	n.s
V_V_WT:V_V_HM	0.724317172403268	2.71640139469236	47504.5993324632	0.266645854997177	0.961564526246842	-460	n.s	n.s
V_V_HT:V_V_HM	0.308021329925715	2.715510576871	47504.5993324632	0.113430355436376	0.992931648785786	-460	n.s	n.s
V_V_WT:V_V_HT	0.416703289146295	2.71564333277832	47504.5993324632	0.153445514776042	0.98710320262142	-459	n.s	n.s
V_V_WT:V_V_HM	0.720748605056713	2.71541970929323	47504.5993324632	0.265428067193454	0.961907989728039	-459	n.s	n.s
V_V_HT:V_V_HM	0.304045315910372	2.71460609546001	47504.5993324632	0.112003474986248	0.993107745793723	-459	n.s	n.s
V_V_WT:V_V_HT	0.41566866388737	2.71463823079462	47504.5993324632	0.153121200155535	0.987157307151913	-458	n.s	n.s
V_V_WT:V_V_HM	0.715089176892402	2.71443272897273	47504.5993324632	0.263439638514463	0.962465687630814	-458	n.s	n.s
V_V_HT:V_V_HM	0.299420513005014	2.71368917544612	47504.5993324632	0.11033707018262	0.993310620531666	-458	n.s	n.s
V_V_WT:V_V_HT	0.413259704239966	2.7136690230079	47504.5993324632	0.15228817543191	0.987295767380112	-457	n.s	n.s
V_V_WT:V_V_HM	0.707380522545119	2.71347938590087	47504.5993324632	0.260691319868004	0.963230138175028	-457	n.s	n.s
V_V_HT:V_V_HM	0.294120818305228	2.71279610031912	47504.5993324632	0.108419802826548	0.99354032448568	-457	n.s	n.s
V_V_WT:V_V_HT	0.40955797641929	2.71277323570453	47504.5993324632	0.15097390781833	0.987512720286866	-456	n.s	n.s
V_V_WT:V_V_HM	0.697678838502188	2.71259661483848	47504.5993324632	0.257199627355478	0.964190663064751	-456	n.s	n.s
V_V_HT:V_V_HM	0.288120862082881	2.71196152305889	47504.5993324632	0.106240763238375	0.993796565413059	-456	n.s	n.s
V_V_WT:V_V_HT	0.404661042148625	2.71198497397772	47504.5993324632	0.149212125447399	0.987800671005775	-455	n.s	n.s
V_V_WT:V_V_HM	0.68605739512385	2.71181803796313	47504.5993324632	0.252987990167347	0.965333258308901	-455	n.s	n.s
V_V_HT:V_V_HM	0.281396352975161	2.71121724007661	47504.5993324632	0.103789673809838	0.9940786575801	-455	n.s	n.s
V_V_WT:V_V_HT	0.398679289885333	2.7113330756975	47504.5993324632	0.147041797800062	0.988150862982502	-454	n.s	n.s
V_V_WT:V_V_HM	0.672603348131283	2.71117214318567	47504.5993324632	0.248085814035018	0.966641107146948	-454	n.s	n.s
V_V_HT:V_V_HM	0.273924058246003	2.71059046292346	47504.5993324632	0.101056969687175	0.994385489634556	-454	n.s	n.s
V_V_WT:V_V_HT	0.391727872809586	2.71083921817212	47504.5993324632	0.144504281251221	0.988553950793256	-453	n.s	n.s
V_V_WT:V_V_HM	0.657409127405963	2.71068041053669	47504.5993324632	0.242525502029139	0.968095658041889	-453	n.s	n.s
V_V_HT:V_V_HM	0.265681254596409	2.71010201801489	47504.5993324632	0.0980336728397466	0.994715517827113	-453	n.s	n.s
V_V_WT:V_V_HT	0.383930835673173	2.71051778815668	47504.5993324632	0.141644831607716	0.98899996261891	-452	n.s	n.s
V_V_WT:V_V_HM	0.640577262089757	2.71035718342773	47504.5993324632	0.236344222822924	0.969676447212298	-452	n.s	n.s
V_V_HT:V_V_HM	0.256646426416474	2.70976622031946	47504.5993324632	0.0947116487363314	0.995066718935228	-452	n.s	n.s
V_V_WT:V_V_HT	0.375414443189207	2.71037478742852	47504.5993324632	0.138510159159717	0.989478886707933	-451	n.s	n.s
V_V_WT:V_V_HM	0.622212799677456	2.71020858097011	47504.5993324632	0.229581148862991	0.971362129641541	-451	n.s	n.s
V_V_HT:V_V_HM	0.246798356488199	2.7095898076769	47504.5993324632	0.0910832908320521	0.995436608277115	-451	n.s	n.s
V_V_WT:V_V_HT	0.366306611265919	2.71040785181289	47504.5993324632	0.135148151604162	0.989980882867692	-450	n.s	n.s
V_V_WT:V_V_HM	0.602422860875574	2.71023251092487	47504.5993324632	0.222277187823268	0.973130829408237	-450	n.s	n.s
V_V_HT:V_V_HM	0.236116249609633	2.70957192579273	47504.5993324632	0.0871415323439159	0.995822221653288	-450	n.s	n.s
V_V_WT:V_V_HT	0.35674181748994	2.71060731087565	47504.5993324632	0.131609553349392	0.99049618999343	-449	n.s	n.s
V_V_WT:V_V_HM	0.58132283858588	2.7104197091269	47504.5993324632	0.214477055574961	0.97495994614424	-449	n.s	n.s
V_V_HT:V_V_HM	0.224581021095947	2.70970508293419	47504.5993324632	0.0828802449795608	0.996220064366434	-449	n.s	n.s
V_V_WT:V_V_HT	0.346857380490917	2.71095624146819	47504.5993324632	0.12794650654452	0.991015492134645	-448	n.s	n.s
V_V_WT:V_V_HM	0.559031899284992	2.71075378228849	47504.5993324632	0.206227471833699	0.976826932083059	-448	n.s	n.s
V_V_HT:V_V_HM	0.212174518794075	2.70997514550178	47504.5993324632	0.0782938984315995	0.99662613804997	-448	n.s	n.s
V_V_WT:V_V_HT	0.336796338370046	2.71143229837743	47504.5993324632	0.12421344194048	0.991529910335456	-447	n.s	n.s
V_V_WT:V_V_HM	0.535677526593997	2.71121300234842	47504.5993324632	0.19757854736238	0.978709308937003	-447	n.s	n.s
V_V_HT:V_V_HM	0.198881188223918	2.7103629820379	47504.5993324632	0.0733780639500844	0.99703589306845	-447	n.s	n.s
V_V_WT:V_V_HT	0.326707437344243	2.71200933819123	47504.5993324632	0.120466929351409	0.992031126619279	-446	n.s	n.s
V_V_WT:V_V_HM	0.511396220972834	2.71177189484211	47504.5993324632	0.188583789789078	0.980585042987958	-446	n.s	n.s
V_V_HT:V_V_HM	0.184688783628523	2.71084590457036	47504.5993324632	0.0681295765713375	0.997444226849745	-446	n.s	n.s
V_V_WT:V_V_HT	0.316743648106712	2.71265892855021	47504.5993324632	0.116765010437931	0.992511540365878	-445	n.s	n.s
V_V_WT:V_V_HM	0.486332263370194	2.71240271436086	47504.5993324632	0.179299431015645	0.982433054688706	-445	n.s	n.s
V_V_HT:V_V_HM	0.169588615263471	2.71139900463563	47504.5993324632	0.0625465359298018	0.997845505326384	-445	n.s	n.s
V_V_WT:V_V_HT	0.307060433126253	2.71335140369397	47504.5993324632	0.11316648212547	0.992964380068034	-444	n.s	n.s
V_V_WT:V_V_HM	0.46063555460255	2.71307647542333	47504.5993324632	0.169783475982068	0.984233734318656	-444	n.s	n.s
V_V_HT:V_V_HM	0.153575121476326	2.7119960829197	47504.5993324632	0.0566280764354899	0.998233606001054	-444	n.s	n.s
V_V_WT:V_V_HT	0.297813621646924	2.71405572979461	47504.5993324632	0.109730105530833	0.993383769511449	-443	n.s	n.s
V_V_WT:V_V_HM	0.43445770468594	2.71376281544401	47504.5993324632	0.160094206543565	0.98596947834408	-443	n.s	n.s
V_V_HT:V_V_HM	0.136644083038988	2.71260950297477	47504.5993324632	0.0503736652434262	0.998601985173654	-443	n.s	n.s
V_V_WT:V_V_HT	0.289158718749984	2.71474176494785	47504.5993324632	0.106514263155169	0.99376468546981	-442	n.s	n.s
V_V_WT:V_V_HM	0.40795283759595	2.71443221289413	47504.5993324632	0.15029030220688	0.987624841975997	-442	n.s	n.s
V_V_HT:V_V_HM	0.118794118845891	2.71321223940327	47504.5993324632	0.0437835703085351	0.99894366453736	-442	n.s	n.s
V_V_WT:V_V_HT	0.281250533041636	2.71538027604736	47504.5993324632	0.103576849078037	0.994102844345839	-441	n.s	n.s
V_V_WT:V_V_HM	0.381275865254782	2.71505600243406	47504.5993324632	0.140430202880886	0.989186781058845	-441	n.s	n.s
V_V_HT:V_V_HM	0.100025332213182	2.71377788727623	47504.5993324632	0.0368583341629242	0.999251281987859	-441	n.s	n.s
V_V_WT:V_V_HT	0.274240479583575	2.71594599056039	47504.5993324632	0.100974202188384	0.99439465663012	-440	n.s	n.s
V_V_WT:V_V_HM	0.354582240004124	2.71560937332228	47504.5993324632	0.130571886916978	0.990644757662344	-440	n.s	n.s
V_V_HT:V_V_HM	0.080341760420584	2.7142834451491	47504.5993324632	0.0295996206896405	0.999517077594045	-440	n.s	n.s
V_V_WT:V_V_HT	0.268274610152968	2.7164194109863	47504.5993324632	0.098760378853117	0.9946370944611	-439	n.s	n.s
V_V_WT:V_V_HM	0.328026911848891	2.71607315388864	47504.5993324632	0.120772487802565	0.991990813806674	-439	n.s	n.s
V_V_HT:V_V_HM	0.0597523016959336	2.71471098058023	47504.5993324632	0.0220105573386535	0.999732936589515	-439	n.s	n.s
V_V_WT:V_V_HT	0.263493420120458	2.71678693033357	47504.5993324632	0.0969871494810622	0.994827447836303	-438	n.s	n.s
V_V_WT:V_V_HM	0.301763455947818	2.71643392791616	47504.5993324632	0.111088089736571	0.993219559693707	-438	n.s	n.s
V_V_HT:V_V_HM	0.0382700358273915	2.71504775369929	47504.5993324632	0.0140955295446454	0.999890465840873	-438	n.s	n.s
V_V_WT:V_V_HT	0.260034540706791	2.71703902773174	47504.5993324632	0.0957051179805374	0.994962946194923	-437	n.s	n.s
V_V_WT:V_V_HM	0.275944308136019	2.71668226453558	47504.5993324632	0.10157400875998	0.994328056389235	-437	n.s	n.s
V_V_HT:V_V_HM	0.0159097674292497	2.71528458918878	47504.5993324632	0.00585933698905677	0.999981072050624	-437	n.s	n.s
V_V_WT:V_V_HT	0.258028804252707	2.71717194456832	47504.5993324632	0.094962265736812	0.995040641859221	-436	n.s	n.s
V_V_WT:V_V_HM	0.250718679506072	2.71681436969055	47504.5993324632	0.0922840670688255	0.995315780527333	-436	n.s	n.s
V_V_HT:V_V_HM	-0.00731012474664539	2.71541743164977	47504.5993324632	-0.00269208139472099	0.999996004360907	-436	n.s	n.s
V_V_WT:V_V_HT	0.257603148081813	2.7171861083986	47504.5993324632	0.0948051174284982	0.995057001354473	-435	n.s	n.s
V_V_WT:V_V_HM	0.226233710478514	2.7168305409652	47504.5993324632	0.0832711893757426	0.99618438930886	-435	n.s	n.s
V_V_HT:V_V_HM	-0.0313694376033276	2.71544592869317	47504.5993324632	-0.011552223254331	0.999926425757077	-435	n.s	n.s
V_V_WT:V_V_HT	0.258875659065509	2.71708748811813	47504.5993324632	0.0952768949095593	0.995007807638556	-434	n.s	n.s
V_V_WT:V_V_HM	0.202631414527922	2.71673650545856	47504.5993324632	0.0745863333160164	0.996937625300379	-434	n.s	n.s
V_V_HT:V_V_HM	-0.0562442445375737	2.71537470357366	47504.5993324632	-0.0207132534834148	0.999763486661944	-434	n.s	n.s
V_V_WT:V_V_HT	0.261959531828371	2.71688565837443	47504.5993324632	0.0964190491494981	0.994887710723653	-433	n.s	n.s
V_V_WT:V_V_HM	0.180050800819021	2.71654152121139	47504.5993324632	0.0662794216149994	0.997580986286397	-433	n.s	n.s
V_V_HT:V_V_HM	-0.0819087310093316	2.71521160907113	47504.5993324632	-0.030166610490205	0.999498404065315	-433	n.s	n.s
V_V_WT:V_V_HT	0.266954297029816	2.71659554009571	47504.5993324632	0.0982679582181788	0.994690297218948	-432	n.s	n.s
V_V_WT:V_V_HM	0.158622015980836	2.71626009674957	47504.5993324632	0.0583972117289695	0.998121619188635	-432	n.s	n.s
V_V_HT:V_V_HM	-0.108332281049034	2.71496936853038	47504.5993324632	-0.0399018428365085	0.999122585912386	-432	n.s	n.s
V_V_WT:V_V_HT	0.273945147990254	2.71623656118947	47504.5993324632	0.10085467219773	0.99440788218549	-431	n.s	n.s
V_V_WT:V_V_HM	0.138465681063586	2.71591117296806	47504.5993324632	0.0509831405539913	0.998567975684958	-431	n.s	n.s
V_V_HT:V_V_HM	-0.135479466926689	2.71466484781404	47504.5993324632	-0.0499065168342174	0.998627776528784	-431	n.s	n.s
V_V_WT:V_V_HT	0.283014365662531	2.71582882918176	47504.5993324632	0.10420920590485	0.994030835617631	-430	n.s	n.s
V_V_WT:V_V_HM	0.119700476006624	2.71551436073867	47504.5993324632	0.0440802220519516	0.998929309578979	-430	n.s	n.s
V_V_HT:V_V_HM	-0.163313889655928	2.71431555456979	47504.5993324632	-0.060167613666353	0.998006116956353	-430	n.s	n.s
V_V_WT:V_V_HT	0.294240723201021	2.71539236069859	47504.5993324632	0.108360297193044	0.993547390161885	-429	n.s	n.s
V_V_WT:V_V_HM	0.102442536112058	2.71508918723055	47504.5993324632	0.037730818049683	0.999215430415264	-429	n.s	n.s
V_V_HT:V_V_HM	-0.191798187088942	2.71393895475777	47504.5993324632	-0.0706715185147046	0.997250224578817	-429	n.s	n.s
V_V_WT:V_V_HT	0.307688962768609	2.71494829816693	47504.5993324632	0.113331426228762	0.992943928933555	-428	n.s	n.s
V_V_WT:V_V_HM	0.0867978141859282	2.7146563016821	47504.5993324632	0.0319737766184785	0.999436524155164	-428	n.s	n.s
V_V_HT:V_V_HM	-0.220891148582666	2.71355364011876	47504.5993324632	-0.0814029047802419	0.996353372376638	-428	n.s	n.s
V_V_WT:V_V_HT	0.323420313840955	2.71451614316694	47504.5993324632	0.119144737692969	0.992204407246886	-427	n.s	n.s
V_V_WT:V_V_HM	0.0728697254111985	2.7142347534361	47504.5993324632	0.0268472449993313	0.999602695707316	-427	n.s	n.s
V_V_HT:V_V_HM	-0.250550588429729	2.71317678428372	47504.5993324632	-0.0923458397112425	0.995309522277913	-427	n.s	n.s
V_V_WT:V_V_HT	0.341492035833824	2.71411310696177	47504.5993324632	0.125820856528745	0.991310242094948	-426	n.s	n.s
V_V_WT:V_V_HM	0.060758639409535	2.71384135616753	47504.5993324632	0.022388427116955	0.999723689457939	-426	n.s	n.s
V_V_HT:V_V_HM	-0.28073339642426	2.71282356313542	47504.5993324632	-0.103483838845677	0.994113399220656	-426	n.s	n.s
V_V_WT:V_V_HT	0.361945504400644	2.71375524948054	47504.5993324632	0.133374409674538	0.990240858542297	-425	n.s	n.s
V_V_WT:V_V_HM	0.0505527447378675	2.71349181723292	47504.5993324632	0.0186301445306802	0.99980866195488	-425	n.s	n.s
V_V_HT:V_V_HM	-0.311392759662798	2.71250825013966	47504.5993324632	-0.114798824905607	0.992760696424696	-425	n.s	n.s
V_V_WT:V_V_HT	0.384818124650618	2.71345521492139	47504.5993324632	0.141818491248534	0.988973124007161	-424	n.s	n.s
V_V_WT:V_V_HM	0.0423371898264016	2.71319850622808	47504.5993324632	0.0156041622937716	0.99986576607218	-424	n.s	n.s
V_V_HT:V_V_HM	-0.342480934824177	2.71224211342763	47504.5993324632	-0.126272257601429	0.991248054875454	-424	n.s	n.s
V_V_WT:V_V_HT	0.410147301805583	2.7132213603812	47504.5993324632	0.151166177516736	0.98748109577617	-423	n.s	n.s
V_V_WT:V_V_HM	0.0361971220132276	2.7129695966955	47504.5993324632	0.0133422512575582	0.999901859671052	-423	n.s	n.s
V_V_HT:V_V_HM	-0.373950179792381	2.71203260839483	47504.5993324632	-0.137885576535789	0.989573059216997	-423	n.s	n.s
V_V_WT:V_V_HT	0.437970439889785	2.71305762706171	47504.5993324632	0.161430570261832	0.98573596350035	-422	n.s	n.s
V_V_WT:V_V_HM	0.0322176836231307	2.71280893987845	47504.5993324632	0.0118761344190256	0.999922242202842	-422	n.s	n.s
V_V_HT:V_V_HM	-0.405752756266637	2.71188326102789	47504.5993324632	-0.149620288637662	0.987734252967521	-422	n.s	n.s
V_V_WT:V_V_HT	0.468324940484727	2.71296357039434	47504.5993324632	0.172624854087758	0.983706003916777	-421	n.s	n.s
V_V_WT:V_V_HM	0.0304840207698263	2.71271609439902	47504.5993324632	0.0112374534263895	0.999930380431012	-421	n.s	n.s
V_V_HT:V_V_HM	-0.437840919714937	2.71179369482352	47504.5993324632	-0.161458049168977	0.985731142083678	-421	n.s	n.s
V_V_WT:V_V_HT	0.501243802336152	2.71293504251159	47504.5993324632	0.18476070915141	0.98135688100186	-420	n.s	n.s
V_V_WT:V_V_HM	0.0310776121811287	2.71268699923278	47504.5993324632	0.0114563944125947	0.999927641286814	-420	n.s	n.s
V_V_HT:V_V_HM	-0.470166190155076	2.7117602652886	47504.5993324632	-0.173380440805684	0.983564242864334	-420	n.s	n.s
V_V_WT:V_V_HT	0.536737980499758	2.71296649449938	47504.5993324632	0.197841728450392	0.978653166155806	-419	n.s	n.s
V_V_WT:V_V_HM	0.034061515841703	2.7127162450917	47504.5993324632	0.012556239858604	0.999913081756373	-419	n.s	n.s
V_V_HT:V_V_HM	-0.502676464658041	2.71177820855645	47504.5993324632	-0.185367838369653	0.981235323515077	-419	n.s	n.s
V_V_WT:V_V_HT	0.574791988727245	2.71305187126639	47504.5993324632	0.21186177633196	0.975559351475337	-418	n.s	n.s
V_V_WT:V_V_HM	0.0394764821668652	2.71279795316913	47504.5993324632	0.0145519433619257	0.999883257980902	-418	n.s	n.s
V_V_HT:V_V_HM	-0.535315506560377	2.71184245202552	47504.5993324632	-0.197399191151588	0.978747528916175	-418	n.s	n.s
V_V_WT:V_V_HT	0.61536401594952	2.71318504856353	47504.5993324632	0.226805029857922	0.972040737113679	-417	n.s	n.s
V_V_WT:V_V_HM	0.0473407537002224	2.71292620015283	47504.5993324632	0.0174500705907723	0.999832131814231	-417	n.s	n.s
V_V_HT:V_V_HM	-0.568023262249302	2.71194798620981	47504.5993324632	-0.209452122657841	0.976105442438058	-417	n.s	n.s
V_V_WT:V_V_HT	0.65839047704246	2.71335972859055	47504.5993324632	0.242647692491721	0.968064024478186	-416	n.s	n.s
V_V_WT:V_V_HM	0.0576537593757784	2.71309490852569	47504.5993324632	0.0212501815526637	0.999751067518017	-416	n.s	n.s
V_V_HT:V_V_HM	-0.600736717666667	2.71208972837842	47504.5993324632	-0.221503260522967	0.973315076704508	-416	n.s	n.s
V_V_WT:V_V_HT	0.703799228833581	2.71356819119325	47504.5993324632	0.259363015500302	0.963596952124492	-415	n.s	n.s
V_V_WT:V_V_HM	0.0704074170315607	2.7132966087969	47504.5993324632	0.0259490307116773	0.99962883090674	-415	n.s	n.s
V_V_HT:V_V_HM	-0.63339181180207	2.71226132400231	47504.5993324632	-0.233529050536847	0.97038370938157	-415	n.s	n.s
V_V_WT:V_V_HT	0.75149723484634	2.71380334951801	47504.5993324632	0.276916614086946	0.958610340956312	-414	n.s	n.s
V_V_WT:V_V_HM	0.0855749780965951	2.71352446036034	47504.5993324632	0.0315364682893742	0.999451827944606	-414	n.s	n.s
V_V_HT:V_V_HM	-0.665922256749745	2.71245702456424	47504.5993324632	-0.245505182467076	0.967320013730594	-414	n.s	n.s
V_V_WT:V_V_HT	0.801370884076697	2.71405915464436	47504.5993324632	0.295266550364376	0.953079179337797	-413	n.s	n.s
V_V_WT:V_V_HM	0.103111145739142	2.71377264398385	47504.5993324632	0.0379954989846803	0.999204388755746	-413	n.s	n.s
V_V_HT:V_V_HM	-0.69825973833759	2.71267202735862	47504.5993324632	-0.25740662022364	0.964134056086838	-413	n.s	n.s
V_V_WT:V_V_HT	0.85330246024553	2.71432845624565	47504.5993324632	0.314369640226144	0.946981695155743	-412	n.s	n.s
V_V_WT:V_V_HM	0.122966911016732	2.71403424966684	47504.5993324632	0.0453077963300673	0.998868879133451	-412	n.s	n.s
V_V_HT:V_V_HM	-0.730335549228784	2.71290047019773	47504.5993324632	-0.269208383149992	0.960837067191232	-412	n.s	n.s
V_V_WT:V_V_HT	0.90717060070757	2.71460318406586	47504.5993324632	0.33418166088969	0.940299858138948	-411	n.s	n.s
V_V_WT:V_V_HM	0.145089794351623	2.71430145203846	47504.5993324632	0.0534538248294639	0.998425931327861	-411	n.s	n.s
V_V_HT:V_V_HM	-0.762080806355936	2.71313558061482	47504.5993324632	-0.28088563350868	0.957441356322705	-411	n.s	n.s
V_V_WT:V_V_HT	0.962839292132625	2.71487653266532	47504.5993324632	0.354653068214252	0.933021455615549	-410	n.s	n.s
V_V_WT:V_V_HM	0.169413361083262	2.7145676576135	47504.5993324632	0.0624089661600848	0.997854962194826	-410	n.s	n.s
V_V_HT:V_V_HM	-0.793425931049367	2.71337166982539	47504.5993324632	-0.292413287819292	0.95396035944289	-410	n.s	n.s
V_V_WT:V_V_HT	1.02016558910818	2.71514188570874	47504.5993324632	0.375731962472334	0.925139812351067	-409	n.s	n.s
V_V_WT:V_V_HM	0.195864432239304	2.71482644307321	47504.5993324632	0.0721462076292376	0.997134436749517	-409	n.s	n.s
V_V_HT:V_V_HM	-0.824301156868856	2.71360312679748	47504.5993324632	-0.303766290924669	0.950408496087152	-409	n.s	n.s
V_V_WT:V_V_HT	1.07899342322688	2.71539437155672	47504.5993324632	0.397361589362176	0.916655311993651	-408	n.s	n.s
V_V_WT:V_V_HM	0.224356768950098	2.71507308345086	47504.5993324632	0.0826337862938632	0.996242468971715	-408	n.s	n.s
V_V_HT:V_V_HM	-0.854636654276806	2.71382583467278	47504.5993324632	-0.314919492385131	0.946801133442691	-408	n.s	n.s
V_V_WT:V_V_HT	1.13916344861784	2.71562884910517	47504.5993324632	0.419484219647028	0.907574431248045	-407	n.s	n.s
V_V_WT:V_V_HM	0.254800874652965	2.71530256935339	47504.5993324632	0.0938388515257223	0.995157002226518	-407	n.s	n.s
V_V_HT:V_V_HM	-0.884362573964843	2.71403531561633	47504.5993324632	-0.32584785057007	0.943154442550116	-407	n.s	n.s
V_V_WT:V_V_HT	1.20051631759494	2.71583924059047	47504.5993324632	0.442042481621235	0.897909366154133	-406	n.s	n.s
V_V_WT:V_V_HM	0.287107250106011	2.71550895011466	47504.5993324632	0.105728706986544	0.993856034546741	-406	n.s	n.s
V_V_HT:V_V_HM	-0.913409067488963	2.7142261164789	47504.5993324632	-0.33652651926948	0.939485279332105	-406	n.s	n.s
V_V_WT:V_V_HT	1.26289268300398	2.71601863983444	47504.5993324632	0.464979387284676	0.88767800991269	-405	n.s	n.s
V_V_WT:V_V_HM	0.321186395416714	2.71568544007162	47504.5993324632	0.118270838985035	0.992317903412602	-405	n.s	n.s
V_V_HT:V_V_HM	-0.941706287587284	2.7143919077445	47504.5993324632	-0.346930848452826	0.935811089150276	-405	n.s	n.s
V_V_WT:V_V_HT	1.32613319645984	2.7161595146188	47504.5993324632	0.488238334060417	0.876903843728439	-404	n.s	n.s
V_V_WT:V_V_HM	0.356948809697421	2.71582461765596	47504.5993324632	0.131432938407306	0.990521558256658	-404	n.s	n.s
V_V_HT:V_V_HM	-0.969184386762414	2.71452567015099	47504.5993324632	-0.357036368239062	0.932149816465176	-404	n.s	n.s
V_V_WT:V_V_HT	1.39007850738636	2.71625400285783	47504.5993324632	0.51176307735721	0.865615750222627	-403	n.s	n.s
V_V_WT:V_V_HM	0.394304989953095	2.71591871695722	47504.5993324632	0.145182912688512	0.988446820480932	-403	n.s	n.s
V_V_HT:V_V_HM	-0.995773517433353	2.71461996867075	47504.5993324632	-0.366818755083772	0.928519821775942	-403	n.s	n.s
V_V_WT:V_V_HT	1.45456773174453	2.71629501884843	47504.5993324632	0.535496962462196	0.853848117087368	-402	n.s	n.s
V_V_WT:V_V_HM	0.433163340156913	2.71596071641303	47504.5993324632	0.159488072687955	0.986074771900962	-402	n.s	n.s
V_V_HT:V_V_HM	-1.02140439158765	2.71466797157441	47504.5993324632	-0.376253892661233	0.924939764284978	-402	n.s	n.s
V_V_WT:V_V_HT	1.51943380992922	2.71627875711915	47504.5993324632	0.559380662219187	0.841641706377925	-401	n.s	n.s
V_V_WT:V_V_HM	0.47342384226134	2.71594680311638	47504.5993324632	0.174312634444134	0.983388522775189	-401	n.s	n.s
V_V_HT:V_V_HM	-1.0460099676679	2.71466575731591	47504.5993324632	-0.385318142702815	0.921428400364922	-401	n.s	n.s
V_V_WT:V_V_HT	1.58450717161143	2.71620343263084	47504.5993324632	0.583353644493677	0.82904265110343	-400	n.s	n.s
V_V_WT:V_V_HM	0.514982686142506	2.71587513569658	47504.5993324632	0.189619426671625	0.980373345229472	-400	n.s	n.s
V_V_HT:V_V_HM	-1.06952448546891	2.71461117143956	47504.5993324632	-0.393988095503839	0.918004579183358	-400	n.s	n.s
V_V_WT:V_V_HT	1.6496136722081	2.71607143966213	47504.5993324632	0.607352828839183	0.816102771911396	-399	n.s	n.s
V_V_WT:V_V_HM	0.557727820440583	2.71574797143995	47504.5993324632	0.205368033523694	0.977017424795302	-399	n.s	n.s
V_V_HT:V_V_HM	-1.09188585176754	2.71450582934029	47504.5993324632	-0.402241115110405	0.914686930250334	-399	n.s	n.s
V_V_WT:V_V_HT	1.71457507414186	2.71588974427875	47504.5993324632	0.63131247420988	0.802879235967829	-398	n.s	n.s
V_V_WT:V_V_HM	0.601538321189807	2.71557205695156	47504.5993324632	0.221514402333732	0.973312428506587	-398	n.s	n.s
V_V_HT:V_V_HM	-1.11303675295208	2.71435550391648	47504.5993324632	-0.410055628802532	0.911493637749779	-398	n.s	n.s
V_V_WT:V_V_HT	1.77921077938188	2.71566927696783	47504.5993324632	0.655164748694456	0.789433758582155	-397	n.s	n.s
V_V_WT:V_V_HM	0.646285705328776	2.7153580357762	47504.5993324632	0.238011229758152	0.969253894301768	-397	n.s	n.s
V_V_HT:V_V_HM	-1.13292507405308	2.71416959784536	47504.5993324632	-0.417411305082944	0.908442257376283	-397	n.s	n.s
V_V_WT:V_V_HT	1.84333940046314	2.71542350666678	47504.5993324632	0.678840481397268	0.775831598667355	-396	n.s	n.s
V_V_WT:V_V_HM	0.691836076836925	2.71511905016276	47504.5993324632	0.254808744683019	0.964841444791638	-396	n.s	n.s
V_V_HT:V_V_HM	-1.1515033236262	2.71395986043404	47504.5993324632	-0.424289003096029	0.905549632386508	-396	n.s	n.s
V_V_WT:V_V_HT	1.90677944540645	2.71516531656651	47504.5993324632	0.702270109953264	0.762140355282808	-395	n.s	n.s
V_V_WT:V_V_HM	0.738054492199179	2.71486766893581	47504.5993324632	0.271856525695223	0.960078584677859	-395	n.s	n.s
V_V_HT:V_V_HM	-1.16872495320724	2.71373752558401	47504.5993324632	-0.430669857415823	0.902832191119397	-395	n.s	n.s
V_V_WT:V_V_HT	1.9693494196559	2.71490604590806	47504.5993324632	0.725384004586135	0.748429075807381	-394	n.s	n.s
V_V_WT:V_V_HM	0.784806010477997	2.71461494676058	47504.5993324632	0.28910398928383	0.954972672894226	-394	n.s	n.s
V_V_HT:V_V_HM	-1.18454340917789	2.71351244242517	47504.5993324632	-0.43653509401977	0.900305962209438	-394	n.s	n.s
V_V_WT:V_V_HT	2.0308688555661	2.71465579747368	47504.5993324632	0.748112839003779	0.734767339652665	-393	n.s	n.s
V_V_WT:V_V_HM	0.831955533588172	2.71437073004748	47504.5993324632	0.306500333347471	0.949534970509825	-393	n.s	n.s
V_V_HT:V_V_HM	-1.19891332197793	2.71329337704336	47504.5993324632	-0.441866453558504	0.897986331268233	-393	n.s	n.s
V_V_WT:V_V_HT	2.09116267157835	2.71442515146739	47504.5993324632	0.770388776587888	0.721223868677079	-392	n.s	n.s
V_V_WT:V_V_HM	0.879367419325497	2.71414535018919	47504.5993324632	0.323994225019747	0.943780730563886	-392	n.s	n.s
V_V_HT:V_V_HM	-1.21179525225283	2.71308962742936	47504.5993324632	-0.446647703784487	0.895887308653473	-392	n.s	n.s
V_V_WT:V_V_HT	2.1500635014588	2.71422504696196	47504.5993324632	0.792146363790051	0.707865337606038	-391	n.s	n.s
V_V_WT:V_V_HM	0.926906384851989	2.71394951127288	47504.5993324632	0.341534129873056	0.937729042900045	-391	n.s	n.s
V_V_HT:V_V_HM	-1.2231571166068	2.71291093853344	47504.5993324632	-0.450865194000073	0.894021196358211	-391	n.s	n.s
V_V_WT:V_V_HT	2.20741321257565	2.71406610718511	47504.5993324632	0.813323303633554	0.694755319785	-390	n.s	n.s
V_V_WT:V_V_HM	0.974438787502883	2.71379362880496	47504.5993324632	0.359068861080637	0.931402519247257	-390	n.s	n.s
V_V_HT:V_V_HM	-1.23297442507275	2.71276689557706	47504.5993324632	-0.454508062260347	0.892398413744931	-390	n.s	n.s
V_V_WT:V_V_HT	2.26306435747416	2.71395800171953	47504.5993324632	0.833861229997041	0.681953318047716	-389	n.s	n.s
V_V_WT:V_V_HM	1.02183384946539	2.71368720370094	47504.5993324632	0.3765481327663	0.924826883274104	-389	n.s	n.s
V_V_HT:V_V_HM	-1.24123050800876	2.71266634504489	47504.5993324632	-0.457568440098084	0.891027337606221	-389	n.s	n.s
V_V_WT:V_V_HT	2.3168815363907	2.71390887993161	47504.5993324632	0.853706457693998	0.669513910191777	-388	n.s	n.s
V_V_WT:V_V_HM	1.06896484554793	2.71363826522947	47504.5993324632	0.393923117625825	0.9180304744491	-388	n.s	n.s
V_V_HT:V_V_HM	-1.24791669084273	2.71261687458041	47504.5993324632	-0.460041630846138	0.889914168664963	-388	n.s	n.s
V_V_WT:V_V_HT	2.36874267329472	2.71392490470733	47504.5993324632	0.872810691698252	0.657486027612464	-387	n.s	n.s
V_V_WT:V_V_HM	1.11571025140775	2.71365291151158	47504.5993324632	0.41114699918873	0.91104368069828	-387	n.s	n.s
V_V_HT:V_V_HM	-1.25303242188698	2.7126243785189	47504.5993324632	-0.46192625555151	0.889062828705401	-387	n.s	n.s
V_V_WT:V_V_HT	2.4185402021502	2.7140099075519	47504.5993324632	0.891131677677545	0.64591238019112	-386	n.s	n.s
V_V_WT:V_V_HM	1.16195481799665	2.71373496831886	47504.5993324632	0.428175496709051	0.903898322795265	-386	n.s	n.s
V_V_HT:V_V_HM	-1.25658538415356	2.71269272873143	47504.5993324632	-0.463224371431554	0.888474887246451	-386	n.s	n.s
V_V_WT:V_V_HT	2.46618213702014	2.71416517923742	47504.5993324632	0.908633769191988	0.634829038965103	-385	n.s	n.s
V_V_WT:V_V_HM	1.20759059642028	2.71388578025416	47504.5993324632	0.444967362004156	0.896627007203466	-385	n.s	n.s
V_V_HT:V_V_HM	-1.25859154059987	2.71282356452615	47504.5993324632	-0.463941539382681	0.888149529151038	-385	n.s	n.s
V_V_WT:V_V_HT	2.51159014423297	2.71438896680838	47504.5993324632	0.925287486408455	0.624265754484399	-384	n.s	n.s
V_V_WT:V_V_HM	1.25251637030085	2.71410371143769	47504.5993324632	0.461484343808429	0.889262691745964	-384	n.s	n.s
V_V_HT:V_V_HM	-1.25907377393212	2.71301580410695	47504.5993324632	-0.464086413365578	0.888083757552084	-384	n.s	n.s
V_V_WT:V_V_HT	2.55468865390198	2.71467478375304	47504.5993324632	0.941066189287734	0.61424819184698	-383	n.s	n.s
V_V_WT:V_V_HM	1.29663230514757	2.71438247620382	47504.5993324632	0.477689609520677	0.881838990513189	-383	n.s	n.s
V_V_HT:V_V_HM	-1.25805634875439	2.7132640534175	47504.5993324632	-0.463668969914595	0.888273231084061	-383	n.s	n.s
V_V_WT:V_V_HT	2.59540208724769	2.71501111792117	47504.5993324632	0.955945288811538	0.604798615813786	-382	n.s	n.s
V_V_WT:V_V_HM	1.3398385566692	2.71471084815644	47504.5993324632	0.493547427925551	0.874390013028927	-382	n.s	n.s
V_V_HT:V_V_HM	-1.25556353057842	2.71355831714465	47504.5993324632	-0.462700035833242	0.888712520282031	-382	n.s	n.s
V_V_WT:V_V_HT	2.63365487613902	2.71538175845771	47504.5993324632	0.969902249632438	0.595936101365887	-381	n.s	n.s
V_V_WT:V_V_HM	1.3820352958735	2.71507297899301	47504.5993324632	0.509023258883481	0.866950042337167	-381	n.s	n.s
V_V_HT:V_V_HM	-1.25161958026557	2.71388428286086	47504.5993324632	-0.461191211493429	0.889395185859482	-381	n.s	n.s
V_V_WT:V_V_HT	2.66937471906418	2.71576684818138	47504.5993324632	0.982917484559373	0.587676195066152	-380	n.s	n.s
V_V_WT:V_V_HM	1.42312466433988	2.71544943108348	47504.5993324632	0.524084392089765	0.859552951927572	-380	n.s	n.s
V_V_HT:V_V_HM	-1.24625005472432	2.71422427167426	47504.5993324632	-0.459155150784788	0.890313696852911	-380	n.s	n.s
V_V_WT:V_V_HT	2.70250571198497	2.7161457819322	47504.5993324632	0.994978152484316	0.580028748906624	-379	n.s	n.s
V_V_WT:V_V_HM	1.46301881546709	2.71582002609982	47504.5993324632	0.538702418204097	0.852230680047692	-379	n.s	n.s
V_V_HT:V_V_HM	-1.2394868965178	2.71455988379675	47504.5993324632	-0.45660694535284	0.891458857847295	-379	n.s	n.s
V_V_WT:V_V_HT	2.73300847309585	2.71649824642628	47504.5993324632	1.00607776084203	0.572998431077174	-378	n.s	n.s
V_V_WT:V_V_HM	1.50164014544463	2.71616486362562	47504.5993324632	0.552853092812708	0.845012941990669	-378	n.s	n.s
V_V_HT:V_V_HM	-1.23136832765127	2.71487292901215	47504.5993324632	-0.4535638904099	0.892819980437475	-378	n.s	n.s
V_V_WT:V_V_HT	2.76085024705712	2.71680352005921	47504.5993324632	1.01621270241764	0.566587173663999	-377	n.s	n.s
V_V_WT:V_V_HM	1.53891529015124	2.71646362838915	47504.5993324632	0.566514226094685	0.837928032240323	-377	n.s	n.s
V_V_HT:V_V_HM	-1.22193495690581	2.71514476252124	47504.5993324632	-0.450044127949606	0.894385559982395	-377	n.s	n.s
V_V_WT:V_V_HT	2.7860148411919	2.71704317386381	47504.5993324632	1.02538482567798	0.560792782456109	-376	n.s	n.s
V_V_WT:V_V_HM	1.57478178559174	2.71669824441016	47504.5993324632	0.579667539017993	0.831001668829821	-376	n.s	n.s
V_V_HT:V_V_HM	-1.21123305560021	2.71535874840623	47504.5993324632	-0.446067414226992	0.896143001886446	-376	n.s	n.s
V_V_WT:V_V_HT	2.80850578053902	2.71720265678852	47504.5993324632	1.0336018822602	0.555608878652098	-375	n.s	n.s
V_V_WT:V_V_HM	1.60919039665704	2.71685443199269	47504.5993324632	0.592299085923705	0.824256557956508	-375	n.s	n.s
V_V_HT:V_V_HM	-1.19931538388198	2.71550170169003	47504.5993324632	-0.441655176697394	0.898078676581768	-375	n.s	n.s
V_V_WT:V_V_HT	2.82834598041657	2.71727211092952	47504.5993324632	1.04087697696535	0.551025447006399	-374	n.s	n.s
V_V_WT:V_V_HM	1.64210519185652	2.71692250823102	47504.5993324632	0.60439897968444	0.817712363829504	-374	n.s	n.s
V_V_HT:V_V_HM	-1.18624078856009	2.71556462964882	47504.5993324632	-0.436830254602887	0.90017811965942	-374	n.s	n.s
V_V_WT:V_V_HT	2.84557730853565	2.71724692559018	47504.5993324632	1.04722809021767	0.547029307387639	-373	n.s	n.s
V_V_WT:V_V_HM	1.67350354770364	2.71689793179205	47504.5993324632	0.615961140137423	0.811385718040421	-373	n.s	n.s
V_V_HT:V_V_HM	-1.17207376083197	2.7155432402544	47504.5993324632	-0.431616681133079	0.902426214806778	-373	n.s	n.s
V_V_WT:V_V_HT	2.86025998425633	2.71712800420209	47504.5993324632	1.05267767283429	0.543604508190896	-372	n.s	n.s
V_V_WT:V_V_HM	1.70337603538397	2.71678156642095	47504.5993324632	0.626983065711822	0.805290260567289	-372	n.s	n.s
V_V_HT:V_V_HM	-1.15688394887234	2.71543819376536	47504.5993324632	-0.426039506820132	0.904807358964207	-372	n.s	n.s
V_V_WT:V_V_HT	2.87247188219491	2.71692173232554	47504.5993324632	1.05725234850112	0.540732619709525	-371	n.s	n.s
V_V_WT:V_V_HM	1.73172621792543	2.71657965148676	47504.5993324632	0.637465651698332	0.799436691752298	-371	n.s	n.s
V_V_HT:V_V_HM	-1.14074566426947	2.71525508615171	47504.5993324632	-0.42012467634716	0.907305604225288	-371	n.s	n.s
V_V_WT:V_V_HT	2.88230504004524	2.71663901297372	47504.5993324632	1.06098198041048	0.538393395481824	-370	n.s	n.s
V_V_WT:V_V_HM	1.75856831554658	2.71630285579396	47504.5993324632	0.647412460578724	0.793833163907018	-370	n.s	n.s
V_V_HT:V_V_HM	-1.12373672449861	2.71500358045649	47504.5993324632	-0.413898800203304	0.909904842693843	-370	n.s	n.s
V_V_WT:V_V_HT	2.88985677250822	2.71629281960965	47504.5993324632	1.06389736468968	0.536566264070422	-369	n.s	n.s
V_V_WT:V_V_HM	1.78392063749045	2.71596387304016	47504.5993324632	0.656827822784543	0.788486378163344	-369	n.s	n.s
V_V_HT:V_V_HM	-1.1059361350178	2.7146951761342	47504.5993324632	-0.407388698643021	0.912589079418829	-369	n.s	n.s
V_V_WT:V_V_HT	2.89523655796648	2.7158995149365	47504.5993324632	1.06603228213846	0.5352290638153	-368	n.s	n.s
V_V_WT:V_V_HM	1.80781130005383	2.7155787232525	47504.5993324632	0.665718612601508	0.783400629002697	-368	n.s	n.s
V_V_HT:V_V_HM	-1.08742525791263	2.71434444386253	47504.5993324632	-0.400621689841697	0.915342389985656	-368	n.s	n.s
V_V_WT:V_V_HT	2.89856544819446	2.71547812069637	47504.5993324632	1.06742360621603	0.534357980200323	-367	n.s	n.s
V_V_WT:V_V_HM	1.83027794242772	2.71516603850021	47504.5993324632	0.674094297171868	0.778577807381734	-367	n.s	n.s
V_V_HT:V_V_HM	-1.0682875057667	2.71396837870645	47504.5993324632	-0.393625627383278	0.918148986401496	-367	n.s	n.s
V_V_WT:V_V_HT	2.89996862096043	2.7150476682243	47504.5993324632	1.06810965232779	0.533928567080668	-366	n.s	n.s
V_V_WT:V_V_HM	1.85136176193758	2.71474445890468	47504.5993324632	0.681965389362855	0.774018337606812	-366	n.s	n.s
V_V_HT:V_V_HM	-1.04860685902284	2.71358398117137	47504.5993324632	-0.386428747478894	0.920993357971527	-366	n.s	n.s
V_V_WT:V_V_HT	2.89957864020857	2.71462760093823	47504.5993324632	1.06813127487778	0.533915034164748	-365	n.s	n.s
V_V_WT:V_V_HM	1.8711106296975	2.71433303332928	47504.5993324632	0.689344530211343	0.769720612331053	-365	n.s	n.s
V_V_HT:V_V_HM	-1.02846801051103	2.71320865388516	47504.5993324632	-0.379059682357389	0.923860340755955	-365	n.s	n.s
V_V_WT:V_V_HT	2.89752991573737	2.71423531098834	47504.5993324632	1.06753084524654	0.534290851919489	-364	n.s	n.s
V_V_WT:V_V_HM	1.88957408964532	2.7139487968615	47504.5993324632	0.696245298301311	0.76568174084088	-364	n.s	n.s
V_V_HT:V_V_HM	-1.00795582609205	2.71285794404587	47504.5993324632	-0.371547588145664	0.926735141327047	-364	n.s	n.s
V_V_WT:V_V_HT	2.89395685759612	2.7138849966701	47504.5993324632	1.06635206029252	0.53502883039439	-363	n.s	n.s
V_V_WT:V_V_HM	1.90680168141106	2.71360564816038	47504.5993324632	0.702681940061456	0.761897773731714	-363	n.s	n.s
V_V_HT:V_V_HM	-0.987155176185095	2.71254450170028	47504.5993324632	-0.363922204987355	0.929603387357616	-363	n.s	n.s
V_V_WT:V_V_HT	2.88899473356203	2.71358778058478	47504.5993324632	1.06464023542274	0.536100891673686	-362	n.s	n.s
V_V_WT:V_V_HM	1.92284406632058	2.71331446858567	47504.5993324632	0.708669816411982	0.758363503635596	-362	n.s	n.s
V_V_HT:V_V_HM	-0.966150667241433	2.71227820442383	47504.5993324632	-0.3562137046508	0.932451254338542	-362	n.s	n.s
V_V_WT:V_V_HT	2.88278281341629	2.71335347526602	47504.5993324632	1.06244278148598	0.53747772590251	-361	n.s	n.s
V_V_WT:V_V_HM	1.93775732885249	2.71308486556873	47504.5993324632	0.714226581499243	0.755071821200894	-361	n.s	n.s
V_V_HT:V_V_HM	-0.945025484563807	2.71206781469529	47504.5993324632	-0.348452011208276	0.935265770220364	-361	n.s	n.s
V_V_WT:V_V_HT	2.87546358631469	2.71319026992322	47504.5993324632	1.05980904405796	0.539128847116274	-360	n.s	n.s
V_V_WT:V_V_HM	1.95160251875415	2.71292486622203	47504.5993324632	0.7193721223367	0.752013792204173	-360	n.s	n.s
V_V_HT:V_V_HM	-0.923861067560523	2.71192070169492	47504.5993324632	-0.340666696848149	0.938034882674172	-360	n.s	n.s
V_V_WT:V_V_HT	2.867180133967	2.71310243458403	47504.5993324632	1.05679022561734	0.541022599965589	-359	n.s	n.s
V_V_WT:V_V_HM	1.96444164808988	2.71283865483722	47504.5993324632	0.72412771197694	0.749179204357092	-359	n.s	n.s
V_V_HT:V_V_HM	-0.902738485877119	2.71184071017748	47504.5993324632	-0.332887725480763	0.940747221274181	-359	n.s	n.s
V_V_WT:V_V_HT	2.85807531396685	2.71309018737051	47504.5993324632	1.05343911060209	0.543126294704419	-358	n.s	n.s
V_V_WT:V_V_HM	1.97633719491457	2.71282644256952	47504.5993324632	0.728515899101393	0.746556679924131	-358	n.s	n.s
V_V_HT:V_V_HM	-0.881738119052297	2.71182803938343	47504.5993324632	-0.325145291754108	0.943392188573631	-358	n.s	n.s
V_V_WT:V_V_HT	2.84829063232714	2.71315177880352	47504.5993324632	1.04980880707795	0.545406966593436	-357	n.s	n.s
V_V_WT:V_V_HM	1.98735382483836	2.71288652248112	47504.5993324632	0.732560617028974	0.744133654136753	-357	n.s	n.s
V_V_HT:V_V_HM	-0.860936807488745	2.71188118194145	47504.5993324632	-0.31746848395194	0.945960424984524	-357	n.s	n.s
V_V_WT:V_V_HT	2.83796543010495	2.71328369391394	47504.5993324632	1.0459523405056	0.547831609669817	-356	n.s	n.s
V_V_WT:V_V_HM	1.99755787971877	2.7130154671374	47504.5993324632	0.736286948568881	0.741896555913429	-356	n.s	n.s
V_V_HT:V_V_HM	-0.840407550386146	2.71199710160681	47504.5993324632	-0.309885121148625	0.948443827155161	-356	n.s	n.s
V_V_WT:V_V_HT	2.82723856365368	2.71347876138839	47504.5993324632	1.04192397002845	0.550366334554933	-355	n.s	n.s
V_V_WT:V_V_HM	2.00701600613609	2.71320626218497	47504.5993324632	0.739721131455676	0.739830841851505	-355	n.s	n.s
V_V_HT:V_V_HM	-0.820222557517567	2.71216946123363	47504.5993324632	-0.3024230488697	0.950835088091578	-355	n.s	n.s
V_V_WT:V_V_HT	2.81624889153817	2.71372579646988	47504.5993324632	1.03777945995931	0.552976187349204	-354	n.s	n.s
V_V_WT:V_V_HM	2.01579484938271	2.71344795250337	47504.5993324632	0.742890552782848	0.737921033045495	-354	n.s	n.s
V_V_HT:V_V_HM	-0.800454042155394	2.7123882800979	47504.5993324632	-0.295110419119826	0.953127597720388	-354	n.s	n.s
V_V_WT:V_V_HT	2.80513376907057	2.71401047773225	47504.5993324632	1.03357514353241	0.555625735602511	-353	n.s	n.s
V_V_WT:V_V_HM	2.02396070044067	2.71372650401679	47504.5993324632	0.745823389882827	0.736150961842228	-353	n.s	n.s
V_V_HT:V_V_HM	-0.781173068629926	2.71264073432587	47504.5993324632	-0.287975130191377	0.955315600260697	-353	n.s	n.s
V_V_WT:V_V_HT	2.79402453812978	2.71431761482661	47504.5993324632	1.02936536345923	0.558280686960993	-352	n.s	n.s
V_V_WT:V_V_HM	2.03157841467574	2.71402703492353	47504.5993324632	0.748547596812343	0.734504412664896	-352	n.s	n.s
V_V_HT:V_V_HM	-0.762446123454083	2.71291323980729	47504.5993324632	-0.281043312504989	0.957394601881918	-352	n.s	n.s
V_V_WT:V_V_HT	2.78304907974812	2.71463065424746	47504.5993324632	1.02520358539148	0.560907200630457	-351	n.s	n.s
V_V_WT:V_V_HM	2.03871182613056	2.71433332488206	47504.5993324632	0.751091182295798	0.732964981607885	-351	n.s	n.s
V_V_HT:V_V_HM	-0.744337253617612	2.71319097242626	47504.5993324632	-0.274340162997074	0.959361028861401	-351	n.s	n.s
V_V_WT:V_V_HT	2.77232528734534	2.71493423088918	47504.5993324632	1.02113902274434	0.563474034489471	-350	n.s	n.s
V_V_WT:V_V_HM	2.04542130154242	2.71463032417198	47504.5993324632	0.753480605933447	0.731517071297889	-350	n.s	n.s
V_V_HT:V_V_HM	-0.726903985802988	2.7134602043589	47504.5993324632	-0.267888205854388	0.961212643161563	-350	n.s	n.s
V_V_WT:V_V_HT	2.76196042992521	2.71521494511223	47504.5993324632	1.01721612681056	0.565952890402245	-349	n.s	n.s
V_V_WT:V_V_HM	2.05176329397784	2.7149049147952	47504.5993324632	0.755740388105865	0.730146151719319	-349	n.s	n.s
V_V_HT:V_V_HM	-0.710197135947404	2.71370899839857	47504.5993324632	-0.26170718244532	0.962948436717539	-349	n.s	n.s
V_V_WT:V_V_HT	2.75205708240891	2.71545998777084	47504.5993324632	1.01347730948086	0.568316715216532	-348	n.s	n.s
V_V_WT:V_V_HM	2.05779238539193	2.71514455358989	47504.5993324632	0.757894228014923	0.728838101782597	-348	n.s	n.s
V_V_HT:V_V_HM	-0.694264697016962	2.71392592219021	47504.5993324632	-0.255815640117647	0.964568061752602	-348	n.s	n.s
V_V_WT:V_V_HT	2.74270767103097	2.71565894426834	47504.5993324632	1.00996028121268	0.570541401530098	-347	n.s	n.s
V_V_WT:V_V_HM	2.06355884699846	2.71533904571048	47504.5993324632	0.759963603903661	0.727580074484321	-347	n.s	n.s
V_V_HT:V_V_HM	-0.679148824032506	2.71410169690039	47504.5993324632	-0.250229689185236	0.966072073163189	-347	n.s	n.s
V_V_WT:V_V_HT	2.73400208439737	2.71580208794585	47504.5993324632	1.00670151795387	0.572603611630989	-346	n.s	n.s
V_V_WT:V_V_HM	2.06911188060032	2.71547886308088	47504.5993324632	0.761969429676495	0.726359503519512	-346	n.s	n.s
V_V_HT:V_V_HM	-0.664890203797071	2.71422761623624	47504.5993324632	-0.244964792127147	0.967461339828897	-346	n.s	n.s
V_V_WT:V_V_HT	2.72603020955045	2.71587991872795	47504.5993324632	1.0037373857189	0.574480076552612	-345	n.s	n.s
V_V_WT:V_V_HM	2.07450068302136	2.7155546892449	47504.5993324632	0.763932573789633	0.725163795005176	-345	n.s	n.s
V_V_HT:V_V_HM	-0.651529526529089	2.71429511591131	47504.5993324632	-0.240036362556818	0.968736820770547	-345	n.s	n.s
V_V_WT:V_V_HT	2.71887886347984	2.71588418750776	47504.5993324632	1.00110265230964	0.576148547008141	-344	n.s	n.s
V_V_WT:V_V_HM	2.07977296998881	2.71555842647278	47504.5993324632	0.765873033595604	0.723980835844434	-344	n.s	n.s
V_V_HT:V_V_HM	-0.639105893491017	2.71429671057872	47504.5993324632	-0.235459112115547	0.969899672878797	-344	n.s	n.s
V_V_WT:V_V_HT	2.71261939547471	2.7158111946088	47504.5993324632	0.998824734524836	0.577591446113174	-343	n.s	n.s
V_V_WT:V_V_HM	2.08496892557289	2.71548644075087	47504.5993324632	0.76780678934135	0.722800919750625	-343	n.s	n.s
V_V_HT:V_V_HM	-0.627650469901827	2.71422902240013	47504.5993324632	-0.231244476690036	0.970951814743442	-343	n.s	n.s
V_V_WT:V_V_HT	2.70730420071531	2.71566278334165	47504.5993324632	0.996922083744116	0.578796902375969	-342	n.s	n.s
V_V_WT:V_V_HM	2.09011936381871	2.71534053933008	47504.5993324632	0.76974483809474	0.721617350133744	-342	n.s	n.s
V_V_HT:V_V_HM	-0.61718483689663	2.71409369456456	47504.5993324632	-0.227399974486013	0.971895961055989	-342	n.s	n.s
V_V_WT:V_V_HT	2.70296959438967	2.71544557107561	47504.5993324632	0.995405550816842	0.57975789158072	-341	n.s	n.s
V_V_WT:V_V_HM	2.09524701958559	2.71512721486673	47504.5993324632	0.771693866907242	0.720426042588061	-341	n.s	n.s
V_V_HT:V_V_HM	-0.607722574804122	2.71389668955031	47504.5993324632	-0.22392988544631	0.972735342347222	-341	n.s	n.s
V_V_WT:V_V_HT	2.6996453596582	2.71516848016861	47504.5993324632	0.994282814998853	0.580469432306089	-340	n.s	n.s
V_V_WT:V_V_HM	2.100371284452	2.71485521699601	47504.5993324632	0.773658672957177	0.719224055460702	-340	n.s	n.s
V_V_HT:V_V_HM	-0.599274075206175	2.71364602637273	47504.5993324632	-0.220837231305076	0.973473150444199	-340	n.s	n.s
V_V_WT:V_V_HT	2.69734475982593	2.71484448035961	47504.5993324632	0.99355406150876	0.580931324719248	-339	n.s	n.s
V_V_WT:V_V_HM	2.1055029432319	2.7145372692229	47504.5993324632	0.775639725821358	0.71801108819835	-339	n.s	n.s
V_V_HT:V_V_HM	-0.591841816594062	2.7133533964413	47504.5993324632	-0.218121906777898	0.974112936671131	-339	n.s	n.s
V_V_WT:V_V_HT	2.69606452868098	2.7144899855756	47504.5993324632	0.993212184612015	0.581148021045033	-338	n.s	n.s
V_V_WT:V_V_HM	2.11064411109873	2.71418947805943	47504.5993324632	0.777633296481491	0.716789413667002	-338	n.s	n.s
V_V_HT:V_V_HM	-0.58542041758232	2.71303362477	47504.5993324632	-0.215780745302023	0.974658542501053	-338	n.s	n.s
V_V_WT:V_V_HT	2.69579808894519	2.71412136670643	47504.5993324632	0.993248909947061	0.581124742615735	-337	n.s	n.s
V_V_WT:V_V_HM	2.11579515732886	2.71382790292161	47504.5993324632	0.779634977977443	0.715561728842646	-337	n.s	n.s
V_V_HT:V_V_HM	-0.580002931616345	2.71270147174699	47504.5993324632	-0.213810084764993	0.975113474807866	-337	n.s	n.s
V_V_WT:V_V_HT	2.69653886267627	2.71375366825903	47504.5993324632	0.993656459764897	0.580866421621043	-336	n.s	n.s
V_V_WT:V_V_HM	2.12095645408288	2.71346729484971	47504.5993324632	0.781640692006332	0.714330538273214	-336	n.s	n.s
V_V_HT:V_V_HM	-0.575582408593405	2.71237046202547	47504.5993324632	-0.212206413781541	0.97548076231361	-336	n.s	n.s
V_V_WT:V_V_HT	2.69828027589246	2.71340014060599	47504.5993324632	0.994427705487571	0.580377602797674	-335	n.s	n.s
V_V_WT:V_V_HM	2.12612837718662	2.71312063787961	47504.5993324632	0.783646826279075	0.71309806861843	-335	n.s	n.s
V_V_HT:V_V_HM	-0.572151898705847	2.71205246379852	47504.5993324632	-0.210966382967565	0.975762964501352	-335	n.s	n.s
V_V_WT:V_V_HT	2.70101574879994	2.71307188581526	47504.5993324632	0.995556278077867	0.579662373086402	-334	n.s	n.s
V_V_WT:V_V_HM	2.13131128891085	2.71279880204092	47504.5993324632	0.785650335479139	0.71186620515058	-334	n.s	n.s
V_V_HT:V_V_HM	-0.569704459889063	2.7117573717373	47504.5993324632	-0.210086811536564	0.975962181410772	-334	n.s	n.s
V_V_WT:V_V_HT	2.70473576186091	2.71277820609148	47504.5993324632	0.997035347669591	0.578725135621619	-333	n.s	n.s
V_V_WT:V_V_HM	2.13650394207195	2.71251088853231	47504.5993324632	0.787648061102523	0.710636908822942	-333	n.s	n.s
V_V_HT:V_V_HM	-0.56823181978897	2.71149344057489	47504.5993324632	-0.209564150621177	0.976080185617022	-333	n.s	n.s
V_V_WT:V_V_HT	2.70941618628712	2.71252873202126	47504.5993324632	0.998852529856221	0.577573837657316	-332	n.s	n.s
V_V_WT:V_V_HM	2.14169701027747	2.71226632939179	47504.5993324632	0.789633741741627	0.709414058210441	-332	n.s	n.s
V_V_HT:V_V_HM	-0.567719176009646	2.71126927305603	47504.5993324632	-0.209392398479748	0.976118902066031	-332	n.s	n.s
V_V_WT:V_V_HT	2.71501864996376	2.71233304595441	47504.5993324632	1.00099014537074	0.576219803914488	-331	n.s	n.s
V_V_WT:V_V_HM	2.14687328242401	2.71207451913442	47504.5993324632	0.791598190712398	0.708203347066976	-331	n.s	n.s
V_V_HT:V_V_HM	-0.568145367539717	2.71109348626451	47504.5993324632	-0.209563178259315	0.976080404892285	-331	n.s	n.s
V_V_WT:V_V_HT	2.72150195510409	2.71219801748666	47504.5993324632	1.00343040499161	0.5746744497267	-330	n.s	n.s
V_V_WT:V_V_HM	2.15201397793821	2.71194219030971	47504.5993324632	0.79353239373161	0.7070103791452	-330	n.s	n.s
V_V_HT:V_V_HM	-0.569487977165906	2.7109722470108	47504.5993324632	-0.210067800507305	0.975966478540983	-330	n.s	n.s
V_V_WT:V_V_HT	2.72882490490211	2.71212702164879	47504.5993324632	1.00615674823488	0.572948432812196	-329	n.s	n.s
V_V_WT:V_V_HM	2.1571003188615	2.71187264390367	47504.5993324632	0.795428326514778	0.705840161902052	-329	n.s	n.s
V_V_HT:V_V_HM	-0.571724586040641	2.71090855107537	47504.5993324632	-0.21089777661952	0.975778531822	-329	n.s	n.s
V_V_WT:V_V_HT	2.7369440995957	2.71212042398789	47504.5993324632	1.00915286629172	0.571052271934557	-328	n.s	n.s
V_V_WT:V_V_HM	2.16211230331876	2.71186622822475	47504.5993324632	0.797278376350491	0.704697460570578	-328	n.s	n.s
V_V_HT:V_V_HM	-0.574831796276943	2.71090267786358	47504.5993324632	-0.21204442378948	0.975517716704291	-328	n.s	n.s
V_V_WT:V_V_HT	2.74580531374907	2.71217784090098	47504.5993324632	1.01239869758575	0.56899887903329	-327	n.s	n.s
V_V_WT:V_V_HM	2.16702391622634	2.7119225678466	47504.5993324632	0.799072931476458	0.703588286601055	-327	n.s	n.s
V_V_HT:V_V_HM	-0.578781397522707	2.71095429526464	47504.5993324632	-0.2134972908004	0.975185319871829	-327	n.s	n.s
V_V_WT:V_V_HT	2.75534405578759	2.71229820356515	47504.5993324632	1.01587061930206	0.566803431208528	-326	n.s	n.s
V_V_WT:V_V_HM	2.17180346359952	2.71204062618928	47504.5993324632	0.80080049045989	0.702519832714339	-326	n.s	n.s
V_V_HT:V_V_HM	-0.583540592188026	2.71106251610124	47504.5993324632	-0.215244240485908	0.97478278832705	-326	n.s	n.s
V_V_WT:V_V_HT	2.76549381024492	2.71247754081039	47504.5993324632	1.01954533028822	0.564480908168647	-325	n.s	n.s
V_V_WT:V_V_HM	2.17641812217733	2.71221651864236	47504.5993324632	0.802449991443445	0.701499032834671	-325	n.s	n.s
V_V_HT:V_V_HM	-0.589075688067584	2.71122382980347	47504.5993324632	-0.217272982625815	0.9743114225425	-325	n.s	n.s
V_V_WT:V_V_HT	2.77618806866198	2.7127084666403	47504.5993324632	1.02340081980881	0.562045475972994	-324	n.s	n.s
V_V_WT:V_V_HM	2.18083507889538	2.71244300643059	47504.5993324632	0.804011392580456	0.700532199626042	-324	n.s	n.s
V_V_HT:V_V_HM	-0.595352989766621	2.71143162048176	47504.5993324632	-0.219571456373604	0.973772325160642	-324	n.s	n.s
V_V_WT:V_V_HT	2.78736031831632	2.71298034464274	47504.5993324632	1.02741633341371	0.559510505526552	-323	n.s	n.s
V_V_WT:V_V_HM	2.18502151810014	2.712709657477	47504.5993324632	0.805475629165691	0.699625047184295	-323	n.s	n.s
V_V_HT:V_V_HM	-0.602338800216167	2.7116763126939	47504.5993324632	-0.222127839298702	0.97316643180797	-323	n.s	n.s
V_V_WT:V_V_HT	2.7989440509632	2.71327957848672	47504.5993324632	1.03157229839332	0.556888616567468	-322	n.s	n.s
V_V_WT:V_V_HM	2.18894462414306	2.71300313111694	47504.5993324632	0.806834536619894	0.698782735240811	-322	n.s	n.s
V_V_HT:V_V_HM	-0.609999426820142	2.71194563191762	47504.5993324632	-0.224930551571866	0.972494540489053	-322	n.s	n.s
V_V_WT:V_V_HT	2.81087275018012	2.7135900275373	47504.5993324632	1.03585019168541	0.554191757887679	-321	n.s	n.s
V_V_WT:V_V_HM	2.19257157991439	2.71330758570827	47504.5993324632	0.80808073196834	0.69800993953018	-321	n.s	n.s
V_V_HT:V_V_HM	-0.618301170265767	2.71222497889771	47504.5993324632	-0.227968245656764	0.971757342036058	-321	n.s	n.s
V_V_WT:V_V_HT	2.82307937361466	2.71389421811657	47504.5993324632	1.04023191278762	0.551431599073571	-320	n.s	n.s
V_V_WT:V_V_HM	2.19586937445581	2.71360586960738	47504.5993324632	0.809207187768031	0.697311113460024	-320	n.s	n.s
V_V_HT:V_V_HM	-0.627209999158836	2.71249853783313	47504.5993324632	-0.231229617421243	0.970955492610603	-320	n.s	n.s
V_V_WT:V_V_HT	2.8354944187233	2.71417674154462	47504.5993324632	1.04469778084888	0.548620786029665	-319	n.s	n.s
V_V_WT:V_V_HM	2.19880415136925	2.71388286525336	47504.5993324632	0.810205989182947	0.696691257611084	-319	n.s	n.s
V_V_HT:V_V_HM	-0.636690267354052	2.71275240195282	47504.5993324632	-0.234702683110968	0.970089821987995	-319	n.s	n.s
V_V_WT:V_V_HT	2.84804649311958	2.71442575373284	47504.5993324632	1.04922615370967	0.545773170128193	-318	n.s	n.s
V_V_WT:V_V_HM	2.20134173461909	2.71412696240038	47504.5993324632	0.81106807644408	0.696156078867726	-318	n.s	n.s
V_V_HT:V_V_HM	-0.646704758500483	2.7129759383329	47504.5993324632	-0.238374675338211	0.969161398540075	-318	n.s	n.s
V_V_WT:V_V_HT	2.8606635212602	2.71463290028884	47504.5993324632	1.05379387428621	0.542903515636438	-317	n.s	n.s
V_V_WT:V_V_HM	2.20344826978103	2.71432998127942	47504.5993324632	0.811783491682325	0.69571183607209	-317	n.s	n.s
V_V_HT:V_V_HM	-0.657215251479162	2.71316170115708	47504.5993324632	-0.242232245574925	0.968171517659002	-317	n.s	n.s
V_V_WT:V_V_HT	2.87327366024295	2.71479153279751	47504.5993324632	1.05837727336733	0.540026859094265	-316	n.s	n.s
V_V_WT:V_V_HM	2.20509036975347	2.71448541426452	47504.5993324632	0.812341948188709	0.695364984576232	-316	n.s	n.s
V_V_HT:V_V_HM	-0.668183290489441	2.71330377440437	47504.5993324632	-0.246261880734722	0.967121629248078	-316	n.s	n.s
V_V_WT:V_V_HT	2.88580694346926	2.71489913337977	47504.5993324632	1.06295180840723	0.537158727235676	-315	n.s	n.s
V_V_WT:V_V_HM	2.20623668588379	2.71459081149053	47504.5993324632	0.812732687573047	0.695122262284566	-315	n.s	n.s
V_V_HT:V_V_HM	-0.679570257585425	2.71339999940634	47504.5993324632	-0.250449715388114	0.966013415290434	-315	n.s	n.s
V_V_WT:V_V_HT	2.8981958985916	2.71495738971931	47504.5993324632	1.06749222273843	0.534315028200335	-314	n.s	n.s
V_V_WT:V_V_HM	2.20685832914433	2.71464785375467	47504.5993324632	0.812944605721876	0.694990608352729	-314	n.s	n.s
V_V_HT:V_V_HM	-0.691337569447246	2.71345203857572	47504.5993324632	-0.254781569609068	0.964848809256934	-314	n.s	n.s
V_V_WT:V_V_HT	2.91037359677778	2.71496902907201	47504.5993324632	1.07197303748712	0.53151173611605	-313	n.s	n.s
V_V_WT:V_V_HM	2.20692694138393	2.71465923579761	47504.5993324632	0.812966471917238	0.694977023477962	-313	n.s	n.s
V_V_HT:V_V_HM	-0.703446655393872	2.7134624577418	47504.5993324632	-0.259243187016228	0.963629957759677	-313	n.s	n.s
V_V_WT:V_V_HT	2.92227310489537	2.71493684302505	47504.5993324632	1.07636872378928	0.528764778566715	-312	n.s	n.s
V_V_WT:V_V_HM	2.20641415321231	2.71462770661829	47504.5993324632	0.812787015999672	0.695088511682447	-312	n.s	n.s
V_V_HT:V_V_HM	-0.715858951683057	2.71343382950524	47504.5993324632	-0.263820309122329	0.962359219731484	-312	n.s	n.s
V_V_WT:V_V_HT	2.93382878046629	2.7148642906139	47504.5993324632	1.08065393567163	0.52608988846751	-311	n.s	n.s
V_V_WT:V_V_HM	2.20529264956124	2.71455666350402	47504.5993324632	0.812395143269762	0.695331942318386	-311	n.s	n.s
V_V_HT:V_V_HM	-0.728536130905045	2.71336929088033	47504.5993324632	-0.268498701357631	0.96103917499014	-311	n.s	n.s
V_V_WT:V_V_HT	2.94498013486723	2.71475760718318	47504.5993324632	1.08480408235155	0.523502247190388	-310	n.s	n.s
V_V_WT:V_V_HM	2.20353931352487	2.7144522285167	47504.5993324632	0.811780472824527	0.695713710878344	-310	n.s	n.s
V_V_HT:V_V_HM	-0.741440821342319	2.7132744896096	47504.5993324632	-0.273264214211147	0.959672619508511	-310	n.s	n.s
V_V_WT:V_V_HT	2.95566796675719	2.71462324945216	47504.5993324632	1.08879490638477	0.521016750840842	-309	n.s	n.s
V_V_WT:V_V_HM	2.20113207079536	2.71432073445459	47504.5993324632	0.810932931711055	0.696239986152743	-309	n.s	n.s
V_V_HT:V_V_HM	-0.754535895961826	2.71315523610337	47504.5993324632	-0.278102736592946	0.958262588213054	-309	n.s	n.s
V_V_WT:V_V_HT	2.96583307406867	2.71446692384256	47504.5993324632	1.09260239939497	0.518648066831033	-308	n.s	n.s
V_V_WT:V_V_HM	2.1980488483357	2.71416776921065	47504.5993324632	0.809842660895995	0.696916763236269	-308	n.s	n.s
V_V_HT:V_V_HM	-0.767784225732964	2.71301661319319	47504.5993324632	-0.283000193216395	0.956812363562292	-308	n.s	n.s
V_V_WT:V_V_HT	2.9754162566826	2.71429346791646	47504.5993324632	1.09620285789015	0.516410605111742	-307	n.s	n.s
V_V_WT:V_V_HM	2.19426757849087	2.7139980598202	47504.5993324632	0.808500054210148	0.697749833452227	-307	n.s	n.s
V_V_HT:V_V_HM	-0.781148678191762	2.71286287138497	47504.5993324632	-0.287942559290869	0.955325476646613	-307	n.s	n.s
V_V_WT:V_V_HT	2.98435831197291	2.71410682134404	47504.5993324632	1.09957290129614	0.514318515097123	-306	n.s	n.s
V_V_WT:V_V_HM	2.18976618441465	2.71381544456127	47504.5993324632	0.806895763233696	0.698744774890633	-306	n.s	n.s
V_V_HT:V_V_HM	-0.794592127558229	2.71269740624972	47504.5993324632	-0.292915872491929	0.953805706469479	-306	n.s	n.s
V_V_WT:V_V_HT	2.99260211695207	2.71391077115372	47504.5993324632	1.10268994425335	0.51238540305493	-305	n.s	n.s
V_V_WT:V_V_HM	2.18452424545373	2.7136236075809	47504.5993324632	0.80502109406439	0.69990669951633	-305	n.s	n.s
V_V_HT:V_V_HM	-0.808077871498295	2.71252345118246	47504.5993324632	-0.297906317140238	0.95225705414257	-305	n.s	n.s
V_V_WT:V_V_HT	3.00010100201677	2.71371166880377	47504.5993324632	1.10553417907483	0.510623117694144	-304	n.s	n.s
V_V_WT:V_V_HM	2.17852962417829	2.71342875620149	47504.5993324632	0.802869660461619	0.70123922282878	-304	n.s	n.s
V_V_HT:V_V_HM	-0.821571377838449	2.7123465967211	47504.5993324632	-0.302900587569314	0.950683624005125	-304	n.s	n.s
V_V_WT:V_V_HT	3.00681901129076	2.71351806190377	47504.5993324632	1.10808881411359	0.509041622459757	-303	n.s	n.s
V_V_WT:V_V_HM	2.17177869452021	2.71323926066872	47504.5993324632	0.800437589858899	0.702744333697904	-303	n.s	n.s
V_V_HT:V_V_HM	-0.835040316770545	2.71217446449637	47504.5993324632	-0.307885915047727	0.949089600961839	-303	n.s	n.s
V_V_WT:V_V_HT	3.01272233718814	2.71333763854254	47504.5993324632	1.11033816595211	0.507650195106583	-302	n.s	n.s
V_V_WT:V_V_HM	2.16426952991462	2.71306264631084	47504.5993324632	0.79772191506803	0.704423387620495	-302	n.s	n.s
V_V_HT:V_V_HM	-0.848452807273496	2.71201389230901	47504.5993324632	-0.312849727532599	0.947479345474279	-302	n.s	n.s
V_V_WT:V_V_HT	3.01777717631831	2.71317641620453	47504.5993324632	1.11226721502315	0.506457717045797	-301	n.s	n.s
V_V_WT:V_V_HM	2.15600021258852	2.71290479574622	47504.5993324632	0.794720189211608	0.706277340165366	-301	n.s	n.s
V_V_HT:V_V_HM	-0.861776963729817	2.7118701903793	47504.5993324632	-0.317779577646113	0.945857407782187	-301	n.s	n.s
V_V_WT:V_V_HT	3.02195205256004	2.71303931766839	47504.5993324632	1.11386224035895	0.505472295079668	-300	n.s	n.s
V_V_WT:V_V_HM	2.14697069519961	2.7127705173524	47504.5993324632	0.791431004379609	0.708306421747214	-300	n.s	n.s
V_V_HT:V_V_HM	-0.874981357360461	2.71174768110175	47504.5993324632	-0.322663263790445	0.944228477895825	-300	n.s	n.s
V_V_WT:V_V_HT	3.02522709056336	2.71293244959673	47504.5993324632	1.11511331253863	0.504699736799315	-299	n.s	n.s
V_V_WT:V_V_HM	2.13719030418228	2.71266579229355	47504.5993324632	0.787856104594178	0.710508833425033	-299	n.s	n.s
V_V_HT:V_V_HM	-0.888036786381093	2.7116518218778	47504.5993324632	-0.327489237082854	0.942597233859122	-299	n.s	n.s
V_V_WT:V_V_HT	3.02759633943248	2.71286326125401	47504.5993324632	1.11601509101973	0.504143074260244	-298	n.s	n.s
V_V_WT:V_V_HM	2.12667964720571	2.71259793321238	47504.5993324632	0.784001057129465	0.712880341585645	-298	n.s	n.s
V_V_HT:V_V_HM	-0.900916692226712	2.71158936529095	47504.5993324632	-0.332246727236314	0.940968275260606	-298	n.s	n.s
V_V_WT:V_V_HT	3.02906538016018	2.71283941474464	47504.5993324632	1.11656641513567	0.503802828459979	-297	n.s	n.s
V_V_WT:V_V_HM	2.11546874123959	2.71257447286282	47504.5993324632	0.779874898331159	0.715414509935827	-297	n.s	n.s
V_V_HT:V_V_HM	-0.913596638920577	2.7115673220146	47504.5993324632	-0.336925670811598	0.939346122219939	-297	n.s	n.s
V_V_WT:V_V_HT	3.02964210765228	2.71286608878011	47504.5993324632	1.11676802632548	0.503678421367073	-296	n.s	n.s
V_V_WT:V_V_HM	2.10358948283432	2.71260050772727	47504.5993324632	0.775488125450805	0.718103947359459	-296	n.s	n.s
V_V_HT:V_V_HM	-0.926052624817956	2.71159046295704	47504.5993324632	-0.341516404290668	0.937735299368005	-296	n.s	n.s
V_V_WT:V_V_HT	3.02933656961433	2.71294577122988	47504.5993324632	1.1166226032749	0.5037681559049	-295	n.s	n.s
V_V_WT:V_V_HM	2.09107556968518	2.71267849403293	47504.5993324632	0.770852710442801	0.720940310044509	-295	n.s	n.s
V_V_HT:V_V_HM	-0.938260999929163	2.71166112908617	47504.5993324632	-0.346009680142208	0.93614031229676	-295	n.s	n.s
V_V_WT:V_V_HT	3.02816743904949	2.71307971166373	47504.5993324632	1.11613655361144	0.50406810903573	-294	n.s	n.s
V_V_WT:V_V_HM	2.0779679086031	2.7128096798649	47504.5993324632	0.765983667791463	0.723913358381816	-294	n.s	n.s
V_V_HT:V_V_HM	-0.950199530446383	2.71178058244008	47504.5993324632	-0.350396907699438	0.93456554252753	-294	n.s	n.s
V_V_WT:V_V_HT	3.02615753784227	2.71326668191637	47504.5993324632	1.11531887300695	0.504572830681666	-293	n.s	n.s
V_V_WT:V_V_HM	2.06431089587054	2.71299288313452	47504.5993324632	0.760898013667286	0.727011617451683	-293	n.s	n.s
V_V_HT:V_V_HM	-0.961846641971714	2.71194785249944	47504.5993324632	-0.354670035814014	0.93301526783293	-293	n.s	n.s
V_V_WT:V_V_HT	3.02333762120982	2.71350395581407	47504.5993324632	1.11418213145844	0.505274726168678	-292	n.s	n.s
V_V_WT:V_V_HM	2.05015569008617	2.71322545652493	47504.5993324632	0.755615676963309	0.73022184839866	-292	n.s	n.s
V_V_HT:V_V_HM	-0.973181931123666	2.71216064148941	47504.5993324632	-0.35882164066404	0.931493610345516	-292	n.s	n.s
V_V_WT:V_V_HT	3.01974043193273	2.7137856926089	47504.5993324632	1.11274093608685	0.506164993237891	-291	n.s	n.s
V_V_WT:V_V_HM	2.03555514124345	2.71350169314294	47504.5993324632	0.750158050900552	0.73352996063355	-291	n.s	n.s
V_V_HT:V_V_HM	-0.984185290689322	2.71241381721647	47504.5993324632	-0.362844815360553	0.930004557206058	-291	n.s	n.s
V_V_WT:V_V_HT	3.01539871501177	2.71410254763162	47504.5993324632	1.11101134245759	0.507233972614926	-290	n.s	n.s
V_V_WT:V_V_HM	2.0205620989547	2.71381244143856	47504.5993324632	0.744547437435885	0.73692137501024	-290	n.s	n.s
V_V_HT:V_V_HM	-0.994836616057068	2.71269904378331	47504.5993324632	-0.366733131836698	0.928551957315267	-290	n.s	n.s
V_V_WT:V_V_HT	3.01034520850886	2.71444196489339	47504.5993324632	1.10901070917797	0.508471224354488	-289	n.s	n.s
V_V_WT:V_V_HM	2.00522940910551	2.71414539180698	47504.5993324632	0.738806924330055	0.740381123125397	-289	n.s	n.s
V_V_HT:V_V_HM	-1.0051157994034	2.71300504299253	47504.5993324632	-0.370480623321926	0.927139511891996	-289	n.s	n.s
V_V_WT:V_V_HT	3.00461400839663	2.71478916471731	47504.5993324632	1.10675777236996	0.509865467907779	-288	n.s	n.s
V_V_WT:V_V_HM	1.98961115845978	2.71448604728722	47504.5993324632	0.732960539785474	0.74389378019518	-288	n.s	n.s
V_V_HT:V_V_HM	-1.01500284993684	2.71331849574881	47504.5993324632	-0.374081720051344	0.925770784053771	-288	n.s	n.s
V_V_WT:V_V_HT	2.99824458777269	2.715129322727	47504.5993324632	1.10427321552453	0.511404214964409	-287	n.s	n.s
V_V_WT:V_V_HM	1.97376634750509	2.71481986696983	47504.5993324632	0.727034000126178	0.747443046188767	-287	n.s	n.s
V_V_HT:V_V_HM	-1.02447824026758	2.71362604080869	47504.5993324632	-0.377531105930231	0.924449240810281	-287	n.s	n.s
V_V_WT:V_V_HT	2.99127881266172	2.71544702810413	47504.5993324632	1.10157877568695	0.513074308340645	-286	n.s	n.s
V_V_WT:V_V_HM	1.957756202905	2.71513172971659	47504.5993324632	0.721053855869214	0.7510122912089	-286	n.s	n.s
V_V_HT:V_V_HM	-1.03352260975671	2.71391375856767	47504.5993324632	-0.380823674478948	0.923178259787671	-286	n.s	n.s
V_V_WT:V_V_HT	2.98376353806663	2.71572859510876	47504.5993324632	1.09869724958548	0.514861905614281	-285	n.s	n.s
V_V_WT:V_V_HM	1.94164674904864	2.71540820713721	47504.5993324632	0.715047831094123	0.754584382434603	-285	n.s	n.s
V_V_HT:V_V_HM	-1.04211678901799	2.7141692868919	47504.5993324632	-0.383954233824287	0.921961235032539	-285	n.s	n.s
V_V_WT:V_V_HT	2.97575082044375	2.71596318210728	47504.5993324632	1.09565212078276	0.516752699244501	-284	n.s	n.s
V_V_WT:V_V_HM	1.92550913412564	2.71563866248269	47504.5993324632	0.709044675466989	0.758141803069442	-284	n.s	n.s
V_V_HT:V_V_HM	-1.05024168631807	2.71438283699973	47504.5993324632	-0.386917302895611	0.920801651852182	-284	n.s	n.s
V_V_WT:V_V_HT	2.96729636840598	2.71614261452376	47504.5993324632	1.09246707169913	0.51873221090064	-283	n.s	n.s
V_V_WT:V_V_HM	1.90941821696142	2.71581507432865	47504.5993324632	0.703073723616264	0.761666940532369	-283	n.s	n.s
V_V_HT:V_V_HM	-1.05787815144454	2.71454701877831	47504.5993324632	-0.389707064982298	0.919703102100557	-283	n.s	n.s
V_V_WT:V_V_HT	2.95845694133299	2.7162599250744	47504.5993324632	1.08916562587505	0.52078600803435	-282	n.s	n.s
V_V_WT:V_V_HM	1.89345000336215	2.71593059858366	47504.5993324632	0.697164354770175	0.765142424937872	-282	n.s	n.s
V_V_HT:V_V_HM	-1.06500693797085	2.71465549018696	47504.5993324632	-0.392317530464059	0.918669216211939	-282	n.s	n.s
V_V_WT:V_V_HT	2.94929088565025	2.71631140485716	47504.5993324632	1.08577053440062	0.52290008278602	-281	n.s	n.s
V_V_WT:V_V_HM	1.87768246208716	2.71598158611705	47504.5993324632	0.691345799870321	0.768551253597722	-281	n.s	n.s
V_V_HT:V_V_HM	-1.07160842356312	2.71470483904582	47504.5993324632	-0.394742149551614	0.917703811848219	-281	n.s	n.s
V_V_WT:V_V_HT	2.93985761737848	2.71629731622262	47504.5993324632	1.08230332512597	0.525061133196329	-280	n.s	n.s
V_V_WT:V_V_HM	1.86219519315263	2.71596828401176	47504.5993324632	0.685646884801609	0.771876945796564	-280	n.s	n.s
V_V_HT:V_V_HM	-1.07766242422582	2.71469523737429	47504.5993324632	-0.39697363055315	0.91681096385526	-280	n.s	n.s
V_V_WT:V_V_HT	2.93021660142213	2.71622180995087	47504.5993324632	1.07878398983739	0.527256761331209	-279	n.s	n.s
V_V_WT:V_V_HM	1.84706851250196	2.71589475459445	47504.5993324632	0.680095761950015	0.775103696002671	-279	n.s	n.s
V_V_HT:V_V_HM	-1.08314808892019	2.7146303685429	47504.5993324632	-0.399003894405549	0.915995019548573	-279	n.s	n.s
V_V_WT:V_V_HT	2.92042666215022	2.71609206151477	47504.5993324632	1.07523110263115	0.529475404234585	-278	n.s	n.s
V_V_WT:V_V_HM	1.83238270764145	2.71576802670157	47504.5993324632	0.674719891251895	0.778216374122522	-278	n.s	n.s
V_V_HT:V_V_HM	-1.08804395450881	2.71451664036733	47504.5993324632	-0.400824197696417	0.915260544070453	-278	n.s	n.s
V_V_WT:V_V_HT	2.91054598327169	2.71591615945096	47504.5993324632	1.07166267748857	0.531705803023188	-277	n.s	n.s
V_V_WT:V_V_HM	1.81821768658265	2.71559601916134	47504.5993324632	0.669546454536405	0.78120027087888	-277	n.s	n.s
V_V_HT:V_V_HM	-1.09232829668902	2.71436125177361	47504.5993324632	-0.402425541543253	0.914612146317027	-277	n.s	n.s
V_V_WT:V_V_HT	2.90063016798389	2.71570449450487	47504.5993324632	1.06809491748944	0.533937789222151	-276	n.s	n.s
V_V_WT:V_V_HM	1.80465147235543	2.71538890993957	47504.5993324632	0.664601474120183	0.784041586511651	-276	n.s	n.s
V_V_HT:V_V_HM	-1.09597869562847	2.71417348287875	47504.5993324632	-0.403798321125014	0.914054608556774	-276	n.s	n.s
V_V_WT:V_V_HT	2.89073179108718	2.71546926325534	47504.5993324632	1.06454226170166	0.536162262751458	-275	n.s	n.s
V_V_WT:V_V_HM	1.79175974845608	2.71515865015534	47504.5993324632	0.65990978035614	0.786727417855143	-275	n.s	n.s
V_V_HT:V_V_HM	-1.09897204263115	2.71396425289233	47504.5993324632	-0.404932394175771	0.91359284590025	-275	n.s	n.s
V_V_WT:V_V_HT	2.88090279056422	2.71522170938876	47504.5993324632	1.06101935639457	0.538369963344198	-274	n.s	n.s
V_V_WT:V_V_HM	1.7796177042527	2.71491625076137	47504.5993324632	0.655496354170638	0.789244957751095	-274	n.s	n.s
V_V_HT:V_V_HM	-1.10128508631157	2.71374359145528	47504.5993324632	-0.405817664490914	0.913231652636058	-274	n.s	n.s
V_V_WT:V_V_HT	2.87119406140067	2.71497177990185	47504.5993324632	1.05754103326424	0.540551486344978	-273	n.s	n.s
V_V_WT:V_V_HM	1.76829958610304	2.71467144605051	47504.5993324632	0.6513862252744	0.791581525668063	-273	n.s	n.s
V_V_HT:V_V_HM	-1.10289447529767	2.71352033305787	47504.5993324632	-0.406444153692712	0.912975653492141	-273	n.s	n.s
V_V_WT:V_V_HT	2.86165116797788	2.71472998756943	47504.5993324632	1.05411999759873	0.542698736786224	-272	n.s	n.s
V_V_WT:V_V_HM	1.7578748197615	2.71443453001577	47504.5993324632	0.647602585482615	0.793725601596811	-272	n.s	n.s
V_V_HT:V_V_HM	-1.10377634821637	2.71330385060844	47504.5993324632	-0.406801600185272	0.912829447443266	-272	n.s	n.s
V_V_WT:V_V_HT	2.85231400164603	2.71450700280585	47504.5993324632	1.0507668606851	0.544804916937527	-271	n.s	n.s
V_V_WT:V_V_HM	1.74840760713155	2.71421595718847	47504.5993324632	0.6441667261225	0.795666807235011	-271	n.s	n.s
V_V_HT:V_V_HM	-1.10390639451452	2.71310369435805	47504.5993324632	-0.406879544195126	0.912797552134957	-271	n.s	n.s
V_V_WT:V_V_HT	2.84321994116461	2.71431169614885	47504.5993324632	1.04749205671503	0.546863328185273	-270	n.s	n.s
V_V_WT:V_V_HM	1.73995974606534	2.71402441686039	47504.5993324632	0.641099518212198	0.797395017765676	-270	n.s	n.s
V_V_HT:V_V_HM	-1.10326019509925	2.7129277946509	47504.5993324632	-0.406667732651992	0.912884215461548	-270	n.s	n.s
V_V_WT:V_V_HT	2.83440095203969	2.71415189625914	47504.5993324632	1.04430446797995	0.548868238602058	-269	n.s	n.s
V_V_WT:V_V_HM	1.73258773806074	2.71386758174781	47504.5993324632	0.638420146109305	0.798901027735479	-269	n.s	n.s
V_V_HT:V_V_HM	-1.10181321397893	2.71278317479565	47504.5993324632	-0.406156018739659	0.913093432697267	-269	n.s	n.s
V_V_WT:V_V_HT	2.825886151101	2.71403314007861	47504.5993324632	1.0412128390662	0.550813997709242	-268	n.s	n.s
V_V_WT:V_V_HM	1.72634520822538	2.71375087809351	47504.5993324632	0.636147268402982	0.800175846358621	-268	n.s	n.s
V_V_HT:V_V_HM	-1.09954094287561	2.71267480160991	47504.5993324632	-0.405334595294302	0.913428826429444	-268	n.s	n.s
V_V_WT:V_V_HT	2.81769711190822	2.71396006437196	47504.5993324632	1.03822349816348	0.552696473780822	-267	n.s	n.s
V_V_WT:V_V_HM	1.72127795888097	2.71367885787365	47504.5993324632	0.634296852734338	0.801211862007969	-267	n.s	n.s
V_V_HT:V_V_HM	-1.09641915302725	2.71260688144645	47504.5993324632	-0.404193899428067	0.913893660583946	-267	n.s	n.s
V_V_WT:V_V_HT	2.80984612460321	2.71393679786477	47504.5993324632	1.03533955794914	0.554513563049111	-266	n.s	n.s
V_V_WT:V_V_HM	1.71742194487945	2.71365558590197	47504.5993324632	0.632881325766555	0.802003262603366	-266	n.s	n.s
V_V_HT:V_V_HM	-1.09242417972376	2.71258322757936	47504.5993324632	-0.402724667990596	0.914490792362988	-266	n.s	n.s
V_V_WT:V_V_HT	2.8023375830103	2.7139663343487	47504.5993324632	1.03256165986407	0.556264726285091	-265	n.s	n.s
V_V_WT:V_V_HM	1.71480456334251	2.71368402230907	47504.5993324632	0.631910181600063	0.802545646890885	-265	n.s	n.s
V_V_HT:V_V_HM	-1.08753301966776	2.71260667975828	47504.5993324632	-0.400918064451817	0.915222595197942	-265	n.s	n.s
V_V_WT:V_V_HT	2.79517267224873	2.71404890424414	47504.5993324632	1.029890311806	0.557949517790055	-264	n.s	n.s
V_V_WT:V_V_HM	1.71344961761689	2.71376441764914	47504.5993324632	0.631392174823047	0.802834764083152	-264	n.s	n.s
V_V_HT:V_V_HM	-1.08172305463184	2.7126775923662	47504.5993324632	-0.398765801610901	0.916090884329077	-264	n.s	n.s
V_V_WT:V_V_HT	2.78834608249276	2.71418300990938	47504.5993324632	1.02732427117575	0.559568605621134	-263	n.s	n.s
V_V_WT:V_V_HM	1.71337341431352	2.71389533213472	47504.5993324632	0.631333638414788	0.802867426927722	-263	n.s	n.s
V_V_HT:V_V_HM	-1.07497266817926	2.71279478871279	47504.5993324632	-0.39626022309241	0.917096860555737	-263	n.s	n.s
V_V_WT:V_V_HT	2.78185089110561	2.71436389358829	47504.5993324632	1.02486291454021	0.561122277247504	-262	n.s	n.s
V_V_WT:V_V_HM	1.7145904012622	2.71407212510272	47504.5993324632	0.631740912632271	0.802640136193558	-262	n.s	n.s
V_V_HT:V_V_HM	-1.06726048984345	2.71295413513919	47504.5993324632	-0.39339422514369	0.91824111944722	-262	n.s	n.s
V_V_WT:V_V_HT	2.77567859257874	2.71458368346343	47504.5993324632	1.0225061800406	0.562610474464695	-261	n.s	n.s
V_V_WT:V_V_HM	1.71711301192305	2.71428709737473	47504.5993324632	0.632620260982654	0.802149112894562	-261	n.s	n.s
V_V_HT:V_V_HM	-1.05856558065576	2.71314866731881	47504.5993324632	-0.390161288766331	0.919523616840069	-261	n.s	n.s
V_V_WT:V_V_HT	2.76981439040995	2.71483335537144	47504.5993324632	1.02025208469232	0.564034360752186	-260	n.s	n.s
V_V_WT:V_V_HM	1.72094567763325	2.71453142120779	47504.5993324632	0.633975228353608	0.801391763610862	-260	n.s	n.s
V_V_HT:V_V_HM	-1.0488687127767	2.71337039132153	47504.5993324632	-0.386555671179802	0.920943573321467	-260	n.s	n.s
V_V_WT:V_V_HT	2.76424191628659	2.71510138762153	47504.5993324632	1.01809896635503	0.565394905788746	-259	n.s	n.s
V_V_WT:V_V_HM	1.72609082803186	2.7147938133635	47504.5993324632	0.635809179885127	0.800365260663533	-259	n.s	n.s
V_V_HT:V_V_HM	-1.0381510882547	2.71360902816693	47504.5993324632	-0.382572094019007	0.922499579491662	-259	n.s	n.s
V_V_WT:V_V_HT	2.75894479532809	2.71537355801532	47504.5993324632	1.0160461300745	0.566692475805109	-258	n.s	n.s
V_V_WT:V_V_HM	1.73255088386945	2.71506033319679	47504.5993324632	0.63812610816994	0.799066089220619	-258	n.s	n.s
V_V_HT:V_V_HM	-1.02639391145862	2.71385181473587	47504.5993324632	-0.378205584359997	0.92418963767699	-258	n.s	n.s
V_V_WT:V_V_HT	2.75390531645204	2.71563406665125	47504.5993324632	1.01409293331188	0.567927410562599	-257	n.s	n.s
V_V_WT:V_V_HM	1.74032625301378	2.71531548565226	47504.5993324632	0.640929668102907	0.797490588498575	-257	n.s	n.s
V_V_HT:V_V_HM	-1.01357906343818	2.71408452547114	47504.5993324632	-0.373451546525519	0.926011112633938	-257	n.s	n.s
V_V_WT:V_V_HT	2.74909914054622	2.71586870757165	47504.5993324632	1.01223565516327	0.569102003064044	-256	n.s	n.s
V_V_WT:V_V_HM	1.74940725995882	2.71554534011821	47504.5993324632	0.644219499528835	0.795637033141304	-256	n.s	n.s
V_V_HT:V_V_HM	-0.999691880587392	2.71429437620839	47504.5993324632	-0.368306359601225	0.927960486259858	-256	n.s	n.s
V_V_WT:V_V_HT	2.74449556085389	2.71606558345164	47504.5993324632	1.01046733833508	0.57022060130881	-255	n.s	n.s
V_V_WT:V_V_HM	1.75977422137422	2.71573823093879	47504.5993324632	0.647991106552967	0.793505745029906	-255	n.s	n.s
V_V_HT:V_V_HM	-0.98472133947967	2.71447066554219	47504.5993324632	-0.362767353495412	0.930033361283433	-255	n.s	n.s
V_V_WT:V_V_HT	2.74006154641769	2.71621374166375	47504.5993324632	1.00877979681353	0.57128833927342	-254	n.s	n.s
V_V_WT:V_V_HM	1.77140353712219	2.71588341314328	47504.5993324632	0.652238431351523	0.79109769159942	-254	n.s	n.s
V_V_HT:V_V_HM	-0.968658009295471	2.71460350874894	47504.5993324632	-0.356832224733213	0.932224673804069	-254	n.s	n.s
V_V_WT:V_V_HT	2.73575886707832	2.71630563112323	47504.5993324632	1.0071616521102	0.572312379545958	-253	n.s	n.s
V_V_WT:V_V_HM	1.78426208260026	2.71597347806811	47504.5993324632	0.656951217310642	0.788416035730491	-253	n.s	n.s
V_V_HT:V_V_HM	-0.951496784478053	2.7146860853974	47504.5993324632	-0.350499746396558	0.934528423425313	-253	n.s	n.s
V_V_WT:V_V_HT	2.73154357941224	2.71633813771265	47504.5993324632	1.00559777204777	0.573302269475891	-252	n.s	n.s
V_V_WT:V_V_HM	1.79830557088169	2.71600537087246	47504.5993324632	0.662114143870055	0.785466713889054	-252	n.s	n.s
V_V_HT:V_V_HM	-0.933238008530541	2.71471558360217	47504.5993324632	-0.343770085591148	0.93693756959148	-252	n.s	n.s
V_V_WT:V_V_HT	2.7273667199711	2.71631271336099	47504.5993324632	1.00406948970041	0.5742698035748	-251	n.s	n.s
V_V_WT:V_V_HM	1.81347896518212	2.7159805171603	47504.5993324632	0.667706912374395	0.7822584909924	-251	n.s	n.s
V_V_HT:V_V_HM	-0.913887754788998	2.71469331653736	47504.5993324632	-0.336644934888881	0.93944401086771	-251	n.s	n.s
V_V_WT:V_V_HT	2.7231750328238	2.71623523271937	47504.5993324632	1.00255493339488	0.575228815362225	-250	n.s	n.s
V_V_WT:V_V_HM	1.82971691368597	2.71590468250597	47504.5993324632	0.673704392304993	0.778802988463791	-250	n.s	n.s
V_V_HT:V_V_HM	-0.893458119137833	2.71462459402494	47504.5993324632	-0.329127689001415	0.942038562442201	-250	n.s	n.s
V_V_WT:V_V_HT	2.71891172020004	2.71611558664197	47504.5993324632	1.00102946044411	0.576194903391505	-249	n.s	n.s
V_V_WT:V_V_HM	1.84694427855979	2.71578757391861	47504.5993324632	0.68007685737174	0.775114663111643	-249	n.s	n.s
V_V_HT:V_V_HM	-0.871967441640223	2.71451835741799	47504.5993324632	-0.321223630430565	0.944710947918652	-249	n.s	n.s
V_V_WT:V_V_HT	2.71451754263038	2.71596639882119	47504.5993324632	0.99946654119453	0.577184871982272	-248	n.s	n.s
V_V_WT:V_V_HM	1.86507811524396	2.7156415792967	47504.5993324632	0.686790970304326	0.771210346643509	-248	n.s	n.s
V_V_HT:V_V_HM	-0.849439427386404	2.71438601301098	47504.5993324632	-0.312939804182143	0.94744991245226	-248	n.s	n.s
V_V_WT:V_V_HT	2.70993280443006	2.71579973513728	47504.5993324632	0.99783970421997	0.578215499418407	-247	n.s	n.s
V_V_WT:V_V_HM	1.88403394653248	2.71547853189622	47504.5993324632	0.693812867383217	0.767107535390464	-247	n.s	n.s
V_V_HT:V_V_HM	-0.825898857897585	2.71423842112383	47504.5993324632	-0.304283828373346	0.950243681687133	-247	n.s	n.s
V_V_WT:V_V_HT	2.70509780219034	2.71562590198075	47504.5993324632	0.996123140605364	0.579303154944274	-246	n.s	n.s
V_V_WT:V_V_HM	1.90372728718525	2.7153085297156	47504.5993324632	0.701109014445826	0.762823931488988	-246	n.s	n.s
V_V_HT:V_V_HM	-0.801370515005132	2.71408480194535	47504.5993324632	-0.29526362419875	0.953080086993498	-246	n.s	n.s
V_V_WT:V_V_HT	2.69995284049034	2.71545304533403	47504.5993324632	0.994291853114408	0.580463704041699	-245	n.s	n.s
V_V_WT:V_V_HM	1.92407365796253	2.71513954254007	47504.5993324632	0.708646324734573	0.758377395443045	-245	n.s	n.s
V_V_HT:V_V_HM	-0.775879182527824	2.71393237584887	47504.5993324632	-0.285887441202415	0.955946592169142	-245	n.s	n.s
V_V_WT:V_V_HT	2.69443821846808	2.71528689573273	47504.5993324632	0.992321740550723	0.581712454756786	-244	n.s	n.s
V_V_WT:V_V_HM	1.94498857798281	2.71497716230679	47504.5993324632	0.716392242625807	0.753785906609691	-244	n.s	n.s
V_V_HT:V_V_HM	-0.749449640485267	2.7137861366616	47504.5993324632	-0.276163854756518	0.958830332993258	-244	n.s	n.s
V_V_WT:V_V_HT	2.68849423678675	2.71513065870985	47504.5993324632	0.990189635317308	0.583064133541561	-243	n.s	n.s
V_V_WT:V_V_HM	1.96638756506518	2.71482449641675	47504.5993324632	0.72431480107115	0.749067528463677	-243	n.s	n.s
V_V_HT:V_V_HM	-0.722106671721583	2.71364875751519	47504.5993324632	-0.266101745747964	0.961718165220762	-243	n.s	n.s
V_V_WT:V_V_HT	2.68206163457403	2.71498561308861	47504.5993324632	0.987873240154252	0.584532924726854	-242	n.s	n.s
V_V_WT:V_V_HM	1.98818541887511	2.71468275778878	47504.5993324632	0.732382232572387	0.744240632153146	-242	n.s	n.s
V_V_HT:V_V_HM	-0.693876215698928	2.71352114880677	47504.5993324632	-0.255710634871614	0.964596618520867	-242	n.s	n.s
V_V_WT:V_V_HT	2.67508344389899	2.71485343985313	47504.5993324632	0.985350960250624	0.586132575941697	-241	n.s	n.s
V_V_WT:V_V_HM	2.01029345040099	2.71455355928932	47504.5993324632	0.740561350694917	0.73932485942977	-241	n.s	n.s
V_V_HT:V_V_HM	-0.664789993498065	2.713404615878	47504.5993324632	-0.24500216060956	0.967451576354919	-241	n.s	n.s
V_V_WT:V_V_HT	2.66750533747846	2.71473617241732	47504.5993324632	0.982602053408084	0.587876301237043	-240	n.s	n.s
V_V_WT:V_V_HM	2.03261988524892	2.71443886644784	47504.5993324632	0.748817706073019	0.734341030457258	-240	n.s	n.s
V_V_HT:V_V_HM	-0.634885452229529	2.71330082304374	47504.5993324632	-0.23399007100043	0.970268431013196	-240	n.s	n.s
V_V_WT:V_V_HT	2.65927430241517	2.71463449195493	47504.5993324632	0.979606761166622	0.589776695320036	-239	n.s	n.s
V_V_WT:V_V_HM	2.05507203682359	2.71433931985969	47504.5993324632	0.757116850420095	0.729310368183811	-239	n.s	n.s
V_V_HT:V_V_HM	-0.604202265591592	2.71321022540943	47504.5993324632	-0.222689071393433	0.973032525493767	-239	n.s	n.s
V_V_WT:V_V_HT	2.65034120425507	2.71454938656775	47504.5993324632	0.976346651628295	0.591845512262041	-238	n.s	n.s
V_V_WT:V_V_HM	2.07755569204398	2.71425587030195	47504.5993324632	0.765423670913112	0.724254873827349	-238	n.s	n.s
V_V_HT:V_V_HM	-0.572785512211162	2.71313360875499	47504.5993324632	-0.21111585156103	0.975729032235664	-238	n.s	n.s
V_V_WT:V_V_HT	2.64066200084664	2.71448267326719	47504.5993324632	0.972804883542798	0.594093492654835	-237	n.s	n.s
V_V_WT:V_V_HM	2.09997546288808	2.71419029372129	47504.5993324632	0.773702370001812	0.719197311682177	-237	n.s	n.s
V_V_HT:V_V_HM	-0.540686537958518	2.71307257735466	47504.5993324632	-0.199289374884952	0.978343071112584	-237	n.s	n.s
V_V_WT:V_V_HT	2.6301972309837	2.71443639349995	47504.5993324632	0.968966241862224	0.596530334227209	-236	n.s	n.s
V_V_WT:V_V_HM	2.12223548825773	2.71414459636912	47504.5993324632	0.781916885009287	0.71416091928892	-236	n.s	n.s
V_V_HT:V_V_HM	-0.507961742725954	2.71302899772606	47504.5993324632	-0.187230487824386	0.980859997031184	-236	n.s	n.s
V_V_WT:V_V_HT	2.61890943221883	2.71441115522491	47504.5993324632	0.964816780677368	0.59916491018298	-235	n.s	n.s
V_V_WT:V_V_HM	2.14424002515037	2.71411938172065	47504.5993324632	0.790031580626718	0.709168940570208	-235	n.s	n.s
V_V_HT:V_V_HM	-0.474669407068443	2.71300346451202	47504.5993324632	-0.174960855478974	0.983265795362891	-235	n.s	n.s
V_V_WT:V_V_HT	2.60676540932205	2.71440720092459	47504.5993324632	0.960344272751017	0.602004973849385	-234	n.s	n.s
V_V_WT:V_V_HM	2.16589406551694	2.71411490225013	47504.5993324632	0.798011190948958	0.704244613062364	-234	n.s	n.s
V_V_HT:V_V_HM	-0.440871343805167	2.71299628708254	47504.5993324632	-0.162503482184734	0.985547119890226	-234	n.s	n.s
V_V_WT:V_V_HT	2.59373419584788	2.71442338700216	47504.5993324632	0.955537816343542	0.605057396596996	-233	n.s	n.s
V_V_WT:V_V_HM	2.18710320886227	2.71413005341393	47504.5993324632	0.805821079248304	0.699410959402373	-233	n.s	n.s
V_V_HT:V_V_HM	-0.406630986985615	2.7130065409681	47504.5993324632	-0.149882051828933	0.987691564640753	-233	n.s	n.s
V_V_WT:V_V_HT	2.57979065916411	2.71445890450901	47504.5993324632	0.950388548848094	0.608327701231664	-232	n.s	n.s
V_V_WT:V_V_HM	2.20777528695947	2.71416406740157	47504.5993324632	0.813427350791326	0.694690669180025	-232	n.s	n.s
V_V_HT:V_V_HM	-0.37201537220465	2.71303365269977	47504.5993324632	-0.137121547251894	0.989687690465769	-232	n.s	n.s
V_V_WT:V_V_HT	2.56491679773262	2.7145139498408	47504.5993324632	0.944889893781184	0.611819890090674	-231	n.s	n.s
V_V_WT:V_V_HM	2.22782133379665	2.71421717212662	47504.5993324632	0.820797007945805	0.690105956467372	-231	n.s	n.s
V_V_HT:V_V_HM	-0.337095463935967	2.71307801044509	47504.5993324632	-0.124248349158477	0.991525169421608	-231	n.s	n.s
V_V_WT:V_V_HT	2.54910186229888	2.71458980091777	47504.5993324632	0.939037589191951	0.615536410881446	-230	n.s	n.s
V_V_WT:V_V_HM	2.24715624659198	2.71429066451632	47504.5993324632	0.827898159901906	0.685678386021315	-230	n.s	n.s
V_V_HT:V_V_HM	-0.301945615706956	2.71314102390191	47504.5993324632	-0.111290055712884	0.99319496744344	-230	n.s	n.s
V_V_WT:V_V_HT	2.53234119021483	2.71468824512497	47504.5993324632	0.932829467531825	0.61947827974344	-229	n.s	n.s
V_V_WT:V_V_HM	2.265698547168	2.71438634563228	47504.5993324632	0.834700097432238	0.681428787243195	-229	n.s	n.s
V_V_HT:V_V_HM	-0.266642643046797	2.71322458658913	47504.5993324632	-0.0982751831030695	0.994689518520037	-229	n.s	n.s
V_V_WT:V_V_HT	2.51463253729093	2.71480978246007	47504.5993324632	0.926264725262722	0.623645527889876	-228	n.s	n.s
V_V_WT:V_V_HM	2.28336843454957	2.71450475035942	47504.5993324632	0.841173121633784	0.677377327378974	-228	n.s	n.s
V_V_HT:V_V_HM	-0.23126410274141	2.71332941085715	47504.5993324632	-0.0852325935126144	0.996002890143394	-228	n.s	n.s
V_V_WT:V_V_HT	2.49597849220436	2.71495469968058	47504.5993324632	0.919344434180805	0.628036859677993	-227	n.s	n.s
V_V_WT:V_V_HM	2.30008985110505	2.71464620361237	47504.5993324632	0.847288994066457	0.673543201701915	-227	n.s	n.s
V_V_HT:V_V_HM	-0.19588864109928	2.71345601060006	47504.5993324632	-0.07219156689257	0.997130837598051	-227	n.s	n.s
V_V_WT:V_V_HT	2.47638284419456	2.71512121518363	47504.5993324632	0.912070824074453	0.632650090937506	-226	n.s	n.s
V_V_WT:V_V_HM	2.31578766841194	2.71480899334926	47504.5993324632	0.853020479188463	0.669944897134858	-226	n.s	n.s
V_V_HT:V_V_HM	-0.160595175782607	2.71360298673231	47504.5993324632	-0.0591815297107974	0.998070873656386	-226	n.s	n.s
V_V_WT:V_V_HT	2.45584938531522	2.71530481304431	47504.5993324632	0.904447034276717	0.637482289584412	-225	n.s	n.s
V_V_WT:V_V_HM	2.33038676278723	2.71498871436773	47504.5993324632	0.858341233779287	0.666600245605312	-225	n.s	n.s
V_V_HT:V_V_HM	-0.125462622527984	2.71376640968745	47504.5993324632	-0.046231916674963	0.998822294429265	-225	n.s	n.s
V_V_WT:V_V_HT	2.43438190248438	2.71549829180107	47504.5993324632	0.896477051683123	0.642529798258043	-224	n.s	n.s
V_V_WT:V_V_HM	2.34381200022356	2.71517831549018	47504.5993324632	0.863225809830623	0.663526411162176	-224	n.s	n.s
V_V_HT:V_V_HM	-0.0905699022607855	2.71393985945682	47504.5993324632	-0.033372111008721	0.999386176137977	-224	n.s	n.s
V_V_WT:V_V_HT	2.41198418869802	2.71569195496328	47504.5993324632	0.888165605193112	0.647788285222124	-223	n.s	n.s
V_V_WT:V_V_HM	2.35598825541806	2.71536828602686	47504.5993324632	0.867649617748667	0.660739906197602	-223	n.s	n.s
V_V_HT:V_V_HM	-0.0559959332799913	2.71411459509699	47504.5993324632	-0.0206313813650857	0.999765352452261	-223	n.s	n.s
V_V_WT:V_V_HT	2.38866003346819	2.71587394276068	47504.5993324632	0.879518005552248	0.653252830507085	-222	n.s	n.s
V_V_WT:V_V_HM	2.36684040691731	2.7155469810779	47504.5993324632	0.871588826637729	0.658256650950208	-222	n.s	n.s
V_V_HT:V_V_HM	-0.0218196265508794	2.71427985329432	47504.5993324632	-0.00803882714024384	0.999964372254698	-222	n.s	n.s
V_V_WT:V_V_HT	2.3644141342822	2.71603137587459	47504.5993324632	0.870540066394054	0.658917961415086	-221	n.s	n.s
V_V_WT:V_V_HM	2.37629472421353	2.71570174549152	47504.5993324632	0.875020509214072	0.656091881627243	-221	n.s	n.s
V_V_HT:V_V_HM	0.0118805899313905	2.71442389156424	47504.5993324632	0.00437683663495317	0.999989438414541	-221	n.s	n.s
V_V_WT:V_V_HT	2.33925564078677	2.71615363498953	47504.5993324632	0.861238337424087	0.664777492574339	-220	n.s	n.s
V_V_WT:V_V_HM	2.38428452310024	2.71582213886914	47504.5993324632	0.877923664063307	0.654259506232864	-220	n.s	n.s
V_V_HT:V_V_HM	0.0450288823134777	2.7145369915091	47504.5993324632	0.0165880525682004	0.999848306013012	-220	n.s	n.s
V_V_WT:V_V_HT	2.31319873282923	2.71623359825084	47504.5993324632	0.851619954306893	0.670824610273008	-219	n.s	n.s
V_V_WT:V_V_HM	2.39075176727781	2.71590115205936	47504.5993324632	0.8802793744776	0.652772005388475	-219	n.s	n.s
V_V_HT:V_V_HM	0.077553034448588	2.71461259013571	47504.5993324632	0.0285687301128707	0.999550122606499	-219	n.s	n.s
V_V_WT:V_V_HT	2.28626150050043	2.71626731292877	47504.5993324632	0.841692380428975	0.677052025885635	-218	n.s	n.s
V_V_WT:V_V_HM	2.39564576789235	2.71593488401428	47504.5993324632	0.882070399402017	0.651640692998279	-218	n.s	n.s
V_V_HT:V_V_HM	0.109384267391878	2.71464697819374	47504.5993324632	0.0402941039002646	0.999105257832785	-218	n.s	n.s
V_V_WT:V_V_HT	2.25846342510756	2.71625211217949	47504.5993324632	0.83146310866387	0.683452154348127	-217	n.s	n.s
V_V_WT:V_V_HM	2.3989188441635	2.71592068951375	47504.5993324632	0.883280153734164	0.650876363395124	-217	n.s	n.s
V_V_HT:V_V_HM	0.140455419055968	2.71463757402541	47504.5993324632	0.0517400261456241	0.998525172816419	-217	n.s	n.s
V_V_WT:V_V_HT	2.2298264665929	2.71618808094633	47504.5993324632	0.820939640459661	0.69001711871069	-216	n.s	n.s
V_V_WT:V_V_HM	2.40052942021599	2.71585862198797	47504.5993324632	0.883893366459123	0.650488877557838	-216	n.s	n.s
V_V_HT:V_V_HM	0.170702953623088	2.71458427378586	47504.5993324632	0.0628836449365484	0.997822244015634	-216	n.s	n.s
V_V_WT:V_V_HT	2.2003732054985	2.71607602796611	47504.5993324632	0.810129459868696	0.69673875907326	-215	n.s	n.s
V_V_WT:V_V_HM	2.40043745719347	2.71574943917836	47504.5993324632	0.883895039271261	0.650487820467048	-215	n.s	n.s
V_V_HT:V_V_HM	0.200064251694958	2.71448759428134	47504.5993324632	0.073702400451723	0.997009671616813	-215	n.s	n.s
V_V_WT:V_V_HT	2.17012661543329	2.71591754153124	47504.5993324632	0.799039949574379	0.703608678572413	-214	n.s	n.s
V_V_WT:V_V_HM	2.39860447480695	2.71559465885126	47504.5993324632	0.8832704347053	0.650882504503608	-214	n.s	n.s
V_V_HT:V_V_HM	0.228477859373616	2.71434872944873	47504.5993324632	0.0841740992580635	0.996101358960468	-214	n.s	n.s
V_V_WT:V_V_HT	2.13911155263186	2.71571768875826	47504.5993324632	0.787678174902615	0.710618370868145	-213	n.s	n.s
V_V_WT:V_V_HM	2.39499979615625	2.71539921632967	47504.5993324632	0.882006513721213	0.65168105232026	-213	n.s	n.s
V_V_HT:V_V_HM	0.255888243524414	2.71417204071	47504.5993324632	0.0942785643969261	0.995111621191089	-213	n.s	n.s
V_V_WT:V_V_HT	2.10735477535275	2.71548545847615	47504.5993324632	0.776050841581503	0.717759238695185	-212	n.s	n.s
V_V_WT:V_V_HM	2.38960211369123	2.7151719026657	47504.5993324632	0.880092384333077	0.652890100228447	-212	n.s	n.s
V_V_HT:V_V_HM	0.282247338338482	2.71396547817704	47504.5993324632	0.103998131371983	0.994054919574975	-212	n.s	n.s
V_V_WT:V_V_HT	2.07488450765062	2.71523329600051	47504.5993324632	0.764164357702481	0.725022548545084	-211	n.s	n.s
V_V_WT:V_V_HM	2.38239945098274	2.7149249097128	47504.5993324632	0.877519463783168	0.654514678133163	-211	n.s	n.s
V_V_HT:V_V_HM	0.307514943332116	2.71374016961476	47504.5993324632	0.113317754873994	0.992945625137188	-211	n.s	n.s
V_V_WT:V_V_HT	2.04173002209887	2.71497643281013	47504.5993324632	0.752024952196577	0.732399352625312	-210	n.s	n.s
V_V_WT:V_V_HM	2.37338911620862	2.71467317367516	47504.5993324632	0.874281714360294	0.656558038390432	-210	n.s	n.s
V_V_HT:V_V_HM	0.331659094109778	2.71350982232587	47504.5993324632	0.122225131223405	0.9917977903464	-210	n.s	n.s
V_V_WT:V_V_HT	2.00792119771573	2.71473146234151	47504.5993324632	0.739638975555932	0.739880304249509	-209	n.s	n.s
V_V_WT:V_V_HM	2.36257610340748	2.71443297644602	47504.5993324632	0.87037555316646	0.659021685960043	-209	n.s	n.s
V_V_HT:V_V_HM	0.354654905691707	2.71328942946868	47504.5993324632	0.130710311196383	0.990625005477405	-209	n.s	n.s
V_V_WT:V_V_HT	1.97348801550549	2.71451317608814	47504.5993324632	0.727013607040015	0.747455238674344	-208	n.s	n.s
V_V_WT:V_V_HM	2.34996693397068	2.71421883309984	47504.5993324632	0.865798625119274	0.661906119959842	-208	n.s	n.s
V_V_HT:V_V_HM	0.376478918465217	2.7130923653123	47504.5993324632	0.138763767602833	0.989440529557156	-208	n.s	n.s
V_V_WT:V_V_HT	1.93846039408993	2.71433400180455	47504.5993324632	0.714156913924817	0.755113160018161	-207	n.s	n.s
V_V_WT:V_V_HM	2.33556960538233	2.71404294078835	47504.5993324632	0.860549982567305	0.665210681159475	-207	n.s	n.s
V_V_HT:V_V_HM	0.397109211292435	2.71292987824547	47504.5993324632	0.146376511415495	0.988257207162682	-207	n.s	n.s
V_V_WT:V_V_HT	1.90286798518033	2.71420522311874	47504.5993324632	0.701077416317787	0.762842527190261	-206	n.s	n.s
V_V_WT:V_V_HM	2.31939799969779	2.71391638195176	47504.5993324632	0.854631342042216	0.668932717742551	-206	n.s	n.s
V_V_HT:V_V_HM	0.41653001451748	2.71281222964364	47504.5993324632	0.153541778515278	0.987087121746493	-206	n.s	n.s
V_V_WT:V_V_HT	1.86674021435329	2.71413537297148	47504.5993324632	0.687784490391706	0.77063104416703	-205	n.s	n.s
V_V_WT:V_V_HM	2.30146888374262	2.71384754349295	47504.5993324632	0.848046490032538	0.673067914934959	-205	n.s	n.s
V_V_HT:V_V_HM	0.434728669389308	2.7127472166594	47504.5993324632	0.16025402835899	0.985941650509203	-205	n.s	n.s
V_V_WT:V_V_HT	1.83010588541992	2.71413095377396	47504.5993324632	0.674287982632225	0.778465924521838	-204	n.s	n.s
V_V_WT:V_V_HM	2.2818046822663	2.7138428272841	47504.5993324632	0.840802075686099	0.677609750972119	-204	n.s	n.s
V_V_HT:V_V_HM	0.451698796846394	2.7127408446288	47504.5993324632	0.166510117522193	0.984831183624951	-204	n.s	n.s
V_V_WT:V_V_HT	1.7929936411103	2.71419450421029	47504.5993324632	0.660598803191515	0.786333589731304	-203	n.s	n.s
V_V_WT:V_V_HM	2.26042923654855	2.71390474630619	47504.5993324632	0.832906622690111	0.682550071669431	-203	n.s	n.s
V_V_HT:V_V_HM	0.467435595438221	2.71279554025147	47504.5993324632	0.172307713022446	0.983765326667402	-203	n.s	n.s
V_V_WT:V_V_HT	1.75543212308446	2.71432394832572	47504.5993324632	0.646729040639114	0.794219666009828	-202	n.s	n.s
V_V_WT:V_V_HM	2.23736638428761	2.71403128329644	47504.5993324632	0.824370153010957	0.687879277842035	-202	n.s	n.s
V_V_HT:V_V_HM	0.481934261203129	2.71290954797999	47504.5993324632	0.17764479525754	0.982752965376092	-202	n.s	n.s
V_V_WT:V_V_HT	1.71744970825687	2.71451322110321	47504.5993324632	0.632691598222858	0.802109261904832	-201	n.s	n.s
V_V_WT:V_V_HM	2.21264124130192	2.71421650602333	47504.5993324632	0.815204401119688	0.693586144136284	-201	n.s	n.s
V_V_HT:V_V_HM	0.495191533045013	2.71307750328158	47504.5993324632	0.182520231156706	0.981802140747813	-201	n.s	n.s
V_V_WT:V_V_HT	1.67907371537599	2.71475412546497	47504.5993324632	0.618499369657796	0.809987493817414	-200	n.s	n.s
V_V_WT:V_V_HM	2.18628404038872	2.71445239448142	47504.5993324632	0.805423607661538	0.699657284537662	-200	n.s	n.s
V_V_HT:V_V_HM	0.507210325012704	2.7132921391404	47504.5993324632	0.186935390294314	0.980919700084057	-200	n.s	n.s
V_V_WT:V_V_HT	1.64033118594677	2.71503498160096	47504.5993324632	0.604165764737045	0.817839247307514	-199	n.s	n.s
V_V_WT:V_V_HM	2.15832627871654	2.71472750870325	47504.5993324632	0.795043433198022	0.70607779553419	-199	n.s	n.s
V_V_HT:V_V_HM	0.51799509276978	2.71354302630084	47504.5993324632	0.190892529710842	0.980111581348543	-199	n.s	n.s
V_V_WT:V_V_HT	1.60124916744	2.71534048658912	47504.5993324632	0.589704744339967	0.825649228507905	-198	n.s	n.s
V_V_WT:V_V_HM	2.12879946125335	2.71502684836242	47504.5993324632	0.784080445663859	0.712831541331991	-198	n.s	n.s
V_V_HT:V_V_HM	0.527550293813395	2.71381643126619	47504.5993324632	0.194394244111513	0.979382927058573	-198	n.s	n.s
V_V_WT:V_V_HT	1.56185443748613	2.71565287666479	47504.5993324632	0.575130367694236	0.833402279599175	-197	n.s	n.s
V_V_WT:V_V_HM	2.09773621654292	2.7153329943485	47504.5993324632	0.772552103520635	0.719901136149478	-197	n.s	n.s
V_V_HT:V_V_HM	0.535881779056798	2.71409637283206	47504.5993324632	0.197443902295048	0.978738004285492	-197	n.s	n.s
V_V_WT:V_V_HT	1.52217241522339	2.71595501381238	47504.5993324632	0.560455680407874	0.841084017546721	-196	n.s	n.s
V_V_WT:V_V_HM	2.06517475947236	2.71562914334083	47504.5993324632	0.760477462298748	0.727267494903062	-196	n.s	n.s
V_V_HT:V_V_HM	0.543002344248965	2.71436744446048	47504.5993324632	0.200047471596792	0.978179819847759	-196	n.s	n.s
V_V_WT:V_V_HT	1.48222698238572	2.71623177311205	47504.5993324632	0.54569238054656	0.848681017029169	-195	n.s	n.s
V_V_WT:V_V_HM	2.03115981970739	2.71590046929214	47504.5993324632	0.74787711945747	0.734909870710803	-195	n.s	n.s
V_V_HT:V_V_HM	0.548932837321683	2.71461606861864	47504.5993324632	0.202213802411114	0.977710051295535	-195	n.s	n.s
V_V_WT:V_V_HT	1.44204080673321	2.7164701139561	47504.5993324632	0.530850974330473	0.856180724091733	-194	n.s	n.s
V_V_WT:V_V_HM	1.99574140457485	2.71613419022867	47504.5993324632	0.734772755983323	0.742806149641333	-194	n.s	n.s
V_V_HT:V_V_HM	0.553700597841623	2.7148305434846	47504.5993324632	0.203954018113751	0.977329187955925	-194	n.s	n.s
V_V_WT:V_V_HT	1.40163613927463	2.71665778326464	47504.5993324632	0.515941370278251	0.863571156440866	-193	n.s	n.s
V_V_WT:V_V_HM	1.95897154236371	2.71631829007813	47504.5993324632	0.721186301884882	0.750933375193364	-193	n.s	n.s
V_V_HT:V_V_HM	0.557335403089095	2.7149998386733	47504.5993324632	0.205280087000461	0.977036875196752	-193	n.s	n.s
V_V_WT:V_V_HT	1.36103437023245	2.71678568768543	47504.5993324632	0.500972298404585	0.870841198070762	-192	n.s	n.s
V_V_WT:V_V_HM	1.92090708314685	2.71644385018663	47504.5993324632	0.70714036037037	0.759267520836111	-192	n.s	n.s
V_V_HT:V_V_HM	0.559872712914345	2.71511576029158	47504.5993324632	0.206205835162704	0.976831737107644	-192	n.s	n.s
V_V_WT:V_V_HT	1.32025604688945	2.71684890425113	47504.5993324632	0.485951222691704	0.877980621789868	-191	n.s	n.s
V_V_WT:V_V_HM	1.88161048839834	2.71650604182952	47504.5993324632	0.692658311604972	0.767783476582395	-191	n.s	n.s
V_V_HT:V_V_HM	0.561354441508858	2.71517386876016	47504.5993324632	0.206747143513572	0.976711380236932	-191	n.s	n.s
V_V_WT:V_V_HT	1.27932112053323	2.71684684273716	47504.5993324632	0.470884519660426	0.884979977141663	-190	n.s	n.s
V_V_WT:V_V_HM	1.84114961863621	2.71650428510736	47504.5993324632	0.677764297567986	0.776455124376321	-190	n.s	n.s
V_V_HT:V_V_HM	0.561828498103001	2.71517362317562	47504.5993324632	0.206921757528675	0.976672491677599	-190	n.s	n.s
V_V_WT:V_V_HT	1.23824921985547	2.71678254546645	47504.5993324632	0.455777817743184	0.891830411254529	-189	n.s	n.s
V_V_WT:V_V_HM	1.79959667171789	2.7164415603564	47504.5993324632	0.662483116876542	0.78525548210813	-189	n.s	n.s
V_V_HT:V_V_HM	0.561347451862424	2.71511774007226	47504.5993324632	0.206748843181837	0.976711001851877	-189	n.s	n.s
V_V_WT:V_V_HT	1.19705996949715	2.71666060077525	47504.5993324632	0.440636555466496	0.898523411778144	-188	n.s	n.s
V_V_WT:V_V_HM	1.75702550971207	2.71632235666331	47504.5993324632	0.646839836738072	0.794157021110502	-188	n.s	n.s
V_V_HT:V_V_HM	0.559965540214911	2.71501028501365	47504.5993324632	0.206248036446056	0.97682236469369	-188	n.s	n.s
V_V_WT:V_V_HT	1.15577327083647	2.71648874980049	47504.5993324632	0.425465877935755	0.90505086626297	-187	n.s	n.s
V_V_WT:V_V_HM	1.71351390434747	2.71615425346206	47504.5993324632	0.630860306318537	0.803131480332176	-187	n.s	n.s
V_V_HT:V_V_HM	0.557740633511049	2.71485815278688	47504.5993324632	0.205440064313678	0.977001488429012	-187	n.s	n.s
V_V_WT:V_V_HT	1.11440961763074	2.7162780537618	47504.5993324632	0.410270817484014	0.911404995359431	-186	n.s	n.s
V_V_WT:V_V_HM	1.66914415561112	2.71594808706729	47504.5993324632	0.614571450595537	0.812149840413032	-186	n.s	n.s
V_V_HT:V_V_HM	0.55473453798032	2.71467123242962	47504.5993324632	0.204346858416381	0.977242780280331	-186	n.s	n.s
V_V_WT:V_V_HT	1.07299041767511	2.71604224651431	47504.5993324632	0.395056600850801	0.917578247053042	-185	n.s	n.s
V_V_WT:V_V_HM	1.62400287935727	2.7157173165386	47504.5993324632	0.598001444946851	0.82118239543052	-185	n.s	n.s
V_V_HT:V_V_HM	0.551012461682141	2.71446182916257	47504.5993324632	0.202991420163802	0.977540246863194	-185	n.s	n.s
V_V_WT:V_V_HT	1.03153804176001	2.71579637804597	47504.5993324632	0.379828933457157	0.923563222227202	-184	n.s	n.s
V_V_WT:V_V_HM	1.57818012536859	2.71547669230341	47504.5993324632	0.581179772171013	0.830198916277853	-184	n.s	n.s
V_V_HT:V_V_HM	0.546642083608575	2.71424343711973	47504.5993324632	0.20139758878395	0.977887614435994	-184	n.s	n.s
V_V_WT:V_V_HT	0.990075068660868	2.71555380455087	47504.5993324632	0.364594163813528	0.929352667442651	-183	n.s	n.s
V_V_WT:V_V_HM	1.53176662862282	2.71523929739007	47504.5993324632	0.564136881082701	0.83916904473315	-183	n.s	n.s
V_V_HT:V_V_HM	0.541691559961947	2.71402798952293	47504.5993324632	0.19958952599349	0.978278506336733	-183	n.s	n.s
V_V_WT:V_V_HT	0.948624079461357	2.71532512845208	47504.5993324632	0.349359297537285	0.934939536087162	-182	n.s	n.s
V_V_WT:V_V_HM	1.48485312673741	2.71501550656714	47504.5993324632	0.546904105389386	0.848062551300986	-182	n.s	n.s
V_V_HT:V_V_HM	0.536229047276045	2.71382489661833	47504.5993324632	0.197591616151888	0.97870652274046	-182	n.s	n.s
V_V_WT:V_V_HT	0.907208051869123	2.71511841236763	47504.5993324632	0.334132039227718	0.940317042293662	-181	n.s	n.s
V_V_WT:V_V_HM	1.43753087235005	2.71481319897481	47504.5993324632	0.529513733354802	0.856849525416106	-181	n.s	n.s
V_V_HT:V_V_HM	0.530322820480926	2.71364125442011	47504.5993324632	0.195428492847796	0.979165287670067	-181	n.s	n.s
V_V_WT:V_V_HT	0.865851552383781	2.71494050862766	47504.5993324632	0.318921003842346	0.945478662862303	-180	n.s	n.s
V_V_WT:V_V_HM	1.38989320080671	2.71463906911134	47504.5993324632	0.511999262304032	0.865500489998106	-180	n.s	n.s
V_V_HT:V_V_HM	0.524041648422948	2.7134830829056	47504.5993324632	0.19312508403841	0.979648487299383	-180	n.s	n.s
V_V_WT:V_V_HT	0.824580019056132	2.71479580888819	47504.5993324632	0.303735557700683	0.950418275435555	-179	n.s	n.s
V_V_WT:V_V_HM	1.34203440091008	2.71449739761914	47504.5993324632	0.494395169465685	0.873986771866874	-179	n.s	n.s
V_V_HT:V_V_HM	0.517454381853963	2.71335418330266	47504.5993324632	0.190706537700922	0.980149928188341	-179	n.s	n.s
V_V_WT:V_V_HT	0.783421269741421	2.71468764442536	47504.5993324632	0.288586155151287	0.955130132875013	-178	n.s	n.s
V_V_WT:V_V_HM	1.29405084081707	2.71439143187523	47504.5993324632	0.476737004700563	0.882280711116579	-178	n.s	n.s
V_V_HT:V_V_HM	0.510629571075661	2.71325744112757	47504.5993324632	0.188197980529063	0.980663622773517	-178	n.s	n.s
V_V_WT:V_V_HT	0.742406095294189	2.71461868975513	47504.5993324632	0.273484485351848	0.959608921215917	-177	n.s	n.s
V_V_WT:V_V_HM	1.2460411471264	2.71432378485219	47504.5993324632	0.45906135225288	0.890355936441527	-177	n.s	n.s
V_V_HT:V_V_HM	0.503635051832209	2.71319520716896	47504.5993324632	0.185624333443268	0.981183853631423	-177	n.s	n.s
V_V_WT:V_V_HT	0.701568389384065	2.71459088076551	47504.5993324632	0.258443507769474	0.963849860466078	-176	n.s	n.s
V_V_WT:V_V_HM	1.19810588218639	2.71429635537319	47504.5993324632	0.441405699792006	0.898187673892707	-176	n.s	n.s
V_V_HT:V_V_HM	0.496537492802375	2.71316922691511	47504.5993324632	0.183010144695965	0.981705224871615	-176	n.s	n.s
V_V_WT:V_V_HT	0.660944687325777	2.71460486967072	47504.5993324632	0.243477308506394	0.96784885369128	-175	n.s	n.s
V_V_WT:V_V_HM	1.15034698868725	2.71430979152807	47504.5993324632	0.423808289045608	0.905753043736158	-175	n.s	n.s
V_V_HT:V_V_HM	0.489402301361444	2.71318013789093	47504.5993324632	0.18037958281011	0.982222673081081	-175	n.s	n.s
V_V_WT:V_V_HT	0.620572584170471	2.71465853488247	47504.5993324632	0.228600605268146	0.971602706661018	-174	n.s	n.s
V_V_WT:V_V_HM	1.10286681842156	2.71436202262303	47504.5993324632	0.40630793137748	0.913031344776633	-174	n.s	n.s
V_V_HT:V_V_HM	0.482294234251121	2.71322608946597	47504.5993324632	0.177756743576813	0.982731411305421	-174	n.s	n.s
V_V_WT:V_V_HT	0.580491805786988	2.71474807905636	47504.5993324632	0.213828977452953	0.975109132184082	-173	n.s	n.s
V_V_WT:V_V_HM	1.05576827445384	2.71444933983335	47504.5993324632	0.388943812271944	0.920004307745996	-173	n.s	n.s
V_V_HT:V_V_HM	0.475276468666831	2.71330375320629	47504.5993324632	0.175165227300924	0.983227010489817	-173	n.s	n.s
V_V_WT:V_V_HT	0.540743104605909	2.71486721310637	47504.5993324632	0.199178472521751	0.978366903551385	-172	n.s	n.s
V_V_WT:V_V_HM	1.00915440035246	2.71456559113031	47504.5993324632	0.371755393809536	0.926656270173435	-172	n.s	n.s
V_V_HT:V_V_HM	0.46841129574657	2.71340756028434	47504.5993324632	0.172628433193237	0.983705333826102	-172	n.s	n.s
V_V_WT:V_V_HT	0.501369700603753	2.71500901373948	47504.5993324632	0.184665943304991	0.981375820104321	-171	n.s	n.s
V_V_WT:V_V_HM	0.963128142307777	2.71470400848277	47504.5993324632	0.354782009124473	0.932974426767322	-171	n.s	n.s
V_V_HT:V_V_HM	0.461758441704013	2.713531405527	47504.5993324632	0.170168821618755	0.984162660649387	-171	n.s	n.s
V_V_WT:V_V_HT	0.46241718140385	2.71516632295642	47504.5993324632	0.170308970575455	0.984136772714206	-170	n.s	n.s
V_V_WT:V_V_HM	0.917792113572006	2.71485759864506	47504.5993324632	0.338062708714468	0.938948924163756	-170	n.s	n.s
V_V_HT:V_V_HM	0.455374932168169	2.71366900122564	47504.5993324632	0.167807839483186	0.984595672892549	-170	n.s	n.s
V_V_WT:V_V_HT	0.423931986644135	2.71533047755343	47504.5993324632	0.156125374111407	0.986651864353784	-169	n.s	n.s
V_V_WT:V_V_HM	0.873248604663594	2.71501788996611	47504.5993324632	0.321636409060456	0.94457280702664	-169	n.s	n.s
V_V_HT:V_V_HM	0.449316618019473	2.71381269158809	47504.5993324632	0.16556655491081	0.985001308791723	-169	n.s	n.s
V_V_WT:V_V_HT	0.385962079657144	2.71549278458358	47504.5993324632	0.142133347526582	0.988924381866817	-168	n.s	n.s
V_V_WT:V_V_HM	0.829598897779753	2.71517638239035	47504.5993324632	0.305541438545294	0.94984213594518	-168	n.s	n.s
V_V_HT:V_V_HM	0.443636818122634	2.71395479835948	47504.5993324632	0.16346507259104	0.985376838292981	-168	n.s	n.s
V_V_WT:V_V_HT	0.348556064535519	2.71564377763077	47504.5993324632	0.12835117308339	0.990958830302251	-167	n.s	n.s
V_V_WT:V_V_HM	0.786943595344649	2.71532381314153	47504.5993324632	0.289815745560815	0.954755828370756	-167	n.s	n.s
V_V_HT:V_V_HM	0.438387530809148	2.71408692269874	47504.5993324632	0.161523025347044	0.985719738270171	-167	n.s	n.s
V_V_WT:V_V_HT	0.311763762168482	2.71577541604257	47504.5993324632	0.114797328353014	0.992760884480948	-166	n.s	n.s
V_V_WT:V_V_HM	0.745381022164384	2.71545231852281	47504.5993324632	0.274496081952883	0.959315782232539	-166	n.s	n.s
V_V_HT:V_V_HM	0.43361725999593	2.71420195381887	47504.5993324632	0.159758657378399	0.986027815674441	-166	n.s	n.s
V_V_WT:V_V_HT	0.275635993335484	2.71588153655728	47504.5993324632	0.101490433078641	0.994337359696566	-165	n.s	n.s
V_V_WT:V_V_HM	0.705006930811376	2.7155558759741	47504.5993324632	0.259617906244879	0.963526697917793	-165	n.s	n.s
V_V_HT:V_V_HM	0.429370937475891	2.71429447060839	47504.5993324632	0.15818878243511	0.986299168088773	-165	n.s	n.s
V_V_WT:V_V_HT	0.24022376740059	2.71595566795695	47504.5993324632	0.088449075305156	0.995696181714549	-164	n.s	n.s
V_V_WT:V_V_HM	0.665916534362363	2.71562815247252	47504.5993324632	0.245216390821424	0.96739557639592	-164	n.s	n.s
V_V_HT:V_V_HM	0.425692766961784	2.71435872562936	47504.5993324632	0.156829958745811	0.986531936821727	-164	n.s	n.s
V_V_WT:V_V_HT	0.205578006490207	2.71599124058359	47504.5993324632	0.0756917045306941	0.996846329214449	-163	n.s	n.s
V_V_WT:V_V_HM	0.628204198282162	2.71566270956964	47504.5993324632	0.231326296917675	0.970931559164099	-163	n.s	n.s
V_V_HT:V_V_HM	0.422626191791949	2.71438883119662	47504.5993324632	0.155698471396095	0.986724271972958	-163	n.s	n.s
V_V_WT:V_V_HT	0.171749139192332	2.7159844618687	47504.5993324632	0.0632364218586739	0.997797768284755	-162	n.s	n.s
V_V_WT:V_V_HM	0.591959908955356	2.71565583101355	47504.5993324632	0.217980460629439	0.974146058919627	-162	n.s	n.s
V_V_HT:V_V_HM	0.420210769763042	2.71438139173396	47504.5993324632	0.154809037168727	0.986874510509085	-162	n.s	n.s
V_V_WT:V_V_HT	0.13878649584349	2.71593525820177	47504.5993324632	0.0511008115618269	0.99856136252364	-161	n.s	n.s
V_V_WT:V_V_HM	0.557267848634993	2.71560744854098	47504.5993324632	0.205209279763317	0.977052529274158	-161	n.s	n.s
V_V_HT:V_V_HM	0.418481352791531	2.71433636382866	47504.5993324632	0.15417446355147	0.986981187231738	-161	n.s	n.s
V_V_WT:V_V_HT	0.106738079761957	2.71584670662727	47504.5993324632	0.0393019530526124	0.999148758689247	-160	n.s	n.s
V_V_WT:V_V_HM	0.524206918685856	2.71552058288268	47504.5993324632	0.193041040451029	0.979666013802545	-160	n.s	n.s
V_V_HT:V_V_HM	0.417468838923902	2.71425653511392	47504.5993324632	0.153805962525344	0.987042939301872	-160	n.s	n.s
V_V_WT:V_V_HT	0.0756510968664692	2.71572294058733	47504.5993324632	0.027856706490872	0.999572263136366	-159	n.s	n.s
V_V_WT:V_V_HM	0.492853619516836	2.71539928428128	47504.5993324632	0.181503185321523	0.982002536317719	-159	n.s	n.s
V_V_HT:V_V_HM	0.417202522650371	2.7141456064342	47504.5993324632	0.153714127076065	0.987058306356956	-159	n.s	n.s
V_V_WT:V_V_HT	0.0455700724284434	2.71557093523424	47504.5993324632	0.0167810281945416	0.999844756324132	-158	n.s	n.s
V_V_WT:V_V_HM	0.463277750605592	2.71525038994209	47504.5993324632	0.170620636800819	0.984079128643756	-158	n.s	n.s
V_V_HT:V_V_HM	0.417707678177159	2.7140098370167	47504.5993324632	0.153907945535051	0.987025863757455	-158	n.s	n.s
V_V_WT:V_V_HT	0.0165365063900218	2.71540021186331	47504.5993324632	0.00608989655291896	0.999979553164096	-157	n.s	n.s
V_V_WT:V_V_HM	0.435542046898565	2.7150832349764	47504.5993324632	0.160415725487823	0.985913468698114	-157	n.s	n.s
V_V_HT:V_V_HM	0.419005540508568	2.71385778305403	47504.5993324632	0.154394804003709	0.986944194643441	-157	n.s	n.s
V_V_WT:V_V_HT	-0.0114087290786813	2.7152197871534	47504.5993324632	-0.00420177001237975	0.999990266407077	-156	n.s	n.s
V_V_WT:V_V_HM	0.409707815148845	2.71490665260369	47504.5993324632	0.150910461232957	0.987523147369622	-156	n.s	n.s
V_V_HT:V_V_HM	0.421116544227527	2.71369750572314	47504.5993324632	0.155181829713665	0.986811642328828	-156	n.s	n.s
V_V_WT:V_V_HT	-0.038224761446191	2.71503713295226	47504.5993324632	-0.0140789092650922	0.999890723981567	-155	n.s	n.s
V_V_WT:V_V_HM	0.385836352137179	2.71472795216086	47504.5993324632	0.142127078269505	0.988925353426456	-155	n.s	n.s
V_V_HT:V_V_HM	0.424061113583409	2.71353562402403	47504.5993324632	0.156276228632867	0.986626231564331	-155	n.s	n.s
V_V_WT:V_V_HT	-0.0638718225183403	2.71485855089694	47504.5993324632	-0.0235267588792934	0.9996948817494	-154	n.s	n.s
V_V_WT:V_V_HM	0.363987049808387	2.71455328932044	47504.5993324632	0.134087273674228	0.990136779278809	-154	n.s	n.s
V_V_HT:V_V_HM	0.427858872326723	2.71337766831682	47504.5993324632	0.157684968562499	0.9863857000132	-154	n.s	n.s
V_V_WT:V_V_HT	-0.0883145425026122	2.71469089153616	47504.5993324632	-0.0325320804582056	0.999416680141619	-153	n.s	n.s
V_V_WT:V_V_HM	0.344211655731733	2.71438936006545	47504.5993324632	0.126809978257295	0.991173690350422	-153	n.s	n.s
V_V_HT:V_V_HM	0.432526198234349	2.71322967424107	47504.5993324632	0.15941377994671	0.986087650843744	-153	n.s	n.s
V_V_WT:V_V_HT	-0.111519984240111	2.71454005580083	47504.5993324632	-0.041082460360752	0.999069920541169	-152	n.s	n.s
V_V_WT:V_V_HM	0.326557865428061	2.71424192748927	47504.5993324632	0.120312733408453	0.992051431790163	-152	n.s	n.s
V_V_HT:V_V_HM	0.438077849668179	2.71309681313037	47504.5993324632	0.16146782803623	0.985729426102902	-152	n.s	n.s
V_V_WT:V_V_HT	-0.133460508383621	2.71441204777624	47504.5993324632	-0.049167372541305	0.998668095282508	-151	n.s	n.s
V_V_WT:V_V_HM	0.311064833935458	2.71411686032014	47504.5993324632	0.114609963367151	0.992784409612693	-151	n.s	n.s
V_V_HT:V_V_HM	0.444525342319064	2.712984374805	47504.5993324632	0.163851051427827	0.985308213708084	-151	n.s	n.s
V_V_WT:V_V_HT	-0.15410980776014	2.71431089307002	47504.5993324632	-0.0567767709121315	0.998224325712589	-150	n.s	n.s
V_V_WT:V_V_HM	0.297769569323975	2.714018084799	47504.5993324632	0.109715396147048	0.993385537287592	-150	n.s	n.s
V_V_HT:V_V_HM	0.451879377084111	2.71289585529163	47504.5993324632	0.166567167037651	0.984820867505568	-150	n.s	n.s
V_V_WT:V_V_HT	-0.173443199430906	2.71423851105424	47504.5993324632	-0.0639012373910865	0.99775127276408	-149	n.s	n.s
V_V_WT:V_V_HM	0.28670664201098	2.71394746012941	47504.5993324632	0.105641927938174	0.993866084764364	-149	n.s	n.s
V_V_HT:V_V_HM	0.460149841441872	2.71283284615077	47504.5993324632	0.169619680805169	0.984263897684686	-149	n.s	n.s
V_V_WT:V_V_HT	-0.19144251014707	2.71419654586283	47504.5993324632	-0.0705337682486111	0.997260918857084	-148	n.s	n.s
V_V_WT:V_V_HM	0.27790083744971	2.71390658293706	47504.5993324632	0.102398822124879	0.99423583551581	-148	n.s	n.s
V_V_HT:V_V_HM	0.469343347596766	2.71279673363656	47504.5993324632	0.173010879059708	0.983633653781923	-148	n.s	n.s
V_V_WT:V_V_HT	-0.208091198849019	2.71418448556472	47504.5993324632	-0.0766680378418427	0.996764580892813	-147	n.s	n.s
V_V_WT:V_V_HM	0.27137449570143	2.71389493535085	47504.5993324632	0.0999944736867078	0.994502603160992	-147	n.s	n.s
V_V_HT:V_V_HM	0.479465694550392	2.7127869630018	47504.5993324632	0.176742848255156	0.982926144431256	-147	n.s	n.s
V_V_WT:V_V_HT	-0.223374582990875	2.71419971318882	47504.5993324632	-0.0822985065931054	0.996272841636775	-146	n.s	n.s
V_V_WT:V_V_HM	0.267147258321391	2.71390993556306	47504.5993324632	0.0984363021118331	0.994672138381009	-146	n.s	n.s
V_V_HT:V_V_HM	0.490521841312262	2.71280108754067	47504.5993324632	0.18081747444187	0.982137037788098	-146	n.s	n.s
V_V_WT:V_V_HT	-0.237285441701577	2.71423953161655	47504.5993324632	-0.0874224396695945	0.995795300702404	-145	n.s	n.s
V_V_WT:V_V_HM	0.265227956939867	2.71394893241459	47504.5993324632	0.0977276888935028	0.994748367031382	-145	n.s	n.s
V_V_HT:V_V_HM	0.502513398641412	2.71283664217452	47504.5993324632	0.185235406669608	0.981261871281148	-145	n.s	n.s
V_V_WT:V_V_HT	-0.24981841439719	2.71429944088114	47504.5993324632	-0.0920378977479698	0.995340678988479	-144	n.s	n.s
V_V_WT:V_V_HM	0.265622730221509	2.71400750787978	47504.5993324632	0.097871037368285	0.994732990365515	-144	n.s	n.s
V_V_HT:V_V_HM	0.515441144618734	2.71288954625567	47504.5993324632	0.189997099340128	0.980295867004495	-144	n.s	n.s
V_V_WT:V_V_HT	-0.260970156987717	2.71437335223786	47504.5993324632	-0.0961437956840243	0.994916783026991	-143	n.s	n.s
V_V_WT:V_V_HM	0.268334825268798	2.71407968719254	47504.5993324632	0.0988677033084335	0.994625463856374	-143	n.s	n.s
V_V_HT:V_V_HM	0.529304982256498	2.71295429746166	47504.5993324632	0.195102800939822	0.97923394309374	-143	n.s	n.s
V_V_WT:V_V_HT	-0.270747421351881	2.71445646198777	47504.5993324632	-0.0997427754481706	0.994530167249322	-142	n.s	n.s
V_V_WT:V_V_HM	0.27335302991651	2.71416076830262	47504.5993324632	0.100713647146061	0.994423466173879	-142	n.s	n.s
V_V_HT:V_V_HM	0.544100451268438	2.71302662303412	47504.5993324632	0.200551091776586	0.978071041058737	-142	n.s	n.s
V_V_WT:V_V_HT	-0.279167136665993	2.71454553011392	47504.5993324632	-0.102841206223672	0.994186069652256	-141	n.s	n.s
V_V_WT:V_V_HM	0.280651539227872	2.71424759458762	47504.5993324632	0.103399387656273	0.994122974692577	-141	n.s	n.s
V_V_HT:V_V_HM	0.559818675893862	2.71310372751641	47504.5993324632	0.206338839984685	0.97680219208871	-141	n.s	n.s
V_V_WT:V_V_HT	-0.286250329768048	2.71463708730679	47504.5993324632	-0.105446997356114	0.99388863071415	-140	n.s	n.s
V_V_WT:V_V_HM	0.290198644203954	2.71433678745309	47504.5993324632	0.106913278243652	0.993718029953535	-140	n.s	n.s
V_V_HT:V_V_HM	0.576448973971978	2.7131826265078	47504.5993324632	0.212462282612335	0.975422336954271	-140	n.s	n.s
V_V_WT:V_V_HT	-0.292026271771967	2.71472888791393	47504.5993324632	-0.107571062831385	0.993640741394247	-139	n.s	n.s
V_V_WT:V_V_HM	0.301950709777643	2.71442617564009	47504.5993324632	0.111239241828502	0.993201158909417	-139	n.s	n.s
V_V_HT:V_V_HM	0.593976981549602	2.71326147995788	47504.5993324632	0.218916232710024	0.973926552506912	-139	n.s	n.s
V_V_WT:V_V_HT	-0.296528315742613	2.71481866142048	47504.5993324632	-0.109225827844965	0.993444240282465	-138	n.s	n.s
V_V_WT:V_V_HM	0.315858143290264	2.71451356433846	47504.5993324632	0.116359021903521	0.992563328889568	-138	n.s	n.s
V_V_HT:V_V_HM	0.612386459032869	2.71333843076006	47504.5993324632	0.225694831168306	0.972309940567653	-138	n.s	n.s
V_V_WT:V_V_HT	-0.29979991707885	2.71490619456049	47504.5993324632	-0.110427357556412	0.99329970544463	-137	n.s	n.s
V_V_WT:V_V_HM	0.331856426738575	2.71459878347737	47504.5993324632	0.122248793729095	0.991794627347404	-137	n.s	n.s
V_V_HT:V_V_HM	0.631656343817447	2.71341351563763	47504.5993324632	0.232790299074269	0.970567989114638	-137	n.s	n.s
V_V_WT:V_V_HT	-0.30189452892531	2.71499327894384	47504.5993324632	-0.111195313545214	0.99320650914529	-136	n.s	n.s
V_V_WT:V_V_HM	0.349866157362584	2.71468363449326	47504.5993324632	0.128879164009066	0.990884636368622	-136	n.s	n.s
V_V_HT:V_V_HM	0.651760686287886	2.71348860697303	47504.5993324632	0.240192895821643	0.96869668264453	-136	n.s	n.s
V_V_WT:V_V_HT	-0.302867599592265	2.71508080870183	47504.5993324632	-0.111550123525449	0.993163235574813	-135	n.s	n.s
V_V_WT:V_V_HM	0.369804962910283	2.71476903243504	47504.5993324632	0.136219677803891	0.989822199968975	-135	n.s	n.s
V_V_HT:V_V_HM	0.67267256250253	2.71356473311317	47504.5993324632	0.24789257993149	0.966692171901234	-135	n.s	n.s
V_V_WT:V_V_HT	-0.302774572597993	2.71516795716997	47504.5993324632	-0.111512281145796	0.993167857409303	-134	n.s	n.s
V_V_WT:V_V_HM	0.391590470894005	2.71485419509193	47504.5993324632	0.144239963826398	0.988595543879957	-134	n.s	n.s
V_V_HT:V_V_HM	0.694365043492002	2.71364131715155	47504.5993324632	0.255879448438257	0.964550703409785	-134	n.s	n.s
V_V_WT:V_V_HT	-0.301670897702696	2.71525214920059	47504.5993324632	-0.111102351135791	0.993217824609743	-133	n.s	n.s
V_V_WT:V_V_HM	0.415140304258927	2.71493661519855	47504.5993324632	0.152909759268382	0.98719252122322	-133	n.s	n.s
V_V_HT:V_V_HM	0.716811201961548	2.71371614818126	47504.5993324632	0.264143765530509	0.962268642323646	-133	n.s	n.s
V_V_WT:V_V_HT	-0.299613661059446	2.71532982711923	47504.5993324632	-0.110341534964581	0.993310080978982	-132	n.s	n.s
V_V_WT:V_V_HM	0.440369370833587	2.7150128133996	47504.5993324632	0.162197897800039	0.985601029595341	-132	n.s	n.s
V_V_HT:V_V_HM	0.739983031893054	2.71378608105176	47504.5993324632	0.272675520395574	0.959842627717789	-132	n.s	n.s
V_V_WT:V_V_HT	-0.296666507499701	2.71539859682748	47504.5993324632	-0.109253392060491	0.993440942003366	-131	n.s	n.s
V_V_WT:V_V_HM	0.467181691770765	2.71508044898052	47504.5993324632	0.1720691893112	0.983809874161081	-131	n.s	n.s
V_V_HT:V_V_HM	0.763848199270431	2.71384900312774	47504.5993324632	0.281463043223882	0.957270028100518	-131	n.s	n.s
V_V_WT:V_V_HT	-0.292894731942191	2.71545524777501	47504.5993324632	-0.107862109744649	0.993606394543796	-130	n.s	n.s
V_V_WT:V_V_HM	0.495478562220647	2.71513637098749	47504.5993324632	0.18248754188374	0.981808598515623	-130	n.s	n.s
V_V_HT:V_V_HM	0.788373294162817	2.71390201110933	47504.5993324632	0.290494384445576	0.954548623238626	-130	n.s	n.s
V_V_WT:V_V_HT	-0.288363618779766	2.71549523078181	47504.5993324632	-0.106191907653155	0.993802251641622	-129	n.s	n.s
V_V_WT:V_V_HM	0.52516128512562	2.71517610397608	47504.5993324632	0.193417025273822	0.979587548871238	-129	n.s	n.s
V_V_HT:V_V_HM	0.813524903905375	2.71394092866098	47504.5993324632	0.299757778555172	0.951676502732834	-129	n.s	n.s
V_V_WT:V_V_HT	-0.283139634272853	2.71551357689742	47504.5993324632	-0.104267434595688	0.994024183136636	-128	n.s	n.s
V_V_WT:V_V_HM	0.556128862834882	2.71519475153607	47504.5993324632	0.204820984763713	0.977138282079569	-128	n.s	n.s
V_V_HT:V_V_HM	0.839268497107767	2.71396114748953	47504.5993324632	0.309241161349752	0.948652243823875	-128	n.s	n.s
V_V_WT:V_V_HT	-0.277293934122682	2.71550709342307	47504.5993324632	-0.102114973219656	0.994267655338685	-127	n.s	n.s
V_V_WT:V_V_HM	0.588271100141409	2.71518915643347	47504.5993324632	0.216659343511128	0.974454440021057	-127	n.s	n.s
V_V_HT:V_V_HM	0.865565034264119	2.71395964186011	47504.5993324632	0.31893069480977	0.945475442073833	-127	n.s	n.s
V_V_WT:V_V_HT	-0.270899742264877	2.71547322653773	47504.5993324632	-0.0997615220866229	0.994528116627074	-126	n.s	n.s
V_V_WT:V_V_HM	0.621473494381529	2.71515678155444	47504.5993324632	0.228890463564956	0.971531690696547	-126	n.s	n.s
V_V_HT:V_V_HM	0.892373236646375	2.71393392398715	47504.5993324632	0.328811703468208	0.94214649664918	-126	n.s	n.s
V_V_WT:V_V_HT	-0.26403459096737	2.7154120412958	47504.5993324632	-0.0972355528192222	0.994800987652906	-125	n.s	n.s
V_V_WT:V_V_HM	0.65561162875979	2.71509765837573	47504.5993324632	0.241468894033078	0.968368579113349	-125	n.s	n.s
V_V_HT:V_V_HM	0.919646219727174	2.71388386513448	47504.5993324632	0.338867197503163	0.938667188797328	-125	n.s	n.s
V_V_WT:V_V_HT	-0.256780448773178	2.71532670150056	47504.5993324632	-0.0945670547235714	0.995081733123467	-124	n.s	n.s
V_V_WT:V_V_HM	0.690549965404482	2.71501486023189	47504.5993324632	0.254344819809017	0.964967068782214	-124	n.s	n.s
V_V_HT:V_V_HM	0.947330414177639	2.71381214309228	47504.5993324632	0.349077373166365	0.935040986562209	-124	n.s	n.s
V_V_WT:V_V_HT	-0.249222797798264	2.71522312065918	47504.5993324632	-0.0917872258460146	0.995365965157861	-123	n.s	n.s
V_V_WT:V_V_HM	0.72614286310775	2.71491416069727	47504.5993324632	0.267464391184013	0.961332853526643	-123	n.s	n.s
V_V_HT:V_V_HM	0.97536566090599	2.71372393203266	47504.5993324632	0.359419633439062	0.931273181052953	-123	n.s	n.s
V_V_WT:V_V_HT	-0.241449664881991	2.71510945219259	47504.5993324632	-0.088928151565679	0.995649535597414	-122	n.s	n.s
V_V_WT:V_V_HM	0.762235666780619	2.71480353434207	47504.5993324632	0.280770102564842	0.957475597969767	-122	n.s	n.s
V_V_HT:V_V_HM	1.00368533166263	2.71362644771405	47504.5993324632	0.3698686429402	0.927371002428613	-122	n.s	n.s
V_V_WT:V_V_HT	-0.233550554609103	2.71499492446369	47504.5993324632	-0.0860224645374751	0.995928615377431	-121	n.s	n.s
V_V_WT:V_V_HM	0.798666956865105	2.71469201288218	47504.5993324632	0.294201682207464	0.953408949893847	-121	n.s	n.s
V_V_HT:V_V_HM	1.03221751147419	2.71352789088855	47504.5993324632	0.380396868202517	0.923343536327858	-121	n.s	n.s
V_V_WT:V_V_HT	-0.225615161560434	2.71488766211075	47504.5993324632	-0.083102945550618	0.99619976257269	-120	n.s	n.s
V_V_WT:V_V_HM	0.835273095085928	2.7145875430824	47504.5993324632	0.307697976885829	0.949150115595593	-120	n.s	n.s
V_V_HT:V_V_HM	1.06088825664635	2.71343545440169	47504.5993324632	0.390976042907304	0.91920123381807	-120	n.s	n.s
V_V_WT:V_V_HT	-0.217732910277412	2.71479530758962	47504.5993324632	-0.0802023304183217	0.996459953399398	-119	n.s	n.s
V_V_WT:V_V_HM	0.87188681500001	2.71449760110365	47504.5993324632	0.321196384423225	0.944720060568026	-119	n.s	n.s
V_V_HT:V_V_HM	1.08961972527746	2.71335591031525	47504.5993324632	0.401576409911836	0.914956231258578	-119	n.s	n.s
V_V_WT:V_V_HT	-0.20999275465438	2.71472360022978	47504.5993324632	-0.0773532725897418	0.996706584628111	-118	n.s	n.s
V_V_WT:V_V_HM	0.908339474903084	2.71442779551584	47504.5993324632	0.334633868841027	0.940143153958946	-118	n.s	n.s
V_V_HT:V_V_HM	1.11833222955745	2.71329431068184	47504.5993324632	0.412167683083526	0.910621987740004	-118	n.s	n.s
V_V_WT:V_V_HT	-0.202481510551301	2.71467756693348	47504.5993324632	-0.0745876832732021	0.996937514617185	-117	n.s	n.s
V_V_WT:V_V_HM	0.944460298309888	2.71438304202951	47504.5993324632	0.347946580746293	0.935447190193879	-117	n.s	n.s
V_V_HT:V_V_HM	1.14694180886117	2.71325509975541	47504.5993324632	0.422718014596033	0.906213702546326	-117	n.s	n.s
V_V_WT:V_V_HT	-0.195283365520815	2.71466120596182	47504.5993324632	-0.0719365514532503	0.997151043254374	-116	n.s	n.s
V_V_WT:V_V_HM	0.98007706336903	2.71436725394779	47504.5993324632	0.361070176463263	0.930663135105027	-116	n.s	n.s
V_V_HT:V_V_HM	1.17536042888988	2.71324183247791	47504.5993324632	0.433194127711228	0.901748272262868	-116	n.s	n.s
V_V_WT:V_V_HT	-0.188481084546002	2.71467580807407	47504.5993324632	-0.0694304211152638	0.997345828723384	-115	n.s	n.s
V_V_WT:V_V_HM	1.01501751925604	2.71438168964728	47504.5993324632	0.373940600589571	0.925824632371769	-115	n.s	n.s
V_V_HT:V_V_HM	1.20349860380201	2.71325562820524	47504.5993324632	0.443562556838072	0.897243742667605	-115	n.s	n.s
V_V_WT:V_V_HT	-0.182153976451691	2.71472083973163	47504.5993324632	-0.0670986032102283	0.997520896294993	-114	n.s	n.s
V_V_WT:V_V_HM	1.04911029006312	2.71442582327741	47504.5993324632	0.38649436689945	0.920967621062255	-114	n.s	n.s
V_V_HT:V_V_HM	1.23126426651482	2.71329599183125	47504.5993324632	0.45378914435495	0.892719467403659	-114	n.s	n.s
V_V_WT:V_V_HT	-0.176380488628958	2.71479252288421	47504.5993324632	-0.0649701541249164	0.997675500663632	-113	n.s	n.s
V_V_WT:V_V_HM	1.08218421666073	2.71449594558341	47504.5993324632	0.398668569913131	0.916130019781556	-113	n.s	n.s
V_V_HT:V_V_HM	1.25856470528971	2.71335949863816	47504.5993324632	0.46384001306181	0.888195611953277	-113	n.s	n.s
V_V_WT:V_V_HT	-0.171237793893866	2.71488401740306	47504.5993324632	-0.0630737050998093	0.997809074542432	-112	n.s	n.s
V_V_WT:V_V_HM	1.11406906604109	2.71458534296128	47504.5993324632	0.410401194027583	0.911351271125795	-112	n.s	n.s
V_V_HT:V_V_HM	1.28530685993491	2.71343995939296	47504.5993324632	0.47368170262461	0.883692991881246	-112	n.s	n.s
V_V_WT:V_V_HT	-0.16679658697532	2.71498775475732	47504.5993324632	-0.0614354840765125	0.997921289153445	-111	n.s	n.s
V_V_WT:V_V_HM	1.14459945638172	2.714686594884	47504.5993324632	0.421632264490049	0.906671504226294	-111	n.s	n.s
V_V_HT:V_V_HM	1.31139604335707	2.71353057178425	47504.5993324632	0.483280364331691	0.879233342670437	-111	n.s	n.s
V_V_WT:V_V_HT	-0.163119227519143	2.71509642107436	47504.5993324632	-0.0600786131398594	0.998012005428667	-110	n.s	n.s
V_V_WT:V_V_HM	1.17361694324837	2.71479253998965	47504.5993324632	0.432304467454017	0.902130864406111	-110	n.s	n.s
V_V_HT:V_V_HM	1.33673617076751	2.71362481703631	47504.5993324632	0.492601689951904	0.874839271647671	-110	n.s	n.s
V_V_WT:V_V_HT	-0.160259100905122	2.7152034561261	47504.5993324632	-0.0590228701070419	0.998081193377902	-109	n.s	n.s
V_V_WT:V_V_HM	1.20097140287403	2.71489676494771	47504.5993324632	0.442363561804591	0.897768917782899	-109	n.s	n.s
V_V_HT:V_V_HM	1.36123050377914	2.7137169063005	47504.5993324632	0.501611093116876	0.870534086920693	-109	n.s	n.s
V_V_WT:V_V_HT	-0.158260051989995	2.71530351752182	47504.5993324632	-0.0582844794214513	0.998128857556588	-108	n.s	n.s
V_V_WT:V_V_HM	1.22652237687229	2.71499405888531	47504.5993324632	0.451758770100536	0.893624070768985	-108	n.s	n.s
V_V_HT:V_V_HM	1.38478242886226	2.71380219393188	47504.5993324632	0.510273899829052	0.866341611662057	-108	n.s	n.s
V_V_WT:V_V_HT	-0.157155866649774	2.71539288105348	47504.5993324632	-0.0578759220245147	0.998154973639484	-107	n.s	n.s
V_V_WT:V_V_HM	1.2501404035231	2.71508080495811	47504.5993324632	0.460443166641732	0.88973300625594	-107	n.s	n.s
V_V_HT:V_V_HM	1.40729627017283	2.71387753177996	47504.5993324632	0.518555555176367	0.862285981992525	-107	n.s	n.s
V_V_WT:V_V_HT	-0.156971674655601	2.71546916601901	47504.5993324632	-0.0578064654977203	0.998159395284332	-106	n.s	n.s
V_V_WT:V_V_HM	1.27170604472059	2.71515470765153	47504.5993324632	0.468373327360249	0.886130480182747	-106	n.s	n.s
V_V_HT:V_V_HM	1.4286777193762	2.71394100273334	47504.5993324632	0.526421804282888	0.858391450904974	-106	n.s	n.s
V_V_WT:V_V_HT	-0.157729005251834	2.71552975822725	47504.5993324632	-0.058084064361277	0.998141691493432	-105	n.s	n.s
V_V_WT:V_V_HM	1.29110435831477	2.71521323874565	47504.5993324632	0.475507536531907	0.882849837595124	-105	n.s	n.s
V_V_HT:V_V_HM	1.44883336356659	2.71399045799567	47504.5993324632	0.53383878314612	0.854682233621626	-105	n.s	n.s
V_V_WT:V_V_HT	-0.159440109653659	2.71557370954007	47504.5993324632	-0.0587132321592046	0.998101253726009	-104	n.s	n.s
V_V_WT:V_V_HM	1.30823285424559	2.71525550534166	47504.5993324632	0.481808379237952	0.879921566496271	-104	n.s	n.s
V_V_HT:V_V_HM	1.46767296389925	2.7140252565261	47504.5993324632	0.540773509889088	0.851182150362188	-104	n.s	n.s
V_V_WT:V_V_HT	-0.162107868376051	2.71560185338797	47504.5993324632	-0.059695005795421	0.998037286386436	-103	n.s	n.s
V_V_WT:V_V_HM	1.3230020564837	2.71528236207399	47504.5993324632	0.487242901498158	0.877372953703994	-103	n.s	n.s
V_V_HT:V_V_HM	1.48510992485974	2.7140463627529	47504.5993324632	0.547194014531634	0.847914445427237	-103	n.s	n.s
V_V_WT:V_V_HT	-0.165733284949635	2.71561430202835	47504.5993324632	-0.0610297584696933	0.997948626186263	-102	n.s	n.s
V_V_WT:V_V_HM	1.33532512919933	2.71529394747255	47504.5993324632	0.491779216184781	0.875229463495099	-102	n.s	n.s
V_V_HT:V_V_HM	1.50105841414895	2.71405404063115	47504.5993324632	0.553068727327142	0.844901991335476	-102	n.s	n.s
V_V_WT:V_V_HT	-0.170317360160325	2.71560972655448	47504.5993324632	-0.0627179076930252	0.997833695830237	-101	n.s	n.s
V_V_WT:V_V_HM	1.34511523538039	2.71528897509746	47504.5993324632	0.495385665288943	0.873514988849823	-101	n.s	n.s
V_V_HT:V_V_HM	1.51543259554073	2.71404718943084	47504.5993324632	0.558366339922971	0.842167266824955	-101	n.s	n.s
V_V_WT:V_V_HT	-0.175859219231349	2.71558600886546	47504.5993324632	-0.0647592153801164	0.997690552527452	-100	n.s	n.s
V_V_WT:V_V_HM	1.35228882826349	2.71526537453071	47504.5993324632	0.498031920175467	0.872251186283655	-100	n.s	n.s
V_V_HT:V_V_HM	1.5281480474948	2.71402393991717	47504.5993324632	0.563056215171573	0.839732054101685	-100	n.s	n.s
V_V_WT:V_V_HT	-0.182350500572323	2.71554229861367	47504.5993324632	-0.0671506758209643	0.997517051749856	-99	n.s	n.s
V_V_WT:V_V_HM	1.35677548956236	2.71522231463671	47504.5993324632	0.499692228606295	0.871455762556072	-99	n.s	n.s
V_V_HT:V_V_HM	1.53912599013464	2.71398354067255	47504.5993324632	0.567109552091549	0.837616735927155	-99	n.s	n.s
V_V_WT:V_V_HT	-0.189779172163519	2.71547782043363	47504.5993324632	-0.0698879477988934	0.997310780597351	-98	n.s	n.s
V_V_WT:V_V_HM	1.35851161807125	2.71515902980905	47504.5993324632	0.500343295975113	0.871143325489935	-98	n.s	n.s
V_V_HT:V_V_HM	1.54829079023475	2.71392526144437	47504.5993324632	0.570498684039198	0.835840561085065	-98	n.s	n.s
V_V_WT:V_V_HT	-0.198126026193471	2.71539324933056	47504.5993324632	-0.0729640269387559	0.99706919944558	-97	n.s	n.s
V_V_WT:V_V_HM	1.35744772615229	2.71507617321073	47504.5993324632	0.499966718998914	0.871324074741324	-97	n.s	n.s
V_V_HT:V_V_HM	1.55557375234576	2.71384965674014	47504.5993324632	0.573198205170402	0.834420961781835	-97	n.s	n.s
V_V_WT:V_V_HT	-0.207370062515007	2.71528878516429	47504.5993324632	-0.0763712735264218	0.996789539061904	-96	n.s	n.s
V_V_WT:V_V_HM	1.35353785244381	2.71497392261048	47504.5993324632	0.498545433962167	0.872005375832769	-96	n.s	n.s
V_V_HT:V_V_HM	1.5609079149588	2.71375679914568	47504.5993324632	0.575183419328583	0.833374278871083	-96	n.s	n.s
V_V_WT:V_V_HT	-0.217488688546464	2.71516419670629	47504.5993324632	-0.080101486610016	0.996468834235394	-95	n.s	n.s
V_V_WT:V_V_HM	1.34673981376431	2.71485202409297	47504.5993324632	0.496063800830639	0.873191589948934	-95	n.s	n.s
V_V_HT:V_V_HM	1.56422850231077	2.71364632204122	47504.5993324632	0.57643049855301	0.832715598318875	-95	n.s	n.s
V_V_WT:V_V_HT	-0.228451453931839	2.71502147051313	47504.5993324632	-0.0841435165109995	0.996104185844336	-94	n.s	n.s
V_V_WT:V_V_HM	1.337030402939	2.71471239926502	47504.5993324632	0.492512725584114	0.874881500445425	-94	n.s	n.s
V_V_HT:V_V_HM	1.56548185687087	2.71351985879806	47504.5993324632	0.576919255554773	0.832457201598315	-94	n.s	n.s
V_V_WT:V_V_HT	-0.240218913366892	2.71486538995718	47504.5993324632	-0.0884828081184094	0.995692905433269	-93	n.s	n.s
V_V_WT:V_V_HM	1.32440939256723	2.71455971659378	47504.5993324632	0.48789105079224	0.877067585310054	-93	n.s	n.s
V_V_HT:V_V_HM	1.56462830593414	2.71338158428652	47504.5993324632	0.57663408456631	0.832607982980908	-93	n.s	n.s
V_V_WT:V_V_HT	-0.252744509424595	2.71470267430788	47504.5993324632	-0.0931020961582959	0.995232568944359	-92	n.s	n.s
V_V_WT:V_V_HM	1.30889587915517	2.71440054616814	47504.5993324632	0.482204397211352	0.87973656215903	-92	n.s	n.s
V_V_HT:V_V_HM	1.56164038857976	2.71323743458082	47504.5993324632	0.575563483194027	0.833173632831189	-92	n.s	n.s
V_V_WT:V_V_HT	-0.265980280226991	2.7145392116077	47504.5993324632	-0.097983583766124	0.994720902142612	-91	n.s	n.s
V_V_WT:V_V_HM	1.29051283494836	2.71424063791823	47504.5993324632	0.475459993089689	0.882871823576584	-91	n.s	n.s
V_V_HT:V_V_HM	1.55649311517534	2.71309256956252	47504.5993324632	0.573697017432147	0.834158184337628	-91	n.s	n.s
V_V_WT:V_V_HT	-0.279877203686127	2.71437983536666	47504.5993324632	-0.103109078559862	0.994155832379	-90	n.s	n.s
V_V_WT:V_V_HM	1.26928710454423	2.71408470328697	47504.5993324632	0.467666724994628	0.886453371551767	-90	n.s	n.s
V_V_HT:V_V_HM	1.54916430823036	2.71295117573957	47504.5993324632	0.571025502443126	0.835563858262401	-90	n.s	n.s
V_V_WT:V_V_HT	-0.294381076526026	2.71423051682241	47504.5993324632	-0.108458391688361	0.993535740412643	-89	n.s	n.s
V_V_WT:V_V_HM	1.24526489935575	2.71393857543633	47504.5993324632	0.458840487631723	0.890455370634825	-89	n.s	n.s
V_V_HT:V_V_HM	1.53964597588173	2.71281849880394	47504.5993324632	0.567544779188341	0.837389022366902	-89	n.s	n.s
V_V_WT:V_V_HT	-0.309432096667294	2.71409866316781	47504.5993324632	-0.114009155550054	0.992859590299264	-88	n.s	n.s
V_V_WT:V_V_HM	1.21851549598593	2.71380950531645	47504.5993324632	0.449005537639549	0.894845716405772	-88	n.s	n.s
V_V_HT:V_V_HM	1.52794759265327	2.71270113273469	47504.5993324632	0.563256885992794	0.839627560735121	-88	n.s	n.s
V_V_WT:V_V_HT	-0.324966307881759	2.71399216921057	47504.5993324632	-0.119737378599837	0.992126971045498	-87	n.s	n.s
V_V_WT:V_V_HM	1.18912722569535	2.7137052301987	47504.5993324632	0.43819321732607	0.899586898496353	-87	n.s	n.s
V_V_HT:V_V_HM	1.51409353357713	2.7126061577107	47504.5993324632	0.558169319668192	0.842269278467592	-87	n.s	n.s
V_V_WT:V_V_HT	-0.340918954771325	2.71391678946444	47504.5993324632	-0.125618794244094	0.991338008295024	-86	n.s	n.s
V_V_WT:V_V_HM	1.1571922121595	2.71363138723703	47504.5993324632	0.426436773101202	0.904638564623877	-86	n.s	n.s
V_V_HT:V_V_HM	1.49811116693082	2.71253872103521	47504.5993324632	0.552291163740175	0.845301937563589	-86	n.s	n.s
V_V_WT:V_V_HT	-0.357224890961756	2.71387587493516	47504.5993324632	-0.131629045477362	0.990493388175026	-85	n.s	n.s
V_V_WT:V_V_HM	1.12280614202385	2.71359125543466	47504.5993324632	0.413771285478292	0.90995775095342	-85	n.s	n.s
V_V_HT:V_V_HM	1.48003103298558	2.71250180056782	47504.5993324632	0.545633198354286	0.8487112001739	-85	n.s	n.s
V_V_WT:V_V_HT	-0.373817409048186	2.71387189368206	47504.5993324632	-0.137743203693011	0.989594467418453	-84	n.s	n.s
V_V_WT:V_V_HM	1.08607894967371	2.71358725444929	47504.5993324632	0.400237341877596	0.915497635216295	-84	n.s	n.s
V_V_HT:V_V_HM	1.45989635872191	2.71249761701985	47504.5993324632	0.538211111988315	0.852479013151573	-84	n.s	n.s
V_V_WT:V_V_HT	-0.390629298825431	2.71390524201837	47504.5993324632	-0.143936233578632	0.988643247126292	-83	n.s	n.s
V_V_WT:V_V_HM	1.04712745154371	2.71361977393278	47504.5993324632	0.385878471848741	0.921209040730336	-83	n.s	n.s
V_V_HT:V_V_HM	1.43775675036913	2.71252653600723	47504.5993324632	0.530043386224516	0.856584766187084	-83	n.s	n.s
V_V_WT:V_V_HT	-0.407592913980896	2.71397533927444	47504.5993324632	-0.150182983641208	0.987642398798951	-82	n.s	n.s
V_V_WT:V_V_HM	1.00608177541261	2.71368825209373	47504.5993324632	0.370743313877848	0.927040045838793	-82	n.s	n.s
V_V_HT:V_V_HM	1.41367468939353	2.71258808168369	47504.5993324632	0.521153469241845	0.86100429537643	-82	n.s	n.s
V_V_WT:V_V_HT	-0.42464049958873	2.71407898535034	47504.5993324632	-0.156458416236518	0.986595242636774	-81	n.s	n.s
V_V_WT:V_V_HM	0.963075369930728	2.71378955726405	47504.5993324632	0.354882112119876	0.932937905883358	-81	n.s	n.s
V_V_HT:V_V_HM	1.38771586951948	2.71267941399006	47504.5993324632	0.511566483810298	0.865711660744233	-81	n.s	n.s
V_V_WT:V_V_HT	-0.441704598164876	2.7142104543665	47504.5993324632	-0.162737785293797	0.985505718569147	-80	n.s	n.s
V_V_WT:V_V_HM	0.918244562370784	2.71391807940996	47504.5993324632	0.338346455383952	0.938849621603487	-80	n.s	n.s
V_V_HT:V_V_HM	1.35994916053569	2.71279541096157	47504.5993324632	0.501309149610234	0.870679286437589	-80	n.s	n.s
V_V_WT:V_V_HT	-0.458718959058213	2.71436348634579	47504.5993324632	-0.168996879513644	0.984378331047288	-79	n.s	n.s
V_V_WT:V_V_HM	0.871737175647027	2.71406769056521	47504.5993324632	0.321192127476189	0.944721484276864	-79	n.s	n.s
V_V_HT:V_V_HM	1.33045613470524	2.7129305028447	47504.5993324632	0.490412907116554	0.875876602602209	-79	n.s	n.s
V_V_WT:V_V_HT	-0.475618183909493	2.71453042949615	47504.5993324632	-0.175211955165952	0.983218136518069	-78	n.s	n.s
V_V_WT:V_V_HM	0.823706423798406	2.71423089831241	47504.5993324632	0.303476916540354	0.950500540171603	-78	n.s	n.s
V_V_HT:V_V_HM	1.2993246077079	2.71307786923687	47504.5993324632	0.478911653233663	0.881271368042516	-78	n.s	n.s
V_V_WT:V_V_HT	-0.492339099127062	2.71470382372903	47504.5993324632	-0.181360152375946	0.982030632567763	-77	n.s	n.s
V_V_WT:V_V_HM	0.774315580483751	2.71440040319726	47504.5993324632	0.28526210782009	0.956134783269364	-77	n.s	n.s
V_V_HT:V_V_HM	1.2666546796108	2.71323089013005	47504.5993324632	0.466843674903792	0.886829009738486	-77	n.s	n.s
V_V_WT:V_V_HT	-0.508819087807268	2.71487485314137	47504.5993324632	-0.187418984421516	0.980821813719891	-76	n.s	n.s
V_V_WT:V_V_HM	0.723730431612612	2.71456757314745	47504.5993324632	0.266609841940118	0.961574704110695	-76	n.s	n.s
V_V_HT:V_V_HM	1.23254951941991	2.71338170738355	47504.5993324632	0.454248481172384	0.892514382413376	-76	n.s	n.s
V_V_WT:V_V_HT	-0.524996424407743	2.7150336700127	47504.5993324632	-0.193366450739186	0.979598111877795	-75	n.s	n.s
V_V_WT:V_V_HM	0.672118675799162	2.71472276071108	47504.5993324632	0.247582804964994	0.966773956811994	-75	n.s	n.s
V_V_HT:V_V_HM	1.19711510020695	2.71352151351908	47504.5993324632	0.44116661476343	0.898292085663281	-75	n.s	n.s
V_V_WT:V_V_HT	-0.540813964027112	2.71517256108135	47504.5993324632	-0.199182170510638	0.978366109073923	-74	n.s	n.s
V_V_WT:V_V_HM	0.619657310075372	2.71485841756148	47504.5993324632	0.228246639333758	0.971689314182107	-74	n.s	n.s
V_V_HT:V_V_HM	1.16047127410251	2.71364345559863	47504.5993324632	0.427643237989977	0.904125180902267	-74	n.s	n.s
V_V_WT:V_V_HT	-0.556219428144804	2.71528644785598	47504.5993324632	-0.204847421745872	0.977132448530259	-73	n.s	n.s
V_V_WT:V_V_HM	0.566531991738859	2.7149695846531	47504.5993324632	0.208669737937874	0.976281473662496	-73	n.s	n.s
V_V_HT:V_V_HM	1.12275141988366	2.7137430828283	47504.5993324632	0.413727971151019	0.909975719878877	-73	n.s	n.s
V_V_WT:V_V_HT	-0.571161537788957	2.7153703084157	47504.5993324632	-0.210343884227785	0.975904038052884	-72	n.s	n.s
V_V_WT:V_V_HM	0.512930060260718	2.71505135353041	47504.5993324632	0.188920942358512	0.980516246812114	-72	n.s	n.s
V_V_HT:V_V_HM	1.08409159804967	2.71381596687798	47504.5993324632	0.399471302137273	0.915806687284575	-72	n.s	n.s
V_V_WT:V_V_HT	-0.585589012616197	2.71541858484076	47504.5993324632	-0.215653312489403	0.974688080438779	-71	n.s	n.s
V_V_WT:V_V_HM	0.459038854588215	2.71509828230831	47504.5993324632	0.169068964309443	0.984365107059888	-71	n.s	n.s
V_V_HT:V_V_HM	1.04462786720435	2.71385715196439	47504.5993324632	0.384923674574476	0.921582668462674	-71	n.s	n.s
V_V_WT:V_V_HT	-0.59945187380448	2.71542614568436	47504.5993324632	-0.220757936929049	0.973491939986666	-70	n.s	n.s
V_V_WT:V_V_HM	0.405046482315576	2.71510534173809	47504.5993324632	0.14918260300585	0.987805468160192	-70	n.s	n.s
V_V_HT:V_V_HM	1.00449835612009	2.71386203378124	47504.5993324632	0.370136117317842	0.927269866247451	-70	n.s	n.s
V_V_WT:V_V_HT	-0.61270536767741	2.71539086129777	47504.5993324632	-0.225641684374152	0.972322796467887	-69	n.s	n.s
V_V_WT:V_V_HM	0.351144097954204	2.7150704480199	47504.5993324632	0.129331486853423	0.990820837650266	-69	n.s	n.s
V_V_HT:V_V_HM	0.963849465631625	2.71382871925654	47504.5993324632	0.355162232160206	0.932835661734202	-69	n.s	n.s
V_V_WT:V_V_HT	-0.625306042426541	2.71531148296852	47504.5993324632	-0.23028888079644	0.971187884811632	-68	n.s	n.s
V_V_WT:V_V_HM	0.29752362164956	2.71499237563865	47504.5993324632	0.109585435421186	0.993401145829707	-68	n.s	n.s
V_V_HT:V_V_HM	0.92282966407609	2.71375607594037	47504.5993324632	0.340056231382665	0.938249714543169	-68	n.s	n.s
V_V_WT:V_V_HT	-0.637211888480344	2.71518780534169	47504.5993324632	-0.234684277539378	0.970094441573935	-67	n.s	n.s
V_V_WT:V_V_HM	0.244377022155287	2.71487091674331	47504.5993324632	0.0900142325913735	0.995542862541393	-67	n.s	n.s
V_V_HT:V_V_HM	0.881588910635639	2.71364387890687	47504.5993324632	0.324872735692484	0.943484299662791	-67	n.s	n.s
V_V_WT:V_V_HT	-0.648388129055544	2.71502393408143	47504.5993324632	-0.238814885171505	0.969049189461905	-66	n.s	n.s
V_V_WT:V_V_HM	0.191896253917747	2.71471009583108	47504.5993324632	0.0706875677857602	0.997248977239827	-66	n.s	n.s
V_V_HT:V_V_HM	0.840284382973294	2.71349581053595	47504.5993324632	0.309668575757752	0.948513954993281	-66	n.s	n.s
V_V_WT:V_V_HT	-0.658808773372115	2.71482894328912	47504.5993324632	-0.242670454431631	0.968058130054708	-65	n.s	n.s
V_V_WT:V_V_HM	0.140272126099866	2.71451881738457	47504.5993324632	0.0516747665190319	0.998528888108167	-65	n.s	n.s
V_V_HT:V_V_HM	0.799080899471967	2.71332006922185	47504.5993324632	0.294502999677858	0.953315746498058	-65	n.s	n.s
V_V_WT:V_V_HT	-0.668455228683019	2.71461564621197	47504.5993324632	-0.246243047193732	0.967126573770171	-64	n.s	n.s
V_V_WT:V_V_HM	0.0896935372567356	2.71430965816537	47504.5993324632	0.033044695908926	0.999398157918729	-64	n.s	n.s
V_V_HT:V_V_HM	0.758148765939779	2.71312825048792	47504.5993324632	0.279437127899662	0.957869741691886	-64	n.s	n.s
V_V_WT:V_V_HT	-0.67731038462005	2.71439692225269	47504.5993324632	-0.249525181474913	0.966259568604566	-63	n.s	n.s
V_V_WT:V_V_HM	0.0403489579856675	2.71409525524166	47504.5993324632	0.0148664487393147	0.999878157565437	-63	n.s	n.s
V_V_HT:V_V_HM	0.717659342605696	2.71293198362457	47504.5993324632	0.26453274425512	0.962159581136025	-63	n.s	n.s
V_V_WT:V_V_HT	-0.685357132089734	2.71418448952915	47504.5993324632	-0.252509412950271	0.965461985646784	-62	n.s	n.s
V_V_WT:V_V_HM	-0.00757314373073825	2.71388709972695	47504.5993324632	-0.00279051539450561	0.999995706824317	-62	n.s	n.s
V_V_HT:V_V_HM	0.677783988358954	2.71274181221095	47504.5993324632	0.249852007776052	0.966172649267634	-62	n.s	n.s
V_V_WT:V_V_HT	-0.692578358579283	2.71398856930446	47504.5993324632	-0.255188384509953	0.964738485914329	-61	n.s	n.s
V_V_WT:V_V_HM	-0.0538842938772817	2.71369520784244	47504.5993324632	-0.0198564281359081	0.999782647095736	-61	n.s	n.s
V_V_HT:V_V_HM	0.63869406470203	2.71256689282571	47504.5993324632	0.235457443055605	0.969900093074763	-61	n.s	n.s
V_V_WT:V_V_HT	-0.698958379851327	2.71381834403782	47504.5993324632	-0.257555330255217	0.964093361854747	-60	n.s	n.s
V_V_WT:V_V_HM	-0.0983975760754738	2.71352857303031	47504.5993324632	-0.0362618536813818	0.999275310217395	-60	n.s	n.s
V_V_HT:V_V_HM	0.600560803775874	2.71241542411061	47504.5993324632	0.221411808249393	0.973336808422679	-60	n.s	n.s
V_V_WT:V_V_HT	-0.704488597225623	2.71368437999959	47504.5993324632	-0.259605944750925	0.963529996229753	-59	n.s	n.s
V_V_WT:V_V_HM	-0.140934029202384	2.71339755256905	47504.5993324632	-0.0519400590853144	0.998513755626646	-59	n.s	n.s
V_V_HT:V_V_HM	0.563554568023221	2.71229688963568	47504.5993324632	0.207777610989672	0.976481431072728	-59	n.s	n.s
V_V_WT:V_V_HT	-0.709167387075855	2.71359793491456	47504.5993324632	-0.261338416406992	0.963050813608824	-58	n.s	n.s
V_V_WT:V_V_HM	-0.181323279919486	2.7133131890235	47504.5993324632	-0.066827257779535	0.997540881832672	-58	n.s	n.s
V_V_HT:V_V_HM	0.527844107156394	2.71222143697244	47504.5993324632	0.194616892249627	0.979336168123088	-58	n.s	n.s
V_V_WT:V_V_HT	-0.712994517075959	2.7135676438385	47504.5993324632	-0.262751702060902	0.962657733265351	-57	n.s	n.s
V_V_WT:V_V_HM	-0.219396702546394	2.71328394996254	47504.5993324632	-0.0808602072589651	0.996401745067801	-57	n.s	n.s
V_V_HT:V_V_HM	0.493597814529604	2.71219683575009	47504.5993324632	0.18199188496328	0.981906379065429	-57	n.s	n.s
V_V_WT:V_V_HT	-0.715969754405009	2.71359852580849	47504.5993324632	-0.263845129482333	0.962352272920254	-56	n.s	n.s
V_V_WT:V_V_HM	-0.254985680902891	2.71331475131769	47504.5993324632	-0.0939757102559002	0.995142900091678	-56	n.s	n.s
V_V_HT:V_V_HM	0.460984073502104	2.71222756904432	47504.5993324632	0.169965116040958	0.984200251811708	-56	n.s	n.s
V_V_WT:V_V_HT	-0.718092864332117	2.71369183217174	47504.5993324632	-0.264618427125321	0.962135537626526	-55	n.s	n.s
V_V_WT:V_V_HM	-0.287921592799673	2.71340680885115	47504.5993324632	-0.106110735721776	0.99381169341115	-55	n.s	n.s
V_V_HT:V_V_HM	0.430171271532476	2.71231469799658	47504.5993324632	0.15859932177126	0.986228457987442	-55	n.s	n.s
V_V_WT:V_V_HT	-0.719363616057674	2.7138450411844	47504.5993324632	-0.265071735910066	0.962008214964693	-54	n.s	n.s
V_V_WT:V_V_HM	-0.318035819124152	2.71355763318854	47504.5993324632	-0.117202529710212	0.992455530859216	-54	n.s	n.s
V_V_HT:V_V_HM	0.401327796933497	2.71245585889269	47504.5993324632	0.147957355920746	0.988003744090807	-54	n.s	n.s
V_V_WT:V_V_HT	-0.719781773584767	2.71405199925211	47504.5993324632	-0.265205594359692	0.961970579177877	-53	n.s	n.s
V_V_WT:V_V_HM	-0.345159737705284	2.71376116879726	47504.5993324632	-0.12718869356446	0.991121129339309	-53	n.s	n.s
V_V_HT:V_V_HM	0.374622035879458	2.71264539305379	47504.5993324632	0.138102103886761	0.989540459113421	-53	n.s	n.s
V_V_WT:V_V_HT	-0.719347105184173	2.7143032081548	47504.5993324632	-0.265020909610607	0.96202250075357	-52	n.s	n.s
V_V_WT:V_V_HM	-0.36912472795369	2.71400807623896	47504.5993324632	-0.136007232692254	0.989853758637141	-52	n.s	n.s
V_V_HT:V_V_HM	0.350222377230466	2.71287460892662	47504.5993324632	0.129096411635861	0.990854021652339	-52	n.s	n.s
V_V_WT:V_V_HT	-0.718060274436496	2.71458680025722	47504.5993324632	-0.264519179997655	0.962163386750129	-51	n.s	n.s
V_V_WT:V_V_HM	-0.389765240521992	2.71428669157134	47504.5993324632	-0.143597668489599	0.988696305668967	-51	n.s	n.s
V_V_HT:V_V_HM	0.328295033914504	2.71313267759029	47504.5993324632	0.121002204066955	0.991960440818484	-51	n.s	n.s
V_V_WT:V_V_HT	-0.715926349181423	2.71489114482394	47504.5993324632	-0.263703519217103	0.962391899213868	-50	n.s	n.s
V_V_WT:V_V_HM	-0.40693117285262	2.71458559203652	47504.5993324632	-0.149905449305554	0.987687745439219	-50	n.s	n.s
V_V_HT:V_V_HM	0.308995176328754	2.7134090349456	47504.5993324632	0.113877108961181	0.992876061440895	-50	n.s	n.s
V_V_WT:V_V_HT	-0.712955313036272	2.71520561972931	47504.5993324632	-0.262578755677203	0.962705940375534	-49	n.s	n.s
V_V_WT:V_V_HM	-0.420491488726583	2.71489435473993	47504.5993324632	-0.154883186519744	0.986862017599506	-49	n.s	n.s
V_V_HT:V_V_HM	0.292463824309692	2.71369408718971	47504.5993324632	0.107773321130889	0.993616882321814	-49	n.s	n.s
V_V_WT:V_V_HT	-0.709161595870796	2.71552075107913	47504.5993324632	-0.261151234284982	0.963102728097799	-48	n.s	n.s
V_V_WT:V_V_HM	-0.430334793270063	2.71520369259759	47504.5993324632	-0.158490795531575	0.986247167554774	-48	n.s	n.s
V_V_HT:V_V_HM	0.278826802600733	2.71397933077143	47504.5993324632	0.102737260906655	0.994197782005088	-48	n.s	n.s
V_V_WT:V_V_HT	-0.70456302180802	2.71582776297942	47504.5993324632	-0.25942846281057	0.96357891931601	-47	n.s	n.s
V_V_WT:V_V_HM	-0.436366414003945	2.71550500943373	47504.5993324632	-0.160694387411549	0.985864836582966	-47	n.s	n.s
V_V_HT:V_V_HM	0.268196607804111	2.71425692752892	47504.5993324632	0.0988103245068547	0.994631683473195	-47	n.s	n.s
V_V_WT:V_V_HT	-0.699178581768031	2.71611711714039	47504.5993324632	-0.25741842181833	0.964130827397106	-46	n.s	n.s
V_V_WT:V_V_HM	-0.438498519267682	2.71578896044069	47504.5993324632	-0.161462663577706	0.985730332366816	-46	n.s	n.s
V_V_HT:V_V_HM	0.260680062500356	2.71451834771888	47504.5993324632	0.0960317924243965	0.994928589278312	-46	n.s	n.s
V_V_WT:V_V_HT	-0.693029287704015	2.71637981010044	47504.5993324632	-0.25512974479014	0.96475439837862	-45	n.s	n.s
V_V_WT:V_V_HM	-0.436657204452047	2.71604672742686	47504.5993324632	-0.160769400630205	0.985851731260827	-45	n.s	n.s
V_V_HT:V_V_HM	0.256372083251989	2.71475555526282	47504.5993324632	0.0944365258798299	0.995095267323594	-45	n.s	n.s
V_V_WT:V_V_HT	-0.686137016044682	2.71660654382542	47504.5993324632	-0.252571362461084	0.965445335273998	-44	n.s	n.s
V_V_WT:V_V_HM	-0.430775595293778	2.71626920061697	47504.5993324632	-0.158590906672995	0.986229909167978	-44	n.s	n.s
V_V_HT:V_V_HM	0.255361420750919	2.71496023334233	47504.5993324632	0.0940571495725183	0.995134498800839	-44	n.s	n.s
V_V_WT:V_V_HT	-0.678525065291456	2.71678909266957	47504.5993324632	-0.24975257266832	0.966199105206158	-43	n.s	n.s
V_V_WT:V_V_HM	-0.42080099648588	2.71644832204679	47504.5993324632	-0.154908522673023	0.986857747552129	-43	n.s	n.s
V_V_HT:V_V_HM	0.257724068805587	2.7151250310896	47504.5993324632	0.0949216208662625	0.995044875654084	-43	n.s	n.s
V_V_WT:V_V_HT	-0.670217300371906	2.71691953562451	47504.5993324632	-0.246682793356208	0.967011031637331	-42	n.s	n.s
V_V_WT:V_V_HM	-0.406687806123355	2.71657632827825	47504.5993324632	-0.149706011161892	0.987720281355252	-42	n.s	n.s
V_V_HT:V_V_HM	0.263529494248534	2.71524284730217	47504.5993324632	0.097055589156739	0.994820164254771	-42	n.s	n.s
V_V_WT:V_V_HT	-0.661238599627165	2.71699220496039	47504.5993324632	-0.243371548295188	0.967876322021338	-41	n.s	n.s
V_V_WT:V_V_HM	-0.388408138256917	2.71664766580282	47504.5993324632	-0.142973320812338	0.988793830708251	-41	n.s	n.s
V_V_HT:V_V_HM	0.272830461370265	2.71530860977807	47504.5993324632	0.100478619773745	0.994449389990226	-41	n.s	n.s
V_V_WT:V_V_HT	-0.651614749696506	2.71700444315301	47504.5993324632	-0.239828371035096	0.968790115885368	-40	n.s	n.s
V_V_WT:V_V_HM	-0.365955243312811	2.71665973411018	47504.5993324632	-0.134707795281796	0.990045739532119	-40	n.s	n.s
V_V_HT:V_V_HM	0.285659506383695	2.71531996091646	47504.5993324632	0.105202889712961	0.993916806554772	-40	n.s	n.s
V_V_WT:V_V_HT	-0.641372083018794	2.71695669758062	47504.5993324632	-0.236062681304388	0.969747537437002	-39	n.s	n.s
V_V_WT:V_V_HM	-0.339343297771038	2.71661297767867	47504.5993324632	-0.124914112006122	0.991434498438367	-39	n.s	n.s
V_V_HT:V_V_HM	0.302028785247771	2.71527733784411	47504.5993324632	0.111233125632602	0.99320190395508	-39	n.s	n.s
V_V_WT:V_V_HT	-0.630537144863336	2.7168524879	47504.5993324632	-0.232083687896766	0.970743738048454	-38	n.s	n.s
V_V_WT:V_V_HM	-0.308607084195028	2.71651085329543	47504.5993324632	-0.11360421542975	0.992910041839838	-38	n.s	n.s
V_V_HT:V_V_HM	0.321930060668283	2.71518393906628	47504.5993324632	0.118566575190847	0.992279587226903	-38	n.s	n.s
V_V_WT:V_V_HT	-0.619136398474669	2.71669824473182	47504.5993324632	-0.227900319689641	0.971773928449333	-37	n.s	n.s
V_V_WT:V_V_HM	-0.273801610387444	2.716359671394	47504.5993324632	-0.100797259387573	0.994414229196216	-37	n.s	n.s
V_V_HT:V_V_HM	0.34533478808725	2.71504557658508	47504.5993324632	0.127192998550545	0.99112053097556	-37	n.s	n.s
V_V_WT:V_V_HT	-0.607195942019818	2.71650302439145	47504.5993324632	-0.22352117283427	0.972833403979049	-36	n.s	n.s
V_V_WT:V_V_HM	-0.235001614854653	2.71616831608186	47504.5993324632	-0.0865195332201092	0.995881525640788	-36	n.s	n.s
V_V_HT:V_V_HM	0.372194327165161	2.7148704178874	47504.5993324632	0.137094693254195	0.989691708165058	-36	n.s	n.s
V_V_WT:V_V_HT	-0.594741283027549	2.71627810877904	47504.5993324632	-0.218954488167224	0.973917559884835	-35	n.s	n.s
V_V_WT:V_V_HM	-0.192301015216465	2.71594785278317	47504.5993324632	-0.0708043841929454	0.997239889858092	-35	n.s	n.s
V_V_HT:V_V_HM	0.40244026781108	2.71466862597688	47504.5993324632	0.14824655354252	0.987957088429896	-35	n.s	n.s
V_V_WT:V_V_HT	-0.581797130403803	2.7160365053756	47504.5993324632	-0.214208140889236	0.97502190167254	-34	n.s	n.s
V_V_WT:V_V_HM	-0.145812266074259	2.7157110381562	47504.5993324632	-0.0536921137873551	0.998411877393731	-34	n.s	n.s
V_V_HT:V_V_HM	0.435984864329541	2.71445191086137	47504.5993324632	0.160616168068783	0.985878495709806	-34	n.s	n.s
V_V_WT:V_V_HT	-0.568387223267095	2.71579236618454	47504.5993324632	-0.209289646124763	0.976142050113383	-33	n.s	n.s
V_V_WT:V_V_HM	-0.0956656394132196	2.71547175072454	47504.5993324632	-0.0352298415137974	0.99931595855712	-33	n.s	n.s
V_V_HT:V_V_HM	0.472721583853904	2.71423300925112	47504.5993324632	0.174163965379057	0.983416608175787	-33	n.s	n.s
V_V_WT:V_V_HT	-0.554534404027169	2.71555986561819	47504.5993324632	-0.20420628948312	0.977273717513038	-32	n.s	n.s
V_V_WT:V_V_HM	-0.0420057443931015	2.71524388946699	47504.5993324632	-0.0154703393518537	0.999868058455574	-32	n.s	n.s
V_V_HT:V_V_HM	0.512528659634107	2.71402466889044	47504.5993324632	0.188844510335141	0.980531853155193	-32	n.s	n.s
V_V_WT:V_V_HT	-0.54026110848989	2.71535116976424	47504.5993324632	-0.198965465132378	0.978412642348463	-31	n.s	n.s
V_V_WT:V_V_HM	0.0150174265593961	2.71503937817086	47504.5993324632	0.00553120027655489	0.999983132689809	-31	n.s	n.s
V_V_HT:V_V_HM	0.555278535049311	2.71383779672625	47504.5993324632	0.204610067602107	0.977184797070515	-31	n.s	n.s
V_V_WT:V_V_HT	-0.525588702572445	2.715177459463	47504.5993324632	-0.193574346583002	0.979554673787071	-30	n.s	n.s
V_V_WT:V_V_HM	0.0752413156657035	2.71486917434034	47504.5993324632	0.0277145272327849	0.999576617360315	-30	n.s	n.s
V_V_HT:V_V_HM	0.600830018238138	2.71368241218327	47504.5993324632	0.221407639869968	0.973337798748583	-30	n.s	n.s
V_V_WT:V_V_HT	-0.510537226983903	2.71504897074984	47504.5993324632	-0.188039785832262	0.980695798423616	-29	n.s	n.s
V_V_WT:V_V_HM	0.138489076540992	2.71474331145868	47504.5993324632	0.0510136910390174	0.998566260195584	-29	n.s	n.s
V_V_HT:V_V_HM	0.64902630352492	2.71356769862491	47504.5993324632	0.239178224244713	0.968956428599059	-29	n.s	n.s
V_V_WT:V_V_HT	-0.49512560146475	2.71497409345675	47504.5993324632	-0.182368444199166	0.981832116848112	-28	n.s	n.s
V_V_WT:V_V_HM	0.204572636356424	2.7146700141746	47504.5993324632	0.0753581964983781	0.996874015281936	-28	n.s	n.s
V_V_HT:V_V_HM	0.699698237821217	2.71350118722888	47504.5993324632	0.257858091647188	0.96401044446677	-28	n.s	n.s
V_V_WT:V_V_HT	-0.479372314697201	2.71495761623752	47504.5993324632	-0.176567144853455	0.982959781481881	-27	n.s	n.s
V_V_WT:V_V_HM	0.27329986714955	2.71465397268921	47504.5993324632	0.100675765640514	0.994427648600111	-27	n.s	n.s
V_V_HT:V_V_HM	0.752672181846723	2.7134871509481	47504.5993324632	0.277381885366119	0.958474092645071	-27	n.s	n.s
V_V_WT:V_V_HT	-0.463294985954111	2.71500150781067	47504.5993324632	-0.170642625656478	0.984075057854445	-26	n.s	n.s
V_V_WT:V_V_HM	0.344471256612835	2.71469711288523	47504.5993324632	0.126891230324669	0.991162426536185	-26	n.s	n.s
V_V_HT:V_V_HM	0.807766242566984	2.71352733084356	47504.5993324632	0.297681262829172	0.952327402087785	-26	n.s	n.s
V_V_WT:V_V_HT	-0.446910828021057	2.71510390718171	47504.5993324632	-0.164601740227671	0.985174296387576	-25	n.s	n.s
V_V_WT:V_V_HM	0.417883996243297	2.71479760291662	47504.5993324632	0.153928232364117	0.987022465714238	-25	n.s	n.s
V_V_HT:V_V_HM	0.864794824264372	2.71362000900233	47504.5993324632	0.318686780535022	0.945556480461144	-25	n.s	n.s
V_V_WT:V_V_HT	-0.430236277067252	2.7152601906314	47504.5993324632	-0.158451215302209	0.98625398795817	-24	n.s	n.s
V_V_WT:V_V_HM	0.493329458945588	2.71495090350704	47504.5993324632	0.181708427326744	0.981962182938543	-24	n.s	n.s
V_V_HT:V_V_HM	0.92356573601284	2.71376099185868	47504.5993324632	0.340326852211212	0.938154520481342	-24	n.s	n.s
V_V_WT:V_V_HT	-0.413287410587419	2.71546220608599	47504.5993324632	-0.152197813566009	0.987310742534116	-23	n.s	n.s
V_V_WT:V_V_HM	0.570596520149898	2.71514901368308	47504.5993324632	0.210152929829766	0.975947233579459	-23	n.s	n.s
V_V_HT:V_V_HM	0.983883930737328	2.71394290129929	47504.5993324632	0.362529340711736	0.930121833118144	-23	n.s	n.s
V_V_WT:V_V_HT	-0.396079521255754	2.71570015026364	47504.5993324632	-0.145848031572007	0.988341347679163	-22	n.s	n.s
V_V_WT:V_V_HM	0.649469040214019	2.71538231728124	47504.5993324632	0.239181435365718	0.968955608207605	-22	n.s	n.s
V_V_HT:V_V_HM	1.04554856146973	2.71415689714802	47504.5993324632	0.385220383747297	0.921466644115178	-22	n.s	n.s
V_V_WT:V_V_HT	-0.378627168299637	2.71596303735657	47504.5993324632	-0.139408071130509	0.989342772714264	-21	n.s	n.s
V_V_WT:V_V_HM	0.729726494212773	2.715640042551	47504.5993324632	0.268712525511035	0.960978332404946	-21	n.s	n.s
V_V_HT:V_V_HM	1.10835366251237	2.71439309907817	47504.5993324632	0.408324668556216	0.912205292965983	-21	n.s	n.s
V_V_WT:V_V_HT	-0.360944769004895	2.71623703899727	47504.5993324632	-0.132884120134869	0.99031212593285	-20	n.s	n.s
V_V_WT:V_V_HM	0.811147521044457	2.71590862660548	47504.5993324632	0.298665247092013	0.952019473020754	-20	n.s	n.s
V_V_HT:V_V_HM	1.17209229004935	2.71463904847924	47504.5993324632	0.431767269650807	0.902361580707118	-20	n.s	n.s
V_V_WT:V_V_HT	-0.343046659414721	2.7165059892749	47504.5993324632	-0.126282312930327	0.991246667113271	-19	n.s	n.s
V_V_WT:V_V_HM	0.893510560342822	2.71617221045196	47504.5993324632	0.328959466157761	0.942096035285117	-19	n.s	n.s
V_V_HT:V_V_HM	1.23655721975753	2.71488016191547	47504.5993324632	0.455473960546783	0.891966447396992	-19	n.s	n.s
V_V_WT:V_V_HT	-0.324946798415294	2.71675431245311	47504.5993324632	-0.119608459596731	0.992143848161705	-18	n.s	n.s
V_V_WT:V_V_HM	0.976593267299471	2.71641551730175	47504.5993324632	0.35951542062664	0.931237843212564	-18	n.s	n.s
V_V_HT:V_V_HM	1.3015400657148	2.71510240806886	47504.5993324632	0.479370524605932	0.881057949386474	-18	n.s	n.s
V_V_WT:V_V_HT	-0.306658795733526	2.71696839270424	47504.5993324632	-0.11286800264478	0.993001313378955	-17	n.s	n.s
V_V_WT:V_V_HM	1.06017336393647	2.71662519737206	47504.5993324632	0.390253821160916	0.919487031619295	-17	n.s	n.s
V_V_HT:V_V_HM	1.36683215967001	2.71529354962811	47504.5993324632	0.503382833085292	0.869680818918937	-17	n.s	n.s
V_V_WT:V_V_HT	-0.288196032252799	2.71713728782594	47504.5993324632	-0.106066054720184	0.993816887580581	-16	n.s	n.s
V_V_WT:V_V_HM	1.14402990727444	2.71679052737209	47504.5993324632	0.421096104299601	0.906897225243314	-16	n.s	n.s
V_V_HT:V_V_HM	1.43222593952726	2.71544378313352	47504.5993324632	0.527437153522848	0.857885790674078	-16	n.s	n.s
V_V_WT:V_V_HT	-0.269571782979831	2.71725328752	47504.5993324632	-0.0992074549023238	0.994588563056125	-15	n.s	n.s
V_V_WT:V_V_HM	1.22794453311997	2.71690395745338	47504.5993324632	0.451964645180522	0.89353248897602	-15	n.s	n.s
V_V_HT:V_V_HM	1.49751631609978	2.71554623818644	47504.5993324632	0.551460437329872	0.84572881712857	-15	n.s	n.s
V_V_WT:V_V_HT	-0.250799328305195	2.71731229021202	47504.5993324632	-0.0922968365500701	0.995314487178273	-14	n.s	n.s
V_V_WT:V_V_HM	1.31170267693343	2.71696148013786	47504.5993324632	0.482782949453842	0.879466082173546	-14	n.s	n.s
V_V_HT:V_V_HM	1.56250200523862	2.71559731289704	47504.5993324632	0.575380597785215	0.833270193474145	-14	n.s	n.s
V_V_WT:V_V_HT	-0.231892016921158	2.71731335929976	47504.5993324632	-0.0853387100635739	0.995992951092125	-13	n.s	n.s
V_V_WT:V_V_HM	1.39509376007578	2.71696219278439	47504.5993324632	0.513475588206866	0.864779176926519	-13	n.s	n.s
V_V_HT:V_V_HM	1.62698577699695	2.71559626054208	47504.5993324632	0.599126534616811	0.820573751434015	-13	n.s	n.s
V_V_WT:V_V_HT	-0.212863266489109	2.71725686124959	47504.5993324632	-0.0783375578233774	0.996622380648347	-12	n.s	n.s
V_V_WT:V_V_HM	1.47790925567654	2.71690646588933	47504.5993324632	0.543967661099727	0.849559730430319	-12	n.s	n.s
V_V_HT:V_V_HM	1.69077252216565	2.71554348006492	47504.5993324632	0.622627674562305	0.807706298888956	-12	n.s	n.s
V_V_WT:V_V_HT	-0.193726730813143	2.71714628366348	47504.5993324632	-0.071297865697516	0.997201336290694	-11	n.s	n.s
V_V_WT:V_V_HM	1.55994694512112	2.71679773084266	47504.5993324632	0.574185898129883	0.833900498121949	-11	n.s	n.s
V_V_HT:V_V_HM	1.75367367593426	2.71544218010393	47504.5993324632	0.645815141557218	0.794736171369688	-11	n.s	n.s
V_V_WT:V_V_HT	-0.174496346396197	2.71698808415936	47504.5993324632	-0.0642241853814334	0.997728511915148	-10	n.s	n.s
V_V_WT:V_V_HM	1.64101145907625	2.71664233147973	47504.5993324632	0.60405870881884	0.81789748264634	-10	n.s	n.s
V_V_HT:V_V_HM	1.81550780547242	2.71529824132507	47504.5993324632	0.668621876537013	0.781732329680289	-10	n.s	n.s
V_V_WT:V_V_HT	-0.155186172768499	2.71678954861178	47504.5993324632	-0.0571211608377231	0.998202738601265	-9	n.s	n.s
V_V_WT:V_V_HM	1.72091060329659	2.7164474183346	47504.5993324632	0.633515153535219	0.801649019970369	-9	n.s	n.s
V_V_HT:V_V_HM	1.87609677606509	2.71511825743112	47504.5993324632	0.690981606760707	0.768764173589524	-9	n.s	n.s
V_V_WT:V_V_HT	-0.135810635758364	2.71656033763705	47504.5993324632	-0.049993601790011	0.998622986722883	-8	n.s	n.s
V_V_WT:V_V_HM	1.79946113672814	2.71622247043581	47504.5993324632	0.6624866542833	0.785253456700824	-8	n.s	n.s
V_V_HT:V_V_HM	1.93527177248651	2.71491095691911	47504.5993324632	0.712830661187749	0.755899786956836	-8	n.s	n.s
V_V_WT:V_V_HT	-0.116384604999439	2.71631267729458	47504.5993324632	-0.0428465419214392	0.998988371961718	-7	n.s	n.s
V_V_WT:V_V_HM	1.8764913561202	2.71597948427818	47504.5993324632	0.690907780041243	0.768807328829366	-7	n.s	n.s
V_V_HT:V_V_HM	1.99287596111962	2.71468738585049	47504.5993324632	0.734108822808439	0.743204745351584	-7	n.s	n.s
V_V_WT:V_V_HT	-0.0969233391133386	2.71606019092433	47504.5993324632	-0.0356852692135493	0.999298164883099	-6	n.s	n.s
V_V_WT:V_V_HM	1.95183979306993	2.71573182673377	47504.5993324632	0.718715954887719	0.752404280965863	-6	n.s	n.s
V_V_HT:V_V_HM	2.04876313218326	2.71445984764521	47504.5993324632	0.754759048641138	0.73074167715177	-6	n.s	n.s
V_V_WT:V_V_HT	-0.0774421662764588	2.71581493068177	47504.5993324632	-0.0285152590486046	0.999551804689201	-5	n.s	n.s
V_V_WT:V_V_HM	2.02534706363245	2.71549131704299	47504.5993324632	0.745849213702488	0.736135364329191	-5	n.s	n.s
V_V_HT:V_V_HM	2.10278922990893	2.71423919113863	47504.5993324632	0.774725100416373	0.71857122794906	-5	n.s	n.s
V_V_WT:V_V_HT	-0.0579564168242293	2.71558634767043	47504.5993324632	-0.0213421373523796	0.99974890872134	-4	n.s	n.s
V_V_WT:V_V_HM	2.09685378100418	2.71526721518385	47504.5993324632	0.772245828800389	0.720088479667362	-4	n.s	n.s
V_V_HT:V_V_HM	2.15481019782842	2.7140338739585	47504.5993324632	0.793951106691811	0.706752011322632	-4	n.s	n.s
V_V_WT:V_V_HT	-0.0384814752162619	2.7153815881571	47504.5993324632	-0.0141716638958205	0.999889279455183	-3	n.s	n.s
V_V_WT:V_V_HM	2.1662031777695	2.71506651454689	47504.5993324632	0.797845344179723	0.704347109885041	-3	n.s	n.s
V_V_HT:V_V_HM	2.20468465298579	2.71385024168739	47504.5993324632	0.812382577019056	0.695339747928966	-3	n.s	n.s
V_V_WT:V_V_HT	-0.0190329557256739	2.71520700910446	47504.5993324632	-0.00700976229873219	0.999972909850016	-2	n.s	n.s
V_V_WT:V_V_HM	2.23324894464407	2.71489543437937	47504.5993324632	0.822591145266186	0.688988205745023	-2	n.s	n.s
V_V_HT:V_V_HM	2.2522819003697	2.71369392785027	47504.5993324632	0.829969023866265	0.68438545353519	-2	n.s	n.s
V_V_WT:V_V_HT	0.000373443072380297	2.71506689367667	47504.5993324632	0.000137544704055004	0.999999989569659	-1	n.s	n.s
V_V_WT:V_V_HM	2.29785021812185	2.71475815714685	47504.5993324632	0.846429068487207	0.674082651855946	-1	n.s	n.s
V_V_HT:V_V_HM	2.29747677504949	2.71356868077311	47504.5993324632	0.846662474890786	0.673936242051849	-1	n.s	n.s
V_V_WT:V_V_HT	0.0197218716132141	2.71496501571825	47504.5993324632	0.00726413471224664	0.999970908094514	0	n.s	n.s
V_V_WT:V_V_HM	2.35988035216481	2.71465836928824	47504.5993324632	0.869310252392295	0.659693274603601	0	n.s	n.s
V_V_HT:V_V_HM	2.34015848055161	2.71347780956243	47504.5993324632	0.862420349377755	0.664033496704896	0	n.s	n.s
V_V_WT:V_V_HT	0.0389963709721108	2.71490454360794	47504.5993324632	0.0143638092410745	0.999886256883687	1	n.s	n.s
V_V_WT:V_V_HM	2.4192271890991	2.71459916774585	47504.5993324632	0.891191310247096	0.645874657460733	1	n.s	n.s
V_V_HT:V_V_HM	2.38023081812701	2.71342410254767	47504.5993324632	0.877205600072683	0.654712808562906	1	n.s	n.s
V_V_WT:V_V_HT	0.05818097684568	2.71488630907547	47504.5993324632	0.0214303548001953	0.999746828931527	2	n.s	n.s
V_V_WT:V_V_HM	2.47578454654886	2.714581356999	47504.5993324632	0.912031809312158	0.632674828408855	2	n.s	n.s
V_V_HT:V_V_HM	2.41760356970315	2.71340823891869	47504.5993324632	0.89098408968736	0.64600574098068	2	n.s	n.s
V_V_WT:V_V_HT	0.0772598212752946	2.71491043284972	47504.5993324632	0.0284575948953861	0.999553615148893	3	n.s	n.s
V_V_WT:V_V_HM	2.52946160999968	2.7146050496406	47504.5993324632	0.931797283120269	0.620133584408921	3	n.s	n.s
V_V_HT:V_V_HM	2.4522017887244	2.71343028891314	47504.5993324632	0.903727580083373	0.637938114100697	3	n.s	n.s
V_V_WT:V_V_HT	0.096217234004726	2.71497689012818	47504.5993324632	0.0354394302045729	0.999307798222398	4	n.s	n.s
V_V_WT:V_V_HM	2.58018626192573	2.71467022326017	47504.5993324632	0.950460295257176	0.608282134621603	4	n.s	n.s
V_V_HT:V_V_HM	2.483969027921	2.71349023654734	47504.5993324632	0.915414765258792	0.630529549356222	4	n.s	n.s
V_V_WT:V_V_HT	0.115037788460704	2.71508494968095	47504.5993324632	0.0423698670917173	0.999010744649797	5	n.s	n.s
V_V_WT:V_V_HM	2.62790216033807	2.71477616844851	47504.5993324632	0.967999568759996	0.597144058691804	5	n.s	n.s
V_V_HT:V_V_HM	2.51286437187739	2.71358746369236	47504.5993324632	0.926030358519622	0.623794277059077	5	n.s	n.s
V_V_WT:V_V_HT	0.133706113447552	2.71523092584608	47504.5993324632	0.0492429988826414	0.998663997578763	6	n.s	n.s
V_V_WT:V_V_HM	2.67255612493319	2.71491927604258	47504.5993324632	0.984396165483366	0.586738195310285	6	n.s	n.s
V_V_HT:V_V_HM	2.53885001148561	2.71371867920444	47504.5993324632	0.935561239616002	0.617743830252749	6	n.s	n.s
V_V_WT:V_V_HT	0.152206837999927	2.71540765011466	47504.5993324632	0.0560530342446005	0.998269267180361	7	n.s	n.s
V_V_WT:V_V_HM	2.71409498226531	2.7150925166586	47504.5993324632	0.999632596536886	0.577079683065255	7	n.s	n.s
V_V_HT:V_V_HM	2.56188814426538	2.71387743023042	47504.5993324632	0.943995523057895	0.612387887183691	7	n.s	n.s
V_V_WT:V_V_HT	0.170524587118141	2.71560465633492	47504.5993324632	0.0627943344847137	0.997828418767471	8	n.s	n.s
V_V_WT:V_V_HM	2.75246555074827	2.7152856221643	47504.5993324632	1.01369282416571	0.568180425602832	8	n.s	n.s
V_V_HT:V_V_HM	2.58194096363013	2.71405426816886	47504.5993324632	0.951322526565445	0.607734526010577	8	n.s	n.s
V_V_WT:V_V_HT	0.188644145838982	2.71580912700542	47504.5993324632	0.0694614890137694	0.997343456060754	9	n.s	n.s
V_V_WT:V_V_HM	2.78761787764968	2.71548601562384	47504.5993324632	1.02656314987845	0.560048979367421	9	n.s	n.s
V_V_HT:V_V_HM	2.59897373181068	2.71423761188659	47504.5993324632	0.957533607385321	0.603789906876672	9	n.s	n.s
V_V_WT:V_V_HT	0.206550924571342	2.71600818676138	47504.5993324632	0.07604944844354	0.996816496172634	10	n.s	n.s
V_V_WT:V_V_HM	2.81951491260229	2.71568106632344	47504.5993324632	1.03823491924972	0.552689279583556	10	n.s	n.s
V_V_HT:V_V_HM	2.61296398803098	2.71441584632515	47504.5993324632	0.962624791469767	0.600556791861621	10	n.s	n.s
V_V_WT:V_V_HT	0.224230686260768	2.71618831262481	47504.5993324632	0.0825534390301828	0.996249758718174	11	n.s	n.s
V_V_WT:V_V_HM	2.84812600328924	2.71585750740919	47504.5993324632	1.04870229587495	0.546102457813838	11	n.s	n.s
V_V_HT:V_V_HM	2.62389531702847	2.71457676863712	47504.5993324632	0.966594626220805	0.59803607298684	11	n.s	n.s
V_V_WT:V_V_HT	0.241670192663619	2.71633777551953	47504.5993324632	0.0889691241058551	0.995645534638944	12	n.s	n.s
V_V_WT:V_V_HM	2.87343632645822	2.71600383584599	47504.5993324632	1.05796475267613	0.54028564756811	12	n.s	n.s
V_V_HT:V_V_HM	2.6317661337946	2.71470981857284	47504.5993324632	0.969446574285481	0.596225388052082	12	n.s	n.s
V_V_WT:V_V_HT	0.258857489245532	2.71644785859228	47504.5993324632	0.0952926405072531	0.995006161627126	13	n.s	n.s
V_V_WT:V_V_HM	2.89544983403195	2.71611150874528	47504.5993324632	1.0660276003799	0.535231995476315	13	n.s	n.s
V_V_HT:V_V_HM	2.63659234478645	2.71480718415931	47504.5993324632	0.971189541625925	0.595118891157233	13	n.s	n.s
V_V_WT:V_V_HT	0.275782012279045	2.71651330733552	47504.5993324632	0.101520582113233	0.994334004500666	14	n.s	n.s
V_V_WT:V_V_HM	2.91418894766176	2.7161753842557	47504.5993324632	1.07290161178614	0.530931193065408	14	n.s	n.s
V_V_HT:V_V_HM	2.63840693538273	2.7148642036519	47504.5993324632	0.971837534943246	0.594707543968947	14	n.s	n.s
V_V_WT:V_V_HT	0.292434679681477	2.71653257686753	47504.5993324632	0.107649980777586	0.99363143723004	15	n.s	n.s
V_V_WT:V_V_HM	2.92969418111036	2.71619396340647	47504.5993324632	1.07860271415821	0.527369910883766	15	n.s	n.s
V_V_HT:V_V_HM	2.63725950142888	2.7148795841151	47504.5993324632	0.971409382891093	0.594979334210068	15	n.s	n.s
V_V_WT:V_V_HT	0.308807977437272	2.71650786504476	47504.5993324632	0.113678293153841	0.992900825709958	16	n.s	n.s
V_V_WT:V_V_HM	2.94202370061308	2.71616942185218	47504.5993324632	1.08315176400406	0.524532125588348	16	n.s	n.s
V_V_HT:V_V_HM	2.63321572317579	2.71485542668582	47504.5993324632	0.96992852631947	0.595919419710775	16	n.s	n.s
V_V_WT:V_V_HT	0.324895751818023	2.71644430384423	47504.5993324632	0.119603317969097	0.992144520894302	17	n.s	n.s
V_V_WT:V_V_HM	2.95125006888204	2.71610681429747	47504.5993324632	1.08657364038365	0.522399817481898	17	n.s	n.s
V_V_HT:V_V_HM	2.62635431706403	2.71479648342879	47504.5993324632	0.967422174404374	0.597510647497559	17	n.s	n.s
V_V_WT:V_V_HT	0.340692122096463	2.71634712872336	47504.5993324632	0.125422895510628	0.991364885677008	18	n.s	n.s
V_V_WT:V_V_HM	2.95744871270835	2.71601129064204	47504.5993324632	1.0888941157565	0.520954998663426	18	n.s	n.s
V_V_HT:V_V_HM	2.61675659061189	2.71470756336051	47504.5993324632	0.96391840724554	0.599735353735093	18	n.s	n.s
V_V_WT:V_V_HT	0.356191508102981	2.71622141157568	47504.5993324632	0.131134931263337	0.990564287055164	19	n.s	n.s
V_V_WT:V_V_HM	2.96069761993569	2.71588783371784	47504.5993324632	1.09013987366434	0.520179734514157	19	n.s	n.s
V_V_HT:V_V_HM	2.60450611183268	2.71459328962292	47504.5993324632	0.959446161525903	0.602575315544184	19	n.s	n.s
V_V_WT:V_V_HT	0.371389542410103	2.71607371668213	47504.5993324632	0.136737651901356	0.98974505286242	20	n.s	n.s
V_V_WT:V_V_HM	2.96108503335035	2.71574288846585	47504.5993324632	1.09034071153293	0.520054774376511	20	n.s	n.s
V_V_HT:V_V_HM	2.58969549094025	2.71445961990579	47504.5993324632	0.954037213134206	0.606010420564307	20	n.s	n.s
V_V_WT:V_V_HT	0.38628246409138	2.71591060980647	47504.5993324632	0.142229446984231	0.988909483893832	21	n.s	n.s
V_V_WT:V_V_HM	2.95870408224346	2.71558289611704	47504.5993324632	1.08952817697963	0.520560373028479	21	n.s	n.s
V_V_HT:V_V_HM	2.5724216181521	2.71431248280453	47504.5993324632	0.947724933827139	0.610019375102938	21	n.s	n.s
V_V_WT:V_V_HT	0.400868074070299	2.71574022791475	47504.5993324632	0.147609137998483	0.98805980342174	22	n.s	n.s
V_V_WT:V_V_HM	2.95365938889102	2.71541583908748	47504.5993324632	1.08773740889852	0.52167509103297	22	n.s	n.s
V_V_HT:V_V_HM	2.55279131482073	2.71415922225737	47504.5993324632	0.94054589498164	0.614578599317887	22	n.s	n.s
V_V_WT:V_V_HT	0.415145735893841	2.71557191918959	47504.5993324632	0.15287598643962	0.987198141473151	23	n.s	n.s
V_V_WT:V_V_HM	2.94606667923532	2.71525088807649	47504.5993324632	1.08500716901425	0.523375697156305	23	n.s	n.s
V_V_HT:V_V_HM	2.53092094334147	2.71400827407485	47504.5993324632	0.932539877463788	0.619662135043231	23	n.s	n.s
V_V_WT:V_V_HT	0.429115437494385	2.71541404786292	47504.5993324632	0.158029468040834	0.986326559949292	24	n.s	n.s
V_V_WT:V_V_HM	2.93604578682651	2.71509624396402	47504.5993324632	1.08137816232249	0.5256381180803	24	n.s	n.s
V_V_HT:V_V_HM	2.50693034933212	2.71386715908695	47504.5993324632	0.923748364372984	0.625242522896218	24	n.s	n.s
V_V_WT:V_V_HT	0.442778723718099	2.71527538845673	47504.5993324632	0.163069545579227	0.985446997558616	25	n.s	n.s
V_V_WT:V_V_HM	2.92372598389584	2.71496051095521	47504.5993324632	1.07689447861147	0.528436432052267	25	n.s	n.s
V_V_HT:V_V_HM	2.48094726017777	2.71374377162597	47504.5993324632	0.914215736252536	0.631289974151379	25	n.s	n.s
V_V_WT:V_V_HT	0.456138683108144	2.71516470297786	47504.5993324632	0.167996690074776	0.984561252623437	26	n.s	n.s
V_V_WT:V_V_HM	2.90924553047715	2.71485228226428	47504.5993324632	1.07160361890878	0.531742733842438	26	n.s	n.s
V_V_HT:V_V_HM	2.45310684736898	2.71364600074534	47504.5993324632	0.903989262672878	0.637772323883468	26	n.s	n.s
V_V_WT:V_V_HT	0.469198714512604	2.71508803538725	47504.5993324632	0.172811602569522	0.983671022381005	27	n.s	n.s
V_V_WT:V_V_HM	2.89274445834099	2.71477747951275	47504.5993324632	1.06555490465472	0.535528008838967	27	n.s	n.s
V_V_HT:V_V_HM	2.42354574382838	2.71357925255965	47504.5993324632	0.893117730592282	0.644655868856415	27	n.s	n.s
V_V_WT:V_V_HT	0.481962215361598	2.7150478931053	47504.5993324632	0.177515179966259	0.982777904605477	28	n.s	n.s
V_V_WT:V_V_HM	2.87436279973114	2.71473854835169	47504.5993324632	1.05879912504885	0.539762241851038	28	n.s	n.s
V_V_HT:V_V_HM	2.39240058436954	2.71354570373735	47504.5993324632	0.881651110970601	0.651905568060107	28	n.s	n.s
V_V_WT:V_V_HT	0.494432583724393	2.71504317772647	47504.5993324632	0.182108552740742	0.981883386518924	29	n.s	n.s
V_V_WT:V_V_HM	2.85424058485623	2.7147343908784	47504.5993324632	1.05138852421311	0.544414322674517	29	n.s	n.s
V_V_HT:V_V_HM	2.35980800113182	2.71354424128967	47504.5993324632	0.869640511189997	0.659485086587863	29	n.s	n.s
V_V_WT:V_V_HT	0.506613217751436	2.71506928756308	47504.5993324632	0.186593108349787	0.980988835926172	30	n.s	n.s
V_V_WT:V_V_HM	2.83251784650131	2.71476046673417	47504.5993324632	1.04337671084065	0.549452012402701	30	n.s	n.s
V_V_HT:V_V_HM	2.32590462874986	2.71357055817621	47504.5993324632	0.857138069154576	0.667356902817555	30	n.s	n.s
V_V_WT:V_V_HT	0.518507775134776	2.71511895188101	47504.5993324632	0.190970555737736	0.980095483679195	31	n.s	n.s
V_V_WT:V_V_HM	2.80933542493502	2.71480961395881	47504.5993324632	1.03481857824954	0.554841918648764	31	n.s	n.s
V_V_HT:V_V_HM	2.29082764980023	2.71361792032935	47504.5993324632	0.844196831336593	0.675482452675318	31	n.s	n.s
V_V_WT:V_V_HT	0.530121202039865	2.71518488052895	47504.5993324632	0.195243132738936	0.979204374781886	32	n.s	n.s
V_V_WT:V_V_HM	2.78483804356176	2.71487465638273	47504.5993324632	1.02577039312461	0.560549382180278	32	n.s	n.s
V_V_HT:V_V_HM	2.25471684152189	2.71367960378186	47504.5993324632	0.830870688779787	0.683822264296567	32	n.s	n.s
V_V_WT:V_V_HT	0.541459931937453	2.71526073714927	47504.5993324632	0.199413604936492	0.978316359553047	33	n.s	n.s
V_V_WT:V_V_HM	2.75917428536722	2.71494936091075	47504.5993324632	1.01628941043734	0.566538681933118	33	n.s	n.s
V_V_HT:V_V_HM	2.21771435342979	2.71374978781953	47504.5993324632	0.817214012649158	0.692336305824795	33	n.s	n.s
V_V_WT:V_V_HT	0.552531586711961	2.7153409076144	47504.5993324632	0.203485162825243	0.977432108001536	34	n.s	n.s
V_V_WT:V_V_HM	2.73249527268689	2.71502820898875	47504.5993324632	1.00643347411284	0.572773271690921	34	n.s	n.s
V_V_HT:V_V_HM	2.17996368597491	2.71382333863343	47504.5993324632	0.803281354000242	0.70098431258915	34	n.s	n.s
V_V_WT:V_V_HT	0.563344231685562	2.71541906411512	47504.5993324632	0.207461249399875	0.976552143075533	35	n.s	n.s
V_V_WT:V_V_HM	2.70495274603316	2.71510498266484	47504.5993324632	0.996260830908382	0.5792159042472	35	n.s	n.s
V_V_HT:V_V_HM	2.14160851434757	2.71389448377563	47504.5993324632	0.789127406076642	0.709725967982848	35	n.s	n.s
V_V_WT:V_V_HT	0.573906956502089	2.71549019627233	47504.5993324632	0.211345619030375	0.975676826025353	36	n.s	n.s
V_V_WT:V_V_HM	2.6766989852024	2.71517476295013	47504.5993324632	0.985829354974585	0.585829149955245	36	n.s	n.s
V_V_HT:V_V_HM	2.1027920287003	2.7139586782676	47504.5993324632	0.774806206718876	0.718521565324819	36	n.s	n.s
V_V_WT:V_V_HT	0.584230007520873	2.71555145502412	47504.5993324632	0.215142307997873	0.974806361076106	37	n.s	n.s
V_V_WT:V_V_HM	2.64788612307898	2.71523475954894	47504.5993324632	0.975196017127759	0.592575780509143	37	n.s	n.s
V_V_HT:V_V_HM	2.06365611555808	2.71401337683187	47504.5993324632	0.760370650039695	0.727332474951691	37	n.s	n.s
V_V_WT:V_V_HT	0.594324701558921	2.71560229328579	47504.5993324632	0.218855575070165	0.973940808108869	38	n.s	n.s
V_V_WT:V_V_HM	2.61866516421548	2.71528444857115	47504.5993324632	0.964416514665152	0.599419066681678	38	n.s	n.s
V_V_HT:V_V_HM	2.02434046265655	2.71405815927299	47504.5993324632	0.745872175119049	0.736121495525515	38	n.s	n.s
V_V_WT:V_V_HT	0.6042031854406	2.71564386865608	47504.5993324632	0.222489845746824	0.97308009599074	39	n.s	n.s
V_V_WT:V_V_HM	2.58918552560705	2.71532498420956	47504.5993324632	0.953545354852163	0.606322799373418	39	n.s	n.s
V_V_HT:V_V_HM	1.98498234016647	2.71409417789043	47504.5993324632	0.731360892461486	0.744852931072136	39	n.s	n.s
V_V_WT:V_V_HT	0.613877895083753	2.7156771554335	47504.5993324632	0.226049659052996	0.972224036578879	40	n.s	n.s
V_V_WT:V_V_HM	2.55959560392251	2.71535734045219	47504.5993324632	0.942636744634228	0.613250805921676	40	n.s	n.s
V_V_HT:V_V_HM	1.94571770883878	2.71412241867036	47504.5993324632	0.716886495411648	0.753492196269544	40	n.s	n.s
V_V_WT:V_V_HT	0.623361796390913	2.71570403016681	47504.5993324632	0.229539666129458	0.971372327098996	41	n.s	n.s
V_V_WT:V_V_HM	2.53004114587009	2.71538337914628	47504.5993324632	0.931743622392478	0.620167651326427	41	n.s	n.s
V_V_HT:V_V_HM	1.90667934947916	2.71414469837609	47504.5993324632	0.702497309970229	0.762006534925025	41	n.s	n.s
V_V_WT:V_V_HT	0.63266807902021	2.71572594713977	47504.5993324632	0.232964625788748	0.970524553203025	42	n.s	n.s
V_V_WT:V_V_HM	2.50066626609682	2.7154045463395	47504.5993324632	0.920918494250825	0.627038195703101	42	n.s	n.s
V_V_HT:V_V_HM	1.8679981870766	2.71416244472015	47504.5993324632	0.688241114937838	0.770364661564018	42	n.s	n.s
V_V_WT:V_V_HT	0.641810409073617	2.71574563304979	47504.5993324632	0.236329353258634	0.969680203817679	43	n.s	n.s
V_V_WT:V_V_HM	2.47161012252954	2.71542353958127	47504.5993324632	0.910211643414814	0.633828817560498	43	n.s	n.s
V_V_HT:V_V_HM	1.82979971345592	2.71417825252488	47504.5993324632	0.674163427458656	0.77853787593924	43	n.s	n.s
V_V_WT:V_V_HT	0.650802876059561	2.71576690572616	47504.5993324632	0.239638709304305	0.968838676530187	44	n.s	n.s
V_V_WT:V_V_HM	2.44300648285271	2.71544412924236	47504.5993324632	0.899671054375306	0.640507540426743	44	n.s	n.s
V_V_HT:V_V_HM	1.79220360679315	2.7141957150304	47504.5993324632	0.66030743356806	0.786500155184526	44	n.s	n.s
V_V_WT:V_V_HT	0.659659646973406	2.71579201482803	47504.5993324632	0.242897704747533	0.967999253066455	45	n.s	n.s
V_V_WT:V_V_HM	2.41498800745597	2.71546854184491	47504.5993324632	0.88934486636152	0.647042549291422	45	n.s	n.s
V_V_HT:V_V_HM	1.75532836048257	2.71421697928791	47504.5993324632	0.646716299351677	0.79422686965519	45	n.s	n.s
V_V_WT:V_V_HT	0.668394926925739	2.71582148376046	47504.5993324632	0.246111510245602	0.967161097396941	46	n.s	n.s
V_V_WT:V_V_HM	2.38768586172791	2.7154973044865	47504.5993324632	0.879281249067351	0.653402336510351	46	n.s	n.s
V_V_HT:V_V_HM	1.7192909348022	2.7142426004976	47504.5993324632	0.633433037447354	0.801694925271502	46	n.s	n.s
V_V_WT:V_V_HT	0.677023027024976	2.71585584778582	47504.5993324632	0.249285332127233	0.96632328907276	47	n.s	n.s
V_V_WT:V_V_HM	2.3612251973097	2.71553095472244	47504.5993324632	0.869526157749524	0.659557173984605	47	n.s	n.s
V_V_HT:V_V_HM	1.68420217028472	2.71427313715036	47504.5993324632	0.620498411612662	0.808883960383713	47	n.s	n.s
V_V_WT:V_V_HT	0.685558293968441	2.71589377784325	47504.5993324632	0.252424560769404	0.965484785485976	48	n.s	n.s
V_V_WT:V_V_HM	2.33572966696691	2.71556819440503	47504.5993324632	0.860125579530385	0.665477731206684	48	n.s	n.s
V_V_HT:V_V_HM	1.65017137299848	2.71430742613971	47504.5993324632	0.60795301118317	0.815775157064431	48	n.s	n.s
V_V_WT:V_V_HT	0.694015074605566	2.71593151837988	47504.5993324632	0.255534821076624	0.964644407729779	49	n.s	n.s
V_V_WT:V_V_HM	2.31132292247861	2.71560533632949	47504.5993324632	0.8511262264651	0.671134668425609	49	n.s	n.s
V_V_HT:V_V_HM	1.61730784787305	2.71434206485187	47504.5993324632	0.595837889710231	0.822350879663169	49	n.s	n.s
V_V_WT:V_V_HT	0.702407710253926	2.71596308129986	47504.5993324632	0.25862196547891	0.963800841133161	50	n.s	n.s
V_V_WT:V_V_HM	2.28812861546337	2.71563649457206	47504.5993324632	0.842575440430567	0.676498713738414	50	n.s	n.s
V_V_HT:V_V_HM	1.58572090520947	2.71437158654813	47504.5993324632	0.584194482829096	0.828594694928778	50	n.s	n.s
V_V_WT:V_V_HT	0.710750482872637	2.7159811828353	47504.5993324632	0.261691976131684	0.962952660933663	51	n.s	n.s
V_V_WT:V_V_HM	2.2662683694803	2.7156545054827	47504.5993324632	0.834520136823324	0.681541323991342	51	n.s	n.s
V_V_HT:V_V_HM	1.55551788660766	2.7143893165734	47504.5993324632	0.573063663753038	0.83449181418001	51	n.s	n.s
V_V_WT:V_V_HT	0.719057323370915	2.71598002649606	47504.5993324632	0.264750593287163	0.962098436338577	52	n.s	n.s
V_V_WT:V_V_HM	2.24585357343054	2.71565366473977	47504.5993324632	0.827002943192226	0.686237069493772	52	n.s	n.s
V_V_HT:V_V_HM	1.52679625005963	2.71438992286623	47504.5993324632	0.56248228642384	0.84003077715676	52	n.s	n.s
V_V_WT:V_V_HT	0.727341643905614	2.71595619647389	47504.5993324632	0.267803157079601	0.961236780359604	53	n.s	n.s
V_V_WT:V_V_HM	2.2269829463584	2.7156306056759	47504.5993324632	0.820061072262118	0.690564267017351	53	n.s	n.s
V_V_HT:V_V_HM	1.49964130245279	2.71437023283942	47504.5993324632	0.552482223798946	0.845203698726451	53	n.s	n.s
V_V_WT:V_V_HT	0.73561620930262	2.71590880877375	47504.5993324632	0.27085453198068	0.96036637838185	54	n.s	n.s
V_V_WT:V_V_HM	2.20974209382342	2.71558444776621	47504.5993324632	0.813726155944481	0.694504991735812	54	n.s	n.s
V_V_HT:V_V_HM	1.4741258845208	2.71432937119647	47504.5993324632	0.543090274954735	0.850006025969301	54	n.s	n.s
V_V_WT:V_V_HT	0.743893015836782	2.71583951138407	47504.5993324632	0.273909048277184	0.959486012803002	55	n.s	n.s
V_V_WT:V_V_HM	2.19420311831528	2.71551679705386	47504.5993324632	0.808024137687467	0.698045042172959	55	n.s	n.s
V_V_HT:V_V_HM	1.45031010247849	2.7142687617035	47504.5993324632	0.534328111844113	0.854436269592245	55	n.s	n.s
V_V_WT:V_V_HT	0.752183142042949	2.71575233648494	47504.5993324632	0.276970448276044	0.95859458705638	56	n.s	n.s
V_V_WT:V_V_HM	2.18042426875808	2.71543160144143	47504.5993324632	0.802975213075023	0.701173870873492	56	n.s	n.s
V_V_HT:V_V_HM	1.42824112671515	2.7141919955798	47504.5993324632	0.526212268343989	0.858495719207289	56	n.s	n.s
V_V_WT:V_V_HT	0.760496620688713	2.71565341443079	47504.5993324632	0.28004185535882	0.957691143637035	57	n.s	n.s
V_V_WT:V_V_HM	2.16844967034521	2.71533487038577	47504.5993324632	0.79859382870045	0.703884480899291	57	n.s	n.s
V_V_HT:V_V_HM	1.4079530496565	2.71410457518422	47504.5993324632	0.51875416390724	0.862188156366729	57	n.s	n.s
V_V_WT:V_V_HT	0.768842513109586	2.71555002620758	47504.5993324632	0.283125888195592	0.95677483920812	58	n.s	n.s
V_V_WT:V_V_HM	2.15831150813369	2.71523374391934	47504.5993324632	0.794889763346212	0.706172661877027	58	n.s	n.s
V_V_HT:V_V_HM	1.3894689950241	2.71401305110711	47504.5993324632	0.511961058719782	0.865519136222776	58	n.s	n.s
V_V_WT:V_V_HT	0.777229434148186	2.71544855713589	47504.5993324632	0.286225062929554	0.955844830764832	59	n.s	n.s
V_V_WT:V_V_HM	2.15003712965909	2.71513448040624	47504.5993324632	0.791871321724515	0.708034940450759	59	n.s	n.s
V_V_HT:V_V_HM	1.37280769551091	2.71392314866592	47504.5993324632	0.505838824576054	0.868494443250633	59	n.s	n.s
V_V_WT:V_V_HT	0.785664732599798	2.71535577751953	47504.5993324632	0.289341359649564	0.95490040909985	60	n.s	n.s
V_V_WT:V_V_HM	2.14364166379415	2.715043718251	47504.5993324632	0.789542227030902	0.70947043712136	60	n.s	n.s
V_V_HT:V_V_HM	1.35797693119436	2.71384095408262	47504.5993324632	0.500389283738777	0.871121245568865	60	n.s	n.s
V_V_WT:V_V_HT	0.794154407645667	2.71527846597046	47504.5993324632	0.292476229454363	0.953941004505636	61	n.s	n.s
V_V_WT:V_V_HM	2.13912798315494	2.71496810663383	47504.5993324632	0.787901698708036	0.710480763439293	61	n.s	n.s
V_V_HT:V_V_HM	1.34497357550924	2.71377257620912	47504.5993324632	0.495610276004794	0.873407908941027	61	n.s	n.s
V_V_WT:V_V_HT	0.802704192941558	2.71522095586738	47504.5993324632	0.29563126021364	0.95296598783702	62	n.s	n.s
V_V_WT:V_V_HM	2.13649651189202	2.71491189187196	47504.5993324632	0.786948747135539	0.711067341772206	62	n.s	n.s
V_V_HT:V_V_HM	1.33379231895047	2.71372189476047	47504.5993324632	0.491499265833281	0.875362166648446	62	n.s	n.s
V_V_WT:V_V_HT	0.811319458449027	2.71518494298827	47504.5993324632	0.298808175312031	0.951974668754779	63	n.s	n.s
V_V_WT:V_V_HM	2.13574525038887	2.71487672892476	47504.5993324632	0.786682219356141	0.711231360048594	63	n.s	n.s
V_V_HT:V_V_HM	1.32442579193983	2.71369038805142	47504.5993324632	0.488053389499178	0.876991054436608	63	n.s	n.s
V_V_WT:V_V_HT	0.820004168561567	2.71517097361888	47504.5993324632	0.302008299487909	0.95096646265345	64	n.s	n.s
V_V_WT:V_V_HM	2.13686250646953	2.71486314672989	47504.5993324632	0.787097688162816	0.710975677501091	64	n.s	n.s
V_V_HT:V_V_HM	1.31685833790795	2.71367850704007	47504.5993324632	0.485266893072128	0.878302081172977	64	n.s	n.s
V_V_WT:V_V_HT	0.828761519159212	2.71517741735211	47504.5993324632	0.305232915485661	0.949940782570008	65	n.s	n.s
V_V_WT:V_V_HM	2.13983180885686	2.71486953726812	47504.5993324632	0.788189553671925	0.710303534024523	65	n.s	n.s
V_V_HT:V_V_HM	1.31107028969765	2.71368473014546	47504.5993324632	0.483132869169872	0.879302373906681	65	n.s	n.s
V_V_WT:V_V_HT	0.837593080845206	2.71520158888853	47504.5993324632	0.308482833935021	0.948897178484203	66	n.s	n.s
V_V_WT:V_V_HM	2.14462726387856	2.71489325979407	47504.5993324632	0.789949017752999	0.709219812579709	66	n.s	n.s
V_V_HT:V_V_HM	1.30703418303335	2.71370659681007	47504.5993324632	0.481641672157835	0.879999411874991	66	n.s	n.s
V_V_WT:V_V_HT	0.846499554683454	2.71523888378339	47504.5993324632	0.311758777372821	0.947835219351233	67	n.s	n.s
V_V_WT:V_V_HM	2.15121837225143	2.71492978964763	47504.5993324632	0.792366115858426	0.707729816069403	67	n.s	n.s
V_V_HT:V_V_HM	1.30471881756798	2.71373990870999	47504.5993324632	0.480782558925551	0.880400265253118	67	n.s	n.s
V_V_WT:V_V_HT	0.855479307291116	2.71528458503414	47504.5993324632	0.315060643000837	0.946754736786195	68	n.s	n.s
V_V_WT:V_V_HM	2.15956344629445	2.71497449597885	47504.5993324632	0.795426789272966	0.705841111065573	68	n.s	n.s
V_V_HT:V_V_HM	1.30408413900335	2.71378039089188	47504.5993324632	0.48054151447928	0.88051263854552	68	n.s	n.s
V_V_WT:V_V_HT	0.864527790361553	2.71533468863938	47504.5993324632	0.318387193290989	0.945655940427985	69	n.s	n.s
V_V_WT:V_V_HM	2.16960771058631	2.7150234534074	47504.5993324632	0.799111959001095	0.703564156438627	69	n.s	n.s
V_V_HT:V_V_HM	1.3050799202248	2.71382444681145	47504.5993324632	0.480900642544574	0.880345200178618	69	n.s	n.s
V_V_WT:V_V_HT	0.87363737719377	2.715386173671	47504.5993324632	0.321735959939973	0.944539467732106	70	n.s	n.s
V_V_WT:V_V_HM	2.18128374200761	2.71507370679786	47504.5993324632	0.803397615521902	0.700912319642594	70	n.s	n.s
V_V_HT:V_V_HM	1.30764636481386	2.71386940098906	47504.5993324632	0.481838353878524	0.879907567445552	70	n.s	n.s
V_V_WT:V_V_HT	0.882797783573533	2.7154366654403	47504.5993324632	0.325103433568902	0.943406339096735	71	n.s	n.s
V_V_WT:V_V_HM	2.19451391997032	2.7151229387257	47504.5993324632	0.808255821005394	0.697901336127079	71	n.s	n.s
V_V_HT:V_V_HM	1.31171613639683	2.71391318300981	47504.5993324632	0.483330176001464	0.87921002610094	71	n.s	n.s
V_V_WT:V_V_HT	0.891997610480466	2.71548293279434	47504.5993324632	0.328485809911744	0.942257719667465	72	n.s	n.s
V_V_WT:V_V_HM	2.20921677298489	2.71516798961057	47504.5993324632	0.813657490600333	0.694547661971863	72	n.s	n.s
V_V_HT:V_V_HM	1.3172191625044	2.71395293906617	47504.5993324632	0.485350775079259	0.878262696133726	72	n.s	n.s
V_V_WT:V_V_HT	0.901222529046578	2.71552268690706	47504.5993324632	0.331878107073764	0.941095227919326	73	n.s	n.s
V_V_WT:V_V_HM	2.22530179603624	2.71520662733431	47504.5993324632	0.819569963344176	0.690870051202669	73	n.s	n.s
V_V_HT:V_V_HM	1.32407926698965	2.71398668314216	47504.5993324632	0.487872425909133	0.877076364387697	73	n.s	n.s
V_V_WT:V_V_HT	0.910455225404057	2.71555474579233	47504.5993324632	0.335274119151816	0.939920969945081	74	n.s	n.s
V_V_WT:V_V_HM	2.24266978286863	2.71523770823065	47504.5993324632	0.825957070377471	0.686889588161653	74	n.s	n.s
V_V_HT:V_V_HM	1.33221455746456	2.7140134429587	47504.5993324632	0.490865128513233	0.875662558302147	74	n.s	n.s
V_V_WT:V_V_HT	0.919677147373555	2.71557741254101	47504.5993324632	0.338667254752646	0.938737264165017	75	n.s	n.s
V_V_WT:V_V_HM	2.26121833222132	2.71525958036976	47504.5993324632	0.832781642156434	0.682628189051367	75	n.s	n.s
V_V_HT:V_V_HM	1.34154118484776	2.71403176382047	47504.5993324632	0.494298262360536	0.87403289274485	75	n.s	n.s
V_V_WT:V_V_HT	0.928866563635662	2.71559028451948	47504.5993324632	0.342049597441399	0.937546978517521	76	n.s	n.s
V_V_WT:V_V_HM	2.28083779932086	2.71527186344861	47504.5993324632	0.840003474430738	0.67810992010127	76	n.s	n.s
V_V_HT:V_V_HM	1.35197123568521	2.71404136944225	47504.5993324632	0.498139509186276	0.872199700423825	76	n.s	n.s
V_V_WT:V_V_HT	0.937998521092396	2.71559433254652	47504.5993324632	0.345411871666707	0.936353561388124	77	n.s	n.s
V_V_WT:V_V_HM	2.30141168998694	2.71527552614468	47504.5993324632	0.847579432667974	0.673360977816499	77	n.s	n.s
V_V_HT:V_V_HM	1.36341316889454	2.71404323138492	47504.5993324632	0.502354993143871	0.870176089242008	77	n.s	n.s
V_V_WT:V_V_HT	0.94704741677333	2.71558949470136	47504.5993324632	0.3487446901018	0.935160611452969	78	n.s	n.s
V_V_WT:V_V_HM	2.32282216265089	2.71527051806698	47504.5993324632	0.855466203899463	0.668407991716365	78	n.s	n.s
V_V_HT:V_V_HM	1.37577474587759	2.71403735500652	47504.5993324632	0.506910762793934	0.867975343143069	78	n.s	n.s
V_V_WT:V_V_HT	0.955986986600152	2.71557463166348	47504.5993324632	0.352038561361336	0.933971873291913	79	n.s	n.s
V_V_WT:V_V_HM	2.34495047104507	2.71525572574619	47504.5993324632	0.863620486575217	0.663277908303415	79	n.s	n.s
V_V_HT:V_V_HM	1.38896348444492	2.71402273792717	47504.5993324632	0.511772972655983	0.865610921991321	79	n.s	n.s
V_V_WT:V_V_HT	0.964788303307728	2.71554940929216	47504.5993324632	0.35528291255036	0.932791591866156	80	n.s	n.s
V_V_WT:V_V_HM	2.36767422381301	2.7152308249477	47504.5993324632	0.871997401494814	0.657998984060568	80	n.s	n.s
V_V_HT:V_V_HM	1.40288592050526	2.71399909962909	47504.5993324632	0.516907290314496	0.863096827026627	80	n.s	n.s
V_V_WT:V_V_HT	0.973421117635048	2.71551314832046	47504.5993324632	0.358466729662903	0.931624287220372	81	n.s	n.s
V_V_WT:V_V_HM	2.39086952887007	2.71519514857623	47504.5993324632	0.880551635533001	0.652600050787197	81	n.s	n.s
V_V_HT:V_V_HM	1.417448411235	2.71396582297517	47504.5993324632	0.522279388795371	0.860447430181343	81	n.s	n.s
V_V_WT:V_V_HT	0.981851902251076	2.71546675876037	47504.5993324632	0.36157758112248	0.930475116264878	82	n.s	n.s
V_V_WT:V_V_HM	2.41440968602065	2.71514959020038	47504.5993324632	0.889236340691807	0.647111183441488	82	n.s	n.s
V_V_HT:V_V_HM	1.43255778376958	2.71392373273407	47504.5993324632	0.5278548422311	0.857677579422011	82	n.s	n.s
V_V_WT:V_V_HT	0.99004387302972	2.71541277532957	47504.5993324632	0.364601611226329	0.929349886469806	83	n.s	n.s
V_V_WT:V_V_HM	2.43816567145987	2.7150966390759	47504.5993324632	0.898003274126446	0.641563578518581	83	n.s	n.s
V_V_HT:V_V_HM	1.44812179843015	2.71387512914859	47504.5993324632	0.533599273922547	0.854802568216882	83	n.s	n.s
V_V_WT:V_V_HT	0.997959604665382	2.7153527628074	47504.5993324632	0.367524845513478	0.92825457347244	84	n.s	n.s
V_V_WT:V_V_HM	2.46200803825157	2.71503782723243	47504.5993324632	0.906804322782205	0.635988545781922	84	n.s	n.s
V_V_HT:V_V_HM	1.4640484335862	2.71382140419641	47504.5993324632	0.539478549075606	0.851838068039006	84	n.s	n.s
V_V_WT:V_V_HT	1.00556107635588	2.71528723801268	47504.5993324632	0.370333223785138	0.927195297586001	85	n.s	n.s
V_V_WT:V_V_HM	2.48580741220196	2.71497365312392	47504.5993324632	0.915591725666187	0.630417314816352	85	n.s	n.s
V_V_HT:V_V_HM	1.48024633584609	2.71376297233424	47504.5993324632	0.545458962678989	0.848800048307059	85	n.s	n.s
V_V_WT:V_V_HT	1.01280791108494	2.71521757099915	47504.5993324632	0.373011695969633	0.926178655018613	86	n.s	n.s
V_V_WT:V_V_HM	2.50943473615859	2.71490545303475	47504.5993324632	0.92431754238569	0.624881317388099	86	n.s	n.s
V_V_HT:V_V_HM	1.49662682507365	2.7137010218549	47504.5993324632	0.551507632204323	0.845704576829956	86	n.s	n.s
V_V_WT:V_V_HT	1.01965913930097	2.71514407938063	47504.5993324632	0.375545131120102	0.925211365114761	87	n.s	n.s
V_V_WT:V_V_HM	2.5327610345977	2.71483352594442	47504.5993324632	0.93293419666188	0.6194117886647	87	n.s	n.s
V_V_HT:V_V_HM	1.51310189529675	2.71363576357473	47504.5993324632	0.557592111515919	0.842568005247659	87	n.s	n.s
V_V_WT:V_V_HT	1.02607330901851	2.71506605651286	47504.5993324632	0.377918359134275	0.924300236793091	88	n.s	n.s
V_V_WT:V_V_HM	2.55565792934484	2.71475716159778	47504.5993324632	0.941394672605153	0.614039590066979	88	n.s	n.s
V_V_HT:V_V_HM	1.52958462032634	2.71356645883622	47504.5993324632	0.563680544968976	0.83940687369431	88	n.s	n.s
V_V_WT:V_V_HT	1.03200657502723	2.71498439955125	47504.5993324632	0.380115103128331	0.92345256183947	89	n.s	n.s
V_V_WT:V_V_HM	2.57800022330449	2.71467722754316	47504.5993324632	0.949652576427155	0.60879512192684	89	n.s	n.s
V_V_HT:V_V_HM	1.54599364827721	2.71349384144129	47504.5993324632	0.569742825528597	0.836237278401193	89	n.s	n.s
V_V_WT:V_V_HT	1.03741284785857	2.71490163482654	47504.5993324632	0.382118023927909	0.922676085361182	90	n.s	n.s
V_V_WT:V_V_HM	2.59966643033095	2.71459619463093	47504.5993324632	0.957662298161587	0.603708178971875	90	n.s	n.s
V_V_HT:V_V_HM	1.56225358247238	2.71342014427388	47504.5993324632	0.575750712903489	0.833074758361241	90	n.s	n.s
V_V_WT:V_V_HT	1.04224525687564	2.7148199513563	47504.5993324632	0.383909531958075	0.921978671858462	91	n.s	n.s
V_V_WT:V_V_HM	2.62053695131721	2.71451620194148	47504.5993324632	0.965379005453326	0.598807920271994	91	n.s	n.s
V_V_HT:V_V_HM	1.57829169444155	2.71334729145638	47504.5993324632	0.5816769933621	0.829934686006612	91	n.s	n.s
V_V_WT:V_V_HT	1.0464555876387	2.7147423706347	47504.5993324632	0.385471416720122	0.921368422555187	92	n.s	n.s
V_V_WT:V_V_HM	2.64049666843904	2.71444020896419	47504.5993324632	0.972759193486392	0.594122495045525	92	n.s	n.s
V_V_HT:V_V_HM	1.59404108080032	2.71327798017286	47504.5993324632	0.587496412991481	0.826831724713298	92	n.s	n.s
V_V_WT:V_V_HT	1.04999508185195	2.71467138779274	47504.5993324632	0.386785334893031	0.920853455190995	93	n.s	n.s
V_V_WT:V_V_HM	2.65943303205941	2.71437065849853	47504.5993324632	0.979760455239554	0.589679173480462	93	n.s	n.s
V_V_HT:V_V_HM	1.60943795020745	2.71321443160826	47504.5993324632	0.593184943828216	0.82378016402616	93	n.s	n.s
V_V_WT:V_V_HT	1.05281414094722	2.7146101032935	47504.5993324632	0.387832543491196	0.920441973737613	94	n.s	n.s
V_V_WT:V_V_HM	2.67723930214373	2.71431059137973	47504.5993324632	0.986342281773598	0.58550383401475	94	n.s	n.s
V_V_HT:V_V_HM	1.62442516119651	2.7131594378502	47504.5993324632	0.598720863409208	0.820793288368896	94	n.s	n.s
V_V_WT:V_V_HT	1.05486295295323	2.71456025401702	47504.5993324632	0.388594414654175	0.920142028078361	95	n.s	n.s
V_V_WT:V_V_HM	2.69381018966993	2.7142617084931	47504.5993324632	0.992465163267354	0.581621539037337	95	n.s	n.s
V_V_HT:V_V_HM	1.63894723671669	2.7131145486719	47504.5993324632	0.604083317277912	0.81788409689641	95	n.s	n.s
V_V_WT:V_V_HT	1.05609171760267	2.71452216132789	47504.5993324632	0.389052531104058	0.919961433572809	96	n.s	n.s
V_V_WT:V_V_HM	2.70904232239987	2.71422431993338	47504.5993324632	0.998090799829824	0.57805641502943	96	n.s	n.s
V_V_HT:V_V_HM	1.65295060479718	2.71308002526206	47504.5993324632	0.609252432440699	0.815065202928578	96	n.s	n.s
V_V_WT:V_V_HT	1.0564507724603	2.71449717128657	47504.5993324632	0.389188385840013	0.919907844119839	97	n.s	n.s
V_V_WT:V_V_HM	2.7228420590233	2.71419974767633	47504.5993324632	1.00318411029047	0.574830402792824	97	n.s	n.s
V_V_HT:V_V_HM	1.66639128656298	2.71305709211874	47504.5993324632	0.614211654964334	0.812347511115741	97	n.s	n.s
V_V_WT:V_V_HT	1.05589083027088	2.71448758528658	47504.5993324632	0.38898348107914	0.919988665178015	98	n.s	n.s
V_V_WT:V_V_HM	2.73512591221963	2.71419025737989	47504.5993324632	1.00771340726127	0.571963179337491	98	n.s	n.s
V_V_HT:V_V_HM	1.67923508194873	2.71304787351727	47504.5993324632	0.61894782555817	0.809740110220505	98	n.s	n.s
V_V_WT:V_V_HT	1.05436269692922	2.714494130672	47504.5993324632	0.388419589865977	0.920210899231979	99	n.s	n.s
V_V_WT:V_V_HM	2.74581246165505	2.71419656808763	47504.5993324632	1.01164834335845	0.569473495017167	99	n.s	n.s
V_V_HT:V_V_HM	1.69144976472585	2.71305306025901	47504.5993324632	0.623448833162284	0.807251514323934	99	n.s	n.s
V_V_WT:V_V_HT	1.05181752915745	2.71451591863416	47504.5993324632	0.387478858361857	0.920581051527843	100	n.s	n.s
V_V_WT:V_V_HM	2.75482272207299	2.71421781073857	47504.5993324632	1.01496007843356	0.567379105519275	100	n.s	n.s
V_V_HT:V_V_HM	1.70300519291552	2.71307187052658	47504.5993324632	0.627703678408261	0.804889601809066	100	n.s	n.s
V_V_WT:V_V_HT	1.04820833427954	2.71455285200833	47504.5993324632	0.3861440139226	0.921104992459473	101	n.s	n.s
V_V_WT:V_V_HM	2.76209004167184	2.71425389852823	47504.5993324632	1.01762404879276	0.565695061086753	101	n.s	n.s
V_V_HT:V_V_HM	1.7138817073923	2.71310426937168	47504.5993324632	0.631705064468169	0.802660145541155	101	n.s	n.s
V_V_WT:V_V_HT	1.04349023520625	2.71460558819694	47504.5993324632	0.38439847016573	0.921787859813385	102	n.s	n.s
V_V_WT:V_V_HM	2.76756042178213	2.7143054900054	47504.5993324632	1.01962009507508	0.564433667462152	102	n.s	n.s
V_V_HT:V_V_HM	1.72407018657589	2.71315093201415	47504.5993324632	0.635449420167717	0.80056675526253	102	n.s	n.s
V_V_WT:V_V_HT	1.03761942125082	2.71467367366787	47504.5993324632	0.38222620689759	0.922634048472976	103	n.s	n.s
V_V_WT:V_V_HM	2.77118515754498	2.71437215211281	47504.5993324632	1.02093044072381	0.563605800244958	103	n.s	n.s
V_V_HT:V_V_HM	1.73356573629418	2.71321152130256	47504.5993324632	0.638934975280487	0.798611922315599	103	n.s	n.s
V_V_WT:V_V_HT	1.03055457825855	2.71475666490791	47504.5993324632	0.379612136726628	0.923647009845968	104	n.s	n.s
V_V_WT:V_V_HM	2.77292651529304	2.71445346343835	47504.5993324632	1.02154137200813	0.56321987345877	104	n.s	n.s
V_V_HT:V_V_HM	1.74237193703452	2.71328571922121	47504.5993324632	0.64216308835128	0.796796258447026	104	n.s	n.s
V_V_WT:V_V_HT	1.02225501366385	2.71485230251832	47504.5993324632	0.376541667742145	0.924829364287125	105	n.s	n.s
V_V_WT:V_V_HM	2.77274950030686	2.71454721631288	47504.5993324632	1.02144088105899	0.563283351399246	105	n.s	n.s
V_V_HT:V_V_HM	1.75049448664298	2.71337154134735	47504.5993324632	0.645136303660706	0.795119573873269	105	n.s	n.s
V_V_WT:V_V_HT	1.01268092831051	2.71495653808895	47504.5993324632	0.373000788080142	0.926182807794653	106	n.s	n.s
V_V_WT:V_V_HM	2.7706220596327	2.71464944283943	47504.5993324632	1.02061872737966	0.563802723944538	106	n.s	n.s
V_V_HT:V_V_HM	1.75794113132221	2.71346535903385	47504.5993324632	0.647858328269993	0.793580889623104	106	n.s	n.s
V_V_WT:V_V_HT	1.00179608720837	2.71506541964103	47504.5993324632	0.368976776751414	0.927707782549691	107	n.s	n.s
V_V_WT:V_V_HM	2.76652389888203	2.7147562702127	47504.5993324632	1.01906897839683	0.564781906937982	107	n.s	n.s
V_V_HT:V_V_HM	1.76472781167367	2.71356363268606	47504.5993324632	0.650335886882014	0.792177386972329	107	n.s	n.s
V_V_WT:V_V_HT	0.989565143467122	2.71517343465322	47504.5993324632	0.36445743422409	0.929403715665407	108	n.s	n.s
V_V_WT:V_V_HM	2.76043765954523	2.71486228900463	47504.5993324632	1.01678735997961	0.566223910922176	108	n.s	n.s
V_V_HT:V_V_HM	1.77087251607813	2.7136613813916	47504.5993324632	0.652576820461661	0.790905480832051	108	n.s	n.s
V_V_WT:V_V_HT	0.975953889440802	2.71527370367956	47504.5993324632	0.359431127741655	0.931268940996951	109	n.s	n.s
V_V_WT:V_V_HM	2.75234901025729	2.71496074302692	47504.5993324632	1.01377119994328	0.568130862423146	109	n.s	n.s
V_V_HT:V_V_HM	1.77639512081647	2.71375235719895	47504.5993324632	0.654589987219767	0.789760882578043	109	n.s	n.s
V_V_WT:V_V_HT	0.960933854080018	2.715360635348	47504.5993324632	0.353888114002531	0.933300156194436	110	n.s	n.s
V_V_WT:V_V_HM	2.74225872343472	2.71504614167501	47504.5993324632	1.01002288003213	0.570501795965078	110	n.s	n.s
V_V_HT:V_V_HM	1.78132486935469	2.71383148451033	47504.5993324632	0.65638742844643	0.788737373679486	110	n.s	n.s
V_V_WT:V_V_HT	0.944482529158833	2.71543014707192	47504.5993324632	0.347820594898115	0.935492376257519	111	n.s	n.s
V_V_WT:V_V_HM	2.73018268178262	2.71511447634495	47504.5993324632	1.00554974958476	0.573332669193531	111	n.s	n.s
V_V_HT:V_V_HM	1.78570015262378	2.71389505865305	47504.5993324632	0.657984230794114	0.787826884864293	111	n.s	n.s
V_V_WT:V_V_HT	0.926578608426937	2.71547741903423	47504.5993324632	0.341221253372262	0.937839435065509	112	n.s	n.s
V_V_WT:V_V_HM	2.71613978545305	2.71516100937581	47504.5993324632	1.00036048546435	0.576618618557109	112	n.s	n.s
V_V_HT:V_V_HM	1.78956117702613	2.71393867586296	47504.5993324632	0.659396320536645	0.787020760383692	112	n.s	n.s
V_V_WT:V_V_HT	0.907202171538014	2.71549709370235	47504.5993324632	0.334083278395677	0.940333926162359	113	n.s	n.s
V_V_WT:V_V_HM	2.7001518689712	2.71518046999265	47504.5993324632	0.994464971596718	0.580353984276736	113	n.s	n.s
V_V_HT:V_V_HM	1.79294969743316	2.71395741459481	47504.5993324632	0.660640320953911	0.786309852444028	113	n.s	n.s
V_V_WT:V_V_HT	0.886340271998712	2.71548593047797	47504.5993324632	0.32640208592158	0.942966569844376	114	n.s	n.s
V_V_WT:V_V_HM	2.68225537072247	2.71516966655037	47504.5993324632	0.987877628336312	0.584530141982107	114	n.s	n.s
V_V_HT:V_V_HM	1.79591509872378	2.71394827624655	47504.5993324632	0.661735197550474	0.785683592298436	114	n.s	n.s
V_V_WT:V_V_HT	0.863988536208304	2.7154435724389	47504.5993324632	0.318175838738679	0.945726058083533	115	n.s	n.s
V_V_WT:V_V_HM	2.66250395117894	2.71512824101356	47504.5993324632	0.980618119969548	0.589134986328635	115	n.s	n.s
V_V_HT:V_V_HM	1.79851541497065	2.7139108901136	47504.5993324632	0.662702457004903	0.785129884386452	115	n.s	n.s
V_V_WT:V_V_HT	0.840151389755629	2.71537255508697	47504.5993324632	0.309405568742931	0.948599070436281	116	n.s	n.s
V_V_WT:V_V_HM	2.6409680487952	2.71505867786691	47504.5993324632	0.972711223637376	0.59415294463484	116	n.s	n.s
V_V_HT:V_V_HM	1.80081665903957	2.71384752339688	47504.5993324632	0.663565894367386	0.784635259068953	116	n.s	n.s
V_V_WT:V_V_HT	0.814840710139169	2.71527756614997	47504.5993324632	0.300094811778135	0.951570472850586	117	n.s	n.s
V_V_WT:V_V_HM	2.61773174074983	2.71496557629481	47504.5993324632	0.964185978491236	0.599565451404554	117	n.s	n.s
V_V_HT:V_V_HM	1.80289103061068	2.71376240399859	47504.5993324632	0.664351097190459	0.784185164828213	117	n.s	n.s
V_V_WT:V_V_HT	0.788071394567609	2.71516343995122	47504.5993324632	0.290248234405281	0.954623829668355	118	n.s	n.s
V_V_WT:V_V_HM	2.59288429917173	2.71485367698156	47504.5993324632	0.955073314321149	0.605352397553812	118	n.s	n.s
V_V_HT:V_V_HM	1.80481290460411	2.71365987896865	47504.5993324632	0.665084419234603	0.783764564342808	118	n.s	n.s
V_V_WT:V_V_HT	0.759864439417282	2.71503611833804	47504.5993324632	0.279872681724183	0.957741142289873	119	n.s	n.s
V_V_WT:V_V_HM	2.56652494970607	2.7147288089473	47504.5993324632	0.945407490150483	0.611491171933139	119	n.s	n.s
V_V_HT:V_V_HM	1.80666051028878	2.71354530528056	47504.5993324632	0.665793383575728	0.783357709639695	119	n.s	n.s
V_V_WT:V_V_HT	0.730243881312671	2.71490124134564	47504.5993324632	0.268976222851747	0.960903237311181	120	n.s	n.s
V_V_WT:V_V_HM	2.5387576145051	2.71459650324417	47504.5993324632	0.935224668370075	0.617957534298487	120	n.s	n.s
V_V_HT:V_V_HM	1.80851373319243	2.71342375715169	47504.5993324632	0.666506191090053	0.782948427324395	120	n.s	n.s
V_V_WT:V_V_HT	0.69923981791224	2.71476509183341	47504.5993324632	0.257569179748076	0.964089570857756	121	n.s	n.s
V_V_WT:V_V_HM	2.50969506466517	2.71446292392143	47504.5993324632	0.924564134786398	0.624724823860403	121	n.s	n.s
V_V_HT:V_V_HM	1.81045524675293	2.71330090276906	47504.5993324632	0.667251923627515	0.782520002237694	121	n.s	n.s
V_V_WT:V_V_HT	0.666883856601832	2.71463264593134	47504.5993324632	0.245662652588132	0.967278776532227	122	n.s	n.s
V_V_WT:V_V_HM	2.47945227968398	2.7143329496233	47504.5993324632	0.913466522236366	0.631765088372089	122	n.s	n.s
V_V_HT:V_V_HM	1.81256842308215	2.71318121201012	47504.5993324632	0.668060214724571	0.782055363285558	122	n.s	n.s
V_V_WT:V_V_HT	0.63320903618364	2.71450744523048	47504.5993324632	0.233268483862963	0.970448769721389	123	n.s	n.s
V_V_WT:V_V_HM	2.44814594612366	2.71421004846813	47504.5993324632	0.901973650677981	0.639049204227339	123	n.s	n.s
V_V_HT:V_V_HM	1.81493690994003	2.71306784267558	47504.5993324632	0.668961122678807	0.781537149682735	123	n.s	n.s
V_V_WT:V_V_HT	0.598255474126816	2.71439382200833	47504.5993324632	0.220401133128198	0.973576408995729	124	n.s	n.s
V_V_WT:V_V_HM	2.41590109244419	2.71409846961632	47504.5993324632	0.8901302290575	0.646545836818348	124	n.s	n.s
V_V_HT:V_V_HM	1.81764561831738	2.71296469739463	47504.5993324632	0.669984987295611	0.780947782968674	124	n.s	n.s
V_V_WT:V_V_HT	0.562071526004864	2.71429735040251	47504.5993324632	0.207078095523143	0.976637646868639	125	n.s	n.s
V_V_WT:V_V_HM	2.3828518264191	2.71400368822915	47504.5993324632	0.877984004499962	0.654221411796887	125	n.s	n.s
V_V_HT:V_V_HM	1.82078030041426	2.7128768441918	47504.5993324632	0.671162166580657	0.780269604678282	125	n.s	n.s
V_V_WT:V_V_HT	0.524712200767667	2.71422407426852	47504.5993324632	0.193319411518769	0.97960793412149	126	n.s	n.s
V_V_WT:V_V_HM	2.34913904554578	2.71393164590739	47504.5993324632	0.865585192275672	0.662040565802057	126	n.s	n.s
V_V_HT:V_V_HM	1.82442684477813	2.7128098079659	47504.5993324632	0.672522946290183	0.779484911363268	126	n.s	n.s
V_V_WT:V_V_HT	0.486234989355733	2.71417857258015	47504.5993324632	0.179146278092347	0.982462785724416	127	n.s	n.s
V_V_WT:V_V_HM	2.31490585548901	2.71388684633272	47504.5993324632	0.852985399379176	0.669966935292562	127	n.s	n.s
V_V_HT:V_V_HM	1.82867086613327	2.71276778782705	47504.5993324632	0.674097825231866	0.778575769532177	127	n.s	n.s
V_V_WT:V_V_HT	0.446702065978467	2.71416489818618	47504.5993324632	0.164581771091723	0.985177866420781	128	n.s	n.s
V_V_WT:V_V_HM	2.28029894878727	2.71387328012329	47504.5993324632	0.840237812682128	0.677963163270561	128	n.s	n.s
V_V_HT:V_V_HM	1.83359688280884	2.71275452638747	47504.5993324632	0.675916993215973	0.777524293218142	128	n.s	n.s
V_V_WT:V_V_HT	0.406176777111803	2.71418470912092	47504.5993324632	0.149649644604828	0.987729469220418	129	n.s	n.s
V_V_WT:V_V_HM	2.24546590587799	2.71389258493375	47504.5993324632	0.827396750462327	0.685991321724465	129	n.s	n.s
V_V_HT:V_V_HM	1.83928912876619	2.71277158538375	47504.5993324632	0.678011056543119	0.776312198543294	129	n.s	n.s
V_V_WT:V_V_HT	0.364722468542091	2.71423661316167	47504.5993324632	0.134373866586836	0.990094783025188	130	n.s	n.s
V_V_WT:V_V_HM	2.2105543171228	2.71394340005594	47504.5993324632	0.814517471910887	0.694013180555332	130	n.s	n.s
V_V_HT:V_V_HM	1.84583184858069	2.71281774049075	47504.5993324632	0.680411301146527	0.774920620398754	130	n.s	n.s
V_V_WT:V_V_HT	0.322402485096941	2.71431621934539	47504.5993324632	0.118778528013473	0.992252068241051	131	n.s	n.s
V_V_WT:V_V_HM	2.17571176422825	2.71402141681472	47504.5993324632	0.801656077858719	0.701990424749319	131	n.s	n.s
V_V_HT:V_V_HM	1.85330927913133	2.71288902695121	47504.5993324632	0.683149683131018	0.773330083251948	131	n.s	n.s
V_V_WT:V_V_HT	0.279280848667323	2.71441692144838	47504.5993324632	0.102887970694753	0.994180796506544	132	n.s	n.s
V_V_WT:V_V_HM	2.14108560055794	2.71412014927274	47504.5993324632	0.788869129884192	0.709885045811371	132	n.s	n.s
V_V_HT:V_V_HM	1.86180475189064	2.71297945843783	47504.5993324632	0.686258329785767	0.771520754655111	132	n.s	n.s
V_V_WT:V_V_HT	0.235424830229803	2.7145325742477	47504.5993324632	0.0867275760339874	0.995861736858995	133	n.s	n.s
V_V_WT:V_V_HM	2.10682177282683	2.71423356804416	47504.5993324632	0.776212407668724	0.717660251161196	133	n.s	n.s
V_V_HT:V_V_HM	1.87139694259706	2.7130834893971	47504.5993324632	0.689767546745463	0.769473573547972	133	n.s	n.s
V_V_WT:V_V_HT	0.19090504532933	2.71465843361929	47504.5993324632	0.0703237810566128	0.997277181342706	134	n.s	n.s
V_V_WT:V_V_HM	2.07306344891713	2.71435702440888	47504.5993324632	0.763740152925754	0.725281042575923	134	n.s	n.s
V_V_HT:V_V_HM	1.88215840358779	2.71319687371987	47504.5993324632	0.693705061294463	0.767170673319472	134	n.s	n.s
V_V_WT:V_V_HT	0.145794415484374	2.71479079991306	47504.5993324632	0.0537037386044786	0.998411190184966	135	n.s	n.s
V_V_WT:V_V_HM	2.03995057345615	2.71448689796181	47504.5993324632	0.75150503580911	0.73271432321838	135	n.s	n.s
V_V_HT:V_V_HM	1.89415615797179	2.71331632856176	47504.5993324632	0.698096325162287	0.76459519607767	135	n.s	n.s
V_V_WT:V_V_HT	0.100166489680777	2.71492533648659	47504.5993324632	0.0368947493084299	0.999249802385951	136	n.s	n.s
V_V_WT:V_V_HM	2.00762126872439	2.71461894042704	47504.5993324632	0.739559147262329	0.739928363228355	136	n.s	n.s
V_V_HT:V_V_HM	1.9074547790436	2.71343797921507	47504.5993324632	0.702966050322394	0.761730385876504	136	n.s	n.s
V_V_WT:V_V_HT	0.0540955702289949	2.71505841150964	47504.5993324632	0.0199242749252368	0.99978115938994	137	n.s	n.s
V_V_WT:V_V_HM	1.97620913063282	2.71474959576124	47504.5993324632	0.727952638327467	0.74689367010503	137	n.s	n.s
V_V_HT:V_V_HM	1.92211356040384	2.71355859101577	47504.5993324632	0.708336855805397	0.758560380882592	137	n.s	n.s
V_V_WT:V_V_HT	0.00765614901487055	2.71518532995392	47504.5993324632	0.00281975190805869	0.99999561639318	138	n.s	n.s
V_V_WT:V_V_HM	1.94584662186472	2.71487425921562	47504.5993324632	0.716735449260517	0.753581964889922	138	n.s	n.s
V_V_HT:V_V_HM	1.93819047284984	2.71367393709887	47504.5993324632	0.714231155907374	0.755069106811969	138	n.s	n.s
V_V_WT:V_V_HT	-0.0390774645371152	2.71530045673454	47504.5993324632	-0.0143915802909378	0.999885816660988	139	n.s	n.s
V_V_WT:V_V_HM	1.91666446647205	2.71498739801206	47504.5993324632	0.705957039754754	0.759966350151893	139	n.s	n.s
V_V_HT:V_V_HM	1.95574193100917	2.71377890866692	47504.5993324632	0.720671063056451	0.751240338157394	139	n.s	n.s
V_V_WT:V_V_HT	-0.0860317173630669	2.71539930254666	47504.5993324632	-0.0316828973486078	0.999446727041373	140	n.s	n.s
V_V_WT:V_V_HM	1.88878641404328	2.7150846037225	47504.5993324632	0.695663925703704	0.766022728965647	140	n.s	n.s
V_V_HT:V_V_HM	1.97481813140634	2.71386943175379	47504.5993324632	0.727676176421702	0.747059033637432	140	n.s	n.s
V_V_WT:V_V_HT	-0.133133667096963	2.71547742514462	47504.5993324632	-0.0490277200849398	0.99867564563992	141	n.s	n.s
V_V_WT:V_V_HM	1.86233237285465	2.71516151034554	47504.5993324632	0.685901139125104	0.771728850935964	141	n.s	n.s
V_V_HT:V_V_HM	1.9954660399516	2.71394145279297	47504.5993324632	0.735264954923042	0.74251056207384	141	n.s	n.s
V_V_WT:V_V_HT	-0.180312078506649	2.71553186520138	47504.5993324632	-0.0664002808500564	0.997572167003979	142	n.s	n.s
V_V_WT:V_V_HM	1.83741385595981	2.7152152071563	47504.5993324632	0.676710211079057	0.777065376500065	142	n.s	n.s
V_V_HT:V_V_HM	2.01772593446647	2.71399225821821	47504.5993324632	0.743453091421544	0.73758172993525	142	n.s	n.s
V_V_WT:V_V_HT	-0.227496800060564	2.71555997191002	47504.5993324632	-0.0837752811257382	0.996138143274743	143	n.s	n.s
V_V_WT:V_V_HM	1.81413786288543	2.71524308268528	47504.5993324632	0.668130921483211	0.78201470461197	143	n.s	n.s
V_V_HT:V_V_HM	2.04163466294601	2.71401939263303	47504.5993324632	0.752255001746799	0.732259960336609	143	n.s	n.s
V_V_WT:V_V_HT	-0.274620271515676	2.71556077877614	47504.5993324632	-0.101128383375548	0.994377574173747	144	n.s	n.s
V_V_WT:V_V_HM	1.792601775453	2.71524417882538	47504.5993324632	0.660199104534488	0.786562073289435	144	n.s	n.s
V_V_HT:V_V_HM	2.06722204696864	2.7140219253295	47504.5993324632	0.761682146955266	0.726534389397224	144	n.s	n.s
V_V_WT:V_V_HT	-0.321615584871271	2.71553311475754	47504.5993324632	-0.118435523074071	0.992296578228889	145	n.s	n.s
V_V_WT:V_V_HM	1.77290056843781	2.71521733190808	47504.5993324632	0.652949783283805	0.790693570669988	145	n.s	n.s
V_V_HT:V_V_HM	2.09451615330908	2.7139987125263	47504.5993324632	0.771745448382846	0.720394500417087	145	n.s	n.s
V_V_WT:V_V_HT	-0.368416758686479	2.71547569600554	47504.5993324632	-0.135673009052675	0.98990330981916	146	n.s	n.s
V_V_WT:V_V_HM	1.75512647074159	2.71516126315586	47504.5993324632	0.6464170267005	0.794396049978825	146	n.s	n.s
V_V_HT:V_V_HM	2.12354322942805	2.71394848283171	47504.5993324632	0.782455246612628	0.713830238644124	146	n.s	n.s
V_V_WT:V_V_HT	-0.414962527044281	2.71538979187494	47504.5993324632	-0.152818769624141	0.987207660355985	147	n.s	n.s
V_V_WT:V_V_HM	1.73935789412426	2.71507720314818	47504.5993324632	0.64062925802163	0.797659588550688	147	n.s	n.s
V_V_HT:V_V_HM	2.15432042116855	2.71387229438736	47504.5993324632	0.793817905737112	0.706834207749032	147	n.s	n.s
V_V_WT:V_V_HT	-0.46119762672727	2.71527981344046	47504.5993324632	-0.169852707055962	0.984220976738804	148	n.s	n.s
V_V_WT:V_V_HM	1.72565632047825	2.71496947193533	47504.5993324632	0.635608001606052	0.800477944561868	148	n.s	n.s
V_V_HT:V_V_HM	2.18685394720552	2.71377408182613	47504.5993324632	0.805834929978386	0.699402375071771	148	n.s	n.s
V_V_WT:V_V_HT	-0.507073181335944	2.71515307147875	47504.5993324632	-0.186756756612539	0.980955796615784	149	n.s	n.s
V_V_WT:V_V_HM	1.71406594058546	2.71484524210744	47504.5993324632	0.631367826791811	0.802848350293778	149	n.s	n.s
V_V_HT:V_V_HM	2.22113912192141	2.71366044091081	47504.5993324632	0.818502966854582	0.69153424435247	149	n.s	n.s
V_V_WT:V_V_HT	-0.552545855844226	2.71501875133788	47504.5993324632	-0.203514563415795	0.977425660816579	150	n.s	n.s
V_V_WT:V_V_HM	1.70461635823457	2.71471353122044	47504.5993324632	0.62791758269545	0.804770621706601	150	n.s	n.s
V_V_HT:V_V_HM	2.25716221407881	2.71353969290575	47504.5993324632	0.8318147031274	0.68323246907794	150	n.s	n.s
V_V_WT:V_V_HT	-0.597573434611487	2.71488501023578	47504.5993324632	-0.220110034995401	0.973645227227428	151	n.s	n.s
V_V_WT:V_V_HM	1.69733425240845	2.71458234554852	47504.5993324632	0.625265339690949	0.806244263592807	151	n.s	n.s
V_V_HT:V_V_HM	2.29490768701994	2.71341921638384	47504.5993324632	0.845762303577385	0.674500850268604	151	n.s	n.s
V_V_WT:V_V_HT	-0.642114904801478	2.71475866050051	47504.5993324632	-0.236527435806428	0.969630142600821	152	n.s	n.s
V_V_WT:V_V_HM	1.69224337917226	2.71445836939811	47504.5993324632	0.623418431555275	0.807268357812975	152	n.s	n.s
V_V_HT:V_V_HM	2.33435828397372	2.71330516182083	47504.5993324632	0.860337538445987	0.665344361805904	152	n.s	n.s
V_V_WT:V_V_HT	-0.686134064408208	2.71464670449414	47504.5993324632	-0.252752619069104	0.965396596547261	153	n.s	n.s
V_V_WT:V_V_HM	1.68935579186916	2.71434847758335	47504.5993324632	0.6223798476212	0.807843486481731	153	n.s	n.s
V_V_HT:V_V_HM	2.37548985627737	2.71320387474343	47504.5993324632	0.875529435288752	0.655770730105882	153	n.s	n.s
V_V_WT:V_V_HT	-0.729595913869829	2.7145542750801	47504.5993324632	-0.268771901364286	0.960961429402091	154	n.s	n.s
V_V_WT:V_V_HM	1.68868062569434	2.71425770842123	47504.5993324632	0.622151913009238	0.807969634934269	154	n.s	n.s
V_V_HT:V_V_HM	2.41827653956418	2.71312000006246	47504.5993324632	0.89132678964016	0.645788953958442	154	n.s	n.s
V_V_WT:V_V_HT	-0.77246662590882	2.71448448499176	47504.5993324632	-0.284572127849596	0.956341994427102	155	n.s	n.s
V_V_WT:V_V_HM	1.69022426178983	2.71418911603537	47504.5993324632	0.622736364170067	0.807646122624337	155	n.s	n.s
V_V_HT:V_V_HM	2.4626908876987	2.71305634667477	47504.5993324632	0.907718297379659	0.63540929249123	155	n.s	n.s
V_V_WT:V_V_HT	-0.814717057804739	2.71444008736536	47504.5993324632	-0.300141845678201	0.951555667566336	156	n.s	n.s
V_V_WT:V_V_HM	1.69398210731061	2.71414540600747	47504.5993324632	0.62413093401745	0.80687348528059	156	n.s	n.s
V_V_HT:V_V_HM	2.50869916511536	2.7130154237542	47504.5993324632	0.924690343869807	0.624644727640731	156	n.s	n.s
V_V_WT:V_V_HT	-0.856320322398076	2.71442223461365	47504.5993324632	-0.315470567356283	0.946619888486829	157	n.s	n.s
V_V_WT:V_V_HM	1.69994429336058	2.71412771334874	47504.5993324632	0.626331725290538	0.805652180756066	157	n.s	n.s
V_V_HT:V_V_HM	2.55626461575861	2.71299829552195	47504.5993324632	0.94222861104556	0.613509995257998	157	n.s	n.s
V_V_WT:V_V_HT	-0.897253868733213	2.71443159141214	47504.5993324632	-0.330549449679235	0.941551790213613	158	n.s	n.s
V_V_WT:V_V_HM	1.70809083700605	2.71413669852652	47504.5993324632	0.629331174783256	0.803983765898927	158	n.s	n.s
V_V_HT:V_V_HM	2.60534470573921	2.7130056093462	47504.5993324632	0.960316741242219	0.602022457458272	158	n.s	n.s
V_V_WT:V_V_HT	-0.937497180537129	2.71446717734635	47504.5993324632	-0.345370608405595	0.936368268938501	159	n.s	n.s
V_V_WT:V_V_HM	1.71839698910028	2.7141714074644	47504.5993324632	0.633120290183009	0.801869729914762	159	n.s	n.s
V_V_HT:V_V_HM	2.65589416963742	2.71303652513353	47504.5993324632	0.978937859860441	0.590201136983932	159	n.s	n.s
V_V_WT:V_V_HT	-0.977033518940782	2.71452754059467	47504.5993324632	-0.359927650145242	0.931085671340171	160	n.s	n.s
V_V_WT:V_V_HM	1.73082904493587	2.71423042680789	47504.5993324632	0.637686847749121	0.799312595274863	160	n.s	n.s
V_V_HT:V_V_HM	2.70786256387665	2.7130897964389	47504.5993324632	0.998073328583109	0.578067483998238	160	n.s	n.s
V_V_WT:V_V_HT	-1.01584709807063	2.71460911305673	47504.5993324632	-0.374214870636295	0.925719960763235	161	n.s	n.s
V_V_WT:V_V_HM	1.74535106354191	2.71431026356176	47504.5993324632	0.643018260282312	0.796314430748204	161	n.s	n.s
V_V_HT:V_V_HM	2.76119816161255	2.71316224789507	47504.5993324632	1.01770477005374	0.565644042551555	161	n.s	n.s
[truncated: 9,972 more rows]
