# Supplementary material for: Key HPI axis receptors facilitate light adaptive behavior in larval zebrafish
Source: Sci Rep. 2024 Apr 2;14:7759. doi: 10.1038/s41598-024-57707-6 (PMC10987622; doi:10.1038/s41598-024-57707-6)
Supplement: Supplementary file 1 — Supplementary Information. [file 41598_2024_57707_MOESM1_ESM.zip › Supp_Tables_SciRpts/SuppTableS66_nr3c1.e2_4x[7.5_7.5min]_diff.csv]

Supplementary Table S66. Locomotor response of nr3c1 ex2 lineage larvae of 4x[7.5 dark + 7.5-min light] assay:
Estimated difference between predicted mean values.
The difference was computed by the "pairs" function of the "emmeans" package	which subtracts a mean predicted value
of a condition from the other in each comparison group (i.e.	V_V_WT:V_V_HM	which means "WT larvae vs.
homozygous fish").
Columns: contrast (pairwise comparison group)	estimate (estimated difference between the predicted mean values)
SE (standard error of the mean)	df (degrees of freedom)	t.ratio (t statistic generated after the Tukey adjustment for
multiple comparisons)	p.value (p values)	Time (time point when data were recorded)	SigDiff (significant or not:
mark "*" if significant. Otherwise	"n.s" (not significant)	SigHigh (denote the significant condition in the comparison
group).
contrast	estimate	SE	df	t.ratio	p.value	Time	SigDiff	SigHigh
V_V_WT:V_V_HT	-0.231587138170703	4.11698743851046	63600.082288611	-0.0562516018398374	0.998256994029866	-481	n.s	n.s
V_V_WT:V_V_HM	-0.362073648418828	4.11712715817844	63600.082288611	-0.0879432756162486	0.995745158728904	-481	n.s	n.s
V_V_HT:V_V_HM	-0.130486510248176	4.11939642958417	63600.082288611	-0.0316761235483586	0.999446963529563	-481	n.s	n.s
V_V_WT:V_V_HT	-0.240932353917017	4.09814682485115	63600.082288611	-0.0587905617378089	0.998096253663142	-480	n.s	n.s
V_V_WT:V_V_HM	-0.352375098422158	4.09826637607143	63600.082288611	-0.0859815019539901	0.995932483961467	-480	n.s	n.s
V_V_HT:V_V_HM	-0.111442744505098	4.10021051726145	63600.082288611	-0.027179761633198	0.999592795165451	-480	n.s	n.s
V_V_WT:V_V_HT	-0.250277569519415	4.08041011370675	63600.082288611	-0.0613363761350098	0.997927983510531	-479	n.s	n.s
V_V_WT:V_V_HM	-0.342676548771109	4.08051108919589	63600.082288611	-0.0839788304162255	0.996119390907901	-479	n.s	n.s
V_V_HT:V_V_HM	-0.0923989792516835	4.08215557623885	63600.082288611	-0.0226348500261758	0.999717574314295	-479	n.s	n.s
V_V_WT:V_V_HT	-0.259622690582017	4.06379333466407	63600.082288611	-0.0638867848833356	0.997752288683197	-478	n.s	n.s
V_V_WT:V_V_HM	-0.332977843912772	4.06387736595015	63600.082288611	-0.0819359970610039	0.996305543133476	-478	n.s	n.s
V_V_HT:V_V_HM	-0.0733551533307946	4.06524830318292	63600.082288611	-0.0180444459624669	0.999820502427543	-478	n.s	n.s
V_V_WT:V_V_HT	-0.268967145837017	4.04831797388907	63600.082288611	-0.0664392341638693	0.997569321114355	-477	n.s	n.s
V_V_WT:V_V_HM	-0.323278101196358	4.04838674117665	63600.082288611	-0.0798535618912729	0.996490620624873	-477	n.s	n.s
V_V_HT:V_V_HM	-0.0543109553593624	4.04951101812751	63600.082288611	-0.0134117317168026	0.999900834919213	-477	n.s	n.s
V_V_WT:V_V_HT	-0.278309861695394	4.0340061638716	63600.082288611	-0.0689909361537239	0.997379279187136	-476	n.s	n.s
V_V_WT:V_V_HM	-0.313575846363278	4.0340613953276	63600.082288611	-0.0777320461028366	0.996674306354232	-476	n.s	n.s
V_V_HT:V_V_HM	-0.035265984667916	4.03496667590434	63600.082288611	-0.00874009316570427	0.999957885304652	-476	n.s	n.s
V_V_WT:V_V_HT	-0.287649663870564	4.02087258268111	63600.082288611	-0.0715391144473322	0.99718239167279	-475	n.s	n.s
V_V_WT:V_V_HM	-0.303869498163785	4.02091603719772	63600.082288611	-0.0755722067689728	0.996856263250464	-475	n.s	n.s
V_V_HT:V_V_HM	-0.0162198342931461	4.02163048617526	63600.082288611	-0.00403314883077979	0.999991031965104	-475	n.s	n.s
V_V_WT:V_V_HT	-0.296985254763005	4.00892333694143	63600.082288611	-0.0740810511456643	0.996978913625644	-474	n.s	n.s
V_V_WT:V_V_HM	-0.29415750194827	4.00895678434514	63600.082288611	-0.0733750743078465	0.997036134235703	-474	n.s	n.s
V_V_HT:V_V_HM	0.00282775281473135	4.0095087530088	63600.082288611	0.000705261663940593	0.999999725772345	-474	n.s	n.s
V_V_WT:V_V_HT	-0.306314842091908	3.9981567762119	63600.082288611	-0.0766140147165838	0.996769131449976	-473	n.s	n.s
V_V_WT:V_V_HM	-0.28443841633014	3.998181978363	63600.082288611	-0.071141938478398	0.997213546982134	-473	n.s	n.s
V_V_HT:V_V_HM	0.0218764257617821	3.99859970444791	63600.082288611	0.00547102170228428	0.999983497717449	-473	n.s	n.s
V_V_WT:V_V_HT	-0.315636372172058	3.98856077748962	63600.082288611	-0.0791354049193449	0.996553350208988	-472	n.s	n.s
V_V_WT:V_V_HM	-0.274710944565165	3.98857946413716	63600.082288611	-0.0688743817279299	0.997388115032239	-472	n.s	n.s
V_V_HT:V_V_HM	0.0409254276069291	3.98889068808046	63600.082288611	0.0102598518754153	0.99994196630306	-472	n.s	n.s
V_V_WT:V_V_HT	-0.32494723994558	3.98011251186924	63600.082288611	-0.0816427271783254	0.996331893766245	-471	n.s	n.s
V_V_WT:V_V_HM	-0.264974247339417	3.98012635580301	63600.082288611	-0.0665743304739774	0.997559438246489	-471	n.s	n.s
V_V_HT:V_V_HM	0.0599729926061556	3.98035792561982	63600.082288611	0.0150672360945572	0.999874844322764	-471	n.s	n.s
V_V_WT:V_V_HT	-0.334244553751844	3.97277732565616	63600.082288611	-0.08413372468507	0.996105090726007	-470	n.s	n.s
V_V_WT:V_V_HM	-0.255227796514859	3.97278791628416	63600.082288611	-0.06424400242175	0.997727111523053	-470	n.s	n.s
V_V_HT:V_V_HM	0.0790167572369995	3.97296536698833	63600.082288611	0.0198886096248298	0.999781942070734	-470	n.s	n.s
V_V_WT:V_V_HT	-0.343524660421632	3.96650916888258	63600.082288611	-0.08660629429943	0.995873278760546	-469	n.s	n.s
V_V_WT:V_V_HM	-0.245472073317103	3.96651798688658	63600.082288611	-0.0618860355930921	0.997890720469933	-469	n.s	n.s
V_V_HT:V_V_HM	0.0980525871045188	3.96666513668991	63600.082288611	0.0247191491405653	0.999663175186022	-469	n.s	n.s
V_V_WT:V_V_HT	-0.35278296942661	3.96125087157464	63600.082288611	-0.089058476946797	0.995636803020228	-468	n.s	n.s
V_V_WT:V_V_HM	-0.235708941386719	3.96125926498203	63600.082288611	-0.0595035380467044	0.998049844381692	-468	n.s	n.s
V_V_HT:V_V_HM	0.117074028039895	3.96139783376051	63600.082288611	0.0295537163781294	0.999518573941401	-468	n.s	n.s
V_V_WT:V_V_HT	-0.362013919693275	3.95693489811058	63600.082288611	-0.0914884699938167	0.995396012494464	-467	n.s	n.s
V_V_WT:V_V_HM	-0.225941848164823	3.95694406119441	63600.082288611	-0.0571000864987264	0.998204063323034	-467	n.s	n.s
V_V_HT:V_V_HM	0.136072071528488	3.9570933329452	63600.082288611	0.0343868744251256	0.999348291298635	-467	n.s	n.s
V_V_WT:V_V_HT	-0.371210948898195	3.95348475326085	63600.082288611	-0.09389462007967	0.995151258205397	-466	n.s	n.s
V_V_WT:V_V_HM	-0.216176000098201	3.95349570971368	63600.082288611	-0.0546797103047462	0.998352966145629	-466	n.s	n.s
V_V_HT:V_V_HM	0.155034948800008	3.95367226250991	63600.082288611	0.0392128984160127	0.999152610343233	-466	n.s	n.s
V_V_WT:V_V_HT	-0.38036646764828	3.95081691897362	63600.082288611	-0.0962753970758775	0.994902893534971	-465	n.s	n.s
V_V_WT:V_V_HM	-0.206418518961989	3.95083051051318	63600.082288611	-0.0522468676934403	0.998496158702296	-465	n.s	n.s
V_V_HT:V_V_HM	0.173947948686241	3.95104803211088	63600.082288611	0.0440257742433234	0.998931951552098	-465	n.s	n.s
V_V_WT:V_V_HT	-0.389471842843736	3.94884317884729	63600.082288611	-0.098629351737748	0.994651276751041	-464	n.s	n.s
V_V_WT:V_V_HM	-0.196678574864826	3.9488600599964	63600.082288611	-0.0498064180235868	0.998633271829272	-464	n.s	n.s
V_V_HT:V_V_HM	0.192793267978878	3.94912926102356	63600.082288611	0.0488191839861197	0.998686880342941	-464	n.s	n.s
V_V_WT:V_V_HT	-0.398517556504896	3.94747281038046	63600.082288611	-0.100955111193403	0.994396770018042	-463	n.s	n.s
V_V_WT:V_V_HM	-0.186967115670747	3.94749344883647	63600.082288611	-0.0473635024589732	0.998763973510301	-463	n.s	n.s
V_V_HT:V_V_HM	0.211550440834138	3.94782206448139	63600.082288611	0.0535866200094124	0.998418106949122	-463	n.s	n.s
V_V_WT:V_V_HT	-0.407493734672947	3.94661387793152	63600.082288611	-0.103251482733477	0.99413972623488	-462	n.s	n.s
V_V_WT:V_V_HM	-0.177295826569569	3.94663855799884	63600.082288611	-0.0449232489786113	0.998887987583793	-462	n.s	n.s
V_V_HT:V_V_HM	0.230197908103356	3.94703139856348	63600.082288611	0.0583217828434648	0.998126463903797	-462	n.s	n.s
V_V_WT:V_V_HT	-0.416389781333926	3.94617602720541	63600.082288611	-0.105517285205547	0.993880505861928	-461	n.s	n.s
V_V_WT:V_V_HM	-0.167677908211203	3.94620485985557	63600.082288611	-0.0424909284150394	0.999005086311687	-461	n.s	n.s
V_V_HT:V_V_HM	0.248711873122744	3.94666396638253	63600.082288611	0.0630182542119771	0.997812920882177	-461	n.s	n.s
V_V_WT:V_V_HT	-0.425194923537948	3.94607089102402	63600.082288611	-0.107751466022854	0.993619462556152	-460	n.s	n.s
V_V_WT:V_V_HM	-0.15812694282522	3.94610382447271	63600.082288611	-0.0400716630526946	0.999115104897913	-460	n.s	n.s
V_V_HT:V_V_HM	0.267067980712795	3.94662863291241	63600.082288611	0.0676699039999902	0.99747855457973	-460	n.s	n.s
V_V_WT:V_V_HT	-0.433898209584775	3.94621359602142	63600.082288611	-0.109953047149357	0.993356947724341	-459	n.s	n.s
V_V_WT:V_V_HM	-0.148656880657825	3.94625042946192	63600.082288611	-0.0376704122850344	0.999217939553807	-459	n.s	n.s
V_V_HT:V_V_HM	0.285241328926901	3.94683798539177	63600.082288611	0.072270848203714	0.997124541410595	-459	n.s	n.s
V_V_WT:V_V_HT	-0.44248781023121	3.94652702076904	63600.082288611	-0.112120811007392	0.993093347825684	-458	n.s	n.s
V_V_WT:V_V_HM	-0.139283511273113	3.94656742782189	63600.082288611	-0.0352923176457634	0.999313531105953	-458	n.s	n.s
V_V_HT:V_V_HM	0.303204298958114	3.9472127547664	63600.082288611	0.0768147849623722	0.9967522037839	-458	n.s	n.s
V_V_WT:V_V_HT	-0.450951027115167	3.94694351178896	63600.082288611	-0.114253225506836	0.992829096138729	-457	n.s	n.s
V_V_WT:V_V_HM	-0.130024420326073	3.94698706713527	63600.082288611	-0.032942702399186	0.999401866276691	-457	n.s	n.s
V_V_HT:V_V_HM	0.320926606789094	3.9476835862824	63600.082288611	0.0812949163160556	0.996363023396478	-457	n.s	n.s
V_V_WT:V_V_HT	-0.459274990333363	3.94740281489417	63600.082288611	-0.1163486504596	0.99256464955968	-456	n.s	n.s
V_V_WT:V_V_HM	-0.120897550950318	3.94744901508925	63600.082288611	-0.0306267542628627	0.999482989277729	-456	n.s	n.s
V_V_HT:V_V_HM	0.338377439383052	3.94818887331064	63600.082288611	0.0857044711488981	0.995958599302401	-456	n.s	n.s
V_V_WT:V_V_HT	-0.467446828773696	3.94785172281559	63600.082288611	-0.118405366157044	0.992300485477019	-455	n.s	n.s
V_V_WT:V_V_HM	-0.111920844233715	3.94790000554327	63600.082288611	-0.0283494627717436	0.999557000261586	-455	n.s	n.s
V_V_HT:V_V_HM	0.355525984539973	3.94867437929739	63600.082288611	0.0900367947288765	0.995540632919594	-455	n.s	n.s
V_V_WT:V_V_HT	-0.47545352370626	3.94824535143068	63600.082288611	-0.120421473689313	0.992037115071963	-454	n.s	n.s
V_V_WT:V_V_HM	-0.10311249408835	3.94829511698966	63600.082288611	-0.0261157008362048	0.999624048476558	-454	n.s	n.s
V_V_HT:V_V_HM	0.3723410296179	3.9490945520072	63600.082288611	0.094285164539464	0.995110938416166	-454	n.s	n.s
V_V_WT:V_V_HT	-0.483281329956238	3.94855108413718	63600.082288611	-0.122394599856581	0.991775123960108	-453	n.s	n.s
V_V_WT:V_V_HM	-0.0944918986705616	3.94860172492565	63600.082288611	-0.0239304708991234	0.999684322113119	-453	n.s	n.s
V_V_HT:V_V_HM	0.38878943128568	3.94941660347332	63600.082288611	0.0984422435819402	0.994671496927637	-453	n.s	n.s
V_V_WT:V_V_HT	-0.490915676113161	3.94874939337707	63600.082288611	-0.124321811086957	0.991515187933771	-452	n.s	n.s
V_V_WT:V_V_HM	-0.0860797136628619	3.94880032387716	63600.082288611	-0.0217989532522992	0.999738046195783	-452	n.s	n.s
V_V_HT:V_V_HM	0.404835962450242	3.94962134081526	63600.082288611	0.102499943036736	0.994224478643524	-452	n.s	n.s
V_V_WT:V_V_HT	-0.498341345066844	3.94883221253022	63600.082288611	-0.126199675814418	0.991258068857654	-451	n.s	n.s
V_V_WT:V_V_HM	-0.0778974701176338	3.94888289424332	63600.082288611	-0.0197264573814516	0.999785482854848	-451	n.s	n.s
V_V_HT:V_V_HM	0.420443874949186	3.94970145426048	63600.082288611	0.106449532912332	0.993772237925243	-451	n.s	n.s
V_V_WT:V_V_HT	-0.505542992708531	3.94879831841031	63600.082288611	-0.128024515800556	0.991004582864727	-450	n.s	n.s
V_V_WT:V_V_HM	-0.0699668636166564	3.94884827363739	63600.082288611	-0.0177182962647	0.99982693198964	-450	n.s	n.s
V_V_HT:V_V_HM	0.435576129091828	3.94965671198478	63600.082288611	0.110282022174262	0.993317271113782	-450	n.s	n.s
V_V_WT:V_V_HT	-0.512505274677956	3.94865153452471	63600.082288611	-0.129792479836954	0.990755590329949	-449	n.s	n.s
V_V_WT:V_V_HM	-0.0623095916923617	3.94870035547927	63600.082288611	-0.0157797720979005	0.999862727934244	-449	n.s	n.s
V_V_HT:V_V_HM	0.450195682985587	3.94949208525244	63600.082288611	0.113988247923482	0.992862199514743	-449	n.s	n.s
V_V_WT:V_V_HT	-0.5192128461909	3.94839994323499	63600.082288611	-0.131499557708306	0.990511993251485	-448	n.s	n.s
V_V_WT:V_V_HM	-0.0549473503337978	3.94844729876988	63600.082288611	-0.0139161919043256	0.999893235170638	-448	n.s	n.s
V_V_HT:V_V_HM	0.464265495857056	3.94921692088272	63600.082288611	0.117558874368766	0.992409760590502	-448	n.s	n.s
V_V_WT:V_V_HT	-0.525650308525854	3.94805587394199	63600.082288611	-0.133141557594273	0.99027473748078	-447	n.s	n.s
V_V_WT:V_V_HM	-0.0479017296132938	3.94810151541567	63600.082288611	-0.01213285155568	0.999918844349271	-447	n.s	n.s
V_V_HT:V_V_HM	0.477748578912532	3.94884491546259	63600.082288611	0.120984386356071	0.991962798699936	-447	n.s	n.s
V_V_WT:V_V_HT	-0.531802038187987	3.94763703393552	63600.082288611	-0.134714015907845	0.990044824788564	-446	n.s	n.s
V_V_WT:V_V_HM	-0.0411938908926004	3.9476808021305	63600.082288611	-0.010434959906173	0.999939968500963	-446	n.s	n.s
V_V_HT:V_V_HM	0.490608147295418	3.94839526516281	63600.082288611	0.124255074365051	0.991524255889175	-446	n.s	n.s
V_V_WT:V_V_HT	-0.537652339107474	3.94716384072354	63600.082288611	-0.136212318718677	0.989823293965848	-445	n.s	n.s
V_V_WT:V_V_HM	-0.0348446576982084	3.94720566655553	63600.082288611	-0.00882767725873658	0.999957037034818	-445	n.s	n.s
V_V_HT:V_V_HM	0.502807681409259	3.94788989339893	63600.082288611	0.127361120747055	0.991097147580838	-445	n.s	n.s
V_V_WT:V_V_HT	-0.543185435018351	3.94665989996703	63600.082288611	-0.13763168065809	0.98961122169997	-444	n.s	n.s
V_V_WT:V_V_HM	-0.0288736282112509	3.94669980474441	63600.082288611	-0.00731589166638449	0.999970492064224	-444	n.s	n.s
V_V_HT:V_V_HM	0.514311806807108	3.9473539222737	63600.082288611	0.130292802959726	0.990684518576976	-444	n.s	n.s
V_V_WT:V_V_HT	-0.548385528640704	3.94615034530791	63600.082288611	-0.138967216313172	0.989409709206581	-443	n.s	n.s
V_V_WT:V_V_HM	-0.0232989827507453	3.94618843669454	63600.082288611	-0.00590417389450902	0.999980781263617	-443	n.s	n.s
V_V_HT:V_V_HM	0.525086545889963	3.94681394024028	63600.082288611	0.13304061297047	0.990289406440706	-443	n.s	n.s
V_V_WT:V_V_HT	-0.553236864521473	3.94565883182763	63600.082288611	-0.140214065154035	0.989219859645409	-442	n.s	n.s
V_V_WT:V_V_HM	-0.0181381840636021	3.94569529371629	63600.082288611	-0.0045969550898895	0.999988349388322	-442	n.s	n.s
V_V_HT:V_V_HM	0.535098680457835	3.94629489210002	63600.082288611	0.135595208946254	0.989914827138378	-442	n.s	n.s
V_V_WT:V_V_HT	-0.557723909544919	3.94520771670634	63600.082288611	-0.141367438571912	0.989042766239127	-441	n.s	n.s
V_V_WT:V_V_HM	-0.0134065116640656	3.94524279844148	63600.082288611	-0.00339814615956252	0.99999363360661	-441	n.s	n.s
V_V_HT:V_V_HM	0.544317397880896	3.94582024923306	63600.082288611	0.137947844427706	0.989563689365537	-441	n.s	n.s
V_V_WT:V_V_HT	-0.561831503437745	3.94481716080322	63600.082288611	-0.14242269807084	0.988879495034594	-440	n.s	n.s
V_V_WT:V_V_HM	-0.00911633038029436	3.9448511641928	63600.082288611	-0.00231094406375652	0.999997055653095	-440	n.s	n.s
V_V_HT:V_V_HM	0.552715173057493	3.9454110736808	63600.082288611	0.140090642707566	0.989238726357443	-440	n.s	n.s
V_V_WT:V_V_HT	-0.565544883897012	3.94450358047659	63600.082288611	-0.143375426681367	0.988731068125998	-439	n.s	n.s
V_V_WT:V_V_HM	-0.00527733379293949	3.94453684401805	63600.082288611	-0.00133788426921215	0.99999901315798	-439	n.s	n.s
V_V_HT:V_V_HM	0.560267550104079	3.94508442203824	63600.082288611	0.142016618700042	0.988942464700922	-439	n.s	n.s
V_V_WT:V_V_HT	-0.5688493703822	3.94427745550425	63600.082288611	-0.144221438983297	0.988598456166611	-438	n.s	n.s
V_V_WT:V_V_HM	-0.00189866726091026	3.94431033535923	63600.082288611	-0.000481368629615533	0.999999872248416	-438	n.s	n.s
V_V_HT:V_V_HM	0.566950703121286	3.94485109716523	63600.082288611	0.14371916433771	0.988677279378414	-438	n.s	n.s
V_V_WT:V_V_HT	-0.571730434208771	3.94414308814772	63600.082288611	-0.144956818612093	0.988482566664988	-437	n.s	n.s
V_V_WT:V_V_HM	0.00101123343915077	3.94417593915605	63600.082288611	0.000256386493592157	0.999999963758928	-437	n.s	n.s
V_V_HT:V_V_HM	0.572741667647897	3.94471540721941	63600.082288611	0.14519213898161	0.988445360619586	-437	n.s	n.s
V_V_WT:V_V_HT	-0.574174319683095	3.94410002923834	63600.082288611	-0.145578031851787	0.988384220285076	-436	n.s	n.s
V_V_WT:V_V_HM	0.00344753226125505	3.94413318899552	63600.082288611	0.000874091237809608	0.999999578765246	-436	n.s	n.s
V_V_HT:V_V_HM	0.57762185194435	3.94467664293479	63600.082288611	0.146430722776457	0.988248559243415	-436	n.s	n.s
V_V_WT:V_V_HT	-0.576168308221824	3.94414366314454	63600.082288611	-0.146081978099769	0.988304137154497	-435	n.s	n.s
V_V_WT:V_V_HM	0.00540993019354374	3.94417743832693	63600.082288611	0.00137162444594241	0.999998962755928	-435	n.s	n.s
V_V_HT:V_V_HM	0.581578238415396	3.94472969921531	63600.082288611	0.147431708319859	0.988088318116765	-435	n.s	n.s
V_V_WT:V_V_HT	-0.577700630201591	3.94426527732333	63600.082288611	-0.146465967571439	0.988242935237006	-434	n.s	n.s
V_V_WT:V_V_HM	0.00690207914708907	3.94429993155817	63600.082288611	0.00174988699309245	0.999998311774751	-434	n.s	n.s
V_V_HT:V_V_HM	0.584602709348751	3.94486516957735	63600.082288611	0.148193330879135	0.987965681406942	-434	n.s	n.s
V_V_WT:V_V_HT	-0.578759947334007	3.9444514846821	63600.082288611	-0.146727612085373	0.988201143353543	-433	n.s	n.s
V_V_WT:V_V_HM	0.00792929440292056	3.9444872266387	63600.082288611	0.00201022184819635	0.999997772086912	-433	n.s	n.s
V_V_HT:V_V_HM	0.586689241736941	3.94506877107519	63600.082288611	0.148714579081227	0.987881394525535	-433	n.s	n.s
V_V_WT:V_V_HT	-0.579336124374766	3.94468628572006	63600.082288611	-0.146864942459934	0.988179178749403	-432	n.s	n.s
V_V_WT:V_V_HM	0.00850123523856183	3.94472326266421	63600.082288611	0.00215509040115027	0.999997439403312	-432	n.s	n.s
V_V_HT:V_V_HM	0.587837359613324	3.94532349755035	63600.082288611	0.148995984734411	0.987835770674943	-432	n.s	n.s
V_V_WT:V_V_HT	-0.579420289909962	3.944952040556	63600.082288611	-0.146876383781918	0.988177347920633	-431	n.s	n.s
V_V_WT:V_V_HM	0.00863197465841381	3.94499033523619	63600.082288611	0.00218808512186051	0.999997360397061	-431	n.s	n.s
V_V_HT:V_V_HM	0.588052264568375	3.94561064672941	63600.082288611	0.149039608116382	0.987828690554202	-431	n.s	n.s
V_V_WT:V_V_HT	-0.579004121767202	3.94522898266113	63600.082288611	-0.146760587107077	0.988195871162149	-430	n.s	n.s
V_V_WT:V_V_HM	0.00833738438086584	3.94526861013646	63600.082288611	0.00211326153039234	0.999997537837512	-430	n.s	n.s
V_V_HT:V_V_HM	0.58734150614805	3.94590933261777	63600.082288611	0.148848201172022	0.98785974107792	-430	n.s	n.s
V_V_WT:V_V_HT	-0.578080473275314	3.94549720413024	63600.082288611	-0.146516508152677	0.988234868178637	-429	n.s	n.s
V_V_WT:V_V_HM	0.00763698505311794	3.94553811388522	63600.082288611	0.00193560037507728	0.999997934421532	-429	n.s	n.s
V_V_HT:V_V_HM	0.585717458328467	3.94619855897181	63600.082288611	0.148425744314568	0.98792813535239	-429	n.s	n.s
V_V_WT:V_V_HT	-0.57664281620589	3.94573652751406	63600.082288611	-0.146143264301834	0.988294379611228	-428	n.s	n.s
V_V_WT:V_V_HM	0.00655211636546227	3.94577860589165	63600.082288611	0.00166053826630794	0.999998479773851	-428	n.s	n.s
V_V_HT:V_V_HM	0.583194932571352	3.9464570964203	63600.082288611	0.147776833327378	0.988032822370828	-428	n.s	n.s
V_V_WT:V_V_HT	-0.574686263943569	3.94592925054668	63600.082288611	-0.145640285837348	0.988374342005085	-427	n.s	n.s
V_V_WT:V_V_HM	0.00510863559805586	3.94597233006727	63600.082288611	0.00129464557040337	0.999999075914125	-427	n.s	n.s
V_V_HT:V_V_HM	0.579794899541618	3.94666634249048	63600.082288611	0.14690750350478	0.988172367469827	-427	n.s	n.s
V_V_WT:V_V_HT	-0.572207963513467	3.94606171873467	63600.082288611	-0.145007352722539	0.988474581784728	-426	n.s	n.s
V_V_WT:V_V_HM	0.0033377421157823	3.94610559139539	63600.082288611	0.000845831931882502	0.999999605561933	-426	n.s	n.s
V_V_HT:V_V_HM	0.575545705629317	3.94681196121053	63600.082288611	0.14582546908386	0.988344933292424	-426	n.s	n.s
V_V_WT:V_V_HT	-0.569207166631372	3.94612504881957	63600.082288611	-0.144244584139989	0.988594817464504	-425	n.s	n.s
V_V_WT:V_V_HM	0.00127583858068192	3.94616948116984	63600.082288611	0.00032331064004471	0.999999942369719	-425	n.s	n.s
V_V_HT:V_V_HM	0.570483005212054	3.946884636644	63600.082288611	0.144540075966631	0.988548312405039	-425	n.s	n.s
V_V_WT:V_V_HT	-0.5656849203869	3.9461148568531	63600.082288611	-0.143352370852686	0.988734671443632	-424	n.s	n.s
V_V_WT:V_V_HM	-0.00103645443803657	3.94615960427936	63600.082288611	-0.000262648889546333	0.999999961966886	-424	n.s	n.s
V_V_HT:V_V_HM	0.564648465948864	3.9468797882832	63600.082288611	0.143061987250053	0.988780006036141	-424	n.s	n.s
V_V_WT:V_V_HT	-0.561643010275215	3.94602937618441	63600.082288611	-0.142331178187602	0.988893702125206	-423	n.s	n.s
V_V_WT:V_V_HM	-0.0035569277756835	3.94607419251942	63600.082288611	-0.000901383907688907	0.999999552049261	-423	n.s	n.s
V_V_HT:V_V_HM	0.558086082499564	3.94679561103431	63600.082288611	0.141402326722794	0.989037387272045	-423	n.s	n.s
V_V_WT:V_V_HT	-0.557084723421909	3.94587073514287	63600.082288611	-0.141181696212291	0.989071381678863	-422	n.s	n.s
V_V_WT:V_V_HM	-0.00624036764863689	3.94591538489228	63600.082288611	-0.00158147528265035	0.999998621092067	-422	n.s	n.s
V_V_HT:V_V_HM	0.550844355773343	3.94663439755468	63600.082288611	0.139573190796351	0.989317648634943	-422	n.s	n.s
V_V_WT:V_V_HT	-0.552014103496365	3.94564347690444	63600.082288611	-0.139904709264165	0.989267117996515	-421	n.s	n.s
V_V_WT:V_V_HM	-0.00904017687432201	3.94568774361508	63600.082288611	-0.00229115364969031	0.999997105866561	-421	n.s	n.s
V_V_HT:V_V_HM	0.542973926622068	3.94640099378523	63600.082288611	0.137587114810974	0.989617913182387	-421	n.s	n.s
V_V_WT:V_V_HT	-0.546437102187724	3.94535623082214	63600.082288611	-0.138501334282268	0.989480220195122	-420	n.s	n.s
V_V_WT:V_V_HM	-0.0119066567716715	3.94539992866115	63600.082288611	-0.00301785800855731	0.999994978803004	-420	n.s	n.s
V_V_HT:V_V_HM	0.53453044541611	3.9461045252827	63600.082288611	0.135457751306731	0.989935160181197	-420	n.s	n.s
V_V_WT:V_V_HT	-0.540361954979907	3.94502183333876	63600.082288611	-0.136973121520746	0.989709887201578	-419	n.s	n.s
V_V_WT:V_V_HM	-0.0147867261146644	3.94506481815392	63600.082288611	-0.00374815796349419	0.999992254582523	-419	n.s	n.s
V_V_HT:V_V_HM	0.52557522886525	3.9457585102842	63600.082288611	0.13320004949502	0.990266232628086	-419	n.s	n.s
V_V_WT:V_V_HT	-0.533799167712139	3.94465655784165	63600.082288611	-0.13532208948609	0.98995520777407	-418	n.s	n.s
V_V_WT:V_V_HM	-0.0176243755077294	3.94469873559243	63600.082288611	-0.00446786350214969	0.999988994541524	-418	n.s	n.s
V_V_HT:V_V_HM	0.516174792204389	3.94538004638048	63600.082288611	0.130830182678581	0.990607884059769	-418	n.s	n.s
V_V_WT:V_V_HT	-0.526761481101744	3.94427916425414	63600.082288611	-0.133550760269615	0.990215161701612	-417	n.s	n.s
V_V_WT:V_V_HM	-0.020361154142222	3.94432049641065	63600.082288611	-0.00516214495266059	0.999985308439407	-417	n.s	n.s
V_V_HT:V_V_HM	0.50640032695955	3.94498880996309	63600.082288611	0.128365466000977	0.990956825781298	-417	n.s	n.s
V_V_WT:V_V_HT	-0.51926347982716	3.94390929878471	63600.082288611	-0.131662125188114	0.990488632332252	-416	n.s	n.s
V_V_WT:V_V_HM	-0.0229369252406144	3.94394980339785	63600.082288611	-0.00581572443463998	0.999981352770544	-416	n.s	n.s
V_V_HT:V_V_HM	0.49632655458656	3.94460538387919	63600.082288611	0.125824133540695	0.99130979142613	-416	n.s	n.s
V_V_WT:V_V_HT	-0.5113204565099	3.94356488237764	63600.082288611	-0.129659450715469	0.990774442188169	-415	n.s	n.s
V_V_WT:V_V_HM	-0.0252910971493776	3.94360462899153	63600.082288611	-0.0064131928853743	0.999977324629222	-415	n.s	n.s
V_V_HT:V_V_HM	0.486029359360529	3.9442485422083	63600.082288611	0.123224830828843	0.991663634573302	-415	n.s	n.s
V_V_WT:V_V_HT	-0.502949087674029	3.94326239179677	63600.082288611	-0.127546441931007	0.991071336909445	-414	n.s	n.s
V_V_WT:V_V_HM	-0.0273625533500663	3.94330149624729	63600.082288611	-0.00693899601034979	0.999973454053083	-414	n.s	n.s
V_V_HT:V_V_HM	0.475586534323945	3.94393553046749	63600.082288611	0.120586792215534	0.992015324896895	-414	n.s	n.s
V_V_WT:V_V_HT	-0.494166706787077	3.94301514783177	63600.082288611	-0.125327113454995	0.991378012010266	-413	n.s	n.s
V_V_WT:V_V_HM	-0.029090110220416	3.94305376314091	63600.082288611	-0.00737755860504516	0.999969992520038	-413	n.s	n.s
V_V_HT:V_V_HM	0.465076596566682	3.94368028759697	63600.082288611	0.11792958927968	0.992361999352094	-413	n.s	n.s
V_V_WT:V_V_HT	-0.484992214737165	3.94283431095199	63600.082288611	-0.123005984144453	0.991693094804485	-412	n.s	n.s
V_V_WT:V_V_HM	-0.0304130406399779	3.94287261971568	63600.082288611	-0.00771342205880618	0.999967198193063	-412	n.s	n.s
V_V_HT:V_V_HM	0.454579174097155	3.9434944676818	63600.082288611	0.115273186718677	0.99270096656582	-412	n.s	n.s
V_V_WT:V_V_HT	-0.475446016988169	3.94272849007108	63600.082288611	-0.120588069451264	0.992015156433515	-411	n.s	n.s
V_V_WT:V_V_HM	-0.0312713802654301	3.94276669583411	63600.082288611	-0.0079313291091941	0.999965318720758	-411	n.s	n.s
V_V_HT:V_V_HM	0.444174636722742	3.94338703150779	63600.082288611	0.112637849943151	0.993029726396135	-411	n.s	n.s
V_V_WT:V_V_HT	-0.465548820551962	3.94270147134827	63600.082288611	-0.118078638196455	0.992342754832187	-410	n.s	n.s
V_V_WT:V_V_HM	-0.0316053395717262	3.94273978553893	63600.082288611	-0.00801608558790702	0.999964573545191	-410	n.s	n.s
V_V_HT:V_V_HM	0.43394348098029	3.9433618998707	63600.082288611	0.110044041606863	0.993345984877169	-410	n.s	n.s
V_V_WT:V_V_HT	-0.455321564922706	3.94275210929327	63600.082288611	-0.115483183396057	0.992674447080588	-409	n.s	n.s
V_V_WT:V_V_HM	-0.031355617948897	3.94279073803664	63600.082288611	-0.00795264573552054	0.999965132051329	-409	n.s	n.s
V_V_HT:V_V_HM	0.423965946973787	3.94341784228233	63600.082288611	0.107512306311524	0.993647664218843	-409	n.s	n.s
V_V_WT:V_V_HT	-0.444786132906138	3.94287602204321	63600.082288611	-0.112807537041362	0.993008783570285	-408	n.s	n.s
V_V_WT:V_V_HM	-0.0304648749972856	3.94291515653887	63600.082288611	-0.00772648504666987	0.999967086998492	-408	n.s	n.s
V_V_HT:V_V_HM	0.414321257908874	3.94355023247841	63600.082288611	0.105063010101049	0.993932922927003	-408	n.s	n.s
V_V_WT:V_V_HT	-0.433964642942552	3.94306431347358	63600.082288611	-0.11005771360606	0.993344336926382	-407	n.s	n.s
V_V_WT:V_V_HM	-0.0288762602585919	3.9431041182615	63600.082288611	-0.00732323047845954	0.999970432834647	-407	n.s	n.s
V_V_HT:V_V_HM	0.405088382683992	3.94374973410136	63600.082288611	0.102716554040237	0.994200113815719	-407	n.s	n.s
V_V_WT:V_V_HT	-0.422879372582042	3.94330396971675	63600.082288611	-0.107239861757961	0.99367971544896	-406	n.s	n.s
V_V_WT:V_V_HM	-0.0265337185673999	3.94334457218768	63600.082288611	-0.00672873447442093	0.999975038419846	-406	n.s	n.s
V_V_HT:V_V_HM	0.39634565401466	3.94400271770566	63600.082288611	0.100493250736203	0.994447777924565	-406	n.s	n.s
V_V_WT:V_V_HT	-0.411553375962402	3.94358087253698	63600.082288611	-0.104360323590281	0.99401356320385	-405	n.s	n.s
V_V_WT:V_V_HM	-0.0233852699474184	3.94362235924618	63600.082288611	-0.00592989587164438	0.999980613444752	-405	n.s	n.s
V_V_HT:V_V_HM	0.38816810601498	3.94429438850682	63600.082288611	0.0984125594545005	0.994674701304961	-405	n.s	n.s
V_V_WT:V_V_HT	-0.400010401767009	3.94388071537092	63600.082288611	-0.101425583235316	0.994344573303164	-404	n.s	n.s
V_V_WT:V_V_HM	-0.0193832972637011	3.94392313102717	63600.082288611	-0.00491472491215946	0.99998668300399	-404	n.s	n.s
V_V_HT:V_V_HM	0.380627104503318	3.94460974667528	63600.082288611	0.096492968619806	0.994879889329577	-404	n.s	n.s
V_V_WT:V_V_HT	-0.388274331544	3.94418719393147	63600.082288611	-0.0984421662697449	0.994671505274667	-403	n.s	n.s
V_V_WT:V_V_HM	-0.0144810752739275	3.94423053712744	63600.082288611	-0.00367145762338577	0.999992568334252	-403	n.s	n.s
V_V_HT:V_V_HM	0.373793256270112	3.94493172249571	63600.082288611	0.0947527821935625	0.995062443616917	-403	n.s	n.s
V_V_WT:V_V_HT	-0.376369047409778	3.94448189850313	63600.082288611	-0.0954165989588149	0.994993193869531	-402	n.s	n.s
V_V_WT:V_V_HM	-0.00863187868407778	3.94452611764587	63600.082288611	-0.0021883182989873	0.999997359834444	-402	n.s	n.s
V_V_HT:V_V_HM	0.367737168725704	3.94524107147088	63600.082288611	0.0932103164455303	0.995221506083114	-402	n.s	n.s
V_V_WT:V_V_HT	-0.364318431672995	3.94474495579566	63600.082288611	-0.0923553831123442	0.995308555056289	-401	n.s	n.s
V_V_WT:V_V_HM	-0.00178898246444703	3.94478994682068	63600.082288611	-0.000453505126651641	0.999999886609902	-401	n.s	n.s
V_V_HT:V_V_HM	0.362529449208509	3.94551704597811	63600.082288611	0.091883888723293	0.995356222520971	-401	n.s	n.s
V_V_WT:V_V_HT	-0.352146359057073	3.94495659382412	63600.082288611	-0.0892649515100781	0.995616592957611	-400	n.s	n.s
V_V_WT:V_V_HM	0.00609303798687932	3.94500220179778	63600.082288611	0.00154449545911601	0.999998684824414	-400	n.s	n.s
V_V_HT:V_V_HM	0.358239397043938	3.94573902511925	63600.082288611	0.0907914575098163	0.995465737092563	-400	n.s	n.s
V_V_WT:V_V_HT	-0.339876640644256	3.94510118567885	63600.082288611	-0.0861515648516306	0.99591641094338	-399	n.s	n.s
V_V_WT:V_V_HM	0.0150530420382324	3.94514721589842	63600.082288611	0.0038155843659194	0.999991973409262	-399	n.s	n.s
V_V_HT:V_V_HM	0.354929682682496	3.94589071779604	63600.082288611	0.0899491922271837	0.995549286821558	-399	n.s	n.s
V_V_WT:V_V_HT	-0.327532876637392	3.94516900103595	63600.082288611	-0.0830212537286453	0.996207216027678	-398	n.s	n.s
V_V_WT:V_V_HM	0.0251217165323183	3.94521523443736	63600.082288611	0.00636764157073956	0.999977645596698	-398	n.s	n.s
V_V_HT:V_V_HM	0.352654593169724	3.94596198644496	63600.082288611	0.0893710062035955	0.995606194121194	-398	n.s	n.s
V_V_WT:V_V_HT	-0.315138291571948	3.94515681488952	63600.082288611	-0.0798797883984171	0.996488319141634	-397	n.s	n.s
V_V_WT:V_V_HM	0.0363212409432521	3.94520302502408	63600.082288611	0.00920643138334569	0.999953271356817	-397	n.s	n.s
V_V_HT:V_V_HM	0.35145953251525	3.94594948187354	63600.082288611	0.0890684318513822	0.995635829682498	-397	n.s	n.s
V_V_WT:V_V_HT	-0.302715687320617	3.94506727304517	63600.082288611	-0.0767327060273305	0.996759129474515	-396	n.s	n.s
V_V_WT:V_V_HM	0.04866650984426	3.94511324159734	63600.082288611	0.0123358968080104	0.999916105429998	-396	n.s	n.s
V_V_HT:V_V_HM	0.351382197164845	3.94585598438817	63600.082288611	0.08905094320601	0.995637539557729	-396	n.s	n.s
V_V_WT:V_V_HT	-0.290287635247886	3.94490633754056	63600.082288611	-0.0735854315438233	0.997019141389159	-395	n.s	n.s
V_V_WT:V_V_HM	0.0621694101513128	3.944951863913	63600.082288611	0.0157592316195329	0.99986308505022	-395	n.s	n.s
V_V_HT:V_V_HM	0.352457045399177	3.94568774972851	63600.082288611	0.0893271509950143	0.995610495680206	-395	n.s	n.s
V_V_WT:V_V_HT	-0.277875976398935	3.94468523942811	63600.082288611	-0.0704431303216528	0.997267944238065	-394	n.s	n.s
V_V_WT:V_V_HM	0.0768341187205124	3.94473015445384	63600.082288611	0.0194776615160259	0.999790859271282	-394	n.s	n.s
V_V_HT:V_V_HM	0.35471009511943	3.94545653153165	63600.082288611	0.0899034350738947	0.99555380366926	-394	n.s	n.s
V_V_WT:V_V_HT	-0.265501750838812	3.94441976752577	63600.082288611	-0.0673107241335408	0.997505216731425	-393	n.s	n.s
V_V_WT:V_V_HM	0.0926570282704233	3.94446394515014	63600.082288611	0.0234903980766128	0.999695824001773	-393	n.s	n.s
V_V_HT:V_V_HM	0.358158779109232	3.94517883631481	63600.082288611	0.0907839147397911	0.995466488732621	-393	n.s	n.s
V_V_WT:V_V_HT	-0.253185832494296	3.94412641970132	63600.082288611	-0.0641931331687561	0.997730705387665	-392	n.s	n.s
V_V_WT:V_V_HM	0.109632971589157	3.94416977963409	63600.082288611	0.027796210030119	0.999574118554639	-392	n.s	n.s
V_V_HT:V_V_HM	0.362818804083453	3.94487192337737	63600.082288611	0.0919722645324385	0.995347306246941	-392	n.s	n.s
V_V_WT:V_V_HT	-0.240948866466749	3.94382168307652	63600.082288611	-0.0610952740334821	0.997944224082122	-391	n.s	n.s
V_V_WT:V_V_HM	0.127755199429977	3.94386419144112	63600.082288611	0.0323934073863974	0.999421641080187	-391	n.s	n.s
V_V_HT:V_V_HM	0.368704065896743	3.94455305169068	63600.082288611	0.0934716965560174	0.995194733906134	-391	n.s	n.s
V_V_WT:V_V_HT	-0.228810581244296	3.9435233740396	63600.082288611	-0.0580218651043296	0.998145665579105	-390	n.s	n.s
V_V_WT:V_V_HM	0.147010638948281	3.9435650464263	63600.082288611	0.0372786139489454	0.999234116647355	-390	n.s	n.s
V_V_HT:V_V_HM	0.37582122019257	3.94424086097444	63600.082288611	0.0952835370453826	0.995007113316581	-390	n.s	n.s
V_V_WT:V_V_HT	-0.216790211133496	3.94324842510677	63600.082288611	-0.0549775686850433	0.99833498850363	-389	n.s	n.s
V_V_WT:V_V_HM	0.167383081451682	3.94328932430785	63600.082288611	0.0424475780714016	0.999007114334094	-389	n.s	n.s
V_V_HT:V_V_HM	0.384173292585139	3.94395306929188	63600.082288611	0.0974081805324614	0.994782559725191	-389	n.s	n.s
V_V_WT:V_V_HT	-0.204905654488634	3.94301392707257	63600.082288611	-0.0519667590017272	0.998512228364922	-388	n.s	n.s
V_V_WT:V_V_HM	0.188848569952867	3.9430541623875	63600.082288611	0.0478939832362131	0.998736148702388	-388	n.s	n.s
V_V_HT:V_V_HM	0.393754224441508	3.9437075424941	63600.082288611	0.0998436674623413	0.994519126568417	-388	n.s	n.s
V_V_WT:V_V_HT	-0.19317343362917	3.94283610178732	63600.082288611	-0.0489935236064219	0.9986774912196	-387	n.s	n.s
V_V_WT:V_V_HM	0.211375474356608	3.94287582550198	63600.082288611	0.0536094677365846	0.998416758794898	-387	n.s	n.s
V_V_HT:V_V_HM	0.404548907985749	3.94352121981215	63600.082288611	0.102585705879635	0.994214837950766	-387	n.s	n.s
V_V_WT:V_V_HT	-0.181609787896424	3.94272706945789	63600.082288611	-0.0460619730194498	0.99883093166666	-386	n.s	n.s
V_V_WT:V_V_HM	0.234930635033173	3.94276646613425	63600.082288611	0.0595852270356541	0.998044491475579	-386	n.s	n.s
V_V_HT:V_V_HM	0.416540422929579	3.94340676021098	63600.082288611	0.105629585852638	0.993867513487093	-386	n.s	n.s
V_V_WT:V_V_HT	-0.170230960501428	3.94269378649801	63600.082288611	-0.043176307803663	0.998972748259865	-385	n.s	n.s
V_V_WT:V_V_HM	0.259480889652167	3.94273305980437	63600.082288611	0.0658124417038372	0.997614912278794	-385	n.s	n.s
V_V_HT:V_V_HM	0.429711850153609	3.94337143883969	63600.082288611	0.10897067568153	0.993474732296693	-385	n.s	n.s
V_V_WT:V_V_HT	-0.159053191489317	3.94273782404938	63600.082288611	-0.0403407983455419	0.999103183841874	-384	n.s	n.s
V_V_WT:V_V_HM	0.284993079178967	3.94277718298333	63600.082288611	0.0722823192771258	0.997123629857343	-384	n.s	n.s
V_V_HT:V_V_HM	0.444046270668274	3.94341691543674	63600.082288611	0.112604444366516	0.993033845659341	-384	n.s	n.s
V_V_WT:V_V_HT	-0.148092722542337	3.94285537010599	63600.082288611	-0.0375597653581587	0.999222525202921	-383	n.s	n.s
V_V_WT:V_V_HM	0.311434042787369	3.942895015184	63600.082288611	0.0789861362242826	0.996566317893495	-383	n.s	n.s
V_V_HT:V_V_HM	0.459526765329684	3.94353923597616	63600.082288611	0.116526484924382	0.992541988575271	-383	n.s	n.s
V_V_WT:V_V_HT	-0.13736546901027	3.94303798306753	63600.082288611	-0.0348374703972303	0.999331105573766	-382	n.s	n.s
V_V_WT:V_V_HM	0.338769373391514	3.94307809412129	63600.082288611	0.0859149540803119	0.995938764972703	-382	n.s	n.s
V_V_HT:V_V_HM	0.476134842401748	3.94372961322426	63600.082288611	0.120732121392186	0.99199614517108	-382	n.s	n.s
V_V_WT:V_V_HT	-0.126886040049332	3.94327456621005	63600.082288611	-0.0321778354306391	0.999429310997188	-381	n.s	n.s
V_V_WT:V_V_HM	0.366959673989442	3.94331529434906	63600.082288611	0.0930586693169858	0.995237004691678	-381	n.s	n.s
V_V_HT:V_V_HM	0.493845714038827	3.9439764716455	63600.082288611	0.125215177521783	0.991393339645775	-381	n.s	n.s
V_V_WT:V_V_HT	-0.116668390325469	3.94355079959889	63600.082288611	-0.0295846043969651	0.99951756733696	-380	n.s	n.s
V_V_WT:V_V_HM	0.395963191673758	3.94359225840023	63600.082288611	0.100406727097691	0.994457307882017	-380	n.s	n.s
V_V_HT:V_V_HM	0.512631581999216	3.94426486576369	63600.082288611	0.129968853372112	0.990730566788698	-380	n.s	n.s
V_V_WT:V_V_HT	-0.10672485030047	3.94385144710236	63600.082288611	-0.0270610725915863	0.999596343056509	-379	n.s	n.s
V_V_WT:V_V_HM	0.425732683394642	3.94389370898669	63600.082288611	0.107947301527055	0.993596323612168	-379	n.s	n.s
V_V_HT:V_V_HM	0.532457533695151	3.94457887442823	63600.082288611	0.134984633504719	0.990004990385745	-379	n.s	n.s
V_V_WT:V_V_HT	-0.0970658114075498	3.94416166119822	63600.082288611	-0.0246099982063265	0.999666142715508	-378	n.s	n.s
V_V_WT:V_V_HM	0.456214683127961	3.9442047571155	63600.082288611	0.115667089114715	0.99265118344222	-378	n.s	n.s
V_V_HT:V_V_HM	0.553280494535521	3.9449029608961	63600.082288611	0.1402519909919	0.989214058927936	-378	n.s	n.s
V_V_WT:V_V_HT	-0.0876997627913205	3.94446771931231	63600.082288611	-0.0222336114862693	0.999727497089037	-377	n.s	n.s
V_V_WT:V_V_HM	0.487349953874933	3.94451164063028	63600.082288611	0.123551404654255	0.991619576828475	-377	n.s	n.s
V_V_HT:V_V_HM	0.575049716666193	3.9452227457072	63600.082288611	0.145758491657259	0.98835557410314	-377	n.s	n.s
V_V_WT:V_V_HT	-0.0786336335560769	3.94475706158793	63600.082288611	-0.0199337075334174	0.999780952155451	-376	n.s	n.s
V_V_WT:V_V_HM	0.519074765611542	3.94480176266572	63600.082288611	0.131584499511269	0.990499790660049	-376	n.s	n.s
V_V_HT:V_V_HM	0.597708399167651	3.9455250553506	63600.082288611	0.151490204923952	0.987427711007195	-376	n.s	n.s
V_V_WT:V_V_HT	-0.0698740429582223	3.94501636046736	63600.082288611	-0.0177119779928985	0.999827055387564	-375	n.s	n.s
V_V_WT:V_V_HM	0.551324504570729	3.94506175752457	63600.082288611	0.13975053838363	0.98929063158633	-375	n.s	n.s
V_V_HT:V_V_HM	0.621198547528948	3.94579592896307	63600.082288611	0.157433014457034	0.98642887339847	-375	n.s	n.s
V_V_WT:V_V_HT	-0.0614276082981213	3.94523139970001	63600.082288611	-0.0155700900846506	0.999866351601267	-374	n.s	n.s
V_V_WT:V_V_HM	0.584034558417372	3.94527736975798	63600.082288611	0.14803383987504	0.987991413736073	-374	n.s	n.s
V_V_HT:V_V_HM	0.645462166715546	3.94602049830844	63600.082288611	0.163572938101117	0.985357676300931	-374	n.s	n.s
V_V_WT:V_V_HT	-0.053300685302176	3.94538835590643	63600.082288611	-0.0135096169233587	0.999899382202571	-373	n.s	n.s
V_V_WT:V_V_HM	0.617139763408751	3.94543473891027	63600.082288611	0.156418697620938	0.986602001509267	-373	n.s	n.s
V_V_HT:V_V_HM	0.67044044871097	3.94618432244335	63600.082288611	0.16989587761979	0.984213018919983	-373	n.s	n.s
V_V_WT:V_V_HT	-0.0454983209611974	3.94547714345816	63600.082288611	-0.0115317664522874	0.999926686088881	-372	n.s	n.s
V_V_WT:V_V_HM	0.650572287047275	3.94552375224002	63600.082288611	0.164888701196621	0.985122947816706	-372	n.s	n.s
V_V_HT:V_V_HM	0.696070608008505	3.94627686418995	63600.082288611	0.17638666316723	0.982994299670788	-372	n.s	n.s
V_V_WT:V_V_HT	-0.0380240691578173	3.94549267239427	63600.082288611	-0.00963734375274937	0.999948794778375	-371	n.s	n.s
V_V_WT:V_V_HM	0.68426149979085	3.94553930581175	63600.082288611	0.173426608317636	0.983555561643802	-371	n.s	n.s
V_V_HT:V_V_HM	0.72228556894872	3.94629280115211	63600.082288611	0.183028884409654	0.981701512769369	-371	n.s	n.s
V_V_WT:V_V_HT	-0.0308800889909584	3.94543515485839	63600.082288611	-0.00782678913197517	0.999966226922921	-370	n.s	n.s
V_V_WT:V_V_HM	0.718134477717115	3.94548161184604	63600.082288611	0.182014402389043	0.981901942501869	-370	n.s	n.s
V_V_HT:V_V_HM	0.74901456670807	3.94623234723744	63600.082288611	0.189804983792304	0.980335297329695	-370	n.s	n.s
V_V_WT:V_V_HT	-0.0240672473969639	3.94531007760903	63600.082288611	-0.00610021694709211	0.999979483804617	-369	n.s	n.s
V_V_WT:V_V_HM	0.752116501660787	3.94535617121612	63600.082288611	0.190633359580551	0.980165005829702	-369	n.s	n.s
V_V_HT:V_V_HM	0.776183749057758	3.9461012249812	63600.082288611	0.196696360484634	0.978896978805091	-369	n.s	n.s
V_V_WT:V_V_HT	-0.017585228520101	3.9451278410294	63600.082288611	-0.00445745467034409	0.999989045760589	-368	n.s	n.s
V_V_WT:V_V_HM	0.786131547619711	3.94517341153541	63600.082288611	0.19926413001799	0.978348497240213	-368	n.s	n.s
V_V_HT:V_V_HM	0.803716776139801	3.94591028908381	63600.082288611	0.203683489298591	0.977388600245417	-368	n.s	n.s
V_V_WT:V_V_HT	-0.0114326476168785	3.94490308346987	63600.082288611	-0.00289808073227049	0.999995369470019	-367	n.s	n.s
V_V_WT:V_V_HM	0.820102766632125	3.94494800969824	63600.082288611	0.20788683770128	0.97645699328895	-367	n.s	n.s
V_V_HT:V_V_HM	0.831535414248982	3.94567482083094	63600.082288611	0.210746057900906	0.975812940902333	-367	n.s	n.s
V_V_WT:V_V_HT	-0.0056071668381783	3.94465372886516	63600.082288611	-0.00142145983490202	0.999998886014094	-366	n.s	n.s
V_V_WT:V_V_HM	0.853952953970122	3.94469793694851	63600.082288611	0.216481202773846	0.974495886494693	-366	n.s	n.s
V_V_HT:V_V_HM	0.859560120808283	3.94541353310903	63600.082288611	0.21786312476374	0.974173519852661	-366	n.s	n.s
V_V_WT:V_V_HT	-0.000105609629468262	3.94439981203523	63600.082288611	-2.67745752208039e-05	0.999999999604765	-365	n.s	n.s
V_V_WT:V_V_HM	0.88760500564026	3.94444328100153	63600.082288611	0.225026687521512	0.97247135282605	-365	n.s	n.s
V_V_HT:V_V_HM	0.88771061526969	3.94514734288405	63600.082288611	0.22501329813977	0.972474582859735	-365	n.s	n.s
V_V_WT:V_V_HT	0.00507581847360683	3.94416160984622	63600.082288611	0.00128691949663917	0.999999086910569	-364	n.s	n.s
V_V_WT:V_V_HM	0.920982195577025	3.9442043724613	63600.082288611	0.233502655695883	0.970390302959392	-364	n.s	n.s
V_V_HT:V_V_HM	0.915906377103411	3.9448974229491	63600.082288611	0.232174953846761	0.97072106654958	-364	n.s	n.s
V_V_WT:V_V_HT	0.00994103282122438	3.94395626180795	63600.082288611	0.00252057379983907	0.999996497252566	-363	n.s	n.s
V_V_WT:V_V_HM	0.954007887552947	3.94399839746188	63600.082288611	0.241888507907835	0.968260326530044	-363	n.s	n.s
V_V_HT:V_V_HM	0.944066854731787	3.94468168919437	63600.082288611	0.239326498084208	0.96891853618293	-363	n.s	n.s
V_V_WT:V_V_HT	0.0144939468232117	3.94379648422661	63600.082288611	0.00367512544858258	0.999992553478265	-362	n.s	n.s
V_V_WT:V_V_HM	0.986605446356478	3.94383810861335	63600.082288611	0.250163779340164	0.966089635057727	-362	n.s	n.s
V_V_HT:V_V_HM	0.972111499533284	3.94451346100681	63600.082288611	0.246446490585726	0.96707314345719	-362	n.s	n.s
V_V_WT:V_V_HT	0.0187384767613104	3.94369012145723	63600.082288611	0.0047515084056316	0.999987552818141	-361	n.s	n.s
V_V_WT:V_V_HM	1.01869823654257	3.9437313749558	63600.082288611	0.258308221247444	0.963887000523726	-361	n.s	n.s
V_V_HT:V_V_HM	0.999959759781284	3.94440099095496	63600.082288611	0.25351371781782	0.965191587529878	-361	n.s	n.s
V_V_WT:V_V_HT	0.0226785638327165	3.94364041500487	63600.082288611	0.00575066726328001	0.999981767624998	-360	n.s	n.s
V_V_WT:V_V_HM	1.05021003668462	3.94368145133628	63600.082288611	0.266301943918105	0.961661669305205	-360	n.s	n.s
V_V_HT:V_V_HM	1.0275314728519	3.94434773891229	63600.082288611	0.260507323610178	0.96328105250594	-360	n.s	n.s
V_V_WT:V_V_HT	0.0263182823306209	3.94364782080091	63600.082288611	0.00667358839493838	0.999975445888907	-359	n.s	n.s
V_V_WT:V_V_HM	1.08106675880241	3.94368879918576	63600.082288611	0.274125777628704	0.95942320358033	-359	n.s	n.s
V_V_HT:V_V_HM	1.0547484764718	3.94435424869157	63600.082288611	0.267407136877142	0.961349079647783	-359	n.s	n.s
V_V_WT:V_V_HT	0.0296617837880824	3.94370991589427	63600.082288611	0.00752128945096519	0.999968811927492	-358	n.s	n.s
V_V_WT:V_V_HM	1.11119660887748	3.94375099280085	63600.082288611	0.28176135128864	0.957181388829534	-358	n.s	n.s
V_V_HT:V_V_HM	1.08153482508941	3.94441804808098	63600.082288611	0.274193762401933	0.959403491880091	-358	n.s	n.s
V_V_WT:V_V_HT	0.0327132210602485	3.94382007296777	63600.082288611	0.00829480565923269	0.999962067201418	-357	n.s	n.s
V_V_WT:V_V_HM	1.14052883858776	3.94386139108605	63600.082288611	0.289190903403854	0.954946219456392	-357	n.s	n.s
V_V_HT:V_V_HM	1.10781561752748	3.94453227655902	63600.082288611	0.280848409863659	0.957452390258832	-357	n.s	n.s
V_V_WT:V_V_HT	0.0354766684755816	3.94396917247897	63600.082288611	0.00899516880688063	0.999955391293603	-356	n.s	n.s
V_V_WT:V_V_HM	1.16899560023224	3.9440108532499	63600.082288611	0.296397663122296	0.952727715671837	-356	n.s	n.s
V_V_HT:V_V_HM	1.13351893175663	3.94468745748865	63600.082288611	0.287353293251343	0.955503982995472	-356	n.s	n.s
V_V_WT:V_V_HT	0.0379560515403803	3.94414652099966	63600.082288611	0.00962338780729681	0.999948942968894	-355	n.s	n.s
V_V_WT:V_V_HM	1.19653274529188	3.94418865922117	63600.082288611	0.303366002154713	0.95053579889671	-355	n.s	n.s
V_V_HT:V_V_HM	1.15857669375152	3.94487245144132	63600.082288611	0.29369180068882	0.95356646978001	-355	n.s	n.s
V_V_WT:V_V_HT	0.0401550952014311	3.94434040253556	63600.082288611	0.0101804335081267	0.999942861242118	-354	n.s	n.s
V_V_WT:V_V_HM	1.22308007243983	3.94438306242708	63600.082288611	0.310081463458885	0.948380204194288	-354	n.s	n.s
V_V_HT:V_V_HM	1.18292497723841	3.9450750318627	63600.082288611	0.299848537146805	0.951647960838719	-354	n.s	n.s
V_V_WT:V_V_HT	0.042077278890762	3.9445387004631	63600.082288611	0.0106672242525652	0.999937266448052	-353	n.s	n.s
V_V_WT:V_V_HM	1.24858156118343	3.9445819134349	63600.082288611	0.31653077273687	0.946270401343944	-353	n.s	n.s
V_V_HT:V_V_HM	1.20650428229267	3.94528253534938	63600.082288611	0.305809348629027	0.949756402382804	-353	n.s	n.s
V_V_WT:V_V_HT	0.0437258009311101	3.94472955482042	63600.082288611	0.011084613108059	0.999932261276112	-352	n.s	n.s
V_V_WT:V_V_HM	1.27298557492736	3.94477331908393	63600.082288611	0.322701831501684	0.944215526296326	-352	n.s	n.s
V_V_HT:V_V_HM	1.2292597739962	3.945482549619	63600.082288611	0.311561325778747	0.947899510634056	-352	n.s	n.s
V_V_WT:V_V_HT	0.0451035618121978	3.94490201763546	63600.082288611	0.0114333794884042	0.999927931709276	-351	n.s	n.s
V_V_WT:V_V_HM	1.29624505703963	3.94494629968932	63600.082288611	0.328583701416091	0.942224320833476	-351	n.s	n.s
V_V_HT:V_V_HM	1.2511414952274	3.94566360003464	63600.082288611	0.317092794027453	0.946084713467416	-351	n.s	n.s
V_V_WT:V_V_HT	0.0462131522445652	3.94504666581539	63600.082288611	0.0117142219495175	0.999924347880959	-350	n.s	n.s
V_V_WT:V_V_HM	1.31831769218262	3.94509140373543	63600.082288611	0.334166577467475	0.94030508181717	-350	n.s	n.s
V_V_HT:V_V_HM	1.27210453993805	3.94581579228316	63600.082288611	0.322393291249406	0.944319100273826	-350	n.s	n.s
V_V_WT:V_V_HT	0.0470568592686718	3.94515613418853	63600.082288611	0.0119277558778674	0.999921564787871	-349	n.s	n.s
V_V_WT:V_V_HM	1.33916605910645	3.945201242507	63600.082288611	0.339441761469046	0.938465616450468	-349	n.s	n.s
V_V_HT:V_V_HM	1.29210919983782	3.94593137193639	63600.082288611	0.327453540887039	0.942609378047821	-349	n.s	n.s
V_V_WT:V_V_HT	0.0476366752356512	3.94522553376512	63600.082288611	0.0120745125539602	0.999919622891016	-348	n.s	n.s
V_V_WT:V_V_HM	1.35875775790441	3.94527090966087	63600.082288611	0.344401636545969	0.936713203243949	-348	n.s	n.s
V_V_HT:V_V_HM	1.31112108266873	3.9460051642706	63600.082288611	0.332265424926549	0.940961832487095	-348	n.s	n.s
V_V_WT:V_V_HT	0.0479543682821699	3.94525214569854	63600.082288611	0.0121549565176598	0.999918548375472	-347	n.s	n.s
V_V_WT:V_V_HM	1.37706465045313	3.94529767483131	63600.082288611	0.349039480401693	0.9350546168736	-347	n.s	n.s
V_V_HT:V_V_HM	1.32911028217092	3.94603426189212	63600.082288611	0.336821779528497	0.93938235595451	-347	n.s	n.s
V_V_WT:V_V_HT	0.0480116304294427	3.94523379694222	63600.082288611	0.0121695273082813	0.999918352985705	-346	n.s	n.s
V_V_WT:V_V_HM	1.39406033533885	3.94527935591863	63600.082288611	0.353348954427652	0.933496280308187	-346	n.s	n.s
V_V_HT:V_V_HM	1.34604870490941	3.94601634362918	63600.082288611	0.341115846385835	0.937876605957664	-346	n.s	n.s
V_V_WT:V_V_HT	0.0478100285401268	3.94517009823431	63600.082288611	0.0121186228602728	0.999919034579053	-345	n.s	n.s
V_V_WT:V_V_HM	1.40972194552324	3.945215559939	63600.082288611	0.357324441239161	0.932044120518219	-345	n.s	n.s
V_V_HT:V_V_HM	1.36191191698313	3.94595096046403	63600.082288611	0.345141622546413	0.936449859143306	-345	n.s	n.s
V_V_WT:V_V_HT	0.0473510874436833	3.94506131647919	63600.082288611	0.0120026239505809	0.999920577093776	-344	n.s	n.s
V_V_WT:V_V_HM	1.42402839554843	3.9451065530098	63600.082288611	0.36096069305454	0.930703674575778	-344	n.s	n.s
V_V_HT:V_V_HM	1.37667730810475	3.94583836752463	63600.082288611	0.348893487233334	0.935107119748453	-344	n.s	n.s
V_V_WT:V_V_HT	0.0466362862262706	3.94491018800909	63600.082288611	0.0118218879527412	0.999922950899586	-343	n.s	n.s
V_V_WT:V_V_HM	1.43696309643881	3.94495507764677	63600.082288611	0.364253348430011	0.929479881073108	-343	n.s	n.s
V_V_HT:V_V_HM	1.39032681021255	3.94568140526102	63600.082288611	0.352366718802674	0.933852915055858	-343	n.s	n.s
V_V_WT:V_V_HT	0.0456671035079133	3.94472246860191	63600.082288611	0.0115767595493476	0.999926112901425	-342	n.s	n.s
V_V_WT:V_V_HM	1.44851486963569	3.9447669039622	63600.082288611	0.36719910324252	0.928376994953765	-342	n.s	n.s
V_V_HT:V_V_HM	1.40284776612774	3.94548606934287	63600.082288611	0.355557652839816	0.932691214645774	-342	n.s	n.s
V_V_WT:V_V_HT	0.0444450928003874	3.94450670828706	63600.082288611	0.0112675921445417	0.999930006505689	-341	n.s	n.s
V_V_WT:V_V_HM	1.45867795068746	3.94455060383118	63600.082288611	0.369795725087341	0.927398563036197	-341	n.s	n.s
V_V_HT:V_V_HM	1.41423285788703	3.94526127485245	63600.082288611	0.35846367562562	0.931625411224174	-341	n.s	n.s
V_V_WT:V_V_HT	0.0429719646670392	3.94427384705234	63600.082288611	0.0108947721008655	0.99993456159043	-340	n.s	n.s
V_V_WT:V_V_HM	1.46745197838326	3.94431714546455	63600.082288611	0.372042085933845	0.926547396952519	-340	n.s	n.s
V_V_HT:V_V_HM	1.42448001371623	3.94501843314347	63600.082288611	0.361083233920703	0.930658299493368	-340	n.s	n.s
V_V_WT:V_V_HT	0.0412496104281423	3.94403610136087	63600.082288611	0.0104587304395894	0.999939694697772	-339	n.s	n.s
V_V_WT:V_V_HM	1.47484107411893	3.94407877718244	63600.082288611	0.373938036595843	0.925825610580912	-339	n.s	n.s
V_V_HT:V_V_HM	1.4335914636908	3.94477029246999	63600.082288611	0.363415701651201	0.929792112092781	-339	n.s	n.s
V_V_WT:V_V_HT	0.0392800319313693	3.94380467425233	63600.082288611	0.00995993340842014	0.99994530952983	-338	n.s	n.s
V_V_WT:V_V_HM	1.48085113785395	3.94384673223594	63600.082288611	0.375483947119414	0.925234790869601	-338	n.s	n.s
V_V_HT:V_V_HM	1.44157110592254	3.94452855937163	63600.082288611	0.365460937656942	0.929028676418706	-338	n.s	n.s
V_V_WT:V_V_HT	0.0370655864696445	3.94359087271602	63600.082288611	0.00939894316271121	0.999951296727421	-337	n.s	n.s
V_V_WT:V_V_HM	1.48549244764434	3.94363234818762	63600.082288611	0.376681271601555	0.924775782030726	-337	n.s	n.s
V_V_HT:V_V_HM	1.44842686117469	3.94430505036265	63600.082288611	0.367219787181906	0.928369224194893	-337	n.s	n.s
V_V_WT:V_V_HT	0.0346090298635957	3.94340558105217	63600.082288611	0.00877643172943966	0.999957534384785	-336	n.s	n.s
V_V_WT:V_V_HM	1.48877962577878	3.94344653877604	63600.082288611	0.377532600262122	0.924448666080987	-336	n.s	n.s
V_V_HT:V_V_HM	1.45417059591522	3.94411114026097	63600.082288611	0.368694122503608	0.927814372415011	-336	n.s	n.s
V_V_WT:V_V_HT	0.0319132035081005	3.94325660834879	63600.082288611	0.00809310848310829	0.999963889493762	-335	n.s	n.s
V_V_WT:V_V_HM	1.49072816204808	3.94329713548764	63600.082288611	0.378041043022676	0.92425300471076	-335	n.s	n.s
V_V_HT:V_V_HM	1.45881495853994	3.94395501044893	63600.082288611	0.369886308204587	0.927364324832283	-335	n.s	n.s
V_V_WT:V_V_HT	0.0289809453829939	3.94314779626666	63600.082288611	0.00734969797744656	0.99997021872932	-334	n.s	n.s
V_V_WT:V_V_HM	1.49135354391557	3.9431879932462	63600.082288611	0.378210104735032	0.924187896493718	-334	n.s	n.s
V_V_HT:V_V_HM	1.46237259853255	3.94384072141979	63600.082288611	0.370799102151898	0.927018914284109	-334	n.s	n.s
V_V_WT:V_V_HT	0.0258152327530148	3.94307938687407	63600.082288611	0.00654697261205287	0.999976368753407	-333	n.s	n.s
V_V_WT:V_V_HM	1.49067205099002	3.94311935881877	63600.082288611	0.378043856992597	0.92425192120889	-333	n.s	n.s
V_V_HT:V_V_HM	1.46485681823703	3.94376859050365	63600.082288611	0.371435794119441	0.926777556502906	-333	n.s	n.s
V_V_WT:V_V_HT	0.0224195887982681	3.94304964289742	63600.082288611	0.00568584999650012	0.999982176308747	-332	n.s	n.s
V_V_WT:V_V_HM	1.48870312540375	3.94308949425061	63600.082288611	0.3775473845	0.924442979868412	-332	n.s	n.s
V_V_HT:V_V_HM	1.4662835366055	3.9437368659886	63600.082288611	0.371800550196682	0.926639126451877	-332	n.s	n.s
V_V_WT:V_V_HT	0.0187978308701489	3.94305397753089	63600.082288611	0.00476732780663579	0.99998746979882	-331	n.s	n.s
V_V_WT:V_V_HM	1.48546773635183	3.94309380487196	63600.082288611	0.376726451325209	0.924758437726116	-331	n.s	n.s
V_V_HT:V_V_HM	1.46666990548169	3.94374082660034	63600.082288611	0.371898146954554	0.92660206760689	-331	n.s	n.s
V_V_WT:V_V_HT	0.0149545792375037	3.94308683520868	63600.082288611	0.00379260712799194	0.999992069789173	-330	n.s	n.s
V_V_WT:V_V_HM	1.48099051569539	3.94312672388543	63600.082288611	0.375587856896485	0.925195004622749	-330	n.s	n.s
V_V_HT:V_V_HM	1.46603593645789	3.94377472668984	63600.082288611	0.371734198339567	0.926664316472287	-330	n.s	n.s
V_V_WT:V_V_HT	0.0108954554940652	3.94314267680539	63600.082288611	0.00276314006037753	0.99999579064424	-329	n.s	n.s
V_V_WT:V_V_HM	1.47530033985089	3.94318269966368	63600.082288611	0.374139483817658	0.925748737624971	-329	n.s	n.s
V_V_HT:V_V_HM	1.46440488435684	3.94383281693663	63600.082288611	0.371315152627163	0.926823316322784	-329	n.s	n.s
V_V_WT:V_V_HT	0.00662713186903829	3.94321644308635	63600.082288611	0.00168064116304284	0.999998442742589	-328	n.s	n.s
V_V_WT:V_V_HM	1.46843014079603	3.94325666031986	63600.082288611	0.372390201117905	0.926415102442824	-328	n.s	n.s
V_V_HT:V_V_HM	1.46180300892699	3.94390982641921	63600.082288611	0.370648182454568	0.927076073627953	-328	n.s	n.s
V_V_WT:V_V_HT	0.00215717549841443	3.94330339557899	63600.082288611	0.000547047812966391	0.999999835008606	-327	n.s	n.s
V_V_WT:V_V_HM	1.46041609220989	3.94334385445435	63600.082288611	0.37034966924333	0.927189074473979	-327	n.s	n.s
V_V_HT:V_V_HM	1.45825891671145	3.94400080133907	63600.082288611	0.369741029519148	0.927419233180019	-327	n.s	n.s
V_V_WT:V_V_HT	-0.00250666146179057	3.94339706362332	63600.082288611	-0.00063566042712609	0.999999777227768	-326	n.s	n.s
V_V_WT:V_V_HM	1.45129501083458	3.94343779423872	63600.082288611	0.368027869732062	0.928065344100152	-326	n.s	n.s
V_V_HT:V_V_HM	1.45380167229639	3.94409898468155	63600.082288611	0.368601720682669	0.927849202410084	-326	n.s	n.s
V_V_WT:V_V_HT	-0.00735662995445097	3.94348879241804	63600.082288611	-0.00186551308795278	0.999998081300619	-325	n.s	n.s
V_V_WT:V_V_HM	1.44110371113361	3.94352980266178	63600.082288611	0.365434974058242	0.92903839086282	-325	n.s	n.s
V_V_HT:V_V_HM	1.44846034108806	3.9441953507759	63600.082288611	0.367238489037597	0.928362197765597	-325	n.s	n.s
V_V_WT:V_V_HT	-0.0123847922781444	3.94356862175014	63600.082288611	-0.00314050380912303	0.999994562388019	-324	n.s	n.s
V_V_WT:V_V_HM	1.42987949300232	3.94360989423799	63600.082288611	0.362581373753909	0.930102496128842	-324	n.s	n.s
V_V_HT:V_V_HM	1.44226428528052	3.94427951712791	63600.082288611	0.365659755860995	0.928954267851315	-324	n.s	n.s
V_V_WT:V_V_HT	-0.0175822790260511	3.94362830883422	63600.082288611	-0.00445840166697876	0.999989041105613	-323	n.s	n.s
V_V_WT:V_V_HM	1.41766202752666	3.94366980432539	63600.082288611	0.359477871593554	0.931251696775182	-323	n.s	n.s
V_V_HT:V_V_HM	1.4352443065527	3.94434287652303	63600.082288611	0.363874123392103	0.929621312343501	-323	n.s	n.s
V_V_WT:V_V_HT	-0.0229391158693559	3.94366261952515	63600.082288611	-0.00581670342584174	0.999981346492104	-322	n.s	n.s
V_V_WT:V_V_HM	1.40449362044133	3.94370428335439	63600.082288611	0.3561356327779	0.932479830164293	-322	n.s	n.s
V_V_HT:V_V_HM	1.42743273631071	3.94437993877398	63600.082288611	0.361890273875186	0.93035913553712	-322	n.s	n.s
V_V_WT:V_V_HT	-0.0284444293729607	3.9436691421633	63600.082288611	-0.00721268147696525	0.999971318755893	-321	n.s	n.s
V_V_WT:V_V_HM	1.39041859005236	3.94371091056731	63600.082288611	0.352566053035655	0.933780609039773	-321	n.s	n.s
V_V_HT:V_V_HM	1.41886301942536	3.94438814254194	63600.082288611	0.359716885902355	0.931163492259593	-321	n.s	n.s
V_V_WT:V_V_HT	-0.0340870019615558	3.94364645932027	63600.082288611	-0.0086435237826646	0.999958810795496	-320	n.s	n.s
V_V_WT:V_V_HM	1.37548194575021	3.94368826211892	63600.082288611	0.348780596824144	0.935147705001425	-320	n.s	n.s
V_V_HT:V_V_HM	1.40956894771176	3.9443659654443	63600.082288611	0.357362617987447	0.932030107718682	-320	n.s	n.s
V_V_WT:V_V_HT	-0.0398548071755052	3.9435963003757	63600.082288611	-0.010106208683609	0.999943691370531	-319	n.s	n.s
V_V_WT:V_V_HM	1.35973013400486	3.94363806825914	63600.082288611	0.344790802418919	0.936574769167088	-319	n.s	n.s
V_V_HT:V_V_HM	1.39958494118035	3.94431515414348	63600.082288611	0.354835982036094	0.932954736764839	-319	n.s	n.s
V_V_WT:V_V_HT	-0.0457350457368086	3.94352356775991	63600.082288611	-0.0115975079014903	0.999925847826904	-318	n.s	n.s
V_V_WT:V_V_HM	1.34321088962936	3.94356523970248	63600.082288611	0.340608258767059	0.938055462433501	-318	n.s	n.s
V_V_HT:V_V_HM	1.38894593536618	3.94424075271862	63600.082288611	0.352145323382917	0.933933182169127	-318	n.s	n.s
V_V_WT:V_V_HT	-0.0517147609132564	3.94343327988292	63600.082288611	-0.01311414628899	0.999905186526913	-317	n.s	n.s
V_V_WT:V_V_HM	1.32597219705087	3.94347480412348	63600.082288611	0.336244622550745	0.939583470738646	-317	n.s	n.s
V_V_HT:V_V_HM	1.3776869579641	3.9441479370894	63600.082288611	0.349299007019694	0.934961237579836	-317	n.s	n.s
V_V_WT:V_V_HT	-0.0577809983153053	3.94332952967679	63600.082288611	-0.0146528454902021	0.999881633503388	-316	n.s	n.s
V_V_WT:V_V_HM	1.30806203883949	3.94337086244249	63600.082288611	0.331711645814944	0.941152516581049	-316	n.s	n.s
V_V_HT:V_V_HM	1.36584303715478	3.94404093549542	63600.082288611	0.346305492131818	0.936034672562592	-316	n.s	n.s
V_V_WT:V_V_HT	-0.0639208033283367	3.94321524611543	63600.082288611	-0.0162103256704809	0.999855135312226	-315	n.s	n.s
V_V_WT:V_V_HM	1.28952839792107	3.94325634978635	63600.082288611	0.327021193534867	0.942756374157771	-315	n.s	n.s
V_V_HT:V_V_HM	1.35344920124946	3.9439227806291	63600.082288611	0.343173352150057	0.937149237824313	-315	n.s	n.s
V_V_WT:V_V_HT	-0.0701212200703694	3.94309207106391	63600.082288611	-0.0177833078220386	0.999825659737245	-314	n.s	n.s
V_V_WT:V_V_HM	1.27041925941455	3.9431329120381	63600.082288611	0.322185249078479	0.944388888547527	-314	n.s	n.s
V_V_HT:V_V_HM	1.34054047948498	3.94379518155225	63600.082288611	0.339911282856569	0.938300674750307	-314	n.s	n.s
V_V_WT:V_V_HT	-0.0763692352361112	3.9429610783563	63600.082288611	-0.0193684983743099	0.999793196729472	-313	n.s	n.s
V_V_WT:V_V_HM	1.25078254285633	3.94300162640611	63600.082288611	0.31721583234455	0.946044023428292	-313	n.s	n.s
V_V_HT:V_V_HM	1.32715177809241	3.94365926783094	63600.082288611	0.336528003044838	0.939484762307134	-313	n.s	n.s
V_V_WT:V_V_HT	-0.08265156094442	3.94282574300235	63600.082288611	-0.0209625193533111	0.999757760647155	-312	n.s	n.s
V_V_WT:V_V_HM	1.2306658055965	3.94286597678616	63600.082288611	0.312124686165372	0.947715981466082	-312	n.s	n.s
V_V_HT:V_V_HM	1.31331736654093	3.94351866272078	63600.082288611	0.33303186287822	0.940697462743182	-312	n.s	n.s
V_V_WT:V_V_HT	-0.0889546918030071	3.94269188298067	63600.082288611	-0.022561918213035	0.999719391134418	-311	n.s	n.s
V_V_WT:V_V_HM	1.2101160884801	3.94273179533871	63600.082288611	0.306923258110216	0.949399219881617	-311	n.s	n.s
V_V_HT:V_V_HM	1.2990707802831	3.94337942138375	63600.082288611	0.329430836210847	0.941934927830179	-311	n.s	n.s
V_V_WT:V_V_HT	-0.0952650854874371	3.94256454861961	63600.082288611	-0.0241632278464006	0.99967815244127	-310	n.s	n.s
V_V_WT:V_V_HM	1.18918031703124	3.94260414528343	63600.082288611	0.301623057555464	0.951088345382458	-310	n.s	n.s
V_V_HT:V_V_HM	1.28444540251864	3.94324680928494	63600.082288611	0.325732946640374	0.943193357026977	-310	n.s	n.s
V_V_WT:V_V_HT	-0.10156920034655	3.94244711234699	63600.082288611	-0.0257629836119942	0.999634133200828	-309	n.s	n.s
V_V_WT:V_V_HM	1.16790541625984	3.94248640865757	63600.082288611	0.296235749524756	0.952778100473417	-309	n.s	n.s
V_V_HT:V_V_HM	1.26947461660644	3.94312435844736	63600.082288611	0.321946380891297	0.944468968332491	-309	n.s	n.s
V_V_WT:V_V_HT	-0.10785353912107	3.94234189431413	63600.082288611	-0.0273577335534045	0.999587446098684	-308	n.s	n.s
V_V_WT:V_V_HM	1.14633800051917	3.9423809131441	63600.082288611	0.290773019090372	0.954463422045606	-308	n.s	n.s
V_V_HT:V_V_HM	1.25419153964026	3.94301451340942	63600.082288611	0.318079361710438	0.945758050957433	-308	n.s	n.s
V_V_WT:V_V_HT	-0.114104862311407	3.94225292396827	63600.082288611	-0.0289440744954917	0.999538226476645	-307	n.s	n.s
V_V_WT:V_V_HM	1.12452307613967	3.94229169917111	63600.082288611	0.285246035034929	0.956139615356899	-307	n.s	n.s
V_V_HT:V_V_HM	1.23862793845109	3.94292148634672	63600.082288611	0.314139640553362	0.947057139652845	-307	n.s	n.s
V_V_WT:V_V_HT	-0.120310257841798	3.94218574186366	63600.082288611	-0.0305186679978506	0.99948663110795	-306	n.s	n.s
V_V_WT:V_V_HM	1.10250390111799	3.94222432114811	63600.082288611	0.279665440447819	0.957802354100538	-306	n.s	n.s
V_V_HT:V_V_HM	1.22281415895976	3.94285104939682	63600.082288611	0.310134505118276	0.948363010345697	-306	n.s	n.s
V_V_WT:V_V_HT	-0.126456880801175	3.94214433656171	63600.082288611	-0.0320781965359162	0.999432838801712	-305	n.s	n.s
V_V_WT:V_V_HM	1.08032337562981	3.94218277800337	63600.082288611	0.274041929678606	0.959447508525499	-305	n.s	n.s
V_V_HT:V_V_HM	1.20678025643091	3.9428073640344	63600.082288611	0.306071320511103	0.94967250398508	-305	n.s	n.s
V_V_WT:V_V_HT	-0.132531886012377	3.94213025916275	63600.082288611	-0.0336193573777353	0.999377049948744	-304	n.s	n.s
V_V_WT:V_V_HM	1.0580244007831	3.94216862581246	63600.082288611	0.268386388612448	0.961071115167854	-304	n.s	n.s
V_V_HT:V_V_HM	1.19055628679548	3.94279206364339	63600.082288611	0.301957665425381	0.95098249022445	-304	n.s	n.s
V_V_WT:V_V_HT	-0.138522428268416	3.9421425616612	63600.082288611	-0.0351388682935007	0.999319485555241	-303	n.s	n.s
V_V_WT:V_V_HM	1.03564987740434	3.94218091597823	63600.082288611	0.262709880514793	0.962669393298324	-303	n.s	n.s
V_V_HT:V_V_HM	1.17417230567274	3.94280418891526	63600.082288611	0.29780132347779	0.952289879244374	-303	n.s	n.s
V_V_WT:V_V_HT	-0.144415663983708	3.94217786232811	63600.082288611	-0.0366334724173051	0.999260386139228	-302	n.s	n.s
V_V_WT:V_V_HM	1.01324270466761	3.94221626073635	63600.082288611	0.257023622666087	0.96423876241864	-302	n.s	n.s
V_V_HT:V_V_HM	1.15765836865133	3.94284025536273	63600.082288611	0.293610264092434	0.953591636319437	-302	n.s	n.s
V_V_WT:V_V_HT	-0.150198748010808	3.94223053824837	63600.082288611	-0.0380999402631449	0.999200010589116	-301	n.s	n.s
V_V_WT:V_V_HM	0.990845783560722	3.94226902612306	63600.082288611	0.251338956574242	0.965775859565853	-301	n.s	n.s
V_V_HT:V_V_HM	1.14104453157156	3.94289445308287	63600.082288611	0.289392613763577	0.954884798503218	-301	n.s	n.s
V_V_WT:V_V_HT	-0.155859053739203	3.94229370510206	63600.082288611	-0.0395351197546474	0.999138632806931	-300	n.s	n.s
V_V_WT:V_V_HM	0.968501390794529	3.94233231380597	63600.082288611	0.245667111167381	0.967277608590853	-300	n.s	n.s
V_V_HT:V_V_HM	1.12436044453372	3.94295966110153	63600.082288611	0.285156466505572	0.956166538511055	-300	n.s	n.s
V_V_WT:V_V_HT	-0.161385067384934	3.9423622294351	63600.082288611	-0.0409361337169819	0.999076531138748	-299	n.s	n.s
V_V_WT:V_V_HM	0.946248647626525	3.94240097947755	63600.082288611	0.240018367627314	0.968741433445411	-299	n.s	n.s
V_V_HT:V_V_HM	1.10763371501147	3.9430305631979	63600.082288611	0.280909239037992	0.957434358414903	-299	n.s	n.s
V_V_WT:V_V_HT	-0.166766694511615	3.94243361543427	63600.082288611	-0.0423004445423605	0.999013982151786	-298	n.s	n.s
V_V_WT:V_V_HM	0.924122768554746	3.94247252150832	63600.082288611	0.234401828678109	0.970165290315492	-298	n.s	n.s
V_V_HT:V_V_HM	1.09088946306633	3.94310456628265	63600.082288611	0.276657502921552	0.958686127392209	-298	n.s	n.s
V_V_WT:V_V_HT	-0.17199509143839	3.94250738973133	63600.082288611	-0.043625813330463	0.998951258990953	-297	n.s	n.s
V_V_WT:V_V_HM	0.902155609892276	3.94254646458721	63600.082288611	0.228825612582028	0.971547586700016	-297	n.s	n.s
V_V_HT:V_V_HM	1.07415070133065	3.94318116540534	63600.082288611	0.272407139381392	0.959920021535823	-297	n.s	n.s
V_V_WT:V_V_HT	-0.177061956374153	3.94258306757078	63600.082288611	-0.0449101397077855	0.99888863612907	-296	n.s	n.s
V_V_WT:V_V_HM	0.880377634116265	3.94262232184553	63600.082288611	0.223297481282499	0.972887002218841	-296	n.s	n.s
V_V_HT:V_V_HM	1.0574395904904	3.94325984161397	63600.082288611	0.268163811912935	0.96113437655005	-296	n.s	n.s
V_V_WT:V_V_HT	-0.181960417645627	3.94266205636796	63600.082288611	-0.0461516648001151	0.998826377114848	-295	n.s	n.s
V_V_WT:V_V_HM	0.858815717627714	3.94270150227057	63600.082288611	0.217824178962858	0.974182631514782	-295	n.s	n.s
V_V_HT:V_V_HM	1.0407761352734	3.94334203048012	63600.082288611	0.263932503756637	0.962327813498032	-295	n.s	n.s
V_V_WT:V_V_HT	-0.186685076906901	3.94274745139991	63600.082288611	-0.047348981695649	0.998764730807492	-294	n.s	n.s
V_V_WT:V_V_HM	0.837493106469005	3.94278710598271	63600.082288611	0.212411444989817	0.975433950594467	-294	n.s	n.s
V_V_HT:V_V_HM	1.02417818337594	3.94343091090088	63600.082288611	0.259717542038024	0.963499218468137	-294	n.s	n.s
V_V_WT:V_V_HT	-0.191230830709671	3.94284112597523	63600.082288611	-0.048500770028458	0.998703942481116	-293	n.s	n.s
V_V_WT:V_V_HM	0.816432318860677	3.94288100852424	63600.082288611	0.207064914486541	0.976640585642158	-293	n.s	n.s
V_V_HT:V_V_HM	1.00766314957033	3.94352839570922	63600.082288611	0.25552323920546	0.964647554811046	-293	n.s	n.s
V_V_WT:V_V_HT	-0.195592576492245	3.94294288786262	63600.082288611	-0.0496057341064536	0.99864425598508	-292	n.s	n.s
V_V_WT:V_V_HM	0.795655871355144	3.94298301555582	63600.082288611	0.201790336964712	0.977802259646449	-292	n.s	n.s
V_V_HT:V_V_HM	0.991248447847376	3.94363425891794	63600.082288611	0.251354051305801	0.965771820335828	-292	n.s	n.s
V_V_WT:V_V_HT	-0.199765545674897	3.94305107679978	63600.082288611	-0.050662682725639	0.998585908479394	-291	n.s	n.s
V_V_WT:V_V_HM	0.775185529421115	3.94309146159436	63600.082288611	0.196593342297892	0.978918841723454	-291	n.s	n.s
V_V_HT:V_V_HM	0.974951075096037	3.94374675397364	63600.082288611	0.247214422202363	0.966871090937307	-291	n.s	n.s
V_V_WT:V_V_HT	-0.203746294273703	3.94316452373176	63600.082288611	-0.0516707565833139	0.998529116245109	-290	n.s	n.s
V_V_WT:V_V_HM	0.7550400566017	3.94320517329354	63600.082288611	0.191478764969021	0.979990479825527	-290	n.s	n.s
V_V_HT:V_V_HM	0.958786350875357	3.94386464110722	63600.082288611	0.243108331072484	0.967944637109297	-290	n.s	n.s
V_V_WT:V_V_HT	-0.20753171362486	3.94328053761252	63600.082288611	-0.0526292034374281	0.998474085333662	-289	n.s	n.s
V_V_WT:V_V_HM	0.735237461317595	3.94332145217693	63600.082288611	0.186451312740863	0.98101744084089	-289	n.s	n.s
V_V_HT:V_V_HM	0.942769174942455	3.94398510547996	63600.082288611	0.239039740193878	0.968991799304843	-289	n.s	n.s
V_V_WT:V_V_HT	-0.211118692837001	3.94339430720505	63600.082288611	-0.0535373022300261	0.998421015043849	-288	n.s	n.s
V_V_WT:V_V_HM	0.715795755980089	3.94343547527221	63600.082288611	0.181515777415042	0.982000061805366	-288	n.s	n.s
V_V_HT:V_V_HM	0.926914448817122	3.944103139181	63600.082288611	0.23501273067864	0.970011952511531	-288	n.s	n.s
V_V_WT:V_V_HT	-0.214504122113276	3.9434990944196	63600.082288611	-0.0543943632234678	0.998370097358095	-287	n.s	n.s
V_V_WT:V_V_HM	0.696732950062369	3.94354048892658	63600.082288611	0.176677011943655	0.982938752064848	-287	n.s	n.s
V_V_HT:V_V_HM	0.911237072175652	3.9442117426189	63600.082288611	0.231031478946565	0.971004513278696	-287	n.s	n.s
V_V_WT:V_V_HT	-0.217684890768943	3.94358656073572	63600.082288611	-0.0551997242652972	0.998321516634037	-286	n.s	n.s
V_V_WT:V_V_HM	0.678067055213624	3.94362813602404	63600.082288611	0.171939907066707	0.983833994409927	-286	n.s	n.s
V_V_HT:V_V_HM	0.895751945982589	3.94430226421501	63600.082288611	0.22710022862836	0.971968947027737	-286	n.s	n.s
V_V_WT:V_V_HT	-0.220658222388842	3.94364788436195	63600.082288611	-0.0559528205506974	0.998275444809577	-285	n.s	n.s
V_V_WT:V_V_HM	0.659815393162788	3.94368957560306	63600.082288611	0.167309160752565	0.984686382747945	-285	n.s	n.s
V_V_HT:V_V_HM	0.880473615551651	3.94436555902009	63600.082288611	0.223223127364085	0.972904806771928	-285	n.s	n.s
V_V_WT:V_V_HT	-0.223423004285483	3.94367688647937	63600.082288611	-0.0566534761129831	0.998232022479049	-284	n.s	n.s
V_V_WT:V_V_HM	0.64199186349191	3.94371861573097	63600.082288611	0.162788455781579	0.98549675748801	-284	n.s	n.s
V_V_HT:V_V_HM	0.865414867777389	3.94439522673593	63600.082288611	0.219403690054036	0.973811855755209	-284	n.s	n.s
V_V_WT:V_V_HT	-0.225979767889733	3.94367033663453	63600.082288611	-0.0573018910304203	0.998191357998449	-283	n.s	n.s
V_V_WT:V_V_HM	0.624607005019556	3.94371201963663	63600.082288611	0.158380480600383	0.986266172727502	-283	n.s	n.s
V_V_HT:V_V_HM	0.850586772909281	3.94438792950094	63600.082288611	0.215644806776625	0.974690051407932	-283	n.s	n.s
V_V_WT:V_V_HT	-0.228329685558478	3.94362617641816	63600.082288611	-0.0578984100784777	0.99815354090265	-282	n.s	n.s
V_V_WT:V_V_HM	0.607670069266952	3.94366772576063	63600.082288611	0.15408754274544	0.986995766072485	-282	n.s	n.s
V_V_HT:V_V_HM	0.835999754825387	3.94434155438804	63600.082288611	0.211949128466156	0.975539443673849	-282	n.s	n.s
V_V_WT:V_V_HT	-0.230475475264047	3.94354564147646	63600.082288611	-0.0584437194893875	0.998118628936988	-281	n.s	n.s
V_V_WT:V_V_HM	0.591187238917918	3.9435869741863	63600.082288611	0.149911043622894	0.98768683218518	-281	n.s	n.s
V_V_HT:V_V_HM	0.821662714182004	3.94425740998531	63600.082288611	0.208318735004941	0.976360243215392	-281	n.s	n.s
V_V_WT:V_V_HT	-0.232421657233736	3.94343383294033	63600.082288611	-0.0589389012419252	0.99808664381079	-280	n.s	n.s
V_V_WT:V_V_HM	0.575161150806622	3.94347487918239	63600.082288611	0.145851354053984	0.988340819627131	-280	n.s	n.s
V_V_HT:V_V_HM	0.807582808040365	3.94414081669467	63600.082288611	0.204755064682794	0.977152824790447	-280	n.s	n.s
V_V_WT:V_V_HT	-0.234174480645709	3.94329938927786	63600.082288611	-0.0593854175217961	0.998057571633434	-279	n.s	n.s
V_V_WT:V_V_HM	0.559591075051273	3.94334010020911	63600.082288611	0.141907890476299	0.988959295071218	-279	n.s	n.s
V_V_HT:V_V_HM	0.793765555696993	3.94400076452339	63600.082288611	0.201258976123174	0.977917700800437	-279	n.s	n.s
V_V_WT:V_V_HT	-0.235741843816704	3.94315393799334	63600.082288611	-0.0597850977983052	0.998031363525791	-278	n.s	n.s
V_V_WT:V_V_HM	0.544473105610017	3.94319429224389	63600.082288611	0.138079198045344	0.989543910158224	-278	n.s	n.s
V_V_HT:V_V_HM	0.780214949426714	3.9438493417605	63600.082288611	0.197830820048119	0.978655494597375	-278	n.s	n.s
V_V_WT:V_V_HT	-0.23713295546489	3.94301076212089	63600.082288611	-0.060140073099202	0.998007940028974	-277	n.s	n.s
V_V_WT:V_V_HM	0.529800825938665	3.94305076922883	63600.082288611	0.134363176369216	0.990096351107367	-277	n.s	n.s
V_V_HT:V_V_HM	0.766933781403608	3.94370035033242	63600.082288611	0.194470602042309	0.979366896700839	-277	n.s	n.s
V_V_WT:V_V_HT	-0.238357286844661	3.94288168307879	63600.082288611	-0.0604525588144304	0.997987205961417	-276	n.s	n.s
V_V_WT:V_V_HM	0.515567320687424	3.94292138027141	63600.082288611	0.130757697393382	0.990618239078334	-276	n.s	n.s
V_V_HT:V_V_HM	0.753924607532113	3.94356607642753	63600.082288611	0.191178388524706	0.980052574581315	-276	n.s	n.s
V_V_WT:V_V_HT	-0.239424514438017	3.94277657713891	63600.082288611	-0.0607248495454329	0.997969051659326	-275	n.s	n.s
V_V_WT:V_V_HM	0.501765289613573	3.94281602491645	63600.082288611	0.127260639716053	0.991111126702961	-275	n.s	n.s
V_V_HT:V_V_HM	0.741189804051558	3.94345678697337	63600.082288611	0.18795433653539	0.980713167376069	-275	n.s	n.s
V_V_WT:V_V_HT	-0.240345147300495	3.94270468904356	63600.082288611	-0.0609594596238449	0.997953344456158	-274	n.s	n.s
V_V_WT:V_V_HM	0.48838588022948	3.94274396923816	63600.082288611	0.123869539599815	0.991576547340821	-274	n.s	n.s
V_V_HT:V_V_HM	0.728731027529982	3.94338208515946	63600.082288611	0.184798483076872	0.981349329218119	-274	n.s	n.s
V_V_WT:V_V_HT	-0.24113007121553	3.94267303199992	63600.082288611	-0.0611590332899648	0.99793993547122	-273	n.s	n.s
V_V_WT:V_V_HM	0.475419543511251	3.94271224240556	63600.082288611	0.120581851852618	0.992015976498715	-273	n.s	n.s
V_V_HT:V_V_HM	0.716549614726816	3.9433492526912	63600.082288611	0.181710918513696	0.981961692867327	-273	n.s	n.s
V_V_WT:V_V_HT	-0.241790847026916	3.94268715995363	63600.082288611	-0.0613264094303034	0.997928656127179	-272	n.s	n.s
V_V_WT:V_V_HM	0.462855483936707	3.942726410382	63600.082288611	0.11739477604074	0.992430855002453	-272	n.s	n.s
V_V_HT:V_V_HM	0.704646330963598	3.94336404623171	63600.082288611	0.178691676117745	0.982550891692102	-272	n.s	n.s
V_V_WT:V_V_HT	-0.242339204291426	3.94274919300762	63600.082288611	-0.0614645244798247	0.997919325547941	-271	n.s	n.s
V_V_WT:V_V_HM	0.45068259575406	3.94278859726189	63600.082288611	0.114305544067729	0.992822551080258	-271	n.s	n.s
V_V_HT:V_V_HM	0.693021800045514	3.94342865384714	63600.082288611	0.175740925189407	0.983117521735652	-271	n.s	n.s
V_V_WT:V_V_HT	-0.242786873147288	3.94285717747838	63600.082288611	-0.0615763803300024	0.997911753631504	-270	n.s	n.s
V_V_WT:V_V_HM	0.43888977175471	3.94289684402391	63600.082288611	0.11131150246041	0.993192353407238	-270	n.s	n.s
V_V_HT:V_V_HM	0.681676644901991	3.94354103306693	63600.082288611	0.172859021672673	0.983662134061176	-270	n.s	n.s
V_V_WT:V_V_HT	-0.243145583494648	3.94300519906499	63600.082288611	-0.0616650425802902	0.997905742031606	-269	n.s	n.s
V_V_WT:V_V_HM	0.427465906783731	3.94304522199788	63600.082288611	0.108410094918247	0.993541477460344	-269	n.s	n.s
V_V_HT:V_V_HM	0.670611490278382	3.94369502901439	63600.082288611	0.170046488215896	0.984185240883417	-269	n.s	n.s
V_V_WT:V_V_HT	-0.243427129066067	3.94318423265008	63600.082288611	-0.0617336433460192	0.997901084757774	-268	n.s	n.s
V_V_WT:V_V_HM	0.416399772550726	3.9432246845433	63600.082288611	0.105598794352991	0.993871077199645	-268	n.s	n.s
V_V_HT:V_V_HM	0.659826901616775	3.94388125576141	63600.082288611	0.167303947260803	0.984687329702591	-268	n.s	n.s
V_V_WT:V_V_HT	-0.243643564170053	3.94338421679908	63600.082288611	-0.0617853982201673	0.997897567731173	-267	n.s	n.s
V_V_WT:V_V_HM	0.405679657857142	3.94342514598432	63600.082288611	0.102874948259194	0.994182265149913	-267	n.s	n.s
V_V_HT:V_V_HM	0.649323222027213	3.94408924569198	63600.082288611	0.164631980053811	0.985168889385777	-267	n.s	n.s
V_V_WT:V_V_HT	-0.243807029476528	3.94359340007003	63600.082288611	-0.0618235717384553	0.997894971751313	-266	n.s	n.s
V_V_WT:V_V_HM	0.395293680146303	3.94363482682215	63600.082288611	0.100235873123384	0.994476102381472	-266	n.s	n.s
V_V_HT:V_V_HM	0.639100709622859	3.94430677698958	63600.082288611	0.162031187166086	0.985630398342885	-266	n.s	n.s
V_V_WT:V_V_HT	-0.243929762910721	3.94380057838416	63600.082288611	-0.0618514445805632	0.997893075257682	-265	n.s	n.s
V_V_WT:V_V_HM	0.385229739517897	3.94384249599672	63600.082288611	0.0976787840561413	0.99475360784094	-265	n.s	n.s
V_V_HT:V_V_HM	0.629159502428607	3.94452219337699	63600.082288611	0.159502082022758	0.986072342673483	-265	n.s	n.s
V_V_WT:V_V_HT	-0.244024021202328	3.94399617331863	63600.082288611	-0.0618722763610081	0.997891657288496	-264	n.s	n.s
V_V_WT:V_V_HM	0.375475636432654	3.94403855168654	63600.082288611	0.095200802809621	0.995015758350769	-264	n.s	n.s
V_V_HT:V_V_HM	0.619499657634989	3.94472552449014	63600.082288611	0.157045060242832	0.986495219684305	-264	n.s	n.s
V_V_WT:V_V_HT	-0.244101996314583	3.9441720567014	63600.082288611	-0.0618892869797196	0.997890499063956	-263	n.s	n.s
V_V_WT:V_V_HM	0.366019219952442	3.94421484575684	63600.082288611	0.0927990067138971	0.995263484638395	-263	n.s	n.s
V_V_HT:V_V_HM	0.610121216267018	3.9449083078308	63600.082288611	0.15466043027056	0.986899530724024	-263	n.s	n.s
V_V_WT:V_V_HT	-0.244175811838851	3.94432013512767	63600.082288611	-0.0619056779048557	0.997889382733393	-262	n.s	n.s
V_V_WT:V_V_HM	0.35684842547893	3.94436326548293	63600.082288611	0.0904704768451997	0.995497668233975	-262	n.s	n.s
V_V_HT:V_V_HM	0.601024237317844	3.94506212595895	63600.082288611	0.152348484796484	0.987285767836541	-262	n.s	n.s
V_V_WT:V_V_HT	-0.244257304665943	3.94443445054804	63600.082288611	-0.0619245439943884	0.997888097463357	-261	n.s	n.s
V_V_WT:V_V_HM	0.347951591706796	3.94447783871061	63600.082288611	0.088212332768622	0.995719140360309	-261	n.s	n.s
V_V_HT:V_V_HM	0.592208896372746	3.94518078409901	63600.082288611	0.15010944460635	0.987654422386356	-261	n.s	n.s
V_V_WT:V_V_HT	-0.24435788416017	3.94451200469687	63600.082288611	-0.0619488250686534	0.99788644271849	-260	n.s	n.s
V_V_WT:V_V_HM	0.339317664782364	3.94455556012357	63600.082288611	0.086021773457219	0.995928680659516	-260	n.s	n.s
V_V_HT:V_V_HM	0.58367554894253	3.94526116551949	63600.082288611	0.147943450244485	0.988005985225376	-260	n.s	n.s
V_V_WT:V_V_HT	-0.244488436757713	3.94455282356618	63600.082288611	-0.0619812809444587	0.99788422985562	-259	n.s	n.s
V_V_WT:V_V_HM	0.330936344392768	3.94459645588028	63600.082288611	0.0838961217184677	0.996127016050409	-259	n.s	n.s
V_V_HT:V_V_HM	0.575424781150474	3.94530329869362	63600.082288611	0.145850581713454	0.988340942378578	-259	n.s	n.s
V_V_WT:V_V_HT	-0.244659345525051	3.94455925101399	63600.082288611	-0.0620245076714612	0.997881280836911	-258	n.s	n.s
V_V_WT:V_V_HM	0.322798056056335	3.94460287566768	63600.082288611	0.0818328400173102	0.996314822603428	-258	n.s	n.s
V_V_HT:V_V_HM	0.567457401581343	3.94530962479871	63600.082288611	0.143830891754229	0.988659768951108	-258	n.s	n.s
V_V_WT:V_V_HT	-0.244880761209355	3.94453396978769	63600.082288611	-0.0620810374774224	0.997877421164867	-257	n.s	n.s
V_V_WT:V_V_HM	0.314893560783901	3.94457750944186	63600.082288611	0.0798294773090812	0.996492733484462	-257	n.s	n.s
V_V_HT:V_V_HM	0.559774321993245	3.94528294654355	63600.082288611	0.141884455330045	0.988962921017506	-257	n.s	n.s
V_V_WT:V_V_HT	-0.24516216291876	3.94448159668028	63600.082288611	-0.0621532023688718	0.997872488892343	-256	n.s	n.s
V_V_WT:V_V_HM	0.307214582787694	3.94452498584819	63600.082288611	0.0778837968804585	0.996661330534208	-256	n.s	n.s
V_V_HT:V_V_HM	0.552376745706432	3.94522807852513	63600.082288611	0.140011359219802	0.989250837287328	-256	n.s	n.s
V_V_WT:V_V_HT	-0.24551232481943	3.94440838500799	63600.082288611	-0.0622431302378778	0.99786633458412	-255	n.s	n.s
V_V_WT:V_V_HM	0.299753854166632	3.94445157390244	63600.082288611	0.0759937975027719	0.99682114620547	-255	n.s	n.s
V_V_HT:V_V_HM	0.545266178986033	3.94515153641037	63600.082288611	0.138211719867714	0.98952393637048	-255	n.s	n.s
V_V_WT:V_V_HT	-0.245939876561366	3.94431954506093	63600.082288611	-0.0623529290037698	0.99785880837763	-254	n.s	n.s
V_V_WT:V_V_HM	0.292504316512307	3.94436249762063	63600.082288611	0.0741575645465535	0.99697267937666	-254	n.s	n.s
V_V_HT:V_V_HM	0.538444193073687	3.94505875934614	63600.082288611	0.136485721992878	0.989782611139887	-254	n.s	n.s
V_V_WT:V_V_HT	-0.24645327069226	3.94421905481933	63600.082288611	-0.0624846813188853	0.997849759922616	-253	n.s	n.s
V_V_WT:V_V_HM	0.285459155102764	3.94426174621891	63600.082288611	0.0723732788211669	0.997116396630158	-253	n.s	n.s
V_V_HT:V_V_HM	0.531912425795056	3.94495391211631	63600.082288611	0.134833622304527	0.99002722861007	-253	n.s	n.s
V_V_WT:V_V_HT	-0.247060078233584	3.94411185164815	63600.082288611	-0.0626402311918066	0.997839052625725	-252	n.s	n.s
V_V_WT:V_V_HM	0.278612788504098	3.94415427029316	63600.082288611	0.0706394246803611	0.997252718046129	-252	n.s	n.s
V_V_HT:V_V_HM	0.525672866737672	3.94484215255725	63600.082288611	0.133255741651641	0.990258131461257	-252	n.s	n.s
V_V_WT:V_V_HT	-0.247766960110095	3.94400362445268	63600.082288611	-0.0628211796190928	0.997826563665267	-251	n.s	n.s
V_V_WT:V_V_HM	0.271960900576971	3.94404577337331	63600.082288611	0.068954803317195	0.99738201996166	-251	n.s	n.s
V_V_HT:V_V_HM	0.519727860687055	3.94472941387325	63600.082288611	0.131752474291195	0.99047563694411	-251	n.s	n.s
V_V_WT:V_V_HT	-0.248580195650103	3.94389888770323	63600.082288611	-0.0630290488493902	0.997812172378322	-250	n.s	n.s
V_V_WT:V_V_HM	0.265499697220406	3.94394078180139	63600.082288611	0.0673183782184324	0.99750465003599	-250	n.s	n.s
V_V_HT:V_V_HM	0.514079892870512	3.94462040864972	63600.082288611	0.130324299834591	0.99068003541567	-250	n.s	n.s
V_V_WT:V_V_HT	-0.249505275473549	3.94380197420731	63600.082288611	-0.0632651631865209	0.997795768200457	-249	n.s	n.s
V_V_WT:V_V_HM	0.259226461530758	3.94384363946581	63600.082288611	0.0657293963017941	0.997620920508838	-249	n.s	n.s
V_V_HT:V_V_HM	0.508731737004311	3.9445196549309	63600.082288611	0.1289717840215	0.990871590468327	-249	n.s	n.s
V_V_WT:V_V_HT	-0.250547285820474	3.94371580119276	63600.082288611	-0.0635307660213996	0.997777242313061	-248	n.s	n.s
V_V_WT:V_V_HM	0.25313902307461	3.94375727124794	63600.082288611	0.0641872726093277	0.997731119248603	-248	n.s	n.s
V_V_HT:V_V_HM	0.503686308895041	3.94443019783638	63600.082288611	0.127695581777902	0.991050538644949	-248	n.s	n.s
V_V_WT:V_V_HT	-0.251710274766651	3.94364350605675	63600.082288611	-0.063826832820986	0.997756500488179	-247	n.s	n.s
V_V_WT:V_V_HM	0.247236599856379	3.94368482212434	63600.082288611	0.0626917745732024	0.997835498783309	-247	n.s	n.s
V_V_HT:V_V_HM	0.49894687462303	3.94435530197758	63600.082288611	0.126496432604049	0.991217090133273	-247	n.s	n.s
V_V_WT:V_V_HT	-0.252997024974995	3.94358892120092	63600.082288611	-0.064154005407326	0.997733467798873	-246	n.s	n.s
V_V_WT:V_V_HM	0.241520089497193	3.94363013294911	63600.082288611	0.0612430885643377	0.997934274890771	-246	n.s	n.s
V_V_HT:V_V_HM	0.494517114472167	3.94429894231799	63600.082288611	0.12537516088513	0.991371428641277	-246	n.s	n.s
V_V_WT:V_V_HT	-0.25440925528877	3.94355586734129	63600.082288611	-0.0645126540226475	0.99770808454124	-245	n.s	n.s
V_V_WT:V_V_HM	0.235991793172168	3.94359703226257	63600.082288611	0.0598417615292636	0.998027633761098	-245	n.s	n.s
V_V_HT:V_V_HM	0.490401048460953	3.94426507214225	63600.082288611	0.124332680357763	0.991513710601607	-245	n.s	n.s
V_V_WT:V_V_HT	-0.255948254942361	3.94354633429195	63600.082288611	-0.064903067758253	0.997680292999544	-244	n.s	n.s
V_V_WT:V_V_HM	0.230654571980473	3.94358751328243	63600.082288611	0.0584885136195414	0.998115746622492	-244	n.s	n.s
V_V_HT:V_V_HM	0.486602826922827	3.94425573982832	63600.082288611	0.123369999061979	0.991644064226754	-244	n.s	n.s
V_V_WT:V_V_HT	-0.257614445537584	3.9435615207726	63600.082288611	-0.0653253269108666	0.997650046679603	-243	n.s	n.s
V_V_WT:V_V_HM	0.225512409037449	3.94360277590608	63600.082288611	0.057184362080087	0.998198762884094	-243	n.s	n.s
V_V_HT:V_V_HM	0.483126854574991	3.94427216558739	63600.082288611	0.122488214375805	0.991762589800301	-243	n.s	n.s
V_V_WT:V_V_HT	-0.259407816251297	3.94360068691289	63600.082288611	-0.0657794327686776	0.99761730133765	-242	n.s	n.s
V_V_WT:V_V_HM	0.220569840907778	3.94364207687232	63600.082288611	0.0559304918165167	0.998276819753916	-242	n.s	n.s
V_V_HT:V_V_HM	0.479977657159075	3.94431355438645	63600.082288611	0.121688514500906	0.991869358953449	-242	n.s	n.s
V_V_WT:V_V_HT	-0.26132727362382	3.94366288350101	63600.082288611	-0.0662651147787321	0.997582029219664	-241	n.s	n.s
V_V_WT:V_V_HM	0.215832777328494	3.94370446272358	63600.082288611	0.0547284360094865	0.998350031899601	-241	n.s	n.s
V_V_HT:V_V_HM	0.4771600509523	3.94437888778858	63600.082288611	0.120972164319595	0.991964415888251	-241	n.s	n.s
V_V_WT:V_V_HT	-0.263370642673014	3.94374698767355	63600.082288611	-0.066781830451141	0.997544219839262	-240	n.s	n.s
V_V_WT:V_V_HM	0.211308490112515	3.94378880567409	63600.082288611	0.0535800724948802	0.998418493186513	-240	n.s	n.s
V_V_HT:V_V_HM	0.474679132785553	3.94446696251236	63600.082288611	0.120340501592949	0.992047777047839	-240	n.s	n.s
V_V_WT:V_V_HT	-0.265535534140781	3.94384944181774	63600.082288611	-0.0673290241065578	0.997503861725928	-239	n.s	n.s
V_V_WT:V_V_HM	0.207004520559309	3.9438915378296	63600.082288611	0.0524873766364345	0.998482292132658	-239	n.s	n.s
V_V_HT:V_V_HM	0.472540054700062	3.94457405023229	63600.082288611	0.119794950907877	0.992119428328476	-239	n.s	n.s
V_V_WT:V_V_HT	-0.26781955620638	3.94396378985113	63600.082288611	-0.0679061904410865	0.99746093790351	-238	n.s	n.s
V_V_WT:V_V_HM	0.202928412345926	3.94400618658505	63600.082288611	0.0514523564988709	0.998541515001326	-238	n.s	n.s
V_V_HT:V_V_HM	0.470747968552331	3.94469341887403	63600.082288611	0.119337022821586	0.992179324148038	-238	n.s	n.s
V_V_WT:V_V_HT	-0.270220113577768	3.94408153554745	63600.082288611	-0.0685128111937627	0.997415430680401	-237	n.s	n.s
V_V_WT:V_V_HM	0.199087956007119	3.9441242349234	63600.082288611	0.0504771006562844	0.998596242082404	-237	n.s	n.s
V_V_HT:V_V_HM	0.469308069584898	3.94481622406703	63600.082288611	0.118968297362418	0.992227388407422	-237	n.s	n.s
V_V_WT:V_V_HT	-0.27273358048652	3.94419487959082	63600.082288611	-0.0691480996280827	0.997367341291387	-236	n.s	n.s
V_V_WT:V_V_HM	0.195492178500587	3.94423786449779	63600.082288611	0.0495639931506712	0.998646535062371	-236	n.s	n.s
V_V_HT:V_V_HM	0.468225758987131	3.94493434774983	63600.082288611	0.118690380552012	0.992263518781017	-236	n.s	n.s
V_V_WT:V_V_HT	-0.275355313527118	3.94429711019014	63600.082288611	-0.0698109969494272	0.99731669131405	-235	n.s	n.s
V_V_WT:V_V_HM	0.192151321108049	3.94434034726277	63600.082288611	0.0487157050839681	0.998692437449812	-235	n.s	n.s
V_V_HT:V_V_HM	0.467506634635136	3.94504080564949	63600.082288611	0.118504892006603	0.992287586800703	-235	n.s	n.s
V_V_WT:V_V_HT	-0.2780802739784	3.94438116592043	63600.082288611	-0.0705003553868024	0.997263509746462	-234	n.s	n.s
V_V_WT:V_V_HM	0.189076087863519	3.94442460535531	63600.082288611	0.0479350239339882	0.998733983150652	-234	n.s	n.s
V_V_HT:V_V_HM	0.467156361841909	3.94512826024046	63600.082288611	0.118413478859477	0.992299434459868	-234	n.s	n.s
V_V_WT:V_V_HT	-0.280902455433228	3.94444172736658	63600.082288611	-0.0712147560665743	0.997207847930786	-233	n.s	n.s
V_V_WT:V_V_HM	0.186278293199514	3.94448530735621	63600.082288611	0.0472249935503923	0.998771187692611	-233	n.s	n.s
V_V_HT:V_V_HM	0.467180748632764	3.94519119002255	63600.082288611	0.118417771441412	0.992298878318444	-233	n.s	n.s
V_V_WT:V_V_HT	-0.283814720086362	3.94447604797692	63600.082288611	-0.0719524511327498	0.997149785551942	-232	n.s	n.s
V_V_WT:V_V_HM	0.183771030920461	3.94451970098575	63600.082288611	0.0465889499485922	0.998804045164507	-232	n.s	n.s
V_V_HT:V_V_HM	0.467585751006787	3.94522675148791	63600.082288611	0.11851936034613	0.992285710797376	-232	n.s	n.s
V_V_WT:V_V_HT	-0.286808827651381	3.94448403312415	63600.082288611	-0.0727113673785668	0.997089432090605	-231	n.s	n.s
V_V_WT:V_V_HM	0.18156861302532	3.94452769232855	63600.082288611	0.0460305078801806	0.998832527373196	-231	n.s	n.s
V_V_HT:V_V_HM	0.468377440676733	3.94523486085757	63600.082288611	0.118719786576894	0.992259699806873	-231	n.s	n.s
V_V_WT:V_V_HT	-0.289875472530547	3.94446815060995	63600.082288611	-0.0734891147456018	0.997026927948106	-230	n.s	n.s
V_V_WT:V_V_HM	0.179686499010465	3.94451175605305	63600.082288611	0.0455535463254045	0.998856582522189	-230	n.s	n.s
V_V_HT:V_V_HM	0.469561971541019	3.94521809994642	63600.082288611	0.119020535657432	0.992220587919642	-230	n.s	n.s
V_V_WT:V_V_HT	-0.293004322107038	3.94443318285262	63600.082288611	-0.0742829979680723	0.996962445326709	-229	n.s	n.s
V_V_WT:V_V_HM	0.178141219763845	3.94447668691251	63600.082288611	0.0451621935946292	0.998876133360331	-229	n.s	n.s
V_V_HT:V_V_HM	0.471145541870911	3.94518145691686	63600.082288611	0.11942303466039	0.992168091239528	-229	n.s	n.s
V_V_WT:V_V_HT	-0.296184055445995	3.94438583901906	63600.082288611	-0.0750900311313492	0.99689618883242	-228	n.s	n.s
V_V_WT:V_V_HM	0.176950296554004	3.94442921083426	63600.082288611	0.0448608118173273	0.998891074799041	-228	n.s	n.s
V_V_HT:V_V_HM	0.473134351999995	3.94513192100884	63600.082288611	0.119928651683467	0.99210189803331	-228	n.s	n.s
V_V_WT:V_V_HT	-0.299402558302475	3.94433369345	63600.082288611	-0.0759070052312424	0.996828391567846	-227	n.s	n.s
V_V_WT:V_V_HM	0.176132018181626	3.94437692083016	63600.082288611	0.0446539521239658	0.99890127239908	-227	n.s	n.s
V_V_HT:V_V_HM	0.475534576484115	3.94507737881829	63600.082288611	0.120538719731413	0.992021664230048	-227	n.s	n.s
V_V_WT:V_V_HT	-0.302647559447287	3.94428243265619	63600.082288611	-0.0767307018740733	0.996759298489797	-226	n.s	n.s
V_V_WT:V_V_HM	0.175704824499888	3.94432551791331	63600.082288611	0.0445462281705498	0.998906564265046	-226	n.s	n.s
V_V_HT:V_V_HM	0.47835238394719	3.94502375895411	63600.082288611	0.121254626885697	0.991927000107296	-226	n.s	n.s
V_V_WT:V_V_HT	-0.30590678759458	3.94423496348948	63600.082288611	-0.0775579524106097	0.996689161698135	-225	n.s	n.s
V_V_WT:V_V_HM	0.175687155833749	3.94427791722848	63600.082288611	0.0445422861980271	0.998906757669883	-225	n.s	n.s
V_V_HT:V_V_HM	0.481593943428386	3.94497410589967	63600.082288611	0.122077846520758	0.991817464552603	-225	n.s	n.s
V_V_WT:V_V_HT	-0.309167970408769	3.94419128234892	63600.082288611	-0.078385643158931	0.996618239935041	-224	n.s	n.s
V_V_WT:V_V_HM	0.17609745150375	3.94423411689796	63600.082288611	0.0446468050031083	0.998901623891533	-224	n.s	n.s
V_V_HT:V_V_HM	0.485265421912572	3.94492844326186	63600.082288611	0.123009942738361	0.991692562372257	-224	n.s	n.s
V_V_WT:V_V_HT	-0.312418723678103	3.94414908866344	63600.082288611	-0.0792106780588188	0.9965468016502	-223	n.s	n.s
V_V_WT:V_V_HM	0.176954209502199	3.94419181277595	63600.082288611	0.0448645040357856	0.998890892355901	-223	n.s	n.s
V_V_HT:V_V_HM	0.489372933180263	3.94488440872994	63600.082288611	0.124052540575661	0.991551746181463	-223	n.s	n.s
V_V_WT:V_V_HT	-0.315646104796699	3.94410620026243	63600.082288611	-0.0800298188663622	0.996475138930058	-222	n.s	n.s
V_V_WT:V_V_HM	0.178276200472041	3.94414881891322	63600.082288611	0.0452001708498321	0.998874243501378	-222	n.s	n.s
V_V_HT:V_V_HM	0.493922305268725	3.9448397554455	63600.082288611	0.12520719113797	0.99139443272469	-222	n.s	n.s
V_V_WT:V_V_HT	-0.318836556175182	3.94406132595156	63600.082288611	-0.0808396548190735	0.996403570672188	-221	n.s	n.s
V_V_WT:V_V_HM	0.180082409187875	3.94410384178502	63600.082288611	0.0456586379090804	0.998851303788923	-221	n.s	n.s
V_V_HT:V_V_HM	0.498918965363046	3.94479315241394	63600.082288611	0.126475317231207	0.991220009049258	-221	n.s	n.s
V_V_WT:V_V_HT	-0.321976047425419	3.94401367620732	63600.082288611	-0.081636645777314	0.996332439194509	-220	n.s	n.s
V_V_WT:V_V_HM	0.182391905021738	3.94405609019949	63600.082288611	0.0462447543469173	0.998821640676743	-220	n.s	n.s
V_V_HT:V_V_HM	0.504367952447204	3.94474378195876	63600.082288611	0.127858228651991	0.991027829556559	-220	n.s	n.s
V_V_WT:V_V_HT	-0.325050391620898	3.94396142504174	63600.082288611	-0.0824172339914452	0.996262100251103	-219	n.s	n.s
V_V_WT:V_V_HM	0.185223728571302	3.94400373398281	63600.082288611	0.046963375560564	0.998784756463849	-219	n.s	n.s
V_V_HT:V_V_HM	0.510274120192165	3.94468974786551	63600.082288611	0.129357225233816	0.990817200735848	-219	n.s	n.s
V_V_WT:V_V_HT	-0.328045072035625	3.94390357884815	63600.082288611	-0.0831777616965558	0.996192930063765	-218	n.s	n.s
V_V_WT:V_V_HM	0.188596687535089	3.94394577682938	63600.082288611	0.0478192901745991	0.998740085205567	-218	n.s	n.s
V_V_HT:V_V_HM	0.51664175957071	3.94463001174697	63600.082288611	0.130973439342136	0.990587402308725	-218	n.s	n.s
V_V_WT:V_V_HT	-0.330945249049623	3.9438407309185	63600.082288611	-0.0839144558894366	0.996125326415814	-217	n.s	n.s
V_V_WT:V_V_HM	0.192529168011816	3.94388281249861	63600.082288611	0.0488171624678273	0.998686989016763	-217	n.s	n.s
V_V_HT:V_V_HM	0.523474417061436	3.94456517583188	63600.082288611	0.132707762130217	0.990337698013809	-217	n.s	n.s
V_V_WT:V_V_HT	-0.333735860377306	3.94377458764213	63600.082288611	-0.084623462360925	0.99605970505653	-216	n.s	n.s
V_V_WT:V_V_HM	0.197039086626454	3.94381655009571	63600.082288611	0.0499615243568244	0.998624751999599	-216	n.s	n.s
V_V_HT:V_V_HM	0.530774947003742	3.94449699353168	63600.082288611	0.134560869959877	0.990067332878691	-216	n.s	n.s
V_V_WT:V_V_HT	-0.33640179239617	3.943706259216	63600.082288611	-0.0853009251411757	0.995996491496586	-215	n.s	n.s
V_V_WT:V_V_HM	0.202144095869826	3.94374810122582	63600.082288611	0.0512568477198111	0.998552569780492	-215	n.s	n.s
V_V_HT:V_V_HM	0.538545888265972	3.94442660015121	63600.082288611	0.136533378069534	0.989775511666471	-215	n.s	n.s
V_V_WT:V_V_HT	-0.338927885396362	3.94363743580567	63600.082288611	-0.0859429627883936	0.995936122004833	-214	n.s	n.s
V_V_WT:V_V_HM	0.207861185572412	3.94367915870227	63600.082288611	0.0527074280659312	0.998469549423863	-214	n.s	n.s
V_V_HT:V_V_HM	0.546789070968728	3.94435573190109	63600.082288611	0.138625699134187	0.98946142031572	-214	n.s	n.s
V_V_WT:V_V_HT	-0.34129898661886	3.94356925189185	63600.082288611	-0.0865457063940561	0.995879038671714	-213	n.s	n.s
V_V_WT:V_V_HM	0.21420694750924	3.94361085854753	63600.082288611	0.0543174656913625	0.998374698727509	-213	n.s	n.s
V_V_HT:V_V_HM	0.555505934128092	3.94428555061474	63600.082288611	0.140838163718018	0.989124209295376	-213	n.s	n.s
V_V_WT:V_V_HT	-0.343500060713499	3.94350409381938	63600.082288611	-0.0871052882262411	0.995825688876382	-212	n.s	n.s
V_V_WT:V_V_HM	0.221196761291772	3.94354559144151	63600.082288611	0.0560908340382382	0.998266934167469	-212	n.s	n.s
V_V_HT:V_V_HM	0.564696822005295	3.94421851698425	63600.082288611	0.143170775040391	0.988763032645152	-212	n.s	n.s
V_V_WT:V_V_HT	-0.34551629029756	3.94344619813869	63600.082288611	-0.0876178532524786	0.99577652243788	-211	n.s	n.s
V_V_WT:V_V_HM	0.228844378436598	3.94348760238387	63600.082288611	0.0580309618060571	0.998145084630047	-211	n.s	n.s
V_V_HT:V_V_HM	0.574360668734151	3.94415901110015	63600.082288611	0.145623101684722	0.98837706914812	-211	n.s	n.s
V_V_WT:V_V_HT	-0.347333183682039	3.94340152575868	63600.082288611	-0.0880795885007463	0.995731986846037	-210	n.s	n.s
V_V_WT:V_V_HM	0.237161698665687	3.94344286457948	63600.082288611	0.0601407721146171	0.998007893767301	-210	n.s	n.s
V_V_HT:V_V_HM	0.584494882347741	3.94411320206529	63600.082288611	0.148194246058069	0.987965533673678	-210	n.s	n.s
V_V_WT:V_V_HT	-0.348936586499445	3.94337689429346	63600.082288611	-0.0884867452067282	0.995692522964986	-209	n.s	n.s
V_V_WT:V_V_HM	0.246158928548333	3.94341820988494	63600.082288611	0.0624227295830018	0.997854016998239	-209	n.s	n.s
V_V_HT:V_V_HM	0.595095515047795	3.94408814828319	63600.082288611	0.150882914548153	0.987527673179394	-209	n.s	n.s
V_V_WT:V_V_HT	-0.350312524760483	3.9433778207175	63600.082288611	-0.0888356481897399	0.995658561811435	-208	n.s	n.s
V_V_WT:V_V_HM	0.255845505391747	3.94341916677314	63600.082288611	0.0648791048000871	0.997682003606608	-208	n.s	n.s
V_V_HT:V_V_HM	0.606158030152201	3.9440895611222	63600.082288611	0.153687694145498	0.987062727788839	-208	n.s	n.s
V_V_WT:V_V_HT	-0.351447454674307	3.94340938226334	63600.082288611	-0.089122741416361	0.995630517682632	-207	n.s	n.s
V_V_WT:V_V_HM	0.266229178604029	3.94345082297528	63600.082288611	0.0675117278128404	0.997490313495613	-207	n.s	n.s
V_V_HT:V_V_HM	0.61767663327835	3.94412269524744	63600.082288611	0.156606850497484	0.98656996896788	-207	n.s	n.s
V_V_WT:V_V_HT	-0.352327940907536	3.94347409072475	63600.082288611	-0.0893445557905982	0.995608788772993	-206	n.s	n.s
V_V_WT:V_V_HM	0.277317274207796	3.94351569516079	63600.082288611	0.0703223457556162	0.997277292333855	-206	n.s	n.s
V_V_HT:V_V_HM	0.629645215115339	3.94419014508196	63600.082288611	0.159638656341264	0.986048649737424	-206	n.s	n.s
V_V_WT:V_V_HT	-0.352940546104165	3.94357105683448	63600.082288611	-0.0894977017068057	0.995593755377418	-205	n.s	n.s
V_V_WT:V_V_HM	0.289117119813135	3.94361289147465	63600.082288611	0.0733127535002615	0.997041159281495	-205	n.s	n.s
V_V_HT:V_V_HM	0.642057665917342	3.94429097811834	63600.082288611	0.162781516241898	0.985497984906354	-205	n.s	n.s
V_V_WT:V_V_HT	-0.353271834991073	3.9436959265785	63600.082288611	-0.0895788726027788	0.99558577698154	-204	n.s	n.s
V_V_WT:V_V_HM	0.301636040990054	3.94373804769527	63600.082288611	0.0764848063796558	0.996780002195533	-204	n.s	n.s
V_V_HT:V_V_HM	0.654907875981124	3.94442066869865	63600.082288611	0.166033983438484	0.984917148155205	-204	n.s	n.s
V_V_WT:V_V_HT	-0.353308371427463	3.94384099458161	63600.082288611	-0.0895848417603217	0.995585189982108	-203	n.s	n.s
V_V_WT:V_V_HM	0.314881365974415	3.94388344089726	63600.082288611	0.0798404341033915	0.996491772360121	-203	n.s	n.s
V_V_HT:V_V_HM	0.668189737401875	3.94457121605345	63600.082288611	0.1693947708898	0.984305269591176	-203	n.s	n.s
V_V_WT:V_V_HT	-0.353036719072801	3.94399549466273	63600.082288611	-0.0895124549585701	0.995592305793623	-202	n.s	n.s
V_V_WT:V_V_HM	0.328860420655509	3.9440382807167	63600.082288611	0.0833816502906128	0.996174279175298	-202	n.s	n.s
V_V_HT:V_V_HM	0.681897139728257	3.9447314466838	63600.082288611	0.172862753509242	0.983661434459113	-202	n.s	n.s
V_V_WT:V_V_HT	-0.352443679171223	3.94414669423419	63600.082288611	-0.0893586639884487	0.995607404924833	-201	n.s	n.s
V_V_WT:V_V_HM	0.343579867233579	3.94418980621265	63600.082288611	0.0871103785858361	0.995825202003352	-201	n.s	n.s
V_V_HT:V_V_HM	0.696023546404824	3.94488815029985	63600.082288611	0.176436826568053	0.982984709043775	-201	n.s	n.s
V_V_WT:V_V_HT	-0.351517253130329	3.94428301365764	63600.082288611	-0.0891206974532887	0.995630717660078	-200	n.s	n.s
V_V_WT:V_V_HM	0.359043019154413	3.94432641205094	63600.082288611	0.0910277146580575	0.995442162652086	-200	n.s	n.s
V_V_HT:V_V_HM	0.710560272284752	3.94502931412674	63600.082288611	0.180115333931819	0.982274253492814	-200	n.s	n.s
V_V_WT:V_V_HT	-0.350246966730609	3.9443952452026	63600.082288611	-0.0887961132081273	0.99566241668123	-199	n.s	n.s
V_V_WT:V_V_HM	0.375249042086224	3.94443887020517	63600.082288611	0.0951336944072619	0.995022765155737	-199	n.s	n.s
V_V_HT:V_V_HM	0.725496008816819	3.94514538803294	63600.082288611	0.183895886579367	0.981529370469414	-199	n.s	n.s
V_V_WT:V_V_HT	-0.34862368519758	3.94447635413385	63600.082288611	-0.0883827544896344	0.995702619477057	-198	n.s	n.s
V_V_WT:V_V_HM	0.39219354373089	3.94452013070637	63600.082288611	0.0994274412945277	0.994564603308126	-198	n.s	n.s
V_V_HT:V_V_HM	0.740817228928485	3.94522907991745	63600.082288611	0.187775465992455	0.98074950115154	-198	n.s	n.s
V_V_WT:V_V_HT	-0.346638846838953	3.94451987882456	63600.082288611	-0.0878785904210601	0.995751402168485	-197	n.s	n.s
V_V_WT:V_V_HM	0.409870656959008	3.94456371839317	63600.082288611	0.10390772876803	0.994065219906949	-197	n.s	n.s
V_V_HT:V_V_HM	0.756509503797979	3.94527369912657	63600.082288611	0.191750829344352	0.979934157122093	-197	n.s	n.s
V_V_WT:V_V_HT	-0.344285103832501	3.94452148624255	63600.082288611	-0.0872818426856786	0.995808785651699	-196	n.s	n.s
V_V_WT:V_V_HM	0.428271485591132	3.94456529176052	63600.082288611	0.108572543211723	0.993522170625826	-196	n.s	n.s
V_V_HT:V_V_HM	0.772556589423637	3.94527476859967	63600.082288611	0.195818196383276	0.979082994587187	-196	n.s	n.s
V_V_WT:V_V_HT	-0.341555742306316	3.94447793279399	63600.082288611	-0.0865908614842679	0.995874746291602	-195	n.s	n.s
V_V_WT:V_V_HM	0.447385591427022	3.94452160161563	63600.082288611	0.113419480639624	0.992932999198169	-195	n.s	n.s
V_V_HT:V_V_HM	0.78894133373332	3.94522894883245	63600.082288611	0.199973523454653	0.978195770177423	-195	n.s	n.s
V_V_WT:V_V_HT	-0.338445718850004	3.94438916414157	63600.082288611	-0.0858043425143778	0.995949194191448	-194	n.s	n.s
V_V_WT:V_V_HM	0.467198610093995	3.94443259536615	63600.082288611	0.118445073860015	0.992295340587474	-194	n.s	n.s
V_V_HT:V_V_HM	0.805644328944034	3.94513621314997	63600.082288611	0.204212043746082	0.977272451479733	-194	n.s	n.s
V_V_WT:V_V_HT	-0.334952057952936	3.94425898656302	63600.082288611	-0.0849214159349129	0.99603196481982	-193	n.s	n.s
V_V_WT:V_V_HM	0.487691426129715	3.94430208975986	63600.082288611	0.123644542185512	0.991606990730049	-193	n.s	n.s
V_V_HT:V_V_HM	0.822643484082619	3.94500054233809	63600.082288611	0.208528104179946	0.976313273279576	-193	n.s	n.s
V_V_WT:V_V_HT	-0.331073921417978	3.94409488648908	63600.082288611	-0.083941672537369	0.996122817517274	-192	n.s	n.s
V_V_WT:V_V_HM	0.50884015652219	3.9441375899194	63600.082288611	0.129011766177404	0.990865955978674	-192	n.s	n.s
V_V_HT:V_V_HM	0.839914077940136	3.94482973584787	63600.082288611	0.212915165972204	0.975318761166981	-192	n.s	n.s
V_V_WT:V_V_HT	-0.32681267024051	3.94390764145133	63600.082288611	-0.0828651935977501	0.996221434527713	-191	n.s	n.s
V_V_WT:V_V_HM	0.530616151466837	3.94394989928866	63600.082288611	0.134539272814429	0.990070505025228	-191	n.s	n.s
V_V_HT:V_V_HM	0.857428821707323	3.94463500599825	63600.082288611	0.217365819753541	0.974289752124666	-191	n.s	n.s
V_V_WT:V_V_HT	-0.322171922121242	3.94371074305546	63600.082288611	-0.0816925842465905	0.99632742066845	-190	n.s	n.s
V_V_WT:V_V_HM	0.552986023719789	3.94375254115846	63600.082288611	0.140218235791577	0.989219221825829	-190	n.s	n.s
V_V_HT:V_V_HM	0.875157945841067	3.94443037669175	63600.082288611	0.221871819822834	0.973227410306784	-190	n.s	n.s
V_V_WT:V_V_HT	-0.31715720846254	3.94351907923643	63600.082288611	-0.0804249205062676	0.996440311678634	-189	n.s	n.s
V_V_WT:V_V_HM	0.575912471544754	3.94356043788962	63600.082288611	0.146038708069845	0.988311023887443	-189	n.s	n.s
V_V_HT:V_V_HM	0.893069680007315	3.94423131468729	63600.082288611	0.226424265910003	0.972133205969727	-189	n.s	n.s
V_V_WT:V_V_HT	-0.311774442963372	3.94334584895414	63600.082288611	-0.0790634285973324	0.996559606171173	-188	n.s	n.s
V_V_WT:V_V_HM	0.599357413431882	3.9433868188998	63600.082288611	0.151990520067494	0.987345063377698	-188	n.s	n.s
V_V_HT:V_V_HM	0.91113185639518	3.94405153127247	63600.082288611	0.23101418659741	0.971008789635877	-188	n.s	n.s
V_V_WT:V_V_HT	-0.306029940888397	3.94320201146962	63600.082288611	-0.0776095011105812	0.996684766516425	-187	n.s	n.s
V_V_WT:V_V_HM	0.623282037365136	3.94324266860093	63600.082288611	0.158063322434649	0.986320741409595	-187	n.s	n.s
V_V_HT:V_V_HM	0.929311978253544	3.94390240903669	63600.082288611	0.235632599864592	0.969855981041192	-187	n.s	n.s
V_V_WT:V_V_HT	-0.299931615303031	3.94309756998695	63600.082288611	-0.0760649742948215	0.996815198273668	-186	n.s	n.s
V_V_WT:V_V_HM	0.647644621248638	3.94313801256648	63600.082288611	0.164245993719886	0.985237832951721	-186	n.s	n.s
V_V_HT:V_V_HM	0.947576236551683	3.94379432821551	63600.082288611	0.240270196083081	0.96867685234467	-186	n.s	n.s
V_V_WT:V_V_HT	-0.293488179465779	3.94304000795634	63600.082288611	-0.0744319557685373	0.996950269606921	-185	n.s	n.s
V_V_WT:V_V_HM	0.672402043590502	3.94308035045575	63600.082288611	0.170527096540851	0.984096440047116	-185	n.s	n.s
V_V_HT:V_V_HM	0.965890223056277	3.94373504609172	63600.082288611	0.24491762549147	0.967473661337104	-185	n.s	n.s
V_V_WT:V_V_HT	-0.286709957596582	3.94303510707949	63600.082288611	-0.0727130116294959	0.997089300646701	-184	n.s	n.s
V_V_WT:V_V_HM	0.697508492934695	3.94307547565685	63600.082288611	0.176894532514243	0.982897079684748	-184	n.s	n.s
V_V_HT:V_V_HM	0.984218450531294	3.94373054255161	63600.082288611	0.249565339191379	0.96624889438082	-184	n.s	n.s
V_V_WT:V_V_HT	-0.27960767522405	3.94308498705106	63600.082288611	-0.0709108923957436	0.997231591367623	-183	n.s	n.s
V_V_WT:V_V_HM	0.722917488387374	3.94312551090154	63600.082288611	0.183336159700909	0.98164059319694	-183	n.s	n.s
V_V_HT:V_V_HM	1.00252516361144	3.94378299025125	63600.082288611	0.254203937206894	0.965005175647755	-183	n.s	n.s
V_V_WT:V_V_HT	-0.272192056259037	3.94318743921375	63600.082288611	-0.0690284345989169	0.997376433317256	-182	n.s	n.s
V_V_WT:V_V_HM	0.748582548022029	3.94322824054494	63600.082288611	0.18984002506499	0.980328108217437	-182	n.s	n.s
V_V_HT:V_V_HM	1.02077460428112	3.94389006499201	63600.082288611	0.258824304800489	0.963745224033349	-182	n.s	n.s
V_V_WT:V_V_HT	-0.26447421565312	3.94333660461109	63600.082288611	-0.0670686381030371	0.997523107287668	-181	n.s	n.s
V_V_WT:V_V_HM	0.77445667443888	3.94337779012753	63600.082288611	0.196394237543706	0.978961065437889	-181	n.s	n.s
V_V_HT:V_V_HM	1.03893089009202	3.94404564918586	63600.082288611	0.263417562194413	0.962471857696217	-181	n.s	n.s
V_V_WT:V_V_HT	-0.256466818811052	3.94352497738548	63600.082288611	-0.0650349168020453	0.997670869646534	-180	n.s	n.s
V_V_WT:V_V_HM	0.800490808959189	3.94356663416262	63600.082288611	0.202986505166323	0.977541322079335	-180	n.s	n.s
V_V_HT:V_V_HM	1.05695762777021	3.94424190909109	63600.082288611	0.267974848432604	0.961188046382708	-180	n.s	n.s
V_V_WT:V_V_HT	-0.24818292104008	3.94374196668959	63600.082288611	-0.0629308213205457	0.997818978805084	-179	n.s	n.s
V_V_WT:V_V_HM	0.826635377986968	3.94378415518694	63600.082288611	0.209604619689889	0.97607105866479	-179	n.s	n.s
V_V_HT:V_V_HM	1.07481829902704	3.94446780838809	63600.082288611	0.272487532219527	0.959896845753818	-179	n.s	n.s
V_V_WT:V_V_HT	-0.239635576418522	3.94397372909727	63600.082288611	-0.0607599322101396	0.997966706701717	-178	n.s	n.s
V_V_WT:V_V_HM	0.852840807795822	3.94401647601473	63600.082288611	0.216236624005583	0.974552737887947	-178	n.s	n.s
V_V_HT:V_V_HM	1.09247638421437	3.94470893774846	63600.082288611	0.276947273285499	0.95860136926998	-178	n.s	n.s
V_V_WT:V_V_HT	-0.230838188642966	3.94420438412369	63600.082288611	-0.0585259195928442	0.998113338019355	-177	n.s	n.s
V_V_WT:V_V_HM	0.879057213821142	3.94424767809872	63600.082288611	0.222870693111463	0.972989123353851	-177	n.s	n.s
V_V_HT:V_V_HM	1.1098954024641	3.94494877809305	63600.082288611	0.28134596033985	0.957304794713277	-177	n.s	n.s
V_V_WT:V_V_HT	-0.221805885681079	3.94441924694609	63600.082288611	-0.056232837280877	0.99825815568809	-176	n.s	n.s
V_V_WT:V_V_HM	0.905233220278383	3.94446304150087	63600.082288611	0.229494663976859	0.971383387752711	-176	n.s	n.s
V_V_HT:V_V_HM	1.12703910595943	3.94517205522513	63600.082288611	0.285675526994252	0.956010408719319	-176	n.s	n.s
V_V_WT:V_V_HT	-0.212555798315542	3.94460619577427	63600.082288611	-0.0538851757985996	0.998400445185647	-175	n.s	n.s
V_V_WT:V_V_HM	0.931315935092748	3.94465041550185	63600.082288611	0.236095936773718	0.969739144453842	-175	n.s	n.s
V_V_HT:V_V_HM	1.14387173340827	3.94536616158704	63600.082288611	0.289927901887854	0.954721614592008	-175	n.s	n.s
V_V_WT:V_V_HT	-0.203106662125386	3.94475560933268	63600.082288611	-0.0514877681255759	0.998539508210309	-174	n.s	n.s
V_V_WT:V_V_HM	0.957251441091302	3.94480015616072	63600.082288611	0.242661580611715	0.968060428077265	-174	n.s	n.s
V_V_HT:V_V_HM	1.16035810321665	3.94552109490184	63600.082288611	0.294095019468023	0.953441922102425	-174	n.s	n.s
V_V_WT:V_V_HT	-0.193477815398087	3.94485887629597	63600.082288611	-0.0490455606816924	0.998674682275347	-173	n.s	n.s
V_V_WT:V_V_HM	0.982985553442177	3.94490363265052	63600.082288611	0.249178597242874	0.966351626850122	-173	n.s	n.s
V_V_HT:V_V_HM	1.17646336884027	3.94562791530662	63600.082288611	0.298168857807477	0.952174928074312	-173	n.s	n.s
V_V_WT:V_V_HT	-0.183689982858716	3.94491069278482	63600.082288611	-0.0465637874121415	0.998805335900392	-172	n.s	n.s
V_V_WT:V_V_HM	1.00846379471572	3.94495552983797	63600.082288611	0.255633754826417	0.964617519587909	-172	n.s	n.s
V_V_HT:V_V_HM	1.19215377757445	3.94568112846025	63600.082288611	0.302141439908925	0.950924307215926	-172	n.s	n.s
V_V_WT:V_V_HT	-0.173765460122965	3.94490989980988	63600.082288611	-0.0440480174544264	0.998930872637567	-171	n.s	n.s
V_V_WT:V_V_HM	1.03363163454841	3.944954687566	63600.082288611	0.262013563249862	0.962863277789711	-171	n.s	n.s
V_V_HT:V_V_HM	1.20739709467139	3.9456795539496	63600.082288611	0.306004853704553	0.949693796556735	-171	n.s	n.s
V_V_WT:V_V_HT	-0.16372797976268	3.94485942617506	63600.082288611	-0.0415041354012024	0.999050738854205	-170	n.s	n.s
V_V_WT:V_V_HM	1.05843486849559	3.94490404335223	63600.082288611	0.268304338169952	0.961094441397346	-170	n.s	n.s
V_V_HT:V_V_HM	1.22216284825827	3.94562626483012	63600.082288611	0.309751295796104	0.948487171426366	-170	n.s	n.s
V_V_WT:V_V_HT	-0.153602383806149	3.94476537150503	63600.082288611	-0.0389382813273747	0.99916443273769	-169	n.s	n.s
V_V_WT:V_V_HM	1.0828198139239	3.94480971325708	63600.082288611	0.274492280396931	0.959316885698605	-169	n.s	n.s
V_V_HT:V_V_HM	1.23642219773004	3.94552763454633	63600.082288611	0.313373092841666	0.947308227576369	-169	n.s	n.s
V_V_WT:V_V_HT	-0.143413897247516	3.94463475934935	63600.082288611	-0.0363566986544456	0.999271515717267	-168	n.s	n.s
V_V_WT:V_V_HM	1.10673315183301	3.94467873994584	63600.082288611	0.280563570519866	0.957536778955991	-168	n.s	n.s
V_V_HT:V_V_HM	1.2501470490805	3.94539100510077	63600.082288611	0.316862649979243	0.946160786826854	-168	n.s	n.s
V_V_WT:V_V_HT	-0.133188558591236	3.94447697967203	63600.082288611	-0.0337658349326481	0.999371611532867	-167	n.s	n.s
V_V_WT:V_V_HM	1.13012283344855	3.94452053805091	63600.082288611	0.286504487059147	0.95576052793176	-167	n.s	n.s
V_V_HT:V_V_HM	1.26331139203975	3.94522617832905	63600.082288611	0.320212665874281	0.945048614650631	-167	n.s	n.s
V_V_WT:V_V_HT	-0.122953251200816	3.94430380928584	63600.082288611	-0.031172358202062	0.9994644095174	-166	n.s	n.s
V_V_WT:V_V_HM	1.15293863324747	3.9443469143621	63600.082288611	0.292301528815683	0.953994716728822	-166	n.s	n.s
V_V_HT:V_V_HM	1.27589188444828	3.94504543237272	63600.082288611	0.323416271452393	0.943975359455322	-166	n.s	n.s
V_V_WT:V_V_HT	-0.112735546980144	3.9441286626212	63600.082288611	-0.0285831311865018	0.999549669042074	-165	n.s	n.s
V_V_WT:V_V_HM	1.17513250328372	3.94417131664703	63600.082288611	0.297941546890693	0.952246037615499	-165	n.s	n.s
V_V_HT:V_V_HM	1.28786805026388	3.94486273991067	63600.082288611	0.32646713844676	0.942944500112052	-165	n.s	n.s
V_V_WT:V_V_HT	-0.102563475080803	3.94396519966457	63600.082288611	-0.0260051673603829	0.999627223539665	-164	n.s	n.s
V_V_WT:V_V_HM	1.19665844867729	3.94400743827579	63600.082288611	0.303411813340909	0.950521237318934	-164	n.s	n.s
V_V_HT:V_V_HM	1.29922192375808	3.9446923205245	63600.082288611	0.329359508471202	0.941959319647304	-164	n.s	n.s
V_V_WT:V_V_HT	-0.0924651527477565	3.94382438291535	63600.082288611	-0.0234455553214579	0.999696984049362	-163	n.s	n.s
V_V_WT:V_V_HM	1.21747089418729	3.94386626867279	63600.082288611	0.308699842045355	0.948827141240666	-163	n.s	n.s
V_V_HT:V_V_HM	1.30993604693506	3.94454558812899	63600.082288611	0.332087947183897	0.941022974218869	-163	n.s	n.s
V_V_WT:V_V_HT	-0.0824686965148267	3.94371348840302	63600.082288611	-0.0209114320189172	0.999758939778481	-162	n.s	n.s
V_V_WT:V_V_HM	1.23752426534395	3.94375510206762	63600.082288611	0.313793385571823	0.947170625488518	-162	n.s	n.s
V_V_HT:V_V_HM	1.31999296185873	3.944430123865	63600.082288611	0.334647317966763	0.940138490575192	-162	n.s	n.s
V_V_WT:V_V_HT	-0.0726021945467821	3.943636414485	63600.082288611	-0.0184099614964792	0.999813157517689	-161	n.s	n.s
V_V_WT:V_V_HM	1.25677361790734	3.94367784683108	63600.082288611	0.318680598851961	0.94555853355667	-161	n.s	n.s
V_V_HT:V_V_HM	1.32937581245413	3.94434999407986	63600.082288611	0.337032924169867	0.939308705663643	-161	n.s	n.s
V_V_WT:V_V_HT	-0.0628936191437113	3.94359514899983	63600.082288611	-0.0159482950879636	0.999859780441093	-160	n.s	n.s
V_V_WT:V_V_HM	1.27517652947934	3.94363649564337	63600.082288611	0.323350423115329	0.943997514740079	-160	n.s	n.s
V_V_HT:V_V_HM	1.33807014862306	3.94430726838503	63600.082288611	0.339240849552506	0.938536135569835	-160	n.s	n.s
V_V_WT:V_V_HT	-0.0533708263287842	3.94358871727719	63600.082288611	-0.0135335680657981	0.99989902513475	-159	n.s	n.s
V_V_WT:V_V_HM	1.29269192584027	3.94363007132564	63600.082288611	0.327792389869301	0.942494051370682	-159	n.s	n.s
V_V_HT:V_V_HM	1.34606275216905	3.94430093084314	63600.082288611	0.341267762214408	0.937823030931938	-159	n.s	n.s
V_V_WT:V_V_HT	-0.0440612072376894	3.9436148386204	63600.082288611	-0.011172796797038	0.999931179235006	-158	n.s	n.s
V_V_WT:V_V_HM	1.30928235138973	3.94365628686654	63600.082288611	0.33199707483383	0.941054268979484	-158	n.s	n.s
V_V_HT:V_V_HM	1.35334355862745	3.94432859619021	63600.082288611	0.343111261048239	0.937171243895823	-158	n.s	n.s
V_V_WT:V_V_HT	-0.0349914582839723	3.94367060794712	63600.082288611	-0.00887281463453338	0.999956596567695	-157	n.s	n.s
V_V_WT:V_V_HM	1.32491487265029	3.94371222863707	63600.082288611	0.335956275670798	0.939683834444674	-157	n.s	n.s
V_V_HT:V_V_HM	1.35990633093426	3.94438721785973	63600.082288611	0.34476998728136	0.936582176962693	-157	n.s	n.s
V_V_WT:V_V_HT	-0.0261874079851161	3.94375267975671	63600.082288611	-0.00664022572194654	0.999975690774587	-156	n.s	n.s
V_V_WT:V_V_HM	1.33956127723522	3.9437945409255	63600.082288611	0.339663048704576	0.938387903558511	-156	n.s	n.s
V_V_HT:V_V_HM	1.3657486852203	3.94447328134849	63600.082288611	0.346243614243317	0.936056776732516	-156	n.s	n.s
V_V_WT:V_V_HT	-0.0176740547136625	3.94385693086115	63600.082288611	-0.00448141375904407	0.999988927685366	-155	n.s	n.s
V_V_WT:V_V_HM	1.35319740677509	3.94389908814567	63600.082288611	0.343111569675412	0.937171134522016	-155	n.s	n.s
V_V_HT:V_V_HM	1.37087146148875	3.94458245793062	63600.082288611	0.347532717622015	0.935595573104199	-155	n.s	n.s
V_V_WT:V_V_HT	-0.00947599796772636	3.94397708350831	63600.082288611	-0.00240265036207997	0.999996817332931	-154	n.s	n.s
V_V_WT:V_V_HM	1.36580078368341	3.94401957522024	63600.082288611	0.346296654373766	0.936037829817622	-154	n.s	n.s
V_V_HT:V_V_HM	1.37527678165112	3.94470818141338	63600.082288611	0.348638408319057	0.935198807053289	-154	n.s	n.s
V_V_WT:V_V_HT	-0.00161693420805875	3.94410603804878	63600.082288611	-0.000409962154277849	0.999999907338726	-153	n.s	n.s
V_V_WT:V_V_HM	1.3773523824789	3.94414888328159	63600.082288611	0.349214094913405	0.934991796089457	-153	n.s	n.s
V_V_HT:V_V_HM	1.37896931668691	3.94484303177129	63600.082288611	0.349562531533159	0.934866358426104	-153	n.s	n.s
V_V_WT:V_V_HT	0.00587993851932467	3.94423513758852	63600.082288611	0.00149076774436922	0.999998774733777	-152	n.s	n.s
V_V_WT:V_V_HM	1.38783492997596	3.94427833295326	63600.082288611	0.351860293017614	0.934036456132675	-152	n.s	n.s
V_V_HT:V_V_HM	1.38195499145665	3.94497797651081	63600.082288611	0.350307403408861	0.934597840986939	-152	n.s	n.s
V_V_WT:V_V_HT	0.012992822233624	3.94435623842341	63600.082288611	0.0032940285938314	0.999994017755278	-151	n.s	n.s
V_V_WT:V_V_HM	1.39723561730234	3.94439975946345	63600.082288611	0.354232761005037	0.933174652890612	-151	n.s	n.s
V_V_HT:V_V_HM	1.38424279506874	3.94510451976023	63600.082288611	0.350876076447494	0.934392508833131	-151	n.s	n.s
V_V_WT:V_V_HT	0.0197017048288721	3.94446272730662	63600.082288611	0.00499477525607777	0.999986245663404	-150	n.s	n.s
V_V_WT:V_V_HM	1.40554702213821	3.94450653232777	63600.082288611	0.356330255918921	0.932408584292205	-150	n.s	n.s
V_V_HT:V_V_HM	1.3858453173093	3.94521576004264	63600.082288611	0.351272376873584	0.93424924568062	-150	n.s	n.s
V_V_WT:V_V_HT	0.0259884934954897	3.94454989487106	63600.082288611	0.00658845601858947	0.999976068340208	-149	n.s	n.s
V_V_WT:V_V_HM	1.41276712911102	3.94459392974492	63600.082288611	0.358152741263885	0.931739804118321	-149	n.s	n.s
V_V_HT:V_V_HM	1.38677863561552	3.94530677994015	63600.082288611	0.351500837062044	0.934166593590132	-149	n.s	n.s
V_V_WT:V_V_HT	0.0318367746618833	3.94461459081505	63600.082288611	0.00807094683876456	0.99996408698476	-148	n.s	n.s
V_V_WT:V_V_HM	1.41889842815589	3.944658793112	63600.082288611	0.359701181413589	0.931169289298102	-148	n.s	n.s
V_V_HT:V_V_HM	1.38706165349398	3.94537429003537	63600.082288611	0.351566556561493	0.934142809070414	-148	n.s	n.s
V_V_WT:V_V_HT	0.0372308526658038	3.94465358011971	63600.082288611	0.00943830729609315	0.999950887930555	-147	n.s	n.s
V_V_WT:V_V_HM	1.42394519398746	3.94469787969169	63600.082288611	0.360976996823582	0.930697638289339	-147	n.s	n.s
V_V_HT:V_V_HM	1.38671434132169	3.94541492521828	63600.082288611	0.351474906342066	0.934175977111904	-147	n.s	n.s
V_V_WT:V_V_HT	0.042156929476036	3.94466541678537	63600.082288611	0.0106870735593061	0.999937032772172	-146	n.s	n.s
V_V_WT:V_V_HM	1.42791611893384	3.94470974042169	63600.082288611	0.361982557119955	0.930324890426141	-146	n.s	n.s
V_V_HT:V_V_HM	1.38575918945779	3.9454271871588	63600.082288611	0.35123172313711	0.934263948487211	-146	n.s	n.s
V_V_WT:V_V_HT	0.046603152387231	3.94465050720388	63600.082288611	0.0118142665116016	0.999923050209127	-145	n.s	n.s
V_V_WT:V_V_HM	1.43082427018527	3.94469478338429	63600.082288611	0.36272116063634	0.930050535528802	-145	n.s	n.s
V_V_HT:V_V_HM	1.38422111779803	3.94541150930459	63600.082288611	0.350843280741079	0.934404358272208	-145	n.s	n.s
V_V_WT:V_V_HT	0.0505580611280791	3.94460866645161	63600.082288611	0.0128170030041431	0.999909434266414	-144	n.s	n.s
V_V_WT:V_V_HM	1.43268358786131	3.94465282470389	63600.082288611	0.363196370258227	0.929873766067212	-144	n.s	n.s
V_V_HT:V_V_HM	1.38212552673324	3.94536772244203	63600.082288611	0.350316022223084	0.934594731117397	-144	n.s	n.s
V_V_WT:V_V_HT	0.054010624190969	3.94453910877359	63600.082288611	0.0136925056899136	0.999896639643792	-143	n.s	n.s
V_V_WT:V_V_HM	1.43350882309996	3.94458307894422	63600.082288611	0.363411999293887	0.929793490777092	-143	n.s	n.s
V_V_HT:V_V_HM	1.37949819890899	3.94529504380132	63600.082288611	0.349656536100234	0.934832498131835	-143	n.s	n.s
V_V_WT:V_V_HT	0.0569519655854975	3.9444429593843	63600.082288611	0.0144385319224865	0.999885070456872	-142	n.s	n.s
V_V_WT:V_V_HM	1.4333187566859	3.94448667627236	63600.082288611	0.363372695693936	0.929808125917883	-142	n.s	n.s
V_V_HT:V_V_HM	1.37636679110039	3.94519467927562	63600.082288611	0.348871704184976	0.935114951860855	-142	n.s	n.s
V_V_WT:V_V_HT	0.059375835562232	3.94432390572331	63600.082288611	0.0150534887553419	0.99987507258817	-141	n.s	n.s
V_V_WT:V_V_HM	1.43213687330379	3.94436731498826	63600.082288611	0.363084053521535	0.929915563709731	-141	n.s	n.s
V_V_HT:V_V_HM	1.37276103774158	3.94507049636067	63600.082288611	0.347968696378926	0.935439256743269	-141	n.s	n.s
V_V_WT:V_V_HT	0.0612782022548863	3.94418749283706	63600.082288611	0.0155363309594618	0.999866930488032	-140	n.s	n.s
V_V_WT:V_V_HM	1.42999046022557	3.94423055523213	63600.082288611	0.362552452297355	0.930113244474431	-140	n.s	n.s
V_V_HT:V_V_HM	1.3687122579707	3.94492829139457	63600.082288611	0.346954914480041	0.935802477848481	-140	n.s	n.s
V_V_WT:V_V_HT	0.0626559314245583	3.94403911249058	63600.082288611	0.0158862348058695	0.999860869526181	-139	n.s	n.s
V_V_WT:V_V_HM	1.42690824704912	3.94408180362348	63600.082288611	0.361784648010647	0.930398322762497	-139	n.s	n.s
V_V_HT:V_V_HM	1.36425231562453	3.9447737035367	63600.082288611	0.345837915721606	0.936201616512887	-139	n.s	n.s
V_V_WT:V_V_HT	0.0635081571269787	3.94388562372744	63600.082288611	0.0161029409029758	0.999857048119951	-138	n.s	n.s
V_V_WT:V_V_HM	1.4229223645716	3.94392793710593	63600.082288611	0.360788124748483	0.930767551745253	-138	n.s	n.s
V_V_HT:V_V_HM	1.35941420744464	3.94461389076008	63600.082288611	0.3446254171109	0.936633616608792	-138	n.s	n.s
V_V_WT:V_V_HT	0.0638367403955513	3.94373571584684	63600.082288611	0.0161868707730695	0.999855554191057	-137	n.s	n.s
V_V_WT:V_V_HM	1.418068846929	3.94377766649632	63600.082288611	0.359571194638065	0.931217263331	-137	n.s	n.s
V_V_HT:V_V_HM	1.35423210653346	3.94445790275151	63600.082288611	0.343325278129803	0.937095378252208	-137	n.s	n.s
V_V_WT:V_V_HT	0.0636458126946344	3.94359895658636	63600.082288611	0.0161390175307601	0.999856406917166	-136	n.s	n.s
V_V_WT:V_V_HM	1.41238682583076	3.94364058246021	63600.082288611	0.358142887592878	0.931743427896875	-136	n.s	n.s
V_V_HT:V_V_HM	1.34874101313607	3.94431569195824	63600.082288611	0.341945502964155	0.937583764190694	-136	n.s	n.s
V_V_WT:V_V_HT	0.0629399616761717	3.94348298653128	63600.082288611	0.0159605003726754	0.999859565753145	-135	n.s	n.s
V_V_WT:V_V_HM	1.40591604719185	3.9435243438486	63600.082288611	0.356512582300881	0.932341809573186	-135	n.s	n.s
V_V_HT:V_V_HM	1.34297608551569	3.94419520566232	63600.082288611	0.340494325328447	0.938095576788246	-135	n.s	n.s
V_V_WT:V_V_HT	0.0617242154134843	3.94339320159072	63600.082288611	0.0156525642405088	0.999864932087358	-134	n.s	n.s
V_V_WT:V_V_HM	1.39869674126038	3.94343435938394	63600.082288611	0.354690002112497	0.933007986151913	-134	n.s	n.s
V_V_HT:V_V_HM	1.33697252584685	3.94410205518476	63600.082288611	0.338980205669201	0.938627566054813	-134	n.s	n.s
V_V_WT:V_V_HT	0.0600053717524354	3.9433343742159	63600.082288611	0.0152169118968936	0.999872345575176	-133	n.s	n.s
V_V_WT:V_V_HM	1.39077108397652	3.94337541219922	63600.082288611	0.352685437879954	0.933737286794252	-133	n.s	n.s
V_V_HT:V_V_HM	1.33076571222404	3.9440411932383	63600.082288611	0.337411717328287	0.939176476085224	-133	n.s	n.s
V_V_WT:V_V_HT	0.0577910962976524	3.94330931196944	63600.082288611	0.0146554814054871	0.999881590915959	-132	n.s	n.s
V_V_WT:V_V_HM	1.38218213561034	3.94335031557714	63600.082288611	0.350509598437249	0.934524866887817	-132	n.s	n.s
V_V_HT:V_V_HM	1.32439103931272	3.94401552465514	63600.082288611	0.335797623268363	0.939739023811927	-132	n.s	n.s
V_V_WT:V_V_HT	0.0550907584187286	3.94332000056757	63600.082288611	0.0139706537665721	0.999892397919538	-131	n.s	n.s
V_V_WT:V_V_HM	1.37297454324827	3.94336105839164	63600.082288611	0.348173683037854	0.935365701947544	-131	n.s	n.s
V_V_HT:V_V_HM	1.31788378482958	3.94402708993811	63600.082288611	0.334146737529195	0.940311952453569	-131	n.s	n.s
V_V_WT:V_V_HT	0.0519141515946231	3.94336571810553	63600.082288611	0.013164934552295	0.99990445075597	-130	n.s	n.s
V_V_WT:V_V_HM	1.36319335004926	3.94340691542284	63600.082288611	0.345689242648976	0.936254657913227	-130	n.s	n.s
V_V_HT:V_V_HM	1.31127919845461	3.94407511337657	63600.082288611	0.332468109952402	0.940891971698087	-130	n.s	n.s
V_V_WT:V_V_HT	0.0482714605931136	3.94344307340256	63600.082288611	0.012240942672329	0.999917391943174	-129	n.s	n.s
V_V_WT:V_V_HM	1.35288385901007	3.94348448584747	63600.082288611	0.343068132730166	0.937186527218809	-129	n.s	n.s
V_V_HT:V_V_HM	1.30461239841694	3.94415604383345	63600.082288611	0.330770989767674	0.941475774851484	-129	n.s	n.s
V_V_WT:V_V_HT	0.0441744266406694	3.94354807302304	63600.082288611	0.0112016959911956	0.999930822767876	-128	n.s	n.s
V_V_WT:V_V_HM	1.34209240443171	3.94358976476491	63600.082288611	0.340322519452456	0.938156045100042	-128	n.s	n.s
V_V_HT:V_V_HM	1.29791797779104	3.94426569752549	63600.082288611	0.329064540100663	0.942060140110098	-128	n.s	n.s
V_V_WT:V_V_HT	0.0396351799758321	3.94367441567951	63600.082288611	0.0100503174953409	0.99994431244729	-127	n.s	n.s
V_V_WT:V_V_HM	1.3308655766529	3.94371643413408	63600.082288611	0.337464825090832	0.939157926790998	-127	n.s	n.s
V_V_HT:V_V_HM	1.29123039667708	3.94439749389213	63600.082288611	0.327358081602207	0.94264184848424	-127	n.s	n.s
V_V_WT:V_V_HT	0.034666193343412	3.94381376254008	63600.082288611	0.00879001784330827	0.999957402810389	-126	n.s	n.s
V_V_WT:V_V_HM	1.31925008626943	3.94385613381733	63600.082288611	0.334507659890856	0.940186907971898	-126	n.s	n.s
V_V_HT:V_V_HM	1.28458389292605	3.94454273813071	63600.082288611	0.325661040634283	0.943217703251699	-126	n.s	n.s
V_V_WT:V_V_HT	0.0292813007863835	3.9439580960109	63600.082288611	0.00742434378701942	0.99996961073105	-125	n.s	n.s
V_V_WT:V_V_HM	1.30729311050543	3.94400082560967	63600.082288611	0.331463701025811	0.941237801518733	-125	n.s	n.s
V_V_HT:V_V_HM	1.27801180971905	3.94469306828304	63600.082288611	0.323982572939526	0.943784657495486	-125	n.s	n.s
V_V_WT:V_V_HT	0.0234946778950942	3.94409810673851	63600.082288611	0.00595692025382265	0.999980436342717	-124	n.s	n.s
V_V_WT:V_V_HM	1.29504194564187	3.94414117697593	63600.082288611	0.328345738028274	0.942305494459871	-124	n.s	n.s
V_V_HT:V_V_HM	1.27154726774675	3.94483878699412	63600.082288611	0.322331871187985	0.944339707935113	-124	n.s	n.s
V_V_WT:V_V_HT	0.0173207822023507	3.94422362250666	63600.082288611	0.00439143006585992	0.999989367867748	-123	n.s	n.s
V_V_WT:V_V_HM	1.28254386503582	3.94426699105236	63600.082288611	0.325166594438281	0.943384986398823	-123	n.s	n.s
V_V_HT:V_V_HM	1.26522308283344	3.94496930891955	63600.082288611	0.320718105454656	0.944879913395544	-123	n.s	n.s
V_V_WT:V_V_HT	0.0107754590950684	3.94432683385947	63600.082288611	0.00273188798721448	0.999995885324116	-122	n.s	n.s
V_V_WT:V_V_HM	1.2698459901723	3.94437043945689	63600.082288611	0.321938826401698	0.944471500093305	-122	n.s	n.s
V_V_HT:V_V_HM	1.25907053107723	3.94507650722718	63600.082288611	0.319149838734604	0.945402586517804	-122	n.s	n.s
V_V_WT:V_V_HT	0.00387587842748616	3.94440268085826	63600.082288611	0.000982627470135175	0.999999467660809	-121	n.s	n.s
V_V_WT:V_V_HM	1.25699515455779	3.94444645005165	63600.082288611	0.318674665881529	0.945560504015123	-121	n.s	n.s
V_V_HT:V_V_HM	1.25311927613027	3.94515511718289	63600.082288611	0.31763498237937	0.945905300963119	-121	n.s	n.s
V_V_WT:V_V_HT	-0.00336031327264052	3.94444702353225	63600.082288611	-0.000851909850124281	0.999999599872918	-120	n.s	n.s
V_V_WT:V_V_HM	1.24403796922509	3.94449087350997	63600.082288611	0.315386195359122	0.946647656161076	-120	n.s	n.s
V_V_HT:V_V_HM	1.24739828249771	3.94520084111242	63600.082288611	0.316181186392018	0.946385754525132	-120	n.s	n.s
V_V_WT:V_V_HT	-0.0109144171490421	3.94445885245663	63600.082288611	-0.00276702522634873	0.999995778798653	-119	n.s	n.s
V_V_WT:V_V_HM	1.23102022727925	3.94450269874112	63600.082288611	0.312085025996337	0.947728911464876	-119	n.s	n.s
V_V_HT:V_V_HM	1.2419346444283	3.94521264061806	63600.082288611	0.314795362775107	0.946841919951274	-119	n.s	n.s
V_V_WT:V_V_HT	-0.018766581746128	3.9444409100567	63600.082288611	-0.00475772921284761	0.999987520204616	-118	n.s	n.s
V_V_WT:V_V_HM	1.21798653371746	3.9444846755078	63600.082288611	0.308782169006821	0.948800559496812	-118	n.s	n.s
V_V_HT:V_V_HM	1.23675311546359	3.94519338004351	63600.082288611	0.313483521928131	0.94727208946615	-118	n.s	n.s
V_V_WT:V_V_HT	-0.0268959474459223	3.94439935752784	63600.082288611	-0.00681876884362424	0.999974365958577	-117	n.s	n.s
V_V_WT:V_V_HM	1.20498005485556	3.9444429804817	63600.082288611	0.305488014611485	0.949859224015766	-117	n.s	n.s
V_V_HT:V_V_HM	1.23187600230145	3.94514947898274	63600.082288611	0.312250780069072	0.947674862627152	-117	n.s	n.s
V_V_WT:V_V_HT	-0.0352809113318173	3.94434255853805	63600.082288611	-0.00894468743731377	0.999955890570453	-116	n.s	n.s
V_V_WT:V_V_HM	1.19204259040139	3.94438599808805	63600.082288611	0.302212458663833	0.950901814153465	-116	n.s	n.s
V_V_HT:V_V_HM	1.22732350173315	3.94508964803134	63600.082288611	0.311101549326162	0.948049075427143	-116	n.s	n.s
V_V_WT:V_V_HT	-0.043899726509256	3.94427788796188	63600.082288611	-0.0111299780989671	0.999931705704378	-115	n.s	n.s
V_V_WT:V_V_HM	1.17921566031354	3.94432112210677	63600.082288611	0.298965429996148	0.951925351206072	-115	n.s	n.s
V_V_HT:V_V_HM	1.22311538682278	3.94502157757855	63600.082288611	0.310040227352451	0.948393569370123	-115	n.s	n.s
V_V_WT:V_V_HT	-0.052730644823221	3.94421071339955	63600.082288611	-0.0133691246880094	0.999901463951885	-114	n.s	n.s
V_V_WT:V_V_HM	1.16654078267596	3.9442537348141	63600.082288611	0.295757033169404	0.952926923633112	-114	n.s	n.s
V_V_HT:V_V_HM	1.2192714274992	3.94495087944158	63600.082288611	0.309071383842374	0.948707127526062	-114	n.s	n.s
V_V_WT:V_V_HT	-0.0617519200195638	3.9441442138372	63600.082288611	-0.0156566080426066	0.999864862294159	-113	n.s	n.s
V_V_WT:V_V_HM	1.15405947735383	3.94418702512716	63600.082288611	0.29259755432531	0.953903685730042	-113	n.s	n.s
V_V_HT:V_V_HM	1.21581139737341	3.94488089691809	63600.082288611	0.308199773109312	0.948988467394252	-113	n.s	n.s
V_V_WT:V_V_HT	-0.07094178244704	3.94407994966095	63600.082288611	-0.0179869027384038	0.999821645324707	-112	n.s	n.s
V_V_WT:V_V_HM	1.14181279307847	3.94412255974193	63600.082288611	0.289497290153474	0.954852909156612	-112	n.s	n.s
V_V_HT:V_V_HM	1.21275457552549	3.94481329386271	63600.082288611	0.307430158332787	0.949236293961489	-112	n.s	n.s
V_V_WT:V_V_HT	-0.0802783759134869	3.94402019862132	63600.082288611	-0.0203544535450272	0.999771608640361	-111	n.s	n.s
V_V_WT:V_V_HM	1.12983939310766	3.94406262395902	63600.082288611	0.286465885770732	0.955772178470449	-111	n.s	n.s
V_V_HT:V_V_HM	1.21011776902114	3.94475047279592	63600.082288611	0.306766619933616	0.949449517236441	-111	n.s	n.s
V_V_WT:V_V_HT	-0.0897398526749598	3.9439683210396	63600.082288611	-0.0227536951035411	0.999714601183946	-110	n.s	n.s
V_V_WT:V_V_HM	1.11817491520939	3.94401058752649	63600.082288611	0.28351214845766	0.956659432006121	-110	n.s	n.s
V_V_HT:V_V_HM	1.20791476788439	3.94469595096969	63600.082288611	0.306212388203826	0.949627299369978	-110	n.s	n.s
V_V_WT:V_V_HT	-0.0993044644503982	3.94392788778995	63600.082288611	-0.0251790771220326	0.999650526788716	-109	n.s	n.s
V_V_WT:V_V_HM	1.10685234386952	3.94397003064371	63600.082288611	0.280644207554707	0.957512896736381	-109	n.s	n.s
V_V_HT:V_V_HM	1.20615680831992	3.94465345506615	63600.082288611	0.305770030766794	0.94976898865771	-109	n.s	n.s
V_V_WT:V_V_HT	-0.108950557559599	3.94390077373503	63600.082288611	-0.0276250757334389	0.999579345393781	-108	n.s	n.s
V_V_WT:V_V_HM	1.09590352919296	3.94394283328685	63600.082288611	0.27787003400342	0.958330920167134	-108	n.s	n.s
V_V_HT:V_V_HM	1.20485408675257	3.94462494541745	63600.082288611	0.305441988382767	0.949873943723714	-108	n.s	n.s
V_V_WT:V_V_HT	-0.118656752568302	3.9438881474381	63600.082288611	-0.0300862367624143	0.999501072665179	-107	n.s	n.s
V_V_WT:V_V_HM	1.08535792803568	3.94393016695375	63600.082288611	0.275197045102349	0.959112076508592	-107	n.s	n.s
V_V_HT:V_V_HM	1.20401468060397	3.9446116400537	63600.082288611	0.305230220480609	0.949941643872604	-107	n.s	n.s
V_V_WT:V_V_HT	-0.1284018480752	3.94388934096545	63600.082288611	-0.0325571629866692	0.999415780569999	-106	n.s	n.s
V_V_WT:V_V_HM	1.07524374792395	3.94393136209997	63600.082288611	0.272632469788072	0.959855047055888	-106	n.s	n.s
V_V_HT:V_V_HM	1.20364559599918	3.94461284450464	63600.082288611	0.305136560531159	0.949971572626128	-106	n.s	n.s
V_V_WT:V_V_HT	-0.13816520811816	3.94390349267223	63600.082288611	-0.0350326037071827	0.99932359386221	-105	n.s	n.s
V_V_WT:V_V_HM	1.06558590949594	3.94394555441636	63600.082288611	0.27018271291872	0.960558792316509	-105	n.s	n.s
V_V_HT:V_V_HM	1.2037511176141	3.94462765351946	63600.082288611	0.30516216569645	0.949963391390937	-105	n.s	n.s
V_V_WT:V_V_HT	-0.14792696541107	3.94393009311811	63600.082288611	-0.0375075018873161	0.999224686526086	-104	n.s	n.s
V_V_WT:V_V_HM	1.05640527681337	3.94397223197821	63600.082288611	0.267853122354135	0.96122260086038	-104	n.s	n.s
V_V_HT:V_V_HM	1.20433224222439	3.94465551766668	63600.082288611	0.305307329583184	0.949916997711726	-104	n.s	n.s
V_V_WT:V_V_HT	-0.157668122923152	3.94396896655058	63600.082288611	-0.0399770191551607	0.999119278115697	-103	n.s	n.s
V_V_WT:V_V_HM	1.04771852488677	3.94401121679392	63600.082288611	0.265647957699891	0.961846079243108	-103	n.s	n.s
V_V_HT:V_V_HM	1.20538664780991	3.94469622578859	63600.082288611	0.305571475930048	0.949832527072253	-103	n.s	n.s
V_V_WT:V_V_HT	-0.167370654394034	3.94402022665159	63600.082288611	-0.0424365608632106	0.999007629413569	-102	n.s	n.s
V_V_WT:V_V_HM	1.03953801924755	3.9440626205685	63600.082288611	0.26357036367179	0.962429141745612	-102	n.s	n.s
V_V_HT:V_V_HM	1.20690867364159	3.94474986091923	63600.082288611	0.305953157029922	0.949710354667478	-102	n.s	n.s
V_V_WT:V_V_HT	-0.177017401005404	3.94408368150239	63600.082288611	-0.0448817558906291	0.998890039693563	-101	n.s	n.s
V_V_WT:V_V_HM	1.03187246283471	3.94412624851849	63600.082288611	0.261622574384454	0.962971937413153	-101	n.s	n.s
V_V_HT:V_V_HM	1.20888986384006	3.94481618566738	63600.082288611	0.306450239236064	0.949551038641355	-101	n.s	n.s
V_V_WT:V_V_HT	-0.186591581019098	3.94415720933889	63600.082288611	-0.0473083528661814	0.99876684848041	-100	n.s	n.s
V_V_WT:V_V_HM	1.02472906022254	3.94419997176743	63600.082288611	0.259806568520244	0.963474656804292	-100	n.s	n.s
V_V_HT:V_V_HM	1.2113206412416	3.94489296125511	63600.082288611	0.307060458455685	0.949355145231327	-100	n.s	n.s
V_V_WT:V_V_HT	-0.196077221507359	3.94423786820635	63600.082288611	-0.049712321634528	0.998638427571402	-99	n.s	n.s
V_V_WT:V_V_HM	1.01811196452569	3.94428083948057	63600.082288611	0.258123598688721	0.963937655695475	-99	n.s	n.s
V_V_HT:V_V_HM	1.21418918603307	3.9449770987527	63600.082288611	0.30778104806159	0.949123371397093	-99	n.s	n.s
V_V_WT:V_V_HT	-0.205458769477968	3.94432094654677	63600.082288611	-0.0520897696364809	0.998505181926929	-98	n.s	n.s
V_V_WT:V_V_HM	1.01202378944723	3.94436412753438	63600.082288611	0.256574635790497	0.964361325369723	-98	n.s	n.s
V_V_HT:V_V_HM	1.21748255892519	3.94506367734727	63600.082288611	0.308609102031997	0.948856432049543	-98	n.s	n.s
V_V_WT:V_V_HT	-0.214721780817055	3.94440179456698	63600.082288611	-0.0544370964217724	0.998367537498299	-97	n.s	n.s
V_V_WT:V_V_HM	1.00646326221741	3.94444517396092	63600.082288611	0.255159653089244	0.964746282891604	-97	n.s	n.s
V_V_HT:V_V_HM	1.22118504303447	3.94514784414091	63600.082288611	0.309541008671727	0.948555246864291	-97	n.s	n.s
V_V_WT:V_V_HT	-0.223852941540141	3.94447605623648	63600.082288611	-0.0567509951508552	0.998225936161428	-96	n.s	n.s
V_V_WT:V_V_HM	1.00142521457258	3.94451961157641	63600.082288611	0.253877610757362	0.965093367324844	-96	n.s	n.s
V_V_HT:V_V_HM	1.22527815611271	3.94522505672217	63600.082288611	0.31057243591845	0.948220951461393	-96	n.s	n.s
V_V_WT:V_V_HT	-0.232839398964963	3.94453822197009	63600.082288611	-0.059028303406494	0.998080840435282	-95	n.s	n.s
V_V_WT:V_V_HM	0.996902929917518	3.94458191764179	63600.082288611	0.252727145926152	0.965403448072087	-95	n.s	n.s
V_V_HT:V_V_HM	1.22974232888253	3.94528958482374	63600.082288611	0.311698875948917	0.947854727411208	-95	n.s	n.s
V_V_WT:V_V_HT	-0.241669242246637	3.94458299161564	63600.082288611	-0.0612661066481081	0.997932723420985	-94	n.s	n.s
V_V_WT:V_V_HM	0.992886604232176	3.94462677987342	63600.082288611	0.251706095313797	0.965677552194655	-94	n.s	n.s
V_V_HT:V_V_HM	1.23455584647882	3.94533592420529	63600.082288611	0.312915267596003	0.94745793066003	-94	n.s	n.s
V_V_WT:V_V_HT	-0.250331033387166	3.94460443461693	63600.082288611	-0.0634616315872686	0.997782071901629	-93	n.s	n.s
V_V_WT:V_V_HM	0.989364915877339	3.94464825486807	63600.082288611	0.250811948734939	0.965916741240261	-93	n.s	n.s
V_V_HT:V_V_HM	1.23969594926448	3.94535792744223	63600.082288611	0.314216345402196	0.947031984390603	-93	n.s	n.s
V_V_WT:V_V_HT	-0.258814515926002	3.94459802224595	63600.082288611	-0.0656123930667691	0.997629372733359	-92	n.s	n.s
V_V_WT:V_V_HM	0.986322824718563	3.94464180476802	63600.082288611	0.250041163059815	0.966122295114268	-92	n.s	n.s
V_V_HT:V_V_HM	1.24513734064455	3.94535091087972	63600.082288611	0.315596094940746	0.946578563868347	-92	n.s	n.s
V_V_WT:V_V_HT	-0.267110838410549	3.94456151028443	63600.082288611	-0.0677162309965571	0.997475105418501	-91	n.s	n.s
V_V_WT:V_V_HM	0.983740928129222	3.94460518186061	63600.082288611	0.249388945857746	0.966295769144774	-91	n.s	n.s
V_V_HT:V_V_HM	1.25085176653981	3.94531256960748	63600.082288611	0.3170475708758	0.946099665705377	-91	n.s	n.s
V_V_WT:V_V_HT	-0.275212533276601	3.94449512847419	63600.082288611	-0.0697712950105883	0.9973197383502	-90	n.s	n.s
V_V_WT:V_V_HM	0.981595598961206	3.94453861837941	63600.082288611	0.248849280974841	0.966438988071932	-90	n.s	n.s
V_V_HT:V_V_HM	1.25680813223778	3.94524317293911	63600.082288611	0.318562906555007	0.945597615447296	-90	n.s	n.s
V_V_WT:V_V_HT	-0.283113481312427	3.94440162577785	63600.082288611	-0.071776027943553	0.997163725565939	-89	n.s	n.s
V_V_WT:V_V_HM	0.979859160528598	3.944444871742	63600.082288611	0.248414971533335	0.966554037429298	-89	n.s	n.s
V_V_HT:V_V_HM	1.26297264184104	3.94514560943369	63600.082288611	0.320133340280521	0.94507506985781	-89	n.s	n.s
V_V_WT:V_V_HT	-0.290808868587035	3.94428617217085	63600.082288611	-0.0737291504452326	0.997007503843852	-88	n.s	n.s
V_V_WT:V_V_HM	0.978500087329984	3.94432912595283	63600.082288611	0.248077697393878	0.966643252826222	-88	n.s	n.s
V_V_HT:V_V_HM	1.26930895591705	3.94502528232615	63600.082288611	0.321749257629247	0.944535013684039	-88	n.s	n.s
V_V_WT:V_V_HT	-0.298295133346119	3.94415612529643	63600.082288611	-0.0756296464617512	0.996851490145456	-87	n.s	n.s
V_V_WT:V_V_HM	0.977483235339122	3.94419875753581	63600.082288611	0.247828087636694	0.966709206620575	-87	n.s	n.s
V_V_HT:V_V_HM	1.27577836868525	3.94488986419244	63600.082288611	0.323400250097075	0.943980750356215	-87	n.s	n.s
V_V_WT:V_V_HT	-0.305569714403255	3.94402010528108	63600.082288611	-0.0774767131623123	0.996696082488304	-86	n.s	n.s
V_V_WT:V_V_HM	0.976770618302531	3.94406240814042	63600.082288611	0.247655974278325	0.96675464768912	-86	n.s	n.s
V_V_HT:V_V_HM	1.28234033270581	3.94474833481855	63600.082288611	0.325075321380367	0.943415841763661	-86	n.s	n.s
V_V_WT:V_V_HT	-0.312630422316882	3.9438858583696	63600.082288611	-0.0792696425667155	0.996541667579671	-85	n.s	n.s
V_V_WT:V_V_HM	0.976323230342601	3.94392784345471	63600.082288611	0.247550987009789	0.966782351798955	-85	n.s	n.s
V_V_HT:V_V_HM	1.28895365265946	3.94460876532896	63600.082288611	0.32676336978934	0.942843951582925	-85	n.s	n.s
V_V_WT:V_V_HT	-0.319475918545198	3.94376160970586	63600.082288611	-0.0810079183688351	0.996388610830811	-84	n.s	n.s
V_V_WT:V_V_HM	0.976099833346254	3.94380330857866	63600.082288611	0.247502158949717	0.966795232850051	-84	n.s	n.s
V_V_HT:V_V_HM	1.29557575189143	3.94447971497237	63600.082288611	0.328452887455275	0.942268950253711	-84	n.s	n.s
V_V_WT:V_V_HT	-0.326105667844658	3.94365572397928	63600.082288611	-0.0826912110663673	0.996237254624631	-83	n.s	n.s
V_V_WT:V_V_HM	0.976057132619601	3.94369718776824	63600.082288611	0.24749799138913	0.966796332160675	-83	n.s	n.s
V_V_HT:V_V_HM	1.30216280046425	3.94436987667528	63600.082288611	0.330132021381788	0.941694897594123	-83	n.s	n.s
V_V_WT:V_V_HT	-0.332519297155748	3.94357403803441	63600.082288611	-0.0843192733162138	0.99608792604838	-82	n.s	n.s
V_V_WT:V_V_HM	0.976151431514097	3.94361533135426	63600.082288611	0.247527040417221	0.966788669308395	-82	n.s	n.s
V_V_HT:V_V_HM	1.30867072866985	3.94428531372099	63600.082288611	0.331789063057223	0.941125876101061	-82	n.s	n.s
V_V_WT:V_V_HT	-0.338716430527136	3.94351898936748	63600.082288611	-0.0858919232899305	0.995940937572367	-81	n.s	n.s
V_V_WT:V_V_HM	0.976339034449822	3.94356018232604	63600.082288611	0.24757807395092	0.966775205126854	-81	n.s	n.s
V_V_HT:V_V_HM	1.31505546497699	3.94422855602175	63600.082288611	0.333412591663651	0.94056593826482	-81	n.s	n.s
V_V_WT:V_V_HT	-0.344696782933806	3.94349009025933	63600.082288611	-0.087409065331552	0.9957965843892	-80	n.s	n.s
V_V_WT:V_V_HM	0.976576120721482	3.94353125140791	63600.082288611	0.24764001055471	0.966758860912769	-80	n.s	n.s
V_V_HT:V_V_HM	1.32127290365528	3.9441990902214	63600.082288611	0.334991432590466	0.940019115592751	-80	n.s	n.s
V_V_WT:V_V_HT	-0.350460429223638	3.9434857839031	63600.082288611	-0.0888707221043324	0.995655140495442	-79	n.s	n.s
V_V_WT:V_V_HM	0.976818369320043	3.94352697707688	63600.082288611	0.247701708394069	0.966742575917532	-79	n.s	n.s
V_V_HT:V_V_HM	1.3272787985437	3.94419528144032	63600.082288611	0.336514473507258	0.939489476632174	-79	n.s	n.s
V_V_WT:V_V_HT	-0.356007587372208	3.9435024447488	63600.082288611	-0.0902770043533941	0.995516860739619	-78	n.s	n.s
V_V_WT:V_V_HM	0.977021365886991	3.94354372395648	63600.082288611	0.247752132162684	0.966729263878722	-78	n.s	n.s
V_V_HT:V_V_HM	1.33302895325919	3.94421334056779	63600.082288611	0.337970803847871	0.938981072430131	-78	n.s	n.s
V_V_WT:V_V_HT	-0.361338681016704	3.9435358321781	63600.082288611	-0.0916280963059309	0.995381981672686	-77	n.s	n.s
V_V_WT:V_V_HM	0.977140833928168	3.94357723966224	63600.082288611	0.247780320897647	0.966721820860786	-77	n.s	n.s
V_V_HT:V_V_HM	1.33847951494486	3.94424883133054	63600.082288611	0.33934966382264	0.938497946802808	-77	n.s	n.s
V_V_WT:V_V_HT	-0.366454188267802	3.94357953452139	63600.082288611	-0.0929242544900965	0.995250721233746	-76	n.s	n.s
V_V_WT:V_V_HM	0.97713252819149	3.94362109575744	63600.082288611	0.247775459270844	0.966723104592135	-76	n.s	n.s
V_V_HT:V_V_HM	1.34358671645928	3.94429506248731	63600.082288611	0.340640518818591	0.938044102001042	-76	n.s	n.s
V_V_WT:V_V_HT	-0.371354578367743	3.94362527728195	63600.082288611	-0.0941657871266336	0.995123280518711	-75	n.s	n.s
V_V_WT:V_V_HM	0.976952496707668	3.94366699680828	63600.082288611	0.247726924585251	0.966735919076711	-75	n.s	n.s
V_V_HT:V_V_HM	1.34830707507541	3.94434340984966	63600.082288611	0.341833084743198	0.937623480427106	-75	n.s	n.s
V_V_WT:V_V_HT	-0.376040267723958	3.94366593517004	63600.082288611	-0.0953529720584064	0.994999852202194	-74	n.s	n.s
V_V_WT:V_V_HM	0.976558333237136	3.9437077989996	63600.082288611	0.247624414132523	0.966762976952015	-74	n.s	n.s
V_V_HT:V_V_HM	1.35259860096107	3.94438643915947	63600.082288611	0.342917364164071	0.937239941744302	-74	n.s	n.s
V_V_WT:V_V_HT	-0.380511514711671	3.94369670509085	63600.082288611	-0.0964859985861679	0.994880627079771	-73	n.s	n.s
V_V_WT:V_V_HM	0.975909918352613	3.94373868588821	63600.082288611	0.247458058477528	0.966806864707984	-73	n.s	n.s
V_V_HT:V_V_HM	1.35642143306427	3.94441912545384	63600.082288611	0.343883697427362	0.936897233956602	-73	n.s	n.s
V_V_WT:V_V_HT	-0.384768370543934	3.94371481899974	63600.082288611	-0.0975649579655773	0.994765795783256	-72	n.s	n.s
V_V_WT:V_V_HM	0.97496939796627	3.94375688087854	63600.082288611	0.24721843344184	0.966870033990981	-72	n.s	n.s
V_V_HT:V_V_HM	1.35973776851022	3.94443855924832	63600.082288611	0.344722765505402	0.936598981045988	-72	n.s	n.s
V_V_WT:V_V_HT	-0.388810838940362	3.94371705807034	63600.082288611	-0.0985899427406201	0.994655538712001	-71	n.s	n.s
V_V_WT:V_V_HM	0.973699391524988	3.94375915622771	63600.082288611	0.246896261397553	0.966954874175145	-71	n.s	n.s
V_V_HT:V_V_HM	1.36251023046539	3.94444137361387	63600.082288611	0.345425397771109	0.936348739918745	-71	n.s	n.s
V_V_WT:V_V_HT	-0.392638825428175	3.9436998548926	63600.082288611	-0.0995610314869838	0.99455002775995	-70	n.s	n.s
V_V_WT:V_V_HM	0.972063258328461	3.94374193554731	63600.082288611	0.24648247127092	0.967063689571926	-70	n.s	n.s
V_V_HT:V_V_HM	1.36470208375664	3.94442385135037	63600.082288611	0.345982616267123	0.936149973380989	-70	n.s	n.s
V_V_WT:V_V_HT	-0.396251721202212	3.94366215938454	63600.082288611	-0.100478110240572	0.994449446127322	-69	n.s	n.s
V_V_WT:V_V_HM	0.970028162493513	3.94370416592079	63600.082288611	0.245968795244819	0.967198535391566	-69	n.s	n.s
V_V_HT:V_V_HM	1.3662798836957	3.94438489543251	63600.082288611	0.346386044951602	0.936005892158565	-69	n.s	n.s
V_V_WT:V_V_HT	-0.399648219855816	3.94360622440186	63600.082288611	-0.101340802583917	0.994353997049024	-68	n.s	n.s
V_V_WT:V_V_HM	0.967566257231404	3.9436481052359	63600.082288611	0.245348020769598	0.967361145561746	-68	n.s	n.s
V_V_HT:V_V_HM	1.36721447708724	3.94432684355162	63600.082288611	0.346628089232116	0.935919378192589	-68	n.s	n.s
V_V_WT:V_V_HT	-0.40282637385635	3.94353682882407	63600.082288611	-0.10214850053181	0.994263901431299	-67	n.s	n.s
V_V_WT:V_V_HM	0.964654200233028	3.94357854355394	63600.082288611	0.244613918444663	0.967552946767231	-67	n.s	n.s
V_V_HT:V_V_HM	1.36748057408936	3.94425466237581	63600.082288611	0.346701897099531	0.935892986602932	-67	n.s	n.s
V_V_WT:V_V_HT	-0.40578410379629	3.9434583222112	63600.082288611	-0.102900568648271	0.994179375560556	-66	n.s	n.s
V_V_WT:V_V_HM	0.961269567341333	3.94349984135502	63600.082288611	0.243760518831676	0.96777524263974	-66	n.s	n.s
V_V_HT:V_V_HM	1.36705367113762	3.94417288417326	63600.082288611	0.346600849223212	0.935929117213205	-66	n.s	n.s
V_V_WT:V_V_HT	-0.408519156667488	3.94337435913158	63600.082288611	-0.103596341473766	0.994100631145802	-65	n.s	n.s
V_V_WT:V_V_HM	0.957391098839906	3.94341566317456	63600.082288611	0.242782192042413	0.968029187030331	-65	n.s	n.s
V_V_HT:V_V_HM	1.36591025550745	3.94408532963682	63600.082288611	0.346318636983756	0.936029976485662	-65	n.s	n.s
V_V_WT:V_V_HT	-0.411028598328141	3.9432896923562	63600.082288611	-0.104234948582371	0.99402789503444	-64	n.s	n.s
V_V_WT:V_V_HM	0.953002178063862	3.94333077446305	63600.082288611	0.241674420070335	0.968315579175082	-64	n.s	n.s
V_V_HT:V_V_HM	1.36403077639196	3.94399696295407	63600.082288611	0.345849854653615	0.936197356257765	-64	n.s	n.s
V_V_WT:V_V_HT	-0.413309129214493	3.94320863047858	63600.082288611	-0.104815435333517	0.993961395588143	-63	n.s	n.s
V_V_WT:V_V_HM	0.948088655245009	3.94324949578795	63600.082288611	0.240433342160501	0.968634979901275	-63	n.s	n.s
V_V_HT:V_V_HM	1.36139778445948	3.94391229197892	63600.082288611	0.345189670477275	0.936432743024203	-63	n.s	n.s
V_V_WT:V_V_HT	-0.415356687831377	3.94313611449229	63600.082288611	-0.105336634539398	0.993901377202002	-62	n.s	n.s
V_V_WT:V_V_HM	0.942641593586224	3.94317678149409	63600.082288611	0.239056386721026	0.968987548570373	-62	n.s	n.s
V_V_HT:V_V_HM	1.35799828141757	3.9438364800452	63600.082288611	0.344334327320287	0.936737132711761	-62	n.s	n.s
V_V_WT:V_V_HT	-0.417167021412613	3.94307554374031	63600.082288611	-0.105797369790409	0.99384807666622	-61	n.s	n.s
V_V_WT:V_V_HM	0.936653358067872	3.94311604094168	63600.082288611	0.237541413527405	0.969373265068277	-61	n.s	n.s
V_V_HT:V_V_HM	1.3538203794805	3.94377309263988	63600.082288611	0.343280495018104	0.937111256553093	-61	n.s	n.s
V_V_WT:V_V_HT	-0.418735668296275	3.94302861080204	63600.082288611	-0.106196456994792	0.993801722259597	-60	n.s	n.s
V_V_WT:V_V_HM	0.930117786545694	3.94306897291576	63600.082288611	0.235886765596673	0.969791916421234	-60	n.s	n.s
V_V_HT:V_V_HM	1.34885345484197	3.94372392432113	63600.082288611	0.342025324471505	0.93755555714941	-60	n.s	n.s
V_V_WT:V_V_HT	-0.420057332631046	3.94299715794176	63600.082288611	-0.106532496931932	0.993762557210257	-59	n.s	n.s
V_V_WT:V_V_HM	0.923034608000698	3.94303742578609	63600.082288611	0.234092276670866	0.970242845523786	-59	n.s	n.s
V_V_HT:V_V_HM	1.34309194063174	3.94369091798372	63600.082288611	0.34056724235337	0.938069905080434	-59	n.s	n.s
V_V_WT:V_V_HT	-0.421126295919759	3.94298184498537	63600.082288611	-0.106804015964553	0.993730822755754	-58	n.s	n.s
V_V_WT:V_V_HM	0.915406575064381	3.94302206253484	63600.082288611	0.232158623651194	0.970725123771267	-58	n.s	n.s
V_V_HT:V_V_HM	1.33653287098413	3.9436747847043	63600.082288611	0.338905448331572	0.938653778643445	-58	n.s	n.s
V_V_WT:V_V_HT	-0.421935991415562	3.9429834047191	63600.082288611	-0.10700932469322	0.993706773840191	-57	n.s	n.s
V_V_WT:V_V_HM	0.907242645138723	3.94302361863208	63600.082288611	0.230088057512946	0.971237379149922	-57	n.s	n.s
V_V_HT:V_V_HM	1.32917863655427	3.9436763011088	63600.082288611	0.337040501062565	0.939306061984717	-57	n.s	n.s
V_V_WT:V_V_HT	-0.422479639982743	3.94300070868051	63600.082288611	-0.107146731942669	0.993690653119734	-56	n.s	n.s
V_V_WT:V_V_HM	0.898553327348552	3.94304096382181	63600.082288611	0.22788333562673	0.971778074952588	-56	n.s	n.s
V_V_HT:V_V_HM	1.32103296733128	3.94369430756259	63600.082288611	0.33497347012876	0.940025349512216	-56	n.s	n.s
V_V_WT:V_V_HT	-0.422750257537132	3.94303081817192	63600.082288611	-0.107214545620297	0.993682689641996	-55	n.s	n.s
V_V_WT:V_V_HM	0.889350738565312	3.94307115322793	63600.082288611	0.225547727648095	0.972345517064436	-55	n.s	n.s
V_V_HT:V_V_HM	1.31210099610246	3.94372576076474	63600.082288611	0.332705942476088	0.940809948734753	-55	n.s	n.s
V_V_WT:V_V_HT	-0.422739842372774	3.94307176746699	63600.082288611	-0.107210790800376	0.993683130707094	-54	n.s	n.s
V_V_WT:V_V_HM	0.879655042657404	3.94311221626629	63600.082288611	0.22308648458662	0.972937512211406	-54	n.s	n.s
V_V_HT:V_V_HM	1.30239488503018	3.94376861337784	63600.082288611	0.330241201426541	0.941657482632713	-54	n.s	n.s
V_V_WT:V_V_HT	-0.422439394061936	3.94312274264959	63600.082288611	-0.107133209294438	0.993692240512908	-53	n.s	n.s
V_V_WT:V_V_HM	0.869494453749148	3.94316333591481	63600.082288611	0.220506831616557	0.973551399622992	-53	n.s	n.s
V_V_HT:V_V_HM	1.29193384781109	3.94382200001999	63600.082288611	0.32758421850797	0.942564914586677	-53	n.s	n.s
V_V_WT:V_V_HT	-0.421839713640143	3.94318147614666	63600.082288611	-0.106979533199768	0.993710266306249	-52	n.s	n.s
V_V_WT:V_V_HM	0.858898796137836	3.94322223796981	63600.082288611	0.21781648213164	0.974184432063538	-52	n.s	n.s
V_V_HT:V_V_HM	1.280738509778	3.94388354272528	63600.082288611	0.324740448317851	0.943528981973471	-52	n.s	n.s
V_V_WT:V_V_HT	-0.420931601429658	3.94324362411359	63600.082288611	-0.106747551395402	0.993737428759516	-51	n.s	n.s
V_V_WT:V_V_HM	0.847897894494366	3.94328456721821	63600.082288611	0.215023257906166	0.974833879006261	-51	n.s	n.s
V_V_HT:V_V_HM	1.26882949592402	3.94394870771188	63600.082288611	0.321715516594572	0.94454631489296	-51	n.s	n.s
V_V_WT:V_V_HT	-0.419705700217911	3.94330364264517	63600.082288611	-0.106435044889511	0.993773927706592	-50	n.s	n.s
V_V_WT:V_V_HM	0.836523100441973	3.94334476555667	63600.082288611	0.212135420607557	0.975496961117228	-50	n.s	n.s
V_V_HT:V_V_HM	1.25622880065992	3.94401171377279	63600.082288611	0.318515484189125	0.945613359295217	-50	n.s	n.s
V_V_WT:V_V_HT	-0.418152021539139	3.9433572016478	63600.082288611	-0.1060396003092	0.99381996188947	-49	n.s	n.s
V_V_WT:V_V_HM	0.824811870910445	3.94339849101791	63600.082288611	0.209162698821629	0.976170633871138	-49	n.s	n.s
V_V_HT:V_V_HM	1.2429638924496	3.94406803298249	63600.082288611	0.315147680530672	0.946726118052885	-49	n.s	n.s
V_V_WT:V_V_HT	-0.416260418615948	3.9433993251379	63600.082288611	-0.105558779188915	0.993875706897252	-48	n.s	n.s
V_V_WT:V_V_HM	0.812803190370964	3.94344075438037	63600.082288611	0.206115228044976	0.976851853720649	-48	n.s	n.s
V_V_HT:V_V_HM	1.22906360898696	3.94411246860765	63600.082288611	0.311619817834667	0.947880469099322	-48	n.s	n.s
V_V_WT:V_V_HT	-0.414020633281073	3.94342468298189	63600.082288611	-0.1049901206603	0.993941312564513	-47	n.s	n.s
V_V_WT:V_V_HM	0.800537409542443	3.94346621167944	63600.082288611	0.203003491489664	0.977537606006781	-47	n.s	n.s
V_V_HT:V_V_HM	1.21455804282351	3.9441394597271	63600.082288611	0.307939933469682	0.949072201331099	-47	n.s	n.s
V_V_WT:V_V_HT	-0.411421869312306	3.9434308833212	63600.082288611	-0.104330944673691	0.994016923084658	-46	n.s	n.s
V_V_WT:V_V_HM	0.788061646996695	3.94347246372298	63600.082288611	0.199839520687992	0.978224659699985	-46	n.s	n.s
V_V_HT:V_V_HM	1.199483516309	3.94414649307	63600.082288611	0.304117384690588	0.95029671462009	-46	n.s	n.s
V_V_WT:V_V_HT	-0.408452771315911	3.94341943878361	63600.082288611	-0.103578322736549	0.994102677038503	-45	n.s	n.s
V_V_WT:V_V_HM	0.775430793569988	3.94346102450987	63600.082288611	0.196637113629484	0.9789095537413	-45	n.s	n.s
V_V_HT:V_V_HM	1.18388356488594	3.94413510632263	63600.082288611	0.300163035233788	0.951548996856849	-45	n.s	n.s
V_V_WT:V_V_HT	-0.405101594116374	3.94339496599173	63600.082288611	-0.102729145218781	0.994198695972129	-44	n.s	n.s
V_V_WT:V_V_HM	0.762705908241614	3.94343651913951	63600.082288611	0.19341148375023	0.979588706404025	-44	n.s	n.s
V_V_HT:V_V_HM	1.16780750235797	3.94411006051589	63600.082288611	0.296088974303426	0.952823752993546	-44	n.s	n.s
V_V_WT:V_V_HT	-0.401356520281556	3.94336192493979	63600.082288611	-0.101780289996507	0.994305061594538	-43	n.s	n.s
V_V_WT:V_V_HM	0.749949266299154	3.9434034162786	63600.082288611	0.190178175330305	0.980258667416005	-43	n.s	n.s
V_V_HT:V_V_HM	1.15130578658074	3.94407596294399	63600.082288611	0.291907609639791	0.954115721732832	-43	n.s	n.s
V_V_WT:V_V_HT	-0.397205732088889	3.94332365221695	63600.082288611	-0.100728666252281	0.994421807511758	-42	n.s	n.s
V_V_WT:V_V_HM	0.737223143152427	3.94336505930998	63600.082288611	0.18695280098704	0.980916180129008	-42	n.s	n.s
V_V_HT:V_V_HM	1.13442887524133	3.94403626534922	63600.082288611	0.287631451365696	0.95541976194369	-42	n.s	n.s
V_V_WT:V_V_HT	-0.392637409990314	3.9432822643852	63600.082288611	-0.0995712159731813	0.99454891577305	-41	n.s	n.s
V_V_WT:V_V_HM	0.724589815610521	3.94332356949342	63600.082288611	0.183751042196014	0.981558183639121	-41	n.s	n.s
V_V_HT:V_V_HM	1.11722722560085	3.94399316368234	63600.082288611	0.283273114134342	0.956730867806737	-41	n.s	n.s
V_V_WT:V_V_HT	-0.387639773442526	3.94323940849252	63600.082288611	-0.0983049044924003	0.994686314549625	-40	n.s	n.s
V_V_WT:V_V_HM	0.712112273121399	3.94328059809291	63600.082288611	0.180588790324939	0.982181784848315	-40	n.s	n.s
V_V_HT:V_V_HM	1.09975204656394	3.94394837577653	63600.082288611	0.278845446689553	0.958044145412551	-40	n.s	n.s
V_V_WT:V_V_HT	-0.382201244608446	3.94319915940653	63600.082288611	-0.0969266905265747	0.99483387785304	-39	n.s	n.s
V_V_WT:V_V_HM	0.699856957537953	3.94324022987045	63600.082288611	0.177482708823182	0.982784149614399	-39	n.s	n.s
V_V_HT:V_V_HM	1.08205820214638	3.94390614250546	63600.082288611	0.274362057069384	0.959354676771121	-39	n.s	n.s
V_V_WT:V_V_HT	-0.37631052396857	3.94316769024922	63600.082288611	-0.0954335583797569	0.994991418383308	-38	n.s	n.s
V_V_WT:V_V_HM	0.687893410441383	3.94320865272192	63600.082288611	0.174450167623401	0.983362520461231	-38	n.s	n.s
V_V_HT:V_V_HM	1.06420393441	3.94387288482485	63600.082288611	0.269837280634682	0.960657555738661	-38	n.s	n.s
V_V_WT:V_V_HT	-0.369956372177416	3.94315000845811	63600.082288611	-0.0938225457778311	0.995158681039173	-37	n.s	n.s
V_V_WT:V_V_HM	0.676291767763182	3.94319088666746	63600.082288611	0.171508757044918	0.983914307520028	-37	n.s	n.s
V_V_HT:V_V_HM	1.04624813994059	3.9438538207506	63600.082288611	0.265285730022689	0.961948039765931	-37	n.s	n.s
V_V_WT:V_V_HT	-0.363127680833184	3.94314972791699	63600.082288611	-0.0920907664911345	0.995335337206291	-36	n.s	n.s
V_V_WT:V_V_HM	0.665122389261889	3.94319055540363	63600.082288611	0.168676197590914	0.984437094103544	-36	n.s	n.s
V_V_HT:V_V_HM	1.02825007009509	3.94385272779116	63600.082288611	0.260722228000381	0.963221582203324	-36	n.s	n.s
V_V_WT:V_V_HT	-0.355813875732412	3.94317087387399	63600.082288611	-0.0902354696546134	0.995520975680542	-35	n.s	n.s
V_V_WT:V_V_HM	0.654456520219142	3.94321169491837	63600.082288611	0.165970424834797	0.984928605411199	-35	n.s	n.s
V_V_HT:V_V_HM	1.01027039595154	3.94387381032476	63600.082288611	0.256161947501141	0.964473804461564	-35	n.s	n.s
V_V_WT:V_V_HT	-0.348004514353647	3.94321555985084	63600.082288611	-0.0882539919696429	0.995715104787207	-34	n.s	n.s
V_V_WT:V_V_HM	0.644365628720692	3.94325642535173	63600.082288611	0.163409517214751	0.985386702757658	-34	n.s	n.s
V_V_HT:V_V_HM	0.992370143074311	3.94391929147246	63600.082288611	0.251620296901109	0.965700538061139	-34	n.s	n.s
V_V_WT:V_V_HT	-0.339689154882958	3.94328325394286	63600.082288611	-0.0861437368323224	0.995917151478239	-33	n.s	n.s
V_V_WT:V_V_HM	0.634921181404316	3.94332421567804	63600.082288611	0.161011660892596	0.985809366164945	-33	n.s	n.s
V_V_HT:V_V_HM	0.974610336287306	3.94398865219554	63600.082288611	0.247112865232196	0.966897845486282	-33	n.s	n.s
V_V_WT:V_V_HT	-0.330857354459209	3.94337089189415	63600.082288611	-0.0839021648050674	0.996126459174061	-32	n.s	n.s
V_V_WT:V_V_HM	0.626194646273284	3.94341199700281	63600.082288611	0.158795136483133	0.986194668679874	-32	n.s	n.s
V_V_HT:V_V_HM	0.95705200073251	3.94407874816132	63600.082288611	0.242655398596865	0.968062028965927	-32	n.s	n.s
V_V_WT:V_V_HT	-0.321498921929816	3.94347372141502	63600.082288611	-0.0815268325953125	0.996342281172414	-31	n.s	n.s
V_V_WT:V_V_HM	0.6182570713515	3.94351500866946	63600.082288611	0.156778171248827	0.986540769470614	-31	n.s	n.s
V_V_HT:V_V_HM	0.939755993281317	3.94418468425378	63600.082288611	0.238263689079538	0.969189658220303	-31	n.s	n.s
V_V_WT:V_V_HT	-0.31160493865643	3.94358784849009	63600.082288611	-0.0790155945874862	0.996563760630443	-30	n.s	n.s
V_V_WT:V_V_HM	0.6111772878279	3.94362934987339	63600.082288611	0.154978379965532	0.986845970580256	-30	n.s	n.s
V_V_HT:V_V_HM	0.922782226484316	3.9443024503901	63600.082288611	0.2339532117759	0.970277655532323	-30	n.s	n.s
V_V_WT:V_V_HT	-0.301168117201129	3.94371071866605	63600.082288611	-0.0763666857651767	0.99678992414229	-29	n.s	n.s
V_V_WT:V_V_HM	0.605020883895563	3.94375246185869	63600.082288611	0.153412489690191	0.987108717205287	-29	n.s	n.s
V_V_HT:V_V_HM	0.906189001096678	3.94442941832986	63600.082288611	0.229738931792161	0.971323326940176	-29	n.s	n.s
V_V_WT:V_V_HT	-0.290182926419302	3.94384087606737	63600.082288611	-0.0735787612984679	0.997019680959901	-28	n.s	n.s
V_V_WT:V_V_HM	0.59984949667205	3.94388288631762	63600.082288611	0.152096173736063	0.987327576372148	-28	n.s	n.s
V_V_HT:V_V_HM	0.890032423091412	3.94456409035626	63600.082288611	0.22563517861641	0.972324369976597	-28	n.s	n.s
V_V_WT:V_V_HT	-0.278645376945558	3.94397711843968	63600.082288611	-0.0706508604329318	0.997251829696999	-27	n.s	n.s
V_V_WT:V_V_HM	0.595721014902814	3.94401941856094	63600.082288611	0.151044138398329	0.987501173312021	-27	n.s	n.s
V_V_HT:V_V_HM	0.87436639184839	3.94470522280912	63600.082288611	0.221655698578596	0.97327883413317	-27	n.s	n.s
V_V_WT:V_V_HT	-0.266552141947976	3.94411668908513	63600.082288611	-0.067582214969863	0.997485076818478	-26	n.s	n.s
V_V_WT:V_V_HM	0.592691575671765	3.94415929564223	63600.082288611	0.150270699341837	0.987628049827117	-26	n.s	n.s
V_V_HT:V_V_HM	0.859243717619776	3.94484995378256	63600.082288611	0.217814043040061	0.974185002636854	-26	n.s	n.s
V_V_WT:V_V_HT	-0.253901285817491	3.94425630262195	63600.082288611	-0.064372410496932	0.997718027009245	-25	n.s	n.s
V_V_WT:V_V_HM	0.590813401091893	3.94429922423553	63600.082288611	0.149789193847584	0.987706716242487	-25	n.s	n.s
V_V_HT:V_V_HM	0.844714686909342	3.94499486464896	63600.082288611	0.214123139798943	0.975041469816803	-25	n.s	n.s
V_V_WT:V_V_HT	-0.240691602425237	3.94439110747103	63600.082288611	-0.0610212313807689	0.997949198790195	-24	n.s	n.s
V_V_WT:V_V_HM	0.590136577653986	3.94443434100254	63600.082288611	0.149612473332233	0.987735526368474	-24	n.s	n.s
V_V_HT:V_V_HM	0.83082818007923	3.94513490670756	63600.082288611	0.210595632272713	0.975847033474784	-24	n.s	n.s
V_V_WT:V_V_HT	-0.226923401732378	3.944515853319	63600.082288611	-0.0575288350131589	0.99817701657786	-23	n.s	n.s
V_V_WT:V_V_HM	0.590706570457876	3.94455938256542	63600.082288611	0.14975223166084	0.987712744800939	-23	n.s	n.s
V_V_HT:V_V_HM	0.817629972190268	3.94526461099335	63600.082288611	0.207243379800678	0.976600780845933	-23	n.s	n.s
V_V_WT:V_V_HT	-0.212597776864186	3.94462405375324	63600.082288611	-0.0538955738156854	0.998399828304096	-22	n.s	n.s
V_V_WT:V_V_HM	0.592566396649964	3.94466784651953	63600.082288611	0.150219592550181	0.987636411124141	-22	n.s	n.s
V_V_HT:V_V_HM	0.805164173514179	3.94537722339339	63600.082288611	0.204077868331602	0.977301963444015	-22	n.s	n.s
V_V_WT:V_V_HT	-0.197717849689397	3.94470982678211	63600.082288611	-0.0501222798054794	0.998615893991673	-21	n.s	n.s
V_V_WT:V_V_HM	0.595752550034533	3.9447538359867	63600.082288611	0.151024011840657	0.987504482959086	-21	n.s	n.s
V_V_HT:V_V_HM	0.793470399723944	3.94546661310173	63600.082288611	0.201109394029356	0.977950145926124	-21	n.s	n.s
V_V_WT:V_V_HT	-0.182289225607608	3.94476866739717	63600.082288611	-0.0462103715014259	0.998823391200325	-20	n.s	n.s
V_V_WT:V_V_HM	0.600293450669639	3.9448128339938	63600.082288611	0.152172859887472	0.987314876438337	-20	n.s	n.s
V_V_HT:V_V_HM	0.782582676277244	3.94552807561134	63600.082288611	0.198346751380292	0.978545232580077	-20	n.s	n.s
V_V_WT:V_V_HT	-0.166320041615123	3.94479766275942	63600.082288611	-0.0421618688292318	0.999020428749107	-19	n.s	n.s
V_V_WT:V_V_HM	0.606209192710189	3.94484191929816	63600.082288611	0.153671352391743	0.98706546090088	-19	n.s	n.s
V_V_HT:V_V_HM	0.772529234325326	3.9455585585552	63600.082288611	0.195797178741713	0.979087436853886	-19	n.s	n.s
V_V_WT:V_V_HT	-0.149821007410011	3.94479565600943	63600.082288611	-0.0379794089414434	0.999205062181899	-18	n.s	n.s
V_V_WT:V_V_HM	0.613511359771728	3.94483993071671	63600.082288611	0.155522497882509	0.986754062956899	-18	n.s	n.s
V_V_HT:V_V_HM	0.763332367181754	3.94555683406282	63600.082288611	0.19346632155739	0.979577250292409	-18	n.s	n.s
V_V_WT:V_V_HT	-0.132805435577964	3.9447633456913	63600.082288611	-0.0336662618108693	0.999375311051913	-17	n.s	n.s
V_V_WT:V_V_HM	0.622202919860513	3.94480756689884	63600.082288611	0.157727065087144	0.986378480053069	-17	n.s	n.s
V_V_HT:V_V_HM	0.755008355438463	3.94552360398489	63600.082288611	0.19135821533951	0.980015411455887	-17	n.s	n.s
V_V_WT:V_V_HT	-0.115289261588561	3.94470331008487	63600.082288611	-0.0292263454373913	0.999529178009465	-16	n.s	n.s
V_V_WT:V_V_HM	0.632278185771312	3.94474741081818	63600.082288611	0.160283566962319	0.985936504356889	-16	n.s	n.s
V_V_HT:V_V_HM	0.747567447359827	3.9454615267284	63600.082288611	0.189475285032044	0.980402876359308	-16	n.s	n.s
V_V_WT:V_V_HT	-0.0972910512842731	3.94461994793849	63600.082288611	-0.0246642395384931	0.99966466967542	-15	n.s	n.s
V_V_WT:V_V_HM	0.643722858760434	3.94466387043072	63600.082288611	0.163188266454283	0.985425955967805	-15	n.s	n.s
V_V_HT:V_V_HM	0.74101391004475	3.94537515676258	63600.082288611	0.187818364693308	0.980740790215762	-15	n.s	n.s
V_V_WT:V_V_HT	-0.0788320026523834	3.9445193306795	63600.082288611	-0.0199851987133762	0.999779819165356	-14	n.s	n.s
V_V_WT:V_V_HM	0.656514139119487	3.94456303058062	63600.082288611	0.166435200560821	0.984844725467218	-14	n.s	n.s
V_V_HT:V_V_HM	0.735346141771863	3.94527079159409	63600.082288611	0.186386735059762	0.981030461389451	-14	n.s	n.s
V_V_WT:V_V_HT	-0.0599359317330439	3.94440896524881	63600.082288611	-0.0151951616227156	0.999872710216373	-13	n.s	n.s
V_V_WT:V_V_HM	0.670620917813686	3.94445241527877	63600.082288611	0.170016227148805	0.984190824030223	-13	n.s	n.s
V_V_HT:V_V_HM	0.730556849546694	3.94515622529079	63600.082288611	0.185178179982681	0.981273337515101	-13	n.s	n.s
V_V_WT:V_V_HT	-0.0406288265090176	3.94429694614471	63600.082288611	-0.0103006510574031	0.999941503847031	-12	n.s	n.s
V_V_WT:V_V_HM	0.686005321541067	3.9443401378196	63600.082288611	0.173921441247784	0.983462374243352	-12	n.s	n.s
V_V_HT:V_V_HM	0.72663414805006	3.94503986809674	63600.082288611	0.184189304124985	0.981470935420754	-12	n.s	n.s
V_V_WT:V_V_HT	-0.0209375282633744	3.94419004597533	63600.082288611	-0.00530844812732569	0.999984463882006	-11	n.s	n.s
V_V_WT:V_V_HM	0.702626910892853	3.94423298708385	63600.082288611	0.178140316049721	0.982657460486431	-11	n.s	n.s
V_V_HT:V_V_HM	0.723564439156227	3.94492876548473	63600.082288611	0.183416351009147	0.981624678497329	-11	n.s	n.s
V_V_WT:V_V_HT	-0.000890977490804801	3.94409505902491	63600.082288611	-0.00022590162698185	0.999999971864835	-10	n.s	n.s
V_V_WT:V_V_HM	0.720439206054849	3.94413777391685	63600.082288611	0.182660760691276	0.981774366443246	-10	n.s	n.s
V_V_HT:V_V_HM	0.721330183545646	3.94482998921613	63600.082288611	0.182854568008641	0.981736028531602	-10	n.s	n.s
V_V_WT:V_V_HT	0.0194794073097135	3.944019066417	63600.082288611	0.00493897392017678	0.999986551269905	-9	n.s	n.s
V_V_WT:V_V_HM	0.739388854307215	3.94406159673325	63600.082288611	0.187468891185581	0.980811698042277	-9	n.s	n.s
V_V_HT:V_V_HM	0.719909446997526	3.94475091000543	63600.082288611	0.182498074890243	0.981806517841197	-9	n.s	n.s
V_V_WT:V_V_HT	0.0401401831809522	3.94396859212365	63600.082288611	0.0101776122814757	0.999942892905683	-8	n.s	n.s
V_V_WT:V_V_HM	0.759417112342362	3.94401099553376	63600.082288611	0.192549440963104	0.97976838576409	-8	n.s	n.s
V_V_HT:V_V_HM	0.719276929161396	3.94469832012652	63600.082288611	0.182340161601591	0.981837699666785	-8	n.s	n.s
V_V_WT:V_V_HT	0.0610571236947095	3.94394771628971	63600.082288611	0.0154812203626648	0.999867872801387	-7	n.s	n.s
V_V_WT:V_V_HM	0.780463311607228	3.94399006100386	63600.082288611	0.197886733874927	0.978643558271607	-7	n.s	n.s
V_V_HT:V_V_HM	0.719406187912533	3.94467647564576	63600.082288611	0.18237393924549	0.981831032061489	-7	n.s	n.s
V_V_WT:V_V_HT	0.0821944860088486	3.94395894565255	63600.082288611	0.0208406038555376	0.999760569784629	-6	n.s	n.s
V_V_WT:V_V_HM	0.802463330422384	3.94400130669073	63600.082288611	0.203464265861439	0.977436689906332	-6	n.s	n.s
V_V_HT:V_V_HM	0.720268844413539	3.94468799658623	63600.082288611	0.182592094745356	0.981787940175674	-6	n.s	n.s
V_V_WT:V_V_HT	0.103515797909612	3.94400203914717	63600.082288611	0.026246385494262	0.999620277212682	-5	n.s	n.s
V_V_WT:V_V_HM	0.825351546208715	3.94404449198953	63600.082288611	0.209265272713081	0.976147539368746	-5	n.s	n.s
V_V_HT:V_V_HM	0.721835748299078	3.94473264846776	63600.082288611	0.182987242134003	0.981709761084978	-5	n.s	n.s
V_V_WT:V_V_HT	0.124983190892991	3.9440750793562	63600.082288611	0.0316888467836651	0.999446519291913	-4	n.s	n.s
V_V_WT:V_V_HM	0.849059790625752	3.94411769583866	63600.082288611	0.215272427473849	0.97477626797862	-4	n.s	n.s
V_V_HT:V_V_HM	0.724076599732776	3.94480845168305	63600.082288611	0.183551776620193	0.981597786834368	-4	n.s	n.s
V_V_WT:V_V_HT	0.146558130701322	3.94417348741246	63600.082288611	0.0371581349474236	0.999239057197318	-3	n.s	n.s
V_V_WT:V_V_HM	0.873518867520865	3.94421632949152	63600.082288611	0.221468295486084	0.973323386415414	-3	n.s	n.s
V_V_HT:V_V_HM	0.726960736819542	3.94491066047058	63600.082288611	0.184278124243459	0.981453228931426	-3	n.s	n.s
V_V_WT:V_V_HT	0.168200530184318	3.94429185096932	63600.082288611	0.0426440376472098	0.998997906998267	-2	n.s	n.s
V_V_WT:V_V_HM	0.898657764598653	3.94433496841659	63600.082288611	0.22783505249794	0.9717898612452	-2	n.s	n.s
V_V_HT:V_V_HM	0.730457234414345	3.94503365722819	63600.082288611	0.185158682506037	0.981277243351662	-2	n.s	n.s
V_V_WT:V_V_HT	0.189868805784041	3.94442417872244	63600.082288611	0.048136000891653	0.998723351695132	-1	n.s	n.s
V_V_WT:V_V_HM	0.924404039149074	3.9444676074067	63600.082288611	0.234354577386636	0.970177134885319	-1	n.s	n.s
V_V_HT:V_V_HM	0.734535233365058	3.94517121682463	63600.082288611	0.186185894856109	0.98107092830849	-1	n.s	n.s
V_V_WT:V_V_HT	0.211521078826525	3.94456193505391	63600.082288611	0.0536234649903233	0.998415932589211	0	n.s	n.s
V_V_WT:V_V_HM	0.950684988840969	3.94460569106695	63600.082288611	0.241008877260891	0.968487052897721	0	n.s	n.s
V_V_HT:V_V_HM	0.73916391001449	3.94531447121746	63600.082288611	0.187352342989885	0.980835317337092	0	n.s	n.s
V_V_WT:V_V_HT	0.233115241494787	3.94469437913989	63600.082288611	0.0590958941527976	0.998076447091102	1	n.s	n.s
V_V_WT:V_V_HM	0.977428049992305	3.94473845375978	63600.082288611	0.247780191627332	0.966721854995417	1	n.s	n.s
V_V_HT:V_V_HM	0.744312808497504	3.94545226256164	63600.082288611	0.18865082098706	0.980571374633306	1	n.s	n.s
V_V_WT:V_V_HT	0.254608056079597	3.94481134034899	63600.082288611	0.0645425177816165	0.997705964589243	2	n.s	n.s
V_V_WT:V_V_HM	1.00456147445728	3.94485570111538	63600.082288611	0.254651006416597	0.964884181816434	2	n.s	n.s
V_V_HT:V_V_HM	0.749953418377679	3.94557402154598	63600.082288611	0.190074603665356	0.980279948963265	2	n.s	n.s
V_V_WT:V_V_HT	0.275955049324381	3.94490435732665	63600.082288611	0.0699522787699187	0.997305834263293	3	n.s	n.s
V_V_WT:V_V_HM	1.03201513100434	3.94494895173678	63600.082288611	0.261604178819599	0.962977046027476	3	n.s	n.s
V_V_HT:V_V_HM	0.756060081680012	3.94567095050807	63600.082288611	0.191617621226792	0.979961743419828	3	n.s	n.s
V_V_WT:V_V_HT	0.297110659285803	3.94496715789349	63600.082288611	0.0753138486061447	0.996877687657424	4	n.s	n.s
V_V_WT:V_V_HM	1.05972128203097	3.94501191828436	63600.082288611	0.268623087580387	0.961003786937601	4	n.s	n.s
V_V_HT:V_V_HM	0.76261062274515	3.94573652319415	63600.082288611	0.193274593542247	0.979617290417194	4	n.s	n.s
V_V_WT:V_V_HT	0.318028394426452	3.94499600890939	63600.082288611	0.0806156441497573	0.996423438912541	5	n.s	n.s
V_V_WT:V_V_HM	1.08761535271906	3.94504085821266	63600.082288611	0.27569178414335	0.958968014803429	5	n.s	n.s
V_V_HT:V_V_HM	0.769586958292585	3.94576684924834	63600.082288611	0.195041163782698	0.979246923783719	5	n.s	n.s
V_V_WT:V_V_HT	0.338660992642332	3.94498992000493	63600.082288611	0.0858458448588149	0.995945282627099	6	n.s	n.s
V_V_WT:V_V_HM	1.11563666916091	3.94503477802268	63600.082288611	0.282795141724982	0.956873546031442	6	n.s	n.s
V_V_HT:V_V_HM	0.776975676518589	3.94576088661436	63600.082288611	0.196914029726031	0.978850748149435	6	n.s	n.s
V_V_WT:V_V_HT	0.358960662949443	3.94495009653123	63600.082288611	0.0909924470945968	0.995445685608785	7	n.s	n.s
V_V_WT:V_V_HM	1.14372829309492	3.94499488506441	63600.082288611	0.289918827886199	0.954724383102192	7	n.s	n.s
V_V_HT:V_V_HM	0.78476763014551	3.94571987510314	63600.082288611	0.198890862754162	0.978428650556256	7	n.s	n.s
V_V_WT:V_V_HT	0.37887947356684	3.94487808053036	63600.082288611	0.0960433924274543	0.994927367155547	8	n.s	n.s
V_V_WT:V_V_HM	1.17183504919302	3.94492272448951	63600.082288611	0.29704892365025	0.952524803400209	8	n.s	n.s
V_V_HT:V_V_HM	0.792955575626195	3.94564540966008	63600.082288611	0.200969801717309	0.97798040343374	8	n.s	n.s
V_V_WT:V_V_HT	0.398369316891028	3.94477747144247	63600.082288611	0.100986511856487	0.99439329373083	9	n.s	n.s
V_V_WT:V_V_HM	1.19990682943666	3.94482190367686	63600.082288611	0.304172623944888	0.95027911696068	9	n.s	n.s
V_V_HT:V_V_HM	0.801537512545622	3.9455412237263	63600.082288611	0.203150206041599	0.977505497134781	9	n.s	n.s
V_V_WT:V_V_HT	0.417382004362089	3.94465379925153	63600.082288611	0.105809540102425	0.993846665619281	10	n.s	n.s
V_V_WT:V_V_HM	1.22789889726052	3.9446979650823	63600.082288611	0.311278305241528	0.947991600237037	10	n.s	n.s
V_V_HT:V_V_HM	0.810516892898455	3.94541305734331	63600.082288611	0.205432709102511	0.977003115968126	10	n.s	n.s
V_V_WT:V_V_HT	0.435869389999496	3.94451251144347	63600.082288611	0.110500192035135	0.993290893867789	11	n.s	n.s
V_V_WT:V_V_HM	1.25576888589153	3.94455636878622	63600.082288611	0.318354909522549	0.945666653361578	11	n.s	n.s
V_V_HT:V_V_HM	0.81989949589201	3.94526656986847	63600.082288611	0.207818529210142	0.976472277687381	11	n.s	n.s
V_V_WT:V_V_HT	0.453783635058485	3.94436056122667	63600.082288611	0.115046185057018	0.992729580042087	12	n.s	n.s
V_V_WT:V_V_HM	1.28348088566408	3.94440408409489	63600.082288611	0.325392849794343	0.943308466555262	12	n.s	n.s
V_V_HT:V_V_HM	0.829697250605641	3.94510898518426	63600.082288611	0.210310349782869	0.975911626533005	12	n.s	n.s
V_V_WT:V_V_HT	0.471077429059516	3.94420674126385	63600.082288611	0.119435278108309	0.992166491631472	13	n.s	n.s
V_V_WT:V_V_HM	1.31100710163391	3.94424992391372	63600.082288611	0.332384389154796	0.940920832830099	13	n.s	n.s
V_V_HT:V_V_HM	0.839929672574407	3.94494943627313	63600.082288611	0.212912658613923	0.975319335183964	13	n.s	n.s
V_V_WT:V_V_HT	0.487704040078835	3.94406070539312	63600.082288611	0.123655307691372	0.991605535337149	14	n.s	n.s
V_V_WT:V_V_HM	1.33832678877952	3.94410356423313	63600.082288611	0.33932343991067	0.938507151157767	14	n.s	n.s
V_V_HT:V_V_HM	0.850622748700665	3.94479794936599	63600.082288611	0.215631512594296	0.974693131827879	14	n.s	n.s
V_V_WT:V_V_HT	0.503616857724772	3.9439301636278	63600.082288611	0.127694162125204	0.991050736734807	15	n.s	n.s
V_V_WT:V_V_HM	1.36542062541744	3.94397273293899	63600.082288611	0.346204377635223	0.936070791155182	15	n.s	n.s
V_V_HT:V_V_HM	0.861803767692656	3.94466253475515	63600.082288611	0.218473382729088	0.974030543929712	15	n.s	n.s
V_V_WT:V_V_HT	0.518769272266262	3.94381997003992	63600.082288611	0.131539795479308	0.990506213726756	16	n.s	n.s
V_V_WT:V_V_HM	1.39226929060636	3.94386229563064	63600.082288611	0.353021780742405	0.933615167086921	16	n.s	n.s
V_V_HT:V_V_HM	0.873500018340145	3.94454823996756	63600.082288611	0.221444881695078	0.973328950190194	16	n.s	n.s
V_V_WT:V_V_HT	0.533114940725163	3.94373257212048	63600.082288611	0.135180297085539	0.989976140287501	17	n.s	n.s
V_V_WT:V_V_HM	1.41885507687665	3.94377470590901	63600.082288611	0.359770824319847	0.931143580181769	17	n.s	n.s
V_V_HT:V_V_HM	0.885740136151504	3.94445761473073	63600.082288611	0.224553087563592	0.972585493071	17	n.s	n.s
V_V_WT:V_V_HT	0.546608588903339	3.94366976993559	63600.082288611	0.138604046685244	0.989464694641822	18	n.s	n.s
V_V_WT:V_V_HM	1.44516672992896	3.94371176830737	63600.082288611	0.3664483651018	0.928658788134326	18	n.s	n.s
V_V_HT:V_V_HM	0.89855814102561	3.94439253383538	63600.082288611	0.227806470405187	0.971796837250548	18	n.s	n.s
V_V_WT:V_V_HT	0.559205553201785	3.94363157032547	63600.082288611	0.141799644117271	0.988976038333861	19	n.s	n.s
V_V_WT:V_V_HM	1.47119626493127	3.94367349003037	63600.082288611	0.373052249038988	0.926163215034837	19	n.s	n.s
V_V_HT:V_V_HM	0.911990711729445	3.94435300979856	63600.082288611	0.231214272521723	0.970959290444524	19	n.s	n.s
V_V_WT:V_V_HT	0.570862921842018	3.94361803952272	63600.082288611	0.144756139190171	0.988514249131608	20	n.s	n.s
V_V_WT:V_V_HM	1.49694396249178	3.9436599375754	63600.082288611	0.37958241486007	0.923658493623543	20	n.s	n.s
V_V_HT:V_V_HM	0.92608104064972	3.94433911299637	63600.082288611	0.234787378599963	0.970068560014803	20	n.s	n.s
V_V_WT:V_V_HT	0.581539651684064	3.94362937071577	63600.082288611	0.147463059283006	0.988083282142829	21	n.s	n.s
V_V_WT:V_V_HM	1.52241839208923	3.94367130445453	63600.082288611	0.38604089300485	0.921145405780221	21	n.s	n.s
V_V_HT:V_V_HM	0.940878740405147	3.94435104189782	63600.082288611	0.238538286884436	0.969119716753972	21	n.s	n.s
V_V_WT:V_V_HT	0.59119553948571	3.94366413380399	63600.082288611	0.149910215329482	0.98768696740347	22	n.s	n.s
V_V_WT:V_V_HM	1.54763141905354	3.94370615718521	63600.082288611	0.392430712981452	0.918624260269798	22	n.s	n.s
V_V_HT:V_V_HM	0.956435879567799	3.94438730938408	63600.082288611	0.242480214174796	0.968107378711241	22	n.s	n.s
V_V_WT:V_V_HT	0.599792713892274	3.94372111027367	63600.082288611	0.152088014623998	0.98732892722924	23	n.s	n.s
V_V_WT:V_V_HM	1.57260309138309	3.94376327413245	63600.082288611	0.398756969440319	0.916094439574465	23	n.s	n.s
V_V_HT:V_V_HM	0.972810377490816	3.9444466444513	63600.082288611	0.2466278454696	0.967025479557642	23	n.s	n.s
V_V_WT:V_V_HT	0.607296288614698	3.94379992092398	63600.082288611	0.153987600991791	0.987012518965604	24	n.s	n.s
V_V_WT:V_V_HM	1.59736315774909	3.94384227459471	63600.082288611	0.405027140167069	0.913554220038054	24	n.s	n.s
V_V_HT:V_V_HM	0.990066869134395	3.94452864289523	63600.082288611	0.250997510416783	0.96586716757744	24	n.s	n.s
V_V_WT:V_V_HT	0.613674021047562	3.94390036556988	63600.082288611	0.155600792151068	0.986740812377991	25	n.s	n.s
V_V_WT:V_V_HM	1.62194933308185	3.94394295706976	63600.082288611	0.411250707917671	0.911000872451232	25	n.s	n.s
V_V_HT:V_V_HM	1.00827531203429	3.94463308280181	63600.082288611	0.255606869097729	0.964624827526675	25	n.s	n.s
V_V_WT:V_V_HT	0.618894203419217	3.94401991314698	63600.082288611	0.156919644689469	0.986516633667774	26	n.s	n.s
V_V_WT:V_V_HM	1.64640091931309	3.94406278392071	63600.082288611	0.417437807031164	0.908431184197772	26	n.s	n.s
V_V_HT:V_V_HM	1.02750671589387	3.94475732302134	63600.082288611	0.260473999223579	0.963290270273475	26	n.s	n.s
V_V_WT:V_V_HT	0.62292512864137	3.94415307027493	63600.082288611	0.157936347180853	0.986342558339512	27	n.s	n.s
V_V_WT:V_V_HM	1.67075721858891	3.94419624857736	63600.082288611	0.423598906669905	0.905841584953823	27	n.s	n.s
V_V_HT:V_V_HM	1.04783208994753	3.9448956487506	63600.082288611	0.265617188195939	0.961854745284074	27	n.s	n.s
V_V_WT:V_V_HT	0.625735088909778	3.94429152254905	63600.082288611	0.158643215221929	0.986220887364963	28	n.s	n.s
V_V_WT:V_V_HM	1.69505753197032	3.94433501717688	63600.082288611	0.429744817463184	0.903228143181718	28	n.s	n.s
V_V_HT:V_V_HM	1.06932244306051	3.94503941875306	63600.082288611	0.271054945098243	0.96030889358615	28	n.s	n.s
V_V_WT:V_V_HT	0.627293099015581	3.94442506395262	63600.082288611	0.15903283465778	0.986153597612741	29	n.s	n.s
V_V_WT:V_V_HM	1.71934247077287	3.94446886009397	63600.082288611	0.435886942388464	0.900586456215409	29	n.s	n.s
V_V_HT:V_V_HM	1.09204937175728	3.94517803028295	63600.082288611	0.276806106942393	0.95864267070752	29	n.s	n.s
V_V_WT:V_V_HT	0.627571059437741	3.94454387194165	63600.082288611	0.159098511719386	0.986142238966618	30	n.s	n.s
V_V_WT:V_V_HM	1.74365788434377	3.94458793208502	63600.082288611	0.442038031440742	0.897911312211541	30	n.s	n.s
V_V_HT:V_V_HM	1.11608682490597	3.9453012794159	63600.082288611	0.282890138385377	0.956845206319504	30	n.s	n.s
V_V_WT:V_V_HT	0.62654238142489	3.94463777045289	63600.082288611	0.158833945696605	0.986187967045168	31	n.s	n.s
V_V_WT:V_V_HM	1.76805207945422	3.94468203385744	63600.082288611	0.448211557808443	0.8951969394095	31	n.s	n.s
V_V_HT:V_V_HM	1.14150969802931	3.94539859961284	63600.082288611	0.289326837126501	0.954904831805882	31	n.s	n.s
V_V_WT:V_V_HT	0.624184449646062	3.94469855694071	63600.082288611	0.158233751105723	0.98629143150482	32	n.s	n.s
V_V_WT:V_V_HM	1.7925790176536	3.94474294429595	63600.082288611	0.454422263495178	0.892436750263367	32	n.s	n.s
V_V_HT:V_V_HM	1.16839456800756	3.94546147616424	63600.082288611	0.296136351873209	0.952809019049772	32	n.s	n.s
V_V_WT:V_V_HT	0.62047956491876	3.94472102879479	63600.082288611	0.157293649003192	0.986452725410237	33	n.s	n.s
V_V_WT:V_V_HM	1.81729901355632	3.94476544923858	63600.082288611	0.460686202244823	0.889623296259735	33	n.s	n.s
V_V_HT:V_V_HM	1.19681944863753	3.94548451214185	63600.082288611	0.30333903097438	0.950544371052964	33	n.s	n.s
V_V_WT:V_V_HT	0.615415122428196	3.94470322556934	63600.082288611	0.156010499963371	0.98667136730274	34	n.s	n.s
V_V_WT:V_V_HM	1.84227816559966	3.94474758429605	63600.082288611	0.467020544719699	0.886748329053315	34	n.s	n.s
V_V_HT:V_V_HM	1.22686304317151	3.94546568059464	63600.082288611	0.310955193250244	0.948096643541406	34	n.s	n.s
V_V_WT:V_V_HT	0.608983771927498	3.94464648208924	63600.082288611	0.154382344449015	0.986946287829091	35	n.s	n.s
V_V_WT:V_V_HM	1.86758775662766	3.94469068808414	63600.082288611	0.473443396276709	0.883802860074676	35	n.s	n.s
V_V_HT:V_V_HM	1.25860398470015	3.94540637969284	63600.082288611	0.319004904330828	0.945450775696802	35	n.s	n.s
V_V_WT:V_V_HT	0.60118357098796	3.94455529376611	63600.082288611	0.152408453226162	0.987275820996905	36	n.s	n.s
V_V_WT:V_V_HM	1.8933036313789	3.94459926718615	63600.082288611	0.479973630560823	0.880777216471605	36	n.s	n.s
V_V_HT:V_V_HM	1.29212006039091	3.94531129218076	63600.082288611	0.327507759134692	0.942590932019656	36	n.s	n.s
V_V_WT:V_V_HT	0.592017173785447	3.9444364244054	63600.082288611	0.150089166128388	0.987657736895249	37	n.s	n.s
V_V_WT:V_V_HM	1.91950500214531	3.94448010192129	63600.082288611	0.486630671862269	0.877661124325404	37	n.s	n.s
V_V_HT:V_V_HM	1.32748782835987	3.94518745890212	63600.082288611	0.33648282678291	0.939500503187164	37	n.s	n.s
V_V_WT:V_V_HT	0.581489121969746	3.94429677687352	63600.082288611	0.147425296539341	0.988089347926421	38	n.s	n.s
V_V_WT:V_V_HM	1.94627215909995	3.944340112291	63600.082288611	0.493434162291218	0.874443851322979	38	n.s	n.s
V_V_HT:V_V_HM	1.36478303713022	3.94504206996558	63600.082288611	0.345948918395723	0.936162001709768	38	n.s	n.s
V_V_WT:V_V_HT	0.569608773889371	3.94414479822619	63600.082288611	0.144418829183336	0.988567405698705	39	n.s	n.s
V_V_WT:V_V_HM	1.97368739351185	3.94418776597964	63600.082288611	0.500404014873676	0.87111417245809	39	n.s	n.s
V_V_HT:V_V_HM	1.40407861962246	3.94488391844684	63600.082288611	0.35592393810545	0.932557287455183	39	n.s	n.s
V_V_WT:V_V_HT	0.556390350255263	3.94399006908637	63600.082288611	0.141072959239005	0.989088116607734	40	n.s	n.s
V_V_WT:V_V_HM	2.0018346451544	3.94403266669209	63600.082288611	0.507560361266825	0.86766038434491	40	n.s	n.s
V_V_HT:V_V_HM	1.44544429489915	3.94472297228352	63600.082288611	0.366424792071626	0.928667628440129	40	n.s	n.s
V_V_WT:V_V_HT	0.541850038754067	3.94384116331215	63600.082288611	0.137391445627847	0.989647267454858	41	n.s	n.s
V_V_WT:V_V_HM	2.03079822063528	3.94388340907673	63600.082288611	0.514923492910935	0.864070323633584	41	n.s	n.s
V_V_HT:V_V_HM	1.48894818188123	3.94456815414509	63600.082288611	0.377467982221727	0.924473516830346	41	n.s	n.s
V_V_WT:V_V_HT	0.52600899260915	3.94370696560781	63600.082288611	0.13337932995437	0.99024014203748	42	n.s	n.s
V_V_WT:V_V_HM	2.06066260984883	3.94374889899074	63600.082288611	0.522513644409811	0.86033146504926	42	n.s	n.s
V_V_HT:V_V_HM	1.53465361723971	3.94442870385507	63600.082288611	0.389068666836297	0.919955069463387	42	n.s	n.s
V_V_WT:V_V_HT	0.508893341761112	3.94359628563375	63600.082288611	0.129042961018849	0.990861558651811	43	n.s	n.s
V_V_WT:V_V_HM	2.09151211350735	3.9436379666386	63600.082288611	0.530350942759097	0.856430943339715	43	n.s	n.s
V_V_HT:V_V_HM	1.58261877174623	3.94431377625451	63600.082288611	0.401240586201301	0.915092149034116	43	n.s	n.s
V_V_WT:V_V_HT	0.490531201771123	3.94351581889486	63600.082288611	0.124389307485672	0.991506011888678	44	n.s	n.s
V_V_WT:V_V_HM	2.12343065047235	3.94355732300185	63600.082288611	0.538455631946029	0.852355438566209	44	n.s	n.s
V_V_HT:V_V_HM	1.63289944870117	3.94423032699083	63600.082288611	0.41399698124297	0.90986409653691	44	n.s	n.s
V_V_WT:V_V_HT	0.470955634718614	3.94347152953773	63600.082288611	0.119426660289296	0.992167617567462	45	n.s	n.s
V_V_WT:V_V_HM	2.15650043343461	3.94351294546206	63600.082288611	0.54684756035001	0.848091432352615	45	n.s	n.s
V_V_HT:V_V_HM	1.68554479871602	3.94418454305084	63600.082288611	0.427349374837375	0.90425033423486	45	n.s	n.s
V_V_WT:V_V_HT	0.45020462177057	3.94346840928811	63600.082288611	0.114164632512384	0.992840172399482	46	n.s	n.s
V_V_WT:V_V_HM	2.19080158288546	3.94350983616199	63600.082288611	0.555546118535273	0.843625250100014	46	n.s	n.s
V_V_HT:V_V_HM	1.7405969611149	3.94418159200496	63600.082288611	0.441307510953138	0.898230559695338	46	n.s	n.s
V_V_WT:V_V_HT	0.428317126057383	3.9435080210429	63600.082288611	0.10861322552708	0.993517331101869	47	n.s	n.s
V_V_WT:V_V_HM	2.22641377578864	3.94354956034657	63600.082288611	0.564571014442373	0.838942671647766	47	n.s	n.s
V_V_HT:V_V_HM	1.79809664973126	3.94422307710521	63600.082288611	0.455881073301497	0.891784168096459	47	n.s	n.s
V_V_WT:V_V_HT	0.405332110931109	3.9435878217057	63600.082288611	0.102782574968951	0.994192677545246	48	n.s	n.s
V_V_WT:V_V_HM	2.26341668848684	3.94362956775105	63600.082288611	0.573942519093549	0.834028799227096	48	n.s	n.s
V_V_HT:V_V_HM	1.85808457755573	3.9443063356956	63600.082288611	0.47108018987781	0.884890135884635	48	n.s	n.s
V_V_WT:V_V_HT	0.381288539937874	3.94370123676555	63600.082288611	0.096682917149827	0.994859763734016	49	n.s	n.s
V_V_WT:V_V_HM	2.30188999859755	3.94374326738696	63600.082288611	0.583681503213756	0.828868032276243	49	n.s	n.s
V_V_HT:V_V_HM	1.92060145865965	3.94442451729444	63600.082288611	0.486915505731882	0.877527088962984	49	n.s	n.s
V_V_WT:V_V_HT	0.356225375308497	3.94383793814792	63600.082288611	0.090324547026338	0.995512148271206	50	n.s	n.s
V_V_WT:V_V_HM	2.34191338119664	3.94388030610896	63600.082288611	0.593809446389405	0.823444060124263	50	n.s	n.s
V_V_HT:V_V_HM	1.98568800588811	3.94456687336889	63600.082288611	0.503398236012722	0.869673391397761	50	n.s	n.s
V_V_WT:V_V_HT	0.330182421278099	3.94398493675248	63600.082288611	0.0837179721964088	0.996143414823337	51	n.s	n.s
V_V_WT:V_V_HM	2.38356531386847	3.94402766367816	63600.082288611	0.604348021140801	0.81774009094296	51	n.s	n.s
V_V_HT:V_V_HM	2.05338289259038	3.94471989234501	63600.082288611	0.520539594351199	0.86130755629716	51	n.s	n.s
V_V_WT:V_V_HT	0.303203638014292	3.94412971932306	63600.082288611	0.0768746617356011	0.996747146836292	52	n.s	n.s
V_V_WT:V_V_HM	2.42691814336589	3.94417279663413	63600.082288611	0.615317398222757	0.81173980472744	52	n.s	n.s
V_V_HT:V_V_HM	2.12371450535162	3.94487055428315	63600.082288611	0.538348337702943	0.85240966721958	52	n.s	n.s
V_V_WT:V_V_HT	0.275337783836459	3.94426164461416	63600.082288611	0.0698071803153397	0.997316984307189	53	n.s	n.s
V_V_WT:V_V_HM	2.47203628444782	3.9443050377672	63600.082288611	0.626735574652003	0.805427805079226	53	n.s	n.s
V_V_HT:V_V_HM	2.19669850061134	3.94500778251605	63600.082288611	0.556829953630745	0.842962140171501	53	n.s	n.s
V_V_WT:V_V_HT	0.246637440562381	3.94437195619024	63600.082288611	0.0625289509462493	0.997846715315081	54	n.s	n.s
V_V_WT:V_V_HM	2.51897705932628	3.94441560919074	63600.082288611	0.638618570887129	0.798789616221828	54	n.s	n.s
V_V_HT:V_V_HM	2.27233961876389	3.9451224609071	63600.082288611	0.57598709324765	0.832949898810692	54	n.s	n.s
V_V_WT:V_V_HT	0.217156600552677	3.94445234028146	63600.082288611	0.0550536758512796	0.998330379340645	55	n.s	n.s
V_V_WT:V_V_HM	2.56779467695987	3.94449617725337	63600.082288611	0.650981661933788	0.791811096479068	55	n.s	n.s
V_V_HT:V_V_HM	2.35063807640723	3.94520594194718	63600.082288611	0.595821387019168	0.822359782518025	55	n.s	n.s
V_V_WT:V_V_HT	0.186952473900604	3.94449729867743	63600.082288611	0.0473957667465733	0.99876229001108	56	n.s	n.s
V_V_WT:V_V_HM	2.61853487545171	3.9445412307172	63600.082288611	0.663837623260336	0.784479529325818	56	n.s	n.s
V_V_HT:V_V_HM	2.43158240155112	3.94525250859962	63600.082288611	0.616331247810098	0.811182045272679	56	n.s	n.s
V_V_WT:V_V_HT	0.15608585092626	3.9445051175811	63600.082288611	0.0395704521285999	0.999137093188175	57	n.s	n.s
V_V_WT:V_V_HM	2.67123270312185	3.94454905181077	63600.082288611	0.677195965377994	0.776784212223029	57	n.s	n.s
V_V_HT:V_V_HM	2.51514685219557	3.94526038012563	63600.082288611	0.63751099036852	0.799411257558907	57	n.s	n.s
V_V_WT:V_V_HT	0.124620735688598	3.94447794398116	63600.082288611	0.031593721009077	0.999449836337931	58	n.s	n.s
V_V_WT:V_V_HM	2.72591188263389	3.94452179277534	63600.082288611	0.691062700585552	0.768716767879012	58	n.s	n.s
V_V_HT:V_V_HM	2.60129114694528	3.9452317913702	63600.082288611	0.659350650229308	0.78704684636743	58	n.s	n.s
V_V_WT:V_V_HT	0.0926235529809922	3.94442094919913	63600.082288611	0.0234821673888022	0.999696037089323	59	n.s	n.s
V_V_WT:V_V_HM	2.78258628734809	3.94446463751478	63600.082288611	0.705440799464553	0.760271060290323	59	n.s	n.s
V_V_HT:V_V_HM	2.68996273436709	3.9451721244388	63600.082288611	0.681836596609771	0.774093150900111	59	n.s	n.s
V_V_WT:V_V_HT	0.0601615275182965	3.94434002306654	63600.082288611	0.0152526220271253	0.999871745767526	60	n.s	n.s
V_V_WT:V_V_HM	2.84126562098883	3.94438349064309	63600.082288611	0.72033199300446	0.75144229457276	60	n.s	n.s
V_V_HT:V_V_HM	2.78110409347051	3.94508751654072	63600.082288611	0.704953713145797	0.76055847070458	60	n.s	n.s
V_V_WT:V_V_HT	0.0273032061477814	3.94424272083218	63600.082288611	0.00692229360114552	0.999973581691651	61	n.s	n.s
V_V_WT:V_V_HM	2.90195087192993	3.94428592627293	63600.082288611	0.735735422373921	0.742227951106569	61	n.s	n.s
V_V_HT:V_V_HM	2.87464766578213	3.94498583876253	63600.082288611	0.728683899834698	0.746456146908973	61	n.s	n.s
V_V_WT:V_V_HT	-0.005882357108284	3.94413655916884	63600.082288611	-0.00149141821537833	0.999998773664297	62	n.s	n.s
V_V_WT:V_V_HM	2.96463850360501	3.94417948017564	63600.082288611	0.751648985170673	0.732627125391734	62	n.s	n.s
V_V_HT:V_V_HM	2.97052086071331	3.94487492734547	63600.082288611	0.753007615050599	0.731803823763681	62	n.s	n.s
V_V_WT:V_V_HT	-0.0393253010456149	3.94403050797097	63600.082288611	-0.00997084098769969	0.999945189679469	63	n.s	n.s
V_V_WT:V_V_HM	3.02931318106318	3.94407314457578	63600.082288611	0.768067190951909	0.722641952000763	63	n.s	n.s
V_V_HT:V_V_HM	3.06863848210876	3.94476412615345	63600.082288611	0.777901639736568	0.716624891774024	63	n.s	n.s
V_V_WT:V_V_HT	-0.0729551942723212	3.94393444817413	63600.082288611	-0.0184980747603694	0.999811364887049	64	n.s	n.s
V_V_WT:V_V_HM	3.09594755446444	3.94397682457129	63600.082288611	0.784981173108433	0.712277752674029	64	n.s	n.s
V_V_HT:V_V_HM	3.16890274873678	3.94466372112534	63600.082288611	0.803339136810565	0.700948531949368	64	n.s	n.s
V_V_WT:V_V_HT	-0.106701507687355	3.94385614000043	63600.082288611	-0.0270551216625622	0.999596520535163	65	n.s	n.s
V_V_WT:V_V_HM	3.16451185410533	3.94389829970079	63600.082288611	0.802381708054038	0.701541302248906	65	n.s	n.s
V_V_HT:V_V_HM	3.27121336179271	3.94458179604957	63600.082288611	0.82929282010802	0.684807722353379	65	n.s	n.s
V_V_WT:V_V_HT	-0.14049386288141	3.94380084662885	63600.082288611	-0.035623975029445	0.999300572953261	66	n.s	n.s
V_V_WT:V_V_HM	3.23497371962431	3.94384284664403	63600.082288611	0.820259286542586	0.690440837588232	66	n.s	n.s
V_V_HT:V_V_HM	3.37546758250573	3.94452384003582	63600.082288611	0.855735120230653	0.668238952153172	66	n.s	n.s
V_V_WT:V_V_HT	-0.174262479750752	3.94377286333354	63600.082288611	-0.0441867434534386	0.998924131414063	67	n.s	n.s
V_V_WT:V_V_HM	3.30729042336048	3.94381477145614	63600.082288611	0.838601865203563	0.678987505459613	67	n.s	n.s
V_V_HT:V_V_HM	3.48155290311123	3.94449432896942	63600.082288611	0.88263605236843	0.651283328170527	67	n.s	n.s
V_V_WT:V_V_HT	-0.2079377292632	3.94377350360098	63600.082288611	-0.0527255759169071	0.998468496148238	68	n.s	n.s
V_V_WT:V_V_HM	3.38141664637994	3.94381539134695	63600.082288611	0.857397294457302	0.66719389546222	68	n.s	n.s
V_V_HT:V_V_HM	3.58935437564316	3.94449463845778	63600.082288611	0.909965586122973	0.633984803954142	68	n.s	n.s
V_V_WT:V_V_HT	-0.241449981048589	3.94380046577427	63600.082288611	-0.0612226665988757	0.997935650890388	69	n.s	n.s
V_V_WT:V_V_HM	3.45730706940104	3.94384239995182	63600.082288611	0.876634185342517	0.655073494373536	69	n.s	n.s
V_V_HT:V_V_HM	3.69875705044966	3.94452238746434	63600.082288611	0.937694526010113	0.61638925834417	69	n.s	n.s
V_V_WT:V_V_HT	-0.274729605976301	3.94384799600214	63600.082288611	-0.06966029275337	0.997328248380064	70	n.s	n.s
V_V_WT:V_V_HM	3.53491637319613	3.94389003067457	63600.082288611	0.896301962200377	0.642640632285304	70	n.s	n.s
V_V_HT:V_V_HM	3.80964597917247	3.94457160771827	63600.082288611	0.965794605355422	0.598544035371238	70	n.s	n.s
V_V_WT:V_V_HT	-0.307707536854064	3.94390781853798	63600.082288611	-0.0780209758979946	0.996649579076327	71	n.s	n.s
V_V_WT:V_V_HM	3.61419654057809	3.94394998904688	63600.082288611	0.916390053275375	0.629910967961644	71	n.s	n.s
V_V_HT:V_V_HM	3.92190407743212	3.94463370882122	63600.082288611	0.994237834722584	0.580497940413652	71	n.s	n.s
V_V_WT:V_V_HT	-0.340317597215037	3.94397191105628	63600.082288611	-0.0862880377674629	0.995903489808316	72	n.s	n.s
V_V_WT:V_V_HM	3.69508607202076	3.94401423406218	63600.082288611	0.936884568039444	0.616903567466143	72	n.s	n.s
V_V_HT:V_V_HM	4.0354036692358	3.94470035483525	63600.082288611	1.02299371466564	0.56230256846068	72	n.s	n.s
V_V_WT:V_V_HT	-0.37249745150487	3.94403352348129	63600.082288611	-0.0944458127161345	0.995094305006994	73	n.s	n.s
V_V_WT:V_V_HM	3.7775073539664	3.94407599935165	63600.082288611	0.95776738444882	0.603641441737883	73	n.s	n.s
V_V_HT:V_V_HM	4.15000480547127	3.94476452262835	63600.082288611	1.05202852582596	0.544012260139861	73	n.s	n.s
V_V_WT:V_V_HT	-0.404189058520615	3.94408753410133	63600.082288611	-0.102479738349091	0.994226748714199	74	n.s	n.s
V_V_WT:V_V_HM	3.86136679254621	3.94413015025023	63600.082288611	0.979016068296131	0.590151510039354	74	n.s	n.s
V_V_HT:V_V_HM	4.26555585106679	3.94482087383123	63600.082288611	1.08130533362446	0.525683544404069	74	n.s	n.s
V_V_WT:V_V_HT	-0.435339103694908	3.94413069925663	63600.082288611	-0.110376439547746	0.99330586214455	75	n.s	n.s
V_V_WT:V_V_HM	3.94655502185921	3.94417343418136	63600.082288611	1.00060382427842	0.576464489163498	75	n.s	n.s
V_V_HT:V_V_HM	4.38189412555414	3.94486601615469	63600.082288611	1.11078401842034	0.507374515957779	75	n.s	n.s
V_V_WT:V_V_HT	-0.465899412221706	3.94416178273646	63600.082288611	-0.118123808780091	0.992336917886154	76	n.s	n.s
V_V_WT:V_V_HM	4.0329471887417	3.94420461045962	63600.082288611	1.02249948647358	0.562614701995269	76	n.s	n.s
V_V_HT:V_V_HM	4.49884660096338	3.94489863951942	63600.082288611	1.14042134210866	0.489144154663494	76	n.s	n.s
V_V_WT:V_V_HT	-0.495827337339776	3.94418155707244	63600.082288611	-0.125711083570859	0.9913253318828	77	n.s	n.s
V_V_WT:V_V_HM	4.12040331211738	3.94422445167462	63600.082288611	1.04466755444609	0.548639802271457	77	n.s	n.s
V_V_HT:V_V_HM	4.61623064945719	3.94491951880111	63600.082288611	1.17017105861265	0.471051599256513	77	n.s	n.s
V_V_WT:V_V_HT	-0.525085082850126	3.94419210294756	63600.082288611	-0.133128678610182	0.990276609621842	78	n.s	n.s
V_V_WT:V_V_HM	4.20877108641841	3.94423504164795	63600.082288611	1.06706903670222	0.534579942093018	78	n.s	n.s
V_V_HT:V_V_HM	4.73385616926852	3.94493078868963	63600.082288611	1.19998459360575	0.45315508152315	78	n.s	n.s
V_V_WT:V_V_HT	-0.553636923689822	3.9441948979216	63600.082288611	-0.140367537106638	0.989196376810761	79	n.s	n.s
V_V_WT:V_V_HM	4.29789349064422	3.94423786007645	63600.082288611	1.08966386995761	0.52047593003142	79	n.s	n.s
V_V_HT:V_V_HM	4.8515304143341	3.94493396363052	63600.082288611	1.22981283313276	0.435510258529443	79	n.s	n.s
V_V_WT:V_V_HT	-0.581452620980635	3.94419239610273	63600.082288611	-0.147419943701319	0.988090207623605	80	n.s	n.s
V_V_WT:V_V_HM	4.38760229359519	3.94423536557234	63600.082288611	1.1124088414938	0.506370197789737	80	n.s	n.s
V_V_HT:V_V_HM	4.96905491457582	3.94493157427087	63600.082288611	1.25960484257429	0.418170457213386	80	n.s	n.s
V_V_WT:V_V_HT	-0.608507555108648	3.94418783543275	63600.082288611	-0.154279557794408	0.986963549551427	81	n.s	n.s
V_V_WT:V_V_HM	4.47771839046035	3.94423080251858	63600.082288611	1.13525770033567	0.492306359099818	81	n.s	n.s
V_V_HT:V_V_HM	5.08622594556898	3.94492696749469	63600.082288611	1.28930801190449	0.401186096045891	81	n.s	n.s
V_V_WT:V_V_HT	-0.634778239645289	3.94418271366269	63600.082288611	-0.160940373641011	0.985821838906993	82	n.s	n.s
V_V_WT:V_V_HM	4.56806052570798	3.94422567159724	63600.082288611	1.15816408746666	0.47832704404535	82	n.s	n.s
V_V_HT:V_V_HM	5.20283876535327	3.94492169061586	63600.082288611	1.31886997344706	0.384603193643549	82	n.s	n.s
V_V_WT:V_V_HT	-0.660242419917004	3.94417667409259	63600.082288611	-0.167396766035817	0.984670466250967	83	n.s	n.s
V_V_WT:V_V_HM	4.65844570603114	3.94421961524994	63600.082288611	1.18108172476495	0.464473482351847	83	n.s	n.s
V_V_HT:V_V_HM	5.31868812594816	3.94491537248007	63600.082288611	1.34823884006527	0.368462995459654	83	n.s	n.s
V_V_WT:V_V_HT	-0.68488276403383	3.94416923126966	63600.082288611	-0.173644365612923	0.983514585002037	84	n.s	n.s
V_V_WT:V_V_HM	4.74868399470667	3.94421214707532	63600.082288611	1.20396262108464	0.450786298465934	84	n.s	n.s
V_V_HT:V_V_HM	5.4335667587405	3.94490751143655	63600.082288611	1.37736226844057	0.352802331029743	84	n.s	n.s
V_V_WT:V_V_HT	-0.708684437839594	3.94415866822648	63600.082288611	-0.179679495033667	0.982359168376142	85	n.s	n.s
V_V_WT:V_V_HM	4.83858232125506	3.94420154670604	63600.082288611	1.22675838543189	0.437304435729271	85	n.s	n.s
V_V_HT:V_V_HM	5.54726675909464	3.94489633288159	63600.082288611	1.40618822169215	0.337653106928064	85	n.s	n.s
V_V_WT:V_V_HT	-0.731637661246211	3.94414328067688	63600.082288611	-0.185499767422407	0.981208858366684	86	n.s	n.s
V_V_WT:V_V_HM	4.9279420309222	3.94418610668261	63600.082288611	1.24941924585476	0.424065494547992	86	n.s	n.s
V_V_HT:V_V_HM	5.65957969216841	3.94488007850587	63600.082288611	1.43466457269646	0.323042524196725	86	n.s	n.s
V_V_WT:V_V_HT	-0.753735188335124	3.94412036553477	63600.082288611	-0.191103495451495	0.980068042144603	87	n.s	n.s
V_V_WT:V_V_HM	5.01656206154907	3.94416311882487	63600.082288611	1.27189518040109	0.411104852079595	87	n.s	n.s
V_V_HT:V_V_HM	5.7702972498842	3.944855958663	63600.082288611	1.46273965649176	0.308992873819929	87	n.s	n.s
V_V_WT:V_V_HT	-0.774976108721411	3.94408811531091	63600.082288611	-0.196490566656704	0.978940642244656	88	n.s	n.s
V_V_WT:V_V_HM	5.10423651736114	3.94413077268489	63600.082288611	1.29413470585473	0.398456194413164	88	n.s	n.s
V_V_HT:V_V_HM	5.87921262608256	3.94482211513979	63600.082288611	1.49036191100197	0.29552188254454	88	n.s	n.s
V_V_WT:V_V_HT	-0.795367068363714	3.94404634562851	63600.082288611	-0.20166270846317	0.977830014182714	89	n.s	n.s
V_V_WT:V_V_HM	5.19075471682093	3.94408888461058	63600.082288611	1.31608461895337	0.38615150172846	89	n.s	n.s
V_V_HT:V_V_HM	5.98612178518466	3.94477837476407	63600.082288611	1.51747987250176	0.282642926551962	89	n.s	n.s
V_V_WT:V_V_HT	-0.814922175116692	3.94399655096966	63600.082288611	-0.206623450245244	0.976738909235066	90	n.s	n.s
V_V_WT:V_V_HM	5.27590251711199	3.94403895356517	63600.082288611	1.33769026605148	0.374220771284709	90	n.s	n.s
V_V_HT:V_V_HM	6.09082469222865	3.94472630646052	63600.082288611	1.54404240472991	0.270365190593292	90	n.s	n.s
V_V_WT:V_V_HT	-0.833661668456617	3.94394128469918	63600.082288611	-0.211377809221164	0.975669507677626	91	n.s	n.s
V_V_WT:V_V_HM	5.35946380172191	3.94398353976708	63600.082288611	1.35889608759331	0.362691648380636	91	n.s	n.s
V_V_HT:V_V_HM	6.19312547017854	3.94466857794471	63600.082288611	1.56999893598294	0.258693883996574	91	n.s	n.s
V_V_WT:V_V_HT	-0.851608164152402	3.94388233442834	63600.082288611	-0.215931433024318	0.974623592904472	92	n.s	n.s
V_V_WT:V_V_HM	5.44122224254468	3.94392443610831	63600.082288611	1.37964667698193	0.351588857080166	92	n.s	n.s
V_V_HT:V_V_HM	6.29283040669707	3.94460706468325	63600.082288611	1.59529968473613	0.247630512415456	92	n.s	n.s
V_V_WT:V_V_HT	-0.868790005595962	3.94382236307554	63600.082288611	-0.220291363457468	0.973602369645113	93	n.s	n.s
V_V_WT:V_V_HM	5.52096244617469	3.94386431259526	63600.082288611	1.39988650941736	0.340934425390865	93	n.s	n.s
V_V_HT:V_V_HM	6.38975245177063	3.94454454796288	63600.082288611	1.61989613099199	0.237173085817067	93	n.s	n.s
V_V_WT:V_V_HT	-0.885241129403031	3.94376482938706	63600.082288611	-0.22446600334955	0.972606456147471	94	n.s	n.s
V_V_WT:V_V_HM	5.59847071393891	3.9438066366172	63600.082288611	1.41956014322776	0.330747696842829	94	n.s	n.s
V_V_HT:V_V_HM	6.48371184334194	3.94448463128091	63600.082288611	1.64374118533109	0.227316495319281	94	n.s	n.s
V_V_WT:V_V_HT	-0.900997585329943	3.94371213175561	63600.082288611	-0.228464338985323	0.971636062929536	95	n.s	n.s
V_V_WT:V_V_HM	5.67353464755781	3.94375381278921	63600.082288611	1.43861278286669	0.321045209152031	95	n.s	n.s
V_V_HT:V_V_HM	6.57453223288774	3.94442981711502	63600.082288611	1.66678900062073	0.218053044491212	95	n.s	n.s
V_V_WT:V_V_HT	-0.916100366561281	3.94366725067634	63600.082288611	-0.232296567719848	0.970690843259042	96	n.s	n.s
V_V_WT:V_V_HM	5.74594667289059	3.94370882876859	63600.082288611	1.45699059498892	0.311840758793607	96	n.s	n.s
V_V_HT:V_V_HM	6.66204703945185	3.94438320613171	63600.082288611	1.68899589398297	0.209372532684916	96	n.s	n.s
V_V_WT:V_V_HT	-0.930595221747843	3.94363367349768	63600.082288611	-0.235974053067277	0.969769899928935	97	n.s	n.s
V_V_WT:V_V_HM	5.81550483710613	3.94367517978782	63600.082288611	1.47464093059992	0.303145555803505	97	n.s	n.s
V_V_HT:V_V_HM	6.74610005885396	3.94434841832397	63600.082288611	1.71032052531518	0.201262661150473	97	n.s	n.s
V_V_WT:V_V_HT	-0.944528837891475	3.94361291416315	63600.082288611	-0.239508506146554	0.968871992688609	98	n.s	n.s
V_V_WT:V_V_HM	5.88200836476031	3.94365438316723	63600.082288611	1.4915121339909	0.294968610060286	98	n.s	n.s
V_V_HT:V_V_HM	6.82653720265182	3.94432702453049	63600.082288611	1.7307229243915	0.193709844851389	98	n.s	n.s
V_V_WT:V_V_HT	-0.957948615187664	3.94360442487491	63600.082288611	-0.242911943486332	0.96799556231834	99	n.s	n.s
V_V_WT:V_V_HM	5.94525846492854	3.94364588975802	63600.082288611	1.5075538299138	0.287316898404918	99	n.s	n.s
V_V_HT:V_V_HM	6.9032070801162	3.9443184544068	63600.082288611	1.75016473946305	0.186699503405748	99	n.s	n.s
V_V_WT:V_V_HT	-0.970904813639958	3.94360745109764	63600.082288611	-0.246197124252243	0.967138628813559	100	n.s	n.s
V_V_WT:V_V_HM	6.00506427626745	3.94364894282888	63600.082288611	1.52271775792494	0.280195300450791	100	n.s	n.s
V_V_HT:V_V_HM	6.97596908990737	3.94432191693478	63600.082288611	1.76861048281996	0.180215992110514	100	n.s	n.s
V_V_WT:V_V_HT	-0.983448949794955	3.94361993953924	63600.082288611	-0.249377213035863	0.966298885930499	101	n.s	n.s
V_V_WT:V_V_HM	6.06123943239908	3.9436614838213	63600.082288611	1.53695733197818	0.273607158875875	101	n.s	n.s
V_V_HT:V_V_HM	7.04468838219402	3.94433527077811	63600.082288611	1.78602676967779	0.174243244271815	101	n.s	n.s
V_V_WT:V_V_HT	-0.995635158896004	3.94364054895905	63600.082288611	-0.252466001030142	0.965473651349053	102	n.s	n.s
V_V_WT:V_V_HM	6.11361038146048	3.94368216741476	63600.082288611	1.55022897939775	0.267554012470063	102	n.s	n.s
V_V_HT:V_V_HM	7.10924554035648	3.94435710691794	63600.082288611	1.80238384802626	0.168764578470479	102	n.s	n.s
V_V_WT:V_V_HT	-1.00751991966828	3.94366882751769	63600.082288611	-0.25547782122021	0.964659894725963	103	n.s	n.s
V_V_WT:V_V_HM	6.16201715641565	3.94371053933383	63600.082288611	1.5624922506246	0.262035920019428	103	n.s	n.s
V_V_HT:V_V_HM	7.16953707608396	3.94438693360415	63600.082288611	1.8176556196866	0.163763025480724	103	n.s	n.s
V_V_WT:V_V_HT	-1.01916015986576	3.94370273916013	63600.082288611	-0.258427226206912	0.96385433117826	104	n.s	n.s
V_V_WT:V_V_HM	6.20630256075795	3.94374455760687	63600.082288611	1.57370805083888	0.257052598197322	104	n.s	n.s
V_V_HT:V_V_HM	7.2254627206237	3.94442261627158	63600.082288611	1.83181758739977	0.159222267515828	104	n.s	n.s
V_V_WT:V_V_HT	-1.03061296715006	3.94373871828362	63600.082288611	-0.261328916738836	0.963053449145842	105	n.s	n.s
V_V_WT:V_V_HM	6.2463128948791	3.94378064739453	63600.082288611	1.58383882202114	0.252603632281576	105	n.s	n.s
V_V_HT:V_V_HM	7.27692586202917	3.94446043486669	63600.082288611	1.84484696505141	0.155126784723164	105	n.s	n.s
V_V_WT:V_V_HT	-1.04193605774742	3.94377380296871	63600.082288611	-0.26419772274036	0.962253522736866	106	n.s	n.s
V_V_WT:V_V_HM	6.28190845546175	3.94381583878944	63600.082288611	1.5928503541357	0.248687975313082	106	n.s	n.s
V_V_HT:V_V_HM	7.32384451320919	3.94449729403635	63600.082288611	1.85672443590772	0.151461475860302	106	n.s	n.s
V_V_WT:V_V_HT	-1.05318730639593	3.94380383356657	63600.082288611	-0.267048603541592	0.961450616842936	107	n.s	n.s
V_V_WT:V_V_HM	6.31295303723233	3.94384596170078	63600.082288611	1.60070983971947	0.245305084292141	107	n.s	n.s
V_V_HT:V_V_HM	7.36614034362826	3.9445288592773	63600.082288611	1.86743223498125	0.148212413164831	107	n.s	n.s
V_V_WT:V_V_HT	-1.06442443908417	3.94382364930622	63600.082288611	-0.269896560732735	0.960640615069288	108	n.s	n.s
V_V_WT:V_V_HM	6.33931457032527	3.94386584296688	63600.082288611	1.60738595650514	0.242455125934812	108	n.s	n.s
V_V_HT:V_V_HM	7.40373900940948	3.9445497619319	63600.082288611	1.8769541408405	0.145366945103167	108	n.s	n.s
V_V_WT:V_V_HT	-1.07570433316814	3.94383009463922	63600.082288611	-0.272756256571581	0.959819331909964	109	n.s	n.s
V_V_WT:V_V_HM	6.36088185444708	3.9438723191608	63600.082288611	1.61285187239545	0.240137934735626	109	n.s	n.s
V_V_HT:V_V_HM	7.4365861876152	3.9445567144121	63600.082288611	1.88527804922778	0.142913025639335	109	n.s	n.s
V_V_WT:V_V_HT	-1.08708270972236	3.94382225943522	63600.082288611	-0.275641912391366	0.958982547560406	110	n.s	n.s
V_V_WT:V_V_HM	6.37756511330137	3.94386447738756	63600.082288611	1.61708525986823	0.238353251446835	110	n.s	n.s
V_V_HT:V_V_HM	7.46464782302369	3.94454876053876	63600.082288611	1.89239588003069	0.140839350933457	110	n.s	n.s
V_V_WT:V_V_HT	-1.09861458236518	3.94379949819696	63600.082288611	-0.278567554681075	0.958125940187717	111	n.s	n.s
V_V_WT:V_V_HM	6.38928354327462	3.94384167035503	63600.082288611	1.62006593502509	0.237101915606225	111	n.s	n.s
V_V_HT:V_V_HM	7.48789812563982	3.94452522477811	63600.082288611	1.89830149357481	0.139136032481377	111	n.s	n.s
V_V_WT:V_V_HT	-1.11035314444366	3.9437628313657	63600.082288611	-0.281546632473118	0.957245199022487	112	n.s	n.s
V_V_WT:V_V_HM	6.39597493022068	3.9438049206546	63600.082288611	1.62177771439036	0.236385239818929	112	n.s	n.s
V_V_HT:V_V_HM	7.50632807466437	3.94448716373961	63600.082288611	1.90299214145443	0.137794206349282	112	n.s	n.s
V_V_WT:V_V_HT	-1.12235048052307	3.94371352536599	63600.082288611	-0.284592294370294	0.95633594460135	113	n.s	n.s
V_V_WT:V_V_HM	6.3975866157044	3.94375549778812	63600.082288611	1.62220670609335	0.236205856361879	113	n.s	n.s
V_V_HT:V_V_HM	7.51993709622742	3.94443589536716	63600.082288611	1.90646705782689	0.136806455209475	113	n.s	n.s
V_V_WT:V_V_HT	-1.13465606773906	3.94365439169573	63600.082288611	-0.287716913056159	0.955393870888536	114	n.s	n.s
V_V_WT:V_V_HM	6.39408556046428	3.943696219973	63600.082288611	1.62134332966144	0.236566969766759	114	n.s	n.s
V_V_HT:V_V_HM	7.52874162820336	3.94437434380272	63600.082288611	1.90872898259069	0.136166372205855	114	n.s	n.s
V_V_WT:V_V_HT	-1.14731873111812	3.94358760497099	63600.082288611	-0.290932735885439	0.954414550305325	115	n.s	n.s
V_V_WT:V_V_HM	6.38544362996674	3.94362926752328	63600.082288611	1.61917949097102	0.237473606962811	115	n.s	n.s
V_V_HT:V_V_HM	7.53276236108486	3.94430477887878	63600.082288611	1.90978202329135	0.135869152775555	115	n.s	n.s
V_V_WT:V_V_HT	-1.16038636895316	3.94351462846999	63600.082288611	-0.29425182312646	0.953393446306156	116	n.s	n.s
V_V_WT:V_V_HM	6.37163783895494	3.94355610819881	63600.082288611	1.61570868123521	0.238932622587517	116	n.s	n.s
V_V_HT:V_V_HM	7.53202420790814	3.94422873833976	63600.082288611	1.90963169420001	0.135911552998802	116	n.s	n.s
V_V_WT:V_V_HT	-1.17390216746789	3.94343885691917	63600.082288611	-0.29768489129942	0.952326268273149	117	n.s	n.s
V_V_WT:V_V_HM	6.35267098174788	3.94348014550072	63600.082288611	1.61093012956992	0.240950970374008	117	n.s	n.s
V_V_HT:V_V_HM	7.52657314921575	3.94414976369334	63600.082288611	1.90828786941594	0.136291021487226	117	n.s	n.s
V_V_WT:V_V_HT	-1.18790434784864	3.94336541754728	63600.082288611	-0.301241255137725	0.951209001924303	118	n.s	n.s
V_V_WT:V_V_HM	6.32857175780887	3.94340651921365	63600.082288611	1.60484893631277	0.243535597223347	118	n.s	n.s
V_V_HT:V_V_HM	7.51647610565755	3.94407319263042	63600.082288611	1.90576486250363	0.137005624086238	118	n.s	n.s
V_V_WT:V_V_HT	-1.20243012170089	3.94329826841895	63600.082288611	-0.3049300458276	0.950037534675338	119	n.s	n.s
V_V_WT:V_V_HM	6.29937405349458	3.94333919754113	63600.082288611	1.59747202508538	0.246695074096417	119	n.s	n.s
V_V_HT:V_V_HM	7.50180417519545	3.94400315291784	63600.082288611	1.90207864556231	0.138054758157009	119	n.s	n.s
V_V_WT:V_V_HT	-1.21751546957878	3.94324003718741	63600.082288611	-0.308760171355736	0.948807662722748	120	n.s	n.s
V_V_WT:V_V_HM	6.26511693971936	3.94328081544175	63600.082288611	1.5888082114734	0.250439480251549	120	n.s	n.s
V_V_HT:V_V_HM	7.48263240929817	3.94394239416873	63600.082288611	1.89724688179055	0.139439066767468	120	n.s	n.s
V_V_WT:V_V_HT	-1.23319015188948	3.94319444950093	63600.082288611	-0.312738863802559	0.947515560417143	121	n.s	n.s
V_V_WT:V_V_HM	6.22586535772884	3.94323510801947	63600.082288611	1.57887247074543	0.25477841680691	121	n.s	n.s
V_V_HT:V_V_HM	7.45905550961833	3.94389480042069	63600.082288611	1.89129170200551	0.141159550035878	121	n.s	n.s
V_V_WT:V_V_HT	-1.2494775203416	3.94316607594579	63600.082288611	-0.316871644834769	0.946157814528374	122	n.s	n.s
V_V_WT:V_V_HM	6.18170998601497	3.9432066568261	63600.082288611	1.56768602916456	0.259720710477039	122	n.s	n.s
V_V_HT:V_V_HM	7.43118750635663	3.94386512635274	63600.082288611	1.88423976689815	0.143217412987268	122	n.s	n.s
V_V_WT:V_V_HT	-1.26639823094072	3.94315817446739	63600.082288611	-0.321163436744907	0.94473107927354	123	n.s	n.s
V_V_WT:V_V_HM	6.13275162760686	3.94319872768971	63600.082288611	1.5552732822066	0.265275476276094	123	n.s	n.s
V_V_HT:V_V_HM	7.39914985854758	3.94385676227421	63600.082288611	1.87612033208856	0.145614476273885	123	n.s	n.s
V_V_WT:V_V_HT	-1.28396733324386	3.94317368888265	63600.082288611	-0.32561774716236	0.943232359442505	124	n.s	n.s
V_V_WT:V_V_HM	6.07911102585874	3.94321427120607	63600.082288611	1.54166388325618	0.271450870640622	124	n.s	n.s
V_V_HT:V_V_HM	7.36307835910262	3.94387276608116	63600.082288611	1.86696650622909	0.14835264319298	124	n.s	n.s
V_V_WT:V_V_HT	-1.30219847481969	3.9432132244779	63600.082288611	-0.330237905152114	0.94165861239375	125	n.s	n.s
V_V_WT:V_V_HM	6.02091390941547	3.94325389407801	63600.082288611	1.52688973906998	0.27825507872483	125	n.s	n.s
V_V_HT:V_V_HM	7.32311238423516	3.94391376702299	63600.082288611	1.85681351490677	0.151434230897271	125	n.s	n.s
V_V_WT:V_V_HT	-1.32110379166249	3.9432749827069	63600.082288611	-0.335027051741547	0.940006753007482	126	n.s	n.s
V_V_WT:V_V_HM	5.95829060797789	3.94331579365926	63600.082288611	1.51098489691306	0.285696017677085	126	n.s	n.s
V_V_HT:V_V_HM	7.27939439964037	3.94397789781797	63600.082288611	1.84569857850059	0.154861826560432	126	n.s	n.s
V_V_WT:V_V_HT	-1.34068936928276	3.94335659536779	63600.082288611	-0.339986845434586	0.93827411123679	127	n.s	n.s
V_V_WT:V_V_HM	5.89138985723031	3.94339759594825	63600.082288611	1.49398829661092	0.293779639438504	127	n.s	n.s
V_V_HT:V_V_HM	7.23207922651306	3.94406269321317	63600.082288611	1.83366233984004	0.158637642601624	127	n.s	n.s
V_V_WT:V_V_HT	-1.36095978154276	3.94345339802844	63600.082288611	-0.345118768798733	0.936457999610534	128	n.s	n.s
V_V_WT:V_V_HM	5.82036499346964	3.9434946254851	63600.082288611	1.47594089664916	0.302510810552883	128	n.s	n.s
V_V_HT:V_V_HM	7.1813247750124	3.94416330381535	63600.082288611	1.82074732252227	0.162763763864146	128	n.s	n.s
V_V_WT:V_V_HT	-1.38191804384284	3.94355861975954	63600.082288611	-0.350424116157073	0.934555722688971	129	n.s	n.s
V_V_WT:V_V_HM	5.7453734005729	3.94360009556523	63600.082288611	1.45688539946884	0.311893009560655	129	n.s	n.s
V_V_HT:V_V_HM	7.12729144441575	3.94427269387453	63600.082288611	1.80699763874959	0.167242019651277	129	n.s	n.s
V_V_WT:V_V_HT	-1.40355938014426	3.94366607960135	63600.082288611	-0.355902186395593	0.932565243979824	130	n.s	n.s
V_V_WT:V_V_HM	5.66659247773113	3.94370781044079	63600.082288611	1.4368692484593	0.321926364352733	130	n.s	n.s
V_V_HT:V_V_HM	7.0701518578754	3.94438443441826	63600.082288611	1.79246013552382	0.172073371765555	130	n.s	n.s
V_V_WT:V_V_HT	-1.42587122193412	3.94377045872535	63600.082288611	-0.361550256754793	0.930485247062343	131	n.s	n.s
V_V_WT:V_V_HM	5.58421898357014	3.94381243818771	63600.082288611	1.41594436122227	0.332607189660698	131	n.s	n.s
V_V_HT:V_V_HM	7.01009020550424	3.94449298717737	63600.082288611	1.77718409648399	0.177257737570522	131	n.s	n.s
V_V_WT:V_V_HT	-1.44883944139326	3.94386509931787	63600.082288611	-0.367365364916728	0.928314521500734	132	n.s	n.s
V_V_WT:V_V_HM	5.49845350408973	3.94390730510692	63600.082288611	1.39416397970861	0.343929036564639	132	n.s	n.s
V_V_HT:V_V_HM	6.94729294548296	3.94459142779435	63600.082288611	1.76121990646002	0.182794174380507	132	n.s	n.s
V_V_WT:V_V_HT	-1.47244839790843	3.94394230032374	63600.082288611	-0.373344305211453	0.926051977042207	133	n.s	n.s
V_V_WT:V_V_HM	5.40949970687861	3.94398469221489	63600.082288611	1.37158232828756	0.355882423416744	133	n.s	n.s
V_V_HT:V_V_HM	6.881948104787	3.94467175405558	63600.082288611	1.74461869931549	0.188680763181013	133	n.s	n.s
V_V_WT:V_V_HT	-1.49667491440373	3.94399616526483	63600.082288611	-0.379481838137951	0.923697348322731	134	n.s	n.s
V_V_WT:V_V_HM	5.31757639001416	3.94403868919467	63600.082288611	1.34825664986059	0.368453312155245	134	n.s	n.s
V_V_HT:V_V_HM	6.81425130441787	3.94472783701269	63600.082288611	1.72743255960042	0.194914304314893	134	n.s	n.s
V_V_WT:V_V_HT	-1.52148691974493	3.9440235550553	63600.082288611	-0.385770241608913	0.921251431823409	135	n.s	n.s
V_V_WT:V_V_HM	5.22291918163421	3.94406614934765	63600.082288611	1.32424735890854	0.381622538518652	135	n.s	n.s
V_V_HT:V_V_HM	6.74440610137912	3.94475640977297	63600.082288611	1.70971421319454	0.201490196272037	135	n.s	n.s
V_V_WT:V_V_HT	-1.5468436778286	3.94402426419521	63600.082288611	-0.392199330990738	0.918716153404789	136	n.s	n.s
V_V_WT:V_V_HM	5.12577882319246	3.94406686623577	63600.082288611	1.29961762744771	0.395365595819349	136	n.s	n.s
V_V_HT:V_V_HM	6.67262250102106	3.94475725116492	63600.082288611	1.69151663237341	0.208402367161855	136	n.s	n.s
V_V_WT:V_V_HT	-1.57269740348263	3.94400038938661	63600.082288611	-0.39875690877587	0.91609446399372	137	n.s	n.s
V_V_WT:V_V_HM	5.02641748030808	3.94404294096591	63600.082288611	1.27443274719446	0.409652630099046	137	n.s	n.s
V_V_HT:V_V_HM	6.5991148837907	3.94473253195586	63600.082288611	1.67289285910565	0.215643149486661	137	n.s	n.s
V_V_WT:V_V_HT	-1.5989976204085	3.94395432371492	63600.082288611	-0.40543005551402	0.913389877761907	138	n.s	n.s
V_V_WT:V_V_HM	4.92510115629128	3.94399677209992	63600.082288611	1.24875892169379	0.42444887676868	138	n.s	n.s
V_V_HT:V_V_HM	6.52409877669978	3.94468473698059	63600.082288611	1.65389611888061	0.223203059755564	138	n.s	n.s
V_V_WT:V_V_HT	-1.62568869340094	3.94388988066511	63600.082288611	-0.412204382625099	0.910606809613044	139	n.s	n.s
V_V_WT:V_V_HM	4.82210230435308	3.94393218198301	63600.082288611	1.22266359608864	0.439714341622914	139	n.s	n.s
V_V_HT:V_V_HM	6.44779099775403	3.9446178282664	63600.082288611	1.6345793885406	0.231070811932007	139	n.s	n.s
V_V_WT:V_V_HT	-1.65271254264619	3.94381086617541	63600.082288611	-0.419064858515625	0.907750276233202	140	n.s	n.s
V_V_WT:V_V_HM	4.71769597092919	3.94385298571311	63600.082288611	1.19621496744919	0.455404048688711	140	n.s	n.s
V_V_HT:V_V_HM	6.37040851357533	3.94453576509414	63600.082288611	1.61499575436687	0.239233040356792	140	n.s	n.s
V_V_WT:V_V_HT	-1.68000647320105	3.9437221729553	63600.082288611	-0.425995138481599	0.90482620281561	141	n.s	n.s
V_V_WT:V_V_HM	4.61216112044197	3.94376408768322	63600.082288611	1.16948200193978	0.471468107294808	141	n.s	n.s
V_V_HT:V_V_HM	6.292167593643	3.94444363594255	63600.082288611	1.59519774507804	0.247674465280056	141	n.s	n.s
V_V_WT:V_V_HT	-1.70750663763965	3.94362771144151	63600.082288611	-0.432978658884487	0.901840990283386	142	n.s	n.s
V_V_WT:V_V_HM	4.50577769683539	3.94366940809569	63600.082288611	1.14253433302137	0.487851956637272	142	n.s	n.s
V_V_HT:V_V_HM	6.21328433447507	3.94434551456176	63600.082288611	1.57523835362212	0.256377375793684	142	n.s	n.s
V_V_WT:V_V_HT	-1.73514827895356	3.94353031371356	63600.082288611	-0.439998717118926	0.898801485082293	143	n.s	n.s
V_V_WT:V_V_HM	4.39882566552343	3.94357178661676	63600.082288611	1.11544201641052	0.504496810283677	143	n.s	n.s
V_V_HT:V_V_HM	6.13397394447698	3.94424435959301	63600.082288611	1.55517087311241	0.265321613368188	143	n.s	n.s
V_V_WT:V_V_HT	-1.76286219327503	3.94343419352146	63600.082288611	-0.447037304735851	0.895715493420747	144	n.s	n.s
V_V_WT:V_V_HM	4.29158477686372	3.94347544751973	63600.082288611	1.08827475509273	0.521340543920212	144	n.s	n.s
V_V_HT:V_V_HM	6.05444697013873	3.94414456088252	63600.082288611	1.53504692251544	0.27448542526741	144	n.s	n.s
V_V_WT:V_V_HT	-1.79057427885802	3.94334542454819	63600.082288611	-0.454074925242741	0.892591890580183	145	n.s	n.s
V_V_WT:V_V_HM	4.18433301413041	3.94338647884723	63600.082288611	1.06110142553251	0.538318512422136	145	n.s	n.s
V_V_HT:V_V_HM	5.97490729298843	3.94405243308243	63600.082288611	1.51491578632965	0.283845843281799	145	n.s	n.s
V_V_WT:V_V_HT	-1.81820673246991	3.94327103892371	63600.082288611	-0.461090986270672	0.889440472329003	146	n.s	n.s
V_V_WT:V_V_HM	4.07734563338545	3.94331192890536	63600.082288611	1.03399013491618	0.5553641206729	146	n.s	n.s
V_V_HT:V_V_HM	5.89555236585537	3.94397528014951	63600.082288611	1.4948248777137	0.293378588711512	146	n.s	n.s
V_V_WT:V_V_HT	-1.8456805068241	3.94321684565255	63600.082288611	-0.468064673861137	0.886271568895349	147	n.s	n.s
V_V_WT:V_V_HM	3.97089607280225	3.94325761999974	63600.082288611	1.00700904061209	0.572408969939646	147	n.s	n.s
V_V_HT:V_V_HM	5.81657657962637	3.94391913471662	63600.082288611	1.47482146082194	0.303057360134351	147	n.s	n.s
V_V_WT:V_V_HT	-1.87291446827351	3.94318837564373	63600.082288611	-0.474974637235727	0.883096177214073	148	n.s	n.s
V_V_WT:V_V_HM	3.86525291982618	3.94322909532728	63600.082288611	0.980225299211373	0.589384226860074	148	n.s	n.s
V_V_HT:V_V_HM	5.73816738809968	3.94388973463048	63600.082288611	1.4549512725252	0.312854591716156	148	n.s	n.s
V_V_WT:V_V_HT	-1.89982696249055	3.94318877395138	63600.082288611	-0.481799647797936	0.879925644217464	149	n.s	n.s
V_V_WT:V_V_HM	3.76068354937889	3.94322950673071	63600.082288611	0.953706484230696	0.606220466112424	149	n.s	n.s
V_V_HT:V_V_HM	5.66051051186945	3.94389033953206	63600.082288611	1.43526062454897	0.322740546700221	149	n.s	n.s
V_V_WT:V_V_HT	-1.92633633366432	3.94321804543306	63600.082288611	-0.488518847162246	0.876771521250057	150	n.s	n.s
V_V_WT:V_V_HM	3.65745533704124	3.94325885874601	63600.082288611	0.927520984053363	0.622848166868255	150	n.s	n.s
V_V_HT:V_V_HM	5.58379167070556	3.94392094935978	63600.082288611	1.41579705638166	0.33268306628768	150	n.s	n.s
V_V_WT:V_V_HT	-1.95236092665385	3.9432730834413	63600.082288611	-0.495111772718013	0.87364551537289	151	n.s	n.s
V_V_WT:V_V_HM	3.55583565837966	3.94331403737728	63600.082288611	0.901737884600402	0.639198542612907	151	n.s	n.s
V_V_HT:V_V_HM	5.50819658503351	3.94397833441472	63600.082288611	1.39660924021047	0.342647700611374	151	n.s	n.s
V_V_WT:V_V_HT	-1.97781909573899	3.94334848364473	63600.082288611	-0.501558283256504	0.870559486835335	152	n.s	n.s
V_V_WT:V_V_HM	3.45608932961729	3.94338962570116	63600.082288611	0.876426033859836	0.655204874117257	152	n.s	n.s
V_V_HT:V_V_HM	5.43390842535625	3.94405687922375	63600.082288611	1.37774595847759	0.352598361838471	152	n.s	n.s
V_V_WT:V_V_HT	-2.0026293451872	3.94343932224182	63600.082288611	-0.507838255274259	0.867525559044866	153	n.s	n.s
V_V_WT:V_V_HM	3.35846814430733	3.9434806880268	63600.082288611	0.851650714178547	0.670805292084109	153	n.s	n.s
V_V_HT:V_V_HM	5.36109748949453	3.9441514609315	63600.082288611	1.35925243809688	0.362499472268735	153	n.s	n.s
V_V_WT:V_V_HT	-2.02671087225571	3.94354204286381	63600.082288611	-0.513931600126647	0.864556078527353	154	n.s	n.s
V_V_WT:V_V_HM	3.26320717043659	3.94358365878549	63600.082288611	0.827472535841058	0.685944026086506	154	n.s	n.s
V_V_HT:V_V_HM	5.2899180426923	3.94425836966342	63600.082288611	1.34116925082261	0.372316885737748	154	n.s	n.s
V_V_WT:V_V_HT	-2.04998387627111	3.9436539781604	63600.082288611	-0.519818393708914	0.861663517918983	155	n.s	n.s
V_V_WT:V_V_HM	3.17052666285142	3.94369586321239	63600.082288611	0.803948066185008	0.700571422292587	155	n.s	n.s
V_V_HT:V_V_HM	5.22051053912252	3.94437481470159	63600.082288611	1.32353307795813	0.382017813031068	155	n.s	n.s
V_V_WT:V_V_HT	-2.07236920464343	3.94377153852054	63600.082288611	-0.525479020374708	0.858860368181718	156	n.s	n.s
V_V_WT:V_V_HM	3.08064048155296	3.94381370231919	63600.082288611	0.781132354132591	0.714642674248006	156	n.s	n.s
V_V_HT:V_V_HM	5.1530096861964	3.94449704995351	63600.082288611	1.30637939918275	0.39156961735615	156	n.s	n.s
V_V_WT:V_V_HT	-2.09378941631348	3.94389155751522	63600.082288611	-0.530894266685323	0.856159052674136	157	n.s	n.s
V_V_WT:V_V_HM	2.99374892682691	3.94393400125339	63600.082288611	0.759076831882961	0.728119318066218	157	n.s	n.s
V_V_HT:V_V_HM	5.08753834314039	3.94462176848271	63600.082288611	1.28974047240461	0.400941153984427	157	n.s	n.s
V_V_WT:V_V_HT	-2.11416749752239	3.94400945831321	63600.082288611	-0.536045240222772	0.853571927930127	158	n.s	n.s
V_V_WT:V_V_HM	2.91004891033695	3.94405217188557	63600.082288611	0.737832255638169	0.740967501365767	158	n.s	n.s
V_V_HT:V_V_HM	5.02421640785931	3.94474420433448	63600.082288611	1.27364821332108	0.410101366547049	158	n.s	n.s
V_V_WT:V_V_HT	-2.13342715032945	3.94411941115192	63600.082288611	-0.540913427797653	0.851111216156321	159	n.s	n.s
V_V_WT:V_V_HM	2.82973350700918	3.94416237069512	63600.082288611	0.717448533060891	0.753158098813766	159	n.s	n.s
V_V_HT:V_V_HM	4.96316065733863	3.94485829694617	63600.082288611	1.25813407827114	0.419019495402514	159	n.s	n.s
V_V_WT:V_V_HT	-2.15149494179659	3.94421648416103	63600.082288611	-0.545480946706764	0.848788839022446	160	n.s	n.s
V_V_WT:V_V_HM	2.75298044811085	3.94425965427201	63600.082288611	0.697971403867673	0.764668566148573	160	n.s	n.s
V_V_HT:V_V_HM	4.90447538990744	3.94495892070634	63600.082288611	1.24322597230729	0.427667012198036	160	n.s	n.s
V_V_WT:V_V_HT	-2.16829904155078	3.94429556866855	63600.082288611	-0.549730364725865	0.846616469481832	161	n.s	n.s
V_V_WT:V_V_HM	2.67995958700744	3.94433890241113	63600.082288611	0.679444554160702	0.775481395416564	161	n.s	n.s
V_V_HT:V_V_HM	4.84825862855821	3.94504077293642	63600.082288611	1.22895019534855	0.43601666945847	161	n.s	n.s
V_V_WT:V_V_HT	-2.18377117446118	3.94435288041951	63600.082288611	-0.55364498072721	0.844605350866477	162	n.s	n.s
V_V_WT:V_V_HM	2.61082460583833	3.94439632261086	63600.082288611	0.661907271049826	0.7855851191726	162	n.s	n.s
V_V_HT:V_V_HM	4.79459578029953	3.94509993035574	63600.082288611	1.21532936172473	0.444043850466153	162	n.s	n.s
V_V_WT:V_V_HT	-2.1978449931984	3.94438484710275	63600.082288611	-0.557208558088031	0.842766396511104	163	n.s	n.s
V_V_WT:V_V_HM	2.54572096836045	3.94442833527118	63600.082288611	0.64539668412696	0.794972538602122	163	n.s	n.s
V_V_HT:V_V_HM	4.74356596155885	3.94513269730307	63600.082288611	1.20238438742544	0.451725525485532	163	n.s	n.s
V_V_WT:V_V_HT	-2.21045831372986	3.9443895638463	63600.082288611	-0.560405679497429	0.841109972072808	164	n.s	n.s
V_V_WT:V_V_HM	2.48477743746857	3.94443303234003	63600.082288611	0.629945398260312	0.803641557879923	164	n.s	n.s
V_V_HT:V_V_HM	4.69523575119843	3.9451371143138	63600.082288611	1.19013246311848	0.459041538424712	164	n.s	n.s
V_V_WT:V_V_HT	-2.22155116253568	3.94436563606827	63600.082288611	-0.563221406814131	0.839646037219061	165	n.s	n.s
V_V_WT:V_V_HM	2.42811436663461	3.94440901769625	63600.082288611	0.615583818955154	0.811593287503201	165	n.s	n.s
V_V_HT:V_V_HM	4.64966552917027	3.94511175941186	63600.082288611	1.17858905215487	0.465973489517508	165	n.s	n.s
V_V_WT:V_V_HT	-2.23106946801381	3.94431418589493	63600.082288611	-0.565641924771669	0.838383778713802	166	n.s	n.s
V_V_WT:V_V_HM	2.37583094166034	3.94435741784679	63600.082288611	0.602336626724183	0.818833400265414	166	n.s	n.s
V_V_HT:V_V_HM	4.60690040967416	3.9450578266705	63600.082288611	1.16776498902735	0.472506519563473	166	n.s	n.s
V_V_WT:V_V_HT	-2.23896649868404	3.9442394030316	63600.082288611	-0.567654817545592	0.837331431823126	167	n.s	n.s
V_V_WT:V_V_HM	2.32800095366461	3.94428243388814	63600.082288611	0.590221667105555	0.82537203772664	167	n.s	n.s
V_V_HT:V_V_HM	4.56696745234868	3.9449796955285	63600.082288611	1.15766564211349	0.47862986900608	167	n.s	n.s
V_V_WT:V_V_HT	-2.24520315210297	3.94414825788276	63600.082288611	-0.569249177592581	0.836496191102878	168	n.s	n.s
V_V_WT:V_V_HM	2.28467289554233	3.94419105385195	63600.082288611	0.579250057704758	0.831223053305676	168	n.s	n.s
V_V_HT:V_V_HM	4.52987604764532	3.9448846310114	63600.082288611	1.14829113430472	0.484336777043402	168	n.s	n.s
V_V_WT:V_V_HT	-2.24974820128727	3.94405003401629	63600.082288611	-0.570415735572278	0.835884113556896	169	n.s	n.s
V_V_WT:V_V_HM	2.24587016294284	3.94409258394774	63600.082288611	0.569426329413114	0.83640329352604	169	n.s	n.s
V_V_HT:V_V_HM	4.49561836423009	3.9447822958367	63600.082288611	1.13963662049861	0.489624317585263	169	n.s	n.s
V_V_WT:V_V_HT	-2.25257712265186	3.94395511970381	63600.082288611	-0.571146743379025	0.835500155349841	170	n.s	n.s
V_V_WT:V_V_HM	2.21159542206681	3.94399743727833	63600.082288611	0.560749710728257	0.840931361461239	170	n.s	n.s
V_V_HT:V_V_HM	4.46417254471866	3.94468349449519	63600.082288611	1.13169346817011	0.494492657694867	170	n.s	n.s
V_V_WT:V_V_HT	-2.25366674067865	3.943872041789	63600.082288611	-0.571435055904185	0.835348634340884	171	n.s	n.s
V_V_WT:V_V_HM	2.18184720244819	3.94391416119684	63600.082288611	0.553218734807878	0.84482479097043	171	n.s	n.s
V_V_HT:V_V_HM	4.43551394312681	3.94459709752774	63600.082288611	1.12445297541459	0.498942728222227	171	n.s	n.s
V_V_WT:V_V_HT	-2.25299528709613	3.94380708948238	63600.082288611	-0.571274211942206	0.835433170986543	172	n.s	n.s
V_V_WT:V_V_HM	2.15662014058152	3.94384906015158	63600.082288611	0.546831308117717	0.848099733004472	172	n.s	n.s
V_V_HT:V_V_HM	4.40961542767766	3.94452964941964	63600.082288611	1.11790652361466	0.502976054872312	172	n.s	n.s
V_V_WT:V_V_HT	-2.25054662024137	3.94376577184985	63600.082288611	-0.570659301398047	0.835756216705157	173	n.s	n.s
V_V_WT:V_V_HM	2.13589329557351	3.94380765611543	63600.082288611	0.541581507470708	0.850772348913292	173	n.s	n.s
V_V_HT:V_V_HM	4.38643991581491	3.94448687580542	63600.082288611	1.11204322740185	0.506596140412559	173	n.s	n.s
V_V_WT:V_V_HT	-2.24630600619969	3.94375083799573	63600.082288611	-0.569586187990845	0.836319448559753	174	n.s	n.s
V_V_WT:V_V_HM	2.11964183145005	3.94379270450387	63600.082288611	0.53746279033109	0.852856960412735	174	n.s	n.s
V_V_HT:V_V_HM	4.36594783764968	3.9444716317935	63600.082288611	1.10685238612415	0.509806895321259	174	n.s	n.s
V_V_WT:V_V_HT	-2.24026011254088	3.94376221596274	63600.082288611	-0.568051517779957	0.837123752128068	175	n.s	n.s
V_V_WT:V_V_HM	2.10783737799968	3.94380413292968	63600.082288611	0.534468068634499	0.85436589114745	175	n.s	n.s
V_V_HT:V_V_HM	4.3480974905406	3.94448383840593	63600.082288611	1.10232356593906	0.512612524972228	175	n.s	n.s
V_V_WT:V_V_HT	-2.23240121652309	3.94379876580181	63600.082288611	-0.566053530895413	0.838168785522624	176	n.s	n.s
V_V_WT:V_V_HM	2.10043742541496	3.94384079798923	63600.082288611	0.532586768331487	0.85531086443105	176	n.s	n.s
V_V_HT:V_V_HM	4.33283864193803	3.94452229837092	63600.082288611	1.09844445390193	0.515018806336527	176	n.s	n.s
V_V_WT:V_V_HT	-2.22272436277978	3.94385724599994	63600.082288611	-0.563591485222794	0.839453274484502	177	n.s	n.s
V_V_WT:V_V_HM	2.09739268559657	3.94389944958386	63600.082288611	0.531806835445025	0.855701953815382	177	n.s	n.s
V_V_HT:V_V_HM	4.32011704837632	3.94458362690828	63600.082288611	1.09520229686761	0.517032152168598	177	n.s	n.s
V_V_WT:V_V_HT	-2.21123139401964	3.94393419742142	63600.082288611	-0.56066640144893	0.840974619670345	178	n.s	n.s
V_V_WT:V_V_HM	2.09863781620595	3.94397661896079	63600.082288611	0.532112134264866	0.855548911650662	178	n.s	n.s
V_V_HT:V_V_HM	4.30986921022557	3.94466420477354	63600.082288611	1.09258202637631	0.518660734155966	178	n.s	n.s
V_V_WT:V_V_HT	-2.19793216871034	3.94402666913798	63600.082288611	-0.557281264325407	0.842728796412849	179	n.s	n.s
V_V_WT:V_V_HM	2.10408897644936	3.94406934622526	63600.082288611	0.533481739732369	0.854861606416133	179	n.s	n.s
V_V_HT:V_V_HM	4.3020211451597	3.94476093228592	63600.082288611	1.09056574504928	0.519914768438167	179	n.s	n.s
V_V_WT:V_V_HT	-2.18284309173722	3.94413174643065	63600.082288611	-0.553440714477309	0.844710525225532	180	n.s	n.s
V_V_WT:V_V_HM	2.11364756847331	3.94417470746922	63600.082288611	0.535890959513184	0.853649664687031	180	n.s	n.s
V_V_HT:V_V_HM	4.29649066021053	3.94487074253503	63600.082288611	1.08913344457252	0.520806037316248	180	n.s	n.s
V_V_WT:V_V_HT	-2.16598186920602	3.94424436426062	63600.082288611	-0.549150019413682	0.846913813525189	181	n.s	n.s
V_V_WT:V_V_HM	2.12721207753911	3.94428762368982	63600.082288611	0.539314644490642	0.851921012375785	181	n.s	n.s
V_V_HT:V_V_HM	4.29319394674513	3.94498833793196	63600.082288611	1.08826530752071	0.521346425456721	181	n.s	n.s
[truncated: 8,658 more rows]
