# Supplementary material for: Key HPI axis receptors facilitate light adaptive behavior in larval zebrafish
Source: Sci Rep. 2024 Apr 2;14:7759. doi: 10.1038/s41598-024-57707-6 (PMC10987622; doi:10.1038/s41598-024-57707-6)
Supplement: Supplementary file 1 — Supplementary Information. [file 41598_2024_57707_MOESM1_ESM.zip › Supp_Tables_SciRpts/SuppTableS30_nr3c2.e2_4x[7.5_2min]_means.csv]

Supplementary Table S30. Locomotor response of nr3c2 ex2 lineage larvae of 4x[7.5 dark + 2-min light] assay:
Mean predicted values by a generalized additive model.
The mean value was computed by the "emmeans" function of the "emmeans" package	which averages all predicted values
of each assay by the treatment condition (i.e.	"V_V_WT")
Columns: xvarF (treatment condition. equivalent to genotype. wildtype	heterozygous	or homozygous)
emmean (mean predicted values for each condition)	SE (standard error of the mean)	df (degrees of freedom)
lower.CL (lower value of the 95% confidence interval of the emmean values)
upper.CL (upper value of the 95% confidence interval of emmean values)	Time (time point when data were recorded)
xvarF	emmean	SE	df	lower.CL	upper.CL	Time
V_V_WT	3.53538558845316	2.12800928383337	33584.4766840091	-0.635586285898009	7.70635746280433	-501
V_V_HT	4.65621178029896	2.11932856234208	33584.4766840091	0.502254420623239	8.81016913997469	-501
V_V_HM	5.38480062182431	2.12544627032057	33584.4766840091	1.21885234269742	9.55074890095121	-501
V_V_WT	3.54027784262416	2.11698454474924	33584.4766840091	-0.609085161412701	7.68964084666103	-500
V_V_HT	4.64222447095337	2.10993633496987	33584.4766840091	0.506676202114138	8.77777273979259	-500
V_V_HM	5.36373731979948	2.11491490831391	33584.4766840091	1.21843087483284	9.50904376476612	-500
V_V_WT	3.54516823655085	2.10690254454576	33584.4766840091	-0.584433698018232	7.67477017111993	-499
V_V_HT	4.62823589035757	2.10129767676747	33584.4766840091	0.509619690691197	8.74685209002394	-499
V_V_HM	5.34267398157913	2.10526796961587	33584.4766840091	1.21627587046649	9.46907209269177	-499
V_V_WT	3.55005478480615	2.09778056047067	33584.4766840091	-0.561667745145434	7.66177731475773	-498
V_V_HT	4.6142445668543	2.09342484441901	33584.4766840091	0.51105939117188	8.71742974253672	-498
V_V_HM	5.32161058600771	2.09652111737838	33584.4766840091	1.2123566081227	9.43086456389273	-498
V_V_WT	3.55493496884358	2.08963068952375	33584.4766840091	-0.540813531879154	7.65068346956632	-497
V_V_HT	4.60024803552852	2.08632659762441	33584.4766840091	0.510975669326014	8.68952040173102	-497
V_V_HM	5.30054720313034	2.08868538315672	33584.4766840091	1.20665153561631	9.39444287064437	-497
V_V_WT	3.55980606121245	2.08245483445095	33584.4766840091	-0.521877515118073	7.64148963754297	-496
V_V_HT	4.58624267354898	2.08000459699476	33584.4766840091	0.509361647467147	8.66312369963082	-496
V_V_HM	5.27948406324506	2.08176260480866	33584.4766840091	1.1991572809805	9.35981084550963	-496
V_V_WT	3.56466550704284	2.07623927524664	33584.4766840091	-0.504835358045999	7.63416637213168	-495
V_V_HT	4.57222392248702	2.07444941863344	33584.4766840091	0.506231238330238	8.63821660664381	-495
V_V_HM	5.25842157128578	2.07574045592238	33584.4766840091	1.1898984093431	9.32694473322847	-495
V_V_WT	3.56951101229885	2.07095149361127	33584.4766840091	-0.48962561770588	7.62864764230357	-494
V_V_HT	4.55818687206934	2.06963813060833	33584.4766840091	0.50162447902292	8.61474926511575	-494
V_V_HM	5.23736022349734	2.07058950438615	33584.4766840091	1.17893310490701	9.29578734208767	-494
V_V_WT	3.57434139414924	2.06654112259792	33584.4766840091	-0.476150755969106	7.62483354426758	-493
V_V_HT	4.54412579615214	2.06553496204083	33584.4766840091	0.495605755561983	8.59264583674231	-493
V_V_HM	5.21630079764844	2.06626406994523	33584.4766840091	1.16635168032177	9.26624991497511	-493
V_V_WT	3.57915710998546	2.06294110335633	33584.4766840091	-0.464278877775945	7.62259309774686	-492
V_V_HT	4.53003405204051	2.06209201688813	33584.4766840091	0.488262303154695	8.57180580092632	-492
V_V_HM	5.19524443872319	2.06270323195014	33584.4766840091	1.15227468715375	9.23821419029264	-492
V_V_WT	3.58396059430086	2.06007008203713	33584.4766840091	-0.453848092271575	7.6217692808733	-491
V_V_HT	4.51590417338639	2.05925083229101	33584.4766840091	0.47970124468123	8.55210710209155	-491
V_V_HM	5.17419268816068	2.05983294866735	33584.4766840091	1.13684879120328	9.21153658511808	-491
V_V_WT	3.58875652045712	2.05783614592331	33584.4766840091	-0.444673573986679	7.62218661490093	-490
V_V_HT	4.50172797765774	2.05694489680145	33584.4766840091	0.470044762350481	8.53341119296499	-490
V_V_HM	5.15314750037336	2.0575693946532	33584.4766840091	1.1202402476547	9.18605475309203	-490
V_V_WT	3.59355198180143	2.05614144370164	33584.4766840091	-0.436556437612244	7.62366040121511	-489
V_V_HT	4.48749669277406	2.05510281923168	33584.4766840091	0.459424013281773	8.51556937226635	-489
V_V_HM	5.13211124336006	2.05582310901403	33584.4766840091	1.10262677095579	9.16159571576433	-489
V_V_WT	3.59835658397541	2.05488718436505	33584.4766840091	-0.42929344371236	7.62600661166318	-488
V_V_HT	4.47320110012936	2.05365180204511	33584.4766840091	0.447972464561301	8.49842973569742	-488
V_V_HM	5.11108668450665	2.05450350111832	33584.4766840091	1.08418868926673	9.13798467974656	-488
V_V_WT	3.60318244063811	2.05397851148327	33584.4766840091	-0.422686556740391	7.62905143801661	-487
V_V_HT	4.45883169351445	2.0525210712882	33584.4766840091	0.435819329379222	8.48184405764967	-487
V_V_HM	5.09007695526192	2.05352326092636	33584.4766840091	1.0651002647371	9.11505364578675	-487
V_V_WT	3.60804407164058	2.05332880219878	33584.4766840091	-0.416551473045442	7.6326396163266	-486
V_V_HT	4.44437885564416	2.05164494747332	33584.4766840091	0.423083724520117	8.4656739867682	-486
V_V_HM	5.06908550280373	2.05280226677518	33584.4766840091	1.04552198577819	9.09264901982928	-486
V_V_WT	3.61295820191465	2.05286303360548	33584.4766840091	-0.410724420202201	7.6366408240315	-485
V_V_HT	4.42983304469827	2.0509653027323	33584.4766840091	0.409870040797952	8.44979604859858	-485
V_V_HM	5.04811601994795	2.0522706660062	33584.4766840091	1.02559445883522	9.07063758106068	-485
V_V_WT	3.61794346092883	2.05251998036774	33584.4766840091	-0.405066764964537	7.64095368682219	-484
V_V_HT	4.41518499204049	2.05043323086644	33584.4766840091	0.39626486741918	8.43410511666179	-484
V_V_HM	5.02717235913622	2.05187091185278	33584.4766840091	1.00543433000488	9.04891038826757	-484
V_V_WT	3.62301998998468	2.05225314199017	33584.4766840091	-0.399467223449888	7.64550720341926	-483
V_V_HT	4.40042590321634	2.05000984898734	33584.4766840091	0.382335621736813	8.41851618469587	-483
V_V_HM	5.0062584292763	2.05155866074302	33584.4766840091	0.985132423131151	9.02738443542146	-483
V_V_WT	3.62820896458675	2.05203043076299	33584.4766840091	-0.39384172713163	7.65025965630514	-482
V_V_HT	4.3855476607898	2.0496662415283	33584.4766840091	0.368130861826717	8.40296445975288	-482
V_V_HM	4.98537807980928	2.05130255370048	33584.4766840091	0.964754052334703	9.00600210728386	-482
V_V_WT	3.63353203922807	2.05183277017161	33584.4766840091	-0.388131230887618	7.65519530934375	-481
V_V_HT	4.37054302072847	2.04938264097182	33584.4766840091	0.353682088675176	8.38740395278176	-481
V_V_HM	4.96453496933421	2.05108301299713	33584.4766840091	0.944341249239343	8.98472868942907	-481
V_V_WT	3.63901073095498	2.05165184712505	33584.4766840091	-0.382297923725341	7.6603193856353	-480
V_V_HT	4.35540579946789	2.04914700639063	33584.4766840091	0.3390067193521	8.37180487958369	-480
V_V_HM	4.94373242784668	2.05089027024298	33584.4766840091	0.923916490223287	8.96354836547006	-480
V_V_WT	3.64466575326294	2.05148732297077	33584.4766840091	-0.376320428378667	7.66565193490455	-479
V_V_HT	4.34013104323199	2.04895320560585	33584.4766840091	0.324111819364328	8.35615026709965	-479
V_V_HM	4.92297330936763	2.05072189839652	33584.4766840091	0.903487386392832	8.94245923234243	-479
V_V_WT	3.65051631889151	2.05134383407684	33584.4766840091	-0.370188619549994	7.67122125733302	-478
V_V_HT	4.32471517797888	2.04879902660551	33584.4766840091	0.308998150290035	8.34043220566773	-478
V_V_HM	4.90225984408566	2.05058014415828	33584.4766840091	0.883051764325759	8.92146792384555	-478
V_V_WT	3.65657942725109	2.05122810204421	33584.4766840091	-0.363898672399475	7.67705752690165	-477
V_V_HT	4.30915613063257	2.04868423815347	33584.4766840091	0.293664092284024	8.32464816898111	-477
V_V_HM	4.88159349043083	2.05046934825711	33584.4766840091	0.86260257447332	8.90058440638835	-477
V_V_WT	3.66286915979427	2.05114643010552	33584.4766840091	-0.357448860028729	7.68318717961727	-476
V_V_HT	4.29345342122243	2.04860889083624	33584.4766840091	0.278109066224425	8.30879777622044	-476
V_V_HM	4.8609747897892	2.05039370252773	33584.4766840091	0.842132142080351	8.87981743749804	-476
V_V_WT	3.66939670648802	2.05110236676746	33584.4766840091	-0.350834947666785	7.68962836064282	-475
V_V_HT	4.27760794088012	2.04857167934326	33584.4766840091	0.262336521696723	8.29287936006352	-475
V_V_HM	4.84040343118216	2.05035513632659	33584.4766840091	0.821636374562835	8.85917048780149	-475
V_V_WT	3.67617185027459	2.05109430923902	33584.4766840091	-0.344044010845475	7.69638771139466	-474
V_V_HT	4.26162113346937	2.04856818492299	33584.4766840091	0.246356563470675	8.27688570346806	-474
V_V_HM	4.81987871364706	2.05035111907625	33584.4766840091	0.801119530977471	8.83863789631664	-474
V_V_WT	3.68320026839747	2.0511166209176	33584.4766840091	-0.33705932438511	7.70345986118005	-473
V_V_HT	4.24549581839443	2.04859171242648	33584.4766840091	0.230185133674312	8.26080650311456	-473
V_V_HM	4.79939885583248	2.05037568693834	33584.4766840091	0.780591519302599	8.81820619236236	-473
V_V_WT	3.69048232777793	2.05116062411606	33584.4766840091	-0.329863512797155	7.71082816835301	-472
V_V_HT	4.2292364143256	2.04863396987116	33584.4766840091	0.213842903550819	8.24462992510038	-472
V_V_HM	4.77896071466017	2.05042032969766	33584.4766840091	0.760065876776339	8.79785555254401	-472
V_V_WT	3.69801268739057	2.05121566828353	33584.4766840091	-0.322441041658551	7.7184664164397	-471
V_V_HT	4.21284884610877	2.04868575897499	33584.4766840091	0.1973538268974	8.22834386532014	-471
V_V_HM	4.75855972527703	2.05047492996674	33584.4766840091	0.739557868975384	8.77756158157869	-471
V_V_WT	3.70578001158296	2.05127048837499	33584.4766840091	-0.314781166743467	7.72634118990939	-470
V_V_HT	4.19634041636932	2.04873785901136	33584.4766840091	0.180743279282797	8.21193755345584	-470
V_V_HM	4.7381898685848	2.05052896099886	33584.4766840091	0.719082109589492	8.75729762758012	-470
V_V_WT	3.71376680654274	2.05131462084731	33584.4766840091	-0.30688087295743	7.7344144860429	-469
V_V_HT	4.17971964181938	2.04878194777726	33584.4766840091	0.164036089225218	8.19540319441354	-469
V_V_HM	4.71784366562365	2.05057273581445	33584.4766840091	0.698650106474168	8.73703722477313	-469
V_V_WT	3.72195040529892	2.05133902350861	33584.4766840091	-0.2987451042623	7.74264591486014	-468
V_V_HT	4.16299592918342	2.04881094953568	33584.4766840091	0.147255532138636	8.17873632622821	-468
V_V_HM	4.69751243577519	2.05059793256843	33584.4766840091	0.678269490115506	8.71675538143487	-468
V_V_WT	3.73030612922599	2.0513351301321	33584.4766840091	-0.290381749182448	7.75099400763444	-467
V_V_HT	4.14617895444923	2.04881826160345	33584.4766840091	0.130424225498443	8.16193368340001	-467
V_V_HM	4.67718704613389	2.05059669844825	33584.4766840091	0.657946519392502	8.69642757287528	-467
V_V_WT	3.73880447323196	2.05129759786986	33584.4766840091	-0.281809840643017	7.75941878710693	-466
V_V_HT	4.12927884511638	2.04879968986732	33584.4766840091	0.113560517411412	8.14499717282135	-466
V_V_HM	4.65685731435758	2.05056413324659	33584.4766840091	0.637680616538945	8.67603401217622	-466
V_V_WT	3.7474104742634	2.05122553827748	33584.4766840091	-0.27306260031559	7.7678835488424	-465
V_V_HT	4.11230608502326	2.04875429278474	33584.4766840091	0.0966767371719239	8.12793543287459	-465
V_V_HM	4.63651190995742	2.05049939366754	33584.4766840091	0.617462103955198	8.65556171595964	-465
V_V_WT	3.75608422525333	2.05112253623448	33584.4766840091	-0.264186961755146	7.77635541226181	-464
V_V_HT	4.0952712789012	2.04868436951405	33584.4766840091	0.0797789830813711	8.11076357472103	-464
V_V_HM	4.61613851274398	2.05040570140987	33584.4766840091	0.597272346810704	8.63500467867725	-464
V_V_WT	3.76478152695292	2.05099609207217	33584.4766840091	-0.255241825119556	7.7848048790254	-463
V_V_HT	4.07818493401175	2.04859505502103	33584.4766840091	0.0628676976905718	8.09350217033293	-463
V_V_HM	4.59572400824546	2.05028983506318	33584.4766840091	0.57708494436332	8.6143630721276	-463
V_V_WT	3.77345465145574	2.05085658646287	33584.4766840091	-0.246295264792414	7.7932045677039	-462
V_V_HT	4.06105725146344	2.04849358961971	33584.4766840091	0.0459388908419038	8.07617561208498	-462
V_V_HM	4.57525471003462	2.05016119470851	33584.4766840091	0.556867785701553	8.59364163436768	-462
V_V_WT	3.7820532151312	2.0507159202026	33584.4766840091	-0.237420990376525	7.80152742063892	-461
V_V_HT	4.04389794880089	2.04838836640824	33584.4766840091	0.0289858293169578	8.05881006828482	-461
V_V_HM	4.55471661301622	2.05003057528232	33584.4766840091	0.536585707280935	8.57284751875151	-461
V_V_WT	3.79052513582491	2.0505860120408	33584.4766840091	-0.22869444518788	7.8097447168377	-460
V_V_HT	4.02671611324141	2.04828788138826	33584.4766840091	0.0120009478757384	8.04143127860707	-460
V_V_HM	4.53409566995701	2.04990881263659	33584.4766840091	0.516203423223127	8.55198791669089	-460
V_V_WT	3.79881766117784	2.05047734388123	33584.4766840091	-0.220188926479776	7.81782424883546	-459
V_V_HT	4.00952009618834	2.04819971543982	33584.4766840091	-0.00502226086583324	8.0240624532425	-459
V_V_HM	4.51337809120805	2.04980547181519	33584.4766840091	0.495688396062082	8.53106778635402	-459
V_V_WT	3.80687818724629	2.05039723460216	33584.4766840091	-0.211971383450727	7.82572775794331	-458
V_V_HT	3.99231758698291	2.04812930378437	33584.4766840091	-0.0220867607887048	8.00672193475452	-458
V_V_HM	4.49255050871398	2.0497272817327	33584.4766840091	0.475014068836867	8.51008694859109	-458
V_V_WT	3.81465460490472	2.05034762294666	33584.4766840091	-0.204097725229823	7.83340693503927	-457
V_V_HT	3.97511601109403	2.04807832061587	33584.4766840091	-0.0391884079021363	7.9894204300902	-457
V_V_HM	4.47159985531171	2.04967611095188	33584.4766840091	0.454163711936686	8.48903599868672	-457
V_V_WT	3.82209712704339	2.050326530707	33584.4766840091	-0.196613861571143	7.84080811565791	-456
V_V_HT	3.95792215874385	2.04804574736276	33584.4766840091	-0.0563184155484411	7.97216273303614	-456
V_V_HM	4.45051414758648	2.04965030599732	33584.4766840091	0.433128582815836	8.46789971235712	-456
V_V_WT	3.82915958910506	2.05032898620573	33584.4766840091	-0.189556212371997	7.84787539058212	-455
V_V_HT	3.94074214102804	2.04802852043341	33584.4766840091	-0.073464667886272	7.95494894994235	-455
V_V_HM	4.42928297352737	2.04964552634781	33584.4766840091	0.411906777035262	8.44665917001949	-455
V_V_WT	3.83580043795674	2.05034779360739	33584.4766840091	-0.182952226678743	7.85455310259223	-454
V_V_HT	3.92358153299074	2.04802204704511	33584.4766840091	-0.0906125878583754	7.93777565383985	-454
V_V_HM	4.40789782148385	2.04965543104808	33584.4766840091	0.390502211436272	8.42529343153142	-454
V_V_WT	3.84198364734202	2.05037454022558	33584.4766840091	-0.176821441591156	7.86078873627519	-453
V_V_HT	3.90644556982477	2.04802088431735	33584.4766840091	-0.107746272037688	7.92063741168723	-453
V_V_HM	4.38635240822262	2.04967257875509	33584.4766840091	0.368923188075609	8.40378162836963	-453
V_V_WT	3.84767951732915	2.05040070483217	33584.4766840091	-0.171176855138843	7.86653588979714	-452
V_V_HT	3.88933938605799	2.04801948847513	33584.4766840091	-0.124849719905377	7.90352849202137	-452
V_V_HM	4.3646429836702	2.0496894186425	33584.4766840091	0.34718075676082	8.38210521057959	-452
V_V_WT	3.85286535255978	2.05041872171738	33584.4766840091	-0.166026333627015	7.87175703874658	-451
V_V_HT	3.87226829827538	2.04801293531754	33584.4766840091	-0.141907963272227	7.88644455982298	-451
V_V_HM	4.34276862270108	2.04969924216391	33584.4766840091	0.325287141349616	8.36025010405255	-451
V_V_WT	3.85752598622051	2.05042286657332	33584.4766840091	-0.161373824027437	7.87642579646845	-450
V_V_HT	3.85523811413442	2.0479975207285	33584.4766840091	-0.15890793428497	7.86938416255381	-450
V_V_HM	4.32073148661412	2.04969697576435	33584.4766840091	0.303254447484251	8.33820852574399	-450
V_V_WT	3.86165414891341	2.05040985898519	33584.4766840091	-0.157220166011454	7.88052846383827	-449
V_V_HT	3.83825546673226	2.04797116950063	33584.4766840091	-0.175838932368144	7.85234986583267	-449
V_V_HM	4.29853705917636	2.04967972032134	33584.4766840091	0.281093841312221	8.3159802770405	-449
V_V_WT	3.86525065346137	2.05037911783734	33584.4766840091	-0.153563407749344	7.88406471467209	-448
V_V_HT	3.82132815506991	2.04793360899154	33584.4766840091	-0.192692624132221	7.83534893427203	-448
V_V_HM	4.27619434489666	2.04964698024488	33584.4766840091	0.258815298715951	8.29357339107737	-448
V_V_WT	3.86832440217073	2.05033265435704	33584.4766840091	-0.1503985890099	7.88704739335136	-447
V_V_HT	3.80446548396658	2.04788629712171	33584.4766840091	-0.209462562332607	7.81839353026576	-447
V_V_HM	4.25371602928059	2.0496005685245	33584.4766840091	0.236427951678732	8.27100410688244	-447
V_V_WT	3.87089220088589	2.05027463599262	33584.4766840091	-0.147717072291705	7.88950147406349	-446
V_V_HT	3.78767858405928	2.04783212729228	33584.4766840091	-0.2261432874987	7.80150045561726	-446
V_V_HM	4.23111859803047	2.04954421742424	33584.4766840091	0.213940970536178	8.24829622552477	-446
V_V_WT	3.87297839052082	2.05021069674649	33584.4766840091	-0.145505559520588	7.89146234056223	-445
V_V_HT	3.77098070531093	2.04777496171678	33584.4766840091	-0.242729119739835	7.78469053036169	-445
V_V_HM	4.20842241093483	2.04948296251313	33584.4766840091	0.19136484518713	8.22547997668252	-445
V_V_WT	3.87461428892626	2.05014710020161	33584.4766840091	-0.143745009685281	7.89297358753779	-444
V_V_HT	3.75438746196293	2.04771906554271	33584.4766840091	-0.259212804651354	7.76798772857721	-444
V_V_HM	4.18565172558867	2.04942239516912	33584.4766840091	0.168712873932256	8.20259057724508	-444
V_V_WT	3.87583746426025	2.0500898768011	33584.4766840091	-0.142409674505046	7.89408460302555	-443
V_V_HT	3.73791702509997	2.04766852451742	33584.4766840091	-0.275584179354868	7.75141822955482	-443
V_V_HM	4.16283467499179	2.04936789235082	33584.4766840091	0.1460026507463	8.17966669923728	-443
V_V_WT	3.87669084449001	2.05004405500263	33584.4766840091	-0.141466481963811	7.89484817094382	-442
V_V_HT	3.72159024283185	2.04762672757161	33584.4766840091	-0.291829038162061	7.73500952382576	-442
V_V_HM	4.14000319308422	2.04932393071114	33584.4766840091	0.123257335174581	8.15674905099386	-442
V_V_WT	3.87722168388161	2.05001308787124	33584.4766840091	-0.140874945922495	7.89531831368573	-441
V_V_HT	3.70543068487666	2.0475959832814	33584.4766840091	-0.307928336243993	7.71878970599731	-441
V_V_HM	4.11719288835987	2.04929357589366	33584.4766840091	0.100506526943464	8.13387924977628	-441
V_V_WT	3.87748040854085	2.0499985447834	33584.4766840091	-0.14058771630758	7.89554853338928	-440
V_V_HT	3.68946459808572	2.047577317344	33584.4766840091	-0.323857837151353	7.70278703332279	-440
V_V_HM	4.09444286900873	2.04927820927975	33584.4766840091	0.077786626687641	8.11109911132983	-440
V_V_WT	3.87751936109473	2.05000009706059	33584.4766840091	-0.140551806270724	7.89559052846019	-439
V_V_HT	3.67372076947421	2.04757047026823	33584.4766840091	-0.339588245257295	7.68702978420571	-439
V_V_HM	4.07179551662258	2.04927751782319	33584.4766840091	0.0551406295802757	8.08845040366489	-439
V_V_WT	3.87739147380507	2.05001578267408	33584.4766840091	-0.140710437905909	7.89549338551605	-438
V_V_HT	3.65823029398266	2.04757408466333	33584.4766840091	-0.355085805088377	7.6715463930537	-438
V_V_HM	4.04929621244966	2.04928973349859	33584.4766840091	0.0326173822606428	8.06597504263869	-438
V_V_WT	3.87714889946405	2.05004249363413	33584.4766840091	-0.141005366653435	7.89530316558154	-437
V_V_HT	3.64302624541903	2.04758604314052	33584.4766840091	-0.370313292681328	7.65636578351938	-437
V_V_HM	4.0269930192486	2.04931207166432	33584.4766840091	0.0102704054813287	8.04371563301588	-437
V_V_WT	3.87684221676516	2.0500759887903	33584.4766840091	-0.141377701018126	7.89506213454845	-436
V_V_HT	3.62814307675081	2.04760344903424	33584.4766840091	-0.385230577503886	7.6415167310055	-436
V_V_HM	4.00493599979498	2.04934073147833	33584.4766840091	-0.0118427882000542	8.02171478779001	-436
V_V_WT	3.87652083074795	2.05010971330767	33584.4766840091	-0.141765188257017	7.89480684975292	-435
V_V_HT	3.61361558098961	2.04762172873205	33584.4766840091	-0.399793902105685	7.62702506408491	-435
V_V_HM	3.98317585257435	2.04936980278315	33584.4766840091	-0.0336599161846509	8.00001162133335	-435
V_V_WT	3.87622987907677	2.05013747306211	33584.4766840091	-0.142110550008038	7.89457030816159	-434
V_V_HT	3.59947883000036	2.047636559209	33584.4766840091	-0.413959721343238	7.61291738134396	-434
V_V_HM	3.96176444365833	2.04939370105351	33584.4766840091	-0.0551181665380094	7.97864705385467	-434
V_V_WT	3.87600839198205	2.05015500606107	33584.4766840091	-0.142366402387756	7.89438318635186	-433
V_V_HT	3.58576769169796	2.04764498272941	33584.4766840091	-0.427687370037297	7.59922275343322	-433
V_V_HM	3.94075466524903	2.04940859122187	33584.4766840091	-0.0761571301928461	7.95766646069091	-433
V_V_WT	3.87588814477841	2.05016064376392	33584.4766840091	-0.142497699684172	7.894273989241	-432
V_V_HT	3.57251611209793	2.04764586478626	33584.4766840091	-0.440940678499288	7.58597290269515	-432
V_V_HM	3.92019994925561	2.04941298252555	33584.4766840091	-0.0967204532935018	7.93712035180473	-432
V_V_WT	3.87589416631464	2.05015485935737	33584.4766840091	-0.142480340510843	7.89426867314012	-431
V_V_HT	3.55975676560887	2.04763955330951	33584.4766840091	-0.45368765427539	7.57320118549314	-431
V_V_HM	3.90015384235768	2.04940731123736	33584.4766840091	-0.116755444270225	7.91706312898559	-431
V_V_WT	3.87604845475268	2.0501381114152	33584.4766840091	-0.142293225526286	7.89439013503165	-430
V_V_HT	3.54752150259859	2.04762630422641	33584.4766840091	-0.465896948624087	7.56093995382126	-430
V_V_HM	3.88066973010527	2.04939196943402	33584.4766840091	-0.136209486056917	7.89754894626746	-430
V_V_WT	3.87636468535104	2.0501128000453	33584.4766840091	-0.141927383766578	7.89465675446865	-429
V_V_HT	3.53583931581403	2.04760771886184	33584.4766840091	-0.477542707450604	7.54922133907867	-429
V_V_HM	3.86180007141257	2.04936909658269	33584.4766840091	-0.155034313169073	7.87863445599422	-429
V_V_WT	3.87684794654059	2.05008292082305	33584.4766840091	-0.141385558266904	7.89508145134808	-428
V_V_HT	3.5247359458331	2.04758650763746	33584.4766840091	-0.488604502697347	7.53807639436354	-428
V_V_HM	3.84359613697722	2.04934226944403	33584.4766840091	-0.173185665483826	7.86037793943826	-428
V_V_WT	3.87749978419746	2.05005154860298	33584.4766840091	-0.140672229972486	7.8956717983674	-427
V_V_HT	3.51423553330922	2.04756466986177	33584.4766840091	-0.499062112424793	7.52753317904324	-427
V_V_HM	3.82610851684131	2.04931420850464	33584.4766840091	-0.190618285206982	7.84283531888961	-427
V_V_WT	3.87831271134251	2.05002241192355	33584.4766840091	-0.139802193926965	7.89642761661198	-426
V_V_HT	3.50435749550616	2.04754467084929	33584.4766840091	-0.508900951470958	7.51761594248328	-426
V_V_HM	3.80938559242438	2.04928822773515	33584.4766840091	-0.207290286416178	7.82606147126495	-426
V_V_WT	3.87926850961228	2.04999995068663	33584.4766840091	-0.138802370855156	7.89733939007971	-425
V_V_HT	3.49511507768769	2.04752951323173	33584.4766840091	-0.518113659834213	7.50834381520958	-425
V_V_HM	3.79347271366207	2.04926829848904	33584.4766840091	-0.223164103166104	7.81010953049025	-425
V_V_WT	3.88034018919828	2.04998798520069	33584.4766840091	-0.137707238502433	7.89838761689898	-424
V_V_HT	3.48651599508611	2.04752178908272	33584.4766840091	-0.526697602836304	7.49972959300853	-424
V_V_HM	3.77841239495616	2.04925784196397	33584.4766840091	-0.238203926720838	7.79502871663315	-424
V_V_WT	3.88149747455439	2.04998740938662	33584.4766840091	-0.136548824530812	7.89954377363958	-423
V_V_HT	3.4785655784054	2.04752200266687	33584.4766840091	-0.534648438149345	7.49177959496014	-423
V_V_HM	3.76424585164566	2.04925762320836	33584.4766840091	-0.252370041262756	7.78086174455408	-423
V_V_WT	3.88270253197484	2.04999776589259	33584.4766840091	-0.135364066220624	7.90076913017031	-422
V_V_HT	3.47126282761014	2.04752974086782	33584.4766840091	-0.541966356086386	7.48449201130667	-422
V_V_HM	3.75101065820712	2.04926719867693	33584.4766840091	-0.265624002951234	7.76764531936548	-422
V_V_WT	3.88390920331711	2.05001774543473	33584.4766840091	-0.134196555472697	7.90201496210692	-421
V_V_HT	3.4645989979484	2.04754404272561	33584.4766840091	-0.54865821788456	7.47785621378136	-421
V_V_HM	3.73873976012656	2.04928537449504	33584.4766840091	-0.277930526264589	7.75541004651771	-421
V_V_WT	3.88506407175692	2.05004520351274	33584.4766840091	-0.133095505816477	7.90322364933032	-420
V_V_HT	3.45855752950022	2.04756340464889	33584.4766840091	-0.554737636372741	7.47185269537318	-420
V_V_HM	3.72746118701131	2.04931021892351	33584.4766840091	-0.289257795319817	7.74418016934245	-420
V_V_WT	3.88610767567841	2.05007729458955	33584.4766840091	-0.13211480151662	7.90433015287343	-419
V_V_HT	3.45311412494805	2.04758586422107	33584.4766840091	-0.560225062464003	7.4664533123601	-419
V_V_HM	3.71719782310001	2.04933917942884	33584.4766840091	-0.299577922824283	7.73397356902431	-419
V_V_WT	3.88697585264914	2.05011071126939	33584.4766840091	-0.131312122395355	7.90526382769364	-418
V_V_HT	3.4482369825883	2.04760915522804	33584.4766840091	-0.565147856003802	7.4616218211804	-418
V_V_HM	3.70796724059309	2.04936929363551	33584.4766840091	-0.308867530218912	7.72480201140508	-418
V_V_WT	3.88760118294913	2.0501419995931	33584.4766840091	-0.130748118293151	7.9059504841914	-417
V_V_HT	3.44388718055953	2.047630915305	33584.4766840091	-0.569540308536824	7.45731466965589	-417
V_V_HM	3.69978159226185	2.04939746873469	33584.4766840091	-0.31710840272005	7.71667158724375	-417
V_V_WT	3.88791450157352	2.05016791041367	33584.4766840091	-0.130485585774169	7.90631458892121	-416
V_V_HT	3.44001921274986	2.04764891978527	33584.4766840091	-0.573443565751192	7.45348199125091	-416
V_V_HM	3.69264757568169	2.04942079386408	33584.4766840091	-0.324288137361398	7.70958328872478	-416
V_V_WT	3.88784644916145	2.05018574224194	33584.4766840091	-0.130588589187052	7.90628148750995	-415
V_V_HT	3.43658166660094	2.04766131201581	33584.4766840091	-0.57690540110102	7.45006873430289	-415
V_V_HM	3.68656646130981	2.04943684577478	33584.4766840091	-0.330400714034021	7.70353363665364	-415
V_V_WT	3.88732902862482	2.05019363293467	33584.4766840091	-0.131121475754618	7.90577953300426	-414
V_V_HT	3.43351803152049	2.04766680143561	33584.4766840091	-0.579979795634342	7.44701585867532	-414
V_V_HM	3.68153419237549	2.04944394975721	33584.4766840091	-0.335446907019859	7.69851529177085	-414
V_V_WT	3.8862971263597	2.05019076552671	33584.4766840091	-0.132147757800871	7.90474201052026	-413
V_V_HT	3.43076762365922	2.04766480579718	33584.4766840091	-0.582726291975187	7.44426153929363	-413
V_V_HM	3.67754154777114	2.04944136476849	33584.4766840091	-0.33943448495681	7.69451758049909	-413
V_V_WT	3.88468998121114	2.05017746575337	33584.4766840091	-0.133728834933199	7.90310879735548	-412
V_V_HT	3.42826660951046	2.04765552195677	33584.4766840091	-0.585209109475324	7.44174232849625	-412
V_V_HM	3.67457437484703	2.04942937254735	33584.4766840091	-0.342378152712288	7.69152690240634	-412
V_V_WT	3.88245255235151	2.05015518323864	33584.4766840091	-0.135922589292464	7.90082769399549	-411
V_V_HT	3.42594910780349	2.04763991919733	33584.4766840091	-0.587496029233567	7.43939424484054	-411
V_V_HM	3.67261388215686	2.04940926328204	33584.4766840091	-0.344299230546198	7.68952699485992	-411
V_V_WT	3.87953676872356	2.05012636272548	33584.4766840091	-0.138781883716787	7.8978554211639	-410
V_V_HT	3.42374834454777	2.04761965866177	33584.4766840091	-0.589657081138109	7.43715377023366	-410
V_V_HM	3.67163699064996	2.04938322325436	33584.4766840091	-0.345225082697281	7.6884990639972	-410
V_V_WT	3.87590262924572	2.05009422393951	33584.4766840091	-0.142353030061377	7.89415828855281	-409
V_V_HT	3.42159784147913	2.04759695063501	33584.4766840091	-0.591763075688096	7.43495875864635	-409
V_V_HM	3.67161673627997	2.04935414069658	33584.4766840091	-0.345188334247087	7.68842180680703	-409
V_V_WT	3.87151913588388	2.05006247696779	33584.4766840091	-0.146674298259472	7.88971257002724	-408
V_V_HT	3.41943261075427	2.04757436701772	33584.4766840091	-0.593884041741134	7.43274926324968	-408
V_V_HM	3.67252272358735	2.04932535356213	33584.4766840091	-0.344225923159485	7.68927137033418	-408
V_V_WT	3.86636503217203	2.05003500386062	33584.4766840091	-0.151774553730071	7.88450461807412	-407
V_V_HT	3.41719032725464	2.04755462893612	33584.4766840091	-0.596087637917451	7.43046829242673	-407
V_V_HM	3.67432160865901	2.04930036628831	33584.4766840091	-0.342378062166011	7.69102127948404	-407
V_V_WT	3.86042934851312	2.05001553576188	33584.4766840091	-0.157672079241395	7.87853077626764	-406
V_V_HT	3.41481246227608	2.04754038862023	33584.4766840091	-0.598437591383825	7.42806251593598	-406
V_V_HM	3.67697762221613	2.04928256147188	33584.4766840091	-0.339687150552233	7.6936423949845	-406
V_V_WT	3.85370993818417	2.05000676566913	33584.4766840091	-0.164374299884911	7.87179417625325	-405
V_V_HT	3.41224437201481	2.04753359103964	33584.4766840091	-0.600992358151769	7.4254811021814	-405
V_V_HM	3.68045333072078	2.04927439244433	33584.4766840091	-0.336195430470756	7.69710209191231	-405
V_V_WT	3.84620821132946	2.05000841079076	33584.4766840091	-0.171879251234979	7.86429567389391	-404
V_V_HT	3.4094333456248	2.04753405361613	33584.4766840091	-0.603804291207723	7.42267098245733	-404
V_V_HM	3.68471085516907	2.04927560992921	33584.4766840091	-0.331940292334972	7.7013620026731	-404
V_V_WT	3.83793443634663	2.05001913730181	33584.4766840091	-0.180174050550842	7.8560429232441	-403
V_V_HT	3.40633240275773	2.04754087708543	33584.4766840091	-0.606918608310876	7.41958341382633	-403
V_V_HM	3.68971175742281	2.04928502354435	33584.4766840091	-0.326957841092836	7.70638135593846	-403
V_V_WT	3.82890924367243	2.05003748186949	33584.4766840091	-0.189235199212845	7.84705368655771	-402
V_V_HT	3.40290201273404	2.04755310902371	33584.4766840091	-0.610372973357092	7.41617699882518	-402
V_V_HM	3.69541736256189	2.04930134058025	33584.4766840091	-0.321284217909072	7.71211894303285	-402
V_V_WT	3.81916160097117	2.05006151822198	33584.4766840091	-0.199029953997202	7.83735315593954	-401
V_V_HT	3.39910927607603	2.04756948259782	33584.4766840091	-0.614197802787273	7.41241635493933	-401
V_V_HM	3.70178915317783	2.04932285430613	33584.4766840091	-0.314954594940726	7.71853290129639	-401
V_V_WT	3.808723525982	2.05008726409423	33584.4766840091	-0.209518491787374	7.82696554375138	-400
V_V_HT	3.39492411007871	2.04758723011594	33584.4766840091	-0.618417754534579	7.408265974692	-400
V_V_HM	3.7087888709539	2.04934597878217	33584.4766840091	-0.308000201938339	7.72557794384613	-400
V_V_WT	3.7976338715579	2.05011102642814	33584.4766840091	-0.220654721208656	7.81592246432446	-399
V_V_HT	3.39032380769025	2.04760378211494	33584.4766840091	-0.623050499414152	7.40369811479465	-399
V_V_HM	3.71637937754426	2.04936738747754	33584.4766840091	-0.300451657132111	7.73321041222064	-399
V_V_WT	3.7859388871742	2.05013047890847	33584.4766840091	-0.232387833127303	7.80426560747571	-398
V_V_HT	3.38529458751177	2.04761753618308	33584.4766840091	-0.628106678042387	7.39869585306593	-398
V_V_HM	3.72452520404739	2.04938499133083	33584.4766840091	-0.292340334790945	7.74139074288572	-398
V_V_WT	3.77369112026154	2.05014486477335	33584.4766840091	-0.244663796833209	7.79204603735629	-397
V_V_HT	3.37983155569223	2.04762799239618	33584.4766840091	-0.633590204401625	7.3932533157861	-397
V_V_HM	3.73319291485546	2.04939811922504	33584.4766840091	-0.283698355110047	7.75008418482096	-397
V_V_WT	3.7609475801693	2.05015430018022	33584.4766840091	-0.257425830649611	7.77932099098821	-396
V_V_HT	3.37393711258241	2.04763524038398	33584.4766840091	-0.639498853818498	7.38737307898332	-396
V_V_HM	3.74235097818555	2.049406879475	33584.4766840091	-0.274557462173183	7.75925941854428	-396
V_V_WT	3.74776655235962	2.05015775366354	33584.4766840091	-0.270613627406162	7.7661467321254	-395
V_V_HT	3.36761641901438	2.04763848281698	33584.4766840091	-0.645825902667458	7.38105874069621	-395
V_V_HM	3.75196871311445	2.04941031239906	33584.4766840091	-0.264946455894305	7.76888388212321	-395
V_V_WT	3.73420822172934	2.05015491789357	33584.4766840091	-0.284166399829122	7.75258284328781	-394
V_V_HT	3.36088107265824	2.04763740714266	33584.4766840091	-0.652559140664683	7.37432128598117	-394
V_V_HM	3.7620177465839	2.04940810322501	33584.4766840091	-0.254893092367223	7.77892858553502	-394
V_V_WT	3.72033400472149	2.05014670701445	33584.4766840091	-0.298024523229603	7.73869253267259	-393
V_V_HT	3.35374986578078	2.0476325576128	33584.4766840091	-0.659680842295732	7.36718057385729	-393
V_V_HM	3.77247253709727	2.04940104017248	33584.4766840091	-0.244424458026349	7.78936953222089	-393
V_V_WT	3.70620526349044	2.05013495570484	33584.4766840091	-0.312130231486969	7.72454075846784	-392
V_V_HT	3.34624803776834	2.04762512987054	33584.4766840091	-0.667168111676159	7.35966418721284	-392
V_V_HM	3.78331039202321	2.04939074491484	33584.4766840091	-0.233566424038991	7.80018720808542	-392
V_V_WT	3.6918820689603	2.05012200823908	33584.4766840091	-0.326428048535923	7.71019218645652	-391
V_V_HT	3.33840642652657	2.04761668911698	33584.4766840091	-0.6749931787487	7.35180603180185	-391
V_V_HM	3.79451140777914	2.04937930396904	33584.4766840091	-0.222342983633167	7.81136579919145	-391
V_V_WT	3.67742204463367	2.05011026936757	33584.4766840091	-0.340865064267968	7.69570915353531	-390
V_V_HT	3.33026054486108	2.04760886133182	33584.4766840091	-0.683123717684265	7.34364480740642	-390
V_V_HM	3.80605833587577	2.04936886552686	33584.4766840091	-0.210775595828461	7.82289226758	-390
V_V_WT	3.6628793143087	2.05010178876091	33584.4766840091	-0.355391172310261	7.68114980092766	-389
V_V_HT	3.32184960300173	2.04760304693569	33584.4766840091	-0.691523263125888	7.33522246912934	-389
V_V_HM	3.81793637922596	2.04936126616184	33584.4766840091	-0.198882657459711	7.83475541591163	-389
V_V_WT	3.64830357515271	2.05009794079914	33584.4766840091	-0.369959369327957	7.66656651963338	-388
V_V_HT	3.31321550084462	2.0476001994426	33584.4766840091	-0.700151784097957	7.32658278578719	-388
V_V_HM	3.83013292166178	2.04935774290061	33584.4766840091	-0.186679209309893	7.84694505263346	-388
V_V_WT	3.63373932072317	2.050099243723	33584.4766840091	-0.384526177533364	7.6520048189797	-387
V_V_HT	3.30440181279318	2.04760069943152	33584.4766840091	-0.708966452144985	7.31777007773135	-387
V_V_HM	3.84263719997197	2.04935877021204	33584.4766840091	-0.174176944565686	7.85945134450963	-387
V_V_WT	3.61922522223464	2.05010533875808	33584.4766840091	-0.399052222501671	7.63750266697096	-386
V_V_HT	3.29545279264826	2.0476043381031	33584.4766840091	-0.71792260421218	7.3088281895087	-386
V_V_HM	3.85543992645091	2.04936404044712	33584.4766840091	-0.161384547929958	7.87226440083178	-386
V_V_WT	3.60479368380228	2.05011512453399	33584.4766840091	-0.413502941393636	7.6230903089982	-385
V_V_HT	3.28641241725016	2.04761040732654	33584.4766840091	-0.726974875498367	7.29979970999869	-385
V_V_HM	3.86853287083976	2.0493725835857	33584.4766840091	-0.148308348388527	7.88537409006804	-385
V_V_WT	3.59047057978094	2.05012701819349	33584.4766840091	-0.427849357399385	7.60879051696127	-384
V_V_HT	3.27732349376981	2.04761787662267	33584.4766840091	-0.736078439057732	7.29072542659735	-384
V_V_HM	3.88190841634801	2.04938300065513	33584.4766840091	-0.134953220697021	7.89877005339305	-384
V_V_WT	3.57627517064136	2.05013929549053	33584.4766840091	-0.442068830466249	7.59461917174897	-383
V_V_HT	3.26822684637062	2.04762562442604	33584.4766840091	-0.745190272419793	7.28164396516103	-383
V_V_HM	3.89555909746994	2.04939376805242	33584.4766840091	-0.121323644046575	7.91244183898646	-383
V_V_WT	3.56222019955767	2.05015045011467	33584.4766840091	-0.456145664999458	7.5805860641148	-382
V_V_HT	3.25916060119731	2.04763268261504	33584.4766840091	-0.754270351887918	7.27259155428253	-382
V_V_HM	3.90947713537044	2.04940355914575	33584.4766840091	-0.107424797028011	7.92637906776889	-382
V_V_WT	3.54831216094059	2.05015950941857	33584.4766840091	-0.470071460165837	7.56669578204702	-381
V_V_HT	3.25015958068574	2.04763845117342	33584.4766840091	-0.76328267897363	7.26360184034512	-381
V_V_HM	3.92365398194869	2.04941152678292	33584.4766840091	-0.0932635672944668	7.94057153119185	-381
V_V_WT	3.53455172898833	2.05016624957239	33584.4766840091	-0.483845103052954	7.55294856102961	-380
V_V_HT	3.24125481767458	2.04764284379204	33584.4766840091	-0.772196051669372	7.25470568701853	-380
V_V_HM	3.9380798886529	2.0494174955451	33584.4766840091	-0.0788493595707997	7.9550091368766	-380
V_V_WT	3.52093433197864	2.05017126716189	33584.4766840091	-0.497472334711776	7.53934099866906	-379
V_V_HT	3.23247319550529	2.04764633477709	33584.4766840091	-0.780984516290231	7.2459309073008	-379
V_V_HM	3.95274350631755	2.049422025119	33584.4766840091	-0.064194620027803	7.96968163266291	-379
V_V_WT	3.50745147744502	2.05017528775804	33584.4766840091	-0.510963069753074	7.52586602464311	-378
V_V_HT	3.2238379660148	2.04764945520319	33584.4766840091	-0.789625861923922	7.23730179395352	-378
V_V_HM	3.96763190994502	2.04942577863153	33584.4766840091	-0.0493135734148558	7.9845773933049	-378
V_V_WT	3.49409343391145	2.05017724978034	33584.4766840091	-0.524324958918285	7.51251182674118	-377
V_V_HT	3.21537089780165	2.04765139677467	33584.4766840091	-0.79809673568438	7.22883853128768	-377
V_V_HM	3.98273143331029	2.04942777225395	33584.4766840091	-0.0342179576185595	7.99968082423914	-377
V_V_WT	3.48084823541718	2.0501762098084	33584.4766840091	-0.537568119031532	7.4992645898659	-376
V_V_HT	3.20709003384684	2.04765140596131	33584.4766840091	-0.806377617645329	7.220557685339	-376
V_V_HM	3.9980263085709	2.04942711811479	33584.4766840091	-0.0189218002225466	8.01497441736435	-376
V_V_WT	3.4677019949993	2.05017202328713	33584.4766840091	-0.550706153722775	7.48611014372137	-375
V_V_HT	3.19900906836963	2.0476492861655	33584.4766840091	-0.814454428249347	7.21247256498861	-375
V_V_HM	4.01349813717361	2.04942364866431	33584.4766840091	-0.00344317137677663	8.03043944572399	-375
V_V_WT	3.45463986822082	2.05016528255942	33584.4766840091	-0.563755068441559	7.47303480488319	-374
V_V_HT	3.19113757817235	2.0476453618127	33584.4766840091	-0.82231822657928	7.20459338292397	-374
V_V_HM	4.02912581414234	2.04941786374014	33584.4766840091	0.0121958442436281	8.04605578404106	-374
V_V_WT	3.44164702464182	2.050157137847	33584.4766840091	-0.576731948102211	7.46002599738586	-373
V_V_HT	3.18348135074461	2.04764036002207	33584.4766840091	-0.829964650324197	7.19692735181342	-373
V_V_HM	4.04488554197003	2.04941077175058	33584.4766840091	0.0279694726164008	8.06180161132366	-373
V_V_WT	3.42870959324346	2.05014904138501	33584.4766840091	-0.589653510154757	7.44707269664167	-372
V_V_HT	3.17604278986045	2.04763523721993	33584.4766840091	-0.837393170338804	7.1894787500597	-372
V_V_HM	4.06075093076369	2.04940366095434	33584.4766840091	0.0438487988168781	8.07765306271049	-372
V_V_WT	3.41581556056923	2.05014246153494	33584.4766840091	-0.602534646095027	7.43416576723349	-371
V_V_HT	3.16882138714752	2.04763098285083	33584.4766840091	-0.84460623434101	7.18224900863604	-371
V_V_HM	4.0766931893763	2.04939784287269	33584.4766840091	0.0598024610709578	8.09358391768163	-371
V_V_WT	3.40295559742627	2.05013861312375	33584.4766840091	-0.615387066218814	7.42129826107136	-370
V_V_HT	3.16181423724619	2.04762843210516	33584.4766840091	-0.851608384692501	7.17523685918488	-370
V_V_HM	4.09268139891688	2.04939440939011	33584.4766840091	0.075797400356282	8.10956539747747	-370
V_V_WT	3.39012379312989	2.05013824411563	33584.4766840091	-0.628218147246504	7.40846573350629	-369
V_V_HT	3.15501658468089	2.04762811560154	33584.4766840091	-0.858405416899744	7.16843858626153	-369
V_V_HM	4.1086828695197	2.04939403971113	33584.4766840091	0.0917995955426925	8.1255661434967	-369
V_V_WT	3.37731827784371	2.0501415072734	33584.4766840091	-0.641030058434895	7.39566661412231	-368
V_V_HT	3.14842237955489	2.04763016623246	33584.4766840091	-0.865003641333343	7.16184840044313	-368
V_V_HM	4.12466356887937	2.04939688310836	33584.4766840091	0.107774721745346	8.1415524160134	-368
V_V_WT	3.36454172187644	2.0501479314281	33584.4766840091	-0.65381920596781	7.3829026497207	-367
V_V_HT	3.14202482747308	2.04763429385836	33584.4766840091	-0.871409283704837	7.15545893865099	-367
V_V_HM	4.14058861530184	2.04940253083879	33584.4766840091	0.123688698420638	8.15748853218304	-367
V_V_WT	3.35180169148383	2.05015649182084	33584.4766840091	-0.666576015026572	7.37017939799424	-366
V_V_HT	3.1358169126556	2.0476398281717	33584.4766840091	-0.877628045968078	7.14926187127928	-366
V_V_HM	4.1564228205052	2.04941007704345	33584.4766840091	0.13950811280159	8.17333752820881	-366
V_V_WT	3.33911086550626	2.05016576520211	33584.4766840091	-0.679285017152501	7.35750674816503	-365
V_V_HT	3.12979188649322	2.04764582056862	33584.4766840091	-0.883664817435893	7.14324859042234	-365
V_V_HM	4.17213127268973	2.04941825604481	33584.4766840091	0.15520053386027	8.18906201151918	-365
V_V_WT	3.32648709691618	2.05017414440655	33584.4766840091	-0.69192520927341	7.34489940310577	-364
V_V_HT	3.12394369855341	2.04765118822176	33584.4766840091	-0.889523526161713	7.13741092326853	-364
V_V_HM	4.1876799404496	2.04942563359152	33584.4766840091	0.170734741373161	8.20462513952603	-364
V_V_WT	3.31395332733601	2.05018008055096	33584.4766840091	-0.704470613902132	7.33237726857415	-363
V_V_HT	3.11826736783486	2.0476548788753	33584.4766840091	-0.895207090688967	7.13174182635869	-363
V_V_HM	4.20303628790562	2.04943082360647	33584.4766840091	0.186080916220193	8.21999165959105	-363
V_V_WT	3.30153735486094	2.05018231883176	33584.4766840091	-0.716890973485076	7.31996568320696	-362
V_V_HT	3.11275927860195	2.04765603319868	33584.4766840091	-0.900717442435661	7.12623599963957	-362
V_V_HM	4.21816987517818	2.04943270001122	33584.4766840091	0.201210825674468	8.23512892468189	-362
V_V_WT	3.28927146174052	2.05018009670196	33584.4766840091	-0.729152511154146	7.30769543463518	-361
V_V_HT	3.10741739893854	2.04765412318051	33584.4766840091	-0.906055578397347	7.12089037627443	-361
V_V_HM	4.2330529387419	2.0494305755404	33584.4766840091	0.216098053274547	8.25000782420926	-361
V_V_WT	3.27719191796439	2.05017327949091	33584.4766840091	-0.741218692960593	7.29560252888937	-360
V_V_HT	3.10224141763934	2.04764904917254	33584.4766840091	-0.911221614465252	7.11570444974393	-360
V_V_HM	4.24766092580468	2.04942432508616	33584.4766840091	0.230718291444063	8.2646035601653	-360
V_V_WT	3.2653383695257	2.05016241766437	33584.4766840091	-0.753050951843178	7.28372769089459	-359
V_V_HT	3.09723279931576	2.04764118422532	33584.4766840091	-0.916214817219955	7.11068041585147	-359
V_V_HM	4.26197297468253	2.04941443915899	33584.4766840091	0.24504971708143	8.27889623228364	-359
V_V_WT	3.25375312821479	2.05014872001595	33584.4766840091	-0.76460934528895	7.27211560171854	-358
V_V_HT	3.09239475750796	2.0476313611258	33584.4766840091	-0.921033605412593	7.10582312042852	-358
V_V_HM	4.27597231884564	2.04940200207806	33584.4766840091	0.259073438353786	8.2928711993375	-358
V_V_WT	3.24248038648763	2.05013394701911	33584.4766840091	-0.775853131430815	7.26081390440607	-357
V_V_HT	3.08773215575916	2.04762080431333	33584.4766840091	-0.925675515443449	7.10113982696177	-357
V_V_HM	4.28964661007147	2.0493885983797	33584.4766840091	0.272774001292468	8.30651921885048	-357
V_V_WT	3.23156537504444	2.0501202365474	33584.4766840091	-0.786741269874751	7.24987201996364	-356
V_V_HT	3.08325133971281	2.04761101426736	33584.4766840091	-0.930137142660723	7.09663982208635	-356
V_V_HM	4.30298814671521	2.04937615808582	33584.4766840091	0.286139921342925	8.3198363720875	-356
V_V_WT	3.22105348079809	2.05010987997326	33584.4766840091	-0.797232864877215	7.2393398264734	-355
V_V_HT	3.07895991011137	2.04760361604437	33584.4766840091	-0.934414071488971	7.0923338917117	-355
V_V_HM	4.31599399476423	2.04936675670608	33584.4766840091	0.299164196421743	8.33282379310672	-355
V_V_WT	3.2109896262233	2.05010449075325	33584.4766840091	-0.807286156394206	7.2292654088408	-354
V_V_HT	3.07486633651354	2.04759976104974	33584.4766840091	-0.938500089163843	7.08823276219092	-354
V_V_HM	4.32866522092461	2.04936185863034	33584.4766840091	0.311845022980164	8.34548541886905	-354
V_V_WT	3.20141819515691	2.05010311135994	33584.4766840091	-0.816854883801932	7.21969127411576	-353
V_V_HT	3.07097930906534	2.04759874468037	33584.4766840091	-0.94238512449289	7.08434374262358	-353
V_V_HM	4.34100444059686	2.04936058660395	33584.4766840091	0.324186735868181	8.35782214532554	-353
V_V_WT	3.19238136246262	2.05010414040531	33584.4766840091	-0.825893733460787	7.21065645838603	-352
V_V_HT	3.06730774335459	2.04759941557968	33584.4766840091	-0.946058005189519	7.0806734918987	-352
V_V_HM	4.35301796559174	2.0493614841761	33584.4766840091	0.336198501590568	8.3698374295929	-352
V_V_WT	3.18391801096162	2.05010622377741	33584.4766840091	-0.83436116844324	7.20219719036647	-351
V_V_HT	3.06386054863329	2.04760081937844	33584.4766840091	-0.949507951404984	7.07722904867157	-351
V_V_HM	4.36471626723601	2.0493633276594	33584.4766840091	0.347893189943744	8.38153934452827	-351
V_V_WT	3.17606298964985	2.05010851026931	33584.4766840091	-0.842220671358283	7.19434665065798	-350
V_V_HT	3.06064628448101	2.04760237558971	33584.4766840091	-0.952725265785251	7.07401783474728	-350
V_V_HM	4.37611355246122	2.04936535601209	33584.4766840091	0.359286499527447	8.392940605395	-350
V_V_WT	3.16884645582064	2.05011081203792	33584.4766840091	-0.849441716733676	7.18713462837496	-349
V_V_HT	3.05767283421133	2.04760398592807	33584.4766840091	-0.955701872373855	7.07104754079652	-349
V_V_HM	4.38722723990369	2.04936741400884	33584.4766840091	0.370396153225033	8.40405832658235	-349
V_V_WT	3.16229331208872	2.05011364468228	33584.4766840091	-0.856000412546598	7.18058703672404	-348
V_V_HT	3.05494709921606	2.04760605709965	33584.4766840091	-0.958431666937128	7.06832586536926	-348
V_V_HM	4.39807734500382	2.04936998621617	33584.4766840091	0.381241216709743	8.4149134732979	-348
V_V_WT	3.15642275221147	2.05011813381729	33584.4766840091	-0.861879771283916	7.17472527570685	-347
V_V_HT	3.05247473020965	2.04760942961764	33584.4766840091	-0.960910646195581	7.06586010661487	-347
V_V_HM	4.40868578963683	2.04937411024139	33584.4766840091	0.391841578110538	8.42553000116312	-347
V_V_WT	3.15124896971744	2.05012520819661	33584.4766840091	-0.867067419806343	7.16956535924123	-346
V_V_HT	3.05026017545603	2.0476147884065	33584.4766840091	-0.96313570436089	7.06365605527295	-346
V_V_HM	4.41907558910513	2.04938063887337	33584.4766840091	0.402218581234123	8.43593259697614	-346
V_V_WT	3.14678408117281	2.05013365777274	33584.4766840091	-0.87154886981273	7.16511703215836	-345
V_V_HT	3.04830733500648	2.04762124289015	33584.4766840091	-0.965101195821882	7.06171586583484	-345
V_V_HM	4.42926987529459	2.04938846412171	33584.4766840091	0.412397529665898	8.44614222092327	-345
V_V_WT	3.14303487841417	2.05014198417383	33584.4766840091	-0.87531439260579	7.16138414943414	-344
V_V_HT	3.04661859574326	2.04762767928544	33584.4766840091	-0.966802550642703	7.06003974212923	-344
V_V_HM	4.43929125533704	2.04939620907156	33584.4766840091	0.422403729338495	8.45617878133559	-344
V_V_WT	3.14000179512357	2.05014909675906	33584.4766840091	-0.878361416809702	7.15836500705685	-343
V_V_HT	3.04519447558435	2.04763326838982	33584.4766840091	-0.968237625639714	7.05862657680841	-343
V_V_HM	4.44916104443667	2.04940286398395	33584.4766840091	0.432260474579416	8.46606161429393	-343
V_V_WT	3.13767903549211	2.05015433561308	33584.4766840091	-0.88069444477642	7.15605251576064	-342
V_V_HT	3.04403360328609	2.04763748442342	33584.4766840091	-0.969406761509817	7.05747396808199	-342
V_V_HM	4.45889845163985	2.04940780817106	33584.4766840091	0.441988191004674	8.47580871227502	-342
V_V_WT	3.13605481450615	2.0501574243609	33584.4766840091	-0.88232471981506	7.15443434882735	-341
V_V_HT	3.043132752269	2.04764007576669	33584.4766840091	-0.970312691649432	7.05657819618742	-341
V_V_HM	4.46851980032159	2.04941076895732	33584.4766840091	0.451603736442832	8.48543586420035	-341
V_V_WT	3.13511169574591	2.05015837744394	33584.4766840091	-0.883269706651046	7.15349309814287	-340
V_V_HT	3.04248692573679	2.04764100440845	33584.4766840091	-0.970960338351652	7.05593418982522	-340
V_V_HM	4.47803780261222	2.04941173977566	33584.4766840091	0.461119835895917	8.49495576932852	-340
V_V_WT	3.13482701369036	2.05015739058015	33584.4766840091	-0.883552454419405	7.15320648180012	-339
V_V_HT	3.04208948780404	2.04764037364045	33584.4766840091	-0.971356539957274	7.05553551556535	-339
V_V_HM	4.48746090503977	2.04941088311839	33584.4766840091	0.470544617401372	8.50437719267817	-339
V_V_WT	3.13517337540598	2.05015474198425	33584.4766840091	-0.883200901364124	7.15354765217608	-338
V_V_HT	3.0419323358433	2.04763836268189	33584.4766840091	-0.97150975036961	7.0553744220562	-338
V_V_HM	4.49679272512043	2.04940844295996	33584.4766840091	0.479881220277033	8.51370422996383	-338
V_V_WT	3.13611921937589	2.05015072652077	33584.4766840091	-0.882247186946774	7.15448562569854	-337
V_V_HT	3.04200610482941	2.04763518317372	33584.4766840091	-0.971429749437404	7.05544195909623	-337
V_V_HM	4.50603159405851	2.04940468644533	33584.4766840091	0.489127452113864	8.52293573600316	-337
V_V_WT	3.1376294156457	2.05014563557008	33584.4766840091	-0.880727012237344	7.15598584352874	-336
V_V_HT	3.04230039439955	2.04763106605006	33584.4766840091	-0.971127390162342	7.05572817896145	-336
V_V_HM	4.51517021698392	2.04939988618477	33584.4766840091	0.49827548371617	8.53206495025167	-336
V_V_WT	3.13966589605138	2.05013978411925	33584.4766840091	-0.878679062785429	7.15801085488818	-335
V_V_HT	3.04280401125455	2.04762627960406	33584.4766840091	-0.970614391707463	7.05622241421657	-335
V_V_HM	4.52419546180542	2.04939434442707	33584.4766840091	0.507311590574628	8.54107933303621	-335
V_V_WT	3.1421882913336	2.05013357480762	33584.4766840091	-0.876144497037441	7.16052107970463	-334
V_V_HT	3.0435052155773	2.04762117155117	33584.4766840091	-0.969903175424175	7.05691360657879	-334
V_V_HM	4.53308828673639	2.04938844982498	33584.4766840091	0.516215969129783	8.549960604343	-334
V_V_WT	3.14515456408248	2.05012757862182	33584.4766840091	-0.873166471556776	7.16347559972174	-333
V_V_HT	3.04439196191322	2.0476162210947	33584.4766840091	-0.96900672602219	7.05779064984863	-333
V_V_HM	4.5418238039291	2.04938274854651	33584.4766840091	0.524962661025691	8.5586849468325	-333
V_V_WT	3.14852162379517	2.05012260515156	33584.4766840091	-0.869789663670196	7.16683291126053	-332
V_V_HT	3.04545212933675	2.04761208247781	33584.4766840091	-0.967938446766263	7.05884270543977	-332
V_V_HM	4.55037148902388	2.04937800546014	33584.4766840091	0.533519642733969	8.56722333531379	-332
V_V_WT	3.15224590400383	2.05011973328903	33584.4766840091	-0.866059754511526	7.17055156251919	-331
V_V_HT	3.04667372830044	2.04760960019078	33584.4766840091	-0.966711982434053	7.06005943903494	-331
V_V_HM	4.55869552464279	2.04937522931854	33584.4766840091	0.54184911968654	8.57554192959904	-331
V_V_WT	3.15628389533503	2.05012027615825	33584.4766840091	-0.862022827222801	7.17459061789285	-330
V_V_HT	3.04804507897444	2.04760977811481	33584.4766840091	-0.9653409804973	7.06143113844619	-330
V_V_HM	4.56675527443955	2.0493756385464	33584.4766840091	0.549908067382519	8.58360248149659	-330
V_V_WT	3.16059246665789	2.0501250798791	33584.4766840091	-0.857723671359124	7.17890860467489	-329
V_V_HT	3.04955486485808	2.04761326462338	33584.4766840091	-0.963838028291181	7.06294775800734	-329
V_V_HM	4.57450647064024	2.04938001897908	33584.4766840091	0.557650677783493	8.59136226349699	-329
V_V_WT	3.16512879615496	2.05013269092627	33584.4766840091	-0.853202259778016	7.18345985208794	-328
V_V_HT	3.05119195351946	2.047619011142	33584.4766840091	-0.96221220300525	7.06459611004418	-328
V_V_HM	4.58190368129461	2.04938704729409	33584.4766840091	0.565034112697113	8.59877324989211	-328
V_V_WT	3.16985120842931	2.05014130297711	33584.4766840091	-0.848496727421497	7.18819914428013	-327
V_V_HT	3.05294575899733	2.04762568994533	33584.4766840091	-0.960471488213154	7.06636300620781	-327
V_V_HM	4.58889933995462	2.04939506917206	33584.4766840091	0.572014048198547	8.60578463171068	-327
V_V_WT	3.17471961433814	2.05014956084398	33584.4766840091	-0.843644507217636	7.19308373589392	-326
V_V_HT	3.05480637049711	2.04763227748237	33584.4766840091	-0.958623788514037	7.06823652950827	-326
V_V_HM	4.59544402413198	2.04940283279757	33584.4766840091	0.578543515401108	8.61234453286286	-326
V_V_WT	3.17969572064903	2.0501566594579	33584.4766840091	-0.838682314435811	7.19807375573388	-325
V_V_HT	3.05676454788492	2.04763812749566	33584.4766840091	-0.956677077354821	7.07020617312467	-325
V_V_HM	4.60148737942823	2.04940957970899	33584.4766840091	0.584573646517383	8.61840111233908	-325
V_V_WT	3.18474316776264	2.05016232404491	33584.4766840091	-0.833645970108864	7.20313230563415	-324
V_V_HT	3.05881168057537	2.04764296233593	33584.4766840091	-0.9546394211187	7.07226278226945	-324
V_V_HM	4.60697907795413	2.04941502894327	33584.4766840091	0.590054664355424	8.62390349155283	-324
V_V_WT	3.18982759833023	2.05016669309447	33584.4766840091	-0.828570103029682	7.20822529969013	-323
V_V_HT	3.06093971502472	2.04764679713571	33584.4766840091	-0.952518903009707	7.07439833305914	-323
V_V_HM	4.61186979001696	2.0494192737936	33584.4766840091	0.59493705636463	8.62880252366928	-323
V_V_WT	3.19491666706469	2.05017013855554	33584.4766840091	-0.823487787518219	7.21332112164759	-322
V_V_HT	3.06314105497377	2.04764982031384	33584.4766840091	-0.950323488594461	7.07660559854201	-322
V_V_HM	4.61611214636455	2.04942262201465	33584.4766840091	0.59917285008304	8.63305144264607	-322
V_V_WT	3.19997999041238	2.05017306479151	33584.4766840091	-0.818430199694335	7.2183901805191	-321
V_V_HT	3.06540844123037	2.04765225876925	33584.4766840091	-0.948060881794887	7.07887776425562	-321
V_V_HM	4.61966166757362	2.04942541668087	33584.4766840091	0.602716893649563	8.63660644149767	-321
V_V_WT	3.20498905549067	2.05017572834003	33584.4766840091	-0.81342635526338	7.22340446624472	-320
V_V_HT	3.06773482216907	2.04765425648887	33584.4766840091	-0.945738416455815	7.08120806079396	-320
V_V_HM	4.62247764056693	2.04942787538067	33584.4766840091	0.605528047506139	8.63942723362772	-320
V_V_WT	3.20991709091007	2.05017811454608	33584.4766840091	-0.808502996890449	7.22833717871058	-319
V_V_HT	3.07011321752299	2.0476557912404	33584.4766840091	-0.943363029268037	7.08358946431401	-319
V_V_HM	4.62452391967892	2.04942998006956	33584.4766840091	0.607570201355045	8.6414776380028	-319
V_V_WT	3.21473891181062	2.05017989576212	33584.4766840091	-0.803684667235008	7.23316249085625	-318
V_V_HT	3.07253658928872	2.04765664625054	33584.4766840091	-0.940941333351775	7.08601451192922	-318
V_V_HM	4.62576963227463	2.04943143972593	33584.4766840091	0.608813052973717	8.64272621157553	-318
V_V_WT	3.21943075555669	2.05018048046766	33584.4766840091	-0.798993969532045	7.23785548064543	-317
V_V_HT	3.07499772735908	2.04765644329606	33584.4766840091	-0.938479797483615	7.08847525220177	-317
V_V_HM	4.62618977468361	2.04943173419746	33584.4766840091	0.60923261820831	8.6431469311589	-317
V_V_WT	3.22397011151148	2.05017914626236	33584.4766840091	-0.794451998488674	7.24239222151163	-316
V_V_HT	3.07748915472799	2.04765473242586	33584.4766840091	-0.935985016749879	7.09096332620585	-316
V_V_HM	4.62576568005758	2.04943023294269	33584.4766840091	0.608811466093605	8.64271989402155	-316
V_V_WT	3.22833556196726	2.05017523401403	33584.4766840091	-0.790078879890705	7.24675000382523	-315
V_V_HT	3.08000306441259	2.04765112283215	33584.4766840091	-0.933464032136617	7.09347016096179	-315
V_V_HM	4.62448534995762	2.04942636831808	33584.4766840091	0.607538710791677	8.64143198912356	-315
V_V_WT	3.23250664092416	2.0501683681321	33584.4766840091	-0.7858943435675	7.25090762541581	-314
V_V_HT	3.08253129025475	2.0476454309536	33584.4766840091	-0.930924650015421	7.09598723052493	-314
V_V_HM	4.62234363921208	2.04941983202938	33584.4766840091	0.60540981139829	8.63927746702586	-314
V_V_WT	3.23646372183337	2.05015866115143	33584.4766840091	-0.781918236640092	7.25484568030683	-313
V_V_HT	3.08506531962122	2.04763781726931	33584.4766840091	-0.928375697564144	7.09850633680658	-313
V_V_HM	4.61934229031275	2.04941075728774	33584.4766840091	0.602426249306776	8.63625833131872	-313
V_V_WT	3.24018793764785	2.05014685990506	33584.4766840091	-0.778170889974135	7.25854676526983	-312
V_V_HT	3.08759634786931	2.0476288826141	33584.4766840091	-0.92582715708251	7.10101985282113	-312
V_V_HM	4.61548981782278	2.04939984839015	33584.4766840091	0.598595158633784	8.63238447701178	-312
V_V_WT	3.24366114236427	2.05013439655191	33584.4766840091	-0.774673256654022	7.26199554138256	-311
V_V_HT	3.09011537726922	2.04761969895045	33584.4766840091	-0.923290127383863	7.1035208819223	-311
V_V_HM	4.61080124237244	2.04938842482815	33584.4766840091	0.593928973760479	8.6276735109844	-311
V_V_WT	3.24686591488869	2.05012331946236	33584.4766840091	-0.771446772650569	7.26517860242795	-310
V_V_HT	3.09261336155344	2.04761175755491	33584.4766840091	-0.920776577689437	7.10600330079632	-310
V_V_HM	4.60529768529068	2.04937835753049	33584.4766840091	0.588445148930698	8.62215022165065	-310
V_V_WT	3.24978560609968	2.05011609500602	33584.4766840091	-0.768512921255023	7.26808413345439	-309
V_V_HT	3.09508138817348	2.04760682857484	33584.4766840091	-0.91829889009781	7.10846166644477	-309
V_V_HM	4.59900583025883	2.04937188925194	33584.4766840091	0.582165971948747	8.6158456885689	-309
V_V_WT	3.25240426645245	2.05011471338768	33584.4766840091	-0.765891552882463	7.27070008578736	-308
V_V_HT	3.09751079962786	2.04760631690099	33584.4766840091	-0.915868475744963	7.11089007500067	-308
V_V_HM	4.59195657590216	2.04937082050685	33584.4766840091	0.575118812369464	8.60879433943486	-308
V_V_WT	3.25470628012912	2.05011868567874	33584.4766840091	-0.763597325033808	7.27300988529205	-307
V_V_HT	3.09989314108928	2.04760980737288	33584.4766840091	-0.913492975729308	7.11327925790786	-307
V_V_HM	4.58418219539922	2.04937468157885	33584.4766840091	0.567336864031726	8.60102752676672	-307
V_V_WT	3.2566770251386	2.05012681804942	33584.4766840091	-0.76164251975243	7.27499657002962	-306
V_V_HT	3.10222073349462	2.04761636644413	33584.4766840091	-0.911178239330694	7.11561970631993	-306
V_V_HM	4.57571758689516	2.049382356807	33584.4766840091	0.558857211814757	8.59257796197556	-306
V_V_WT	3.25830322882919	2.05013788432327	33584.4766840091	-0.760038006341727	7.27664446400011	-305
V_V_HT	3.10448705532513	2.04762503802454	33584.4766840091	-0.908928914098038	7.11790302474829	-305
V_V_HM	4.56660006970683	2.04939270133372	33584.4766840091	0.549719418995886	8.58348072041778	-305
V_V_WT	3.2595731841816	2.05015067146681	33584.4766840091	-0.758793114233391	7.2779394825966	-304
V_V_HT	3.10668703116996	2.04763488212624	33584.4766840091	-0.906748233033374	7.1201222953733	-304
V_V_HM	4.55686845189734	2.04940458488555	33584.4766840091	0.539964509013383	8.5737723947813	-304
V_V_WT	3.26047697507753	2.05016399336955	33584.4766840091	-0.757915434728066	7.27886938488313	-303
V_V_HT	3.10881731091821	2.04764499057533	33584.4766840091	-0.904637766195306	7.12227238803173	-303
V_V_HM	4.54656207604795	2.04941690663043	33584.4766840091	0.529633982117407	8.5634901699785	-303
V_V_WT	3.26100670794889	2.05017669196696	33584.4766840091	-0.757410591547294	7.27942400744508	-302
V_V_HT	3.11087653376632	2.04765449257164	33584.4766840091	-0.90259716758897	7.1243502351216	-302
V_V_HM	4.53571987710008	2.04942859808196	33584.4766840091	0.518768867519735	8.55267088668043	-302
V_V_WT	3.26115673486991	2.05018764417741	33584.4766840091	-0.75728203133796	7.27959550107778	-301
V_V_HT	3.11286556184648	2.04766256260947	33584.4766840091	-0.900623957062353	7.12635508075532	-301
V_V_HM	4.52437946813242	2.04943863056006	33584.4766840091	0.507408794547654	8.54135014171719	-301
V_V_WT	3.26092385907328	2.05019578888584	33584.4766840091	-0.757530871045105	7.27937858919166	-300
V_V_HT	3.11478767620248	2.04766844047743	33584.4766840091	-0.898713363531062	7.12828871593603	-300
V_V_HM	4.51257627943918	2.04944603996829	33584.4766840091	0.495591083157736	8.52956147572062	-300
V_V_WT	3.26030751410148	2.0502001813456	33584.4766840091	-0.758155825390119	7.27877085359308	-299
V_V_HT	3.11664872503738	2.04767146850001	33584.4766840091	-0.896858249725267	7.13015569980003	-299
V_V_HM	4.50034277531641	2.04944997553489	33584.4766840091	0.48334986518817	8.51733568544465	-299
V_V_WT	3.25930990315861	2.05020007426425	33584.4766840091	-0.759153226449829	7.27777303276705	-298
V_V_HT	3.11845721440501	2.04767114569479	33584.4766840091	-0.895049127648233	7.13196355645825	-298
V_V_HM	4.48770776320853	2.04944977194722	33584.4766840091	0.470715252119168	8.50470027429789	-298
V_V_WT	3.2579360935902	2.05019501672119	33584.4766840091	-0.760517123058745	7.27638931023914	-297
V_V_HT	3.12022433532868	2.0476671930613	33584.4766840091	-0.893274259426068	7.13372293008343	-297
V_V_HM	4.47469581770115	2.04944503704352	33584.4766840091	0.457712587186976	8.49167904821532	-297
V_V_WT	3.25619405431311	2.05018495561676	33584.4766840091	-0.762239442222802	7.27462755084903	-296
V_V_HT	3.12196392174122	2.04765961982939	33584.4766840091	-0.891519829216767	7.13544767269921	-296
V_V_HM	4.4613268316832	2.04943574147609	33584.4766840091	0.444361820803042	8.47829184256335	-296
V_V_WT	3.25409463693957	2.05017032034479	33584.4766840091	-0.764310173956563	7.27249944783571	-295
V_V_HT	3.12369233717294	2.04764877776307	33584.4766840091	-0.889770162959675	7.13715483730556	-295
V_V_HM	4.44761570983302	2.04942229315824	33584.4766840091	0.430677058121463	8.46455436154457	-295
V_V_WT	3.25165148905907	2.0501520707332	33584.4766840091	-0.766717551966484	7.27002053008463	-294
V_V_HT	3.12542828653103	2.04763539014975	33584.4766840091	-0.888007973415971	7.13886454647803	-294
V_V_HM	4.43357220838199	2.04940557871985	33584.4766840091	0.416666317548387	8.45047809921558	-294
V_V_WT	3.2488809006426	2.05013169117312	33584.4766840091	-0.7694481957396	7.2672099970248	-293
V_V_HT	3.12719255675799	2.04762054403114	33584.4766840091	-0.886214604282515	7.14059971779849	-293
V_V_HM	4.41920093017258	2.0493869567591	33584.4766840091	0.40233153902678	8.43607032131838	-293
V_V_WT	3.24580158763479	2.05011111980916	33584.4766840091	-0.772487188161791	7.26409036343138	-292
V_V_HT	3.12900768876515	2.04760563823887	33584.4766840091	-0.884370256406422	7.14238563393671	-292
V_V_HM	4.40450147511222	2.04936819298076	33584.4766840091	0.38766886162164	8.4213340886028	-292
V_V_WT	3.24243440851392	2.05009260979133	33584.4766840091	-0.775818087006863	7.26068690403469	-291
V_V_HT	3.13089758715861	2.04759228530003	33584.4766840091	-0.882454185790513	7.14424936010774	-291
V_V_HM	4.38946874362848	2.04935133458097	33584.4766840091	0.372669173185164	8.4062683140718	-291
V_V_WT	3.23880202408526	2.05007852904249	33584.4766840091	-0.779422872680271	7.25702692085079	-290
V_V_HT	3.13288707392398	2.04758217165789	33584.4766840091	-0.880444875936388	7.14621902378435	-290
V_V_HM	4.37409338480335	2.04933852966708	33584.4766840091	0.357318912434612	8.39086785717209	-290
V_V_WT	3.23492850411278	2.05007111379202	33584.4766840091	-0.7832818585051	7.25313886673065	-289
V_V_HT	3.13500139919816	2.04757688662861	33584.4766840091	-0.878320191821839	7.14832299021816	-289
V_V_HM	4.35836238213488	2.04933180538073	33584.4766840091	0.341601089600204	8.37512367466955	-289
V_V_WT	3.23083889460332	2.05007219866112	33584.4766840091	-0.787373594395543	7.24905138360218	-288
V_V_HT	3.13726571733057	2.0475777356102	33584.4766840091	-0.876057537722738	7.15058897238388	-288
V_V_HM	4.34225976215318	2.04933282511548	33584.4766840091	0.325496470903089	8.35902305340326	-288
V_V_WT	3.22655874678382	2.05008238946707	33584.4766840091	-0.791673716547542	7.24479121011518	-287
V_V_HT	3.13970474228566	2.04758514430483	33584.4766840091	-0.873633034065634	7.15304251863694	-287
V_V_HM	4.32576761719765	2.04934213553843	33584.4766840091	0.30898607719622	8.34254915719908	-287
V_V_WT	3.2221136218505	2.05009924657911	33584.4766840091	-0.796151882004105	7.24037912570511	-286
V_V_HT	3.14234279385128	2.04759733242852	33584.4766840091	-0.871018871644425	7.15570445934699	-286
V_V_HM	4.30886763394597	2.04935750612995	33584.4766840091	0.292055967052987	8.32567930083894	-286
V_V_WT	3.21752861529788	2.0501192210746	33584.4766840091	-0.800776039259473	7.23583326985523	-285
V_V_HT	3.14520265967048	2.04761173037959	33584.4766840091	-0.868187226307831	7.1585925456488	-285
V_V_HM	4.29154143304694	2.0493757002358	33584.4766840091	0.27469410507656	8.30838876101733	-285
V_V_WT	3.21282788851182	2.05013864088111	33584.4766840091	-0.805514829538648	7.23117060656229	-284
V_V_HT	3.14830488176075	2.04762569349773	33584.4766840091	-0.865112372412556	7.16172213593406	-284
V_V_HM	4.27377137478862	2.04939337443547	33584.4766840091	0.256889404774943	8.2906533448023	-284
V_V_WT	3.20803421468903	2.05015413772385	33584.4766840091	-0.810338877709768	7.22640730708782	-283
V_V_HT	3.15166727423664	2.04763680479769	33584.4766840091	-0.861771758469292	7.16510630694257	-283
V_V_HM	4.25554158995062	2.0494074654962	33584.4766840091	0.238632000970042	8.27245117893121	-283
V_V_WT	3.20316856815554	2.05016303659945	33584.4766840091	-0.815221966347528	7.22155910265861	-282
V_V_HT	3.15530449343725	2.04764315029726	33584.4766840091	-0.858146976667536	7.16875596354204	-282
V_V_HM	4.23683901097333	2.04941554301023	33584.4766840091	0.21991358978559	8.25376443216106	-282
V_V_WT	3.1982497643006	2.05016367333318	33584.4766840091	-0.82014201822264	7.21664154682384	-281
V_V_HT	3.15922766985164	2.04764354294446	33584.4766840091	-0.85422456985527	7.17267990955855	-281
V_V_HM	4.21765437655514	2.04941609666354	33584.4766840091	0.200727870187739	8.23458088292254	-281
V_V_WT	3.1932941665725	2.050155609769	33584.4766840091	-0.825081811085756	7.21167014423076	-280
V_V_HT	3.16344411388294	2.04763767399891	33584.4766840091	-0.849996622487472	7.17688485025336	-280
V_V_HM	4.19798318763575	2.04940873071836	33584.4766840091	0.181071118775944	8.21489525649556	-280
V_V_WT	3.18831547203853	2.05013972314165	33584.4766840091	-0.830029367280078	7.20666031135714	-279
V_V_HT	3.167957101921	2.04762617566986	33584.4766840091	-0.845461097326374	7.18137530116838	-279
V_V_HM	4.17782659227615	2.04939424463333	33584.4766840091	0.160942916644533	8.19471026790776	-279
V_V_WT	3.18332458281026	2.050118156035	33584.4766840091	-0.834977984232593	7.20162714985312	-278
V_V_HT	3.17276575111348	2.0476105856952	33584.4766840091	-0.840621891243803	7.18615339347076	-278
V_V_HM	4.15719218020371	2.0493745876341	33584.4766840091	0.140347032971175	8.17403732743624	-278
V_V_WT	3.17832957170746	2.05009412481552	33584.4766840091	-0.839925893313175	7.1965850367281	-277
V_V_HT	3.17786498463624	2.04759321251179	33584.4766840091	-0.835488605680032	7.19121857495251	-277
V_V_HM	4.13609466750543	2.04935268538883	33584.4766840091	0.119292449431938	8.15289688557891	-277
V_V_WT	3.17333574749092	2.05007159710276	33584.4766840091	-0.844875562432732	7.19154705741457	-276
V_V_HT	3.18324558864937	2.04757690846491	33584.4766840091	-0.830076045170532	7.19656722246928	-276
V_V_HM	4.11455645619693	2.04933214835603	33584.4766840091	0.0977944914187923	8.13131842097507	-276
V_V_WT	3.16834621359329	2.05005427512753	33584.4766840091	-0.84983114465918	7.18652357184576	-275
V_V_HT	3.18889498902432	2.04756433654396	33584.4766840091	-0.824402003395233	7.20219198144388	-275
V_V_HM	4.09260665738964	2.04931634580268	33584.4766840091	0.075875666163201	8.10933764861609	-275
V_V_WT	3.16336330559146	2.05004345276531	33584.4766840091	-0.854792840456359	7.18151945163928	-274
V_V_HT	3.19479936762415	2.04755640849473	33584.4766840091	-0.818482085544433	7.20808082079273	-274
V_V_HM	4.07027715910592	2.04930644798608	33584.4766840091	0.0535655679426918	8.08698875026914	-274
V_V_WT	3.15838777950091	2.05003970607814	33584.4766840091	-0.859761022910329	7.17653658191215	-273
V_V_HT	3.20094208992975	2.04755352985582	33584.4766840091	-0.8123337210069	7.21421790086639	-273
V_V_HM	4.04760695791357	2.04930297547333	33584.4766840091	0.0309021729955798	8.06431174283156	-273
V_V_WT	3.15341887099746	2.0500434895709	33584.4766840091	-0.864737347190577	7.1715750891855	-272
V_V_HT	3.20730345817455	2.04755603897632	33584.4766840091	-0.805977270725141	7.22058418707425	-272
V_V_HM	4.02464352518478	2.04930634560634	33584.4766840091	0.00793213468939502	8.04135491568017	-272
V_V_WT	3.14845489538953	2.05005450786617	33584.4766840091	-0.86972291903872	7.16663270981778	-271
V_V_HT	3.21386151083348	2.0475637471673	33584.4766840091	-0.799434326387415	7.22715734805437	-271
V_V_HM	4.00144128849846	2.04931629782802	33584.4766840091	-0.0152896086959879	8.0181721856929	-271
V_V_WT	3.14349404789712	2.0500699784331	33584.4766840091	-0.874714089377965	7.16170218517221	-270
V_V_HT	3.2205935808916	2.04757466169874	33584.4766840091	-0.792723649188823	7.23391081097201	-270
V_V_HM	3.97805730262074	2.04933030254004	33584.4766840091	-0.0387010442941556	7.99481564953564	-270
V_V_WT	3.1385348723303	2.05008674553415	33584.4766840091	-0.879706129043369	7.15677587370396	-269
V_V_HT	3.22747575715908	2.04758652822326	33584.4766840091	-0.785864731720238	7.24081624603841	-269
V_V_HM	3.95455472476755	2.04934549315972	33584.4766840091	-0.0622333962878621	7.97134284582297	-269
V_V_WT	3.1335769055226	2.05010226927209	33584.4766840091	-0.884694522914902	7.15184833396011	-268
V_V_HT	3.23448307932684	2.04759754467438	33584.4766840091	-0.778879002178106	7.24784516083178	-268
V_V_HM	3.9310034936924	2.0493595672221	33584.4766840091	-0.0858122130125683	7.94781920039737	-268
V_V_WT	3.12862141542352	2.05011491447209	33584.4766840091	-0.889674798043798	7.14691762889085	-267
V_V_HT	3.24159009809656	2.04760656326783	33584.4766840091	-0.771789660163799	7.25496985635692	-267
V_V_HM	3.90747954870228	2.04937104717152	33584.4766840091	-0.109358659101014	7.92431775650558	-267
V_V_WT	3.12367214662792	2.05012410156072	33584.4766840091	-0.894642073851194	7.14198636710703	-266
V_V_HT	3.24877142718134	2.04761319455882	33584.4766840091	-0.764621328638947	7.26216418300163	-266
V_V_HM	3.88406392296937	2.04937941601033	33584.4766840091	-0.132790688047741	7.90091853398648	-266
V_V_WT	3.11873606080245	2.05013030604646	33584.4766840091	-0.899590320683532	7.13706244228843	-265
V_V_HT	3.25600227743809	2.04761780433619	33584.4766840091	-0.757399513705462	7.26940406858164	-265
V_V_HM	3.86084173338317	2.04938511577039	33584.4766840091	-0.156024049361004	7.87770751612734	-265
V_V_WT	3.11382404831781	2.05013490680743	33584.4766840091	-0.904511350818968	7.13215944745459	-264
V_V_HT	3.26325895626191	2.04762140371469	33584.4766840091	-0.750149889788107	7.27666780231193	-264
V_V_HM	3.83790108262561	2.04938940907682	33584.4766840091	-0.178973115147805	7.85477528039903	-264
V_V_WT	3.10895072176231	2.05013931378638	33584.4766840091	-0.909393315205797	7.12729475873041	-263
V_V_HT	3.27051899441142	2.04762501474889	33584.4766840091	-0.742896929390657	7.28393491821349	-263
V_V_HM	3.81533178832976	2.04939358260346	33584.4766840091	-0.201550589700382	7.8322141663599	-263
V_V_WT	3.10413241221321	2.05014297399152	33584.4766840091	-0.914218798883696	7.12248362331013	-262
V_V_HT	3.27776056395762	2.04762821333794	33584.4766840091	-0.735661629189742	7.29118275710499	-262
V_V_HM	3.79322386776731	2.04939712381866	33584.4766840091	-0.223665451167236	7.81011318670185	-262
V_V_WT	3.09939027459939	2.05014519243979	33584.4766840091	-0.918965284732924	7.11774583393171	-261
V_V_HT	3.28496378722899	2.04763046163049	33584.4766840091	-0.728462812649626	7.2983903871076	-261
V_V_HM	3.771666606598	2.04939938653005	33584.4766840091	-0.245227147329213	7.78856036052521	-261
V_V_WT	3.09475155246023	2.0501457781731	33584.4766840091	-0.923605154929668	7.11310825985014	-260
V_V_HT	3.29211131694564	2.04763157943627	33584.4766840091	-0.72131747387099	7.30554010776228	-260
V_V_HM	3.75074742428963	2.04940018125796	33584.4766840091	-0.266147887331798	7.76764273591106	-260
V_V_WT	3.09024985594659	2.05014501496771	33584.4766840091	-0.928105355534305	7.10860506742749	-259
V_V_HT	3.29918851040157	2.04763172367579	33584.4766840091	-0.714240563129511	7.31261758393266	-259
V_V_HM	3.73055066324621	2.0493997487268	33584.4766840091	-0.286343800599181	7.74744512709159	-259
V_V_WT	3.08592529908951	2.05014355944059	33584.4766840091	-0.932427059507833	7.10427765768686	-258
V_V_HT	3.30618351654656	2.04763131737947	33584.4766840091	-0.707244760629667	7.3196117937228	-258
V_V_HM	3.71115642161954	2.04939866797066	33584.4766840091	-0.305735923906385	7.72804876714547	-258
V_V_WT	3.08182448986033	2.05014228548369	33584.4766840091	-0.936525371737393	7.10017435145805	-257
V_V_HT	3.31308727780285	2.04763094152318	33584.4766840091	-0.700340262682031	7.32651481828774	-257
V_V_HM	3.69263945576724	2.04939771616102	33584.4766840091	-0.324251024178841	7.70952993571331	-257
V_V_WT	3.0780003626784	2.05014209982542	33584.4766840091	-0.940349135022688	7.09634986037948	-256
V_V_HT	3.31989344744212	2.04763120699312	33584.4766840091	-0.693534613373035	7.33332150825728	-256
V_V_HM	3.67506817002361	2.04939770252221	33584.4766840091	-0.341822283189916	7.69195862323714	-256
V_V_WT	3.07451184639563	2.05014375621777	33584.4766840091	-0.943840897891808	7.09286459068307	-255
V_V_HT	3.3265982245576	2.04763262573102	33584.4766840091	-0.686832617032978	7.34002906614818	-255
V_V_HM	3.65850371003219	2.0493993010827	33584.4766840091	-0.358389876415254	7.67539729647963	-255
V_V_WT	3.07142337424195	2.05014769555558	33584.4766840091	-0.946937091283985	7.08978383976788	-254
V_V_HT	3.33320011921726	2.04763549992596	33584.4766840091	-0.680236355894908	7.34663659432943	-254
V_V_HM	3.64299918247564	2.04940290682301	33584.4766840091	-0.373901471347656	7.65989983629893	-254
V_V_WT	3.06880422748169	2.05015393533108	33584.4766840091	-0.949568468220273	7.08717692318364	-253
V_V_HT	3.33969965018568	2.04763984534587	33584.4766840091	-0.673745342099952	7.35314464247132	-253
V_V_HM	3.62859900531427	2.04940853622076	33584.4766840091	-0.388312682323522	7.64551069295207	-253
V_V_WT	3.0667277327575	2.05016202516188	33584.4766840091	-0.951660819292913	7.08511628480792	-252
V_V_HT	3.34609899247947	2.04764536026779	33584.4766840091	-0.667356809244081	7.35955479420303	-252
V_V_HM	3.61533840854974	2.04941578720473	33584.4766840091	-0.401587491267676	7.63226430836715	-252
V_V_WT	3.06527031259656	2.05017107629098	33584.4766840091	-0.953135979980288	7.0836766051734	-251
V_V_HT	3.35240158333779	2.04765144534857	33584.4766840091	-0.661066145354773	7.36586931203035	-251
V_V_HM	3.6032430842611	2.04942386556519	33584.4766840091	-0.413698649422524	7.62018481794473	-251
V_V_WT	3.06451041351769	2.05017986274665	33584.4766840091	-0.953913100816469	7.08293392785184	-250
V_V_HT	3.35861170574243	2.04765727274112	33584.4766840091	-0.654867444841294	7.37209085632615	-250
V_V_HM	3.59232899975838	2.04943167569527	33584.4766840091	-0.424628042050594	7.60928604156736	-250
V_V_WT	3.06452732032539	2.05018698193824	33584.4766840091	-0.953910147870768	7.08296478852155	-249
V_V_HT	3.36473405753082	2.04766189595358	33584.4766840091	-0.648754154709397	7.37822226977103	-249
V_V_HM	3.58260236489232	2.04943796463951	33584.4766840091	-0.434367003465117	7.59957173324976	-249
V_V_WT	3.06539988544063	2.05019105398131	33584.4766840091	-0.953045564100939	7.0838453349822	-248
V_V_HT	3.37077332841374	2.04766438616376	33584.4766840091	-0.642719764724631	7.38426642155212	-248
V_V_HM	3.57405976096038	2.04944150083511	33584.4766840091	-0.442916538462863	7.59103606038363	-248
V_V_WT	3.06720519412807	2.05019093292945	33584.4766840091	-0.95124001814766	7.0856504064038	-247
V_V_HT	3.37673379575951	2.04766397651423	33584.4766840091	-0.636758494451611	7.39022608597062	-247
V_V_HM	3.56668842012346	2.04944126344061	33584.4766840091	-0.450287413998352	7.58366425424526	-247
V_V_WT	3.07001718993801	2.05018590052752	33584.4766840091	-0.948418158655711	7.08845253853173	-246
V_V_HT	3.38261895500026	2.04766019422876	33584.4766840091	-0.630865921800383	7.3961038318009	-246
V_V_HM	3.56046665049432	2.04943661588101	33584.4766840091	-0.456500074249758	7.5774333752384	-246
V_V_WT	3.07390528837855	2.05017581446705	33584.4766840091	-0.944510291187438	7.09232086794454	-245
V_V_HT	3.38843119557966	2.04765296136606	33584.4766840091	-0.625039504559672	7.401901895719	-245
V_V_HM	3.55536439412536	2.04942743848719	33584.4766840091	-0.461584342609076	7.5723131308598	-245
V_V_WT	3.07893300874345	2.05016118804157	33584.4766840091	-0.939453902522181	7.09731992000909	-244
V_V_HT	3.39417153817513	2.0476426484538	33584.4766840091	-0.619278948299113	7.40762202464938	-244
V_V_HM	3.55134390848066	2.0494141995319	33584.4766840091	-0.465578879443036	7.56826669640435	-244
V_V_WT	3.08515664961794	2.05014318656658	33584.4766840091	-0.933194978133448	7.10350827736933	-243
V_V_HT	3.39983943845886	2.04763007109166	33584.4766840091	-0.613586395950117	7.41326527286783	-243
V_V_HM	3.54836055077486	2.04939795158831	33584.4766840091	-0.468530390616857	7.56525149216657	-243
V_V_WT	3.09262403872681	2.05012353634359	33584.4766840091	-0.925689073907165	7.11093715136079	-242
V_V_HT	3.4054326676627	2.04761642677617	33584.4766840091	-0.607966423415514	7.41883175874092	-242
V_V_HM	3.54636365626173	2.04938024948738	33584.4766840091	-0.470492588399255	7.56321990092271	-242
V_V_WT	3.10137337988228	2.05010435347124	33584.4766840091	-0.916902133657728	7.11964889342229	-241
V_V_HT	3.41094727146599	2.04760317710489	33584.4766840091	-0.602425849797773	7.42432039272975	-241
V_V_HM	3.54529748141808	2.04936299648951	33584.4766840091	-0.471524946769733	7.5621199096059	-241
V_V_WT	3.11143222593295	2.05008791052766	33584.4766840091	-0.906811058868333	7.12967551073424	-240
V_V_HT	3.41637761370939	2.04759188783633	33584.4766840091	-0.596973380197123	7.42972860761591	-240
V_V_HM	3.54510220568752	2.04934823489521	33584.4766840091	-0.471691289264383	7.56189570063942	-240
V_V_WT	3.12281659723833	2.05007636788581	33584.4766840091	-0.895404063585294	7.14103725806195	-239
V_V_HT	3.42171650007445	2.04758404523005	33584.4766840091	-0.591619122052207	7.43505212220111	-239
V_V_HM	3.54571496074588	2.04933790514041	33584.4766840091	-0.471058287528964	7.56248820902072	-239
V_V_WT	3.13553026751476	2.05007150170115	33584.4766840091	-0.882680855418437	7.15374139044795	-238
V_V_HT	3.42695537993885	2.04758087063448	33584.4766840091	-0.586374019870587	7.44028477974829	-238
V_V_HM	3.54707087567175	2.04933360212146	33584.4766840091	-0.469693938536971	7.56383568988047	-238
V_V_WT	3.14956423006024	2.05007446179722	33584.4766840091	-0.86865269476375	7.16778115488423	-237
V_V_HT	3.43208461992257	2.04758315602546	33584.4766840091	-0.581249259332317	7.44541849917746	-237
V_V_HM	3.54910411334018	2.04933635853447	33584.4766840091	-0.467666103533471	7.56587433021383	-237
V_V_WT	3.16489857449425	2.05008502853232	33584.4766840091	-0.85333906149638	7.18313621048487	-236
V_V_HT	3.43709390210105	2.04759072807372	33584.4766840091	-0.576254818630594	7.4504426228327	-236
V_V_HM	3.55174871114772	2.04934596811469	33584.4766840091	-0.465040340835885	7.56853776313133	-236
V_V_WT	3.18150899495796	2.05009990034947	33584.4766840091	-0.836757790309187	7.19977578022511	-235
V_V_HT	3.4419727941558	2.04760119264199	33584.4766840091	-0.571396437491964	7.45534202580356	-235
V_V_HM	3.5549390398087	2.0493594183825	33584.4766840091	-0.461876375165502	7.57175445478289	-235
V_V_WT	3.19936021532439	2.05011473971069	33584.4766840091	-0.818935655604538	7.21765608625332	-234
V_V_HT	3.44671099825602	2.04761143273258	33584.4766840091	-0.56667830432385	7.46010030083588	-234
V_V_HM	3.55861122432114	2.04937276247072	33584.4766840091	-0.45823034552797	7.57545279417026	-234
V_V_WT	3.21840405261052	2.05012532987611	33584.4766840091	-0.799912575409286	7.23672068063032	-233
V_V_HT	3.45129874750017	2.04761844419482	33584.4766840091	-0.562104297788448	7.46470179278878	-233
V_V_HM	3.56270415241866	2.04938217331387	33584.4766840091	-0.454155863008871	7.57956416784618	-233
V_V_WT	3.23857990410989	2.05012817796768	33584.4766840091	-0.779742306268015	7.25690211448779	-232
V_V_HT	3.45572727596369	2.04761976200598	33584.4766840091	-0.557678352280421	7.4691329042078	-232
V_V_HM	3.56716022202263	2.04938448972975	33584.4766840091	-0.449704333660212	7.58402477770548	-232
V_V_WT	3.25981543359381	2.05012105120179	33584.4766840091	-0.758492808076199	7.27812367526382	-231
V_V_HT	3.45998928835236	2.04761383795836	33584.4766840091	-0.553404728553312	7.47338330525803	-231
V_V_HM	3.57192598889216	2.04937770144995	33584.4766840091	-0.444925261527239	7.58877723931157	-231
V_V_WT	3.28202744987314	2.05010338512641	33584.4766840091	-0.736246165677467	7.30030106542374	-230
V_V_HT	3.46407941366052	2.04760032703873	33584.4766840091	-0.549288121374878	7.47744694869593	-230
V_V_HM	3.57695270709047	2.04936131791284	33584.4766840091	-0.439866431028949	7.5937718452099	-230
V_V_WT	3.30512296218471	2.0500765110026	33584.4766840091	-0.713097979152773	7.3233439035222	-229
V_V_HT	3.46799463169963	2.0475802456631	33584.4766840091	-0.545333543144265	7.48132280654353	-229
V_V_HM	3.58219675411614	2.04933657316248	33584.4766840091	-0.434573883435841	7.59896739166812	-229
V_V_WT	3.32900039047766	2.05004366368118	33584.4766840091	-0.68915616897256	7.34715694992789	-228
V_V_HT	3.47173465599834	2.04755597488453	33584.4766840091	-0.541545947279244	7.48501525927592	-228
V_V_HM	3.58761993751639	2.04930643202247	33584.4766840091	-0.429091622357603	7.60433149739039	-228
V_V_WT	3.35355091292678	2.05000975115619	33584.4766840091	-0.664539176800312	7.37164100265387	-227
V_V_HT	3.47530226338485	2.04753109556565	33584.4766840091	-0.53792957556632	7.48853410233603	-227
V_V_HM	3.59318968338182	2.04927538062679	33584.4766840091	-0.423461014681546	7.60984038144519	-227
V_V_WT	3.37866063266719	2.04998025676321	33584.4766840091	-0.639371647028478	7.39669291236286	-226
V_V_HT	3.47870297200499	2.04750959312637	33584.4766840091	-0.534486721420707	7.49189266543068	-226
V_V_HM	3.598878164436	2.04924842516308	33584.4766840091	-0.417719699985216	7.61547602885723	-226
V_V_WT	3.4042142430731	2.04995878295139	33584.4766840091	-0.613775947207913	7.42220443335412	-225
V_V_HT	3.48194346657925	2.04749406701031	33584.4766840091	-0.531215795121416	7.49510272827991	-225
V_V_HM	3.6046594242573	2.04922884760738	33584.4766840091	-0.4119000674769	7.6212189159915	-225
V_V_WT	3.43009466796	2.04994796548031	33584.4766840091	-0.587874319703169	7.44806365562317	-224
V_V_HT	3.4850328728266	2.04748641242973	33584.4766840091	-0.528111385631101	7.49817713128431	-224
V_V_HM	3.61051118871286	2.04921904663635	33584.4766840091	-0.406029092778799	7.62705147020452	-224
V_V_WT	3.45618448586943	2.04994797957485	33584.4766840091	-0.56178452941952	7.47415350115838	-223
V_V_HT	3.48798153534398	2.04748672885449	33584.4766840091	-0.525163343317202	7.50112641400516	-223
V_V_HM	3.6164129287458	2.04921917179203	33584.4766840091	-0.400127598055304	7.63295345554691	-223
V_V_WT	3.48236666544406	2.04995781432452	33584.4766840091	-0.53562162629474	7.50035495718286	-222
V_V_HT	3.49080223597171	2.04749425790973	33584.4766840091	-0.522357399898421	7.50396187184185	-222
V_V_HM	3.62234741349127	2.04922829117563	33584.4766840091	-0.394210987617449	7.63890581459999	-222
V_V_WT	3.50852488761651	2.04997415841022	33584.4766840091	-0.509495439096156	7.52654521432918	-221
V_V_HT	3.49350891784644	2.04750656104779	33584.4766840091	-0.519674832600269	7.50669266829314	-221
V_V_HM	3.62829891452061	2.04924336969056	33584.4766840091	-0.388289040999426	7.64488687004065	-221
V_V_WT	3.53454614356759	2.04999365244454	33584.4766840091	-0.48351239212728	7.55260467926246	-220
V_V_HT	3.49611823495813	2.04752116797272	33584.4766840091	-0.517094145567181	7.50933061548344	-220
V_V_HM	3.63425500013668	2.04926132942625	33584.4766840091	-0.38236815708713	7.6508781573605	-220
V_V_WT	3.56032251783217	2.05001384166897	33584.4766840091	-0.457775589441586	7.57842062510593	-219
V_V_HT	3.49864984235341	2.0475362704037	33584.4766840091	-0.514592139459507	7.51189182416633	-219
V_V_HM	3.64020676335982	2.0492799199323	33584.4766840091	-0.376452831899508	7.65686635861914	-219
V_V_WT	3.58575249291519	2.05003332198303	33584.4766840091	-0.432383796448593	7.60388878227897	-218
V_V_HT	3.50112602140848	2.04755082732102	33584.4766840091	-0.512144492466375	7.51439653528335	-218
V_V_HM	3.64614824843071	2.04929785127935	33584.4766840091	-0.37054649288967	7.6628429897511	-218
V_V_WT	3.61074211290198	2.05005170862575	33584.4766840091	-0.40743021491813	7.6289144407221	-217
V_V_HT	3.50357123254637	2.04756454445843	33584.4766840091	-0.509726167392746	7.5168686324855	-217
V_V_HM	3.65207584874433	2.04931476637249	33584.4766840091	-0.364652046744261	7.66880374423292	-217
V_V_WT	3.63520441520723	2.05006885253576	33584.4766840091	-0.38300151527009	7.65341034568455	-216
V_V_HT	3.5060114190115	2.04757730355167	33584.4766840091	-0.507310989192121	7.51933382721513	-216
V_V_HM	3.65798750337352	2.04933052519486	33584.4766840091	-0.35877127995253	7.67474628669956	-216
V_V_WT	3.65905554561355	2.05008289891208	33584.4766840091	-0.359177916247663	7.67728900747477	-215
V_V_HT	3.50847288870979	2.04758773705917	33584.4766840091	-0.504869969529785	7.52181574694936	-215
V_V_HM	3.66388152067324	2.04934342728063	33584.4766840091	-0.35290255118763	7.68066559253412	-215
V_V_WT	3.68222010539701	2.05009220975779	33584.4766840091	-0.336031606044165	7.7004718168382	-214
V_V_HT	3.51098227113195	2.04759464097857	33584.4766840091	-0.502374119028675	7.52433866129257	-214
V_V_HM	3.66975651868951	2.04935197251144	33584.4766840091	-0.347044302119603	7.68655733949863	-214
V_V_WT	3.70463315771418	2.05009607883964	33584.4766840091	-0.313626137261387	7.72289245268974	-213
V_V_HT	3.51356607718549	2.04759749757039	33584.4766840091	-0.499795911993997	7.52692806636499	-213
V_V_HM	3.67561101809883	2.04935551492187	33584.4766840091	-0.341196745957378	7.69241878215504	-213
V_V_WT	3.72624045790842	2.05009475084386	33584.4766840091	-0.29201623414945	7.74449714996629	-212
V_V_HT	3.5162500632288	2.04759648736992	33584.4766840091	-0.497109945922794	7.52961007238039	-212
V_V_HM	3.68144288709868	2.04935427944608	33584.4766840091	-0.335362455382207	7.69824822957957	-212
V_V_WT	3.74699847707836	2.05008935145126	33584.4766840091	-0.27124763198306	7.76524458613977	-211
V_V_HT	3.51905859885481	2.04759243733985	33584.4766840091	-0.494293472097632	7.53241066980726	-211
V_V_HM	3.68724883331892	2.04934929764346	33584.4766840091	-0.32954674465635	7.70404441129418	-211
V_V_WT	3.76687421774469	2.05008173591014	33584.4766840091	-0.251356964592464	7.78510540008184	-210
V_V_HT	3.52201405064372	2.04758671073619	33584.4766840091	-0.491326795967272	7.53535489725472	-210
V_V_HM	3.69302394876703	2.04934226935188	33584.4766840091	-0.32375785351339	7.70980575104745	-210
V_V_WT	3.78584483527927	2.05007426673157	33584.4766840091	-0.232371707209285	7.80406137776782	-209
V_V_HT	3.52513619994276	2.04758104641582	33584.4766840091	-0.488193544404196	7.53846594428971	-209
V_V_HM	3.69876132302165	2.04933535998493	33584.4766840091	-0.318006936660317	7.71552958270363	-209
V_V_WT	3.80389559418457	2.05006895887196	33584.4766840091	-0.214310544715368	7.8221017330845	-208
V_V_HT	3.52844230782467	2.04757693435915	33584.4766840091	-0.484879376748824	7.54176399239817	-208
V_V_HM	3.70445215555813	2.04933041892712	33584.4766840091	-0.312306419479466	7.72121073059572	-208
V_V_WT	3.82101469318646	2.050065568005	33584.4766840091	-0.197184799496829	7.83921418586975	-207
V_V_HT	3.53194843979793	2.04757421154032	33584.4766840091	-0.481367907956393	7.54526478755226	-207
V_V_HM	3.71008679947214	2.0493272289016	33584.4766840091	-0.306665523005003	7.72683912194928	-207
V_V_WT	3.83719682631248	2.05006346478003	33584.4766840091	-0.180998543977049	7.85539219660201	-206
V_V_HT	3.53566724334839	2.04757243358034	33584.4766840091	-0.477645619542819	7.54898010623959	-206
V_V_HM	3.71565331531794	2.04932522035881	33584.4766840091	-0.301095070345776	7.73240170098166	-206
V_V_WT	3.85244365254801	2.05006240156413	33584.4766840091	-0.165749633801552	7.87063693889757	-205
V_V_HT	3.53960700404873	2.04757143120497	33584.4766840091	-0.473703894152034	7.5529179022495	-205
V_V_HM	3.72113696150744	2.04932417109333	33584.4766840091	-0.29560936755962	7.73788329057449	-205
V_V_WT	3.86676268320937	2.05006262045375	33584.4766840091	-0.151431032171426	7.88495639859017	-204
V_V_HT	3.5437713893623	2.04757138537867	33584.4766840091	-0.469539419017337	7.55708219774193	-204
V_V_HM	3.7265201974363	2.0493243036137	33584.4766840091	-0.290226391375265	7.74326678624787	-204
V_V_WT	3.88016609095188	2.05006486476725	33584.4766840091	-0.13803202336109	7.89836420526485	-203
V_V_HT	3.54815928023944	2.04757283515282	33584.4766840091	-0.46515436974773	7.56147293022661	-203
V_V_HM	3.73178277198198	2.04932629549117	33584.4766840091	-0.28496772097839	7.74853326494235	-203
V_V_WT	3.89266946721197	2.05007028864939	33584.4766840091	-0.12553927809777	7.91087821252171	-202
V_V_HT	3.55276469376076	2.04757661439053	33584.4766840091	-0.460556363663169	7.56608575118468	-202
V_V_HM	3.73690188930112	2.04933119780346	33584.4766840091	-0.27985821236108	7.75366199096331	-202
V_V_WT	3.90429055446457	2.05008027134179	33584.4766840091	-0.113937757267922	7.92251886619705	-201
V_V_HT	3.55757679473632	2.04758372174204	33584.4766840091	-0.455758193342652	7.57091178281529	-201
V_V_HM	3.74185245078609	2.04934026750222	33584.4766840091	-0.2749254277997	7.75863032937188	-201
V_V_WT	3.91504804556858	2.05009558150615	33584.4766840091	-0.103210274616124	7.93330636575328	-200
V_V_HT	3.56258076040876	2.04759471569403	33584.4766840091	-0.450775776196747	7.57593729701427	-200
V_V_HM	3.74660763896398	2.04935420551179	33584.4766840091	-0.27019755860313	7.76341283653108	-200
V_V_WT	3.92496052734531	2.05011448939924	33584.4766840091	-0.0933348529645004	7.94325590765513	-199
V_V_HT	3.56776025337013	2.04760833394845	33584.4766840091	-0.445622975485554	7.58114348222581	-199
V_V_HM	3.75114010445683	2.04937143027681	33584.4766840091	-0.265698854246093	7.76797906315975	-199
V_V_WT	3.93404514385925	2.0501346634279	33584.4766840091	-0.0842897782452336	7.95238006596374	-198
V_V_HT	3.57309538900994	2.04762288189301	33584.4766840091	-0.440316354320764	7.58650713234065	-198
V_V_HM	3.75542158423352	2.04938981288277	33584.4766840091	-0.261453405013549	7.77229657348058	-198
V_V_WT	3.94231645989272	2.05015397159367	33584.4766840091	-0.0760563068851781	7.96068922667062	-197
V_V_HT	3.57856229745949	2.04763681566602	33584.4766840091	-0.434876756548758	7.59200135146773	-197
V_V_HM	3.75942310657038	2.04940740894492	33584.4766840091	-0.257486371567728	7.77633258470849	-197
V_V_WT	3.94978549629801	2.05017065718422	33584.4766840091	-0.0686199748150544	7.96819096741108	-196
V_V_HT	3.58413350710853	2.04764886651633	33584.4766840091	-0.429329166983547	7.5975961812006	-196
V_V_HM	3.76311550459555	2.04942261777431	33584.4766840091	-0.253823783374731	7.78005479256583	-196
V_V_WT	3.95645890185068	2.05018346009709	33584.4766840091	-0.061971663414897	7.97488946711627	-195
V_V_HT	3.58977837696818	2.04765812602724	33584.4766840091	-0.423702446085883	7.60325920002224	-195
V_V_HM	3.76646995564627	2.04943429202026	33584.4766840091	-0.250492214250286	7.78343212554282	-195
V_V_WT	3.9623382789506	2.05019168081402	33584.4766840091	-0.0561083992047697	7.98078495710598	-194
V_V_HT	3.59546356459223	2.0476640902191	33584.4766840091	-0.418028948484369	7.60895607766883	-194
V_V_HM	3.76945853764096	2.04944179513541	33584.4766840091	-0.247518338621074	7.78643541390299	-194
V_V_WT	3.96741967816448	2.05019518796095	33584.4766840091	-0.0510338741203151	7.98587323044927	-193
V_V_HT	3.60115351765798	2.04766666336574	33584.4766840091	-0.412344038875115	7.61465107419108	-193
V_V_HM	3.77205479126467	2.04944500758681	33584.4766840091	-0.244928381513319	7.78903796404265	-193
V_V_WT	3.97169327883717	2.05019437396874	33584.4766840091	-0.0467586779947169	7.99014523566905	-192
V_V_HT	3.60681098015108	2.04766612492755	33584.4766840091	-0.406685521024542	7.6203074813267	-192
V_V_HM	3.77423427971889	2.04944428598474	33584.4766840091	-0.242747478694071	7.79121603813185	-192
V_V_WT	3.97514325515587	2.05019006641338	33584.4766840091	-0.0433002587183591	7.99358676903009	-191
V_V_HT	3.61239749643623	2.04766306517291	33584.4766840091	-0.401093007514356	7.62588800038682	-191
V_V_HM	3.77597513166767	2.04944038208917	33584.4766840091	-0.240998974974798	7.79294923831014	-191
V_V_WT	3.97774783830404	2.05018340547488	33584.4766840091	-0.0406826199001022	7.99617829650818	-190
V_V_HT	3.61787390560498	2.04765829708119	33584.4766840091	-0.395607252720743	7.6313550639307	-190
V_V_HM	3.77725856351413	2.04943433123316	33584.4766840091	-0.239703683241069	7.79422081026932	-190
V_V_WT	3.97947956882578	2.05017569980998	33584.4766840091	-0.0389357860083814	7.99789492365994	-189
V_V_HT	3.62320081392946	2.04765275335851	33584.4766840091	-0.390269478507866	7.63667110636678	-189
V_V_HM	3.77806936685836	2.04942732136097	33584.4766840091	-0.238879140304644	7.79501787402136	-189
V_V_WT	3.98030573841316	2.05016827456629	33584.4766840091	-0.0380950626862662	7.9987065395126	-188
V_V_HT	3.6283390373824	2.04764737837182	33584.4766840091	-0.385120719894926	7.64179879465973	-188
V_V_HM	3.77839635615164	2.04942055515046	33584.4766840091	-0.238538889004497	7.79533160130778	-188
V_V_WT	3.98018900550581	2.05016232559406	33584.4766840091	-0.038200135402092	7.99857814641372	-187
V_V_HT	3.63325000427447	2.04764302493232	33584.4766840091	-0.380201220110704	7.64670122865964	-187
V_V_HM	3.77823276651434	2.04941511795769	33584.4766840091	-0.238691821555706	7.79515735458439	-187
V_V_WT	3.97908818031912	2.05015879322649	33584.4766840091	-0.0392940370260471	7.99747039766428	-186
V_V_HT	3.63789611556319	2.04764036531463	33584.4766840091	-0.375549895879237	7.65134212700561	-186
V_V_HM	3.77757659968816	2.04941186365233	33584.4766840091	-0.239341609830714	7.79449480920703	-186
V_V_WT	3.97695915292228	2.05015826731474	33584.4766840091	-0.0414220336176419	7.9953403394622	-185
V_V_HT	3.64224105444651	2.04763982461523	33584.4766840091	-0.371203897206372	7.65568600609939	-185
V_V_HM	3.77643090679207	2.04941132887516	33584.4766840091	-0.240486254545032	7.79334806812917	-185
V_V_WT	3.9737559503176	2.05016093236478	33584.4766840091	-0.0446304598126694	7.99214236044787	-184
V_V_HT	3.64625004635238	2.04764154252211	33584.4766840091	-0.367198272457449	7.65969836516221	-184
V_V_HM	3.7748040090109	2.04941368363838	33584.4766840091	-0.242117767743641	7.79172578576544	-184
V_V_WT	3.96943189900912	2.05016655787121	33584.4766840091	-0.0489655373085256	7.98782933532677	-183
V_V_HT	3.64989006615169	2.04764536687959	33584.4766840091	-0.363565748531215	7.66334588083459	-183
V_V_HM	3.77270964986039	2.04941872280167	33584.4766840091	-0.244222003828663	7.78964130354944	-183
V_V_WT	3.96394086551413	2.05017453457675	33584.4766840091	-0.0544722054225586	7.98235393645081	-182
V_V_HT	3.65312999593277	2.04765087939119	33584.4766840091	-0.360336623463724	7.66659661532926	-182
V_V_HM	3.77016707986234	2.04942589900071	33584.4766840091	-0.246778639425303	7.78711279914998	-182
V_V_WT	3.95723854921359	2.05018395261382	33584.4766840091	-0.0611929814018195	7.975670079829	-181
V_V_HT	3.6559407335647	2.04765745045246	33584.4766840091	-0.35753876533939	7.66942023246879	-181
V_V_HM	3.7672010682538	2.04943439330254	33584.4766840091	-0.249761300159534	7.78416343666713	-181
V_V_WT	3.9492837990287	2.05019371302883	33584.4766840091	-0.069166862338073	7.96773446039548	-180
V_V_HT	3.6582952590337	2.04766431707282	33584.4766840091	-0.355197698684043	7.67178821675145	-180
V_V_HM	3.76384184788193	2.04944321587473	33584.4766840091	-0.253137813078343	7.78082150884221	-180
V_V_WT	3.94003992604895	2.05020266029915	33584.4766840091	-0.0784282722774341	7.95850812437534	-179
V_V_HT	3.66016866185614	2.04767067516082	33584.4766840091	-0.353336757934221	7.6736740816465	-179
V_V_HM	3.76012498953364	2.04945132545192	33584.4766840091	-0.256870566478706	7.77712054554599	-179
V_V_WT	3.92947598042717	2.05020972077648	33584.4766840091	-0.0890060566792359	7.94795801753358	-178
V_V_HT	3.66153813733844	2.047675775669	33584.4766840091	-0.351977279624556	7.67505355430144	-178
V_V_HM	3.75609121093601	2.04945775401639	33584.4766840091	-0.260916945285289	7.7730993671573	-178
V_V_WT	3.91756796859867	2.05021403091778	33584.4766840091	-0.100922516533908	7.93605845373125	-177
V_V_HT	3.66238295792418	2.04767901341201	33584.4766840091	-0.351138805127205	7.67590472097557	-177
V_V_HM	3.75178612152374	2.04946172216525	33584.4766840091	-0.265229812406703	7.76880205545418	-177
V_V_WT	3.90429997951994	2.05021503984483	33584.4766840091	-0.114192483144594	7.92279244218448	-176
V_V_HT	3.66268442785204	2.04767999790935	33584.4766840091	-0.350839264848224	7.67620812055231	-176
V_V_HM	3.74725990803955	2.04946273127858	33584.4766840091	-0.269758003787969	7.76427781986707	-176
V_V_WT	3.8896651958501	2.05021257335329	33584.4766840091	-0.128822432405621	7.90815282410582	-175
V_V_HT	3.66242582758147	2.04767859742799	33584.4766840091	-0.351095120126844	7.67594677528978	-175
V_V_HM	3.74256696464001	2.04946062094121	33584.4766840091	-0.27444681085319	7.75958074013321	-175
V_V_WT	3.87366677000354	2.05020685083933	33584.4766840091	-0.144809641926679	7.89214318193376	-174
V_V_HT	3.66159235687944	2.04767495046624	33584.4766840091	-0.351921442657583	7.67510615641645	-174
V_V_HM	3.73776547325867	2.04945558400868	33584.4766840091	-0.279238429672376	7.75476937618972	-174
V_V_WT	3.85631853915056	2.05019845206207	33584.4766840091	-0.162141410885454	7.87477848918657	-173
V_V_HT	3.66017108090423	2.04766944268184	33584.4766840091	-0.353331923184657	7.67367408499313	-173
V_V_HM	3.73291693815476	2.04944813660563	33584.4766840091	-0.284072367608462	7.74990624391799	-173
V_V_WT	3.83764556572202	2.05018823695625	33584.4766840091	-0.180794362352893	7.85608549379693	-172
V_V_HT	3.65815088748654	2.04766265161239	33584.4766840091	-0.355338805871097	7.67164058084417	-172
V_V_HM	3.7280856822389	2.04943904600355	33584.4766840091	-0.288885805629506	7.7450571701073	-172
V_V_WT	3.81768448905619	2.05017722782011	33584.4766840091	-0.200733860730726	7.8361028388431	-171
V_V_HT	3.65552245928347	2.04765526573737	33584.4766840091	-0.357952757503401	7.66899767607035	-171
V_V_HM	3.7233383095201	2.04942922481637	33584.4766840091	-0.293613928481387	7.74029054752158	-171
V_V_WT	3.79648367724727	2.05016646856758	33584.4766840091	-0.221913584032172	7.8148809385267	-170
V_V_HT	3.6522782650244	2.04764798806749	33584.4766840091	-0.361182687277552	7.66573921732634	-170
V_V_HM	3.71874314103365	2.04941960473834	33584.4766840091	-0.298190241281809	7.73567652334911	-170
V_V_WT	3.77410317240088	2.05015687924402	33584.4766840091	-0.244275293472367	7.79248163827412	-169
V_V_HT	3.6484125709524	2.04764143682992	33584.4766840091	-0.365035540697086	7.66186068260188	-169
V_V_HM	3.71436962900077	2.04941100619286	33584.4766840091	-0.302546899867845	7.73128615786939	-169
V_V_WT	3.75061443031563	2.05014912569812	33584.4766840091	-0.267748838339212	7.76897769897047	-168
V_V_HT	3.6439214760385	2.04763605690624	33584.4766840091	-0.369516090774311	7.65735904285131	-168
V_V_HM	3.71028775799752	2.04940402174569	33584.4766840091	-0.30661508111283	7.72719059710788	-168
V_V_WT	3.72609985208316	2.05014352311877	33584.4766840091	-0.292252435322173	7.74445213948848	-167
V_V_HT	3.63880296768455	2.04763205482076	33584.4766840091	-0.374626754902141	7.65223269027125	-167
V_V_HM	3.70656743639535	2.04939893004887	33584.4766840091	-0.310325422812928	7.72346029560364	-167
V_V_WT	3.70065211686747	2.0501399886152	33584.4766840091	-0.317693242788492	7.71899747652344	-166
V_V_HT	3.63305699860402	2.04762936759473	33584.4766840091	-0.380367456926624	7.64648145413466	-166
V_V_HM	3.70327788492914	2.04939565389718	33584.4766840091	-0.31360855290841	7.72016432276669	-166
V_V_WT	3.6743733255761	2.05013805208769	33584.4766840091	-0.343968238418887	7.69271488957109	-165
V_V_HT	3.62668558018335	2.04762767167115	33584.4766840091	-0.38673555127835	7.64010671164505	-165
V_V_HM	3.70048703091748	2.04939377062302	33584.4766840091	-0.316395715637515	7.71736977747247	-165
V_V_WT	3.64737396707403	2.05013692728073	33584.4766840091	-0.370965392260375	7.66571332640843	-164
V_V_HT	3.61969288947273	2.04762643304664	33584.4766840091	-0.393725814242048	7.63311159318751	-164
V_V_HM	3.69826090917786	2.04939257646486	33584.4766840091	-0.318619496785795	7.71514131514151	-164
V_V_WT	3.61977172491666	2.05013563656046	33584.4766840091	-0.398565104561334	7.63810855439465	-163
V_V_HT	3.61208538371321	2.04762499402244	33584.4766840091	-0.401330499464303	7.62550126689073	-163
V_V_HM	3.69666307967145	2.04939119903489	33584.4766840091	-0.320214626481757	7.71354078582466	-163
V_V_WT	3.59169014641773	2.05013317506847	33584.4766840091	-0.426641858450736	7.61002215128619	-162
V_V_HT	3.60387191791087	2.04762268657681	33584.4766840091	-0.409539442593333	7.61728327841506	-162
V_V_HM	3.69575406415494	2.04938874494689	33584.4766840091	-0.321118831900835	7.71262696021071	-162
V_V_WT	3.56325719145376	2.05012869331722	33584.4766840091	-0.455066029027076	7.5815804119346	-161
V_V_HT	3.59506385813336	2.0476189579037	33584.4766840091	-0.418340194042441	7.60846791030917	-161
V_V_HM	3.69559080822296	2.0493844637744	33584.4766840091	-0.321273696586506	7.71245531303243	-161
V_V_WT	3.5346036946827	2.05012167294862	33584.4766840091	-0.483705765632609	7.55291315499801	-160
V_V_HT	3.58567518597501	2.04761349070521	33584.4766840091	-0.427718150302461	7.59906852225247	-160
V_V_HM	3.69622617445852	2.04937790562708	33584.4766840091	-0.32062547615514	7.71307782507218	-160
V_V_WT	3.50586175420737	2.05011206917603	33584.4766840091	-0.512428882381155	7.5241523907959	-159
V_V_HT	3.57572258425893	2.04760630008153	33584.4766840091	-0.437656658147164	7.58910182666503	-159
V_V_HM	3.69770846714956	2.04936904858434	33584.4766840091	-0.319125823353659	7.71454275765278	-159
V_V_WT	3.47716309006888	2.05010039529659	33584.4766840091	-0.541104665311754	7.49543084544952	-158
V_V_HT	3.56522550484685	2.04759779017717	33584.4766840091	-0.448137057852064	7.57858806754577	-158
V_V_HM	3.70008099992686	2.04935837392519	33584.4766840091	-0.316732367874846	7.71689436772856	-158
V_V_WT	3.44863738552741	2.05008773021314	33584.4766840091	-0.569605545851165	7.46688031690598	-157
V_V_HT	3.55420620480212	2.04758875761146	33584.4766840091	-0.459138653755277	7.56755106335952	-157
V_V_HM	3.7033817023396	2.04934687209265	33584.4766840091	-0.3134091214721	7.7201725261513	-157
V_V_WT	3.4204115297942	2.05007505001817	33584.4766840091	-0.597806547963198	7.43862960755161	-156
V_V_HT	3.54268928983228	2.04757990274947	33584.4766840091	-0.47063821288903	7.55601679255359	-156
V_V_HM	3.70764378142305	2.04933543132097	33584.4766840091	-0.309124618080045	7.72441218092614	-156
V_V_WT	3.39261066269635	2.05006137648162	33584.4766840091	-0.625580614456014	7.4108019398487	-155
V_V_HT	3.53070028957979	2.04757047457848	33584.4766840091	-0.482608733599958	7.54400931275953	-155
V_V_HM	3.71289844169354	2.04932314390118	33584.4766840091	-0.303845874041332	7.72964275742841	-155
V_V_WT	3.36535400919809	2.0500457037089	33584.4766840091	-0.6528065487771	7.38351456717328	-154
V_V_HT	3.51826698812354	2.04755968387593	33584.4766840091	-0.495020884905579	7.53155486115266	-154
V_V_HM	3.71917162544837	2.04930906968695	33584.4766840091	-0.297545104339334	7.73588835523607	-154
V_V_WT	3.33875257051904	2.05002782989171	33584.4766840091	-0.679372954155618	7.35687809519369	-153
V_V_HT	3.50541978637756	2.04754731274863	33584.4766840091	-0.507843838813733	7.51868341156886	-153
V_V_HM	3.72648282047623	2.04929299726199	33584.4766840091	-0.290202406802063	7.74316804775453	-153
V_V_WT	3.31290781280434	2.0500084865337	33584.4766840091	-0.705179798218882	7.33099542382756	-152
V_V_HT	3.49219155809643	2.04753381325023	33584.4766840091	-0.521045607610598	7.50542872380346	-152
V_V_HM	3.73484492970474	2.04927556373044	33584.4766840091	-0.281806127248115	7.7514959866576	-152
V_V_WT	3.28791049614357	2.04998933514015	33584.4766840091	-0.730139577485203	7.30596056977235	-151
V_V_HT	3.47861746844898	2.04752031341803	33584.4766840091	-0.534593237119554	7.49182817401751	-151
V_V_HM	3.74426420148401	2.04925825494951	33584.4766840091	-0.272352929658949	7.76088133262697	-151
V_V_WT	3.26383966017864	2.04997283740973	33584.4766840091	-0.754178077327324	7.2818573976846	-150
V_V_HT	3.46473475638968	2.04750853429333	33584.4766840091	-0.548452861686592	7.47792237446596	-150
V_V_HM	3.75474021991981	2.04924329139152	33584.4766840091	-0.2618475821314	7.77132802197102	-150
V_V_WT	3.24076177851336	2.04996201664463	33584.4766840091	-0.777234749918365	7.25875830694508	-149
V_V_HT	3.45058248355719	2.04750062953395	33584.4766840091	-0.562589640917032	7.46375460803141	-149
V_V_HM	3.76626595635325	2.04923341532314	33584.4766840091	-0.250302488261996	7.78283440096849	-149
V_V_WT	3.21873238536181	2.04995952931956	33584.4766840091	-0.799259267826649	7.23672403855026	-148
V_V_HT	3.43620104900849	2.04749851678618	33584.4766840091	-0.576966934406942	7.44936903242392	-148
V_V_HM	3.77882893958346	2.04923104568217	33584.4766840091	-0.237734860453437	7.79539273962036	-148
V_V_WT	3.1978024653393	2.04996554229286	33584.4766840091	-0.820200973485023	7.21580590416363	-147
V_V_HT	3.42163126479486	2.04750232422136	33584.4766840091	-0.591544181325353	7.43480671091507	-147
V_V_HM	3.79241459614051	2.04923633638618	33584.4766840091	-0.224159573859422	7.80898876614044	-147
V_V_WT	3.17801129239969	2.04997954547152	33584.4766840091	-0.840019593139635	7.19604217793902	-146
V_V_HT	3.40691466416287	2.04751173151043	33584.4766840091	-0.606279220569627	7.42010854889537	-146
V_V_HM	3.80700331343117	2.04924883988742	33584.4766840091	-0.209595363864101	7.82360199072644	-146
V_V_WT	3.1593863774898	2.0500004575917	33584.4766840091	-0.858685496529115	7.17745825150871	-145
V_V_HT	3.39209333921266	2.04752604419262	33584.4766840091	-0.621128598872475	7.4053152772978	-145
V_V_HM	3.82257058496873	2.04926760284083	33584.4766840091	-0.194064868364862	7.83920603830232	-145
V_V_WT	3.14195287532042	2.05002420239246	33584.4766840091	-0.876165539330092	7.16007128997094	-144
V_V_HT	3.37720948305024	2.04754239969707	33584.4766840091	-0.636044512389891	7.39046347849036	-144
V_V_HM	3.83909093453998	2.04928894141386	33584.4766840091	-0.177586343135565	7.85576821221552	-144
V_V_WT	3.12573371352522	2.05004411145701	33584.4766840091	-0.892423723581127	7.14389115063156	-143
V_V_HT	3.36230522936499	2.04755604956534	33584.4766840091	-0.650975520289548	7.37558597901953	-143
V_V_HM	3.85653811140527	2.0493068051095	33584.4766840091	-0.160174179732214	7.87325040254276	-143
V_V_WT	3.11074078397031	2.05005437456792	33584.4766840091	-0.907436769188757	7.12891833712938	-142
V_V_HT	3.34742237089183	2.04756287314971	33584.4766840091	-0.665871753224328	7.360716495008	-142
V_V_HM	3.87488207252337	2.04931592875357	33584.4766840091	-0.141848101272378	7.89161224631911	-142
V_V_WT	3.09697323582225	2.05005155665615	33584.4766840091	-0.921198794132199	7.11514526577669	-141
V_V_HT	3.33260206155997	2.04756046353211	33584.4766840091	-0.680687339622268	7.34589146274222	-141
V_V_HM	3.89408861208451	2.04931321106091	33584.4766840091	-0.122636234939535	7.91081345910856	-141
V_V_WT	3.08441821995487	2.05003515170556	33584.4766840091	-0.93372165572842	7.10255809563817	-140
V_V_HT	3.31788455482735	2.04754851228959	33584.4766840091	-0.695381421505771	7.33115053116047	-140
V_V_HM	3.91411987498621	2.04929821354787	33584.4766840091	-0.102575576393004	7.93081532636543	-140
V_V_WT	3.07305177073831	2.05000774029364	33584.4766840091	-0.94503437762855	7.09113791910518	-139
V_V_HT	3.30330896966844	2.0475289144757	33584.4766840091	-0.709918594270906	7.31653653360778	-139
V_V_HM	3.93493490154432	2.04927330066133	33584.4766840091	-0.0817117197147166	7.95158152280336	-139
V_V_WT	3.06283980717944	2.04997472231036	33584.4766840091	-0.955181624797026	7.08086123915591	-138
V_V_HT	3.28891309210409	2.0475055744919	33584.4766840091	-0.724268724658923	7.3020949088671	-138
V_V_HM	3.95649019277722	2.04924339566302	33584.4766840091	-0.0600978136497492	7.97307819920418	-138
V_V_WT	3.05373923642881	2.04994364163691	33584.4766840091	-0.964221276351574	7.07169974920919	-137
V_V_HT	3.27473321331573	2.04748392508675	33584.4766840091	-0.738406169863604	7.28787259649507	-137
V_V_HM	3.97874029464761	2.04921536762218	33584.4766840091	-0.0377927758488878	7.9952733651441	-137
V_V_WT	3.0457002356586	2.04992252866027	33584.4766840091	-0.972218894956579	7.06361936627379	-136
V_V_HT	3.26080429025145	2.04746973501758	33584.4766840091	-0.752307279901006	7.27391586040391	-136
V_V_HM	4.00163851595517	2.04919652276499	33584.4766840091	-0.0148576179687687	8.01813464987911	-136
V_V_WT	3.03867167548146	2.0499163077985	33584.4766840091	-0.979235262029266	7.05657861299219	-135
V_V_HT	3.24716100884032	2.04746649512049	33584.4766840091	-0.765944211001679	7.26026622868231	-135
V_V_HM	4.02513793786722	2.04919132383322	33584.4766840091	0.00865199402954797	8.0416238817049	-135
V_V_WT	3.03260242626526	2.04992567020589	33584.4766840091	-0.985322861888101	7.05052771441862	-134
V_V_HT	3.23383805474385	2.04747460546783	33584.4766840091	-0.77928306165975	7.24695917114744	-134
V_V_HM	4.04919164122384	2.04920036341174	33584.4766840091	0.032687979499288	8.06569530294839	-134
V_V_WT	3.02744090071835	2.04994773504585	33584.4766840091	-0.990527635285282	7.04540943672199	-133
V_V_HT	3.22086981724087	2.04749186564805	33584.4766840091	-0.792285129713541	7.23402476419529	-133
V_V_HM	4.07375285374598	2.04922097124804	33584.4766840091	0.0572087999487874	8.09029690754318	-133
V_V_WT	3.02313342710891	2.0499788062508	33584.4766840091	-0.994896009532207	7.04116286375003	-132
V_V_HT	3.20828920634377	2.04751550186521	33584.4766840091	-0.804912068414642	7.22149048110218	-132
V_V_HM	4.09877561437424	2.04924973966568	33584.4766840091	0.0821751734824261	8.11537605526606	-132
V_V_WT	3.01962481752678	2.05001521539084	33584.4766840091	-0.998475982289405	7.03772561734296	-131
V_V_HT	3.19612738926683	2.04754278529778	33584.4766840091	-0.817127361964044	7.20938214049771	-131
V_V_HM	4.12421531460537	2.04928329527397	33584.4766840091	0.107549103559512	8.14088152565123	-131
V_V_WT	3.01685954816099	2.05005348362201	33584.4766840091	-1.00131625871325	7.03503535503523	-130
V_V_HT	3.18441384651426	2.0475711499223	33584.4766840091	-0.828896500362734	7.19772419339126	-130
V_V_HM	4.15002912856684	2.04931844699215	33584.4766840091	0.133294018936295	8.16676423819739	-130
V_V_WT	3.01478286331989	2.05009044030395	33584.4766840091	-1.00346537993051	7.0330311065703	-129
V_V_HT	3.17317644556319	2.04759827868369	33584.4766840091	-0.840187074625421	7.1865399657518	-129
V_V_HM	4.17617638442101	2.04935229445403	33584.4766840091	0.159374932593281	8.19297783624874	-129
V_V_WT	3.01334178532908	2.05012331292362	33584.4766840091	-1.00497088939403	7.03165446005219	-128
V_V_HT	3.16244152870578	2.04762216810436	33584.4766840091	-0.850968815574473	7.17585187298603	-128
V_V_HM	4.20261887101962	2.04938230994025	33584.4766840091	0.185758587799666	8.21947915423957	-128
V_V_WT	3.01248601249502	2.05014980253205	33584.4766840091	-1.00587858277775	7.03085060776778	-127
V_V_HT	3.15223400329764	2.04764118116203	33584.4766840091	-0.861213607233932	7.16568161382922	-127
V_V_HM	4.22932106648577	2.04940640661543	33584.4766840091	0.212413552948162	8.24622858002337	-127
V_V_WT	3.01216869598605	2.05016815545345	33584.4766840091	-1.0062318716481	7.03056926362019	-126
V_V_HT	3.1425774347216	2.04765409591007	33584.4766840091	-0.87089548916327	7.15605035860647	-126
V_V_HM	4.25625029218866	2.04942300275442	33584.4766840091	0.239310249644028	8.2731903347333	-126
V_V_WT	3.01234708450199	2.0501772360258	33584.4766840091	-1.00607128136836	7.03076545037233	-125
V_V_HT	3.1334941294384	2.04766015323087	33584.4766840091	-0.879990667004974	7.14697892588177	-125
V_V_HM	4.28337677817743	2.04943108627439	33584.4766840091	0.266420891653778	8.30033266470109	-125
V_V_WT	3.01298303131017	2.05017659793697	33584.4766840091	-1.00543408388398	7.03140014650432	-124
V_V_HT	3.12500520546383	2.04765910217597	33584.4766840091	-0.888477530875533	7.13848794180319	-124
V_V_HM	4.31067364539119	2.04943027742635	33584.4766840091	0.293719344237705	8.32762794654467	-124
V_V_WT	3.01404335942195	2.05016654484321	33584.4766840091	-1.00435405136037	7.03244077020427	-123
V_V_HT	3.11713064233457	2.04765123664957	33584.4766840091	-0.896336677300732	7.13059796196987	-123
V_V_HM	4.33811679803358	2.04942088134683	33584.4766840091	0.321180913521269	8.35505268254589	-123
V_V_WT	3.01550008803131	2.05014816542692	33584.4766840091	-1.00286129845872	7.03386147452134	-122
V_V_HT	3.10988930677954	2.04763741342764	33584.4766840091	-0.903550918862172	7.12332953242126	-122
V_V_HM	4.3656847305283	2.0494039172103	33584.4766840091	0.348782096310949	8.38258736474566	-122
V_V_WT	3.01733051966123	2.05012332523673	33584.4766840091	-1.00098217919598	7.03564321851844	-121
V_V_HT	3.10329894930153	2.04761903959237	33584.4766840091	-0.910105262986899	7.11670316158995	-121
V_V_HM	4.39335824917802	2.04938110821546	33584.4766840091	0.376500321380263	8.41021617697579	-121
V_V_WT	3.0195171966803	2.05009459805074	33584.4766840091	-0.998739195897757	7.03777358925835	-120
V_V_HT	3.09737616734915	2.04759801777517	33584.4766840091	-0.915986841449732	7.11073917614803	-120
V_V_HM	4.42112011364588	2.04935481700668	33584.4766840091	0.404313717527607	8.43792650976416	-120
V_V_WT	3.02204773758697	2.05006512364861	33584.4766840091	-0.996150884142421	7.04024635931636	-119
V_V_HT	3.09213633714023	2.04757664048657	33584.4766840091	-0.921184771432844	7.1054574457133	-119
V_V_HM	4.44895460718304	2.04932791486897	33584.4766840091	0.432200940186108	8.46570827417998	-119
V_V_WT	3.0249145585306	2.05003838610156	33584.4766840091	-0.993231656680836	7.04306077374204	-118
V_V_HT	3.08759350921255	2.04755742978731	33584.4766840091	-0.92568994572484	7.10087696414993	-118
V_V_HM	4.4768470398773	2.04930357953239	33584.4766840091	0.460141070982624	8.49355300877198	-118
V_V_WT	3.02811449949186	2.05001791660871	33584.4766840091	-0.989991594804872	7.04622059378859	-117
V_V_HT	3.0837602720839	2.04754292540657	33584.4766840091	-0.929494753765066	7.09701529793287	-117
V_V_HM	4.50478319824977	2.0492850253313	33584.4766840091	0.488113596231634	8.52145280026791	-117
V_V_WT	3.03164779063068	2.05000636912865	33584.4766840091	-0.98643567020534	7.0497312514667	-116
V_V_HT	3.08064788884441	2.04753501528649	33584.4766840091	-0.932591632895324	7.09388741058414	-116
V_V_HM	4.53274887388691	2.04927466017436	33584.4766840091	0.516099587935259	8.54939815983856	-116
V_V_WT	3.03551580292209	2.05000354382256	33584.4766840091	-0.982562120216157	7.05359372606034	-115
V_V_HT	3.07826701307706	2.04753349178926	33584.4766840091	-0.934969522555358	7.09150354870948	-115
V_V_HM	4.56072960959107	2.04927227842732	33584.4766840091	0.54408499194609	8.57737422723606	-115
V_V_WT	3.03972219158827	2.0500081491843	33584.4766840091	-0.978364758218445	7.05780914139498	-114
V_V_HT	3.07662656489979	2.04753734889723	33584.4766840091	-0.936617530797788	7.08987066059737	-114
V_V_HM	4.5887096873148	2.04927667572377	33584.4766840091	0.572056450816522	8.60536292381308	-114
V_V_WT	3.04427285860935	2.05001853639875	33584.4766840091	-0.97383445049733	7.06238016771602	-113
V_V_HT	3.07573319959923	2.04754532310104	33584.4766840091	-0.937526525813909	7.08899292501238	-113
V_V_HM	4.61667136429199	2.04928632209155	33584.4766840091	0.599999220578858	8.63334350800511	-113
V_V_WT	3.04917531718939	2.05003285116737	33584.4766840091	-0.968960049359407	7.06731068373819	-112
V_V_HT	3.07559106639652	2.04755600747729	33584.4766840091	-0.937689600763993	7.08887173355703	-112
V_V_HM	4.64459424102184	2.04929950202235	33584.4766840091	0.627896264188026	8.66129221785565	-112
V_V_WT	3.05443805348338	2.05004917073807	33584.4766840091	-0.963729299989016	7.07260540695577	-111
V_V_HT	3.07620156672551	2.04756795576327	33584.4766840091	-0.9371025194892	7.08950565294022	-111
V_V_HM	4.67245465837364	2.04931444132189	33584.4766840091	0.655727399995486	8.68918191675179	-111
V_V_WT	3.0600698999316	2.05006563018072	33584.4766840091	-0.95812971461826	7.07826951448146	-110
V_V_HT	3.07756311731814	2.04757977879847	33584.4766840091	-0.935764142454912	7.0908903770912	-110
V_V_HM	4.70022513903139	2.0493294242022	33584.4766840091	0.68346851368907	8.71698176437371	-110
V_V_WT	3.06607942771735	2.05008054264691	33584.4766840091	-0.952149415782552	7.08430827121725	-109
V_V_HT	3.07967092365171	2.04759023615061	33584.4766840091	-0.933676832893614	7.09301868019703	-109
V_V_HM	4.72787388122033	2.04934290470678	33584.4766840091	0.711090833622295	8.74465692881836	-109
V_V_WT	3.07247437706241	2.05009251647472	33584.4766840091	-0.945777935554573	7.0907266896794	-108
V_V_HT	3.08251677532417	2.04759832446762	33584.4766840091	-0.930846834602521	7.09588038525087	-108
V_V_HM	4.75536432727448	2.04935361487124	33584.4766840091	0.73856028738328	8.77216836716567	-108
V_V_WT	3.07926112740094	2.05010056795668	33584.4766840091	-0.939006966399464	7.09752922120134	-107
V_V_HT	3.08608886622035	2.04760336130977	33584.4766840091	-0.927284616091359	7.09946234853205	-107
V_V_HM	4.78265481036231	2.04936066838638	33584.4766840091	0.765836945337227	8.79947267538738	-107
V_V_WT	3.08644459791517	2.05010362866385	33584.4766840091	-0.931829494977247	7.10471869080759	-106
V_V_HT	3.09037229063869	2.04760462101037	33584.4766840091	-0.923003660729802	7.10374824200719	-106
V_V_HM	4.80969922043908	2.04936310858886	33584.4766840091	0.792876572532657	8.82652186834551	-106
V_V_WT	3.09402896009703	2.05009889106786	33584.4766840091	-0.924235846943224	7.11229376713729	-105
V_V_HT	3.09535086461501	2.04760011078296	33584.4766840091	-0.918016246551595	7.10871797578162	-105
V_V_HM	4.83644961826061	2.04935839019839	33584.4766840091	0.819636218562859	8.85326301795835	-105
V_V_WT	3.10201613833457	2.05008398208302	33584.4766840091	-0.916219446579206	7.12025172324834	-104
V_V_HT	3.10100513251471	2.04758816160333	33584.4766840091	-0.912338557846113	7.11434882287554	-104
V_V_HM	4.86285341628952	2.04934436763133	33584.4766840091	0.846067501308724	8.87963933127031	-104
V_V_WT	3.11040512739693	2.05005807520375	33584.4766840091	-0.90777967913649	7.12858993393035	-103
V_V_HT	3.10731170695794	2.04756823244379	33584.4766840091	-0.905992921560177	7.12061633547606	-103
V_V_HM	4.8888525236329	2.0493203087403	33584.4766840091	0.872113764911499	8.90559128235429	-103
V_V_WT	3.11919175031801	2.05002226544646	33584.4766840091	-0.898922867851282	7.1373063684873	-102
V_V_HT	3.11424330120186	2.04754117432055	33584.4766840091	-0.899008292457861	7.12749489486159	-102
V_V_HM	4.91438353073508	2.04928723392847	33584.4766840091	0.89770959979002	8.93105746168014	-102
V_V_WT	3.12836847885209	2.04997972749806	33584.4766840091	-0.88966276346556	7.14639972116974	-101
V_V_HT	3.12176881475667	2.04750934055145	33584.4766840091	-0.891420383613436	7.13495801312678	-101
V_V_HM	4.9393780179604	2.04924805874776	33584.4766840091	0.922780871725911	8.9559751641949	-101
V_V_WT	3.13792430968093	2.04993561789411	33584.4766840091	-0.880020476285768	7.15586909564763	-100
V_V_HT	3.12985346879703	2.04747651586286	33584.4766840091	-0.883271392046964	7.14297832964102	-100
V_V_HM	4.96376298067107	2.04920750463048	33584.4766840091	0.947245321910546	8.9802806394316	-100
V_V_WT	3.14784529210078	2.04989604760467	33584.4766840091	-0.87002193472857	7.16571251893014	-99
V_V_HT	3.13845953743994	2.04744716911465	33584.4766840091	-0.874607802761499	7.15152687764137	-99
V_V_HM	4.98746193830241	2.04917116072642	33584.4766840091	0.971015514852179	9.00390836175265	-99
V_V_WT	3.15811629332287	2.04986558328445	33584.4766840091	-0.859691222384083	7.17592380902983	-98
V_V_HT	3.14754821437697	2.04742462738724	33584.4766840091	-0.865474943258266	7.16057137201221	-98
V_V_HM	5.01039728929363	2.049143199145	33584.4766840091	0.9940056715111	9.02678890707615	-98
V_V_WT	3.16871981947786	2.04984817263027	33584.4766840091	-0.849053570744094	7.18649320969981	-97
V_V_HT	3.1570787022007	2.04741176680505	33584.4766840091	-0.855919248248165	7.17007665264957	-97
V_V_HM	5.03248965367119	2.04912722643378	33584.4766840091	1.01612934295567	9.04884996438671	-97
V_V_WT	3.17963778689442	2.04984483800064	33584.4766840091	-0.838129067337997	7.19740464112683	-96
V_V_HT	3.16700970620861	2.04740932332952	33584.4766840091	-0.845983454943622	7.18000286736083	-96
V_V_HM	5.05365920743164	2.04912417331481	33584.4766840091	1.03730488093501	9.07001353392828	-96
V_V_WT	3.19085156978132	2.0498536724864	33584.4766840091	-0.826932600349069	7.2086357399117	-95
V_V_HT	3.17729960831248	2.0474158895579	33584.4766840091	-0.835706422874727	7.1903056394997	-95
V_V_HM	5.07382613428219	2.04913229097548	33584.4766840091	1.05745589688959	9.09019637167479	-95
V_V_WT	3.20233985913213	2.0498727911079	33584.4766840091	-0.815481784158347	7.22016150242261	-94
V_V_HT	3.18790524248594	2.04743007865647	33584.4766840091	-0.825128599825736	7.20093908479761	-94
V_V_HM	5.09291082715053	2.04914985225921	33584.4766840091	1.07650616903379	9.10931548526727	-94
V_V_WT	3.21407824863081	2.04990118142396	33584.4766840091	-0.80379904066211	7.23195553792372	-93
V_V_HT	3.19878191063073	2.04745114579011	33584.4766840091	-0.814293223992271	7.21185704525374	-93
V_V_HM	5.11083475279483	2.04917592940905	33584.4766840091	1.09437898256154	9.12729052302812	-93
V_V_WT	3.22603985986779	2.04993799728797	33584.4766840091	-0.79190958979325	7.24398930952884	-92
V_V_HT	3.20988391534946	2.04747847032541	33584.4766840091	-0.803244776308794	7.22301260700772	-92
V_V_HM	5.1275209714009	2.04920974770168	33584.4766840091	1.11099891614317	9.14404302665864	-92
V_V_WT	3.23819689939042	2.04998051340611	33584.4766840091	-0.779835883334208	7.25622968211506	-91
V_V_HT	3.2211653329568	2.04751005343431	33584.4766840091	-0.792025262688401	7.23435592860201	-91
V_V_HM	5.14289360916221	2.04924881235966	33584.4766840091	1.1262949858223	9.15949223250212	-91
V_V_WT	3.25051987230373	2.05002550862476	33584.4766840091	-0.767601102607324	7.26864084721478	-90
V_V_HT	3.23258007943014	2.04754353439368	33584.4766840091	-0.780676140054633	7.2458362989149	-90
V_V_HM	5.1568796442701	2.04929017539607	33584.4766840091	1.14019994794672	9.17355934059349	-90
V_V_WT	3.26297850323597	2.05006818038396	33584.4766840091	-0.755226109800545	7.28118311627249	-89
V_V_HT	3.24408213639494	2.04757538738101	33584.4766840091	-0.769236516047854	7.25740078883774	-89
V_V_HM	5.16940782935566	2.04932943938866	33584.4766840091	1.15265117424736	9.18616448446395	-89
V_V_WT	3.27554078593072	2.05010437199231	33584.4766840091	-0.742734763911224	7.29381633577265	-88
V_V_HT	3.25562609139551	2.04760255201224	33584.4766840091	-0.757745804665013	7.26899798745603	-88
V_V_HM	5.18041239630781	2.04936279510141	33584.4766840091	1.16359036284763	9.19723442976798	-88
V_V_WT	3.28817282760289	2.05013140512993	33584.4766840091	-0.730155708124747	7.30650136333052	-87
V_V_HT	3.26716760378156	2.0476230405433	33584.4766840091	-0.746244450509213	7.28057965807234	-87
V_V_HM	5.18983493250588	2.04938778226541	33584.4766840091	1.17296392333914	9.20670594167263	-87
V_V_WT	3.30083909647652	2.05014810048713	33584.4766840091	-0.717522162729278	7.31920035568232	-86
V_V_HT	3.27866382683803	2.04763595218596	33584.4766840091	-0.734773534719391	7.29210118839546	-86
V_V_HM	5.1976253045589	2.0494033081644	33584.4766840091	1.1807238640926	9.21452674502521	-86
V_V_WT	3.31350269194526	2.05015464616723	33584.4766840091	-0.704871397020169	7.33187678091069	-85
V_V_HT	3.29007381935402	2.04764137931013	33584.4766840091	-0.723374179554689	7.30352181826273	-85
V_V_HM	5.20374250758417	2.04940952817523	33584.4766840091	1.18682887568128	9.22065613948707	-85
V_V_WT	3.32612563547415	2.050152349043	33584.4766840091	-0.692243951048257	7.34449522199656	-84
V_V_HT	3.30135894318245	2.0476402303934	33584.4766840091	-0.712086803809685	7.31480469017458	-84
V_V_HM	5.20815542268057	2.04940762012741	33584.4766840091	1.19124553061745	9.22506531474368	-84
V_V_WT	3.33866919103674	2.0501433112484	33584.4766840091	-0.679682681095318	7.3570210631688	-83
V_V_HT	3.31248324887439	2.04763399947063	33584.4766840091	-0.700950285293378	7.32591678304216	-83
V_V_HM	5.21084347368709	2.04939949065865	33584.4766840091	1.19394951566423	9.22773743170995	-83
V_V_WT	3.35109422282884	2.05013007575242	33584.4766840091	-0.667231707272861	7.36942015293054	-82
V_V_HT	3.32341385054615	2.04762451308308	33584.4766840091	-0.690001089973574	7.33682879106588	-82
V_V_HM	5.2117971738813	2.0493874533393	33584.4766840091	1.19492680942112	9.22866753834148	-82
V_V_WT	3.36336159282992	2.05011528217781	33584.4766840091	-0.654935341353345	7.38165852701319	-81
V_V_HT	3.33412129074341	2.04761368376054	33584.4766840091	-0.679272423929186	7.34751500541601	-81
V_V_HM	5.21101855183451	2.04937391581452	33584.4766840091	1.19417472139162	9.2278623822774	-81
V_V_WT	3.37543260957777	2.0501013671924	33584.4766840091	-0.642837050752309	7.39370226990785	-80
V_V_HT	3.34457990122915	2.04760329430478	33584.4766840091	-0.668793449750446	7.35795325220874	-80
V_V_HM	5.20852145517606	2.04936110705074	33584.4766840091	1.19170273035366	9.22534017999846	-80
V_V_WT	3.38726953026471	2.05009033429303	33584.4766840091	-0.630978505200608	7.40551756573002	-79
V_V_HT	3.35476816065007	2.04759483047454	33584.4766840091	-0.658588600929216	7.36812492222936	-79
V_V_HM	5.20433172772097	2.04935086717836	33584.4766840091	1.18753307340295	9.22113038203899	-79
V_V_WT	3.39883612381403	2.05008360661317	33584.4766840091	-0.619398725165829	7.41707097279389	-78
V_V_HT	3.36466905502508	2.04758937185994	33584.4766840091	-0.64867700748059	7.37801511753075	-78
V_V_HM	5.19848725705003	2.04934451232634	33584.4766840091	1.18170105846201	9.21527345563806	-78
V_V_WT	3.41009829467387	2.05008196521365	33584.4766840091	-0.608133337106107	7.42832992645384	-77
V_V_HT	3.3742704436593	2.04758754291519	33584.4766840091	-0.639072034051344	7.38761292136994	-77
V_V_HM	5.19103789854918	2.04934277676283	33584.4766840091	1.17425510172573	9.20782069537263	-77
V_V_WT	3.4210247734533	2.05008556521054	33584.4766840091	-0.597213914445214	7.43926346135181	-76
V_V_HT	3.38356543543611	2.04758951904756	33584.4766840091	-0.6297809155624	7.39691178643462	-76
V_V_HM	5.18204527691649	2.0493458255233	33584.4766840091	1.16525650441695	9.19883404941603	-76
V_V_WT	3.43158786753617	2.05009401418235	33584.4766840091	-0.58666738063963	7.44984311571198	-75
V_V_HT	3.39255277552275	2.04759507711799	33584.4766840091	-0.620804469486242	7.40591002053175	-75
V_V_HM	5.17158247113913	2.04935332357112	33584.4766840091	1.15477900220625	9.188385940072	-75
V_V_WT	3.44176427344104	2.05010649239989	33584.4766840091	-0.576515432473166	7.46004397935524	-74
V_V_HT	3.40123724919778	2.0476036762613	33584.4766840091	-0.612136850429816	7.41461134882538	-74
V_V_HM	5.15973359304862	2.04936454310311	33584.4766840091	1.1429081334446	9.17655905265263	-74
V_V_WT	3.45153594076505	2.05012189262243	33584.4766840091	-0.566773950118532	7.46984583164864	-73
V_V_HT	3.40963009770386	2.04761455363602	33584.4766840091	-0.603765321954797	7.42302551736251	-73
V_V_HM	5.14659326660228	2.04937848897453	33584.4766840091	1.12974047260743	9.16344606059713	-73
V_V_WT	3.46089097887068	2.05013895867095	33584.4766840091	-0.557452362058886	7.47923431980025	-72
V_V_HT	3.41774945037968	2.04762682068944	33584.4766840091	-0.595670013128398	7.43116891388776	-72
V_V_HM	5.13226602064024	2.04939402352718	33584.4766840091	1.11538277838434	9.14914926289614	-72
V_V_WT	3.46982459348975	2.05015640606006	33584.4766840091	-0.548552944926551	7.48820213190606	-71
V_V_HT	3.42562076442644	2.04763954830568	33584.4766840091	-0.587823645650136	7.43906517450302	-71
V_V_HM	5.11686560357826	2.0494099757503	33584.4766840091	1.09995109441274	9.13378011274378	-71
V_V_WT	3.47834003861425	2.05017301392619	33584.4766840091	-0.540070051794681	7.49675012902317	-70
V_V_HT	3.43327727458897	2.04765183329604	33584.4766840091	-0.580191214494056	7.446745763672	-70
V_V_HM	5.10051423907441	2.04942522506327	33584.4766840091	1.08356984072749	9.11745863742133	-70
V_V_WT	3.48644956440461	2.05018768430013	33584.4766840091	-0.531989280445173	7.50488840925439	-69
V_V_HT	3.44076043950001	2.04766284336781	33584.4766840091	-0.572729629704906	7.45425050870492	-69
V_V_HM	5.08334182801964	2.04943875611406	33584.4766840091	1.06637090834469	9.1003127476946	-69
V_V_WT	3.49417533785289	2.05019947147665	33584.4766840091	-0.524286610270973	7.51263728597676	-68
V_V_HT	3.44812037895403	2.04767184232264	33584.4766840091	-0.565387328513909	7.46162808642196	-68
V_V_HM	5.06548511490583	2.04944968702039	33584.4766840091	1.04849277027601	9.08247745953565	-68
V_V_WT	3.50155031919961	2.05020758966737	33584.4766840091	-0.51692754085916	7.52002817925837	-67
V_V_HT	3.45541629294493	2.04767820095031	33584.4766840091	-0.558103877653403	7.46893646354326	-67
V_V_HM	5.04708683110166	2.04945727834963	33584.4766840091	1.03007960720369	9.06409405499963	-67
V_V_WT	3.50861906220305	2.05021141072434	33584.4766840091	-0.509866287259666	7.52710441166577	-66
V_V_HT	3.46271684510251	2.04768140154579	33584.4766840091	-0.550809598773776	7.4762432889788	-66
V_V_HM	5.02829482364018	2.04946093335862	33584.4766840091	1.01128043579803	9.04530921148233	-66
V_V_WT	3.51543841926362	2.05021046470138	33584.4766840091	-0.503045075961338	7.53392191448858	-65
V_V_HT	3.47010050269433	2.04768104461387	33584.4766840091	-0.543425241583037	7.4836262469717	-65
V_V_HM	5.00926118563723	2.04946020088653	33584.4766840091	0.99224823346575	9.02627413780871	-65
V_V_WT	3.52207812149673	2.05020445453121	33584.4766840091	-0.496393593586605	7.54054983658006	-64
V_V_HT	3.47765581237249	2.04767686524738	33584.4766840091	-0.535861740201851	7.49117336494683	-64
V_V_HM	4.99014139500323	2.04945479092651	33584.4766840091	0.973139046540691	9.00714374346577	-64
V_V_WT	3.52862121239244	2.05019329204989	33584.4766840091	-0.489828623841031	7.54707104862592	-63
V_V_HT	3.485481601143	2.04766876385225	33584.4766840091	-0.528020072416383	7.49898327470239	-63
V_V_HM	4.97109347350513	2.04944460925923	33584.4766840091	0.954111081462974	8.98807586554728	-63
V_V_WT	3.53516430809604	2.05017715683442	33584.4766840091	-0.483253902556458	7.55358251874854	-62
V_V_HT	3.49368708111805	2.04765685186291	33584.4766840091	-0.519791244529806	7.50716540676591	-62
V_V_HM	4.95227717103355	2.04942981232232	33584.4766840091	0.935323781500064	8.96923056056704	-62
V_V_WT	3.54181766822424	2.05015657248715	33584.4766840091	-0.476560196394929	7.56019553284341	-61
V_V_HT	3.50239184879636	2.04764150837607	33584.4766840091	-0.511056403086045	7.51584010067877	-61
V_V_HM	4.93385318586375	2.04941087734721	33584.4766840091	0.916936909537051	8.95076946219044	-61
V_V_WT	3.54870505265477	2.05013248819046	33584.4766840091	-0.469625605909007	7.56703571121855	-60
V_V_HT	3.51172575716846	2.04762343892706	33584.4766840091	-0.50168707796828	7.52513859230519	-60
V_V_HM	4.91598242006395	2.04938867666805	33584.4766840091	0.899109657837074	8.93285518229083	-60
V_V_WT	3.5559633573323	2.05010634773973	33584.4766840091	-0.462316065042987	7.57424277970758	-59
V_V_HT	3.52182865320618	2.04760372380125	33584.4766840091	-0.491545539601367	7.53520284601372	-59
V_V_HM	4.898825280068	2.04936454007279	33584.4766840091	0.881999826403509	8.91565073373249	-59
V_V_WT	3.56374201474538	2.05008012466669	33584.4766840091	-0.454486009498836	7.58197003898959	-58
V_V_HT	3.53284996655889	2.04758384084182	33584.4766840091	-0.480485254959775	7.54618518807755	-58
V_V_HM	4.88254101972104	2.04934028585511	33584.4766840091	0.865763105162949	8.89931893427913	-58
V_V_WT	3.57220215733992	2.05005630131588	33584.4766840091	-0.445979172311874	7.59038348699171	-57
V_V_HT	3.54494814149113	2.04756564730795	33584.4766840091	-0.468351420071238	7.55824770305349	-57
V_V_HM	4.86728712937612	2.04931820059306	33584.4766840091	0.850552502696317	8.88402175605593	-57
V_V_WT	3.58151554582135	2.05003777254036	33584.4766840091	-0.436629466788899	7.59966055843159	-56
V_V_HT	3.5582899078946	2.04755130737629	33584.4766840091	-0.454981546905214	7.57156136269442	-56
V_V_HM	4.85321877040365	2.04930095024461	33584.4766840091	0.83651795500406	8.86991958580324	-56
V_V_WT	3.5918632693656	2.05002766062505	33584.4766840091	-0.426261923540527	7.60998846227172	-55
V_V_HT	3.57304938885538	2.04754315612776	33584.4766840091	-0.440206089215087	7.58630486692586	-55
V_V_HM	4.84048825427288	2.04929141054562	33584.4766840091	0.823806137013613	8.85717037153214	-55
V_V_WT	3.60343321028684	2.05002844122532	33584.4766840091	-0.414693512622843	7.62155993319652	-54
V_V_HT	3.58940618836622	2.04754306064218	33584.4766840091	-0.423849102549212	7.60266147928166	-54
V_V_HM	4.82924519234009	2.04929186762946	33584.4766840091	0.812562179180654	8.84592820549952	-54
V_V_WT	3.61641527062385	2.05003989167823	33584.4766840091	-0.401733895569982	7.63456443681769	-53
V_V_HT	3.6075416071721	2.04755091836286	33584.4766840091	-0.405729085147938	7.62081229949213	-53
V_V_HM	4.81963794504937	2.04930214107061	33584.4766840091	0.802934795589588	8.83634109450915	-53
V_V_WT	3.63100219720356	2.05006028985398	33584.4766840091	-0.387186950121002	7.64919134452812	-52
V_V_HT	3.62763948501901	2.0475655314492	33584.4766840091	-0.385659849456181	7.6409388194942	-52
V_V_HM	4.81181209105672	2.04932067933032	33584.4766840091	0.795072605966061	8.82855157614737	-52
V_V_WT	3.64738747323362	2.05008540101075	33584.4766840091	-0.370850892827629	7.66562583929487	-51
V_V_HT	3.64988442061995	2.04758385684937	33584.4766840091	-0.363450832274058	7.66321967351396	-51
V_V_HM	4.80591170271913	2.04934362977529	33584.4766840091	0.78912723396172	8.82269617147653	-51
V_V_WT	3.66576434118045	2.05011073233581	33584.4766840091	-0.352523675154962	7.68405235751585	-50
V_V_HT	3.67446134718276	2.04760264352706	33584.4766840091	-0.338910728249965	7.68783342261549	-50
V_V_HM	4.80207674639672	2.04936689625434	33584.4766840091	0.785246674534807	8.81890681825863	-50
V_V_WT	3.68632400494969	2.05013258988034	33584.4766840091	-0.332006852929778	7.70465486282915	-49
V_V_HT	3.70155423643879	2.04761919381074	33584.4766840091	-0.311850278122984	7.71495875100057	-49
V_V_HM	4.80044202569955	2.04938710140749	33584.4766840091	0.783572351037905	8.8173117003612	-49
V_V_WT	3.70925342827667	2.05014836953002	33584.4766840091	-0.309108358262493	7.72761521481584	-48
V_V_HT	3.73134434074808	2.0476315701092	33584.4766840091	-0.282084431787186	7.74477311328334	-48
V_V_HM	4.80113690917497	2.04940185054773	33584.4766840091	0.784238325687798	8.81803549266214	-48
V_V_WT	3.73473314610003	2.05015667067307	33584.4766840091	-0.283644910966927	7.75311120316699	-47
V_V_HT	3.76400838718944	2.04763867858638	33584.4766840091	-0.249434318207205	7.77745109258608	-47
V_V_HM	4.80428508643029	2.04940983588287	33584.4766840091	0.787370851409777	8.8211993214508	-47
V_V_WT	3.76293513205018	2.05015724588183	33584.4766840091	-0.255444052445865	7.78131431654623	-46
V_V_HT	3.79971674989086	2.04764023901918	33584.4766840091	-0.213729014008095	7.81316251378981	-46
V_V_HM	4.81000434815654	2.04941079306712	33584.4766840091	0.793088237021753	8.82692045929133	-46
V_V_WT	3.79402077308657	2.05015081824072	33584.4766840091	-0.224345813010364	7.81238735918351	-45
V_V_HT	3.8386316359418	2.04763666268924	33584.4766840091	-0.174807118226655	7.85207039011026	-45
V_V_HM	4.81840639393245	2.04940533852704	33584.4766840091	0.801500973885076	8.83531181397983	-45
V_V_WT	3.82813899399248	2.05013881134511	33584.4766840091	-0.190204058173339	7.84648204615829	-44
V_V_HT	3.88090531568774	2.0476288693769	33584.4766840091	-0.132518163318699	7.89432879469417	-44
V_V_HM	4.82959666624011	2.04939472803951	33584.4766840091	0.81271204311566	8.84648128936457	-44
V_V_WT	3.86542457702755	2.05012304333243	33584.4766840091	-0.152887569287492	7.88373672334259	-43
V_V_HT	3.92667843145788	2.04761807884684	33584.4766840091	-0.0867238977360483	7.9400807606518	-43
V_V_HM	4.84367421019147	2.04938058270896	33584.4766840091	0.826817312404637	8.8605311079783	-43
V_V_WT	3.90599672236974	2.0501054355711	33584.4766840091	-0.112280912123448	7.92427435686293	-42
V_V_HT	3.97607842183299	2.0476056116782	33584.4766840091	-0.0372994712787591	7.98945631494473	-42
V_V_HM	4.86073156263485	2.04936462782203	33584.4766840091	0.843905936978817	8.87755718829088	-42
V_V_WT	3.94995788685364	2.05008777903071	33584.4766840091	-0.0682851402090687	7.96820091391634	-41
V_V_HT	4.0292180937201	2.04759272900833	33584.4766840091	0.0158654510873344	8.04257073635287	-41
V_V_HM	4.88085467102873	2.04934848320691	33584.4766840091	0.864060689377309	8.89764865268016	-41
V_V_WT	3.99739293313601	2.05007158768438	33584.4766840091	-0.0208183583272978	8.01560422459931	-40
V_V_HT	4.0861943733572	2.04758053130842	33584.4766840091	0.0728656386385911	8.0995231080758	-40
V_V_HM	4.90412284275757	2.04933353142235	33584.4766840091	0.887358167121554	8.9208875183936	-40
V_V_WT	4.04836862015657	2.05005805116463	33584.4766840091	0.0301838607406424	8.06655337957249	-39
V_V_HT	4.14708726756699	2.04756992449711	33584.4766840091	0.133779322565787	8.1603952125682	-39
V_V_HM	4.93060872775152	2.04932087471632	33584.4766840091	0.913868859697537	8.94734859580551	-39
V_V_WT	4.10293345342592	2.05004808011764	33584.4766840091	0.0847682376073324	8.12109866924451	-38
V_V_HT	4.21195905905041	2.04756164876385	33584.4766840091	0.198667334772929	8.22525078332789	-38
V_V_HM	4.96037833434255	2.04931137481142	33584.4766840091	0.943657086431076	8.97709958225402	-38
V_V_WT	4.16111790425788	2.05004242029001	33584.4766840091	0.142963781897412	8.17927202661835	-37
V_V_HT	4.2808537552533	2.04755635350813	33584.4766840091	0.267572409860369	8.29413510064623	-37
V_V_HM	4.99349107959267	2.04930575395625	33584.4766840091	0.976780848751947	9.01020131043339	-37
V_V_WT	4.22293500581708	2.05004179771015	33584.4766840091	0.204782103734682	8.24108790789947	-36
V_V_HT	4.35379680823822	2.04755469241825	33584.4766840091	0.340518718638956	8.36707489783747	-36
V_V_HM	5.02999987258791	2.04930472340377	33584.4766840091	1.01329166166574	9.04670808351008	-36
V_V_WT	4.28838131199787	2.05004704943671	33584.4766840091	0.27021811634958	8.30654450764616	-35
V_V_HT	4.43079511165194	2.04755740733743	33584.4766840091	0.417511700717091	8.4440785225868	-35
V_V_HM	5.06995123163172	2.04930909842	33584.4766840091	1.05323444552626	9.08666801773717	-35
V_V_WT	4.35744047135688	2.05005858098079	33584.4766840091	0.33925467348294	8.37562626923081	-34
V_V_HT	4.51184023937812	2.047564920239	33584.4766840091	0.498542102896068	8.52513837586017	-34
V_V_HM	5.11338644183287	2.04931929770378	33584.4766840091	1.09664966477808	9.13012321888767	-34
V_V_WT	4.43009164926758	2.05007457099729	33584.4766840091	0.411874510407678	8.44830878812748	-33
V_V_HT	4.59691788362644	2.0475760095173	33584.4766840091	0.583598011774982	8.6102377554779	-33
V_V_HM	5.16034476560886	2.04933369735676	33584.4766840091	1.14357976473566	9.17710976648206	-33
V_V_WT	4.50630623201372	2.05009242657201	33584.4766840091	0.488054095609146	8.52455836841829	-32
V_V_HT	4.68600242999074	2.047588865448	33584.4766840091	0.672657360069996	8.69934749991148	-32
V_V_HM	5.2108615433297	2.04934995841255	33584.4766840091	1.19406467022414	9.22765841643527	-32
V_V_WT	4.58605246929924	2.05010788098082	33584.4766840091	0.567770041718343	8.60433489688014	-31
V_V_HT	4.77906300207434	2.04760041748045	33584.4766840091	0.765695289770036	8.79243071437865	-31
V_V_HM	5.26497022353654	2.04936419688613	33584.4766840091	1.24814544252978	9.2817950045433	-31
V_V_WT	4.66929308047393	2.05011743357768	33584.4766840091	0.650991929472423	8.68759423147543	-30
V_V_HT	4.87605680277024	2.04760810600922	33584.4766840091	0.862674020683339	8.88943958485715	-30
V_V_HM	5.32269974367234	2.04937321049078	33584.4766840091	1.3058572956884	9.33954219165628	-30
V_V_WT	4.75598617341419	2.05011943119547	33584.4766840091	0.737681107012654	8.77429123981572	-29
V_V_HT	4.97692795627562	2.04761066502806	33584.4766840091	0.963540158423188	8.99031575412805	-29
V_V_HM	5.38407379862842	2.04937546466459	33584.4766840091	1.36722693238576	9.40092066487107	-29
V_V_WT	4.84608784766986	2.05011421316112	33584.4766840091	0.827793008796319	8.8643826865434	-28
V_V_HT	5.08160918169667	2.04760823024678	33584.4766840091	1.06822615609985	9.0949922072935	-28
V_V_HM	5.44911105306523	2.04937122610862	33584.4766840091	1.43227249453902	9.46594961159143	-28
V_V_WT	4.93955483212421	2.0501039433761	33584.4766840091	0.921280122384885	8.95782954186354	-27
V_V_HT	5.19002360867523	2.04760222884352	33584.4766840091	1.1766523460366	9.20339487131386	-27
V_V_HM	5.51782533487523	2.04936241407437	33584.4766840091	1.50100404824124	9.53464662150921	-27
V_V_WT	5.03634709587116	2.05009216648096	33584.4766840091	1.01809546925405	9.05459872248827	-26
V_V_HT	5.30208670154078	2.04759507607638	33584.4766840091	1.28872945857338	9.31544394450818	-26
V_V_HM	5.59022580492729	2.04935220254936	33584.4766840091	1.57342453323589	9.60702707661869	-26
V_V_WT	5.13643036438722	2.05008315671038	33584.4766840091	1.1181963972324	9.15466433154204	-25
V_V_HT	5.41770824538185	2.04758972589669	33584.4766840091	1.40436148895188	9.43105500181182	-25
V_V_HM	5.66631708797152	2.04934443493142	33584.4766840091	1.64953104108022	9.68310313486282	-25
V_V_WT	5.23977676367828	2.05008059163804	33584.4766840091	1.22154782415405	9.2580057032025	-24
V_V_HT	5.53679463355339	2.04758872633213	33584.4766840091	1.52344983630457	9.5501394308022	-24
V_V_HM	5.74610009470523	2.04934242067824	33584.4766840091	1.72931799581989	9.76288219359056	-24
V_V_WT	5.34636180392483	2.05008527141336	33584.4766840091	1.32812369187896	9.36459991597071	-23
V_V_HT	5.65925168576891	2.04759256372064	33584.4766840091	1.64589936710575	9.67260400443208	-23
V_V_HM	5.82957425432948	2.04934685406509	33584.4766840091	1.81278346585242	9.84636504280654	-23
V_V_WT	5.45617137754141	2.05009664537413	33584.4766840091	1.43791097213861	9.4744317829442	-22
V_V_HT	5.78498570923012	2.0476007974427	33584.4766840091	1.77161725218665	9.79835416627359	-22
V_V_HM	5.91673527144252	2.04935721731378	33584.4766840091	1.89992417063923	9.93354637224581	-22
V_V_WT	5.56920497425583	2.05011334014031	33584.4766840091	1.55091184653331	9.58749810197835	-21
V_V_HT	5.9139049960178	2.0476124514388	33584.4766840091	1.90051369673846	9.92729629529713	-21
V_V_HM	6.00757427630891	2.04937226560019	33584.4766840091	1.99073368034322	10.0244148722746	-21
V_V_WT	5.68547678353224	2.05013323414222	33584.4766840091	1.66714466287719	9.70380890418729	-20
V_V_HT	6.04592143575755	2.04762606361781	33584.4766840091	2.03250345613607	10.059339415379	-20
V_V_HM	6.10207762743434	2.04939009327544	33584.4766840091	2.08520208860793	10.1189531662607	-20
V_V_WT	5.8050163456386	2.05015365533136	33584.4766840091	1.78664419874579	9.82338849253141	-19
V_V_HT	6.18095191572211	2.04763981805382	33584.4766840091	2.16750697692982	10.1943968545144	-19
V_V_HM	6.20022662355195	2.04940830994086	33584.4766840091	2.18331537943061	10.2171378676733	-19
V_V_WT	5.92786872401516	2.05017168337565	33584.4766840091	1.90946124153134	9.94627620649897	-18
V_V_HT	6.31891947824911	2.04765174758834	33584.4766840091	2.30545115715613	10.3323877993421	-18
V_V_HM	6.30199712365399	2.04942430976943	33584.4766840091	2.28505451931467	10.3189397279933	-18
V_V_WT	6.05409417157842	2.05018451950324	33584.4766840091	2.03566152984011	10.0725268133167	-17
V_V_HT	6.45975420071115	2.04765998204689	33584.4766840091	2.44626973979431	10.473238661628	-17
V_V_HM	6.40735907466165	2.04943560121592	33584.4766840091	2.39039433869628	10.424323810627	-17
V_V_WT	6.18376728122392	2.0501898743823	33584.4766840091	2.16532414373724	10.2022104187106	-16
V_V_HT	6.60339377780593	2.04766300853015	33584.4766840091	2.58990338487711	10.6168841707347	-16
V_V_HM	6.51627594993108	2.04944015278732	33584.4766840091	2.49930229272817	10.533249607134	-16
V_V_WT	6.31697562099721	2.0501863186767	33584.4766840091	2.29853945281663	10.3354117891778	-15
V_V_HT	6.74978378850315	2.04765990625685	33584.4766840091	2.73629947613742	10.7632681008689	-15
V_V_HM	6.62870410256234	2.04943670538377	33584.4766840091	2.61173720238975	10.6456710027349	-15
V_V_WT	6.45381787193104	2.05017354326047	33584.4766840091	2.4354067440086	10.4722289998535	-14
V_V_HT	6.89887764110603	2.04765052000146	33584.4766840091	2.88541172612584	10.9123435560862	-14
V_V_HM	6.74459204745014	2.04942500379886	33584.4766840091	2.72764808278913	10.7615360121112	-14
V_V_WT	6.59440149889631	2.05015248622372	33584.4766840091	2.57603164349494	10.6127713542977	-13
V_V_HT	7.05063620039163	2.0476355430506	33584.4766840091	3.03719964075367	11.0640727600296	-13
V_V_HM	6.86387968317791	2.04940590904714	33584.4766840091	2.84697314489139	10.8807862214644	-13
V_V_WT	6.73883999305865	2.05012530038912	33584.4766840091	2.72052342283436	10.7571565632829	-12
V_V_HT	7.20502710303892	2.04761649189752	33584.4766840091	3.19162788432062	11.2184263217572	-12
V_V_HM	6.98649746989576	2.04938136803299	33584.4766840091	2.96963903284665	11.0033559069449	-12
V_V_WT	6.88724974631066	2.05009515604638	33584.4766840091	2.86899226004183	10.9055072325795	-11
V_V_HT	7.36202378419657	2.04759556918858	33584.4766840091	3.34866557471219	11.375381993681	-11
V_V_HM	7.11236558585016	2.04935423587312	33584.4766840091	3.09556032877378	11.1291708429265	-11
V_V_WT	7.03974662158562	2.05006589600824	33584.4766840091	3.02154648600461	11.0579467571666	-10
V_V_HT	7.52160424052291	2.04757542670177	33584.4766840091	3.50828551101007	11.5349229700357	-10
V_V_HM	7.24139308248437	2.04932796623396	33584.4766840091	3.2246393148103	11.2581468501585	-10
V_V_WT	7.19644229738945	2.05004158084149	33584.4766840091	3.17828982037714	11.2145947744018	-9
V_V_HT	7.68374956610899	2.04755885425991	33584.4766840091	3.67046331915598	11.697035813062	-9
V_V_HM	7.37347706693152	2.04930620362824	33584.4766840091	3.35676595471812	11.3901881791449	-9
V_V_WT	7.35744047050139	2.05002597841886	33584.4766840091	3.33931857477763	11.3755623662251	-8
V_V_HT	7.84844230185941	2.04754843153761	33584.4766840091	3.83517648380297	11.8617081199159	-8
V_V_HM	7.5085019354443	2.04929232617878	33584.4766840091	3.49181802351233	11.5251858473763	-8
V_V_WT	7.52283300879833	2.05002206133506	33584.4766840091	3.50471879069445	11.5409472269022	-7
V_V_HT	8.01566464657481	2.04754618609633	33584.4766840091	4.00240322966103	12.0289260634886	-7
V_V_HM	7.64633868972287	2.04928899576451	33584.4766840091	3.62966130551819	11.6630160739276	-7
V_V_WT	7.69269615017303	2.0500315765355	33584.4766840091	3.67456328194683	11.7108290183992	-6
V_V_HT	8.18539658130231	2.04755330142712	33584.4766840091	4.17212121809382	12.1986719445108	-6
V_V_HM	7.78684436183311	2.04929777314407	33584.4766840091	3.77014977366058	11.8035389500056	-6
V_V_WT	7.86709063610569	2.05005420095219	33584.4766840091	3.84891342323946	11.8852678489719	-5
V_V_HT	8.35761496542501	2.04756951317021	33584.4766840091	4.34430782663877	12.3709221042113	-5
V_V_HM	7.92986403003507	2.04931835100591	33584.4766840091	3.91312910854087	11.9465989515293	-5
V_V_WT	8.04606967439441	2.05008585177527	33584.4766840091	4.0278304248191	12.0643089239697	-4
V_V_HT	8.53229466444978	2.04759187074202	33584.4766840091	4.51894370404872	12.5456456248508	-4
V_V_HM	8.07523790202469	2.04934700767749	33584.4766840091	4.05844681246202	12.0920289915874	-4
V_V_WT	8.22966446304155	2.05012072996613	33584.4766840091	4.21135685100455	12.2479720750785	-3
V_V_HT	8.70940373706233	2.04761623410664	33584.4766840091	4.69600502362306	12.7228024505016	-3
V_V_HM	8.22279388344307	2.04937847704259	33584.4766840091	4.20594111283524	12.2396466540509	-3
V_V_WT	8.41787772370428	2.050152586045	33584.4766840091	4.39950767264976	12.4362477747588	-2
V_V_HT	8.88890076442305	2.04763818464095	33584.4766840091	4.87545902717655	12.9023425016695	-2
V_V_HM	8.3723452629823	2.04940710069639	33584.4766840091	4.35543638902197	12.3892541369426	-2
V_V_WT	8.61068153674405	2.05017552894914	33584.4766840091	4.59226651680307	12.629096556685	-1
V_V_HT	9.07073337489811	2.04765359273466	33584.4766840091	5.05726143725446	13.0842053125418	-1
V_V_HM	8.52369108945503	2.04942755870664	33584.4766840091	4.5067421170863	12.5406400618238	-1
V_V_WT	8.80801574725093	2.0501848260911	33584.4766840091	4.78958250458981	12.8264489899121	0
V_V_HT	9.25483700237223	2.04765917636972	33584.4766840091	5.24135412061055	13.2683198841339	0
V_V_HM	8.67661679814932	2.04943559128758	33584.4766840091	4.65965208164383	12.6935815146548	0
V_V_WT	9.00978700702393	2.05017760272785	33584.4766840091	4.99136792240487	13.028206091643	1
V_V_HT	9.44113392455513	2.04765298702782	33584.4766840091	5.42766317411786	13.4546046749924	1
V_V_HM	8.83089510560653	2.04942862869062	33584.4766840091	4.81394403603217	12.8478461751809	1
V_V_WT	9.21586849201584	2.05015335307881	33584.4766840091	5.19749693754849	13.2342400464832	2
V_V_HT	9.62953261203301	2.04763476242639	33584.4766840091	5.61609758244554	13.6429676416205	2
V_V_HM	8.98628717253674	2.04940625057585	33584.4766840091	4.96937996484211	13.0031943802314	2
V_V_WT	9.42610032120627	2.05011419043205	33584.4766840091	5.4078055268825	13.44439511553	3
V_V_HT	9.81992741342258	2.04760609594636	33584.4766840091	5.80654857112848	13.8333062557167	3
V_V_HM	9.14254403598438	2.04937040949165	33584.4766840091	5.12570707805571	13.1593809939131	3
V_V_WT	9.64029068457362	2.05006478765631	33584.4766840091	5.62209272140078	13.6584886477465	4
V_V_HT	10.0121985916866	2.04757038943978	33584.4766840091	5.99888973538163	14.0255074479915	4
V_V_HM	9.29940830208944	2.04932537487995	33584.4766840091	5.28265961355893	13.31615699062	4
V_V_WT	9.85821767206063	2.05001199103199	33584.4766840091	5.84012319209943	13.8763121520218	5
V_V_HT	10.206212717656	2.04753257795218	33584.4766840091	6.19297797317594	14.2194474621361	5
V_V_HM	9.45661608438422	2.0492773823884	33584.4766840091	5.4399614627988	13.4732707059696	5
V_V_WT	10.0796358650822	2.04996349841423	33584.4766840091	6.06163643233075	14.0976352978336	6
V_V_HT	10.4018253999912	2.04749817873096	33584.4766840091	6.38865807917575	14.4149927208067	6
V_V_HM	9.61389949762515	2.04923343071584	33584.4766840091	5.59733102283969	13.6304679724106	6
V_V_WT	10.3042917436358	2.04992517287799	33584.4766840091	6.28636743026236	14.3222160570093	7
V_V_HT	10.5988883239787	2.04747134349892	33584.4766840091	6.58577360114715	14.6120030468103	7
V_V_HM	9.77099001498578	2.04919883105391	33584.4766840091	5.75448935673563	13.7874906732359	7
V_V_WT	10.5319178553403	2.04990171787352	33584.4766840091	6.51403951458768	14.5497961960929	8
V_V_HT	10.7972461534951	2.04745537477729	33584.4766840091	6.78416272991079	14.8103295770794	8
V_V_HM	9.92761945386447	2.04917783296928	33584.4766840091	5.91115995258722	13.9440789551417	8
V_V_WT	10.7622412389312	2.04989498747834	33584.4766840091	6.74437608998616	14.7801063878763	9
V_V_HT	10.996740639902	2.04745150208873	33584.4766840091	6.98366480692136	15.0098164728826	9
V_V_HM	10.0835206978064	2.04917208359586	33584.4766840091	6.0670724655001	14.0999689301127	9
V_V_WT	10.9949808310031	2.04990502870699	33584.4766840091	6.97709600090227	15.012865661104	10
V_V_HT	11.1972089067837	2.04745966102967	33584.4766840091	7.18411708199636	15.2103007315711	10
V_V_HM	10.2384305533674	2.04918158729422	33584.4766840091	6.22196369348323	14.2548974132515	10
V_V_WT	11.2298531858697	2.0499288685699	33584.4766840091	7.21192162881218	15.2477847429273	11
V_V_HT	11.3984865000803	2.04747760676862	33584.4766840091	7.38535950102325	15.4116134991374	11
V_V_HM	10.3920887097528	2.04920359674562	33584.4766840091	6.37557871058193	14.4085987089237	11
V_V_WT	11.4665739468899	2.04996259392596	33584.4766840091	7.44857628696683	15.4845716068131	12
V_V_HT	11.6004072629126	2.04750244588097	33584.4766840091	7.58723157833533	15.6135829474899	12
V_V_HM	10.5442448167261	2.04923451936916	33584.4766840091	6.52767420814238	14.5608154253097	12
V_V_WT	11.7048618654671	2.05000227450145	33584.4766840091	7.68678643024211	15.722937300692	13
V_V_HT	11.8028049359311	2.04753131302067	33584.4766840091	7.78957267076055	15.8160372011016	13
V_V_HM	10.6946626311599	2.04927076234288	33584.4766840091	6.67802098509292	14.7113042772269	13
V_V_WT	11.9444440501749	2.05004423128442	33584.4766840091	7.92628637820268	15.9626017221471	14
V_V_HT	12.0055156292324	2.04756156408064	33584.4766840091	7.9922240709369	16.0188071875278	14
V_V_HM	10.8431226235561	2.04930897709783	33584.4766840091	6.82640607524631	14.8598391718659	14
V_V_WT	12.1850611320235	2.05008524687079	33584.4766840091	8.16682306808194	16.2032991959651	15
V_V_HT	12.2083803135832	2.0475909252808	33584.4766840091	8.19503120631885	16.2217294208475	15
V_V_HM	10.989424443341	2.04934625004023	33584.4766840091	6.97263483877364	15.0062140479085	15
V_V_WT	12.426472237596	2.05012271337059	33584.4766840091	8.40816073801759	16.4447837371744	16
V_V_HT	12.411247276877	2.04761759498109	33584.4766840091	8.39784589607669	16.4246486576773	16
V_V_HM	11.1333891947859	2.04938023548287	33584.4766840091	7.11653297757421	15.1502454119975	16
V_V_WT	12.6684550743941	2.05015411993287	33584.4766840091	8.65008201686622	16.686828131922	17
V_V_HT	12.6139725021126	2.04763985800374	33584.4766840091	8.60052748501713	16.6274175192081	17
V_V_HM	11.2748572605805	2.04940868282698	33584.4766840091	7.25794528558949	15.2917692355716	17
V_V_WT	12.9107964412209	2.05017539828192	33584.4766840091	8.89238167739214	16.9292112050496	18
V_V_HT	12.8164159237574	2.04765485649597	33584.4766840091	8.80294150909781	16.8298903384169	18
V_V_HM	11.4136774141937	2.04942791616555	33584.4766840091	7.39672774119314	15.4306270871943	18
V_V_WT	13.1533097619406	2.05018311051038	33584.4766840091	9.13487988187705	17.1717396420041	19
V_V_HT	13.0184494448682	2.04766018354161	33584.4766840091	9.00496458901475	17.0319343007217	19
V_V_HM	11.5497209464331	2.04943483272421	33584.4766840091	7.53275771673807	15.5666841761281	19
V_V_WT	13.3958428545208	2.05017545744898	33584.4766840091	9.37742797472263	17.414257734319	20
V_V_HT	13.2199607367813	2.04765460533681	33584.4766840091	9.20648681440242	17.2334346591603	20
V_V_HM	11.6828870104065	2.04942781926062	33584.4766840091	7.66593752734295	15.69983649347	20
V_V_WT	13.6382804435883	2.05015253184252	33584.4766840091	9.61991049877249	17.6566503884041	21
V_V_HT	13.4208547739185	2.04763823158392	33584.4766840091	9.40741294466211	17.4342966031748	21
V_V_HM	11.8131033769482	2.04940697793812	33584.4766840091	7.79619474359829	15.830012010298	21
V_V_WT	13.8805459340017	2.0501163769488	33584.4766840091	9.86224685402943	17.8988450139741	22
V_V_HT	13.6210550577478	2.04761254945959	33584.4766840091	9.60766356634431	17.6344465491513	22
V_V_HM	11.9403268001234	2.04937417642825	33584.4766840091	7.92348245886856	15.9571711413782	22
V_V_WT	14.1226023999702	2.05007083502672	33584.4766840091	10.104392583742	18.1408122161985	23
V_V_HT	13.8205045072115	2.04758031105259	33584.4766840091	9.80717620420194	17.8338328102211	23
V_V_HM	12.0645429812697	2.04933290852749	33584.4766840091	8.04777952652916	16.0813064360102	23
V_V_WT	14.3644527590705	2.05002119042499	33584.4766840091	10.3463402479806	18.3825652701605	24
V_V_HT	14.0191659993038	2.04754527818687	33584.4766840091	10.005906361924	18.0324256366836	24
V_V_HM	12.1857661299611	2.0492879697867	33584.4766840091	8.16909075670844	16.2024415032138	24
V_V_WT	14.6061391204344	2.04997363322887	33584.4766840091	10.5881198230954	18.6241584177734	25
V_V_HT	14.2170225514477	2.04751184317696	33584.4766840091	10.203828447845	18.2302166550505	25
V_V_HM	12.3040381266765	2.04924497174914	33584.4766840091	8.28744703106621	16.3206292222869	25
V_V_WT	14.8477413199203	2.04993458951599	33584.4766840091	10.8297985496103	18.8656840902303	26
V_V_HT	14.4140771528742	2.04748455786699	33584.4766840091	10.4009365294236	18.4272177763247	26
V_V_HM	12.4194273054478	2.04920973641801	33584.4766840091	8.40290527230649	16.4359493385892	26
V_V_WT	15.0893692360399	2.04990943435821	33584.4766840091	11.0714757707101	19.1072627013696	27
V_V_HT	14.6103491412161	2.04746721150629	33584.4766840091	10.5972425172332	18.6234557651991	27
V_V_HM	12.5320230406107	2.04918712635628	33584.4766840091	8.51554532397321	16.5485007572483	27
V_V_WT	15.3311435054053	2.04990025527113	33584.4766840091	11.313268031404	19.3490189794066	28
V_V_HT	14.8058640347517	2.04746120480376	33584.4766840091	10.7927691841136	18.8189588853897	28
V_V_HM	12.6419223357647	2.04917900291295	33584.4766840091	8.62546054135733	16.658384130172	28
V_V_WT	15.5732081796225	2.04990731001213	33584.4766840091	11.5553188780846	19.5910974811604	29
V_V_HT	15.0006617633678	2.04746663742713	33584.4766840091	10.9875562645999	19.0137672621358	29
V_V_HM	12.7492391592337	2.0491855675509	33584.4766840091	8.73276449790867	16.7657138205587	29
V_V_WT	15.8157319220588	2.04992954395278	33584.4766840091	11.7977990412274	19.8336648028902	30
V_V_HT	15.1947984194294	2.04748269774845	33584.4766840091	11.1816614418757	19.2079353969832	30
V_V_HM	12.8541058649695	2.04920583942366	33584.4766840091	8.83759147007201	16.870620259867	30
V_V_WT	16.0589032658741	2.04996465767465	33584.4766840091	12.0409015609321	20.0769049708161	31
V_V_HT	15.3883446805013	2.04750771666454	33584.4766840091	11.3751586650057	19.4015306959968	31
V_V_HM	12.9566705855739	2.04923771899145	33584.4766840091	8.94009370561972	16.973247465528	31
V_V_WT	16.302925468317	2.05000928535036	33584.4766840091	12.2848362915855	20.3210146450485	32
V_V_HT	15.5813840643353	2.04753929783748	33584.4766840091	11.5681361486474	19.5946319800232	32
V_V_HM	13.0570944888044	2.04927815121306	33584.4766840091	9.04043836029606	17.0737506173128	32
V_V_WT	16.5480110726471	2.05005927712716	33584.4766840091	12.5298239103022	20.5661982349921	33
V_V_HT	15.7740110638465	2.0475745191762	33584.4766840091	11.7606941131152	19.7873280145778	33
V_V_HM	13.1555489547084	2.04932338201438	33584.4766840091	9.13880417226338	17.1722937371534	33
V_V_WT	16.7943766308311	2.0501094842902	33584.4766840091	12.7760910607083	20.8126622009539	34
V_V_HT	15.9663280331796	2.04760976259509	33584.4766840091	11.952942004127	19.9797140622322	34
V_V_HM	13.2522119744922	2.04936875694547	33584.4766840091	9.2353782556113	17.2690456933732	34
V_V_WT	17.0422380418409	2.05015247486439	33584.4766840091	13.0238682087042	21.0606078749776	35
V_V_HT	16.1584396946198	2.04763975024458	33584.4766840091	12.1449948887359	20.1718845005036	35
V_V_HM	13.3472630723408	2.04940753738678	33584.4766840091	9.33035334245221	17.3641728022294	35
V_V_WT	17.2918039745743	2.05018102762069	33584.4766840091	13.2733781770467	21.3102297721019	36
V_V_HT	16.3504547710031	2.04765935865566	33584.4766840091	12.3369715319547	20.3639380100516	36
V_V_HM	13.4408828749472	2.04943317784609	33584.4766840091	9.42392288887063	17.4578428610238	36
V_V_WT	17.5432701580501	2.05018962128356	33584.4766840091	13.5248275166457	21.5617127994544	37
V_V_HT	16.5424853420769	2.04766468652729	33584.4766840091	12.5289916602156	20.5559790239382	37
V_V_HM	13.5332513220085	2.04944067998462	33584.4766840091	9.51627663148058	17.5502260125363	37
V_V_WT	17.7968143314295	2.05017519884707	33584.4766840091	13.7783999585	21.815228704359	38
V_V_HT	16.734645155384	2.04765359205911	33584.4766840091	12.7211732190644	20.7481170917035	38
V_V_HM	13.624545327776	2.04942728352469	33584.4766840091	9.60759689477337	17.6414937607785	38
V_V_WT	18.0525916316887	2.05013768418408	33584.4766840091	14.0342507887975	22.0709324745799	39
V_V_HT	16.9270481149951	2.04762605583877	33584.4766840091	12.9136301506209	20.9404660793694	39
V_V_HM	13.7149367033895	2.04939293308979	33584.4766840091	9.69805559842862	17.7318178083504	39
V_V_WT	18.3107305199417	2.05008018674094	33584.4766840091	14.2925023740299	22.3289586658536	40
V_V_HT	17.1198069831254	2.04758432456711	33584.4766840091	13.1064708134884	21.1331431527624	40
V_V_HM	13.8045903782414	2.04934046309679	33584.4766840091	9.78781211628346	17.8213686401993	40
V_V_WT	18.5713293333027	2.05000885810987	33584.4766840091	14.5532409939774	22.5894176726281	41
V_V_HT	17.313032320943	2.04753281042182	33584.4766840091	13.2997971208144	21.3262675210716	41
V_V_HM	13.8936629535093	2.04927546807379	33584.4766840091	9.87701208404675	17.9103138229718	41
V_V_WT	18.8344535300043	2.04993239740272	33584.4766840091	14.8165150563122	22.8523920036964	42
V_V_HT	17.5068316884313	2.04747774391328	33584.4766840091	13.4937044205659	21.5199589562966	42
V_V_HM	13.9823016109581	2.0492058556415	33584.4766840091	9.96578718427307	17.9988160376431	42
V_V_WT	19.1001336788209	2.04986123767267	33584.4766840091	15.0823346806635	23.1179326769783	43
V_V_HT	17.7013091105314	2.04742660265743	33584.4766840091	13.6882820812982	21.7143361397646	43
V_V_HM	14.0706433885261	2.04914111121442	33584.4766840091	10.0542558631598	18.0870309138924	43
V_V_WT	19.3683703396221	2.04980586217311	33584.4766840091	15.3506798793611	23.3860607998831	44
V_V_HT	17.8965654519046	2.0473869062222	33584.4766840091	13.8836162290589	21.9095146747504	44
V_V_HM	14.1588165836082	2.04909076781899	33584.4766840091	10.14252773304	18.1751054341765	44
V_V_WT	19.6391580289296	2.04977326279759	33584.4766840091	15.6215314645733	23.6567845932859	45
V_V_HT	18.0927009358268	2.0473636383332	33584.4766840091	14.0797973188491	22.1056045528045	45
V_V_HM	14.2469477333891	2.04906117164732	33584.4766840091	10.2307168923421	18.2631785744362	45
V_V_WT	19.9124853697439	2.04976632557949	33584.4766840091	15.8948724025752	23.9300983369125	46
V_V_HT	18.2898152521284	2.04735881455019	33584.4766840091	14.2769210899324	22.3027094143244	46
V_V_HM	14.3351617829734	2.0490549264081	33584.4766840091	10.3189431828114	18.3513803831353	46
V_V_WT	20.1883174121539	2.04978545303185	33584.4766840091	16.1706669545163	24.2059678697914	47
V_V_HT	18.4880059565799	2.04737269091845	33584.4766840091	14.4750845962217	22.5009273169381	47
V_V_HM	14.423577309559	2.04907238535544	33584.4766840091	10.4073244892558	18.4398301298623	47
V_V_WT	20.4666081262804	2.04982733144595	33584.4766840091	16.4488755855013	24.4843406670595	48
V_V_HT	18.6873697713975	2.04740285593889	33584.4766840091	14.6743892865548	22.7003502562402	48
V_V_HM	14.5123100664372	2.04911052155664	33584.4766840091	10.4959824978593	18.5286376350152	48
V_V_WT	20.747290737261	2.04988644242702	33584.4766840091	16.7294423369124	24.7651391376096	49
V_V_HT	18.8880022201218	2.04744534007462	33584.4766840091	14.8749384649021	22.9010659753414	49
V_V_HM	14.6014708817059	2.04916431189404	33584.4766840091	10.5850378822043	18.6179038812075	49
V_V_WT	21.0302892290656	2.04995435432357	33584.4766840091	17.0123077190484	25.0482707390827	50
V_V_HT	19.0899985446947	2.04749407636037	33584.4766840091	15.0768392646676	23.1031578247218	50
V_V_HM	14.6911686313519	2.04922608123943	33584.4766840091	10.6746145617947	18.7077227009092	50
V_V_WT	21.3155080132537	2.05002234455253	33584.4766840091	17.2973932400337	25.3336227864736	51
V_V_HT	19.2934542532458	2.04754281194811	33584.4766840091	15.2801994497793	23.3067090567122	51
V_V_HM	14.7815088829773	2.04928789853325	33584.4766840091	10.7648336493838	18.7981841165707	51
V_V_WT	21.602831443933	2.05008283380976	33584.4766840091	17.5845981096746	25.6210647781915	52
V_V_HT	19.4984660158855	2.04758613899093	33584.4766840091	15.485126289915	23.511805741856	52
V_V_HM	14.8725946642927	2.0493428818597	33584.4766840091	10.8558116614758	18.8893776671097	52
V_V_WT	21.8921284364223	2.05013004941155	33584.4766840091	17.8738025579496	25.910454314895	53
V_V_HT	19.7051327247348	2.04761995948813	33584.4766840091	15.6917267094188	23.7185387400507	53
V_V_HM	14.9645283203166	2.04938579761818	33584.4766840091	10.9476612011272	18.9813954395061	53
V_V_WT	22.1832574181708	2.05016046990211	33584.4766840091	18.1648719144834	26.2016429218582	54
V_V_HT	19.9135565215902	2.04764179459181	33584.4766840091	15.900107708715	23.9270053344654	54
V_V_HM	15.057413412023	2.04941346125401	33584.4766840091	11.0404920711495	19.0743347528965	54
V_V_WT	22.4760715126677	2.05017301796557	33584.4766840091	18.4576614143415	26.494481610994	55
V_V_HT	20.1238437569536	2.04765091567919	33584.4766840091	16.1103770664314	24.1373104474759	55
V_V_HM	15.1513566066642	2.04942490993071	33584.4766840091	11.134412825988	19.1683003873404	55
V_V_WT	22.77042383907	2.05016899031743	33584.4766840091	18.7520216350735	26.7888260430664	56
V_V_HT	20.3361058367892	2.04764828965957	33584.4766840091	16.3226442933563	24.3495673802221	56
V_V_HM	15.2464695018397	2.04942133707238	33584.4766840091	11.2295327240896	19.2634062795899	56
V_V_WT	23.0661710557442	2.05015113497718	33584.4766840091	19.0478038488329	27.0845382626556	57
V_V_HT	20.550458869111	2.04763590484285	33584.4766840091	16.5370216003477	24.5638961378743	57
V_V_HM	15.3428689620957	2.04940524863551	33584.4766840091	11.3259637182389	19.3597742059526	57
V_V_WT	23.3631732805808	2.05012148527525	33584.4766840091	19.3448641881118	27.3814823730498	58
V_V_HT	20.7670210266197	2.04761518491183	33584.4766840091	16.7536243696385	24.7804176836008	58
V_V_HM	15.4406745495399	2.04937848136832	33584.4766840091	11.4238217704535	19.4575273286263	58
V_V_WT	23.6613042657577	2.05008302610158	33584.4766840091	19.6430705546007	27.6795379769148	59
V_V_HT	20.9859159990509	2.04758821731208	33584.4766840091	16.972572199499	24.9992597986028	59
V_V_HM	15.5400139371492	2.04934373030728	33584.4766840091	11.5232292713456	19.5567986029528	59
V_V_WT	23.9604577061202	2.05004003481598	33584.4766840091	19.9423082593714	27.9786071528689	60
V_V_HT	21.2072741037778	2.04755801107096	33584.4766840091	17.1939895095043	25.2205586980512	60
V_V_HM	15.6410253188818	2.0493048636857	33584.4766840091	11.6243168330022	19.6577338047614	60
V_V_WT	24.2605513251495	2.04999766285143	33584.4766840091	20.2424849289183	28.2786177213808	61
V_V_HT	21.4312320877327	2.04752820145265	33584.4766840091	17.4180059213432	25.4444582541222	61
V_V_HM	15.7438581471176	2.04926654420647	33584.4766840091	11.727224768744	19.7604915254912	61
V_V_WT	24.5615303816621	2.04996141018007	33584.4766840091	20.5435350419219	28.5795257214022	62
V_V_HT	21.6579326564068	2.04750267961421	33584.4766840091	17.6447565137043	25.6711087991093	62
V_V_HM	15.8486735272256	2.04923375358194	33584.4766840091	11.8321044196114	19.8652426348398	62
V_V_WT	24.8633705192313	2.04993654054676	33584.4766840091	20.8454239248335	28.8813171136292	63
V_V_HT	21.8875237290437	2.04748518081326	33584.4766840091	17.8743818845969	25.9006655734905	63
V_V_HM	15.9556442527631	2.04921126360582	33584.4766840091	11.9391192262807	19.9721692792454	63
V_V_WT	25.1660798818513	2.04992749056187	33584.4766840091	21.1481510257372	29.1840087379655	64
V_V_HT	22.1201574235715	2.0474788682434	33584.4766840091	18.1070279519802	26.1332868951628	64
V_V_HM	16.0649544630396	2.04920310165895	33584.4766840091	12.0484454342557	20.0814634918234	64
V_V_WT	25.4696947003829	2.04993679902426	33584.4766840091	21.4517475993602	29.4876418014056	65
V_V_HT	22.3559885445429	2.04748556101723	33584.4766840091	18.3428459548831	26.3691311342026	65
V_V_HM	16.1767973264015	2.04921157558197	33584.4766840091	12.1602716884351	20.1933229643679	65
V_V_WT	25.7742625665904	2.04996321656222	33584.4766840091	21.7562636862787	29.7922614469022	66
V_V_HT	22.5951723516856	2.04750434964159	33584.4766840091	18.5819929356716	26.6083517676996	66
V_V_HM	16.2913691532718	2.04923554406026	33584.4766840091	12.2747965362581	20.3079417702855	66
V_V_WT	26.0798593748283	2.05000345237694	33584.4766840091	22.0617816309266	30.0979371187299	67
V_V_HT	22.837863594414	2.04753287925017	33584.4766840091	18.8246282593795	26.8510989294486	67
V_V_HM	16.4088727630043	2.04927201632206	33584.4766840091	12.3922286590947	20.4255168669139	67
V_V_WT	26.3865939315376	2.05005304336905	33584.4766840091	22.3684189875744	30.4047688755008	68
V_V_HT	23.0842148916573	2.04756797943796	33584.4766840091	19.0709107590394	27.0975190242753	68
V_V_HM	16.5295173227969	2.04931694490418	33584.4766840091	12.5127851573108	20.546249488283	68
V_V_WT	26.6946059935607	2.05010677997569	33584.4766840091	22.676325723988	30.7128862631334	69
V_V_HT	23.3343747404405	2.04760596345827	33584.4766840091	19.3209961578277	27.3477533230534	69
V_V_HM	16.6535162903388	2.04936561059674	33584.4766840091	12.6366887384103	20.6703438422673	69
V_V_WT	27.0040635165101	2.05015919054525	33584.4766840091	22.9856805204064	31.0224465126138	70
V_V_HT	23.5884854406235	2.0476429679431	33584.4766840091	19.5750343279392	27.6019365533078	70
V_V_HM	16.7810850997342	2.04941306006865	33584.4766840091	12.764164545198	20.7980056542705	70
V_V_WT	27.3151591645426	2.05020504468713	33584.4766840091	23.2966862927332	31.333632036352	71
V_V_HT	23.8466809832898	2.04767530556014	33584.4766840091	19.8331664877565	27.8601954788232	71
V_V_HM	16.9124386370872	2.04945456049271	33584.4766840091	12.8954367402829	20.9294405338915	71
V_V_WT	27.6281061535576	2.05023983376069	33584.4766840091	23.6095650939595	31.6466472131557	72
V_V_HT	24.1090849535141	2.04769980143207	33584.4766840091	20.0955224452237	28.1226474618046	72
V_V_HM	17.0477885619235	2.04948603343728	33584.4766840091	13.0307249770582	21.0648521467889	72
V_V_WT	27.9431335131277	2.05026018774639	33584.4766840091	23.924552559013	31.9617144672424	73
V_V_HT	24.3758084971343	2.04771408489482	33584.4766840091	20.3622179927623	28.3893990015063	73
V_V_HM	17.1873405306539	2.04950443127002	33584.4766840091	13.1702408853994	21.2044401759084	73
V_V_WT	28.2604808685884	2.05026419234865	33584.4766840091	24.2418920653146	32.2790696718623	74
V_V_HT	24.6469484023239	2.04771681137661	33584.4766840091	20.6333525539532	28.6605442506946	74
V_V_HM	17.3312913878114	2.04950802345982	33584.4766840091	13.3141847017405	21.3483980738823	74
V_V_WT	28.5803928556558	2.05025157783122	33584.4766840091	24.5618287772729	32.5989569340387	75
V_V_HT	24.9225853428405	2.04770779451348	33584.4766840091	20.9090071678337	28.9361635178473	75
V_V_HM	17.4798263856665	2.04949656707427	33584.4766840091	13.462742154508	21.4969106168251	75
V_V_WT	28.9031132885675	2.05022376139307	33584.4766840091	24.8846037313665	32.9216228457686	76
V_V_HT	25.2027823273647	2.04768803579551	33584.4766840091	21.1892428801293	29.2163217746002	76
V_V_HM	17.6331164994419	2.04947134505315	33584.4766840091	13.616081704318	21.6501512945658	76
V_V_WT	29.2288792078025	2.05018373676271	33584.4766840091	25.2104481002628	33.2473103153423	77
V_V_HT	25.4875833926707	2.04765964732144	33584.4766840091	21.4740995878274	29.5010671975141	77
V_V_HM	17.7913158978668	2.04943506655227	33584.4766840091	13.7743522098607	21.8082795858729	77
V_V_WT	29.5579149371509	2.05013581755357	33584.4766840091	25.5395777529202	33.5762521213817	78
V_V_HT	25.7770125741507	2.04762567220676	33584.4766840091	21.7635953617085	29.790429786593	78
V_V_HM	17.9545596297028	2.04939163524971	33584.4766840091	13.9376810685534	21.9714381908522	78
V_V_WT	29.8904262754874	2.05008525330902	33584.4766840091	25.8721881989266	33.9086643520481	79
V_V_HT	26.0710731752258	2.04758981582388	33584.4766840091	22.0577262425355	30.0844201079162	79
V_V_HM	18.1229615767943	2.04934580267676	33584.4766840091	14.1061728490748	22.1397503045138	79
V_V_WT	30.2265949484986	2.05003774846008	33584.4766840091	26.2084499830866	34.2447399139107	80
V_V_HT	26.3697473550546	2.0475561089285	33584.4766840091	22.3564664890462	30.383028221063	80
V_V_HM	18.2966127212937	2.04930273382426	33584.4766840091	14.2799084100162	22.3133170325711	80
V_V_WT	30.5665734354859	2.04999892319367	33584.4766840091	26.5485045689402	34.5846423020315	81
V_V_HT	26.672996039125	2.04752852983322	33584.4766840091	22.6597692290982	30.6862228491518	81
V_V_HM	18.475579765134	2.04926752017714	33584.4766840091	14.4589444738241	22.4922150564439	81
V_V_WT	30.9104802780283	2.04997376105618	33584.4766840091	26.8924607301434	34.9284998259133	82
V_V_HT	26.9807591516185	2.04751061685698	33584.4766840091	22.9675674516453	30.9939508515916	82
V_V_HM	18.6599041297951	2.04924468059924	33584.4766840091	14.6433136048487	22.6764946547415	82
V_V_WT	31.2583959618622	2.04996609008291	33584.4766840091	27.2403914493504	35.276400474374	83
V_V_HT	27.2929561573604	2.04750510364782	33584.4766840091	23.2797752634681	31.3061370512527	83
V_V_HM	18.8496013548649	2.04923769224654	33584.4766840091	14.8330245273317	22.8661781823981	83
V_V_WT	31.6103668515157	2.0499776137743	33584.4766840091	27.5923397521698	35.6283939508616	84
V_V_HT	27.6094899884906	2.0475132198172	33584.4766840091	23.5962931866253	31.6226867903558	84
V_V_HM	19.0446652252688	2.04924810772989	33584.4766840091	15.0280679830276	23.06126246751	84
V_V_WT	31.9664246390846	2.05000610672907	33584.4766840091	27.9483416925608	35.9845075856083	85
V_V_HT	27.9302574223482	2.04753336927712	33584.4766840091	23.9170211268439	31.9434937178526	85
V_V_HM	19.2450809474901	2.0492739040558	33584.4766840091	15.228433143557	23.2617287514232	85
V_V_WT	32.3265621571205	2.05004723855596	33584.4766840091	28.308398590792	36.3447257234491	86
V_V_HT	28.255141108657	2.04756246400003	33584.4766840091	24.2418477864884	32.2684344308256	86
V_V_HM	19.4508127854686	2.0493111506358	33584.4766840091	15.4340919769491	23.4675335939881	86
V_V_WT	32.6907247904761	2.05009557162082	33584.4766840091	28.672466489667	36.7089830912852	87
V_V_HT	28.5840079712574	2.04759664247896	33584.4766840091	24.5706476580867	32.5973682844281	87
V_V_HM	19.6618007156185	2.04935491758358	33584.4766840091	15.644994122366	23.6786073088709	87
V_V_WT	33.0588101133414	2.05014511232342	33584.4766840091	29.04045471104	37.0771655156429	88
V_V_HT	28.9167108490202	2.04763165655631	33584.4766840091	24.9032819070456	32.9301397909948	88
V_V_HM	19.8779617570301	2.04939977377937	33584.4766840091	15.8610672440808	23.8948562699794	88
V_V_WT	33.4306683530448	2.05018989910072	33584.4766840091	29.4122251671092	37.4491115389805	89
V_V_HT	29.2530902293934	2.04766328399338	33584.4766840091	25.2395992965471	33.2665811622397	89
V_V_HM	20.0991916191655	2.04944031811602	33584.4766840091	16.0822176379127	24.1161656004184	89
V_V_WT	33.8061036662726	2.0502245793429	33584.4766840091	29.7875925058616	37.8246148266836	90
V_V_HT	29.5929760257751	2.04768773355786	33584.4766840091	25.5794371709359	33.6065148806143	90
V_V_HM	20.3253666264931	2.04947170085303	33584.4766840091	16.3083311339891	24.3424021189971	90
V_V_WT	34.1848761932083	2.05024492800774	33584.4766840091	30.1663251487097	38.203427237707	91
V_V_HT	29.9361893456399	2.04770200975565	33584.4766840091	25.9226225089588	33.9497561823211	91
V_V_HM	20.5563458721898	2.04949009252532	33584.4766840091	16.5392743313713	24.5734174130082	91
V_V_WT	34.5667048390204	2.0502482651471	33584.4766840091	30.548147253613	38.5852624244277	92
V_V_HT	30.2825441994382	2.0477042073223	33584.4766840091	26.2689730554504	34.2961153434261	92
V_V_HM	20.7919735483019	2.04949306179042	33584.4766840091	16.774896187621	24.8090509089827	92
V_V_WT	34.951270715595	2.05023373728616	33584.4766840091	30.9327416052981	38.9697998258919	93
V_V_HT	30.6318490996644	2.04769371088274	33584.4766840091	26.6182985290615	34.6453996702673	93
V_V_HM	21.0320813945932	2.04947983055015	33584.4766840091	17.0150299676014	25.049132821585	93
V_V_WT	35.3382211637694	2.05020243804328	33584.4766840091	31.3197534010723	39.3566889264666	94
V_V_HT	30.9839085033124	2.04767128239011	33584.4766840091	26.9704018933316	34.9974151132932	94
V_V_HM	21.2764912059327	2.049451384051	33584.4766840091	17.2594955350641	25.2934868768013	94
V_V_WT	35.7271742655917	2.05015735573102	33584.4766840091	31.7087948657875	39.745553665396	95
V_V_HT	31.3385240585312	2.04763902749235	33584.4766840091	27.3250806692668	35.3519674477956	95
V_V_HM	21.5250173433339	2.04941042479209	33584.4766840091	17.5081019540309	25.5419327326369	95
V_V_WT	36.1177237477516	2.05010314890763	33584.4766840091	32.099450595198	40.1359969003053	96
V_V_HT	31.6954956190754	2.0476002411749	33584.4766840091	27.682128252336	35.7088629858147	96
V_V_HM	21.7774691866516	2.04936117098129	33584.4766840091	17.7606503365231	25.7942880367801	96
V_V_WT	36.509444169669	2.05004576405482	33584.4766840091	32.4912834934137	40.5276048459242	97
V_V_HT	32.054622000272	2.04755914220518	33584.4766840091	28.0413351889363	36.0679088116077	97
V_V_HM	22.0336534787632	2.04930901218196	33584.4766840091	18.0169368616873	26.0503700958391	97
V_V_WT	36.9018962904391	2.04999192168553	33584.4766840091	32.8838411470919	40.9199514337864	98
V_V_HT	32.4157014568408	2.04752051438824	33584.4766840091	28.4024903573637	36.4289125563179	98
V_V_HM	22.2933765088606	2.0492600457401	33584.4766840091	18.2767558677061	26.3099971500151	98
V_V_WT	37.2946325061671	2.04994850741489	33584.4766840091	33.2766624562934	41.3126025560408	99
V_V_HT	32.7785318751575	2.04748927980627	33584.4766840091	28.7653819965425	36.7916817537725	99
V_V_HM	22.5564460950171	2.04922052681714	33584.4766840091	18.5399029123199	26.5729892777144	99
V_V_WT	37.6872022522418	2.04992191219508	33584.4766840091	33.6692843299198	41.7051201745639	100
V_V_HT	33.1429106778021	2.0474700346348	33584.4766840091	29.1297985203895	37.1560228352147	100
V_V_HM	22.822673328947	2.04919627180182	33584.4766840091	18.8061776869195	26.8391689709744	100
V_V_WT	38.0791560374624	2.04991681122329	33584.4766840091	34.0612481132217	42.0970639617032	101
V_V_HT	33.5086346896408	2.04746616983823	33584.4766840091	29.4955301073633	37.5217392719183	101
V_V_HM	23.091873056285	2.04919154659212	33584.4766840091	19.0753866758322	27.1083594367378	101
V_V_WT	38.4700447620009	2.0499334223729	33584.4766840091	34.4521042793318	42.48798524467	102
V_V_HT	33.8755006035314	2.04747786656019	33584.4766840091	29.8623730952739	37.8886281117889	102
V_V_HM	23.3638609232862	2.04920655931091	33584.4766840091	19.3473451173848	27.3803767291877	102
V_V_WT	38.8594220751068	2.04996751555188	33584.4766840091	34.8414147686265	42.8774293815872	103
V_V_HT	34.243304555081	2.04750210075819	33584.4766840091	30.2301295469564	38.2564795632057	103
V_V_HM	23.6384538303486	2.04923746798475	33584.4766840091	19.6218774423763	27.6550302183209	103
V_V_WT	39.2468560203656	2.05001317972999	33584.4766840091	35.2287592105152	43.2649528302161	104
V_V_HT	34.6118396874599	2.04753466040763	33584.4766840091	30.5986008612951	38.6250785136248	104
V_V_HM	23.9154750018276	2.04927890873453	33584.4766840091	19.8988173885509	27.9321326151043	104
V_V_WT	39.631934926288	2.05006405878613	33584.4766840091	35.613738391726	43.6501314608501	105
V_V_HT	34.9808945496668	2.04757102974073	33584.4766840091	30.9675844383498	38.9942046609838	105
V_V_HM	24.1947554473197	2.04932511868208	33584.4766840091	20.1780072609458	28.2115036336935	105
V_V_WT	40.0142707363083	2.05011399676107	33584.4766840091	35.9959763215863	44.0325651510302	106
V_V_HT	35.3502517451518	2.04760683915369	33584.4766840091	31.3368714461456	39.363632044158	106
V_V_HM	24.4761339723625	2.04937051781304	33584.4766840091	20.4592968021201	28.4929711426048	106
V_V_WT	40.3935017505569	2.05015759751934	33584.4766840091	36.3751218768392	44.4118816242746	107
V_V_HT	35.7196864944861	2.04763825502579	33584.4766840091	31.7062446192829	39.7331283696894	107
V_V_HM	24.7594569022033	2.04941021349663	33584.4766840091	20.7425419270467	28.7763718773598	107
V_V_WT	40.769294745211	2.05019065683972	33584.4766840091	36.7508500740807	44.7877394163413	108
V_V_HT	36.0889651585354	2.04766228064418	33584.4766840091	32.0754761922882	40.1024541247825	108
V_V_HM	25.0445775396685	2.04944038999089	33584.4766840091	21.0276034175384	29.0615516617986	108
V_V_WT	41.1413464514939	2.05021044036308	33584.4766840091	37.1228630039729	45.159829899015	109
V_V_HT	36.4578437735437	2.04767695006191	33584.4766840091	32.4443260547299	40.4713614923574	109
V_V_HM	25.3313553875106	2.04945855910854	33584.4766840091	21.3143456532808	29.3483651217403	109
V_V_WT	41.5093843953719	2.05021579780367	33584.4766840091	37.4908904470818	45.527878343662	110
V_V_HT	36.8260666507284	2.04768140841888	33584.4766840091	32.8125401933807	40.8395931080762	110
V_V_HM	25.619655169341	2.0494636634795	33584.4766840091	21.6026354303674	29.6366749083146	110
V_V_WT	41.8731671075291	2.05020712046005	33584.4766840091	37.8546901671329	45.8916440479252	111
V_V_HT	37.1933650914333	2.0476758837219	33584.4766840091	33.1798494626829	41.2068807201837	111
V_V_HM	25.9093456905797	2.04945603878763	33584.4766840091	21.8923408962662	29.9263504848933	111
V_V_WT	42.2324837366903	2.0501861635023	33584.4766840091	38.2140478726569	46.2509196007237	112
V_V_HT	37.5594562697518	2.04766156499362	33584.4766840091	33.5459687062046	41.572943833299	112
V_V_HM	26.2002985840806	2.04943725432583	33584.4766840091	22.1833306079625	30.2172665601986	112
V_V_WT	42.5871531045746	2.05015576563883	33584.4766840091	38.5687768214061	46.6055293877432	113
V_V_HT	37.9240423294472	2.04764040935114	33584.4766840091	33.9105962316917	41.9374884272027	113
V_V_HM	26.4923869868945	2.04940986120007	33584.4766840091	22.4754727022514	30.5093012715376	113
V_V_WT	42.9370222587012	2.05011950513718	33584.4766840091	38.9187170473714	46.955327470031	114
V_V_HT	38.2868097382182	2.04761490490556	33584.4766840091	34.2734136300591	42.3002058463773	114
V_V_HM	26.7854841962012	2.04937708321746	33584.4766840091	22.7686341575389	30.8023342348635	114
V_V_WT	43.2819645820753	2.05008133275869	33584.4766840091	39.2637341899289	47.3001949742216	115
V_V_HT	38.6474289357969	2.04758781742372	33584.4766840091	34.63408592004	42.6607719515538	115
V_V_HM	27.079462350408	2.04934248690184	33584.4766840091	23.0626801217221	31.0962445790939	115
V_V_WT	43.6218775323603	2.05004521895886	33584.4766840091	39.603717924512	47.6400371402087	116
V_V_HT	39.0055543054812	2.04756194642358	33584.4766840091	34.9922619977803	43.0188466131821	116
V_V_HM	27.3741911788828	2.04930966417013	33584.4766840091	23.3574732838875	31.3909090738781	116
V_V_WT	43.9566800844831	2.05001484542816	33584.4766840091	39.9385800098065	47.9747801591596	117
V_V_HT	39.3608244911431	2.04753991132008	33584.4766840091	35.347575373008	43.3740736092782	117
V_V_HM	27.6695368618142	2.04928195465466	33584.4766840091	23.6528732784286	31.6862004451998	117
V_V_WT	44.2863099544447	2.04999336096857	33584.4766840091	40.2682519900528	48.3043679188365	118
V_V_HT	39.7128630709053	2.04752398125875	33584.4766840091	35.6996451762419	43.7260809655686	118
V_V_HM	27.9653610334302	2.0492622255796	33584.4766840091	23.9487361197148	31.9819859471457	118
V_V_WT	44.6107206824402	2.04998321010998	33584.4766840091	40.5926826140826	48.6287587507978	119
V_V_HT	40.0612795919838	2.04751595427752	33584.4766840091	36.0480774304816	44.074481753486	119
V_V_HM	28.2615199579831	2.04925271668592	33584.4766840091	24.2449136820285	32.2781262339377	119
V_V_WT	44.9298786537706	2.04998603164388	33584.4766840091	40.9118350551089	48.9479222524323	120
V_V_HT	40.4056709589151	2.04751708372085	33584.4766840091	36.3924665836649	44.4188753341653	120
V_V_HM	28.557863900171	2.04925494761686	33584.4766840091	24.5412532515146	32.5744745488274	120
V_V_WT	45.2437589686925	2.05000204747575	33584.4766840091	41.2256839784458	49.2618339589392	121
V_V_HT	40.7456246475388	2.04752762641138	33584.4766840091	36.7323996082501	44.7588496868275	121
V_V_HM	28.8542378136824	2.04926915709198	33584.4766840091	24.8375993139628	32.8708763134021	121
V_V_WT	45.5523390703401	2.05002842890235	33584.4766840091	41.5342123715838	49.5704657690963	122
V_V_HT	41.0807252054229	2.0475456351168	33584.4766840091	37.0674648684481	45.0939855423977	122
V_V_HM	29.1504844655331	2.04929280394328	33584.4766840091	25.1337996171661	33.1671693139	122
V_V_WT	45.8555994727104	2.05006139139896	33584.4766840091	41.8374081663195	49.8737907791012	123
V_V_HT	41.410552108605	2.04756848185284	33584.4766840091	37.3972469912365	45.4238572259735	123
V_V_HM	29.4464411063209	2.04932247961662	33584.4766840091	25.4296980926067	33.463184120035	123
V_V_WT	46.1535223661091	2.05009729263962	33584.4766840091	42.1352606920435	50.1717840401747	124
V_V_HT	41.7346808364335	2.04759364388246	33584.4766840091	37.7213264006158	45.7480352722513	124
V_V_HM	29.7419385703378	2.04935490596676	33584.4766840091	25.7251319998547	33.758745140821	124
V_V_WT	46.4460893115681	2.05013306688925	33584.4766840091	42.4277575187347	50.4644211044016	125
V_V_HT	42.0526856358782	2.04761900486191	33584.4766840091	38.0392814916626	46.0660897800937	125
V_V_HM	30.0368016829061	2.04938732630479	33584.4766840091	26.0199315674379	34.0536717983742	125
V_V_WT	46.7332799580487	2.05016589231976	33584.4766840091	42.7148838262349	50.7516760898624	126
V_V_HT	42.364141657775	2.04764259928945	33584.4766840091	38.3506912676646	46.3775920478854	126
V_V_HM	30.3308506307358	2.04941719652116	33584.4766840091	26.3139219686094	34.3477792928623	126
V_V_WT	47.0150725424299	2.05019157432124	33584.4766840091	42.9966260730041	51.0335190118558	127
V_V_HT	42.6686256276831	2.04766142022643	33584.4766840091	38.6551383478846	46.6821129074816	127
V_V_HM	30.623904054002	2.04944070281484	33584.4766840091	26.6069293187261	34.6408787892778	127
V_V_WT	47.2914403235002	2.05020676238994	33584.4766840091	43.2729640849338	51.3099165620665	128
V_V_HT	42.9657212677957	2.04767303177228	33584.4766840091	38.9522112289652	46.9792313066261	128
V_V_HM	30.9157775615333	2.04945478590535	33584.4766840091	26.8987752229124	34.9327799001542	128
V_V_WT	47.5623498329357	2.0502098625281	33584.4766840091	43.5438675179912	51.5808321478802	129
V_V_HT	43.2550231427463	2.0476762302652	33584.4766840091	39.241506834759	47.2685394507336	129
V_V_HM	31.2062839085806	2.04945797327029	33584.4766840091	27.1892753226141	35.2232924945471	129
V_V_WT	47.8277602150895	2.05020110037906	33584.4766840091	43.8092950742605	51.8462253559185	130
V_V_HT	43.5361396600915	2.04767109171619	33584.4766840091	39.5226334238382	47.5496458963448	130
V_V_HM	31.4952340201653	2.04945043743199	33584.4766840091	27.4782402047027	35.5122278356278	130
V_V_WT	48.0876229165488	2.05018235476461	33584.4766840091	44.0691945177732	52.1060513153245	131
V_V_HT	43.808695953462	2.04765885877448	33584.4766840091	39.795213694198	47.8221782127261	131
V_V_HM	31.7824380419682	2.04943384704821	33584.4766840091	27.7654767442323	35.7993993397041	131
V_V_WT	48.3418817099197	2.05015679829419	33584.4766840091	44.3235034027109	52.3602600171285	132
V_V_HT	44.0723365973514	2.04764169260238	33584.4766840091	40.058887984379	48.0857852103238	132
V_V_HM	32.0677063837345	2.04941104379556	33584.4766840091	28.0507897811632	36.0846229863057	132
V_V_WT	48.5904730280901	2.05012840058408	33584.4766840091	44.5721503813763	52.6087956748038	133
V_V_HT	44.3267281050724	2.04762232819	33584.4766840091	40.3133174470188	48.3401387631261	133
V_V_HM	32.3508507204642	2.04938559505857	33584.4766840091	28.3339839982986	36.3677174426298	133
V_V_WT	48.8333265785453	2.0501013615222	33584.4766840091	44.815056929329	52.8515962277616	134
V_V_HT	44.5715611700754	2.04760367992778	33584.4766840091	40.5581870632614	48.5849352768894	134
V_V_HM	32.6316849218372	2.04936128314985	33584.4766840091	28.6148658518544	36.64850399182	134
V_V_WT	49.0703661986111	2.05007954599209	33584.4766840091	45.0521393085891	53.0885930886331	135
V_V_HT	44.806552611813	2.04758844707497	33584.4766840091	40.7932083619179	48.8198968617082	135
V_V_HM	32.9100258780153	2.04934159540591	33584.4766840091	28.8932453966923	36.9268063593383	135
V_V_WT	49.3015109118456	2.05006598751114	33584.4766840091	45.2833105969157	53.3197112267754	136
V_V_HT	45.0314469990261	2.04757876606774	33584.4766840091	41.0181217242404	49.0447722738119	136
V_V_HM	33.1856942015897	2.04932927595053	33584.4766840091	29.1689378668258	37.2024505363536	136
V_V_WT	49.5266761388762	2.05006251700825	33584.4766840091	45.5084826262521	53.5448696515002	137
V_V_HT	45.2460179296565	2.04757594889545	33584.4766840091	41.232698176626	49.2593376826871	137
V_V_HM	33.4585147844558	2.04932598983918	33584.4766840091	29.4417648905839	37.4752646783277	137
V_V_WT	49.7457750167911	2.05006955596571	33584.4766840091	45.7275677075668	53.7639823260155	138
V_V_HT	45.4500689529726	2.04758033503117	33584.4766840091	41.4367406029642	49.463397302981	138
V_V_HM	33.728317198356	2.04933213501387	33584.4766840091	29.711555259729	37.7450791369831	138
V_V_WT	49.9587197811786	2.05008609256423	33584.4766840091	45.9404800596486	53.9769595027086	139
V_V_HT	45.6434341312594	2.04759127019519	33584.4766840091	41.6300843479509	49.6567839145679	139
V_V_HM	33.9949359323031	2.04934681898479	33584.4766840091	29.9781452125847	38.0117266520216	139
V_V_WT	50.1654231641566	2.05010983754123	33584.4766840091	46.1471369016496	54.1837094266637	140
V_V_HT	45.8259782432985	2.0476072100459	33584.4766840091	41.8125972173308	49.8393592692663	140
V_V_HM	34.2582104669934	2.04936799743069	33584.4766840091	30.2413782367878	38.2750426971991	140
V_V_WT	50.3657997679344	2.05013753589422	33584.4766840091	46.3474592156965	54.3841403201723	141
V_V_HT	45.9975966429172	2.04762593263779	33584.4766840091	41.9841789200211	50.0110143658133	141
V_V_HM	34.5179851946256	2.04939275338096	33584.4766840091	30.5011044419003	38.5348659473509	141
V_V_WT	50.5597673734062	2.05016539330528	33584.4766840091	46.5413722196781	54.5781625271343	142
V_V_HT	46.1582147906745	2.04764483147219	33584.4766840091	42.1447600254086	50.1716695559404	142
V_V_HM	34.7741091954237	2.04941768009398	33584.4766840091	30.7571795854778	38.7910388053696	142
V_V_WT	50.7472481512426	2.05018956430128	33584.4766840091	46.7288056215255	54.7656906809598	143
V_V_HT	46.3077874856789	2.04766125266858	33584.4766840091	42.2943005342996	50.3212744370582	143
V_V_HM	35.0264358919084	2.04943932003448	33584.4766840091	31.0094638669299	39.0434079168869	143
V_V_WT	50.9281697455198	2.05020664347829	33584.4766840091	46.9096937400244	54.9466457510152	144
V_V_HT	46.4462978282675	2.04767283572228	33584.4766840091	42.4327881737018	50.4598074828331	144
V_V_HM	35.2748226028472	2.04945460718802	33584.4766840091	31.2578206145185	39.2918245911759	144
V_V_WT	51.1024662082643	2.05021410235839	33584.4766840091	47.0839755831057	55.120956833423	145
V_V_HT	46.5737559515865	2.0476778180367	33584.4766840091	42.5602365315121	50.5872753716609	145
V_V_HM	35.5191300277337	2.04946126101018	33584.4766840091	31.5021149976831	39.5361450577842	145
V_V_WT	51.2700787697272	2.05021062173051	33584.4766840091	47.2515949667197	55.2885625727347	146
V_V_HT	46.6901975616134	2.04767526831102	33584.4766840091	42.6766831390896	50.7037119841372	146
V_V_HM	35.7592216907474	2.04945808680195	33584.4766840091	31.7422128822548	39.7762304992399	146
V_V_WT	51.4309564312499	2.05019628211259	33584.4766840091	47.41250073439	55.4494121281098	147
V_V_HT	46.7956823283004	2.04766522260334	33584.4766840091	42.7821875957115	50.8091770608894	147
V_V_HM	35.9949633793449	2.04944514876529	33584.4766840091	31.9779799298522	40.0119468288376	147
V_V_WT	51.5850563796267	2.05017259126312	33584.4766840091	47.566647117652	55.6034656416014	148
V_V_HT	46.8902921712146	2.04764870805959	33584.4766840091	42.8768298077032	50.903754534726	148
V_V_HM	36.2262226088624	2.04942379660739	33584.4766840091	32.2092810103384	40.2431642073863	148
V_V_WT	51.7323442251004	2.05014234567815	33584.4766840091	47.7139942455194	55.7506942046813	149
V_V_HT	46.9741294848778	2.04762765171575	33584.4766840091	42.9607083925294	50.9875505772263	149
V_V_HM	36.4528681492091	2.04939654274997	33584.4766840091	32.4359799691893	40.4697563292289	149
V_V_WT	51.8727940682407	2.05010934087219	33584.4766840091	47.8545087792221	55.8910793572592	150
V_V_HT	47.0473153435289	2.04760468411528	33584.4766840091	43.0339392684726	51.0606914185852	150
V_V_HM	36.6747696419339	2.04936680325864	33584.4766840091	32.6579397523467	40.691599531521	150
V_V_WT	52.0063884098506	2.05007796074383	33584.4766840091	47.9881646269701	56.024612192731	151
V_V_HT	47.1099877267053	2.04758285824772	33584.4766840091	43.0966544311051	51.1233210223055	151
V_V_HM	36.8917973365269	2.04933852957601	33584.4766840091	32.8750228643367	40.9085718087172	151
V_V_WT	52.133117919027	2.05005268822897	33584.4766840091	48.1149436711506	56.1512921669033	152
V_V_HT	47.1622998000722	2.04756531259584	33584.4766840091	43.1490008945571	51.1755987055872	152
V_V_HM	37.1038219684653	2.04931576886334	33584.4766840091	33.08709210806	41.1205518288707	152
V_V_WT	52.2529798501779	2.05003703119568	33584.4766840091	48.2348362906289	56.2711234097269	153
V_V_HT	47.2044162812912	2.0475545035292	33584.4766840091	43.191138561921	51.2176940006614	153
V_V_HM	37.3107146800262	2.04930168838356	33584.4766840091	33.2940124178487	41.3274169422036	153
V_V_WT	52.3659739013877	2.05003147633975	33584.4766840091	48.3478412295486	56.3841065732267	154
V_V_HT	47.2365059145105	2.04755071617057	33584.4766840091	43.2232356184944	51.2497762105267	154
V_V_HM	37.5123468774664	2.04929670691256	33584.4766840091	33.4956543791445	41.5290393757883	154
V_V_WT	52.4721053641766	2.05003517371759	33584.4766840091	48.453965445349	56.4902452830043	155
V_V_HT	47.258746089818	2.04755330616157	33584.4766840091	43.2454707173298	51.2720214623061	155
V_V_HM	37.7085909675144	2.04930003902431	33584.4766840091	33.6918919381381	41.7252899968907	155
V_V_WT	52.5713857599448	2.05004667378932	33584.4766840091	48.5532233005784	56.5895482193112	156
V_V_HT	47.2713236110667	2.04756123787141	33584.4766840091	43.2580326921527	51.2846145299808	156
V_V_HM	37.8993210390693	2.04931036884001	33584.4766840091	33.8826017628967	41.916040315242	156
V_V_WT	52.6638322121768	2.05006414617461	33584.4766840091	48.6456355063303	56.6820289180233	157
V_V_HT	47.2744336248249	2.04757323757339	33584.4766840091	43.2611191860795	51.2877480635703	157
V_V_HM	38.0844136021282	2.04932604748721	33584.4766840091	34.0676635952642	42.1011636089922	157
V_V_WT	52.7494668033722	2.0500856134717	33584.4766840091	48.7312280208801	56.7677055858642	158
V_V_HT	47.2682787197	2.04758795490329	33584.4766840091	43.2549354344785	51.2816220049216	158
V_V_HM	38.2637484901252	2.0493453032823	33584.4766840091	34.2469607412361	42.2805362390143	158
V_V_WT	52.8283159358693	2.05010917366935	33584.4766840091	48.8100309745741	56.8466008971645	159
V_V_HT	47.2530681953156	2.04760411447772	33584.4766840091	43.2396932367686	51.2664431538625	159
V_V_HM	38.4372099072475	2.04936644090109	33584.4766840091	34.4203807278938	42.4540390866013	159
V_V_WT	52.9004097101257	2.05013318412777	33584.4766840091	48.8820776875007	56.9187417327507	160
V_V_HT	47.2290174934395	2.0476206392658	33584.4766840091	43.2156101457358	51.2424248411432	160
V_V_HM	38.6046875941735	2.04938800534127	33584.4766840091	34.5878161477703	42.6215590405766	160
V_V_WT	52.9657809093724	2.05015579681805	33584.4766840091	48.9474045650916	56.9841572536533	161
V_V_HT	47.1963468763581	2.04763629961717	33584.4766840091	43.1829088338234	51.2097849188927	161
V_V_HM	38.7660767323305	2.04940835263318	33584.4766840091	34.7491654045308	42.7829880601303	161
V_V_WT	53.0244631734036	2.05017334174866	33584.4766840091	49.0060524404513	57.0428739063559	162
V_V_HT	47.1552784306311	2.04764851838843	33584.4766840091	43.1418164388818	51.1687404223805	162
[truncated: 4,768 more rows]
