# Supplementary material for: Key HPI axis receptors facilitate light adaptive behavior in larval zebrafish
Source: Sci Rep. 2024 Apr 2;14:7759. doi: 10.1038/s41598-024-57707-6 (PMC10987622; doi:10.1038/s41598-024-57707-6)
Supplement: Supplementary file 1 — Supplementary Information. [file 41598_2024_57707_MOESM1_ESM.zip › Supp_Tables_SciRpts/SuppTableS16_mc2r_4x[7.5_7.5min]_diff.csv]

Supplementary Table S16. Locomotor response of mc2r lineage larvae of 4x[7.5 dark + 7.5-min light] assay:
Estimated difference between predicted mean values.
The difference was computed by the "pairs" function of the "emmeans" package	which subtracts a mean predicted value
of a condition from the other in each comparison group (i.e.	V_V_WT:V_V_HM	which means "WT larvae vs.
homozygous fish").
Columns: contrast (pairwise comparison group)	estimate (estimated difference between the predicted mean values)
SE (standard effor of the mean)	df (degrees of freedom)	t.ratio (t statistic generated after the Tukey adjustment for
multiple comparisons)	p.value (p values)	Time (time point when data were recorded)	SigDiff (significant or not:
mark "*" if significant. Otherwise	"n.s" (not significant)	SigHigh (denote the significant condition in the comparison
group).
contrast	estimate	SE	df	t.ratio	p.value	Time	SigDiff	SigHigh
V_V_WT:V_V_HT	0.466525811514302	6.29651021109717	54974.8130817019	0.0740927586668695	0.996977960120927	-501	n.s	n.s
V_V_WT:V_V_HM	0.807571362875898	6.29925439037729	54974.8130817019	0.128201103309868	0.990979863721513	-501	n.s	n.s
V_V_HT:V_V_HM	0.341045551361525	6.29660313214169	54974.8130817019	0.0541634186249759	0.998383897027523	-501	n.s	n.s
V_V_WT:V_V_HT	0.462836147318228	6.27846304303291	54974.8130817019	0.073718065097449	0.997008402276033	-500	n.s	n.s
V_V_WT:V_V_HM	0.804401580028554	6.2808445684994	54974.8130817019	0.128072199726595	0.990997911251199	-500	n.s	n.s
V_V_HT:V_V_HM	0.341565432710411	6.27854358586201	54974.8130817019	0.0544020166523246	0.998369639039707	-500	n.s	n.s
V_V_WT:V_V_HT	0.459146482147915	6.26140512591516	54974.8130817019	0.0733296237688832	0.99703979941846	-499	n.s	n.s
V_V_WT:V_V_HM	0.801231796977937	6.26345093101518	54974.8130817019	0.127921780788674	0.991018948566179	-499	n.s	n.s
V_V_HT:V_V_HM	0.342085314830037	6.26147421708112	54974.8130817019	0.0546333503852556	0.998355755506588	-499	n.s	n.s
V_V_WT:V_V_HT	0.455457204112733	6.24534581800188	54974.8130817019	0.0729274594850939	0.997072132037247	-498	n.s	n.s
V_V_WT:V_V_HM	0.79806229594957	6.2470832639814	54974.8130817019	0.127749585242593	0.991043001718403	-498	n.s	n.s
V_V_HT:V_V_HM	0.34260509183688	6.24540439859454	54974.8130817019	0.0548571509499016	0.99834226819881	-498	n.s	n.s
V_V_WT:V_V_HT	0.451770598929116	6.23029904411703	54974.8130817019	0.0725118643150365	0.997105358736531	-497	n.s	n.s
V_V_WT:V_V_HM	0.794894741916586	6.23175607512891	54974.8130817019	0.12755549677065	0.991070074849275	-497	n.s	n.s
V_V_HT:V_V_HM	0.343124142987456	6.23034807514341	54974.8130817019	0.0550730294437936	0.998329206244897	-497	n.s	n.s
V_V_WT:V_V_HT	0.448090750922944	6.21627972357726	54974.8130817019	0.0720834278456637	0.997139414467969	-496	n.s	n.s
V_V_WT:V_V_HM	0.791732106809391	6.21748487778938	54974.8130817019	0.127339611172628	0.991100140947278	-496	n.s	n.s
V_V_HT:V_V_HM	0.343641355886469	6.21632018632402	54974.8130817019	0.0552805109110184	0.998316604177928	-496	n.s	n.s
V_V_WT:V_V_HT	0.444422096380009	6.2032974645151	54974.8130817019	0.0716428800847048	0.997174223665142	-495	n.s	n.s
V_V_WT:V_V_HM	0.788577616827766	6.20427964910899	54974.8130817019	0.127102203870036	0.991133146604165	-495	n.s	n.s
V_V_HT:V_V_HM	0.344155520447757	6.20333035273659	54974.8130817019	0.0554791540798618	0.998304494682325	-495	n.s	n.s
V_V_WT:V_V_HT	0.440769323303527	6.19135576928902	54974.8130817019	0.0711910831372145	0.997209701323025	-494	n.s	n.s
V_V_WT:V_V_HM	0.785434680875049	6.19214400277771	54974.8130817019	0.126843736276597	0.991169011403045	-494	n.s	n.s
V_V_HT:V_V_HM	0.344665357571579	6.1913820802655	54974.8130817019	0.0556685652901587	0.998292907660452	-494	n.s	n.s
V_V_WT:V_V_HT	0.437138125999439	6.18045285433752	54974.8130817019	0.0707291417477039	0.997245744828531	-493	n.s	n.s
V_V_WT:V_V_HM	0.782307423688408	6.18107602985353	54974.8130817019	0.12656492492731	0.991207618697649	-493	n.s	n.s
V_V_HT:V_V_HM	0.34516929768894	6.18047358065048	54974.8130817019	0.0558483574413422	0.9982818726655	-493	n.s	n.s
V_V_WT:V_V_HT	0.433534632730286	6.17057947087328	54974.8130817019	0.0702583338852827	0.997282240050837	-492	n.s	n.s
V_V_WT:V_V_HM	0.779200280607306	6.17106604174473	54974.8130817019	0.126266722043863	0.991248818805873	-492	n.s	n.s
V_V_HT:V_V_HM	0.345665647877006	6.17059558949688	54974.8130817019	0.0560181983835356	0.998271415870833	-492	n.s	n.s
V_V_WT:V_V_HT	0.429965712680854	6.16171878787916	54974.8130817019	0.0697801583426119	0.997319058258512	-491	n.s	n.s
V_V_WT:V_V_HM	0.776118208834831	6.16209644483205	54974.8130817019	0.125950350791042	0.991292424710472	-491	n.s	n.s
V_V_HT:V_V_HM	0.346152496154005	6.16173124898718	54974.8130817019	0.0561777984411285	0.998261560751767	-491	n.s	n.s
V_V_WT:V_V_HT	0.426438538095482	6.15384536308093	54974.8130817019	0.0692962713450416	0.99735606165077	-490	n.s	n.s
V_V_WT:V_V_HM	0.773066375787415	6.15414068146358	54974.8130817019	0.12561727393004	0.991338217041378	-490	n.s	n.s
V_V_HT:V_V_HM	0.346627837692004	6.15385507782037	54974.8130817019	0.0563269419426719	0.998252326059176	-490	n.s	n.s
V_V_WT:V_V_HT	0.422960758493417	6.14692536339938	54974.8130817019	0.0688085072598817	0.99739310231994	-489	n.s	n.s
V_V_WT:V_V_HM	0.770050278842604	6.14716346021726	54974.8130817019	0.125269204865977	0.991385943241879	-489	n.s	n.s
V_V_HT:V_V_HM	0.347089520349101	6.1469331920201	54974.8130817019	0.0564654779068838	0.998243726309245	-489	n.s	n.s
V_V_WT:V_V_HT	0.419540199280874	6.1409164938423	54974.8130817019	0.0683188249997474	0.997430026845472	-488	n.s	n.s
V_V_WT:V_V_HM	0.767075533836731	6.14112069443906	54974.8130817019	0.124908070041896	0.991435323441267	-488	n.s	n.s
V_V_HT:V_V_HM	0.347535334555829	6.14092323417101	54974.8130817019	0.0565933364256986	0.998235770692675	-488	n.s	n.s
V_V_WT:V_V_HT	0.416184932689362	6.13576878808775	54974.8130817019	0.0678293050248832	0.99746667691176	-487	n.s	n.s
V_V_WT:V_V_HM	0.764147915484187	6.13596032920315	54974.8130817019	0.124535993469082	0.991486053247754	-487	n.s	n.s
V_V_HT:V_V_HM	0.347962982794826	6.13577516527189	54974.8130817019	0.056710517159148	0.998228463723162	-487	n.s	n.s
V_V_WT:V_V_HT	0.412903180750604	6.13142546753957	54974.8130817019	0.0673421185557189	0.997502891933953	-486	n.s	n.s
V_V_WT:V_V_HM	0.761273284107475	6.13162324670009	54974.8130817019	0.124155260928201	0.991537809263275	-486	n.s	n.s
V_V_HT:V_V_HM	0.348370103356885	6.13143212542452	54974.8130817019	0.0568170855080231	0.998221805427971	-486	n.s	n.s
V_V_WT:V_V_HT	0.409703133582326	6.12782407351695	54974.8130817019	0.066859480407241	0.99753851274015	-485	n.s	n.s
V_V_WT:V_V_HM	0.758457458658533	6.12804445820379	54974.8130817019	0.123768269605676	0.991590256461716	-485	n.s	n.s
V_V_HT:V_V_HM	0.348754325076207	6.12783156811081	54974.8130817019	0.0569131708663669	0.998215791422819	-485	n.s	n.s
V_V_WT:V_V_HT	0.406592772790034	6.12489790450106	54974.8130817019	0.0663836000419269	0.997573385179021	-484	n.s	n.s
V_V_WT:V_V_HM	0.755706095399503	6.1251546127937	54974.8130817019	0.123377472598169	0.991643056095055	-484	n.s	n.s
V_V_HT:V_V_HM	0.349113322609455	6.12490669993468	54974.8130817019	0.0569989617332747	0.99821041319611	-484	n.s	n.s
V_V_WT:V_V_HT	0.40357979227457	6.12257742350782	54974.8130817019	0.0659166498613824	0.997607362269344	-483	n.s	n.s
V_V_WT:V_V_HM	0.753024632126063	6.12288147249595	54974.8130817019	0.122985335500721	0.991695871780977	-483	n.s	n.s
V_V_HT:V_V_HM	0.349444839851493	6.12258789036237	54974.8130817019	0.0570746955550542	0.998205658737357	-483	n.s	n.s
V_V_WT:V_V_HT	0.400671702244026	6.12079113754458	54974.8130817019	0.0654607702240203	0.99764030355715	-482	n.s	n.s
V_V_WT:V_V_HM	0.750418377133251	6.12115083268173	54974.8130817019	0.122594328688432	0.99174837063348	-482	n.s	n.s
V_V_HT:V_V_HM	0.349746674889296	6.12080355260173	54974.8130817019	0.0571406469564983	0.99820151328079	-482	n.s	n.s
V_V_WT:V_V_HT	0.397875544662909	6.1194675084308	54974.8130817019	0.0650180010131201	0.997672079695392	-481	n.s	n.s
V_V_WT:V_V_HM	0.747892304372755	6.11988851735421	54974.8130817019	0.122206851032	0.991800233471936	-481	n.s	n.s
V_V_HT:V_V_HM	0.350016759709888	6.11948205735542	54974.8130817019	0.0571971216565917	0.998197959702792	-481	n.s	n.s
V_V_WT:V_V_HT	0.395198241906513	6.118535318372	54974.8130817019	0.0645903343435576	0.997702568179937	-480	n.s	n.s
V_V_WT:V_V_HM	0.745451302661003	6.11902075783221	54974.8130817019	0.121825261289863	0.991851150430896	-480	n.s	n.s
V_V_HT:V_V_HM	0.350253060754433	6.11855209884789	54974.8130817019	0.057244435463806	0.998194979866339	-480	n.s	n.s
V_V_WT:V_V_HT	0.392646528075588	6.1179247844712	54974.8130817019	0.0641796919557137	0.997731654523347	-479	n.s	n.s
V_V_WT:V_V_HM	0.743100132338149	6.11847535292804	54974.8130817019	0.12145184698383	0.991900824893253	-479	n.s	n.s
V_V_HT:V_V_HM	0.350453604262597	6.11794381091646	54974.8130817019	0.0572829066584872	0.998192555130427	-479	n.s	n.s
V_V_WT:V_V_HT	0.390226162985655	6.11757057146708	54974.8130817019	0.0637877664714988	0.99775924289346	-478	n.s	n.s
V_V_WT:V_V_HM	0.740842887240035	6.11818481069807	54974.8130817019	0.121088674200331	0.991948993065034	-478	n.s	n.s
V_V_HT:V_V_HM	0.35061672425438	6.11759178423231	54974.8130817019	0.0573128669941776	0.998190665686883	-478	n.s	n.s
V_V_WT:V_V_HT	0.387941871869302	6.1174131520487	54974.8130817019	0.0634159999050222	0.997785256768619	-477	n.s	n.s
V_V_WT:V_V_HM	0.738682954984363	6.11808776107234	54974.8130817019	0.120737554581089	0.991995427688708	-477	n.s	n.s
V_V_HT:V_V_HM	0.350741083115103	6.11743642844222	54974.8130817019	0.0573346510777585	0.998189291259242	-477	n.s	n.s
V_V_WT:V_V_HT	0.385798167071869	6.11739757048983	54974.8130817019	0.0630657338560026	0.997809627673447	-476	n.s	n.s
V_V_WT:V_V_HM	0.736623580260236	6.11812765633456	54974.8130817019	0.120400165154703	0.992039921550813	-476	n.s	n.s
V_V_HT:V_V_HM	0.350825413188367	6.11742273356146	54974.8130817019	0.0573485646600269	0.998188413134413	-476	n.s	n.s
V_V_WT:V_V_HT	0.38379956103671	6.11747334878618	54974.8130817019	0.0627382481548306	0.997832292001342	-475	n.s	n.s
V_V_WT:V_V_HM	0.734668005939085	6.11825266592302	54974.8130817019	0.12007807556412	0.992082283420485	-475	n.s	n.s
V_V_HT:V_V_HM	0.350868444902417	6.11750017571682	54974.8130817019	0.0573548728768617	0.998188014935379	-475	n.s	n.s
V_V_WT:V_V_HT	0.381950285491115	6.11759554083699	54974.8130817019	0.0624347070579396	0.99785319428191	-474	n.s	n.s
V_V_WT:V_V_HM	0.73281929231942	6.11841676876127	54974.8130817019	0.11977269937886	0.992122343989611	-474	n.s	n.s
V_V_HT:V_V_HM	0.350869006828304	6.11762377264022	54974.8130817019	0.0573538059658869	0.99818808228599	-474	n.s	n.s
V_V_WT:V_V_HT	0.380253150895285	6.11772776507116	54974.8130817019	0.0621559450661274	0.997872301323961	-473	n.s	n.s
V_V_WT:V_V_HM	0.731079566549795	6.11858290550295	54974.8130817019	0.119485112458356	0.992159979101876	-473	n.s	n.s
V_V_HT:V_V_HM	0.350826415654524	6.11775712043864	54974.8130817019	0.0573455939403769	0.998188600642607	-473	n.s	n.s
V_V_WT:V_V_HT	0.378709201096214	6.11784310034386	54974.8130817019	0.0619024049627766	0.997889605665946	-472	n.s	n.s
V_V_WT:V_V_HM	0.72944980299765	6.11872389839812	54974.8130817019	0.119216002406747	0.992195115591877	-472	n.s	n.s
V_V_HT:V_V_HM	0.350740601901421	6.1178732902988	54974.8130817019	0.0573304782983321	0.998189554573562	-472	n.s	n.s
V_V_WT:V_V_HT	0.377317962273253	6.11792321944487	54974.8130817019	0.0616741905282508	0.99790512127966	-471	n.s	n.s
V_V_WT:V_V_HM	0.727929995630078	6.11882153356684	54974.8130817019	0.118965717767184	0.992227724148256	-471	n.s	n.s
V_V_HT:V_V_HM	0.350612033356796	6.11795396019012	54974.8130817019	0.0573087073943755	0.998190928070192	-471	n.s	n.s
V_V_WT:V_V_HT	0.376078655504728	6.11795522737744	54974.8130817019	0.0614712990742071	0.997918867341799	-470	n.s	n.s
V_V_WT:V_V_HM	0.72651993895223	6.11886325657736	54974.8130817019	0.118734462348259	0.992257793509261	-470	n.s	n.s
V_V_HT:V_V_HM	0.350441283447445	6.1179862481541	54974.8130817019	0.0572804954494919	0.998192707150119	-470	n.s	n.s
V_V_WT:V_V_HT	0.374990499507433	6.11793049843757	54974.8130817019	0.061293684131129	0.997930863873136	-469	n.s	n.s
V_V_WT:V_V_HM	0.725219426356119	6.11884095295669	54974.8130817019	0.118522352833127	0.992285322755427	-469	n.s	n.s
V_V_HT:V_V_HM	0.3502289268487	6.11796154741076	54974.8130817019	0.0572460163625782	0.99819488025852	-469	n.s	n.s
V_V_WT:V_V_HT	0.374052715365522	6.1178442365713	54974.8130817019	0.0611412616767041	0.997941131283233	-468	n.s	n.s
V_V_WT:V_V_HM	0.724028252855454	6.11875048258854	54974.8130817019	0.118329429336225	0.992310319809898	-468	n.s	n.s
V_V_HT:V_V_HM	0.349975537490003	6.11787508579423	54974.8130817019	0.0572054075282854	0.998197438033656	-468	n.s	n.s
V_V_WT:V_V_HT	0.373264189379412	6.1176956446482	54974.8130817019	0.0610138540817974	0.997949694120108	-467	n.s	n.s
V_V_WT:V_V_HM	0.72294600428669	6.11859184612046	54974.8130817019	0.118155618558718	0.992332806105431	-467	n.s	n.s
V_V_HT:V_V_HM	0.349681814907207	6.1177260949074	54974.8130817019	0.0571587889817908	0.998200372104892	-467	n.s	n.s
V_V_WT:V_V_HT	0.372622477669807	6.11748905735827	54974.8130817019	0.0609110166239869	0.997956592668569	-466	n.s	n.s
V_V_WT:V_V_HM	0.721971434992966	6.11837034843622	54974.8130817019	0.118000610273207	0.992352832428437	-466	n.s	n.s
V_V_HT:V_V_HM	0.34934895732313	6.11751894405633	54974.8130817019	0.0571063139350883	0.998203671920386	-466	n.s	n.s
V_V_WT:V_V_HT	0.372124474570541	6.11723203582334	54974.8130817019	0.0608321659847672	0.997961874282148	-465	n.s	n.s
V_V_WT:V_V_HM	0.721102888801227	6.11809460884017	54974.8130817019	0.117863964993168	0.992370464874188	-465	n.s	n.s
V_V_HT:V_V_HM	0.348978414230828	6.11726123191088	54974.8130817019	0.0570481463845898	0.998207326171548	-465	n.s	n.s
V_V_WT:V_V_HT	0.371765431794302	6.11693601910712	54974.8130817019	0.0607764133273651	0.99796560462301	-464	n.s	n.s
V_V_WT:V_V_HM	0.720337691434651	6.1177772211646	54974.8130817019	0.117745002047905	0.992385799246188	-464	n.s	n.s
V_V_HT:V_V_HM	0.348572259640349	6.116964438284	54974.8130817019	0.056984516283723	0.998211319346022	-464	n.s	n.s
V_V_WT:V_V_HT	0.371538974042323	6.11661520671237	54974.8130817019	0.0607425776325764	0.997967866866242	-463	n.s	n.s
V_V_WT:V_V_HM	0.71967216975063	6.11743358035492	54974.8130817019	0.117642825262825	0.992398957703869	-463	n.s	n.s
V_V_HT:V_V_HM	0.348133195708279	6.11664280466945	54974.8130817019	0.0569157308716006	0.998215631053011	-463	n.s	n.s
V_V_WT:V_V_HT	0.371438095702572	6.11628419357624	54974.8130817019	0.0607293716162966	0.997968749475671	-462	n.s	n.s
V_V_WT:V_V_HM	0.719102260485997	6.11707942301128	54974.8130817019	0.117556469478044	0.992410069942415	-462	n.s	n.s
V_V_HT:V_V_HM	0.34766416478341	6.11631096597062	54974.8130817019	0.0568421335536588	0.998220238640637	-462	n.s	n.s
V_V_WT:V_V_HT	0.371454259988127	6.11595827589835	54974.8130817019	0.0607352508358252	0.997968356568168	-461	n.s	n.s
V_V_WT:V_V_HM	0.718622962016369	6.11673113042057	54974.8130817019	0.117484804660191	0.992419285650752	-461	n.s	n.s
V_V_HT:V_V_HM	0.347168702028242	6.11598425620271	54974.8130817019	0.0567641588802571	0.998225113793241	-461	n.s	n.s
V_V_WT:V_V_HT	0.371577153030401	6.11565278074184	54974.8130817019	0.060758379579772	0.997966810509486	-460	n.s	n.s
V_V_WT:V_V_HM	0.71822818432517	6.11640502344627	54974.8130817019	0.117426524497962	0.992426776084809	-460	n.s	n.s
V_V_HT:V_V_HM	0.346651031294726	6.11567803688598	54974.8130817019	0.0566823546308262	0.998230221212026	-460	n.s	n.s
V_V_WT:V_V_HT	0.371795027890784	6.11538173543216	54974.8130817019	0.0607966998587554	0.997964247670696	-459	n.s	n.s
V_V_WT:V_V_HM	0.717910956806016	6.11611597991355	54974.8130817019	0.117380206517301	0.992432726474295	-459	n.s	n.s
V_V_HT:V_V_HM	0.34611592891526	6.11540636464836	54974.8130817019	0.0565973719941279	0.998235519299523	-459	n.s	n.s
V_V_WT:V_V_HT	0.372095855836378	6.11515586765988	54974.8130817019	0.06084813926072	0.997960804902381	-458	n.s	n.s
V_V_WT:V_V_HM	0.717664137180819	6.11587536847261	54974.8130817019	0.117344467299053	0.992437316248818	-458	n.s	n.s
V_V_HT:V_V_HM	0.345568281344455	6.11517998906937	54974.8130817019	0.0565099117216737	0.998240963579939	-458	n.s	n.s
V_V_WT:V_V_HT	0.372467373523392	6.11498224583307	54974.8130817019	0.0609106222307027	0.997956619102975	-457	n.s	n.s
V_V_WT:V_V_HM	0.717480435348662	6.11569067728141	54974.8130817019	0.117317973260806	0.992440717831738	-457	n.s	n.s
V_V_HT:V_V_HM	0.345013061825185	6.11500599263118	54974.8130817019	0.0564207234205394	0.99824650678772	-457	n.s	n.s
V_V_WT:V_V_HT	0.372896178193997	6.11486527084302	54974.8130817019	0.0609819123852239	0.997951838075677	-456	n.s	n.s
V_V_WT:V_V_HM	0.717351842966785	6.11556653849382	54974.8130817019	0.117299327617725	0.992443111301795	-456	n.s	n.s
V_V_HT:V_V_HM	0.344455664772759	6.11488878362991	54974.8130817019	0.0563306508034777	0.998252096102399	-456	n.s	n.s
V_V_WT:V_V_HT	0.373367596605689	6.11480684528757	54974.8130817019	0.0610595896243932	0.997946622362592	-455	n.s	n.s
V_V_WT:V_V_HM	0.71726954139001	6.11550490967558	54974.8130817019	0.117287051843453	0.99244468689159	-455	n.s	n.s
V_V_HT:V_V_HM	0.343901944784392	6.11483026583646	54974.8130817019	0.056240636261937	0.998257672923192	-455	n.s	n.s
V_V_WT:V_V_HT	0.373865985152477	6.11480608307479	54974.8130817019	0.0611411024443283	0.997941141996058	-454	n.s	n.s
V_V_WT:V_V_HM	0.717224079614908	6.11550478428402	54974.8130817019	0.117279620393409	0.992445640635768	-454	n.s	n.s
V_V_HT:V_V_HM	0.34335809446236	6.1148295481681	54974.8130817019	0.0561517032907686	0.998263174007808	-454	n.s	n.s
V_V_WT:V_V_HT	0.374375369584513	6.1148585303599	54974.8130817019	0.0612238807694016	0.997935569094283	-453	n.s	n.s
V_V_WT:V_V_HM	0.717205783731295	6.11556139787239	54974.8130817019	0.117275543007517	0.992446163897736	-453	n.s	n.s
V_V_HT:V_V_HM	0.342830414146711	6.11488216514889	54974.8130817019	0.0560649256825644	0.99826853340675	-453	n.s	n.s
V_V_WT:V_V_HT	0.374879212373926	6.11495709789527	54974.8130817019	0.0613052890433128	0.99793008110555	-452	n.s	n.s
V_V_WT:V_V_HM	0.717204577649497	6.11566720460206	54974.8130817019	0.117273316819757	0.992446449582876	-452	n.s	n.s
V_V_HT:V_V_HM	0.342325365275642	6.11498101081122	54974.8130817019	0.0559814273618208	0.998273682478723	-452	n.s	n.s
V_V_WT:V_V_HT	0.375360834894309	6.11509141769113	54974.8130817019	0.0613827021143755	0.997924855709932	-451	n.s	n.s
V_V_WT:V_V_HM	0.717210285629406	6.11581122212538	54974.8130817019	0.117271488536914	0.992446684201159	-451	n.s	n.s
V_V_HT:V_V_HM	0.34184945073504	6.11511569497691	54974.8130817019	0.0559023684565515	0.998278550737771	-451	n.s	n.s
V_V_WT:V_V_HT	0.375803498833847	6.11524830430594	54974.8130817019	0.0614535142537436	0.997920070127785	-450	n.s	n.s
V_V_WT:V_V_HM	0.717212668459624	6.11597952072122	54974.8130817019	0.11726865108519	0.992447048316051	-450	n.s	n.s
V_V_HT:V_V_HM	0.341409169625834	6.11527300553731	54974.8130817019	0.0558289334452758	0.998283066548939	-450	n.s	n.s
V_V_WT:V_V_HT	0.376190230164596	6.11541351944921	54974.8130817019	0.0615150928008672	0.99791590409812	-449	n.s	n.s
V_V_WT:V_V_HM	0.71720123555145	6.11615706724816	54974.8130817019	0.117263377585909	0.992447725012756	-449	n.s	n.s
V_V_HT:V_V_HM	0.341011005386953	6.11543867583384	54974.8130817019	0.0557623129693891	0.998287158189677	-449	n.s	n.s
V_V_WT:V_V_HT	0.37650399500258	6.11557169080316	54974.8130817019	0.0615648076808226	0.997912537660693	-448	n.s	n.s
V_V_WT:V_V_HM	0.717165396051293	6.11632765155928	54974.8130817019	0.117254247467998	0.992448896520846	-448	n.s	n.s
V_V_HT:V_V_HM	0.340661401048671	6.11559730376198	54974.8130817019	0.055703700575431	0.998290753970809	-448	n.s	n.s
V_V_WT:V_V_HT	0.376727787340016	6.11570837033083	54974.8130817019	0.0616000248094951	0.99791015129818	-447	n.s	n.s
V_V_WT:V_V_HM	0.717094382247083	6.11647603807429	54974.8130817019	0.117239792616412	0.992450751075051	-447	n.s	n.s
V_V_HT:V_V_HM	0.340366594906996	6.1157344133447	54974.8130817019	0.0556542472093469	0.998293784928322	-447	n.s	n.s
V_V_WT:V_V_HT	0.376844781042394	6.11581129365951	54974.8130817019	0.061618117850216	0.997908924759694	-446	n.s	n.s
V_V_WT:V_V_HM	0.716977279808042	6.11658928583949	54974.8130817019	0.1172184768835	0.992453485467979	-446	n.s	n.s
V_V_HT:V_V_HM	0.340132498765676	6.1158377162483	54974.8130817019	0.0556150301146851	0.998296186605587	-446	n.s	n.s
V_V_WT:V_V_HT	0.376838507242013	6.11587107011444	54974.8130817019	0.0616164897725618	0.997909035142776	-445	n.s	n.s
V_V_WT:V_V_HM	0.716803093824552	6.11665747397854	54974.8130817019	0.117188692823486	0.992457305362155	-445	n.s	n.s
V_V_HT:V_V_HM	0.339964586582568	6.11589780305043	54974.8130817019	0.0555870286800743	0.998297900397051	-445	n.s	n.s
V_V_WT:V_V_HT	0.376692923446953	6.1158811692872	54974.8130817019	0.0615925838027451	0.997910655624566	-444	n.s	n.s
V_V_WT:V_V_HM	0.716560818054482	6.11667369168817	54974.8130817019	0.117148773037902	0.992462423694025	-444	n.s	n.s
V_V_HT:V_V_HM	0.339867894607501	6.11590812992846	54974.8130817019	0.0555711249069198	0.998298873383856	-444	n.s	n.s
V_V_WT:V_V_HT	0.376392225627512	6.11583670340367	54974.8130817019	0.0615438645407319	0.997913956153157	-443	n.s	n.s
V_V_WT:V_V_HM	0.716239465534152	6.11663277119413	54974.8130817019	0.117097019279502	0.992469056767321	-443	n.s	n.s
V_V_HT:V_V_HM	0.339847239906668	6.11586379930346	54974.8130817019	0.0555681504786574	0.998299055327449	-443	n.s	n.s
V_V_WT:V_V_HT	0.375921217682233	6.11573557115705	54974.8130817019	0.0614678665073663	0.997919099513011	-442	n.s	n.s
V_V_WT:V_V_HM	0.715828144062336	6.11653248000866	54974.8130817019	0.117031691796284	0.99247742540976	-442	n.s	n.s
V_V_HT:V_V_HM	0.33990692638006	6.1157627053471	54974.8130817019	0.0555788284726735	0.998298402117276	-442	n.s	n.s
V_V_WT:V_V_HT	0.375265062018087	6.11557751865499	54974.8130817019	0.061362162587814	0.997926242771514	-441	n.s	n.s
V_V_WT:V_V_HM	0.715316026198238	6.11637254143336	54974.8130817019	0.116951023070057	0.992487752964563	-441	n.s	n.s
V_V_HT:V_V_HM	0.340050964180158	6.11560459351682	54974.8130817019	0.0556038179022638	0.998296872937747	-441	n.s	n.s
V_V_WT:V_V_HT	0.374410004456976	6.11536561518192	54974.8130817019	0.061224467679818	0.997935529554788	-440	n.s	n.s
V_V_WT:V_V_HM	0.714692520763549	6.11615616961495	54974.8130817019	0.116853216455482	0.992500265178951	-440	n.s	n.s
V_V_HT:V_V_HM	0.340282516306615	6.1153925383691	54974.8130817019	0.0556436098208938	0.998294436534811	-440	n.s	n.s
V_V_WT:V_V_HT	0.373343720059225	6.11510656363197	54974.8130817019	0.0610526924059821	0.997947085750452	-439	n.s	n.s
V_V_WT:V_V_HM	0.713947364515064	6.11589038825757	54974.8130817019	0.116736455232395	0.992515188720155	-439	n.s	n.s
V_V_HT:V_V_HM	0.340603644455911	6.11513325426083	54974.8130817019	0.0556984828120611	0.998291073889976	-439	n.s	n.s
V_V_WT:V_V_HT	0.372055482442775	6.11481031057702	54974.8130817019	0.0608449753215102	0.997961016744166	-438	n.s	n.s
V_V_WT:V_V_HM	0.713070683750566	6.11558561816701	54974.8130817019	0.11659892090012	0.992532748476652	-438	n.s	n.s
V_V_HT:V_V_HM	0.341015201307691	6.11483670461586	54974.8130817019	0.055768488641777	0.998286779102127	-438	n.s	n.s
V_V_WT:V_V_HT	0.370536319921939	6.11448948499873	54974.8130817019	0.0605997149608339	0.997977404784481	-437	n.s	n.s
V_V_WT:V_V_HM	0.712053049892567	6.11525508536893	54974.8130817019	0.116438814072726	0.992553164504657	-437	n.s	n.s
V_V_HT:V_V_HM	0.341516729970714	6.11451553956375	54974.8130817019	0.0558534405155964	0.998281560169284	-437	n.s	n.s
V_V_WT:V_V_HT	0.368778826579799	6.1141582716076	54974.8130817019	0.0603155512496794	0.997996309868856	-436	n.s	n.s
V_V_WT:V_V_HM	0.710885440992463	6.11491364090507	54974.8130817019	0.116254371318847	0.992576649479069	-436	n.s	n.s
V_V_HT:V_V_HM	0.342106614412621	6.11418396737961	54974.8130817019	0.0559529474804534	0.998275436992015	-436	n.s	n.s
V_V_WT:V_V_HT	0.36677627833248	6.1138304022819	54974.8130817019	0.0599912418564287	0.998017777661783	-435	n.s	n.s
V_V_WT:V_V_HM	0.709559014911228	6.11457566522822	54974.8130817019	0.116043868578858	0.992603407844283	-435	n.s	n.s
V_V_HT:V_V_HM	0.342782736578748	6.11385574287896	54974.8130817019	0.0560665398391187	0.998268433791576	-435	n.s	n.s
V_V_WT:V_V_HT	0.364523407788752	6.11351943333777	54974.8130817019	0.0596257870386346	0.998041830947069	-434	n.s	n.s
V_V_WT:V_V_HM	0.70806532895724	6.11425534956376	54974.8130817019	0.115805652279105	0.992633631440806	-434	n.s	n.s
V_V_HT:V_V_HM	0.343541921168445	6.11354444480748	54974.8130817019	0.0561935754732643	0.99826058502078	-434	n.s	n.s
V_V_WT:V_V_HT	0.362015715085121	6.11323735901647	54974.8130817019	0.0592183312743748	0.998068476023728	-433	n.s	n.s
V_V_WT:V_V_HM	0.706396149760863	6.11396524969784	54974.8130817019	0.115538136203141	0.992667499500963	-433	n.s	n.s
V_V_HT:V_V_HM	0.344380434675728	6.11326208725127	54974.8130817019	0.0563333339484832	0.998251929732644	-433	n.s	n.s
V_V_WT:V_V_HT	0.359250738003595	6.11299537949271	54974.8130817019	0.0587683640672747	0.998097689615929	-432	n.s	n.s
V_V_WT:V_V_HM	0.704543818792402	6.11371707723438	54974.8130817019	0.115239846707318	0.992705172543557	-432	n.s	n.s
V_V_HT:V_V_HM	0.345293080788721	6.11301988842844	54974.8130817019	0.0564848613436281	0.99824252138554	-432	n.s	n.s
V_V_WT:V_V_HT	0.356228101324092	6.11280349619678	54974.8130817019	0.0582757324925834	0.998129418600917	-431	n.s	n.s
V_V_WT:V_V_HM	0.7025012692934	6.1135212745088	54974.8130817019	0.114909433982438	0.992746790641423	-431	n.s	n.s
V_V_HT:V_V_HM	0.346273167969336	6.1128278652942	54974.8130817019	0.0566469685716679	0.99823242825378	-431	n.s	n.s
V_V_WT:V_V_HT	0.352947850137298	6.11266856456989	54974.8130817019	0.0577403872644177	0.998163596954768	-430	n.s	n.s
V_V_WT:V_V_HM	0.700261550953229	6.11338499152092	54974.8130817019	0.114545632562724	0.992792478113082	-430	n.s	n.s
V_V_HT:V_V_HM	0.347313700815988	6.11269288366946	54974.8130817019	0.0568184444116052	0.998221720444464	-430	n.s	n.s
V_V_WT:V_V_HT	0.34941049045807	6.11259406782081	54974.8130817019	0.0571623907266325	0.99820014550376	-429	n.s	n.s
V_V_WT:V_V_HM	0.697817851678209	6.11331184969263	54974.8130817019	0.11414726891665	0.992842342275258	-429	n.s	n.s
V_V_HT:V_V_HM	0.348407361220112	6.11261843164916	54974.8130817019	0.056998054944207	0.998210470084895	-429	n.s	n.s
V_V_WT:V_V_HT	0.345618370719208	6.11258128579641	54974.8130817019	0.0565421308216072	0.998238958961788	-428	n.s	n.s
V_V_WT:V_V_HM	0.695163903362698	6.11330315393352	54974.8130817019	0.113713304552123	0.992896467824421	-428	n.s	n.s
V_V_HT:V_V_HM	0.34954553264339	6.11260578996576	54974.8130817019	0.0571843735150059	0.998198762164377	-428	n.s	n.s
V_V_WT:V_V_HT	0.341574297342547	6.11262810191561	54974.8130817019	0.0558801045389138	0.998279920459542	-427	n.s	n.s
V_V_WT:V_V_HM	0.692293573049191	6.11335665678843	54974.8130817019	0.11324279146718	0.992954922254325	-427	n.s	n.s
V_V_HT:V_V_HM	0.350719275706631	6.1126528374493	54974.8130817019	0.0573759519856814	0.998186684024002	-427	n.s	n.s
V_V_WT:V_V_HT	0.33728155864398	6.11272911740484	54974.8130817019	0.0551769188795941	0.9983229020829	-426	n.s	n.s
V_V_WT:V_V_HM	0.689200874250325	6.1134666791998	54974.8130817019	0.112734870477864	0.993017755901591	-426	n.s	n.s
V_V_HT:V_V_HM	0.351919315606345	6.11275416549233	54974.8130817019	0.0575713182763012	0.998174325629117	-426	n.s	n.s
V_V_WT:V_V_HT	0.332745365063303	6.11287728936287	54974.8130817019	0.0544335096734756	0.998367752433404	-425	n.s	n.s
V_V_WT:V_V_HM	0.685880419028166	6.1136258142233	54974.8130817019	0.112188812313713	0.993084996775792	-425	n.s	n.s
V_V_HT:V_V_HM	0.353135053964763	6.11290271840567	54974.8130817019	0.0577687999027843	0.998161790886934	-425	n.s	n.s
V_V_WT:V_V_HT	0.32797140748086	6.11306291946985	54974.8130817019	0.0536509131022166	0.998414311805344	-424	n.s	n.s
V_V_WT:V_V_HM	0.682326965049143	6.11382388197399	54974.8130817019	0.111603961484876	0.99315665747384	-424	n.s	n.s
V_V_HT:V_V_HM	0.354355557568212	6.11308878096222	54974.8130817019	0.057966695767902	0.998149186953425	-424	n.s	n.s
V_V_WT:V_V_HT	0.322965376119768	6.11327350218269	54974.8130817019	0.0528301859886453	0.998462417680288	-423	n.s	n.s
V_V_WT:V_V_HM	0.678535270606851	6.11404777608887	54974.8130817019	0.110979713514916	0.993232737887082	-423	n.s	n.s
V_V_HT:V_V_HM	0.355569894487154	6.11329982654533	54974.8130817019	0.0581633331549008	0.998136620639108	-423	n.s	n.s
V_V_WT:V_V_HT	0.317732961648829	6.11349413329021	54974.8130817019	0.0519723998619149	0.998511905601992	-422	n.s	n.s
V_V_WT:V_V_HM	0.674500094460903	6.11428189240818	54974.8130817019	0.110315504965252	0.993313226306618	-422	n.s	n.s
V_V_HT:V_V_HM	0.356767132812074	6.11352092641306	54974.8130817019	0.0583570641380624	0.998124198601181	-422	n.s	n.s
V_V_WT:V_V_HT	0.312279855119755	6.11370804476983	54974.8130817019	0.0510786339211773	0.998562610079144	-421	n.s	n.s
V_V_WT:V_V_HM	0.670216195810561	6.11450868957795	54974.8130817019	0.109610801102128	0.99339810079449	-421	n.s	n.s
V_V_HT:V_V_HM	0.357936340690806	6.11373528546121	54974.8130817019	0.0585462608336998	0.998112027585246	-421	n.s	n.s
V_V_WT:V_V_HT	0.306612205397784	6.11389786491945	54974.8130817019	0.0501500372057365	0.998614361619983	-420	n.s	n.s
V_V_WT:V_V_HM	0.665678497882617	6.11471000469638	54974.8130817019	0.10886509701545	0.993487328913934	-420	n.s	n.s
V_V_HT:V_V_HM	0.359066292484847	6.11392550428876	54974.8130817019	0.0587292554076708	0.998100218215263	-420	n.s	n.s
V_V_WT:V_V_HT	0.300738448608016	6.11404885341439	54974.8130817019	0.0491881003600533	0.998666972800521	-419	n.s	n.s
V_V_WT:V_V_HM	0.660882757378708	6.11487042456873	54974.8130817019	0.108077965924408	0.993580861893702	-419	n.s	n.s
V_V_HT:V_V_HM	0.360144308770735	6.11407681901698	54974.8130817019	0.0589041190405978	0.998088899265165	-419	n.s	n.s
V_V_WT:V_V_HT	0.294669704155694	6.11415042601933	54974.8130817019	0.0481947095874024	0.998720237697919	-418	n.s	n.s
V_V_WT:V_V_HM	0.65582573846487	6.11497887828718	54974.8130817019	0.107249060302326	0.993678634612942	-418	n.s	n.s
V_V_HT:V_V_HM	0.361156034309232	6.11417862836354	54974.8130817019	0.0590686102355331	0.998078221126585	-418	n.s	n.s
V_V_WT:V_V_HT	0.288419690351034	6.11419682854379	54974.8130817019	0.0471721304431292	0.998773935490075	-417	n.s	n.s
V_V_WT:V_V_HM	0.650505225195687	6.11502934302548	54974.8130817019	0.106378103637004	0.993780566734545	-417	n.s	n.s
V_V_HT:V_V_HM	0.362085534844582	6.11422516872799	54974.8130817019	0.0592201832370381	0.998068355328581	-417	n.s	n.s
V_V_WT:V_V_HT	0.282004231549536	6.11418683447472	54974.8130817019	0.0461229332998888	0.998827837063675	-416	n.s	n.s
V_V_WT:V_V_HM	0.644919858495847	6.11502053147923	54974.8130817019	0.105464872141621	0.993886565003558	-416	n.s	n.s
V_V_HT:V_V_HM	0.362915626946311	6.11421521146479	54974.8130817019	0.0593560439720549	0.998059490828505	-416	n.s	n.s
V_V_WT:V_V_HT	0.275439944710527	6.1141218660302	54974.8130817019	0.0450497963151274	0.998881717289911	-415	n.s	n.s
V_V_WT:V_V_HM	0.63906862490844	6.11495393646482	54974.8130817019	0.104509147828168	0.993996528759889	-415	n.s	n.s
V_V_HT:V_V_HM	0.363628680197984	6.11415018128713	54974.8130817019	0.0594732987277446	0.998051824045051	-415	n.s	n.s
V_V_WT:V_V_HT	0.268745318525433	6.11400775925853	54974.8130817019	0.0439556718125632	0.99893534833678	-414	n.s	n.s
V_V_WT:V_V_HM	0.632951388700576	6.11483566679451	54974.8130817019	0.103510776608062	0.99411034326589	-414	n.s	n.s
V_V_HT:V_V_HM	0.364206070175101	6.11403592381605	54974.8130817019	0.0595688469471378	0.998045565414336	-414	n.s	n.s
V_V_WT:V_V_HT	0.261940640513885	6.11385437093766	54974.8130817019	0.0428437814546296	0.998988502243041	-413	n.s	n.s
V_V_WT:V_V_HM	0.626568892360723	6.11467603512383	54974.8130817019	0.102469679302975	0.994227878719966	-413	n.s	n.s
V_V_HT:V_V_HM	0.364628251846824	6.11388231181663	54974.8130817019	0.059639396581463	0.998040937826698	-413	n.s	n.s
V_V_WT:V_V_HT	0.255046556351516	6.11367252932423	54974.8130817019	0.0417174055574919	0.999040962907232	-412	n.s	n.s
V_V_WT:V_V_HM	0.619922055474603	6.11448638104149	54974.8130817019	0.101385793808737	0.994348997044755	-412	n.s	n.s
V_V_HT:V_V_HM	0.364875499123059	6.11370019149593	54974.8130817019	0.0596816146841148	0.998038165990188	-412	n.s	n.s
V_V_WT:V_V_HT	0.248083987328442	6.11347352677237	54974.8130817019	0.040579874312373	0.999092527425491	-411	n.s	n.s
V_V_WT:V_V_HM	0.613011978153011	6.11427853946881	54974.8130817019	0.100259086038672	0.994473550742366	-411	n.s	n.s
V_V_HT:V_V_HM	0.364927990824512	6.11350087427101	54974.8130817019	0.0596921466651506	0.998037474206749	-411	n.s	n.s
V_V_WT:V_V_HT	0.241074963270762	6.11327034118465	54974.8130817019	0.0394346969488095	0.999143001264036	-410	n.s	n.s
V_V_WT:V_V_HM	0.605840476464444	6.11406610645855	54974.8130817019	0.0990896182533041	0.99460137560865	-410	n.s	n.s
V_V_HT:V_V_HM	0.364765513193653	6.11329735974837	54974.8130817019	0.0596675561040707	0.998039089225554	-410	n.s	n.s
V_V_WT:V_V_HT	0.234042009828997	6.11307581294072	54974.8130817019	0.0382854747741808	0.999192203413346	-409	n.s	n.s
V_V_WT:V_V_HM	0.5984097287484	6.11386253778908	54974.8130817019	0.0978775242409686	0.994732294006028	-409	n.s	n.s
V_V_HT:V_V_HM	0.364367718919389	6.11310250992442	54974.8130817019	0.0596043855518291	0.998043234999738	-409	n.s	n.s
V_V_WT:V_V_HT	0.227008520568305	6.11290307075497	54974.8130817019	0.0371359594517941	0.999239964820225	-408	n.s	n.s
V_V_WT:V_V_HM	0.590722635822523	6.11368158561305	54974.8130817019	0.0966230621517212	0.994866109770582	-408	n.s	n.s
V_V_HT:V_V_HM	0.363714115254204	6.11292947539802	54974.8130817019	0.0594991512200495	0.99805013163418	-408	n.s	n.s
V_V_WT:V_V_HT	0.21999810813486	6.11276327423074	54974.8130817019	0.0359899603935743	0.999286133104046	-407	n.s	n.s
V_V_WT:V_V_HM	0.582782279677353	6.11353494684898	54974.8130817019	0.0953265638855519	0.995002614434062	-407	n.s	n.s
V_V_HT:V_V_HM	0.362784171542465	6.11278943464674	54974.8130817019	0.0593483834869621	0.998059991190154	-407	n.s	n.s
V_V_WT:V_V_HT	0.213034383693156	6.1126646608523	54974.8130817019	0.0348513120730317	0.999330574115256	-406	n.s	n.s
V_V_WT:V_V_HM	0.574591742505717	6.11343126912225	54974.8130817019	0.0939884194671277	0.995141589482266	-406	n.s	n.s
V_V_HT:V_V_HM	0.361557358812512	6.11269063957967	54974.8130817019	0.0591486433930466	0.99807301495347	-406	n.s	n.s
V_V_WT:V_V_HT	0.206140959996119	6.11261228381215	54974.8130817019	0.0337238729408761	0.999373171910278	-405	n.s	n.s
V_V_WT:V_V_HM	0.5661541058995	6.11337587563531	54974.8130817019	0.0926090784235746	0.995282806794886	-405	n.s	n.s
V_V_HT:V_V_HM	0.36001314590348	6.1126381529197	54974.8130817019	0.0588965250186648	0.998089391523673	-405	n.s	n.s
V_V_WT:V_V_HT	0.199341447948811	6.1126078836419	54974.8130817019	0.0326115222411491	0.99941382862743	-404	n.s	n.s
V_V_WT:V_V_HM	0.557472452061234	6.11337062990031	54974.8130817019	0.0911890486951099	0.995426029383592	-404	n.s	n.s
V_V_HT:V_V_HM	0.358131004112451	6.11263371957988	54974.8130817019	0.0585886576133774	0.998109294819516	-404	n.s	n.s
V_V_WT:V_V_HT	0.192659460176401	6.11264989420473	54974.8130817019	0.0315181571840156	0.999452464157471	-403	n.s	n.s
V_V_WT:V_V_HM	0.548549863816483	6.11341394093012	54974.8130817019	0.089728892745814	0.995571012434124	-403	n.s	n.s
V_V_HT:V_V_HM	0.355890403639968	6.11267577262923	54974.8130817019	0.0582217046802222	0.998132882186241	-403	n.s	n.s
V_V_WT:V_V_HT	0.186118591805482	6.11273400493865	54974.8130817019	0.0304476837459492	0.999489015835526	-402	n.s	n.s
V_V_WT:V_V_HM	0.539389600192798	6.11350134645251	54974.8130817019	0.0882292437059477	0.995717502406773	-402	n.s	n.s
V_V_HT:V_V_HM	0.353271008387246	6.11275999626325	54974.8130817019	0.0577923897884428	0.998160290707935	-402	n.s	n.s
V_V_WT:V_V_HT	0.179742373895294	6.11285461556136	54974.8130817019	0.0294039994731313	0.999523438154306	-401	n.s	n.s
V_V_WT:V_V_HM	0.529995635943401	6.11362702230432	54974.8130817019	0.0866908684500738	0.995865231864388	-401	n.s	n.s
V_V_HT:V_V_HM	0.350253262048049	6.11288078239864	54974.8130817019	0.0572975777732431	0.998191630022029	-401	n.s	n.s
V_V_WT:V_V_HT	0.173554238597816	6.11300417224584	54974.8130817019	0.02839098971759	0.999555701769382	-400	n.s	n.s
V_V_WT:V_V_HM	0.520372300005079	6.11378309513535	54974.8130817019	0.0851146159272695	0.996013925718504	-400	n.s	n.s
V_V_HT:V_V_HM	0.346818061407333	6.11303056603743	54974.8130817019	0.0567342266099851	0.998226983455165	-400	n.s	n.s
V_V_WT:V_V_HT	0.167577164332371	6.11317472335146	54974.8130817019	0.0274124611050704	0.999585794212517	-399	n.s	n.s
V_V_WT:V_V_HM	0.510524790055001	6.1139612588673	54974.8130817019	0.0835014761198508	0.996163296863328	-399	n.s	n.s
V_V_HT:V_V_HM	0.342947625722559	6.11320138311124	54974.8130817019	0.0560995138602844	0.99826639822538	-399	n.s	n.s
V_V_WT:V_V_HT	0.161833431923725	6.11335861902917	54974.8130817019	0.0264720985646062	0.99961371934373	-398	n.s	n.s
V_V_WT:V_V_HM	0.500459343839829	6.11415350405168	54974.8130817019	0.0818525971760749	0.99631304625074	-398	n.s	n.s
V_V_HT:V_V_HM	0.33862591191599	6.11338557111795	54974.8130817019	0.0553908972330803	0.998309880255951	-398	n.s	n.s
V_V_WT:V_V_HT	0.156344429797826	6.11354877520834	54974.8130817019	0.0255734329677444	0.999639496136683	-397	n.s	n.s
V_V_WT:V_V_HM	0.490183217792463	6.11435239610923	54974.8130817019	0.0801692781241041	0.99646286538037	-397	n.s	n.s
V_V_HT:V_V_HM	0.333838787994665	6.11357603362243	54974.8130817019	0.0546061398694764	0.998357391597376	-397	n.s	n.s
V_V_WT:V_V_HT	0.151130675322776	6.11373847449275	54974.8130817019	0.0247198462860835	0.999663156190274	-396	n.s	n.s
V_V_WT:V_V_HM	0.47970450416355	6.11455087301187	54974.8130817019	0.078452941863784	0.996612440487063	-396	n.s	n.s
V_V_HT:V_V_HM	0.328573828840689	6.11376604103842	54974.8130817019	0.0537432781423348	0.998408851669002	-396	n.s	n.s
V_V_WT:V_V_HT	0.146212508191894	6.11391983966477	54974.8130817019	0.023914691724174	0.999684738210519	-395	n.s	n.s
V_V_WT:V_V_HM	0.469031464862809	6.11474066388447	54974.8130817019	0.0767050461572398	0.996761461713473	-395	n.s	n.s
V_V_HT:V_V_HM	0.322818956670915	6.11394770225278	54974.8130817019	0.052800411843884	0.998464148958115	-395	n.s	n.s
V_V_WT:V_V_HT	0.141610266042292	6.11408368738044	54974.8130817019	0.0231613228216974	0.999704285404514	-394	n.s	n.s
V_V_WT:V_V_HM	0.458172359843708	6.11491214046245	54974.8130817019	0.0749270552575852	0.99690962629708	-394	n.s	n.s
V_V_HT:V_V_HM	0.316562093801402	6.11411181824171	54974.8130817019	0.0517756467680106	0.998523142928648	-394	n.s	n.s
V_V_WT:V_V_HT	0.13734399566026	6.11422039325785	54974.8130817019	0.0224630430090006	0.999721844878208	-393	n.s	n.s
V_V_WT:V_V_HM	0.447135599957186	6.11505522004073	54974.8130817019	0.0731204517159221	0.997056638187253	-393	n.s	n.s
V_V_HT:V_V_HM	0.309791604296898	6.11424874848752	54974.8130817019	0.0506671574939653	0.998585658847923	-393	n.s	n.s
V_V_WT:V_V_HT	0.133432258953135	6.1143222138371	54974.8130817019	0.0218229027333839	0.999737470363215	-392	n.s	n.s
V_V_WT:V_V_HM	0.435930339750342	6.11516178421616	54974.8130817019	0.0712868040344446	0.997202203407745	-392	n.s	n.s
V_V_HT:V_V_HM	0.302498080797335	6.11435073630993	54974.8130817019	0.0494734590544434	0.9986514716944	-392	n.s	n.s
V_V_WT:V_V_HT	0.129891722411699	6.11438416948397	54974.8130817019	0.0212436312163652	0.999751220941252	-391	n.s	n.s
V_V_WT:V_V_HM	0.424566598440961	6.11522660197208	54974.8130817019	0.0694277785722681	0.997346030486288	-391	n.s	n.s
V_V_HT:V_V_HM	0.294674876029248	6.11441279318017	54974.8130817019	0.0481934874200707	0.998720302562092	-391	n.s	n.s
V_V_WT:V_V_HT	0.126737027854816	6.11440431654333	54974.8130817019	0.0207276165090869	0.999763158580273	-390	n.s	n.s
V_V_WT:V_V_HM	0.413055224902948	6.11524761674376	54974.8130817019	0.0675451348481766	0.997487832276459	-390	n.s	n.s
V_V_HT:V_V_HM	0.28631819704809	6.11443297140236	54974.8130817019	0.0468266147306251	0.998791819613007	-390	n.s	n.s
V_V_WT:V_V_HT	0.123980669909628	6.11438384218583	54974.8130817019	0.0202768869455382	0.999773345829386	-389	n.s	n.s
V_V_WT:V_V_HM	0.401407858595199	6.11522604766029	54974.8130817019	0.0656407229212368	0.997627327581328	-389	n.s	n.s
V_V_HT:V_V_HM	0.2774271886856	6.11441245918939	54974.8130817019	0.0453726650822603	0.998865639737577	-389	n.s	n.s
V_V_WT:V_V_HT	0.121632890409927	6.11432697214033	54974.8130817019	0.0198930955057101	0.999781843704413	-388	n.s	n.s
V_V_WT:V_V_HM	0.389636882696543	6.11516629460692	54974.8130817019	0.0637164819279192	0.997764242665128	-388	n.s	n.s
V_V_HT:V_V_HM	0.26800399228653	6.11435548830544	54974.8130817019	0.0438319284508605	0.998941331088602	-388	n.s	n.s
V_V_WT:V_V_HT	0.119701585601774	6.1142406921661	54974.8130817019	0.0195775062887437	0.999788709844824	-387	n.s	n.s
V_V_WT:V_V_HM	0.377755381965706	6.11507564793014	54974.8130817019	0.0617744413502996	0.997898312555263	-387	n.s	n.s
V_V_HT:V_V_HM	0.25805379636396	6.11426905512944	54974.8130817019	0.0422051751464014	0.9990184163899	-387	n.s	n.s
V_V_WT:V_V_HT	0.1181922262477	6.11413429546052	54974.8130817019	0.0193309830200251	0.999793996995932	-386	n.s	n.s
V_V_WT:V_V_HM	0.365777092325033	6.11496381552516	54974.8130817019	0.0598167222831913	0.998029282348031	-386	n.s	n.s
V_V_HT:V_V_HM	0.247584866077347	6.11416246735315	54974.8130817019	0.0404936681678541	0.99909637716778	-386	n.s	n.s
V_V_WT:V_V_HT	0.117107793961665	6.11401877800382	54974.8130817019	0.0191539800929267	0.999797751848923	-385	n.s	n.s
V_V_WT:V_V_HM	0.353716347689044	6.11484229032856	54974.8130817019	0.0578455389190485	0.998156908497383	-385	n.s	n.s
V_V_HT:V_V_HM	0.23660855372745	6.11404673834504	54974.8130817019	0.0386991732077429	0.999174658902534	-385	n.s	n.s
V_V_WT:V_V_HT	0.116449158806603	6.11390569336954	54974.8130817019	0.0190466069721832	0.999800012785318	-384	n.s	n.s
V_V_WT:V_V_HM	0.341587942435339	6.11472315451621	54974.8130817019	0.0558631901728943	0.998280960702498	-384	n.s	n.s
V_V_HT:V_V_HM	0.22513878362868	6.11393344019979	54974.8130817019	0.0368238852828144	0.999252680354608	-384	n.s	n.s
V_V_WT:V_V_HT	0.116216767510863	6.11380477742193	54974.8130817019	0.0190089104480483	0.999800803541031	-383	n.s	n.s
V_V_WT:V_V_HM	0.329406763201177	6.11461660437238	54974.8130817019	0.0538720224855355	0.998401225360252	-383	n.s	n.s
V_V_HT:V_V_HM	0.2131899956903	6.11383232494521	54974.8130817019	0.0348701083640219	0.999329852084116	-383	n.s	n.s
V_V_WT:V_V_HT	0.116411066102131	6.11372309700631	54974.8130817019	0.0190409451417801	0.99980013165283	-382	n.s	n.s
V_V_WT:V_V_HM	0.317187693784895	6.1145300614588	54974.8130817019	0.0518744189000226	0.998517506983679	-382	n.s	n.s
V_V_HT:V_V_HM	0.200776627682735	6.11375047192541	54974.8130817019	0.0328401737370064	0.999405582552007	-382	n.s	n.s
V_V_WT:V_V_HT	0.117032501403102	6.11366479951283	54974.8130817019	0.0191427736457563	0.999797988414853	-381	n.s	n.s
V_V_WT:V_V_HM	0.304945621659449	6.11446790946522	54974.8130817019	0.0498727977928205	0.998629628891225	-381	n.s	n.s
V_V_HT:V_V_HM	0.187913120256304	6.11369203691511	54974.8130817019	0.0307364386563251	0.999479280452102	-381	n.s	n.s
V_V_WT:V_V_HT	0.118081090588461	6.11363139491354	54974.8130817019	0.0193143948270586	0.999794350355868	-380	n.s	n.s
V_V_WT:V_V_HM	0.292695468905009	6.11443178495055	54974.8130817019	0.0478696106521984	0.998737433869512	-380	n.s	n.s
V_V_HT:V_V_HM	0.174614378316534	6.11365853445479	54974.8130817019	0.0285613560738563	0.999550354764788	-380	n.s	n.s
V_V_WT:V_V_HT	0.119554705569158	6.11362324684456	54974.8130817019	0.0195554584805113	0.999789185428082	-379	n.s	n.s
V_V_WT:V_V_HM	0.280452334259863	6.11442212399661	54974.8130817019	0.0458673491251449	0.998840784274968	-379	n.s	n.s
V_V_HT:V_V_HM	0.160897628690734	6.11365033085021	54974.8130817019	0.0263177676156624	0.999618209342757	-379	n.s	n.s
V_V_WT:V_V_HT	0.121449093618835	6.11363948967059	54974.8130817019	0.0198652690960977	0.999782453523612	-378	n.s	n.s
V_V_WT:V_V_HM	0.268231458469302	6.11443807327811	54974.8130817019	0.0438685379187258	0.998939562844809	-378	n.s	n.s
V_V_HT:V_V_HM	0.146782364850452	6.11366656102541	54974.8130817019	0.0240088927626817	0.999682250056805	-378	n.s	n.s
V_V_WT:V_V_HT	0.123759171637971	6.11367690287199	54974.8130817019	0.0202430016509105	0.999774102646996	-377	n.s	n.s
V_V_WT:V_V_HM	0.25604810764559	6.11447631924875	54974.8130817019	0.0418757215298283	0.999033673628394	-377	n.s	n.s
V_V_HT:V_V_HM	0.132288936007676	6.11370400133452	54974.8130817019	0.0216380995839509	0.999741897326554	-377	n.s	n.s
V_V_WT:V_V_HT	0.126477843186819	6.11373115492448	54974.8130817019	0.0206875048937905	0.999764074244791	-376	n.s	n.s
V_V_WT:V_V_HM	0.243917547413972	6.11453237871357	54974.8130817019	0.0398914475067821	0.99912304282311	-376	n.s	n.s
V_V_HT:V_V_HM	0.117439704227209	6.11375831505603	54974.8130817019	0.019209085177279	0.99979658657788	-376	n.s	n.s
V_V_WT:V_V_HT	0.129595655869466	6.11379735246425	54974.8130817019	0.0211972442654205	0.999752306072495	-375	n.s	n.s
V_V_WT:V_V_HM	0.231854977793809	6.11460116871023	54974.8130817019	0.0379182503317244	0.999207619291125	-375	n.s	n.s
V_V_HT:V_V_HM	0.102259321924301	6.11382460227327	54974.8130817019	0.0167259168485596	0.999845774256408	-375	n.s	n.s
V_V_WT:V_V_HT	0.133100891769629	6.11387025840591	54974.8130817019	0.0217703166969613	0.999738733893071	-374	n.s	n.s
V_V_WT:V_V_HM	0.219875462354942	6.11467723348812	54974.8130817019	0.0359586375468446	0.999287374705094	-374	n.s	n.s
V_V_HT:V_V_HM	0.086774570585284	6.11389761830097	54974.8130817019	0.0141930035474487	0.999888945777435	-374	n.s	n.s
V_V_WT:V_V_HT	0.136979667171616	6.11394454647623	54974.8130817019	0.0224044667285319	0.999723293460207	-373	n.s	n.s
V_V_WT:V_V_HM	0.207993850627503	6.11475501018373	54974.8130817019	0.0340150750571532	0.999362303476874	-373	n.s	n.s
V_V_HT:V_V_HM	0.0710141834557874	6.11397202860691	54974.8130817019	0.0116150651529834	0.999925623150188	-373	n.s	n.s
V_V_WT:V_V_HT	0.141216044650463	6.11401508033405	54974.8130817019	0.0230971044060211	0.999705922719105	-372	n.s	n.s
V_V_WT:V_V_HM	0.196224703459805	6.11482912077515	54974.8130817019	0.03208997333926	0.999432422402915	-372	n.s	n.s
V_V_HT:V_V_HM	0.0550086588093706	6.11404268837703	54974.8130817019	0.00899710087303505	0.999955372129029	-372	n.s	n.s
V_V_WT:V_V_HT	0.14579215822927	6.11407720319522	54974.8130817019	0.0238453250399061	0.999686564159223	-371	n.s	n.s
V_V_WT:V_V_HM	0.18458222009869	6.11489467559839	54974.8130817019	0.0301856744704482	0.999497770052047	-371	n.s	n.s
V_V_HT:V_V_HM	0.0387900618693209	6.11410493263376	54974.8130817019	0.00634435658149743	0.999977808785694	-371	n.s	n.s
V_V_WT:V_V_HT	0.150688342652984	6.11412702119311	54974.8130817019	0.0246459293584612	0.999665167290113	-370	n.s	n.s
V_V_WT:V_V_HM	0.173080160621907	6.11494757081473	54974.8130817019	0.0283044390189018	0.999558405948718	-370	n.s	n.s
V_V_HT:V_V_HM	0.022391817968952	6.11415486008884	54974.8130817019	0.00366229159734214	0.99999260539504	-370	n.s	n.s
V_V_WT:V_V_HT	0.155883281831521	6.11416166263689	54974.8130817019	0.0254954465440634	0.999641691107627	-369	n.s	n.s
V_V_WT:V_V_HM	0.161731776482995	6.11498476108737	54974.8130817019	0.0264484349187872	0.999614409500413	-369	n.s	n.s
V_V_HT:V_V_HM	0.00584849465143122	6.11418959287826	54974.8130817019	0.00095654453670254	0.999999495546621	-369	n.s	n.s
V_V_WT:V_V_HT	0.161354152575626	6.11417949537348	54974.8130817019	0.0263901563075995	0.999616106582204	-368	n.s	n.s
V_V_WT:V_V_HM	0.150549732073337	6.115004488782	54974.8130817019	0.024619725520974	0.999665878787833	-368	n.s	n.s
V_V_HT:V_V_HM	-0.0108044205023177	6.1142074943414	54974.8130817019	-0.00176710072602491	0.999998278397088	-368	n.s	n.s
V_V_WT:V_V_HT	0.167076987662924	6.1141798577319	54974.8130817019	0.0273261486496248	0.999588397950362	-367	n.s	n.s
V_V_WT:V_V_HM	0.139546165147742	6.11500600742731	54974.8130817019	0.0228202825930585	0.999712928572554	-367	n.s	n.s
V_V_HT:V_V_HM	-0.0275308225152244	6.11420789971495	54974.8130817019	-0.00450276192219567	0.999988821944068	-367	n.s	n.s
V_V_WT:V_V_HT	0.173027425018788	6.11416185504066	54974.8130817019	0.0282994511956107	0.999558561536265	-366	n.s	n.s
V_V_WT:V_V_HM	0.128732967912853	6.11498833332388	54974.8130817019	0.0210520381880891	0.999755687555549	-366	n.s	n.s
V_V_HT:V_V_HM	-0.0442944571059485	6.11418991109563	54974.8130817019	-0.0072445340674757	0.999971064876436	-366	n.s	n.s
V_V_WT:V_V_HT	0.179180430800187	6.1141252777389	54974.8130817019	0.0293059796227223	0.999526609392077	-365	n.s	n.s
V_V_WT:V_V_HM	0.118121510646624	6.11495120176131	54974.8130817019	0.0193168361854795	0.999794298369338	-365	n.s	n.s
V_V_HT:V_V_HM	-0.0610589201536484	6.11415331688446	54974.8130817019	-0.00998648823297119	0.999945017521535	-365	n.s	n.s
V_V_WT:V_V_HT	0.185510693366766	6.11406979404994	54974.8130817019	0.0303416054470461	0.999492569214011	-364	n.s	n.s
V_V_WT:V_V_HM	0.107722880185953	6.1148942295936	54974.8130817019	0.0176164748140071	0.999828915237552	-364	n.s	n.s
V_V_HT:V_V_HM	-0.0777878131808265	6.11409778341313	54974.8130817019	-0.0127226969434241	0.999910762048499	-364	n.s	n.s
V_V_WT:V_V_HT	0.191992384969893	6.11399635822527	54974.8130817019	0.0314021098019796	0.99945648760053	-363	n.s	n.s
V_V_WT:V_V_HM	0.097547394390169	6.11481838097465	54974.8130817019	0.0159526233344351	0.999859704327094	-363	n.s	n.s
V_V_HT:V_V_HM	-0.0944449905796958	6.11402426519652	54974.8130817019	-0.0154472711397818	0.999868451618858	-363	n.s	n.s
V_V_WT:V_V_HT	0.198599206024895	6.11390772486791	54974.8130817019	0.0324831866887859	0.999418431700174	-362	n.s	n.s
V_V_WT:V_V_HM	0.0876044071396151	6.1147265035178	54974.8130817019	0.0143267907549449	0.999886842373561	-362	n.s	n.s
V_V_HT:V_V_HM	-0.110994798885237	6.11393552001702	54974.8130817019	-0.0181543947465327	0.999818308527644	-362	n.s	n.s
V_V_WT:V_V_HT	0.205304565163487	6.1138084099526	54974.8130817019	0.0335804708615459	0.999378489760009	-361	n.s	n.s
V_V_WT:V_V_HM	0.0779022514265577	6.11462328825198	54974.8130817019	0.0127403190277038	0.999910514683208	-361	n.s	n.s
V_V_HT:V_V_HM	-0.127402313736901	6.11383606990584	54974.8130817019	-0.0208383594653469	0.999760621345618	-361	n.s	n.s
V_V_WT:V_V_HT	0.212081753134342	6.11370407727869	54974.8130817019	0.0346895679695284	0.999336771203726	-360	n.s	n.s
V_V_WT:V_V_HM	0.068448379811521	6.11451463114278	54974.8130817019	0.0111944093588224	0.999930912734176	-360	n.s	n.s
V_V_HT:V_V_HM	-0.143633373322906	6.11373158673448	54974.8130817019	-0.0234935687452424	0.99969574189516	-360	n.s	n.s
V_V_WT:V_V_HT	0.21890404297713	6.11359947320662	54974.8130817019	0.035806081824054	0.999293406403211	-359	n.s	n.s
V_V_WT:V_V_HM	0.0592500665242	6.11440548446521	54974.8130817019	0.00969024162279323	0.999948231135518	-359	n.s	n.s
V_V_HT:V_V_HM	-0.15965397645293	6.11362682404772	54974.8130817019	-0.0261144458187956	0.999624084602335	-359	n.s	n.s
V_V_WT:V_V_HT	0.225744779941181	6.11349819317401	54974.8130817019	0.036925631252044	0.999248546463114	-358	n.s	n.s
V_V_WT:V_V_HM	0.0503143875664946	6.11429961257474	54974.8130817019	0.00822896991554314	0.999962666944599	-358	n.s	n.s
V_V_HT:V_V_HM	-0.175430392374714	6.11352538320825	54974.8130817019	-0.0286954549753832	0.999546123546949	-358	n.s	n.s
V_V_WT:V_V_HT	0.232577707486755	6.11340433056655	54974.8130817019	0.0380438941890174	0.999202361526029	-357	n.s	n.s
V_V_WT:V_V_HM	0.0416474217088165	6.1142013043076	54974.8130817019	0.00681158824121066	0.999974419918045	-357	n.s	n.s
V_V_HT:V_V_HM	-0.190930285777839	6.11343136446421	54974.8130817019	-0.0312312798484443	0.999462383418486	-357	n.s	n.s
V_V_WT:V_V_HT	0.239377054031706	6.11332231662627	54974.8130817019	0.039156622476894	0.999155039805926	-356	n.s	n.s
V_V_WT:V_V_HM	0.033254239244215	6.11411520446726	54974.8130817019	0.005438929122552	0.999983690750199	-356	n.s	n.s
V_V_HT:V_V_HM	-0.20612281478752	6.11334920656591	54974.8130817019	-0.0337168396279633	0.999373433257869	-356	n.s	n.s
V_V_WT:V_V_HT	0.246117150897135	6.11325493264598	54974.8130817019	0.0402595922481199	0.999106789169084	-355	n.s	n.s
V_V_WT:V_V_HM	0.0251397044980024	6.11404424589828	54974.8130817019	0.00411179629831234	0.999990678798476	-355	n.s	n.s
V_V_HT:V_V_HM	-0.220977446399104	6.11328169617315	54974.8130817019	-0.0361471068047516	0.999279887710367	-355	n.s	n.s
V_V_WT:V_V_HT	0.252772330949128	6.11320271383197	54974.8130817019	0.0413485930013731	0.999057837120739	-354	n.s	n.s
V_V_WT:V_V_HM	0.0173086846553474	6.11398902833211	54974.8130817019	0.00283099700950383	0.999995581360109	-354	n.s	n.s
V_V_HT:V_V_HM	-0.235463646293823	6.11322937083892	54974.8130817019	-0.0385170638970333	0.999182405159457	-354	n.s	n.s
V_V_WT:V_V_HT	0.259317138402196	6.11316435263646	54974.8130817019	0.0424194612550141	0.999008428594767	-353	n.s	n.s
V_V_WT:V_V_HM	0.00976582597211717	6.11394823597285	54974.8130817019	0.00159730269135379	0.999998593353747	-353	n.s	n.s
V_V_HT:V_V_HM	-0.24955131243005	6.11319092283967	54974.8130817019	-0.0408217763161452	0.999081681072246	-353	n.s	n.s
V_V_WT:V_V_HT	0.265726976672113	6.11313808679426	54974.8130817019	0.0434681783560791	0.998958820247823	-352	n.s	n.s
V_V_WT:V_V_HM	0.00251491594144682	6.1139200777429	54974.8130817019	0.00041134262624762	0.999999906713636	-352	n.s	n.s
V_V_HT:V_V_HM	-0.263212060730552	6.11316458901863	54974.8130817019	-0.0430565964481593	0.998978433784956	-352	n.s	n.s
V_V_WT:V_V_HT	0.271977727543515	6.11312093318444	54974.8130817019	0.0444908141874165	0.99890928147169	-351	n.s	n.s
V_V_WT:V_V_HM	-0.00444069414794512	6.11390149080005	54974.8130817019	-0.000726327395792572	0.999999709145665	-351	n.s	n.s
V_V_HT:V_V_HM	-0.276418421691403	6.11314738358582	54974.8130817019	-0.0452170386785707	0.998873403600727	-351	n.s	n.s
V_V_WT:V_V_HT	0.278046613565095	6.11311014729918	54974.8130817019	0.0454836583777144	0.998860086263637	-350	n.s	n.s
V_V_WT:V_V_HM	-0.0110987368442466	6.11388965452295	54974.8130817019	-0.00181533156000549	0.999998183136613	-350	n.s	n.s
V_V_HT:V_V_HM	-0.289145350409314	6.11313655948062	54974.8130817019	-0.0472990170587453	0.998767334829072	-350	n.s	n.s
V_V_WT:V_V_HT	0.28391257637179	6.11310384303228	54974.8130817019	0.0464432772061273	0.998811507940614	-349	n.s	n.s
V_V_WT:V_V_HM	-0.017458247593332	6.11388263292376	54974.8130817019	-0.00285550911614134	0.999995504511687	-349	n.s	n.s
V_V_HT:V_V_HM	-0.301370823965151	6.11313022893591	54974.8130817019	-0.0492989373167025	0.998660962594608	-349	n.s	n.s
V_V_WT:V_V_HT	0.289556404389856	6.11310113205393	54974.8130817019	0.0473665326541994	0.998763815448189	-348	n.s	n.s
V_V_WT:V_V_HM	-0.023519551748052	6.11387951843548	54974.8130817019	-0.0038469112250466	0.999991841068295	-348	n.s	n.s
V_V_HT:V_V_HM	-0.313075956137851	6.11312750300428	54974.8130817019	-0.0512137127818765	0.998555003136702	-348	n.s	n.s
V_V_WT:V_V_HT	0.294960508854004	6.11310176065198	54974.8130817019	0.0482505478237852	0.998717272441455	-347	n.s	n.s
V_V_WT:V_V_HM	-0.0292840404976147	6.11388005447823	54974.8130817019	-0.00478976365854038	0.999987351583557	-347	n.s	n.s
V_V_HT:V_V_HM	-0.324244549351661	6.11312812790287	54974.8130817019	-0.0530406925174157	0.998450149595966	-347	n.s	n.s
V_V_WT:V_V_HT	0.300107626305063	6.1131043251568	54974.8130817019	0.0490925085426815	0.998672145493374	-346	n.s	n.s
V_V_WT:V_V_HM	-0.0347533222842529	6.11388278368204	54974.8130817019	-0.00568432917572602	0.999982185842158	-346	n.s	n.s
V_V_HT:V_V_HM	-0.334860948589245	6.11313069811072	54974.8130817019	-0.0547773252570463	0.998347085187076	-346	n.s	n.s
V_V_WT:V_V_HT	0.304980495015073	6.11310580423222	54974.8130817019	0.0498896149979817	0.998628705190678	-345	n.s	n.s
V_V_WT:V_V_HM	-0.0399290018665681	6.11388456248078	54974.8130817019	-0.00653087271414991	0.999976484834037	-345	n.s	n.s
V_V_HT:V_V_HM	-0.344909496881598	6.11313218804356	54974.8130817019	-0.0564210761802589	0.998246484880277	-345	n.s	n.s
V_V_WT:V_V_HT	0.30956224649492	6.1131020978747	54974.8130817019	0.0506391422126817	0.998587221359161	-344	n.s	n.s
V_V_WT:V_V_HM	-0.0448128828538756	6.11388112069536	54974.8130817019	-0.00732969483200858	0.9999703806134	-344	n.s	n.s
V_V_HT:V_V_HM	-0.354375129348881	6.11312849176961	54974.8130817019	-0.0579695208150774	0.998149006716058	-344	n.s	n.s
V_V_WT:V_V_HT	0.313837985495439	6.11309011000333	54974.8130817019	0.0513386813948451	0.998547947712351	-343	n.s	n.s
V_V_WT:V_V_HM	-0.0494077466608758	6.11386922328526	54974.8130817019	-0.00808125670609728	0.999963995176898	-343	n.s	n.s
V_V_HT:V_V_HM	-0.363245732156287	6.11311650834199	54974.8130817019	-0.0594207114588115	0.998055264363954	-343	n.s	n.s
V_V_WT:V_V_HT	0.317795245261038	6.1130685151709	54974.8130817019	0.0519862070042829	0.998511115427284	-342	n.s	n.s
V_V_WT:V_V_HM	-0.0537175201104034	6.1138474679376	54974.8130817019	-0.00878620547733817	0.999957439751697	-342	n.s	n.s
V_V_HT:V_V_HM	-0.371512765371413	6.11309490958609	54974.8130817019	-0.0607732696557411	0.997965814860712	-342	n.s	n.s
V_V_WT:V_V_HT	0.321423622437422	6.11303748885061	54974.8130817019	0.0525800182026786	0.998476933934833	-341	n.s	n.s
V_V_WT:V_V_HM	-0.0577470589862941	6.11381600730152	54974.8130817019	-0.00944533805357059	0.999950814736266	-341	n.s	n.s
V_V_HT:V_V_HM	-0.379170681423702	6.11306387010724	54974.8130817019	-0.0620262914768221	0.997881159097954	-341	n.s	n.s
V_V_WT:V_V_HT	0.324713560597104	6.11299731652684	54974.8130817019	0.0531185511433519	0.998445599762187	-340	n.s	n.s
V_V_WT:V_V_HM	-0.0615015739489451	6.11377510722716	54974.8130817019	-0.0100595087111142	0.999944210548825	-340	n.s	n.s
V_V_HT:V_V_HM	-0.386215134545992	6.11302367463077	54974.8130817019	-0.0631790673654343	0.997801756830288	-340	n.s	n.s
V_V_WT:V_V_HT	0.327657662979703	6.11294991992412	54974.8130817019	0.053600580288047	0.998417283276243	-339	n.s	n.s
V_V_WT:V_V_HM	-0.0649871188035931	6.11372673159031	54974.8130817019	-0.0106297061770519	0.99993770694303	-339	n.s	n.s
V_V_HT:V_V_HM	-0.392644781783297	6.11297624625633	54974.8130817019	-0.064231360627936	0.997728004918439	-339	n.s	n.s
V_V_WT:V_V_HT	0.330250706740699	6.11289888910876	54974.8130817019	0.0540252199049294	0.998392126849057	-338	n.s	n.s
V_V_WT:V_V_HM	-0.0682105666950434	6.11367457704862	54974.8130817019	-0.0111570489785493	0.999931373094378	-338	n.s	n.s
V_V_HT:V_V_HM	-0.398461273435871	6.11292517866632	54974.8130817019	-0.0651834043096867	0.997660234341268	-338	n.s	n.s
V_V_WT:V_V_HT	0.332487907473094	6.11284732503679	54974.8130817019	0.0543916590410007	0.998370259280153	-337	n.s	n.s
V_V_WT:V_V_HM	-0.0711789514340566	6.11362183448161	54974.8130817019	-0.0116426814351843	0.99992526906238	-337	n.s	n.s
V_V_HT:V_V_HM	-0.403666858907236	6.11287357585265	54974.8130817019	-0.0660355320453247	0.997598734592233	-337	n.s	n.s
V_V_WT:V_V_HT	0.33436447872603	6.11279714002655	54974.8130817019	0.0546990961857076	0.99835179904623	-336	n.s	n.s
V_V_WT:V_V_HM	-0.0738993093669222	6.11357046275124	54974.8130817019	-0.0120877496738078	0.999919446568963	-336	n.s	n.s
V_V_HT:V_V_HM	-0.408263788093024	6.11282335167225	54974.8130817019	-0.0667880886794049	0.997543760117898	-336	n.s	n.s
V_V_WT:V_V_HT	0.335875635537107	6.11274893859892	54974.8130817019	0.0549467414596765	0.998336853637865	-335	n.s	n.s
V_V_WT:V_V_HM	-0.076378674536528	6.11352106503179	54974.8130817019	-0.0124934017113967	0.999913949512707	-335	n.s	n.s
V_V_HT:V_V_HM	-0.412254310073621	6.1127751105324	54974.8130817019	-0.0674414325112829	0.997495530504516	-335	n.s	n.s
V_V_WT:V_V_HT	0.337016592089057	6.11270198357237	54974.8130817019	0.0551338169265858	0.998325519009277	-334	n.s	n.s
V_V_WT:V_V_HM	-0.0786240819757609	6.11347285402784	54974.8130817019	-0.0128607885980813	0.999908814454531	-334	n.s	n.s
V_V_HT:V_V_HM	-0.415640674064775	6.11272811344786	54974.8130817019	-0.0679959367324674	0.997454230730915	-334	n.s	n.s
V_V_WT:V_V_HT	0.33778299952651	6.11265479765642	54974.8130817019	0.0552596229801846	0.998317875012806	-333	n.s	n.s
V_V_WT:V_V_HM	-0.0806426743943831	6.11342427739511	54974.8130817019	-0.0131910809286648	0.999904070863997	-333	n.s	n.s
V_V_HT:V_V_HM	-0.418425673920908	6.11268088047443	54974.8130817019	-0.0684520723562509	0.997420005299444	-333	n.s	n.s
V_V_WT:V_V_HT	0.338172684516309	6.11260749954969	54974.8130817019	0.0553238015922373	0.998313968821612	-332	n.s	n.s
V_V_WT:V_V_HM	-0.0824421236763229	6.11337544454772	54974.8130817019	-0.0134855325710201	0.999899740618669	-332	n.s	n.s
V_V_HT:V_V_HM	-0.420614808192603	6.11263352994848	54974.8130817019	-0.0688107353617433	0.997392933710226	-332	n.s	n.s
V_V_WT:V_V_HT	0.338185635385884	6.1125619146364	54974.8130817019	0.0553263329040652	0.998313814662271	-331	n.s	n.s
V_V_WT:V_V_HM	-0.0840306000733335	6.11332824267475	54974.8130817019	-0.0137454749258757	0.999895838443318	-331	n.s	n.s
V_V_HT:V_V_HM	-0.422216235459189	6.11258788937586	54974.8130817019	-0.0690732375714438	0.997373031067977	-331	n.s	n.s
V_V_WT:V_V_HT	0.33782227225413	6.11251932890823	54974.8130817019	0.0552672726377241	0.998317409658367	-330	n.s	n.s
V_V_WT:V_V_HM	-0.085416374032043	6.11328400467419	54974.8130817019	-0.0139722568044825	0.99989237322624	-330	n.s	n.s
V_V_HT:V_V_HM	-0.423238646286201	6.11254524636805	54974.8130817019	-0.0692409837845668	0.997360273250627	-330	n.s	n.s
V_V_WT:V_V_HT	0.337083015182586	6.11247987187485	54974.8130817019	0.0551466871463405	0.998324737809912	-329	n.s	n.s
V_V_WT:V_V_HM	-0.0866077131225893	6.11324286816753	54974.8130817019	-0.0141672292415483	0.999889348734718	-329	n.s	n.s
V_V_HT:V_V_HM	-0.423690728305161	6.11250573072341	54974.8130817019	-0.069315391587374	0.997354604364012	-329	n.s	n.s
V_V_WT:V_V_HT	0.335968683591631	6.11244307845775	54974.8130817019	0.0549647136634604	0.998335766395491	-328	n.s	n.s
V_V_WT:V_V_HM	-0.0876129467569697	6.11320435882172	54974.8130817019	-0.0143317549380693	0.999886763947003	-328	n.s	n.s
V_V_HT:V_V_HM	-0.423581630348629	6.11246887706236	54974.8130817019	-0.0692979610805317	0.997355932880375	-328	n.s	n.s
V_V_WT:V_V_HT	0.334482083102486	6.1124101593304	54974.8130817019	0.0547217994839417	0.998350431702236	-327	n.s	n.s
V_V_WT:V_V_HM	-0.0884406885766609	6.11316974731962	54974.8130817019	-0.0144672391299847	0.999884613015055	-327	n.s	n.s
V_V_HT:V_V_HM	-0.422922771679218	6.11243589817828	54974.8130817019	-0.0691905450992564	0.997364112564659	-327	n.s	n.s
V_V_WT:V_V_HT	0.332627976999532	6.1123839516024	54974.8130817019	0.0544186981107972	0.998368639863551	-326	n.s	n.s
V_V_WT:V_V_HM	-0.0890998086303014	6.11314199724034	54974.8130817019	-0.014575124980006	0.999882885760562	-326	n.s	n.s
V_V_HT:V_V_HM	-0.421727785629834	6.11240963561375	54974.8130817019	-0.0689953407527943	0.997378944988582	-326	n.s	n.s
V_V_WT:V_V_HT	0.330411514763583	6.11236654837726	54974.8130817019	0.0540562337269027	0.998390281780078	-325	n.s	n.s
V_V_WT:V_V_HM	-0.0895992269635073	6.11312330288857	54974.8130817019	-0.0146568656518297	0.999881568548178	-325	n.s	n.s
V_V_HT:V_V_HM	-0.420010741727118	6.11239218604127	54974.8130817019	-0.0687146257869852	0.997400201785142	-325	n.s	n.s
V_V_WT:V_V_HT	0.327837847770923	6.1123586209239	54974.8130817019	0.0536352442817514	0.99841523713497	-324	n.s	n.s
V_V_WT:V_V_HM	-0.0899478637833653	6.1131143845274	54974.8130817019	-0.0147139180007866	0.999880644812357	-324	n.s	n.s
V_V_HT:V_V_HM	-0.417785711554316	6.11238422249227	54974.8130817019	-0.0683506953010175	0.99742763164461	-324	n.s	n.s
V_V_WT:V_V_HT	0.324912127319422	6.11235937577329	54974.8130817019	0.0531565811734223	0.998443374978362	-323	n.s	n.s
V_V_WT:V_V_HM	-0.0901546386208878	6.11311444310324	54974.8130817019	-0.0147477426539265	0.999880095462554	-323	n.s	n.s
V_V_HT:V_V_HM	-0.415066765940324	6.11238495137155	54974.8130817019	-0.0679058614996406	0.997460962470678	-323	n.s	n.s
V_V_WT:V_V_HT	0.321639503195911	6.112366593618	54974.8130817019	0.052621108087944	0.998474554364679	-322	n.s	n.s
V_V_WT:V_V_HM	-0.0902284723186639	6.11312120024474	54974.8130817019	-0.0147598042576109	0.999879899263731	-322	n.s	n.s
V_V_HT:V_V_HM	-0.411867975514625	6.11239215139319	54974.8130817019	-0.0673824527800867	0.997499903549564	-322	n.s	n.s
V_V_WT:V_V_HT	0.318025126747003	6.11237674978732	54974.8130817019	0.0520296997003773	0.998508624997845	-321	n.s	n.s
V_V_WT:V_V_HM	-0.0901782836013467	6.11313102330827	54974.8130817019	-0.0147515705548455	0.999880033213772	-321	n.s	n.s
V_V_HT:V_V_HM	-0.408203410348392	6.11240229421393	54974.8130817019	-0.0667828115199162	0.997544147774051	-321	n.s	n.s
V_V_WT:V_V_HT	0.314074441587408	6.11238574115332	54974.8130817019	0.0513832822219998	0.99854542550659	-320	n.s	n.s
V_V_WT:V_V_HM	-0.0900129827636675	6.1131396798196	54974.8130817019	-0.0147245094138474	0.999880472931705	-320	n.s	n.s
V_V_HT:V_V_HM	-0.404087424351175	6.11241127229186	54974.8130817019	-0.0661093317105381	0.997593370921084	-320	n.s	n.s
V_V_WT:V_V_HT	0.309794340496168	6.11239120254345	54974.8130817019	0.0506830028103009	0.998584774717108	-319	n.s	n.s
V_V_WT:V_V_HM	-0.0897414139596293	6.11314474033807	54974.8130817019	-0.0146800734763343	0.999881193222677	-319	n.s	n.s
V_V_HT:V_V_HM	-0.399535754455783	6.11241671829356	54974.8130817019	-0.0653646131913801	0.997647222686694	-319	n.s	n.s
V_V_WT:V_V_HT	0.305193377745624	6.112393104752	54974.8130817019	0.0499302601313969	0.998626471436809	-318	n.s	n.s
V_V_WT:V_V_HM	-0.0893723115966125	6.11314619790256	54974.8130817019	-0.014619691514539	0.999882168504945	-318	n.s	n.s
V_V_HT:V_V_HM	-0.394565689342194	6.11241860384491	54974.8130817019	-0.0645514836130495	0.997705327937153	-318	n.s	n.s
V_V_WT:V_V_HT	0.300281428510289	6.11239316855903	54974.8130817019	0.0491266546881962	0.998670298919104	-317	n.s	n.s
V_V_WT:V_V_HM	-0.0889142877192057	6.1131458589321	54974.8130817019	-0.0145447679101735	0.999883373074944	-317	n.s	n.s
V_V_HT:V_V_HM	-0.389195716229551	6.1124186527459	54974.8130817019	-0.0636729481961632	0.997767293306808	-317	n.s	n.s
V_V_WT:V_V_HT	0.295068856864518	6.11239318647318	54974.8130817019	0.0482738671847075	0.99871603306685	-316	n.s	n.s
V_V_WT:V_V_HM	-0.0883758896384492	6.11314560154141	54974.8130817019	-0.0144566963391426	0.999884781117205	-316	n.s	n.s
V_V_HT:V_V_HM	-0.383444746502938	6.11241866051311	54974.8130817019	-0.062732081652069	0.997832717640081	-316	n.s	n.s
V_V_WT:V_V_HT	0.289567148776698	6.11239642351007	54974.8130817019	0.0473737514247174	0.9987634388595	-315	n.s	n.s
V_V_WT:V_V_HM	-0.0877654661173537	6.11314882660919	54974.8130817019	-0.014356834522878	0.999886367312356	-315	n.s	n.s
V_V_HT:V_V_HM	-0.377332614894094	6.1124218968971	54974.8130817019	-0.0617320959283982	0.997901189868074	-315	n.s	n.s
V_V_WT:V_V_HT	0.28378886392106	6.11240738808588	54974.8130817019	0.046428329445811	0.998812272391493	-314	n.s	n.s
V_V_WT:V_V_HM	-0.087091146458512	6.11316021860053	54974.8130817019	-0.0142465015383565	0.99988810704879	-314	n.s	n.s
V_V_HT:V_V_HM	-0.370880010379672	6.11243287642548	54974.8130817019	-0.0606763326285491	0.997972292352251	-314	n.s	n.s
V_V_WT:V_V_HT	0.277746771458197	6.11242954188073	54974.8130817019	0.045439668392928	0.998862288892007	-313	n.s	n.s
V_V_WT:V_V_HM	-0.0863610177563388	6.11318336969813	54974.8130817019	-0.0141270124800139	0.999889976023645	-313	n.s	n.s
V_V_HT:V_V_HM	-0.364107789214508	6.11245506529497	54974.8130817019	-0.0595681743791988	0.998045609504074	-313	n.s	n.s
V_V_WT:V_V_HT	0.271453642055619	6.11246461287822	54974.8130817019	0.0444098508944655	0.998913245412963	-312	n.s	n.s
V_V_WT:V_V_HM	-0.0855831650535706	6.11322006663634	54974.8130817019	-0.0139996866006266	0.999891950257005	-312	n.s	n.s
V_V_HT:V_V_HM	-0.357036807109118	6.11249019350285	54974.8130817019	-0.0584110232992477	0.998120731410832	-312	n.s	n.s
V_V_WT:V_V_HT	0.264922390651193	6.11251301046675	54974.8130817019	0.0433409941537227	0.998964900967617	-311	n.s	n.s
V_V_WT:V_V_HM	-0.0847656089510735	6.11327072080468	54974.8130817019	-0.0138658359530193	0.999894006391813	-311	n.s	n.s
V_V_HT:V_V_HM	-0.349687999602239	6.11253867046937	54974.8130817019	-0.0572083087656584	0.998197255357226	-311	n.s	n.s
V_V_WT:V_V_HT	0.258166510935965	6.11257528718888	54974.8130817019	0.0422353098009355	0.999017014875358	-310	n.s	n.s
V_V_WT:V_V_HM	-0.0839161099165153	6.11333588410717	54974.8130817019	-0.0137267298096072	0.999896122331218	-310	n.s	n.s
V_V_HT:V_V_HM	-0.342082620852466	6.11260104865868	54974.8130817019	-0.0559635117897202	0.998274786277763	-310	n.s	n.s
V_V_WT:V_V_HT	0.25119964111974	6.11265057281017	54974.8130817019	0.0410950434885166	0.999069350973975	-309	n.s	n.s
V_V_WT:V_V_HM	-0.0830423652404448	6.11341462564126	54974.8130817019	-0.0135836304791341	0.99989827675332	-309	n.s	n.s
V_V_HT:V_V_HM	-0.334242006360157	6.11267645566539	54974.8130817019	-0.0546801403254988	0.998352940261312	-309	n.s	n.s
V_V_WT:V_V_HT	0.244035419991533	6.11273608148623	54974.8130817019	0.0399224531761887	0.999121679665229	-308	n.s	n.s
V_V_WT:V_V_HM	-0.082152069395228	6.11350402131407	54974.8130817019	-0.0134378040987319	0.999900449010341	-308	n.s	n.s
V_V_HT:V_V_HM	-0.326187489386747	6.11276210077085	54974.8130817019	-0.0533617183213482	0.998431346937095	-308	n.s	n.s
V_V_WT:V_V_HT	0.236687486086709	6.11282721668209	54974.8130817019	0.0387198063509437	0.999173778944301	-307	n.s	n.s
V_V_WT:V_V_HM	-0.0812529185531119	6.11359926385641	54974.8130817019	-0.0132905208611691	0.999902619175199	-307	n.s	n.s
V_V_HT:V_V_HM	-0.317940404639828	6.11285338004905	54974.8130817019	-0.0520117831841857	0.998509651164577	-307	n.s	n.s
V_V_WT:V_V_HT	0.229169476926941	6.11291777141535	54974.8130817019	0.0374893766768076	0.999225435381095	-306	n.s	n.s
V_V_WT:V_V_HM	-0.0803526095962255	6.11369387228714	54974.8130817019	-0.0131430541461124	0.999904768086629	-306	n.s	n.s
V_V_HT:V_V_HM	-0.309522086523124	6.11294407692761	54974.8130817019	-0.0506338815843856	0.998587514666892	-306	n.s	n.s
V_V_WT:V_V_HT	0.221495084056286	6.11300074502344	54974.8130817019	0.0362334462721282	0.999276444797661	-305	n.s	n.s
V_V_WT:V_V_HM	-0.0794587504215656	6.11378054177523	54974.8130817019	-0.0129966638283182	0.999906877602464	-305	n.s	n.s
V_V_HT:V_V_HM	-0.300953834477838	6.11302718010488	54974.8130817019	-0.0492315551053504	0.998664618046571	-305	n.s	n.s
V_V_WT:V_V_HT	0.213678245384713	6.1130707749581	54974.8130817019	0.0349543221812572	0.999326612364465	-304	n.s	n.s
V_V_WT:V_V_HM	-0.0785785096052223	6.11385367031457	54974.8130817019	-0.012852533580703	0.999908931471018	-304	n.s	n.s
V_V_HT:V_V_HM	-0.29225675498995	6.11309731864885	54974.8130817019	-0.0478082941847466	0.998740664203057	-304	n.s	n.s
V_V_WT:V_V_HT	0.205733104809099	6.11312439482633	54974.8130817019	0.0336543298518864	0.999375753637292	-303	n.s	n.s
V_V_WT:V_V_HM	-0.0777186086592678	6.11390962935568	54974.8130817019	-0.0127117692885261	0.999910915270572	-303	n.s	n.s
V_V_HT:V_V_HM	-0.283451713468367	6.11315102047223	54974.8130817019	-0.0463675300216075	0.998815379235251	-303	n.s	n.s
V_V_WT:V_V_HT	0.19767384420139	6.11315809623914	54974.8130817019	0.0323357978134085	0.999423695801654	-302	n.s	n.s
V_V_WT:V_V_HM	-0.0768856768872581	6.11394475380155	54974.8130817019	-0.0125754615037128	0.999912815447827	-302	n.s	n.s
V_V_HT:V_V_HM	-0.274559521088747	6.1131847716964	54974.8130817019	-0.044912681579647	0.99888851039168	-302	n.s	n.s
V_V_WT:V_V_HT	0.189514645890682	6.11316853670316	54974.8130817019	0.0310010503968353	0.999470278454004	-301	n.s	n.s
V_V_WT:V_V_HM	-0.0760862456351177	6.11395555953485	54974.8130817019	-0.012444684115582	0.999914619277331	-301	n.s	n.s
V_V_HT:V_V_HM	-0.265600891525828	6.11319522487985	54974.8130817019	-0.0434471469919478	0.998959826991465	-301	n.s	n.s
V_V_WT:V_V_HT	0.181269681697003	6.11315485286078	54974.8130817019	0.0296523948861158	0.99951535444142	-300	n.s	n.s
V_V_WT:V_V_HM	-0.075326347875972	6.11394114691581	54974.8130817019	-0.0123204241038484	0.999916315744191	-300	n.s	n.s
V_V_HT:V_V_HM	-0.256596029572989	6.11318151539557	54974.8130817019	-0.0419742206127484	0.999029124568858	-300	n.s	n.s
V_V_WT:V_V_HT	0.17295305805753	6.11311921448655	54974.8130817019	0.0282921127478873	0.999558790398154	-299	n.s	n.s
V_V_WT:V_V_HM	-0.0746114040102484	6.11390377676279	54974.8130817019	-0.0122035620341009	0.999917895678799	-299	n.s	n.s
V_V_HT:V_V_HM	-0.247564462067793	6.11314581618957	54974.8130817019	-0.0404970647701814	0.999096225639	-299	n.s	n.s
V_V_WT:V_V_HT	0.164578749046498	6.1130666515032	54974.8130817019	0.0269224529076627	0.999600467079898	-298	n.s	n.s
V_V_WT:V_V_HM	-0.0739462077083886	6.11384869015696	54974.8130817019	-0.0120948704254717	0.999919351638702	-298	n.s	n.s
V_V_HT:V_V_HM	-0.238524956754929	6.1130931645463	54974.8130817019	-0.0390187013897133	0.999160979204705	-298	n.s	n.s
V_V_WT:V_V_HT	0.156160579106214	6.11300418955064	54974.8130817019	0.0255456358713363	0.999640279269639	-297	n.s	n.s
V_V_WT:V_V_HM	-0.0733350178476471	6.1137832089697	54974.8130817019	-0.0119950307920725	0.999920677547788	-297	n.s	n.s
V_V_HT:V_V_HM	-0.229495596953761	6.11303059643895	54974.8130817019	-0.0375420330936099	0.999223258846432	-297	n.s	n.s
V_V_WT:V_V_HT	0.14771234210211	6.11293841916974	54974.8130817019	0.0241638851847248	0.99967813493274	-296	n.s	n.s
V_V_WT:V_V_HM	-0.072781983168305	6.11371420944692	54974.8130817019	-0.0119047081160323	0.999921867600649	-296	n.s	n.s
V_V_HT:V_V_HM	-0.22049432527043	6.11296471239087	54974.8130817019	-0.036069948976393	0.999282957551843	-296	n.s	n.s
V_V_WT:V_V_HT	0.139247771613853	6.11287522081374	54974.8130817019	0.0227794231983876	0.999713955498913	-295	n.s	n.s
V_V_WT:V_V_HM	-0.0722911407556879	6.11364783477601	54974.8130817019	-0.0118245510224644	0.999922916183935	-295	n.s	n.s
V_V_HT:V_V_HM	-0.211538912369527	6.11290140204983	54974.8130817019	-0.034605320527269	0.999339987670302	-295	n.s	n.s
V_V_WT:V_V_HT	0.130780372142453	6.11282096419841	54974.8130817019	0.021394438493849	0.999747676719156	-294	n.s	n.s
V_V_WT:V_V_HM	-0.0718660592723808	6.11359073807611	54974.8130817019	-0.0117551308799248	0.999923818587205	-294	n.s	n.s
V_V_HT:V_V_HM	-0.202646431414891	6.11284704505309	54974.8130817019	-0.0331509082300506	0.999394284000077	-294	n.s	n.s
V_V_WT:V_V_HT	0.122323516607636	6.11278119918149	54974.8130817019	0.020011106666801	0.999779247992913	-293	n.s	n.s
V_V_WT:V_V_HM	-0.0715100705843454	6.11354872076034	54974.8130817019	-0.0116969822030717	0.99992457038214	-293	n.s	n.s
V_V_HT:V_V_HM	-0.193833587192053	6.11280720007275	54974.8130817019	-0.0317094226675015	0.999445800498288	-293	n.s	n.s
V_V_WT:V_V_HT	0.113890292647795	6.11276128968311	54974.8130817019	0.0186315622761214	0.999808632835105	-292	n.s	n.s
V_V_WT:V_V_HM	-0.071226017746433	6.11352738796516	54974.8130817019	-0.0116505600165701	0.999925167891394	-292	n.s	n.s
V_V_HT:V_V_HM	-0.185116310394172	6.11278723948065	54974.8130817019	-0.0302834538716743	0.999494511900505	-292	n.s	n.s
V_V_WT:V_V_HT	0.105493715271507	6.11276472351657	54974.8130817019	0.0172579381087022	0.999835807755642	-291	n.s	n.s
V_V_WT:V_V_HM	-0.0710166217532446	6.11353039193619	54974.8130817019	-0.0116163030524746	0.999925607296205	-291	n.s	n.s
V_V_HT:V_V_HM	-0.176510337024666	6.11279065686874	54974.8130817019	-0.0288755736835724	0.99954040910738	-291	n.s	n.s
V_V_WT:V_V_HT	0.0971467993999084	6.11279252238424	54974.8130817019	0.0158923763638582	0.999860761938311	-290	n.s	n.s
V_V_WT:V_V_HM	-0.0708846029797172	6.11355881839019	54974.8130817019	-0.0115946546169621	0.999925884307728	-290	n.s	n.s
V_V_HT:V_V_HM	-0.16803140237964	6.11281847622696	54974.8130817019	-0.0274883677689959	0.999583497599859	-290	n.s	n.s
V_V_WT:V_V_HT	0.0888625605167448	6.11284324560597	54974.8130817019	0.0145370258889954	0.999883497193092	-289	n.s	n.s
V_V_WT:V_V_HM	-0.0708326826680192	6.11361118983052	54974.8130817019	-0.0115860627162296	0.999925994105737	-289	n.s	n.s
V_V_HT:V_V_HM	-0.159695243184721	6.11286925564783	54974.8130817019	-0.0261244329800077	0.999623797073067	-289	n.s	n.s
V_V_WT:V_V_HT	0.080653918104602	6.11291353071612	54974.8130817019	0.0131940224083545	0.999904028078812	-288	n.s	n.s
V_V_WT:V_V_HM	-0.0708634439825104	6.11368402649463	54974.8130817019	-0.0115909562344754	0.999925931580241	-288	n.s	n.s
V_V_HT:V_V_HM	-0.151517362087041	6.11293962863534	54974.8130817019	-0.0247863337922194	0.999661342085432	-288	n.s	n.s
V_V_WT:V_V_HT	0.0725334125526444	6.11299951217151	54974.8130817019	0.0118654373206188	0.999922382210636	-287	n.s	n.s
V_V_WT:V_V_HM	-0.0709789167537096	6.11377331836082	54974.8130817019	-0.0116096742645898	0.999925692172485	-287	n.s	n.s
V_V_HT:V_V_HM	-0.143512329306269	6.1130257246552	54974.8130817019	-0.0234764805139706	0.999696184275491	-287	n.s	n.s
V_V_WT:V_V_HT	0.064513385700522	6.11309610471908	54974.8130817019	0.0105533079466426	0.999938599127673	-286	n.s	n.s
V_V_WT:V_V_HM	-0.0711808502348532	6.11387378215935	54974.8130817019	-0.0116425122223758	0.999925271234537	-286	n.s	n.s
V_V_HT:V_V_HM	-0.135694235935475	6.11312245158832	54974.8130817019	-0.022197205603205	0.999728388642826	-286	n.s	n.s
V_V_WT:V_V_HT	0.0566056763516514	6.1131984531748	54974.8130817019	0.00925958428885194	0.999952730240792	-285	n.s	n.s
V_V_WT:V_V_HM	-0.0714702650786592	6.11398036632573	54974.8130817019	-0.0116896458275037	0.999924664968155	-285	n.s	n.s
V_V_HT:V_V_HM	-0.128075941430325	6.11322494742557	54974.8130817019	-0.0209506344902719	0.999758035214772	-285	n.s	n.s
V_V_WT:V_V_HT	0.0488215062383404	6.11330248821371	54974.8130817019	0.00798611001704348	0.999964837994445	-284	n.s	n.s
V_V_WT:V_V_HM	-0.0718472970913311	6.11408882851364	54974.8130817019	-0.0117511045564573	0.999923870763011	-284	n.s	n.s
V_V_HT:V_V_HM	-0.120668803329629	6.11332913680784	54974.8130817019	-0.0197386400485281	0.999785217838684	-284	n.s	n.s
V_V_WT:V_V_HT	0.0411715795674041	6.11340460329284	54974.8130817019	0.00673464006377528	0.999974994585251	-283	n.s	n.s
V_V_WT:V_V_HM	-0.0723113271934963	6.11419540135549	54974.8130817019	-0.0118267936247941	0.999922886943414	-283	n.s	n.s
V_V_HT:V_V_HM	-0.113482906760858	6.1134314075668	54974.8130817019	-0.0185628821516499	0.999810040944699	-283	n.s	n.s
V_V_WT:V_V_HT	0.0336663885566537	6.11350051661381	54974.8130817019	0.00550689224040519	0.999983280616761	-282	n.s	n.s
V_V_WT:V_V_HM	-0.0728614305902582	6.11429561287257	54974.8130817019	-0.0119165698231635	0.99992171182887	-282	n.s	n.s
V_V_HT:V_V_HM	-0.106527819146955	6.11352747125029	54974.8130817019	-0.0174249350555659	0.999832615028572	-282	n.s	n.s
V_V_WT:V_V_HT	0.0263158942851618	6.11358668579726	54974.8130817019	0.00430449352199379	0.999989784664455	-281	n.s	n.s
V_V_WT:V_V_HM	-0.0734958928623968	6.11438575614193	54974.8130817019	-0.0120201596355889	0.999920344861804	-281	n.s	n.s
V_V_HT:V_V_HM	-0.099811787147658	6.1136137797052	54974.8130817019	-0.0163261518872838	0.999853057892246	-281	n.s	n.s
V_V_WT:V_V_HT	0.0191294199547656	6.11366085144007	54974.8130817019	0.00312896322180837	0.999994602278283	-280	n.s	n.s
V_V_WT:V_V_HM	-0.0742120364926038	6.11446345510021	54974.8130817019	-0.0121371297804882	0.999918787108132	-280	n.s	n.s
V_V_HT:V_V_HM	-0.0933414564473694	6.11368806940895	54974.8130817019	-0.0152676183978737	0.999871493460882	-280	n.s	n.s
V_V_WT:V_V_HT	0.0121156474249204	6.11372210288287	54974.8130817019	0.00198171379415617	0.999997834829279	-279	n.s	n.s
V_V_WT:V_V_HM	-0.0750062078107732	6.11452773436077	54974.8130817019	-0.0122668848796406	0.999917041444591	-279	n.s	n.s
V_V_HT:V_V_HM	-0.0871218552357362	6.11374942738206	54974.8130817019	-0.0142501514447971	0.999888049711475	-279	n.s	n.s
V_V_WT:V_V_HT	0.00528272537259511	6.11377045293825	54974.8130817019	0.000864069957035475	0.99999958836862	-278	n.s	n.s
V_V_WT:V_V_HM	-0.0758739295578508	6.11457857886663	54974.8130817019	-0.0124086931878001	0.999915112396576	-278	n.s	n.s
V_V_HT:V_V_HM	-0.0811566549304032	6.11379786539915	54974.8130817019	-0.0132743438231262	0.999902856080513	-278	n.s	n.s
V_V_WT:V_V_HT	-0.00136141123621769	6.11380553308535	54974.8130817019	-0.000222678204082597	0.999999972662036	-277	n.s	n.s
V_V_WT:V_V_HM	-0.0768103897197037	6.11461557998219	54974.8130817019	-0.0125617692093617	0.999913005191061	-277	n.s	n.s
V_V_HT:V_V_HM	-0.0754489784834007	6.11383301347965	54974.8130817019	-0.012340699904144	0.999916040089782	-277	n.s	n.s
V_V_WT:V_V_HT	-0.00780935723219045	6.1138278858875	54974.8130817019	-0.00127732696731891	0.99999910047193	-276	n.s	n.s
V_V_WT:V_V_HM	-0.0778099275082553	6.11463927865129	54974.8130817019	-0.0127251868773227	0.999910727117486	-276	n.s	n.s
V_V_HT:V_V_HM	-0.0700005702760649	6.11385541407107	54974.8130817019	-0.011449497172432	0.999927728383505	-276	n.s	n.s
V_V_WT:V_V_HT	-0.01405423659088	6.11383892909607	54974.8130817019	-0.00229875807228012	0.999997086623238	-275	n.s	n.s
V_V_WT:V_V_HM	-0.0788660307644946	6.11465112884132	54974.8130817019	-0.0128978790617347	0.999908287762933	-275	n.s	n.s
V_V_HT:V_V_HM	-0.0648117941736714	6.11386648613044	54974.8130817019	-0.0106007866414322	0.999938045424546	-275	n.s	n.s
V_V_WT:V_V_HT	-0.0200892802716055	6.11383914691029	54974.8130817019	-0.00328586994012721	0.999994047352152	-274	n.s	n.s
V_V_WT:V_V_HM	-0.0799720181553667	6.11465161910644	54974.8130817019	-0.0130787529914997	0.999905697589361	-274	n.s	n.s
V_V_HT:V_V_HM	-0.0598827378837612	6.11386671396956	54974.8130817019	-0.00979457693229316	0.999947110368019	-274	n.s	n.s
V_V_WT:V_V_HT	-0.0259078227539078	6.11382809046908	54974.8130817019	-0.0042375778923676	0.999990099799803	-273	n.s	n.s
V_V_WT:V_V_HM	-0.0811210363752934	6.11464027362758	54974.8130817019	-0.0132666899024572	0.999902968068143	-273	n.s	n.s
V_V_HT:V_V_HM	-0.0552132136213288	6.11385564776506	54974.8130817019	-0.00903083370009107	0.999955036862758	-273	n.s	n.s
V_V_WT:V_V_HT	-0.0315037214532481	6.11380620465195	54974.8130817019	-0.00515288191982225	0.999985361117241	-272	n.s	n.s
V_V_WT:V_V_HM	-0.0823053756094865	6.11461755088316	54974.8130817019	-0.0134604290333087	0.999900113521408	-272	n.s	n.s
V_V_HT:V_V_HM	-0.0508016541561531	6.11383373285684	54974.8130817019	-0.00830929599592084	0.999961934557303	-272	n.s	n.s
V_V_WT:V_V_HT	-0.0368713572230206	6.11377485074496	54974.8130817019	-0.00603086605626765	0.999979947628915	-271	n.s	n.s
V_V_WT:V_V_HM	-0.0835164767437249	6.11458486748545	54974.8130817019	-0.0136585685788461	0.999897151343171	-271	n.s	n.s
V_V_HT:V_V_HM	-0.0466451195207043	6.11380233245442	54974.8130817019	-0.00762947785751822	0.999967908252507	-271	n.s	n.s
V_V_WT:V_V_HT	-0.0420053180674529	6.1137349560847	54974.8130817019	-0.00687064754510614	0.99997397442097	-270	n.s	n.s
V_V_WT:V_V_HM	-0.0847454415092699	6.11454319503767	54974.8130817019	-0.0138596521123681	0.999894100907061	-270	n.s	n.s
V_V_HT:V_V_HM	-0.0427401234418738	6.11376237544942	54974.8130817019	-0.0069908054675959	0.999973056172249	-270	n.s	n.s
V_V_WT:V_V_HT	-0.0469006110222949	6.11368790408567	54974.8130817019	-0.00767141073572828	0.999967554525712	-269	n.s	n.s
V_V_WT:V_V_HM	-0.085982711952667	6.11449398477263	54974.8130817019	-0.0140621140795618	0.999890984529528	-269	n.s	n.s
V_V_HT:V_V_HM	-0.0390821009303437	6.11371524764485	54974.8130817019	-0.00639252882204468	0.999977470517584	-269	n.s	n.s
V_V_WT:V_V_HT	-0.0515524535985747	6.11363463648651	54974.8130817019	-0.0084323739745432	0.999960798571304	-268	n.s	n.s
V_V_WT:V_V_HM	-0.0872184056219893	6.11443823434325	54974.8130817019	-0.0142643366862561	0.999887826732444	-268	n.s	n.s
V_V_HT:V_V_HM	-0.0356659520234004	6.11366189276584	54974.8130817019	-0.00583381165805115	0.999981236603456	-268	n.s	n.s
V_V_WT:V_V_HT	-0.0559565906513768	6.11357699880555	54974.8130817019	-0.00915283976341664	0.999953813785622	-267	n.s	n.s
V_V_WT:V_V_HM	-0.0884418563141338	6.11437788526432	54974.8130817019	-0.0144645715351155	0.999884655560763	-267	n.s	n.s
V_V_HT:V_V_HM	-0.0324852656627144	6.11360415972189	54974.8130817019	-0.00531360304233242	0.99998443369404	-267	n.s	n.s
V_V_WT:V_V_HT	-0.060109407809378	6.1135181321619	54974.8130817019	-0.00983221224014294	0.999946703145066	-266	n.s	n.s
V_V_WT:V_V_HM	-0.0896414868143225	6.11431622878746	54974.8130817019	-0.0146609176660297	0.999881503060288	-266	n.s	n.s
V_V_HT:V_V_HM	-0.0295320790049587	6.11354519491144	54974.8130817019	-0.00483059796949558	0.999987135001835	-266	n.s	n.s
V_V_WT:V_V_HT	-0.0640078264743806	6.11346188868781	54974.8130817019	-0.0104699804529442	0.99993956489623	-265	n.s	n.s
V_V_WT:V_V_HM	-0.090804981913827	6.11425729679096	54974.8130817019	-0.014851351113648	0.99987840489885	-265	n.s	n.s
V_V_HT:V_V_HM	-0.0267971554394464	6.1134888567777	54974.8130817019	-0.00438328359914124	0.999989407277922	-265	n.s	n.s
V_V_WT:V_V_HT	-0.0676489888292622	6.11341133521347	54974.8130817019	-0.0110656694143254	0.999932492602456	-264	n.s	n.s
V_V_WT:V_V_HM	-0.0919197548788162	6.1142043056078	54974.8130817019	-0.0150338049375468	0.99987539906218	-264	n.s	n.s
V_V_HT:V_V_HM	-0.0242707660496393	6.11343821741327	54974.8130817019	-0.00397006810022345	0.999991310300342	-264	n.s	n.s
V_V_WT:V_V_HT	-0.0710304803745032	6.11336949292455	54974.8130817019	-0.0116188757209444	0.999925574342213	-263	n.s	n.s
V_V_WT:V_V_HM	-0.092972695305825	6.11416042271869	54974.8130817019	-0.0152061262508523	0.999872526460641	-263	n.s	n.s
V_V_HT:V_V_HM	-0.0219422149312933	6.11339630315448	54974.8130817019	-0.00358920211339338	0.999992897601595	-263	n.s	n.s
V_V_WT:V_V_HT	-0.0741501165950353	6.11333833453225	54974.8130817019	-0.0121292348856574	0.999918892723303	-262	n.s	n.s
V_V_WT:V_V_HM	-0.0939504576630483	6.11412772366705	54974.8130817019	-0.0153661261113956	0.999869829954489	-262	n.s	n.s
V_V_HT:V_V_HM	-0.0198003410679561	6.11336509034638	54974.8130817019	-0.00323886121233343	0.999994216454371	-262	n.s	n.s
V_V_WT:V_V_HT	-0.0770062961123017	6.11331999459001	54974.8130817019	-0.0125964772301219	0.999912523816881	-261	n.s	n.s
V_V_WT:V_V_HM	-0.0948391577042926	6.11410844759856	54974.8130817019	-0.0155115269081533	0.999867355016552	-261	n.s	n.s
V_V_HT:V_V_HM	-0.0178328615920194	6.1133467172257	54974.8130817019	-0.00291703749466251	0.999995308694114	-261	n.s	n.s
V_V_WT:V_V_HT	-0.0795980106779695	6.11331665054992	54974.8130817019	-0.0130204298628649	0.999906536735094	-260	n.s	n.s
V_V_WT:V_V_HM	-0.095624411875761	6.1141048722073	54974.8130817019	-0.0156399691981794	0.999865149353497	-260	n.s	n.s
V_V_HT:V_V_HM	-0.0160264011979336	6.11334336476378	54974.8130817019	-0.00262154442204358	0.99999621100207	-260	n.s	n.s
V_V_WT:V_V_HT	-0.0819243728114571	6.11332867359544	54974.8130817019	-0.0134009436079076	0.999900994379617	-259	n.s	n.s
V_V_WT:V_V_HM	-0.0962917397353422	6.1141173924439	54974.8130817019	-0.0157490825829324	0.999863261329333	-259	n.s	n.s
V_V_HT:V_V_HM	-0.0143673669239561	6.11335540499669	54974.8130817019	-0.00235016058647811	0.999996954874714	-259	n.s	n.s
V_V_WT:V_V_HT	-0.0839844939891208	6.11335416916474	54974.8130817019	-0.0137378747681153	0.9998959535916	-258	n.s	n.s
V_V_WT:V_V_HM	-0.0968266596754432	6.11414404308493	54974.8130817019	-0.0158365028682885	0.999861739199394	-258	n.s	n.s
V_V_HT:V_V_HM	-0.0128421656863367	6.11338094092034	54974.8130817019	-0.00210066505104839	0.99999756710233	-258	n.s	n.s
V_V_WT:V_V_HT	-0.0857776205769909	6.11338950273021	54974.8130817019	-0.0140311067270755	0.999891464737503	-257	n.s	n.s
V_V_WT:V_V_HM	-0.0972146503214404	6.11418104502177	54974.8130817019	-0.0158998645289697	0.999860630704319	-257	n.s	n.s
V_V_HT:V_V_HM	-0.0114370297443784	6.1134163329862	54974.8130817019	-0.00187080825538866	0.999998070392903	-257	n.s	n.s
V_V_WT:V_V_HT	-0.0873036760143009	6.1134312073962	54974.8130817019	-0.0142806344019506	0.99988757027344	-256	n.s	n.s
V_V_WT:V_V_HM	-0.0974410055502943	6.11422478675327	54974.8130817019	-0.0159367718637699	0.999859982981079	-256	n.s	n.s
V_V_HT:V_V_HM	-0.010137329535965	6.11345810925946	54974.8130817019	-0.00165819890392493	0.999998484054213	-256	n.s	n.s
V_V_WT:V_V_HT	-0.0885632726965753	6.11347616607224	54974.8130817019	-0.0144865654646814	0.999884304543358	-255	n.s	n.s
V_V_WT:V_V_HM	-0.0974908847874119	6.11427201456182	54974.8130817019	-0.0159448066025238	0.999859841772521	-255	n.s	n.s
V_V_HT:V_V_HM	-0.00892761209086501	6.11350314787421	54974.8130817019	-0.00146031037768735	0.999998824288299	-255	n.s	n.s
V_V_WT:V_V_HT	-0.0895573111058354	6.11352047230445	54974.8130817019	-0.0146490572022371	0.999881694695828	-254	n.s	n.s
V_V_WT:V_V_HM	-0.0973494358043681	6.11431865083817	54974.8130817019	-0.0159215509304578	0.999860250290168	-254	n.s	n.s
V_V_HT:V_V_HM	-0.00779212469856105	6.11354753638917	54974.8130817019	-0.00127456679647629	0.999999104355301	-254	n.s	n.s
V_V_WT:V_V_HT	-0.0902874397201714	6.11356092410953	54974.8130817019	-0.01476838798876	0.999879759539693	-253	n.s	n.s
V_V_WT:V_V_HM	-0.0970018912841581	6.11436134675362	54974.8130817019	-0.0158645990616274	0.99986124821015	-253	n.s	n.s
V_V_HT:V_V_HM	-0.0067144515639157	6.11358806767026	54974.8130817019	-0.00109828328137169	0.999999334972883	-253	n.s	n.s
V_V_WT:V_V_HT	-0.0907562246203781	6.1135956340129	54974.8130817019	-0.0148449832232046	0.999878509144031	-252	n.s	n.s
V_V_WT:V_V_HM	-0.0964336734682689	6.1143981173474	54974.8130817019	-0.015771572543612	0.999862870547149	-252	n.s	n.s
V_V_HT:V_V_HM	-0.00567744884789079	6.11362285079771	54974.8130817019	-0.000928655395736423	0.999999524533609	-252	n.s	n.s
V_V_WT:V_V_HT	-0.0909671832845191	6.11362412853624	54974.8130817019	-0.0148794203523106	0.999877944860275	-251	n.s	n.s
V_V_WT:V_V_HM	-0.0956305177573071	6.11442844623968	54974.8130817019	-0.0156401401370751	0.999865146405948	-251	n.s	n.s
V_V_HT:V_V_HM	-0.00466333447283063	6.1136514107392	54974.8130817019	-0.000762774021534666	0.999999679223554	-251	n.s	n.s
V_V_WT:V_V_HT	-0.0909248128826761	6.11364736151431	54974.8130817019	-0.0148724333456084	0.999878059454453	-250	n.s	n.s
V_V_WT:V_V_HM	-0.0945785953707343	6.1144533004967	54974.8130817019	-0.0154680378968716	0.999868097706783	-250	n.s	n.s
V_V_HT:V_V_HM	-0.00365378248801562	6.11367470172323	54974.8130817019	-0.000597640971474284	0.99999980307927	-250	n.s	n.s
V_V_WT:V_V_HT	-0.0906346196449448	6.11366763975926	54974.8130817019	-0.0148249177066017	0.99987883733309	-249	n.s	n.s
V_V_WT:V_V_HM	-0.0932646392421006	6.1144750540678	54974.8130817019	-0.0152530901536762	0.999871737895273	-249	n.s	n.s
V_V_HT:V_V_HM	-0.00263001959717002	6.1136950328333	54974.8130817019	-0.000430184950843251	0.99999989797158	-249	n.s	n.s
V_V_WT:V_V_HT	-0.0901029703293972	6.11368801880149	54974.8130817019	-0.0147379077984193	0.999880255321523	-248	n.s	n.s
V_V_WT:V_V_HM	-0.0916759340375464	6.11449686021136	54974.8130817019	-0.0149932097658118	0.999876071021388	-248	n.s	n.s
V_V_HT:V_V_HM	-0.00157296370807813	6.11371546293098	54974.8130817019	-0.000257284415281577	0.999999963504635	-248	n.s	n.s
V_V_WT:V_V_HT	-0.0893364048490781	6.11371030842629	54974.8130817019	-0.0146124694076442	0.999882284886471	-247	n.s	n.s
V_V_WT:V_V_HM	-0.0897998803569351	6.1145205790968	54974.8130817019	-0.0146863321817783	0.999881091902943	-247	n.s	n.s
V_V_HT:V_V_HM	-0.00046347550787118	6.11373780349764	54974.8130817019	-7.58088623960989e-05	0.999999996831522	-247	n.s	n.s
V_V_WT:V_V_HT	-0.0883414625711367	6.11373446558332	54974.8130817019	-0.014449672793028	0.999884893037884	-246	n.s	n.s
V_V_WT:V_V_HM	-0.0876238791354851	6.11454614680616	54974.8130817019	-0.0143303978793674	0.999886785389168	-246	n.s	n.s
V_V_HT:V_V_HM	0.000717583435665858	6.11376201070955	54974.8130817019	0.000117371830046518	0.999999992404812	-246	n.s	n.s
V_V_WT:V_V_HT	-0.0871246838057402	6.1137585463818	54974.8130817019	-0.014250592846409	0.999888042776388	-245	n.s	n.s
V_V_WT:V_V_HM	-0.0851353301976729	6.11457152569182	54974.8130817019	-0.0139233517573483	0.999893125287709	-245	n.s	n.s
V_V_HT:V_V_HM	0.00198935360801045	6.11378613737819	54974.8130817019	0.000325388157732248	0.999999941626702	-245	n.s	n.s
V_V_WT:V_V_HT	-0.0856926078892286	6.11377877682822	54974.8130817019	-0.0140163082468753	0.999891693546586	-244	n.s	n.s
V_V_WT:V_V_HM	-0.0823216341064068	6.11459277861125	54974.8130817019	-0.0134631425324621	0.999900073246979	-244	n.s	n.s
V_V_HT:V_V_HM	0.00337097378282181	6.11380640381187	54974.8130817019	0.000551370710842275	0.999999832390704	-244	n.s	n.s
V_V_WT:V_V_HT	-0.0840519689697174	6.11379019469544	54974.8130817019	-0.0137479315274254	0.999895801210283	-243	n.s	n.s
V_V_WT:V_V_HM	-0.0791704346461728	6.11460473723396	54974.8130817019	-0.0129477600022249	0.999907577053024	-243	n.s	n.s
V_V_HT:V_V_HM	0.00488153432355887	6.11381784060119	54974.8130817019	0.000798442879855062	0.999999648521809	-243	n.s	n.s
V_V_WT:V_V_HT	-0.0822104730128643	6.11378873906706	54974.8130817019	-0.0134467310732443	0.999900316706034	-242	n.s	n.s
V_V_WT:V_V_HM	-0.0756706090599124	6.11460317527022	54974.8130817019	-0.0123753916469924	0.999915567396075	-242	n.s	n.s
V_V_HT:V_V_HM	0.00653986395288086	6.11381638107996	54974.8130817019	0.00106968602673763	0.999999369154133	-242	n.s	n.s
V_V_WT:V_V_HT	-0.0801769982755189	6.11377195412037	54974.8130817019	-0.0131141623987927	0.99990518629398	-241	n.s	n.s
V_V_WT:V_V_HM	-0.0718126115511097	6.11458554115047	54974.8130817019	-0.0117444773759103	0.999923956603556	-241	n.s	n.s
V_V_HT:V_V_HM	0.00836438672436657	6.11379956610928	54974.8130817019	0.00136811595374062	0.999998968055493	-241	n.s	n.s
V_V_WT:V_V_HT	-0.0779614042822772	6.11373868807548	54974.8130817019	-0.0127518378294998	0.999910352806097	-240	n.s	n.s
V_V_WT:V_V_HM	-0.0675882880937877	6.11455064567184	54974.8130817019	-0.0110536803128174	0.999932638800053	-240	n.s	n.s
V_V_HT:V_V_HM	0.0103731161884184	6.11376624263339	54974.8130817019	0.00169668184499484	0.999998412874633	-240	n.s	n.s
V_V_WT:V_V_HT	-0.0755739400747615	6.11368781374177	54974.8130817019	-0.0123614326372527	0.99991575775463	-239	n.s	n.s
V_V_WT:V_V_HM	-0.0629900811511703	6.11449733231784	54974.8130817019	-0.0103017595278421	0.999941491256986	-239	n.s	n.s
V_V_HT:V_V_HM	0.0125838589236054	6.11371528248733	54974.8130817019	0.00205829979679487	0.999997664243824	-239	n.s	n.s
V_V_WT:V_V_HT	-0.0730258255128007	6.1136196638975	54974.8130817019	-0.0119447773213694	0.999921340775877	-238	n.s	n.s
V_V_WT:V_V_HM	-0.0580120377406885	6.11442596880156	54974.8130817019	-0.00948773246036357	0.999950372230689	-238	n.s	n.s
V_V_HT:V_V_HM	0.0150137877720979	6.11364701971747	54974.8130817019	0.0024557825670465	0.999996675013768	-238	n.s	n.s
V_V_WT:V_V_HT	-0.070329433519646	6.11353649426582	54974.8130817019	-0.0115038870849322	0.999927040136925	-237	n.s	n.s
V_V_WT:V_V_HM	-0.0526501993941579	6.11433892734168	54974.8130817019	-0.00861093897800144	0.999959120758143	-237	n.s	n.s
V_V_HT:V_V_HM	0.0176792341254881	6.11356371416399	54974.8130817019	0.00289180500148033	0.999995389502882	-237	n.s	n.s
V_V_WT:V_V_HT	-0.0674980839785349	6.11344194041136	54974.8130817019	-0.0110409299109158	0.999932794107231	-236	n.s	n.s
V_V_WT:V_V_HM	-0.0469023328765772	6.11424001879536	54974.8130817019	-0.00767099962258564	0.999967558003087	-236	n.s	n.s
V_V_HT:V_V_HM	0.0205957511019861	6.11346900755695	54974.8130817019	0.00336891396300977	0.999993742667611	-236	n.s	n.s
V_V_WT:V_V_HT	-0.0645454643683934	6.11333952896185	54974.8130817019	-0.0105581350524718	0.999938542946783	-235	n.s	n.s
V_V_WT:V_V_HM	-0.0407669246035667	6.11413294413618	54974.8130817019	-0.00666765426529768	0.999975489535799	-235	n.s	n.s
V_V_HT:V_V_HM	0.0237785397648125	6.11336643266407	54974.8130817019	0.00388959831325705	0.999991658993956	-235	n.s	n.s
V_V_WT:V_V_HT	-0.0614859744031548	6.11323342370204	54974.8130817019	-0.0100578483008294	0.999944228963866	-234	n.s	n.s
V_V_WT:V_V_HM	-0.0342439462624	6.11402206782092	54974.8130817019	-0.0056008869255856	0.99998270499945	-234	n.s	n.s
V_V_HT:V_V_HM	0.0272420281407832	6.11326016032472	54974.8130817019	0.00445621933736519	0.9999890518314	-234	n.s	n.s
V_V_WT:V_V_HT	-0.0583343570049806	6.11312740708752	54974.8130817019	-0.00954247361789779	0.99994979792069	-233	n.s	n.s
V_V_WT:V_V_HM	-0.0273341349228815	6.11391135817883	54974.8130817019	-0.00447080981740363	0.999988980021805	-233	n.s	n.s
V_V_HT:V_V_HM	0.0310002220820706	6.11315397953262	54974.8130817019	0.00507106841834217	0.999985822273556	-233	n.s	n.s
V_V_WT:V_V_HT	-0.0551061565976454	6.11302605969216	54974.8130817019	-0.00901454632444679	0.999955198897544	-232	n.s	n.s
V_V_WT:V_V_HM	-0.0200401780301434	6.11380561054681	54974.8130817019	-0.00327785659321134	0.999994076350455	-232	n.s	n.s
V_V_HT:V_V_HM	0.035065978567502	6.11305247839822	54974.8130817019	0.00573624693905626	0.999981858948214	-232	n.s	n.s
V_V_WT:V_V_HT	-0.0518178376143368	6.11293502951226	54974.8130817019	-0.00847675255244308	0.999960384868882	-231	n.s	n.s
V_V_WT:V_V_HM	-0.0123671381739356	6.11371072482826	54974.8130817019	-0.00202285301522555	0.999997744000935	-231	n.s	n.s
V_V_HT:V_V_HM	0.0394506994404153	6.1129613137287	54974.8130817019	0.0064536151000687	0.99997703788697	-231	n.s	n.s
V_V_WT:V_V_HT	-0.0484867137282237	6.11286080130654	54974.8130817019	-0.00793191850824745	0.999965313566133	-230	n.s	n.s
V_V_WT:V_V_HM	-0.0043224727423592	6.11363346366805	54974.8130817019	-0.000707021899177745	0.999999724401769	-230	n.s	n.s
V_V_HT:V_V_HM	0.0441642409858503	6.11288697998157	54974.8130817019	0.00722477630135792	0.999971222486446	-230	n.s	n.s
V_V_WT:V_V_HT	-0.0451307585395	6.11280998711034	54974.8130817019	-0.00738298076247489	0.999969948396334	-229	n.s	n.s
V_V_WT:V_V_HM	0.0040843545737772	6.11358071358965	54974.8130817019	0.000668078948348264	0.999999753925691	-229	n.s	n.s
V_V_HT:V_V_HM	0.0492151131132772	6.11283609875156	54974.8130817019	0.00805110955344091	0.999964263303207	-229	n.s	n.s
V_V_WT:V_V_HT	-0.0417681768798275	6.11278774711066	54974.8130817019	-0.00683291791041985	0.9999742594674	-228	n.s	n.s
V_V_WT:V_V_HM	0.0128430782594862	6.11355784376863	54974.8130817019	0.00210075353626968	0.999997566897366	-228	n.s	n.s
V_V_HT:V_V_HM	0.0546112551393421	6.11281383749247	54974.8130817019	0.00893389797091286	0.999955996917294	-228	n.s	n.s
V_V_WT:V_V_HT	-0.0384175766236012	6.11279840860838	54974.8130817019	-0.00628477729111752	0.99997822361557	-227	n.s	n.s
V_V_WT:V_V_HM	0.0219418338566655	6.11356934710019	54974.8130817019	0.00358903818880749	0.999992898250333	-227	n.s	n.s
V_V_HT:V_V_HM	0.0603594104801815	6.11282452923917	54974.8130817019	0.0098742259313133	0.999946246702325	-227	n.s	n.s
V_V_WT:V_V_HT	-0.0350976663140301	6.11284396863131	54974.8130817019	-0.00574162640076165	0.999981824907156	-226	n.s	n.s
V_V_WT:V_V_HM	0.031368358524233	6.11361728496941	54974.8130817019	0.00513089993404616	0.999985485747688	-226	n.s	n.s
V_V_HT:V_V_HM	0.0664660248382773	6.1128701732191	54974.8130817019	0.0108731288175348	0.999934821320284	-226	n.s	n.s
V_V_WT:V_V_HT	-0.0318271545316975	6.11292352040689	54974.8130817019	-0.00520653569858158	0.999985054681134	-225	n.s	n.s
V_V_WT:V_V_HM	0.0411103880919015	6.1137006914951	54974.8130817019	0.00672430499404249	0.999975071272694	-225	n.s	n.s
V_V_HT:V_V_HM	0.0729375426235706	6.112949860554	54974.8130817019	0.0119316441795517	0.99992151364373	-225	n.s	n.s
V_V_WT:V_V_HT	-0.028624750218043	6.11303323228046	54974.8130817019	-0.00468257722972734	0.999987911344332	-224	n.s	n.s
V_V_WT:V_V_HM	0.0511556585967625	6.11381555199698	54974.8130817019	0.00836722308052838	0.99996140198196	-224	n.s	n.s
V_V_HT:V_V_HM	0.0797804088147345	6.11305975315747	54974.8130817019	0.0130508144916344	0.999906100032823	-224	n.s	n.s
V_V_WT:V_V_HT	-0.0255091615437379	6.11316645425883	54974.8130817019	-0.00417282299355134	0.999990400058651	-223	n.s	n.s
V_V_WT:V_V_HM	0.0614919068166202	6.11395491477496	54974.8130817019	0.0100576317087356	0.99994423136579	-223	n.s	n.s
V_V_HT:V_V_HM	0.0870010683603581	6.11319319047012	54974.8130817019	0.0142316896668642	0.999888339581565	-223	n.s	n.s
V_V_WT:V_V_HT	-0.022499097494844	6.11331395185604	54974.8130817019	-0.00368034386456026	0.999992532316271	-222	n.s	n.s
V_V_WT:V_V_HM	0.0721068692747977	6.11410913584087	54974.8130817019	0.0117935201470493	0.999923320215749	-222	n.s	n.s
V_V_HT:V_V_HM	0.0946059667696275	6.11334092368441	54974.8130817019	0.0154753297665935	0.999867973324227	-222	n.s	n.s
V_V_WT:V_V_HT	-0.0196132307605552	6.11346475605012	54974.8130817019	-0.00320820214775021	0.999994325429925	-221	n.s	n.s
V_V_WT:V_V_HM	0.0829879542938343	6.11426676444799	54974.8130817019	0.0135728383289352	0.999898438318419	-221	n.s	n.s
V_V_HT:V_V_HM	0.102601185054375	6.11349196693851	54974.8130817019	0.0167827463598935	0.999844724535008	-221	n.s	n.s
V_V_WT:V_V_HT	-0.0168700315637835	6.11360862326908	54974.8130817019	-0.00275942288807535	0.999995801962047	-220	n.s	n.s
V_V_WT:V_V_HM	0.094120947441219	6.11441710236102	54974.8130817019	0.0153932821175832	0.999869369488498	-220	n.s	n.s
V_V_HT:V_V_HM	0.11099097900496	6.11363606075838	54974.8130817019	0.0181546591753111	0.999818303235217	-220	n.s	n.s
V_V_WT:V_V_HT	-0.0142876144518453	6.11373710417946	54974.8130817019	-0.00233696905973894	0.999996988963494	-219	n.s	n.s
V_V_WT:V_V_HM	0.105489778133389	6.11455131857346	54974.8130817019	0.0172522516595707	0.999835915930771	-219	n.s	n.s
V_V_HT:V_V_HM	0.11977739258522	6.11376474245126	54974.8130817019	0.0195914297705209	0.999788409231767	-219	n.s	n.s
V_V_WT:V_V_HT	-0.0118837027656298	6.11384350280566	54974.8130817019	-0.00194373682613504	0.999997917019402	-218	n.s	n.s
V_V_WT:V_V_HM	0.117076904565508	6.11466241039065	54974.8130817019	0.0191469122427035	0.99979790106599	-218	n.s	n.s
V_V_HT:V_V_HM	0.128960607331109	6.11387130529746	54974.8130817019	0.021093117746749	0.99975473327285	-218	n.s	n.s
V_V_WT:V_V_HT	-0.00967580228288512	6.1139216603953	54974.8130817019	-0.00158258525711295	0.999998619155788	-217	n.s	n.s
V_V_WT:V_V_HM	0.12886425209394	6.11474394199906	54974.8130817019	0.0210743496892548	0.9997551694876	-217	n.s	n.s
V_V_HT:V_V_HM	0.138540054376826	6.11394958084919	54974.8130817019	0.0226596658256353	0.999716954786354	-217	n.s	n.s
V_V_WT:V_V_HT	-0.0076808879337591	6.11396724967341	54974.8130817019	-0.00125628542321181	0.999999129863863	-216	n.s	n.s
V_V_WT:V_V_HM	0.140832766577851	6.11479139162932	54974.8130817019	0.0230314916009467	0.999707590892717	-216	n.s	n.s
V_V_HT:V_V_HM	0.148513654511639	6.11399523502524	54974.8130817019	0.0242907704050617	0.99967474636881	-216	n.s	n.s
V_V_WT:V_V_HT	-0.00591579969072598	6.11397639888139	54974.8130817019	-0.000967586281786814	0.999999483833224	-215	n.s	n.s
V_V_WT:V_V_HM	0.152963150867301	6.11480072265829	54974.8130817019	0.0250152307172494	0.999655059417667	-215	n.s	n.s
V_V_HT:V_V_HM	0.158878950557998	6.11400439031417	54974.8130817019	0.025986070734541	0.999627770725072	-215	n.s	n.s
V_V_WT:V_V_HT	-0.00439716883398944	6.11394588522018	54974.8130817019	-0.000719203100017475	0.999999714823461	-214	n.s	n.s
V_V_WT:V_V_HM	0.165235940558077	6.1147685858003	54974.8130817019	0.0270224356391487	0.999597494657526	-214	n.s	n.s
V_V_HT:V_V_HM	0.169633109392024	6.11397381952426	54974.8130817019	0.0277451481473997	0.999575681479144	-214	n.s	n.s
V_V_WT:V_V_HT	-0.00314054587900614	6.11387544531259	54974.8130817019	-0.000513675148782095	0.999999854525178	-213	n.s	n.s
V_V_WT:V_V_HM	0.177630880289726	6.11469472182439	54974.8130817019	0.0290498362339711	0.999534846459823	-213	n.s	n.s
V_V_HT:V_V_HM	0.180771426168732	6.1139032594523	54974.8130817019	0.0295672696307802	0.999518132386076	-213	n.s	n.s
V_V_WT:V_V_HT	-0.00216006169169702	6.11376834931313	54974.8130817019	-0.00035331101348315	0.999999931178348	-212	n.s	n.s
V_V_WT:V_V_HM	0.190126898873302	6.11458255823792	54974.8130817019	0.031094011253009	0.99946709766138	-212	n.s	n.s
V_V_HT:V_V_HM	0.192286960564985	6.11379598577816	54974.8130817019	0.031451321079781	0.999454783221848	-212	n.s	n.s
V_V_WT:V_V_HT	-0.0014682721314756	6.11363123044344	54974.8130817019	-0.00024016367296807	0.999999968200127	-211	n.s	n.s
V_V_WT:V_V_HM	0.202702296029678	6.11443903057541	54974.8130817019	0.0331514134029401	0.999394265545064	-211	n.s	n.s
V_V_HT:V_V_HM	0.204170568161139	6.1136586423093	54974.8130817019	0.0333958076671448	0.999385304378245	-211	n.s	n.s
V_V_WT:V_V_HT	-0.00107600389941354	6.11347370503464	54974.8130817019	-0.000176005320596605	0.999999982921004	-210	n.s	n.s
V_V_WT:V_V_HM	0.215334926785893	6.11427418461277	54974.8130817019	0.0352183955583488	0.999316402813401	-210	n.s	n.s
V_V_HT:V_V_HM	0.21641093068525	6.11350086039951	54974.8130817019	0.0353988550303578	0.999309381789626	-210	n.s	n.s
V_V_WT:V_V_HT	-0.000992541784668788	6.11330732034794	54974.8130817019	-0.000162357580382904	0.999999985466979	-209	n.s	n.s
V_V_WT:V_V_HM	0.228002404248258	6.11410007902399	54974.8130817019	0.0372912450403747	0.999233597752285	-209	n.s	n.s
V_V_HT:V_V_HM	0.228994946032927	6.11333420519264	54974.8130817019	0.0374582737253952	0.999226719577828	-209	n.s	n.s
V_V_WT:V_V_HT	-0.00122685902842079	6.11314300033833	54974.8130817019	-0.000200692021821327	0.999999977793968	-208	n.s	n.s
V_V_WT:V_V_HM	0.240682297326792	6.11392812752364	54974.8130817019	0.0393662294202135	0.999145973287108	-208	n.s	n.s
V_V_HT:V_V_HM	0.241909156355199	6.11316961777698	54974.8130817019	0.0395718050504818	0.999137034206908	-208	n.s	n.s
V_V_WT:V_V_HT	-0.0017875434580219	6.11299059404504	54974.8130817019	-0.000292417177897056	0.999999952857077	-207	n.s	n.s
V_V_WT:V_V_HM	0.253352232009519	6.11376862634988	54974.8130817019	0.0414396172791999	0.99905368640421	-207	n.s	n.s
V_V_HT:V_V_HM	0.255139775467484	6.11301696284806	54974.8130817019	0.0417371286580913	0.999040056307086	-207	n.s	n.s
V_V_WT:V_V_HT	-0.00268164497656187	6.11285986795721	54974.8130817019	-0.000438689097163619	0.999999893897794	-206	n.s	n.s
V_V_WT:V_V_HM	0.265990057802007	6.11363178140272	54974.8130817019	0.0435077000566393	0.998956927080915	-206	n.s	n.s
V_V_HT:V_V_HM	0.268671702778555	6.11288602227084	54974.8130817019	0.0439516951239911	0.99893554086371	-206	n.s	n.s
V_V_WT:V_V_HT	-0.00391540662027978	6.11275913161677	54974.8130817019	-0.000640530165834326	0.999999773801417	-205	n.s	n.s
V_V_WT:V_V_HM	0.278573798552131	6.11352627747674	54974.8130817019	0.0455667949900606	0.998855917712437	-205	n.s	n.s
V_V_HT:V_V_HM	0.282489205172439	6.11278511872215	54974.8130817019	0.0462128472841676	0.998823265194932	-205	n.s	n.s
V_V_WT:V_V_HT	-0.00549336503974018	6.11269574291998	54974.8130817019	-0.000898681248138821	0.999999554731455	-204	n.s	n.s
V_V_WT:V_V_HM	0.291081963978009	6.1134597994964	54974.8130817019	0.0476132948485221	0.998750909895482	-204	n.s	n.s
V_V_HT:V_V_HM	0.296575329017777	6.11272162153316	54974.8130817019	0.0485177221179249	0.998703036913759	-204	n.s	n.s
V_V_WT:V_V_HT	-0.00741963241475219	6.11267443918009	54974.8130817019	-0.00121381115395169	0.999999187706786	-203	n.s	n.s
V_V_WT:V_V_HM	0.303493183023186	6.11343729748659	54974.8130817019	0.0496436240783822	0.998642185516792	-203	n.s	n.s
V_V_HT:V_V_HM	0.310912815437966	6.11270027546313	54974.8130817019	0.0508634157454104	0.9985746886686	-203	n.s	n.s
V_V_WT:V_V_HT	-0.00969832083673339	6.11269671896948	54974.8130817019	-0.00158658629449694	0.999998612164962	-202	n.s	n.s
V_V_WT:V_V_HM	0.315786085274567	6.11346034345296	54974.8130817019	0.0516542297706649	0.998530056317404	-202	n.s	n.s
V_V_HT:V_V_HM	0.325484406111258	6.11272258166664	54974.8130817019	0.053247043647532	0.998438076480894	-202	n.s	n.s
V_V_WT:V_V_HT	-0.0123330518654967	6.11276122792482	54974.8130817019	-0.00201759097168001	0.999997755722708	-201	n.s	n.s
V_V_WT:V_V_HM	0.327939543655539	6.11352753116493	54974.8130817019	0.0536416237571192	0.998414860424542	-201	n.s	n.s
V_V_HT:V_V_HM	0.340272595521078	6.11278718398308	54974.8130817019	0.0556657029403332	0.998293083054423	-201	n.s	n.s
V_V_WT:V_V_HT	-0.015325487947635	6.11286506379748	54974.8130817019	-0.00250708755840169	0.99999653463488	-200	n.s	n.s
V_V_WT:V_V_HM	0.339933402038092	6.11363583044863	54974.8130817019	0.0556024944019518	0.998296953943954	-200	n.s	n.s
V_V_HT:V_V_HM	0.355258889985741	6.1128911756959	54974.8130817019	0.0581163445863729	0.998139627346936	-200	n.s	n.s
V_V_WT:V_V_HT	-0.0186768013704182	6.1130025987934	54974.8130817019	-0.00305525820880636	0.999994853577136	-199	n.s	n.s
V_V_WT:V_V_HM	0.351747748240172	6.11377936599072	54974.8130817019	0.0575336019151832	0.998176714734259	-199	n.s	n.s
V_V_HT:V_V_HM	0.370424549610604	6.11302892036348	54974.8130817019	0.0605959098895574	0.997977658516057	-199	n.s	n.s
V_V_WT:V_V_HT	-0.0223881636890155	6.11316526840391	54974.8130817019	-0.00366228667245911	0.999992605414928	-198	n.s	n.s
V_V_WT:V_V_HM	0.363362670456098	6.11394919980558	54974.8130817019	0.0594317451096344	0.998054542781269	-198	n.s	n.s
V_V_HT:V_V_HM	0.385750834145142	6.11319184043286	54974.8130817019	0.063101378823706	0.997807153700241	-198	n.s	n.s
V_V_WT:V_V_HT	-0.0264602274863819	6.11334234828353	54974.8130817019	-0.0043282751036855	0.999989671477312	-197	n.s	n.s
V_V_WT:V_V_HM	0.374758599450217	6.11413414009783	54974.8130817019	0.0612938137867255	0.997930855128499	-197	n.s	n.s
V_V_HT:V_V_HM	0.401218826936628	6.11336919522984	54974.8130817019	0.0656297393669095	0.997628120596095	-197	n.s	n.s
V_V_WT:V_V_HT	-0.0308910458131919	6.11352313793956	54974.8130817019	-0.00505290404831986	0.999985923659061	-196	n.s	n.s
V_V_WT:V_V_HM	0.385917701717283	6.11432301169241	54974.8130817019	0.0631169961055856	0.997806069329339	-196	n.s	n.s
V_V_HT:V_V_HM	0.416808747530432	6.1135502676652	54974.8130817019	0.0681778556291504	0.997440608018055	-196	n.s	n.s
V_V_WT:V_V_HT	-0.0356755489833915	6.11369788349773	54974.8130817019	-0.00583534706215824	0.999981226725552	-195	n.s	n.s
V_V_WT:V_V_HM	0.396824323514551	6.11450561846024	54974.8130817019	0.0648988402785178	0.997680594825853	-195	n.s	n.s
V_V_HT:V_V_HM	0.432499872497885	6.1137252883825	54974.8130817019	0.0707424445975248	0.997244710121384	-195	n.s	n.s
V_V_WT:V_V_HT	-0.0408060721221233	6.11385776826606	54974.8130817019	-0.00667435744644355	0.999975440229513	-194	n.s	n.s
V_V_WT:V_V_HM	0.407464698920975	6.11467273766392	54974.8130817019	0.0666372047045391	0.997554831917975	-194	n.s	n.s
V_V_HT:V_V_HM	0.448270771043084	6.11388542646333	54974.8130817019	0.0733201131154323	0.997040566082676	-194	n.s	n.s
V_V_WT:V_V_HT	-0.0462739243412074	6.11399394652284	54974.8130817019	-0.00756852635870279	0.999968418954758	-193	n.s	n.s
V_V_WT:V_V_HM	0.417825851896481	6.11481511989359	54974.8130817019	0.0683300874522191	0.997429180546934	-193	n.s	n.s
V_V_HT:V_V_HM	0.464099776237703	6.11402182204725	54974.8130817019	0.0759074451720391	0.996828354862618	-193	n.s	n.s
V_V_WT:V_V_HT	-0.0520678940409027	6.11409928485553	54974.8130817019	-0.00851603672349149	0.999960016845339	-192	n.s	n.s
V_V_WT:V_V_HM	0.42789686289656	6.11492530150694	54974.8130817019	0.0699758119352841	0.997304023694668	-192	n.s	n.s
V_V_HT:V_V_HM	0.479964756937491	6.11412733014451	54974.8130817019	0.0785009423292705	0.996608301039649	-192	n.s	n.s
V_V_WT:V_V_HT	-0.0581737999228267	6.11416914492577	54974.8130817019	-0.00951458792583549	0.999950090892755	-191	n.s	n.s
V_V_WT:V_V_HM	0.437669325300227	6.11499842121038	54974.8130817019	0.0715730888469463	0.997179718642782	-191	n.s	n.s
V_V_HT:V_V_HM	0.495843125223082	6.11419730458446	54974.8130817019	0.0810970108621284	0.996380677363135	-191	n.s	n.s
V_V_WT:V_V_HT	-0.0645745736603374	6.11420158012915	54974.8130817019	-0.010561407374955	0.999938504846829	-190	n.s	n.s
V_V_WT:V_V_HM	0.447137387163643	6.11503242688568	54974.8130817019	0.0731210165293213	0.997056592783026	-190	n.s	n.s
V_V_HT:V_V_HM	0.511711960824009	6.11422979503301	54974.8130817019	0.08369197396534	0.996145805084419	-190	n.s	n.s
V_V_WT:V_V_HT	-0.0712508064073631	6.11419691742231	54974.8130817019	-0.0116533385119369	0.999925132195665	-189	n.s	n.s
V_V_WT:V_V_HM	0.456297345828425	6.11502764228817	54974.8130817019	0.0746190160569223	0.996934945078134	-189	n.s	n.s
V_V_HT:V_V_HM	0.527548152235759	6.11422512829636	54974.8130817019	0.0862820948143191	0.995904052904269	-189	n.s	n.s
V_V_WT:V_V_HT	-0.0781822036983897	6.11415631073385	54974.8130817019	-0.0127870796435373	0.999909856634211	-188	n.s	n.s
V_V_WT:V_V_HM	0.465146360535464	6.11498526378938	54974.8130817019	0.0760666363809384	0.996815059314329	-188	n.s	n.s
V_V_HT:V_V_HM	0.543328564233811	6.11418445976592	54974.8130817019	0.0888636199658608	0.995655833387906	-188	n.s	n.s
V_V_WT:V_V_HT	-0.0853463865190349	6.1140830575704	54974.8130817019	-0.0139589838272413	0.999892577598653	-187	n.s	n.s
V_V_WT:V_V_HM	0.473683737937698	6.11490872892486	54974.8130817019	0.0774637462202943	0.996697186478303	-187	n.s	n.s
V_V_HT:V_V_HM	0.559030124456719	6.11411109182838	54974.8130817019	0.0914327718388815	0.995401603597145	-187	n.s	n.s
V_V_WT:V_V_HT	-0.0927186041024015	6.11398286667235	54974.8130817019	-0.015165008820652	0.99987321486261	-186	n.s	n.s
V_V_WT:V_V_HM	0.481911337936658	6.11480399377175	54974.8130817019	0.0788105944896207	0.996581536932736	-186	n.s	n.s
V_V_HT:V_V_HM	0.57462994203906	6.11401074185838	54974.8130817019	0.0939857593158887	0.995141863819025	-186	n.s	n.s
V_V_WT:V_V_HT	-0.100271902168444	6.11386351806214	54974.8130817019	-0.0164007426518783	0.999851712230192	-185	n.s	n.s
V_V_WT:V_V_HM	0.489833531559228	6.11467917768816	54974.8130817019	0.0801078057122899	0.996468278067822	-185	n.s	n.s
V_V_HT:V_V_HM	0.5901054337277	6.11389120173135	54974.8130817019	0.0965187986270663	0.994877154866698	-185	n.s	n.s
V_V_WT:V_V_HT	-0.107977615002667	6.11373396418718	54974.8130817019	-0.0176614840677031	0.99982803996976	-184	n.s	n.s
V_V_WT:V_V_HM	0.497456743917006	6.11454362630217	54974.8130817019	0.0813563160751945	0.996357537608133	-184	n.s	n.s
V_V_HT:V_V_HM	0.605434358919688	6.11376143763461	54974.8130817019	0.0990281294250054	0.994608055399409	-184	n.s	n.s
V_V_WT:V_V_HT	-0.115806739571113	6.1136021070306	54974.8130817019	-0.0189424724644635	0.999802193391013	-183	n.s	n.s
V_V_WT:V_V_HM	0.504787807302662	6.11440559838958	54974.8130817019	0.0825571348154616	0.996249423561386	-183	n.s	n.s
V_V_HT:V_V_HM	0.620594546873839	6.11362936403929	54974.8130817019	0.101510004928367	0.994335181716122	-183	n.s	n.s
V_V_WT:V_V_HT	-0.123730273644725	6.1134740467558	54974.8130817019	-0.0202389464154811	0.99977419313466	-182	n.s	n.s
V_V_WT:V_V_HM	0.511833556408689	6.11427148281704	54974.8130817019	0.0837112905187636	0.996144029202925	-182	n.s	n.s
V_V_HT:V_V_HM	0.635563830053385	6.11350109123957	54974.8130817019	0.103960696263574	0.994059185946564	-182	n.s	n.s
V_V_WT:V_V_HT	-0.131719025662832	6.11335431395837	54974.8130817019	-0.0215461134588721	0.999744086829842	-181	n.s	n.s
V_V_WT:V_V_HM	0.518601167069406	6.11414603802223	54974.8130817019	0.084819885531743	0.996041428422792	-181	n.s	n.s
V_V_HT:V_V_HM	0.650320192732195	6.11338115785011	54974.8130817019	0.106376516683755	0.99378075171407	-181	n.s	n.s
V_V_WT:V_V_HT	-0.139743046283229	6.11324698022878	54974.8130817019	-0.0228590545638317	0.999711952409057	-180	n.s	n.s
V_V_WT:V_V_HM	0.525099189251051	6.11403354383595	54974.8130817019	0.0858842506319656	0.995941661240954	-180	n.s	n.s
V_V_HT:V_V_HM	0.664842235534309	6.11327364279877	54974.8130817019	0.108753881206916	0.993500585068103	-180	n.s	n.s
V_V_WT:V_V_HT	-0.147772092692918	6.11315470425092	54974.8130817019	-0.0241728043607602	0.999677897319048	-179	n.s	n.s
V_V_WT:V_V_HM	0.531336812502687	6.11393680888215	54974.8130817019	0.0869058397415518	0.995844743137146	-179	n.s	n.s
V_V_HT:V_V_HM	0.679108905195633	6.11318121007708	54974.8130817019	0.111089280991078	0.993219414770573	-179	n.s	n.s
V_V_WT:V_V_HT	-0.155775439267416	6.11307986216137	54974.8130817019	-0.025482317061099	0.999642059985331	-178	n.s	n.s
V_V_WT:V_V_HM	0.537324686114601	6.11385834270613	54974.8130817019	0.0878863486844822	0.995750653578328	-178	n.s	n.s
V_V_HT:V_V_HM	0.693100125382017	6.11310624054347	54974.8130817019	0.113379368541843	0.992937979141605	-178	n.s	n.s
V_V_WT:V_V_HT	-0.163721994658204	6.11302485219052	54974.8130817019	-0.0267824847136906	0.999604609750065	-177	n.s	n.s
V_V_WT:V_V_HM	0.54307508597595	6.11380067025281	54974.8130817019	0.0888277383033316	0.995659333203302	-177	n.s	n.s
V_V_HT:V_V_HM	0.706797080634111	6.11305113690405	54974.8130817019	0.115620999204019	0.99265701713139	-177	n.s	n.s
V_V_WT:V_V_HT	-0.171580569413436	6.1129919806417	54974.8130817019	-0.0280681816623984	0.999565745552772	-176	n.s	n.s
V_V_WT:V_V_HM	0.548601747906332	6.11376621168842	54974.8130817019	0.0897322090690194	0.995570685774597	-176	n.s	n.s
V_V_HT:V_V_HM	0.720182317319768	6.11301820946959	54974.8130817019	0.117811250129133	0.992377261722724	-176	n.s	n.s
V_V_WT:V_V_HT	-0.179320073036209	6.11298295962282	54974.8130817019	-0.0293342995098539	0.999525694245024	-175	n.s	n.s
V_V_WT:V_V_HM	0.553919513808459	6.11375675957282	54974.8130817019	0.0906021511145568	0.99548458283933	-175	n.s	n.s
V_V_HT:V_V_HM	0.733239586844654	6.11300917317493	54974.8130817019	0.119947404964195	0.992099437641611	-175	n.s	n.s
V_V_WT:V_V_HT	-0.186909565885927	6.11299765925879	54974.8130817019	-0.0305757627115777	0.999484708976274	-174	n.s	n.s
V_V_WT:V_V_HM	0.559043591868672	6.11377218286377	54974.8130817019	0.0914400430941163	0.995400873884073	-174	n.s	n.s
V_V_HT:V_V_HM	0.745953157754556	6.11302389811665	54974.8130817019	0.122026867584204	0.991824268854836	-174	n.s	n.s
V_V_WT:V_V_HT	-0.194318591430033	6.11303488276701	54974.8130817019	-0.0317875809898988	0.999443065884376	-173	n.s	n.s
V_V_WT:V_V_HM	0.563989805991298	6.11381123111103	54974.8130817019	0.0922484821123283	0.995319383792527	-173	n.s	n.s
V_V_HT:V_V_HM	0.758308397421274	6.11306118563857	54974.8130817019	0.124047244808014	0.991552464394636	-173	n.s	n.s
V_V_WT:V_V_HT	-0.201517026995077	6.11309164621902	54974.8130817019	-0.0329648300168568	0.999401062716426	-172	n.s	n.s
V_V_WT:V_V_HM	0.568774223729477	6.11387078737311	54974.8130817019	0.0930301348376806	0.995239918172835	-172	n.s	n.s
V_V_HT:V_V_HM	0.770291250724554	6.11311804716014	54974.8130817019	0.126006277775446	0.991284724033222	-172	n.s	n.s
V_V_WT:V_V_HT	-0.208475854763151	6.11316451007334	54974.8130817019	-0.0341027718818334	0.999359012114843	-171	n.s	n.s
V_V_WT:V_V_HM	0.573413327443454	6.11394725131666	54974.8130817019	0.0937877452769923	0.995162263074574	-171	n.s	n.s
V_V_HT:V_V_HM	0.781889182206591	6.11319103750424	54974.8130817019	0.127901970903531	0.991021717331302	-171	n.s	n.s
V_V_WT:V_V_HT	-0.215167295297377	6.11324978241808	54974.8130817019	-0.0351968761224522	0.99931723766526	-170	n.s	n.s
V_V_WT:V_V_HM	0.577923917378115	6.1140367518845	54974.8130817019	0.0945241157080033	0.995086187402384	-170	n.s	n.s
V_V_HT:V_V_HM	0.793091212675449	6.11327645846543	54974.8130817019	0.129732593980304	0.990764079238132	-170	n.s	n.s
V_V_WT:V_V_HT	-0.221564169313723	6.11334247864063	54974.8130817019	-0.0362427215697214	0.999276074443705	-169	n.s	n.s
V_V_WT:V_V_HM	0.582322842244878	6.11413406909877	54974.8130817019	0.0952420793629592	0.995011446226158	-169	n.s	n.s
V_V_HT:V_V_HM	0.803887011558572	6.11336931717247	54974.8130817019	0.131496556129932	0.990512424311634	-169	n.s	n.s
V_V_WT:V_V_HT	-0.227640667644067	6.11343737194614	54974.8130817019	-0.0372361167366634	0.999235861177257	-168	n.s	n.s
V_V_WT:V_V_HM	0.586626917710959	6.11423372676907	54974.8130817019	0.0959444705462623	0.994937784418677	-168	n.s	n.s
V_V_HT:V_V_HM	0.814267585354997	6.11346437807596	54974.8130817019	0.133192496921241	0.990267330995032	-168	n.s	n.s
V_V_WT:V_V_HT	-0.233371746197705	6.11352839055474	54974.8130817019	-0.038173004407448	0.999196940615354	-167	n.s	n.s
V_V_WT:V_V_HM	0.590852879207354	6.11432936880679	54974.8130817019	0.0966341267485004	0.994864936956293	-167	n.s	n.s
V_V_HT:V_V_HM	0.824224625405044	6.11355555942075	54974.8130817019	0.134819192758451	0.990029352258541	-167	n.s	n.s
V_V_WT:V_V_HT	-0.238734509465019	6.1136102322632	54974.8130817019	-0.0390496777509876	0.999159647068301	-166	n.s	n.s
V_V_WT:V_V_HM	0.595017072904611	6.11441543860782	54974.8130817019	0.0973138117419265	0.994792637557165	-166	n.s	n.s
V_V_HT:V_V_HM	0.833751582369601	6.11363755006963	54974.8130817019	0.136375697044733	0.989798992626743	-166	n.s	n.s
V_V_WT:V_V_HT	-0.243708320859099	6.11367868579466	54974.8130817019	-0.0398627951163616	0.99912430157965	-165	n.s	n.s
V_V_WT:V_V_HM	0.599135363873252	6.11448751552305	54974.8130817019	0.0979861946487269	0.994720621553534	-165	n.s	n.s
V_V_HT:V_V_HM	0.84284368473238	6.11370613137658	54974.8130817019	0.13786133429063	0.989576705984116	-165	n.s	n.s
V_V_WT:V_V_HT	-0.24827300336716	6.11372900178502	54974.8130817019	-0.0406090952501611	0.999091220639905	-164	n.s	n.s
V_V_WT:V_V_HM	0.603223513884707	6.11454062444334	54974.8130817019	0.0986539383634603	0.994648616930153	-164	n.s	n.s
V_V_HT:V_V_HM	0.851496517251867	6.11375654605032	54974.8130817019	0.139275502849711	0.989362922819998	-164	n.s	n.s
V_V_WT:V_V_HT	-0.252408934650788	6.11375606881754	54974.8130817019	-0.0412854114246018	0.999060712850926	-163	n.s	n.s
V_V_WT:V_V_HM	0.607297098549893	6.11456942025294	54974.8130817019	0.0993196833350811	0.994576346290424	-163	n.s	n.s
V_V_HT:V_V_HM	0.85970603320068	6.11378367448327	54974.8130817019	0.140617672945934	0.989158049528899	-163	n.s	n.s
V_V_WT:V_V_HT	-0.256099295077192	6.11375660796831	54974.8130817019	-0.0418890236394768	0.999033059909741	-162	n.s	n.s
V_V_WT:V_V_HM	0.611370731705151	6.11457047010169	54974.8130817019	0.0999858836682903	0.994503545007149	-162	n.s	n.s
V_V_HT:V_V_HM	0.867470026782385	6.1137842323479	54974.8130817019	0.141887576305461	0.98896243816593	-162	n.s	n.s
V_V_WT:V_V_HT	-0.25933075184696	6.11372993664905	54974.8130817019	-0.0424177637112149	0.999008507915015	-161	n.s	n.s
V_V_WT:V_V_HM	0.615457754128016	6.11454304886468	54974.8130817019	0.100654742179351	0.994429969089891	-161	n.s	n.s
V_V_HT:V_V_HM	0.874788505975019	6.11375753554041	54974.8130817019	0.14308524682075	0.988776378069222	-161	n.s	n.s
V_V_WT:V_V_HT	-0.262092973774344	6.11367760073008	54974.8130817019	-0.0428699370315251	0.998987267483915	-160	n.s	n.s
V_V_WT:V_V_HM	0.619570350947939	6.11448875756287	54974.8130817019	0.101328234544811	0.994355393379332	-160	n.s	n.s
V_V_HT:V_V_HM	0.881663324722282	6.11370513182976	54974.8130817019	0.144210966298012	0.988600102413564	-160	n.s	n.s
V_V_WT:V_V_HT	-0.264376876073783	6.1136018400911	54974.8130817019	-0.0432440454888772	0.998969524173577	-159	n.s	n.s
V_V_WT:V_V_HM	0.623720193940628	6.11440992849265	54974.8130817019	0.102008239754116	0.99427959770981	-159	n.s	n.s
V_V_HT:V_V_HM	0.88809707001441	6.11362926431038	54974.8130817019	0.145265116941073	0.98843381024342	-159	n.s	n.s
V_V_WT:V_V_HT	-0.266176598442513	6.11350702895894	54974.8130817019	-0.0435391007455568	0.998955421702433	-158	n.s	n.s
V_V_WT:V_V_HM	0.627917550485314	6.11431112133829	54974.8130817019	0.102696368899834	0.994202386427412	-158	n.s	n.s
V_V_HT:V_V_HM	0.894094148927827	6.11353431367763	54974.8130817019	0.146248324300315	0.988277643426963	-158	n.s	n.s
V_V_WT:V_V_HT	-0.267489543795762	6.11339951633479	54974.8130817019	-0.0437546316220687	0.998945059700439	-157	n.s	n.s
V_V_WT:V_V_HM	0.632171232145872	6.11419895593299	54974.8130817019	0.103393958342235	0.994123590029395	-157	n.s	n.s
V_V_HT:V_V_HM	0.899660775941719	6.11342663837912	54974.8130817019	0.147161457748391	0.988131685730586	-157	n.s	n.s
V_V_WT:V_V_HT	-0.268313768888632	6.11328531282756	54974.8130817019	-0.0438902742402071	0.998938512279657	-156	n.s	n.s
V_V_WT:V_V_HM	0.636489757250146	6.11407970673975	54974.8130817019	0.104102299573969	0.994043039838239	-156	n.s	n.s
V_V_HT:V_V_HM	0.904803526138764	6.11331225824791	54974.8130817019	0.148005449078448	0.987995991481718	-156	n.s	n.s
V_V_WT:V_V_HT	-0.268647333465779	6.11316932415667	54974.8130817019	-0.0439456719126359	0.998935832437651	-155	n.s	n.s
V_V_WT:V_V_HM	0.640881641255355	6.11395850475011	54974.8130817019	0.104822700506952	0.993960560992332	-155	n.s	n.s
V_V_HT:V_V_HM	0.909528974721177	6.11319608689482	54974.8130817019	0.148781253176384	0.987870592365606	-155	n.s	n.s
V_V_WT:V_V_HT	-0.268488969889518	6.11305568840306	54974.8130817019	-0.0439205830234562	0.998937046521319	-154	n.s	n.s
V_V_WT:V_V_HM	0.645355058114887	6.11383968641132	54974.8130817019	0.10555642463921	0.993875979261321	-154	n.s	n.s
V_V_HT:V_V_HM	0.913844028004448	6.11308226936707	54974.8130817019	0.14948989523399	0.987755490366119	-154	n.s	n.s
V_V_WT:V_V_HT	-0.267840109402073	6.11294916790222	54974.8130817019	-0.0438152031115265	0.998942138435224	-153	n.s	n.s
V_V_WT:V_V_HM	0.64991680912842	6.11372823785693	54974.8130817019	0.10630449765563	0.993789143577251	-153	n.s	n.s
V_V_HT:V_V_HM	0.917756918530465	6.11297557585486	54974.8130817019	0.150132600260246	0.987650637070349	-153	n.s	n.s
V_V_WT:V_V_HT	-0.266703521658428	6.11285398323643	54974.8130817019	-0.0436299513107661	0.998951060137075	-152	n.s	n.s
V_V_WT:V_V_HM	0.654572997735443	6.11362858205406	54974.8130817019	0.10706783851032	0.99369991145251	-152	n.s	n.s
V_V_HT:V_V_HM	0.921276519393885	6.11288023405198	54974.8130817019	0.15071070986503	0.987555947464641	-152	n.s	n.s
V_V_WT:V_V_HT	-0.265084630871186	6.11277465899477	54974.8130817019	-0.0433656801794782	0.998963722111003	-151	n.s	n.s
V_V_WT:V_V_HM	0.659328311302808	6.11354545517874	54974.8130817019	0.107847126701953	0.993608164950026	-151	n.s	n.s
V_V_HT:V_V_HM	0.924412942174008	6.11280077597245	54974.8130817019	0.151225759852602	0.987471287714811	-151	n.s	n.s
V_V_WT:V_V_HT	-0.262989523904395	6.11271436361426	54974.8130817019	-0.0430233621694859	0.998980009407247	-150	n.s	n.s
V_V_WT:V_V_HM	0.664187083142707	6.1134821811233	54974.8130817019	0.108643006303924	0.993513787278756	-150	n.s	n.s
V_V_HT:V_V_HM	0.927176607047073	6.11274037552709	54974.8130817019	0.151679369658674	0.987396493887625	-150	n.s	n.s
V_V_WT:V_V_HT	-0.260424910409682	6.1126748045165	54974.8130817019	-0.0426040839302069	0.998999782918697	-149	n.s	n.s
V_V_WT:V_V_HM	0.669153291979789	6.11344056133082	54974.8130817019	0.109456088640555	0.993416662511927	-149	n.s	n.s
V_V_HT:V_V_HM	0.929578202389528	6.11270074346745	54974.8130817019	0.152073239211482	0.987331373329308	-149	n.s	n.s
V_V_WT:V_V_HT	-0.257399987597623	6.11265764759117	54974.8130817019	-0.0421093413760963	0.999022866829206	-148	n.s	n.s
V_V_WT:V_V_HM	0.67422950314279	6.11342234719478	54974.8130817019	0.110286753450327	0.993316699636966	-148	n.s	n.s
V_V_HT:V_V_HM	0.931629490740455	6.11268354870549	54974.8130817019	0.152409246007468	0.987275689474366	-148	n.s	n.s
V_V_WT:V_V_HT	-0.25392457405249	6.112662990613	54974.8130817019	-0.041540744916321	0.999049064290741	-147	n.s	n.s
V_V_WT:V_V_HM	0.679417925786794	6.11342765465588	54974.8130817019	0.111135350603088	0.993213808954801	-147	n.s	n.s
V_V_HT:V_V_HM	0.933342499839398	6.11268888968652	54974.8130817019	0.152689351066788	0.98722917828656	-147	n.s	n.s
V_V_WT:V_V_HT	-0.250009041669188	6.11268937344283	54974.8130817019	-0.040900007573651	0.999078159585404	-146	n.s	n.s
V_V_WT:V_V_HM	0.684720435022705	6.11345497443254	54974.8130817019	0.112002204626732	0.993107901594568	-146	n.s	n.s
V_V_HT:V_V_HM	0.934729476691878	6.1127153045926	54974.8130817019	0.152915591535827	0.987191550533552	-146	n.s	n.s
V_V_WT:V_V_HT	-0.245665972804446	6.1127352962829	54974.8130817019	-0.0401892051425542	0.999109908295924	-145	n.s	n.s
V_V_WT:V_V_HM	0.690137565145633	6.11350274770403	54974.8130817019	0.112887422092812	0.992998913376169	-145	n.s	n.s
V_V_HT:V_V_HM	0.935803537950122	6.11276129158489	54974.8130817019	0.153090149166857	0.987162481456152	-145	n.s	n.s
V_V_WT:V_V_HT	-0.240908503745757	6.11279782865408	54974.8130817019	-0.0394105138920979	0.999144051585629	-144	n.s	n.s
V_V_WT:V_V_HM	0.695669514426051	6.11356792279316	54974.8130817019	0.113791082917782	0.992886781980984	-144	n.s	n.s
V_V_HT:V_V_HM	0.936578018171794	6.11282391597151	54974.8130817019	0.15321527841244	0.987141623810408	-144	n.s	n.s
V_V_WT:V_V_HT	-0.235750228931025	6.1128727383606	54974.8130817019	-0.0385661928558732	0.999180318988149	-143	n.s	n.s
V_V_WT:V_V_HM	0.701316181526508	6.11364608974281	54974.8130817019	0.11471324496574	0.992771446487955	-143	n.s	n.s
V_V_HT:V_V_HM	0.937066410457575	6.11289893936566	54974.8130817019	0.153293293370693	0.987128611189866	-143	n.s	n.s
V_V_WT:V_V_HT	-0.230207007367184	6.11295660073985	54974.8130817019	-0.0376588649982109	0.999218418748756	-142	n.s	n.s
V_V_WT:V_V_HM	0.707075976647928	6.11373367060498	54974.8130817019	0.115653709295119	0.99265287718782	-142	n.s	n.s
V_V_HT:V_V_HM	0.93728298401507	6.11298293174737	54974.8130817019	0.153326615578682	0.987123051196607	-142	n.s	n.s
V_V_WT:V_V_HT	-0.224296854170632	6.11304691288289	54974.8130817019	-0.0366914989148766	0.9992580421009	-141	n.s	n.s
V_V_WT:V_V_HM	0.712945867321942	6.11382803930421	54974.8130817019	0.116612024862099	0.992531076301231	-141	n.s	n.s
V_V_HT:V_V_HM	0.937242721492545	6.11307338588227	54974.8130817019	0.153317760532214	0.987124528824524	-141	n.s	n.s
V_V_WT:V_V_HT	-0.218038557028166	6.1131407074671	54974.8130817019	-0.0356671909681116	0.999298875554589	-140	n.s	n.s
V_V_WT:V_V_HM	0.718922281256042	6.11392608397903	54974.8130817019	0.117587663210373	0.992406056868503	-140	n.s	n.s
V_V_HT:V_V_HM	0.936960838284207	6.11316732936818	54974.8130817019	0.153269293608727	0.987132614952761	-140	n.s	n.s
V_V_WT:V_V_HT	-0.211452295702202	6.11323559128858	54974.8130817019	-0.0345892600644286	0.999340599953151	-139	n.s	n.s
V_V_WT:V_V_HM	0.72500063502892	6.11402528626934	54974.8130817019	0.118579920933121	0.992277855903989	-139	n.s	n.s
V_V_HT:V_V_HM	0.93645293073115	6.11326236458879	54974.8130817019	0.153183828025372	0.987146867799706	-139	n.s	n.s
V_V_WT:V_V_HT	-0.204558863684866	6.11332882657557	54974.8130817019	-0.0334611255975006	0.999382898243156	-138	n.s	n.s
V_V_WT:V_V_HM	0.731175877312303	6.11412276876354	54974.8130817019	0.119588026764495	0.992146521433392	-138	n.s	n.s
V_V_HT:V_V_HM	0.93573474099717	6.1133557488527	54974.8130817019	0.153064009267378	0.987166836589258	-138	n.s	n.s
V_V_WT:V_V_HT	-0.197380340586207	6.11341883383478	54974.8130817019	-0.0322864089556246	0.999425454412022	-137	n.s	n.s
V_V_WT:V_V_HM	0.737441897284576	6.1142168568541	54974.8130817019	0.12061101438656	0.992012129769595	-137	n.s	n.s
V_V_HT:V_V_HM	0.934822237870812	6.11344589928639	54974.8130817019	0.152912490479376	0.98719206666037	-137	n.s	n.s
V_V_WT:V_V_HT	-0.189939967854116	6.11350515912388	54974.8130817019	-0.031068914298804	0.999467957328138	-136	n.s	n.s
V_V_WT:V_V_HM	0.743791580933618	6.11430704601206	54974.8130817019	0.121647731351461	0.991874785541009	-136	n.s	n.s
V_V_HT:V_V_HM	0.933731548787719	6.11353236011835	54974.8130817019	0.152731922199172	0.987222102106495	-136	n.s	n.s
V_V_WT:V_V_HT	-0.182261208990383	6.11358646517231	54974.8130817019	-0.0298124856871957	0.99951010848847	-135	n.s	n.s
V_V_WT:V_V_HM	0.750217620164918	6.11439191612	54974.8130817019	0.122697012304207	0.991734599648611	-135	n.s	n.s
V_V_HT:V_V_HM	0.932478829155272	6.11361379112734	54974.8130817019	0.152524981298062	0.987256481821459	-135	n.s	n.s
V_V_WT:V_V_HT	-0.174367528264327	6.11366005208245	54974.8130817019	-0.0285209721801482	0.999551625116806	-134	n.s	n.s
V_V_WT:V_V_HM	0.756712705298114	6.11446863422217	54974.8130817019	0.123757721327223	0.991591683769394	-134	n.s	n.s
V_V_HT:V_V_HM	0.931080233562469	6.11368748773146	54974.8130817019	0.152294378054308	0.987294739137463	-134	n.s	n.s
V_V_WT:V_V_HT	-0.166282390655184	6.11372196341752	54974.8130817019	-0.027198225835287	0.999592241833091	-133	n.s	n.s
V_V_WT:V_V_HM	0.763269526153373	6.11453306564863	54974.8130817019	0.124828751101439	0.99144615044743	-133	n.s	n.s
V_V_HT:V_V_HM	0.929551916808556	6.11374948724754	54974.8130817019	0.152042853366412	0.987336403041015	-133	n.s	n.s
V_V_WT:V_V_HT	-0.158029267765642	6.11376766104503	54974.8130817019	-0.025848098345731	0.999631712184091	-132	n.s	n.s
V_V_WT:V_V_HM	0.769880678878884	6.11458047653717	54974.8130817019	0.125908994383681	0.991298116981384	-132	n.s	n.s
V_V_HT:V_V_HM	0.927909946644505	6.11379524470012	54974.8130817019	0.151773147366831	0.987381004043539	-132	n.s	n.s
V_V_WT:V_V_HT	-0.149631635363846	6.11379412574399	54974.8130817019	-0.0244744314719033	0.999669810149559	-131	n.s	n.s
V_V_WT:V_V_HM	0.77653829504019	6.11460771818789	54974.8130817019	0.126997238552259	0.991147720171205	-131	n.s	n.s
V_V_HT:V_V_HM	0.926169930404036	6.11382173634005	54974.8130817019	0.151487886030265	0.987428093449655	-131	n.s	n.s
V_V_WT:V_V_HT	-0.14111277500399	6.1138004086601	54974.8130817019	-0.0230810241701881	0.99970633199001	-130	n.s	n.s
V_V_WT:V_V_HM	0.783234044542255	6.11461380145512	54974.8130817019	0.128092152664796	0.990995118846709	-130	n.s	n.s
V_V_HT:V_V_HM	0.924346819546244	6.11382801189749	54974.8130817019	0.15118953587629	0.987477251121992	-130	n.s	n.s
V_V_WT:V_V_HT	-0.132495642926671	6.11378712672097	54974.8130817019	-0.0216716153474798	0.999741097249057	-129	n.s	n.s
V_V_WT:V_V_HM	0.789959285619148	6.11459937297556	54974.8130817019	0.129192321104551	0.99084048990732	-129	n.s	n.s
V_V_HT:V_V_HM	0.922454928545818	6.1138146893346	54974.8130817019	0.150880420068181	0.98752808297268	-129	n.s	n.s
V_V_WT:V_V_HT	-0.123802975074412	6.11375501623139	54974.8130817019	-0.0202499077483033	0.999773948504093	-128	n.s	n.s
V_V_WT:V_V_HM	0.796705294756237	6.1145652120699	54974.8130817019	0.130296311695813	0.990684019207674	-128	n.s	n.s
V_V_HT:V_V_HM	0.920508269830663	6.11378250647019	54974.8130817019	0.15056280933391	0.987580206127253	-128	n.s	n.s
V_V_WT:V_V_HT	-0.115056914776403	6.11370578339942	54974.8130817019	-0.0188195047083911	0.99980475298284	-127	n.s	n.s
V_V_WT:V_V_HM	0.803463248893699	6.11451311433426	54974.8130817019	0.131402653632411	0.990525904884641	-127	n.s	n.s
V_V_HT:V_V_HM	0.918520163670102	6.11373317265443	54974.8130817019	0.150238837340574	0.987633262916842	-127	n.s	n.s
V_V_WT:V_V_HT	-0.106279239672247	6.11364114202962	54974.8130817019	-0.0173839512662276	0.999833401422059	-126	n.s	n.s
V_V_WT:V_V_HM	0.810224307231735	6.11444489113351	54974.8130817019	0.132509871567676	0.990366352693459	-126	n.s	n.s
V_V_HT:V_V_HM	0.916503546903996	6.11366840513441	54974.8130817019	0.149910575152276	0.987686908662753	-126	n.s	n.s
V_V_WT:V_V_HT	-0.0974906207006683	6.11356403890554	54974.8130817019	-0.0159466098793203	0.999859810070597	-125	n.s	n.s
V_V_WT:V_V_HM	0.816979666171832	6.1143636419954	54974.8130817019	0.133616466734258	0.990205578805896	-125	n.s	n.s
V_V_HT:V_V_HM	0.914470286872486	6.11359115606931	54974.8130817019	0.149579889058273	0.987740834847228	-125	n.s	n.s
V_V_WT:V_V_HT	-0.0887102560759416	6.11347888841374	54974.8130817019	-0.0145106015241281	0.999883920324324	-124	n.s	n.s
V_V_WT:V_V_HM	0.823720625147061	6.11427399679379	54974.8130817019	0.134720921172163	0.990043809320424	-124	n.s	n.s
V_V_HT:V_V_HM	0.912430881223017	6.11350584740907	54974.8130817019	0.149248386113789	0.987794777678322	-124	n.s	n.s
V_V_WT:V_V_HT	-0.0799557085318696	6.11339128075267	54974.8130817019	-0.0130787814585991	0.999905697178865	-123	n.s	n.s
V_V_WT:V_V_HM	0.830438654517884	6.11418181031427	54974.8130817019	0.13582171421808	0.989881277899957	-123	n.s	n.s
V_V_HT:V_V_HM	0.910394363049768	6.11341807862933	54974.8130817019	0.148917406161413	0.987848518959646	-123	n.s	n.s
V_V_WT:V_V_HT	-0.0712427619437506	6.11330762480021	54974.8130817019	-0.0116537178097722	0.999925127322111	-122	n.s	n.s
V_V_WT:V_V_HM	0.837125447544864	6.11409378844469	54974.8130817019	0.136917338286008	0.989718223373783	-122	n.s	n.s
V_V_HT:V_V_HM	0.908368209488586	6.11333426901224	54974.8130817019	0.148588015887336	0.987901886586712	-122	n.s	n.s
V_V_WT:V_V_HT	-0.0625856284210897	6.1132343626483	54974.8130817019	-0.0102377276427493	0.999942216312386	-121	n.s	n.s
V_V_WT:V_V_HM	0.843772918385881	6.11401666939269	54974.8130817019	0.138006316307557	0.989554886954544	-121	n.s	n.s
V_V_HT:V_V_HM	0.906358546806914	6.11326087102067	54974.8130817019	0.148261061637893	0.987954745527243	-121	n.s	n.s
V_V_WT:V_V_HT	-0.0539978507272281	6.11317645864234	54974.8130817019	-0.00883302667484594	0.999956984950578	-120	n.s	n.s
V_V_WT:V_V_HM	0.850373080816205	6.1139556520981	54974.8130817019	0.139087217704038	0.989391509534444	-120	n.s	n.s
V_V_HT:V_V_HM	0.904370931543376	6.11320285722839	54974.8130817019	0.147937333778156	0.988006970932139	-120	n.s	n.s
V_V_WT:V_V_HT	-0.0454915687294744	6.11313793110976	54974.8130817019	-0.00744160678887479	0.999969469247344	-119	n.s	n.s
V_V_WT:V_V_HM	0.856918170026674	6.11391494592091	54974.8130817019	0.140158667172561	0.989228329951275	-119	n.s	n.s
V_V_HT:V_V_HM	0.902409738756106	6.1131642526658	54974.8130817019	0.147617453328297	0.98805846624547	-119	n.s	n.s
V_V_WT:V_V_HT	-0.0370782015525464	6.11312090609883	54974.8130817019	-0.00606534732783624	0.999979717678265	-118	n.s	n.s
V_V_WT:V_V_HM	0.863400532105864	6.11389678663058	54974.8130817019	0.141219350315806	0.989065583666381	-118	n.s	n.s
V_V_HT:V_V_HM	0.900478733658368	6.11314718724887	54974.8130817019	0.147301988006543	0.988109144268399	-118	n.s	n.s
V_V_WT:V_V_HT	-0.0287673154101498	6.1131266569264	54974.8130817019	-0.00470582682555012	0.999987791003609	-117	n.s	n.s
V_V_WT:V_V_HM	0.869812803683772	6.1139025138573	54974.8130817019	0.14226801976517	0.988903501318077	-117	n.s	n.s
V_V_HT:V_V_HM	0.898580119093992	6.11315293663563	54974.8130817019	0.146991270856136	0.988158956090471	-117	n.s	n.s
V_V_WT:V_V_HT	-0.020566612780172	6.1131555443701	54974.8130817019	-0.00336432021578656	0.999993759720534	-116	n.s	n.s
V_V_WT:V_V_HM	0.876147904373944	6.11393250811695	54974.8130817019	0.143303496270323	0.988742308014629	-116	n.s	n.s
V_V_HT:V_V_HM	0.896714517154074	6.1131818623061	54974.8130817019	0.146685398431088	0.988207890970366	-116	n.s	n.s
V_V_WT:V_V_HT	-0.0124830512231142	6.11320586416348	54974.8130817019	-0.00204198116348277	0.999997701133695	-115	n.s	n.s
V_V_WT:V_V_HM	0.88239885904644	6.11398499456397	54974.8130817019	0.144324668744034	0.988582222782564	-115	n.s	n.s
V_V_HT:V_V_HM	0.894881910269611	6.11323225754328	54974.8130817019	0.146384412135723	0.988255947016461	-115	n.s	n.s
V_V_WT:V_V_HT	-0.00452210183172497	6.11327468480865	54974.8130817019	-0.000739718410324713	0.999999698322067	-114	n.s	n.s
V_V_WT:V_V_HM	0.888558890135016	6.11405691263661	54974.8130817019	0.145330490512532	0.988423458616984	-114	n.s	n.s
V_V_HT:V_V_HM	0.893080991966741	6.11330118634601	54974.8130817019	0.14608817147132	0.988303151272425	-114	n.s	n.s
V_V_WT:V_V_HT	0.00331113462752342	6.11335681743678	54974.8130817019	0.000541622994764391	0.999999838264667	-113	n.s	n.s
V_V_WT:V_V_HM	0.894621269197792	6.11414284810904	54974.8130817019	0.146319981626611	0.988266221593439	-113	n.s	n.s
V_V_HT:V_V_HM	0.89131013457024	6.11338345198508	54974.8130817019	0.145796536659388	0.98834953041848	-113	n.s	n.s
V_V_WT:V_V_HT	0.0110118994930275	6.11344503540157	54974.8130817019	0.00180125926204621	0.999998211195753	-112	n.s	n.s
V_V_WT:V_V_HM	0.900579294482043	6.11423526246877	54974.8130817019	0.147292221483544	0.988110711526014	-112	n.s	n.s
V_V_HT:V_V_HM	0.889567394989058	6.11347181693589	54974.8130817019	0.145509363848661	0.988395111539395	-112	n.s	n.s
V_V_WT:V_V_HT	0.0185771263649741	6.11353205577124	54974.8130817019	0.00303868961436738	0.999994909243508	-111	n.s	n.s
V_V_WT:V_V_HM	0.906426389608846	6.11432655182657	54974.8130817019	0.148246316569085	0.987957126696721	-111	n.s	n.s
V_V_HT:V_V_HM	0.887849263243858	6.11355898705762	54974.8130817019	0.145226252846081	0.988439962051536	-111	n.s	n.s
V_V_WT:V_V_HT	0.02600569738118	6.1136114062863	54974.8130817019	0.00425373738252969	0.999990024149787	-110	n.s	n.s
V_V_WT:V_V_HM	0.912156081466478	6.11440995001373	54974.8130817019	0.149181374641789	0.987805667739209	-110	n.s	n.s
V_V_HT:V_V_HM	0.886150384085326	6.11363847981183	54974.8130817019	0.144946481054045	0.988484199764664	-110	n.s	n.s
V_V_WT:V_V_HT	0.0332983267114315	6.11367785472129	54974.8130817019	0.00544652948727366	0.999983645137605	-109	n.s	n.s
V_V_WT:V_V_HM	0.917761934428533	6.11447997749387	54974.8130817019	0.150096482089503	0.987656541154752	-109	n.s	n.s
V_V_HT:V_V_HM	0.884463607717144	6.11370505430722	54974.8130817019	0.144669001834497	0.988527992681073	-109	n.s	n.s
V_V_WT:V_V_HT	0.0404574218049873	6.11372776593766	54974.8130817019	0.00661747191793425	0.999975857086085	-108	n.s	n.s
V_V_WT:V_V_HM	0.923237477935487	6.11453281490899	54974.8130817019	0.150990681689428	0.987509962883272	-108	n.s	n.s
V_V_HT:V_V_HM	0.882780056130457	6.11375506892946	54974.8130817019	0.144392447223934	0.988571558114961	-108	n.s	n.s
V_V_WT:V_V_HT	0.0474869340513493	6.11375936633482	54974.8130817019	0.00776722327555681	0.999966739018884	-107	n.s	n.s
V_V_WT:V_V_HM	0.928576135466294	6.11456657998733	54974.8130817019	0.151862952724315	0.987366161592798	-107	n.s	n.s
V_V_HT:V_V_HM	0.881089201414987	6.11378674622938	54974.8130817019	0.144115134856215	0.98861516115091	-107	n.s	n.s
V_V_WT:V_V_HT	0.0543919886650173	6.11377243191457	54974.8130817019	0.00889663285160649	0.999956363235384	-106	n.s	n.s
V_V_WT:V_V_HM	0.933771187091985	6.11458100520885	54974.8130817019	0.152712211400344	0.987225378677333	-106	n.s	n.s
V_V_HT:V_V_HM	0.879379198426996	6.11379986063077	54974.8130817019	0.143835130111091	0.988659104434871	-106	n.s	n.s
V_V_WT:V_V_HT	0.061178107558348	6.11376691873898	54974.8130817019	0.0100066143134823	0.999944795688591	-105	n.s	n.s
V_V_WT:V_V_HM	0.938815824347216	6.11457601621884	54974.8130817019	0.153537354324653	0.987087861023643	-105	n.s	n.s
V_V_HT:V_V_HM	0.877637716788925	6.11379436708344	54974.8130817019	0.143550414700584	0.988703701381536	-105	n.s	n.s
V_V_WT:V_V_HT	0.0678516089555501	6.11374436243235	54974.8130817019	0.011098208386416	0.999932095016806	-104	n.s	n.s
V_V_WT:V_V_HM	0.943702936144916	6.11455318593039	54974.8130817019	0.154337186618375	0.986953872895681	-104	n.s	n.s
V_V_HT:V_V_HM	0.875851327189395	6.11377180246057	54974.8130817019	0.143258753432193	0.988749296776497	-104	n.s	n.s
V_V_WT:V_V_HT	0.0744195055777084	6.113707836786	54974.8130817019	0.0121725649253189	0.999918312222724	-103	n.s	n.s
V_V_WT:V_V_HM	0.948425067068733	6.11451569180835	54974.8130817019	0.155110415096218	0.98682369717134	-103	n.s	n.s
V_V_HT:V_V_HM	0.874005561491025	6.11373524411995	54974.8130817019	0.142957705329426	0.988796264571841	-103	n.s	n.s
V_V_WT:V_V_HT	0.080888942256621	6.11365988353874	54974.8130817019	0.0132308541524231	0.99990349153661	-102	n.s	n.s
V_V_WT:V_V_HM	0.952974690613736	6.11446616502927	54974.8130817019	0.1558557468294	0.986697618690595	-102	n.s	n.s
V_V_HT:V_V_HM	0.872085748357087	6.11368723688478	54974.8130817019	0.142644809027139	0.988844978517474	-102	n.s	n.s
V_V_WT:V_V_HT	0.0872670627763199	6.11360186940673	54974.8130817019	0.0142742469399285	0.999887670820705	-101	n.s	n.s
V_V_WT:V_V_HM	0.957344279998274	6.11440602201151	54974.8130817019	0.156571918278225	0.986575918919768	-101	n.s	n.s
V_V_HT:V_V_HM	0.870077217221969	6.11362914918794	54974.8130817019	0.142317630983152	0.98889580436723	-101	n.s	n.s
V_V_WT:V_V_HT	0.0935609934313817	6.11353440015477	54974.8130817019	0.0153039121574278	0.999870881810122	-100	n.s	n.s
V_V_WT:V_V_HM	0.961526187855263	6.11433589429404	54974.8130817019	0.157257665342293	0.986458880577365	-100	n.s	n.s
V_V_HT:V_V_HM	0.867965194423881	6.11356158769338	54974.8130817019	0.14197373854401	0.988949103754761	-100	n.s	n.s
V_V_WT:V_V_HT	0.0997777886333466	6.11345878476007	54974.8130817019	0.0163210045485344	0.999853150527132	-99	n.s	n.s
V_V_WT:V_V_HM	0.965512282644916	6.11425714940874	54974.8130817019	0.157911625084052	0.986346804115689	-99	n.s	n.s
V_V_HT:V_V_HM	0.865734494011583	6.11348586342347	54974.8130817019	0.141610615179665	0.989005246880672	-99	n.s	n.s
V_V_WT:V_V_HT	0.105924388735474	6.11337605177015	54974.8130817019	0.0173266600710426	0.999834497618092	-98	n.s	n.s
V_V_WT:V_V_HM	0.969294171749283	6.11417086890215	54974.8130817019	0.158532398346814	0.986239996837503	-98	n.s	n.s
V_V_HT:V_V_HM	0.863369783013766	6.11340300679052	54974.8130817019	0.141225726825922	0.989064601655965	-98	n.s	n.s
V_V_WT:V_V_HT	0.112007349055162	6.11328790432105	54974.8130817019	0.0183219489754428	0.999814939557281	-97	n.s	n.s
V_V_WT:V_V_HM	0.972862900874922	6.11407883987625	54974.8130817019	0.159118474974492	0.986138785479657	-97	n.s	n.s
V_V_HT:V_V_HM	0.860855551819803	6.11331472387798	54974.8130817019	0.140816494929893	0.989127537250691	-97	n.s	n.s
V_V_WT:V_V_HT	0.11803312997877	6.11319524335514	54974.8130817019	0.0193079274062231	0.999794488042026	-96	n.s	n.s
V_V_WT:V_V_HM	0.976209377287965	6.11398202070567	54974.8130817019	0.159668342821736	0.986043497114702	-96	n.s	n.s
V_V_HT:V_V_HM	0.85817624730921	6.11322191766635	54974.8130817019	0.140380352433993	0.989194414793217	-96	n.s	n.s
V_V_WT:V_V_HT	0.124007980626999	6.11309816909192	54974.8130817019	0.0202856190424012	0.999773150595664	-95	n.s	n.s
V_V_WT:V_V_HM	0.979324347593561	6.11388054218077	54974.8130817019	0.16018048452812	0.98595445915524	-95	n.s	n.s
V_V_HT:V_V_HM	0.855316366966491	6.11312468948598	54974.8130817019	0.13991475888551	0.989265584383812	-95	n.s	n.s
V_V_WT:V_V_HT	0.129937067071239	6.11299792652318	54974.8130817019	0.0212558663740856	0.99975093432872	-94	n.s	n.s
V_V_WT:V_V_HM	0.98219776726561	6.11377572728548	54974.8130817019	0.160653221687886	0.985872025991685	-94	n.s	n.s
V_V_HT:V_V_HM	0.852260700194357	6.11302428709146	54974.8130817019	0.13941719518341	0.989341385187112	-94	n.s	n.s
V_V_WT:V_V_HT	0.135824082117949	6.11289735513367	54974.8130817019	0.0222192643237961	0.999727848615028	-93	n.s	n.s
V_V_WT:V_V_HM	0.984818631414555	6.11367055705809	54974.8130817019	0.161084674455938	0.985796585818748	-93	n.s	n.s
V_V_HT:V_V_HM	0.848994549296663	6.11292355493939	54974.8130817019	0.138885189985838	0.989422140653012	-93	n.s	n.s
V_V_WT:V_V_HT	0.141671354066204	6.11280030313475	54974.8130817019	0.0231761790080977	0.999703905983661	-92	n.s	n.s
V_V_WT:V_V_HM	0.987175131556263	6.11356906085132	54974.8130817019	0.161472802830954	0.985728553094749	-92	n.s	n.s
V_V_HT:V_V_HM	0.845503777490087	6.11282634758792	54974.8130817019	0.13831634164182	0.989508154451677	-92	n.s	n.s
V_V_WT:V_V_HT	0.147480930915577	6.1127096278235	54974.8130817019	0.0241269322272862	0.999679118454222	-91	n.s	n.s
V_V_WT:V_V_HM	0.989255298311118	6.11347423911195	54974.8130817019	0.161815566667836	0.985668339859671	-91	n.s	n.s
V_V_HT:V_V_HM	0.841774367395509	6.11273552735952	54974.8130817019	0.137708291750539	0.989599713723081	-91	n.s	n.s
V_V_WT:V_V_HT	0.153254490783425	6.11262708351053	54974.8130817019	0.0250717880691341	0.999653498163241	-90	n.s	n.s
V_V_WT:V_V_HM	0.99104701490857	6.11338794590561	54974.8130817019	0.162110931561658	0.985616353748807	-90	n.s	n.s
V_V_HT:V_V_HM	0.837792524125135	6.11265285208364	54974.8130817019	0.137058744279835	0.989697085382337	-90	n.s	n.s
V_V_WT:V_V_HT	0.158991831301364	6.11255505987307	54974.8130817019	0.0260106992483542	0.999627064956614	-89	n.s	n.s
V_V_WT:V_V_HM	0.992537431944832	6.11331269172797	54974.8130817019	0.162356725722185	0.985573022242087	-89	n.s	n.s
V_V_HT:V_V_HM	0.83354560064344	6.11258071568116	54974.8130817019	0.136365577718274	0.989800498631831	-89	n.s	n.s
V_V_WT:V_V_HT	0.16469037586846	6.11249693919729	54974.8130817019	0.0269432242677062	0.999599850466727	-88	n.s	n.s
V_V_WT:V_V_HM	0.993712868434109	6.11325201273089	54974.8130817019	0.162550614037291	0.985538796351573	-88	n.s	n.s
V_V_HT:V_V_HM	0.82902249256562	6.11252250581517	54974.8130817019	0.135626902277567	0.989910136123716	-88	n.s	n.s
V_V_WT:V_V_HT	0.170345476348814	6.11245650781337	54974.8130817019	0.0278685788816765	0.99957189853866	-87	n.s	n.s
V_V_WT:V_V_HM	0.99455899171177	6.11320985846635	54974.8130817019	0.162690143924043	0.985514141480756	-87	n.s	n.s
V_V_HT:V_V_HM	0.824213515362928	6.11248201450663	54974.8130817019	0.134841053668025	0.990026134822557	-87	n.s	n.s
V_V_WT:V_V_HT	0.175952064033552	6.11243602716003	54974.8130817019	0.0287859150184519	0.999543258080315	-86	n.s	n.s
V_V_WT:V_V_HM	0.995061341758273	6.1131885894977	54974.8130817019	0.162772884754081	0.985499511514052	-86	n.s	n.s
V_V_HT:V_V_HM	0.819109277724735	6.11246150664928	54974.8130817019	0.13400645171077	0.990148606742251	-86	n.s	n.s
V_V_WT:V_V_HT	0.181504602472117	6.11243610633072	54974.8130817019	0.0296943148876649	0.999513983508368	-85	n.s	n.s
V_V_WT:V_V_HM	0.995205379082293	6.11318884427367	54974.8130817019	0.1627964397034	0.985495345283667	-85	n.s	n.s
V_V_HT:V_V_HM	0.813700776610148	6.11246159236048	54974.8130817019	0.133121617913662	0.990277635917814	-85	n.s	n.s
V_V_WT:V_V_HT	0.186995678907408	6.11245698606189	54974.8130817019	0.0305925553887431	0.999484142956574	-84	n.s	n.s
V_V_WT:V_V_HM	0.994976246930872	6.11321087056243	54974.8130817019	0.162758371663913	0.985502078193969	-84	n.s	n.s
V_V_HT:V_V_HM	0.807980568023517	6.11248251261051	54974.8130817019	0.132185338175871	0.990413254572515	-84	n.s	n.s
V_V_WT:V_V_HT	0.192416925207155	6.11249766683976	54974.8130817019	0.0314792635833654	0.999453814277219	-83	n.s	n.s
V_V_WT:V_V_HM	0.994358972599272	6.11325362114947	54974.8130817019	0.162656260351964	0.985520130580975	-83	n.s	n.s
V_V_HT:V_V_HM	0.801942047392089	6.11252326620678	54974.8130817019	0.1311965635903	0.990555457904808	-83	n.s	n.s
V_V_WT:V_V_HT	0.197758030574036	6.1125568433003	54974.8130817019	0.0323527511716786	0.999423091517098	-82	n.s	n.s
V_V_WT:V_V_HM	0.993338443893826	6.11331572338956	54974.8130817019	0.162487672621473	0.98554991135228	-82	n.s	n.s
V_V_HT:V_V_HM	0.795580413319804	6.11258254541553	54974.8130817019	0.130154547183415	0.990704184871994	-82	n.s	n.s
V_V_WT:V_V_HT	0.203008197794048	6.11263161298611	54974.8130817019	0.0332112600017909	0.999392077237011	-81	n.s	n.s
V_V_WT:V_V_HM	0.991899511883016	6.11339414045414	54974.8130817019	0.162250214707951	0.985591807090225	-81	n.s	n.s
V_V_HT:V_V_HM	0.788891314088954	6.11265744306995	54974.8130817019	0.129058649439506	0.990859346766382	-81	n.s	n.s
V_V_WT:V_V_HT	0.208156144604075	6.11271755939136	54974.8130817019	0.034052962954958	0.999360882539213	-80	n.s	n.s
V_V_WT:V_V_HM	0.990027074118117	6.11348425833392	54974.8130817019	0.161941543035546	0.98564617846976	-80	n.s	n.s
V_V_HT:V_V_HM	0.781870929514028	6.11274353575661	54974.8130817019	0.127908348344808	0.991020826022414	-80	n.s	n.s
V_V_WT:V_V_HT	0.213188651200511	6.11281034601299	54974.8130817019	0.0348757182266518	0.999329636514381	-79	n.s	n.s
V_V_WT:V_V_HM	0.987706214810196	6.11358154114658	54974.8130817019	0.161559342614895	0.985713362372348	-79	n.s	n.s
V_V_HT:V_V_HM	0.774517563609628	6.11283647999348	54974.8130817019	0.12670346510078	0.991188445326734	-79	n.s	n.s
V_V_WT:V_V_HT	0.218091546248701	6.11290498911423	54974.8130817019	0.0356772347414322	0.999298480769554	-78	n.s	n.s
V_V_WT:V_V_HM	0.984922176203696	6.11368077834737	54974.8130817019	0.161101341714138	0.9857936675811	-78	n.s	n.s
V_V_HT:V_V_HM	0.766830629954967	6.11293128410925	54974.8130817019	0.125444012751847	0.991361990365226	-78	n.s	n.s
V_V_WT:V_V_HT	0.22284879593299	6.112997072095	54974.8130817019	0.0364549161900084	0.999267575858358	-77	n.s	n.s
V_V_WT:V_V_HM	0.981660641974813	6.1137773467479	54974.8130817019	0.160565324233959	0.985887370898488	-77	n.s	n.s
V_V_HT:V_V_HM	0.758811846041837	6.11302352426875	54974.8130817019	0.124130365772248	0.991541188035549	-77	n.s	n.s
V_V_WT:V_V_HT	0.227443899946138	6.11308144553637	54974.8130817019	0.0372060967897315	0.99923709231229	-76	n.s	n.s
V_V_WT:V_V_HM	0.977907405563379	6.11386586298	54974.8130817019	0.159949110346809	0.985994718823029	-76	n.s	n.s
V_V_HT:V_V_HM	0.750463505617226	6.11310804287359	54974.8130817019	0.122763003754217	0.991725743496491	-76	n.s	n.s
V_V_WT:V_V_HT	0.231859947388969	6.11315241523428	54974.8130817019	0.0379280494972058	0.999207209853967	-75	n.s	n.s
V_V_WT:V_V_HM	0.973648478843927	6.11394038016879	54974.8130817019	0.159250568095505	0.986115923791331	-75	n.s	n.s
V_V_HT:V_V_HM	0.741788531454972	6.11317913689435	54974.8130817019	0.121342515055402	0.991915340685523	-75	n.s	n.s
V_V_WT:V_V_HT	0.236077998819283	6.11320613347497	54974.8130817019	0.0386177062681653	0.999178128714142	-74	n.s	n.s
V_V_WT:V_V_HM	0.968870997574214	6.11399687230265	54974.8130817019	0.158467695978608	0.986251148234923	-74	n.s	n.s
V_V_HT:V_V_HM	0.73279299875496	6.11323295238165	54974.8130817019	0.119869961518393	0.99210959561552	-74	n.s	n.s
V_V_WT:V_V_HT	0.240077162791593	6.11324086917607	54974.8130817019	0.0392716675048909	0.999150069531879	-73	n.s	n.s
V_V_WT:V_V_HM	0.963563335894513	6.11403351640531	54974.8130817019	0.157598634896106	0.986400501207261	-73	n.s	n.s
V_V_HT:V_V_HM	0.723486173102891	6.11326775502556	54974.8130817019	0.118346881258085	0.992308060217429	-73	n.s	n.s
V_V_WT:V_V_HT	0.243836161093952	6.11325491718459	54974.8130817019	0.039886470365978	0.999123261543606	-72	n.s	n.s
V_V_WT:V_V_HM	0.957714122036403	6.11404852250096	54974.8130817019	0.156641563852792	0.986564055015711	-72	n.s	n.s
V_V_HT:V_V_HM	0.713877960942394	6.11328183670534	54974.8130817019	0.116774914033266	0.992510274828311	-72	n.s	n.s
V_V_WT:V_V_HT	0.247333716902091	6.1132460761041	54974.8130817019	0.0404586554872847	0.999097938409513	-71	n.s	n.s
V_V_WT:V_V_HM	0.951311986464923	6.11403959181133	54974.8130817019	0.155594672258753	0.986741848346822	-71	n.s	n.s
V_V_HT:V_V_HM	0.703978269562832	6.11327299263048	54974.8130817019	0.115155706347725	0.992715781861435	-71	n.s	n.s
V_V_WT:V_V_HT	0.25054829886507	6.11321231272142	54974.8130817019	0.0409847206424822	0.999074338738476	-70	n.s	n.s
V_V_WT:V_V_HM	0.944345968590579	6.11400460736922	54974.8130817019	0.154456208203107	0.986933876431925	-70	n.s	n.s
V_V_HT:V_V_HM	0.693797669725523	6.11323918668261	54974.8130817019	0.113491006737791	0.992924114877288	-70	n.s	n.s
V_V_WT:V_V_HT	0.253457361940761	6.11315362580658	54974.8130817019	0.0414609835536923	0.999052710779712	-69	n.s	n.s
V_V_WT:V_V_HM	0.936806754912332	6.1139435701851	54974.8130817019	0.153224632212948	0.987140063969773	-69	n.s	n.s
V_V_HT:V_V_HM	0.683349392971586	6.11318041772594	54974.8130817019	0.111782958505548	0.993134764519402	-69	n.s	n.s
V_V_WT:V_V_HT	0.256038108691072	6.11307038615193	54974.8130817019	0.0418837167769377	0.999033304775471	-68	n.s	n.s
V_V_WT:V_V_HM	0.928685445903241	6.11385687559416	54974.8130817019	0.151898460300968	0.987360290769447	-68	n.s	n.s
V_V_HT:V_V_HM	0.672647337212183	6.11309705743227	54974.8130817019	0.110033806251184	0.993347218460841	-68	n.s	n.s
V_V_WT:V_V_HT	0.258267613021914	6.11296340416666	54974.8130817019	0.0422491672117449	0.999016370054264	-67	n.s	n.s
V_V_WT:V_V_HM	0.91997366773268	6.11374538362477	54974.8130817019	0.150476280905771	0.987594387764901	-67	n.s	n.s
V_V_HT:V_V_HM	0.661706054710731	6.11298991797765	54974.8130817019	0.10824589334995	0.993560963674768	-67	n.s	n.s
V_V_WT:V_V_HT	0.26012236342936	6.11283630416695	54974.8130817019	0.0425534646252579	0.999002157093356	-66	n.s	n.s
V_V_WT:V_V_HM	0.910665725206989	6.11361288434135	54974.8130817019	0.148957047565026	0.987842088511015	-66	n.s	n.s
V_V_HT:V_V_HM	0.650543361777615	6.11286262948686	54974.8130817019	0.106422048262554	0.99377544334875	-66	n.s	n.s
V_V_WT:V_V_HT	0.261578366107827	6.1126959741651	54974.8130817019	0.0427926347414251	0.998990914616923	-65	n.s	n.s
V_V_WT:V_V_HM	0.900759315973232	6.11346656342523	54974.8130817019	0.147340188521217	0.988103013165164	-65	n.s	n.s
V_V_HT:V_V_HM	0.639180949865363	6.11272209036856	54974.8130817019	0.104565681281745	0.993990051647711	-65	n.s	n.s
V_V_WT:V_V_HT	0.262611419363012	6.1125516512565	54974.8130817019	0.0429626503538877	0.998982884592384	-64	n.s	n.s
V_V_WT:V_V_HM	0.890255110997003	6.113316049876	54974.8130817019	0.145625566179432	0.988376678049527	-64	n.s	n.s
V_V_HT:V_V_HM	0.627643691634013	6.1125775513881	54974.8130817019	0.102680691796128	0.994204151182138	-64	n.s	n.s
V_V_WT:V_V_HT	0.263197288422873	6.11241222876562	54974.8130817019	0.0430594793957516	0.99897829704847	-63	n.s	n.s
V_V_WT:V_V_HM	0.879154382159658	6.11317061742653	54974.8130817019	0.143813159680755	0.98866254888962	-63	n.s	n.s
V_V_HT:V_V_HM	0.6159570937368	6.11243791914449	54974.8130817019	0.100771100154259	0.994417119925663	-63	n.s	n.s
V_V_WT:V_V_HT	0.263311738998198	6.11228537208654	54974.8130817019	0.0430790977464312	0.998977366319167	-62	n.s	n.s
V_V_WT:V_V_HM	0.867458402314767	6.11303826456444	54974.8130817019	0.141902989114788	0.988960053470934	-62	n.s	n.s
V_V_HT:V_V_HM	0.604146663316499	6.11231087065846	54974.8130817019	0.0988409582072542	0.994628363355401	-62	n.s	n.s
V_V_WT:V_V_HT	0.262930536242195	6.11217729668377	54974.8130817019	0.0430174917185158	0.998980287596528	-61	n.s	n.s
V_V_WT:V_V_HM	0.85516844334331	6.11292548253166	54974.8130817019	0.139895119904053	0.989268581271026	-61	n.s	n.s
V_V_HT:V_V_HM	0.592237907101158	6.1122026310325	54974.8130817019	0.0968943509978356	0.994837315643835	-61	n.s	n.s
V_V_WT:V_V_HT	0.262029669076114	6.11209314597387	54974.8130817019	0.0428706930372481	0.998987231783022	-60	n.s	n.s
V_V_WT:V_V_HM	0.842286535446661	6.11283764621948	54974.8130817019	0.137789776891519	0.989587466721086	-60	n.s	n.s
V_V_HT:V_V_HM	0.58025686637059	6.11211835177101	54974.8130817019	0.0949354762089085	0.995043432606424	-60	n.s	n.s
V_V_WT:V_V_HT	0.260586295596738	6.11203887474206	54974.8130817019	0.0426349211674043	0.998998335192834	-59	n.s	n.s
V_V_WT:V_V_HM	0.828818527900555	6.11278096688888	54974.8130817019	0.135587800771861	0.989915923487216	-59	n.s	n.s
V_V_HT:V_V_HM	0.568232232303789	6.11206399660442	54974.8130817019	0.092968959850465	0.995246161394396	-59	n.s	n.s
V_V_WT:V_V_HT	0.258578898545053	6.11202084998661	54974.8130817019	0.04230661263952	0.999013694718692	-58	n.s	n.s
V_V_WT:V_V_HM	0.814774157901944	6.11276207527267	54974.8130817019	0.133290670873297	0.990253048846267	-58	n.s	n.s
V_V_HT:V_V_HM	0.55619525935689	6.11204594170875	54974.8130817019	0.0909998492585601	0.995444946302036	-58	n.s	n.s
V_V_WT:V_V_HT	0.255986237061066	6.11204345387739	54974.8130817019	0.0418822671979978	0.999033371655597	-57	n.s	n.s
V_V_WT:V_V_HM	0.800163949199654	6.11278553222639	54974.8130817019	0.130900052845175	0.99059789730023	-57	n.s	n.s
V_V_HT:V_V_HM	0.544177712138573	6.11206857546272	54974.8130817019	0.089033312604379	0.995639262975235	-57	n.s	n.s
V_V_WT:V_V_HT	0.252787068297408	6.11210839880903	54974.8130817019	0.0413584072472708	0.99905739002827	-56	n.s	n.s
V_V_WT:V_V_HM	0.7849984217961	6.11285311701699	54974.8130817019	0.128417681035197	0.99094950098222	-56	n.s	n.s
V_V_HT:V_V_HM	0.532211353498635	6.11213361257407	54974.8130817019	0.0870745613943637	0.99582862717882	-56	n.s	n.s
V_V_WT:V_V_HT	0.248960151380629	6.11221467031964	54974.8130817019	0.0407315784554422	0.999085732868953	-55	n.s	n.s
V_V_WT:V_V_HM	0.769288098657796	6.11296376782443	54974.8130817019	0.125845355522462	0.991306872608523	-55	n.s	n.s
V_V_HT:V_V_HM	0.52032794727721	6.11224003691078	54974.8130817019	0.0851288470568952	0.996012595348648	-55	n.s	n.s
V_V_WT:V_V_HT	0.244484244686689	6.11235857667646	54974.8130817019	0.0399983478750072	0.999118338509255	-54	n.s	n.s
V_V_WT:V_V_HM	0.75304350171966	6.11311363361392	54974.8130817019	0.123184934364533	0.991669009106956	-54	n.s	n.s
V_V_HT:V_V_HM	0.508559257032971	6.11238415117036	54974.8130817019	0.083201455349562	0.996190764992799	-54	n.s	n.s
V_V_WT:V_V_HT	0.239338106514509	6.11253390520416	54974.8130817019	0.0391553012590636	0.999155096801766	-53	n.s	n.s
V_V_WT:V_V_HM	0.73627515297482	6.11329623745423	54974.8130817019	0.120438324003325	0.992034895425081	-53	n.s	n.s
V_V_HT:V_V_HM	0.496937046460282	6.11255973345134	54974.8130817019	0.0812976998393594	0.996362774790337	-53	n.s	n.s
V_V_WT:V_V_HT	0.233500495265687	6.11273218543596	54974.8130817019	0.038199039019249	0.99919584528669	-52	n.s	n.s
V_V_WT:V_V_HM	0.718993574306438	6.11350275135443	54974.8130817019	0.117607467199904	0.992403508541022	-52	n.s	n.s
V_V_HT:V_V_HM	0.485493079040793	6.11275830081111	54974.8130817019	0.0794229143619783	0.996528304377111	-52	n.s	n.s
V_V_WT:V_V_HT	0.226950816427902	6.11294349771626	54974.8130817019	0.0371262741938787	0.999240361059302	-51	n.s	n.s
V_V_WT:V_V_HM	0.701210155303407	6.11372283784586	54974.8130817019	0.114694462588768	0.992773804765741	-51	n.s	n.s
V_V_HT:V_V_HM	0.474259338875534	6.11296991901901	54974.8130817019	0.0775824754838056	0.996687071156265	-51	n.s	n.s
V_V_WT:V_V_HT	0.219671751358092	6.11315861228325	54974.8130817019	0.0359342469728665	0.999288340771372	-50	n.s	n.s
V_V_WT:V_V_HM	0.68294061978688	6.11394687281706	54974.8130817019	0.11170208606543	0.993144660234886	-50	n.s	n.s
V_V_HT:V_V_HM	0.463268868428859	6.11318534454623	54974.8130817019	0.0757819111180975	0.996838819869577	-50	n.s	n.s
V_V_WT:V_V_HT	0.211650079152662	6.11336966230175	54974.8130817019	0.0346208541024122	0.99933939520428	-49	n.s	n.s
V_V_WT:V_V_HM	0.664205856600393	6.11416664679354	54974.8130817019	0.1086339144761	0.993514869280672	-49	n.s	n.s
V_V_HT:V_V_HM	0.452555777447717	6.11339669858457	54974.8130817019	0.0740268953186855	0.996983322332014	-49	n.s	n.s
V_V_WT:V_V_HT	0.202876876005561	6.11357027879199	54974.8130817019	0.033184680432863	0.999393049613176	-48	n.s	n.s
V_V_WT:V_V_HM	0.645031857293677	6.11437550737765	54974.8130817019	0.105494315243704	0.993883161639403	-48	n.s	n.s
V_V_HT:V_V_HM	0.44215498128813	6.1135976022417	54974.8130817019	0.0723232064089405	0.997120379575701	-48	n.s	n.s
V_V_WT:V_V_HT	0.19334691728308	6.11375521381375	54974.8130817019	0.031624903274868	0.999448750106424	-47	n.s	n.s
V_V_WT:V_V_HM	0.625448808279234	6.11456796973657	54974.8130817019	0.102288307428232	0.994248234731748	-47	n.s	n.s
V_V_HT:V_V_HM	0.432101890996169	6.11378279928638	54974.8130817019	0.0706766833533251	0.997249823201628	-47	n.s	n.s
V_V_WT:V_V_HT	0.183056516010424	6.11391911239761	54974.8130817019	0.0299409450215375	0.999505878648856	-46	n.s	n.s
V_V_WT:V_V_HM	0.605488525489978	6.1147384427512	54974.8130817019	0.0990211651992674	0.994608811694071	-46	n.s	n.s
V_V_HT:V_V_HM	0.422432009479582	6.11394692649767	54974.8130817019	0.0690931757436059	0.997371516296526	-46	n.s	n.s
V_V_WT:V_V_HT	0.172005154604932	6.11405747530247	54974.8130817019	0.0281327343257307	0.99956374625356	-45	n.s	n.s
V_V_WT:V_V_HM	0.585185995436984	6.11488223029123	54974.8130817019	0.0956986534488193	0.994963624911665	-45	n.s	n.s
V_V_HT:V_V_HM	0.413180840832023	6.11408547775847	54974.8130817019	0.0675785188700866	0.997485351546567	-45	n.s	n.s
V_V_WT:V_V_HT	0.160193927314438	6.1141659017697	54974.8130817019	0.0262004547943443	0.999621604812641	-44	n.s	n.s
V_V_WT:V_V_HM	0.564577728525872	6.11499474574453	54974.8130817019	0.0923267724667739	0.995311454442483	-44	n.s	n.s
V_V_HT:V_V_HM	0.404383801211463	6.11419404583421	54974.8130817019	0.0661385291634606	0.997591247239288	-44	n.s	n.s
V_V_WT:V_V_HT	0.147627214552074	6.11424105025723	54974.8130817019	0.0241448142686267	0.999678642702565	-43	n.s	n.s
V_V_WT:V_V_HM	0.543703161585075	6.11507251120242	54974.8130817019	0.0889119729306636	0.995651114934065	-43	n.s	n.s
V_V_HT:V_V_HM	0.396075947032987	6.11426928444213	54974.8130817019	0.0647789504529689	0.997689146366332	-43	n.s	n.s
V_V_WT:V_V_HT	0.134311048118605	6.11427991198869	54974.8130817019	0.0219667810522138	0.9997339977033	-42	n.s	n.s
V_V_WT:V_V_HM	0.522603114013016	6.11511240352575	54974.8130817019	0.0854609170735279	0.995981489784442	-42	n.s	n.s
V_V_HT:V_V_HM	0.388292065894412	6.11430818085051	54974.8130817019	0.0635054783647493	0.997779009463652	-42	n.s	n.s
V_V_WT:V_V_HT	0.120255615362098	6.11428116593775	54974.8130817019	0.019667989105904	0.999786752470982	-41	n.s	n.s
V_V_WT:V_V_HM	0.501321624072915	6.11511306304138	54974.8130817019	0.0819807612557175	0.996301512769885	-41	n.s	n.s
V_V_HT:V_V_HM	0.381066008710832	6.1143094127259	54974.8130817019	0.0623236383683344	0.997860817409307	-41	n.s	n.s
V_V_WT:V_V_HT	0.105476071939691	6.11424559112017	54974.8130817019	0.0172508726330646	0.999835942159062	-40	n.s	n.s
V_V_WT:V_V_HM	0.47990636312878	6.11507532199699	54974.8130817019	0.0784792235350681	0.996610174328935	-40	n.s	n.s
V_V_HT:V_V_HM	0.374430291189075	6.11427376098835	54974.8130817019	0.0612387187466316	0.997934569360583	-40	n.s	n.s
V_V_WT:V_V_HT	0.089992499265648	6.11417597099594	54974.8130817019	0.0147186635930253	0.999880567814741	-39	n.s	n.s
V_V_WT:V_V_HM	0.4584083387299	6.11500210454279	54974.8130817019	0.0749645430848423	0.996906537971186	-39	n.s	n.s
V_V_HT:V_V_HM	0.368415839464266	6.11420401405705	54974.8130817019	0.0602557321635405	0.99800027828804	-39	n.s	n.s
V_V_WT:V_V_HT	0.0738298278661915	6.11407691620963	54974.8130817019	0.0120753842122028	0.999919611286231	-38	n.s	n.s
V_V_WT:V_V_HM	0.436881570639731	6.11489824120514	54974.8130817019	0.0714454359511351	0.997189755551092	-38	n.s	n.s
V_V_HT:V_V_HM	0.363051742773553	6.11410479030078	54974.8130817019	0.0593793785395185	0.998057966282832	-38	n.s	n.s
V_V_WT:V_V_HT	0.0570177307774742	6.11395461512349	54974.8130817019	0.00932583481016281	0.999952051425561	-37	n.s	n.s
V_V_WT:V_V_HM	0.415382742271618	6.11477020773783	54974.8130817019	0.0679310469829232	0.997459081136854	-37	n.s	n.s
V_V_HT:V_V_HM	0.358365011494172	6.11398228816102	54974.8130817019	0.0586140087759335	0.998107659820229	-37	n.s	n.s
V_V_WT:V_V_HT	0.0395904869857873	6.11381652367054	54974.8130817019	0.00647557656212071	0.999976881344099	-36	n.s	n.s
V_V_WT:V_V_HM	0.39397083424026	6.11462580046731	54974.8130817019	0.064430898487713	0.997713883161577	-36	n.s	n.s
V_V_HT:V_V_HM	0.354380347254473	6.11384397549531	54974.8130817019	0.0579635902837647	0.998149385072508	-36	n.s	n.s
V_V_WT:V_V_HT	0.0215868133797414	6.11367100903595	54974.8130817019	0.00353090857323469	0.999993126432602	-35	n.s	n.s
V_V_WT:V_V_HM	0.372706735993468	6.11447376332051	54974.8130817019	0.0609548344502286	0.997953654695526	-35	n.s	n.s
V_V_HT:V_V_HM	0.351119922613684	6.11369823267343	54974.8130817019	0.0574316738005147	0.998183163464401	-35	n.s	n.s
V_V_WT:V_V_HT	0.00304966695512121	6.11352696243394	54974.8130817019	0.000498839209160381	0.99999986280702	-34	n.s	n.s
V_V_WT:V_V_HM	0.351652841183025	6.11432338257414	54974.8130817019	0.0575129608265794	0.998178021562905	-34	n.s	n.s
V_V_HT:V_V_HM	0.348603174227875	6.11355396472482	54974.8130817019	0.0570213620815837	0.99820900759005	-34	n.s	n.s
V_V_WT:V_V_HT	-0.0159739812607711	6.11339339770655	54974.8130817019	-0.00261294836134114	0.99999623580958	-33	n.s	n.s
V_V_WT:V_V_HM	0.330872624731764	6.11418406684521	54974.8130817019	0.0541155812638934	0.998386748144343	-33	n.s	n.s
V_V_HT:V_V_HM	0.346846605992521	6.11342019928296	54974.8130817019	0.0567352798738099	0.998226917681738	-33	n.s	n.s
V_V_WT:V_V_HT	-0.0354339808680066	6.11327869951144	54974.8130817019	-0.00579623187649509	0.999981477559702	-32	n.s	n.s
V_V_WT:V_V_HM	0.31043017599136	6.11406456335045	54974.8130817019	0.0507731269067999	0.998579740764858	-32	n.s	n.s
V_V_HT:V_V_HM	0.345864156859367	6.11330533366078	54974.8130817019	0.0565756391971765	0.99823687291928	-32	n.s	n.s
V_V_WT:V_V_HT	-0.0552790242937249	6.11318923490599	54974.8130817019	-0.00904258353039107	0.999954919788094	-31	n.s	n.s
V_V_WT:V_V_HM	0.290389648258476	6.11397151374551	54974.8130817019	0.0474960747863509	0.99875704879291	-31	n.s	n.s
V_V_HT:V_V_HM	0.345668672552144	6.11321574449601	54974.8130817019	0.0565444909846939	0.998238812071659	-31	n.s	n.s
V_V_WT:V_V_HT	-0.0754552090799052	6.11313021411282	54974.8130817019	-0.0123431378748826	0.999916006914458	-30	n.s	n.s
V_V_WT:V_V_HM	0.270814907516094	6.11391034660791	54974.8130817019	0.0442948771184298	0.998918862119072	-30	n.s	n.s
V_V_HT:V_V_HM	0.346270116595999	6.11315664961486	54974.8130817019	0.0566434227753373	0.998232649330723	-30	n.s	n.s
V_V_WT:V_V_HT	-0.0959057856844368	6.11310588291414	54974.8130817019	-0.0156885530074801	0.9998643103128	-29	n.s	n.s
V_V_WT:V_V_HM	0.251769099836988	6.1138854761899	54974.8130817019	0.0411798848404154	0.999065506140439	-29	n.s	n.s
V_V_HT:V_V_HM	0.347674885521396	6.1131323006445	54974.8130817019	0.0568734436656542	0.9982182791854	-29	n.s	n.s
V_V_WT:V_V_HT	-0.116571862108046	6.11311903339947	54974.8130817019	-0.0190691300907355	0.999799539573079	-28	n.s	n.s
V_V_WT:V_V_HM	0.233314461534128	6.11389979372223	54974.8130817019	0.038161315920437	0.999197432131088	-28	n.s	n.s
V_V_HT:V_V_HM	0.349886323642188	6.11314549308568	54974.8130817019	0.0572350721961272	0.998195569762328	-28	n.s	n.s
V_V_WT:V_V_HT	-0.13739383699901	6.11316984439993	54974.8130817019	-0.0224750563940035	0.999721547321982	-27	n.s	n.s
V_V_WT:V_V_HM	0.215512678918206	6.11395346310439	54974.8130817019	0.0352493162106566	0.999315202346895	-27	n.s	n.s
V_V_HT:V_V_HM	0.352906515917201	6.11319640519743	54974.8130817019	0.0577286402277474	0.998164343404142	-27	n.s	n.s
V_V_WT:V_V_HT	-0.158310943508027	6.11325663605959	54974.8130817019	-0.0258963352812994	0.99963033658272	-26	n.s	n.s
V_V_WT:V_V_HM	0.198424022497626	6.11404470541672	54974.8130817019	0.0324538062866686	0.999419482950908	-26	n.s	n.s
V_V_HT:V_V_HM	0.356734966005668	6.11328335360523	54974.8130817019	0.0583540702060355	0.998124390885273	-26	n.s	n.s
V_V_WT:V_V_HT	-0.17926196755279	6.11337523098532	54974.8130817019	-0.0293229125940463	0.9995260623153	-25	n.s	n.s
V_V_WT:V_V_HM	0.182107902241398	6.11416913661451	54974.8130817019	0.0297845705888067	0.999511025258667	-25	n.s	n.s
V_V_HT:V_V_HM	0.361369869794146	6.11340215364543	54974.8130817019	0.0591110907988706	0.998075458631729	-25	n.s	n.s
V_V_WT:V_V_HT	-0.200185071117204	6.11351991747363	54974.8130817019	-0.0327446501883532	0.999409034506857	-24	n.s	n.s
V_V_WT:V_V_HM	0.16662169590559	6.11432077027666	54974.8130817019	0.0272510557044345	0.999590656561725	-24	n.s	n.s
V_V_HT:V_V_HM	0.366806767022737	6.11354708396377	54974.8130817019	0.059999009083433	0.998017264854395	-24	n.s	n.s
V_V_WT:V_V_HT	-0.221018244108336	6.11368294109223	54974.8130817019	-0.0361514076274375	0.999279716402868	-23	n.s	n.s
V_V_WT:V_V_HM	0.152021620145732	6.11449149162924	54974.8130817019	0.0248625123371011	0.999659257575826	-23	n.s	n.s
V_V_HT:V_V_HM	0.373039864254054	6.11371037749523	54974.8130817019	0.0610169342707541	0.997949487315933	-23	n.s	n.s
V_V_WT:V_V_HT	-0.241699479669492	6.11385607197804	54974.8130817019	-0.039533066664308	0.999138722228749	-22	n.s	n.s
V_V_WT:V_V_HM	0.138360539500514	6.11467268939037	54974.8130817019	0.0226276280888403	0.999717754482945	-22	n.s	n.s
V_V_HT:V_V_HM	0.380060019170049	6.1138837910089	54974.8130817019	0.0621634352502687	0.997871789041072	-22	n.s	n.s
V_V_WT:V_V_HT	-0.262166989066856	6.11403101584257	54974.8130817019	-0.0428795647891764	0.998986812784925	-21	n.s	n.s
V_V_WT:V_V_HM	0.125687757713138	6.11485568601143	54974.8130817019	0.0205544928886328	0.99976709794474	-21	n.s	n.s
V_V_HT:V_V_HM	0.387854746779951	6.11405901678885	54974.8130817019	0.0634365395745975	0.997783823482946	-21	n.s	n.s
V_V_WT:V_V_HT	-0.282359042167499	6.11419807712249	54974.8130817019	-0.0461808790958217	0.998824891703477	-20	n.s	n.s
V_V_WT:V_V_HM	0.114051851405165	6.11503035025456	54974.8130817019	0.0186510687392446	0.999808231957314	-20	n.s	n.s
V_V_HT:V_V_HM	0.396410893572693	6.11422634403041	54974.8130817019	0.0648341869057115	0.997685208397811	-20	n.s	n.s
V_V_WT:V_V_HT	-0.302214184803532	6.1143465271489	54974.8130817019	-0.0494270619863695	0.998653998139578	-19	n.s	n.s
V_V_WT:V_V_HM	0.103500475345694	6.11518548246212	54974.8130817019	0.016925157158769	0.999842078370239	-19	n.s	n.s
V_V_HT:V_V_HM	0.405714660149254	6.1143750276104	54974.8130817019	0.0663542321688131	0.997575529131752	-19	n.s	n.s
V_V_WT:V_V_HT	-0.321672418032421	6.11446685902496	54974.8130817019	-0.0526084163098589	0.998475289560301	-18	n.s	n.s
V_V_WT:V_V_HM	0.094076617747362	6.11531116231738	54974.8130817019	0.0153837826482262	0.999869530656998	-18	n.s	n.s
V_V_HT:V_V_HM	0.415749035779797	6.11449554619862	54974.8130817019	0.067994004188664	0.997454375252065	-18	n.s	n.s
V_V_WT:V_V_HT	-0.340675830363367	6.11455174081658	54974.8130817019	-0.0557155855087867	0.998290025152842	-17	n.s	n.s
V_V_WT:V_V_HM	0.0858173969744414	6.11539974270994	54974.8130817019	0.0140329987547818	0.999891435466208	-17	n.s	n.s
V_V_HT:V_V_HM	0.426493227337808	6.11458055686837	54974.8130817019	0.0697502017303113	0.997321356511607	-17	n.s	n.s
V_V_WT:V_V_HT	-0.359169022058055	6.11459640513027	54974.8130817019	-0.0587396122754242	0.998099548747543	-16	n.s	n.s
V_V_WT:V_V_HM	0.0787537364976565	6.11544625656686	54974.8130817019	0.0128778396855486	0.999908572514197	-16	n.s	n.s
V_V_HT:V_V_HM	0.437922758555697	6.11462528527448	54974.8130817019	0.0716189035508557	0.997176112045809	-16	n.s	n.s
V_V_WT:V_V_HT	-0.377099515813086	6.1145988867229	54974.8130817019	-0.0616719956286767	0.997905270227235	-15	n.s	n.s
V_V_WT:V_V_HM	0.0729100740727944	6.1154486645942	54974.8130817019	0.011922277182198	0.999921636822713	-15	n.s	n.s
V_V_HT:V_V_HM	0.450009589885866	6.11462776362059	54974.8130817019	0.0735955821486355	0.997018320191237	-15	n.s	n.s
V_V_WT:V_V_HT	-0.394418158829879	6.11456009904576	54974.8130817019	-0.0645047480834201	0.997708645600189	-14	n.s	n.s
V_V_WT:V_V_HM	0.068304096366866	6.11540793442989	54974.8130817019	0.0111691807152083	0.99993122377401	-14	n.s	n.s
V_V_HT:V_V_HM	0.462722255196702	6.11458890728763	54974.8130817019	0.0756751209627862	0.996847708764406	-14	n.s	n.s
V_V_WT:V_V_HT	-0.41107882806692	6.11448328861003	54974.8130817019	-0.0672303461574049	0.99751116390842	-13	n.s	n.s
V_V_WT:V_V_HM	0.0649477027285066	6.11532747176987	54974.8130817019	0.0106204783028095	0.999937815048555	-13	n.s	n.s
V_V_HT:V_V_HM	0.476026530795412	6.11451196839273	54974.8130817019	0.0778519255921157	0.996664057851649	-13	n.s	n.s
V_V_WT:V_V_HT	-0.427036758117794	6.11437246090375	54974.8130817019	-0.0698414695618124	0.99731435143892	-12	n.s	n.s
V_V_WT:V_V_HM	0.0628504016015086	6.11521148152245	54974.8130817019	0.0102777151356769	0.999941764050032	-12	n.s	n.s
V_V_HT:V_V_HM	0.489887159719359	6.11440095944513	54974.8130817019	0.0801202215832138	0.996467185174207	-12	n.s	n.s
V_V_WT:V_V_HT	-0.442250936605504	6.11423355737371	54974.8130817019	-0.072331377670739	0.997119729790329	-11	n.s	n.s
V_V_WT:V_V_HM	0.0620155427624915	6.11506618955157	54974.8130817019	0.0101414344244472	0.999943298164076	-11	n.s	n.s
V_V_HT:V_V_HM	0.504266479368038	6.11426183188459	54974.8130817019	0.0824738117589917	0.996256976197661	-11	n.s	n.s
V_V_WT:V_V_HT	-0.456684268226567	6.1140741749183	54974.8130817019	-0.0746939365080029	0.996928796653247	-10	n.s	n.s
V_V_WT:V_V_HM	0.0624402513927507	6.11489954822397	54974.8130817019	0.0102111655147117	0.99994251575817	-10	n.s	n.s
V_V_HT:V_V_HM	0.519124519619304	6.11410219507949	54974.8130817019	0.0849060913697329	0.996033393935236	-10	n.s	n.s
V_V_WT:V_V_HT	-0.470301346728078	6.11390187931632	54974.8130817019	-0.0769232735512381	0.996743038401916	-9	n.s	n.s
V_V_WT:V_V_HM	0.064119126763643	6.11471948020315	54974.8130817019	0.0104860291582031	0.999939379486358	-9	n.s	n.s
V_V_HT:V_V_HM	0.534420473491679	6.11392962733179	54974.8130817019	0.0874103082741742	0.995796465098118	-9	n.s	n.s
V_V_WT:V_V_HT	-0.483071280756832	6.11372521528065	54974.8130817019	-0.0790142284362803	0.99656387924616	-8	n.s	n.s
V_V_WT:V_V_HM	0.0670403780461015	6.11453492530021	54974.8130817019	0.0109641009275632	0.99993372613449	-8	n.s	n.s
V_V_HT:V_V_HM	0.55011165880299	6.1137526872021	54974.8130817019	0.0899793771433603	0.995546305916689	-8	n.s	n.s
V_V_WT:V_V_HT	-0.494968801813599	6.11355376271704	54974.8130817019	-0.0809625335810607	0.996392648906496	-7	n.s	n.s
V_V_WT:V_V_HM	0.0711845307131824	6.11435589547212	54974.8130817019	0.0116421961577174	0.999925275291722	-7	n.s	n.s
V_V_HT:V_V_HM	0.566153332526781	6.11358096971592	54974.8130817019	0.0926058451390869	0.995283135390289	-7	n.s	n.s
V_V_WT:V_V_HT	-0.505973487819247	6.1133972653203	54974.8130817019	-0.082764699537768	0.996230576400109	-6	n.s	n.s
V_V_WT:V_V_HM	0.0765257073072014	6.11419256581092	54974.8130817019	0.0125160773860991	0.999913636877495	-6	n.s	n.s
V_V_HT:V_V_HM	0.582499195126434	6.11342423365025	54974.8130817019	0.0952819848359568	0.995007275577884	-6	n.s	n.s
V_V_WT:V_V_HT	-0.51606589459611	6.11326351860235	54974.8130817019	-0.0844174135510024	0.996078832152157	-5	n.s	n.s
V_V_WT:V_V_HM	0.0830367490013373	6.11405307754134	54974.8130817019	0.0135812934477712	0.999898311751002	-5	n.s	n.s
V_V_HT:V_V_HM	0.599102643597433	6.11329028660132	54974.8130817019	0.0980000319812236	0.994719134345046	-5	n.s	n.s
V_V_WT:V_V_HT	-0.525226577658302	6.11315766494752	54974.8130817019	-0.0859173943230548	0.99593853473961	-4	n.s	n.s
V_V_WT:V_V_HM	0.0906904977113427	6.11394280383409	54974.8130817019	0.0148333899451055	0.999878698816358	-4	n.s	n.s
V_V_HT:V_V_HM	0.615917075369715	6.11318427902187	54974.8130817019	0.100752250751431	0.994419202421491	-4	n.s	n.s
V_V_WT:V_V_HT	-0.533437179908134	6.11308246525129	54974.8130817019	-0.0872615710552509	0.995810728170803	-3	n.s	n.s
V_V_WT:V_V_HM	0.0994585801427945	6.1138646308955	54974.8130817019	0.016267710547629	0.999854107924562	-3	n.s	n.s
V_V_HT:V_V_HM	0.632895760050957	6.11310897618758	54974.8130817019	0.103530914059651	0.994108058259101	-3	n.s	n.s
V_V_WT:V_V_HT	-0.54068369810399	6.11303949953649	54974.8130817019	-0.0884476041983675	0.99569632456682	-2	n.s	n.s
V_V_WT:V_V_HM	0.109307760016449	6.11382020456313	54974.8130817019	0.017878798584045	0.999823782572486	-2	n.s	n.s
V_V_HT:V_V_HM	0.64999145812051	6.11306596040735	54974.8130817019	0.106328225857586	0.99378637931918	-2	n.s	n.s
V_V_WT:V_V_HT	-0.546954330031028	6.11302835691116	54974.8130817019	-0.0894735470043521	0.995596128191436	-1	n.s	n.s
V_V_WT:V_V_HM	0.120202437525187	6.11380908931808	54974.8130817019	0.0196608097781793	0.999786908107648	-1	n.s	n.s
V_V_HT:V_V_HM	0.6671567675562	6.11305481990649	54974.8130817019	0.109136395339312	0.99345493594317	-1	n.s	n.s
V_V_WT:V_V_HT	-0.552242849847616	6.11304796790951	54974.8130817019	-0.0903383799287391	0.995510776680928	0	n.s	n.s
V_V_WT:V_V_HM	0.13210131339892	6.11383015309138	54974.8130817019	0.021606964879802	0.999742639455281	0	n.s	n.s
V_V_HT:V_V_HM	0.684344163246536	6.11307448299294	54974.8130817019	0.111947623924825	0.993114593896016	0	n.s	n.s
V_V_WT:V_V_HT	-0.556548621822486	6.11309672696405	54974.8130817019	-0.0910420113864099	0.995440734134245	1	n.s	n.s
V_V_WT:V_V_HM	0.144957515717959	6.11388169603199	54974.8130817019	0.0237095715823285	0.999690122278368	1	n.s	n.s
V_V_HT:V_V_HM	0.701506137540388	6.11312334074957	54974.8130817019	0.114754127871788	0.99276631199629	1	n.s	n.s
V_V_WT:V_V_HT	-0.559873244823947	6.11317134801855	54974.8130817019	-0.0915847459445771	0.995386340149225	2	n.s	n.s
V_V_WT:V_V_HM	0.158722059048529	6.11396026336471	54974.8130817019	0.0259605970944238	0.999628500009082	2	n.s	n.s
V_V_HT:V_V_HM	0.718595303872476	6.11319810116879	54974.8130817019	0.117548178871398	0.99241113635268	2	n.s	n.s
V_V_WT:V_V_HT	-0.562223877930634	6.11326830731963	54974.8130817019	-0.0919678066898297	0.995347756203985	3	n.s	n.s
V_V_WT:V_V_HM	0.173340985142868	6.1140621465265	54974.8130817019	0.0283511977779529	0.999556946048268	3	n.s	n.s
V_V_HT:V_V_HM	0.735564863073488	6.1132952339736	54974.8130817019	0.120322156042082	0.992050191712155	3	n.s	n.s
V_V_WT:V_V_HT	-0.563614299596964	6.11338447064416	54974.8130817019	-0.0921934981029544	0.995324948662263	4	n.s	n.s
V_V_WT:V_V_HM	0.188754648281726	6.11418403753599	54974.8130817019	0.03087160071122	0.999474691917773	4	n.s	n.s
V_V_HT:V_V_HM	0.752368947878718	6.11341159879269	54974.8130817019	0.123068590380419	0.991684672270825	4	n.s	n.s
V_V_WT:V_V_HT	-0.564063747991852	6.1135167972147	54974.8130817019	-0.0922650197426198	0.995317709394667	5	n.s	n.s
V_V_WT:V_V_HM	0.204898906711104	6.11432272359075	54974.8130817019	0.0335113005927129	0.999381046743739	5	n.s	n.s
V_V_HT:V_V_HM	0.768962654702943	6.11354414875907	54974.8130817019	0.125780175294723	0.991315835793612	5	n.s	n.s
V_V_WT:V_V_HT	-0.563592549438383	6.11366062865018	54974.8130817019	-0.0921857760303612	0.995325729941347	6	n.s	n.s
V_V_WT:V_V_HM	0.221708733691518	6.11447330995592	54974.8130817019	0.0362596616998098	0.999275397795851	6	n.s	n.s
V_V_HT:V_V_HM	0.785301283129929	6.11368821716885	54974.8130817019	0.128449678039615	0.990945010951987	6	n.s	n.s
V_V_WT:V_V_HT	-0.562221030581199	6.11380931972762	54974.8130817019	-0.0919592027129571	0.995348624594372	7	n.s	n.s
V_V_WT:V_V_HM	0.239119100805567	6.11462883731466	54974.8130817019	0.0391060695861599	0.999157219231678	7	n.s	n.s
V_V_HT:V_V_HM	0.801340131386766	6.1138371477776	54974.8130817019	0.131069917633978	0.990573596184196	7	n.s	n.s
V_V_WT:V_V_HT	-0.559969518298018	6.11395442246773	54974.8130817019	-0.0915887622976427	0.995385936428082	8	n.s	n.s
V_V_WT:V_V_HM	0.257064981404547	6.11478047474841	54974.8130817019	0.0420399362603649	0.999026083639934	8	n.s	n.s
V_V_HT:V_V_HM	0.817034499702537	6.11398247920201	54974.8130817019	0.133633765304669	0.990203055144362	8	n.s	n.s
V_V_WT:V_V_HT	-0.556859280544487	6.11408646172648	54974.8130817019	-0.0910780840327276	0.995437128795874	9	n.s	n.s
V_V_WT:V_V_HM	0.275480831539255	6.11491832845332	54974.8130817019	0.0450506150274183	0.99888167666624	9	n.s	n.s
V_V_HT:V_V_HM	0.832340112083742	6.11411472166323	54974.8130817019	0.136134199303562	0.989834903579144	9	n.s	n.s
V_V_WT:V_V_HT	-0.552915353460648	6.11419675091628	54974.8130817019	-0.090431396957873	0.995501548247152	10	n.s	n.s
V_V_WT:V_V_HM	0.294299042459059	6.11503333286908	54974.8130817019	0.0481271362622284	0.998723821559385	10	n.s	n.s
V_V_HT:V_V_HM	0.847214395919636	6.11422517533798	54974.8130817019	0.138564474095085	0.989470677593684	10	n.s	n.s
V_V_WT:V_V_HT	-0.548164567886388	6.11427685354937	54974.8130817019	-0.089653213456989	0.995578463630672	11	n.s	n.s
V_V_WT:V_V_HM	0.313451141667965	6.11511669287681	54974.8130817019	0.0512584072243606	0.998552481766446	11	n.s	n.s
V_V_HT:V_V_HM	0.861615709554325	6.11430539123348	54974.8130817019	0.140918003668853	0.989111942922386	11	n.s	n.s
V_V_WT:V_V_HT	-0.542637972760957	6.11432040864547	54974.8130817019	-0.0887486975647667	0.995667037713953	12	n.s	n.s
V_V_WT:V_V_HM	0.332867008543097	6.11516178474853	54974.8130817019	0.0544330665745069	0.998367778985033	12	n.s	n.s
V_V_HT:V_V_HM	0.875504981304026	6.11434899922619	54974.8130817019	0.143188584985062	0.988760252684171	12	n.s	n.s
V_V_WT:V_V_HT	-0.536371433975816	6.1143239156647	54974.8130817019	-0.0877237518610439	0.995766328745138	13	n.s	n.s
V_V_WT:V_V_HM	0.35247496857151	6.11516497401282	54974.8130817019	0.0576394864356722	0.998170003627787	13	n.s	n.s
V_V_HT:V_V_HM	0.888846402547355	6.11435249414092	54974.8130817019	0.145370487455392	0.988417123028946	13	n.s	n.s
V_V_WT:V_V_HT	-0.529405317239167	6.11428687829508	54974.8130817019	-0.0865849653078084	0.995875306899972	14	n.s	n.s
V_V_WT:V_V_HM	0.372202325614015	6.11512576519573	54974.8130817019	0.0608658496825048	0.997959618897207	14	n.s	n.s
V_V_HT:V_V_HM	0.90160764285314	6.1143153797472	54974.8130817019	0.147458478481432	0.988084018032211	14	n.s	n.s
V_V_WT:V_V_HT	-0.521784148339052	6.11421177470542	54974.8130817019	-0.0853395609386119	0.995992871348191	15	n.s	n.s
V_V_WT:V_V_HM	0.391975906668467	6.11504676987154	54974.8130817019	0.0641002303694075	0.997737261569023	15	n.s	n.s
V_V_HT:V_V_HM	0.91376005500759	6.11424013893222	54974.8130817019	0.149447851939811	0.987762334180328	15	n.s	n.s
V_V_WT:V_V_HT	-0.5135562589888	6.11410386036296	54974.8130817019	-0.083995344324804	0.99611786755241	16	n.s	n.s
V_V_WT:V_V_HM	0.4117226035832	6.11493349943848	54974.8130817019	0.0673306755700627	0.997503739426728	16	n.s	n.s
V_V_HT:V_V_HM	0.925278862572	6.11413203616419	54974.8130817019	0.151334458775033	0.987453384692	16	n.s	n.s
V_V_WT:V_V_HT	-0.504772906443293	6.11397037673189	54974.8130817019	-0.0825605744450973	0.996249111621006	17	n.s	n.s
V_V_WT:V_V_HM	0.431369732148173	6.11479353923769	54974.8130817019	0.0705452652456931	0.997260027078324	17	n.s	n.s
V_V_HT:V_V_HM	0.936142638591466	6.1139983249811	54974.8130817019	0.153114637726755	0.98715840079335	17	n.s	n.s
V_V_WT:V_V_HT	-0.495486364796193	6.11381882071814	54974.8130817019	-0.0810436781536801	0.996385427549812	18	n.s	n.s
V_V_WT:V_V_HM	0.450844991761471	6.11463474599904	54974.8130817019	0.0737321214576996	0.997007263029924	18	n.s	n.s
V_V_HT:V_V_HM	0.946331356557664	6.11384651492784	54974.8130817019	0.154784938458475	0.986878569479754	18	n.s	n.s
V_V_WT:V_V_HT	-0.48575105405024	6.11365790373041	54974.8130817019	-0.0794534240710208	0.996525641289104	19	n.s	n.s
V_V_WT:V_V_HM	0.470077593973329	6.11446624142388	54974.8130817019	0.0768795795761661	0.996746731321616	19	n.s	n.s
V_V_HT:V_V_HM	0.955828648023569	6.11368533180827	54974.8130817019	0.15634246712872	0.98661496889038	19	n.s	n.s
V_V_WT:V_V_HT	-0.475623339579101	6.11349711971459	54974.8130817019	-0.0777988981209018	0.996668593107193	20	n.s	n.s
V_V_WT:V_V_HM	0.488998527727677	6.11429795936444	54974.8130817019	0.079976234553428	0.996479849143433	20	n.s	n.s
V_V_HT:V_V_HM	0.964621867306793	6.11352428498745	54974.8130817019	0.157784908072672	0.986368556366482	20	n.s	n.s
V_V_WT:V_V_HT	-0.465160198503128	6.11334504174527	54974.8130817019	-0.0760893087706908	0.996813163479342	21	n.s	n.s
V_V_WT:V_V_HM	0.507539703084717	6.11413887214795	54974.8130817019	0.0830108235514144	0.996208167139732	21	n.s	n.s
V_V_HT:V_V_HM	0.972699901587816	6.11337196153494	54974.8130817019	0.159110210814588	0.986140215165751	21	n.s	n.s
V_V_WT:V_V_HT	-0.454419725194541	6.11321019739329	54974.8130817019	-0.0743340586241101	0.996958274390416	22	n.s	n.s
V_V_WT:V_V_HM	0.52563585112955	6.11399789652208	54974.8130817019	0.0859725273095948	0.995933331299843	22	n.s	n.s
V_V_HT:V_V_HM	0.980055576324176	6.11323690264826	54974.8130817019	0.160316963325863	0.985930685004082	22	n.s	n.s
V_V_WT:V_V_HT	-0.443460920049787	6.11310069176381	54974.8130817019	-0.0725427148038414	0.997102898736531	23	n.s	n.s
V_V_WT:V_V_HM	0.543224776932508	6.11388349884779	54974.8130817019	0.088851018674936	0.995657062648656	23	n.s	n.s
V_V_HT:V_V_HM	0.986685696982267	6.11312722606384	54974.8130817019	0.161404410622349	0.985740552699462	23	n.s	n.s
V_V_WT:V_V_HT	-0.432342976951631	6.1130226589191	54974.8130817019	-0.0707249099299229	0.997246073942403	24	n.s	n.s
V_V_WT:V_V_HM	0.560245705048562	6.11380208427862	54974.8130817019	0.0916362187270029	0.995381164811334	24	n.s	n.s
V_V_HT:V_V_HM	0.992588682000179	6.11304907531443	54974.8130817019	0.162372110835561	0.985570307852682	24	n.s	n.s
V_V_WT:V_V_HT	-0.42112515702766	6.11298122097948	54974.8130817019	-0.0688903076591136	0.997386908583916	25	n.s	n.s
V_V_WT:V_V_HM	0.576641884377928	6.11375899071568	54974.8130817019	0.0943187137820795	0.995107467065276	25	n.s	n.s
V_V_HT:V_V_HM	0.997767041405588	6.11300758003839	54974.8130817019	0.163220318041765	0.985420272731097	25	n.s	n.s
V_V_WT:V_V_HT	-0.409866579044206	6.11298029483306	54974.8130817019	-0.0670485686647218	0.997524587573238	26	n.s	n.s
V_V_WT:V_V_HM	0.59236081204153	6.11375828698114	54974.8130817019	0.0968897990787312	0.994837799435614	26	n.s	n.s
V_V_HT:V_V_HM	1.00222739108578	6.1130066623881	54974.8130817019	0.16394999162233	0.985290597485975	26	n.s	n.s
V_V_WT:V_V_HT	-0.398626319214131	6.11302083204877	54974.8130817019	-0.065209383407341	0.997658371126825	27	n.s	n.s
V_V_WT:V_V_HM	0.607350847263959	6.1138009448596	54974.8130817019	0.0993409587164611	0.994574028791957	27	n.s	n.s
V_V_HT:V_V_HM	1.00597716647815	6.11304727459149	54974.8130817019	0.164562307682362	0.985181345637148	27	n.s	n.s
V_V_WT:V_V_HT	-0.387463453522372	6.1131003529572	54974.8130817019	-0.063382478799802	0.99778759492385	28	n.s	n.s
V_V_WT:V_V_HM	0.62156035103553	6.11388435545547	54974.8130817019	0.101663740250649	0.99431805941502	28	n.s	n.s
V_V_HT:V_V_HM	1.00902380455796	6.11312693241638	54974.8130817019	0.165058539715143	0.985092516184947	28	n.s	n.s
V_V_WT:V_V_HT	-0.376437058514384	6.1132130252437	54974.8130817019	-0.0615776117992187	0.997911670192719	29	n.s	n.s
V_V_WT:V_V_HM	0.634937683404686	6.1140024118881	54974.8130817019	0.103849760047544	0.994071820115722	29	n.s	n.s
V_V_HT:V_V_HM	1.01137474191906	6.11323979391127	54974.8130817019	0.165440057320568	0.985024045167522	29	n.s	n.s
V_V_WT:V_V_HT	-0.365606210234574	6.11334989182523	54974.8130817019	-0.0598045616076159	0.998030082760432	30	n.s	n.s
V_V_WT:V_V_HM	0.647431204938645	6.11414574800977	54974.8130817019	0.105890705197761	0.993837251099244	30	n.s	n.s
V_V_HT:V_V_HM	1.01303741517322	6.11337688766012	54974.8130817019	0.16570832026045	0.98497580820376	30	n.s	n.s
V_V_WT:V_V_HT	-0.355029554359675	6.1134997010447	54974.8130817019	-0.058073046817849	0.998142395744454	31	n.s	n.s
V_V_WT:V_V_HM	0.65899049272501	6.1143026039931	54974.8130817019	0.107778521183207	0.993616268322739	31	n.s	n.s
V_V_HT:V_V_HM	1.01402004708468	6.11352694421223	54974.8130817019	0.165864983721823	0.984947603149104	31	n.s	n.s
V_V_WT:V_V_HT	-0.344763525563749	6.11365127226468	54974.8130817019	-0.0563924094146178	0.998248264727827	32	n.s	n.s
V_V_WT:V_V_HM	0.669571251652439	6.11446128895756	54974.8130817019	0.109506172336335	0.993410656523069	32	n.s	n.s
V_V_HT:V_V_HM	1.01433477721619	6.11367876505555	54974.8130817019	0.165912344464989	0.984939071426554	32	n.s	n.s
V_V_WT:V_V_HT	-0.334861634033942	6.11379462386204	54974.8130817019	-0.0547714888437669	0.998347437104359	33	n.s	n.s
V_V_WT:V_V_HM	0.679136724934075	6.11461135866029	54974.8130817019	0.11106784799531	0.993222021986577	33	n.s	n.s
V_V_HT:V_V_HM	1.01399835896809	6.11382235234997	54974.8130817019	0.1658534220541	0.984949685547983	33	n.s	n.s
V_V_WT:V_V_HT	-0.325374732880618	6.11392108868577	54974.8130817019	-0.0532186673921498	0.998439739479529	34	n.s	n.s
V_V_WT:V_V_HM	0.687656582213563	6.11474374023124	54974.8130817019	0.112458773650514	0.993051794329193	34	n.s	n.s
V_V_HT:V_V_HM	1.01303131509422	6.11394902471443	54974.8130817019	0.165691815715055	0.984978778110729	34	n.s	n.s
V_V_WT:V_V_HT	-0.316352491899778	6.11402232097241	54974.8130817019	-0.0517421225000473	0.998525053391493	35	n.s	n.s
V_V_WT:V_V_HM	0.695103126774843	6.11484970315338	54974.8130817019	0.113674605349071	0.992901284655789	35	n.s	n.s
V_V_HT:V_V_HM	1.01145561867458	6.11405042290218	54974.8130817019	0.165431350530875	0.985025609485401	35	n.s	n.s
V_V_WT:V_V_HT	-0.307841330401729	6.11409218741881	54974.8130817019	-0.0503494747814214	0.99860332661669	36	n.s	n.s
V_V_WT:V_V_HM	0.701455386483296	6.11492282887287	54974.8130817019	0.114712058698636	0.992771595444544	36	n.s	n.s
V_V_HT:V_V_HM	1.00929671688504	6.11412040360976	54974.8130817019	0.165076356083723	0.985089322090908	36	n.s	n.s
V_V_WT:V_V_HT	-0.299883558969654	6.11412761189911	54974.8130817019	-0.0490476447344721	0.998674569716926	37	n.s	n.s
V_V_WT:V_V_HM	0.706700522436755	6.11495989191233	54974.8130817019	0.11556911818366	0.992663581072249	37	n.s	n.s
V_V_HT:V_V_HM	1.00658408140638	6.11415588546492	54974.8130817019	0.164631733351666	0.985168933501005	37	n.s	n.s
V_V_WT:V_V_HT	-0.29251713487281	6.11412874055724	54974.8130817019	-0.0478428157608847	0.998738846011974	38	n.s	n.s
V_V_WT:V_V_HM	0.710833882531141	6.1149610329507	54974.8130817019	0.116245038799231	0.992577836807957	38	n.s	n.s
V_V_HT:V_V_HM	1.00335101740395	6.11415701440115	54974.8130817019	0.164102919673257	0.985263348473201	38	n.s	n.s
V_V_WT:V_V_HT	-0.285776238097043	6.11409838768502	54974.8130817019	-0.0467405363761649	0.998796254678533	39	n.s	n.s
V_V_WT:V_V_HM	0.713857647590174	6.11492918242113	54974.8130817019	0.116740133253274	0.992514718847326	39	n.s	n.s
V_V_HT:V_V_HM	0.999633885687174	6.11412660875904	54974.8130817019	0.163495777836054	0.985371384844843	39	n.s	n.s
V_V_WT:V_V_HT	-0.279693460524811	6.11404031244356	54974.8130817019	-0.0457460936192336	0.998846901650925	40	n.s	n.s
V_V_WT:V_V_HM	0.715776716607941	6.1148682669455	54974.8130817019	0.117055132729047	0.99247442308648	40	n.s	n.s
V_V_HT:V_V_HM	0.99547017713278	6.114068433562	54974.8130817019	0.162816328922382	0.985491826965752	40	n.s	n.s
V_V_WT:V_V_HT	-0.274298094392279	6.11396000247892	54974.8130817019	-0.0448642278132444	0.998890906005371	41	n.s	n.s
V_V_WT:V_V_HM	0.716601391532517	6.11478402275398	54974.8130817019	0.117191611161726	0.992456931118849	41	n.s	n.s
V_V_HT:V_V_HM	0.990899485924839	6.1139879851641	54974.8130817019	0.162070891916914	0.985623406375207	41	n.s	n.s
V_V_WT:V_V_HT	-0.269617735201606	6.1138633692796	54974.8130817019	-0.0440994047325882	0.998928378000831	42	n.s	n.s
V_V_WT:V_V_HM	0.716344633438386	6.11468263671085	54974.8130817019	0.117151563866561	0.992462065922601	42	n.s	n.s
V_V_HT:V_V_HM	0.985962368639992	6.11389118471286	54974.8130817019	0.16126593340511	0.985764833798917	42	n.s	n.s
V_V_WT:V_V_HT	-0.26567560496521	6.11375791483225	54974.8130817019	-0.0434553688036403	0.998959433482073	43	n.s	n.s
V_V_WT:V_V_HM	0.715025916090173	6.11457195683793	54974.8130817019	0.116938016452739	0.992489417470735	43	n.s	n.s
V_V_HT:V_V_HM	0.980701521055384	6.11378554632866	54974.8130817019	0.16040823048566	0.98591477559457	43	n.s	n.s
V_V_WT:V_V_HT	-0.262490499436325	6.11365228743515	54974.8130817019	-0.0429351371480184	0.998984186226356	44	n.s	n.s
V_V_WT:V_V_HM	0.712671133283905	6.11446102702147	54974.8130817019	0.116555020979677	0.992538349125964	44	n.s	n.s
V_V_HT:V_V_HM	0.975161632720223	6.11367973217376	54974.8130817019	0.159504860483344	0.986071860862029	44	n.s	n.s
V_V_WT:V_V_HT	-0.26008032475653	6.11355389360917	54974.8130817019	-0.0425415935285049	0.999002713470349	45	n.s	n.s
V_V_WT:V_V_HM	0.709307458475415	6.1143576009904	54974.8130817019	0.116006865277314	0.99260810663671	45	n.s	n.s
V_V_HT:V_V_HM	0.969387783231959	6.11358116095189	54974.8130817019	0.158563002225855	0.986234720743796	45	n.s	n.s
V_V_WT:V_V_HT	-0.258462070068248	6.11346856255331	54974.8130817019	-0.0422774841194734	0.99901505173899	46	n.s	n.s
V_V_WT:V_V_HM	0.704963216657926	6.11426779073418	54974.8130817019	0.115298060337864	0.992697827877068	46	n.s	n.s
V_V_HT:V_V_HM	0.963425286726174	6.11349567180521	54974.8130817019	0.157589918836352	0.986401995065661	46	n.s	n.s
V_V_WT:V_V_HT	-0.257649051255513	6.11340164586089	54974.8130817019	-0.0421449572890332	0.999021214035252	47	n.s	n.s
V_V_WT:V_V_HM	0.699671342805651	6.11419720653972	54974.8130817019	0.114433885458795	0.99280648304989	47	n.s	n.s
V_V_HT:V_V_HM	0.957320394061142	6.11342862542106	54974.8130817019	0.156593043399637	0.986572320864213	47	n.s	n.s
V_V_WT:V_V_HT	-0.257653667010118	6.11335639562327	54974.8130817019	-0.0421460242682039	0.999021164499444	48	n.s	n.s
V_V_WT:V_V_HM	0.693465923584323	6.11414926944712	54974.8130817019	0.113419854999227	0.992932952712999	48	n.s	n.s
V_V_HT:V_V_HM	0.951119590594413	6.11338327985194	54974.8130817019	0.155579905112288	0.986744347950327	48	n.s	n.s
V_V_WT:V_V_HT	-0.258488315344806	6.11333340578178	54974.8130817019	-0.0422827119326319	0.999014808257758	49	n.s	n.s
V_V_WT:V_V_HM	0.686381045999735	6.11412462947033	54974.8130817019	0.11226153989262	0.993076059780507	49	n.s	n.s
V_V_HT:V_V_HM	0.944869361344541	6.11336023106275	54974.8130817019	0.154558103175982	0.98691674543687	49	n.s	n.s
V_V_WT:V_V_HT	-0.260165394385822	6.11333064976966	54974.8130817019	-0.0425570624738947	0.999001988438059	50	n.s	n.s
V_V_WT:V_V_HM	0.678450798143274	6.11412120417002	54974.8130817019	0.110964564732631	0.993234578918754	50	n.s	n.s
V_V_HT:V_V_HM	0.938616192529125	6.11335745060148	54974.8130817019	0.153535303654913	0.987088203681155	50	n.s	n.s
V_V_WT:V_V_HT	-0.26269640559039	6.11334406906546	54974.8130817019	-0.0429709832495242	0.9989824902037	51	n.s	n.s
V_V_WT:V_V_HM	0.66971011183837	6.11413479008998	54974.8130817019	0.109534731377506	0.993407230536532	51	n.s	n.s
V_V_HT:V_V_HM	0.932406517428745	6.11337087494898	54974.8130817019	0.152519213458733	0.98725743939953	51	n.s	n.s
V_V_WT:V_V_HT	-0.266088378096626	6.11336948544413	54974.8130817019	-0.0435256495996487	0.998956066695679	52	n.s	n.s
V_V_WT:V_V_HM	0.660198072885287	6.11416104912151	54974.8130817019	0.107978521923322	0.993592630933417	52	n.s	n.s
V_V_HT:V_V_HM	0.926286450981955	6.11339632033705	54974.8130817019	0.151517487570786	0.987423211000979	52	n.s	n.s
V_V_WT:V_V_HT	-0.270343043943029	6.11340321422233	54974.8130817019	-0.0442213664745846	0.998922445651623	53	n.s	n.s
V_V_WT:V_V_HM	0.649958397008227	6.11419614627488	54974.8130817019	0.106303164219587	0.993789298900118	53	n.s	n.s
V_V_HT:V_V_HM	0.920301440951256	6.11343009684992	54974.8130817019	0.15053765666274	0.987584329361321	53	n.s	n.s
V_V_WT:V_V_HT	-0.275456937051402	6.11344222321966	54974.8130817019	-0.0450575840898897	0.998881330838626	54	n.s	n.s
V_V_WT:V_V_HM	0.639038972611914	6.11423691599795	54974.8130817019	0.104516553969288	0.993995680425517	54	n.s	n.s
V_V_HT:V_V_HM	0.914495909663344	6.11346916764237	54974.8130817019	0.149587064984907	0.987739665875362	54	n.s	n.s
V_V_WT:V_V_HT	-0.281421507605529	6.11348425663544	54974.8130817019	-0.0460329160576606	0.998832405284592	55	n.s	n.s
V_V_WT:V_V_HM	0.627491387218459	6.11428099223394	54974.8130817019	0.102627175299184	0.994210173470839	55	n.s	n.s
V_V_HT:V_V_HM	0.90891289482396	6.1135112730322	54974.8130817019	0.14867280916506	0.987888159444955	55	n.s	n.s
V_V_WT:V_V_HT	-0.288223254390388	6.11352791752574	54974.8130817019	-0.0471451604177899	0.998775336195625	56	n.s	n.s
V_V_WT:V_V_HM	0.615370440331063	6.11432689558369	54974.8130817019	0.100644020321442	0.994431152343335	56	n.s	n.s
V_V_HT:V_V_HM	0.903593694721494	6.11355501314584	54974.8130817019	0.147801678856004	0.988028822349847	56	n.s	n.s
V_V_WT:V_V_HT	-0.295843868513174	6.11357270351344	54974.8130817019	-0.0483913225311206	0.998709781483481	57	n.s	n.s
V_V_WT:V_V_HM	0.602733646038274	6.11437407189877	54974.8130817019	0.098576508233017	0.994656991227291	57	n.s	n.s
V_V_HT:V_V_HM	0.898577514551476	6.11359988372886	54974.8130817019	0.146980098737408	0.988160745208092	57	n.s	n.s
V_V_WT:V_V_HT	-0.30426113839512	6.11361857382637	54974.8130817019	-0.049767765967233	0.998635390834641	58	n.s	n.s
V_V_WT:V_V_HM	0.589640443267662	6.11442244392049	54974.8130817019	0.096434364598726	0.99488609068837	58	n.s	n.s
V_V_HT:V_V_HM	0.89390158166281	6.11364584265738	54974.8130817019	0.146214158403763	0.98828308738373	58	n.s	n.s
V_V_WT:V_V_HT	-0.313451361744228	6.1136646541769	54974.8130817019	-0.051270617456925	0.998551792563003	59	n.s	n.s
V_V_WT:V_V_HM	0.576150835382442	6.11447106699741	54974.8130817019	0.0942274203392982	0.995116910363526	59	n.s	n.s
V_V_HT:V_V_HM	0.889602197126699	6.11369201311153	54974.8130817019	0.145509815544984	0.988395039913404	59	n.s	n.s
V_V_WT:V_V_HT	-0.323387285136391	6.11371050303148	54974.8130817019	-0.0528954200523626	0.998458621112672	60	n.s	n.s
V_V_WT:V_V_HM	0.562325724146373	6.11451944586595	54974.8130817019	0.0919656449087856	0.995347974397855	60	n.s	n.s
V_V_HT:V_V_HM	0.885713009282806	6.11373795160439	54974.8130817019	0.1448725830734	0.988495870656351	60	n.s	n.s
V_V_WT:V_V_HT	-0.334038200325011	6.11375610665727	54974.8130817019	-0.0546371485053643	0.998355527071837	61	n.s	n.s
V_V_WT:V_V_HM	0.548226652233271	6.11456753087801	54974.8130817019	0.0896591049922626	0.995577883788262	61	n.s	n.s
V_V_HT:V_V_HM	0.882264852558283	6.11378364306852	54974.8130817019	0.144307503187252	0.988584922936717	61	n.s	n.s
V_V_WT:V_V_HT	-0.345372714572207	6.11380012880986	54974.8130817019	-0.0564906780227764	0.998242159725591	62	n.s	n.s
V_V_WT:V_V_HM	0.533915272895275	6.11461389999648	54974.8130817019	0.0873179045524987	0.995805328935043	62	n.s	n.s
V_V_HT:V_V_HM	0.879287987467439	6.11382774820215	54974.8130817019	0.143819555224794	0.988661546269447	62	n.s	n.s
V_V_WT:V_V_HT	-0.35735885459674	6.11383992788164	54974.8130817019	-0.058450803228759	0.998118173274494	63	n.s	n.s
V_V_WT:V_V_HM	0.519453098146297	6.11465577742766	54974.8130817019	0.0849521407343755	0.996029098761643	63	n.s	n.s
V_V_HT:V_V_HM	0.876811952743065	6.11386762066588	54974.8130817019	0.143413630641805	0.988725096111465	63	n.s	n.s
V_V_WT:V_V_HT	-0.369962324213787	6.11387296820257	54974.8130817019	-0.0605119416346908	0.99798325368865	64	n.s	n.s
V_V_WT:V_V_HM	0.504901073721257	6.11469050182044	54974.8130817019	0.0825718118637304	0.996248092408405	64	n.s	n.s
V_V_HT:V_V_HM	0.874863397935059	6.1139007203645	54974.8130817019	0.143094145284535	0.988774989957711	64	n.s	n.s
V_V_WT:V_V_HT	-0.383147739587585	6.11389607436868	54974.8130817019	-0.0626683435451017	0.997837114679968	65	n.s	n.s
V_V_WT:V_V_HM	0.490319702793045	6.1147147523898	54974.8130817019	0.0801868480621135	0.996461317577946	65	n.s	n.s
V_V_HT:V_V_HM	0.87346744238063	6.11392386679969	54974.8130817019	0.14286527955047	0.988810664937714	65	n.s	n.s
V_V_WT:V_V_HT	-0.396877691635069	6.1139064704974	54974.8130817019	-0.0649139291793551	0.997679517444803	66	n.s	n.s
V_V_WT:V_V_HM	0.475768283267836	6.1147256304808	54974.8130817019	0.0778069715665111	0.996667902811497	66	n.s	n.s
V_V_HT:V_V_HM	0.872645974902905	6.1139342797951	54974.8130817019	0.142730676348087	0.988831620461781	66	n.s	n.s
V_V_WT:V_V_HT	-0.411113834681117	6.11390105422435	54974.8130817019	-0.0672424743277553	0.997510266996431	67	n.s	n.s
V_V_WT:V_V_HM	0.46130536362416	6.11471990577131	54974.8130817019	0.0754417815914612	0.996867087899	67	n.s	n.s
V_V_HT:V_V_HM	0.872419198305234	6.11392885253314	54974.8130817019	0.142693711253079	0.988837371945503	67	n.s	n.s
V_V_WT:V_V_HT	-0.425815713679739	6.11387791054136	54974.8130817019	-0.0696474021742504	0.99732923576778	68	n.s	n.s
V_V_WT:V_V_HM	0.446987174550422	6.11469559085007	54974.8130817019	0.0731004786598513	0.997058243557416	68	n.s	n.s
V_V_HT:V_V_HM	0.87280288823019	6.11390566750142	54974.8130817019	0.142757009299242	0.988827522369588	68	n.s	n.s
V_V_WT:V_V_HT	-0.440940528579489	6.11383689569633	54974.8130817019	-0.0721217356795823	0.997136377607478	69	n.s	n.s
V_V_WT:V_V_HM	0.432866841117796	6.11465254849807	54974.8130817019	0.0707917314490945	0.997240874860896	69	n.s	n.s
V_V_HT:V_V_HM	0.8738073696973	6.11386458120613	54974.8130817019	0.142922264320895	0.988801787521587	69	n.s	n.s
V_V_WT:V_V_HT	-0.456443368626296	6.11377967086231	54974.8130817019	-0.0746581318266442	0.996931735766729	70	n.s	n.s
V_V_WT:V_V_HM	0.418993992116249	6.11459252609743	54974.8130817019	0.0685236163044322	0.997414616457542	70	n.s	n.s
V_V_HT:V_V_HM	0.875437360742502	6.11380725786805	54974.8130817019	0.143190212549778	0.988759998620129	70	n.s	n.s
V_V_WT:V_V_HT	-0.4722777223338	6.11370918406374	54974.8130817019	-0.077248967544099	0.996715445779266	71	n.s	n.s
V_V_WT:V_V_HM	0.405415096480194	6.11451861581533	54974.8130817019	0.0663036817700709	0.997579217268529	71	n.s	n.s
V_V_HT:V_V_HM	0.877692818813937	6.1137366505855	54974.8130817019	0.143560782705595	0.988702078883905	71	n.s	n.s
V_V_WT:V_V_HT	-0.48839652956282	6.11362819972832	54974.8130817019	-0.0798865278697392	0.996487727604276	72	n.s	n.s
V_V_WT:V_V_HM	0.392175228151416	6.11443372467262	54974.8130817019	0.0641392557039146	0.997734508689508	72	n.s	n.s
V_V_HT:V_V_HM	0.880571757714236	6.11365552881992	54974.8130817019	0.14403359063382	0.98862796712571	72	n.s	n.s
V_V_WT:V_V_HT	-0.504751598264392	6.11354050179012	54974.8130817019	-0.0825628943026703	0.996248901225591	73	n.s	n.s
V_V_WT:V_V_HM	0.379315659852143	6.11434182288662	54974.8130817019	0.062037038628152	0.997880425565804	73	n.s	n.s
V_V_HT:V_V_HM	0.884067258116549	6.11356768306266	54974.8130817019	0.144607421386012	0.988537700448369	73	n.s	n.s
V_V_WT:V_V_HT	-0.521293718213911	6.11345073575734	54974.8130817019	-0.0852699630283899	0.995999391452159	74	n.s	n.s
V_V_WT:V_V_HM	0.366873724344835	6.11424777758425	54974.8130817019	0.0600030842207359	0.998016995779481	74	n.s	n.s
V_V_HT:V_V_HM	0.888167442558732	6.11347776661042	54974.8130817019	0.145280227795966	0.988431417908099	74	n.s	n.s
V_V_WT:V_V_HT	-0.5379733656752	6.113362891999	54974.8130817019	-0.0879995798023513	0.995739720519967	75	n.s	n.s
V_V_WT:V_V_HM	0.35488508341582	6.11415577488351	54974.8130817019	0.058043186415639	0.998144303778314	75	n.s	n.s
V_V_HT:V_V_HM	0.892858449091033	6.11338977672065	54974.8130817019	0.146049651944487	0.988309282280154	75	n.s	n.s
V_V_WT:V_V_HT	-0.554740459197518	6.11328144999385	54974.8130817019	-0.0907434842866716	0.995470516588769	76	n.s	n.s
V_V_WT:V_V_HM	0.343381003566677	6.11407050611172	54974.8130817019	0.0561624212909268	0.998262511489311	76	n.s	n.s
V_V_HT:V_V_HM	0.898121462764223	6.11330820031152	54974.8130817019	0.146912511742571	0.988171565847142	76	n.s	n.s
V_V_WT:V_V_HT	-0.571544474810921	6.11321120528083	54974.8130817019	-0.0934933303657492	0.995192514710022	77	n.s	n.s
V_V_WT:V_V_HM	0.332388263285612	6.11399698586691	54974.8130817019	0.0543651336521688	0.998371847152034	77	n.s	n.s
V_V_HT:V_V_HM	0.903932738096533	6.11323784060048	54974.8130817019	0.147864807760816	0.98801865592189	77	n.s	n.s
V_V_WT:V_V_HT	-0.588334807747714	6.11315532738237	54974.8130817019	-0.0962407752200264	0.994906549422303	78	n.s	n.s
V_V_WT:V_V_HM	0.32193273921358	6.11393853355724	54974.8130817019	0.0526555406873336	0.998472558899756	78	n.s	n.s
V_V_HT:V_V_HM	0.910267546961322	6.11318187237331	54974.8130817019	0.148902415463051	0.987850950247713	78	n.s	n.s
V_V_WT:V_V_HT	-0.605060882283681	6.11311522628847	54974.8130817019	-0.0989775032673543	0.994613552054041	79	n.s	n.s
V_V_WT:V_V_HM	0.3120393478886	6.11389663341447	54974.8130817019	0.0510377205566744	0.998564910155573	79	n.s	n.s
V_V_HT:V_V_HM	0.917100230172267	6.11314170824112	54974.8130817019	0.150021097815535	0.987668859440694	79	n.s	n.s
V_V_WT:V_V_HT	-0.62167224392342	6.11309184265189	54974.8130817019	-0.101695223943132	0.994314549752775	80	n.s	n.s
V_V_WT:V_V_HM	0.302729167559008	6.11387227313079	54974.8130817019	0.0495151278984745	0.998649200698824	80	n.s	n.s
V_V_HT:V_V_HM	0.924401411482421	6.11311829051331	54974.8130817019	0.151216018986081	0.987472891451258	80	n.s	n.s
V_V_WT:V_V_HT	-0.638118568880522	6.11308478336545	54974.8130817019	-0.104385689303203	0.994010661535985	81	n.s	n.s
V_V_WT:V_V_HM	0.294021347887906	6.11386504634896	54974.8130817019	0.0480909123212472	0.998725740690181	81	n.s	n.s
V_V_HT:V_V_HM	0.932139916768449	6.11311122562617	54974.8130817019	0.152482080296677	0.987263603411399	81	n.s	n.s
V_V_WT:V_V_HT	-0.654350076822418	6.11309373459239	54974.8130817019	-0.107040739964385	0.993703089978179	82	n.s	n.s
V_V_WT:V_V_HM	0.285930195996372	6.11387461961735	54974.8130817019	0.0467674288051179	0.998794869958476	82	n.s	n.s
V_V_HT:V_V_HM	0.940280272818825	6.11312019904604	54974.8130817019	0.15381347694841	0.987041681499139	82	n.s	n.s
V_V_WT:V_V_HT	-0.670317638001258	6.11311856278562	54974.8130817019	-0.109652320843554	0.993393115036823	83	n.s	n.s
V_V_WT:V_V_HM	0.278465183919586	6.11390083801021	54974.8130817019	0.0455462382033356	0.998856949156669	83	n.s	n.s
V_V_HT:V_V_HM	0.948782821920865	6.11314507644708	54974.8130817019	0.155203714300249	0.986807947112688	83	n.s	n.s
V_V_WT:V_V_HT	-0.685972257824695	6.1131575217247	54974.8130817019	-0.11221242956474	0.993082095239286	84	n.s	n.s
V_V_WT:V_V_HM	0.27163481922744	6.11394186458541	54974.8130817019	0.0444287540254294	0.998912320565357	84	n.s	n.s
V_V_HT:V_V_HM	0.957607077052156	6.11318410840888	54974.8130817019	0.156646202710456	0.986563264618627	84	n.s	n.s
V_V_WT:V_V_HT	-0.701265181748703	6.11320730744725	54974.8130817019	-0.114713136080696	0.99277146016044	85	n.s	n.s
V_V_WT:V_V_HM	0.265446684160224	6.11399423817506	54974.8130817019	0.0434162470260123	0.998961305250126	85	n.s	n.s
V_V_HT:V_V_HM	0.966711865908906	6.11323398544697	54974.8130817019	0.158134281823702	0.986308541719045	85	n.s	n.s
V_V_WT:V_V_HT	-0.716148612038332	6.11326464210196	54974.8130817019	-0.117146672680621	0.992462692944653	86	n.s	n.s
V_V_WT:V_V_HM	0.259904661119489	6.11405451935559	54974.8130817019	0.0425093790538986	0.999004222524305	86	n.s	n.s
V_V_HT:V_V_HM	0.976053273157842	6.11329142402481	54974.8130817019	0.159660844781916	0.98604479862227	86	n.s	n.s
V_V_WT:V_V_HT	-0.73057499005612	6.11332500279076	54974.8130817019	-0.119505341156017	0.992157334781004	87	n.s	n.s
V_V_WT:V_V_HM	0.25501170713898	6.1141179723146	54974.8130817019	0.0417086664493065	0.999041364475933	87	n.s	n.s
V_V_HT:V_V_HM	0.985586697195092	6.11335189377076	54974.8130817019	0.161218708545039	0.985773109749927	87	n.s	n.s
V_V_WT:V_V_HT	-0.744497094284249	6.1133828130912	54974.8130817019	-0.121781527027881	0.991856976055464	88	n.s	n.s
V_V_WT:V_V_HM	0.250769938921277	6.11417876547124	54974.8130817019	0.041014492467485	0.999072994054209	88	n.s	n.s
V_V_HT:V_V_HM	0.99526703320549	6.11340980931826	54974.8130817019	0.162800640599698	0.985494602197799	88	n.s	n.s
V_V_WT:V_V_HT	-0.757869419225358	6.11343373761051	54974.8130817019	-0.12396787987786	0.991563224273776	89	n.s	n.s
V_V_WT:V_V_HM	0.2471773044701	6.11423235707345	54974.8130817019	0.0404265474445282	0.999099368946326	89	n.s	n.s
V_V_HT:V_V_HM	1.0050467236954	6.11346082802594	54974.8130817019	0.164398979885168	0.985210525861413	89	n.s	n.s
V_V_WT:V_V_HT	-0.770648270926955	6.11347496436599	54974.8130817019	-0.126057320168788	0.991277692992071	90	n.s	n.s
V_V_WT:V_V_HM	0.244227692085534	6.11427579108485	54974.8130817019	0.03994384624286	0.999120738507069	90	n.s	n.s
V_V_HT:V_V_HM	1.01487596301248	6.11350213283359	54974.8130817019	0.166005661069768	0.984922254151797	90	n.s	n.s
V_V_WT:V_V_HT	-0.782790754029207	6.11350382180103	54974.8130817019	-0.128042899267968	0.991002011062793	91	n.s	n.s
V_V_WT:V_V_HM	0.241913465644831	6.11430626220244	54974.8130817019	0.0395651534729782	0.999137324166187	91	n.s	n.s
V_V_HT:V_V_HM	1.02470421967398	6.11353104747282	54974.8130817019	0.167612499505923	0.984631236469965	91	n.s	n.s
V_V_WT:V_V_HT	-0.794255692481514	6.11351893837231	54974.8130817019	-0.129917924600881	0.990737795889792	92	n.s	n.s
V_V_WT:V_V_HM	0.240224106878802	6.11432232192284	54974.8130817019	0.0392887542119723	0.999149330095752	92	n.s	n.s
V_V_HT:V_V_HM	1.03447979936032	6.1135461976747	54974.8130817019	0.169211087298855	0.984339018539836	92	n.s	n.s
V_V_WT:V_V_HT	-0.805002829846558	6.1135192582962	54974.8130817019	-0.131675847549535	0.990486659135714	93	n.s	n.s
V_V_WT:V_V_HM	0.239147753433489	6.11432285680798	54974.8130817019	0.0391127127294579	0.999156932994272	93	n.s	n.s
V_V_HT:V_V_HM	1.04415058328005	6.11354652561548	54974.8130817019	0.170792939729027	0.98404721666653	93	n.s	n.s
V_V_WT:V_V_HT	-0.8149938657088	6.11350513337386	54974.8130817019	-0.133310408338372	0.990250176234183	94	n.s	n.s
V_V_WT:V_V_HM	0.238670049840518	6.11430822357813	54974.8130817019	0.0390346775323092	0.999160292283519	94	n.s	n.s
V_V_HT:V_V_HM	1.05366391554935	6.11353238324584	54974.8130817019	0.172349445377425	0.983757526458131	94	n.s	n.s
V_V_WT:V_V_HT	-0.824190988726329	6.11347671404236	54974.8130817019	-0.134815429464743	0.99002990607947	95	n.s	n.s
V_V_WT:V_V_HM	0.238776016223518	6.11427857738098	54974.8130817019	0.0390521977697975	0.999159538648635	95	n.s	n.s
V_V_HT:V_V_HM	1.06296700494984	6.11350392116099	54974.8130817019	0.17387197565549	0.983471701193438	95	n.s	n.s
V_V_WT:V_V_HT	-0.832556960229482	6.11343394587235	54974.8130817019	-0.136184829606543	0.989827379967617	96	n.s	n.s
V_V_WT:V_V_HM	0.239450213667691	6.1142338681654	54974.8130817019	0.0391627502039825	0.999154775437625	96	n.s	n.s
V_V_HT:V_V_HM	1.07200717389717	6.113461085096	54974.8130817019	0.175351925689135	0.983191541386243	96	n.s	n.s
V_V_WT:V_V_HT	-0.840057432708605	6.11337868662948	54974.8130817019	-0.137412955383557	0.9896440425642	97	n.s	n.s
V_V_WT:V_V_HM	0.24067496061107	6.11417604044865	54974.8130817019	0.0393634332768426	0.999146094551894	97	n.s	n.s
V_V_HT:V_V_HM	1.08073239331966	6.11340573585723	54974.8130817019	0.176780740558539	0.982918886010877	97	n.s	n.s
V_V_WT:V_V_HT	-0.846661026835328	6.11331459738773	54974.8130817019	-0.138494594601284	0.989481238541733	98	n.s	n.s
V_V_WT:V_V_HM	0.242430508909326	6.1141089193449	54974.8130817019	0.0396509960989215	0.999133578328393	98	n.s	n.s
V_V_HT:V_V_HM	1.08909153574468	6.1133415402595	54974.8130817019	0.178149957526903	0.982655599677339	98	n.s	n.s
V_V_WT:V_V_HT	-0.852336963537951	6.11324488520342	54974.8130817019	-0.139424639376211	0.989340253056439	99	n.s	n.s
V_V_WT:V_V_HM	0.244696707633704	6.11403586387757	54974.8130817019	0.040022125005743	0.999117290451833	99	n.s	n.s
V_V_HT:V_V_HM	1.09703367117162	6.11327171069293	54974.8130817019	0.179451155304084	0.982403576831984	99	n.s	n.s
V_V_WT:V_V_HT	-0.857055136120593	6.11317217576228	54974.8130817019	-0.14019810198029	0.989222300737363	100	n.s	n.s
V_V_WT:V_V_HM	0.247453183833265	6.11395963351816	54974.8130817019	0.0404734736023883	0.99909727782316	100	n.s	n.s
V_V_HT:V_V_HM	1.10450831995387	6.11319887755447	54974.8130817019	0.180675999926853	0.982164726815764	100	n.s	n.s
V_V_WT:V_V_HT	-0.860788826143683	6.11310039839607	54974.8130817019	-0.140810516766506	0.989128455306221	101	n.s	n.s
V_V_WT:V_V_HM	0.250678510018435	6.11388434493674	54974.8130817019	0.0410015132566315	0.999073580397443	101	n.s	n.s
V_V_HT:V_V_HM	1.11146733616211	6.11312697675444	54974.8130817019	0.181816497577842	0.98194091719573	101	n.s	n.s
V_V_WT:V_V_HT	-0.863514770083434	6.11303454130846	54974.8130817019	-0.141257956952195	0.989059637412285	102	n.s	n.s
V_V_WT:V_V_HM	0.254350387149554	6.1138152156089	54974.8130817019	0.0416025637314297	0.999046233278389	102	n.s	n.s
V_V_HT:V_V_HM	1.11786515723297	6.11306100453244	54974.8130817019	0.182865041982101	0.981733955512054	102	n.s	n.s
V_V_WT:V_V_HT	-0.865211137492182	6.11297890865529	54974.8130817019	-0.141536745083014	0.989016650855742	103	n.s	n.s
V_V_WT:V_V_HM	0.258446309683219	6.11375675142707	54974.8130817019	0.0422729133969703	0.99901526459213	103	n.s	n.s
V_V_HT:V_V_HM	1.12365744717541	6.11300527212206	54974.8130817019	0.183814244738144	0.981545613760235	103	n.s	n.s
V_V_WT:V_V_HT	-0.865859047197127	6.11293782622741	54974.8130817019	-0.141643686196542	0.989000139532274	104	n.s	n.s
V_V_WT:V_V_HM	0.262943598392983	6.11371347732934	54974.8130817019	0.043008819331822	0.998980698494787	104	n.s	n.s
V_V_HT:V_V_HM	1.12880264559009	6.11296411229593	54974.8130817019	0.184657168740702	0.981377573241837	104	n.s	n.s
V_V_WT:V_V_HT	-0.865440354167553	6.11291400579313	54974.8130817019	-0.141575744947072	0.98901063082944	105	n.s	n.s
V_V_WT:V_V_HM	0.267819531899502	6.11368823716892	54974.8130817019	0.0438065405872775	0.998942556461913	105	n.s	n.s
V_V_HT:V_V_HM	1.13325988606706	6.11294024146672	54974.8130817019	0.185387038201301	0.981231473128592	105	n.s	n.s
V_V_WT:V_V_HT	-0.86393770357946	6.11290841719395	54974.8130817019	-0.141330058397315	0.989048527979924	106	n.s	n.s
V_V_WT:V_V_HM	0.273051515527658	6.11368205967747	54974.8130817019	0.044662367598171	0.998900858457566	106	n.s	n.s
V_V_HT:V_V_HM	1.13698921910711	6.11293463156925	54974.8130817019	0.185997280788071	0.981108893609904	106	n.s	n.s
V_V_WT:V_V_HT	-0.861336896753642	6.11292158060303	54974.8130817019	-0.140904293535641	0.989114049790023	107	n.s	n.s
V_V_WT:V_V_HM	0.278617463639197	6.11369549891461	54974.8130817019	0.045572675918953	0.998855622549273	107	n.s	n.s
V_V_HT:V_V_HM	1.13995436039281	6.11294780398416	54974.8130817019	0.186481939147237	0.981011264240887	107	n.s	n.s
V_V_WT:V_V_HT	-0.857624523397625	6.11295217320393	54974.8130817019	-0.140296292052965	0.989207281183598	108	n.s	n.s
V_V_WT:V_V_HM	0.284495418564287	6.1137271875142	54974.8130817019	0.0465338753003732	0.998806869365213	108	n.s	n.s
V_V_HT:V_V_HM	1.14211994196193	6.11297843436739	54974.8130817019	0.186835264384525	0.980939936625629	108	n.s	n.s
V_V_WT:V_V_HT	-0.852787999769362	6.11299708285528	54974.8130817019	-0.139504074386216	0.989328168707181	109	n.s	n.s
V_V_WT:V_V_HM	0.290663703088736	6.11377389248951	54974.8130817019	0.0475424358505968	0.99875462263559	109	n.s	n.s
V_V_HT:V_V_HM	1.14345170285807	6.11302340638551	54974.8130817019	0.187051746221624	0.98089617018682	109	n.s	n.s
V_V_WT:V_V_HT	-0.846818878800789	6.1130532976908	54974.8130817019	-0.138526336605093	0.989476441991636	110	n.s	n.s
V_V_WT:V_V_HM	0.297102088353494	6.11383247699247	54974.8130817019	0.0485950652837719	0.998698901297226	110	n.s	n.s
V_V_HT:V_V_HM	1.14392096715427	6.11307970382057	54974.8130817019	0.187126787573101	0.98088098760136	110	n.s	n.s
V_V_WT:V_V_HT	-0.839712874695707	6.11311801238669	54974.8130817019	-0.137362451206445	0.989651613715967	111	n.s	n.s
V_V_WT:V_V_HM	0.30379193287979	6.11390001143876	54974.8130817019	0.0496887309755495	0.998639718629633	111	n.s	n.s
V_V_HT:V_V_HM	1.1435048075755	6.11314451700506	54974.8130817019	0.187056727416567	0.98089516255827	111	n.s	n.s
V_V_WT:V_V_HT	-0.831466535461388	6.1131869678565	54974.8130817019	-0.136011959037616	0.989853057064426	112	n.s	n.s
V_V_WT:V_V_HM	0.310714921318816	6.11397205124995	54974.8130817019	0.0508204680548536	0.998577092915293	112	n.s	n.s
V_V_HT:V_V_HM	1.14218145678023	6.11321358037297	54974.8130817019	0.186838140327259	0.980939355511514	112	n.s	n.s
V_V_WT:V_V_HT	-0.822077255056037	6.11325462820124	54974.8130817019	-0.134474564704648	0.990080006239105	113	n.s	n.s
V_V_WT:V_V_HM	0.317853183893881	6.11404282188743	54974.8130817019	0.0519873990342381	0.998511047198291	113	n.s	n.s
V_V_HT:V_V_HM	1.13993043894992	6.11328134969247	54974.8130817019	0.186467851509447	0.981014105495338	113	n.s	n.s
V_V_WT:V_V_HT	-0.811546651812215	6.11331621702162	54974.8130817019	-0.132750641877903	0.990331483472565	114	n.s	n.s
V_V_WT:V_V_HM	0.325191109443509	6.11410733465578	54974.8130817019	0.0531870135154925	0.998441593521416	114	n.s	n.s
V_V_HT:V_V_HM	1.13673776125577	6.11334304113698	54974.8130817019	0.185943722380146	0.981119667402725	114	n.s	n.s
V_V_WT:V_V_HT	-0.79988140638504	6.11336841688238	54974.8130817019	-0.130841354853754	0.990606287537449	115	n.s	n.s
V_V_WT:V_V_HM	0.332715950964126	6.11416211510188	54974.8130817019	0.0544172602395221	0.998368726000341	115	n.s	n.s
V_V_HT:V_V_HM	1.13259735734919	6.11339533176034	54974.8130817019	0.185264864430592	0.981255967643714	115	n.s	n.s
V_V_WT:V_V_HT	-0.787093239227282	6.11340954932305	54974.8130817019	-0.128748652102727	0.990903003879671	116	n.s	n.s
V_V_WT:V_V_HM	0.34041799763569	6.11420539186477	54974.8130817019	0.0556765721492824	0.998292416982676	116	n.s	n.s
V_V_HT:V_V_HM	1.12751123686294	6.11343653981613	54974.8130817019	0.184431657958594	0.981422602270264	116	n.s	n.s
V_V_WT:V_V_HT	-0.773198047043103	6.11343920173075	54974.8130817019	-0.126475134785704	0.991220034267807	117	n.s	n.s
V_V_WT:V_V_HM	0.348290173589607	6.11423671058455	54974.8130817019	0.0569638026912944	0.998212618291488	117	n.s	n.s
V_V_HT:V_V_HM	1.12148822063275	6.11346625118461	54974.8130817019	0.183445556833725	0.981618880669637	117	n.s	n.s
V_V_WT:V_V_HT	-0.758213372173671	6.11345685725887	54974.8130817019	-0.124023672674389	0.991555660886967	118	n.s	n.s
V_V_WT:V_V_HM	0.356326503374593	6.11425551187821	54974.8130817019	0.0582779870226808	0.998129273999177	118	n.s	n.s
V_V_HT:V_V_HM	1.11453987554824	6.11348394749222	54974.8130817019	0.182308465209175	0.981843955357559	118	n.s	n.s
V_V_WT:V_V_HT	-0.742160009660694	6.11346282739003	54974.8130817019	-0.121397648209393	0.991908022368754	119	n.s	n.s
V_V_WT:V_V_HM	0.364523292077283	6.1142621005112	54974.8130817019	0.0596185256838771	0.99804230738728	119	n.s	n.s
V_V_HT:V_V_HM	1.10668330173793	6.11348993994485	54974.8130817019	0.181023165591063	0.982096743189773	119	n.s	n.s
V_V_WT:V_V_HT	-0.725060345492913	6.11345730692335	54974.8130817019	-0.118600704820789	0.99227515925977	120	n.s	n.s
V_V_WT:V_V_HM	0.372878005880995	6.11425666430449	54974.8130817019	0.0609850103378692	0.997951630187253	120	n.s	n.s
V_V_HT:V_V_HM	1.0979383513739	6.1134844230653	54974.8130817019	0.179592892595185	0.982376017586036	120	n.s	n.s
V_V_WT:V_V_HT	-0.706939885460564	6.11344131207774	54974.8130817019	-0.115636979137091	0.992654994779743	121	n.s	n.s
V_V_WT:V_V_HM	0.381390481781583	6.11424024895095	54974.8130817019	0.0623774117883281	0.997857128393167	121	n.s	n.s
V_V_HT:V_V_HM	1.08833036724214	6.11346841407117	54974.8130817019	0.178021753533095	0.982680335157529	121	n.s	n.s
V_V_WT:V_V_HT	-0.687824916343558	6.11341522910863	54974.8130817019	-0.112510747359107	0.993045393069813	122	n.s	n.s
V_V_WT:V_V_HM	0.39006114660009	6.11421325046057	54974.8130817019	0.06379580342094	0.997758678846961	122	n.s	n.s
V_V_HT:V_V_HM	1.07788606294362	6.11344229954276	54974.8130817019	0.176314097709606	0.983008168637165	122	n.s	n.s
V_V_WT:V_V_HT	-0.667742432202935	6.11337882675657	54974.8130817019	-0.109226411633516	0.993444170436003	123	n.s	n.s
V_V_WT:V_V_HM	0.398891025646058	6.11417542829696	54974.8130817019	0.0652403632057979	0.99765614829738	123	n.s	n.s
V_V_HT:V_V_HM	1.06663345784902	6.11340584789637	54974.8130817019	0.174474504782967	0.98335791716296	123	n.s	n.s
V_V_WT:V_V_HT	-0.646722941169379	6.11333324213365	54974.8130817019	-0.105788923252556	0.993849055878141	124	n.s	n.s
V_V_WT:V_V_HM	0.407884120942317	6.11412796871558	54974.8130817019	0.0667117409104544	0.997549365597997	124	n.s	n.s
V_V_HT:V_V_HM	1.05460706211167	6.11336019795832	54974.8130817019	0.172508575965127	0.983727766541996	124	n.s	n.s
V_V_WT:V_V_HT	-0.624801022775927	6.11328146797375	54974.8130817019	-0.102203869730051	0.994257699316141	125	n.s	n.s
V_V_WT:V_V_HM	0.417047975839061	6.11407399073372	54974.8130817019	0.0682111430890639	0.997438111419481	125	n.s	n.s
V_V_HT:V_V_HM	1.04184899861506	6.11330834686637	54974.8130817019	0.170423106360912	0.984115674623315	125	n.s	n.s
V_V_WT:V_V_HT	-0.602014519572393	6.11322775769614	54974.8130817019	-0.0984773581868429	0.994667705100392	126	n.s	n.s
V_V_WT:V_V_HM	0.426393048712253	6.11401792713498	54974.8130817019	0.0697402352747206	0.99732212091443	126	n.s	n.s
V_V_HT:V_V_HM	1.02840756828462	6.11325455429675	54974.8130817019	0.168225870385488	0.984519431415465	126	n.s	n.s
V_V_WT:V_V_HT	-0.578402494666179	6.11317599017085	54974.8130817019	-0.0946157113088468	0.995076683311786	127	n.s	n.s
V_V_WT:V_V_HM	0.435930931045831	6.11396382445803	54974.8130817019	0.0713008685628713	0.997201100874814	127	n.s	n.s
V_V_HT:V_V_HM	1.01433342571204	6.11320270497532	54974.8130817019	0.165925043657804	0.984936783350059	127	n.s	n.s
V_V_WT:V_V_HT	-0.554006301456099	6.11313045350388	54974.8130817019	-0.0906256304637761	0.995482247550816	128	n.s	n.s
V_V_WT:V_V_HM	0.445675422104213	6.11391615573402	54974.8130817019	0.0728952459850516	0.997074714245134	128	n.s	n.s
V_V_HT:V_V_HM	0.999681723560311	6.11315709346783	54974.8130817019	0.163529532821676	0.985365388596416	128	n.s	n.s
V_V_WT:V_V_HT	-0.528867866246017	6.11309420561802	54974.8130817019	-0.0865139401516142	0.995882056996155	129	n.s	n.s
V_V_WT:V_V_HM	0.455640872860151	6.11387811624149	54974.8130817019	0.0745256716272677	0.996942596906661	129	n.s	n.s
V_V_HT:V_V_HM	0.984508739106168	6.11312078250685	54974.8130817019	0.161048468390059	0.985802924057692	129	n.s	n.s
V_V_WT:V_V_HT	-0.503029115304578	6.11306846657537	54974.8130817019	-0.0822874989958001	0.99627383672657	130	n.s	n.s
V_V_WT:V_V_HM	0.465841634097778	6.11385099138786	54974.8130817019	0.0761944696974093	0.996804362722754	130	n.s	n.s
V_V_HT:V_V_HM	0.968870749402349	6.11309499446276	54974.8130817019	0.158491034456352	0.986247126378601	130	n.s	n.s
V_V_WT:V_V_HT	-0.476531974869445	6.11305259936565	54974.8130817019	-0.0779531939441998	0.996655388193157	131	n.s	n.s
V_V_WT:V_V_HM	0.476292057547365	6.11383413635736	54974.8130817019	0.0779039874037442	0.996659602199603	131	n.s	n.s
V_V_HT:V_V_HM	0.952824032416796	6.1130790920937	54974.8130817019	0.155866465665253	0.986695801229049	131	n.s	n.s
V_V_WT:V_V_HT	-0.44941871631805	6.11304467525555	54974.8130817019	-0.0735179832951674	0.997024595185812	132	n.s	n.s
V_V_WT:V_V_HM	0.487006922426033	6.11382556327057	54974.8130817019	0.0796566597110288	0.996507875630231	132	n.s	n.s
V_V_HT:V_V_HM	0.936425638744041	6.11307114464986	54974.8130817019	0.153184155162925	0.987146813258688	132	n.s	n.s
V_V_WT:V_V_HT	-0.421733283370465	6.11304353330489	54974.8130817019	-0.0689890855631553	0.997379419594196	133	n.s	n.s
V_V_WT:V_V_HM	0.498003116814854	6.1138240799263	54974.8130817019	0.0814552578393549	0.9963486889626	133	n.s	n.s
V_V_HT:V_V_HM	0.919736400185297	6.11306999013763	54974.8130817019	0.150454092897534	0.987598023003891	133	n.s	n.s
V_V_WT:V_V_HT	-0.393521375896235	6.11304934190817	54974.8130817019	-0.064373989785824	0.997717915166551	134	n.s	n.s
V_V_WT:V_V_HM	0.509299906533162	6.11382987261758	54974.8130817019	0.0833029242135437	0.996181486082384	134	n.s	n.s
V_V_HT:V_V_HM	0.90282128242939	6.11307579760051	54974.8130817019	0.147686911191869	0.988047293954818	134	n.s	n.s
V_V_WT:V_V_HT	-0.364829944941427	6.11306310510545	54974.8130817019	-0.0596803825952216	0.998038246910865	135	n.s	n.s
V_V_WT:V_V_HM	0.520918402605545	6.11384399288916	54974.8130817019	0.0852030904307357	0.996005651271385	135	n.s	n.s
V_V_HT:V_V_HM	0.885748347546951	6.11308957274656	54974.8130817019	0.144893729595556	0.988492531527267	135	n.s	n.s
V_V_WT:V_V_HT	-0.335706307162539	6.11308516186987	54974.8130817019	-0.0549160200247976	0.998338711334227	136	n.s	n.s
V_V_WT:V_V_HM	0.532880370375572	6.11386679875467	54974.8130817019	0.087159303255366	0.995820521111028	136	n.s	n.s
V_V_HT:V_V_HM	0.868586677538111	6.11311165522442	54974.8130817019	0.142085851940197	0.988931741311796	136	n.s	n.s
V_V_WT:V_V_HT	-0.306198290120669	6.11311609628956	54974.8130817019	-0.0500887412078629	0.998617744390775	137	n.s	n.s
V_V_WT:V_V_HM	0.545208735809879	6.11389889917234	54974.8130817019	0.0891752946525966	0.995625374413257	137	n.s	n.s
V_V_HT:V_V_HM	0.851407025930499	6.11314262998968	54974.8130817019	0.139274850508753	0.989363021928104	137	n.s	n.s
V_V_WT:V_V_HT	-0.276353848666254	6.11315524730681	54974.8130817019	-0.0452064175513951	0.998873932495505	138	n.s	n.s
V_V_WT:V_V_HM	0.557926715672753	6.11393960647308	54974.8130817019	0.0912548620993988	0.995419439970019	138	n.s	n.s
V_V_HT:V_V_HM	0.834280564339029	6.11318183505987	54974.8130817019	0.136472394711756	0.989784596111959	138	n.s	n.s
V_V_WT:V_V_HT	-0.246220891347214	6.11320072215307	54974.8130817019	-0.0402769191685391	0.999106020510086	139	n.s	n.s
V_V_WT:V_V_HM	0.571057698634469	6.1139869503902	54974.8130817019	0.0934018510782107	0.995201895183355	139	n.s	n.s
V_V_HT:V_V_HM	0.817278589981733	6.11322737496704	54974.8130817019	0.133690199930792	0.990194819758118	139	n.s	n.s
V_V_WT:V_V_HT	-0.215847137006129	6.1132509057514	54974.8130817019	-0.0353080775407171	0.999312918091728	140	n.s	n.s
V_V_WT:V_V_HM	0.584625767742786	6.11403924556708	54974.8130817019	0.0956202183632797	0.99497185626313	140	n.s	n.s
V_V_HT:V_V_HM	0.800472904748922	6.11327763217792	54974.8130817019	0.130940054241205	0.990592177422213	140	n.s	n.s
V_V_WT:V_V_HT	-0.18528009371817	6.11330356331657	54974.8130817019	-0.0303076874555943	0.999493702774633	141	n.s	n.s
V_V_WT:V_V_HM	0.598655268681128	6.11409416036031	54974.8130817019	0.0979139759675943	0.994728380099339	141	n.s	n.s
V_V_HT:V_V_HM	0.783935362399319	6.11333036852228	54974.8130817019	0.128233763782148	0.990975288164735	141	n.s	n.s
V_V_WT:V_V_HT	-0.154566608667395	6.11335688378643	54974.8130817019	-0.0252834263737046	0.99964762466925	142	n.s	n.s
V_V_WT:V_V_HM	0.61317091503459	6.11414980089379	54974.8130817019	0.100287192005821	0.994470460461137	142	n.s	n.s
V_V_HT:V_V_HM	0.767737523701943	6.11338377003595	54974.8130817019	0.125583073561473	0.991342912258759	142	n.s	n.s
V_V_WT:V_V_HT	-0.123753083049529	6.11340858296887	54974.8130817019	-0.0202428941841526	0.99977410504522	143	n.s	n.s
V_V_WT:V_V_HM	0.628197519902702	6.11420378052846	54974.8130817019	0.102743961839036	0.994197027310243	143	n.s	n.s
V_V_HT:V_V_HM	0.751950602952196	6.11343554893968	54974.8130817019	0.122999677829697	0.991693942971171	143	n.s	n.s
V_V_WT:V_V_HT	-0.0928847939145641	6.11345695039603	54974.8130817019	-0.0151934976672318	0.999872738090951	144	n.s	n.s
V_V_WT:V_V_HM	0.64375993469297	6.11425430770842	54974.8130817019	0.105288380609449	0.993906946206235	144	n.s	n.s
V_V_HT:V_V_HM	0.736644728607505	6.11348399191841	54974.8130817019	0.120495077697316	0.99202741716473	144	n.s	n.s
V_V_WT:V_V_HT	-0.0620067358780361	6.11349946256062	54974.8130817019	-0.0101425928402821	0.999943285210055	145	n.s	n.s
V_V_WT:V_V_HM	0.659883019966063	6.11429874658861	54974.8130817019	0.107924562949142	0.993599012416999	145	n.s	n.s
V_V_HT:V_V_HM	0.721889755844092	6.11352657153316	54974.8130817019	0.118080742333808	0.992342482984215	145	n.s	n.s
V_V_WT:V_V_HT	-0.0311634569256043	6.11353291069403	54974.8130817019	-0.00509745467650823	0.999985674349024	146	n.s	n.s
V_V_WT:V_V_HM	0.676591524847755	6.11433375073585	54974.8130817019	0.110656623015766	0.993271949342762	146	n.s	n.s
V_V_HT:V_V_HM	0.707754981773352	6.11356007420722	54974.8130817019	0.115768058738693	0.992638395516591	146	n.s	n.s
V_V_WT:V_V_HT	-0.000397218736054583	6.11355550074606	54974.8130817019	-6.4973440742643e-05	0.999999997672539	147	n.s	n.s
V_V_WT:V_V_HM	0.693909598102611	6.1143574453898	54974.8130817019	0.113488556123884	0.992924419361579	147	n.s	n.s
V_V_HT:V_V_HM	0.69430681683868	6.11358270306378	54974.8130817019	0.113567911086037	0.992914556360041	147	n.s	n.s
V_V_WT:V_V_HT	0.0302527078886641	6.11356740821189	54974.8130817019	0.00494845412974885	0.999986499591853	148	n.s	n.s
V_V_WT:V_V_HM	0.71186048505486	6.11437000463499	54974.8130817019	0.116424175265029	0.992555029794119	148	n.s	n.s
V_V_HT:V_V_HM	0.681607777166167	6.11359463352982	54974.8130817019	0.111490508943447	0.993170515830759	148	n.s	n.s
V_V_WT:V_V_HT	0.0607503372279297	6.11357071955575	54974.8130817019	0.00993696483032491	0.99994556147519	149	n.s	n.s
V_V_WT:V_V_HM	0.730466294335848	6.11437359081031	54974.8130817019	0.119467069436796	0.992162337336698	149	n.s	n.s
V_V_HT:V_V_HM	0.669715957107933	6.11359795469164	54974.8130817019	0.109545305738331	0.993405961796322	149	n.s	n.s
V_V_WT:V_V_HT	0.0910626112254107	6.11356877374994	54974.8130817019	0.0148951642805442	0.999877686446242	150	n.s	n.s
V_V_WT:V_V_HM	0.749748039760398	6.11437167006549	54974.8130817019	0.122620619127716	0.991744845880597	150	n.s	n.s
V_V_HT:V_V_HM	0.658685428535016	6.11359600993044	54974.8130817019	0.107741078649145	0.993620688718038	150	n.s	n.s
V_V_WT:V_V_HT	0.121157066277149	6.11356403561523	54974.8130817019	0.0198177471555603	0.999783492999955	151	n.s	n.s
V_V_WT:V_V_HM	0.769726509057481	6.11436680239073	54974.8130817019	0.125888180073939	0.991300981155667	151	n.s	n.s
V_V_HT:V_V_HM	0.648569442780332	6.11359126736821	54974.8130817019	0.106086490642926	0.993814512171262	151	n.s	n.s
V_V_WT:V_V_HT	0.151001954875802	6.11355796851796	54974.8130817019	0.0246995212367976	0.999663709785365	152	n.s	n.s
V_V_WT:V_V_HM	0.79042215877811	6.11436050886572	54974.8130817019	0.129273070770363	0.990829089391889	152	n.s	n.s
V_V_HT:V_V_HM	0.639420203902286	6.11358519238046	54974.8130817019	0.104590053754255	0.993987258194014	152	n.s	n.s
V_V_WT:V_V_HT	0.180568394897854	6.11355236056916	54974.8130817019	0.0295357566678375	0.999519158744402	153	n.s	n.s
V_V_WT:V_V_HM	0.81185412414403	6.11435464900936	54974.8130817019	0.132778383124303	0.99032746189839	153	n.s	n.s
V_V_HT:V_V_HM	0.631285729246226	6.11357957556152	54974.8130817019	0.103259591446185	0.994138808465266	153	n.s	n.s
V_V_WT:V_V_HT	0.209828219436979	6.1135478232319	54974.8130817019	0.0343218415074169	0.999350753202379	154	n.s	n.s
V_V_WT:V_V_HM	0.834041208791966	6.11434986062907	54974.8130817019	0.136407177836264	0.989794306809536	154	n.s	n.s
V_V_HT:V_V_HM	0.62421298935498	6.11357502929904	54974.8130817019	0.102102777239744	0.99426902056741	154	n.s	n.s
V_V_WT:V_V_HT	0.238754065926393	6.11354378829565	54974.8130817019	0.0390533010303266	0.999159491180467	155	n.s	n.s
V_V_WT:V_V_HM	0.857001796174277	6.11434555668418	54974.8130817019	0.140162473355371	0.9892277480938	155	n.s	n.s
V_V_HT:V_V_HM	0.618247730247877	6.11357098473911	54974.8130817019	0.101127104239268	0.994377716001254	155	n.s	n.s
V_V_WT:V_V_HT	0.267321786155541	6.1135399271889	54974.8130817019	0.0437261863567251	0.998946430178124	156	n.s	n.s
V_V_WT:V_V_HM	0.880752584117573	6.11434139996101	54974.8130817019	0.144047007928473	0.988625860516007	156	n.s	n.s
V_V_HT:V_V_HM	0.613430797962053	6.11356711302516	54974.8130817019	0.100339259653357	0.99446473330436	156	n.s	n.s
V_V_WT:V_V_HT	0.295508875427288	6.11353526499738	54974.8130817019	0.0483368235592266	0.99871268408601	157	n.s	n.s
V_V_WT:V_V_HM	0.905309377070878	6.11433638276243	54974.8130817019	0.148063390758665	0.987986648027565	157	n.s	n.s
V_V_HT:V_V_HM	0.609800501643633	6.11356243811952	54974.8130817019	0.0997455260849847	0.994529866391661	157	n.s	n.s
V_V_WT:V_V_HT	0.323297038878785	6.11352957858092	54974.8130817019	0.052882223717617	0.99845938950509	158	n.s	n.s
V_V_WT:V_V_HM	0.930685590078404	6.11433027960539	54974.8130817019	0.152213823512731	0.987308089928637	158	n.s	n.s
V_V_HT:V_V_HM	0.607388551199612	6.11355673681889	54974.8130817019	0.099351094190656	0.994572924575836	158	n.s	n.s
V_V_WT:V_V_HT	0.35067308008135	6.11352380566888	54974.8130817019	0.0573602215724067	0.998187677270852	159	n.s	n.s
V_V_WT:V_V_HM	0.956891663641727	6.11432407202594	54974.8130817019	0.156499991228739	0.98658816607853	159	n.s	n.s
V_V_HT:V_V_HM	0.606218583560349	6.11355094839117	54974.8130817019	0.0991598154129852	0.994593744781674	159	n.s	n.s
V_V_WT:V_V_HT	0.37762807818644	6.11351948468464	54974.8130817019	0.0617693423783894	0.997898659127391	160	n.s	n.s
V_V_WT:V_V_HM	0.983935472886429	6.11431936601801	54974.8130817019	0.160923140252522	0.985824853333914	160	n.s	n.s
V_V_HT:V_V_HM	0.606307394699996	6.11354661362445	54974.8130817019	0.0991744126639682	0.994592157306916	160	n.s	n.s
V_V_WT:V_V_HT	0.404153967785362	6.11351689752932	54974.8130817019	0.0661082605249189	0.99759344881621	161	n.s	n.s
V_V_WT:V_V_HM	1.01182437447958	6.11431646204559	54974.8130817019	0.165484462696763	0.985016065770091	161	n.s	n.s
V_V_HT:V_V_HM	0.607670406694208	6.11354401508194	54974.8130817019	0.0993974043852637	0.994567877862654	161	n.s	n.s
[truncated: 9,057 more rows]
