# Supplementary material for: Key HPI axis receptors facilitate light adaptive behavior in larval zebrafish
Source: Sci Rep. 2024 Apr 2;14:7759. doi: 10.1038/s41598-024-57707-6 (PMC10987622; doi:10.1038/s41598-024-57707-6)
Supplement: Supplementary file 1 — Supplementary Information. [file 41598_2024_57707_MOESM1_ESM.zip › Supp_Tables_SciRpts/SuppTableS55_dim_nr3c1.e5_4x[7.5_7.5min]_predict.csv]

Supplementary Table S55. Locomotor response of nr3c1 ex5 lineage larvae of 4x[7.5 dark + 7.5-min dim light] assay:
Raw data and predicted values by a generalized additive model.
Columns: assay (each assay)	Time (time point when data were recorded in seconds)
base.tx (photo period)	tx.a (extra treatment condtion. not relevant)	tx.b (extra treatment condtion.
not relevant)	geno (genotype: wildtype	heterozygous	or homozygous)	xvar (tx.a	tx.b	and geno combined)
moved (raw movement data)	rsums (rolling sums of raw movement for 1-min window)
anid (assay	tx.a	tx.b	and geno combined	an id for each assay)	xvarF (tx.a	tx.b	and geno combined)
prd (GAM predicted value for the given second)
assay	Time	base.tx	tx.a	tx.b	geno	xvar	moved	rsums	anid	xvarF	prd
1	-421	1 Baseline Dark	V	V	HT	V_V_HT	0.09	1.127	1_V_V_HT	V_V_HT	1.17653565136392
1	-420	1 Baseline Dark	V	V	HT	V_V_HT	0.071	1.127	1_V_V_HT	V_V_HT	1.17351111678836
1	-419	1 Baseline Dark	V	V	HT	V_V_HT	0.02	1.149	1_V_V_HT	V_V_HT	1.17048657644231
1	-418	1 Baseline Dark	V	V	HT	V_V_HT	0.115	1.178	1_V_V_HT	V_V_HT	1.16746204027018
1	-417	1 Baseline Dark	V	V	HT	V_V_HT	0	1.164	1_V_V_HT	V_V_HT	1.16443725743453
1	-416	1 Baseline Dark	V	V	HT	V_V_HT	0	1.219	1_V_V_HT	V_V_HT	1.16141101163009
1	-415	1 Baseline Dark	V	V	HT	V_V_HT	0	1.219	1_V_V_HT	V_V_HT	1.15838184197882
1	-414	1 Baseline Dark	V	V	HT	V_V_HT	0.014	1.198	1_V_V_HT	V_V_HT	1.15534814806415
1	-413	1 Baseline Dark	V	V	HT	V_V_HT	0.027	1.178	1_V_V_HT	V_V_HT	1.15230782038982
1	-412	1 Baseline Dark	V	V	HT	V_V_HT	0	1.208	1_V_V_HT	V_V_HT	1.14925855461388
1	-411	1 Baseline Dark	V	V	HT	V_V_HT	0	1.196	1_V_V_HT	V_V_HT	1.14619781690827
1	-410	1 Baseline Dark	V	V	HT	V_V_HT	0	1.171	1_V_V_HT	V_V_HT	1.14312303979569
1	-409	1 Baseline Dark	V	V	HT	V_V_HT	0	1.171	1_V_V_HT	V_V_HT	1.14003171201141
1	-408	1 Baseline Dark	V	V	HT	V_V_HT	0	1.171	1_V_V_HT	V_V_HT	1.13692133440576
1	-407	1 Baseline Dark	V	V	HT	V_V_HT	0.186	1.171	1_V_V_HT	V_V_HT	1.13378953861569
1	-406	1 Baseline Dark	V	V	HT	V_V_HT	0.009	1.171	1_V_V_HT	V_V_HT	1.13063455277606
1	-405	1 Baseline Dark	V	V	HT	V_V_HT	0	1.141	1_V_V_HT	V_V_HT	1.12745550487332
1	-404	1 Baseline Dark	V	V	HT	V_V_HT	0	1.141	1_V_V_HT	V_V_HT	1.12425258391337
1	-403	1 Baseline Dark	V	V	HT	V_V_HT	0	1.17	1_V_V_HT	V_V_HT	1.12102698034506
1	-402	1 Baseline Dark	V	V	HT	V_V_HT	0	1.202	1_V_V_HT	V_V_HT	1.11778009416708
1	-401	1 Baseline Dark	V	V	HT	V_V_HT	0	1.202	1_V_V_HT	V_V_HT	1.11451332518956
1	-400	1 Baseline Dark	V	V	HT	V_V_HT	0	1.208	1_V_V_HT	V_V_HT	1.11122806205049
1	-399	1 Baseline Dark	V	V	HT	V_V_HT	0	1.195	1_V_V_HT	V_V_HT	1.10792602801896
1	-398	1 Baseline Dark	V	V	HT	V_V_HT	0	1.195	1_V_V_HT	V_V_HT	1.10461053426792
1	-397	1 Baseline Dark	V	V	HT	V_V_HT	0	1.195	1_V_V_HT	V_V_HT	1.10128653006909
1	-396	1 Baseline Dark	V	V	HT	V_V_HT	0	1.125	1_V_V_HT	V_V_HT	1.097959298803
1	-395	1 Baseline Dark	V	V	HT	V_V_HT	0.119	1.047	1_V_V_HT	V_V_HT	1.09463413138602
1	-394	1 Baseline Dark	V	V	HT	V_V_HT	0	1.071	1_V_V_HT	V_V_HT	1.09131667601474
1	-393	1 Baseline Dark	V	V	HT	V_V_HT	0	1.071	1_V_V_HT	V_V_HT	1.08801402833241
1	-392	1 Baseline Dark	V	V	HT	V_V_HT	0	1.034	1_V_V_HT	V_V_HT	1.08473402249053
1	-391	1 Baseline Dark	V	V	HT	V_V_HT	0.104	0.944	1_V_V_HT	V_V_HT	1.0814859371458
1	-390	1 Baseline Dark	V	V	HT	V_V_HT	0	0.873	1_V_V_HT	V_V_HT	1.07827940380328
1	-389	1 Baseline Dark	V	V	HT	V_V_HT	0.022	0.853	1_V_V_HT	V_V_HT	1.07512406732261
1	-388	1 Baseline Dark	V	V	HT	V_V_HT	0.029	0.738	1_V_V_HT	V_V_HT	1.07202956168783
1	-387	1 Baseline Dark	V	V	HT	V_V_HT	0	0.776	1_V_V_HT	V_V_HT	1.06900583559982
1	-386	1 Baseline Dark	V	V	HT	V_V_HT	0.055	0.776	1_V_V_HT	V_V_HT	1.06606406241512
1	-385	1 Baseline Dark	V	V	HT	V_V_HT	0	0.776	1_V_V_HT	V_V_HT	1.06321596797909
1	-384	1 Baseline Dark	V	V	HT	V_V_HT	0	0.777	1_V_V_HT	V_V_HT	1.06047459650573
1	-383	1 Baseline Dark	V	V	HT	V_V_HT	0	0.764	1_V_V_HT	V_V_HT	1.05785418945074
1	-382	1 Baseline Dark	V	V	HT	V_V_HT	0.03	0.764	1_V_V_HT	V_V_HT	1.0553694147354
1	-381	1 Baseline Dark	V	V	HT	V_V_HT	0.039	0.764	1_V_V_HT	V_V_HT	1.05303580354848
1	-380	1 Baseline Dark	V	V	HT	V_V_HT	0	0.764	1_V_V_HT	V_V_HT	1.05086976689364
1	-379	1 Baseline Dark	V	V	HT	V_V_HT	0	0.764	1_V_V_HT	V_V_HT	1.04888832170258
1	-378	1 Baseline Dark	V	V	HT	V_V_HT	0	0.764	1_V_V_HT	V_V_HT	1.04710858952322
1	-377	1 Baseline Dark	V	V	HT	V_V_HT	0	0.588	1_V_V_HT	V_V_HT	1.04554769310903
1	-376	1 Baseline Dark	V	V	HT	V_V_HT	0	0.628	1_V_V_HT	V_V_HT	1.04422275139255
1	-375	1 Baseline Dark	V	V	HT	V_V_HT	0	0.645	1_V_V_HT	V_V_HT	1.04315080563425
1	-374	1 Baseline Dark	V	V	HT	V_V_HT	0	0.675	1_V_V_HT	V_V_HT	1.04234857898148
1	-373	1 Baseline Dark	V	V	HT	V_V_HT	0.029	0.675	1_V_V_HT	V_V_HT	1.04183254024196
1	-372	1 Baseline Dark	V	V	HT	V_V_HT	0.032	0.675	1_V_V_HT	V_V_HT	1.04161851804945
1	-371	1 Baseline Dark	V	V	HT	V_V_HT	0	0.675	1_V_V_HT	V_V_HT	1.04172217567853
1	-370	1 Baseline Dark	V	V	HT	V_V_HT	0.019	0.675	1_V_V_HT	V_V_HT	1.04215889467666
1	-369	1 Baseline Dark	V	V	HT	V_V_HT	0	0.697	1_V_V_HT	V_V_HT	1.04294293178252
1	-368	1 Baseline Dark	V	V	HT	V_V_HT	0	0.711	1_V_V_HT	V_V_HT	1.04408792114572
1	-367	1 Baseline Dark	V	V	HT	V_V_HT	0	0.711	1_V_V_HT	V_V_HT	1.04560567483466
1	-366	1 Baseline Dark	V	V	HT	V_V_HT	0	0.744	1_V_V_HT	V_V_HT	1.04750569549996
1	-365	1 Baseline Dark	V	V	HT	V_V_HT	0	0.625	1_V_V_HT	V_V_HT	1.04979496256186
1	-364	1 Baseline Dark	V	V	HT	V_V_HT	0.024	0.643	1_V_V_HT	V_V_HT	1.05247824222258
1	-363	1 Baseline Dark	V	V	HT	V_V_HT	0	0.643	1_V_V_HT	V_V_HT	1.05555935566993
1	-362	1 Baseline Dark	V	V	HT	V_V_HT	0	0.643	1_V_V_HT	V_V_HT	1.059040126617
1	-361	1 Baseline Dark	V	V	HT	V_V_HT	0	0.539	1_V_V_HT	V_V_HT	1.06292187146035
1	-360	1 Baseline Dark	V	V	HT	V_V_HT	0	0.539	1_V_V_HT	V_V_HT	1.0672053659617
1	-359	1 Baseline Dark	V	V	HT	V_V_HT	0	0.517	1_V_V_HT	V_V_HT	1.07188916545699
1	-358	1 Baseline Dark	V	V	HT	V_V_HT	0	0.488	1_V_V_HT	V_V_HT	1.07697128019733
1	-357	1 Baseline Dark	V	V	HT	V_V_HT	0.038	0.488	1_V_V_HT	V_V_HT	1.08244913804847
1	-356	1 Baseline Dark	V	V	HT	V_V_HT	0	0.433	1_V_V_HT	V_V_HT	1.08831786750289
1	-355	1 Baseline Dark	V	V	HT	V_V_HT	0	0.433	1_V_V_HT	V_V_HT	1.09457144017258
1	-354	1 Baseline Dark	V	V	HT	V_V_HT	0.015	0.433	1_V_V_HT	V_V_HT	1.10120154029233
1	-353	1 Baseline Dark	V	V	HT	V_V_HT	0.014	0.433	1_V_V_HT	V_V_HT	1.10819871237122
1	-352	1 Baseline Dark	V	V	HT	V_V_HT	0	0.403	1_V_V_HT	V_V_HT	1.11555126437686
1	-351	1 Baseline Dark	V	V	HT	V_V_HT	0	0.476	1_V_V_HT	V_V_HT	1.12324695181604
1	-350	1 Baseline Dark	V	V	HT	V_V_HT	0	0.476	1_V_V_HT	V_V_HT	1.13127352712527
1	-349	1 Baseline Dark	V	V	HT	V_V_HT	0	0.542	1_V_V_HT	V_V_HT	1.13961826371575
1	-348	1 Baseline Dark	V	V	HT	V_V_HT	0	0.56	1_V_V_HT	V_V_HT	1.14826647428535
1	-347	1 Baseline Dark	V	V	HT	V_V_HT	0.01	0.56	1_V_V_HT	V_V_HT	1.15720299614382
1	-346	1 Baseline Dark	V	V	HT	V_V_HT	0.049	0.586	1_V_V_HT	V_V_HT	1.16641226479706
1	-345	1 Baseline Dark	V	V	HT	V_V_HT	0.017	0.586	1_V_V_HT	V_V_HT	1.17587710344749
1	-344	1 Baseline Dark	V	V	HT	V_V_HT	0.03	0.586	1_V_V_HT	V_V_HT	1.18557994467622
1	-343	1 Baseline Dark	V	V	HT	V_V_HT	0	0.557	1_V_V_HT	V_V_HT	1.19550320326737
1	-342	1 Baseline Dark	V	V	HT	V_V_HT	0	0.548	1_V_V_HT	V_V_HT	1.2056293118088
1	-341	1 Baseline Dark	V	V	HT	V_V_HT	0	0.644	1_V_V_HT	V_V_HT	1.21594069698845
1	-340	1 Baseline Dark	V	V	HT	V_V_HT	0	0.649	1_V_V_HT	V_V_HT	1.22641960648098
1	-339	1 Baseline Dark	V	V	HT	V_V_HT	0.022	0.649	1_V_V_HT	V_V_HT	1.23704747691005
1	-338	1 Baseline Dark	V	V	HT	V_V_HT	0.014	0.667	1_V_V_HT	V_V_HT	1.24780496063863
1	-337	1 Baseline Dark	V	V	HT	V_V_HT	0	0.667	1_V_V_HT	V_V_HT	1.25867219623781
1	-336	1 Baseline Dark	V	V	HT	V_V_HT	0.033	0.687	1_V_V_HT	V_V_HT	1.26962906984973
1	-335	1 Baseline Dark	V	V	HT	V_V_HT	0	0.687	1_V_V_HT	V_V_HT	1.28065543388716
1	-334	1 Baseline Dark	V	V	HT	V_V_HT	0.018	0.663	1_V_V_HT	V_V_HT	1.29173122297335
1	-333	1 Baseline Dark	V	V	HT	V_V_HT	0	0.75	1_V_V_HT	V_V_HT	1.30283674753913
1	-332	1 Baseline Dark	V	V	HT	V_V_HT	0	0.813	1_V_V_HT	V_V_HT	1.31395240204489
1	-331	1 Baseline Dark	V	V	HT	V_V_HT	0	0.873	1_V_V_HT	V_V_HT	1.325058808807
1	-330	1 Baseline Dark	V	V	HT	V_V_HT	0	0.873	1_V_V_HT	V_V_HT	1.33613747313361
1	-329	1 Baseline Dark	V	V	HT	V_V_HT	0	0.873	1_V_V_HT	V_V_HT	1.34717040302198
1	-328	1 Baseline Dark	V	V	HT	V_V_HT	0	0.873	1_V_V_HT	V_V_HT	1.35814081725567
1	-327	1 Baseline Dark	V	V	HT	V_V_HT	0	0.835	1_V_V_HT	V_V_HT	1.36903222186446
1	-326	1 Baseline Dark	V	V	HT	V_V_HT	0	0.856	1_V_V_HT	V_V_HT	1.37982812962435
1	-325	1 Baseline Dark	V	V	HT	V_V_HT	0	0.885	1_V_V_HT	V_V_HT	1.39051204705667
1	-324	1 Baseline Dark	V	V	HT	V_V_HT	0	0.87	1_V_V_HT	V_V_HT	1.40106748550773
1	-323	1 Baseline Dark	V	V	HT	V_V_HT	0	0.856	1_V_V_HT	V_V_HT	1.41147795461489
1	-322	1 Baseline Dark	V	V	HT	V_V_HT	0	0.856	1_V_V_HT	V_V_HT	1.4217274656065
1	-321	1 Baseline Dark	V	V	HT	V_V_HT	0.112	0.871	1_V_V_HT	V_V_HT	1.4318020110419
1	-320	1 Baseline Dark	V	V	HT	V_V_HT	0	0.921	1_V_V_HT	V_V_HT	1.44168861305056
1	-319	1 Baseline Dark	V	V	HT	V_V_HT	0.066	0.921	1_V_V_HT	V_V_HT	1.45137693301032
1	-318	1 Baseline Dark	V	V	HT	V_V_HT	0.018	0.921	1_V_V_HT	V_V_HT	1.46085928812485
1	-317	1 Baseline Dark	V	V	HT	V_V_HT	0	0.911	1_V_V_HT	V_V_HT	1.47012907077143
1	-316	1 Baseline Dark	V	V	HT	V_V_HT	0.026	0.915	1_V_V_HT	V_V_HT	1.47918182213355
1	-315	1 Baseline Dark	V	V	HT	V_V_HT	0	1.024	1_V_V_HT	V_V_HT	1.48801364128597
1	-314	1 Baseline Dark	V	V	HT	V_V_HT	0	1.045	1_V_V_HT	V_V_HT	1.49662059824616
1	-313	1 Baseline Dark	V	V	HT	V_V_HT	0	1.045	1_V_V_HT	V_V_HT	1.50499928736804
1	-312	1 Baseline Dark	V	V	HT	V_V_HT	0.023	1.045	1_V_V_HT	V_V_HT	1.51314876086167
1	-311	1 Baseline Dark	V	V	HT	V_V_HT	0.096	1.045	1_V_V_HT	V_V_HT	1.52107096074782
1	-310	1 Baseline Dark	V	V	HT	V_V_HT	0.024	1.045	1_V_V_HT	V_V_HT	1.52877012386107
1	-309	1 Baseline Dark	V	V	HT	V_V_HT	0	1.076	1_V_V_HT	V_V_HT	1.53625094239914
1	-308	1 Baseline Dark	V	V	HT	V_V_HT	0.018	1.062	1_V_V_HT	V_V_HT	1.54351848087671
1	-307	1 Baseline Dark	V	V	HT	V_V_HT	0	1.062	1_V_V_HT	V_V_HT	1.55057959060342
1	-306	1 Baseline Dark	V	V	HT	V_V_HT	0.02	1.029	1_V_V_HT	V_V_HT	1.55744308146316
1	-305	1 Baseline Dark	V	V	HT	V_V_HT	0	1.029	1_V_V_HT	V_V_HT	1.56411951507905
1	-304	1 Baseline Dark	V	V	HT	V_V_HT	0	1.011	1_V_V_HT	V_V_HT	1.57062072461398
1	-303	1 Baseline Dark	V	V	HT	V_V_HT	0.087	1.055	1_V_V_HT	V_V_HT	1.5769587988739
1	-302	1 Baseline Dark	V	V	HT	V_V_HT	0.063	1.079	1_V_V_HT	V_V_HT	1.58314581605692
1	-301	1 Baseline Dark	V	V	HT	V_V_HT	0.06	1.079	1_V_V_HT	V_V_HT	1.58919386373921
1	-300	1 Baseline Dark	V	V	HT	V_V_HT	0	1.107	1_V_V_HT	V_V_HT	1.59511504660254
1	-299	1 Baseline Dark	V	V	HT	V_V_HT	0	1.133	1_V_V_HT	V_V_HT	1.60092152373558
1	-298	1 Baseline Dark	V	V	HT	V_V_HT	0	1.133	1_V_V_HT	V_V_HT	1.60662538534593
1	-297	1 Baseline Dark	V	V	HT	V_V_HT	0	1.133	1_V_V_HT	V_V_HT	1.61223856286666
1	-296	1 Baseline Dark	V	V	HT	V_V_HT	0.021	1.133	1_V_V_HT	V_V_HT	1.6177725300221
1	-295	1 Baseline Dark	V	V	HT	V_V_HT	0.029	1.133	1_V_V_HT	V_V_HT	1.62323843937972
1	-294	1 Baseline Dark	V	V	HT	V_V_HT	0	1.133	1_V_V_HT	V_V_HT	1.62864638824919
1	-293	1 Baseline Dark	V	V	HT	V_V_HT	0	1.133	1_V_V_HT	V_V_HT	1.6340050362216
1	-292	1 Baseline Dark	V	V	HT	V_V_HT	0	1.133	1_V_V_HT	V_V_HT	1.63932136404401
1	-291	1 Baseline Dark	V	V	HT	V_V_HT	0.015	1.021	1_V_V_HT	V_V_HT	1.64460047970567
1	-290	1 Baseline Dark	V	V	HT	V_V_HT	0.05	1.021	1_V_V_HT	V_V_HT	1.64984580949439
1	-289	1 Baseline Dark	V	V	HT	V_V_HT	0	0.955	1_V_V_HT	V_V_HT	1.65506003685682
1	-288	1 Baseline Dark	V	V	HT	V_V_HT	0	0.937	1_V_V_HT	V_V_HT	1.66024386446135
1	-287	1 Baseline Dark	V	V	HT	V_V_HT	0	0.961	1_V_V_HT	V_V_HT	1.66539593598114
1	-286	1 Baseline Dark	V	V	HT	V_V_HT	0.053	0.935	1_V_V_HT	V_V_HT	1.67051405294785
1	-285	1 Baseline Dark	V	V	HT	V_V_HT	0.126	0.935	1_V_V_HT	V_V_HT	1.67559425892717
1	-284	1 Baseline Dark	V	V	HT	V_V_HT	0.051	0.935	1_V_V_HT	V_V_HT	1.68063214624136
1	-283	1 Baseline Dark	V	V	HT	V_V_HT	0	0.935	1_V_V_HT	V_V_HT	1.68562332911708
1	-282	1 Baseline Dark	V	V	HT	V_V_HT	0	0.912	1_V_V_HT	V_V_HT	1.6905629650045
1	-281	1 Baseline Dark	V	V	HT	V_V_HT	0	0.816	1_V_V_HT	V_V_HT	1.69544446126714
1	-280	1 Baseline Dark	V	V	HT	V_V_HT	0	0.792	1_V_V_HT	V_V_HT	1.70026038572962
1	-279	1 Baseline Dark	V	V	HT	V_V_HT	0.053	0.842	1_V_V_HT	V_V_HT	1.70500165711772
1	-278	1 Baseline Dark	V	V	HT	V_V_HT	0	0.893	1_V_V_HT	V_V_HT	1.70965841825836
1	-277	1 Baseline Dark	V	V	HT	V_V_HT	0	0.927	1_V_V_HT	V_V_HT	1.71421901404917
1	-276	1 Baseline Dark	V	V	HT	V_V_HT	0	0.915	1_V_V_HT	V_V_HT	1.71867008688823
1	-275	1 Baseline Dark	V	V	HT	V_V_HT	0	0.915	1_V_V_HT	V_V_HT	1.72299793860308
1	-274	1 Baseline Dark	V	V	HT	V_V_HT	0	0.915	1_V_V_HT	V_V_HT	1.72718887123481
1	-273	1 Baseline Dark	V	V	HT	V_V_HT	0.044	0.828	1_V_V_HT	V_V_HT	1.73122900879079
1	-272	1 Baseline Dark	V	V	HT	V_V_HT	0.024	0.765	1_V_V_HT	V_V_HT	1.73510375323728
1	-271	1 Baseline Dark	V	V	HT	V_V_HT	0	0.705	1_V_V_HT	V_V_HT	1.7387983143319
1	-270	1 Baseline Dark	V	V	HT	V_V_HT	0.028	0.705	1_V_V_HT	V_V_HT	1.7422978839515
1	-269	1 Baseline Dark	V	V	HT	V_V_HT	0.026	0.705	1_V_V_HT	V_V_HT	1.74558752251607
1	-268	1 Baseline Dark	V	V	HT	V_V_HT	0	0.705	1_V_V_HT	V_V_HT	1.74865233382418
1	-267	1 Baseline Dark	V	V	HT	V_V_HT	0	0.705	1_V_V_HT	V_V_HT	1.75147774298078
1	-266	1 Baseline Dark	V	V	HT	V_V_HT	0	0.684	1_V_V_HT	V_V_HT	1.75404925010946
1	-265	1 Baseline Dark	V	V	HT	V_V_HT	0	0.655	1_V_V_HT	V_V_HT	1.75635235688019
1	-264	1 Baseline Dark	V	V	HT	V_V_HT	0	0.655	1_V_V_HT	V_V_HT	1.75837287926487
1	-263	1 Baseline Dark	V	V	HT	V_V_HT	0	0.655	1_V_V_HT	V_V_HT	1.76009788137654
1	-262	1 Baseline Dark	V	V	HT	V_V_HT	0	0.673	1_V_V_HT	V_V_HT	1.76151517938783
1	-261	1 Baseline Dark	V	V	HT	V_V_HT	0	0.658	1_V_V_HT	V_V_HT	1.7626143171166
1	-260	1 Baseline Dark	V	V	HT	V_V_HT	0	0.708	1_V_V_HT	V_V_HT	1.76338525935522
1	-259	1 Baseline Dark	V	V	HT	V_V_HT	0	0.729	1_V_V_HT	V_V_HT	1.76381857716932
1	-258	1 Baseline Dark	V	V	HT	V_V_HT	0	0.729	1_V_V_HT	V_V_HT	1.76390724972301
1	-257	1 Baseline Dark	V	V	HT	V_V_HT	0.024	0.729	1_V_V_HT	V_V_HT	1.76364484729377
1	-256	1 Baseline Dark	V	V	HT	V_V_HT	0	0.676	1_V_V_HT	V_V_HT	1.76302493753333
1	-255	1 Baseline Dark	V	V	HT	V_V_HT	0	0.55	1_V_V_HT	V_V_HT	1.76204110147758
1	-254	1 Baseline Dark	V	V	HT	V_V_HT	0	0.499	1_V_V_HT	V_V_HT	1.76068691271364
1	-253	1 Baseline Dark	V	V	HT	V_V_HT	0	0.533	1_V_V_HT	V_V_HT	1.75895681151281
1	-252	1 Baseline Dark	V	V	HT	V_V_HT	0	0.533	1_V_V_HT	V_V_HT	1.75684964016008
1	-251	1 Baseline Dark	V	V	HT	V_V_HT	0	0.533	1_V_V_HT	V_V_HT	1.75436872902396
1	-250	1 Baseline Dark	V	V	HT	V_V_HT	0	0.544	1_V_V_HT	V_V_HT	1.75151831294947
1	-249	1 Baseline Dark	V	V	HT	V_V_HT	0.05	0.501	1_V_V_HT	V_V_HT	1.74830263206757
1	-248	1 Baseline Dark	V	V	HT	V_V_HT	0.069	0.656	1_V_V_HT	V_V_HT	1.74472690845021
1	-247	1 Baseline Dark	V	V	HT	V_V_HT	0.034	0.729	1_V_V_HT	V_V_HT	1.74080131535458
1	-246	1 Baseline Dark	V	V	HT	V_V_HT	0.008	0.729	1_V_V_HT	V_V_HT	1.73654099675031
1	-245	1 Baseline Dark	V	V	HT	V_V_HT	0	0.739	1_V_V_HT	V_V_HT	1.7319620968113
1	-244	1 Baseline Dark	V	V	HT	V_V_HT	0	0.739	1_V_V_HT	V_V_HT	1.72708076345668
1	-243	1 Baseline Dark	V	V	HT	V_V_HT	0	0.695	1_V_V_HT	V_V_HT	1.72191313213652
1	-242	1 Baseline Dark	V	V	HT	V_V_HT	0	0.671	1_V_V_HT	V_V_HT	1.71647535029407
1	-241	1 Baseline Dark	V	V	HT	V_V_HT	0	0.671	1_V_V_HT	V_V_HT	1.71078356075359
1	-240	1 Baseline Dark	V	V	HT	V_V_HT	0	0.643	1_V_V_HT	V_V_HT	1.70485390622462
1	-239	1 Baseline Dark	V	V	HT	V_V_HT	0	0.624	1_V_V_HT	V_V_HT	1.69870339100061
1	-238	1 Baseline Dark	V	V	HT	V_V_HT	0	0.624	1_V_V_HT	V_V_HT	1.69235331120373
1	-237	1 Baseline Dark	V	V	HT	V_V_HT	0	0.624	1_V_V_HT	V_V_HT	1.68582911949443
1	-236	1 Baseline Dark	V	V	HT	V_V_HT	0	0.624	1_V_V_HT	V_V_HT	1.67915781240253
1	-235	1 Baseline Dark	V	V	HT	V_V_HT	0	0.669	1_V_V_HT	V_V_HT	1.67236997207105
1	-234	1 Baseline Dark	V	V	HT	V_V_HT	0	0.765	1_V_V_HT	V_V_HT	1.665499575454
1	-233	1 Baseline Dark	V	V	HT	V_V_HT	0	0.782	1_V_V_HT	V_V_HT	1.65858127883372
1	-232	1 Baseline Dark	V	V	HT	V_V_HT	0.018	0.782	1_V_V_HT	V_V_HT	1.6516497257934
1	-231	1 Baseline Dark	V	V	HT	V_V_HT	0	0.782	1_V_V_HT	V_V_HT	1.64473996962597
1	-230	1 Baseline Dark	V	V	HT	V_V_HT	0.1	0.782	1_V_V_HT	V_V_HT	1.63788866862563
1	-229	1 Baseline Dark	V	V	HT	V_V_HT	0.021	0.782	1_V_V_HT	V_V_HT	1.63113287486932
1	-228	1 Baseline Dark	V	V	HT	V_V_HT	0	0.782	1_V_V_HT	V_V_HT	1.62450964629054
1	-227	1 Baseline Dark	V	V	HT	V_V_HT	0	0.758	1_V_V_HT	V_V_HT	1.61805603991232
1	-226	1 Baseline Dark	V	V	HT	V_V_HT	0	0.758	1_V_V_HT	V_V_HT	1.61180911229877
1	-225	1 Baseline Dark	V	V	HT	V_V_HT	0	0.758	1_V_V_HT	V_V_HT	1.60580583543821
1	-224	1 Baseline Dark	V	V	HT	V_V_HT	0	0.758	1_V_V_HT	V_V_HT	1.60008268400822
1	-223	1 Baseline Dark	V	V	HT	V_V_HT	0.034	0.785	1_V_V_HT	V_V_HT	1.59467537594951
1	-222	1 Baseline Dark	V	V	HT	V_V_HT	0	0.785	1_V_V_HT	V_V_HT	1.5896194668084
1	-221	1 Baseline Dark	V	V	HT	V_V_HT	0	0.785	1_V_V_HT	V_V_HT	1.58495050336474
1	-220	1 Baseline Dark	V	V	HT	V_V_HT	0.011	0.805	1_V_V_HT	V_V_HT	1.58070354677658
1	-219	1 Baseline Dark	V	V	HT	V_V_HT	0.01	0.755	1_V_V_HT	V_V_HT	1.57691109518672
1	-218	1 Baseline Dark	V	V	HT	V_V_HT	0.155	0.686	1_V_V_HT	V_V_HT	1.57360219888051
1	-217	1 Baseline Dark	V	V	HT	V_V_HT	0.073	0.74	1_V_V_HT	V_V_HT	1.57080274892249
1	-216	1 Baseline Dark	V	V	HT	V_V_HT	0	0.752	1_V_V_HT	V_V_HT	1.56853798135006
1	-215	1 Baseline Dark	V	V	HT	V_V_HT	0.01	0.787	1_V_V_HT	V_V_HT	1.56683229019419
1	-214	1 Baseline Dark	V	V	HT	V_V_HT	0	0.8	1_V_V_HT	V_V_HT	1.56570665027817
1	-213	1 Baseline Dark	V	V	HT	V_V_HT	0	0.864	1_V_V_HT	V_V_HT	1.56518024494413
1	-212	1 Baseline Dark	V	V	HT	V_V_HT	0	0.935	1_V_V_HT	V_V_HT	1.56526839276534
1	-211	1 Baseline Dark	V	V	HT	V_V_HT	0	0.935	1_V_V_HT	V_V_HT	1.56598545792043
1	-210	1 Baseline Dark	V	V	HT	V_V_HT	0	0.935	1_V_V_HT	V_V_HT	1.56734579654037
1	-209	1 Baseline Dark	V	V	HT	V_V_HT	0.007	0.997	1_V_V_HT	V_V_HT	1.5693637738736
1	-208	1 Baseline Dark	V	V	HT	V_V_HT	0	0.997	1_V_V_HT	V_V_HT	1.57205261506815
1	-207	1 Baseline Dark	V	V	HT	V_V_HT	0	0.997	1_V_V_HT	V_V_HT	1.57542099529275
1	-206	1 Baseline Dark	V	V	HT	V_V_HT	0	1.118	1_V_V_HT	V_V_HT	1.57947528446698
1	-205	1 Baseline Dark	V	V	HT	V_V_HT	0.045	1.118	1_V_V_HT	V_V_HT	1.58421607540444
1	-204	1 Baseline Dark	V	V	HT	V_V_HT	0.096	1.118	1_V_V_HT	V_V_HT	1.58963700336049
1	-203	1 Baseline Dark	V	V	HT	V_V_HT	0.017	1.118	1_V_V_HT	V_V_HT	1.59572596155169
1	-202	1 Baseline Dark	V	V	HT	V_V_HT	0	1.1	1_V_V_HT	V_V_HT	1.60246857409057
1	-201	1 Baseline Dark	V	V	HT	V_V_HT	0	1.114	1_V_V_HT	V_V_HT	1.60984496858551
1	-200	1 Baseline Dark	V	V	HT	V_V_HT	0	1.014	1_V_V_HT	V_V_HT	1.6178288245933
1	-199	1 Baseline Dark	V	V	HT	V_V_HT	0	0.993	1_V_V_HT	V_V_HT	1.62638860758196
1	-198	1 Baseline Dark	V	V	HT	V_V_HT	0	1.012	1_V_V_HT	V_V_HT	1.63549174859373
1	-197	1 Baseline Dark	V	V	HT	V_V_HT	0	1.012	1_V_V_HT	V_V_HT	1.64510480884602
1	-196	1 Baseline Dark	V	V	HT	V_V_HT	0	1.012	1_V_V_HT	V_V_HT	1.65519006967011
1	-195	1 Baseline Dark	V	V	HT	V_V_HT	0	1.012	1_V_V_HT	V_V_HT	1.66570573102123
1	-194	1 Baseline Dark	V	V	HT	V_V_HT	0	1.039	1_V_V_HT	V_V_HT	1.67660919451758
1	-193	1 Baseline Dark	V	V	HT	V_V_HT	0.027	1.005	1_V_V_HT	V_V_HT	1.68785729928321
1	-192	1 Baseline Dark	V	V	HT	V_V_HT	0	1.005	1_V_V_HT	V_V_HT	1.69940415106854
1	-191	1 Baseline Dark	V	V	HT	V_V_HT	0	1.005	1_V_V_HT	V_V_HT	1.7112014066684
1	-190	1 Baseline Dark	V	V	HT	V_V_HT	0.02	1.032	1_V_V_HT	V_V_HT	1.72319996130373
1	-189	1 Baseline Dark	V	V	HT	V_V_HT	0	1.022	1_V_V_HT	V_V_HT	1.73534956261599
1	-188	1 Baseline Dark	V	V	HT	V_V_HT	0	0.883	1_V_V_HT	V_V_HT	1.74759960335378
1	-187	1 Baseline Dark	V	V	HT	V_V_HT	0.088	0.81	1_V_V_HT	V_V_HT	1.75989914005335
1	-186	1 Baseline Dark	V	V	HT	V_V_HT	0.02	0.81	1_V_V_HT	V_V_HT	1.77219733562633
1	-185	1 Baseline Dark	V	V	HT	V_V_HT	0.035	0.8	1_V_V_HT	V_V_HT	1.7844438423693
1	-184	1 Baseline Dark	V	V	HT	V_V_HT	0.013	0.8	1_V_V_HT	V_V_HT	1.79658875466992
1	-183	1 Baseline Dark	V	V	HT	V_V_HT	0.064	0.8	1_V_V_HT	V_V_HT	1.80858346033554
1	-182	1 Baseline Dark	V	V	HT	V_V_HT	0.071	0.8	1_V_V_HT	V_V_HT	1.8203796722952
1	-181	1 Baseline Dark	V	V	HT	V_V_HT	0	0.8	1_V_V_HT	V_V_HT	1.83192970720293
1	-180	1 Baseline Dark	V	V	HT	V_V_HT	0	0.8	1_V_V_HT	V_V_HT	1.84318835523005
1	-179	1 Baseline Dark	V	V	HT	V_V_HT	0.062	0.793	1_V_V_HT	V_V_HT	1.85411100755282
1	-178	1 Baseline Dark	V	V	HT	V_V_HT	0	0.793	1_V_V_HT	V_V_HT	1.86465305632595
1	-177	1 Baseline Dark	V	V	HT	V_V_HT	0	0.81	1_V_V_HT	V_V_HT	1.87477085115848
1	-176	1 Baseline Dark	V	V	HT	V_V_HT	0.121	0.81	1_V_V_HT	V_V_HT	1.88442554951137
1	-175	1 Baseline Dark	V	V	HT	V_V_HT	0	0.833	1_V_V_HT	V_V_HT	1.89358333363948
1	-174	1 Baseline Dark	V	V	HT	V_V_HT	0	0.737	1_V_V_HT	V_V_HT	1.90221254396199
1	-173	1 Baseline Dark	V	V	HT	V_V_HT	0	0.78	1_V_V_HT	V_V_HT	1.91028724804385
1	-172	1 Baseline Dark	V	V	HT	V_V_HT	0	0.78	1_V_V_HT	V_V_HT	1.91778861919949
1	-171	1 Baseline Dark	V	V	HT	V_V_HT	0.014	0.78	1_V_V_HT	V_V_HT	1.92470515570569
1	-170	1 Baseline Dark	V	V	HT	V_V_HT	0	0.791	1_V_V_HT	V_V_HT	1.93103289200972
1	-169	1 Baseline Dark	V	V	HT	V_V_HT	0	0.791	1_V_V_HT	V_V_HT	1.93677551641683
1	-168	1 Baseline Dark	V	V	HT	V_V_HT	0.019	0.806	1_V_V_HT	V_V_HT	1.94194315641437
1	-167	1 Baseline Dark	V	V	HT	V_V_HT	0	0.806	1_V_V_HT	V_V_HT	1.94654723919145
1	-166	1 Baseline Dark	V	V	HT	V_V_HT	0	0.806	1_V_V_HT	V_V_HT	1.95059918299775
1	-165	1 Baseline Dark	V	V	HT	V_V_HT	0	0.806	1_V_V_HT	V_V_HT	1.95411041623452
1	-164	1 Baseline Dark	V	V	HT	V_V_HT	0.027	0.806	1_V_V_HT	V_V_HT	1.95709235849643
1	-163	1 Baseline Dark	V	V	HT	V_V_HT	0	0.779	1_V_V_HT	V_V_HT	1.95955643508762
1	-162	1 Baseline Dark	V	V	HT	V_V_HT	0	0.779	1_V_V_HT	V_V_HT	1.96151522779592
1	-161	1 Baseline Dark	V	V	HT	V_V_HT	0	0.822	1_V_V_HT	V_V_HT	1.96298596276648
1	-160	1 Baseline Dark	V	V	HT	V_V_HT	0.038	0.817	1_V_V_HT	V_V_HT	1.96398701790036
1	-159	1 Baseline Dark	V	V	HT	V_V_HT	0	0.834	1_V_V_HT	V_V_HT	1.96453678036581
1	-158	1 Baseline Dark	V	V	HT	V_V_HT	0.016	0.849	1_V_V_HT	V_V_HT	1.96465455755469
1	-157	1 Baseline Dark	V	V	HT	V_V_HT	0	0.798	1_V_V_HT	V_V_HT	1.9643641890657
1	-156	1 Baseline Dark	V	V	HT	V_V_HT	0	0.778	1_V_V_HT	V_V_HT	1.96369383224023
1	-155	1 Baseline Dark	V	V	HT	V_V_HT	0	0.743	1_V_V_HT	V_V_HT	1.96267317097725
1	-154	1 Baseline Dark	V	V	HT	V_V_HT	0	0.73	1_V_V_HT	V_V_HT	1.96133461109209
1	-153	1 Baseline Dark	V	V	HT	V_V_HT	0	0.666	1_V_V_HT	V_V_HT	1.95971173946477
1	-152	1 Baseline Dark	V	V	HT	V_V_HT	0	0.61	1_V_V_HT	V_V_HT	1.95784051145668
1	-151	1 Baseline Dark	V	V	HT	V_V_HT	0	0.63	1_V_V_HT	V_V_HT	1.95575927374348
1	-150	1 Baseline Dark	V	V	HT	V_V_HT	0	0.63	1_V_V_HT	V_V_HT	1.95350814030214
1	-149	1 Baseline Dark	V	V	HT	V_V_HT	0	0.568	1_V_V_HT	V_V_HT	1.9511282935084
1	-148	1 Baseline Dark	V	V	HT	V_V_HT	0	0.568	1_V_V_HT	V_V_HT	1.94866108626329
1	-147	1 Baseline Dark	V	V	HT	V_V_HT	0.017	0.568	1_V_V_HT	V_V_HT	1.94614779453435
1	-146	1 Baseline Dark	V	V	HT	V_V_HT	0	0.447	1_V_V_HT	V_V_HT	1.94362968049837
1	-145	1 Baseline Dark	V	V	HT	V_V_HT	0.068	0.447	1_V_V_HT	V_V_HT	1.9411479987097
1	-144	1 Baseline Dark	V	V	HT	V_V_HT	0	0.447	1_V_V_HT	V_V_HT	1.93874401087418
1	-143	1 Baseline Dark	V	V	HT	V_V_HT	0.06	0.447	1_V_V_HT	V_V_HT	1.93645897724468
1	-142	1 Baseline Dark	V	V	HT	V_V_HT	0	0.447	1_V_V_HT	V_V_HT	1.93433415111821
1	-141	1 Baseline Dark	V	V	HT	V_V_HT	0	0.47	1_V_V_HT	V_V_HT	1.93241006407217
1	-140	1 Baseline Dark	V	V	HT	V_V_HT	0.011	0.47	1_V_V_HT	V_V_HT	1.93072349474774
1	-139	1 Baseline Dark	V	V	HT	V_V_HT	0	0.47	1_V_V_HT	V_V_HT	1.92930720780064
1	-138	1 Baseline Dark	V	V	HT	V_V_HT	0.015	0.451	1_V_V_HT	V_V_HT	1.92819314751993
1	-137	1 Baseline Dark	V	V	HT	V_V_HT	0	0.451	1_V_V_HT	V_V_HT	1.92741220027059
1	-136	1 Baseline Dark	V	V	HT	V_V_HT	0	0.474	1_V_V_HT	V_V_HT	1.92699103992068
1	-135	1 Baseline Dark	V	V	HT	V_V_HT	0	0.474	1_V_V_HT	V_V_HT	1.92695527619859
1	-134	1 Baseline Dark	V	V	HT	V_V_HT	0	0.447	1_V_V_HT	V_V_HT	1.92732929832878
1	-133	1 Baseline Dark	V	V	HT	V_V_HT	0	0.447	1_V_V_HT	V_V_HT	1.9281325786987
1	-132	1 Baseline Dark	V	V	HT	V_V_HT	0	0.447	1_V_V_HT	V_V_HT	1.9293820547227
1	-131	1 Baseline Dark	V	V	HT	V_V_HT	0.043	0.447	1_V_V_HT	V_V_HT	1.93108812990237
1	-130	1 Baseline Dark	V	V	HT	V_V_HT	0.015	0.409	1_V_V_HT	V_V_HT	1.93325322320203
1	-129	1 Baseline Dark	V	V	HT	V_V_HT	0.017	0.571	1_V_V_HT	V_V_HT	1.93587305440276
1	-128	1 Baseline Dark	V	V	HT	V_V_HT	0.015	0.555	1_V_V_HT	V_V_HT	1.93894199294231
1	-127	1 Baseline Dark	V	V	HT	V_V_HT	0.037	0.555	1_V_V_HT	V_V_HT	1.94245306437737
1	-126	1 Baseline Dark	V	V	HT	V_V_HT	0	0.555	1_V_V_HT	V_V_HT	1.94639393565337
1	-125	1 Baseline Dark	V	V	HT	V_V_HT	0	0.555	1_V_V_HT	V_V_HT	1.95074963540668
1	-124	1 Baseline Dark	V	V	HT	V_V_HT	0	0.555	1_V_V_HT	V_V_HT	1.95550000873753
1	-123	1 Baseline Dark	V	V	HT	V_V_HT	0	0.555	1_V_V_HT	V_V_HT	1.96062360828805
1	-122	1 Baseline Dark	V	V	HT	V_V_HT	0.015	0.577	1_V_V_HT	V_V_HT	1.96609898757576
1	-121	1 Baseline Dark	V	V	HT	V_V_HT	0.02	0.577	1_V_V_HT	V_V_HT	1.97190469870027
1	-120	1 Baseline Dark	V	V	HT	V_V_HT	0	0.577	1_V_V_HT	V_V_HT	1.97801928987116
1	-119	1 Baseline Dark	V	V	HT	V_V_HT	0	0.577	1_V_V_HT	V_V_HT	1.98442131573659
1	-118	1 Baseline Dark	V	V	HT	V_V_HT	0	0.577	1_V_V_HT	V_V_HT	1.99108932748184
1	-117	1 Baseline Dark	V	V	HT	V_V_HT	0	0.56	1_V_V_HT	V_V_HT	1.99800106207612
1	-116	1 Baseline Dark	V	V	HT	V_V_HT	0	0.56	1_V_V_HT	V_V_HT	2.00513026374842
1	-115	1 Baseline Dark	V	V	HT	V_V_HT	0	0.517	1_V_V_HT	V_V_HT	2.01244630945714
1	-114	1 Baseline Dark	V	V	HT	V_V_HT	0	0.517	1_V_V_HT	V_V_HT	2.01991529498955
1	-113	1 Baseline Dark	V	V	HT	V_V_HT	0	0.457	1_V_V_HT	V_V_HT	2.02750224991558
1	-112	1 Baseline Dark	V	V	HT	V_V_HT	0	0.457	1_V_V_HT	V_V_HT	2.03517007997609
1	-111	1 Baseline Dark	V	V	HT	V_V_HT	0.037	0.539	1_V_V_HT	V_V_HT	2.04287966680264
1	-110	1 Baseline Dark	V	V	HT	V_V_HT	0	0.528	1_V_V_HT	V_V_HT	2.05059048266901
1	-109	1 Baseline Dark	V	V	HT	V_V_HT	0	0.528	1_V_V_HT	V_V_HT	2.05826124868518
1	-108	1 Baseline Dark	V	V	HT	V_V_HT	0	0.599	1_V_V_HT	V_V_HT	2.0658506411907
1	-107	1 Baseline Dark	V	V	HT	V_V_HT	0	0.599	1_V_V_HT	V_V_HT	2.07331787201726
1	-106	1 Baseline Dark	V	V	HT	V_V_HT	0.023	0.599	1_V_V_HT	V_V_HT	2.08062300013914
1	-105	1 Baseline Dark	V	V	HT	V_V_HT	0	0.599	1_V_V_HT	V_V_HT	2.08772667559746
1	-104	1 Baseline Dark	V	V	HT	V_V_HT	0	0.599	1_V_V_HT	V_V_HT	2.09459115081291
1	-103	1 Baseline Dark	V	V	HT	V_V_HT	0	0.655	1_V_V_HT	V_V_HT	2.10117907235715
1	-102	1 Baseline Dark	V	V	HT	V_V_HT	0	0.663	1_V_V_HT	V_V_HT	2.10745308608919
1	-101	1 Baseline Dark	V	V	HT	V_V_HT	0	0.62	1_V_V_HT	V_V_HT	2.11337661743161
1	-100	1 Baseline Dark	V	V	HT	V_V_HT	0	0.605	1_V_V_HT	V_V_HT	2.11891618627212
1	-99	1 Baseline Dark	V	V	HT	V_V_HT	0.162	0.588	1_V_V_HT	V_V_HT	2.12404002355151
1	-98	1 Baseline Dark	V	V	HT	V_V_HT	0	0.573	1_V_V_HT	V_V_HT	2.12872108274311
1	-97	1 Baseline Dark	V	V	HT	V_V_HT	0	0.536	1_V_V_HT	V_V_HT	2.13293831176138
1	-96	1 Baseline Dark	V	V	HT	V_V_HT	0	0.536	1_V_V_HT	V_V_HT	2.13667701898041
1	-95	1 Baseline Dark	V	V	HT	V_V_HT	0	0.536	1_V_V_HT	V_V_HT	2.13992802300044
1	-94	1 Baseline Dark	V	V	HT	V_V_HT	0	0.536	1_V_V_HT	V_V_HT	2.14268447039606
1	-93	1 Baseline Dark	V	V	HT	V_V_HT	0	0.536	1_V_V_HT	V_V_HT	2.14494427448224
1	-92	1 Baseline Dark	V	V	HT	V_V_HT	0.022	0.521	1_V_V_HT	V_V_HT	2.1467065592839
1	-91	1 Baseline Dark	V	V	HT	V_V_HT	0	0.501	1_V_V_HT	V_V_HT	2.14797169271897
1	-90	1 Baseline Dark	V	V	HT	V_V_HT	0	0.515	1_V_V_HT	V_V_HT	2.14874507496843
1	-89	1 Baseline Dark	V	V	HT	V_V_HT	0	0.584	1_V_V_HT	V_V_HT	2.14903460966493
1	-88	1 Baseline Dark	V	V	HT	V_V_HT	0	0.619	1_V_V_HT	V_V_HT	2.14885320238324
1	-87	1 Baseline Dark	V	V	HT	V_V_HT	0	0.619	1_V_V_HT	V_V_HT	2.14821501821563
1	-86	1 Baseline Dark	V	V	HT	V_V_HT	0	0.619	1_V_V_HT	V_V_HT	2.14713540840949
1	-85	1 Baseline Dark	V	V	HT	V_V_HT	0.025	0.619	1_V_V_HT	V_V_HT	2.14563444048188
1	-84	1 Baseline Dark	V	V	HT	V_V_HT	0	0.619	1_V_V_HT	V_V_HT	2.14373337570047
1	-83	1 Baseline Dark	V	V	HT	V_V_HT	0	0.619	1_V_V_HT	V_V_HT	2.14145451788912
1	-82	1 Baseline Dark	V	V	HT	V_V_HT	0	0.619	1_V_V_HT	V_V_HT	2.13882432863194
1	-81	1 Baseline Dark	V	V	HT	V_V_HT	0.082	0.617	1_V_V_HT	V_V_HT	2.13587123198596
1	-80	1 Baseline Dark	V	V	HT	V_V_HT	0	0.617	1_V_V_HT	V_V_HT	2.13262730307917
1	-79	1 Baseline Dark	V	V	HT	V_V_HT	0	0.617	1_V_V_HT	V_V_HT	2.12912552264132
1	-78	1 Baseline Dark	V	V	HT	V_V_HT	0.086	0.617	1_V_V_HT	V_V_HT	2.12539887657213
1	-77	1 Baseline Dark	V	V	HT	V_V_HT	0	0.646	1_V_V_HT	V_V_HT	2.12148034982823
1	-76	1 Baseline Dark	V	V	HT	V_V_HT	0	0.623	1_V_V_HT	V_V_HT	2.11740292540026
1	-75	1 Baseline Dark	V	V	HT	V_V_HT	0	0.636	1_V_V_HT	V_V_HT	2.11319959105891
1	-74	1 Baseline Dark	V	V	HT	V_V_HT	0	0.636	1_V_V_HT	V_V_HT	2.10890362817794
1	-73	1 Baseline Dark	V	V	HT	V_V_HT	0.056	0.67	1_V_V_HT	V_V_HT	2.10454949029422
1	-72	1 Baseline Dark	V	V	HT	V_V_HT	0.008	0.69	1_V_V_HT	V_V_HT	2.1001720306568
1	-71	1 Baseline Dark	V	V	HT	V_V_HT	0	0.69	1_V_V_HT	V_V_HT	2.09580645347216
1	-70	1 Baseline Dark	V	V	HT	V_V_HT	0	0.69	1_V_V_HT	V_V_HT	2.09148805501811
1	-69	1 Baseline Dark	V	V	HT	V_V_HT	0	0.528	1_V_V_HT	V_V_HT	2.08725190484434
1	-68	1 Baseline Dark	V	V	HT	V_V_HT	0	0.589	1_V_V_HT	V_V_HT	2.08313217404153
1	-67	1 Baseline Dark	V	V	HT	V_V_HT	0	0.599	1_V_V_HT	V_V_HT	2.07916280491769
1	-66	1 Baseline Dark	V	V	HT	V_V_HT	0	0.696	1_V_V_HT	V_V_HT	2.07537720277423
1	-65	1 Baseline Dark	V	V	HT	V_V_HT	0	0.713	1_V_V_HT	V_V_HT	2.07180663533665
1	-64	1 Baseline Dark	V	V	HT	V_V_HT	0	0.727	1_V_V_HT	V_V_HT	2.06848183872405
1	-63	1 Baseline Dark	V	V	HT	V_V_HT	0	0.748	1_V_V_HT	V_V_HT	2.06543354272465
1	-62	1 Baseline Dark	V	V	HT	V_V_HT	0	0.781	1_V_V_HT	V_V_HT	2.06269248239973
1	-61	1 Baseline Dark	V	V	HT	V_V_HT	0	0.863	1_V_V_HT	V_V_HT	2.06028938873096
1	-60	1 Baseline Dark	V	V	HT	V_V_HT	0.014	0.885	1_V_V_HT	V_V_HT	2.05825392430648
1	-59	1 Baseline Dark	V	V	HT	V_V_HT	0.069	1.079	1_V_V_HT	V_V_HT	2.05661146278283
1	-58	1 Baseline Dark	V	V	HT	V_V_HT	0.035	1.079	1_V_V_HT	V_V_HT	2.05538509364721
1	-57	1 Baseline Dark	V	V	HT	V_V_HT	0	1.195	1_V_V_HT	V_V_HT	2.05459180262873
1	-56	1 Baseline Dark	V	V	HT	V_V_HT	0	1.195	1_V_V_HT	V_V_HT	2.05424228876523
1	-55	1 Baseline Dark	V	V	HT	V_V_HT	0	1.226	1_V_V_HT	V_V_HT	2.05434597655074
1	-54	1 Baseline Dark	V	V	HT	V_V_HT	0	1.245	1_V_V_HT	V_V_HT	2.05491229765988
1	-53	1 Baseline Dark	V	V	HT	V_V_HT	0	1.288	1_V_V_HT	V_V_HT	2.05595068065396
1	-52	1 Baseline Dark	V	V	HT	V_V_HT	0	1.288	1_V_V_HT	V_V_HT	2.05746910141928
1	-51	1 Baseline Dark	V	V	HT	V_V_HT	0.035	1.206	1_V_V_HT	V_V_HT	2.05946973856482
1	-50	1 Baseline Dark	V	V	HT	V_V_HT	0	1.338	1_V_V_HT	V_V_HT	2.06195331583063
1	-49	1 Baseline Dark	V	V	HT	V_V_HT	0	1.338	1_V_V_HT	V_V_HT	2.06492055590347
1	-48	1 Baseline Dark	V	V	HT	V_V_HT	0	1.283	1_V_V_HT	V_V_HT	2.06837074371061
1	-47	1 Baseline Dark	V	V	HT	V_V_HT	0.029	1.283	1_V_V_HT	V_V_HT	2.07229737262366
1	-46	1 Baseline Dark	V	V	HT	V_V_HT	0	1.314	1_V_V_HT	V_V_HT	2.07669110595443
1	-45	1 Baseline Dark	V	V	HT	V_V_HT	0.013	1.372	1_V_V_HT	V_V_HT	2.08153570491681
1	-44	1 Baseline Dark	V	V	HT	V_V_HT	0	1.412	1_V_V_HT	V_V_HT	2.08680685430839
1	-43	1 Baseline Dark	V	V	HT	V_V_HT	0.034	1.356	1_V_V_HT	V_V_HT	2.09247246929205
1	-42	1 Baseline Dark	V	V	HT	V_V_HT	0.02	1.357	1_V_V_HT	V_V_HT	2.09849304762789
1	-41	1 Baseline Dark	V	V	HT	V_V_HT	0	1.357	1_V_V_HT	V_V_HT	2.10482317985719
1	-40	1 Baseline Dark	V	V	HT	V_V_HT	0	1.357	1_V_V_HT	V_V_HT	2.11141628294227
1	-39	1 Baseline Dark	V	V	HT	V_V_HT	0	1.357	1_V_V_HT	V_V_HT	2.11822577401639
1	-38	1 Baseline Dark	V	V	HT	V_V_HT	0.061	1.408	1_V_V_HT	V_V_HT	2.12520424687228
1	-37	1 Baseline Dark	V	V	HT	V_V_HT	0.01	1.408	1_V_V_HT	V_V_HT	2.13230027693229
1	-36	1 Baseline Dark	V	V	HT	V_V_HT	0.097	1.446	1_V_V_HT	V_V_HT	2.13945872596222
1	-35	1 Baseline Dark	V	V	HT	V_V_HT	0.017	1.485	1_V_V_HT	V_V_HT	2.14662323444024
1	-34	1 Baseline Dark	V	V	HT	V_V_HT	0.014	1.547	1_V_V_HT	V_V_HT	2.15373542829439
1	-33	1 Baseline Dark	V	V	HT	V_V_HT	0.021	1.588	1_V_V_HT	V_V_HT	2.16073642628571
1	-32	1 Baseline Dark	V	V	HT	V_V_HT	0.055	1.622	1_V_V_HT	V_V_HT	2.16756720229702
1	-31	1 Baseline Dark	V	V	HT	V_V_HT	0.082	1.622	1_V_V_HT	V_V_HT	2.174168127549
1	-30	1 Baseline Dark	V	V	HT	V_V_HT	0.022	1.633	1_V_V_HT	V_V_HT	2.18047951924622
1	-29	1 Baseline Dark	V	V	HT	V_V_HT	0.194	1.619	1_V_V_HT	V_V_HT	2.18644229539898
1	-28	1 Baseline Dark	V	V	HT	V_V_HT	0	1.631	1_V_V_HT	V_V_HT	2.19199868209155
1	-27	1 Baseline Dark	V	V	HT	V_V_HT	0.116	1.684	1_V_V_HT	V_V_HT	2.19709294073471
1	-26	1 Baseline Dark	V	V	HT	V_V_HT	0	1.769	1_V_V_HT	V_V_HT	2.20167152110307
1	-25	1 Baseline Dark	V	V	HT	V_V_HT	0.056	1.82	1_V_V_HT	V_V_HT	2.20568202433695
1	-24	1 Baseline Dark	V	V	HT	V_V_HT	0.019	1.82	1_V_V_HT	V_V_HT	2.20907565156932
1	-23	1 Baseline Dark	V	V	HT	V_V_HT	0.043	1.913	1_V_V_HT	V_V_HT	2.21180753044121
1	-22	1 Baseline Dark	V	V	HT	V_V_HT	0	1.979	1_V_V_HT	V_V_HT	2.21383359771061
1	-21	1 Baseline Dark	V	V	HT	V_V_HT	0	2.01	1_V_V_HT	V_V_HT	2.21510978729405
1	-20	1 Baseline Dark	V	V	HT	V_V_HT	0.132	2.044	1_V_V_HT	V_V_HT	2.21559326190061
1	-19	1 Baseline Dark	V	V	HT	V_V_HT	0	2.088	1_V_V_HT	V_V_HT	2.21524603690559
1	-18	1 Baseline Dark	V	V	HT	V_V_HT	0.031	2.105	1_V_V_HT	V_V_HT	2.21403135046173
1	-17	1 Baseline Dark	V	V	HT	V_V_HT	0	2.112	1_V_V_HT	V_V_HT	2.21191244796018
1	-16	1 Baseline Dark	V	V	HT	V_V_HT	0.031	2.112	1_V_V_HT	V_V_HT	2.20885256546952
1	-15	1 Baseline Dark	V	V	HT	V_V_HT	0.058	2.099	1_V_V_HT	V_V_HT	2.2048165392749
1	-14	1 Baseline Dark	V	V	HT	V_V_HT	0.04	2.139	1_V_V_HT	V_V_HT	2.19977722946967
1	-13	1 Baseline Dark	V	V	HT	V_V_HT	0	2.147	1_V_V_HT	V_V_HT	2.19371568935745
1	-12	1 Baseline Dark	V	V	HT	V_V_HT	0.009	2.156	1_V_V_HT	V_V_HT	2.18661462539608
1	-11	1 Baseline Dark	V	V	HT	V_V_HT	0	2.156	1_V_V_HT	V_V_HT	2.17845673504997
1	-10	1 Baseline Dark	V	V	HT	V_V_HT	0	2.164	1_V_V_HT	V_V_HT	2.1692265032319
1	-9	1 Baseline Dark	V	V	HT	V_V_HT	0	2.164	1_V_V_HT	V_V_HT	2.15891555131613
1	-8	1 Baseline Dark	V	V	HT	V_V_HT	0.051	2.103	1_V_V_HT	V_V_HT	2.14751907947122
1	-7	1 Baseline Dark	V	V	HT	V_V_HT	0	2.093	1_V_V_HT	V_V_HT	2.13503948622916
1	-6	1 Baseline Dark	V	V	HT	V_V_HT	0.038	1.996	1_V_V_HT	V_V_HT	2.12148096584097
1	-5	1 Baseline Dark	V	V	HT	V_V_HT	0.039	1.979	1_V_V_HT	V_V_HT	2.10684948670339
1	-4	1 Baseline Dark	V	V	HT	V_V_HT	0.062	1.965	1_V_V_HT	V_V_HT	2.09115804471318
1	-3	1 Baseline Dark	V	V	HT	V_V_HT	0.041	1.944	1_V_V_HT	V_V_HT	2.07442310261092
1	-2	1 Baseline Dark	V	V	HT	V_V_HT	0.034	1.889	1_V_V_HT	V_V_HT	2.05666790078483
1	-1	1 Baseline Dark	V	V	HT	V_V_HT	0	1.831	1_V_V_HT	V_V_HT	2.03791736813399
1	0	2 Light	V	V	HT	V_V_HT	0.025	1.809	1_V_V_HT	V_V_HT	2.01819796946231
1	1	2 Light	V	V	HT	V_V_HT	0.055	1.626	1_V_V_HT	V_V_HT	1.99754233450046
1	2	2 Light	V	V	HT	V_V_HT	0.047	1.626	1_V_V_HT	V_V_HT	1.97598602303753
1	3	2 Light	V	V	HT	V_V_HT	0.053	1.553	1_V_V_HT	V_V_HT	1.95357019610774
1	4	2 Light	V	V	HT	V_V_HT	0.085	1.571	1_V_V_HT	V_V_HT	1.93033741706917
1	5	2 Light	V	V	HT	V_V_HT	0.051	1.515	1_V_V_HT	V_V_HT	1.906331404521
1	6	2 Light	V	V	HT	V_V_HT	0	1.511	1_V_V_HT	V_V_HT	1.88160154405782
1	7	2 Light	V	V	HT	V_V_HT	0.093	1.468	1_V_V_HT	V_V_HT	1.85620262005631
1	8	2 Light	V	V	HT	V_V_HT	0.066	1.476	1_V_V_HT	V_V_HT	1.83019047576492
1	9	2 Light	V	V	HT	V_V_HT	0.066	1.476	1_V_V_HT	V_V_HT	1.80362095073167
1	10	2 Light	V	V	HT	V_V_HT	0.034	1.354	1_V_V_HT	V_V_HT	1.77655056075587
1	11	2 Light	V	V	HT	V_V_HT	0.044	1.379	1_V_V_HT	V_V_HT	1.74903846009694
1	12	2 Light	V	V	HT	V_V_HT	0.017	1.348	1_V_V_HT	V_V_HT	1.72114447808946
1	13	2 Light	V	V	HT	V_V_HT	0.036	1.393	1_V_V_HT	V_V_HT	1.69292878944828
1	14	2 Light	V	V	HT	V_V_HT	0	1.382	1_V_V_HT	V_V_HT	1.66445321517793
1	15	2 Light	V	V	HT	V_V_HT	0	1.324	1_V_V_HT	V_V_HT	1.63578105540303
1	16	2 Light	V	V	HT	V_V_HT	0.04	1.284	1_V_V_HT	V_V_HT	1.60697642701723
1	17	2 Light	V	V	HT	V_V_HT	0.042	1.284	1_V_V_HT	V_V_HT	1.57810358863989
1	18	2 Light	V	V	HT	V_V_HT	0.029	1.275	1_V_V_HT	V_V_HT	1.54922679713799
1	19	2 Light	V	V	HT	V_V_HT	0	1.275	1_V_V_HT	V_V_HT	1.52041031318089
1	20	2 Light	V	V	HT	V_V_HT	0.008	1.275	1_V_V_HT	V_V_HT	1.49171805372798
1	21	2 Light	V	V	HT	V_V_HT	0	1.302	1_V_V_HT	V_V_HT	1.46321214807766
1	22	2 Light	V	V	HT	V_V_HT	0	1.313	1_V_V_HT	V_V_HT	1.43495267446076
1	23	2 Light	V	V	HT	V_V_HT	0	1.327	1_V_V_HT	V_V_HT	1.40699928785402
1	24	2 Light	V	V	HT	V_V_HT	0	1.309	1_V_V_HT	V_V_HT	1.37941163488241
1	25	2 Light	V	V	HT	V_V_HT	0	1.278	1_V_V_HT	V_V_HT	1.35224937216942
1	26	2 Light	V	V	HT	V_V_HT	0	1.216	1_V_V_HT	V_V_HT	1.32557214659466
1	27	2 Light	V	V	HT	V_V_HT	0	1.195	1_V_V_HT	V_V_HT	1.29943961170624
1	28	2 Light	V	V	HT	V_V_HT	0	1.161	1_V_V_HT	V_V_HT	1.27391142532671
1	29	2 Light	V	V	HT	V_V_HT	0.024	1.178	1_V_V_HT	V_V_HT	1.24904629023131
1	30	2 Light	V	V	HT	V_V_HT	0	1.153	1_V_V_HT	V_V_HT	1.22489818405691
1	31	2 Light	V	V	HT	V_V_HT	0.011	1.237	1_V_V_HT	V_V_HT	1.20151522749202
1	32	2 Light	V	V	HT	V_V_HT	0	1.234	1_V_V_HT	V_V_HT	1.17893950109873
1	33	2 Light	V	V	HT	V_V_HT	0.043	1.269	1_V_V_HT	V_V_HT	1.15720796942004
1	34	2 Light	V	V	HT	V_V_HT	0.018	1.216	1_V_V_HT	V_V_HT	1.13635550383542
1	35	2 Light	V	V	HT	V_V_HT	0	1.182	1_V_V_HT	V_V_HT	1.11641276879359
1	36	2 Light	V	V	HT	V_V_HT	0.015	1.213	1_V_V_HT	V_V_HT	1.09740831865116
1	37	2 Light	V	V	HT	V_V_HT	0	1.136	1_V_V_HT	V_V_HT	1.07936650441481
1	38	2 Light	V	V	HT	V_V_HT	0.008	1.188	1_V_V_HT	V_V_HT	1.06230961266363
1	39	2 Light	V	V	HT	V_V_HT	0	1.162	1_V_V_HT	V_V_HT	1.04625484025419
1	40	2 Light	V	V	HT	V_V_HT	0.01	1.157	1_V_V_HT	V_V_HT	1.03121438282538
1	41	2 Light	V	V	HT	V_V_HT	0.025	1.113	1_V_V_HT	V_V_HT	1.01719849745724
1	42	2 Light	V	V	HT	V_V_HT	0	1.096	1_V_V_HT	V_V_HT	1.0042128266359
1	43	2 Light	V	V	HT	V_V_HT	0.045	1.06	1_V_V_HT	V_V_HT	0.992257662096233
1	44	2 Light	V	V	HT	V_V_HT	0.02	1.06	1_V_V_HT	V_V_HT	0.981328216448961
1	45	2 Light	V	V	HT	V_V_HT	0	1.148	1_V_V_HT	V_V_HT	0.971415661181318
1	46	2 Light	V	V	HT	V_V_HT	0	1.139	1_V_V_HT	V_V_HT	0.962509672619281
1	47	2 Light	V	V	HT	V_V_HT	0	1.219	1_V_V_HT	V_V_HT	0.954596534644459
1	48	2 Light	V	V	HT	V_V_HT	0	1.227	1_V_V_HT	V_V_HT	0.94765930313834
1	49	2 Light	V	V	HT	V_V_HT	0	1.259	1_V_V_HT	V_V_HT	0.941679897863887
1	50	2 Light	V	V	HT	V_V_HT	0	1.308	1_V_V_HT	V_V_HT	0.936638183478819
1	51	2 Light	V	V	HT	V_V_HT	0.027	1.308	1_V_V_HT	V_V_HT	0.932513514790134
1	52	2 Light	V	V	HT	V_V_HT	0.062	1.336	1_V_V_HT	V_V_HT	0.929285250670982
1	53	2 Light	V	V	HT	V_V_HT	0.014	1.385	1_V_V_HT	V_V_HT	0.926932483331727
1	54	2 Light	V	V	HT	V_V_HT	0.02	1.428	1_V_V_HT	V_V_HT	0.925433266949921
1	55	2 Light	V	V	HT	V_V_HT	0.008	1.457	1_V_V_HT	V_V_HT	0.924765243513951
1	56	2 Light	V	V	HT	V_V_HT	0	1.506	1_V_V_HT	V_V_HT	0.924905510390402
1	57	2 Light	V	V	HT	V_V_HT	0.02	1.53	1_V_V_HT	V_V_HT	0.925831012723744
1	58	2 Light	V	V	HT	V_V_HT	0	1.545	1_V_V_HT	V_V_HT	0.927518723390885
1	59	2 Light	V	V	HT	V_V_HT	0.017	1.534	1_V_V_HT	V_V_HT	0.929945719731961
1	60	2 Light	V	V	HT	V_V_HT	0	1.545	1_V_V_HT	V_V_HT	0.933089107081069
1	61	2 Light	V	V	HT	V_V_HT	0.139	1.558	1_V_V_HT	V_V_HT	0.936926144848376
1	62	2 Light	V	V	HT	V_V_HT	0.044	1.575	1_V_V_HT	V_V_HT	0.941434948516828
1	63	2 Light	V	V	HT	V_V_HT	0.088	1.547	1_V_V_HT	V_V_HT	0.946594825119778
1	64	2 Light	V	V	HT	V_V_HT	0.032	1.544	1_V_V_HT	V_V_HT	0.952386487681687
1	65	2 Light	V	V	HT	V_V_HT	0.017	1.621	1_V_V_HT	V_V_HT	0.958792201328057
1	66	2 Light	V	V	HT	V_V_HT	0.031	1.622	1_V_V_HT	V_V_HT	0.965795947473277
1	67	2 Light	V	V	HT	V_V_HT	0.016	1.636	1_V_V_HT	V_V_HT	0.973383207883597
1	68	2 Light	V	V	HT	V_V_HT	0.118	1.647	1_V_V_HT	V_V_HT	0.981539771186758
1	69	2 Light	V	V	HT	V_V_HT	0.04	1.66	1_V_V_HT	V_V_HT	0.99025175139276
1	70	2 Light	V	V	HT	V_V_HT	0.029	1.677	1_V_V_HT	V_V_HT	0.999506608791025
1	71	2 Light	V	V	HT	V_V_HT	0	1.691	1_V_V_HT	V_V_HT	1.00929245148839
1	72	2 Light	V	V	HT	V_V_HT	0	1.709	1_V_V_HT	V_V_HT	1.01959904025705
1	73	2 Light	V	V	HT	V_V_HT	0	1.686	1_V_V_HT	V_V_HT	1.03041806380929
1	74	2 Light	V	V	HT	V_V_HT	0	1.738	1_V_V_HT	V_V_HT	1.04174277658168
1	75	2 Light	V	V	HT	V_V_HT	0.088	1.794	1_V_V_HT	V_V_HT	1.05356674074071
1	76	2 Light	V	V	HT	V_V_HT	0.031	1.904	1_V_V_HT	V_V_HT	1.065883525676
1	77	2 Light	V	V	HT	V_V_HT	0.122	1.927	1_V_V_HT	V_V_HT	1.07868692773272
1	78	2 Light	V	V	HT	V_V_HT	0.037	2.047	1_V_V_HT	V_V_HT	1.09197168290703
1	79	2 Light	V	V	HT	V_V_HT	0.032	2.047	1_V_V_HT	V_V_HT	1.10573293787812
1	80	2 Light	V	V	HT	V_V_HT	0.057	2.095	1_V_V_HT	V_V_HT	1.11996672166799
1	81	2 Light	V	V	HT	V_V_HT	0	2.13	1_V_V_HT	V_V_HT	1.1346698479231
1	82	2 Light	V	V	HT	V_V_HT	0.028	2.176	1_V_V_HT	V_V_HT	1.14983938122113
1	83	2 Light	V	V	HT	V_V_HT	0.049	2.162	1_V_V_HT	V_V_HT	1.16547280708191
1	84	2 Light	V	V	HT	V_V_HT	0.043	2.142	1_V_V_HT	V_V_HT	1.18156799153761
1	85	2 Light	V	V	HT	V_V_HT	0.029	2.154	1_V_V_HT	V_V_HT	1.19812297636754
1	86	2 Light	V	V	HT	V_V_HT	0.049	2.19	1_V_V_HT	V_V_HT	1.21513583847206
1	87	2 Light	V	V	HT	V_V_HT	0.024	2.369	1_V_V_HT	V_V_HT	1.23260465510294
1	88	2 Light	V	V	HT	V_V_HT	0.015	2.391	1_V_V_HT	V_V_HT	1.25052750307426
1	89	2 Light	V	V	HT	V_V_HT	0.013	2.446	1_V_V_HT	V_V_HT	1.26890234200067
1	90	2 Light	V	V	HT	V_V_HT	0.011	2.482	1_V_V_HT	V_V_HT	1.28772669871026
1	91	2 Light	V	V	HT	V_V_HT	0.024	2.45	1_V_V_HT	V_V_HT	1.30699782059001
1	92	2 Light	V	V	HT	V_V_HT	0.017	2.438	1_V_V_HT	V_V_HT	1.32671215844265
1	93	2 Light	V	V	HT	V_V_HT	0.015	2.387	1_V_V_HT	V_V_HT	1.34686510854934
1	94	2 Light	V	V	HT	V_V_HT	0.015	2.375	1_V_V_HT	V_V_HT	1.3674509044142
1	95	2 Light	V	V	HT	V_V_HT	0.077	2.416	1_V_V_HT	V_V_HT	1.38846255032306
1	96	2 Light	V	V	HT	V_V_HT	0.016	2.468	1_V_V_HT	V_V_HT	1.40989173944643
1	97	2 Light	V	V	HT	V_V_HT	0.014	2.473	1_V_V_HT	V_V_HT	1.43172904258566
1	98	2 Light	V	V	HT	V_V_HT	0.019	2.355	1_V_V_HT	V_V_HT	1.45396480735509
1	99	2 Light	V	V	HT	V_V_HT	0.013	2.315	1_V_V_HT	V_V_HT	1.47658914407975
1	100	2 Light	V	V	HT	V_V_HT	0.027	2.459	1_V_V_HT	V_V_HT	1.49959123040206
1	101	2 Light	V	V	HT	V_V_HT	0.039	2.49	1_V_V_HT	V_V_HT	1.52295977476748
1	102	2 Light	V	V	HT	V_V_HT	0.018	2.49	1_V_V_HT	V_V_HT	1.54668259362096
1	103	2 Light	V	V	HT	V_V_HT	0.022	2.536	1_V_V_HT	V_V_HT	1.57074726867294
1	104	2 Light	V	V	HT	V_V_HT	0.072	2.625	1_V_V_HT	V_V_HT	1.59514118782224
1	105	2 Light	V	V	HT	V_V_HT	0.056	2.561	1_V_V_HT	V_V_HT	1.61985076968886
1	106	2 Light	V	V	HT	V_V_HT	0.11	2.599	1_V_V_HT	V_V_HT	1.64486149978046
1	107	2 Light	V	V	HT	V_V_HT	0.023	2.512	1_V_V_HT	V_V_HT	1.67015867632129
1	108	2 Light	V	V	HT	V_V_HT	0.12	2.576	1_V_V_HT	V_V_HT	1.69572760453103
1	109	2 Light	V	V	HT	V_V_HT	0	2.563	1_V_V_HT	V_V_HT	1.72155359404223
1	110	2 Light	V	V	HT	V_V_HT	0.048	2.535	1_V_V_HT	V_V_HT	1.74762193146647
1	111	2 Light	V	V	HT	V_V_HT	0.062	2.573	1_V_V_HT	V_V_HT	1.77391785953659
1	112	2 Light	V	V	HT	V_V_HT	0.108	2.661	1_V_V_HT	V_V_HT	1.80042622676708
1	113	2 Light	V	V	HT	V_V_HT	0	2.683	1_V_V_HT	V_V_HT	1.82713155156026
1	114	2 Light	V	V	HT	V_V_HT	0	2.688	1_V_V_HT	V_V_HT	1.85401814189005
1	115	2 Light	V	V	HT	V_V_HT	0.02	2.73	1_V_V_HT	V_V_HT	1.88107026041813
1	116	2 Light	V	V	HT	V_V_HT	0.036	2.776	1_V_V_HT	V_V_HT	1.90827219659492
1	117	2 Light	V	V	HT	V_V_HT	0.199	2.779	1_V_V_HT	V_V_HT	1.93560833328355
1	118	2 Light	V	V	HT	V_V_HT	0.022	2.793	1_V_V_HT	V_V_HT	1.96306326676632
1	119	2 Light	V	V	HT	V_V_HT	0.072	2.837	1_V_V_HT	V_V_HT	1.99062181491342
1	120	2 Light	V	V	HT	V_V_HT	0.036	2.887	1_V_V_HT	V_V_HT	2.01826893496521
1	121	2 Light	V	V	HT	V_V_HT	0.107	2.959	1_V_V_HT	V_V_HT	2.04598988634892
1	122	2 Light	V	V	HT	V_V_HT	0.032	3.038	1_V_V_HT	V_V_HT	2.07377010362308
1	123	2 Light	V	V	HT	V_V_HT	0.037	3.102	1_V_V_HT	V_V_HT	2.10159551931548
1	124	2 Light	V	V	HT	V_V_HT	0.02	3.119	1_V_V_HT	V_V_HT	2.12945258953254
1	125	2 Light	V	V	HT	V_V_HT	0.058	3.077	1_V_V_HT	V_V_HT	2.1573278714106
1	126	2 Light	V	V	HT	V_V_HT	0.083	3.159	1_V_V_HT	V_V_HT	2.18520805353466
1	127	2 Light	V	V	HT	V_V_HT	0.021	3.171	1_V_V_HT	V_V_HT	2.21308029367576
1	128	2 Light	V	V	HT	V_V_HT	0	3.169	1_V_V_HT	V_V_HT	2.24093187295775
1	129	2 Light	V	V	HT	V_V_HT	0	3.174	1_V_V_HT	V_V_HT	2.26875007572655
1	130	2 Light	V	V	HT	V_V_HT	0.173	3.229	1_V_V_HT	V_V_HT	2.29652218312177
1	131	2 Light	V	V	HT	V_V_HT	0.031	3.2	1_V_V_HT	V_V_HT	2.324235589579
1	132	2 Light	V	V	HT	V_V_HT	0	3.244	1_V_V_HT	V_V_HT	2.35187823896104
1	133	2 Light	V	V	HT	V_V_HT	0.046	3.266	1_V_V_HT	V_V_HT	2.37943871156371
1	134	2 Light	V	V	HT	V_V_HT	0.089	3.209	1_V_V_HT	V_V_HT	2.40690617391872
1	135	2 Light	V	V	HT	V_V_HT	0.024	3.213	1_V_V_HT	V_V_HT	2.43427033650201
1	136	2 Light	V	V	HT	V_V_HT	0.069	3.132	1_V_V_HT	V_V_HT	2.46152138971481
1	137	2 Light	V	V	HT	V_V_HT	0.035	3.13	1_V_V_HT	V_V_HT	2.48864995828106
1	138	2 Light	V	V	HT	V_V_HT	0.101	3.038	1_V_V_HT	V_V_HT	2.51564696531889
1	139	2 Light	V	V	HT	V_V_HT	0.019	3.089	1_V_V_HT	V_V_HT	2.5425034468762
1	140	2 Light	V	V	HT	V_V_HT	0.029	3.12	1_V_V_HT	V_V_HT	2.56921061486623
1	141	2 Light	V	V	HT	V_V_HT	0.038	3.076	1_V_V_HT	V_V_HT	2.59575982976673
1	142	2 Light	V	V	HT	V_V_HT	0.116	3.028	1_V_V_HT	V_V_HT	2.62214248852301
1	143	2 Light	V	V	HT	V_V_HT	0.071	3.077	1_V_V_HT	V_V_HT	2.64834997429379
1	144	2 Light	V	V	HT	V_V_HT	0.048	3.146	1_V_V_HT	V_V_HT	2.67437367618291
1	145	2 Light	V	V	HT	V_V_HT	0.071	3.146	1_V_V_HT	V_V_HT	2.70020496171345
1	146	2 Light	V	V	HT	V_V_HT	0.095	3.159	1_V_V_HT	V_V_HT	2.72583513732692
1	147	2 Light	V	V	HT	V_V_HT	0.027	2.984	1_V_V_HT	V_V_HT	2.7512554904369
1	148	2 Light	V	V	HT	V_V_HT	0.029	2.999	1_V_V_HT	V_V_HT	2.77645729199102
1	149	2 Light	V	V	HT	V_V_HT	0.057	2.927	1_V_V_HT	V_V_HT	2.80143167916608
1	150	2 Light	V	V	HT	V_V_HT	0.061	2.962	1_V_V_HT	V_V_HT	2.82616964802152
1	151	2 Light	V	V	HT	V_V_HT	0.096	2.855	1_V_V_HT	V_V_HT	2.85066208373336
1	152	2 Light	V	V	HT	V_V_HT	0.096	2.845	1_V_V_HT	V_V_HT	2.87489983673078
1	153	2 Light	V	V	HT	V_V_HT	0.079	2.827	1_V_V_HT	V_V_HT	2.89887373205602
1	154	2 Light	V	V	HT	V_V_HT	0.032	2.824	1_V_V_HT	V_V_HT	2.92257458073232
1	155	2 Light	V	V	HT	V_V_HT	0.035	2.805	1_V_V_HT	V_V_HT	2.94599323305683
1	156	2 Light	V	V	HT	V_V_HT	0.098	2.732	1_V_V_HT	V_V_HT	2.96912063952844
1	157	2 Light	V	V	HT	V_V_HT	0.026	2.711	1_V_V_HT	V_V_HT	2.99194778932785
1	158	2 Light	V	V	HT	V_V_HT	0.017	2.741	1_V_V_HT	V_V_HT	3.01446566742957
1	159	2 Light	V	V	HT	V_V_HT	0.018	2.79	1_V_V_HT	V_V_HT	3.03666536367015
1	160	2 Light	V	V	HT	V_V_HT	0.082	2.72	1_V_V_HT	V_V_HT	3.05853840603207
1	161	2 Light	V	V	HT	V_V_HT	0.01	2.768	1_V_V_HT	V_V_HT	3.08007658738712
1	162	2 Light	V	V	HT	V_V_HT	0.062	2.81	1_V_V_HT	V_V_HT	3.10127252582958
1	163	2 Light	V	V	HT	V_V_HT	0.044	2.876	1_V_V_HT	V_V_HT	3.12211973655982
1	164	2 Light	V	V	HT	V_V_HT	0.015	2.799	1_V_V_HT	V_V_HT	3.14261193297923
1	165	2 Light	V	V	HT	V_V_HT	0.06	2.866	1_V_V_HT	V_V_HT	3.16274309653427
1	166	2 Light	V	V	HT	V_V_HT	0.029	2.923	1_V_V_HT	V_V_HT	3.18250831279458
1	167	2 Light	V	V	HT	V_V_HT	0.021	2.909	1_V_V_HT	V_V_HT	3.20190294368674
1	168	2 Light	V	V	HT	V_V_HT	0.028	2.972	1_V_V_HT	V_V_HT	3.22092271768618
1	169	2 Light	V	V	HT	V_V_HT	0.051	2.982	1_V_V_HT	V_V_HT	3.2395652350961
1	170	2 Light	V	V	HT	V_V_HT	0.079	3.004	1_V_V_HT	V_V_HT	3.25783004175776
1	171	2 Light	V	V	HT	V_V_HT	0.018	3.098	1_V_V_HT	V_V_HT	3.27571754805135
1	172	2 Light	V	V	HT	V_V_HT	0.06	3.027	1_V_V_HT	V_V_HT	3.29322997047804
1	173	2 Light	V	V	HT	V_V_HT	0.049	3.084	1_V_V_HT	V_V_HT	3.31037049011465
1	174	2 Light	V	V	HT	V_V_HT	0.069	3.083	1_V_V_HT	V_V_HT	3.3271443021389
1	175	2 Light	V	V	HT	V_V_HT	0.02	3.107	1_V_V_HT	V_V_HT	3.34355711095768
1	176	2 Light	V	V	HT	V_V_HT	0.049	3.079	1_V_V_HT	V_V_HT	3.35961517609684
1	177	2 Light	V	V	HT	V_V_HT	0.024	3.198	1_V_V_HT	V_V_HT	3.3753275931713
1	178	2 Light	V	V	HT	V_V_HT	0.037	3.189	1_V_V_HT	V_V_HT	3.39070632181217
1	179	2 Light	V	V	HT	V_V_HT	0	3.132	1_V_V_HT	V_V_HT	3.40576389749747
1	180	2 Light	V	V	HT	V_V_HT	0.071	3.1	1_V_V_HT	V_V_HT	3.42051345540896
1	181	2 Light	V	V	HT	V_V_HT	0	3.029	1_V_V_HT	V_V_HT	3.43497110155722
1	182	2 Light	V	V	HT	V_V_HT	0.022	2.965	1_V_V_HT	V_V_HT	3.4491559121974
1	183	2 Light	V	V	HT	V_V_HT	0.019	2.918	1_V_V_HT	V_V_HT	3.46308814328038
1	184	2 Light	V	V	HT	V_V_HT	0.017	2.897	1_V_V_HT	V_V_HT	3.47679035458555
1	185	2 Light	V	V	HT	V_V_HT	0.039	2.9	1_V_V_HT	V_V_HT	3.49028568936446
1	186	2 Light	V	V	HT	V_V_HT	0.01	2.831	1_V_V_HT	V_V_HT	3.50359780811582
1	187	2 Light	V	V	HT	V_V_HT	0	2.844	1_V_V_HT	V_V_HT	3.51675244872918
1	188	2 Light	V	V	HT	V_V_HT	0.03	2.869	1_V_V_HT	V_V_HT	3.52977586985136
1	189	2 Light	V	V	HT	V_V_HT	0.049	2.873	1_V_V_HT	V_V_HT	3.5426947604056
1	190	2 Light	V	V	HT	V_V_HT	0.103	2.791	1_V_V_HT	V_V_HT	3.55553785948573
1	191	2 Light	V	V	HT	V_V_HT	0.079	2.802	1_V_V_HT	V_V_HT	3.56833584643387
1	192	2 Light	V	V	HT	V_V_HT	0.042	2.835	1_V_V_HT	V_V_HT	3.58111978275204
1	193	2 Light	V	V	HT	V_V_HT	0.112	2.865	1_V_V_HT	V_V_HT	3.59392095196883
1	194	2 Light	V	V	HT	V_V_HT	0.012	2.954	1_V_V_HT	V_V_HT	3.60677171950498
1	195	2 Light	V	V	HT	V_V_HT	0.091	2.945	1_V_V_HT	V_V_HT	3.61970547228301
1	196	2 Light	V	V	HT	V_V_HT	0.126	2.989	1_V_V_HT	V_V_HT	3.63275622245809
1	197	2 Light	V	V	HT	V_V_HT	0.021	3.025	1_V_V_HT	V_V_HT	3.64595827861129
1	198	2 Light	V	V	HT	V_V_HT	0.164	3.098	1_V_V_HT	V_V_HT	3.65934589124253
1	199	2 Light	V	V	HT	V_V_HT	0.029	3.07	1_V_V_HT	V_V_HT	3.67295293687565
1	200	2 Light	V	V	HT	V_V_HT	0.051	3.093	1_V_V_HT	V_V_HT	3.68681295979045
1	201	2 Light	V	V	HT	V_V_HT	0.132	3.13	1_V_V_HT	V_V_HT	3.70095855729438
1	202	2 Light	V	V	HT	V_V_HT	0.045	3.124	1_V_V_HT	V_V_HT	3.71542208695138
1	203	2 Light	V	V	HT	V_V_HT	0.128	3.137	1_V_V_HT	V_V_HT	3.73023544877149
1	204	2 Light	V	V	HT	V_V_HT	0.047	3.114	1_V_V_HT	V_V_HT	3.74542818558517
1	205	2 Light	V	V	HT	V_V_HT	0.095	3.172	1_V_V_HT	V_V_HT	3.76102667289321
1	206	2 Light	V	V	HT	V_V_HT	0.067	3.281	1_V_V_HT	V_V_HT	3.77705434800571
1	207	2 Light	V	V	HT	V_V_HT	0.146	3.358	1_V_V_HT	V_V_HT	3.7935333256079
1	208	2 Light	V	V	HT	V_V_HT	0.02	3.376	1_V_V_HT	V_V_HT	3.81048278324425
1	209	2 Light	V	V	HT	V_V_HT	0	3.472	1_V_V_HT	V_V_HT	3.82792115524945
1	210	2 Light	V	V	HT	V_V_HT	0.029	3.473	1_V_V_HT	V_V_HT	3.84586688773544
1	211	2 Light	V	V	HT	V_V_HT	0.025	3.575	1_V_V_HT	V_V_HT	3.86433842050424
1	212	2 Light	V	V	HT	V_V_HT	0.032	3.584	1_V_V_HT	V_V_HT	3.88335318692644
1	213	2 Light	V	V	HT	V_V_HT	0.032	3.606	1_V_V_HT	V_V_HT	3.90292459505438
1	214	2 Light	V	V	HT	V_V_HT	0.011	3.637	1_V_V_HT	V_V_HT	3.92306395656758
1	215	2 Light	V	V	HT	V_V_HT	0.038	3.736	1_V_V_HT	V_V_HT	3.9437782704149
1	216	2 Light	V	V	HT	V_V_HT	0.029	3.919	1_V_V_HT	V_V_HT	3.96507231440564
1	217	2 Light	V	V	HT	V_V_HT	0.039	4.118	1_V_V_HT	V_V_HT	3.98694635478089
1	218	2 Light	V	V	HT	V_V_HT	0.042	4.136	1_V_V_HT	V_V_HT	4.00939952160618
1	219	2 Light	V	V	HT	V_V_HT	0.022	4.204	1_V_V_HT	V_V_HT	4.03242980150773
1	220	2 Light	V	V	HT	V_V_HT	0	4.188	1_V_V_HT	V_V_HT	4.05603057978424
1	221	2 Light	V	V	HT	V_V_HT	0.021	4.148	1_V_V_HT	V_V_HT	4.08019296930007
1	222	2 Light	V	V	HT	V_V_HT	0.095	4.106	1_V_V_HT	V_V_HT	4.10490358418735
1	223	2 Light	V	V	HT	V_V_HT	0.074	4.074	1_V_V_HT	V_V_HT	4.13014684092398
1	224	2 Light	V	V	HT	V_V_HT	0.104	4.206	1_V_V_HT	V_V_HT	4.15590288424309
1	225	2 Light	V	V	HT	V_V_HT	0.051	4.185	1_V_V_HT	V_V_HT	4.18214980176931
1	226	2 Light	V	V	HT	V_V_HT	0.073	4.077	1_V_V_HT	V_V_HT	4.20886082312751
1	227	2 Light	V	V	HT	V_V_HT	0.057	4.124	1_V_V_HT	V_V_HT	4.23600362038144
1	228	2 Light	V	V	HT	V_V_HT	0.101	4.114	1_V_V_HT	V_V_HT	4.26354066867387
1	229	2 Light	V	V	HT	V_V_HT	0.023	4.207	1_V_V_HT	V_V_HT	4.29142966001708
1	230	2 Light	V	V	HT	V_V_HT	0.102	4.199	1_V_V_HT	V_V_HT	4.3196245907351
1	231	2 Light	V	V	HT	V_V_HT	0.055	4.067	1_V_V_HT	V_V_HT	4.34807873840331
1	232	2 Light	V	V	HT	V_V_HT	0.054	4.04	1_V_V_HT	V_V_HT	4.37674537718828
1	233	2 Light	V	V	HT	V_V_HT	0.062	3.929	1_V_V_HT	V_V_HT	4.40557778165765
1	234	2 Light	V	V	HT	V_V_HT	0.046	3.882	1_V_V_HT	V_V_HT	4.4345292271047
1	235	2 Light	V	V	HT	V_V_HT	0.078	3.985	1_V_V_HT	V_V_HT	4.4635528063769
1	236	2 Light	V	V	HT	V_V_HT	0.158	3.948	1_V_V_HT	V_V_HT	4.49260087338146
1	237	2 Light	V	V	HT	V_V_HT	0.101	3.802	1_V_V_HT	V_V_HT	4.52162561627522
1	238	2 Light	V	V	HT	V_V_HT	0.055	3.809	1_V_V_HT	V_V_HT	4.55057927734034
1	239	2 Light	V	V	HT	V_V_HT	0.096	3.828	1_V_V_HT	V_V_HT	4.57941432741126
1	240	2 Light	V	V	HT	V_V_HT	0.072	3.808	1_V_V_HT	V_V_HT	4.60808408286456
1	241	2 Light	V	V	HT	V_V_HT	0.102	3.847	1_V_V_HT	V_V_HT	4.63654207071296
1	242	2 Light	V	V	HT	V_V_HT	0.031	3.834	1_V_V_HT	V_V_HT	4.66474231008133
1	243	2 Light	V	V	HT	V_V_HT	0.041	3.838	1_V_V_HT	V_V_HT	4.69264137188768
1	244	2 Light	V	V	HT	V_V_HT	0.048	3.925	1_V_V_HT	V_V_HT	4.72019928824889
1	245	2 Light	V	V	HT	V_V_HT	0.138	3.969	1_V_V_HT	V_V_HT	4.7473793179674
1	246	2 Light	V	V	HT	V_V_HT	0.193	3.962	1_V_V_HT	V_V_HT	4.77414618667326
1	247	2 Light	V	V	HT	V_V_HT	0.199	3.944	1_V_V_HT	V_V_HT	4.80046784175021
1	248	2 Light	V	V	HT	V_V_HT	0.048	3.985	1_V_V_HT	V_V_HT	4.82631397142029
1	249	2 Light	V	V	HT	V_V_HT	0.117	3.984	1_V_V_HT	V_V_HT	4.8516579630302
1	250	2 Light	V	V	HT	V_V_HT	0.087	4.154	1_V_V_HT	V_V_HT	4.87647515053139
1	251	2 Light	V	V	HT	V_V_HT	0.039	4.154	1_V_V_HT	V_V_HT	4.90074597421441
1	252	2 Light	V	V	HT	V_V_HT	0	4.059	1_V_V_HT	V_V_HT	4.92445608135464
1	253	2 Light	V	V	HT	V_V_HT	0.08	4.052	1_V_V_HT	V_V_HT	4.94759216328525
1	254	2 Light	V	V	HT	V_V_HT	0.144	4.012	1_V_V_HT	V_V_HT	4.97014091325005
1	255	2 Light	V	V	HT	V_V_HT	0.07	4.079	1_V_V_HT	V_V_HT	4.99209011151625
1	256	2 Light	V	V	HT	V_V_HT	0.018	4.022	1_V_V_HT	V_V_HT	5.01343293871918
1	257	2 Light	V	V	HT	V_V_HT	0.068	4.026	1_V_V_HT	V_V_HT	5.03416795746217
1	258	2 Light	V	V	HT	V_V_HT	0.154	3.941	1_V_V_HT	V_V_HT	5.0542958039395
1	259	2 Light	V	V	HT	V_V_HT	0.122	4.064	1_V_V_HT	V_V_HT	5.07382117873095
1	260	2 Light	V	V	HT	V_V_HT	0.043	4.009	1_V_V_HT	V_V_HT	5.09275071858299
1	261	2 Light	V	V	HT	V_V_HT	0	4.033	1_V_V_HT	V_V_HT	5.11109561010369
1	262	2 Light	V	V	HT	V_V_HT	0.018	3.996	1_V_V_HT	V_V_HT	5.12887220497012
1	263	2 Light	V	V	HT	V_V_HT	0.017	4.023	1_V_V_HT	V_V_HT	5.14610161406267
1	264	2 Light	V	V	HT	V_V_HT	0	4.123	1_V_V_HT	V_V_HT	5.16280862039341
1	265	2 Light	V	V	HT	V_V_HT	0.198	4.172	1_V_V_HT	V_V_HT	5.17901927578484
1	266	2 Light	V	V	HT	V_V_HT	0.03	4.03	1_V_V_HT	V_V_HT	5.19476181607966
1	267	2 Light	V	V	HT	V_V_HT	0	4.008	1_V_V_HT	V_V_HT	5.21006503409339
1	268	2 Light	V	V	HT	V_V_HT	0.027	4.018	1_V_V_HT	V_V_HT	5.22495796415655
1	269	2 Light	V	V	HT	V_V_HT	0.019	3.976	1_V_V_HT	V_V_HT	5.23947065677334
1	270	2 Light	V	V	HT	V_V_HT	0.009	3.904	1_V_V_HT	V_V_HT	5.25363340601992
1	271	2 Light	V	V	HT	V_V_HT	0.064	3.817	1_V_V_HT	V_V_HT	5.26747644377918
1	272	2 Light	V	V	HT	V_V_HT	0.019	3.87	1_V_V_HT	V_V_HT	5.28102971619586
1	273	2 Light	V	V	HT	V_V_HT	0.036	3.881	1_V_V_HT	V_V_HT	5.29432310264809
1	274	2 Light	V	V	HT	V_V_HT	0.098	3.88	1_V_V_HT	V_V_HT	5.30738648064957
1	275	2 Light	V	V	HT	V_V_HT	0.082	3.957	1_V_V_HT	V_V_HT	5.32024972626921
1	276	2 Light	V	V	HT	V_V_HT	0.022	3.826	1_V_V_HT	V_V_HT	5.33294212674198
1	277	2 Light	V	V	HT	V_V_HT	0.021	3.627	1_V_V_HT	V_V_HT	5.34549058411124
1	278	2 Light	V	V	HT	V_V_HT	0.083	3.589	1_V_V_HT	V_V_HT	5.35792062681671
1	279	2 Light	V	V	HT	V_V_HT	0.021	3.556	1_V_V_HT	V_V_HT	5.3702538033515
1	280	2 Light	V	V	HT	V_V_HT	0.17	3.513	1_V_V_HT	V_V_HT	5.38250743972751
1	281	2 Light	V	V	HT	V_V_HT	0.021	3.499	1_V_V_HT	V_V_HT	5.39469698945699
1	282	2 Light	V	V	HT	V_V_HT	0	3.52	1_V_V_HT	V_V_HT	5.40683282435037
1	283	2 Light	V	V	HT	V_V_HT	0.067	3.44	1_V_V_HT	V_V_HT	5.41891892947646
1	284	2 Light	V	V	HT	V_V_HT	0.064	3.39	1_V_V_HT	V_V_HT	5.43095377623764
1	285	2 Light	V	V	HT	V_V_HT	0.118	3.405	1_V_V_HT	V_V_HT	5.44293472019618
1	286	2 Light	V	V	HT	V_V_HT	0.016	3.395	1_V_V_HT	V_V_HT	5.45485911311592
1	287	2 Light	V	V	HT	V_V_HT	0.061	3.479	1_V_V_HT	V_V_HT	5.46672308822091
1	288	2 Light	V	V	HT	V_V_HT	0.016	3.342	1_V_V_HT	V_V_HT	5.47851792423157
1	289	2 Light	V	V	HT	V_V_HT	0.146	3.229	1_V_V_HT	V_V_HT	5.49023367208325
1	290	2 Light	V	V	HT	V_V_HT	0.047	3.362	1_V_V_HT	V_V_HT	5.50185921252824
1	291	2 Light	V	V	HT	V_V_HT	0.079	3.528	1_V_V_HT	V_V_HT	5.51337868691113
1	292	2 Light	V	V	HT	V_V_HT	0.017	3.576	1_V_V_HT	V_V_HT	5.52477506286081
1	293	2 Light	V	V	HT	V_V_HT	0.089	3.628	1_V_V_HT	V_V_HT	5.5360312997222
1	294	2 Light	V	V	HT	V_V_HT	0.146	3.657	1_V_V_HT	V_V_HT	5.54712938218934
1	295	2 Light	V	V	HT	V_V_HT	0.127	3.48	1_V_V_HT	V_V_HT	5.55804733868968
1	296	2 Light	V	V	HT	V_V_HT	0.016	3.464	1_V_V_HT	V_V_HT	5.56876138777465
1	297	2 Light	V	V	HT	V_V_HT	0.079	3.464	1_V_V_HT	V_V_HT	5.57924371749233
1	298	2 Light	V	V	HT	V_V_HT	0.065	3.437	1_V_V_HT	V_V_HT	5.58946213465435
1	299	2 Light	V	V	HT	V_V_HT	0.054	3.487	1_V_V_HT	V_V_HT	5.59938120997564
1	300	2 Light	V	V	HT	V_V_HT	0	3.525	1_V_V_HT	V_V_HT	5.60896449506569
1	301	2 Light	V	V	HT	V_V_HT	0.015	3.478	1_V_V_HT	V_V_HT	5.61817396219316
1	302	2 Light	V	V	HT	V_V_HT	0.084	3.48	1_V_V_HT	V_V_HT	5.62697105956804
1	303	2 Light	V	V	HT	V_V_HT	0.052	3.518	1_V_V_HT	V_V_HT	5.63531671164962
1	304	2 Light	V	V	HT	V_V_HT	0.047	3.449	1_V_V_HT	V_V_HT	5.64317171762929
1	305	2 Light	V	V	HT	V_V_HT	0.215	3.538	1_V_V_HT	V_V_HT	5.65049689565998
1	306	2 Light	V	V	HT	V_V_HT	0.062	3.549	1_V_V_HT	V_V_HT	5.65725305273809
1	307	2 Light	V	V	HT	V_V_HT	0	3.541	1_V_V_HT	V_V_HT	5.66340158273922
1	308	2 Light	V	V	HT	V_V_HT	0.01	3.458	1_V_V_HT	V_V_HT	5.66890694702702
1	309	2 Light	V	V	HT	V_V_HT	0.084	3.466	1_V_V_HT	V_V_HT	5.67373797084643
1	310	2 Light	V	V	HT	V_V_HT	0.044	3.339	1_V_V_HT	V_V_HT	5.67786870667116
1	311	2 Light	V	V	HT	V_V_HT	0.025	3.358	1_V_V_HT	V_V_HT	5.68127813014824
1	312	2 Light	V	V	HT	V_V_HT	0.021	3.37	1_V_V_HT	V_V_HT	5.68394750123526
1	313	2 Light	V	V	HT	V_V_HT	0	3.303	1_V_V_HT	V_V_HT	5.68586319059181
1	314	2 Light	V	V	HT	V_V_HT	0.094	3.254	1_V_V_HT	V_V_HT	5.68701283553585
1	315	2 Light	V	V	HT	V_V_HT	0.085	3.159	1_V_V_HT	V_V_HT	5.6873840810809
1	316	2 Light	V	V	HT	V_V_HT	0.008	3.278	1_V_V_HT	V_V_HT	5.68696457171721
1	317	2 Light	V	V	HT	V_V_HT	0.152	3.32	1_V_V_HT	V_V_HT	5.68574374758658
1	318	2 Light	V	V	HT	V_V_HT	0.017	3.304	1_V_V_HT	V_V_HT	5.68371825607126
1	319	2 Light	V	V	HT	V_V_HT	0.009	3.19	1_V_V_HT	V_V_HT	5.68088847517549
1	320	2 Light	V	V	HT	V_V_HT	0.176	3.171	1_V_V_HT	V_V_HT	5.67726250512038
1	321	2 Light	V	V	HT	V_V_HT	0.166	3.092	1_V_V_HT	V_V_HT	5.67285039295464
1	322	2 Light	V	V	HT	V_V_HT	0.066	3.102	1_V_V_HT	V_V_HT	5.66766217930718
1	323	2 Light	V	V	HT	V_V_HT	0.069	3.013	1_V_V_HT	V_V_HT	5.66170992445362
1	324	2 Light	V	V	HT	V_V_HT	0.029	2.883	1_V_V_HT	V_V_HT	5.65501380161484
1	325	2 Light	V	V	HT	V_V_HT	0.021	2.756	1_V_V_HT	V_V_HT	5.64759798086872
1	326	2 Light	V	V	HT	V_V_HT	0.014	2.763	1_V_V_HT	V_V_HT	5.6394945315768
1	327	2 Light	V	V	HT	V_V_HT	0	2.748	1_V_V_HT	V_V_HT	5.63073936636137
1	328	2 Light	V	V	HT	V_V_HT	0	2.683	1_V_V_HT	V_V_HT	5.62137759343186
1	329	2 Light	V	V	HT	V_V_HT	0.069	2.715	1_V_V_HT	V_V_HT	5.61146327003472
1	330	2 Light	V	V	HT	V_V_HT	0.047	2.736	1_V_V_HT	V_V_HT	5.60105377219136
1	331	2 Light	V	V	HT	V_V_HT	0.017	2.791	1_V_V_HT	V_V_HT	5.59021408864607
1	332	2 Light	V	V	HT	V_V_HT	0.021	2.766	1_V_V_HT	V_V_HT	5.57901767173604
1	333	2 Light	V	V	HT	V_V_HT	0.074	2.773	1_V_V_HT	V_V_HT	5.56754443636913
1	334	2 Light	V	V	HT	V_V_HT	0.029	2.811	1_V_V_HT	V_V_HT	5.55587555434201
1	335	2 Light	V	V	HT	V_V_HT	0.171	2.697	1_V_V_HT	V_V_HT	5.54409292879464
1	336	2 Light	V	V	HT	V_V_HT	0.033	2.675	1_V_V_HT	V_V_HT	5.53228134095276
1	337	2 Light	V	V	HT	V_V_HT	0.013	2.686	1_V_V_HT	V_V_HT	5.52052631025061
1	338	2 Light	V	V	HT	V_V_HT	0	2.832	1_V_V_HT	V_V_HT	5.50891343896801
1	339	2 Light	V	V	HT	V_V_HT	0.029	2.805	1_V_V_HT	V_V_HT	5.49752867866154
1	340	2 Light	V	V	HT	V_V_HT	0.043	2.771	1_V_V_HT	V_V_HT	5.48645769530119
1	341	2 Light	V	V	HT	V_V_HT	0.04	2.861	1_V_V_HT	V_V_HT	5.47578468437701
1	342	2 Light	V	V	HT	V_V_HT	0.012	2.894	1_V_V_HT	V_V_HT	5.46559346323754
1	343	2 Light	V	V	HT	V_V_HT	0	2.925	1_V_V_HT	V_V_HT	5.45596677619211
1	344	2 Light	V	V	HT	V_V_HT	0.015	2.973	1_V_V_HT	V_V_HT	5.44698306759257
1	345	2 Light	V	V	HT	V_V_HT	0.023	2.941	1_V_V_HT	V_V_HT	5.43871970442186
1	346	2 Light	V	V	HT	V_V_HT	0.135	3.065	1_V_V_HT	V_V_HT	5.43125405533137
1	347	2 Light	V	V	HT	V_V_HT	0.103	3.025	1_V_V_HT	V_V_HT	5.42466348838929
1	348	2 Light	V	V	HT	V_V_HT	0	3.047	1_V_V_HT	V_V_HT	5.41902537031442
1	349	2 Light	V	V	HT	V_V_HT	0.032	3.172	1_V_V_HT	V_V_HT	5.41441469523821
1	350	2 Light	V	V	HT	V_V_HT	0.028	3.069	1_V_V_HT	V_V_HT	5.41089439797056
1	351	2 Light	V	V	HT	V_V_HT	0	2.959	1_V_V_HT	V_V_HT	5.40851481873052
1	352	2 Light	V	V	HT	V_V_HT	0.027	2.961	1_V_V_HT	V_V_HT	5.40732086063571
1	353	2 Light	V	V	HT	V_V_HT	0	3.014	1_V_V_HT	V_V_HT	5.40734594764587
1	354	2 Light	V	V	HT	V_V_HT	0.016	3.03	1_V_V_HT	V_V_HT	5.40862062583229
1	355	2 Light	V	V	HT	V_V_HT	0	3.065	1_V_V_HT	V_V_HT	5.41117223717571
1	356	2 Light	V	V	HT	V_V_HT	0.023	3.051	1_V_V_HT	V_V_HT	5.41501201448128
1	357	2 Light	V	V	HT	V_V_HT	0.064	3.119	1_V_V_HT	V_V_HT	5.42013487461346
1	358	2 Light	V	V	HT	V_V_HT	0	3.208	1_V_V_HT	V_V_HT	5.42652911339611
1	359	2 Light	V	V	HT	V_V_HT	0.086	3.175	1_V_V_HT	V_V_HT	5.43416629923922
1	360	2 Light	V	V	HT	V_V_HT	0.021	3.22	1_V_V_HT	V_V_HT	5.44300128099268
1	361	2 Light	V	V	HT	V_V_HT	0.07	3.284	1_V_V_HT	V_V_HT	5.45298556682696
1	362	2 Light	V	V	HT	V_V_HT	0.059	3.371	1_V_V_HT	V_V_HT	5.46407066571852
1	363	2 Light	V	V	HT	V_V_HT	0.059	3.422	1_V_V_HT	V_V_HT	5.47620808385066
1	364	2 Light	V	V	HT	V_V_HT	0.085	3.425	1_V_V_HT	V_V_HT	5.48934637695733
1	365	2 Light	V	V	HT	V_V_HT	0.101	3.414	1_V_V_HT	V_V_HT	5.50341952892224
1	366	2 Light	V	V	HT	V_V_HT	0.04	3.492	1_V_V_HT	V_V_HT	5.51834479416178
1	367	2 Light	V	V	HT	V_V_HT	0.011	3.564	1_V_V_HT	V_V_HT	5.53402381100943
1	368	2 Light	V	V	HT	V_V_HT	0.156	3.674	1_V_V_HT	V_V_HT	5.55034600702931
1	369	2 Light	V	V	HT	V_V_HT	0.057	3.693	1_V_V_HT	V_V_HT	5.56719840469858
1	370	2 Light	V	V	HT	V_V_HT	0.01	3.669	1_V_V_HT	V_V_HT	5.58446803770359
1	371	2 Light	V	V	HT	V_V_HT	0.115	3.786	1_V_V_HT	V_V_HT	5.60204059519352
1	372	2 Light	V	V	HT	V_V_HT	0.054	3.854	1_V_V_HT	V_V_HT	5.61979540991475
1	373	2 Light	V	V	HT	V_V_HT	0.031	3.872	1_V_V_HT	V_V_HT	5.63760572786934
1	374	2 Light	V	V	HT	V_V_HT	0.142	3.939	1_V_V_HT	V_V_HT	5.65534071878582
1	375	2 Light	V	V	HT	V_V_HT	0.053	3.996	1_V_V_HT	V_V_HT	5.67286754556348
1	376	2 Light	V	V	HT	V_V_HT	0.132	3.915	1_V_V_HT	V_V_HT	5.6900534593586
1	377	2 Light	V	V	HT	V_V_HT	0.112	3.821	1_V_V_HT	V_V_HT	5.70676816039875
1	378	2 Light	V	V	HT	V_V_HT	0.039	3.913	1_V_V_HT	V_V_HT	5.72288614675061
1	379	2 Light	V	V	HT	V_V_HT	0.134	4.04	1_V_V_HT	V_V_HT	5.73828908740079
1	380	2 Light	V	V	HT	V_V_HT	0.073	4.033	1_V_V_HT	V_V_HT	5.75286818295104
1	381	2 Light	V	V	HT	V_V_HT	0.056	4.16	1_V_V_HT	V_V_HT	5.76652419708754
1	382	2 Light	V	V	HT	V_V_HT	0.068	4.175	1_V_V_HT	V_V_HT	5.77915987237641
1	383	2 Light	V	V	HT	V_V_HT	0.122	4.23	1_V_V_HT	V_V_HT	5.79068112530644
1	384	2 Light	V	V	HT	V_V_HT	0.045	4.274	1_V_V_HT	V_V_HT	5.8010100933074
1	385	2 Light	V	V	HT	V_V_HT	0.056	4.336	1_V_V_HT	V_V_HT	5.81008626170287
1	386	2 Light	V	V	HT	V_V_HT	0	4.474	1_V_V_HT	V_V_HT	5.81785266162725
1	387	2 Light	V	V	HT	V_V_HT	0.068	4.463	1_V_V_HT	V_V_HT	5.8242569187449
1	388	2 Light	V	V	HT	V_V_HT	0.089	4.589	1_V_V_HT	V_V_HT	5.82926502336543
1	389	2 Light	V	V	HT	V_V_HT	0.036	4.544	1_V_V_HT	V_V_HT	5.83284755919343
1	390	2 Light	V	V	HT	V_V_HT	0.092	4.659	1_V_V_HT	V_V_HT	5.8349751072938
1	391	2 Light	V	V	HT	V_V_HT	0.081	4.736	1_V_V_HT	V_V_HT	5.83562394004756
1	392	2 Light	V	V	HT	V_V_HT	0.108	4.708	1_V_V_HT	V_V_HT	5.83479309571481
1	393	2 Light	V	V	HT	V_V_HT	0.125	4.702	1_V_V_HT	V_V_HT	5.83249336202985
1	394	2 Light	V	V	HT	V_V_HT	0.032	4.651	1_V_V_HT	V_V_HT	5.82876602330489
1	395	2 Light	V	V	HT	V_V_HT	0.16	4.571	1_V_V_HT	V_V_HT	5.82368325673628
1	396	2 Light	V	V	HT	V_V_HT	0.111	4.559	1_V_V_HT	V_V_HT	5.81732983387754
1	397	2 Light	V	V	HT	V_V_HT	0.085	4.588	1_V_V_HT	V_V_HT	5.80982243668379
1	398	2 Light	V	V	HT	V_V_HT	0.11	4.541	1_V_V_HT	V_V_HT	5.80130976151436
1	399	2 Light	V	V	HT	V_V_HT	0.048	4.516	1_V_V_HT	V_V_HT	5.79194690212818
1	400	2 Light	V	V	HT	V_V_HT	0.019	4.568	1_V_V_HT	V_V_HT	5.78188895793055
1	401	2 Light	V	V	HT	V_V_HT	0.157	4.492	1_V_V_HT	V_V_HT	5.77129715344031
1	402	2 Light	V	V	HT	V_V_HT	0.08	4.527	1_V_V_HT	V_V_HT	5.76036318750942
1	403	2 Light	V	V	HT	V_V_HT	0.018	4.496	1_V_V_HT	V_V_HT	5.7493087303519
1	404	2 Light	V	V	HT	V_V_HT	0.082	4.431	1_V_V_HT	V_V_HT	5.73836141051597
1	405	2 Light	V	V	HT	V_V_HT	0.08	4.395	1_V_V_HT	V_V_HT	5.72774885788484
1	406	2 Light	V	V	HT	V_V_HT	0.054	4.387	1_V_V_HT	V_V_HT	5.71770359932046
1	407	2 Light	V	V	HT	V_V_HT	0.009	4.345	1_V_V_HT	V_V_HT	5.70848232276546
1	408	2 Light	V	V	HT	V_V_HT	0.092	4.323	1_V_V_HT	V_V_HT	5.70036895434173
1	409	2 Light	V	V	HT	V_V_HT	0.159	4.189	1_V_V_HT	V_V_HT	5.69367231723754
1	410	2 Light	V	V	HT	V_V_HT	0.021	4.147	1_V_V_HT	V_V_HT	5.68872031953741
1	411	2 Light	V	V	HT	V_V_HT	0.127	4.104	1_V_V_HT	V_V_HT	5.68584459498645
1	412	2 Light	V	V	HT	V_V_HT	0.042	4.079	1_V_V_HT	V_V_HT	5.68537678698893
1	413	2 Light	V	V	HT	V_V_HT	0.055	3.983	1_V_V_HT	V_V_HT	5.68764852672774
1	414	2 Light	V	V	HT	V_V_HT	0.06	3.938	1_V_V_HT	V_V_HT	5.69299267697151
1	415	2 Light	V	V	HT	V_V_HT	0.062	3.962	1_V_V_HT	V_V_HT	5.70174696208093
1	416	2 Light	V	V	HT	V_V_HT	0.161	4.006	1_V_V_HT	V_V_HT	5.71425041096925
1	417	2 Light	V	V	HT	V_V_HT	0.053	3.961	1_V_V_HT	V_V_HT	5.73084185917666
1	418	2 Light	V	V	HT	V_V_HT	0.126	3.894	1_V_V_HT	V_V_HT	5.75185821097711
1	419	2 Light	V	V	HT	V_V_HT	0.041	3.941	1_V_V_HT	V_V_HT	5.77763585765401
1	420	2 Light	V	V	HT	V_V_HT	0.136	3.899	1_V_V_HT	V_V_HT	5.80851119048258
1	421	2 Light	V	V	HT	V_V_HT	0.147	3.921	1_V_V_HT	V_V_HT	5.84482060762484
1	422	2 Light	V	V	HT	V_V_HT	0.031	3.862	1_V_V_HT	V_V_HT	5.88690049745489
1	423	2 Light	V	V	HT	V_V_HT	0.053	3.873	1_V_V_HT	V_V_HT	5.93508725430166
1	424	2 Light	V	V	HT	V_V_HT	0.034	3.91	1_V_V_HT	V_V_HT	5.9897172720931
1	425	2 Light	V	V	HT	V_V_HT	0.021	3.836	1_V_V_HT	V_V_HT	6.0511218136027
1	426	2 Light	V	V	HT	V_V_HT	0.028	3.899	1_V_V_HT	V_V_HT	6.11961161631871
1	427	2 Light	V	V	HT	V_V_HT	0.04	3.907	1_V_V_HT	V_V_HT	6.19548614234301
1	428	2 Light	V	V	HT	V_V_HT	0.109	3.903	1_V_V_HT	V_V_HT	6.27902028862549
1	429	2 Light	V	V	HT	V_V_HT	0.032	3.903	1_V_V_HT	V_V_HT	6.37048280850676
1	430	2 Light	V	V	HT	V_V_HT	0.062	3.92	1_V_V_HT	V_V_HT	6.47013501863217
1	431	2 Light	V	V	HT	V_V_HT	0.039	3.962	1_V_V_HT	V_V_HT	6.57820847426188
1	432	2 Light	V	V	HT	V_V_HT	0.089	4.095	1_V_V_HT	V_V_HT	6.69491918251179
1	433	2 Light	V	V	HT	V_V_HT	0	4.292	1_V_V_HT	V_V_HT	6.82044226612653
1	434	2 Light	V	V	HT	V_V_HT	0.077	4.48	1_V_V_HT	V_V_HT	6.95490251767676
1	435	2 Light	V	V	HT	V_V_HT	0.017	4.599	1_V_V_HT	V_V_HT	7.09837300641048
1	436	2 Light	V	V	HT	V_V_HT	0.124	4.642	1_V_V_HT	V_V_HT	7.25087398594287
1	437	2 Light	V	V	HT	V_V_HT	0.07	4.755	1_V_V_HT	V_V_HT	7.41237207932299
1	438	2 Light	V	V	HT	V_V_HT	0.017	4.748	1_V_V_HT	V_V_HT	7.58277978070996
1	439	2 Light	V	V	HT	V_V_HT	0	4.713	1_V_V_HT	V_V_HT	7.76195525772362
1	440	3 Dark	V	V	HT	V_V_HT	0.031	4.774	1_V_V_HT	V_V_HT	7.94971142727812
1	441	3 Dark	V	V	HT	V_V_HT	0.013	4.804	1_V_V_HT	V_V_HT	8.14585216193527
1	442	3 Dark	V	V	HT	V_V_HT	0.043	4.926	1_V_V_HT	V_V_HT	8.35017264268975
1	443	3 Dark	V	V	HT	V_V_HT	0.026	4.927	1_V_V_HT	V_V_HT	8.56242478614669
1	444	3 Dark	V	V	HT	V_V_HT	0	4.977	1_V_V_HT	V_V_HT	8.78231790548806
1	445	3 Dark	V	V	HT	V_V_HT	0.08	4.993	1_V_V_HT	V_V_HT	9.00955282447076
1	446	3 Dark	V	V	HT	V_V_HT	0.044	4.961	1_V_V_HT	V_V_HT	9.24382280571171
1	447	3 Dark	V	V	HT	V_V_HT	0.023	5.019	1_V_V_HT	V_V_HT	9.48479083418942
1	448	3 Dark	V	V	HT	V_V_HT	0.022	4.943	1_V_V_HT	V_V_HT	9.73210557181725
1	449	3 Dark	V	V	HT	V_V_HT	0.083	4.974	1_V_V_HT	V_V_HT	9.98538866316823
1	450	3 Dark	V	V	HT	V_V_HT	0.05	4.924	1_V_V_HT	V_V_HT	10.2442549917766
1	451	3 Dark	V	V	HT	V_V_HT	0.103	4.865	1_V_V_HT	V_V_HT	10.5083194451666
1	452	3 Dark	V	V	HT	V_V_HT	0.049	4.985	1_V_V_HT	V_V_HT	10.7771921894779
1	453	3 Dark	V	V	HT	V_V_HT	0.136	4.996	1_V_V_HT	V_V_HT	11.0504644994726
1	454	3 Dark	V	V	HT	V_V_HT	0.069	5.053	1_V_V_HT	V_V_HT	11.3277193787608
1	455	3 Dark	V	V	HT	V_V_HT	0.086	5.055	1_V_V_HT	V_V_HT	11.6085256472797
1	456	3 Dark	V	V	HT	V_V_HT	0.174	5.161	1_V_V_HT	V_V_HT	11.8924462843852
1	457	3 Dark	V	V	HT	V_V_HT	0.093	5.398	1_V_V_HT	V_V_HT	12.179033424708
1	458	3 Dark	V	V	HT	V_V_HT	0.106	5.416	1_V_V_HT	V_V_HT	12.4678303111223
1	459	3 Dark	V	V	HT	V_V_HT	0.048	5.481	1_V_V_HT	V_V_HT	12.7583785307951
1	460	3 Dark	V	V	HT	V_V_HT	0.036	5.552	1_V_V_HT	V_V_HT	13.0502199977002
1	461	3 Dark	V	V	HT	V_V_HT	0.199	5.867	1_V_V_HT	V_V_HT	13.3428989053689
1	462	3 Dark	V	V	HT	V_V_HT	0.213	6.026	1_V_V_HT	V_V_HT	13.6359637197454
1	463	3 Dark	V	V	HT	V_V_HT	0.215	6.281	1_V_V_HT	V_V_HT	13.9289638859046
1	464	3 Dark	V	V	HT	V_V_HT	0.27	6.36	1_V_V_HT	V_V_HT	14.2214488499119
1	465	3 Dark	V	V	HT	V_V_HT	0.199	6.537	1_V_V_HT	V_V_HT	14.5129680593672
1	466	3 Dark	V	V	HT	V_V_HT	0.097	6.692	1_V_V_HT	V_V_HT	14.8030751162668
1	467	3 Dark	V	V	HT	V_V_HT	0.122	7.021	1_V_V_HT	V_V_HT	15.0913449781616
1	468	3 Dark	V	V	HT	V_V_HT	0.085	7.226	1_V_V_HT	V_V_HT	15.3773757101985
1	469	3 Dark	V	V	HT	V_V_HT	0.124	7.667	1_V_V_HT	V_V_HT	15.6607701223139
1	470	3 Dark	V	V	HT	V_V_HT	0.082	7.789	1_V_V_HT	V_V_HT	15.941137356755
1	471	3 Dark	V	V	HT	V_V_HT	0.157	8.129	1_V_V_HT	V_V_HT	16.2181119124054
1	472	3 Dark	V	V	HT	V_V_HT	0.164	8.233	1_V_V_HT	V_V_HT	16.4913346294272
1	473	3 Dark	V	V	HT	V_V_HT	0.056	8.446	1_V_V_HT	V_V_HT	16.7604539991915
1	474	3 Dark	V	V	HT	V_V_HT	0.11	8.676	1_V_V_HT	V_V_HT	17.025149139385
1	475	3 Dark	V	V	HT	V_V_HT	0.078	8.832	1_V_V_HT	V_V_HT	17.2851068236072
1	476	3 Dark	V	V	HT	V_V_HT	0.129	8.999	1_V_V_HT	V_V_HT	17.5400138216583
1	477	3 Dark	V	V	HT	V_V_HT	0.111	9.164	1_V_V_HT	V_V_HT	17.7895657806593
1	478	3 Dark	V	V	HT	V_V_HT	0.05	9.519	1_V_V_HT	V_V_HT	18.0334938272315
1	479	3 Dark	V	V	HT	V_V_HT	0.072	9.581	1_V_V_HT	V_V_HT	18.2715471818094
1	480	3 Dark	V	V	HT	V_V_HT	0.086	9.776	1_V_V_HT	V_V_HT	18.5035212512368
1	481	3 Dark	V	V	HT	V_V_HT	0.088	10.182	1_V_V_HT	V_V_HT	18.7292673064918
1	482	3 Dark	V	V	HT	V_V_HT	0.151	10.359	1_V_V_HT	V_V_HT	18.9486834457114
1	483	3 Dark	V	V	HT	V_V_HT	0.064	10.421	1_V_V_HT	V_V_HT	19.1616771305997
1	484	3 Dark	V	V	HT	V_V_HT	0.091	10.563	1_V_V_HT	V_V_HT	19.3681558268977
1	485	3 Dark	V	V	HT	V_V_HT	0.023	10.712	1_V_V_HT	V_V_HT	19.5680270030366
1	486	3 Dark	V	V	HT	V_V_HT	0.134	10.653	1_V_V_HT	V_V_HT	19.7612070637328
1	487	3 Dark	V	V	HT	V_V_HT	0.277	10.828	1_V_V_HT	V_V_HT	19.9476569044835
1	488	3 Dark	V	V	HT	V_V_HT	0.127	11.029	1_V_V_HT	V_V_HT	20.1273896832028
1	489	3 Dark	V	V	HT	V_V_HT	0.097	11.085	1_V_V_HT	V_V_HT	20.3004692153701
1	490	3 Dark	V	V	HT	V_V_HT	0.133	11.193	1_V_V_HT	V_V_HT	20.4670081163275
1	491	3 Dark	V	V	HT	V_V_HT	0.354	11.282	1_V_V_HT	V_V_HT	20.6271657002768
1	492	3 Dark	V	V	HT	V_V_HT	0.248	11.277	1_V_V_HT	V_V_HT	20.7811386648887
1	493	3 Dark	V	V	HT	V_V_HT	0.255	11.303	1_V_V_HT	V_V_HT	20.9291311140068
1	494	3 Dark	V	V	HT	V_V_HT	0.156	11.239	1_V_V_HT	V_V_HT	21.0713471460664
1	495	3 Dark	V	V	HT	V_V_HT	0.194	11.305	1_V_V_HT	V_V_HT	21.2079908641423
1	496	3 Dark	V	V	HT	V_V_HT	0.279	11.435	1_V_V_HT	V_V_HT	21.3392663670965
1	497	3 Dark	V	V	HT	V_V_HT	0.399	11.523	1_V_V_HT	V_V_HT	21.4653777572615
1	498	3 Dark	V	V	HT	V_V_HT	0.222	11.662	1_V_V_HT	V_V_HT	21.5865329818916
1	499	3 Dark	V	V	HT	V_V_HT	0.441	11.745	1_V_V_HT	V_V_HT	21.7029586410717
1	500	3 Dark	V	V	HT	V_V_HT	0.153	11.898	1_V_V_HT	V_V_HT	21.8148982188102
1	501	3 Dark	V	V	HT	V_V_HT	0.353	12.089	1_V_V_HT	V_V_HT	21.922598450655
1	502	3 Dark	V	V	HT	V_V_HT	0.147	12.176	1_V_V_HT	V_V_HT	22.0263060820326
1	503	3 Dark	V	V	HT	V_V_HT	0.239	12.35	1_V_V_HT	V_V_HT	22.1262686659376
1	504	3 Dark	V	V	HT	V_V_HT	0.23	12.412	1_V_V_HT	V_V_HT	22.2227370245182
1	505	3 Dark	V	V	HT	V_V_HT	0.236	12.649	1_V_V_HT	V_V_HT	22.3159627924742
1	506	3 Dark	V	V	HT	V_V_HT	0.211	12.641	1_V_V_HT	V_V_HT	22.4061976069932
1	507	3 Dark	V	V	HT	V_V_HT	0.188	12.712	1_V_V_HT	V_V_HT	22.4936914841408
1	508	3 Dark	V	V	HT	V_V_HT	0.377	13.041	1_V_V_HT	V_V_HT	22.5786879687394
1	509	3 Dark	V	V	HT	V_V_HT	0.145	13.315	1_V_V_HT	V_V_HT	22.6614289907212
1	510	3 Dark	V	V	HT	V_V_HT	0.245	13.406	1_V_V_HT	V_V_HT	22.7421564727477
1	511	3 Dark	V	V	HT	V_V_HT	0.509	13.6	1_V_V_HT	V_V_HT	22.8211123429516
1	512	3 Dark	V	V	HT	V_V_HT	0.226	13.712	1_V_V_HT	V_V_HT	22.8985385315803
1	513	3 Dark	V	V	HT	V_V_HT	0.198	13.815	1_V_V_HT	V_V_HT	22.9746720925417
1	514	3 Dark	V	V	HT	V_V_HT	0.211	13.932	1_V_V_HT	V_V_HT	23.04972528661
1	515	3 Dark	V	V	HT	V_V_HT	0.235	14.058	1_V_V_HT	V_V_HT	23.1238841822574
1	516	3 Dark	V	V	HT	V_V_HT	0.115	14.257	1_V_V_HT	V_V_HT	23.1973295203704
1	517	3 Dark	V	V	HT	V_V_HT	0.268	14.234	1_V_V_HT	V_V_HT	23.2702420388736
1	518	3 Dark	V	V	HT	V_V_HT	0.307	14.276	1_V_V_HT	V_V_HT	23.3427955960491
1	519	3 Dark	V	V	HT	V_V_HT	0.104	14.411	1_V_V_HT	V_V_HT	23.4151365099025
1	520	3 Dark	V	V	HT	V_V_HT	0.144	14.379	1_V_V_HT	V_V_HT	23.487404223342
1	521	3 Dark	V	V	HT	V_V_HT	0.288	14.246	1_V_V_HT	V_V_HT	23.5597381739566
1	522	3 Dark	V	V	HT	V_V_HT	0.208	14.217	1_V_V_HT	V_V_HT	23.6322778014069
1	523	3 Dark	V	V	HT	V_V_HT	0.241	14.093	1_V_V_HT	V_V_HT	23.705162543374
1	524	3 Dark	V	V	HT	V_V_HT	0.206	14.141	1_V_V_HT	V_V_HT	23.7785236337661
1	525	3 Dark	V	V	HT	V_V_HT	0.265	14.097	1_V_V_HT	V_V_HT	23.8524594850282
1	526	3 Dark	V	V	HT	V_V_HT	0.227	14.158	1_V_V_HT	V_V_HT	23.9270603025376
1	527	3 Dark	V	V	HT	V_V_HT	0.21	13.985	1_V_V_HT	V_V_HT	24.0024162926974
1	528	3 Dark	V	V	HT	V_V_HT	0.224	14.095	1_V_V_HT	V_V_HT	24.0786092995872
1	529	3 Dark	V	V	HT	V_V_HT	0.207	13.675	1_V_V_HT	V_V_HT	24.1556877209855
1	530	3 Dark	V	V	HT	V_V_HT	0.235	13.656	1_V_V_HT	V_V_HT	24.2336915958986
1	531	3 Dark	V	V	HT	V_V_HT	0.348	13.502	1_V_V_HT	V_V_HT	24.3126609591171
1	532	3 Dark	V	V	HT	V_V_HT	0.251	13.589	1_V_V_HT	V_V_HT	24.3926279086412
1	533	3 Dark	V	V	HT	V_V_HT	0.23	13.718	1_V_V_HT	V_V_HT	24.473592782308
1	534	3 Dark	V	V	HT	V_V_HT	0.172	13.739	1_V_V_HT	V_V_HT	24.5555479782338
1	535	3 Dark	V	V	HT	V_V_HT	0.315	13.896	1_V_V_HT	V_V_HT	24.6384858952679
1	536	3 Dark	V	V	HT	V_V_HT	0.121	13.903	1_V_V_HT	V_V_HT	24.7223919425938
1	537	3 Dark	V	V	HT	V_V_HT	0.182	13.969	1_V_V_HT	V_V_HT	24.8072235738033
1	538	3 Dark	V	V	HT	V_V_HT	0.379	13.852	1_V_V_HT	V_V_HT	24.8929249175095
1	539	3 Dark	V	V	HT	V_V_HT	0.346	14.004	1_V_V_HT	V_V_HT	24.9794147434274
1	540	3 Dark	V	V	HT	V_V_HT	0.177	13.867	1_V_V_HT	V_V_HT	25.0666054785302
1	541	3 Dark	V	V	HT	V_V_HT	0.282	13.667	1_V_V_HT	V_V_HT	25.1544095562029
1	542	3 Dark	V	V	HT	V_V_HT	0.263	13.71	1_V_V_HT	V_V_HT	25.2427394036667
1	543	3 Dark	V	V	HT	V_V_HT	0.167	13.939	1_V_V_HT	V_V_HT	25.3315074528773
1	544	3 Dark	V	V	HT	V_V_HT	0.208	13.963	1_V_V_HT	V_V_HT	25.4206222617326
1	545	3 Dark	V	V	HT	V_V_HT	0.149	13.901	1_V_V_HT	V_V_HT	25.5099735203175
1	546	3 Dark	V	V	HT	V_V_HT	0.333	14.098	1_V_V_HT	V_V_HT	25.5994305093801
1	547	3 Dark	V	V	HT	V_V_HT	0.254	14.099	1_V_V_HT	V_V_HT	25.6888474091191
1	548	3 Dark	V	V	HT	V_V_HT	0.169	13.904	1_V_V_HT	V_V_HT	25.7780754742281
1	549	3 Dark	V	V	HT	V_V_HT	0.232	14.039	1_V_V_HT	V_V_HT	25.8669659566594
1	550	3 Dark	V	V	HT	V_V_HT	0.101	14.061	1_V_V_HT	V_V_HT	25.9553701097824
1	551	3 Dark	V	V	HT	V_V_HT	0.221	14.263	1_V_V_HT	V_V_HT	26.0431391882596
1	552	3 Dark	V	V	HT	V_V_HT	0.219	14.201	1_V_V_HT	V_V_HT	26.1301244427052
1	553	3 Dark	V	V	HT	V_V_HT	0.131	14.205	1_V_V_HT	V_V_HT	26.2161771291223
1	554	3 Dark	V	V	HT	V_V_HT	0.204	14.397	1_V_V_HT	V_V_HT	26.3011484993778
1	555	3 Dark	V	V	HT	V_V_HT	0.15	14.372	1_V_V_HT	V_V_HT	26.3848898060834
1	556	3 Dark	V	V	HT	V_V_HT	0.34	14.304	1_V_V_HT	V_V_HT	26.4672523050946
1	557	3 Dark	V	V	HT	V_V_HT	0.226	14.171	1_V_V_HT	V_V_HT	26.5480872480263
1	558	3 Dark	V	V	HT	V_V_HT	0.332	14.18	1_V_V_HT	V_V_HT	26.6272486388302
1	559	3 Dark	V	V	HT	V_V_HT	0.021	14.199	1_V_V_HT	V_V_HT	26.7046014750642
1	560	3 Dark	V	V	HT	V_V_HT	0.134	14.209	1_V_V_HT	V_V_HT	26.7800135016266
1	561	3 Dark	V	V	HT	V_V_HT	0.199	13.972	1_V_V_HT	V_V_HT	26.8533524694856
1	562	3 Dark	V	V	HT	V_V_HT	0.234	13.865	1_V_V_HT	V_V_HT	26.9244903499554
1	563	3 Dark	V	V	HT	V_V_HT	0.368	14.026	1_V_V_HT	V_V_HT	26.9933160079521
1	564	3 Dark	V	V	HT	V_V_HT	0.251	14.174	1_V_V_HT	V_V_HT	27.0597225343292
1	565	3 Dark	V	V	HT	V_V_HT	0.393	14.247	1_V_V_HT	V_V_HT	27.1236030209337
1	566	3 Dark	V	V	HT	V_V_HT	0.218	14.244	1_V_V_HT	V_V_HT	27.1848505557855
1	567	3 Dark	V	V	HT	V_V_HT	0.254	14.192	1_V_V_HT	V_V_HT	27.2433582299087
1	568	3 Dark	V	V	HT	V_V_HT	0.26	14.224	1_V_V_HT	V_V_HT	27.2990247645133
1	569	3 Dark	V	V	HT	V_V_HT	0.297	13.929	1_V_V_HT	V_V_HT	27.3517771664572
1	570	3 Dark	V	V	HT	V_V_HT	0.108	13.952	1_V_V_HT	V_V_HT	27.4015769332416
1	571	3 Dark	V	V	HT	V_V_HT	0.309	13.824	1_V_V_HT	V_V_HT	27.4484147035239
1	572	3 Dark	V	V	HT	V_V_HT	0.269	13.616	1_V_V_HT	V_V_HT	27.492292881414
1	573	3 Dark	V	V	HT	V_V_HT	0.427	13.687	1_V_V_HT	V_V_HT	27.5332375555068
1	574	3 Dark	V	V	HT	V_V_HT	0.235	13.534	1_V_V_HT	V_V_HT	27.5712807339615
1	575	3 Dark	V	V	HT	V_V_HT	0.173	13.467	1_V_V_HT	V_V_HT	27.6064544277801
1	576	3 Dark	V	V	HT	V_V_HT	0.312	13.429	1_V_V_HT	V_V_HT	27.6387963304905
1	577	3 Dark	V	V	HT	V_V_HT	0.269	13.356	1_V_V_HT	V_V_HT	27.6683668592563
1	578	3 Dark	V	V	HT	V_V_HT	0.112	13.344	1_V_V_HT	V_V_HT	27.6952321133004
1	579	3 Dark	V	V	HT	V_V_HT	0.239	13.394	1_V_V_HT	V_V_HT	27.7194633840615
1	580	3 Dark	V	V	HT	V_V_HT	0.166	13.636	1_V_V_HT	V_V_HT	27.7411527317413
1	581	3 Dark	V	V	HT	V_V_HT	0.49	13.555	1_V_V_HT	V_V_HT	27.7603974069843
1	582	3 Dark	V	V	HT	V_V_HT	0.146	13.724	1_V_V_HT	V_V_HT	27.7772946606774
1	583	3 Dark	V	V	HT	V_V_HT	0.245	13.779	1_V_V_HT	V_V_HT	27.7919417469574
1	584	3 Dark	V	V	HT	V_V_HT	0.398	13.852	1_V_V_HT	V_V_HT	27.8044398200257
1	585	3 Dark	V	V	HT	V_V_HT	0.24	13.881	1_V_V_HT	V_V_HT	27.8149056649111
1	586	3 Dark	V	V	HT	V_V_HT	0.159	13.788	1_V_V_HT	V_V_HT	27.8234599724252
1	587	3 Dark	V	V	HT	V_V_HT	0.077	13.935	1_V_V_HT	V_V_HT	27.8302234304382
1	588	3 Dark	V	V	HT	V_V_HT	0.233	13.938	1_V_V_HT	V_V_HT	27.8353167331252
1	589	3 Dark	V	V	HT	V_V_HT	0.226	14.104	1_V_V_HT	V_V_HT	27.8388628046503
1	590	3 Dark	V	V	HT	V_V_HT	0.245	14.257	1_V_V_HT	V_V_HT	27.8409935337781
1	591	3 Dark	V	V	HT	V_V_HT	0.111	14.29	1_V_V_HT	V_V_HT	27.8418430413592
1	592	3 Dark	V	V	HT	V_V_HT	0.144	14.342	1_V_V_HT	V_V_HT	27.8415454502637
1	593	3 Dark	V	V	HT	V_V_HT	0.391	14.26	1_V_V_HT	V_V_HT	27.8402348860542
1	594	3 Dark	V	V	HT	V_V_HT	0.32	14.353	1_V_V_HT	V_V_HT	27.8380454709468
1	595	3 Dark	V	V	HT	V_V_HT	0.388	14.126	1_V_V_HT	V_V_HT	27.8351113292119
1	596	3 Dark	V	V	HT	V_V_HT	0.118	14.192	1_V_V_HT	V_V_HT	27.8315663318922
1	597	3 Dark	V	V	HT	V_V_HT	0.13	14.244	1_V_V_HT	V_V_HT	27.8275427795021
1	598	3 Dark	V	V	HT	V_V_HT	0.411	14.186	1_V_V_HT	V_V_HT	27.8231694813179
1	599	3 Dark	V	V	HT	V_V_HT	0.051	14.101	1_V_V_HT	V_V_HT	27.8185710452267
1	600	3 Dark	V	V	HT	V_V_HT	0.2	14.048	1_V_V_HT	V_V_HT	27.8138711725534
1	601	3 Dark	V	V	HT	V_V_HT	0.154	13.966	1_V_V_HT	V_V_HT	27.809193565603
1	602	3 Dark	V	V	HT	V_V_HT	0.055	14.036	1_V_V_HT	V_V_HT	27.8046619264453
1	603	3 Dark	V	V	HT	V_V_HT	0.238	13.768	1_V_V_HT	V_V_HT	27.8003976600938
1	604	3 Dark	V	V	HT	V_V_HT	0.055	13.82	1_V_V_HT	V_V_HT	27.7965104607264
1	605	3 Dark	V	V	HT	V_V_HT	0.082	13.907	1_V_V_HT	V_V_HT	27.793097632101
1	606	3 Dark	V	V	HT	V_V_HT	0.295	13.628	1_V_V_HT	V_V_HT	27.7902539574878
1	607	3 Dark	V	V	HT	V_V_HT	0.181	13.563	1_V_V_HT	V_V_HT	27.7880742187287
1	608	3 Dark	V	V	HT	V_V_HT	0.157	13.857	1_V_V_HT	V_V_HT	27.7866532003665
1	609	3 Dark	V	V	HT	V_V_HT	0.282	13.699	1_V_V_HT	V_V_HT	27.7860856827142
1	610	3 Dark	V	V	HT	V_V_HT	0.343	13.647	1_V_V_HT	V_V_HT	27.7864630165203
1	611	3 Dark	V	V	HT	V_V_HT	0.14	13.43	1_V_V_HT	V_V_HT	27.7878628222375
1	612	3 Dark	V	V	HT	V_V_HT	0.388	13.409	1_V_V_HT	V_V_HT	27.7903592842544
1	613	3 Dark	V	V	HT	V_V_HT	0.186	13.38	1_V_V_HT	V_V_HT	27.7940265920505
1	614	3 Dark	V	V	HT	V_V_HT	0.277	13.213	1_V_V_HT	V_V_HT	27.7989353451282
1	615	3 Dark	V	V	HT	V_V_HT	0.179	13.162	1_V_V_HT	V_V_HT	27.8051417968435
1	616	3 Dark	V	V	HT	V_V_HT	0.247	13.155	1_V_V_HT	V_V_HT	27.8126950889791
1	617	3 Dark	V	V	HT	V_V_HT	0.373	13.392	1_V_V_HT	V_V_HT	27.8216268111253
1	618	3 Dark	V	V	HT	V_V_HT	0.335	13.38	1_V_V_HT	V_V_HT	27.8319478197131
1	619	3 Dark	V	V	HT	V_V_HT	0.187	13.406	1_V_V_HT	V_V_HT	27.8436520345974
1	620	3 Dark	V	V	HT	V_V_HT	0.287	13.471	1_V_V_HT	V_V_HT	27.8567300043052
1	621	3 Dark	V	V	HT	V_V_HT	0.232	13.644	1_V_V_HT	V_V_HT	27.8711692889429
1	622	3 Dark	V	V	HT	V_V_HT	0.286	13.717	1_V_V_HT	V_V_HT	27.8869426865145
1	623	3 Dark	V	V	HT	V_V_HT	0.286	13.502	1_V_V_HT	V_V_HT	27.9040060865734
1	624	3 Dark	V	V	HT	V_V_HT	0.344	13.435	1_V_V_HT	V_V_HT	27.922299546107
1	625	3 Dark	V	V	HT	V_V_HT	0.166	13.309	1_V_V_HT	V_V_HT	27.9417507017722
1	626	3 Dark	V	V	HT	V_V_HT	0.284	13.434	1_V_V_HT	V_V_HT	27.9622847462635
1	627	3 Dark	V	V	HT	V_V_HT	0.306	13.554	1_V_V_HT	V_V_HT	27.9838268712241
1	628	3 Dark	V	V	HT	V_V_HT	0.202	13.457	1_V_V_HT	V_V_HT	28.0063022664414
1	629	3 Dark	V	V	HT	V_V_HT	0.212	13.775	1_V_V_HT	V_V_HT	28.0296361233239
1	630	3 Dark	V	V	HT	V_V_HT	0.055	13.745	1_V_V_HT	V_V_HT	28.0537536339071
1	631	3 Dark	V	V	HT	V_V_HT	0.227	13.8	1_V_V_HT	V_V_HT	28.0785791461939
1	632	3 Dark	V	V	HT	V_V_HT	0.339	13.903	1_V_V_HT	V_V_HT	28.1040330435242
1	633	3 Dark	V	V	HT	V_V_HT	0.159	14.061	1_V_V_HT	V_V_HT	28.1300324579706
1	634	3 Dark	V	V	HT	V_V_HT	0.287	14.276	1_V_V_HT	V_V_HT	28.1564939220922
1	635	3 Dark	V	V	HT	V_V_HT	0.26	14.5	1_V_V_HT	V_V_HT	28.183333969484
1	636	3 Dark	V	V	HT	V_V_HT	0.033	14.387	1_V_V_HT	V_V_HT	28.2104694442477
1	637	3 Dark	V	V	HT	V_V_HT	0.204	14.392	1_V_V_HT	V_V_HT	28.237818446784
1	638	3 Dark	V	V	HT	V_V_HT	0.406	14.496	1_V_V_HT	V_V_HT	28.265300108228
1	639	3 Dark	V	V	HT	V_V_HT	0.081	14.621	1_V_V_HT	V_V_HT	28.292837341496
1	640	3 Dark	V	V	HT	V_V_HT	0.114	14.662	1_V_V_HT	V_V_HT	28.3203584752177
1	641	3 Dark	V	V	HT	V_V_HT	0.273	14.582	1_V_V_HT	V_V_HT	28.3477982694631
1	642	3 Dark	V	V	HT	V_V_HT	0.125	14.585	1_V_V_HT	V_V_HT	28.37509885714
1	643	3 Dark	V	V	HT	V_V_HT	0.216	14.539	1_V_V_HT	V_V_HT	28.4022090924719
1	644	3 Dark	V	V	HT	V_V_HT	0.231	14.858	1_V_V_HT	V_V_HT	28.4290791989486
1	645	3 Dark	V	V	HT	V_V_HT	0.189	14.796	1_V_V_HT	V_V_HT	28.4556594017095
1	646	3 Dark	V	V	HT	V_V_HT	0.152	14.879	1_V_V_HT	V_V_HT	28.4818999246502
1	647	3 Dark	V	V	HT	V_V_HT	0.314	14.74	1_V_V_HT	V_V_HT	28.507750993844
1	648	3 Dark	V	V	HT	V_V_HT	0.221	14.681	1_V_V_HT	V_V_HT	28.5331647149686
1	649	3 Dark	V	V	HT	V_V_HT	0.252	14.69	1_V_V_HT	V_V_HT	28.5581007319662
1	650	3 Dark	V	V	HT	V_V_HT	0.31	14.611	1_V_V_HT	V_V_HT	28.5825224931718
1	651	3 Dark	V	V	HT	V_V_HT	0.284	14.652	1_V_V_HT	V_V_HT	28.606401159225
1	652	3 Dark	V	V	HT	V_V_HT	0.217	14.653	1_V_V_HT	V_V_HT	28.6297117232424
1	653	3 Dark	V	V	HT	V_V_HT	0.176	14.57	1_V_V_HT	V_V_HT	28.6524368162664
1	654	3 Dark	V	V	HT	V_V_HT	0.253	14.412	1_V_V_HT	V_V_HT	28.6745609749825
1	655	3 Dark	V	V	HT	V_V_HT	0.262	14.467	1_V_V_HT	V_V_HT	28.6960705198556
1	656	3 Dark	V	V	HT	V_V_HT	0.243	14.358	1_V_V_HT	V_V_HT	28.7169588765295
1	657	3 Dark	V	V	HT	V_V_HT	0.25	14.425	1_V_V_HT	V_V_HT	28.7372212543506
1	658	3 Dark	V	V	HT	V_V_HT	0.314	14.538	1_V_V_HT	V_V_HT	28.7568544013669
1	659	3 Dark	V	V	HT	V_V_HT	0.369	14.832	1_V_V_HT	V_V_HT	28.7758626765465
1	660	3 Dark	V	V	HT	V_V_HT	0.17	15.019	1_V_V_HT	V_V_HT	28.7942577536272
1	661	3 Dark	V	V	HT	V_V_HT	0.209	14.947	1_V_V_HT	V_V_HT	28.8120527540862
1	662	3 Dark	V	V	HT	V_V_HT	0.158	14.908	1_V_V_HT	V_V_HT	28.8292607970949
1	663	3 Dark	V	V	HT	V_V_HT	0.396	14.989	1_V_V_HT	V_V_HT	28.8458959910651
1	664	3 Dark	V	V	HT	V_V_HT	0.27	14.911	1_V_V_HT	V_V_HT	28.8619764100794
1	665	3 Dark	V	V	HT	V_V_HT	0.306	14.981	1_V_V_HT	V_V_HT	28.8775211098989
1	666	3 Dark	V	V	HT	V_V_HT	0.182	15.179	1_V_V_HT	V_V_HT	28.8925491515621
1	667	3 Dark	V	V	HT	V_V_HT	0.186	15.397	1_V_V_HT	V_V_HT	28.9070800931477
1	668	3 Dark	V	V	HT	V_V_HT	0.261	15.205	1_V_V_HT	V_V_HT	28.9211358457444
1	669	3 Dark	V	V	HT	V_V_HT	0.407	15.263	1_V_V_HT	V_V_HT	28.9347405757738
1	670	3 Dark	V	V	HT	V_V_HT	0.384	15.559	1_V_V_HT	V_V_HT	28.9479198559716
1	671	3 Dark	V	V	HT	V_V_HT	0.06	15.507	1_V_V_HT	V_V_HT	28.9606995613961
1	672	3 Dark	V	V	HT	V_V_HT	0.391	15.571	1_V_V_HT	V_V_HT	28.9731056651359
1	673	3 Dark	V	V	HT	V_V_HT	0.14	15.682	1_V_V_HT	V_V_HT	28.9851639412744
1	674	3 Dark	V	V	HT	V_V_HT	0.596	15.84	1_V_V_HT	V_V_HT	28.9969001070252
1	675	3 Dark	V	V	HT	V_V_HT	0.117	16.243	1_V_V_HT	V_V_HT	29.0083395684339
1	676	3 Dark	V	V	HT	V_V_HT	0.33	16.367	1_V_V_HT	V_V_HT	29.0195064889508
1	677	3 Dark	V	V	HT	V_V_HT	0.234	16.269	1_V_V_HT	V_V_HT	29.0304242987646
1	678	3 Dark	V	V	HT	V_V_HT	0.276	16.442	1_V_V_HT	V_V_HT	29.0411142245044
1	679	3 Dark	V	V	HT	V_V_HT	0.196	16.744	1_V_V_HT	V_V_HT	29.051595161873
1	680	3 Dark	V	V	HT	V_V_HT	0.208	16.984	1_V_V_HT	V_V_HT	29.0618850015555
1	681	3 Dark	V	V	HT	V_V_HT	0.273	17.05	1_V_V_HT	V_V_HT	29.0719994948568
1	682	3 Dark	V	V	HT	V_V_HT	0.287	17.114	1_V_V_HT	V_V_HT	29.0819533188668
1	683	3 Dark	V	V	HT	V_V_HT	0.203	17.023	1_V_V_HT	V_V_HT	29.0917584121341
1	684	3 Dark	V	V	HT	V_V_HT	0.186	16.882	1_V_V_HT	V_V_HT	29.101424006062
1	685	3 Dark	V	V	HT	V_V_HT	0.221	16.754	1_V_V_HT	V_V_HT	29.1109583027556
1	686	3 Dark	V	V	HT	V_V_HT	0.175	16.746	1_V_V_HT	V_V_HT	29.1203675246107
1	687	3 Dark	V	V	HT	V_V_HT	0.373	16.709	1_V_V_HT	V_V_HT	29.1296569852521
1	688	3 Dark	V	V	HT	V_V_HT	0.315	16.575	1_V_V_HT	V_V_HT	29.1388299976116
1	689	3 Dark	V	V	HT	V_V_HT	0.506	16.46	1_V_V_HT	V_V_HT	29.1478880188688
1	690	3 Dark	V	V	HT	V_V_HT	0.242	16.361	1_V_V_HT	V_V_HT	29.1568319140336
1	691	3 Dark	V	V	HT	V_V_HT	0.155	16.32	1_V_V_HT	V_V_HT	29.165661610111
1	692	3 Dark	V	V	HT	V_V_HT	0.3	16.451	1_V_V_HT	V_V_HT	29.1743767040786
1	693	3 Dark	V	V	HT	V_V_HT	0.24	16.181	1_V_V_HT	V_V_HT	29.1829764343872
1	694	3 Dark	V	V	HT	V_V_HT	0.209	16.035	1_V_V_HT	V_V_HT	29.1914600116754
1	695	3 Dark	V	V	HT	V_V_HT	0.33	15.941	1_V_V_HT	V_V_HT	29.1998269033235
1	696	3 Dark	V	V	HT	V_V_HT	0.231	15.96	1_V_V_HT	V_V_HT	29.2080766448496
1	697	3 Dark	V	V	HT	V_V_HT	0.422	15.945	1_V_V_HT	V_V_HT	29.2162087692965
1	698	3 Dark	V	V	HT	V_V_HT	0.214	16.059	1_V_V_HT	V_V_HT	29.2242228096359
1	699	3 Dark	V	V	HT	V_V_HT	0.139	16.032	1_V_V_HT	V_V_HT	29.2321183007682
1	700	3 Dark	V	V	HT	V_V_HT	0.41	15.922	1_V_V_HT	V_V_HT	29.2398947780788
1	701	3 Dark	V	V	HT	V_V_HT	0.221	16.178	1_V_V_HT	V_V_HT	29.2475517745224
1	702	3 Dark	V	V	HT	V_V_HT	0.189	16.282	1_V_V_HT	V_V_HT	29.2550888202942
1	703	3 Dark	V	V	HT	V_V_HT	0.327	16.359	1_V_V_HT	V_V_HT	29.2625061400838
1	704	3 Dark	V	V	HT	V_V_HT	0.389	16.088	1_V_V_HT	V_V_HT	29.2698074211531
1	705	3 Dark	V	V	HT	V_V_HT	0.592	16.133	1_V_V_HT	V_V_HT	29.276999946584
1	706	3 Dark	V	V	HT	V_V_HT	0.276	16.189	1_V_V_HT	V_V_HT	29.284091724849
1	707	3 Dark	V	V	HT	V_V_HT	0.216	16.068	1_V_V_HT	V_V_HT	29.2910915558534
1	708	3 Dark	V	V	HT	V_V_HT	0.394	16.017	1_V_V_HT	V_V_HT	29.298012192058
1	709	3 Dark	V	V	HT	V_V_HT	0.554	15.943	1_V_V_HT	V_V_HT	29.304871127437
1	710	3 Dark	V	V	HT	V_V_HT	0.55	16.042	1_V_V_HT	V_V_HT	29.3116905211803
1	711	3 Dark	V	V	HT	V_V_HT	0.35	16.16	1_V_V_HT	V_V_HT	29.3184963409397
1	712	3 Dark	V	V	HT	V_V_HT	0.281	15.915	1_V_V_HT	V_V_HT	29.3253153183551
1	713	3 Dark	V	V	HT	V_V_HT	0.085	16.164	1_V_V_HT	V_V_HT	29.3321748031995
1	714	3 Dark	V	V	HT	V_V_HT	0.112	16.12	1_V_V_HT	V_V_HT	29.339104642973
1	715	3 Dark	V	V	HT	V_V_HT	0.134	16.109	1_V_V_HT	V_V_HT	29.3461353083998
1	716	3 Dark	V	V	HT	V_V_HT	0.235	16.167	1_V_V_HT	V_V_HT	29.3532972694039
1	717	3 Dark	V	V	HT	V_V_HT	0.213	16.049	1_V_V_HT	V_V_HT	29.3606209972359
1	718	3 Dark	V	V	HT	V_V_HT	0.18	15.903	1_V_V_HT	V_V_HT	29.3681371734168
1	719	3 Dark	V	V	HT	V_V_HT	0.254	15.648	1_V_V_HT	V_V_HT	29.3758773195707
1	720	3 Dark	V	V	HT	V_V_HT	0.071	15.578	1_V_V_HT	V_V_HT	29.3838731731496
1	721	3 Dark	V	V	HT	V_V_HT	0.168	15.832	1_V_V_HT	V_V_HT	29.3921563451115
1	722	3 Dark	V	V	HT	V_V_HT	0.289	15.794	1_V_V_HT	V_V_HT	29.400757719865
1	723	3 Dark	V	V	HT	V_V_HT	0.126	15.813	1_V_V_HT	V_V_HT	29.4097067332415
1	724	3 Dark	V	V	HT	V_V_HT	0.124	15.901	1_V_V_HT	V_V_HT	29.4190311162567
1	725	3 Dark	V	V	HT	V_V_HT	0.212	15.801	1_V_V_HT	V_V_HT	29.4287582411198
1	726	3 Dark	V	V	HT	V_V_HT	0.201	15.871	1_V_V_HT	V_V_HT	29.4389154765713
1	727	3 Dark	V	V	HT	V_V_HT	0.171	15.559	1_V_V_HT	V_V_HT	29.4495293343622
1	728	3 Dark	V	V	HT	V_V_HT	0.375	15.494	1_V_V_HT	V_V_HT	29.4606218979149
1	729	3 Dark	V	V	HT	V_V_HT	0.38	15.678	1_V_V_HT	V_V_HT	29.4722104747244
1	730	3 Dark	V	V	HT	V_V_HT	0.274	15.644	1_V_V_HT	V_V_HT	29.4843113904353
1	731	3 Dark	V	V	HT	V_V_HT	0.316	15.54	1_V_V_HT	V_V_HT	29.4969409740471
1	732	3 Dark	V	V	HT	V_V_HT	0.495	15.568	1_V_V_HT	V_V_HT	29.510115547941
1	733	3 Dark	V	V	HT	V_V_HT	0.217	15.531	1_V_V_HT	V_V_HT	29.5238499606255
1	734	3 Dark	V	V	HT	V_V_HT	0.325	15.395	1_V_V_HT	V_V_HT	29.5381515802174
1	735	3 Dark	V	V	HT	V_V_HT	0.162	15.058	1_V_V_HT	V_V_HT	29.5530200780075
1	736	3 Dark	V	V	HT	V_V_HT	0.386	15.077	1_V_V_HT	V_V_HT	29.5684519169446
1	737	3 Dark	V	V	HT	V_V_HT	0.113	15.108	1_V_V_HT	V_V_HT	29.5844352138782
1	738	3 Dark	V	V	HT	V_V_HT	0.225	14.902	1_V_V_HT	V_V_HT	29.6009496525547
1	739	3 Dark	V	V	HT	V_V_HT	0.122	14.737	1_V_V_HT	V_V_HT	29.617971498057
1	740	3 Dark	V	V	HT	V_V_HT	0.307	14.372	1_V_V_HT	V_V_HT	29.6354684535221
1	741	3 Dark	V	V	HT	V_V_HT	0.391	14.294	1_V_V_HT	V_V_HT	29.6533996859474
1	742	3 Dark	V	V	HT	V_V_HT	0.042	14.325	1_V_V_HT	V_V_HT	29.6717210326728
1	743	3 Dark	V	V	HT	V_V_HT	0.452	14.483	1_V_V_HT	V_V_HT	29.6903802451082
1	744	3 Dark	V	V	HT	V_V_HT	0.142	14.767	1_V_V_HT	V_V_HT	29.7093171720349
1	745	3 Dark	V	V	HT	V_V_HT	0.21	14.757	1_V_V_HT	V_V_HT	29.7284701025406
1	746	3 Dark	V	V	HT	V_V_HT	0.233	14.875	1_V_V_HT	V_V_HT	29.7477760269931
1	747	3 Dark	V	V	HT	V_V_HT	0.255	14.913	1_V_V_HT	V_V_HT	29.7671667987265
1	748	3 Dark	V	V	HT	V_V_HT	0.169	15.111	1_V_V_HT	V_V_HT	29.7865719501772
1	749	3 Dark	V	V	HT	V_V_HT	0.251	15.136	1_V_V_HT	V_V_HT	29.8059169167842
1	750	3 Dark	V	V	HT	V_V_HT	0.172	15.289	1_V_V_HT	V_V_HT	29.8251261035619
1	751	3 Dark	V	V	HT	V_V_HT	0.409	15.407	1_V_V_HT	V_V_HT	29.844123382924
1	752	3 Dark	V	V	HT	V_V_HT	0.262	15.37	1_V_V_HT	V_V_HT	29.8628304802757
1	753	3 Dark	V	V	HT	V_V_HT	0.259	15.506	1_V_V_HT	V_V_HT	29.8811684229018
1	754	3 Dark	V	V	HT	V_V_HT	0.297	15.706	1_V_V_HT	V_V_HT	29.8990576553538
1	755	3 Dark	V	V	HT	V_V_HT	0.23	15.91	1_V_V_HT	V_V_HT	29.9164188909773
1	756	3 Dark	V	V	HT	V_V_HT	0.301	16.058	1_V_V_HT	V_V_HT	29.9331743587664
1	757	3 Dark	V	V	HT	V_V_HT	0.11	16.215	1_V_V_HT	V_V_HT	29.9492484016532
1	758	3 Dark	V	V	HT	V_V_HT	0.149	15.929	1_V_V_HT	V_V_HT	29.9645658277244
1	759	3 Dark	V	V	HT	V_V_HT	0.323	15.9	1_V_V_HT	V_V_HT	29.9790514410928
1	760	3 Dark	V	V	HT	V_V_HT	0.376	15.791	1_V_V_HT	V_V_HT	29.9926300532119
1	761	3 Dark	V	V	HT	V_V_HT	0.117	15.755	1_V_V_HT	V_V_HT	30.0052264682783
1	762	3 Dark	V	V	HT	V_V_HT	0.217	15.595	1_V_V_HT	V_V_HT	30.0167654955184
1	763	3 Dark	V	V	HT	V_V_HT	0.29	15.53	1_V_V_HT	V_V_HT	30.0271719418166
1	764	3 Dark	V	V	HT	V_V_HT	0.253	15.645	1_V_V_HT	V_V_HT	30.0363727419318
1	765	3 Dark	V	V	HT	V_V_HT	0.255	15.646	1_V_V_HT	V_V_HT	30.0443056446465
1	766	3 Dark	V	V	HT	V_V_HT	0.295	15.5	1_V_V_HT	V_V_HT	30.0509197369898
1	767	3 Dark	V	V	HT	V_V_HT	0.247	15.746	1_V_V_HT	V_V_HT	30.0561664141308
1	768	3 Dark	V	V	HT	V_V_HT	0.188	15.89	1_V_V_HT	V_V_HT	30.0599970620532
1	769	3 Dark	V	V	HT	V_V_HT	0.389	16.046	1_V_V_HT	V_V_HT	30.0623659341383
1	770	3 Dark	V	V	HT	V_V_HT	0.185	16.155	1_V_V_HT	V_V_HT	30.0632416564589
1	771	3 Dark	V	V	HT	V_V_HT	0.272	16.069	1_V_V_HT	V_V_HT	30.062607521474
1	772	3 Dark	V	V	HT	V_V_HT	0.312	16.493	1_V_V_HT	V_V_HT	30.0604497733002
1	773	3 Dark	V	V	HT	V_V_HT	0.243	16.469	1_V_V_HT	V_V_HT	30.0567546527658
1	774	3 Dark	V	V	HT	V_V_HT	0.396	16.765	1_V_V_HT	V_V_HT	30.0515115153183
1	775	3 Dark	V	V	HT	V_V_HT	0.124	16.934	1_V_V_HT	V_V_HT	30.0447221616916
1	776	3 Dark	V	V	HT	V_V_HT	0.353	16.969	1_V_V_HT	V_V_HT	30.0363915036443
1	777	3 Dark	V	V	HT	V_V_HT	0.251	17.026	1_V_V_HT	V_V_HT	30.026527431854
1	778	3 Dark	V	V	HT	V_V_HT	0.378	17.171	1_V_V_HT	V_V_HT	30.0151526383149
1	779	3 Dark	V	V	HT	V_V_HT	0.279	17.346	1_V_V_HT	V_V_HT	30.0023070835946
1	780	3 Dark	V	V	HT	V_V_HT	0.224	17.506	1_V_V_HT	V_V_HT	29.9880446573875
1	781	3 Dark	V	V	HT	V_V_HT	0.286	17.413	1_V_V_HT	V_V_HT	29.9724220039861
1	782	3 Dark	V	V	HT	V_V_HT	0.252	17.396	1_V_V_HT	V_V_HT	29.9554980110218
1	783	3 Dark	V	V	HT	V_V_HT	0.262	17.209	1_V_V_HT	V_V_HT	29.9373405212895
1	784	3 Dark	V	V	HT	V_V_HT	0.324	17.156	1_V_V_HT	V_V_HT	29.9180213790556
1	785	3 Dark	V	V	HT	V_V_HT	0.416	17.075	1_V_V_HT	V_V_HT	29.8976195065375
1	786	3 Dark	V	V	HT	V_V_HT	0.349	17.051	1_V_V_HT	V_V_HT	29.8762155950074
1	787	3 Dark	V	V	HT	V_V_HT	0.328	17.409	1_V_V_HT	V_V_HT	29.8538903321713
1	788	3 Dark	V	V	HT	V_V_HT	0.089	17.393	1_V_V_HT	V_V_HT	29.8307249871939
1	789	3 Dark	V	V	HT	V_V_HT	0.351	17.481	1_V_V_HT	V_V_HT	29.8068033735969
1	790	3 Dark	V	V	HT	V_V_HT	0.165	17.362	1_V_V_HT	V_V_HT	29.7822107101896
1	791	3 Dark	V	V	HT	V_V_HT	0.28	17.524	1_V_V_HT	V_V_HT	29.7570319724339
1	792	3 Dark	V	V	HT	V_V_HT	0.335	17.561	1_V_V_HT	V_V_HT	29.7313511550814
1	793	3 Dark	V	V	HT	V_V_HT	0.152	17.51	1_V_V_HT	V_V_HT	29.7052475492701
1	794	3 Dark	V	V	HT	V_V_HT	0.44	17.494	1_V_V_HT	V_V_HT	29.6787945936075
1	795	3 Dark	V	V	HT	V_V_HT	0.163	17.413	1_V_V_HT	V_V_HT	29.6520624459206
1	796	3 Dark	V	V	HT	V_V_HT	0.24	17.419	1_V_V_HT	V_V_HT	29.6251131670583
1	797	3 Dark	V	V	HT	V_V_HT	0.359	17.3	1_V_V_HT	V_V_HT	29.5980039879939
1	798	3 Dark	V	V	HT	V_V_HT	0.369	17.344	1_V_V_HT	V_V_HT	29.5707809372505
1	799	3 Dark	V	V	HT	V_V_HT	0.278	17.155	1_V_V_HT	V_V_HT	29.5434837011574
1	800	3 Dark	V	V	HT	V_V_HT	0.416	17.172	1_V_V_HT	V_V_HT	29.5161338853747
1	801	3 Dark	V	V	HT	V_V_HT	0.305	17.086	1_V_V_HT	V_V_HT	29.4887297113096
1	802	3 Dark	V	V	HT	V_V_HT	0.466	17.145	1_V_V_HT	V_V_HT	29.4612439889794
1	803	3 Dark	V	V	HT	V_V_HT	0.428	17.085	1_V_V_HT	V_V_HT	29.4336270544871
1	804	3 Dark	V	V	HT	V_V_HT	0.438	16.888	1_V_V_HT	V_V_HT	29.4058246886671
1	805	3 Dark	V	V	HT	V_V_HT	0.379	17.065	1_V_V_HT	V_V_HT	29.3777826694633
1	806	3 Dark	V	V	HT	V_V_HT	0.268	17.005	1_V_V_HT	V_V_HT	29.3494467788187
1	807	3 Dark	V	V	HT	V_V_HT	0.312	17.007	1_V_V_HT	V_V_HT	29.3207570059796
1	808	3 Dark	V	V	HT	V_V_HT	0.314	16.759	1_V_V_HT	V_V_HT	29.2916242539965
1	809	3 Dark	V	V	HT	V_V_HT	0.426	16.754	1_V_V_HT	V_V_HT	29.2619298695977
1	810	3 Dark	V	V	HT	V_V_HT	0.332	16.787	1_V_V_HT	V_V_HT	29.2315492563026
1	811	3 Dark	V	V	HT	V_V_HT	0.316	16.66	1_V_V_HT	V_V_HT	29.2003516407524
1	812	3 Dark	V	V	HT	V_V_HT	0.245	16.799	1_V_V_HT	V_V_HT	29.1681815162239
1	813	3 Dark	V	V	HT	V_V_HT	0.072	16.938	1_V_V_HT	V_V_HT	29.1348710557377
1	814	3 Dark	V	V	HT	V_V_HT	0.244	16.827	1_V_V_HT	V_V_HT	29.1002278674445
1	815	3 Dark	V	V	HT	V_V_HT	0.149	16.699	1_V_V_HT	V_V_HT	29.0640474911132
1	816	3 Dark	V	V	HT	V_V_HT	0.277	16.468	1_V_V_HT	V_V_HT	29.0261017662987
1	817	3 Dark	V	V	HT	V_V_HT	0.468	16.431	1_V_V_HT	V_V_HT	28.9861510635049
1	818	3 Dark	V	V	HT	V_V_HT	0.133	16.461	1_V_V_HT	V_V_HT	28.943933625439
1	819	3 Dark	V	V	HT	V_V_HT	0.411	16.375	1_V_V_HT	V_V_HT	28.8991821591054
1	820	3 Dark	V	V	HT	V_V_HT	0.257	16.388	1_V_V_HT	V_V_HT	28.8516247609328
1	821	3 Dark	V	V	HT	V_V_HT	0.279	16.374	1_V_V_HT	V_V_HT	28.8009668777524
1	822	3 Dark	V	V	HT	V_V_HT	0.254	16.522	1_V_V_HT	V_V_HT	28.7468887115593
1	823	3 Dark	V	V	HT	V_V_HT	0.239	16.518	1_V_V_HT	V_V_HT	28.6890478536487
1	824	3 Dark	V	V	HT	V_V_HT	0.237	16.46	1_V_V_HT	V_V_HT	28.6270849283617
1	825	3 Dark	V	V	HT	V_V_HT	0.174	16.537	1_V_V_HT	V_V_HT	28.5606372657485
1	826	3 Dark	V	V	HT	V_V_HT	0.301	16.605	1_V_V_HT	V_V_HT	28.4893405565193
1	827	3 Dark	V	V	HT	V_V_HT	0.128	16.692	1_V_V_HT	V_V_HT	28.4128239361055
1	828	3 Dark	V	V	HT	V_V_HT	0.232	16.363	1_V_V_HT	V_V_HT	28.330714532718
1	829	3 Dark	V	V	HT	V_V_HT	0.2	16.428	1_V_V_HT	V_V_HT	28.2426379680141
1	830	3 Dark	V	V	HT	V_V_HT	0.202	16.315	1_V_V_HT	V_V_HT	28.1482194959614
1	831	3 Dark	V	V	HT	V_V_HT	0.186	16.2	1_V_V_HT	V_V_HT	28.0470860586272
1	832	3 Dark	V	V	HT	V_V_HT	0.371	15.9	1_V_V_HT	V_V_HT	27.9388738088296
1	833	3 Dark	V	V	HT	V_V_HT	0.183	16.011	1_V_V_HT	V_V_HT	27.8232302723429
1	834	3 Dark	V	V	HT	V_V_HT	0.199	15.892	1_V_V_HT	V_V_HT	27.6998053893037
1	835	3 Dark	V	V	HT	V_V_HT	0.301	15.513	1_V_V_HT	V_V_HT	27.5682491036368
1	836	3 Dark	V	V	HT	V_V_HT	0.293	15.552	1_V_V_HT	V_V_HT	27.4282167382431
1	837	3 Dark	V	V	HT	V_V_HT	0.253	15.427	1_V_V_HT	V_V_HT	27.2793912528966
1	838	3 Dark	V	V	HT	V_V_HT	0.13	15.34	1_V_V_HT	V_V_HT	27.1214922921871
1	839	3 Dark	V	V	HT	V_V_HT	0.274	15.21	1_V_V_HT	V_V_HT	26.9542730034968
1	840	3 Dark	V	V	HT	V_V_HT	0.257	15.183	1_V_V_HT	V_V_HT	26.7775016353983
1	841	3 Dark	V	V	HT	V_V_HT	0.159	14.983	1_V_V_HT	V_V_HT	26.5909794817049
1	842	3 Dark	V	V	HT	V_V_HT	0.391	14.977	1_V_V_HT	V_V_HT	26.3945160915331
1	843	3 Dark	V	V	HT	V_V_HT	0.401	15.113	1_V_V_HT	V_V_HT	26.1879312413515
1	844	3 Dark	V	V	HT	V_V_HT	0.213	15.13	1_V_V_HT	V_V_HT	25.971096427339
1	845	3 Dark	V	V	HT	V_V_HT	0.288	15.155	1_V_V_HT	V_V_HT	25.743948045868
1	846	3 Dark	V	V	HT	V_V_HT	0.118	14.878	1_V_V_HT	V_V_HT	25.5064907863721
1	847	3 Dark	V	V	HT	V_V_HT	0.291	15.264	1_V_V_HT	V_V_HT	25.2587883928592
1	848	3 Dark	V	V	HT	V_V_HT	0.119	15.168	1_V_V_HT	V_V_HT	25.0009165237702
1	849	3 Dark	V	V	HT	V_V_HT	0.265	14.885	1_V_V_HT	V_V_HT	24.7329508407577
1	850	3 Dark	V	V	HT	V_V_HT	0.178	14.649	1_V_V_HT	V_V_HT	24.4549670034077
1	851	3 Dark	V	V	HT	V_V_HT	0.266	14.38	1_V_V_HT	V_V_HT	24.1670406713295
1	852	3 Dark	V	V	HT	V_V_HT	0.483	14.126	1_V_V_HT	V_V_HT	23.869247506756
1	853	3 Dark	V	V	HT	V_V_HT	0.148	13.899	1_V_V_HT	V_V_HT	23.5616776208603
1	854	3 Dark	V	V	HT	V_V_HT	0.382	13.662	1_V_V_HT	V_V_HT	23.244478948487
1	855	3 Dark	V	V	HT	V_V_HT	0.24	13.488	1_V_V_HT	V_V_HT	22.9178138765057
1	856	3 Dark	V	V	HT	V_V_HT	0.308	13.187	1_V_V_HT	V_V_HT	22.5818447915485
1	857	3 Dark	V	V	HT	V_V_HT	0.446	13.059	1_V_V_HT	V_V_HT	22.2367340798652
1	858	3 Dark	V	V	HT	V_V_HT	0.04	12.827	1_V_V_HT	V_V_HT	21.8826589508817
1	859	3 Dark	V	V	HT	V_V_HT	0.343	12.643	1_V_V_HT	V_V_HT	21.5198558913904
1	860	3 Dark	V	V	HT	V_V_HT	0.303	12.461	1_V_V_HT	V_V_HT	21.1485908048819
1	861	3 Dark	V	V	HT	V_V_HT	0.19	12.275	1_V_V_HT	V_V_HT	20.769187969967
1	862	3 Dark	V	V	HT	V_V_HT	0.166	12.019	1_V_V_HT	V_V_HT	20.3819862598285
1	863	3 Dark	V	V	HT	V_V_HT	0.539	11.836	1_V_V_HT	V_V_HT	19.9873245463112
1	864	3 Dark	V	V	HT	V_V_HT	0.319	11.736	1_V_V_HT	V_V_HT	19.5855417046376
1	865	3 Dark	V	V	HT	V_V_HT	0	11.552	1_V_V_HT	V_V_HT	19.1769766069718
1	866	3 Dark	V	V	HT	V_V_HT	0.307	11.315	1_V_V_HT	V_V_HT	18.7619681263691
1	867	3 Dark	V	V	HT	V_V_HT	0.187	11.062	1_V_V_HT	V_V_HT	18.3408672748983
1	868	3 Dark	V	V	HT	V_V_HT	0.227	10.932	1_V_V_HT	V_V_HT	17.9140736192706
1	869	3 Dark	V	V	HT	V_V_HT	0.296	10.658	1_V_V_HT	V_V_HT	17.4819988634154
1	870	3 Dark	V	V	HT	V_V_HT	0.305	10.401	1_V_V_HT	V_V_HT	17.0450650574893
1	871	3 Dark	V	V	HT	V_V_HT	0.116	10.242	1_V_V_HT	V_V_HT	16.6037452871232
1	872	3 Dark	V	V	HT	V_V_HT	0.239	9.851	1_V_V_HT	V_V_HT	16.1585616120806
1	873	3 Dark	V	V	HT	V_V_HT	0.208	9.45	1_V_V_HT	V_V_HT	15.7100457514017
1	874	3 Dark	V	V	HT	V_V_HT	0.261	9.237	1_V_V_HT	V_V_HT	15.2587367774529
1	875	3 Dark	V	V	HT	V_V_HT	0.174	8.949	1_V_V_HT	V_V_HT	14.8052031916029
1	876	3 Dark	V	V	HT	V_V_HT	0	8.831	1_V_V_HT	V_V_HT	14.3500208503473
1	877	3 Dark	V	V	HT	V_V_HT	0.854	8.54	1_V_V_HT	V_V_HT	13.8937703752593
1	878	4 Light	V	V	HT	V_V_HT	0.037	8.421	1_V_V_HT	V_V_HT	13.4370552749728
1	879	4 Light	V	V	HT	V_V_HT	0.128	8.156	1_V_V_HT	V_V_HT	12.9805021177909
1	880	4 Light	V	V	HT	V_V_HT	0.021	7.978	1_V_V_HT	V_V_HT	12.5247549236118
1	881	4 Light	V	V	HT	V_V_HT	0.01	7.712	1_V_V_HT	V_V_HT	12.0704694695719
1	882	4 Light	V	V	HT	V_V_HT	0	7.229	1_V_V_HT	V_V_HT	11.6183074982249
1	883	4 Light	V	V	HT	V_V_HT	0.012	7.092	1_V_V_HT	V_V_HT	11.168931749558
1	884	4 Light	V	V	HT	V_V_HT	0	6.71	1_V_V_HT	V_V_HT	10.7230030607113
1	885	4 Light	V	V	HT	V_V_HT	0	6.47	1_V_V_HT	V_V_HT	10.2811746509444
1	886	4 Light	V	V	HT	V_V_HT	0	6.172	1_V_V_HT	V_V_HT	9.84409783613464
1	887	4 Light	V	V	HT	V_V_HT	0	5.746	1_V_V_HT	V_V_HT	9.41242393012176
1	888	4 Light	V	V	HT	V_V_HT	0	5.718	1_V_V_HT	V_V_HT	8.98680424765917
1	889	4 Light	V	V	HT	V_V_HT	0.016	5.375	1_V_V_HT	V_V_HT	8.5678901030333
1	890	4 Light	V	V	HT	V_V_HT	0.02	5.072	1_V_V_HT	V_V_HT	8.15632539703298
1	891	4 Light	V	V	HT	V_V_HT	0	4.882	1_V_V_HT	V_V_HT	7.75272438203495
1	892	4 Light	V	V	HT	V_V_HT	0.115	4.716	1_V_V_HT	V_V_HT	7.35768486433883
1	893	4 Light	V	V	HT	V_V_HT	0	4.177	1_V_V_HT	V_V_HT	6.9717587547917
1	894	4 Light	V	V	HT	V_V_HT	0.099	3.858	1_V_V_HT	V_V_HT	6.59543933395458
1	895	4 Light	V	V	HT	V_V_HT	0.117	3.858	1_V_V_HT	V_V_HT	6.22915704423787
1	896	4 Light	V	V	HT	V_V_HT	0.056	3.551	1_V_V_HT	V_V_HT	5.87327555310603
1	897	4 Light	V	V	HT	V_V_HT	0	3.364	1_V_V_HT	V_V_HT	5.52810041686462
1	898	4 Light	V	V	HT	V_V_HT	0	3.137	1_V_V_HT	V_V_HT	5.19392545353935
1	899	4 Light	V	V	HT	V_V_HT	0	2.841	1_V_V_HT	V_V_HT	4.87104448007428
1	900	4 Light	V	V	HT	V_V_HT	0	2.536	1_V_V_HT	V_V_HT	4.5597513118417
1	901	4 Light	V	V	HT	V_V_HT	0	2.42	1_V_V_HT	V_V_HT	4.26032581417879
1	902	4 Light	V	V	HT	V_V_HT	0	2.181	1_V_V_HT	V_V_HT	3.97299204231956
1	903	4 Light	V	V	HT	V_V_HT	0	1.973	1_V_V_HT	V_V_HT	3.69794566741291
1	904	4 Light	V	V	HT	V_V_HT	0	1.712	1_V_V_HT	V_V_HT	3.43532463516237
1	905	4 Light	V	V	HT	V_V_HT	0	1.538	1_V_V_HT	V_V_HT	3.18523778661394
1	906	4 Light	V	V	HT	V_V_HT	0	1.538	1_V_V_HT	V_V_HT	2.94773528630407
1	907	4 Light	V	V	HT	V_V_HT	0	0.694	1_V_V_HT	V_V_HT	2.72283796161155
1	908	4 Light	V	V	HT	V_V_HT	0	0.657	1_V_V_HT	V_V_HT	2.51050796908829
1	909	4 Light	V	V	HT	V_V_HT	0	0.529	1_V_V_HT	V_V_HT	2.31067836595472
1	910	4 Light	V	V	HT	V_V_HT	0	0.526	1_V_V_HT	V_V_HT	2.12322449025704
1	911	4 Light	V	V	HT	V_V_HT	0	0.516	1_V_V_HT	V_V_HT	1.94799327551597
1	912	4 Light	V	V	HT	V_V_HT	0	0.516	1_V_V_HT	V_V_HT	1.78477577249889
1	913	4 Light	V	V	HT	V_V_HT	0.011	0.515	1_V_V_HT	V_V_HT	1.6333490642371
1	914	4 Light	V	V	HT	V_V_HT	0	0.515	1_V_V_HT	V_V_HT	1.49349022903744
1	915	4 Light	V	V	HT	V_V_HT	0	0.515	1_V_V_HT	V_V_HT	1.3649763483881
1	916	4 Light	V	V	HT	V_V_HT	0.01	0.515	1_V_V_HT	V_V_HT	1.24758450230211
1	917	4 Light	V	V	HT	V_V_HT	0.02	0.515	1_V_V_HT	V_V_HT	1.14109177122539
1	918	4 Light	V	V	HT	V_V_HT	0.012	0.515	1_V_V_HT	V_V_HT	1.04526435971854
1	919	4 Light	V	V	HT	V_V_HT	0	0.516	1_V_V_HT	V_V_HT	0.95981469457441
1	920	4 Light	V	V	HT	V_V_HT	0	0.496	1_V_V_HT	V_V_HT	0.884403202872538
1	921	4 Light	V	V	HT	V_V_HT	0	0.496	1_V_V_HT	V_V_HT	0.818671035131718
1	922	4 Light	V	V	HT	V_V_HT	0	0.381	1_V_V_HT	V_V_HT	0.762223331607587
1	923	4 Light	V	V	HT	V_V_HT	0	0.381	1_V_V_HT	V_V_HT	0.714656228641869
1	924	4 Light	V	V	HT	V_V_HT	0	0.282	1_V_V_HT	V_V_HT	0.67556586683699
1	925	4 Light	V	V	HT	V_V_HT	0	0.165	1_V_V_HT	V_V_HT	0.64454838172388
1	926	4 Light	V	V	HT	V_V_HT	0	0.116	1_V_V_HT	V_V_HT	0.621199914320882
1	927	4 Light	V	V	HT	V_V_HT	0	0.129	1_V_V_HT	V_V_HT	0.605116601659313
1	928	4 Light	V	V	HT	V_V_HT	0	0.145	1_V_V_HT	V_V_HT	0.595894581186504
1	929	4 Light	V	V	HT	V_V_HT	0	0.165	1_V_V_HT	V_V_HT	0.593129992126278
1	930	4 Light	V	V	HT	V_V_HT	0	0.189	1_V_V_HT	V_V_HT	0.596418971709905
1	931	4 Light	V	V	HT	V_V_HT	0	0.189	1_V_V_HT	V_V_HT	0.605357658401093
1	932	4 Light	V	V	HT	V_V_HT	0	0.285	1_V_V_HT	V_V_HT	0.619542192147164
1	933	4 Light	V	V	HT	V_V_HT	0	0.306	1_V_V_HT	V_V_HT	0.638568366116729
1	934	4 Light	V	V	HT	V_V_HT	0	0.306	1_V_V_HT	V_V_HT	0.662030954964409
1	935	4 Light	V	V	HT	V_V_HT	0	0.306	1_V_V_HT	V_V_HT	0.689525762706629
1	936	4 Light	V	V	HT	V_V_HT	0	0.306	1_V_V_HT	V_V_HT	0.720648940589704
1	937	4 Light	V	V	HT	V_V_HT	0.01	0.306	1_V_V_HT	V_V_HT	0.75499663742977
1	938	4 Light	V	V	HT	V_V_HT	0	0.324	1_V_V_HT	V_V_HT	0.792167849616507
1	939	4 Light	V	V	HT	V_V_HT	0	0.324	1_V_V_HT	V_V_HT	0.831776363962892
1	940	4 Light	V	V	HT	V_V_HT	0.018	0.324	1_V_V_HT	V_V_HT	0.873452405847552
1	941	4 Light	V	V	HT	V_V_HT	0	0.324	1_V_V_HT	V_V_HT	0.916834001016543
1	942	4 Light	V	V	HT	V_V_HT	0	0.324	1_V_V_HT	V_V_HT	0.961576762135947
1	943	4 Light	V	V	HT	V_V_HT	0.011	0.313	1_V_V_HT	V_V_HT	1.00734070076692
1	944	4 Light	V	V	HT	V_V_HT	0	0.313	1_V_V_HT	V_V_HT	1.05378582683928
1	945	4 Light	V	V	HT	V_V_HT	0	0.368	1_V_V_HT	V_V_HT	1.10057807909334
1	946	4 Light	V	V	HT	V_V_HT	0	0.415	1_V_V_HT	V_V_HT	1.14740710704364
1	947	4 Light	V	V	HT	V_V_HT	0	0.415	1_V_V_HT	V_V_HT	1.19397492537775
1	948	4 Light	V	V	HT	V_V_HT	0	0.414	1_V_V_HT	V_V_HT	1.24000931060169
1	949	4 Light	V	V	HT	V_V_HT	0.017	0.414	1_V_V_HT	V_V_HT	1.28525125068343
1	950	4 Light	V	V	HT	V_V_HT	0	0.414	1_V_V_HT	V_V_HT	1.32946883515
1	951	4 Light	V	V	HT	V_V_HT	0	0.414	1_V_V_HT	V_V_HT	1.37244385564915
1	952	4 Light	V	V	HT	V_V_HT	0	0.414	1_V_V_HT	V_V_HT	1.41399277055418
1	953	4 Light	V	V	HT	V_V_HT	0	0.48	1_V_V_HT	V_V_HT	1.4539736481338
1	954	4 Light	V	V	HT	V_V_HT	0	0.498	1_V_V_HT	V_V_HT	1.49227913911958
1	955	4 Light	V	V	HT	V_V_HT	0	0.523	1_V_V_HT	V_V_HT	1.5288155288077
1	956	4 Light	V	V	HT	V_V_HT	0.007	0.523	1_V_V_HT	V_V_HT	1.56352255505665
1	957	4 Light	V	V	HT	V_V_HT	0.013	0.523	1_V_V_HT	V_V_HT	1.59637932850814
1	958	4 Light	V	V	HT	V_V_HT	0.016	0.523	1_V_V_HT	V_V_HT	1.62739703334911
1	959	4 Light	V	V	HT	V_V_HT	0.02	0.523	1_V_V_HT	V_V_HT	1.65659323066463
1	960	4 Light	V	V	HT	V_V_HT	0.024	0.523	1_V_V_HT	V_V_HT	1.68399108784026
1	961	4 Light	V	V	HT	V_V_HT	0	0.523	1_V_V_HT	V_V_HT	1.7096361856234
1	962	4 Light	V	V	HT	V_V_HT	0.096	0.535	1_V_V_HT	V_V_HT	1.73358465622109
1	963	4 Light	V	V	HT	V_V_HT	0.021	0.535	1_V_V_HT	V_V_HT	1.7559124146377
1	964	4 Light	V	V	HT	V_V_HT	0	0.549	1_V_V_HT	V_V_HT	1.77670032633157
1	965	4 Light	V	V	HT	V_V_HT	0	0.549	1_V_V_HT	V_V_HT	1.79603304801629
1	966	4 Light	V	V	HT	V_V_HT	0	0.582	1_V_V_HT	V_V_HT	1.81401043043984
1	967	4 Light	V	V	HT	V_V_HT	0	0.588	1_V_V_HT	V_V_HT	1.83073612167127
1	968	4 Light	V	V	HT	V_V_HT	0.018	0.6	1_V_V_HT	V_V_HT	1.84631628199696
1	969	4 Light	V	V	HT	V_V_HT	0	0.6	1_V_V_HT	V_V_HT	1.86086713785985
1	970	4 Light	V	V	HT	V_V_HT	0	0.582	1_V_V_HT	V_V_HT	1.87450742983734
1	971	4 Light	V	V	HT	V_V_HT	0	0.582	1_V_V_HT	V_V_HT	1.88735590032939
1	972	4 Light	V	V	HT	V_V_HT	0	0.582	1_V_V_HT	V_V_HT	1.89953129068681
1	973	4 Light	V	V	HT	V_V_HT	0	0.586	1_V_V_HT	V_V_HT	1.91115234095354
1	974	4 Light	V	V	HT	V_V_HT	0	0.586	1_V_V_HT	V_V_HT	1.92233779328663
1	975	4 Light	V	V	HT	V_V_HT	0.055	0.586	1_V_V_HT	V_V_HT	1.93320638858506
1	976	4 Light	V	V	HT	V_V_HT	0.057	0.651	1_V_V_HT	V_V_HT	1.94387686916082
1	977	4 Light	V	V	HT	V_V_HT	0.02	0.668	1_V_V_HT	V_V_HT	1.95446797510874
1	978	4 Light	V	V	HT	V_V_HT	0.011	0.685	1_V_V_HT	V_V_HT	1.96509844822329
1	979	4 Light	V	V	HT	V_V_HT	0	0.668	1_V_V_HT	V_V_HT	1.97588702946986
1	980	4 Light	V	V	HT	V_V_HT	0	0.668	1_V_V_HT	V_V_HT	1.98694981857309
1	981	4 Light	V	V	HT	V_V_HT	0	0.668	1_V_V_HT	V_V_HT	1.99839234123611
1	982	4 Light	V	V	HT	V_V_HT	0	0.703	1_V_V_HT	V_V_HT	2.01031748361555
1	983	4 Light	V	V	HT	V_V_HT	0.066	0.703	1_V_V_HT	V_V_HT	2.02282812797305
1	984	4 Light	V	V	HT	V_V_HT	0.018	0.703	1_V_V_HT	V_V_HT	2.03602716137534
1	985	4 Light	V	V	HT	V_V_HT	0.025	0.714	1_V_V_HT	V_V_HT	2.05001329288355
1	986	4 Light	V	V	HT	V_V_HT	0	0.761	1_V_V_HT	V_V_HT	2.06486854370623
1	987	4 Light	V	V	HT	V_V_HT	0	0.767	1_V_V_HT	V_V_HT	2.08067076116152
1	988	4 Light	V	V	HT	V_V_HT	0	0.751	1_V_V_HT	V_V_HT	2.09749779094844
1	989	4 Light	V	V	HT	V_V_HT	0	0.744	1_V_V_HT	V_V_HT	2.11542747809445
1	990	4 Light	V	V	HT	V_V_HT	0	0.72	1_V_V_HT	V_V_HT	2.1345326628172
1	991	4 Light	V	V	HT	V_V_HT	0	0.72	1_V_V_HT	V_V_HT	2.15486614733931
1	992	4 Light	V	V	HT	V_V_HT	0.012	0.624	1_V_V_HT	V_V_HT	2.17647572292773
1	993	4 Light	V	V	HT	V_V_HT	0	0.603	1_V_V_HT	V_V_HT	2.19940405695421
1	994	4 Light	V	V	HT	V_V_HT	0.014	0.603	1_V_V_HT	V_V_HT	2.22367331489308
1	995	4 Light	V	V	HT	V_V_HT	0	0.613	1_V_V_HT	V_V_HT	2.24929549573281
1	996	4 Light	V	V	HT	V_V_HT	0.033	0.613	1_V_V_HT	V_V_HT	2.27626245268069
1	997	4 Light	V	V	HT	V_V_HT	0.016	0.63	1_V_V_HT	V_V_HT	2.30455618163521
1	998	4 Light	V	V	HT	V_V_HT	0.012	0.689	1_V_V_HT	V_V_HT	2.33413940451006
1	999	4 Light	V	V	HT	V_V_HT	0	0.754	1_V_V_HT	V_V_HT	2.3649700224307
1	1000	4 Light	V	V	HT	V_V_HT	0	0.754	1_V_V_HT	V_V_HT	2.39700166904337
1	1001	4 Light	V	V	HT	V_V_HT	0	0.754	1_V_V_HT	V_V_HT	2.43017091202252
1	1002	4 Light	V	V	HT	V_V_HT	0	0.792	1_V_V_HT	V_V_HT	2.46440627612182
1	1003	4 Light	V	V	HT	V_V_HT	0.015	0.792	1_V_V_HT	V_V_HT	2.49962121239811
1	1004	4 Light	V	V	HT	V_V_HT	0	0.792	1_V_V_HT	V_V_HT	2.53572539886583
1	1005	4 Light	V	V	HT	V_V_HT	0	0.737	1_V_V_HT	V_V_HT	2.57262851712091
1	1006	4 Light	V	V	HT	V_V_HT	0.065	0.68	1_V_V_HT	V_V_HT	2.61024024571589
1	1007	4 Light	V	V	HT	V_V_HT	0.017	0.66	1_V_V_HT	V_V_HT	2.64846807176724
1	1008	4 Light	V	V	HT	V_V_HT	0.017	0.66	1_V_V_HT	V_V_HT	2.68721071886371
1	1009	4 Light	V	V	HT	V_V_HT	0	0.672	1_V_V_HT	V_V_HT	2.72636471269487
1	1010	4 Light	V	V	HT	V_V_HT	0	0.672	1_V_V_HT	V_V_HT	2.76582547048867
1	1011	4 Light	V	V	HT	V_V_HT	0	0.672	1_V_V_HT	V_V_HT	2.80548320553227
1	1012	4 Light	V	V	HT	V_V_HT	0.035	0.672	1_V_V_HT	V_V_HT	2.84522402743627
1	1013	4 Light	V	V	HT	V_V_HT	0	0.606	1_V_V_HT	V_V_HT	2.88493329613356
1	1014	4 Light	V	V	HT	V_V_HT	0	0.588	1_V_V_HT	V_V_HT	2.92449671156752
1	1015	4 Light	V	V	HT	V_V_HT	0.011	0.563	1_V_V_HT	V_V_HT	2.96380199524383
1	1016	4 Light	V	V	HT	V_V_HT	0.054	0.573	1_V_V_HT	V_V_HT	3.00274095650701
1	1017	4 Light	V	V	HT	V_V_HT	0.019	0.573	1_V_V_HT	V_V_HT	3.04121150819104
1	1018	4 Light	V	V	HT	V_V_HT	0	0.647	1_V_V_HT	V_V_HT	3.07911961348436
1	1019	4 Light	V	V	HT	V_V_HT	0.013	0.657	1_V_V_HT	V_V_HT	3.11637917955121
1	1020	4 Light	V	V	HT	V_V_HT	0	0.673	1_V_V_HT	V_V_HT	3.15290577249227
1	1021	4 Light	V	V	HT	V_V_HT	0	0.673	1_V_V_HT	V_V_HT	3.18861495553279
1	1022	4 Light	V	V	HT	V_V_HT	0	0.661	1_V_V_HT	V_V_HT	3.22342500141318
1	1023	4 Light	V	V	HT	V_V_HT	0	0.685	1_V_V_HT	V_V_HT	3.25726501757061
1	1024	4 Light	V	V	HT	V_V_HT	0	0.671	1_V_V_HT	V_V_HT	3.29006682118697
1	1025	4 Light	V	V	HT	V_V_HT	0.01	0.691	1_V_V_HT	V_V_HT	3.32176550769087
1	1026	4 Light	V	V	HT	V_V_HT	0	0.658	1_V_V_HT	V_V_HT	3.3523092823103
1	1027	4 Light	V	V	HT	V_V_HT	0.017	0.665	1_V_V_HT	V_V_HT	3.3816531691083
1	1028	4 Light	V	V	HT	V_V_HT	0.077	0.671	1_V_V_HT	V_V_HT	3.40976633326679
1	1029	4 Light	V	V	HT	V_V_HT	0.065	0.68	1_V_V_HT	V_V_HT	3.43662147664805
1	1030	4 Light	V	V	HT	V_V_HT	0	0.694	1_V_V_HT	V_V_HT	3.46219130251818
1	1031	4 Light	V	V	HT	V_V_HT	0	0.709	1_V_V_HT	V_V_HT	3.48645225804857
1	1032	4 Light	V	V	HT	V_V_HT	0.038	0.709	1_V_V_HT	V_V_HT	3.50939950628937
1	1033	4 Light	V	V	HT	V_V_HT	0	0.708	1_V_V_HT	V_V_HT	3.53104689110019
1	1034	4 Light	V	V	HT	V_V_HT	0	0.718	1_V_V_HT	V_V_HT	3.55141198762312
1	1035	4 Light	V	V	HT	V_V_HT	0	0.718	1_V_V_HT	V_V_HT	3.5705123727304
1	1036	4 Light	V	V	HT	V_V_HT	0	0.653	1_V_V_HT	V_V_HT	3.5883690626568
1	1037	4 Light	V	V	HT	V_V_HT	0	0.636	1_V_V_HT	V_V_HT	3.60501683742222
1	1038	4 Light	V	V	HT	V_V_HT	0.011	0.619	1_V_V_HT	V_V_HT	3.62049707629031
1	1039	4 Light	V	V	HT	V_V_HT	0.012	0.635	1_V_V_HT	V_V_HT	3.63486379747924
1	1040	4 Light	V	V	HT	V_V_HT	0	0.665	1_V_V_HT	V_V_HT	3.64817417850209
1	1041	4 Light	V	V	HT	V_V_HT	0	0.665	1_V_V_HT	V_V_HT	3.66048539668427
1	1042	4 Light	V	V	HT	V_V_HT	0	0.662	1_V_V_HT	V_V_HT	3.6718570081282
1	1043	4 Light	V	V	HT	V_V_HT	0	0.662	1_V_V_HT	V_V_HT	3.68235807114122
1	1044	4 Light	V	V	HT	V_V_HT	0	0.662	1_V_V_HT	V_V_HT	3.69206002337972
1	1045	4 Light	V	V	HT	V_V_HT	0	0.651	1_V_V_HT	V_V_HT	3.70103594734006
1	1046	4 Light	V	V	HT	V_V_HT	0.01	0.597	1_V_V_HT	V_V_HT	3.70936550585191
1	1047	4 Light	V	V	HT	V_V_HT	0	0.578	1_V_V_HT	V_V_HT	3.71713111936017
1	1048	4 Light	V	V	HT	V_V_HT	0.074	0.588	1_V_V_HT	V_V_HT	3.72441966590249
1	1049	4 Light	V	V	HT	V_V_HT	0.01	0.616	1_V_V_HT	V_V_HT	3.73131913966284
1	1050	4 Light	V	V	HT	V_V_HT	0.016	0.616	1_V_V_HT	V_V_HT	3.7379175332315
1	1051	4 Light	V	V	HT	V_V_HT	0	0.616	1_V_V_HT	V_V_HT	3.7443028380927
1	1052	4 Light	V	V	HT	V_V_HT	0	0.616	1_V_V_HT	V_V_HT	3.75056279424844
1	1053	4 Light	V	V	HT	V_V_HT	0.024	0.616	1_V_V_HT	V_V_HT	3.75678360565029
1	1054	4 Light	V	V	HT	V_V_HT	0	0.655	1_V_V_HT	V_V_HT	3.76304914240522
1	1055	4 Light	V	V	HT	V_V_HT	0.02	0.679	1_V_V_HT	V_V_HT	3.76944275675546
1	1056	4 Light	V	V	HT	V_V_HT	0	0.716	1_V_V_HT	V_V_HT	3.7760478022257
1	1057	4 Light	V	V	HT	V_V_HT	0.023	0.699	1_V_V_HT	V_V_HT	3.78294762879723
1	1058	4 Light	V	V	HT	V_V_HT	0.018	0.643	1_V_V_HT	V_V_HT	3.79022388408078
1	1059	4 Light	V	V	HT	V_V_HT	0.009	0.578	1_V_V_HT	V_V_HT	3.79795138486847
1	1060	4 Light	V	V	HT	V_V_HT	0.014	0.578	1_V_V_HT	V_V_HT	3.80620324324219
1	1061	4 Light	V	V	HT	V_V_HT	0.015	0.614	1_V_V_HT	V_V_HT	3.81505032333975
1	1062	4 Light	V	V	HT	V_V_HT	0	0.611	1_V_V_HT	V_V_HT	3.82455210313065
1	1063	4 Light	V	V	HT	V_V_HT	0.014	0.611	1_V_V_HT	V_V_HT	3.83475624813566
1	1064	4 Light	V	V	HT	V_V_HT	0.01	0.631	1_V_V_HT	V_V_HT	3.84570541789789
1	1065	4 Light	V	V	HT	V_V_HT	0	0.655	1_V_V_HT	V_V_HT	3.85743181150382
1	1066	4 Light	V	V	HT	V_V_HT	0	0.687	1_V_V_HT	V_V_HT	3.86996226554941
1	1067	4 Light	V	V	HT	V_V_HT	0	0.687	1_V_V_HT	V_V_HT	3.88331261483632
1	1068	4 Light	V	V	HT	V_V_HT	0	0.676	1_V_V_HT	V_V_HT	3.89749315328995
1	1069	4 Light	V	V	HT	V_V_HT	0.016	0.664	1_V_V_HT	V_V_HT	3.91250300267002
1	1070	4 Light	V	V	HT	V_V_HT	0.03	0.664	1_V_V_HT	V_V_HT	3.92833574698937
1	1071	4 Light	V	V	HT	V_V_HT	0	0.687	1_V_V_HT	V_V_HT	3.94497130765639
1	1072	4 Light	V	V	HT	V_V_HT	0.032	0.687	1_V_V_HT	V_V_HT	3.96237351155975
1	1073	4 Light	V	V	HT	V_V_HT	0	0.687	1_V_V_HT	V_V_HT	3.98049307905784
1	1074	4 Light	V	V	HT	V_V_HT	0	0.714	1_V_V_HT	V_V_HT	3.99927573844778
1	1075	4 Light	V	V	HT	V_V_HT	0	0.714	1_V_V_HT	V_V_HT	4.01865768443234
1	1076	4 Light	V	V	HT	V_V_HT	0	0.704	1_V_V_HT	V_V_HT	4.03857272725626
1	1077	4 Light	V	V	HT	V_V_HT	0	0.704	1_V_V_HT	V_V_HT	4.05895275950263
1	1078	4 Light	V	V	HT	V_V_HT	0.01	0.63	1_V_V_HT	V_V_HT	4.07972200405871
1	1079	4 Light	V	V	HT	V_V_HT	0.041	0.62	1_V_V_HT	V_V_HT	4.10080276764848
1	1080	4 Light	V	V	HT	V_V_HT	0	0.604	1_V_V_HT	V_V_HT	4.12211735720961
1	1081	4 Light	V	V	HT	V_V_HT	0	0.604	1_V_V_HT	V_V_HT	4.14358807887336
1	1082	4 Light	V	V	HT	V_V_HT	0	0.604	1_V_V_HT	V_V_HT	4.16513723749444
1	1083	4 Light	V	V	HT	V_V_HT	0	0.58	1_V_V_HT	V_V_HT	4.18668714099664
1	1084	4 Light	V	V	HT	V_V_HT	0.039	0.58	1_V_V_HT	V_V_HT	4.20816009509226
1	1085	4 Light	V	V	HT	V_V_HT	0.034	0.576	1_V_V_HT	V_V_HT	4.22947840591721
1	1086	4 Light	V	V	HT	V_V_HT	0.037	0.621	1_V_V_HT	V_V_HT	4.25056438034873
1	1087	4 Light	V	V	HT	V_V_HT	0	0.622	1_V_V_HT	V_V_HT	4.2713403234649
1	1088	4 Light	V	V	HT	V_V_HT	0.021	0.647	1_V_V_HT	V_V_HT	4.29172903813706
1	1089	4 Light	V	V	HT	V_V_HT	0	0.659	1_V_V_HT	V_V_HT	4.31165530245679
1	1090	4 Light	V	V	HT	V_V_HT	0	0.668	1_V_V_HT	V_V_HT	4.33104532339563
1	1091	4 Light	V	V	HT	V_V_HT	0.036	0.694	1_V_V_HT	V_V_HT	4.34983016747026
1	1092	4 Light	V	V	HT	V_V_HT	0.035	0.694	1_V_V_HT	V_V_HT	4.36794771655051
1	1093	4 Light	V	V	HT	V_V_HT	0	0.68	1_V_V_HT	V_V_HT	4.38534383420344
1	1094	4 Light	V	V	HT	V_V_HT	0.02	0.67	1_V_V_HT	V_V_HT	4.40197179036303
1	1095	4 Light	V	V	HT	V_V_HT	0.024	0.67	1_V_V_HT	V_V_HT	4.41778636801053
1	1096	4 Light	V	V	HT	V_V_HT	0.032	0.67	1_V_V_HT	V_V_HT	4.43274235171709
1	1097	4 Light	V	V	HT	V_V_HT	0	0.67	1_V_V_HT	V_V_HT	4.44679664125646
1	1098	4 Light	V	V	HT	V_V_HT	0	0.742	1_V_V_HT	V_V_HT	4.45991460403806
1	1099	4 Light	V	V	HT	V_V_HT	0	0.745	1_V_V_HT	V_V_HT	4.47206372202322
1	1100	4 Light	V	V	HT	V_V_HT	0	0.749	1_V_V_HT	V_V_HT	4.48321147524213
1	1101	4 Light	V	V	HT	V_V_HT	0.023	0.758	1_V_V_HT	V_V_HT	4.49332779931534
1	1102	4 Light	V	V	HT	V_V_HT	0	0.726	1_V_V_HT	V_V_HT	4.50239243376275
1	1103	4 Light	V	V	HT	V_V_HT	0	0.726	1_V_V_HT	V_V_HT	4.51039007534353
1	1104	4 Light	V	V	HT	V_V_HT	0.027	0.726	1_V_V_HT	V_V_HT	4.51731794556167
1	1105	4 Light	V	V	HT	V_V_HT	0	0.726	1_V_V_HT	V_V_HT	4.52318825900764
1	1106	4 Light	V	V	HT	V_V_HT	0	0.726	1_V_V_HT	V_V_HT	4.52802564480589
1	1107	4 Light	V	V	HT	V_V_HT	0	0.726	1_V_V_HT	V_V_HT	4.53185958390438
1	1108	4 Light	V	V	HT	V_V_HT	0	0.733	1_V_V_HT	V_V_HT	4.53473132757481
1	1109	4 Light	V	V	HT	V_V_HT	0	0.692	1_V_V_HT	V_V_HT	4.53669583612411
1	1110	4 Light	V	V	HT	V_V_HT	0	0.692	1_V_V_HT	V_V_HT	4.53781910606007
1	1111	4 Light	V	V	HT	V_V_HT	0	0.692	1_V_V_HT	V_V_HT	4.5381693173732
1	1112	4 Light	V	V	HT	V_V_HT	0	0.692	1_V_V_HT	V_V_HT	4.53781643380118
1	1113	4 Light	V	V	HT	V_V_HT	0	0.692	1_V_V_HT	V_V_HT	4.53683915701495
1	1114	4 Light	V	V	HT	V_V_HT	0	0.653	1_V_V_HT	V_V_HT	4.53532443839187
1	1115	4 Light	V	V	HT	V_V_HT	0.016	0.619	1_V_V_HT	V_V_HT	4.53336084449736
1	1116	4 Light	V	V	HT	V_V_HT	0.045	0.582	1_V_V_HT	V_V_HT	4.53103694218007
1	1117	4 Light	V	V	HT	V_V_HT	0.024	0.582	1_V_V_HT	V_V_HT	4.52844129799518
1	1118	4 Light	V	V	HT	V_V_HT	0.043	0.587	1_V_V_HT	V_V_HT	4.52566247941982
1	1119	4 Light	V	V	HT	V_V_HT	0.021	0.587	1_V_V_HT	V_V_HT	4.52278905256407
1	1120	4 Light	V	V	HT	V_V_HT	0.023	0.587	1_V_V_HT	V_V_HT	4.51990958420632
1	1121	4 Light	V	V	HT	V_V_HT	0.041	0.568	1_V_V_HT	V_V_HT	4.51711264216611
1	1122	4 Light	V	V	HT	V_V_HT	0	0.533	1_V_V_HT	V_V_HT	4.5144867924029
1	1123	4 Light	V	V	HT	V_V_HT	0	0.566	1_V_V_HT	V_V_HT	4.51212014608879
1	1124	4 Light	V	V	HT	V_V_HT	0	0.568	1_V_V_HT	V_V_HT	4.51009898529131
1	1125	4 Light	V	V	HT	V_V_HT	0	0.544	1_V_V_HT	V_V_HT	4.50850825800016
1	1126	4 Light	V	V	HT	V_V_HT	0	0.512	1_V_V_HT	V_V_HT	4.50742829471193
1	1127	4 Light	V	V	HT	V_V_HT	0	0.52	1_V_V_HT	V_V_HT	4.50693420040303
1	1128	4 Light	V	V	HT	V_V_HT	0.072	0.52	1_V_V_HT	V_V_HT	4.50709999427958
1	1129	4 Light	V	V	HT	V_V_HT	0.019	0.531	1_V_V_HT	V_V_HT	4.5079980500653
1	1130	4 Light	V	V	HT	V_V_HT	0.034	0.531	1_V_V_HT	V_V_HT	4.50969415252953
1	1131	4 Light	V	V	HT	V_V_HT	0.009	0.508	1_V_V_HT	V_V_HT	4.51225047654989
1	1132	4 Light	V	V	HT	V_V_HT	0	0.508	1_V_V_HT	V_V_HT	4.51572133456027
1	1133	4 Light	V	V	HT	V_V_HT	0	0.528	1_V_V_HT	V_V_HT	4.52015684321543
1	1134	4 Light	V	V	HT	V_V_HT	0	0.53	1_V_V_HT	V_V_HT	4.52559819963058
1	1135	4 Light	V	V	HT	V_V_HT	0	0.53	1_V_V_HT	V_V_HT	4.53208436794439
1	1136	4 Light	V	V	HT	V_V_HT	0	0.571	1_V_V_HT	V_V_HT	4.53965180394652
1	1137	4 Light	V	V	HT	V_V_HT	0	0.571	1_V_V_HT	V_V_HT	4.5483243342566
1	1138	4 Light	V	V	HT	V_V_HT	0.017	0.571	1_V_V_HT	V_V_HT	4.55811297939894
1	1139	4 Light	V	V	HT	V_V_HT	0	0.582	1_V_V_HT	V_V_HT	4.56902353852563
1	1140	4 Light	V	V	HT	V_V_HT	0	0.606	1_V_V_HT	V_V_HT	4.58105123018234
1	1141	4 Light	V	V	HT	V_V_HT	0	0.648	1_V_V_HT	V_V_HT	4.59418597832621
1	1142	4 Light	V	V	HT	V_V_HT	0	0.711	1_V_V_HT	V_V_HT	4.60840710831784
1	1143	4 Light	V	V	HT	V_V_HT	0	0.711	1_V_V_HT	V_V_HT	4.62369130089682
1	1144	4 Light	V	V	HT	V_V_HT	0	0.751	1_V_V_HT	V_V_HT	4.64001523190433
1	1145	4 Light	V	V	HT	V_V_HT	0	0.735	1_V_V_HT	V_V_HT	4.65735558064206
1	1146	4 Light	V	V	HT	V_V_HT	0	0.69	1_V_V_HT	V_V_HT	4.67568902559202
1	1147	4 Light	V	V	HT	V_V_HT	0	0.68	1_V_V_HT	V_V_HT	4.69499224488975
1	1148	4 Light	V	V	HT	V_V_HT	0.026	0.637	1_V_V_HT	V_V_HT	4.71524191501929
1	1149	4 Light	V	V	HT	V_V_HT	0	0.616	1_V_V_HT	V_V_HT	4.7364126630182
1	1150	4 Light	V	V	HT	V_V_HT	0	0.697	1_V_V_HT	V_V_HT	4.75846898204215
1	1151	4 Light	V	V	HT	V_V_HT	0.017	0.696	1_V_V_HT	V_V_HT	4.78136386167947
1	1152	4 Light	V	V	HT	V_V_HT	0	0.724	1_V_V_HT	V_V_HT	4.80504127362748
1	1153	4 Light	V	V	HT	V_V_HT	0.033	0.724	1_V_V_HT	V_V_HT	4.82944195865447
1	1154	4 Light	V	V	HT	V_V_HT	0.022	0.74	1_V_V_HT	V_V_HT	4.85449955170851
1	1155	4 Light	V	V	HT	V_V_HT	0	0.751	1_V_V_HT	V_V_HT	4.8801399878314
1	1156	4 Light	V	V	HT	V_V_HT	0	0.751	1_V_V_HT	V_V_HT	4.90628349481089
1	1157	4 Light	V	V	HT	V_V_HT	0.008	0.751	1_V_V_HT	V_V_HT	4.93284846242601
1	1158	4 Light	V	V	HT	V_V_HT	0	0.679	1_V_V_HT	V_V_HT	4.95975034262584
1	1159	4 Light	V	V	HT	V_V_HT	0.011	0.66	1_V_V_HT	V_V_HT	4.98690350139262
1	1160	4 Light	V	V	HT	V_V_HT	0	0.626	1_V_V_HT	V_V_HT	5.01422073879366
1	1161	4 Light	V	V	HT	V_V_HT	0	0.666	1_V_V_HT	V_V_HT	5.04161385989068
1	1162	4 Light	V	V	HT	V_V_HT	0	0.698	1_V_V_HT	V_V_HT	5.06899472721426
1	1163	4 Light	V	V	HT	V_V_HT	0.02	0.698	1_V_V_HT	V_V_HT	5.09627647007278
1	1164	4 Light	V	V	HT	V_V_HT	0.029	0.743	1_V_V_HT	V_V_HT	5.12337403247581
1	1165	4 Light	V	V	HT	V_V_HT	0	0.743	1_V_V_HT	V_V_HT	5.15020275844493
1	1166	4 Light	V	V	HT	V_V_HT	0.041	0.743	1_V_V_HT	V_V_HT	5.17667890157014
1	1167	4 Light	V	V	HT	V_V_HT	0	0.743	1_V_V_HT	V_V_HT	5.20272235146553
1	1168	4 Light	V	V	HT	V_V_HT	0	0.782	1_V_V_HT	V_V_HT	5.22825390628479
1	1169	4 Light	V	V	HT	V_V_HT	0.011	0.782	1_V_V_HT	V_V_HT	5.25319570095801
1	1170	4 Light	V	V	HT	V_V_HT	0.024	0.958	1_V_V_HT	V_V_HT	5.27747666755727
1	1171	4 Light	V	V	HT	V_V_HT	0.042	0.97	1_V_V_HT	V_V_HT	5.30103445114624
1	1172	4 Light	V	V	HT	V_V_HT	0.063	1.002	1_V_V_HT	V_V_HT	5.32381603418592
1	1173	4 Light	V	V	HT	V_V_HT	0	1.002	1_V_V_HT	V_V_HT	5.3457782892198
1	1174	4 Light	V	V	HT	V_V_HT	0.04	1.053	1_V_V_HT	V_V_HT	5.36688664004634
1	1175	4 Light	V	V	HT	V_V_HT	0	1.12	1_V_V_HT	V_V_HT	5.38711006951768
1	1176	4 Light	V	V	HT	V_V_HT	0	1.156	1_V_V_HT	V_V_HT	5.40642675147173
1	1177	4 Light	V	V	HT	V_V_HT	0.014	1.173	1_V_V_HT	V_V_HT	5.4248260168237
1	1178	4 Light	V	V	HT	V_V_HT	0	1.168	1_V_V_HT	V_V_HT	5.44230656865956
1	1179	4 Light	V	V	HT	V_V_HT	0	1.168	1_V_V_HT	V_V_HT	5.45887083914119
1	1180	4 Light	V	V	HT	V_V_HT	0.104	1.203	1_V_V_HT	V_V_HT	5.4745287061704
1	1181	4 Light	V	V	HT	V_V_HT	0.04	1.197	1_V_V_HT	V_V_HT	5.48929190322175
1	1182	4 Light	V	V	HT	V_V_HT	0.028	1.197	1_V_V_HT	V_V_HT	5.50317389368059
1	1183	4 Light	V	V	HT	V_V_HT	0	1.21	1_V_V_HT	V_V_HT	5.51619504764028
1	1184	4 Light	V	V	HT	V_V_HT	0.016	1.188	1_V_V_HT	V_V_HT	5.52837746350462
1	1185	4 Light	V	V	HT	V_V_HT	0.011	1.21	1_V_V_HT	V_V_HT	5.53974472085174
1	1186	4 Light	V	V	HT	V_V_HT	0	1.21	1_V_V_HT	V_V_HT	5.55032631867708
1	1187	4 Light	V	V	HT	V_V_HT	0	1.202	1_V_V_HT	V_V_HT	5.56015449893649
1	1188	4 Light	V	V	HT	V_V_HT	0	1.202	1_V_V_HT	V_V_HT	5.56926655286969
1	1189	4 Light	V	V	HT	V_V_HT	0	1.256	1_V_V_HT	V_V_HT	5.57770203999886
1	1190	4 Light	V	V	HT	V_V_HT	0	1.256	1_V_V_HT	V_V_HT	5.58550542501698
1	1191	4 Light	V	V	HT	V_V_HT	0.049	1.279	1_V_V_HT	V_V_HT	5.5927256589135
1	1192	4 Light	V	V	HT	V_V_HT	0.032	1.303	1_V_V_HT	V_V_HT	5.59941256855229
1	1193	4 Light	V	V	HT	V_V_HT	0	1.342	1_V_V_HT	V_V_HT	5.6056159771892
1	1194	4 Light	V	V	HT	V_V_HT	0.045	1.321	1_V_V_HT	V_V_HT	5.61138571025069
1	1195	4 Light	V	V	HT	V_V_HT	0	1.373	1_V_V_HT	V_V_HT	5.61677159137995
1	1196	4 Light	V	V	HT	V_V_HT	0	1.41	1_V_V_HT	V_V_HT	5.62182344404282
1	1197	4 Light	V	V	HT	V_V_HT	0	1.523	1_V_V_HT	V_V_HT	5.62659109396377
1	1198	4 Light	V	V	HT	V_V_HT	0.056	1.523	1_V_V_HT	V_V_HT	5.63112401193302
1	1199	4 Light	V	V	HT	V_V_HT	0	1.577	1_V_V_HT	V_V_HT	5.63546974594225
1	1200	4 Light	V	V	HT	V_V_HT	0.176	1.656	1_V_V_HT	V_V_HT	5.63967346667928
1	1201	4 Light	V	V	HT	V_V_HT	0.012	1.695	1_V_V_HT	V_V_HT	5.64377983687874
1	1202	4 Light	V	V	HT	V_V_HT	0.032	1.741	1_V_V_HT	V_V_HT	5.64783258245969
1	1203	4 Light	V	V	HT	V_V_HT	0	1.838	1_V_V_HT	V_V_HT	5.65187167397572
1	1204	4 Light	V	V	HT	V_V_HT	0.051	1.933	1_V_V_HT	V_V_HT	5.65593614403786
1	1205	4 Light	V	V	HT	V_V_HT	0.067	2.009	1_V_V_HT	V_V_HT	5.66006502355806
1	1206	4 Light	V	V	HT	V_V_HT	0.036	2.165	1_V_V_HT	V_V_HT	5.66429734582636
1	1207	4 Light	V	V	HT	V_V_HT	0.017	2.195	1_V_V_HT	V_V_HT	5.6686721421989
1	1208	4 Light	V	V	HT	V_V_HT	0.021	2.29	1_V_V_HT	V_V_HT	5.67322844587629
1	1209	4 Light	V	V	HT	V_V_HT	0	2.299	1_V_V_HT	V_V_HT	5.67800359080068
1	1210	4 Light	V	V	HT	V_V_HT	0.035	2.195	1_V_V_HT	V_V_HT	5.68302636759093
1	1211	4 Light	V	V	HT	V_V_HT	0.011	2.155	1_V_V_HT	V_V_HT	5.68831498581914
1	1212	4 Light	V	V	HT	V_V_HT	0	2.135	1_V_V_HT	V_V_HT	5.69387860845931
1	1213	4 Light	V	V	HT	V_V_HT	0.046	2.135	1_V_V_HT	V_V_HT	5.69972457721889
1	1214	4 Light	V	V	HT	V_V_HT	0	2.119	1_V_V_HT	V_V_HT	5.70586023462248
1	1215	4 Light	V	V	HT	V_V_HT	0.022	2.108	1_V_V_HT	V_V_HT	5.71229099693525
1	1216	4 Light	V	V	HT	V_V_HT	0	2.154	1_V_V_HT	V_V_HT	5.71901458545481
1	1217	4 Light	V	V	HT	V_V_HT	0	2.197	1_V_V_HT	V_V_HT	5.72602679825142
1	1218	4 Light	V	V	HT	V_V_HT	0	2.22	1_V_V_HT	V_V_HT	5.73332156259623
1	1219	4 Light	V	V	HT	V_V_HT	0.065	2.239	1_V_V_HT	V_V_HT	5.7408853335006
1	1220	4 Light	V	V	HT	V_V_HT	0	2.239	1_V_V_HT	V_V_HT	5.7487009240388
1	1221	4 Light	V	V	HT	V_V_HT	0.023	2.19	1_V_V_HT	V_V_HT	5.7567440697448
1	1222	4 Light	V	V	HT	V_V_HT	0.024	2.17	1_V_V_HT	V_V_HT	5.764988733499
1	1223	4 Light	V	V	HT	V_V_HT	0.059	2.17	1_V_V_HT	V_V_HT	5.77340887952745
1	1224	4 Light	V	V	HT	V_V_HT	0.008	2.135	1_V_V_HT	V_V_HT	5.78197703770855
1	1225	4 Light	V	V	HT	V_V_HT	0.052	2.135	1_V_V_HT	V_V_HT	5.79066000024571
1	1226	4 Light	V	V	HT	V_V_HT	0.078	2.151	1_V_V_HT	V_V_HT	5.7994219180502
1	1227	4 Light	V	V	HT	V_V_HT	0.113	2.151	1_V_V_HT	V_V_HT	5.80822212036091
1	1228	4 Light	V	V	HT	V_V_HT	0	2.118	1_V_V_HT	V_V_HT	5.81701873019065
1	1229	4 Light	V	V	HT	V_V_HT	0.065	2.13	1_V_V_HT	V_V_HT	5.82576987184445
1	1230	4 Light	V	V	HT	V_V_HT	0.103	1.977	1_V_V_HT	V_V_HT	5.83443301934875
1	1231	4 Light	V	V	HT	V_V_HT	0.081	2.04	1_V_V_HT	V_V_HT	5.8429630431992
1	1232	4 Light	V	V	HT	V_V_HT	0.109	2.02	1_V_V_HT	V_V_HT	5.85131383118281
1	1233	4 Light	V	V	HT	V_V_HT	0.097	2.038	1_V_V_HT	V_V_HT	5.85943775432718
1	1234	4 Light	V	V	HT	V_V_HT	0.135	2.004	1_V_V_HT	V_V_HT	5.86728615667244
1	1235	4 Light	V	V	HT	V_V_HT	0.076	1.965	1_V_V_HT	V_V_HT	5.87481021163646
1	1236	4 Light	V	V	HT	V_V_HT	0.156	1.929	1_V_V_HT	V_V_HT	5.88196109202188
1	1237	4 Light	V	V	HT	V_V_HT	0.044	1.912	1_V_V_HT	V_V_HT	5.88868997101703
1	1238	4 Light	V	V	HT	V_V_HT	0.095	1.906	1_V_V_HT	V_V_HT	5.89494869409868
1	1239	4 Light	V	V	HT	V_V_HT	0.009	1.906	1_V_V_HT	V_V_HT	5.90069263988988
1	1240	4 Light	V	V	HT	V_V_HT	0	1.915	1_V_V_HT	V_V_HT	5.9058822280584
1	1241	4 Light	V	V	HT	V_V_HT	0	1.938	1_V_V_HT	V_V_HT	5.91048274686441
1	1242	4 Light	V	V	HT	V_V_HT	0.008	1.975	1_V_V_HT	V_V_HT	5.91446049365684
1	1243	4 Light	V	V	HT	V_V_HT	0	1.929	1_V_V_HT	V_V_HT	5.91778176276218
1	1244	4 Light	V	V	HT	V_V_HT	0	1.941	1_V_V_HT	V_V_HT	5.92041447743481
1	1245	4 Light	V	V	HT	V_V_HT	0	1.982	1_V_V_HT	V_V_HT	5.92233307462945
1	1246	4 Light	V	V	HT	V_V_HT	0.046	1.995	1_V_V_HT	V_V_HT	5.92351362279539
1	1247	4 Light	V	V	HT	V_V_HT	0.043	1.995	1_V_V_HT	V_V_HT	5.92393421661865
1	1248	4 Light	V	V	HT	V_V_HT	0.023	2.033	1_V_V_HT	V_V_HT	5.92358321630161
1	1249	4 Light	V	V	HT	V_V_HT	0.019	1.968	1_V_V_HT	V_V_HT	5.92246185491587
1	1250	4 Light	V	V	HT	V_V_HT	0	2.015	1_V_V_HT	V_V_HT	5.92058488042144
1	1251	4 Light	V	V	HT	V_V_HT	0	1.992	1_V_V_HT	V_V_HT	5.91798114918626
1	1252	4 Light	V	V	HT	V_V_HT	0.012	2.005	1_V_V_HT	V_V_HT	5.91469163119446
1	1253	4 Light	V	V	HT	V_V_HT	0	1.963	1_V_V_HT	V_V_HT	5.91076232037553
1	1254	4 Light	V	V	HT	V_V_HT	0.01	1.993	1_V_V_HT	V_V_HT	5.90624954777593
1	1255	4 Light	V	V	HT	V_V_HT	0	2.042	1_V_V_HT	V_V_HT	5.90121222898021
1	1256	4 Light	V	V	HT	V_V_HT	0.016	1.994	1_V_V_HT	V_V_HT	5.89570927827218
1	1257	4 Light	V	V	HT	V_V_HT	0	1.948	1_V_V_HT	V_V_HT	5.8897996116017
1	1258	4 Light	V	V	HT	V_V_HT	0.023	1.992	1_V_V_HT	V_V_HT	5.88354214326834
1	1259	4 Light	V	V	HT	V_V_HT	0.012	1.968	1_V_V_HT	V_V_HT	5.87699854019881
1	1260	4 Light	V	V	HT	V_V_HT	0.023	1.865	1_V_V_HT	V_V_HT	5.87024147343617
1	1261	4 Light	V	V	HT	V_V_HT	0.075	1.784	1_V_V_HT	V_V_HT	5.86334636536098
1	1262	4 Light	V	V	HT	V_V_HT	0.012	1.686	1_V_V_HT	V_V_HT	5.85638863861926
1	1263	4 Light	V	V	HT	V_V_HT	0.018	1.589	1_V_V_HT	V_V_HT	5.84944371612893
1	1264	4 Light	V	V	HT	V_V_HT	0.017	1.462	1_V_V_HT	V_V_HT	5.84258960236319
1	1265	4 Light	V	V	HT	V_V_HT	0.028	1.423	1_V_V_HT	V_V_HT	5.83591463135006
1	1266	4 Light	V	V	HT	V_V_HT	0	1.267	1_V_V_HT	V_V_HT	5.82950972013335
1	1267	4 Light	V	V	HT	V_V_HT	0	1.26	1_V_V_HT	V_V_HT	5.82346578409681
1	1268	4 Light	V	V	HT	V_V_HT	0.015	1.307	1_V_V_HT	V_V_HT	5.81787598800961
1	1269	4 Light	V	V	HT	V_V_HT	0	1.342	1_V_V_HT	V_V_HT	5.81284248958567
1	1270	4 Light	V	V	HT	V_V_HT	0.044	1.365	1_V_V_HT	V_V_HT	5.80847171236462
1	1271	4 Light	V	V	HT	V_V_HT	0.034	1.386	1_V_V_HT	V_V_HT	5.80488003897626
1	1272	4 Light	V	V	HT	V_V_HT	0.037	1.4	1_V_V_HT	V_V_HT	5.80219516203523
1	1273	4 Light	V	V	HT	V_V_HT	0	1.452	1_V_V_HT	V_V_HT	5.80055524502261
1	1274	4 Light	V	V	HT	V_V_HT	0.012	1.473	1_V_V_HT	V_V_HT	5.80010658113045
1	1275	4 Light	V	V	HT	V_V_HT	0.063	1.52	1_V_V_HT	V_V_HT	5.80099833209379
1	1276	4 Light	V	V	HT	V_V_HT	0.013	1.498	1_V_V_HT	V_V_HT	5.80338473638904
1	1277	4 Light	V	V	HT	V_V_HT	0	1.487	1_V_V_HT	V_V_HT	5.80742220814043
1	1278	4 Light	V	V	HT	V_V_HT	0.038	1.538	1_V_V_HT	V_V_HT	5.81327079808355
1	1279	4 Light	V	V	HT	V_V_HT	0	1.616	1_V_V_HT	V_V_HT	5.82109198384146
1	1280	4 Light	V	V	HT	V_V_HT	0.047	1.712	1_V_V_HT	V_V_HT	5.83104963087635
1	1281	4 Light	V	V	HT	V_V_HT	0	1.776	1_V_V_HT	V_V_HT	5.84330948104456
1	1282	4 Light	V	V	HT	V_V_HT	0.037	1.764	1_V_V_HT	V_V_HT	5.85803799976184
1	1283	4 Light	V	V	HT	V_V_HT	0.017	1.783	1_V_V_HT	V_V_HT	5.8754017553218
1	1284	4 Light	V	V	HT	V_V_HT	0.038	1.773	1_V_V_HT	V_V_HT	5.89556731658919
1	1285	4 Light	V	V	HT	V_V_HT	0.101	1.773	1_V_V_HT	V_V_HT	5.91870046370781
1	1286	4 Light	V	V	HT	V_V_HT	0.03	1.757	1_V_V_HT	V_V_HT	5.94496382326259
1	1287	4 Light	V	V	HT	V_V_HT	0.067	1.757	1_V_V_HT	V_V_HT	5.97451923095398
1	1288	4 Light	V	V	HT	V_V_HT	0.044	1.734	1_V_V_HT	V_V_HT	6.00752852523335
1	1289	4 Light	V	V	HT	V_V_HT	0.041	1.722	1_V_V_HT	V_V_HT	6.04415354179502
1	1290	4 Light	V	V	HT	V_V_HT	0	1.891	1_V_V_HT	V_V_HT	6.08455415162885
1	1291	4 Light	V	V	HT	V_V_HT	0	2.043	1_V_V_HT	V_V_HT	6.12888235602409
1	1292	4 Light	V	V	HT	V_V_HT	0.011	2.127	1_V_V_HT	V_V_HT	6.17728818887125
1	1293	4 Light	V	V	HT	V_V_HT	0	2.325	1_V_V_HT	V_V_HT	6.22992168553389
1	1294	4 Light	V	V	HT	V_V_HT	0.008	2.405	1_V_V_HT	V_V_HT	6.28693287924847
1	1295	4 Light	V	V	HT	V_V_HT	0.037	2.573	1_V_V_HT	V_V_HT	6.34846865712276
1	1296	4 Light	V	V	HT	V_V_HT	0	2.682	1_V_V_HT	V_V_HT	6.41466331050936
1	1297	4 Light	V	V	HT	V_V_HT	0.037	2.806	1_V_V_HT	V_V_HT	6.48564438102046
1	1298	4 Light	V	V	HT	V_V_HT	0.142	2.839	1_V_V_HT	V_V_HT	6.56152498956537
1	1299	4 Light	V	V	HT	V_V_HT	0.044	2.966	1_V_V_HT	V_V_HT	6.64241465224474
1	1300	4 Light	V	V	HT	V_V_HT	0.023	2.989	1_V_V_HT	V_V_HT	6.7284228857454
1	1301	4 Light	V	V	HT	V_V_HT	0.021	2.955	1_V_V_HT	V_V_HT	6.81965920773693
1	1302	4 Light	V	V	HT	V_V_HT	0.022	3.048	1_V_V_HT	V_V_HT	6.91623313427704
1	1303	4 Light	V	V	HT	V_V_HT	0.052	3.273	1_V_V_HT	V_V_HT	7.0182541829309
1	1304	4 Light	V	V	HT	V_V_HT	0.021	3.311	1_V_V_HT	V_V_HT	7.12583186960253
1	1305	4 Light	V	V	HT	V_V_HT	0.047	3.327	1_V_V_HT	V_V_HT	7.23907571058259
1	1306	4 Light	V	V	HT	V_V_HT	0.024	3.464	1_V_V_HT	V_V_HT	7.35809522349612
1	1307	4 Light	V	V	HT	V_V_HT	0.032	3.713	1_V_V_HT	V_V_HT	7.48299992560984
1	1308	4 Light	V	V	HT	V_V_HT	0.074	3.796	1_V_V_HT	V_V_HT	7.61389933145957
1	1309	4 Light	V	V	HT	V_V_HT	0.097	4.01	1_V_V_HT	V_V_HT	7.75090296046835
1	1310	4 Light	V	V	HT	V_V_HT	0.096	4.36	1_V_V_HT	V_V_HT	7.89412032747167
1	1311	4 Light	V	V	HT	V_V_HT	0.064	4.476	1_V_V_HT	V_V_HT	8.0436548863748
1	1312	4 Light	V	V	HT	V_V_HT	0	4.494	1_V_V_HT	V_V_HT	8.19958583829113
1	1313	4 Light	V	V	HT	V_V_HT	0.019	4.543	1_V_V_HT	V_V_HT	8.36198006989799
1	1314	4 Light	V	V	HT	V_V_HT	0	4.579	1_V_V_HT	V_V_HT	8.5308794647391
1	1315	4 Light	V	V	HT	V_V_HT	0	4.871	1_V_V_HT	V_V_HT	8.70631965728889
1	1316	4 Light	V	V	HT	V_V_HT	0	5.004	1_V_V_HT	V_V_HT	8.88833628126812
1	1317	4 Light	V	V	HT	V_V_HT	0	5.148	1_V_V_HT	V_V_HT	9.07696497092004
1	1318	4 Light	V	V	HT	V_V_HT	0	5.191	1_V_V_HT	V_V_HT	9.27224135926404
1	1319	4 Light	V	V	HT	V_V_HT	0	5.57	1_V_V_HT	V_V_HT	9.47419461587187
1	1320	5 Dark	V	V	HT	V_V_HT	0.192	5.698	1_V_V_HT	V_V_HT	9.68282805142882
1	1321	5 Dark	V	V	HT	V_V_HT	0.227	5.817	1_V_V_HT	V_V_HT	9.89813210743356
1	1322	5 Dark	V	V	HT	V_V_HT	0.096	5.941	1_V_V_HT	V_V_HT	10.1200715974015
1	1323	5 Dark	V	V	HT	V_V_HT	0.216	6.046	1_V_V_HT	V_V_HT	10.3486049312029
1	1324	5 Dark	V	V	HT	V_V_HT	0.097	6.19	1_V_V_HT	V_V_HT	10.5836843332805
1	1325	5 Dark	V	V	HT	V_V_HT	0.196	6.276	1_V_V_HT	V_V_HT	10.8252312121397
1	1326	5 Dark	V	V	HT	V_V_HT	0.109	6.468	1_V_V_HT	V_V_HT	11.0731305505069
1	1327	5 Dark	V	V	HT	V_V_HT	0.124	6.904	1_V_V_HT	V_V_HT	11.3272316789243
1	1328	5 Dark	V	V	HT	V_V_HT	0.048	7.027	1_V_V_HT	V_V_HT	11.5873491693843
1	1329	5 Dark	V	V	HT	V_V_HT	0.127	7.139	1_V_V_HT	V_V_HT	11.853263838316
1	1330	5 Dark	V	V	HT	V_V_HT	0.067	7.291	1_V_V_HT	V_V_HT	12.1247238593007
1	1331	5 Dark	V	V	HT	V_V_HT	0	7.472	1_V_V_HT	V_V_HT	12.4014459921799
1	1332	5 Dark	V	V	HT	V_V_HT	0.13	7.538	1_V_V_HT	V_V_HT	12.6831216880575
1	1333	5 Dark	V	V	HT	V_V_HT	0.225	7.576	1_V_V_HT	V_V_HT	12.9694373825417
1	1334	5 Dark	V	V	HT	V_V_HT	0.05	7.843	1_V_V_HT	V_V_HT	13.260079509737
1	1335	5 Dark	V	V	HT	V_V_HT	0.079	8.234	1_V_V_HT	V_V_HT	13.5547345059477
1	1336	5 Dark	V	V	HT	V_V_HT	0.15	8.492	1_V_V_HT	V_V_HT	13.8530888052317
1	1337	5 Dark	V	V	HT	V_V_HT	0.249	8.712	1_V_V_HT	V_V_HT	14.1548288420038
1	1338	5 Dark	V	V	HT	V_V_HT	0.121	8.867	1_V_V_HT	V_V_HT	14.4596380220301
1	1339	5 Dark	V	V	HT	V_V_HT	0.214	9.026	1_V_V_HT	V_V_HT	14.7671849398524
1	1340	5 Dark	V	V	HT	V_V_HT	0.397	9.138	1_V_V_HT	V_V_HT	15.0771220414569
1	1341	5 Dark	V	V	HT	V_V_HT	0.116	9.443	1_V_V_HT	V_V_HT	15.3890876987975
1	1342	5 Dark	V	V	HT	V_V_HT	0.055	10.299	1_V_V_HT	V_V_HT	15.7027099728668
1	1343	5 Dark	V	V	HT	V_V_HT	0.066	10.53	1_V_V_HT	V_V_HT	16.0176149351642
1	1344	5 Dark	V	V	HT	V_V_HT	0.074	10.81	1_V_V_HT	V_V_HT	16.3334286557611
1	1345	5 Dark	V	V	HT	V_V_HT	0.393	11.092	1_V_V_HT	V_V_HT	16.6497767030124
1	1346	5 Dark	V	V	HT	V_V_HT	0.163	11.289	1_V_V_HT	V_V_HT	16.9662825152193
1	1347	5 Dark	V	V	HT	V_V_HT	0.211	11.382	1_V_V_HT	V_V_HT	17.2825688090251
1	1348	5 Dark	V	V	HT	V_V_HT	0.087	11.792	1_V_V_HT	V_V_HT	17.5982592258258
1	1349	5 Dark	V	V	HT	V_V_HT	0.42	12.168	1_V_V_HT	V_V_HT	17.9129776693697
1	1350	5 Dark	V	V	HT	V_V_HT	0.128	12.361	1_V_V_HT	V_V_HT	18.2263480445723
1	1351	5 Dark	V	V	HT	V_V_HT	0.119	12.532	1_V_V_HT	V_V_HT	18.5379942546149
1	1352	5 Dark	V	V	HT	V_V_HT	0.135	12.72	1_V_V_HT	V_V_HT	18.8475423318605
1	1353	5 Dark	V	V	HT	V_V_HT	0.105	12.713	1_V_V_HT	V_V_HT	19.1546292959995
1	1354	5 Dark	V	V	HT	V_V_HT	0.152	12.997	1_V_V_HT	V_V_HT	19.4589070344605
1	1355	5 Dark	V	V	HT	V_V_HT	0.123	13.233	1_V_V_HT	V_V_HT	19.760044341305
1	1356	5 Dark	V	V	HT	V_V_HT	0.192	13.409	1_V_V_HT	V_V_HT	20.0577254264755
1	1357	5 Dark	V	V	HT	V_V_HT	0.473	13.546	1_V_V_HT	V_V_HT	20.3516414072915
1	1358	5 Dark	V	V	HT	V_V_HT	0.265	13.742	1_V_V_HT	V_V_HT	20.6415024790935
1	1359	5 Dark	V	V	HT	V_V_HT	0.156	13.929	1_V_V_HT	V_V_HT	20.9270430558174
1	1360	5 Dark	V	V	HT	V_V_HT	0.175	14.052	1_V_V_HT	V_V_HT	21.2080233324386
1	1361	5 Dark	V	V	HT	V_V_HT	0.202	14.24	1_V_V_HT	V_V_HT	21.4842307225486
1	1362	5 Dark	V	V	HT	V_V_HT	0.088	14.488	1_V_V_HT	V_V_HT	21.7554811630128
1	1363	5 Dark	V	V	HT	V_V_HT	0.09	14.657	1_V_V_HT	V_V_HT	22.0216151587564
1	1364	5 Dark	V	V	HT	V_V_HT	0.288	14.958	1_V_V_HT	V_V_HT	22.2824834344163
1	1365	5 Dark	V	V	HT	V_V_HT	0.438	15.38	1_V_V_HT	V_V_HT	22.5379631699884
1	1366	5 Dark	V	V	HT	V_V_HT	0.282	15.38	1_V_V_HT	V_V_HT	22.7879638350464
1	1367	5 Dark	V	V	HT	V_V_HT	0.252	15.45	1_V_V_HT	V_V_HT	23.0324221960184
1	1368	5 Dark	V	V	HT	V_V_HT	0.229	15.886	1_V_V_HT	V_V_HT	23.2712804967206
1	1369	5 Dark	V	V	HT	V_V_HT	0.256	15.981	1_V_V_HT	V_V_HT	23.5044865673518
1	1370	5 Dark	V	V	HT	V_V_HT	0.208	15.938	1_V_V_HT	V_V_HT	23.7320161545337
1	1371	5 Dark	V	V	HT	V_V_HT	0.369	16.279	1_V_V_HT	V_V_HT	23.9538783780557
1	1372	5 Dark	V	V	HT	V_V_HT	0.856	16.773	1_V_V_HT	V_V_HT	24.1701154443366
1	1373	5 Dark	V	V	HT	V_V_HT	0.25	17.082	1_V_V_HT	V_V_HT	24.3807968451135
1	1374	5 Dark	V	V	HT	V_V_HT	0.28	17.393	1_V_V_HT	V_V_HT	24.585997517989
1	1375	5 Dark	V	V	HT	V_V_HT	0.282	17.233	1_V_V_HT	V_V_HT	24.7857974474012
1	1376	5 Dark	V	V	HT	V_V_HT	0.197	17.384	1_V_V_HT	V_V_HT	24.9802968149564
1	1377	5 Dark	V	V	HT	V_V_HT	0.093	17.449	1_V_V_HT	V_V_HT	25.1696055085277
1	1378	5 Dark	V	V	HT	V_V_HT	0.41	17.715	1_V_V_HT	V_V_HT	25.3538564714725
1	1379	5 Dark	V	V	HT	V_V_HT	0.376	17.747	1_V_V_HT	V_V_HT	25.5332091757349
1	1380	5 Dark	V	V	HT	V_V_HT	0.385	17.886	1_V_V_HT	V_V_HT	25.7078480950661
1	1381	5 Dark	V	V	HT	V_V_HT	0.398	18.095	1_V_V_HT	V_V_HT	25.8779810519603
1	1382	5 Dark	V	V	HT	V_V_HT	0.284	18.351	1_V_V_HT	V_V_HT	26.0438374424688
1	1383	5 Dark	V	V	HT	V_V_HT	0.209	18.49	1_V_V_HT	V_V_HT	26.205663403431
1	1384	5 Dark	V	V	HT	V_V_HT	0.381	18.823	1_V_V_HT	V_V_HT	26.3637083573972
1	1385	5 Dark	V	V	HT	V_V_HT	0.432	19.085	1_V_V_HT	V_V_HT	26.5182239833494
1	1386	5 Dark	V	V	HT	V_V_HT	0.285	19.295	1_V_V_HT	V_V_HT	26.6694709913121
1	1387	5 Dark	V	V	HT	V_V_HT	0.261	19.372	1_V_V_HT	V_V_HT	26.817712348682
1	1388	5 Dark	V	V	HT	V_V_HT	0.244	19.675	1_V_V_HT	V_V_HT	26.9632110205468
1	1389	5 Dark	V	V	HT	V_V_HT	0.314	19.828	1_V_V_HT	V_V_HT	27.1062299755258
1	1390	5 Dark	V	V	HT	V_V_HT	0.19	20.113	1_V_V_HT	V_V_HT	27.2470321795444
1	1391	5 Dark	V	V	HT	V_V_HT	0.188	20.404	1_V_V_HT	V_V_HT	27.3858806075374
1	1392	5 Dark	V	V	HT	V_V_HT	0.378	20.738	1_V_V_HT	V_V_HT	27.5230378874051
1	1393	5 Dark	V	V	HT	V_V_HT	0.394	21.165	1_V_V_HT	V_V_HT	27.6587644470464
1	1394	5 Dark	V	V	HT	V_V_HT	0.351	21.422	1_V_V_HT	V_V_HT	27.7933173967901
1	1395	5 Dark	V	V	HT	V_V_HT	0.501	21.353	1_V_V_HT	V_V_HT	27.9269516647603
1	1396	5 Dark	V	V	HT	V_V_HT	0.15	21.556	1_V_V_HT	V_V_HT	28.0599146102788
1	1397	5 Dark	V	V	HT	V_V_HT	0.319	21.878	1_V_V_HT	V_V_HT	28.1924429006635
1	1398	5 Dark	V	V	HT	V_V_HT	0.557	22.302	1_V_V_HT	V_V_HT	28.3247629936592
1	1399	5 Dark	V	V	HT	V_V_HT	0.309	22.725	1_V_V_HT	V_V_HT	28.4570965351861
1	1400	5 Dark	V	V	HT	V_V_HT	0.354	23.149	1_V_V_HT	V_V_HT	28.5896513870486
1	1401	5 Dark	V	V	HT	V_V_HT	0.457	23.124	1_V_V_HT	V_V_HT	28.7226175924068
1	1402	5 Dark	V	V	HT	V_V_HT	0.549	22.789	1_V_V_HT	V_V_HT	28.8561693327134
1	1403	5 Dark	V	V	HT	V_V_HT	0.375	23.036	1_V_V_HT	V_V_HT	28.9904739137908
1	1404	5 Dark	V	V	HT	V_V_HT	0.385	23.171	1_V_V_HT	V_V_HT	29.125680190605
1	1405	5 Dark	V	V	HT	V_V_HT	0.233	23.407	1_V_V_HT	V_V_HT	29.2619180243374
1	1406	5 Dark	V	V	HT	V_V_HT	0.314	23.732	1_V_V_HT	V_V_HT	29.3993093185637
1	1407	5 Dark	V	V	HT	V_V_HT	0.276	23.924	1_V_V_HT	V_V_HT	29.5379552595192
1	1408	5 Dark	V	V	HT	V_V_HT	0.353	24.018	1_V_V_HT	V_V_HT	29.677935994811
1	1409	5 Dark	V	V	HT	V_V_HT	0.452	24.027	1_V_V_HT	V_V_HT	29.8193230753235
1	1410	5 Dark	V	V	HT	V_V_HT	0.267	24.148	1_V_V_HT	V_V_HT	29.9621705911622
1	1411	5 Dark	V	V	HT	V_V_HT	0.328	24.513	1_V_V_HT	V_V_HT	30.1065282633365
1	1412	5 Dark	V	V	HT	V_V_HT	0.391	24.669	1_V_V_HT	V_V_HT	30.2524414291265
1	1413	5 Dark	V	V	HT	V_V_HT	0.244	24.987	1_V_V_HT	V_V_HT	30.3999378800087
1	1414	5 Dark	V	V	HT	V_V_HT	0.485	25.138	1_V_V_HT	V_V_HT	30.5490367394882
1	1415	5 Dark	V	V	HT	V_V_HT	0.385	25.213	1_V_V_HT	V_V_HT	30.699740001587
1	1416	5 Dark	V	V	HT	V_V_HT	0.402	25.476	1_V_V_HT	V_V_HT	30.8520453800978
1	1417	5 Dark	V	V	HT	V_V_HT	0.55	25.526	1_V_V_HT	V_V_HT	31.0059466241748
1	1418	5 Dark	V	V	HT	V_V_HT	0.568	25.897	1_V_V_HT	V_V_HT	31.1614178083002
1	1419	5 Dark	V	V	HT	V_V_HT	0.309	25.937	1_V_V_HT	V_V_HT	31.3184137687895
1	1420	5 Dark	V	V	HT	V_V_HT	0.46	26.261	1_V_V_HT	V_V_HT	31.4768820432265
1	1421	5 Dark	V	V	HT	V_V_HT	0.493	26.58	1_V_V_HT	V_V_HT	31.6367562669295
1	1422	5 Dark	V	V	HT	V_V_HT	0.422	26.792	1_V_V_HT	V_V_HT	31.7979665939296
1	1423	5 Dark	V	V	HT	V_V_HT	0.517	26.953	1_V_V_HT	V_V_HT	31.9604403230485
1	1424	5 Dark	V	V	HT	V_V_HT	0.545	27.036	1_V_V_HT	V_V_HT	32.1240906988161
1	1425	5 Dark	V	V	HT	V_V_HT	0.369	26.949	1_V_V_HT	V_V_HT	32.2888152053301
1	1426	5 Dark	V	V	HT	V_V_HT	0.485	27.554	1_V_V_HT	V_V_HT	32.4544969942563
1	1427	5 Dark	V	V	HT	V_V_HT	0.574	27.528	1_V_V_HT	V_V_HT	32.6210082416248
1	1428	5 Dark	V	V	HT	V_V_HT	0.653	27.568	1_V_V_HT	V_V_HT	32.7882189768168
1	1429	5 Dark	V	V	HT	V_V_HT	0.679	27.702	1_V_V_HT	V_V_HT	32.955999231759
1	1430	5 Dark	V	V	HT	V_V_HT	0.632	27.91	1_V_V_HT	V_V_HT	33.1242190348044
1	1431	5 Dark	V	V	HT	V_V_HT	0.344	28.123	1_V_V_HT	V_V_HT	33.2927475317565
1	1432	5 Dark	V	V	HT	V_V_HT	0.521	28.161	1_V_V_HT	V_V_HT	33.4614496871826
1	1433	5 Dark	V	V	HT	V_V_HT	0.497	28.272	1_V_V_HT	V_V_HT	33.6301870290604
1	1434	5 Dark	V	V	HT	V_V_HT	0.415	28.454	1_V_V_HT	V_V_HT	33.7988202855715
1	1435	5 Dark	V	V	HT	V_V_HT	0.518	28.718	1_V_V_HT	V_V_HT	33.9672095407923
1	1436	5 Dark	V	V	HT	V_V_HT	0.522	28.688	1_V_V_HT	V_V_HT	34.1352149977503
1	1437	5 Dark	V	V	HT	V_V_HT	0.285	28.882	1_V_V_HT	V_V_HT	34.3026984696226
1	1438	5 Dark	V	V	HT	V_V_HT	0.504	29.126	1_V_V_HT	V_V_HT	34.4695239910066
1	1439	5 Dark	V	V	HT	V_V_HT	0.385	29.1	1_V_V_HT	V_V_HT	34.6355569372052
1	1440	5 Dark	V	V	HT	V_V_HT	0.506	29.181	1_V_V_HT	V_V_HT	34.8006671239447
1	1441	5 Dark	V	V	HT	V_V_HT	0.763	29.696	1_V_V_HT	V_V_HT	34.9647304571271
1	1442	5 Dark	V	V	HT	V_V_HT	0.44	29.926	1_V_V_HT	V_V_HT	35.1276298247936
1	1443	5 Dark	V	V	HT	V_V_HT	0.527	30.331	1_V_V_HT	V_V_HT	35.2892558792435
1	1444	5 Dark	V	V	HT	V_V_HT	0.532	30.393	1_V_V_HT	V_V_HT	35.4495077298169
1	1445	5 Dark	V	V	HT	V_V_HT	0.507	30.751	1_V_V_HT	V_V_HT	35.6082935268678
1	1446	5 Dark	V	V	HT	V_V_HT	0.548	30.796	1_V_V_HT	V_V_HT	35.7655309570475
1	1447	5 Dark	V	V	HT	V_V_HT	0.311	30.887	1_V_V_HT	V_V_HT	35.9211459231134
1	1448	5 Dark	V	V	HT	V_V_HT	0.615	30.869	1_V_V_HT	V_V_HT	36.0750677231515
1	1449	5 Dark	V	V	HT	V_V_HT	0.354	31.015	1_V_V_HT	V_V_HT	36.2272326179699
1	1450	5 Dark	V	V	HT	V_V_HT	0.514	31.108	1_V_V_HT	V_V_HT	36.3775803710329
1	1451	5 Dark	V	V	HT	V_V_HT	0.507	31.067	1_V_V_HT	V_V_HT	36.5260578102623
1	1452	5 Dark	V	V	HT	V_V_HT	0.59	31.186	1_V_V_HT	V_V_HT	36.672613529885
1	1453	5 Dark	V	V	HT	V_V_HT	0.555	31.003	1_V_V_HT	V_V_HT	36.8171961226742
1	1454	5 Dark	V	V	HT	V_V_HT	0.434	30.819	1_V_V_HT	V_V_HT	36.9597558555037
1	1455	5 Dark	V	V	HT	V_V_HT	0.414	30.953	1_V_V_HT	V_V_HT	37.100251317376
1	1456	5 Dark	V	V	HT	V_V_HT	0.755	30.987	1_V_V_HT	V_V_HT	37.2386492766343
1	1457	5 Dark	V	V	HT	V_V_HT	0.293	30.818	1_V_V_HT	V_V_HT	37.3749181299855
1	1458	5 Dark	V	V	HT	V_V_HT	0.597	30.619	1_V_V_HT	V_V_HT	37.509027718957
1	1459	5 Dark	V	V	HT	V_V_HT	0.443	30.34	1_V_V_HT	V_V_HT	37.6409536688925
1	1460	5 Dark	V	V	HT	V_V_HT	0.562	30.176	1_V_V_HT	V_V_HT	37.770673051956
1	1461	5 Dark	V	V	HT	V_V_HT	0.67	30.382	1_V_V_HT	V_V_HT	37.8981641668131
1	1462	5 Dark	V	V	HT	V_V_HT	0.587	30.359	1_V_V_HT	V_V_HT	38.0234102307439
1	1463	5 Dark	V	V	HT	V_V_HT	0.486	30.533	1_V_V_HT	V_V_HT	38.1463956893058
1	1464	5 Dark	V	V	HT	V_V_HT	0.567	30.856	1_V_V_HT	V_V_HT	38.2671049860981
1	1465	5 Dark	V	V	HT	V_V_HT	0.497	31	1_V_V_HT	V_V_HT	38.3855225675127
1	1466	5 Dark	V	V	HT	V_V_HT	0.284	31.001	1_V_V_HT	V_V_HT	38.501632876943
1	1467	5 Dark	V	V	HT	V_V_HT	0.47	31.257	1_V_V_HT	V_V_HT	38.6154203613638
1	1468	5 Dark	V	V	HT	V_V_HT	0.597	31.15	1_V_V_HT	V_V_HT	38.7268694634519
1	1469	5 Dark	V	V	HT	V_V_HT	0.426	31.6	1_V_V_HT	V_V_HT	38.8359653233321
1	1470	5 Dark	V	V	HT	V_V_HT	0.348	31.675	1_V_V_HT	V_V_HT	38.9426958512629
1	1471	5 Dark	V	V	HT	V_V_HT	0.843	31.448	1_V_V_HT	V_V_HT	39.0470502642285
1	1472	5 Dark	V	V	HT	V_V_HT	0.621	31.474	1_V_V_HT	V_V_HT	39.1490202305356
1	1473	5 Dark	V	V	HT	V_V_HT	0.649	31.629	1_V_V_HT	V_V_HT	39.2485980291871
1	1474	5 Dark	V	V	HT	V_V_HT	0.547	31.721	1_V_V_HT	V_V_HT	39.3457764998243
1	1475	5 Dark	V	V	HT	V_V_HT	0.743	31.807	1_V_V_HT	V_V_HT	39.4405507106459
1	1476	5 Dark	V	V	HT	V_V_HT	0.447	31.923	1_V_V_HT	V_V_HT	39.5329168637235
1	1477	5 Dark	V	V	HT	V_V_HT	0.641	32.138	1_V_V_HT	V_V_HT	39.6228734404433
1	1478	5 Dark	V	V	HT	V_V_HT	0.55	32.152	1_V_V_HT	V_V_HT	39.7104201208624
1	1479	5 Dark	V	V	HT	V_V_HT	0.455	32.254	1_V_V_HT	V_V_HT	39.7955590795342
1	1480	5 Dark	V	V	HT	V_V_HT	0.553	32.477	1_V_V_HT	V_V_HT	39.8782931155892
1	1481	5 Dark	V	V	HT	V_V_HT	0.452	32.521	1_V_V_HT	V_V_HT	39.9586250278413
1	1482	5 Dark	V	V	HT	V_V_HT	0.541	32.448	1_V_V_HT	V_V_HT	40.0365576155043
1	1483	5 Dark	V	V	HT	V_V_HT	0.334	32.376	1_V_V_HT	V_V_HT	40.1120936770658
1	1484	5 Dark	V	V	HT	V_V_HT	0.361	32.379	1_V_V_HT	V_V_HT	40.1852360123036
1	1485	5 Dark	V	V	HT	V_V_HT	0.503	32.156	1_V_V_HT	V_V_HT	40.2559874198237
1	1486	5 Dark	V	V	HT	V_V_HT	0.519	31.985	1_V_V_HT	V_V_HT	40.3243518691227
1	1487	5 Dark	V	V	HT	V_V_HT	0.405	32.067	1_V_V_HT	V_V_HT	40.390338008519
1	1488	5 Dark	V	V	HT	V_V_HT	0.454	31.91	1_V_V_HT	V_V_HT	40.453955656486
1	1489	5 Dark	V	V	HT	V_V_HT	0.4	32.146	1_V_V_HT	V_V_HT	40.5152146321151
1	1490	5 Dark	V	V	HT	V_V_HT	0.468	32.355	1_V_V_HT	V_V_HT	40.5741247541957
1	1491	5 Dark	V	V	HT	V_V_HT	0.55	32.136	1_V_V_HT	V_V_HT	40.6306975168786
1	1492	5 Dark	V	V	HT	V_V_HT	0.498	31.868	1_V_V_HT	V_V_HT	40.6849511158362
1	1493	5 Dark	V	V	HT	V_V_HT	0.671	31.732	1_V_V_HT	V_V_HT	40.7369054233519
1	1494	5 Dark	V	V	HT	V_V_HT	0.738	31.699	1_V_V_HT	V_V_HT	40.7865803117852
1	1495	5 Dark	V	V	HT	V_V_HT	0.662	31.897	1_V_V_HT	V_V_HT	40.8339956520916
1	1496	5 Dark	V	V	HT	V_V_HT	0.523	32.158	1_V_V_HT	V_V_HT	40.8791713168341
1	1497	5 Dark	V	V	HT	V_V_HT	0.541	32.301	1_V_V_HT	V_V_HT	40.922127176837
1	1498	5 Dark	V	V	HT	V_V_HT	0.397	32.205	1_V_V_HT	V_V_HT	40.9628854588765
1	1499	5 Dark	V	V	HT	V_V_HT	0.835	32.568	1_V_V_HT	V_V_HT	41.0014802345437
1	1500	5 Dark	V	V	HT	V_V_HT	0.581	32.727	1_V_V_HT	V_V_HT	41.0379576524804
1	1501	5 Dark	V	V	HT	V_V_HT	0.536	32.551	1_V_V_HT	V_V_HT	41.0723688468548
1	1502	5 Dark	V	V	HT	V_V_HT	0.466	32.687	1_V_V_HT	V_V_HT	41.10477518186
1	1503	5 Dark	V	V	HT	V_V_HT	0.682	32.47	1_V_V_HT	V_V_HT	41.1352405770024
1	1504	5 Dark	V	V	HT	V_V_HT	0.624	32.386	1_V_V_HT	V_V_HT	41.1638289522638
1	1505	5 Dark	V	V	HT	V_V_HT	0.593	32.196	1_V_V_HT	V_V_HT	41.1906069091465
1	1506	5 Dark	V	V	HT	V_V_HT	0.664	32.32	1_V_V_HT	V_V_HT	41.2156517673977
1	1507	5 Dark	V	V	HT	V_V_HT	0.526	32.277	1_V_V_HT	V_V_HT	41.2390435298694
1	1508	5 Dark	V	V	HT	V_V_HT	0.629	32.413	1_V_V_HT	V_V_HT	41.2608648287713
1	1509	5 Dark	V	V	HT	V_V_HT	0.456	32.706	1_V_V_HT	V_V_HT	41.2812114107824
1	1510	5 Dark	V	V	HT	V_V_HT	0.737	32.844	1_V_V_HT	V_V_HT	41.3001919920673
1	1511	5 Dark	V	V	HT	V_V_HT	0.551	32.84	1_V_V_HT	V_V_HT	41.3179178741866
1	1512	5 Dark	V	V	HT	V_V_HT	0.517	32.927	1_V_V_HT	V_V_HT	41.3345003598599
1	1513	5 Dark	V	V	HT	V_V_HT	0.483	33.139	1_V_V_HT	V_V_HT	41.3500507504352
1	1514	5 Dark	V	V	HT	V_V_HT	0.437	33.371	1_V_V_HT	V_V_HT	41.3646824520518
1	1515	5 Dark	V	V	HT	V_V_HT	0.191	33.351	1_V_V_HT	V_V_HT	41.3785192420655
1	1516	5 Dark	V	V	HT	V_V_HT	0.584	33.499	1_V_V_HT	V_V_HT	41.3916966251775
1	1517	5 Dark	V	V	HT	V_V_HT	0.375	33.643	1_V_V_HT	V_V_HT	41.4043592373423
1	1518	5 Dark	V	V	HT	V_V_HT	0.44	33.529	1_V_V_HT	V_V_HT	41.4166549279595
1	1519	5 Dark	V	V	HT	V_V_HT	0.679	33.895	1_V_V_HT	V_V_HT	41.428737219692
1	1520	5 Dark	V	V	HT	V_V_HT	0.771	33.929	1_V_V_HT	V_V_HT	41.4407610559007
1	1521	5 Dark	V	V	HT	V_V_HT	0.451	33.672	1_V_V_HT	V_V_HT	41.4528821268922
1	1522	5 Dark	V	V	HT	V_V_HT	0.319	33.711	1_V_V_HT	V_V_HT	41.4652591191609
1	1523	5 Dark	V	V	HT	V_V_HT	0.35	33.526	1_V_V_HT	V_V_HT	41.4780514688865
1	1524	5 Dark	V	V	HT	V_V_HT	0.534	33.455	1_V_V_HT	V_V_HT	41.4914186121089
1	1525	5 Dark	V	V	HT	V_V_HT	0.695	33.092	1_V_V_HT	V_V_HT	41.5055199833053
1	1526	5 Dark	V	V	HT	V_V_HT	0.545	33.034	1_V_V_HT	V_V_HT	41.5205144436422
1	1527	5 Dark	V	V	HT	V_V_HT	0.613	33.088	1_V_V_HT	V_V_HT	41.5365576990116
1	1528	5 Dark	V	V	HT	V_V_HT	0.501	33.127	1_V_V_HT	V_V_HT	41.5538003018038
1	1529	5 Dark	V	V	HT	V_V_HT	0.789	32.921	1_V_V_HT	V_V_HT	41.5723859393494
1	1530	5 Dark	V	V	HT	V_V_HT	0.507	32.616	1_V_V_HT	V_V_HT	41.5924497091598
1	1531	5 Dark	V	V	HT	V_V_HT	0.667	32.456	1_V_V_HT	V_V_HT	41.6141184047546
1	1532	5 Dark	V	V	HT	V_V_HT	0.757	32.451	1_V_V_HT	V_V_HT	41.6375171015717
1	1533	5 Dark	V	V	HT	V_V_HT	0.432	32.383	1_V_V_HT	V_V_HT	41.6627683225039
1	1534	5 Dark	V	V	HT	V_V_HT	0.463	32.312	1_V_V_HT	V_V_HT	41.6899843757675
1	1535	5 Dark	V	V	HT	V_V_HT	0.553	32.357	1_V_V_HT	V_V_HT	41.7192719469548
1	1536	5 Dark	V	V	HT	V_V_HT	0.571	32.106	1_V_V_HT	V_V_HT	41.7507221346642
1	1537	5 Dark	V	V	HT	V_V_HT	0.598	32.019	1_V_V_HT	V_V_HT	41.7844061956686
1	1538	5 Dark	V	V	HT	V_V_HT	0.686	31.874	1_V_V_HT	V_V_HT	41.82037793782
1	1539	5 Dark	V	V	HT	V_V_HT	0.748	31.953	1_V_V_HT	V_V_HT	41.8586876341383
1	1540	5 Dark	V	V	HT	V_V_HT	0.691	31.835	1_V_V_HT	V_V_HT	41.8993814532443
1	1541	5 Dark	V	V	HT	V_V_HT	0.448	31.954	1_V_V_HT	V_V_HT	41.9424848847626
1	1542	5 Dark	V	V	HT	V_V_HT	0.628	32.042	1_V_V_HT	V_V_HT	41.9880022929344
1	1543	5 Dark	V	V	HT	V_V_HT	0.546	32.035	1_V_V_HT	V_V_HT	42.0359292999191
1	1544	5 Dark	V	V	HT	V_V_HT	0.593	32.096	1_V_V_HT	V_V_HT	42.086239017328
1	1545	5 Dark	V	V	HT	V_V_HT	0.483	32.151	1_V_V_HT	V_V_HT	42.1388771931859
1	1546	5 Dark	V	V	HT	V_V_HT	0.667	31.939	1_V_V_HT	V_V_HT	42.1937618895802
1	1547	5 Dark	V	V	HT	V_V_HT	0.549	32.381	1_V_V_HT	V_V_HT	42.2507879674136
1	1548	5 Dark	V	V	HT	V_V_HT	0.34	32.577	1_V_V_HT	V_V_HT	42.3098456387095
1	1549	5 Dark	V	V	HT	V_V_HT	0.766	32.206	1_V_V_HT	V_V_HT	42.3708251194578
1	1550	5 Dark	V	V	HT	V_V_HT	0.502	32.05	1_V_V_HT	V_V_HT	42.4336121213609
1	1551	5 Dark	V	V	HT	V_V_HT	0.293	32.344	1_V_V_HT	V_V_HT	42.4980743529231
1	1552	5 Dark	V	V	HT	V_V_HT	0.537	32.605	1_V_V_HT	V_V_HT	42.5640750214698
1	1553	5 Dark	V	V	HT	V_V_HT	0.486	33.103	1_V_V_HT	V_V_HT	42.631477333859
1	1554	5 Dark	V	V	HT	V_V_HT	0.667	33.165	1_V_V_HT	V_V_HT	42.7001444979041
1	1555	5 Dark	V	V	HT	V_V_HT	0.299	32.845	1_V_V_HT	V_V_HT	42.7699397199336
1	1556	5 Dark	V	V	HT	V_V_HT	0.465	32.87	1_V_V_HT	V_V_HT	42.8407262075469
1	1557	5 Dark	V	V	HT	V_V_HT	0.595	32.906	1_V_V_HT	V_V_HT	42.912367167739
1	1558	5 Dark	V	V	HT	V_V_HT	0.436	32.932	1_V_V_HT	V_V_HT	42.9847258073599
1	1559	5 Dark	V	V	HT	V_V_HT	0.629	32.865	1_V_V_HT	V_V_HT	43.0576653341263
1	1560	5 Dark	V	V	HT	V_V_HT	0.276	33.112	1_V_V_HT	V_V_HT	43.1310463939319
1	1561	5 Dark	V	V	HT	V_V_HT	0.376	33.013	1_V_V_HT	V_V_HT	43.2047193895052
1	1562	5 Dark	V	V	HT	V_V_HT	0.461	32.591	1_V_V_HT	V_V_HT	43.278530209622
1	1563	5 Dark	V	V	HT	V_V_HT	0.614	32.694	1_V_V_HT	V_V_HT	43.3523152974928
1	1564	5 Dark	V	V	HT	V_V_HT	0.553	32.677	1_V_V_HT	V_V_HT	43.4259013354417
1	1565	5 Dark	V	V	HT	V_V_HT	0.638	32.892	1_V_V_HT	V_V_HT	43.4991082067393
1	1566	5 Dark	V	V	HT	V_V_HT	0.413	32.836	1_V_V_HT	V_V_HT	43.5717545024609
1	1567	5 Dark	V	V	HT	V_V_HT	0.439	32.65	1_V_V_HT	V_V_HT	43.6436588124914
1	1568	5 Dark	V	V	HT	V_V_HT	0.484	32.654	1_V_V_HT	V_V_HT	43.7146398647146
1	1569	5 Dark	V	V	HT	V_V_HT	0.535	32.276	1_V_V_HT	V_V_HT	43.7845169328374
[truncated: 109,945 more rows]
