# Supplementary material for: Key HPI axis receptors facilitate light adaptive behavior in larval zebrafish
Source: Sci Rep. 2024 Apr 2;14:7759. doi: 10.1038/s41598-024-57707-6 (PMC10987622; doi:10.1038/s41598-024-57707-6)
Supplement: Supplementary file 1 — Supplementary Information. [file 41598_2024_57707_MOESM1_ESM.zip › Supp_Tables_SciRpts/SuppTableS44_dim_WT_4x[7.5_7.5min]_predict.csv]

Supplementary Table S44. Locomotor response of WT larvae of 4x[7.5 dark + 7.5-min dim light] assay:
Raw data and predicted values by a generalized additive model.
Columns: assay (each assay)	Time (time point when data were recorded in seconds)
base.tx (photo period)	tx.a (extra treatment condtion. not relevant)	tx.b (extra treatment condtion.
not relevant)	geno (genotype: wildtype	heterozygous	or homozygous)	xvar (tx.a	tx.b	and geno combined)
moved (raw movement data)	rsums (rolling sums of raw movement for 1-min window)
anid (assay	tx.a	tx.b	and geno combined	an id for each assay)	xvarF (tx.a	tx.b	and geno combined)
prd (GAM predicted value for the given second)
assay	Time	base.tx	tx.a	tx.b	geno	xvar	moved	rsums	anid	xvarF	prd
1	-501	1 Baseline Dark	V	V	WT	V_V_WT	0.099	5.441	1_V_V_WT	V_V_WT	4.32092298118812
1	-500	1 Baseline Dark	V	V	WT	V_V_WT	0.067	5.457	1_V_V_WT	V_V_WT	4.31667280843321
1	-499	1 Baseline Dark	V	V	WT	V_V_WT	0.062	5.315	1_V_V_WT	V_V_WT	4.31242264065938
1	-498	1 Baseline Dark	V	V	WT	V_V_WT	0.045	5.274	1_V_V_WT	V_V_WT	4.30817247051253
1	-497	1 Baseline Dark	V	V	WT	V_V_WT	0.07	5.243	1_V_V_WT	V_V_WT	4.30391941585903
1	-496	1 Baseline Dark	V	V	WT	V_V_WT	0.122	5.142	1_V_V_WT	V_V_WT	4.29964903801833
1	-495	1 Baseline Dark	V	V	WT	V_V_WT	0.079	5.162	1_V_V_WT	V_V_WT	4.2953440204157
1	-494	1 Baseline Dark	V	V	WT	V_V_WT	0.215	5.086	1_V_V_WT	V_V_WT	4.29098503226643
1	-493	1 Baseline Dark	V	V	WT	V_V_WT	0.013	5.066	1_V_V_WT	V_V_WT	4.28654468455151
1	-492	1 Baseline Dark	V	V	WT	V_V_WT	0.097	5.105	1_V_V_WT	V_V_WT	4.2819921533245
1	-491	1 Baseline Dark	V	V	WT	V_V_WT	0.021	5	1_V_V_WT	V_V_WT	4.27729085374289
1	-490	1 Baseline Dark	V	V	WT	V_V_WT	0.04	5.012	1_V_V_WT	V_V_WT	4.27240189545386
1	-489	1 Baseline Dark	V	V	WT	V_V_WT	0.108	5.015	1_V_V_WT	V_V_WT	4.26728288774656
1	-488	1 Baseline Dark	V	V	WT	V_V_WT	0.076	4.933	1_V_V_WT	V_V_WT	4.26189056331573
1	-487	1 Baseline Dark	V	V	WT	V_V_WT	0.105	4.934	1_V_V_WT	V_V_WT	4.25618158697028
1	-486	1 Baseline Dark	V	V	WT	V_V_WT	0.182	4.967	1_V_V_WT	V_V_WT	4.25011250280382
1	-485	1 Baseline Dark	V	V	WT	V_V_WT	0.04	4.929	1_V_V_WT	V_V_WT	4.24364090256252
1	-484	1 Baseline Dark	V	V	WT	V_V_WT	0.142	4.806	1_V_V_WT	V_V_WT	4.23672690264615
1	-483	1 Baseline Dark	V	V	WT	V_V_WT	0.025	4.808	1_V_V_WT	V_V_WT	4.22933360760313
1	-482	1 Baseline Dark	V	V	WT	V_V_WT	0.128	4.672	1_V_V_WT	V_V_WT	4.22142479592648
1	-481	1 Baseline Dark	V	V	WT	V_V_WT	0.046	4.674	1_V_V_WT	V_V_WT	4.21296423688723
1	-480	1 Baseline Dark	V	V	WT	V_V_WT	0.099	4.653	1_V_V_WT	V_V_WT	4.20391569472188
1	-479	1 Baseline Dark	V	V	WT	V_V_WT	0.031	4.722	1_V_V_WT	V_V_WT	4.19424453604869
1	-478	1 Baseline Dark	V	V	WT	V_V_WT	0.161	4.649	1_V_V_WT	V_V_WT	4.18392429524135
1	-477	1 Baseline Dark	V	V	WT	V_V_WT	0.044	4.59	1_V_V_WT	V_V_WT	4.17293707193363
1	-476	1 Baseline Dark	V	V	WT	V_V_WT	0.111	4.539	1_V_V_WT	V_V_WT	4.16126672297701
1	-475	1 Baseline Dark	V	V	WT	V_V_WT	0.118	4.624	1_V_V_WT	V_V_WT	4.14889711049236
1	-474	1 Baseline Dark	V	V	WT	V_V_WT	0.143	4.646	1_V_V_WT	V_V_WT	4.13581422414571
1	-473	1 Baseline Dark	V	V	WT	V_V_WT	0.102	4.676	1_V_V_WT	V_V_WT	4.12201265687549
1	-472	1 Baseline Dark	V	V	WT	V_V_WT	0.087	4.678	1_V_V_WT	V_V_WT	4.10749136064202
1	-471	1 Baseline Dark	V	V	WT	V_V_WT	0.046	4.624	1_V_V_WT	V_V_WT	4.09225824712947
1	-470	1 Baseline Dark	V	V	WT	V_V_WT	0.053	4.603	1_V_V_WT	V_V_WT	4.07632343861513
1	-469	1 Baseline Dark	V	V	WT	V_V_WT	0.045	4.561	1_V_V_WT	V_V_WT	4.05969706828988
1	-468	1 Baseline Dark	V	V	WT	V_V_WT	0.042	4.558	1_V_V_WT	V_V_WT	4.04238927245222
1	-467	1 Baseline Dark	V	V	WT	V_V_WT	0.044	4.562	1_V_V_WT	V_V_WT	4.02441230654436
1	-466	1 Baseline Dark	V	V	WT	V_V_WT	0.051	4.469	1_V_V_WT	V_V_WT	4.00578694831209
1	-465	1 Baseline Dark	V	V	WT	V_V_WT	0.097	4.431	1_V_V_WT	V_V_WT	3.98653807836753
1	-464	1 Baseline Dark	V	V	WT	V_V_WT	0.077	4.291	1_V_V_WT	V_V_WT	3.96670027064034
1	-463	1 Baseline Dark	V	V	WT	V_V_WT	0.047	4.373	1_V_V_WT	V_V_WT	3.94631750034215
1	-462	1 Baseline Dark	V	V	WT	V_V_WT	0.11	4.375	1_V_V_WT	V_V_WT	3.92543719455506
1	-461	1 Baseline Dark	V	V	WT	V_V_WT	0.018	4.375	1_V_V_WT	V_V_WT	3.9041146013839
1	-460	1 Baseline Dark	V	V	WT	V_V_WT	0.149	4.391	1_V_V_WT	V_V_WT	3.88241365194456
1	-459	1 Baseline Dark	V	V	WT	V_V_WT	0.098	4.331	1_V_V_WT	V_V_WT	3.86040484834837
1	-458	1 Baseline Dark	V	V	WT	V_V_WT	0.047	4.353	1_V_V_WT	V_V_WT	3.83815998681686
1	-457	1 Baseline Dark	V	V	WT	V_V_WT	0.123	4.314	1_V_V_WT	V_V_WT	3.81575160377472
1	-456	1 Baseline Dark	V	V	WT	V_V_WT	0.102	4.253	1_V_V_WT	V_V_WT	3.79325521958994
1	-455	1 Baseline Dark	V	V	WT	V_V_WT	0.048	4.301	1_V_V_WT	V_V_WT	3.77074745033645
1	-454	1 Baseline Dark	V	V	WT	V_V_WT	0.045	4.327	1_V_V_WT	V_V_WT	3.74830633748091
1	-453	1 Baseline Dark	V	V	WT	V_V_WT	0.045	4.422	1_V_V_WT	V_V_WT	3.72601024368407
1	-452	1 Baseline Dark	V	V	WT	V_V_WT	0.059	4.426	1_V_V_WT	V_V_WT	3.70393736500018
1	-451	1 Baseline Dark	V	V	WT	V_V_WT	0.093	4.421	1_V_V_WT	V_V_WT	3.68216586217696
1	-450	1 Baseline Dark	V	V	WT	V_V_WT	0.037	4.332	1_V_V_WT	V_V_WT	3.66077327184511
1	-449	1 Baseline Dark	V	V	WT	V_V_WT	0.139	4.372	1_V_V_WT	V_V_WT	3.63983467055235
1	-448	1 Baseline Dark	V	V	WT	V_V_WT	0.011	4.22	1_V_V_WT	V_V_WT	3.6194235252862
1	-447	1 Baseline Dark	V	V	WT	V_V_WT	0.103	4.23	1_V_V_WT	V_V_WT	3.59960827952599
1	-446	1 Baseline Dark	V	V	WT	V_V_WT	0.024	4.223	1_V_V_WT	V_V_WT	3.58045054724508
1	-445	1 Baseline Dark	V	V	WT	V_V_WT	0.091	4.122	1_V_V_WT	V_V_WT	3.56200421335246
1	-444	1 Baseline Dark	V	V	WT	V_V_WT	0.048	4.078	1_V_V_WT	V_V_WT	3.54431610927383
1	-443	1 Baseline Dark	V	V	WT	V_V_WT	0.094	4.093	1_V_V_WT	V_V_WT	3.52742997070558
1	-442	1 Baseline Dark	V	V	WT	V_V_WT	0.014	4.182	1_V_V_WT	V_V_WT	3.51138279897498
1	-441	1 Baseline Dark	V	V	WT	V_V_WT	0.045	4.236	1_V_V_WT	V_V_WT	3.49620992535085
1	-440	1 Baseline Dark	V	V	WT	V_V_WT	0.046	4.239	1_V_V_WT	V_V_WT	3.4819447279971
1	-439	1 Baseline Dark	V	V	WT	V_V_WT	0.02	4.212	1_V_V_WT	V_V_WT	3.46861279823071
1	-438	1 Baseline Dark	V	V	WT	V_V_WT	0.042	4.212	1_V_V_WT	V_V_WT	3.45623778590851
1	-437	1 Baseline Dark	V	V	WT	V_V_WT	0.074	4.216	1_V_V_WT	V_V_WT	3.4448412523069
1	-436	1 Baseline Dark	V	V	WT	V_V_WT	0.029	4.165	1_V_V_WT	V_V_WT	3.43443644395621
1	-435	1 Baseline Dark	V	V	WT	V_V_WT	0.041	4.087	1_V_V_WT	V_V_WT	3.42503241509395
1	-434	1 Baseline Dark	V	V	WT	V_V_WT	0.075	4.107	1_V_V_WT	V_V_WT	3.41662982628776
1	-433	1 Baseline Dark	V	V	WT	V_V_WT	0.095	4.098	1_V_V_WT	V_V_WT	3.40922517237288
1	-432	1 Baseline Dark	V	V	WT	V_V_WT	0.099	4.041	1_V_V_WT	V_V_WT	3.40280670990317
1	-431	1 Baseline Dark	V	V	WT	V_V_WT	0.021	4.059	1_V_V_WT	V_V_WT	3.39736062428348
1	-430	1 Baseline Dark	V	V	WT	V_V_WT	0.056	4.012	1_V_V_WT	V_V_WT	3.39287310752732
1	-429	1 Baseline Dark	V	V	WT	V_V_WT	0.048	3.942	1_V_V_WT	V_V_WT	3.3893285157147
1	-428	1 Baseline Dark	V	V	WT	V_V_WT	0.098	3.946	1_V_V_WT	V_V_WT	3.38670385615858
1	-427	1 Baseline Dark	V	V	WT	V_V_WT	0.066	3.831	1_V_V_WT	V_V_WT	3.38497430168544
1	-426	1 Baseline Dark	V	V	WT	V_V_WT	0.121	3.781	1_V_V_WT	V_V_WT	3.38411345091479
1	-425	1 Baseline Dark	V	V	WT	V_V_WT	0.088	3.802	1_V_V_WT	V_V_WT	3.3840886861664
1	-424	1 Baseline Dark	V	V	WT	V_V_WT	0.168	3.757	1_V_V_WT	V_V_WT	3.38486579340789
1	-423	1 Baseline Dark	V	V	WT	V_V_WT	0.12	3.745	1_V_V_WT	V_V_WT	3.38641058280179
1	-422	1 Baseline Dark	V	V	WT	V_V_WT	0.132	3.714	1_V_V_WT	V_V_WT	3.38868885187883
1	-421	1 Baseline Dark	V	V	WT	V_V_WT	0.041	3.722	1_V_V_WT	V_V_WT	3.39166641111089
1	-420	1 Baseline Dark	V	V	WT	V_V_WT	0.01	3.761	1_V_V_WT	V_V_WT	3.39530820619247
1	-419	1 Baseline Dark	V	V	WT	V_V_WT	0.071	3.72	1_V_V_WT	V_V_WT	3.39957510140423
1	-418	1 Baseline Dark	V	V	WT	V_V_WT	0.009	3.816	1_V_V_WT	V_V_WT	3.40442366039797
1	-417	1 Baseline Dark	V	V	WT	V_V_WT	0.054	3.802	1_V_V_WT	V_V_WT	3.40980692801098
1	-416	1 Baseline Dark	V	V	WT	V_V_WT	0.104	3.802	1_V_V_WT	V_V_WT	3.41567552225284
1	-415	1 Baseline Dark	V	V	WT	V_V_WT	0.017	4.041	1_V_V_WT	V_V_WT	3.4219796194158
1	-414	1 Baseline Dark	V	V	WT	V_V_WT	0.099	4.055	1_V_V_WT	V_V_WT	3.42866930982198
1	-413	1 Baseline Dark	V	V	WT	V_V_WT	0.117	3.994	1_V_V_WT	V_V_WT	3.43569434052229
1	-412	1 Baseline Dark	V	V	WT	V_V_WT	0.176	4.035	1_V_V_WT	V_V_WT	3.44300439480297
1	-411	1 Baseline Dark	V	V	WT	V_V_WT	0.1	3.99	1_V_V_WT	V_V_WT	3.45054940246031
1	-410	1 Baseline Dark	V	V	WT	V_V_WT	0.056	3.958	1_V_V_WT	V_V_WT	3.45828035726494
1	-409	1 Baseline Dark	V	V	WT	V_V_WT	0.018	3.938	1_V_V_WT	V_V_WT	3.46614895420288
1	-408	1 Baseline Dark	V	V	WT	V_V_WT	0.042	3.957	1_V_V_WT	V_V_WT	3.47410877721824
1	-407	1 Baseline Dark	V	V	WT	V_V_WT	0.048	3.955	1_V_V_WT	V_V_WT	3.48211385757154
1	-406	1 Baseline Dark	V	V	WT	V_V_WT	0	3.959	1_V_V_WT	V_V_WT	3.49011823635128
1	-405	1 Baseline Dark	V	V	WT	V_V_WT	0.019	3.991	1_V_V_WT	V_V_WT	3.49807595063047
1	-404	1 Baseline Dark	V	V	WT	V_V_WT	0.097	4.016	1_V_V_WT	V_V_WT	3.50594103349794
1	-403	1 Baseline Dark	V	V	WT	V_V_WT	0.038	4.07	1_V_V_WT	V_V_WT	3.51366752689294
1	-402	1 Baseline Dark	V	V	WT	V_V_WT	0.053	3.984	1_V_V_WT	V_V_WT	3.52121044602899
1	-401	1 Baseline Dark	V	V	WT	V_V_WT	0.036	4.065	1_V_V_WT	V_V_WT	3.52852872491575
1	-400	1 Baseline Dark	V	V	WT	V_V_WT	0.102	4.048	1_V_V_WT	V_V_WT	3.53558332933326
1	-399	1 Baseline Dark	V	V	WT	V_V_WT	0.028	4.016	1_V_V_WT	V_V_WT	3.5423405683435
1	-398	1 Baseline Dark	V	V	WT	V_V_WT	0.051	4.005	1_V_V_WT	V_V_WT	3.5487721705135
1	-397	1 Baseline Dark	V	V	WT	V_V_WT	0.008	3.939	1_V_V_WT	V_V_WT	3.55485206762422
1	-396	1 Baseline Dark	V	V	WT	V_V_WT	0.052	3.884	1_V_V_WT	V_V_WT	3.56055871759798
1	-395	1 Baseline Dark	V	V	WT	V_V_WT	0.069	3.796	1_V_V_WT	V_V_WT	3.56587169645065
1	-394	1 Baseline Dark	V	V	WT	V_V_WT	0	3.685	1_V_V_WT	V_V_WT	3.57077056888721
1	-393	1 Baseline Dark	V	V	WT	V_V_WT	0.033	3.599	1_V_V_WT	V_V_WT	3.57523603241515
1	-392	1 Baseline Dark	V	V	WT	V_V_WT	0.028	3.495	1_V_V_WT	V_V_WT	3.57925433218692
1	-391	1 Baseline Dark	V	V	WT	V_V_WT	0.101	3.516	1_V_V_WT	V_V_WT	3.58281828249337
1	-390	1 Baseline Dark	V	V	WT	V_V_WT	0.076	3.532	1_V_V_WT	V_V_WT	3.58592608858729
1	-389	1 Baseline Dark	V	V	WT	V_V_WT	0.098	3.503	1_V_V_WT	V_V_WT	3.58857702594965
1	-388	1 Baseline Dark	V	V	WT	V_V_WT	0.107	3.534	1_V_V_WT	V_V_WT	3.59077132910678
1	-387	1 Baseline Dark	V	V	WT	V_V_WT	0.089	3.571	1_V_V_WT	V_V_WT	3.59251313249003
1	-386	1 Baseline Dark	V	V	WT	V_V_WT	0.024	3.571	1_V_V_WT	V_V_WT	3.59380840252057
1	-385	1 Baseline Dark	V	V	WT	V_V_WT	0.33	3.573	1_V_V_WT	V_V_WT	3.59466747213869
1	-384	1 Baseline Dark	V	V	WT	V_V_WT	0.062	3.509	1_V_V_WT	V_V_WT	3.59510489085216
1	-383	1 Baseline Dark	V	V	WT	V_V_WT	0.033	3.454	1_V_V_WT	V_V_WT	3.59513603394123
1	-382	1 Baseline Dark	V	V	WT	V_V_WT	0.055	3.306	1_V_V_WT	V_V_WT	3.59477628194121
1	-381	1 Baseline Dark	V	V	WT	V_V_WT	0	3.279	1_V_V_WT	V_V_WT	3.59404101046283
1	-380	1 Baseline Dark	V	V	WT	V_V_WT	0.014	3.248	1_V_V_WT	V_V_WT	3.59294616656228
1	-379	1 Baseline Dark	V	V	WT	V_V_WT	0	3.263	1_V_V_WT	V_V_WT	3.59151042561806
1	-378	1 Baseline Dark	V	V	WT	V_V_WT	0.061	3.271	1_V_V_WT	V_V_WT	3.58975503119576
1	-377	1 Baseline Dark	V	V	WT	V_V_WT	0.072	3.242	1_V_V_WT	V_V_WT	3.58770213231422
1	-376	1 Baseline Dark	V	V	WT	V_V_WT	0.033	3.284	1_V_V_WT	V_V_WT	3.58537541565867
1	-375	1 Baseline Dark	V	V	WT	V_V_WT	0.073	3.33	1_V_V_WT	V_V_WT	3.58279896226086
1	-374	1 Baseline Dark	V	V	WT	V_V_WT	0.1	3.258	1_V_V_WT	V_V_WT	3.5799970650304
1	-373	1 Baseline Dark	V	V	WT	V_V_WT	0.149	3.308	1_V_V_WT	V_V_WT	3.57699506970022
1	-372	1 Baseline Dark	V	V	WT	V_V_WT	0.013	3.353	1_V_V_WT	V_V_WT	3.57381932231043
1	-371	1 Baseline Dark	V	V	WT	V_V_WT	0.102	3.365	1_V_V_WT	V_V_WT	3.57049685869433
1	-370	1 Baseline Dark	V	V	WT	V_V_WT	0.039	3.379	1_V_V_WT	V_V_WT	3.56705508938613
1	-369	1 Baseline Dark	V	V	WT	V_V_WT	0.016	3.499	1_V_V_WT	V_V_WT	3.5635214427714
1	-368	1 Baseline Dark	V	V	WT	V_V_WT	0.087	3.621	1_V_V_WT	V_V_WT	3.55992317171356
1	-367	1 Baseline Dark	V	V	WT	V_V_WT	0	3.67	1_V_V_WT	V_V_WT	3.55628718374674
1	-366	1 Baseline Dark	V	V	WT	V_V_WT	0.066	3.721	1_V_V_WT	V_V_WT	3.55264015388345
1	-365	1 Baseline Dark	V	V	WT	V_V_WT	0	3.766	1_V_V_WT	V_V_WT	3.54900811709499
1	-364	1 Baseline Dark	V	V	WT	V_V_WT	0.057	3.766	1_V_V_WT	V_V_WT	3.54541695401624
1	-363	1 Baseline Dark	V	V	WT	V_V_WT	0.034	3.762	1_V_V_WT	V_V_WT	3.54189254414771
1	-362	1 Baseline Dark	V	V	WT	V_V_WT	0.028	3.762	1_V_V_WT	V_V_WT	3.53846046726576
1	-361	1 Baseline Dark	V	V	WT	V_V_WT	0.062	3.68	1_V_V_WT	V_V_WT	3.53514507812479
1	-360	1 Baseline Dark	V	V	WT	V_V_WT	0.026	3.691	1_V_V_WT	V_V_WT	3.53197007091732
1	-359	1 Baseline Dark	V	V	WT	V_V_WT	0.042	3.604	1_V_V_WT	V_V_WT	3.52895766220002
1	-358	1 Baseline Dark	V	V	WT	V_V_WT	0.04	3.512	1_V_V_WT	V_V_WT	3.52612929861152
1	-357	1 Baseline Dark	V	V	WT	V_V_WT	0.091	3.472	1_V_V_WT	V_V_WT	3.52350428387956
1	-356	1 Baseline Dark	V	V	WT	V_V_WT	0.104	3.511	1_V_V_WT	V_V_WT	3.52109971978118
1	-355	1 Baseline Dark	V	V	WT	V_V_WT	0.019	3.272	1_V_V_WT	V_V_WT	3.51893226046702
1	-354	1 Baseline Dark	V	V	WT	V_V_WT	0.035	3.241	1_V_V_WT	V_V_WT	3.51701856047328
1	-353	1 Baseline Dark	V	V	WT	V_V_WT	0.062	3.254	1_V_V_WT	V_V_WT	3.51537474149515
1	-352	1 Baseline Dark	V	V	WT	V_V_WT	0.028	3.233	1_V_V_WT	V_V_WT	3.51401424951666
1	-351	1 Baseline Dark	V	V	WT	V_V_WT	0.073	3.246	1_V_V_WT	V_V_WT	3.51294779454684
1	-350	1 Baseline Dark	V	V	WT	V_V_WT	0.025	3.288	1_V_V_WT	V_V_WT	3.51218496884255
1	-349	1 Baseline Dark	V	V	WT	V_V_WT	0.033	3.341	1_V_V_WT	V_V_WT	3.51173302682877
1	-348	1 Baseline Dark	V	V	WT	V_V_WT	0.05	3.393	1_V_V_WT	V_V_WT	3.51159805096586
1	-347	1 Baseline Dark	V	V	WT	V_V_WT	0.019	3.382	1_V_V_WT	V_V_WT	3.51178368933005
1	-346	1 Baseline Dark	V	V	WT	V_V_WT	0.042	3.405	1_V_V_WT	V_V_WT	3.51229299830631
1	-345	1 Baseline Dark	V	V	WT	V_V_WT	0.065	3.494	1_V_V_WT	V_V_WT	3.5131290234911
1	-344	1 Baseline Dark	V	V	WT	V_V_WT	0.025	3.45	1_V_V_WT	V_V_WT	3.51429417084208
1	-343	1 Baseline Dark	V	V	WT	V_V_WT	0.088	3.317	1_V_V_WT	V_V_WT	3.51578831933267
1	-342	1 Baseline Dark	V	V	WT	V_V_WT	0.098	3.442	1_V_V_WT	V_V_WT	3.51761068770805
1	-341	1 Baseline Dark	V	V	WT	V_V_WT	0.048	3.413	1_V_V_WT	V_V_WT	3.51976050722802
1	-340	1 Baseline Dark	V	V	WT	V_V_WT	0.116	3.496	1_V_V_WT	V_V_WT	3.52223700973509
1	-339	1 Baseline Dark	V	V	WT	V_V_WT	0.148	3.516	1_V_V_WT	V_V_WT	3.52503878320626
1	-338	1 Baseline Dark	V	V	WT	V_V_WT	0.173	3.565	1_V_V_WT	V_V_WT	3.52816186926877
1	-337	1 Baseline Dark	V	V	WT	V_V_WT	0.057	3.576	1_V_V_WT	V_V_WT	3.5316016607422
1	-336	1 Baseline Dark	V	V	WT	V_V_WT	0.103	3.593	1_V_V_WT	V_V_WT	3.53535355884419
1	-335	1 Baseline Dark	V	V	WT	V_V_WT	0.114	3.63	1_V_V_WT	V_V_WT	3.53941296327258
1	-334	1 Baseline Dark	V	V	WT	V_V_WT	0	3.582	1_V_V_WT	V_V_WT	3.54377526883099
1	-333	1 Baseline Dark	V	V	WT	V_V_WT	0.029	3.562	1_V_V_WT	V_V_WT	3.54843528915644
1	-332	1 Baseline Dark	V	V	WT	V_V_WT	0.028	3.59	1_V_V_WT	V_V_WT	3.5533849470725
1	-331	1 Baseline Dark	V	V	WT	V_V_WT	0.019	3.571	1_V_V_WT	V_V_WT	3.55861329764485
1	-330	1 Baseline Dark	V	V	WT	V_V_WT	0.087	3.58	1_V_V_WT	V_V_WT	3.564108830773
1	-329	1 Baseline Dark	V	V	WT	V_V_WT	0.011	3.559	1_V_V_WT	V_V_WT	3.56986003632464
1	-328	1 Baseline Dark	V	V	WT	V_V_WT	0.015	3.561	1_V_V_WT	V_V_WT	3.57585492147827
1	-327	1 Baseline Dark	V	V	WT	V_V_WT	0.049	3.654	1_V_V_WT	V_V_WT	3.58207905567508
1	-326	1 Baseline Dark	V	V	WT	V_V_WT	0.063	3.709	1_V_V_WT	V_V_WT	3.58851565346028
1	-325	1 Baseline Dark	V	V	WT	V_V_WT	0.091	3.788	1_V_V_WT	V_V_WT	3.59514746451601
1	-324	1 Baseline Dark	V	V	WT	V_V_WT	0.031	3.827	1_V_V_WT	V_V_WT	3.60195723169275
1	-323	1 Baseline Dark	V	V	WT	V_V_WT	0.046	3.841	1_V_V_WT	V_V_WT	3.60892770743203
1	-322	1 Baseline Dark	V	V	WT	V_V_WT	0.034	3.932	1_V_V_WT	V_V_WT	3.61604163586981
1	-321	1 Baseline Dark	V	V	WT	V_V_WT	0.013	3.9	1_V_V_WT	V_V_WT	3.62328176598947
1	-320	1 Baseline Dark	V	V	WT	V_V_WT	0.056	3.919	1_V_V_WT	V_V_WT	3.63063084403503
1	-319	1 Baseline Dark	V	V	WT	V_V_WT	0.053	3.906	1_V_V_WT	V_V_WT	3.63807136794354
1	-318	1 Baseline Dark	V	V	WT	V_V_WT	0.113	3.893	1_V_V_WT	V_V_WT	3.64558484330182
1	-317	1 Baseline Dark	V	V	WT	V_V_WT	0.061	3.984	1_V_V_WT	V_V_WT	3.65315254331623
1	-316	1 Baseline Dark	V	V	WT	V_V_WT	0.056	4.065	1_V_V_WT	V_V_WT	3.66075555264741
1	-315	1 Baseline Dark	V	V	WT	V_V_WT	0.162	4.058	1_V_V_WT	V_V_WT	3.66837421541702
1	-314	1 Baseline Dark	V	V	WT	V_V_WT	0.056	4.068	1_V_V_WT	V_V_WT	3.67598817410969
1	-313	1 Baseline Dark	V	V	WT	V_V_WT	0.016	4.079	1_V_V_WT	V_V_WT	3.68357695838202
1	-312	1 Baseline Dark	V	V	WT	V_V_WT	0.138	4.022	1_V_V_WT	V_V_WT	3.69112008829302
1	-311	1 Baseline Dark	V	V	WT	V_V_WT	0.073	4.03	1_V_V_WT	V_V_WT	3.69859706096205
1	-310	1 Baseline Dark	V	V	WT	V_V_WT	0.122	3.933	1_V_V_WT	V_V_WT	3.70598730737932
1	-309	1 Baseline Dark	V	V	WT	V_V_WT	0.036	3.883	1_V_V_WT	V_V_WT	3.71327023026502
1	-308	1 Baseline Dark	V	V	WT	V_V_WT	0.136	3.778	1_V_V_WT	V_V_WT	3.72042523329466
1	-307	1 Baseline Dark	V	V	WT	V_V_WT	0.011	3.789	1_V_V_WT	V_V_WT	3.72743172207025
1	-306	1 Baseline Dark	V	V	WT	V_V_WT	0.083	3.72	1_V_V_WT	V_V_WT	3.73426910246947
1	-305	1 Baseline Dark	V	V	WT	V_V_WT	0.037	3.644	1_V_V_WT	V_V_WT	3.74091690274075
1	-304	1 Baseline Dark	V	V	WT	V_V_WT	0.009	3.732	1_V_V_WT	V_V_WT	3.74735525856609
1	-303	1 Baseline Dark	V	V	WT	V_V_WT	0.014	3.736	1_V_V_WT	V_V_WT	3.75356498699692
1	-302	1 Baseline Dark	V	V	WT	V_V_WT	0.056	3.788	1_V_V_WT	V_V_WT	3.75952704714387
1	-301	1 Baseline Dark	V	V	WT	V_V_WT	0.043	3.798	1_V_V_WT	V_V_WT	3.76522239138498
1	-300	1 Baseline Dark	V	V	WT	V_V_WT	0.035	3.732	1_V_V_WT	V_V_WT	3.77063197304793
1	-299	1 Baseline Dark	V	V	WT	V_V_WT	0.021	3.764	1_V_V_WT	V_V_WT	3.77573696145846
1	-298	1 Baseline Dark	V	V	WT	V_V_WT	0.042	3.805	1_V_V_WT	V_V_WT	3.78051960562918
1	-297	1 Baseline Dark	V	V	WT	V_V_WT	0.184	3.756	1_V_V_WT	V_V_WT	3.78496327287455
1	-296	1 Baseline Dark	V	V	WT	V_V_WT	0.159	3.762	1_V_V_WT	V_V_WT	3.78905154943749
1	-295	1 Baseline Dark	V	V	WT	V_V_WT	0.098	3.716	1_V_V_WT	V_V_WT	3.79276828088982
1	-294	1 Baseline Dark	V	V	WT	V_V_WT	0.074	3.719	1_V_V_WT	V_V_WT	3.79609832197868
1	-293	1 Baseline Dark	V	V	WT	V_V_WT	0.076	3.779	1_V_V_WT	V_V_WT	3.79902704846476
1	-292	1 Baseline Dark	V	V	WT	V_V_WT	0.119	3.821	1_V_V_WT	V_V_WT	3.80154090894734
1	-291	1 Baseline Dark	V	V	WT	V_V_WT	0.041	3.839	1_V_V_WT	V_V_WT	3.80362661693551
1	-290	1 Baseline Dark	V	V	WT	V_V_WT	0.044	3.809	1_V_V_WT	V_V_WT	3.80527088897262
1	-289	1 Baseline Dark	V	V	WT	V_V_WT	0.02	3.777	1_V_V_WT	V_V_WT	3.80646044117596
1	-288	1 Baseline Dark	V	V	WT	V_V_WT	0.037	3.685	1_V_V_WT	V_V_WT	3.80718228343916
1	-287	1 Baseline Dark	V	V	WT	V_V_WT	0.11	3.655	1_V_V_WT	V_V_WT	3.80742462822855
1	-286	1 Baseline Dark	V	V	WT	V_V_WT	0.123	3.661	1_V_V_WT	V_V_WT	3.80717628826693
1	-285	1 Baseline Dark	V	V	WT	V_V_WT	0.058	3.522	1_V_V_WT	V_V_WT	3.80642765481542
1	-284	1 Baseline Dark	V	V	WT	V_V_WT	0.035	3.524	1_V_V_WT	V_V_WT	3.80517102644835
1	-283	1 Baseline Dark	V	V	WT	V_V_WT	0.099	3.571	1_V_V_WT	V_V_WT	3.80340034359357
1	-282	1 Baseline Dark	V	V	WT	V_V_WT	0.041	3.502	1_V_V_WT	V_V_WT	3.80111020888614
1	-281	1 Baseline Dark	V	V	WT	V_V_WT	0.056	3.539	1_V_V_WT	V_V_WT	3.79829697260597
1	-280	1 Baseline Dark	V	V	WT	V_V_WT	0.019	3.494	1_V_V_WT	V_V_WT	3.79495912977848
1	-279	1 Baseline Dark	V	V	WT	V_V_WT	0.098	3.469	1_V_V_WT	V_V_WT	3.79109700231437
1	-278	1 Baseline Dark	V	V	WT	V_V_WT	0.068	3.451	1_V_V_WT	V_V_WT	3.78671129117136
1	-277	1 Baseline Dark	V	V	WT	V_V_WT	0.068	3.484	1_V_V_WT	V_V_WT	3.7818030818752
1	-276	1 Baseline Dark	V	V	WT	V_V_WT	0.034	3.448	1_V_V_WT	V_V_WT	3.77637553138817
1	-275	1 Baseline Dark	V	V	WT	V_V_WT	0.038	3.451	1_V_V_WT	V_V_WT	3.7704338676359
1	-274	1 Baseline Dark	V	V	WT	V_V_WT	0.088	3.454	1_V_V_WT	V_V_WT	3.7639837501892
1	-273	1 Baseline Dark	V	V	WT	V_V_WT	0.033	3.469	1_V_V_WT	V_V_WT	3.75703082686086
1	-272	1 Baseline Dark	V	V	WT	V_V_WT	0.08	3.482	1_V_V_WT	V_V_WT	3.74958122812554
1	-271	1 Baseline Dark	V	V	WT	V_V_WT	0.029	3.464	1_V_V_WT	V_V_WT	3.74164298068406
1	-270	1 Baseline Dark	V	V	WT	V_V_WT	0.021	3.469	1_V_V_WT	V_V_WT	3.73322508011161
1	-269	1 Baseline Dark	V	V	WT	V_V_WT	0.043	3.466	1_V_V_WT	V_V_WT	3.72433851335373
1	-268	1 Baseline Dark	V	V	WT	V_V_WT	0.056	3.476	1_V_V_WT	V_V_WT	3.71499527666151
1	-267	1 Baseline Dark	V	V	WT	V_V_WT	0	3.356	1_V_V_WT	V_V_WT	3.70520995952868
1	-266	1 Baseline Dark	V	V	WT	V_V_WT	0.069	3.263	1_V_V_WT	V_V_WT	3.69500027690642
1	-265	1 Baseline Dark	V	V	WT	V_V_WT	0.045	3.241	1_V_V_WT	V_V_WT	3.68438656450498
1	-264	1 Baseline Dark	V	V	WT	V_V_WT	0.034	3.236	1_V_V_WT	V_V_WT	3.67339022522549
1	-263	1 Baseline Dark	V	V	WT	V_V_WT	0.106	3.207	1_V_V_WT	V_V_WT	3.66203475575276
1	-262	1 Baseline Dark	V	V	WT	V_V_WT	0.076	3.099	1_V_V_WT	V_V_WT	3.65034418423109
1	-261	1 Baseline Dark	V	V	WT	V_V_WT	0.031	3.123	1_V_V_WT	V_V_WT	3.63834304055645
1	-260	1 Baseline Dark	V	V	WT	V_V_WT	0.026	3.106	1_V_V_WT	V_V_WT	3.62605787626076
1	-259	1 Baseline Dark	V	V	WT	V_V_WT	0.021	3.11	1_V_V_WT	V_V_WT	3.61351574239692
1	-258	1 Baseline Dark	V	V	WT	V_V_WT	0.021	3.086	1_V_V_WT	V_V_WT	3.60074368616744
1	-257	1 Baseline Dark	V	V	WT	V_V_WT	0.031	3.03	1_V_V_WT	V_V_WT	3.58776917626455
1	-256	1 Baseline Dark	V	V	WT	V_V_WT	0.062	2.943	1_V_V_WT	V_V_WT	3.57462173649658
1	-255	1 Baseline Dark	V	V	WT	V_V_WT	0.023	2.903	1_V_V_WT	V_V_WT	3.56133285375362
1	-254	1 Baseline Dark	V	V	WT	V_V_WT	0.058	2.92	1_V_V_WT	V_V_WT	3.54793469356749
1	-253	1 Baseline Dark	V	V	WT	V_V_WT	0.063	2.845	1_V_V_WT	V_V_WT	3.53446091688846
1	-252	1 Baseline Dark	V	V	WT	V_V_WT	0.069	2.901	1_V_V_WT	V_V_WT	3.52094670058912
1	-251	1 Baseline Dark	V	V	WT	V_V_WT	0.11	2.974	1_V_V_WT	V_V_WT	3.50742847405509
1	-250	1 Baseline Dark	V	V	WT	V_V_WT	0.077	3.09	1_V_V_WT	V_V_WT	3.49394354008383
1	-249	1 Baseline Dark	V	V	WT	V_V_WT	0.011	2.992	1_V_V_WT	V_V_WT	3.4805297324236
1	-248	1 Baseline Dark	V	V	WT	V_V_WT	0.118	2.987	1_V_V_WT	V_V_WT	3.46722504663918
1	-247	1 Baseline Dark	V	V	WT	V_V_WT	0.044	2.943	1_V_V_WT	V_V_WT	3.45406751888894
1	-246	1 Baseline Dark	V	V	WT	V_V_WT	0.047	2.964	1_V_V_WT	V_V_WT	3.44109517779329
1	-245	1 Baseline Dark	V	V	WT	V_V_WT	0.04	2.946	1_V_V_WT	V_V_WT	3.42834604736327
1	-244	1 Baseline Dark	V	V	WT	V_V_WT	0.012	2.892	1_V_V_WT	V_V_WT	3.41585816341982
1	-243	1 Baseline Dark	V	V	WT	V_V_WT	0.029	2.887	1_V_V_WT	V_V_WT	3.40366954955567
1	-242	1 Baseline Dark	V	V	WT	V_V_WT	0.069	2.85	1_V_V_WT	V_V_WT	3.39181773539676
1	-241	1 Baseline Dark	V	V	WT	V_V_WT	0.025	2.845	1_V_V_WT	V_V_WT	3.38033828448756
1	-240	1 Baseline Dark	V	V	WT	V_V_WT	0.04	2.897	1_V_V_WT	V_V_WT	3.36926624416444
1	-239	1 Baseline Dark	V	V	WT	V_V_WT	0.018	2.922	1_V_V_WT	V_V_WT	3.35863668117647
1	-238	1 Baseline Dark	V	V	WT	V_V_WT	0.052	2.891	1_V_V_WT	V_V_WT	3.34848386124959
1	-237	1 Baseline Dark	V	V	WT	V_V_WT	0.064	2.978	1_V_V_WT	V_V_WT	3.33883805940985
1	-236	1 Baseline Dark	V	V	WT	V_V_WT	0.066	2.918	1_V_V_WT	V_V_WT	3.32972534905051
1	-235	1 Baseline Dark	V	V	WT	V_V_WT	0.076	2.919	1_V_V_WT	V_V_WT	3.32116997969795
1	-234	1 Baseline Dark	V	V	WT	V_V_WT	0.069	2.904	1_V_V_WT	V_V_WT	3.31319230357898
1	-233	1 Baseline Dark	V	V	WT	V_V_WT	0.047	2.849	1_V_V_WT	V_V_WT	3.30581063983411
1	-232	1 Baseline Dark	V	V	WT	V_V_WT	0.011	2.791	1_V_V_WT	V_V_WT	3.29903790321612
1	-231	1 Baseline Dark	V	V	WT	V_V_WT	0.065	2.779	1_V_V_WT	V_V_WT	3.2928803376227
1	-230	1 Baseline Dark	V	V	WT	V_V_WT	0.027	2.791	1_V_V_WT	V_V_WT	3.28733731760536
1	-229	1 Baseline Dark	V	V	WT	V_V_WT	0.024	2.77	1_V_V_WT	V_V_WT	3.28240239033453
1	-228	1 Baseline Dark	V	V	WT	V_V_WT	0.013	2.822	1_V_V_WT	V_V_WT	3.27806671101246
1	-227	1 Baseline Dark	V	V	WT	V_V_WT	0.054	2.874	1_V_V_WT	V_V_WT	3.27431662955904
1	-226	1 Baseline Dark	V	V	WT	V_V_WT	0.036	2.865	1_V_V_WT	V_V_WT	3.27113728666595
1	-225	1 Baseline Dark	V	V	WT	V_V_WT	0.018	2.934	1_V_V_WT	V_V_WT	3.26851382302625
1	-224	1 Baseline Dark	V	V	WT	V_V_WT	0.052	2.998	1_V_V_WT	V_V_WT	3.26643137999461
1	-223	1 Baseline Dark	V	V	WT	V_V_WT	0.024	2.979	1_V_V_WT	V_V_WT	3.26487510156122
1	-222	1 Baseline Dark	V	V	WT	V_V_WT	0.097	2.928	1_V_V_WT	V_V_WT	3.26383013175525
1	-221	1 Baseline Dark	V	V	WT	V_V_WT	0.129	2.849	1_V_V_WT	V_V_WT	3.26328053317751
1	-220	1 Baseline Dark	V	V	WT	V_V_WT	0.135	2.826	1_V_V_WT	V_V_WT	3.2632050543285
1	-219	1 Baseline Dark	V	V	WT	V_V_WT	0	2.879	1_V_V_WT	V_V_WT	3.26357726253535
1	-218	1 Baseline Dark	V	V	WT	V_V_WT	0.063	2.823	1_V_V_WT	V_V_WT	3.26436970300677
1	-217	1 Baseline Dark	V	V	WT	V_V_WT	0.024	2.789	1_V_V_WT	V_V_WT	3.26555408284699
1	-216	1 Baseline Dark	V	V	WT	V_V_WT	0.055	2.784	1_V_V_WT	V_V_WT	3.26709877266076
1	-215	1 Baseline Dark	V	V	WT	V_V_WT	0.02	2.821	1_V_V_WT	V_V_WT	3.26897130484023
1	-214	1 Baseline Dark	V	V	WT	V_V_WT	0.034	2.809	1_V_V_WT	V_V_WT	3.27113862041282
1	-213	1 Baseline Dark	V	V	WT	V_V_WT	0.028	2.804	1_V_V_WT	V_V_WT	3.27356530512672
1	-212	1 Baseline Dark	V	V	WT	V_V_WT	0.043	2.76	1_V_V_WT	V_V_WT	3.27621497260777
1	-211	1 Baseline Dark	V	V	WT	V_V_WT	0.024	2.795	1_V_V_WT	V_V_WT	3.27904932335098
1	-210	1 Baseline Dark	V	V	WT	V_V_WT	0.073	2.785	1_V_V_WT	V_V_WT	3.28202829313036
1	-209	1 Baseline Dark	V	V	WT	V_V_WT	0.068	2.798	1_V_V_WT	V_V_WT	3.28511072636728
1	-208	1 Baseline Dark	V	V	WT	V_V_WT	0.025	2.814	1_V_V_WT	V_V_WT	3.28825528970705
1	-207	1 Baseline Dark	V	V	WT	V_V_WT	0.087	2.846	1_V_V_WT	V_V_WT	3.29142075869548
1	-206	1 Baseline Dark	V	V	WT	V_V_WT	0.009	2.822	1_V_V_WT	V_V_WT	3.2945664327744
1	-205	1 Baseline Dark	V	V	WT	V_V_WT	0.046	2.774	1_V_V_WT	V_V_WT	3.29765207054704
1	-204	1 Baseline Dark	V	V	WT	V_V_WT	0.019	2.733	1_V_V_WT	V_V_WT	3.30063879249995
1	-203	1 Baseline Dark	V	V	WT	V_V_WT	0.051	2.708	1_V_V_WT	V_V_WT	3.30348805491002
1	-202	1 Baseline Dark	V	V	WT	V_V_WT	0.018	2.728	1_V_V_WT	V_V_WT	3.30616132669695
1	-201	1 Baseline Dark	V	V	WT	V_V_WT	0.019	2.678	1_V_V_WT	V_V_WT	3.3086200622958
1	-200	1 Baseline Dark	V	V	WT	V_V_WT	0.038	2.779	1_V_V_WT	V_V_WT	3.31082572759125
1	-199	1 Baseline Dark	V	V	WT	V_V_WT	0	2.817	1_V_V_WT	V_V_WT	3.31273977839587
1	-198	1 Baseline Dark	V	V	WT	V_V_WT	0.073	2.842	1_V_V_WT	V_V_WT	3.31432368170413
1	-197	1 Baseline Dark	V	V	WT	V_V_WT	0.083	2.886	1_V_V_WT	V_V_WT	3.31553994564105
1	-196	1 Baseline Dark	V	V	WT	V_V_WT	0.053	2.861	1_V_V_WT	V_V_WT	3.31635638426271
1	-195	1 Baseline Dark	V	V	WT	V_V_WT	0.092	2.843	1_V_V_WT	V_V_WT	3.31674746070077
1	-194	1 Baseline Dark	V	V	WT	V_V_WT	0.122	2.821	1_V_V_WT	V_V_WT	3.31669337432908
1	-193	1 Baseline Dark	V	V	WT	V_V_WT	0.044	2.825	1_V_V_WT	V_V_WT	3.31617548954146
1	-192	1 Baseline Dark	V	V	WT	V_V_WT	0.018	2.754	1_V_V_WT	V_V_WT	3.315176414579
1	-191	1 Baseline Dark	V	V	WT	V_V_WT	0.031	2.641	1_V_V_WT	V_V_WT	3.31368502036472
1	-190	1 Baseline Dark	V	V	WT	V_V_WT	0.054	2.529	1_V_V_WT	V_V_WT	3.31169647920649
1	-189	1 Baseline Dark	V	V	WT	V_V_WT	0.064	2.575	1_V_V_WT	V_V_WT	3.30920721818409
1	-188	1 Baseline Dark	V	V	WT	V_V_WT	0.062	2.589	1_V_V_WT	V_V_WT	3.30621489052189
1	-187	1 Baseline Dark	V	V	WT	V_V_WT	0.01	2.591	1_V_V_WT	V_V_WT	3.3027232929695
1	-186	1 Baseline Dark	V	V	WT	V_V_WT	0.042	2.566	1_V_V_WT	V_V_WT	3.29874224901238
1	-185	1 Baseline Dark	V	V	WT	V_V_WT	0.077	2.57	1_V_V_WT	V_V_WT	3.29428391250904
1	-184	1 Baseline Dark	V	V	WT	V_V_WT	0	2.549	1_V_V_WT	V_V_WT	3.28936489421863
1	-183	1 Baseline Dark	V	V	WT	V_V_WT	0.024	2.545	1_V_V_WT	V_V_WT	3.28400291091465
1	-182	1 Baseline Dark	V	V	WT	V_V_WT	0.025	2.53	1_V_V_WT	V_V_WT	3.27821570620046
1	-181	1 Baseline Dark	V	V	WT	V_V_WT	0.06	2.575	1_V_V_WT	V_V_WT	3.2720218519769
1	-180	1 Baseline Dark	V	V	WT	V_V_WT	0.03	2.531	1_V_V_WT	V_V_WT	3.26544333487985
1	-179	1 Baseline Dark	V	V	WT	V_V_WT	0.031	2.463	1_V_V_WT	V_V_WT	3.25850368317821
1	-178	1 Baseline Dark	V	V	WT	V_V_WT	0.068	2.494	1_V_V_WT	V_V_WT	3.25122974955248
1	-177	1 Baseline Dark	V	V	WT	V_V_WT	0.096	2.468	1_V_V_WT	V_V_WT	3.24365198304958
1	-176	1 Baseline Dark	V	V	WT	V_V_WT	0.042	2.525	1_V_V_WT	V_V_WT	3.23580383626498
1	-175	1 Baseline Dark	V	V	WT	V_V_WT	0.028	2.517	1_V_V_WT	V_V_WT	3.22772091948414
1	-174	1 Baseline Dark	V	V	WT	V_V_WT	0.028	2.525	1_V_V_WT	V_V_WT	3.21943947276412
1	-173	1 Baseline Dark	V	V	WT	V_V_WT	0.022	2.527	1_V_V_WT	V_V_WT	3.2109966182765
1	-172	1 Baseline Dark	V	V	WT	V_V_WT	0.031	2.546	1_V_V_WT	V_V_WT	3.20242969771837
1	-171	1 Baseline Dark	V	V	WT	V_V_WT	0.015	2.557	1_V_V_WT	V_V_WT	3.19377600380087
1	-170	1 Baseline Dark	V	V	WT	V_V_WT	0.128	2.545	1_V_V_WT	V_V_WT	3.18507260274007
1	-169	1 Baseline Dark	V	V	WT	V_V_WT	0.062	2.56	1_V_V_WT	V_V_WT	3.17635627447717
1	-168	1 Baseline Dark	V	V	WT	V_V_WT	0.038	2.528	1_V_V_WT	V_V_WT	3.16766288928961
1	-167	1 Baseline Dark	V	V	WT	V_V_WT	0.098	2.477	1_V_V_WT	V_V_WT	3.15902809770663
1	-166	1 Baseline Dark	V	V	WT	V_V_WT	0.011	2.495	1_V_V_WT	V_V_WT	3.15048709739951
1	-165	1 Baseline Dark	V	V	WT	V_V_WT	0	2.463	1_V_V_WT	V_V_WT	3.14207329012985
1	-164	1 Baseline Dark	V	V	WT	V_V_WT	0.03	2.401	1_V_V_WT	V_V_WT	3.13381962869603
1	-163	1 Baseline Dark	V	V	WT	V_V_WT	0.028	2.392	1_V_V_WT	V_V_WT	3.1257584458456
1	-162	1 Baseline Dark	V	V	WT	V_V_WT	0.026	2.374	1_V_V_WT	V_V_WT	3.11791959272473
1	-161	1 Baseline Dark	V	V	WT	V_V_WT	0.016	2.39	1_V_V_WT	V_V_WT	3.11033160518135
1	-160	1 Baseline Dark	V	V	WT	V_V_WT	0.023	2.396	1_V_V_WT	V_V_WT	3.1030202135613
1	-159	1 Baseline Dark	V	V	WT	V_V_WT	0.046	2.349	1_V_V_WT	V_V_WT	3.0960104488777
1	-158	1 Baseline Dark	V	V	WT	V_V_WT	0.077	2.319	1_V_V_WT	V_V_WT	3.0893273347923
1	-157	1 Baseline Dark	V	V	WT	V_V_WT	0.026	2.326	1_V_V_WT	V_V_WT	3.08299590819887
1	-156	1 Baseline Dark	V	V	WT	V_V_WT	0.03	2.434	1_V_V_WT	V_V_WT	3.07704119494778
1	-155	1 Baseline Dark	V	V	WT	V_V_WT	0.024	2.412	1_V_V_WT	V_V_WT	3.07148822569721
1	-154	1 Baseline Dark	V	V	WT	V_V_WT	0.013	2.461	1_V_V_WT	V_V_WT	3.06636124799068
1	-153	1 Baseline Dark	V	V	WT	V_V_WT	0.024	2.501	1_V_V_WT	V_V_WT	3.06168137781764
1	-152	1 Baseline Dark	V	V	WT	V_V_WT	0.028	2.476	1_V_V_WT	V_V_WT	3.05746819803717
1	-151	1 Baseline Dark	V	V	WT	V_V_WT	0.069	2.438	1_V_V_WT	V_V_WT	3.05373826760487
1	-150	1 Baseline Dark	V	V	WT	V_V_WT	0.029	2.512	1_V_V_WT	V_V_WT	3.05050740223594
1	-149	1 Baseline Dark	V	V	WT	V_V_WT	0	2.554	1_V_V_WT	V_V_WT	3.04779072473822
1	-148	1 Baseline Dark	V	V	WT	V_V_WT	0.056	2.56	1_V_V_WT	V_V_WT	3.04560065947984
1	-147	1 Baseline Dark	V	V	WT	V_V_WT	0.061	2.464	1_V_V_WT	V_V_WT	3.04394894014162
1	-146	1 Baseline Dark	V	V	WT	V_V_WT	0.066	2.429	1_V_V_WT	V_V_WT	3.04284673244378
1	-145	1 Baseline Dark	V	V	WT	V_V_WT	0.038	2.505	1_V_V_WT	V_V_WT	3.04230289945858
1	-144	1 Baseline Dark	V	V	WT	V_V_WT	0.027	2.51	1_V_V_WT	V_V_WT	3.04232573271298
1	-143	1 Baseline Dark	V	V	WT	V_V_WT	0.053	2.569	1_V_V_WT	V_V_WT	3.04292351766768
1	-142	1 Baseline Dark	V	V	WT	V_V_WT	0.037	2.596	1_V_V_WT	V_V_WT	3.04410455024836
1	-141	1 Baseline Dark	V	V	WT	V_V_WT	0.03	2.606	1_V_V_WT	V_V_WT	3.04587711573774
1	-140	1 Baseline Dark	V	V	WT	V_V_WT	0.026	2.559	1_V_V_WT	V_V_WT	3.04824915589907
1	-139	1 Baseline Dark	V	V	WT	V_V_WT	0.015	2.517	1_V_V_WT	V_V_WT	3.05122721906977
1	-138	1 Baseline Dark	V	V	WT	V_V_WT	0.041	2.511	1_V_V_WT	V_V_WT	3.05481721844747
1	-137	1 Baseline Dark	V	V	WT	V_V_WT	0.032	2.434	1_V_V_WT	V_V_WT	3.05902366271031
1	-136	1 Baseline Dark	V	V	WT	V_V_WT	0.071	2.423	1_V_V_WT	V_V_WT	3.06384973814821
1	-135	1 Baseline Dark	V	V	WT	V_V_WT	0.06	2.423	1_V_V_WT	V_V_WT	3.06929837871963
1	-134	1 Baseline Dark	V	V	WT	V_V_WT	0.06	2.455	1_V_V_WT	V_V_WT	3.07537251356222
1	-133	1 Baseline Dark	V	V	WT	V_V_WT	0.035	2.479	1_V_V_WT	V_V_WT	3.08207506656373
1	-132	1 Baseline Dark	V	V	WT	V_V_WT	0	2.498	1_V_V_WT	V_V_WT	3.08940877945512
1	-131	1 Baseline Dark	V	V	WT	V_V_WT	0.047	2.544	1_V_V_WT	V_V_WT	3.0973756372991
1	-130	1 Baseline Dark	V	V	WT	V_V_WT	0.06	2.596	1_V_V_WT	V_V_WT	3.10597743140781
1	-129	1 Baseline Dark	V	V	WT	V_V_WT	0.017	2.694	1_V_V_WT	V_V_WT	3.11521595446348
1	-128	1 Baseline Dark	V	V	WT	V_V_WT	0.032	2.688	1_V_V_WT	V_V_WT	3.12509278829034
1	-127	1 Baseline Dark	V	V	WT	V_V_WT	0.017	2.742	1_V_V_WT	V_V_WT	3.13560861308339
1	-126	1 Baseline Dark	V	V	WT	V_V_WT	0.15	2.751	1_V_V_WT	V_V_WT	3.14676364350488
1	-125	1 Baseline Dark	V	V	WT	V_V_WT	0.055	2.838	1_V_V_WT	V_V_WT	3.158556722616
1	-124	1 Baseline Dark	V	V	WT	V_V_WT	0.049	2.825	1_V_V_WT	V_V_WT	3.17098491782996
1	-123	1 Baseline Dark	V	V	WT	V_V_WT	0.064	2.834	1_V_V_WT	V_V_WT	3.18404329414823
1	-122	1 Baseline Dark	V	V	WT	V_V_WT	0	2.891	1_V_V_WT	V_V_WT	3.19772469566921
1	-121	1 Baseline Dark	V	V	WT	V_V_WT	0.022	2.856	1_V_V_WT	V_V_WT	3.21201994806886
1	-120	1 Baseline Dark	V	V	WT	V_V_WT	0.104	2.877	1_V_V_WT	V_V_WT	3.22691946400614
1	-119	1 Baseline Dark	V	V	WT	V_V_WT	0.073	2.895	1_V_V_WT	V_V_WT	3.24241365149714
1	-118	1 Baseline Dark	V	V	WT	V_V_WT	0.074	2.865	1_V_V_WT	V_V_WT	3.25849232057531
1	-117	1 Baseline Dark	V	V	WT	V_V_WT	0	2.841	1_V_V_WT	V_V_WT	3.27514223569067
1	-116	1 Baseline Dark	V	V	WT	V_V_WT	0.007	2.796	1_V_V_WT	V_V_WT	3.29234696431056
1	-115	1 Baseline Dark	V	V	WT	V_V_WT	0.104	2.826	1_V_V_WT	V_V_WT	3.31008869029141
1	-114	1 Baseline Dark	V	V	WT	V_V_WT	0.033	2.863	1_V_V_WT	V_V_WT	3.32834665130207
1	-113	1 Baseline Dark	V	V	WT	V_V_WT	0.081	2.895	1_V_V_WT	V_V_WT	3.34709934998702
1	-112	1 Baseline Dark	V	V	WT	V_V_WT	0.058	2.863	1_V_V_WT	V_V_WT	3.36632528077969
1	-111	1 Baseline Dark	V	V	WT	V_V_WT	0.025	2.902	1_V_V_WT	V_V_WT	3.38600294666433
1	-110	1 Baseline Dark	V	V	WT	V_V_WT	0.081	2.949	1_V_V_WT	V_V_WT	3.40610995844388
1	-109	1 Baseline Dark	V	V	WT	V_V_WT	0.02	3.05	1_V_V_WT	V_V_WT	3.42662036787158
1	-108	1 Baseline Dark	V	V	WT	V_V_WT	0.032	3.084	1_V_V_WT	V_V_WT	3.44750643418285
1	-107	1 Baseline Dark	V	V	WT	V_V_WT	0.021	3.095	1_V_V_WT	V_V_WT	3.46873678443547
1	-106	1 Baseline Dark	V	V	WT	V_V_WT	0	3.061	1_V_V_WT	V_V_WT	3.49027915188198
1	-105	1 Baseline Dark	V	V	WT	V_V_WT	0	3.065	1_V_V_WT	V_V_WT	3.51210038520106
1	-104	1 Baseline Dark	V	V	WT	V_V_WT	0.062	3.061	1_V_V_WT	V_V_WT	3.53416303749435
1	-103	1 Baseline Dark	V	V	WT	V_V_WT	0.052	3.093	1_V_V_WT	V_V_WT	3.55642543583752
1	-102	1 Baseline Dark	V	V	WT	V_V_WT	0.045	3.242	1_V_V_WT	V_V_WT	3.57884506946634
1	-101	1 Baseline Dark	V	V	WT	V_V_WT	0.062	3.264	1_V_V_WT	V_V_WT	3.6013794252603
1	-100	1 Baseline Dark	V	V	WT	V_V_WT	0.075	3.312	1_V_V_WT	V_V_WT	3.62398538053981
1	-99	1 Baseline Dark	V	V	WT	V_V_WT	0.144	3.318	1_V_V_WT	V_V_WT	3.64661731604361
1	-98	1 Baseline Dark	V	V	WT	V_V_WT	0.071	3.355	1_V_V_WT	V_V_WT	3.66922900097099
1	-97	1 Baseline Dark	V	V	WT	V_V_WT	0.08	3.438	1_V_V_WT	V_V_WT	3.69177420401114
1	-96	1 Baseline Dark	V	V	WT	V_V_WT	0.039	3.389	1_V_V_WT	V_V_WT	3.71420668464601
1	-95	1 Baseline Dark	V	V	WT	V_V_WT	0.111	3.41	1_V_V_WT	V_V_WT	3.73648005288753
1	-94	1 Baseline Dark	V	V	WT	V_V_WT	0	3.395	1_V_V_WT	V_V_WT	3.75854722962742
1	-93	1 Baseline Dark	V	V	WT	V_V_WT	0.033	3.374	1_V_V_WT	V_V_WT	3.78036079205078
1	-92	1 Baseline Dark	V	V	WT	V_V_WT	0.085	3.421	1_V_V_WT	V_V_WT	3.80187326635949
1	-91	1 Baseline Dark	V	V	WT	V_V_WT	0.034	3.495	1_V_V_WT	V_V_WT	3.82303718248583
1	-90	1 Baseline Dark	V	V	WT	V_V_WT	0.05	3.408	1_V_V_WT	V_V_WT	3.84380552891712
1	-89	1 Baseline Dark	V	V	WT	V_V_WT	0.018	3.405	1_V_V_WT	V_V_WT	3.86413310389265
1	-88	1 Baseline Dark	V	V	WT	V_V_WT	0.026	3.466	1_V_V_WT	V_V_WT	3.88397588473845
1	-87	1 Baseline Dark	V	V	WT	V_V_WT	0.037	3.522	1_V_V_WT	V_V_WT	3.90329273544903
1	-86	1 Baseline Dark	V	V	WT	V_V_WT	0.021	3.636	1_V_V_WT	V_V_WT	3.92204323424155
1	-85	1 Baseline Dark	V	V	WT	V_V_WT	0.068	3.561	1_V_V_WT	V_V_WT	3.94018808153973
1	-84	1 Baseline Dark	V	V	WT	V_V_WT	0.064	3.641	1_V_V_WT	V_V_WT	3.95769243295945
1	-83	1 Baseline Dark	V	V	WT	V_V_WT	0.085	3.651	1_V_V_WT	V_V_WT	3.97452393227512
1	-82	1 Baseline Dark	V	V	WT	V_V_WT	0.005	3.706	1_V_V_WT	V_V_WT	3.99065566794297
1	-81	1 Baseline Dark	V	V	WT	V_V_WT	0.069	3.732	1_V_V_WT	V_V_WT	4.00606209421351
1	-80	1 Baseline Dark	V	V	WT	V_V_WT	0.073	3.706	1_V_V_WT	V_V_WT	4.0207193650089
1	-79	1 Baseline Dark	V	V	WT	V_V_WT	0.116	3.7	1_V_V_WT	V_V_WT	4.03461036298687
1	-78	1 Baseline Dark	V	V	WT	V_V_WT	0.075	3.683	1_V_V_WT	V_V_WT	4.04772154781316
1	-77	1 Baseline Dark	V	V	WT	V_V_WT	0.043	3.743	1_V_V_WT	V_V_WT	4.06004680545425
1	-76	1 Baseline Dark	V	V	WT	V_V_WT	0.037	3.801	1_V_V_WT	V_V_WT	4.07158190053184
1	-75	1 Baseline Dark	V	V	WT	V_V_WT	0.064	3.852	1_V_V_WT	V_V_WT	4.08232462071925
1	-74	1 Baseline Dark	V	V	WT	V_V_WT	0.056	3.796	1_V_V_WT	V_V_WT	4.09228299978238
1	-73	1 Baseline Dark	V	V	WT	V_V_WT	0.067	3.795	1_V_V_WT	V_V_WT	4.10147537518156
1	-72	1 Baseline Dark	V	V	WT	V_V_WT	0.149	3.767	1_V_V_WT	V_V_WT	4.10992217897032
1	-71	1 Baseline Dark	V	V	WT	V_V_WT	0.069	3.705	1_V_V_WT	V_V_WT	4.11764383383776
1	-70	1 Baseline Dark	V	V	WT	V_V_WT	0.108	3.672	1_V_V_WT	V_V_WT	4.12466283072036
1	-69	1 Baseline Dark	V	V	WT	V_V_WT	0.023	3.54	1_V_V_WT	V_V_WT	4.13100993986965
1	-68	1 Baseline Dark	V	V	WT	V_V_WT	0.069	3.475	1_V_V_WT	V_V_WT	4.1367180012279
1	-67	1 Baseline Dark	V	V	WT	V_V_WT	0.1	3.433	1_V_V_WT	V_V_WT	4.1418217685896
1	-66	1 Baseline Dark	V	V	WT	V_V_WT	0.101	3.414	1_V_V_WT	V_V_WT	4.14636550082814
1	-65	1 Baseline Dark	V	V	WT	V_V_WT	0.076	3.303	1_V_V_WT	V_V_WT	4.15040445846481
1	-64	1 Baseline Dark	V	V	WT	V_V_WT	0.034	3.357	1_V_V_WT	V_V_WT	4.1540027146439
1	-63	1 Baseline Dark	V	V	WT	V_V_WT	0.043	3.45	1_V_V_WT	V_V_WT	4.15722608774938
1	-62	1 Baseline Dark	V	V	WT	V_V_WT	0.047	3.382	1_V_V_WT	V_V_WT	4.16014039419977
1	-61	1 Baseline Dark	V	V	WT	V_V_WT	0.096	3.402	1_V_V_WT	V_V_WT	4.16281144277074
1	-60	1 Baseline Dark	V	V	WT	V_V_WT	0.017	3.401	1_V_V_WT	V_V_WT	4.16530615066612
1	-59	1 Baseline Dark	V	V	WT	V_V_WT	0.07	3.422	1_V_V_WT	V_V_WT	4.1676967427396
1	-58	1 Baseline Dark	V	V	WT	V_V_WT	0.135	3.466	1_V_V_WT	V_V_WT	4.17006027821693
1	-57	1 Baseline Dark	V	V	WT	V_V_WT	0.056	3.552	1_V_V_WT	V_V_WT	4.17247475503305
1	-56	1 Baseline Dark	V	V	WT	V_V_WT	0.121	3.676	1_V_V_WT	V_V_WT	4.17501816862013
1	-55	1 Baseline Dark	V	V	WT	V_V_WT	0.029	3.673	1_V_V_WT	V_V_WT	4.17776852307406
1	-54	1 Baseline Dark	V	V	WT	V_V_WT	0.113	3.646	1_V_V_WT	V_V_WT	4.18080380166356
1	-53	1 Baseline Dark	V	V	WT	V_V_WT	0.091	3.666	1_V_V_WT	V_V_WT	4.18420201505138
1	-52	1 Baseline Dark	V	V	WT	V_V_WT	0.113	3.683	1_V_V_WT	V_V_WT	4.18804115128713
1	-51	1 Baseline Dark	V	V	WT	V_V_WT	0.051	3.719	1_V_V_WT	V_V_WT	4.19239870966161
1	-50	1 Baseline Dark	V	V	WT	V_V_WT	0.055	3.682	1_V_V_WT	V_V_WT	4.19734950988456
1	-49	1 Baseline Dark	V	V	WT	V_V_WT	0.014	3.616	1_V_V_WT	V_V_WT	4.20296429358465
1	-48	1 Baseline Dark	V	V	WT	V_V_WT	0.015	3.575	1_V_V_WT	V_V_WT	4.20930867611306
1	-47	1 Baseline Dark	V	V	WT	V_V_WT	0.081	3.585	1_V_V_WT	V_V_WT	4.21644331657336
1	-46	1 Baseline Dark	V	V	WT	V_V_WT	0.058	3.583	1_V_V_WT	V_V_WT	4.22442649744831
1	-45	1 Baseline Dark	V	V	WT	V_V_WT	0.051	3.583	1_V_V_WT	V_V_WT	4.23331113782129
1	-44	1 Baseline Dark	V	V	WT	V_V_WT	0.006	3.606	1_V_V_WT	V_V_WT	4.24314716983138
1	-43	1 Baseline Dark	V	V	WT	V_V_WT	0.051	3.561	1_V_V_WT	V_V_WT	4.25397803086982
1	-42	1 Baseline Dark	V	V	WT	V_V_WT	0.017	3.42	1_V_V_WT	V_V_WT	4.26584365716116
1	-41	1 Baseline Dark	V	V	WT	V_V_WT	0	3.418	1_V_V_WT	V_V_WT	4.27877455398718
1	-40	1 Baseline Dark	V	V	WT	V_V_WT	0.042	3.31	1_V_V_WT	V_V_WT	4.29279150755924
1	-39	1 Baseline Dark	V	V	WT	V_V_WT	0.012	3.365	1_V_V_WT	V_V_WT	4.30791120560699
1	-38	1 Baseline Dark	V	V	WT	V_V_WT	0.006	3.352	1_V_V_WT	V_V_WT	4.32413964707514
1	-37	1 Baseline Dark	V	V	WT	V_V_WT	0.038	3.335	1_V_V_WT	V_V_WT	4.34146975966898
1	-36	1 Baseline Dark	V	V	WT	V_V_WT	0.02	3.289	1_V_V_WT	V_V_WT	4.35988112115368
1	-35	1 Baseline Dark	V	V	WT	V_V_WT	0	3.262	1_V_V_WT	V_V_WT	4.37934207288211
1	-34	1 Baseline Dark	V	V	WT	V_V_WT	0.054	3.296	1_V_V_WT	V_V_WT	4.39981644591059
1	-33	1 Baseline Dark	V	V	WT	V_V_WT	0.126	3.373	1_V_V_WT	V_V_WT	4.42125676863237
1	-32	1 Baseline Dark	V	V	WT	V_V_WT	0.017	3.511	1_V_V_WT	V_V_WT	4.44360433687275
1	-31	1 Baseline Dark	V	V	WT	V_V_WT	0.054	3.528	1_V_V_WT	V_V_WT	4.46679604904688
1	-30	1 Baseline Dark	V	V	WT	V_V_WT	0.049	3.547	1_V_V_WT	V_V_WT	4.490760125708
1	-29	1 Baseline Dark	V	V	WT	V_V_WT	0.039	3.486	1_V_V_WT	V_V_WT	4.5154226377748
1	-28	1 Baseline Dark	V	V	WT	V_V_WT	0.07	3.418	1_V_V_WT	V_V_WT	4.540709655749
1	-27	1 Baseline Dark	V	V	WT	V_V_WT	0.123	3.423	1_V_V_WT	V_V_WT	4.56654539748749
1	-26	1 Baseline Dark	V	V	WT	V_V_WT	0.145	3.347	1_V_V_WT	V_V_WT	4.59284670069982
1	-25	1 Baseline Dark	V	V	WT	V_V_WT	0.065	3.36	1_V_V_WT	V_V_WT	4.61952694371971
1	-24	1 Baseline Dark	V	V	WT	V_V_WT	0.037	3.326	1_V_V_WT	V_V_WT	4.64649302773018
1	-23	1 Baseline Dark	V	V	WT	V_V_WT	0.105	3.298	1_V_V_WT	V_V_WT	4.67365023961172
1	-22	1 Baseline Dark	V	V	WT	V_V_WT	0.022	3.2	1_V_V_WT	V_V_WT	4.70090266122268
1	-21	1 Baseline Dark	V	V	WT	V_V_WT	0.105	3.218	1_V_V_WT	V_V_WT	4.72814954966798
1	-20	1 Baseline Dark	V	V	WT	V_V_WT	0.036	3.229	1_V_V_WT	V_V_WT	4.75528895228505
1	-19	1 Baseline Dark	V	V	WT	V_V_WT	0.05	3.272	1_V_V_WT	V_V_WT	4.78221818713472
1	-18	1 Baseline Dark	V	V	WT	V_V_WT	0.034	3.334	1_V_V_WT	V_V_WT	4.80883165507858
1	-17	1 Baseline Dark	V	V	WT	V_V_WT	0.053	3.261	1_V_V_WT	V_V_WT	4.83502262741697
1	-16	1 Baseline Dark	V	V	WT	V_V_WT	0.035	3.322	1_V_V_WT	V_V_WT	4.8606825929667
1	-15	1 Baseline Dark	V	V	WT	V_V_WT	0.064	3.371	1_V_V_WT	V_V_WT	4.88570174918272
1	-14	1 Baseline Dark	V	V	WT	V_V_WT	0.079	3.445	1_V_V_WT	V_V_WT	4.90997005696389
1	-13	1 Baseline Dark	V	V	WT	V_V_WT	0.022	3.491	1_V_V_WT	V_V_WT	4.93337797725875
1	-12	1 Baseline Dark	V	V	WT	V_V_WT	0.008	3.5	1_V_V_WT	V_V_WT	4.95581610761831
1	-11	1 Baseline Dark	V	V	WT	V_V_WT	0.067	3.523	1_V_V_WT	V_V_WT	4.97717571813231
1	-10	1 Baseline Dark	V	V	WT	V_V_WT	0	3.491	1_V_V_WT	V_V_WT	4.99735074097656
1	-9	1 Baseline Dark	V	V	WT	V_V_WT	0.078	3.561	1_V_V_WT	V_V_WT	5.01623676960011
1	-8	1 Baseline Dark	V	V	WT	V_V_WT	0.056	3.609	1_V_V_WT	V_V_WT	5.03373461260916
1	-7	1 Baseline Dark	V	V	WT	V_V_WT	0.083	3.619	1_V_V_WT	V_V_WT	5.04975077360732
1	-6	1 Baseline Dark	V	V	WT	V_V_WT	0.055	3.629	1_V_V_WT	V_V_WT	5.06419292632932
1	-5	1 Baseline Dark	V	V	WT	V_V_WT	0.049	3.678	1_V_V_WT	V_V_WT	5.07696875129076
1	-4	1 Baseline Dark	V	V	WT	V_V_WT	0.068	3.624	1_V_V_WT	V_V_WT	5.08798592423108
1	-3	1 Baseline Dark	V	V	WT	V_V_WT	0.12	3.532	1_V_V_WT	V_V_WT	5.09715404124209
1	-2	1 Baseline Dark	V	V	WT	V_V_WT	0.185	3.532	1_V_V_WT	V_V_WT	5.10439037235723
1	-1	1 Baseline Dark	V	V	WT	V_V_WT	0.113	3.538	1_V_V_WT	V_V_WT	5.10961627521338
1	0	2 Light	V	V	WT	V_V_WT	0.036	3.509	1_V_V_WT	V_V_WT	5.11276404734003
1	1	2 Light	V	V	WT	V_V_WT	0.009	3.525	1_V_V_WT	V_V_WT	5.11377726906463
1	2	2 Light	V	V	WT	V_V_WT	0.067	3.479	1_V_V_WT	V_V_WT	5.11260426710794
1	3	2 Light	V	V	WT	V_V_WT	0.061	3.375	1_V_V_WT	V_V_WT	5.10920579249895
1	4	2 Light	V	V	WT	V_V_WT	0.045	3.266	1_V_V_WT	V_V_WT	5.1035578948651
1	5	2 Light	V	V	WT	V_V_WT	0.042	3.257	1_V_V_WT	V_V_WT	5.09564964076179
1	6	2 Light	V	V	WT	V_V_WT	0.079	3.229	1_V_V_WT	V_V_WT	5.08547273174906
1	7	2 Light	V	V	WT	V_V_WT	0.063	3.132	1_V_V_WT	V_V_WT	5.07301885927476
1	8	2 Light	V	V	WT	V_V_WT	0.015	3.169	1_V_V_WT	V_V_WT	5.05827971974151
1	9	2 Light	V	V	WT	V_V_WT	0.069	3.064	1_V_V_WT	V_V_WT	5.04124980360259
1	10	2 Light	V	V	WT	V_V_WT	0.066	3.028	1_V_V_WT	V_V_WT	5.02193477360242
1	11	2 Light	V	V	WT	V_V_WT	0.057	3.001	1_V_V_WT	V_V_WT	5.00034587236851
1	12	2 Light	V	V	WT	V_V_WT	0.077	3.004	1_V_V_WT	V_V_WT	4.97650820505428
1	13	2 Light	V	V	WT	V_V_WT	0.008	2.959	1_V_V_WT	V_V_WT	4.95046336385309
1	14	2 Light	V	V	WT	V_V_WT	0.119	2.958	1_V_V_WT	V_V_WT	4.92226920586677
1	15	2 Light	V	V	WT	V_V_WT	0.1	2.907	1_V_V_WT	V_V_WT	4.8919995067617
1	16	2 Light	V	V	WT	V_V_WT	0.08	2.85	1_V_V_WT	V_V_WT	4.8597435907736
1	17	2 Light	V	V	WT	V_V_WT	0.097	2.848	1_V_V_WT	V_V_WT	4.82560342290191
1	18	2 Light	V	V	WT	V_V_WT	0.026	2.878	1_V_V_WT	V_V_WT	4.78968347874387
1	19	2 Light	V	V	WT	V_V_WT	0.023	2.833	1_V_V_WT	V_V_WT	4.75209045032113
1	20	2 Light	V	V	WT	V_V_WT	0.01	2.855	1_V_V_WT	V_V_WT	4.71293985010672
1	21	2 Light	V	V	WT	V_V_WT	0.082	2.872	1_V_V_WT	V_V_WT	4.67235134158078
1	22	2 Light	V	V	WT	V_V_WT	0.054	2.869	1_V_V_WT	V_V_WT	4.63045238031959
1	23	2 Light	V	V	WT	V_V_WT	0.048	2.819	1_V_V_WT	V_V_WT	4.58737238116275
1	24	2 Light	V	V	WT	V_V_WT	0.03	2.826	1_V_V_WT	V_V_WT	4.54324223829293
1	25	2 Light	V	V	WT	V_V_WT	0.049	2.777	1_V_V_WT	V_V_WT	4.4982001260685
1	26	2 Light	V	V	WT	V_V_WT	0	2.771	1_V_V_WT	V_V_WT	4.4523909996663
1	27	2 Light	V	V	WT	V_V_WT	0.034	2.719	1_V_V_WT	V_V_WT	4.40596113234288
1	28	2 Light	V	V	WT	V_V_WT	0.017	2.593	1_V_V_WT	V_V_WT	4.35905680017996
1	29	2 Light	V	V	WT	V_V_WT	0.06	2.549	1_V_V_WT	V_V_WT	4.31182427132315
1	30	2 Light	V	V	WT	V_V_WT	0.02	2.56	1_V_V_WT	V_V_WT	4.26440982393652
1	31	2 Light	V	V	WT	V_V_WT	0.055	2.679	1_V_V_WT	V_V_WT	4.2169599413315
1	32	2 Light	V	V	WT	V_V_WT	0.024	2.653	1_V_V_WT	V_V_WT	4.16962193528374
1	33	2 Light	V	V	WT	V_V_WT	0.019	2.602	1_V_V_WT	V_V_WT	4.1225431965937
1	34	2 Light	V	V	WT	V_V_WT	0.036	2.557	1_V_V_WT	V_V_WT	4.07587039170256
1	35	2 Light	V	V	WT	V_V_WT	0.056	2.579	1_V_V_WT	V_V_WT	4.02974944731489
1	36	2 Light	V	V	WT	V_V_WT	0.009	2.543	1_V_V_WT	V_V_WT	3.9843240221012
1	37	2 Light	V	V	WT	V_V_WT	0.008	2.488	1_V_V_WT	V_V_WT	3.93973627043966
1	38	2 Light	V	V	WT	V_V_WT	0.059	2.492	1_V_V_WT	V_V_WT	3.89612348817202
1	39	2 Light	V	V	WT	V_V_WT	0	2.437	1_V_V_WT	V_V_WT	3.85361759348653
1	40	2 Light	V	V	WT	V_V_WT	0	2.385	1_V_V_WT	V_V_WT	3.81234792829444
1	41	2 Light	V	V	WT	V_V_WT	0.023	2.398	1_V_V_WT	V_V_WT	3.7724380613233
1	42	2 Light	V	V	WT	V_V_WT	0.037	2.438	1_V_V_WT	V_V_WT	3.73400836901133
1	43	2 Light	V	V	WT	V_V_WT	0.008	2.462	1_V_V_WT	V_V_WT	3.69717036322603
1	44	2 Light	V	V	WT	V_V_WT	0.034	2.364	1_V_V_WT	V_V_WT	3.6620262947898
1	45	2 Light	V	V	WT	V_V_WT	0.013	2.307	1_V_V_WT	V_V_WT	3.62867654052976
1	46	2 Light	V	V	WT	V_V_WT	0.022	2.28	1_V_V_WT	V_V_WT	3.5972192678786
1	47	2 Light	V	V	WT	V_V_WT	0.02	2.235	1_V_V_WT	V_V_WT	3.5677437966272
1	48	2 Light	V	V	WT	V_V_WT	0.038	2.249	1_V_V_WT	V_V_WT	3.54033724375114
1	49	2 Light	V	V	WT	V_V_WT	0.022	2.264	1_V_V_WT	V_V_WT	3.51508672178887
1	50	2 Light	V	V	WT	V_V_WT	0.022	2.268	1_V_V_WT	V_V_WT	3.49207934684666
1	51	2 Light	V	V	WT	V_V_WT	0.095	2.261	1_V_V_WT	V_V_WT	3.47139974531747
1	52	2 Light	V	V	WT	V_V_WT	0.053	2.237	1_V_V_WT	V_V_WT	3.45312008154165
1	53	2 Light	V	V	WT	V_V_WT	0.033	2.211	1_V_V_WT	V_V_WT	3.43729754735625
1	54	2 Light	V	V	WT	V_V_WT	0.062	2.241	1_V_V_WT	V_V_WT	3.42397438650077
1	55	2 Light	V	V	WT	V_V_WT	0	2.243	1_V_V_WT	V_V_WT	3.4131780209647
1	56	2 Light	V	V	WT	V_V_WT	0.062	2.278	1_V_V_WT	V_V_WT	3.40492128337668
1	57	2 Light	V	V	WT	V_V_WT	0.068	2.314	1_V_V_WT	V_V_WT	3.39920273980107
1	58	2 Light	V	V	WT	V_V_WT	0.059	2.336	1_V_V_WT	V_V_WT	3.39600931367618
1	59	2 Light	V	V	WT	V_V_WT	0.069	2.397	1_V_V_WT	V_V_WT	3.3953234839554
1	60	2 Light	V	V	WT	V_V_WT	0.047	2.475	1_V_V_WT	V_V_WT	3.39711715384044
1	61	2 Light	V	V	WT	V_V_WT	0.128	2.572	1_V_V_WT	V_V_WT	3.40135198124543
1	62	2 Light	V	V	WT	V_V_WT	0.041	2.601	1_V_V_WT	V_V_WT	3.40798759118614
1	63	2 Light	V	V	WT	V_V_WT	0.01	2.695	1_V_V_WT	V_V_WT	3.41698196489713
1	64	2 Light	V	V	WT	V_V_WT	0	2.724	1_V_V_WT	V_V_WT	3.42828649257254
1	65	2 Light	V	V	WT	V_V_WT	0.064	2.876	1_V_V_WT	V_V_WT	3.44184956371516
1	66	2 Light	V	V	WT	V_V_WT	0.043	2.933	1_V_V_WT	V_V_WT	3.45761415070527
1	67	2 Light	V	V	WT	V_V_WT	0.008	3.003	1_V_V_WT	V_V_WT	3.47552187257047
1	68	2 Light	V	V	WT	V_V_WT	0.019	3.028	1_V_V_WT	V_V_WT	3.49551344996661
1	69	2 Light	V	V	WT	V_V_WT	0.014	3.153	1_V_V_WT	V_V_WT	3.51752532085825
1	70	2 Light	V	V	WT	V_V_WT	0.014	3.216	1_V_V_WT	V_V_WT	3.54148951961269
1	71	2 Light	V	V	WT	V_V_WT	0.07	3.268	1_V_V_WT	V_V_WT	3.56733504392945
1	72	2 Light	V	V	WT	V_V_WT	0.117	3.313	1_V_V_WT	V_V_WT	3.59499004015068
1	73	2 Light	V	V	WT	V_V_WT	0.032	3.397	1_V_V_WT	V_V_WT	3.62438141938198
1	74	2 Light	V	V	WT	V_V_WT	0.021	3.444	1_V_V_WT	V_V_WT	3.65543529803133
1	75	2 Light	V	V	WT	V_V_WT	0.043	3.449	1_V_V_WT	V_V_WT	3.68807779422932
1	76	2 Light	V	V	WT	V_V_WT	0.053	3.541	1_V_V_WT	V_V_WT	3.72223558738799
1	77	2 Light	V	V	WT	V_V_WT	0.052	3.545	1_V_V_WT	V_V_WT	3.75783548733143
1	78	2 Light	V	V	WT	V_V_WT	0.04	3.684	1_V_V_WT	V_V_WT	3.79480430369826
1	79	2 Light	V	V	WT	V_V_WT	0.038	3.777	1_V_V_WT	V_V_WT	3.8330694330979
1	80	2 Light	V	V	WT	V_V_WT	0.014	3.832	1_V_V_WT	V_V_WT	3.87256057169997
1	81	2 Light	V	V	WT	V_V_WT	0.075	3.864	1_V_V_WT	V_V_WT	3.91320873860683
1	82	2 Light	V	V	WT	V_V_WT	0.03	3.89	1_V_V_WT	V_V_WT	3.95494870086789
1	83	2 Light	V	V	WT	V_V_WT	0.022	3.93	1_V_V_WT	V_V_WT	3.9977191622895
1	84	2 Light	V	V	WT	V_V_WT	0.06	3.906	1_V_V_WT	V_V_WT	4.041459637965
1	85	2 Light	V	V	WT	V_V_WT	0.051	3.948	1_V_V_WT	V_V_WT	4.08611055264324
1	86	2 Light	V	V	WT	V_V_WT	0.035	3.988	1_V_V_WT	V_V_WT	4.13161602824187
1	87	2 Light	V	V	WT	V_V_WT	0.07	4.02	1_V_V_WT	V_V_WT	4.17792110132604
1	88	2 Light	V	V	WT	V_V_WT	0.039	4.049	1_V_V_WT	V_V_WT	4.22497175063292
1	89	2 Light	V	V	WT	V_V_WT	0.121	4.038	1_V_V_WT	V_V_WT	4.27271866119447
1	90	2 Light	V	V	WT	V_V_WT	0.098	4.063	1_V_V_WT	V_V_WT	4.32111716570402
1	91	2 Light	V	V	WT	V_V_WT	0.152	4.009	1_V_V_WT	V_V_WT	4.37012439887514
1	92	2 Light	V	V	WT	V_V_WT	0.053	4.041	1_V_V_WT	V_V_WT	4.41970098036689
1	93	2 Light	V	V	WT	V_V_WT	0.113	4.118	1_V_V_WT	V_V_WT	4.46980918975342
1	94	2 Light	V	V	WT	V_V_WT	0.065	4.226	1_V_V_WT	V_V_WT	4.52041442472093
1	95	2 Light	V	V	WT	V_V_WT	0.208	4.242	1_V_V_WT	V_V_WT	4.57148286989581
1	96	2 Light	V	V	WT	V_V_WT	0.066	4.312	1_V_V_WT	V_V_WT	4.62298130193207
1	97	2 Light	V	V	WT	V_V_WT	0.078	4.39	1_V_V_WT	V_V_WT	4.6748794268315
1	98	2 Light	V	V	WT	V_V_WT	0.084	4.479	1_V_V_WT	V_V_WT	4.72714966239595
1	99	2 Light	V	V	WT	V_V_WT	0.125	4.555	1_V_V_WT	V_V_WT	4.77976494875818
1	100	2 Light	V	V	WT	V_V_WT	0.063	4.616	1_V_V_WT	V_V_WT	4.83269853756673
1	101	2 Light	V	V	WT	V_V_WT	0.075	4.688	1_V_V_WT	V_V_WT	4.8859251264055
1	102	2 Light	V	V	WT	V_V_WT	0.082	4.773	1_V_V_WT	V_V_WT	4.93942063040599
1	103	2 Light	V	V	WT	V_V_WT	0.092	4.873	1_V_V_WT	V_V_WT	4.9931612778259
1	104	2 Light	V	V	WT	V_V_WT	0.081	4.989	1_V_V_WT	V_V_WT	5.04712361930939
1	105	2 Light	V	V	WT	V_V_WT	0.018	5.146	1_V_V_WT	V_V_WT	5.10128427764005
1	106	2 Light	V	V	WT	V_V_WT	0.114	5.175	1_V_V_WT	V_V_WT	5.15561977018251
1	107	2 Light	V	V	WT	V_V_WT	0.024	5.225	1_V_V_WT	V_V_WT	5.2101061186471
1	108	2 Light	V	V	WT	V_V_WT	0.177	5.364	1_V_V_WT	V_V_WT	5.26471922759411
1	109	2 Light	V	V	WT	V_V_WT	0.115	5.52	1_V_V_WT	V_V_WT	5.31943472341243
1	110	2 Light	V	V	WT	V_V_WT	0.077	5.579	1_V_V_WT	V_V_WT	5.3742267883243
1	111	2 Light	V	V	WT	V_V_WT	0.127	5.642	1_V_V_WT	V_V_WT	5.42906804805036
1	112	2 Light	V	V	WT	V_V_WT	0.079	5.83	1_V_V_WT	V_V_WT	5.48393080202903
1	113	2 Light	V	V	WT	V_V_WT	0.073	5.897	1_V_V_WT	V_V_WT	5.53878694891781
1	114	2 Light	V	V	WT	V_V_WT	0.038	5.973	1_V_V_WT	V_V_WT	5.59360636824622
1	115	2 Light	V	V	WT	V_V_WT	0.042	6.15	1_V_V_WT	V_V_WT	5.6483564716396
1	116	2 Light	V	V	WT	V_V_WT	0.102	6.332	1_V_V_WT	V_V_WT	5.70300216758977
1	117	2 Light	V	V	WT	V_V_WT	0.1	6.395	1_V_V_WT	V_V_WT	5.75750628769397
1	118	2 Light	V	V	WT	V_V_WT	0.088	6.504	1_V_V_WT	V_V_WT	5.81183086420059
1	119	2 Light	V	V	WT	V_V_WT	0.058	6.486	1_V_V_WT	V_V_WT	5.86593637843614
1	120	2 Light	V	V	WT	V_V_WT	0.072	6.467	1_V_V_WT	V_V_WT	5.91978258772129
1	121	2 Light	V	V	WT	V_V_WT	0.074	6.42	1_V_V_WT	V_V_WT	5.97332792166417
1	122	2 Light	V	V	WT	V_V_WT	0.073	6.485	1_V_V_WT	V_V_WT	6.02653047230735
1	123	2 Light	V	V	WT	V_V_WT	0.087	6.443	1_V_V_WT	V_V_WT	6.07934811431536
1	124	2 Light	V	V	WT	V_V_WT	0.108	6.427	1_V_V_WT	V_V_WT	6.13173770247363
1	125	2 Light	V	V	WT	V_V_WT	0.08	6.293	1_V_V_WT	V_V_WT	6.18365509606304
1	126	2 Light	V	V	WT	V_V_WT	0.113	6.365	1_V_V_WT	V_V_WT	6.23505553418531
1	127	2 Light	V	V	WT	V_V_WT	0.086	6.353	1_V_V_WT	V_V_WT	6.28589413359372
1	128	2 Light	V	V	WT	V_V_WT	0.108	6.382	1_V_V_WT	V_V_WT	6.33612599163914
1	129	2 Light	V	V	WT	V_V_WT	0.09	6.358	1_V_V_WT	V_V_WT	6.3857061983613
1	130	2 Light	V	V	WT	V_V_WT	0.075	6.505	1_V_V_WT	V_V_WT	6.43458984337157
1	131	2 Light	V	V	WT	V_V_WT	0.142	6.582	1_V_V_WT	V_V_WT	6.48273202701814
1	132	2 Light	V	V	WT	V_V_WT	0.202	6.684	1_V_V_WT	V_V_WT	6.53008811511417
1	133	2 Light	V	V	WT	V_V_WT	0.132	6.714	1_V_V_WT	V_V_WT	6.57661461667866
1	134	2 Light	V	V	WT	V_V_WT	0.137	6.719	1_V_V_WT	V_V_WT	6.62226870449414
1	135	2 Light	V	V	WT	V_V_WT	0.2	6.835	1_V_V_WT	V_V_WT	6.66700912844145
1	136	2 Light	V	V	WT	V_V_WT	0.082	6.812	1_V_V_WT	V_V_WT	6.71079550772254
1	137	2 Light	V	V	WT	V_V_WT	0.102	6.868	1_V_V_WT	V_V_WT	6.75358942463463
1	138	2 Light	V	V	WT	V_V_WT	0.179	6.838	1_V_V_WT	V_V_WT	6.79535295224137
1	139	2 Light	V	V	WT	V_V_WT	0.194	6.857	1_V_V_WT	V_V_WT	6.83604878242139
1	140	2 Light	V	V	WT	V_V_WT	0.073	6.912	1_V_V_WT	V_V_WT	6.87564206036546
1	141	2 Light	V	V	WT	V_V_WT	0.138	6.882	1_V_V_WT	V_V_WT	6.9140992292531
1	142	2 Light	V	V	WT	V_V_WT	0.218	6.999	1_V_V_WT	V_V_WT	6.95138945284449
1	143	2 Light	V	V	WT	V_V_WT	0.089	7.007	1_V_V_WT	V_V_WT	6.98748329996544
1	144	2 Light	V	V	WT	V_V_WT	0.136	7.08	1_V_V_WT	V_V_WT	7.02235425812753
1	145	2 Light	V	V	WT	V_V_WT	0.228	7.159	1_V_V_WT	V_V_WT	7.0559773120747
1	146	2 Light	V	V	WT	V_V_WT	0.217	7.178	1_V_V_WT	V_V_WT	7.08833127876812
1	147	2 Light	V	V	WT	V_V_WT	0.133	7.253	1_V_V_WT	V_V_WT	7.11939961202071
1	148	2 Light	V	V	WT	V_V_WT	0.148	7.225	1_V_V_WT	V_V_WT	7.14917047281018
1	149	2 Light	V	V	WT	V_V_WT	0.103	7.323	1_V_V_WT	V_V_WT	7.17763674919162
1	150	2 Light	V	V	WT	V_V_WT	0.079	7.335	1_V_V_WT	V_V_WT	7.20479528351321
1	151	2 Light	V	V	WT	V_V_WT	0.105	7.377	1_V_V_WT	V_V_WT	7.23064370682133
1	152	2 Light	V	V	WT	V_V_WT	0.118	7.403	1_V_V_WT	V_V_WT	7.25517964873644
1	153	2 Light	V	V	WT	V_V_WT	0.071	7.456	1_V_V_WT	V_V_WT	7.27840074625448
1	154	2 Light	V	V	WT	V_V_WT	0.049	7.483	1_V_V_WT	V_V_WT	7.3003046305042
1	155	2 Light	V	V	WT	V_V_WT	0.074	7.46	1_V_V_WT	V_V_WT	7.32088969378178
1	156	2 Light	V	V	WT	V_V_WT	0.138	7.445	1_V_V_WT	V_V_WT	7.34015739117949
1	157	2 Light	V	V	WT	V_V_WT	0.066	7.435	1_V_V_WT	V_V_WT	7.35811069549259
1	158	2 Light	V	V	WT	V_V_WT	0.113	7.582	1_V_V_WT	V_V_WT	7.37475556380458
1	159	2 Light	V	V	WT	V_V_WT	0.101	7.68	1_V_V_WT	V_V_WT	7.39009944413569
1	160	2 Light	V	V	WT	V_V_WT	0.21	7.671	1_V_V_WT	V_V_WT	7.40415271567178
1	161	2 Light	V	V	WT	V_V_WT	0.152	7.662	1_V_V_WT	V_V_WT	7.41692649299297
1	162	2 Light	V	V	WT	V_V_WT	0.184	7.605	1_V_V_WT	V_V_WT	7.42843260157378
1	163	2 Light	V	V	WT	V_V_WT	0.122	7.548	1_V_V_WT	V_V_WT	7.43868643953978
1	164	2 Light	V	V	WT	V_V_WT	0.086	7.489	1_V_V_WT	V_V_WT	7.44770767661838
1	165	2 Light	V	V	WT	V_V_WT	0.134	7.391	1_V_V_WT	V_V_WT	7.45551951859353
1	166	2 Light	V	V	WT	V_V_WT	0.091	7.397	1_V_V_WT	V_V_WT	7.46214657705776
1	167	2 Light	V	V	WT	V_V_WT	0.08	7.398	1_V_V_WT	V_V_WT	7.46761627104205
1	168	2 Light	V	V	WT	V_V_WT	0.147	7.344	1_V_V_WT	V_V_WT	7.47195741818388
1	169	2 Light	V	V	WT	V_V_WT	0.134	7.259	1_V_V_WT	V_V_WT	7.4752016347409
1	170	2 Light	V	V	WT	V_V_WT	0.132	7.276	1_V_V_WT	V_V_WT	7.47738191214165
1	171	2 Light	V	V	WT	V_V_WT	0.097	7.374	1_V_V_WT	V_V_WT	7.47853470257011
1	172	2 Light	V	V	WT	V_V_WT	0.196	7.252	1_V_V_WT	V_V_WT	7.47869989860866
1	173	2 Light	V	V	WT	V_V_WT	0.081	7.312	1_V_V_WT	V_V_WT	7.4779180765858
1	174	2 Light	V	V	WT	V_V_WT	0.111	7.268	1_V_V_WT	V_V_WT	7.47622981717645
1	175	2 Light	V	V	WT	V_V_WT	0.121	7.066	1_V_V_WT	V_V_WT	7.47367635033672
1	176	2 Light	V	V	WT	V_V_WT	0.121	6.903	1_V_V_WT	V_V_WT	7.47030213765813
1	177	2 Light	V	V	WT	V_V_WT	0.175	6.905	1_V_V_WT	V_V_WT	7.46615482628622
1	178	2 Light	V	V	WT	V_V_WT	0.06	6.81	1_V_V_WT	V_V_WT	7.46128329252277
1	179	2 Light	V	V	WT	V_V_WT	0.156	6.832	1_V_V_WT	V_V_WT	7.45573876551799
1	180	2 Light	V	V	WT	V_V_WT	0.084	6.813	1_V_V_WT	V_V_WT	7.44957359129365
1	181	2 Light	V	V	WT	V_V_WT	0.116	6.855	1_V_V_WT	V_V_WT	7.44284271416726
1	182	2 Light	V	V	WT	V_V_WT	0.099	6.793	1_V_V_WT	V_V_WT	7.43560401362094
1	183	2 Light	V	V	WT	V_V_WT	0.14	6.82	1_V_V_WT	V_V_WT	7.42791803796255
1	184	2 Light	V	V	WT	V_V_WT	0.135	6.909	1_V_V_WT	V_V_WT	7.41984736353579
1	185	2 Light	V	V	WT	V_V_WT	0.057	6.924	1_V_V_WT	V_V_WT	7.41145525521732
1	186	2 Light	V	V	WT	V_V_WT	0.098	6.883	1_V_V_WT	V_V_WT	7.40280611435394
1	187	2 Light	V	V	WT	V_V_WT	0.076	6.911	1_V_V_WT	V_V_WT	7.39396462417408
1	188	2 Light	V	V	WT	V_V_WT	0.255	6.91	1_V_V_WT	V_V_WT	7.38499555290628
1	189	2 Light	V	V	WT	V_V_WT	0.188	6.991	1_V_V_WT	V_V_WT	7.37596399167021
1	190	2 Light	V	V	WT	V_V_WT	0.066	6.929	1_V_V_WT	V_V_WT	7.36693511683938
1	191	2 Light	V	V	WT	V_V_WT	0.133	6.847	1_V_V_WT	V_V_WT	7.35797394115383
1	192	2 Light	V	V	WT	V_V_WT	0.145	6.718	1_V_V_WT	V_V_WT	7.349144869501
1	193	2 Light	V	V	WT	V_V_WT	0.075	6.631	1_V_V_WT	V_V_WT	7.34051214581054
1	194	2 Light	V	V	WT	V_V_WT	0.078	6.697	1_V_V_WT	V_V_WT	7.3321400092495
1	195	2 Light	V	V	WT	V_V_WT	0.102	6.669	1_V_V_WT	V_V_WT	7.32409270905247
1	196	2 Light	V	V	WT	V_V_WT	0.088	6.668	1_V_V_WT	V_V_WT	7.31643390246444
1	197	2 Light	V	V	WT	V_V_WT	0.103	6.692	1_V_V_WT	V_V_WT	7.30922490261449
1	198	2 Light	V	V	WT	V_V_WT	0.125	6.628	1_V_V_WT	V_V_WT	7.30252567869228
1	199	2 Light	V	V	WT	V_V_WT	0.109	6.561	1_V_V_WT	V_V_WT	7.29639233034024
1	200	2 Light	V	V	WT	V_V_WT	0.09	6.556	1_V_V_WT	V_V_WT	7.29087682209934
1	201	2 Light	V	V	WT	V_V_WT	0.236	6.604	1_V_V_WT	V_V_WT	7.28602928658249
1	202	2 Light	V	V	WT	V_V_WT	0.096	6.516	1_V_V_WT	V_V_WT	7.28189477105405
1	203	2 Light	V	V	WT	V_V_WT	0.149	6.53	1_V_V_WT	V_V_WT	7.2785118873914
1	204	2 Light	V	V	WT	V_V_WT	0.092	6.503	1_V_V_WT	V_V_WT	7.2759135874127
1	205	2 Light	V	V	WT	V_V_WT	0.026	6.467	1_V_V_WT	V_V_WT	7.27413168612133
1	206	2 Light	V	V	WT	V_V_WT	0.054	6.462	1_V_V_WT	V_V_WT	7.27319799794427
1	207	2 Light	V	V	WT	V_V_WT	0.135	6.338	1_V_V_WT	V_V_WT	7.27314296212014
1	208	2 Light	V	V	WT	V_V_WT	0.053	6.366	1_V_V_WT	V_V_WT	7.27399155535306
1	209	2 Light	V	V	WT	V_V_WT	0.125	6.252	1_V_V_WT	V_V_WT	7.2757673791091
1	210	2 Light	V	V	WT	V_V_WT	0.06	6.288	1_V_V_WT	V_V_WT	7.27849257639716
1	211	2 Light	V	V	WT	V_V_WT	0.147	6.349	1_V_V_WT	V_V_WT	7.28218342754951
1	212	2 Light	V	V	WT	V_V_WT	0.056	6.363	1_V_V_WT	V_V_WT	7.28685474683735
1	213	2 Light	V	V	WT	V_V_WT	0.098	6.343	1_V_V_WT	V_V_WT	7.29252134592837
1	214	2 Light	V	V	WT	V_V_WT	0.138	6.341	1_V_V_WT	V_V_WT	7.29919656110612
1	215	2 Light	V	V	WT	V_V_WT	0.089	6.388	1_V_V_WT	V_V_WT	7.30688779155311
1	216	2 Light	V	V	WT	V_V_WT	0.097	6.416	1_V_V_WT	V_V_WT	7.31559950962429
1	217	2 Light	V	V	WT	V_V_WT	0.094	6.441	1_V_V_WT	V_V_WT	7.32532903179834
1	218	2 Light	V	V	WT	V_V_WT	0.112	6.291	1_V_V_WT	V_V_WT	7.33606523794457
1	219	2 Light	V	V	WT	V_V_WT	0.182	6.205	1_V_V_WT	V_V_WT	7.34779015630132
1	220	2 Light	V	V	WT	V_V_WT	0.148	6.267	1_V_V_WT	V_V_WT	7.36048320537574
1	221	2 Light	V	V	WT	V_V_WT	0.07	6.257	1_V_V_WT	V_V_WT	7.37411878241522
1	222	2 Light	V	V	WT	V_V_WT	0.055	6.276	1_V_V_WT	V_V_WT	7.3886689330691
1	223	2 Light	V	V	WT	V_V_WT	0.035	6.363	1_V_V_WT	V_V_WT	7.40410022466909
1	224	2 Light	V	V	WT	V_V_WT	0.152	6.425	1_V_V_WT	V_V_WT	7.42037397236158
1	225	2 Light	V	V	WT	V_V_WT	0.106	6.5	1_V_V_WT	V_V_WT	7.43745047283967
1	226	2 Light	V	V	WT	V_V_WT	0.09	6.462	1_V_V_WT	V_V_WT	7.45529001356033
1	227	2 Light	V	V	WT	V_V_WT	0.104	6.402	1_V_V_WT	V_V_WT	7.47385221918693
1	228	2 Light	V	V	WT	V_V_WT	0.083	6.328	1_V_V_WT	V_V_WT	7.49309347104093
1	229	2 Light	V	V	WT	V_V_WT	0.067	6.303	1_V_V_WT	V_V_WT	7.51296674846948
1	230	2 Light	V	V	WT	V_V_WT	0.127	6.327	1_V_V_WT	V_V_WT	7.53342221467908
1	231	2 Light	V	V	WT	V_V_WT	0.145	6.201	1_V_V_WT	V_V_WT	7.55440809824007
1	232	2 Light	V	V	WT	V_V_WT	0.108	6.226	1_V_V_WT	V_V_WT	7.57587209364186
1	233	2 Light	V	V	WT	V_V_WT	0.095	6.197	1_V_V_WT	V_V_WT	7.59776122351979
1	234	2 Light	V	V	WT	V_V_WT	0.084	6.2	1_V_V_WT	V_V_WT	7.62002234736949
1	235	2 Light	V	V	WT	V_V_WT	0.085	6.3	1_V_V_WT	V_V_WT	7.64260231802469
1	236	2 Light	V	V	WT	V_V_WT	0.116	6.365	1_V_V_WT	V_V_WT	7.66544799857482
1	237	2 Light	V	V	WT	V_V_WT	0.051	6.361	1_V_V_WT	V_V_WT	7.68850653515973
1	238	2 Light	V	V	WT	V_V_WT	0.088	6.39	1_V_V_WT	V_V_WT	7.71172625678987
1	239	2 Light	V	V	WT	V_V_WT	0.042	6.347	1_V_V_WT	V_V_WT	7.73505622786355
1	240	2 Light	V	V	WT	V_V_WT	0.12	6.416	1_V_V_WT	V_V_WT	7.7584473089557
1	241	2 Light	V	V	WT	V_V_WT	0.177	6.33	1_V_V_WT	V_V_WT	7.78185080703131
1	242	2 Light	V	V	WT	V_V_WT	0.113	6.393	1_V_V_WT	V_V_WT	7.80521803065006
1	243	2 Light	V	V	WT	V_V_WT	0.12	6.414	1_V_V_WT	V_V_WT	7.82850096941114
1	244	2 Light	V	V	WT	V_V_WT	0.133	6.424	1_V_V_WT	V_V_WT	7.85165435246157
1	245	2 Light	V	V	WT	V_V_WT	0.104	6.515	1_V_V_WT	V_V_WT	7.87463434801633
1	246	2 Light	V	V	WT	V_V_WT	0.126	6.487	1_V_V_WT	V_V_WT	7.8974001700914
1	247	2 Light	V	V	WT	V_V_WT	0.101	6.508	1_V_V_WT	V_V_WT	7.9199125908881
1	248	2 Light	V	V	WT	V_V_WT	0.105	6.507	1_V_V_WT	V_V_WT	7.94213642995416
1	249	2 Light	V	V	WT	V_V_WT	0.102	6.457	1_V_V_WT	V_V_WT	7.96404058856589
1	250	2 Light	V	V	WT	V_V_WT	0.128	6.42	1_V_V_WT	V_V_WT	7.9855955987935
1	251	2 Light	V	V	WT	V_V_WT	0.123	6.474	1_V_V_WT	V_V_WT	8.00677609480586
1	252	2 Light	V	V	WT	V_V_WT	0.164	6.528	1_V_V_WT	V_V_WT	8.02756157246422
1	253	2 Light	V	V	WT	V_V_WT	0.162	6.619	1_V_V_WT	V_V_WT	8.04793552522484
1	254	2 Light	V	V	WT	V_V_WT	0.14	6.614	1_V_V_WT	V_V_WT	8.0678822496682
1	255	2 Light	V	V	WT	V_V_WT	0.177	6.636	1_V_V_WT	V_V_WT	8.08738675962034
1	256	2 Light	V	V	WT	V_V_WT	0.05	6.628	1_V_V_WT	V_V_WT	8.10643695532233
1	257	2 Light	V	V	WT	V_V_WT	0.043	6.616	1_V_V_WT	V_V_WT	8.12502145892764
1	258	2 Light	V	V	WT	V_V_WT	0.051	6.73	1_V_V_WT	V_V_WT	8.14312950554263
1	259	2 Light	V	V	WT	V_V_WT	0.084	6.747	1_V_V_WT	V_V_WT	8.16075278818243
1	260	2 Light	V	V	WT	V_V_WT	0.114	6.701	1_V_V_WT	V_V_WT	8.17788413326905
1	261	2 Light	V	V	WT	V_V_WT	0.11	6.618	1_V_V_WT	V_V_WT	8.19451850095106
1	262	2 Light	V	V	WT	V_V_WT	0.121	6.586	1_V_V_WT	V_V_WT	8.21065137732015
1	263	2 Light	V	V	WT	V_V_WT	0.12	6.683	1_V_V_WT	V_V_WT	8.22627865467388
1	264	2 Light	V	V	WT	V_V_WT	0.095	6.731	1_V_V_WT	V_V_WT	8.24139785068906
1	265	2 Light	V	V	WT	V_V_WT	0.126	6.77	1_V_V_WT	V_V_WT	8.25600688865037
1	266	2 Light	V	V	WT	V_V_WT	0.119	6.756	1_V_V_WT	V_V_WT	8.27010368869279
1	267	2 Light	V	V	WT	V_V_WT	0.131	6.77	1_V_V_WT	V_V_WT	8.28368617215738
1	268	2 Light	V	V	WT	V_V_WT	0.082	6.807	1_V_V_WT	V_V_WT	8.29675226146336
1	269	2 Light	V	V	WT	V_V_WT	0.082	6.816	1_V_V_WT	V_V_WT	8.30930007561306
1	270	2 Light	V	V	WT	V_V_WT	0.129	6.784	1_V_V_WT	V_V_WT	8.32132868561022
1	271	2 Light	V	V	WT	V_V_WT	0.061	6.681	1_V_V_WT	V_V_WT	8.33283804259561
1	272	2 Light	V	V	WT	V_V_WT	0.119	6.645	1_V_V_WT	V_V_WT	8.34382840344998
1	273	2 Light	V	V	WT	V_V_WT	0.119	6.677	1_V_V_WT	V_V_WT	8.35430055719776
1	274	2 Light	V	V	WT	V_V_WT	0.148	6.681	1_V_V_WT	V_V_WT	8.36425542743602
1	275	2 Light	V	V	WT	V_V_WT	0.18	6.627	1_V_V_WT	V_V_WT	8.37369403772922
1	276	2 Light	V	V	WT	V_V_WT	0.069	6.569	1_V_V_WT	V_V_WT	8.38261794612491
1	277	2 Light	V	V	WT	V_V_WT	0.115	6.519	1_V_V_WT	V_V_WT	8.39102922795338
1	278	2 Light	V	V	WT	V_V_WT	0.111	6.493	1_V_V_WT	V_V_WT	8.39893017317083
1	279	2 Light	V	V	WT	V_V_WT	0.132	6.479	1_V_V_WT	V_V_WT	8.40632351080089
1	280	2 Light	V	V	WT	V_V_WT	0.111	6.472	1_V_V_WT	V_V_WT	8.41321209073946
1	281	2 Light	V	V	WT	V_V_WT	0.124	6.532	1_V_V_WT	V_V_WT	8.41959875030501
1	282	2 Light	V	V	WT	V_V_WT	0.109	6.421	1_V_V_WT	V_V_WT	8.42548633101453
1	283	2 Light	V	V	WT	V_V_WT	0.126	6.383	1_V_V_WT	V_V_WT	8.43087768055047
1	284	2 Light	V	V	WT	V_V_WT	0.147	6.394	1_V_V_WT	V_V_WT	8.43577581350176
1	285	2 Light	V	V	WT	V_V_WT	0.128	6.421	1_V_V_WT	V_V_WT	8.44018466256034
1	286	2 Light	V	V	WT	V_V_WT	0.082	6.447	1_V_V_WT	V_V_WT	8.444109297534
1	287	2 Light	V	V	WT	V_V_WT	0.092	6.563	1_V_V_WT	V_V_WT	8.44755580469044
1	288	2 Light	V	V	WT	V_V_WT	0.197	6.612	1_V_V_WT	V_V_WT	8.45053047256873
1	289	2 Light	V	V	WT	V_V_WT	0.084	6.688	1_V_V_WT	V_V_WT	8.45303958822916
1	290	2 Light	V	V	WT	V_V_WT	0.081	6.651	1_V_V_WT	V_V_WT	8.45508944519566
1	291	2 Light	V	V	WT	V_V_WT	0.062	6.647	1_V_V_WT	V_V_WT	8.45668657118463
1	292	2 Light	V	V	WT	V_V_WT	0.076	6.683	1_V_V_WT	V_V_WT	8.45783872178471
1	293	2 Light	V	V	WT	V_V_WT	0.192	6.698	1_V_V_WT	V_V_WT	8.45855511849954
1	294	2 Light	V	V	WT	V_V_WT	0.132	6.812	1_V_V_WT	V_V_WT	8.45884641682085
1	295	2 Light	V	V	WT	V_V_WT	0.124	6.832	1_V_V_WT	V_V_WT	8.45872446501409
1	296	2 Light	V	V	WT	V_V_WT	0.102	6.894	1_V_V_WT	V_V_WT	8.45820156012001
1	297	2 Light	V	V	WT	V_V_WT	0.065	6.91	1_V_V_WT	V_V_WT	8.45729103528474
1	298	2 Light	V	V	WT	V_V_WT	0.125	6.926	1_V_V_WT	V_V_WT	8.45600740322326
1	299	2 Light	V	V	WT	V_V_WT	0.051	6.979	1_V_V_WT	V_V_WT	8.45436622959753
1	300	2 Light	V	V	WT	V_V_WT	0.088	6.996	1_V_V_WT	V_V_WT	8.45238386980314
1	301	2 Light	V	V	WT	V_V_WT	0.074	7.078	1_V_V_WT	V_V_WT	8.45007683927476
1	302	2 Light	V	V	WT	V_V_WT	0.077	7.054	1_V_V_WT	V_V_WT	8.44746165205434
1	303	2 Light	V	V	WT	V_V_WT	0.152	6.995	1_V_V_WT	V_V_WT	8.44455486476822
1	304	2 Light	V	V	WT	V_V_WT	0.137	6.97	1_V_V_WT	V_V_WT	8.44137325032492
1	305	2 Light	V	V	WT	V_V_WT	0.05	6.839	1_V_V_WT	V_V_WT	8.43793370700481
1	306	2 Light	V	V	WT	V_V_WT	0.068	6.829	1_V_V_WT	V_V_WT	8.43425315623912
1	307	2 Light	V	V	WT	V_V_WT	0.051	6.812	1_V_V_WT	V_V_WT	8.43034845073952
1	308	2 Light	V	V	WT	V_V_WT	0.079	6.828	1_V_V_WT	V_V_WT	8.4262362140176
1	309	2 Light	V	V	WT	V_V_WT	0.088	6.802	1_V_V_WT	V_V_WT	8.42193300519674
1	310	2 Light	V	V	WT	V_V_WT	0.121	6.792	1_V_V_WT	V_V_WT	8.41745537786322
1	311	2 Light	V	V	WT	V_V_WT	0.183	6.835	1_V_V_WT	V_V_WT	8.41281976107516
1	312	2 Light	V	V	WT	V_V_WT	0.053	6.79	1_V_V_WT	V_V_WT	8.40804205004194
1	313	2 Light	V	V	WT	V_V_WT	0.124	6.984	1_V_V_WT	V_V_WT	8.403137857381
1	314	2 Light	V	V	WT	V_V_WT	0.151	6.948	1_V_V_WT	V_V_WT	8.39812206801755
1	315	2 Light	V	V	WT	V_V_WT	0.204	6.872	1_V_V_WT	V_V_WT	8.39300885287386
1	316	2 Light	V	V	WT	V_V_WT	0.076	6.896	1_V_V_WT	V_V_WT	8.38781209892164
1	317	2 Light	V	V	WT	V_V_WT	0.159	6.908	1_V_V_WT	V_V_WT	8.3825450854106
1	318	2 Light	V	V	WT	V_V_WT	0.1	6.83	1_V_V_WT	V_V_WT	8.37722053066865
1	319	2 Light	V	V	WT	V_V_WT	0.16	6.837	1_V_V_WT	V_V_WT	8.37185104889929
1	320	2 Light	V	V	WT	V_V_WT	0.077	6.839	1_V_V_WT	V_V_WT	8.3664492461722
1	321	2 Light	V	V	WT	V_V_WT	0.106	6.978	1_V_V_WT	V_V_WT	8.36102774834866
1	322	2 Light	V	V	WT	V_V_WT	0.157	7.105	1_V_V_WT	V_V_WT	8.35559928976439
1	323	2 Light	V	V	WT	V_V_WT	0.135	7.057	1_V_V_WT	V_V_WT	8.35017683218539
1	324	2 Light	V	V	WT	V_V_WT	0.209	6.989	1_V_V_WT	V_V_WT	8.34477339562651
1	325	2 Light	V	V	WT	V_V_WT	0.146	6.999	1_V_V_WT	V_V_WT	8.33940200518228
1	326	2 Light	V	V	WT	V_V_WT	0.181	7.008	1_V_V_WT	V_V_WT	8.3340759333161
1	327	2 Light	V	V	WT	V_V_WT	0.147	6.997	1_V_V_WT	V_V_WT	8.32880978068154
1	328	2 Light	V	V	WT	V_V_WT	0.098	7.019	1_V_V_WT	V_V_WT	8.32361999524968
1	329	2 Light	V	V	WT	V_V_WT	0.135	7.095	1_V_V_WT	V_V_WT	8.31852520652943
1	330	2 Light	V	V	WT	V_V_WT	0.146	7.079	1_V_V_WT	V_V_WT	8.31354607233422
1	331	2 Light	V	V	WT	V_V_WT	0.143	7.123	1_V_V_WT	V_V_WT	8.30870367583864
1	332	2 Light	V	V	WT	V_V_WT	0.095	7.145	1_V_V_WT	V_V_WT	8.30401908767205
1	333	2 Light	V	V	WT	V_V_WT	0.06	7.111	1_V_V_WT	V_V_WT	8.29951339012304
1	334	2 Light	V	V	WT	V_V_WT	0.123	7.082	1_V_V_WT	V_V_WT	8.2952083104893
1	335	2 Light	V	V	WT	V_V_WT	0.049	7.087	1_V_V_WT	V_V_WT	8.29112817989827
1	336	2 Light	V	V	WT	V_V_WT	0.059	7.081	1_V_V_WT	V_V_WT	8.28729868940768
1	337	2 Light	V	V	WT	V_V_WT	0.098	7.098	1_V_V_WT	V_V_WT	8.28374909307955
1	338	2 Light	V	V	WT	V_V_WT	0.127	7.13	1_V_V_WT	V_V_WT	8.28051225855584
1	339	2 Light	V	V	WT	V_V_WT	0.106	7.122	1_V_V_WT	V_V_WT	8.27762178374888
1	340	2 Light	V	V	WT	V_V_WT	0.101	7.173	1_V_V_WT	V_V_WT	8.27511199333174
1	341	2 Light	V	V	WT	V_V_WT	0.167	7.195	1_V_V_WT	V_V_WT	8.27302013556078
1	342	2 Light	V	V	WT	V_V_WT	0.064	7.273	1_V_V_WT	V_V_WT	8.27138418732436
1	343	2 Light	V	V	WT	V_V_WT	0.32	7.266	1_V_V_WT	V_V_WT	8.27024212044464
1	344	2 Light	V	V	WT	V_V_WT	0.111	7.203	1_V_V_WT	V_V_WT	8.26963191501482
1	345	2 Light	V	V	WT	V_V_WT	0.052	7.116	1_V_V_WT	V_V_WT	8.269592083163
1	346	2 Light	V	V	WT	V_V_WT	0.106	7.142	1_V_V_WT	V_V_WT	8.27016331261061
1	347	2 Light	V	V	WT	V_V_WT	0.104	7.076	1_V_V_WT	V_V_WT	8.27138721717685
1	348	2 Light	V	V	WT	V_V_WT	0.119	7.085	1_V_V_WT	V_V_WT	8.27330698531027
1	349	2 Light	V	V	WT	V_V_WT	0.091	7.061	1_V_V_WT	V_V_WT	8.27596620374583
1	350	2 Light	V	V	WT	V_V_WT	0.083	7.086	1_V_V_WT	V_V_WT	8.27940854875285
1	351	2 Light	V	V	WT	V_V_WT	0.201	7.136	1_V_V_WT	V_V_WT	8.28367808518792
1	352	2 Light	V	V	WT	V_V_WT	0.203	7.094	1_V_V_WT	V_V_WT	8.2888188257966
1	353	2 Light	V	V	WT	V_V_WT	0.144	7.023	1_V_V_WT	V_V_WT	8.2948739134493
1	354	2 Light	V	V	WT	V_V_WT	0.064	6.9	1_V_V_WT	V_V_WT	8.30188480220829
1	355	2 Light	V	V	WT	V_V_WT	0.134	6.89	1_V_V_WT	V_V_WT	8.30989042844276
1	356	2 Light	V	V	WT	V_V_WT	0.111	6.847	1_V_V_WT	V_V_WT	8.31892634222992
1	357	2 Light	V	V	WT	V_V_WT	0.054	6.847	1_V_V_WT	V_V_WT	8.32902381990484
1	358	2 Light	V	V	WT	V_V_WT	0.147	6.83	1_V_V_WT	V_V_WT	8.34020897761114
1	359	2 Light	V	V	WT	V_V_WT	0.127	6.801	1_V_V_WT	V_V_WT	8.35250186220821
1	360	2 Light	V	V	WT	V_V_WT	0.072	6.814	1_V_V_WT	V_V_WT	8.36591688331197
1	361	2 Light	V	V	WT	V_V_WT	0.118	6.768	1_V_V_WT	V_V_WT	8.3804672839969
1	362	2 Light	V	V	WT	V_V_WT	0.099	6.84	1_V_V_WT	V_V_WT	8.39616474081036
1	363	2 Light	V	V	WT	V_V_WT	0.118	6.919	1_V_V_WT	V_V_WT	8.41301295036238
1	364	2 Light	V	V	WT	V_V_WT	0.108	6.918	1_V_V_WT	V_V_WT	8.43100726224608
1	365	2 Light	V	V	WT	V_V_WT	0.055	7.003	1_V_V_WT	V_V_WT	8.45014133637915
1	366	2 Light	V	V	WT	V_V_WT	0.062	6.997	1_V_V_WT	V_V_WT	8.47040685256224
1	367	2 Light	V	V	WT	V_V_WT	0.068	7.005	1_V_V_WT	V_V_WT	8.49178756670449
1	368	2 Light	V	V	WT	V_V_WT	0.111	7.011	1_V_V_WT	V_V_WT	8.51426316565321
1	369	2 Light	V	V	WT	V_V_WT	0.08	7.069	1_V_V_WT	V_V_WT	8.5378049583227
1	370	2 Light	V	V	WT	V_V_WT	0.172	7.134	1_V_V_WT	V_V_WT	8.56238216623714
1	371	2 Light	V	V	WT	V_V_WT	0.205	7.06	1_V_V_WT	V_V_WT	8.5879640099035
1	372	2 Light	V	V	WT	V_V_WT	0.131	7.159	1_V_V_WT	V_V_WT	8.61451762683614
1	373	2 Light	V	V	WT	V_V_WT	0.117	6.933	1_V_V_WT	V_V_WT	8.64200183132786
1	374	2 Light	V	V	WT	V_V_WT	0.088	6.896	1_V_V_WT	V_V_WT	8.6703714153563
1	375	2 Light	V	V	WT	V_V_WT	0.117	7.079	1_V_V_WT	V_V_WT	8.69957340391003
1	376	2 Light	V	V	WT	V_V_WT	0.102	7.158	1_V_V_WT	V_V_WT	8.72955117238254
1	377	2 Light	V	V	WT	V_V_WT	0.093	7.174	1_V_V_WT	V_V_WT	8.76023971060343
1	378	2 Light	V	V	WT	V_V_WT	0.109	7.217	1_V_V_WT	V_V_WT	8.79156608811902
1	379	2 Light	V	V	WT	V_V_WT	0.136	7.248	1_V_V_WT	V_V_WT	8.82345581443734
1	380	2 Light	V	V	WT	V_V_WT	0.102	7.31	1_V_V_WT	V_V_WT	8.85583343764556
1	381	2 Light	V	V	WT	V_V_WT	0.156	7.301	1_V_V_WT	V_V_WT	8.8886189283083
1	382	2 Light	V	V	WT	V_V_WT	0.115	7.291	1_V_V_WT	V_V_WT	8.92172839384828
1	383	2 Light	V	V	WT	V_V_WT	0.064	7.297	1_V_V_WT	V_V_WT	8.95507721413402
1	384	2 Light	V	V	WT	V_V_WT	0.086	7.33	1_V_V_WT	V_V_WT	8.98858076727472
1	385	2 Light	V	V	WT	V_V_WT	0.136	7.377	1_V_V_WT	V_V_WT	9.02215444025682
1	386	2 Light	V	V	WT	V_V_WT	0.138	7.377	1_V_V_WT	V_V_WT	9.05571429549165
1	387	2 Light	V	V	WT	V_V_WT	0.147	7.566	1_V_V_WT	V_V_WT	9.08918014233362
1	388	2 Light	V	V	WT	V_V_WT	0.081	7.599	1_V_V_WT	V_V_WT	9.1224764724219
1	389	2 Light	V	V	WT	V_V_WT	0.106	7.641	1_V_V_WT	V_V_WT	9.1555287708192
1	390	2 Light	V	V	WT	V_V_WT	0.159	7.7	1_V_V_WT	V_V_WT	9.18826447385507
1	391	2 Light	V	V	WT	V_V_WT	0.097	7.683	1_V_V_WT	V_V_WT	9.22061881155071
1	392	2 Light	V	V	WT	V_V_WT	0.167	7.757	1_V_V_WT	V_V_WT	9.2525289618613
1	393	2 Light	V	V	WT	V_V_WT	0.139	7.772	1_V_V_WT	V_V_WT	9.28393497263708
1	394	2 Light	V	V	WT	V_V_WT	0.122	7.819	1_V_V_WT	V_V_WT	9.31478835158159
1	395	2 Light	V	V	WT	V_V_WT	0.134	7.965	1_V_V_WT	V_V_WT	9.34504347168919
1	396	2 Light	V	V	WT	V_V_WT	0.053	8.103	1_V_V_WT	V_V_WT	9.37465470622452
1	397	2 Light	V	V	WT	V_V_WT	0.106	8.194	1_V_V_WT	V_V_WT	9.40358033678321
1	398	2 Light	V	V	WT	V_V_WT	0.133	8.25	1_V_V_WT	V_V_WT	9.43179426559911
1	399	2 Light	V	V	WT	V_V_WT	0.164	8.324	1_V_V_WT	V_V_WT	9.45927860030749
1	400	2 Light	V	V	WT	V_V_WT	0.166	8.304	1_V_V_WT	V_V_WT	9.48603710479274
1	401	2 Light	V	V	WT	V_V_WT	0.093	8.234	1_V_V_WT	V_V_WT	9.51210023275206
1	402	2 Light	V	V	WT	V_V_WT	0.163	8.211	1_V_V_WT	V_V_WT	9.5375212239686
1	403	2 Light	V	V	WT	V_V_WT	0.094	8.423	1_V_V_WT	V_V_WT	9.56235789864984
1	404	2 Light	V	V	WT	V_V_WT	0.074	8.474	1_V_V_WT	V_V_WT	9.58666807338624
1	405	2 Light	V	V	WT	V_V_WT	0.235	8.459	1_V_V_WT	V_V_WT	9.61050956389061
1	406	2 Light	V	V	WT	V_V_WT	0.185	8.54	1_V_V_WT	V_V_WT	9.63394490886318
1	407	2 Light	V	V	WT	V_V_WT	0.12	8.583	1_V_V_WT	V_V_WT	9.65706012715212
1	408	2 Light	V	V	WT	V_V_WT	0.162	8.605	1_V_V_WT	V_V_WT	9.67996901455293
1	409	2 Light	V	V	WT	V_V_WT	0.122	8.611	1_V_V_WT	V_V_WT	9.70280805196952
1	410	2 Light	V	V	WT	V_V_WT	0.145	8.737	1_V_V_WT	V_V_WT	9.72572240924462
1	411	2 Light	V	V	WT	V_V_WT	0.192	8.713	1_V_V_WT	V_V_WT	9.74887784461603
1	412	2 Light	V	V	WT	V_V_WT	0.193	8.739	1_V_V_WT	V_V_WT	9.77246004064524
1	413	2 Light	V	V	WT	V_V_WT	0.15	8.881	1_V_V_WT	V_V_WT	9.79665860150123
1	414	2 Light	V	V	WT	V_V_WT	0.097	8.936	1_V_V_WT	V_V_WT	9.82166314100855
1	415	2 Light	V	V	WT	V_V_WT	0.181	8.982	1_V_V_WT	V_V_WT	9.84766327054973
1	416	2 Light	V	V	WT	V_V_WT	0.111	8.971	1_V_V_WT	V_V_WT	9.87484859773908
1	417	2 Light	V	V	WT	V_V_WT	0.243	8.996	1_V_V_WT	V_V_WT	9.90340873315351
1	418	2 Light	V	V	WT	V_V_WT	0.18	9.054	1_V_V_WT	V_V_WT	9.933534727194
1	419	2 Light	V	V	WT	V_V_WT	0.169	9.052	1_V_V_WT	V_V_WT	9.96542437690992
1	420	2 Light	V	V	WT	V_V_WT	0.131	9.043	1_V_V_WT	V_V_WT	9.99928083867395
1	421	2 Light	V	V	WT	V_V_WT	0.101	9.061	1_V_V_WT	V_V_WT	10.0353082432374
1	422	2 Light	V	V	WT	V_V_WT	0.173	8.983	1_V_V_WT	V_V_WT	10.0737107282789
1	423	2 Light	V	V	WT	V_V_WT	0.133	9.054	1_V_V_WT	V_V_WT	10.114691384952
1	424	2 Light	V	V	WT	V_V_WT	0.155	9.043	1_V_V_WT	V_V_WT	10.1584491479032
1	425	2 Light	V	V	WT	V_V_WT	0.201	9.042	1_V_V_WT	V_V_WT	10.205181907662
1	426	2 Light	V	V	WT	V_V_WT	0.2	9.218	1_V_V_WT	V_V_WT	10.2550875565197
1	427	2 Light	V	V	WT	V_V_WT	0.159	9.269	1_V_V_WT	V_V_WT	10.30836076681
1	428	2 Light	V	V	WT	V_V_WT	0.167	9.322	1_V_V_WT	V_V_WT	10.3651833390849
1	429	2 Light	V	V	WT	V_V_WT	0.154	9.295	1_V_V_WT	V_V_WT	10.4257338595062
1	430	2 Light	V	V	WT	V_V_WT	0.152	9.24	1_V_V_WT	V_V_WT	10.4901909056806
1	431	2 Light	V	V	WT	V_V_WT	0.135	9.291	1_V_V_WT	V_V_WT	10.5587330616563
1	432	2 Light	V	V	WT	V_V_WT	0.108	9.206	1_V_V_WT	V_V_WT	10.6315389148312
1	433	2 Light	V	V	WT	V_V_WT	0.329	9.306	1_V_V_WT	V_V_WT	10.7087806452187
1	434	2 Light	V	V	WT	V_V_WT	0.139	9.441	1_V_V_WT	V_V_WT	10.7905979536635
1	435	2 Light	V	V	WT	V_V_WT	0.102	9.408	1_V_V_WT	V_V_WT	10.8770966115382
1	436	2 Light	V	V	WT	V_V_WT	0.183	9.453	1_V_V_WT	V_V_WT	10.9683754978869
1	437	2 Light	V	V	WT	V_V_WT	0.136	9.447	1_V_V_WT	V_V_WT	11.0645334928285
1	438	2 Light	V	V	WT	V_V_WT	0.131	9.463	1_V_V_WT	V_V_WT	11.1656608716365
1	439	2 Light	V	V	WT	V_V_WT	0.142	9.473	1_V_V_WT	V_V_WT	11.2718134709945
1	440	2 Light	V	V	WT	V_V_WT	0.228	9.584	1_V_V_WT	V_V_WT	11.3830385056838
1	441	2 Light	V	V	WT	V_V_WT	0.132	9.788	1_V_V_WT	V_V_WT	11.4993832053165
1	442	2 Light	V	V	WT	V_V_WT	0.141	9.855	1_V_V_WT	V_V_WT	11.620894791094
1	443	3 Dark	V	V	WT	V_V_WT	0.206	9.959	1_V_V_WT	V_V_WT	11.7476204874638
1	444	3 Dark	V	V	WT	V_V_WT	0.141	10.281	1_V_V_WT	V_V_WT	11.8795971713884
1	445	3 Dark	V	V	WT	V_V_WT	0.182	10.446	1_V_V_WT	V_V_WT	12.0168203198294
1	446	3 Dark	V	V	WT	V_V_WT	0.127	10.682	1_V_V_WT	V_V_WT	12.159275063782
1	447	3 Dark	V	V	WT	V_V_WT	0.172	10.764	1_V_V_WT	V_V_WT	12.3069465362568
1	448	3 Dark	V	V	WT	V_V_WT	0.139	10.898	1_V_V_WT	V_V_WT	12.4598090585489
1	449	3 Dark	V	V	WT	V_V_WT	0.104	11.095	1_V_V_WT	V_V_WT	12.6177937141486
1	450	3 Dark	V	V	WT	V_V_WT	0.15	11.287	1_V_V_WT	V_V_WT	12.7808207856196
1	451	3 Dark	V	V	WT	V_V_WT	0.115	11.531	1_V_V_WT	V_V_WT	12.948810545763
1	452	3 Dark	V	V	WT	V_V_WT	0.089	11.541	1_V_V_WT	V_V_WT	13.1216726232349
1	453	3 Dark	V	V	WT	V_V_WT	0.21	11.645	1_V_V_WT	V_V_WT	13.2992740519451
1	454	3 Dark	V	V	WT	V_V_WT	0.111	11.779	1_V_V_WT	V_V_WT	13.4814712142595
1	455	3 Dark	V	V	WT	V_V_WT	0.133	12.005	1_V_V_WT	V_V_WT	13.6681204948188
1	456	3 Dark	V	V	WT	V_V_WT	0.229	12.087	1_V_V_WT	V_V_WT	13.8590782723837
1	457	3 Dark	V	V	WT	V_V_WT	0.157	12.081	1_V_V_WT	V_V_WT	14.0542009379673
1	458	3 Dark	V	V	WT	V_V_WT	0.186	12.19	1_V_V_WT	V_V_WT	14.2533356136934
1	459	3 Dark	V	V	WT	V_V_WT	0.137	12.293	1_V_V_WT	V_V_WT	14.4562923905526
1	460	3 Dark	V	V	WT	V_V_WT	0.111	12.396	1_V_V_WT	V_V_WT	14.662872109688
1	461	3 Dark	V	V	WT	V_V_WT	0.144	12.542	1_V_V_WT	V_V_WT	14.8728756086288
1	462	3 Dark	V	V	WT	V_V_WT	0.078	12.682	1_V_V_WT	V_V_WT	15.0861037231476
1	463	3 Dark	V	V	WT	V_V_WT	0.194	12.726	1_V_V_WT	V_V_WT	15.3023572932882
1	464	3 Dark	V	V	WT	V_V_WT	0.209	12.955	1_V_V_WT	V_V_WT	15.5214305120237
1	465	3 Dark	V	V	WT	V_V_WT	0.202	13.172	1_V_V_WT	V_V_WT	15.7430849261793
1	466	3 Dark	V	V	WT	V_V_WT	0.23	13.186	1_V_V_WT	V_V_WT	15.9670454882414
1	467	3 Dark	V	V	WT	V_V_WT	0.114	13.405	1_V_V_WT	V_V_WT	16.1930088936809
1	468	3 Dark	V	V	WT	V_V_WT	0.178	13.577	1_V_V_WT	V_V_WT	16.4206662891233
1	469	3 Dark	V	V	WT	V_V_WT	0.132	13.958	1_V_V_WT	V_V_WT	16.6497088258151
1	470	3 Dark	V	V	WT	V_V_WT	0.256	14.187	1_V_V_WT	V_V_WT	16.8798276522709
1	471	3 Dark	V	V	WT	V_V_WT	0.396	14.406	1_V_V_WT	V_V_WT	17.1107139196262
1	472	3 Dark	V	V	WT	V_V_WT	0.26	14.65	1_V_V_WT	V_V_WT	17.3420587759663
1	473	3 Dark	V	V	WT	V_V_WT	0.254	14.656	1_V_V_WT	V_V_WT	17.5735533733267
1	474	3 Dark	V	V	WT	V_V_WT	0.419	14.875	1_V_V_WT	V_V_WT	17.8048888597331
1	475	3 Dark	V	V	WT	V_V_WT	0.346	15.118	1_V_V_WT	V_V_WT	18.0357563877926
1	476	3 Dark	V	V	WT	V_V_WT	0.347	15.402	1_V_V_WT	V_V_WT	18.2658471037206
1	477	3 Dark	V	V	WT	V_V_WT	0.325	15.634	1_V_V_WT	V_V_WT	18.4948521602081
1	478	3 Dark	V	V	WT	V_V_WT	0.314	15.866	1_V_V_WT	V_V_WT	18.7224647993091
1	479	3 Dark	V	V	WT	V_V_WT	0.366	16.13	1_V_V_WT	V_V_WT	18.9483866254834
1	480	3 Dark	V	V	WT	V_V_WT	0.323	16.453	1_V_V_WT	V_V_WT	19.1723213418552
1	481	3 Dark	V	V	WT	V_V_WT	0.345	16.707	1_V_V_WT	V_V_WT	19.3939726499367
1	482	3 Dark	V	V	WT	V_V_WT	0.183	16.943	1_V_V_WT	V_V_WT	19.6130487382544
1	483	3 Dark	V	V	WT	V_V_WT	0.237	17.027	1_V_V_WT	V_V_WT	19.8292757683507
1	484	3 Dark	V	V	WT	V_V_WT	0.289	17.543	1_V_V_WT	V_V_WT	20.0423899542241
1	485	3 Dark	V	V	WT	V_V_WT	0.427	17.872	1_V_V_WT	V_V_WT	20.2521497698793
1	486	3 Dark	V	V	WT	V_V_WT	0.282	18.027	1_V_V_WT	V_V_WT	20.4583192485295
1	487	3 Dark	V	V	WT	V_V_WT	0.153	18.261	1_V_V_WT	V_V_WT	20.6606624261789
1	488	3 Dark	V	V	WT	V_V_WT	0.276	18.364	1_V_V_WT	V_V_WT	20.85895069213
1	489	3 Dark	V	V	WT	V_V_WT	0.257	18.517	1_V_V_WT	V_V_WT	21.0529925493219
1	490	3 Dark	V	V	WT	V_V_WT	0.255	18.752	1_V_V_WT	V_V_WT	21.2426427305462
1	491	3 Dark	V	V	WT	V_V_WT	0.281	19.04	1_V_V_WT	V_V_WT	21.4277958020785
1	492	3 Dark	V	V	WT	V_V_WT	0.248	19.391	1_V_V_WT	V_V_WT	21.6083629139566
1	493	3 Dark	V	V	WT	V_V_WT	0.373	19.666	1_V_V_WT	V_V_WT	21.7842894186873
1	494	3 Dark	V	V	WT	V_V_WT	0.368	20.04	1_V_V_WT	V_V_WT	21.9555292189399
1	495	3 Dark	V	V	WT	V_V_WT	0.319	20.261	1_V_V_WT	V_V_WT	22.1220362183379
1	496	3 Dark	V	V	WT	V_V_WT	0.197	20.525	1_V_V_WT	V_V_WT	22.2837734094275
1	497	3 Dark	V	V	WT	V_V_WT	0.355	20.93	1_V_V_WT	V_V_WT	22.4407401342575
1	498	3 Dark	V	V	WT	V_V_WT	0.303	21.22	1_V_V_WT	V_V_WT	22.5929448282238
1	499	3 Dark	V	V	WT	V_V_WT	0.523	21.733	1_V_V_WT	V_V_WT	22.7404049732133
1	500	3 Dark	V	V	WT	V_V_WT	0.457	21.889	1_V_V_WT	V_V_WT	22.8831742563478
1	501	3 Dark	V	V	WT	V_V_WT	0.351	21.636	1_V_V_WT	V_V_WT	23.0213154188175
1	502	3 Dark	V	V	WT	V_V_WT	0.385	21.834	1_V_V_WT	V_V_WT	23.1548911917925
1	503	3 Dark	V	V	WT	V_V_WT	0.212	21.84	1_V_V_WT	V_V_WT	23.2839643168056
1	504	3 Dark	V	V	WT	V_V_WT	0.36	21.809	1_V_V_WT	V_V_WT	23.4086057234731
1	505	3 Dark	V	V	WT	V_V_WT	0.425	21.79	1_V_V_WT	V_V_WT	23.5289191270457
1	506	3 Dark	V	V	WT	V_V_WT	0.411	21.825	1_V_V_WT	V_V_WT	23.6450164321406
1	507	3 Dark	V	V	WT	V_V_WT	0.404	21.935	1_V_V_WT	V_V_WT	23.7570095526248
1	508	3 Dark	V	V	WT	V_V_WT	0.371	22.058	1_V_V_WT	V_V_WT	23.8650103949626
1	509	3 Dark	V	V	WT	V_V_WT	0.368	22.048	1_V_V_WT	V_V_WT	23.9691373556622
1	510	3 Dark	V	V	WT	V_V_WT	0.473	22.062	1_V_V_WT	V_V_WT	24.0695348037485
1	511	3 Dark	V	V	WT	V_V_WT	0.369	22.051	1_V_V_WT	V_V_WT	24.1663535914391
1	512	3 Dark	V	V	WT	V_V_WT	0.325	22.35	1_V_V_WT	V_V_WT	24.2597445743044
1	513	3 Dark	V	V	WT	V_V_WT	0.294	22.634	1_V_V_WT	V_V_WT	24.3498586103201
1	514	3 Dark	V	V	WT	V_V_WT	0.627	22.685	1_V_V_WT	V_V_WT	24.4368465517254
1	515	3 Dark	V	V	WT	V_V_WT	0.462	22.624	1_V_V_WT	V_V_WT	24.5208592545965
1	516	3 Dark	V	V	WT	V_V_WT	0.384	22.804	1_V_V_WT	V_V_WT	24.6020507229064
1	517	3 Dark	V	V	WT	V_V_WT	0.391	22.964	1_V_V_WT	V_V_WT	24.6805901492757
1	518	3 Dark	V	V	WT	V_V_WT	0.289	23.138	1_V_V_WT	V_V_WT	24.7566624308414
1	519	3 Dark	V	V	WT	V_V_WT	0.29	23.343	1_V_V_WT	V_V_WT	24.8304634106038
1	520	3 Dark	V	V	WT	V_V_WT	0.346	23.721	1_V_V_WT	V_V_WT	24.9021910234332
1	521	3 Dark	V	V	WT	V_V_WT	0.432	23.754	1_V_V_WT	V_V_WT	24.9720431994377
1	522	3 Dark	V	V	WT	V_V_WT	0.429	23.969	1_V_V_WT	V_V_WT	25.0402178630275
1	523	3 Dark	V	V	WT	V_V_WT	0.469	23.983	1_V_V_WT	V_V_WT	25.1069124011613
1	524	3 Dark	V	V	WT	V_V_WT	0.583	24.084	1_V_V_WT	V_V_WT	25.1723209436595
1	525	3 Dark	V	V	WT	V_V_WT	0.423	24.313	1_V_V_WT	V_V_WT	25.2366328722427
1	526	3 Dark	V	V	WT	V_V_WT	0.494	24.677	1_V_V_WT	V_V_WT	25.300036523543
1	527	3 Dark	V	V	WT	V_V_WT	0.519	24.857	1_V_V_WT	V_V_WT	25.362720232467
1	528	3 Dark	V	V	WT	V_V_WT	0.468	25.048	1_V_V_WT	V_V_WT	25.424872332399
1	529	3 Dark	V	V	WT	V_V_WT	0.645	25.084	1_V_V_WT	V_V_WT	25.4866811598277
1	530	3 Dark	V	V	WT	V_V_WT	0.412	25.256	1_V_V_WT	V_V_WT	25.5483314259105
1	531	3 Dark	V	V	WT	V_V_WT	0.143	25.317	1_V_V_WT	V_V_WT	25.6099933677987
1	532	3 Dark	V	V	WT	V_V_WT	0.458	25.546	1_V_V_WT	V_V_WT	25.6718335944418
1	533	3 Dark	V	V	WT	V_V_WT	0.26	25.888	1_V_V_WT	V_V_WT	25.7340187238924
1	534	3 Dark	V	V	WT	V_V_WT	0.388	26.15	1_V_V_WT	V_V_WT	25.7967106253345
1	535	3 Dark	V	V	WT	V_V_WT	0.327	26.281	1_V_V_WT	V_V_WT	25.8600521989337
1	536	3 Dark	V	V	WT	V_V_WT	0.382	26.339	1_V_V_WT	V_V_WT	25.9241765302858
1	537	3 Dark	V	V	WT	V_V_WT	0.435	26.628	1_V_V_WT	V_V_WT	25.989191228653
1	538	3 Dark	V	V	WT	V_V_WT	0.437	26.763	1_V_V_WT	V_V_WT	26.0551728941327
1	539	3 Dark	V	V	WT	V_V_WT	0.356	27.086	1_V_V_WT	V_V_WT	26.1221719993187
1	540	3 Dark	V	V	WT	V_V_WT	0.337	27.142	1_V_V_WT	V_V_WT	26.1902337891412
1	541	3 Dark	V	V	WT	V_V_WT	0.334	27.376	1_V_V_WT	V_V_WT	26.2593983451691
1	542	3 Dark	V	V	WT	V_V_WT	0.482	27.455	1_V_V_WT	V_V_WT	26.3296800606946
1	543	3 Dark	V	V	WT	V_V_WT	0.521	27.81	1_V_V_WT	V_V_WT	26.4010630854964
1	544	3 Dark	V	V	WT	V_V_WT	0.34	27.649	1_V_V_WT	V_V_WT	26.4735021826824
1	545	3 Dark	V	V	WT	V_V_WT	0.366	27.702	1_V_V_WT	V_V_WT	26.5469283587287
1	546	3 Dark	V	V	WT	V_V_WT	0.462	27.889	1_V_V_WT	V_V_WT	26.6212679011632
1	547	3 Dark	V	V	WT	V_V_WT	0.313	27.944	1_V_V_WT	V_V_WT	26.6964470982401
1	548	3 Dark	V	V	WT	V_V_WT	0.45	28.052	1_V_V_WT	V_V_WT	26.7723922376793
1	549	3 Dark	V	V	WT	V_V_WT	0.462	28.024	1_V_V_WT	V_V_WT	26.849029605875
1	550	3 Dark	V	V	WT	V_V_WT	0.633	28.031	1_V_V_WT	V_V_WT	26.9262854904912
1	551	3 Dark	V	V	WT	V_V_WT	0.314	28.252	1_V_V_WT	V_V_WT	27.0040861815746
1	552	3 Dark	V	V	WT	V_V_WT	0.463	28.517	1_V_V_WT	V_V_WT	27.0823557162252
1	553	3 Dark	V	V	WT	V_V_WT	0.387	28.643	1_V_V_WT	V_V_WT	27.1610091279363
1	554	3 Dark	V	V	WT	V_V_WT	0.469	28.676	1_V_V_WT	V_V_WT	27.2399592056944
1	555	3 Dark	V	V	WT	V_V_WT	0.548	28.951	1_V_V_WT	V_V_WT	27.3191187331423
1	556	3 Dark	V	V	WT	V_V_WT	0.561	28.926	1_V_V_WT	V_V_WT	27.3983997991421
1	557	3 Dark	V	V	WT	V_V_WT	0.535	29.081	1_V_V_WT	V_V_WT	27.4777116935679
1	558	3 Dark	V	V	WT	V_V_WT	0.494	29.15	1_V_V_WT	V_V_WT	27.5569630784328
1	559	3 Dark	V	V	WT	V_V_WT	0.559	29.105	1_V_V_WT	V_V_WT	27.6360633010652
1	560	3 Dark	V	V	WT	V_V_WT	0.629	29.282	1_V_V_WT	V_V_WT	27.7149242964368
1	561	3 Dark	V	V	WT	V_V_WT	0.412	29.603	1_V_V_WT	V_V_WT	27.793462703737
1	562	3 Dark	V	V	WT	V_V_WT	0.614	30.03	1_V_V_WT	V_V_WT	27.871601892738
1	563	3 Dark	V	V	WT	V_V_WT	0.554	30.288	1_V_V_WT	V_V_WT	27.9492721422841
1	564	3 Dark	V	V	WT	V_V_WT	0.622	30.346	1_V_V_WT	V_V_WT	28.0264051740496
1	565	3 Dark	V	V	WT	V_V_WT	0.556	30.698	1_V_V_WT	V_V_WT	28.102932711662
1	566	3 Dark	V	V	WT	V_V_WT	0.469	30.837	1_V_V_WT	V_V_WT	28.1787864778853
1	567	3 Dark	V	V	WT	V_V_WT	0.693	30.85	1_V_V_WT	V_V_WT	28.2538981959836
1	568	3 Dark	V	V	WT	V_V_WT	0.506	31.024	1_V_V_WT	V_V_WT	28.3282024957851
1	569	3 Dark	V	V	WT	V_V_WT	0.691	31.185	1_V_V_WT	V_V_WT	28.4016456224383
1	570	3 Dark	V	V	WT	V_V_WT	0.529	31.429	1_V_V_WT	V_V_WT	28.4741799221366
1	571	3 Dark	V	V	WT	V_V_WT	0.603	31.483	1_V_V_WT	V_V_WT	28.5457704849854
1	572	3 Dark	V	V	WT	V_V_WT	0.404	31.733	1_V_V_WT	V_V_WT	28.6163889426772
1	573	3 Dark	V	V	WT	V_V_WT	0.649	31.766	1_V_V_WT	V_V_WT	28.6860203465659
1	574	3 Dark	V	V	WT	V_V_WT	0.466	31.837	1_V_V_WT	V_V_WT	28.7546531005809
1	575	3 Dark	V	V	WT	V_V_WT	0.515	31.967	1_V_V_WT	V_V_WT	28.8222790054343
1	576	3 Dark	V	V	WT	V_V_WT	0.571	31.891	1_V_V_WT	V_V_WT	28.8889034342149
1	577	3 Dark	V	V	WT	V_V_WT	0.446	32.083	1_V_V_WT	V_V_WT	28.9545351503855
1	578	3 Dark	V	V	WT	V_V_WT	0.397	32.193	1_V_V_WT	V_V_WT	29.0191861114691
1	579	3 Dark	V	V	WT	V_V_WT	0.262	32.195	1_V_V_WT	V_V_WT	29.0828841129557
1	580	3 Dark	V	V	WT	V_V_WT	0.353	32.131	1_V_V_WT	V_V_WT	29.1456724449966
1	581	3 Dark	V	V	WT	V_V_WT	0.653	32.234	1_V_V_WT	V_V_WT	29.2075974666693
1	582	3 Dark	V	V	WT	V_V_WT	0.694	32.182	1_V_V_WT	V_V_WT	29.2687055412239
1	583	3 Dark	V	V	WT	V_V_WT	0.595	32.246	1_V_V_WT	V_V_WT	29.3290454395537
1	584	3 Dark	V	V	WT	V_V_WT	0.616	32.219	1_V_V_WT	V_V_WT	29.3886755639864
1	585	3 Dark	V	V	WT	V_V_WT	0.698	32.247	1_V_V_WT	V_V_WT	29.4476567230288
1	586	3 Dark	V	V	WT	V_V_WT	0.469	32.256	1_V_V_WT	V_V_WT	29.50604972643
1	587	3 Dark	V	V	WT	V_V_WT	0.674	32.423	1_V_V_WT	V_V_WT	29.5639168994611
1	588	3 Dark	V	V	WT	V_V_WT	0.537	32.413	1_V_V_WT	V_V_WT	29.6213278710335
1	589	3 Dark	V	V	WT	V_V_WT	0.6	32.275	1_V_V_WT	V_V_WT	29.6783598752606
1	590	3 Dark	V	V	WT	V_V_WT	0.589	32.461	1_V_V_WT	V_V_WT	29.7350954863096
1	591	3 Dark	V	V	WT	V_V_WT	0.464	32.672	1_V_V_WT	V_V_WT	29.7916188156395
1	592	3 Dark	V	V	WT	V_V_WT	0.885	32.583	1_V_V_WT	V_V_WT	29.8480163238397
1	593	3 Dark	V	V	WT	V_V_WT	0.518	32.672	1_V_V_WT	V_V_WT	29.9043760753529
1	594	3 Dark	V	V	WT	V_V_WT	0.446	32.549	1_V_V_WT	V_V_WT	29.9607864071365
1	595	3 Dark	V	V	WT	V_V_WT	0.679	32.585	1_V_V_WT	V_V_WT	30.0173352186229
1	596	3 Dark	V	V	WT	V_V_WT	0.521	32.772	1_V_V_WT	V_V_WT	30.0741079996389
1	597	3 Dark	V	V	WT	V_V_WT	0.448	32.66	1_V_V_WT	V_V_WT	30.1311863006762
1	598	3 Dark	V	V	WT	V_V_WT	0.611	32.72	1_V_V_WT	V_V_WT	30.1886475458112
1	599	3 Dark	V	V	WT	V_V_WT	0.517	32.645	1_V_V_WT	V_V_WT	30.2465682919261
1	600	3 Dark	V	V	WT	V_V_WT	0.581	32.951	1_V_V_WT	V_V_WT	30.3050236731159
1	601	3 Dark	V	V	WT	V_V_WT	0.388	33.091	1_V_V_WT	V_V_WT	30.3640831485633
1	602	3 Dark	V	V	WT	V_V_WT	0.732	33.251	1_V_V_WT	V_V_WT	30.4238130389986
1	603	3 Dark	V	V	WT	V_V_WT	0.554	33.43	1_V_V_WT	V_V_WT	30.4842709640396
1	604	3 Dark	V	V	WT	V_V_WT	0.411	33.496	1_V_V_WT	V_V_WT	30.5455054635198
1	605	3 Dark	V	V	WT	V_V_WT	0.496	33.476	1_V_V_WT	V_V_WT	30.6075611927385
1	606	3 Dark	V	V	WT	V_V_WT	0.386	33.521	1_V_V_WT	V_V_WT	30.6704746485248
1	607	3 Dark	V	V	WT	V_V_WT	0.505	33.568	1_V_V_WT	V_V_WT	30.7342781035197
1	608	3 Dark	V	V	WT	V_V_WT	0.56	33.597	1_V_V_WT	V_V_WT	30.7989929041127
1	609	3 Dark	V	V	WT	V_V_WT	0.464	34.152	1_V_V_WT	V_V_WT	30.8646293335434
1	610	3 Dark	V	V	WT	V_V_WT	0.569	34.347	1_V_V_WT	V_V_WT	30.9311931934674
1	611	3 Dark	V	V	WT	V_V_WT	0.417	34.339	1_V_V_WT	V_V_WT	30.9986812255777
1	612	3 Dark	V	V	WT	V_V_WT	0.411	34.429	1_V_V_WT	V_V_WT	31.0670856608041
1	613	3 Dark	V	V	WT	V_V_WT	0.451	34.441	1_V_V_WT	V_V_WT	31.1363897202454
1	614	3 Dark	V	V	WT	V_V_WT	0.442	34.708	1_V_V_WT	V_V_WT	31.2065721939934
1	615	3 Dark	V	V	WT	V_V_WT	0.576	34.78	1_V_V_WT	V_V_WT	31.2776031179926
1	616	3 Dark	V	V	WT	V_V_WT	0.57	35.023	1_V_V_WT	V_V_WT	31.3494503395332
1	617	3 Dark	V	V	WT	V_V_WT	0.702	35.071	1_V_V_WT	V_V_WT	31.4220817085887
1	618	3 Dark	V	V	WT	V_V_WT	0.484	35.084	1_V_V_WT	V_V_WT	31.4954650723681
1	619	3 Dark	V	V	WT	V_V_WT	0.421	35.182	1_V_V_WT	V_V_WT	31.5695682792858
1	620	3 Dark	V	V	WT	V_V_WT	0.815	35.327	1_V_V_WT	V_V_WT	31.6443591764089
1	621	3 Dark	V	V	WT	V_V_WT	0.623	35.661	1_V_V_WT	V_V_WT	31.7198056153203
1	622	3 Dark	V	V	WT	V_V_WT	0.525	35.43	1_V_V_WT	V_V_WT	31.7958754423209
1	623	3 Dark	V	V	WT	V_V_WT	0.643	35.516	1_V_V_WT	V_V_WT	31.8725350265918
1	624	3 Dark	V	V	WT	V_V_WT	0.499	35.821	1_V_V_WT	V_V_WT	31.9497434399864
1	625	3 Dark	V	V	WT	V_V_WT	0.592	35.662	1_V_V_WT	V_V_WT	32.0274527703654
1	626	3 Dark	V	V	WT	V_V_WT	0.656	35.689	1_V_V_WT	V_V_WT	32.1056137232626
1	627	3 Dark	V	V	WT	V_V_WT	0.581	35.918	1_V_V_WT	V_V_WT	32.1841759497972
1	628	3 Dark	V	V	WT	V_V_WT	0.566	36.122	1_V_V_WT	V_V_WT	32.2630839030249
1	629	3 Dark	V	V	WT	V_V_WT	0.616	36.348	1_V_V_WT	V_V_WT	32.3422763034842
1	630	3 Dark	V	V	WT	V_V_WT	0.835	36.378	1_V_V_WT	V_V_WT	32.421686772851
1	631	3 Dark	V	V	WT	V_V_WT	0.743	36.564	1_V_V_WT	V_V_WT	32.5012450974354
1	632	3 Dark	V	V	WT	V_V_WT	0.564	36.238	1_V_V_WT	V_V_WT	32.5808803176153
1	633	3 Dark	V	V	WT	V_V_WT	0.828	36.205	1_V_V_WT	V_V_WT	32.6605210265042
1	634	3 Dark	V	V	WT	V_V_WT	0.532	36.597	1_V_V_WT	V_V_WT	32.7400940462795
1	635	3 Dark	V	V	WT	V_V_WT	0.495	36.663	1_V_V_WT	V_V_WT	32.8195257499199
1	636	3 Dark	V	V	WT	V_V_WT	0.616	36.887	1_V_V_WT	V_V_WT	32.8987425100556
1	637	3 Dark	V	V	WT	V_V_WT	0.493	36.875	1_V_V_WT	V_V_WT	32.9776707059069
1	638	3 Dark	V	V	WT	V_V_WT	0.426	36.975	1_V_V_WT	V_V_WT	33.0562367340171
1	639	3 Dark	V	V	WT	V_V_WT	0.817	37.077	1_V_V_WT	V_V_WT	33.1343671082443
1	640	3 Dark	V	V	WT	V_V_WT	0.548	37.182	1_V_V_WT	V_V_WT	33.2119883654191
1	641	3 Dark	V	V	WT	V_V_WT	0.645	37.443	1_V_V_WT	V_V_WT	33.2890273359839
1	642	3 Dark	V	V	WT	V_V_WT	0.784	37.654	1_V_V_WT	V_V_WT	33.3654123868138
1	643	3 Dark	V	V	WT	V_V_WT	0.607	38.173	1_V_V_WT	V_V_WT	33.4410741409927
1	644	3 Dark	V	V	WT	V_V_WT	0.883	38.44	1_V_V_WT	V_V_WT	33.5159454373945
1	645	3 Dark	V	V	WT	V_V_WT	0.77	38.46	1_V_V_WT	V_V_WT	33.5899595697937
1	646	3 Dark	V	V	WT	V_V_WT	0.712	38.654	1_V_V_WT	V_V_WT	33.6630498334632
1	647	3 Dark	V	V	WT	V_V_WT	0.722	38.519	1_V_V_WT	V_V_WT	33.7351503042666
1	648	3 Dark	V	V	WT	V_V_WT	0.55	38.735	1_V_V_WT	V_V_WT	33.8061990062891
1	649	3 Dark	V	V	WT	V_V_WT	0.698	38.871	1_V_V_WT	V_V_WT	33.8761381488392
1	650	3 Dark	V	V	WT	V_V_WT	0.734	38.678	1_V_V_WT	V_V_WT	33.9449107880666
1	651	3 Dark	V	V	WT	V_V_WT	0.798	38.653	1_V_V_WT	V_V_WT	34.0124599845483
1	652	3 Dark	V	V	WT	V_V_WT	0.654	38.702	1_V_V_WT	V_V_WT	34.0787287931785
1	653	3 Dark	V	V	WT	V_V_WT	0.604	38.746	1_V_V_WT	V_V_WT	34.1436614554006
1	654	3 Dark	V	V	WT	V_V_WT	0.751	38.826	1_V_V_WT	V_V_WT	34.2072069434906
1	655	3 Dark	V	V	WT	V_V_WT	0.52	38.917	1_V_V_WT	V_V_WT	34.2693154141706
1	656	3 Dark	V	V	WT	V_V_WT	0.548	39.032	1_V_V_WT	V_V_WT	34.3299383615503
1	657	3 Dark	V	V	WT	V_V_WT	0.677	39.278	1_V_V_WT	V_V_WT	34.3890326382379
1	658	3 Dark	V	V	WT	V_V_WT	0.815	39.395	1_V_V_WT	V_V_WT	34.4465564355883
1	659	3 Dark	V	V	WT	V_V_WT	0.743	39.407	1_V_V_WT	V_V_WT	34.5024693954436
1	660	3 Dark	V	V	WT	V_V_WT	0.611	39.247	1_V_V_WT	V_V_WT	34.5567384471281
1	661	3 Dark	V	V	WT	V_V_WT	0.574	39.2	1_V_V_WT	V_V_WT	34.609337874874
1	662	3 Dark	V	V	WT	V_V_WT	0.406	39.334	1_V_V_WT	V_V_WT	34.6602449514892
1	663	3 Dark	V	V	WT	V_V_WT	0.521	39.169	1_V_V_WT	V_V_WT	34.7094445064168
1	664	3 Dark	V	V	WT	V_V_WT	0.803	39.488	1_V_V_WT	V_V_WT	34.7569289300546
1	665	3 Dark	V	V	WT	V_V_WT	0.562	39.551	1_V_V_WT	V_V_WT	34.8026921283747
1	666	3 Dark	V	V	WT	V_V_WT	0.61	39.455	1_V_V_WT	V_V_WT	34.8467294936473
1	667	3 Dark	V	V	WT	V_V_WT	0.493	39.677	1_V_V_WT	V_V_WT	34.8890423657257
1	668	3 Dark	V	V	WT	V_V_WT	0.66	39.906	1_V_V_WT	V_V_WT	34.9296349895662
1	669	3 Dark	V	V	WT	V_V_WT	0.566	39.744	1_V_V_WT	V_V_WT	34.968517326629
1	670	3 Dark	V	V	WT	V_V_WT	0.674	39.791	1_V_V_WT	V_V_WT	35.0057007629195
1	671	3 Dark	V	V	WT	V_V_WT	0.678	39.881	1_V_V_WT	V_V_WT	35.0411979676712
1	672	3 Dark	V	V	WT	V_V_WT	0.622	39.842	1_V_V_WT	V_V_WT	35.0750267337483
1	673	3 Dark	V	V	WT	V_V_WT	0.97	39.909	1_V_V_WT	V_V_WT	35.107207285037
1	674	3 Dark	V	V	WT	V_V_WT	0.709	39.429	1_V_V_WT	V_V_WT	35.137764433312
1	675	3 Dark	V	V	WT	V_V_WT	0.596	39.277	1_V_V_WT	V_V_WT	35.1667251165973
1	676	3 Dark	V	V	WT	V_V_WT	0.764	39.213	1_V_V_WT	V_V_WT	35.1941211162853
1	677	3 Dark	V	V	WT	V_V_WT	0.567	39.205	1_V_V_WT	V_V_WT	35.219988778485
1	678	3 Dark	V	V	WT	V_V_WT	0.7	39.526	1_V_V_WT	V_V_WT	35.2443653462985
1	679	3 Dark	V	V	WT	V_V_WT	0.557	39.585	1_V_V_WT	V_V_WT	35.2672880636098
1	680	3 Dark	V	V	WT	V_V_WT	0.622	39.703	1_V_V_WT	V_V_WT	35.2887941719764
1	681	3 Dark	V	V	WT	V_V_WT	0.598	39.713	1_V_V_WT	V_V_WT	35.3089209138237
1	682	3 Dark	V	V	WT	V_V_WT	0.574	39.587	1_V_V_WT	V_V_WT	35.3277055331182
1	683	3 Dark	V	V	WT	V_V_WT	0.687	39.791	1_V_V_WT	V_V_WT	35.3451852710839
1	684	3 Dark	V	V	WT	V_V_WT	0.579	39.599	1_V_V_WT	V_V_WT	35.361397448262
1	685	3 Dark	V	V	WT	V_V_WT	0.683	39.758	1_V_V_WT	V_V_WT	35.3763796607915
1	686	3 Dark	V	V	WT	V_V_WT	0.771	39.92	1_V_V_WT	V_V_WT	35.3901694828741
1	687	3 Dark	V	V	WT	V_V_WT	0.827	39.74	1_V_V_WT	V_V_WT	35.4028044578132
1	688	3 Dark	V	V	WT	V_V_WT	0.683	39.622	1_V_V_WT	V_V_WT	35.4143221306052
1	689	3 Dark	V	V	WT	V_V_WT	0.628	39.35	1_V_V_WT	V_V_WT	35.4247596553527
1	690	3 Dark	V	V	WT	V_V_WT	0.675	39.437	1_V_V_WT	V_V_WT	35.4341521400359
1	691	3 Dark	V	V	WT	V_V_WT	0.696	39.39	1_V_V_WT	V_V_WT	35.4425324146877
1	692	3 Dark	V	V	WT	V_V_WT	0.698	39.787	1_V_V_WT	V_V_WT	35.4499328428961
1	693	3 Dark	V	V	WT	V_V_WT	0.663	39.863	1_V_V_WT	V_V_WT	35.4563857853793
1	694	3 Dark	V	V	WT	V_V_WT	0.851	39.621	1_V_V_WT	V_V_WT	35.4619229012961
1	695	3 Dark	V	V	WT	V_V_WT	0.558	39.65	1_V_V_WT	V_V_WT	35.4665730481737
1	696	3 Dark	V	V	WT	V_V_WT	0.52	39.682	1_V_V_WT	V_V_WT	35.4703643862674
1	697	3 Dark	V	V	WT	V_V_WT	0.715	39.976	1_V_V_WT	V_V_WT	35.4733242978167
1	698	3 Dark	V	V	WT	V_V_WT	0.655	39.889	1_V_V_WT	V_V_WT	35.4754763038256
1	699	3 Dark	V	V	WT	V_V_WT	0.655	39.794	1_V_V_WT	V_V_WT	35.4768392757019
1	700	3 Dark	V	V	WT	V_V_WT	0.595	39.657	1_V_V_WT	V_V_WT	35.4774282381229
1	701	3 Dark	V	V	WT	V_V_WT	0.735	39.431	1_V_V_WT	V_V_WT	35.4772574477607
1	702	3 Dark	V	V	WT	V_V_WT	0.745	39.448	1_V_V_WT	V_V_WT	35.4763404793124
1	703	3 Dark	V	V	WT	V_V_WT	0.674	38.996	1_V_V_WT	V_V_WT	35.4746881799935
1	704	3 Dark	V	V	WT	V_V_WT	0.403	39.17	1_V_V_WT	V_V_WT	35.4723101289523
1	705	3 Dark	V	V	WT	V_V_WT	0.618	39.105	1_V_V_WT	V_V_WT	35.4692135878692
1	706	3 Dark	V	V	WT	V_V_WT	0.648	38.954	1_V_V_WT	V_V_WT	35.4654052407264
1	707	3 Dark	V	V	WT	V_V_WT	0.714	38.908	1_V_V_WT	V_V_WT	35.4608917688498
1	708	3 Dark	V	V	WT	V_V_WT	0.871	38.906	1_V_V_WT	V_V_WT	35.4556795562672
1	709	3 Dark	V	V	WT	V_V_WT	0.757	38.858	1_V_V_WT	V_V_WT	35.4497735874534
1	710	3 Dark	V	V	WT	V_V_WT	0.852	38.954	1_V_V_WT	V_V_WT	35.4431775503231
1	711	3 Dark	V	V	WT	V_V_WT	0.808	39.084	1_V_V_WT	V_V_WT	35.4358943878176
1	712	3 Dark	V	V	WT	V_V_WT	0.528	39.527	1_V_V_WT	V_V_WT	35.4279269391765
1	713	3 Dark	V	V	WT	V_V_WT	0.808	39.626	1_V_V_WT	V_V_WT	35.4192782788185
1	714	3 Dark	V	V	WT	V_V_WT	0.559	39.799	1_V_V_WT	V_V_WT	35.4099519501863
1	715	3 Dark	V	V	WT	V_V_WT	0.679	39.728	1_V_V_WT	V_V_WT	35.3999518692259
1	716	3 Dark	V	V	WT	V_V_WT	0.71	39.522	1_V_V_WT	V_V_WT	35.3892829622059
1	717	3 Dark	V	V	WT	V_V_WT	0.497	39.37	1_V_V_WT	V_V_WT	35.377950786366
1	718	3 Dark	V	V	WT	V_V_WT	0.697	39.389	1_V_V_WT	V_V_WT	35.3659623873832
1	719	3 Dark	V	V	WT	V_V_WT	0.471	39.264	1_V_V_WT	V_V_WT	35.3533256325128
1	720	3 Dark	V	V	WT	V_V_WT	0.698	39.255	1_V_V_WT	V_V_WT	35.3400506742022
1	721	3 Dark	V	V	WT	V_V_WT	0.527	39.19	1_V_V_WT	V_V_WT	35.3261505053198
1	722	3 Dark	V	V	WT	V_V_WT	0.803	39.284	1_V_V_WT	V_V_WT	35.3116405439077
1	723	3 Dark	V	V	WT	V_V_WT	0.597	39.229	1_V_V_WT	V_V_WT	35.2965366889087
1	724	3 Dark	V	V	WT	V_V_WT	0.561	38.966	1_V_V_WT	V_V_WT	35.2808548455647
1	725	3 Dark	V	V	WT	V_V_WT	0.591	39.175	1_V_V_WT	V_V_WT	35.2646109158574
1	726	3 Dark	V	V	WT	V_V_WT	0.642	39.252	1_V_V_WT	V_V_WT	35.2478208030049
1	727	3 Dark	V	V	WT	V_V_WT	0.787	38.986	1_V_V_WT	V_V_WT	35.2305006998005
1	728	3 Dark	V	V	WT	V_V_WT	0.573	39.138	1_V_V_WT	V_V_WT	35.2126681866762
1	729	3 Dark	V	V	WT	V_V_WT	0.471	38.992	1_V_V_WT	V_V_WT	35.1943419901867
1	730	3 Dark	V	V	WT	V_V_WT	0.537	39.039	1_V_V_WT	V_V_WT	35.1755410604595
1	731	3 Dark	V	V	WT	V_V_WT	0.452	38.968	1_V_V_WT	V_V_WT	35.1562842590663
1	732	3 Dark	V	V	WT	V_V_WT	0.639	38.893	1_V_V_WT	V_V_WT	35.1365901263201
1	733	3 Dark	V	V	WT	V_V_WT	0.518	38.98	1_V_V_WT	V_V_WT	35.116476793794
1	734	3 Dark	V	V	WT	V_V_WT	0.883	39.288	1_V_V_WT	V_V_WT	35.0959610869739
1	735	3 Dark	V	V	WT	V_V_WT	0.531	39.168	1_V_V_WT	V_V_WT	35.0750589150139
1	736	3 Dark	V	V	WT	V_V_WT	0.613	39.213	1_V_V_WT	V_V_WT	35.0537838034119
1	737	3 Dark	V	V	WT	V_V_WT	0.521	39.283	1_V_V_WT	V_V_WT	35.0321478144869
1	738	3 Dark	V	V	WT	V_V_WT	0.698	39.128	1_V_V_WT	V_V_WT	35.0101595155335
1	739	3 Dark	V	V	WT	V_V_WT	0.509	38.992	1_V_V_WT	V_V_WT	34.9878266020658
1	740	3 Dark	V	V	WT	V_V_WT	0.718	38.856	1_V_V_WT	V_V_WT	34.9651554988043
1	741	3 Dark	V	V	WT	V_V_WT	0.728	38.897	1_V_V_WT	V_V_WT	34.9421461598768
1	742	3 Dark	V	V	WT	V_V_WT	1.017	38.991	1_V_V_WT	V_V_WT	34.9187902132448
1	743	3 Dark	V	V	WT	V_V_WT	0.786	39.01	1_V_V_WT	V_V_WT	34.895070327567
1	744	3 Dark	V	V	WT	V_V_WT	0.752	39.368	1_V_V_WT	V_V_WT	34.8709613245801
1	745	3 Dark	V	V	WT	V_V_WT	0.612	39.327	1_V_V_WT	V_V_WT	34.8464364349239
1	746	3 Dark	V	V	WT	V_V_WT	0.565	39.429	1_V_V_WT	V_V_WT	34.8214671222554
1	747	3 Dark	V	V	WT	V_V_WT	0.675	39.711	1_V_V_WT	V_V_WT	34.7960177912472
1	748	3 Dark	V	V	WT	V_V_WT	0.702	39.888	1_V_V_WT	V_V_WT	34.7700493086966
1	749	3 Dark	V	V	WT	V_V_WT	0.503	40.111	1_V_V_WT	V_V_WT	34.7435154284916
1	750	3 Dark	V	V	WT	V_V_WT	0.666	40.192	1_V_V_WT	V_V_WT	34.7163681327875
1	751	3 Dark	V	V	WT	V_V_WT	0.631	40.342	1_V_V_WT	V_V_WT	34.6885578006126
1	752	3 Dark	V	V	WT	V_V_WT	0.792	39.981	1_V_V_WT	V_V_WT	34.6600269143432
1	753	3 Dark	V	V	WT	V_V_WT	0.608	40.344	1_V_V_WT	V_V_WT	34.6307104044856
1	754	3 Dark	V	V	WT	V_V_WT	0.588	40.777	1_V_V_WT	V_V_WT	34.60054171204
1	755	3 Dark	V	V	WT	V_V_WT	0.767	40.927	1_V_V_WT	V_V_WT	34.5694542798089
1	756	3 Dark	V	V	WT	V_V_WT	0.597	41.183	1_V_V_WT	V_V_WT	34.5373815499924
1	757	3 Dark	V	V	WT	V_V_WT	0.449	41.106	1_V_V_WT	V_V_WT	34.5042564782219
1	758	3 Dark	V	V	WT	V_V_WT	0.807	41.285	1_V_V_WT	V_V_WT	34.4700098862601
1	759	3 Dark	V	V	WT	V_V_WT	0.509	41.831	1_V_V_WT	V_V_WT	34.434571312191
1	760	3 Dark	V	V	WT	V_V_WT	0.642	41.781	1_V_V_WT	V_V_WT	34.3978705503387
1	761	3 Dark	V	V	WT	V_V_WT	0.664	41.982	1_V_V_WT	V_V_WT	34.3598391948036
1	762	3 Dark	V	V	WT	V_V_WT	0.67	42.036	1_V_V_WT	V_V_WT	34.3204092923831
1	763	3 Dark	V	V	WT	V_V_WT	0.761	42.087	1_V_V_WT	V_V_WT	34.2795144857028
1	764	3 Dark	V	V	WT	V_V_WT	0.711	41.918	1_V_V_WT	V_V_WT	34.2370968006309
1	765	3 Dark	V	V	WT	V_V_WT	0.498	41.934	1_V_V_WT	V_V_WT	34.1931103358608
1	766	3 Dark	V	V	WT	V_V_WT	0.693	42.006	1_V_V_WT	V_V_WT	34.1475238310702
1	767	3 Dark	V	V	WT	V_V_WT	0.784	42.049	1_V_V_WT	V_V_WT	34.1003199727951
1	768	3 Dark	V	V	WT	V_V_WT	0.716	41.951	1_V_V_WT	V_V_WT	34.051484318737
1	769	3 Dark	V	V	WT	V_V_WT	0.621	42.275	1_V_V_WT	V_V_WT	34.0010024299251
1	770	3 Dark	V	V	WT	V_V_WT	0.716	42.251	1_V_V_WT	V_V_WT	33.9488598672169
1	771	3 Dark	V	V	WT	V_V_WT	0.849	42.322	1_V_V_WT	V_V_WT	33.8950421909429
1	772	3 Dark	V	V	WT	V_V_WT	0.622	42.127	1_V_V_WT	V_V_WT	33.8395349614022
1	773	3 Dark	V	V	WT	V_V_WT	0.827	42.076	1_V_V_WT	V_V_WT	33.7823295896512
1	774	3 Dark	V	V	WT	V_V_WT	0.917	42.047	1_V_V_WT	V_V_WT	33.723440892414
1	775	3 Dark	V	V	WT	V_V_WT	0.638	42.061	1_V_V_WT	V_V_WT	33.6628895338103
1	776	3 Dark	V	V	WT	V_V_WT	0.812	42.136	1_V_V_WT	V_V_WT	33.6006961838562
1	777	3 Dark	V	V	WT	V_V_WT	0.779	42.052	1_V_V_WT	V_V_WT	33.5368815069101
1	778	3 Dark	V	V	WT	V_V_WT	0.874	42.116	1_V_V_WT	V_V_WT	33.4714735038464
1	779	3 Dark	V	V	WT	V_V_WT	0.694	42.235	1_V_V_WT	V_V_WT	33.4045295202214
1	780	3 Dark	V	V	WT	V_V_WT	0.779	42.344	1_V_V_WT	V_V_WT	33.3361218860509
1	781	3 Dark	V	V	WT	V_V_WT	0.677	42.175	1_V_V_WT	V_V_WT	33.2663535421681
1	782	3 Dark	V	V	WT	V_V_WT	0.442	41.801	1_V_V_WT	V_V_WT	33.1953350841758
1	783	3 Dark	V	V	WT	V_V_WT	0.96	41.682	1_V_V_WT	V_V_WT	33.1231771043521
1	784	3 Dark	V	V	WT	V_V_WT	0.994	41.479	1_V_V_WT	V_V_WT	33.049990200872
1	785	3 Dark	V	V	WT	V_V_WT	0.741	41.229	1_V_V_WT	V_V_WT	32.9758849651887
1	786	3 Dark	V	V	WT	V_V_WT	0.898	41.208	1_V_V_WT	V_V_WT	32.9009719911919
1	787	3 Dark	V	V	WT	V_V_WT	0.71	41.415	1_V_V_WT	V_V_WT	32.8253690203803
1	788	3 Dark	V	V	WT	V_V_WT	0.752	41.004	1_V_V_WT	V_V_WT	32.7492223842675
1	789	3 Dark	V	V	WT	V_V_WT	1.017	41.294	1_V_V_WT	V_V_WT	32.6726855579542
1	790	3 Dark	V	V	WT	V_V_WT	0.487	41.158	1_V_V_WT	V_V_WT	32.5959180918936
1	791	3 Dark	V	V	WT	V_V_WT	0.653	41.075	1_V_V_WT	V_V_WT	32.5191038358272
1	792	3 Dark	V	V	WT	V_V_WT	0.693	40.916	1_V_V_WT	V_V_WT	32.4424327187104
1	793	3 Dark	V	V	WT	V_V_WT	0.569	40.709	1_V_V_WT	V_V_WT	32.3660946613484
1	794	3 Dark	V	V	WT	V_V_WT	0.714	40.504	1_V_V_WT	V_V_WT	32.2902834283729
1	795	3 Dark	V	V	WT	V_V_WT	0.547	40.539	1_V_V_WT	V_V_WT	32.2152081283628
1	796	3 Dark	V	V	WT	V_V_WT	0.685	40.34	1_V_V_WT	V_V_WT	32.1410817112705
1	797	3 Dark	V	V	WT	V_V_WT	0.564	40.131	1_V_V_WT	V_V_WT	32.068118741721
1	798	3 Dark	V	V	WT	V_V_WT	0.6	39.968	1_V_V_WT	V_V_WT	31.9965410416527
1	799	3 Dark	V	V	WT	V_V_WT	0.833	39.824	1_V_V_WT	V_V_WT	31.9265751409935
1	800	3 Dark	V	V	WT	V_V_WT	0.694	39.603	1_V_V_WT	V_V_WT	31.8584470949255
1	801	3 Dark	V	V	WT	V_V_WT	0.799	39.582	1_V_V_WT	V_V_WT	31.7923771234765
1	802	3 Dark	V	V	WT	V_V_WT	0.822	39.744	1_V_V_WT	V_V_WT	31.7285769316812
1	803	3 Dark	V	V	WT	V_V_WT	0.735	39.494	1_V_V_WT	V_V_WT	31.6672563374994
1	804	3 Dark	V	V	WT	V_V_WT	0.723	38.963	1_V_V_WT	V_V_WT	31.6086204516394
1	805	3 Dark	V	V	WT	V_V_WT	0.626	39.074	1_V_V_WT	V_V_WT	31.5528555573946
1	806	3 Dark	V	V	WT	V_V_WT	0.64	38.719	1_V_V_WT	V_V_WT	31.5001432347088
1	807	3 Dark	V	V	WT	V_V_WT	0.591	38.603	1_V_V_WT	V_V_WT	31.4506650589191
1	808	3 Dark	V	V	WT	V_V_WT	0.766	38.324	1_V_V_WT	V_V_WT	31.404602607638
1	809	3 Dark	V	V	WT	V_V_WT	0.622	38.267	1_V_V_WT	V_V_WT	31.3621374583256
1	810	3 Dark	V	V	WT	V_V_WT	0.775	37.866	1_V_V_WT	V_V_WT	31.3234413233857
1	811	3 Dark	V	V	WT	V_V_WT	0.462	37.681	1_V_V_WT	V_V_WT	31.2886464604952
1	812	3 Dark	V	V	WT	V_V_WT	0.418	37.843	1_V_V_WT	V_V_WT	31.2578640745056
1	813	3 Dark	V	V	WT	V_V_WT	0.489	37.345	1_V_V_WT	V_V_WT	31.2311488972699
1	814	3 Dark	V	V	WT	V_V_WT	0.385	36.843	1_V_V_WT	V_V_WT	31.2084853405137
1	815	3 Dark	V	V	WT	V_V_WT	0.517	36.598	1_V_V_WT	V_V_WT	31.1897847103233
1	816	3 Dark	V	V	WT	V_V_WT	0.576	36.221	1_V_V_WT	V_V_WT	31.1748829770727
1	817	3 Dark	V	V	WT	V_V_WT	0.656	35.988	1_V_V_WT	V_V_WT	31.1635521169513
1	818	3 Dark	V	V	WT	V_V_WT	0.396	35.803	1_V_V_WT	V_V_WT	31.1555512609783
1	819	3 Dark	V	V	WT	V_V_WT	0.799	35.378	1_V_V_WT	V_V_WT	31.1506395347682
1	820	3 Dark	V	V	WT	V_V_WT	0.506	35.607	1_V_V_WT	V_V_WT	31.1485760665774
1	821	3 Dark	V	V	WT	V_V_WT	0.581	35.593	1_V_V_WT	V_V_WT	31.1491072205298
1	822	3 Dark	V	V	WT	V_V_WT	0.511	35.579	1_V_V_WT	V_V_WT	31.1519283063097
1	823	3 Dark	V	V	WT	V_V_WT	0.554	35.557	1_V_V_WT	V_V_WT	31.1567098599908
1	824	3 Dark	V	V	WT	V_V_WT	0.506	35.359	1_V_V_WT	V_V_WT	31.1630743899462
1	825	3 Dark	V	V	WT	V_V_WT	0.533	35.372	1_V_V_WT	V_V_WT	31.1706215514933
1	826	3 Dark	V	V	WT	V_V_WT	0.494	35.337	1_V_V_WT	V_V_WT	31.17890764847
1	827	3 Dark	V	V	WT	V_V_WT	0.575	35.1	1_V_V_WT	V_V_WT	31.1874688649046
1	828	3 Dark	V	V	WT	V_V_WT	0.553	35.059	1_V_V_WT	V_V_WT	31.1958042837771
1	829	3 Dark	V	V	WT	V_V_WT	0.477	34.73	1_V_V_WT	V_V_WT	31.2033963605933
1	830	3 Dark	V	V	WT	V_V_WT	0.495	34.511	1_V_V_WT	V_V_WT	31.2096981523122
1	831	3 Dark	V	V	WT	V_V_WT	0.828	34.29	1_V_V_WT	V_V_WT	31.2141502584823
1	832	3 Dark	V	V	WT	V_V_WT	0.784	34.02	1_V_V_WT	V_V_WT	31.2161728546806
1	833	3 Dark	V	V	WT	V_V_WT	0.577	33.814	1_V_V_WT	V_V_WT	31.215181009634
1	834	3 Dark	V	V	WT	V_V_WT	0.386	33.728	1_V_V_WT	V_V_WT	31.210589792672
1	835	3 Dark	V	V	WT	V_V_WT	0.749	33.537	1_V_V_WT	V_V_WT	31.2018142699641
1	836	3 Dark	V	V	WT	V_V_WT	0.457	33.385	1_V_V_WT	V_V_WT	31.1882695113506
1	837	3 Dark	V	V	WT	V_V_WT	0.663	33.337	1_V_V_WT	V_V_WT	31.1693705878323
1	838	3 Dark	V	V	WT	V_V_WT	0.595	33.096	1_V_V_WT	V_V_WT	31.1445325651508
1	839	3 Dark	V	V	WT	V_V_WT	0.637	32.944	1_V_V_WT	V_V_WT	31.1131763246704
1	840	3 Dark	V	V	WT	V_V_WT	0.378	32.89	1_V_V_WT	V_V_WT	31.0747459939752
1	841	3 Dark	V	V	WT	V_V_WT	0.492	33.186	1_V_V_WT	V_V_WT	31.0287002055673
1	842	3 Dark	V	V	WT	V_V_WT	0.604	33.201	1_V_V_WT	V_V_WT	30.9745323633518
1	843	3 Dark	V	V	WT	V_V_WT	0.462	33.229	1_V_V_WT	V_V_WT	30.9117445647775
1	844	3 Dark	V	V	WT	V_V_WT	0.492	33.421	1_V_V_WT	V_V_WT	30.8398389129975
1	845	3 Dark	V	V	WT	V_V_WT	0.496	33.457	1_V_V_WT	V_V_WT	30.7583175014471
1	846	3 Dark	V	V	WT	V_V_WT	0.521	33.373	1_V_V_WT	V_V_WT	30.6666824298437
1	847	3 Dark	V	V	WT	V_V_WT	0.477	33.233	1_V_V_WT	V_V_WT	30.5644357991949
1	848	3 Dark	V	V	WT	V_V_WT	0.567	33.469	1_V_V_WT	V_V_WT	30.4510797045001
1	849	3 Dark	V	V	WT	V_V_WT	0.592	33.126	1_V_V_WT	V_V_WT	30.3261162466615
1	850	3 Dark	V	V	WT	V_V_WT	0.716	33.249	1_V_V_WT	V_V_WT	30.189047521295
1	851	3 Dark	V	V	WT	V_V_WT	0.639	33.208	1_V_V_WT	V_V_WT	30.0393756303531
1	852	3 Dark	V	V	WT	V_V_WT	0.679	33.167	1_V_V_WT	V_V_WT	29.8766026690044
1	853	3 Dark	V	V	WT	V_V_WT	0.547	33.161	1_V_V_WT	V_V_WT	29.7002529796399
1	854	3 Dark	V	V	WT	V_V_WT	0.516	33.342	1_V_V_WT	V_V_WT	29.5099626921089
1	855	3 Dark	V	V	WT	V_V_WT	0.56	32.809	1_V_V_WT	V_V_WT	29.3054814754154
1	856	3 Dark	V	V	WT	V_V_WT	0.65	32.53	1_V_V_WT	V_V_WT	29.0865818219093
1	857	3 Dark	V	V	WT	V_V_WT	0.327	32.111	1_V_V_WT	V_V_WT	28.8530362266626
1	858	3 Dark	V	V	WT	V_V_WT	0.559	31.81	1_V_V_WT	V_V_WT	28.6046411156217
1	859	3 Dark	V	V	WT	V_V_WT	0.504	31.471	1_V_V_WT	V_V_WT	28.341312533735
1	860	3 Dark	V	V	WT	V_V_WT	0.475	31.051	1_V_V_WT	V_V_WT	28.0630860040236
1	861	3 Dark	V	V	WT	V_V_WT	0.578	30.334	1_V_V_WT	V_V_WT	27.7700443250086
1	862	3 Dark	V	V	WT	V_V_WT	0.552	29.629	1_V_V_WT	V_V_WT	27.4623638645422
1	863	3 Dark	V	V	WT	V_V_WT	0.529	29.153	1_V_V_WT	V_V_WT	27.1402443797022
1	864	3 Dark	V	V	WT	V_V_WT	0.637	28.87	1_V_V_WT	V_V_WT	26.8038856317157
1	865	3 Dark	V	V	WT	V_V_WT	0.435	28.258	1_V_V_WT	V_V_WT	26.4535082225961
1	866	3 Dark	V	V	WT	V_V_WT	0.488	27.849	1_V_V_WT	V_V_WT	26.0894161255872
1	867	3 Dark	V	V	WT	V_V_WT	0.543	27.288	1_V_V_WT	V_V_WT	25.7119530036718
1	868	3 Dark	V	V	WT	V_V_WT	0.525	26.736	1_V_V_WT	V_V_WT	25.3215378805267
1	869	3 Dark	V	V	WT	V_V_WT	0.47	26.156	1_V_V_WT	V_V_WT	24.9186250233146
1	870	3 Dark	V	V	WT	V_V_WT	0.721	25.858	1_V_V_WT	V_V_WT	24.5037343008354
1	871	3 Dark	V	V	WT	V_V_WT	0.758	25.43	1_V_V_WT	V_V_WT	24.0774155639582
1	872	3 Dark	V	V	WT	V_V_WT	0.433	24.962	1_V_V_WT	V_V_WT	23.6402850104668
1	873	3 Dark	V	V	WT	V_V_WT	0.517	24.574	1_V_V_WT	V_V_WT	23.1930310100667
1	874	3 Dark	V	V	WT	V_V_WT	0.577	24.162	1_V_V_WT	V_V_WT	22.7363956946792
1	875	3 Dark	V	V	WT	V_V_WT	0.553	23.693	1_V_V_WT	V_V_WT	22.2711386629711
1	876	3 Dark	V	V	WT	V_V_WT	0.492	23.249	1_V_V_WT	V_V_WT	21.7980529157329
1	877	3 Dark	V	V	WT	V_V_WT	0.516	22.81	1_V_V_WT	V_V_WT	21.3179630221093
1	878	3 Dark	V	V	WT	V_V_WT	0.632	22.323	1_V_V_WT	V_V_WT	20.8317126788618
1	879	3 Dark	V	V	WT	V_V_WT	0.456	21.785	1_V_V_WT	V_V_WT	20.3401490490559
1	880	3 Dark	V	V	WT	V_V_WT	0.629	21.1	1_V_V_WT	V_V_WT	19.8441172594731
1	881	3 Dark	V	V	WT	V_V_WT	0.54	20.494	1_V_V_WT	V_V_WT	19.3444542834899
1	882	3 Dark	V	V	WT	V_V_WT	0.47	19.854	1_V_V_WT	V_V_WT	18.8419893604464
1	883	3 Dark	V	V	WT	V_V_WT	0.548	19.307	1_V_V_WT	V_V_WT	18.3375289454998
1	884	3 Dark	V	V	WT	V_V_WT	0.687	18.807	1_V_V_WT	V_V_WT	17.8318737923876
1	885	3 Dark	V	V	WT	V_V_WT	0	18.281	1_V_V_WT	V_V_WT	17.3258136648063
1	886	4 Light	V	V	WT	V_V_WT	0.215	17.65	1_V_V_WT	V_V_WT	16.8200943249213
1	887	4 Light	V	V	WT	V_V_WT	0.156	17.416	1_V_V_WT	V_V_WT	16.3154505427303
1	888	4 Light	V	V	WT	V_V_WT	0.252	16.884	1_V_V_WT	V_V_WT	15.8126011812222
1	889	4 Light	V	V	WT	V_V_WT	0.138	16.428	1_V_V_WT	V_V_WT	15.3122014855222
1	890	4 Light	V	V	WT	V_V_WT	0.075	15.974	1_V_V_WT	V_V_WT	14.8148907909561
1	891	4 Light	V	V	WT	V_V_WT	0.111	15.412	1_V_V_WT	V_V_WT	14.3213084405298
1	892	4 Light	V	V	WT	V_V_WT	0.079	14.903	1_V_V_WT	V_V_WT	13.8320937696728
1	893	4 Light	V	V	WT	V_V_WT	0.101	14.378	1_V_V_WT	V_V_WT	13.3478861194474
1	894	4 Light	V	V	WT	V_V_WT	0.103	13.76	1_V_V_WT	V_V_WT	12.8693248279679
1	895	4 Light	V	V	WT	V_V_WT	0.137	13.376	1_V_V_WT	V_V_WT	12.3970492321891
1	896	4 Light	V	V	WT	V_V_WT	0.048	12.888	1_V_V_WT	V_V_WT	11.9316986747568
1	897	4 Light	V	V	WT	V_V_WT	0.102	12.36	1_V_V_WT	V_V_WT	11.4739124920966
1	898	4 Light	V	V	WT	V_V_WT	0.043	11.848	1_V_V_WT	V_V_WT	11.0243300225263
1	899	4 Light	V	V	WT	V_V_WT	0.057	11.397	1_V_V_WT	V_V_WT	10.5835906077429
1	900	4 Light	V	V	WT	V_V_WT	0.08	10.688	1_V_V_WT	V_V_WT	10.1523044295891
1	901	4 Light	V	V	WT	V_V_WT	0.064	9.973	1_V_V_WT	V_V_WT	9.73096505848541
1	902	4 Light	V	V	WT	V_V_WT	0.136	9.558	1_V_V_WT	V_V_WT	9.32003691085046
1	903	4 Light	V	V	WT	V_V_WT	0.074	9.095	1_V_V_WT	V_V_WT	8.91998439931679
1	904	4 Light	V	V	WT	V_V_WT	0.08	8.553	1_V_V_WT	V_V_WT	8.53127194239519
1	905	4 Light	V	V	WT	V_V_WT	0.027	8.016	1_V_V_WT	V_V_WT	8.15436395179461
1	906	4 Light	V	V	WT	V_V_WT	0.077	7.602	1_V_V_WT	V_V_WT	7.7897248451224
1	907	4 Light	V	V	WT	V_V_WT	0.038	7.112	1_V_V_WT	V_V_WT	7.43781903745908
1	908	4 Light	V	V	WT	V_V_WT	0.08	6.527	1_V_V_WT	V_V_WT	7.09911094271821
1	909	4 Light	V	V	WT	V_V_WT	0.054	6.097	1_V_V_WT	V_V_WT	6.77406497706992
1	910	4 Light	V	V	WT	V_V_WT	0.031	5.505	1_V_V_WT	V_V_WT	6.46311574173158
1	911	4 Light	V	V	WT	V_V_WT	0.033	4.983	1_V_V_WT	V_V_WT	6.16657856822295
1	912	4 Light	V	V	WT	V_V_WT	0.039	4.545	1_V_V_WT	V_V_WT	5.88473897974321
1	913	4 Light	V	V	WT	V_V_WT	0	4.043	1_V_V_WT	V_V_WT	5.61785448835768
1	914	4 Light	V	V	WT	V_V_WT	0.016	3.436	1_V_V_WT	V_V_WT	5.36607059131997
1	915	4 Light	V	V	WT	V_V_WT	0.034	3.528	1_V_V_WT	V_V_WT	5.12947847757075
1	916	4 Light	V	V	WT	V_V_WT	0.019	3.455	1_V_V_WT	V_V_WT	4.90806411143216
1	917	4 Light	V	V	WT	V_V_WT	0.093	3.367	1_V_V_WT	V_V_WT	4.70176291025055
1	918	4 Light	V	V	WT	V_V_WT	0.027	3.224	1_V_V_WT	V_V_WT	4.51041330076616
1	919	4 Light	V	V	WT	V_V_WT	0.048	3.204	1_V_V_WT	V_V_WT	4.33382946410262
1	920	4 Light	V	V	WT	V_V_WT	0.021	3.17	1_V_V_WT	V_V_WT	4.17180499103894
1	921	4 Light	V	V	WT	V_V_WT	0.016	3.133	1_V_V_WT	V_V_WT	4.02405110802139
1	922	4 Light	V	V	WT	V_V_WT	0.043	3.139	1_V_V_WT	V_V_WT	3.89024059181991
1	923	4 Light	V	V	WT	V_V_WT	0.004	3.157	1_V_V_WT	V_V_WT	3.76997478476894
1	924	4 Light	V	V	WT	V_V_WT	0.019	3.075	1_V_V_WT	V_V_WT	3.66283717367331
1	925	4 Light	V	V	WT	V_V_WT	0.051	2.945	1_V_V_WT	V_V_WT	3.56841124522015
1	926	4 Light	V	V	WT	V_V_WT	0	2.994	1_V_V_WT	V_V_WT	3.48628048251471
1	927	4 Light	V	V	WT	V_V_WT	0.015	2.917	1_V_V_WT	V_V_WT	3.41601790187646
1	928	4 Light	V	V	WT	V_V_WT	0.013	2.95	1_V_V_WT	V_V_WT	3.3571546320543
1	929	4 Light	V	V	WT	V_V_WT	0.019	2.976	1_V_V_WT	V_V_WT	3.30921133119941
1	930	4 Light	V	V	WT	V_V_WT	0.012	2.926	1_V_V_WT	V_V_WT	3.27170265216556
1	931	4 Light	V	V	WT	V_V_WT	0.043	2.922	1_V_V_WT	V_V_WT	3.24411464759029
1	932	4 Light	V	V	WT	V_V_WT	0.018	2.818	1_V_V_WT	V_V_WT	3.22590910289633
1	933	4 Light	V	V	WT	V_V_WT	0.054	2.787	1_V_V_WT	V_V_WT	3.21654323400921
1	934	4 Light	V	V	WT	V_V_WT	0.035	2.79	1_V_V_WT	V_V_WT	3.21547376232857
1	935	4 Light	V	V	WT	V_V_WT	0.016	2.873	1_V_V_WT	V_V_WT	3.22215618992144
1	936	4 Light	V	V	WT	V_V_WT	0.078	2.86	1_V_V_WT	V_V_WT	3.23605048338846
1	937	4 Light	V	V	WT	V_V_WT	0.026	2.866	1_V_V_WT	V_V_WT	3.2566281755532
1	938	4 Light	V	V	WT	V_V_WT	0.047	2.875	1_V_V_WT	V_V_WT	3.2833790498806
1	939	4 Light	V	V	WT	V_V_WT	0.026	2.849	1_V_V_WT	V_V_WT	3.31581231123623
1	940	4 Light	V	V	WT	V_V_WT	0.037	2.865	1_V_V_WT	V_V_WT	3.35344126352216
1	941	4 Light	V	V	WT	V_V_WT	0.018	2.874	1_V_V_WT	V_V_WT	3.3957792076273
1	942	4 Light	V	V	WT	V_V_WT	0.032	2.913	1_V_V_WT	V_V_WT	3.44234691769014
1	943	4 Light	V	V	WT	V_V_WT	0.046	2.991	1_V_V_WT	V_V_WT	3.49269505917889
1	944	4 Light	V	V	WT	V_V_WT	0.08	3.037	1_V_V_WT	V_V_WT	3.54638176850158
1	945	4 Light	V	V	WT	V_V_WT	0.092	3.084	1_V_V_WT	V_V_WT	3.60297433768565
1	946	4 Light	V	V	WT	V_V_WT	0.142	3.104	1_V_V_WT	V_V_WT	3.66207667536901
1	947	4 Light	V	V	WT	V_V_WT	0.068	3.092	1_V_V_WT	V_V_WT	3.72331171344284
1	948	4 Light	V	V	WT	V_V_WT	0.109	3.153	1_V_V_WT	V_V_WT	3.78634185304425
1	949	4 Light	V	V	WT	V_V_WT	0.118	3.155	1_V_V_WT	V_V_WT	3.85083936120633
1	950	4 Light	V	V	WT	V_V_WT	0.041	3.209	1_V_V_WT	V_V_WT	3.91647650608626
1	951	4 Light	V	V	WT	V_V_WT	0.074	3.28	1_V_V_WT	V_V_WT	3.98293592277228
1	952	4 Light	V	V	WT	V_V_WT	0.085	3.328	1_V_V_WT	V_V_WT	4.04995202627816
1	953	4 Light	V	V	WT	V_V_WT	0.119	3.44	1_V_V_WT	V_V_WT	4.11731085161061
1	954	4 Light	V	V	WT	V_V_WT	0.021	3.466	1_V_V_WT	V_V_WT	4.18480874874122
1	955	4 Light	V	V	WT	V_V_WT	0.007	3.489	1_V_V_WT	V_V_WT	4.25224206576831
1	956	4 Light	V	V	WT	V_V_WT	0.097	3.592	1_V_V_WT	V_V_WT	4.31941664540033
1	957	4 Light	V	V	WT	V_V_WT	0.025	3.67	1_V_V_WT	V_V_WT	4.38617631123128
1	958	4 Light	V	V	WT	V_V_WT	0.076	3.696	1_V_V_WT	V_V_WT	4.45238316100526
1	959	4 Light	V	V	WT	V_V_WT	0.083	3.825	1_V_V_WT	V_V_WT	4.5179344273496
1	960	4 Light	V	V	WT	V_V_WT	0.03	3.895	1_V_V_WT	V_V_WT	4.58273612789565
1	961	4 Light	V	V	WT	V_V_WT	0.06	3.941	1_V_V_WT	V_V_WT	4.64669428414993
1	962	4 Light	V	V	WT	V_V_WT	0.032	3.99	1_V_V_WT	V_V_WT	4.70972186603941
1	963	4 Light	V	V	WT	V_V_WT	0.043	4.057	1_V_V_WT	V_V_WT	4.77175966128857
1	964	4 Light	V	V	WT	V_V_WT	0.083	4.139	1_V_V_WT	V_V_WT	4.83275541223486
1	965	4 Light	V	V	WT	V_V_WT	0.11	4.192	1_V_V_WT	V_V_WT	4.8926622460788
1	966	4 Light	V	V	WT	V_V_WT	0.064	4.219	1_V_V_WT	V_V_WT	4.95145482521175
1	967	4 Light	V	V	WT	V_V_WT	0.044	4.301	1_V_V_WT	V_V_WT	5.00911751392979
1	968	4 Light	V	V	WT	V_V_WT	0.089	4.322	1_V_V_WT	V_V_WT	5.06565194504913
1	969	4 Light	V	V	WT	V_V_WT	0.028	4.39	1_V_V_WT	V_V_WT	5.12106406806384
1	970	4 Light	V	V	WT	V_V_WT	0.047	4.501	1_V_V_WT	V_V_WT	5.17535983545462
1	971	4 Light	V	V	WT	V_V_WT	0.042	4.567	1_V_V_WT	V_V_WT	5.2285451969141
1	972	4 Light	V	V	WT	V_V_WT	0.078	4.627	1_V_V_WT	V_V_WT	5.280627928784
1	973	4 Light	V	V	WT	V_V_WT	0.078	4.658	1_V_V_WT	V_V_WT	5.3316245081875
1	974	4 Light	V	V	WT	V_V_WT	0.062	4.626	1_V_V_WT	V_V_WT	5.3815587940616
1	975	4 Light	V	V	WT	V_V_WT	0.081	4.608	1_V_V_WT	V_V_WT	5.43045603860479
1	976	4 Light	V	V	WT	V_V_WT	0.039	4.532	1_V_V_WT	V_V_WT	5.47834149124195
1	977	4 Light	V	V	WT	V_V_WT	0.081	4.532	1_V_V_WT	V_V_WT	5.5252404007346
1	978	4 Light	V	V	WT	V_V_WT	0.088	4.484	1_V_V_WT	V_V_WT	5.57117767309363
1	979	4 Light	V	V	WT	V_V_WT	0.05	4.453	1_V_V_WT	V_V_WT	5.61617682644879
1	980	4 Light	V	V	WT	V_V_WT	0.075	4.475	1_V_V_WT	V_V_WT	5.66026102954083
1	981	4 Light	V	V	WT	V_V_WT	0.087	4.494	1_V_V_WT	V_V_WT	5.70345248918823
1	982	4 Light	V	V	WT	V_V_WT	0.091	4.475	1_V_V_WT	V_V_WT	5.74576844107055
1	983	4 Light	V	V	WT	V_V_WT	0.116	4.407	1_V_V_WT	V_V_WT	5.78722075942738
1	984	4 Light	V	V	WT	V_V_WT	0.045	4.481	1_V_V_WT	V_V_WT	5.82781897770101
1	985	4 Light	V	V	WT	V_V_WT	0.074	4.531	1_V_V_WT	V_V_WT	5.86756764247315
1	986	4 Light	V	V	WT	V_V_WT	0.103	4.5	1_V_V_WT	V_V_WT	5.90646881323462
1	987	4 Light	V	V	WT	V_V_WT	0.093	4.54	1_V_V_WT	V_V_WT	5.94451954775672
1	988	4 Light	V	V	WT	V_V_WT	0.039	4.55	1_V_V_WT	V_V_WT	5.98171453917286
1	989	4 Light	V	V	WT	V_V_WT	0.148	4.566	1_V_V_WT	V_V_WT	6.01804399156541
1	990	4 Light	V	V	WT	V_V_WT	0.082	4.67	1_V_V_WT	V_V_WT	6.05349610383969
1	991	4 Light	V	V	WT	V_V_WT	0.089	4.7	1_V_V_WT	V_V_WT	6.0880548050585
1	992	4 Light	V	V	WT	V_V_WT	0.067	4.81	1_V_V_WT	V_V_WT	6.12169966419789
1	993	4 Light	V	V	WT	V_V_WT	0.121	4.862	1_V_V_WT	V_V_WT	6.15440728115449
1	994	4 Light	V	V	WT	V_V_WT	0.117	4.872	1_V_V_WT	V_V_WT	6.1861535328051
1	995	4 Light	V	V	WT	V_V_WT	0.069	4.961	1_V_V_WT	V_V_WT	6.21691361904094
1	996	4 Light	V	V	WT	V_V_WT	0.105	5.008	1_V_V_WT	V_V_WT	6.24666257245194
1	997	4 Light	V	V	WT	V_V_WT	0.108	5.064	1_V_V_WT	V_V_WT	6.27537590504842
1	998	4 Light	V	V	WT	V_V_WT	0.068	5.018	1_V_V_WT	V_V_WT	6.30303105340195
1	999	4 Light	V	V	WT	V_V_WT	0.094	5.094	1_V_V_WT	V_V_WT	6.32960593389844
1	1000	4 Light	V	V	WT	V_V_WT	0.148	5.197	1_V_V_WT	V_V_WT	6.3550784607816
1	1001	4 Light	V	V	WT	V_V_WT	0.084	5.209	1_V_V_WT	V_V_WT	6.37942655154029
1	1002	4 Light	V	V	WT	V_V_WT	0.092	5.256	1_V_V_WT	V_V_WT	6.40262812109311
1	1003	4 Light	V	V	WT	V_V_WT	0.077	5.238	1_V_V_WT	V_V_WT	6.42466108676438
1	1004	4 Light	V	V	WT	V_V_WT	0.048	5.298	1_V_V_WT	V_V_WT	6.44550336373147
1	1005	4 Light	V	V	WT	V_V_WT	0.074	5.325	1_V_V_WT	V_V_WT	6.46513286785355
1	1006	4 Light	V	V	WT	V_V_WT	0.066	5.372	1_V_V_WT	V_V_WT	6.48352751415673
1	1007	4 Light	V	V	WT	V_V_WT	0.068	5.389	1_V_V_WT	V_V_WT	6.50066522152759
1	1008	4 Light	V	V	WT	V_V_WT	0.061	5.394	1_V_V_WT	V_V_WT	6.5165262918825
1	1009	4 Light	V	V	WT	V_V_WT	0.087	5.468	1_V_V_WT	V_V_WT	6.53110058611388
1	1010	4 Light	V	V	WT	V_V_WT	0.063	5.548	1_V_V_WT	V_V_WT	6.54438283267972
1	1011	4 Light	V	V	WT	V_V_WT	0.093	5.546	1_V_V_WT	V_V_WT	6.55638015473323
1	1012	4 Light	V	V	WT	V_V_WT	0.066	5.534	1_V_V_WT	V_V_WT	6.56711452390369
1	1013	4 Light	V	V	WT	V_V_WT	0.051	5.535	1_V_V_WT	V_V_WT	6.57662257139057
1	1014	4 Light	V	V	WT	V_V_WT	0.095	5.599	1_V_V_WT	V_V_WT	6.58495293001434
1	1015	4 Light	V	V	WT	V_V_WT	0.057	5.612	1_V_V_WT	V_V_WT	6.59215661716179
1	1016	4 Light	V	V	WT	V_V_WT	0.066	5.551	1_V_V_WT	V_V_WT	6.59828465362576
1	1017	4 Light	V	V	WT	V_V_WT	0.065	5.522	1_V_V_WT	V_V_WT	6.60338992388504
1	1018	4 Light	V	V	WT	V_V_WT	0.086	5.579	1_V_V_WT	V_V_WT	6.60753280042289
1	1019	4 Light	V	V	WT	V_V_WT	0.099	5.501	1_V_V_WT	V_V_WT	6.61077551878297
1	1020	4 Light	V	V	WT	V_V_WT	0.134	5.589	1_V_V_WT	V_V_WT	6.61318031847899
1	1021	4 Light	V	V	WT	V_V_WT	0.09	5.574	1_V_V_WT	V_V_WT	6.61481046289307
1	1022	4 Light	V	V	WT	V_V_WT	0.142	5.61	1_V_V_WT	V_V_WT	6.61573332035706
1	1023	4 Light	V	V	WT	V_V_WT	0.095	5.546	1_V_V_WT	V_V_WT	6.616017821358
1	1024	4 Light	V	V	WT	V_V_WT	0.093	5.511	1_V_V_WT	V_V_WT	6.61573531532466
1	1025	4 Light	V	V	WT	V_V_WT	0.199	5.536	1_V_V_WT	V_V_WT	6.61495884343143
1	1026	4 Light	V	V	WT	V_V_WT	0.111	5.527	1_V_V_WT	V_V_WT	6.61376184024087
1	1027	4 Light	V	V	WT	V_V_WT	0.1	5.55	1_V_V_WT	V_V_WT	6.61221729896302
1	1028	4 Light	V	V	WT	V_V_WT	0.043	5.546	1_V_V_WT	V_V_WT	6.6103956138408
1	1029	4 Light	V	V	WT	V_V_WT	0.104	5.545	1_V_V_WT	V_V_WT	6.6083629202598
1	1030	4 Light	V	V	WT	V_V_WT	0.15	5.43	1_V_V_WT	V_V_WT	6.60618087490699
1	1031	4 Light	V	V	WT	V_V_WT	0.054	5.44	1_V_V_WT	V_V_WT	6.6039101905365
1	1032	4 Light	V	V	WT	V_V_WT	0.125	5.495	1_V_V_WT	V_V_WT	6.60161001549534
1	1033	4 Light	V	V	WT	V_V_WT	0.06	5.487	1_V_V_WT	V_V_WT	6.59933325209541
1	1034	4 Light	V	V	WT	V_V_WT	0.122	5.539	1_V_V_WT	V_V_WT	6.59713123872139
1	1035	4 Light	V	V	WT	V_V_WT	0.108	5.513	1_V_V_WT	V_V_WT	6.59505531411162
1	1036	4 Light	V	V	WT	V_V_WT	0.086	5.509	1_V_V_WT	V_V_WT	6.59315681593849
1	1037	4 Light	V	V	WT	V_V_WT	0.098	5.553	1_V_V_WT	V_V_WT	6.59148708389883
1	1038	4 Light	V	V	WT	V_V_WT	0.093	5.541	1_V_V_WT	V_V_WT	6.59009745473116
1	1039	4 Light	V	V	WT	V_V_WT	0.124	5.547	1_V_V_WT	V_V_WT	6.58903926890446
1	1040	4 Light	V	V	WT	V_V_WT	0.155	5.556	1_V_V_WT	V_V_WT	6.5883638634188
1	1041	4 Light	V	V	WT	V_V_WT	0.085	5.518	1_V_V_WT	V_V_WT	6.5881225771228
1	1042	4 Light	V	V	WT	V_V_WT	0.079	5.558	1_V_V_WT	V_V_WT	6.58836674938739
1	1043	4 Light	V	V	WT	V_V_WT	0.117	5.641	1_V_V_WT	V_V_WT	6.58914513012853
1	1044	4 Light	V	V	WT	V_V_WT	0.109	5.633	1_V_V_WT	V_V_WT	6.59049612331269
1	1045	4 Light	V	V	WT	V_V_WT	0.087	5.665	1_V_V_WT	V_V_WT	6.5924530179237
1	1046	4 Light	V	V	WT	V_V_WT	0.042	5.698	1_V_V_WT	V_V_WT	6.59503899677466
1	1047	4 Light	V	V	WT	V_V_WT	0.064	5.64	1_V_V_WT	V_V_WT	6.59827471958695
1	1048	4 Light	V	V	WT	V_V_WT	0.096	5.629	1_V_V_WT	V_V_WT	6.60218084396922
1	1049	4 Light	V	V	WT	V_V_WT	0.07	5.586	1_V_V_WT	V_V_WT	6.6067758498932
1	1050	4 Light	V	V	WT	V_V_WT	0.17	5.516	1_V_V_WT	V_V_WT	6.61206951616258
1	1051	4 Light	V	V	WT	V_V_WT	0.074	5.478	1_V_V_WT	V_V_WT	6.61806753944577
1	1052	4 Light	V	V	WT	V_V_WT	0.103	5.406	1_V_V_WT	V_V_WT	6.6247680011626
1	1053	4 Light	V	V	WT	V_V_WT	0.057	5.388	1_V_V_WT	V_V_WT	6.63216549603676
1	1054	4 Light	V	V	WT	V_V_WT	0.082	5.362	1_V_V_WT	V_V_WT	6.64024828541255
1	1055	4 Light	V	V	WT	V_V_WT	0.094	5.234	1_V_V_WT	V_V_WT	6.64900304535201
1	1056	4 Light	V	V	WT	V_V_WT	0.096	5.189	1_V_V_WT	V_V_WT	6.65841540761869
1	1057	4 Light	V	V	WT	V_V_WT	0.131	5.201	1_V_V_WT	V_V_WT	6.66846595873095
1	1058	4 Light	V	V	WT	V_V_WT	0.064	5.244	1_V_V_WT	V_V_WT	6.67913079127871
1	1059	4 Light	V	V	WT	V_V_WT	0.093	5.292	1_V_V_WT	V_V_WT	6.69038464647477
1	1060	4 Light	V	V	WT	V_V_WT	0.033	5.21	1_V_V_WT	V_V_WT	6.70220028250435
1	1061	4 Light	V	V	WT	V_V_WT	0.094	5.252	1_V_V_WT	V_V_WT	6.71454981885905
1	1062	4 Light	V	V	WT	V_V_WT	0.147	5.211	1_V_V_WT	V_V_WT	6.72740478798904
1	1063	4 Light	V	V	WT	V_V_WT	0.069	5.267	1_V_V_WT	V_V_WT	6.74073657374729
1	1064	4 Light	V	V	WT	V_V_WT	0.1	5.23	1_V_V_WT	V_V_WT	6.75451656017512
1	1065	4 Light	V	V	WT	V_V_WT	0.048	5.185	1_V_V_WT	V_V_WT	6.76871613279694
1	1066	4 Light	V	V	WT	V_V_WT	0.062	5.181	1_V_V_WT	V_V_WT	6.78330667590001
1	1067	4 Light	V	V	WT	V_V_WT	0.112	5.162	1_V_V_WT	V_V_WT	6.79825957381802
1	1068	4 Light	V	V	WT	V_V_WT	0.049	5.174	1_V_V_WT	V_V_WT	6.81354621152056
1	1069	4 Light	V	V	WT	V_V_WT	0.093	5.122	1_V_V_WT	V_V_WT	6.82913876953138
1	1070	4 Light	V	V	WT	V_V_WT	0.072	5.067	1_V_V_WT	V_V_WT	6.84501345048746
1	1071	4 Light	V	V	WT	V_V_WT	0.055	5.088	1_V_V_WT	V_V_WT	6.8611514764332
1	1072	4 Light	V	V	WT	V_V_WT	0.106	5.182	1_V_V_WT	V_V_WT	6.87753836005686
1	1073	4 Light	V	V	WT	V_V_WT	0.134	5.177	1_V_V_WT	V_V_WT	6.89416132327894
1	1074	4 Light	V	V	WT	V_V_WT	0.087	5.22	1_V_V_WT	V_V_WT	6.91101179648097
1	1075	4 Light	V	V	WT	V_V_WT	0.089	5.22	1_V_V_WT	V_V_WT	6.9280860516488
1	1076	4 Light	V	V	WT	V_V_WT	0.099	5.34	1_V_V_WT	V_V_WT	6.94538419664247
1	1077	4 Light	V	V	WT	V_V_WT	0.007	5.368	1_V_V_WT	V_V_WT	6.96290769018497
1	1078	4 Light	V	V	WT	V_V_WT	0.075	5.391	1_V_V_WT	V_V_WT	6.98066037313316
1	1079	4 Light	V	V	WT	V_V_WT	0.056	5.372	1_V_V_WT	V_V_WT	6.9986470655174
1	1080	4 Light	V	V	WT	V_V_WT	0.064	5.254	1_V_V_WT	V_V_WT	7.01687439416962
1	1081	4 Light	V	V	WT	V_V_WT	0.052	5.288	1_V_V_WT	V_V_WT	7.03535043341654
1	1082	4 Light	V	V	WT	V_V_WT	0.07	5.234	1_V_V_WT	V_V_WT	7.05408354284
1	1083	4 Light	V	V	WT	V_V_WT	0.077	5.258	1_V_V_WT	V_V_WT	7.07308203299491
1	1084	4 Light	V	V	WT	V_V_WT	0.067	5.293	1_V_V_WT	V_V_WT	7.09235379292043
1	1085	4 Light	V	V	WT	V_V_WT	0.071	5.37	1_V_V_WT	V_V_WT	7.11190659854115
1	1086	4 Light	V	V	WT	V_V_WT	0.066	5.452	1_V_V_WT	V_V_WT	7.13174776769739
1	1087	4 Light	V	V	WT	V_V_WT	0.112	5.481	1_V_V_WT	V_V_WT	7.15188277135061
1	1088	4 Light	V	V	WT	V_V_WT	0.086	5.532	1_V_V_WT	V_V_WT	7.172316619954
1	1089	4 Light	V	V	WT	V_V_WT	0.152	5.498	1_V_V_WT	V_V_WT	7.1930536053499
1	1090	4 Light	V	V	WT	V_V_WT	0.068	5.588	1_V_V_WT	V_V_WT	7.21409437820371
1	1091	4 Light	V	V	WT	V_V_WT	0.096	5.604	1_V_V_WT	V_V_WT	7.23543497285802
1	1092	4 Light	V	V	WT	V_V_WT	0.084	5.62	1_V_V_WT	V_V_WT	7.25706660974018
1	1093	4 Light	V	V	WT	V_V_WT	0.116	5.66	1_V_V_WT	V_V_WT	7.27897559808655
1	1094	4 Light	V	V	WT	V_V_WT	0.085	5.671	1_V_V_WT	V_V_WT	7.30114417313114
1	1095	4 Light	V	V	WT	V_V_WT	0.063	5.757	1_V_V_WT	V_V_WT	7.32355300984732
1	1096	4 Light	V	V	WT	V_V_WT	0.082	5.817	1_V_V_WT	V_V_WT	7.3461791620516
1	1097	4 Light	V	V	WT	V_V_WT	0.079	5.777	1_V_V_WT	V_V_WT	7.36899566743898
1	1098	4 Light	V	V	WT	V_V_WT	0.105	5.82	1_V_V_WT	V_V_WT	7.39197256281468
1	1099	4 Light	V	V	WT	V_V_WT	0.072	5.805	1_V_V_WT	V_V_WT	7.41507893810974
1	1100	4 Light	V	V	WT	V_V_WT	0.1	5.821	1_V_V_WT	V_V_WT	7.43828244512547
1	1101	4 Light	V	V	WT	V_V_WT	0.106	5.856	1_V_V_WT	V_V_WT	7.46155037732539
1	1102	4 Light	V	V	WT	V_V_WT	0.173	5.822	1_V_V_WT	V_V_WT	7.48485009640602
1	1103	4 Light	V	V	WT	V_V_WT	0.112	5.84	1_V_V_WT	V_V_WT	7.50814925300811
1	1104	4 Light	V	V	WT	V_V_WT	0.152	5.933	1_V_V_WT	V_V_WT	7.53141556564567
1	1105	4 Light	V	V	WT	V_V_WT	0.087	5.937	1_V_V_WT	V_V_WT	7.55461675526992
1	1106	4 Light	V	V	WT	V_V_WT	0.162	5.902	1_V_V_WT	V_V_WT	7.57772054099821
1	1107	4 Light	V	V	WT	V_V_WT	0.092	6.008	1_V_V_WT	V_V_WT	7.60069552199035
1	1108	4 Light	V	V	WT	V_V_WT	0.119	6.09	1_V_V_WT	V_V_WT	7.62351381669402
1	1109	4 Light	V	V	WT	V_V_WT	0.051	6.151	1_V_V_WT	V_V_WT	7.64614959479495
1	1110	4 Light	V	V	WT	V_V_WT	0.052	6.226	1_V_V_WT	V_V_WT	7.66858304085535
1	1111	4 Light	V	V	WT	V_V_WT	0.108	6.311	1_V_V_WT	V_V_WT	7.69080074644245
1	1112	4 Light	V	V	WT	V_V_WT	0.049	6.372	1_V_V_WT	V_V_WT	7.71279061505733
1	1113	4 Light	V	V	WT	V_V_WT	0.081	6.363	1_V_V_WT	V_V_WT	7.73454054648544
1	1114	4 Light	V	V	WT	V_V_WT	0.117	6.381	1_V_V_WT	V_V_WT	7.75603844334624
1	1115	4 Light	V	V	WT	V_V_WT	0.171	6.452	1_V_V_WT	V_V_WT	7.7772722064024
1	1116	4 Light	V	V	WT	V_V_WT	0.178	6.499	1_V_V_WT	V_V_WT	7.79822973784197
1	1117	4 Light	V	V	WT	V_V_WT	0.16	6.494	1_V_V_WT	V_V_WT	7.81889893987819
1	1118	4 Light	V	V	WT	V_V_WT	0.115	6.479	1_V_V_WT	V_V_WT	7.83926952568111
1	1119	4 Light	V	V	WT	V_V_WT	0.059	6.461	1_V_V_WT	V_V_WT	7.8593402531959
1	1120	4 Light	V	V	WT	V_V_WT	0.123	6.53	1_V_V_WT	V_V_WT	7.87911884750335
1	1121	4 Light	V	V	WT	V_V_WT	0.11	6.536	1_V_V_WT	V_V_WT	7.89861481977105
1	1122	4 Light	V	V	WT	V_V_WT	0.163	6.61	1_V_V_WT	V_V_WT	7.9178392653028
1	1123	4 Light	V	V	WT	V_V_WT	0.109	6.647	1_V_V_WT	V_V_WT	7.93680960240698
1	1124	4 Light	V	V	WT	V_V_WT	0.111	6.613	1_V_V_WT	V_V_WT	7.95554483083056
1	1125	4 Light	V	V	WT	V_V_WT	0.134	6.677	1_V_V_WT	V_V_WT	7.97406394887015
1	1126	4 Light	V	V	WT	V_V_WT	0.122	6.729	1_V_V_WT	V_V_WT	7.99238595631895
1	1127	4 Light	V	V	WT	V_V_WT	0.072	6.752	1_V_V_WT	V_V_WT	8.01052985561046
1	1128	4 Light	V	V	WT	V_V_WT	0.092	6.717	1_V_V_WT	V_V_WT	8.02851464429794
1	1129	4 Light	V	V	WT	V_V_WT	0.078	6.802	1_V_V_WT	V_V_WT	8.04635978492338
1	1130	4 Light	V	V	WT	V_V_WT	0.088	6.798	1_V_V_WT	V_V_WT	8.06408684985828
1	1131	4 Light	V	V	WT	V_V_WT	0.09	6.755	1_V_V_WT	V_V_WT	8.08171893003385
1	1132	4 Light	V	V	WT	V_V_WT	0.072	6.658	1_V_V_WT	V_V_WT	8.09927952375113
1	1133	4 Light	V	V	WT	V_V_WT	0.152	6.694	1_V_V_WT	V_V_WT	8.11679216618165
1	1134	4 Light	V	V	WT	V_V_WT	0.18	6.643	1_V_V_WT	V_V_WT	8.13428039475806
1	1135	4 Light	V	V	WT	V_V_WT	0.093	6.699	1_V_V_WT	V_V_WT	8.15176690427958
1	1136	4 Light	V	V	WT	V_V_WT	0.064	6.655	1_V_V_WT	V_V_WT	8.16927102599363
1	1137	4 Light	V	V	WT	V_V_WT	0.113	6.679	1_V_V_WT	V_V_WT	8.18681125029595
1	1138	4 Light	V	V	WT	V_V_WT	0.157	6.672	1_V_V_WT	V_V_WT	8.20440463004483
1	1139	4 Light	V	V	WT	V_V_WT	0.117	6.744	1_V_V_WT	V_V_WT	8.22206247474057
1	1140	4 Light	V	V	WT	V_V_WT	0.139	6.812	1_V_V_WT	V_V_WT	8.23979290265037
1	1141	4 Light	V	V	WT	V_V_WT	0.137	6.791	1_V_V_WT	V_V_WT	8.25759698879185
1	1142	4 Light	V	V	WT	V_V_WT	0.131	6.925	1_V_V_WT	V_V_WT	8.27547404995896
1	1143	4 Light	V	V	WT	V_V_WT	0.068	6.971	1_V_V_WT	V_V_WT	8.29342340586402
1	1144	4 Light	V	V	WT	V_V_WT	0.085	7.007	1_V_V_WT	V_V_WT	8.3114422255665
1	1145	4 Light	V	V	WT	V_V_WT	0.142	7.043	1_V_V_WT	V_V_WT	8.32951909222225
1	1146	4 Light	V	V	WT	V_V_WT	0.113	7.045	1_V_V_WT	V_V_WT	8.34763825952002
1	1147	4 Light	V	V	WT	V_V_WT	0.107	6.994	1_V_V_WT	V_V_WT	8.36577525702919
1	1148	4 Light	V	V	WT	V_V_WT	0.071	6.998	1_V_V_WT	V_V_WT	8.38390343058815
1	1149	4 Light	V	V	WT	V_V_WT	0.134	7.029	1_V_V_WT	V_V_WT	8.40199412293541
1	1150	4 Light	V	V	WT	V_V_WT	0.137	7.077	1_V_V_WT	V_V_WT	8.42000875613527
1	1151	4 Light	V	V	WT	V_V_WT	0.102	7.073	1_V_V_WT	V_V_WT	8.43789919133097
1	1152	4 Light	V	V	WT	V_V_WT	0.158	7.004	1_V_V_WT	V_V_WT	8.45561383934523
1	1153	4 Light	V	V	WT	V_V_WT	0.153	6.992	1_V_V_WT	V_V_WT	8.47309350185099
1	1154	4 Light	V	V	WT	V_V_WT	0.051	6.963	1_V_V_WT	V_V_WT	8.49027198003495
1	1155	4 Light	V	V	WT	V_V_WT	0.127	6.99	1_V_V_WT	V_V_WT	8.50708172098361
1	1156	4 Light	V	V	WT	V_V_WT	0.134	6.971	1_V_V_WT	V_V_WT	8.52345517034185
1	1157	4 Light	V	V	WT	V_V_WT	0.102	7.028	1_V_V_WT	V_V_WT	8.53932477021729
1	1158	4 Light	V	V	WT	V_V_WT	0.07	7.069	1_V_V_WT	V_V_WT	8.55462292576945
1	1159	4 Light	V	V	WT	V_V_WT	0.157	7.036	1_V_V_WT	V_V_WT	8.5692818748995
1	1160	4 Light	V	V	WT	V_V_WT	0.096	7.061	1_V_V_WT	V_V_WT	8.58323381326275
1	1161	4 Light	V	V	WT	V_V_WT	0.063	7.116	1_V_V_WT	V_V_WT	8.596410938569
1	1162	4 Light	V	V	WT	V_V_WT	0.076	7.227	1_V_V_WT	V_V_WT	8.60874544690116
1	1163	4 Light	V	V	WT	V_V_WT	0.148	7.217	1_V_V_WT	V_V_WT	8.62016953571317
1	1164	4 Light	V	V	WT	V_V_WT	0.101	7.139	1_V_V_WT	V_V_WT	8.63061716338981
1	1165	4 Light	V	V	WT	V_V_WT	0.143	7.144	1_V_V_WT	V_V_WT	8.6400293403591
1	1166	4 Light	V	V	WT	V_V_WT	0.118	7.139	1_V_V_WT	V_V_WT	8.64834884054962
1	1167	4 Light	V	V	WT	V_V_WT	0.116	7.153	1_V_V_WT	V_V_WT	8.65552097046464
1	1168	4 Light	V	V	WT	V_V_WT	0.112	7.136	1_V_V_WT	V_V_WT	8.66150393885814
1	1169	4 Light	V	V	WT	V_V_WT	0.123	7.144	1_V_V_WT	V_V_WT	8.6662724404722
1	1170	4 Light	V	V	WT	V_V_WT	0.12	7.106	1_V_V_WT	V_V_WT	8.66981880170416
1	1171	4 Light	V	V	WT	V_V_WT	0.087	7.111	1_V_V_WT	V_V_WT	8.67215395594443
1	1172	4 Light	V	V	WT	V_V_WT	0.183	7.121	1_V_V_WT	V_V_WT	8.67330489752381
1	1173	4 Light	V	V	WT	V_V_WT	0.127	7.142	1_V_V_WT	V_V_WT	8.6733052808034
1	1174	4 Light	V	V	WT	V_V_WT	0.153	7.143	1_V_V_WT	V_V_WT	8.67220242712132
1	1175	4 Light	V	V	WT	V_V_WT	0.207	7.134	1_V_V_WT	V_V_WT	8.67004707231743
1	1176	4 Light	V	V	WT	V_V_WT	0.18	7.127	1_V_V_WT	V_V_WT	8.66688995858112
1	1177	4 Light	V	V	WT	V_V_WT	0.109	7.109	1_V_V_WT	V_V_WT	8.66278181953316
1	1178	4 Light	V	V	WT	V_V_WT	0.119	7.144	1_V_V_WT	V_V_WT	8.65777339588069
1	1179	4 Light	V	V	WT	V_V_WT	0.09	7.093	1_V_V_WT	V_V_WT	8.6519154254281
1	1180	4 Light	V	V	WT	V_V_WT	0.171	7.158	1_V_V_WT	V_V_WT	8.64525864667091
1	1181	4 Light	V	V	WT	V_V_WT	0.106	7.166	1_V_V_WT	V_V_WT	8.63785379824282
1	1182	4 Light	V	V	WT	V_V_WT	0.094	7.11	1_V_V_WT	V_V_WT	8.62975161652817
1	1183	4 Light	V	V	WT	V_V_WT	0.097	7.095	1_V_V_WT	V_V_WT	8.62100284006535
1	1184	4 Light	V	V	WT	V_V_WT	0.082	7.253	1_V_V_WT	V_V_WT	8.61166071510487
1	1185	4 Light	V	V	WT	V_V_WT	0.161	7.209	1_V_V_WT	V_V_WT	8.601788509862
1	1186	4 Light	V	V	WT	V_V_WT	0.103	7.169	1_V_V_WT	V_V_WT	8.59145199949107
1	1187	4 Light	V	V	WT	V_V_WT	0.129	7.136	1_V_V_WT	V_V_WT	8.58071695995754
1	1188	4 Light	V	V	WT	V_V_WT	0.133	7.136	1_V_V_WT	V_V_WT	8.56965073287196
1	1189	4 Light	V	V	WT	V_V_WT	0.045	7.015	1_V_V_WT	V_V_WT	8.55832692076501
1	1190	4 Light	V	V	WT	V_V_WT	0.113	7.048	1_V_V_WT	V_V_WT	8.5468217174984
1	1191	4 Light	V	V	WT	V_V_WT	0.145	7.086	1_V_V_WT	V_V_WT	8.53521613795846
1	1192	4 Light	V	V	WT	V_V_WT	0.183	7.096	1_V_V_WT	V_V_WT	8.52359562543413
1	1193	4 Light	V	V	WT	V_V_WT	0.142	7.052	1_V_V_WT	V_V_WT	8.51204831632282
1	1194	4 Light	V	V	WT	V_V_WT	0.102	7.033	1_V_V_WT	V_V_WT	8.50066343807076
1	1195	4 Light	V	V	WT	V_V_WT	0.098	6.999	1_V_V_WT	V_V_WT	8.48952995881288
1	1196	4 Light	V	V	WT	V_V_WT	0.059	6.969	1_V_V_WT	V_V_WT	8.47873517263826
1	1197	4 Light	V	V	WT	V_V_WT	0.127	6.947	1_V_V_WT	V_V_WT	8.46836498477745
1	1198	4 Light	V	V	WT	V_V_WT	0.14	6.966	1_V_V_WT	V_V_WT	8.4585014028353
1	1199	4 Light	V	V	WT	V_V_WT	0.125	6.98	1_V_V_WT	V_V_WT	8.44922396971573
1	1200	4 Light	V	V	WT	V_V_WT	0.101	7.024	1_V_V_WT	V_V_WT	8.44060454018877
1	1201	4 Light	V	V	WT	V_V_WT	0.142	7.045	1_V_V_WT	V_V_WT	8.43270462212668
1	1202	4 Light	V	V	WT	V_V_WT	0.141	6.943	1_V_V_WT	V_V_WT	8.42557619348376
1	1203	4 Light	V	V	WT	V_V_WT	0.089	6.974	1_V_V_WT	V_V_WT	8.41926928506058
1	1204	4 Light	V	V	WT	V_V_WT	0.086	6.996	1_V_V_WT	V_V_WT	8.41383392854222
1	1205	4 Light	V	V	WT	V_V_WT	0.133	6.859	1_V_V_WT	V_V_WT	8.4093174918722
1	1206	4 Light	V	V	WT	V_V_WT	0.106	6.809	1_V_V_WT	V_V_WT	8.40575670136637
1	1207	4 Light	V	V	WT	V_V_WT	0.089	6.803	1_V_V_WT	V_V_WT	8.40318562161447
1	1208	4 Light	V	V	WT	V_V_WT	0.106	6.809	1_V_V_WT	V_V_WT	8.40163831834488
1	1209	4 Light	V	V	WT	V_V_WT	0.083	6.856	1_V_V_WT	V_V_WT	8.40114885717223
1	1210	4 Light	V	V	WT	V_V_WT	0.202	6.919	1_V_V_WT	V_V_WT	8.40174818201656
1	1211	4 Light	V	V	WT	V_V_WT	0.11	6.883	1_V_V_WT	V_V_WT	8.40345475990515
1	1212	4 Light	V	V	WT	V_V_WT	0.102	6.883	1_V_V_WT	V_V_WT	8.40628393403842
1	1213	4 Light	V	V	WT	V_V_WT	0.138	6.969	1_V_V_WT	V_V_WT	8.41025105293206
1	1214	4 Light	V	V	WT	V_V_WT	0.209	6.998	1_V_V_WT	V_V_WT	8.41537146128226
1	1215	4 Light	V	V	WT	V_V_WT	0.083	6.902	1_V_V_WT	V_V_WT	8.42165739672041
1	1216	4 Light	V	V	WT	V_V_WT	0.094	6.97	1_V_V_WT	V_V_WT	8.42910867223494
1	1217	4 Light	V	V	WT	V_V_WT	0.069	6.968	1_V_V_WT	V_V_WT	8.43771900904283
1	1218	4 Light	V	V	WT	V_V_WT	0.07	7.022	1_V_V_WT	V_V_WT	8.44747019082361
1	1219	4 Light	V	V	WT	V_V_WT	0.036	7.201	1_V_V_WT	V_V_WT	8.45834101817322
1	1220	4 Light	V	V	WT	V_V_WT	0.129	7.27	1_V_V_WT	V_V_WT	8.47031029194811
1	1221	4 Light	V	V	WT	V_V_WT	0.101	7.329	1_V_V_WT	V_V_WT	8.48335681206995
1	1222	4 Light	V	V	WT	V_V_WT	0.086	7.213	1_V_V_WT	V_V_WT	8.49745938026331
1	1223	4 Light	V	V	WT	V_V_WT	0.104	7.124	1_V_V_WT	V_V_WT	8.51259679656929
1	1224	4 Light	V	V	WT	V_V_WT	0.082	7.105	1_V_V_WT	V_V_WT	8.52874786026059
1	1225	4 Light	V	V	WT	V_V_WT	0.109	7.061	1_V_V_WT	V_V_WT	8.54589137360023
1	1226	4 Light	V	V	WT	V_V_WT	0.088	7.104	1_V_V_WT	V_V_WT	8.56400613598916
1	1227	4 Light	V	V	WT	V_V_WT	0.094	7.15	1_V_V_WT	V_V_WT	8.58307094930121
1	1228	4 Light	V	V	WT	V_V_WT	0.131	7.169	1_V_V_WT	V_V_WT	8.60306461189778
1	1229	4 Light	V	V	WT	V_V_WT	0.137	7.16	1_V_V_WT	V_V_WT	8.6239644653717
1	1230	4 Light	V	V	WT	V_V_WT	0.164	7.203	1_V_V_WT	V_V_WT	8.6457419983844
1	1231	4 Light	V	V	WT	V_V_WT	0.108	7.231	1_V_V_WT	V_V_WT	8.66836606344545
1	1232	4 Light	V	V	WT	V_V_WT	0.081	7.277	1_V_V_WT	V_V_WT	8.69180078390468
1	1233	4 Light	V	V	WT	V_V_WT	0.158	7.296	1_V_V_WT	V_V_WT	8.716008184247
1	1234	4 Light	V	V	WT	V_V_WT	0.175	7.392	1_V_V_WT	V_V_WT	8.74094660986556
1	1235	4 Light	V	V	WT	V_V_WT	0.07	7.336	1_V_V_WT	V_V_WT	8.76657348597719
1	1236	4 Light	V	V	WT	V_V_WT	0.13	7.326	1_V_V_WT	V_V_WT	8.79284623662391
1	1237	4 Light	V	V	WT	V_V_WT	0.103	7.325	1_V_V_WT	V_V_WT	8.81972228756485
1	1238	4 Light	V	V	WT	V_V_WT	0.125	7.366	1_V_V_WT	V_V_WT	8.84715906413005
1	1239	4 Light	V	V	WT	V_V_WT	0.137	7.427	1_V_V_WT	V_V_WT	8.87511369887862
1	1240	4 Light	V	V	WT	V_V_WT	0.234	7.356	1_V_V_WT	V_V_WT	8.90354215079991
1	1241	4 Light	V	V	WT	V_V_WT	0.07	7.456	1_V_V_WT	V_V_WT	8.93239994503639
1	1242	4 Light	V	V	WT	V_V_WT	0.094	7.527	1_V_V_WT	V_V_WT	8.96164203466784
1	1243	4 Light	V	V	WT	V_V_WT	0.183	7.607	1_V_V_WT	V_V_WT	8.99122323284817
1	1244	4 Light	V	V	WT	V_V_WT	0.111	7.589	1_V_V_WT	V_V_WT	9.0210983805794
1	1245	4 Light	V	V	WT	V_V_WT	0.065	7.664	1_V_V_WT	V_V_WT	9.05122251850731
1	1246	4 Light	V	V	WT	V_V_WT	0.171	7.758	1_V_V_WT	V_V_WT	9.08155114096405
1	1247	4 Light	V	V	WT	V_V_WT	0.127	7.757	1_V_V_WT	V_V_WT	9.11204044540988
1	1248	4 Light	V	V	WT	V_V_WT	0.187	7.798	1_V_V_WT	V_V_WT	9.14264755456289
1	1249	4 Light	V	V	WT	V_V_WT	0.224	7.894	1_V_V_WT	V_V_WT	9.1733307316287
1	1250	4 Light	V	V	WT	V_V_WT	0.182	7.853	1_V_V_WT	V_V_WT	9.20404958359779
1	1251	4 Light	V	V	WT	V_V_WT	0.204	7.864	1_V_V_WT	V_V_WT	9.23476526250606
1	1252	4 Light	V	V	WT	V_V_WT	0.067	7.925	1_V_V_WT	V_V_WT	9.26544035218479
1	1253	4 Light	V	V	WT	V_V_WT	0.053	7.972	1_V_V_WT	V_V_WT	9.29603772516357
1	1254	4 Light	V	V	WT	V_V_WT	0.083	7.964	1_V_V_WT	V_V_WT	9.32652025775606
1	1255	4 Light	V	V	WT	V_V_WT	0.054	8.04	1_V_V_WT	V_V_WT	9.35685082452541
1	1256	4 Light	V	V	WT	V_V_WT	0.102	8.081	1_V_V_WT	V_V_WT	9.386992299048
1	1257	4 Light	V	V	WT	V_V_WT	0.173	8.066	1_V_V_WT	V_V_WT	9.41690755782076
1	1258	4 Light	V	V	WT	V_V_WT	0.159	8.057	1_V_V_WT	V_V_WT	9.44656014351637
1	1259	4 Light	V	V	WT	V_V_WT	0.116	8.116	1_V_V_WT	V_V_WT	9.47591703492539
1	1260	4 Light	V	V	WT	V_V_WT	0.144	8.173	1_V_V_WT	V_V_WT	9.50494974884504
1	1261	4 Light	V	V	WT	V_V_WT	0.17	8.237	1_V_V_WT	V_V_WT	9.53363491679631
1	1262	4 Light	V	V	WT	V_V_WT	0.187	8.267	1_V_V_WT	V_V_WT	9.56195384706103
1	1263	4 Light	V	V	WT	V_V_WT	0.108	8.298	1_V_V_WT	V_V_WT	9.58988880521455
1	1264	4 Light	V	V	WT	V_V_WT	0.182	8.326	1_V_V_WT	V_V_WT	9.61742339168278
1	1265	4 Light	V	V	WT	V_V_WT	0.077	8.451	1_V_V_WT	V_V_WT	9.6445480209093
1	1266	4 Light	V	V	WT	V_V_WT	0.096	8.396	1_V_V_WT	V_V_WT	9.671261975905
1	1267	4 Light	V	V	WT	V_V_WT	0.088	8.492	1_V_V_WT	V_V_WT	9.6975742988008
1	1268	4 Light	V	V	WT	V_V_WT	0.147	8.541	1_V_V_WT	V_V_WT	9.72350277561787
1	1269	4 Light	V	V	WT	V_V_WT	0.144	8.532	1_V_V_WT	V_V_WT	9.74906696972636
1	1270	4 Light	V	V	WT	V_V_WT	0.131	8.486	1_V_V_WT	V_V_WT	9.77428644932642
1	1271	4 Light	V	V	WT	V_V_WT	0.21	8.491	1_V_V_WT	V_V_WT	9.7991807766283
1	1272	4 Light	V	V	WT	V_V_WT	0.173	8.555	1_V_V_WT	V_V_WT	9.8237720551146
1	1273	4 Light	V	V	WT	V_V_WT	0.218	8.505	1_V_V_WT	V_V_WT	9.84809520209605
1	1274	4 Light	V	V	WT	V_V_WT	0.191	8.619	1_V_V_WT	V_V_WT	9.87220113637037
1	1275	4 Light	V	V	WT	V_V_WT	0.158	8.633	1_V_V_WT	V_V_WT	9.89615749209436
1	1276	4 Light	V	V	WT	V_V_WT	0.188	8.565	1_V_V_WT	V_V_WT	9.92004626408566
1	1277	4 Light	V	V	WT	V_V_WT	0.068	8.577	1_V_V_WT	V_V_WT	9.94395538994585
1	1278	4 Light	V	V	WT	V_V_WT	0.111	8.502	1_V_V_WT	V_V_WT	9.96798809476351
1	1279	4 Light	V	V	WT	V_V_WT	0.132	8.428	1_V_V_WT	V_V_WT	9.99226614475579
1	1280	4 Light	V	V	WT	V_V_WT	0.088	8.366	1_V_V_WT	V_V_WT	10.0169299768012
1	1281	4 Light	V	V	WT	V_V_WT	0.112	8.27	1_V_V_WT	V_V_WT	10.0421386699128
1	1282	4 Light	V	V	WT	V_V_WT	0.147	8.434	1_V_V_WT	V_V_WT	10.0680697566166
1	1283	4 Light	V	V	WT	V_V_WT	0.151	8.515	1_V_V_WT	V_V_WT	10.0949159373502
1	1284	4 Light	V	V	WT	V_V_WT	0.074	8.573	1_V_V_WT	V_V_WT	10.1228757439407
1	1285	4 Light	V	V	WT	V_V_WT	0.185	8.692	1_V_V_WT	V_V_WT	10.1521616397373
1	1286	4 Light	V	V	WT	V_V_WT	0.129	8.708	1_V_V_WT	V_V_WT	10.1830020713453
1	1287	4 Light	V	V	WT	V_V_WT	0.079	8.679	1_V_V_WT	V_V_WT	10.2156381252519
1	1288	4 Light	V	V	WT	V_V_WT	0.122	8.664	1_V_V_WT	V_V_WT	10.250313382411
1	1289	4 Light	V	V	WT	V_V_WT	0.196	8.681	1_V_V_WT	V_V_WT	10.2872732307527
1	1290	4 Light	V	V	WT	V_V_WT	0.221	8.794	1_V_V_WT	V_V_WT	10.3267718137056
1	1291	4 Light	V	V	WT	V_V_WT	0.172	8.73	1_V_V_WT	V_V_WT	10.3690724218097
1	1292	4 Light	V	V	WT	V_V_WT	0.111	8.733	1_V_V_WT	V_V_WT	10.414445696802
1	1293	4 Light	V	V	WT	V_V_WT	0.189	8.789	1_V_V_WT	V_V_WT	10.4631671420312
1	1294	4 Light	V	V	WT	V_V_WT	0.203	8.773	1_V_V_WT	V_V_WT	10.5155131705211
1	1295	4 Light	V	V	WT	V_V_WT	0.195	8.88	1_V_V_WT	V_V_WT	10.5717600527134
1	1296	4 Light	V	V	WT	V_V_WT	0.075	8.895	1_V_V_WT	V_V_WT	10.6321834872893
1	1297	4 Light	V	V	WT	V_V_WT	0.199	9.004	1_V_V_WT	V_V_WT	10.6970581414634
1	1298	4 Light	V	V	WT	V_V_WT	0.174	8.857	1_V_V_WT	V_V_WT	10.7666538475811
1	1299	4 Light	V	V	WT	V_V_WT	0.128	9.023	1_V_V_WT	V_V_WT	10.8412328120461
1	1300	4 Light	V	V	WT	V_V_WT	0.188	9.283	1_V_V_WT	V_V_WT	10.9210473439295
1	1301	4 Light	V	V	WT	V_V_WT	0.075	9.345	1_V_V_WT	V_V_WT	11.0063375931552
1	1302	4 Light	V	V	WT	V_V_WT	0.158	9.499	1_V_V_WT	V_V_WT	11.097329338403
1	1303	4 Light	V	V	WT	V_V_WT	0.133	9.587	1_V_V_WT	V_V_WT	11.1942349232784
1	1304	4 Light	V	V	WT	V_V_WT	0.225	9.721	1_V_V_WT	V_V_WT	11.2972639297444
1	1305	4 Light	V	V	WT	V_V_WT	0.079	9.862	1_V_V_WT	V_V_WT	11.4066221707327
1	1306	4 Light	V	V	WT	V_V_WT	0.103	10.028	1_V_V_WT	V_V_WT	11.5225003747693
1	1307	4 Light	V	V	WT	V_V_WT	0.139	10.19	1_V_V_WT	V_V_WT	11.6450854976001
1	1308	4 Light	V	V	WT	V_V_WT	0.112	10.426	1_V_V_WT	V_V_WT	11.7745644950645
1	1309	4 Light	V	V	WT	V_V_WT	0.15	10.521	1_V_V_WT	V_V_WT	11.911124324529
1	1310	4 Light	V	V	WT	V_V_WT	0.12	10.68	1_V_V_WT	V_V_WT	12.0549519419447
1	1311	4 Light	V	V	WT	V_V_WT	0.108	10.839	1_V_V_WT	V_V_WT	12.206229011508
1	1312	4 Light	V	V	WT	V_V_WT	0.231	10.887	1_V_V_WT	V_V_WT	12.3651105693233
1	1313	4 Light	V	V	WT	V_V_WT	0.134	10.952	1_V_V_WT	V_V_WT	12.5317189156208
1	1314	4 Light	V	V	WT	V_V_WT	0.141	11.348	1_V_V_WT	V_V_WT	12.7061484838805
1	1315	4 Light	V	V	WT	V_V_WT	0.173	11.366	1_V_V_WT	V_V_WT	12.888482309709
1	1316	4 Light	V	V	WT	V_V_WT	0.118	11.545	1_V_V_WT	V_V_WT	13.078774387549
1	1317	4 Light	V	V	WT	V_V_WT	0.144	11.757	1_V_V_WT	V_V_WT	13.2770436284898
1	1318	4 Light	V	V	WT	V_V_WT	0.144	11.962	1_V_V_WT	V_V_WT	13.4832795796795
1	1319	4 Light	V	V	WT	V_V_WT	0.133	12.165	1_V_V_WT	V_V_WT	13.6974600584805
1	1320	4 Light	V	V	WT	V_V_WT	0.257	12.226	1_V_V_WT	V_V_WT	13.919533684648
1	1321	4 Light	V	V	WT	V_V_WT	0.106	12.346	1_V_V_WT	V_V_WT	14.1494143195775
1	1322	4 Light	V	V	WT	V_V_WT	0.19	12.484	1_V_V_WT	V_V_WT	14.3869871432543
1	1323	4 Light	V	V	WT	V_V_WT	0.164	12.726	1_V_V_WT	V_V_WT	14.6321261070888
1	1324	4 Light	V	V	WT	V_V_WT	0.166	13.044	1_V_V_WT	V_V_WT	14.8846777850318
1	1325	4 Light	V	V	WT	V_V_WT	0.184	13.297	1_V_V_WT	V_V_WT	15.1444617772243
1	1326	4 Light	V	V	WT	V_V_WT	0.111	13.704	1_V_V_WT	V_V_WT	15.4112872718369
1	1327	4 Light	V	V	WT	V_V_WT	0.197	14.117	1_V_V_WT	V_V_WT	15.6849384184379
1	1328	4 Light	V	V	WT	V_V_WT	0	14.367	1_V_V_WT	V_V_WT	15.9651748667371
1	1329	5 Dark	V	V	WT	V_V_WT	0.31	14.642	1_V_V_WT	V_V_WT	16.2517469383873
1	1330	5 Dark	V	V	WT	V_V_WT	0.391	14.903	1_V_V_WT	V_V_WT	16.5443870810932
1	1331	5 Dark	V	V	WT	V_V_WT	0.272	15.249	1_V_V_WT	V_V_WT	16.8428232765074
1	1332	5 Dark	V	V	WT	V_V_WT	0.327	15.793	1_V_V_WT	V_V_WT	17.1467796896154
1	1333	5 Dark	V	V	WT	V_V_WT	0.306	16.001	1_V_V_WT	V_V_WT	17.4559652217036
1	1334	5 Dark	V	V	WT	V_V_WT	0.325	16.421	1_V_V_WT	V_V_WT	17.7700816049835
1	1335	5 Dark	V	V	WT	V_V_WT	0.299	16.825	1_V_V_WT	V_V_WT	18.0888171444517
1	1336	5 Dark	V	V	WT	V_V_WT	0.354	17.352	1_V_V_WT	V_V_WT	18.4118567927028
1	1337	5 Dark	V	V	WT	V_V_WT	0.23	17.729	1_V_V_WT	V_V_WT	18.7388828555842
1	1338	5 Dark	V	V	WT	V_V_WT	0.347	18.118	1_V_V_WT	V_V_WT	19.0695646552959
1	1339	5 Dark	V	V	WT	V_V_WT	0.227	18.438	1_V_V_WT	V_V_WT	19.4035592505164
1	1340	5 Dark	V	V	WT	V_V_WT	0.247	18.837	1_V_V_WT	V_V_WT	19.7405193725256
1	1341	5 Dark	V	V	WT	V_V_WT	0.271	19.154	1_V_V_WT	V_V_WT	20.080090077959
1	1342	5 Dark	V	V	WT	V_V_WT	0.195	19.498	1_V_V_WT	V_V_WT	20.4219144975191
1	1343	5 Dark	V	V	WT	V_V_WT	0.216	19.794	1_V_V_WT	V_V_WT	20.7656345891394
1	1344	5 Dark	V	V	WT	V_V_WT	0.47	20.154	1_V_V_WT	V_V_WT	21.110886663158
1	1345	5 Dark	V	V	WT	V_V_WT	0.203	20.411	1_V_V_WT	V_V_WT	21.45730147756
1	1346	5 Dark	V	V	WT	V_V_WT	0.308	20.865	1_V_V_WT	V_V_WT	21.8045057685515
1	1347	5 Dark	V	V	WT	V_V_WT	0.291	21.163	1_V_V_WT	V_V_WT	22.152123959619
1	1348	5 Dark	V	V	WT	V_V_WT	0.327	21.495	1_V_V_WT	V_V_WT	22.4997800614475
1	1349	5 Dark	V	V	WT	V_V_WT	0.399	21.739	1_V_V_WT	V_V_WT	22.8470980897109
1	1350	5 Dark	V	V	WT	V_V_WT	0.282	21.914	1_V_V_WT	V_V_WT	23.1937020542133
1	1351	5 Dark	V	V	WT	V_V_WT	0.292	22.192	1_V_V_WT	V_V_WT	23.5392169421637
1	1352	5 Dark	V	V	WT	V_V_WT	0.249	22.426	1_V_V_WT	V_V_WT	23.8832728882546
1	1353	5 Dark	V	V	WT	V_V_WT	0.431	22.541	1_V_V_WT	V_V_WT	24.2255060726913
1	1354	5 Dark	V	V	WT	V_V_WT	0.521	22.836	1_V_V_WT	V_V_WT	24.5655558270399
1	1355	5 Dark	V	V	WT	V_V_WT	0.448	22.965	1_V_V_WT	V_V_WT	24.9030690151025
1	1356	5 Dark	V	V	WT	V_V_WT	0.482	23.27	1_V_V_WT	V_V_WT	25.2376969098412
1	1357	5 Dark	V	V	WT	V_V_WT	0.612	23.628	1_V_V_WT	V_V_WT	25.5691037512845
1	1358	5 Dark	V	V	WT	V_V_WT	0.424	24.15	1_V_V_WT	V_V_WT	25.8969677357722
1	1359	5 Dark	V	V	WT	V_V_WT	0.403	24.448	1_V_V_WT	V_V_WT	26.22097345208
1	1360	5 Dark	V	V	WT	V_V_WT	0.449	24.41	1_V_V_WT	V_V_WT	26.5408234904976
1	1361	5 Dark	V	V	WT	V_V_WT	0.421	24.704	1_V_V_WT	V_V_WT	26.8562436818037
1	1362	5 Dark	V	V	WT	V_V_WT	0.702	24.98	1_V_V_WT	V_V_WT	27.166985137047
1	1363	5 Dark	V	V	WT	V_V_WT	0.341	25.153	1_V_V_WT	V_V_WT	27.472826264539
1	1364	5 Dark	V	V	WT	V_V_WT	0.645	25.244	1_V_V_WT	V_V_WT	27.7735747702855
1	1365	5 Dark	V	V	WT	V_V_WT	0.483	25.546	1_V_V_WT	V_V_WT	28.0690695906861
1	1366	5 Dark	V	V	WT	V_V_WT	0.63	25.698	1_V_V_WT	V_V_WT	28.3591827668434
1	1367	5 Dark	V	V	WT	V_V_WT	0.516	26.148	1_V_V_WT	V_V_WT	28.6438151322705
1	1368	5 Dark	V	V	WT	V_V_WT	0.501	26.287	1_V_V_WT	V_V_WT	28.9228796927789
1	1369	5 Dark	V	V	WT	V_V_WT	0.47	26.653	1_V_V_WT	V_V_WT	29.1963148791934
1	1370	5 Dark	V	V	WT	V_V_WT	0.519	27.03	1_V_V_WT	V_V_WT	29.4640722750972
1	1371	5 Dark	V	V	WT	V_V_WT	0.425	27.285	1_V_V_WT	V_V_WT	29.7261306510329
1	1372	5 Dark	V	V	WT	V_V_WT	0.575	27.71	1_V_V_WT	V_V_WT	29.9824755746995
1	1373	5 Dark	V	V	WT	V_V_WT	0.43	28.23	1_V_V_WT	V_V_WT	30.2330926142409
1	1374	5 Dark	V	V	WT	V_V_WT	0.501	28.215	1_V_V_WT	V_V_WT	30.4779746307907
1	1375	5 Dark	V	V	WT	V_V_WT	0.43	28.604	1_V_V_WT	V_V_WT	30.7171509945797
1	1376	5 Dark	V	V	WT	V_V_WT	0.572	28.893	1_V_V_WT	V_V_WT	30.9506876722942
1	1377	5 Dark	V	V	WT	V_V_WT	0.442	29.112	1_V_V_WT	V_V_WT	31.1786579540495
1	1378	5 Dark	V	V	WT	V_V_WT	0.476	29.359	1_V_V_WT	V_V_WT	31.4011422956581
1	1379	5 Dark	V	V	WT	V_V_WT	0.377	29.277	1_V_V_WT	V_V_WT	31.6182498044903
1	1380	5 Dark	V	V	WT	V_V_WT	0.432	29.419	1_V_V_WT	V_V_WT	31.8300967536377
1	1381	5 Dark	V	V	WT	V_V_WT	0.384	29.696	1_V_V_WT	V_V_WT	32.0368060272354
1	1382	5 Dark	V	V	WT	V_V_WT	0.424	30.04	1_V_V_WT	V_V_WT	32.2385269723186
1	1383	5 Dark	V	V	WT	V_V_WT	0.279	30.067	1_V_V_WT	V_V_WT	32.435415548422
1	1384	5 Dark	V	V	WT	V_V_WT	0.461	29.981	1_V_V_WT	V_V_WT	32.6276277156308
1	1385	5 Dark	V	V	WT	V_V_WT	0.313	30.16	1_V_V_WT	V_V_WT	32.8153194341887
1	1386	5 Dark	V	V	WT	V_V_WT	0.416	30.312	1_V_V_WT	V_V_WT	32.9986466638789
1	1387	5 Dark	V	V	WT	V_V_WT	0.555	30.231	1_V_V_WT	V_V_WT	33.1777653654577
1	1388	5 Dark	V	V	WT	V_V_WT	0.522	30.303	1_V_V_WT	V_V_WT	33.3528314990558
1	1389	5 Dark	V	V	WT	V_V_WT	0.608	30.524	1_V_V_WT	V_V_WT	33.5240045031788
1	1390	5 Dark	V	V	WT	V_V_WT	0.353	30.647	1_V_V_WT	V_V_WT	33.6914577386667
1	1391	5 Dark	V	V	WT	V_V_WT	0.566	30.727	1_V_V_WT	V_V_WT	33.8553680432955
1	1392	5 Dark	V	V	WT	V_V_WT	0.603	30.559	1_V_V_WT	V_V_WT	34.0159122561923
1	1393	5 Dark	V	V	WT	V_V_WT	0.479	30.974	1_V_V_WT	V_V_WT	34.1732672162207
1	1394	5 Dark	V	V	WT	V_V_WT	0.416	30.976	1_V_V_WT	V_V_WT	34.3276104000829
1	1395	5 Dark	V	V	WT	V_V_WT	0.601	31.219	1_V_V_WT	V_V_WT	34.4791218360067
1	1396	5 Dark	V	V	WT	V_V_WT	0.506	31.131	1_V_V_WT	V_V_WT	34.6279815980652
1	1397	5 Dark	V	V	WT	V_V_WT	0.68	31.175	1_V_V_WT	V_V_WT	34.7743673867009
1	1398	5 Dark	V	V	WT	V_V_WT	0.486	31.435	1_V_V_WT	V_V_WT	34.9184544753542
1	1399	5 Dark	V	V	WT	V_V_WT	0.593	31.547	1_V_V_WT	V_V_WT	35.0604107938296
1	1400	5 Dark	V	V	WT	V_V_WT	0.624	31.484	1_V_V_WT	V_V_WT	35.2004024359844
1	1401	5 Dark	V	V	WT	V_V_WT	0.526	31.649	1_V_V_WT	V_V_WT	35.3385954957511
1	1402	5 Dark	V	V	WT	V_V_WT	0.62	31.692	1_V_V_WT	V_V_WT	35.4751560667542
1	1403	5 Dark	V	V	WT	V_V_WT	0.736	31.826	1_V_V_WT	V_V_WT	35.6102502429464
1	1404	5 Dark	V	V	WT	V_V_WT	0.455	31.865	1_V_V_WT	V_V_WT	35.7440441188618
1	1405	5 Dark	V	V	WT	V_V_WT	0.592	32.057	1_V_V_WT	V_V_WT	35.8767037878082
1	1406	5 Dark	V	V	WT	V_V_WT	0.597	31.989	1_V_V_WT	V_V_WT	36.0083890622481
1	1407	5 Dark	V	V	WT	V_V_WT	0.51	32.224	1_V_V_WT	V_V_WT	36.1392346260324
1	1408	5 Dark	V	V	WT	V_V_WT	0.574	32.486	1_V_V_WT	V_V_WT	36.2693688818518
1	1409	5 Dark	V	V	WT	V_V_WT	0.317	32.665	1_V_V_WT	V_V_WT	36.3989202320595
1	1410	5 Dark	V	V	WT	V_V_WT	0.424	32.896	1_V_V_WT	V_V_WT	36.5280170790114
1	1411	5 Dark	V	V	WT	V_V_WT	0.569	33.04	1_V_V_WT	V_V_WT	36.656779828279
1	1412	5 Dark	V	V	WT	V_V_WT	0.593	33.295	1_V_V_WT	V_V_WT	36.7852968970568
1	1413	5 Dark	V	V	WT	V_V_WT	0.458	33.648	1_V_V_WT	V_V_WT	36.9136487070239
1	1414	5 Dark	V	V	WT	V_V_WT	0.435	33.766	1_V_V_WT	V_V_WT	37.0419156802872
1	1415	5 Dark	V	V	WT	V_V_WT	0.627	34.032	1_V_V_WT	V_V_WT	37.1701782362222
1	1416	5 Dark	V	V	WT	V_V_WT	0.634	34.171	1_V_V_WT	V_V_WT	37.2985167969932
1	1417	5 Dark	V	V	WT	V_V_WT	0.531	34.408	1_V_V_WT	V_V_WT	37.4270117834746
1	1418	5 Dark	V	V	WT	V_V_WT	0.496	34.495	1_V_V_WT	V_V_WT	37.5557353880803
1	1419	5 Dark	V	V	WT	V_V_WT	0.624	34.47	1_V_V_WT	V_V_WT	37.684718850312
1	1420	5 Dark	V	V	WT	V_V_WT	0.572	34.908	1_V_V_WT	V_V_WT	37.8139530547602
1	1421	5 Dark	V	V	WT	V_V_WT	0.501	35.046	1_V_V_WT	V_V_WT	37.9434133938734
1	1422	5 Dark	V	V	WT	V_V_WT	0.534	34.933	1_V_V_WT	V_V_WT	38.0730454172649
1	1423	5 Dark	V	V	WT	V_V_WT	0.756	35.01	1_V_V_WT	V_V_WT	38.2027872129206
1	1424	5 Dark	V	V	WT	V_V_WT	0.647	35.294	1_V_V_WT	V_V_WT	38.3325768709208
1	1425	5 Dark	V	V	WT	V_V_WT	0.726	35.412	1_V_V_WT	V_V_WT	38.4623467746646
1	1426	5 Dark	V	V	WT	V_V_WT	0.542	35.78	1_V_V_WT	V_V_WT	38.592006490511
1	1427	5 Dark	V	V	WT	V_V_WT	0.56	35.605	1_V_V_WT	V_V_WT	38.7214598806575
1	1428	5 Dark	V	V	WT	V_V_WT	0.761	35.774	1_V_V_WT	V_V_WT	38.8506068195977
1	1429	5 Dark	V	V	WT	V_V_WT	0.582	35.908	1_V_V_WT	V_V_WT	38.9793278755269
1	1430	5 Dark	V	V	WT	V_V_WT	0.456	36.023	1_V_V_WT	V_V_WT	39.1074861715207
1	1431	5 Dark	V	V	WT	V_V_WT	0.59	36.137	1_V_V_WT	V_V_WT	39.2349414701217
1	1432	5 Dark	V	V	WT	V_V_WT	0.618	36.327	1_V_V_WT	V_V_WT	39.361553531811
1	1433	5 Dark	V	V	WT	V_V_WT	0.564	36.228	1_V_V_WT	V_V_WT	39.4871821176691
1	1434	5 Dark	V	V	WT	V_V_WT	0.54	36.473	1_V_V_WT	V_V_WT	39.611686823969
1	1435	5 Dark	V	V	WT	V_V_WT	0.622	36.53	1_V_V_WT	V_V_WT	39.7349270383282
1	1436	5 Dark	V	V	WT	V_V_WT	0.504	36.384	1_V_V_WT	V_V_WT	39.8567648116943
1	1437	5 Dark	V	V	WT	V_V_WT	0.677	36.715	1_V_V_WT	V_V_WT	39.977066782168
1	1438	5 Dark	V	V	WT	V_V_WT	0.738	36.935	1_V_V_WT	V_V_WT	40.0957027373642
1	1439	5 Dark	V	V	WT	V_V_WT	0.556	37.323	1_V_V_WT	V_V_WT	40.2125509288889
1	1440	5 Dark	V	V	WT	V_V_WT	0.663	37.346	1_V_V_WT	V_V_WT	40.3274917206125
1	1441	5 Dark	V	V	WT	V_V_WT	0.528	37.474	1_V_V_WT	V_V_WT	40.4404089092865
1	1442	5 Dark	V	V	WT	V_V_WT	0.679	37.409	1_V_V_WT	V_V_WT	40.5512000163791
1	1443	5 Dark	V	V	WT	V_V_WT	0.632	37.693	1_V_V_WT	V_V_WT	40.6597659955944
1	1444	5 Dark	V	V	WT	V_V_WT	0.579	37.849	1_V_V_WT	V_V_WT	40.7660077994226
1	1445	5 Dark	V	V	WT	V_V_WT	0.579	37.889	1_V_V_WT	V_V_WT	40.8698263804056
1	1446	5 Dark	V	V	WT	V_V_WT	0.555	38.061	1_V_V_WT	V_V_WT	40.9711272801114
1	1447	5 Dark	V	V	WT	V_V_WT	0.792	38.127	1_V_V_WT	V_V_WT	41.0698390300888
1	1448	5 Dark	V	V	WT	V_V_WT	0.609	38.203	1_V_V_WT	V_V_WT	41.1659179484979
1	1449	5 Dark	V	V	WT	V_V_WT	0.583	37.997	1_V_V_WT	V_V_WT	41.2593480792506
1	1450	5 Dark	V	V	WT	V_V_WT	0.791	38.062	1_V_V_WT	V_V_WT	41.3501407649486
1	1451	5 Dark	V	V	WT	V_V_WT	0.704	38.266	1_V_V_WT	V_V_WT	41.438329620023
1	1452	5 Dark	V	V	WT	V_V_WT	0.49	38.49	1_V_V_WT	V_V_WT	41.5239526877452
1	1453	5 Dark	V	V	WT	V_V_WT	0.556	38.497	1_V_V_WT	V_V_WT	41.6070517212215
1	1454	5 Dark	V	V	WT	V_V_WT	0.7	38.533	1_V_V_WT	V_V_WT	41.687683321135
1	1455	5 Dark	V	V	WT	V_V_WT	0.719	38.484	1_V_V_WT	V_V_WT	41.7659108139242
1	1456	5 Dark	V	V	WT	V_V_WT	0.874	38.763	1_V_V_WT	V_V_WT	41.8418122102595
1	1457	5 Dark	V	V	WT	V_V_WT	0.505	38.811	1_V_V_WT	V_V_WT	41.9154812099053
1	1458	5 Dark	V	V	WT	V_V_WT	0.655	38.827	1_V_V_WT	V_V_WT	41.9870229208106
1	1459	5 Dark	V	V	WT	V_V_WT	0.727	38.853	1_V_V_WT	V_V_WT	42.0565446507796
1	1460	5 Dark	V	V	WT	V_V_WT	0.739	38.783	1_V_V_WT	V_V_WT	42.1241545574862
1	1461	5 Dark	V	V	WT	V_V_WT	0.64	39.129	1_V_V_WT	V_V_WT	42.1899646059654
1	1462	5 Dark	V	V	WT	V_V_WT	0.81	39.147	1_V_V_WT	V_V_WT	42.2540892067435
1	1463	5 Dark	V	V	WT	V_V_WT	0.637	39.3	1_V_V_WT	V_V_WT	42.3166426909134
1	1464	5 Dark	V	V	WT	V_V_WT	0.7	39.361	1_V_V_WT	V_V_WT	42.3777365814774
1	1465	5 Dark	V	V	WT	V_V_WT	0.649	39.451	1_V_V_WT	V_V_WT	42.4374770788247
1	1466	5 Dark	V	V	WT	V_V_WT	0.451	39.606	1_V_V_WT	V_V_WT	42.4959627312715
1	1467	5 Dark	V	V	WT	V_V_WT	0.841	39.703	1_V_V_WT	V_V_WT	42.5532842385197
1	1468	5 Dark	V	V	WT	V_V_WT	0.794	39.677	1_V_V_WT	V_V_WT	42.6095306582925
1	1469	5 Dark	V	V	WT	V_V_WT	0.705	39.644	1_V_V_WT	V_V_WT	42.6647910487595
1	1470	5 Dark	V	V	WT	V_V_WT	0.447	39.821	1_V_V_WT	V_V_WT	42.7191544686456
1	1471	5 Dark	V	V	WT	V_V_WT	0.697	40.018	1_V_V_WT	V_V_WT	42.7727099756825
1	1472	5 Dark	V	V	WT	V_V_WT	0.528	40.087	1_V_V_WT	V_V_WT	42.8255466283844
1	1473	5 Dark	V	V	WT	V_V_WT	0.742	40.026	1_V_V_WT	V_V_WT	42.8777534850358
1	1474	5 Dark	V	V	WT	V_V_WT	0.591	40.223	1_V_V_WT	V_V_WT	42.929419604057
1	1475	5 Dark	V	V	WT	V_V_WT	0.667	40.324	1_V_V_WT	V_V_WT	42.9806340429469
1	1476	5 Dark	V	V	WT	V_V_WT	0.806	40.539	1_V_V_WT	V_V_WT	43.0314858603617
1	1477	5 Dark	V	V	WT	V_V_WT	0.597	40.453	1_V_V_WT	V_V_WT	43.0820641144881
1	1478	5 Dark	V	V	WT	V_V_WT	0.572	40.583	1_V_V_WT	V_V_WT	43.1324578631835
1	1479	5 Dark	V	V	WT	V_V_WT	0.418	40.823	1_V_V_WT	V_V_WT	43.1827561653064
1	1480	5 Dark	V	V	WT	V_V_WT	0.637	40.804	1_V_V_WT	V_V_WT	43.2330447069783
1	1481	5 Dark	V	V	WT	V_V_WT	0.705	40.898	1_V_V_WT	V_V_WT	43.2833956860295
1	1482	5 Dark	V	V	WT	V_V_WT	0.758	41.297	1_V_V_WT	V_V_WT	43.3338748691383
1	1483	5 Dark	V	V	WT	V_V_WT	0.763	41.564	1_V_V_WT	V_V_WT	43.3845329263959
1	1484	5 Dark	V	V	WT	V_V_WT	0.683	41.707	1_V_V_WT	V_V_WT	43.4354034515582
1	1485	5 Dark	V	V	WT	V_V_WT	0.677	41.662	1_V_V_WT	V_V_WT	43.4865067386231
1	1486	5 Dark	V	V	WT	V_V_WT	0.821	41.707	1_V_V_WT	V_V_WT	43.5378604725026
1	1487	5 Dark	V	V	WT	V_V_WT	0.608	41.983	1_V_V_WT	V_V_WT	43.5894823385269
1	1488	5 Dark	V	V	WT	V_V_WT	0.777	42.037	1_V_V_WT	V_V_WT	43.6413886085059
1	1489	5 Dark	V	V	WT	V_V_WT	0.608	42.075	1_V_V_WT	V_V_WT	43.6935899053455
[truncated: 12,544 more rows]
