# Supplementary material for: Key HPI axis receptors facilitate light adaptive behavior in larval zebrafish
Source: Sci Rep. 2024 Apr 2;14:7759. doi: 10.1038/s41598-024-57707-6 (PMC10987622; doi:10.1038/s41598-024-57707-6)
Supplement: Supplementary file 1 — Supplementary Information. [file 41598_2024_57707_MOESM1_ESM.zip › Supp_Tables_SciRpts/SuppTableS19_nr3c1.e5_4x[7.5_2min]_diff.csv]

Supplementary Table S19. Locomotor response of nr3c1 ex5 lineage larvae of 4x[7.5 dark + 2-min light] assay:
Estimated difference between predicted mean values.
The difference was computed by the "pairs" function of the "emmeans" package	which subtracts a mean predicted value
of a condition from the other in each comparison group (i.e.	V_V_WT:V_V_HM	which means "WT larvae vs.
homozygous fish").
Columns: contrast (pairwise comparison group)	estimate (estimated difference between the predicted mean values)
SE (standard effor of the mean)	df (degrees of freedom)	t.ratio (t statistic generated after the Tukey adjustment for
multiple comparisons)	p.value (p values)	Time (time point when data were recorded)	SigDiff (significant or not:
mark "*" if significant. Otherwise	"n.s" (not significant)	SigHigh (denote the significant condition in the comparison
group).
contrast	estimate	SE	df	t.ratio	p.value	Time	SigDiff	SigHigh
V_V_WT:V_V_HT	0.0304472364473383	2.03532247571656	41866.7300722647	0.0149594164121923	0.999876629006791	-501	n.s	n.s
V_V_WT:V_V_HM	0.48665221867698	2.02896700580343	41866.7300722647	0.239852209170979	0.968784009868188	-501	n.s	n.s
V_V_HT:V_V_HM	0.456204982229629	2.02791553863035	41866.7300722647	0.224962516209008	0.97248683176537	-501	n.s	n.s
V_V_WT:V_V_HT	0.0132274759765402	2.02651781176729	41866.7300722647	0.00652719453030847	0.999976511313721	-500	n.s	n.s
V_V_WT:V_V_HM	0.482430943831641	2.02112288400075	41866.7300722647	0.238694513654055	0.969079891314177	-500	n.s	n.s
V_V_HT:V_V_HM	0.46920346785512	2.020239258568	41866.7300722647	0.232251435499627	0.970702061184439	-500	n.s	n.s
V_V_WT:V_V_HT	-0.00399228430231136	2.01829051323972	41866.7300722647	-0.00197805235476384	0.999997842822672	-499	n.s	n.s
V_V_WT:V_V_HM	0.478209669855012	2.01377611009572	41866.7300722647	0.237469134457197	0.969391610091421	-499	n.s	n.s
V_V_HT:V_V_HM	0.482201954157325	2.01304554977476	41866.7300722647	0.239538521227838	0.968864313985146	-499	n.s	n.s
V_V_WT:V_V_HT	-0.0212105809455503	2.01064858597497	41866.7300722647	-0.0105491238466543	0.999938647804073	-498	n.s	n.s
V_V_WT:V_V_HM	0.473989568363503	2.00693290319412	41866.7300722647	0.236176091193247	0.969718910601004	-498	n.s	n.s
V_V_HT:V_V_HM	0.495200149309095	2.00634032920631	41866.7300722647	0.246817622165324	0.966975567223188	-498	n.s	n.s
V_V_WT:V_V_HT	-0.0384187728399102	2.00360314009626	41866.7300722647	-0.0191748415996516	0.999797311097948	-497	n.s	n.s
V_V_WT:V_V_HM	0.469777541270776	2.00060208394574	41866.7300722647	0.234818080537157	0.970060850815665	-497	n.s	n.s
V_V_HT:V_V_HM	0.50819631411068	2.00013201833098	41866.7300722647	0.254081385355126	0.965038308350637	-497	n.s	n.s
V_V_WT:V_V_HT	-0.0556014844536661	1.99716539307843	41866.7300722647	-0.0278402002389807	0.999572769780691	-496	n.s	n.s
V_V_WT:V_V_HM	0.46558580372005	1.99479264927479	41866.7300722647	0.23340060125513	0.970415790138199	-496	n.s	n.s
V_V_HT:V_V_HM	0.52118728817371	1.99442923110694	41866.7300722647	0.261321524998128	0.963055499809519	-496	n.s	n.s
V_V_WT:V_V_HT	-0.0727420218879656	1.99134188302279	41866.7300722647	-0.0365291477611798	0.999264591120785	-495	n.s	n.s
V_V_WT:V_V_HM	0.461427600825253	1.989509850702	41866.7300722647	0.231930292108098	0.97078182442486	-495	n.s	n.s
V_V_HT:V_V_HM	0.5341696227132	1.98923701928937	41866.7300722647	0.268529902436677	0.961030299656628	-495	n.s	n.s
V_V_WT:V_V_HT	-0.0898228085014723	1.98613380850152	41866.7300722647	-0.0452249531813976	0.998873009405717	-494	n.s	n.s
V_V_WT:V_V_HM	0.457316804470686	1.98475466518308	41866.7300722647	0.230414777449838	0.97115683595595	-494	n.s	n.s
V_V_HT:V_V_HM	0.547139612972153	1.98455636797439	41866.7300722647	0.275698701131181	0.958965998985272	-494	n.s	n.s
V_V_WT:V_V_HT	-0.10682274186338	1.98153742996817	41866.7300722647	-0.053909020464527	0.998399030380921	-493	n.s	n.s
V_V_WT:V_V_HM	0.453269771302988	1.98052415382636	41866.7300722647	0.228863541213205	0.971538290306558	-493	n.s	n.s
V_V_HT:V_V_HM	0.560092513166406	1.9803845468858	41866.7300722647	0.282820078578762	0.956866107627801	-493	n.s	n.s
V_V_WT:V_V_HT	-0.1237192402197	1.97754255642578	41866.7300722647	-0.0625621126674062	0.997844433238269	-492	n.s	n.s
V_V_WT:V_V_HM	0.44930383735548	1.97681020929357	41866.7300722647	0.227287291032376	0.97192340931552	-492	n.s	n.s
V_V_HT:V_V_HM	0.573023077575151	1.97671390632597	41866.7300722647	0.289886703250954	0.954734183811294	-492	n.s	n.s
V_V_WT:V_V_HT	-0.140487339287465	1.974132415102	41866.7300722647	-0.0711640912295166	0.997211813815878	-491	n.s	n.s
V_V_WT:V_V_HM	0.445437763464287	1.97359945566017	41866.7300722647	0.225698158857309	0.972309135524026	-491	n.s	n.s
V_V_HT:V_V_HM	0.585925102751734	1.97353178245535	41866.7300722647	0.296891647735595	0.9525738424209	-491	n.s	n.s
V_V_WT:V_V_HT	-0.157101160965176	1.97128314467042	41866.7300722647	-0.0796948735598519	0.996504530167954	-490	n.s	n.s
V_V_WT:V_V_HM	0.441690767314903	1.9708728028001	41866.7300722647	0.224109220385696	0.972692261461758	-490	n.s	n.s
V_V_HT:V_V_HM	0.598791928280079	1.97082006095749	41866.7300722647	0.303828817324483	0.950388597371177	-490	n.s	n.s
V_V_WT:V_V_HT	-0.173533381804245	1.96896412199123	41866.7300722647	-0.08813435443849	0.995726689130834	-489	n.s	n.s
V_V_WT:V_V_HM	0.438082455838966	1.96860570145058	41866.7300722647	0.222534383353743	0.973069464927643	-489	n.s	n.s
V_V_HT:V_V_HM	0.611615837643228	1.96855541692701	41866.7300722647	0.310692720349211	0.948181901471032	-489	n.s	n.s
V_V_WT:V_V_HT	-0.189755593010713	1.96713830054315	41866.7300722647	-0.0964627616463566	0.994883086235937	-488	n.s	n.s
V_V_WT:V_V_HM	0.434632332769638	1.96676838146386	41866.7300722647	0.220988061871394	0.97343739211805	-488	n.s	n.s
V_V_HT:V_V_HM	0.624387925780354	1.96670953092775	41866.7300722647	0.317478466423973	0.945957120727636	-488	n.s	n.s
V_V_WT:V_V_HT	-0.205739102198848	1.9657628831227	41866.7300722647	-0.104661199967324	0.993979100084009	-487	n.s	n.s
V_V_WT:V_V_HM	0.431359105591195	1.96532634876794	41866.7300722647	0.219484721131232	0.973792766061696	-487	n.s	n.s
V_V_HT:V_V_HM	0.637098207790036	1.96524954846802	41866.7300722647	0.324181836493323	0.943717485414334	-487	n.s	n.s
V_V_WT:V_V_HT	-0.221455714172487	1.96479038845638	41866.7300722647	-0.112712132283216	0.993020562275336	-486	n.s	n.s
V_V_WT:V_V_HM	0.428280027253258	1.96424120005324	41866.7300722647	0.218038409560725	0.974132491559614	-486	n.s	n.s
V_V_HT:V_V_HM	0.649735741425758	1.96413884242618	41866.7300722647	0.330799293507774	0.941466059981531	-486	n.s	n.s
V_V_WT:V_V_HT	-0.236878492900316	1.96417002345869	41866.7300722647	-0.12059979027844	0.992013610411261	-485	n.s	n.s
V_V_WT:V_V_HM	0.425410284903226	1.96347168705146	41866.7300722647	0.216662296537652	0.974453752693485	-485	n.s	n.s
V_V_HT:V_V_HM	0.662288777803521	1.96333801440594	41866.7300722647	0.337327945032387	0.939205730596476	-485	n.s	n.s
V_V_WT:V_V_HT	-0.251982492886384	1.96384926001202	41866.7300722647	-0.128310506319025	0.990964532444468	-484	n.s	n.s
V_V_WT:V_V_HM	0.42276242347258	1.96297495193024	41866.7300722647	0.215368221105862	0.974754102486121	-484	n.s	n.s
V_V_HT:V_V_HM	0.674744916358936	1.9628060611811	41866.7300722647	0.34376545380796	0.936939213768824	-484	n.s	n.s
V_V_WT:V_V_HT	-0.266744905756166	1.96377525883623	41866.7300722647	-0.135832705171285	0.989879648559707	-483	n.s	n.s
V_V_WT:V_V_HM	0.420346429386242	1.96270765248268	41866.7300722647	0.214166602374294	0.97503146519608	-483	n.s	n.s
V_V_HT:V_V_HM	0.687091335142433	1.96250144059718	41866.7300722647	0.350109977464961	0.934669058783983	-483	n.s	n.s
V_V_WT:V_V_HT	-0.281144043006874	1.96389562697087	41866.7300722647	-0.143156305837145	0.988765290899757	-482	n.s	n.s
V_V_WT:V_V_HM	0.41817107997975	1.96262657083837	41866.7300722647	0.213067063390017	0.975283974866005	-482	n.s	n.s
V_V_HT:V_V_HM	0.699315122986611	1.96238265256583	41866.7300722647	0.356360224685155	0.932397610627618	-482	n.s	n.s
V_V_WT:V_V_HT	-0.29516089821204	1.96416017112199	41866.7300722647	-0.150273334400949	0.98762761864463	-481	n.s	n.s
V_V_WT:V_V_HM	0.416242434822848	1.96269001676363	41866.7300722647	0.212077521803065	0.975510168312665	-481	n.s	n.s
V_V_HT:V_V_HM	0.711403333034923	1.96240957296855	41866.7300722647	0.362515217431791	0.930127081330082	-481	n.s	n.s
V_V_WT:V_V_HT	-0.308777137398091	1.9645210085299	41866.7300722647	-0.157176805978347	0.986472706938764	-480	n.s	n.s
V_V_WT:V_V_HM	0.414565874007344	1.96285793718805	41866.7300722647	0.211205236075945	0.975708729305031	-480	n.s	n.s
V_V_HT:V_V_HM	0.723343011405412	1.96254356584406	41866.7300722647	0.368574244156621	0.927859557997592	-480	n.s	n.s
V_V_WT:V_V_HT	-0.321975377073924	1.96493341696271	41866.7300722647	-0.163860706064848	0.985306495161968	-479	n.s	n.s
V_V_WT:V_V_HM	0.413145939656001	1.96309261363522	41866.7300722647	0.210456672694084	0.975878506808342	-479	n.s	n.s
V_V_HT:V_V_HM	0.73512131672992	1.96274815215955	41866.7300722647	0.374536751401901	0.925597036484765	-479	n.s	n.s
V_V_WT:V_V_HT	-0.334743081301702	1.96535845580721	41866.7300722647	-0.170321643012555	0.984134430879176	-478	n.s	n.s
V_V_WT:V_V_HM	0.411982958525247	1.96336077641768	41866.7300722647	0.209835585733227	0.976018937020268	-478	n.s	n.s
V_V_HT:V_V_HM	0.746726039826964	1.96299102399092	41866.7300722647	0.38040216725434	0.923341485275634	-478	n.s	n.s
V_V_WT:V_V_HT	-0.34707279893068	1.9657638568704	41866.7300722647	-0.176558744692375	0.982961388818491	-477	n.s	n.s
V_V_WT:V_V_HM	0.411072937685908	1.9636343534759	41866.7300722647	0.209342914050293	0.976130051266033	-477	n.s	n.s
V_V_HT:V_V_HM	0.758145736616576	1.96324476852762	41866.7300722647	0.386169747537474	0.921094905993351	-477	n.s	n.s
V_V_WT:V_V_HT	-0.358958112706583	1.96612248890768	41866.7300722647	-0.182571591918472	0.981791992176386	-476	n.s	n.s
V_V_WT:V_V_HM	0.410411017278228	1.96388928000396	41866.7300722647	0.208978694194715	0.976212035500224	-476	n.s	n.s
V_V_HT:V_V_HM	0.769369129984817	1.96348575050536	41866.7300722647	0.391838407682254	0.918859404014712	-476	n.s	n.s
V_V_WT:V_V_HT	-0.370392603187832	1.96641197869034	41866.7300722647	-0.188359614974741	0.980630720657274	-475	n.s	n.s
V_V_WT:V_V_HM	0.409992334556822	1.96410522370209	41866.7300722647	0.208742550861933	0.976265117705178	-475	n.s	n.s
V_V_HT:V_V_HM	0.78038493774466	1.96369386087016	41866.7300722647	0.397406618870241	0.916637237709487	-475	n.s	n.s
V_V_WT:V_V_HT	-0.381371123738598	1.96661535899887	41866.7300722647	-0.19392257972232	0.979481813180939	-474	n.s	n.s
V_V_WT:V_V_HM	0.409811121112771	1.96426613431549	41866.7300722647	0.208633195855399	0.976289680059106	-474	n.s	n.s
V_V_HT:V_V_HM	0.791182244851338	1.9638530495254	41866.7300722647	0.402872427263609	0.914430819958447	-474	n.s	n.s
V_V_WT:V_V_HT	-0.391894912150062	1.96672329843111	41866.7300722647	-0.199262861462354	0.978348769886018	-473	n.s	n.s
V_V_WT:V_V_HM	0.409857094730079	1.96436208070939	41866.7300722647	0.20864640931272	0.976286712819821	-473	n.s	n.s
V_V_HT:V_V_HM	0.801752006880129	1.9639530893807	41866.7300722647	0.408233786853304	0.912242589701027	-473	n.s	n.s
V_V_WT:V_V_HT	-0.40197303738387	1.9667343209977	41866.7300722647	-0.204386038872782	0.977234153598519	-472	n.s	n.s
V_V_WT:V_V_HM	0.410114633406373	1.96438948299532	41866.7300722647	0.208774602468868	0.976257916235825	-472	n.s	n.s
V_V_HT:V_V_HM	0.812087670790255	1.96398981698435	41866.7300722647	0.413488737959544	0.910074938189928	-472	n.s	n.s
V_V_WT:V_V_HT	-0.411621210409033	1.96665353288614	41866.7300722647	-0.209300318294988	0.976139646390226	-471	n.s	n.s
V_V_WT:V_V_HM	0.410563754225535	1.96435013798701	41866.7300722647	0.20900741995328	0.976205574396443	-471	n.s	n.s
V_V_HT:V_V_HM	0.822184964634566	1.96396422243682	41866.7300722647	0.418635408548546	0.907930204878122	-471	n.s	n.s
V_V_WT:V_V_HT	-0.420856477717039	1.96648965579691	41866.7300722647	-0.214014081628356	0.975066565358286	-470	n.s	n.s
V_V_WT:V_V_HM	0.411183608051427	1.96424885097794	41866.7300722647	0.209333765345827	0.97613211226077	-470	n.s	n.s
V_V_HT:V_V_HM	0.832040085768451	1.96388020125658	41866.7300722647	0.423671507679578	0.905810888239332	-470	n.s	n.s
V_V_WT:V_V_HT	-0.429695884912545	1.96625381584309	41866.7300722647	-0.218535308844804	0.974016014236823	-469	n.s	n.s
V_V_WT:V_V_HM	0.411953345222884	1.96409247998982	41866.7300722647	0.20974233617809	0.976039987032312	-469	n.s	n.s
V_V_HT:V_V_HM	0.841649230135431	1.96374365103883	41866.7300722647	0.428594246346866	0.903719686319973	-469	n.s	n.s
V_V_WT:V_V_HT	-0.438156477655291	1.96595895318726	41866.7300722647	-0.222871630633458	0.972988899227498	-468	n.s	n.s
V_V_WT:V_V_HM	0.412852114794607	1.96388948132919	41866.7300722647	0.210221664059824	0.975931689602987	-468	n.s	n.s
V_V_HT:V_V_HM	0.85100859244989	1.96356204599119	41866.7300722647	0.433400408297415	0.901659473803912	-468	n.s	n.s
V_V_WT:V_V_HT	-0.44625662561712	1.96561966679876	41866.7300722647	-0.227031013758578	0.97198578745601	-467	n.s	n.s
V_V_WT:V_V_HM	0.413858437210948	1.96364981576048	41866.7300722647	0.21075979733722	0.9758098258332	-467	n.s	n.s
V_V_HT:V_V_HM	0.860115062828079	1.96334435834883	41866.7300722647	0.438086706068942	0.89963315280051	-467	n.s	n.s
V_V_WT:V_V_HT	-0.454019993571099	1.96525264589137	41866.7300722647	-0.231023728435268	0.971006429999104	-466	n.s	n.s
V_V_WT:V_V_HM	0.414948314319489	1.96338535366005	41866.7300722647	0.211343287014931	0.97567735616124	-466	n.s	n.s
V_V_HT:V_V_HM	0.868968307890583	1.96310146399358	41866.7300722647	0.442650736005677	0.897643233100881	-466	n.s	n.s
V_V_WT:V_V_HT	-0.461472823152469	1.96487504238646	41866.7300722647	-0.23486115564478	0.970050033141363	-465	n.s	n.s
V_V_WT:V_V_HM	0.416096622783932	1.9631085650407	41866.7300722647	0.211958029318315	0.975537414706439	-465	n.s	n.s
V_V_HT:V_V_HM	0.877569445936423	1.96284489423937	41866.7300722647	0.447090571706377	0.895691993461535	-465	n.s	n.s
V_V_WT:V_V_HT	-0.468647556097686	1.9645045380479	41866.7300722647	-0.238557634773078	0.969114785901553	-464	n.s	n.s
V_V_WT:V_V_HM	0.417275864586795	1.96283262923633	41866.7300722647	0.212588612177872	0.975393466068161	-464	n.s	n.s
V_V_HT:V_V_HM	0.885923420684481	1.96258695829576	41866.7300722647	0.451405945066396	0.893780946951696	-464	n.s	n.s
V_V_WT:V_V_HT	-0.475582684052372	1.96415830370309	41866.7300722647	-0.242130526422305	0.968197810340773	-463	n.s	n.s
V_V_WT:V_V_HM	0.418456384606667	1.96257061054503	41866.7300722647	0.213218511659286	0.975249267972959	-463	n.s	n.s
V_V_HT:V_V_HM	0.894039068659037	1.96233996114619	41866.7300722647	0.455598462224065	0.891910716735566	-463	n.s	n.s
V_V_WT:V_V_HT	-0.482318964619604	1.96385135168905	41866.7300722647	-0.245598509380446	0.967295576894619	-462	n.s	n.s
V_V_WT:V_V_HM	0.419607863214914	1.96233409661105	41866.7300722647	0.213831000510859	0.975108667147701	-462	n.s	n.s
V_V_HT:V_V_HM	0.901926827834508	1.9621148930676	41866.7300722647	0.459670751708339	0.890081392159809	-462	n.s	n.s
V_V_WT:V_V_HT	-0.488902419000914	1.96359656537554	41866.7300722647	-0.248983130049125	0.966403493483622	-461	n.s	n.s
V_V_WT:V_V_HM	0.42069879576454	1.96213325527165	41866.7300722647	0.214408881065672	0.974975659918382	-461	n.s	n.s
V_V_HT:V_V_HM	0.909601214765448	1.96192149241427	41866.7300722647	0.463627733465586	0.888291940863844	-461	n.s	n.s
V_V_WT:V_V_HT	-0.495384992259617	1.96340423727367	41866.7300722647	-0.25230922030987	0.965515766128489	-460	n.s	n.s
V_V_WT:V_V_HM	0.42169666035678	1.96197645982236	41866.7300722647	0.214934617714506	0.97485435843109	-460	n.s	n.s
V_V_HT:V_V_HM	0.917081652616382	1.9617678847101	41866.7300722647	0.467477146386205	0.886539939227507	-460	n.s	n.s
V_V_WT:V_V_HT	-0.501823223898793	1.96328134688789	41866.7300722647	-0.255604335412376	0.964625516183079	-459	n.s	n.s
V_V_WT:V_V_HM	0.422568430778977	1.96186967134029	41866.7300722647	0.215390673984114	0.974748905807514	-459	n.s	n.s
V_V_HT:V_V_HM	0.924391654677773	1.96165997931747	41866.7300722647	0.471229297851813	0.884821654624058	-459	n.s	n.s
V_V_WT:V_V_HT	-0.508274555319848	1.96323054696626	41866.7300722647	-0.25889702872914	0.963725224539086	-458	n.s	n.s
V_V_WT:V_V_HM	0.423280993019269	1.96181555277637	41866.7300722647	0.215759831458284	0.974663391302828	-458	n.s	n.s
V_V_HT:V_V_HM	0.931555548339119	1.9616006009856	41866.7300722647	0.474895627515133	0.883132682860855	-458	n.s	n.s
V_V_WT:V_V_HT	-0.514797020669988	1.96325018540957	41866.7300722647	-0.262216718223609	0.962806759862871	-457	n.s	n.s
V_V_WT:V_V_HM	0.423801400007594	1.9618134584847	41866.7300722647	0.216025330122333	0.974601803281848	-457	n.s	n.s
V_V_HT:V_V_HM	0.938598420677561	1.96158946837884	41866.7300722647	0.478488713264386	0.881467940251023	-457	n.s	n.s
V_V_WT:V_V_HT	-0.521451504678774	1.96333530290218	41866.7300722647	-0.26559472745586	0.961861070628795	-456	n.s	n.s
V_V_WT:V_V_HM	0.424097622260451	1.96186023245252	41866.7300722647	0.216171170221584	0.97456794203364	-456	n.s	n.s
V_V_HT:V_V_HM	0.94554912693923	1.96162394838987	41866.7300722647	0.482023645620432	0.879821016330377	-456	n.s	n.s
V_V_WT:V_V_HT	-0.528301755806559	1.96347824425592	41866.7300722647	-0.269064226890257	0.960878160657343	-455	n.s	n.s
V_V_WT:V_V_HM	0.424139107447598	1.96195065788414	41866.7300722647	0.216182351856396	0.974565344980202	-455	n.s	n.s
V_V_HT:V_V_HM	0.952440863254171	1.96169946689972	41866.7300722647	0.485518235247019	0.878184053684152	-455	n.s	n.s
V_V_WT:V_V_HT	-0.53541342827346	1.96366896652226	41866.7300722647	-0.272659718823025	0.959847186400697	-454	n.s	n.s
V_V_WT:V_V_HM	0.423896846555035	1.96207764927243	41866.7300722647	0.216044888290849	0.974597263511693	-454	n.s	n.s
V_V_HT:V_V_HM	0.959310274828479	1.9618096714377	41866.7300722647	0.488992530108924	0.876547950689397	-454	n.s	n.s
V_V_WT:V_V_HT	-0.542852640644117	1.9638948922217	41866.7300722647	-0.276416341217733	0.958756605531051	-453	n.s	n.s
V_V_WT:V_V_HM	0.42334261695326	1.9622320790765	41866.7300722647	0.215745436774483	0.974666728401154	-453	n.s	n.s
V_V_HT:V_V_HM	0.966195257597345	1.96194624832905	41866.7300722647	0.492467751560591	0.874902846185221	-453	n.s	n.s
V_V_WT:V_V_HT	-0.550685901667301	1.96414237460286	41866.7300722647	-0.280369645697729	0.957594187904418	-452	n.s	n.s
V_V_WT:V_V_HM	0.422450582702343	1.96240392226406	41866.7300722647	0.215271982444345	0.974776370931259	-452	n.s	n.s
V_V_HT:V_V_HM	0.97313648436965	1.9620999980103	41866.7300722647	0.495966813799744	0.873237862214099	-452	n.s	n.s
V_V_WT:V_V_HT	-0.558979723083664	1.96439745256831	41866.7300722647	-0.284555308475298	0.956347039832195	-451	n.s	n.s
V_V_WT:V_V_HM	0.421197480988123	1.96258282368495	41866.7300722647	0.214613862867342	0.974928398666403	-451	n.s	n.s
V_V_HT:V_V_HM	0.980177204071783	1.96226136150343	41866.7300722647	0.499514092924297	0.871541195858326	-451	n.s	n.s
V_V_WT:V_V_HT	-0.567800299697949	1.96464561221044	41866.7300722647	-0.289009018302853	0.955001570294468	-450	n.s	n.s
V_V_WT:V_V_HM	0.41956121042767	1.96275787454108	41866.7300722647	0.213761063384228	0.975124741035467	-450	n.s	n.s
V_V_HT:V_V_HM	0.98736151012562	1.96242019943709	41866.7300722647	0.503134604102036	0.869800496101436	-450	n.s	n.s
V_V_WT:V_V_HT	-0.577212668631529	1.96487310749391	41866.7300722647	-0.293765875480749	0.95354360087367	-449	n.s	n.s
V_V_WT:V_V_HM	0.417522207889007	1.96291864870744	41866.7300722647	0.212704794548638	0.97536689979559	-449	n.s	n.s
V_V_HT:V_V_HM	0.994734876520546	1.96256676927765	41866.7300722647	0.506854030187555	0.868002836345995	-449	n.s	n.s
V_V_WT:V_V_HT	-0.587281023805	1.96506686862298	41866.7300722647	-0.298860579852195	0.951958236461311	-448	n.s	n.s
V_V_WT:V_V_HM	0.415062260713992	1.96305511449841	41866.7300722647	0.211436886131465	0.975656073955363	-448	n.s	n.s
V_V_HT:V_V_HM	1.00234328451897	1.96269163898581	41866.7300722647	0.51069830054247	0.866134901494731	-448	n.s	n.s
V_V_WT:V_V_HT	-0.598066678122656	1.96521623640133	41866.7300722647	-0.304326143375359	0.9502301949662	-447	n.s	n.s
V_V_WT:V_V_HM	0.412166759798058	1.96315901156198	41866.7300722647	0.209950776972528	0.97599292164005	-447	n.s	n.s
V_V_HT:V_V_HM	1.01023343792071	1.96278699165691	41866.7300722647	0.514693363169228	0.864183082892647	-447	n.s	n.s
V_V_WT:V_V_HT	-0.609626877916599	1.9653138798955	41866.7300722647	-0.310193137163929	0.948344001275255	-446	n.s	n.s
V_V_WT:V_V_HM	0.40882555743806	1.96322458339964	41866.7300722647	0.208241869470742	0.976377475979588	-446	n.s	n.s
V_V_HT:V_V_HM	1.01845243535466	1.96284732303603	41866.7300722647	0.518864826317397	0.862133637699839	-446	n.s	n.s
V_V_WT:V_V_HT	-0.622014067428906	1.96535612028855	41866.7300722647	-0.316489241317539	0.946284111417508	-445	n.s	n.s
V_V_WT:V_V_HM	0.405033093009152	1.96324884448323	41866.7300722647	0.206307567248698	0.976809140488291	-445	n.s	n.s
V_V_HT:V_V_HM	1.02704716043807	1.96286970127215	41866.7300722647	0.523237563742736	0.859972869416284	-445	n.s	n.s
V_V_WT:V_V_HT	-0.635276210256533	1.96534259966386	41866.7300722647	-0.3232394241926	0.94403485233257	-444	n.s	n.s
V_V_WT:V_V_HM	0.400787697937933	1.96323133062029	41866.7300722647	0.20414695491402	0.977286770118365	-444	n.s	n.s
V_V_HT:V_V_HM	1.03606390819447	1.9628535387027	41866.7300722647	0.527835565805499	0.857687190923562	-444	n.s	n.s
V_V_WT:V_V_HT	-0.649459212458528	1.96527495192	41866.7300722647	-0.330467353600589	0.941579947851563	-443	n.s	n.s
V_V_WT:V_V_HM	0.396089267125578	1.96317305235958	41866.7300722647	0.201759731089173	0.977808916834403	-443	n.s	n.s
V_V_HT:V_V_HM	1.0455484795841	1.9627996069669	41866.7300722647	0.532682234025805	0.855262967147342	-443	n.s	n.s
V_V_WT:V_V_HT	-0.664604427194636	1.96515744142718	41866.7300722647	-0.338193985471195	0.938902990398809	-442	n.s	n.s
V_V_WT:V_V_HM	0.390940844492395	1.96307702793231	41866.7300722647	0.199146971275075	0.978373670720596	-442	n.s	n.s
V_V_HT:V_V_HM	1.05554527168703	1.96271055348272	41866.7300722647	0.537799763604482	0.852686812917822	-442	n.s	n.s
V_V_WT:V_V_HT	-0.6807507447778	1.9649959095025	41866.7300722647	-0.346438759228844	0.935987054938575	-441	n.s	n.s
V_V_WT:V_V_HM	0.385347021793127	1.96294745914928	41866.7300722647	0.196310410651609	0.978978830175431	-441	n.s	n.s
V_V_HT:V_V_HM	1.06609776657095	1.96259012771303	41866.7300722647	0.543209583864185	0.849945366169583	-441	n.s	n.s
V_V_WT:V_V_HT	-0.697930346058857	1.96479861554946	41866.7300722647	-0.355217242385769	0.932815574786449	-440	n.s	n.s
V_V_WT:V_V_HM	0.379316190228291	1.96279043855691	41866.7300722647	0.193253534751868	0.979621685976827	-440	n.s	n.s
V_V_HT:V_V_HM	1.07724653628712	1.96244386761838	41866.7300722647	0.548931133298844	0.84702590711502	-440	n.s	n.s
V_V_WT:V_V_HT	-0.716166986199941	1.96457612602604	41866.7300722647	-0.364540206262513	0.929372814534959	-439	n.s	n.s
V_V_WT:V_V_HM	0.372861184168482	1.96261389592283	41866.7300722647	0.189981934267902	0.980298980917777	-439	n.s	n.s
V_V_HT:V_V_HM	1.08902817036843	1.96227906373798	41866.7300722647	0.554981292158272	0.843916668189365	-439	n.s	n.s
V_V_WT:V_V_HT	-0.735475571269762	1.96434068458981	41866.7300722647	-0.374413449275649	0.925644135350671	-438	n.s	n.s
V_V_WT:V_V_HM	0.365999125089477	1.96242712693441	41866.7300722647	0.186503294856722	0.981006956737444	-438	n.s	n.s
V_V_HT:V_V_HM	1.10147469635922	1.96210432483582	41866.7300722647	0.561374174867786	0.840606976278181	-438	n.s	n.s
V_V_WT:V_V_HT	-0.755861804553939	1.96410550487189	41866.7300722647	-0.384837679380792	0.921616281828637	-437	n.s	n.s
V_V_WT:V_V_HM	0.358751213759579	1.96224025733308	41866.7300722647	0.18282736398812	0.981741412245085	-437	n.s	n.s
V_V_HT:V_V_HM	1.11461301831352	1.96192908059823	41866.7300722647	0.568120952656278	0.837087392144201	-437	n.s	n.s
V_V_WT:V_V_HT	-0.777323518293389	1.96388373366764	41866.7300722647	-0.395809336860132	0.917277333385002	-436	n.s	n.s
V_V_WT:V_V_HM	0.351141901187077	1.96206343140183	41866.7300722647	0.17896562137963	0.982497824477505	-436	n.s	n.s
V_V_HT:V_V_HM	1.12846541948045	1.9617628172647	41866.7300722647	0.57523030284256	0.833349532325032	-436	n.s	n.s
V_V_WT:V_V_HT	-0.799855311317096	1.96368689830574	41866.7300722647	-0.40732324079119	0.912615892977979	-435	n.s	n.s
V_V_WT:V_V_HM	0.343196833847689	1.96190556473493	41866.7300722647	0.174930353436281	0.983271580168463	-435	n.s	n.s
V_V_HT:V_V_HM	1.14305214516478	1.96161389009601	41866.7300722647	0.582710058761275	0.829385249689113	-435	n.s	n.s
V_V_WT:V_V_HT	-0.823445201078706	1.96352501987357	41866.7300722647	-0.419370872662334	0.90762197345235	-434	n.s	n.s
V_V_WT:V_V_HM	0.334943863363762	1.96177446097841	41866.7300722647	0.170735153314573	0.984057922678736	-434	n.s	n.s
V_V_HT:V_V_HM	1.15838906444245	1.96148964332539	41866.7300722647	0.590565985593781	0.825187320284168	-434	n.s	n.s
V_V_WT:V_V_HT	-0.848077896219699	1.96340564923034	41866.7300722647	-0.431942271609612	0.902286445651966	-433	n.s	n.s
V_V_WT:V_V_HM	0.326411839246791	1.9616760308338	41866.7300722647	0.166394365897437	0.98485210417331	-433	n.s	n.s
V_V_HT:V_V_HM	1.17448973546648	1.96139566332645	41866.7300722647	0.598803065300244	0.820748810435803	-433	n.s	n.s
V_V_WT:V_V_HT	-0.873729815486551	1.96333445680355	41866.7300722647	-0.445023420466551	0.8966023649177	-432	n.s	n.s
V_V_WT:V_V_HM	0.317631791863974	1.96161479058485	41866.7300722647	0.16192363219757	0.985649330312461	-432	n.s	n.s
V_V_HT:V_V_HM	1.19136160735052	1.9613362604801	41866.7300722647	0.607423434398184	0.816064241159433	-432	n.s	n.s
V_V_WT:V_V_HT	-0.900369118374683	1.96331508735072	41866.7300722647	-0.458596342571602	0.89056524310847	-431	n.s	n.s
V_V_WT:V_V_HM	0.308636760458224	1.96159374257596	41866.7300722647	0.157339796594642	0.986444829652606	-431	n.s	n.s
V_V_HT:V_V_HM	1.20900587883289	1.96131435236096	41866.7300722647	0.61642636601192	0.811129689643295	-431	n.s	n.s
V_V_WT:V_V_HT	-0.927962313578697	1.96334794844136	41866.7300722647	-0.472642821317218	0.884171651004045	-430	n.s	n.s
V_V_WT:V_V_HM	0.299460175201538	1.9616133658579	41866.7300722647	0.152660142112445	0.987234032291873	-430	n.s	n.s
V_V_HT:V_V_HM	1.22742248878025	1.96133048876193	41866.7300722647	0.625811150039812	0.805941287901425	-430	n.s	n.s
V_V_WT:V_V_HT	-0.956474364617788	1.96343023306502	41866.7300722647	-0.487144563891471	0.877419258266896	-429	n.s	n.s
V_V_WT:V_V_HM	0.290135683753238	1.96167162468083	41866.7300722647	0.147902268709446	0.988012621119645	-429	n.s	n.s
V_V_HT:V_V_HM	1.24661004837102	1.96138285476457	41866.7300722647	0.635577110987162	0.800495245260293	-429	n.s	n.s
V_V_WT:V_V_HT	-0.985864045973137	1.96355703233362	41866.7300722647	-0.502080677942658	0.870308146354827	-428	n.s	n.s
V_V_WT:V_V_HM	0.280697797324262	1.9617648675517	41866.7300722647	0.143084322676537	0.988776522225811	-428	n.s	n.s
V_V_HT:V_V_HM	1.2665618432974	1.96146812552642	41866.7300722647	0.645721348623741	0.794789157818565	-428	n.s	n.s
V_V_WT:V_V_HT	-1.01608858463693	1.96372068895133	41866.7300722647	-0.517430299713115	0.862839735008282	-427	n.s	n.s
V_V_WT:V_V_HM	0.271181244975619	1.96188727403496	41866.7300722647	0.138224682205052	0.989521981670429	-427	n.s	n.s
V_V_HT:V_V_HM	1.28726982961257	1.9615809269458	41866.7300722647	0.656241000271583	0.788820808541258	-427	n.s	n.s
V_V_WT:V_V_HT	-1.04710386213399	1.96391113978914	41866.7300722647	-0.533172729111568	0.855016782032361	-426	n.s	n.s
V_V_WT:V_V_HM	0.261620797952709	1.96203111362615	41866.7300722647	0.133341819166767	0.990245603808385	-426	n.s	n.s
V_V_HT:V_V_HM	1.30872466008672	1.96171407466638	41866.7300722647	0.667133236687048	0.782588204404674	-426	n.s	n.s
V_V_WT:V_V_HT	-1.07885911483169	1.96411788408205	41866.7300722647	-0.549284298857603	0.84684503307287	-425	n.s	n.s
V_V_WT:V_V_HM	0.252051389586946	1.96218832323204	41866.7300722647	0.128454229699918	0.990944372143844	-425	n.s	n.s
V_V_HT:V_V_HM	1.33091050441863	1.96186007008493	41866.7300722647	0.678392167062666	0.776091404538423	-425	n.s	n.s
V_V_WT:V_V_HT	-1.11129719331932	1.96433065920942	41866.7300722647	-0.565738353728381	0.838333420264316	-424	n.s	n.s
V_V_WT:V_V_HM	0.242507950656783	1.96235102603249	41866.7300722647	0.123580311289713	0.99161567154106	-424	n.s	n.s
V_V_HT:V_V_HM	1.3538051439761	1.96201158362212	41866.7300722647	0.690008741679705	0.769332685289984	-424	n.s	n.s
V_V_WT:V_V_HT	-1.14435969037716	1.96453836886654	41866.7300722647	-0.582508190480092	0.829492661236415	-423	n.s	n.s
V_V_WT:V_V_HM	0.233025401608867	1.96251064053918	41866.7300722647	0.11873841435318	0.992257280127095	-423	n.s	n.s
V_V_HT:V_V_HM	1.37738509198602	1.96216059753113	41866.7300722647	0.701973678260131	0.762314923458823	-423	n.s	n.s
V_V_WT:V_V_HT	-1.17798819683522	1.96472904756363	41866.7300722647	-0.599567761415236	0.820334871315061	-422	n.s	n.s
V_V_WT:V_V_HM	0.223638662035636	1.9626578370261	41866.7300722647	0.113946841785985	0.992867365497261	-422	n.s	n.s
V_V_HT:V_V_HM	1.40162685887087	1.96229835906621	41866.7300722647	0.714278158769828	0.755041215542331	-422	n.s	n.s
V_V_WT:V_V_HT	-1.21212430400504	1.96489028864322	41866.7300722647	-0.61689159492056	0.810873547766925	-421	n.s	n.s
V_V_WT:V_V_HM	0.214382651628476	1.96278287006425	41866.7300722647	0.109223824447509	0.993444479973	-421	n.s	n.s
V_V_HT:V_V_HM	1.42650695563351	1.96241569233719	41866.7300722647	0.726913752883096	0.747514936782855	-421	n.s	n.s
V_V_WT:V_V_HT	-1.24670889677392	1.96501024776312	41866.7300722647	-0.634454145057573	0.801123861656419	-420	n.s	n.s
V_V_WT:V_V_HM	0.205292046375217	1.96287637391372	41866.7300722647	0.10458735410111	0.993987567646738	-420	n.s	n.s
V_V_HT:V_V_HM	1.45200094314916	1.96250375009859	41866.7300722647	0.739871678245821	0.739740198743746	-420	n.s	n.s
V_V_WT:V_V_HT	-1.28167944706192	1.96508018184075	41866.7300722647	-0.652227557382076	0.791103867325869	-419	n.s	n.s
V_V_WT:V_V_HM	0.196400265911379	1.96293139314492	41866.7300722647	0.100054574804428	0.994496011180458	-419	n.s	n.s
V_V_HT:V_V_HM	1.47807971297328	1.96255593955234	41866.7300722647	0.753140169502851	0.731723468880011	-419	n.s	n.s
V_V_WT:V_V_HT	-1.31696995573041	1.96509549270553	41866.7300722647	-0.670181149271893	0.780834814634684	-418	n.s	n.s
V_V_WT:V_V_HM	0.18773905184602	1.9629442146823	41866.7300722647	0.095641562527239	0.994969616966527	-418	n.s	n.s
V_V_HT:V_V_HM	1.50470900757643	1.96256871138627	41866.7300722647	0.766703860530608	0.723474018755481	-418	n.s	n.s
V_V_WT:V_V_HT	-1.35251175000044	1.96505600845106	41866.7300722647	-0.688281526930392	0.770341082238791	-417	n.s	n.s
V_V_WT:V_V_HM	0.179338282802995	1.96291459469171	41866.7300722647	0.0913632632249906	0.995408576292318	-417	n.s	n.s
V_V_HT:V_V_HM	1.53185003280341	1.96254177696689	41866.7300722647	0.78054391034207	0.715003915702815	-417	n.s	n.s
V_V_WT:V_V_HT	-1.38823446815808	1.9649654653872	41866.7300722647	-0.706493061894362	0.75964985827902	-416	n.s	n.s
V_V_WT:V_V_HM	0.17122616368642	1.96284534990691	41866.7300722647	0.0872336497088475	0.995813402987717	-416	n.s	n.s
V_V_HT:V_V_HM	1.55946063184448	1.96247772430085	41866.7300722647	0.794638641006765	0.706327677569382	-416	n.s	n.s
V_V_WT:V_V_HT	-1.424067405696	1.96482981274805	41866.7300722647	-0.724779009589778	0.748790384304092	-415	n.s	n.s
V_V_WT:V_V_HM	0.163430181075849	1.96274100494394	41866.7300722647	0.083266299865436	0.996184836522702	-415	n.s	n.s
V_V_HT:V_V_HM	1.58749758677184	1.96238073759275	41866.7300722647	0.808965129121282	0.697461303427169	-415	n.s	n.s
V_V_WT:V_V_HT	-1.45993983585763	1.96465826906791	41866.7300722647	-0.743101158528839	0.737794014887029	-414	n.s	n.s
V_V_WT:V_V_HM	0.15597589946961	1.96260865986012	41866.7300722647	0.0794737650249267	0.996523865232619	-414	n.s	n.s
V_V_HT:V_V_HM	1.61591573532724	1.96225742974774	41866.7300722647	0.823498339631707	0.688422789055587	-414	n.s	n.s
V_V_WT:V_V_HT	-1.49578143060507	1.96446273111907	41866.7300722647	-0.761420110908893	0.726693885605951	-413	n.s	n.s
V_V_WT:V_V_HM	0.148886914733303	1.96245753625864	41866.7300722647	0.0758675854037339	0.996831679592684	-413	n.s	n.s
V_V_HT:V_V_HM	1.64466834533836	1.96211642012056	41866.7300722647	0.838211396873842	0.679231930671843	-413	n.s	n.s
V_V_WT:V_V_HT	-1.53152196893834	1.96425533492377	41866.7300722647	-0.77969597012589	0.715524304500987	-412	n.s	n.s
V_V_WT:V_V_HM	0.142186426259212	1.9622970277803	41866.7300722647	0.0724591762848714	0.9971095576439	-412	n.s	n.s
V_V_HT:V_V_HM	1.67370839519755	1.96196648644014	41866.7300722647	0.85307695455817	0.669909417293543	-412	n.s	n.s
V_V_WT:V_V_HT	-1.56709174740898	1.96404792743954	41866.7300722647	-0.797888750837127	0.704320284255968	-411	n.s	n.s
V_V_WT:V_V_HM	0.135897214796472	1.96213629127033	41866.7300722647	0.0692598243053185	0.997358838425693	-411	n.s	n.s
V_V_HT:V_V_HM	1.70298896220546	1.96181618269795	41866.7300722647	0.868067547421013	0.66047653293546	-411	n.s	n.s
V_V_WT:V_V_HT	-1.60242313354066	1.96385274658806	41866.7300722647	-0.815958903397752	0.693116990873863	-410	n.s	n.s
V_V_WT:V_V_HM	0.130040388431681	1.96198482192883	41866.7300722647	0.0662800175507156	0.997580942839284	-410	n.s	n.s
V_V_HT:V_V_HM	1.73246352197233	1.96167439724941	41866.7300722647	0.883155494307076	0.650955130553077	-410	n.s	n.s
V_V_WT:V_V_HT	-1.63744978651697	1.96368103822269	41866.7300722647	-0.833867494080915	0.681949401661304	-409	n.s	n.s
V_V_WT:V_V_HM	0.124636212949603	1.96185135134924	41866.7300722647	0.0635298963215976	0.997777303101003	-409	n.s	n.s
V_V_HT:V_V_HM	1.76208599946658	1.96154930918162	41866.7300722647	0.898313384842586	0.641367232180913	-409	n.s	n.s
V_V_WT:V_V_HT	-1.67210935282636	1.96354357793807	41866.7300722647	-0.851577409136116	0.670851329782631	-408	n.s	n.s
V_V_WT:V_V_HM	0.119702869581481	1.96174429885753	41866.7300722647	0.0610185892479427	0.997949376196316	-408	n.s	n.s
V_V_HT:V_V_HM	1.79181222240783	1.96144882972044	41866.7300722647	0.913514640432001	0.631734575094977	-408	n.s	n.s
V_V_WT:V_V_HT	-1.70634382336187	1.96345001870125	41866.7300722647	-0.869053862899218	0.659854888111948	-407	n.s	n.s
V_V_WT:V_V_HM	0.115256463708725	1.96167126355192	41866.7300722647	0.0587542193486765	0.99809860434674	-407	n.s	n.s
V_V_HT:V_V_HM	1.82160028707061	1.96138012537891	41866.7300722647	0.928733937649489	0.622078243186056	-407	n.s	n.s
V_V_WT:V_V_HT	-1.74009608125829	1.96340701263463	41866.7300722647	-0.886263556186096	0.648990829449606	-406	n.s	n.s
V_V_WT:V_V_HM	0.111312686566698	1.96163750181814	41866.7300722647	0.0567447790244266	0.998226324430956	-406	n.s	n.s
V_V_HT:V_V_HM	1.85140876782497	1.96134816513956	41866.7300722647	0.943947026199315	0.612418686373914	-406	n.s	n.s
V_V_WT:V_V_HT	-1.77330901155677	1.9634176110456	41866.7300722647	-0.90317464892882	0.638288411041977	-405	n.s	n.s
V_V_WT:V_V_HM	0.107887228879868	1.96164544315195	41866.7300722647	0.0549983327805233	0.998333731629547	-405	n.s	n.s
V_V_HT:V_V_HM	1.88119624043665	1.96135525895286	41866.7300722647	0.959130800934551	0.602775586359196	-405	n.s	n.s
V_V_WT:V_V_HT	-1.80592549837215	1.96348117365622	41866.7300722647	-0.919756971751003	0.627775135220942	-404	n.s	n.s
V_V_WT:V_V_HM	0.104995781231853	1.96169461776019	41866.7300722647	0.0535230001047433	0.998421857890247	-404	n.s	n.s
V_V_HT:V_V_HM	1.91092127960397	1.9614009887437	41866.7300722647	0.974263442595663	0.593167686720033	-404	n.s	n.s
V_V_WT:V_V_HT	-1.83788842541791	1.96359343330596	41866.7300722647	-0.935982161196979	0.617476565060033	-403	n.s	n.s
V_V_WT:V_V_HM	0.102654033822002	1.96178170617116	41866.7300722647	0.0523269400968949	0.998491549169397	-403	n.s	n.s
V_V_HT:V_V_HM	1.94054245923992	1.96148225432	41866.7300722647	0.989324504448632	0.583612666784911	-403	n.s	n.s
V_V_WT:V_V_HT	-1.86914211900453	1.96374703663194	41866.7300722647	-0.951824284970191	0.607415856347777	-402	n.s	n.s
V_V_WT:V_V_HM	0.100877314665315	1.96190097349882	41866.7300722647	0.0514181480247761	0.998543452301948	-402	n.s	n.s
V_V_HT:V_V_HM	1.97001943366985	1.96159368568654	41866.7300722647	1.00429535843472	0.574126798449003	-402	n.s	n.s
V_V_WT:V_V_HT	-1.8996366703844	1.96393285854032	41866.7300722647	-0.967261514121363	0.597612652423377	-401	n.s	n.s
V_V_WT:V_V_HM	0.0996794952601192	1.96204533127228	41866.7300722647	0.0508038696514123	0.998578021564862	-401	n.s	n.s
V_V_HT:V_V_HM	1.99931616564453	1.96172865376933	41866.7300722647	1.01916040314902	0.564724135544487	-401	n.s	n.s
V_V_WT:V_V_HT	-1.92932515333893	1.96413980141679	41866.7300722647	-0.982274862485473	0.588083872314085	-400	n.s	n.s
V_V_WT:V_V_HM	0.0990737412362215	1.96220615131465	41866.7300722647	0.0504909951331278	0.998595469718088	-400	n.s	n.s
V_V_HT:V_V_HM	2.02839889457515	1.96187908362215	41866.7300722647	1.03390617266289	0.555417049817451	-400	n.s	n.s
V_V_WT:V_V_HT	-1.95816838386957	1.96435637114043	41866.7300722647	-0.996849865247586	0.578842662180408	-399	n.s	n.s
V_V_WT:V_V_HM	0.0990714906869314	1.96237452633472	41866.7300722647	0.0504855160711727	0.998595774312763	-399	n.s	n.s
V_V_HT:V_V_HM	2.05723987455649	1.96203664937535	41866.7300722647	1.04852265385127	0.546215385778312	-399	n.s	n.s
V_V_WT:V_V_HT	-1.9861366067557	1.96457164034521	41866.7300722647	-1.01097693052654	0.569898218215131	-398	n.s	n.s
V_V_WT:V_V_HM	0.0996821536988683	1.96254202447069	41866.7300722647	0.05079236645939	0.998578664969443	-398	n.s	n.s
V_V_HT:V_V_HM	2.08581876045457	1.9621934830092	41866.7300722647	1.06300361229198	0.537126264738252	-398	n.s	n.s
V_V_WT:V_V_HT	-2.01320960684396	1.96477583021713	41866.7300722647	-1.02465104460364	0.56125604348079	-397	n.s	n.s
V_V_WT:V_V_HM	0.100913136428296	1.96270113252283	41866.7300722647	0.0514154369996129	0.998543605778286	-397	n.s	n.s
V_V_HT:V_V_HM	2.11412274327225	1.9623425855398	41866.7300722647	1.07734641180949	0.528154225041733	-397	n.s	n.s
V_V_WT:V_V_HT	-2.03937515621678	1.96496040173548	41866.7300722647	-1.03787086722744	0.552918605176487	-396	n.s	n.s
V_V_WT:V_V_HM	0.102770199343375	1.96284530578041	41866.7300722647	0.0523577681036431	0.998489772615347	-396	n.s	n.s
V_V_HT:V_V_HM	2.14214535556014	1.96247786492317	41866.7300722647	1.09155134630983	0.519301678018941	-396	n.s	n.s
V_V_WT:V_V_HT	-2.06462262416626	1.96511684326252	41866.7300722647	-1.05063606331852	0.544887104078192	-395	n.s	n.s
V_V_WT:V_V_HM	0.105258773070542	1.96296797236449	41866.7300722647	0.0536222569865736	0.998416003901644	-395	n.s	n.s
V_V_HT:V_V_HM	2.1698813972368	1.96259318194705	41866.7300722647	1.10561955335242	0.510570244312959	-395	n.s	n.s
V_V_WT:V_V_HT	-2.08894137894433	1.9652365999416	41866.7300722647	-1.06294650680046	0.537162049468157	-394	n.s	n.s
V_V_WT:V_V_HM	0.108384291307342	1.96306246508703	41866.7300722647	0.0552118402928847	0.998320780341752	-394	n.s	n.s
V_V_HT:V_V_HM	2.19732567025167	1.96268228116993	41866.7300722647	1.11955240607862	0.501961152331458	-394	n.s	n.s
V_V_WT:V_V_HT	-2.11232228322291	1.96531189308551	41866.7300722647	-1.07480257492697	0.529743142380195	-393	n.s	n.s
V_V_WT:V_V_HM	0.112151853005805	1.96312267036484	41866.7300722647	0.0571293147895656	0.998202225917495	-393	n.s	n.s
V_V_HT:V_V_HM	2.2244741362287	1.96273940381816	41866.7300722647	1.13335174904084	0.493475110145198	-393	n.s	n.s
V_V_WT:V_V_HT	-2.13476360376008	1.9653378212007	41866.7300722647	-1.08620695166588	0.522628218761997	-392	n.s	n.s
V_V_WT:V_V_HM	0.116564902404836	1.96314470649754	41866.7300722647	0.0593766226295158	0.998058146369136	-392	n.s	n.s
V_V_HT:V_V_HM	2.25132850616488	1.96276087834993	41866.7300722647	1.14702128567875	0.485111479404304	-392	n.s	n.s
V_V_WT:V_V_HT	-2.15627220604178	1.96531307243226	41866.7300722647	-1.09716473995321	0.515813260857647	-391	n.s	n.s
V_V_WT:V_V_HM	0.121624865979179	1.96312748877456	41866.7300722647	0.0619546446548413	0.997886046020209	-391	n.s	n.s
V_V_HT:V_V_HM	2.27789707202098	1.96274565485337	41866.7300722647	1.16056661054799	0.476868300414769	-391	n.s	n.s
V_V_WT:V_V_HT	-2.17686313520498	1.9652399887434	41866.7300722647	-1.10768310622302	0.50929269719247	-390	n.s	n.s
V_V_WT:V_V_HM	0.12733111014504	1.96307278010168	41866.7300722647	0.0648631632182504	0.997683141255675	-390	n.s	n.s
V_V_HT:V_V_HM	2.30419424534999	1.96269535336044	41866.7300722647	1.17399485427265	0.468742555272022	-390	n.s	n.s
V_V_WT:V_V_HT	-2.19655913556217	1.96512438885412	41866.7300722647	-1.11777104188453	0.503059622573994	-389	n.s	n.s
V_V_WT:V_V_HM	0.133680888522441	1.96298505467785	41866.7300722647	0.0681008182939937	0.997446381259029	-389	n.s	n.s
V_V_HT:V_V_HM	2.3302400240846	1.96261413728163	41866.7300722647	1.18731439859705	0.460730384386826	-389	n.s	n.s
V_V_WT:V_V_HT	-2.21539010129451	1.96497516149199	41866.7300722647	-1.1274392392891	0.497105940146779	-388	n.s	n.s
V_V_WT:V_V_HM	0.140669276156832	1.96287118354169	41866.7300722647	0.0716650574608856	0.997172476425787	-388	n.s	n.s
V_V_HT:V_V_HM	2.35605937745134	1.96250842013391	41866.7300722647	1.20053465925541	0.452827258136112	-388	n.s	n.s
V_V_WT:V_V_HT	-2.23339247174588	1.96480365519882	41866.7300722647	-1.13670007984583	0.491422427979367	-387	n.s	n.s
V_V_WT:V_V_HM	0.148289097642188	1.96273996222493	41866.7300722647	0.0755520856028678	0.996857934420374	-387	n.s	n.s
V_V_HT:V_V_HM	2.38168156938809	1.96238642438567	41866.7300722647	1.21366594254426	0.445028100950665	-387	n.s	n.s
V_V_WT:V_V_HT	-2.25060857196625	1.96462290261194	41866.7300722647	-1.14556771631548	0.485998742515225	-386	n.s	n.s
V_V_WT:V_V_HM	0.156530853457191	1.96260150977536	41866.7300722647	0.0797568190371503	0.99649910371652	-386	n.s	n.s
V_V_HT:V_V_HM	2.40713942542344	1.96225761968309	41866.7300722647	1.22671936716047	0.437327374169167	-386	n.s	n.s
V_V_WT:V_V_HT	-2.26708591071803	1.96444672770617	41866.7300722647	-1.15405822858085	0.480823372781092	-385	n.s	n.s
V_V_WT:V_V_HM	0.165382632969351	1.96246657656219	41866.7300722647	0.0842728405897566	0.996092224952582	-385	n.s	n.s
V_V_HT:V_V_HM	2.43246854368736	1.9621320753615	41866.7300722647	1.23970683433183	0.429719129057902	-385	n.s	n.s
V_V_WT:V_V_HT	-2.28287582707076	1.96428848823777	41866.7300722647	-1.16218968890807	0.47588364590045	-384	n.s	n.s
V_V_WT:V_V_HM	0.174830464695074	1.96234555702267	41866.7300722647	0.0890925984312018	0.995633466353964	-384	n.s	n.s
V_V_HT:V_V_HM	2.45770629176584	1.96201953161886	41866.7300722647	1.25264109360726	0.422197003827469	-384	n.s	n.s
V_V_WT:V_V_HT	-2.2980303985668	1.96415903529967	41866.7300722647	-1.16998183816424	0.471165963178819	-383	n.s	n.s
V_V_WT:V_V_HM	0.184859964118186	1.96224686058677	41866.7300722647	0.0942083118241846	0.995118885782402	-383	n.s	n.s
V_V_HT:V_V_HM	2.48289036268504	1.96192785558114	41866.7300722647	1.26553601633307	0.414754103188762	-383	n.s	n.s
V_V_WT:V_V_HT	-2.31260170629674	1.96406594821985	41866.7300722647	-1.17745623989499	0.466655739329121	-382	n.s	n.s
V_V_WT:V_V_HM	0.195456741672139	1.96217630782514	41866.7300722647	0.0996122218440102	0.994544437433854	-382	n.s	n.s
V_V_HT:V_V_HM	2.50805844796893	1.96186247167484	41866.7300722647	1.27840686295803	0.407382889312208	-382	n.s	n.s
V_V_WT:V_V_HT	-2.32664203477735	1.96401356237631	41866.7300722647	-1.18463644006729	0.462337335588161	-381	n.s	n.s
V_V_WT:V_V_HM	0.206605953544042	1.96213716674254	41866.7300722647	0.105296386535015	0.993906022413734	-381	n.s	n.s
V_V_HT:V_V_HM	2.53324798832139	1.96182640153072	41866.7300722647	1.29127020940529	0.400075274193892	-381	n.s	n.s
V_V_WT:V_V_HT	-2.3402045773462	1.96400390721471	41866.7300722647	-1.19154782164614	0.458194173290706	-380	n.s	n.s
V_V_WT:V_V_HM	0.218290433590806	1.96213093075427	41866.7300722647	0.11125171626895	0.993199639207651	-380	n.s	n.s
V_V_HT:V_V_HM	2.55849501093699	1.96182101276506	41866.7300722647	1.30414293367719	0.392823238762636	-380	n.s	n.s
V_V_WT:V_V_HT	-2.3533429588766	1.96403683865264	41866.7300722647	-1.19821732085791	0.454208924804665	-379	n.s	n.s
V_V_WT:V_V_HM	0.230490210784396	1.96215743571843	41866.7300722647	0.117467745752014	0.992421478518792	-379	n.s	n.s
V_V_HT:V_V_HM	2.583833169661	1.96184613423097	41866.7300722647	1.31704170096593	0.385619146685758	-379	n.s	n.s
V_V_WT:V_V_HT	-2.36611062902985	1.96410974275283	41866.7300722647	-1.2046733324145	0.450363586176947	-378	n.s	n.s
V_V_WT:V_V_HM	0.243182956221794	1.96221461947613	41866.7300722647	0.123932904080961	0.9915679639593	-378	n.s	n.s
V_V_HT:V_V_HM	2.60929358525163	1.96189982634059	41866.7300722647	1.32998308589414	0.378455691664116	-378	n.s	n.s
V_V_WT:V_V_HT	-2.37856065543988	1.96421686412578	41866.7300722647	-1.21094605126431	0.446639288143268	-377	n.s	n.s
V_V_WT:V_V_HM	0.256345396616346	1.96229796670365	41866.7300722647	0.130635306648646	0.990635710654879	-377	n.s	n.s
V_V_HT:V_V_HM	2.63490605205622	1.96197784721848	41866.7300722647	1.34298460902184	0.371325348800165	-377	n.s	n.s
V_V_WT:V_V_HT	-2.39074438466912	1.96435042839325	41866.7300722647	-1.21706613550855	0.443017102063381	-376	n.s	n.s
V_V_WT:V_V_HM	0.26995191532129	1.9624014142542	41866.7300722647	0.137562026484721	0.989621679216486	-376	n.s	n.s
V_V_HT:V_V_HM	2.66069629999044	1.96207451404484	41866.7300722647	1.3560628207261	0.364221454589299	-376	n.s	n.s
V_V_WT:V_V_HT	-2.40271052435584	1.96450137399725	41866.7300722647	-1.22306380446401	0.439478574423832	-375	n.s	n.s
V_V_WT:V_V_HM	0.283974122700826	1.96251792914156	41866.7300722647	0.144698867961446	0.988523283021747	-375	n.s	n.s
V_V_HT:V_V_HM	2.68668464705667	1.9621832479858	41866.7300722647	1.36923228236434	0.357138746125763	-375	n.s	n.s
V_V_WT:V_V_HT	-2.41450445286793	1.96465989971234	41866.7300722647	-1.22896815536442	0.436006123623512	-374	n.s	n.s
V_V_WT:V_V_HM	0.298380929388234	1.96263993077176	41866.7300722647	0.15203039778718	0.987338464506604	-374	n.s	n.s
V_V_HT:V_V_HM	2.71288538225621	1.96229696806881	41866.7300722647	1.3825050063274	0.350073621293052	-374	n.s	n.s
V_V_WT:V_V_HT	-2.42616758717993	1.96481605833299	41866.7300722647	-1.23480647304886	0.432583434416482	-373	n.s	n.s
V_V_WT:V_V_HM	0.313138640364421	1.96275974804216	41866.7300722647	0.159539974608087	0.986065771036462	-373	n.s	n.s
V_V_HT:V_V_HM	2.73930622754432	1.96240851730754	41866.7300722647	1.39588989926659	0.343024373945399	-373	n.s	n.s
V_V_WT:V_V_HT	-2.43773679278125	1.96496035940393	41866.7300722647	-1.24060354760579	0.429195841258548	-372	n.s	n.s
V_V_WT:V_V_HM	0.328211092097593	1.96287008289268	41866.7300722647	0.167209788848536	0.984704427282016	-372	n.s	n.s
V_V_HT:V_V_HM	2.76594788487887	1.96251109463882	41866.7300722647	1.40939222837256	0.335991392133882	-372	n.s	n.s
V_V_WT:V_V_HT	-2.44924385810936	1.96508434292831	41866.7300722647	-1.24638103546211	0.425830679753729	-371	n.s	n.s
V_V_WT:V_V_HM	0.343559808224708	1.96296445111825	41866.7300722647	0.175020901692331	0.983254404568267	-371	n.s	n.s
V_V_HT:V_V_HM	2.79280366633404	1.96259866552416	41866.7300722647	1.42301312815177	0.328977309710295	-371	n.s	n.s
V_V_WT:V_V_HT	-2.4607150329578	1.96518108761096	41866.7300722647	-1.25215688695094	0.422477592858924	-370	n.s	n.s
V_V_WT:V_V_HM	0.359144190744455	1.96303757249315	41866.7300722647	0.182953294311288	0.981716483980742	-370	n.s	n.s
V_V_HT:V_V_HM	2.81985922370225	1.96266632519897	41866.7300722647	1.43674917508782	0.321987097753931	-370	n.s	n.s
V_V_WT:V_V_HT	-2.47217062653973	1.96524562090859	41866.7300722647	-1.257944859532	0.419128780886583	-369	n.s	n.s
V_V_WT:V_V_HM	0.374921744862942	1.96308568503604	41866.7300722647	0.190985929814907	0.980092311085365	-369	n.s	n.s
V_V_HT:V_V_HM	2.8470923714027	1.9627105911311	41866.7300722647	1.45059204564741	0.315028090087476	-369	n.s	n.s
V_V_WT:V_V_HT	-2.48362468408483	1.96527520427744	41866.7300722647	-1.2637541442945	0.41577917969912	-368	n.s	n.s
V_V_WT:V_V_HM	0.390848326728388	1.96310676297104	41866.7300722647	0.1990968265714	0.978384440808752	-368	n.s	n.s
V_V_HT:V_V_HM	2.8744730108132	1.96272960564425	41866.7300722647	1.46452827865185	0.308109935918017	-368	n.s	n.s
V_V_WT:V_V_HT	-2.49508584833056	1.9652690988439	41866.7300722647	-1.26958992526689	0.412426097802022	-367	n.s	n.s
V_V_WT:V_V_HM	0.406878597558368	1.96310032143041	41866.7300722647	0.207263272852961	0.976596341888577	-367	n.s	n.s
V_V_HT:V_V_HM	2.90196444588891	1.96272294771776	41866.7300722647	1.47854002994325	0.301244052613002	-367	n.s	n.s
V_V_WT:V_V_HT	-2.50656053100023	1.96522744322719	41866.7300722647	-1.27545569325253	0.409067855597943	-366	n.s	n.s
V_V_WT:V_V_HM	0.422966872715911	1.96306651163114	41866.7300722647	0.215462323976207	0.974732319108702	-366	n.s	n.s
V_V_HT:V_V_HM	2.92952740371611	1.96269077238404	41866.7300722647	1.49260772248788	0.294442191760915	-366	n.s	n.s
V_V_WT:V_V_HT	-2.51805059255527	1.96515196752762	41866.7300722647	-1.28135158713616	0.405704713697785	-365	n.s	n.s
V_V_WT:V_V_HM	0.439066967800862	1.96300669623401	41866.7300722647	0.223670641900104	0.972797561775801	-365	n.s	n.s
V_V_HT:V_V_HM	2.95711756035612	1.96263435813584	41866.7300722647	1.50670834233477	0.287717169773508	-365	n.s	n.s
V_V_WT:V_V_HT	-2.5295556122526	1.96504516677343	41866.7300722647	-1.28727606623215	0.40233788952321	-364	n.s	n.s
V_V_WT:V_V_HM	0.455132571584038	1.96292278741794	41866.7300722647	0.23186473482369	0.970798094308537	-364	n.s	n.s
V_V_HT:V_V_HM	2.98468818383659	1.96255547931871	41866.7300722647	1.52081722799128	0.281081900823052	-364	n.s	n.s
V_V_WT:V_V_HT	-2.5410694855229	1.96491133174504	41866.7300722647	-1.29322348773172	0.398970907747382	-363	n.s	n.s
V_V_WT:V_V_HM	0.471117413764134	1.96281808313288	41866.7300722647	0.240020925939391	0.968740777688097	-363	n.s	n.s
V_V_HT:V_V_HM	3.01218689928702	1.962457204087	41866.7300722647	1.53490577680566	0.274550382839093	-363	n.s	n.s
V_V_WT:V_V_HT	-2.55257937757062	1.96475673938329	41866.7300722647	-1.29918341869225	0.395609941442797	-362	n.s	n.s
V_V_WT:V_V_HM	0.486975577380875	1.96269743093034	41866.7300722647	0.248115460746307	0.966633269318047	-362	n.s	n.s
V_V_HT:V_V_HM	3.03955495495154	1.96234405482943	41866.7300722647	1.54894089416738	0.268137805202044	-362	n.s	n.s
V_V_WT:V_V_HT	-2.56406589467465	1.96458933718835	41866.7300722647	-1.30514089949416	0.392263608830274	-361	n.s	n.s
V_V_WT:V_V_HM	0.502661891105596	1.96256698814189	41866.7300722647	0.256124705114654	0.964483946697622	-361	n.s	n.s
V_V_HT:V_V_HM	3.06672778578021	1.96222178623557	41866.7300722647	1.56288540229878	0.261860211384899	-361	n.s	n.s
V_V_WT:V_V_HT	-2.57550331614682	1.96441831636544	41866.7300722647	-1.31107681835914	0.388942710203308	-360	n.s	n.s
V_V_WT:V_V_HM	0.518132325168359	1.96243389519768	41866.7300722647	0.264025364847343	0.962301809914351	-360	n.s	n.s
V_V_HT:V_V_HM	3.09363564131517	1.96209708173472	41866.7300722647	1.57669855896225	0.25573413867501	-360	n.s	n.s
V_V_WT:V_V_HT	-2.58686084112407	1.96425327044474	41866.7300722647	-1.31696908949952	0.38565952278901	-359	n.s	n.s
V_V_WT:V_V_HM	0.533344068080613	1.96230561413149	41866.7300722647	0.271794599291645	0.960096399531105	-359	n.s	n.s
V_V_HT:V_V_HM	3.1202049092047	1.96197693099958	41866.7300722647	1.59033720524687	0.24977601806724	-359	n.s	n.s
V_V_WT:V_V_HT	-2.59810578218842	1.96410268914627	41866.7300722647	-1.32279528791732	0.382426305903847	-358	n.s	n.s
V_V_WT:V_V_HM	0.548254957846051	1.9621887251766	41866.7300722647	0.279409901204435	0.957877774433001	-358	n.s	n.s
V_V_HT:V_V_HM	3.14636074003444	1.96186748931936	41866.7300722647	1.60375803012365	0.244001157200418	-358	n.s	n.s
V_V_WT:V_V_HT	-2.60920113488158	1.96397452725343	41866.7300722647	-1.32853104695328	0.379256181002433	-357	n.s	n.s
V_V_WT:V_V_HM	0.562824844850578	1.96208940722882	41866.7300722647	0.286849744347528	0.955656259851381	-357	n.s	n.s
V_V_HT:V_V_HM	3.17202597973214	1.96177454328303	41866.7300722647	1.61691667913264	0.238424153705206	-357	n.s	n.s
V_V_WT:V_V_HT	-2.62010580382954	1.96387581716168	41866.7300722647	-1.33415044929688	0.376162897793639	-356	n.s	n.s
V_V_WT:V_V_HM	0.577015791772208	1.962013139271	41866.7300722647	0.294093744951475	0.953442316023078	-356	n.s	n.s
V_V_HT:V_V_HM	3.19712159560178	1.96170323204359	41866.7300722647	1.62976822557977	0.233058723344188	-356	n.s	n.s
V_V_WT:V_V_HT	-2.630777892769	1.96381106345394	41866.7300722647	-1.33962881752077	0.373159296119094	-355	n.s	n.s
V_V_WT:V_V_HM	0.590790314004018	1.96196340365311	41866.7300722647	0.301121984693489	0.951246665395249	-355	n.s	n.s
V_V_HT:V_V_HM	3.22156820677299	1.96165681243331	41866.7300722647	1.64226901788026	0.22791699816167	-355	n.s	n.s
V_V_WT:V_V_HT	-2.64117550449792	1.96378171839983	41866.7300722647	-1.34494352389127	0.370256887307883	-354	n.s	n.s
V_V_WT:V_V_HM	0.604110928146795	1.96194126567824	41866.7300722647	0.307914889561159	0.949080268451317	-354	n.s	n.s
V_V_HT:V_V_HM	3.24528643264473	1.96163625971789	41866.7300722647	1.65437726620706	0.22300941080022	-354	n.s	n.s
V_V_WT:V_V_HT	-2.65125630652506	1.96378644220592	41866.7300722647	-1.35007363812274	0.367466078967119	-353	n.s	n.s
V_V_WT:V_V_HM	0.616940835524272	1.96194558985883	41866.7300722647	0.314453590717907	0.946954145468057	-353	n.s	n.s
V_V_HT:V_V_HM	3.26819714204931	1.96164047572045	41866.7300722647	1.66605307267072	0.218344826788277	-353	n.s	n.s
V_V_WT:V_V_HT	-2.66097622949386	1.96382215486844	41866.7300722647	-1.3549985791214	0.364796935462043	-352	n.s	n.s
V_V_WT:V_V_HM	0.629245983656201	1.96197389889189	41866.7300722647	0.320720874019575	0.944878988678793	-352	n.s	n.s
V_V_HT:V_V_HM	3.2902222131501	1.96166711020317	41866.7300722647	1.67725818312228	0.213930790037611	-352	n.s	n.s
V_V_WT:V_V_HT	-2.6702905411154	1.96388362577864	41866.7300722647	-1.35969896895326	0.362258736542633	-351	n.s	n.s
V_V_WT:V_V_HM	0.64099378280898	1.9620220314214	41866.7300722647	0.326700604041947	0.94286526260219	-351	n.s	n.s
V_V_HT:V_V_HM	3.31128432392437	1.96171223076379	41866.7300722647	1.68795620070897	0.209773583438922	-351	n.s	n.s
V_V_WT:V_V_HT	-2.67915348522394	1.96396476382074	41866.7300722647	-1.36415557680977	0.359860573431202	-350	n.s	n.s
V_V_WT:V_V_HM	0.652155565618671	1.96208518658505	41866.7300722647	0.332378823344427	0.940922751309938	-350	n.s	n.s
V_V_HT:V_V_HM	3.33130905084258	1.96177131808556	41866.7300722647	1.69811283309693	0.205878283105798	-350	n.s	n.s
V_V_WT:V_V_HT	-2.68751858864518	1.9640593871955	41866.7300722647	-1.36834894411351	0.357611569758618	-349	n.s	n.s
V_V_WT:V_V_HM	0.662707546491845	1.9621585373226	41866.7300722647	0.337744139368127	0.939060326901573	-349	n.s	n.s
V_V_HT:V_V_HM	3.35022613513702	1.96183984629548	41866.7300722647	1.70769603923747	0.202248854974984	-349	n.s	n.s
V_V_WT:V_V_HT	-2.6953393075612	1.96416166868478	41866.7300722647	-1.37225939724504	0.355520893777158	-348	n.s	n.s
V_V_WT:V_V_HM	0.672631004852843	1.96223757643141	41866.7300722647	0.342787750541457	0.937285845144998	-348	n.s	n.s
V_V_HT:V_V_HM	3.36797031241405	1.96191360682853	41866.7300722647	1.71667615775317	0.198888257106657	-348	n.s	n.s
V_V_WT:V_V_HT	-2.70256946421086	1.96426616287169	41866.7300722647	-1.37586724003828	0.353597677444685	-347	n.s	n.s
V_V_WT:V_V_HM	0.681911548893012	1.96231812260487	41866.7300722647	0.347503058264484	0.935606201042747	-347	n.s	n.s
V_V_HT:V_V_HM	3.38448101310387	1.96198870769657	41866.7300722647	1.72502573527926	0.195798648466599	-347	n.s	n.s
V_V_WT:V_V_HT	-2.7091629799972	1.9643665973156	41866.7300722647	-1.37915345521524	0.351850669356855	-346	n.s	n.s
V_V_WT:V_V_HM	0.690535655781684	1.96239532477487	41866.7300722647	0.351884070994158	0.934027843506601	-346	n.s	n.s
V_V_HT:V_V_HM	3.3996986357789	1.96206061810892	41866.7300722647	1.7327184514083	0.192981914108763	-346	n.s	n.s
V_V_WT:V_V_HT	-2.7150737716041	1.96445567097294	41866.7300722647	-1.3820997906557	0.35028822083583	-345	n.s	n.s
V_V_WT:V_V_HM	0.698489805449661	1.96246348984417	41866.7300722647	0.355924993797019	0.932556901284748	-345	n.s	n.s
V_V_HT:V_V_HM	3.41356357705373	1.96212400069231	41866.7300722647	1.73972877139737	0.190439896865478	-345	n.s	n.s
V_V_WT:V_V_HT	-2.72025626390188	1.96452570476241	41866.7300722647	-1.38468855729778	0.348918425470675	-344	n.s	n.s
V_V_WT:V_V_HM	0.705761379502	1.96251660131964	41866.7300722647	0.359620590739171	0.931199034532049	-344	n.s	n.s
V_V_HT:V_V_HM	3.42601764340391	1.96217320238432	41866.7300722647	1.74603222551445	0.188174394235698	-344	n.s	n.s
V_V_WT:V_V_HT	-2.72466749474762	1.96457064089464	41866.7300722647	-1.38690227677781	0.347749336756182	-343	n.s	n.s
V_V_WT:V_V_HM	0.712342271423534	1.96254992831025	41866.7300722647	0.362967719265548	0.929958844800543	-343	n.s	n.s
V_V_HT:V_V_HM	3.43700976617115	1.96220378345728	41866.7300722647	1.75160694069978	0.186186712320465	-343	n.s	n.s
V_V_WT:V_V_HT	-2.7282680823378	1.9645868770388	41866.7300722647	-1.38872356026835	0.34678906241509	-342	n.s	n.s
V_V_WT:V_V_HM	0.718229741786264	1.96256068912904	41866.7300722647	0.365965621223669	0.928839729144742	-342	n.s	n.s
V_V_HT:V_V_HM	3.44649782412403	1.96221314522148	41866.7300722647	1.7564339697332	0.184477661217632	-342	n.s	n.s
V_V_WT:V_V_HT	-2.73102198810507	1.96457311755245	41866.7300722647	-1.39013506990643	0.346045815609423	-341	n.s	n.s
V_V_WT:V_V_HM	0.723425465187038	1.96254792298332	41866.7300722647	0.368615439508525	0.927844031696629	-341	n.s	n.s
V_V_HT:V_V_HM	3.45444745329212	1.96220040486681	41866.7300722647	1.76049675900796	0.183047843839677	-341	n.s	n.s
V_V_WT:V_V_HT	-2.73289470449539	1.96452919175855	41866.7300722647	-1.39111941729358	0.345528000104317	-340	n.s	n.s
V_V_WT:V_V_HM	0.727932829377657	1.96251153049042	41866.7300722647	0.370919007643105	0.926973487209303	-340	n.s	n.s
V_V_HT:V_V_HM	3.46082753387304	1.9621654805066	41866.7300722647	1.76377964460954	0.181898264292697	-340	n.s	n.s
V_V_WT:V_V_HT	-2.73385602326416	1.9644573238058	41866.7300722647	-1.39165966607398	0.345243978714711	-339	n.s	n.s
V_V_WT:V_V_HM	0.73175934156701	1.96245330227926	41866.7300722647	0.372879874755297	0.926228834199316	-339	n.s	n.s
V_V_HT:V_V_HM	3.46561536483118	1.96211007128979	41866.7300722647	1.76626959697173	0.181029782184705	-339	n.s	n.s
V_V_WT:V_V_HT	-2.73388122685993	1.96436245656339	41866.7300722647	-1.39173970553418	0.345201910732669	-338	n.s	n.s
V_V_WT:V_V_HM	0.7349172857597	1.96237718533382	41866.7300722647	0.374503582314468	0.925609707678509	-338	n.s	n.s
V_V_HT:V_V_HM	3.46879851261962	1.96203791289887	41866.7300722647	1.76795692367358	0.18044293366133	-338	n.s	n.s
V_V_WT:V_V_HT	-2.7329504325981	1.96425155249242	41866.7300722647	-1.39134441774033	0.345409696935123	-337	n.s	n.s
V_V_WT:V_V_HM	0.73742277305276	1.96228872505546	41866.7300722647	0.375797283874174	0.925114788447949	-337	n.s	n.s
V_V_HT:V_V_HM	3.47037320565086	1.96195424934822	41866.7300722647	1.76883492915482	0.180138102463442	-337	n.s	n.s
V_V_WT:V_V_HT	-2.73104473812658	1.96413152319681	41866.7300722647	-1.39045919576788	0.345875263576299	-336	n.s	n.s
V_V_WT:V_V_HM	0.739292672668192	1.96219339688879	41866.7300722647	0.376768505000781	0.924742291923462	-336	n.s	n.s
V_V_HT:V_V_HM	3.47033741079478	1.9618642467391	41866.7300722647	1.76889783101098	0.180116277931391	-336	n.s	n.s
V_V_WT:V_V_HT	-2.72814524072111	1.96400845828774	41866.7300722647	-1.38907000588967	0.346606558645334	-335	n.s	n.s
V_V_WT:V_V_HM	0.740543854639437	1.96209598998466	41866.7300722647	0.377424885642432	0.924490088884563	-335	n.s	n.s
V_V_HT:V_V_HM	3.46868909536053	1.9617724091548	41866.7300722647	1.76814042198451	0.180379195232263	-335	n.s	n.s
V_V_WT:V_V_HT	-2.72423303758727	1.96388736884676	41866.7300722647	-1.38716358219005	0.347611476221859	-334	n.s	n.s
V_V_WT:V_V_HM	0.741193188258386	1.96200040666182	41866.7300722647	0.377774227641198	0.924355709511383	-334	n.s	n.s
V_V_HT:V_V_HM	3.46542622584568	1.9616823903906	41866.7300722647	1.76655825775939	0.180929290279896	-334	n.s	n.s
V_V_WT:V_V_HT	-2.71929041925817	1.96377241767393	41866.7300722647	-1.38472788128837	0.348897639876818	-333	n.s	n.s
V_V_WT:V_V_HM	0.741258041723054	1.96190985711798	41866.7300722647	0.377824719639236	0.924336278391422	-333	n.s	n.s
V_V_HT:V_V_HM	3.46054846098125	1.96159718278094	41866.7300722647	1.7641483640771	0.181769470174941	-333	n.s	n.s
V_V_WT:V_V_HT	-2.7133056548771	1.96366836150823	41866.7300722647	-1.38175351197954	0.350471662836774	-332	n.s	n.s
V_V_WT:V_V_HM	0.740758229751094	1.96182804318034	41866.7300722647	0.377585707537467	0.924428239450961	-332	n.s	n.s
V_V_HT:V_V_HM	3.45406388462819	1.96152025148882	41866.7300722647	1.76091166125178	0.182902271678038	-332	n.s	n.s
V_V_WT:V_V_HT	-2.70627306217997	1.96358034375006	41866.7300722647	-1.3782339341468	0.352339044110966	-331	n.s	n.s
V_V_WT:V_V_HM	0.73971582827296	1.96175899993985	41866.7300722647	0.377067635879657	0.924627401844987	-331	n.s	n.s
V_V_HT:V_V_HM	3.44598889045292	1.9614553875625	41866.7300722647	1.75685305528934	0.184329807018822	-331	n.s	n.s
V_V_WT:V_V_HT	-2.69818817019403	1.96351212156406	41866.7300722647	-1.37416425422663	0.354504800240129	-330	n.s	n.s
V_V_WT:V_V_HM	0.738153355497822	1.96170565739299	41866.7300722647	0.376281402215454	0.924929213788921	-330	n.s	n.s
V_V_HT:V_V_HM	3.43634152569184	1.96140533645972	41866.7300722647	1.75197928842916	0.186054481877887	-330	n.s	n.s
V_V_WT:V_V_HT	-2.68904650722388	1.96346553919102	41866.7300722647	-1.36954097413485	0.356973589619485	-329	n.s	n.s
V_V_WT:V_V_HM	0.736093329526643	1.96166941588484	41866.7300722647	0.375238214739977	0.925328842943014	-329	n.s	n.s
V_V_HT:V_V_HM	3.42513983675053	1.96137139426914	41866.7300722647	1.74629845564094	0.188079129778474	-329	n.s	n.s
V_V_WT:V_V_HT	-2.67884483055356	1.96344086562617	41866.7300722647	-1.36436236886576	0.35974949493268	-328	n.s	n.s
V_V_WT:V_V_HM	0.733558465350409	1.96165042561028	41866.7300722647	0.373949637393827	0.925821184625278	-328	n.s	n.s
V_V_HT:V_V_HM	3.41240329590398	1.96135367647977	41866.7300722647	1.73982048053085	0.190406798993165	-328	n.s	n.s
V_V_WT:V_V_HT	-2.6675860187848	1.96343831992515	41866.7300722647	-1.35862990536239	0.362835231735812	-327	n.s	n.s
V_V_WT:V_V_HM	0.730572409687181	1.96164883686299	41866.7300722647	0.372427723024825	0.926400836710814	-327	n.s	n.s
V_V_HT:V_V_HM	3.39815842847196	1.96135231532901	41866.7300722647	1.73255890943893	0.193040041380022	-327	n.s	n.s
V_V_WT:V_V_HT	-2.65527903712219	1.96345808539605	41866.7300722647	-1.35234821505578	0.366232111138052	-326	n.s	n.s
V_V_WT:V_V_HM	0.727159557454993	1.96166481185203	41866.7300722647	0.370684916740935	0.927062162695684	-326	n.s	n.s
V_V_HT:V_V_HM	3.38243859457717	1.96136747123945	41866.7300722647	1.72453078995936	0.195980854103648	-326	n.s	n.s
V_V_WT:V_V_HT	-2.64193406307103	1.9634988009211	41866.7300722647	-1.34552364474664	0.369940765383059	-325	n.s	n.s
V_V_WT:V_V_HM	0.723344444973936	1.96169728843907	41866.7300722647	0.36873397808971	0.927799346939551	-325	n.s	n.s
V_V_HT:V_V_HM	3.36527850804496	1.96139814906793	41866.7300722647	1.71575491169101	0.199231213494027	-325	n.s	n.s
V_V_WT:V_V_HT	-2.62756127517236	1.96355722223327	41866.7300722647	-1.33816384132869	0.373961321524614	-324	n.s	n.s
V_V_WT:V_V_HM	0.719151607855501	1.96174370069337	41866.7300722647	0.366587953156837	0.928606430213755	-324	n.s	n.s
V_V_HT:V_V_HM	3.34671288302784	1.96144192976241	41866.7300722647	1.70625132064615	0.202793157215186	-324	n.s	n.s
V_V_WT:V_V_HT	-2.61217195698687	1.9636287402163	41866.7300722647	-1.33027792040726	0.378293254736168	-323	n.s	n.s
V_V_WT:V_V_HM	0.714605506456444	1.96180039813334	41866.7300722647	0.36426004762584	0.929477381491289	-323	n.s	n.s
V_V_HT:V_V_HM	3.32677746344333	1.96149536965035	41866.7300722647	1.69604145638965	0.206668632778281	-323	n.s	n.s
V_V_WT:V_V_HT	-2.59578180968552	1.96370875381592	41866.7300722647	-1.32187719010844	0.382934925726638	-322	n.s	n.s
V_V_WT:V_V_HM	0.709730309879049	1.96186376033082	41866.7300722647	0.361763300913093	0.930406241354096	-322	n.s	n.s
V_V_HT:V_V_HM	3.30551211956457	1.96155506355514	41866.7300722647	1.68514877862955	0.210859144562178	-322	n.s	n.s
V_V_WT:V_V_HT	-2.57840764048203	1.96379174121611	41866.7300722647	-1.31297407274221	0.387884103378588	-321	n.s	n.s
V_V_WT:V_V_HM	0.7045501102005	1.96192942897838	41866.7300722647	0.359110832323554	0.931387049140308	-321	n.s	n.s
V_V_HT:V_V_HM	3.28295775068252	1.9616169069261	41866.7300722647	1.67359780550984	0.215365995753873	-321	n.s	n.s
V_V_WT:V_V_HT	-2.5600672275301	1.96387152371022	41866.7300722647	-1.30358182631699	0.393138056131831	-320	n.s	n.s
V_V_WT:V_V_HM	0.699088806743685	1.96199251438202	41866.7300722647	0.356315735977148	0.932413900774894	-320	n.s	n.s
V_V_HT:V_V_HM	3.2591560342738	1.9616762897723	41866.7300722647	1.66141378741551	0.220190300297561	-320	n.s	n.s
V_V_WT:V_V_HT	-2.54078315985142	1.96394317755362	41866.7300722647	-1.29371520973246	0.398693114115761	-319	n.s	n.s
V_V_WT:V_V_HM	0.693369299035382	1.96204914355908	41866.7300722647	0.353390383371151	0.93348121929377	-319	n.s	n.s
V_V_HT:V_V_HM	3.23415245888677	1.96172957149213	41866.7300722647	1.64862298345578	0.225332757268961	-319	n.s	n.s
V_V_WT:V_V_HT	-2.520583547078	1.96400371244688	41866.7300722647	-1.28339041881835	0.40454462962138	-318	n.s	n.s
V_V_WT:V_V_HM	0.687413140921258	1.96209700149571	41866.7300722647	0.350346155361962	0.934583857857444	-318	n.s	n.s
V_V_HT:V_V_HM	3.20799668799929	1.96177459312438	41866.7300722647	1.6352524389105	0.230793616192302	-318	n.s	n.s
V_V_WT:V_V_HT	-2.49950088309819	1.96405180340265	41866.7300722647	-1.27262472342527	0.410687108871399	-317	n.s	n.s
V_V_WT:V_V_HM	0.681240664221495	1.96213510456725	41866.7300722647	0.347193555956354	0.935717059191024	-317	n.s	n.s
V_V_HT:V_V_HM	3.18074154731968	1.96181045748704	41866.7300722647	1.62132969328445	0.236572676193775	-317	n.s	n.s
V_V_WT:V_V_HT	-2.47756927752647	1.96408659069258	41866.7300722647	-1.26143587012262	0.417114487333282	-316	n.s	n.s
V_V_WT:V_V_HM	0.674871663453434	1.96216281987567	41866.7300722647	0.343942743495769	0.936876266245866	-316	n.s	n.s
V_V_HT:V_V_HM	3.15244094097989	1.96183659119821	41866.7300722647	1.60688252789418	0.24266927808047	-316	n.s	n.s
V_V_WT:V_V_HT	-2.45482652584531	1.96410888038285	41866.7300722647	-1.24984238417923	0.423819898670781	-315	n.s	n.s
V_V_WT:V_V_HM	0.668324501571178	1.96218083936832	41866.7300722647	0.340602908846225	0.938057346326686	-315	n.s	n.s
V_V_HT:V_V_HM	3.12315102741647	1.96185367303187	41866.7300722647	1.59193882313859	0.249082259271837	-315	n.s	n.s
V_V_WT:V_V_HT	-2.43131392546445	1.96412101568819	41866.7300722647	-1.23786360720374	0.4307955935525	-314	n.s	n.s
V_V_WT:V_V_HM	0.661616077369775	1.96219107548994	41866.7300722647	0.337182288531496	0.939256580866902	-314	n.s	n.s
V_V_HT:V_V_HM	3.09293000283424	1.96186353407773	41866.7300722647	1.57652657746565	0.255809844904016	-314	n.s	n.s
V_V_WT:V_V_HT	-2.40707346319765	1.96412504390814	41866.7300722647	-1.22551946000757	0.438033022488298	-313	n.s	n.s
V_V_WT:V_V_HM	0.654762996655311	1.96219517419179	41866.7300722647	0.333689026080192	0.94047036020911	-313	n.s	n.s
V_V_HT:V_V_HM	3.06183645985296	1.9618677399786	41866.7300722647	1.56067424804404	0.26284939613601	-313	n.s	n.s
V_V_WT:V_V_HT	-2.38214712505218	1.96412216141456	41866.7300722647	-1.2128304297206	0.445522795677864	-312	n.s	n.s
V_V_WT:V_V_HM	0.647781864926152	1.96219406705338	41866.7300722647	0.330131395157526	0.941695112163849	-312	n.s	n.s
V_V_HT:V_V_HM	3.0299289899783	1.961867164741	41866.7300722647	1.54441087777638	0.270197242773022	-312	n.s	n.s
V_V_WT:V_V_HT	-2.35657733227461	1.96411304669902	41866.7300722647	-1.19981756459242	0.453254643592284	-311	n.s	n.s
V_V_WT:V_V_HM	0.640689002090713	1.96218824456189	41866.7300722647	0.326517602919267	0.94292737685462	-311	n.s	n.s
V_V_HT:V_V_HM	2.99726633436533	1.96186225237754	41866.7300722647	1.52776594316599	0.277848642404078	-311	n.s	n.s
V_V_WT:V_V_HT	-2.33040861738362	1.96409938404659	41866.7300722647	-1.1865023920441	0.461217429506915	-310	n.s	n.s
V_V_WT:V_V_HM	0.633499311431152	1.96217899883739	41866.7300722647	0.322855005484466	0.94416407472627	-310	n.s	n.s
V_V_HT:V_V_HM	2.96390792881476	1.96185420409585	41866.7300722647	1.51076870168378	0.285797987221904	-310	n.s	n.s
V_V_WT:V_V_HT	-2.30368743608018	1.96408370196689	41866.7300722647	-1.17290695593737	0.469399098445194	-309	n.s	n.s
V_V_WT:V_V_HM	0.626226316636345	1.96216829831898	41866.7300722647	0.319150155046763	0.945402481326077	-309	n.s	n.s
V_V_HT:V_V_HM	2.92991375271652	1.96184486112737	41866.7300722647	1.49344823883416	0.294038712891886	-309	n.s	n.s
V_V_WT:V_V_HT	-2.27646061574463	1.96406763860238	41866.7300722647	-1.15905408296659	0.477786493309379	-308	n.s	n.s
V_V_WT:V_V_HM	0.618883267879241	1.96215738201441	41866.7300722647	0.315409596371865	0.946639955314125	-308	n.s	n.s
V_V_HT:V_V_HM	2.89534388362387	1.96183536533102	41866.7300722647	1.47583427987361	0.302562839822632	-308	n.s	n.s
V_V_WT:V_V_HT	-2.24877498195626	1.96405147904195	41866.7300722647	-1.14496743387459	0.48636530469613	-307	n.s	n.s
V_V_WT:V_V_HM	0.611483416760862	1.9621463868175	41866.7300722647	0.311640059512918	0.947873878869967	-307	n.s	n.s
V_V_HT:V_V_HM	2.86025839871709	1.96182580510556	41866.7300722647	1.45795737382667	0.311360794610122	-307	n.s	n.s
V_V_WT:V_V_HT	-2.22067736249922	1.96403418680046	41866.7300722647	-1.13067144015291	0.495120099041879	-306	n.s	n.s
V_V_WT:V_V_HM	0.604040011043384	1.96213437527424	41866.7300722647	0.307848442316271	0.949101669530255	-306	n.s	n.s
V_V_HT:V_V_HM	2.82471737354265	1.96181524297328	41866.7300722647	1.43984882555076	0.320421359090392	-306	n.s	n.s
V_V_WT:V_V_HT	-2.1922146559367	1.96401390027867	41866.7300722647	-1.11619100843718	0.504034501181491	-305	n.s	n.s
V_V_WT:V_V_HM	0.596566127497667	1.96211974132462	41866.7300722647	0.30404165196102	0.950320836258219	-305	n.s	n.s
V_V_HT:V_V_HM	2.78878078343439	1.96180210394984	41866.7300722647	1.42154031633443	0.329731793685876	-305	n.s	n.s
V_V_WT:V_V_HT	-2.16343406436375	1.96398955535638	41866.7300722647	-1.10155069738708	0.51309171947898	-304	n.s	n.s
V_V_WT:V_V_HM	0.58907398762042	1.96210153630015	41866.7300722647	0.300226046777993	0.951529157612907	-304	n.s	n.s
V_V_HT:V_V_HM	2.75250805198419	1.9617854440105	41866.7300722647	1.40306273572772	0.339278402892192	-304	n.s	n.s
V_V_WT:V_V_HT	-2.13438293375193	1.96396095720334	41866.7300722647	-1.08677462549523	0.522274638828191	-303	n.s	n.s
V_V_WT:V_V_HM	0.58157502898878	1.96207953011543	41866.7300722647	0.296407469759682	0.952724663212433	-303	n.s	n.s
V_V_HT:V_V_HM	2.71595796274072	1.96176501008967	41866.7300722647	1.38444612314529	0.349046584089508	-303	n.s	n.s
V_V_WT:V_V_HT	-2.10510854257222	1.9639277416735	41866.7300722647	-1.07188696299917	0.531565556639618	-302	n.s	n.s
V_V_WT:V_V_HM	0.574080431259755	1.96205336407072	41866.7300722647	0.292591650039883	0.953905502175727	-302	n.s	n.s
V_V_HT:V_V_HM	2.67918897383198	1.9617404309379	41866.7300722647	1.36572042436372	0.3590204546321	-302	n.s	n.s
V_V_WT:V_V_HT	-2.07565771014555	1.96389052863409	41866.7300722647	-1.05691110572706	0.540946745300494	-301	n.s	n.s
V_V_WT:V_V_HM	0.566600867102398	1.96202349510024	41866.7300722647	0.288783935828174	0.955070023113074	-301	n.s	n.s
V_V_HT:V_V_HM	2.64225857724797	1.96171212121036	41866.7300722647	1.34691453892721	0.369183386362491	-301	n.s	n.s
V_V_WT:V_V_HT	-2.04607648522298	1.96385128011108	41866.7300722647	-1.04186936452095	0.550400707033368	-300	n.s	n.s
V_V_WT:V_V_HM	0.55914650043718	1.96199149045891	41866.7300722647	0.284989258697751	0.956216778456159	-300	n.s	n.s
V_V_HT:V_V_HM	2.60522298566013	1.96168156435505	41866.7300722647	1.32805600715153	0.379518243887987	-300	n.s	n.s
V_V_WT:V_V_HT	-2.01640989154397	1.96381320988431	41866.7300722647	-1.02678293505458	0.559910258172795	-299	n.s	n.s
V_V_WT:V_V_HM	0.551727107517479	1.96195995609675	41866.7300722647	0.281212216285556	0.95734449255336	-299	n.s	n.s
V_V_HT:V_V_HM	2.56813699906146	1.96165124508563	41866.7300722647	1.30917103919221	0.39000745591384	-299	n.s	n.s
V_V_WT:V_V_HT	-1.98670169139764	1.96378061058069	41866.7300722647	-1.01167191522997	0.569458584566243	-298	n.s	n.s
V_V_WT:V_V_HM	0.54435218394682	1.96193239790864	41866.7300722647	0.277457156284836	0.958452030929984	-298	n.s	n.s
V_V_HT:V_V_HM	2.53105387534447	1.96162451755176	41866.7300722647	1.29028458438284	0.400633070859264	-298	n.s	n.s
V_V_WT:V_V_HT	-1.95699444967343	1.96375825257646	41866.7300722647	-0.996555684543065	0.579029067291263	-297	n.s	n.s
V_V_WT:V_V_HM	0.53703105049328	1.96191273301185	41866.7300722647	0.27372830679826	0.959538357740581	-297	n.s	n.s
V_V_HT:V_V_HM	2.49402550016668	1.96160513856168	41866.7300722647	1.27142076207824	0.411376609436685	-297	n.s	n.s
V_V_WT:V_V_HT	-1.92733048459078	1.96374970547254	41866.7300722647	-0.981454245018971	0.58860449537423	-296	n.s	n.s
V_V_WT:V_V_HM	0.529773000008152	1.9619039197839	41866.7300722647	0.270030043095335	0.960602456852967	-296	n.s	n.s
V_V_HT:V_V_HM	2.45710348459891	1.96159595756609	41866.7300722647	1.25260427618725	0.422218336073004	-296	n.s	n.s
V_V_WT:V_V_HT	-1.89775177915216	1.96375716737167	41866.7300722647	-0.966388212699511	0.598167131114352	-295	n.s	n.s
V_V_WT:V_V_HM	0.522587320558408	1.96190781927004	41866.7300722647	0.266366908488517	0.961643327894464	-295	n.s	n.s
V_V_HT:V_V_HM	2.42033909971057	1.96159878413024	41866.7300722647	1.23386042002659	0.433137309281733	-295	n.s	n.s
V_V_WT:V_V_HT	-1.86829897608677	1.96378243040282	41866.7300722647	-0.951377783588551	0.607699431939573	-294	n.s	n.s
V_V_WT:V_V_HM	0.515483288740981	1.9619259825594	41866.7300722647	0.262743494567779	0.962660021686078	-294	n.s	n.s
V_V_HT:V_V_HM	2.38378226482775	1.96161514002289	41866.7300722647	1.21521404285242	0.44411205766654	-294	n.s	n.s
V_V_WT:V_V_HT	-1.83901200783802	1.96382607531809	41866.7300722647	-0.936443420805553	0.617183682954701	-293	n.s	n.s
V_V_WT:V_V_HM	0.508470171288543	1.96195899066862	41866.7300722647	0.259164525714812	0.963651616605879	-293	n.s	n.s
V_V_HT:V_V_HM	2.34748217912658	1.96164562674942	41866.7300722647	1.19669024166027	0.455120271349889	-293	n.s	n.s
V_V_WT:V_V_HT	-1.80992929368283	1.96388814964634	41866.7300722647	-0.92160507919393	0.626602558160708	-292	n.s	n.s
V_V_WT:V_V_HM	0.501557229594173	1.9620070036412	41866.7300722647	0.255634780438274	0.96461724079732	-292	n.s	n.s
V_V_HT:V_V_HM	2.31148652327701	1.96169044838772	41866.7300722647	1.17831359436795	0.466139355117516	-292	n.s	n.s
V_V_WT:V_V_HT	-1.7810888768447	1.9639670391989	41866.7300722647	-0.906883283321906	0.635938504698002	-291	n.s	n.s
V_V_WT:V_V_HM	0.494753721203352	1.96206883727253	41866.7300722647	0.252159206550117	0.965556040391762	-291	n.s	n.s
V_V_HT:V_V_HM	2.27584259804804	1.96174852785545	41866.7300722647	1.16010924220545	0.477145888415688	-291	n.s	n.s
V_V_WT:V_V_HT	-1.75252879976299	1.964059141239	41866.7300722647	-0.892299403294661	0.64517363822748	-290	n.s	n.s
V_V_WT:V_V_HM	0.488068906997583	1.96214169289489	41866.7300722647	0.248742946936467	0.966467173453439	-290	n.s	n.s
V_V_HT:V_V_HM	2.24059770676057	1.96181724712216	41866.7300722647	1.1421031750268	0.488115545530959	-290	n.s	n.s
V_V_WT:V_V_HT	-1.72428710417427	1.9641590136487	41866.7300722647	-0.87787551424931	0.654289904146849	-289	n.s	n.s
V_V_WT:V_V_HM	0.481512044677519	1.96222127316966	41866.7300722647	0.245391307933235	0.967349819043207	-289	n.s	n.s
V_V_HT:V_V_HM	2.20579914885182	1.96189255558349	41866.7300722647	1.1243220953024	0.499023274373225	-289	n.s	n.s
V_V_WT:V_V_HT	-1.69640140034084	1.9642600186876	41866.7300722647	-0.863633828618206	0.663269507321185	-288	n.s	n.s
V_V_WT:V_V_HM	0.475092324695193	1.96230229746741	41866.7300722647	0.242109651152301	0.968203204968476	-288	n.s	n.s
V_V_HT:V_V_HM	2.17149372503604	1.96196945890106	41866.7300722647	1.1067928275766	0.509843766055966	-288	n.s	n.s
V_V_WT:V_V_HT	-1.66890755700074	1.96435580071939	41866.7300722647	-0.849595351508899	0.672095821997871	-287	n.s	n.s
V_V_WT:V_V_HM	0.468818684019173	1.96237969242594	41866.7300722647	0.238903146943805	0.969026668279977	-287	n.s	n.s
V_V_HT:V_V_HM	2.13772624101992	1.96204315110479	41866.7300722647	1.08954088997289	0.5205524614756	-287	n.s	n.s
V_V_WT:V_V_HT	-1.64184057182705	1.9644398537951	41866.7300722647	-0.835780524741022	0.680753035633621	-286	n.s	n.s
V_V_WT:V_V_HM	0.462699873452326	1.96244823309172	41866.7300722647	0.235776855485951	0.969819628145442	-286	n.s	n.s
V_V_HT:V_V_HM	2.10454044527934	1.96210866944986	41866.7300722647	1.07259117603787	0.531125261767946	-286	n.s	n.s
V_V_WT:V_V_HT	-1.61523324302113	1.96450701272221	41866.7300722647	-0.822207929297693	0.68922700155739	-285	n.s	n.s
V_V_WT:V_V_HM	0.456744035049322	1.96250374479583	41866.7300722647	0.232735369937773	0.970581669137437	-285	n.s	n.s
V_V_HT:V_V_HM	2.07197727807044	1.9621620375617	41866.7300722647	1.05596644844134	0.541539590623049	-285	n.s	n.s
V_V_WT:V_V_HT	-1.5891157361004	1.96455407792904	41866.7300722647	-0.808893862456353	0.697505519853803	-284	n.s	n.s
V_V_WT:V_V_HM	0.450958428936346	1.962543605634	41866.7300722647	0.229782628850514	0.971312576321771	-284	n.s	n.s
V_V_HT:V_V_HM	2.04007416503673	1.96220074296449	41866.7300722647	1.03968677636651	0.551774872206026	-284	n.s	n.s
V_V_WT:V_V_HT	-1.56351602976764	1.96457953291966	41866.7300722647	-0.795852753003092	0.705578080586596	-283	n.s	n.s
V_V_WT:V_V_HM	0.445349447108828	1.96256651736529	41866.7300722647	0.226921963239596	0.972012310337952	-283	n.s	n.s
V_V_HT:V_V_HM	2.00886547687644	1.96222351880542	41866.7300722647	1.02376995160033	0.561812378178733	-283	n.s	n.s
V_V_WT:V_V_HT	-1.53846123744838	1.96458242833075	41866.7300722647	-0.783098339505954	0.71343513246669	-282	n.s	n.s
V_V_WT:V_V_HM	0.439923047054211	1.96257160294253	41866.7300722647	0.224156431487455	0.972680914720712	-282	n.s	n.s
V_V_HT:V_V_HM	1.9783842845026	1.96222948461615	41866.7300722647	1.00823288000364	0.571634431879407	-282	n.s	n.s
V_V_WT:V_V_HT	-1.51397634669283	1.96456352619236	41866.7300722647	-0.770642601528473	0.721068736866963	-281	n.s	n.s
V_V_WT:V_V_HM	0.434683871872327	1.96255933869652	41866.7300722647	0.221488269578148	0.97331863957015	-281	n.s	n.s
V_V_HT:V_V_HM	1.94866021856517	1.96221903686898	41866.7300722647	0.993090058729913	0.581225431352182	-281	n.s	n.s
V_V_WT:V_V_HT	-1.49008382121636	1.96452555368297	41866.7300722647	-0.758495514819262	0.7284726918968	-280	n.s	n.s
V_V_WT:V_V_HM	0.429634796405164	1.96253176847925	41866.7300722647	0.218918645448519	0.973925985393993	-280	n.s	n.s
V_V_HT:V_V_HM	1.91971861762152	1.96219405655199	41866.7300722647	0.978353089599551	0.590572208857485	-280	n.s	n.s
V_V_WT:V_V_HT	-1.46680365638333	1.96447294636711	41866.7300722647	-0.746665236136687	0.735642382613071	-279	n.s	n.s
V_V_WT:V_V_HM	0.424776678151076	1.9624923070255	41866.7300722647	0.216447563453077	0.97450370943876	-279	n.s	n.s
V_V_HT:V_V_HM	1.89158033453445	1.96215772632965	41866.7300722647	0.964030724519165	0.599664034374114	-279	n.s	n.s
V_V_WT:V_V_HT	-1.44415382063152	1.96441114173929	41866.7300722647	-0.735158638610075	0.74257441651603	-278	n.s	n.s
V_V_WT:V_V_HM	0.420108534165095	1.96244517938902	41866.7300722647	0.21407402284526	0.975052773695539	-278	n.s	n.s
V_V_HT:V_V_HM	1.86426235479662	1.96211400094505	41866.7300722647	0.950129479682988	0.60849223772546	-278	n.s	n.s
V_V_WT:V_V_HT	-1.42215149602062	1.96434518320992	41866.7300722647	-0.723982479340363	0.749265887262629	-277	n.s	n.s
V_V_WT:V_V_HM	0.415628547622958	1.96239429734733	41866.7300722647	0.211796654823541	0.97557418778032	-277	n.s	n.s
V_V_HT:V_V_HM	1.83778004364357	1.96206653928406	41866.7300722647	0.936655310535063	0.617049139699316	-277	n.s	n.s
V_V_WT:V_V_HT	-1.40081196159369	1.96428045562466	41866.7300722647	-0.713142544173115	0.755714860253701	-276	n.s	n.s
V_V_WT:V_V_HM	0.411332577595001	1.96234387103911	41866.7300722647	0.209612893879395	0.976069192387955	-276	n.s	n.s
V_V_HT:V_V_HM	1.8121445391887	1.96201929349243	41866.7300722647	0.923611987506529	0.625329067065728	-276	n.s	n.s
V_V_WT:V_V_HT	-1.38014862238398	1.96422235075424	41866.7300722647	-0.702643782591122	0.761920252450134	-275	n.s	n.s
V_V_WT:V_V_HM	0.407214050936705	1.96229814883973	41866.7300722647	0.207518949746491	0.97653925375121	-275	n.s	n.s
V_V_HT:V_V_HM	1.78736267332068	1.96197626527641	41866.7300722647	0.911001170072191	0.633328278885758	-275	n.s	n.s
V_V_WT:V_V_HT	-1.36017451210381	1.96417465233573	41866.7300722647	-0.692491632801766	0.767881016142297	-274	n.s	n.s
V_V_WT:V_V_HM	0.40326589758828	1.9622601083287	41866.7300722647	0.205510928890947	0.976985804882251	-274	n.s	n.s
V_V_HT:V_V_HM	1.76344040969212	1.96194025793885	41866.7300722647	0.898824723411677	0.641043462847508	-274	n.s	n.s
V_V_WT:V_V_HT	-1.34090232386057	1.96413939294168	41866.7300722647	-0.682692037377404	0.773596113292124	-273	n.s	n.s
V_V_WT:V_V_HM	0.399480461183462	1.96223134458494	41866.7300722647	0.20358479253014	0.977410256846241	-273	n.s	n.s
V_V_HT:V_V_HM	1.74038278504404	1.96191277157446	41866.7300722647	0.887084691154421	0.648471718839302	-273	n.s	n.s
V_V_WT:V_V_HT	-1.32234306038688	1.96411810436493	41866.7300722647	-0.673250278304648	0.779065170541317	-272	n.s	n.s
V_V_WT:V_V_HM	0.395847129479545	1.96221309495259	41866.7300722647	0.201735036066054	0.977814287629965	-272	n.s	n.s
V_V_HT:V_V_HM	1.71819018986644	1.96189498447335	41866.7300722647	0.87578091766602	0.655612024825402	-272	n.s	n.s
V_V_WT:V_V_HT	-1.30450606740598	1.96411178352571	41866.7300722647	-0.664170989832516	0.78428843007135	-271	n.s	n.s
V_V_WT:V_V_HM	0.392352266972036	1.9622062115501	41866.7300722647	0.199954655460033	0.978199839028904	-271	n.s	n.s
V_V_HT:V_V_HM	1.69685833437799	1.96188772696598	41866.7300722647	0.864911029848863	0.662465197771568	-271	n.s	n.s
V_V_WT:V_V_HT	-1.28740004894115	1.96411991847079	41866.7300722647	-0.655458985387962	0.789266236309881	-270	n.s	n.s
V_V_WT:V_V_HM	0.388980995516917	1.96221036284761	41866.7300722647	0.198236133536884	0.978568896350176	-270	n.s	n.s
V_V_HT:V_V_HM	1.67638104445808	1.96189071670934	41866.7300722647	0.854472183481179	0.669032740737909	-270	n.s	n.s
V_V_WT:V_V_HT	-1.27103246569683	1.96414122696234	41866.7300722647	-0.647118673672235	0.793999339286567	-269	n.s	n.s
V_V_WT:V_V_HM	0.385715898671183	1.96222463176434	41866.7300722647	0.196570714905544	0.978923642327992	-269	n.s	n.s
V_V_HT:V_V_HM	1.65674836436802	1.96190312865125	41866.7300722647	0.844459820759336	0.675317576316293	-269	n.s	n.s
V_V_WT:V_V_HT	-1.25541017360988	1.9641731251721	41866.7300722647	-0.639154541685261	0.798488584682165	-268	n.s	n.s
V_V_WT:V_V_HM	0.382538291371514	1.96224707448234	41866.7300722647	0.194949095017727	0.979266306007041	-268	n.s	n.s
V_V_HT:V_V_HM	1.63794846498138	1.9619231702645	41866.7300722647	0.834868811279983	0.68132327852643	-268	n.s	n.s
V_V_WT:V_V_HT	-1.24053855852383	1.96421295936187	41866.7300722647	-0.631570295171486	0.802735363973322	-267	n.s	n.s
V_V_WT:V_V_HM	0.379426337102924	1.96227571396313	41866.7300722647	0.193360359302726	0.979599383957679	-267	n.s	n.s
V_V_HT:V_V_HM	1.61996489562674	1.96194902683691	41866.7300722647	0.825691632895516	0.687055162219618	-267	n.s	n.s
V_V_WT:V_V_HT	-1.2264212732289	1.96425859192676	41866.7300722647	-0.624368542039003	0.806741744721993	-266	n.s	n.s
V_V_WT:V_V_HM	0.376354480328459	1.96230900443621	41866.7300722647	0.19179164926504	0.979925699973963	-266	n.s	n.s
V_V_HT:V_V_HM	1.60277575355737	1.9619793000863	41866.7300722647	0.816917769462133	0.692520599002724	-266	n.s	n.s
V_V_WT:V_V_HT	-1.21306054370289	1.96430823182297	41866.7300722647	-0.617551015696304	0.810510298094674	-265	n.s	n.s
V_V_WT:V_V_HM	0.373294143537159	1.96234568182218	41866.7300722647	0.190228534653756	0.980248315735957	-265	n.s	n.s
V_V_HT:V_V_HM	1.58635468724005	1.96201286062157	41866.7300722647	0.808534296119491	0.697728591510978	-265	n.s	n.s
V_V_WT:V_V_HT	-1.2004580389079	1.96435946787184	41866.7300722647	-0.611119328484446	0.814043643002809	-264	n.s	n.s
V_V_WT:V_V_HM	0.370215611752556	1.96238396971973	41866.7300722647	0.188656051753944	0.980570307829591	-264	n.s	n.s
V_V_HT:V_V_HM	1.57067365066046	1.96204808666781	41866.7300722647	0.800527602423839	0.702688652028965	-264	n.s	n.s
V_V_WT:V_V_HT	-1.18861431527867	1.96441013167977	41866.7300722647	-0.605074417052756	0.817344719527608	-263	n.s	n.s
V_V_WT:V_V_HM	0.367087026350163	1.96242227083183	41866.7300722647	0.187058122915901	0.980894880262953	-263	n.s	n.s
V_V_HT:V_V_HM	1.55570134162882	1.96208351995523	41866.7300722647	0.792882324226602	0.707411424380236	-263	n.s	n.s
V_V_WT:V_V_HT	-1.17752937676416	1.96445766177274	41866.7300722647	-0.599417029788035	0.82041648928915	-262	n.s	n.s
V_V_WT:V_V_HM	0.363875554280177	1.96245864466349	41866.7300722647	0.185418202452145	0.981225222548361	-262	n.s	n.s
V_V_HT:V_V_HM	1.54140493104436	1.96211736493627	41866.7300722647	0.785582431810556	0.71190797225087	-262	n.s	n.s
V_V_WT:V_V_HT	-1.16720184130371	1.96450038208098	41866.7300722647	-0.594146914884947	0.823262346784749	-261	n.s	n.s
V_V_WT:V_V_HM	0.36054622815109	1.9624918352499	41866.7300722647	0.183718587601247	0.981564636672923	-261	n.s	n.s
V_V_HT:V_V_HM	1.5277480694548	1.96214846512675	41866.7300722647	0.778609823164482	0.716190613115228	-261	n.s	n.s
V_V_WT:V_V_HT	-1.15762893805573	1.96453757504334	41866.7300722647	-0.589262813173827	0.825886088063727	-260	n.s	n.s
V_V_WT:V_V_HM	0.357062123253318	1.96252132550832	41866.7300722647	0.181940506129702	0.981916500155237	-260	n.s	n.s
V_V_HT:V_V_HM	1.51469106130904	1.96217635287485	41866.7300722647	0.771944407081359	0.720272830080488	-260	n.s	n.s
V_V_WT:V_V_HT	-1.14880761673984	1.96456791114964	41866.7300722647	-0.584763504595561	0.828291321433311	-259	n.s	n.s
V_V_WT:V_V_HM	0.353385938163136	1.96254606634104	41866.7300722647	0.180065041134034	0.98228406220574	-259	n.s	n.s
V_V_HT:V_V_HM	1.50219355490299	1.96220003845052	41866.7300722647	0.765565959365296	0.724168107163763	-259	n.s	n.s
V_V_WT:V_V_HT	-1.14073482869992	1.96458908586332	41866.7300722647	-0.580648053533613	0.830481322613971	-258	n.s	n.s
V_V_WT:V_V_HM	0.349480368000755	1.96256418239097	41866.7300722647	0.178073344625594	0.982670383317633	-258	n.s	n.s
V_V_HT:V_V_HM	1.4902151967007	1.96221772955951	41866.7300722647	0.759454557081813	0.72788965219521	-258	n.s	n.s
V_V_WT:V_V_HT	-1.13340722417987	1.9645983362888	41866.7300722647	-0.576915496284558	0.832459189581715	-257	n.s	n.s
V_V_WT:V_V_HM	0.345308037259734	1.96257338810402	41866.7300722647	0.175946560445989	0.983078329025466	-257	n.s	n.s
V_V_HT:V_V_HM	1.47871526143961	1.9622272270647	41866.7300722647	0.753590226984887	0.731450603597975	-257	n.s	n.s
V_V_WT:V_V_HT	-1.12681994849296	1.96459415875736	41866.7300722647	-0.573563727383621	0.834228416588038	-256	n.s	n.s
V_V_WT:V_V_HM	0.340831285425939	1.96257237542544	41866.7300722647	0.17366558792618	0.983510588819661	-256	n.s	n.s
V_V_HT:V_V_HM	1.46765123391887	1.96222724641235	41866.7300722647	0.747951714870059	0.734864767416553	-256	n.s	n.s
V_V_WT:V_V_HT	-1.1209666153612	1.96457637295534	41866.7300722647	-0.570589482186898	0.835792882464185	-255	n.s	n.s
V_V_WT:V_V_HM	0.336012441003625	1.96256086881576	41866.7300722647	0.171211220167851	0.983969617892392	-255	n.s	n.s
V_V_HT:V_V_HM	1.45697905636482	1.96221747148937	41866.7300722647	0.742516605592617	0.73814652939032	-255	n.s	n.s
V_V_WT:V_V_HT	-1.11584020297455	1.96454497751003	41866.7300722647	-0.567989135269799	0.837156416665548	-254	n.s	n.s
V_V_WT:V_V_HM	0.330814048861086	1.96253870439214	41866.7300722647	0.168564343786305	0.984457565223883	-254	n.s	n.s
V_V_HT:V_V_HM	1.44665425183564	1.96219767956752	41866.7300722647	0.737262237591929	0.741310292264654	-254	n.s	n.s
V_V_WT:V_V_HT	-1.11143203105622	1.96450126416538	41866.7300722647	-0.565757859936229	0.838323232792302	-253	n.s	n.s
V_V_WT:V_V_HM	0.325199781056284	1.9625067383932	41866.7300722647	0.165706325840461	0.984976167104483	-253	n.s	n.s
V_V_HT:V_V_HM	1.43663181211249	1.96216860976054	41866.7300722647	0.732165322065679	0.744370700194289	-253	n.s	n.s
V_V_WT:V_V_HT	-1.1077313753525	1.96444806535571	41866.7300722647	-0.563889366630783	0.839298057443489	-252	n.s	n.s
V_V_WT:V_V_HM	0.319135130927407	1.96246705809899	41866.7300722647	0.162619356900975	0.985526652083231	-252	n.s	n.s
V_V_HT:V_V_HM	1.42686650627992	1.96213216835558	41866.7300722647	0.72720203526134	0.747342577046895	-252	n.s	n.s
V_V_WT:V_V_HT	-1.10472538867229	1.96438951385172	41866.7300722647	-0.562375934549853	0.840086110329247	-251	n.s	n.s
V_V_WT:V_V_HM	0.312588010938562	1.96242280023022	41866.7300722647	0.159286781065676	0.986109653101633	-251	n.s	n.s
V_V_HT:V_V_HM	1.41731339961084	1.96209126101661	41866.7300722647	0.722348357474717	0.750240718698383	-251	n.s	n.s
V_V_WT:V_V_HT	-1.10239901983112	1.96433071629505	41866.7300722647	-0.561208461837003	0.840693080742864	-250	n.s	n.s
V_V_WT:V_V_HM	0.30552935437407	1.96237790095339	41866.7300722647	0.155693434086081	0.986725125207193	-250	n.s	n.s
V_V_HT:V_V_HM	1.4079283742052	1.96204956023207	41866.7300722647	0.717580433614869	0.753079675601917	-250	n.s	n.s
V_V_WT:V_V_HT	-1.1007349281514	1.96427736563016	41866.7300722647	-0.560376526966839	0.841125103903324	-249	n.s	n.s
V_V_WT:V_V_HM	0.297933703931605	1.96233679667818	41866.7300722647	0.151825978311136	0.987372273521561	-249	n.s	n.s
V_V_HT:V_V_HM	1.39866863208299	1.96201122588288	41866.7300722647	0.712874938548639	0.75587353545862	-249	n.s	n.s
V_V_WT:V_V_HT	-1.09971340039928	1.96423532059828	41866.7300722647	-0.559868458156187	0.841388738273973	-248	n.s	n.s
V_V_WT:V_V_HM	0.289779793806733	1.96230409738329	41866.7300722647	0.14767323484324	0.988049494199647	-248	n.s	n.s
V_V_HT:V_V_HM	1.38949319420601	1.96198059921048	41866.7300722647	0.708209446497664	0.758635706244087	-248	n.s	n.s
V_V_WT:V_V_HT	-1.09931268644665	1.96420986569532	41866.7300722647	-0.559671705985195	0.84149079010456	-247	n.s	n.s
V_V_WT:V_V_HM	0.281050228585336	1.96228399696538	41866.7300722647	0.143226071771452	0.988754400253382	-247	n.s	n.s
V_V_HT:V_V_HM	1.38036291503198	1.96196164441772	41866.7300722647	0.703562640462146	0.761378796262106	-247	n.s	n.s
V_V_WT:V_V_HT	-1.09951062691624	1.96420408863329	41866.7300722647	-0.559774125957193	0.841437669617596	-246	n.s	n.s
V_V_WT:V_V_HM	0.271728402026579	1.96227895824654	41866.7300722647	0.138475929166254	0.989484058582675	-246	n.s	n.s
V_V_HT:V_V_HM	1.37123902894281	1.96195669477768	41866.7300722647	0.69891401405177	0.76411479364882	-246	n.s	n.s
V_V_WT:V_V_HT	-1.10028506148532	1.96421837312045	41866.7300722647	-0.56016432619829	0.841235232780214	-245	n.s	n.s
V_V_WT:V_V_HM	0.261797712146276	1.96228930323272	41866.7300722647	0.133414431661521	0.99023502967763	-245	n.s	n.s
V_V_HT:V_V_HM	1.36208277363157	1.96196606235383	41866.7300722647	0.69424379950662	0.766855109153783	-245	n.s	n.s
V_V_WT:V_V_HT	-1.10161383053646	1.96425037059796	41866.7300722647	-0.560831677583498	0.840888796219554	-244	n.s	n.s
V_V_WT:V_V_HM	0.25124155412681	1.96231318995011	41866.7300722647	0.128033361551831	0.991003345411106	-244	n.s	n.s
V_V_HT:V_V_HM	1.35285538466329	1.96198801577074	41866.7300722647	0.689532950144874	0.769610585219366	-244	n.s	n.s
V_V_WT:V_V_HT	-1.1034743027172	1.96429545660633	41866.7300722647	-0.56176594972309	0.840403344396864	-243	n.s	n.s
V_V_WT:V_V_HM	0.240044497564167	1.96234698027164	41866.7300722647	0.122325205469493	0.99178440917556	-243	n.s	n.s
V_V_HT:V_V_HM	1.34351880028136	1.96201913014972	41866.7300722647	0.68476335405498	0.772391369105004	-243	n.s	n.s
V_V_WT:V_V_HT	-1.10584148063842	1.96434833484915	41866.7300722647	-0.562955897902567	0.839784282289413	-242	n.s	n.s
V_V_WT:V_V_HM	0.228197027504159	1.96238653841034	41866.7300722647	0.116285463152949	0.992572693146107	-242	n.s	n.s
V_V_HT:V_V_HM	1.3340385081426	1.96205552454989	41866.7300722647	0.679918835858959	0.77520633028809	-242	n.s	n.s
V_V_WT:V_V_HT	-1.10868749101854	1.96440377218377	41866.7300722647	-0.564388801690219	0.839037697783724	-241	n.s	n.s
V_V_WT:V_V_HM	0.215696962423021	1.96242781516644	41866.7300722647	0.109913323056281	0.99336173080552	-241	n.s	n.s
V_V_HT:V_V_HM	1.32438445344155	1.96209341459675	41866.7300722647	0.674985423012462	0.778062914527239	-241	n.s	n.s
V_V_WT:V_V_HT	-1.11198203983645	1.96445665323724	41866.7300722647	-0.566050687860179	0.838170270863829	-240	n.s	n.s
V_V_WT:V_V_HM	0.202548401000964	1.96246687677051	41866.7300722647	0.103211118311604	0.994144293747478	-240	n.s	n.s
V_V_HT:V_V_HM	1.31453044083742	1.96212913400902	41866.7300722647	0.669951033320405	0.780967335143593	-240	n.s	n.s
V_V_WT:V_V_HT	-1.11569385576551	1.96450127525853	41866.7300722647	-0.567927274884908	0.837188805534918	-239	n.s	n.s
V_V_WT:V_V_HM	0.188758018725565	1.96249931772837	41866.7300722647	0.0961824633621051	0.994912703908435	-239	n.s	n.s
V_V_HT:V_V_HM	1.30445187449106	1.96215856875982	41866.7300722647	0.66480451440555	0.783925133064268	-239	n.s	n.s
V_V_WT:V_V_HT	-1.11978921992427	1.96453279888133	41866.7300722647	-0.570002812150509	0.836100860656176	-238	n.s	n.s
V_V_WT:V_V_HM	0.174339044176342	1.9625214241767	41866.7300722647	0.088834211962542	0.995658701880956	-238	n.s	n.s
V_V_HT:V_V_HM	1.29412826410059	1.96217826126405	41866.7300722647	0.659536541428658	0.786940663115369	-238	n.s	n.s
V_V_WT:V_V_HT	-1.12423149114066	1.96454800484713	41866.7300722647	-0.572259618175194	0.834915021316263	-237	n.s	n.s
V_V_WT:V_V_HM	0.159312578640044	1.96253077254983	41866.7300722647	0.0811771111405588	0.996373537239924	-237	n.s	n.s
V_V_HT:V_V_HM	1.2835440697807	1.96218597535186	41866.7300722647	0.654139865386884	0.79001696303508	-237	n.s	n.s
V_V_WT:V_V_HT	-1.12898160920316	1.96454519310717	41866.7300722647	-0.574678359736556	0.833640783711794	-236	n.s	n.s
V_V_WT:V_V_HM	0.143706260321654	1.96252613614962	41866.7300722647	0.0732251447125174	0.99704821616835	-236	n.s	n.s
V_V_HT:V_V_HM	1.27268786952482	1.96218060256852	41866.7300722647	0.648608934294252	0.793155983205106	-236	n.s	n.s
V_V_WT:V_V_HT	-1.13399957067085	1.96452316433525	41866.7300722647	-0.577239093566287	0.832288034429801	-235	n.s	n.s
V_V_WT:V_V_HM	0.12755028395917	1.96250665384244	41866.7300722647	0.0649935549056288	0.9976738278622	-235	n.s	n.s
V_V_HT:V_V_HM	1.26154985463005	1.96216136731234	41866.7300722647	0.642938891594859	0.796359163904882	-235	n.s	n.s
V_V_WT:V_V_HT	-1.13924352917035	1.96448210462132	41866.7300722647	-0.579920543175402	0.830867455594793	-234	n.s	n.s
V_V_WT:V_V_HM	0.110879838731641	1.96247254011419	41866.7300722647	0.0565000714482299	0.998241575598216	-234	n.s	n.s
V_V_HT:V_V_HM	1.25012336790201	1.96212850089615	41866.7300722647	0.637126145066977	0.799627117388619	-234	n.s	n.s
V_V_WT:V_V_HT	-1.1446707529805	1.96442284051407	41866.7300722647	-0.582700796067385	0.82939017875867	-233	n.s	n.s
V_V_WT:V_V_HM	0.0937325074430895	1.96242448015348	41866.7300722647	0.047763625245726	0.998743014895183	-233	n.s	n.s
V_V_HT:V_V_HM	1.2384032604236	1.96208266438314	41866.7300722647	0.631167729527309	0.802959993569627	-233	n.s	n.s
V_V_WT:V_V_HT	-1.15023641521241	1.9643480590794	41866.7300722647	-0.585556317219806	0.827868328523649	-232	n.s	n.s
V_V_WT:V_V_HM	0.0761515094443759	1.96236461463381	41866.7300722647	0.0388059939913798	0.999170098167571	-232	n.s	n.s
V_V_HT:V_V_HM	1.22638792465677	1.96202588570405	41866.7300722647	0.625062051215852	0.806357069411815	-232	n.s	n.s
V_V_WT:V_V_HT	-1.15589329912973	1.9642626216113	41866.7300722647	-0.588461688580898	0.826315184205041	-231	n.s	n.s
V_V_WT:V_V_HM	0.0581864722315224	1.96229679609379	41866.7300722647	0.0296522281172503	0.99951535989149	-231	n.s	n.s
V_V_HT:V_V_HM	1.21407977136125	1.96196180482406	41866.7300722647	0.61880907588317	0.809816660302623	-231	n.s	n.s
V_V_WT:V_V_HT	-1.16159196863121	1.96417330605065	41866.7300722647	-0.591389754179492	0.824745123117535	-230	n.s	n.s
V_V_WT:V_V_HM	0.0398929306564924	1.96222638858043	41866.7300722647	0.0203304424446931	0.999772147103755	-230	n.s	n.s
V_V_HT:V_V_HM	1.20148489928769	1.96189548591576	41866.7300722647	0.612410247086568	0.813336185668844	-230	n.s	n.s
V_V_WT:V_V_HT	-1.16728127084672	1.96408800534471	41866.7300722647	-0.594312101937536	0.823173377240398	-229	n.s	n.s
V_V_WT:V_V_HM	0.0213309735635683	1.96215963109825	41866.7300722647	0.0108711713489024	0.999934844785387	-229	n.s	n.s
V_V_HT:V_V_HM	1.18861224441028	1.96183281552818	41866.7300722647	0.605868265125474	0.816912312001279	-229	n.s	n.s
V_V_WT:V_V_HT	-1.17290945790477	1.96401408394271	41866.7300722647	-0.597200125749703	0.821615467230037	-228	n.s	n.s
V_V_WT:V_V_HM	0.00256225884382744	1.96210232052224	41866.7300722647	0.00130587422328998	0.999999059815152	-228	n.s	n.s
V_V_HT:V_V_HM	1.17547171674859	1.96177925267856	41866.7300722647	0.599186536988621	0.820541272374722	-228	n.s	n.s
V_V_WT:V_V_HT	-1.17842374795752	1.96395870232079	41866.7300722647	-0.600024708546565	0.820087368782839	-227	n.s	n.s
V_V_WT:V_V_HM	-0.0163488542282231	1.96206008806992	41866.7300722647	-0.00833249416143285	0.999961721720007	-227	n.s	n.s
V_V_HT:V_V_HM	1.1620748937293	1.96174009744408	41866.7300722647	0.592369445495532	0.824218736091996	-227	n.s	n.s
V_V_WT:V_V_HT	-1.18377110419886	1.96392726108001	41866.7300722647	-0.602757101883638	0.818605027420047	-226	n.s	n.s
V_V_WT:V_V_HM	-0.0353373300687707	1.96203715008217	41866.7300722647	-0.0180105305688482	0.999821176481126	-226	n.s	n.s
V_V_HT:V_V_HM	1.14843377413011	1.96171930457282	41866.7300722647	0.585422069025408	0.82793997955895	-226	n.s	n.s
V_V_WT:V_V_HT	-1.18889848734795	1.96392272301694	41866.7300722647	-0.605369281293101	0.817184146811923	-225	n.s	n.s
V_V_WT:V_V_HM	-0.054338132791532	1.96203576720837	41866.7300722647	-0.0276947717771963	0.999577220607454	-225	n.s	n.s
V_V_HT:V_V_HM	1.13456035455644	1.96171897118527	41866.7300722647	0.578350095615856	0.8316999498058	-225	n.s	n.s
V_V_WT:V_V_HT	-1.19375285993434	1.96394545104552	41866.7300722647	-0.607834020694842	0.815840124256915	-224	n.s	n.s
V_V_WT:V_V_HM	-0.0732862273891435	1.96205611915355	41866.7300722647	-0.0373517488484273	0.999231109774803	-224	n.s	n.s
V_V_HT:V_V_HM	1.12046663254518	1.96173921976461	41866.7300722647	0.571159826574517	0.835493280607441	-224	n.s	n.s
V_V_WT:V_V_HT	-1.19828118251022	1.9639931792888	41866.7300722647	-0.610124920568276	0.814588008401737	-223	n.s	n.s
V_V_WT:V_V_HM	-0.0921165782120497	1.96209628483489	41866.7300722647	-0.0469480417062209	0.998785549418798	-223	n.s	n.s
V_V_HT:V_V_HM	1.10616460429815	1.96177818077366	41866.7300722647	0.563858144177095	0.839314329015621	-223	n.s	n.s
V_V_WT:V_V_HT	-1.20243041745919	1.96406111762704	41866.7300722647	-0.612216395237207	0.81344247726372	-222	n.s	n.s
V_V_WT:V_V_HM	-0.110764150420437	1.96215232815075	41866.7300722647	-0.0564503320314724	0.998244667528563	-222	n.s	n.s
V_V_HT:V_V_HM	1.09166626703876	1.96183207510442	41866.7300722647	0.556452451202103	0.843157227165309	-222	n.s	n.s
V_V_WT:V_V_HT	-1.2061476596312	1.96414254516862	41866.7300722647	-0.614083566693297	0.812417866203352	-221	n.s	n.s
V_V_WT:V_V_HM	-0.129164147246751	1.96221877950121	41866.7300722647	-0.0658255585952472	0.99761396259784	-221	n.s	n.s
V_V_HT:V_V_HM	1.07698351238444	1.96189567373843	41866.7300722647	0.54895044971083	0.847016016199583	-221	n.s	n.s
V_V_WT:V_V_HT	-1.20938073689026	1.96423057941913	41866.7300722647	-0.615702020710781	0.811528271053385	-220	n.s	n.s
V_V_WT:V_V_HM	-0.147253110164897	1.96229007433794	41866.7300722647	-0.0750414590027313	0.996900196670363	-220	n.s	n.s
V_V_HT:V_V_HM	1.06212762672533	1.96196367153311	41866.7300722647	0.541359476801814	0.850884999913226	-220	n.s	n.s
V_V_WT:V_V_HT	-1.21207868513387	1.96431889332196	41866.7300722647	-0.61704781705992	0.810787511227514	-219	n.s	n.s
V_V_WT:V_V_HM	-0.164969813749384	1.96236113226418	41866.7300722647	-0.0840670002259169	0.99611125408127	-219	n.s	n.s
V_V_HT:V_V_HM	1.04710887138449	1.96203123901914	41866.7300722647	0.533686136367512	0.854758930920871	-219	n.s	n.s
V_V_WT:V_V_HT	-1.2141918233339	1.96440166855844	41866.7300722647	-0.618097532071903	0.810209073466196	-218	n.s	n.s
V_V_WT:V_V_HM	-0.182255416912437	1.96242731236456	41866.7300722647	-0.0928724420844071	0.995256003257065	-218	n.s	n.s
V_V_HT:V_V_HM	1.03193640642147	1.96209397752525	41866.7300722647	0.525936279424818	0.858633011648122	-218	n.s	n.s
V_V_WT:V_V_HT	-1.2156711572433	1.96447277680854	41866.7300722647	-0.618828202454536	0.809806108499749	-217	n.s	n.s
V_V_WT:V_V_HM	-0.199052325536826	1.96248373848715	41866.7300722647	-0.101428777030414	0.99434421814639	-217	n.s	n.s
V_V_HT:V_V_HM	1.01661883170645	1.96214727181266	41866.7300722647	0.518115457647211	0.862502660350343	-217	n.s	n.s
V_V_WT:V_V_HT	-1.21646935527158	1.96452680740564	41866.7300722647	-0.619217488244942	0.80959130542514	-216	n.s	n.s
V_V_WT:V_V_HM	-0.21530592911429	1.96252612881256	41866.7300722647	-0.109708566909406	0.993386357947007	-216	n.s	n.s
V_V_HT:V_V_HM	1.00116342615725	1.96218707985488	41866.7300722647	0.51022832452413	0.866363802472838	-216	n.s	n.s
V_V_WT:V_V_HT	-1.21654006590535	1.96455861263581	41866.7300722647	-0.619243456561034	0.809576973667486	-215	n.s	n.s
V_V_WT:V_V_HM	-0.230963319291874	1.9625504167382	41866.7300722647	-0.117685292220793	0.992393490120387	-215	n.s	n.s
V_V_HT:V_V_HM	0.985576746613503	1.96220956738831	41866.7300722647	0.502279044498444	0.870212656610482	-215	n.s	n.s
V_V_WT:V_V_HT	-1.21583983583983	1.9645647404243	41866.7300722647	-0.618885094912797	0.809774720792967	-214	n.s	n.s
V_V_WT:V_V_HM	-0.245976476190528	1.96255390757395	41866.7300722647	-0.125334889014385	0.991376946785819	-214	n.s	n.s
V_V_HT:V_V_HM	0.969863359649288	1.96221220897515	41866.7300722647	0.494270372599424	0.874046165063093	-214	n.s	n.s
V_V_WT:V_V_HT	-1.21432904568558	1.96454406263839	41866.7300722647	-0.618122580592427	0.810195263737124	-213	n.s	n.s
V_V_WT:V_V_HM	-0.260303682633637	1.96253578014599	41866.7300722647	-0.132636400959922	0.990348035990152	-213	n.s	n.s
V_V_HT:V_V_HM	0.954025363051937	1.96219426314526	41866.7300722647	0.486203318891934	0.877862116981781	-213	n.s	n.s
V_V_WT:V_V_HT	-1.21197235526339	1.9644978930128	41866.7300722647	-0.616937467621654	0.810848285505489	-212	n.s	n.s
V_V_WT:V_V_HM	-0.273910014085235	1.96249717518585	41866.7300722647	-0.139572182599088	0.989317802127297	-212	n.s	n.s
V_V_HT:V_V_HM	0.938062341178153	1.96215685360092	41866.7300722647	0.478077142230823	0.881659104079569	-212	n.s	n.s
V_V_WT:V_V_HT	-1.20873913938598	1.96442995452757	41866.7300722647	-0.615312924036871	0.81174226497753	-211	n.s	n.s
V_V_WT:V_V_HM	-0.286767769469602	1.96244116431145	41866.7300722647	-0.146128085103748	0.98829679670499	-211	n.s	n.s
V_V_HT:V_V_HM	0.921971369916367	1.96210293745459	41866.7300722647	0.469889398928493	0.885436447466215	-211	n.s	n.s
V_V_WT:V_V_HT	-1.20460391529366	1.9643461937475	41866.7300722647	-0.613234021135333	0.812884280165358	-210	n.s	n.s
V_V_WT:V_V_HM	-0.298856825572948	1.96237259795571	41866.7300722647	-0.152293619409627	0.987294864904332	-210	n.s	n.s
V_V_HT:V_V_HM	0.905747089720705	1.96203715909346	41866.7300722647	0.461636052876388	0.889194094878838	-210	n.s	n.s
V_V_WT:V_V_HT	-1.19954576131315	1.96425406738232	41866.7300722647	-0.610687681004391	0.814280002185387	-209	n.s	n.s
V_V_WT:V_V_HM	-0.310163571144752	1.96229752832143	41866.7300722647	-0.158061439036755	0.98632106514019	-209	n.s	n.s
V_V_HT:V_V_HM	0.889382190168401	1.96196529994983	41866.7300722647	0.453311885888677	0.892932384496085	-209	n.s	n.s
V_V_WT:V_V_HT	-1.19354468331268	1.96416060892925	41866.7300722647	-0.607661449825804	0.815934332274317	-208	n.s	n.s
V_V_WT:V_V_HM	-0.320675708952322	1.96222164509098	41866.7300722647	-0.163424814803454	0.985383986828078	-208	n.s	n.s
V_V_HT:V_V_HM	0.872868974360351	1.96189278784367	41866.7300722647	0.444911658663941	0.896651490984896	-208	n.s	n.s
V_V_WT:V_V_HT	-1.1865817980972	1.96407209777643	41866.7300722647	-0.604143707066843	0.817851246547723	-207	n.s	n.s
V_V_WT:V_V_HM	-0.330382319057367	1.962150011518	41866.7300722647	-0.16837770665749	0.984491693666244	-207	n.s	n.s
V_V_HT:V_V_HM	0.856199479039866	1.96182444659882	41866.7300722647	0.436430222145638	0.900351368835513	-207	n.s	n.s
V_V_WT:V_V_HT	-1.17864267139008	1.96399491429401	41866.7300722647	-0.600125113772895	0.820032969746376	-206	n.s	n.s
V_V_WT:V_V_HM	-0.33927800167848	1.96208776234577	41866.7300722647	-0.172916832870338	0.983651294639655	-206	n.s	n.s
V_V_HT:V_V_HM	0.839364669711593	1.96176516271018	41866.7300722647	0.427861950893249	0.904031988794116	-206	n.s	n.s
V_V_WT:V_V_HT	-1.16971519358	1.96393449050278	41866.7300722647	-0.595597867055407	0.822480352113304	-205	n.s	n.s
V_V_WT:V_V_HM	-0.347360100801534	1.96203925726785	41866.7300722647	-0.177040341835584	0.982869117969393	-205	n.s	n.s
V_V_HT:V_V_HM	0.822355092778469	1.96171907961417	41866.7300722647	0.419201251251637	0.907693100060232	-205	n.s	n.s
V_V_WT:V_V_HT	-1.15979210776415	1.96389579358033	41866.7300722647	-0.590556847036044	0.825192223723582	-204	n.s	n.s
V_V_WT:V_V_HM	-0.354631417987935	1.96200847822444	41866.7300722647	-0.180749177143652	0.982150407367055	-204	n.s	n.s
V_V_HT:V_V_HM	0.805160689776219	1.96168997813628	41866.7300722647	0.410442373030406	0.911334299619274	-204	n.s	n.s
V_V_WT:V_V_HT	-1.14886736967618	1.96388196728905	41866.7300722647	-0.584998176474973	0.828166152916826	-203	n.s	n.s
V_V_WT:V_V_HM	-0.361096118508016	1.96199793179361	41866.7300722647	-0.184045106601061	0.981499664025601	-203	n.s	n.s
V_V_HT:V_V_HM	0.787771251168145	1.96168023148025	41866.7300722647	0.401579849012245	0.914954838870124	-203	n.s	n.s
V_V_WT:V_V_HT	-1.13693493563146	1.9638938229283	41866.7300722647	-0.578918739067172	0.831398675660279	-202	n.s	n.s
V_V_WT:V_V_HM	-0.366758368802728	1.96200823934291	41866.7300722647	-0.186930085943756	0.980920772412742	-202	n.s	n.s
V_V_HT:V_V_HM	0.770176566828717	1.96169041556471	41866.7300722647	0.392608619952402	0.918553574134191	-202	n.s	n.s
V_V_WT:V_V_HT	-1.12399010047977	1.96393018780253	41866.7300722647	-0.572316728700737	0.834884973826012	-201	n.s	n.s
V_V_WT:V_V_HM	-0.371623535659975	1.96203842147624	41866.7300722647	-0.1894068595152	0.98041688754286	-201	n.s	n.s
V_V_HT:V_V_HM	0.75236656481982	1.96171958099529	41866.7300722647	0.383524012355579	0.9221289807437	-201	n.s	n.s
V_V_WT:V_V_HT	-1.11003352011638	1.96398905240666	41866.7300722647	-0.565193333820347	0.838617975204146	-200	n.s	n.s
V_V_WT:V_V_HM	-0.375701799198673	1.96208683049903	41866.7300722647	-0.191480720097957	0.979990075348841	-200	n.s	n.s
V_V_HT:V_V_HM	0.734331720917698	1.96176614312025	41866.7300722647	0.374321742422224	0.925679156983713	-200	n.s	n.s
V_V_WT:V_V_HT	-1.09506718919566	1.96406655481597	41866.7300722647	-0.557550957990964	0.842589296004471	-199	n.s	n.s
V_V_WT:V_V_HM	-0.379004537821192	1.9621503254879	41866.7300722647	-0.193157747853468	0.979641673593265	-199	n.s	n.s
V_V_HT:V_V_HM	0.716062651374457	1.96182709536217	41866.7300722647	0.364997839548274	0.929201859215864	-199	n.s	n.s
V_V_WT:V_V_HT	-1.07909310302759	1.9641567906985	41866.7300722647	-0.549392547549037	0.846789577917107	-198	n.s	n.s
V_V_WT:V_V_HM	-0.381543134380301	1.96222411609606	41866.7300722647	-0.194444218298265	0.979372436307813	-198	n.s	n.s
V_V_HT:V_V_HM	0.697549968647301	1.96189785986922	41866.7300722647	0.355548564946087	0.932694536002769	-198	n.s	n.s
V_V_WT:V_V_HT	-1.06211459893292	1.96425247302448	41866.7300722647	-0.540722037273305	0.851208242324169	-197	n.s	n.s
V_V_WT:V_V_HM	-0.383329866277585	1.96230229484146	41866.7300722647	-0.195346999942511	0.979182476553357	-197	n.s	n.s
V_V_HT:V_V_HM	0.678784732655323	1.96197279451684	41866.7300722647	0.345970512207068	0.936154293996729	-197	n.s	n.s
V_V_WT:V_V_HT	-1.04414170303988	1.96434676171119	41866.7300722647	-0.531546529050861	0.855832394284966	-196	n.s	n.s
V_V_WT:V_V_HM	-0.38438141159596	1.96237931976184	41866.7300722647	-0.195875184641983	0.979070947311526	-196	n.s	n.s
V_V_HT:V_V_HM	0.659760291443924	1.96204660689318	41866.7300722647	0.336261273879028	0.939577672680014	-196	n.s	n.s
V_V_WT:V_V_HT	-1.02519235411854	1.96443395769104	41866.7300722647	-0.52187672184385	0.860646680361595	-195	n.s	n.s
V_V_WT:V_V_HM	-0.384719275954481	1.9624505750383	41866.7300722647	-0.196040237062772	0.979036036416371	-195	n.s	n.s
V_V_HT:V_V_HM	0.640473078164057	1.96211488872331	41866.7300722647	0.326419763615775	0.942960572890102	-195	n.s	n.s
V_V_WT:V_V_HT	-1.00529096798138	1.96450937620565	41866.7300722647	-0.511726225467575	0.865633730850274	-194	n.s	n.s
V_V_WT:V_V_HM	-0.384368602012227	1.96251226568158	41866.7300722647	-0.195855388388483	0.979075132605279	-194	n.s	n.s
V_V_HT:V_V_HM	0.620922365969161	1.96217401502296	41866.7300722647	0.316446126192276	0.946298342601959	-194	n.s	n.s
V_V_WT:V_V_HT	-0.984464446823402	1.96456843640745	41866.7300722647	-0.501109774838724	0.870775127829867	-193	n.s	n.s
V_V_WT:V_V_HM	-0.383355742934135	1.96256067526382	41866.7300722647	-0.195334466733164	0.979185119510236	-193	n.s	n.s
V_V_HT:V_V_HM	0.601108703889253	1.96222043513335	41866.7300722647	0.306341068070878	0.949586048113052	-193	n.s	n.s
V_V_WT:V_V_HT	-0.962745623734852	1.96460796386269	41866.7300722647	-0.490044650863556	0.87605079788807	-192	n.s	n.s
V_V_WT:V_V_HM	-0.381709456114415	1.9625932231283	41866.7300722647	-0.194492394866209	0.979362320473701	-192	n.s	n.s
V_V_HT:V_V_HM	0.581036167620425	1.96225168168712	41866.7300722647	0.296106851655674	0.952818193568252	-192	n.s	n.s
V_V_WT:V_V_HT	-0.940174153304123	1.96462667449657	41866.7300722647	-0.47855104764117	0.881438976886504	-191	n.s	n.s
V_V_WT:V_V_HM	-0.379460876410445	1.96260885715378	41866.7300722647	-0.19334513600471	0.979602562884078	-191	n.s	n.s
V_V_HT:V_V_HM	0.560713276893654	1.96226674556341	41866.7300722647	0.285747734430805	0.955988668764449	-191	n.s	n.s
V_V_WT:V_V_HT	-0.916796098775315	1.96462517317961	41866.7300722647	-0.466651914722004	0.886916456615062	-190	n.s	n.s
V_V_WT:V_V_HM	-0.376642875103283	1.96260805341373	41866.7300722647	-0.191909370008014	0.979901300699012	-190	n.s	n.s
V_V_HT:V_V_HM	0.540153223672046	1.9622660759626	41866.7300722647	0.275270122787538	0.959090812133628	-190	n.s	n.s
V_V_WT:V_V_HT	-0.89266256256402	1.96460548092465	41866.7300722647	-0.454372428068299	0.892459015117834	-189	n.s	n.s
V_V_WT:V_V_HM	-0.373289349537789	1.96259243380127	41866.7300722647	-0.190202174995029	0.980253734459994	-189	n.s	n.s
V_V_HT:V_V_HM	0.519373213026238	1.96225121604204	41866.7300722647	0.264682324454787	0.962117602693338	-189	n.s	n.s
V_V_WT:V_V_HT	-0.867826453685475	1.96456980387877	41866.7300722647	-0.441738670711559	0.898042186985482	-188	n.s	n.s
V_V_WT:V_V_HM	-0.369434357926632	1.96256376706246	41866.7300722647	-0.188240690125242	0.980654931496338	-188	n.s	n.s
V_V_HT:V_V_HM	0.498392095758849	1.96222384973651	41866.7300722647	0.253993496117057	0.965062060654525	-188	n.s	n.s
V_V_WT:V_V_HT	-0.84234465003909	1.96452147419104	41866.7300722647	-0.428778540273251	0.903641023411439	-187	n.s	n.s
V_V_WT:V_V_HM	-0.365111753589275	1.96252473612945	41866.7300722647	-0.186041860705083	0.98109992365233	-187	n.s	n.s
V_V_HT:V_V_HM	0.477232896449799	1.9621865349696	41866.7300722647	0.243214846266994	0.967917000600773	-187	n.s	n.s
V_V_WT:V_V_HT	-0.816278310234732	1.96446509336467	41866.7300722647	-0.415521921459362	0.909230226553241	-186	n.s	n.s
V_V_WT:V_V_HM	-0.360354681505886	1.96247905723967	41866.7300722647	-0.183622179394232	0.981583799304152	-186	n.s	n.s
V_V_HT:V_V_HM	0.455923628728844	1.96214281794698	41866.7300722647	0.232360062967222	0.970675057607108	-186	n.s	n.s
V_V_WT:V_V_HT	-0.789692239938282	1.9644062335005	41866.7300722647	-0.402000475497922	0.914784466039017	-185	n.s	n.s
V_V_WT:V_V_HM	-0.355195024656748	1.96243124025566	41866.7300722647	-0.180997436939739	0.982101785810884	-185	n.s	n.s
V_V_HT:V_V_HM	0.434497215281493	1.9620970050194	41866.7300722647	0.221445328222799	0.973328844087861	-185	n.s	n.s
V_V_WT:V_V_HT	-0.762653845882351	1.9643507364405	41866.7300722647	-0.388247287887253	0.920278751295406	-184	n.s	n.s
V_V_WT:V_V_HM	-0.349663267185313	1.96238602259709	41866.7300722647	-0.178182713879381	0.982649276961958	-184	n.s	n.s
V_V_HT:V_V_HM	0.412990578697013	1.96205362311685	41866.7300722647	0.21048893558829	0.975871201258086	-184	n.s	n.s
V_V_WT:V_V_HT	-0.735231033165154	1.96430301461462	41866.7300722647	-0.374296138475051	0.925688933498519	-183	n.s	n.s
V_V_WT:V_V_HM	-0.343789593092151	1.96234699116246	41866.7300722647	-0.175193069645902	0.983221723295135	-183	n.s	n.s
V_V_HT:V_V_HM	0.39144144007302	1.96201610500733	41866.7300722647	0.199509799676979	0.978295665129221	-183	n.s	n.s
V_V_WT:V_V_HT	-0.707491707046832	1.96426551436171	41866.7300722647	-0.360181300274332	0.930991963834164	-182	n.s	n.s
V_V_WT:V_V_HM	-0.337604187703743	1.9623161479253	41866.7300722647	-0.172043729070202	0.983814625676616	-182	n.s	n.s
V_V_HT:V_V_HM	0.369887519343081	1.96198637498325	41866.7300722647	0.188527058117944	0.980596607517198	-182	n.s	n.s
V_V_WT:V_V_HT	-0.679503799806697	1.96423898929875	41866.7300722647	-0.345937436080162	0.936166100047181	-181	n.s	n.s
V_V_WT:V_V_HM	-0.331136667729471	1.96229413153513	41866.7300722647	-0.168749762030027	0.984423623410247	-181	n.s	n.s
V_V_HT:V_V_HM	0.348367132077222	1.96196505982392	41866.7300722647	0.177560313998908	0.98276922237659	-181	n.s	n.s
V_V_WT:V_V_HT	-0.651335352575182	1.96422352210963	41866.7300722647	-0.331599405690667	0.941191130466152	-180	n.s	n.s
V_V_WT:V_V_HM	-0.324414372900915	1.9622810448333	41866.7300722647	-0.165325132072748	0.985044686950086	-180	n.s	n.s
V_V_HT:V_V_HM	0.326920979674295	1.96195227712933	41866.7300722647	0.166630444320815	0.984809421228552	-180	n.s	n.s
V_V_WT:V_V_HT	-0.623054224270809	1.96421791774642	41866.7300722647	-0.317202189554226	0.946048535930799	-179	n.s	n.s
V_V_WT:V_V_HM	-0.317463421619358	1.96227595824581	41866.7300722647	-0.161783270230328	0.985674018656752	-179	n.s	n.s
V_V_HT:V_V_HM	0.305590802651473	1.9619471599321	41866.7300722647	0.155758936271275	0.986714028160042	-179	n.s	n.s
V_V_WT:V_V_HT	-0.594727107338338	1.96422081624137	41866.7300722647	-0.302780167291158	0.950721838735723	-178	n.s	n.s
V_V_WT:V_V_HM	-0.310306650572176	1.96227780857334	41866.7300722647	-0.158135942432016	0.986308256155268	-178	n.s	n.s
V_V_HT:V_V_HM	0.284420456766149	1.96194871212726	41866.7300722647	0.144968344487336	0.988480745704036	-178	n.s	n.s
V_V_WT:V_V_HT	-0.56641874579798	1.96423113710788	41866.7300722647	-0.288366646418186	0.955196802498051	-177	n.s	n.s
V_V_WT:V_V_HM	-0.302962838225667	1.96228575507183	41866.7300722647	-0.154392823493018	0.986944527377124	-177	n.s	n.s
V_V_HT:V_V_HM	0.263455907572329	1.96195614626828	41866.7300722647	0.134282261136893	0.990108216099702	-177	n.s	n.s
V_V_WT:V_V_HT	-0.538191266279323	1.96424815125917	41866.7300722647	-0.273993520591743	0.959461537729612	-176	n.s	n.s
V_V_WT:V_V_HM	-0.295446612102683	1.96229923449468	41866.7300722647	-0.150561446954223	0.98758042947701	-176	n.s	n.s
V_V_HT:V_V_HM	0.242744654176644	1.96196893480343	41866.7300722647	0.123725024321531	0.991596107303783	-176	n.s	n.s
V_V_WT:V_V_HT	-0.510104183904761	1.96427117600626	41866.7300722647	-0.259691324770086	0.963506450109408	-175	n.s	n.s
V_V_WT:V_V_HM	-0.287769112769237	1.96231771213558	41866.7300722647	-0.14664756424996	0.988213936942427	-175	n.s	n.s
V_V_HT:V_V_HM	0.222335071135536	1.96198657216824	41866.7300722647	0.113321403056203	0.992945172527313	-175	n.s	n.s
V_V_WT:V_V_HT	-0.482215729280865	1.96429859211415	41866.7300722647	-0.245490034568453	0.967323979257935	-174	n.s	n.s
V_V_WT:V_V_HM	-0.279940101994928	1.96233988417071	41866.7300722647	-0.142656276954403	0.988843194949813	-174	n.s	n.s
V_V_HT:V_V_HM	0.202275627285946	1.96200781421672	41866.7300722647	0.103096239383073	0.994157283431304	-174	n.s	n.s
V_V_WT:V_V_HT	-0.454581176462374	1.96432856559357	41866.7300722647	-0.23141809594619	0.970908825190128	-173	n.s	n.s
V_V_WT:V_V_HM	-0.271966626541033	1.96236426264728	41866.7300722647	-0.138591306271621	0.989466621038423	-173	n.s	n.s
V_V_HT:V_V_HM	0.182614549921343	1.96203123605018	41866.7300722647	0.0930742317278135	0.995235415336178	-173	n.s	n.s
V_V_WT:V_V_HT	-0.427254154440788	1.96435846476238	41866.7300722647	-0.21750315031858	0.974257679784361	-172	n.s	n.s
V_V_WT:V_V_HM	-0.263854433084973	1.96238870238381	41866.7300722647	-0.134455744045232	0.990082768871229	-172	n.s	n.s
V_V_HT:V_V_HM	0.16339972135583	1.96205478108943	41866.7300722647	0.0832798976515339	0.996183592751177	-172	n.s	n.s
V_V_WT:V_V_HT	-0.400283697871002	1.9643859914632	41866.7300722647	-0.203770389124413	0.977369523907223	-171	n.s	n.s
V_V_WT:V_V_HM	-0.255606210568398	1.96241131837424	41866.7300722647	-0.130251088635259	0.990690454419893	-171	n.s	n.s
V_V_HT:V_V_HM	0.144677487302587	1.96207663621145	41866.7300722647	0.0737369196658613	0.997006874093197	-171	n.s	n.s
V_V_WT:V_V_HT	-0.373713002556995	1.96440963912509	41866.7300722647	-0.190241890038495	0.980245570010138	-170	n.s	n.s
V_V_WT:V_V_HM	-0.247221179313474	1.96243085831946	41866.7300722647	-0.125977013796646	0.991288753856846	-170	n.s	n.s
V_V_HT:V_V_HM	0.12649182324353	1.96209558782265	41866.7300722647	0.0644677170819688	0.997711272659557	-170	n.s	n.s
V_V_WT:V_V_HT	-0.347579068045835	1.96442875857509	41866.7300722647	-0.176936458768785	0.98288904180442	-169	n.s	n.s
V_V_WT:V_V_HM	-0.238695393152863	1.96244675860476	41866.7300722647	-0.121631525597448	0.991876941374659	-169	n.s	n.s
V_V_HT:V_V_HM	0.108883674892979	1.96211107666604	41866.7300722647	0.0554931248224699	0.998303641381942	-169	n.s	n.s
V_V_WT:V_V_HT	-0.321913524692876	1.96444322274811	41866.7300722647	-0.163870108825311	0.985304821355993	-168	n.s	n.s
V_V_WT:V_V_HM	-0.230022487536605	1.96245887578666	41866.7300722647	-0.117211367012416	0.992454397416925	-168	n.s	n.s
V_V_HT:V_V_HM	0.0918910371562625	1.96212294341862	41866.7300722647	0.0468324563781718	0.998791518335411	-168	n.s	n.s
V_V_WT:V_V_HT	-0.296745765245622	1.96445237482624	41866.7300722647	-0.151057754847261	0.987498933955072	-167	n.s	n.s
V_V_WT:V_V_HM	-0.221195279736033	1.962466635997	41866.7300722647	-0.112712886771529	0.993020469164486	-167	n.s	n.s
V_V_HT:V_V_HM	0.0755504855095666	1.96213061871031	41866.7300722647	0.0385043099522219	0.999182946298317	-167	n.s	n.s
V_V_WT:V_V_HT	-0.272099410372799	1.96445604989828	41866.7300722647	-0.138511324998535	0.989478710537101	-166	n.s	n.s
V_V_WT:V_V_HM	-0.212204941403474	1.96246986835602	41866.7300722647	-0.108131566667691	0.99357451389562	-166	n.s	n.s
V_V_HT:V_V_HM	0.0598944689693361	1.9621339200523	41866.7300722647	0.0305251687243344	0.9994864124377	-166	n.s	n.s
V_V_WT:V_V_HT	-0.247992253539927	1.96445457762362	41866.7300722647	-0.126239749376094	0.991252540677736	-165	n.s	n.s
V_V_WT:V_V_HM	-0.203041206201188	1.9624688102545	41866.7300722647	-0.103462131545855	0.994115861233698	-165	n.s	n.s
V_V_HT:V_V_HM	0.0449510473387384	1.96213305827674	41866.7300722647	0.0229092757747107	0.999710685525639	-165	n.s	n.s
V_V_WT:V_V_HT	-0.224440921065632	1.96444737334981	41866.7300722647	-0.114251429745818	0.992829320736239	-164	n.s	n.s
V_V_WT:V_V_HM	-0.193693537300298	1.96246296429175	41866.7300722647	-0.0986992064689494	0.99464371803812	-164	n.s	n.s
V_V_HT:V_V_HM	0.0307473837653234	1.96212754728912	41866.7300722647	0.0156704307055899	0.999864623588551	-164	n.s	n.s
V_V_WT:V_V_HT	-0.201460881700678	1.96443295597162	41866.7300722647	-0.102554216008372	0.994218378686638	-163	n.s	n.s
V_V_WT:V_V_HM	-0.184151343877289	1.96245111372646	41866.7300722647	-0.0938374171918138	0.995157149914738	-163	n.s	n.s
V_V_HT:V_V_HM	0.0173095378233725	1.96211621926032	41866.7300722647	0.00882187184095442	0.99995709352319	-163	n.s	n.s
V_V_WT:V_V_HT	-0.179061855266337	1.96441046524848	41866.7300722647	-0.0911529735938802	0.995429639320443	-162	n.s	n.s
V_V_WT:V_V_HM	-0.174403852950526	1.96243255599068	41866.7300722647	-0.0888712595080664	0.995655088063507	-162	n.s	n.s
V_V_HT:V_V_HM	0.00465800231581426	1.96209840234423	41866.7300722647	0.00237399016800028	0.999996892809312	-162	n.s	n.s
V_V_WT:V_V_HT	-0.157246789270338	1.96438015262702	41866.7300722647	-0.0800490623263767	0.996473446610796	-161	n.s	n.s
V_V_WT:V_V_HM	-0.164440416534177	1.96240750042793	41866.7300722647	-0.0837952446157682	0.996136306097153	-161	n.s	n.s
V_V_HT:V_V_HM	-0.0071936272638311	1.96207429992064	41866.7300722647	-0.00366633784669728	0.999992589046352	-161	n.s	n.s
V_V_WT:V_V_HT	-0.136013125039908	1.96434309747314	41866.7300722647	-0.0692410227189286	0.99736027028593	-160	n.s	n.s
V_V_WT:V_V_HM	-0.154250779687249	1.96237683615352	41866.7300722647	-0.0786040564918194	0.996599400213617	-160	n.s	n.s
V_V_HT:V_V_HM	-0.01823765464734	1.96204476831633	41866.7300722647	-0.00929522860122607	0.99995236562388	-160	n.s	n.s
V_V_WT:V_V_HT	-0.115356213329945	1.96430013479574	41866.7300722647	-0.0587263683825694	0.998100404811547	-159	n.s	n.s
V_V_WT:V_V_HM	-0.143825004064375	1.96234125879647	41866.7300722647	-0.073292554707118	0.997042787038041	-159	n.s	n.s
V_V_HT:V_V_HM	-0.0284687907344434	1.96201048237013	41866.7300722647	-0.0145100094980394	0.999883929795575	-159	n.s	n.s
V_V_WT:V_V_HT	-0.0952664935343631	1.96425296113901	41866.7300722647	-0.0485001145061892	0.998703977492264	-158	n.s	n.s
V_V_WT:V_V_HM	-0.133154327249741	1.96230216885746	41866.7300722647	-0.0678561790140965	0.997464671674375	-158	n.s	n.s
V_V_HT:V_V_HM	-0.0378878337153523	1.96197279253949	41866.7300722647	-0.019311090275779	0.99979442071285	-158	n.s	n.s
V_V_WT:V_V_HT	-0.0757288165596381	1.96420451067505	41866.7300722647	-0.0385544459082888	0.999180818042278	-157	n.s	n.s
V_V_WT:V_V_HM	-0.12223167223134	1.96226197575443	41866.7300722647	-0.06229120970677	0.997863040580462	-157	n.s	n.s
V_V_HT:V_V_HM	-0.046502855671708	1.96193401416063	41866.7300722647	-0.0237025584632637	0.999690305541812	-157	n.s	n.s
V_V_WT:V_V_HT	-0.0567236507295256	1.9641585100481	41866.7300722647	-0.0288793651018199	0.999540288437084	-156	n.s	n.s
V_V_WT:V_V_HM	-0.111051580448539	1.96222373502482	41866.7300722647	-0.0565947595405752	0.998235682042684	-156	n.s	n.s
V_V_HT:V_V_HM	-0.0543279297190296	1.961897080365	41866.7300722647	-0.0276915289098254	0.999577319589691	-156	n.s	n.s
V_V_WT:V_V_HT	-0.0382306021570792	1.96411782326477	41866.7300722647	-0.0194645156742847	0.999791141452375	-155	n.s	n.s
V_V_WT:V_V_HM	-0.0996089263575968	1.9621898034188	41866.7300722647	-0.0507641647021324	0.998580241755156	-155	n.s	n.s
V_V_HT:V_V_HM	-0.0613783242005468	1.96186425814323	41866.7300722647	-0.0312857140578304	0.999460508229629	-155	n.s	n.s
V_V_WT:V_V_HT	-0.0202286604030371	1.96408431428959	41866.7300722647	-0.0102992831091133	0.999941519382368	-154	n.s	n.s
V_V_WT:V_V_HM	-0.087899034796397	1.96216172791678	41866.7300722647	-0.0447970386670008	0.998894223649796	-154	n.s	n.s
V_V_HT:V_V_HM	-0.0676703743933622	1.96183704235419	41866.7300722647	-0.0344933717390504	0.999344249655926	-154	n.s	n.s
V_V_WT:V_V_HT	-0.00269434831577053	1.96405993547255	41866.7300722647	-0.00137182591381677	0.9999989624512	-153	n.s	n.s
V_V_WT:V_V_HM	-0.075919023180834	1.96214112920218	41866.7300722647	-0.0386919279408322	0.999174967786169	-153	n.s	n.s
V_V_HT:V_V_HM	-0.0732246748650844	1.96181699816068	41866.7300722647	-0.0373249262972728	0.999232213242027	-153	n.s	n.s
V_V_WT:V_V_HT	0.0143968585706081	1.96404591278186	41866.7300722647	0.00733020469476527	0.999970376492595	-152	n.s	n.s
V_V_WT:V_V_HM	-0.0636669466428756	1.96212903855063	41866.7300722647	-0.0324478897116291	0.999419694535044	-152	n.s	n.s
V_V_HT:V_V_HM	-0.078063805213489	1.96180512757782	41866.7300722647	-0.0397918244356269	0.999127415575152	-152	n.s	n.s
V_V_WT:V_V_HT	0.031071213978294	1.96404349293731	41866.7300722647	0.0158200233803508	0.999862026778466	-151	n.s	n.s
V_V_WT:V_V_HM	-0.0511428041771751	1.96212650331731	41866.7300722647	-0.0260649882108566	0.999625506862339	-151	n.s	n.s
V_V_HT:V_V_HM	-0.0822140181554758	1.96180244641346	41866.7300722647	-0.0419073889451907	0.999032212271002	-151	n.s	n.s
V_V_WT:V_V_HT	0.047355404326217	1.96405272484863	41866.7300722647	0.0241110657199219	0.999679540287668	-150	n.s	n.s
V_V_WT:V_V_HM	-0.0383470807759565	1.96213359678755	41866.7300722647	-0.0195435625987646	0.999789441806266	-150	n.s	n.s
V_V_HT:V_V_HM	-0.0857024851021677	1.96180903928994	41866.7300722647	-0.0436854369542444	0.998948391912962	-150	n.s	n.s
V_V_WT:V_V_HT	0.0632762623918058	1.96407245709501	41866.7300722647	0.03221686764316	0.999427926047656	-149	n.s	n.s
V_V_WT:V_V_HM	-0.0252807399482116	1.96214941518107	41866.7300722647	-0.012884207365971	0.99990848208007	-149	n.s	n.s
V_V_HT:V_V_HM	-0.0885570023400213	1.96182405634995	41866.7300722647	-0.0451401347910806	0.998877230343057	-149	n.s	n.s
V_V_WT:V_V_HT	0.07886120304273	1.9641016033927	41866.7300722647	0.0401512848961117	0.999111586431525	-148	n.s	n.s
V_V_WT:V_V_HM	-0.0119466622876523	1.96217310260859	41866.7300722647	-0.00608848540007501	0.999979562638796	-148	n.s	n.s
V_V_HT:V_V_HM	-0.0908078653303868	1.96184669003146	41866.7300722647	-0.0462869325069078	0.998819491498621	-148	n.s	n.s
V_V_WT:V_V_HT	0.094137789068479	1.96413799707689	41866.7300722647	0.0479282968959303	0.998734338236036	-147	n.s	n.s
V_V_WT:V_V_HM	0.00165179179459329	1.96220292005887	41866.7300722647	0.000841804778551517	0.999999609308968	-147	n.s	n.s
V_V_HT:V_V_HM	-0.0924859972739185	1.96187528668158	41866.7300722647	-0.0471416291859991	0.998775519533249	-147	n.s	n.s
V_V_WT:V_V_HT	0.10913345455587	1.9641784927058	41866.7300722647	0.05556188246697	0.998299438705347	-146	n.s	n.s
V_V_WT:V_V_HM	0.0155108642133506	1.96223632614051	41866.7300722647	0.00790468711985301	0.999965551319958	-146	n.s	n.s
V_V_HT:V_V_HM	-0.0936225903425161	1.96190742305404	41866.7300722647	-0.0477201876308602	0.998745298687175	-146	n.s	n.s
V_V_WT:V_V_HT	0.123875121986527	1.96422034185029	41866.7300722647	0.0630657973279298	0.997809623269354	-145	n.s	n.s
V_V_WT:V_V_HM	0.0296252067708451	1.96227109103691	41866.7300722647	0.0150974077466486	0.999874342612295	-145	n.s	n.s
V_V_HT:V_V_HM	-0.0942499152156842	1.96194096800554	41866.7300722647	-0.0480391187872979	0.998728482188481	-145	n.s	n.s
V_V_WT:V_V_HT	0.138389587903952	1.96426010914373	41866.7300722647	0.0704537995043231	0.997267117732075	-144	n.s	n.s
V_V_WT:V_V_HM	0.0439890722578014	1.96230441548685	41866.7300722647	0.0224170479924684	0.999722982646345	-144	n.s	n.s
V_V_HT:V_V_HM	-0.09440051564615	1.96197324195912	41866.7300722647	-0.0481150882322364	0.998724460019459	-144	n.s	n.s
V_V_WT:V_V_HT	0.152703284228054	1.96429385456071	41866.7300722647	0.0777395316253251	0.996673666875785	-143	n.s	n.s
V_V_WT:V_V_HM	0.0585964637180503	1.96233307681931	41866.7300722647	0.0298606105203239	0.99950852598826	-143	n.s	n.s
V_V_HT:V_V_HM	-0.0941068205099818	1.96200115577491	41866.7300722647	-0.0479647120660403	0.998732415474666	-143	n.s	n.s
V_V_WT:V_V_HT	0.166840762555839	1.96431897192301	41866.7300722647	0.0849356774233598	0.996030634613383	-142	n.s	n.s
V_V_WT:V_V_HM	0.0734401958105302	1.96235491943381	41866.7300722647	0.0374245224873589	0.99922811191457	-142	n.s	n.s
V_V_HT:V_V_HM	-0.0934005667453057	1.96202263219585	41866.7300722647	-0.0476042249526826	0.998751385431098	-142	n.s	n.s
V_V_WT:V_V_HT	0.180824497395049	1.96433430010628	41866.7300722647	0.0920538308501083	0.99533906945052	-141	n.s	n.s
V_V_WT:V_V_HM	0.088512083061655	1.96236894567021	41866.7300722647	0.0451047104352874	0.998878990874878	-141	n.s	n.s
V_V_HT:V_V_HM	-0.0923124143333887	1.96203669314253	41866.7300722647	-0.0470492802994091	0.998780309320988	-141	n.s	n.s
V_V_WT:V_V_HT	0.194675996283696	1.96433894968486	41866.7300722647	0.0991050940139065	0.994599693765517	-140	n.s	n.s
V_V_WT:V_V_HM	0.103803700202874	1.96237436492846	41866.7300722647	0.0528969915516903	0.998458529595122	-140	n.s	n.s
V_V_HT:V_V_HM	-0.0908722960808319	1.96204255351772	41866.7300722647	-0.0463151504629236	0.998818052568103	-140	n.s	n.s
V_V_WT:V_V_HT	0.208414041334739	1.9643335086928	41866.7300722647	0.10609911219884	0.993813044854362	-139	n.s	n.s
V_V_WT:V_V_HM	0.119306449682757	1.96237157623911	41866.7300722647	0.0607970738708966	0.997964222649044	-139	n.s	n.s
V_V_HT:V_V_HM	-0.0891075916519846	1.96204056028961	41866.7300722647	-0.0454157745030673	0.998863484394954	-139	n.s	n.s
V_V_WT:V_V_HT	0.222053953574071	1.96432031996738	41866.7300722647	0.113043657552633	0.992979589801483	-138	n.s	n.s
V_V_WT:V_V_HM	0.135011885310114	1.96236239913104	41866.7300722647	0.0688006890928497	0.997393693910123	-138	n.s	n.s
V_V_HT:V_V_HM	-0.087042068263969	1.9620324151523	41866.7300722647	-0.0443632162199586	0.998915525364316	-138	n.s	n.s
V_V_WT:V_V_HT	0.235607396544333	1.96430322256178	41866.7300722647	0.119944514593354	0.992099816876972	-137	n.s	n.s
V_V_WT:V_V_HM	0.150912176948058	1.96234987124081	41866.7300722647	0.0769038076031953	0.996744683878952	-137	n.s	n.s
V_V_HT:V_V_HM	-0.0846952195962665	1.96202098440069	41866.7300722647	-0.0431673362668633	0.998973174896636	-137	n.s	n.s
V_V_WT:V_V_HT	0.24908288837205	1.96428681338643	41866.7300722647	0.126805763127143	0.991174274492288	-136	n.s	n.s
V_V_WT:V_V_HM	0.167000318537898	1.96233765667073	41866.7300722647	0.0851027436436336	0.996015035407362	-136	n.s	n.s
V_V_HT:V_V_HM	-0.0820825698341601	1.96200973736803	41866.7300722647	-0.0418359645575823	0.999035506733876	-136	n.s	n.s
V_V_WT:V_V_HT	0.262488311704709	1.9642746070767	41866.7300722647	0.133631168859507	0.990203433956134	-135	n.s	n.s
V_V_WT:V_V_HM	0.183269484505047	1.96232855591827	41866.7300722647	0.0933938834821096	0.995202711766446	-135	n.s	n.s
V_V_HT:V_V_HM	-0.0792188271996679	1.96200132604809	41866.7300722647	-0.0403765411103123	0.999101594663143	-135	n.s	n.s
V_V_WT:V_V_HT	0.275831550060212	1.96426846593426	41866.7300722647	0.140424567641277	0.989187644131295	-134	n.s	n.s
V_V_WT:V_V_HM	0.199712848854947	1.96232404669905	41866.7300722647	0.101773633763953	0.994305804304966	-134	n.s	n.s
V_V_HT:V_V_HM	-0.0761187012052424	1.96199714823224	41866.7300722647	-0.0387965401855071	0.999170502305946	-134	n.s	n.s
V_V_WT:V_V_HT	0.28912048510149	1.96426853321145	41866.7300722647	0.14718989802723	0.988127125521849	-133	n.s	n.s
V_V_WT:V_V_HM	0.216323585862071	1.96232423184175	41866.7300722647	0.110238452113002	0.993322532675492	-133	n.s	n.s
V_V_HT:V_V_HM	-0.0727968992394423	1.96199729850523	41866.7300722647	-0.0371034655832113	0.999241293787629	-133	n.s	n.s
V_V_WT:V_V_HT	0.302362381878573	1.96427363218666	41866.7300722647	0.153930886676913	0.98702202108467	-132	n.s	n.s
V_V_WT:V_V_HM	0.233095418258305	1.96232816410635	41866.7300722647	0.11878513620807	0.992251209485563	-132	n.s	n.s
V_V_HT:V_V_HM	-0.0692669636202687	1.96200087846457	41866.7300722647	-0.035304246996299	0.999313067113942	-132	n.s	n.s
V_V_WT:V_V_HT	0.315561433898461	1.96428275019696	41866.7300722647	0.160649699676292	0.985872641012103	-131	n.s	n.s
V_V_WT:V_V_HM	0.25002486482316	1.96233505316849	41866.7300722647	0.127411913892817	0.991090077014141	-131	n.s	n.s
V_V_HT:V_V_HM	-0.0655365690752987	1.96200714913608	41866.7300722647	-0.0334028186921521	0.999385046336091	-131	n.s	n.s
V_V_WT:V_V_HT	0.328718293048758	1.96429540838802	41866.7300722647	0.167346668757179	0.984679569123875	-130	n.s	n.s
V_V_WT:V_V_HM	0.267112083295768	1.96234456357122	41866.7300722647	0.136118848980149	0.989837184080293	-130	n.s	n.s
V_V_HT:V_V_HM	-0.061606209752977	1.96201581429156	41866.7300722647	-0.0313994460718563	0.999456579779846	-130	n.s	n.s
V_V_WT:V_V_HT	0.341830790558344	1.96431129459437	41866.7300722647	0.174020681701029	0.983443654297444	-129	n.s	n.s
V_V_WT:V_V_HM	0.284360474548052	1.96235651215272	41866.7300722647	0.144907651992403	0.988490332859565	-129	n.s	n.s
V_V_HT:V_V_HM	-0.0574703160103027	1.96202672985459	41866.7300722647	-0.0292913012528437	0.999527083370894	-129	n.s	n.s
V_V_WT:V_V_HT	0.354895734153342	1.96432923546921	41866.7300722647	0.180670188960747	0.982165863676514	-128	n.s	n.s
V_V_WT:V_V_HM	0.30177483728729	1.96237002738312	41866.7300722647	0.153780802334061	0.987047150308357	-128	n.s	n.s
V_V_HT:V_V_HM	-0.0531208968660479	1.96203909929851	41866.7300722647	-0.0270743314366367	0.999595947488592	-128	n.s	n.s
V_V_WT:V_V_HT	0.367908062919865	1.9643479300895	41866.7300722647	0.187292717997826	0.98084739529455	-127	n.s	n.s
V_V_WT:V_V_HM	0.319362918623334	1.96238414159272	41866.7300722647	0.162742305063743	0.98550491935734	-127	n.s	n.s
V_V_HT:V_V_HM	-0.0485451442965328	1.9620520372174	41866.7300722647	-0.0247420269063709	0.999662551535573	-127	n.s	n.s
V_V_WT:V_V_HT	0.380861893132823	1.96436535273568	41866.7300722647	0.193885466673709	0.979489584295762	-126	n.s	n.s
V_V_WT:V_V_HM	0.337133977642541	1.96239729976075	41866.7300722647	0.171797004451465	0.983860635415365	-126	n.s	n.s
V_V_HT:V_V_HM	-0.0437279154902974	1.96206409813252	41866.7300722647	-0.0222866905989042	0.999726194603361	-126	n.s	n.s
V_V_WT:V_V_HT	0.39374962438116	1.96437988896562	41866.7300722647	0.200444744213145	0.978094033226768	-125	n.s	n.s
V_V_WT:V_V_HM	0.355101143276702	1.96240827631699	41866.7300722647	0.180951715074882	0.982110745246403	-125	n.s	n.s
V_V_HT:V_V_HM	-0.0386484811044632	1.96207414889837	41866.7300722647	-0.0196977678576331	0.999786106307549	-125	n.s	n.s
V_V_WT:V_V_HT	0.406561892352313	1.96439076144327	41866.7300722647	0.20696589514278	0.976662656769832	-124	n.s	n.s
V_V_WT:V_V_HM	0.373282178317471	1.96241651428547	41866.7300722647	0.190215571261326	0.980250980695357	-124	n.s	n.s
V_V_HT:V_V_HM	-0.033279714034844	1.96208168959732	41866.7300722647	-0.0169614314283082	0.999841400778635	-124	n.s	n.s
V_V_WT:V_V_HT	0.419287959974888	1.96439805499061	41866.7300722647	0.213443481533529	0.975197669155883	-123	n.s	n.s
V_V_WT:V_V_HM	0.391699413422572	1.96242214025105	41866.7300722647	0.199599976675998	0.978276256642712	-123	n.s	n.s
V_V_HT:V_V_HM	-0.0275885465523018	1.96208686560926	41866.7300722647	-0.0140608181196581	0.99989100462116	-123	n.s	n.s
V_V_WT:V_V_HT	0.431916109060539	1.96440267572538	41866.7300722647	0.219871472584432	0.973701561375455	-122	n.s	n.s
V_V_WT:V_V_HM	0.410379599687939	1.96242592787208	41866.7300722647	0.209118516963811	0.97618057809309	-122	n.s	n.s
V_V_HT:V_V_HM	-0.0215365093726128	1.96209043138113	41866.7300722647	-0.0109763082415386	0.999933578480035	-122	n.s	n.s
V_V_WT:V_V_HT	0.444434076823987	1.96440591417419	41866.7300722647	0.226243503757125	0.972177052925998	-121	n.s	n.s
V_V_WT:V_V_HM	0.429353033285448	1.96242894241707	41866.7300722647	0.218786537441007	0.973957028603135	-121	n.s	n.s
V_V_HT:V_V_HM	-0.015081043538526	1.9620934108989	41866.7300722647	-0.00768620059307824	0.999967429302689	-121	n.s	n.s
V_V_WT:V_V_HT	0.456829539817184	1.9644083290196	41866.7300722647	0.232553249275409	0.970627004320304	-120	n.s	n.s
V_V_WT:V_V_HM	0.448651302335588	1.96243163617985	41866.7300722647	0.228620092575022	0.971597934882707	-120	n.s	n.s
V_V_HT:V_V_HM	-0.00817823748158375	1.96209623530379	41866.7300722647	-0.00416811231499944	0.999990421720962	-120	n.s	n.s
V_V_WT:V_V_HT	0.469090323034556	1.9644103464653	41866.7300722647	0.238794467703055	0.969054398144314	-119	n.s	n.s
V_V_WT:V_V_HM	0.468308357947397	1.96243433554553	41866.7300722647	0.238636447327148	0.969094696475797	-119	n.s	n.s
V_V_HT:V_V_HM	-0.000781965087146119	1.96209920767138	41866.7300722647	-0.000398534938543784	0.999999912432382	-119	n.s	n.s
V_V_WT:V_V_HT	0.481204451000022	1.96441155332505	41866.7300722647	0.244961118348909	0.967462299622596	-118	n.s	n.s
V_V_WT:V_V_HM	0.488359175030201	1.96243666901969	41866.7300722647	0.248853470147475	0.966437877441196	-118	n.s	n.s
V_V_HT:V_V_HM	0.00715472403017614	1.96210195817809	41866.7300722647	0.00364645883989621	0.999992669193064	-118	n.s	n.s
V_V_WT:V_V_HT	0.493160809768253	1.96441169410697	41866.7300722647	0.251047583990507	0.965853784348154	-117	n.s	n.s
V_V_WT:V_V_HM	0.508840795397642	1.96243837777096	41866.7300722647	0.259290075633157	0.963617044409481	-117	n.s	n.s
V_V_HT:V_V_HM	0.0156799856293794	1.9621042178208	41866.7300722647	0.00799141324245983	0.999964791280676	-117	n.s	n.s
V_V_WT:V_V_HT	0.504949317837645	1.96441066556288	41866.7300722647	0.257048755990621	0.964231895737829	-116	n.s	n.s
V_V_WT:V_V_HM	0.52979204226197	1.9624393137384	41866.7300722647	0.269966076684802	0.96062074490918	-116	n.s	n.s
V_V_HT:V_V_HM	0.0248427244243281	1.96210581775646	41866.7300722647	0.0126612561868524	0.999911621829216	-116	n.s	n.s
V_V_WT:V_V_HT	0.516560425040006	1.96440751682422	41866.7300722647	0.262959910617278	0.962599658292245	-115	n.s	n.s
V_V_WT:V_V_HM	0.551252197223839	1.96243863097332	41866.7300722647	0.280901623379902	0.957436616151062	-115	n.s	n.s
V_V_HT:V_V_HM	0.0346917721838409	1.96210591924502	41866.7300722647	0.0176808865635499	0.999827661972469	-115	n.s	n.s
V_V_WT:V_V_HT	0.527985839165936	1.96440114600024	41866.7300722647	0.268776996104375	0.960959978881343	-114	n.s	n.s
V_V_WT:V_V_HM	0.573261021329024	1.96243535434099	41866.7300722647	0.292117149266062	0.95405137325479	-114	n.s	n.s
V_V_HT:V_V_HM	0.0452751821630812	1.96210355758326	41866.7300722647	0.0230748178342061	0.999706489876226	-114	n.s	n.s
V_V_WT:V_V_HT	0.539217967295545	1.96438971735722	41866.7300722647	0.274496431401086	0.95931568079857	-113	n.s	n.s
V_V_WT:V_V_HM	0.595858267669641	1.96242790797842	41866.7300722647	0.303633201121492	0.950450839016293	-113	n.s	n.s
V_V_HT:V_V_HM	0.0566403003740845	1.96209719314512	41866.7300722647	0.0288672246063884	0.999540674779475	-113	n.s	n.s
V_V_WT:V_V_HT	0.550251163651307	1.96437176533184	41866.7300722647	0.280115593882177	0.957669341853294	-112	n.s	n.s
V_V_WT:V_V_HM	0.61908292504922	1.9624150156996	41866.7300722647	0.315469928683009	0.946620098705453	-112	n.s	n.s
V_V_HT:V_V_HM	0.0688317613979308	1.96208557217684	41866.7300722647	0.0350809171495846	0.999321727551306	-112	n.s	n.s
V_V_WT:V_V_HT	0.561082223552928	1.96434664737322	41866.7300722647	0.285632998790322	0.956023210619839	-111	n.s	n.s
V_V_WT:V_V_HM	0.642972426500261	1.96239607226279	41866.7300722647	0.327646613029991	0.942543679147502	-111	n.s	n.s
V_V_HT:V_V_HM	0.0818902029473598	1.96206808265828	41866.7300722647	0.0417366775756384	0.999040077046506	-111	n.s	n.s
V_V_WT:V_V_HT	0.571710475061338	1.96431462421855	41866.7300722647	0.29104832189944	0.954379166977386	-110	n.s	n.s
V_V_WT:V_V_HM	0.667561848852468	1.96237121224191	41866.7300722647	0.340181228040852	0.938205753698696	-110	n.s	n.s
V_V_HT:V_V_HM	0.0958513737911311	1.96204482163948	41866.7300722647	0.0488527951726596	0.998685072797763	-110	n.s	n.s
V_V_WT:V_V_HT	0.582137814018212	1.96427688927774	41866.7300722647	0.296362400431368	0.952738690947388	-109	n.s	n.s
V_V_WT:V_V_HM	0.692883083777868	1.96234133794192	41866.7300722647	0.353089990197402	0.93359038929601	-109	n.s	n.s
V_V_HT:V_V_HM	0.110745269759651	1.96201662355236	41866.7300722647	0.056444613379034	0.998245022840814	-109	n.s	n.s
V_V_WT:V_V_HT	0.592368690043017	1.96423554697619	41866.7300722647	0.30157721712904	0.951102839052855	-108	n.s	n.s
V_V_WT:V_V_HM	0.71896402742102	1.96230810599979	41866.7300722647	0.366386922228357	0.92868182929211	-108	n.s	n.s
V_V_HT:V_V_HM	0.12659533737801	1.96198504905076	41866.7300722647	0.0645241091104435	0.997707271489261	-108	n.s	n.s
V_V_WT:V_V_HT	0.60241003568552	1.96419354187395	41866.7300722647	0.306695864151344	0.949472229757247	-107	n.s	n.s
V_V_WT:V_V_HM	0.745827756207344	1.96227387389006	41866.7300722647	0.380083415537097	0.923464818718593	-107	n.s	n.s
V_V_HT:V_V_HM	0.143417720521821	1.96195233544326	41866.7300722647	0.0730994927506327	0.997058322790344	-107	n.s	n.s
V_V_WT:V_V_HT	0.612270777098912	1.96415420660213	41866.7300722647	0.311722356137253	0.947847081031177	-106	n.s	n.s
V_V_WT:V_V_HM	0.773492799112251	1.96224133481186	41866.7300722647	0.394188413723541	0.917924725252446	-106	n.s	n.s
V_V_HT:V_V_HM	0.161222022013352	1.96192104894742	41866.7300722647	0.0821755911634913	0.996283945726693	-106	n.s	n.s
V_V_WT:V_V_HT	0.62196056436723	1.96412010135348	41866.7300722647	0.316661167480866	0.946227345916158	-105	n.s	n.s
V_V_WT:V_V_HM	0.801975559618857	1.96221257327835	41866.7300722647	0.408709826111737	0.912047153956983	-105	n.s	n.s
V_V_HT:V_V_HM	0.180014995251636	1.96189318269142	41866.7300722647	0.0917557575712058	0.995369134648666	-105	n.s	n.s
V_V_WT:V_V_HT	0.631490645268982	1.96409391066947	41866.7300722647	0.321517541416203	0.944612603486284	-104	n.s	n.s
V_V_WT:V_V_HM	0.831286380105791	1.96218979990993	41866.7300722647	0.423652380694236	0.905818975802895	-104	n.s	n.s
V_V_HT:V_V_HM	0.199795734836822	1.96187085993716	41866.7300722647	0.101839391632139	0.994298464857156	-104	n.s	n.s
V_V_WT:V_V_HT	0.640873732361705	1.96407836499424	41866.7300722647	0.326297434860031	0.943002065646839	-103	n.s	n.s
V_V_WT:V_V_HM	0.86142919637393	1.9621752874283	41866.7300722647	0.439017452667518	0.899228661429381	-103	n.s	n.s
V_V_HT:V_V_HM	0.220555464012225	1.96185627264444	41866.7300722647	0.112421825741053	0.993056343186442	-103	n.s	n.s
V_V_WT:V_V_HT	0.650122822602911	1.96407473326587	41866.7300722647	0.331007171769827	0.94139468624868	-102	n.s	n.s
V_V_WT:V_V_HM	0.892406638663566	1.96217013981633	41866.7300722647	0.454805941928716	0.892265272156421	-102	n.s	n.s
V_V_HT:V_V_HM	0.242283816060649	1.96185050445396	41866.7300722647	0.123497593476463	0.991626844328328	-102	n.s	n.s
V_V_WT:V_V_HT	0.659250912689922	1.9640823619625	41866.7300722647	0.335653394917311	0.939789175790201	-101	n.s	n.s
V_V_WT:V_V_HM	0.924221337932362	1.96217391599608	41866.7300722647	0.471019072467483	0.884918200739035	-101	n.s	n.s
V_V_HT:V_V_HM	0.264970425242435	1.96185317069943	41866.7300722647	0.135061292659312	0.989993692066022	-101	n.s	n.s
V_V_WT:V_V_HT	0.668271043892081	1.96409904110838	41866.7300722647	0.340243047781827	0.93818400672962	-100	n.s	n.s
V_V_WT:V_V_HM	0.956874254573666	1.96218492577294	41866.7300722647	0.487657530136584	0.877177640427761	-100	n.s	n.s
V_V_HT:V_V_HM	0.288603210681604	1.96186270009548	41866.7300722647	0.147106732121242	0.988140458199726	-100	n.s	n.s
V_V_WT:V_V_HT	0.677196437029363	1.96412224917715	41866.7300722647	0.344783242139367	0.936577459802204	-99	n.s	n.s
V_V_WT:V_V_HM	0.99035966946559	1.96220123859097	41866.7300722647	0.504718705700519	0.86903603453167	-99	n.s	n.s
V_V_HT:V_V_HM	0.313163232436221	1.96187729614223	41866.7300722647	0.159624270616727	0.986051146303829	-99	n.s	n.s
V_V_WT:V_V_HT	0.686040259471019	1.96414860143249	41866.7300722647	0.349281240213025	0.934967632100896	-98	n.s	n.s
V_V_WT:V_V_HM	1.02466842155306	1.96222022660939	41866.7300722647	0.522198480913446	0.860487474130133	-98	n.s	n.s
V_V_HT:V_V_HM	0.338628162082045	1.96189449788606	41866.7300722647	0.172602636098382	0.983710163333699	-98	n.s	n.s
V_V_WT:V_V_HT	0.694815278058056	1.96417482390455	41866.7300722647	0.35374411157396	0.933352563566864	-97	n.s	n.s
V_V_WT:V_V_HM	1.05978424471419	1.96223934994223	41866.7300722647	0.540089181651255	0.851528905705117	-97	n.s	n.s
V_V_HT:V_V_HM	0.364968966656136	1.96191192684742	41866.7300722647	0.186027191976248	0.981102875386116	-97	n.s	n.s
V_V_WT:V_V_HT	0.703534159970919	1.96419679591729	41866.7300722647	0.358179058958481	0.931730125123853	-96	n.s	n.s
V_V_WT:V_V_HM	1.09568909754018	1.96225537062179	41866.7300722647	0.558382519392968	0.842158888496215	-96	n.s	n.s
V_V_HT:V_V_HM	0.392154937569259	1.96192653409237	41866.7300722647	0.199882580083804	0.978215378585721	-96	n.s	n.s
V_V_WT:V_V_HT	0.712209244608604	1.96420975593179	41866.7300722647	0.362593273176543	0.930098073624898	-95	n.s	n.s
V_V_WT:V_V_HM	1.13236312160502	1.96226451365187	41866.7300722647	0.577069561074431	0.832377710095422	-95	n.s	n.s
V_V_HT:V_V_HM	0.420153876996398	1.96193475165633	41866.7300722647	0.214152828804164	0.975034635933425	-95	n.s	n.s
V_V_WT:V_V_HT	0.72085115097916	1.96421019586583	41866.7300722647	0.366992877084321	0.928454451800245	-94	n.s	n.s
V_V_WT:V_V_HM	1.16977739482808	1.96226399880645	41866.7300722647	0.596136603198956	0.822189704185177	-94	n.s	n.s
V_V_HT:V_V_HM	0.44892624384892	1.9619339514456	41866.7300722647	0.228818224751216	0.971549397305232	-94	n.s	n.s
V_V_WT:V_V_HT	0.729468071778049	1.96419654364013	41866.7300722647	0.371382423077768	0.926797801913701	-93	n.s	n.s
V_V_WT:V_V_HM	1.20789223129257	1.96225258844965	41866.7300722647	0.615564091189151	0.81160413798525	-93	n.s	n.s
V_V_HT:V_V_HM	0.478424159514539	1.96192296559922	41866.7300722647	0.243854711883867	0.967750742594224	-93	n.s	n.s
V_V_WT:V_V_HT	0.738065882670149	1.96416889048982	41866.7300722647	0.375764979398534	0.925127164392009	-92	n.s	n.s
V_V_WT:V_V_HM	1.24665911783558	1.96223036309782	41866.7300722647	0.635327605402785	0.800634967135292	-92	n.s	n.s
V_V_HT:V_V_HM	0.508593235165442	1.9619018714431	41866.7300722647	0.259234797911345	0.963632267931525	-92	n.s	n.s
V_V_WT:V_V_HT	0.746649978107338	1.96412735336508	41866.7300722647	0.380143363325257	0.923441629965612	-91	n.s	n.s
V_V_WT:V_V_HM	1.28602778037744	1.96219739165012	41866.7300722647	0.655401839718047	0.789298775009579	-91	n.s	n.s
V_V_HT:V_V_HM	0.539377802270103	1.96187072314506	41866.7300722647	0.274930348828199	0.95918963675559	-91	n.s	n.s
V_V_WT:V_V_HT	0.755225073098976	1.96407205439172	41866.7300722647	0.384520044165524	0.921740383070366	-90	n.s	n.s
V_V_WT:V_V_HM	1.32594640724707	1.96215371586671	41866.7300722647	0.675760719725966	0.777614674050925	-90	n.s	n.s
V_V_HT:V_V_HM	0.5707213341481	1.96182953741668	41866.7300722647	0.290912805247912	0.954420650208657	-90	n.s	n.s
V_V_WT:V_V_HT	0.763792417510763	1.96400475319857	41866.7300722647	0.388895401738134	0.920023395633452	-89	n.s	n.s
V_V_WT:V_V_HM	1.36635560399736	1.96210067900811	41866.7300722647	0.6963738500351	0.765606324559058	-89	n.s	n.s
V_V_HT:V_V_HM	0.602563186486584	1.96177956220583	41866.7300722647	0.307151322245941	0.949325946168023	-89	n.s	n.s
V_V_WT:V_V_HT	0.772348829690638	1.96392916900232	41866.7300722647	0.393267151321447	0.918291694938477	-88	n.s	n.s
V_V_WT:V_V_HM	1.40718740555362	1.96204119325935	41866.7300722647	0.717205841746881	0.753302377955101	-88	n.s	n.s
V_V_HT:V_V_HM	0.634838575863	1.96172353414493	41866.7300722647	0.323612662443647	0.943909258203639	-88	n.s	n.s
V_V_WT:V_V_HT	0.780887220978632	1.96385036426501	41866.7300722647	0.397630713209092	0.916547263915878	-87	n.s	n.s
V_V_WT:V_V_HM	1.44836718645959	1.96197924709201	41866.7300722647	0.738217383596856	0.740735838065968	-87	n.s	n.s
V_V_HT:V_V_HM	0.66747996548095	1.96166521162804	41866.7300722647	0.340261917030679	0.93817736821301	-87	n.s	n.s
V_V_WT:V_V_HT	0.789399709620288	1.96377289133163	41866.7300722647	0.40198116243727	0.914792291911887	-86	n.s	n.s
V_V_WT:V_V_HM	1.48981901296764	1.96191840513323	41866.7300722647	0.759368488041925	0.727941987839504	-86	n.s	n.s
V_V_HT:V_V_HM	0.700419303347338	1.96160794561862	41866.7300722647	0.357063859224149	0.932139732993657	-86	n.s	n.s
V_V_WT:V_V_HT	0.797877507596668	1.9637005512076	41866.7300722647	0.406313226884824	0.913029180118021	-85	n.s	n.s
V_V_WT:V_V_HM	1.5314660996274	1.96186161954291	41866.7300722647	0.78061881856082	0.714957934987645	-85	n.s	n.s
V_V_HT:V_V_HM	0.733588592030738	1.96155450236532	41866.7300722647	0.373983282720999	0.925808347548416	-85	n.s	n.s
V_V_WT:V_V_HT	0.806308192624997	1.9636373454208	41866.7300722647	0.41061970760808	0.911261197163868	-84	n.s	n.s
V_V_WT:V_V_HM	1.57322825079619	1.96181201485006	41866.7300722647	0.801926096327039	0.701823312808078	-84	n.s	n.s
V_V_HT:V_V_HM	0.766920058171216	1.96150781645429	41866.7300722647	0.390984961537159	0.91919770179234	-84	n.s	n.s
V_V_WT:V_V_HT	0.814677488193445	1.96358653424531	41866.7300722647	0.414892582519446	0.90949205155618	-83	n.s	n.s
V_V_WT:V_V_HM	1.61502392871771	1.96177212674121	41866.7300722647	0.82324746422027	0.688579164863528	-83	n.s	n.s
V_V_HT:V_V_HM	0.800346440524276	1.96147026597046	41866.7300722647	0.408033939850878	0.912324580657784	-83	n.s	n.s
V_V_WT:V_V_HT	0.822967330863841	1.96355120746853	41866.7300722647	0.419121909188626	0.907726362271833	-82	n.s	n.s
V_V_WT:V_V_HM	1.6567696295087	1.96174437640922	41866.7300722647	0.844538997757319	0.675267935645885	-82	n.s	n.s
V_V_HT:V_V_HM	0.833802298644848	1.9614441289366	41866.7300722647	0.425096125015244	0.905207688610309	-82	n.s	n.s
V_V_WT:V_V_HT	0.831158709613928	1.96353304251845	41866.7300722647	0.423297541531501	0.905968961273552	-81	n.s	n.s
V_V_WT:V_V_HM	1.6983813579875	1.96173005994499	41866.7300722647	0.865756911547313	0.661932396660183	-81	n.s	n.s
V_V_HT:V_V_HM	0.867222648373549	1.96143061843306	41866.7300722647	0.442137815237304	0.897867673219077	-81	n.s	n.s
V_V_WT:V_V_HT	0.839231671651607	1.96353222117362	41866.7300722647	0.427409167316843	0.90422487478235	-80	n.s	n.s
V_V_WT:V_V_HM	1.73977522548687	1.9617292837697	41866.7300722647	0.886857957354686	0.648615063147302	-80	n.s	n.s
V_V_HT:V_V_HM	0.900543553835242	1.9614298220611	41866.7300722647	0.459126063908285	0.890326796034735	-80	n.s	n.s
V_V_WT:V_V_HT	0.847162499912002	1.96354852645842	41866.7300722647	0.431444646514541	0.902500031901507	-79	n.s	n.s
V_V_WT:V_V_HM	1.78086776866669	1.96174186494572	41866.7300722647	0.907799237243662	0.63535799242905	-79	n.s	n.s
V_V_HT:V_V_HM	0.9337052687547	1.96144156421144	41866.7300722647	0.476030122839819	0.882608064383626	-79	n.s	n.s
V_V_WT:V_V_HT	0.854925642463211	1.96358065213191	41866.7300722647	0.435391152145952	0.900800792321214	-78	n.s	n.s
V_V_WT:V_V_HM	1.8215761531843	1.96176676487005	41866.7300722647	0.928538593783835	0.622202241068077	-78	n.s	n.s
V_V_HT:V_V_HM	0.966650510721102	1.96146486376489	41866.7300722647	0.492820711998728	0.87473528450613	-78	n.s	n.s
V_V_WT:V_V_HT	0.862491971207253	1.96362701725276	41866.7300722647	0.439234113010898	0.8991344065907	-77	n.s	n.s
V_V_WT:V_V_HM	1.86181963364368	1.96180275486648	41866.7300722647	0.949035079609925	0.60918729751228	-77	n.s	n.s
V_V_HT:V_V_HM	0.999327662436443	1.96149857040455	41866.7300722647	0.509471522189454	0.866732086638192	-77	n.s	n.s
V_V_WT:V_V_HT	0.869831465606509	1.96368473370853	41866.7300722647	0.442958816491781	0.897508327616479	-76	n.s	n.s
V_V_WT:V_V_HM	1.90151798833173	1.96184756686738	41866.7300722647	0.9692485901787	0.596351080481008	-76	n.s	n.s
V_V_HT:V_V_HM	1.03168652272523	1.96154055042115	41866.7300722647	0.525957275012094	0.858622569013861	-76	n.s	n.s
V_V_WT:V_V_HT	0.876913345513562	1.96374972799615	41866.7300722647	0.446550460586636	0.895930175019908	-75	n.s	n.s
V_V_WT:V_V_HM	1.9405921322421	1.96189798861561	41866.7300722647	0.989140181346258	0.583729541377889	-75	n.s	n.s
V_V_HT:V_V_HM	1.06367878672852	1.96158777611248	41866.7300722647	0.542253984084538	0.850430966559407	-75	n.s	n.s
V_V_WT:V_V_HT	0.883703096680142	1.96381853266848	41866.7300722647	0.449992238070667	0.894408569808377	-74	n.s	n.s
V_V_WT:V_V_HM	1.97896886564032	1.96195132186951	41866.7300722647	1.00867378491052	0.571355422477118	-74	n.s	n.s
V_V_HT:V_V_HM	1.09526576896016	1.96163771785616	41866.7300722647	0.55834253134017	0.842179595502084	-74	n.s	n.s
V_V_WT:V_V_HT	0.890162654996981	1.96388853801865	41866.7300722647	0.453265364996253	0.892953129395853	-73	n.s	n.s
V_V_WT:V_V_HM	2.01658146228406	1.96200557911773	41866.7300722647	1.02781637511493	0.55925805101455	-73	n.s	n.s
V_V_HT:V_V_HM	1.1264188072871	1.96168852884446	41866.7300722647	0.574208795496509	0.83388842563762	-73	n.s	n.s
V_V_WT:V_V_HT	0.896253257591031	1.96395649456214	41866.7300722647	0.456350871352091	0.891573666611817	-72	n.s	n.s
V_V_WT:V_V_HM	2.05336452735903	1.96205825386483	41866.7300722647	1.04653596462508	0.547464550474565	-72	n.s	n.s
V_V_HT:V_V_HM	1.15711126976801	1.96173786709973	41866.7300722647	0.589839901229367	0.825576767389163	-72	n.s	n.s
V_V_WT:V_V_HT	0.901936141823145	1.96401818856932	41866.7300722647	0.459230035176078	0.890279969982103	-71	n.s	n.s
V_V_WT:V_V_HM	2.08925267011718	1.96210605107101	41866.7300722647	1.06480109420017	0.536000132280565	-71	n.s	n.s
V_V_HT:V_V_HM	1.18731652829403	1.96178263609268	41866.7300722647	0.605223283380077	0.817263657955725	-71	n.s	n.s
V_V_WT:V_V_HT	0.907172156203016	1.96406904710359	41866.7300722647	0.461884045034375	0.889081925526652	-70	n.s	n.s
V_V_WT:V_V_HM	2.12418252236165	1.96214537429637	41866.7300722647	1.08258162223245	0.524887599479169	-70	n.s	n.s
V_V_HT:V_V_HM	1.21701036615862	1.96181944785139	41866.7300722647	0.620347793723579	0.808967177326543	-70	n.s	n.s
V_V_WT:V_V_HT	0.911920598230872	1.9641057170053	41866.7300722647	0.46429303185436	0.887989927422269	-69	n.s	n.s
V_V_WT:V_V_HM	2.15809883057884	1.96217360398897	41866.7300722647	1.09985111724649	0.514145897074915	-69	n.s	n.s
V_V_HT:V_V_HM	1.24617823234795	1.96184584076412	41866.7300722647	0.635207010894687	0.800702488593376	-69	n.s	n.s
V_V_WT:V_V_HT	0.91614037619159	1.96412492424242	41866.7300722647	0.466436917980129	0.887014467479849	-68	n.s	n.s
V_V_WT:V_V_HM	2.19094836605937	1.96218816248933	41866.7300722647	1.11658423383812	0.503791832830641	-68	n.s	n.s
V_V_HT:V_V_HM	1.27480798986779	1.96185938466152	41866.7300722647	0.649795800776888	0.792483581330856	-68	n.s	n.s
V_V_WT:V_V_HT	0.919790295393785	1.96412367489268	41866.7300722647	0.468295508654281	0.886166058553959	-67	n.s	n.s
V_V_WT:V_V_HM	2.22268031544121	1.96218667187438	41866.7300722647	1.13275681019584	0.493840102573737	-67	n.s	n.s
V_V_HT:V_V_HM	1.30289002004741	1.96185782948676	41866.7300722647	0.66411031445039	0.784323215313457	-67	n.s	n.s
V_V_WT:V_V_HT	0.922828742212592	1.96410133285667	41866.7300722647	0.469847826471555	0.885455501246828	-66	n.s	n.s
V_V_WT:V_V_HM	2.25325603078024	1.96216863759081	41866.7300722647	1.14834983477609	0.484300974820504	-66	n.s	n.s
V_V_HT:V_V_HM	1.33042728856763	1.96184070996378	41866.7300722647	0.678152554287748	0.776230229802472	-66	n.s	n.s
V_V_WT:V_V_HT	0.925214086613195	1.96406017347403	41866.7300722647	0.471072169330066	0.88489381904243	-65	n.s	n.s
V_V_WT:V_V_HM	2.28265190503741	1.96213589595584	41866.7300722647	1.16335056595325	0.475179804376834	-65	n.s	n.s
V_V_HT:V_V_HM	1.3574378184242	1.96180977180201	41866.7300722647	0.691931418598926	0.768208769936544	-65	n.s	n.s
V_V_WT:V_V_HT	0.926905094585457	1.96400478005263	41866.7300722647	0.47194645552778	0.884492055429996	-64	n.s	n.s
V_V_WT:V_V_HM	2.3108571986421	1.96209212627235	41866.7300722647	1.17775162934492	0.466477803810112	-64	n.s	n.s
V_V_HT:V_V_HM	1.38395210405666	1.96176850721028	41866.7300722647	0.705461474669455	0.760258858698083	-64	n.s	n.s
V_V_WT:V_V_HT	0.927860631278518	1.96393990334138	41866.7300722647	0.472448586486728	0.884261056010922	-63	n.s	n.s
V_V_WT:V_V_HM	2.3378637594364	1.96204111690627	41866.7300722647	1.19154677202826	0.458194801478139	-63	n.s	n.s
V_V_HT:V_V_HM	1.41000312815789	1.96172050259821	41866.7300722647	0.718758419606875	0.752379014589314	-63	n.s	n.s
V_V_WT:V_V_HT	0.928039562300401	1.96386977977579	41866.7300722647	0.47255656757769	0.884211356441221	-62	n.s	n.s
V_V_WT:V_V_HM	2.36366343632775	1.96198621610534	41866.7300722647	1.20472988898962	0.450329954269836	-62	n.s	n.s
V_V_HT:V_V_HM	1.43562387402734	1.96166891636188	41866.7300722647	0.731838008979545	0.744566940346381	-62	n.s	n.s
V_V_WT:V_V_HT	0.927400752233493	1.96379800007242	41866.7300722647	0.472248547049794	0.884353103942697	-61	n.s	n.s
V_V_WT:V_V_HM	2.38824807763663	1.96193022892908	41866.7300722647	1.21729511193691	0.442881804766645	-61	n.s	n.s
V_V_HT:V_V_HM	1.46084732540315	1.96161638194566	41866.7300722647	0.744716112104543	0.736819559277493	-61	n.s	n.s
V_V_WT:V_V_HT	0.925903675828489	1.96372788575446	41866.7300722647	0.471503044054781	0.884695887888658	-60	n.s	n.s
V_V_WT:V_V_HM	2.41161223577475	1.96187572680447	41866.7300722647	1.22923802095397	0.435847675235271	-60	n.s	n.s
V_V_HT:V_V_HM	1.48570855994626	1.96156530462551	41866.7300722647	0.757409685235997	0.729132488166449	-60	n.s	n.s
V_V_WT:V_V_HT	0.923510946739204	1.96366410656255	41866.7300722647	0.470299856096996	0.885248255556594	-59	n.s	n.s
V_V_WT:V_V_HM	2.43376395733648	1.96182636990591	41866.7300722647	1.24056032412961	0.429221058781178	-59	n.s	n.s
V_V_HT:V_V_HM	1.51025301059728	1.96151912639005	41866.7300722647	0.769940496770343	0.721497803970036	-59	n.s	n.s
V_V_WT:V_V_HT	0.920188605541498	1.96361233085542	41866.7300722647	0.468620303041504	0.886017534368055	-58	n.s	n.s
V_V_WT:V_V_HM	2.45472468345816	1.96178663302062	41866.7300722647	1.25126996083083	0.422991756023511	-58	n.s	n.s
V_V_HT:V_V_HM	1.53453607791669	1.96148206809695	41866.7300722647	0.782335002126995	0.713904103394465	-58	n.s	n.s
V_V_WT:V_V_HT	0.915903397002159	1.96357719232663	41866.7300722647	0.466446341188609	0.887010172426444	-57	n.s	n.s
V_V_WT:V_V_HM	2.47451852790565	1.96176015830977	41866.7300722647	1.26137668635174	0.417148601057887	-57	n.s	n.s
V_V_HT:V_V_HM	1.55861513090348	1.9614575594988	41866.7300722647	0.794620879435057	0.706338641080303	-57	n.s	n.s
V_V_WT:V_V_HT	0.910623026503794	1.96356208210682	41866.7300722647	0.463760751341629	0.888231583515856	-56	n.s	n.s
V_V_WT:V_V_HM	2.49317206916075	1.96174959235907	41866.7300722647	1.2708921051247	0.41167952949773	-56	n.s	n.s
V_V_HT:V_V_HM	1.58254904265696	1.96144808596555	41866.7300722647	0.806826881618907	0.698787481266155	-56	n.s	n.s
V_V_WT:V_V_HT	0.904319049656536	1.96357011095956	41866.7300722647	0.460548388167617	0.889685513079624	-55	n.s	n.s
V_V_WT:V_V_HM	2.51072175015403	1.96175737910901	41866.7300722647	1.27983295839282	0.4065697793224	-55	n.s	n.s
V_V_HT:V_V_HM	1.60640270049749	1.96145594917538	41866.7300722647	0.818984847033066	0.691234306958914	-55	n.s	n.s
V_V_WT:V_V_HT	0.89696398283623	1.96360272853747	41866.7300722647	0.456795037917015	0.891374496493885	-54	n.s	n.s
V_V_WT:V_V_HM	2.52720648085731	1.96178463882076	41866.7300722647	1.28821810042127	0.401803716695423	-54	n.s	n.s
V_V_HT:V_V_HM	1.63024249802105	1.9614821976766	41866.7300722647	0.831127858285991	0.683661607153042	-54	n.s	n.s
V_V_WT:V_V_HT	0.888530342661302	1.96365929424381	41866.7300722647	0.45248702015971	0.893299970115072	-53	n.s	n.s
V_V_WT:V_V_HM	2.54266516894909	1.96183081977878	41866.7300722647	1.29606750149629	0.397365446750054	-53	n.s	n.s
V_V_HT:V_V_HM	1.65413482628779	1.96152629468169	41866.7300722647	0.843289651927005	0.676051108848187	-53	n.s	n.s
V_V_WT:V_V_HT	0.878990646200952	1.9637371573872	41866.7300722647	0.447611149432275	0.895462213870333	-52	n.s	n.s
V_V_WT:V_V_HM	2.55713672427643	1.96189376309077	41866.7300722647	1.3034022393995	0.393238840996916	-52	n.s	n.s
V_V_HT:V_V_HM	1.67814607807548	1.96158617983593	41866.7300722647	0.855504639727755	0.668383831748284	-52	n.s	n.s
V_V_WT:V_V_HT	0.868318669946113	1.96383217751278	41866.7300722647	0.442155230925001	0.897860055930802	-51	n.s	n.s
V_V_WT:V_V_HM	2.57066186371228	1.96197012502262	41866.7300722647	1.31024516170074	0.389407180954612	-51	n.s	n.s
V_V_HT:V_V_HM	1.70234319376615	1.96165867214576	41866.7300722647	0.867808053428602	0.660640064790202	-51	n.s	n.s
V_V_WT:V_V_HT	0.856494524995426	1.96394024185507	41866.7300722647	0.436110278073641	0.900489842620007	-50	n.s	n.s
V_V_WT:V_V_HM	2.58329018045133	1.96205661456233	41866.7300722647	1.31662366991768	0.385851623532	-50	n.s	n.s
V_V_HT:V_V_HM	1.72679565545589	1.96174065258475	41866.7300722647	0.88023646407118	0.652799106049434	-50	n.s	n.s
V_V_WT:V_V_HT	0.843506078454202	1.96405764125102	41866.7300722647	0.429471142159008	0.903345156833874	-49	n.s	n.s
V_V_WT:V_V_HM	2.59508109255511	1.96215029756867	41866.7300722647	1.32256998649426	0.382551090977981	-49	n.s	n.s
V_V_HT:V_V_HM	1.75157501410089	1.96182935370854	41866.7300722647	0.892827406619135	0.644839568076125	-49	n.s	n.s
V_V_WT:V_V_HT	0.829349104431975	1.96418105802154	41866.7300722647	0.422236586105435	0.906416811251212	-48	n.s	n.s
V_V_WT:V_V_HM	2.6061027705271	1.96224858304742	41866.7300722647	1.32812060257919	0.379482603639165	-48	n.s	n.s
V_V_HT:V_V_HM	1.77675366609514	1.96192234490361	41866.7300722647	0.905618752296964	0.636739851341354	-48	n.s	n.s
V_V_WT:V_V_HT	0.814026034168169	1.96430720657282	41866.7300722647	0.414408719493741	0.909693135659932	-47	n.s	n.s
V_V_WT:V_V_HM	2.61642993132253	1.96234892555414	41866.7300722647	1.3333153432862	0.376621805168255	-47	n.s	n.s
V_V_HT:V_V_HM	1.80240389715437	1.96201724609856	41866.7300722647	0.918648345593508	0.628478459007964	-47	n.s	n.s
V_V_WT:V_V_HT	0.79754197003857	1.96443188868516	41866.7300722647	0.405991154303845	0.913160792661437	-46	n.s	n.s
V_V_WT:V_V_HM	2.62613944156506	1.96244804880739	41866.7300722647	1.33819564964332	0.373943898440481	-46	n.s	n.s
V_V_HT:V_V_HM	1.8285974715265	1.96211098353944	41866.7300722647	0.931954148805543	0.620033996608835	-46	n.s	n.s
V_V_WT:V_V_HT	0.779907354764177	1.96455073873346	41866.7300722647	0.396990181718075	0.916804325970271	-45	n.s	n.s
V_V_WT:V_V_HM	2.6353116743203	1.96254254695626	41866.7300722647	1.34280486219647	0.37142346636275	-45	n.s	n.s
V_V_HT:V_V_HM	1.85540431955613	1.96220036172156	41866.7300722647	0.945573324595797	0.6113858523949	-45	n.s	n.s
V_V_WT:V_V_HT	0.761135266131081	1.96465871189761	41866.7300722647	0.387413478749152	0.920606748839179	-44	n.s	n.s
V_V_WT:V_V_HM	2.64402834925352	1.96262846048666	41866.7300722647	1.34718740835843	0.369034893341406	-44	n.s	n.s
V_V_HT:V_V_HM	1.88289308312243	1.96228165558952	41866.7300722647	0.959542723012799	0.602513994087954	-44	n.s	n.s
V_V_WT:V_V_HT	0.741243972471911	1.96475092367138	41866.7300722647	0.377271217201825	0.924549166494724	-43	n.s	n.s
V_V_WT:V_V_HM	2.65237305672628	1.96270195109179	41866.7300722647	1.35138860755238	0.366752445816599	-43	n.s	n.s
V_V_HT:V_V_HM	1.91112908425437	1.96235125165056	41866.7300722647	0.973897554093283	0.593399924447226	-43	n.s	n.s
V_V_WT:V_V_HT	0.720254265091807	1.96482222225678	41866.7300722647	0.36657477553594	0.928611373717392	-42	n.s	n.s
V_V_WT:V_V_HM	2.66042991722428	1.96275894590514	41866.7300722647	1.35545423077789	0.364550488440908	-42	n.s	n.s
V_V_HT:V_V_HM	1.94017565213248	1.96240530544714	41866.7300722647	0.988672241532903	0.584026258163988	-42	n.s	n.s
V_V_WT:V_V_HT	0.698193004204784	1.96486843668873	41866.7300722647	0.355338297042119	0.932771362338071	-41	n.s	n.s
V_V_WT:V_V_HM	2.66828315232442	1.96279614191084	41866.7300722647	1.35942958891634	0.362403956107392	-41	n.s	n.s
V_V_HT:V_V_HM	1.97009014811963	1.9624406962825	41866.7300722647	1.00389792764266	0.574378427787224	-41	n.s	n.s
V_V_WT:V_V_HT	0.675094084852323	1.96488692330135	41866.7300722647	0.343579102108353	0.937005348405008	-40	n.s	n.s
V_V_WT:V_V_HM	2.67601615894443	1.96281144163942	41866.7300722647	1.36335875274362	0.360288753502909	-40	n.s	n.s
V_V_HT:V_V_HM	2.0009220740921	1.96245543987909	41866.7300722647	1.01960127778258	0.564445557264497	-40	n.s	n.s
V_V_WT:V_V_HT	0.65099809251056	1.96487671343921	41866.7300722647	0.331317526467648	0.941288054574489	-39	n.s	n.s
V_V_WT:V_V_HM	2.68371034954544	1.96280406752804	41866.7300722647	1.3672838740982	0.358182100612557	-39	n.s	n.s
V_V_HT:V_V_HM	2.03271225703488	1.96244879549607	41866.7300722647	1.03580397190493	0.554220884719557	-39	n.s	n.s
V_V_WT:V_V_HT	0.625951912904686	1.96483857961357	41866.7300722647	0.318576762182567	0.945593015096671	-38	n.s	n.s
V_V_WT:V_V_HM	2.69144403869981	1.96277461301029	41866.7300722647	1.37124457431817	0.356062843114456	-38	n.s	n.s
V_V_HT:V_V_HM	2.06549212579512	1.96242131383707	41866.7300722647	1.05252226483238	0.543702120249683	-38	n.s	n.s
V_V_WT:V_V_HT	0.600008300795794	1.96477501443912	41866.7300722647	0.305382701014792	0.949892901563956	-37	n.s	n.s
V_V_WT:V_V_HM	2.69929138635516	1.96272502592886	41866.7300722647	1.37527740804024	0.353911723122725	-37	n.s	n.s
V_V_HT:V_V_HM	2.09928308555937	1.96237482161002	41866.7300722647	1.06976662278872	0.532891726530782	-37	n.s	n.s
V_V_WT:V_V_HT	0.57322541772102	1.96469012104223	41866.7300722647	0.291763780751813	0.954159866605213	-36	n.s	n.s
V_V_WT:V_V_HM	2.70732139708849	1.96265852322189	41866.7300722647	1.37941540265709	0.351711609471792	-36	n.s	n.s
V_V_HT:V_V_HM	2.13409597936747	1.96231234173388	41866.7300722647	1.08754143465347	0.521797115582223	-36	n.s	n.s
V_V_WT:V_V_HT	0.545666334925815	1.96458941805342	41866.7300722647	0.277750826667121	0.958365904550102	-35	n.s	n.s
V_V_WT:V_V_HM	2.71559699311342	1.96257943924342	41866.7300722647	1.38368768102467	0.349447682544636	-35	n.s	n.s
V_V_HT:V_V_HM	2.16993065818761	1.96223795136078	41866.7300722647	1.10584481188064	0.510430745707821	-35	n.s	n.s
V_V_WT:V_V_HT	0.517398516512246	1.9644795668736	41866.7300722647	0.263376888839657	0.962483224159125	-34	n.s	n.s
V_V_WT:V_V_HM	2.72417417193075	1.96249301360041	41866.7300722647	1.38811916936863	0.347107571572896	-34	n.s	n.s
V_V_HT:V_V_HM	2.20677565541851	1.96215658316783	41866.7300722647	1.12466847668994	0.498810112685199	-34	n.s	n.s
V_V_WT:V_V_HT	0.488493275568758	1.96436803280491	41866.7300722647	0.248677064282726	0.966484630979224	-33	n.s	n.s
V_V_WT:V_V_HM	2.73310123311931	1.9624051274022	41866.7300722647	1.39273037710483	0.344681450385782	-33	n.s	n.s
V_V_HT:V_V_HM	2.24460795755056	1.9620737781888	41866.7300722647	1.14399773469404	0.486957632955109	-33	n.s	n.s
V_V_WT:V_V_HT	0.459024768443927	1.96426238829732	41866.7300722647	0.233688111720055	0.970343960192986	-32	n.s	n.s
V_V_WT:V_V_HM	2.74241960151036	1.96232175010136	41866.7300722647	1.39753819747893	0.342161594236842	-32	n.s	n.s
V_V_HT:V_V_HM	2.28339483306643	1.96199516289856	41866.7300722647	1.16381267204199	0.474899725363011	-32	n.s	n.s
V_V_WT:V_V_HT	0.429068061047792	1.96416902564907	41866.7300722647	0.218447626169038	0.974036586029995	-31	n.s	n.s
V_V_WT:V_V_HM	2.75216772634872	1.96224790526259	41866.7300722647	1.40255862624066	0.339540943999382	-31	n.s	n.s
V_V_HT:V_V_HM	2.32309966530093	1.96192546662867	41866.7300722647	1.18409170216486	0.462664459343124	-31	n.s	n.s
V_V_WT:V_V_HT	0.398699930336744	1.96409381701512	41866.7300722647	0.202994341147439	0.977539607850333	-30	n.s	n.s
V_V_WT:V_V_HM	2.76237610417531	1.96218821641143	41866.7300722647	1.40780383913798	0.336814629395254	-30	n.s	n.s
V_V_HT:V_V_HM	2.36367617383858	1.96186904618945	41866.7300722647	1.20480833235509	0.450283308748632	-30	n.s	n.s
V_V_WT:V_V_HT	0.367998750832861	1.96404215444333	41866.7300722647	0.187368051138985	0.980832134795482	-29	n.s	n.s
V_V_WT:V_V_HM	2.77306538292231	1.96214694947604	41866.7300722647	1.41328119367553	0.333980456820699	-29	n.s	n.s
V_V_HT:V_V_HM	2.40506663208946	1.96182993011717	41866.7300722647	1.22593023746244	0.437791398852267	-29	n.s	n.s
V_V_WT:V_V_HT	0.337043856321769	1.96401838307333	41866.7300722647	0.171609318541284	0.98389559271857	-28	n.s	n.s
V_V_WT:V_V_HM	2.78424779586257	1.96212756053609	41866.7300722647	1.41899428552029	0.331038321036424	-28	n.s	n.s
V_V_HT:V_V_HM	2.4472039395408	1.96181139006568	41866.7300722647	1.24742059911216	0.425226350979897	-28	n.s	n.s
V_V_WT:V_V_HT	0.305914742778484	1.9640246823735	41866.7300722647	0.155759113174071	0.98671399818392	-27	n.s	n.s
V_V_WT:V_V_HM	2.79593213694821	1.96213179119428	41866.7300722647	1.42494614760124	0.327988530402317	-27	n.s	n.s
V_V_HT:V_V_HM	2.49001739416971	1.96181507890715	41866.7300722647	1.26924164307922	0.412625876774441	-27	n.s	n.s
V_V_WT:V_V_HT	0.274690871985099	1.96406157567394	41866.7300722647	0.139858584571536	0.98927415542809	-26	n.s	n.s
V_V_WT:V_V_HM	2.80812021927043	1.96216008614909	41866.7300722647	1.43113716311578	0.324832865473637	-26	n.s	n.s
V_V_HT:V_V_HM	2.53342934728531	1.96184143049773	41866.7300722647	1.29135276067779	0.400028571996652	-26	n.s	n.s
V_V_WT:V_V_HT	0.243451517885561	1.96412730039839	41866.7300722647	0.123948950679613	0.991565789595033	-25	n.s	n.s
V_V_WT:V_V_HM	2.82081037529965	1.96221108027824	41866.7300722647	1.4375672442435	0.32157344442077	-25	n.s	n.s
V_V_HT:V_V_HM	2.57735885741408	1.9618891695365	41866.7300722647	1.31371277105474	0.3874723058808	-25	n.s	n.s
V_V_WT:V_V_HT	0.212275240707583	1.96421851690633	41866.7300722647	0.108071092335449	0.993581675716065	-24	n.s	n.s
V_V_WT:V_V_HM	2.83399399910337	1.96228217216347	41866.7300722647	1.44423367816608	0.318213799728849	-24	n.s	n.s
V_V_HT:V_V_HM	2.62171875839578	1.96195585791835	41866.7300722647	1.33627815723512	0.374994930035449	-24	n.s	n.s
V_V_WT:V_V_HT	0.181240090717042	1.9643298460278	41866.7300722647	0.0922656096090683	0.995317649666525	-23	n.s	n.s
V_V_WT:V_V_HM	2.84765908168729	1.9623691419131	41866.7300722647	1.45113323526436	0.314757785259673	-23	n.s	n.s
V_V_HT:V_V_HM	2.66641899097024	1.96203752745618	41866.7300722647	1.35900509223557	0.362632857771748	-23	n.s	n.s
V_V_WT:V_V_HT	0.150422389022883	1.96445510901407	41866.7300722647	0.0765720674056931	0.996772662621145	-22	n.s	n.s
V_V_WT:V_V_HM	2.86178533843512	1.96246715000962	41866.7300722647	1.45825897693172	0.31121114886005	-22	n.s	n.s
V_V_HT:V_V_HM	2.71136294941222	1.96212962979902	41866.7300722647	1.3818470034979	0.350422130466486	-22	n.s	n.s
V_V_WT:V_V_HT	0.119896519985107	1.9645876597318	41866.7300722647	0.0610288471431585	0.997948687386701	-21	n.s	n.s
V_V_WT:V_V_HM	2.87634437095728	1.96257099639368	41866.7300722647	1.46560016235984	0.30758151247744	-21	n.s	n.s
V_V_HT:V_V_HM	2.75644785097216	1.96222727947489	41866.7300722647	1.4047546274608	0.338398068832142	-21	n.s	n.s
V_V_WT:V_V_HT	0.089736467495521	1.9647193359318	41866.7300722647	0.0456739371646496	0.998850534297821	-20	n.s	n.s
V_V_WT:V_V_HM	2.89130616839624	1.96267425978506	41866.7300722647	1.47314622076558	0.303876354603228	-20	n.s	n.s
V_V_HT:V_V_HM	2.80156970090073	1.96232442920822	41866.7300722647	1.42767916415897	0.326593364405769	-20	n.s	n.s
V_V_WT:V_V_HT	0.060015637823195	1.96484080516734	41866.7300722647	0.0305447839160097	0.999485752343474	-19	n.s	n.s
V_V_WT:V_V_HM	2.90663934546474	1.96276956786237	41866.7300722647	1.48088669860025	0.300103026642022	-19	n.s	n.s
V_V_HT:V_V_HM	2.84662370764155	1.96241412365167	41866.7300722647	1.4505723707005	0.315037919521483	-19	n.s	n.s
V_V_WT:V_V_HT	0.0308045053205526	1.96494346641816	41866.7300722647	0.0156770440712502	0.99986450930688	-18	n.s	n.s
V_V_WT:V_V_HM	2.92230573335299	1.9628501245512	41866.7300722647	1.48880737087411	0.296270617527455	-18	n.s	n.s
V_V_HT:V_V_HM	2.89150122803244	1.96248995014776	41866.7300722647	1.47338396704387	0.303760045903844	-18	n.s	n.s
V_V_WT:V_V_HT	0.00216980738758549	1.96502032963184	41866.7300722647	0.00110421625408426	0.999999327768469	-17	n.s	n.s
V_V_WT:V_V_HM	2.93825951598298	1.96291040898502	41866.7300722647	1.49688926327631	0.292390338573053	-17	n.s	n.s
V_V_HT:V_V_HM	2.9360897085954	1.96254669980964	41866.7300722647	1.49606106640937	0.292786568371047	-17	n.s	n.s
V_V_WT:V_V_HT	-0.0258257030905998	1.96506644125415	41866.7300722647	-0.0131424070700211	0.999904777463114	-16	n.s	n.s
V_V_WT:V_V_HM	2.95444787276848	1.96294650950012	41866.7300722647	1.50510870187739	0.288475393480741	-16	n.s	n.s
V_V_HT:V_V_HM	2.98027357585908	1.96258068180131	41866.7300722647	1.51854830911905	0.282142598181871	-16	n.s	n.s
V_V_WT:V_V_HT	-0.0531234673776739	1.96507917563424	41866.7300722647	-0.0270337541796645	0.999597157470885	-15	n.s	n.s
V_V_WT:V_V_HM	2.9708116842559	1.9629563526459	41866.7300722647	1.51343746398207	0.284540797349229	-15	n.s	n.s
V_V_HT:V_V_HM	3.02393515163359	1.96258993894523	41866.7300722647	1.54078806358233	0.271851321974665	-15	n.s	n.s
V_V_WT:V_V_HT	-0.0796692962347335	1.96505837736431	41866.7300722647	-0.0405429666377608	0.999094176626677	-14	n.s	n.s
V_V_WT:V_V_HM	2.98728626350444	1.96293981555919	41866.7300722647	1.52184302331931	0.280603152744254	-14	n.s	n.s
V_V_HT:V_V_HM	3.06695555973918	1.9625743537396	41866.7300722647	1.56272069585299	0.261933813462778	-14	n.s	n.s
V_V_WT:V_V_HT	-0.105412741103319	1.96500596628546	41866.7300722647	-0.0536449979857239	0.998414661157011	-13	n.s	n.s
V_V_WT:V_V_HM	3.00380279948745	1.96289840811557	41866.7300722647	1.53028948776375	0.276680111391812	-13	n.s	n.s
V_V_HT:V_V_HM	3.10921554059079	1.96253534626295	41866.7300722647	1.58428511695922	0.252408783082757	-13	n.s	n.s
V_V_WT:V_V_HT	-0.130304889838505	1.96492466560031	41866.7300722647	-0.0663154634473961	0.997578357932069	-12	n.s	n.s
V_V_WT:V_V_HM	3.02029115497961	1.96283424919032	41866.7300722647	1.53873978723649	0.272789288236706	-12	n.s	n.s
V_V_HT:V_V_HM	3.15059604481812	1.96247490100633	41866.7300722647	1.60541979069518	0.243292207581901	-12	n.s	n.s
V_V_WT:V_V_HT	-0.154300760429982	1.96481899876984	41866.7300722647	-0.0785317937818132	0.996605639155354	-11	n.s	n.s
V_V_WT:V_V_HM	3.03667869621396	1.96275087738247	41866.7300722647	1.54715442046505	0.268948797654138	-11	n.s	n.s
V_V_HT:V_V_HM	3.19097945664395	1.96239634087349	41866.7300722647	1.6260626817229	0.234597501762587	-11	n.s	n.s
V_V_WT:V_V_HT	-0.177359326444127	1.96469506495672	41866.7300722647	-0.090273208096053	0.995517236921738	-10	n.s	n.s
V_V_WT:V_V_HM	3.05289071528954	1.96265307731739	41866.7300722647	1.55549177313717	0.265177059137452	-10	n.s	n.s
V_V_HT:V_V_HM	3.23025004173366	1.96230416488193	41866.7300722647	1.64615154956266	0.226335581125534	-10	n.s	n.s
V_V_WT:V_V_HT	-0.199441150782759	1.96455912394402	41866.7300722647	-0.101519546218779	0.994334119798605	-9	n.s	n.s
V_V_WT:V_V_HM	3.06885201617721	1.96254574394027	41866.7300722647	1.56370980174748	0.261492009972593	-9	n.s	n.s
V_V_HT:V_V_HM	3.26829316695995	1.96220296982618	41866.7300722647	1.6656244115508	0.218514904970305	-9	n.s	n.s
V_V_WT:V_V_HT	-0.220510781306519	1.96441841534536	41866.7300722647	-0.112252450691749	0.993077177002548	-8	n.s	n.s
V_V_WT:V_V_HM	3.08448704248207	1.96243455574855	41866.7300722647	1.5717655569439	0.257911324003395	-8	n.s	n.s
V_V_HT:V_V_HM	3.30499782378859	1.96209809574582	41866.7300722647	1.68442027998214	0.211141463880282	-8	n.s	n.s
V_V_WT:V_V_HT	-0.240537532016564	1.96428116766007	41866.7300722647	-0.122455754286491	0.991766936987708	-7	n.s	n.s
V_V_WT:V_V_HM	3.09972049201982	1.96232599452492	41866.7300722647	1.57961546688386	0.254452296143228	-7	n.s	n.s
V_V_HT:V_V_HM	3.34025802403637	1.9619956495887	41866.7300722647	1.70247983207129	0.204218849777191	-7	n.s	n.s
V_V_WT:V_V_HT	-0.259494667881139	1.96415581574801	41866.7300722647	-0.132115113170039	0.990423388716297	-6	n.s	n.s
V_V_WT:V_V_HM	3.11447784359505	1.9622267241952	41866.7300722647	1.58721609750394	0.251131536838118	-6	n.s	n.s
V_V_HT:V_V_HM	3.37397251147619	1.96190191806381	41866.7300722647	1.7197457632367	0.197748486051056	-6	n.s	n.s
V_V_WT:V_V_HT	-0.277356242491993	1.9640491870274	41866.7300722647	-0.141216546064089	0.989066015519671	-5	n.s	n.s
V_V_WT:V_V_HM	3.12868476300446	1.96214212966224	41866.7300722647	1.59452504265989	0.247964637900634	-5	n.s	n.s
V_V_HT:V_V_HM	3.40604100549646	1.96182197789728	41866.7300722647	1.73616212065639	0.191730244001409	-5	n.s	n.s
V_V_WT:V_V_HT	-0.294096309106347	1.96396586975272	41866.7300722647	-0.149746140518917	0.987713738131203	-4	n.s	n.s
V_V_WT:V_V_HM	3.14226691519601	1.9620758114499	41866.7300722647	1.60150127577078	0.244966096779645	-4	n.s	n.s
V_V_HT:V_V_HM	3.43636322430236	1.96175921647579	41866.7300722647	1.75167431122135	0.186162782354867	-4	n.s	n.s
V_V_WT:V_V_HT	-0.30968966731413	1.96390840788044	41866.7300722647	-0.157690483971381	0.986384754174042	-3	n.s	n.s
V_V_WT:V_V_HM	3.15515069721673	1.96202974925804	41866.7300722647	1.60810543184163	0.242149284322277	-3	n.s	n.s
V_V_HT:V_V_HM	3.46484036453085	1.96171548991835	41866.7300722647	1.76622980362716	0.181043638619008	-3	n.s	n.s
V_V_WT:V_V_HT	-0.324114099295344	1.9638782716606	41866.7300722647	-0.165037774475341	0.985096238526662	-2	n.s	n.s
V_V_WT:V_V_HM	3.16726543785624	1.96200509479775	41866.7300722647	1.61430031260074	0.239526328656616	-2	n.s	n.s
V_V_HT:V_V_HM	3.49137953715159	1.96169188141753	41866.7300722647	1.77977977592928	0.17636901501121	-2	n.s	n.s
V_V_WT:V_V_HT	-0.337348852188902	1.96387518482467	41866.7300722647	-0.171777134715932	0.983864337987821	-1	n.s	n.s
V_V_WT:V_V_HM	3.17854218110373	1.96200162471353	41866.7300722647	1.62005073852465	0.237108284365066	-1	n.s	n.s
V_V_HT:V_V_HM	3.51589103329264	1.96168817899978	41866.7300722647	1.79227823816795	0.172134454048339	-1	n.s	n.s
V_V_WT:V_V_HT	-0.349376748022091	1.96389821708222	41866.7300722647	-0.177899620755887	0.982703883287389	0	n.s	n.s
V_V_WT:V_V_HM	3.188917007225	1.9620186281865	41866.7300722647	1.62532453128262	0.234904828575287	0	n.s	n.s
V_V_HT:V_V_HM	3.53829375524708	1.96170372266942	41866.7300722647	1.80368407031022	0.168334490678445	0	n.s	n.s
V_V_WT:V_V_HT	-0.360184143284473	1.96394588895504	41866.7300722647	-0.183398201197955	0.981628281080163	1	n.s	n.s
V_V_WT:V_V_HM	3.19833138594061	1.96205498827164	41866.7300722647	1.63009263504791	0.232924326553738	1	n.s	n.s
V_V_HT:V_V_HM	3.55851552922509	1.96173748055552	41866.7300722647	1.81396112604088	0.164962967497242	1	n.s	n.s
V_V_WT:V_V_HT	-0.36975877495429	1.96401524029148	41866.7300722647	-0.188266754436902	0.980649626554716	2	n.s	n.s
V_V_WT:V_V_HM	3.20672920672775	1.96210841912942	41866.7300722647	1.63432824377287	0.231174302489222	2	n.s	n.s
V_V_HT:V_V_HM	3.57648798168206	1.96178731859993	41866.7300722647	1.82307630790197	0.162013961542375	2	n.s	n.s
V_V_WT:V_V_HT	-0.378091752757524	1.96410302778689	41866.7300722647	-0.192500977498899	0.979778464370078	3	n.s	n.s
V_V_WT:V_V_HM	3.21406104922669	1.96217643291542	41866.7300722647	1.63800818076854	0.229660968586613	3	n.s	n.s
V_V_HT:V_V_HM	3.59215280198421	1.9618509209082	41866.7300722647	1.83100191951451	0.159481265669098	3	n.s	n.s
V_V_WT:V_V_HT	-0.385178173819292	1.96420625929249	41866.7300722647	-0.196098638825249	0.979023676884498	4	n.s	n.s
V_V_WT:V_V_HM	3.22028599230068	1.96225676506251	41866.7300722647	1.64111346162085	0.228389094740236	4	n.s	n.s
V_V_HT:V_V_HM	3.60546416611998	1.96192619207826	41866.7300722647	1.8377165158801	0.15735835961632	4	n.s	n.s
V_V_WT:V_V_HT	-0.391016410844646	1.96432196291128	41866.7300722647	-0.199059226658103	0.97839251482369	5	n.s	n.s
V_V_WT:V_V_HM	3.22537056569567	1.9623471785373	41866.7300722647	1.64362891590865	0.227362253212655	5	n.s	n.s
V_V_HT:V_V_HM	3.61638697654029	1.96201106705663	41866.7300722647	1.84320416804046	0.155638843063756	5	n.s	n.s
V_V_WT:V_V_HT	-0.395605490581383	1.96444578061237	41866.7300722647	-0.20138274850124	0.97789083651698	6	n.s	n.s
V_V_WT:V_V_HM	3.2292828077393	1.96244431748446	41866.7300722647	1.64554111368557	0.226583734158898	6	n.s	n.s
V_V_HT:V_V_HM	3.62488829832068	1.96210241553773	41866.7300722647	1.84745111652454	0.154317618022625	6	n.s	n.s
V_V_WT:V_V_HT	-0.398944437337226	1.96457167327553	41866.7300722647	-0.203069423612357	0.977523179323907	7	n.s	n.s
V_V_WT:V_V_HM	3.23199076137574	1.96254346337212	41866.7300722647	1.64683780089252	0.226056824827437	7	n.s	n.s
V_V_HT:V_V_HM	3.63093519871297	1.9621958075316	41866.7300722647	1.8504448866806	0.153391239457018	7	n.s	n.s
V_V_WT:V_V_HT	-0.401032278059778	1.96469210130516	41866.7300722647	-0.204119657117453	0.97729277395861	8	n.s	n.s
V_V_WT:V_V_HM	3.23346246276492	1.96263867513126	41866.7300722647	1.6475077678517	0.225784904907122	8	n.s	n.s
V_V_HT:V_V_HM	3.63449474082469	1.96228564455223	41866.7300722647	1.85217414748709	0.15285801912831	8	n.s	n.s
V_V_WT:V_V_HT	-0.40186864603755	1.96479871860235	41866.7300722647	-0.204534256986598	0.977201504935451	9	n.s	n.s
V_V_WT:V_V_HM	3.23366780575024	1.96272334229296	41866.7300722647	1.64754131979319	0.225771292916956	9	n.s	n.s
V_V_HT:V_V_HM	3.63553645178777	1.962365683421	41866.7300722647	1.85262944745851	0.152717854677001	9	n.s	n.s
V_V_WT:V_V_HT	-0.40145560584143	1.96488395063922	41866.7300722647	-0.204315173784603	0.977249755391655	10	n.s	n.s
V_V_WT:V_V_HM	3.23258409512619	1.96279145046907	41866.7300722647	1.64693202344735	0.226018569425667	10	n.s	n.s
V_V_HT:V_V_HM	3.63403970096761	1.96243023755004	41866.7300722647	1.85180580253618	0.152971483942373	10	n.s	n.s
V_V_WT:V_V_HT	-0.399796424368762	1.96494060858281	41866.7300722647	-0.203464889789778	0.977436553109216	11	n.s	n.s
V_V_WT:V_V_HM	3.23019242133908	1.96283726081033	41866.7300722647	1.6456751080859	0.2265292474809	11	n.s	n.s
V_V_HT:V_V_HM	3.62998884570784	1.96247386852787	41866.7300722647	1.84970047444802	0.153621202546178	11	n.s	n.s
V_V_WT:V_V_HT	-0.39689733819712	1.96496347534971	41866.7300722647	-0.201987132675066	0.977759430913957	12	n.s	n.s
V_V_WT:V_V_HM	3.22648356723366	1.96285658267803	41866.7300722647	1.64376938983061	0.227305000916341	12	n.s	n.s
V_V_HT:V_V_HM	3.62338090543078	1.96249259455417	41866.7300722647	1.84631570864802	0.154670030516194	12	n.s	n.s
V_V_WT:V_V_HT	-0.392768119342817	1.96495000282598	41866.7300722647	-0.199887080474281	0.97821440845164	13	n.s	n.s
V_V_WT:V_V_HM	3.22146006925223	1.962847331363	41866.7300722647	1.64121784602333	0.228346422263768	13	n.s	n.s
V_V_HT:V_V_HM	3.61422818859504	1.96248441942171	41866.7300722647	1.84165955807183	0.156121430717085	13	n.s	n.s
V_V_WT:V_V_HT	-0.387422045065733	1.96490044057718	41866.7300722647	-0.197171336045877	0.978796035892347	14	n.s	n.s
V_V_WT:V_V_HM	3.21513632334696	1.9628096312061	41866.7300722647	1.63802758669537	0.229653005620044	14	n.s	n.s
V_V_HT:V_V_HM	3.60255836841271	1.96244943049061	41866.7300722647	1.83574583499565	0.157979252282382	14	n.s	n.s
V_V_WT:V_V_HT	-0.380875864891412	1.96481778498972	41866.7300722647	-0.193847932261772	0.979497442190367	15	n.s	n.s
V_V_WT:V_V_HM	3.20753863947477	1.96274577827361	41866.7300722647	1.63420992926351	0.231223067637207	15	n.s	n.s
V_V_HT:V_V_HM	3.58841450436618	1.96238976471465	41866.7300722647	1.82859418087516	0.160247592545152	15	n.s	n.s
V_V_WT:V_V_HT	-0.373149770689907	1.96470755569236	41866.7300722647	-0.189926368231638	0.980310388506127	16	n.s	n.s
V_V_WT:V_V_HM	3.19870524057313	1.96266006783357	41866.7300722647	1.62978056821828	0.233053609080191	16	n.s	n.s
V_V_HT:V_V_HM	3.57185501126306	1.96230944758778	41866.7300722647	1.82023024740255	0.162930575917696	16	n.s	n.s
V_V_WT:V_V_HT	-0.364266799303096	1.96457705597232	41866.7300722647	-0.185417415008347	0.98122538049756	17	n.s	n.s
V_V_WT:V_V_HM	3.18868424567993	1.96255820774661	41866.7300722647	1.62475906859402	0.235140437018006	17	n.s	n.s
V_V_HT:V_V_HM	3.55295104498304	1.96221383890725	41866.7300722647	1.810684938886	0.166032387812247	17	n.s	n.s
V_V_WT:V_V_HT	-0.354251111769326	1.96443385916968	41866.7300722647	-0.180332420007798	0.982231884430659	18	n.s	n.s
V_V_WT:V_V_HM	3.17752768026812	1.96244610566441	41866.7300722647	1.61916685054254	0.237478909939809	18	n.s	n.s
V_V_HT:V_V_HM	3.53177879203744	1.96210848201454	41866.7300722647	1.79999160312037	0.169557963240324	18	n.s	n.s
V_V_WT:V_V_HT	-0.343129634846368	1.96428649844578	41866.7300722647	-0.174684108004543	0.983318245682487	19	n.s	n.s
V_V_WT:V_V_HM	3.16529717919379	1.96233044142222	41866.7300722647	1.61302964698428	0.240062814144761	19	n.s	n.s
V_V_HT:V_V_HM	3.50842681404016	1.96199965454179	41866.7300722647	1.78818931283631	0.173511668075333	19	n.s	n.s
V_V_WT:V_V_HT	-0.330932036354483	1.96414401235384	41866.7300722647	-0.168486645720999	0.984471777531304	20	n.s	n.s
V_V_WT:V_V_HM	3.15206387395512	1.96221831352743	41866.7300722647	1.60637776756285	0.242884120528799	20	n.s	n.s
V_V_HT:V_V_HM	3.48299591030963	1.96189403707131	41866.7300722647	1.77532315430705	0.177896867645339	20	n.s	n.s
V_V_WT:V_V_HT	-0.317689058600785	1.96401447603766	41866.7300722647	-0.16175494757132	0.985678997824493	21	n.s	n.s
V_V_WT:V_V_HM	3.13790257251696	1.96211606009953	41866.7300722647	1.59924412032884	0.245933684635292	21	n.s	n.s
V_V_HT:V_V_HM	3.45559163111774	1.96179759345722	41866.7300722647	1.76144146707207	0.182716504222087	21	n.s	n.s
V_V_WT:V_V_HT	-0.303434060534246	1.96390561926	41866.7300722647	-0.15450541897659	0.986925604290755	22	n.s	n.s
V_V_WT:V_V_HM	3.12289694593502	1.9620297751564	41866.7300722647	1.59166643925477	0.249200157553818	22	n.s	n.s
V_V_HT:V_V_HM	3.42633100646927	1.96171606879703	41866.7300722647	1.74659883811339	0.187971685553697	22	n.s	n.s
V_V_WT:V_V_HT	-0.288202982060241	1.96382445327996	41866.7300722647	-0.146755979934402	0.98819660784666	23	n.s	n.s
V_V_WT:V_V_HM	3.10713932633452	1.96196501716161	41866.7300722647	1.58368742518643	0.252669752988915	23	n.s	n.s
V_V_HT:V_V_HM	3.39534230839475	1.96165471568476	41866.7300722647	1.73085624154276	0.193661153380274	23	n.s	n.s
V_V_WT:V_V_HT	-0.272032757822782	1.96377598762508	41866.7300722647	-0.138525350924454	0.989476590954515	24	n.s	n.s
V_V_WT:V_V_HM	3.09072532089223	1.96192577240539	41866.7300722647	1.57535283157165	0.256326909694656	24	n.s	n.s
V_V_HT:V_V_HM	3.36275807871502	1.96161730716144	41866.7300722647	1.71427834901248	0.199781757254247	24	n.s	n.s
V_V_WT:V_V_HT	-0.254962714222223	1.96376396539196	41866.7300722647	-0.129833686082193	0.990749747051475	25	n.s	n.s
V_V_WT:V_V_HM	3.07375821850458	1.96191506131567	41866.7300722647	1.56671319727945	0.260153375475918	25	n.s	n.s
V_V_HT:V_V_HM	3.32872093272681	1.96160671853252	41866.7300722647	1.69693593587252	0.206327081520965	25	n.s	n.s
V_V_WT:V_V_HT	-0.237034512780075	1.96379071141055	41866.7300722647	-0.120702532812072	0.992000051947721	26	n.s	n.s
V_V_WT:V_V_HM	3.05634870182058	1.96193481721399	41866.7300722647	1.55782377426825	0.264128061925768	26	n.s	n.s
V_V_HT:V_V_HM	3.29338321460066	1.96162481233254	41866.7300722647	1.67890576928651	0.213286914428833	26	n.s	n.s
V_V_WT:V_V_HT	-0.218290277860937	1.96385574335529	41866.7300722647	-0.111153926962061	0.993211547908542	27	n.s	n.s
V_V_WT:V_V_HM	3.03860891460201	1.96198475314857	41866.7300722647	1.54874236903507	0.268227852606513	27	n.s	n.s
V_V_HT:V_V_HM	3.25689919246293	1.9616713550308	41866.7300722647	1.66026749797333	0.220647902866582	27	n.s	n.s
V_V_WT:V_V_HT	-0.19877213306499	1.96395542650206	41866.7300722647	-0.101210104049569	0.994368509508912	28	n.s	n.s
V_V_WT:V_V_HM	3.02065100055825	1.9620620780859	41866.7300722647	1.53952876124341	0.272427756215945	28	n.s	n.s
V_V_HT:V_V_HM	3.21942313362323	1.96174374484837	41866.7300722647	1.64110279035047	0.228393457468624	28	n.s	n.s
V_V_WT:V_V_HT	-0.178522203155062	1.96408309230644	41866.7300722647	-0.0908934066253898	0.995455571752335	29	n.s	n.s
V_V_WT:V_V_HM	3.00258710254149	1.96216158770089	41866.7300722647	1.53024456362928	0.27670088707252	29	n.s	n.s
V_V_HT:V_V_HM	3.18110930569656	1.96183709629372	41866.7300722647	1.62149513418126	0.236503450111834	29	n.s	n.s
V_V_WT:V_V_HT	-0.1575826130804	1.96422930831145	41866.7300722647	-0.0802261795064377	0.996457851501265	30	n.s	n.s
V_V_WT:V_V_HM	2.98452936338396	1.96227587456905	41866.7300722647	1.52095299242234	0.281018509663111	30	n.s	n.s
V_V_HT:V_V_HM	3.14211197646435	1.96194443739578	41866.7300722647	1.60152954210828	0.244953995387686	30	n.s	n.s
V_V_WT:V_V_HT	-0.135995793844457	1.96438268005325	41866.7300722647	-0.0692308047843155	0.997361048284382	31	n.s	n.s
V_V_WT:V_V_HM	2.9665906268395	1.96239596614326	41866.7300722647	1.51171867351002	0.285350092823874	31	n.s	n.s
V_V_HT:V_V_HM	3.10258642068396	1.96205731353595	41866.7300722647	1.58129245220294	0.253717205325602	31	n.s	n.s
V_V_WT:V_V_HT	-0.113805681704967	1.96453197982294	41866.7300722647	-0.0579301751632589	0.998151516171893	32	n.s	n.s
V_V_WT:V_V_HM	2.94888707590458	1.96251303258356	41866.7300722647	1.50260763976813	0.289663299848379	32	n.s	n.s
V_V_HT:V_V_HM	3.06269275760955	1.96216740908495	41866.7300722647	1.56087230041081	0.262760699143388	32	n.s	n.s
V_V_WT:V_V_HT	-0.0910578586654022	1.964667261966	41866.7300722647	-0.0463477253518658	0.998816390374699	33	n.s	n.s
V_V_WT:V_V_HM	2.93153815338513	1.96261926892891	41866.7300722647	1.49368662572288	0.293924338478864	33	n.s	n.s
V_V_HT:V_V_HM	3.02259601205053	1.96226738024009	41866.7300722647	1.54035889425054	0.272047685165768	33	n.s	n.s
V_V_WT:V_V_HT	-0.0677991427262344	1.96478009264684	41866.7300722647	-0.0345072423015541	0.999343722340347	34	n.s	n.s
V_V_WT:V_V_HM	2.91466537243048	1.962708062963	41866.7300722647	1.48502236651047	0.298098349407437	34	n.s	n.s
V_V_HT:V_V_HM	2.98246451515671	1.96235100813648	41866.7300722647	1.51984252704564	0.281537265021026	34	n.s	n.s
V_V_WT:V_V_HT	-0.0440767579859566	1.96486279021894	41866.7300722647	-0.0224324864847409	0.999722601007785	35	n.s	n.s
V_V_WT:V_V_HM	2.89839066613931	1.96277336867032	41866.7300722647	1.4766812676406	0.302149652470089	35	n.s	n.s
V_V_HT:V_V_HM	2.94246742412526	1.9624125974718	41866.7300722647	1.49941323650086	0.291184789250788	35	n.s	n.s
V_V_WT:V_V_HT	-0.0199387270420107	1.96491010274425	41866.7300722647	-0.0101473991172236	0.99994323144791	36	n.s	n.s
V_V_WT:V_V_HM	2.88283597316299	1.96281105008734	41866.7300722647	1.46872821662315	0.306042441490766	36	n.s	n.s
V_V_HT:V_V_HM	2.902774700205	1.96244825158106	41866.7300722647	1.47915986975267	0.300942418576144	36	n.s	n.s
V_V_WT:V_V_HT	0.00456615714453712	1.96491995351783	41866.7300722647	0.00232383875809407	0.999997022703514	37	n.s	n.s
V_V_WT:V_V_HM	2.86812236849774	1.96281947516981	41866.7300722647	1.4612257544722	0.309741343106166	37	n.s	n.s
V_V_HT:V_V_HM	2.86355621135319	1.96245643458369	41866.7300722647	1.45916931499204	0.310759720172644	37	n.s	n.s
V_V_WT:V_V_HT	0.0293885621875709	1.96489354919388	41866.7300722647	0.0149568215538332	0.999876671800252	38	n.s	n.s
V_V_WT:V_V_HM	2.8543689541486	1.9627996005838	41866.7300722647	1.45423351079735	0.313211871727706	38	n.s	n.s
V_V_HT:V_V_HM	2.82498039196102	1.9624380510584	41866.7300722647	1.43952589506579	0.320584280911757	38	n.s	n.s
V_V_WT:V_V_HT	0.0544788667386759	1.96483482456724	41866.7300722647	0.0277269448085414	0.99957623796067	39	n.s	n.s
V_V_WT:V_V_HM	2.84169243856383	1.96275452688755	41866.7300722647	1.44780837319991	0.316420532358146	39	n.s	n.s
V_V_HT:V_V_HM	2.78721357182517	1.96239602388765	41866.7300722647	1.42031146511574	0.330362036663284	39	n.s	n.s
V_V_WT:V_V_HT	0.0797874258617039	1.96474887377245	41866.7300722647	0.0406094778456376	0.999091203523677	40	n.s	n.s
V_V_WT:V_V_HM	2.83020811164942	1.96268823956643	41866.7300722647	1.44200594602566	0.319334272132901	40	n.s	n.s
V_V_HT:V_V_HM	2.75042068578769	1.96233409881754	41866.7300722647	1.40160673324947	0.340036991914207	40	n.s	n.s
V_V_WT:V_V_HT	0.105264709096665	1.96464248927949	41866.7300722647	0.0535795747425117	0.998418522546964	41	n.s	n.s
V_V_WT:V_V_HM	2.82002766385529	1.96260605316339	41866.7300722647	1.43687912268989	0.321921370230683	41	n.s	n.s
V_V_HT:V_V_HM	2.71476295475862	1.96225727049434	41866.7300722647	1.38348981837367	0.349552361403318	41	n.s	n.s
V_V_WT:V_V_HT	0.130861318860568	1.96452293968285	41866.7300722647	0.0666122630676406	0.997556659724474	42	n.s	n.s
V_V_WT:V_V_HM	2.81126060552568	1.96251363476779	41866.7300722647	1.43247952815284	0.32415089127744	42	n.s	n.s
V_V_HT:V_V_HM	2.68039928666511	1.96217085689871	41866.7300722647	1.36603766040109	0.358850264062041	42	n.s	n.s
V_V_WT:V_V_HT	0.156528415749757	1.96439878466062	41866.7300722647	0.0796826066947504	0.996505604254203	43	n.s	n.s
V_V_WT:V_V_HM	2.80400984698898	1.96241767683939	41866.7300722647	1.42885476424419	0.325994258300878	43	n.s	n.s
V_V_HT:V_V_HM	2.64748143123923	1.96208114531371	41866.7300722647	1.34932310906843	0.367873705367462	43	n.s	n.s
V_V_WT:V_V_HT	0.182217827867037	1.96427933879308	41866.7300722647	0.0927657407316608	0.995266871750652	44	n.s	n.s
V_V_WT:V_V_HM	2.79837113861179	1.96232547984438	41866.7300722647	1.42604841416711	0.327425439980806	44	n.s	n.s
V_V_HT:V_V_HM	2.61615331074475	1.96199500093455	41866.7300722647	1.33341487083229	0.3765670983045	44	n.s	n.s
V_V_WT:V_V_HT	0.207881522877726	1.9641725884208	41866.7300722647	0.105836688742746	0.993843517381563	45	n.s	n.s
V_V_WT:V_V_HM	2.79443875897994	1.96224327878921	41866.7300722647	1.42410413081105	0.328419035838682	45	n.s	n.s
V_V_HT:V_V_HM	2.58655723610223	1.96191827718576	41866.7300722647	1.31838174208381	0.38487437270562	45	n.s	n.s
V_V_WT:V_V_HT	0.233471707736227	1.96408481698225	41866.7300722647	0.118870481415842	0.99224011438418	46	n.s	n.s
V_V_WT:V_V_HM	2.79230498853485	1.96217595172252	41866.7300722647	1.42306554419016	0.32895047599517	46	n.s	n.s
V_V_HT:V_V_HM	2.55883328079861	1.96185554238042	41866.7300722647	1.30429240355477	0.392739396536309	46	n.s	n.s
V_V_WT:V_V_HT	0.25894154064076	1.96402138774903	41866.7300722647	0.13184252587877	0.990462675649685	47	n.s	n.s
V_V_WT:V_V_HM	2.7920541050742	1.96212766875519	41866.7300722647	1.42297269924619	0.328998007598089	47	n.s	n.s
V_V_HT:V_V_HM	2.53311256443344	1.96181070392302	41866.7300722647	1.29121151157346	0.400108483173949	47	n.s	n.s
V_V_WT:V_V_HT	0.284244416903	1.96398539776958	41866.7300722647	0.144728375896178	0.988518628914036	48	n.s	n.s
V_V_WT:V_V_HM	2.79376838694247	1.96210080603178	41866.7300722647	1.42386587801912	0.328540906503551	48	n.s	n.s
V_V_HT:V_V_HM	2.50952397003947	1.9617859748903	41866.7300722647	1.27920374707531	0.406928443746235	48	n.s	n.s
V_V_WT:V_V_HT	0.309333732076677	1.96397721901829	41866.7300722647	0.157503727172202	0.986416763257186	49	n.s	n.s
V_V_WT:V_V_HM	2.79753011198413	1.96209557725349	41866.7300722647	1.42578687012794	0.327559000385117	49	n.s	n.s
V_V_HT:V_V_HM	2.48819637990745	1.96178152410105	41866.7300722647	1.26833510731916	0.413146076695253	49	n.s	n.s
V_V_WT:V_V_HT	0.334162882637537	1.96399454930632	41866.7300722647	0.170144506131935	0.984167150040411	50	n.s	n.s
V_V_WT:V_V_HM	2.80342155803777	1.96211007651749	41866.7300722647	1.42877894140043	0.326032880380863	50	n.s	n.s
V_V_HT:V_V_HM	2.46925867540024	1.96179551768121	41866.7300722647	1.25867280924306	0.418708412293227	50	n.s	n.s
V_V_WT:V_V_HT	0.358685612463186	1.96403293623666	41866.7300722647	0.182627086259803	0.981781023744521	51	n.s	n.s
V_V_WT:V_V_HM	2.81152231756414	1.96214070368776	41866.7300722647	1.43288517091563	0.323944967091388	51	n.s	n.s
V_V_HT:V_V_HM	2.45283670510094	1.96182452508015	41866.7300722647	1.25028343449867	0.423563970463051	51	n.s	n.s
V_V_WT:V_V_HT	0.382857420847425	1.96408738877258	41866.7300722647	0.194928913568701	0.979270553414063	52	n.s	n.s
V_V_WT:V_V_HM	2.82189846160611	1.9621834747654	41866.7300722647	1.4381419973703	0.321283002392071	52	n.s	n.s
V_V_HT:V_V_HM	2.43904104075869	1.96186477017072	41866.7300722647	1.24322587256942	0.427667070300362	52	n.s	n.s
V_V_WT:V_V_HT	0.406635969412504	1.96415299813044	41866.7300722647	0.207028663143633	0.976648667129172	53	n.s	n.s
V_V_WT:V_V_HM	2.83459940530475	1.96223451997539	41866.7300722647	1.44457727985557	0.318041179139761	53	n.s	n.s
V_V_HT:V_V_HM	2.42796343589225	1.96191260438818	41866.7300722647	1.23754923153134	0.430979303138418	53	n.s	n.s
V_V_WT:V_V_HT	0.429981139278341	1.96422521111578	41866.7300722647	0.218906231752361	0.973928903163668	54	n.s	n.s
V_V_WT:V_V_HM	2.84965745704216	1.96229029597596	41866.7300722647	1.452209931877	0.314220409132983	54	n.s	n.s
V_V_HT:V_V_HM	2.41967631776381	1.96196470564398	41866.7300722647	1.23329248013643	0.433469953451056	54	n.s	n.s
V_V_WT:V_V_HT	0.452855063522627	1.96430007364419	41866.7300722647	0.230542710657484	0.971125268483689	55	n.s	n.s
V_V_WT:V_V_HM	2.86708748369485	1.96234777261674	41866.7300722647	1.46104962825812	0.309828487541736	55	n.s	n.s
V_V_HT:V_V_HM	2.41423242017222	1.96201825237126	41866.7300722647	1.23048417987673	0.435116309362797	55	n.s	n.s
V_V_WT:V_V_HT	0.475222143662461	1.96437442863255	41866.7300722647	0.241920347127138	0.968252105429515	56	n.s	n.s
V_V_WT:V_V_HM	2.88688669474852	1.96240458214593	41866.7300722647	1.47109659293174	0.304880141140934	56	n.s	n.s
V_V_HT:V_V_HM	2.41166455108604	1.96207106144767	41866.7300722647	1.22914230706132	0.435903869857153	56	n.s	n.s
V_V_WT:V_V_HT	0.497049048640923	1.96444605463524	41866.7300722647	0.253022498361868	0.96532396756876	57	n.s	n.s
V_V_WT:V_V_HM	2.90903456126863	1.96245912054272	41866.7300722647	1.48234148208098	0.29939694591729	57	n.s	n.s
V_V_HT:V_V_HM	2.41198551262771	1.96212168043482	41866.7300722647	1.22927417635648	0.435826448782843	57	n.s	n.s
V_V_WT:V_V_HT	0.518304325419108	1.96451338107563	41866.7300722647	0.263833441101491	0.962355544381256	58	n.s	n.s
V_V_WT:V_V_HM	2.93349578247871	1.96251030639553	41866.7300722647	1.49476707099009	0.293406290296452	58	n.s	n.s
V_V_HT:V_V_HM	2.4151914570596	1.96216915354471	41866.7300722647	1.23087831275734	0.434885097675962	58	n.s	n.s
V_V_WT:V_V_HT	0.538957260935661	1.96457444558074	41866.7300722647	0.274337916869494	0.959361680500336	59	n.s	n.s
V_V_WT:V_V_HM	2.96022923645621	1.96255672740964	41866.7300722647	1.50835346317015	0.286938645266038	59	n.s	n.s
V_V_HT:V_V_HM	2.42127197552055	1.96221220454337	41866.7300722647	1.2339501150356	0.433084784154914	59	n.s	n.s
V_V_WT:V_V_HT	0.558978948938419	1.96462799618374	41866.7300722647	0.284521522661912	0.956357173938129	60	n.s	n.s
V_V_WT:V_V_HM	2.9891795309582	1.96259752708346	41866.7300722647	1.52307311596397	0.28002971553526	60	n.s	n.s
V_V_HT:V_V_HM	2.43020058201978	1.96225007927139	41866.7300722647	1.23847648558748	0.43043754269538	60	n.s	n.s
V_V_WT:V_V_HT	0.578342270946723	1.96467349501207	41866.7300722647	0.294370679105217	0.953356686461723	61	n.s	n.s
V_V_WT:V_V_HM	3.02027723568751	1.96263240118709	41866.7300722647	1.53889094761745	0.272719998885292	61	n.s	n.s
V_V_HT:V_V_HM	2.4419349647408	1.9622825395703	41866.7300722647	1.24443596449446	0.426962373268032	61	n.s	n.s
V_V_WT:V_V_HT	0.597020463854934	1.96470962363338	41866.7300722647	0.303872112536839	0.950374816731346	62	n.s	n.s
V_V_WT:V_V_HM	3.05345012635176	1.96266038454354	41866.7300722647	1.55577100877894	0.265051313541959	62	n.s	n.s
V_V_HT:V_V_HM	2.45642966249681	1.96230870585773	41866.7300722647	1.25180592389162	0.42268101917026	62	n.s	n.s
V_V_WT:V_V_HT	0.614987098186138	1.96473428991519	41866.7300722647	0.313012859470521	0.947426035704184	63	n.s	n.s
V_V_WT:V_V_HM	3.08862355275364	1.96267985404894	41866.7300722647	1.57367669840902	0.25706644380727	63	n.s	n.s
V_V_HT:V_V_HM	2.4736364545675	1.96232705893471	41866.7300722647	1.26056278096189	0.417617861488333	63	n.s	n.s
V_V_WT:V_V_HT	0.632217077780908	1.964745802708	41866.7300722647	0.32178059722002	0.9445245158742	64	n.s	n.s
V_V_WT:V_V_HM	3.12571315945719	1.96268947507811	41866.7300722647	1.59256632246056	0.248810790336845	64	n.s	n.s
V_V_HT:V_V_HM	2.49349608167628	1.96233633998122	41866.7300722647	1.27067721820825	0.411802687730105	64	n.s	n.s
V_V_WT:V_V_HT	0.648685966392905	1.96474222317768	41866.7300722647	0.330163396877455	0.941684146624035	65	n.s	n.s
V_V_WT:V_V_HM	3.16463009291367	1.96268767504942	41866.7300722647	1.6123961714051	0.240330566439722	65	n.s	n.s
V_V_HT:V_V_HM	2.51594412652077	1.9623350484944	41866.7300722647	1.28211751018315	0.405268731595756	65	n.s	n.s
V_V_WT:V_V_HT	0.664370630892079	1.9647221963379	41866.7300722647	0.338149908486002	0.938918414681393	66	n.s	n.s
V_V_WT:V_V_HM	3.20527721309047	1.96267331421158	41866.7300722647	1.63311804867437	0.231673425288898	66	n.s	n.s
V_V_HT:V_V_HM	2.5409065821984	1.96232208061356	41866.7300722647	1.29484685888258	0.39805413928286	66	n.s	n.s
V_V_WT:V_V_HT	0.67924859516476	1.96468432380096	41866.7300722647	0.345729126524843	0.936240430669746	67	n.s	n.s
V_V_WT:V_V_HM	3.24755367736063	1.96264517870763	41866.7300722647	1.65468201414741	0.222886816305225	67	n.s	n.s
V_V_HT:V_V_HM	2.56830508219586	1.962296246582	41866.7300722647	1.30882637454433	0.390200165257279	67	n.s	n.s
V_V_WT:V_V_HT	0.693299045617292	1.96462834804467	41866.7300722647	0.352890686071648	0.933662777002015	68	n.s	n.s
V_V_WT:V_V_HM	3.29135072439587	1.9626029399063	41866.7300722647	1.67703342202932	0.214018729021273	68	n.s	n.s
V_V_HT:V_V_HM	2.59805167877858	1.96225718526052	41866.7300722647	1.32401180553386	0.381752868948111	68	n.s	n.s
V_V_WT:V_V_HT	0.706503208141902	1.96455555038933	41866.7300722647	0.359624958429854	0.931197422606194	69	n.s	n.s
V_V_WT:V_V_HM	3.33655129880458	1.96254748091617	41866.7300722647	1.70011239536838	0.205117312026605	69	n.s	n.s
V_V_HT:V_V_HM	2.63004809066268	1.96220567714164	41866.7300722647	1.34035291065608	0.37276319603682	69	n.s	n.s
V_V_WT:V_V_HT	0.718844431141115	1.96446869086885	41866.7300722647	0.365923078582221	0.928855665150643	70	n.s	n.s
V_V_WT:V_V_HM	3.38303164633045	1.96248085566114	41866.7300722647	1.72385459790422	0.196229973959323	70	n.s	n.s
V_V_HT:V_V_HM	2.66418721518934	1.9621436085508	41866.7300722647	1.35779420200393	0.363286213865262	70	n.s	n.s
V_V_WT:V_V_HT	0.730308297461292	1.96437185805578	41866.7300722647	0.371777010786597	0.926648063460553	71	n.s	n.s
V_V_WT:V_V_HM	3.43066299846963	1.96240617758	41866.7300722647	1.74819211112566	0.187402510035606	71	n.s	n.s
V_V_HT:V_V_HM	2.70035470100833	1.96207386971103	41866.7300722647	1.37627575734752	0.35338025527456	71	n.s	n.s
V_V_WT:V_V_HT	0.740882772401344	1.96427024177271	41866.7300722647	0.377179655143944	0.924584357765297	72	n.s	n.s
V_V_WT:V_V_HM	3.47931335129077	1.96232744772584	41866.7300722647	1.77305441827406	0.178678280510225	72	n.s	n.s
V_V_HT:V_V_HM	2.73843057888942	1.96200019570324	41866.7300722647	1.39573410078478	0.343105985095843	72	n.s	n.s
V_V_WT:V_V_HT	0.750558386818013	1.9641698453708	41866.7300722647	0.382124992187893	0.922673377989885	73	n.s	n.s
V_V_WT:V_V_HM	3.5288493115333	1.96224933497565	41866.7300722647	1.79836947763679	0.170097471691772	73	n.s	n.s
V_V_HT:V_V_HM	2.77829092471529	1.96192696211838	41866.7300722647	1.4161031365385	0.332525415281018	73	n.s	n.s
V_V_WT:V_V_HT	0.759327951457941	1.96407683764251	41866.7300722647	0.38660806792537	0.920923017204934	74	n.s	n.s
V_V_WT:V_V_HM	3.57913759473165	1.96217666230175	41866.7300722647	1.82406490888191	0.161696451435796	74	n.s	n.s
V_V_HT:V_V_HM	2.8198096432737	1.96185869971069	41866.7300722647	1.43731536001524	0.321700776675604	74	n.s	n.s
V_V_WT:V_V_HT	0.767185292574085	1.96399627347331	41866.7300722647	0.390624617233783	0.919340354911049	75	n.s	n.s
V_V_WT:V_V_HM	3.63004574334099	1.96211337554626	41866.7300722647	1.85006931229464	0.153507229736109	75	n.s	n.s
V_V_HT:V_V_HM	2.8628604507669	1.96179911341942	41866.7300722647	1.45930357047462	0.31069317606411	75	n.s	n.s
V_V_WT:V_V_HT	0.774127060598637	1.9639328230962	41866.7300722647	0.394171863464353	0.917931324044349	76	n.s	n.s
V_V_WT:V_V_HM	3.68144534439364	1.96206314933934	41866.7300722647	1.87631338248886	0.145557137842863	76	n.s	n.s
V_V_HT:V_V_HM	2.90731828379501	1.9617516655142	41866.7300722647	1.4820011803242	0.299562023762003	76	n.s	n.s
V_V_WT:V_V_HT	0.7801528905375	1.9638905887076	41866.7300722647	0.397248652762731	0.91670063590855	77	n.s	n.s
V_V_WT:V_V_HM	3.73321303015736	1.96202924517795	41866.7300722647	1.90273057312088	0.1378687743128	77	n.s	n.s
V_V_HT:V_V_HM	2.95306013961986	1.96171944273148	41866.7300722647	1.50534274947494	0.288364380572068	77	n.s	n.s
V_V_WT:V_V_HT	0.785263024051877	1.96387164762347	41866.7300722647	0.399854555160029	0.915652128058698	78	n.s	n.s
V_V_WT:V_V_HM	3.78522650673719	1.96201332521626	41866.7300722647	1.92925626859337	0.130460458277921	78	n.s	n.s
V_V_HT:V_V_HM	2.99996348268532	1.96170402326747	41866.7300722647	1.52926407200231	0.277154566036693	78	n.s	n.s
V_V_WT:V_V_HT	0.789458501488317	1.96387595519277	41866.7300722647	0.401990003187764	0.914788709577052	79	n.s	n.s
V_V_WT:V_V_HM	3.83736554363032	1.96201537539575	41866.7300722647	1.95582847706089	0.123346269925089	79	n.s	n.s
V_V_HT:V_V_HM	3.047907042142	1.96170540403093	41866.7300722647	1.55370273022602	0.265983591685384	79	n.s	n.s
V_V_WT:V_V_HT	0.79274355247243	1.96390238710556	41866.7300722647	0.403657308875107	0.914111950662057	80	n.s	n.s
V_V_WT:V_V_HM	3.88951815603276	1.96203455612706	41866.7300722647	1.98239024072565	0.116535743610903	80	n.s	n.s
V_V_HT:V_V_HM	3.09677460356033	1.96172281368223	41866.7300722647	1.57859947489093	0.254898309038794	80	n.s	n.s
V_V_WT:V_V_HT	0.795124145107204	1.96394820064175	41866.7300722647	0.404860039000715	0.913622338540134	81	n.s	n.s
V_V_WT:V_V_HM	3.94157710184582	1.96206875614669	41866.7300722647	2.00888836820718	0.110034626958787	81	n.s	n.s
V_V_HT:V_V_HM	3.1464529567386	1.96175428369149	41866.7300722647	1.60389758436914	0.243941568122625	81	n.s	n.s
V_V_WT:V_V_HT	0.796611031179255	1.96401030167997	41866.7300722647	0.405604303856172	0.913318763466429	82	n.s	n.s
V_V_WT:V_V_HM	3.99344882710778	1.96211561915052	41866.7300722647	2.03527701840359	0.103844452502637	82	n.s	n.s
V_V_HT:V_V_HM	3.19683779592854	1.96179762675262	41866.7300722647	1.62954514386903	0.233151171713938	82	n.s	n.s
V_V_WT:V_V_HT	0.797219972160896	1.96408553572598	41866.7300722647	0.405898805148636	0.913198514721878	83	n.s	n.s
V_V_WT:V_V_HM	4.04505433842719	1.96217276954074	41866.7300722647	2.061517926056	0.0979630675875909	83	n.s	n.s
V_V_HT:V_V_HM	3.24783436626629	1.96185064805397	41866.7300722647	1.6554952179912	0.222559901085958	83	n.s	n.s
V_V_WT:V_V_HT	0.796967745929475	1.96416939872652	41866.7300722647	0.405753061037502	0.913258032870727	84	n.s	n.s
V_V_WT:V_V_HM	4.09631761141622	1.9622367517925	41866.7300722647	2.08757562392725	0.092386198894437	84	n.s	n.s
V_V_HT:V_V_HM	3.29934986548673	1.96191012825817	41866.7300722647	1.68170285578574	0.212196842204231	84	n.s	n.s
V_V_WT:V_V_HT	0.795872375130995	1.96425620782115	41866.7300722647	0.405177477338263	0.91349291570466	85	n.s	n.s
V_V_WT:V_V_HM	4.14716635077379	1.96230316138339	41866.7300722647	2.11341775949141	0.0871076916396154	85	n.s	n.s
V_V_HT:V_V_HM	3.35129397564279	1.96197194540485	41866.7300722647	1.70812532946349	0.202087313636733	85	n.s	n.s
V_V_WT:V_V_HT	0.793956859312031	1.96434058990123	41866.7300722647	0.404184927702356	0.913897312317897	86	n.s	n.s
V_V_WT:V_V_HM	4.19754317672596	1.96236784435749	41866.7300722647	2.13901954661324	0.0821189652478991	86	n.s	n.s
V_V_HT:V_V_HM	3.40358631741394	1.96203221566031	41866.7300722647	1.73472499087813	0.192251902456364	86	n.s	n.s
V_V_WT:V_V_HT	0.791245443113114	1.96441653363923	41866.7300722647	0.402789036624159	0.914464668695502	87	n.s	n.s
V_V_WT:V_V_HM	4.24739443886677	1.96242611680147	41866.7300722647	2.16435890375814	0.0774103759161471	87	n.s	n.s
V_V_HT:V_V_HM	3.45614899575365	1.9620865447804	41866.7300722647	1.76146613152606	0.182707859317147	87	n.s	n.s
V_V_WT:V_V_HT	0.78776382226714	1.96447765927468	41866.7300722647	0.401004215317977	0.915187759315135	88	n.s	n.s
V_V_WT:V_V_HM	4.29667076375073	1.96247297490168	41866.7300722647	2.18941652634274	0.0729714323096684	88	n.s	n.s
V_V_HT:V_V_HM	3.5089069414836	1.96213022511555	41866.7300722647	1.78831501424782	0.173469212069587	88	n.s	n.s
V_V_WT:V_V_HT	0.783545013732606	1.9645193337763	41866.7300722647	0.398848206918093	0.916057710299751	89	n.s	n.s
V_V_WT:V_V_HM	4.34534429451755	1.96250479914055	41866.7300722647	2.21418276093926	0.0687898731730556	89	n.s	n.s
V_V_HT:V_V_HM	3.56179928078495	1.9621598562159	41866.7300722647	1.81524419098759	0.164545515193274	89	n.s	n.s
V_V_WT:V_V_HT	0.778629531696167	1.96453899679976	41866.7300722647	0.396342110268393	0.917064065989503	90	n.s	n.s
V_V_WT:V_V_HM	4.39340906872311	1.96251960912305	41866.7300722647	2.23865741177807	0.0648521538402913	90	n.s	n.s
V_V_HT:V_V_HM	3.61477953702695	1.96217358430073	41866.7300722647	1.84223229073546	0.155942361651808	90	n.s	n.s
V_V_WT:V_V_HT	0.773061013978305	1.9645349541852	41866.7300722647	0.393508403773316	0.918195664712359	91	n.s	n.s
V_V_WT:V_V_HM	4.44086809378204	1.96251608200061	41866.7300722647	2.26284417973023	0.0611446699410706	91	n.s	n.s
V_V_HT:V_V_HM	3.66780707980374	1.96217016535913	41866.7300722647	1.86926044670159	0.147662894391683	91	n.s	n.s
V_V_WT:V_V_HT	0.766889535918065	1.96450736778314	41866.7300722647	0.390372440691564	0.91944012159048	92	n.s	n.s
V_V_WT:V_V_HM	4.48774263251806	1.96249435173765	41866.7300722647	2.28675441972329	0.0576533634647899	92	n.s	n.s
V_V_HT:V_V_HM	3.7208530966	1.96214972591706	41866.7300722647	1.89631456124531	0.139707374304712	92	n.s	n.s
V_V_WT:V_V_HT	0.760168456051411	1.96445732192626	41866.7300722647	0.386961043931473	0.92078447828951	93	n.s	n.s
V_V_WT:V_V_HM	4.53406310379799	1.96245525413734	41866.7300722647	2.31040330435003	0.0543644900923157	93	n.s	n.s
V_V_HT:V_V_HM	3.77389464774658	1.96211304414996	41866.7300722647	1.92338288509852	0.132074206995996	93	n.s	n.s
V_V_WT:V_V_HT	0.752957822467628	1.96438766585852	41866.7300722647	0.383304087861168	0.92221466973516	94	n.s	n.s
V_V_WT:V_V_HM	4.57987829594003	1.9624010117726	41866.7300722647	2.33381366421286	0.0512642081983828	94	n.s	n.s
V_V_HT:V_V_HM	3.8269204734724	1.96206220364027	41866.7300722647	1.95045828127784	0.124759552431724	94	n.s	n.s
V_V_WT:V_V_HT	0.745319354270239	1.96430150585252	41866.7300722647	0.379432257242386	0.923716499181814	95	n.s	n.s
V_V_WT:V_V_HM	4.62524158899315	1.96233401752186	41866.7300722647	2.35701034976408	0.0483394602304024	95	*	V_V_WT
V_V_HT:V_V_HM	3.87992223472292	1.96199943612096	41866.7300722647	1.977534836806	0.117758515557936	95	n.s	n.s
V_V_WT:V_V_HT	0.737316453783202	1.96420208137612	41866.7300722647	0.375377086082018	0.925275697446299	96	n.s	n.s
V_V_WT:V_V_HM	4.67021074433896	1.96225673927697	41866.7300722647	2.38002023428381	0.0455779631368529	96	*	V_V_WT
V_V_HT:V_V_HM	3.93289429055576	1.96192703266275	41866.7300722647	2.00460782948588	0.111065283079816	96	n.s	n.s
V_V_WT:V_V_HT	0.72902090538548	1.96409437002484	41866.7300722647	0.37117407213802	0.926876812769445	97	n.s	n.s
V_V_WT:V_V_HM	4.71486528815065	1.96217302920392	41866.7300722647	2.40287946984142	0.0429673869393439	97	*	V_V_WT
V_V_HT:V_V_HM	3.98584438276517	1.96184859499487	41866.7300722647	2.03167787408977	0.104672289606635	97	n.s	n.s
V_V_WT:V_V_HT	0.720512806368373	1.96398477918801	41866.7300722647	0.366862724193953	0.928503317106456	98	n.s	n.s
V_V_WT:V_V_HM	4.75930609864319	1.96208788522921	41866.7300722647	2.42563349708834	0.0404955349458817	98	*	V_V_WT
V_V_HT:V_V_HM	4.03879329227483	1.96176881259978	41866.7300722647	2.05875089171314	0.0985705627058443	98	n.s	n.s
V_V_WT:V_V_HT	0.7118739126152	1.9638791327415	41866.7300722647	0.362483566705784	0.930138842108178	99	n.s	n.s
V_V_WT:V_V_HM	4.80363829484187	1.96200582625648	41866.7300722647	2.44833029064305	0.0381511791255098	99	*	V_V_WT
V_V_HT:V_V_HM	4.09176438222668	1.96169191664184	41866.7300722647	2.08583434917306	0.0927508243719399	99	n.s	n.s
V_V_WT:V_V_HT	0.70318747949649	1.96378242733162	41866.7300722647	0.358078099543836	0.93176725217126	100	n.s	n.s
V_V_WT:V_V_HM	4.84797063319598	1.9619307032639	41866.7300722647	2.47102031948979	0.0359240275659375	100	*	V_V_WT
V_V_HT:V_V_HM	4.14478315369949	1.96162150318093	41866.7300722647	2.11293725470403	0.0872035904289996	100	n.s	n.s
V_V_WT:V_V_HT	0.694544173076179	1.9637001425004	41866.7300722647	0.353691563209753	0.933371683126851	101	n.s	n.s
V_V_WT:V_V_HM	4.89242977779578	1.96186677839089	41866.7300722647	2.49376248768967	0.0338041492074883	101	*	V_V_WT
V_V_HT:V_V_HM	4.1978856047196	1.96156156831726	41866.7300722647	2.14007333367609	0.0819186568258685	101	n.s	n.s
V_V_WT:V_V_HT	0.68604182030468	1.96363788188056	41866.7300722647	0.349372879101143	0.934934646974235	102	n.s	n.s
V_V_WT:V_V_HM	4.93715951667856	1.96181844581291	41866.7300722647	2.51662406743901	0.0317820845854838	102	*	V_V_WT
V_V_HT:V_V_HM	4.25111769637389	1.961516246507	41866.7300722647	2.16726101756441	0.0768853325493565	102	n.s	n.s
V_V_WT:V_V_HT	0.677780861572217	1.96359992862332	41866.7300722647	0.34517258413602	0.936438829930087	103	n.s	n.s
V_V_WT:V_V_HM	4.98230977227438	1.96178906295961	41866.7300722647	2.53967659742069	0.0298492719077877	103	*	V_V_WT
V_V_HT:V_V_HM	4.30452891070217	1.96148869711076	41866.7300722647	2.1945213944096	0.0720929984203522	103	n.s	n.s
V_V_WT:V_V_HT	0.669866534138289	1.96358969352178	41866.7300722647	0.341143843007679	0.937866734158415	104	n.s	n.s
V_V_WT:V_V_HM	5.02804152878281	1.96178132648939	41866.7300722647	2.56299795542478	0.0279978791369162	104	*	V_V_WT
V_V_HT:V_V_HM	4.3581749946445	1.96148146744418	41866.7300722647	2.22187926165993	0.0675310308169852	104	n.s	n.s
V_V_WT:V_V_HT	0.662405273548284	1.96360846331414	41866.7300722647	0.337340812042687	0.93920123766075	105	n.s	n.s
V_V_WT:V_V_HM	5.07451853444199	1.96179625348641	41866.7300722647	2.58666950017047	0.0262210492060923	105	*	V_V_WT
V_V_HT:V_V_HM	4.41211326089371	1.96149551986776	41866.7300722647	2.24936188546134	0.0631891199394219	105	n.s	n.s
V_V_WT:V_V_HT	0.655504275848767	1.96365532188965	41866.7300722647	0.333818399054864	0.940425605256487	106	n.s	n.s
V_V_WT:V_V_HM	5.12190622624409	1.96183311905778	41866.7300722647	2.61077569569424	0.0245128998204589	106	*	V_V_WT
V_V_HT:V_V_HM	4.46640195039532	1.96153017273343	41866.7300722647	2.27699885144836	0.059057351099988	106	n.s	n.s
V_V_WT:V_V_HT	0.649273772156749	1.96372818479522	41866.7300722647	0.330633219599309	0.941523052140314	107	n.s	n.s
V_V_WT:V_V_HM	5.17037679893911	1.96189030288042	41866.7300722647	2.6354056551215	0.0228683908546136	107	*	V_V_WT
V_V_HT:V_V_HM	4.52110302678235	1.96158391022521	41866.7300722647	2.30482265031592	0.0551261676322239	107	n.s	n.s
V_V_WT:V_V_HT	0.64382475392006	1.96382285319793	41866.7300722647	0.327842581560574	0.942476959780883	108	n.s	n.s
V_V_WT:V_V_HM	5.22010413554045	1.96196451007856	41866.7300722647	2.66065166251729	0.021283412218892	108	*	V_V_WT
V_V_HT:V_V_HM	4.5762793816204	1.96165363499761	41866.7300722647	2.33286819853189	0.0513864900433691	108	n.s	n.s
V_V_WT:V_V_HT	0.639268404484033	1.96393319093701	41866.7300722647	0.325504150260342	0.943270807364188	109	n.s	n.s
V_V_WT:V_V_HM	5.27126259871138	1.96205090897648	41866.7300722647	2.68660847412016	0.019754789535644	109	*	V_V_WT
V_V_HT:V_V_HM	4.63199419422734	1.96173479728471	41866.7300722647	2.36117246869384	0.0478297892781636	109	*	V_V_HT
V_V_WT:V_V_HT	0.63571665859789	1.96405280346639	41866.7300722647	0.323675950807383	0.943887949060249	110	n.s	n.s
V_V_WT:V_V_HM	5.32402853078133	1.96214449258787	41866.7300722647	2.71337230815223	0.0182802873425427	110	*	V_V_WT
V_V_HT:V_V_HM	4.68831187218344	1.96182269278126	41866.7300722647	2.38977349453373	0.0444482070880983	110	*	V_V_HT
V_V_WT:V_V_HT	0.633281564203277	1.96417537132323	41866.7300722647	0.322415998820231	0.944311480549422	111	n.s	n.s
V_V_WT:V_V_HM	5.37857899775969	1.9622403369117	41866.7300722647	2.74103986987896	0.0168585839369608	111	*	V_V_WT
V_V_HT:V_V_HM	4.74529743355641	1.96191270423772	41866.7300722647	2.41870977404173	0.0412345849338028	111	*	V_V_HT
V_V_WT:V_V_HT	0.632075148118446	1.96429350690346	41866.7300722647	0.321782435209928	0.944523900175384	112	n.s	n.s
V_V_WT:V_V_HM	5.43509112408015	1.96233265618062	41866.7300722647	2.76970935940021	0.0154891290175022	112	*	V_V_WT
V_V_HT:V_V_HM	4.80301597596171	1.96199939416729	41866.7300722647	2.44802113101579	0.0381823189891943	112	*	V_V_HT
V_V_WT:V_V_HT	0.632208722139151	1.96439908379856	41866.7300722647	0.321833138364455	0.944506914158448	113	n.s	n.s
V_V_WT:V_V_HM	5.49374083762311	1.96241505942705	41866.7300722647	2.79947955516967	0.0141720986255195	113	*	V_V_WT
V_V_HT:V_V_HM	4.86153211548397	1.96207674549272	41866.7300722647	2.47774819545253	0.0352853788761605	113	*	V_V_HT
V_V_WT:V_V_HT	0.633789773610346	1.96448518075878	41866.7300722647	0.322623850674987	0.944241711980015	114	n.s	n.s
V_V_WT:V_V_HM	5.5546976578002	1.96248211727795	41866.7300722647	2.83044498031137	0.012908476473623	114	*	V_V_WT
V_V_HT:V_V_HM	4.92090788418986	1.96213965148778	41866.7300722647	2.50792948425389	0.0325385142591696	114	*	V_V_HT
V_V_WT:V_V_HT	0.636920020409168	1.96454690034045	41866.7300722647	0.324207083220457	0.943708972095956	115	n.s	n.s
V_V_WT:V_V_HM	5.61812146178526	1.96253001247086	41866.7300722647	2.86269327148376	0.0116999533740028	115	*	V_V_WT
V_V_HT:V_V_HM	4.98120144137607	1.96218453086076	41866.7300722647	2.53859989365575	0.0299372381668428	115	*	V_V_HT
V_V_WT:V_V_HT	0.641693911908628	1.96458168204398	41866.7300722647	0.32663132196214	0.942888781938855	116	n.s	n.s
V_V_WT:V_V_HM	5.68416008528624	1.96255678285111	41866.7300722647	2.89630350314173	0.0105487455765529	116	*	V_V_WT
V_V_HT:V_V_HM	5.04246617337761	1.96220955525689	41866.7300722647	2.56978983710914	0.0274777177497639	116	*	V_V_HT
V_V_WT:V_V_HT	0.648198837032317	1.96458904321715	41866.7300722647	0.329941185038295	0.941760269275054	117	n.s	n.s
V_V_WT:V_V_HM	5.75294977644641	1.96256210522906	41866.7300722647	2.93134661120697	0.00945732731683979	117	*	V_V_WT
V_V_HT:V_V_HM	5.1047509394141	1.96221444092617	41866.7300722647	2.60152551777401	0.0251565711245784	117	*	V_V_HT
V_V_WT:V_V_HT	0.656518757802851	1.96456935802155	41866.7300722647	0.334179475579323	0.940300614966609	118	n.s	n.s
V_V_WT:V_V_HM	5.8246212742906	1.96254630432662	41866.7300722647	2.96788985892953	0.00842807718823946	118	*	V_V_WT
V_V_HT:V_V_HM	5.16810251648775	1.96219950367443	41866.7300722647	2.6338313238842	0.022970553309776	118	*	V_V_HT
V_V_WT:V_V_HT	0.666729779710813	1.96452464034922	41866.7300722647	0.339384788572718	0.938485617362601	119	n.s	n.s
V_V_WT:V_V_HM	5.8992928581653	1.96251098735521	41866.7300722647	3.00599227019643	0.00746323427940732	119	*	V_V_WT
V_V_HT:V_V_HM	5.23256307845448	1.96216626366879	41866.7300722647	2.6667276750905	0.0209166059847378	119	*	V_V_HT
V_V_WT:V_V_HT	0.678903596837245	1.96445761240516	41866.7300722647	0.345593405808354	0.936288838691883	120	n.s	n.s
V_V_WT:V_V_HM	5.97707594552321	1.96245829243577	41866.7300722647	3.04570852209274	0.00656461671807096	120	*	V_V_WT
V_V_HT:V_V_HM	5.29817234868596	1.96211673045642	41866.7300722647	2.70023300165915	0.0189916264853072	120	*	V_V_HT
V_V_WT:V_V_HT	0.693102113026772	1.96437240008415	41866.7300722647	0.352836413806812	0.933682482709595	121	n.s	n.s
V_V_WT:V_V_HM	6.05806696631227	1.96239145645151	41866.7300722647	3.08708384680126	0.00573359730447887	121	*	V_V_WT
V_V_HT:V_V_HM	5.36496485328548	1.96205394586816	41866.7300722647	2.73436154219073	0.0171925204098939	121	*	V_V_HT
V_V_WT:V_V_HT	0.709384784520675	1.96427311969615	41866.7300722647	0.361143660424579	0.930635919597761	122	n.s	n.s
V_V_WT:V_V_HM	6.14235860167744	1.9623136757174	41866.7300722647	3.13016144038841	0.00497082684259698	122	*	V_V_WT
V_V_HT:V_V_HM	5.43297381715675	1.96198090055033	41866.7300722647	2.76912676144443	0.0155159485107668	122	*	V_V_HT
V_V_WT:V_V_HT	0.727807969430576	1.96416374714249	41866.7300722647	0.370543428718409	0.927115736476245	123	n.s	n.s
V_V_WT:V_V_HM	6.2300390450071	1.96222800546553	41866.7300722647	3.17498222818865	0.00427620401582629	123	*	V_V_WT
V_V_HT:V_V_HM	5.50223107557654	1.96190044038713	41866.7300722647	2.80454143457495	0.0139583171139547	123	*	V_V_HT
V_V_WT:V_V_HT	0.748412343148561	1.96404959599369	41866.7300722647	0.381055725209377	0.923088335169464	124	n.s	n.s
V_V_WT:V_V_HM	6.32117384897541	1.9621385672805	41866.7300722647	3.22157362093774	0.00364900523265288	124	*	V_V_WT
V_V_HT:V_V_HM	5.57276150582684	1.96181642115327	41866.7300722647	2.84061314083142	0.0125159517770692	124	*	V_V_HT
V_V_WT:V_V_HT	0.771218878606497	1.96393744501823	41866.7300722647	0.39269014426238	0.918521173959808	125	n.s	n.s
V_V_WT:V_V_HM	6.41580055068092	1.96205066525655	41866.7300722647	3.26994642100234	0.00308783339871033	125	*	V_V_WT
V_V_HT:V_V_HM	5.64458167207442	1.96173382430438	41866.7300722647	2.87734329812861	0.0111850568272539	125	*	V_V_HT
V_V_WT:V_V_HT	0.796231433399607	1.96383476461657	41866.7300722647	0.405447264579344	0.913382855503702	126	n.s	n.s
V_V_WT:V_V_HM	6.5139327057933	1.96197017188538	41866.7300722647	3.32009772581489	0.00259053703178924	126	*	V_V_WT
V_V_HT:V_V_HM	5.71770127239369	1.96165817661156	41866.7300722647	2.91472864159753	0.00996160135610369	126	*	V_V_HT
V_V_WT:V_V_HT	0.823446671129795	1.96374817902889	41866.7300722647	0.419323964204516	0.907641645688349	127	n.s	n.s
V_V_WT:V_V_HM	6.61557401972456	1.96190228960475	41866.7300722647	3.37202013310121	0.00215416521961154	127	*	V_V_WT
V_V_HT:V_V_HM	5.79212734859477	1.96159437267897	41866.7300722647	2.95276507175355	0.00884119146033568	127	*	V_V_HT
V_V_WT:V_V_HT	0.852846310693072	1.96368386776509	41866.7300722647	0.434309373669049	0.901267789341658	128	n.s	n.s
V_V_WT:V_V_HM	6.7207081091851	1.96185189070806	41866.7300722647	3.42569596666112	0.00177513447059163	128	*	V_V_WT
V_V_HT:V_V_HM	5.86786179849203	1.96154700446078	41866.7300722647	2.99144592770291	0.00781916681042516	128	*	V_V_HT
V_V_WT:V_V_HT	0.884408334965015	1.9636461555652	41866.7300722647	0.450390887614095	0.894231741576319	129	n.s	n.s
V_V_WT:V_V_HM	6.8293135689317	1.96182237687945	41866.7300722647	3.481106979621	0.00144928962951274	129	*	V_V_WT
V_V_HT:V_V_HM	5.94490523396669	1.9615192749437	41866.7300722647	3.03076564676497	0.0068905520140653	129	*	V_V_HT
V_V_WT:V_V_HT	0.918110726713957	1.96363696896574	41866.7300722647	0.467556244470958	0.88650382373558	130	n.s	n.s
V_V_WT:V_V_HM	6.94136899276159	1.96181524144247	41866.7300722647	3.5382378758857	0.00117206786782464	130	*	V_V_WT
V_V_HT:V_V_HM	6.02325826604762	1.96151258183228	41866.7300722647	3.07072119844432	0.00605011369135688	130	*	V_V_HT
V_V_WT:V_V_HT	0.953931469090483	1.96365579066622	41866.7300722647	0.485793627184955	0.878054680889948	131	n.s	n.s
V_V_WT:V_V_HM	7.05685297528966	1.9618300344684	41866.7300722647	3.59707663319665	0.000938682045271366	131	*	V_V_WT
V_V_HT:V_V_HM	6.10292150619917	1.96152648510314	41866.7300722647	3.11131231341915	0.00529245224632047	131	*	V_V_HT
V_V_WT:V_V_HT	0.991844535170381	1.96370008965579	41866.7300722647	0.505089621574665	0.868856787433417	132	n.s	n.s
V_V_WT:V_V_HM	7.17573921657037	1.96186471367781	41866.7300722647	3.65761164189469	0.000744293121792028	132	*	V_V_WT
V_V_HT:V_V_HM	6.18389468139999	1.96155904247462	41866.7300722647	3.15254068192545	0.00461210162657932	132	*	V_V_HT
V_V_WT:V_V_HT	1.03180387919549	1.96376689231698	41866.7300722647	0.52542075295816	0.85888932982517	133	n.s	n.s
V_V_WT:V_V_HM	7.29797708299333	1.96191692595268	41866.7300722647	3.71981962459982	0.000584168952323383	133	*	V_V_WT
V_V_HT:V_V_HM	6.26617320379783	1.96160803421929	41866.7300722647	3.1944063719599	0.00400364656118068	133	*	V_V_HT
V_V_WT:V_V_HT	1.07373959783246	1.96385330072755	41866.7300722647	0.546751428650335	0.848140528182177	134	n.s	n.s
V_V_WT:V_V_HM	7.42348739467804	1.96198442534713	41866.7300722647	3.78366275428746	0.000453769669298332	134	*	V_V_WT
V_V_HT:V_V_HM	6.34974779684557	1.96167136081932	41866.7300722647	3.2369070190195	0.0034617615391368	134	*	V_V_HT
V_V_WT:V_V_HT	1.11756211343229	1.96395626760657	41866.7300722647	0.569036150073871	0.836607877207723	135	n.s	n.s
V_V_WT:V_V_HM	7.55216781079492	1.96206488220739	41866.7300722647	3.84909178044024	0.000348810506956898	135	*	V_V_WT
V_V_HT:V_V_HM	6.43460569736261	1.9617468576282	41866.7300722647	3.28003874319555	0.00298122495279829	135	*	V_V_HT
V_V_WT:V_V_HT	1.16317420859272	1.96407162940372	41866.7300722647	0.592225961201755	0.824295863322402	136	n.s	n.s
V_V_WT:V_V_HM	7.68390721447941	1.96215508622151	41866.7300722647	3.91605498894391	0.000265315241161468	136	*	V_V_WT
V_V_HT:V_V_HM	6.5207330058867	1.96183152996569	41866.7300722647	3.32379865767615	0.00255692786631856	136	*	V_V_HT
V_V_WT:V_V_HT	1.2104637956457	1.96419499099603	41866.7300722647	0.616264577190414	0.811218739797053	137	n.s	n.s
V_V_WT:V_V_HM	7.81857777551502	1.96225165940503	41866.7300722647	3.98449288501847	0.000199678828382011	137	*	V_V_WT
V_V_HT:V_V_HM	6.60811397986933	1.9619222310172	41866.7300722647	3.36818344549938	0.00218393005310336	137	*	V_V_HT
V_V_WT:V_V_HT	1.25931507048855	1.96432076215258	41866.7300722647	0.641094415307476	0.797397889253089	138	n.s	n.s
V_V_WT:V_V_HM	7.9560474868079	1.9623502626574	41866.7300722647	4.05434627966665	0.000148689862752405	138	*	V_V_WT
V_V_HT:V_V_HM	6.69673241631936	1.96201490060649	41866.7300722647	3.4131914157478	0.0018574756995654	138	*	V_V_HT
V_V_WT:V_V_HT	1.30960903849709	1.96444237335949	41866.7300722647	0.666656887601882	0.782861871407132	139	n.s	n.s
V_V_WT:V_V_HM	8.09618099955323	1.96244576205745	41866.7300722647	4.12555656624369	0.000109545874076411	139	*	V_V_WT
V_V_HT:V_V_HM	6.78657196105615	1.96210472034022	41866.7300722647	3.45882250356107	0.00157302808365467	139	*	V_V_HT
V_V_WT:V_V_HT	1.36121394022257	1.96455373219454	41866.7300722647	0.692887100981456	0.767649572352855	140	n.s	n.s
V_V_WT:V_V_HM	8.23882960048265	1.96253340101519	41866.7300722647	4.19805828334989	7.98508784145557e-05	140	*	V_V_WT
V_V_HT:V_V_HM	6.87761566026006	1.96218722761612	41866.7300722647	3.50507615352066	0.00132630631437891	140	*	V_V_HT
V_V_WT:V_V_HT	1.41399211912193	1.96464872814271	41866.7300722647	0.719717524495411	0.751808180487387	141	n.s	n.s
V_V_WT:V_V_HM	8.38383855896245	1.96260838760223	41866.7300722647	4.27178372003455	5.75899066044272e-05	141	*	V_V_WT
V_V_HT:V_V_HM	6.96984643984052	1.96225791790036	41866.7300722647	3.55195225676467	0.00111329229384094	141	*	V_V_HT
V_V_WT:V_V_HT	1.46779509412304	1.96472233432159	41866.7300722647	0.747075079507285	0.735394707174415	142	n.s	n.s
V_V_WT:V_V_HM	8.53104244295949	1.96266677729147	41866.7300722647	4.34665860841265	4.10988358466868e-05	142	*	V_V_WT
V_V_HT:V_V_HM	7.06324734883647	1.9623130821268	41866.7300722647	3.5994497581299	0.000930245719467759	142	*	V_V_HT
V_V_WT:V_V_HT	1.52246955043905	1.96477005121727	41866.7300722647	0.774884343079133	0.71847371959565	143	n.s	n.s
V_V_WT:V_V_HM	8.6802711967498	1.96270501424442	41866.7300722647	4.42260611439434	2.9025214205336e-05	143	*	V_V_WT
V_V_HT:V_V_HM	7.15780164631075	1.9623493664663	41866.7300722647	3.6475674355582	0.000773703026751948	143	*	V_V_HT
V_V_WT:V_V_HT	1.57785366448967	1.96478897267547	41866.7300722647	0.803065207731237	0.701118149550123	144	n.s	n.s
V_V_WT:V_V_HM	8.83134696723902	1.96272078684262	41866.7300722647	4.49954319862571	2.02885675811837e-05	144	*	V_V_WT
V_V_HT:V_V_HM	7.25349330274934	1.96236458450858	41866.7300722647	3.69630259331539	0.000640480964479773	144	*	V_V_HT
V_V_WT:V_V_HT	1.63378201495597	1.96477714003168	41866.7300722647	0.831535537373784	0.683406900802902	145	n.s	n.s
V_V_WT:V_V_HM	8.98408876737252	1.96271250087106	41866.7300722647	4.57738398435092	1.40391229084269e-05	145	*	V_V_WT
V_V_HT:V_V_HM	7.35030675241655	1.96235721392468	41866.7300722647	3.74565176016862	0.000527669217156412	145	*	V_V_HT
V_V_WT:V_V_HT	1.69008218490676	1.96473493206207	41866.7300722647	0.860208752502275	0.665425397576181	146	n.s	n.s
V_V_WT:V_V_HM	9.13831006845065	1.96268040051214	41866.7300722647	4.6560357285201	9.61940876298417e-06	146	*	V_V_WT
V_V_HT:V_V_HM	7.4482278835439	1.96232746284431	41866.7300722647	3.79560905331673	0.000432626598758978	146	*	V_V_HT
V_V_WT:V_V_HT	1.74657506419399	1.96466546511056	41866.7300722647	0.888993620140669	0.647264681770743	147	n.s	n.s
V_V_WT:V_V_HM	9.29381954701232	1.96262689363973	41866.7300722647	4.73539804082515	6.52847070414797e-06	147	*	V_V_WT
V_V_HT:V_V_HM	7.54724448281834	1.9622775803482	41866.7300722647	3.84616557738947	0.000352970398369679	147	*	V_V_HT
V_V_WT:V_V_HT	1.80307703651782	1.96457438368039	41866.7300722647	0.917795249442266	0.629019634031334	148	n.s	n.s
V_V_WT:V_V_HM	9.45042340728267	1.96255638950578	41866.7300722647	4.81536401084633	4.39026656029462e-06	148	*	V_V_WT
V_V_HT:V_V_HM	7.64734637076484	1.96221170465167	41866.7300722647	3.89730952711975	0.000286563033541354	148	*	V_V_HT
V_V_WT:V_V_HT	1.8594022201112	1.96446947010059	41866.7300722647	0.946516221509914	0.61078702599654	149	n.s	n.s
V_V_WT:V_V_HM	9.60792767174339	1.96247499486167	41866.7300722647	4.89582170315533	2.92666646894979e-06	149	*	V_V_WT
V_V_HT:V_V_HM	7.74852545163219	1.96213557827143	41866.7300722647	3.94902652876737	0.000231498032684518	149	*	V_V_HT
V_V_WT:V_V_HT	1.91536435784536	1.9643597229166	41866.7300722647	0.975057844803243	0.592663476814096	150	n.s	n.s
V_V_WT:V_V_HM	9.76613972544921	1.96238978330387	41866.7300722647	4.97665642602715	1.93493307842907e-06	150	*	V_V_WT
V_V_HT:V_V_HM	7.85077536760385	1.96205585781571	41866.7300722647	4.0013006440825	0.000186085213529696	150	*	V_V_HT
V_V_WT:V_V_HT	1.9707771946737	1.96425329833176	41866.7300722647	1.00332131113003	0.574743527096319	151	n.s	n.s
V_V_WT:V_V_HM	9.92486730010262	1.96230714190402	41866.7300722647	5.05775425679416	1.26937534994376e-06	151	*	V_V_WT
V_V_HT:V_V_HM	7.95409010542893	1.96197854374529	41866.7300722647	4.05411676431747	0.000148835150302062	151	*	V_V_HT
V_V_WT:V_V_HT	2.02545561870053	1.96415713710412	41866.7300722647	1.03120854255418	0.557118027287427	152	n.s	n.s
V_V_WT:V_V_HM	10.0839195341342	1.96223248045432	41866.7300722647	5.13900347414461	8.26755052529826e-07	152	*	V_V_WT
V_V_HT:V_V_HM	8.05846391543364	1.96190870768403	41866.7300722647	4.10746121054043	0.000118445404227674	152	*	V_V_HT
V_V_WT:V_V_HT	2.07921908911135	1.96407772486491	41866.7300722647	1.05862362919184	0.539872323048109	153	n.s	n.s
V_V_WT:V_V_HM	10.243111190717	1.96217086155727	41866.7300722647	5.22029523085853	5.34891932080228e-07	153	*	V_V_WT
V_V_HT:V_V_HM	8.16389210160567	1.96185109841183	41866.7300722647	4.16132096274512	9.37863393910554e-05	153	*	V_V_HT
V_V_WT:V_V_HT	2.13188820828128	1.96401970894712	41866.7300722647	1.08547190161556	0.523086133731467	154	n.s	n.s
V_V_WT:V_V_HM	10.4022584391704	1.96212588738821	41866.7300722647	5.30152448730842	3.43956169546189e-07	154	*	V_V_WT
V_V_HT:V_V_HM	8.27037023088906	1.96180908370402	41866.7300722647	4.21568556267161	7.38848104234746e-05	154	*	V_V_HT
V_V_WT:V_V_HT	2.1832857909281	1.96398573344345	41866.7300722647	1.11166071817647	0.506832553063551	155	n.s	n.s
V_V_WT:V_V_HM	10.5611797490032	1.96209957302608	41866.7300722647	5.38259112544173	2.19956057256887e-07	155	*	V_V_WT
V_V_HT:V_V_HM	8.37789395807509	1.96178453239322	41866.7300722647	4.27054746315831	5.79089203058825e-05	155	*	V_V_HT
V_V_WT:V_V_HT	2.23324350429503	1.96397736159792	41866.7300722647	1.13710246765677	0.491175918703221	156	n.s	n.s
V_V_WT:V_V_HM	10.7197027953273	1.96209310443936	41866.7300722647	5.46340169641967	1.39961857548165e-07	156	*	V_V_WT
V_V_HT:V_V_HM	8.48645929103231	1.96177854116353	41866.7300722647	4.32590076451699	4.51531599930943e-05	156	*	V_V_HT
V_V_WT:V_V_HT	2.28159806735634	1.96399434850634	41866.7300722647	1.16171315314199	0.476172670504514	157	n.s	n.s
V_V_WT:V_V_HM	10.8776603255159	1.96210624947125	41866.7300722647	5.54386916021862	8.86678790390505e-08	157	*	V_V_WT
V_V_HT:V_V_HM	8.59606225815955	1.96179087336293	41866.7300722647	4.381742404288	3.50231691677028e-05	157	*	V_V_HT
V_V_WT:V_V_HT	2.32820068013771	1.96403565014378	41866.7300722647	1.18541671072379	0.461868914766047	158	n.s	n.s
V_V_WT:V_V_HM	11.034899145785	1.96213818226213	41866.7300722647	5.62391540287084	5.59547420619921e-08	158	*	V_V_WT
V_V_HT:V_V_HM	8.70669846564734	1.9618207477577	41866.7300722647	4.43807033624188	2.70220001914456e-05	158	*	V_V_HT
V_V_WT:V_V_HT	2.37292122333089	1.96409977313665	41866.7300722647	1.2081469871265	0.448299715231106	159	n.s	n.s
V_V_WT:V_V_HM	11.1912838192378	1.96218776773914	41866.7300722647	5.70347242156776	3.51914447582757e-08	159	*	V_V_WT
V_V_HT:V_V_HM	8.8183625959069	1.96186711029416	41866.7300722647	4.49488273167732	2.07369016890224e-05	159	*	V_V_HT
V_V_WT:V_V_HT	2.41564617074938	1.9641844721907	41866.7300722647	1.22984689317657	0.435490268479072	160	n.s	n.s
V_V_WT:V_V_HM	11.3466943761606	1.96225331159721	41866.7300722647	5.78248196045837	2.20681674045764e-08	160	*	V_V_WT
V_V_HT:V_V_HM	8.93104820541114	1.96192839389739	41866.7300722647	4.55217847562191	1.58271423387202e-05	160	*	V_V_HT
V_V_WT:V_V_HT	2.45626536413578	1.96428550500167	41866.7300722647	1.25046250042643	0.423460082580946	161	n.s	n.s
V_V_WT:V_V_HM	11.5010139726443	1.96233154003956	41866.7300722647	5.86089238132127	1.38042843822461e-08	161	*	V_V_WT
V_V_HT:V_V_HM	9.04474860850855	1.96200154139206	41866.7300722647	4.6099599912094	1.20130627414561e-05	161	*	V_V_HT
[truncated: 8,553 more rows]
