# Supplementary material for: Key HPI axis receptors facilitate light adaptive behavior in larval zebrafish
Source: Sci Rep. 2024 Apr 2;14:7759. doi: 10.1038/s41598-024-57707-6 (PMC10987622; doi:10.1038/s41598-024-57707-6)
Supplement: Supplementary file 1 — Supplementary Information. [file 41598_2024_57707_MOESM1_ESM.zip › Supp_Tables_SciRpts/SuppTableS21_nr3c1.e5_4x[7.5_4min]_means.csv]

Supplementary Table S21. Locomotor response of nr3c1 ex5 lineage larvae of 4x[7.5 dark + 4-min light] assay:
Mean predicted values by a generalized additive model.
The mean value was computed by the "emmeans" function of the "emmeans" package	which averages all predicted values
of each assay by the treatment condition (i.e.	"V_V_WT")
Columns: xvarF (treatment condition. equivalent to genotype. wildtype	heterozygous	or homozygous)
emmean (mean predicted values for each condition)	SE (standard error of the mean)	df (degrees of freedom)
lower.CL (lower value of the 95% confidence interval of the emmean values)
upper.CL (upper value of the 95% confidence interval of emmean values)	Time (time point when data were recorded)
xvarF	emmean	SE	df	lower.CL	upper.CL	Time
V_V_WT	1.32343970219517	2.01273530755936	47504.5993324632	-2.62154952495663	5.26842892934698	-501
V_V_HT	1.95584198747827	2.0087554610324	47504.5993324632	-1.98134668506726	5.8930306600238	-501
V_V_HM	1.75727082181408	2.00769946106487	47504.5993324632	-2.17784807609187	5.69238971972002	-501
V_V_WT	1.35448957820936	2.00277101453476	47504.5993324632	-2.57096949587631	5.27994865229503	-500
V_V_HT	1.95167959367604	1.99931058626006	47504.5993324632	-1.96699699280992	5.870356180162	-500
V_V_HM	1.74858476209736	1.99839073606688	47504.5993324632	-2.16828890520244	5.66545842939715	-500
V_V_WT	1.38553945463752	1.99332056577123	47504.5993324632	-2.52139660828824	5.29247551756327	-499
V_V_HT	1.9475171997104	1.99034455243471	47504.5993324632	-1.95358583563922	5.84862023506003	-499
V_V_HM	1.73989870192505	1.98955176057917	47504.5993324632	-2.15965045034927	5.63944785419937	-499
V_V_WT	1.41658933296902	1.98439130263519	47504.5993324632	-2.47284524988343	5.30602391582147	-498
V_V_HT	1.94335480706578	1.98186385842792	47504.5993324632	-1.94112594994954	5.8278355640811	-498
V_V_HM	1.73121264164651	1.98118882187722	47504.5993324632	-2.15194503433055	5.61437031762358	-498
V_V_WT	1.44763920639133	1.97599029064163	47504.5993324632	-2.4253292759822	5.32060768876486	-497
V_V_HT	1.93919241250528	1.97387475996865	47504.5993324632	-1.9296296002936	5.80801442530416	-497
V_V_HM	1.72252658103498	1.97330797232209	47504.5993324632	-2.14518452008496	5.59023768215492	-497
V_V_WT	1.47868908272041	1.96812429443633	47504.5993324632	-2.37886193756847	5.3362401030093	-496
V_V_HT	1.93503001811292	1.96638324894135	47504.5993324632	-1.91910852876434	5.78916856499017	-496
V_V_HM	1.71384051975156	1.96591500968809	47504.5993324632	-2.13938027166976	5.56706131117289	-496
V_V_WT	1.50973896033975	1.96079975285628	47504.5993324632	-2.33345585646892	5.35293377714842	-495
V_V_HT	1.93086762595261	1.95939503272647	47504.5993324632	-1.90957391984299	5.77130917174821	-495
V_V_HM	1.70515446155576	1.95901545754737	47504.5993324632	-2.1345431116038	5.54485203471532	-495
V_V_WT	1.54078629623078	1.95402333421742	47504.5993324632	-2.28912664569421	5.37069923815576	-494
V_V_HT	1.92670612349935	1.95291604029363	47504.5993324632	-1.90103650691759	5.7544487539163	-494
V_V_HM	1.69646960178983	1.9526150587286	47504.5993324632	-2.13068310056893	5.5236223041486	-494
V_V_WT	1.57181838946677	1.94780298570029	47504.5993324632	-2.24590258275557	5.38953936168912	-493
V_V_HT	1.92254996780127	1.94695338847987	47504.5993324632	-1.89350578203968	5.73860571764222	-493
V_V_HM	1.68779194299223	1.94672072005715	47504.5993324632	-2.12780777350062	5.50339165948508	-493
V_V_WT	1.60281788351462	1.94214533023416	47504.5993324632	-2.20381400521969	5.40944977224894	-492
V_V_HT	1.91840521848765	1.94151304515644	47504.5993324632	-1.88698738269071	5.72379781966601	-492
V_V_HM	1.67912971180848	1.94133824287839	47504.5993324632	-2.12592027447105	5.484179698088	-492
V_V_WT	1.63375896157	1.93705535461304	47504.5993324632	-2.16289650407661	5.4304144272166	-491
V_V_HT	1.91428078042479	1.93659957021854	47504.5993324632	-1.88148134146248	5.71004290231206	-491
V_V_HM	1.67049523619279	1.93647207698546	47504.5993324632	-2.1250169971825	5.46600746956807	-491
V_V_WT	1.66461199547098	1.93253459622894	47504.5993324632	-2.12318272079797	5.45240671173994	-490
V_V_HT	1.91018679909871	1.93221448169336	47504.5993324632	-1.87698048822339	5.69735408642081	-490
V_V_HM	1.66190271052216	1.93212373224714	47504.5993324632	-2.12508670662179	5.44889212766611	-490
V_V_WT	1.69534060253518	1.92858076481728	47504.5993324632	-2.08470454911571	5.47538575418607	-489
V_V_HT	1.90613555104769	1.92835593104974	47504.5993324632	-1.87346892328835	5.68574002538373	-489
V_V_HM	1.65336973646829	1.92829146718632	47504.5993324632	-2.12610838779789	5.43284786073447	-489
V_V_WT	1.72590542574609	1.92518666820887	47504.5993324632	-2.0474872492946	5.49929810078678	-488
V_V_HT	1.90214020147811	1.92501772489312	47504.5993324632	-1.87092134231143	5.67520174526764	-488
V_V_HM	1.64491544080912	1.92496933530371	47504.5993324632	-2.12805125871142	5.41788214032966	-488
V_V_WT	1.75626096379023	1.92234000237771	47504.5993324632	-2.01155220658581	5.52407413416626	-487
V_V_HT	1.89821560698498	1.9221891444936	47504.5993324632	-1.86930187983772	5.66573309380769	-487
V_V_HM	1.6365622407688	1.92214701202159	47504.5993324632	-2.13087266582214	5.40399714735973	-487
V_V_WT	1.78635534128848	1.92002282463413	47504.5993324632	-1.9769161284469	5.54962681102386	-486
V_V_HT	1.89437824138882	1.91985446170066	47504.5993324632	-1.86856323465276	5.65731971743039	-486
V_V_HM	1.62833610792682	1.91980932181427	47504.5993324632	-2.13451689330893	5.39118910916258	-486
V_V_WT	1.81613154542054	1.91821123147355	47504.5993324632	-1.94358917649637	5.57585226733745	-485
V_V_HT	1.89064568384652	1.91799262537425	47504.5993324632	-1.86864656707201	5.64993793476504	-485
V_V_HM	1.62026605342848	1.91793592749683	47504.5993324632	-2.13891506886086	5.37944717571783	-485
V_V_WT	1.8455286525787	1.91687541565837	47504.5993324632	-1.91157385174121	5.60263115689861	-484
V_V_HT	1.8870361160997	1.91657728176207	47504.5993324632	-1.8694820416324	5.64355427383181	-484
V_V_HM	1.61238362791691	1.91650134213977	47504.5993324632	-2.14398568709814	5.36875294293195	-484
V_V_WT	1.87448329637613	1.91598002215874	47504.5993324632	-1.88086422421749	5.62983081696976	-483
V_V_HT	1.88356789047299	1.91557705958071	47504.5993324632	-1.87098981785704	5.63812559880301	-483
V_V_HM	1.60472216835575	1.91547519706544	47504.5993324632	-2.14963588802607	5.35908022473757	-483
V_V_WT	1.90293161249968	1.91548468260626	47504.5993324632	-1.85144503567422	5.65730826067358	-482
V_V_HT	1.8802592438797	1.91495601942667	47504.5993324632	-1.87308121710135	5.63359970486076	-482
V_V_HM	1.59731553672854	1.91482267039465	47504.5993324632	-2.15576355829308	5.35039463175016	-482
V_V_WT	1.93080951971639	1.91534500378115	47504.5993324632	-1.82329335601547	5.68491239544825	-481
V_V_HT	1.8771278547718	1.91467450880575	47504.5993324632	-1.87566084147263	5.62991655101624	-481
V_V_HM	1.59019832637745	1.91450530911219	47504.5993324632	-2.16225873611175	5.34265538886665	-481
V_V_WT	1.95805289109007	1.9155131370135	47504.5993324632	-1.79637952811821	5.71248531029836	-480
V_V_HT	1.87419127116393	1.91468965769378	47504.5993324632	-1.87862711711196	5.62700965943983	-480
V_V_HM	1.58340531288767	1.91448150618375	47504.5993324632	-2.16900509553036	5.33581572130571	-480
V_V_WT	1.98459810917195	1.91593872171434	47504.5993324632	-1.77066846197561	5.7398646803195	-479
V_V_HT	1.87146668601001	1.91495620465421	47504.5993324632	-1.8818741380196	5.62480751003962	-479
V_V_HM	1.57697123445447	1.91470729735314	47504.5993324632	-2.17588172779938	5.32982419670831	-479
V_V_WT	2.01038429394233	1.91657088638482	47504.5993324632	-1.74612132876131	5.76688991664598	-478
V_V_HT	1.86896948296603	1.91542824468128	47504.5993324632	-1.8852965460891	5.62323551202115	-478
V_V_HM	1.5709305690945	1.91513804602232	47504.5993324632	-2.18276666654849	5.32462780473748	-478
V_V_WT	2.03535383855604	1.91735961793847	47504.5993324632	-1.72269770897466	5.79340538608674	-477
V_V_HT	1.8667130469527	1.91606043596927	47504.5993324632	-1.8887920858292	5.6222181797346	-477
V_V_HM	1.565317333903	1.91572960916807	47504.5993324632	-2.18953937374229	5.32017404154829	-477
V_V_WT	2.05944982238673	1.91825560864007	47504.5993324632	-1.70035787939445	5.81925752416791	-476
V_V_HT	1.86471035095175	1.9168078861813	47504.5993324632	-1.89225979465285	5.62168049655636	-476
V_V_HM	1.56016543586471	1.91643823270189	47504.5993324632	-2.19608018377339	5.31641105550281	-476
V_V_WT	2.08261532503531	1.91921064844451	47504.5993324632	-1.67906426806008	5.8442949181307	-475
V_V_HT	1.86297436418174	1.9176265124635	47504.5993324632	-1.89560030033413	5.62154902869761	-475
V_V_HM	1.55550878547767	1.91722090291717	47504.5993324632	-2.20227087867989	5.31328844963523	-475
V_V_WT	2.10479476662077	1.92017881584317	47504.5993324632	-1.65878244805627	5.86837198129782	-474
V_V_HT	1.861517437691	1.91847410103293	47504.5993324632	-1.89871851222236	5.62175338760436	-474
V_V_HM	1.55138094442567	1.91803637283684	47504.5993324632	-2.20799705212864	5.31075894097999	-474
V_V_WT	2.12593790543496	1.92111882391788	47504.5993324632	-1.63948173815672	5.89135754902663	-473
V_V_HT	1.86034943841553	1.91931238499598	47504.5993324632	-1.90152955973726	5.62222843656833	-473
V_V_HM	1.54781408671194	1.91884717250178	47504.5993324632	-2.21315308847484	5.30878126189872	-473
V_V_WT	2.14599746073992	1.92199381417791	47504.5993324632	-1.62113717594435	5.91313209742419	-472
V_V_HT	1.85947892589683	1.92010689170716	47504.5993324632	-1.9039573164722	5.62291516826585	-472
V_V_HM	1.54483960050283	1.91961946886742	47504.5993324632	-2.21764128631368	5.30732048731934	-472
V_V_WT	2.16493259544632	1.92277317519816	47504.5993324632	-1.60372959968908	5.93359479058173	-471
V_V_HT	1.85891167134163	1.92082857046232	47504.5993324632	-1.9059390714358	5.62376241411906	-471
V_V_HM	1.5424870877125	1.92032464492565	47504.5993324632	-2.22137595399665	5.30635012942165	-471
V_V_WT	2.18270409074948	1.9234311676739	47504.5993324632	-1.58724777879994	5.95265596029891	-470
V_V_HT	1.85865275909036	1.92145261057611	47504.5993324632	-1.90742111099894	5.62472662917967	-470
V_V_HM	1.54078571239831	1.92093816534718	47504.5993324632	-2.22427983787941	5.30585126267603	-470
V_V_WT	2.1992727281052	1.92394656153908	47504.5993324632	-1.57168932059606	5.97023477680646	-469
V_V_HT	1.85870726856695	1.92195814372092	47504.5993324632	-1.90835745352496	5.62577199065887	-469
V_V_HM	1.53976463531183	1.92143929459175	47504.5993324632	-2.22628313526271	5.30581240588637	-469
V_V_WT	2.21459928400004	1.92430286034918	47504.5993324632	-1.55706111532994	5.98625968333002	-468
V_V_HT	1.85908028351922	1.922328461764	47504.5993324632	-1.90871026709326	5.6268708341317	-468
V_V_HM	1.53945301512672	1.92181131262606	47504.5993324632	-2.22732391597487	5.30622994622832	-468
V_V_WT	2.22864667586741	1.92448918125189	47504.5993324632	-1.54337891502612	6.00067226676095	-467
V_V_HT	1.85977610274719	1.92255181831178	47504.5993324632	-1.90845222980885	5.62800443530323	-467
V_V_HM	1.53987939184756	1.92204229615933	47504.5993324632	-2.22735027019534	5.30710905389045	-467
V_V_WT	2.24138636644645	1.9245022994358	47504.5993324632	-1.5306649362702	6.01343766916311	-466
V_V_HT	1.86079590724341	1.92262327550382	47504.5993324632	-1.90757248240397	5.62916429689078	-466
V_V_HM	1.54106983381031	1.92212691474939	47504.5993324632	-2.2263256818473	5.30846534946791	-466
V_V_WT	2.25279421638846	1.92434521631865	47504.5993324632	-1.51894920123145	6.02453763400836	-465
V_V_HT	1.86213931295492	1.92254346278657	47504.5993324632	-1.90607264265537	5.63035126856521	-465
V_V_HM	1.5430491182666	1.92206523688522	47504.5993324632	-2.22422550791846	5.31032374445167	-465
V_V_WT	2.26285746560495	1.92402864808386	47504.5993324632	-1.50826547386701	6.03398040507692	-464
V_V_HT	1.8638020858315	1.92231994740715	47504.5993324632	-1.903971776523	5.631575948186	-464
V_V_HM	1.54583872224078	1.92186406940343	47504.5993324632	-2.22104161287901	5.31271905736058	-464
V_V_WT	2.27157488791258	1.9235702442692	47504.5993324632	-1.49864957370005	6.04179934952521	-463
V_V_HT	1.86577616676983	1.92196658454222	47504.5993324632	-1.90130509944936	5.63285743298902	-463
V_V_HM	1.5494567588813	1.92153633964652	47504.5993324632	-2.21678122135181	5.3156947391144	-463
V_V_WT	2.27894992924961	1.92299200135978	47504.5993324632	-1.49014116820939	6.04804102670861	-462
V_V_HT	1.86805201655497	1.92150123785533	47504.5993324632	-1.89811716367867	5.6342211967886	-462
V_V_HM	1.55391998738341	1.921098893107	47504.5993324632	-2.21146059154144	5.31930056630826	-462
V_V_WT	2.28499789223755	1.92232082068583	47504.5993324632	-1.48277768175533	6.05277346623043	-461
V_V_HT	1.8706165305377	1.92094633428848	47504.5993324632	-1.89446503097869	5.6356980920541	-461
V_V_HM	1.55924172323665	1.92057304583798	47504.5993324632	-2.20510818771929	5.32359163419259	-461
V_V_WT	2.28974832346515	1.92158754349367	47504.5993324632	-1.4765900170213	6.05608666395161	-460
V_V_HT	1.87345248098762	1.92032805617233	47504.5993324632	-1.89041724681252	5.63732220878776	-460
V_V_HM	1.56543115106191	1.91998381497778	47504.5993324632	-2.19776385920388	5.3286261613277	-460
V_V_WT	2.29324262640973	1.92082490807626	47504.5993324632	-1.47160093804004	6.0580861908595	-459
V_V_HT	1.87653933726341	1.91967455142195	47504.5993324632	-1.88604951212692	5.63912818665373	-459
V_V_HM	1.57249402135304	1.9193581922434	47504.5993324632	-2.1894747596425	5.33446280234857	-459
V_V_WT	2.29552457675865	1.92006468944118	47504.5993324632	-1.46782894858145	6.05887810209875	-458
V_V_HT	1.87985591287127	1.91901336953501	47504.5993324632	-1.88143701081468	5.64114883655721	-458
V_V_HM	1.58043539986622	1.91872265543513	47504.5993324632	-2.1802877201362	5.34115851986865	-458
V_V_WT	2.29664021396287	1.91933676855247	47504.5993324632	-1.46528657630015	6.05856700422589	-457
V_V_HT	1.88338050972287	1.918370645969	47504.5993324632	-1.87665266682472	5.64341368627047	-457
V_V_HM	1.58925969141768	1.91810238167632	47504.5993324632	-2.17024768338109	5.34876706621646	-457
V_V_WT	2.29664687625231	1.91866929415093	47504.5993324632	-1.46397165489011	6.05726540739473	-456
V_V_HT	1.88708889983305	1.91777130232913	47504.5993324632	-1.87176955483544	5.64594735450154	-456
V_V_HM	1.59896803775015	1.91752145607692	47504.5993324632	-2.15940071478528	5.35733679028558	-456
V_V_WT	2.295615128199	1.91808767359808	47504.5993324632	-1.46386341856163	6.05509367495962	-455
V_V_HT	1.89095408605033	1.91723816347203	47504.5993324632	-1.86685940903509	5.64876758113575	-455
V_V_HM	1.60955773307518	1.91700202071235	47504.5993324632	-2.14779291891332	5.36690838506368	-455
V_V_WT	2.29362628970563	1.91761320130858	47504.5993324632	-1.46492228476126	6.05217486417252	-454
V_V_HT	1.89494699982035	1.91679071824204	47504.5993324632	-1.86198949638427	5.65188349602497	-454
V_V_HM	1.62102294157436	1.91656306970398	47504.5993324632	-2.135467360326	5.37751324347472	-454
V_V_WT	2.29076575907066	1.91726166795223	47504.5993324632	-1.4670938051232	6.04862532326452	-453
V_V_HT	1.89903788626111	1.9164438325663	47504.5993324632	-1.8572187091892	5.65529448171142	-453
V_V_HM	1.63335663166468	1.91621919014207	47504.5993324632	-2.12245966150632	5.38917292483568	-453
V_V_WT	2.28712671758704	1.91704326671135	47504.5993324632	-1.47030477713379	6.04455821230786	-452
V_V_HT	1.90319588191385	1.91620765927653	47504.5993324632	-1.85259781060015	5.65898957442784	-452
V_V_HM	1.64654945549733	1.9159804736255	47504.5993324632	-2.10879894997744	5.4018978609721	-452
V_V_WT	2.28280428886734	1.91696180384849	47504.5993324632	-1.47446753750804	6.04007611524273	-451
V_V_HT	1.90738984567815	1.91608687979329	47504.5993324632	-1.84816711736703	5.66294680872332	-451
V_V_HM	1.66059148918995	1.91585176747899	47504.5993324632	-2.0945046504456	5.41568762882551	-451
V_V_WT	2.27789516656911	1.91701473199844	47504.5993324632	-1.47948039971712	6.03527073285534	-450
V_V_HT	1.91158855530317	1.91608069779718	47504.5993324632	-1.84395629094356	5.66713340154989	-450
V_V_HM	1.67547230569354	1.91583265985686	47504.5993324632	-2.07958638273661	5.43053099412368	-450
V_V_WT	2.27250232174546	1.91719395952992	47504.5993324632	-1.48522453299794	6.03022917648886	-449
V_V_HT	1.91576050425552	1.91618352860961	47504.5993324632	-1.83998589181532	5.67150690032637	-449
V_V_HM	1.69117948315958	1.91591814051766	47504.5993324632	-2.06404674855592	5.44640571487509	-449
V_V_WT	2.2667315571131	1.9174859219962	47504.5993324632	-1.49156754812935	6.02503066235555	-448
V_V_HT	1.91987417662214	1.9163850036203	47504.5993324632	-1.83626711327491	5.6760154665192	-448
V_V_HM	1.70769965782808	1.9160985901402	47504.5993324632	-2.04788025766008	5.46327957331624	-448
V_V_WT	2.26069480286136	1.91787298307114	47504.5993324632	-1.49836294747723	6.01975255319996	-447
V_V_HT	1.92389846449128	1.91667115841281	47504.5993324632	-1.83280369278337	5.68060062176594	-447
V_V_HM	1.72501727626734	1.91636091718399	47504.5993324632	-2.03107680387916	5.48111135641384	-447
V_V_WT	2.25451051855627	1.91833468687914	47504.5993324632	-1.50545217767453	6.01447321478706	-446
V_V_HT	1.92780308121198	1.91702547702258	47504.5993324632	-1.82959354547117	5.68519970789513	-446
V_V_HM	1.74311429758345	1.91668955200699	47504.5993324632	-2.01362391139189	5.4998525065588	-446
V_V_WT	2.24830262925306	1.91884892385706	47504.5993324632	-1.51266797861444	6.00927323712056	-445
V_V_HT	1.93155898114633	1.91742986053056	47504.5993324632	-1.8266302428429	5.68974820513556	-445
V_V_HM	1.76197036588287	1.917067367696	47504.5993324632	-1.99550836710346	5.51944909886919	-445
V_V_WT	2.24219886091167	1.91939274871687	47504.5993324632	-1.519837651253	6.00423537307635	-444
V_V_HT	1.93513842778543	1.91786530186622	47504.5993324632	-1.82390426728456	5.69418112285542	-444
V_V_HM	1.78156330630911	1.91747631997619	47504.5993324632	-1.97671697884042	5.53984359145864	-444
V_V_WT	2.23632798284674	1.9199422917483	47504.5993324632	-1.52678564131111	5.99944160700459	-443
V_V_HT	1.93851436119985	1.91831178404006	47504.5993324632	-1.82140344514747	5.69843216754717	-443
V_V_HM	1.80187027816082	1.91789734210223	47504.5993324632	-1.95723521621786	5.5609757725395	-443
V_V_WT	2.23082005929292	1.92047447688094	47504.5993324632	-1.53333665513479	5.99497677372063	-442
V_V_HT	1.9416613405429	1.91874975804592	47504.5993324632	-1.81911490095403	5.70243758203983	-442
V_V_HM	1.82286722169696	1.91831176351664	47504.5993324632	-1.93705054442416	5.58278498781808	-442
V_V_WT	2.22580538499939	1.92096703751405	47504.5993324632	-1.5393167551274	5.99092752512617	-441
V_V_HT	1.94455485195778	1.91916015077729	47504.5993324632	-1.81702576500674	5.7061354689223	-441
V_V_HM	1.84452951974459	1.91870131524912	47504.5993324632	-1.91615177319613	5.60521081268531	-441
V_V_WT	2.22141353202355	1.92140082641644	47504.5993324632	-1.54455884039177	5.98738590443887	-440
V_V_HT	1.94717305243998	1.91952637071961	47504.5993324632	-1.81512536071055	5.70947146559051	-440
V_V_HM	1.86683129201939	1.91905005998342	47504.5993324632	-1.89453354545629	5.62819612949508	-440
V_V_WT	2.21777216534372	1.921761182558	47504.5993324632	-1.54890651012649	5.98445084081393	-439
V_V_HT	1.94949755519074	1.91983550691099	47504.5993324632	-1.81340676919916	5.71240187958064	-439
V_V_HM	1.8897452534948	1.91934554848458	47504.5993324632	-1.87219874555741	5.651689252547	-439
V_V_WT	2.21500648295549	1.92203800751943	47504.5993324632	-1.55221477329348	5.98222773920447	-438
V_V_HT	1.95151306283504	1.92007841571196	47504.5993324632	-1.81186736618691	5.71489349185698	-438
V_V_HM	1.91324302700767	1.91957890756937	47504.5993324632	-1.8491583590999	5.67564441311524	-438
V_V_WT	2.21324015835507	1.92222438913537	47504.5993324632	-1.55434640845625	5.98082672516639	-437
V_V_HT	1.9532056176483	1.92024854537895	47504.5993324632	-1.81050826788976	5.71691950318635	-437
V_V_HM	1.93729585021907	1.91974371317014	47504.5993324632	-1.82542855716068	5.70002025759883	-437
V_V_WT	2.21259291990991	1.92231785451821	47504.5993324632	-1.55517684035313	5.98036268017294	-436
V_V_HT	1.95456411565719	1.92034305334997	47504.5993324632	-1.80933500681995	5.71846323813433	-436
V_V_HM	1.96187424040385	1.9198370726596	47504.5993324632	-1.80103315287512	5.72478163368283	-436
V_V_WT	2.21318210038388	1.92231916501126	47504.5993324632	-1.55459022846378	5.98095442923155	-435
V_V_HT	1.95557895230206	1.92036178245272	47504.5993324632	-1.80835687947723	5.71951478408136	-435
V_V_HM	1.98694838990539	1.91985864483612	47504.5993324632	-1.77600128513993	5.74989806495071	-435
V_V_WT	2.21511930269796	1.92223332056395	47504.5993324632	-1.55248476983772	5.98272337523365	-434
V_V_HT	1.95624364363248	1.92030817302916	47504.5993324632	-1.80758711293021	5.72007440019517	-434
V_V_HM	2.01248788817009	1.91981152757378	47504.5993324632	-1.750369436385	5.77534521272519	-434
V_V_WT	2.21851284830533	1.92206808348591	47504.5993324632	-1.54876735725671	5.98579305386738	-433
V_V_HT	1.956553316477	1.92018800202604	47504.5993324632	-1.80704190324638	5.72014853620037	-433
V_V_HM	2.03846204748636	1.91970104935902	47504.5993324632	-1.72417873822956	5.80110283320227	-433
V_V_WT	2.22346155282373	1.92183526474085	47504.5993324632	-1.54336232475635	5.99028543040381	-432
V_V_HT	1.9565072557939	1.92001055821754	47504.5993324632	-1.80674017159418	5.71975468318197	-432
V_V_HM	2.06483953684294	1.91953591484856	47504.5993324632	-1.69747758293322	5.8271566566191	-432
V_V_WT	2.23005409394799	1.92155006698207	47504.5993324632	-1.53621079205392	5.99631897994989	-431
V_V_HT	1.95610894595769	1.91978811237688	47504.5993324632	-1.80670248448545	5.71892037640084	-431
V_V_HM	2.0915884128844	1.91932770509227	47504.5993324632	-1.67032061287043	5.85349743863923	-431
V_V_WT	2.23837707590028	1.92122819350212	47504.5993324632	-1.52725693359932	6.00401108539988	-430
V_V_HT	1.95536271023779	1.91953339588248	47504.5993324632	-1.8069494723298	5.71767489280538	-430
V_V_HM	2.11867659989364	1.91908844816282	47504.5993324632	-1.64276347894818	5.88011667873547	-430
V_V_WT	2.24851446022018	1.92088525386119	47504.5993324632	-1.51644738280827	6.01347630324863	-429
V_V_HT	1.95427373701912	1.91925910549833	47504.5993324632	-1.80750083257643	5.71604830661468	-429
V_V_HM	2.14607192410809	1.91883014780219	47504.5993324632	-1.61486188243044	5.90700573064662	-429
V_V_WT	2.26053959242575	1.92053765130747	47504.5993324632	-1.50374094475756	6.02482012960906	-428
V_V_HT	1.95285062965716	1.91897873662772	47504.5993324632	-1.80837441304829	5.71407567236262	-428
V_V_HM	2.17374177823984	1.91856560121695	47504.5993324632	-1.58667351330821	5.93415706978789	-428
V_V_WT	2.27452317231817	1.92020050066379	47504.5993324632	-1.48909654490922	6.03814288954557	-427
V_V_HT	1.95110285847721	1.91870475289054	47504.5993324632	-1.80958517228855	5.71179088924297	-427
V_V_HM	2.20165344690697	1.91830663190534	47504.5993324632	-1.55825426118456	5.9615611549985	-427
V_V_WT	2.29053274387937	1.9198871293808	47504.5993324632	-1.47247276127013	6.05353824902888	-426
V_V_HT	1.94904070804557	1.91844816657097	47504.5993324632	-1.81114440996124	5.70922582605239	-426
V_V_HM	2.22977410446986	1.91806368947536	47504.5993324632	-1.5296574330763	5.98920564201602	-426
V_V_WT	2.30862326237449	1.91960990688167	47504.5993324632	-1.45383888281681	6.07108540756578	-425
V_V_HT	1.94667775797381	1.9182193199642	47504.5993324632	-1.8130588174974	5.70641433344502	-425
V_V_HM	2.25807051763661	1.91784661732691	47504.5993324632	-1.50093555547618	6.01707659074941	-425
V_V_WT	2.32884652554678	1.91937855251775	47504.5993324632	-1.43316216186997	6.09085521296352	-424
V_V_HT	1.94402840089618	1.91802637508407	47504.5993324632	-1.81532999992351	5.70338680171586	-424
V_V_HM	2.28650933572038	1.91766318897074	47504.5993324632	-1.47213721526035	6.04515588670111	-424
V_V_WT	2.35125434395462	1.91919948338177	47504.5993324632	-1.41040336546232	6.11291205337157	-423
V_V_HT	1.94110704214902	1.91787473350479	47504.5993324632	-1.8179541390639	5.70016822336194	-423
V_V_HM	2.31505722194139	1.91751854634622	47504.5993324632	-1.44330582748135	6.07342027136414	-423
V_V_WT	2.37589851250209	1.91907571640602	47504.5993324632	-1.38551661191912	6.1373136369233	-422
V_V_HT	1.93792807261232	1.91776695207165	47504.5993324632	-1.82092185549095	5.69677800071558	-422
V_V_HM	2.34368082887895	1.91741511910844	47504.5993324632	-1.41447950171768	6.10184115947558	-422
V_V_WT	2.40283083456942	1.91900689157337	47504.5993324632	-1.35844939222152	6.16411106136036	-421
V_V_HT	1.93450589408468	1.9177027622602	47504.5993324632	-1.82421822109439	5.69323000926375	-421
V_V_HM	2.37234681379959	1.91735264333551	47504.5993324632	-1.3856910634122	6.13038469101138	-421
V_V_WT	2.43209933734426	1.91898978166866	47504.5993324632	-1.32914735379522	6.19334602848374	-420
V_V_HT	1.93085553500813	1.9176795255568	47504.5993324632	-1.82782303590874	5.68953410592499	-420
V_V_HM	2.40102172516315	1.91732860346336	47504.5993324632	-1.35696903356452	6.15901248389083	-420
V_V_WT	2.46373308375669	1.91902000696442	47504.5993324632	-1.29757284938331	6.2250390168967	-419
V_V_HT	1.92699510325691	1.9176937746018	47504.5993324632	-1.83171139598656	5.68570160250039	-419
V_V_HM	2.42967156791495	1.91733972974421	47504.5993324632	-1.32834099847809	6.187684134308	-419
V_V_WT	2.49773817824745	1.91909271614125	47504.5993324632	-1.26371026589152	6.25918662238642	-418
V_V_HT	1.92294618952021	1.91774179780158	47504.5993324632	-1.83585443586348	5.68174681490391	-418
V_V_HM	2.45826169608058	1.91738256004702	47504.5993324632	-1.29983481830231	6.21635821046347	-418
V_V_WT	2.53409758153071	1.91920293290177	47504.5993324632	-1.22756688899349	6.2957620520549	-417
V_V_HT	1.9187335655812	1.91781991075546	47504.5993324632	-1.84022016227971	5.6776872934421	-417
V_V_HM	2.48675682783053	1.91745369430856	47504.5993324632	-1.27147911069543	6.24499276635649	-417
V_V_WT	2.57277491398274	1.91934550102745	47504.5993324632	-1.18916899205283	6.33471882001831	-416
V_V_HT	1.91438443694026	1.91792436358248	47504.5993324632	-1.84477401991594	5.67354289379647	-416
V_V_HM	2.51512115460698	1.9175496943637	47504.5993324632	-1.24330294536371	6.27354525457767	-416
V_V_WT	2.61372607475814	1.91951417367573	47504.5993324632	-1.14854843201658	6.37600058153286	-415
V_V_HT	1.90992684592455	1.91805048560059	47504.5993324632	-1.84947881184321	5.66933250369231	-415
V_V_HM	2.54331865772662	1.91766624425797	47504.5993324632	-1.21533388165962	6.30197119711285	-415
V_V_WT	2.6568878307473	1.91970316803416	47504.5993324632	-1.1057571076014	6.41953276909601	-414
V_V_HT	1.90539059590091	1.91819403775928	47504.5993324632	-1.85429642609663	5.66507761789845	-414
V_V_HM	2.57131285265072	1.91779945343967	47504.5993324632	-1.1876007785864	6.33022648388784	-414
V_V_WT	2.70217793571059	1.91990748867358	47504.5993324632	-1.06086747393622	6.46522334535741	-413
V_V_HT	1.90080705163386	1.91835146150115	47504.5993324632	-1.85918852308964	5.66080262635736	-413
V_V_HM	2.59906678997147	1.91794608844235	47504.5993324632	-1.16013424791257	6.35826782785551	-413
V_V_WT	2.74951034773922	1.92012133933647	47504.5993324632	-1.01395421218442	6.51297490766287	-412
V_V_HT	1.89620788749367	1.91851844156098	47504.5993324632	-1.86411497047204	5.65653074545938	-412
V_V_HM	2.62654343672249	1.91810217417896	47504.5993324632	-1.13296353137857	6.38605040482355	-412
V_V_WT	2.79879548450199	1.9203382697688	47504.5993324632	-0.965094262089453	6.56268523109343	-411
V_V_HT	1.89162488379439	1.91869001576608	47504.5993324632	-1.86903426200224	5.65228402959101	-411
V_V_HM	2.65370569015034	1.91826309514594	47504.5993324632	-1.10611668528659	6.41352806558727	-411
V_V_WT	2.84992957122406	1.92055282884457	47504.5993324632	-0.914380714143306	6.61423985659143	-410
V_V_HT	1.8870902790914	1.91886201151441	47504.5993324632	-1.87390598076673	5.64808653894953	-410
V_V_HM	2.68051621014076	1.9184249788246	47504.5993324632	-1.07962345956033	6.44065587984185	-410
V_V_WT	2.9028019943766	1.92075976449087	47504.5993324632	-0.861913887738773	6.66751787649198	-409
V_V_HT	1.88263640526842	1.91903032457615	47504.5993324632	-1.87868975053422	5.64396256107107	-409
V_V_HM	2.7069375621373	1.91858399428418	47504.5993324632	-1.05351378007861	6.4673889043532	-409
V_V_WT	2.95728895209754	1.92095520257799	47504.5993324632	-0.807809991389775	6.72238789558485	-408
V_V_HT	1.87829552887063	1.91919194005451	47504.5993324632	-1.88334739551987	5.63993845326113	-408
V_V_HM	2.73293218314744	1.91873733433415	47504.5993324632	-1.02781970770144	6.49368407399632	-408
V_V_WT	3.01326335967754	1.92113513252156	47504.5993324632	-0.752188249004431	6.77871496835951	-407
V_V_HT	1.87409991105968	1.91934359839096	47504.5993324632	-1.88784026578186	5.63604008790123	-407
V_V_HM	2.75846248502456	1.91888192594769	47504.5993324632	-1.00257280740008	6.5194977774492	-407
V_V_WT	3.07059811248005	1.92129490546195	47504.5993324632	-0.695166653389689	6.83636287834979	-406
V_V_HT	1.87008179488513	1.91948135364146	47504.5993324632	-1.89212838416544	5.6322919739357	-406
V_V_HM	2.78349086237406	1.91901400317955	47504.5993324632	-0.977803303264009	6.54478502801213	-406
V_V_WT	3.12916612924588	1.92142931596707	47504.5993324632	-0.636862083085348	6.89519434157712	-405
V_V_HT	1.86627344624186	1.91960064483986	47504.5993324632	-1.89617054521853	5.62871743770224	-405
V_V_HM	2.80797973382916	1.91912917573551	47504.5993324632	-0.953540171622194	6.56949963928052	-405
V_V_WT	3.18884030574571	1.92153275392461	47504.5993324632	-0.577390646422527	6.95507125791394	-404
V_V_HT	1.86270710928589	1.91969643028516	47504.5993324632	-1.89992462298096	5.62533884155273	-404
V_V_HM	2.83189149604833	1.91922255860567	47504.5993324632	-0.929811441128768	6.59359443322542	-404
V_V_WT	3.24949354802272	1.92159942637032	47504.5993324632	-0.516868083067415	7.01585517911285	-403
V_V_HT	1.85941504063634	1.91976338453847	47504.5993324632	-1.90334792289923	5.62217800417191	-403
V_V_HM	2.85518855806965	1.91928896253051	47504.5993324632	-0.906644531724695	6.61702164786399	-403
V_V_WT	3.31099680002231	1.92162418888642	47504.5993324632	-0.455413365944164	7.07740696598879	-402
V_V_HT	1.85642906827774	1.91979663144484	47504.5993324632	-1.90639905965722	5.61925719621271	-402
V_V_HM	2.87783345986537	1.91932360215398	47504.5993324632	-0.884067524073291	6.63973444380403	-402
V_V_WT	3.3732131131356	1.9216044272677	47504.5993324632	-0.39315831978303	7.13958454605423	-401
V_V_HT	1.85377930320634	1.91979340333306	47504.5993324632	-1.90904249758459	5.61660110399726	-401
V_V_HM	2.89978927087428	1.91932369923971	47504.5993324632	-0.862111903353757	6.66169044510232	-401
V_V_WT	3.43600208112374	1.92153910030805	47504.5993324632	-0.330241310044396	7.20224547229187	-400
V_V_HT	1.85149490951232	1.9197522166736	47504.5993324632	-1.91124616485262	5.61423598387726	-400
V_V_HM	2.92101939498121	1.91928769044206	47504.5993324632	-0.840811201502063	6.68284999146449	-400
V_V_WT	3.49921607669889	1.92143035421619	47504.5993324632	-0.266814170615075	7.26524632401286	-399
V_V_HT	1.8496024044908	1.91967431072182	47504.5993324632	-1.91298597312391	5.6121907821055	-399
V_V_HM	2.94148825625833	1.91921662098832	47504.5993324632	-0.820203043106083	6.70317955562275	-399
V_V_WT	3.56270000461639	1.92128380229654	47504.5993324632	-0.203042998894547	7.32844300812732	-398
V_V_HT	1.84812493047457	1.9195639229035	47504.5993324632	-1.91424708547925	5.61049694642838	-398
V_V_HM	2.96116168342663	1.91911441751913	47504.5993324632	-0.800329295715131	6.72265266256839	-398
V_V_WT	3.62629282709498	1.92110804985731	47504.5993324632	-0.139105699187976	7.39169135337794	-397
V_V_HT	1.84708204771311	1.91942790503847	47504.5993324632	-1.9150233713314	5.60918746675763	-397
V_V_HM	2.98000712176622	1.91898752555307	47504.5993324632	-0.781235147355278	6.74124939088773	-397
V_V_WT	3.68982959887841	1.92091360465105	47504.5993324632	-0.0751878120929166	7.45484700984973	-396
V_V_HT	1.84649019841529	1.91927479638138	47504.5993324632	-1.91531512552952	5.6082955223601	-396
V_V_HM	2.99799352204149	1.9188440218068	47504.5993324632	-0.762967477739242	6.75895452182223	-396
V_V_WT	3.75314464070049	1.92071051935949	47504.5993324632	-0.0114747202717238	7.5177640016727	-395
V_V_HT	1.84636519529405	1.91911276299943	47504.5993324632	-1.91512254096606	5.60785293155416	-395
V_V_HM	3.01509014850129	1.91869162729596	47504.5993324632	-0.745572155916348	6.77575245291893	-395
V_V_WT	3.81607226526609	1.92050766362529	47504.5993324632	0.0518505043573705	7.5802940261748	-394
V_V_HT	1.84672284561019	1.91894897067771	47504.5993324632	-1.9144438554188	5.60788954663918	-394
V_V_HM	3.03126625478806	1.91853710496621	47504.5993324632	-0.729093183711773	6.7916256932879	-394
V_V_WT	3.8784471105887	1.92031294441668	47504.5993324632	0.114607002040044	7.64228721913736	-393
V_V_HT	1.84757825502261	1.91878979939514	47504.5993324632	-1.91327646807631	5.60843297812153	-393
V_V_HM	3.04649157700052	1.91838647191983	47504.5993324632	-0.713572618631055	6.8065557726321	-393
V_V_WT	3.94010566387911	1.92013457320154	47504.5993324632	0.176615165395672	7.70359616236255	-392
V_V_HT	1.84894299230075	1.91864199988293	47504.5993324632	-1.91162204169635	5.60950802629784	-392
V_V_HM	3.06073824455361	1.9182461267394	47504.5993324632	-0.699050872570224	6.82052736167745	-392
V_V_WT	4.00088786448613	1.91998096278054	47504.5993324632	0.237698444566649	7.76407728440561	-391
V_V_HT	1.85082436302738	1.91851262912609	47504.5993324632	-1.90948710248503	5.61113582853979	-391
V_V_HM	3.07398147963418	1.91812279385298	47504.5993324632	-0.685565903315046	6.83352886258342	-391
V_V_WT	4.06063861170378	1.91986021160086	47504.5993324632	0.297685865777764	7.8235913576298	-390
V_V_HT	1.85322539912816	1.91840861186651	47504.5993324632	-1.90688219110718	5.61333298936351	-390
V_V_HM	3.08619982420092	1.91802310404642	47504.5993324632	-0.673152165339409	6.84555181374126	-390
V_V_WT	4.11920926006892	1.91977961952514	47504.5993324632	0.356414475733424	7.88200404440441	-389
V_V_HT	1.85614490259479	1.91833632284705	47504.5993324632	-1.90382100015589	5.61611080534546	-389
V_V_HM	3.09737541060351	1.91795319337739	47504.5993324632	-0.661839553052135	6.85659037425916	-389
V_V_WT	4.17645902912805	1.91974526107387	47504.5993324632	0.413731587835439	7.93918647042066	-388
V_V_HT	1.85957749273739	1.91830121231156	47504.5993324632	-1.90031959287487	5.61947457834965	-388
V_V_HM	3.10749418358012	1.91791834213605	47504.5993324632	-0.651652471157259	6.86664083831749	-388
V_V_WT	4.23225639917451	1.91976163801801	47504.5993324632	0.469496858843371	7.99501593950566	-387
V_V_HT	1.86351372587981	1.91830749401276	47504.5993324632	-1.89639567195427	5.62342312371388	-387
V_V_HM	3.11654614776677	1.91792267241179	47504.5993324632	-0.642608994371345	6.87570128990488	-387
V_V_WT	4.28648039592797	1.91983142698165	47504.5993324632	0.523584068256387	8.04937672359956	-386
V_V_HT	1.86794019377778	1.91835790984455	47504.5993324632	-1.89206801978858	5.62794840734413	-386
V_V_HM	3.12452557793133	1.9179689179573	47504.5993324632	-0.634720206119883	6.88377136198255	-386
V_V_WT	4.3390218321359	1.91995533231922	47504.5993324632	0.57588264827747	8.10216101599433	-385
V_V_HT	1.87283969511573	1.91845358090414	47504.5993324632	-1.8873560350595	5.63303542529096	-385
V_V_HM	3.13143123571556	1.91805827600854	47504.5993324632	-0.627989691360261	6.89085216279138	-385
V_V_WT	4.38978212153732	1.92013172285599	47504.5993324632	0.626297209770841	8.15326703330379	-384
V_V_HT	1.87819197730435	1.91859365943209	47504.5993324632	-1.88227830873603	5.63866226334474	-384
V_V_HM	3.13726575123649	1.9181900644415	47504.5993324632	-0.622413483002877	6.89694498547587	-384
V_V_WT	4.43866484700496	1.9203553818366	47504.5993324632	0.674741560522387	8.20258813348754	-383
V_V_HT	1.88397619310302	1.91877418916217	47504.5993324632	-1.87684793372194	5.64480031992798	-383
V_V_HM	3.14203254185741	1.9183606111921	47504.5993324632	-0.617980966387749	6.90204605010256	-383
V_V_WT	4.48557357741175	1.92061729907207	47504.5993324632	0.721136929500844	8.25001022532266	-382
V_V_HT	1.89017149016408	1.91898790015506	47504.5993324632	-1.87107151318254	5.65141449351069	-382
V_V_HM	3.14573502074253	1.91856305072413	47504.5993324632	-0.614675271804086	6.90614531328914	-382
V_V_WT	4.53041189301804	1.920904926677	47504.5993324632	0.765411490996678	8.29541229503941	-381
V_V_HT	1.89675701687898	1.91922441544325	47504.5993324632	-1.86494955972561	5.65846359348357	-381
V_V_HM	3.14837659714452	1.91878751922313	47504.5993324632	-0.612473656785505	6.90922685107455	-381
V_V_WT	4.5730862408851	1.92120298114318	47504.5993324632	0.807501647960052	8.33867083381014	-380
V_V_HT	1.90371152182088	1.91947093724463	47504.5993324632	-1.85847824094687	5.66590128458864	-380
V_V_HM	3.14996157654521	1.91902181280441	47504.5993324632	-0.611347896066318	6.91127104915674	-380
V_V_WT	4.6135175521558	1.92149563623683	47504.5993324632	0.847359351172419	8.37967575313919	-379
V_V_HT	1.91101184017088	1.9197141528443	47504.5993324632	-1.85165462855863	5.67367830890039	-379
V_V_HM	3.1504987366887	1.91925322302419	47504.5993324632	-0.611264303175647	6.91226177655304	-379
V_V_WT	4.65164149220769	1.92176732053431	47504.5993324632	0.884950786218465	8.41833219819692	-378
V_V_HT	1.91863301911187	1.91994090757045	47504.5993324632	-1.84447789203812	5.68174393026186	-378
V_V_HM	3.15000134676314	1.91946917977893	47504.5993324632	-0.612184971347371	6.91218766487365	-378
V_V_WT	4.68739977847596	1.92200220206947	47504.5993324632	0.920248701407428	8.45455085554449	-377
V_V_HT	1.92654953141884	1.92013772991571	47504.5993324632	-1.83694715426833	5.690046217106	-377
V_V_HM	3.14848448832464	1.91965678692865	47504.5993324632	-0.614069542411464	6.91103851906075	-377
V_V_WT	4.72074954327144	1.92218623281843	47504.5993324632	0.953237763372607	8.48826132317028	-376
V_V_HT	1.93473470207954	1.92029260661047	47504.5993324632	-1.82906554408578	5.69853494824485	-376
V_V_HM	3.14596775767976	1.91980453107715	47504.5993324632	-0.616875853644534	6.90881136900405	-376
V_V_WT	4.75166652920544	1.92230835076156	47504.5993324632	0.983915396437751	8.51941766197313	-375
V_V_HT	1.9431607486664	1.92039602234814	47504.5993324632	-1.82084219378465	5.70716369111746	-375
V_V_HM	3.14247613254837	1.91990328121795	47504.5993324632	-0.620561030426836	6.90551329552358	-375
V_V_WT	4.78014509613115	1.92236109807264	47504.5993324632	1.01229057789932	8.54799961436299	-374
V_V_HT	1.95179911571458	1.9204414944101	47504.5993324632	-1.81229295261107	5.71589118404022	-374
V_V_HM	3.13803990427465	1.91994680247895	47504.5993324632	-0.625082560978071	6.90116236952738	-374
V_V_WT	4.80619809991347	1.92234103851433	47504.5993324632	1.03838289869524	8.57401330113171	-373
V_V_HT	1.96062079137782	1.92042593876263	47504.5993324632	-1.80344078766219	5.72468237041783	-373
V_V_HM	3.13269455220984	1.91993210906515	47504.5993324632	-0.630399113747269	6.89578821816694	-373
V_V_WT	4.82985664615078	1.92224895457164	47504.5993324632	1.06222193074234	8.59749136155922	-372
V_V_HT	1.9695966618945	1.92034985038338	47504.5993324632	-1.79431578286274	5.73350910665175	-372
V_V_HM	3.12648061076686	1.91985963973731	47504.5993324632	-0.636471014298639	6.88943223583236	-372
V_V_WT	4.85116969736167	1.92208981574483	47504.5993324632	1.08384689626954	8.61849249845379	-371
V_V_HT	1.97869781516677	1.92021728973386	47504.5993324632	-1.78495480887171	5.74235043920525	-371
V_V_HM	3.11944347943625	1.91973324789698	47504.5993324632	-0.643260415862402	6.8821473747349	-371
V_V_WT	4.87020077924671	1.92187204169696	47504.5993324632	1.1033048183206	8.63709674017282	-370
V_V_HT	1.98789573920147	1.92003525544552	47504.5993324632	-1.77540009509732	5.75119157350027	-370
V_V_HM	3.1116324637001	1.91955960046519	47504.5993324632	-0.650731080214441	6.87399600761465	-370
V_V_WT	4.88701897245439	1.92160564921541	47504.5993324632	1.12064514450122	8.65339280040755	-369
V_V_HT	1.99716219994617	1.91981207694033	47504.5993324632	-1.76569620137501	5.76002060126736	-369
V_V_HM	3.10309833496401	1.9193466306433	47504.5993324632	-0.658847785134358	6.86504445506238	-369
V_V_WT	4.90170652620788	1.92130323185659	47504.5993324632	1.13592544048871	8.66748761192705	-368
V_V_HT	2.00646996824142	1.91955829984122	47504.5993324632	-1.75589102643203	5.76883096291488	-368
V_V_HM	3.09389522615408	1.91910439878593	47504.5993324632	-0.667576116131118	6.85536656843928	-368
V_V_WT	4.91435842040688	1.92097939603553	47504.5993324632	1.14921205740593	8.67950478340783	-367
V_V_HT	2.01579297221243	1.91928621731812	47504.5993324632	-1.74603473692741	5.77762068135226	-367
V_V_HM	3.08408047797914	1.9188446462994	47504.5993324632	-0.676881745815801	6.84504270177407	-367
V_V_WT	4.92507433745773	1.92064875693248	47504.5993324632	1.16057603170241	8.68957264321306	-366
V_V_HT	2.02510571649735	1.91900812745118	47504.5993324632	-1.73617693263129	5.786388365626	-366
V_V_HM	3.07371257552015	1.91857911738015	47504.5993324632	-0.686729207895967	6.83415435893627	-366
V_V_WT	4.93396265546457	1.92032622594192	47504.5993324632	1.1700965149415	8.69782879598763	-365
V_V_HT	2.03438401525605	1.91873661499833	47504.5993324632	-1.72636646568461	5.79513449619671	-365
V_V_HM	3.06285202576706	1.91831983823917	47504.5993324632	-0.697081566922662	6.82278561845678	-365
V_V_WT	4.94113393845086	1.92002515228689	47504.5993324632	1.17785790648366	8.70440997041805	-364
V_V_HT	2.0436040227135	1.91848292616869	47504.5993324632	-1.71664922458883	5.80385727001583	-364
V_V_HM	3.05155984880553	1.91807754967632	47504.5993324632	-0.707898854927492	6.81101855253855	-364
V_V_WT	4.94669874867453	1.91975645788387	47504.5993324632	1.18394936147843	8.70944813587063	-363
V_V_HT	2.05274189107839	1.91825621791336	47504.5993324632	-1.70706700488692	5.8125507870437	-363
V_V_HM	3.03989706726345	1.91786098457134	47504.5993324632	-0.719137165848466	6.79893130037537	-363
V_V_WT	4.95076897410939	1.91952871692264	47504.5993324632	1.18846596236824	8.71307198585053	-362
V_V_HT	2.06177424054731	1.91806364541126	47504.5993324632	-1.69765721063259	5.82120569172721	-362
V_V_HM	3.02792490778878	1.91767695672283	47504.5993324632	-0.730748628177741	6.78659844375531	-362
V_V_WT	4.95346291864264	1.9193494650544	47504.5993324632	1.19151124305906	8.71541459422622	-361
V_V_HT	2.07068010522638	1.91791154976798	47504.5993324632	-1.68845323637499	5.82981344682775	-361
V_V_HM	3.01570558979017	1.91753151702208	47504.5993324632	-0.742682882337852	6.77409406191818	-361
V_V_WT	4.9549045805559	1.91922495793091	47504.5993324632	1.19319694066794	8.71661222044386	-360
V_V_HT	2.07944099424118	1.91780525644833	47504.5993324632	-1.67948401097371	5.83836599945606	-360
V_V_HM	3.00330206180168	1.91742976158741	47504.5993324632	-0.7548869682576	6.76149109186097	-360
V_V_WT	4.95521905466129	1.91915845494176	47504.5993324632	1.19364176155802	8.71679634776456	-359
V_V_HT	2.0880389206943	1.91774754474386	47504.5993324632	-1.67077296877628	5.84685081016488	-359
V_V_HM	2.99077740657139	1.91737434842681	47504.5993324632	-0.76730301292156	6.74885782606435	-359
V_V_WT	4.95453177564631	1.91915011881887	47504.5993324632	1.19297082145996	8.71609272983265	-358
V_V_HT	2.09645646167947	1.9177385604519	47504.5993324632	-1.66233781845377	5.8552507418127	-358
V_V_HM	2.97819458073173	1.91736541351481	47504.5993324632	-0.779868326209298	6.73625748767277	-358
V_V_WT	4.95296964762665	1.91919857150265	47504.5993324632	1.19131372550546	8.71462556974783	-357
V_V_HT	2.10467901529956	1.91777720759383	47504.5993324632	-1.65419101376997	5.8635490443691	-357
V_V_HM	2.96561582278829	1.91740192109059	47504.5993324632	-0.792518639509577	6.72375028508616	-357
V_V_WT	4.95066026623133	1.919301051094	47504.5993324632	1.18880348268422	8.71251704977844	-356
V_V_HT	2.11269483612638	1.91786127729009	47504.5993324632	-1.64633997071836	5.87172964297112	-356
V_V_HM	2.95310238651255	1.91748178614453	47504.5993324632	-0.805188612403037	6.71139338542815	-356
V_V_WT	4.94773132457781	1.91945200815454	47504.5993324632	1.18557866309019	8.70988398606543	-355
V_V_HT	2.12049276092416	1.91798617745222	47504.5993324632	-1.6387868519774	5.87977237382572	-355
V_V_HM	2.94071531844172	1.91760063870223	47504.5993324632	-0.817808633141817	6.69923927002525	-355
V_V_WT	4.94431050239064	1.91964284534344	47504.5993324632	1.18178379735566	8.70683720742561	-354
V_V_HT	2.12806161085253	1.91814468816799	47504.5993324632	-1.63152868525896	5.88765190696402	-354
V_V_HM	2.92851565300793	1.91775158382577	47504.5993324632	-0.830304153119428	6.6873354591353	-354
V_V_WT	4.94052457644186	1.91986258080115	47504.5993324632	1.17756718685029	8.70348196603344	-353
V_V_HT	2.13539080737127	1.91832753826884	47504.5993324632	-1.62455787748381	5.89533949222635	-353
V_V_HM	2.91656387600118	1.91792575702068	47504.5993324632	-0.842597312013303	6.67572506401566	-353
V_V_WT	4.93649662447861	1.92009955649845	47504.5993324632	1.17307475922079	8.69991848973643	-352
V_V_HT	2.14247208634884	1.91852490400621	47504.5993324632	-1.61786343809951	5.90280761079719	-352
V_V_HM	2.9049182098029	1.91811377124253	47504.5993324632	-0.854611488704231	6.66444790831003	-352
V_V_WT	4.93234741137583	1.92034108099208	47504.5993324632	1.16845215474763	8.69624266800403	-351
V_V_HT	2.14929833162767	1.91872606737771	47504.5993324632	-1.61143147582973	5.91002813908506	-351
V_V_HM	2.89363558524527	1.91830538007391	47504.5993324632	-0.866269669239231	6.65354083972978	-351
V_V_WT	4.9281905192157	1.92057535576285	47504.5993324632	1.16383608077486	8.69254495765654	-350
V_V_HT	2.15586523187035	1.91892109814082	47504.5993324632	-1.60524683859825	5.91697730233895	-350
V_V_HM	2.88276921767332	1.9184910997319	47504.5993324632	-0.877500049926707	6.64303848527336	-350
V_V_WT	4.92413164852931	1.9207920718481	47504.5993324632	1.15935244354394	8.68891085351469	-349
V_V_HT	2.1621712186041	1.9191013560743	47504.5993324632	-1.59929415992393	5.92363659713214	-349
V_V_HM	2.87236835455148	1.91866268872486	47504.5993324632	-0.888237229863876	6.63297393896683	-349
V_V_WT	4.92027287009594	1.92098138732999	47504.5993324632	1.15512260413012	8.68542313606175	-348
V_V_HT	2.16821578768699	1.91925856900935	47504.5993324632	-1.5935577303827	5.92998930575669	-348
V_V_HM	2.86248048470397	1.91881225147769	47504.5993324632	-0.898418244789359	6.62337921419729	-348
V_V_WT	4.91670812431726	1.92113529112708	47504.5993324632	1.15125620476626	8.68216004386826	-347
V_V_HT	2.17400045328625	1.91938602026036	47504.5993324632	-1.58802287100998	5.93602377758248	-347
V_V_HM	2.85314927731872	1.91893338246722	47504.5993324632	-0.907986870600661	6.6142854252381	-347
V_V_WT	4.9135293291699	1.92124632517397	47504.5993324632	1.14785978134102	8.67919887699878	-346
V_V_HT	2.17952724477257	1.91947741296823	47504.5993324632	-1.5826752105036	5.94172970004873	-346
V_V_HM	2.84441744856962	1.91902006603477	47504.5993324632	-0.916888600349097	6.60572349748834	-346
V_V_WT	4.91082839442674	1.92130724078293	47504.5993324632	1.14503945115614	8.67661733769734	-345
V_V_HT	2.18479818487625	1.91952656128142	47504.5993324632	-1.57750060177809	5.94709697153059	-345
V_V_HM	2.83632771140537	1.91906637633918	47504.5993324632	-0.925069106354792	6.59772452916554	-345
V_V_WT	4.90869455466706	1.92131177252459	47504.5993324632	1.1428967291197	8.67449238021442	-344
V_V_HT	2.1898156911872	1.91952806510164	47504.5993324632	-1.5724860429757	5.95211742535011	-344
V_V_HM	2.82892158467822	1.91906712762903	47504.5993324632	-0.932476705620502	6.59031987497695	-344
V_V_WT	4.90720348899467	1.92125712342564	47504.5993324632	1.14151277644217	8.67289420154717	-343
V_V_HT	2.19458409351996	1.91947948945793	47504.5993324632	-1.56762243170494	5.95679061874486	-343
V_V_HM	2.82223456342179	1.91901997790271	47504.5993324632	-0.939071312756856	6.58354043960044	-343
V_V_WT	4.90641405902366	1.9211447127275	47504.5993324632	1.14094367300465	8.67188444504266	-342
V_V_HT	2.19910985830827	1.91938202179432	47504.5993324632	-1.56290562893886	5.9611253455554	-342
V_V_HM	2.81629469520493	1.91892606352843	47504.5993324632	-0.944827107492505	6.57741649790237	-342
V_V_WT	4.90637066819681	1.92097959396112	47504.5993324632	1.14122391725895	8.67151741913468	-341
V_V_HT	2.20340107380711	1.91923996651265	47504.5993324632	-1.55833598311004	5.96513813072425	-341
V_V_HM	2.81112364861124	1.91878951229523	47504.5993324632	-0.949730511767871	6.57197780899034	-341
V_V_WT	4.9071117504366	1.92076859206182	47504.5993324632	1.14237856615925	8.67184493471394	-340
V_V_HT	2.2074663907784	1.91905911619487	47504.5993324632	-1.55391619699783	5.96884897855463	-340
V_V_HM	2.8067404659846	1.91861587218471	47504.5993324632	-0.9537733573602	6.56725428932939	-340
V_V_WT	4.90866038122702	1.92052160682444	47504.5993324632	1.14441129145383	8.67290947100021	-339
V_V_HT	2.21131562140109	1.91884791222741	47504.5993324632	-1.54965300365821	5.9722842464604	-339
V_V_HM	2.80315743799517	1.9184132359116	47504.5993324632	-0.95695921543294	6.56327409142328	-339
V_V_WT	4.91102413737324	1.92025114965004	47504.5993324632	1.1473051474276	8.67474312731889	-338
V_V_HT	2.21495960869224	1.91861705508331	47504.5993324632	-1.54555653315029	5.97547575053476	-338
V_V_HM	2.80038002627452	1.91819186868169	47504.5993324632	-0.959302744300747	6.5600627968498	-338
V_V_WT	4.91420749253598	1.91996971396278	47504.5993324632	1.15104012045593	8.67737486461603	-337
V_V_HT	2.21840940359076	1.91837720239718	47504.5993324632	-1.54163662364737	5.97845543082889	-337
V_V_HM	2.7984123352071	1.91796198714706	47504.5993324632	-0.960819864359545	6.55764453477375	-337
V_V_WT	4.91821491529337	1.91968880406967	47504.5993324632	1.15559813051507	8.68083170007167	-336
V_V_HT	2.22167605261711	1.91813812524517	47504.5993324632	-1.53790138007427	5.98125348530849	-336
V_V_HM	2.79725846121052	1.91773294693225	47504.5993324632	-0.961524816346039	6.55604173876707	-336
V_V_WT	4.92305088012982	1.9194185776341	47504.5993324632	1.16096374292775	8.6851380173319	-335
V_V_HT	2.22477060423737	1.91790840419295	47504.5993324632	-1.53435657199315	5.98389778046789	-335
V_V_HM	2.7969225029432	1.91751295159166	47504.5993324632	-0.961429580682706	6.5552745865691	-335
V_V_WT	4.92871985234039	1.91916757407775	47504.5993324632	1.16712468560361	8.69031501907717	-334
V_V_HT	2.22770410354043	1.91769520002774	47504.5993324632	-1.53100518955773	5.98641339663858	-334
V_V_HM	2.79740856342951	1.9173088334858	47504.5993324632	-0.96054344586687	6.55536057272589	-334
V_V_WT	4.93522331129924	1.91894296913308	47504.5993324632	1.17406837338129	8.6963782492172	-333
V_V_HT	2.23048754943837	1.91750449195306	47504.5993324632	-1.5278479531781	5.98882305205483	-333
V_V_HM	2.79871936922735	1.91712628734284	47504.5993324632	-0.95887484708715	6.55631358554185	-333
V_V_WT	4.94254784889987	1.91875215864022	47504.5993324632	1.18176690220468	8.70332879559507	-332
V_V_HT	2.23313166261276	1.91734250350683	47504.5993324632	-1.52488634039364	5.99114966561916	-332
V_V_HM	2.8008508386224	1.91697125572233	47504.5993324632	-0.9564395135573	6.5581411908021	-332
V_V_WT	4.95066541971551	1.91860246771549	47504.5993324632	1.19017786931701	8.71115297011401	-331
V_V_HT	2.23564676975178	1.91721546077943	47504.5993324632	-1.52212222774005	5.9934157672436	-331
V_V_HM	2.80379213729153	1.91684969891076	47504.5993324632	-0.953259961845009	6.56084423642806	-331
V_V_WT	4.95954506020446	1.9184991537107	47504.5993324632	1.19926000669384	8.71983011371507	-330
V_V_HT	2.2380431051004	1.91712782131748	47504.5993324632	-1.51955411782573	5.99564032802654	-330
V_V_HM	2.80753108226631	1.91676588053774	47504.5993324632	-0.949356731692053	6.56441889622467	-330
V_V_WT	4.96915581094411	1.91844481885934	47504.5993324632	1.20897725449869	8.72933436738954	-329
V_V_HT	2.24033090604195	1.91708175583332	47504.5993324632	-1.51717602789383	5.99783783997774	-329
V_V_HM	2.81205549208262	1.91672186655889	47504.5993324632	-0.94474605386437	6.5688570380296	-329
V_V_WT	4.97946428786542	1.91843977037972	47504.5993324632	1.21929562651035	8.73963294922048	-328
V_V_HT	2.24252018826971	1.91707747408343	47504.5993324632	-1.51497835337669	6.00001872991612	-328
V_V_HM	2.81735198454668	1.91671784235724	47504.5993324632	-0.939441673909055	6.57414564300241	-328
V_V_WT	4.99042511499841	1.91848370642756	47504.5993324632	1.23017033837784	8.75067989161899	-327
V_V_HT	2.24461980124936	1.91711473544141	47504.5993324632	-1.51295177317749	6.0021913756762	-327
V_V_HM	2.82340119877211	1.91675357888483	47504.5993324632	-0.933462503775283	6.5802649013195	-327
V_V_WT	5.00198141120248	1.91857576563362	47504.5993324632	1.24154619725624	8.76241662514872	-326
V_V_HT	2.24663735541483	1.91719288977029	47504.5993324632	-1.51108740258481	6.00436211341448	-326
V_V_HM	2.83017794760289	1.91682847162264	47504.5993324632	-0.926832545753368	6.58718844095914	-326
V_V_WT	5.01407401187707	1.91871287561518	47504.5993324632	1.25337006045793	8.77477796329622	-325
V_V_HT	2.24858020163211	1.91730939348578	47504.5993324632	-1.50937290527203	6.00653330853625	-325
V_V_HM	2.83765588969974	1.91694009946734	47504.5993324632	-0.919573395786387	6.59488517518587	-325
V_V_WT	5.02664376305339	1.91888937351356	47504.5993324632	1.26559387329593	8.78769365281084	-324
V_V_HT	2.2504556943914	1.91745946429069	47504.5993324632	-1.50779155337986	6.00870294216267	-324
V_V_HM	2.84580868415802	1.91708388844894	47504.5993324632	-0.911702429734089	6.60331979805013	-324
V_V_WT	5.0396315027913	1.91909713294574	47504.5993324632	1.27817440165404	8.80108860392856	-323
V_V_HT	2.25227118447496	1.917636186751	47504.5993324632	-1.5063224417791	6.01086481072903	-323
V_V_HM	2.8546099846911	1.91725321230358	47504.5993324632	-0.903233006313686	6.61245297569589	-323
V_V_WT	5.05297807885405	1.9193257865727	47504.5993324632	1.2910728134243	8.81488334428381	-322
V_V_HT	2.25403402789086	1.91783070056502	47504.5993324632	-1.504940848147	6.01300890392872	-322
V_V_HM	2.864033454711	1.9174395725675	47504.5993324632	-0.894174805005852	6.62224171442786	-322
V_V_WT	5.0666243255022	1.91956304351468	47504.5993324632	1.3042540331627	8.8289946178417	-321
V_V_HT	2.25575157532207	1.91803247092505	47504.5993324632	-1.50361877343081	6.01512192407495	-321
V_V_HM	2.87405274558782	1.91763285762282	47504.5993324632	-0.884534355528674	6.63263984670431	-321
V_V_WT	5.08051017446497	1.91979560434782	47504.5993324632	1.31768405965446	8.84333628927547	-320
V_V_HT	2.25743080085032	1.91823008647354	47504.5993324632	-1.5023268771291	6.01718847882974	-320
V_V_HM	2.88464080000914	1.91782211195271	47504.5993324632	-0.874317242229021	6.6435988422473	-320
V_V_WT	5.09457119467789	1.92001171823964	47504.5993324632	1.33132149363035	8.85782089572543	-319
V_V_HT	2.25907677595456	1.91841350760551	47504.5993324632	-1.50104040999739	6.01919396190651	-319
V_V_HM	2.89576704330863	1.91799770806376	47504.5993324632	-0.86353516975209	6.65506925636936	-319
V_V_WT	5.10873875715412	1.92020231988492	47504.5993324632	1.34511547422799	8.87236204008026	-318
V_V_HT	2.26069226403456	1.91857505019669	47504.5993324632	-1.49974154764534	6.02112607571445	-318
V_V_HM	2.90739702253502	1.91815229289478	47504.5993324632	-0.852208178946873	6.6670022240169	-318
V_V_WT	5.1229416327406	1.92036098351014	47504.5993324632	1.35900736689989	8.88687589858131	-317
V_V_HT	2.26227811148044	1.91870932565143	47504.5993324632	-1.49841888196033	6.02297510492122	-317
V_V_HM	2.91949336295959	1.91828072509847	47504.5993324632	-0.840363567429752	6.67935029334893	-317
V_V_WT	5.13710805800707	1.92048259021098	47504.5993324632	1.37293544133951	8.90128067467462	-316
V_V_HT	2.26383439776412	1.91881205104766	47504.5993324632	-1.49706393888357	6.0247327344118	-316
V_V_HM	2.93201768825355	1.9183789211081	47504.5993324632	-0.828031707681901	6.692067084189	-316
V_V_WT	5.15116626751555	1.92056515399449	47504.5993324632	1.38683182468275	8.91550071034835	-315
V_V_HT	2.26535932404632	1.91888165181886	47504.5993324632	-1.495675431082	6.02639407917464	-315
V_V_HM	2.94492958163177	1.91844540268714	47504.5993324632	-0.815250119124257	6.70510928238779	-315
V_V_WT	5.16504514735576	1.92060988129218	47504.5993324632	1.4006230383967	8.92946725631481	-314
V_V_HT	2.26684924876416	1.91891930832804	47504.5993324632	-1.49425931364645	6.02795781117478	-314
V_V_HM	2.95818681821141	1.91848134048201	47504.5993324632	-0.802063321122952	6.71843695754576	-314
V_V_WT	5.17867376109352	1.92061879165887	47504.5993324632	1.4142341876917	8.94311333449535	-313
V_V_HT	2.2683001643157	1.91892685789396	47504.5993324632	-1.49282319534924	6.02942352398065	-313
V_V_HM	2.97174681970957	1.91848852580046	47504.5993324632	-0.788517402948989	6.73201104236813	-313
V_V_WT	5.19198116706741	1.92059398364813	47504.5993324632	1.42759021771205	8.95637211642277	-312
V_V_HT	2.269708062172	1.91890614976063	47504.5993324632	-1.49137470926329	6.03079083360729	-312
V_V_HM	2.98556701385504	1.91846874759916	47504.5993324632	-0.774658443253583	6.74579247096367	-312
V_V_WT	5.20489741449088	1.92053808698646	47504.5993324632	1.44061602337067	8.96917880561109	-311
V_V_HT	2.27106863402455	1.91885944583858	47504.5993324632	-1.48992259707324	6.03205986512234	-311
V_V_HM	2.99960476492959	1.91842418036487	47504.5993324632	-0.760533339779304	6.75974286963848	-311
V_V_WT	5.21735651851598	1.92045584571617	47504.5993324632	1.45323632143062	8.98147671560133	-310
V_V_HT	2.27237638364874	1.91879081986894	47504.5993324632	-1.48848033959304	6.03323310689052	-310
V_V_HM	3.01381720499107	1.918358737451	47504.5993324632	-0.746192630695447	6.77382704067758	-310
V_V_WT	5.22929348501397	1.92035219435928	47504.5993324632	1.4653764460313	8.99321052399663	-309
V_V_HT	2.2736255182568	1.91870446814654	47504.5993324632	-1.48706195440675	6.03431299092036	-309
V_V_HM	3.02816141421862	1.91827643970065	47504.5993324632	-0.731687116731345	6.78800994516858	-309
V_V_WT	5.24064331830766	1.9202315246598	47504.5993324632	1.47696279361613	9.00432384299919	-308
V_V_HT	2.27481024423902	1.91860406867525	47504.5993324632	-1.48568044406291	6.03530093254094	-308
V_V_HM	3.04259446997198	1.91818079729859	47504.5993324632	-0.717066600538256	6.80225554048222	-308
V_V_WT	5.25134102291467	1.92009759384029	47504.5993324632	1.48792300449416	9.01475904133517	-307
V_V_HT	2.27592476623209	1.91849270525134	47504.5993324632	-1.48434764820839	6.03619718067258	-307
V_V_HM	3.05707344442383	1.91807473755243	47504.5993324632	-0.702379747507218	6.81652663635487	-307
V_V_WT	5.26132160676609	1.91995350033933	47504.5993324632	1.49818601361376	9.02445719991841	-306
V_V_HT	2.27696329479318	1.91837285067352	47504.5993324632	-1.48307420300597	6.03700079259234	-306
V_V_HM	3.07155542235141	1.91796058970845	47504.5993324632	-0.687674038216106	6.83078488291892	-306
V_V_WT	5.27052203035378	1.91980224036085	47504.5993324632	1.50768290886533	9.03336115184224	-305
V_V_HT	2.2779199134017	1.91824686411559	47504.5993324632	-1.48187064898973	6.03771047579313	-305
V_V_HM	3.08599778490004	1.91784056728555	47504.5993324632	-0.672996430047449	6.84499199984754	-305
V_V_WT	5.27888915039297	1.91964874073853	47504.5993324632	1.51635089030153	9.04142741048441	-304
V_V_HT	2.27878814837621	1.9181188006958	47504.5993324632	-1.48075140792934	6.03832770468177	-304
V_V_HM	3.10035952621464	1.9177185213589	47504.5993324632	-0.658395477017309	6.8591145294466	-304
V_V_WT	5.28638008098941	1.91949957437431	47504.5993324632	1.52413418904876	9.04862597293006	-303
V_V_HT	2.27956106969864	1.91799417524032	47504.5993324632	-1.47973421897896	6.03885635837624	-303
V_V_HM	3.11460138646922	1.91759971568925	47504.5993324632	-0.643920755996019	6.87312352893445	-303
V_V_WT	5.29295399804629	1.91936066327592	47504.5993324632	1.53098037379262	9.05492762229996	-302
V_V_HT	2.28023166085813	1.91787793798267	47504.5993324632	-1.47883580117604	6.03929912289229	-302
V_V_HM	3.12868446813165	1.91748887013117	47504.5993324632	-0.6296204154964	6.88698935175969	-302
V_V_WT	5.29857008361513	1.91923666684992	47504.5993324632	1.53683949408288	9.06030067314738	-301
V_V_HT	2.2807929072968	1.91777393924999	47504.5993324632	-1.4780707157733	6.0396565303669	-301
V_V_HM	3.1425698710266	1.91738964412615	47504.5993324632	-0.615540528250033	6.90068027030324	-301
V_V_WT	5.30318990736022	1.9191314093971	47504.5993324632	1.54166562390105	9.0647141908194	-300
V_V_HT	2.28123785480022	1.91768531638524	47504.5993324632	-1.47745206622102	6.03992777582146	-300
V_V_HM	3.15621921216068	1.91730501310628	47504.5993324632	-0.601725309138644	6.91416373346001	-300
V_V_WT	5.30678699837468	1.91904957904429	47504.5993324632	1.54542310354638	9.06815089320298	-299
V_V_HT	2.28155990781132	1.91761601715356	47504.5993324632	-1.47699418575093	6.04011400137357	-299
V_V_HM	3.16959669419242	1.91723874722221	47504.5993324632	-0.588217945051463	6.9274113334363	-299
V_V_WT	5.30934940499972	1.91899683892004	47504.5993324632	1.54808888154927	9.07060992845017	-298
V_V_HT	2.28175306556726	1.91757091302432	47504.5993324632	-1.47671262327369	6.0402187544082	-298
V_V_HM	3.18266975779398	1.9171955245835	47504.5993324632	-0.575060164476227	6.94039968006419	-298
V_V_WT	5.31087734604309	1.91897897581004	47504.5993324632	1.54965183453696	9.07210285754921	-297
V_V_HT	2.2818119658829	1.91755505281888	47504.5993324632	-1.47662263673454	6.04024656850035	-297
V_V_HM	3.1954086048035	1.91718021094168	47504.5993324632	-0.562291302515528	6.95310851212253	-297
V_V_WT	5.3113735010681	1.9189998816279	47504.5993324632	1.55010701386787	9.07263998826832	-296
V_V_HT	2.28173139341582	1.91757186826606	47504.5993324632	-1.47673616771224	6.04019895454388	-296
V_V_HM	3.20778401823378	1.91719612164081	47504.5993324632	-0.549947074277076	6.96551511074464	-296
V_V_WT	5.31084293555523	1.91906139696274	47504.5993324632	1.54945587744222	9.07222999366824	-295
V_V_HT	2.28150636594091	1.91762303707514	47504.5993324632	-1.4770614867654	6.04007421864721	-295
V_V_HM	3.21976736587008	1.91724488959453	47504.5993324632	-0.538059312509091	6.97759404424924	-295
V_V_WT	5.30930030137103	1.91916439547407	47504.5993324632	1.54771136474172	9.07088923800034	-294
V_V_HT	2.28113286232152	1.91770945270295	47504.5993324632	-1.4776043662185	6.03987009086155	-294
V_V_HM	3.23133239276794	1.91732740613428	47504.5993324632	-0.526656019178047	6.98932080471393	-294
V_V_WT	5.30676493709191	1.91930785915906	47504.5993324632	1.5448948096425	9.06863506454131	-293
V_V_HT	2.28060739924962	1.91783039629885	47504.5993324632	-1.47836688042232	6.03958167892156	-293
V_V_HM	3.24245404122136	1.91744301759121	47504.5993324632	-0.515760970789927	7.00066905323265	-293
V_V_WT	5.30326531659329	1.91948961327064	47504.5993324632	1.54103894855452	9.06549168463205	-292
V_V_HT	2.27992769538346	1.91798418730838	47504.5993324632	-1.47934801680847	6.03920340757539	-292
V_V_HM	3.25310962650713	1.91759015498119	47504.5993324632	-0.505393776837201	7.01161302985146	-292
V_V_WT	5.29883220078011	1.91970512166195	47504.5993324632	1.53618343329373	9.06148096826648	-291
V_V_HT	2.27909176884736	1.91816710202051	47504.5993324632	-1.48054245872715	6.03872599642187	-291
V_V_HM	3.26327705953666	1.91776528401003	47504.5993324632	-0.495569599142608	7.02212371821592	-291
V_V_WT	5.29349635708841	1.91994720034479	47504.5993324632	1.53037311201309	9.05661960216373	-290
V_V_HT	2.27809764207667	1.91837310942045	47504.5993324632	-1.48194036287007	6.0381356470234	-290
V_V_HM	3.27293425813376	1.91796264697604	47504.5993324632	-0.486299234706862	7.03216775097437	-290
V_V_WT	5.28728853851258	1.92020624222224	47504.5993324632	1.52365756775068	9.05091950927448	-289
V_V_HT	2.27694333000371	1.91859406027051	47504.5993324632	-1.48352774168556	6.03741440169298	-289
V_V_HM	3.28205912940711	1.91817444337002	47504.5993324632	-0.477589487314658	7.04170774612887	-289
V_V_WT	5.28024127286879	1.92047096442659	47504.5993324632	1.51609144290051	9.04439110283706	-288
V_V_HT	2.27562726447217	1.91882033647267	47504.5993324632	-1.48528731172389	6.03654184066822	-288
V_V_HM	3.29063011440902	1.9183914552854	47504.5993324632	-0.469443848688478	7.05070407750651	-288
V_V_WT	5.2723941064324	1.92073005129173	47504.5993324632	1.50773646260104	9.03705175026376	-287
V_V_HT	2.27414951865972	1.91904228958003	47504.5993324632	-1.48720008871713	6.03549912603658	-287
V_V_HM	3.29862775892733	1.91860443556224	47504.5993324632	-0.461863648478181	7.05911916633285	-287
V_V_WT	5.26378981577249	1.92097175710761	47504.5993324632	1.49865842517663	9.02892120636836	-286
V_V_HT	2.27251100311075	1.91924987191206	47504.5993324632	-1.48924546852716	6.03426747474867	-286
V_V_HM	3.30603361286751	1.91880374663724	47504.5993324632	-0.454848447020128	7.06691567275515	-286
V_V_WT	5.25447833700681	1.92118565159276	47504.5993324632	1.48892771024188	9.02002896377175	-285
V_V_HT	2.27071479894016	1.91943415995599	47504.5993324632	-1.49140287982978	6.0328324777101	-285
V_V_HM	3.31283158795815	1.91898082937332	47504.5993324632	-0.4483975565578	7.07406073247411	-285
V_V_WT	5.24451743333694	1.92136346977003	47504.5993324632	1.47861828046871	9.01041658620517	-284
V_V_HT	2.26876661289322	1.91958808695894	47504.5993324632	-1.49365276494571	6.03118599073216	-284
V_V_HM	3.3190082992113	1.91912890713573	47504.5993324632	-0.442511079780742	7.08052767820334	-284
V_V_WT	5.23397071487625	1.92149898558705	47504.5993324632	1.46780594911982	9.00013548063269	-283
V_V_HT	2.26667434647026	1.91970631889887	47504.5993324632	-1.49597676761714	6.02932546055765	-283
V_V_HM	3.32455249791481	1.919242862782	47504.5993324632	-0.437190235730592	7.08629523156022	-283
V_V_WT	5.2229037148346	1.92158691795151	47504.5993324632	1.45656660041949	8.9892408292497	-282
V_V_HT	2.26444677350162	1.91978428405962	47504.5993324632	-1.49835715338639	6.02725070038963	-282
V_V_HM	3.32945371147244	1.91931829905338	47504.5993324632	-0.432436878315202	7.09134430126007	-282
V_V_WT	5.21138569453969	1.92162447699155	47504.5993324632	1.44497496388314	8.97779642519623	-281
V_V_HT	2.26209480888948	1.91981952734749	47504.5993324632	-1.50077819533348	6.02496781311243	-281
V_V_HM	3.33370323245257	1.91935284550668	47504.5993324632	-0.428255068864546	7.0956615337697	-281
V_V_WT	5.19948951502398	1.92161190125024	47504.5993324632	1.4331034329955	8.96587559705246	-280
V_V_HT	2.25963189764553	1.91981218120191	47504.5993324632	-1.5032267080298	6.02249050332085	-280
V_V_HM	3.33729432187135	1.91934661297322	47504.5993324632	-0.424651763593407	7.09924040733611	-280
V_V_WT	5.1872905158246	1.921552393388	47504.5993324632	1.42102107003469	8.95355996161452	-279
V_V_HT	2.25707391440243	1.91976491277379	47504.5993324632	-1.50569204449565	6.01983987330051	-279
V_V_HM	3.34022200332263	1.91930214335808	47504.5993324632	-0.421636921077281	7.10208092772253	-279
V_V_WT	5.17486536060172	1.92145146577374	47504.5993324632	1.40879373434101	8.94093698686242	-278
V_V_HT	2.2544386984515	1.91968235687569	47504.5993324632	-1.50816544973683	6.01704284663983	-278
V_V_HM	3.34248265296029	1.91922386383966	47504.5993324632	-0.419222842493584	7.10418814841416	-278
V_V_WT	5.162290800994	1.92131534623049	47504.5993324632	1.39648597093333	8.92809563105468	-277
V_V_HT	2.25174481772232	1.91956972405434	47504.5993324632	-1.51063856856793	6.01412820401257	-277
V_V_HM	3.34407311441133	1.91911674465766	47504.5993324632	-0.417422425954364	7.10556865477702	-277
V_V_WT	5.14964268277695	1.92115201617861	47504.5993324632	1.38415798189207	8.91512738366183	-276
V_V_HT	2.24901251479307	1.91943372696388	47504.5993324632	-1.51310431530632	6.01112934489246	-276
V_V_HM	3.34499121042151	1.91898719718397	47504.5993324632	-0.416250415092	7.10623283593502	-276
V_V_WT	5.13699541423037	1.92097082867227	47504.5993324632	1.37186584338068	8.90212498508005	-275
V_V_HT	2.24626362314319	1.91928226039694	47504.5993324632	-1.51555633037604	6.00808357666242	-275
V_V_HM	3.34523566577434	1.91884276867692	47504.5993324632	-0.415722877854388	7.10619420940307	-275
V_V_WT	5.12442308328709	1.92078042727672	47504.5993324632	1.35966670182376	8.88917946475042	-274
V_V_HT	2.24352029272287	1.91912258111003	47504.5993324632	-1.51798668717073	6.00502727261646	-274
V_V_HM	3.34480537903443	1.91869038639366	47504.5993324632	-0.415854493197408	7.10546525126627	-274
V_V_WT	5.11199893404119	1.92058848113628	47504.5993324632	1.34761876968567	8.8763790983967	-273
V_V_HT	2.2408048726405	1.91896108657521	47504.5993324632	-1.52038557571629	6.00199532099728	-273
V_V_HM	3.34369934793814	1.91853614668313	47504.5993324632	-0.416658212313505	7.10405690818979	-273
V_V_WT	5.09979187979158	1.92040307454239	47504.5993324632	1.3357751149416	8.86380864464157	-272
V_V_HT	2.23814071181371	1.91880455927565	47504.5993324632	-1.52274294085652	5.99902436448394	-272
V_V_HM	3.34191706003006	1.91838652232301	47504.5993324632	-0.418147234392451	7.10198135445257	-272
V_V_WT	5.08786603659352	1.92023239143077	47504.5993324632	1.32418381301883	8.85154826016822	-271
V_V_HT	2.23555203494754	1.91865990503344	47504.5993324632	-1.52504809339388	5.99615216328895	-271
V_V_HM	3.33945842946202	1.91824811355494	47504.5993324632	-0.420334581847934	7.09925144077198	-271
V_V_WT	5.07628325313125	1.92008324040588	47504.5993324632	1.31289336764204	8.83967313862047	-270
V_V_HT	2.23306331196663	1.91853285970374	47504.5993324632	-1.52728780575965	5.9934144296929	-270
V_V_HM	3.33632350706592	1.91812639970031	47504.5993324632	-0.423230943394274	7.09587795752612	-270
V_V_WT	5.06510029456113	1.91996161599304	47504.5993324632	1.30194879461454	8.82825179450773	-269
V_V_HT	2.23069934252145	1.91842849986131	47504.5993324632	-1.52944722846061	5.9908459135035	-269
V_V_HM	3.33251255650039	1.91802623662325	47504.5993324632	-0.426845572934158	7.09187068593494	-269
V_V_WT	5.05437113623006	1.91987175802306	47504.5993324632	1.29139575915576	8.81734651330435	-268
V_V_HT	2.22848498512901	1.91835041590196	47504.5993324632	-1.53150854020552	5.98847851046354	-268
V_V_HM	3.32802592800464	1.91795105805631	47504.5993324632	-0.431184850391961	7.08723670640123	-268
V_V_WT	5.04414211805674	1.91981718939658	47504.5993324632	1.28127369625012	8.80701053986336	-267
V_V_HT	2.22644500614852	1.91830164215722	47504.5993324632	-1.53345292196723	5.98634293426427	-267
V_V_HM	3.32286415917579	1.91790377833934	47504.5993324632	-0.436253950317252	7.08198226866882	-267
V_V_WT	5.03444994283852	1.91980100728653	47504.5993324632	1.2716132381929	8.79728664748413	-266
V_V_HT	2.22460381823534	1.91828492024157	47504.5993324632	-1.5352613346929	5.98446897116357	-266
V_V_HM	3.31702799795908	1.91788704863426	47504.5993324632	-0.44205732107907	7.07611331699722	-266
V_V_WT	5.02532293603889	1.91982541365678	47504.5993324632	1.26243839456778	8.78820747751001	-265
V_V_HT	2.22298535302856	1.91830228198154	47504.5993324632	-1.53691382915176	5.98288453520887	-265
V_V_HM	3.31051837269634	1.91790285312208	47504.5993324632	-0.44859792335799	7.06963466875066	-265
V_V_WT	5.0167859159356	1.91989049804938	47504.5993324632	1.25377380814877	8.77979802372242	-264
V_V_HT	2.22161324368684	1.91835396372202	47504.5993324632	-1.53838723542442	5.9816137227981	-264
V_V_HM	3.30333629831868	1.91795145663239	47504.5993324632	-0.455875261292572	7.06254785792994	-264
V_V_WT	5.00885640072196	1.91999501553978	47504.5993324632	1.24563943719872	8.77207336424521	-263
V_V_HT	2.22051031822921	1.91843909248716	47504.5993324632	-1.53965701444701	5.98067765090542	-263
V_V_HM	3.29548298640846	1.91803206805448	47504.5993324632	-0.463886572712498	7.05485254552942	-263
V_V_WT	5.00155009651572	1.92013524363603	47504.5993324632	1.23805828397136	8.76504190906008	-262
V_V_HT	2.21969920541008	1.91855466249021	47504.5993324632	-1.54069464608126	5.98009305690142	-262
V_V_HM	3.28695969525354	1.91814184731135	47504.5993324632	-0.472625032739393	7.04654442324647	-262
V_V_WT	4.99488079575396	1.92030509692164	47504.5993324632	1.23105606840483	8.75870552310308	-261
V_V_HT	2.21920220317519	1.91869562705034	47504.5993324632	-1.54146794081673	5.9798723471671	-261
V_V_HM	3.27776778383096	1.91827599205947	47504.5993324632	-0.482079869736049	7.03761543739798	-261
V_V_WT	4.98885465499871	1.92049760526546	47504.5993324632	1.22465260861532	8.75305670138211	-260
V_V_HT	2.21904026458875	1.9188561946136	47504.5993324632	-1.54194459406282	5.98002512324032	-260
V_V_HM	3.26790897736542	1.91842898875471	47504.5993324632	-0.492238551854515	7.02805650658536	-260
V_V_WT	4.98347593635975	1.92070391216237	47504.5993324632	1.2188695255859	8.7480823471336	-259
V_V_HT	2.21923402007316	1.91902892809575	47504.5993324632	-1.54208939860847	5.98055743875479	-259
V_V_HM	3.25738510832788	1.91859373784059	47504.5993324632	-0.50308533139427	7.01785554805002	-259
V_V_WT	4.97874888302405	1.92091312923313	47504.5993324632	1.21373240387846	8.74376536216963	-258
V_V_HT	2.21980408769588	1.91920460334685	47504.5993324632	-1.54186365692392	5.98147183231568	-258
V_V_HM	3.24619799915452	1.91876141373495	47504.5993324632	-0.514601087655207	7.00699708596425	-258
V_V_WT	4.97467592660794	1.92111318760474	47504.5993324632	1.20926733026848	8.74008452294739	-257
V_V_HT	2.22077061015595	1.91937294561754	47504.5993324632	-1.54122708765833	5.98276830797022	-257
V_V_HM	3.23434967359415	1.91892217326146	47504.5993324632	-0.526764504125881	6.99546385131417	-257
V_V_WT	4.97125040601668	1.92129323247221	47504.5993324632	1.20548891923012	8.73701189280324	-256
V_V_HT	2.22215126547046	1.91952472024284	47504.5993324632	-1.54014391272263	5.98444644366355	-256
V_V_HM	3.22184314605784	1.91906717159525	47504.5993324632	-0.539555230415296	6.98324152253097	-256
V_V_WT	4.96845674318569	1.92144417021468	47504.5993324632	1.20239941632231	8.73451407004906	-255
V_V_HT	2.22396118233182	1.91965219619559	47504.5993324632	-1.53858385050357	5.98650621516721	-255
V_V_HM	3.2086825218115	1.91918900573413	47504.5993324632	-0.552954651270191	6.9703196948932	-255
V_V_WT	4.96627595666511	1.92155764868973	47504.5993324632	1.19999621041062	8.7325557029196	-254
V_V_HT	2.22621441024744	1.91974823692179	47504.5993324632	-1.53651886374853	5.98894768424342	-254
V_V_HM	3.19487241954289	1.91928083316346	47504.5993324632	-0.566944736578859	6.95668957566464	-254
V_V_WT	4.96468101695414	1.92162791312351	47504.5993324632	1.19826355143112	8.73109848247716	-253
V_V_HT	2.22892214987587	1.91980791882312	47504.5993324632	-1.53392810147769	5.99177240122943	-253
V_V_HM	3.18041893435392	1.91933793196366	47504.5993324632	-0.581510136211224	6.94234800491907	-253
V_V_WT	4.96363566726113	1.92165258997928	47504.5993324632	1.1971698347572	8.73010149976506	-252
V_V_HT	2.23209208784889	1.91982921162731	47504.5993324632	-1.53079989769735	5.99498407339513	-252
V_V_HM	3.16533009637942	1.91935835581445	47504.5993324632	-0.596639005217638	6.92729919797649	-252
V_V_WT	4.96309504560046	1.92163278535566	47504.5993324632	1.19666803043459	8.72952206076634	-251
V_V_HT	2.23572832562936	1.91981306251745	47504.5993324632	-1.5271320074367	5.99858865869541	-251
V_V_HM	3.14961608041834	1.91934301463823	47504.5993324632	-0.612322952259743	6.91155511309642	-251
V_V_WT	4.96300633001436	1.92157297512209	47504.5993324632	1.19669654373905	8.72931611628968	-250
V_V_HT	2.23983129719057	1.91976330331281	47504.5993324632	-1.52293150714159	6.00259410152272	-250
V_V_HM	3.13328941632837	1.91929558581767	47504.5993324632	-0.628556655201042	6.89513548785778	-250
V_V_WT	4.96330946547272	1.92148069387761	47504.5993324632	1.19718055172146	8.72943837922398	-249
V_V_HT	2.24439774527272	1.91968638664093	47504.5993324632	-1.51821430131159	6.00700979185704	-249
V_V_HM	3.11636518691296	1.9192222616741	47504.5993324632	-0.645337168274113	6.87806754210003	-249
V_V_WT	4.96393887014778	1.92136556114388	47504.5993324632	1.19803561815769	8.72984212213787	-248
V_V_HT	2.24942132751743	1.91959054487563	47504.5993324632	-1.51300286787243	6.01184552290729	-248
V_V_HM	3.09886075490387	1.91913094072683	47504.5993324632	-0.662662609955041	6.86038411976278	-248
V_V_WT	4.96482788375267	1.92123679590213	47504.5993324632	1.19917701342927	8.73047875407607	-247
V_V_HT	2.2548950793226	1.91948362208263	47504.5993324632	-1.50731954590425	6.01710970454945	-247
V_V_HM	3.08079393722019	1.91902913767915	47504.5993324632	-0.680529892247824	6.84211776668821	-247
V_V_WT	4.96590983685811	1.92110230582675	47504.5993324632	1.20052256895503	8.7312971047612	-246
V_V_HT	2.26081203466774	1.91937228542474	47504.5993324632	-1.50118436915945	6.02280843849494	-246
V_V_HM	3.0621825496729	1.91892322464831	47504.5993324632	-0.698933688779981	6.82329878812578	-246
V_V_WT	4.96711807330191	1.92096838029622	47504.5993324632	1.20199330130338	8.73224284530043	-245
V_V_HT	2.26716523281159	1.91926176518866	47504.5993324632	-1.49461454981405	6.02894501543722	-245
V_V_HM	3.0430444153394	1.91881818246728	47504.5993324632	-0.717865938976114	6.80395476965492	-245
V_V_WT	4.96838592815005	1.92083949387351	47504.5993324632	1.20351377533458	8.73325808096552	-244
V_V_HT	2.27394770968196	1.91915569063944	47504.5993324632	-1.48762416535028	6.0355195847142	-244
V_V_HM	3.02339735016724	1.91871744418626	47504.5993324632	-0.737315555714834	6.78411025604932	-244
V_V_WT	4.96964673994936	1.92071821996948	47504.5993324632	1.20501228567434	8.73428119422438	-243
V_V_HT	2.28115250316261	1.91905602141862	47504.5993324632	-1.48022401880909	6.0425290251343	-243
V_V_HM	3.00325917488417	1.9186228305276	47504.5993324632	-0.757268286909575	6.76378663667792	-243
V_V_WT	4.97083377397825	1.92060567656296	47504.5993324632	1.20641990634702	8.73524764160949	-242
V_V_HT	2.28877213940422	1.91896344791478	47504.5993324632	-1.47242293721099	6.04996721601944	-242
V_V_HM	2.98264835510314	1.9185349385898	47504.5993324632	-0.77770683726876	6.74300354747505	-242
V_V_WT	4.97188005839348	1.92050326954477	47504.5993324632	1.20766690994377	8.7360932068432	-241
V_V_HT	2.29679661449442	1.91887894134818	47504.5993324632	-1.46423282807362	6.05782605706247	-241
V_V_HM	2.96158660799245	1.9184546431747	47504.5993324632	-0.798611204247863	6.72178442023276	-241
V_V_WT	4.97271883365395	1.92041264956029	47504.5993324632	1.20868330163556	8.73675436567234	-240
V_V_HT	2.30521349617544	1.91880372660663	47504.5993324632	-1.45566852445191	6.0660955168028	-240
V_V_HM	2.94009894840498	1.91838307308298	47504.5993324632	-0.819958585459051	6.70015648226902	-240
V_V_WT	4.97328376646644	1.92033442933549	47504.5993324632	1.20940154717775	8.73716598575512	-239
V_V_HT	2.31400946405129	1.91873815420979	47504.5993324632	-1.44674403376526	6.07476296186783	-239
V_V_HM	2.91821172964286	1.91832052140565	47504.5993324632	-0.841723202062676	6.6781466613484	-239
V_V_WT	4.97351038729411	1.92026942414708	47504.5993324632	1.20975557907982	8.7372651955084	-238
V_V_HT	2.32316918303907	1.91868280619847	47504.5993324632	-1.43747583190465	6.0838141979828	-238
V_V_HM	2.89595469525019	1.91826751735919	47504.5993324632	-0.863876347786267	6.65578573828665	-238
V_V_WT	4.97333711709341	1.92021904011038	47504.5993324632	1.20968106229258	8.73699317189425	-237
V_V_HT	2.33267511624679	1.91863884602223	47504.5993324632	-1.42788373613943	6.093233968633	-237
V_V_HM	2.87336165420532	1.91822516627457	47504.5993324632	-0.886386380115602	6.63310968852625	-237
V_V_WT	4.97270528119361	1.92018481947107	47504.5993324632	1.20911629932229	8.73629426306493	-236
V_V_HT	2.3425080502099	1.91860761841239	47504.5993324632	-1.41798959562623	6.10300569604603	-236
V_V_HM	2.85046979293588	1.91819476307094	47504.5993324632	-0.909218650682616	6.61015823655438	-236
V_V_WT	4.9715576459174	1.9201671983693	47504.5993324632	1.2080032016509	8.7351120901839	-235
V_V_HT	2.35264821369854	1.91858954701514	47504.5993324632	-1.40781401194737	6.11311043934446	-235
V_V_HM	2.82731762076701	1.91817672505389	47504.5993324632	-0.932335468086917	6.58697070962093	-235
V_V_WT	4.9698403110334	1.92016630807366	47504.5993324632	1.20628761175876	8.73339301030805	-234
V_V_HT	2.36307490171137	1.91858484351612	47504.5993324632	-1.39737810501098	6.12352790843372	-234
V_V_HM	2.8039462455165	1.91817127805492	47504.5993324632	-0.955696167143611	6.5635886581766	-234
V_V_WT	4.96750124416786	1.92018121272626	47504.5993324632	1.20391933156659	8.73108315676914	-233
V_V_HT	2.37376704831999	1.9185928265784	47504.5993324632	-1.38670160531557	6.13423570195556	-233
V_V_HM	2.78039803530561	1.91817779601865	47504.5993324632	-0.979257152654156	6.54005322326538	-233
V_V_WT	4.9644936301449	1.92021120301381	47504.5993324632	1.20085293616246	8.72813432412733	-232
V_V_HT	2.38470297098083	1.91861306158591	47504.5993324632	-1.37580534355119	6.14521128551284	-232
V_V_HM	2.75671834318545	1.91819590255897	47504.5993324632	-1.00297233384546	6.51640902021636	-232
V_V_WT	4.96077729211858	1.92025630458352	47504.5993324632	1.19704819843153	8.72450638580562	-231
V_V_HT	2.39586049438597	1.9186458007113	47504.5993324632	-1.36471198928766	6.15643297805961	-231
V_V_HM	2.73295595832196	1.91822589445942	47504.5993324632	-1.02679350325141	6.49270541989534	-231
V_V_WT	4.95631913891976	1.92031734137166	47504.5993324632	1.19247041227812	8.72016786556141	-230
V_V_HT	2.40721727662088	1.91869202731263	47504.5993324632	-1.35344581183498	6.16788036507674	-230
V_V_HM	2.70916289232778	1.91826878197673	47504.5993324632	-1.05067062937667	6.46899641403223	-230
V_V_WT	4.95109222220346	1.9203955119066	47504.5993324632	1.18709028022493	8.71509416418198	-229
V_V_HT	2.41875103198862	1.9187530706343	47504.5993324632	-1.34203170222766	6.1795337662049	-229
V_V_HM	2.68539367503545	1.91832591370805	47504.5993324632	-1.07455182565786	6.44533917572875	-229
V_V_WT	4.94507216121063	1.92049104434801	47504.5993324632	1.18088297431677	8.70926134810448	-228
V_V_HT	2.43043962391971	1.91882940969745	47504.5993324632	-1.33049273592325	6.19137198376266	-228
V_V_HM	2.66170372666106	1.91839781805134	47504.5993324632	-1.09838270754625	6.42179016086838	-228
V_V_WT	4.93823991864708	1.92060400794148	47504.5993324632	1.17382932153718	8.70265051575698	-227
V_V_HT	2.44226142644275	1.91892138087952	47504.5993324632	-1.31885119819763	6.20337405108313	-227
V_V_HM	2.63815006754202	1.91848488538911	47504.5993324632	-1.1221070198596	6.39840715494364	-227
V_V_WT	4.93057778352075	1.92073292181756	47504.5993324632	1.1659145134188	8.6952410536227	-226
V_V_HT	2.45419493932616	1.91902794565019	47504.5993324632	-1.30712655374849	6.21551643240081	-226
V_V_HM	2.61479011510881	1.91858617565554	47504.5993324632	-1.14566550262534	6.37524573284295	-226
V_V_WT	4.92206804428366	1.92087425675612	47504.5993324632	1.15712775573426	8.68700833283305	-225
V_V_HT	2.46621865896844	1.91914624702582	47504.5993324632	-1.29533470644962	6.22777202438649	-225
V_V_HM	2.59168128149643	1.91869898860552	47504.5993324632	-1.16899545119044	6.35235801418329	-225
V_V_WT	4.91269298627715	1.92102247474275	47504.5993324632	1.14746218841025	8.67792378414406	-224
V_V_HT	2.47831108379279	1.91927163900976	47504.5993324632	-1.28348805165968	6.24011021924527	-224
V_V_HM	2.56888098605358	1.91881889099571	47504.5993324632	-1.19203075698752	6.32979272909469	-224
V_V_WT	4.90243490314532	1.92117017566025	47504.5993324632	1.13691460942358	8.66795519686705	-223
V_V_HT	2.49045071444732	1.91939780931542	47504.5993324632	-1.27159571656098	6.25249714545562	-223
V_V_HM	2.54644664772725	1.91893983358365	47504.5993324632	-1.21470214447015	6.30759543992466	-223
V_V_WT	4.89127608401157	1.92130835076098	47504.5993324632	1.12548496516853	8.65706720285462	-222
V_V_HT	2.5026160505434	1.91951699504391	47504.5993324632	-1.25966398615223	6.26489608723903	-222
V_V_HM	2.52443567709428	1.91905435768181	47504.5993324632	-1.2369375839301	6.28580893811866	-222
V_V_WT	4.87920016097938	1.92142724844133	47504.5993324632	1.11317600102737	8.64522432093138	-221
V_V_HT	2.51478602669718	1.91962073433338	47504.5993324632	-1.24769734045023	6.2772693938446	-221
V_V_HM	2.50290543676579	1.91915431881148	47504.5993324632	-1.25866374946454	6.26447462299612	-221
V_V_WT	4.86619744163073	1.92151884983823	47504.5993324632	1.0999937416654	8.63240114159606	-220
V_V_HT	2.52694180084397	1.9197020285928	47504.5993324632	-1.2357009041838	6.28958450587174	-220
V_V_HM	2.48191291853048	1.91923297170739	47504.5993324632	-1.27981042847097	6.24363626553192	-220
V_V_WT	4.85226608927463	1.92157780398039	47504.5993324632	1.08594683836982	8.61858534017944	-219
V_V_HT	2.53906735644541	1.91975615730655	47504.5993324632	-1.22368144161497	6.30181615450578	-219
V_V_HM	2.46151432199682	1.9192857554329	47504.5993324632	-1.30031248184157	6.2233411258352	-219
V_V_WT	4.8374106407949	1.92160118043186	47504.5993324632	1.07104557171973	8.60377570987008	-218
V_V_HT	2.55114914029445	1.91978046105494	47504.5993324632	-1.21164729345117	6.31394557404006	-218
V_V_HM	2.44176487290258	1.91931008374585	47504.5993324632	-1.32010961476792	6.20363936057307	-218
V_V_WT	4.82163807469295	1.92158704855352	47504.5993324632	1.05530070429608	8.58797544508981	-217
V_V_HT	2.56317464958535	1.91977309902773	47504.5993324632	-1.19960735448444	6.32595665365514	-217
V_V_HM	2.42271923052938	1.91930414644493	47504.5993324632	-1.33914361994865	6.18458208100741	-217
V_V_WT	4.80496001835381	1.92153557945412	47504.5993324632	1.03872352810839	8.57119650859922	-216
V_V_HT	2.57513355176092	1.91973402010977	47504.5993324632	-1.18757185708555	6.33783896060739	-216
V_V_HM	2.40443059813781	1.91926784777925	47504.5993324632	-1.35736110645007	6.16622230272569	-216
V_V_WT	4.78738927128796	1.92144751510193	47504.5993324632	1.02132538839901	8.55345315417692	-215
V_V_HT	2.5870160657895	1.91966362584721	47504.5993324632	-1.17555136932222	6.34958350090121	-215
V_V_HM	2.38695181409455	1.91920151706565	47504.5993324632	-1.37470988137113	6.14861350956023	-215
V_V_WT	4.76893960355524	1.92132420722245	47504.5993324632	1.00311740582695	8.53476180128353	-214
V_V_HT	2.59881298812193	1.91956281041751	47504.5993324632	-1.16355684734387	6.36118282358773	-214
V_V_HM	2.37033512874831	1.91910594859249	47504.5993324632	-1.39113925117933	6.13180950867594	-214
V_V_WT	4.74962954543732	1.92116964405876	47504.5993324632	0.984110293661916	8.51514879721272	-213
V_V_HT	2.61051799280544	1.91943475111343	47504.5993324632	-1.15160084464132	6.37263683025219	-213
V_V_HM	2.35462974928105	1.9189841330222	47504.5993324632	-1.40660587043272	6.11586536899482	-213
V_V_WT	4.72948300094307	1.92099077554826	47504.5993324632	0.964314333938726	8.49465166794742	-212
V_V_HT	2.6221282255903	1.91928520951266	47504.5993324632	-1.13969750823681	6.3839539594174	-212
V_V_HM	2.33988088725185	1.91884155189625	47504.5993324632	-1.42107527146982	6.10083704597352	-212
V_V_WT	4.70852877293255	1.92079715338549	47504.5993324632	0.943739608063132	8.47331793780197	-211
V_V_HT	2.63364426528188	1.91912223353696	47504.5993324632	-1.12786203336366	6.39515056392743	-211
V_V_HM	2.32612932194977	1.9186858942843	47504.5993324632	-1.43452174568517	6.08678038958472	-211
V_V_WT	4.68680010073647	1.92060041585004	47504.5993324632	0.922396544175816	8.45120365729713	-210
V_V_HT	2.64507007863756	1.91895572469806	47504.5993324632	-1.11610986036536	6.40625001764048	-210
V_V_HM	2.31341098452781	1.91852664367956	47504.5993324632	-1.44692794970453	6.07374991876015	-210
V_V_WT	4.66433358909262	1.92041320660114	47504.5993324632	0.900296965266407	8.42837021291883	-209
V_V_HT	2.65641239137687	1.91879650524434	47504.5993324632	-1.10445547527984	6.41728025803359	-209
V_V_HM	2.30175748568515	1.91837418131328	47504.5993324632	-1.45828262018647	6.06179759155678	-209
V_V_WT	4.64116650668448	1.92024679070088	47504.5993324632	0.877456060339877	8.40487695302908	-208
V_V_HT	2.66767849117899	1.91865422782722	47504.5993324632	-1.09291050975919	6.42826749211716	-208
V_V_HM	2.29119957271379	1.91823776856715	47504.5993324632	-1.46857316227606	6.05097230770363	-208
V_V_WT	4.6173365355241	1.92011062617728	47504.5993324632	0.853892973541628	8.38078009750656	-207
V_V_HT	2.67887614143412	1.91853700944057	47504.5993324632	-1.08148310983412	6.43923539270236	-207
V_V_HM	2.28176693014169	1.91812519604027	47504.5993324632	-1.47778516112808	6.04131902141146	-207
V_V_WT	4.5928830151158	1.92001327184548	47504.5993324632	0.82963026897918	8.35613576125241	-206
V_V_HT	2.69001502993547	1.91845224833496	47504.5993324632	-1.07017808838561	6.45020814825655	-206
V_V_HM	2.27348501541799	1.91804357723273	47504.5993324632	-1.48590710185259	6.03287713268856	-206
V_V_WT	4.56784596374392	1.91996117807676	47504.5993324632	0.804695322119319	8.33099660536853	-205
V_V_HT	2.70110574939066	1.91840556126514	47504.5993324632	-1.05899586162352	6.46120736040483	-205
V_V_HM	2.26637708000133	1.91799832221012	47504.5993324632	-1.49292633679483	6.02568049679748	-205
V_V_WT	4.54226643282878	1.91995922291562	47504.5993324632	0.77911962334724	8.30541324231031	-204
V_V_HT	2.71216054740884	1.91840126578756	47504.5993324632	-1.04793264440948	6.47225373922715	-204
V_V_HM	2.26046175056242	1.91799360623102	47504.5993324632	-1.49883242284903	6.01975592397387	-204
V_V_WT	4.51618573433581	1.92000926241253	47504.5993324632	0.752940846743587	8.27943062192803	-203
V_V_HT	2.72319209322551	1.91844109602944	47504.5993324632	-1.03697916642147	6.48336335287249	-203
V_V_HM	2.25575649778725	1.91803112703466	47504.5993324632	-1.50361121692176	6.01512421249626	-203
V_V_WT	4.48964517379041	1.92010964369817	47504.5993324632	0.726203537480686	8.25308681010014	-202
V_V_HT	2.73421305070599	1.91852376910789	47504.5993324632	-1.02612024932586	6.49454635073783	-202
V_V_HM	2.25227878950282	1.91810968479114	47504.5993324632	-1.50724289950269	6.01180047850832	-202
V_V_WT	4.46268604467814	1.920255677026	47504.5993324632	0.698958181012567	8.2264139083437	-201
V_V_HT	2.74523633642126	1.91864539777251	47504.5993324632	-1.01533535748674	6.50580803032926	-201
V_V_HM	2.25004480337624	1.91822558017027	47504.5993324632	-1.50970404218602	6.00979364893851	-201
V_V_WT	4.43534957049135	1.92044103415237	47504.5993324632	0.671258404277266	8.19944073670543	-200
V_V_HT	2.75627585511534	1.91880071817602	47504.5993324632	-1.00460026894613	6.51715197917681	-200
V_V_HM	2.24906553010263	1.91837379992787	47504.5993324632	-1.51097382824828	6.00910488845354	-200
V_V_WT	4.40767694526525	1.92065674213788	47504.5993324632	0.643162988396167	8.17219090213433	-199
V_V_HT	2.76734575931854	1.91898218600292	47504.5993324632	-0.993886044210336	6.52857756284741	-199
V_V_HM	2.24935066654874	1.91854713921494	47504.5993324632	-1.5110284392183	6.00972977231579	-199
V_V_WT	4.37970937184511	1.92089108525538	47504.5993324632	0.614736099202848	8.14468264448736	-198
V_V_HT	2.77846020440514	1.91917987606587	47504.5993324632	-0.983159074399656	6.54007948320993	-198
V_V_HM	2.25090991059175	1.91873610116522	47504.5993324632	-1.50983956322885	6.01165938441236	-198
V_V_WT	4.35148783224052	1.92113048694175	47504.5993324632	0.58604532895967	8.11693033552137	-197
V_V_HT	2.78963339475442	1.91938224402558	47504.5993324632	-0.972382528069075	6.55164931757792	-197
V_V_HM	2.25375161569761	1.91892962933524	47504.5993324632	-1.50737717603084	6.01488040742605	-197
V_V_WT	4.32305217816022	1.92136184224458	47504.5993324632	0.557156215264536	8.08894814105591	-196
V_V_HT	2.80087976293684	1.91957815892423	47504.5993324632	-0.961520155815831	6.56327968168951	-196
V_V_HM	2.25787741868784	1.91911706660351	47504.5993324632	-1.50361875269619	6.01937359007188	-196
V_V_WT	4.29444074143185	1.92157357449043	47504.5993324632	0.528129780386238	8.06075170247747	-195
V_V_HT	2.81221375904614	1.91975780844418	47504.5993324632	-0.950538275266986	6.57496579335927	-195
V_V_HM	2.2632809217245	1.91928902381084	47504.5993324632	-1.49855228818014	6.02511413162915	-195
V_V_WT	4.2656904682709	1.92175569981048	47504.5993324632	0.499022539062182	8.03235839747963	-194
V_V_HT	2.8236496615377	1.91991273506441	47504.5993324632	-0.939406031108186	6.5867053541836	-194
V_V_HM	2.26994906369609	1.91943740965293	47504.5993324632	-1.49217498452511	6.03207311191729	-194
V_V_WT	4.23683770935239	1.92189885795113	47504.5993324632	0.469889188194726	8.00378623051006	-193
V_V_HT	2.83520157007779	1.92003497134238	47504.5993324632	-0.928093707374885	6.59849684753046	-193
V_V_HM	2.27786616698867	1.91955459229987	47504.5993324632	-1.48448756085213	6.04021989482947	-193
V_V_WT	4.20791721230721	1.92199610720777	47504.5993324632	0.440778081252474	7.97505634336195	-192
V_V_HT	2.84688284207473	1.92011859964166	47504.5993324632	-0.916576348008933	6.61034203215839	-192
V_V_HM	2.28701012916035	1.91963490150975	47504.5993324632	-1.47550100584999	6.04952126417069	-192
V_V_WT	4.17896177640934	1.92204369178073	47504.5993324632	0.411729378929071	7.94619417388961	-191
V_V_HT	2.85870572951989	1.92016041398014	47504.5993324632	-0.904835417249392	6.62224687628918	-191
V_V_HM	2.29735128801103	1.9196752647733	47504.5993324632	-1.46523895955787	6.05994153557992	-191
V_V_WT	4.15000226418235	1.92204116682095	47504.5993324632	0.382774815658396	7.91722971270631	-190
V_V_HT	2.87068114364914	1.9201600245648	47504.5993324632	-0.892859239860668	6.63422152715894	-190
V_V_HM	2.30885264554613	1.91967530693403	47504.5993324632	-1.45373768465838	6.07144297575064	-190
V_V_WT	4.1210679170195	1.92199086986983	47504.5993324632	0.353939051220047	7.88819678281894	-189
V_V_HT	2.88281869716403	1.92011939615428	47504.5993324632	-0.880642054095455	6.64627944842352	-189
V_V_HM	2.32147124530159	1.9196369049818	47504.5993324632	-1.44104381654188	6.08398630714505	-189
V_V_WT	4.09218737731787	1.92189634441908	47504.5993324632	0.325243782718032	7.85913097191772	-188
V_V_HT	2.89512740782073	1.92004147380024	47504.5993324632	-0.868180614539889	6.65843543018135	-188
V_V_HM	2.33516186760578	1.91956286341921	47504.5993324632	-1.42720807174409	6.09753180695565	-188
V_V_WT	4.06338785882956	1.92176354771316	47504.5993324632	0.296704547622316	7.83007117003681	-187
V_V_HT	2.90761458799315	1.91993124732968	47504.5993324632	-0.855477388950423	6.67070656493672	-187
V_V_HM	2.34987395448213	1.9194579430873	47504.5993324632	-1.41229033955633	6.11203824852059	-187
V_V_WT	4.03469498043983	1.92160097013024	47504.5993324632	0.268330323558753	7.80105963732092	-186
V_V_HT	2.92028536280904	1.91979586856067	47504.5993324632	-0.842541269862326	6.6831119954804	-186
V_V_HM	2.36555082482873	1.91932897733535	47504.5993324632	-1.39636069454025	6.12746234419772	-186
V_V_WT	4.00613295196068	1.92141913780096	47504.5993324632	0.240124688976735	7.77214121494462	-185
V_V_HT	2.93314253428554	1.91964423311769	47504.5993324632	-0.829386890806284	6.69567195937737	-185
V_V_HM	2.3821300726034	1.91918447269669	47504.5993324632	-1.37949821566181	6.1437583608686	-185
V_V_WT	3.97772490872925	1.92122957991797	47504.5993324632	0.212088181835278	7.74336163562323	-184
V_V_HT	2.94618686696925	1.91948609483275	47504.5993324632	-0.816032604882258	6.70840633882076	-184
V_V_HM	2.39954478336067	1.91903375887238	47504.5993324632	-1.36178810371041	6.16087767043175	-184
V_V_WT	3.94949378740843	1.92104255283264	47504.5993324632	0.184223636205782	7.71476393861107	-183
V_V_HT	2.95941871874757	1.91933008511224	47504.5993324632	-0.802494971879539	6.72133240937467	-183
V_V_HM	2.41772715878562	1.91888508053462	47504.5993324632	-1.34331431667333	6.17876863424458	-183
V_V_WT	3.9214625284917	1.92086623487908	47504.5993324632	0.156537962932995	7.68638709405041	-182
V_V_HT	2.97283844903033	1.91918301912664	47504.5993324632	-0.788786990217325	6.73446388827799	-182
V_V_HM	2.4366094017543	1.91874493057359	47504.5993324632	-1.32415737782965	6.19737618133826	-182
V_V_WT	3.89365401502168	1.92070688039771	47504.5993324632	0.129041786465224	7.65826624357815	-181
V_V_HT	2.98644596315257	1.91905004436334	47504.5993324632	-0.774918843707551	6.7478107700127	-181
V_V_HM	2.45612314267165	1.91861819675545	47504.5993324632	-1.30439523686418	6.21664152220748	-181
V_V_WT	3.86609094174489	1.92056981124305	47504.5993324632	0.101747370640047	7.63043451284973	-180
V_V_HT	3.00023938936106	1.9189355292789	47504.5993324632	-0.760900966339101	6.76137974506123	-180
V_V_HM	2.47619774093809	1.91850902413504	47504.5993324632	-1.28410665874166	6.23650214061785	-180
V_V_WT	3.83879598801207	1.92045847151032	47504.5993324632	0.074670644333612	7.60292133169052	-179
V_V_HT	3.014215968956	1.91884224030037	47504.5993324632	-0.746741539047323	6.77517347695933	-179
V_V_HM	2.496761587102	1.91842002201975	47504.5993324632	-1.26336836719255	6.25689154139656	-179
V_V_WT	3.81179205044353	1.92037547245324	47504.5993324632	0.047829386072606	7.57575471481445	-178
V_V_HT	3.02837078070216	1.91877227715949	47504.5993324632	-0.732449598570924	6.78919115997524	-178
V_V_HM	2.51774120962649	1.91835317140483	47504.5993324632	-1.24225771653203	6.277740135785	-178
V_V_WT	3.78510247402698	1.92032289050268	47504.5993324632	0.0212428710112755	7.54896207704268	-177
V_V_HT	3.04269637873279	1.91872734565878	47504.5993324632	-0.718035934173296	6.80342869163887	-177
V_V_HM	2.53906132690058	1.91831009099838	47504.5993324632	-1.22085316106147	6.29897581486262	-177
V_V_WT	3.75875129474796	1.92030220288986	47504.5993324632	-0.00506776025857869	7.52257034975449	-176
V_V_HT	3.05718290536391	1.9187087062687	47504.5993324632	-0.703512874078084	6.8178786848059	-176
V_V_HM	2.56064541256156	1.91829198881947	47504.5993324632	-1.19923359487778	6.32052442000089	-176
V_V_WT	3.73276326190616	1.92031387827337	47504.5993324632	-0.0310786770146172	7.49660520082695	-175
V_V_HT	3.07181857458038	1.91871681270334	47504.5993324632	-0.68889309358639	6.83253024274716	-175
V_V_HM	2.58241627321895	1.91829931274985	47504.5993324632	-1.17747708922592	6.34230963566381	-175
V_V_WT	3.70716349289205	1.92035626099813	47504.5993324632	-0.05676151675938	7.47108850254347	-174
V_V_HT	3.0865909087216	1.91875032035318	47504.5993324632	-0.674186434905399	6.8473682523486	-174
V_V_HM	2.60429667447048	1.91833079021938	47504.5993324632	-1.15565838425293	6.36425173319389	-174
V_V_WT	3.68197795483234	1.92042639719644	47504.5993324632	-0.0820845227443234	7.446040432409	-173
V_V_HT	3.10148614904531	1.91880681301966	47504.5993324632	-0.659401920994573	6.86237421908519	-173
V_V_HM	2.62620968037848	1.91838413032245	47504.5993324632	-1.13384992568963	6.38626928644659	-173
V_V_WT	3.65723308656696	1.9205194278034	47504.5993324632	-0.107011732294646	7.42147790542856	-172
V_V_HT	3.11648998196106	1.91888225595779	47504.5993324632	-0.644545957287974	6.87752592121009	-172
V_V_HM	2.6480786862145	1.91845549231117	47504.5993324632	-1.11212079034512	6.40827816277412	-172
V_V_WT	3.63295663867494	1.92062998903714	47504.5993324632	-0.131504881744196	7.39741815909408	-171
V_V_HT	3.13158693807116	1.91897222228417	47504.5993324632	-0.62962533643023	6.89279921257254	-171
V_V_HM	2.66982849636715	1.91854066907219	47504.5993324632	-1.09053792783001	6.43019492056432	-171
V_V_WT	3.60917770228479	1.92075252102184	47504.5993324632	-0.155523982530434	7.37387938710002	-170
V_V_HT	3.14676052088096	1.91907214932227	47504.5993324632	-0.614647612006431	6.90816865376836	-170
V_V_HM	2.6913855887128	1.91863533114282	47504.5993324632	-1.06916637446083	6.45193755188644	-170
V_V_WT	3.58592592751936	1.92088032164189	47504.5993324632	-0.179026248290601	7.35087810332931	-169
V_V_HT	3.16199394087519	1.91917648804372	47504.5993324632	-0.599618697359007	6.92360657910939	-169
V_V_HM	2.71267732285575	1.91873420065557	47504.5993324632	-1.04806842593948	6.47342307165098	-169
V_V_WT	3.56323209648715	1.92100666358514	47504.5993324632	-0.201967711290699	7.328431904265	-168
V_V_HT	3.17727001683001	1.91927967258201	47504.5993324632	-0.58454486453593	6.93908489819596	-168
V_V_HM	2.73363319870739	1.91883198481604	47504.5993324632	-1.02730420840387	6.49457060581865	-168
V_V_WT	3.54112755292743	1.92112424288919	47504.5993324632	-0.224302711923475	7.30655781777834	-167
V_V_HT	3.19257148839194	1.91937561992647	47504.5993324632	-0.569431451105066	6.95457442788894	-167
V_V_HM	2.7541839575828	1.91892288891375	47504.5993324632	-1.00693162282567	6.51529953799127	-167
V_V_WT	3.51964496076204	1.9212268422075	47504.5993324632	-0.245986400181295	7.28527632170537	-166
V_V_HT	3.20788119859358	1.91945917673761	47504.5993324632	-0.554285513416667	6.97004791060383	-166
V_V_HM	2.77426393859768	1.91900201014819	47504.5993324632	-0.987006720531935	6.5355345977273	-166
V_V_WT	3.49881826120293	1.9213096787055	47504.5993324632	-0.266975460429848	7.26461198283572	-165
V_V_HT	3.22318226786743	1.9195264101142	47504.5993324632	-0.539116222497065	6.98548075823192	-165
V_V_HM	2.79381133039152	1.91906561483712	47504.5993324632	-0.967583994813995	6.55520665559704	-165
V_V_WT	3.47868164790596	1.92136776300217	47504.5993324632	-0.287225919757046	7.24458921556896	-164
V_V_HT	3.23845788050538	1.91957315817942	47504.5993324632	-0.523932236717843	7.00084799772859	-164
V_V_HM	2.81276511354359	1.9191097367784	47504.5993324632	-0.948716691281178	6.57424691836835	-164
V_V_WT	3.45926946909309	1.9213960607002	47504.5993324632	-0.306693562452045	7.22523250063823	-163
V_V_HT	3.2536914626029	1.91959516483356	47504.5993324632	-0.508741787968831	7.01612471317463	-163
V_V_HM	2.83106527081097	1.91913030565234	47504.5993324632	-0.930456849293101	6.59258739091504	-163
V_V_WT	3.44061681761528	1.92139166359143	47504.5993324632	-0.325337595535449	7.20657123076601	-162
V_V_HT	3.26886767842293	1.91958997501881	47504.5993324632	-0.493555400039641	7.03129075688551	-162
V_V_HM	2.84865690865991	1.91912497446091	47504.5993324632	-0.912854762234736	6.61016857955455	-162
V_V_WT	3.42275944325379	1.9213545020781	47504.5993324632	-0.343122132813388	7.18864101932096	-161
V_V_HT	3.28397294741029	1.91955755425254	47504.5993324632	-0.478386585898983	7.04633248071956	-161
V_V_HM	2.86549159461876	1.91909371629301	47504.5993324632	-0.895958809831582	6.6269419990691	-161
V_V_WT	3.40573345514395	1.92128691656762	47504.5993324632	-0.360015652381659	7.17148256266956	-160
V_V_HT	3.29899537538197	1.91949991355133	47504.5993324632	-0.463251181350366	7.06124193211431	-160
V_V_HM	2.88152653645809	1.91903846243012	47504.5993324632	-0.879815569651657	6.64286864256784	-160
V_V_WT	3.38957495915747	1.92119207657398	47504.5993324632	-0.375988260660093	7.15513817897504	-159
V_V_HT	3.313923862291	1.91941972870497	47504.5993324632	-0.448165531026016	7.076013255608	-159
V_V_HM	2.89672133964061	1.91896177085049	47504.5993324632	-0.86447044990524	6.65791312918645	-159
V_V_WT	3.37431967601824	1.92107532243608	47504.5993324632	-0.391014704063419	7.13965405609989	-158
V_V_HT	3.32874960358978	1.91932152330344	47504.5993324632	-0.433147305772871	7.09064651295243	-158
V_V_HM	2.91104192541263	1.91886796982192	47504.5993324632	-0.849966012811194	6.67204986363645	-158
V_V_WT	3.36000273742178	1.92094393681756	47504.5993324632	-0.405074125018225	7.12507959986179	-157
V_V_HT	3.34346623103179	1.91921147927738	47504.5993324632	-0.418214990507581	7.10514745257115	-157
V_V_HM	2.92446069052322	1.91876297766373	47504.5993324632	-0.836341461608698	6.68526284265513	-157
V_V_WT	3.34665915127876	1.92080484072846	47504.5993324632	-0.418145080889917	7.11146338344743	-156
V_V_HT	3.35806788035741	1.91909542659631	47504.5993324632	-0.403385876311216	7.11952163702603	-156
V_V_HM	2.93695133612993	1.91865236460015	47504.5993324632	-0.823634012857248	6.6975366851171	-156
V_V_WT	3.33432391207055	1.92066380513403	47504.5993324632	-0.430203888369331	7.09885171251043	-155
V_V_HT	3.37254867351674	1.91897816062531	47504.5993324632	-0.388675240215964	7.13377258724944	-155
V_V_HM	2.94848755993335	1.91854069591732	47504.5993324632	-0.811878916880651	6.70885403674735	-155
V_V_WT	3.323031569249	1.92052572763523	47504.5993324632	-0.441225597370712	7.0872887358687	-154
V_V_HT	3.38690339176737	1.91886369522928	47504.5993324632	-0.374096168195371	7.1479029517301	-154
V_V_HM	2.95904451944064	1.9184317788371	47504.5993324632	-0.801108478379621	6.7191975172609	-154
V_V_WT	3.3128148473254	1.9203959187422	47504.5993324632	-0.451187892056573	7.07681758670737	-153
V_V_HT	3.401129389828	1.91875640764213	47504.5993324632	-0.359659884970093	7.1619186646261	-153
V_V_HM	2.96860319159369	1.91832977178471	47504.5993324632	-0.791349870983591	6.72855625417098	-153
V_V_WT	3.30370538343236	1.92027896906517	47504.5993324632	-0.460068132954299	7.06747889981901	-152
V_V_HT	3.41522536767246	1.91866005209679	47504.5993324632	-0.345375048915165	7.17582578426008	-152
V_V_HM	2.97714751800428	1.91823823387689	47504.5993324632	-0.782626128999149	6.73692116500772	-152
V_V_WT	3.29573228142561	1.92017953309716	47504.5993324632	-0.467846339079232	7.05931090193046	-151
V_V_HT	3.42919278980924	1.91857846485038	47504.5993324632	-0.331247714639448	7.18963329425792	-151
V_V_HM	2.98466744749016	1.91816080977302	47504.5993324632	-0.77495444719166	6.74428934217197	-151
V_V_WT	3.28892399993087	1.92010076131375	47504.5993324632	-0.474500226781728	7.05234822664346	-150
V_V_HT	3.44303380769102	1.91851418828238	47504.5993324632	-0.317280713789427	7.20334832917147	-150
V_V_HM	2.99115443060688	1.91809990120926	47504.5993324632	-0.768348082441913	6.75065694365568	-150
V_V_WT	3.28330809274452	1.92004420002205	47504.5993324632	-0.480005273048805	7.04662145853784	-149
V_V_HT	3.45675129217541	1.91846839037045	47504.5993324632	-0.303473464759977	7.21697604911079	-149
V_V_HM	2.99660145073355	1.91805659100682	47504.5993324632	-0.762816173715421	6.75601907518253	-149
V_V_WT	3.27890847201042	1.92001116044332	47504.5993324632	-0.484340135748571	7.04215707976941	-148
V_V_HT	3.47035098215753	1.91844208496029	47504.5993324632	-0.289822215807692	7.23052418012275	-148
V_V_HM	3.00100763456074	1.91803182577414	47504.5993324632	-0.758361449687378	6.76037671880886	-148
V_V_WT	3.27574813110614	1.92000130666227	47504.5993324632	-0.487481163104787	7.03897742531708	-147
V_V_HT	3.48383932995516	1.91843488398612	47504.5993324632	-0.276319754000413	7.24399841391073	-147
V_V_HM	3.00437363540474	1.91802520904663	47504.5993324632	-0.754982479965325	6.7637297507748	-147
V_V_WT	3.27384888591613	1.92001269277804	47504.5993324632	-0.489402725240239	7.03710049707251	-146
V_V_HT	3.49722346890699	1.91844503247923	47504.5993324632	-0.262955506236378	7.25740244405036	-146
V_V_HM	3.00670162759473	1.91803503563367	47504.5993324632	-0.752673748022755	6.76607700321221	-146
V_V_WT	3.27322782890967	1.92004328019181	47504.5993324632	-0.490083734003575	7.03653939182291	-145
V_V_HT	3.51051327061126	1.9184707548409	47504.5993324632	-0.24971612071913	7.27074266194165	-145
V_V_HM	3.00799987196984	1.91805959499317	47504.5993324632	-0.751423640334207	6.7674233842739	-145
V_V_WT	3.27390087403968	1.92008964861166	47504.5993324632	-0.489501571622078	7.03730331970144	-144
V_V_HT	3.52371928843688	1.9185091076307	47504.5993324632	-0.23658527489554	7.28402385176929	-144
V_V_HM	3.00827814381816	1.91809605967019	47504.5993324632	-0.751216839760565	6.76777312739688	-144
V_V_WT	3.27588250564171	1.92014715889873	47504.5993324632	-0.487632660983451	7.03939767226687	-143
V_V_HT	3.53685266262942	1.91855611945856	47504.5993324632	-0.223544044540155	7.297249369799	-143
V_V_HM	3.00754768037291	1.91814061961171	47504.5993324632	-0.752034641311634	6.76713000205744	-143
V_V_WT	3.27918002571995	1.92021211106071	47504.5993324632	-0.484462448047047	7.04282249948695	-142
V_V_HT	3.54992744707186	1.91860869709351	47504.5993324632	-0.210572312994283	7.31042720713801	-142
V_V_HM	3.00582699580343	1.91819032547067	47504.5993324632	-0.753852750056759	6.76550674166362	-142
V_V_WT	3.28379332929566	1.92028195892194	47504.5993324632	-0.479986047251877	7.0475727058432	-141
V_V_HT	3.56296046596167	1.91866480483175	47504.5993324632	-0.197649266052645	7.32357019797599	-141
V_V_HM	3.0031417900678	1.9182432595905	47504.5993324632	-0.756641707404282	6.76292528753988	-141
V_V_WT	3.28971920055164	1.92035397084986	47504.5993324632	-0.474201320377276	7.05363972148056	-140
V_V_HT	3.57596953031969	1.9187222681831	47504.5993324632	-0.184752830663373	7.33669189130274	-140
V_V_HM	2.99952055634772	1.91829737589418	47504.5993324632	-0.760369009833058	6.7594101225285	-140
V_V_WT	3.29694793144543	1.92042632496675	47504.5993324632	-0.467114404560018	7.06101026745088	-139
V_V_HT	3.5889742032174	1.91877973338501	47504.5993324632	-0.171860790361515	7.34980919679632	-139
V_V_HM	2.9949972216678	1.91835142593192	47504.5993324632	-0.764998283339519	6.75499272667512	-139
V_V_WT	3.30546647332904	1.92049717723485	47504.5993324632	-0.458734734108393	7.06966768076648	-138
V_V_HT	3.6019947890717	1.91883583368396	47504.5993324632	-0.158950161874261	7.36293974001767	-138
V_V_HM	2.98960833003881	1.91840415012344	47504.5993324632	-0.770490515117987	6.74970717519561	-138
V_V_WT	3.31525314496152	1.92056623078637	47504.5993324632	-0.449083408398363	7.07958969832141	-137
V_V_HT	3.61505306204036	1.91889056447357	47504.5993324632	-0.145999162015286	7.37610528609601	-137
V_V_HM	2.98339671822293	1.91845560501671	47504.5993324632	-0.776802979241117	6.74359641568697	-137
V_V_WT	3.32627750601077	1.92063470237357	47504.5993324632	-0.438193252613397	7.09074826463493	-136
V_V_HT	3.62817203493611	1.91894524276963	47504.5993324632	-0.132987359341134	7.38933142921335	-136
V_V_HM	2.97641134864821	1.91850712154644	47504.5993324632	-0.783889321931388	6.73671201922781	-136
V_V_WT	3.33850735705507	1.92070314422272	47504.5993324632	-0.426097548546381	7.10311226265652	-135
V_V_HT	3.64137495664735	1.91900058091548	47504.5993324632	-0.119892901166262	7.40264281446096	-135
V_V_HM	2.96870239414478	1.91855944167546	47504.5993324632	-0.791700824616181	6.72910561290574	-135
V_V_WT	3.35191050222288	1.92077082679031	47504.5993324632	-0.41282706215343	7.11664806659918	-134
V_V_HT	3.65468507482086	1.91905613951063	47504.5993324632	-0.106691678612809	7.41606182825454	-134
V_V_HM	2.96032003132886	1.91861218894271	47504.5993324632	-0.800186572810347	6.72082663546806	-134
V_V_WT	3.36645474127125	1.92083571986044	47504.5993324632	-0.398410014426043	7.13131949696855	-133
V_V_HT	3.66812563897397	1.91911030715969	47504.5993324632	-0.0933572838060646	7.429608561754	-133
V_V_HM	2.95131443701237	1.9186638480604	47504.5993324632	-0.809293419716777	6.71192229374152	-133
V_V_WT	3.38210605193477	1.92089507173825	47504.5993324632	-0.382875034269427	7.14708713813897	-132
V_V_HT	3.6817197129942	1.91916080447014	47504.5993324632	-0.0798621852174115	7.44330161120581	-132
V_V_HM	2.94173668110117	1.91871225052019	47504.5993324632	-0.818966045123096	6.70243940732543	-132
V_V_WT	3.39882312027717	1.92094702846159	47504.5993324632	-0.366259801828193	7.16390604238254	-131
V_V_HT	3.69548962777682	1.91920609979666	47504.5993324632	-0.0661810499054396	7.45716030545909	-131
V_V_HM	2.93164142850639	1.91875594025951	47504.5993324632	-0.829146930215258	6.69242978722804	-131
V_V_WT	3.41656280309642	1.92098914492302	47504.5993324632	-0.348602667859766	7.1817282740526	-130
V_V_HT	3.7094575350386	1.91924409801275	47504.5993324632	-0.0522876196762709	7.47120268975348	-130
V_V_HM	2.92108424087574	1.91879290652925	47504.5993324632	-0.839776572249297	6.68194505400078	-130
V_V_WT	3.43528196274254	1.92101799311454	47504.5993324632	-0.329940051070686	7.20050397655576	-129
V_V_HT	3.7236455815223	1.91927179381367	47504.5993324632	-0.0381538573480014	7.4854450203926	-129
V_V_HM	2.9101206776169	1.91882024841652	47504.5993324632	-0.850793725987876	6.67103508122168	-129
V_V_WT	3.45493574829671	1.92102985596272	47504.5993324632	-0.310309516864125	7.22018101345754	-128
V_V_HT	3.73807538256952	1.91928587730278	47504.5993324632	-0.0237516601355172	7.49990242527455	-128
V_V_HM	2.89880688546178	1.9188347587192	47504.5993324632	-0.862135958538301	6.65974972946186	-128
V_V_WT	3.47547246906731	1.92102238300323	47504.5993324632	-0.289758148988863	7.24070308712347	-127
V_V_HT	3.75276640319005	1.91928418386424	47504.5993324632	-0.00905732035187512	7.51459012673197	-127
V_V_HM	2.88720136892589	1.91883432302387	47504.5993324632	-0.873740621105272	6.64814335895705	-127
V_V_WT	3.49683713062094	1.92099373355241	47504.5993324632	-0.268337334112731	7.26201159535461	-126
V_V_HT	3.7677368728858	1.91926494254847	47504.5993324632	0.00595086259068411	7.52952288318092	-126
V_V_HM	2.87536363623945	1.9188171940219	47504.5993324632	-0.885544780709365	6.63627205318826	-126
V_V_WT	3.51896684399519	1.92094406674095	47504.5993324632	-0.24611027309649	7.28404396108686	-125
V_V_HT	3.78300143496256	1.91922808609785	47504.5993324632	0.0212876638238431	7.54471520610129	-125
V_V_HM	2.86335521523541	1.91878325690292	47504.5993324632	-0.897486684487658	6.62419711495848	-125
V_V_WT	3.5417896060764	1.92087589905838	47504.5993324632	-0.223153901408302	7.30673311356111	-124
V_V_HT	3.79857005484962	1.91917557203563	47504.5993324632	0.0369592120040303	7.56018089769522	-124
V_V_HM	2.85123964067195	1.91873434109506	47504.5993324632	-0.909506383386648	6.61198566473055	-124
V_V_WT	3.56522478677691	1.92079383532292	47504.5993324632	-0.199557874643681	7.3300074481975	-123
V_V_HT	3.81444758457519	1.91911115810084	47504.5993324632	0.0529629939386536	7.57593217521173	-123
V_V_HM	2.83908192366919	1.91867400621905	47504.5993324632	-0.921545843192352	6.59970969053073	-123
V_V_WT	3.58918370791152	1.92070417682257	47504.5993324632	-0.175423221600027	7.35379063742306	-122
V_V_HT	3.83063337279351	1.9190400731933	47504.5993324632	0.069288109565512	7.59197863602152	-122
V_V_HM	2.82694804113087	1.91860722796847	47504.5993324632	-0.933548839429738	6.58744492169148	-122
V_V_WT	3.61357135495984	1.92061403593215	47504.5993324632	-0.150858897151404	7.37800160707108	-121
V_V_HT	3.84712190956897	1.91896825529859	47504.5993324632	0.0859174104145524	7.60832640872339	-121
V_V_HM	2.81490439809476	1.91853966594034	47504.5993324632	-0.945460059950007	6.57526885613954	-121
V_V_WT	3.63829047044264	1.92052969018104	47504.5993324632	-0.125974462822024	7.40255540370731	-120
V_V_HT	3.86390563200309	1.91890091641385	47504.5993324632	0.102833118000358	7.62497814600582	-120
V_V_HM	2.80301737535673	1.91847628033061	47504.5993324632	-0.957222846010423	6.56325759672388	-120
V_V_WT	3.66323974139535	1.9204570409755	47504.5993324632	-0.100882798414929	7.42736228120562	-119
V_V_HT	3.8809726516728	1.91884296279758	47504.5993324632	0.12001372756487	7.64193157578073	-119
V_V_HM	2.79135292639533	1.91842174199674	47504.5993324632	-0.968780399078084	6.55148625186875	-119
V_V_WT	3.68831610054267	1.92040053977479	47504.5993324632	-0.0756956961275241	7.45232789721286	-118
V_V_HT	3.89830885519704	1.91879805932703	47504.5993324632	0.137437942516611	7.65917976787747	-118
V_V_HM	2.77997662563958	1.91837953072438	47504.5993324632	-0.980073965152272	6.54002721643143	-118
V_V_WT	3.71341286755534	1.92036407419529	47504.5993324632	-0.0505274560713023	7.47735319118198	-117
V_V_HT	3.91589437810663	1.91876942725069	47504.5993324632	0.155079584694481	7.67670917151878	-117
V_V_HM	2.76895256924546	1.91835271037364	47504.5993324632	-0.99104545328552	6.52895059177644	-117
V_V_WT	3.73842019231863	1.92035072460088	47504.5993324632	-0.0254939659170903	7.50233435055435	-116
V_V_HT	3.93370355783945	1.91875964041338	47504.5993324632	0.172907946764689	7.69449916891421	-116
V_V_HM	2.75834312894956	1.91834373453482	47504.5993324632	-1.00163730081235	6.51832355871148	-116
V_V_WT	3.76322731343853	1.92036150191136	47504.5993324632	-0.000707968475803789	7.52716259535286	-115
V_V_HT	3.95170839798453	1.91876951323479	47504.5993324632	0.190893436042346	7.71252335992671	-115
V_V_HM	2.7482097941825	1.91835337179302	47504.5993324632	-1.01178952473968	6.50820911310467	-115
V_V_WT	3.78772225822385	1.92039600713779	47504.5993324632	0.0237193455852851	7.55172517086241	-114
V_V_HT	3.96987623467552	1.91879869018172	47504.5993324632	0.209004085511115	7.73074838383993	-114
V_V_HM	2.73861196816069	1.9183812774955	47504.5993324632	-1.02144204632687	6.49866598264825	-114
V_V_WT	3.81179274347326	1.92045136778416	47504.5993324632	0.0476813231970024	7.57590416374951	-113
V_V_HT	3.98817323210218	1.91884470092914	47504.5993324632	0.227210901232199	7.74913556297217	-113
V_V_HM	2.7296085268125	1.91842507869507	47504.5993324632	-1.03053133863609	6.48974839226109	-113
V_V_WT	3.83532668162639	1.9205223767168	47504.5993324632	0.0710760828534669	7.59957728039932	-112
V_V_HT	4.00656447552024	1.91890307949106	47504.5993324632	0.245487721856056	7.76764122918443	-112
V_V_HM	2.72125761558529	1.91848048849884	47504.5993324632	-1.03899085385019	6.48150608502078	-112
V_V_WT	3.85821308923744	1.92060324545667	47504.5993324632	0.0938039866083993	7.62262219186648	-111
V_V_HT	4.02500967621275	1.91896891116644	47504.5993324632	0.263803891548216	7.78621546087729	-111
V_V_HM	2.71361363285569	1.91854280170781	47504.5993324632	-1.04675697133698	6.47398423704837	-111
V_V_WT	3.88034313714836	1.92068834838959	47504.5993324632	0.115767231585859	7.64491904271086	-110
V_V_HT	4.04346236466753	1.91903747855301	47504.5993324632	0.282122186970628	7.80480254236443	-110
V_V_HM	2.70672619390004	1.91860751680615	47504.5993324632	-1.05377125278645	6.46722364058652	-110
V_V_WT	3.9016111795435	1.9207726056123	47504.5993324632	0.136870128651336	7.66635223043567	-109
V_V_HT	4.06187028044862	1.91910458435404	47504.5993324632	0.300398574447344	7.82334198644989	-109
V_V_HM	2.70063977666945	1.9186706444445	47504.5993324632	-1.05998140106718	6.46126095440607	-109
V_V_WT	3.92191579588737	1.92085184023369	47504.5993324632	0.157019444034045	7.68681214774069	-108
V_V_HT	4.08017584787734	1.91916685052046	47504.5993324632	0.318582099322921	7.84176959643176	-108
V_V_HM	2.69539341901508	1.91872899275895	47504.5993324632	-1.06534212223027	6.45612896026043	-108
V_V_WT	3.94116084612122	1.92092308779233	47504.5993324632	0.176124848060952	7.7061968441815	-107
V_V_HT	4.09831671277098	1.91922197498426	47504.5993324632	0.336614919499983	7.86001850604199	-107
V_V_HM	2.69102044259812	1.91878041167778	47504.5993324632	-1.06981588044406	6.4518567656403	-107
V_V_WT	3.95925528487242	1.92098439761546	47504.5993324632	0.194099118705168	7.72441145103967	-106
V_V_HT	4.11622695952806	1.91926854184548	47504.5993324632	0.354433894560694	7.87802002449542	-106
V_V_HM	2.68754924015184	1.91882360591069	47504.5993324632	-1.07337174418827	6.44847022449194	-106
V_V_WT	3.97611051541453	1.921033653217	47504.5993324632	0.210857807582451	7.74136322324661	-105
V_V_HT	4.1338395206664	1.91930497082276	47504.5993324632	0.371975054396355	7.89570398693644	-105
V_V_HM	2.6850061570998	1.91885711689728	47504.5993324632	-1.07598050924061	6.4459928234402	-105
V_V_WT	3.99164511476414	1.92107000629471	47504.5993324632	0.226321154393584	7.7569690751347	-104
V_V_HT	4.15108522441777	1.91933076952866	47504.5993324632	0.389170192324955	7.91300025651058	-104
V_V_HM	2.68341226051856	1.91888053046637	47504.5993324632	-1.07762029674327	6.44444481778039	-104
V_V_WT	4.00578533671989	1.92109396864675	47504.5993324632	0.240414409805685	7.77115626363408	-103
V_V_HT	4.16789320509596	1.91934660490317	47504.5993324632	0.405947135448606	7.92983927474331	-103
V_V_HM	2.68278328023619	1.91889454359006	47504.5993324632	-1.07827674294319	6.44384330341557	-103
V_V_WT	4.0184589990983	1.92110553108039	47504.5993324632	0.253065409653182	7.78385258854342	-102
V_V_HT	4.18419228404795	1.91935264499077	47504.5993324632	0.422234375744811	7.94615019235109	-102
V_V_HM	2.68313386989897	1.91889936151811	47504.5993324632	-1.07793559648647	6.4442033362844	-102
V_V_WT	4.02959392712985	1.92110362276281	47504.5993324632	0.264204078013752	7.79498377624594	-101
V_V_HT	4.19991128729017	1.91934808139773	47504.5993324632	0.437962323692929	7.96186025088741	-101
V_V_HM	2.68447869174945	1.91889423598419	47504.5993324632	-1.07658072851813	6.44553811201702	-101
V_V_WT	4.03912015622624	1.92108660388162	47504.5993324632	0.273763664354253	7.80447664809823	-100
V_V_HT	4.21497937545754	1.91933155862454	47504.5993324632	0.453062796725795	7.97689595418928	-100
V_V_HM	2.68683132796271	1.9188778789992	47504.5993324632	-1.07419603238654	6.44785868831197	-100
V_V_WT	4.04697656450003	1.92105381684365	47504.5993324632	0.281684335678966	7.8122687933211	-99
V_V_HT	4.22932706507233	1.91930253174182	47504.5993324632	0.467467379434889	7.99118675070978	-99
V_V_HM	2.69020107493765	1.91884977283069	47504.5993324632	-1.07077119692999	6.4511733468053	-99
V_V_WT	4.05310674588567	1.92100468840057	47504.5993324632	0.287910809497084	7.81830268227427	-98
V_V_HT	4.24288591804921	1.9192604774781	47504.5993324632	0.481108659354204	8.00466317674423	-98
V_V_HM	2.69459512781444	1.91880940801754	47504.5993324632	-1.06629802845741	6.45548828408628	-98
V_V_WT	4.05746429977783	1.92093976551297	47504.5993324632	0.292395613152896	7.82253298640276	-97
V_V_HT	4.25559032597126	1.91920580339403	47504.5993324632	0.493920229242272	8.01726042270024	-97
V_V_HM	2.70001657362551	1.91875716118743	47504.5993324632	-1.06077417813185	6.46080732538288	-97
V_V_WT	4.06000532534547	1.920859263765	47504.5993324632	0.29509442326741	7.82491622742353	-96
V_V_HT	4.26737538786046	1.91913857645748	47504.5993324632	0.505837056863147	8.02891371885777	-96
V_V_HM	2.70646747290168	1.9186930680188	47504.5993324632	-1.05419765535278	6.46713260115614	-96
V_V_WT	4.06068879687532	1.9207630992223	47504.5993324632	0.295966378639906	7.82541121511073	-95
V_V_HT	4.27817748542178	1.91905855349484	47504.5993324632	0.516796000545447	8.0395589702981	-95
V_V_HM	2.71394898311103	1.91861685320114	47504.5993324632	-1.04656676303964	6.4744647292617	-95
V_V_WT	4.05948821161027	1.92065288013978	47504.5993324632	0.294981824311237	7.8239945989093	-94
V_V_HT	4.28793966554211	1.9189669354519	47504.5993324632	0.526737753305584	8.04914157777863	-94
V_V_HM	2.72245780867127	1.91852962571206	47504.5993324632	-1.03788697038628	6.48280258772882	-94
V_V_WT	4.05639498788009	1.92053233747771	47504.5993324632	0.292124865877085	7.8206651098831	-93
V_V_HT	4.29661390124697	1.91886675574141	47504.5993324632	0.535608342637857	8.05761945985609	-93
V_V_HM	2.73198559531287	1.91843425627687	47504.5993324632	-1.02817225832385	6.49214344894958	-93
V_V_WT	4.05141589407159	1.92040667028114	47504.5993324632	0.287392081523586	7.81543970661959	-92
V_V_HT	4.30416040349619	1.91876231738947	47504.5993324632	0.543359545511036	8.06496126148135	-92
V_V_HM	2.74252001491642	1.91833483672115	47504.5993324632	-1.0174429750068	6.50248300483965	-92
V_V_WT	4.04456079651559	1.92028045879594	47504.5993324632	0.280784360235903	7.80833723279528	-91
V_V_HT	4.31054107674261	1.91865736673387	47504.5993324632	0.549945923503708	8.07113622998151	-91
V_V_HM	2.75404796156729	1.91823491785911	47504.5993324632	-1.00571918599511	6.51381510912969	-91
V_V_WT	4.03584288207837	1.92015749162853	47504.5993324632	0.27230746315893	7.7993783009978	-90
V_V_HT	4.31572008576448	1.91855495047394	47504.5993324632	0.555325669821026	8.07611450170793	-90
V_V_HM	2.76655577753411	1.9181373735892	47504.5993324632	-0.993020181901123	6.52613173696934	-90
V_V_WT	4.0252920490932	1.92004240607315	47504.5993324632	0.26198219946469	7.7886018987217	-89
V_V_HT	4.31967312561919	1.91845887559023	47504.5993324632	0.559467017785517	8.07987923345287	-89
V_V_HM	2.78002714973746	1.91804581543895	47504.5993324632	-0.979369354448453	6.53942365392338	-89
V_V_WT	4.01295850057631	1.91994090391024	47504.5993324632	0.249847596600367	7.77606940455225	-88
V_V_HT	4.32239059724359	1.91837391529968	47504.5993324632	0.562351012762329	8.08243018172485	-88
V_V_HM	2.79444300459037	1.91796479546394	47504.5993324632	-0.964794699316446	6.55368070849719	-88
V_V_WT	3.99890956536398	1.91985903181631	47504.5993324632	0.235959131832103	7.76185999889585	-87
V_V_HT	4.32387587324575	1.91830518752603	47504.5993324632	0.563970996157772	8.08378075033372	-87
V_V_HM	2.80978233966864	1.91789920860331	47504.5993324632	-0.949326813078153	6.56889149241543	-87
V_V_WT	3.98321600258966	1.91980120491916	47504.5993324632	0.220378910581347	7.74605309459798	-86
V_V_HT	4.32413495736098	1.9182564150101	47504.5993324632	0.564325675083313	8.08394423963864	-86
V_V_HM	2.82602379043013	1.91785261148743	47504.5993324632	-0.932994031320724	6.58504161218099	-86
V_V_WT	3.96595206920949	1.91977000550088	47504.5993324632	0.203176128495404	7.72872800992358	-85
V_V_HT	4.32317696017124	1.91822975436568	47504.5993324632	0.563419933127854	8.08293398721463	-85
V_V_HM	2.84314592718564	1.91782705882211	47504.5993324632	-0.915821810985416	6.6021136653567	-85
V_V_WT	3.94720602529397	1.9197673192979	47504.5993324632	0.184435349575129	7.70997670101282	-84
V_V_HT	4.32102343434217	1.91822681012259	47504.5993324632	0.561272178056227	8.0807746906281	-84
V_V_HM	2.86112707562023	1.9178240866319	47504.5993324632	-0.897834837016629	6.62008898825709	-84
V_V_WT	3.92707311093342	1.91979344352343	47504.5993324632	0.164251231368799	7.68989499049804	-83
V_V_HT	4.31770240975884	1.91824784552445	47504.5993324632	0.557909923792368	8.07749489572531	-83
V_V_HM	2.87994565938968	1.91784394873119	47504.5993324632	-0.879055183238346	6.63894650201771	-83
V_V_WT	3.90566248848646	1.91984790684691	47504.5993324632	0.142733860049496	7.66859111692343	-82
V_V_HT	4.31325540246736	1.91829251074117	47504.5993324632	0.553375372054227	8.0731354328805	-82
V_V_HM	2.89958071307386	1.91788632200335	47504.5993324632	-0.859503181757581	6.65866460790529	-82
V_V_WT	3.88308679893543	1.91992824042331	47504.5993324632	0.120000715570201	7.64617288230066	-81
V_V_HT	4.30772729852417	1.91835874912517	47504.5993324632	0.547717439956117	8.06773715709222	-81
V_V_HM	2.92001142900472	1.91794924665404	47504.5993324632	-0.839195799018206	6.67921865702765	-81
V_V_WT	3.85946204827997	1.92003005062505	47504.5993324632	0.0961764155017795	7.62274768105817	-80
V_V_HT	4.30116664644483	1.91844285692565	47504.5993324632	0.540991935416774	8.0613413574729	-80
V_V_HM	2.94121748590918	1.91802918289731	47504.5993324632	-0.818146418263537	6.7005813900819	-80
V_V_WT	3.83491765302663	1.92014851661417	47504.5993324632	0.0713998252602885	7.59843548079296	-79
V_V_HT	4.29363661208484	1.91854080231609	47504.5993324632	0.533269926727775	8.0540032974419	-79
V_V_HM	2.96318047737961	1.91812228575618	47504.5993324632	-0.796365909692822	6.72272686445203	-79
V_V_WT	3.80958959740866	1.92027775301797	47504.5993324632	0.0458184644914574	7.57336073032586	-78
V_V_HT	4.28520778131819	1.91864764975883	47504.5993324632	0.524631673485658	8.04578388915071	-78
V_V_HM	2.98588317361031	1.91822384528463	47504.5993324632	-0.773862271551948	6.74562861877258	-78
V_V_WT	3.78362668776321	1.92041200479103	47504.5993324632	0.0195924195015524	7.54766095602487	-77
V_V_HT	4.27596578689027	1.91875860452107	47504.5993324632	0.515172206178864	8.03675936760167	-77
V_V_HM	3.00931110727944	1.91832929413398	47504.5993324632	-0.750641019095756	6.76926323365464	-77
V_V_WT	3.75718093229217	1.92054449147081	47504.5993324632	-0.00711301170654588	7.52147487629088	-76
V_V_HT	4.26600002009944	1.91886797995584	47504.5993324632	0.504992062012996	8.02700797818589	-76
V_V_HM	3.03345050067955	1.9184332058909	47504.5993324632	-0.726705294186027	6.79360629554512	-76
V_V_WT	3.730407226357	1.92066765637562	47504.5993324632	-0.0341281225700265	7.49494257528402	-75
V_V_HT	4.25540365076477	1.91896940649272	47504.5993324632	0.494196895253826	8.01661040627572	-75
V_V_HM	3.05828855055785	1.9185294945025	47504.5993324632	-0.702055971327143	6.81863307244285	-75
V_V_WT	3.7034747285612	1.92077555426711	47504.5993324632	-0.0612721017354665	7.46822155885786	-74
V_V_HT	4.2442886925883	1.91905792163212	47504.5993324632	0.482908446171683	8.00566893900491	-74
V_V_HM	3.0838174184858	1.91861343097944	47504.5993324632	-0.676691620062689	6.84432645703429	-74
V_V_WT	3.67656647670834	1.920864235169	47504.5993324632	-0.0883541693907781	7.44148712280746	-73
V_V_HT	4.23278590485315	1.91913029363782	47504.5993324632	0.471263808297694	7.9943080014086	-73
V_V_HM	3.1100344849695	1.91868195270621	47504.5993324632	-0.650608857117524	6.87067782705652	-73
V_V_WT	3.64986824577538	1.92092980897929	47504.5993324632	-0.115180925904919	7.41491741745569	-72
V_V_HT	4.22102978356429	1.91918331089032	47504.5993324632	0.459403772455746	7.98265579467283	-72
V_V_HM	3.13693818551463	1.91873200871897	47504.5993324632	-0.623803267054347	6.89767963808361	-72
V_V_WT	3.62356581423952	1.92096800236529	47504.5993324632	-0.141558217009122	7.38868984548817	-71
V_V_HT	4.20915482685571	1.91921338698622	47504.5993324632	0.447469866180447	7.97083978753098	-71
V_V_HM	3.16452695965131	1.91876017690656	47504.5993324632	-0.596269702957545	6.92532362226017	-71
V_V_WT	3.59784704779398	1.92097488674388	47504.5993324632	-0.167290476932541	7.36298457252051	-70
V_V_HT	4.19729892159846	1.91921719384902	47504.5993324632	0.435606499419098	7.95899134377783	-70
V_V_HM	3.1928005654784	1.91876327389133	47504.5993324632	-0.568002167263726	6.95360329822053	-70
V_V_WT	3.57290814068616	1.92094882152916	47504.5993324632	-0.192178295856617	7.33799457722893	-69
V_V_HT	4.18561350836358	1.91919336042125	47504.5993324632	0.423967800034507	7.94725921669266	-69
V_V_HM	3.22176404273195	1.91873999353151	47504.5993324632	-0.538993060180795	6.98252114564469	-69
V_V_WT	3.54894737910143	1.92088885800467	47504.5993324632	-0.21602152809842	7.31391628630128	-68
V_V_HT	4.17425342152798	1.91914106952413	47504.5993324632	0.41271020408532	7.93579663897065	-68
V_V_HM	3.2514237574519	1.91868955148296	47504.5993324632	-0.509234478343342	7.01208199324715	-68
V_V_WT	3.52616450786653	1.92079486298317	47504.5993324632	-0.238620167782452	7.2909491835155	-67
V_V_HT	4.16337639634688	1.91906016388572	47504.5993324632	0.401991755081988	7.92476103761177	-67
V_V_HM	3.28178748571121	1.91861178692207	47504.5993324632	-0.478718330461942	7.04229330188437	-67
V_V_WT	3.50476636283621	1.92066998118434	47504.5993324632	-0.259773542748269	7.26930626842069	-66
V_V_HT	4.15315449189177	1.91895330480245	47504.5993324632	0.391979295917957	7.91432968786558	-66
V_V_HM	3.31287010891849	1.91850924620784	47504.5993324632	-0.447434726027038	7.07317494386401	-66
V_V_WT	3.48496719043365	1.92052112761263	47504.5993324632	-0.279280960077702	7.24921534094501	-65
V_V_HT	4.14377596380578	1.91882640947898	47504.5993324632	0.3828494844328	7.90470244317877	-65
V_V_HM	3.34469506433381	1.91838760638441	47504.5993324632	-0.415371354864148	7.10476148353177	-65
V_V_WT	3.46698646178982	1.9203580556073	47504.5993324632	-0.296942065320568	7.23091498890021	-64
V_V_HT	4.13544169047287	1.91868784457566	47504.5993324632	0.374786800239689	7.89609658070605	-64
V_V_HM	3.37729292453308	1.91825489929621	47504.5993324632	-0.38251338692426	7.13709923599042	-64
V_V_WT	3.45104465110274	1.92019058406797	47504.5993324632	-0.312555629458771	7.21464493166425	-63
V_V_HT	4.12835503572276	1.91854600476281	47504.5993324632	0.367978153497683	7.88873191794783	-63
V_V_HM	3.41069569311705	1.91811917653279	47504.5993324632	-0.348844599834241	7.17023598606834	-63
V_V_WT	3.43736222756036	1.92002766823127	47504.5993324632	-0.325918735692864	7.20064319081358	-62
V_V_HT	4.12271935965012	1.91840850613921	47504.5993324632	0.362611976641765	7.88282674265847	-62
V_V_HM	3.44493537129114	1.91798773283122	47504.5993324632	-0.314347290174922	7.2042180327572	-62
V_V_WT	3.42615966401268	1.91987714285672	47504.5993324632	-0.336826267410585	7.18914559543594	-61
V_V_HT	4.11873802259199	1.91828196849445	47504.5993324632	0.358878655129203	7.87859739005479	-61
V_V_HM	3.48004395789	1.91786689772863	47504.5993324632	-0.279001865092532	7.23908978087253	-61
V_V_WT	3.41765712303182	1.91974606239134	47504.5993324632	-0.345071888854199	7.18038613491783	-60
V_V_HT	4.11661550288314	1.91817232290769	47504.5993324632	0.35697104229705	7.87625996346923	-60
V_V_HM	3.51605469910729	1.91776233474985	47504.5993324632	-0.242786178980954	7.27489557719553	-60
V_V_WT	3.41207294136755	1.91964251554991	47504.5993324632	-0.350453117267519	7.17459900000262	-59
V_V_HT	4.11656153859318	1.91808642316954	47504.5993324632	0.357085442689888	7.87603763449647	-59
V_V_HM	3.55300697056997	1.9176806018682	47504.5993324632	-0.205673709932227	7.31168765107216	-59
V_V_WT	3.40962279734856	1.91957509503112	47504.5993324632	-0.352771116130958	7.17201671082807	-58
V_V_HT	4.11879018442442	1.91803159695261	47504.5993324632	0.359421548669684	7.87815882017916	-58
V_V_HM	3.59094607726805	1.91762872221536	47504.5993324632	-0.16763291839225	7.34952507292834	-58
V_V_WT	3.41052178394787	1.91955039982775	47504.5993324632	-0.35182372658919	7.17286729448493	-57
V_V_HT	4.12351630102384	1.9180134567328	47504.5993324632	0.364183220352531	7.88284938169516	-57
V_V_HM	3.62991848649425	1.91761207120877	47504.5993324632	-0.128627872961284	7.38846484594979	-57
V_V_WT	3.41498498491925	1.91957228474256	47504.5993324632	-0.347403420355558	7.17737339019406	-56
V_V_HT	4.13095473932429	1.91803524548377	47504.5993324632	0.371578952397694	7.89033052625088	-56
V_V_HM	3.66997066582219	1.91763374588763	47504.5993324632	-0.088618176305689	7.42855950795007	-56
V_V_WT	3.42322749439857	1.91964174383491	47504.5993324632	-0.339297051664352	7.18575204046149	-55
V_V_HT	4.14132035873068	1.91809773873022	47504.5993324632	0.381822084170906	7.90081863329046	-55
V_V_HM	3.7111490871982	1.91769447140235	47504.5993324632	-0.0475587777840434	7.46985695218045	-55
V_V_WT	3.43546439859715	1.91975690515184	47504.5993324632	-0.327285865250403	7.1982146624447	-54
V_V_HT	4.15482801465479	1.91819924217563	47504.5993324632	0.395130791928723	7.91452523738085	-54
V_V_HM	3.75350021772129	1.91779259925529	47504.5993324632	-0.00539997921901403	7.51240041466158	-54
V_V_WT	3.45191078978768	1.91991313702719	47504.5993324632	-0.311145690710862	7.21496727028623	-53
V_V_HT	4.17169256337247	1.91833568514856	47504.5993324632	0.411727910519712	7.93165721622523	-53
V_V_HM	3.79707052749298	1.91792419754862	47504.5993324632	0.0379123960654533	7.5562286589205	-53
V_V_WT	3.47278175668967	1.92010326544295	47504.5993324632	-0.290647378151016	7.23621089153035	-52
V_V_HT	4.19212886187388	1.91850080944311	47504.5993324632	0.431840563104682	7.95241716064308	-52
V_V_HM	3.84190648464337	1.91808323279401	47504.5993324632	0.0824366419205602	7.60137632736619	-52
V_V_WT	3.49828952390434	1.92031830876589	47504.5993324632	-0.265561098843472	7.26214014665215	-51
V_V_HT	4.21634979834083	1.91868681372147	47504.5993324632	0.455696928596226	7.97700266808544	-51
V_V_HM	3.8880547644263	1.9182621919487	47504.5993324632	0.128234159268555	7.64787536958405	-51
V_V_WT	3.52863173540706	1.92054943620446	47504.5993324632	-0.235671900338449	7.29293537115257	-50
V_V_HT	4.24455808458847	1.91888608086511	47504.5993324632	0.483514648467825	8.00560152070912	-50
V_V_HM	3.93556290825968	1.91845375226694	47504.5993324632	0.175366842210974	7.69575897430838	-50
V_V_WT	3.56398723395309	1.92078855108512	47504.5993324632	-0.200785070287824	7.328759538194	-49
V_V_HT	4.27694254698936	1.91909168604051	47504.5993324632	0.515496121862194	8.03838897211652	-49
V_V_HM	3.98447872267967	1.91865127092427	47504.5993324632	0.223895517312451	7.74506192804689	-49
V_V_WT	3.60451446806281	1.921028400881	47504.5993324632	-0.160727945117588	7.36975688124321	-48
V_V_HT	4.3136760639336	1.91929748412012	47504.5993324632	0.551826271704965	8.07552585616223	-48
V_V_HM	4.03484926133286	1.91884886723904	47504.5993324632	0.273878764437451	7.79581975822827	-48
V_V_WT	3.65035385004797	1.92126224469625	47504.5993324632	-0.115346900266229	7.41605460036218	-47
V_V_HT	4.35491687185598	1.91949780548838	47504.5993324632	0.592674446956391	8.11715929675558	-47
V_V_HM	4.08672026405191	1.91904112602225	47504.5993324632	0.3253729372645	7.84806759083933	-47
V_V_WT	3.70163799619545	1.92148276229211	47504.5993324632	-0.0644949716770196	7.46777096406792	-46
V_V_HT	4.4008165779635	1.91968648175605	47504.5993324632	0.638204344952225	8.16342881097478	-46
V_V_HM	4.14013651546314	1.91922215281772	47504.5993324632	0.378434373636086	7.9018386572902	-46
V_V_WT	3.7584829465495	1.9216830349275	47504.5993324632	-0.00804255847683688	7.52500845157583	-45
V_V_HT	4.4515122342535	1.91985769941241	47504.5993324632	0.688564412251806	8.21446005625519	-45
V_V_HM	4.19514015100148	1.91938639643992	47504.5993324632	0.433116089388059	7.9571642126149	-45
V_V_WT	3.82099601673055	1.92185592794367	47504.5993324632	0.0541316389852411	7.58786039447586	-44
V_V_HT	4.50713303277524	1.92000544431078	47504.5993324632	0.74389562871563	8.27037043683485	-44
V_V_HM	4.25177161202431	1.91952810931426	47504.5993324632	0.489469791204046	8.01407343284457	-44
V_V_WT	3.88926619905116	1.92199512563759	47504.5993324632	0.122128991887652	7.65640340621467	-43
V_V_HT	4.5677912643426	1.92012439989534	47504.5993324632	0.804320705680965	8.33126182300424	-43
V_V_HM	4.31006719553708	1.91964221233445	47504.5993324632	0.547541731208525	8.07259265986563	-43
V_V_WT	3.96337295225723	1.92209455940561	47504.5993324632	0.19604085352394	7.73070505099052	-42
V_V_HT	4.63359025262917	1.92020943330701	47504.5993324632	0.869953027296693	8.39722747796164	-42
V_V_HM	4.37006075838061	1.91972379577507	47504.5993324632	0.607375389372522	8.13274612738869	-42
V_V_WT	4.043370795841	1.92214988172001	47504.5993324632	0.275930264601197	7.81081132708081	-41
V_V_HT	4.70460939546817	1.92025687709205	47504.5993324632	0.940879179656444	8.4683396112799	-41
V_V_HM	4.43177893409788	1.91976935393701	47504.5993324632	0.669004270458046	8.19455359773771	-41
V_V_WT	4.12928356539031	1.92215904192343	47504.5993324632	0.361825080024261	7.89674205075635	-40
V_V_HT	4.78089831508679	1.92026502380897	47504.5993324632	1.01715213159646	8.54464449857711	-40
V_V_HM	4.49523880870309	1.91977726012356	47504.5993324632	0.732448648827557	8.25802896857863	-40
V_V_WT	4.22110357523048	1.92212236155896	47504.5993324632	0.453716983889521	7.98849016657145	-39
V_V_HT	4.86247565824926	1.92023418460437	47504.5993324632	1.09878992002933	8.62616139646918	-39
V_V_HM	4.56044687300151	1.91974782137844	47504.5993324632	0.797714413476287	8.32317933252673	-39
V_V_WT	4.31879089665214	1.92204251177184	47504.5993324632	0.551560812005719	8.08602098129857	-38
V_V_HT	4.94932804151549	1.92016666566991	47504.5993324632	1.18577464134721	8.71288144168377	-38
V_V_HM	4.62739798084719	1.91968325486633	47504.5993324632	0.864792072584701	8.39000388910967	-38
V_V_WT	4.42227276752961	1.92192439164104	47504.5993324632	0.6552741999842	8.18927133507503	-37
V_V_HT	5.04140916600428	1.92006666179696	47504.5993324632	1.27805177481939	8.80476655718917	-37
V_V_HM	4.69607437791705	1.91958758518361	47504.5993324632	0.933655983564746	8.45849277226935	-37
V_V_WT	4.5314431711424	1.92177491097347	47504.5993324632	0.764737587786733	8.29814875449807	-36
V_V_HT	5.13863911316222	1.91994007017944	47504.5993324632	1.37552984331027	8.90174838301417	-36
V_V_HM	4.76644478599706	1.91946646567216	47504.5993324632	1.00426378757361	8.52862578442051	-36
V_V_WT	4.64616253820184	1.92160268453266	47504.5993324632	0.879794521068161	8.41253055533552	-35
V_V_HT	5.24090382122938	1.91979423038754	47504.5993324632	1.47808039940015	9.00372724305861	-35
V_V_HM	4.83846355341827	1.91932692937778	47504.5993324632	1.07655604807464	8.6003710587619	-35
V_V_WT	4.76625761179346	1.92141764914832	47504.5993324632	1.00025226658941	8.53226295699751	-34
V_V_HT	5.34805474219731	1.91963760019296	47504.5993324632	1.5855383177303	9.11057116666432	-34
V_V_HM	4.91206987786771	1.91917707893392	47504.5993324632	1.1504560814805	8.67368367425492	-34
V_V_WT	4.89152149094165	1.92123061821063	47504.5993324632	1.12588272897961	8.65716025290369	-33
V_V_HT	5.45990871420875	1.91947937938273	47504.5993324632	1.69770240473277	9.22211502368473	-33
V_V_HM	4.98718713035485	1.91902572693367	47504.5993324632	1.22586998599546	8.74850427471423	-33
V_V_WT	5.02171933500778	1.92105242766803	47504.5993324632	1.25642982899027	8.78700884102529	-32
V_V_HT	5.57625373903498	1.91932877691839	47504.5993324632	1.81434261248602	9.33816486558393	-32
V_V_HM	5.06372507940092	1.918881692403	47504.5993324632	1.30269024472712	8.82475991407471	-32
V_V_WT	5.15660530679617	1.92089239849851	47504.5993324632	1.39162946017908	8.92158115341325	-31
V_V_HT	5.69686641528606	1.91919367665977	47504.5993324632	1.93522008712507	9.45851274344705	-31
V_V_HM	5.14158788023674	1.91875251619633	47504.5993324632	1.3808062327266	8.90236952774688	-31
V_V_WT	5.29590653885207	1.92075909941436	47504.5993324632	1.53119196029591	9.06062111740823	-30
V_V_HT	5.82149524142452	1.91908132146414	47504.5993324632	2.06006913101135	9.58292135183769	-30
V_V_HM	5.22066522318638	1.91864512502997	47504.5993324632	1.46009406385758	8.98123638251519	-30
V_V_WT	5.43931835332062	1.92066036894337	47504.5993324632	1.67479728786228	9.20383941877895	-29
V_V_HT	5.94985558030454	1.91899834829008	47504.5993324632	2.1885920984678	9.71111906214128	-29
V_V_HM	5.30082927677962	1.91856586915359	47504.5993324632	1.54041346007203	9.06124509348721	-29
V_V_WT	5.58651013462462	1.92060262950301	47504.5993324632	1.82210223927332	9.35091802997592	-28
V_V_HT	6.08163573608938	1.91895019937657	47504.5993324632	2.32046662679353	9.84280484538524	-28
V_V_HM	5.38193749826818	1.91851995699963	47504.5993324632	1.62161167002161	9.14226332651474	-28
V_V_WT	5.73714133081866	1.92058956196279	47504.5993324632	1.97275904802813	9.50152361360918	-27
V_V_HT	6.21651364551585	1.9189399658262	47504.5993324632	2.4553645941212	9.9776626969105	-27
V_V_HM	5.46384146366908	1.9185103403204	47504.5993324632	1.70353448424771	9.22414844309045	-27
V_V_WT	5.89085231108679	1.92062268898472	47504.5993324632	2.12640509887204	9.65529952330155	-26
V_V_HT	6.35414729704092	1.9189689090683	47504.5993324632	2.59294151648876	10.1153530775931	-26
V_V_HM	5.54638105447394	1.91853821991245	47504.5993324632	1.78601943066396	9.30674267828391	-26
V_V_WT	6.04727440499687	1.92070061414282	47504.5993324632	2.28267445838725	9.8118743516065	-25
V_V_HT	6.49418523301794	1.91903579373201	47504.5993324632	2.73284835759365	10.2555221084422	-25
V_V_HM	5.62939040875357	1.91860240165424	47504.5993324632	1.86890298783605	9.38987782967109	-25
V_V_WT	6.20602186502038	1.92081982371432	47504.5993324632	2.4411882659908	9.97085546404995	-24
V_V_HT	6.63625814208762	1.91913759476853	47504.5993324632	2.87472173521433	10.3977945489609	-24
V_V_HM	5.71269240607477	1.91869998000738	47504.5993324632	1.95201373022646	9.47337108192308	-24
V_V_WT	6.36670102949509	1.92097411326552	47504.5993324632	2.6015650207969	10.1318370381933	-23
V_V_HT	6.77998844008253	1.91926898814224	47504.5993324632	3.01819450036729	10.5417823797978	-23
V_V_HM	5.79610450934519	1.918825844799	47504.5993324632	2.03517913675282	9.55702988193756	-23
V_V_WT	6.52890030314968	1.92115600262047	47504.5993324632	2.76340778878326	10.2943928175161	-22
V_V_HT	6.92497982440542	1.91942359049213	47504.5993324632	3.16288286193181	10.687076786879	-22
V_V_HM	5.87943126293566	1.91897387751875	47504.5993324632	2.11821574415145	9.64064678171987	-22
V_V_WT	6.69219121427419	1.92135709391441	47504.5993324632	2.92630455817175	10.4580778703766	-21
V_V_HT	7.07081838257379	1.91959426388815	47504.5993324632	3.30838689786759	10.83324986728	-21
V_V_HM	5.96246472006142	1.91913724323507	47504.5993324632	2.20092900219859	9.72400043792424	-21
V_V_WT	6.85614197697254	1.92156682899157	47504.5993324632	3.08984423719861	10.6224397167465	-20
V_V_HT	7.21708674597742	1.91977201087517	47504.5993324632	3.4543068747018	10.979866617253	-20
V_V_HM	6.04499445592807	1.9193073203084	47504.5993324632	2.28312538463345	9.8068635272227	-20
V_V_WT	7.02031868835996	1.92177287589282	47504.5993324632	3.25361709379069	10.7870202829292	-19
V_V_HT	7.36336534777466	1.91994630217843	47504.5993324632	3.60024386311792	11.1264868324314	-19
V_V_HM	6.12680812801713	1.91947401397202	47504.5993324632	2.36461233482085	9.88900392121342	-19
V_V_WT	7.18427727238068	1.92196334129577	47504.5993324632	3.41720236296969	10.9513521817917	-18
V_V_HT	7.509224070796	1.92010700455678	47504.5993324632	3.74578760724014	11.2726605343518	-18
V_V_HM	6.20768400508122	1.91962761424035	47504.5993324632	2.44518715322037	9.97018085694207	-18
V_V_WT	7.3475635709751	1.92212781173596	47504.5993324632	3.58016629721134	11.1149608447389	-17
V_V_HT	7.65422236670861	1.9202452766	47504.5993324632	3.89051488802283	11.4179298453944	-17
V_V_HM	6.28739020703862	1.91975965640179	47504.5993324632	2.52463455070285	10.0501458633744	-17
V_V_WT	7.50971609571841	1.92225790038099	47504.5993324632	3.7420638463991	11.2773683450377	-16
V_V_HT	7.7979121279712	1.92035403124451	47504.5993324632	4.03399148866793	11.5618327672745	-16
V_V_HM	6.36568618844396	1.9198633633784	47504.5993324632	2.60272726499007	10.1286451118978	-16
V_V_WT	7.67026888188381	1.92234767547844	47504.5993324632	3.9024406721235	11.4380970916441	-15
V_V_HT	7.93984066486362	1.92042829679228	47504.5993324632	4.17577446405267	11.7039068656746	-15
V_V_HM	6.44232434876383	1.91993399069047	47504.5993324632	2.6792269947949	10.2054217027328	-15
V_V_WT	7.82875442604723	1.92239395042698	47504.5993324632	4.06083551674348	11.596673335351	-14
V_V_HT	8.07955375435239	1.92046545969963	47504.5993324632	4.3154147137256	11.8436927949792	-14
V_V_HM	6.51705174911375	1.91996905806191	47504.5993324632	2.75388566260855	10.280217835619	-14
V_V_WT	7.98470596067099	1.92239595289025	47504.5993324632	4.21678312651135	11.7526287948306	-13
V_V_HT	8.21659797759213	1.9204649679022	47504.5993324632	4.45245990089514	11.9807360542891	-13
V_V_HM	6.5896122005952	1.91996806153934	47504.5993324632	2.8264480672881	10.3527763339023	-13
V_V_WT	8.13765824495647	1.92235392192422	47504.5993324632	4.36981779207546	11.9054986978375	-12
V_V_HT	8.35052151144557	1.92042710063933	47504.5993324632	4.58645765511105	12.1145853677801	-12
V_V_HM	6.65974898927991	1.91993128607604	47504.5993324632	2.89665693639294	10.4228410421669	-12
V_V_WT	8.28715299993387	1.92227048092221	47504.5993324632	4.51947609257859	12.0548299072892	-11
V_V_HT	8.48087973074705	1.92035416655381	47504.5993324632	4.71695882623566	12.2448006352584	-11
V_V_HM	6.72720605481272	1.91986096071743	47504.5993324632	2.96425184060779	10.4901602690177	-11
V_V_WT	8.43274047536957	1.92215052315203	47504.5993324632	4.66529868691408	12.2001822638251	-10
V_V_HT	8.60723682176576	1.92025040445513	47504.5993324632	4.84351929241252	12.370954351119	-10
V_V_HM	6.79172901629332	1.91976116314879	47504.5993324632	3.02897040671246	10.5544876258742	-10
V_V_WT	8.57397561901692	1.92199959367663	47504.5993324632	4.80682965443469	12.3411215835991	-9
V_V_HT	8.7291617917854	1.92012057260796	47504.5993324632	4.96569873466033	12.4926248489105	-9
V_V_HM	6.85306501572034	1.91963645997977	47504.5993324632	3.09055082608705	10.6155792053536	-9
V_V_WT	8.71042828140783	1.92182505355243	47504.5993324632	4.94362441789924	12.4772321449164	-8
V_V_HT	8.8462389171662	1.91997097154121	47504.5993324632	5.08306908021492	12.6094087541175	-8
V_V_HM	6.91096714467971	1.91949289460509	47504.5993324632	3.14873434517974	10.6731999441797	-8
V_V_WT	8.84168873602625	1.92163621907918	47504.5993324632	5.07525499071446	12.608122481338	-7
V_V_HT	8.95807334102568	1.91980957450312	47504.5993324632	5.19521984451627	12.7209268375351	-7
V_V_HM	6.96519737990604	1.91933811522169	47504.5993324632	3.2032679501526	10.7271268096595	-7
V_V_WT	8.96736635291452	1.9214434744458	47504.5993324632	5.20131038976784	12.7334223160612	-6
V_V_HT	9.06428969202785	1.91964526286327	47504.5993324632	5.30175824862033	12.8268211354354	-6
V_V_HM	7.01552655984457	1.9191806400768	47504.5993324632	3.25390578356772	10.7771473361214	-6
V_V_WT	9.08707443696178	1.92125602717819	47504.5993324632	5.32138587306954	12.852763000854	-5
V_V_HT	9.16451660323826	1.91948587276537	47504.5993324632	5.40229756664191	12.9267356398346	-5
V_V_HM	7.0617273733293	1.91902797555632	47504.5993324632	3.30040582163821	10.8230489250204	-5
V_V_WT	9.2004262880923	1.92108112693238	47504.5993324632	5.43508053111706	12.9657720450675	-4
V_V_HT	9.25838270491653	1.91933751992663	47504.5993324632	5.49645444194969	13.0203109678834	-4
V_V_HM	7.10357250708815	1.91888596680391	47504.5993324632	3.34252929452905	10.8646157196472	-4
V_V_WT	9.30704110720112	1.92092428447996	47504.5993324632	5.54200276361643	13.0720794507858	-3
V_V_HT	9.34552258241737	1.91920479954537	47504.5993324632	5.58385445324573	13.107190711589	-3
V_V_HM	7.14083792943158	1.91875899260686	47504.5993324632	3.38004358806663	10.9016322707965	-3
V_V_WT	9.4065616762538	1.92079040864063	47504.5993324632	5.64178573117821	13.1713376213294	-2
V_V_HT	9.42559463197947	1.91909179258416	47504.5993324632	5.66414799802526	13.1870412659337	-2
V_V_HM	7.1733127316098	1.91865093899021	47504.5993324632	3.41273017683797	10.9338952863816	-2
V_V_WT	9.49864344734228	1.92068283478314	47504.5993324632	5.73407834852518	13.2632085461594	-1
V_V_HT	9.49827000426989	1.91900122076778	47504.5993324632	5.73700089233686	13.2595391162029	-1
V_V_HM	7.20079322922044	1.9185643851498	47504.5993324632	3.44038032118094	10.9612061372599	-1
V_V_WT	9.58297613807375	1.92060449800736	47504.5993324632	5.8185645804279	13.3473876957196	0
V_V_HT	9.56325426646056	1.91893548583788	47504.5993324632	5.80211399590541	13.3243945370157	0
V_V_HM	7.22309578590896	1.91850160911613	47504.5993324632	3.46280591976951	10.9833856520484	0
V_V_WT	9.65928492066936	1.92055785673618	47504.5993324632	5.89496478056443	13.4236050607743	1
V_V_HT	9.62028854969729	1.91889660999027	47504.5993324632	5.85922447634474	13.3813526230498	1
V_V_HM	7.24005773157028	1.91846453197748	47504.5993324632	3.47984053713883	11.0002749260017	1
V_V_WT	9.7273100312371	1.92054358762562	47504.5993324632	5.96301785878754	13.4916022036867	2
V_V_HT	9.66912905439139	1.91888509276492	47504.5993324632	5.90808755496088	13.4301705538219	2
V_V_HM	7.25152548468821	1.91845361471084	47504.5993324632	3.4913296882514	11.011721281125	2
V_V_WT	9.78683145471948	1.92056180597478	47504.5993324632	6.02250357405191	13.551159335387	3
V_V_HT	9.70957163344419	1.91890098958407	47504.5993324632	5.9484989760268	13.4706442908616	3
V_V_HM	7.25736984471978	1.91846890122447	47504.5993324632	3.4971440865034	11.0175956029362	3
V_V_WT	9.83767831642625	1.92061248969541	47504.5993324632	6.07325109496056	13.6021055378919	4
V_V_HT	9.74146108242153	1.91894428745493	47504.5993324632	5.98030356057441	13.5026186042687	4
V_V_HM	7.25749205450049	1.91851038190627	47504.5993324632	3.49718499357023	11.0177991154307	4
V_V_WT	9.87972182770392	1.92069505721895	47504.5993324632	6.11513277274245	13.6443108826654	5
V_V_HT	9.7646840392432	1.91901453385799	47504.5993324632	6.00338883346799	13.5259792450184	5
V_V_HM	7.25181966736584	1.91857763511176	47504.5993324632	3.49138078921641	11.0122585455153	5
V_V_WT	9.91284167076804	1.9208066777052	47504.5993324632	6.14803383809937	13.6776495034367	6
V_V_HT	9.77913555732046	1.91910934747167	47504.5993324632	6.0176545155423	13.5406165990986	6
V_V_HM	7.24028554583485	1.91866838779149	47504.5993324632	3.47966879116956	11.0009023005001	6
V_V_WT	9.93691753341399	1.92094187496684	47504.5993324632	6.1718447122301	13.7019903545979	7
V_V_HT	9.78471069541404	1.9192240669865	47504.5993324632	6.02300480178953	13.5464165890385	7
V_V_HM	7.22282255114867	1.91877817556253	47504.5993324632	3.46199061092351	10.9836544913738	7
V_V_WT	9.95182909501343	1.92109266940381	47504.5993324632	6.18646071463349	13.7171974753934	8
V_V_HT	9.78130450789529	1.91935187109362	47504.5993324632	6.01934811644134	13.5432608993492	8
V_V_HM	7.19936354426521	1.91890045742224	47504.5993324632	3.43829192989242	10.960435158638	8
V_V_WT	9.95746532307458	1.92124929428669	47504.5993324632	6.19178995574342	13.7231406904057	9
V_V_HT	9.76882117723562	1.91948440043894	47504.5993324632	6.00660502641957	13.5310373280517	9
V_V_HM	7.16984744542492	1.91902721456781	47504.5993324632	3.40852738528192	10.9311675055679	9
V_V_WT	9.9537523090388	1.92140192798904	47504.5993324632	6.18777777752584	13.7197268405518	10
V_V_HT	9.74720138446746	1.91961326877946	47504.5993324632	5.98473264990968	13.5096701190252	10
V_V_HM	7.13423739643647	1.91915040710924	47504.5993324632	3.37267587719699	10.8957989156759	10
V_V_WT	9.94063475057005	1.92154025684687	47504.5993324632	6.17438909256972	13.7068804085704	11
V_V_HT	9.71640406430927	1.91972966611356	47504.5993324632	5.953707189356	13.4791009392625	11
V_V_HM	7.09250874728079	1.91926158766031	47504.5993324632	3.3307293126132	10.8542881819484	11
V_V_WT	9.9181038910389	1.92165532132951	47504.5993324632	6.15163270505051	13.6845750770273	12
V_V_HT	9.67643369837527	1.91982596521672	47504.5993324632	5.91354807583899	13.4393193209116	12
V_V_HM	7.04466756458067	1.91935344903852	47504.5993324632	3.28270808033273	10.8066270488286	12
V_V_WT	9.8862065743457	1.92174044153023	47504.5993324632	6.1195685515787	13.6528445971127	13
V_V_HT	9.62734908510021	1.91989651904402	47504.5993324632	5.86432517608006	13.3903729941204	13
V_V_HM	6.99075674031374	1.91942059052364	47504.5993324632	3.22866565782014	10.7528478228073	13
V_V_WT	9.84504469260655	1.92179156292986	47504.5993324632	6.0783064711845	13.6117829140286	14
V_V_HT	9.56926268032749	1.91993795149282	47504.5993324632	5.8061575631308	13.3323677975242	14
V_V_HM	6.93085574494479	1.91945979553855	47504.5993324632	3.1686878200761	10.6930236698135	14
V_V_WT	9.79477439062006	1.92180744766249	47504.5993324632	6.02800503490087	13.5615437463392	15
V_V_HT	9.50233971093857	1.91994931581299	47504.5993324632	5.73921231951612	13.265467102361	15
V_V_HM	6.86508020950968	1.91947018235635	47504.5993324632	3.10289192633347	10.6272684926859	15
V_V_WT	9.73560498811668	1.9217897024972	47504.5993324632	5.96887041316854	13.5023395630648	16
V_V_HT	9.4267970106794	1.91993211344189	47504.5993324632	5.66370333614383	13.189890685215	16
V_V_HM	6.79358128750363	1.91945322099301	47504.5993324632	3.03142624883571	10.5557363261715	16
V_V_WT	9.6677892812455	1.92174217002733	47504.5993324632	5.90114787060013	13.4344306918909	17
V_V_HT	9.34289352942749	1.91988975928996	47504.5993324632	5.57988286961941	13.1059041892356	17
V_V_HM	6.71653921236347	1.91941221695923	47504.5993324632	2.9544645421727	10.4786138825542	17
V_V_WT	9.59158871440451	1.9216687930092	47504.5993324632	5.82509112373635	13.3580863050727	18
V_V_HT	9.25089659230803	1.91982571440674	47504.5993324632	5.48801146136279	13.0137817232533	18
V_V_HM	6.63414000169614	1.91935051016486	47504.5993324632	2.87218627768151	10.3960937257108	18
V_V_WT	9.50727248157188	1.92157341181287	47504.5993324632	5.74096183937655	13.2735831237672	19
V_V_HT	9.15108097346886	1.91974331089225	47504.5993324632	5.38835735455938	12.9138045923783	19
V_V_HM	6.54657486163623	1.91927130660345	47504.5993324632	2.78477637770475	10.3083733455677	19
V_V_WT	9.41514078575601	1.92146101217339	47504.5993324632	5.64905044841906	13.181231123093	20
V_V_HT	9.04375124334591	1.91964684594554	47504.5993324632	5.28121669707512	12.8062857896167	20
V_V_HM	6.45405575240563	1.91917873449851	47504.5993324632	2.69243871108876	10.2156727937225	20
V_V_WT	9.31550854722056	1.92133659880746	47504.5993324632	5.54966206181312	13.081355032628	21
V_V_HT	8.92922608312921	1.91954059986812	47504.5993324632	5.16689978064947	12.691552385609	21
V_V_HM	6.35680446497708	1.91907689782522	47504.5993324632	2.59538702495779	10.1182219049964	21
V_V_WT	9.20872510426635	1.92120637633179	47504.5993324632	5.44313385672436	12.9743163518083	22
V_V_HT	8.80785703019604	1.91942987500361	47504.5993324632	5.04574774999243	12.5699663103997	22
V_V_HM	6.25506571537529	1.91897088010986	47504.5993324632	2.49385607155425	10.0162753591963	22
V_V_WT	9.09517290224355	1.92107747393791	47504.5993324632	5.32983430518834	12.8605114992988	23
V_V_HT	8.68002716634972	1.91932076199349	47504.5993324632	4.91813174916517	12.4419225835343	23
V_V_HM	6.14910622300822	1.91886652071701	47504.5993324632	2.38810112505021	9.91011132096624	23
V_V_WT	8.97524648999668	1.9209562863516	47504.5993324632	5.21014542229799	12.7403475576954	24
V_V_HT	8.54613105250231	1.91921869448403	47504.5993324632	4.78443568905745	12.3078264159472	24
V_V_HM	6.03920070317017	1.91876902203319	47504.5993324632	2.27838670398995	9.80001470235038	24
V_V_WT	8.84936778239402	1.92084951950516	47504.5993324632	5.08447597920094	12.6142595855871	25
V_V_HT	8.40658905867592	1.91912937515318	47504.5993324632	4.64506876236315	12.1681093549887	25
V_V_HM	5.92564179849817	1.91868384562534	47504.5993324632	2.16499474626332	9.68628885073303	25
V_V_WT	8.71798450460305	1.92076386646708	47504.5993324632	4.95326058255717	12.4827084266489	26
V_V_HT	8.26184582149491	1.91905850186268	47504.5993324632	4.50046443781832	12.0232272051715	26
V_V_HM	5.80873897412594	1.91861645041171	47504.5993324632	2.04822401744817	9.56925393080371	26
V_V_WT	8.58154944561562	1.92070396511932	47504.5993324632	4.81694293104541	12.3461559601858	27
V_V_HT	8.11235073110302	1.91900998389217	47504.5993324632	4.35106444332417	11.8736370188819	27
V_V_HM	5.68880498727465	1.91857057249522	47504.5993324632	1.92837995195199	9.44923002259732	27
V_V_WT	8.4405153920207	1.92067177850491	47504.5993324632	4.67597196366287	12.2050588203785	28
V_V_HT	7.95855317665914	1.91898540409001	47504.5993324632	4.19731506563476	11.7197912876835	28
V_V_HM	5.56615259228958	1.91854770729371	47504.5993324632	1.80577237308023	9.32653281149893	28
V_V_WT	8.29533513207573	1.92066654061813	47504.5993324632	4.53080197004894	12.0598682941025	29
V_V_HT	7.80090254835136	1.9189839750944	47504.5993324632	4.03966723817829	11.5621378585244	29
V_V_HM	5.44109454721947	1.91854706816596	47504.5993324632	1.6807155807094	9.20147351372954	29
V_V_WT	8.14646145299579	1.92068483278883	47504.5993324632	4.38189243805971	11.9110304679319	30
V_V_HT	7.63984823524433	1.91900260796153	47504.5993324632	3.87857640439224	11.4011200660964	30
V_V_HM	5.31394360649446	1.91856565299142	47504.5993324632	1.55352821346773	9.07435899952119	30
V_V_WT	7.9943488055824	1.92072121159909	47504.5993324632	4.2297084876717	11.7589891234931	31
V_V_HT	7.47584103044757	1.91903646400383	47504.5993324632	3.71450284128119	11.237179219614	31
V_V_HM	5.18501338064737	1.91859877706534	47504.5993324632	1.42453306397456	8.94549369732019	31
V_V_WT	7.83945937453538	1.92077020272339	47504.5993324632	4.07472303333892	11.6041957157318	32
V_V_HT	7.30933817249548	1.91908070799092	47504.5993324632	3.54791326449836	11.0707630804926	32
V_V_HM	5.05462133097363	1.91864176651072	47504.5993324632	1.2940567543893	8.81518590755796	32
V_V_WT	7.68226181185172	1.92082703439464	47504.5993324632	3.91741407978831	11.4471095439151	33
V_V_HT	7.14080187991428	1.91913115097507	47504.5993324632	3.37927810296589	10.9023256568627	33
V_V_HM	4.92308752648451	1.91869057855837	47504.5993324632	1.16242727760715	8.68374777536187	33
V_V_WT	7.52322781211942	1.92088746506093	47504.5993324632	3.75826163510869	11.2881939891301	34
V_V_HT	6.97069622540746	1.91918409516534	47504.5993324632	3.20906867710897	10.732323773706	34
V_V_HM	4.79073253943251	1.91874165071184	47504.5993324632	1.02997218842325	8.55149289044178	34
V_V_WT	7.36282890900816	1.92094670560934	47504.5993324632	3.5977466196977	11.1279111983186	35
V_V_HT	6.7994846773226	1.91923538107448	47504.5993324632	3.0377566079281	10.5612127467171	35
V_V_HM	4.65787616297501	1.91879097900219	47504.5993324632	0.897019127829848	8.41873319812018	35
V_V_WT	7.20153279683596	1.92100094899349	47504.5993324632	3.43634418973731	10.9667214039346	36
V_V_HT	6.62762584033384	1.91928173023593	47504.5993324632	2.86580692593757	10.3894447547301	36
V_V_HM	4.52483381163355	1.91883541434045	47504.5993324632	0.763889682606688	8.2857779406604	36
V_V_WT	7.03979989420439	1.92104800756299	47504.5993324632	3.2745190516543	10.8050807367545	37
V_V_HT	6.45556988668349	1.91932130127325	47504.5993324632	2.69367341250309	10.2174663608639	37
V_V_HM	4.39191377112541	1.91887319854688	47504.5993324632	0.630895584527874	8.15293195772295	37
V_V_WT	6.87808009134857	1.92108742123244	47504.5993324632	3.11272199745758	10.6434381852396	38
V_V_HT	6.28375538978967	1.91935378064638	47504.5993324632	2.52179525558573	10.0457155239936	38
V_V_HM	4.2594149271331	1.91890405091943	47504.5993324632	0.498336269455796	8.0204935848104	38
V_V_WT	6.71681237797029	1.92112000988785	47504.5993324632	2.95139040986094	10.4822343460796	39
V_V_HT	6.11260919252969	1.91937998556248	47504.5993324632	2.35059769632532	9.87462068873407	39
V_V_HM	4.12762685236321	1.91892878384838	47504.5993324632	0.366499717800782	7.88875398692564	39
V_V_WT	6.55643017840065	1.92114645399058	47504.5993324632	2.79095637948176	10.3219039773195	40
V_V_HT	5.94255228331689	1.91940061343705	47504.5993324632	2.18050035619115	9.70460421044262	40
V_V_HM	3.99683457447812	1.91894809431284	47504.5993324632	0.235669591136482	7.75799955781976	40
V_V_WT	6.39735381366524	1.92116811230629	47504.5993324632	2.631837564146	10.1628700631845	41
V_V_HT	5.77399201727433	1.91941695931905	47504.5993324632	2.01190805199229	9.53607598255637	41
V_V_HM	3.86731266779518	1.91896325655337	47504.5993324632	0.106117966250996	7.62850736933936	41
V_V_WT	6.23999615132323	1.92118602612032	47504.5993324632	2.47444479047906	10.0055475121674	42
V_V_HT	5.60732807230302	1.91943003858119	47504.5993324632	1.84521847148507	9.36943767312097	42
V_V_HM	3.7393298852264	1.91897527428629	47504.5993324632	-0.0218883712416278	7.50054814169444	42
V_V_WT	6.08474878777351	1.92120219605602	47504.5993324632	2.31916573363025	9.85033184191678	43
V_V_HT	5.4429383786999	1.9194417066685	47504.5993324632	1.68080590826837	9.20507084913144	43
V_V_HM	3.61313866524397	1.91898596169465	47504.5993324632	-0.148100538693264	7.37437786918121	43
V_V_WT	5.9319808186003	1.92121944683374	47504.5993324632	2.16636395269251	9.69759768450808	44
V_V_HT	5.28117794254075	1.91945453797293	47504.5993324632	1.51902032257387	9.04333556250763	44
V_V_HM	3.48897433574756	1.91899782598766	47504.5993324632	-0.272288122369164	7.25023679386428	44
V_V_WT	5.78205675636962	1.9212394253317	47504.5993324632	2.01640073232766	9.54771278041158	45
V_V_HT	5.1223971093962	1.91947006706396	47504.5993324632	1.36020905219468	8.88458516659772	45
V_V_HM	3.3670687489136	1.91901236898065	47504.5993324632	-0.394222213671869	7.12835971149907	45
V_V_WT	5.63533550075369	1.92126248180352	47504.5993324632	1.86963428570593	9.40103671580145	46
V_V_HT	4.96694057382797	1.91948868391265	47504.5993324632	1.20471602734381	8.72916512031214	46
V_V_HM	3.24764963902576	1.91902998587513	47504.5993324632	-0.513675852918182	7.00897513096969	46
V_V_WT	5.49215344338052	1.92128897994951	47504.5993324632	1.72640029159767	9.25790659516337	47
V_V_HT	4.81513041635553	1.91951078180783	47504.5993324632	1.05286255768914	8.57739827502193	47
V_V_HM	3.13092824607081	1.91905107320796	47504.5993324632	-0.630438577339076	6.8922950694807	47
V_V_WT	5.3528413589882	1.9213178846034	47504.5993324632	1.58703155368128	9.11865116429512	48
V_V_HT	4.66728306501979	1.91953551642862	47504.5993324632	0.904966726152241	8.42959940388733	48
V_V_HM	3.0171116920213	1.9190748304241	47504.5993324632	-0.744301695863029	6.77852507990562	48
V_V_WT	5.21773002127957	1.92134633918585	47504.5993324632	1.45186444459485	8.98359559796428	49
V_V_HT	4.52371494667402	1.91956043338744	47504.5993324632	0.761349770220266	8.28608012312778	49
V_V_HM	2.90640709880097	1.91909889990038	47504.5993324632	-0.855053465591981	6.66786766319392	49
V_V_WT	5.08715020378452	1.92136981341119	47504.5993324632	1.32123861729129	8.85306179027776	50
V_V_HT	4.38474249353062	1.9195815948003	47504.5993324632	0.622335840413013	8.14714914664823	50
V_V_HM	2.79902158832115	1.91911948840202	47504.5993324632	-0.962479329821677	6.56052250646398	50
V_V_WT	4.96142598015363	1.92138281151037	47504.5993324632	1.19548891720502	8.72736304310224	51
V_V_HT	4.25067549728103	1.91959419595598	47504.5993324632	0.488244145722839	8.01310684883923	51
V_V_HM	2.69515761067338	1.91913196127331	47504.5993324632	-1.06636775447085	6.4566829758176	51
V_V_WT	4.84084782196802	1.92138097182499	47504.5993324632	1.07491436482838	8.60678127910766	52
V_V_HT	4.1217904985971	1.91959440128232	47504.5993324632	0.359358744596422	7.88422225259778	52
V_V_HM	2.59499424853746	1.91913261342823	47504.5993324632	-1.16653239483949	6.35652089191441	52
V_V_WT	4.72566538451729	1.92136174193234	47504.5993324632	0.959769618234982	8.49156115079959	53
V_V_HT	3.99832374061168	1.91957993264237	47504.5993324632	0.235920345346759	7.7607271358766	53
V_V_HM	2.49868243815887	1.91911923629626	47504.5993324632	-1.26281798585316	6.26018286217089	53
V_V_WT	4.61608708490146	1.92132449304971	47504.5993324632	0.850264326947753	8.38190984285516	54
V_V_HT	3.88047087559885	1.9195501686547	47504.5993324632	0.118125818164182	7.64281593303353	54
V_V_HM	2.40634499107802	1.91909121340231	47504.5993324632	-1.3551005076717	6.16779048982773	54
V_V_WT	4.51227989421	1.9212705192029	47504.5993324632	0.746562925747549	8.27799686267246	55
V_V_HT	3.76838687837326	1.91950614576671	47504.5993324632	0.00612810641200534	7.53064565033452	55
V_V_HM	2.31807677589472	1.91904952180078	47504.5993324632	-1.44328700673552	6.07944055852495	55
V_V_WT	4.41436934391801	1.92120292347791	47504.5993324632	0.648784864017697	8.17995382381832	56
V_V_HT	3.66218620187503	1.9194504630084	47504.5993324632	-0.0999634311046389	7.4243358348547	56
V_V_HM	2.2339450751599	1.9189966411974	47504.5993324632	-1.52731506075142	5.99520521107122	56
V_V_WT	4.32243975432393	1.92112639883551	47504.5993324632	0.557005263788227	8.08787424485964	57
V_V_HT	3.56194313363523	1.91938709670727	47504.5993324632	-0.200082300511933	7.32396856778239	57
V_V_HM	2.1539900839787	1.91893637675415	47504.5993324632	-1.60715193278476	5.91513210074216	57
V_V_WT	4.23654136862498	1.92104651002692	47504.5993324632	0.471263461266453	8.00181927598351	58
V_V_HT	3.46769885551539	1.91932077859559	47504.5993324632	-0.294196594209512	7.22959430524029	58
V_V_HM	2.07822986049129	1.91887326064844	47504.5993324632	-1.68278844782618	5.83924816880877	58
V_V_WT	4.1567110660216	1.92096814865278	47504.5993324632	0.391586748047442	7.92183538399577	59
V_V_HT	3.3794816318734	1.91925564694039	47504.5993324632	-0.382286158900439	7.14124942264725	59
V_V_HM	2.00667393636252	1.91881125141395	47504.5993324632	-1.75422283299197	5.767570705717	59
V_V_WT	4.08295311908852	1.92089649206629	47504.5993324632	0.317969249021599	7.84793698915545	60
V_V_HT	3.29728838648873	1.91919609870251	47504.5993324632	-0.464362688909743	7.05893946188721	60
V_V_HM	1.93931145529439	1.91875455928616	47504.5993324632	-1.82147419670026	5.70009710728904	60
V_V_WT	4.01523968755732	1.92083671513437	47504.5993324632	0.250372981109261	7.78010639400537	61
V_V_HT	3.22108527991166	1.91914654509621	47504.5993324632	-0.54046866972852	6.98263922955183	61
V_V_HM	1.87611170440235	1.91870741225208	47504.5993324632	-1.88458153874905	5.63680494755375	61
V_V_WT	3.95353654730275	1.92079214098077	47504.5993324632	0.188757206816379	7.71831588778913	62
V_V_HT	3.15083235436123	1.91910979110842	47504.5993324632	-0.610649556951136	6.9123142656736	62
V_V_HM	1.81704003541073	1.91867249205667	47504.5993324632	-1.94358476367146	5.57766483449293	62
V_V_WT	3.89780375209971	1.92076409349038	47504.5993324632	0.13307938508501	7.66252811911441	63
V_V_HT	3.08648429365068	1.91908691095213	47504.5993324632	-0.674952772236775	6.84792135953813	63
V_V_HM	1.76205850171082	1.91865081513418	47504.5993324632	-1.99852381030147	5.52264081372311	63
V_V_WT	3.84797849274529	1.92075301403939	47504.5993324632	0.0832758416088115	7.61268114388178	64
V_V_HT	3.02797432418372	1.91907823577894	47504.5993324632	-0.733445738243502	6.78939438661093	64
V_V_HM	1.71111598627576	1.91864268808216	47504.5993324632	-2.04945039660141	5.47168236915293	64
V_V_WT	3.80398708053053	1.92075768870774	47504.5993324632	0.039275266978994	7.56869889408207	65
V_V_HT	2.97522556137131	1.91908267382325	47504.5993324632	-0.78620319968456	6.73665432242717	65
V_V_HM	1.66415527167365	1.91864705082947	47504.5993324632	-2.09641966224899	5.4247302055963	65
V_V_WT	3.76573520571426	1.92077609142845	47504.5993324632	0.000987322573899441	7.53048308885462	66
V_V_HT	2.92814212486906	1.91909845367535	47504.5993324632	-0.833317564916621	6.68960181465474	66
V_V_HM	1.62110794183572	1.91866219503897	47504.5993324632	-2.13949667494841	5.38171255861984	66
V_V_WT	3.73311888941815	1.92080473585944	47504.5993324632	-0.0316851372057796	7.49792291604208	67
V_V_HT	2.88661933473471	1.91912255020606	47504.5993324632	-0.874887584586668	6.6481262540561	67
V_V_HM	1.58190051716672	1.91868520852612	47504.5993324632	-2.17874920637264	5.34255024070609	67
V_V_WT	3.70601188073488	1.9208400351863	47504.5993324632	-0.0588613330611802	7.47088509453095	68
V_V_HT	2.85053257344378	1.91915187959387	47504.5993324632	-0.911031831886076	6.61209697877363	68
V_V_HM	1.54644843444042	1.91871312942856	47504.5993324632	-2.2142560144565	5.30715288333734	68
V_V_WT	3.6842628544584	1.92087892587848	47504.5993324632	-0.0806865856358376	7.44921229455264	69
V_V_HT	2.81973506409689	1.91918384305507	47504.5993324632	-0.941891990061973	6.58136211825576	69
V_V_HM	1.51465514387214	1.9187434702608	47504.5993324632	-2.24610877347842	5.2754190612227	69
V_V_WT	3.66769750163702	1.92091907428227	47504.5993324632	-0.0973306298876531	7.43272563316168	70
V_V_HT	2.79406012444322	1.91921650217537	47504.5993324632	-0.967630942046145	6.55575119093259	70
V_V_HM	1.48641375962937	1.91877438574835	47504.5993324632	-2.27441075250723	5.24723827176597	70
V_V_WT	3.65612378907496	1.92095862676645	47504.5993324632	-0.108981865869407	7.42122944401933	71
V_V_HT	2.77332600550142	1.91924835242061	47504.5993324632	-0.988427487912086	6.53507949891492	71
V_V_HM	1.46160986910463	1.91880445242491	47504.5993324632	-2.29927357413667	5.22249331234593	71
V_V_WT	3.64934348272212	1.92099508258579	47504.5993324632	-0.115833626135758	7.41452059158001	72
V_V_HT	2.75734587224163	1.9192773251874	47504.5993324632	-1.00446440819818	6.51915615268145	72
V_V_HM	1.44012670973722	1.91883170301294	47504.5993324632	-2.32081014503603	5.20106356451047	72
V_V_WT	3.64714504082403	1.92102664947068	47504.5993324632	-0.118093939567752	7.4123840212158	73
V_V_HT	2.74592251177745	1.91930197601363	47504.5993324632	-1.015936084625	6.5077811081799	73
V_V_HM	1.42184324478777	1.9188547733332	47504.5993324632	-2.3391388281344	5.18282531770995	73
V_V_WT	3.64930473836217	1.92105237058122	47504.5993324632	-0.115984655764403	7.41459413248875	74
V_V_HT	2.73884951295809	1.9193215902707	47504.5993324632	-1.02304752766132	6.5007465535775	74
V_V_HM	1.4066349554935	1.91887300301034	47504.5993324632	-2.3543828478497	5.1676527588367	74
V_V_WT	3.65559487122716	1.92107090671666	47504.5993324632	-0.109730853982967	7.42092059643728	75
V_V_HT	2.7359177238536	1.91933510749688	47504.5993324632	-1.02600581071732	6.49784125842453	75
V_V_HM	1.39437653900583	1.91888539526398	47504.5993324632	-2.36666555332705	5.15541863133871	75
V_V_WT	3.66578003210748	1.92108189970743	47504.5993324632	-0.0995672395175955	7.43112730373256	76
V_V_HT	2.73691346847183	1.91934231652223	47504.5993324632	-1.02502419588917	6.49885113283283	76
V_V_HM	1.38494223278665	1.91889177054159	47504.5993324632	-2.37611235517911	5.1459968207524	76
V_V_WT	3.67961821293827	1.92108603399383	47504.5993324632	-0.0857371619457212	7.44497358782226	77
V_V_HT	2.74161969184587	1.91934390585758	47504.5993324632	-1.02032108763453	6.50356047132627	77
V_V_HM	1.37820652295134	1.91889281432662	47504.5993324632	-2.38285011084761	5.13926315675029	77
V_V_WT	3.69686615987218	1.92108322641745	47504.5993324632	-0.0684837121230237	7.46221603186738	78
V_V_HT	2.74981874309884	1.91933987113017	47504.5993324632	-1.01211412825966	6.51175161445734	78
V_V_HM	1.37404399722127	1.91888853857153	47504.5993324632	-2.38700425603817	5.13509225048071	78
V_V_WT	3.71728044790146	1.92107259289514	47504.5993324632	-0.0480485822419587	7.48260947804488	79
V_V_HT	2.76129346130132	1.91932948525297	47504.5993324632	-1.00061905359328	6.52320597619592	79
V_V_HM	1.37232997685638	1.91887825278863	47504.5993324632	-2.38869811612536	5.13335806983812	79
V_V_WT	3.74061695213904	1.92105386627562	47504.5993324632	-0.0246753735693743	7.50590927784746	80
V_V_HT	2.77582864883129	1.91931254285864	47504.5993324632	-0.986050658734515	6.5377079563971	80
V_V_HM	1.37294272832601	1.91886176563455	47504.5993324632	-2.38805304960418	5.1339385062562	80
V_V_WT	3.76663187465888	1.92102653095627	47504.5993324632	0.00139312655699575	7.53187062276076	81
V_V_HT	2.79321075702382	1.91928859895101	47504.5993324632	-0.968621620149658	6.55504313419729	81
V_V_HM	1.37576234578879	1.91883864934356	47504.5993324632	-2.38518812388921	5.13671281546679	81
V_V_WT	3.79508421612324	1.9209912790016	47504.5993324632	0.0299145623433308	7.56025386990315	82
V_V_HT	2.81323231387219	1.91925824836905	47504.5993324632	-0.948540575738047	6.57500520348242	82
V_V_HM	1.3806745301026	1.91880947547315	47504.5993324632	-2.3802187583832	5.14156781858839	82
V_V_WT	3.82573671979561	1.92095003622327	47504.5993324632	0.0606479024354729	7.59082553715574	83
V_V_HT	2.83569284676588	1.91922314980733	47504.5993324632	-0.926011249174689	6.59739694270646	83
V_V_HM	1.38757104833572	1.9187758383551	47504.5993324632	-2.37325631093033	5.14839840760177	83
V_V_WT	3.85835294902352	1.92090400800158	47504.5993324632	0.093354347618769	7.62335155042828	84
V_V_HT	2.86039334435818	1.91918431072385	47504.5993324632	-0.901234626438009	6.62202131515436	84
V_V_HM	1.39634491077193	1.91873869907984	47504.5993324632	-2.36440965499751	5.15709947654136	84
V_V_WT	3.89269814168455	1.9208536191052	47504.5993324632	0.127798303218313	7.6575979801508	85
V_V_HT	2.88713706532866	1.91914203718345	47504.5993324632	-0.874408048739739	6.64868217939706	85
V_V_HM	1.40689072948262	1.91869833770919	47504.5993324632	-2.35378472743837	5.1675661864036	85
V_V_WT	3.92854426249927	1.92079994283151	47504.5993324632	0.163749630276808	7.69333889472174	86
V_V_HT	2.91573635141433	1.91909719333884	47504.5993324632	-0.845720868094251	6.67719357092291	86
V_V_HM	1.4191095263407	1.91865557058488	47504.5993324632	-2.34148210642118	5.17970115910257	86
V_V_WT	3.96566495700068	1.9207432660346	47504.5993324632	0.200981412089312	7.73034850191206	87
V_V_HT	2.94600581769972	1.91904994144962	47504.5993324632	-0.815358787448064	6.70737042284751	87
V_V_HM	1.432903922403	1.91861053358273	47504.5993324632	-2.3275994372076	5.1934072820136	87
V_V_WT	4.00383627595837	1.92068310909859	47504.5993324632	0.239270639479177	7.76840191243756	88
V_V_HT	2.97776296693986	1.91899976176433	47504.5993324632	-0.78350328532609	6.7390292192058	88
V_V_HM	1.44817834661353	1.91856270183437	47504.5993324632	-2.31223126210429	5.20858795533134	88
V_V_WT	4.04284650408819	1.92062020087365	47504.5993324632	0.278404168605779	7.80728883957061	89
V_V_HT	3.01083992906095	1.91894719411516	47504.5993324632	-0.750323289880709	6.77200314800261	89
V_V_HM	1.46484628078372	1.91851257325507	47504.5993324632	-2.29546507522072	5.22515763678815	89
V_V_WT	4.08249679144099	1.92055649582834	47504.5993324632	0.318179318734381	7.8468142641476	90
V_V_HT	3.0450839435824	1.91889385665683	47504.5993324632	-0.715974733198283	6.80614262036309	90
V_V_HM	1.48283036111005	1.91846168745606	47504.5993324632	-2.27738125801981	5.24304198023991	90
V_V_WT	4.1225938707697	1.92049369366729	47504.5993324632	0.358399491173182	7.88678825036621	91
V_V_HT	3.08034861389403	1.91884114529234	47504.5993324632	-0.680606747878323	6.84130397566638	91
V_V_HM	1.50205691945248	1.91841136964617	47504.5993324632	-2.25805607606939	5.26216991497434	91
V_V_WT	4.16295636110426	1.92043411619213	47504.5993324632	0.398878754188575	7.92703396801995	92
V_V_HT	3.11650077346555	1.91879101110161	47504.5993324632	-0.644356324594923	6.87735787152603	92
V_V_HM	1.52245969266522	1.91836348313009	47504.5993324632	-2.23755944461838	5.28247882994883	92
V_V_WT	4.20340911643637	1.92037968427203	47504.5993324632	0.439438196841962	7.96738003603077	93
V_V_HT	3.15341403458442	1.91874506173573	47504.5993324632	-0.607353002079166	6.914181071248	93
V_V_HM	1.54397608437693	1.91831956147887	47504.5993324632	-2.21595696585874	5.3039091346126	93
V_V_WT	4.24379002173093	1.92033276597863	47504.5993324632	0.479911062644861	8.00766898081699	94
V_V_HT	3.19097588078368	1.91870531369757	47504.5993324632	-0.56971324917167	6.95166501073904	94
V_V_HM	1.56655071958718	1.91828153678887	47504.5993324632	-2.19330780172667	5.32640924090102	94
V_V_WT	4.28394021909358	1.92029469622059	47504.5993324632	0.520135877263337	8.04774456092382	95
V_V_HT	3.22907726614033	1.91867288831522	47504.5993324632	-0.531548309614134	6.9897028418948	95
V_V_HM	1.59013002942364	1.91825047943683	47504.5993324632	-2.16966761904778	5.34992767789506	95
V_V_WT	4.32370439874659	1.92026573679032	47504.5993324632	0.559956817802882	8.0874519796903	96
V_V_HT	3.26761268114394	1.91864797825169	47504.5993324632	-0.492964070539163	7.02818943282705	96
V_V_HM	1.61466207634675	1.91822656613529	47504.5993324632	-2.14508870172069	5.37441285441418	96
V_V_WT	4.36294505582066	1.92024690835744	47504.5993324632	0.599234378867567	8.12665573277376	97
V_V_HT	3.30649428336034	1.91863146640166	47504.5993324632	-0.45405010486681	7.0670386715875	97
V_V_HM	1.64010299679735	1.91821064568772	47504.5993324632	-2.11961657697118	5.39982257056587	97
V_V_WT	4.40154266487576	1.92023993812408	47504.5993324632	0.637845649677099	8.16523968007442	98
V_V_HT	3.34565183460488	1.91862488014408	47504.5993324632	-0.414879644465707	7.10618331367547	98
V_V_HM	1.66641675265614	1.91820419488882	47504.5993324632	-2.09329017745672	5.426123682769	98
V_V_WT	4.43938131478235	1.92024536034981	47504.5993324632	0.675673671945757	8.20308895761894	99
V_V_HT	3.3850186178531	1.91862871382337	47504.5993324632	-0.375520375282274	7.14555761098848	99
V_V_HM	1.69356885312729	1.91820769633373	47504.5993324632	-2.06614493986635	5.45328264612092	99
V_V_WT	4.47634877681941	1.92026248492306	47504.5993324632	0.712607569580824	8.240089984058	100
V_V_HT	3.42453124766194	1.91864240063512	47504.5993324632	-0.336034571815038	7.18509706713892	100
V_V_HM	1.72152605474645	1.91822061117279	47504.5993324632	-2.03821305151157	5.48126516100447	100
V_V_WT	4.5123512594992	1.92029120650221	47504.5993324632	0.748553757565555	8.27614876143284	101
V_V_HT	3.46414292521966	1.91866590853566	47504.5993324632	-0.296468970069681	7.224754820509	101
V_V_HM	1.75026121782737	1.91824292202702	47504.5993324632	-2.00952161801559	5.51004405367032	101
V_V_WT	4.54731337858663	1.92033197815553	47504.5993324632	0.783435963644794	8.31119079352846	102
V_V_HT	3.50382314338038	1.91869971416658	47504.5993324632	-0.256855011416256	7.26450129817702	102
V_V_HM	1.77975295680449	1.91827510715935	47504.5993324632	-1.98009296234597	5.53959887595496	102
V_V_WT	4.58116705121901	1.92038441143196	47504.5993324632	0.817186866325321	8.3451472361127	103
V_V_HT	3.54354762996818	1.91874356463656	47504.5993324632	-0.217216472360165	7.30431173229653	103
V_V_HM	1.80998189367402	1.91831694265964	47504.5993324632	-1.9499460236395	5.56990981098754	103
V_V_WT	4.61385868228573	1.92044811967204	47504.5993324632	0.849753628354446	8.37796373621701	104
V_V_HT	3.58330410402719	1.91879721943442	47504.5993324632	-0.177565162452032	7.3441733705064	104
V_V_HM	1.84093216699267	1.91836821930013	47504.5993324632	-1.91909625325016	5.60096058723551	104
V_V_WT	4.64533829548338	1.92052134753639	47504.5993324632	0.881089713918387	8.40958687704837	105
V_V_HT	3.6230832818195	1.91885923875237	47504.5993324632	-0.137907543386444	7.38407410702544	105
V_V_HM	1.87258879517651	1.91842757049857	47504.5993324632	-1.88755595424164	5.63273354459465	105
V_V_WT	4.6755593416158	1.92060099272897	47504.5993324632	0.911154654364399	8.4399640288672	106
V_V_HT	3.66287841330531	1.91892699976837	47504.5993324632	-0.0982452244354595	7.42400205104607	106
V_V_HM	1.90493728198309	1.918492487407	47504.5993324632	-1.85533470547945	5.66520926944563	106
V_V_WT	4.70448897257067	1.92068402541293	47504.5993324632	0.939921540102605	8.46905640503872	107
V_V_HT	3.70269288536229	1.91899794357735	47504.5993324632	-0.0585698032318649	7.46395557395644	107
V_V_HM	1.93796507368861	1.9185605232004	47504.5993324632	-1.8224402648763	5.69837041225352	107
V_V_WT	4.73209776899114	1.92076624497228	47504.5993324632	0.967369185041972	8.4968263529403	108
V_V_HT	3.74253262552403	1.91906847517797	47504.5993324632	-0.0188683059893813	7.50393355703744	108
V_V_HM	1.9716601094459	1.91862822882268	47504.5993324632	-1.78887793308138	5.73219815197317	108
V_V_WT	4.75835942726377	1.9208424279295	47504.5993324632	0.993481523657717	8.52323733086983	109
V_V_HT	3.78240553782295	1.91913408936418	47504.5993324632	0.0208760015909877	7.54393507405492	109
V_V_HM	2.00601041700651	1.91869127356214	47504.5993324632	-1.75465119408791	5.76667202810093	109
V_V_WT	4.78326312535264	1.92090832747193	47504.5993324632	1.01825605772586	8.54827019297941	110
V_V_HT	3.82232927127264	1.91919112582532	47504.5993324632	0.060687942782685	7.5839705997626	110
V_V_HM	2.04100440191792	1.91874613976778	47504.5993324632	-1.71976474770348	5.80177355153933	110
V_V_WT	4.80681314672401	1.92096084211821	47504.5993324632	1.04170314965935	8.57192314378868	111
V_V_HT	3.8623306175652	1.91923691259708	47504.5993324632	0.100599546365094	7.6240616887653	111
V_V_HM	2.07663046494143	1.91879026021788	47504.5993324632	-1.68422516137648	5.83748609125935	111
V_V_WT	4.82901676928486	1.92099632792116	47504.5993324632	1.06383721955233	8.5941963190174	112
V_V_HT	3.90243816085795	1.9192682775989	47504.5993324632	0.140645613817553	7.66423070789835	112
V_V_HM	2.1128769838318	1.91882057914441	47504.5993324632	-1.64803806800425	5.87379203566785	112
V_V_WT	4.84988384732505	1.92101074987892	47504.5993324632	1.08467603035449	8.6150916642956	113
V_V_HT	3.94268167578704	1.91928167936735	47504.5993324632	0.18086286109388	7.7045004904802	113
V_V_HM	2.14973197835384	1.91883367790939	47504.5993324632	-1.61120874724395	5.91067270395164	113
V_V_WT	4.86943694859594	1.92100168019654	47504.5993324632	1.10424690832913	8.63462698886275	114
V_V_HT	3.98309667659722	1.91927496292369	47504.5993324632	0.221291026227163	7.74490232696729	114
V_V_HM	2.18718157787344	1.91882747083657	47504.5993324632	-1.57374698177521	5.94811013752209	114
V_V_WT	4.88771314005232	1.92096887543387	47504.5993324632	1.12258739757709	8.65283888252754	115
V_V_HT	4.02372460384399	1.91924786692963	47504.5993324632	0.261972061999559	7.78547714568842	115
V_V_HM	2.2252091888734	1.91880169500763	47504.5993324632	-1.53566884979164	5.98608722753844	115
V_V_WT	4.90476300942893	1.9209142819153	47504.5993324632	1.13974427101025	8.66978174784761	116
V_V_HT	4.0646116196733	1.91920203065071	47504.5993324632	0.302948917573744	7.82627432177285	116
V_V_HM	2.26379496063369	1.91875791745445	47504.5993324632	-1.49699727341757	6.02458719468495	116
V_V_WT	4.92064775058431	1.92084147658595	47504.5993324632	1.15577171162486	8.68552378954376	117
V_V_HT	4.10580704044513	1.91914050633723	47504.5993324632	0.34426492685663	7.86734915403362	117
V_V_HM	2.30291600983448	1.91869906506808	47504.5993324632	-1.45776087272006	6.06359289238901	117
V_V_WT	4.93543237263729	1.92075415583865	47504.5993324632	1.17072748355835	8.70013726171624	118
V_V_HT	4.14736097806967	1.91906643409661	47504.5993324632	0.385964047104139	7.90875790903521	118
V_V_HM	2.34254807346557	1.91862814538116	47504.5993324632	-1.41798980551517	6.10308595244631	118
V_V_WT	4.94918882799121	1.92065685459387	47504.5993324632	1.18467465070682	8.7137030052756	119
V_V_HT	4.18932438857392	1.91898368173925	47504.5993324632	0.428089653381017	7.95055912376682	119
V_V_HM	2.38266387828512	1.91854886646901	47504.5993324632	-1.37771861292396	6.14304636949421	119
V_V_WT	4.96199216922935	1.9205538836244	47504.5993324632	1.19767981647885	8.72630452197986	120
V_V_HT	4.23174828791668	1.91889591441408	47504.5993324632	0.470685577903129	7.99281099793022	120
V_V_HM	2.42323455472423	1.91846473919157	47504.5993324632	-1.33698304584971	6.18345215529817	120
V_V_WT	4.97392292591784	1.9204500358267	47504.5993324632	1.20981411629676	8.73803173553893	121
V_V_HT	4.27468310800559	1.91880722422299	47504.5993324632	0.513794232001461	8.03557198400972	121
V_V_HM	2.46422786125266	1.91837968745442	47504.5993324632	-1.29582303673226	6.22427875923757	121
V_V_WT	4.98506299062221	1.92034911859288	47504.5993324632	1.22115198018451	8.7489740010599	122
V_V_HT	4.31817913402037	1.9187208408404	47504.5993324632	0.557459570648883	8.07889869739186	122
V_V_HM	2.50561071093823	1.9182968029296	47504.5993324632	-1.25427773222399	6.26549915410046	122
V_V_WT	4.99549506777481	1.92025385541289	47504.5993324632	1.23177077449631	8.75921936105331	123
V_V_HT	4.36228603159119	1.91863904916565	47504.5993324632	0.601726781041039	8.12284528214134	123
V_V_HM	2.54734912165116	1.91821826651125	47504.5993324632	-1.2123853890376	6.30708363233991	123
V_V_WT	5.00530569121006	1.92016755446242	47504.5993324632	1.24175054899608	8.76886083342404	124
V_V_HT	4.40705021708326	1.91856466759575	47504.5993324632	0.646636755445773	8.16746367872074	124
V_V_HM	2.58940459876587	1.91814677894153	47504.5993324632	-1.17018979529089	6.34899899282263	124
V_V_WT	5.01458507378364	1.92009444486088	47504.5993324632	1.25117322740663	8.77799692016065	125
V_V_HT	4.45251354777879	1.91850134980837	47504.5993324632	0.692224189886159	8.21280290567142	125
V_V_HM	2.63173324736452	1.91808585379706	47504.5993324632	-1.12774173256076	6.39120822728981	125
V_V_WT	5.02342575584934	1.92003909462797	47504.5993324632	1.26012239669949	8.78672911499919	126
V_V_HT	4.49871355508167	1.91845307485976	47504.5993324632	0.738518816760479	8.25890829340285	126
V_V_HM	2.67428671030355	1.91803932539407	47504.5993324632	-1.08509707330404	6.43367049391114	126
V_V_WT	5.03192075112975	1.92000495674863	47504.5993324632	1.26868430269873	8.79515719956077	127
V_V_HT	4.54568576177403	1.91842286525007	47504.5993324632	0.785550234708452	8.30582128883961	127
V_V_HM	2.71701489564075	1.91801010966019	47504.5993324632	-1.04231162472166	6.47634141600316	127
V_V_WT	5.04016328017248	1.91999507221729	47504.5993324632	1.27694620556051	8.80338035478444	128
V_V_HT	4.59346121419403	1.91841341144388	47504.5993324632	0.833344216720225	8.35357821166784	128
V_V_HM	2.75986433138523	1.91800080897497	47504.5993324632	-0.99944395950464	6.51917262227509	128
V_V_WT	5.04824661571328	1.92001066706904	47504.5993324632	1.28499897497476	8.81149425645181	129
V_V_HT	4.64206983860149	1.9184258321777	47504.5993324632	0.881928496316442	8.40221118088654	129
V_V_HM	2.8027807098353	1.9180125132282	47504.5993324632	-0.956550521553877	6.56211194122447	129
V_V_WT	5.05626403301133	1.9200506605052	47504.5993324632	1.29293800458109	8.81959006144158	130
V_V_HT	4.69154156446924	1.91845923942126	47504.5993324632	0.931334743521669	8.45174838541682	130
V_V_HM	2.84570971588857	1.91804437899681	47504.5993324632	-0.91368397285076	6.6051034046279	130
V_V_WT	5.06430880295554	1.92011170469028	47504.5993324632	1.30086312707259	8.8277544788385	131
V_V_HT	4.74190631785859	1.91851077143508	47504.5993324632	0.981598493446425	8.50221414227076	131
V_V_HM	2.88859703872729	1.91809366101881	47504.5993324632	-0.870893243461341	6.64808732091591	131
V_V_WT	5.07247337688091	1.92018877538469	47504.5993324632	1.30887664136382	8.836070112398	132
V_V_HT	4.79319252821359	1.91857611012211	47504.5993324632	1.03275663906511	8.55362841736208	132
V_V_HM	2.93138777632294	1.91815621146327	47504.5993324632	-0.82822510560775	6.69100065825362	132
V_V_WT	5.08084592261005	1.92027718547487	47504.5993324632	1.31707590208522	8.84461594313487	133
V_V_HT	4.84542109238022	1.91865125220733	47504.5993324632	1.08483792369846	8.60600426106197	133
V_V_HM	2.97402414978318	1.91822819102507	47504.5993324632	-0.785729813090853	6.73377811265721	133
V_V_WT	5.08950871294956	1.92037329595238	47504.5993324632	1.32555031455061	8.8534671113485	134
V_V_HT	4.89860366762021	1.9187331277207	47504.5993324632	1.13786002179227	8.65934731344816	134
V_V_HM	3.01644526403243	1.91830666478301	47504.5993324632	-0.743462508499794	6.77635303656466	134
V_V_WT	5.09853848961436	1.92047425232126	47504.5993324632	1.33438221532674	8.86269476390198	135
V_V_HT	4.95274407412997	1.9188193592581	47504.5993324632	1.19183141328807	8.71365673497188	135
V_V_HM	3.0585879161582	1.91838936751043	47504.5993324632	-0.701481954871282	6.81865778718767	135
V_V_WT	5.10800944476664	1.92057672423871	47504.5993324632	1.34365232409407	8.87236656543922	136
V_V_HT	5.00784295508588	1.91890714444681	47504.5993324632	1.24675823405183	8.76892767611993	136
V_V_HM	3.10038817604228	1.91847362192917	47504.5993324632	-0.659846834821036	6.8606231869056	136
V_V_WT	5.11799009395008	1.92067791661157	47504.5993324632	1.35343463481775	8.88254555308242	137
V_V_HT	5.06389452372108	1.91899414239586	47504.5993324632	1.30263928549558	8.82514976194658	137
V_V_HM	3.14178096331726	1.91855719443718	47504.5993324632	-0.618617850825395	6.90217977745991	137
V_V_WT	5.12854753249427	1.92077424265019	47504.5993324632	1.36380327298504	8.8932917920035	138
V_V_HT	5.12089138347936	1.91907730036279	47504.5993324632	1.35947315448083	8.8823096124779	138
V_V_HM	3.18270091062952	1.91863716010158	47504.5993324632	-0.577854637328743	6.94325645858778	138
V_V_WT	5.13974708916232	1.92086141829388	47504.5993324632	1.37483196417766	8.90466221414698	139
V_V_HT	5.17882455369947	1.91915293347145	47504.5993324632	1.41725808275489	8.94039102464405	139
V_V_HM	3.22308262269029	1.91870997888533	47504.5993324632	-0.537615651098024	6.9837808964786	139
V_V_WT	5.15164700283981	1.920936032906	47504.5993324632	1.3865856321765	8.91670837350312	140
V_V_HT	5.23767872020289	1.91921810374808	47504.5993324632	1.47598451460871	8.99937292579708	140
V_V_HM	3.26286058879653	1.91877282731807	47504.5993324632	-0.497960868795036	7.02368204638809	140
V_V_WT	5.16430179002947	1.92099472468604	47504.5993324632	1.39912538266008	8.92947819739886	141
V_V_HT	5.29743545712646	1.91926989092155	47504.5993324632	1.53563974795122	9.0592311663017	141
V_V_HM	3.30196941717485	1.91882289307546	47504.5993324632	-0.458950169998284	7.06288900434799	141
V_V_WT	5.17775816036481	1.9210352618351	47504.5993324632	1.41250229961885	8.94301402111078	142
V_V_HT	5.35807023887145	1.91930634180946	47504.5993324632	1.59620308544839	9.11993739229452	142
V_V_HM	3.34034430440499	1.91885829178685	47504.5993324632	-0.420644664735342	7.10133327354532	142
V_V_WT	5.19205878021079	1.92105565972471	47504.5993324632	1.42676293931719	8.9573546211044	143
V_V_HT	5.41955558027137	1.91932569234069	47504.5993324632	1.65765049953766	9.18146066100507	143
V_V_HM	3.37792091732535	1.91887731507509	47504.5993324632	-0.383105337724795	7.1389471723755	143
V_V_WT	5.20723798261292	1.92105521559134	47504.5993324632	1.44194301222691	8.97253295299894	144
V_V_HT	5.48185825412857	1.9193272784692	47504.5993324632	1.7199500645609	9.24376644369624	144
V_V_HM	3.41463620715994	1.91887931076816	47504.5993324632	-0.34639395947642	7.1756663737963	144
V_V_WT	5.22332801807186	1.92103308733126	47504.5993324632	1.45807641938372	8.98857961676001	145
V_V_HT	5.54494360294314	1.91931028620252	47504.5993324632	1.78306871845475	9.30681848743152	145
V_V_HM	3.45042744963407	1.91886347530848	47504.5993324632	-0.31057167928083	7.21142657854897	145
V_V_WT	5.24035895579849	1.92098836189514	47504.5993324632	1.47519501958787	9.00552289200912	146
V_V_HT	5.60877571448498	1.91927381294593	47504.5993324632	1.84697231808734	9.37057911088262	146
V_V_HM	3.48523248505695	1.9188289132712	47504.5993324632	-0.275698901783666	7.24616387189756	146
V_V_WT	5.25834997359941	1.92092205862561	47504.5993324632	1.49331599272023	9.02338395447859	147
V_V_HT	5.6733125006437	1.91921863436759	47504.5993324632	1.9116172550279	9.43500774625951	147
V_V_HM	3.51899207947517	1.91877634541926	47504.5993324632	-0.241836273643697	7.27982043259404	147
V_V_WT	5.2773071829403	1.92083756882593	47504.5993324632	1.5124388032449	9.0421755626357	148
V_V_HT	5.73850480966758	1.91914759710241	47504.5993324632	1.9769487980806	9.50006082125456	148
V_V_HM	3.55165086246208	1.91870848951259	47504.5993324632	-0.209044492134928	7.31234621705908	148
V_V_WT	5.29722371322878	1.92074046940087	47504.5993324632	1.53254564975846	9.06190177669911	149
V_V_HT	5.80429689456473	1.91906546286632	47504.5993324632	2.04290186722409	9.56569192190536	149
V_V_HM	3.58315777264332	1.91862991162949	47504.5993324632	-0.177383568208725	7.34369911349536	149
V_V_WT	5.31808197585871	1.92063774717295	47504.5993324632	1.55360524938536	9.08255870233206	150
V_V_HT	5.8706278317029	1.9189782344389	47504.5993324632	2.10940377329452	9.63185189011127	150
V_V_HM	3.61346561762411	1.91854637700673	47504.5993324632	-0.14691199420424	7.37384322945246	150
V_V_WT	5.33986224708371	1.92053561353668	47504.5993324632	1.57558570395951	9.10413879020791	151
V_V_HT	5.93743568169518	1.91889123608931	47504.5993324632	2.17638214126334	9.69848922212703	151
V_V_HM	3.64252799467529	1.91846299622946	47504.5993324632	-0.117686189668659	7.40274217901925	151
V_V_WT	5.36254284631101	1.92043926261602	47504.5993324632	1.59845515233285	9.12663054028918	152
V_V_HT	6.0046577511125	1.91880890746456	47504.5993324632	2.24376557593146	9.76554992629354	152
V_V_HM	3.67029946713877	1.91838402771679	47504.5993324632	-0.0897599378208329	7.43035887209837	152
V_V_WT	5.38609427300932	1.92035401971299	47504.5993324632	1.62217365630798	9.15001488971065	153
V_V_HT	6.07222833741752	1.91873582579587	47504.5993324632	2.31147940332468	9.83297727151037	153
V_V_HM	3.69673848114015	1.91831386814849	47504.5993324632	-0.0631834100887119	7.45666037236902	153
V_V_WT	5.41048507827385	1.92028379222178	47504.5993324632	1.64670210843309	9.17426804811461	154
V_V_HT	6.14008099214367	1.91867534243963	47504.5993324632	2.37945060627118	9.90071137801615	154
V_V_HM	3.72180445257952	1.91825573505055	47504.5993324632	-0.0380034969679603	7.481612402127	154
V_V_WT	5.43568217001079	1.92023095442097	47504.5993324632	1.6720027629953	9.19936157702628	155
V_V_HT	6.20814879591959	1.91862948506068	47504.5993324632	2.44760829114834	9.96868930069084	155
V_V_HM	3.74545790822092	1.91821157312973	47504.5993324632	-0.0142634833468587	7.50517929978869	155
V_V_WT	5.4616459321462	1.92019759182725	47504.5993324632	1.69803191627893	9.22525994801347	156
V_V_HT	6.27636298995094	1.91860006156495	47504.5993324632	2.51588015564101	10.0368458242609	156
V_V_HM	3.76766382483562	1.91818312298183	47504.5993324632	0.00799819595383555	7.5273294537174	156
V_V_WT	5.48833376752118	1.92018456933519	47504.5993324632	1.72474527591966	9.2519222591227	157
V_V_HT	6.34465408991925	1.91858783678303	47504.5993324632	2.58419521635208	10.1051129634864	157
V_V_HM	3.78838947416059	1.91817112480991	47504.5993324632	0.0287473618628273	7.54803158645835	157
V_V_WT	5.51569770498253	1.92019236619669	47504.5993324632	1.75209393142393	9.27930147854113	158
V_V_HT	6.41295157371573	1.91859327145062	47504.5993324632	2.65248204812441	10.173421099307	158
V_V_HM	3.80760686797645	1.91817603339443	47504.5993324632	0.0479551347846923	7.56725860116821	158
V_V_WT	5.54368742301027	1.92022020863215	47504.5993324632	1.78002907789049	9.30734576813004	159
V_V_HT	6.48118460354738	1.91861575289349	47504.5993324632	2.72067101401503	10.2416981930797	159
V_V_HM	3.82529043390997	1.91819727334251	47504.5993324632	0.0655970701242499	7.5849837976957	159
V_V_WT	5.57224860320333	1.92026695213394	47504.5993324632	1.80849864016921	9.33599856623746	160
V_V_HT	6.54928212214416	1.9186543725196	47504.5993324632	2.78869283760692	10.3098714066814	160
V_V_HM	3.84141955826747	1.91823399051119	47504.5993324632	0.0816542283199011	7.60118488821503	160
V_V_WT	5.60132592367907	1.92032984929216	47504.5993324632	1.8374526813391	9.36519916601905	161
V_V_HT	6.6171730217497	1.91870683185535	47504.5993324632	2.85648091618396	10.3778651273154	161
V_V_HM	3.85597486013716	1.91828399273808	47504.5993324632	0.0961115251286802	7.61583819514564	161
V_V_WT	5.63086366474716	1.92040467991749	47504.5993324632	1.86684375333963	9.3948835761547	162
V_V_HT	6.68478644457474	1.91876955208684	47504.5993324632	2.92397140648201	10.4456014826675	162
[truncated: 9,970 more rows]
