# Supplementary material for: Key HPI axis receptors facilitate light adaptive behavior in larval zebrafish
Source: Sci Rep. 2024 Apr 2;14:7759. doi: 10.1038/s41598-024-57707-6 (PMC10987622; doi:10.1038/s41598-024-57707-6)
Supplement: Supplementary file 1 — Supplementary Information. [file 41598_2024_57707_MOESM1_ESM.zip › Supp_Tables_SciRpts/SuppTableS14_mc2r_4x[7.5_7.5min]_predict.csv]

Supplementary Table S14. Locomotor response of mc2r lineage larvae of 4x[7.5 dark + 7.5-min light] assay:
Raw data and predicted values by a generalized additive model.
Columns: assay (each assay)	Time (time point when data were recorded in seconds)
base.tx (photo period)	tx.a (extra treatment condtion. not relevant)	tx.b (extra treatment condtion.
not relevant)	geno (genotype: wildtype	heterozygous	or homozygous)	xvar (tx.a	tx.b	and geno combined)
moved (raw movement data)	rsums (rolling sums of raw movement for 1-min window)
anid (assay	tx.a	tx.b	and geno combined	an id for each assay)	xvarF (tx.a	tx.b	and geno combined)
prd (GAM predicted value for the given second)
assay	Time	base.tx	tx.a	tx.b	geno	xvar	moved	rsums	anid	xvarF	prd
1	-501	1 Baseline Dark	V	V	HT	V_V_HT	0	1.757	1_V_V_HT	V_V_HT	1.50067518176645
1	-500	1 Baseline Dark	V	V	HT	V_V_HT	0.074	1.792	1_V_V_HT	V_V_HT	1.50287695090053
1	-499	1 Baseline Dark	V	V	HT	V_V_HT	0	1.792	1_V_V_HT	V_V_HT	1.50507872134804
1	-498	1 Baseline Dark	V	V	HT	V_V_HT	0.066	1.76	1_V_V_HT	V_V_HT	1.50728051281457
1	-497	1 Baseline Dark	V	V	HT	V_V_HT	0.029	1.79	1_V_V_HT	V_V_HT	1.50948246424545
1	-496	1 Baseline Dark	V	V	HT	V_V_HT	0.01	1.79	1_V_V_HT	V_V_HT	1.51168485442736
1	-495	1 Baseline Dark	V	V	HT	V_V_HT	0	1.785	1_V_V_HT	V_V_HT	1.5138879879345
1	-494	1 Baseline Dark	V	V	HT	V_V_HT	0	1.655	1_V_V_HT	V_V_HT	1.51609222394402
1	-493	1 Baseline Dark	V	V	HT	V_V_HT	0.033	1.671	1_V_V_HT	V_V_HT	1.51829812299008
1	-492	1 Baseline Dark	V	V	HT	V_V_HT	0	1.742	1_V_V_HT	V_V_HT	1.52050635917538
1	-491	1 Baseline Dark	V	V	HT	V_V_HT	0.085	1.744	1_V_V_HT	V_V_HT	1.52271786849564
1	-490	1 Baseline Dark	V	V	HT	V_V_HT	0.055	1.748	1_V_V_HT	V_V_HT	1.52493372314247
1	-489	1 Baseline Dark	V	V	HT	V_V_HT	0.043	1.748	1_V_V_HT	V_V_HT	1.52715530275876
1	-488	1 Baseline Dark	V	V	HT	V_V_HT	0.046	1.721	1_V_V_HT	V_V_HT	1.52938414712731
1	-487	1 Baseline Dark	V	V	HT	V_V_HT	0.038	1.721	1_V_V_HT	V_V_HT	1.53162223157664
1	-486	1 Baseline Dark	V	V	HT	V_V_HT	0.014	1.699	1_V_V_HT	V_V_HT	1.5338720686481
1	-485	1 Baseline Dark	V	V	HT	V_V_HT	0.023	1.665	1_V_V_HT	V_V_HT	1.53613672607079
1	-484	1 Baseline Dark	V	V	HT	V_V_HT	0	1.864	1_V_V_HT	V_V_HT	1.53841984406457
1	-483	1 Baseline Dark	V	V	HT	V_V_HT	0.033	1.857	1_V_V_HT	V_V_HT	1.54072553887228
1	-482	1 Baseline Dark	V	V	HT	V_V_HT	0.026	1.787	1_V_V_HT	V_V_HT	1.54305812375405
1	-481	1 Baseline Dark	V	V	HT	V_V_HT	0	1.787	1_V_V_HT	V_V_HT	1.54542228940119
1	-480	1 Baseline Dark	V	V	HT	V_V_HT	0.03	1.8	1_V_V_HT	V_V_HT	1.54782282720649
1	-479	1 Baseline Dark	V	V	HT	V_V_HT	0.037	1.778	1_V_V_HT	V_V_HT	1.55026461130306
1	-478	1 Baseline Dark	V	V	HT	V_V_HT	0.034	1.778	1_V_V_HT	V_V_HT	1.55275295017941
1	-477	1 Baseline Dark	V	V	HT	V_V_HT	0.037	1.719	1_V_V_HT	V_V_HT	1.5552935681589
1	-476	1 Baseline Dark	V	V	HT	V_V_HT	0	1.737	1_V_V_HT	V_V_HT	1.55789226739555
1	-475	1 Baseline Dark	V	V	HT	V_V_HT	0.109	1.702	1_V_V_HT	V_V_HT	1.56055485490671
1	-474	1 Baseline Dark	V	V	HT	V_V_HT	0	1.702	1_V_V_HT	V_V_HT	1.56328718555635
1	-473	1 Baseline Dark	V	V	HT	V_V_HT	0.102	1.594	1_V_V_HT	V_V_HT	1.56609536447086
1	-472	1 Baseline Dark	V	V	HT	V_V_HT	0	1.511	1_V_V_HT	V_V_HT	1.56898574324042
1	-471	1 Baseline Dark	V	V	HT	V_V_HT	0	1.538	1_V_V_HT	V_V_HT	1.57196483908373
1	-470	1 Baseline Dark	V	V	HT	V_V_HT	0.035	1.464	1_V_V_HT	V_V_HT	1.57503919847526
1	-469	1 Baseline Dark	V	V	HT	V_V_HT	0	1.512	1_V_V_HT	V_V_HT	1.57821536853063
1	-468	1 Baseline Dark	V	V	HT	V_V_HT	0	1.494	1_V_V_HT	V_V_HT	1.58149989323354
1	-467	1 Baseline Dark	V	V	HT	V_V_HT	0.03	1.478	1_V_V_HT	V_V_HT	1.58489928807516
1	-466	1 Baseline Dark	V	V	HT	V_V_HT	0	1.5	1_V_V_HT	V_V_HT	1.58841992784664
1	-465	1 Baseline Dark	V	V	HT	V_V_HT	0.017	1.516	1_V_V_HT	V_V_HT	1.59206809124269
1	-464	1 Baseline Dark	V	V	HT	V_V_HT	0.013	1.544	1_V_V_HT	V_V_HT	1.59584972752834
1	-463	1 Baseline Dark	V	V	HT	V_V_HT	0.016	1.592	1_V_V_HT	V_V_HT	1.59977041433664
1	-462	1 Baseline Dark	V	V	HT	V_V_HT	0.071	1.592	1_V_V_HT	V_V_HT	1.6038355466823
1	-461	1 Baseline Dark	V	V	HT	V_V_HT	0.026	1.507	1_V_V_HT	V_V_HT	1.60804997237462
1	-460	1 Baseline Dark	V	V	HT	V_V_HT	0.068	1.452	1_V_V_HT	V_V_HT	1.61241782048491
1	-459	1 Baseline Dark	V	V	HT	V_V_HT	0	1.409	1_V_V_HT	V_V_HT	1.61694256554849
1	-458	1 Baseline Dark	V	V	HT	V_V_HT	0	1.51	1_V_V_HT	V_V_HT	1.62162754792112
1	-457	1 Baseline Dark	V	V	HT	V_V_HT	0	1.602	1_V_V_HT	V_V_HT	1.6264759383852
1	-456	1 Baseline Dark	V	V	HT	V_V_HT	0	1.706	1_V_V_HT	V_V_HT	1.63149004165558
1	-455	1 Baseline Dark	V	V	HT	V_V_HT	0	1.683	1_V_V_HT	V_V_HT	1.63667107597944
1	-454	1 Baseline Dark	V	V	HT	V_V_HT	0.199	1.683	1_V_V_HT	V_V_HT	1.64201931429311
1	-453	1 Baseline Dark	V	V	HT	V_V_HT	0.008	1.65	1_V_V_HT	V_V_HT	1.64753463112546
1	-452	1 Baseline Dark	V	V	HT	V_V_HT	0	1.624	1_V_V_HT	V_V_HT	1.65321607373917
1	-451	1 Baseline Dark	V	V	HT	V_V_HT	0	1.624	1_V_V_HT	V_V_HT	1.65906247957924
1	-450	1 Baseline Dark	V	V	HT	V_V_HT	0.013	1.611	1_V_V_HT	V_V_HT	1.6650724661747
1	-449	1 Baseline Dark	V	V	HT	V_V_HT	0	1.574	1_V_V_HT	V_V_HT	1.67124376440889
1	-448	1 Baseline Dark	V	V	HT	V_V_HT	0	1.54	1_V_V_HT	V_V_HT	1.67757365864702
1	-447	1 Baseline Dark	V	V	HT	V_V_HT	0.026	1.528	1_V_V_HT	V_V_HT	1.68405830906434
1	-446	1 Baseline Dark	V	V	HT	V_V_HT	0.018	1.528	1_V_V_HT	V_V_HT	1.69069253787552
1	-445	1 Baseline Dark	V	V	HT	V_V_HT	0	1.419	1_V_V_HT	V_V_HT	1.6974698375402
1	-444	1 Baseline Dark	V	V	HT	V_V_HT	0	1.419	1_V_V_HT	V_V_HT	1.70438261154233
1	-443	1 Baseline Dark	V	V	HT	V_V_HT	0	1.332	1_V_V_HT	V_V_HT	1.71142283749556
1	-442	1 Baseline Dark	V	V	HT	V_V_HT	0.047	1.332	1_V_V_HT	V_V_HT	1.7185816719729
1	-441	1 Baseline Dark	V	V	HT	V_V_HT	0.027	1.332	1_V_V_HT	V_V_HT	1.72584987875837
1	-440	1 Baseline Dark	V	V	HT	V_V_HT	0	1.395	1_V_V_HT	V_V_HT	1.73321729076456
1	-439	1 Baseline Dark	V	V	HT	V_V_HT	0.048	1.395	1_V_V_HT	V_V_HT	1.74067267667155
1	-438	1 Baseline Dark	V	V	HT	V_V_HT	0.048	1.395	1_V_V_HT	V_V_HT	1.74820381720031
1	-437	1 Baseline Dark	V	V	HT	V_V_HT	0.013	1.365	1_V_V_HT	V_V_HT	1.75579757319017
1	-436	1 Baseline Dark	V	V	HT	V_V_HT	0.032	1.365	1_V_V_HT	V_V_HT	1.76344010170553
1	-435	1 Baseline Dark	V	V	HT	V_V_HT	0.016	1.348	1_V_V_HT	V_V_HT	1.77111731158062
1	-434	1 Baseline Dark	V	V	HT	V_V_HT	0.028	1.372	1_V_V_HT	V_V_HT	1.77881467894409
1	-433	1 Baseline Dark	V	V	HT	V_V_HT	0.081	1.383	1_V_V_HT	V_V_HT	1.78651749400432
1	-432	1 Baseline Dark	V	V	HT	V_V_HT	0	1.312	1_V_V_HT	V_V_HT	1.79421069066603
1	-431	1 Baseline Dark	V	V	HT	V_V_HT	0	1.332	1_V_V_HT	V_V_HT	1.80187888789013
1	-430	1 Baseline Dark	V	V	HT	V_V_HT	0	1.338	1_V_V_HT	V_V_HT	1.80950665107407
1	-429	1 Baseline Dark	V	V	HT	V_V_HT	0	1.375	1_V_V_HT	V_V_HT	1.81707853889497
1	-428	1 Baseline Dark	V	V	HT	V_V_HT	0.147	1.409	1_V_V_HT	V_V_HT	1.82457908450939
1	-427	1 Baseline Dark	V	V	HT	V_V_HT	0.13	1.424	1_V_V_HT	V_V_HT	1.83199281584396
1	-426	1 Baseline Dark	V	V	HT	V_V_HT	0.118	1.461	1_V_V_HT	V_V_HT	1.83930430923752
1	-425	1 Baseline Dark	V	V	HT	V_V_HT	0	1.493	1_V_V_HT	V_V_HT	1.84649832231355
1	-424	1 Baseline Dark	V	V	HT	V_V_HT	0	1.337	1_V_V_HT	V_V_HT	1.85355965950913
1	-423	1 Baseline Dark	V	V	HT	V_V_HT	0	1.378	1_V_V_HT	V_V_HT	1.86047312871442
1	-422	1 Baseline Dark	V	V	HT	V_V_HT	0	1.401	1_V_V_HT	V_V_HT	1.86722353347722
1	-421	1 Baseline Dark	V	V	HT	V_V_HT	0	1.401	1_V_V_HT	V_V_HT	1.87379567865365
1	-420	1 Baseline Dark	V	V	HT	V_V_HT	0.017	1.473	1_V_V_HT	V_V_HT	1.88017451024067
1	-419	1 Baseline Dark	V	V	HT	V_V_HT	0	1.563	1_V_V_HT	V_V_HT	1.8863456769834
1	-418	1 Baseline Dark	V	V	HT	V_V_HT	0	1.563	1_V_V_HT	V_V_HT	1.89229573956181
1	-417	1 Baseline Dark	V	V	HT	V_V_HT	0.025	1.537	1_V_V_HT	V_V_HT	1.8980122398033
1	-416	1 Baseline Dark	V	V	HT	V_V_HT	0	1.548	1_V_V_HT	V_V_HT	1.9034835807663
1	-415	1 Baseline Dark	V	V	HT	V_V_HT	0	1.582	1_V_V_HT	V_V_HT	1.9086985362401
1	-414	1 Baseline Dark	V	V	HT	V_V_HT	0	1.68	1_V_V_HT	V_V_HT	1.91364685934443
1	-413	1 Baseline Dark	V	V	HT	V_V_HT	0.015	1.695	1_V_V_HT	V_V_HT	1.91831930561347
1	-412	1 Baseline Dark	V	V	HT	V_V_HT	0	1.746	1_V_V_HT	V_V_HT	1.92270683268426
1	-411	1 Baseline Dark	V	V	HT	V_V_HT	0	1.784	1_V_V_HT	V_V_HT	1.92680062398954
1	-410	1 Baseline Dark	V	V	HT	V_V_HT	0.098	1.842	1_V_V_HT	V_V_HT	1.93059274336252
1	-409	1 Baseline Dark	V	V	HT	V_V_HT	0	1.794	1_V_V_HT	V_V_HT	1.93407571290146
1	-408	1 Baseline Dark	V	V	HT	V_V_HT	0	1.746	1_V_V_HT	V_V_HT	1.93724297304845
1	-407	1 Baseline Dark	V	V	HT	V_V_HT	0	1.733	1_V_V_HT	V_V_HT	1.9400881964286
1	-406	1 Baseline Dark	V	V	HT	V_V_HT	0	1.726	1_V_V_HT	V_V_HT	1.94260505696231
1	-405	1 Baseline Dark	V	V	HT	V_V_HT	0	1.749	1_V_V_HT	V_V_HT	1.9447872250678
1	-404	1 Baseline Dark	V	V	HT	V_V_HT	0.037	1.881	1_V_V_HT	V_V_HT	1.94662837398303
1	-403	1 Baseline Dark	V	V	HT	V_V_HT	0.027	1.982	1_V_V_HT	V_V_HT	1.94812217609987
1	-402	1 Baseline Dark	V	V	HT	V_V_HT	0	1.982	1_V_V_HT	V_V_HT	1.94926254605929
1	-401	1 Baseline Dark	V	V	HT	V_V_HT	0.046	1.997	1_V_V_HT	V_V_HT	1.95004437170141
1	-400	1 Baseline Dark	V	V	HT	V_V_HT	0.074	1.997	1_V_V_HT	V_V_HT	1.95046302349853
1	-399	1 Baseline Dark	V	V	HT	V_V_HT	0.037	2.016	1_V_V_HT	V_V_HT	1.95051508956677
1	-398	1 Baseline Dark	V	V	HT	V_V_HT	0.034	1.89	1_V_V_HT	V_V_HT	1.95019861272788
1	-397	1 Baseline Dark	V	V	HT	V_V_HT	0.015	1.76	1_V_V_HT	V_V_HT	1.94951309038334
1	-396	1 Baseline Dark	V	V	HT	V_V_HT	0.037	1.642	1_V_V_HT	V_V_HT	1.94845923695735
1	-395	1 Baseline Dark	V	V	HT	V_V_HT	0.032	1.642	1_V_V_HT	V_V_HT	1.94703800130262
1	-394	1 Baseline Dark	V	V	HT	V_V_HT	0.043	1.689	1_V_V_HT	V_V_HT	1.94525033629457
1	-393	1 Baseline Dark	V	V	HT	V_V_HT	0.049	1.703	1_V_V_HT	V_V_HT	1.94309743668306
1	-392	1 Baseline Dark	V	V	HT	V_V_HT	0.023	1.714	1_V_V_HT	V_V_HT	1.94058169467707
1	-391	1 Baseline Dark	V	V	HT	V_V_HT	0	1.714	1_V_V_HT	V_V_HT	1.9377069414579
1	-390	1 Baseline Dark	V	V	HT	V_V_HT	0.085	1.697	1_V_V_HT	V_V_HT	1.93447843910186
1	-389	1 Baseline Dark	V	V	HT	V_V_HT	0.09	1.725	1_V_V_HT	V_V_HT	1.93090288225605
1	-388	1 Baseline Dark	V	V	HT	V_V_HT	0	1.795	1_V_V_HT	V_V_HT	1.92698838516249
1	-387	1 Baseline Dark	V	V	HT	V_V_HT	0	1.798	1_V_V_HT	V_V_HT	1.92274447861391
1	-386	1 Baseline Dark	V	V	HT	V_V_HT	0.029	1.798	1_V_V_HT	V_V_HT	1.91818210087743
1	-385	1 Baseline Dark	V	V	HT	V_V_HT	0.034	1.823	1_V_V_HT	V_V_HT	1.91331358492381
1	-384	1 Baseline Dark	V	V	HT	V_V_HT	0.098	1.943	1_V_V_HT	V_V_HT	1.90815241977602
1	-383	1 Baseline Dark	V	V	HT	V_V_HT	0.015	1.946	1_V_V_HT	V_V_HT	1.902712325353
1	-382	1 Baseline Dark	V	V	HT	V_V_HT	0.098	1.967	1_V_V_HT	V_V_HT	1.89700702231925
1	-381	1 Baseline Dark	V	V	HT	V_V_HT	0.065	1.967	1_V_V_HT	V_V_HT	1.89105022763186
1	-380	1 Baseline Dark	V	V	HT	V_V_HT	0.058	1.897	1_V_V_HT	V_V_HT	1.88485587101049
1	-379	1 Baseline Dark	V	V	HT	V_V_HT	0	1.897	1_V_V_HT	V_V_HT	1.87843891979981
1	-378	1 Baseline Dark	V	V	HT	V_V_HT	0	1.978	1_V_V_HT	V_V_HT	1.87181535755886
1	-377	1 Baseline Dark	V	V	HT	V_V_HT	0	2	1_V_V_HT	V_V_HT	1.86500155260561
1	-376	1 Baseline Dark	V	V	HT	V_V_HT	0.025	2.035	1_V_V_HT	V_V_HT	1.85801478399994
1	-375	1 Baseline Dark	V	V	HT	V_V_HT	0.039	2.051	1_V_V_HT	V_V_HT	1.85087337195167
1	-374	1 Baseline Dark	V	V	HT	V_V_HT	0.16	2.014	1_V_V_HT	V_V_HT	1.84359659744865
1	-373	1 Baseline Dark	V	V	HT	V_V_HT	0.182	2	1_V_V_HT	V_V_HT	1.83620462708997
1	-372	1 Baseline Dark	V	V	HT	V_V_HT	0	2	1_V_V_HT	V_V_HT	1.82871841472786
1	-371	1 Baseline Dark	V	V	HT	V_V_HT	0.015	1.985	1_V_V_HT	V_V_HT	1.82115960465198
1	-370	1 Baseline Dark	V	V	HT	V_V_HT	0	1.911	1_V_V_HT	V_V_HT	1.81355042738697
1	-369	1 Baseline Dark	V	V	HT	V_V_HT	0.019	1.874	1_V_V_HT	V_V_HT	1.80591356832025
1	-368	1 Baseline Dark	V	V	HT	V_V_HT	0.021	1.92	1_V_V_HT	V_V_HT	1.79827205133566
1	-367	1 Baseline Dark	V	V	HT	V_V_HT	0	1.905	1_V_V_HT	V_V_HT	1.79064908899272
1	-366	1 Baseline Dark	V	V	HT	V_V_HT	0	1.928	1_V_V_HT	V_V_HT	1.78306791411488
1	-365	1 Baseline Dark	V	V	HT	V_V_HT	0	1.896	1_V_V_HT	V_V_HT	1.77555169730701
1	-364	1 Baseline Dark	V	V	HT	V_V_HT	0.047	1.874	1_V_V_HT	V_V_HT	1.76812352764304
1	-363	1 Baseline Dark	V	V	HT	V_V_HT	0.014	1.849	1_V_V_HT	V_V_HT	1.76080612538673
1	-362	1 Baseline Dark	V	V	HT	V_V_HT	0.011	1.826	1_V_V_HT	V_V_HT	1.75362163916696
1	-361	1 Baseline Dark	V	V	HT	V_V_HT	0	1.88	1_V_V_HT	V_V_HT	1.7465914768426
1	-360	1 Baseline Dark	V	V	HT	V_V_HT	0	1.816	1_V_V_HT	V_V_HT	1.73973631597103
1	-359	1 Baseline Dark	V	V	HT	V_V_HT	0.028	1.797	1_V_V_HT	V_V_HT	1.73307668044557
1	-358	1 Baseline Dark	V	V	HT	V_V_HT	0.07	1.816	1_V_V_HT	V_V_HT	1.72663286152858
1	-357	1 Baseline Dark	V	V	HT	V_V_HT	0.028	1.816	1_V_V_HT	V_V_HT	1.72042393110967
1	-356	1 Baseline Dark	V	V	HT	V_V_HT	0	1.787	1_V_V_HT	V_V_HT	1.71446767002618
1	-355	1 Baseline Dark	V	V	HT	V_V_HT	0.025	1.753	1_V_V_HT	V_V_HT	1.70878158806738
1	-354	1 Baseline Dark	V	V	HT	V_V_HT	0.12	1.655	1_V_V_HT	V_V_HT	1.70338319925211
1	-353	1 Baseline Dark	V	V	HT	V_V_HT	0.018	1.654	1_V_V_HT	V_V_HT	1.69828964820558
1	-352	1 Baseline Dark	V	V	HT	V_V_HT	0.021	1.599	1_V_V_HT	V_V_HT	1.69351661092173
1	-351	1 Baseline Dark	V	V	HT	V_V_HT	0	1.557	1_V_V_HT	V_V_HT	1.68907898223077
1	-350	1 Baseline Dark	V	V	HT	V_V_HT	0.028	1.499	1_V_V_HT	V_V_HT	1.68498958434172
1	-349	1 Baseline Dark	V	V	HT	V_V_HT	0	1.556	1_V_V_HT	V_V_HT	1.68125866428436
1	-348	1 Baseline Dark	V	V	HT	V_V_HT	0.081	1.573	1_V_V_HT	V_V_HT	1.67789378833145
1	-347	1 Baseline Dark	V	V	HT	V_V_HT	0.022	1.621	1_V_V_HT	V_V_HT	1.67490023263378
1	-346	1 Baseline Dark	V	V	HT	V_V_HT	0.035	1.596	1_V_V_HT	V_V_HT	1.67228281248778
1	-345	1 Baseline Dark	V	V	HT	V_V_HT	0.016	1.594	1_V_V_HT	V_V_HT	1.67004634140627
1	-344	1 Baseline Dark	V	V	HT	V_V_HT	0	1.434	1_V_V_HT	V_V_HT	1.66819513557066
1	-343	1 Baseline Dark	V	V	HT	V_V_HT	0.013	1.298	1_V_V_HT	V_V_HT	1.66673103066554
1	-342	1 Baseline Dark	V	V	HT	V_V_HT	0	1.388	1_V_V_HT	V_V_HT	1.66565286922066
1	-341	1 Baseline Dark	V	V	HT	V_V_HT	0.031	1.44	1_V_V_HT	V_V_HT	1.66495700679075
1	-340	1 Baseline Dark	V	V	HT	V_V_HT	0	1.531	1_V_V_HT	V_V_HT	1.66463880487344
1	-339	1 Baseline Dark	V	V	HT	V_V_HT	0	1.512	1_V_V_HT	V_V_HT	1.66469118777037
1	-338	1 Baseline Dark	V	V	HT	V_V_HT	0.08	1.517	1_V_V_HT	V_V_HT	1.6651046661839
1	-337	1 Baseline Dark	V	V	HT	V_V_HT	0	1.517	1_V_V_HT	V_V_HT	1.66586926645111
1	-336	1 Baseline Dark	V	V	HT	V_V_HT	0.06	1.517	1_V_V_HT	V_V_HT	1.66697501590093
1	-335	1 Baseline Dark	V	V	HT	V_V_HT	0	1.648	1_V_V_HT	V_V_HT	1.66841194278028
1	-334	1 Baseline Dark	V	V	HT	V_V_HT	0.021	1.601	1_V_V_HT	V_V_HT	1.67017007549068
1	-333	1 Baseline Dark	V	V	HT	V_V_HT	0.024	1.587	1_V_V_HT	V_V_HT	1.6722390590083
1	-332	1 Baseline Dark	V	V	HT	V_V_HT	0	1.661	1_V_V_HT	V_V_HT	1.6746066486666
1	-331	1 Baseline Dark	V	V	HT	V_V_HT	0.054	1.708	1_V_V_HT	V_V_HT	1.67725878655412
1	-330	1 Baseline Dark	V	V	HT	V_V_HT	0.021	1.745	1_V_V_HT	V_V_HT	1.68018105151647
1	-329	1 Baseline Dark	V	V	HT	V_V_HT	0.071	1.78	1_V_V_HT	V_V_HT	1.68335902519395
1	-328	1 Baseline Dark	V	V	HT	V_V_HT	0.019	1.71	1_V_V_HT	V_V_HT	1.68677803922535
1	-327	1 Baseline Dark	V	V	HT	V_V_HT	0	1.682	1_V_V_HT	V_V_HT	1.69042220797749
1	-326	1 Baseline Dark	V	V	HT	V_V_HT	0	1.72	1_V_V_HT	V_V_HT	1.69427452259716
1	-325	1 Baseline Dark	V	V	HT	V_V_HT	0	1.78	1_V_V_HT	V_V_HT	1.69831775095145
1	-324	1 Baseline Dark	V	V	HT	V_V_HT	0	1.743	1_V_V_HT	V_V_HT	1.70253466626939
1	-323	1 Baseline Dark	V	V	HT	V_V_HT	0.014	1.795	1_V_V_HT	V_V_HT	1.70690803829209
1	-322	1 Baseline Dark	V	V	HT	V_V_HT	0.043	1.967	1_V_V_HT	V_V_HT	1.71142063749398
1	-321	1 Baseline Dark	V	V	HT	V_V_HT	0.023	2.022	1_V_V_HT	V_V_HT	1.71605523467061
1	-320	1 Baseline Dark	V	V	HT	V_V_HT	0	1.994	1_V_V_HT	V_V_HT	1.72079460293697
1	-319	1 Baseline Dark	V	V	HT	V_V_HT	0.057	1.994	1_V_V_HT	V_V_HT	1.72562155992558
1	-318	1 Baseline Dark	V	V	HT	V_V_HT	0.017	1.972	1_V_V_HT	V_V_HT	1.73051912155898
1	-317	1 Baseline Dark	V	V	HT	V_V_HT	0.048	1.95	1_V_V_HT	V_V_HT	1.73547059290426
1	-316	1 Baseline Dark	V	V	HT	V_V_HT	0	1.953	1_V_V_HT	V_V_HT	1.74045945884569
1	-315	1 Baseline Dark	V	V	HT	V_V_HT	0.037	1.937	1_V_V_HT	V_V_HT	1.74546982749196
1	-314	1 Baseline Dark	V	V	HT	V_V_HT	0	1.937	1_V_V_HT	V_V_HT	1.75048651105604
1	-313	1 Baseline Dark	V	V	HT	V_V_HT	0.046	1.924	1_V_V_HT	V_V_HT	1.75549446834211
1	-312	1 Baseline Dark	V	V	HT	V_V_HT	0.09	1.924	1_V_V_HT	V_V_HT	1.76047865471999
1	-311	1 Baseline Dark	V	V	HT	V_V_HT	0.067	1.893	1_V_V_HT	V_V_HT	1.76542426233282
1	-310	1 Baseline Dark	V	V	HT	V_V_HT	0.091	2.028	1_V_V_HT	V_V_HT	1.77031742572024
1	-309	1 Baseline Dark	V	V	HT	V_V_HT	0	2.074	1_V_V_HT	V_V_HT	1.77514451139133
1	-308	1 Baseline Dark	V	V	HT	V_V_HT	0.026	1.994	1_V_V_HT	V_V_HT	1.77989188553323
1	-307	1 Baseline Dark	V	V	HT	V_V_HT	0	2.175	1_V_V_HT	V_V_HT	1.7845459190571
1	-306	1 Baseline Dark	V	V	HT	V_V_HT	0	2.273	1_V_V_HT	V_V_HT	1.789092977236
1	-305	1 Baseline Dark	V	V	HT	V_V_HT	0.131	2.273	1_V_V_HT	V_V_HT	1.79351974184623
1	-304	1 Baseline Dark	V	V	HT	V_V_HT	0	2.296	1_V_V_HT	V_V_HT	1.79781446689163
1	-303	1 Baseline Dark	V	V	HT	V_V_HT	0	2.272	1_V_V_HT	V_V_HT	1.80196699575861
1	-302	1 Baseline Dark	V	V	HT	V_V_HT	0.085	2.354	1_V_V_HT	V_V_HT	1.80596749443456
1	-301	1 Baseline Dark	V	V	HT	V_V_HT	0.047	2.3	1_V_V_HT	V_V_HT	1.80980644821647
1	-300	1 Baseline Dark	V	V	HT	V_V_HT	0.037	2.292	1_V_V_HT	V_V_HT	1.81347596216303
1	-299	1 Baseline Dark	V	V	HT	V_V_HT	0.063	2.221	1_V_V_HT	V_V_HT	1.81697006062373
1	-298	1 Baseline Dark	V	V	HT	V_V_HT	0	2.202	1_V_V_HT	V_V_HT	1.82028466785436
1	-297	1 Baseline Dark	V	V	HT	V_V_HT	0	2.202	1_V_V_HT	V_V_HT	1.8234172597032
1	-296	1 Baseline Dark	V	V	HT	V_V_HT	0.038	2.202	1_V_V_HT	V_V_HT	1.82636562080637
1	-295	1 Baseline Dark	V	V	HT	V_V_HT	0.085	2.202	1_V_V_HT	V_V_HT	1.82912781668179
1	-294	1 Baseline Dark	V	V	HT	V_V_HT	0.083	2.202	1_V_V_HT	V_V_HT	1.83170302681422
1	-293	1 Baseline Dark	V	V	HT	V_V_HT	0.07	2.215	1_V_V_HT	V_V_HT	1.83409096510027
1	-292	1 Baseline Dark	V	V	HT	V_V_HT	0.193	2.172	1_V_V_HT	V_V_HT	1.83629234928469
1	-291	1 Baseline Dark	V	V	HT	V_V_HT	0.055	2.212	1_V_V_HT	V_V_HT	1.83830814972572
1	-290	1 Baseline Dark	V	V	HT	V_V_HT	0	2.246	1_V_V_HT	V_V_HT	1.84013933801215
1	-289	1 Baseline Dark	V	V	HT	V_V_HT	0	2.236	1_V_V_HT	V_V_HT	1.84178688478352
1	-288	1 Baseline Dark	V	V	HT	V_V_HT	0.059	2.219	1_V_V_HT	V_V_HT	1.8432519289519
1	-287	1 Baseline Dark	V	V	HT	V_V_HT	0	2.171	1_V_V_HT	V_V_HT	1.84453628847678
1	-286	1 Baseline Dark	V	V	HT	V_V_HT	0.038	2.232	1_V_V_HT	V_V_HT	1.84564208469892
1	-285	1 Baseline Dark	V	V	HT	V_V_HT	0	2.195	1_V_V_HT	V_V_HT	1.84657209170283
1	-284	1 Baseline Dark	V	V	HT	V_V_HT	0	2.21	1_V_V_HT	V_V_HT	1.84732979275813
1	-283	1 Baseline Dark	V	V	HT	V_V_HT	0	2.185	1_V_V_HT	V_V_HT	1.84791918578232
1	-282	1 Baseline Dark	V	V	HT	V_V_HT	0	2.112	1_V_V_HT	V_V_HT	1.84834444162332
1	-281	1 Baseline Dark	V	V	HT	V_V_HT	0	2.076	1_V_V_HT	V_V_HT	1.84861006176721
1	-280	1 Baseline Dark	V	V	HT	V_V_HT	0.135	1.985	1_V_V_HT	V_V_HT	1.84872087836781
1	-279	1 Baseline Dark	V	V	HT	V_V_HT	0.046	2.004	1_V_V_HT	V_V_HT	1.84868197223977
1	-278	1 Baseline Dark	V	V	HT	V_V_HT	0	2.003	1_V_V_HT	V_V_HT	1.84849857932291
1	-277	1 Baseline Dark	V	V	HT	V_V_HT	0.181	2.003	1_V_V_HT	V_V_HT	1.84817597217108
1	-276	1 Baseline Dark	V	V	HT	V_V_HT	0.158	2.003	1_V_V_HT	V_V_HT	1.84771945401124
1	-275	1 Baseline Dark	V	V	HT	V_V_HT	0	1.872	1_V_V_HT	V_V_HT	1.84713432499709
1	-274	1 Baseline Dark	V	V	HT	V_V_HT	0.044	1.872	1_V_V_HT	V_V_HT	1.84642588629713
1	-273	1 Baseline Dark	V	V	HT	V_V_HT	0	1.872	1_V_V_HT	V_V_HT	1.84559941915296
1	-272	1 Baseline Dark	V	V	HT	V_V_HT	0.082	1.787	1_V_V_HT	V_V_HT	1.84466009209173
1	-271	1 Baseline Dark	V	V	HT	V_V_HT	0	1.74	1_V_V_HT	V_V_HT	1.8436129526917
1	-270	1 Baseline Dark	V	V	HT	V_V_HT	0.013	1.703	1_V_V_HT	V_V_HT	1.84246299424351
1	-269	1 Baseline Dark	V	V	HT	V_V_HT	0	1.657	1_V_V_HT	V_V_HT	1.8412150875874
1	-268	1 Baseline Dark	V	V	HT	V_V_HT	0	1.657	1_V_V_HT	V_V_HT	1.83987404323104
1	-267	1 Baseline Dark	V	V	HT	V_V_HT	0	1.657	1_V_V_HT	V_V_HT	1.83844451839857
1	-266	1 Baseline Dark	V	V	HT	V_V_HT	0	1.775	1_V_V_HT	V_V_HT	1.83693098624108
1	-265	1 Baseline Dark	V	V	HT	V_V_HT	0	1.82	1_V_V_HT	V_V_HT	1.83533778012015
1	-264	1 Baseline Dark	V	V	HT	V_V_HT	0	1.829	1_V_V_HT	V_V_HT	1.83366917854124
1	-263	1 Baseline Dark	V	V	HT	V_V_HT	0.027	1.798	1_V_V_HT	V_V_HT	1.83192936803675
1	-262	1 Baseline Dark	V	V	HT	V_V_HT	0	1.763	1_V_V_HT	V_V_HT	1.83012249658675
1	-261	1 Baseline Dark	V	V	HT	V_V_HT	0.063	1.759	1_V_V_HT	V_V_HT	1.82825263217874
1	-260	1 Baseline Dark	V	V	HT	V_V_HT	0.034	1.897	1_V_V_HT	V_V_HT	1.82632377815653
1	-259	1 Baseline Dark	V	V	HT	V_V_HT	0.047	1.953	1_V_V_HT	V_V_HT	1.82433992724009
1	-258	1 Baseline Dark	V	V	HT	V_V_HT	0	1.894	1_V_V_HT	V_V_HT	1.82230506954198
1	-257	1 Baseline Dark	V	V	HT	V_V_HT	0	1.894	1_V_V_HT	V_V_HT	1.82022319902462
1	-256	1 Baseline Dark	V	V	HT	V_V_HT	0.061	1.856	1_V_V_HT	V_V_HT	1.81809833003779
1	-255	1 Baseline Dark	V	V	HT	V_V_HT	0	1.856	1_V_V_HT	V_V_HT	1.81593450436816
1	-254	1 Baseline Dark	V	V	HT	V_V_HT	0.015	1.912	1_V_V_HT	V_V_HT	1.81373578191556
1	-253	1 Baseline Dark	V	V	HT	V_V_HT	0.021	1.953	1_V_V_HT	V_V_HT	1.81150628517658
1	-252	1 Baseline Dark	V	V	HT	V_V_HT	0.017	2.05	1_V_V_HT	V_V_HT	1.8092502174191
1	-251	1 Baseline Dark	V	V	HT	V_V_HT	0.031	2.05	1_V_V_HT	V_V_HT	1.80697187015931
1	-250	1 Baseline Dark	V	V	HT	V_V_HT	0	1.915	1_V_V_HT	V_V_HT	1.80467562784998
1	-249	1 Baseline Dark	V	V	HT	V_V_HT	0.019	1.905	1_V_V_HT	V_V_HT	1.80236596598441
1	-248	1 Baseline Dark	V	V	HT	V_V_HT	0.025	1.905	1_V_V_HT	V_V_HT	1.80004743469184
1	-247	1 Baseline Dark	V	V	HT	V_V_HT	0	1.724	1_V_V_HT	V_V_HT	1.79772459939324
1	-246	1 Baseline Dark	V	V	HT	V_V_HT	0	1.582	1_V_V_HT	V_V_HT	1.79540202334717
1	-245	1 Baseline Dark	V	V	HT	V_V_HT	0	1.64	1_V_V_HT	V_V_HT	1.79308427114487
1	-244	1 Baseline Dark	V	V	HT	V_V_HT	0	2.088	1_V_V_HT	V_V_HT	1.790775908761
1	-243	1 Baseline Dark	V	V	HT	V_V_HT	0	2.088	1_V_V_HT	V_V_HT	1.78848149647588
1	-242	1 Baseline Dark	V	V	HT	V_V_HT	0	2.139	1_V_V_HT	V_V_HT	1.78620558343317
1	-241	1 Baseline Dark	V	V	HT	V_V_HT	0	2.139	1_V_V_HT	V_V_HT	1.78395267699513
1	-240	1 Baseline Dark	V	V	HT	V_V_HT	0	2.145	1_V_V_HT	V_V_HT	1.78172723309942
1	-239	1 Baseline Dark	V	V	HT	V_V_HT	0.017	2.145	1_V_V_HT	V_V_HT	1.77953367757921
1	-238	1 Baseline Dark	V	V	HT	V_V_HT	0	2.145	1_V_V_HT	V_V_HT	1.77737632299568
1	-237	1 Baseline Dark	V	V	HT	V_V_HT	0	2.195	1_V_V_HT	V_V_HT	1.7752593238577
1	-236	1 Baseline Dark	V	V	HT	V_V_HT	0.156	2.195	1_V_V_HT	V_V_HT	1.77318668095963
1	-235	1 Baseline Dark	V	V	HT	V_V_HT	0.13	2.195	1_V_V_HT	V_V_HT	1.77116232422056
1	-234	1 Baseline Dark	V	V	HT	V_V_HT	0.092	2.195	1_V_V_HT	V_V_HT	1.76919001222075
1	-233	1 Baseline Dark	V	V	HT	V_V_HT	0.039	2.179	1_V_V_HT	V_V_HT	1.76727341641341
1	-232	1 Baseline Dark	V	V	HT	V_V_HT	0.158	2.179	1_V_V_HT	V_V_HT	1.76541594625946
1	-231	1 Baseline Dark	V	V	HT	V_V_HT	0.051	2.138	1_V_V_HT	V_V_HT	1.76362068258988
1	-230	1 Baseline Dark	V	V	HT	V_V_HT	0.138	2.104	1_V_V_HT	V_V_HT	1.7618903585606
1	-229	1 Baseline Dark	V	V	HT	V_V_HT	0.056	2.057	1_V_V_HT	V_V_HT	1.76022740137876
1	-228	1 Baseline Dark	V	V	HT	V_V_HT	0	2.068	1_V_V_HT	V_V_HT	1.75863411119723
1	-227	1 Baseline Dark	V	V	HT	V_V_HT	0	2.087	1_V_V_HT	V_V_HT	1.75711252598277
1	-226	1 Baseline Dark	V	V	HT	V_V_HT	0	2.026	1_V_V_HT	V_V_HT	1.75566461686659
1	-225	1 Baseline Dark	V	V	HT	V_V_HT	0	2.026	1_V_V_HT	V_V_HT	1.75429235617757
1	-224	1 Baseline Dark	V	V	HT	V_V_HT	0.056	2.021	1_V_V_HT	V_V_HT	1.75299771472771
1	-223	1 Baseline Dark	V	V	HT	V_V_HT	0.041	2.064	1_V_V_HT	V_V_HT	1.75178266402453
1	-222	1 Baseline Dark	V	V	HT	V_V_HT	0.097	2.06	1_V_V_HT	V_V_HT	1.75064917566819
1	-221	1 Baseline Dark	V	V	HT	V_V_HT	0	2.094	1_V_V_HT	V_V_HT	1.74959916013883
1	-220	1 Baseline Dark	V	V	HT	V_V_HT	0	2.117	1_V_V_HT	V_V_HT	1.7486342197504
1	-219	1 Baseline Dark	V	V	HT	V_V_HT	0.036	2.098	1_V_V_HT	V_V_HT	1.74775560396286
1	-218	1 Baseline Dark	V	V	HT	V_V_HT	0	2.089	1_V_V_HT	V_V_HT	1.74696428421871
1	-217	1 Baseline Dark	V	V	HT	V_V_HT	0	2.152	1_V_V_HT	V_V_HT	1.74626112716578
1	-216	1 Baseline Dark	V	V	HT	V_V_HT	0.016	2.185	1_V_V_HT	V_V_HT	1.74564681646142
1	-215	1 Baseline Dark	V	V	HT	V_V_HT	0.058	2.185	1_V_V_HT	V_V_HT	1.7451219878503
1	-214	1 Baseline Dark	V	V	HT	V_V_HT	0.492	2.251	1_V_V_HT	V_V_HT	1.74468724841922
1	-213	1 Baseline Dark	V	V	HT	V_V_HT	0	2.272	1_V_V_HT	V_V_HT	1.74434306145046
1	-212	1 Baseline Dark	V	V	HT	V_V_HT	0.133	2.324	1_V_V_HT	V_V_HT	1.74408974758592
1	-211	1 Baseline Dark	V	V	HT	V_V_HT	0	2.365	1_V_V_HT	V_V_HT	1.74392752107887
1	-210	1 Baseline Dark	V	V	HT	V_V_HT	0.019	2.365	1_V_V_HT	V_V_HT	1.7438565296137
1	-209	1 Baseline Dark	V	V	HT	V_V_HT	0	2.362	1_V_V_HT	V_V_HT	1.74387688481944
1	-208	1 Baseline Dark	V	V	HT	V_V_HT	0	2.384	1_V_V_HT	V_V_HT	1.74398869869135
1	-207	1 Baseline Dark	V	V	HT	V_V_HT	0.05	2.384	1_V_V_HT	V_V_HT	1.74419209140839
1	-206	1 Baseline Dark	V	V	HT	V_V_HT	0	2.228	1_V_V_HT	V_V_HT	1.74448722927957
1	-205	1 Baseline Dark	V	V	HT	V_V_HT	0	2.151	1_V_V_HT	V_V_HT	1.74487431716257
1	-204	1 Baseline Dark	V	V	HT	V_V_HT	0	2.071	1_V_V_HT	V_V_HT	1.74535363870214
1	-203	1 Baseline Dark	V	V	HT	V_V_HT	0.011	2.032	1_V_V_HT	V_V_HT	1.74592550275821
1	-202	1 Baseline Dark	V	V	HT	V_V_HT	0	1.874	1_V_V_HT	V_V_HT	1.74659021726914
1	-201	1 Baseline Dark	V	V	HT	V_V_HT	0.022	1.867	1_V_V_HT	V_V_HT	1.74734812052969
1	-200	1 Baseline Dark	V	V	HT	V_V_HT	0	1.729	1_V_V_HT	V_V_HT	1.74819967774488
1	-199	1 Baseline Dark	V	V	HT	V_V_HT	0	1.673	1_V_V_HT	V_V_HT	1.74914538474352
1	-198	1 Baseline Dark	V	V	HT	V_V_HT	0.011	1.697	1_V_V_HT	V_V_HT	1.75018573925358
1	-197	1 Baseline Dark	V	V	HT	V_V_HT	0.019	1.845	1_V_V_HT	V_V_HT	1.75132126291178
1	-196	1 Baseline Dark	V	V	HT	V_V_HT	0	1.878	1_V_V_HT	V_V_HT	1.75255261079305
1	-195	1 Baseline Dark	V	V	HT	V_V_HT	0	1.935	1_V_V_HT	V_V_HT	1.75388057157872
1	-194	1 Baseline Dark	V	V	HT	V_V_HT	0.01	1.929	1_V_V_HT	V_V_HT	1.75530603073174
1	-193	1 Baseline Dark	V	V	HT	V_V_HT	0.064	1.907	1_V_V_HT	V_V_HT	1.75682989207887
1	-192	1 Baseline Dark	V	V	HT	V_V_HT	0.013	1.81	1_V_V_HT	V_V_HT	1.75845307756649
1	-191	1 Baseline Dark	V	V	HT	V_V_HT	0.065	1.846	1_V_V_HT	V_V_HT	1.7601764806539
1	-190	1 Baseline Dark	V	V	HT	V_V_HT	0.023	1.881	1_V_V_HT	V_V_HT	1.76200091376659
1	-189	1 Baseline Dark	V	V	HT	V_V_HT	0	1.909	1_V_V_HT	V_V_HT	1.7639270809506
1	-188	1 Baseline Dark	V	V	HT	V_V_HT	0.016	1.909	1_V_V_HT	V_V_HT	1.76595561491788
1	-187	1 Baseline Dark	V	V	HT	V_V_HT	0.063	1.931	1_V_V_HT	V_V_HT	1.76808690542202
1	-186	1 Baseline Dark	V	V	HT	V_V_HT	0.033	1.915	1_V_V_HT	V_V_HT	1.77032098908739
1	-185	1 Baseline Dark	V	V	HT	V_V_HT	0	1.907	1_V_V_HT	V_V_HT	1.77265747535328
1	-184	1 Baseline Dark	V	V	HT	V_V_HT	0.066	1.482	1_V_V_HT	V_V_HT	1.77509556989084
1	-183	1 Baseline Dark	V	V	HT	V_V_HT	0.021	1.482	1_V_V_HT	V_V_HT	1.77763439262495
1	-182	1 Baseline Dark	V	V	HT	V_V_HT	0.052	1.369	1_V_V_HT	V_V_HT	1.78027306466341
1	-181	1 Baseline Dark	V	V	HT	V_V_HT	0.041	1.405	1_V_V_HT	V_V_HT	1.78301057633776
1	-180	1 Baseline Dark	V	V	HT	V_V_HT	0	1.435	1_V_V_HT	V_V_HT	1.78584539243345
1	-179	1 Baseline Dark	V	V	HT	V_V_HT	0.014	1.487	1_V_V_HT	V_V_HT	1.78877569903874
1	-178	1 Baseline Dark	V	V	HT	V_V_HT	0.022	1.509	1_V_V_HT	V_V_HT	1.79179892176242
1	-177	1 Baseline Dark	V	V	HT	V_V_HT	0	1.459	1_V_V_HT	V_V_HT	1.79491154231146
1	-176	1 Baseline Dark	V	V	HT	V_V_HT	0	1.459	1_V_V_HT	V_V_HT	1.79810905885066
1	-175	1 Baseline Dark	V	V	HT	V_V_HT	0.053	1.494	1_V_V_HT	V_V_HT	1.80138613024257
1	-174	1 Baseline Dark	V	V	HT	V_V_HT	0.012	1.494	1_V_V_HT	V_V_HT	1.80473707419562
1	-173	1 Baseline Dark	V	V	HT	V_V_HT	0	1.509	1_V_V_HT	V_V_HT	1.80815551803676
1	-172	1 Baseline Dark	V	V	HT	V_V_HT	0	1.561	1_V_V_HT	V_V_HT	1.81163474834424
1	-171	1 Baseline Dark	V	V	HT	V_V_HT	0.044	1.557	1_V_V_HT	V_V_HT	1.81516721198485
1	-170	1 Baseline Dark	V	V	HT	V_V_HT	0	1.584	1_V_V_HT	V_V_HT	1.81874453248892
1	-169	1 Baseline Dark	V	V	HT	V_V_HT	0	1.584	1_V_V_HT	V_V_HT	1.82235802287174
1	-168	1 Baseline Dark	V	V	HT	V_V_HT	0.024	1.628	1_V_V_HT	V_V_HT	1.82599840592876
1	-167	1 Baseline Dark	V	V	HT	V_V_HT	0.148	1.679	1_V_V_HT	V_V_HT	1.82965613554998
1	-166	1 Baseline Dark	V	V	HT	V_V_HT	0.033	1.704	1_V_V_HT	V_V_HT	1.83332106707705
1	-165	1 Baseline Dark	V	V	HT	V_V_HT	0.057	1.759	1_V_V_HT	V_V_HT	1.83698250414832
1	-164	1 Baseline Dark	V	V	HT	V_V_HT	0.05	1.853	1_V_V_HT	V_V_HT	1.84062964317886
1	-163	1 Baseline Dark	V	V	HT	V_V_HT	0.019	1.789	1_V_V_HT	V_V_HT	1.84425163112526
1	-162	1 Baseline Dark	V	V	HT	V_V_HT	0	1.841	1_V_V_HT	V_V_HT	1.84783738036126
1	-161	1 Baseline Dark	V	V	HT	V_V_HT	0.036	1.809	1_V_V_HT	V_V_HT	1.85137563761571
1	-160	1 Baseline Dark	V	V	HT	V_V_HT	0.035	1.812	1_V_V_HT	V_V_HT	1.85485509246856
1	-159	1 Baseline Dark	V	V	HT	V_V_HT	0.064	1.83	1_V_V_HT	V_V_HT	1.85826447852775
1	-158	1 Baseline Dark	V	V	HT	V_V_HT	0	1.814	1_V_V_HT	V_V_HT	1.86159277068524
1	-157	1 Baseline Dark	V	V	HT	V_V_HT	0.022	1.751	1_V_V_HT	V_V_HT	1.86482926875681
1	-156	1 Baseline Dark	V	V	HT	V_V_HT	0	1.755	1_V_V_HT	V_V_HT	1.86796333961225
1	-155	1 Baseline Dark	V	V	HT	V_V_HT	0.05	1.778	1_V_V_HT	V_V_HT	1.87098435235131
1	-154	1 Baseline Dark	V	V	HT	V_V_HT	0.067	1.729	1_V_V_HT	V_V_HT	1.87388184674285
1	-153	1 Baseline Dark	V	V	HT	V_V_HT	0	1.805	1_V_V_HT	V_V_HT	1.87664605532769
1	-152	1 Baseline Dark	V	V	HT	V_V_HT	0.02	1.878	1_V_V_HT	V_V_HT	1.87926760388421
1	-151	1 Baseline Dark	V	V	HT	V_V_HT	0.036	1.837	1_V_V_HT	V_V_HT	1.88173800273925
1	-150	1 Baseline Dark	V	V	HT	V_V_HT	0.049	1.853	1_V_V_HT	V_V_HT	1.88404898248848
1	-149	1 Baseline Dark	V	V	HT	V_V_HT	0.052	1.839	1_V_V_HT	V_V_HT	1.88619255831386
1	-148	1 Baseline Dark	V	V	HT	V_V_HT	0.022	1.817	1_V_V_HT	V_V_HT	1.88816187687202
1	-147	1 Baseline Dark	V	V	HT	V_V_HT	0	1.829	1_V_V_HT	V_V_HT	1.88995036791189
1	-146	1 Baseline Dark	V	V	HT	V_V_HT	0	1.845	1_V_V_HT	V_V_HT	1.89155178880917
1	-145	1 Baseline Dark	V	V	HT	V_V_HT	0.035	1.807	1_V_V_HT	V_V_HT	1.89296120740602
1	-144	1 Baseline Dark	V	V	HT	V_V_HT	0	1.795	1_V_V_HT	V_V_HT	1.89417401903156
1	-143	1 Baseline Dark	V	V	HT	V_V_HT	0.026	1.824	1_V_V_HT	V_V_HT	1.89518596597576
1	-142	1 Baseline Dark	V	V	HT	V_V_HT	0.052	1.836	1_V_V_HT	V_V_HT	1.89599453537393
1	-141	1 Baseline Dark	V	V	HT	V_V_HT	0.018	1.849	1_V_V_HT	V_V_HT	1.8965989602184
1	-140	1 Baseline Dark	V	V	HT	V_V_HT	0.027	1.878	1_V_V_HT	V_V_HT	1.89699916488458
1	-139	1 Baseline Dark	V	V	HT	V_V_HT	0	1.982	1_V_V_HT	V_V_HT	1.89719644188613
1	-138	1 Baseline Dark	V	V	HT	V_V_HT	0.055	1.971	1_V_V_HT	V_V_HT	1.89719275093994
1	-137	1 Baseline Dark	V	V	HT	V_V_HT	0.07	1.931	1_V_V_HT	V_V_HT	1.89699164492586
1	-136	1 Baseline Dark	V	V	HT	V_V_HT	0.025	1.898	1_V_V_HT	V_V_HT	1.89659823256404
1	-135	1 Baseline Dark	V	V	HT	V_V_HT	0.055	1.87	1_V_V_HT	V_V_HT	1.89601792681405
1	-134	1 Baseline Dark	V	V	HT	V_V_HT	0.104	1.857	1_V_V_HT	V_V_HT	1.89525614325732
1	-133	1 Baseline Dark	V	V	HT	V_V_HT	0	1.838	1_V_V_HT	V_V_HT	1.89431829766883
1	-132	1 Baseline Dark	V	V	HT	V_V_HT	0.065	1.919	1_V_V_HT	V_V_HT	1.89320999780237
1	-131	1 Baseline Dark	V	V	HT	V_V_HT	0.033	1.931	1_V_V_HT	V_V_HT	1.89193779698969
1	-130	1 Baseline Dark	V	V	HT	V_V_HT	0.026	1.904	1_V_V_HT	V_V_HT	1.89050923943516
1	-129	1 Baseline Dark	V	V	HT	V_V_HT	0.018	1.88	1_V_V_HT	V_V_HT	1.88893257025003
1	-128	1 Baseline Dark	V	V	HT	V_V_HT	0	1.88	1_V_V_HT	V_V_HT	1.88721623917688
1	-127	1 Baseline Dark	V	V	HT	V_V_HT	0	1.879	1_V_V_HT	V_V_HT	1.88536897214195
1	-126	1 Baseline Dark	V	V	HT	V_V_HT	0.037	1.879	1_V_V_HT	V_V_HT	1.88339956559922
1	-125	1 Baseline Dark	V	V	HT	V_V_HT	0.023	1.895	1_V_V_HT	V_V_HT	1.88131678633197
1	-124	1 Baseline Dark	V	V	HT	V_V_HT	0.017	1.948	1_V_V_HT	V_V_HT	1.87912920790312
1	-123	1 Baseline Dark	V	V	HT	V_V_HT	0.097	2.108	1_V_V_HT	V_V_HT	1.87684500688981
1	-122	1 Baseline Dark	V	V	HT	V_V_HT	0.125	2.159	1_V_V_HT	V_V_HT	1.87447177570913
1	-121	1 Baseline Dark	V	V	HT	V_V_HT	0	2.123	1_V_V_HT	V_V_HT	1.87201649272641
1	-120	1 Baseline Dark	V	V	HT	V_V_HT	0.016	2.074	1_V_V_HT	V_V_HT	1.86948582474266
1	-119	1 Baseline Dark	V	V	HT	V_V_HT	0	2.215	1_V_V_HT	V_V_HT	1.86688570494875
1	-118	1 Baseline Dark	V	V	HT	V_V_HT	0	2.211	1_V_V_HT	V_V_HT	1.86422165579075
1	-117	1 Baseline Dark	V	V	HT	V_V_HT	0.012	2.227	1_V_V_HT	V_V_HT	1.86149805155865
1	-116	1 Baseline Dark	V	V	HT	V_V_HT	0.016	2.253	1_V_V_HT	V_V_HT	1.8587180669493
1	-115	1 Baseline Dark	V	V	HT	V_V_HT	0.015	2.299	1_V_V_HT	V_V_HT	1.85588437091608
1	-114	1 Baseline Dark	V	V	HT	V_V_HT	0	2.299	1_V_V_HT	V_V_HT	1.85299858101009
1	-113	1 Baseline Dark	V	V	HT	V_V_HT	0.029	2.303	1_V_V_HT	V_V_HT	1.85006205285832
1	-112	1 Baseline Dark	V	V	HT	V_V_HT	0.012	2.251	1_V_V_HT	V_V_HT	1.84707588552383
1	-111	1 Baseline Dark	V	V	HT	V_V_HT	0.057	2.233	1_V_V_HT	V_V_HT	1.84403991079289
1	-110	1 Baseline Dark	V	V	HT	V_V_HT	0.029	2.206	1_V_V_HT	V_V_HT	1.84095250606515
1	-109	1 Baseline Dark	V	V	HT	V_V_HT	0.104	2.206	1_V_V_HT	V_V_HT	1.83781071127623
1	-108	1 Baseline Dark	V	V	HT	V_V_HT	0.013	2.211	1_V_V_HT	V_V_HT	1.8346103741807
1	-107	1 Baseline Dark	V	V	HT	V_V_HT	0.108	2.175	1_V_V_HT	V_V_HT	1.83134633376935
1	-106	1 Baseline Dark	V	V	HT	V_V_HT	0	2.15	1_V_V_HT	V_V_HT	1.82801273109831
1	-105	1 Baseline Dark	V	V	HT	V_V_HT	0.029	2.095	1_V_V_HT	V_V_HT	1.82460353001934
1	-104	1 Baseline Dark	V	V	HT	V_V_HT	0.037	2.014	1_V_V_HT	V_V_HT	1.82111253432089
1	-103	1 Baseline Dark	V	V	HT	V_V_HT	0	2.051	1_V_V_HT	V_V_HT	1.81753354253614
1	-102	1 Baseline Dark	V	V	HT	V_V_HT	0.081	2.149	1_V_V_HT	V_V_HT	1.8138603616728
1	-101	1 Baseline Dark	V	V	HT	V_V_HT	0.048	2.195	1_V_V_HT	V_V_HT	1.81008680137037
1	-100	1 Baseline Dark	V	V	HT	V_V_HT	0.008	2.37	1_V_V_HT	V_V_HT	1.80620693276513
1	-99	1 Baseline Dark	V	V	HT	V_V_HT	0.04	2.393	1_V_V_HT	V_V_HT	1.80221588351129
1	-98	1 Baseline Dark	V	V	HT	V_V_HT	0	2.393	1_V_V_HT	V_V_HT	1.79810945616824
1	-97	1 Baseline Dark	V	V	HT	V_V_HT	0.021	2.393	1_V_V_HT	V_V_HT	1.79388509573463
1	-96	1 Baseline Dark	V	V	HT	V_V_HT	0	2.449	1_V_V_HT	V_V_HT	1.7895406587247
1	-95	1 Baseline Dark	V	V	HT	V_V_HT	0.066	2.57	1_V_V_HT	V_V_HT	1.78507464671378
1	-94	1 Baseline Dark	V	V	HT	V_V_HT	0.12	2.553	1_V_V_HT	V_V_HT	1.78048886413707
1	-93	1 Baseline Dark	V	V	HT	V_V_HT	0.16	2.473	1_V_V_HT	V_V_HT	1.7757894625451
1	-92	1 Baseline Dark	V	V	HT	V_V_HT	0.071	2.348	1_V_V_HT	V_V_HT	1.77098652945592
1	-91	1 Baseline Dark	V	V	HT	V_V_HT	0	2.458	1_V_V_HT	V_V_HT	1.76609095667915
1	-90	1 Baseline Dark	V	V	HT	V_V_HT	0	2.556	1_V_V_HT	V_V_HT	1.76111466772693
1	-89	1 Baseline Dark	V	V	HT	V_V_HT	0.193	2.585	1_V_V_HT	V_V_HT	1.75607481884104
1	-88	1 Baseline Dark	V	V	HT	V_V_HT	0.018	2.612	1_V_V_HT	V_V_HT	1.75099518340505
1	-87	1 Baseline Dark	V	V	HT	V_V_HT	0.016	2.618	1_V_V_HT	V_V_HT	1.74590532205714
1	-86	1 Baseline Dark	V	V	HT	V_V_HT	0.026	2.669	1_V_V_HT	V_V_HT	1.74083596857009
1	-85	1 Baseline Dark	V	V	HT	V_V_HT	0.081	2.68	1_V_V_HT	V_V_HT	1.73581920436519
1	-84	1 Baseline Dark	V	V	HT	V_V_HT	0	2.68	1_V_V_HT	V_V_HT	1.73089249889404
1	-83	1 Baseline Dark	V	V	HT	V_V_HT	0.03	2.675	1_V_V_HT	V_V_HT	1.72609610784209
1	-82	1 Baseline Dark	V	V	HT	V_V_HT	0	2.685	1_V_V_HT	V_V_HT	1.72147603121527
1	-81	1 Baseline Dark	V	V	HT	V_V_HT	0	2.628	1_V_V_HT	V_V_HT	1.71707970557387
1	-80	1 Baseline Dark	V	V	HT	V_V_HT	0	2.599	1_V_V_HT	V_V_HT	1.712956086802
1	-79	1 Baseline Dark	V	V	HT	V_V_HT	0	2.535	1_V_V_HT	V_V_HT	1.70916020008468
1	-78	1 Baseline Dark	V	V	HT	V_V_HT	0.06	2.522	1_V_V_HT	V_V_HT	1.70575011880385
1	-77	1 Baseline Dark	V	V	HT	V_V_HT	0.034	2.45	1_V_V_HT	V_V_HT	1.7027900441454
1	-76	1 Baseline Dark	V	V	HT	V_V_HT	0	2.45	1_V_V_HT	V_V_HT	1.70034570645467
1	-75	1 Baseline Dark	V	V	HT	V_V_HT	0	2.538	1_V_V_HT	V_V_HT	1.69848432622719
1	-74	1 Baseline Dark	V	V	HT	V_V_HT	0.023	2.549	1_V_V_HT	V_V_HT	1.69728051844264
1	-73	1 Baseline Dark	V	V	HT	V_V_HT	0.037	2.597	1_V_V_HT	V_V_HT	1.69681619914955
1	-72	1 Baseline Dark	V	V	HT	V_V_HT	0.163	2.516	1_V_V_HT	V_V_HT	1.69717473372357
1	-71	1 Baseline Dark	V	V	HT	V_V_HT	0.079	2.543	1_V_V_HT	V_V_HT	1.69843949119489
1	-70	1 Baseline Dark	V	V	HT	V_V_HT	0.201	2.535	1_V_V_HT	V_V_HT	1.7006950651992
1	-69	1 Baseline Dark	V	V	HT	V_V_HT	0.041	2.529	1_V_V_HT	V_V_HT	1.70403095299402
1	-68	1 Baseline Dark	V	V	HT	V_V_HT	0	2.529	1_V_V_HT	V_V_HT	1.70853787891791
1	-67	1 Baseline Dark	V	V	HT	V_V_HT	0	2.535	1_V_V_HT	V_V_HT	1.71430752888398
1	-66	1 Baseline Dark	V	V	HT	V_V_HT	0.093	2.602	1_V_V_HT	V_V_HT	1.72143628968552
1	-65	1 Baseline Dark	V	V	HT	V_V_HT	0.144	2.536	1_V_V_HT	V_V_HT	1.73002568566752
1	-64	1 Baseline Dark	V	V	HT	V_V_HT	0	2.446	1_V_V_HT	V_V_HT	1.74018107026165
1	-63	1 Baseline Dark	V	V	HT	V_V_HT	0.017	2.286	1_V_V_HT	V_V_HT	1.75200854118305
1	-62	1 Baseline Dark	V	V	HT	V_V_HT	0	2.215	1_V_V_HT	V_V_HT	1.76561419601553
1	-61	1 Baseline Dark	V	V	HT	V_V_HT	0.11	2.306	1_V_V_HT	V_V_HT	1.7811041334567
1	-60	1 Baseline Dark	V	V	HT	V_V_HT	0.114	2.385	1_V_V_HT	V_V_HT	1.7985845348509
1	-59	1 Baseline Dark	V	V	HT	V_V_HT	0.029	2.28	1_V_V_HT	V_V_HT	1.81816184663884
1	-58	1 Baseline Dark	V	V	HT	V_V_HT	0.027	2.294	1_V_V_HT	V_V_HT	1.83994234373156
1	-57	1 Baseline Dark	V	V	HT	V_V_HT	0.018	2.314	1_V_V_HT	V_V_HT	1.8640322351747
1	-56	1 Baseline Dark	V	V	HT	V_V_HT	0.067	2.323	1_V_V_HT	V_V_HT	1.89053773030972
1	-55	1 Baseline Dark	V	V	HT	V_V_HT	0.026	2.242	1_V_V_HT	V_V_HT	1.91956503880625
1	-54	1 Baseline Dark	V	V	HT	V_V_HT	0	2.242	1_V_V_HT	V_V_HT	1.95122036940357
1	-53	1 Baseline Dark	V	V	HT	V_V_HT	0.024	2.212	1_V_V_HT	V_V_HT	1.98560993163733
1	-52	1 Baseline Dark	V	V	HT	V_V_HT	0.022	2.212	1_V_V_HT	V_V_HT	2.02283993679677
1	-51	1 Baseline Dark	V	V	HT	V_V_HT	0	2.228	1_V_V_HT	V_V_HT	2.0630153034068
1	-50	1 Baseline Dark	V	V	HT	V_V_HT	0	2.228	1_V_V_HT	V_V_HT	2.10623436349434
1	-49	1 Baseline Dark	V	V	HT	V_V_HT	0.04	2.262	1_V_V_HT	V_V_HT	2.15258684125567
1	-48	1 Baseline Dark	V	V	HT	V_V_HT	0	2.202	1_V_V_HT	V_V_HT	2.2021530024877
1	-47	1 Baseline Dark	V	V	HT	V_V_HT	0.036	2.184	1_V_V_HT	V_V_HT	2.25500467919975
1	-46	1 Baseline Dark	V	V	HT	V_V_HT	0	2.236	1_V_V_HT	V_V_HT	2.31121002132841
1	-45	1 Baseline Dark	V	V	HT	V_V_HT	0.117	2.51	1_V_V_HT	V_V_HT	2.37082929873134
1	-44	1 Baseline Dark	V	V	HT	V_V_HT	0.048	2.568	1_V_V_HT	V_V_HT	2.43391861875185
1	-43	1 Baseline Dark	V	V	HT	V_V_HT	0.048	2.531	1_V_V_HT	V_V_HT	2.50052531157964
1	-42	1 Baseline Dark	V	V	HT	V_V_HT	0	2.402	1_V_V_HT	V_V_HT	2.57069213210148
1	-41	1 Baseline Dark	V	V	HT	V_V_HT	0.075	2.323	1_V_V_HT	V_V_HT	2.64444984455397
1	-40	1 Baseline Dark	V	V	HT	V_V_HT	0	2.185	1_V_V_HT	V_V_HT	2.72181445923878
1	-39	1 Baseline Dark	V	V	HT	V_V_HT	0.034	2.227	1_V_V_HT	V_V_HT	2.80278683022948
1	-38	1 Baseline Dark	V	V	HT	V_V_HT	0	2.341	1_V_V_HT	V_V_HT	2.88735232129562
1	-37	1 Baseline Dark	V	V	HT	V_V_HT	0.027	2.341	1_V_V_HT	V_V_HT	2.97548054945922
1	-36	1 Baseline Dark	V	V	HT	V_V_HT	0.067	2.296	1_V_V_HT	V_V_HT	3.06712520185347
1	-35	1 Baseline Dark	V	V	HT	V_V_HT	0	2.183	1_V_V_HT	V_V_HT	3.16222393071686
1	-34	1 Baseline Dark	V	V	HT	V_V_HT	0.03	2.235	1_V_V_HT	V_V_HT	3.26069832781742
1	-33	1 Baseline Dark	V	V	HT	V_V_HT	0	2.348	1_V_V_HT	V_V_HT	3.36245398022075
1	-32	1 Baseline Dark	V	V	HT	V_V_HT	0	2.36	1_V_V_HT	V_V_HT	3.46738321786769
1	-31	1 Baseline Dark	V	V	HT	V_V_HT	0.091	2.364	1_V_V_HT	V_V_HT	3.57537315949576
1	-30	1 Baseline Dark	V	V	HT	V_V_HT	0.079	2.746	1_V_V_HT	V_V_HT	3.68629817180615
1	-29	1 Baseline Dark	V	V	HT	V_V_HT	0.088	3.063	1_V_V_HT	V_V_HT	3.80001763088094
1	-28	1 Baseline Dark	V	V	HT	V_V_HT	0.032	3.525	1_V_V_HT	V_V_HT	3.91637870838748
1	-27	1 Baseline Dark	V	V	HT	V_V_HT	0.036	3.783	1_V_V_HT	V_V_HT	4.03522390439135
1	-26	1 Baseline Dark	V	V	HT	V_V_HT	0.035	4.164	1_V_V_HT	V_V_HT	4.15638675997016
1	-25	1 Baseline Dark	V	V	HT	V_V_HT	0	4.334	1_V_V_HT	V_V_HT	4.27969656159375
1	-24	1 Baseline Dark	V	V	HT	V_V_HT	0	4.804	1_V_V_HT	V_V_HT	4.4049745581529
1	-23	1 Baseline Dark	V	V	HT	V_V_HT	0	5.136	1_V_V_HT	V_V_HT	4.53203824580606
1	-22	1 Baseline Dark	V	V	HT	V_V_HT	0	5.388	1_V_V_HT	V_V_HT	4.66069658285877
1	-21	1 Baseline Dark	V	V	HT	V_V_HT	0.016	5.726	1_V_V_HT	V_V_HT	4.79075043141753
1	-20	1 Baseline Dark	V	V	HT	V_V_HT	0	6.364	1_V_V_HT	V_V_HT	4.9219990660376
1	-19	1 Baseline Dark	V	V	HT	V_V_HT	0.034	6.771	1_V_V_HT	V_V_HT	5.05424066890158
1	-18	1 Baseline Dark	V	V	HT	V_V_HT	0	7.051	1_V_V_HT	V_V_HT	5.18726814093684
1	-17	1 Baseline Dark	V	V	HT	V_V_HT	0.016	7.295	1_V_V_HT	V_V_HT	5.32086890551308
1	-16	1 Baseline Dark	V	V	HT	V_V_HT	0.052	7.601	1_V_V_HT	V_V_HT	5.4548260171014
1	-15	1 Baseline Dark	V	V	HT	V_V_HT	0.274	7.797	1_V_V_HT	V_V_HT	5.58891928817265
1	-14	1 Baseline Dark	V	V	HT	V_V_HT	0.081	8.064	1_V_V_HT	V_V_HT	5.7229264447005
1	-13	1 Baseline Dark	V	V	HT	V_V_HT	0	8.245	1_V_V_HT	V_V_HT	5.85662425171723
1	-12	1 Baseline Dark	V	V	HT	V_V_HT	0.034	8.517	1_V_V_HT	V_V_HT	5.989789560899
1	-11	1 Baseline Dark	V	V	HT	V_V_HT	0	8.637	1_V_V_HT	V_V_HT	6.12220063854169
1	-10	1 Baseline Dark	V	V	HT	V_V_HT	0.063	8.852	1_V_V_HT	V_V_HT	6.25363775354943
1	-9	1 Baseline Dark	V	V	HT	V_V_HT	0.083	8.92	1_V_V_HT	V_V_HT	6.38388245205346
1	-8	1 Baseline Dark	V	V	HT	V_V_HT	0.114	9.11	1_V_V_HT	V_V_HT	6.51272065137504
1	-7	1 Baseline Dark	V	V	HT	V_V_HT	0	9.329	1_V_V_HT	V_V_HT	6.63994444318149
1	-6	1 Baseline Dark	V	V	HT	V_V_HT	0.048	9.438	1_V_V_HT	V_V_HT	6.7653518286937
1	-5	1 Baseline Dark	V	V	HT	V_V_HT	0.031	9.607	1_V_V_HT	V_V_HT	6.88874203409144
1	-4	1 Baseline Dark	V	V	HT	V_V_HT	0.052	9.807	1_V_V_HT	V_V_HT	7.00991428091563
1	-3	1 Baseline Dark	V	V	HT	V_V_HT	0.13	9.985	1_V_V_HT	V_V_HT	7.12866973213897
1	-2	1 Baseline Dark	V	V	HT	V_V_HT	0.012	10.124	1_V_V_HT	V_V_HT	7.24481730230457
1	-1	1 Baseline Dark	V	V	HT	V_V_HT	0.114	10.13	1_V_V_HT	V_V_HT	7.35817010386033
1	0	2 Light	V	V	HT	V_V_HT	0.496	10.201	1_V_V_HT	V_V_HT	7.46855269101229
1	1	2 Light	V	V	HT	V_V_HT	0.346	10.245	1_V_V_HT	V_V_HT	7.57580150594609
1	2	2 Light	V	V	HT	V_V_HT	0.489	10.408	1_V_V_HT	V_V_HT	7.6797580734272
1	3	2 Light	V	V	HT	V_V_HT	0.276	10.468	1_V_V_HT	V_V_HT	7.78027741690195
1	4	2 Light	V	V	HT	V_V_HT	0.448	10.563	1_V_V_HT	V_V_HT	7.87723132968339
1	5	2 Light	V	V	HT	V_V_HT	0.196	10.811	1_V_V_HT	V_V_HT	7.97050601867135
1	6	2 Light	V	V	HT	V_V_HT	0.47	11.026	1_V_V_HT	V_V_HT	8.05999059869165
1	7	2 Light	V	V	HT	V_V_HT	0.356	11.268	1_V_V_HT	V_V_HT	8.14557418398437
1	8	2 Light	V	V	HT	V_V_HT	0.274	11.345	1_V_V_HT	V_V_HT	8.22714588809231
1	9	2 Light	V	V	HT	V_V_HT	0.338	11.564	1_V_V_HT	V_V_HT	8.30459810808335
1	10	2 Light	V	V	HT	V_V_HT	0.638	11.796	1_V_V_HT	V_V_HT	8.37783637297945
1	11	2 Light	V	V	HT	V_V_HT	0.447	12.228	1_V_V_HT	V_V_HT	8.44677284441958
1	12	2 Light	V	V	HT	V_V_HT	0.28	12.48	1_V_V_HT	V_V_HT	8.51133644396394
1	13	2 Light	V	V	HT	V_V_HT	0.28	12.842	1_V_V_HT	V_V_HT	8.57147625955103
1	14	2 Light	V	V	HT	V_V_HT	0.306	12.963	1_V_V_HT	V_V_HT	8.62716155006454
1	15	2 Light	V	V	HT	V_V_HT	0.313	12.826	1_V_V_HT	V_V_HT	8.67838167471751
1	16	2 Light	V	V	HT	V_V_HT	0.315	12.99	1_V_V_HT	V_V_HT	8.72514593947563
1	17	2 Light	V	V	HT	V_V_HT	0.229	13.226	1_V_V_HT	V_V_HT	8.76748013427912
1	18	2 Light	V	V	HT	V_V_HT	0.272	13.475	1_V_V_HT	V_V_HT	8.80541651374371
1	19	2 Light	V	V	HT	V_V_HT	0.195	13.725	1_V_V_HT	V_V_HT	8.83900313266167
1	20	2 Light	V	V	HT	V_V_HT	0.215	13.895	1_V_V_HT	V_V_HT	8.86830362526945
1	21	2 Light	V	V	HT	V_V_HT	0.102	14.056	1_V_V_HT	V_V_HT	8.89338764113059
1	22	2 Light	V	V	HT	V_V_HT	0.19	14.214	1_V_V_HT	V_V_HT	8.91433930514909
1	23	2 Light	V	V	HT	V_V_HT	0.246	14.373	1_V_V_HT	V_V_HT	8.93125689009974
1	24	2 Light	V	V	HT	V_V_HT	0.176	14.554	1_V_V_HT	V_V_HT	8.944244040606
1	25	2 Light	V	V	HT	V_V_HT	0.169	14.684	1_V_V_HT	V_V_HT	8.9534170715025
1	26	2 Light	V	V	HT	V_V_HT	0.23	14.848	1_V_V_HT	V_V_HT	8.95890456753705
1	27	2 Light	V	V	HT	V_V_HT	0.178	14.935	1_V_V_HT	V_V_HT	8.96083753402788
1	28	2 Light	V	V	HT	V_V_HT	0.139	15.19	1_V_V_HT	V_V_HT	8.95934697827776
1	29	2 Light	V	V	HT	V_V_HT	0.097	15.343	1_V_V_HT	V_V_HT	8.95456390749492
1	30	2 Light	V	V	HT	V_V_HT	0.15	15.006	1_V_V_HT	V_V_HT	8.94661932896454
1	31	2 Light	V	V	HT	V_V_HT	0.132	14.855	1_V_V_HT	V_V_HT	8.93564571122475
1	32	2 Light	V	V	HT	V_V_HT	0.195	14.693	1_V_V_HT	V_V_HT	8.92178265615348
1	33	2 Light	V	V	HT	V_V_HT	0.096	14.489	1_V_V_HT	V_V_HT	8.90517746568566
1	34	2 Light	V	V	HT	V_V_HT	0.13	14.406	1_V_V_HT	V_V_HT	8.88598314402243
1	35	2 Light	V	V	HT	V_V_HT	0.248	14.407	1_V_V_HT	V_V_HT	8.86435453572285
1	36	2 Light	V	V	HT	V_V_HT	0.215	14.185	1_V_V_HT	V_V_HT	8.84044998945622
1	37	2 Light	V	V	HT	V_V_HT	0.242	14.03	1_V_V_HT	V_V_HT	8.81443117602939
1	38	2 Light	V	V	HT	V_V_HT	0.077	14.013	1_V_V_HT	V_V_HT	8.78646198906598
1	39	2 Light	V	V	HT	V_V_HT	0.235	14.023	1_V_V_HT	V_V_HT	8.75670744029894
1	40	2 Light	V	V	HT	V_V_HT	0.232	13.677	1_V_V_HT	V_V_HT	8.72533255984668
1	41	2 Light	V	V	HT	V_V_HT	0.466	13.346	1_V_V_HT	V_V_HT	8.6925016953669
1	42	2 Light	V	V	HT	V_V_HT	0.252	13.276	1_V_V_HT	V_V_HT	8.65837850968603
1	43	2 Light	V	V	HT	V_V_HT	0.378	13.271	1_V_V_HT	V_V_HT	8.62312393038259
1	44	2 Light	V	V	HT	V_V_HT	0.173	13.113	1_V_V_HT	V_V_HT	8.58689565257844
1	45	2 Light	V	V	HT	V_V_HT	0.137	13.175	1_V_V_HT	V_V_HT	8.5498506933617
1	46	2 Light	V	V	HT	V_V_HT	0.245	13.124	1_V_V_HT	V_V_HT	8.51214493329248
1	47	2 Light	V	V	HT	V_V_HT	0.236	12.991	1_V_V_HT	V_V_HT	8.47392970479485
1	48	2 Light	V	V	HT	V_V_HT	0.283	12.924	1_V_V_HT	V_V_HT	8.43535520676638
1	49	2 Light	V	V	HT	V_V_HT	0.25	13.038	1_V_V_HT	V_V_HT	8.39657163478774
1	50	2 Light	V	V	HT	V_V_HT	0.233	13.087	1_V_V_HT	V_V_HT	8.35772918676879
1	51	2 Light	V	V	HT	V_V_HT	0.244	13.232	1_V_V_HT	V_V_HT	8.31897631768006
1	52	2 Light	V	V	HT	V_V_HT	0.272	13.215	1_V_V_HT	V_V_HT	8.28045269019052
1	53	2 Light	V	V	HT	V_V_HT	0.159	13.349	1_V_V_HT	V_V_HT	8.24228698224344
1	54	2 Light	V	V	HT	V_V_HT	0.229	13.461	1_V_V_HT	V_V_HT	8.2045963985127
1	55	2 Light	V	V	HT	V_V_HT	0.161	13.533	1_V_V_HT	V_V_HT	8.16748625569654
1	56	2 Light	V	V	HT	V_V_HT	0.216	13.565	1_V_V_HT	V_V_HT	8.13104962638876
1	57	2 Light	V	V	HT	V_V_HT	0.217	13.604	1_V_V_HT	V_V_HT	8.09536705875829
1	58	2 Light	V	V	HT	V_V_HT	0.267	13.804	1_V_V_HT	V_V_HT	8.060508513534
1	59	2 Light	V	V	HT	V_V_HT	0.267	13.962	1_V_V_HT	V_V_HT	8.02653966361003
1	60	2 Light	V	V	HT	V_V_HT	0.159	14.052	1_V_V_HT	V_V_HT	7.99351537391873
1	61	2 Light	V	V	HT	V_V_HT	0.195	14.306	1_V_V_HT	V_V_HT	7.96147969808644
1	62	2 Light	V	V	HT	V_V_HT	0.327	14.339	1_V_V_HT	V_V_HT	7.93047452471588
1	63	2 Light	V	V	HT	V_V_HT	0.072	14.83	1_V_V_HT	V_V_HT	7.90053964129354
1	64	2 Light	V	V	HT	V_V_HT	0.365	14.886	1_V_V_HT	V_V_HT	7.87170642482059
1	65	2 Light	V	V	HT	V_V_HT	0.197	15.09	1_V_V_HT	V_V_HT	7.84400213428331
1	66	2 Light	V	V	HT	V_V_HT	0.248	15.093	1_V_V_HT	V_V_HT	7.81744597912597
1	67	2 Light	V	V	HT	V_V_HT	0.201	15.091	1_V_V_HT	V_V_HT	7.7920532661606
1	68	2 Light	V	V	HT	V_V_HT	0.257	15.236	1_V_V_HT	V_V_HT	7.76782994236381
1	69	2 Light	V	V	HT	V_V_HT	0.348	15.147	1_V_V_HT	V_V_HT	7.74477108450345
1	70	2 Light	V	V	HT	V_V_HT	0.292	15.117	1_V_V_HT	V_V_HT	7.72286139680731
1	71	2 Light	V	V	HT	V_V_HT	0.116	14.884	1_V_V_HT	V_V_HT	7.70207728529688
1	72	2 Light	V	V	HT	V_V_HT	0.21	14.964	1_V_V_HT	V_V_HT	7.68239207098273
1	73	2 Light	V	V	HT	V_V_HT	0.275	14.831	1_V_V_HT	V_V_HT	7.66377194922012
1	74	2 Light	V	V	HT	V_V_HT	0.148	14.905	1_V_V_HT	V_V_HT	7.64617630593848
1	75	2 Light	V	V	HT	V_V_HT	0.375	14.965	1_V_V_HT	V_V_HT	7.62956206657172
1	76	2 Light	V	V	HT	V_V_HT	0.264	14.963	1_V_V_HT	V_V_HT	7.61388067180451
1	77	2 Light	V	V	HT	V_V_HT	0.096	14.911	1_V_V_HT	V_V_HT	7.59907841951247
1	78	2 Light	V	V	HT	V_V_HT	0.205	14.82	1_V_V_HT	V_V_HT	7.58510060585187
1	79	2 Light	V	V	HT	V_V_HT	0.309	14.705	1_V_V_HT	V_V_HT	7.57189187142999
1	80	2 Light	V	V	HT	V_V_HT	0.264	14.655	1_V_V_HT	V_V_HT	7.5593942408444
1	81	2 Light	V	V	HT	V_V_HT	0.247	14.653	1_V_V_HT	V_V_HT	7.54754866845991
1	82	2 Light	V	V	HT	V_V_HT	0.173	14.663	1_V_V_HT	V_V_HT	7.53629412257067
1	83	2 Light	V	V	HT	V_V_HT	0.38	14.665	1_V_V_HT	V_V_HT	7.52556793159905
1	84	2 Light	V	V	HT	V_V_HT	0.288	14.769	1_V_V_HT	V_V_HT	7.51530712114469
1	85	2 Light	V	V	HT	V_V_HT	0.241	14.765	1_V_V_HT	V_V_HT	7.50544874072987
1	86	2 Light	V	V	HT	V_V_HT	0.262	14.776	1_V_V_HT	V_V_HT	7.49592993319617
1	87	2 Light	V	V	HT	V_V_HT	0.217	14.818	1_V_V_HT	V_V_HT	7.48668786877216
1	88	2 Light	V	V	HT	V_V_HT	0.339	14.731	1_V_V_HT	V_V_HT	7.47766003478629
1	89	2 Light	V	V	HT	V_V_HT	0.255	14.608	1_V_V_HT	V_V_HT	7.46878560289867
1	90	2 Light	V	V	HT	V_V_HT	0.24	14.608	1_V_V_HT	V_V_HT	7.46000569446328
1	91	2 Light	V	V	HT	V_V_HT	0.386	14.576	1_V_V_HT	V_V_HT	7.45126240471324
1	92	2 Light	V	V	HT	V_V_HT	0.228	14.426	1_V_V_HT	V_V_HT	7.44250010169587
1	93	2 Light	V	V	HT	V_V_HT	0.587	14.697	1_V_V_HT	V_V_HT	7.43366442651121
1	94	2 Light	V	V	HT	V_V_HT	0.186	14.466	1_V_V_HT	V_V_HT	7.42470383576655
1	95	2 Light	V	V	HT	V_V_HT	0.452	14.422	1_V_V_HT	V_V_HT	7.41556749395886
1	96	2 Light	V	V	HT	V_V_HT	0.218	14.425	1_V_V_HT	V_V_HT	7.4062054228146
1	97	2 Light	V	V	HT	V_V_HT	0.24	14.437	1_V_V_HT	V_V_HT	7.39657199390959
1	98	2 Light	V	V	HT	V_V_HT	0.222	14.262	1_V_V_HT	V_V_HT	7.38662604459256
1	99	2 Light	V	V	HT	V_V_HT	0.146	14.067	1_V_V_HT	V_V_HT	7.37632731109233
1	100	2 Light	V	V	HT	V_V_HT	0.202	14.012	1_V_V_HT	V_V_HT	7.3656365127069
1	101	2 Light	V	V	HT	V_V_HT	0.233	14.134	1_V_V_HT	V_V_HT	7.35451928477895
1	102	2 Light	V	V	HT	V_V_HT	0.332	14.079	1_V_V_HT	V_V_HT	7.34294622766209
1	103	2 Light	V	V	HT	V_V_HT	0.245	14.029	1_V_V_HT	V_V_HT	7.33088994069698
1	104	2 Light	V	V	HT	V_V_HT	0.247	14.149	1_V_V_HT	V_V_HT	7.31832704868609
1	105	2 Light	V	V	HT	V_V_HT	0.197	13.922	1_V_V_HT	V_V_HT	7.30523518304579
1	106	2 Light	V	V	HT	V_V_HT	0.243	13.993	1_V_V_HT	V_V_HT	7.2915929577161
1	107	2 Light	V	V	HT	V_V_HT	0.184	14.059	1_V_V_HT	V_V_HT	7.27738291872808
1	108	2 Light	V	V	HT	V_V_HT	0.192	14.237	1_V_V_HT	V_V_HT	7.26258859602733
1	109	2 Light	V	V	HT	V_V_HT	0.135	14.151	1_V_V_HT	V_V_HT	7.2471944395804
1	110	2 Light	V	V	HT	V_V_HT	0.183	14.129	1_V_V_HT	V_V_HT	7.23118947250431
1	111	2 Light	V	V	HT	V_V_HT	0.242	14.04	1_V_V_HT	V_V_HT	7.21456720433007
1	112	2 Light	V	V	HT	V_V_HT	0.282	14.01	1_V_V_HT	V_V_HT	7.19732203846885
1	113	2 Light	V	V	HT	V_V_HT	0.161	13.846	1_V_V_HT	V_V_HT	7.17944916856212
1	114	2 Light	V	V	HT	V_V_HT	0.333	13.688	1_V_V_HT	V_V_HT	7.16094770327247
1	115	2 Light	V	V	HT	V_V_HT	0.157	13.491	1_V_V_HT	V_V_HT	7.14182126960837
1	116	2 Light	V	V	HT	V_V_HT	0.227	13.306	1_V_V_HT	V_V_HT	7.12207776869877
1	117	2 Light	V	V	HT	V_V_HT	0.259	13.181	1_V_V_HT	V_V_HT	7.10172850933553
1	118	2 Light	V	V	HT	V_V_HT	0.18	12.937	1_V_V_HT	V_V_HT	7.08078605980419
1	119	2 Light	V	V	HT	V_V_HT	0.144	12.795	1_V_V_HT	V_V_HT	7.05926534453753
1	120	2 Light	V	V	HT	V_V_HT	0.159	12.73	1_V_V_HT	V_V_HT	7.03718238106753
1	121	2 Light	V	V	HT	V_V_HT	0.163	12.496	1_V_V_HT	V_V_HT	7.0145552051277
1	122	2 Light	V	V	HT	V_V_HT	0.177	12.356	1_V_V_HT	V_V_HT	6.99140235417733
1	123	2 Light	V	V	HT	V_V_HT	0.343	11.791	1_V_V_HT	V_V_HT	6.96774274689114
1	124	2 Light	V	V	HT	V_V_HT	0.134	11.774	1_V_V_HT	V_V_HT	6.94359716030571
1	125	2 Light	V	V	HT	V_V_HT	0.153	11.514	1_V_V_HT	V_V_HT	6.91898840839165
1	126	2 Light	V	V	HT	V_V_HT	0.251	11.368	1_V_V_HT	V_V_HT	6.89394084760213
1	127	2 Light	V	V	HT	V_V_HT	0.213	11.21	1_V_V_HT	V_V_HT	6.8684793623097
1	128	2 Light	V	V	HT	V_V_HT	0.082	11.13	1_V_V_HT	V_V_HT	6.84262974128464
1	129	2 Light	V	V	HT	V_V_HT	0.153	11.013	1_V_V_HT	V_V_HT	6.81641800189827
1	130	2 Light	V	V	HT	V_V_HT	0.237	10.897	1_V_V_HT	V_V_HT	6.78987015950409
1	131	2 Light	V	V	HT	V_V_HT	0.238	10.794	1_V_V_HT	V_V_HT	6.76301222982038
1	132	2 Light	V	V	HT	V_V_HT	0.155	10.514	1_V_V_HT	V_V_HT	6.7358702958559
1	133	2 Light	V	V	HT	V_V_HT	0.225	10.468	1_V_V_HT	V_V_HT	6.70847073826934
1	134	2 Light	V	V	HT	V_V_HT	0.268	10.276	1_V_V_HT	V_V_HT	6.68084016708295
1	135	2 Light	V	V	HT	V_V_HT	0.148	10.22	1_V_V_HT	V_V_HT	6.65300527884529
1	136	2 Light	V	V	HT	V_V_HT	0.335	10.094	1_V_V_HT	V_V_HT	6.62499274288755
1	137	2 Light	V	V	HT	V_V_HT	0.162	10.025	1_V_V_HT	V_V_HT	6.59682908439287
1	138	2 Light	V	V	HT	V_V_HT	0.383	9.903	1_V_V_HT	V_V_HT	6.56854079341338
1	139	2 Light	V	V	HT	V_V_HT	0.223	9.864	1_V_V_HT	V_V_HT	6.5401542624493
1	140	2 Light	V	V	HT	V_V_HT	0.242	9.851	1_V_V_HT	V_V_HT	6.51169549197237
1	141	2 Light	V	V	HT	V_V_HT	0.158	9.758	1_V_V_HT	V_V_HT	6.48319025502458
1	142	2 Light	V	V	HT	V_V_HT	0.143	9.641	1_V_V_HT	V_V_HT	6.45466379152425
1	143	2 Light	V	V	HT	V_V_HT	0.216	9.647	1_V_V_HT	V_V_HT	6.42614104962612
1	144	2 Light	V	V	HT	V_V_HT	0.13	9.441	1_V_V_HT	V_V_HT	6.39764632257842
1	145	2 Light	V	V	HT	V_V_HT	0.044	9.456	1_V_V_HT	V_V_HT	6.36920374128486
1	146	2 Light	V	V	HT	V_V_HT	0.077	9.418	1_V_V_HT	V_V_HT	6.34083723327784
1	147	2 Light	V	V	HT	V_V_HT	0.092	9.413	1_V_V_HT	V_V_HT	6.31256970416585
1	148	2 Light	V	V	HT	V_V_HT	0.095	9.473	1_V_V_HT	V_V_HT	6.28442277298662
1	149	2 Light	V	V	HT	V_V_HT	0.113	9.438	1_V_V_HT	V_V_HT	6.25641671074622
1	150	2 Light	V	V	HT	V_V_HT	0.175	9.441	1_V_V_HT	V_V_HT	6.22857062068243
1	151	2 Light	V	V	HT	V_V_HT	0.152	9.299	1_V_V_HT	V_V_HT	6.20090337081132
1	152	2 Light	V	V	HT	V_V_HT	0.088	9.182	1_V_V_HT	V_V_HT	6.17343356590056
1	153	2 Light	V	V	HT	V_V_HT	0.022	8.839	1_V_V_HT	V_V_HT	6.14617875957765
1	154	2 Light	V	V	HT	V_V_HT	0.169	8.806	1_V_V_HT	V_V_HT	6.11915624454591
1	155	2 Light	V	V	HT	V_V_HT	0.192	8.669	1_V_V_HT	V_V_HT	6.09238302716614
1	156	2 Light	V	V	HT	V_V_HT	0.072	8.425	1_V_V_HT	V_V_HT	6.06587497747844
1	157	2 Light	V	V	HT	V_V_HT	0.082	8.212	1_V_V_HT	V_V_HT	6.03964738950173
1	158	2 Light	V	V	HT	V_V_HT	0.142	8.13	1_V_V_HT	V_V_HT	6.01371407607481
1	159	2 Light	V	V	HT	V_V_HT	0.029	8.054	1_V_V_HT	V_V_HT	5.98808706188392
1	160	2 Light	V	V	HT	V_V_HT	0.086	7.848	1_V_V_HT	V_V_HT	5.9627768653693
1	161	2 Light	V	V	HT	V_V_HT	0.13	7.687	1_V_V_HT	V_V_HT	5.937793702942
1	162	2 Light	V	V	HT	V_V_HT	0.052	7.68	1_V_V_HT	V_V_HT	5.91314748695053
1	163	2 Light	V	V	HT	V_V_HT	0.199	7.516	1_V_V_HT	V_V_HT	5.88884660768971
1	164	2 Light	V	V	HT	V_V_HT	0.055	7.269	1_V_V_HT	V_V_HT	5.86489763967824
1	165	2 Light	V	V	HT	V_V_HT	0.141	7.133	1_V_V_HT	V_V_HT	5.84130565155176
1	166	2 Light	V	V	HT	V_V_HT	0.117	6.823	1_V_V_HT	V_V_HT	5.81807512306358
1	167	2 Light	V	V	HT	V_V_HT	0.115	6.715	1_V_V_HT	V_V_HT	5.79520909024274
1	168	2 Light	V	V	HT	V_V_HT	0.07	6.475	1_V_V_HT	V_V_HT	5.77270889500964
1	169	2 Light	V	V	HT	V_V_HT	0.096	6.369	1_V_V_HT	V_V_HT	5.75057450121781
1	170	2 Light	V	V	HT	V_V_HT	0.17	6.17	1_V_V_HT	V_V_HT	5.72880535200125
1	171	2 Light	V	V	HT	V_V_HT	0.149	6.061	1_V_V_HT	V_V_HT	5.70739965244968
1	172	2 Light	V	V	HT	V_V_HT	0.165	5.94	1_V_V_HT	V_V_HT	5.686354415792
1	173	2 Light	V	V	HT	V_V_HT	0.167	5.76	1_V_V_HT	V_V_HT	5.66566641946792
1	174	2 Light	V	V	HT	V_V_HT	0.127	5.679	1_V_V_HT	V_V_HT	5.64533226048019
1	175	2 Light	V	V	HT	V_V_HT	0.172	5.712	1_V_V_HT	V_V_HT	5.62534764969813
1	176	2 Light	V	V	HT	V_V_HT	0.189	5.724	1_V_V_HT	V_V_HT	5.60570733913079
1	177	2 Light	V	V	HT	V_V_HT	0.254	5.726	1_V_V_HT	V_V_HT	5.58640537707416
1	178	2 Light	V	V	HT	V_V_HT	0.24	5.798	1_V_V_HT	V_V_HT	5.56743558841453
1	179	2 Light	V	V	HT	V_V_HT	0.109	5.714	1_V_V_HT	V_V_HT	5.54879145732644
1	180	2 Light	V	V	HT	V_V_HT	0.162	5.586	1_V_V_HT	V_V_HT	5.53046635411016
1	181	2 Light	V	V	HT	V_V_HT	0.021	5.502	1_V_V_HT	V_V_HT	5.5124535374391
1	182	2 Light	V	V	HT	V_V_HT	0.06	5.54	1_V_V_HT	V_V_HT	5.49474627661611
1	183	2 Light	V	V	HT	V_V_HT	0	5.58	1_V_V_HT	V_V_HT	5.47733803985475
1	184	2 Light	V	V	HT	V_V_HT	0.101	5.487	1_V_V_HT	V_V_HT	5.460222583746
1	185	2 Light	V	V	HT	V_V_HT	0.016	5.316	1_V_V_HT	V_V_HT	5.44339385949981
1	186	2 Light	V	V	HT	V_V_HT	0.007	5.314	1_V_V_HT	V_V_HT	5.42684633597769
1	187	2 Light	V	V	HT	V_V_HT	0	5.334	1_V_V_HT	V_V_HT	5.41057480247699
1	188	2 Light	V	V	HT	V_V_HT	0	5.229	1_V_V_HT	V_V_HT	5.39457505070048
1	189	2 Light	V	V	HT	V_V_HT	0.077	5.362	1_V_V_HT	V_V_HT	5.37884396317144
1	190	2 Light	V	V	HT	V_V_HT	0.031	5.32	1_V_V_HT	V_V_HT	5.36337865034306
1	191	2 Light	V	V	HT	V_V_HT	0.077	5.223	1_V_V_HT	V_V_HT	5.34817653486271
1	192	2 Light	V	V	HT	V_V_HT	0.148	5.171	1_V_V_HT	V_V_HT	5.3332362942925
1	193	2 Light	V	V	HT	V_V_HT	0.061	4.992	1_V_V_HT	V_V_HT	5.3185569202269
1	194	2 Light	V	V	HT	V_V_HT	0.021	4.974	1_V_V_HT	V_V_HT	5.30413740283113
1	195	2 Light	V	V	HT	V_V_HT	0.012	4.89	1_V_V_HT	V_V_HT	5.28997673280084
1	196	2 Light	V	V	HT	V_V_HT	0.025	4.789	1_V_V_HT	V_V_HT	5.27607432526541
1	197	2 Light	V	V	HT	V_V_HT	0.054	4.723	1_V_V_HT	V_V_HT	5.26243129346345
1	198	2 Light	V	V	HT	V_V_HT	0.143	4.683	1_V_V_HT	V_V_HT	5.24904962207384
1	199	2 Light	V	V	HT	V_V_HT	0.117	4.616	1_V_V_HT	V_V_HT	5.23593355379829
1	200	2 Light	V	V	HT	V_V_HT	0.043	4.474	1_V_V_HT	V_V_HT	5.2230896082172
1	201	2 Light	V	V	HT	V_V_HT	0.049	4.455	1_V_V_HT	V_V_HT	5.21052522561888
1	202	2 Light	V	V	HT	V_V_HT	0.022	4.339	1_V_V_HT	V_V_HT	5.19825015118857
1	203	2 Light	V	V	HT	V_V_HT	0.036	4.19	1_V_V_HT	V_V_HT	5.18627687691165
1	204	2 Light	V	V	HT	V_V_HT	0.049	4.085	1_V_V_HT	V_V_HT	5.17462059606344
1	205	2 Light	V	V	HT	V_V_HT	0.077	3.922	1_V_V_HT	V_V_HT	5.1632987141449
1	206	2 Light	V	V	HT	V_V_HT	0.089	3.782	1_V_V_HT	V_V_HT	5.15232907500146
1	207	2 Light	V	V	HT	V_V_HT	0.094	3.608	1_V_V_HT	V_V_HT	5.14172990812201
1	208	2 Light	V	V	HT	V_V_HT	0.167	3.394	1_V_V_HT	V_V_HT	5.13152097581632
1	209	2 Light	V	V	HT	V_V_HT	0.029	3.337	1_V_V_HT	V_V_HT	5.12172242405957
1	210	2 Light	V	V	HT	V_V_HT	0.047	3.208	1_V_V_HT	V_V_HT	5.11235469738018
1	211	2 Light	V	V	HT	V_V_HT	0.068	3.204	1_V_V_HT	V_V_HT	5.10343942412087
1	212	2 Light	V	V	HT	V_V_HT	0.126	3.182	1_V_V_HT	V_V_HT	5.09499852929612
1	213	2 Light	V	V	HT	V_V_HT	0.062	3.285	1_V_V_HT	V_V_HT	5.08705393830564
1	214	2 Light	V	V	HT	V_V_HT	0.076	3.201	1_V_V_HT	V_V_HT	5.07962771681067
1	215	2 Light	V	V	HT	V_V_HT	0.021	3.304	1_V_V_HT	V_V_HT	5.07274249001131
1	216	2 Light	V	V	HT	V_V_HT	0.07	3.361	1_V_V_HT	V_V_HT	5.0664210742379
1	217	2 Light	V	V	HT	V_V_HT	0.102	3.444	1_V_V_HT	V_V_HT	5.06068648284697
1	218	2 Light	V	V	HT	V_V_HT	0.037	3.532	1_V_V_HT	V_V_HT	5.05556173730461
1	219	2 Light	V	V	HT	V_V_HT	0.162	3.496	1_V_V_HT	V_V_HT	5.05106966924452
1	220	2 Light	V	V	HT	V_V_HT	0.044	3.465	1_V_V_HT	V_V_HT	5.04723291726036
1	221	2 Light	V	V	HT	V_V_HT	0.033	3.44	1_V_V_HT	V_V_HT	5.04407333298137
1	222	2 Light	V	V	HT	V_V_HT	0	3.351	1_V_V_HT	V_V_HT	5.04161158503124
1	223	2 Light	V	V	HT	V_V_HT	0.02	3.333	1_V_V_HT	V_V_HT	5.03986686077882
1	224	2 Light	V	V	HT	V_V_HT	0.037	3.387	1_V_V_HT	V_V_HT	5.03885691667002
1	225	2 Light	V	V	HT	V_V_HT	0.057	3.434	1_V_V_HT	V_V_HT	5.03859921282686
1	226	2 Light	V	V	HT	V_V_HT	0.016	3.505	1_V_V_HT	V_V_HT	5.03911120928751
1	227	2 Light	V	V	HT	V_V_HT	0.049	3.51	1_V_V_HT	V_V_HT	5.04040988852953
1	228	2 Light	V	V	HT	V_V_HT	0.03	3.729	1_V_V_HT	V_V_HT	5.04250980779545
1	229	2 Light	V	V	HT	V_V_HT	0.029	3.717	1_V_V_HT	V_V_HT	5.04542242425801
1	230	2 Light	V	V	HT	V_V_HT	0.028	3.828	1_V_V_HT	V_V_HT	5.0491558765253
1	231	2 Light	V	V	HT	V_V_HT	0.13	3.97	1_V_V_HT	V_V_HT	5.05371539883155
1	232	2 Light	V	V	HT	V_V_HT	0.049	4.121	1_V_V_HT	V_V_HT	5.05910499563306
1	233	2 Light	V	V	HT	V_V_HT	0.018	4.311	1_V_V_HT	V_V_HT	5.06532609482588
1	234	2 Light	V	V	HT	V_V_HT	0.022	4.422	1_V_V_HT	V_V_HT	5.07237948223143
1	235	2 Light	V	V	HT	V_V_HT	0.009	4.476	1_V_V_HT	V_V_HT	5.08026594297978
1	236	2 Light	V	V	HT	V_V_HT	0.049	4.466	1_V_V_HT	V_V_HT	5.08898626293878
1	237	2 Light	V	V	HT	V_V_HT	0.08	4.454	1_V_V_HT	V_V_HT	5.09854051343633
1	238	2 Light	V	V	HT	V_V_HT	0.026	4.425	1_V_V_HT	V_V_HT	5.10892520103075
1	239	2 Light	V	V	HT	V_V_HT	0.052	4.501	1_V_V_HT	V_V_HT	5.12013255761652
1	240	2 Light	V	V	HT	V_V_HT	0.033	4.496	1_V_V_HT	V_V_HT	5.1321505649443
1	241	2 Light	V	V	HT	V_V_HT	0.017	4.512	1_V_V_HT	V_V_HT	5.14496369811214
1	242	2 Light	V	V	HT	V_V_HT	0.038	4.409	1_V_V_HT	V_V_HT	5.158555065952
1	243	2 Light	V	V	HT	V_V_HT	0.103	4.362	1_V_V_HT	V_V_HT	5.17290446707521
1	244	2 Light	V	V	HT	V_V_HT	0.017	4.298	1_V_V_HT	V_V_HT	5.18798845982024
1	245	2 Light	V	V	HT	V_V_HT	0.119	4.345	1_V_V_HT	V_V_HT	5.20378237486973
1	246	2 Light	V	V	HT	V_V_HT	0.064	4.354	1_V_V_HT	V_V_HT	5.2202592090893
1	247	2 Light	V	V	HT	V_V_HT	0.083	4.443	1_V_V_HT	V_V_HT	5.23739086642324
1	248	2 Light	V	V	HT	V_V_HT	0.088	4.534	1_V_V_HT	V_V_HT	5.25514675250428
1	249	2 Light	V	V	HT	V_V_HT	0.041	4.425	1_V_V_HT	V_V_HT	5.27349348470219
1	250	2 Light	V	V	HT	V_V_HT	0	4.48	1_V_V_HT	V_V_HT	5.29239516659158
1	251	2 Light	V	V	HT	V_V_HT	0.052	4.568	1_V_V_HT	V_V_HT	5.3118136801882
1	252	2 Light	V	V	HT	V_V_HT	0.059	4.65	1_V_V_HT	V_V_HT	5.3317089920243
1	253	2 Light	V	V	HT	V_V_HT	0.043	4.716	1_V_V_HT	V_V_HT	5.3520396834498
1	254	2 Light	V	V	HT	V_V_HT	0.075	4.743	1_V_V_HT	V_V_HT	5.37276406919963
1	255	2 Light	V	V	HT	V_V_HT	0.059	4.783	1_V_V_HT	V_V_HT	5.3938403638468
1	256	2 Light	V	V	HT	V_V_HT	0.096	4.815	1_V_V_HT	V_V_HT	5.41522638164792
1	257	2 Light	V	V	HT	V_V_HT	0.059	4.837	1_V_V_HT	V_V_HT	5.43687983702732
1	258	2 Light	V	V	HT	V_V_HT	0.362	4.824	1_V_V_HT	V_V_HT	5.458758512745
1	259	2 Light	V	V	HT	V_V_HT	0.105	4.795	1_V_V_HT	V_V_HT	5.48082046685118
1	260	2 Light	V	V	HT	V_V_HT	0.154	4.839	1_V_V_HT	V_V_HT	5.50302400330626
1	261	2 Light	V	V	HT	V_V_HT	0.191	4.741	1_V_V_HT	V_V_HT	5.52532813504845
1	262	2 Light	V	V	HT	V_V_HT	0.173	4.752	1_V_V_HT	V_V_HT	5.54769205124861
1	263	2 Light	V	V	HT	V_V_HT	0.226	4.76	1_V_V_HT	V_V_HT	5.57007526717995
1	264	2 Light	V	V	HT	V_V_HT	0.16	4.835	1_V_V_HT	V_V_HT	5.59243860365365
1	265	2 Light	V	V	HT	V_V_HT	0.131	5.021	1_V_V_HT	V_V_HT	5.61474320529063
1	266	2 Light	V	V	HT	V_V_HT	0.079	5.088	1_V_V_HT	V_V_HT	5.63695021875266
1	267	2 Light	V	V	HT	V_V_HT	0.082	5.12	1_V_V_HT	V_V_HT	5.659020788578
1	268	2 Light	V	V	HT	V_V_HT	0.138	5.183	1_V_V_HT	V_V_HT	5.68091606189454
1	269	2 Light	V	V	HT	V_V_HT	0.105	5.216	1_V_V_HT	V_V_HT	5.70259772706022
1	270	2 Light	V	V	HT	V_V_HT	0.042	5.283	1_V_V_HT	V_V_HT	5.72403021508259
1	271	2 Light	V	V	HT	V_V_HT	0.084	5.281	1_V_V_HT	V_V_HT	5.74518134965447
1	272	2 Light	V	V	HT	V_V_HT	0.023	5.289	1_V_V_HT	V_V_HT	5.76602245821145
1	273	2 Light	V	V	HT	V_V_HT	0.015	5.283	1_V_V_HT	V_V_HT	5.78652784521651
1	274	2 Light	V	V	HT	V_V_HT	0.012	5.34	1_V_V_HT	V_V_HT	5.80667302465685
1	275	2 Light	V	V	HT	V_V_HT	0.068	5.326	1_V_V_HT	V_V_HT	5.82643656816861
1	276	2 Light	V	V	HT	V_V_HT	0.079	5.341	1_V_V_HT	V_V_HT	5.84580071051456
1	277	2 Light	V	V	HT	V_V_HT	0.191	5.277	1_V_V_HT	V_V_HT	5.86475072119923
1	278	2 Light	V	V	HT	V_V_HT	0.128	5.305	1_V_V_HT	V_V_HT	5.88327306367193
1	279	2 Light	V	V	HT	V_V_HT	0.053	5.424	1_V_V_HT	V_V_HT	5.9013571056653
1	280	2 Light	V	V	HT	V_V_HT	0.099	5.508	1_V_V_HT	V_V_HT	5.91899561640435
1	281	2 Light	V	V	HT	V_V_HT	0.121	5.521	1_V_V_HT	V_V_HT	5.93618412121131
1	282	2 Light	V	V	HT	V_V_HT	0.082	5.596	1_V_V_HT	V_V_HT	5.95291919090101
1	283	2 Light	V	V	HT	V_V_HT	0.086	5.698	1_V_V_HT	V_V_HT	5.96919938293068
1	284	2 Light	V	V	HT	V_V_HT	0.064	5.736	1_V_V_HT	V_V_HT	5.98502419041802
1	285	2 Light	V	V	HT	V_V_HT	0.097	5.741	1_V_V_HT	V_V_HT	6.00039526107684
1	286	2 Light	V	V	HT	V_V_HT	0.048	5.746	1_V_V_HT	V_V_HT	6.01531666771343
1	287	2 Light	V	V	HT	V_V_HT	0.071	5.869	1_V_V_HT	V_V_HT	6.02979470857822
1	288	2 Light	V	V	HT	V_V_HT	0.017	5.598	1_V_V_HT	V_V_HT	6.04383769820088
1	289	2 Light	V	V	HT	V_V_HT	0	5.598	1_V_V_HT	V_V_HT	6.05745549158128
1	290	2 Light	V	V	HT	V_V_HT	0.072	5.48	1_V_V_HT	V_V_HT	6.07065824382922
1	291	2 Light	V	V	HT	V_V_HT	0.032	5.378	1_V_V_HT	V_V_HT	6.08345630775401
1	292	2 Light	V	V	HT	V_V_HT	0.06	5.267	1_V_V_HT	V_V_HT	6.09586098698025
1	293	2 Light	V	V	HT	V_V_HT	0.026	5.17	1_V_V_HT	V_V_HT	6.10788456784782
1	294	2 Light	V	V	HT	V_V_HT	0.097	5.208	1_V_V_HT	V_V_HT	6.11954013132398
1	295	2 Light	V	V	HT	V_V_HT	0.195	5.239	1_V_V_HT	V_V_HT	6.13084129851241
1	296	2 Light	V	V	HT	V_V_HT	0.116	5.287	1_V_V_HT	V_V_HT	6.14180184066887
1	297	2 Light	V	V	HT	V_V_HT	0.112	5.28	1_V_V_HT	V_V_HT	6.15243574532742
1	298	2 Light	V	V	HT	V_V_HT	0.089	5.339	1_V_V_HT	V_V_HT	6.16275715162882
1	299	2 Light	V	V	HT	V_V_HT	0.085	5.327	1_V_V_HT	V_V_HT	6.17278022196803
1	300	2 Light	V	V	HT	V_V_HT	0.1	5.381	1_V_V_HT	V_V_HT	6.18251903291894
1	301	2 Light	V	V	HT	V_V_HT	0.015	5.491	1_V_V_HT	V_V_HT	6.19198748032936
1	302	2 Light	V	V	HT	V_V_HT	0.046	5.625	1_V_V_HT	V_V_HT	6.20119925277909
1	303	2 Light	V	V	HT	V_V_HT	0.097	5.808	1_V_V_HT	V_V_HT	6.21016793301429
1	304	2 Light	V	V	HT	V_V_HT	0.074	5.914	1_V_V_HT	V_V_HT	6.21890678405023
1	305	2 Light	V	V	HT	V_V_HT	0.105	5.986	1_V_V_HT	V_V_HT	6.2274287311359
1	306	2 Light	V	V	HT	V_V_HT	0.079	5.957	1_V_V_HT	V_V_HT	6.23574662934548
1	307	2 Light	V	V	HT	V_V_HT	0.019	5.911	1_V_V_HT	V_V_HT	6.24387326143671
1	308	2 Light	V	V	HT	V_V_HT	0.116	5.892	1_V_V_HT	V_V_HT	6.25182103354225
1	309	2 Light	V	V	HT	V_V_HT	0.16	5.959	1_V_V_HT	V_V_HT	6.25960198177902
1	310	2 Light	V	V	HT	V_V_HT	0.084	5.948	1_V_V_HT	V_V_HT	6.26722800084174
1	311	2 Light	V	V	HT	V_V_HT	0.065	5.963	1_V_V_HT	V_V_HT	6.27471064624583
1	312	2 Light	V	V	HT	V_V_HT	0.134	6.042	1_V_V_HT	V_V_HT	6.2820611487873
1	313	2 Light	V	V	HT	V_V_HT	0.145	6.042	1_V_V_HT	V_V_HT	6.28929061798544
1	314	2 Light	V	V	HT	V_V_HT	0.113	6.292	1_V_V_HT	V_V_HT	6.29640989180807
1	315	2 Light	V	V	HT	V_V_HT	0.064	6.415	1_V_V_HT	V_V_HT	6.30342949971995
1	316	2 Light	V	V	HT	V_V_HT	0.101	6.585	1_V_V_HT	V_V_HT	6.31035968748685
1	317	2 Light	V	V	HT	V_V_HT	0.182	6.677	1_V_V_HT	V_V_HT	6.31721043968117
1	318	2 Light	V	V	HT	V_V_HT	0.091	6.788	1_V_V_HT	V_V_HT	6.32399153060402
1	319	2 Light	V	V	HT	V_V_HT	0.105	7.14	1_V_V_HT	V_V_HT	6.33071269444197
1	320	2 Light	V	V	HT	V_V_HT	0.036	7.187	1_V_V_HT	V_V_HT	6.33738366582892
1	321	2 Light	V	V	HT	V_V_HT	0.089	7.381	1_V_V_HT	V_V_HT	6.34401413558479
1	322	2 Light	V	V	HT	V_V_HT	0.062	7.467	1_V_V_HT	V_V_HT	6.350613581823
1	323	2 Light	V	V	HT	V_V_HT	0.129	7.551	1_V_V_HT	V_V_HT	6.35719125611954
1	324	2 Light	V	V	HT	V_V_HT	0.198	7.622	1_V_V_HT	V_V_HT	6.3637563633077
1	325	2 Light	V	V	HT	V_V_HT	0.162	7.498	1_V_V_HT	V_V_HT	6.37031804338782
1	326	2 Light	V	V	HT	V_V_HT	0.127	7.491	1_V_V_HT	V_V_HT	6.37688508785689
1	327	2 Light	V	V	HT	V_V_HT	0.075	7.601	1_V_V_HT	V_V_HT	6.38346582454584
1	328	2 Light	V	V	HT	V_V_HT	0.197	7.556	1_V_V_HT	V_V_HT	6.39006804106885
1	329	2 Light	V	V	HT	V_V_HT	0.093	7.599	1_V_V_HT	V_V_HT	6.3966989061368
1	330	2 Light	V	V	HT	V_V_HT	0.096	7.658	1_V_V_HT	V_V_HT	6.40336501454259
1	331	2 Light	V	V	HT	V_V_HT	0.194	7.762	1_V_V_HT	V_V_HT	6.410072843252
1	332	2 Light	V	V	HT	V_V_HT	0.157	7.799	1_V_V_HT	V_V_HT	6.41682886822289
1	333	2 Light	V	V	HT	V_V_HT	0.198	7.865	1_V_V_HT	V_V_HT	6.42363956670889
1	334	2 Light	V	V	HT	V_V_HT	0.118	7.918	1_V_V_HT	V_V_HT	6.43051121142555
1	335	2 Light	V	V	HT	V_V_HT	0.14	7.959	1_V_V_HT	V_V_HT	6.43744926506112
1	336	2 Light	V	V	HT	V_V_HT	0.05	7.975	1_V_V_HT	V_V_HT	6.44445875049883
1	337	2 Light	V	V	HT	V_V_HT	0.145	8.087	1_V_V_HT	V_V_HT	6.45154349451849
1	338	2 Light	V	V	HT	V_V_HT	0.109	8.132	1_V_V_HT	V_V_HT	6.45870581603022
1	339	2 Light	V	V	HT	V_V_HT	0.12	8.064	1_V_V_HT	V_V_HT	6.46594672255467
1	340	2 Light	V	V	HT	V_V_HT	0.088	8.08	1_V_V_HT	V_V_HT	6.47326695497202
1	341	2 Light	V	V	HT	V_V_HT	0.136	8.1	1_V_V_HT	V_V_HT	6.48066725530184
1	342	2 Light	V	V	HT	V_V_HT	0.161	8.088	1_V_V_HT	V_V_HT	6.48814806660614
1	343	2 Light	V	V	HT	V_V_HT	0.086	8.11	1_V_V_HT	V_V_HT	6.49570863812741
1	344	2 Light	V	V	HT	V_V_HT	0.314	8.114	1_V_V_HT	V_V_HT	6.50334792200827
1	345	2 Light	V	V	HT	V_V_HT	0.22	8.149	1_V_V_HT	V_V_HT	6.51106457968937
1	346	2 Light	V	V	HT	V_V_HT	0.218	8.161	1_V_V_HT	V_V_HT	6.51885611449822
1	347	2 Light	V	V	HT	V_V_HT	0.163	8.209	1_V_V_HT	V_V_HT	6.52671948177492
1	348	2 Light	V	V	HT	V_V_HT	0.128	8.221	1_V_V_HT	V_V_HT	6.53465058738238
1	349	2 Light	V	V	HT	V_V_HT	0.352	8.288	1_V_V_HT	V_V_HT	6.54264507756675
1	350	2 Light	V	V	HT	V_V_HT	0.119	8.316	1_V_V_HT	V_V_HT	6.55069841707698
1	351	2 Light	V	V	HT	V_V_HT	0.226	8.25	1_V_V_HT	V_V_HT	6.55880520282915
1	352	2 Light	V	V	HT	V_V_HT	0.146	8.295	1_V_V_HT	V_V_HT	6.56695918269279
1	353	2 Light	V	V	HT	V_V_HT	0.11	8.351	1_V_V_HT	V_V_HT	6.57515351946979
1	354	2 Light	V	V	HT	V_V_HT	0.168	8.421	1_V_V_HT	V_V_HT	6.58338109526484
1	355	2 Light	V	V	HT	V_V_HT	0.071	8.479	1_V_V_HT	V_V_HT	6.59163485087319
1	356	2 Light	V	V	HT	V_V_HT	0.109	8.527	1_V_V_HT	V_V_HT	6.59990816297342
1	357	2 Light	V	V	HT	V_V_HT	0.222	8.67	1_V_V_HT	V_V_HT	6.6081952562253
1	358	2 Light	V	V	HT	V_V_HT	0.044	8.588	1_V_V_HT	V_V_HT	6.61649164987489
1	359	2 Light	V	V	HT	V_V_HT	0.128	8.659	1_V_V_HT	V_V_HT	6.62479463441851
1	360	2 Light	V	V	HT	V_V_HT	0.159	8.721	1_V_V_HT	V_V_HT	6.63310331382773
1	361	2 Light	V	V	HT	V_V_HT	0.119	8.64	1_V_V_HT	V_V_HT	6.64141716875099
1	362	2 Light	V	V	HT	V_V_HT	0.083	8.686	1_V_V_HT	V_V_HT	6.64973633964257
1	363	2 Light	V	V	HT	V_V_HT	0.163	8.563	1_V_V_HT	V_V_HT	6.65806434994348
1	364	2 Light	V	V	HT	V_V_HT	0.127	8.545	1_V_V_HT	V_V_HT	6.66640840442507
1	365	2 Light	V	V	HT	V_V_HT	0.146	8.546	1_V_V_HT	V_V_HT	6.67477646190295
1	366	2 Light	V	V	HT	V_V_HT	0.095	8.624	1_V_V_HT	V_V_HT	6.68317754398484
1	367	2 Light	V	V	HT	V_V_HT	0.131	8.641	1_V_V_HT	V_V_HT	6.69162490949885
1	368	2 Light	V	V	HT	V_V_HT	0.161	8.676	1_V_V_HT	V_V_HT	6.70013414216165
1	369	2 Light	V	V	HT	V_V_HT	0.092	8.867	1_V_V_HT	V_V_HT	6.70872587446057
1	370	2 Light	V	V	HT	V_V_HT	0.1	8.875	1_V_V_HT	V_V_HT	6.71742200176457
1	371	2 Light	V	V	HT	V_V_HT	0.085	8.924	1_V_V_HT	V_V_HT	6.72624441873879
1	372	2 Light	V	V	HT	V_V_HT	0.122	8.986	1_V_V_HT	V_V_HT	6.73521666034179
1	373	2 Light	V	V	HT	V_V_HT	0.167	9.116	1_V_V_HT	V_V_HT	6.74437053950074
1	374	2 Light	V	V	HT	V_V_HT	0.117	8.99	1_V_V_HT	V_V_HT	6.75374639760539
1	375	2 Light	V	V	HT	V_V_HT	0.099	8.893	1_V_V_HT	V_V_HT	6.76338817179978
1	376	2 Light	V	V	HT	V_V_HT	0.113	8.899	1_V_V_HT	V_V_HT	6.77334922030944
1	377	2 Light	V	V	HT	V_V_HT	0.23	8.93	1_V_V_HT	V_V_HT	6.78369450941127
1	378	2 Light	V	V	HT	V_V_HT	0.103	8.985	1_V_V_HT	V_V_HT	6.79449890972131
1	379	2 Light	V	V	HT	V_V_HT	0.172	8.782	1_V_V_HT	V_V_HT	6.80583928353101
1	380	2 Light	V	V	HT	V_V_HT	0.064	8.808	1_V_V_HT	V_V_HT	6.81779460156813
1	381	2 Light	V	V	HT	V_V_HT	0.023	8.768	1_V_V_HT	V_V_HT	6.8304543923962
1	382	2 Light	V	V	HT	V_V_HT	0.107	8.749	1_V_V_HT	V_V_HT	6.84391879943811
1	383	2 Light	V	V	HT	V_V_HT	0.185	8.763	1_V_V_HT	V_V_HT	6.85829009594112
1	384	2 Light	V	V	HT	V_V_HT	0.268	8.876	1_V_V_HT	V_V_HT	6.87367055222468
1	385	2 Light	V	V	HT	V_V_HT	0.22	9.033	1_V_V_HT	V_V_HT	6.89016244064721
1	386	2 Light	V	V	HT	V_V_HT	0.175	9.14	1_V_V_HT	V_V_HT	6.90787009241084
1	387	2 Light	V	V	HT	V_V_HT	0.218	9.059	1_V_V_HT	V_V_HT	6.92690809011707
1	388	2 Light	V	V	HT	V_V_HT	0.115	9.32	1_V_V_HT	V_V_HT	6.94740112488298
1	389	2 Light	V	V	HT	V_V_HT	0.164	9.349	1_V_V_HT	V_V_HT	6.96947589836865
1	390	2 Light	V	V	HT	V_V_HT	0.158	9.354	1_V_V_HT	V_V_HT	6.99326090644818
1	391	2 Light	V	V	HT	V_V_HT	0.113	9.335	1_V_V_HT	V_V_HT	7.0188918261531
1	392	2 Light	V	V	HT	V_V_HT	0.203	9.408	1_V_V_HT	V_V_HT	7.04650771549954
1	393	2 Light	V	V	HT	V_V_HT	0.075	9.332	1_V_V_HT	V_V_HT	7.07625545982234
1	394	2 Light	V	V	HT	V_V_HT	0.1	9.318	1_V_V_HT	V_V_HT	7.10829074521487
1	395	2 Light	V	V	HT	V_V_HT	0.141	9.235	1_V_V_HT	V_V_HT	7.14277607150416
1	396	2 Light	V	V	HT	V_V_HT	0.128	9.178	1_V_V_HT	V_V_HT	7.17987527585565
1	397	2 Light	V	V	HT	V_V_HT	0.162	9.146	1_V_V_HT	V_V_HT	7.21975307142046
1	398	2 Light	V	V	HT	V_V_HT	0.144	9.109	1_V_V_HT	V_V_HT	7.26257767133975
1	399	2 Light	V	V	HT	V_V_HT	0.311	9.185	1_V_V_HT	V_V_HT	7.30851868559324
1	400	2 Light	V	V	HT	V_V_HT	0.096	9.277	1_V_V_HT	V_V_HT	7.35774813290628
1	401	2 Light	V	V	HT	V_V_HT	0.185	9.408	1_V_V_HT	V_V_HT	7.41044000362325
1	402	2 Light	V	V	HT	V_V_HT	0.223	9.461	1_V_V_HT	V_V_HT	7.46676914531242
1	403	2 Light	V	V	HT	V_V_HT	0.216	9.446	1_V_V_HT	V_V_HT	7.5269105402874
1	404	2 Light	V	V	HT	V_V_HT	0.188	9.492	1_V_V_HT	V_V_HT	7.59103916934909
1	405	2 Light	V	V	HT	V_V_HT	0.123	9.638	1_V_V_HT	V_V_HT	7.65933001291253
1	406	2 Light	V	V	HT	V_V_HT	0.224	9.744	1_V_V_HT	V_V_HT	7.73195712170887
1	407	2 Light	V	V	HT	V_V_HT	0.194	9.807	1_V_V_HT	V_V_HT	7.80908967020683
1	408	2 Light	V	V	HT	V_V_HT	0.183	9.781	1_V_V_HT	V_V_HT	7.89088992075668
1	409	2 Light	V	V	HT	V_V_HT	0.149	9.665	1_V_V_HT	V_V_HT	7.97751189658734
1	410	2 Light	V	V	HT	V_V_HT	0.145	9.852	1_V_V_HT	V_V_HT	8.0691000551556
1	411	2 Light	V	V	HT	V_V_HT	0.186	9.931	1_V_V_HT	V_V_HT	8.16578797381544
1	412	2 Light	V	V	HT	V_V_HT	0.127	9.933	1_V_V_HT	V_V_HT	8.26769929593684
1	413	2 Light	V	V	HT	V_V_HT	0.124	10.037	1_V_V_HT	V_V_HT	8.3749531788306
1	414	2 Light	V	V	HT	V_V_HT	0.281	10.063	1_V_V_HT	V_V_HT	8.48765897041817
1	415	2 Light	V	V	HT	V_V_HT	0.228	10.003	1_V_V_HT	V_V_HT	8.60592356394628
1	416	2 Light	V	V	HT	V_V_HT	0.216	10.053	1_V_V_HT	V_V_HT	8.72985385376854
1	417	2 Light	V	V	HT	V_V_HT	0.141	10.055	1_V_V_HT	V_V_HT	8.85955673446745
1	418	2 Light	V	V	HT	V_V_HT	0.305	10.305	1_V_V_HT	V_V_HT	8.99513570058034
1	419	2 Light	V	V	HT	V_V_HT	0.157	10.533	1_V_V_HT	V_V_HT	9.13667708473413
1	420	2 Light	V	V	HT	V_V_HT	0.164	10.636	1_V_V_HT	V_V_HT	9.28424956735776
1	421	2 Light	V	V	HT	V_V_HT	0.1	10.757	1_V_V_HT	V_V_HT	9.4379182646928
1	422	2 Light	V	V	HT	V_V_HT	0.156	10.952	1_V_V_HT	V_V_HT	9.59774829437554
1	423	2 Light	V	V	HT	V_V_HT	0.087	11.31	1_V_V_HT	V_V_HT	9.76380066473627
1	424	2 Light	V	V	HT	V_V_HT	0.113	11.62	1_V_V_HT	V_V_HT	9.93611994995911
1	425	2 Light	V	V	HT	V_V_HT	0.063	11.911	1_V_V_HT	V_V_HT	10.1147466174532
1	426	2 Light	V	V	HT	V_V_HT	0.038	11.857	1_V_V_HT	V_V_HT	10.2997211334988
1	427	2 Light	V	V	HT	V_V_HT	0.099	12.169	1_V_V_HT	V_V_HT	10.4910795150283
1	428	2 Light	V	V	HT	V_V_HT	0.124	12.329	1_V_V_HT	V_V_HT	10.6888399777035
1	429	2 Light	V	V	HT	V_V_HT	0.168	12.535	1_V_V_HT	V_V_HT	10.8930117527822
1	430	2 Light	V	V	HT	V_V_HT	0.192	12.72	1_V_V_HT	V_V_HT	11.1035859277332
1	431	2 Light	V	V	HT	V_V_HT	0.216	12.888	1_V_V_HT	V_V_HT	11.3205490553797
1	432	2 Light	V	V	HT	V_V_HT	0.175	13.117	1_V_V_HT	V_V_HT	11.5438876882282
1	433	2 Light	V	V	HT	V_V_HT	0.152	13.283	1_V_V_HT	V_V_HT	11.7735838528275
1	434	2 Light	V	V	HT	V_V_HT	0.163	13.508	1_V_V_HT	V_V_HT	12.009596984953
1	435	2 Light	V	V	HT	V_V_HT	0.245	13.81	1_V_V_HT	V_V_HT	12.2518640544333
1	436	2 Light	V	V	HT	V_V_HT	0.219	14.161	1_V_V_HT	V_V_HT	12.5003175432654
1	437	2 Light	V	V	HT	V_V_HT	0.293	14.565	1_V_V_HT	V_V_HT	12.7548856609912
1	438	3 Dark	V	V	HT	V_V_HT	0.077	14.999	1_V_V_HT	V_V_HT	13.0154753444085
1	439	3 Dark	V	V	HT	V_V_HT	0.056	15.232	1_V_V_HT	V_V_HT	13.2819684956144
1	440	3 Dark	V	V	HT	V_V_HT	0.251	15.598	1_V_V_HT	V_V_HT	13.5542265970978
1	441	3 Dark	V	V	HT	V_V_HT	0.102	15.757	1_V_V_HT	V_V_HT	13.8321070692195
1	442	3 Dark	V	V	HT	V_V_HT	0.109	16.184	1_V_V_HT	V_V_HT	14.1154673322435
1	443	3 Dark	V	V	HT	V_V_HT	0.289	16.496	1_V_V_HT	V_V_HT	14.4041613237143
1	444	3 Dark	V	V	HT	V_V_HT	0.294	16.917	1_V_V_HT	V_V_HT	14.6980257383645
1	445	3 Dark	V	V	HT	V_V_HT	0.16	17.251	1_V_V_HT	V_V_HT	14.9968805457228
1	446	3 Dark	V	V	HT	V_V_HT	0.225	17.658	1_V_V_HT	V_V_HT	15.3005424032762
1	447	3 Dark	V	V	HT	V_V_HT	0.22	18.102	1_V_V_HT	V_V_HT	15.6088279704603
1	448	3 Dark	V	V	HT	V_V_HT	0.365	18.355	1_V_V_HT	V_V_HT	15.9215513687832
1	449	3 Dark	V	V	HT	V_V_HT	0.392	18.868	1_V_V_HT	V_V_HT	16.2385142514252
1	450	3 Dark	V	V	HT	V_V_HT	0.261	19.306	1_V_V_HT	V_V_HT	16.5595064325158
1	451	3 Dark	V	V	HT	V_V_HT	0.234	19.962	1_V_V_HT	V_V_HT	16.8843135096727
1	452	3 Dark	V	V	HT	V_V_HT	0.398	20.396	1_V_V_HT	V_V_HT	17.212711848001
1	453	3 Dark	V	V	HT	V_V_HT	0.433	21.001	1_V_V_HT	V_V_HT	17.5444692444545
1	454	3 Dark	V	V	HT	V_V_HT	0.41	21.275	1_V_V_HT	V_V_HT	17.8793506062106
1	455	3 Dark	V	V	HT	V_V_HT	0.432	21.78	1_V_V_HT	V_V_HT	18.2171159608474
1	456	3 Dark	V	V	HT	V_V_HT	0.074	22.515	1_V_V_HT	V_V_HT	18.5575233433954
1	457	3 Dark	V	V	HT	V_V_HT	0.474	23.093	1_V_V_HT	V_V_HT	18.9003277020154
1	458	3 Dark	V	V	HT	V_V_HT	0.304	23.616	1_V_V_HT	V_V_HT	19.2452828832749
1	459	3 Dark	V	V	HT	V_V_HT	0.517	23.823	1_V_V_HT	V_V_HT	19.5921414116218
1	460	3 Dark	V	V	HT	V_V_HT	0.281	23.957	1_V_V_HT	V_V_HT	19.9406555786887
1	461	3 Dark	V	V	HT	V_V_HT	0.353	24.354	1_V_V_HT	V_V_HT	20.2905780601811
1	462	3 Dark	V	V	HT	V_V_HT	0.452	24.6	1_V_V_HT	V_V_HT	20.6416616281959
1	463	3 Dark	V	V	HT	V_V_HT	0.382	25.183	1_V_V_HT	V_V_HT	20.9936590550046
1	464	3 Dark	V	V	HT	V_V_HT	0.413	25.708	1_V_V_HT	V_V_HT	21.3463239952282
1	465	3 Dark	V	V	HT	V_V_HT	0.425	26.091	1_V_V_HT	V_V_HT	21.6994146936393
1	466	3 Dark	V	V	HT	V_V_HT	0.575	26.665	1_V_V_HT	V_V_HT	22.0526957508057
1	467	3 Dark	V	V	HT	V_V_HT	0.598	26.862	1_V_V_HT	V_V_HT	22.4059377504346
1	468	3 Dark	V	V	HT	V_V_HT	0.617	27.338	1_V_V_HT	V_V_HT	22.7589125083023
1	469	3 Dark	V	V	HT	V_V_HT	0.382	28.058	1_V_V_HT	V_V_HT	23.1113935244611
1	470	3 Dark	V	V	HT	V_V_HT	0.511	28.691	1_V_V_HT	V_V_HT	23.4631610455379
1	471	3 Dark	V	V	HT	V_V_HT	0.345	29.255	1_V_V_HT	V_V_HT	23.8139970045317
1	472	3 Dark	V	V	HT	V_V_HT	0.554	29.841	1_V_V_HT	V_V_HT	24.1636833332602
1	473	3 Dark	V	V	HT	V_V_HT	0.436	30.125	1_V_V_HT	V_V_HT	24.5120019646638
1	474	3 Dark	V	V	HT	V_V_HT	0.702	30.512	1_V_V_HT	V_V_HT	24.8587370819134
1	475	3 Dark	V	V	HT	V_V_HT	0.562	31.007	1_V_V_HT	V_V_HT	25.2036818699241
1	476	3 Dark	V	V	HT	V_V_HT	0.623	31.622	1_V_V_HT	V_V_HT	25.5466317642298
1	477	3 Dark	V	V	HT	V_V_HT	0.585	32.068	1_V_V_HT	V_V_HT	25.8873822003487
1	478	3 Dark	V	V	HT	V_V_HT	0.558	32.401	1_V_V_HT	V_V_HT	26.225731131321
1	479	3 Dark	V	V	HT	V_V_HT	0.67	32.772	1_V_V_HT	V_V_HT	26.5614865791903
1	480	3 Dark	V	V	HT	V_V_HT	0.602	33.188	1_V_V_HT	V_V_HT	26.8944616731056
1	481	3 Dark	V	V	HT	V_V_HT	0.756	33.596	1_V_V_HT	V_V_HT	27.2244798975851
1	482	3 Dark	V	V	HT	V_V_HT	0.59	33.86	1_V_V_HT	V_V_HT	27.5513699456636
1	483	3 Dark	V	V	HT	V_V_HT	0.692	34.12	1_V_V_HT	V_V_HT	27.8749736137449
1	484	3 Dark	V	V	HT	V_V_HT	0.387	34.498	1_V_V_HT	V_V_HT	28.195145804289
1	485	3 Dark	V	V	HT	V_V_HT	0.568	34.7	1_V_V_HT	V_V_HT	28.5117440412633
1	486	3 Dark	V	V	HT	V_V_HT	0.773	35.398	1_V_V_HT	V_V_HT	28.8246284203714
1	487	3 Dark	V	V	HT	V_V_HT	0.677	35.671	1_V_V_HT	V_V_HT	29.1336718608048
1	488	3 Dark	V	V	HT	V_V_HT	0.647	36.145	1_V_V_HT	V_V_HT	29.438762504693
1	489	3 Dark	V	V	HT	V_V_HT	0.375	36.405	1_V_V_HT	V_V_HT	29.73980347279
1	490	3 Dark	V	V	HT	V_V_HT	0.326	36.807	1_V_V_HT	V_V_HT	30.0367125812498
1	491	3 Dark	V	V	HT	V_V_HT	0.613	37.214	1_V_V_HT	V_V_HT	30.3294196808618
1	492	3 Dark	V	V	HT	V_V_HT	0.421	37.643	1_V_V_HT	V_V_HT	30.6178592911239
1	493	3 Dark	V	V	HT	V_V_HT	0.735	37.939	1_V_V_HT	V_V_HT	30.9019772232225
1	494	3 Dark	V	V	HT	V_V_HT	0.688	38.521	1_V_V_HT	V_V_HT	31.1817303718926
1	495	3 Dark	V	V	HT	V_V_HT	0.628	38.84	1_V_V_HT	V_V_HT	31.4570798894038
1	496	3 Dark	V	V	HT	V_V_HT	0.793	39.348	1_V_V_HT	V_V_HT	31.7279971187401
1	497	3 Dark	V	V	HT	V_V_HT	0.49	39.927	1_V_V_HT	V_V_HT	31.994465255678
1	498	3 Dark	V	V	HT	V_V_HT	0.553	39.953	1_V_V_HT	V_V_HT	32.2564770498418
1	499	3 Dark	V	V	HT	V_V_HT	0.776	40.557	1_V_V_HT	V_V_HT	32.5140288770419
1	500	3 Dark	V	V	HT	V_V_HT	0.884	40.792	1_V_V_HT	V_V_HT	32.7671240356563
1	501	3 Dark	V	V	HT	V_V_HT	0.666	41.198	1_V_V_HT	V_V_HT	33.0157691195771
1	502	3 Dark	V	V	HT	V_V_HT	0.695	41.733	1_V_V_HT	V_V_HT	33.2599769823184
1	503	3 Dark	V	V	HT	V_V_HT	0.573	42.43	1_V_V_HT	V_V_HT	33.499762043106
1	504	3 Dark	V	V	HT	V_V_HT	0.681	42.792	1_V_V_HT	V_V_HT	33.735140043581
1	505	3 Dark	V	V	HT	V_V_HT	0.655	43.359	1_V_V_HT	V_V_HT	33.9661320178728
1	506	3 Dark	V	V	HT	V_V_HT	0.84	43.602	1_V_V_HT	V_V_HT	34.192760322588
1	507	3 Dark	V	V	HT	V_V_HT	0.666	43.897	1_V_V_HT	V_V_HT	34.4150473139838
1	508	3 Dark	V	V	HT	V_V_HT	0.698	44.321	1_V_V_HT	V_V_HT	34.6330153492745
1	509	3 Dark	V	V	HT	V_V_HT	0.763	44.664	1_V_V_HT	V_V_HT	34.8466877459549
1	510	3 Dark	V	V	HT	V_V_HT	0.677	45.049	1_V_V_HT	V_V_HT	35.0560925695106
1	511	3 Dark	V	V	HT	V_V_HT	0.642	45.192	1_V_V_HT	V_V_HT	35.2612624411139
1	512	3 Dark	V	V	HT	V_V_HT	0.662	45.534	1_V_V_HT	V_V_HT	35.462230882038
1	513	3 Dark	V	V	HT	V_V_HT	0.693	45.831	1_V_V_HT	V_V_HT	35.6590314122192
1	514	3 Dark	V	V	HT	V_V_HT	0.788	46.359	1_V_V_HT	V_V_HT	35.8516975528929
1	515	3 Dark	V	V	HT	V_V_HT	0.634	46.661	1_V_V_HT	V_V_HT	36.0402628240985
1	516	3 Dark	V	V	HT	V_V_HT	0.772	46.994	1_V_V_HT	V_V_HT	36.2247613517532
1	517	3 Dark	V	V	HT	V_V_HT	0.747	47.186	1_V_V_HT	V_V_HT	36.4052302492873
1	518	3 Dark	V	V	HT	V_V_HT	0.778	47.481	1_V_V_HT	V_V_HT	36.5817100565969
1	519	3 Dark	V	V	HT	V_V_HT	0.777	48.145	1_V_V_HT	V_V_HT	36.7542440463096
1	520	3 Dark	V	V	HT	V_V_HT	0.683	48.696	1_V_V_HT	V_V_HT	36.9228765265906
1	521	3 Dark	V	V	HT	V_V_HT	0.76	49.119	1_V_V_HT	V_V_HT	37.087653782236
1	522	3 Dark	V	V	HT	V_V_HT	0.881	49.533	1_V_V_HT	V_V_HT	37.2486225928869
1	523	3 Dark	V	V	HT	V_V_HT	0.678	49.472	1_V_V_HT	V_V_HT	37.4058301920915
1	524	3 Dark	V	V	HT	V_V_HT	0.995	49.611	1_V_V_HT	V_V_HT	37.5593260791207
1	525	3 Dark	V	V	HT	V_V_HT	0.744	49.738	1_V_V_HT	V_V_HT	37.7091620010657
1	526	3 Dark	V	V	HT	V_V_HT	1.083	49.817	1_V_V_HT	V_V_HT	37.8553905958519
1	527	3 Dark	V	V	HT	V_V_HT	1.177	50.373	1_V_V_HT	V_V_HT	37.9980662797335
1	528	3 Dark	V	V	HT	V_V_HT	0.643	50.897	1_V_V_HT	V_V_HT	38.1372439119887
1	529	3 Dark	V	V	HT	V_V_HT	0.986	51.039	1_V_V_HT	V_V_HT	38.2729783523265
1	530	3 Dark	V	V	HT	V_V_HT	0.746	50.788	1_V_V_HT	V_V_HT	38.405324920011
1	531	3 Dark	V	V	HT	V_V_HT	0.751	51.127	1_V_V_HT	V_V_HT	38.5343407758741
1	532	3 Dark	V	V	HT	V_V_HT	1.089	51.202	1_V_V_HT	V_V_HT	38.6600835394336
1	533	3 Dark	V	V	HT	V_V_HT	1.133	51.455	1_V_V_HT	V_V_HT	38.7826108312186
1	534	3 Dark	V	V	HT	V_V_HT	1.064	51.893	1_V_V_HT	V_V_HT	38.9019807570413
1	535	3 Dark	V	V	HT	V_V_HT	1.129	51.935	1_V_V_HT	V_V_HT	39.0182533665438
1	536	3 Dark	V	V	HT	V_V_HT	0.866	51.89	1_V_V_HT	V_V_HT	39.1314896882898
1	537	3 Dark	V	V	HT	V_V_HT	0.88	52.265	1_V_V_HT	V_V_HT	39.2417532219297
1	538	3 Dark	V	V	HT	V_V_HT	0.982	52.535	1_V_V_HT	V_V_HT	39.3491104357498
1	539	3 Dark	V	V	HT	V_V_HT	1.013	52.642	1_V_V_HT	V_V_HT	39.4536307610593
1	540	3 Dark	V	V	HT	V_V_HT	0.987	52.842	1_V_V_HT	V_V_HT	39.5553865700639
1	541	3 Dark	V	V	HT	V_V_HT	0.899	53.051	1_V_V_HT	V_V_HT	39.654453135309
1	542	3 Dark	V	V	HT	V_V_HT	0.932	53.244	1_V_V_HT	V_V_HT	39.7509085716204
1	543	3 Dark	V	V	HT	V_V_HT	0.989	53.521	1_V_V_HT	V_V_HT	39.8448337545373
1	544	3 Dark	V	V	HT	V_V_HT	0.915	53.95	1_V_V_HT	V_V_HT	39.9363122201396
1	545	3 Dark	V	V	HT	V_V_HT	0.87	54.158	1_V_V_HT	V_V_HT	40.0254296400011
1	546	3 Dark	V	V	HT	V_V_HT	1.106	54.08	1_V_V_HT	V_V_HT	40.1122721091396
1	547	3 Dark	V	V	HT	V_V_HT	0.869	54.005	1_V_V_HT	V_V_HT	40.1969260601232
1	548	3 Dark	V	V	HT	V_V_HT	0.942	54.299	1_V_V_HT	V_V_HT	40.2794795784649
1	549	3 Dark	V	V	HT	V_V_HT	1.039	54.259	1_V_V_HT	V_V_HT	40.3600222936909
1	550	3 Dark	V	V	HT	V_V_HT	0.877	54.256	1_V_V_HT	V_V_HT	40.4386443550675
1	551	3 Dark	V	V	HT	V_V_HT	1.036	54.343	1_V_V_HT	V_V_HT	40.5154369544647
1	552	3 Dark	V	V	HT	V_V_HT	0.835	54.57	1_V_V_HT	V_V_HT	40.5904923056455
1	553	3 Dark	V	V	HT	V_V_HT	0.674	54.672	1_V_V_HT	V_V_HT	40.6639032744646
1	554	3 Dark	V	V	HT	V_V_HT	0.827	54.602	1_V_V_HT	V_V_HT	40.7357628461176
1	555	3 Dark	V	V	HT	V_V_HT	0.755	54.667	1_V_V_HT	V_V_HT	40.8061640070076
1	556	3 Dark	V	V	HT	V_V_HT	0.872	54.576	1_V_V_HT	V_V_HT	40.8751996325924
1	557	3 Dark	V	V	HT	V_V_HT	1.046	54.508	1_V_V_HT	V_V_HT	40.9429621578432
1	558	3 Dark	V	V	HT	V_V_HT	1.077	54.748	1_V_V_HT	V_V_HT	41.009543668968
1	559	3 Dark	V	V	HT	V_V_HT	0.918	55.087	1_V_V_HT	V_V_HT	41.0750349955083
1	560	3 Dark	V	V	HT	V_V_HT	0.633	55.046	1_V_V_HT	V_V_HT	41.139525138821
1	561	3 Dark	V	V	HT	V_V_HT	1.005	55.207	1_V_V_HT	V_V_HT	41.2031008746158
1	562	3 Dark	V	V	HT	V_V_HT	0.77	55.382	1_V_V_HT	V_V_HT	41.2658463454338
1	563	3 Dark	V	V	HT	V_V_HT	0.826	55.382	1_V_V_HT	V_V_HT	41.3278426579986
1	564	3 Dark	V	V	HT	V_V_HT	1.119	55.19	1_V_V_HT	V_V_HT	41.3891674815251
1	565	3 Dark	V	V	HT	V_V_HT	0.697	54.56	1_V_V_HT	V_V_HT	41.4498953533176
1	566	3 Dark	V	V	HT	V_V_HT	0.795	54.818	1_V_V_HT	V_V_HT	41.5100994054967
1	567	3 Dark	V	V	HT	V_V_HT	1.041	54.628	1_V_V_HT	V_V_HT	41.5698496986768
1	568	3 Dark	V	V	HT	V_V_HT	0.968	54.641	1_V_V_HT	V_V_HT	41.6292146397271
1	569	3 Dark	V	V	HT	V_V_HT	0.87	54.766	1_V_V_HT	V_V_HT	41.6882590892526
1	570	3 Dark	V	V	HT	V_V_HT	0.877	54.692	1_V_V_HT	V_V_HT	41.7470460256644
1	571	3 Dark	V	V	HT	V_V_HT	0.851	54.774	1_V_V_HT	V_V_HT	41.8056334113912
1	572	3 Dark	V	V	HT	V_V_HT	0.855	54.812	1_V_V_HT	V_V_HT	41.8640729639245
1	573	3 Dark	V	V	HT	V_V_HT	0.97	54.758	1_V_V_HT	V_V_HT	41.9224098935445
1	574	3 Dark	V	V	HT	V_V_HT	1.217	54.584	1_V_V_HT	V_V_HT	41.9806826730109
1	575	3 Dark	V	V	HT	V_V_HT	0.842	54.502	1_V_V_HT	V_V_HT	42.0389228309155
1	576	3 Dark	V	V	HT	V_V_HT	0.694	54.303	1_V_V_HT	V_V_HT	42.0971559928573
1	577	3 Dark	V	V	HT	V_V_HT	0.672	54.53	1_V_V_HT	V_V_HT	42.1554053687117
1	578	3 Dark	V	V	HT	V_V_HT	1.072	54.48	1_V_V_HT	V_V_HT	42.2136880184125
1	579	3 Dark	V	V	HT	V_V_HT	0.737	54.095	1_V_V_HT	V_V_HT	42.2720135664855
1	580	3 Dark	V	V	HT	V_V_HT	0.68	54.082	1_V_V_HT	V_V_HT	42.3303854129133
1	581	3 Dark	V	V	HT	V_V_HT	0.847	54.071	1_V_V_HT	V_V_HT	42.3888057107415
1	582	3 Dark	V	V	HT	V_V_HT	1.108	54.347	1_V_V_HT	V_V_HT	42.4472766132073
1	583	3 Dark	V	V	HT	V_V_HT	0.78	54.752	1_V_V_HT	V_V_HT	42.5057990595427
1	584	3 Dark	V	V	HT	V_V_HT	0.925	54.677	1_V_V_HT	V_V_HT	42.5643691282419
1	585	3 Dark	V	V	HT	V_V_HT	0.809	54.936	1_V_V_HT	V_V_HT	42.622981685586
1	586	3 Dark	V	V	HT	V_V_HT	0.992	55.001	1_V_V_HT	V_V_HT	42.6816315960371
1	587	3 Dark	V	V	HT	V_V_HT	1.109	54.504	1_V_V_HT	V_V_HT	42.7403126302533
1	588	3 Dark	V	V	HT	V_V_HT	0.883	54.519	1_V_V_HT	V_V_HT	42.7990131309327
1	589	3 Dark	V	V	HT	V_V_HT	1.325	54.694	1_V_V_HT	V_V_HT	42.8577151367444
1	590	3 Dark	V	V	HT	V_V_HT	0.705	54.897	1_V_V_HT	V_V_HT	42.9163956253691
1	591	3 Dark	V	V	HT	V_V_HT	0.912	54.755	1_V_V_HT	V_V_HT	42.9750296774302
1	592	3 Dark	V	V	HT	V_V_HT	1.264	55.044	1_V_V_HT	V_V_HT	43.0335879704499
1	593	3 Dark	V	V	HT	V_V_HT	1.133	55.087	1_V_V_HT	V_V_HT	43.0920369644351
1	594	3 Dark	V	V	HT	V_V_HT	0.872	55.043	1_V_V_HT	V_V_HT	43.1503415901402
1	595	3 Dark	V	V	HT	V_V_HT	0.499	55.182	1_V_V_HT	V_V_HT	43.208463364833
1	596	3 Dark	V	V	HT	V_V_HT	1.124	55.08	1_V_V_HT	V_V_HT	43.2663606070241
1	597	3 Dark	V	V	HT	V_V_HT	0.69	55.061	1_V_V_HT	V_V_HT	43.3239905366195
1	598	3 Dark	V	V	HT	V_V_HT	0.995	55.019	1_V_V_HT	V_V_HT	43.3813080823247
1	599	3 Dark	V	V	HT	V_V_HT	1.138	54.881	1_V_V_HT	V_V_HT	43.4382661210448
1	600	3 Dark	V	V	HT	V_V_HT	0.913	54.942	1_V_V_HT	V_V_HT	43.4948169003104
1	601	3 Dark	V	V	HT	V_V_HT	0.981	55.162	1_V_V_HT	V_V_HT	43.550911581989
1	602	3 Dark	V	V	HT	V_V_HT	0.97	55.37	1_V_V_HT	V_V_HT	43.6065004175906
1	603	3 Dark	V	V	HT	V_V_HT	0.935	55.277	1_V_V_HT	V_V_HT	43.6615332377072
1	604	3 Dark	V	V	HT	V_V_HT	0.741	55.415	1_V_V_HT	V_V_HT	43.7159598496707
1	605	3 Dark	V	V	HT	V_V_HT	0.788	55.439	1_V_V_HT	V_V_HT	43.7697302435819
1	606	3 Dark	V	V	HT	V_V_HT	0.907	55.919	1_V_V_HT	V_V_HT	43.8227953453405
1	607	3 Dark	V	V	HT	V_V_HT	1.096	56.062	1_V_V_HT	V_V_HT	43.8751075741453
1	608	3 Dark	V	V	HT	V_V_HT	0.892	56.04	1_V_V_HT	V_V_HT	43.92662129953
1	609	3 Dark	V	V	HT	V_V_HT	0.654	56.425	1_V_V_HT	V_V_HT	43.9772928099034
1	610	3 Dark	V	V	HT	V_V_HT	0.864	56.499	1_V_V_HT	V_V_HT	44.0270793293229
1	611	3 Dark	V	V	HT	V_V_HT	1.025	56.743	1_V_V_HT	V_V_HT	44.0759402314113
1	612	3 Dark	V	V	HT	V_V_HT	1.111	56.542	1_V_V_HT	V_V_HT	44.123836089087
1	613	3 Dark	V	V	HT	V_V_HT	1.079	56.917	1_V_V_HT	V_V_HT	44.1707301260878
1	614	3 Dark	V	V	HT	V_V_HT	0.752	56.69	1_V_V_HT	V_V_HT	44.2165870034245
1	615	3 Dark	V	V	HT	V_V_HT	1.014	56.935	1_V_V_HT	V_V_HT	44.2613744762411
1	616	3 Dark	V	V	HT	V_V_HT	0.937	56.809	1_V_V_HT	V_V_HT	44.3050610727069
1	617	3 Dark	V	V	HT	V_V_HT	0.549	56.516	1_V_V_HT	V_V_HT	44.347615321435
1	618	3 Dark	V	V	HT	V_V_HT	1.092	56.565	1_V_V_HT	V_V_HT	44.38900575102
1	619	3 Dark	V	V	HT	V_V_HT	1.093	56.11	1_V_V_HT	V_V_HT	44.4292008903655
1	620	3 Dark	V	V	HT	V_V_HT	0.836	56.303	1_V_V_HT	V_V_HT	44.4681702722092
1	621	3 Dark	V	V	HT	V_V_HT	0.863	56.186	1_V_V_HT	V_V_HT	44.5058874498515
1	622	3 Dark	V	V	HT	V_V_HT	1.059	55.999	1_V_V_HT	V_V_HT	44.5423269799152
1	623	3 Dark	V	V	HT	V_V_HT	0.869	55.689	1_V_V_HT	V_V_HT	44.577464478015
1	624	3 Dark	V	V	HT	V_V_HT	1.075	55.704	1_V_V_HT	V_V_HT	44.6112808550877
1	625	3 Dark	V	V	HT	V_V_HT	0.836	56.083	1_V_V_HT	V_V_HT	44.6437623423802
1	626	3 Dark	V	V	HT	V_V_HT	0.693	55.929	1_V_V_HT	V_V_HT	44.674896236731
1	627	3 Dark	V	V	HT	V_V_HT	1.022	56.399	1_V_V_HT	V_V_HT	44.7046708939675
1	628	3 Dark	V	V	HT	V_V_HT	0.926	56.363	1_V_V_HT	V_V_HT	44.7330799569496
1	629	3 Dark	V	V	HT	V_V_HT	0.732	56.065	1_V_V_HT	V_V_HT	44.760123350826
1	630	3 Dark	V	V	HT	V_V_HT	0.938	56.116	1_V_V_HT	V_V_HT	44.7858071886424
1	631	3 Dark	V	V	HT	V_V_HT	1.071	56.099	1_V_V_HT	V_V_HT	44.8101426581255
1	632	3 Dark	V	V	HT	V_V_HT	1.063	56.15	1_V_V_HT	V_V_HT	44.8331419594983
1	633	3 Dark	V	V	HT	V_V_HT	0.877	56.493	1_V_V_HT	V_V_HT	44.8548182166534
1	634	3 Dark	V	V	HT	V_V_HT	1.355	56.455	1_V_V_HT	V_V_HT	44.8751882527995
1	635	3 Dark	V	V	HT	V_V_HT	0.866	56.816	1_V_V_HT	V_V_HT	44.894269815347
1	636	3 Dark	V	V	HT	V_V_HT	1.174	56.77	1_V_V_HT	V_V_HT	44.9120806515508
1	637	3 Dark	V	V	HT	V_V_HT	0.815	57.173	1_V_V_HT	V_V_HT	44.9286392706953
1	638	3 Dark	V	V	HT	V_V_HT	1.05	57.037	1_V_V_HT	V_V_HT	44.9439679452529
1	639	3 Dark	V	V	HT	V_V_HT	1.122	57.552	1_V_V_HT	V_V_HT	44.9580925659543
1	640	3 Dark	V	V	HT	V_V_HT	0.754	57.607	1_V_V_HT	V_V_HT	44.9710403543761
1	641	3 Dark	V	V	HT	V_V_HT	1.091	57.615	1_V_V_HT	V_V_HT	44.9828415497411
1	642	3 Dark	V	V	HT	V_V_HT	0.907	57.62	1_V_V_HT	V_V_HT	44.9935297611427
1	643	3 Dark	V	V	HT	V_V_HT	1.155	57.394	1_V_V_HT	V_V_HT	45.003141645733
1	644	3 Dark	V	V	HT	V_V_HT	0.698	57.524	1_V_V_HT	V_V_HT	45.011716184382
1	645	3 Dark	V	V	HT	V_V_HT	1.054	57.534	1_V_V_HT	V_V_HT	45.0192928109234
1	646	3 Dark	V	V	HT	V_V_HT	0.866	57.521	1_V_V_HT	V_V_HT	45.0259112496678
1	647	3 Dark	V	V	HT	V_V_HT	0.816	57.996	1_V_V_HT	V_V_HT	45.031612614332
1	648	3 Dark	V	V	HT	V_V_HT	0.932	57.715	1_V_V_HT	V_V_HT	45.0364394265837
1	649	3 Dark	V	V	HT	V_V_HT	0.87	57.515	1_V_V_HT	V_V_HT	45.04043529384
1	650	3 Dark	V	V	HT	V_V_HT	0.898	57.594	1_V_V_HT	V_V_HT	45.0436445164742
1	651	3 Dark	V	V	HT	V_V_HT	0.795	57.558	1_V_V_HT	V_V_HT	45.0461115481972
1	652	3 Dark	V	V	HT	V_V_HT	1.077	57.336	1_V_V_HT	V_V_HT	45.0478809482276
1	653	3 Dark	V	V	HT	V_V_HT	0.823	57.421	1_V_V_HT	V_V_HT	45.0489972331977
1	654	3 Dark	V	V	HT	V_V_HT	0.887	57.501	1_V_V_HT	V_V_HT	45.0495045314582
1	655	3 Dark	V	V	HT	V_V_HT	0.878	57.451	1_V_V_HT	V_V_HT	45.0494464478922
1	656	3 Dark	V	V	HT	V_V_HT	0.97	57.724	1_V_V_HT	V_V_HT	45.04886627957
1	657	3 Dark	V	V	HT	V_V_HT	1.16	57.958	1_V_V_HT	V_V_HT	45.0478063051563
1	658	3 Dark	V	V	HT	V_V_HT	0.959	57.994	1_V_V_HT	V_V_HT	45.0463074091768
1	659	3 Dark	V	V	HT	V_V_HT	0.84	58.126	1_V_V_HT	V_V_HT	45.0444088673389
1	660	3 Dark	V	V	HT	V_V_HT	0.964	58.312	1_V_V_HT	V_V_HT	45.0421481551843
1	661	3 Dark	V	V	HT	V_V_HT	0.964	58.445	1_V_V_HT	V_V_HT	45.0395611288622
1	662	3 Dark	V	V	HT	V_V_HT	1.021	58.244	1_V_V_HT	V_V_HT	45.0366829323179
1	663	3 Dark	V	V	HT	V_V_HT	1.278	58.229	1_V_V_HT	V_V_HT	45.0335467838574
1	664	3 Dark	V	V	HT	V_V_HT	0.703	57.727	1_V_V_HT	V_V_HT	45.0301834898898
1	665	3 Dark	V	V	HT	V_V_HT	1.149	57.8	1_V_V_HT	V_V_HT	45.0266213332439
1	666	3 Dark	V	V	HT	V_V_HT	0.861	57.47	1_V_V_HT	V_V_HT	45.0228859772064
1	667	3 Dark	V	V	HT	V_V_HT	1.499	57.618	1_V_V_HT	V_V_HT	45.0190008453372
1	668	3 Dark	V	V	HT	V_V_HT	0.756	57.674	1_V_V_HT	V_V_HT	45.0149884412656
1	669	3 Dark	V	V	HT	V_V_HT	1.169	57.525	1_V_V_HT	V_V_HT	45.0108693886392
1	670	3 Dark	V	V	HT	V_V_HT	0.919	57.882	1_V_V_HT	V_V_HT	45.0066638396921
1	671	3 Dark	V	V	HT	V_V_HT	1.033	57.609	1_V_V_HT	V_V_HT	45.0023914655459
1	672	3 Dark	V	V	HT	V_V_HT	1.116	57.468	1_V_V_HT	V_V_HT	44.9980700070217
1	673	3 Dark	V	V	HT	V_V_HT	0.853	57.486	1_V_V_HT	V_V_HT	44.9937162411005
1	674	3 Dark	V	V	HT	V_V_HT	0.882	57.649	1_V_V_HT	V_V_HT	44.9893445447803
1	675	3 Dark	V	V	HT	V_V_HT	1.024	57.624	1_V_V_HT	V_V_HT	44.9849664330271
1	676	3 Dark	V	V	HT	V_V_HT	0.924	57.629	1_V_V_HT	V_V_HT	44.9805905875708
1	677	3 Dark	V	V	HT	V_V_HT	1.024	58.114	1_V_V_HT	V_V_HT	44.9762233556034
1	678	3 Dark	V	V	HT	V_V_HT	0.811	58.075	1_V_V_HT	V_V_HT	44.9718706178166
1	679	3 Dark	V	V	HT	V_V_HT	0.893	58.153	1_V_V_HT	V_V_HT	44.9675382561549
1	680	3 Dark	V	V	HT	V_V_HT	0.915	58.209	1_V_V_HT	V_V_HT	44.9632317240752
1	681	3 Dark	V	V	HT	V_V_HT	0.827	58.334	1_V_V_HT	V_V_HT	44.9589543532839
1	682	3 Dark	V	V	HT	V_V_HT	0.837	58.332	1_V_V_HT	V_V_HT	44.9547073882249
1	683	3 Dark	V	V	HT	V_V_HT	0.954	58.323	1_V_V_HT	V_V_HT	44.9504916591223
1	684	3 Dark	V	V	HT	V_V_HT	1.155	58.465	1_V_V_HT	V_V_HT	44.9463076227885
1	685	3 Dark	V	V	HT	V_V_HT	0.786	58.471	1_V_V_HT	V_V_HT	44.9421538829573
1	686	3 Dark	V	V	HT	V_V_HT	0.966	58.343	1_V_V_HT	V_V_HT	44.938026893794
1	687	3 Dark	V	V	HT	V_V_HT	1.256	57.879	1_V_V_HT	V_V_HT	44.9339213783021
1	688	3 Dark	V	V	HT	V_V_HT	0.962	57.766	1_V_V_HT	V_V_HT	44.929831716339
1	689	3 Dark	V	V	HT	V_V_HT	0.864	57.745	1_V_V_HT	V_V_HT	44.9257519936116
1	690	3 Dark	V	V	HT	V_V_HT	1.124	57.798	1_V_V_HT	V_V_HT	44.9216748397486
1	691	3 Dark	V	V	HT	V_V_HT	1.204	57.764	1_V_V_HT	V_V_HT	44.9175912163474
1	692	3 Dark	V	V	HT	V_V_HT	0.862	57.588	1_V_V_HT	V_V_HT	44.9134905210573
1	693	3 Dark	V	V	HT	V_V_HT	0.862	57.371	1_V_V_HT	V_V_HT	44.9093609124547
1	694	3 Dark	V	V	HT	V_V_HT	0.853	57.332	1_V_V_HT	V_V_HT	44.905190096496
1	695	3 Dark	V	V	HT	V_V_HT	0.939	57.259	1_V_V_HT	V_V_HT	44.9009649396806
1	696	3 Dark	V	V	HT	V_V_HT	0.844	57.284	1_V_V_HT	V_V_HT	44.8966719234034
1	697	3 Dark	V	V	HT	V_V_HT	0.963	56.953	1_V_V_HT	V_V_HT	44.8922966695502
1	698	3 Dark	V	V	HT	V_V_HT	1.106	57.061	1_V_V_HT	V_V_HT	44.8878238524115
1	699	3 Dark	V	V	HT	V_V_HT	0.973	57.051	1_V_V_HT	V_V_HT	44.883237300755
1	700	3 Dark	V	V	HT	V_V_HT	1.111	57.16	1_V_V_HT	V_V_HT	44.8785202086785
1	701	3 Dark	V	V	HT	V_V_HT	0.818	57.077	1_V_V_HT	V_V_HT	44.8736556470846
1	702	3 Dark	V	V	HT	V_V_HT	0.766	57.016	1_V_V_HT	V_V_HT	44.8686266147938
1	703	3 Dark	V	V	HT	V_V_HT	1.173	57.048	1_V_V_HT	V_V_HT	44.8634157678172
1	704	3 Dark	V	V	HT	V_V_HT	0.861	56.999	1_V_V_HT	V_V_HT	44.8580054343776
1	705	3 Dark	V	V	HT	V_V_HT	1.029	57.274	1_V_V_HT	V_V_HT	44.8523777360412
1	706	3 Dark	V	V	HT	V_V_HT	0.871	57.406	1_V_V_HT	V_V_HT	44.8465147581255
1	707	3 Dark	V	V	HT	V_V_HT	1.301	57.27	1_V_V_HT	V_V_HT	44.8403985843561
1	708	3 Dark	V	V	HT	V_V_HT	0.893	57.509	1_V_V_HT	V_V_HT	44.8340113290153
1	709	3 Dark	V	V	HT	V_V_HT	0.948	57.499	1_V_V_HT	V_V_HT	44.8273352719044
1	710	3 Dark	V	V	HT	V_V_HT	0.954	57.417	1_V_V_HT	V_V_HT	44.8203529699299
1	711	3 Dark	V	V	HT	V_V_HT	0.92	57.82	1_V_V_HT	V_V_HT	44.8130472773855
1	712	3 Dark	V	V	HT	V_V_HT	1.075	58.154	1_V_V_HT	V_V_HT	44.8054012064857
1	713	3 Dark	V	V	HT	V_V_HT	0.814	58.232	1_V_V_HT	V_V_HT	44.7973982601711
1	714	3 Dark	V	V	HT	V_V_HT	1.029	57.657	1_V_V_HT	V_V_HT	44.7890224800247
1	715	3 Dark	V	V	HT	V_V_HT	0.884	57.861	1_V_V_HT	V_V_HT	44.7802581596065
1	716	3 Dark	V	V	HT	V_V_HT	0.842	57.687	1_V_V_HT	V_V_HT	44.771090159269
1	717	3 Dark	V	V	HT	V_V_HT	0.696	57.336	1_V_V_HT	V_V_HT	44.76150365223
1	718	3 Dark	V	V	HT	V_V_HT	0.846	57.149	1_V_V_HT	V_V_HT	44.7514844961267
1	719	3 Dark	V	V	HT	V_V_HT	0.819	57.375	1_V_V_HT	V_V_HT	44.7410189197764
1	720	3 Dark	V	V	HT	V_V_HT	1.017	56.872	1_V_V_HT	V_V_HT	44.7300941595972
1	721	3 Dark	V	V	HT	V_V_HT	0.93	56.876	1_V_V_HT	V_V_HT	44.7186987263287
1	722	3 Dark	V	V	HT	V_V_HT	0.845	57.04	1_V_V_HT	V_V_HT	44.7068224819707
1	723	3 Dark	V	V	HT	V_V_HT	1.061	57.202	1_V_V_HT	V_V_HT	44.694456462726
1	724	3 Dark	V	V	HT	V_V_HT	0.664	57.43	1_V_V_HT	V_V_HT	44.6815919424048
1	725	3 Dark	V	V	HT	V_V_HT	1.076	57.504	1_V_V_HT	V_V_HT	44.6682201952484
1	726	3 Dark	V	V	HT	V_V_HT	0.886	57.605	1_V_V_HT	V_V_HT	44.6543324955413
1	727	3 Dark	V	V	HT	V_V_HT	1.168	57.439	1_V_V_HT	V_V_HT	44.6399204063225
1	728	3 Dark	V	V	HT	V_V_HT	0.864	57.143	1_V_V_HT	V_V_HT	44.6249769487672
1	729	3 Dark	V	V	HT	V_V_HT	1.159	57.271	1_V_V_HT	V_V_HT	44.6094966261959
1	730	3 Dark	V	V	HT	V_V_HT	1.028	56.899	1_V_V_HT	V_V_HT	44.593474552961
1	731	3 Dark	V	V	HT	V_V_HT	0.95	57.128	1_V_V_HT	V_V_HT	44.5769074145577
1	732	3 Dark	V	V	HT	V_V_HT	1.055	57.148	1_V_V_HT	V_V_HT	44.5597934845702
1	733	3 Dark	V	V	HT	V_V_HT	0.885	56.713	1_V_V_HT	V_V_HT	44.5421316860229
1	734	3 Dark	V	V	HT	V_V_HT	0.833	56.884	1_V_V_HT	V_V_HT	44.5239225904197
1	735	3 Dark	V	V	HT	V_V_HT	1.299	56.792	1_V_V_HT	V_V_HT	44.5051687660938
1	736	3 Dark	V	V	HT	V_V_HT	1.056	57.213	1_V_V_HT	V_V_HT	44.4858744571553
1	737	3 Dark	V	V	HT	V_V_HT	0.888	56.681	1_V_V_HT	V_V_HT	44.4660445833969
1	738	3 Dark	V	V	HT	V_V_HT	1.05	56.726	1_V_V_HT	V_V_HT	44.4456854209513
1	739	3 Dark	V	V	HT	V_V_HT	0.883	56.597	1_V_V_HT	V_V_HT	44.4248035850507
1	740	3 Dark	V	V	HT	V_V_HT	0.833	56.588	1_V_V_HT	V_V_HT	44.4034060291174
1	741	3 Dark	V	V	HT	V_V_HT	1.23	56.654	1_V_V_HT	V_V_HT	44.3815013913692
1	742	3 Dark	V	V	HT	V_V_HT	1.171	56.421	1_V_V_HT	V_V_HT	44.3591003217945
1	743	3 Dark	V	V	HT	V_V_HT	1.032	56.262	1_V_V_HT	V_V_HT	44.3362154599439
1	744	3 Dark	V	V	HT	V_V_HT	0.58	56.164	1_V_V_HT	V_V_HT	44.312861088525
1	745	3 Dark	V	V	HT	V_V_HT	0.99	56.14	1_V_V_HT	V_V_HT	44.2890518175032
1	746	3 Dark	V	V	HT	V_V_HT	0.792	56.078	1_V_V_HT	V_V_HT	44.2648025652374
1	747	3 Dark	V	V	HT	V_V_HT	0.905	56.485	1_V_V_HT	V_V_HT	44.2401294834464
1	748	3 Dark	V	V	HT	V_V_HT	0.775	56.433	1_V_V_HT	V_V_HT	44.2150493210891
1	749	3 Dark	V	V	HT	V_V_HT	1.09	56.811	1_V_V_HT	V_V_HT	44.1895799850343
1	750	3 Dark	V	V	HT	V_V_HT	0.621	56.752	1_V_V_HT	V_V_HT	44.1637396707334
1	751	3 Dark	V	V	HT	V_V_HT	1.208	56.902	1_V_V_HT	V_V_HT	44.1375468251025
1	752	3 Dark	V	V	HT	V_V_HT	1.026	57.16	1_V_V_HT	V_V_HT	44.1110211310232
1	753	3 Dark	V	V	HT	V_V_HT	1.024	57.111	1_V_V_HT	V_V_HT	44.0841834599137
1	754	3 Dark	V	V	HT	V_V_HT	1.081	57.205	1_V_V_HT	V_V_HT	44.057054916773
1	755	3 Dark	V	V	HT	V_V_HT	1.013	56.886	1_V_V_HT	V_V_HT	44.0296567829765
1	756	3 Dark	V	V	HT	V_V_HT	0.945	56.73	1_V_V_HT	V_V_HT	44.0020111895075
1	757	3 Dark	V	V	HT	V_V_HT	0.797	56.478	1_V_V_HT	V_V_HT	43.9741411722478
1	758	3 Dark	V	V	HT	V_V_HT	0.81	56.38	1_V_V_HT	V_V_HT	43.9460705136658
1	759	3 Dark	V	V	HT	V_V_HT	1.101	55.974	1_V_V_HT	V_V_HT	43.9178235052132
1	760	3 Dark	V	V	HT	V_V_HT	0.739	55.808	1_V_V_HT	V_V_HT	43.8894245659771
1	761	3 Dark	V	V	HT	V_V_HT	1.047	55.963	1_V_V_HT	V_V_HT	43.8608982377146
1	762	3 Dark	V	V	HT	V_V_HT	0.786	55.797	1_V_V_HT	V_V_HT	43.832269093685
1	763	3 Dark	V	V	HT	V_V_HT	0.738	55.79	1_V_V_HT	V_V_HT	43.8035617065398
1	764	3 Dark	V	V	HT	V_V_HT	1.032	55.852	1_V_V_HT	V_V_HT	43.7748005121319
1	765	3 Dark	V	V	HT	V_V_HT	0.937	55.651	1_V_V_HT	V_V_HT	43.7460092123384
1	766	3 Dark	V	V	HT	V_V_HT	1.292	55.658	1_V_V_HT	V_V_HT	43.7172103810226
1	767	3 Dark	V	V	HT	V_V_HT	0.769	55.838	1_V_V_HT	V_V_HT	43.6884251370668
1	768	3 Dark	V	V	HT	V_V_HT	0.938	55.707	1_V_V_HT	V_V_HT	43.6596731586426
1	769	3 Dark	V	V	HT	V_V_HT	0.819	56.07	1_V_V_HT	V_V_HT	43.6309733943922
1	770	3 Dark	V	V	HT	V_V_HT	0.945	55.832	1_V_V_HT	V_V_HT	43.6023430783597
1	771	3 Dark	V	V	HT	V_V_HT	0.986	55.684	1_V_V_HT	V_V_HT	43.573798442881
1	772	3 Dark	V	V	HT	V_V_HT	0.842	55.577	1_V_V_HT	V_V_HT	43.545353423484
1	773	3 Dark	V	V	HT	V_V_HT	0.655	55.167	1_V_V_HT	V_V_HT	43.5170213834806
1	774	3 Dark	V	V	HT	V_V_HT	0.931	55.756	1_V_V_HT	V_V_HT	43.4888156846151
1	775	3 Dark	V	V	HT	V_V_HT	0.86	55.708	1_V_V_HT	V_V_HT	43.4607487767284
1	776	3 Dark	V	V	HT	V_V_HT	0.78	55.731	1_V_V_HT	V_V_HT	43.4328284479565
1	777	3 Dark	V	V	HT	V_V_HT	1.103	55.792	1_V_V_HT	V_V_HT	43.4050564356839
1	778	3 Dark	V	V	HT	V_V_HT	0.794	56.015	1_V_V_HT	V_V_HT	43.3774278341637
1	779	3 Dark	V	V	HT	V_V_HT	1.197	55.882	1_V_V_HT	V_V_HT	43.3499317969511
1	780	3 Dark	V	V	HT	V_V_HT	0.958	55.953	1_V_V_HT	V_V_HT	43.3225548473212
1	781	3 Dark	V	V	HT	V_V_HT	1.08	55.679	1_V_V_HT	V_V_HT	43.2952778217182
1	782	3 Dark	V	V	HT	V_V_HT	1.103	55.384	1_V_V_HT	V_V_HT	43.2680801342681
1	783	3 Dark	V	V	HT	V_V_HT	1.012	55.631	1_V_V_HT	V_V_HT	43.2409411994854
1	784	3 Dark	V	V	HT	V_V_HT	0.758	55.641	1_V_V_HT	V_V_HT	43.213840432151
1	785	3 Dark	V	V	HT	V_V_HT	0.757	55.358	1_V_V_HT	V_V_HT	43.1867572461289
1	786	3 Dark	V	V	HT	V_V_HT	0.73	55.131	1_V_V_HT	V_V_HT	43.1596710561952
1	787	3 Dark	V	V	HT	V_V_HT	0.916	55.249	1_V_V_HT	V_V_HT	43.1325590638424
1	788	3 Dark	V	V	HT	V_V_HT	0.766	55.56	1_V_V_HT	V_V_HT	43.105389619884
1	789	3 Dark	V	V	HT	V_V_HT	0.753	55.46	1_V_V_HT	V_V_HT	43.0781288629966
1	790	3 Dark	V	V	HT	V_V_HT	0.862	55.449	1_V_V_HT	V_V_HT	43.0507403912302
1	791	3 Dark	V	V	HT	V_V_HT	1.105	55.589	1_V_V_HT	V_V_HT	43.0231749994098
1	792	3 Dark	V	V	HT	V_V_HT	0.889	55.679	1_V_V_HT	V_V_HT	42.9953703691547
1	793	3 Dark	V	V	HT	V_V_HT	0.878	55.744	1_V_V_HT	V_V_HT	42.9672587039941
1	794	3 Dark	V	V	HT	V_V_HT	0.895	55.811	1_V_V_HT	V_V_HT	42.938757936575
1	795	3 Dark	V	V	HT	V_V_HT	1.098	55.741	1_V_V_HT	V_V_HT	42.9097714680861
1	796	3 Dark	V	V	HT	V_V_HT	1.063	55.254	1_V_V_HT	V_V_HT	42.8801997734897
1	797	3 Dark	V	V	HT	V_V_HT	1.068	55.311	1_V_V_HT	V_V_HT	42.8499401849696
1	798	3 Dark	V	V	HT	V_V_HT	0.919	55.12	1_V_V_HT	V_V_HT	42.8188742541502
1	799	3 Dark	V	V	HT	V_V_HT	1.246	55.054	1_V_V_HT	V_V_HT	42.786864341433
1	800	3 Dark	V	V	HT	V_V_HT	0.595	55.008	1_V_V_HT	V_V_HT	42.7537533472075
1	801	3 Dark	V	V	HT	V_V_HT	1.082	54.901	1_V_V_HT	V_V_HT	42.7193645098422
1	802	3 Dark	V	V	HT	V_V_HT	1.064	55.147	1_V_V_HT	V_V_HT	42.6835045896337
1	803	3 Dark	V	V	HT	V_V_HT	0.622	55.301	1_V_V_HT	V_V_HT	42.6459737457452
1	804	3 Dark	V	V	HT	V_V_HT	1.169	55.373	1_V_V_HT	V_V_HT	42.6065556544695
1	805	3 Dark	V	V	HT	V_V_HT	0.942	55.185	1_V_V_HT	V_V_HT	42.5650175754214
1	806	3 Dark	V	V	HT	V_V_HT	0.815	55.498	1_V_V_HT	V_V_HT	42.5211234898475
1	807	3 Dark	V	V	HT	V_V_HT	0.966	55.319	1_V_V_HT	V_V_HT	42.4746373783024
1	808	3 Dark	V	V	HT	V_V_HT	0.998	55.779	1_V_V_HT	V_V_HT	42.4253232217077
1	809	3 Dark	V	V	HT	V_V_HT	0.957	55.725	1_V_V_HT	V_V_HT	42.3729450008409
1	810	3 Dark	V	V	HT	V_V_HT	0.692	55.575	1_V_V_HT	V_V_HT	42.3172639123883
1	811	3 Dark	V	V	HT	V_V_HT	0.934	55.282	1_V_V_HT	V_V_HT	42.2580300168329
1	812	3 Dark	V	V	HT	V_V_HT	0.731	54.908	1_V_V_HT	V_V_HT	42.1949881264698
1	813	3 Dark	V	V	HT	V_V_HT	1.271	54.737	1_V_V_HT	V_V_HT	42.1278709312291
1	814	3 Dark	V	V	HT	V_V_HT	1.091	55.04	1_V_V_HT	V_V_HT	42.0563975166295
1	815	3 Dark	V	V	HT	V_V_HT	0.73	55.15	1_V_V_HT	V_V_HT	41.9802746525071
1	816	3 Dark	V	V	HT	V_V_HT	0.718	55.422	1_V_V_HT	V_V_HT	41.8991982106111
1	817	3 Dark	V	V	HT	V_V_HT	0.915	55.207	1_V_V_HT	V_V_HT	41.8128559951569
1	818	3 Dark	V	V	HT	V_V_HT	1.121	54.917	1_V_V_HT	V_V_HT	41.7209332684262
1	819	3 Dark	V	V	HT	V_V_HT	1.001	55.062	1_V_V_HT	V_V_HT	41.6231107068659
1	820	3 Dark	V	V	HT	V_V_HT	0.728	54.776	1_V_V_HT	V_V_HT	41.5190653666637
1	821	3 Dark	V	V	HT	V_V_HT	1.187	54.291	1_V_V_HT	V_V_HT	41.4084736816805
1	822	3 Dark	V	V	HT	V_V_HT	0.876	54.232	1_V_V_HT	V_V_HT	41.2910122439008
1	823	3 Dark	V	V	HT	V_V_HT	0.803	53.897	1_V_V_HT	V_V_HT	41.1663584923008
1	824	3 Dark	V	V	HT	V_V_HT	1.099	53.588	1_V_V_HT	V_V_HT	41.0341930949045
1	825	3 Dark	V	V	HT	V_V_HT	0.867	53.473	1_V_V_HT	V_V_HT	40.8941991609333
1	826	3 Dark	V	V	HT	V_V_HT	0.805	53.14	1_V_V_HT	V_V_HT	40.7460683978728
1	827	3 Dark	V	V	HT	V_V_HT	0.826	52.714	1_V_V_HT	V_V_HT	40.5895049086997
1	828	3 Dark	V	V	HT	V_V_HT	0.747	52.866	1_V_V_HT	V_V_HT	40.4242248800575
1	829	3 Dark	V	V	HT	V_V_HT	0.753	52.546	1_V_V_HT	V_V_HT	40.2499504091081
1	830	3 Dark	V	V	HT	V_V_HT	0.899	52.427	1_V_V_HT	V_V_HT	40.0664210814469
1	831	3 Dark	V	V	HT	V_V_HT	0.879	52.134	1_V_V_HT	V_V_HT	39.8733996615451
1	832	3 Dark	V	V	HT	V_V_HT	1.088	51.831	1_V_V_HT	V_V_HT	39.67067483809
1	833	3 Dark	V	V	HT	V_V_HT	0.809	51.921	1_V_V_HT	V_V_HT	39.4580587295788
1	834	3 Dark	V	V	HT	V_V_HT	1.003	51.823	1_V_V_HT	V_V_HT	39.2353682321565
1	835	3 Dark	V	V	HT	V_V_HT	0.672	51.732	1_V_V_HT	V_V_HT	39.002426355657
1	836	3 Dark	V	V	HT	V_V_HT	1.093	51.654	1_V_V_HT	V_V_HT	38.7590805658506
1	837	3 Dark	V	V	HT	V_V_HT	0.924	51.553	1_V_V_HT	V_V_HT	38.5051913954947
1	838	3 Dark	V	V	HT	V_V_HT	1.254	51.553	1_V_V_HT	V_V_HT	38.2406545363928
1	839	3 Dark	V	V	HT	V_V_HT	1.143	51.417	1_V_V_HT	V_V_HT	37.9654097553136
1	840	3 Dark	V	V	HT	V_V_HT	0.808	51.718	1_V_V_HT	V_V_HT	37.6794431573704
1	841	3 Dark	V	V	HT	V_V_HT	0.787	51.54	1_V_V_HT	V_V_HT	37.3827893242356
1	842	3 Dark	V	V	HT	V_V_HT	0.729	51.537	1_V_V_HT	V_V_HT	37.0755245883276
1	843	3 Dark	V	V	HT	V_V_HT	0.841	50.845	1_V_V_HT	V_V_HT	36.7577336990846
1	844	3 Dark	V	V	HT	V_V_HT	1.061	50.478	1_V_V_HT	V_V_HT	36.4295014067267
1	845	3 Dark	V	V	HT	V_V_HT	0.867	50.801	1_V_V_HT	V_V_HT	36.0909124605516
1	846	3 Dark	V	V	HT	V_V_HT	1.002	50.278	1_V_V_HT	V_V_HT	35.742061291024
1	847	3 Dark	V	V	HT	V_V_HT	0.701	49.436	1_V_V_HT	V_V_HT	35.3830810501656
1	848	3 Dark	V	V	HT	V_V_HT	0.476	48.391	1_V_V_HT	V_V_HT	35.0141145705008
1	849	3 Dark	V	V	HT	V_V_HT	0.898	47.542	1_V_V_HT	V_V_HT	34.6353046846022
1	850	3 Dark	V	V	HT	V_V_HT	0.576	46.991	1_V_V_HT	V_V_HT	34.2468043343099
1	851	3 Dark	V	V	HT	V_V_HT	0.62	45.915	1_V_V_HT	V_V_HT	33.8488068977876
1	852	3 Dark	V	V	HT	V_V_HT	0.83	45.209	1_V_V_HT	V_V_HT	33.44151586233
1	853	3 Dark	V	V	HT	V_V_HT	0.543	44.693	1_V_V_HT	V_V_HT	33.0251447509757
1	854	3 Dark	V	V	HT	V_V_HT	0.586	43.677	1_V_V_HT	V_V_HT	32.5999571612771
1	855	3 Dark	V	V	HT	V_V_HT	0.983	42.958	1_V_V_HT	V_V_HT	32.1662664507867
1	856	3 Dark	V	V	HT	V_V_HT	0.73	42.234	1_V_V_HT	V_V_HT	31.7243959084249
1	857	3 Dark	V	V	HT	V_V_HT	0.642	41.559	1_V_V_HT	V_V_HT	31.2746688227484
1	858	3 Dark	V	V	HT	V_V_HT	1.071	40.99	1_V_V_HT	V_V_HT	30.8174175880896
1	859	3 Dark	V	V	HT	V_V_HT	0.926	40.536	1_V_V_HT	V_V_HT	30.3530198160075
1	860	3 Dark	V	V	HT	V_V_HT	0.476	39.829	1_V_V_HT	V_V_HT	29.8818974143148
1	861	3 Dark	V	V	HT	V_V_HT	0.789	39.016	1_V_V_HT	V_V_HT	29.404489154721
1	862	3 Dark	V	V	HT	V_V_HT	0.761	38.051	1_V_V_HT	V_V_HT	28.9212660724225
1	863	3 Dark	V	V	HT	V_V_HT	0.712	37.351	1_V_V_HT	V_V_HT	28.4327072687349
1	864	3 Dark	V	V	HT	V_V_HT	1.071	36.441	1_V_V_HT	V_V_HT	27.9392918452099
1	865	3 Dark	V	V	HT	V_V_HT	0.851	35.901	1_V_V_HT	V_V_HT	27.4415050763914
1	866	3 Dark	V	V	HT	V_V_HT	0.737	34.971	1_V_V_HT	V_V_HT	26.9398569316887
1	867	3 Dark	V	V	HT	V_V_HT	0.865	34.14	1_V_V_HT	V_V_HT	26.4348685939653
1	868	3 Dark	V	V	HT	V_V_HT	0.998	33.054	1_V_V_HT	V_V_HT	25.9270814073366
1	869	3 Dark	V	V	HT	V_V_HT	0.821	31.948	1_V_V_HT	V_V_HT	25.4170455604707
1	870	3 Dark	V	V	HT	V_V_HT	0.993	31.244	1_V_V_HT	V_V_HT	24.905326456894
1	871	3 Dark	V	V	HT	V_V_HT	0.756	30.505	1_V_V_HT	V_V_HT	24.3924957887859
1	872	3 Dark	V	V	HT	V_V_HT	0.728	29.873	1_V_V_HT	V_V_HT	23.8791369847804
1	873	3 Dark	V	V	HT	V_V_HT	0.579	29.269	1_V_V_HT	V_V_HT	23.3658442597939
1	874	3 Dark	V	V	HT	V_V_HT	0.724	28.388	1_V_V_HT	V_V_HT	22.8532180404331
1	875	3 Dark	V	V	HT	V_V_HT	1.053	27.546	1_V_V_HT	V_V_HT	22.3418595408685
1	876	4 Light	V	V	HT	V_V_HT	0.195	26.607	1_V_V_HT	V_V_HT	21.8323676830735
1	877	4 Light	V	V	HT	V_V_HT	0.073	25.943	1_V_V_HT	V_V_HT	21.3253352057349
1	878	4 Light	V	V	HT	V_V_HT	0.076	25.539	1_V_V_HT	V_V_HT	20.8213443801747
1	879	4 Light	V	V	HT	V_V_HT	0.152	24.768	1_V_V_HT	V_V_HT	20.3209659073668
1	880	4 Light	V	V	HT	V_V_HT	0.177	24.256	1_V_V_HT	V_V_HT	19.8247641784708
1	881	4 Light	V	V	HT	V_V_HT	0.111	23.699	1_V_V_HT	V_V_HT	19.3332881677561
1	882	4 Light	V	V	HT	V_V_HT	0.17	22.961	1_V_V_HT	V_V_HT	18.8470829955668
1	883	4 Light	V	V	HT	V_V_HT	0.287	22.549	1_V_V_HT	V_V_HT	18.3666879376719
1	884	4 Light	V	V	HT	V_V_HT	0.083	22.005	1_V_V_HT	V_V_HT	17.8926188937035
1	885	4 Light	V	V	HT	V_V_HT	0.148	21.186	1_V_V_HT	V_V_HT	17.4253788523811
1	886	4 Light	V	V	HT	V_V_HT	0.081	20.55	1_V_V_HT	V_V_HT	16.9654425422414
1	887	4 Light	V	V	HT	V_V_HT	0.151	19.978	1_V_V_HT	V_V_HT	16.5132776257909
1	888	4 Light	V	V	HT	V_V_HT	0.178	18.965	1_V_V_HT	V_V_HT	16.0693430812156
1	889	4 Light	V	V	HT	V_V_HT	0.299	18.185	1_V_V_HT	V_V_HT	15.634063146855
1	890	4 Light	V	V	HT	V_V_HT	0.192	17.819	1_V_V_HT	V_V_HT	15.2078533764114
1	891	4 Light	V	V	HT	V_V_HT	0.066	17.198	1_V_V_HT	V_V_HT	14.7911193285042
1	892	4 Light	V	V	HT	V_V_HT	0.123	16.471	1_V_V_HT	V_V_HT	14.3842265800168
1	893	4 Light	V	V	HT	V_V_HT	0.109	15.844	1_V_V_HT	V_V_HT	13.9875200408658
1	894	4 Light	V	V	HT	V_V_HT	0.093	14.836	1_V_V_HT	V_V_HT	13.6012909866525
1	895	4 Light	V	V	HT	V_V_HT	0.132	14.147	1_V_V_HT	V_V_HT	13.2257762347501
1	896	4 Light	V	V	HT	V_V_HT	0.163	13.593	1_V_V_HT	V_V_HT	12.8612016551231
1	897	4 Light	V	V	HT	V_V_HT	0.093	12.784	1_V_V_HT	V_V_HT	12.5077931186662
1	898	4 Light	V	V	HT	V_V_HT	0.168	11.871	1_V_V_HT	V_V_HT	12.1657648892199
1	899	4 Light	V	V	HT	V_V_HT	0.037	11.216	1_V_V_HT	V_V_HT	11.8352848035061
1	900	4 Light	V	V	HT	V_V_HT	0.104	10.406	1_V_V_HT	V_V_HT	11.516497421788
1	901	4 Light	V	V	HT	V_V_HT	0.048	9.704	1_V_V_HT	V_V_HT	11.2095006219518
1	902	4 Light	V	V	HT	V_V_HT	0.097	9.21	1_V_V_HT	V_V_HT	10.9143806122875
1	903	4 Light	V	V	HT	V_V_HT	0.237	8.757	1_V_V_HT	V_V_HT	10.6312121620979
1	904	4 Light	V	V	HT	V_V_HT	0.18	8.266	1_V_V_HT	V_V_HT	10.3600242858824
1	905	4 Light	V	V	HT	V_V_HT	0.025	7.401	1_V_V_HT	V_V_HT	10.1008234833857
1	906	4 Light	V	V	HT	V_V_HT	0.063	7.457	1_V_V_HT	V_V_HT	9.8535719508614
1	907	4 Light	V	V	HT	V_V_HT	0.037	7.661	1_V_V_HT	V_V_HT	9.61821025114665
1	908	4 Light	V	V	HT	V_V_HT	0.072	7.78	1_V_V_HT	V_V_HT	9.39463671380496
1	909	4 Light	V	V	HT	V_V_HT	0.127	7.891	1_V_V_HT	V_V_HT	9.18273911038763
1	910	4 Light	V	V	HT	V_V_HT	0.064	7.968	1_V_V_HT	V_V_HT	8.98239568961116
1	911	4 Light	V	V	HT	V_V_HT	0.063	8.021	1_V_V_HT	V_V_HT	8.79344660849821
1	912	4 Light	V	V	HT	V_V_HT	0.092	8.142	1_V_V_HT	V_V_HT	8.61572250076124
1	913	4 Light	V	V	HT	V_V_HT	0.131	8.15	1_V_V_HT	V_V_HT	8.44904577149882
1	914	4 Light	V	V	HT	V_V_HT	0.042	8.51	1_V_V_HT	V_V_HT	8.29320590831874
1	915	4 Light	V	V	HT	V_V_HT	0.164	8.637	1_V_V_HT	V_V_HT	8.14797691487622
1	916	4 Light	V	V	HT	V_V_HT	0.094	8.78	1_V_V_HT	V_V_HT	8.01310377418385
1	917	4 Light	V	V	HT	V_V_HT	0.07	8.986	1_V_V_HT	V_V_HT	7.8883179979219
1	918	4 Light	V	V	HT	V_V_HT	0.058	8.927	1_V_V_HT	V_V_HT	7.77332623415732
1	919	4 Light	V	V	HT	V_V_HT	0.146	8.814	1_V_V_HT	V_V_HT	7.66782891578195
1	920	4 Light	V	V	HT	V_V_HT	0.11	8.831	1_V_V_HT	V_V_HT	7.57152189294094
1	921	4 Light	V	V	HT	V_V_HT	0.168	9.103	1_V_V_HT	V_V_HT	7.48408268842174
1	922	4 Light	V	V	HT	V_V_HT	0.034	9.156	1_V_V_HT	V_V_HT	7.40518076934361
1	923	4 Light	V	V	HT	V_V_HT	0.085	9.317	1_V_V_HT	V_V_HT	7.33447170514172
1	924	4 Light	V	V	HT	V_V_HT	0.063	9.381	1_V_V_HT	V_V_HT	7.27160759164465
1	925	4 Light	V	V	HT	V_V_HT	0.162	9.428	1_V_V_HT	V_V_HT	7.21623868592356
1	926	4 Light	V	V	HT	V_V_HT	0.183	9.603	1_V_V_HT	V_V_HT	7.16800789417738
1	927	4 Light	V	V	HT	V_V_HT	0.056	9.736	1_V_V_HT	V_V_HT	7.12655549152166
1	928	4 Light	V	V	HT	V_V_HT	0.085	9.708	1_V_V_HT	V_V_HT	7.09151858168675
1	929	4 Light	V	V	HT	V_V_HT	0.166	9.837	1_V_V_HT	V_V_HT	7.06253347589876
1	930	4 Light	V	V	HT	V_V_HT	0.183	10.013	1_V_V_HT	V_V_HT	7.0392371457965
1	931	4 Light	V	V	HT	V_V_HT	0.054	10.284	1_V_V_HT	V_V_HT	7.02127031361579
1	932	4 Light	V	V	HT	V_V_HT	0.234	10.405	1_V_V_HT	V_V_HT	7.0082787910591
1	933	4 Light	V	V	HT	V_V_HT	0.126	10.323	1_V_V_HT	V_V_HT	6.9999094965144
1	934	4 Light	V	V	HT	V_V_HT	0.233	10.245	1_V_V_HT	V_V_HT	6.99581165527503
1	935	4 Light	V	V	HT	V_V_HT	0.188	10.483	1_V_V_HT	V_V_HT	6.9956463754601
1	936	4 Light	V	V	HT	V_V_HT	0.251	10.677	1_V_V_HT	V_V_HT	6.99909067426427
1	937	4 Light	V	V	HT	V_V_HT	0.277	10.688	1_V_V_HT	V_V_HT	7.00583940964018
1	938	4 Light	V	V	HT	V_V_HT	0.195	10.767	1_V_V_HT	V_V_HT	7.01560704524877
1	939	4 Light	V	V	HT	V_V_HT	0.263	10.842	1_V_V_HT	V_V_HT	7.02812547097786
1	940	4 Light	V	V	HT	V_V_HT	0.254	11.023	1_V_V_HT	V_V_HT	7.04313011449909
1	941	4 Light	V	V	HT	V_V_HT	0.164	11.054	1_V_V_HT	V_V_HT	7.06035640455634
1	942	4 Light	V	V	HT	V_V_HT	0.291	11.182	1_V_V_HT	V_V_HT	7.07954409447075
1	943	4 Light	V	V	HT	V_V_HT	0.295	11.228	1_V_V_HT	V_V_HT	7.1004502400868
1	944	4 Light	V	V	HT	V_V_HT	0.443	11.429	1_V_V_HT	V_V_HT	7.12283622279448
1	945	4 Light	V	V	HT	V_V_HT	0.275	11.434	1_V_V_HT	V_V_HT	7.14646805978314
1	946	4 Light	V	V	HT	V_V_HT	0.224	11.438	1_V_V_HT	V_V_HT	7.17113500258354
1	947	4 Light	V	V	HT	V_V_HT	0.357	11.532	1_V_V_HT	V_V_HT	7.19665441582958
1	948	4 Light	V	V	HT	V_V_HT	0.119	11.709	1_V_V_HT	V_V_HT	7.22286722927361
1	949	4 Light	V	V	HT	V_V_HT	0.186	11.79	1_V_V_HT	V_V_HT	7.24961909270579
1	950	4 Light	V	V	HT	V_V_HT	0.209	11.802	1_V_V_HT	V_V_HT	7.27675565453024
1	951	4 Light	V	V	HT	V_V_HT	0.338	11.806	1_V_V_HT	V_V_HT	7.30412718668039
1	952	4 Light	V	V	HT	V_V_HT	0.176	11.942	1_V_V_HT	V_V_HT	7.33160700076102
1	953	4 Light	V	V	HT	V_V_HT	0.27	12.043	1_V_V_HT	V_V_HT	7.35909123317651
1	954	4 Light	V	V	HT	V_V_HT	0.157	12.053	1_V_V_HT	V_V_HT	7.38648057109056
1	955	4 Light	V	V	HT	V_V_HT	0.179	12.101	1_V_V_HT	V_V_HT	7.41367570165408
1	956	4 Light	V	V	HT	V_V_HT	0.338	12.11	1_V_V_HT	V_V_HT	7.44058142481662
1	957	4 Light	V	V	HT	V_V_HT	0.226	12.164	1_V_V_HT	V_V_HT	7.46711899130284
1	958	4 Light	V	V	HT	V_V_HT	0.14	12.169	1_V_V_HT	V_V_HT	7.49321758799398
1	959	4 Light	V	V	HT	V_V_HT	0.166	12.189	1_V_V_HT	V_V_HT	7.51882169092274
1	960	4 Light	V	V	HT	V_V_HT	0.28	12.092	1_V_V_HT	V_V_HT	7.5438795994417
1	961	4 Light	V	V	HT	V_V_HT	0.319	12.08	1_V_V_HT	V_V_HT	7.56833961221072
1	962	4 Light	V	V	HT	V_V_HT	0.218	11.947	1_V_V_HT	V_V_HT	7.59215318104897
1	963	4 Light	V	V	HT	V_V_HT	0.155	11.991	1_V_V_HT	V_V_HT	7.61528436783373
1	964	4 Light	V	V	HT	V_V_HT	0.102	11.934	1_V_V_HT	V_V_HT	7.63770038813031
1	965	4 Light	V	V	HT	V_V_HT	0.263	11.914	1_V_V_HT	V_V_HT	7.65937106807358
1	966	4 Light	V	V	HT	V_V_HT	0.257	11.816	1_V_V_HT	V_V_HT	7.68027668257431
1	967	4 Light	V	V	HT	V_V_HT	0.048	11.753	1_V_V_HT	V_V_HT	7.70040236862776
1	968	4 Light	V	V	HT	V_V_HT	0.151	11.675	1_V_V_HT	V_V_HT	7.71974226570017
1	969	4 Light	V	V	HT	V_V_HT	0.202	11.697	1_V_V_HT	V_V_HT	7.73829466222861
1	970	4 Light	V	V	HT	V_V_HT	0.245	11.544	1_V_V_HT	V_V_HT	7.75606543881548
1	971	4 Light	V	V	HT	V_V_HT	0.094	11.523	1_V_V_HT	V_V_HT	7.77306237395463
1	972	4 Light	V	V	HT	V_V_HT	0.22	11.451	1_V_V_HT	V_V_HT	7.78929464627936
1	973	4 Light	V	V	HT	V_V_HT	0.177	11.298	1_V_V_HT	V_V_HT	7.80477827705294
1	974	4 Light	V	V	HT	V_V_HT	0.243	11.209	1_V_V_HT	V_V_HT	7.81953566317469
1	975	4 Light	V	V	HT	V_V_HT	0.169	11.278	1_V_V_HT	V_V_HT	7.83359044662573
1	976	4 Light	V	V	HT	V_V_HT	0.098	11.128	1_V_V_HT	V_V_HT	7.84696708544588
1	977	4 Light	V	V	HT	V_V_HT	0.164	10.953	1_V_V_HT	V_V_HT	7.85969330464214
1	978	4 Light	V	V	HT	V_V_HT	0.235	10.966	1_V_V_HT	V_V_HT	7.87179821183874
1	979	4 Light	V	V	HT	V_V_HT	0.227	11.032	1_V_V_HT	V_V_HT	7.88331318297659
1	980	4 Light	V	V	HT	V_V_HT	0.122	10.996	1_V_V_HT	V_V_HT	7.89427050740496
1	981	4 Light	V	V	HT	V_V_HT	0.172	10.964	1_V_V_HT	V_V_HT	7.90470411023775
1	982	4 Light	V	V	HT	V_V_HT	0.17	11.028	1_V_V_HT	V_V_HT	7.9146494143322
1	983	4 Light	V	V	HT	V_V_HT	0.186	10.888	1_V_V_HT	V_V_HT	7.92414271917991
1	984	4 Light	V	V	HT	V_V_HT	0.073	10.868	1_V_V_HT	V_V_HT	7.93322047813634
1	985	4 Light	V	V	HT	V_V_HT	0.21	10.85	1_V_V_HT	V_V_HT	7.94191913181984
1	986	4 Light	V	V	HT	V_V_HT	0.192	10.665	1_V_V_HT	V_V_HT	7.95027498061948
1	987	4 Light	V	V	HT	V_V_HT	0.11	10.711	1_V_V_HT	V_V_HT	7.95832377982288
1	988	4 Light	V	V	HT	V_V_HT	0.09	10.755	1_V_V_HT	V_V_HT	7.96610090364674
1	989	4 Light	V	V	HT	V_V_HT	0.186	10.826	1_V_V_HT	V_V_HT	7.97364074853589
1	990	4 Light	V	V	HT	V_V_HT	0.086	10.773	1_V_V_HT	V_V_HT	7.98097713648256
1	991	4 Light	V	V	HT	V_V_HT	0.042	10.637	1_V_V_HT	V_V_HT	7.98814220345142
1	992	4 Light	V	V	HT	V_V_HT	0.101	10.56	1_V_V_HT	V_V_HT	7.99516589683472
1	993	4 Light	V	V	HT	V_V_HT	0.17	10.54	1_V_V_HT	V_V_HT	8.00207621430451
1	994	4 Light	V	V	HT	V_V_HT	0.176	10.542	1_V_V_HT	V_V_HT	8.00890031151975
1	995	4 Light	V	V	HT	V_V_HT	0.168	10.403	1_V_V_HT	V_V_HT	8.01566309850376
1	996	4 Light	V	V	HT	V_V_HT	0.153	10.346	1_V_V_HT	V_V_HT	8.02238670331117
1	997	4 Light	V	V	HT	V_V_HT	0.214	10.537	1_V_V_HT	V_V_HT	8.02909037697469
1	998	4 Light	V	V	HT	V_V_HT	0.117	10.576	1_V_V_HT	V_V_HT	8.0357909220293
1	999	4 Light	V	V	HT	V_V_HT	0.285	10.466	1_V_V_HT	V_V_HT	8.04250464750645
1	1000	4 Light	V	V	HT	V_V_HT	0.101	10.433	1_V_V_HT	V_V_HT	8.0492478632287
1	1001	4 Light	V	V	HT	V_V_HT	0.143	10.514	1_V_V_HT	V_V_HT	8.05603687873685
1	1002	4 Light	V	V	HT	V_V_HT	0.219	10.497	1_V_V_HT	V_V_HT	8.06288800362691
1	1003	4 Light	V	V	HT	V_V_HT	0.142	10.405	1_V_V_HT	V_V_HT	8.06981754730322
1	1004	4 Light	V	V	HT	V_V_HT	0.354	10.264	1_V_V_HT	V_V_HT	8.07684181937775
1	1005	4 Light	V	V	HT	V_V_HT	0.344	10.429	1_V_V_HT	V_V_HT	8.0839771296287
1	1006	4 Light	V	V	HT	V_V_HT	0.074	10.566	1_V_V_HT	V_V_HT	8.09123929558083
1	1007	4 Light	V	V	HT	V_V_HT	0.182	10.609	1_V_V_HT	V_V_HT	8.09864168538693
1	1008	4 Light	V	V	HT	V_V_HT	0.132	10.659	1_V_V_HT	V_V_HT	8.1061947768733
1	1009	4 Light	V	V	HT	V_V_HT	0.252	10.561	1_V_V_HT	V_V_HT	8.11390668296564
1	1010	4 Light	V	V	HT	V_V_HT	0.173	10.703	1_V_V_HT	V_V_HT	8.12178460145781
1	1011	4 Light	V	V	HT	V_V_HT	0.306	10.765	1_V_V_HT	V_V_HT	8.12983352346724
1	1012	4 Light	V	V	HT	V_V_HT	0.24	10.817	1_V_V_HT	V_V_HT	8.13805586691283
1	1013	4 Light	V	V	HT	V_V_HT	0.13	10.878	1_V_V_HT	V_V_HT	8.14645157275969
1	1014	4 Light	V	V	HT	V_V_HT	0.137	10.989	1_V_V_HT	V_V_HT	8.15501821033625
1	1015	4 Light	V	V	HT	V_V_HT	0.161	10.917	1_V_V_HT	V_V_HT	8.16375108713459
1	1016	4 Light	V	V	HT	V_V_HT	0.153	11.035	1_V_V_HT	V_V_HT	8.17264370318772
1	1017	4 Light	V	V	HT	V_V_HT	0.272	11.173	1_V_V_HT	V_V_HT	8.18168888585564
1	1018	4 Light	V	V	HT	V_V_HT	0.184	11.327	1_V_V_HT	V_V_HT	8.19087820088572
1	1019	4 Light	V	V	HT	V_V_HT	0.237	11.356	1_V_V_HT	V_V_HT	8.20020289817591
1	1020	4 Light	V	V	HT	V_V_HT	0.227	11.524	1_V_V_HT	V_V_HT	8.20965422815655
1	1021	4 Light	V	V	HT	V_V_HT	0.183	11.711	1_V_V_HT	V_V_HT	8.21922322136753
1	1022	4 Light	V	V	HT	V_V_HT	0.141	11.885	1_V_V_HT	V_V_HT	8.22890002990382
1	1023	4 Light	V	V	HT	V_V_HT	0.135	12.052	1_V_V_HT	V_V_HT	8.23867442006967
1	1024	4 Light	V	V	HT	V_V_HT	0.104	12.231	1_V_V_HT	V_V_HT	8.24853535201746
1	1025	4 Light	V	V	HT	V_V_HT	0.124	12.282	1_V_V_HT	V_V_HT	8.25847095344369
1	1026	4 Light	V	V	HT	V_V_HT	0.2	12.182	1_V_V_HT	V_V_HT	8.26846876946881
1	1027	4 Light	V	V	HT	V_V_HT	0.239	12.068	1_V_V_HT	V_V_HT	8.27851618203272
1	1028	4 Light	V	V	HT	V_V_HT	0.19	12.25	1_V_V_HT	V_V_HT	8.28860033870498
1	1029	4 Light	V	V	HT	V_V_HT	0.092	12.315	1_V_V_HT	V_V_HT	8.29870824760702
1	1030	4 Light	V	V	HT	V_V_HT	0.212	12.324	1_V_V_HT	V_V_HT	8.30882691952586
1	1031	4 Light	V	V	HT	V_V_HT	0.175	12.295	1_V_V_HT	V_V_HT	8.31894337132606
1	1032	4 Light	V	V	HT	V_V_HT	0.203	12.366	1_V_V_HT	V_V_HT	8.32904471544365
1	1033	4 Light	V	V	HT	V_V_HT	0.085	12.445	1_V_V_HT	V_V_HT	8.33911856747427
1	1034	4 Light	V	V	HT	V_V_HT	0.102	12.233	1_V_V_HT	V_V_HT	8.3491532849441
1	1035	4 Light	V	V	HT	V_V_HT	0.334	12.058	1_V_V_HT	V_V_HT	8.35913813638003
1	1036	4 Light	V	V	HT	V_V_HT	0.235	12.122	1_V_V_HT	V_V_HT	8.36906346519145
1	1037	4 Light	V	V	HT	V_V_HT	0.207	12.071	1_V_V_HT	V_V_HT	8.37892061682298
1	1038	4 Light	V	V	HT	V_V_HT	0.285	12.117	1_V_V_HT	V_V_HT	8.38870114227178
1	1039	4 Light	V	V	HT	V_V_HT	0.129	12.003	1_V_V_HT	V_V_HT	8.39839687036789
1	1040	4 Light	V	V	HT	V_V_HT	0.264	11.973	1_V_V_HT	V_V_HT	8.40800073986452
1	1041	4 Light	V	V	HT	V_V_HT	0.234	11.843	1_V_V_HT	V_V_HT	8.41750596728887
1	1042	4 Light	V	V	HT	V_V_HT	0.222	11.697	1_V_V_HT	V_V_HT	8.42690576931612
1	1043	4 Light	V	V	HT	V_V_HT	0.247	11.757	1_V_V_HT	V_V_HT	8.43619371299865
1	1044	4 Light	V	V	HT	V_V_HT	0.184	11.84	1_V_V_HT	V_V_HT	8.44536476852553
1	1045	4 Light	V	V	HT	V_V_HT	0.138	11.764	1_V_V_HT	V_V_HT	8.45441463247743
1	1046	4 Light	V	V	HT	V_V_HT	0.31	11.663	1_V_V_HT	V_V_HT	8.46334088688909
1	1047	4 Light	V	V	HT	V_V_HT	0.248	11.729	1_V_V_HT	V_V_HT	8.47214302577134
1	1048	4 Light	V	V	HT	V_V_HT	0.244	11.81	1_V_V_HT	V_V_HT	8.48082132206444
1	1049	4 Light	V	V	HT	V_V_HT	0.215	11.73	1_V_V_HT	V_V_HT	8.48937802553738
1	1050	4 Light	V	V	HT	V_V_HT	0.254	11.618	1_V_V_HT	V_V_HT	8.49781736627722
1	1051	4 Light	V	V	HT	V_V_HT	0.229	11.939	1_V_V_HT	V_V_HT	8.50614436445543
1	1052	4 Light	V	V	HT	V_V_HT	0.275	12.234	1_V_V_HT	V_V_HT	8.51436561153419
1	1053	4 Light	V	V	HT	V_V_HT	0.337	12.273	1_V_V_HT	V_V_HT	8.52248847160865
1	1054	4 Light	V	V	HT	V_V_HT	0.355	12.378	1_V_V_HT	V_V_HT	8.53052182938512
1	1055	4 Light	V	V	HT	V_V_HT	0.219	12.546	1_V_V_HT	V_V_HT	8.53847494858414
1	1056	4 Light	V	V	HT	V_V_HT	0.053	12.474	1_V_V_HT	V_V_HT	8.54635743830247
1	1057	4 Light	V	V	HT	V_V_HT	0.1	12.371	1_V_V_HT	V_V_HT	8.55418061598061
1	1058	4 Light	V	V	HT	V_V_HT	0.299	12.375	1_V_V_HT	V_V_HT	8.56195746188479
1	1059	4 Light	V	V	HT	V_V_HT	0.35	12.807	1_V_V_HT	V_V_HT	8.56970157927627
1	1060	4 Light	V	V	HT	V_V_HT	0.11	12.789	1_V_V_HT	V_V_HT	8.57742774632365
1	1061	4 Light	V	V	HT	V_V_HT	0.114	12.932	1_V_V_HT	V_V_HT	8.58515128757412
1	1062	4 Light	V	V	HT	V_V_HT	0.29	12.971	1_V_V_HT	V_V_HT	8.59288853813466
1	1063	4 Light	V	V	HT	V_V_HT	0.221	13.221	1_V_V_HT	V_V_HT	8.60065608625258
1	1064	4 Light	V	V	HT	V_V_HT	0.142	13.389	1_V_V_HT	V_V_HT	8.60847070429002
1	1065	4 Light	V	V	HT	V_V_HT	0.169	13.369	1_V_V_HT	V_V_HT	8.61634990203119
1	1066	4 Light	V	V	HT	V_V_HT	0.138	13.316	1_V_V_HT	V_V_HT	8.6243115104558
1	1067	4 Light	V	V	HT	V_V_HT	0.131	13.322	1_V_V_HT	V_V_HT	8.63237390545071
1	1068	4 Light	V	V	HT	V_V_HT	0.178	13.34	1_V_V_HT	V_V_HT	8.64055559936146
1	1069	4 Light	V	V	HT	V_V_HT	0.138	13.348	1_V_V_HT	V_V_HT	8.64887516892667
1	1070	4 Light	V	V	HT	V_V_HT	0.143	13.26	1_V_V_HT	V_V_HT	8.65735148830221
1	1071	4 Light	V	V	HT	V_V_HT	0.176	13.215	1_V_V_HT	V_V_HT	8.66600367673524
1	1072	4 Light	V	V	HT	V_V_HT	0.094	13.166	1_V_V_HT	V_V_HT	8.6748509622497
1	1073	4 Light	V	V	HT	V_V_HT	0.19	13.162	1_V_V_HT	V_V_HT	8.68391254815121
1	1074	4 Light	V	V	HT	V_V_HT	0.22	13.062	1_V_V_HT	V_V_HT	8.69320748547855
1	1075	4 Light	V	V	HT	V_V_HT	0.085	13.064	1_V_V_HT	V_V_HT	8.70275455011376
1	1076	4 Light	V	V	HT	V_V_HT	0.052	12.952	1_V_V_HT	V_V_HT	8.71257212601117
1	1077	4 Light	V	V	HT	V_V_HT	0.338	12.824	1_V_V_HT	V_V_HT	8.72267809344569
1	1078	4 Light	V	V	HT	V_V_HT	0.265	12.711	1_V_V_HT	V_V_HT	8.73308984258031
1	1079	4 Light	V	V	HT	V_V_HT	0.157	12.701	1_V_V_HT	V_V_HT	8.74382452691225
1	1080	4 Light	V	V	HT	V_V_HT	0.115	12.593	1_V_V_HT	V_V_HT	8.75489861631835
1	1081	4 Light	V	V	HT	V_V_HT	0.504	12.677	1_V_V_HT	V_V_HT	8.76632785011868
1	1082	4 Light	V	V	HT	V_V_HT	0.436	12.596	1_V_V_HT	V_V_HT	8.77812764346463
1	1083	4 Light	V	V	HT	V_V_HT	0.174	12.375	1_V_V_HT	V_V_HT	8.79031251787695
1	1084	4 Light	V	V	HT	V_V_HT	0.209	12.225	1_V_V_HT	V_V_HT	8.80289606331507
1	1085	4 Light	V	V	HT	V_V_HT	0.292	12.262	1_V_V_HT	V_V_HT	8.8158916813402
1	1086	4 Light	V	V	HT	V_V_HT	0.128	12.502	1_V_V_HT	V_V_HT	8.82931254981951
1	1087	4 Light	V	V	HT	V_V_HT	0.136	12.61	1_V_V_HT	V_V_HT	8.84317095257925
1	1088	4 Light	V	V	HT	V_V_HT	0.194	12.438	1_V_V_HT	V_V_HT	8.85747870563431
1	1089	4 Light	V	V	HT	V_V_HT	0.524	12.293	1_V_V_HT	V_V_HT	8.87224638943875
1	1090	4 Light	V	V	HT	V_V_HT	0.194	12.482	1_V_V_HT	V_V_HT	8.88748305341228
1	1091	4 Light	V	V	HT	V_V_HT	0.318	12.773	1_V_V_HT	V_V_HT	8.90319615270636
1	1092	4 Light	V	V	HT	V_V_HT	0.242	12.778	1_V_V_HT	V_V_HT	8.91939177308716
1	1093	4 Light	V	V	HT	V_V_HT	0.335	12.726	1_V_V_HT	V_V_HT	8.93607542770333
1	1094	4 Light	V	V	HT	V_V_HT	0.27	12.998	1_V_V_HT	V_V_HT	8.95325113514522
1	1095	4 Light	V	V	HT	V_V_HT	0.314	13.101	1_V_V_HT	V_V_HT	8.97092107102017
1	1096	4 Light	V	V	HT	V_V_HT	0.182	13.21	1_V_V_HT	V_V_HT	8.98908550384105
1	1097	4 Light	V	V	HT	V_V_HT	0.213	13.248	1_V_V_HT	V_V_HT	9.0077427329081
1	1098	4 Light	V	V	HT	V_V_HT	0.303	13.217	1_V_V_HT	V_V_HT	9.02688937225532
1	1099	4 Light	V	V	HT	V_V_HT	0.137	13.336	1_V_V_HT	V_V_HT	9.04652133796778
1	1100	4 Light	V	V	HT	V_V_HT	0.176	13.316	1_V_V_HT	V_V_HT	9.06663310697729
1	1101	4 Light	V	V	HT	V_V_HT	0.189	13.518	1_V_V_HT	V_V_HT	9.08721879638711
1	1102	4 Light	V	V	HT	V_V_HT	0.173	13.644	1_V_V_HT	V_V_HT	9.10827213463032
1	1103	4 Light	V	V	HT	V_V_HT	0.243	13.686	1_V_V_HT	V_V_HT	9.12978529645777
1	1104	4 Light	V	V	HT	V_V_HT	0.084	13.637	1_V_V_HT	V_V_HT	9.15175006800758
1	1105	4 Light	V	V	HT	V_V_HT	0.14	13.943	1_V_V_HT	V_V_HT	9.17415782421317
1	1106	4 Light	V	V	HT	V_V_HT	0.198	14.118	1_V_V_HT	V_V_HT	9.19699829526903
1	1107	4 Light	V	V	HT	V_V_HT	0.12	13.979	1_V_V_HT	V_V_HT	9.22026037858552
1	1108	4 Light	V	V	HT	V_V_HT	0.131	14.011	1_V_V_HT	V_V_HT	9.24393128794015
1	1109	4 Light	V	V	HT	V_V_HT	0.205	13.939	1_V_V_HT	V_V_HT	9.26799738987939
1	1110	4 Light	V	V	HT	V_V_HT	0.146	13.99	1_V_V_HT	V_V_HT	9.29244292468023
1	1111	4 Light	V	V	HT	V_V_HT	0.313	13.812	1_V_V_HT	V_V_HT	9.31725000605795
1	1112	4 Light	V	V	HT	V_V_HT	0.194	13.606	1_V_V_HT	V_V_HT	9.34239990419147
1	1113	4 Light	V	V	HT	V_V_HT	0.116	13.617	1_V_V_HT	V_V_HT	9.36787221367606
1	1114	4 Light	V	V	HT	V_V_HT	0.205	13.709	1_V_V_HT	V_V_HT	9.39364570565467
1	1115	4 Light	V	V	HT	V_V_HT	0.256	13.612	1_V_V_HT	V_V_HT	9.41969753423661
1	1116	4 Light	V	V	HT	V_V_HT	0.293	13.668	1_V_V_HT	V_V_HT	9.44600444893257
1	1117	4 Light	V	V	HT	V_V_HT	0.208	13.805	1_V_V_HT	V_V_HT	9.47254319953716
1	1118	4 Light	V	V	HT	V_V_HT	0.127	13.739	1_V_V_HT	V_V_HT	9.49929018830714
1	1119	4 Light	V	V	HT	V_V_HT	0.205	13.454	1_V_V_HT	V_V_HT	9.52622010188048
1	1120	4 Light	V	V	HT	V_V_HT	0.299	13.478	1_V_V_HT	V_V_HT	9.55330566907264
1	1121	4 Light	V	V	HT	V_V_HT	0.405	13.328	1_V_V_HT	V_V_HT	9.58051807687383
1	1122	4 Light	V	V	HT	V_V_HT	0.295	13.346	1_V_V_HT	V_V_HT	9.60782795901004
1	1123	4 Light	V	V	HT	V_V_HT	0.169	13.33	1_V_V_HT	V_V_HT	9.63520494883519
1	1124	4 Light	V	V	HT	V_V_HT	0.414	13.277	1_V_V_HT	V_V_HT	9.66261843016886
1	1125	4 Light	V	V	HT	V_V_HT	0.272	13.324	1_V_V_HT	V_V_HT	9.69003778648941
1	1126	4 Light	V	V	HT	V_V_HT	0.247	13.552	1_V_V_HT	V_V_HT	9.71743240188235
1	1127	4 Light	V	V	HT	V_V_HT	0.169	13.588	1_V_V_HT	V_V_HT	9.74477158242049
1	1128	4 Light	V	V	HT	V_V_HT	0.147	13.461	1_V_V_HT	V_V_HT	9.77202432803829
1	1129	4 Light	V	V	HT	V_V_HT	0.257	13.6	1_V_V_HT	V_V_HT	9.79915956584252
1	1130	4 Light	V	V	HT	V_V_HT	0.123	13.747	1_V_V_HT	V_V_HT	9.82614629078392
1	1131	4 Light	V	V	HT	V_V_HT	0.378	13.714	1_V_V_HT	V_V_HT	9.85295378544476
1	1132	4 Light	V	V	HT	V_V_HT	0.22	13.729	1_V_V_HT	V_V_HT	9.87955188222478
1	1133	4 Light	V	V	HT	V_V_HT	0.232	13.856	1_V_V_HT	V_V_HT	9.90591104993953
1	1134	4 Light	V	V	HT	V_V_HT	0.171	14.204	1_V_V_HT	V_V_HT	9.93200189350087
1	1135	4 Light	V	V	HT	V_V_HT	0.391	14.309	1_V_V_HT	V_V_HT	9.95779528845136
1	1136	4 Light	V	V	HT	V_V_HT	0.227	14.382	1_V_V_HT	V_V_HT	9.98326350514473
1	1137	4 Light	V	V	HT	V_V_HT	0.199	14.519	1_V_V_HT	V_V_HT	10.0083803416432
1	1138	4 Light	V	V	HT	V_V_HT	0.297	14.681	1_V_V_HT	V_V_HT	10.0331203065778
1	1139	4 Light	V	V	HT	V_V_HT	0.085	14.556	1_V_V_HT	V_V_HT	10.0574599355272
1	1140	4 Light	V	V	HT	V_V_HT	0.166	14.749	1_V_V_HT	V_V_HT	10.0813783806051
1	1141	4 Light	V	V	HT	V_V_HT	0.326	14.711	1_V_V_HT	V_V_HT	10.1048576285066
1	1142	4 Light	V	V	HT	V_V_HT	0.23	14.787	1_V_V_HT	V_V_HT	10.1278827036739
1	1143	4 Light	V	V	HT	V_V_HT	0.185	15.003	1_V_V_HT	V_V_HT	10.1504412855229
1	1144	4 Light	V	V	HT	V_V_HT	0.301	15.18	1_V_V_HT	V_V_HT	10.1725221785222
1	1145	4 Light	V	V	HT	V_V_HT	0.195	15.066	1_V_V_HT	V_V_HT	10.1941171424635
1	1146	4 Light	V	V	HT	V_V_HT	0.184	15.07	1_V_V_HT	V_V_HT	10.215221570627
1	1147	4 Light	V	V	HT	V_V_HT	0.273	15.099	1_V_V_HT	V_V_HT	10.2358345753583
1	1148	4 Light	V	V	HT	V_V_HT	0.128	15.229	1_V_V_HT	V_V_HT	10.2559584117818
1	1149	4 Light	V	V	HT	V_V_HT	0.239	15.227	1_V_V_HT	V_V_HT	10.2755959648234
1	1150	4 Light	V	V	HT	V_V_HT	0.218	15.119	1_V_V_HT	V_V_HT	10.2947507501141
1	1151	4 Light	V	V	HT	V_V_HT	0.168	14.911	1_V_V_HT	V_V_HT	10.3134294215957
1	1152	4 Light	V	V	HT	V_V_HT	0.26	14.789	1_V_V_HT	V_V_HT	10.3316423457824
1	1153	4 Light	V	V	HT	V_V_HT	0.319	14.877	1_V_V_HT	V_V_HT	10.3494035071345
1	1154	4 Light	V	V	HT	V_V_HT	0.217	14.753	1_V_V_HT	V_V_HT	10.3667298262247
1	1155	4 Light	V	V	HT	V_V_HT	0.361	15.094	1_V_V_HT	V_V_HT	10.3836388070197
1	1156	4 Light	V	V	HT	V_V_HT	0.41	15.307	1_V_V_HT	V_V_HT	10.4001479535098
1	1157	4 Light	V	V	HT	V_V_HT	0.249	15.394	1_V_V_HT	V_V_HT	10.4162747697499
1	1158	4 Light	V	V	HT	V_V_HT	0.176	15.449	1_V_V_HT	V_V_HT	10.4320371681018
1	1159	4 Light	V	V	HT	V_V_HT	0.276	15.378	1_V_V_HT	V_V_HT	10.447455056099
1	1160	4 Light	V	V	HT	V_V_HT	0.323	15.464	1_V_V_HT	V_V_HT	10.4625505032622
1	1161	4 Light	V	V	HT	V_V_HT	0.156	15.489	1_V_V_HT	V_V_HT	10.4773471802897
1	1162	4 Light	V	V	HT	V_V_HT	0.188	15.607	1_V_V_HT	V_V_HT	10.4918690670513
1	1163	4 Light	V	V	HT	V_V_HT	0.37	15.623	1_V_V_HT	V_V_HT	10.5061401437744
1	1164	4 Light	V	V	HT	V_V_HT	0.432	15.653	1_V_V_HT	V_V_HT	10.5201844685703
1	1165	4 Light	V	V	HT	V_V_HT	0.245	15.459	1_V_V_HT	V_V_HT	10.5340264095348
1	1166	4 Light	V	V	HT	V_V_HT	0.271	15.43	1_V_V_HT	V_V_HT	10.5476903638319
1	1167	4 Light	V	V	HT	V_V_HT	0.257	15.475	1_V_V_HT	V_V_HT	10.5612004198075
1	1168	4 Light	V	V	HT	V_V_HT	0.293	15.464	1_V_V_HT	V_V_HT	10.5745799866511
1	1169	4 Light	V	V	HT	V_V_HT	0.08	15.569	1_V_V_HT	V_V_HT	10.5878514100369
1	1170	4 Light	V	V	HT	V_V_HT	0.339	15.785	1_V_V_HT	V_V_HT	10.6010355900466
1	1171	4 Light	V	V	HT	V_V_HT	0.275	15.811	1_V_V_HT	V_V_HT	10.614151606823
1	1172	4 Light	V	V	HT	V_V_HT	0.27	15.856	1_V_V_HT	V_V_HT	10.6272167782019
1	1173	4 Light	V	V	HT	V_V_HT	0.332	16.006	1_V_V_HT	V_V_HT	10.6402475775695
1	1174	4 Light	V	V	HT	V_V_HT	0.382	15.851	1_V_V_HT	V_V_HT	10.6532585595037
1	1175	4 Light	V	V	HT	V_V_HT	0.142	16.024	1_V_V_HT	V_V_HT	10.6662632161782
1	1176	4 Light	V	V	HT	V_V_HT	0.297	16.147	1_V_V_HT	V_V_HT	10.6792727095205
1	1177	4 Light	V	V	HT	V_V_HT	0.237	16.269	1_V_V_HT	V_V_HT	10.6922976194231
1	1178	4 Light	V	V	HT	V_V_HT	0.257	16.415	1_V_V_HT	V_V_HT	10.7053485250759
1	1179	4 Light	V	V	HT	V_V_HT	0.203	16.396	1_V_V_HT	V_V_HT	10.7184352688658
1	1180	4 Light	V	V	HT	V_V_HT	0.191	16.421	1_V_V_HT	V_V_HT	10.7315647444059
1	1181	4 Light	V	V	HT	V_V_HT	0.197	16.56	1_V_V_HT	V_V_HT	10.7447431072756
1	1182	4 Light	V	V	HT	V_V_HT	0.173	16.535	1_V_V_HT	V_V_HT	10.7579757167882
1	1183	4 Light	V	V	HT	V_V_HT	0.257	16.39	1_V_V_HT	V_V_HT	10.7712647438566
1	1184	4 Light	V	V	HT	V_V_HT	0.29	16.46	1_V_V_HT	V_V_HT	10.7846107568362
1	1185	4 Light	V	V	HT	V_V_HT	0.613	16.287	1_V_V_HT	V_V_HT	10.7980111022401
1	1186	4 Light	V	V	HT	V_V_HT	0.46	16.399	1_V_V_HT	V_V_HT	10.8114623211871
1	1187	4 Light	V	V	HT	V_V_HT	0.256	16.593	1_V_V_HT	V_V_HT	10.824960954634
1	1188	4 Light	V	V	HT	V_V_HT	0.202	16.741	1_V_V_HT	V_V_HT	10.8385028026072
1	1189	4 Light	V	V	HT	V_V_HT	0.186	16.974	1_V_V_HT	V_V_HT	10.852080700128
1	1190	4 Light	V	V	HT	V_V_HT	0.209	16.886	1_V_V_HT	V_V_HT	10.8656860742957
1	1191	4 Light	V	V	HT	V_V_HT	0.403	17.217	1_V_V_HT	V_V_HT	10.8793070625499
1	1192	4 Light	V	V	HT	V_V_HT	0.338	17.467	1_V_V_HT	V_V_HT	10.8929280892803
1	1193	4 Light	V	V	HT	V_V_HT	0.248	17.33	1_V_V_HT	V_V_HT	10.9065301889073
1	1194	4 Light	V	V	HT	V_V_HT	0.201	17.277	1_V_V_HT	V_V_HT	10.9200918081664
1	1195	4 Light	V	V	HT	V_V_HT	0.197	17.239	1_V_V_HT	V_V_HT	10.9335905213938
1	1196	4 Light	V	V	HT	V_V_HT	0.198	17.3	1_V_V_HT	V_V_HT	10.9470021469355
1	1197	4 Light	V	V	HT	V_V_HT	0.244	17.305	1_V_V_HT	V_V_HT	10.960300773037
1	1198	4 Light	V	V	HT	V_V_HT	0.286	17.292	1_V_V_HT	V_V_HT	10.9734592499203
1	1199	4 Light	V	V	HT	V_V_HT	0.19	17.522	1_V_V_HT	V_V_HT	10.9864497067586
1	1200	4 Light	V	V	HT	V_V_HT	0.382	17.534	1_V_V_HT	V_V_HT	10.9992440904899
1	1201	4 Light	V	V	HT	V_V_HT	0.352	17.655	1_V_V_HT	V_V_HT	11.0118147197786
1	1202	4 Light	V	V	HT	V_V_HT	0.275	17.676	1_V_V_HT	V_V_HT	11.0241346013523
1	1203	4 Light	V	V	HT	V_V_HT	0.335	17.71	1_V_V_HT	V_V_HT	11.0361768980457
1	1204	4 Light	V	V	HT	V_V_HT	0.146	17.642	1_V_V_HT	V_V_HT	11.0479152193956
1	1205	4 Light	V	V	HT	V_V_HT	0.368	17.771	1_V_V_HT	V_V_HT	11.0593255034971
1	1206	4 Light	V	V	HT	V_V_HT	0.307	17.834	1_V_V_HT	V_V_HT	11.0703863071549
1	1207	4 Light	V	V	HT	V_V_HT	0.395	17.944	1_V_V_HT	V_V_HT	11.0810767297219
1	1208	4 Light	V	V	HT	V_V_HT	0.274	18.047	1_V_V_HT	V_V_HT	11.0913758701841
1	1209	4 Light	V	V	HT	V_V_HT	0.22	18.082	1_V_V_HT	V_V_HT	11.1012628281398
1	1210	4 Light	V	V	HT	V_V_HT	0.243	18.171	1_V_V_HT	V_V_HT	11.1107176951479
1	1211	4 Light	V	V	HT	V_V_HT	0.307	18.092	1_V_V_HT	V_V_HT	11.1197245324818
1	1212	4 Light	V	V	HT	V_V_HT	0.235	18.205	1_V_V_HT	V_V_HT	11.1282695406508
1	1213	4 Light	V	V	HT	V_V_HT	0.174	18.328	1_V_V_HT	V_V_HT	11.1363435037042
1	1214	4 Light	V	V	HT	V_V_HT	0.287	18.286	1_V_V_HT	V_V_HT	11.1439383528511
1	1215	4 Light	V	V	HT	V_V_HT	0.188	17.917	1_V_V_HT	V_V_HT	11.1510473543113
1	1216	4 Light	V	V	HT	V_V_HT	0.522	17.997	1_V_V_HT	V_V_HT	11.1576705050245
1	1217	4 Light	V	V	HT	V_V_HT	0.443	17.899	1_V_V_HT	V_V_HT	11.1638161155479
1	1218	4 Light	V	V	HT	V_V_HT	0.324	17.935	1_V_V_HT	V_V_HT	11.1694996067914
1	1219	4 Light	V	V	HT	V_V_HT	0.509	17.931	1_V_V_HT	V_V_HT	11.1747393297904
1	1220	4 Light	V	V	HT	V_V_HT	0.235	18.267	1_V_V_HT	V_V_HT	11.1795596317591
1	1221	4 Light	V	V	HT	V_V_HT	0.487	18.145	1_V_V_HT	V_V_HT	11.1839863594296
1	1222	4 Light	V	V	HT	V_V_HT	0.438	18.113	1_V_V_HT	V_V_HT	11.1880453590809
1	1223	4 Light	V	V	HT	V_V_HT	0.233	18.237	1_V_V_HT	V_V_HT	11.191762477255
1	1224	4 Light	V	V	HT	V_V_HT	0.379	18.26	1_V_V_HT	V_V_HT	11.1951635605861
1	1225	4 Light	V	V	HT	V_V_HT	0.207	18.33	1_V_V_HT	V_V_HT	11.1982744554252
1	1226	4 Light	V	V	HT	V_V_HT	0.332	18.334	1_V_V_HT	V_V_HT	11.2011210083035
1	1227	4 Light	V	V	HT	V_V_HT	0.262	18.391	1_V_V_HT	V_V_HT	11.2037290659038
1	1228	4 Light	V	V	HT	V_V_HT	0.28	18.326	1_V_V_HT	V_V_HT	11.2061244744197
1	1229	4 Light	V	V	HT	V_V_HT	0.31	18.277	1_V_V_HT	V_V_HT	11.2083330805038
1	1230	4 Light	V	V	HT	V_V_HT	0.351	18.072	1_V_V_HT	V_V_HT	11.2103821802887
1	1231	4 Light	V	V	HT	V_V_HT	0.396	18.031	1_V_V_HT	V_V_HT	11.2123062845444
1	1232	4 Light	V	V	HT	V_V_HT	0.291	18.102	1_V_V_HT	V_V_HT	11.2141470154393
1	1233	4 Light	V	V	HT	V_V_HT	0.366	18.044	1_V_V_HT	V_V_HT	11.2159487481488
1	1234	4 Light	V	V	HT	V_V_HT	0.314	18.323	1_V_V_HT	V_V_HT	11.2177624946969
1	1235	4 Light	V	V	HT	V_V_HT	0.271	18.163	1_V_V_HT	V_V_HT	11.2196457714072
1	1236	4 Light	V	V	HT	V_V_HT	0.36	18.19	1_V_V_HT	V_V_HT	11.2216573861578
1	1237	4 Light	V	V	HT	V_V_HT	0.347	17.973	1_V_V_HT	V_V_HT	11.2238572905941
1	1238	4 Light	V	V	HT	V_V_HT	0.36	17.975	1_V_V_HT	V_V_HT	11.2263100110321
1	1239	4 Light	V	V	HT	V_V_HT	0.238	18.007	1_V_V_HT	V_V_HT	11.2290822543577
1	1240	4 Light	V	V	HT	V_V_HT	0.28	18.027	1_V_V_HT	V_V_HT	11.2322448758057
1	1241	4 Light	V	V	HT	V_V_HT	0.118	17.952	1_V_V_HT	V_V_HT	11.2358706962325
1	1242	4 Light	V	V	HT	V_V_HT	0.286	18.015	1_V_V_HT	V_V_HT	11.2400362501649
1	1243	4 Light	V	V	HT	V_V_HT	0.38	18.042	1_V_V_HT	V_V_HT	11.2448190003484
1	1244	4 Light	V	V	HT	V_V_HT	0.248	18	1_V_V_HT	V_V_HT	11.2502971788166
1	1245	4 Light	V	V	HT	V_V_HT	0.244	18.074	1_V_V_HT	V_V_HT	11.2565528110133
1	1246	4 Light	V	V	HT	V_V_HT	0.54	17.813	1_V_V_HT	V_V_HT	11.2636722339097
1	1247	4 Light	V	V	HT	V_V_HT	0.158	17.578	1_V_V_HT	V_V_HT	11.271745802103
1	1248	4 Light	V	V	HT	V_V_HT	0.238	17.424	1_V_V_HT	V_V_HT	11.2808676072248
1	1249	4 Light	V	V	HT	V_V_HT	0.182	17.134	1_V_V_HT	V_V_HT	11.2911352118593
1	1250	4 Light	V	V	HT	V_V_HT	0.545	17.278	1_V_V_HT	V_V_HT	11.3026493945823
1	1251	4 Light	V	V	HT	V_V_HT	0.281	17.042	1_V_V_HT	V_V_HT	11.3155139130763
1	1252	4 Light	V	V	HT	V_V_HT	0.306	16.845	1_V_V_HT	V_V_HT	11.329834855227
1	1253	4 Light	V	V	HT	V_V_HT	0.372	16.881	1_V_V_HT	V_V_HT	11.3457187670823
1	1254	4 Light	V	V	HT	V_V_HT	0.224	16.806	1_V_V_HT	V_V_HT	11.3632721954291
1	1255	4 Light	V	V	HT	V_V_HT	0.267	16.841	1_V_V_HT	V_V_HT	11.3826016863741
1	1256	4 Light	V	V	HT	V_V_HT	0.202	16.778	1_V_V_HT	V_V_HT	11.4038140878221
1	1257	4 Light	V	V	HT	V_V_HT	0.301	16.901	1_V_V_HT	V_V_HT	11.4270177282694
1	1258	4 Light	V	V	HT	V_V_HT	0.221	16.901	1_V_V_HT	V_V_HT	11.4523225856845
1	1259	4 Light	V	V	HT	V_V_HT	0.141	16.992	1_V_V_HT	V_V_HT	11.4798401315699
1	1260	4 Light	V	V	HT	V_V_HT	0.177	16.819	1_V_V_HT	V_V_HT	11.5096831817178
1	1261	4 Light	V	V	HT	V_V_HT	0.311	16.675	1_V_V_HT	V_V_HT	11.5419657462632
1	1262	4 Light	V	V	HT	V_V_HT	0.346	16.605	1_V_V_HT	V_V_HT	11.5768027333411
1	1263	4 Light	V	V	HT	V_V_HT	0.277	16.516	1_V_V_HT	V_V_HT	11.6143093491244
1	1264	4 Light	V	V	HT	V_V_HT	0.425	16.604	1_V_V_HT	V_V_HT	11.6546012944872
1	1265	4 Light	V	V	HT	V_V_HT	0.208	16.523	1_V_V_HT	V_V_HT	11.6977944623326
1	1266	4 Light	V	V	HT	V_V_HT	0.334	16.446	1_V_V_HT	V_V_HT	11.7440050552966
1	1267	4 Light	V	V	HT	V_V_HT	0.178	16.522	1_V_V_HT	V_V_HT	11.7933494986639
1	1268	4 Light	V	V	HT	V_V_HT	0.276	16.391	1_V_V_HT	V_V_HT	11.8459442733763
1	1269	4 Light	V	V	HT	V_V_HT	0.252	16.615	1_V_V_HT	V_V_HT	11.9019057945526
1	1270	4 Light	V	V	HT	V_V_HT	0.263	16.819	1_V_V_HT	V_V_HT	11.9613501979653
1	1271	4 Light	V	V	HT	V_V_HT	0.232	16.885	1_V_V_HT	V_V_HT	12.0243935488865
1	1272	4 Light	V	V	HT	V_V_HT	0.298	16.964	1_V_V_HT	V_V_HT	12.0911517053558
1	1273	4 Light	V	V	HT	V_V_HT	0.201	16.868	1_V_V_HT	V_V_HT	12.1617394344768
1	1274	4 Light	V	V	HT	V_V_HT	0.245	16.851	1_V_V_HT	V_V_HT	12.23626993172
1	1275	4 Light	V	V	HT	V_V_HT	0.262	17.023	1_V_V_HT	V_V_HT	12.3148544729399
1	1276	4 Light	V	V	HT	V_V_HT	0.261	16.749	1_V_V_HT	V_V_HT	12.397602488035
1	1277	4 Light	V	V	HT	V_V_HT	0.208	17.094	1_V_V_HT	V_V_HT	12.4846225060399
1	1278	4 Light	V	V	HT	V_V_HT	0.17	17.229	1_V_V_HT	V_V_HT	12.5760203818581
1	1279	4 Light	V	V	HT	V_V_HT	0.219	17.411	1_V_V_HT	V_V_HT	12.6718983954005
1	1280	4 Light	V	V	HT	V_V_HT	0.379	17.052	1_V_V_HT	V_V_HT	12.772354774066
1	1281	4 Light	V	V	HT	V_V_HT	0.251	17.184	1_V_V_HT	V_V_HT	12.8774831922271
1	1282	4 Light	V	V	HT	V_V_HT	0.241	17.518	1_V_V_HT	V_V_HT	12.9873722485233
1	1283	4 Light	V	V	HT	V_V_HT	0.269	17.568	1_V_V_HT	V_V_HT	13.102104925352
1	1284	4 Light	V	V	HT	V_V_HT	0.304	17.644	1_V_V_HT	V_V_HT	13.221758031205
1	1285	4 Light	V	V	HT	V_V_HT	0.242	17.899	1_V_V_HT	V_V_HT	13.3464016301334
1	1286	4 Light	V	V	HT	V_V_HT	0.269	18.047	1_V_V_HT	V_V_HT	13.4760984621202
1	1287	4 Light	V	V	HT	V_V_HT	0.385	18.434	1_V_V_HT	V_V_HT	13.6109047736905
1	1288	4 Light	V	V	HT	V_V_HT	0.28	18.57	1_V_V_HT	V_V_HT	13.7508754932268
1	1289	4 Light	V	V	HT	V_V_HT	0.401	18.961	1_V_V_HT	V_V_HT	13.8960639394179
1	1290	4 Light	V	V	HT	V_V_HT	0.178	19.546	1_V_V_HT	V_V_HT	14.0465152884772
1	1291	4 Light	V	V	HT	V_V_HT	0.252	19.692	1_V_V_HT	V_V_HT	14.2022644958968
1	1292	4 Light	V	V	HT	V_V_HT	0.221	20.043	1_V_V_HT	V_V_HT	14.3633357488422
1	1293	4 Light	V	V	HT	V_V_HT	0.277	20.417	1_V_V_HT	V_V_HT	14.5297439052674
1	1294	4 Light	V	V	HT	V_V_HT	0.402	20.438	1_V_V_HT	V_V_HT	14.701501939633
1	1295	4 Light	V	V	HT	V_V_HT	0.19	20.55	1_V_V_HT	V_V_HT	14.878620707321
1	1296	4 Light	V	V	HT	V_V_HT	0.283	20.83	1_V_V_HT	V_V_HT	15.0611025837965
1	1297	4 Light	V	V	HT	V_V_HT	0.423	20.992	1_V_V_HT	V_V_HT	15.2489455782435
1	1298	4 Light	V	V	HT	V_V_HT	0.229	21.268	1_V_V_HT	V_V_HT	15.4421364101103
1	1299	4 Light	V	V	HT	V_V_HT	0.462	21.58	1_V_V_HT	V_V_HT	15.6406480058484
1	1300	4 Light	V	V	HT	V_V_HT	0.484	22.052	1_V_V_HT	V_V_HT	15.8444392310475
1	1301	4 Light	V	V	HT	V_V_HT	0.184	22.437	1_V_V_HT	V_V_HT	16.0534546730463
1	1302	4 Light	V	V	HT	V_V_HT	0.365	22.642	1_V_V_HT	V_V_HT	16.2676244771528
1	1303	4 Light	V	V	HT	V_V_HT	0.284	22.934	1_V_V_HT	V_V_HT	16.4868666738253
1	1304	4 Light	V	V	HT	V_V_HT	0.231	23.272	1_V_V_HT	V_V_HT	16.7110968666647
1	1305	4 Light	V	V	HT	V_V_HT	0.416	23.782	1_V_V_HT	V_V_HT	16.9402282348141
1	1306	4 Light	V	V	HT	V_V_HT	0.266	24.473	1_V_V_HT	V_V_HT	17.1741642600873
1	1307	4 Light	V	V	HT	V_V_HT	0.503	25.019	1_V_V_HT	V_V_HT	17.4128036242905
1	1308	4 Light	V	V	HT	V_V_HT	0.373	25.455	1_V_V_HT	V_V_HT	17.656035509366
1	1309	4 Light	V	V	HT	V_V_HT	0.364	25.918	1_V_V_HT	V_V_HT	17.9037467217225
1	1310	4 Light	V	V	HT	V_V_HT	0.186	26.46	1_V_V_HT	V_V_HT	18.1558240680208
1	1311	4 Light	V	V	HT	V_V_HT	0.413	26.997	1_V_V_HT	V_V_HT	18.4121521911068
1	1312	5 Dark	V	V	HT	V_V_HT	0.64	27.387	1_V_V_HT	V_V_HT	18.6726049911942
1	1313	5 Dark	V	V	HT	V_V_HT	0.422	27.968	1_V_V_HT	V_V_HT	18.937043848757
1	1314	5 Dark	V	V	HT	V_V_HT	0.3	28.329	1_V_V_HT	V_V_HT	19.2053200400365
1	1315	5 Dark	V	V	HT	V_V_HT	0.522	28.924	1_V_V_HT	V_V_HT	19.4772810260647
1	1316	5 Dark	V	V	HT	V_V_HT	0.35	29.539	1_V_V_HT	V_V_HT	19.7527653198089
1	1317	5 Dark	V	V	HT	V_V_HT	0.688	29.908	1_V_V_HT	V_V_HT	20.0316012190404
1	1318	5 Dark	V	V	HT	V_V_HT	0.357	30.25	1_V_V_HT	V_V_HT	20.3136089620485
1	1319	5 Dark	V	V	HT	V_V_HT	0.532	30.598	1_V_V_HT	V_V_HT	20.5986058565526
1	1320	5 Dark	V	V	HT	V_V_HT	0.762	31.378	1_V_V_HT	V_V_HT	20.8864026323635
1	1321	5 Dark	V	V	HT	V_V_HT	0.457	31.82	1_V_V_HT	V_V_HT	21.1768027614416
1	1322	5 Dark	V	V	HT	V_V_HT	0.697	32.539	1_V_V_HT	V_V_HT	21.4696042062877
1	1323	5 Dark	V	V	HT	V_V_HT	0.651	32.804	1_V_V_HT	V_V_HT	21.764603061429
1	1324	5 Dark	V	V	HT	V_V_HT	0.446	33.239	1_V_V_HT	V_V_HT	22.0615915981682
1	1325	5 Dark	V	V	HT	V_V_HT	0.32	34.024	1_V_V_HT	V_V_HT	22.3603581922947
1	1326	5 Dark	V	V	HT	V_V_HT	0.614	34.529	1_V_V_HT	V_V_HT	22.6606881958801
1	1327	5 Dark	V	V	HT	V_V_HT	0.34	34.999	1_V_V_HT	V_V_HT	22.9623650236703
1	1328	5 Dark	V	V	HT	V_V_HT	0.552	35.405	1_V_V_HT	V_V_HT	23.2651716645213
1	1329	5 Dark	V	V	HT	V_V_HT	0.564	35.773	1_V_V_HT	V_V_HT	23.5688909104984
1	1330	5 Dark	V	V	HT	V_V_HT	0.735	36.246	1_V_V_HT	V_V_HT	23.873306002151
1	1331	5 Dark	V	V	HT	V_V_HT	0.617	36.972	1_V_V_HT	V_V_HT	24.1782014712454
1	1332	5 Dark	V	V	HT	V_V_HT	0.503	37.302	1_V_V_HT	V_V_HT	24.4833639664703
1	1333	5 Dark	V	V	HT	V_V_HT	0.493	37.861	1_V_V_HT	V_V_HT	24.7885830564397
1	1334	5 Dark	V	V	HT	V_V_HT	0.583	38.386	1_V_V_HT	V_V_HT	25.0936520095173
1	1335	5 Dark	V	V	HT	V_V_HT	0.772	39.096	1_V_V_HT	V_V_HT	25.398368543869
1	1336	5 Dark	V	V	HT	V_V_HT	0.952	39.617	1_V_V_HT	V_V_HT	25.7025345705491
1	1337	5 Dark	V	V	HT	V_V_HT	0.754	40.286	1_V_V_HT	V_V_HT	26.005953949897
1	1338	5 Dark	V	V	HT	V_V_HT	0.606	40.747	1_V_V_HT	V_V_HT	26.3084360764255
1	1339	5 Dark	V	V	HT	V_V_HT	0.682	41.212	1_V_V_HT	V_V_HT	26.6097974729334
1	1340	5 Dark	V	V	HT	V_V_HT	0.921	41.844	1_V_V_HT	V_V_HT	26.9098623703304
1	1341	5 Dark	V	V	HT	V_V_HT	0.788	42.311	1_V_V_HT	V_V_HT	27.2084617884658
1	1342	5 Dark	V	V	HT	V_V_HT	0.631	42.584	1_V_V_HT	V_V_HT	27.5054296586045
1	1343	5 Dark	V	V	HT	V_V_HT	0.85	42.74	1_V_V_HT	V_V_HT	27.8006060577476
1	1344	5 Dark	V	V	HT	V_V_HT	0.665	43.153	1_V_V_HT	V_V_HT	28.0938325989331
1	1345	5 Dark	V	V	HT	V_V_HT	0.837	43.839	1_V_V_HT	V_V_HT	28.3849526219344
1	1346	5 Dark	V	V	HT	V_V_HT	0.884	44.554	1_V_V_HT	V_V_HT	28.6738181528026
1	1347	5 Dark	V	V	HT	V_V_HT	0.754	44.829	1_V_V_HT	V_V_HT	28.9602900545235
1	1348	5 Dark	V	V	HT	V_V_HT	0.622	45.383	1_V_V_HT	V_V_HT	29.2442309674341
1	1349	5 Dark	V	V	HT	V_V_HT	0.749	45.549	1_V_V_HT	V_V_HT	29.5255035320985
1	1350	5 Dark	V	V	HT	V_V_HT	0.958	45.528	1_V_V_HT	V_V_HT	29.8039723034921
1	1351	5 Dark	V	V	HT	V_V_HT	0.694	46.093	1_V_V_HT	V_V_HT	30.0795114302142
1	1352	5 Dark	V	V	HT	V_V_HT	0.94	46.222	1_V_V_HT	V_V_HT	30.3520066572877
1	1353	5 Dark	V	V	HT	V_V_HT	0.542	46.292	1_V_V_HT	V_V_HT	30.6213534495691
1	1354	5 Dark	V	V	HT	V_V_HT	0.837	46.728	1_V_V_HT	V_V_HT	30.8874511743479
1	1355	5 Dark	V	V	HT	V_V_HT	0.975	47.239	1_V_V_HT	V_V_HT	31.1502070199281
1	1356	5 Dark	V	V	HT	V_V_HT	0.788	47.588	1_V_V_HT	V_V_HT	31.4095320729424
1	1357	5 Dark	V	V	HT	V_V_HT	0.893	48.35	1_V_V_HT	V_V_HT	31.6653471175298
1	1358	5 Dark	V	V	HT	V_V_HT	0.635	48.999	1_V_V_HT	V_V_HT	31.9175825946517
1	1359	5 Dark	V	V	HT	V_V_HT	0.83	48.823	1_V_V_HT	V_V_HT	32.1661727586828
1	1360	5 Dark	V	V	HT	V_V_HT	0.957	48.84	1_V_V_HT	V_V_HT	32.4110612666855
1	1361	5 Dark	V	V	HT	V_V_HT	0.91	49.246	1_V_V_HT	V_V_HT	32.6522029194539
1	1362	5 Dark	V	V	HT	V_V_HT	0.695	49.63	1_V_V_HT	V_V_HT	32.8895634693633
1	1363	5 Dark	V	V	HT	V_V_HT	0.843	50.078	1_V_V_HT	V_V_HT	33.1231194035732
1	1364	5 Dark	V	V	HT	V_V_HT	0.756	50.673	1_V_V_HT	V_V_HT	33.352857704085
1	1365	5 Dark	V	V	HT	V_V_HT	1.126	50.557	1_V_V_HT	V_V_HT	33.5787755863848
1	1366	5 Dark	V	V	HT	V_V_HT	0.787	50.683	1_V_V_HT	V_V_HT	33.8008802166338
1	1367	5 Dark	V	V	HT	V_V_HT	1.172	50.855	1_V_V_HT	V_V_HT	34.0191868549072
1	1368	5 Dark	V	V	HT	V_V_HT	0.834	51.066	1_V_V_HT	V_V_HT	34.2337138679405
1	1369	5 Dark	V	V	HT	V_V_HT	0.829	51.039	1_V_V_HT	V_V_HT	34.4444856171514
1	1370	5 Dark	V	V	HT	V_V_HT	0.818	50.784	1_V_V_HT	V_V_HT	34.6515293395766
1	1371	5 Dark	V	V	HT	V_V_HT	0.88	50.771	1_V_V_HT	V_V_HT	34.8548777813364
1	1372	5 Dark	V	V	HT	V_V_HT	0.913	51.056	1_V_V_HT	V_V_HT	35.0545650655824
1	1373	5 Dark	V	V	HT	V_V_HT	0.578	50.887	1_V_V_HT	V_V_HT	35.2506253154578
1	1374	5 Dark	V	V	HT	V_V_HT	0.713	51.056	1_V_V_HT	V_V_HT	35.4430937602688
1	1375	5 Dark	V	V	HT	V_V_HT	1.208	51.185	1_V_V_HT	V_V_HT	35.6320110841141
1	1376	5 Dark	V	V	HT	V_V_HT	1.065	50.899	1_V_V_HT	V_V_HT	35.8174232084844
1	1377	5 Dark	V	V	HT	V_V_HT	0.963	51.353	1_V_V_HT	V_V_HT	35.9993779688303
1	1378	5 Dark	V	V	HT	V_V_HT	0.911	51.601	1_V_V_HT	V_V_HT	36.1779275316721
1	1379	5 Dark	V	V	HT	V_V_HT	0.698	51.583	1_V_V_HT	V_V_HT	36.3531281612376
1	1380	5 Dark	V	V	HT	V_V_HT	0.741	51.542	1_V_V_HT	V_V_HT	36.5250369259832
1	1381	5 Dark	V	V	HT	V_V_HT	1.022	51.732	1_V_V_HT	V_V_HT	36.6937114589369
1	1382	5 Dark	V	V	HT	V_V_HT	0.826	51.678	1_V_V_HT	V_V_HT	36.8592116505916
1	1383	5 Dark	V	V	HT	V_V_HT	0.721	51.98	1_V_V_HT	V_V_HT	37.0215979560233
1	1384	5 Dark	V	V	HT	V_V_HT	0.882	52.115	1_V_V_HT	V_V_HT	37.1809308303239
1	1385	5 Dark	V	V	HT	V_V_HT	0.831	51.851	1_V_V_HT	V_V_HT	37.3372707287932
1	1386	5 Dark	V	V	HT	V_V_HT	0.963	51.917	1_V_V_HT	V_V_HT	37.490678106382
1	1387	5 Dark	V	V	HT	V_V_HT	1.102	51.936	1_V_V_HT	V_V_HT	37.6412134181888
1	1388	5 Dark	V	V	HT	V_V_HT	1.201	52.052	1_V_V_HT	V_V_HT	37.7889371112813
1	1389	5 Dark	V	V	HT	V_V_HT	0.388	52.061	1_V_V_HT	V_V_HT	37.9339095119296
1	1390	5 Dark	V	V	HT	V_V_HT	0.752	51.87	1_V_V_HT	V_V_HT	38.0761904163358
1	1391	5 Dark	V	V	HT	V_V_HT	1.023	52.255	1_V_V_HT	V_V_HT	38.2158386145789
1	1392	5 Dark	V	V	HT	V_V_HT	0.887	52.51	1_V_V_HT	V_V_HT	38.3529117436863
1	1393	5 Dark	V	V	HT	V_V_HT	0.941	52.435	1_V_V_HT	V_V_HT	38.4874671942794
1	1394	5 Dark	V	V	HT	V_V_HT	1.178	52.566	1_V_V_HT	V_V_HT	38.6195618850148
1	1395	5 Dark	V	V	HT	V_V_HT	0.656	52.321	1_V_V_HT	V_V_HT	38.7492508468845
1	1396	5 Dark	V	V	HT	V_V_HT	1.078	52.617	1_V_V_HT	V_V_HT	38.8765880257442
1	1397	5 Dark	V	V	HT	V_V_HT	0.926	52.509	1_V_V_HT	V_V_HT	39.0016249155958
1	1398	5 Dark	V	V	HT	V_V_HT	0.817	52.908	1_V_V_HT	V_V_HT	39.1244116543426
1	1399	5 Dark	V	V	HT	V_V_HT	0.655	52.797	1_V_V_HT	V_V_HT	39.2449954032209
1	1400	5 Dark	V	V	HT	V_V_HT	0.666	53.067	1_V_V_HT	V_V_HT	39.3634225794252
1	1401	5 Dark	V	V	HT	V_V_HT	0.775	53.352	1_V_V_HT	V_V_HT	39.4797396004893
1	1402	5 Dark	V	V	HT	V_V_HT	0.916	53.222	1_V_V_HT	V_V_HT	39.5939919116313
1	1403	5 Dark	V	V	HT	V_V_HT	0.681	53.698	1_V_V_HT	V_V_HT	39.7062210714632
1	1404	5 Dark	V	V	HT	V_V_HT	0.834	53.862	1_V_V_HT	V_V_HT	39.8164676666855
1	1405	5 Dark	V	V	HT	V_V_HT	0.966	53.809	1_V_V_HT	V_V_HT	39.9247722838684
1	1406	5 Dark	V	V	HT	V_V_HT	0.598	53.775	1_V_V_HT	V_V_HT	40.0311743646622
1	1407	5 Dark	V	V	HT	V_V_HT	1.208	53.863	1_V_V_HT	V_V_HT	40.1357087710084
1	1408	5 Dark	V	V	HT	V_V_HT	0.87	54.084	1_V_V_HT	V_V_HT	40.238409219229
1	1409	5 Dark	V	V	HT	V_V_HT	0.731	54.112	1_V_V_HT	V_V_HT	40.3393094264857
1	1410	5 Dark	V	V	HT	V_V_HT	0.917	53.99	1_V_V_HT	V_V_HT	40.4384431092782
1	1411	5 Dark	V	V	HT	V_V_HT	0.884	53.617	1_V_V_HT	V_V_HT	40.5358427110651
1	1412	5 Dark	V	V	HT	V_V_HT	0.886	53.768	1_V_V_HT	V_V_HT	40.6315355816759
1	1413	5 Dark	V	V	HT	V_V_HT	0.844	54.153	1_V_V_HT	V_V_HT	40.7255477980194
1	1414	5 Dark	V	V	HT	V_V_HT	0.972	54.369	1_V_V_HT	V_V_HT	40.8179054364879
1	1415	5 Dark	V	V	HT	V_V_HT	0.711	54.403	1_V_V_HT	V_V_HT	40.908634573819
1	1416	5 Dark	V	V	HT	V_V_HT	0.854	54.231	1_V_V_HT	V_V_HT	40.9977612866635
1	1417	5 Dark	V	V	HT	V_V_HT	0.912	53.964	1_V_V_HT	V_V_HT	41.0853116516421
1	1418	5 Dark	V	V	HT	V_V_HT	0.751	53.641	1_V_V_HT	V_V_HT	41.1713104712316
1	1419	5 Dark	V	V	HT	V_V_HT	0.839	54.197	1_V_V_HT	V_V_HT	41.255777450641
1	1420	5 Dark	V	V	HT	V_V_HT	0.766	53.945	1_V_V_HT	V_V_HT	41.3387297855325
1	1421	5 Dark	V	V	HT	V_V_HT	1.295	53.954	1_V_V_HT	V_V_HT	41.4201785211695
1	1422	5 Dark	V	V	HT	V_V_HT	0.95	53.755	1_V_V_HT	V_V_HT	41.5001286293753
1	1423	5 Dark	V	V	HT	V_V_HT	0.768	53.608	1_V_V_HT	V_V_HT	41.5785838731452
1	1424	5 Dark	V	V	HT	V_V_HT	0.887	53.311	1_V_V_HT	V_V_HT	41.6555469081558
1	1425	5 Dark	V	V	HT	V_V_HT	0.881	53.3	1_V_V_HT	V_V_HT	41.7310148982889
1	1426	5 Dark	V	V	HT	V_V_HT	1.083	53.145	1_V_V_HT	V_V_HT	41.8049786209025
1	1427	5 Dark	V	V	HT	V_V_HT	1.064	53.1	1_V_V_HT	V_V_HT	41.8774237123504
1	1428	5 Dark	V	V	HT	V_V_HT	1.233	53.054	1_V_V_HT	V_V_HT	41.9483338707073
1	1429	5 Dark	V	V	HT	V_V_HT	0.718	53.307	1_V_V_HT	V_V_HT	42.0176882590838
1	1430	5 Dark	V	V	HT	V_V_HT	1.088	53.722	1_V_V_HT	V_V_HT	42.0854616714685
1	1431	5 Dark	V	V	HT	V_V_HT	1.165	53.604	1_V_V_HT	V_V_HT	42.1516280380989
1	1432	5 Dark	V	V	HT	V_V_HT	0.783	53.494	1_V_V_HT	V_V_HT	42.2161612897094
1	1433	5 Dark	V	V	HT	V_V_HT	1.054	53.48	1_V_V_HT	V_V_HT	42.2790347392958
1	1434	5 Dark	V	V	HT	V_V_HT	0.877	53.618	1_V_V_HT	V_V_HT	42.3402186775378
1	1435	5 Dark	V	V	HT	V_V_HT	1.155	53.409	1_V_V_HT	V_V_HT	42.3996800869692
1	1436	5 Dark	V	V	HT	V_V_HT	1.031	53.699	1_V_V_HT	V_V_HT	42.4573830471118
1	1437	5 Dark	V	V	HT	V_V_HT	1.051	53.333	1_V_V_HT	V_V_HT	42.5132894922186
1	1438	5 Dark	V	V	HT	V_V_HT	1.132	53.323	1_V_V_HT	V_V_HT	42.5673606661694
1	1439	5 Dark	V	V	HT	V_V_HT	0.726	53.413	1_V_V_HT	V_V_HT	42.6195565063211
1	1440	5 Dark	V	V	HT	V_V_HT	0.619	53.538	1_V_V_HT	V_V_HT	42.6698357229631
1	1441	5 Dark	V	V	HT	V_V_HT	0.649	53.705	1_V_V_HT	V_V_HT	42.7181562253108
1	1442	5 Dark	V	V	HT	V_V_HT	0.977	53.658	1_V_V_HT	V_V_HT	42.7644755495095
1	1443	5 Dark	V	V	HT	V_V_HT	1.106	53.441	1_V_V_HT	V_V_HT	42.8087512037647
1	1444	5 Dark	V	V	HT	V_V_HT	1.098	53.473	1_V_V_HT	V_V_HT	42.8509407053335
1	1445	5 Dark	V	V	HT	V_V_HT	0.865	53.859	1_V_V_HT	V_V_HT	42.8910015716835
1	1446	5 Dark	V	V	HT	V_V_HT	0.791	54.047	1_V_V_HT	V_V_HT	42.9288916104514
1	1447	5 Dark	V	V	HT	V_V_HT	0.835	53.862	1_V_V_HT	V_V_HT	42.9645701483783
1	1448	5 Dark	V	V	HT	V_V_HT	0.878	53.948	1_V_V_HT	V_V_HT	42.9979986661525
1	1449	5 Dark	V	V	HT	V_V_HT	0.944	54.085	1_V_V_HT	V_V_HT	43.0291412073802
1	1450	5 Dark	V	V	HT	V_V_HT	0.5	54.076	1_V_V_HT	V_V_HT	43.0579647821774
1	1451	5 Dark	V	V	HT	V_V_HT	1.032	53.738	1_V_V_HT	V_V_HT	43.0844391397533
1	1452	5 Dark	V	V	HT	V_V_HT	0.688	54.05	1_V_V_HT	V_V_HT	43.1085345898696
1	1453	5 Dark	V	V	HT	V_V_HT	0.794	54.047	1_V_V_HT	V_V_HT	43.130222197201
1	1454	5 Dark	V	V	HT	V_V_HT	0.881	54.127	1_V_V_HT	V_V_HT	43.1494760427592
1	1455	5 Dark	V	V	HT	V_V_HT	0.645	53.958	1_V_V_HT	V_V_HT	43.1662718388424
1	1456	5 Dark	V	V	HT	V_V_HT	0.923	53.645	1_V_V_HT	V_V_HT	43.1805897437802
1	1457	5 Dark	V	V	HT	V_V_HT	0.881	53.515	1_V_V_HT	V_V_HT	43.1924155349632
1	1458	5 Dark	V	V	HT	V_V_HT	0.771	53.225	1_V_V_HT	V_V_HT	43.2017399064754
1	1459	5 Dark	V	V	HT	V_V_HT	0.908	53.516	1_V_V_HT	V_V_HT	43.2085545475902
1	1460	5 Dark	V	V	HT	V_V_HT	1.081	53.457	1_V_V_HT	V_V_HT	43.2128523073555
1	1461	5 Dark	V	V	HT	V_V_HT	0.657	53.155	1_V_V_HT	V_V_HT	43.2146306758435
1	1462	5 Dark	V	V	HT	V_V_HT	0.806	53.307	1_V_V_HT	V_V_HT	43.2138895641973
1	1463	5 Dark	V	V	HT	V_V_HT	0.667	52.934	1_V_V_HT	V_V_HT	43.2106352371286
1	1464	5 Dark	V	V	HT	V_V_HT	0.972	53.32	1_V_V_HT	V_V_HT	43.2048818076903
1	1465	5 Dark	V	V	HT	V_V_HT	0.757	53.02	1_V_V_HT	V_V_HT	43.1966515087326
1	1466	5 Dark	V	V	HT	V_V_HT	0.888	53.058	1_V_V_HT	V_V_HT	43.1859749467681
1	1467	5 Dark	V	V	HT	V_V_HT	0.842	53.326	1_V_V_HT	V_V_HT	43.172889867605
1	1468	5 Dark	V	V	HT	V_V_HT	0.86	52.862	1_V_V_HT	V_V_HT	43.1574354531293
1	1469	5 Dark	V	V	HT	V_V_HT	0.821	52.686	1_V_V_HT	V_V_HT	43.1396508851813
1	1470	5 Dark	V	V	HT	V_V_HT	1.042	53.169	1_V_V_HT	V_V_HT	43.1195769072102
1	1471	5 Dark	V	V	HT	V_V_HT	1.051	53.16	1_V_V_HT	V_V_HT	43.0972620922646
1	1472	5 Dark	V	V	HT	V_V_HT	0.839	52.938	1_V_V_HT	V_V_HT	43.0727629078363
1	1473	5 Dark	V	V	HT	V_V_HT	0.627	52.79	1_V_V_HT	V_V_HT	43.0461390184876
1	1474	5 Dark	V	V	HT	V_V_HT	1.004	52.34	1_V_V_HT	V_V_HT	43.0174565392718
1	1475	5 Dark	V	V	HT	V_V_HT	1.097	52.496	1_V_V_HT	V_V_HT	42.9867831990472
1	1476	5 Dark	V	V	HT	V_V_HT	1.042	52.824	1_V_V_HT	V_V_HT	42.9541867261039
1	1477	5 Dark	V	V	HT	V_V_HT	0.727	52.838	1_V_V_HT	V_V_HT	42.919734849145
1	1478	5 Dark	V	V	HT	V_V_HT	0.837	52.762	1_V_V_HT	V_V_HT	42.8834952966081
1	1479	5 Dark	V	V	HT	V_V_HT	0.976	52.44	1_V_V_HT	V_V_HT	42.8455357968746
1	1480	5 Dark	V	V	HT	V_V_HT	0.757	52.75	1_V_V_HT	V_V_HT	42.805925619499
1	1481	5 Dark	V	V	HT	V_V_HT	0.957	52.358	1_V_V_HT	V_V_HT	42.7647417014156
1	1482	5 Dark	V	V	HT	V_V_HT	1.262	52.467	1_V_V_HT	V_V_HT	42.7220699988774
1	1483	5 Dark	V	V	HT	V_V_HT	0.765	52.498	1_V_V_HT	V_V_HT	42.6780038140392
1	1484	5 Dark	V	V	HT	V_V_HT	0.967	52.442	1_V_V_HT	V_V_HT	42.6326392596441
1	1485	5 Dark	V	V	HT	V_V_HT	0.712	52.576	1_V_V_HT	V_V_HT	42.5860778487265
1	1486	5 Dark	V	V	HT	V_V_HT	0.77	52.425	1_V_V_HT	V_V_HT	42.5384224442481
1	1487	5 Dark	V	V	HT	V_V_HT	0.934	52.158	1_V_V_HT	V_V_HT	42.4897770363288
1	1488	5 Dark	V	V	HT	V_V_HT	0.943	52.047	1_V_V_HT	V_V_HT	42.4402511595666
1	1489	5 Dark	V	V	HT	V_V_HT	1.009	51.748	1_V_V_HT	V_V_HT	42.3899596238497
[truncated: 53,239 more rows]
