# Supplementary material for: Key HPI axis receptors facilitate light adaptive behavior in larval zebrafish
Source: Sci Rep. 2024 Apr 2;14:7759. doi: 10.1038/s41598-024-57707-6 (PMC10987622; doi:10.1038/s41598-024-57707-6)
Supplement: Supplementary file 1 — Supplementary Information. [file 41598_2024_57707_MOESM1_ESM.zip › Supp_Tables_SciRpts/SuppTableS12_mc2r_4x[7.5_4min]_means.csv]

Supplementary Table S12. Locomotor response of mc2r lineage larvae of 4x[7.5 dark + 4-min light] assay:
Mean predicted values by a generalized additive model.
The mean value was computed by the "emmeans" function of the "emmeans" package	which averages all predicted values
of each assay by the treatment condition (i.e.	"V_V_WT")
Columns: xvarF (treatment condition. equivalent to genotype. wildtype	heterozygous	or homozygous)
emmean (mean predicted values for each condition)	SE (standard error of the mean)	df (degrees of freedom)
lower.CL (lower value of the 95% confidence interval of the emmean values)
upper.CL (upper value of the 95% confidence interval of emmean values)	Time (time point when data were recorded)
xvarF	emmean	SE	df	lower.CL	upper.CL	Time
V_V_WT	2.02995928944883	1.14142433862482	95075.7254494627	-0.20721978581021	4.26713836470786	-501
V_V_HT	1.73649146019699	1.13925678842133	95075.7254494627	-0.496439240644457	3.96942216103844	-501
V_V_HM	0.678678249804484	1.13435913729805	95075.7254494627	-1.54465310902177	2.90200960863074	-501
V_V_WT	2.02841728044092	1.13225568343843	95075.7254494627	-0.190791332092585	4.24762589297442	-500
V_V_HT	1.73483231195908	1.1303540107007	95075.7254494627	-0.480649043048141	3.9503136669663	-500
V_V_HM	0.685739650786779	1.12604647777213	95075.7254494627	-1.52129898733795	2.89277828891151	-500
V_V_WT	2.02687527235512	1.12351171684709	95075.7254494627	-0.175195262400512	4.22894580711075	-499
V_V_HT	1.7331731655347	1.12186004234155	95075.7254494627	-0.465660105463804	3.93200643653321	-499
V_V_HM	0.692801052359407	1.11810778704972	95075.7254494627	-1.49867783978117	2.88427994449999	-499
V_V_WT	2.02533326387151	1.11520242845873	95075.7254494627	-0.160451157574931	4.21111768531795	-498
V_V_HT	1.7315140185601	1.11378423639315	95075.7254494627	-0.451490762128336	3.91451879924854	-498
V_V_HM	0.699862453246197	1.11055108501801	95075.7254494627	-1.47680538651778	2.87653029301018	-498
V_V_WT	2.02379125578776	1.10733760361492	95075.7254494627	-0.146578195979345	4.19416070755486	-497
V_V_HT	1.72985487053742	1.10613575182816	95075.7254494627	-0.438158965024638	3.89786870609948	-497
V_V_HM	0.706923853823085	1.1033842200602	95075.7254494627	-1.45569700991605	2.86954471756222	-497
V_V_WT	2.02224924655391	1.09992677647608	95075.7254494627	-0.133595066012674	4.1780935591205	-496
V_V_HT	1.72819572341284	1.09892351108269	95075.7254494627	-0.425682200082593	3.88207364690828	-496
V_V_HM	0.713985255010932	1.09661483543795	95075.7254494627	-1.43536768976344	2.86333819978531	-496
V_V_WT	2.02070723825973	1.09297918195999	95075.7254494627	-0.121519865921855	4.16293434244132	-495
V_V_HT	1.72653657614457	1.0921561566519	95075.7254494627	-0.414077407538911	3.86715055982805	-495
V_V_HM	0.72104665530388	1.09025033509107	95075.7254494627	-1.41583193920592	2.85792524981368	-495
V_V_WT	2.01916604595721	1.08650420199589	95075.7254494627	-0.110370169132363	4.14870226104679	-494
V_V_HT	1.72487771555371	1.08584247589406	95075.7254494627	-0.403361523697465	3.85311695480488	-494
V_V_HM	0.728108190495739	1.08429826193088	95075.7254494627	-1.39710440647241	2.85332078746389	-494
V_V_WT	2.0176297533798	1.08051226713914	95075.7254494627	-0.100162335683884	4.13542184244349	-493
V_V_HT	1.72322058447109	1.07999226241623	95075.7254494627	-0.393552301088878	3.83999347003106	-493
V_V_HM	0.735170531331875	1.07876707126729	95075.7254494627	-1.37920099313141	2.84954205579516	-493
V_V_WT	2.01610392441854	1.07501265806883	95075.7254494627	-0.0909089917136785	4.12311684055075	-492
V_V_HT	1.721567137788	1.07461424805573	95075.7254494627	-0.38466489912645	3.82779917470246	-492
V_V_HM	0.742234569652105	1.07366433685983	95075.7254494627	-1.36213565182799	2.8466047911322	-492
V_V_WT	2.01459680123871	1.07001324213398	95075.7254494627	-0.0826173149735485	4.11181091745097	-491
V_V_HT	1.71992026711889	1.06971586686012	95075.7254494627	-0.376710996846698	3.81655153108449	-491
V_V_HM	0.749301558180058	1.06899656956151	95075.7254494627	-1.34591989103838	2.84452300739849	-491
V_V_WT	2.01311780538746	1.06551888842158	95075.7254494627	-0.0752874272729547	4.10152303804787	-490
V_V_HT	1.71828327030413	1.06530176234328	95075.7254494627	-0.369696397645037	3.80626293825329	-490
V_V_HM	0.756372878256748	1.06476791863967	95075.7254494627	-1.33056046193967	2.84330621845317	-490
V_V_WT	2.01167844221987	1.06153112441317	95075.7254494627	-0.0689108171037174	4.09226770154347	-489
V_V_HT	1.71666015412616	1.06137347356548	95075.7254494627	-0.36362011128017	3.79694041953248	-489
V_V_HM	0.763450092914205	1.06097991767346	95075.7254494627	-1.31605880729797	2.84295899312638	-489
V_V_WT	2.01029110384277	1.05804715041988	95075.7254494627	-0.063469604999828	4.08405181268536	-488
V_V_HT	1.71505522231208	1.05792850237314	95075.7254494627	-0.3584729376716	3.78858338229576	-488
V_V_HM	0.770534804514874	1.05763066432809	95075.7254494627	-1.30240959619573	2.84347920522547	-488
V_V_WT	2.00896997390933	1.05505963552431	95075.7254494627	-0.0589352387911015	4.07687518660976	-487
V_V_HT	1.71347336729646	1.05496012677834	95075.7254494627	-0.354236809362813	3.78118354395572	-487
V_V_HM	0.77762859581037	1.05471466991853	95075.7254494627	-1.28960048811935	2.84485767974009	-487
V_V_WT	2.00773102995886	1.05255621832257	95075.7254494627	-0.0552675127233657	4.07072957264109	-486
V_V_HT	1.7119200530279	1.05245692660426	95075.7254494627	-0.350883878984979	3.77472398504079	-486
V_V_HM	0.784732917625831	1.05222243958585	95075.7254494627	-1.27761142242528	2.84707725767694	-486
V_V_WT	2.00659162242227	1.05051916633783	95075.7254494627	-0.0524143209073182	4.06559756575186	-485
V_V_HT	1.71040116292074	1.05040245122348	95075.7254494627	-0.34837602007603	3.76917834591751	-485
V_V_HM	0.791848970438465	1.05014016168849	95075.7254494627	-1.26641412797164	2.85011206884857	-485
V_V_WT	2.005570037597	1.04892535904876	95075.7254494627	-0.050312061079528	4.06145213627352	-484
V_V_HT	1.70892284195548	1.04877518791685	95075.7254494627	-0.346664922963966	3.76451060687492	-484
V_V_HM	0.798977573654724	1.04844965046654	95075.7254494627	-1.25597214146377	2.85392728877322	-484
V_V_WT	2.00468506547568	1.04774653427285	95075.7254494627	-0.0488865496823014	4.05825668063365	-483
V_V_HT	1.70749135360515	1.0475487753023	95075.7254494627	-0.345692656158497	3.76067536336879	-483
V_V_HM	0.806119154181005	1.04712849579322	95075.7254494627	-1.24624111239471	2.85847942075672	-483
V_V_WT	2.00395554049226	1.04694971160556	95075.7254494627	-0.0480543110536753	4.05596539203819	-482
V_V_HT	1.70611295555896	1.0466923842367	95075.7254494627	-0.345392537191024	3.75761844830894	-482
V_V_HM	0.813273941980427	1.04615035928304	95075.7254494627	-1.23716918785721	2.86371707181807	-482
V_V_WT	2.00340010065151	1.0464980080996	95075.7254494627	-0.0477244170202806	4.0545246183233	-481
V_V_HT	1.70479378490764	1.04617146765891	95075.7254494627	-0.345690717113171	3.75527828692846	-481
V_V_HM	0.820441689638329	1.04548559119802	95075.7254494627	-1.22869850210751	2.86958188138417	-481
V_V_WT	2.00303734144458	1.04635114399553	95075.7254494627	-0.047799324208107	4.05387400709727	-480
V_V_HT	1.70353995661091	1.04594822561269	95075.7254494627	-0.346506993469192	3.75358690669102	-480
V_V_HM	0.827622035905918	1.04510161209304	95075.7254494627	-1.22076556104242	2.87600963285426	-480
V_V_WT	2.00288561919206	1.04646625683638	95075.7254494627	-0.048176666355114	4.05394790473923	-479
V_V_HT	1.70235749135801	1.04598235880611	95075.7254494627	-0.347756359403569	3.75247134211958	-479
V_V_HM	0.834814453980258	1.04496354200346	95075.7254494627	-1.21330252712008	2.88293143508059	-479
V_V_WT	2.00296206757883	1.04679955088052	95075.7254494627	-0.0487534706073673	4.05467760576502	-478
V_V_HT	1.70125194118263	1.0462325961934	95075.7254494627	-0.349352372089464	3.75185625445473	-478
V_V_HM	0.84201759780693	1.04503547814715	95075.7254494627	-1.20624037733914	2.890275572953	-478
V_V_WT	2.00328241796477	1.04730746124195	95075.7254494627	-0.0494286189104418	4.05599345483998	-477
V_V_HT	1.70022832984068	1.04665777794379	95075.7254494627	-0.351209334958075	3.75166599463944	-477
V_V_HM	0.849229263929864	1.04528140902955	95075.7254494627	-1.1995107330248	2.89796926088453	-477
V_V_WT	2.00386211308595	1.04794661732518	95075.7254494627	-0.0501016626409112	4.05782588881281	-476
V_V_HT	1.69929157682262	1.04721683059892	95075.7254494627	-0.353241824994971	3.7518249786402	-476
V_V_HM	0.856447077450504	1.04566520958188	95075.7254494627	-1.19304516434045	2.90593931924146	-476
V_V_WT	2.00471659757429	1.04867422427253	95075.7254494627	-0.0506732797193186	4.06010647486789	-475
V_V_HT	1.69844659909161	1.04786912923019	95075.7254494627	-0.355365300826383	3.7522584990096	-475
V_V_HM	0.863668664038514	1.04615096031616	95075.7254494627	-1.18677564381738	2.91411297189441	-475
V_V_WT	2.00586081902699	1.0494490743556	95075.7254494627	-0.0510477558566831	4.06276939391065	-474
V_V_HT	1.69769814644776	1.04857544488859	95075.7254494627	-0.357498124346191	3.7528944172417	-474
V_V_HM	0.870891442295985	1.04670375978757	95075.7254494627	-1.18063634640785	2.92241923099982	-474
V_V_WT	2.00730778364217	1.05023348625285	95075.7254494627	-0.0511382298815533	4.06575379716589	-473
V_V_HT	1.69705031442053	1.04929975654488	95075.7254494627	-0.359565599206134	3.7536662280472	-473
V_V_HM	0.878112035280651	1.04729127007764	95075.7254494627	-1.17456726709165	2.93079133765295	-473
V_V_WT	2.00906943604675	1.05099320057054	95075.7254494627	-0.0508656091343545	4.06900448122786	-472
V_V_HT	1.69650684676015	1.05000916878275	95075.7254494627	-0.361499507003967	3.75451320052428	-472
V_V_HM	0.885326655923514	1.04788367507914	95075.7254494627	-1.1685137536975	2.93916706554453	-472
V_V_WT	2.01115546430904	1.05169890525472	95075.7254494627	-0.0501627542453114	4.0724736828634	-471
V_V_HT	1.69607076071365	1.05067534536996	95075.7254494627	-0.363241291791001	3.7553828132183	-471
V_V_HM	0.892530708172536	1.04845491916171	95075.7254494627	-1.16242933353019	2.94749074987526	-471
V_V_WT	2.01357498876984	1.05232517096512	95075.7254494627	-0.0489707036480445	4.07612068118772	-470
V_V_HT	1.69574488776271	1.05127353328911	95075.7254494627	-0.364739606445264	3.75622938197069	-470
V_V_HM	0.899719389885512	1.04898191009892	95075.7254494627	-1.15627354822365	2.95571232799468	-470
V_V_WT	2.0163371284907	1.05285019190771	95075.7254494627	-0.0472375991659577	4.07991185614735	-469
V_V_HT	1.69553206193089	1.0517823330588	95075.7254494627	-0.365949674196421	3.75701379805821	-469
V_V_HM	0.90688790201736	1.04944434709269	95075.7254494627	-1.15001140748331	2.96378721151803	-469
V_V_WT	2.01945100590707	1.05325599857437	95075.7254494627	-0.0449190983264871	4.08382111014062	-468
V_V_HT	1.69543511578766	1.05218390728171	95075.7254494627	-0.366833701373657	3.75770393294897	-468
V_V_HM	0.914031443142648	1.04982491779014	95075.7254494627	-1.14361378071447	2.97167666699976	-468
V_V_WT	2.02292505536067	1.05352921717608	95075.7254494627	-0.0419805543094127	4.08783066503076	-467
V_V_HT	1.69545668773733	1.05246470067609	95075.7254494627	-0.367362481370332	3.75827585684499	-467
V_V_HM	0.9211450417991	1.05010993306776	95075.7254494627	-1.13705880884881	2.97934889244701	-467
V_V_WT	2.02676496788529	1.05366281830011	95075.7254494627	-0.0384024985097633	4.09193243428035	-466
V_V_HT	1.69559864062236	1.05261708950931	95075.7254494627	-0.367519208912416	3.75871649015713	-466
V_V_HM	0.928223035931637	1.05029076466327	95075.7254494627	-1.13033524264281	2.98678131450608	-466
V_V_WT	2.03097504510248	1.05365499254982	95075.7254494627	-0.034177082908589	4.09612717311355	-465
V_V_HT	1.6958624532318	1.05263834437729	95075.7254494627	-0.367297055609059	3.75902196207265	-465
V_V_HM	0.935259445523869	1.05036298643238	95075.7254494627	-1.12344038691898	2.99395927796672	-465
V_V_WT	2.03555606821332	1.05351048748839	95075.7254494627	-0.0293128314761155	4.10042496790276	-464
V_V_HT	1.6962486828758	1.052531901797	95075.7254494627	-0.366702199685347	3.75919956543696	-464
V_V_HM	0.942247575314248	1.05032750280988	95075.7254494627	-1.11638270962108	3.00087786024958	-464
V_V_WT	2.04050530057621	1.05324006188194	95075.7254494627	-0.023833567916498	4.10484416906891	-463
V_V_HT	1.69675697926633	1.05230687346515	95075.7254494627	-0.36575285025405	3.75926680878672	-463
V_V_HM	0.949180063473335	1.0501901675473	95075.7254494627	-1.10918104586679	3.00754117281346	-463
V_V_WT	2.04581860155618	1.05285839210288	95075.7254494627	-0.0177721983922865	4.10940940150464	-462
V_V_HT	1.69738665586769	1.05197609632722	95075.7254494627	-0.364474854121983	3.75924816585737	-462
V_V_HM	0.956049325707049	1.04996013274198	95075.7254494627	-1.10186091795969	3.01395956937379	-462
V_V_WT	2.05148837749574	1.05238467394663	95075.7254494627	-0.0111739401075783	4.11415069509907	-461
V_V_HT	1.69813622844331	1.05155672164118	95075.7254494627	-0.362903311801588	3.7591757686882	-461
V_V_HM	0.962847328644663	1.04965040319696	95075.7254494627	-1.0944558485406	3.02015050582993	-461
V_V_WT	2.05750294641421	1.05184194119278	95075.7254494627	-0.00409562099622507	4.11910151382465	-460
V_V_HT	1.6990033177993	1.05106960009552	95075.7254494627	-0.361081469605496	3.7590881052041	-460
V_V_HM	0.96956560376362	1.04927735424314	95075.7254494627	-1.0870064015995	3.02613760912674	-460
V_V_WT	2.0638472854924	1.05125543564329	95075.7254494627	0.00339826247000907	4.12429630851479	-459
V_V_HT	1.69998484838229	1.05053776944796	95075.7254494627	-0.35905755683733	3.75902725360192	-459
V_V_HM	0.976195404807768	1.04885946225841	95075.7254494627	-1.07955753688874	3.03194834650427	-459
V_V_WT	2.0705057089453	1.05065019065967	95075.7254494627	0.011242959394524	4.12976845849609	-458
V_V_HT	1.70107760911767	1.04998418501287	95075.7254494627	-0.356879776733903	3.75903499496924	-458
V_V_HM	0.982727934402639	1.04841534614493	95075.7254494627	-1.07215454462503	3.03761041343031	-458
V_V_WT	2.07746194022207	1.05005028274466	95075.7254494627	0.0193750035474825	4.13554887689666	-457
V_V_HT	1.7022782955577	1.04943102614693	95075.7254494627	-0.354594905036647	3.75915149615205	-457
V_V_HM	0.989154414640751	1.04796318692	95075.7254494627	-1.06484183730864	3.04315066659014	-457
V_V_WT	2.08469679455213	1.04947908007869	95075.7254494627	0.0277294087831801	4.14166418032108	-456
V_V_HT	1.70358316366828	1.04889995713806	95075.7254494627	-0.352249147544308	3.75941547488087	-456
V_V_HM	0.995466191891232	1.04752100646174	95075.7254494627	-1.05766339125216	3.04859577503462	-456
V_V_WT	2.09218775563119	1.04895842213919	95075.7254494627	0.0362408536632284	4.14813465759916	-455
V_V_HT	1.70498801982299	1.04841136966558	95075.7254494627	-0.349886665349147	3.75986270499512	-455
V_V_HM	1.00165487753214	1.04710603985941	95075.7254494627	-1.05066137566176	3.05397113072604	-455
V_V_WT	2.09990967798772	1.0485074210037	95075.7254494627	0.0448467332555476	4.15497262271989	-454
V_V_HT	1.7064883649327	1.04798325571843	95075.7254494627	-0.347547221639577	3.76052395150497	-454
V_V_HM	1.00771240149475	1.04673376158955	95075.7254494627	-1.04387419040903	3.05929899339853	-454
V_V_WT	2.1078364625853	1.04814118122271	95075.7254494627	0.0534913437718765	4.16218158139872	-453
V_V_HT	1.70807961949886	1.0476299893508	95075.7254494627	-0.345263568901311	3.76142280789903	-453
V_V_HM	1.01363088237506	1.04641680429077	95075.7254494627	-1.03733447672984	3.06459624147996	-453
V_V_WT	2.11594026750206	1.04787068769848	95075.7254494627	0.0621253130034556	4.16975522200067	-452
V_V_HT	1.70975711157606	1.04736222297571	95075.7254494627	-0.343061257691457	3.76257548084357	-452
V_V_HM	1.01940290649909	1.04616487502929	95075.7254494627	-1.03106867404061	3.06987448703879	-452
V_V_WT	2.12419281938499	1.04770201661083	95075.7254494627	0.0707084583520508	4.17767718041792	-451
V_V_HT	1.71151614987793	1.04718612463481	95075.7254494627	-0.340957068589715	3.76398936834557	-451
V_V_HM	1.0250211787617	1.04598405634801	95075.7254494627	-1.02509599916322	3.07513835668661	-451
V_V_WT	2.13256555020595	1.04763627530851	95075.7254494627	0.0792100413982024	4.1859210590137	-450
V_V_HT	1.7133520664684	1.04710330772042	95075.7254494627	-0.338958831763309	3.76566296470011	-450
V_V_HM	1.03047858654403	1.04587672136867	95075.7254494627	-1.01942821600891	3.08038538909697	-450
V_V_WT	2.14102873774574	1.0476701979469	95075.7254494627	0.0876067409420758	4.19445073454941	-449
V_V_HT	1.715260314227	1.04711137873676	95075.7254494627	-0.337066403107449	3.76758703156144	-449
V_V_HM	1.03576875748755	1.04584198878703	95075.7254494627	-1.01406996958965	3.08560748456475	-449
V_V_WT	2.14955218367085	1.04779607889722	95075.7254494627	0.095883461597253	4.20322090574444	-448
V_V_HT	1.71723642811063	1.04720384812507	95075.7254494627	-0.335271528201828	3.7697443844231	-448
V_V_HM	1.04088572186781	1.04587559635267	95075.7254494627	-1.00901887566623	3.09079031940184	-448
V_V_WT	2.15810482695895	1.04800280962662	95075.7254494627	0.104030914942972	4.21217873897494	-447
V_V_HT	1.71927625232966	1.04737107776016	95075.7254494627	-0.333559472217392	3.77211197687672	-447
V_V_HM	1.04582463518411	1.04597067333528	95075.7254494627	-1.00426631218393	3.09591558255215	-447
V_V_WT	2.16665484397094	1.04827677426763	95075.7254494627	0.112043964289649	4.22126572365223	-446
V_V_HT	1.72137607417604	1.04760108867452	95075.7254494627	-0.331910469218377	3.77466261757045	-446
V_V_HM	1.05058207667593	1.0461183771437	95075.7254494627	-0.999798368522447	3.10096252187431	-446
V_V_WT	2.17516997720588	1.04860268100614	95075.7254494627	0.119920323922865	4.2304196304889	-445
V_V_HT	1.72353268958513	1.04788030761042	95075.7254494627	-0.330301119834448	3.7773664990047	-445
V_V_HM	1.05515613123058	1.04630847392835	95075.7254494627	-0.995596901562521	3.10590916402368	-445
V_V_WT	2.18361784328763	1.04896414162241	95075.7254494627	0.127659731195829	4.23957595537943	-444
V_V_HT	1.72574337054666	1.04819408337639	95075.7254494627	-0.32870543590268	3.780192176996	-444
V_V_HM	1.05954618565979	1.04652973077364	95075.7254494627	-0.99164050810215	3.11073287942173	-444
V_V_WT	2.19196613965321	1.0493435647337	95075.7254494627	0.135264362461132	4.24866791684529	-443
V_V_HT	1.72800559993445	1.04852657235175	95075.7254494627	-0.327094881228014	3.78310608109691	-443
V_V_HM	1.0637521665678	1.04676978696838	95075.7254494627	-0.987905034679907	3.1154093678155	-443
V_V_WT	2.20018295926845	1.04972348581975	95075.7254494627	0.142736540951075	4.25762937758583	-442
V_V_HT	1.73031731769073	1.04886195991078	95075.7254494627	-0.325440519376773	3.78607515475823	-442
V_V_HM	1.06777511151963	1.04701615625629	95075.7254494627	-0.984364970806606	3.11991519384587	-442
V_V_WT	2.20823671051789	1.05008657954271	95075.7254494627	0.150078632520699	4.26639478851509	-441
V_V_HT	1.73267670444436	1.04918446544991	95075.7254494627	-0.32371323991173	3.78906664880045	-441
V_V_HM	1.07161661717183	1.04725621562358	95075.7254494627	-0.980993978858332	3.124227213202	-441
V_V_WT	2.21609691453205	1.05041748537481	95075.7254494627	0.157290264764995	4.27490356429909	-440
V_V_HT	1.73508257042958	1.04948002779947	95075.7254494627	-0.321886672861608	3.79205181372076	-440
V_V_HM	1.07527968399399	1.04747860450714	95075.7254494627	-0.9777667917875	3.12832615977548	-440
V_V_WT	2.2237346913748	1.05070391964785	95075.7254494627	0.164366633601632	4.28310274914797	-439
V_V_HT	1.73753448956399	1.04973733534656	95075.7254494627	-0.319939073672698	3.79500805280069	-439
V_V_HM	1.07876898787207	1.0476740842723	95075.7254494627	-0.974660626086393	3.13219860183053	-439
V_V_WT	2.23112271170837	1.05093679051556	95075.7254494627	0.171298229610906	4.29094719380583	-438
V_V_HT	1.74003267340186	1.04994793800983	95075.7254494627	-0.317853668724789	3.79791901552852	-438
V_V_HM	1.08209057467546	1.0478356383978	95075.7254494627	-0.971655683581579	3.1358368329325	-438
V_V_WT	2.23823439039902	1.05110916525995	95075.7254494627	0.178072055709677	4.29839672508837	-437
V_V_HT	1.74257759019417	1.0501052987911	95075.7254494627	-0.315617177322756	3.8007723577111	-437
V_V_HM	1.0852510223619	1.04795768999062	95075.7254494627	-0.968734455666726	3.13923650039052	-437
V_V_WT	2.2450448377099	1.0512173310046	95075.7254494627	0.184670499357768	4.30541917606204	-436
V_V_HT	1.74517019943272	1.05020578467236	95075.7254494627	-0.313221519299739	3.80356191816518	-436
V_V_HM	1.08825792547428	1.04803694456602	95075.7254494627	-0.965882890645272	3.14239874159383	-436
V_V_WT	2.25153010180992	1.05125990123423	95075.7254494627	0.191072326278689	4.31198787734115	-435
V_V_HT	1.74781169581387	1.0502478490752	95075.7254494627	-0.310662468682763	3.8062858603105	-435
V_V_HM	1.09111935595394	1.0480717219894	95075.7254494627	-0.963089623530661	3.14532833543855	-435
V_V_WT	2.25766830934083	1.05123870616324	95075.7254494627	0.197252075914253	4.3180845427674	-434
V_V_HT	1.75050372204921	1.05023287006689	95075.7254494627	-0.307941083756844	3.80894852785527	-434
V_V_HM	1.09384428197693	1.04806268105958	95075.7254494627	-0.960346977385262	3.14803554133912	-434
V_V_WT	2.26343870802727	1.05115767993699	95075.7254494627	0.203181285107689	4.32369613094684	-433
V_V_HT	1.75324812246696	1.05016413015844	95075.7254494627	-0.305061953879067	3.81155819881298	-433
V_V_HM	1.0964420812903	1.0480119835978	95075.7254494627	-0.957649811607714	3.15053397418831	-433
V_V_WT	2.26882360482747	1.05102401571716	95075.7254494627	0.208828162299919	4.32881904735503	-432
V_V_HT	1.75604719162359	1.05004790703514	95075.7254494627	-0.30203508868663	3.8141294719338	-432
V_V_HM	1.09892301778216	1.0479242439911	95075.7254494627	-0.954996906457449	3.15284294202177	-432
V_V_WT	2.27380847932456	1.05084774209023	95075.7254494627	0.214158531155543	4.33345842749359	-431
V_V_HT	1.75890363620089	1.04989309894909	95075.7254494627	-0.298875221973438	3.81668249437521	-431
V_V_HM	1.10129817947156	1.04780624730318	95075.7254494627	-0.952390472565198	3.15498683150832	-431
V_V_WT	2.27837945658634	1.05063941352916	95075.7254494627	0.219137830092135	4.33762108308055	-430
V_V_HT	1.7618202462225	1.04970908655902	95075.7254494627	-0.295597949703152	3.81923844214815	-430
V_V_HM	1.1035788111684	1.04766516190918	95075.7254494627	-0.949833315057057	3.15699093739387	-430
V_V_WT	2.28252340165491	1.05040968823249	95075.7254494627	0.223732034200549	4.34131476910928	-429
V_V_HT	1.76479984306647	1.04950535174495	95075.7254494627	-0.292219034877686	3.82181872101063	-429
V_V_HM	1.10577623279641	1.04750823821181	95075.7254494627	-0.947328324718381	3.1588807903112	-429
V_V_WT	2.28623014644985	1.05017016826746	95075.7254494627	0.22790823547694	4.34455205742275	-428
V_V_HT	1.76784539840189	1.04929228063553	95075.7254494627	-0.288755862525175	3.82444665932895	-428
V_V_HM	1.10790206682758	1.04734352564779	95075.7254494627	-0.944879655884065	3.16068378953922	-428
V_V_WT	2.28949026460274	1.04993169550259	95075.7254494627	0.23163575761058	4.3473447715949	-427
V_V_HT	1.77095991938871	1.04907958065624	95075.7254494627	-0.285224451932194	3.82714429070962	-427
V_V_HM	1.10996801358311	1.04717854025442	95075.7254494627	-0.942490339582887	3.1624263667491	-427
V_V_WT	2.2922951385755	1.04970398011715	95075.7254494627	0.23488695121942	4.34970332593159	-426
V_V_HT	1.77414639311874	1.04887594405056	95075.7254494627	-0.281638852708025	3.82993163894551	-426
V_V_HM	1.11198574941079	1.04701999720886	95075.7254494627	-0.940161861139997	3.16413335996158	-426
V_V_WT	2.29463940142682	1.04949637907174	95075.7254494627	0.237638109822892	4.35164069303075	-425
V_V_HT	1.77740774291355	1.04868979480203	95075.7254494627	-0.278012652445604	3.8328281382727	-425
V_V_HM	1.11396686976989	1.04687448362781	95075.7254494627	-0.937895535771971	3.16582927531175	-425
V_V_WT	2.29651849837155	1.04931645401516	95075.7254494627	0.239869857887858	4.35316713885524	-424
V_V_HT	1.7807468781775	1.04852794020874	95075.7254494627	-0.274356283969515	3.83585004032452	-424
V_V_HM	1.1159229505861	1.04674730778807	95075.7254494627	-0.935690191716899	3.16753609288911	-424
V_V_WT	2.29792787187707	1.04916941353476	95075.7254494627	0.241567429108159	4.35428831464598	-423
V_V_HT	1.78416670471693	1.04839505089605	95075.7254494627	-0.270675995847488	3.83900940528134	-423
V_V_HM	1.11786556589406	1.04664205842658	95075.7254494627	-0.93354128882489	3.169272420613	-423
V_V_WT	2.29886296624197	1.0490580256646	95075.7254494627	0.24272084246619	4.35500509001775	-422
V_V_HT	1.78767012939105	1.04829358167986	95075.7254494627	-0.266973692632256	3.84231395141435	-422
V_V_HM	1.11980629151815	1.04656054263582	95075.7254494627	-0.931440793152783	3.17105337618907	-422
V_V_WT	2.29931922461675	1.04898262235676	95075.7254494627	0.243324890490105	4.3553135587434	-421
V_V_HT	1.79126006000969	1.04822377682791	95075.7254494627	-0.263246945276102	3.84576706529549	-421
V_V_HM	1.12175670109276	1.04650279315127	95075.7254494627	-0.929377195227366	3.17289059741289	-421
V_V_WT	2.29929295230665	1.04894151401515	95075.7254494627	0.243379190074734	4.35520671453857	-420
V_V_HT	1.79493927526983	1.04818406076452	95075.7254494627	-0.259489886971128	3.84936843751079	-420
V_V_HM	1.12372814656324	1.0464674090769	95075.7254494627	-0.927336397362593	3.17479269048908	-420
V_V_WT	2.2987847562511	1.04893242477336	95075.7254494627	0.242888808832544	4.35468070366966	-419
V_V_HT	1.79870988890181	1.04817239143884	95075.7254494627	-0.255696401589924	3.85311617939354	-419
V_V_HM	1.12573083569206	1.04645273564949	95075.7254494627	-0.925304948478396	3.17676661986252	-419
V_V_WT	2.29780037967783	1.04895298693573	95075.7254494627	0.241864130648529	4.35373662870713	-418
V_V_HT	1.80257313424431	1.04818671824982	95075.7254494627	-0.251861236638438	3.85700750512706	-418
V_V_HM	1.12777344219784	1.04645725056061	95075.7254494627	-0.923271191148473	3.17881807554414	-418
V_V_WT	2.29635066090665	1.04900092701396	95075.7254494627	0.240320449854412	4.3523808719589	-417
V_V_HT	1.80652926503896	1.04822514443817	95075.7254494627	-0.247980420747814	3.86103895082574	-417
V_V_HM	1.12986293402773	1.04647968455638	95075.7254494627	-0.921225669702088	3.18095153775754	-417
V_V_WT	2.29445063851175	1.04907391199135	95075.7254494627	0.238277377711299	4.3506238993122	-416
V_V_HT	1.81057765362486	1.04828576747666	95075.7254494627	-0.244050852646633	3.86520615989636	-416
V_V_HM	1.13200473300432	1.04651885831859	95075.7254494627	-0.919160650866014	3.18317011687464	-416
V_V_WT	2.29211699906417	1.04916869711372	95075.7254494627	0.235757960472558	4.34847603765578	-415
V_V_HT	1.81471728831903	1.0483658629405	95075.7254494627	-0.240068204175434	3.86950278081349	-415
V_V_HM	1.13420357894885	1.04657295031855	95075.7254494627	-0.91706782464295	3.18547498254065	-415
V_V_WT	2.28937043217529	1.04928233663078	95075.7254494627	0.232788661387525	4.34595220296305	-414
V_V_HT	1.81894610219947	1.04846300834408	95075.7254494627	-0.23602979421121	3.87392199861014	-414
V_V_HM	1.13646234837844	1.04664044557732	95075.7254494627	-0.914941345173787	3.18786604193066	-414
V_V_WT	2.28623557520372	1.0494123683948	95075.7254494627	0.229398943597122	4.34307220681032	-413
V_V_HT	1.82326095125497	1.04857524092654	95075.7254494627	-0.231934919775618	3.87845682228556	-413
V_V_HM	1.13878198729743	1.04672024506203	95075.7254494627	-0.912778112361953	3.19034208695681	-413
V_V_WT	2.28273784574451	1.04955546267505	95075.7254494627	0.22562075093177	4.33985494055724	-412
V_V_HT	1.82765846563656	1.04869978037208	95075.7254494627	-0.22778150132941	3.88309843260253	-412
V_V_HM	1.14116304630951	1.04681054714636	95075.7254494627	-0.910574044436084	3.1929001370551	-412
V_V_WT	2.27890336822563	1.04970750898929	95075.7254494627	0.221488264319197	4.33631847213206	-411
V_V_HT	1.83213503555377	1.04883310119353	95075.7254494627	-0.223566238747212	3.88783630985476	-411
V_V_HM	1.14360563477268	1.0469088938714	95075.7254494627	-0.908324214465907	3.19553548401126	-411
V_V_WT	2.27476107347459	1.0498649189647	95075.7254494627	0.217037447757899	4.33248469919129	-410
V_V_HT	1.83668606369028	1.04897213955892	95075.7254494627	-0.21928772426859	3.89265985164916	-410
V_V_HM	1.1461080668565	1.04701318396498	95075.7254494627	-0.906026189811663	3.19824232352466	-410
V_V_WT	2.27034122772266	1.05002396326118	95075.7254494627	0.212305876944501	4.32837657850082	-409
V_V_HT	1.84130645327647	1.04911366640644	95075.7254494627	-0.21494472573771	3.89755763229066	-409
V_V_HM	1.14866773850329	1.04712112310083	95075.7254494627	-0.90367807767692	3.2010135546835	-409
V_V_WT	2.26567662926415	1.05018170717548	95075.7254494627	0.207332102159191	4.32402115636911	-408
V_V_HT	1.84599008932039	1.04925515149138	95075.7254494627	-0.210538398894922	3.9025185775357	-408
V_V_HM	1.15128015536649	1.04723094378017	95075.7254494627	-0.901280908130199	3.20384121886319	-408
V_V_WT	2.26080071310719	1.05033480431963	95075.7254494627	0.202156117293542	4.31944530892085	-407
V_V_HT	1.85073060146287	1.04939363655625	95075.7254494627	-0.206069315947413	3.90753051887315	-407
V_V_HM	1.15394035418652	1.04734044173804	95075.7254494627	-0.898835324096131	3.20671603246918	-407
V_V_WT	2.25574691084929	1.0504791086151	95075.7254494627	0.196819480213053	4.31467434148553	-406
V_V_HT	1.85552161544129	1.04952537221535	95075.7254494627	-0.201536502403341	3.91257973328592	-406
V_V_HM	1.15664336835474	1.04744666373689	95075.7254494627	-0.896340503870447	3.20962724057993	-406
V_V_WT	2.25054865569407	1.05060975688812	95075.7254494627	0.191365155888171	4.30973215549997	-405
V_V_HT	1.86035676395731	1.04964589333352	95075.7254494627	-0.196937573945515	3.91765110186013	-405
V_V_HM	1.15938423152373	1.04754596798499	95075.7254494627	-0.893794275929042	3.2125627389765	-405
V_V_WT	2.24523937926482	1.05072131155706	95075.7254494627	0.185837233542008	4.30464152498763	-404
V_V_HT	1.86522967249933	1.04975015080231	95075.7254494627	-0.192269008888856	3.92272835388751	-404
V_V_HM	1.1621579792435	1.04763413296546	95075.7254494627	-0.891193330595559	3.21550928908256	-404
V_V_WT	2.23985251660519	1.05080796289444	95075.7254494627	0.180280535219815	4.29942449799056	-403
V_V_HT	1.87013397244979	1.04983269916741	95075.7254494627	-0.187526502820693	3.92779444772026	-403
V_V_HM	1.16495964638735	1.04770651426669	95075.7254494627	-0.888533530001309	3.21845282277601	-403
V_V_WT	2.23442182043119	1.05086423111852	95075.7254494627	0.174739553949159	4.29410408691323	-402
V_V_HT	1.87506306246728	1.04988834932058	95075.7254494627	-0.182706486487702	3.93283261142227	-402
V_V_HM	1.16778379838529	1.04775859482759	95075.7254494627	-0.885811455326535	3.22137905209712	-402
V_V_WT	2.22898234199587	1.05088653818697	95075.7254494627	0.169256353906481	4.28870833008525	-401
V_V_HT	1.88000942725061	1.0499136311528	95075.7254494627	-0.177809673815813	3.93782852831703	-401
V_V_HM	1.17062313245148	1.04778722180435	95075.7254494627	-0.883028229818082	3.22427449472105	-401
V_V_WT	2.22356967256738	1.05087248143594	95075.7254494627	0.163871235554489	4.28326810958027	-400
V_V_HT	1.88496511776218	1.04990612282945	95075.7254494627	-0.172839267073567	3.94276950259792	-400
V_V_HM	1.1734694345026	1.04779004654964	95075.7254494627	-0.880187464236476	3.22712633324168	-400
V_V_WT	2.21822045607049	1.05082222388034	95075.7254494627	0.158620523310531	4.27782038883045	-399
V_V_HT	1.88992117490634	1.04986574995837	95075.7254494627	-0.167804079548761	3.94764642936144	-399
V_V_HM	1.17631231416932	1.04776663238817	95075.7254494627	-0.87729869307232	3.22992332141095	-399
V_V_WT	2.2129723433928	1.05073880877025	95075.7254494627	0.153535903325733	4.27240878345987	-398
V_V_HT	1.89486750488791	1.04979508826453	95075.7254494627	-0.16271925342904	3.95245426320486	-398
V_V_HM	1.17913885940548	1.04771872709899	95075.7254494627	-0.874378253999369	3.23265597281034	-398
V_V_WT	2.20786367260693	1.05062785774127	95075.7254494627	0.148644695329134	4.26708264988473	-397
V_V_HT	1.89979297382002	1.04969909512219	95075.7254494627	-0.157605638999986	3.95719158664002	-397
V_V_HM	1.18193376438118	1.04765005675372	95075.7254494627	-0.8714487559067	3.23531628466907	-397
V_V_WT	2.20293313945891	1.05049674709123	95075.7254494627	0.143971137604607	4.26189514131321	-396
V_V_HT	1.90468565250599	1.04958435523376	95075.7254494627	-0.152488071402151	3.96185937641412	-396
V_V_HM	1.18467982858901	1.04756570850027	95075.7254494627	-0.868537370055321	3.23789702723334	-396
V_V_WT	2.19821950001509	1.05035268515378	95075.7254494627	0.13953985796432	4.25689914206587	-395
V_V_HT	1.9095334616085	1.04945729760359	95075.7254494627	-0.147391230750233	3.96645815396724	-395
V_V_HM	1.18735947542832	1.04747063263272	95075.7254494627	-0.865671375567516	3.24039032642415	-395
V_V_WT	2.1937615138341	1.05020213645286	95075.7254494627	0.135376945571497	4.2521460820967	-394
V_V_HT	1.91432431780139	1.04932366540878	95075.7254494627	-0.142338456934004	3.97098709253679	-394
V_V_HM	1.18995512950157	1.04736920418512	95075.7254494627	-0.862876922859134	3.24278718186227	-394
V_V_WT	2.18959778003158	1.0500510445247	95075.7254494627	0.131509350276525	4.24768620978663	-393
V_V_HT	1.91904607170598	1.04918873179732	95075.7254494627	-0.13735223464383	3.97544437805579	-393
V_V_HM	1.19244896417833	1.04726542042414	95075.7254494627	-0.860179673159103	3.24507760151577	-393
V_V_WT	2.18576607425948	1.04990596009226	95075.7254494627	0.127962008386843	4.24357014013212	-392
V_V_HT	1.92368625297217	1.04905836669009	95075.7254494627	-0.132456539209793	3.97982904515414	-392
V_V_HM	1.19482193468205	1.04716383358291	95075.7254494627	-0.857607593570491	3.2472514629346	-392
V_V_WT	2.18230292185113	1.04977398457605	95075.7254494627	0.124757526530117	4.23984831717215	-391
V_V_HT	1.92823212446378	1.04893899621656	95075.7254494627	-0.127676702910747	3.98414095183831	-391
V_V_HM	1.19705371153062	1.04706953832069	95075.7254494627	-0.85519099905123	3.24929842211247	-391
V_V_WT	2.1792432879597	1.04966233767856	95075.7254494627	0.121916719322525	4.23656985659688	-390
V_V_HT	1.93267083614345	1.04883720855622	95075.7254494627	-0.123038488542979	3.98838016082987	-390
V_V_HM	1.19912290955562	1.0469878536995	95075.7254494627	-0.852961700072446	3.25120751918368	-390
V_V_WT	2.17662027111782	1.0495779287231	95075.7254494627	0.119459143099476	4.23378139913616	-389
V_V_HT	1.93698956493886	1.04875936090033	95075.7254494627	-0.118567179203294	3.99254630908102	-389
V_V_HM	1.20100731798428	1.04692400213691	95075.7254494627	-0.850952143287537	3.25296677925611	-389
V_V_WT	2.17446480490241	1.04952695449044	95075.7254494627	0.117403585816105	4.23152602398872	-388
V_V_HT	1.94117567891355	1.04871120836253	95075.7254494627	-0.114286686787281	3.99663804461438	-388
V_V_HM	1.20268415578175	1.04688280239221	95075.7254494627	-0.849194554446285	3.25456286600979	-388
V_V_WT	2.17280536824681	1.04951454373315	95075.7254494627	0.115768474107494	4.22984226238613	-387
V_V_HT	1.9452168864201	1.04869757348194	95075.7254494627	-0.110218755065624	4.00065252790583	-387
V_V_HM	1.20413031129576	1.04686839195923	95075.7254494627	-0.847720154643065	3.25598077723459	-387
V_V_WT	2.1716677027564	1.04954446537124	95075.7254494627	0.114572162537466	4.22876324297534	-386
V_V_HT	1.94910138416993	1.04872207208424	95075.7254494627	-0.106382274305241	4.00458504264511	-386
V_V_HM	1.20532259963783	1.04688399211677	95075.7254494627	-0.846558442437191	3.25720364171285	-386
V_V_WT	2.17107455529952	1.04961891292567	95075.7254494627	0.113833098697579	4.22831601190146	-385
V_V_HT	1.95281801451134	1.04878690733934	95075.7254494627	-0.102792720346507	4.00842874936919	-385
V_V_HM	1.20623801929165	1.04693172576764	95075.7254494627	-0.845736580210946	3.25821261879425	-385
V_V_WT	2.1710459902304	1.04973810607438	95075.7254494627	0.113570916375703	4.2285210640851	-384
V_V_HT	1.95635624578494	1.04889248920215	95075.7254494627	-0.0994614283558768	4.01217391992576	-384
V_V_HM	1.2068538894333	1.04701227929342	95075.7254494627	-0.845278594088596	3.2589863729552	-384
V_V_WT	2.17160153793316	1.04989917949039	95075.7254494627	0.113810761965166	4.22939231390116	-383
V_V_HT	1.95970568115694	1.04903638408105	95075.7254494627	-0.0963940253545186	4.01580538766841	-383
V_V_HM	1.2071476025079	1.04712398487644	95075.7254494627	-0.845203822720857	3.25949902773665	-383
V_V_WT	2.17276072423148	1.0500959700572	95075.7254494627	0.114584240929772	4.23093720753319	-382
V_V_HT	1.96285592403567	1.04921310792529	95075.7254494627	-0.0935901592552582	4.0193020073266	-382
V_V_HM	1.20709655147013	1.04726263004974	95075.7254494627	-0.845526616764337	3.2597197197046	-382
V_V_WT	2.17454307783748	1.05031919587059	95075.7254494627	0.11592907441125	4.2331570812637	-381
V_V_HT	1.96579657776912	1.04941428545958	95075.7254494627	-0.0910438112632472	4.02263696680149	-381
V_V_HM	1.20667813037777	1.04742157992044	95075.7254494627	-0.846256577844686	3.25961283860023	-381
V_V_WT	2.17696740811704	1.05055707661694	95075.7254494627	0.11788716105983	4.23604765517426	-380
V_V_HT	1.96851747774229	1.0496292198369	95075.7254494627	-0.088744180291636	4.02577913577621	-380
V_V_HM	1.20587000655087	1.04759224626766	95075.7254494627	-0.847399205823934	3.25913921892567	-380
V_V_WT	2.18004893306149	1.05079705441352	95075.7254494627	0.120498332178034	4.23959953394495	-379
V_V_HT	1.97100965264879	1.0498464857271	95075.7254494627	-0.086677844126156	4.02869714942373	-379
V_V_HM	1.2046512655068	1.04776542236043	95075.7254494627	-0.848957370093856	3.25825990110745	-379
V_V_WT	2.18379919478418	1.05102639942883	95075.7254494627	0.123799080208122	4.24379930936024	-378
V_V_HT	1.97326536941667	1.05005448027364	95075.7254494627	-0.084829794368289	4.03136053320162	-378
V_V_HM	1.20300251752247	1.04793172652311	95075.7254494627	-0.850932072397097	3.25693710744204	-378
V_V_WT	2.18822822233221	1.05123180167681	95075.7254494627	0.127825521622647	4.24863092304178	-377
V_V_HT	1.97527741904238	1.05024103204873	95075.7254494627	-0.083183384157794	4.03373822224256	-377
V_V_HM	1.20090506485167	1.04808124990162	95075.7254494627	-0.853322589235484	3.25513271893882	-377
V_V_WT	2.19334214239762	1.05140100182113	95075.7254494627	0.132607811277171	4.25407647351807	-376
V_V_HT	1.97703998142669	1.05039490861646	95075.7254494627	-0.081722418143769	4.03580238099715	-376
V_V_HM	1.1983421323799	1.04820481463721	95075.7254494627	-0.856127707221919	3.25281197198172	-376
V_V_WT	2.19914234271236	1.05152377155015	95075.7254494627	0.13816738428134	4.26011730114339	-375
V_V_HT	1.97854893960204	1.05050671991457	95075.7254494627	-0.080432608875666	4.03753048807975	-375
V_V_HM	1.19529939299391	1.0482947216762	95075.7254494627	-0.859346663409608	3.24994544939743	-375
V_V_WT	2.2056254168637	1.05159245584294	95075.7254494627	0.144515837978717	4.26673499574869	-374
V_V_HT	1.9798019168622	1.05056941679086	95075.7254494627	-0.0793025167993839	4.03890635052378	-374
V_V_HM	1.19176512523928	1.04834516056372	95075.7254494627	-0.862979790825735	3.24651004130429	-374
V_V_WT	2.21278313940865	1.0516023788844	95075.7254494627	0.151654111472187	4.27391216734511	-373
V_V_HT	1.98079830101841	1.05057866580019	95075.7254494627	-0.0783242605991274	4.03992086263595	-373
V_V_HM	1.18773035548324	1.04835252006762	95075.7254494627	-0.867028985127996	3.24248969609447	-373
V_V_WT	2.22060246186597	1.05155209560352	95075.7254494627	0.159571988603692	4.28163293512824	-372
V_V_HT	1.98153924675003	1.05053308353808	95075.7254494627	-0.077493974138076	4.04057246763813	-372
V_V_HM	1.18318898440716	1.04831558563217	95075.7254494627	-0.871497965119232	3.23787593393355	-372
V_V_WT	2.2290655371952	1.05144347822489	95075.7254494627	0.16824795279334	4.28988312159705	-371
V_V_HT	1.98202766169101	1.05043432051284	95075.7254494627	-0.0768119847603237	4.04086730814234	-371
V_V_HM	1.17813788511899	1.04823561509031	95075.7254494627	-0.876392323030128	3.2326680932681	-371
V_V_WT	2.23814977786749	1.05128163590309	95075.7254494627	0.177649402625773	4.29865015310921	-370
V_V_HT	1.98226817999855	1.05028699255107	95075.7254494627	-0.0762827052777175	4.04081906527482	-370
V_V_HM	1.17257699109199	1.04811629056587	95075.7254494627	-0.881719342309405	3.22687332449338	-370
V_V_WT	2.24782793128274	1.05107467241549	95075.7254494627	0.187733202186918	4.30792266037855	-369
V_V_HT	1.98226711936537	1.05009846399077	95075.7254494627	-0.0759142520185363	4.04044849074929	-369
V_V_HM	1.16650935655188	1.04796354960871	95075.7254494627	-0.887487606263378	3.22050631936713	-369
V_V_WT	2.25806819454444	1.05083329585061	95075.7254494627	0.198446560845242	4.31768982824363	-368
V_V_HT	1.9820324131947	1.04987849520803	95075.7254494627	-0.0757178218087153	4.03978264819811	-368
V_V_HM	1.1599412048751	1.04778530541654	95075.7254494627	-0.893706401295542	3.21358881104575	-368
V_V_WT	2.26883505333372	1.05056994207832	95075.7254494627	0.209729590114536	4.32794051655291	-367
V_V_HT	1.98157329980994	1.04963843819142	95075.7254494627	-0.0757064260968501	4.03885302571673	-367
V_V_HM	1.15288141128681	1.04759078560834	95075.7254494627	-0.900384938211887	3.20614776078551	-367
V_V_WT	2.28009157666059	1.05029712953225	95075.7254494627	0.221520823013377	4.3386623303078	-366
V_V_HT	1.98089949487518	1.0493897142782	95075.7254494627	-0.0758927349135248	4.03769172466388	-366
V_V_HM	1.14533991305142	1.04738925915719	95075.7254494627	-0.907531446832669	3.19821127293551	-366
V_V_WT	2.29179812458955	1.05002765327399	95075.7254494627	0.233755541427102	4.34984070775201	-365
V_V_HT	1.98002161962543	1.04914400689943	95075.7254494627	-0.0762890264193281	4.03633226567019	-365
V_V_HM	1.13732876956409	1.0471902213771	95075.7254494627	-0.915152478473116	3.1898100176013	-365
V_V_WT	2.30391437351866	1.04977305411319	95075.7254494627	0.246370801894558	4.36145794514276	-364
V_V_HT	1.97895051308497	1.04891184177717	95075.7254494627	-0.0769050918887881	4.03480611805873	-364
V_V_HM	1.12886056520913	1.04700220073604	95075.7254494627	-0.923252164451829	3.18097329487009	-364
V_V_WT	2.31640000218063	1.04954288241405	95075.7254494627	0.259307564540275	4.37349243982098	-363
V_V_HT	1.97769702235916	1.04870190699311	95075.7254494627	-0.0777471127604943	4.03314115747882	-363
V_V_HM	1.119947891243	1.04683219268851	95075.7254494627	-0.931831624525715	3.17172740701172	-363
V_V_WT	2.32921417799989	1.04934473154194	95075.7254494627	0.272510113876573	4.3859182421232	-362
V_V_HT	1.97627212341241	1.04852109212151	95075.7254494627	-0.0788176165594132	4.03136186338424	-362
V_V_HM	1.11060382143099	1.04668570735006	95075.7254494627	-0.940888584695042	3.16209622755703	-362
V_V_WT	2.34231356498562	1.04918529399382	95075.7254494627	0.285921996692648	4.3987051332786	-361
V_V_HT	1.9746874557263	1.0483754866533	95075.7254494627	-0.0801168991387868	4.02949181059138	-361
V_V_HM	1.10084386654361	1.04656764312053	95075.7254494627	-0.950417134998779	3.15210486808601	-361
V_V_WT	2.35565247251511	1.0490701658508	95075.7254494627	0.29948655410871	4.41181839092151	-360
V_V_HT	1.97295523084074	1.04827020345798	95075.7254494627	-0.0816427701263454	4.02755323180782	-360
V_V_HM	1.09068591580534	1.04648214741587	95075.7254494627	-0.96040751510182	3.1417793467125	-360
V_V_WT	2.36918475269118	1.04900243046605	95075.7254494627	0.313151594889477	4.42521791049289	-359
V_V_HT	1.97108777135935	1.04820805307488	95075.7254494627	-0.08338841554446	4.02556395826316	-359
V_V_HM	1.0801483308517	1.04643148070843	95075.7254494627	-0.970845793869441	3.13114245557284	-359
V_V_WT	2.38286397259249	1.04898256568765	95075.7254494627	0.326869749536667	4.43885819564831	-358
V_V_HT	1.9690974312642	1.04818945868344	95075.7254494627	-0.0853423108381279	4.02353717336652	-358
V_V_HM	1.0692498845901	1.04641594738232	95075.7254494627	-0.981713794983724	3.12021356416392	-358
V_V_WT	2.39664233355534	1.04900973674764	95075.7254494627	0.340594855522555	4.45268981158813	-357
V_V_HT	1.9669966722614	1.04821367004508	95075.7254494627	-0.0874905238418622	4.02148386836467	-357
V_V_HM	1.0580113680973	1.04643494398746	95075.7254494627	-0.992989544612427	3.10901228080704	-357
V_V_WT	2.4104708659578	1.04908193698749	95075.7254494627	0.354281876253708	4.4666598556619	-356
V_V_HT	1.9647979800803	1.0482788914446	95075.7254494627	-0.089817049244433	4.01941300940502	-356
V_V_HM	1.04645551998446	1.0464870629167	95075.7254494627	-1.00464754524995	3.09755858521888	-356
V_V_WT	2.42430037733818	1.04919481838344	95075.7254494627	0.367890141346932	4.48071061332944	-355
V_V_HT	1.96251383836968	1.04838117857034	95075.7254494627	-0.0923016725898127	4.01732934932918	-355
V_V_HM	1.0346054584656	1.04656913178559	95075.7254494627	-1.01665846084383	3.08586937777503	-355
V_V_WT	2.43808167249826	1.04934146771006	95075.7254494627	0.381384005449322	4.49477933954721	-354
V_V_HT	1.96015673186915	1.04851422389786	95075.7254494627	-0.0949195464603032	4.0152330101986	-354
V_V_HM	1.02248430435514	1.04667602072419	95075.7254494627	-1.02898911609137	3.07395772480165	-354
V_V_WT	2.45176561917442	1.04951295535729	95075.7254494627	0.394731838234212	4.50879940011464	-353
V_V_HT	1.9577390298862	1.04866986502352	95075.7254494627	-0.0976423033275831	4.01312036309997	-353
V_V_HM	1.01011544661897	1.04680106918338	95075.7254494627	-1.04160306742405	3.06183396066199	-353
V_V_WT	2.46530330867336	1.04969976431478	95075.7254494627	0.407903384243267	4.52270323310344	-352
V_V_HT	1.95527264573644	1.04883941382053	95075.7254494627	-0.100441001243628	4.01098629271651	-352
V_V_HM	0.997523347209089	1.04693721140545	95075.7254494627	-1.05446200408294	3.04950869850111	-352
V_V_WT	2.47864609083722	1.04989148527401	95075.7254494627	0.420870395448194	4.53642178622625	-351
V_V_HT	1.95276920668762	1.04901336075717	95075.7254494627	-0.103285374363765	4.008823787739	-351
V_V_HM	0.984732939642349	1.04707670440803	95075.7254494627	-1.0675258163914	3.0369916956761	-351
V_V_WT	2.49174642012348	1.05007842784372	95075.7254494627	0.43360431936611	4.54988852088084	-350
V_V_HT	1.95023947997559	1.04918287023378	95075.7254494627	-0.106147337774521	4.0066262977257	-350
V_V_HM	0.971770145846236	1.04721238804279	95075.7254494627	-1.08075454861048	3.02429484030295	-350
V_V_WT	2.50455807755981	1.0502521178279	95075.7254494627	0.446075546355122	4.56304060876451	-349
V_V_HT	1.94769329630366	1.04934023392672	95075.7254494627	-0.10900195254359	4.00438854515091	-349
V_V_HM	0.958661780406551	1.04733805203095	95075.7254494627	-1.09410921407664	3.01143277488974	-349
V_V_WT	2.51703555412194	1.05040443496774	95075.7254494627	0.45825448300836	4.57581662523552	-348
V_V_HT	1.94514005316251	1.04947805776577	95075.7254494627	-0.111825328884423	4.00210543520944	-348
V_V_HM	0.945434930815111	1.0474477275379	95075.7254494627	-1.10755102644829	2.99842088807851	-348
V_V_WT	2.52913506923139	1.05052875226514	95075.7254494627	0.470110337590337	4.58815980087245	-347
V_V_HT	1.94258820145101	1.04959031777504	95075.7254494627	-0.114597208972084	3.9997736118741	-347
V_V_HM	0.932117107867597	1.04753657384219	95075.7254494627	-1.12104298716924	2.98527720290443	-347
V_V_WT	2.54081327511542	1.05061886232203	95075.7254494627	0.481611928759813	4.60001462147102	-346
V_V_HT	1.94004595289771	1.04967135467	95075.7254494627	-0.117298288942921	3.99739019473833	-346
V_V_HM	0.918735926490122	1.04760001455504	95075.7254494627	-1.134548511642	2.97202036462225	-346
V_V_WT	2.55202682049073	1.05066868500479	95075.7254494627	0.492727822228124	4.61132581875334	-345
V_V_HT	1.93752151894523	1.04971559852785	95075.7254494627	-0.119909440367275	3.99495247825774	-345
V_V_HM	0.905318999923466	1.04763349809833	95075.7254494627	-1.14803106558305	2.95866906542998	-345
V_V_WT	2.56273308525368	1.05067290929061	95075.7254494627	0.503425807437607	4.62204036306975	-344
V_V_HT	1.9350228077792	1.04971816377763	95075.7254494627	-0.122413179394504	3.9924587949529	-344
V_V_HM	0.891893917023893	1.04763299738091	95075.7254494627	-1.16145516708203	2.94524300112981	-344
V_V_WT	2.57289314862692	1.05062906798032	95075.7254494627	0.513671799293974	4.63211449795986	-343
V_V_HT	1.93255618200931	1.04967677822199	95075.7254494627	-0.124798689933222	3.98991105395184	-343
V_V_HM	0.878488100090358	1.04759664087135	95075.7254494627	-1.17478972565906	2.93176592583977	-343
V_V_WT	2.58247287150433	1.05053816483115	95075.7254494627	0.523429691338026	4.64151605167063	-342
V_V_HT	1.93012610709025	1.04959236605909	95075.7254494627	-0.127063317946914	3.98731553212741	-342
V_V_HM	0.865128623399869	1.04752520482771	95075.7254494627	-1.18800918849436	2.9182664352941	-342
V_V_WT	2.59144236131623	1.05040419518402	95075.7254494627	0.532661760176085	4.65022296245638	-341
V_V_HT	1.92773541960337	1.04946860328286	95075.7254494627	-0.129211431761663	3.98468227096841	-341
V_V_HM	0.851842143585792	1.04742173863105	95075.7254494627	-1.20109287570771	2.90477716287929	-341
V_V_WT	2.59977358740949	1.05023259755051	95075.7254494627	0.541329315732511	4.65821785908648	-340
V_V_HT	1.92538629385137	1.04931047919475	95075.7254494627	-0.131250636050411	3.98202322375316	-340
V_V_HM	0.838655081090771	1.04729034993208	95075.7254494627	-1.2140224178064	2.89133257998794	-340
V_V_WT	2.60744352944679	1.05003135628956	95075.7254494627	0.549393688414799	4.66549337047878	-339
V_V_HT	1.9230792098872	1.04912532872403	95075.7254494627	-0.133194827140432	3.97935324691482	-339
V_V_HM	0.825593079343435	1.04713709021807	95075.7254494627	-1.2267840322099	2.87797019089677	-339
V_V_WT	2.61443435957698	1.04981063164479	95075.7254494627	0.55681713640668	4.67205158274727	-338
V_V_HT	1.92081295071801	1.04892249483668	95075.7254494627	-0.135063534134524	3.97668943557054	-338
V_V_HM	0.812680926542967	1.04696968059556	95075.7254494627	-1.23936806400244	2.86472991708837	-338
V_V_WT	2.62072930014268	1.04958057504667	95075.7254494627	0.563562985359403	4.67789561492595	-337
V_V_HT	1.91858595915678	1.04871129856455	95075.7254494627	-0.136876583339012	3.97404850165257	-337
V_V_HM	0.799943233371287	1.04679579742087	95075.7254494627	-1.25176494807552	2.8516514148181	-337
V_V_WT	2.6263115716233	1.04935052743523	95075.7254494627	0.569596147613268	4.68302699563334	-336
V_V_HT	1.91639667577698	1.04850029697673	95075.7254494627	-0.138652305941154	3.97144565749511	-336
V_V_HM	0.787404609604458	1.0466224509658	95075.7254494627	-1.26396381470828	2.83877303391719	-336
V_V_WT	2.63116439761907	1.04912872809682	95075.7254494627	0.57488369785839	4.68744509737976	-335
V_V_HT	1.91424354493678	1.04829701659263	95075.7254494627	-0.140407009477561	3.96889409935112	-335
V_V_HM	0.775089665894157	1.04645576748868	95075.7254494627	-1.27595206064757	2.82613139243588	-335
V_V_WT	2.63527099715103	1.04892209291557	95075.7254494627	0.579395300059423	4.69114669424264	-334
V_V_HT	1.9121250083318	1.04810775105606	95075.7254494627	-0.142154587724845	3.96640460438845	-334
V_V_HM	0.76302301159658	1.04630082508721	95075.7254494627	-1.28771502955252	2.81376105274568	-334
V_V_WT	2.63861591183488	1.04873643258046	95075.7254494627	0.583104106945987	4.69412771672378	-333
V_V_HT	1.9100392062042	1.04793777040392	95075.7254494627	-0.143907229654882	3.96398564206327	-333
V_V_HM	0.751228932787775	1.04616184208548	95075.7254494627	-1.29923670321561	2.80169456879116	-333
V_V_WT	2.64119029317539	1.04857779178645	95075.7254494627	0.585989422487604	4.69639116386318	-332
V_V_HT	1.90798277908058	1.04779258189309	95075.7254494627	-0.145679088903594	3.96164464706475	-332
V_V_HM	0.739730071589868	1.04604327137485	95075.7254494627	-1.31050316713251	2.78996331031225	-332
V_V_WT	2.64299199055835	1.04845221325662	95075.7254494627	0.588037252399655	4.69794672871705	-331
V_V_HT	1.90595090674337	1.04767771632177	95075.7254494627	-0.14748582599187	3.95938763947862	-331
V_V_HM	0.728547364254347	1.0459496300429	95075.7254494627	-1.32150233849344	2.77859706700213	-331
V_V_WT	2.64402019614985	1.0483640612318	95075.7254494627	0.589238234984513	4.69880215731519	-330
V_V_HT	1.90393848168626	1.04759716117681	95075.7254494627	-0.149340363856097	3.95721732722862	-330
V_V_HM	0.717701400981113	1.04588415994514	95075.7254494627	-1.3322199810994	2.76762278306163	-330
V_V_WT	2.64427410724384	1.04831552779934	95075.7254494627	0.589587271069155	4.69896094341852	-329
V_V_HT	1.90194039772666	1.04755290061093	95075.7254494627	-0.151251697596261	3.95513249304959	-329
V_V_HM	0.707212774924223	1.04584843698443	95075.7254494627	-1.34263859054854	2.75706414039699	-329
V_V_WT	2.64375431779318	1.04830693518856	95075.7254494627	0.589084323040551	4.69842431254581	-328
V_V_HT	1.89995132890291	1.04754520109721	95075.7254494627	-0.153225675458309	3.95312833326413	-328
V_V_HM	0.697101661276328	1.04584262111845	95075.7254494627	-1.35273830516345	2.74694162771611	-328
V_V_WT	2.64246842481263	1.04833815472728	95075.7254494627	0.587737240109521	4.69719960951573	-327
V_V_HT	1.8979648948059	1.04757394484838	95075.7254494627	-0.155268446989605	3.9511982366014	-327
V_V_HM	0.68738614226077	1.04586660974542	95075.7254494627	-1.36250084162247	2.73727312614401	-327
V_V_WT	2.64043102743196	1.04840864448886	95075.7254494627	0.585561683576032	4.69530037128789	-326
V_V_HT	1.89597372379647	1.04763866413824	95075.7254494627	-0.157386467091119	3.94933391468407	-326
V_V_HM	0.678082166588617	1.04592006587519	95075.7254494627	-1.37190959071755	2.72807392389478	-326
V_V_WT	2.63765812330092	1.04851605270821	95075.7254494627	0.582578260523415	4.69273798607842	-325
V_V_HT	1.89397024671483	1.04773722775809	95075.7254494627	-0.15958312777718	3.94752362120684	-325
V_V_HM	0.669205251261289	1.04600128031394	95075.7254494627	-1.38094568544628	2.71935618796886	-325
V_V_WT	2.63416571227578	1.04865589338753	95075.7254494627	0.57881176331397	4.68951966123759	-324
V_V_HT	1.89194689881282	1.04786553426964	95075.7254494627	-0.161857955022275	3.94575175264791	-324
V_V_HM	0.660770912438046	1.04610690321698	95075.7254494627	-1.38958704399091	2.711128868867	-324
V_V_WT	2.62996979093413	1.04882164642906	95075.7254494627	0.574290967844758	4.68564861402349	-323
V_V_HT	1.88989611167539	1.0480176028177	95075.7254494627	-0.164206794831441	3.94399901818222	-323
V_V_HM	0.652794667402361	1.04623201697306	95075.7254494627	-1.39780851060428	2.703397845409	-323
V_V_WT	2.62508635784765	1.04900493520484	95075.7254494627	0.569048290785629	4.68112442490967	-322
V_V_HT	1.88781031874995	1.04818573535344	95075.7254494627	-0.166622125666761	3.94224276316666	-322
V_V_HM	0.64529203323152	1.04637026835394	95075.7254494627	-1.40558211595207	2.69616618241511	-322
V_V_WT	2.61953141283255	1.04919578132247	95075.7254494627	0.563119289491454	4.67594353617365	-321
V_V_HT	1.8856819545892	1.04836075011847	95075.7254494627	-0.169093516830651	3.94045742600904	-321
V_V_HM	0.638278526837659	1.04651405991576	95075.7254494627	-1.41287745221622	2.68943450589153	-321
V_V_WT	2.613322180955	1.04938335637625	95075.7254494627	0.556542412583769	4.67010194932622	-320
V_V_HT	1.88350343685271	1.04853267891663	95075.7254494627	-0.171609013109352	3.93861588681476	-320
V_V_HM	0.63176916200144	1.04665513675718	95075.7254494627	-1.41966332610077	2.68320165010365	-320
V_V_WT	2.60648198199799	1.04955810384083	95075.7254494627	0.54935971052955	4.66360425346644	-319
V_V_HT	1.8812671376612	1.04869274337609	95075.7254494627	-0.174159036870486	3.93669331219289	-319
V_V_HM	0.625776429643707	1.04678626454196	95075.7254494627	-1.42591306746591	2.67746592675332	-319
V_V_WT	2.59904120714291	1.04971267105193	95075.7254494627	0.541615985650807	4.65646642863501	-318
V_V_HT	1.87896550825491	1.04883421623333	95075.7254494627	-0.176737951511739	3.93466896802156	-318
V_V_HM	0.620309763460611	1.04690194856643	95075.7254494627	-1.43160647305707	2.67222599997829	-318
V_V_WT	2.59103593381641	1.04984185758404	95075.7254494627	0.533357508150659	4.64871435948217	-317
V_V_HT	1.87659116827985	1.04895236492888	95075.7254494627	-0.179343861622925	3.93252619818263	-317
V_V_HM	0.615376025886626	1.04699837074932	95075.7254494627	-1.43672919704273	2.66748124881598	-317
V_V_WT	2.58250436755191	1.04994149552853	95075.7254494627	0.524630652617327	4.6403780824865	-316
V_V_HT	1.87413686848455	1.04904340088478	95075.7254494627	-0.181976590884585	3.93025032785369	-316
V_V_HM	0.610981037996751	1.04707248317934	95075.7254494627	-1.44126944447548	2.66323152046899	-316
V_V_WT	2.57348965294057	1.05000997009909	95075.7254494627	0.51548172860527	4.63149757727586	-315
V_V_HT	1.87159584656596	1.04910589476962	95075.7254494627	-0.184640100126051	3.92783179325797	-315
V_V_HM	0.60712799769604	1.04712320810329	95075.7254494627	-1.44522190506592	2.659477900458	-315
V_V_WT	2.56403967250422	1.05004827126994	95075.7254494627	0.505956678297823	4.62212266671062	-314
V_V_HT	1.86896190689043	1.04914082211125	95075.7254494627	-0.187342497004733	3.92526631078559	-314
V_V_HM	0.603817471353828	1.047151472189	95075.7254494627	-1.44858782870343	2.65622277141108	-314
V_V_WT	2.55420323541505	1.05005801613518	95075.7254494627	0.496101141380588	4.61230532944952	-313
V_V_HT	1.86622896471088	1.04914971858986	95075.7254494627	-0.190092876183926	3.9225508056057	-313
V_V_HM	0.601049493755838	1.04715863507912	95075.7254494627	-1.45136984548679	2.65346883299846	-313
V_V_WT	2.54402915557159	1.05004084311006	95075.7254494627	0.485960720476359	4.60209759066681	-312
V_V_HT	1.86339094222496	1.04913411596668	95075.7254494627	-0.192900317701051	3.91968220215096	-312
V_V_HM	0.598824103710356	1.04714601077898	95075.7254494627	-1.45357049204367	2.65121869946439	-312
V_V_WT	2.53356685782492	1.04999879511612	95075.7254494627	0.475580836332608	4.59155287931724	-311
V_V_HT	1.86044196649753	1.04909590031477	95075.7254494627	-0.195774391173541	3.9166583241686	-311
V_V_HM	0.597140804291499	1.04711517426372	95075.7254494627	-1.45519335223379	2.64947496081678	-311
V_V_WT	2.52286822087922	1.04993564846558	95075.7254494627	0.465005966123333	4.5807304756351	-310
V_V_HT	1.85737701018208	1.04903855270418	95075.7254494627	-0.198726946806706	3.91348096717087	-310
V_V_HM	0.595996975323345	1.04706902029432	95075.7254494627	-1.45624671993256	2.64824067057925	-310
V_V_WT	2.51198573382251	1.04985531679679	95075.7254494627	0.454280928248671	4.56969053939634	-309
V_V_HT	1.85419125681525	1.04896566334831	95075.7254494627	-0.201769837842468	3.91015235147296	-309
V_V_HM	0.595389461272276	1.04701050294016	95075.7254494627	-1.45673954061689	2.64751846316144	-309
V_V_WT	2.50097189020386	1.0497612458318	95075.7254494627	0.443451462680646	4.55849231772708	-308
V_V_HT	1.85087988834467	1.04888036940605	95075.7254494627	-0.204914031129896	3.90667380781923	-308
V_V_HM	0.59531511060051	1.04694216090294	95075.7254494627	-1.45667994165184	2.64731016285286	-308
V_V_WT	2.48987918049794	1.04965634138637	95075.7254494627	0.432564364527117	4.54719399646877	-307
V_V_HT	1.84743808739366	1.04878528979728	95075.7254494627	-0.208169477099663	3.90304565188697	-307
V_V_HM	0.595770768897268	1.04686606540782	95075.7254494627	-1.45607513702654	2.64761667482107	-307
V_V_WT	2.47876009625809	1.0495429518875	95075.7254494627	0.421667522450528	4.53585267006564	-306
V_V_HT	1.84386103702535	1.04868251064144	95075.7254494627	-0.211545081459636	3.89926715551033	-306
V_V_HM	0.596753282048368	1.04678381074142	95075.7254494627	-1.45493140563934	2.64843796973608	-306
V_V_WT	2.46766718694391	1.04942333594556	95075.7254494627	0.41080905905917	4.52452531482866	-305
V_V_HT	1.84014422870803	1.04857402383411	95075.7254494627	-0.215049256834871	3.89533771425093	-305
V_V_HM	0.598258982139022	1.04669689185447	95075.7254494627	-1.45325534549192	2.64977330976996	-305
V_V_WT	2.45665320550607	1.04930137149551	95075.7254494627	0.40003412659403	4.51327228441811	-304
V_V_HT	1.83628472025819	1.04846332776975	95075.7254494627	-0.218691802223276	3.89126124273966	-304
V_V_HM	0.600281643327087	1.04660807888126	95075.7254494627	-1.45105861185896	2.65162189851313	-304
V_V_WT	2.44577081885895	1.04918232918191	95075.7254494627	0.389385061564521	4.50215657615339	-303
V_V_HT	1.83228116120708	1.04835522188196	95075.7254494627	-0.222483474930378	3.88704579734454	-303
V_V_HM	0.602812492036627	1.04652125251181	95075.7254494627	-1.44835758442593	2.65398256849919	-303
V_V_WT	2.43507265974481	1.04907095465651	95075.7254494627	0.378905195287941	4.49124012420168	-302
V_V_HT	1.82813252401297	1.04825401863993	95075.7254494627	-0.226433754889793	3.88269880291573	-302
V_V_HM	0.605842251956794	1.04643988258874	95075.7254494627	-1.44516834035681	2.6568528442704	-302
V_V_WT	2.42461135907963	1.04897095898892	95075.7254494627	0.368639885024897	4.48058283313436	-301
V_V_HT	1.82383778158372	1.04816307002497	95075.7254494627	-0.230550239039942	3.87822580220739	-301
V_V_HM	0.609361642687986	1.04636662796598	95075.7254494627	-1.44150537137547	2.66022865675144	-301
V_V_WT	2.41443914633513	1.04888537973792	95075.7254494627	0.358635406665547	4.47024288600472	-300
V_V_HT	1.81939625193598	1.04808510835229	95075.7254494627	-0.234838964671793	3.87363146854375	-300
V_V_HM	0.61336091299286	1.04630363378239	95075.7254494627	-1.43738263316772	2.66410445915344	-300
V_V_WT	2.40460614073251	1.04881801490615	95075.7254494627	0.348934435387871	4.46027784607715	-299
V_V_HT	1.81480897602091	1.04802359406618	95075.7254494627	-0.239305673266673	3.86892362530849	-299
V_V_HM	0.617827951553927	1.04625369740923	95075.7254494627	-1.43281771986774	2.66847362297559	-299
V_V_WT	2.39515952084174	1.04877352586441	95075.7254494627	0.339575013526697	4.45074402815679	-298
V_V_HT	1.81007907520608	1.04798281827015	95075.7254494627	-0.243955653972401	3.86411380438456	-298
V_V_HM	0.622747871815562	1.04622036751643	95075.7254494627	-1.42783247338497	2.67332821701609	-298
V_V_WT	2.38614366937753	1.04875673146597	95075.7254494627	0.330592078897622	4.44169525985744	-297
V_V_HT	1.80521139160088	1.04796724664597	95075.7254494627	-0.248792817366492	3.85921560056825	-297
V_V_HM	0.62810351692432	1.04620738988166	95075.7254494627	-1.42245139225564	2.67865842610428	-297
V_V_WT	2.37760240206918	1.04877091510454	95075.7254494627	0.322023011814593	4.43318179232377	-296
V_V_HT	1.80021111606531	1.04797993502491	95075.7254494627	-0.253817961984408	3.85424019411503	-296
V_V_HM	0.633877280895327	1.04621734897437	95075.7254494627	-1.41669714799616	2.68445170978682	-296
V_V_WT	2.36957872701844	1.04881769509686	95075.7254494627	0.31390764849648	4.4252498055404	-295
V_V_HT	1.79508376732106	1.04802240926823	95075.7254494627	-0.25902855977565	3.84919609441777	-295
V_V_HM	0.640051146723295	1.04625156734281	95075.7254494627	-1.41059034979176	2.69069264323835	-295
V_V_WT	2.36211244029083	1.04889793906317	95075.7254494627	0.306284084482701	4.41794079609896	-294
V_V_HT	1.78983618969676	1.04809552407202	95075.7254494627	-0.264419441606441	3.84409182099996	-294
V_V_HM	0.646605460054055	1.04631084784418	95075.7254494627	-1.40415222558781	2.69736314569592	-294
V_V_WT	2.35524160657426	1.04901098462978	95075.7254494627	0.299191682706287	4.41129153044223	-293
V_V_HT	1.78447586617119	1.04819873123815	95075.7254494627	-0.269982050035767	3.83893378237814	-293
V_V_HM	0.653519779402039	1.04639484225784	95075.7254494627	-1.39740253436132	2.70444209316539	-293
V_V_WT	2.34900056140751	1.04915525437665	95075.7254494627	0.292667870431838	4.40533325238319	-292
V_V_HT	1.77901153050288	1.04833065462627	95075.7254494627	-0.275704954085232	3.83372801509099	-292
V_V_HM	0.660772158652762	1.04650254376218	95075.7254494627	-1.39036124886751	2.71190556617304	-292
V_V_WT	2.34342271205979	1.04932723966846	95075.7254494627	0.28675293181497	4.40009249230461	-291
V_V_HT	1.77345222766356	1.0484881346062	95075.7254494627	-0.281572915942889	3.82847737127001	-291
V_V_HM	0.668340273217638	1.04663145970814	95075.7254494627	-1.38304580813042	2.71972635456569	-291
V_V_WT	2.33854146280784	1.04952125371465	95075.7254494627	0.281491417179004	4.39559150843667	-290
V_V_HT	1.76780700199999	1.04866599294836	95075.7254494627	-0.287566741989318	3.82318074598929	-290
V_V_HM	0.676201800672757	1.04677740303673	95075.7254494627	-1.37547032798465	2.72787392933017	-290
V_V_WT	2.33439022078957	1.04972961034749	95075.7254494627	0.276931798465585	4.39184864311355	-289
V_V_HT	1.76208490006672	1.04885719568367	95075.7254494627	-0.293663599168358	3.81783339930181	-289
V_V_HM	0.684334418058818	1.04693462406954	95075.7254494627	-1.36764586208345	2.73631469820109	-289
V_V_WT	2.33100123844147	1.04994323530783	95075.7254494627	0.273124113558716	4.38887836332422	-288
V_V_HT	1.75629520493643	1.0490534190649	95075.7254494627	-0.299837889954894	3.81242829982776	-288
V_V_HM	0.692715526447422	1.04709628490945	95075.7254494627	-1.35958160715249	2.74501266004734	-288
V_V_WT	2.32840217093997	1.05015302066915	95075.7254494627	0.270113869070049	4.3866904728099	-287
V_V_HT	1.75044815930665	1.04924630844564	95075.7254494627	-0.306062996636837	3.80695931525014	-287
V_V_HM	0.701321427676895	1.04725552356506	95075.7254494627	-1.35128781192624	2.75393066728003	-287
V_V_WT	2.32661832699404	1.05034947690921	95075.7254494627	0.267944973067132	4.38529168092096	-286
V_V_HT	1.74455444951139	1.04942714577906	95075.7254494627	-0.31231114560487	3.80142004462766	-286
V_V_HM	0.710127925022306	1.04740515632109	95075.7254494627	-1.34277459312713	2.76303044317175	-286
V_V_WT	2.32566905332763	1.05052416673697	95075.7254494627	0.266653309271045	4.38468479738421	-285
V_V_HT	1.73862575369608	1.04958818021885	95075.7254494627	-0.318555467140527	3.79580697453269	-285
V_V_HM	0.719109709183194	1.04753879860861	95075.7254494627	-1.33405474637121	2.77227416473759	-285
V_V_WT	2.32556650849568	1.05067039549237	95075.7254494627	0.266264157696351	4.384868859295	-284
V_V_HT	1.7326748505728	1.04972326488742	95075.7254494627	-0.324771134719655	3.79012083586526	-284
V_V_HM	0.728240271548607	1.04765139420739	95075.7254494627	-1.32514487013366	2.78162541323088	-284
V_V_WT	2.32631683790766	1.05078309526955	95075.7254494627	0.266793596791949	4.38584007902337	-283
V_V_HT	1.72671534742478	1.04982774337196	95075.7254494627	-0.330935414541447	3.784366109391	-283
V_V_HM	0.737492202544438	1.04773910868361	95075.7254494627	-1.31606485854078	2.79104926362965	-283
V_V_WT	2.32792381215724	1.05085791140126	95075.7254494627	0.268253932251121	4.38759369206337	-282
V_V_HT	1.72076113981498	1.04989759507558	95075.7254494627	-0.337026530717513	3.77854881034747	-282
V_V_HM	0.746837799675511	1.04779859669546	95075.7254494627	-1.30683585725477	2.80051145660579	-282
V_V_WT	2.33038531184509	1.05089247894226	95075.7254494627	0.270647679941051	4.39012294374913	-281
V_V_HT	1.71482670063353	1.04993062171951	95075.7254494627	-0.343025701755677	3.77267910302274	-281
V_V_HM	0.756248801374888	1.04782800475913	95075.7254494627	-1.29748249503482	2.8099800977846	-281
V_V_WT	2.3336922721551	1.05088686827461	95075.7254494627	0.273965637097594	4.39341890721261	-280
V_V_HT	1.70892709851107	1.04992686152124	95075.7254494627	-0.348917933931127	3.76677213095327	-280
V_V_HM	0.765696410346955	1.04782732108787	95075.7254494627	-1.28803354607464	2.81942636676855	-280
V_V_WT	2.33782884608403	1.05084353853959	95075.7254494627	0.278187136827752	4.39747055534031	-279
V_V_HT	1.70307786298093	1.04988854712573	95075.7254494627	-0.354692073669964	3.76084779963183	-279
V_V_HM	0.775151475920929	1.04779834198077	95075.7254494627	-1.27852168177139	2.82882463361324	-279
V_V_WT	2.34277368319389	1.05076680705004	95075.7254494627	0.283282366808206	4.40226499957957	-278
V_V_HT	1.69729482275715	1.04981961470182	95075.7254494627	-0.36034000710554	3.75492965261985	-278
V_V_HM	0.784584677068892	1.04774426086546	95075.7254494627	-1.26898248223574	2.83815183637352	-278
V_V_WT	2.34850333300428	1.05066154092617	95075.7254494627	0.289218337056734	4.40778832895183	-277
V_V_HT	1.69159387684291	1.04972448938059	95075.7254494627	-0.365854508442604	3.74904226212842	-277
V_V_HM	0.79396669620234	1.04766864440053	95075.7254494627	-1.25945225566764	2.84738564807232	-277
V_V_WT	2.35498939662826	1.05053403254018	95075.7254494627	0.29595431570654	4.41402447754997	-276
V_V_HT	1.68599096242733	1.04960890601871	95075.7254494627	-0.371230880747692	3.74321280560234	-276
V_V_HM	0.803268418317835	1.04757613870638	95075.7254494627	-1.24996922341508	2.85650606005075	-276
V_V_WT	2.36219868804731	1.05039170076894	95075.7254494627	0.303442575822488	4.42095480027213	-275
V_V_HT	1.68050199567501	1.04947963747688	95075.7254494627	-0.376466482588218	3.73747047393824	-275
V_V_HM	0.812461027181257	1.04747225031863	95075.7254494627	-1.24057299446105	2.86549504882356	-275
V_V_WT	2.37009707936249	1.05024137735618	95075.7254494627	0.311635599363539	4.42855855936145	-274
V_V_HT	1.67514288547154	1.04934290279343	95075.7254494627	-0.381557594324935	3.73184336526802	-274
V_V_HM	0.821515769891398	1.04736200262046	95075.7254494627	-1.23130216748226	2.87433370726506	-274
V_V_WT	2.37864969393552	1.05008909787382	95075.7254494627	0.320486680037203	4.43681270783384	-273
V_V_HT	1.66992946915978	1.04920417736833	95075.7254494627	-0.38649911033831	3.72635804865787	-273
V_V_HM	0.830404054105223	1.04724978336422	95075.7254494627	-1.22219393476776	2.88300204297821	-273
V_V_WT	2.38781801042403	1.04994127190969	95075.7254494627	0.32994473377991	4.44569128706814	-272
V_V_HT	1.66487721957889	1.04906929201627	95075.7254494627	-0.391286986121516	3.72104142527929	-272
V_V_HM	0.839098122723648	1.04714029369399	95075.7254494627	-1.21328526760707	2.89148151305436	-272
V_V_WT	2.3975600848044	1.04980443424607	95075.7254494627	0.339955008467038	4.45516516114177	-271
V_V_HT	1.66000118724351	1.04894420788034	95075.7254494627	-0.395917854934355	3.71592022942138	-271
V_V_HM	0.84757114144481	1.04703836893711	95075.7254494627	-1.20461247749009	2.89975476037971	-271
V_V_WT	2.40783280205527	1.04968402451742	95075.7254494627	0.350463727453858	4.46520187665668	-270
V_V_HT	1.65531621216658	1.04883388168411	95075.7254494627	-0.400386591887314	3.71101901622047	-270
V_V_HM	0.855796721345051	1.04694801882909	95075.7254494627	-1.19620981237774	2.90780325506784	-270
V_V_WT	2.41859102168021	1.04958486449157	95075.7254494627	0.361416299632388	4.47576574372804	-269
V_V_HT	1.65083663516692	1.04874271754389	95075.7254494627	-0.404687488180757	3.7063607585146	-269
V_V_HM	0.863749478496871	1.04687282394423	95075.7254494627	-1.18810967408352	2.91560863107727	-269
V_V_WT	2.42978876829362	1.04951037660707	95075.7254494627	0.372760041675316	4.48681749491192	-268
V_V_HT	1.64657651909306	1.04867383953489	95075.7254494627	-0.408812604119035	3.70196564230515	-268
V_V_HM	0.871404590372478	1.04681531908096	95075.7254494627	-1.18034185331213	2.92315103405709	-268
V_V_WT	2.44137849043305	1.0494634547942	95075.7254494627	0.384441730048827	4.49831525081726	-267
V_V_HT	1.6425491268915	1.04862991023239	95075.7254494627	-0.41275389537372	3.69785214915672	-267
V_V_HM	0.878738798461853	1.04677770136071	95075.7254494627	-1.17293391490726	2.93041151183097	-267
V_V_WT	2.45331118623059	1.04944670911753	95075.7254494627	0.396407247187366	4.51021512527381	-266
V_V_HT	1.63876669700848	1.04861336192039	95075.7254494627	-0.416503890748297	3.69403728476526	-266
V_V_HM	0.885730855804525	1.04676203260935	95075.7254494627	-1.16591114698528	2.93737285859433	-266
V_V_WT	2.46553699368025	1.04946207261027	95075.7254494627	0.408602942361239	4.52247104499925	-265
V_V_HT	1.63524055370539	1.04862602906406	95075.7254494627	-0.420054861512833	3.69053596892362	-265
V_V_HM	0.892361288358558	1.04676992536325	95075.7254494627	-1.15929618414157	2.94401876085868	-265
V_V_WT	2.47800592616571	1.04950978145776	95075.7254494627	0.420978366033466	4.53503348629795	-264
V_V_HT	1.63198162258685	1.04866819249456	95075.7254494627	-0.423396432488679	3.68735967766237	-264
V_V_HM	0.898611388231366	1.04680172128402	95075.7254494627	-1.15310840392168	2.95033118038441	-264
V_V_WT	2.49066810785887	1.049589020513	95075.7254494627	0.433485240055022	4.54785097566271	-263
V_V_HT	1.62899999358383	1.048739181766	95075.7254494627	-0.42651719967831	3.68451718684596	-263
V_V_HM	0.904464075155843	1.04685700478359	95075.7254494627	-1.14736407204471	2.9562922223564	-263
V_V_WT	2.50347368642849	1.04969696362931	95075.7254494627	0.446079251310929	4.56086812154604	-262
V_V_HT	1.62630554049498	1.04883647392969	95075.7254494627	-0.429402344331571	3.68201342532152	-262
V_V_HM	0.909902672248322	1.04693382516603	95075.7254494627	-1.14207604205189	2.96188138654854	-262
V_V_WT	2.51637310145421	1.04982886148623	95075.7254494627	0.458720147996385	4.57402605491204	-261
V_V_HT	1.62390790012986	1.04895577170352	95075.7254494627	-0.432033807013513	3.67984960727323	-261
V_V_HM	0.914910965248062	1.04702875670739	95075.7254494627	-1.13725381382293	2.96707574431906	-261
V_V_WT	2.52931794227071	1.04997926013681	95075.7254494627	0.471370209121713	4.5872656754197	-260
V_V_HT	1.62181574003857	1.04909213682657	95075.7254494627	-0.43439324123727	3.67802472131442	-260
V_V_HM	0.919474588671036	1.04713785803148	95075.7254494627	-1.1329040277881	2.97185320513017	-260
V_V_WT	2.5422600907422	1.05014115690014	95075.7254494627	0.48399504172827	4.60052513975612	-259
V_V_HT	1.62003749033905	1.04923919551272	95075.7254494627	-0.436459724334619	3.67653470501272	-259
V_V_HM	0.923579640758284	1.04725598287107	95075.7254494627	-1.12903049907954	2.97618978059611	-259
V_V_WT	2.55515142525832	1.05030586798119	95075.7254494627	0.496563544347859	4.61373930616879	-258
V_V_HT	1.61858158049746	1.04938900930672	95075.7254494627	-0.438209267554947	3.67537242854987	-258
V_V_HM	0.927212216830156	1.04737666001777	95075.7254494627	-1.12563444888007	2.98005888254038	-258
V_V_WT	2.56794442308582	1.05046371960825	95075.7254494627	0.509047154732752	4.62684169143889	-257
V_V_HT	1.61745616937955	1.04953271348305	95075.7254494627	-0.439616337268554	3.67452867602766	-257
V_V_HM	0.930358922653348	1.04749262558879	95075.7254494627	-1.12271503429305	2.98343287959975	-257
V_V_WT	2.58059461539644	1.05060601107086	95075.7254494627	0.521418457350935	4.63977077344194	-256
V_V_HT	1.61666806519246	1.0496623388956	95075.7254494627	-0.440658505830094	3.67399463621501	-256
V_V_HM	0.933008908575943	1.04759735770011	95075.7254494627	-1.12027032214991	2.98628813930179	-256
V_V_WT	2.59306078389503	1.05072545009662	95075.7254494627	0.533650526680484	4.65247104110957	-255
V_V_HT	1.61622270312526	1.04977120989755	95075.7254494627	-0.441317253856591	3.67376266010712	-255
V_V_HM	0.935153886904047	1.0476854004715	95075.7254494627	-1.11829790667965	2.98860568048775	-255
V_V_WT	2.60530315636627	1.05081529829936	95075.7254494627	0.545716797668409	4.66488951506413	-254
V_V_HT	1.6161249661531	1.04985314296944	95075.7254494627	-0.441575578743177	3.67382551104937	-254
V_V_HM	0.936786603507713	1.04775167380601	95075.7254494627	-1.1167950850784	2.99036829209382	-254
V_V_WT	2.61728591429974	1.0508708923256	95075.7254494627	0.557590591925534	4.67698123667395	-253
V_V_HT	1.61637832290755	1.04990385759016	95075.7254494627	-0.441421622084234	3.67417826789933	-253
V_V_HM	0.937902389516225	1.04779266017563	95075.7254494627	-1.11575963190087	2.99156441093332	-253
V_V_WT	2.62897821786373	1.05089028505701	95075.7254494627	0.56924488595052	4.68871154977694	-252
V_V_HT	1.61698452801739	1.04992156943299	95075.7254494627	-0.440850131990381	3.67481918802515	-252
V_V_HM	0.938499671919253	1.04780690074637	95075.7254494627	-1.11519026085894	2.99218960469745	-252
V_V_WT	2.64035446837837	1.0508743279726	95075.7254494627	0.580652412174051	4.70005652458269	-251
V_V_HT	1.6179436198974	1.04990706584335	95075.7254494627	-0.439862613235146	3.67574985302995	-251
V_V_HM	0.938579949255384	1.0477950570717	95075.7254494627	-1.11508677005149	2.99224666856226	-251
V_V_WT	2.65139452531105	1.05082658883646	95075.7254494627	0.591786037285391	4.7110030133367	-250
V_V_HT	1.61925390344809	1.04986363055703	95075.7254494627	-0.438467197003828	3.67697500390002	-250
V_V_HM	0.938147748779905	1.04775984957828	95075.7254494627	-1.11544996422939	2.9917454617892	-250
V_V_WT	2.66208389477882	1.05075310970785	95075.7254494627	0.602619425032281	4.72154836452537	-249
V_V_HT	1.62091195225914	1.04979682221939	95075.7254494627	-0.436678204590149	3.67850210910843	-249
V_V_HM	0.937210576214163	1.0477058765906	95075.7254494627	-1.11628135033642	2.99070250276474	-249
V_V_WT	2.67241288341472	1.0506616224391	95075.7254494627	0.613127727702729	4.7316980391267	-248
V_V_HT	1.62291289435701	1.04971375009089	95075.7254494627	-0.434514442039508	3.68034023075352	-248
V_V_HM	0.935778375018856	1.04763901105546	95075.7254494627	-1.11758249582264	2.98913924586035	-248
V_V_WT	2.68237276414158	1.05055951459691	95075.7254494627	0.623287738670594	4.74145778961256	-247
V_V_HT	1.62525156526378	1.04962118713502	95075.7254494627	-0.431994348763328	3.6824974792909	-247
V_V_HM	0.933861575343663	1.04756481278518	95075.7254494627	-1.11935386770899	2.98707701839632	-247
V_V_WT	2.69195481051425	1.05045309069132	95075.7254494627	0.633078374720766	4.75083124630773	-246
V_V_HT	1.62792280694379	1.04952488723799	95075.7254494627	-0.429134360350576	3.68497997423816	-246
V_V_HM	0.931470605946892	1.04748795854657	95075.7254494627	-1.12159420364839	2.98453541554217	-246
V_V_WT	2.70115029668463	1.05034732844693	95075.7254494627	0.642481153720021	4.75981943964924	-245
V_V_HT	1.63092145605986	1.04942936243776	95075.7254494627	-0.425948483682931	3.68779139580264	-245
V_V_HM	0.928615897057632	1.04741206056631	95075.7254494627	-1.12430015333606	2.98153194745132	-245
V_V_WT	2.70995049464944	1.05024572247662	95075.7254494627	0.651480498262492	4.76842049103639	-244
V_V_HT	1.63424235109646	1.04933774094674	95075.7254494627	-0.422448011537603	3.69093271373052	-244
V_V_HM	0.925307877211154	1.04733955241629	95075.7254494627	-1.12746605801071	2.97808181243302	-244
V_V_WT	2.71834667751882	1.0501502160471	95075.7254494627	0.660063872677068	4.77662948236057	-243
V_V_HT	1.63788033051488	1.04925170659035	95075.7254494627	-0.418641405732528	3.69440206676229	-243
V_V_HM	0.921556974908974	1.04727164275441	95075.7254494627	-1.13108385812695	2.9741978079449	-243
V_V_WT	2.72633107268272	1.05006157077588	95075.7254494627	0.668222011591824	4.78444013377361	-242
V_V_HT	1.64182996258285	1.04917184643496	95075.7254494627	-0.414535248643539	3.69819517380925	-242
V_V_HM	0.917373976255682	1.04720861590944	95075.7254494627	-1.13514332486141	2.96989127737278	-242
V_V_WT	2.7339006364164	1.04998081346525	95075.7254494627	0.675949858760861	4.79185141407194	-241
V_V_HT	1.64608445687025	1.04909900500517	95075.7254494627	-0.410137985959655	3.70230689970015	-241
V_V_HM	0.912771405556448	1.0471509925838	95075.7254494627	-1.13963295447993	2.96517576559282	-241
V_V_WT	2.74105698439965	1.04990920112871	95075.7254494627	0.683246566131424	4.79886740266787	-240
V_V_HT	1.65063568775122	1.04903425612484	95075.7254494627	-0.405459847989612	3.70673122349205	-240
V_V_HM	0.907763463366493	1.04709951349395	95075.7254494627	-1.14453999822332	2.96006692495631	-240
V_V_WT	2.74780351456614	1.04984715453108	95075.7254494627	0.690114706942795	4.80549232218948	-239
V_V_HT	1.6554750061305	1.04897790979315	95075.7254494627	-0.400510091423616	3.71146010368463	-239
V_V_HM	0.90236495475208	1.04705429664717	95075.7254494627	-1.14984988231832	2.95457979182248	-239
V_V_WT	2.7541478670878	1.04979528661852	95075.7254494627	0.696560719999212	4.81173501417638	-238
V_V_HT	1.66059248839111	1.04893047617174	95075.7254494627	-0.395299639789833	3.71648461657206	-238
V_V_HM	0.896592040984721	1.04701566606145	95075.7254494627	-1.15554708056506	2.94873116253451	-238
V_V_WT	2.76010257049349	1.04975472312762	95075.7254494627	0.702594927398287	4.81761021358869	-237
V_V_HT	1.6659767185168	1.0488929678041	95075.7254494627	-0.389841893678557	3.72179533071215	-237
V_V_HM	0.890462382382175	1.04698441458683	95075.7254494627	-1.1616154866231	2.94254025138746	-237
V_V_WT	2.76568404027297	1.04972672381852	95075.7254494627	0.708231275513822	4.82313680503211	-236
V_V_HT	1.67161506423103	1.04886654703968	95075.7254494627	-0.384151763558372	3.72738189202043	-236
V_V_HM	0.88399477600543	1.04696150511541	95075.7254494627	-1.16803819068934	2.9360277427002	-236
V_V_WT	2.77091012178771	1.04971164875791	95075.7254494627	0.713486903980581	4.82833333959485	-235
V_V_HT	1.67749442251171	1.04885155947565	95075.7254494627	-0.378243029818027	3.73323187484144	-235
V_V_HM	0.877208408729885	1.04694724378814	95075.7254494627	-1.17479660592122	2.92921342338099	-235
V_V_WT	2.77580130612964	1.04970962205186	95075.7254494627	0.718382060643942	4.83322055161535	-234
V_V_HT	1.68360078655747	1.04884815424163	95075.7254494627	-0.372129991551253	3.73933156466619	-234
V_V_HM	0.870123125761538	1.04694181030024	95075.7254494627	-1.18187123931338	2.92211749083646	-234
V_V_WT	2.78037928875153	1.04971989603441	95075.7254494627	0.722939906373711	4.83781867112935	-233
V_V_HT	1.68991971844031	1.04885568760911	95075.7254494627	-0.365825824985309	3.74566526186594	-233
V_V_HM	0.862759050067396	1.04694474450717	95075.7254494627	-1.18924106602066	2.91475916615545	-233
V_V_WT	2.78466840299706	1.04974192210988	95075.7254494627	0.727185849755008	4.8421509562391	-232
V_V_HT	1.69643574713071	1.04887372145822	95075.7254494627	-0.359345142439656	3.75221663670108	-232
V_V_HM	0.855136818380629	1.04695579605598	95075.7254494627	-1.19688495862081	2.90715859538207	-232
V_V_WT	2.78869583247796	1.04977577005523	95075.7254494627	0.731146937637507	4.8462447273184	-231
V_V_HT	1.70313221858032	1.04890241116912	95075.7254494627	-0.352704902505999	3.75896933966664	-231
V_V_HM	0.847277555148111	1.04697524927265	95075.7254494627	-1.20478234994278	2.899337460239	-231
V_V_WT	2.7924912137475	1.04982218009725	95075.7254494627	0.734851355738148	4.85013107175686	-230
V_V_HT	1.70999135740878	1.04894254975264	95075.7254494627	-0.345924434857163	3.76590714967471	-230
V_V_HM	0.839202705065233	1.04700395335049	95075.7254494627	-1.21291345970064	2.89131886983111	-230
V_V_WT	2.79608594876522	1.04988221397084	95075.7254494627	0.738328425027836	4.8538434725026	-229
V_V_HT	1.7169945009586	1.04899523786907	95075.7254494627	-0.339024559432601	3.7730135613498	-229
V_V_HM	0.830933872769322	1.0470430339213	95075.7254494627	-1.22125888948298	2.88312663502162	-229
V_V_WT	2.79951197484058	1.04995614399016	95075.7254494627	0.741609549083282	4.85741440059789	-228
V_V_HT	1.72412265651113	1.04906084376998	95075.7254494627	-0.332024990720014	3.78027030374227	-228
V_V_HM	0.822492663171417	1.04709300122583	95075.7254494627	-1.22979803444492	2.87478336078775	-228
V_V_WT	2.80280202504683	1.05004412936961	95075.7254494627	0.744727148919243	4.86087690117442	-227
V_V_HT	1.73135623094498	1.04913963094623	95075.7254494627	-0.324945838279922	3.78765830016988	-227
V_V_HM	0.813900581713362	1.04715427928683	95075.7254494627	-1.23851022022459	2.86631138365131	-227
V_V_WT	2.80598902745569	1.05014506769469	95075.7254494627	0.747716313327709	4.86426174158367	-226
V_V_HT	1.73867548028417	1.04923068476515	95075.7254494627	-0.31780505341843	3.79515601398676	-226
V_V_HM	0.805179108616684	1.0472262886801	95075.7254494627	-1.24737283093538	2.85773104816875	-226
V_V_WT	2.80910591197699	1.05025618479193	95075.7254494627	0.750615409567803	4.86759641438618	-225
V_V_HT	1.74606066045251	1.04933152824132	95075.7254494627	-0.310617525347665	3.80273884625269	-225
V_V_HM	0.796349722482837	1.04730711660883	95075.7254494627	-1.25636063891527	2.84906008388094	-225
V_V_WT	2.81218560519331	1.05037306720555	95075.7254494627	0.75346601454659	4.87090519584004	-224
V_V_HT	1.75349202463005	1.04943814997191	95075.7254494627	-0.303395138582453	3.81037918784255	-224
V_V_HM	0.787433902978989	1.0473935366054	95075.7254494627	-1.26544584065625	2.84031364661423	-224
V_V_WT	2.8152610392963	1.05048978009694	95075.7254494627	0.756312692673729	4.87420938591886	-223
V_V_HT	1.76094983180851	1.04954511112153	95075.7254494627	-0.296146974073858	3.81804663769088	-223
V_V_HM	0.77845313097184	1.04748109426838	95075.7254494627	-1.27459822471413	2.83150448665781	-223
V_V_WT	2.81836513962531	1.05059907017432	95075.7254494627	0.75920258566022	4.87752769359039	-222
V_V_HT	1.76841433474734	1.04964573111506	95075.7254494627	-0.288879685209092	3.82570835470378	-222
V_V_HM	0.769428884770839	1.0475642587801	95075.7254494627	-1.283785472438	2.82264324197968	-222
V_V_WT	2.82153054873528	1.05069307093815	95075.7254494627	0.762183754313088	4.88087734315746	-221
V_V_HT	1.77586574659833	1.04973274001457	95075.7254494627	-0.281598809838507	3.83333030303516	-221
V_V_HM	0.760382471106738	1.04763696833947	95075.7254494627	-1.29297439603402	2.8137393382475	-221
V_V_WT	2.82478839912791	1.05076533378089	95075.7254494627	0.765299970333459	4.88427682792236	-220
V_V_HT	1.78328407568094	1.04980016342959	95075.7254494627	-0.274312629903377	3.84088078126525	-220
V_V_HM	0.751334312035752	1.04769421742405	95075.7254494627	-1.3021347626774	2.8048033867489	-220
V_V_WT	2.82816771812885	1.05081158760134	95075.7254494627	0.76858863235806	4.88774680389965	-219
V_V_HT	1.79064917517108	1.04984402623443	95075.7254494627	-0.267033501025439	3.8483318513676	-219
V_V_HM	0.7423036934142	1.04773264677655	95075.7254494627	-1.31124070240466	2.79584808923306	-219
V_V_WT	2.83169553979511	1.05082952582879	95075.7254494627	0.772081295296975	4.89130978429325	-218
V_V_HT	1.79794083555306	1.04986215398813	95075.7254494627	-0.259777370840153	3.85565904194627	-218
V_V_HM	0.733308893887347	1.04775037389255	95075.7254494627	-1.32027024688276	2.78688803465745	-218
V_V_WT	2.8353979701637	1.05081762945199	95075.7254494627	0.775807042432466	4.89498889789493	-217
V_V_HT	1.80513887401596	1.04985307942447	95075.7254494627	-0.252561546332876	3.8628392943648	-217
V_V_HM	0.724367761380968	1.04774606929656	95075.7254494627	-1.32920294242863	2.77793846519056	-217
V_V_WT	2.83929903717426	1.05077607178847	95075.7254494627	0.77978956200376	4.89880851234477	-216
V_V_HT	1.81222322604425	1.04981688549162	95075.7254494627	-0.245406254596644	3.86985270668515	-216
V_V_HM	0.715497228333454	1.04771967228876	95075.7254494627	-1.3380217376329	2.76901619429981	-216
V_V_WT	2.84342225522445	1.05070545373194	95075.7254494627	0.784051190663445	4.90279331978546	-215
V_V_HT	1.81917385630758	1.04975403122384	95075.7254494627	-0.238332430663863	3.87668014327903	-215
V_V_HM	0.706714000176966	1.04767140094879	95075.7254494627	-1.3467103544971	2.76013835485103	-215
V_V_WT	2.8477904831731	1.05060683298558	95075.7254494627	0.788612714183833	4.90696825216237	-214
V_V_HT	1.82597082120421	1.04966538109992	95075.7254494627	-0.231361712505147	3.88330335491357	-214
V_V_HM	0.698034528114782	1.04760178053554	95075.7254494627	-1.35525337131957	2.75132242754914	-214
V_V_WT	2.85242329992261	1.05048339342868	95075.7254494627	0.793487471099164	4.91135912874606	-213
V_V_HT	1.83259465122351	1.04955376260041	95075.7254494627	-0.224519111461746	3.88970841390876	-213
V_V_HM	0.689473991073477	1.04751296976038	95075.7254494627	-1.36363984022415	2.74258782237111	-213
V_V_WT	2.85733618049419	1.05034071559319	95075.7254494627	0.798679998649757	4.91599236233863	-212
V_V_HT	1.83902654382066	1.04942422420729	95075.7254494627	-0.217833325047245	3.89588641268857	-212
V_V_HM	0.681046019456886	1.04740899025538	95075.7254494627	-1.37186401316135	2.73395605207512	-212
V_V_WT	2.86254031351478	1.05018648709813	95075.7254494627	0.804186417814313	4.92089420921526	-211
V_V_HT	1.84524848746231	1.0492837735442	95075.7254494627	-0.211336099659857	3.90183307458447	-211
V_V_HM	0.672762668863847	1.0472955181219	95075.7254494627	-1.3799249596282	2.72545029735589	-211
V_V_WT	2.86804246262256	1.05003008938385	95075.7254494627	0.809995104711739	4.92608982053338	-210
V_V_HT	1.85124339133524	1.04914100122585	95075.7254494627	-0.205061363622561	3.90754814629304	-210
V_V_HM	0.664634407393038	1.04717958037368	95075.7254494627	-1.38782598439521	2.71709479918129	-210
V_V_WT	2.87384561308287	1.04988171997428	95075.7254494627	0.816089057573289	4.93160216859245	-209
V_V_HT	1.85699501519085	1.04900527146793	95075.7254494627	-0.19904371094311	3.91303374132482	-209
V_V_HM	0.656670373398427	1.04706888275927	95075.7254494627	-1.39557305229029	2.70891379908715	-209
V_V_WT	2.87995199119547	1.04975043642925	95075.7254494627	0.822452749981645	4.93745123240929	-208
V_V_HT	1.86248729269475	1.04888490375841	95075.7254494627	-0.193315514060274	3.91829009944978	-208
V_V_HM	0.648879441862356	1.04697027326623	95075.7254494627	-1.403170710311	2.70092959403571	-208
V_V_WT	2.88636303523215	1.0496438134745	95075.7254494627	0.829072773829985	4.94365329663432	-207
V_V_HT	1.86770438947548	1.04878685854319	95075.7254494627	-0.187906249742457	3.92331502869341	-207
V_V_HM	0.641270222343962	1.04688948463019	95075.7254494627	-1.41062158499658	2.6931620296845	-207
V_V_WT	2.89307703086799	1.04956870543693	95075.7254494627	0.83593398038849	4.95022008134748	-206
V_V_HT	1.87263142480673	1.0487174555214	95075.7254494627	-0.182843185256355	3.92810603486982	-206
V_V_HM	0.633850281078679	1.04683175873641	95075.7254494627	-1.41792838414873	2.68562894630609	-206
V_V_WT	2.90009068521777	1.04953025482229	95075.7254494627	0.843022997517554	4.95715837291798	-205
V_V_HT	1.87725401811201	1.0486814512351	95075.7254494627	-0.178150023948265	3.93265806017228	-205
V_V_HM	0.62662666214328	1.04680106592388	95075.7254494627	-1.42509184551114	2.6783451697977	-205
V_V_WT	2.9073975718643	1.04953234571605	95075.7254494627	0.850325786035446	4.96446935769316	-204
V_V_HT	1.88155889790264	1.04868246640852	95075.7254494627	-0.173847133886321	3.93696492969161	-204
V_V_HM	0.619605393466081	1.04680047701028	95075.7254494627	-1.43211195992421	2.67132274685637	-204
V_V_WT	2.91499047774456	1.04957640885274	95075.7254494627	0.857832328655305	4.97214862683381	-203
V_V_HT	1.88553306488674	1.04872186962346	95075.7254494627	-0.169950196767561	3.94101632654103	-203
V_V_HM	0.612792249630253	1.04683121024476	95075.7254494627	-1.4389853405596	2.6645698398201	-203
V_V_WT	2.92286219052525	1.04966102174099	95075.7254494627	0.865538201111161	4.98018617993934	-202
V_V_HT	1.88916351852059	1.04879840290763	95075.7254494627	-0.16646974752393	3.9447967845651	-202
V_V_HM	0.606193004315806	1.04689231028836	95075.7254494627	-1.44570434128349	2.6580903499151	-202
V_V_WT	2.93100477344233	1.0497823003139	95075.7254494627	0.873443079367128	4.98856646751752	-201
V_V_HT	1.89243760599238	1.04890854554993	95075.7254494627	-0.163411538412459	3.94828675039722	-201
V_V_HM	0.599813199845237	1.04698095551001	95075.7254494627	-1.45225788940775	2.65188428909822	-201
V_V_WT	2.93940739340218	1.04993505614277	95075.7254494627	0.881546299592444	4.99726848721191	-200
V_V_HT	1.8953440458944	1.04904759112133	95075.7254494627	-0.160777626292011	3.95146571808082	-200
V_V_HM	0.593657453563708	1.04709337094025	95075.7254494627	-1.4586339686888	2.64594887581622	-200
V_V_WT	2.94805849192464	1.05011195837011	95075.7254494627	0.889850671706536	5.00626631214275	-199
V_V_HT	1.89787190398925	1.04920885882398	95075.7254494627	-0.158565851110122	3.95430965908863	-199
V_V_HM	0.587730151459034	1.04722414460808	95075.7254494627	-1.46481758573557	2.64027788865364	-199
V_V_WT	2.95694651104431	1.05030344656723	95075.7254494627	0.898363376078419	5.0155296460102	-198
V_V_HT	1.90001024581958	1.04938360613226	95075.7254494627	-0.156770012070665	3.95679050370983	-198
V_V_HM	0.58203568001246	1.04736614237673	95075.7254494627	-1.47079037123768	2.6348617312626	-198
V_V_WT	2.96605928999574	1.05049845144585	95075.7254494627	0.907093947625238	5.02502463236624	-197
V_V_HT	1.90174852852664	1.04956169388491	95075.7254494627	-0.155380779388483	3.95887783644177	-197
V_V_HM	0.576578223393078	1.04751106141012	95075.7254494627	-1.47653186755916	2.62968831434532	-197
V_V_WT	2.97538167856164	1.05068631187295	95075.7254494627	0.916048131832472	5.03471522529081	-196
V_V_HT	1.90307818709245	1.04973336364289	95075.7254494627	-0.15438759164899	3.96054396583389	-196
V_V_HM	0.571360961619632	1.04765092423321	95075.7254494627	-1.48202325891844	2.62474518215771	-196
V_V_WT	2.98489513094878	1.05085763503272	95075.7254494627	0.925225792721935	5.04456446917562	-195
V_V_HT	1.90399306685497	1.04989002844074	95075.7254494627	-0.153779773156959	3.9617659068669	-195
V_V_HM	0.56638590607816	1.04777873128753	95075.7254494627	-1.48724881487236	2.62002062702869	-195
V_V_WT	2.99457842422002	1.05100433850414	95075.7254494627	0.934621548812282	5.05453529962776	-194
V_V_HT	1.90448905144256	1.05002430304714	95075.7254494627	-0.153546965312337	3.96252506819745	-194
V_V_HM	0.561654125563074	1.04788847048718	95075.7254494627	-1.49219568300464	2.61550393413078	-194
V_V_WT	3.00440936704306	1.0511188412551	95075.7254494627	0.944228067510271	5.06459066657585	-193
V_V_HT	1.90456284557397	1.05012924496602	95075.7254494627	-0.153678856180878	3.96280454732882	-193
V_V_HM	0.557166325043291	1.04797446293674	95075.7254494627	-1.49685202777416	2.61118467786074	-193
V_V_WT	3.01436361678432	1.05119553872691	95075.7254494627	0.954031991055356	5.07469524251329	-192
V_V_HT	1.90421324320337	1.05019972010144	95075.7254494627	-0.154166589037181	3.96259307544392	-192
V_V_HM	0.55292235331914	1.04803250728671	95075.7254494627	-1.50120976578205	2.60705447242033	-192
V_V_WT	3.02441446765177	1.05123143143429	95075.7254494627	0.964012492613454	5.08481644269009	-191
V_V_HT	1.90344153797948	1.05023298243893	95075.7254494627	-0.155003488074532	3.9618865640335	-191
V_V_HM	0.548921057089217	1.04806036125384	95075.7254494627	-1.50526565547938	2.60310776965781	-191
V_V_WT	3.0345331402189	1.05122622718889	95075.7254494627	0.974141365443969	5.09492491499383	-190
V_V_HT	1.90225152249095	1.05022876666826	95075.7254494627	-0.156185240699195	3.96068828568109	-190
V_V_HM	0.545160324586583	1.04805781544246	95075.7254494627	-1.50902139821988	2.59934204739304	-190
V_V_WT	3.04468931731048	1.05118190730622	95075.7254494627	0.984384409015242	5.10499422560572	-189
V_V_HT	1.90064905254185	1.05018888527032	95075.7254494627	-0.157709543549583	3.95900764863329	-189
V_V_HM	0.54163726607613	1.04802635323563	95075.7254494627	-1.51248279115304	2.5957573233053	-189
V_V_WT	3.05485219263998	1.05110142952545	95075.7254494627	0.994705019904673	5.1149993653753	-188
V_V_HT	1.89864080522457	1.0501160254646	95075.7254494627	-0.159574986453735	3.95685659690288	-188
V_V_HM	0.538348698219181	1.047968138534	95075.7254494627	-1.51565725883887	2.59235465527723	-188
V_V_WT	3.06499002504242	1.05098973111781	95075.7254494627	1.00506177995029	5.12491827013455	-187
V_V_HT	1.89623544452399	1.05001468402166	95075.7254494627	-0.161781719047374	3.95425260809536	-187
V_V_HM	0.535290729052541	1.04788681011227	95075.7254494627	-1.51855582519872	2.5891372833038	-187
V_V_WT	3.0750702019663	1.05085383418078	95075.7254494627	1.0154083133672	5.13473209056539	-186
V_V_HT	1.89344397954555	1.04989127020396	95075.7254494627	-0.164331294308558	3.95121925339966	-186
V_V_HM	0.532458644226686	1.04778757762168	95075.7254494627	-1.5211934154409	2.58611070389427	-186
V_V_WT	3.08505954434494	1.05070244261693	95075.7254494627	1.02569438153603	5.14442470715384	-185
V_V_HT	1.89027969505403	1.04975373838693	95075.7254494627	-0.167226017960314	3.94778540806837	-185
V_V_HM	0.529846940972746	1.04767692400366	95075.7254494627	-1.52358823882776	2.58328212077326	-185
V_V_WT	3.0949246046539	1.05054509688445	95075.7254494627	1.03586783773982	5.15398137156799	-184
V_V_HT	1.88675771581178	1.04961081047484	95075.7254494627	-0.170467860076179	3.94398329169974	-184
V_V_HM	0.527449472267449	1.04756196279468	95075.7254494627	-1.52576038483536	2.58065932937026	-184
V_V_WT	3.10463189582624	1.05039029933395	95075.7254494627	1.04587853039849	5.16338526125399	-183
V_V_HT	1.88289353486028	1.04947023924071	95075.7254494627	-0.174056522964032	3.93984359268459	-183
V_V_HM	0.525259968796355	1.04744898097966	95075.7254494627	-1.52772844519902	2.57824838279173	-183
V_V_WT	3.11414792677264	1.05024485268617	95075.7254494627	1.05567963516535	5.17261621837993	-182
V_V_HT	1.87870264502191	1.04933819853028	95075.7254494627	-0.177988614470839	3.93539390451465	-182
V_V_HM	0.523272159395702	1.04734293275281	95075.7254494627	-1.52950840124833	2.57605272003974	-182
V_V_WT	3.12343936402019	1.05011398726179	95075.7254494627	1.06522756719684	5.18165116084355	-181
V_V_HT	1.87420083155989	1.04921940733364	95075.7254494627	-0.182257598501716	3.9306592616215	-181
V_V_HM	0.521479666426394	1.04724755466219	95075.7254494627	-1.53111395421527	2.57407328706806	-181
V_V_WT	3.13247349474368	1.05000217585521	95075.7254494627	1.07448084704016	5.19046614244719	-180
V_V_HT	1.86940505430696	1.04911789561885	95075.7254494627	-0.186854413916759	3.92566452253068	-180
V_V_HM	0.51987568295678	1.04716602759619	95075.7254494627	-1.53255814553753	2.57230951145109	-180
V_V_WT	3.14121801381154	1.0499123453481	95075.7254494627	1.08340143290809	5.19903459471499	-179
V_V_HT	1.86433281461795	1.04903627394023	95075.7254494627	-0.191766676018713	3.92043230525461	-179
V_V_HM	0.518453201046917	1.0471003636652	95075.7254494627	-1.53385192686914	2.57075832896297	-179
V_V_WT	3.14964189696704	1.04984672954421	95075.7254494627	1.09195392231325	5.20732987162083	-178
V_V_HT	1.85900282993286	1.04897653455685	95075.7254494627	-0.196979572173322	3.91498523203904	-178
V_V_HM	0.517204736515026	1.04705209795115	95075.7254494627	-1.53500579113549	2.56941526416554	-178
V_V_WT	3.1577158789658	1.04980710268516	95075.7254494627	1.10010557251733	5.21532618541426	-177
V_V_HT	1.85343515388908	1.04894027361033	95075.7254494627	-0.202476177163099	3.90934648494127	-177
V_V_HM	0.516122264772321	1.04702248522008	95075.7254494627	-1.53603022225293	2.56827475179757	-177
V_V_WT	3.16541270343155	1.04979471486965	95075.7254494627	1.10782667696442	5.22299872989868	-176
V_V_HT	1.84765102389671	1.04892863353138	95075.7254494627	-0.208237492729519	3.90353954052294	-176
V_V_HM	0.515197258276253	1.04701245551607	95075.7254494627	-1.53693557064009	2.5673300871926	-176
V_V_WT	3.17270694900936	1.04980994635019	95075.7254494627	1.11509106900889	5.23032282900983	-175
V_V_HT	1.84167255454138	1.04894198091345	95075.7254494627	-0.214242122806027	3.89758723188878	-175
V_V_HM	0.514420795615486	1.04702234058981	95075.7254494627	-1.53773140793603	2.566572999167	-175
V_V_WT	3.17957402175242	1.04985138494365	95075.7254494627	1.12187692256723	5.2372711209376	-174
V_V_HT	1.83552214560596	1.04897904338509	95075.7254494627	-0.220465173775808	3.89150946498773	-174
V_V_HM	0.513783817397211	1.04705113466414	95075.7254494627	-1.53842482222142	2.56599245701584	-174
V_V_WT	3.18599112691215	1.04991650332575	95075.7254494627	1.1281663964185	5.2438158574058	-173
V_V_HT	1.82922265145746	1.04903754058033	95075.7254494627	-0.226879321779784	3.88532462469471	-173
V_V_HM	0.513277015824706	1.04709703032421	95075.7254494627	-1.53902157877989	2.5655756104293	-173
V_V_WT	3.1919364344243	1.05000115903488	95075.7254494627	1.13394577967738	5.24992708917122	-172
V_V_HT	1.82279709743497	1.04911371312601	95075.7254494627	-0.233454173149058	3.879048368019	-172
V_V_HM	0.51289097753731	1.04715700943656	95075.7254494627	-1.53952517546389	2.56530713053851	-172
V_V_WT	3.19739072376264	1.05010074789364	95075.7254494627	1.13920487595438	5.2555765715709	-171
V_V_HT	1.81626875719846	1.04920339458953	95075.7254494627	-0.240158288061853	3.87269580245878	-171
V_V_HM	0.512616077714121	1.04722774890985	95075.7254494627	-1.53993872387209	2.56517087930033	-171
V_V_WT	3.20233746035715	1.05021046112359	95075.7254494627	1.14393657583203	5.26073834488227	-170
V_V_HT	1.80966106136295	1.04930224459146	95075.7254494627	-0.246959728807481	3.86628185153338	-170
V_V_HM	0.51244250862289	1.0473058074001	95075.7254494627	-1.5402652867406	2.56515030398638	-170
V_V_WT	3.20676125268263	1.05032451340456	95075.7254494627	1.14813682694864	5.26538567841661	-169
V_V_HT	1.80299743780077	1.04940502211274	95075.7254494627	-0.253824795174277	3.85981967077582	-169
V_V_HM	0.512360418681965	1.0473869949842	95075.7254494627	-1.54050650344812	2.56522734081205	-169
V_V_WT	3.21064908617169	1.05043707267006	95075.7254494627	1.15180404552267	5.26949412682071	-168
V_V_HT	1.79630118251239	1.04950644586131	95075.7254494627	-0.260719839887712	3.8533222049125	-168
V_V_HM	0.512359906013181	1.04746709354379	95075.7254494627	-1.5406640084075	2.56538382043387	-168
V_V_WT	3.21398916959208	1.05054181467269	95075.7254494627	1.15493883577672	5.27303950340743	-167
V_V_HT	1.78959546363815	1.04960077283734	95075.7254494627	-0.267610438591369	3.84680136586766	-167
V_V_HM	0.512431068615456	1.04754148747174	95075.7254494627	-1.54073865708093	2.56560079431184	-167
V_V_WT	3.21677289591424	1.05063331045459	95075.7254494627	1.15754323137866	5.27600256044982	-166
V_V_HT	1.7829029733064	1.0496830835344	95075.7254494627	-0.274464256978687	3.84027020359149	-166
V_V_HM	0.512564079879176	1.04760624207409	95075.7254494627	-1.54073256412138	2.56586072387973	-166
V_V_WT	3.21899488602177	1.05070732718572	95075.7254494627	1.15962014951207	5.27836962253147	-165
V_V_HT	1.77624583766939	1.04974955549487	95075.7254494627	-0.28125167692279	3.83374335226156	-165
V_V_HM	0.512749232595311	1.04765832398494	95075.7254494627	-1.5406494913743	2.56614795656492	-165
V_V_WT	3.22065040757963	1.05075948001864	95075.7254494627	1.16117345209442	5.28012736306484	-164
V_V_HT	1.76964606472139	1.0497962050464	95075.7254494627	-0.287942882475663	3.82723501191845	-164
V_V_HM	0.512976843601628	1.04769452850726	95075.7254494627	-1.54049284083117	2.56644652803442	-164
V_V_WT	3.22173540594071	1.05078537843894	95075.7254494627	1.16220768983826	5.28126312204317	-163
V_V_HT	1.7631254642564	1.04981902031296	95075.7254494627	-0.294508200610706	3.8207591291235	-163
V_V_HM	0.513237300090054	1.04771158663207	95075.7254494627	-1.54026581807864	2.56674041825874	-163
V_V_WT	3.22224921821167	1.05078244584752	95075.7254494627	1.16272724995595	5.28177118646738	-162
V_V_HT	1.75670483945455	1.0498156493771	95075.7254494627	-0.300922218415564	3.81433189732466	-162
V_V_HM	0.513521356128386	1.04770758632117	95075.7254494627	-1.53997392147521	2.56701663373198	-162
V_V_WT	3.22219526966177	1.05075052541242	95075.7254494627	1.16273586510568	5.28165467421787	-161
V_V_HT	1.75040366991707	1.0497859611874	95075.7254494627	-0.307165199429674	3.80797253926382	-161
V_V_HM	0.513820282969192	1.04768244253484	95075.7254494627	-1.53962571309137	2.56726627902975	-161
V_V_WT	3.22158039255165	1.05069153321721	95075.7254494627	1.1622366120455	5.2809241730578	-160
V_V_HT	1.74424023848094	1.04973172310018	95075.7254494627	-0.313222324814947	3.80170280177683	-160
V_V_HM	0.514125840630513	1.04763762455355	95075.7254494627	-1.53923231268257	2.5674839939436	-160
V_V_WT	3.22041278152899	1.05060814577916	95075.7254494627	1.16123243947883	5.27959312357914	-159
V_V_HT	1.73823230442392	1.04965538262802	95075.7254494627	-0.319080632391137	3.79554524123899	-159
V_V_HM	0.514430032579462	1.04757512928711	95075.7254494627	-1.53880563070284	2.56766569586176	-159
V_V_WT	3.21870400117047	1.0505049349317	95075.7254494627	1.15972595123943	5.27768205110151	-158
V_V_HT	1.73239618462526	1.04956112530722	95075.7254494627	-0.324732008883884	3.7895243781344	-158
V_V_HM	0.514725546604879	1.04749838089842	95075.7254494627	-1.53835969068472	2.56781078389448	-158
V_V_WT	3.21646897005607	1.05038817959556	95075.7254494627	1.15771975929212	5.27521818082002	-157
V_V_HT	1.72674670575566	1.04945470420275	95075.7254494627	-0.330172903566131	3.78366631507745	-157
V_V_HM	0.515005815129207	1.04741209468262	95075.7254494627	-1.53791030213206	2.56792193239048	-157
V_V_WT	3.21372327440113	1.05026393248343	95075.7254494627	1.15521758660231	5.27222896219994	-156
V_V_HT	1.72129838968555	1.04934164655197	95075.7254494627	-0.335399627891563	3.77799640726266	-156
V_V_HM	0.515264422638509	1.04732076782254	95075.7254494627	-1.53747269498744	2.56800154026446	-156
V_V_WT	3.21048249908917	1.05013736075634	95075.7254494627	1.15222489047509	5.26874010770324	-155
V_V_HT	1.71606576098194	1.0492266444696	95075.7254494627	-0.340406853786075	3.77253837574996	-155
V_V_HM	0.515494949287842	1.04722817082511	95075.7254494627	-1.53706067924761	2.56805057782329	-155
V_V_WT	3.20676284428001	1.05001297748277	95075.7254494627	1.14874902550598	5.26477666305405	-154
V_V_HT	1.71106298600959	1.04911377464319	95075.7254494627	-0.345188405147434	3.76731437716661	-154
V_V_HM	0.515691195536803	1.04713754138134	95075.7254494627	-1.53668680029155	2.56806919136516	-154
V_V_WT	3.20258295712563	1.04989571046569	95075.7254494627	1.14479898040767	5.26036693384359	-153
V_V_HT	1.70630279708364	1.04900749932838	95075.7254494627	-0.349740295632157	3.76234588979944	-153
V_V_HM	0.515847822350587	1.04705244378866	95075.7254494627	-1.53636338313762	2.56805902783879	-153
V_V_WT	3.19796266790522	1.04978993165635	95075.7254494627	1.14038601648324	5.25553931932719	-152
V_V_HT	1.70179719737379	1.04891176700353	95075.7254494627	-0.354058261044459	3.75765265579204	-152
V_V_HM	0.515959950883229	1.04697601367082	95075.7254494627	-1.53610145241961	2.56802135418607	-152
V_V_WT	3.19292408457681	1.04970009172272	95075.7254494627	1.13552351843078	5.25032465072283	-151
V_V_HT	1.69755668741494	1.04883061003951	95075.7254494627	-0.35813970425174	3.75325307908162	-151
V_V_HM	0.516023682124313	1.04691147699452	95075.7254494627	-1.53591123000701	2.56795859425564	-151
V_V_WT	3.18748988172565	1.04962938381174	95075.7254494627	1.13022790230286	5.24475186114845	-150
V_V_HT	1.6935913923613	1.04876690214047	95075.7254494627	-0.361980132528105	3.74916291725071	-150
V_V_HM	0.516035360295909	1.04686109877633	95075.7254494627	-1.53580081108512	2.56787153167694	-150
V_V_WT	3.18168322365209	1.04957964157767	95075.7254494627	1.12451873845774	5.23884770884644	-149
V_V_HT	1.68991104920495	1.04872226682009	95075.7254494627	-0.365572990950345	3.74539508936025	-149
V_V_HM	0.515991610172897	1.04682611141066	95075.7254494627	-1.53577598635852	2.56775920670431	-149
V_V_WT	3.17552922349393	1.04955244942242	95075.7254494627	1.11841803462303	5.23264041236484	-148
V_V_HT	1.68652384296484	1.0486981181728	95075.7254494627	-0.36891286610894	3.74196055203861	-148
V_V_HM	0.515890182027128	1.04680760984595	95075.7254494627	-1.53584115164216	2.56762151569641	-148
V_V_WT	3.16905347958394	1.04954794239407	95075.7254494627	1.11195112443872	5.22615583472915	-147
V_V_HT	1.68343756856426	1.04869454126948	95075.7254494627	-0.371992129818576	3.73886726694709	-147
V_V_HM	0.51572910356191	1.04680559783481	95075.7254494627	-1.53599828658781	2.56745649371163	-147
V_V_WT	3.16228198126301	1.04956481804971	95075.7254494627	1.10514655001946	5.21941741250657	-146
V_V_HT	1.68065963607485	1.04871030432306	95075.7254494627	-0.374800957718617	3.73612022986832	-146
V_V_HM	0.515506712252972	1.04681900009022	95075.7254494627	-1.53624694616906	2.56726037067501	-146
V_V_WT	3.155242262294	1.04960155828244	95075.7254494627	1.09803482060077	5.21244970398724	-145
V_V_HT	1.67819590854339	1.04874400141569	95075.7254494627	-0.377330731178806	3.73372254826558	-145
V_V_HM	0.515222561962005	1.04684664045176	95075.7254494627	-1.53658527126283	2.56703039518684	-145
V_V_WT	3.1479622449365	1.04965535041798	95075.7254494627	1.09064937125276	5.20527511862024	-144
V_V_HT	1.67605186368622	1.04879304233268	95075.7254494627	-0.379570895690704	3.73167462306315	-144
V_V_HM	0.514876514989417	1.04688637495308	95075.7254494627	-1.5370091974184	2.56676222739723	-144
V_V_WT	3.1404701271525	1.04972221144168	95075.7254494627	1.08302620660204	5.19791404770297	-143
V_V_HT	1.67423260937436	1.0488537667767	95075.7254494627	-0.381509169241012	3.72997438798973	-143
V_V_HM	0.514468748604259	1.04693518599546	95075.7254494627	-1.53751263290659	2.5664501301151	-143
V_V_WT	3.13279542220388	1.04979872845585	95075.7254494627	1.07520152915221	5.19038931525555	-142
V_V_HT	1.67274140583984	1.04892306822235	95075.7254494627	-0.383136202842259	3.72861901452193	-142
V_V_HM	0.514001012255584	1.04699056546503	95075.7254494627	-1.53808891240292	2.56609093691409	-142
V_V_WT	3.12496884416688	1.04988221615662	95075.7254494627	1.0672113161454	5.18272637218837	-141
V_V_HT	1.67157969440149	1.04899853654528	95075.7254494627	-0.384445831358582	3.72760522016157	-141
V_V_HM	0.513476631207297	1.0470506285463	95075.7254494627	-1.53873101642597	2.56568427884056	-141
V_V_WT	3.11702148376373	1.04996963632269	95075.7254494627	1.05909261318393	5.17495035434352	-140
V_V_HT	1.67074821007101	1.04907744411298	95075.7254494627	-0.385431973648742	3.72692839379076	-140
V_V_HM	0.512899550061157	1.04711323985467	95075.7254494627	-1.5394308150438	2.56522991516612	-140
V_V_WT	3.1089850164563	1.05005849585341	95075.7254494627	1.05088198217942	5.16708805073319	-139
V_V_HT	1.67024631721591	1.04915758015167	95075.7254494627	-0.386090932253078	3.72658356668489	-139
V_V_HM	0.512274944733932	1.0471767180594	95075.7254494627	-1.54017983694999	2.56472972641785	-139
V_V_WT	3.10089132356	1.05014612086816	95075.7254494627	1.04261654522367	5.15916610189633	-138
V_V_HT	1.67007271643473	1.04923656872097	95075.7254494627	-0.386419349756172	3.72656478262563	-138
V_V_HM	0.51160858903166	1.04723924660892	95075.7254494627	-1.54096874791752	2.56418592598084	-138
V_V_WT	3.09277253370616	1.05023095061015	95075.7254494627	1.03433149001407	5.15121357739825	-137
V_V_HT	1.67022453076823	1.04931307092016	95075.7254494627	-0.38641747888668	3.72686654042315	-137
V_V_HM	0.510907707826931	1.04729988913892	95075.7254494627	-1.54178848781012	2.56360390346398	-137
V_V_WT	3.08466089040876	1.05031254895264	95075.7254494627	1.02605991486817	5.14326186594934	-136
V_V_HT	1.67069734258214	1.04938679065992	95075.7254494627	-0.386089156947091	3.72748384211137	-136
V_V_HM	0.510180943719945	1.04735858585449	95075.7254494627	-1.54263029683022	2.56299218427011	-136
V_V_WT	3.07658864920161	1.05038990854931	95075.7254494627	1.01783604970744	5.13534124869578	-135
V_V_HT	1.67148642616723	1.04945689097821	95075.7254494627	-0.385437469210274	3.72841032154474	-135
V_V_HM	0.509437219884376	1.04741480217278	95075.7254494627	-1.54348420402767	2.56235864379642	-135
V_V_WT	3.06858806963933	1.0504610168119	95075.7254494627	1.0096960987372	5.12748004054145	-134
V_V_HT	1.67258705876818	1.04952158772239	95075.7254494627	-0.384463641512114	3.72963775904848	-134
V_V_HM	0.508685461381347	1.04746718039204	95075.7254494627	-1.54433862326094	2.56170954602364	-134
V_V_WT	3.06069140800306	1.05052290525094	95075.7254494627	1.00167813644514	5.11970467956099	-133
V_V_HT	1.67399451861096	1.04957819342492	95075.7254494627	-0.383167128220026	3.73115616544195	-133
V_V_HM	0.507934591354584	1.04751357332906	95075.7254494627	-1.54518042293098	2.56104960564015	-133
V_V_WT	3.05293071609932	1.05057218029601	95075.7254494627	0.99382086599823	5.11204056620041	-132
V_V_HT	1.67570385076667	1.0496236086049	95075.7254494627	-0.381546809314627	3.73295451084796	-132
V_V_HM	0.507193734255772	1.04755145588296	95075.7254494627	-1.54599552941632	2.56038299792786	-132
V_V_WT	3.04533722483174	1.05060638664077	95075.7254494627	0.986160330673363	5.10451411899012	-131
V_V_HT	1.6777091898353	1.04965558694098	95075.7254494627	-0.379604147430909	3.7350225271015	-131
V_V_HM	0.506472813802084	1.04757899069832	95075.7254494627	-1.54677041780348	2.55971604540765	-131
V_V_WT	3.03794167637547	1.05062328300845	95075.7254494627	0.978731665523389	5.09715168722756	-130
V_V_HT	1.68000424520135	1.0496720591572	95075.7254494627	-0.377341377426395	3.73734986782909	-130
V_V_HM	0.505782112240894	1.04759445145791	95075.7254494627	-1.5474914222824	2.55905564676418	-130
V_V_WT	3.03077366251509	1.05062172844868	95075.7254494627	0.971566698582957	5.08998062644723	-129
V_V_HT	1.68258194584347	1.04967195541252	95075.7254494627	-0.374763473445856	3.73992736513279	-129
V_V_HM	0.505132535858515	1.04759691542204	95075.7254494627	-1.54814582800721	2.55841089972424	-129
V_V_WT	3.02386212849403	1.05060092236195	95075.7254494627	0.964695944261686	5.08302831272638	-128
V_V_HT	1.68543486188366	1.0496544979009	95075.7254494627	-0.371876340876045	3.74274606464337	-128
V_V_HM	0.504535255845177	1.04758566365346	95075.7254494627	-1.54872105467863	2.55779156636898	-128
V_V_WT	3.01723456908086	1.05056121502849	95075.7254494627	0.958146210782796	5.07632292737893	-127
V_V_HT	1.68855491716213	1.04961995456422	95075.7254494627	-0.368688581039848	3.74579841536411	-127
V_V_HM	0.504001872444938	1.04756081863123	95075.7254494627	-1.54920574211017	2.55720948700005	-127
V_V_WT	3.01091769035261	1.05050332525531	95075.7254494627	0.951942795369506	5.06989258533572	-126
V_V_HT	1.69193374524253	1.04956891257868	95075.7254494627	-0.365209711232505	3.74907720171756	-126
V_V_HM	0.503544148790105	1.04752273127409	95075.7254494627	-1.5495888149664	2.55667711254661	-126
V_V_WT	3.0049360196478	1.05042942932949	95075.7254494627	0.946105959861733	5.06376607943388	-125
V_V_HT	1.6955623512112	1.04950329340399	95075.7254494627	-0.361452492407452	3.75257719482985	-125
V_V_HM	0.503174095536345	1.04747284396455	95075.7254494627	-1.5498610896454	2.55620928071809	-125
V_V_WT	2.99931133455078	1.05034336117913	95075.7254494627	0.940649967387165	5.0579727017144	-124
V_V_HT	1.69943106601478	1.04942654314238	95075.7254494627	-0.357433347940255	3.75629547996982	-124
V_V_HM	0.502903890775066	1.04741385911582	95075.7254494627	-1.55001568475576	2.55582346630589	-124
V_V_WT	2.99406249687463	1.05025033209074	95075.7254494627	0.935583465695018	5.05254152805425	-123
V_V_HT	1.70352963573812	1.04934337766588	95075.7254494627	-0.353171774803093	3.76023104627934	-123
V_V_HM	0.502745710000866	1.04734953380725	95075.7254494627	-1.55004778863685	2.55553920863858	-123
V_V_WT	2.98920530953462	1.05015657296003	95075.7254494627	0.930910045213865	5.04750057385537	-122
V_V_HT	1.70784732110417	1.04925945689335	95075.7254494627	-0.348689605651369	3.76438424785971	-122
V_V_HM	0.502711565835263	1.04728441668755	95075.7254494627	-1.54995430396828	2.55537743563881	-122
V_V_WT	2.98475294329817	1.05006860444005	95075.7254494627	0.926630096303309	5.04287579029303	-121
V_V_HT	1.71237303754612	1.04918071268405	95075.7254494627	-0.344009551430406	3.76875562652264	-121
V_V_HM	0.502813222801763	1.04722329117339	95075.7254494627	-1.54973284167031	2.55535928727384	-121
V_V_WT	2.98071747086819	1.04999191285723	95075.7254494627	0.922744938527171	5.0386900032092	-120
V_V_HT	1.71709559440641	1.04911212125189	95075.7254494627	-0.339152556121955	3.77334374493478	-120
V_V_HM	0.503062280544796	1.04717014346886	95075.7254494627	-1.54937961501441	2.555504176104	-120
V_V_WT	2.97710871559003	1.04993131642388	95075.7254494627	0.919254951587941	5.03496247959212	-119
V_V_HT	1.72200365209086	1.04905805165198	95075.7254494627	-0.334138522619892	3.77814582680162	-119
V_V_HM	0.503469904414459	1.04712847167789	95075.7254494627	-1.54889031489548	2.5558301237244	-119
V_V_WT	2.97393535814114	1.04989011897979	95075.7254494627	0.916162340673669	5.03170837560861	-118
V_V_HT	1.72708582481498	1.04902148121121	95075.7254494627	-0.328984672236462	3.78315632186642	-118
V_V_HM	0.504046991053599	1.04710062621109	95075.7254494627	-1.54825865144949	2.55635263355668	-118
V_V_WT	2.97120317969086	1.04987085874752	95075.7254494627	0.913467912065551	5.02893844731617	-117
V_V_HT	1.73233068733605	1.04900470051368	95075.7254494627	-0.323706919733904	3.788368294406	-117
V_V_HM	0.504803622559187	1.04708842183534	95075.7254494627	-1.54747809950245	2.55708534462083	-117
V_V_WT	2.96891505028931	1.04987516793634	95075.7254494627	0.911171336701586	5.02665876387703	-116
V_V_HT	1.73772681345116	1.04900918638167	95075.7254494627	-0.318319585870413	3.79377321277274	-116
V_V_HM	0.505748992853654	1.04709303648576	95075.7254494627	-1.54654177387177	2.55803975957907	-116
V_V_WT	2.9670726875226	1.04990279547582	95075.7254494627	0.909274824263167	5.02487055078204	-115
V_V_HT	1.74326281130212	1.04903469015071	95075.7254494627	-0.312833575124615	3.79935919772886	-115
V_V_HM	0.506891895274215	1.04711423454174	95075.7254494627	-1.5454404194064	2.55922420995483	-115
V_V_WT	2.96567550208772	1.04995220785716	95075.7254494627	0.907780791107539	5.0235702130679	-114
V_V_HT	1.74892739310882	1.049079800438	95075.7254494627	-0.307257408981899	3.80511219519954	-114
V_V_HM	0.508240230914602	1.04715085019033	95075.7254494627	-1.54416385003215	2.56064431186135	-114
V_V_WT	2.96472233566386	1.05001975702889	95075.7254494627	0.906695229054454	5.02274944227328	-113
V_V_HT	1.75470930201526	1.04914116338307	95075.7254494627	-0.301595770768893	3.81101437479942	-113
V_V_HM	0.509801681267845	1.0472001169021	95075.7254494627	-1.54269896188889	2.56230232442458	-113
V_V_WT	2.96421149281765	1.05009983628383	95075.7254494627	0.906027431754524	5.02239555388078	-112
V_V_HT	1.76059734355066	1.04921362571159	95075.7254494627	-0.295849754595682	3.81704444169701	-112
V_V_HM	0.511583660227849	1.04725778501252	95075.7254494627	-1.54103001178728	2.56419733224298	-112
V_V_WT	2.96413863601651	1.05018640682419	95075.7254494627	0.905784897652079	5.02249237438095	-111
V_V_HT	1.76658064365999	1.04929165724099	95075.7254494627	-0.290019395420663	3.82318068274063	-111
V_V_HM	0.513592244115387	1.04731933038194	95075.7254494627	-1.53914205614289	2.56632654437366	-111
V_V_WT	2.9644963608602	1.05027368527329	95075.7254494627	0.905971557701164	5.02302116401924	-110
V_V_HT	1.77264876551012	1.04936998627396	95075.7254494627	-0.284104797608552	3.82940232862878	-110
V_V_HM	0.515831857942118	1.0473804847701	95075.7254494627	-1.53702230424035	2.56868602012458	-110
V_V_WT	2.9652743594724	1.0503565179719	95075.7254494627	0.906587205140521	5.02396151380429	-109
V_V_HT	1.77879177798803	1.04944394127993	95075.7254494627	-0.278106736124116	3.83569029210018	-109
V_V_HM	0.51830524172167	1.04743751337727	95075.7254494627	-1.5346606958999	2.57127117934324	-109
V_V_WT	2.96645960237294	1.05043072161553	95075.7254494627	0.90762700972052	5.02529219502535	-108
V_V_HT	1.7850003168844	1.04950976099672	95075.7254494627	-0.272027203144433	3.84202783691324	-108
V_V_HM	0.521013429919279	1.04748746523638	95075.7254494627	-1.53205041279349	2.57407727263204	-108
V_V_WT	2.96803654177413	1.05049336988372	95075.7254494627	0.909081159209189	5.02699192433908	-107
V_V_HT	1.79126565121113	1.04956485444902	95075.7254494627	-0.265869851374672	3.84840115379693	-107
V_V_HM	0.523955753463831	1.04752838154211	95075.7254494627	-1.52918828475548	2.57709979168314	-107
V_V_WT	2.96998768011338	1.05054263354719	95075.7254494627	0.910935741313078	5.02903961891368	-106
V_V_HT	1.79757961697634	1.04960764566789	95075.7254494627	-0.259639755925029	3.8547989898777	-106
V_V_HM	0.52713013253706	1.04755915254044	95075.7254494627	-1.52607421649853	2.58033448157265	-106
V_V_WT	2.9722948417445	1.05057677113609	95075.7254494627	0.913175993647638	5.03141368984136	-105
V_V_HT	1.80393430285933	1.04963662867695	95075.7254494627	-0.25334187641913	3.86121048213778	-105
V_V_HM	0.530533940048841	1.04757870659856	95075.7254494627	-1.52270873472432	2.58377661482201	-105
V_V_WT	2.97493842042896	1.05059533599218	95075.7254494627	0.915783185419564	5.03409365543836	-104
V_V_HT	1.8103224918067	1.04965148793455	95075.7254494627	-0.246982811452257	3.86762779506565	-104
V_V_HM	0.534163241680602	1.04758695474483	95075.7254494627	-1.519095599368	2.5874220827292	-104
V_V_WT	2.97789751703499	1.05059923175694	95075.7254494627	0.918734646369756	5.03706038770022	-103
V_V_HT	1.81673769038992	1.04965314657189	95075.7254494627	-0.240570863779854	3.8740462445597	-103
V_V_HM	0.538012826962934	1.0475848255888	95075.7254494627	-1.5152418409634	2.59126749488927	-103
V_V_WT	2.98115098506433	1.05058909590267	95075.7254494627	0.922007980561327	5.04029398956733	-102
V_V_HT	1.8231735535953	1.0496422602684	95075.7254494627	-0.23411366354009	3.88046077073069	-102
V_V_HM	0.542077235939232	1.04757298587749	95075.7254494627	-1.51115422628393	2.5953086981624	-102
V_V_WT	2.98467767720943	1.05056482067524	95075.7254494627	0.925582251883616	5.04377310253525	-101
V_V_HT	1.82962373536203	1.04961877087184	95075.7254494627	-0.227617442815988	3.88686491354005	-101
V_V_HM	0.546351008165296	1.0475514613467	95075.7254494627	-1.50683826621565	2.59954028254624	-101
V_V_WT	2.98845641052377	1.05052593638893	95075.7254494627	0.929437197968924	5.04747562307862	-100
V_V_HT	1.83608207835675	1.04958226221308	95075.7254494627	-0.221087543254014	3.89325169996751	-100
V_V_HM	0.55082851291516	1.04751993675283	95075.7254494627	-1.50229897361059	2.60395599944091	-100
V_V_WT	2.99246585529318	1.0504728662735	95075.7254494627	0.933550659577414	5.05138105100895	-99
V_V_HT	1.8425431777064	1.04953312660968	95075.7254494627	-0.214530138665325	3.89961649407813	-99
V_V_HM	0.555503437041139	1.04747874209737	95075.7254494627	-1.49754330841568	2.60855018249795	-99
V_V_WT	2.99668471940241	1.05040613531287	95075.7254494627	0.937900315631179	5.05546912317364	-98
V_V_HT	1.84900202460844	1.04947182896758	95075.7254494627	-0.207951149062953	3.90595519827984	-98
V_V_HM	0.560369182333858	1.04742822958016	95075.7254494627	-1.49257855914808	2.6133169238158	-98
V_V_WT	3.00109202214852	1.05032718200928	95075.7254494627	0.94246236597881	5.05972167831822	-97
V_V_HT	1.85545444409901	1.0493996627632	95075.7254494627	-0.20135728461022	3.91226617280824	-97
V_V_HM	0.565418692691779	1.04736941515391	95075.7254494627	-1.48741377316542	2.61825115854898	-97
V_V_WT	3.00566685616884	1.05023712339526	95075.7254494627	0.947213713886228	5.06411999845146	-96
V_V_HT	1.86189647235259	1.04931760239067	95075.7254494627	-0.194754418934394	3.91854736363958	-96
V_V_HM	0.570644797334921	1.04730300878449	95075.7254494627	-1.48205751277292	2.62334710744276	-96
V_V_WT	3.01038856267392	1.05013674530131	95075.7254494627	0.952132160344885	5.06864496500295	-95
V_V_HT	1.8683243783207	1.04922629558243	95075.7254494627	-0.188147552632314	3.92479630927371	-95
V_V_HM	0.576040308521506	1.04722941056954	95075.7254494627	-1.47651774989932	2.62859836694233	-95
V_V_WT	3.0152377767409	1.05002809213015	95075.7254494627	0.957194333425231	5.07328122005658	-94
V_V_HT	1.87473563486166	1.04912754600622	95075.7254494627	-0.181542748014537	3.93101401773785	-94
V_V_HM	0.581597997969233	1.04714997260015	95075.7254494627	-1.47080436291047	2.63400035884893	-94
V_V_WT	3.0201969457709	1.0499147817222	95075.7254494627	0.962375589601172	5.07801830194063	-93
V_V_HT	1.88112919367481	1.04902461110516	95075.7254494627	-0.174947437934145	3.93720582528377	-93
V_V_HM	0.587310752671705	1.04706725987726	95075.7254494627	-1.46492949218623	2.63955099752964	-93
V_V_WT	3.02525025024286	1.04980144942533	95075.7254494627	0.96765102412112	5.08284947636459	-92
V_V_HT	1.88750528090702	1.04892168989713	95075.7254494627	-0.168369626272896	3.94338018808694	-92
V_V_HM	0.59317171130796	1.04698462536598	95075.7254494627	-1.45890657082213	2.64524999343805	-92
V_V_WT	3.03038222308616	1.04969204359497	95075.7254494627	0.972997431181482	5.08776701499083	-91
V_V_HT	1.89386437857375	1.04882233885813	95075.7254494627	-0.161815801668929	3.94954455881642	-91
V_V_HM	0.599174065702449	1.04690487129534	95075.7254494627	-1.45274789933156	2.65109603073646	-91
V_V_WT	3.03557790459222	1.04958967915669	95075.7254494627	0.978393745854037	5.0927620633304	-90
V_V_HT	1.90020725072819	1.04872933944814	95075.7254494627	-0.155290651699821	3.9557051531562	-90
V_V_HM	0.605311181420547	1.04683014368215	95075.7254494627	-1.44646431831837	2.65708668115947	-90
V_V_WT	3.04082489880093	1.04949796880607	95075.7254494627	0.983820491335296	5.09782930626656	-89
V_V_HT	1.90653607088255	1.04864594572899	95075.7254494627	-0.148798380778577	3.96187052254368	-89
V_V_HM	0.611577311179609	1.04676300540366	95075.7254494627	-1.44006659827628	2.6632212206355	-89
V_V_WT	3.04611409053348	1.04942121494195	95075.7254494627	0.989260119792327	5.10296806127462	-88
V_V_HT	1.91285473827158	1.04857606976838	95075.7254494627	-0.14234275727984	3.968052233823	-88
V_V_HM	0.617967956407739	1.04670660552289	95075.7254494627	-1.43356540990583	2.66950132272131	-88
V_V_WT	3.05143926220962	1.04936385339938	95075.7254494627	0.994697719457291	5.10818080496196	-87
V_V_HT	1.9191686175783	1.04852376778407	95075.7254494627	-0.135926366662535	3.97426360181914	-87
V_V_HM	0.624479809470841	1.04666425072669	95075.7254494627	-1.42697054191078	2.67593016085247	-87
V_V_WT	3.05679478440937	1.04932887120976	95075.7254494627	1.00012180636165	5.11346776245709	-86
V_V_HT	1.92548336502635	1.0484917649776	95075.7254494627	-0.129548894067882	3.98051562412058	-86
V_V_HM	0.63110980738962	1.04663815034616	95075.7254494627	-1.42028938753492	2.68250900231416	-86
V_V_WT	3.06217570879911	1.04931766672816	95075.7254494627	1.00552469141136	5.11882672618686	-85
V_V_HT	1.93180494523436	1.04848132754598	95075.7254494627	-0.123206856609376	3.98681674707809	-85
V_V_HM	0.637855236514213	1.04662931193341	95075.7254494627	-1.41352663521913	2.68923710824756	-85
V_V_WT	3.06757981005606	1.04933101429142	95075.7254494627	1.01090263159199	5.12425698852013	-84
V_V_HT	1.93814054746314	1.04849316713227	95075.7254494627	-0.116894459838731	3.99317555476502	-84
V_V_HM	0.644714782645835	1.0466383200612	95075.7254494627	-1.40668474491831	2.69611431020998	-84
V_V_WT	3.0730062655354	1.04936836484467	95075.7254494627	1.0162558804002	5.1297566506706	-83
V_V_HT	1.9444979778288	1.04852678674577	95075.7254494627	-0.110602923543569	3.99959887920117	-83
V_V_HM	0.651687893441398	1.04666477624409	95075.7254494627	-1.39976348794851	2.7031392748313	-83
V_V_WT	3.0784571284732	1.0494285610366	95075.7254494627	1.02158875946781	5.13532549747858	-82
V_V_HT	1.95088627422968	1.04858114929271	95075.7254494627	-0.104321177133237	4.00609372559261	-82
V_V_HM	0.658775655722948	1.04670787122311	95075.7254494627	-1.39276019134906	2.71031150279496	-82
V_V_WT	3.08393517393095	1.04950884562258	95075.7254494627	1.0269094480253	5.14096089983661	-81
V_V_HT	1.95731478662523	1.04865374796655	95075.7254494627	-0.0980349573352011	4.01266453058565	-81
V_V_HM	0.66597956750855	1.04676558486153	95075.7254494627	-1.38566939765621	2.71762853267332	-81
V_V_WT	3.08944391292122	1.04960494433139	95075.7254494627	1.03222983460951	5.14665799123292	-80
V_V_HT	1.96379316258926	1.0487406812011	95075.7254494627	-0.091726969549081	4.0193132947276	-80
V_V_HM	0.673301608640976	1.04683474589417	95075.7254494627	-1.37848291138259	2.72508612866454	-80
V_V_WT	3.09498979740006	1.04971234060251	95075.7254494627	1.03756522358517	5.15241437121496	-79
V_V_HT	1.97033225123591	1.04883784024218	95075.7254494627	-0.0853783115480016	4.02604281401982	-79
V_V_HM	0.680745681722598	1.04691204094658	95075.7254494627	-1.37119033574851	2.73268169919371	-79
V_V_WT	3.10058073483441	1.04982575684414	95075.7254494627	1.04293386644073	5.15822760322809	-78
V_V_HT	1.97694348656669	1.04894041922365	95075.7254494627	-0.0789681298859972	4.03285510301938	-78
V_V_HM	0.688316682895909	1.04699358633525	95075.7254494627	-1.36377916263481	2.74041252842663	-78
V_V_WT	3.10622749913787	1.04994016901662	95075.7254494627	1.04835638415197	5.16409861412378	-77
V_V_HT	1.98363944443064	1.04904385706693	95075.7254494627	-0.0724749090504595	4.03975379791174	-77
V_V_HM	0.696021554113678	1.04707572241484	95075.7254494627	-1.3562352772243	2.74827838545165	-77
V_V_WT	3.11194158338236	1.05004983718502	95075.7254494627	1.05385551999973	5.17002764676499	-76
V_V_HT	1.99043298385858	1.04914292760327	95075.7254494627	-0.0658755467776619	4.04674151449481	-76
V_V_HM	0.703867748344258	1.04715422841584	95075.7254494627	-1.3485429538871	2.75627845057562	-76
V_V_WT	3.11773511952033	1.05014851133802	95075.7254494627	1.05945565588953	5.17601458315112	-75
V_V_HT	1.99733721324346	1.04923192689624	95075.7254494627	-0.0591457550223278	4.05382018150924	-75
V_V_HM	0.711863246069143	1.0472244736167	95075.7254494627	-1.34068513597872	2.76441162811701	-75
V_V_WT	3.12362341954319	1.05023142744835	95075.7254494627	1.06518144125352	5.18206539783287	-74
V_V_HT	2.00436645593834	1.04930652807303	95075.7254494627	-0.0522627298085805	4.06099564168526	-74
V_V_HM	0.720018666293853	1.04728298457227	95075.7254494627	-1.33264439657958	2.77268172916729	-74
V_V_WT	3.12962485536208	1.05029561181789	95075.7254494627	1.07105707641822	5.18819263430594	-73
V_V_HT	2.01153620270468	1.04936405914148	95075.7254494627	-0.0452057432998982	4.06827814870925	-73
V_V_HM	0.728347251798972	1.04732767072789	95075.7254494627	-1.32440339544509	2.78109789904304	-73
V_V_WT	3.13575840782768	1.05033824150813	95075.7254494627	1.0771070751626	5.19440974049276	-72
V_V_HT	2.01886217323814	1.04940197267723	95075.7254494627	-0.0379540828770399	4.07567842935331	-72
V_V_HM	0.736862773295627	1.047356519102	95075.7254494627	-1.31594441644252	2.78966996303377	-72
V_V_WT	3.14204305518716	1.050356258905	95075.7254494627	1.08335640862354	5.20072970175077	-71
V_V_HT	2.02636008821817	1.0494174849171	95075.7254494627	-0.0304865717155365	4.08320674815187	-71
V_V_HM	0.745578999191743	1.04736728433618	95075.7254494627	-1.30724929028628	2.79840728866977	-71
V_V_WT	3.14849817467196	1.05034695984192	95075.7254494627	1.08982975416909	5.20716659517482	-70
V_V_HT	2.03404580306415	1.04940812082369	95075.7254494627	-0.0227825033500775	4.09087410947838	-70
V_V_HM	0.754510166952798	1.04735794653502	95075.7254494627	-1.29829982053827	2.80732015444387	-70
V_V_WT	3.1551447354734	1.05030958387245	95075.7254494627	1.09654957145719	5.21373989948961	-69
V_V_HT	2.04193572330427	1.04937319138271	95075.7254494627	-0.0148241217920897	4.09869556840062	-69
V_V_HM	0.763672384608242	1.04732795848805	95075.7254494627	-1.28907882664255	2.81642359585903	-69
V_V_WT	3.1620041047857	1.05024396267317	95075.7254494627	1.10353755759404	5.22047065197736	-68
V_V_HT	2.05004638928879	1.04931253521149	95075.7254494627	-0.00659457038306277	4.10668734896064	-68
V_V_HM	0.773082228415483	1.04727717788817	95075.7254494627	-1.27956945342136	2.82573391025232	-68
V_V_WT	3.16909783703667	1.05015059791709	95075.7254494627	1.11081428373398	5.22738139033936	-67
V_V_HT	2.05839438417345	1.04922659028211	95075.7254494627	0.00192187561231272	4.1148668927346	-67
V_V_HM	0.78275665245588	1.04720592661192	95075.7254494627	-1.26975537766782	2.83526868257958	-67
V_V_WT	3.17644834325275	1.05003266417024	95075.7254494627	1.11839593878908	5.23450074771641	-66
V_V_HT	2.06699646861989	1.04911825728787	95075.7254494627	0.0107362915288922	4.12325664571088	-66
V_V_HM	0.79271446130165	1.04711656881471	95075.7254494627	-1.25962242852816	2.84505135113146	-66
V_V_WT	3.18407868102093	1.04989638215894	95075.7254494627	1.12629338779162	5.24186397425023	-65
V_V_HT	2.07586943968726	1.04899324980744	95075.7254494627	0.0198542758748625	4.13188460349966	-65
V_V_HM	0.802976495303476	1.04701381258801	95075.7254494627	-1.24915899345886	2.85511198406581	-65
V_V_WT	3.1920121167509	1.04975022916104	95075.7254494627	1.13451328178048	5.24951095172132	-64
V_V_HT	2.08502997377479	1.0488593648468	95075.7254494627	0.0292772230039695	4.14078272454561	-64
V_V_HM	0.813565118610114	1.04690410141226	95075.7254494627	-1.23835533746157	2.8654855746818	-64
V_V_WT	3.20027194184785	1.04960265444323	95075.7254494627	1.1430623516916	5.25748153200409	-63
V_V_HT	2.09449471593204	1.0487243620783	95075.7254494627	0.0390065690938393	4.14998286277023	-63
V_V_HM	0.824502994162224	1.04679382645999	95075.7254494627	-1.22720132422308	2.87620731254753	-63
V_V_WT	3.2088814461054	1.0494613136047	95075.7254494627	1.15194888242892	5.26581400978188	-62
V_V_HT	2.10428031205064	1.04859525534863	95075.7254494627	0.0490452129741858	4.15951541112709	-62
V_V_HM	0.83581278399997	1.0466887335426	95075.7254494627	-1.21568555342996	2.8873111214299	-62
V_V_WT	3.21786392192195	1.04933285371807	95075.7254494627	1.16118313820202	5.27454470564189	-61
V_V_HT	2.11440340490209	1.04847811624017	95075.7254494627	0.0593978971822153	4.16940891262197	-61
V_V_HM	0.847517150446023	1.04659376300713	95075.7254494627	-1.20379504578512	2.89882934667717	-61
V_V_WT	3.2272422338255	1.04922318439331	95075.7254494627	1.17077640076873	5.28370806688227	-60
V_V_HT	2.12488039435478	1.0483783304739	95075.7254494627	0.07007046563279	4.17969032307677	-60
V_V_HM	0.859638788091807	1.04651327444583	95075.7254494627	-1.19151565144969	2.91079322763331	-60
V_V_WT	3.2370370111353	1.04913895063844	95075.7254494627	1.18073627530613	5.29333774696447	-59
V_V_HT	2.13572638895933	1.04830197716524	95075.7254494627	0.081066111877568	4.19038666604109	-59
V_V_HM	0.872200490922168	1.04645223096279	95075.7254494627	-1.17883430406795	2.92323528591229	-59
V_V_WT	3.24726636883165	1.04908710345307	95075.7254494627	1.19106725291218	5.30346548475112	-58
V_V_HT	2.14695506956389	1.04825543641097	95075.7254494627	0.092386011845579	4.2015241272822	-58
V_V_HM	0.885224969195662	1.04641587964271	95075.7254494627	-1.16573857760929	2.93618851600061	-58
V_V_WT	3.25794789973751	1.04907287516459	95075.7254494627	1.20177667110604	5.31411912836897	-57
V_V_HT	2.15857982154428	1.0482435060898	95075.7254494627	0.104034147123454	4.2131254959651	-57
V_V_HM	0.898734904037312	1.04640815756582	95075.7254494627	-1.15221350758236	2.94968331565699	-57
V_V_WT	3.26909919736952	1.0490991761477	95075.7254494627	1.21287641910215	5.32532197563689	-56
V_V_HT	2.17061403144136	1.04826884220964	95075.7254494627	0.116018698505976	4.22520936437675	-56
V_V_HM	0.912752978520281	1.04643122079263	95075.7254494627	-1.13824063676876	2.96374659380933	-56
V_V_WT	3.28073785473203	1.04916650712457	95075.7254494627	1.22438310849492	5.33709260096914	-55
V_V_HT	2.18307108479488	1.04833187902772	95075.7254494627	0.128352200393482	4.23778996919628	-55
V_V_HM	0.927301872870402	1.04648537979383	95075.7254494627	-1.12379789346179	2.9784016392026	-55
V_V_WT	3.29288146497619	1.04927296189501	95075.7254494627	1.23631806856682	5.34944486138556	-54
V_V_HT	2.19596436907988	1.04843083228393	95075.7254494627	0.141051537391101	4.25087720076865	-54
V_V_HM	0.942404269794906	1.04656910340051	95075.7254494627	-1.10885959388009	2.9936681334699	-54
V_V_WT	3.3055476217312	1.04941432061323	95075.7254494627	1.24870716379808	5.36238807966432	-53
V_V_HT	2.20930726798491	1.04856178566107	95075.7254494627	0.15413776912577	4.26447676684405	-53
V_V_HM	0.958082850957041	1.04667909135755	95075.7254494627	-1.09339658789687	3.00956228981095	-53
V_V_WT	3.31875391700682	1.0495842332644	95075.7254494627	1.26158043215727	5.37592740185637	-52
V_V_HT	2.22311316836874	1.04871886016582	95075.7254494627	0.167635805218123	4.27859053151936	-52
V_V_HM	0.974360297092744	1.04681041526291	95075.7254494627	-1.07737653516273	3.02609712934822	-52
V_V_WT	3.33251673912289	1.04977482771726	95075.7254494627	1.27496969125442	5.39006378699136	-51
V_V_HT	2.23739478679629	1.04889477911786	95075.7254494627	0.18157262444601	4.29321694914658	-51
V_V_HM	0.991258748338375	1.04695699559631	95075.7254494627	-1.06076537974885	3.0432828764256	-51
V_V_WT	3.34684637929345	1.04997833213132	95075.7254494627	1.28890046502496	5.40479229356193	-50
V_V_HT	2.25216144433327	1.04908238073325	95075.7254494627	0.195971584892407	4.30835130377414	-50
V_V_HM	1.00879756726543	1.04711288837293	95075.7254494627	-1.04353210893919	3.06112724347006	-50
V_V_WT	3.36174550611996	1.05018757904975	95075.7254494627	1.3033894702064	5.42010154203352	-49
V_V_HT	2.26741819266412	1.04927508475867	95075.7254494627	0.210850635465452	4.32398574986278	-49
V_V_HM	1.02699250182665	1.04727267616866	95075.7254494627	-1.02565035668976	3.07963536034305	-49
V_V_WT	3.37720879980808	1.05039612460257	95075.7254494627	1.31844401691828	5.43597358269787	-48
V_V_HT	2.28316557164392	1.04946699881154	95075.7254494627	0.226221865024923	4.34010927826292	-48
V_V_HM	1.04585532798627	1.04743155015878	95075.7254494627	-1.00709892179303	3.09880957776558	-48
V_V_WT	3.39322407110193	1.05059800073485	95075.7254494627	1.33406361322639	5.45238452897747	-47
V_V_HT	2.29940020776012	1.04965268211491	95075.7254494627	0.242092563920882	4.35670785159935	-47
V_V_HM	1.06539429297668	1.04758509988823	95075.7254494627	-0.987860912573511	3.11864949852687	-47
V_V_WT	3.40977627799086	1.05078683083468	95075.7254494627	1.35024571520881	5.46930684077291	-46
V_V_HT	2.3161170821281	1.04982631522351	95075.7254494627	0.258469119317026	4.37376504493917	-46
V_V_HM	1.08561610791444	1.04772859675497	95075.7254494627	-0.967920349906938	3.13915256573582	-46
V_V_WT	3.42684451361977	1.05095665729745	95075.7254494627	1.36698109284961	5.48670793438993	-45
V_V_HT	2.33330775247283	1.04998246671032	95075.7254494627	0.275353734475248	4.39126177047041	-45
V_V_HM	1.10652421288628	1.04785763768482	95075.7254494627	-0.947265163729937	3.16031358950249	-45
V_V_WT	3.4444048904875	1.05110143819399	95075.7254494627	1.38425770076194	5.50455208021305	-44
V_V_HT	2.35096200894687	1.05011561902053	95075.7254494627	0.292747013894432	4.40917700399931	-44
V_V_HM	1.12812032604036	1.04796773307769	95075.7254494627	-0.925884836327813	3.18212548840853	-44
V_V_WT	3.46242746926203	1.05121591172488	95075.7254494627	1.40205591268244	5.52279902584161	-43
V_V_HT	2.3690660114745	1.05022096845761	95075.7254494627	0.310644532690947	4.42748749025804	-43
V_V_HM	1.15040256067425	1.04805497679562	95075.7254494627	-0.903773598415817	3.20457871976432	-43
V_V_WT	3.48087927932342	1.05129512004275	95075.7254494627	1.42035247531715	5.5414060833297	-42
V_V_HT	2.38760406927955	1.05029397720983	95075.7254494627	0.329039494149401	4.4461686444097	-42
V_V_HM	1.17336716290239	1.04811565780959	95075.7254494627	-0.880927930303704	3.22766225610848	-42
V_V_WT	3.49971975757473	1.05133562824935	95075.7254494627	1.43911355793171	5.56032595721776	-41
V_V_HT	2.40655576476498	1.05033150258603	95075.7254494627	0.347917640312644	4.46519388921732	-41
V_V_HM	1.19700552785662	1.04814720790203	95075.7254494627	-0.857351403181584	3.25136245889483	-41
V_V_WT	3.51889930589021	1.05133599374849	95075.7254494627	1.4582923898729	5.57950622190752	-40
V_V_HT	2.42589497044755	1.05033222952647	95075.7254494627	0.367255421200003	4.4845345196951	-40
V_V_HM	1.22130313137814	1.04814856054972	95075.7254494627	-0.833056450834582	3.27566271359085	-40
V_V_WT	3.53835942674474	1.05129681610678	95075.7254494627	1.47782929847174	5.59888955501775	-39
V_V_HT	2.44558981924525	1.05029671430838	95075.7254494627	0.38701987943223	4.50415975905827	-39
V_V_HM	1.24623942695435	1.04812018314349	95075.7254494627	-0.808064535856102	3.30054338976481	-39
V_V_WT	3.55803292413858	1.05122070239496	95075.7254494627	1.49765197789863	5.61841387037853	-38
V_V_HT	2.46560270741159	1.05022735132308	95075.7254494627	0.407168718282343	4.52403669654084	-38
V_V_HM	1.2717877843664	1.04806404710835	95075.7254494627	-0.782406152436262	3.32598172116905	-38
V_V_WT	3.57784418614453	1.05111214817336	95075.7254494627	1.5176760049779	5.63801236731116	-37
V_V_HT	2.48589034498628	1.0501282631238	95075.7254494627	0.427650567631326	4.54413012234123	-37
V_V_HM	1.29791547588028	1.04798353620619	95075.7254494627	-0.756120660444901	3.35195161220546	-37
V_V_WT	3.59770951336682	1.05097733759035	95075.7254494627	1.53780555945138	5.65761346728225	-36
V_V_HT	2.50640382517131	1.05000511698006	95075.7254494627	0.448405412895619	4.56440223744699	-36
V_V_HM	1.32458369468088	1.04788329573995	95075.7254494627	-0.729255971439506	3.37842336080127	-36
V_V_WT	3.6175375357799	1.05082386978201	95075.7254494627	1.55793437707087	5.67714069448892	-35
V_V_HT	2.52708874851225	1.04986487452623	95075.7254494627	0.469365209894467	4.58481228713004	-35
V_V_HM	1.35174762514729	1.0477690280507	95075.7254494627	-0.701868077566401	3.40536332786098	-35
V_V_WT	3.63722967787906	1.05066042155363	95075.7254494627	1.57794687588931	5.69651247986882	-34
V_V_HT	2.54788537129051	1.04971548359396	95075.7254494627	0.490454637247138	4.60531610533388	-34
V_V_HM	1.37935655231448	1.0476472417007	95075.7254494627	-0.674020450500638	3.43273355512959	-34
V_V_WT	3.65668070074095	1.0504963596046	95075.7254494627	1.59771945835616	5.71564194312573	-33
V_V_HT	2.56872880779121	1.04956552432858	95075.7254494627	0.511591992248888	4.62586562333354	-33
V_V_HM	1.40735401611047	1.04752496409258	95075.7254494627	-0.645783323945582	3.46049135616652	-33
V_V_WT	3.67578020734832	1.05034102219642	95075.7254494627	1.61712342456494	5.73443699013169	-32
V_V_HT	2.58955003348613	1.04942354840921	95075.7254494627	0.53269148917497	4.64640857779728	-32
V_V_HM	1.43567889844774	1.0474091953543	95075.7254494627	-0.617231536162105	3.48858933305759	-32
V_V_WT	3.69441599849287	1.05020244857042	95075.7254494627	1.63603081848331	5.75280117850243	-31
V_V_HT	2.61027848222993	1.0492969035178	95075.7254494627	0.553668160504778	4.66688880395508	-31
V_V_HM	1.46426831376102	1.047305924589	95075.7254494627	-0.588439711291406	3.51697633881344	-31
V_V_WT	3.71247208734392	1.05008798218942	95075.7254494627	1.6543112601747	5.77063291451315	-30
V_V_HT	2.63084003500814	1.0491923013825	95075.7254494627	0.57443473231088	4.6872453377054	-30
V_V_HM	1.49305524018103	1.04722062295196	95075.7254494627	-0.55948559460656	3.54559607496862	-30
V_V_WT	3.72982855813436	1.05000427237962	95075.7254494627	1.67183180126619	5.78782531500254	-29
V_V_HT	2.65115659695672	1.0491158262724	95075.7254494627	0.594901184629154	4.70741200928428	-29
V_V_HM	1.5219679542269	1.04715826314346	95075.7254494627	-0.530450656025946	3.57438656447975	-29
V_V_WT	3.7463627587185	1.0499567070768	95075.7254494627	1.68845922931762	5.80426628811939	-28
V_V_HT	2.67114701200107	1.04907241282672	95075.7254494627	0.614976689546711	4.72731733445542	-28
V_V_HM	1.55093105095941	1.04712288714618	95075.7254494627	-0.501418222730164	3.60328032464899	-28
V_V_WT	3.76195128564806	1.04994833508229	95075.7254494627	1.70406416526378	5.81983840603234	-27
V_V_HT	2.69072907095142	1.04906484600939	95075.7254494627	0.634573579375313	4.74688456252753	-27
V_V_HM	1.57986781465535	1.04711676411222	95075.7254494627	-0.472469457955416	3.63220508726612	-27
V_V_WT	3.77646982523522	1.04998033629557	95075.7254494627	1.71851998282697	5.83441966764347	-26
V_V_HT	2.70981875350805	1.04909420252734	95075.7254494627	0.653605723481561	4.76603178353454	-26
V_V_HM	1.60869918652543	1.04714077104136	95075.7254494627	-0.443685139400836	3.66108351245171	-26
V_V_WT	3.78979392008344	1.05005140936752	95075.7254494627	1.7317047752405	5.84788306492638	-25
V_V_HT	2.72833130140411	1.04915928094368	95075.7254494627	0.671990718401593	4.78467188440662	-25
V_V_HM	1.63734509603926	1.04719390986519	95075.7254494627	-0.415143381393793	3.68983357347232	-25
V_V_WT	3.80179945279434	1.05015842626288	95075.7254494627	1.74350055602051	5.86009834956817	-24
V_V_HT	2.74618081466291	1.04925721161966	95075.7254494627	0.689648288618959	4.80271334070685	-24
V_V_HM	1.66572376755141	1.04727382551087	95075.7254494627	-0.386921343663005	3.71836887876583	-24
V_V_WT	3.81236280965774	1.05029597810696	95075.7254494627	1.75379431279136	5.87093130652412	-23
V_V_HT	2.76328101008022	1.04938303093879	95075.7254494627	0.706501879562812	4.82006014059763	-23
V_V_HM	1.69375275287656	1.04737643954891	95075.7254494627	-0.359093480717126	3.74659898647025	-23
V_V_WT	3.82136261093007	1.05045753530832	95075.7254494627	1.76247746373645	5.88024775812369	-22
V_V_HT	2.77954520291646	1.04953075887502	95075.7254494627	0.722476527278473	4.83661387855445	-22
V_V_HM	1.72134845129777	1.04749685931923	95075.7254494627	-0.331733803713457	3.774430706309	-22
V_V_WT	3.82868021943602	1.05063575644445	95075.7254494627	1.76944576078738	5.88791467808465	-21
V_V_HT	2.79488661107318	1.04969368147727	95075.7254494627	0.737498608937323	4.85227461320905	-21
V_V_HM	1.74842639784198	1.0476296083596	95075.7254494627	-0.304916043819653	3.80176883950362	-21
V_V_WT	3.83419757639173	1.05082149594585	95075.7254494627	1.77459907037533	5.89379608240814	-20
V_V_HT	2.80921844639881	1.04986342097272	95075.7254494627	0.751497756729819	4.86693913606779	-20
V_V_HM	1.774901969756	1.04776782718772	95075.7254494627	-0.278711379279528	3.82851531879153	-20
V_V_WT	3.83779770994919	1.05100413372513	95075.7254494627	1.77784123590606	5.89775418399232	-19
V_V_HT	2.82245423714236	1.05003023684415	95075.7254494627	0.764406590210973	4.88050188407375	-19
V_V_HM	1.80069069024267	1.04790351817758	95075.7254494627	-0.253188611631742	3.85456999211708	-19
V_V_WT	3.83936922803852	1.05117339725916	95075.7254494627	1.77908099934139	5.89965745673566	-18
V_V_HT	2.83450918065787	1.05018471410071	95075.7254494627	0.776158760012731	4.892859601303	-18
V_V_HM	1.82570889320584	1.04802896253038	95075.7254494627	-0.228416278212182	3.87983406462385	-18
V_V_WT	3.83880822024643	1.05132023308545	95075.7254494627	1.7782321949543	5.89938424553855	-17
V_V_HT	2.8453010002853	1.05031856572799	95075.7254494627	0.786688231931598	4.903913768639	-17
V_V_HM	1.84987438073107	1.04813738473411	95075.7254494627	-0.204463297006691	3.90421205846884	-17
V_V_WT	3.83601922309369	1.05143727661428	95075.7254494627	1.77521379378002	5.89682465240737	-16
V_V_HT	2.85475060168625	1.050425061993	95075.7254494627	0.795929101831377	4.91357210154112	-16
V_V_HM	1.8731070348209	1.0482233021703	95075.7254494627	-0.181399040141235	3.92761310978303	-16
V_V_WT	3.83091615357095	1.0515192256941	95075.7254494627	1.76995010496748	5.89188220217441	-15
V_V_HT	2.86278272633633	1.0504993714491	95075.7254494627	0.803815580769635	4.92174987190303	-15
V_V_HM	1.89532943387233	1.04828280223425	95075.7254494627	-0.159293260556857	3.94995212830151	-15
V_V_WT	3.82342321798166	1.05156310087424	95075.7254494627	1.76237117451054	5.88447526145277	-14
V_V_HT	2.86932661171632	1.05053879809993	95075.7254494627	0.810282190350203	4.92837103308244	-14
V_V_HM	1.91646745883975	1.04831373440147	95075.7254494627	-0.138215862294961	3.97115077997446	-14
V_V_WT	3.81347377776641	1.05156799174366	95075.7254494627	1.75241214824534	5.87453540728748	-13
V_V_HT	2.87431567312387	1.05054254304887	95075.7254494627	0.815263911699278	4.93336743454846	-13
V_V_HM	1.93645014847003	1.04831550440192	95075.7254494627	-0.118236641845969	3.99113693878603	-13
V_V_WT	3.80100518422805	1.05153391363984	95075.7254494627	1.74001034741343	5.86200002104267	-12
V_V_HT	2.87768525416096	1.05051064183519	95075.7254494627	0.818696018762221	4.93667448955969	-12
V_V_HM	1.95520803874632	1.04828817636368	95075.7254494627	-0.0994251889170803	4.00984126640972	-12
V_V_WT	3.78596554596455	1.05146295657089	95075.7254494627	1.72510978422002	5.84682130770907	-11
V_V_HT	2.87937614575275	1.0504450305339	95075.7254494627	0.82051550777863	4.93823678372687	-11
V_V_HM	1.97267598704424	1.04823337075647	95075.7254494627	-0.0818498222353883	4.02720179632387	-11
V_V_WT	3.76831409430683	1.05135919891291	95075.7254494627	1.70766169642399	5.82896649218967	-10
V_V_HT	2.87933488942798	1.05034946646136	95075.7254494627	0.820661555978738	4.93800822287722	-10
V_V_HM	1.98879345322658	1.04815419924565	95075.7254494627	-0.0655771807677752	4.04316408722093	-10
V_V_WT	3.74801476789893	1.05122737155327	95075.7254494627	1.68762075018249	5.80840878561537	-9
V_V_HT	2.87751056199733	1.05022829001691	95075.7254494627	0.819074733038549	4.93594639095611	-9
V_V_HM	2.00350194742931	1.04805422474141	95075.7254494627	-0.0506727376428233	4.05767663250144	-9
V_V_WT	3.72504390464837	1.05107382530016	95075.7254494627	1.66495083588922	5.78513697340753	-8
V_V_HT	2.87385914175198	1.05008732557654	95075.7254494627	0.815699601536736	4.93201868196722	-8
V_V_HM	2.01674862828603	1.04793822601965	95075.7254494627	-0.0371987005748431	4.0706959571469	-8
V_V_WT	3.69939313521513	1.05090664027801	95075.7254494627	1.63962774724969	5.75915852318056	-7
V_V_HT	2.8683453106287	1.0499339874392	95075.7254494627	0.810486311466142	4.92620430979126	-7
V_V_HM	2.02848781192385	1.04781229508685	95075.7254494627	-0.0252126937019934	4.0821883175497	-7
V_V_WT	3.67106716561126	1.05073487884415	95075.7254494627	1.61163842815587	5.73049590306665	-6
V_V_HT	2.860941346266	1.04977659158652	95075.7254494627	0.803390841233304	4.9184918512987	-6
V_V_HM	2.03868008551935	1.04768326672027	95075.7254494627	-0.0147675259355391	4.09212769697423	-6
V_V_WT	3.64007333184509	1.05056671441233	95075.7254494627	1.58097419481554	5.69917246887464	-5
V_V_HT	2.85162105842375	1.04962262254073	95075.7254494627	0.794372331017323	4.90886978583018	-5
V_V_HM	2.04728730641391	1.04755726474703	95075.7254494627	-0.00591334256749176	4.10048795539532	-5
V_V_WT	3.60641896697903	1.05040877579602	95075.7254494627	1.54762938789004	5.66520854606802	-4
V_V_HT	2.84035825638767	1.04947812830956	95075.7254494627	0.783392736075691	4.89732377669965	-4
V_V_HM	2.05427132982681	1.04743919860001	95075.7254494627	0.00130208918732233	4.1072405704663	-4
V_V_WT	3.57011423251924	1.05026631368643	95075.7254494627	1.5116038775889	5.62862458744959	-3
V_V_HT	2.82712855645213	1.04934787904601	95075.7254494627	0.770418323255666	4.8838387896486	-3
V_V_HM	2.05959552570727	1.0473329043831	95075.7254494627	0.00683462055690365	4.11235643085764	-3
V_V_WT	3.53118058575618	1.05014411163791	95075.7254494627	1.47290974548891	5.58945142602346	-2
V_V_HT	2.81191478667499	1.04923621877881	95075.7254494627	0.755423406366863	4.86840616698312	-2
V_V_HM	2.06322931071704	1.04724187344043	95075.7254494627	0.0106468252071754	4.11581179622691	-2
V_V_WT	3.48964515092532	1.05004565369457	95075.7254494627	1.43156728713768	5.54772301471296	-1
V_V_HT	2.79470347128131	1.04914629457706	95075.7254494627	0.738388341413692	4.85101860114892	-1
V_V_HM	2.06514520822078	1.04716860581147	95075.7254494627	0.01270632645305	4.11758408998852	-1
V_V_WT	3.4455492606156	1.04997404967289	95075.7254494627	1.38761173991825	5.50348678131295	0
V_V_HT	2.77549062374819	1.04908092195344	95075.7254494627	0.719303623499614	4.83167762399676	0
V_V_HM	2.06532373819598	1.04711535089043	95075.7254494627	0.0129892354842793	4.11765824090768	0
V_V_WT	3.39894842485828	1.04993192836781	95075.7254494627	1.34109346145286	5.45680338826369	1
V_V_HT	2.75428183859668	1.04904248895266	95075.7254494627	0.698170166604409	4.81039351058895	1
V_V_HM	2.06375350549192	1.0470840321165	95075.7254494627	0.0114803872306193	4.11602662375321	1
V_V_WT	3.34990375690547	1.04992033980811	95075.7254494627	1.29207150694885	5.40773600686208	2
V_V_HT	2.73108658992323	1.04903193583535	95075.7254494627	0.674995601924139	4.78717757792232	2
V_V_HM	2.06042639759337	1.04707538457782	95075.7254494627	0.00817022841221204	4.11268256677452	2
V_V_WT	3.2984901749075	1.04993971468997	95075.7254494627	1.2406199503968	5.35636039941819	3
V_V_HT	2.70592413559848	1.04904965090304	95075.7254494627	0.649798426262701	4.76204984493426	3
V_V_HM	2.05534260175261	1.04708971904437	95075.7254494627	0.00305833717562587	4.1076268663296	3
V_V_WT	3.24479889983323	1.04999017181295	95075.7254494627	1.18682977991973	5.30276801974672	4
V_V_HT	2.67882547480723	1.04909575788469	95075.7254494627	0.622609396297532	4.73504155331693	4
V_V_HM	2.04851228432645	1.04712716753228	95075.7254494627	-0.00384537887253567	4.10086994752543	4
V_V_WT	3.18893449639116	1.05007115102892	95075.7254494627	1.13080665811029	5.24706233467202	5
V_V_HT	2.64983137321849	1.04916977384646	95075.7254494627	0.593470224242632	4.70619252219435	5
V_V_HM	2.03995393051799	1.04718739252128	95075.7254494627	-0.0125217729931162	4.09242963402909	5
V_V_WT	3.13100418241248	1.05018004895374	95075.7254494627	1.07266290540378	5.18934545942117	6
V_V_HT	2.61898454709133	1.04926933692737	95075.7254494627	0.562428255578433	4.67554083860423	6
V_V_HM	2.02968768685281	1.04726850450267	95075.7254494627	-0.022946995244423	4.08232236895004	6
V_V_WT	3.07111517408366	1.05031191269004	95075.7254494627	1.01251544561073	5.1297149025566	7
V_V_HT	2.58632771093175	1.04938991941773	95075.7254494627	0.529535079071824	4.64312034279167	7
V_V_HM	2.01773369923797	1.04736681557253	95075.7254494627	-0.0350936714684966	4.07056106994443	7
V_V_WT	3.00937469191278	1.05045957131577	95075.7254494627	0.950485554167084	5.06826382965847	8
V_V_HT	2.55190358212746	1.04952494752303	95075.7254494627	0.494846296675073	4.60896086757985	8
V_V_HM	2.00411211542495	1.04747693621889	95075.7254494627	-0.0489310905300275	4.05715532137993	8
V_V_WT	2.94589209935161	1.05061422877097	95075.7254494627	0.886699834704804	5.00508436399841	9
V_V_HT	2.51575664514301	1.04966634923781	95075.7254494627	0.458422213894087	4.57309107639194	9
V_V_HM	1.98884461865777	1.04759223242697	95075.7254494627	-0.0644245665894316	4.04211380390498	9
V_V_WT	2.88078534954585	1.05076686546657	95075.7254494627	0.821293918664405	4.94027678042729	10
V_V_HT	2.47793846097273	1.04980585324622	95075.7254494627	0.420330603410776	4.53554631853469	10
V_V_HM	1.97195903980422	1.0477059161092	95075.7254494627	-0.0815329642023821	4.02545104381082	10
V_V_WT	2.81417640583037	1.05090791919324	95075.7254494627	0.754408511205243	4.87394430045549	11
V_V_HT	2.43850398934285	1.04993468568328	95075.7254494627	0.380643621629628	4.49636435705608	11
V_V_HM	1.95348617951624	1.0478107768858	95075.7254494627	-0.100211350452343	4.00718370948482	11
V_V_WT	2.74619640739634	1.05102878939133	95075.7254494627	0.68619160852024	4.80620120627244	12
V_V_HT	2.39751625579139	1.05004496242729	95075.7254494627	0.339439746879969	4.4555927647028	12
V_V_HM	1.93346395069717	1.04790034781802	95075.7254494627	-0.120409137307576	3.98733703870191	12
V_V_WT	2.67698674796338	1.05112261514552	95075.7254494627	0.616798051647132	4.73717544427963	13
V_V_HT	2.35504755776869	1.05013040552921	95075.7254494627	0.296803581322838	4.41329153421454	13
V_V_HM	1.91193849635554	1.04796949873408	95075.7254494627	-0.142070126679616	3.96594711939069	13
V_V_WT	2.60669809733311	1.05118460256728	95075.7254494627	0.546387906356021	4.6670082883102	14
V_V_HT	2.31117891507836	1.05018664160447	95075.7254494627	0.252824716547173	4.36953311360955	14
V_V_HM	1.88896378132613	1.04801467784354	95075.7254494627	-0.16513339226372	3.94306095491597	14
V_V_WT	2.53548936568633	1.05121223877753	95075.7254494627	0.475125008042903	4.59585372332976	15
V_V_HT	2.26599946680844	1.05021139625497	95075.7254494627	0.207596749436162	4.32440218418071	15
V_V_HM	1.86460114644187	1.04803406816376	95075.7254494627	-0.189534031961072	3.91873632484481	15
V_V_WT	2.46352663526114	1.05120538357411	95075.7254494627	0.40317571374058	4.52387755678171	16
V_V_HT	2.2196058326158	1.05020457645098	95075.7254494627	0.161216481983887	4.27799518324772	16
V_V_HM	1.83891882589036	1.04802765231783	95075.7254494627	-0.215203777525558	3.89304142930628	16
V_V_WT	2.39098122593181	1.05116586029208	95075.7254494627	0.33070776960676	4.45125468225686	17
V_V_HT	2.17210040415749	1.0501678895337	95075.7254494627	0.113782959477559	4.23041784883742	17
V_V_HM	1.81199046296007	1.04799688961244	95075.7254494627	-0.242071845893628	3.86605277181376	17
V_V_WT	2.31802609151931	1.05109621080524	95075.7254494627	0.257889147417888	4.37816303562074	18
V_V_HT	2.12358759314293	1.05010368752706	95075.7254494627	0.0653959836856877	4.18177920260016	18
V_V_HM	1.78389164239275	1.04794374240901	95075.7254494627	-0.270066498530219	3.83784978331572	18
V_V_WT	2.2448371083685	1.05100068668849	95075.7254494627	0.184887390479034	4.30478682625797	19
V_V_HT	2.07417609417919	1.05001588859987	95075.7254494627	0.0161565696478481	4.13219561871054	19
V_V_HM	1.7547022417208	1.04787145551322	95075.7254494627	-0.2991142176862	3.8085187011278	19
V_V_WT	2.17159247899335	1.05088504609386	95075.7254494627	0.111869415389945	4.23131554259675	20
V_V_HT	2.02397849229235	1.04990979062978	95075.7254494627	-0.0338330813914558	4.08179006597615	20
V_V_HM	1.7245061366772	1.04778440317851	95075.7254494627	-0.329139701116885	3.77815197447128	20
V_V_WT	2.09847085407666	1.05075519251234	95075.7254494627	0.039002302056371	4.15793940609695	21
V_V_HT	1.97310859886882	1.04979080997625	95075.7254494627	-0.0844697740504357	4.03068697178808	21
V_V_HM	1.69338855304195	1.04768703068644	95075.7254494627	-0.360066435744991	3.74684354182889	21
V_V_WT	2.02565078649669	1.05061801456642	95075.7254494627	-0.0335488982673096	4.08485047126068	22
V_V_HT	1.92168245493352	1.04966526545555	95075.7254494627	-0.135649852114153	3.9790147619812	22
V_V_HM	1.66143747097337	1.04758452330957	95075.7254494627	-0.391816604489027	3.71469154643576	22
V_V_WT	1.95331012673314	1.05048108297286	95075.7254494627	-0.105621173622461	4.01224142708875	23
V_V_HT	1.86981790573637	1.04954010144145	95075.7254494627	-0.187269081228452	3.9269048927012	23
V_V_HM	1.62874330279139	1.04748258107016	95075.7254494627	-0.424310967009618	3.6817975725924	23
V_V_WT	1.88162595682676	1.05035126716033	95075.7254494627	-0.177050905972533	3.94030281962605	24
V_V_HT	1.81763317335127	1.04942160680677	95075.7254494627	-0.239221565440581	3.87448791214313	24
V_V_HM	1.59539717240566	1.0473863447236	95075.7254494627	-0.457468475220834	3.64826282003216	24
V_V_WT	1.81077224135944	1.05023549338064	95075.7254494627	-0.247677706112555	3.86922218883144	25
V_V_HT	1.76524654696828	1.04931612532593	95075.7254494627	-0.291401449288137	3.8218945432247	25
V_V_HM	1.56149132869965	1.04730100665742	95075.7254494627	-0.49120705726129	3.61418971466058	25
V_V_WT	1.74091922411867	1.05014044007178	95075.7254494627	-0.317344419919603	3.79918286815694	26
V_V_HT	1.71277594502709	1.04922977788796	95075.7254494627	-0.343702811206235	3.76925470126042	26
V_V_HM	1.52711881143196	1.04723158577852	95075.7254494627	-0.525443510374399	3.57968113323832	26
V_V_WT	1.67223636915428	1.05007089113037	95075.7254494627	-0.385890959728307	3.73036369803687	27
V_V_HT	1.66033918743523	1.04916693453029	95075.7254494627	-0.396016396512358	3.71669477138281	27
V_V_HM	1.49237279891869	1.04718164081793	95075.7254494627	-0.560091631317483	3.54483722915487	27
V_V_WT	1.60489313969311	1.05002921416835	95075.7254494627	-0.453152502805008	3.66293878219123	28
V_V_HT	1.60805409173426	1.04912973203998	95075.7254494627	-0.448228575743916	3.66433675921243	28
V_V_HM	1.45734647003511	1.04715286717758	95075.7254494627	-0.595061564184323	3.50975450425453	28
V_V_WT	1.53905899729781	1.05001529177639	95075.7254494627	-0.518959357466117	3.59707735206174	29
V_V_HT	1.55603847505219	1.04911801195713	95075.7254494627	-0.500221221193259	3.61229817129764	29
V_V_HM	1.42213300060883	1.04714504779452	95075.7254494627	-0.63025970770632	3.47452570892398	29
V_V_WT	1.47490340729346	1.05002656393195	95075.7254494627	-0.58313704077064	3.53294385535755	30
V_V_HT	1.50441015702985	1.04912936078572	95075.7254494627	-0.551871782794084	3.56069209685377	30
V_V_HM	1.38682557039952	1.0471560883257	95075.7254494627	-0.665588777234586	3.43923991803363	30
V_V_WT	1.41259396829257	1.05005852024734	95075.7254494627	-0.64550911379615	3.47069705038129	31
V_V_HT	1.4532860289636	1.04915956818388	95075.7254494627	-0.603055117026525	3.50962717495373	31
V_V_HM	1.3515168590017	1.04718240521082	95075.7254494627	-0.700949069436088	3.40398278743948	31
V_V_WT	1.35228880850126	1.05010630883956	95075.7254494627	-0.705907938699484	3.410485555702	32
V_V_HT	1.40277822923236	1.04920412494941	95075.7254494627	-0.653650247525237	3.45920670598996	32
V_V_HM	1.31629696549237	1.04722019578065	95075.7254494627	-0.736243032044176	3.36883696302892	32
V_V_WT	1.29413396456054	1.05016536926901	95075.7254494627	-0.764178540428491	3.35244646954958	33
V_V_HT	1.35299261943875	1.049258810355	95075.7254494627	-0.703543040108785	3.40952827898628	33
V_V_HM	1.28125243421881	1.04726593236175	95075.7254494627	-0.77137720651066	3.33388207494829	33
V_V_WT	1.23826481350014	1.05023134807411	95075.7254494627	-0.820177009216918	3.29670663621719	34
V_V_HT	1.30402936176333	1.04931961043928	95075.7254494627	-0.752625465276702	3.36068418880336	34
V_V_HM	1.24646647634018	1.04731628705381	95075.7254494627	-0.806261859028626	3.29919481170899	34
V_V_WT	1.18481215740444	1.05029927191703	95075.7254494627	-0.87376279529324	3.24338711010212	35
V_V_HT	1.25598609057702	1.04938194438624	95075.7254494627	-0.800790910309415	3.31276309146345	35
V_V_HM	1.21202076783562	1.04736746857655	95075.7254494627	-0.8408078827515	3.26484941842274	35
V_V_WT	1.13389461208766	1.05036484914237	95075.7254494627	-0.924808871246166	3.19259809542149	36
V_V_HT	1.20895350440554	1.04944187418822	95075.7254494627	-0.847940958229726	3.2658479670408	36
V_V_HM	1.17799263989034	1.04741624402178	95075.7254494627	-0.874931610029788	3.23091688981047	36
V_V_WT	1.08561566055194	1.05042506182778	95075.7254494627	-0.973205838979102	3.14443716008298	37
V_V_HT	1.16301355573867	1.04949665245465	95075.7254494627	-0.893988271692748	3.22001538317009	37
V_V_HM	1.14445385636321	1.04746039711087	95075.7254494627	-0.908556933123037	3.19746464584945	37
V_V_WT	1.04006306481867	1.05047832857389	95075.7254494627	-1.01886283694542	3.09898896658277	38
V_V_HT	1.11823896110542	1.04954487058399	95075.7254494627	-0.938857373326031	3.17533529553686	38
V_V_HM	1.11147019063286	1.04749884770952	95075.7254494627	-0.941615961601326	3.16455634286706	38
V_V_WT	0.997311139568655	1.05052420057739	95075.7254494627	-1.06170467081478	3.05632694995209	39
V_V_HT	1.07469444652526	1.04958617308417	95075.7254494627	-0.982482840349564	3.13187173340009	39
V_V_HM	1.07910216549699	1.04753140479874	95075.7254494627	-0.974047798271862	3.13225212926584	39
V_V_WT	0.957428657951855	1.05056222932201	95075.7254494627	-1.10166168835029	3.016519004254	40
V_V_HT	1.0324413966413	1.04962020166577	95075.7254494627	-1.02480258587698	3.08968537915958	40
V_V_HM	1.04740806966848	1.04755786823209	95075.7254494627	-1.00579376213696	3.10060990147392	40
V_V_WT	0.920473046994406	1.0505926924843	95075.7254494627	-1.1386770067688	2.97962310075761	41
V_V_HT	0.99153428869911	1.04964726966452	95075.7254494627	-1.06576274679725	3.04883132419547	41
V_V_HM	1.01644151003481	1.0475785983289	95075.7254494627	-1.03680095253102	3.06968397260064	41
V_V_WT	0.886495984942986	1.05061579173651	95075.7254494627	-1.17269934309898	2.94569131298495	42
V_V_HT	0.9520240688359	1.04966761425777	95075.7254494627	-1.10531284183814	3.00936097950994	42
V_V_HM	0.986253669612019	1.04759388036148	95075.7254494627	-1.06701874556859	3.03952608479263	42
V_V_WT	0.855534565826229	1.05063275251165	95075.7254494627	-1.20369400514737	2.91476313679983	43
V_V_HT	0.913952654745046	1.04968241864773	95075.7254494627	-1.14341327236953	2.97131858185962	43
V_V_HM	0.956889445453278	1.04760478859317	95075.7254494627	-1.09640434974076	3.01018324064732	43
V_V_WT	0.827611243664148	1.0506457304081	95075.7254494627	-1.23164276384291	2.88686525117121	44
V_V_HT	0.877352866276262	1.04969372406139	95075.7254494627	-1.180035219324	2.93474095187652	44
V_V_HM	0.928387359375414	1.0476131104637	95075.7254494627	-1.12492274659278	2.98169746534361	44
V_V_WT	0.802745542858524	1.0506561334503	95075.7254494627	-1.25652885449614	2.86201994021319	45
V_V_HT	0.842255701292046	1.04970286912759	95075.7254494627	-1.21515030853679	2.89966171112088	45
V_V_HM	0.900784649862267	1.04762002591234	95075.7254494627	-1.15253901030876	2.9541083100333	45
V_V_WT	0.780954073792028	1.05066451766251	95075.7254494627	-1.27833675652581	2.84024490410986	46
V_V_HT	0.80869032585051	1.04971039299434	95075.7254494627	-1.24873043067393	2.86611108237495	46
V_V_HM	0.874117227853041	1.04762602611091	95075.7254494627	-1.1792181926408	2.92745264834688	46
V_V_WT	0.762241812574263	1.05067167293571	95075.7254494627	-1.29706304199987	2.8215466671484	47
V_V_HT	0.776678585489424	1.0497170450388	95075.7254494627	-1.28075520896855	2.8341123799474	47
V_V_HM	0.848415688355033	1.04763176776991	95075.7254494627	-1.20493098572692	2.90176236243698	47
V_V_WT	0.746610823445625	1.05067741849777	95075.7254494627	-1.31270529236659	2.80592693925784	48
V_V_HT	0.746240496670421	1.04972266465345	95075.7254494627	-1.3112043121701	2.80368530551094	48
V_V_HM	0.823709295398444	1.04763712545537	95075.7254494627	-1.22964787968774	2.87706647048463	48
V_V_WT	0.734063171135489	1.05068022443027	95075.7254494627	-1.32525844427338	2.79338478654436	49
V_V_HT	0.717396074430457	1.04972582917441	95075.7254494627	-1.34005493683612	2.77484708569704	49
V_V_HM	0.800027314772613	1.04764089361625	95075.7254494627	-1.2533372458672	2.85339187541243	49
V_V_WT	0.724600920753986	1.05067730420906	95075.7254494627	-1.33471497105363	2.7839168125616	50
V_V_HT	0.690165334515608	1.04972393927152	95075.7254494627	-1.36728197256221	2.74761264159343	50
V_V_HM	0.777399011205475	1.04764085759623	95075.7254494627	-1.2759654788355	2.83076350124645	50
V_V_WT	0.718223504226984	1.05066516153181	95075.7254494627	-1.34106858806755	2.77751559652152	51
V_V_HT	0.664566634241339	1.04971372628432	95075.7254494627	-1.39286065549457	2.72199392397725	51
V_V_HM	0.755852373892772	1.04763422060943	95075.7254494627	-1.29749910772751	2.80920385551306	51
V_V_WT	0.714917285592058	1.05064126675016	95075.7254494627	-1.3443279731948	2.77416254437892	52
V_V_HT	0.640610100001002	1.04969281011209	95075.7254494627	-1.41677619426875	2.69799639427076	52
V_V_HM	0.735409046652222	1.04761891969195	95075.7254494627	-1.31791244533909	2.78873053864353	52
V_V_WT	0.714653377848268	1.05060454792811	95075.7254494627	-1.34451991245363	2.77382666815017	53
V_V_HT	0.618296273877188	1.0496601554749	95075.7254494627	-1.43902601766496	2.67561856541934	53
V_V_HM	0.716083201625437	1.04759401079942	95075.7254494627	-1.3371894692121	2.76935587246297	53
V_V_WT	0.717388232983552	1.05055542362979	95075.7254494627	-1.34168877423715	2.77646524020425	54
V_V_HT	0.597616508135086	1.04961610304192	95075.7254494627	-1.4596194411258	2.65485245739598	54
V_V_HM	0.697881755428952	1.04755969613583	95075.7254494627	-1.35532365904758	2.75108716990549	54
V_V_WT	0.723064294313154	1.05049574972249	95075.7254494627	-1.33589575270944	2.78202434133575	55
V_V_HT	0.578553408482446	1.04956232167568	95075.7254494627	-1.47857712989564	2.63568394686053	55
V_V_HM	0.680804615749828	1.04751728665898	95075.7254494627	-1.3723176766213	2.73392690812096	55
V_V_WT	0.731610691234383	1.05042868502014	95075.7254494627	-1.32721790971361	2.79043929218238	56
V_V_HT	0.561081310262576	1.04950168615088	95075.7254494627	-1.49593038315775	2.6180930036829	56
V_V_HM	0.664844958647201	1.04746910331648	95075.7254494627	-1.38818289490571	2.71787281220011	56
V_V_WT	0.742943990704589	1.05035848386873	95075.7254494627	-1.31574701676333	2.80163499817251	57
V_V_HT	0.545166791184467	1.04943808772661	95075.7254494627	-1.51172025002793	2.60205383239686	57
V_V_HM	0.649989535205592	1.04741832292895	95075.7254494627	-1.40293878934959	2.70291785976078	57
V_V_WT	0.756970814400354	1.05028990122168	95075.7254494627	-1.30158577183813	2.81552740063884	58
V_V_HT	0.530770322430861	1.04937588427389	95075.7254494627	-1.52599480070242	2.58753544556414	58
V_V_HM	0.636219968060558	1.0473685190021	95075.7254494627	-1.41661074134901	2.68905067747013	58
V_V_WT	0.773594139935696	1.05022694550947	95075.7254494627	-1.28483905380337	2.83202733367476	59
V_V_HT	0.517850160109258	1.04931874241479	95075.7254494627	-1.53880296561238	2.5745032858309	59
V_V_HM	0.623515970264044	1.04732268552861	95075.7254494627	-1.42922490604459	2.67625684657267	59
V_V_WT	0.79270870333216	1.0501736542356	95075.7254494627	-1.26562004009973	2.85103744676405	60
V_V_HT	0.506359615109229	1.04927036405411	95075.7254494627	-1.55019868956072	2.56291791977918	60
V_V_HM	0.611852869867327	1.04728386114301	95075.7254494627	-1.44081191107507	2.66451765080972	60
V_V_WT	0.814201444005299	1.05013387720547	95075.7254494627	-1.24404933688762	2.87245222489821	61
V_V_HT	0.496247353425385	1.04923428789346	95075.7254494627	-1.56024024236883	2.5527349492196	61
V_V_HM	0.601201809778793	1.04725496675534	95075.7254494627	-1.45140633848345	2.65380995804104	61
V_V_WT	0.837957774581806	1.05010980732629	95075.7254494627	-1.22024582961422	2.89616137877783	62
V_V_HT	0.487461135358149	1.04921252240864	95075.7254494627	-1.56898380032662	2.54390607104292	62
V_V_HM	0.59153311100485	1.04723764765513	95075.7254494627	-1.46104109201259	2.64410731402229	62
V_V_WT	0.863862045446076	1.05010188282923	95075.7254494627	-1.19432602682338	2.92205011771553	63
V_V_HT	0.479948126154365	1.04920545644172	95075.7254494627	-1.57648296031342	2.53637921262215	63
V_V_HM	0.58281648510205	1.04723220060292	95075.7254494627	-1.46974704175332	2.63538001195742	63
V_V_WT	0.891794376854822	1.05010971935768	95075.7254494627	-1.16640905492371	2.94999780863336	64
V_V_HT	0.473653117674044	1.04921272924588	95075.7254494627	-1.58279222340944	2.53009845875753	64
V_V_HM	0.575019220566105	1.04723831569308	95075.7254494627	-1.47755629179832	2.62759473293053	64
V_V_WT	0.921633093019249	1.05013151368204	95075.7254494627	-1.13661305539389	2.97987924143239	65
V_V_HT	0.468519928039104	1.04923267391743	95075.7254494627	-1.58796450437996	2.52500436045816	65
V_V_HM	0.568107544652385	1.04725460170273	95075.7254494627	-1.48449988811077	2.62071497741554	65
V_V_WT	0.953253576530201	1.05016476608106	95075.7254494627	-1.10505774621712	3.01156489927752	66
V_V_HT	0.4644908448876	1.04926299001715	95075.7254494627	-1.5920530067515	2.5210346965267	66
V_V_HM	0.56204586882258	1.04727915658491	95075.7254494627	-1.49060969123799	2.61470142888315	66
V_V_WT	0.986530059357658	1.05020578160446	95075.7254494627	-1.07186165336174	3.04492177207706	67
V_V_HT	0.461507597379608	1.04930027624926	95075.7254494627	-1.59510933486189	2.51812452962111	67
V_V_HM	0.55679784965222	1.04730916568444	95075.7254494627	-1.49591652791141	2.60951222721585	67
V_V_WT	1.02133486459141	1.05025082380734	95075.7254494627	-1.03714513034729	3.07981485953012	68
V_V_HT	0.459511132592521	1.04934110352414	95075.7254494627	-1.59718582065605	2.51620808584109	68
V_V_HM	0.552325721671089	1.04734180976993	95075.7254494627	-1.50045263793893	2.60510408128111	68
V_V_WT	1.05753878249451	1.0502966660324	95075.7254494627	-1.00103106269813	3.11610862768715	69
V_V_HT	0.458441926733464	1.04938252518864	95075.7254494627	-1.59833621251924	2.51522006598617	69
V_V_HM	0.548590376114774	1.04737469226933	95075.7254494627	-1.50425243283027	2.60143318505981	69
V_V_WT	1.09501200230773	1.05034079614623	95075.7254494627	-0.963644337419777	3.15366834203523	70
V_V_HT	0.458240559833108	1.04942226405514	95075.7254494627	-1.59861546715827	2.51509658682449	70
V_V_HM	0.545551813345647	1.04740599149032	95075.7254494627	-1.50735234172625	2.59845596841754	70
V_V_WT	1.13362483045626	1.05038123446271	95075.7254494627	-0.925110767924141	3.19236042883665	71
V_V_HT	0.458848071164756	1.04945853939771	95075.7254494627	-1.59807905509672	2.51577519742623	71
V_V_HM	0.543169589855601	1.04743430770727	95075.7254494627	-1.50979006468824	2.59612924439944	71
V_V_WT	1.17324796946798	1.05041561027324	95075.7254494627	-0.885555005120735	3.23205094405669	72
V_V_HT	0.46020588587406	1.0494892039927	95075.7254494627	-1.59678134265435	2.51719311440247	72
V_V_HM	0.541403254384875	1.04745792565651	95075.7254494627	-1.51160269107817	2.59440919984792	72
V_V_WT	1.21375398788443	1.05044230235956	95075.7254494627	-0.845101302898157	3.27260927866702	73
V_V_HT	0.462256907859686	1.04951280428742	95075.7254494627	-1.59477657698526	2.51929039270463	73
V_V_HM	0.540212762553296	1.04747571083283	95075.7254494627	-1.51282804165856	2.59325356676515	73
V_V_WT	1.25501773581593	1.05046054580149	95075.7254494627	-0.803873311911001	3.31390878354287	74
V_V_HT	0.464945747615673	1.04952867746456	95075.7254494627	-1.59211884848084	2.52201034371219	74
V_V_HM	0.539558679498988	1.0474871876861	95075.7254494627	-1.51350461921829	2.59262197821627	74
V_V_WT	1.29691528849244	1.05046940983996	95075.7254494627	-0.761993132651837	3.35582370963671	75
V_V_HT	0.468217868523862	1.04953599807345	95075.7254494627	-1.58886107588508	2.5252968129328	75
V_V_HM	0.539401964334758	1.04749172802579	95075.7254494627	-1.51367023339809	2.5924741620676	75
V_V_WT	1.33932655043765	1.05046892391453	95075.7254494627	-0.719580918298147	3.39823401917344	76
V_V_HT	0.472021269821209	1.04953482544967	95075.7254494627	-1.58505537625811	2.52909791590052	76
V_V_HM	0.539704940172435	1.0474894378774	95075.7254494627	-1.5133627688949	2.59277264923977	76
V_V_WT	1.38213561681852	1.05046010837732	95075.7254494627	-0.676754573561874	3.44102580719891	77
V_V_HT	0.476306668603307	1.049526131457	95075.7254494627	-1.58075293734656	2.53336627455317	77
V_V_HM	0.540431464285987	1.04748117961428	95075.7254494627	-1.51262005867701	2.59348298724899	77
V_V_WT	1.42522744313553	1.05044344973082	95075.7254494627	-0.633630096482029	3.4840849827531	78
V_V_HT	0.481025337480041	1.04951038097817	95075.7254494627	-1.57600339770557	2.53805407266565	78
V_V_HM	0.541545711959444	1.04746736818442	95075.7254494627	-1.51147874075382	2.59457016467271	78
V_V_WT	1.46848815942407	1.05041885420814	95075.7254494627	-0.590321173241169	3.5272974920893	79
V_V_HT	0.486129250014837	1.04948748914596	95075.7254494627	-1.57085461743292	2.54311311746259	79
V_V_HM	0.543012329269494	1.04744793574894	95075.7254494627	-1.50997403608524	2.59599869462423	79
V_V_WT	1.51180859315927	1.05038679386518	95075.7254494627	-0.546937901588458	3.570555087907	80
V_V_HT	0.491573177264002	1.04945788863392	95075.7254494627	-1.56535267350765	2.54849902803565	80
V_V_HM	0.544797835824802	1.04742323743817	95075.7254494627	-1.50814012111407	2.59773579276367	80
V_V_WT	1.55508209153469	1.05034756163509	95075.7254494627	-0.503587508476133	3.61375169154551	81
V_V_HT	0.497313359065249	1.0494218363808	95075.7254494627	-1.55954182968917	2.55416854781966	81
V_V_HM	0.546869770016045	1.04739346380006	95075.7254494627	-1.50600983092155	2.59974937095364	81
V_V_WT	1.5982087878148	1.05030243498069	95075.7254494627	-0.46037236445265	3.65678994008226	82
V_V_HT	0.503309885484594	1.04938049813399	95075.7254494627	-1.55346428076344	2.56008405173262	82
V_V_HM	0.549198443107031	1.04735956274139	95075.7254494627	-1.50361471213064	2.6020115983447	82
V_V_WT	1.64109581795011	1.05025366155798	95075.7254494627	-0.417389738948454	3.69958137484868	83
V_V_HT	0.50952676586158	1.04933593642738	95075.7254494627	-1.54716005993451	2.56621359165767	83
V_V_HM	0.551757038947578	1.04732323164281	95075.7254494627	-1.50098490773884	2.604498985634	83
V_V_WT	1.68365173383804	1.05020283609806	95075.7254494627	-0.374734205721401	3.74203767339747	84
V_V_HT	0.515928801706707	1.0492896003174	95075.7254494627	-1.54066720582648	2.57252480923989	84
V_V_HM	0.554519323474921	1.04728563788299	95075.7254494627	-1.49814893985817	2.60718758680801	84
V_V_WT	1.72578666119775	1.050150833077	95075.7254494627	-0.332497353015777	3.78407067541127	85
V_V_HT	0.522481618528278	1.04924226432121	95075.7254494627	-1.53402161097608	2.57898484803264	85
V_V_HM	0.557459713644228	1.04724736992985	95075.7254494627	-1.4951335449241	2.61005297221256	85
V_V_WT	1.76741704157639	1.05009894987436	95075.7254494627	-0.290765282133982	3.82559936528677	86
V_V_HT	0.529154141601623	1.04919509529849	95075.7254494627	-1.52725663714008	2.58556492034332	86
V_V_HM	0.56055523753917	1.0472093467506	95075.7254494627	-1.4919634960185	2.61307397109684	86
V_V_WT	1.80846089315233	1.05004772560682	95075.7254494627	-0.249621031560388	3.86654281786504	87
V_V_HT	0.535916120232447	1.04914855272755	95075.7254494627	-1.52040343558513	2.59223567605002	87
V_V_HM	0.563783574642656	1.04717188483921	95075.7254494627	-1.48866173398316	2.61622888326847	87
V_V_WT	1.84883789485142	1.04999694673152	95075.7254494627	-0.20914450382752	3.90682029353035	88
V_V_HT	0.542738115925779	1.0491023950302	95075.7254494627	-1.51349097131568	2.59896720316724	88
V_V_HM	0.567123087390762	1.04713470541652	95075.7254494627	-1.48524934997792	2.61949552475944	88
V_V_WT	1.88847605484603	1.04994723988738	95075.7254494627	-0.169408918968344	3.94636102866041	89
V_V_HT	0.549594740277787	1.04905716605213	95075.7254494627	-1.50654569866705	2.60573517922263	89
V_V_HM	0.570555549959401	1.04709820129062	95075.7254494627	-1.48174533972641	2.62285643964521	89
V_V_WT	1.92731174074161	1.04990008468757	95075.7254494627	-0.130480809402847	3.98510429088607	90
V_V_HT	0.556464614543845	1.04901420824698	95075.7254494627	-1.49959162757819	2.61252085666588	90
V_V_HM	0.574066153541722	1.04706345011706	95075.7254494627	-1.47816662422838	2.62629893131182	90
V_V_WT	1.96528466947839	1.0498566201934	95075.7254494627	-0.0924226907383656	4.02299202969514	91
V_V_HT	0.563327915561437	1.04897455054738	95075.7254494627	-1.49265059790813	2.61930642903101	91
V_V_HM	0.577641445357557	1.04703126935832	95075.7254494627	-1.47452825848145	2.62981114919656	91
V_V_WT	2.00234124829905	1.04981836956218	95075.7254494627	-0.0552911411037105	4.05997363770181	92
V_V_HT	0.570167859709269	1.0489395859015	95075.7254494627	-1.48574212344122	2.62607784285976	92
V_V_HM	0.581270660097971	1.04700279602171	95075.7254494627	-1.47084323631631	2.63338455651225	92
V_V_WT	2.03843120172242	1.04978642573585	95075.7254494627	-0.019138578134164	4.09600098157901	93
V_V_HT	0.576969129493897	1.04891031233228	95075.7254494627	-1.47888347778479	2.63282173677258	93
V_V_HM	0.58494435176631	1.04697884149349	95075.7254494627	-1.46712259403769	2.63701129757031	93
V_V_WT	2.07351081447634	1.04976216515996	95075.7254494627	0.0159885850800965	4.13103304387258	94
V_V_HT	0.583719228134626	1.0488880000733	95075.7254494627	-1.47208964736333	2.63952810363258	94
V_V_HM	0.588655654217035	1.04696046210833	95075.7254494627	-1.46337526819538	2.64068657662945	94
V_V_WT	2.10753801422705	1.04974606143411	95075.7254494627	0.050047347955307	4.16502868049879	95
V_V_HT	0.590406365746791	1.04887308464728	95075.7254494627	-1.46537327568119	2.64618600717477	95
V_V_HM	0.592398345518994	1.04694801604174	95075.7254494627	-1.45960818274061	2.6444048737786	95
V_V_WT	2.14047226790708	1.04973767381826	95075.7254494627	0.0829980412695983	4.19794649454456	96
V_V_HT	0.597019357366399	1.04886515628647	95075.7254494627	-1.4587447445621	2.6527834592949	96
V_V_HM	0.596166781119486	1.0469411545726	95075.7254494627	-1.45582629873652	2.64815986097549	96
V_V_WT	2.1722807006476	1.04973718039815	95075.7254494627	0.114807441108079	4.22975396018712	97
V_V_HT	0.603550007180482	1.04886439074197	95075.7254494627	-1.45221259428927	2.65931260865023	97
V_V_HM	0.599958171728915	1.0469400417628	95075.7254494627	-1.45203272703219	2.65194907049002	97
V_V_WT	2.20293795686996	1.04974536881886	95075.7254494627	0.145448648116442	4.26042726562348	98
V_V_HT	0.609992992869804	1.04887153991384	95075.7254494627	-1.44578362089772	2.66576960663733	98
V_V_HM	0.603772497704789	1.0469453453045	95075.7254494627	-1.44822879593939	2.65577379134897	98
V_V_WT	2.23242017684034	1.0497620934377	95075.7254494627	0.174898088018925	4.28994226566175	99
V_V_HT	0.616343563672196	1.04888649118379	95075.7254494627	-1.43946235441901	2.6721494817634	99
V_V_HM	0.607610285610505	1.04695700711738	95075.7254494627	-1.44441386505788	2.65963443627889	99
V_V_WT	2.26070482806239	1.0497862692578	95075.7254494627	0.203135354901062	4.31827430122373	100
V_V_HT	0.622597417180346	1.04890826114141	95075.7254494627	-1.43325116978693	2.67844600414762	100
V_V_HM	0.611472509441427	1.04697423705171	95075.7254494627	-1.44058541170763	2.66353043059048	100
V_V_WT	2.28777594757175	1.04981739720186	95075.7254494627	0.230145463984447	4.34540643115905	101
V_V_HT	0.628752454406623	1.04893641777259	95075.7254494627	-1.42715131924624	2.68465622805949	101
V_V_HM	0.615362329338637	1.04699672315142	95075.7254494627	-1.43673966431707	2.66746432299434	101
V_V_WT	2.31362395170192	1.04985556306183	95075.7254494627	0.25591866345133	4.37132923995251	102
V_V_HT	0.63480866828866	1.04897107790902	95075.7254494627	-1.42116303884815	2.69078037542547	102
V_V_HM	0.619284981368722	1.04702462690588	95075.7254494627	-1.43287170333701	2.67144166607445	102
V_V_WT	2.33824164499075	1.04990028338785	95075.7254494627	0.28044870539594	4.39603458458555	103
V_V_HT	0.640766787107781	1.04901182932358	95075.7254494627	-1.4152847923507	2.69681836656626	103
V_V_HM	0.623246432814767	1.04705766306297	95075.7254494627	-1.42897500239334	2.67546786802288	103
V_V_WT	2.36162632427987	1.04995121853009	95075.7254494627	0.30373355236981	4.41951909618993	104
V_V_HT	0.64662885808408	1.04905839495483	95075.7254494627	-1.40951398949645	2.70277170566461	104
V_V_HM	0.627253955808314	1.04709566394765	95075.7254494627	-1.42504196071334	2.67954987232997	104
V_V_WT	2.38377641164195	1.05000702905868	95075.7254494627	0.325774251713324	4.44177857157058	105
V_V_HT	0.652397256144599	1.04910956536046	95075.7254494627	-1.40384588486483	2.70864039715403	105
V_V_HM	0.631315145773769	1.047137668981	95075.7254494627	-1.42106310014853	2.68369339169606	105
V_V_WT	2.40469122937023	1.050065389934	95075.7254494627	0.346574682771673	4.46280777596879	106
V_V_HT	0.658074573156357	1.04916321098242	95075.7254494627	-1.3982737126786	2.71442285899131	106
V_V_HM	0.635437798043611	1.04718193351524	95075.7254494627	-1.41702720587605	2.68790280196328	106
V_V_WT	2.42437369395362	1.05012416472904	95075.7254494627	0.366141949407038	4.48260543850019	107
V_V_HT	0.663664260733302	1.04921737555513	95075.7254494627	-1.39279018706491	2.72011870853151	107
V_V_HM	0.639630494560102	1.04722685678478	95075.7254494627	-1.41292255847084	2.69218354759104	107
V_V_WT	2.44282762397795	1.05018035267953	95075.7254494627	0.384485751670062	4.50116949628584	108
V_V_HT	0.669169988036167	1.04926929301952	95075.7254494627	-1.38738621741784	2.72572619349018	108
V_V_HM	0.64390201548531	1.04727014298717	95075.7254494627	-1.40873587802342	2.69653990899403	108
V_V_WT	2.46005750284861	1.05023019282052	95075.7254494627	0.401617944415817	4.51849706128141	109
V_V_HT	0.6745955358169	1.04931548316867	95075.7254494627	-1.38205120181841	2.73124227345221	109
V_V_HM	0.648261207615057	1.04730888000845	95075.7254494627	-1.40445261002678	2.7009750252569	109
V_V_WT	2.47607107552837	1.05027079628575	95075.7254494627	0.417551934752943	4.5345902163038	110
V_V_HT	0.679945227229471	1.04935327137138	95075.7254494627	-1.37677557486507	2.73666602932401	110
V_V_HM	0.652717215580019	1.04734082853215	95075.7254494627	-1.4000592208148	2.70549365197484	110
V_V_WT	2.49087911918372	1.05030025179688	95075.7254494627	0.432302245932364	4.54945599243508	111
V_V_HT	0.685223836426585	1.04938088554449	95075.7254494627	-1.37155108914173	2.7419987619949	111
V_V_HM	0.657279352984283	1.04736450194599	95075.7254494627	-1.39554348303975	2.71010218900832	111
V_V_WT	2.50449299905567	1.05031620275517	95075.7254494627	0.445884862102536	4.5631011360088	112
V_V_HT	0.690436220386466	1.04939612933791	95075.7254494627	-1.3663685828483	2.74724102362123	112
V_V_HM	0.661956959398154	1.04737803696332	95075.7254494627	-1.39089240511011	2.71480632390642	112
V_V_WT	2.51692445568527	1.05031594725408	95075.7254494627	0.458316819511452	4.57553209185908	113
V_V_HT	0.695587244147461	1.049396474766	95075.7254494627	-1.36121823612254	2.75239272441746	113
V_V_HM	0.6667592821535	1.04737927113294	95075.7254494627	-1.38609250131355	2.71961106562055	113
V_V_WT	2.52818701666371	1.05029804921302	95075.7254494627	0.469614460452366	4.58675957287506	114
V_V_HT	0.700681790728504	1.04938056337853	95075.7254494627	-1.35609250339809	2.7574560848551	114
V_V_HM	0.671695067545556	1.04736701809992	95075.7254494627	-1.38113270011235	2.72452283520347	114
V_V_WT	2.53829603156222	1.05026277889305	95075.7254494627	0.479792604787792	4.59679945833665	115
V_V_HT	0.70572466353827	1.04934861719666	95075.7254494627	-1.35098701642531	2.76243634350185	115
V_V_HM	0.676772289675526	1.04734141733815	95075.7254494627	-1.37600530077255	2.7295498801236	115
V_V_WT	2.54726828126012	1.05021209092987	95075.7254494627	0.488864202332731	4.60567236018752	116
V_V_HT	0.710720478863783	1.04930241969697	95075.7254494627	-1.34590065451152	2.76734161223908	116
V_V_HM	0.681997945556709	1.04730392037686	95075.7254494627	-1.3707061512621	2.73470204237552	116
V_V_WT	2.55512148689599	1.05014915164536	95075.7254494627	0.496840768269881	4.6134022055221	117
V_V_HT	0.715673629033478	1.04924487741452	95075.7254494627	-1.34083472210486	2.77218198017181	117
V_V_HM	0.687378088926309	1.04725692183003	95075.7254494627	-1.36523389126069	2.73999006911331	117
V_V_WT	2.56187361095303	1.05007710055512	95075.7254494627	0.503734111666641	4.62001311023942	118
V_V_HT	0.720588385945875	1.0491788675284	95075.7254494627	-1.33579058654598	2.77696735843773	118
V_V_HM	0.692918325938635	1.04720278300558	95075.7254494627	-1.35958754275143	2.7454241946287	118
V_V_WT	2.56754286928913	1.04999963535576	95075.7254494627	0.509555200936423	4.62553053764183	119
V_V_HT	0.725468729899406	1.04910778630471	95075.7254494627	-1.33077092418045	2.78170838397926	119
V_V_HM	0.698623255907918	1.04714430385654	95075.7254494627	-1.35376799429703	2.75101450611286	119
V_V_WT	2.5721475096855	1.04992015043341	95075.7254494627	0.514315630901208	4.6299793884698	120
V_V_HT	0.730318476968627	1.04903474790716	95075.7254494627	-1.3257780226601	2.78641497659736	120
V_V_HM	0.704496926784067	1.04708404496395	95075.7254494627	-1.34777621665809	2.75677007022622	120
V_V_WT	2.57570565583601	1.04984232133896	95075.7254494627	0.518026321215743	4.63338499045628	121
V_V_HT	0.735141085483411	1.04896313251245	95075.7254494627	-1.32081504876402	2.79109721973084	121
V_V_HM	0.710542197537762	1.04702479945865	95075.7254494627	-1.34161482536947	2.762699220445	121
V_V_WT	2.57823539654164	1.04976891943905	95075.7254494627	0.520699928833102	4.63577086425018	122
V_V_HT	0.739939922405116	1.04889548191489	95075.7254494627	-1.31588361741958	2.79576346222981	122
V_V_HM	0.716761625736943	1.04696865487457	95075.7254494627	-1.33528535440668	2.76880860588056	122
V_V_WT	2.57975468312119	1.04970174428671	95075.7254494627	0.522350877968037	4.63715848827435	123
V_V_HT	0.744718254925644	1.0488334379357	95075.7254494627	-1.31098367938627	2.80042018923756	123
V_V_HM	0.723157423233133	1.04691694331483	95075.7254494627	-1.32878820282552	2.77510304929178	123
V_V_WT	2.58028074080554	1.049643007589	95075.7254494627	0.522992058930044	4.63756942268104	124
V_V_HT	0.749478839397719	1.04877903603414	95075.7254494627	-1.30611646778904	2.80507414658447	124
V_V_HM	0.729730058942891	1.04687134766535	95075.7254494627	-1.32212620014723	2.78158631803301	124
V_V_WT	2.57982980554156	1.04959563666169	95075.7254494627	0.52263397015949	4.63702564092364	125
V_V_HT	0.754223821863052	1.04873498982857	95075.7254494627	-1.3012851552481	2.80973279897421	125
V_V_HM	0.736477861078868	1.04683414647066	95075.7254494627	-1.31530548408125	2.78826120623898	125
V_V_WT	2.57841719464331	1.04956282752719	95075.7254494627	0.521285664801864	4.63554872448476	126
V_V_HT	0.75895483238107	1.04870427477567	95075.7254494627	-1.29649394356621	2.81440360832835	126
V_V_HM	0.743397340987109	1.04680786053065	95075.7254494627	-1.30833448402142	2.79512916599564	126
V_V_WT	2.57605782594981	1.04954687478245	95075.7254494627	0.518957563311555	4.63315808858807	127
V_V_HT	0.763673302978601	1.04868903609613	95075.7254494627	-1.29174560532538	2.81909221128258	127
V_V_HM	0.750484274655179	1.0467943221033	95075.7254494627	-1.30122101518553	2.80218956449588	127
V_V_WT	2.57276575740996	1.04954978020818	95075.7254494627	0.515659800169423	4.62987171465051	128
V_V_HT	0.768380268065769	1.04869115781021	95075.7254494627	-1.28704279877433	2.82380333490587	128
V_V_HM	0.757732951978085	1.04679516204777	95075.7254494627	-1.29397398414448	2.80943988810065	128
V_V_WT	2.56855482847973	1.04957211197338	95075.7254494627	0.511405101226484	4.62570455573298	129
V_V_HT	0.773076659713984	1.04871119724038	95075.7254494627	-1.28238568418755	2.82853900361552	129
V_V_HM	0.765137289460476	1.04681090024993	95075.7254494627	-1.28660049336421	2.81687507228516	129
V_V_WT	2.56343888239648	1.04961261136583	95075.7254494627	0.506209776782096	4.62066798801085	130
V_V_HT	0.777763414163715	1.04874801736247	95075.7254494627	-1.27777109676974	2.83329792509717	130
V_V_HM	0.772691205686236	1.04684063127944	95075.7254494627	-1.27910484962734	2.82448726099981	130
V_V_WT	2.55743176130325	1.04966823496498	95075.7254494627	0.500093634049947	4.61476988855655	131
V_V_HT	0.782441467193525	1.04879882499109	95075.7254494627	-1.27319262612991	2.83807556051696	131
V_V_HM	0.780388619135586	1.04688205488266	95075.7254494627	-1.271488625982	2.83226586425318	131
V_V_WT	2.55054710383678	1.04973465181153	95075.7254494627	0.493078800299054	4.60801540737451	132
V_V_HT	0.78711166905871	1.04885963261686	95075.7254494627	-1.26864160653846	2.84286494465588	132
V_V_HM	0.788223104290957	1.04693186584942	95075.7254494627	-1.26375176977038	2.8401979783523	132
V_V_WT	2.54279754915308	1.04980792517123	95075.7254494627	0.485185630641015	4.60040946766514	133
V_V_HT	0.791774459325239	1.04892682453889	95075.7254494627	-1.26411051169572	2.8476594303462	133
V_V_HM	0.796186532848843	1.04698708305564	95075.7254494627	-1.25589656632579	2.84826963202347	133
V_V_WT	2.53419461617464	1.04988510306319	95075.7254494627	0.476431429848219	4.59195780250106	134
V_V_HT	0.796429797643524	1.04899770388668	95075.7254494627	-1.2595940961149	2.85245369140195	134
V_V_HM	0.804268798673924	1.04704550856873	95075.7254494627	-1.24792881385995	2.8564664112078	134
V_V_WT	2.52474895818699	1.04996399160471	95075.7254494627	0.466831151191993	4.58266676518199	135
V_V_HT	0.801077256602223	1.04907027795532	95075.7254494627	-1.25508888152781	2.85724339473226	135
V_V_HM	0.812458201111056	1.0471055391756	95075.7254494627	-1.23985707074812	2.86477347297023	135
V_V_WT	2.51447094165524	1.0500420944219	95075.7254494627	0.456400054002652	4.57254182930782	136
V_V_HT	0.805716259888975	1.04914226690304	95075.7254494627	-1.25059097578211	2.86202349556006	136
V_V_HM	0.82074244447584	1.04716531873502	95075.7254494627	-1.23168999465841	2.87317488361009	136
V_V_WT	2.50337045170334	1.05011744423251	95075.7254494627	0.445151879255605	4.56158902415107	137
V_V_HT	0.810345939325373	1.049211877529	95075.7254494627	-1.24609773240245	2.8667896110532	137
V_V_HM	0.829108109634447	1.04722339387191	95075.7254494627	-1.22343815612559	2.88165437539449	137
V_V_WT	2.49145725341157	1.05018748444579	95075.7254494627	0.433101402920726	4.54981310390242	138
V_V_HT	0.814965357594247	1.04927675934748	95075.7254494627	-1.24160548177996	2.87153619696845	138
V_V_HM	0.837541498889827	1.04727782375995	95075.7254494627	-1.21511144884855	2.8901944466282	138
V_V_WT	2.47874108477469	1.05024913304186	95075.7254494627	0.420264403717615	4.53721776583176	139
V_V_HT	0.819573505719003	1.04933406312053	95075.7254494627	-1.23710964841638	2.87625665985438	139
V_V_HM	0.846028695587137	1.04732622809926	95075.7254494627	-1.20671912412075	2.89877651529503	139
V_V_WT	2.46523158196217	1.0503000653233	95075.7254494627	0.406655074196971	4.52380808972737	140
V_V_HT	0.824169095410912	1.04938163534301	95075.7254494627	-1.23260729975421	2.88094549057604	140
V_V_HM	0.854554920291591	1.04736680074959	95075.7254494627	-1.19827242136208	2.90738226194526	140
V_V_WT	2.45093840391977	1.05033800848863	95075.7254494627	0.392287527970328	4.50958927986921	141
V_V_HT	0.82875069753297	1.04941735997283	95075.7254494627	-1.22809571751134	2.88559711257728	141
V_V_HM	0.86310500611922	1.04739774857207	95075.7254494627	-1.1897829929241	2.91599300516254	141
V_V_WT	2.43587139673789	1.05036161188007	95075.7254494627	0.377174258402368	4.49456853507341	142
V_V_HT	0.833316598632582	1.04943996921518	95075.7254494627	-1.22357413027661	2.89020732754177	142
V_V_HM	0.871663115266102	1.04741798014644	95075.7254494627	-1.18126453743914	2.92459076797134	142
V_V_WT	2.42004058380185	1.05036969703317	95075.7254494627	0.361327598655703	4.478753568948	143
V_V_HT	0.837864939780083	1.04944834468357	95075.7254494627	-1.21904220495448	2.89477208451465	143
V_V_HM	0.880213124592245	1.04742651174708	95075.7254494627	-1.17273124995588	2.93315749914037	143
V_V_WT	2.40345649326019	1.0503620887017	95075.7254494627	0.344758420359538	4.46215456616084	144
V_V_HT	0.84239356226708	1.04944229269303	95075.7254494627	-1.21450172063298	2.89928884516714	144
V_V_HM	0.888738443933924	1.0474231277359	95075.7254494627	-1.16419929798972	2.94167618585757	144
V_V_WT	2.38612978026468	1.05033843067902	95075.7254494627	0.32747807682673	4.44478148370263	145
V_V_HT	0.846900233342183	1.04942144116243	95075.7254494627	-1.2099541807886	2.90375464747297	145
V_V_HM	0.897222366398545	1.04740744364505	95075.7254494627	-1.15568463488055	2.95012936767764	145
V_V_WT	2.36807134633693	1.05029822813948	95075.7254494627	0.309498439431699	4.42664425324215	146
V_V_HT	0.851382636454469	1.04938527984499	95075.7254494627	-1.20540090189421	2.90816617480315	146
V_V_HM	0.905648147020365	1.04737894157212	95075.7254494627	-1.14720299051113	2.95849928455186	146
V_V_WT	2.34929337687683	1.05024247429353	95075.7254494627	0.290829746892807	4.40775700686086	147
V_V_HT	0.855838038584805	1.0493346786184	95075.7254494627	-1.2008463219196	2.91252239908921	147
V_V_HM	0.913998881055946	1.04733826465964	95075.7254494627	-1.13877253017713	2.96677029228902	147
V_V_WT	2.329809783282	1.05017399980126	95075.7254494627	0.271480362545249	4.38813920401875	148
V_V_HT	0.860263187265755	1.04927221590966	95075.7254494627	-1.19629874702058	2.91682512155209	148
V_V_HM	0.922257597552175	1.04728750103593	95075.7254494627	-1.13041431754007	2.97492951264442	148
V_V_WT	2.30963644379034	1.05009731897192	95075.7254494627	0.251457316630713	4.36781557094996	149
V_V_HT	0.864654295049288	1.04920203885855	95075.7254494627	-1.1917700929933	2.92107868309188	149
V_V_HM	0.930407416435365	1.04723007107526	95075.7254494627	-1.12215193656936	2.98296676944009	149
V_V_WT	2.28879102570743	1.0500180028924	95075.7254494627	0.230767357186122	4.34681469422873	150
V_V_HT	0.869007116205914	1.04912928255804	95075.7254494627	-1.18727467029264	2.92528890270446	150
V_V_HM	0.938431637998363	1.04717023993028	95075.7254494627	-1.11401044662416	2.99087372262089	150
V_V_WT	2.26729156210642	1.04994090361452	95075.7254494627	0.209419007316752	4.32516411689608	151
V_V_HT	0.8733173119198	1.04905841603292	95075.7254494627	-1.18282557697355	2.92946020081316	151
V_V_HM	0.946313603373468	1.04711171346846	95075.7254494627	-1.10601377003141	2.99864097677835	151
V_V_WT	2.24515655594352	1.04986996901587	95075.7254494627	0.18742303218241	4.30289007970464	152
V_V_HT	0.877580445423638	1.04899307234464	95075.7254494627	-1.17843437056365	2.93359526141092	152
V_V_HM	0.954036768012273	1.04705749862402	95075.7254494627	-1.09818434489733	3.00625788092187	152
V_V_WT	2.2224063918407	1.04980920056909	95075.7254494627	0.164791973562945	4.28002081011846	153
V_V_HT	0.88179168656268	1.04893694593998	95075.7254494627	-1.17411312229243	2.93769649541779	153
V_V_HM	0.961585049149043	1.04701067453517	95075.7254494627	-1.09054428906445	3.01371438736254	153
V_V_WT	2.19906192478872	1.04976139837775	95075.7254494627	0.141541198277113	4.25658265130033	154
V_V_HT	0.885946106839151	1.04889262243384	95075.7254494627	-1.16987182843431	2.94176404211261	154
V_V_HM	0.968942479108094	1.04697339683641	95075.7254494627	-1.08311379522827	3.02099875344446	154
V_V_WT	2.175144562346	1.04972808184718	95075.7254494627	0.117689135865718	4.23259998882629	155
V_V_HT	0.89003868198914	1.04886150574792	95075.7254494627	-1.16571826492419	2.94579562890247	155
V_V_HM	0.976093270926562	1.04694683760628	95075.7254494627	-1.07591094761259	3.02809748946572	155
V_V_WT	2.15067793165841	1.04971053310735	95075.7254494627	0.0932569005140422	4.20809896280279	156
V_V_HT	0.894064004178107	1.04884479369252	95075.7254494627	-1.16166018729155	2.94978819564776	156
V_V_HM	0.983022367146511	1.04693202004464	95075.7254494627	-1.06895280913575	3.03499754342877	156
V_V_WT	2.12568680846027	1.04970904586254	95075.7254494627	0.0682686922992533	4.18310492462128	157
V_V_HT	0.898016483298658	1.04884277597385	95075.7254494627	-1.15770375346471	2.95373672006203	157
V_V_HM	0.989715113344772	1.04692921836359	95075.7254494627	-1.06225457167363	3.04168479836317	157
V_V_WT	2.1001983537643	1.04972363458809	95075.7254494627	0.0427516438626303	4.15764506366597	158
V_V_HT	0.901890184456112	1.04885549611713	95075.7254494627	-1.15385498364736	2.95763535255958	158
V_V_HM	0.99615774321461	1.04693852204339	95075.7254494627	-1.05583017691327	3.04814566334249	158
V_V_WT	2.07424094671531	1.04975333129741	95075.7254494627	0.0167360315919236	4.1317458618387	159
V_V_HT	0.905679014040393	1.04888209311593	95075.7254494627	-1.15011828388646	2.96147631196725	159
V_V_HM	1.00233696610948	1.04695927107601	95075.7254494627	-1.04969162189277	3.05436555411174	159
V_V_WT	2.04784546352588	1.04979693241412	95075.7254494627	-0.00974490930386951	4.10543583635564	160
V_V_HT	0.90937660114859	1.04892149713494	95075.7254494627	-1.14649792821956	2.96525113051674	160
V_V_HM	1.00824052119685	1.04699064658347	95075.7254494627	-1.04384956245288	3.06033060484659	160
V_V_WT	2.0210434055232	1.04985198330228	95075.7254494627	-0.0366548664382584	4.07874167748466	161
V_V_HT	0.912976505289015	1.0489714790235	95075.7254494627	-1.14299598802773	2.96894899860576	161
V_V_HM	1.01385640270528	1.0470308558076	95075.7254494627	-1.0383124905789	3.06602529598946	161
V_V_WT	1.99386691095136	1.04991489052931	95075.7254494627	-0.0639546584791058	4.05168848038183	162
V_V_HT	0.916472258005928	1.0490287524613	95075.7254494627	-1.13961249061525	2.97255700662711	162
[truncated: 9,934 more rows]
