# Supplementary material for: Key HPI axis receptors facilitate light adaptive behavior in larval zebrafish
Source: Sci Rep. 2024 Apr 2;14:7759. doi: 10.1038/s41598-024-57707-6 (PMC10987622; doi:10.1038/s41598-024-57707-6)
Supplement: Supplementary file 1 — Supplementary Information. [file 41598_2024_57707_MOESM1_ESM.zip › Supp_Tables_SciRpts/SuppTableS40_dim_WT_4x[7.5_2min]_predict.csv]

Supplementary Table S40. Locomotor response of WT larvae of 4x[7.5 dark + 2-min dim light] assay:
Raw data and predicted values by a generalized additive model.
Columns: assay (each assay)	Time (time point when data were recorded in seconds)
base.tx (photo period)	tx.a (extra treatment condtion. not relevant)	tx.b (extra treatment condtion.
not relevant)	geno (genotype: wildtype	heterozygous	or homozygous)	xvar (tx.a	tx.b	and geno combined)
moved (raw movement data)	rsums (rolling sums of raw movement for 1-min window)
anid (assay	tx.a	tx.b	and geno combined	an id for each assay)	xvarF (tx.a	tx.b	and geno combined)
prd (GAM predicted value for the given second)
assay	Time	base.tx	tx.a	tx.b	geno	xvar	moved	rsums	anid	xvarF	prd
1	-501	1 Baseline Dark	V	V	WT	V_V_WT	0.094	3.847	1_V_V_WT	V_V_WT	4.28834323536276
1	-500	1 Baseline Dark	V	V	WT	V_V_WT	0.009	3.817	1_V_V_WT	V_V_WT	4.27854641581097
1	-499	1 Baseline Dark	V	V	WT	V_V_WT	0.047	3.838	1_V_V_WT	V_V_WT	4.2687495963344
1	-498	1 Baseline Dark	V	V	WT	V_V_WT	0.079	3.864	1_V_V_WT	V_V_WT	4.25895363298223
1	-497	1 Baseline Dark	V	V	WT	V_V_WT	0.026	3.85	1_V_V_WT	V_V_WT	4.24916347583423
1	-496	1 Baseline Dark	V	V	WT	V_V_WT	0.11	3.839	1_V_V_WT	V_V_WT	4.23938751893801
1	-495	1 Baseline Dark	V	V	WT	V_V_WT	0.08	3.813	1_V_V_WT	V_V_WT	4.22963481512783
1	-494	1 Baseline Dark	V	V	WT	V_V_WT	0.086	3.894	1_V_V_WT	V_V_WT	4.21991446803656
1	-493	1 Baseline Dark	V	V	WT	V_V_WT	0.01	3.894	1_V_V_WT	V_V_WT	4.21023580070966
1	-492	1 Baseline Dark	V	V	WT	V_V_WT	0.055	3.911	1_V_V_WT	V_V_WT	4.20060791630977
1	-491	1 Baseline Dark	V	V	WT	V_V_WT	0.055	3.971	1_V_V_WT	V_V_WT	4.19103883351837
1	-490	1 Baseline Dark	V	V	WT	V_V_WT	0.046	4.094	1_V_V_WT	V_V_WT	4.18153580016402
1	-489	1 Baseline Dark	V	V	WT	V_V_WT	0.029	4.062	1_V_V_WT	V_V_WT	4.17210349774072
1	-488	1 Baseline Dark	V	V	WT	V_V_WT	0.102	4.091	1_V_V_WT	V_V_WT	4.16274325137603
1	-487	1 Baseline Dark	V	V	WT	V_V_WT	0.049	3.996	1_V_V_WT	V_V_WT	4.15345285500009
1	-486	1 Baseline Dark	V	V	WT	V_V_WT	0.155	3.958	1_V_V_WT	V_V_WT	4.14422664015793
1	-485	1 Baseline Dark	V	V	WT	V_V_WT	0.173	3.723	1_V_V_WT	V_V_WT	4.1350557531098
1	-484	1 Baseline Dark	V	V	WT	V_V_WT	0.147	3.717	1_V_V_WT	V_V_WT	4.12592872341084
1	-483	1 Baseline Dark	V	V	WT	V_V_WT	0.09	3.687	1_V_V_WT	V_V_WT	4.11683235528088
1	-482	1 Baseline Dark	V	V	WT	V_V_WT	0.043	3.732	1_V_V_WT	V_V_WT	4.10775317655523
1	-481	1 Baseline Dark	V	V	WT	V_V_WT	0.123	3.758	1_V_V_WT	V_V_WT	4.09867784505811
1	-480	1 Baseline Dark	V	V	WT	V_V_WT	0.082	3.785	1_V_V_WT	V_V_WT	4.08959305961054
1	-479	1 Baseline Dark	V	V	WT	V_V_WT	0.103	3.791	1_V_V_WT	V_V_WT	4.08048623760466
1	-478	1 Baseline Dark	V	V	WT	V_V_WT	0.031	3.783	1_V_V_WT	V_V_WT	4.07134867220704
1	-477	1 Baseline Dark	V	V	WT	V_V_WT	0.058	3.705	1_V_V_WT	V_V_WT	4.06217627394156
1	-476	1 Baseline Dark	V	V	WT	V_V_WT	0.025	3.654	1_V_V_WT	V_V_WT	4.05296592443246
1	-475	1 Baseline Dark	V	V	WT	V_V_WT	0.013	3.665	1_V_V_WT	V_V_WT	4.0437145031159
1	-474	1 Baseline Dark	V	V	WT	V_V_WT	0.029	3.693	1_V_V_WT	V_V_WT	4.03442077152014
1	-473	1 Baseline Dark	V	V	WT	V_V_WT	0.021	3.723	1_V_V_WT	V_V_WT	4.02509306066051
1	-472	1 Baseline Dark	V	V	WT	V_V_WT	0.039	3.758	1_V_V_WT	V_V_WT	4.01575194782748
1	-471	1 Baseline Dark	V	V	WT	V_V_WT	0.03	3.731	1_V_V_WT	V_V_WT	4.00642881401711
1	-470	1 Baseline Dark	V	V	WT	V_V_WT	0.007	3.737	1_V_V_WT	V_V_WT	3.99715720301743
1	-469	1 Baseline Dark	V	V	WT	V_V_WT	0.074	3.757	1_V_V_WT	V_V_WT	3.98797066791673
1	-468	1 Baseline Dark	V	V	WT	V_V_WT	0.071	3.881	1_V_V_WT	V_V_WT	3.97890276397184
1	-467	1 Baseline Dark	V	V	WT	V_V_WT	0.027	3.928	1_V_V_WT	V_V_WT	3.96998925551868
1	-466	1 Baseline Dark	V	V	WT	V_V_WT	0.052	3.876	1_V_V_WT	V_V_WT	3.96127472950762
1	-465	1 Baseline Dark	V	V	WT	V_V_WT	0.05	3.837	1_V_V_WT	V_V_WT	3.95280786046965
1	-464	1 Baseline Dark	V	V	WT	V_V_WT	0.104	3.863	1_V_V_WT	V_V_WT	3.94464642574988
1	-463	1 Baseline Dark	V	V	WT	V_V_WT	0.016	3.886	1_V_V_WT	V_V_WT	3.9368565659763
1	-462	1 Baseline Dark	V	V	WT	V_V_WT	0.044	3.926	1_V_V_WT	V_V_WT	3.92950702225605
1	-461	1 Baseline Dark	V	V	WT	V_V_WT	0.115	3.928	1_V_V_WT	V_V_WT	3.92267107793881
1	-460	1 Baseline Dark	V	V	WT	V_V_WT	0.132	3.895	1_V_V_WT	V_V_WT	3.9164255923809
1	-459	1 Baseline Dark	V	V	WT	V_V_WT	0.05	3.902	1_V_V_WT	V_V_WT	3.91084877609936
1	-458	1 Baseline Dark	V	V	WT	V_V_WT	0.048	3.848	1_V_V_WT	V_V_WT	3.90601902418406
1	-457	1 Baseline Dark	V	V	WT	V_V_WT	0.017	3.843	1_V_V_WT	V_V_WT	3.90201357708224
1	-456	1 Baseline Dark	V	V	WT	V_V_WT	0.081	3.776	1_V_V_WT	V_V_WT	3.89890342607385
1	-455	1 Baseline Dark	V	V	WT	V_V_WT	0.044	3.668	1_V_V_WT	V_V_WT	3.89674993907384
1	-454	1 Baseline Dark	V	V	WT	V_V_WT	0.089	3.582	1_V_V_WT	V_V_WT	3.89560470971049
1	-453	1 Baseline Dark	V	V	WT	V_V_WT	0.026	3.55	1_V_V_WT	V_V_WT	3.89551449270804
1	-452	1 Baseline Dark	V	V	WT	V_V_WT	0.096	3.691	1_V_V_WT	V_V_WT	3.8965116668251
1	-451	1 Baseline Dark	V	V	WT	V_V_WT	0.082	3.632	1_V_V_WT	V_V_WT	3.89861328408568
1	-450	1 Baseline Dark	V	V	WT	V_V_WT	0.115	3.668	1_V_V_WT	V_V_WT	3.90182967030315
1	-449	1 Baseline Dark	V	V	WT	V_V_WT	0.056	3.694	1_V_V_WT	V_V_WT	3.90615677814758
1	-448	1 Baseline Dark	V	V	WT	V_V_WT	0	3.748	1_V_V_WT	V_V_WT	3.91158316817387
1	-447	1 Baseline Dark	V	V	WT	V_V_WT	0.015	3.754	1_V_V_WT	V_V_WT	3.91807848359877
1	-446	1 Baseline Dark	V	V	WT	V_V_WT	0.022	3.824	1_V_V_WT	V_V_WT	3.92558983539635
1	-445	1 Baseline Dark	V	V	WT	V_V_WT	0.049	3.873	1_V_V_WT	V_V_WT	3.9340423745319
1	-444	1 Baseline Dark	V	V	WT	V_V_WT	0.124	3.905	1_V_V_WT	V_V_WT	3.94334359311324
1	-443	1 Baseline Dark	V	V	WT	V_V_WT	0.078	3.985	1_V_V_WT	V_V_WT	3.95339457159655
1	-442	1 Baseline Dark	V	V	WT	V_V_WT	0.035	4.117	1_V_V_WT	V_V_WT	3.96408468426244
1	-441	1 Baseline Dark	V	V	WT	V_V_WT	0.067	4.115	1_V_V_WT	V_V_WT	3.97529827667542
1	-440	1 Baseline Dark	V	V	WT	V_V_WT	0.015	4.149	1_V_V_WT	V_V_WT	3.98690968535177
1	-439	1 Baseline Dark	V	V	WT	V_V_WT	0.067	4.098	1_V_V_WT	V_V_WT	3.99878359441802
1	-438	1 Baseline Dark	V	V	WT	V_V_WT	0.203	4.066	1_V_V_WT	V_V_WT	4.01077816560295
1	-437	1 Baseline Dark	V	V	WT	V_V_WT	0.073	4.136	1_V_V_WT	V_V_WT	4.0227483556273
1	-436	1 Baseline Dark	V	V	WT	V_V_WT	0.058	4.084	1_V_V_WT	V_V_WT	4.03454868235609
1	-435	1 Baseline Dark	V	V	WT	V_V_WT	0.041	4.034	1_V_V_WT	V_V_WT	4.04603487528778
1	-434	1 Baseline Dark	V	V	WT	V_V_WT	0.112	3.958	1_V_V_WT	V_V_WT	4.05706730525908
1	-433	1 Baseline Dark	V	V	WT	V_V_WT	0.033	3.969	1_V_V_WT	V_V_WT	4.06750975307934
1	-432	1 Baseline Dark	V	V	WT	V_V_WT	0.095	3.925	1_V_V_WT	V_V_WT	4.07723761273774
1	-431	1 Baseline Dark	V	V	WT	V_V_WT	0.057	3.834	1_V_V_WT	V_V_WT	4.08613935387364
1	-430	1 Baseline Dark	V	V	WT	V_V_WT	0.013	3.702	1_V_V_WT	V_V_WT	4.09410615297049
1	-429	1 Baseline Dark	V	V	WT	V_V_WT	0.036	3.693	1_V_V_WT	V_V_WT	4.10103303453068
1	-428	1 Baseline Dark	V	V	WT	V_V_WT	0.048	3.664	1_V_V_WT	V_V_WT	4.10683040765311
1	-427	1 Baseline Dark	V	V	WT	V_V_WT	0.044	3.698	1_V_V_WT	V_V_WT	4.11141253524046
1	-426	1 Baseline Dark	V	V	WT	V_V_WT	0.088	3.652	1_V_V_WT	V_V_WT	4.11469809499199
1	-425	1 Baseline Dark	V	V	WT	V_V_WT	0.065	3.701	1_V_V_WT	V_V_WT	4.11662795626237
1	-424	1 Baseline Dark	V	V	WT	V_V_WT	0.061	3.695	1_V_V_WT	V_V_WT	4.11716532405077
1	-423	1 Baseline Dark	V	V	WT	V_V_WT	0.058	3.669	1_V_V_WT	V_V_WT	4.11627787997825
1	-422	1 Baseline Dark	V	V	WT	V_V_WT	0.184	3.573	1_V_V_WT	V_V_WT	4.11393330679171
1	-421	1 Baseline Dark	V	V	WT	V_V_WT	0.064	3.551	1_V_V_WT	V_V_WT	4.11009929110936
1	-420	1 Baseline Dark	V	V	WT	V_V_WT	0.118	3.445	1_V_V_WT	V_V_WT	4.10474728913748
1	-419	1 Baseline Dark	V	V	WT	V_V_WT	0.129	3.475	1_V_V_WT	V_V_WT	4.09786736272517
1	-418	1 Baseline Dark	V	V	WT	V_V_WT	0.085	3.514	1_V_V_WT	V_V_WT	4.08947036288462
1	-417	1 Baseline Dark	V	V	WT	V_V_WT	0.064	3.683	1_V_V_WT	V_V_WT	4.07958587468447
1	-416	1 Baseline Dark	V	V	WT	V_V_WT	0.095	3.711	1_V_V_WT	V_V_WT	4.06825757837454
1	-415	1 Baseline Dark	V	V	WT	V_V_WT	0.062	3.758	1_V_V_WT	V_V_WT	4.05553382852236
1	-414	1 Baseline Dark	V	V	WT	V_V_WT	0.061	3.688	1_V_V_WT	V_V_WT	4.04147209424717
1	-413	1 Baseline Dark	V	V	WT	V_V_WT	0.101	3.615	1_V_V_WT	V_V_WT	4.02613769251678
1	-412	1 Baseline Dark	V	V	WT	V_V_WT	0.171	3.603	1_V_V_WT	V_V_WT	4.00959741703872
1	-411	1 Baseline Dark	V	V	WT	V_V_WT	0.028	3.657	1_V_V_WT	V_V_WT	3.99191830639159
1	-410	1 Baseline Dark	V	V	WT	V_V_WT	0.041	3.781	1_V_V_WT	V_V_WT	3.97316838022719
1	-409	1 Baseline Dark	V	V	WT	V_V_WT	0.023	3.764	1_V_V_WT	V_V_WT	3.95341544251067
1	-408	1 Baseline Dark	V	V	WT	V_V_WT	0.039	3.604	1_V_V_WT	V_V_WT	3.93272477410727
1	-407	1 Baseline Dark	V	V	WT	V_V_WT	0.097	3.555	1_V_V_WT	V_V_WT	3.91115825730753
1	-406	1 Baseline Dark	V	V	WT	V_V_WT	0	3.524	1_V_V_WT	V_V_WT	3.8887770442875
1	-405	1 Baseline Dark	V	V	WT	V_V_WT	0	3.512	1_V_V_WT	V_V_WT	3.86564228530431
1	-404	1 Baseline Dark	V	V	WT	V_V_WT	0.028	3.405	1_V_V_WT	V_V_WT	3.84181513120868
1	-403	1 Baseline Dark	V	V	WT	V_V_WT	0.027	3.442	1_V_V_WT	V_V_WT	3.81735672868607
1	-402	1 Baseline Dark	V	V	WT	V_V_WT	0	3.415	1_V_V_WT	V_V_WT	3.79232680324875
1	-401	1 Baseline Dark	V	V	WT	V_V_WT	0.024	3.43	1_V_V_WT	V_V_WT	3.76677936223216
1	-400	1 Baseline Dark	V	V	WT	V_V_WT	0	3.473	1_V_V_WT	V_V_WT	3.74076573705587
1	-399	1 Baseline Dark	V	V	WT	V_V_WT	0.041	3.451	1_V_V_WT	V_V_WT	3.71433116877461
1	-398	1 Baseline Dark	V	V	WT	V_V_WT	0.019	3.491	1_V_V_WT	V_V_WT	3.68751442044727
1	-397	1 Baseline Dark	V	V	WT	V_V_WT	0.051	3.463	1_V_V_WT	V_V_WT	3.66034897674501
1	-396	1 Baseline Dark	V	V	WT	V_V_WT	0.035	3.383	1_V_V_WT	V_V_WT	3.63286489263115
1	-395	1 Baseline Dark	V	V	WT	V_V_WT	0.093	3.368	1_V_V_WT	V_V_WT	3.60509156538768
1	-394	1 Baseline Dark	V	V	WT	V_V_WT	0.083	3.35	1_V_V_WT	V_V_WT	3.57705839718538
1	-393	1 Baseline Dark	V	V	WT	V_V_WT	0	3.324	1_V_V_WT	V_V_WT	3.54879526672664
1	-392	1 Baseline Dark	V	V	WT	V_V_WT	0	3.219	1_V_V_WT	V_V_WT	3.52033470015877
1	-391	1 Baseline Dark	V	V	WT	V_V_WT	0.06	3.19	1_V_V_WT	V_V_WT	3.49171363278292
1	-390	1 Baseline Dark	V	V	WT	V_V_WT	0.009	3.138	1_V_V_WT	V_V_WT	3.46297481848157
1	-389	1 Baseline Dark	V	V	WT	V_V_WT	0.086	3.061	1_V_V_WT	V_V_WT	3.43416800487832
1	-388	1 Baseline Dark	V	V	WT	V_V_WT	0.039	3.049	1_V_V_WT	V_V_WT	3.40535084323412
1	-387	1 Baseline Dark	V	V	WT	V_V_WT	0.184	3.043	1_V_V_WT	V_V_WT	3.37658947168527
1	-386	1 Baseline Dark	V	V	WT	V_V_WT	0.05	3.003	1_V_V_WT	V_V_WT	3.34795876022636
1	-385	1 Baseline Dark	V	V	WT	V_V_WT	0.096	2.941	1_V_V_WT	V_V_WT	3.31954218380562
1	-384	1 Baseline Dark	V	V	WT	V_V_WT	0.054	2.889	1_V_V_WT	V_V_WT	3.29143011813813
1	-383	1 Baseline Dark	V	V	WT	V_V_WT	0.005	2.826	1_V_V_WT	V_V_WT	3.26371430620562
1	-382	1 Baseline Dark	V	V	WT	V_V_WT	0.023	2.73	1_V_V_WT	V_V_WT	3.23648648228191
1	-381	1 Baseline Dark	V	V	WT	V_V_WT	0.121	2.706	1_V_V_WT	V_V_WT	3.2098388885278
1	-380	1 Baseline Dark	V	V	WT	V_V_WT	0.139	2.729	1_V_V_WT	V_V_WT	3.18386592632432
1	-379	1 Baseline Dark	V	V	WT	V_V_WT	0.05	2.736	1_V_V_WT	V_V_WT	3.15866299291386
1	-378	1 Baseline Dark	V	V	WT	V_V_WT	0.043	2.701	1_V_V_WT	V_V_WT	3.13432489859708
1	-377	1 Baseline Dark	V	V	WT	V_V_WT	0.024	2.669	1_V_V_WT	V_V_WT	3.11094530772075
1	-376	1 Baseline Dark	V	V	WT	V_V_WT	0.027	2.69	1_V_V_WT	V_V_WT	3.08861264840256
1	-375	1 Baseline Dark	V	V	WT	V_V_WT	0.029	2.748	1_V_V_WT	V_V_WT	3.06740717966208
1	-374	1 Baseline Dark	V	V	WT	V_V_WT	0.005	2.72	1_V_V_WT	V_V_WT	3.04739865405911
1	-373	1 Baseline Dark	V	V	WT	V_V_WT	0.07	2.785	1_V_V_WT	V_V_WT	3.02864411240367
1	-372	1 Baseline Dark	V	V	WT	V_V_WT	0.068	2.785	1_V_V_WT	V_V_WT	3.01118588647578
1	-371	1 Baseline Dark	V	V	WT	V_V_WT	0.072	2.818	1_V_V_WT	V_V_WT	2.99504980784171
1	-370	1 Baseline Dark	V	V	WT	V_V_WT	0.056	2.818	1_V_V_WT	V_V_WT	2.98024375844597
1	-369	1 Baseline Dark	V	V	WT	V_V_WT	0.014	2.806	1_V_V_WT	V_V_WT	2.96675658532835
1	-368	1 Baseline Dark	V	V	WT	V_V_WT	0.088	2.799	1_V_V_WT	V_V_WT	2.95455740451667
1	-367	1 Baseline Dark	V	V	WT	V_V_WT	0.016	2.785	1_V_V_WT	V_V_WT	2.94359864705956
1	-366	1 Baseline Dark	V	V	WT	V_V_WT	0.008	2.859	1_V_V_WT	V_V_WT	2.93382619273209
1	-365	1 Baseline Dark	V	V	WT	V_V_WT	0.05	2.865	1_V_V_WT	V_V_WT	2.92517308649504
1	-364	1 Baseline Dark	V	V	WT	V_V_WT	0.043	2.918	1_V_V_WT	V_V_WT	2.91756639535335
1	-363	1 Baseline Dark	V	V	WT	V_V_WT	0.032	3.027	1_V_V_WT	V_V_WT	2.91091965381397
1	-362	1 Baseline Dark	V	V	WT	V_V_WT	0.079	3.156	1_V_V_WT	V_V_WT	2.90513177914068
1	-361	1 Baseline Dark	V	V	WT	V_V_WT	0.035	3.102	1_V_V_WT	V_V_WT	2.90008942831682
1	-360	1 Baseline Dark	V	V	WT	V_V_WT	0.066	3.155	1_V_V_WT	V_V_WT	2.89566969408303
1	-359	1 Baseline Dark	V	V	WT	V_V_WT	0.052	3.138	1_V_V_WT	V_V_WT	2.8917436672458
1	-358	1 Baseline Dark	V	V	WT	V_V_WT	0.073	3.155	1_V_V_WT	V_V_WT	2.88818134341803
1	-357	1 Baseline Dark	V	V	WT	V_V_WT	0.058	2.971	1_V_V_WT	V_V_WT	2.8848533801928
1	-356	1 Baseline Dark	V	V	WT	V_V_WT	0.055	3.031	1_V_V_WT	V_V_WT	2.88163284702018
1	-355	1 Baseline Dark	V	V	WT	V_V_WT	0	2.961	1_V_V_WT	V_V_WT	2.8783934165567
1	-354	1 Baseline Dark	V	V	WT	V_V_WT	0.009	2.974	1_V_V_WT	V_V_WT	2.8750087624409
1	-353	1 Baseline Dark	V	V	WT	V_V_WT	0.038	3.032	1_V_V_WT	V_V_WT	2.87135542799563
1	-352	1 Baseline Dark	V	V	WT	V_V_WT	0.075	3.11	1_V_V_WT	V_V_WT	2.8673214566534
1	-351	1 Baseline Dark	V	V	WT	V_V_WT	0.004	3.191	1_V_V_WT	V_V_WT	2.86280155204524
1	-350	1 Baseline Dark	V	V	WT	V_V_WT	0.064	3.119	1_V_V_WT	V_V_WT	2.85770973925786
1	-349	1 Baseline Dark	V	V	WT	V_V_WT	0.03	3.16	1_V_V_WT	V_V_WT	2.85198490503535
1	-348	1 Baseline Dark	V	V	WT	V_V_WT	0.004	3.137	1_V_V_WT	V_V_WT	2.8455925457583
1	-347	1 Baseline Dark	V	V	WT	V_V_WT	0.065	3.155	1_V_V_WT	V_V_WT	2.83852123355681
1	-346	1 Baseline Dark	V	V	WT	V_V_WT	0.021	3.137	1_V_V_WT	V_V_WT	2.83076419039017
1	-345	1 Baseline Dark	V	V	WT	V_V_WT	0.058	3.119	1_V_V_WT	V_V_WT	2.8223146547552
1	-344	1 Baseline Dark	V	V	WT	V_V_WT	0	3.156	1_V_V_WT	V_V_WT	2.81317052494759
1	-343	1 Baseline Dark	V	V	WT	V_V_WT	0.092	3.172	1_V_V_WT	V_V_WT	2.80335288570084
1	-342	1 Baseline Dark	V	V	WT	V_V_WT	0	3.152	1_V_V_WT	V_V_WT	2.79290958006636
1	-341	1 Baseline Dark	V	V	WT	V_V_WT	0.057	3.131	1_V_V_WT	V_V_WT	2.78190970476844
1	-340	1 Baseline Dark	V	V	WT	V_V_WT	0	3.115	1_V_V_WT	V_V_WT	2.77042997982954
1	-339	1 Baseline Dark	V	V	WT	V_V_WT	0.029	3.138	1_V_V_WT	V_V_WT	2.75856376243839
1	-338	1 Baseline Dark	V	V	WT	V_V_WT	0.012	3.1	1_V_V_WT	V_V_WT	2.74641963524961
1	-337	1 Baseline Dark	V	V	WT	V_V_WT	0.037	3.182	1_V_V_WT	V_V_WT	2.73410912018361
1	-336	1 Baseline Dark	V	V	WT	V_V_WT	0.109	3.238	1_V_V_WT	V_V_WT	2.72174375153331
1	-335	1 Baseline Dark	V	V	WT	V_V_WT	0.099	3.238	1_V_V_WT	V_V_WT	2.70943505242503
1	-334	1 Baseline Dark	V	V	WT	V_V_WT	0.136	3.195	1_V_V_WT	V_V_WT	2.69729455703128
1	-333	1 Baseline Dark	V	V	WT	V_V_WT	0.109	3.241	1_V_V_WT	V_V_WT	2.68543327223855
1	-332	1 Baseline Dark	V	V	WT	V_V_WT	0.129	3.234	1_V_V_WT	V_V_WT	2.67395905124433
1	-331	1 Baseline Dark	V	V	WT	V_V_WT	0.006	3.216	1_V_V_WT	V_V_WT	2.66297485697962
1	-330	1 Baseline Dark	V	V	WT	V_V_WT	0.062	3.213	1_V_V_WT	V_V_WT	2.65258254921726
1	-329	1 Baseline Dark	V	V	WT	V_V_WT	0.069	3.252	1_V_V_WT	V_V_WT	2.64288399543644
1	-328	1 Baseline Dark	V	V	WT	V_V_WT	0.056	3.193	1_V_V_WT	V_V_WT	2.63397799562349
1	-327	1 Baseline Dark	V	V	WT	V_V_WT	0	3.145	1_V_V_WT	V_V_WT	2.62594764426527
1	-326	1 Baseline Dark	V	V	WT	V_V_WT	0.11	3.108	1_V_V_WT	V_V_WT	2.61885924628514
1	-325	1 Baseline Dark	V	V	WT	V_V_WT	0.026	3.108	1_V_V_WT	V_V_WT	2.61277565275978
1	-324	1 Baseline Dark	V	V	WT	V_V_WT	0.067	3.118	1_V_V_WT	V_V_WT	2.60775972173408
1	-323	1 Baseline Dark	V	V	WT	V_V_WT	0.063	3.111	1_V_V_WT	V_V_WT	2.60387431423153
1	-322	1 Baseline Dark	V	V	WT	V_V_WT	0.101	3.056	1_V_V_WT	V_V_WT	2.6011822892465
1	-321	1 Baseline Dark	V	V	WT	V_V_WT	0.202	3.064	1_V_V_WT	V_V_WT	2.59974650033736
1	-320	1 Baseline Dark	V	V	WT	V_V_WT	0.067	3.029	1_V_V_WT	V_V_WT	2.59962550588689
1	-319	1 Baseline Dark	V	V	WT	V_V_WT	0.091	3.099	1_V_V_WT	V_V_WT	2.60085646998644
1	-318	1 Baseline Dark	V	V	WT	V_V_WT	0.02	3.144	1_V_V_WT	V_V_WT	2.60345158279116
1	-317	1 Baseline Dark	V	V	WT	V_V_WT	0.042	3.112	1_V_V_WT	V_V_WT	2.60740293067987
1	-316	1 Baseline Dark	V	V	WT	V_V_WT	0.009	3.126	1_V_V_WT	V_V_WT	2.61269519361677
1	-315	1 Baseline Dark	V	V	WT	V_V_WT	0.011	3.156	1_V_V_WT	V_V_WT	2.61929623756275
1	-314	1 Baseline Dark	V	V	WT	V_V_WT	0.042	3.192	1_V_V_WT	V_V_WT	2.62715816172225
1	-313	1 Baseline Dark	V	V	WT	V_V_WT	0.086	3.183	1_V_V_WT	V_V_WT	2.63622997286491
1	-312	1 Baseline Dark	V	V	WT	V_V_WT	0.048	3.226	1_V_V_WT	V_V_WT	2.64646067657673
1	-311	1 Baseline Dark	V	V	WT	V_V_WT	0.051	3.281	1_V_V_WT	V_V_WT	2.6577978311918
1	-310	1 Baseline Dark	V	V	WT	V_V_WT	0.04	3.327	1_V_V_WT	V_V_WT	2.67018216191925
1	-309	1 Baseline Dark	V	V	WT	V_V_WT	0.037	3.353	1_V_V_WT	V_V_WT	2.68354883187111
1	-308	1 Baseline Dark	V	V	WT	V_V_WT	0.05	3.449	1_V_V_WT	V_V_WT	2.69783197886756
1	-307	1 Baseline Dark	V	V	WT	V_V_WT	0.098	3.43	1_V_V_WT	V_V_WT	2.71296574129649
1	-306	1 Baseline Dark	V	V	WT	V_V_WT	0.064	3.336	1_V_V_WT	V_V_WT	2.72888425895172
1	-305	1 Baseline Dark	V	V	WT	V_V_WT	0.05	3.352	1_V_V_WT	V_V_WT	2.7455224481246
1	-304	1 Baseline Dark	V	V	WT	V_V_WT	0	3.266	1_V_V_WT	V_V_WT	2.76281937045834
1	-303	1 Baseline Dark	V	V	WT	V_V_WT	0.078	3.285	1_V_V_WT	V_V_WT	2.78071894909738
1	-302	1 Baseline Dark	V	V	WT	V_V_WT	0.072	3.223	1_V_V_WT	V_V_WT	2.79916748568879
1	-301	1 Baseline Dark	V	V	WT	V_V_WT	0.017	3.305	1_V_V_WT	V_V_WT	2.81811807975313
1	-300	1 Baseline Dark	V	V	WT	V_V_WT	0.063	3.276	1_V_V_WT	V_V_WT	2.83753228889717
1	-299	1 Baseline Dark	V	V	WT	V_V_WT	0.091	3.213	1_V_V_WT	V_V_WT	2.85738022090762
1	-298	1 Baseline Dark	V	V	WT	V_V_WT	0.014	3.194	1_V_V_WT	V_V_WT	2.87764028179412
1	-297	1 Baseline Dark	V	V	WT	V_V_WT	0.01	3.263	1_V_V_WT	V_V_WT	2.89829746066133
1	-296	1 Baseline Dark	V	V	WT	V_V_WT	0.018	3.193	1_V_V_WT	V_V_WT	2.91933805083311
1	-295	1 Baseline Dark	V	V	WT	V_V_WT	0	3.194	1_V_V_WT	V_V_WT	2.94074911326323
1	-294	1 Baseline Dark	V	V	WT	V_V_WT	0.019	3.22	1_V_V_WT	V_V_WT	2.9625207867847
1	-293	1 Baseline Dark	V	V	WT	V_V_WT	0.031	3.201	1_V_V_WT	V_V_WT	2.98464428385602
1	-292	1 Baseline Dark	V	V	WT	V_V_WT	0.02	3.126	1_V_V_WT	V_V_WT	3.00711200856723
1	-291	1 Baseline Dark	V	V	WT	V_V_WT	0.012	2.964	1_V_V_WT	V_V_WT	3.02991665452204
1	-290	1 Baseline Dark	V	V	WT	V_V_WT	0.029	2.925	1_V_V_WT	V_V_WT	3.05305092230164
1	-289	1 Baseline Dark	V	V	WT	V_V_WT	0.1	2.855	1_V_V_WT	V_V_WT	3.07650750845529
1	-288	1 Baseline Dark	V	V	WT	V_V_WT	0.049	2.877	1_V_V_WT	V_V_WT	3.10027826633732
1	-287	1 Baseline Dark	V	V	WT	V_V_WT	0.033	2.962	1_V_V_WT	V_V_WT	3.12435170727384
1	-286	1 Baseline Dark	V	V	WT	V_V_WT	0.035	3.003	1_V_V_WT	V_V_WT	3.14871438808182
1	-285	1 Baseline Dark	V	V	WT	V_V_WT	0.088	3.095	1_V_V_WT	V_V_WT	3.17334726679455
1	-284	1 Baseline Dark	V	V	WT	V_V_WT	0.036	3.067	1_V_V_WT	V_V_WT	3.19822429045554
1	-283	1 Baseline Dark	V	V	WT	V_V_WT	0.083	3.013	1_V_V_WT	V_V_WT	3.22331346166541
1	-282	1 Baseline Dark	V	V	WT	V_V_WT	0.043	3.014	1_V_V_WT	V_V_WT	3.24858050322334
1	-281	1 Baseline Dark	V	V	WT	V_V_WT	0.112	3.052	1_V_V_WT	V_V_WT	3.27398584000912
1	-280	1 Baseline Dark	V	V	WT	V_V_WT	0.046	3.051	1_V_V_WT	V_V_WT	3.29948419567082
1	-279	1 Baseline Dark	V	V	WT	V_V_WT	0.055	3.118	1_V_V_WT	V_V_WT	3.32502558157278
1	-278	1 Baseline Dark	V	V	WT	V_V_WT	0.108	3.28	1_V_V_WT	V_V_WT	3.350556862814
1	-277	1 Baseline Dark	V	V	WT	V_V_WT	0.018	3.279	1_V_V_WT	V_V_WT	3.37602421611511
1	-276	1 Baseline Dark	V	V	WT	V_V_WT	0.015	3.339	1_V_V_WT	V_V_WT	3.40137354728831
1	-275	1 Baseline Dark	V	V	WT	V_V_WT	0.115	3.421	1_V_V_WT	V_V_WT	3.42655127814433
1	-274	1 Baseline Dark	V	V	WT	V_V_WT	0.05	3.496	1_V_V_WT	V_V_WT	3.45150398422009
1	-273	1 Baseline Dark	V	V	WT	V_V_WT	0.128	3.519	1_V_V_WT	V_V_WT	3.47617913819601
1	-272	1 Baseline Dark	V	V	WT	V_V_WT	0.067	3.527	1_V_V_WT	V_V_WT	3.50052895337213
1	-271	1 Baseline Dark	V	V	WT	V_V_WT	0.088	3.57	1_V_V_WT	V_V_WT	3.52451097873202
1	-270	1 Baseline Dark	V	V	WT	V_V_WT	0.033	3.619	1_V_V_WT	V_V_WT	3.5480852998337
1	-269	1 Baseline Dark	V	V	WT	V_V_WT	0.006	3.688	1_V_V_WT	V_V_WT	3.57121766516862
1	-268	1 Baseline Dark	V	V	WT	V_V_WT	0.037	3.778	1_V_V_WT	V_V_WT	3.59387677465925
1	-267	1 Baseline Dark	V	V	WT	V_V_WT	0.069	3.835	1_V_V_WT	V_V_WT	3.61603900336054
1	-266	1 Baseline Dark	V	V	WT	V_V_WT	0.04	3.872	1_V_V_WT	V_V_WT	3.63768977584858
1	-265	1 Baseline Dark	V	V	WT	V_V_WT	0.027	3.918	1_V_V_WT	V_V_WT	3.65882182315019
1	-264	1 Baseline Dark	V	V	WT	V_V_WT	0.093	3.899	1_V_V_WT	V_V_WT	3.67943047764613
1	-263	1 Baseline Dark	V	V	WT	V_V_WT	0.044	3.91	1_V_V_WT	V_V_WT	3.69951567809936
1	-262	1 Baseline Dark	V	V	WT	V_V_WT	0.026	3.963	1_V_V_WT	V_V_WT	3.71907920058261
1	-261	1 Baseline Dark	V	V	WT	V_V_WT	0.04	4	1_V_V_WT	V_V_WT	3.73812601711968
1	-260	1 Baseline Dark	V	V	WT	V_V_WT	0.028	4.043	1_V_V_WT	V_V_WT	3.75666346365933
1	-259	1 Baseline Dark	V	V	WT	V_V_WT	0.021	4.002	1_V_V_WT	V_V_WT	3.77469929137249
1	-258	1 Baseline Dark	V	V	WT	V_V_WT	0.042	4.037	1_V_V_WT	V_V_WT	3.79224125644542
1	-257	1 Baseline Dark	V	V	WT	V_V_WT	0.127	4.071	1_V_V_WT	V_V_WT	3.80929637044045
1	-256	1 Baseline Dark	V	V	WT	V_V_WT	0.05	4.13	1_V_V_WT	V_V_WT	3.82586767541446
1	-255	1 Baseline Dark	V	V	WT	V_V_WT	0.103	4.08	1_V_V_WT	V_V_WT	3.84195347429785
1	-254	1 Baseline Dark	V	V	WT	V_V_WT	0.014	4.123	1_V_V_WT	V_V_WT	3.85754969263686
1	-253	1 Baseline Dark	V	V	WT	V_V_WT	0.032	4.097	1_V_V_WT	V_V_WT	3.87264516515389
1	-252	1 Baseline Dark	V	V	WT	V_V_WT	0.049	4.113	1_V_V_WT	V_V_WT	3.88721971421214
1	-251	1 Baseline Dark	V	V	WT	V_V_WT	0.089	4.042	1_V_V_WT	V_V_WT	3.90124377534186
1	-250	1 Baseline Dark	V	V	WT	V_V_WT	0.039	4.116	1_V_V_WT	V_V_WT	3.91467841152332
1	-249	1 Baseline Dark	V	V	WT	V_V_WT	0.104	4.135	1_V_V_WT	V_V_WT	3.9274757512824
1	-248	1 Baseline Dark	V	V	WT	V_V_WT	0.212	4.117	1_V_V_WT	V_V_WT	3.93957979011353
1	-247	1 Baseline Dark	V	V	WT	V_V_WT	0.097	4.206	1_V_V_WT	V_V_WT	3.95092849535768
1	-246	1 Baseline Dark	V	V	WT	V_V_WT	0.124	4.299	1_V_V_WT	V_V_WT	3.96145866988312
1	-245	1 Baseline Dark	V	V	WT	V_V_WT	0.132	4.241	1_V_V_WT	V_V_WT	3.97110711428327
1	-244	1 Baseline Dark	V	V	WT	V_V_WT	0.075	4.242	1_V_V_WT	V_V_WT	3.9798106419489
1	-243	1 Baseline Dark	V	V	WT	V_V_WT	0.101	4.195	1_V_V_WT	V_V_WT	3.98750655607317
1	-242	1 Baseline Dark	V	V	WT	V_V_WT	0.08	4.184	1_V_V_WT	V_V_WT	3.99413516183775
1	-241	1 Baseline Dark	V	V	WT	V_V_WT	0.06	4.169	1_V_V_WT	V_V_WT	3.99964228456833
1	-240	1 Baseline Dark	V	V	WT	V_V_WT	0.112	4.198	1_V_V_WT	V_V_WT	4.00398001353971
1	-239	1 Baseline Dark	V	V	WT	V_V_WT	0.16	4.252	1_V_V_WT	V_V_WT	4.00710388532688
1	-238	1 Baseline Dark	V	V	WT	V_V_WT	0.104	4.256	1_V_V_WT	V_V_WT	4.00898035968762
1	-237	1 Baseline Dark	V	V	WT	V_V_WT	0.067	4.276	1_V_V_WT	V_V_WT	4.00959063605614
1	-236	1 Baseline Dark	V	V	WT	V_V_WT	0.055	4.284	1_V_V_WT	V_V_WT	4.00892945932482
1	-235	1 Baseline Dark	V	V	WT	V_V_WT	0.046	4.326	1_V_V_WT	V_V_WT	4.00699754696927
1	-234	1 Baseline Dark	V	V	WT	V_V_WT	0	4.259	1_V_V_WT	V_V_WT	4.00380847327802
1	-233	1 Baseline Dark	V	V	WT	V_V_WT	0.042	4.249	1_V_V_WT	V_V_WT	3.99938240178992
1	-232	1 Baseline Dark	V	V	WT	V_V_WT	0.073	4.255	1_V_V_WT	V_V_WT	3.99375637494098
1	-231	1 Baseline Dark	V	V	WT	V_V_WT	0.049	4.243	1_V_V_WT	V_V_WT	3.98698742550733
1	-230	1 Baseline Dark	V	V	WT	V_V_WT	0.072	4.267	1_V_V_WT	V_V_WT	3.97915190712853
1	-229	1 Baseline Dark	V	V	WT	V_V_WT	0.059	4.269	1_V_V_WT	V_V_WT	3.97034153471953
1	-228	1 Baseline Dark	V	V	WT	V_V_WT	0.084	4.279	1_V_V_WT	V_V_WT	3.96065346881128
1	-227	1 Baseline Dark	V	V	WT	V_V_WT	0.067	4.189	1_V_V_WT	V_V_WT	3.95019452152546
1	-226	1 Baseline Dark	V	V	WT	V_V_WT	0.094	4.152	1_V_V_WT	V_V_WT	3.93907391774533
1	-225	1 Baseline Dark	V	V	WT	V_V_WT	0.038	4.071	1_V_V_WT	V_V_WT	3.92740088667721
1	-224	1 Baseline Dark	V	V	WT	V_V_WT	0.079	4.084	1_V_V_WT	V_V_WT	3.91528464908881
1	-223	1 Baseline Dark	V	V	WT	V_V_WT	0.057	4.076	1_V_V_WT	V_V_WT	3.90283443396827
1	-222	1 Baseline Dark	V	V	WT	V_V_WT	0.059	4.039	1_V_V_WT	V_V_WT	3.89015946449922
1	-221	1 Baseline Dark	V	V	WT	V_V_WT	0.041	3.973	1_V_V_WT	V_V_WT	3.87736784095459
1	-220	1 Baseline Dark	V	V	WT	V_V_WT	0.12	4.062	1_V_V_WT	V_V_WT	3.8645615039205
1	-219	1 Baseline Dark	V	V	WT	V_V_WT	0.074	3.987	1_V_V_WT	V_V_WT	3.8518324717943
1	-218	1 Baseline Dark	V	V	WT	V_V_WT	0.09	3.97	1_V_V_WT	V_V_WT	3.839262454052
1	-217	1 Baseline Dark	V	V	WT	V_V_WT	0.107	3.942	1_V_V_WT	V_V_WT	3.82692795166108
1	-216	1 Baseline Dark	V	V	WT	V_V_WT	0.108	3.855	1_V_V_WT	V_V_WT	3.81489329108812
1	-215	1 Baseline Dark	V	V	WT	V_V_WT	0.057	3.723	1_V_V_WT	V_V_WT	3.80321607365105
1	-214	1 Baseline Dark	V	V	WT	V_V_WT	0.051	3.731	1_V_V_WT	V_V_WT	3.79193530176499
1	-213	1 Baseline Dark	V	V	WT	V_V_WT	0.081	3.636	1_V_V_WT	V_V_WT	3.78106678991952
1	-212	1 Baseline Dark	V	V	WT	V_V_WT	0.056	3.582	1_V_V_WT	V_V_WT	3.77060250167138
1	-211	1 Baseline Dark	V	V	WT	V_V_WT	0.073	3.533	1_V_V_WT	V_V_WT	3.760510450519
1	-210	1 Baseline Dark	V	V	WT	V_V_WT	0.062	3.575	1_V_V_WT	V_V_WT	3.75073518323374
1	-209	1 Baseline Dark	V	V	WT	V_V_WT	0.06	3.504	1_V_V_WT	V_V_WT	3.74120230849079
1	-208	1 Baseline Dark	V	V	WT	V_V_WT	0.041	3.431	1_V_V_WT	V_V_WT	3.7318336780819
1	-207	1 Baseline Dark	V	V	WT	V_V_WT	0.089	3.427	1_V_V_WT	V_V_WT	3.72254843095882
1	-206	1 Baseline Dark	V	V	WT	V_V_WT	0.048	3.429	1_V_V_WT	V_V_WT	3.71325485760512
1	-205	1 Baseline Dark	V	V	WT	V_V_WT	0.069	3.4	1_V_V_WT	V_V_WT	3.70385686862775
1	-204	1 Baseline Dark	V	V	WT	V_V_WT	0.026	3.4	1_V_V_WT	V_V_WT	3.6942516894374
1	-203	1 Baseline Dark	V	V	WT	V_V_WT	0.034	3.408	1_V_V_WT	V_V_WT	3.68433488251904
1	-202	1 Baseline Dark	V	V	WT	V_V_WT	0.032	3.366	1_V_V_WT	V_V_WT	3.67400201176281
1	-201	1 Baseline Dark	V	V	WT	V_V_WT	0.028	3.38	1_V_V_WT	V_V_WT	3.66314950244728
1	-200	1 Baseline Dark	V	V	WT	V_V_WT	0.052	3.387	1_V_V_WT	V_V_WT	3.65167725748792
1	-199	1 Baseline Dark	V	V	WT	V_V_WT	0.023	3.356	1_V_V_WT	V_V_WT	3.63948604308312
1	-198	1 Baseline Dark	V	V	WT	V_V_WT	0.052	3.312	1_V_V_WT	V_V_WT	3.62647662829596
1	-197	1 Baseline Dark	V	V	WT	V_V_WT	0.037	3.274	1_V_V_WT	V_V_WT	3.61255309166281
1	-196	1 Baseline Dark	V	V	WT	V_V_WT	0.013	3.184	1_V_V_WT	V_V_WT	3.59763653640039
1	-195	1 Baseline Dark	V	V	WT	V_V_WT	0.022	3.202	1_V_V_WT	V_V_WT	3.58167079348347
1	-194	1 Baseline Dark	V	V	WT	V_V_WT	0.027	3.224	1_V_V_WT	V_V_WT	3.5646203711373
1	-193	1 Baseline Dark	V	V	WT	V_V_WT	0.024	3.205	1_V_V_WT	V_V_WT	3.54645880036421
1	-192	1 Baseline Dark	V	V	WT	V_V_WT	0.012	3.249	1_V_V_WT	V_V_WT	3.52718376737159
1	-191	1 Baseline Dark	V	V	WT	V_V_WT	0.023	3.216	1_V_V_WT	V_V_WT	3.50682252892666
1	-190	1 Baseline Dark	V	V	WT	V_V_WT	0.128	3.123	1_V_V_WT	V_V_WT	3.4854321619587
1	-189	1 Baseline Dark	V	V	WT	V_V_WT	0.029	3.1	1_V_V_WT	V_V_WT	3.46309441923772
1	-188	1 Baseline Dark	V	V	WT	V_V_WT	0.195	3.072	1_V_V_WT	V_V_WT	3.43990044278181
1	-187	1 Baseline Dark	V	V	WT	V_V_WT	0.069	2.972	1_V_V_WT	V_V_WT	3.41596338758383
1	-186	1 Baseline Dark	V	V	WT	V_V_WT	0.037	2.875	1_V_V_WT	V_V_WT	3.39142094524441
1	-185	1 Baseline Dark	V	V	WT	V_V_WT	0	2.818	1_V_V_WT	V_V_WT	3.36643260311639
1	-184	1 Baseline Dark	V	V	WT	V_V_WT	0.083	2.786	1_V_V_WT	V_V_WT	3.34117391551246
1	-183	1 Baseline Dark	V	V	WT	V_V_WT	0.006	2.76	1_V_V_WT	V_V_WT	3.31582354588538
1	-182	1 Baseline Dark	V	V	WT	V_V_WT	0.026	2.704	1_V_V_WT	V_V_WT	3.29056015657392
1	-181	1 Baseline Dark	V	V	WT	V_V_WT	0.011	2.648	1_V_V_WT	V_V_WT	3.26556286410337
1	-180	1 Baseline Dark	V	V	WT	V_V_WT	0.154	2.597	1_V_V_WT	V_V_WT	3.24101259361374
1	-179	1 Baseline Dark	V	V	WT	V_V_WT	0.089	2.653	1_V_V_WT	V_V_WT	3.21708977112833
1	-178	1 Baseline Dark	V	V	WT	V_V_WT	0.031	2.63	1_V_V_WT	V_V_WT	3.19396936821808
1	-177	1 Baseline Dark	V	V	WT	V_V_WT	0.063	2.576	1_V_V_WT	V_V_WT	3.1718166562335
1	-176	1 Baseline Dark	V	V	WT	V_V_WT	0.057	2.57	1_V_V_WT	V_V_WT	3.15078346065043
1	-175	1 Baseline Dark	V	V	WT	V_V_WT	0.017	2.55	1_V_V_WT	V_V_WT	3.13100807691297
1	-174	1 Baseline Dark	V	V	WT	V_V_WT	0	2.571	1_V_V_WT	V_V_WT	3.11262225460951
1	-173	1 Baseline Dark	V	V	WT	V_V_WT	0.05	2.576	1_V_V_WT	V_V_WT	3.09574279548327
1	-172	1 Baseline Dark	V	V	WT	V_V_WT	0.031	2.612	1_V_V_WT	V_V_WT	3.08047847846882
1	-171	1 Baseline Dark	V	V	WT	V_V_WT	0.063	2.632	1_V_V_WT	V_V_WT	3.06691647541242
1	-170	1 Baseline Dark	V	V	WT	V_V_WT	0.079	2.621	1_V_V_WT	V_V_WT	3.05511751178321
1	-169	1 Baseline Dark	V	V	WT	V_V_WT	0.028	2.658	1_V_V_WT	V_V_WT	3.04511573834128
1	-168	1 Baseline Dark	V	V	WT	V_V_WT	0.04	2.637	1_V_V_WT	V_V_WT	3.03692340064495
1	-167	1 Baseline Dark	V	V	WT	V_V_WT	0.029	2.633	1_V_V_WT	V_V_WT	3.03054448718228
1	-166	1 Baseline Dark	V	V	WT	V_V_WT	0.004	2.681	1_V_V_WT	V_V_WT	3.02596385949957
1	-165	1 Baseline Dark	V	V	WT	V_V_WT	0.056	2.673	1_V_V_WT	V_V_WT	3.02314836577189
1	-164	1 Baseline Dark	V	V	WT	V_V_WT	0.101	2.685	1_V_V_WT	V_V_WT	3.02206132253583
1	-163	1 Baseline Dark	V	V	WT	V_V_WT	0.038	2.731	1_V_V_WT	V_V_WT	3.02266402886535
1	-162	1 Baseline Dark	V	V	WT	V_V_WT	0.103	2.742	1_V_V_WT	V_V_WT	3.02490829396799
1	-161	1 Baseline Dark	V	V	WT	V_V_WT	0.008	2.755	1_V_V_WT	V_V_WT	3.02873741536909
1	-160	1 Baseline Dark	V	V	WT	V_V_WT	0.027	2.64	1_V_V_WT	V_V_WT	3.03409005889677
1	-159	1 Baseline Dark	V	V	WT	V_V_WT	0.051	2.635	1_V_V_WT	V_V_WT	3.04090452883768
1	-158	1 Baseline Dark	V	V	WT	V_V_WT	0.062	2.581	1_V_V_WT	V_V_WT	3.04912192403245
1	-157	1 Baseline Dark	V	V	WT	V_V_WT	0.007	2.614	1_V_V_WT	V_V_WT	3.05868952739286
1	-156	1 Baseline Dark	V	V	WT	V_V_WT	0.011	2.681	1_V_V_WT	V_V_WT	3.06956202590723
1	-155	1 Baseline Dark	V	V	WT	V_V_WT	0	2.688	1_V_V_WT	V_V_WT	3.0816957043916
1	-154	1 Baseline Dark	V	V	WT	V_V_WT	0.019	2.695	1_V_V_WT	V_V_WT	3.09504978180184
1	-153	1 Baseline Dark	V	V	WT	V_V_WT	0.055	2.78	1_V_V_WT	V_V_WT	3.10959521216314
1	-152	1 Baseline Dark	V	V	WT	V_V_WT	0	2.782	1_V_V_WT	V_V_WT	3.12530934743419
1	-151	1 Baseline Dark	V	V	WT	V_V_WT	0.017	2.804	1_V_V_WT	V_V_WT	3.14218336195251
1	-150	1 Baseline Dark	V	V	WT	V_V_WT	0.011	2.698	1_V_V_WT	V_V_WT	3.16021189852933
1	-149	1 Baseline Dark	V	V	WT	V_V_WT	0.116	2.72	1_V_V_WT	V_V_WT	3.17939316947851
1	-148	1 Baseline Dark	V	V	WT	V_V_WT	0.018	2.713	1_V_V_WT	V_V_WT	3.19973969663343
1	-147	1 Baseline Dark	V	V	WT	V_V_WT	0.035	2.706	1_V_V_WT	V_V_WT	3.22126758126079
1	-146	1 Baseline Dark	V	V	WT	V_V_WT	0.042	2.679	1_V_V_WT	V_V_WT	3.24399580698924
1	-145	1 Baseline Dark	V	V	WT	V_V_WT	0.049	2.662	1_V_V_WT	V_V_WT	3.26795489664336
1	-144	1 Baseline Dark	V	V	WT	V_V_WT	0.047	2.748	1_V_V_WT	V_V_WT	3.29317825623079
1	-143	1 Baseline Dark	V	V	WT	V_V_WT	0.039	2.831	1_V_V_WT	V_V_WT	3.3197007760616
1	-142	1 Baseline Dark	V	V	WT	V_V_WT	0.068	2.875	1_V_V_WT	V_V_WT	3.34756419632631
1	-141	1 Baseline Dark	V	V	WT	V_V_WT	0.048	2.886	1_V_V_WT	V_V_WT	3.3768153284405
1	-140	1 Baseline Dark	V	V	WT	V_V_WT	0.041	3.04	1_V_V_WT	V_V_WT	3.40750149739226
1	-139	1 Baseline Dark	V	V	WT	V_V_WT	0.06	3.209	1_V_V_WT	V_V_WT	3.43966739045388
1	-138	1 Baseline Dark	V	V	WT	V_V_WT	0.031	3.216	1_V_V_WT	V_V_WT	3.47335129370159
1	-137	1 Baseline Dark	V	V	WT	V_V_WT	0.033	3.232	1_V_V_WT	V_V_WT	3.50858106734107
1	-136	1 Baseline Dark	V	V	WT	V_V_WT	0.061	3.354	1_V_V_WT	V_V_WT	3.54537322470819
1	-135	1 Baseline Dark	V	V	WT	V_V_WT	0.014	3.369	1_V_V_WT	V_V_WT	3.58374188468593
1	-134	1 Baseline Dark	V	V	WT	V_V_WT	0.039	3.364	1_V_V_WT	V_V_WT	3.623701164686
1	-133	1 Baseline Dark	V	V	WT	V_V_WT	0.07	3.43	1_V_V_WT	V_V_WT	3.6652651822974
1	-132	1 Baseline Dark	V	V	WT	V_V_WT	0.023	3.492	1_V_V_WT	V_V_WT	3.70844313928924
1	-131	1 Baseline Dark	V	V	WT	V_V_WT	0.036	3.559	1_V_V_WT	V_V_WT	3.75321940199929
1	-130	1 Baseline Dark	V	V	WT	V_V_WT	0.013	3.61	1_V_V_WT	V_V_WT	3.79954747255419
1	-129	1 Baseline Dark	V	V	WT	V_V_WT	0.024	3.673	1_V_V_WT	V_V_WT	3.84735451599149
1	-128	1 Baseline Dark	V	V	WT	V_V_WT	0.141	3.772	1_V_V_WT	V_V_WT	3.89655720918302
1	-127	1 Baseline Dark	V	V	WT	V_V_WT	0.102	3.905	1_V_V_WT	V_V_WT	3.94705147952004
1	-126	1 Baseline Dark	V	V	WT	V_V_WT	0.104	4.016	1_V_V_WT	V_V_WT	3.99872347768226
1	-125	1 Baseline Dark	V	V	WT	V_V_WT	0.007	4.136	1_V_V_WT	V_V_WT	4.05143688728853
1	-124	1 Baseline Dark	V	V	WT	V_V_WT	0.09	4.238	1_V_V_WT	V_V_WT	4.10503084087007
1	-123	1 Baseline Dark	V	V	WT	V_V_WT	0.091	4.254	1_V_V_WT	V_V_WT	4.15932342816855
1	-122	1 Baseline Dark	V	V	WT	V_V_WT	0.028	4.309	1_V_V_WT	V_V_WT	4.21411578944788
1	-121	1 Baseline Dark	V	V	WT	V_V_WT	0.033	4.436	1_V_V_WT	V_V_WT	4.26919793265341
1	-120	1 Baseline Dark	V	V	WT	V_V_WT	0.048	4.518	1_V_V_WT	V_V_WT	4.32435740382604
1	-119	1 Baseline Dark	V	V	WT	V_V_WT	0.111	4.596	1_V_V_WT	V_V_WT	4.37938023167304
1	-118	1 Baseline Dark	V	V	WT	V_V_WT	0.024	4.695	1_V_V_WT	V_V_WT	4.43405344397504
1	-117	1 Baseline Dark	V	V	WT	V_V_WT	0.056	4.788	1_V_V_WT	V_V_WT	4.48817183618483
1	-116	1 Baseline Dark	V	V	WT	V_V_WT	0.03	4.86	1_V_V_WT	V_V_WT	4.54154052019203
1	-115	1 Baseline Dark	V	V	WT	V_V_WT	0	4.903	1_V_V_WT	V_V_WT	4.59397061470784
1	-114	1 Baseline Dark	V	V	WT	V_V_WT	0.086	4.91	1_V_V_WT	V_V_WT	4.64528830482149
1	-113	1 Baseline Dark	V	V	WT	V_V_WT	0.133	4.982	1_V_V_WT	V_V_WT	4.69532849112171
1	-112	1 Baseline Dark	V	V	WT	V_V_WT	0.075	4.977	1_V_V_WT	V_V_WT	4.74395117523263
1	-111	1 Baseline Dark	V	V	WT	V_V_WT	0.074	5.029	1_V_V_WT	V_V_WT	4.79104829960498
1	-110	1 Baseline Dark	V	V	WT	V_V_WT	0.233	5.111	1_V_V_WT	V_V_WT	4.83654534587964
1	-109	1 Baseline Dark	V	V	WT	V_V_WT	0.197	5.157	1_V_V_WT	V_V_WT	4.88040204313133
1	-108	1 Baseline Dark	V	V	WT	V_V_WT	0.047	5.25	1_V_V_WT	V_V_WT	4.92261217399023
1	-107	1 Baseline Dark	V	V	WT	V_V_WT	0.045	5.315	1_V_V_WT	V_V_WT	4.96320250116862
1	-106	1 Baseline Dark	V	V	WT	V_V_WT	0.126	5.386	1_V_V_WT	V_V_WT	5.00222607978348
1	-105	1 Baseline Dark	V	V	WT	V_V_WT	0.071	5.493	1_V_V_WT	V_V_WT	5.0397453283536
1	-104	1 Baseline Dark	V	V	WT	V_V_WT	0.096	5.578	1_V_V_WT	V_V_WT	5.07584279634276
1	-103	1 Baseline Dark	V	V	WT	V_V_WT	0.104	5.587	1_V_V_WT	V_V_WT	5.11061914992891
1	-102	1 Baseline Dark	V	V	WT	V_V_WT	0.165	5.624	1_V_V_WT	V_V_WT	5.14417854004677
1	-101	1 Baseline Dark	V	V	WT	V_V_WT	0.075	5.647	1_V_V_WT	V_V_WT	5.17662511597581
1	-100	1 Baseline Dark	V	V	WT	V_V_WT	0.078	5.714	1_V_V_WT	V_V_WT	5.20806322724151
1	-99	1 Baseline Dark	V	V	WT	V_V_WT	0.114	5.742	1_V_V_WT	V_V_WT	5.23859801065724
1	-98	1 Baseline Dark	V	V	WT	V_V_WT	0.161	5.679	1_V_V_WT	V_V_WT	5.26833330932542
1	-97	1 Baseline Dark	V	V	WT	V_V_WT	0.14	5.632	1_V_V_WT	V_V_WT	5.29736699525172
1	-96	1 Baseline Dark	V	V	WT	V_V_WT	0.122	5.727	1_V_V_WT	V_V_WT	5.32579545949453
1	-95	1 Baseline Dark	V	V	WT	V_V_WT	0.12	5.821	1_V_V_WT	V_V_WT	5.35371149392373
1	-94	1 Baseline Dark	V	V	WT	V_V_WT	0.121	5.825	1_V_V_WT	V_V_WT	5.38118942828665
1	-93	1 Baseline Dark	V	V	WT	V_V_WT	0.071	5.835	1_V_V_WT	V_V_WT	5.40827911336378
1	-92	1 Baseline Dark	V	V	WT	V_V_WT	0.055	6.003	1_V_V_WT	V_V_WT	5.4350083767546
1	-91	1 Baseline Dark	V	V	WT	V_V_WT	0.144	6.069	1_V_V_WT	V_V_WT	5.46140056623078
1	-90	1 Baseline Dark	V	V	WT	V_V_WT	0.093	6.143	1_V_V_WT	V_V_WT	5.48747421029742
1	-89	1 Baseline Dark	V	V	WT	V_V_WT	0.194	6.191	1_V_V_WT	V_V_WT	5.5132239510765
1	-88	1 Baseline Dark	V	V	WT	V_V_WT	0.117	6.267	1_V_V_WT	V_V_WT	5.53861674676292
1	-87	1 Baseline Dark	V	V	WT	V_V_WT	0.128	6.407	1_V_V_WT	V_V_WT	5.56359763956813
1	-86	1 Baseline Dark	V	V	WT	V_V_WT	0.114	6.45	1_V_V_WT	V_V_WT	5.58810734727562
1	-85	1 Baseline Dark	V	V	WT	V_V_WT	0.092	6.6	1_V_V_WT	V_V_WT	5.61208396893564
1	-84	1 Baseline Dark	V	V	WT	V_V_WT	0.054	6.609	1_V_V_WT	V_V_WT	5.6354551254789
1	-83	1 Baseline Dark	V	V	WT	V_V_WT	0.111	6.623	1_V_V_WT	V_V_WT	5.65814479651989
1	-82	1 Baseline Dark	V	V	WT	V_V_WT	0.063	6.669	1_V_V_WT	V_V_WT	5.68007290582992
1	-81	1 Baseline Dark	V	V	WT	V_V_WT	0.1	6.782	1_V_V_WT	V_V_WT	5.70115836415783
1	-80	1 Baseline Dark	V	V	WT	V_V_WT	0.123	6.689	1_V_V_WT	V_V_WT	5.72132181388602
1	-79	1 Baseline Dark	V	V	WT	V_V_WT	0.106	6.567	1_V_V_WT	V_V_WT	5.74049082914817
1	-78	1 Baseline Dark	V	V	WT	V_V_WT	0.124	6.638	1_V_V_WT	V_V_WT	5.75859825753444
1	-77	1 Baseline Dark	V	V	WT	V_V_WT	0.098	6.669	1_V_V_WT	V_V_WT	5.7755911142533
1	-76	1 Baseline Dark	V	V	WT	V_V_WT	0.132	6.652	1_V_V_WT	V_V_WT	5.79141995713077
1	-75	1 Baseline Dark	V	V	WT	V_V_WT	0.121	6.724	1_V_V_WT	V_V_WT	5.80604114272141
1	-74	1 Baseline Dark	V	V	WT	V_V_WT	0.124	6.764	1_V_V_WT	V_V_WT	5.81944060182912
1	-73	1 Baseline Dark	V	V	WT	V_V_WT	0.079	6.758	1_V_V_WT	V_V_WT	5.83163549823514
1	-72	1 Baseline Dark	V	V	WT	V_V_WT	0.06	6.675	1_V_V_WT	V_V_WT	5.84264935999473
1	-71	1 Baseline Dark	V	V	WT	V_V_WT	0.059	6.695	1_V_V_WT	V_V_WT	5.8525057092121
1	-70	1 Baseline Dark	V	V	WT	V_V_WT	0.08	6.665	1_V_V_WT	V_V_WT	5.86123531980233
1	-69	1 Baseline Dark	V	V	WT	V_V_WT	0.052	6.802	1_V_V_WT	V_V_WT	5.86889795426871
1	-68	1 Baseline Dark	V	V	WT	V_V_WT	0.078	6.73	1_V_V_WT	V_V_WT	5.87556061689189
1	-67	1 Baseline Dark	V	V	WT	V_V_WT	0.055	6.662	1_V_V_WT	V_V_WT	5.88129663236627
1	-66	1 Baseline Dark	V	V	WT	V_V_WT	0.199	6.653	1_V_V_WT	V_V_WT	5.88621025021267
1	-65	1 Baseline Dark	V	V	WT	V_V_WT	0.101	6.662	1_V_V_WT	V_V_WT	5.89043966435837
1	-64	1 Baseline Dark	V	V	WT	V_V_WT	0.094	6.655	1_V_V_WT	V_V_WT	5.89414836035466
1	-63	1 Baseline Dark	V	V	WT	V_V_WT	0.101	6.782	1_V_V_WT	V_V_WT	5.89750472326238
1	-62	1 Baseline Dark	V	V	WT	V_V_WT	0.196	6.876	1_V_V_WT	V_V_WT	5.90067713684185
1	-61	1 Baseline Dark	V	V	WT	V_V_WT	0.099	6.813	1_V_V_WT	V_V_WT	5.90383398629071
1	-60	1 Baseline Dark	V	V	WT	V_V_WT	0.122	6.789	1_V_V_WT	V_V_WT	5.90714302225175
1	-59	1 Baseline Dark	V	V	WT	V_V_WT	0.159	6.628	1_V_V_WT	V_V_WT	5.91076751318372
1	-58	1 Baseline Dark	V	V	WT	V_V_WT	0.1	6.608	1_V_V_WT	V_V_WT	5.91486240050808
1	-57	1 Baseline Dark	V	V	WT	V_V_WT	0.196	6.547	1_V_V_WT	V_V_WT	5.91958070239343
1	-56	1 Baseline Dark	V	V	WT	V_V_WT	0.073	6.561	1_V_V_WT	V_V_WT	5.92506971913461
1	-55	1 Baseline Dark	V	V	WT	V_V_WT	0.15	6.597	1_V_V_WT	V_V_WT	5.93145387768374
1	-54	1 Baseline Dark	V	V	WT	V_V_WT	0.095	6.69	1_V_V_WT	V_V_WT	5.93885189644645
1	-53	1 Baseline Dark	V	V	WT	V_V_WT	0.147	6.726	1_V_V_WT	V_V_WT	5.94738248794223
1	-52	1 Baseline Dark	V	V	WT	V_V_WT	0.121	6.808	1_V_V_WT	V_V_WT	5.95716436464058
1	-51	1 Baseline Dark	V	V	WT	V_V_WT	0.187	6.79	1_V_V_WT	V_V_WT	5.96830589703429
1	-50	1 Baseline Dark	V	V	WT	V_V_WT	0.14	6.753	1_V_V_WT	V_V_WT	5.98086327599727
1	-49	1 Baseline Dark	V	V	WT	V_V_WT	0.075	6.77	1_V_V_WT	V_V_WT	5.99482808825293
1	-48	1 Baseline Dark	V	V	WT	V_V_WT	0.118	6.743	1_V_V_WT	V_V_WT	6.01012579982398
1	-47	1 Baseline Dark	V	V	WT	V_V_WT	0.076	6.733	1_V_V_WT	V_V_WT	6.02662644046021
1	-46	1 Baseline Dark	V	V	WT	V_V_WT	0.109	6.711	1_V_V_WT	V_V_WT	6.0441784170433
1	-45	1 Baseline Dark	V	V	WT	V_V_WT	0.143	6.653	1_V_V_WT	V_V_WT	6.06258801517014
1	-44	1 Baseline Dark	V	V	WT	V_V_WT	0.136	6.557	1_V_V_WT	V_V_WT	6.08164185052336
1	-43	1 Baseline Dark	V	V	WT	V_V_WT	0.098	6.53	1_V_V_WT	V_V_WT	6.1010899682455
1	-42	1 Baseline Dark	V	V	WT	V_V_WT	0.082	6.624	1_V_V_WT	V_V_WT	6.12066624636227
1	-41	1 Baseline Dark	V	V	WT	V_V_WT	0.095	6.732	1_V_V_WT	V_V_WT	6.14007067736925
1	-40	1 Baseline Dark	V	V	WT	V_V_WT	0.048	6.802	1_V_V_WT	V_V_WT	6.15896887936622
1	-39	1 Baseline Dark	V	V	WT	V_V_WT	0.251	6.864	1_V_V_WT	V_V_WT	6.17700046651533
1	-38	1 Baseline Dark	V	V	WT	V_V_WT	0.089	6.896	1_V_V_WT	V_V_WT	6.19378797025236
1	-37	1 Baseline Dark	V	V	WT	V_V_WT	0.072	6.952	1_V_V_WT	V_V_WT	6.20894612634231
1	-36	1 Baseline Dark	V	V	WT	V_V_WT	0.113	6.805	1_V_V_WT	V_V_WT	6.22209129602967
1	-35	1 Baseline Dark	V	V	WT	V_V_WT	0.129	6.761	1_V_V_WT	V_V_WT	6.23285085789531
1	-34	1 Baseline Dark	V	V	WT	V_V_WT	0.114	6.738	1_V_V_WT	V_V_WT	6.24087231375708
1	-33	1 Baseline Dark	V	V	WT	V_V_WT	0.198	6.737	1_V_V_WT	V_V_WT	6.24583195724886
1	-32	1 Baseline Dark	V	V	WT	V_V_WT	0.149	6.596	1_V_V_WT	V_V_WT	6.24743552292215
1	-31	1 Baseline Dark	V	V	WT	V_V_WT	0.081	6.497	1_V_V_WT	V_V_WT	6.24540331227654
1	-30	1 Baseline Dark	V	V	WT	V_V_WT	0.069	6.534	1_V_V_WT	V_V_WT	6.23949855960769
1	-29	1 Baseline Dark	V	V	WT	V_V_WT	0.033	6.486	1_V_V_WT	V_V_WT	6.22953998336333
1	-28	1 Baseline Dark	V	V	WT	V_V_WT	0.097	6.522	1_V_V_WT	V_V_WT	6.21539541232142
1	-27	1 Baseline Dark	V	V	WT	V_V_WT	0.067	6.461	1_V_V_WT	V_V_WT	6.19695331028632
1	-26	1 Baseline Dark	V	V	WT	V_V_WT	0.128	6.491	1_V_V_WT	V_V_WT	6.17414490012528
1	-25	1 Baseline Dark	V	V	WT	V_V_WT	0.128	6.448	1_V_V_WT	V_V_WT	6.14692267309982
1	-24	1 Baseline Dark	V	V	WT	V_V_WT	0.147	6.515	1_V_V_WT	V_V_WT	6.11528149493919
1	-23	1 Baseline Dark	V	V	WT	V_V_WT	0.147	6.456	1_V_V_WT	V_V_WT	6.07923654303285
1	-22	1 Baseline Dark	V	V	WT	V_V_WT	0.145	6.44	1_V_V_WT	V_V_WT	6.03885086315999
1	-21	1 Baseline Dark	V	V	WT	V_V_WT	0.082	6.333	1_V_V_WT	V_V_WT	5.99423328150447
1	-20	1 Baseline Dark	V	V	WT	V_V_WT	0.086	6.259	1_V_V_WT	V_V_WT	5.94550163338166
1	-19	1 Baseline Dark	V	V	WT	V_V_WT	0.123	6.2	1_V_V_WT	V_V_WT	5.89277985795686
1	-18	1 Baseline Dark	V	V	WT	V_V_WT	0.097	6.097	1_V_V_WT	V_V_WT	5.83622123022707
1	-17	1 Baseline Dark	V	V	WT	V_V_WT	0.088	6.021	1_V_V_WT	V_V_WT	5.77600861594817
1	-16	1 Baseline Dark	V	V	WT	V_V_WT	0.11	5.92	1_V_V_WT	V_V_WT	5.71234724324074
1	-15	1 Baseline Dark	V	V	WT	V_V_WT	0.063	5.785	1_V_V_WT	V_V_WT	5.64545734430255
1	-14	1 Baseline Dark	V	V	WT	V_V_WT	0.028	5.658	1_V_V_WT	V_V_WT	5.57556684853914
1	-13	1 Baseline Dark	V	V	WT	V_V_WT	0.052	5.56	1_V_V_WT	V_V_WT	5.50290532864015
1	-12	1 Baseline Dark	V	V	WT	V_V_WT	0.154	5.499	1_V_V_WT	V_V_WT	5.42770036906639
1	-11	1 Baseline Dark	V	V	WT	V_V_WT	0.167	5.412	1_V_V_WT	V_V_WT	5.35016829234275
1	-10	1 Baseline Dark	V	V	WT	V_V_WT	0.15	5.403	1_V_V_WT	V_V_WT	5.27051136620905
1	-9	1 Baseline Dark	V	V	WT	V_V_WT	0.114	5.181	1_V_V_WT	V_V_WT	5.1889244234287
1	-8	1 Baseline Dark	V	V	WT	V_V_WT	0.11	5.125	1_V_V_WT	V_V_WT	5.10557957285485
1	-7	1 Baseline Dark	V	V	WT	V_V_WT	0.111	5.085	1_V_V_WT	V_V_WT	5.02061944653082
1	-6	1 Baseline Dark	V	V	WT	V_V_WT	0.052	4.981	1_V_V_WT	V_V_WT	4.93416062917777
1	-5	1 Baseline Dark	V	V	WT	V_V_WT	0.057	4.852	1_V_V_WT	V_V_WT	4.84631443563821
1	-4	1 Baseline Dark	V	V	WT	V_V_WT	0.071	4.738	1_V_V_WT	V_V_WT	4.75719218105995
1	-3	1 Baseline Dark	V	V	WT	V_V_WT	0.1	4.54	1_V_V_WT	V_V_WT	4.66690013050748
1	-2	1 Baseline Dark	V	V	WT	V_V_WT	0.055	4.403	1_V_V_WT	V_V_WT	4.57552438433054
1	-1	1 Baseline Dark	V	V	WT	V_V_WT	0	4.322	1_V_V_WT	V_V_WT	4.48314189372796
1	0	2 Light	V	V	WT	V_V_WT	0.159	4.261	1_V_V_WT	V_V_WT	4.38980980404768
1	1	2 Light	V	V	WT	V_V_WT	0.111	4.228	1_V_V_WT	V_V_WT	4.29556737699164
1	2	2 Light	V	V	WT	V_V_WT	0.136	4.155	1_V_V_WT	V_V_WT	4.2004485228072
1	3	2 Light	V	V	WT	V_V_WT	0.135	4.088	1_V_V_WT	V_V_WT	4.10447849777768
1	4	2 Light	V	V	WT	V_V_WT	0.103	3.96	1_V_V_WT	V_V_WT	4.00767630641344
1	5	2 Light	V	V	WT	V_V_WT	0.107	3.832	1_V_V_WT	V_V_WT	3.91005924557944
1	6	2 Light	V	V	WT	V_V_WT	0.162	3.69	1_V_V_WT	V_V_WT	3.81164444788938
1	7	2 Light	V	V	WT	V_V_WT	0.088	3.543	1_V_V_WT	V_V_WT	3.71244904299065
1	8	2 Light	V	V	WT	V_V_WT	0.105	3.398	1_V_V_WT	V_V_WT	3.61249016330629
1	9	2 Light	V	V	WT	V_V_WT	0.08	3.326	1_V_V_WT	V_V_WT	3.51178870915549
1	10	2 Light	V	V	WT	V_V_WT	0.066	3.24	1_V_V_WT	V_V_WT	3.41038066197347
1	11	2 Light	V	V	WT	V_V_WT	0.016	3.117	1_V_V_WT	V_V_WT	3.30831045194167
1	12	2 Light	V	V	WT	V_V_WT	0.015	3.02	1_V_V_WT	V_V_WT	3.20564613182415
1	13	2 Light	V	V	WT	V_V_WT	0	2.955	1_V_V_WT	V_V_WT	3.1024850401639
1	14	2 Light	V	V	WT	V_V_WT	0.008	2.845	1_V_V_WT	V_V_WT	2.99895412599479
1	15	2 Light	V	V	WT	V_V_WT	0.008	2.782	1_V_V_WT	V_V_WT	2.89520924264307
1	16	2 Light	V	V	WT	V_V_WT	0.009	2.754	1_V_V_WT	V_V_WT	2.79143336603146
1	17	2 Light	V	V	WT	V_V_WT	0	2.702	1_V_V_WT	V_V_WT	2.68783035777757
1	18	2 Light	V	V	WT	V_V_WT	0.021	2.548	1_V_V_WT	V_V_WT	2.58461084939064
1	19	2 Light	V	V	WT	V_V_WT	0.008	2.395	1_V_V_WT	V_V_WT	2.48199804083205
1	20	2 Light	V	V	WT	V_V_WT	0.039	2.267	1_V_V_WT	V_V_WT	2.38022504998505
1	21	2 Light	V	V	WT	V_V_WT	0.029	2.153	1_V_V_WT	V_V_WT	2.27952655845295
1	22	2 Light	V	V	WT	V_V_WT	0.033	2.07	1_V_V_WT	V_V_WT	2.18013498114114
1	23	2 Light	V	V	WT	V_V_WT	0.032	1.97	1_V_V_WT	V_V_WT	2.08227716026939
1	24	2 Light	V	V	WT	V_V_WT	0.009	1.918	1_V_V_WT	V_V_WT	1.98617505060978
1	25	2 Light	V	V	WT	V_V_WT	0	1.861	1_V_V_WT	V_V_WT	1.89203179375926
1	26	2 Light	V	V	WT	V_V_WT	0	1.79	1_V_V_WT	V_V_WT	1.80002852623636
1	27	2 Light	V	V	WT	V_V_WT	0	1.69	1_V_V_WT	V_V_WT	1.71034177610185
1	28	2 Light	V	V	WT	V_V_WT	0.012	1.648	1_V_V_WT	V_V_WT	1.62314806817588
1	29	2 Light	V	V	WT	V_V_WT	0	1.648	1_V_V_WT	V_V_WT	1.53862393244132
1	30	2 Light	V	V	WT	V_V_WT	0.008	1.498	1_V_V_WT	V_V_WT	1.45694589311062
1	31	2 Light	V	V	WT	V_V_WT	0	1.405	1_V_V_WT	V_V_WT	1.3782817677927
1	32	2 Light	V	V	WT	V_V_WT	0.024	1.269	1_V_V_WT	V_V_WT	1.30275575006437
1	33	2 Light	V	V	WT	V_V_WT	0	1.154	1_V_V_WT	V_V_WT	1.23043949020251
1	34	2 Light	V	V	WT	V_V_WT	0	1.056	1_V_V_WT	V_V_WT	1.16136122724563
1	35	2 Light	V	V	WT	V_V_WT	0	0.966	1_V_V_WT	V_V_WT	1.09553284649159
1	36	2 Light	V	V	WT	V_V_WT	0.005	0.809	1_V_V_WT	V_V_WT	1.03292860917902
1	37	2 Light	V	V	WT	V_V_WT	0	0.721	1_V_V_WT	V_V_WT	0.9734817578273
1	38	2 Light	V	V	WT	V_V_WT	0	0.627	1_V_V_WT	V_V_WT	0.917090701927057
1	39	2 Light	V	V	WT	V_V_WT	0.01	0.547	1_V_V_WT	V_V_WT	0.863629554869035
1	40	2 Light	V	V	WT	V_V_WT	0	0.481	1_V_V_WT	V_V_WT	0.812966113103832
1	41	2 Light	V	V	WT	V_V_WT	0	0.465	1_V_V_WT	V_V_WT	0.764961366440074
1	42	2 Light	V	V	WT	V_V_WT	0	0.457	1_V_V_WT	V_V_WT	0.719476192837388
1	43	2 Light	V	V	WT	V_V_WT	0.023	0.503	1_V_V_WT	V_V_WT	0.676381157398382
1	44	2 Light	V	V	WT	V_V_WT	0	0.501	1_V_V_WT	V_V_WT	0.635561607536039
1	45	2 Light	V	V	WT	V_V_WT	0	0.509	1_V_V_WT	V_V_WT	0.596906190929946
1	46	2 Light	V	V	WT	V_V_WT	0	0.509	1_V_V_WT	V_V_WT	0.560311703945627
1	47	2 Light	V	V	WT	V_V_WT	0	0.509	1_V_V_WT	V_V_WT	0.525707531308717
1	48	2 Light	V	V	WT	V_V_WT	0	0.488	1_V_V_WT	V_V_WT	0.493031205820581
1	49	2 Light	V	V	WT	V_V_WT	0.014	0.48	1_V_V_WT	V_V_WT	0.462220265367872
1	50	2 Light	V	V	WT	V_V_WT	0.022	0.441	1_V_V_WT	V_V_WT	0.433212237104582
1	51	2 Light	V	V	WT	V_V_WT	0	0.437	1_V_V_WT	V_V_WT	0.405957809532154
1	52	2 Light	V	V	WT	V_V_WT	0.027	0.42	1_V_V_WT	V_V_WT	0.380473660010146
1	53	2 Light	V	V	WT	V_V_WT	0.011	0.388	1_V_V_WT	V_V_WT	0.356856437481213
1	54	2 Light	V	V	WT	V_V_WT	0	0.379	1_V_V_WT	V_V_WT	0.335282186575749
1	55	2 Light	V	V	WT	V_V_WT	0	0.379	1_V_V_WT	V_V_WT	0.316003765818814
1	56	2 Light	V	V	WT	V_V_WT	0	0.379	1_V_V_WT	V_V_WT	0.299346246377422
1	57	2 Light	V	V	WT	V_V_WT	0	0.395	1_V_V_WT	V_V_WT	0.285700359260811
1	58	2 Light	V	V	WT	V_V_WT	0.013	0.39	1_V_V_WT	V_V_WT	0.275506190496223
1	59	2 Light	V	V	WT	V_V_WT	0	0.39	1_V_V_WT	V_V_WT	0.269219407119316
1	60	2 Light	V	V	WT	V_V_WT	0.009	0.382	1_V_V_WT	V_V_WT	0.267323536465615
1	61	2 Light	V	V	WT	V_V_WT	0.018	0.382	1_V_V_WT	V_V_WT	0.270323615688104
1	62	2 Light	V	V	WT	V_V_WT	0	0.435	1_V_V_WT	V_V_WT	0.278728563932304
1	63	2 Light	V	V	WT	V_V_WT	0.02	0.463	1_V_V_WT	V_V_WT	0.293044153775205
1	64	2 Light	V	V	WT	V_V_WT	0.005	0.483	1_V_V_WT	V_V_WT	0.313763597336264
1	65	2 Light	V	V	WT	V_V_WT	0.017	0.483	1_V_V_WT	V_V_WT	0.341369096446435
1	66	2 Light	V	V	WT	V_V_WT	0.005	0.534	1_V_V_WT	V_V_WT	0.376311398632685
1	67	2 Light	V	V	WT	V_V_WT	0	0.616	1_V_V_WT	V_V_WT	0.419021264345874
1	68	2 Light	V	V	WT	V_V_WT	0.011	0.706	1_V_V_WT	V_V_WT	0.469867017582436
1	69	2 Light	V	V	WT	V_V_WT	0	0.798	1_V_V_WT	V_V_WT	0.529133527731656
1	70	2 Light	V	V	WT	V_V_WT	0	0.923	1_V_V_WT	V_V_WT	0.597012850732646
1	71	2 Light	V	V	WT	V_V_WT	0	0.993	1_V_V_WT	V_V_WT	0.673596634061635
1	72	2 Light	V	V	WT	V_V_WT	0.007	1.045	1_V_V_WT	V_V_WT	0.758870477432297
1	73	2 Light	V	V	WT	V_V_WT	0.046	1.104	1_V_V_WT	V_V_WT	0.852710362782606
1	74	2 Light	V	V	WT	V_V_WT	0.006	1.223	1_V_V_WT	V_V_WT	0.954899645097238
1	75	2 Light	V	V	WT	V_V_WT	0.016	1.223	1_V_V_WT	V_V_WT	1.06518510487809
1	76	2 Light	V	V	WT	V_V_WT	0.009	1.241	1_V_V_WT	V_V_WT	1.18322424643113
1	77	2 Light	V	V	WT	V_V_WT	0	1.32	1_V_V_WT	V_V_WT	1.30858764683712
1	78	2 Light	V	V	WT	V_V_WT	0	1.349	1_V_V_WT	V_V_WT	1.44082865180114
1	79	2 Light	V	V	WT	V_V_WT	0	1.402	1_V_V_WT	V_V_WT	1.57948743806559
1	80	2 Light	V	V	WT	V_V_WT	0	1.417	1_V_V_WT	V_V_WT	1.72405148674749
1	81	2 Light	V	V	WT	V_V_WT	0.025	1.43	1_V_V_WT	V_V_WT	1.87398574012875
1	82	2 Light	V	V	WT	V_V_WT	0.016	1.453	1_V_V_WT	V_V_WT	2.02871044716238
1	83	2 Light	V	V	WT	V_V_WT	0	1.697	1_V_V_WT	V_V_WT	2.18760753909248
1	84	2 Light	V	V	WT	V_V_WT	0	2.021	1_V_V_WT	V_V_WT	2.35005170749917
1	85	2 Light	V	V	WT	V_V_WT	0	2.234	1_V_V_WT	V_V_WT	2.51541717195039
1	86	2 Light	V	V	WT	V_V_WT	0	2.444	1_V_V_WT	V_V_WT	2.68307626588652
1	87	2 Light	V	V	WT	V_V_WT	0.016	2.626	1_V_V_WT	V_V_WT	2.85240084354636
1	88	2 Light	V	V	WT	V_V_WT	0.007	2.716	1_V_V_WT	V_V_WT	3.02276873622308
1	89	2 Light	V	V	WT	V_V_WT	0	2.788	1_V_V_WT	V_V_WT	3.19358951552845
1	90	2 Light	V	V	WT	V_V_WT	0	2.916	1_V_V_WT	V_V_WT	3.36431015470708
1	91	2 Light	V	V	WT	V_V_WT	0	2.941	1_V_V_WT	V_V_WT	3.53439651464685
1	92	2 Light	V	V	WT	V_V_WT	0.077	3.041	1_V_V_WT	V_V_WT	3.70335856982373
1	93	2 Light	V	V	WT	V_V_WT	0.028	3.061	1_V_V_WT	V_V_WT	3.87073056799638
1	94	2 Light	V	V	WT	V_V_WT	0.02	3.119	1_V_V_WT	V_V_WT	4.03609974594835
1	95	2 Light	V	V	WT	V_V_WT	0	3.133	1_V_V_WT	V_V_WT	4.19906658514673
1	96	2 Light	V	V	WT	V_V_WT	0.056	3.153	1_V_V_WT	V_V_WT	4.35924612739623
1	97	2 Light	V	V	WT	V_V_WT	0.082	3.176	1_V_V_WT	V_V_WT	4.51632610435397
1	98	2 Light	V	V	WT	V_V_WT	0.09	3.171	1_V_V_WT	V_V_WT	4.67006658729843
1	99	2 Light	V	V	WT	V_V_WT	0.102	3.234	1_V_V_WT	V_V_WT	4.82024209740628
1	100	2 Light	V	V	WT	V_V_WT	0.125	3.291	1_V_V_WT	V_V_WT	4.96663971667215
1	101	2 Light	V	V	WT	V_V_WT	0.07	3.334	1_V_V_WT	V_V_WT	5.10910825966088
1	102	2 Light	V	V	WT	V_V_WT	0.052	3.336	1_V_V_WT	V_V_WT	5.24755503220984
1	103	2 Light	V	V	WT	V_V_WT	0.082	3.297	1_V_V_WT	V_V_WT	5.38190764943183
1	104	2 Light	V	V	WT	V_V_WT	0.119	3.31	1_V_V_WT	V_V_WT	5.51212895412989
1	105	2 Light	V	V	WT	V_V_WT	0	3.331	1_V_V_WT	V_V_WT	5.6381906107354
1	106	2 Light	V	V	WT	V_V_WT	0.018	3.349	1_V_V_WT	V_V_WT	5.76006831800205
1	107	2 Light	V	V	WT	V_V_WT	0.079	3.371	1_V_V_WT	V_V_WT	5.87775392590349
1	108	2 Light	V	V	WT	V_V_WT	0.029	3.396	1_V_V_WT	V_V_WT	5.99124332111167
1	109	2 Light	V	V	WT	V_V_WT	0.067	3.445	1_V_V_WT	V_V_WT	6.10053166456848
1	110	2 Light	V	V	WT	V_V_WT	0.037	3.445	1_V_V_WT	V_V_WT	6.20560904808211
1	111	2 Light	V	V	WT	V_V_WT	0.013	3.446	1_V_V_WT	V_V_WT	6.30645628647537
1	112	2 Light	V	V	WT	V_V_WT	0.05	3.442	1_V_V_WT	V_V_WT	6.40305205302375
1	113	3 Dark	V	V	WT	V_V_WT	0.255	3.455	1_V_V_WT	V_V_WT	6.49536966142894
1	114	3 Dark	V	V	WT	V_V_WT	0.324	3.485	1_V_V_WT	V_V_WT	6.58335502412675
1	115	3 Dark	V	V	WT	V_V_WT	0.213	3.534	1_V_V_WT	V_V_WT	6.66691833096745
1	116	3 Dark	V	V	WT	V_V_WT	0.21	3.548	1_V_V_WT	V_V_WT	6.7459317369133
1	117	3 Dark	V	V	WT	V_V_WT	0.182	3.584	1_V_V_WT	V_V_WT	6.8202349762792
1	118	3 Dark	V	V	WT	V_V_WT	0.103	3.588	1_V_V_WT	V_V_WT	6.8896553028543
1	119	3 Dark	V	V	WT	V_V_WT	0.072	3.6	1_V_V_WT	V_V_WT	6.95399607356403
1	120	3 Dark	V	V	WT	V_V_WT	0.137	3.684	1_V_V_WT	V_V_WT	7.01305021081305
1	121	3 Dark	V	V	WT	V_V_WT	0.043	3.814	1_V_V_WT	V_V_WT	7.06659280506461
1	122	3 Dark	V	V	WT	V_V_WT	0.1	3.821	1_V_V_WT	V_V_WT	7.11439449469872
1	123	3 Dark	V	V	WT	V_V_WT	0.04	3.844	1_V_V_WT	V_V_WT	7.15622524952968
1	124	3 Dark	V	V	WT	V_V_WT	0.063	3.855	1_V_V_WT	V_V_WT	7.1918533094698
1	125	3 Dark	V	V	WT	V_V_WT	0.031	3.88	1_V_V_WT	V_V_WT	7.22105248596613
1	126	3 Dark	V	V	WT	V_V_WT	0.025	3.833	1_V_V_WT	V_V_WT	7.24360786484899
1	127	3 Dark	V	V	WT	V_V_WT	0.023	3.763	1_V_V_WT	V_V_WT	7.25931325729897
1	128	3 Dark	V	V	WT	V_V_WT	0.006	3.717	1_V_V_WT	V_V_WT	7.26798700798
1	129	3 Dark	V	V	WT	V_V_WT	0.063	3.627	1_V_V_WT	V_V_WT	7.26945359314711
1	130	3 Dark	V	V	WT	V_V_WT	0.057	3.527	1_V_V_WT	V_V_WT	7.26353748818715
1	131	3 Dark	V	V	WT	V_V_WT	0.043	3.5	1_V_V_WT	V_V_WT	7.25006316947613
1	132	3 Dark	V	V	WT	V_V_WT	0.009	3.477	1_V_V_WT	V_V_WT	7.22886950860399
1	133	3 Dark	V	V	WT	V_V_WT	0.007	3.465	1_V_V_WT	V_V_WT	7.19986862919705
1	134	3 Dark	V	V	WT	V_V_WT	0.019	3.435	1_V_V_WT	V_V_WT	7.16306642863821
1	135	3 Dark	V	V	WT	V_V_WT	0.037	3.446	1_V_V_WT	V_V_WT	7.11855138411069
1	136	3 Dark	V	V	WT	V_V_WT	0.027	3.428	1_V_V_WT	V_V_WT	7.06644686803278
1	137	3 Dark	V	V	WT	V_V_WT	0.022	3.392	1_V_V_WT	V_V_WT	7.00694891316182
1	138	3 Dark	V	V	WT	V_V_WT	0.025	3.408	1_V_V_WT	V_V_WT	6.9402717234616
1	139	3 Dark	V	V	WT	V_V_WT	0.049	3.383	1_V_V_WT	V_V_WT	6.86664792944889
1	140	3 Dark	V	V	WT	V_V_WT	0	3.406	1_V_V_WT	V_V_WT	6.78638388626186
1	141	3 Dark	V	V	WT	V_V_WT	0.026	3.415	1_V_V_WT	V_V_WT	6.69982167263047
1	142	3 Dark	V	V	WT	V_V_WT	0.012	3.436	1_V_V_WT	V_V_WT	6.60737254925338
1	143	3 Dark	V	V	WT	V_V_WT	0.013	3.221	1_V_V_WT	V_V_WT	6.50948021634982
1	144	3 Dark	V	V	WT	V_V_WT	0.03	2.937	1_V_V_WT	V_V_WT	6.40664895464899
1	145	3 Dark	V	V	WT	V_V_WT	0.049	2.741	1_V_V_WT	V_V_WT	6.29941027877529
1	146	3 Dark	V	V	WT	V_V_WT	0.014	2.559	1_V_V_WT	V_V_WT	6.18835432477227
1	147	3 Dark	V	V	WT	V_V_WT	0.052	2.399	1_V_V_WT	V_V_WT	6.07413267018183
1	148	3 Dark	V	V	WT	V_V_WT	0.011	2.304	1_V_V_WT	V_V_WT	5.95744648557097
1	149	3 Dark	V	V	WT	V_V_WT	0.012	2.265	1_V_V_WT	V_V_WT	5.83903388764971
1	150	3 Dark	V	V	WT	V_V_WT	0.084	2.161	1_V_V_WT	V_V_WT	5.71965502725844
1	151	3 Dark	V	V	WT	V_V_WT	0.13	2.122	1_V_V_WT	V_V_WT	5.60007402056927
1	152	3 Dark	V	V	WT	V_V_WT	0.084	2.032	1_V_V_WT	V_V_WT	5.4810520916786
1	153	3 Dark	V	V	WT	V_V_WT	0.051	2.031	1_V_V_WT	V_V_WT	5.36333890388458
1	154	3 Dark	V	V	WT	V_V_WT	0.031	1.985	1_V_V_WT	V_V_WT	5.24768123366217
1	155	3 Dark	V	V	WT	V_V_WT	0.025	1.999	1_V_V_WT	V_V_WT	5.13481652910677
1	156	3 Dark	V	V	WT	V_V_WT	0.009	1.985	1_V_V_WT	V_V_WT	5.02544493486684
1	157	3 Dark	V	V	WT	V_V_WT	0.012	1.993	1_V_V_WT	V_V_WT	4.92024434374952
1	158	3 Dark	V	V	WT	V_V_WT	0.044	2.077	1_V_V_WT	V_V_WT	4.81982650585404
1	159	3 Dark	V	V	WT	V_V_WT	0.012	2.023	1_V_V_WT	V_V_WT	4.72471680627832
1	160	3 Dark	V	V	WT	V_V_WT	0.025	1.999	1_V_V_WT	V_V_WT	4.63536337553739
1	161	3 Dark	V	V	WT	V_V_WT	0.043	1.997	1_V_V_WT	V_V_WT	4.55219863459333
1	162	3 Dark	V	V	WT	V_V_WT	0.029	2.023	1_V_V_WT	V_V_WT	4.47563698434138
1	163	3 Dark	V	V	WT	V_V_WT	0.07	2.051	1_V_V_WT	V_V_WT	4.40600246100676
1	164	3 Dark	V	V	WT	V_V_WT	0.089	2.05	1_V_V_WT	V_V_WT	4.34350978012136
1	165	3 Dark	V	V	WT	V_V_WT	0.011	2.013	1_V_V_WT	V_V_WT	4.2882824315769
1	166	3 Dark	V	V	WT	V_V_WT	0	2.005	1_V_V_WT	V_V_WT	4.24040826545728
1	167	3 Dark	V	V	WT	V_V_WT	0.043	1.989	1_V_V_WT	V_V_WT	4.19988890565778
1	168	3 Dark	V	V	WT	V_V_WT	0.045	2.031	1_V_V_WT	V_V_WT	4.16662647893779
1	169	3 Dark	V	V	WT	V_V_WT	0.042	2.029	1_V_V_WT	V_V_WT	4.14044403448207
1	170	3 Dark	V	V	WT	V_V_WT	0.06	2.073	1_V_V_WT	V_V_WT	4.12113596602394
1	171	3 Dark	V	V	WT	V_V_WT	0.022	2.115	1_V_V_WT	V_V_WT	4.10843297229951
1	172	3 Dark	V	V	WT	V_V_WT	0.071	2.213	1_V_V_WT	V_V_WT	4.10200661718012
1	173	3 Dark	V	V	WT	V_V_WT	0.04	2.25	1_V_V_WT	V_V_WT	4.10150874671628
1	174	3 Dark	V	V	WT	V_V_WT	0.04	2.301	1_V_V_WT	V_V_WT	4.10655206186161
1	175	3 Dark	V	V	WT	V_V_WT	0.017	2.315	1_V_V_WT	V_V_WT	4.11671077220983
1	176	3 Dark	V	V	WT	V_V_WT	0.028	2.423	1_V_V_WT	V_V_WT	4.13153128237468
1	177	3 Dark	V	V	WT	V_V_WT	0.022	2.45	1_V_V_WT	V_V_WT	4.15054393903487
1	178	3 Dark	V	V	WT	V_V_WT	0.008	2.558	1_V_V_WT	V_V_WT	4.17327679729886
1	179	3 Dark	V	V	WT	V_V_WT	0.033	2.71	1_V_V_WT	V_V_WT	4.199260154618
1	180	3 Dark	V	V	WT	V_V_WT	0.033	2.778	1_V_V_WT	V_V_WT	4.22802849657658
1	181	3 Dark	V	V	WT	V_V_WT	0.004	2.807	1_V_V_WT	V_V_WT	4.25913578724051
1	182	3 Dark	V	V	WT	V_V_WT	0.01	2.779	1_V_V_WT	V_V_WT	4.29216566927344
1	183	3 Dark	V	V	WT	V_V_WT	0.039	2.818	1_V_V_WT	V_V_WT	4.32673860471637
1	184	3 Dark	V	V	WT	V_V_WT	0.017	2.982	1_V_V_WT	V_V_WT	4.36250999790573
1	185	3 Dark	V	V	WT	V_V_WT	0.045	3.095	1_V_V_WT	V_V_WT	4.39915117618085
1	186	3 Dark	V	V	WT	V_V_WT	0.011	3.167	1_V_V_WT	V_V_WT	4.43637760349512
1	187	3 Dark	V	V	WT	V_V_WT	0.031	3.25	1_V_V_WT	V_V_WT	4.47395992022622
1	188	3 Dark	V	V	WT	V_V_WT	0.09	3.325	1_V_V_WT	V_V_WT	4.51172585113529
1	189	3 Dark	V	V	WT	V_V_WT	0.009	3.383	1_V_V_WT	V_V_WT	4.54955139662386
1	190	3 Dark	V	V	WT	V_V_WT	0.033	3.392	1_V_V_WT	V_V_WT	4.5873222507824
1	191	3 Dark	V	V	WT	V_V_WT	0.041	3.425	1_V_V_WT	V_V_WT	4.62493326555953
1	192	3 Dark	V	V	WT	V_V_WT	0.035	3.422	1_V_V_WT	V_V_WT	4.66231594995071
1	193	3 Dark	V	V	WT	V_V_WT	0.035	3.402	1_V_V_WT	V_V_WT	4.69941097562905
1	194	3 Dark	V	V	WT	V_V_WT	0.018	3.363	1_V_V_WT	V_V_WT	4.73615901634092
1	195	3 Dark	V	V	WT	V_V_WT	0	3.434	1_V_V_WT	V_V_WT	4.77250751802019
1	196	3 Dark	V	V	WT	V_V_WT	0.019	3.492	1_V_V_WT	V_V_WT	4.80843699379002
1	197	3 Dark	V	V	WT	V_V_WT	0.006	3.611	1_V_V_WT	V_V_WT	4.84395862155807
1	198	3 Dark	V	V	WT	V_V_WT	0.067	3.617	1_V_V_WT	V_V_WT	4.87909380662466
1	199	3 Dark	V	V	WT	V_V_WT	0.047	3.6	1_V_V_WT	V_V_WT	4.9138842927787
1	200	3 Dark	V	V	WT	V_V_WT	0.044	3.558	1_V_V_WT	V_V_WT	4.94838948613688
1	201	3 Dark	V	V	WT	V_V_WT	0.068	3.62	1_V_V_WT	V_V_WT	4.98267372795398
1	202	3 Dark	V	V	WT	V_V_WT	0.11	3.624	1_V_V_WT	V_V_WT	5.01680840804449
1	203	3 Dark	V	V	WT	V_V_WT	0.05	3.633	1_V_V_WT	V_V_WT	5.05086935079436
1	204	3 Dark	V	V	WT	V_V_WT	0.081	3.684	1_V_V_WT	V_V_WT	5.0849319915875
1	205	3 Dark	V	V	WT	V_V_WT	0.063	3.737	1_V_V_WT	V_V_WT	5.119068389419
1	206	3 Dark	V	V	WT	V_V_WT	0.122	3.74	1_V_V_WT	V_V_WT	5.15334765284574
1	207	3 Dark	V	V	WT	V_V_WT	0.079	3.806	1_V_V_WT	V_V_WT	5.18782769369818
1	208	3 Dark	V	V	WT	V_V_WT	0.119	3.841	1_V_V_WT	V_V_WT	5.22255361996832
1	209	3 Dark	V	V	WT	V_V_WT	0.164	3.846	1_V_V_WT	V_V_WT	5.25756785988662
1	210	3 Dark	V	V	WT	V_V_WT	0.152	3.813	1_V_V_WT	V_V_WT	5.29290905129161
1	211	3 Dark	V	V	WT	V_V_WT	0.159	3.843	1_V_V_WT	V_V_WT	5.32860063593614
1	212	3 Dark	V	V	WT	V_V_WT	0.056	3.91	1_V_V_WT	V_V_WT	5.36466225450054
1	213	3 Dark	V	V	WT	V_V_WT	0.09	3.879	1_V_V_WT	V_V_WT	5.40111354731404
1	214	3 Dark	V	V	WT	V_V_WT	0.195	3.973	1_V_V_WT	V_V_WT	5.43797004091876
1	215	3 Dark	V	V	WT	V_V_WT	0.138	3.963	1_V_V_WT	V_V_WT	5.47523078367847
1	216	3 Dark	V	V	WT	V_V_WT	0.081	3.962	1_V_V_WT	V_V_WT	5.51288692464277
1	217	3 Dark	V	V	WT	V_V_WT	0.095	3.96	1_V_V_WT	V_V_WT	5.55091096886453
1	218	3 Dark	V	V	WT	V_V_WT	0.119	3.87	1_V_V_WT	V_V_WT	5.58925447617804
1	219	3 Dark	V	V	WT	V_V_WT	0.07	3.951	1_V_V_WT	V_V_WT	5.62785290456986
1	220	3 Dark	V	V	WT	V_V_WT	0.034	3.948	1_V_V_WT	V_V_WT	5.66663630080027
1	221	3 Dark	V	V	WT	V_V_WT	0.076	4.029	1_V_V_WT	V_V_WT	5.70552394290855
1	222	3 Dark	V	V	WT	V_V_WT	0.026	4.083	1_V_V_WT	V_V_WT	5.74442473103957
1	223	3 Dark	V	V	WT	V_V_WT	0.05	4.143	1_V_V_WT	V_V_WT	5.78324056339313
1	224	3 Dark	V	V	WT	V_V_WT	0.05	4.162	1_V_V_WT	V_V_WT	5.82186984510375
1	225	3 Dark	V	V	WT	V_V_WT	0.082	4.29	1_V_V_WT	V_V_WT	5.86021040797265
1	226	3 Dark	V	V	WT	V_V_WT	0.058	4.385	1_V_V_WT	V_V_WT	5.89816007807237
1	227	3 Dark	V	V	WT	V_V_WT	0.162	4.479	1_V_V_WT	V_V_WT	5.93561858365264
1	228	3 Dark	V	V	WT	V_V_WT	0.051	4.486	1_V_V_WT	V_V_WT	5.97249573547044
1	229	3 Dark	V	V	WT	V_V_WT	0.025	4.45	1_V_V_WT	V_V_WT	6.00871625891906
1	230	3 Dark	V	V	WT	V_V_WT	0.018	4.484	1_V_V_WT	V_V_WT	6.04422315237969
1	231	3 Dark	V	V	WT	V_V_WT	0.084	4.527	1_V_V_WT	V_V_WT	6.07897675952544
1	232	3 Dark	V	V	WT	V_V_WT	0.075	4.542	1_V_V_WT	V_V_WT	6.11294546438907
1	233	3 Dark	V	V	WT	V_V_WT	0.049	4.576	1_V_V_WT	V_V_WT	6.14611550416573
1	234	3 Dark	V	V	WT	V_V_WT	0.091	4.577	1_V_V_WT	V_V_WT	6.17847757386894
1	235	3 Dark	V	V	WT	V_V_WT	0.07	4.579	1_V_V_WT	V_V_WT	6.21002237544267
1	236	3 Dark	V	V	WT	V_V_WT	0.031	4.53	1_V_V_WT	V_V_WT	6.24074060841824
1	237	3 Dark	V	V	WT	V_V_WT	0.088	4.595	1_V_V_WT	V_V_WT	6.27062846234322
1	238	3 Dark	V	V	WT	V_V_WT	0.043	4.566	1_V_V_WT	V_V_WT	6.29970955331931
1	239	3 Dark	V	V	WT	V_V_WT	0.038	4.557	1_V_V_WT	V_V_WT	6.32804008829552
1	240	3 Dark	V	V	WT	V_V_WT	0	4.502	1_V_V_WT	V_V_WT	6.3557080483387
1	241	3 Dark	V	V	WT	V_V_WT	0.034	4.495	1_V_V_WT	V_V_WT	6.38282703182743
1	242	3 Dark	V	V	WT	V_V_WT	0.077	4.509	1_V_V_WT	V_V_WT	6.40952004473793
1	243	3 Dark	V	V	WT	V_V_WT	0.008	4.563	1_V_V_WT	V_V_WT	6.43593125865851
1	244	3 Dark	V	V	WT	V_V_WT	0.111	4.487	1_V_V_WT	V_V_WT	6.46222449767382
1	245	3 Dark	V	V	WT	V_V_WT	0.035	4.457	1_V_V_WT	V_V_WT	6.48857000176541
1	246	3 Dark	V	V	WT	V_V_WT	0.01	4.444	1_V_V_WT	V_V_WT	6.51514837098088
1	247	3 Dark	V	V	WT	V_V_WT	0.029	4.451	1_V_V_WT	V_V_WT	6.54214388725748
1	248	3 Dark	V	V	WT	V_V_WT	0	4.415	1_V_V_WT	V_V_WT	6.56974547494271
1	249	3 Dark	V	V	WT	V_V_WT	0.09	4.39	1_V_V_WT	V_V_WT	6.59814366455393
1	250	3 Dark	V	V	WT	V_V_WT	0.03	4.422	1_V_V_WT	V_V_WT	6.62752547491233
1	251	3 Dark	V	V	WT	V_V_WT	0.122	4.403	1_V_V_WT	V_V_WT	6.65806918180255
1	252	3 Dark	V	V	WT	V_V_WT	0.089	4.483	1_V_V_WT	V_V_WT	6.68993901337481
1	253	3 Dark	V	V	WT	V_V_WT	0.095	4.501	1_V_V_WT	V_V_WT	6.72328397252801
1	254	3 Dark	V	V	WT	V_V_WT	0.037	4.555	1_V_V_WT	V_V_WT	6.75824983770366
1	255	3 Dark	V	V	WT	V_V_WT	0.128	4.505	1_V_V_WT	V_V_WT	6.79497667299241
1	256	3 Dark	V	V	WT	V_V_WT	0.114	4.494	1_V_V_WT	V_V_WT	6.83358166944824
1	257	3 Dark	V	V	WT	V_V_WT	0.1	4.446	1_V_V_WT	V_V_WT	6.87417630190743
1	258	3 Dark	V	V	WT	V_V_WT	0.074	4.472	1_V_V_WT	V_V_WT	6.91686429711054
1	259	3 Dark	V	V	WT	V_V_WT	0.011	4.463	1_V_V_WT	V_V_WT	6.96171838985364
1	260	3 Dark	V	V	WT	V_V_WT	0.078	4.519	1_V_V_WT	V_V_WT	7.00879485764264
1	261	3 Dark	V	V	WT	V_V_WT	0.111	4.572	1_V_V_WT	V_V_WT	7.05811515283152
1	262	3 Dark	V	V	WT	V_V_WT	0.125	4.589	1_V_V_WT	V_V_WT	7.10969201593164
1	263	3 Dark	V	V	WT	V_V_WT	0.084	4.619	1_V_V_WT	V_V_WT	7.16352877386866
1	264	3 Dark	V	V	WT	V_V_WT	0.082	4.644	1_V_V_WT	V_V_WT	7.21959108964215
1	265	3 Dark	V	V	WT	V_V_WT	0.065	4.647	1_V_V_WT	V_V_WT	7.2778352061871
1	266	3 Dark	V	V	WT	V_V_WT	0.073	4.686	1_V_V_WT	V_V_WT	7.33821737258367
1	267	3 Dark	V	V	WT	V_V_WT	0.144	4.643	1_V_V_WT	V_V_WT	7.40069383152974
1	268	3 Dark	V	V	WT	V_V_WT	0.09	4.65	1_V_V_WT	V_V_WT	7.46522083014174
1	269	3 Dark	V	V	WT	V_V_WT	0.155	4.775	1_V_V_WT	V_V_WT	7.53174660865065
1	270	3 Dark	V	V	WT	V_V_WT	0.097	4.785	1_V_V_WT	V_V_WT	7.60017996209395
1	271	3 Dark	V	V	WT	V_V_WT	0.152	4.827	1_V_V_WT	V_V_WT	7.67038530859054
1	272	3 Dark	V	V	WT	V_V_WT	0.07	4.827	1_V_V_WT	V_V_WT	7.74218680906408
1	273	3 Dark	V	V	WT	V_V_WT	0.144	4.965	1_V_V_WT	V_V_WT	7.81537811355498
1	274	3 Dark	V	V	WT	V_V_WT	0.119	5.005	1_V_V_WT	V_V_WT	7.88974274160835
1	275	3 Dark	V	V	WT	V_V_WT	0.108	5.021	1_V_V_WT	V_V_WT	7.96504426353106
1	276	3 Dark	V	V	WT	V_V_WT	0.068	5.129	1_V_V_WT	V_V_WT	8.04102694239989
1	277	3 Dark	V	V	WT	V_V_WT	0.102	5.338	1_V_V_WT	V_V_WT	8.11742288617056
1	278	3 Dark	V	V	WT	V_V_WT	0.083	5.425	1_V_V_WT	V_V_WT	8.19396173484256
1	279	3 Dark	V	V	WT	V_V_WT	0.045	5.363	1_V_V_WT	V_V_WT	8.27037292953565
1	280	3 Dark	V	V	WT	V_V_WT	0.066	5.409	1_V_V_WT	V_V_WT	8.34639029926526
1	281	3 Dark	V	V	WT	V_V_WT	0.057	5.405	1_V_V_WT	V_V_WT	8.42175509249815
1	282	3 Dark	V	V	WT	V_V_WT	0.106	5.371	1_V_V_WT	V_V_WT	8.49621356821573
1	283	3 Dark	V	V	WT	V_V_WT	0.068	5.342	1_V_V_WT	V_V_WT	8.56952536467528
1	284	3 Dark	V	V	WT	V_V_WT	0.104	5.362	1_V_V_WT	V_V_WT	8.64145813536327
1	285	3 Dark	V	V	WT	V_V_WT	0.032	5.307	1_V_V_WT	V_V_WT	8.7118033876168
1	286	3 Dark	V	V	WT	V_V_WT	0.047	5.373	1_V_V_WT	V_V_WT	8.78038354590442
1	287	3 Dark	V	V	WT	V_V_WT	0.114	5.426	1_V_V_WT	V_V_WT	8.84705423226255
1	288	3 Dark	V	V	WT	V_V_WT	0.077	5.421	1_V_V_WT	V_V_WT	8.91170580096821
1	289	3 Dark	V	V	WT	V_V_WT	0.016	5.449	1_V_V_WT	V_V_WT	8.97425816887117
1	290	3 Dark	V	V	WT	V_V_WT	0.074	5.443	1_V_V_WT	V_V_WT	9.03463719527912
1	291	3 Dark	V	V	WT	V_V_WT	0.137	5.455	1_V_V_WT	V_V_WT	9.09277433750239
1	292	3 Dark	V	V	WT	V_V_WT	0.092	5.386	1_V_V_WT	V_V_WT	9.14862873221726
1	293	3 Dark	V	V	WT	V_V_WT	0.079	5.384	1_V_V_WT	V_V_WT	9.20219103199862
1	294	3 Dark	V	V	WT	V_V_WT	0.116	5.404	1_V_V_WT	V_V_WT	9.2534808483697
1	295	3 Dark	V	V	WT	V_V_WT	0.073	5.472	1_V_V_WT	V_V_WT	9.30253993934491
1	296	3 Dark	V	V	WT	V_V_WT	0.07	5.419	1_V_V_WT	V_V_WT	9.34941749336304
1	297	3 Dark	V	V	WT	V_V_WT	0.045	5.462	1_V_V_WT	V_V_WT	9.39417756199937
1	298	3 Dark	V	V	WT	V_V_WT	0.05	5.456	1_V_V_WT	V_V_WT	9.43689877086172
1	299	3 Dark	V	V	WT	V_V_WT	0.163	5.497	1_V_V_WT	V_V_WT	9.47767017770652
1	300	3 Dark	V	V	WT	V_V_WT	0.01	5.484	1_V_V_WT	V_V_WT	9.51658711154948
1	301	3 Dark	V	V	WT	V_V_WT	0.076	5.588	1_V_V_WT	V_V_WT	9.55374708792921
1	302	3 Dark	V	V	WT	V_V_WT	0.077	5.615	1_V_V_WT	V_V_WT	9.58924681539374
1	303	3 Dark	V	V	WT	V_V_WT	0.146	5.529	1_V_V_WT	V_V_WT	9.62318125660939
1	304	3 Dark	V	V	WT	V_V_WT	0.151	5.515	1_V_V_WT	V_V_WT	9.65563763894588
1	305	3 Dark	V	V	WT	V_V_WT	0.051	5.46	1_V_V_WT	V_V_WT	9.6866940048135
1	306	3 Dark	V	V	WT	V_V_WT	0.118	5.554	1_V_V_WT	V_V_WT	9.71642646074482
1	307	3 Dark	V	V	WT	V_V_WT	0.238	5.626	1_V_V_WT	V_V_WT	9.74490823318204
1	308	3 Dark	V	V	WT	V_V_WT	0.087	5.914	1_V_V_WT	V_V_WT	9.77219800478925
1	309	3 Dark	V	V	WT	V_V_WT	0.028	6.112	1_V_V_WT	V_V_WT	9.7983395200096
1	310	3 Dark	V	V	WT	V_V_WT	0.076	6.136	1_V_V_WT	V_V_WT	9.82337053597745
1	311	3 Dark	V	V	WT	V_V_WT	0.118	6.203	1_V_V_WT	V_V_WT	9.84731409363006
1	312	3 Dark	V	V	WT	V_V_WT	0.055	6.148	1_V_V_WT	V_V_WT	9.8701790061838
1	313	3 Dark	V	V	WT	V_V_WT	0.066	6.138	1_V_V_WT	V_V_WT	9.89196906103324
1	314	3 Dark	V	V	WT	V_V_WT	0.057	6.172	1_V_V_WT	V_V_WT	9.91267738601317
1	315	3 Dark	V	V	WT	V_V_WT	0.073	6.183	1_V_V_WT	V_V_WT	9.93228638574262
1	316	3 Dark	V	V	WT	V_V_WT	0.18	6.274	1_V_V_WT	V_V_WT	9.9507706134316
1	317	3 Dark	V	V	WT	V_V_WT	0.153	6.259	1_V_V_WT	V_V_WT	9.96809997145523
1	318	3 Dark	V	V	WT	V_V_WT	0.069	6.239	1_V_V_WT	V_V_WT	9.98424273916206
1	319	3 Dark	V	V	WT	V_V_WT	0.039	6.248	1_V_V_WT	V_V_WT	9.9991669852996
1	320	3 Dark	V	V	WT	V_V_WT	0.072	6.276	1_V_V_WT	V_V_WT	10.0128407826931
1	321	3 Dark	V	V	WT	V_V_WT	0.123	6.25	1_V_V_WT	V_V_WT	10.0252343508871
1	322	3 Dark	V	V	WT	V_V_WT	0.056	6.215	1_V_V_WT	V_V_WT	10.0363291976675
1	323	3 Dark	V	V	WT	V_V_WT	0.082	6.246	1_V_V_WT	V_V_WT	10.046122860217
1	324	3 Dark	V	V	WT	V_V_WT	0.102	6.246	1_V_V_WT	V_V_WT	10.0546281663194
1	325	3 Dark	V	V	WT	V_V_WT	0.133	6.313	1_V_V_WT	V_V_WT	10.0618649925974
1	326	3 Dark	V	V	WT	V_V_WT	0.02	6.339	1_V_V_WT	V_V_WT	10.0678729113214
1	327	3 Dark	V	V	WT	V_V_WT	0.187	6.455	1_V_V_WT	V_V_WT	10.072716213345
1	328	3 Dark	V	V	WT	V_V_WT	0.084	6.465	1_V_V_WT	V_V_WT	10.0764848124248
1	329	3 Dark	V	V	WT	V_V_WT	0.196	6.375	1_V_V_WT	V_V_WT	10.0792945802905
1	330	3 Dark	V	V	WT	V_V_WT	0.084	6.485	1_V_V_WT	V_V_WT	10.0812829404229
1	331	3 Dark	V	V	WT	V_V_WT	0.256	6.524	1_V_V_WT	V_V_WT	10.0825916231928
1	332	3 Dark	V	V	WT	V_V_WT	0.097	6.587	1_V_V_WT	V_V_WT	10.0833623527134
1	333	3 Dark	V	V	WT	V_V_WT	0.058	6.568	1_V_V_WT	V_V_WT	10.0837368564922
1	334	3 Dark	V	V	WT	V_V_WT	0.105	6.46	1_V_V_WT	V_V_WT	10.0838597243922
1	335	3 Dark	V	V	WT	V_V_WT	0.053	6.445	1_V_V_WT	V_V_WT	10.0838869780125
1	336	3 Dark	V	V	WT	V_V_WT	0.162	6.393	1_V_V_WT	V_V_WT	10.0839793355112
1	337	3 Dark	V	V	WT	V_V_WT	0.174	6.285	1_V_V_WT	V_V_WT	10.0843061011717
1	338	3 Dark	V	V	WT	V_V_WT	0.371	6.332	1_V_V_WT	V_V_WT	10.0850440783509
1	339	3 Dark	V	V	WT	V_V_WT	0.243	6.328	1_V_V_WT	V_V_WT	10.0863739220634
1	340	3 Dark	V	V	WT	V_V_WT	0.09	6.291	1_V_V_WT	V_V_WT	10.0884769321877
1	341	3 Dark	V	V	WT	V_V_WT	0.124	6.204	1_V_V_WT	V_V_WT	10.0915344118416
1	342	3 Dark	V	V	WT	V_V_WT	0.051	6.251	1_V_V_WT	V_V_WT	10.0957258045048
1	343	3 Dark	V	V	WT	V_V_WT	0.058	6.28	1_V_V_WT	V_V_WT	10.1012231274772
1	344	3 Dark	V	V	WT	V_V_WT	0.138	6.352	1_V_V_WT	V_V_WT	10.1081965388679
1	345	3 Dark	V	V	WT	V_V_WT	0.043	6.384	1_V_V_WT	V_V_WT	10.116812681911
1	346	3 Dark	V	V	WT	V_V_WT	0.138	6.283	1_V_V_WT	V_V_WT	10.1272241411096
1	347	3 Dark	V	V	WT	V_V_WT	0.099	6.217	1_V_V_WT	V_V_WT	10.1395756143294
1	348	3 Dark	V	V	WT	V_V_WT	0.057	6.232	1_V_V_WT	V_V_WT	10.1539943300011
1	349	3 Dark	V	V	WT	V_V_WT	0.025	6.282	1_V_V_WT	V_V_WT	10.1706031453291
1	350	3 Dark	V	V	WT	V_V_WT	0.102	6.335	1_V_V_WT	V_V_WT	10.1895197922187
1	351	3 Dark	V	V	WT	V_V_WT	0.111	6.313	1_V_V_WT	V_V_WT	10.2108362736459
1	352	3 Dark	V	V	WT	V_V_WT	0.057	6.436	1_V_V_WT	V_V_WT	10.2346133560157
1	353	3 Dark	V	V	WT	V_V_WT	0.11	6.5	1_V_V_WT	V_V_WT	10.2608805058281
1	354	3 Dark	V	V	WT	V_V_WT	0.116	6.557	1_V_V_WT	V_V_WT	10.2896363261215
1	355	3 Dark	V	V	WT	V_V_WT	0.14	6.542	1_V_V_WT	V_V_WT	10.3208494836171
1	356	3 Dark	V	V	WT	V_V_WT	0.096	6.63	1_V_V_WT	V_V_WT	10.3544600753951
1	357	3 Dark	V	V	WT	V_V_WT	0.161	6.495	1_V_V_WT	V_V_WT	10.3903814212854
1	358	3 Dark	V	V	WT	V_V_WT	0.06	6.562	1_V_V_WT	V_V_WT	10.4285022069946
1	359	3 Dark	V	V	WT	V_V_WT	0.073	6.47	1_V_V_WT	V_V_WT	10.4686889450806
1	360	3 Dark	V	V	WT	V_V_WT	0.12	6.428	1_V_V_WT	V_V_WT	10.5107914445921
1	361	3 Dark	V	V	WT	V_V_WT	0.115	6.329	1_V_V_WT	V_V_WT	10.5546562677784
1	362	3 Dark	V	V	WT	V_V_WT	0.14	6.308	1_V_V_WT	V_V_WT	10.6001282273715
1	363	3 Dark	V	V	WT	V_V_WT	0.127	6.346	1_V_V_WT	V_V_WT	10.6470439261018
1	364	3 Dark	V	V	WT	V_V_WT	0.043	6.394	1_V_V_WT	V_V_WT	10.6952333078958
1	365	3 Dark	V	V	WT	V_V_WT	0.036	6.568	1_V_V_WT	V_V_WT	10.7445250831636
1	366	3 Dark	V	V	WT	V_V_WT	0.066	6.503	1_V_V_WT	V_V_WT	10.7947482060671
1	367	3 Dark	V	V	WT	V_V_WT	0.13	6.574	1_V_V_WT	V_V_WT	10.8457325907064
1	368	3 Dark	V	V	WT	V_V_WT	0.134	6.477	1_V_V_WT	V_V_WT	10.8973094720915
1	369	3 Dark	V	V	WT	V_V_WT	0.024	6.466	1_V_V_WT	V_V_WT	10.9493144107691
1	370	3 Dark	V	V	WT	V_V_WT	0.039	6.687	1_V_V_WT	V_V_WT	11.0015858041474
1	371	3 Dark	V	V	WT	V_V_WT	0.031	6.772	1_V_V_WT	V_V_WT	11.0539690848531
1	372	3 Dark	V	V	WT	V_V_WT	0.102	6.842	1_V_V_WT	V_V_WT	11.1063136858542
1	373	3 Dark	V	V	WT	V_V_WT	0.095	6.972	1_V_V_WT	V_V_WT	11.1584804465205
1	374	3 Dark	V	V	WT	V_V_WT	0.129	7.028	1_V_V_WT	V_V_WT	11.210344661675
1	375	3 Dark	V	V	WT	V_V_WT	0.105	7.213	1_V_V_WT	V_V_WT	11.261796811333
1	376	3 Dark	V	V	WT	V_V_WT	0.079	7.257	1_V_V_WT	V_V_WT	11.3127430196675
1	377	3 Dark	V	V	WT	V_V_WT	0.087	7.279	1_V_V_WT	V_V_WT	11.3631052618278
1	378	3 Dark	V	V	WT	V_V_WT	0.084	7.309	1_V_V_WT	V_V_WT	11.4128187315193
1	379	3 Dark	V	V	WT	V_V_WT	0.089	7.462	1_V_V_WT	V_V_WT	11.4618238069226
1	380	3 Dark	V	V	WT	V_V_WT	0.125	7.442	1_V_V_WT	V_V_WT	11.5100734936272
1	381	3 Dark	V	V	WT	V_V_WT	0.101	7.504	1_V_V_WT	V_V_WT	11.5575355263011
1	382	3 Dark	V	V	WT	V_V_WT	0.179	7.501	1_V_V_WT	V_V_WT	11.6041895307769
1	383	3 Dark	V	V	WT	V_V_WT	0.146	7.502	1_V_V_WT	V_V_WT	11.6500174903224
1	384	3 Dark	V	V	WT	V_V_WT	0.159	7.448	1_V_V_WT	V_V_WT	11.6950013860362
1	385	3 Dark	V	V	WT	V_V_WT	0.118	7.5	1_V_V_WT	V_V_WT	11.7391232025353
1	386	3 Dark	V	V	WT	V_V_WT	0.108	7.616	1_V_V_WT	V_V_WT	11.7823667042505
1	387	3 Dark	V	V	WT	V_V_WT	0.052	7.617	1_V_V_WT	V_V_WT	11.824724476831
1	388	3 Dark	V	V	WT	V_V_WT	0.151	7.764	1_V_V_WT	V_V_WT	11.8661992105155
1	389	3 Dark	V	V	WT	V_V_WT	0.104	7.775	1_V_V_WT	V_V_WT	11.9068016483055
1	390	3 Dark	V	V	WT	V_V_WT	0.042	7.77	1_V_V_WT	V_V_WT	11.9465455796761
1	391	3 Dark	V	V	WT	V_V_WT	0.157	7.811	1_V_V_WT	V_V_WT	11.9854505986352
1	392	3 Dark	V	V	WT	V_V_WT	0.076	7.824	1_V_V_WT	V_V_WT	12.0235391012824
1	393	3 Dark	V	V	WT	V_V_WT	0.096	7.927	1_V_V_WT	V_V_WT	12.0608402142679
1	394	3 Dark	V	V	WT	V_V_WT	0.153	8.027	1_V_V_WT	V_V_WT	12.0973909533617
1	395	3 Dark	V	V	WT	V_V_WT	0.227	8.099	1_V_V_WT	V_V_WT	12.1332347687897
1	396	3 Dark	V	V	WT	V_V_WT	0.097	8.205	1_V_V_WT	V_V_WT	12.1684163902887
1	397	3 Dark	V	V	WT	V_V_WT	0.245	8.209	1_V_V_WT	V_V_WT	12.2029817074752
1	398	3 Dark	V	V	WT	V_V_WT	0.274	8.159	1_V_V_WT	V_V_WT	12.2369812407726
1	399	3 Dark	V	V	WT	V_V_WT	0.232	8.318	1_V_V_WT	V_V_WT	12.2704676892998
1	400	3 Dark	V	V	WT	V_V_WT	0.311	8.357	1_V_V_WT	V_V_WT	12.3034987710597
1	401	3 Dark	V	V	WT	V_V_WT	0.209	8.46	1_V_V_WT	V_V_WT	12.3361377467618
1	402	3 Dark	V	V	WT	V_V_WT	0.121	8.516	1_V_V_WT	V_V_WT	12.3684520480566
1	403	3 Dark	V	V	WT	V_V_WT	0.188	8.527	1_V_V_WT	V_V_WT	12.4005099227159
1	404	3 Dark	V	V	WT	V_V_WT	0.194	8.481	1_V_V_WT	V_V_WT	12.4323796137263
1	405	3 Dark	V	V	WT	V_V_WT	0.228	8.632	1_V_V_WT	V_V_WT	12.4641293674405
1	406	3 Dark	V	V	WT	V_V_WT	0.182	8.753	1_V_V_WT	V_V_WT	12.4958273432484
1	407	3 Dark	V	V	WT	V_V_WT	0.121	8.734	1_V_V_WT	V_V_WT	12.527541034599
1	408	3 Dark	V	V	WT	V_V_WT	0.087	8.843	1_V_V_WT	V_V_WT	12.5593359807288
1	409	3 Dark	V	V	WT	V_V_WT	0.178	8.798	1_V_V_WT	V_V_WT	12.5912742562216
1	410	3 Dark	V	V	WT	V_V_WT	0.082	8.759	1_V_V_WT	V_V_WT	12.6234128877323
1	411	3 Dark	V	V	WT	V_V_WT	0.173	8.827	1_V_V_WT	V_V_WT	12.6558022347115
1	412	3 Dark	V	V	WT	V_V_WT	0.054	8.719	1_V_V_WT	V_V_WT	12.6884860197561
1	413	3 Dark	V	V	WT	V_V_WT	0.111	8.657	1_V_V_WT	V_V_WT	12.7215046877859
1	414	3 Dark	V	V	WT	V_V_WT	0.062	8.594	1_V_V_WT	V_V_WT	12.7548911002419
1	415	3 Dark	V	V	WT	V_V_WT	0.192	8.646	1_V_V_WT	V_V_WT	12.7886738984433
1	416	3 Dark	V	V	WT	V_V_WT	0.212	8.658	1_V_V_WT	V_V_WT	12.8228724248766
1	417	3 Dark	V	V	WT	V_V_WT	0.162	8.717	1_V_V_WT	V_V_WT	12.8575036941073
1	418	3 Dark	V	V	WT	V_V_WT	0.207	8.677	1_V_V_WT	V_V_WT	12.8925820247641
1	419	3 Dark	V	V	WT	V_V_WT	0.084	8.636	1_V_V_WT	V_V_WT	12.928108211746
1	420	3 Dark	V	V	WT	V_V_WT	0.115	8.726	1_V_V_WT	V_V_WT	12.9640694370421
1	421	3 Dark	V	V	WT	V_V_WT	0.156	8.83	1_V_V_WT	V_V_WT	13.0004501571063
1	422	3 Dark	V	V	WT	V_V_WT	0.153	8.909	1_V_V_WT	V_V_WT	13.0372348212965
1	423	3 Dark	V	V	WT	V_V_WT	0.23	9.011	1_V_V_WT	V_V_WT	13.074405563134
1	424	3 Dark	V	V	WT	V_V_WT	0.143	9.174	1_V_V_WT	V_V_WT	13.1119331311223
1	425	3 Dark	V	V	WT	V_V_WT	0.108	9.042	1_V_V_WT	V_V_WT	13.1497775975415
1	426	3 Dark	V	V	WT	V_V_WT	0.172	9.121	1_V_V_WT	V_V_WT	13.187896941683
1	427	3 Dark	V	V	WT	V_V_WT	0.134	8.97	1_V_V_WT	V_V_WT	13.2262480226732
1	428	3 Dark	V	V	WT	V_V_WT	0.084	8.881	1_V_V_WT	V_V_WT	13.2647832057047
1	429	3 Dark	V	V	WT	V_V_WT	0.183	8.775	1_V_V_WT	V_V_WT	13.303453410772
1	430	3 Dark	V	V	WT	V_V_WT	0.078	8.681	1_V_V_WT	V_V_WT	13.3422082623448
1	431	3 Dark	V	V	WT	V_V_WT	0.134	8.62	1_V_V_WT	V_V_WT	13.3809970596732
1	432	3 Dark	V	V	WT	V_V_WT	0.158	8.685	1_V_V_WT	V_V_WT	13.4197691045969
1	433	3 Dark	V	V	WT	V_V_WT	0.106	8.536	1_V_V_WT	V_V_WT	13.4584750163565
1	434	3 Dark	V	V	WT	V_V_WT	0.083	8.423	1_V_V_WT	V_V_WT	13.4970723833181
1	435	3 Dark	V	V	WT	V_V_WT	0.256	8.388	1_V_V_WT	V_V_WT	13.5355268358096
1	436	3 Dark	V	V	WT	V_V_WT	0.2	8.341	1_V_V_WT	V_V_WT	13.5738056890623
1	437	3 Dark	V	V	WT	V_V_WT	0.068	8.408	1_V_V_WT	V_V_WT	13.6118787362968
1	438	3 Dark	V	V	WT	V_V_WT	0.193	8.502	1_V_V_WT	V_V_WT	13.6497283298678
1	439	3 Dark	V	V	WT	V_V_WT	0.044	8.461	1_V_V_WT	V_V_WT	13.6873525074577
1	440	3 Dark	V	V	WT	V_V_WT	0.086	8.519	1_V_V_WT	V_V_WT	13.72476273709
1	441	3 Dark	V	V	WT	V_V_WT	0.169	8.462	1_V_V_WT	V_V_WT	13.7619731850781
1	442	3 Dark	V	V	WT	V_V_WT	0.071	8.642	1_V_V_WT	V_V_WT	13.7989980192615
1	443	3 Dark	V	V	WT	V_V_WT	0.084	8.697	1_V_V_WT	V_V_WT	13.8358536625289
1	444	3 Dark	V	V	WT	V_V_WT	0.096	8.751	1_V_V_WT	V_V_WT	13.8725675274525
1	445	3 Dark	V	V	WT	V_V_WT	0.17	8.766	1_V_V_WT	V_V_WT	13.9091771493212
1	446	3 Dark	V	V	WT	V_V_WT	0.12	8.92	1_V_V_WT	V_V_WT	13.9457220292584
1	447	3 Dark	V	V	WT	V_V_WT	0.111	8.908	1_V_V_WT	V_V_WT	13.9822416685174
1	448	3 Dark	V	V	WT	V_V_WT	0.111	8.847	1_V_V_WT	V_V_WT	14.0187758260793
1	449	3 Dark	V	V	WT	V_V_WT	0.063	8.93	1_V_V_WT	V_V_WT	14.0553650347078
1	450	3 Dark	V	V	WT	V_V_WT	0.132	9.138	1_V_V_WT	V_V_WT	14.0920490453714
1	451	3 Dark	V	V	WT	V_V_WT	0.261	9.157	1_V_V_WT	V_V_WT	14.1288660277885
1	452	3 Dark	V	V	WT	V_V_WT	0.155	9.142	1_V_V_WT	V_V_WT	14.1658469972155
1	453	3 Dark	V	V	WT	V_V_WT	0.198	9.187	1_V_V_WT	V_V_WT	14.2030142683477
1	454	3 Dark	V	V	WT	V_V_WT	0.316	9.309	1_V_V_WT	V_V_WT	14.2403855219046
1	455	3 Dark	V	V	WT	V_V_WT	0.095	9.46	1_V_V_WT	V_V_WT	14.2779672914558
1	456	3 Dark	V	V	WT	V_V_WT	0.176	9.453	1_V_V_WT	V_V_WT	14.3157598255835
1	457	3 Dark	V	V	WT	V_V_WT	0.094	9.637	1_V_V_WT	V_V_WT	14.3537493677634
1	458	3 Dark	V	V	WT	V_V_WT	0.185	9.743	1_V_V_WT	V_V_WT	14.3919147711994
1	459	3 Dark	V	V	WT	V_V_WT	0.126	9.796	1_V_V_WT	V_V_WT	14.4302193322501
1	460	3 Dark	V	V	WT	V_V_WT	0.217	10.063	1_V_V_WT	V_V_WT	14.4686185862279
1	461	3 Dark	V	V	WT	V_V_WT	0.148	10.28	1_V_V_WT	V_V_WT	14.5070525627445
1	462	3 Dark	V	V	WT	V_V_WT	0.186	10.509	1_V_V_WT	V_V_WT	14.5454574172317
1	463	3 Dark	V	V	WT	V_V_WT	0.039	10.509	1_V_V_WT	V_V_WT	14.5837693025173
1	464	3 Dark	V	V	WT	V_V_WT	0.081	10.52	1_V_V_WT	V_V_WT	14.6219218397939
1	465	3 Dark	V	V	WT	V_V_WT	0.193	10.412	1_V_V_WT	V_V_WT	14.6598365789948
1	466	3 Dark	V	V	WT	V_V_WT	0.135	10.373	1_V_V_WT	V_V_WT	14.697423591869
1	467	3 Dark	V	V	WT	V_V_WT	0.188	10.472	1_V_V_WT	V_V_WT	14.7345861307232
1	468	3 Dark	V	V	WT	V_V_WT	0.181	10.378	1_V_V_WT	V_V_WT	14.7712262202499
1	469	3 Dark	V	V	WT	V_V_WT	0.137	10.484	1_V_V_WT	V_V_WT	14.8072472301981
1	470	3 Dark	V	V	WT	V_V_WT	0.14	10.55	1_V_V_WT	V_V_WT	14.8425578951198
1	471	3 Dark	V	V	WT	V_V_WT	0.116	10.515	1_V_V_WT	V_V_WT	14.8770682967614
1	472	3 Dark	V	V	WT	V_V_WT	0.234	10.601	1_V_V_WT	V_V_WT	14.9106885124802
1	473	3 Dark	V	V	WT	V_V_WT	0.166	10.65	1_V_V_WT	V_V_WT	14.9433286213235
1	474	3 Dark	V	V	WT	V_V_WT	0.116	10.77	1_V_V_WT	V_V_WT	14.9749046351843
1	475	3 Dark	V	V	WT	V_V_WT	0.207	10.799	1_V_V_WT	V_V_WT	15.0053562901461
1	476	3 Dark	V	V	WT	V_V_WT	0.366	10.915	1_V_V_WT	V_V_WT	15.0346292570784
1	477	3 Dark	V	V	WT	V_V_WT	0.15	10.927	1_V_V_WT	V_V_WT	15.0626692056453
1	478	3 Dark	V	V	WT	V_V_WT	0.146	11.047	1_V_V_WT	V_V_WT	15.0894301337058
1	479	3 Dark	V	V	WT	V_V_WT	0.167	11.195	1_V_V_WT	V_V_WT	15.1148993545201
1	480	3 Dark	V	V	WT	V_V_WT	0.323	11.321	1_V_V_WT	V_V_WT	15.1390811544764
1	481	3 Dark	V	V	WT	V_V_WT	0.175	11.329	1_V_V_WT	V_V_WT	15.1620144084001
1	482	3 Dark	V	V	WT	V_V_WT	0.138	11.275	1_V_V_WT	V_V_WT	15.1837548468965
1	483	3 Dark	V	V	WT	V_V_WT	0.275	11.262	1_V_V_WT	V_V_WT	15.204398714202
1	484	3 Dark	V	V	WT	V_V_WT	0.265	11.068	1_V_V_WT	V_V_WT	15.2240811996447
1	485	3 Dark	V	V	WT	V_V_WT	0.259	11.179	1_V_V_WT	V_V_WT	15.2429451752194
1	486	3 Dark	V	V	WT	V_V_WT	0.165	11.188	1_V_V_WT	V_V_WT	15.2611384235009
1	487	3 Dark	V	V	WT	V_V_WT	0.318	11.317	1_V_V_WT	V_V_WT	15.2788319926524
1	488	3 Dark	V	V	WT	V_V_WT	0.19	11.299	1_V_V_WT	V_V_WT	15.2962184770761
1	489	3 Dark	V	V	WT	V_V_WT	0.236	11.266	1_V_V_WT	V_V_WT	15.3135033182339
1	490	3 Dark	V	V	WT	V_V_WT	0.345	11.329	1_V_V_WT	V_V_WT	15.3308952864764
1	491	3 Dark	V	V	WT	V_V_WT	0.351	11.302	1_V_V_WT	V_V_WT	15.3485992319233
1	492	3 Dark	V	V	WT	V_V_WT	0.387	11.27	1_V_V_WT	V_V_WT	15.3668141989167
1	493	3 Dark	V	V	WT	V_V_WT	0.106	11.344	1_V_V_WT	V_V_WT	15.3857140488489
1	494	3 Dark	V	V	WT	V_V_WT	0.094	11.472	1_V_V_WT	V_V_WT	15.4054421296101
1	495	3 Dark	V	V	WT	V_V_WT	0.148	11.559	1_V_V_WT	V_V_WT	15.4261255295608
1	496	3 Dark	V	V	WT	V_V_WT	0.161	11.537	1_V_V_WT	V_V_WT	15.4478408825251
1	497	3 Dark	V	V	WT	V_V_WT	0.167	11.694	1_V_V_WT	V_V_WT	15.4705973941549
1	498	3 Dark	V	V	WT	V_V_WT	0.099	11.705	1_V_V_WT	V_V_WT	15.4943291670415
1	499	3 Dark	V	V	WT	V_V_WT	0.15	11.708	1_V_V_WT	V_V_WT	15.5188888710278
1	500	3 Dark	V	V	WT	V_V_WT	0.152	11.759	1_V_V_WT	V_V_WT	15.5440578707236
1	501	3 Dark	V	V	WT	V_V_WT	0.134	11.914	1_V_V_WT	V_V_WT	15.5695879410517
1	502	3 Dark	V	V	WT	V_V_WT	0.157	11.884	1_V_V_WT	V_V_WT	15.5951550646056
1	503	3 Dark	V	V	WT	V_V_WT	0.133	11.855	1_V_V_WT	V_V_WT	15.6203596902549
1	504	3 Dark	V	V	WT	V_V_WT	0.216	11.929	1_V_V_WT	V_V_WT	15.6447732017931
1	505	3 Dark	V	V	WT	V_V_WT	0.199	11.909	1_V_V_WT	V_V_WT	15.6679110970808
1	506	3 Dark	V	V	WT	V_V_WT	0.236	11.943	1_V_V_WT	V_V_WT	15.6892749003665
1	507	3 Dark	V	V	WT	V_V_WT	0.123	11.978	1_V_V_WT	V_V_WT	15.7083560940477
1	508	3 Dark	V	V	WT	V_V_WT	0.231	11.998	1_V_V_WT	V_V_WT	15.7246059958632
1	509	3 Dark	V	V	WT	V_V_WT	0.211	12.125	1_V_V_WT	V_V_WT	15.7374597637611
1	510	3 Dark	V	V	WT	V_V_WT	0.258	12.032	1_V_V_WT	V_V_WT	15.7463242515593
1	511	3 Dark	V	V	WT	V_V_WT	0.269	12.062	1_V_V_WT	V_V_WT	15.7505848383565
1	512	3 Dark	V	V	WT	V_V_WT	0.101	12.311	1_V_V_WT	V_V_WT	15.7496230637594
1	513	3 Dark	V	V	WT	V_V_WT	0.185	12.271	1_V_V_WT	V_V_WT	15.7428204682727
1	514	3 Dark	V	V	WT	V_V_WT	0.122	12.194	1_V_V_WT	V_V_WT	15.7295585909614
1	515	3 Dark	V	V	WT	V_V_WT	0.206	12.232	1_V_V_WT	V_V_WT	15.7092189735978
1	516	3 Dark	V	V	WT	V_V_WT	0.185	12.317	1_V_V_WT	V_V_WT	15.6811948268559
1	517	3 Dark	V	V	WT	V_V_WT	0.223	12.19	1_V_V_WT	V_V_WT	15.6449401813634
1	518	3 Dark	V	V	WT	V_V_WT	0.167	12.248	1_V_V_WT	V_V_WT	15.5999937472442
1	519	3 Dark	V	V	WT	V_V_WT	0.093	12.184	1_V_V_WT	V_V_WT	15.545974177022
1	520	3 Dark	V	V	WT	V_V_WT	0.28	12.22	1_V_V_WT	V_V_WT	15.4825370468995
1	521	3 Dark	V	V	WT	V_V_WT	0.121	12.093	1_V_V_WT	V_V_WT	15.4094197963722
1	522	3 Dark	V	V	WT	V_V_WT	0.154	11.937	1_V_V_WT	V_V_WT	15.326380333004
1	523	3 Dark	V	V	WT	V_V_WT	0.113	12.039	1_V_V_WT	V_V_WT	15.2332010369977
1	524	3 Dark	V	V	WT	V_V_WT	0.209	12.161	1_V_V_WT	V_V_WT	15.1297873375392
1	525	3 Dark	V	V	WT	V_V_WT	0.28	12.053	1_V_V_WT	V_V_WT	15.0161697931609
1	526	3 Dark	V	V	WT	V_V_WT	0.113	11.925	1_V_V_WT	V_V_WT	14.8924296302701
1	527	3 Dark	V	V	WT	V_V_WT	0.345	11.814	1_V_V_WT	V_V_WT	14.7587500815501
1	528	3 Dark	V	V	WT	V_V_WT	0.192	11.738	1_V_V_WT	V_V_WT	14.6153398792143
1	529	3 Dark	V	V	WT	V_V_WT	0.14	11.626	1_V_V_WT	V_V_WT	14.4624077572767
1	530	3 Dark	V	V	WT	V_V_WT	0.191	11.497	1_V_V_WT	V_V_WT	14.3001846246632
1	531	3 Dark	V	V	WT	V_V_WT	0.271	11.421	1_V_V_WT	V_V_WT	14.1289900882319
1	532	3 Dark	V	V	WT	V_V_WT	0.204	11.33	1_V_V_WT	V_V_WT	13.9491659300056
1	533	3 Dark	V	V	WT	V_V_WT	0.137	11.23	1_V_V_WT	V_V_WT	13.7610539320048
1	534	3 Dark	V	V	WT	V_V_WT	0.19	11.014	1_V_V_WT	V_V_WT	13.5650103913572
1	535	3 Dark	V	V	WT	V_V_WT	0.187	10.874	1_V_V_WT	V_V_WT	13.3614496630766
1	536	3 Dark	V	V	WT	V_V_WT	0.4	10.663	1_V_V_WT	V_V_WT	13.150810262456
1	537	3 Dark	V	V	WT	V_V_WT	0.185	10.552	1_V_V_WT	V_V_WT	12.933576345174
1	538	3 Dark	V	V	WT	V_V_WT	0.166	10.338	1_V_V_WT	V_V_WT	12.7102745027322
1	539	3 Dark	V	V	WT	V_V_WT	0.294	10.146	1_V_V_WT	V_V_WT	12.4814582674005
1	540	3 Dark	V	V	WT	V_V_WT	0.23	9.895	1_V_V_WT	V_V_WT	12.2476927755965
1	541	3 Dark	V	V	WT	V_V_WT	0.205	9.639	1_V_V_WT	V_V_WT	12.0095399026673
1	542	3 Dark	V	V	WT	V_V_WT	0.387	9.557	1_V_V_WT	V_V_WT	11.7675441837561
1	543	3 Dark	V	V	WT	V_V_WT	0.235	9.372	1_V_V_WT	V_V_WT	11.5222198231299
1	544	3 Dark	V	V	WT	V_V_WT	0.188	9.283	1_V_V_WT	V_V_WT	11.2740390694684
1	545	3 Dark	V	V	WT	V_V_WT	0.297	9.077	1_V_V_WT	V_V_WT	11.023432279473
1	546	3 Dark	V	V	WT	V_V_WT	0.25	8.902	1_V_V_WT	V_V_WT	10.7708210932226
1	547	3 Dark	V	V	WT	V_V_WT	0.191	8.691	1_V_V_WT	V_V_WT	10.5166153009518
1	548	3 Dark	V	V	WT	V_V_WT	0.248	8.534	1_V_V_WT	V_V_WT	10.2611650869507
1	549	3 Dark	V	V	WT	V_V_WT	0.172	8.441	1_V_V_WT	V_V_WT	10.0047599992642
1	550	3 Dark	V	V	WT	V_V_WT	0.381	8.161	1_V_V_WT	V_V_WT	9.74766562061814
1	551	3 Dark	V	V	WT	V_V_WT	0.224	8.047	1_V_V_WT	V_V_WT	9.49008945303022
1	552	3 Dark	V	V	WT	V_V_WT	0.231	7.893	1_V_V_WT	V_V_WT	9.23217328326836
1	553	3 Dark	V	V	WT	V_V_WT	0.208	7.806	1_V_V_WT	V_V_WT	8.97400825597337
1	554	3 Dark	V	V	WT	V_V_WT	0.216	7.606	1_V_V_WT	V_V_WT	8.71566877287992
1	555	4 Light	V	V	WT	V_V_WT	0.04	7.35	1_V_V_WT	V_V_WT	8.45720191141758
1	556	4 Light	V	V	WT	V_V_WT	0.033	7.237	1_V_V_WT	V_V_WT	8.19864500561359
1	557	4 Light	V	V	WT	V_V_WT	0.056	6.892	1_V_V_WT	V_V_WT	7.94002376450437
1	558	4 Light	V	V	WT	V_V_WT	0.023	6.7	1_V_V_WT	V_V_WT	7.68136239767068
1	559	4 Light	V	V	WT	V_V_WT	0.038	6.56	1_V_V_WT	V_V_WT	7.42269432961935
1	560	4 Light	V	V	WT	V_V_WT	0.023	6.369	1_V_V_WT	V_V_WT	7.16407427964414
1	561	4 Light	V	V	WT	V_V_WT	0.058	6.098	1_V_V_WT	V_V_WT	6.90559056024119
1	562	4 Light	V	V	WT	V_V_WT	0.066	5.894	1_V_V_WT	V_V_WT	6.64737644231575
1	563	4 Light	V	V	WT	V_V_WT	0.033	5.757	1_V_V_WT	V_V_WT	6.38962022366501
1	564	4 Light	V	V	WT	V_V_WT	0	5.567	1_V_V_WT	V_V_WT	6.1325736635801
1	565	4 Light	V	V	WT	V_V_WT	0.059	5.38	1_V_V_WT	V_V_WT	5.87654604292944
1	566	4 Light	V	V	WT	V_V_WT	0.025	4.98	1_V_V_WT	V_V_WT	5.62187116102521
1	567	4 Light	V	V	WT	V_V_WT	0.012	4.795	1_V_V_WT	V_V_WT	5.3689340122107
1	568	4 Light	V	V	WT	V_V_WT	0.017	4.629	1_V_V_WT	V_V_WT	5.11814461466882
1	569	4 Light	V	V	WT	V_V_WT	0.019	4.335	1_V_V_WT	V_V_WT	4.86996190280968
1	570	4 Light	V	V	WT	V_V_WT	0.007	4.105	1_V_V_WT	V_V_WT	4.62486696048568
1	571	4 Light	V	V	WT	V_V_WT	0.013	3.9	1_V_V_WT	V_V_WT	4.38338866613663
1	572	4 Light	V	V	WT	V_V_WT	0.019	3.513	1_V_V_WT	V_V_WT	4.14610419453641
1	573	4 Light	V	V	WT	V_V_WT	0	3.278	1_V_V_WT	V_V_WT	3.91362577736831
1	574	4 Light	V	V	WT	V_V_WT	0.033	3.09	1_V_V_WT	V_V_WT	3.68658523311272
1	575	4 Light	V	V	WT	V_V_WT	0	2.793	1_V_V_WT	V_V_WT	3.46561656201214
1	576	4 Light	V	V	WT	V_V_WT	0.01	2.543	1_V_V_WT	V_V_WT	3.25134309856142
1	577	4 Light	V	V	WT	V_V_WT	0.012	2.352	1_V_V_WT	V_V_WT	3.0443757914727
1	578	4 Light	V	V	WT	V_V_WT	0.01	2.127	1_V_V_WT	V_V_WT	2.8452740035424
1	579	4 Light	V	V	WT	V_V_WT	0	2.007	1_V_V_WT	V_V_WT	2.65451837173213
1	580	4 Light	V	V	WT	V_V_WT	0	1.655	1_V_V_WT	V_V_WT	2.4725100436266
1	581	4 Light	V	V	WT	V_V_WT	0.007	1.445	1_V_V_WT	V_V_WT	2.29963357059242
1	582	4 Light	V	V	WT	V_V_WT	0	1.224	1_V_V_WT	V_V_WT	2.13627350493067
1	583	4 Light	V	V	WT	V_V_WT	0.026	1.021	1_V_V_WT	V_V_WT	1.98278601556624
1	584	4 Light	V	V	WT	V_V_WT	0.009	0.82	1_V_V_WT	V_V_WT	1.83941373508897
1	585	4 Light	V	V	WT	V_V_WT	0.024	0.863	1_V_V_WT	V_V_WT	1.70637091356445
1	586	4 Light	V	V	WT	V_V_WT	0	0.834	1_V_V_WT	V_V_WT	1.58387179857106
1	587	4 Light	V	V	WT	V_V_WT	0	0.778	1_V_V_WT	V_V_WT	1.47209725403138
1	588	4 Light	V	V	WT	V_V_WT	0	0.755	1_V_V_WT	V_V_WT	1.37106148593599
1	589	4 Light	V	V	WT	V_V_WT	0	0.717	1_V_V_WT	V_V_WT	1.28058075334033
1	590	4 Light	V	V	WT	V_V_WT	0	0.694	1_V_V_WT	V_V_WT	1.20030968293728
1	591	4 Light	V	V	WT	V_V_WT	0	0.636	1_V_V_WT	V_V_WT	1.12984270111054
1	592	4 Light	V	V	WT	V_V_WT	0	0.583	1_V_V_WT	V_V_WT	1.06863692052591
1	593	4 Light	V	V	WT	V_V_WT	0	0.556	1_V_V_WT	V_V_WT	1.01602125471498
1	594	4 Light	V	V	WT	V_V_WT	0	0.59	1_V_V_WT	V_V_WT	0.971282409514782
1	595	4 Light	V	V	WT	V_V_WT	0	0.6	1_V_V_WT	V_V_WT	0.933625890175044
1	596	4 Light	V	V	WT	V_V_WT	0	0.581	1_V_V_WT	V_V_WT	0.902190020497677
1	597	4 Light	V	V	WT	V_V_WT	0	0.569	1_V_V_WT	V_V_WT	0.876098493585088
1	598	4 Light	V	V	WT	V_V_WT	0	0.578	1_V_V_WT	V_V_WT	0.854469851044954
1	599	4 Light	V	V	WT	V_V_WT	0	0.559	1_V_V_WT	V_V_WT	0.836433912588485
1	600	4 Light	V	V	WT	V_V_WT	0	0.552	1_V_V_WT	V_V_WT	0.821138155867471
1	601	4 Light	V	V	WT	V_V_WT	0	0.55	1_V_V_WT	V_V_WT	0.80780677652819
1	602	4 Light	V	V	WT	V_V_WT	0	0.538	1_V_V_WT	V_V_WT	0.795780720413915
1	603	4 Light	V	V	WT	V_V_WT	0	0.553	1_V_V_WT	V_V_WT	0.784546827556542
1	604	4 Light	V	V	WT	V_V_WT	0	0.52	1_V_V_WT	V_V_WT	0.773731575570565
1	605	4 Light	V	V	WT	V_V_WT	0	0.551	1_V_V_WT	V_V_WT	0.76302612743614
1	606	4 Light	V	V	WT	V_V_WT	0	0.56	1_V_V_WT	V_V_WT	0.752303475782177
1	607	4 Light	V	V	WT	V_V_WT	0	0.584	1_V_V_WT	V_V_WT	0.741665805411479
1	608	4 Light	V	V	WT	V_V_WT	0.023	0.619	1_V_V_WT	V_V_WT	0.7314543408282
1	609	4 Light	V	V	WT	V_V_WT	0.052	0.682	1_V_V_WT	V_V_WT	0.722213388484199
1	610	4 Light	V	V	WT	V_V_WT	0.029	0.737	1_V_V_WT	V_V_WT	0.714567773412769
1	611	4 Light	V	V	WT	V_V_WT	0.014	0.808	1_V_V_WT	V_V_WT	0.709301306787049
1	612	4 Light	V	V	WT	V_V_WT	0.01	0.834	1_V_V_WT	V_V_WT	0.7072728833358
1	613	4 Light	V	V	WT	V_V_WT	0.005	0.865	1_V_V_WT	V_V_WT	0.709482745987547
1	614	4 Light	V	V	WT	V_V_WT	0.015	0.871	1_V_V_WT	V_V_WT	0.716994356496489
1	615	4 Light	V	V	WT	V_V_WT	0.083	0.88	1_V_V_WT	V_V_WT	0.730982698994706
1	616	4 Light	V	V	WT	V_V_WT	0.004	0.939	1_V_V_WT	V_V_WT	0.752650638924578
1	617	4 Light	V	V	WT	V_V_WT	0	1.024	1_V_V_WT	V_V_WT	0.78320104168371
1	618	4 Light	V	V	WT	V_V_WT	0	1.1	1_V_V_WT	V_V_WT	0.823843017026843
1	619	4 Light	V	V	WT	V_V_WT	0	1.161	1_V_V_WT	V_V_WT	0.875810658204316
1	620	4 Light	V	V	WT	V_V_WT	0	1.18	1_V_V_WT	V_V_WT	0.940337900941545
1	621	4 Light	V	V	WT	V_V_WT	0	1.217	1_V_V_WT	V_V_WT	1.01863305653389
1	622	4 Light	V	V	WT	V_V_WT	0.013	1.261	1_V_V_WT	V_V_WT	1.11189803240842
1	623	4 Light	V	V	WT	V_V_WT	0.006	1.296	1_V_V_WT	V_V_WT	1.22130945708092
1	624	4 Light	V	V	WT	V_V_WT	0.034	1.356	1_V_V_WT	V_V_WT	1.34791177236383
1	625	4 Light	V	V	WT	V_V_WT	0.069	1.434	1_V_V_WT	V_V_WT	1.49259980210872
1	626	4 Light	V	V	WT	V_V_WT	0.006	1.434	1_V_V_WT	V_V_WT	1.65623728451958
1	627	4 Light	V	V	WT	V_V_WT	0	1.434	1_V_V_WT	V_V_WT	1.83964236580373
1	628	4 Light	V	V	WT	V_V_WT	0.026	1.448	1_V_V_WT	V_V_WT	2.04340166976705
1	629	4 Light	V	V	WT	V_V_WT	0	1.459	1_V_V_WT	V_V_WT	2.26780772532726
1	630	4 Light	V	V	WT	V_V_WT	0	1.519	1_V_V_WT	V_V_WT	2.51284235385399
1	631	4 Light	V	V	WT	V_V_WT	0.011	1.541	1_V_V_WT	V_V_WT	2.77821994874081
1	632	4 Light	V	V	WT	V_V_WT	0.007	1.571	1_V_V_WT	V_V_WT	3.06360102938211
1	633	4 Light	V	V	WT	V_V_WT	0.015	1.608	1_V_V_WT	V_V_WT	3.36859138445886
1	634	4 Light	V	V	WT	V_V_WT	0	1.642	1_V_V_WT	V_V_WT	3.69257788838577
1	635	4 Light	V	V	WT	V_V_WT	0.031	1.673	1_V_V_WT	V_V_WT	4.03489269029619
1	636	4 Light	V	V	WT	V_V_WT	0.019	2.325	1_V_V_WT	V_V_WT	4.39486793639641
1	637	4 Light	V	V	WT	V_V_WT	0.036	2.814	1_V_V_WT	V_V_WT	4.77179093655546
1	638	4 Light	V	V	WT	V_V_WT	0.045	3.286	1_V_V_WT	V_V_WT	5.16472900686784
1	639	4 Light	V	V	WT	V_V_WT	0.063	3.647	1_V_V_WT	V_V_WT	5.57254206655859
1	640	4 Light	V	V	WT	V_V_WT	0.055	3.881	1_V_V_WT	V_V_WT	5.99401880911426
1	641	4 Light	V	V	WT	V_V_WT	0.078	4.377	1_V_V_WT	V_V_WT	6.42780070133911
1	642	4 Light	V	V	WT	V_V_WT	0.026	4.744	1_V_V_WT	V_V_WT	6.8723801223433
1	643	4 Light	V	V	WT	V_V_WT	0.057	5.058	1_V_V_WT	V_V_WT	7.32613618125004
1	644	4 Light	V	V	WT	V_V_WT	0.015	5.448	1_V_V_WT	V_V_WT	7.78737166761253
1	645	4 Light	V	V	WT	V_V_WT	0.033	5.593	1_V_V_WT	V_V_WT	8.25435069957147
1	646	4 Light	V	V	WT	V_V_WT	0.059	5.823	1_V_V_WT	V_V_WT	8.72533661676544
1	647	4 Light	V	V	WT	V_V_WT	0.085	6.185	1_V_V_WT	V_V_WT	9.19862700033418
1	648	4 Light	V	V	WT	V_V_WT	0.076	6.514	1_V_V_WT	V_V_WT	9.67258744471511
1	649	4 Light	V	V	WT	V_V_WT	0.061	6.646	1_V_V_WT	V_V_WT	10.1456831044778
1	650	4 Light	V	V	WT	V_V_WT	0.019	6.838	1_V_V_WT	V_V_WT	10.6164815375076
1	651	4 Light	V	V	WT	V_V_WT	0.037	6.965	1_V_V_WT	V_V_WT	11.083600757754
1	652	4 Light	V	V	WT	V_V_WT	0.044	7.178	1_V_V_WT	V_V_WT	11.545774868868
1	653	4 Light	V	V	WT	V_V_WT	0.035	7.272	1_V_V_WT	V_V_WT	12.0018006505633
1	654	4 Light	V	V	WT	V_V_WT	0.06	7.466	1_V_V_WT	V_V_WT	12.450644228498
1	655	4 Light	V	V	WT	V_V_WT	0.078	7.588	1_V_V_WT	V_V_WT	12.891444334524
1	656	4 Light	V	V	WT	V_V_WT	0	7.661	1_V_V_WT	V_V_WT	13.3234088299153
1	657	4 Light	V	V	WT	V_V_WT	0	8.006	1_V_V_WT	V_V_WT	13.7459160821701
1	658	4 Light	V	V	WT	V_V_WT	0.014	8.169	1_V_V_WT	V_V_WT	14.1585414812584
1	659	4 Light	V	V	WT	V_V_WT	0.011	8.368	1_V_V_WT	V_V_WT	14.5610442761994
1	660	4 Light	V	V	WT	V_V_WT	0.06	8.621	1_V_V_WT	V_V_WT	14.9533500997653
1	661	4 Light	V	V	WT	V_V_WT	0.022	8.846	1_V_V_WT	V_V_WT	15.3355095057377
1	662	4 Light	V	V	WT	V_V_WT	0.03	9.077	1_V_V_WT	V_V_WT	15.7076129598803
1	663	4 Light	V	V	WT	V_V_WT	0.037	9.329	1_V_V_WT	V_V_WT	16.0698243245864
1	664	4 Light	V	V	WT	V_V_WT	0.034	9.534	1_V_V_WT	V_V_WT	16.4223722107966
1	665	4 Light	V	V	WT	V_V_WT	0.031	9.818	1_V_V_WT	V_V_WT	16.7655201275631
1	666	5 Dark	V	V	WT	V_V_WT	0.652	10.295	1_V_V_WT	V_V_WT	17.0995363829808
1	667	5 Dark	V	V	WT	V_V_WT	0.489	10.623	1_V_V_WT	V_V_WT	17.42466449542
1	668	5 Dark	V	V	WT	V_V_WT	0.495	10.763	1_V_V_WT	V_V_WT	17.7410948761719
1	669	5 Dark	V	V	WT	V_V_WT	0.413	10.979	1_V_V_WT	V_V_WT	18.0489557587539
1	670	5 Dark	V	V	WT	V_V_WT	0.263	11.168	1_V_V_WT	V_V_WT	18.3483620586417
1	671	5 Dark	V	V	WT	V_V_WT	0.51	11.321	1_V_V_WT	V_V_WT	18.6394050639176
1	672	5 Dark	V	V	WT	V_V_WT	0.377	11.548	1_V_V_WT	V_V_WT	18.9220815526157
1	673	5 Dark	V	V	WT	V_V_WT	0.319	11.78	1_V_V_WT	V_V_WT	19.1963374328267
1	674	5 Dark	V	V	WT	V_V_WT	0.405	11.947	1_V_V_WT	V_V_WT	19.4619817679966
1	675	5 Dark	V	V	WT	V_V_WT	0.228	12.161	1_V_V_WT	V_V_WT	19.7186571776266
1	676	5 Dark	V	V	WT	V_V_WT	0.234	12.435	1_V_V_WT	V_V_WT	19.9658409747435
1	677	5 Dark	V	V	WT	V_V_WT	0.362	12.491	1_V_V_WT	V_V_WT	20.2028760746104
1	678	5 Dark	V	V	WT	V_V_WT	0.329	12.691	1_V_V_WT	V_V_WT	20.4290787156411
1	679	5 Dark	V	V	WT	V_V_WT	0.132	12.9	1_V_V_WT	V_V_WT	20.6437651375069
1	680	5 Dark	V	V	WT	V_V_WT	0.192	13.194	1_V_V_WT	V_V_WT	20.8462361869755
1	681	5 Dark	V	V	WT	V_V_WT	0.127	13.445	1_V_V_WT	V_V_WT	21.0357200543965
1	682	5 Dark	V	V	WT	V_V_WT	0.226	13.661	1_V_V_WT	V_V_WT	21.2113851787026
1	683	5 Dark	V	V	WT	V_V_WT	0.1	13.887	1_V_V_WT	V_V_WT	21.3723889106597
1	684	5 Dark	V	V	WT	V_V_WT	0.228	14.077	1_V_V_WT	V_V_WT	21.5178926040162
1	685	5 Dark	V	V	WT	V_V_WT	0.191	14.233	1_V_V_WT	V_V_WT	21.6470830445313
1	686	5 Dark	V	V	WT	V_V_WT	0.079	14.456	1_V_V_WT	V_V_WT	21.759203461692
1	687	5 Dark	V	V	WT	V_V_WT	0.345	14.67	1_V_V_WT	V_V_WT	21.8535657224142
1	688	5 Dark	V	V	WT	V_V_WT	0.189	14.898	1_V_V_WT	V_V_WT	21.9294964994701
1	689	5 Dark	V	V	WT	V_V_WT	0.199	15.05	1_V_V_WT	V_V_WT	21.9863522672559
1	690	5 Dark	V	V	WT	V_V_WT	0.253	15.228	1_V_V_WT	V_V_WT	22.0236427004984
1	691	5 Dark	V	V	WT	V_V_WT	0.236	15.399	1_V_V_WT	V_V_WT	22.0410809084161
1	692	5 Dark	V	V	WT	V_V_WT	0.238	15.579	1_V_V_WT	V_V_WT	22.0386050755309
1	693	5 Dark	V	V	WT	V_V_WT	0.267	15.69	1_V_V_WT	V_V_WT	22.01635331989
1	694	5 Dark	V	V	WT	V_V_WT	0.205	15.854	1_V_V_WT	V_V_WT	21.9745485578288
1	695	5 Dark	V	V	WT	V_V_WT	0.315	16.032	1_V_V_WT	V_V_WT	21.9135905935638
1	696	5 Dark	V	V	WT	V_V_WT	0.496	15.626	1_V_V_WT	V_V_WT	21.83396802005
1	697	5 Dark	V	V	WT	V_V_WT	0.364	15.315	1_V_V_WT	V_V_WT	21.7363911300566
1	698	5 Dark	V	V	WT	V_V_WT	0.185	15.002	1_V_V_WT	V_V_WT	21.6218299955018
1	699	5 Dark	V	V	WT	V_V_WT	0.279	14.664	1_V_V_WT	V_V_WT	21.4915025644896
1	700	5 Dark	V	V	WT	V_V_WT	0.244	14.626	1_V_V_WT	V_V_WT	21.3468227694673
1	701	5 Dark	V	V	WT	V_V_WT	0.231	14.364	1_V_V_WT	V_V_WT	21.1892431753316
1	702	5 Dark	V	V	WT	V_V_WT	0.253	14.259	1_V_V_WT	V_V_WT	21.020242229527
1	703	5 Dark	V	V	WT	V_V_WT	0.289	14.05	1_V_V_WT	V_V_WT	20.8414223905012
1	704	5 Dark	V	V	WT	V_V_WT	0.182	13.968	1_V_V_WT	V_V_WT	20.6545085802943
1	705	5 Dark	V	V	WT	V_V_WT	0.247	13.95	1_V_V_WT	V_V_WT	20.4613048423776
1	706	5 Dark	V	V	WT	V_V_WT	0.333	13.901	1_V_V_WT	V_V_WT	20.2636298785791
1	707	5 Dark	V	V	WT	V_V_WT	0.141	13.704	1_V_V_WT	V_V_WT	20.0633023904411
1	708	5 Dark	V	V	WT	V_V_WT	0.276	13.629	1_V_V_WT	V_V_WT	19.8621306331181
1	709	5 Dark	V	V	WT	V_V_WT	0.27	13.735	1_V_V_WT	V_V_WT	19.6618644983228
1	710	5 Dark	V	V	WT	V_V_WT	0.313	13.742	1_V_V_WT	V_V_WT	19.4641547763159
1	711	5 Dark	V	V	WT	V_V_WT	0.288	13.753	1_V_V_WT	V_V_WT	19.270546146401
1	712	5 Dark	V	V	WT	V_V_WT	0.26	13.701	1_V_V_WT	V_V_WT	19.0825281977537
1	713	5 Dark	V	V	WT	V_V_WT	0.261	13.972	1_V_V_WT	V_V_WT	18.9014226851369
1	714	5 Dark	V	V	WT	V_V_WT	0.25	13.964	1_V_V_WT	V_V_WT	18.7283705729968
1	715	5 Dark	V	V	WT	V_V_WT	0.234	13.94	1_V_V_WT	V_V_WT	18.5644321893714
1	716	5 Dark	V	V	WT	V_V_WT	0.223	14.171	1_V_V_WT	V_V_WT	18.4104934071028
1	717	5 Dark	V	V	WT	V_V_WT	0.214	13.988	1_V_V_WT	V_V_WT	18.2673492980109
1	718	5 Dark	V	V	WT	V_V_WT	0.242	14.036	1_V_V_WT	V_V_WT	18.1356062160355
1	719	5 Dark	V	V	WT	V_V_WT	0.163	14.096	1_V_V_WT	V_V_WT	18.015775800152
1	720	5 Dark	V	V	WT	V_V_WT	0.238	14.143	1_V_V_WT	V_V_WT	17.9081330623157
1	721	5 Dark	V	V	WT	V_V_WT	0.193	14.166	1_V_V_WT	V_V_WT	17.8126747863496
1	722	5 Dark	V	V	WT	V_V_WT	0.21	14.238	1_V_V_WT	V_V_WT	17.7291302953798
1	723	5 Dark	V	V	WT	V_V_WT	0.148	14.202	1_V_V_WT	V_V_WT	17.6570155295304
1	724	5 Dark	V	V	WT	V_V_WT	0.198	14.373	1_V_V_WT	V_V_WT	17.595804254661
1	725	5 Dark	V	V	WT	V_V_WT	0.209	14.198	1_V_V_WT	V_V_WT	17.5449702393673
1	726	5 Dark	V	V	WT	V_V_WT	0.246	13.891	1_V_V_WT	V_V_WT	17.5039872487586
1	727	5 Dark	V	V	WT	V_V_WT	0.178	13.699	1_V_V_WT	V_V_WT	17.4723072735834
1	728	5 Dark	V	V	WT	V_V_WT	0.182	13.877	1_V_V_WT	V_V_WT	17.449278385905
1	729	5 Dark	V	V	WT	V_V_WT	0.075	13.876	1_V_V_WT	V_V_WT	17.4341596333358
1	730	5 Dark	V	V	WT	V_V_WT	0.225	13.836	1_V_V_WT	V_V_WT	17.4261864706356
1	731	5 Dark	V	V	WT	V_V_WT	0.248	13.932	1_V_V_WT	V_V_WT	17.4245653252738
1	732	5 Dark	V	V	WT	V_V_WT	0.272	13.877	1_V_V_WT	V_V_WT	17.428488202315
1	733	5 Dark	V	V	WT	V_V_WT	0.11	13.828	1_V_V_WT	V_V_WT	17.4371522715074
1	734	5 Dark	V	V	WT	V_V_WT	0.323	13.874	1_V_V_WT	V_V_WT	17.449794030631
1	735	5 Dark	V	V	WT	V_V_WT	0.21	13.899	1_V_V_WT	V_V_WT	17.4657156822598
1	736	5 Dark	V	V	WT	V_V_WT	0.185	13.843	1_V_V_WT	V_V_WT	17.4842885535924
1	737	5 Dark	V	V	WT	V_V_WT	0.165	13.856	1_V_V_WT	V_V_WT	17.5049184714477
1	738	5 Dark	V	V	WT	V_V_WT	0.254	13.797	1_V_V_WT	V_V_WT	17.527091166287
1	739	5 Dark	V	V	WT	V_V_WT	0.238	13.76	1_V_V_WT	V_V_WT	17.5503123461101
1	740	5 Dark	V	V	WT	V_V_WT	0.199	13.735	1_V_V_WT	V_V_WT	17.5741116436725
1	741	5 Dark	V	V	WT	V_V_WT	0.138	13.608	1_V_V_WT	V_V_WT	17.5981384698717
1	742	5 Dark	V	V	WT	V_V_WT	0.174	13.65	1_V_V_WT	V_V_WT	17.6221860968382
1	743	5 Dark	V	V	WT	V_V_WT	0.371	13.583	1_V_V_WT	V_V_WT	17.6461891065599
1	744	5 Dark	V	V	WT	V_V_WT	0.22	13.635	1_V_V_WT	V_V_WT	17.6701963940313
1	745	5 Dark	V	V	WT	V_V_WT	0.167	13.724	1_V_V_WT	V_V_WT	17.694279520975
1	746	5 Dark	V	V	WT	V_V_WT	0.31	13.857	1_V_V_WT	V_V_WT	17.7185270673958
1	747	5 Dark	V	V	WT	V_V_WT	0.162	13.923	1_V_V_WT	V_V_WT	17.74309568765
1	748	5 Dark	V	V	WT	V_V_WT	0.237	13.825	1_V_V_WT	V_V_WT	17.7681707002447
1	749	5 Dark	V	V	WT	V_V_WT	0.259	13.936	1_V_V_WT	V_V_WT	17.7939840120816
1	750	5 Dark	V	V	WT	V_V_WT	0.3	13.846	1_V_V_WT	V_V_WT	17.8207791764061
1	751	5 Dark	V	V	WT	V_V_WT	0.259	13.991	1_V_V_WT	V_V_WT	17.8488023856486
1	752	5 Dark	V	V	WT	V_V_WT	0.31	14.153	1_V_V_WT	V_V_WT	17.8783100686088
1	753	5 Dark	V	V	WT	V_V_WT	0.231	14.394	1_V_V_WT	V_V_WT	17.9095600350039
1	754	5 Dark	V	V	WT	V_V_WT	0.376	14.552	1_V_V_WT	V_V_WT	17.942809778065
1	755	5 Dark	V	V	WT	V_V_WT	0.14	14.708	1_V_V_WT	V_V_WT	17.97830874346
1	756	5 Dark	V	V	WT	V_V_WT	0.189	14.706	1_V_V_WT	V_V_WT	18.0162641290936
1	757	5 Dark	V	V	WT	V_V_WT	0.172	14.714	1_V_V_WT	V_V_WT	18.0568232056704
1	758	5 Dark	V	V	WT	V_V_WT	0.363	14.894	1_V_V_WT	V_V_WT	18.100063591071
1	759	5 Dark	V	V	WT	V_V_WT	0.278	15.251	1_V_V_WT	V_V_WT	18.1459996288802
1	760	5 Dark	V	V	WT	V_V_WT	0.204	15.365	1_V_V_WT	V_V_WT	18.1946186652036
1	761	5 Dark	V	V	WT	V_V_WT	0.327	15.497	1_V_V_WT	V_V_WT	18.24585164578
1	762	5 Dark	V	V	WT	V_V_WT	0.198	15.529	1_V_V_WT	V_V_WT	18.2996154191203
1	763	5 Dark	V	V	WT	V_V_WT	0.24	15.651	1_V_V_WT	V_V_WT	18.3558268310248
1	764	5 Dark	V	V	WT	V_V_WT	0.228	15.592	1_V_V_WT	V_V_WT	18.4143908818687
1	765	5 Dark	V	V	WT	V_V_WT	0.272	15.755	1_V_V_WT	V_V_WT	18.4751547406142
1	766	5 Dark	V	V	WT	V_V_WT	0.277	15.952	1_V_V_WT	V_V_WT	18.537903194785
1	767	5 Dark	V	V	WT	V_V_WT	0.154	16.285	1_V_V_WT	V_V_WT	18.6023686923762
1	768	5 Dark	V	V	WT	V_V_WT	0.217	16.394	1_V_V_WT	V_V_WT	18.6682475150918
1	769	5 Dark	V	V	WT	V_V_WT	0.233	16.484	1_V_V_WT	V_V_WT	18.7352265399926
1	770	5 Dark	V	V	WT	V_V_WT	0.288	16.727	1_V_V_WT	V_V_WT	18.8029824186964
1	771	5 Dark	V	V	WT	V_V_WT	0.161	16.884	1_V_V_WT	V_V_WT	18.8711912148665
1	772	5 Dark	V	V	WT	V_V_WT	0.302	17.098	1_V_V_WT	V_V_WT	18.9395368672165
1	773	5 Dark	V	V	WT	V_V_WT	0.194	17.034	1_V_V_WT	V_V_WT	19.0077115261129
1	774	5 Dark	V	V	WT	V_V_WT	0.302	17.127	1_V_V_WT	V_V_WT	19.075432321429
1	775	5 Dark	V	V	WT	V_V_WT	0.323	17.212	1_V_V_WT	V_V_WT	19.1424324533975
1	776	5 Dark	V	V	WT	V_V_WT	0.356	17.154	1_V_V_WT	V_V_WT	19.208495666656
1	777	5 Dark	V	V	WT	V_V_WT	0.28	17.186	1_V_V_WT	V_V_WT	19.2734728238891
1	778	5 Dark	V	V	WT	V_V_WT	0.144	17.186	1_V_V_WT	V_V_WT	19.3372885160404
1	779	5 Dark	V	V	WT	V_V_WT	0.274	17.147	1_V_V_WT	V_V_WT	19.399932168179
1	780	5 Dark	V	V	WT	V_V_WT	0.148	17.052	1_V_V_WT	V_V_WT	19.4614200172545
1	781	5 Dark	V	V	WT	V_V_WT	0.338	16.977	1_V_V_WT	V_V_WT	19.5218230631426
1	782	5 Dark	V	V	WT	V_V_WT	0.372	16.939	1_V_V_WT	V_V_WT	19.5812259949292
1	783	5 Dark	V	V	WT	V_V_WT	0.389	16.979	1_V_V_WT	V_V_WT	19.6397135016342
1	784	5 Dark	V	V	WT	V_V_WT	0.356	16.93	1_V_V_WT	V_V_WT	19.6973815052218
1	785	5 Dark	V	V	WT	V_V_WT	0.365	17.12	1_V_V_WT	V_V_WT	19.7543708510923
1	786	5 Dark	V	V	WT	V_V_WT	0.244	17.185	1_V_V_WT	V_V_WT	19.8108336176157
1	787	5 Dark	V	V	WT	V_V_WT	0.186	17.352	1_V_V_WT	V_V_WT	19.8669288803483
1	788	5 Dark	V	V	WT	V_V_WT	0.362	17.333	1_V_V_WT	V_V_WT	19.9228437079981
1	789	5 Dark	V	V	WT	V_V_WT	0.432	17.334	1_V_V_WT	V_V_WT	19.9787721695194
1	790	5 Dark	V	V	WT	V_V_WT	0.339	17.397	1_V_V_WT	V_V_WT	20.0349100545471
1	791	5 Dark	V	V	WT	V_V_WT	0.38	17.213	1_V_V_WT	V_V_WT	20.0914599669803
1	792	5 Dark	V	V	WT	V_V_WT	0.304	17.331	1_V_V_WT	V_V_WT	20.1486259195695
1	793	5 Dark	V	V	WT	V_V_WT	0.232	17.289	1_V_V_WT	V_V_WT	20.2066083507002
1	794	5 Dark	V	V	WT	V_V_WT	0.264	17.262	1_V_V_WT	V_V_WT	20.2655886966084
1	795	5 Dark	V	V	WT	V_V_WT	0.373	17.438	1_V_V_WT	V_V_WT	20.3257247923435
1	796	5 Dark	V	V	WT	V_V_WT	0.382	17.438	1_V_V_WT	V_V_WT	20.3871694469238
1	797	5 Dark	V	V	WT	V_V_WT	0.498	17.622	1_V_V_WT	V_V_WT	20.4500669737173
1	798	5 Dark	V	V	WT	V_V_WT	0.363	17.79	1_V_V_WT	V_V_WT	20.5145185225279
1	799	5 Dark	V	V	WT	V_V_WT	0.328	17.802	1_V_V_WT	V_V_WT	20.5805704585077
1	800	5 Dark	V	V	WT	V_V_WT	0.442	17.869	1_V_V_WT	V_V_WT	20.648211950397
1	801	5 Dark	V	V	WT	V_V_WT	0.295	17.873	1_V_V_WT	V_V_WT	20.7173742698726
1	802	5 Dark	V	V	WT	V_V_WT	0.388	17.845	1_V_V_WT	V_V_WT	20.7879408899467
1	803	5 Dark	V	V	WT	V_V_WT	0.307	18.11	1_V_V_WT	V_V_WT	20.8597773818808
1	804	5 Dark	V	V	WT	V_V_WT	0.313	18.117	1_V_V_WT	V_V_WT	20.9327083725484
1	805	5 Dark	V	V	WT	V_V_WT	0.252	18.177	1_V_V_WT	V_V_WT	21.0065203538328
1	806	5 Dark	V	V	WT	V_V_WT	0.252	18.229	1_V_V_WT	V_V_WT	21.0809873809145
1	807	5 Dark	V	V	WT	V_V_WT	0.194	18.238	1_V_V_WT	V_V_WT	21.1558635285006
1	808	5 Dark	V	V	WT	V_V_WT	0.237	18.319	1_V_V_WT	V_V_WT	21.23089787507
1	809	5 Dark	V	V	WT	V_V_WT	0.22	18.267	1_V_V_WT	V_V_WT	21.3058395005731
1	810	5 Dark	V	V	WT	V_V_WT	0.205	18.45	1_V_V_WT	V_V_WT	21.3804385550045
1	811	5 Dark	V	V	WT	V_V_WT	0.184	18.332	1_V_V_WT	V_V_WT	21.4544494793065
1	812	5 Dark	V	V	WT	V_V_WT	0.272	18.427	1_V_V_WT	V_V_WT	21.5276318000619
1	813	5 Dark	V	V	WT	V_V_WT	0.271	18.373	1_V_V_WT	V_V_WT	21.5997664214803
1	814	5 Dark	V	V	WT	V_V_WT	0.327	18.417	1_V_V_WT	V_V_WT	21.6706659830516
1	815	5 Dark	V	V	WT	V_V_WT	0.33	18.456	1_V_V_WT	V_V_WT	21.7401816645893
1	816	5 Dark	V	V	WT	V_V_WT	0.254	18.697	1_V_V_WT	V_V_WT	21.8082088376136
1	817	5 Dark	V	V	WT	V_V_WT	0.339	18.756	1_V_V_WT	V_V_WT	21.8746827918389
1	818	5 Dark	V	V	WT	V_V_WT	0.344	18.887	1_V_V_WT	V_V_WT	21.9395558337089
1	819	5 Dark	V	V	WT	V_V_WT	0.279	18.954	1_V_V_WT	V_V_WT	22.0028247098162
1	820	5 Dark	V	V	WT	V_V_WT	0.267	19.054	1_V_V_WT	V_V_WT	22.0645306487292
1	821	5 Dark	V	V	WT	V_V_WT	0.143	19.009	1_V_V_WT	V_V_WT	22.124731998068
1	822	5 Dark	V	V	WT	V_V_WT	0.316	18.908	1_V_V_WT	V_V_WT	22.1835199779002
1	823	5 Dark	V	V	WT	V_V_WT	0.198	19.084	1_V_V_WT	V_V_WT	22.2410007135419
1	824	5 Dark	V	V	WT	V_V_WT	0.201	19.231	1_V_V_WT	V_V_WT	22.2973070724036
1	825	5 Dark	V	V	WT	V_V_WT	0.448	19.084	1_V_V_WT	V_V_WT	22.3525830848202
1	826	5 Dark	V	V	WT	V_V_WT	0.277	19.085	1_V_V_WT	V_V_WT	22.4069938612319
1	827	5 Dark	V	V	WT	V_V_WT	0.338	18.89	1_V_V_WT	V_V_WT	22.4607235334556
1	828	5 Dark	V	V	WT	V_V_WT	0.385	18.783	1_V_V_WT	V_V_WT	22.5139666661838
1	829	5 Dark	V	V	WT	V_V_WT	0.245	18.76	1_V_V_WT	V_V_WT	22.5669186107803
1	830	5 Dark	V	V	WT	V_V_WT	0.355	18.507	1_V_V_WT	V_V_WT	22.6197682049619
1	831	5 Dark	V	V	WT	V_V_WT	0.165	18.496	1_V_V_WT	V_V_WT	22.6726898664703
1	832	5 Dark	V	V	WT	V_V_WT	0.274	18.399	1_V_V_WT	V_V_WT	22.7258357013907
1	833	5 Dark	V	V	WT	V_V_WT	0.459	18.344	1_V_V_WT	V_V_WT	22.7793342619331
1	834	5 Dark	V	V	WT	V_V_WT	0.309	18.419	1_V_V_WT	V_V_WT	22.833309147328
1	835	5 Dark	V	V	WT	V_V_WT	0.383	18.511	1_V_V_WT	V_V_WT	22.8878762357755
1	836	5 Dark	V	V	WT	V_V_WT	0.408	18.556	1_V_V_WT	V_V_WT	22.9431205371515
1	837	5 Dark	V	V	WT	V_V_WT	0.289	18.783	1_V_V_WT	V_V_WT	22.9991107606311
1	838	5 Dark	V	V	WT	V_V_WT	0.225	18.876	1_V_V_WT	V_V_WT	23.0558726129041
1	839	5 Dark	V	V	WT	V_V_WT	0.222	18.921	1_V_V_WT	V_V_WT	23.1133800381137
1	840	5 Dark	V	V	WT	V_V_WT	0.331	19.203	1_V_V_WT	V_V_WT	23.171556149697
1	841	5 Dark	V	V	WT	V_V_WT	0.22	19.273	1_V_V_WT	V_V_WT	23.2302755991055
1	842	5 Dark	V	V	WT	V_V_WT	0.467	19.333	1_V_V_WT	V_V_WT	23.2893749557238
1	843	5 Dark	V	V	WT	V_V_WT	0.335	19.38	1_V_V_WT	V_V_WT	23.3486832990034
1	844	5 Dark	V	V	WT	V_V_WT	0.4	19.336	1_V_V_WT	V_V_WT	23.4080297075092
1	845	5 Dark	V	V	WT	V_V_WT	0.404	19.372	1_V_V_WT	V_V_WT	23.4672432602876
1	846	5 Dark	V	V	WT	V_V_WT	0.485	19.504	1_V_V_WT	V_V_WT	23.5261511742219
1	847	5 Dark	V	V	WT	V_V_WT	0.245	19.69	1_V_V_WT	V_V_WT	23.5845732235947
1	848	5 Dark	V	V	WT	V_V_WT	0.493	19.817	1_V_V_WT	V_V_WT	23.6423273199805
1	849	5 Dark	V	V	WT	V_V_WT	0.499	19.834	1_V_V_WT	V_V_WT	23.6992313763162
1	850	5 Dark	V	V	WT	V_V_WT	0.439	19.943	1_V_V_WT	V_V_WT	23.7551071747717
1	851	5 Dark	V	V	WT	V_V_WT	0.335	20.177	1_V_V_WT	V_V_WT	23.8097919779844
1	852	5 Dark	V	V	WT	V_V_WT	0.203	20.209	1_V_V_WT	V_V_WT	23.8631269193696
1	853	5 Dark	V	V	WT	V_V_WT	0.408	20.372	1_V_V_WT	V_V_WT	23.9149607148834
1	854	5 Dark	V	V	WT	V_V_WT	0.411	20.533	1_V_V_WT	V_V_WT	23.9651809622989
1	855	5 Dark	V	V	WT	V_V_WT	0.226	20.579	1_V_V_WT	V_V_WT	24.0137170543371
1	856	5 Dark	V	V	WT	V_V_WT	0.383	20.696	1_V_V_WT	V_V_WT	24.0605069362421
1	857	5 Dark	V	V	WT	V_V_WT	0.303	20.638	1_V_V_WT	V_V_WT	24.1054885537626
1	858	5 Dark	V	V	WT	V_V_WT	0.256	20.544	1_V_V_WT	V_V_WT	24.1486104361752
1	859	5 Dark	V	V	WT	V_V_WT	0.305	20.6	1_V_V_WT	V_V_WT	24.1898740094471
1	860	5 Dark	V	V	WT	V_V_WT	0.189	20.45	1_V_V_WT	V_V_WT	24.2293335518657
1	861	5 Dark	V	V	WT	V_V_WT	0.284	20.89	1_V_V_WT	V_V_WT	24.2670637885663
1	862	5 Dark	V	V	WT	V_V_WT	0.291	20.945	1_V_V_WT	V_V_WT	24.3031789659214
1	863	5 Dark	V	V	WT	V_V_WT	0.252	20.811	1_V_V_WT	V_V_WT	24.3378032097608
1	864	5 Dark	V	V	WT	V_V_WT	0.388	20.836	1_V_V_WT	V_V_WT	24.3710606466125
1	865	5 Dark	V	V	WT	V_V_WT	0.344	20.785	1_V_V_WT	V_V_WT	24.4030816656474
1	866	5 Dark	V	V	WT	V_V_WT	0.297	20.703	1_V_V_WT	V_V_WT	24.4340217113321
1	867	5 Dark	V	V	WT	V_V_WT	0.421	20.864	1_V_V_WT	V_V_WT	24.4640461493816
1	868	5 Dark	V	V	WT	V_V_WT	0.33	21.021	1_V_V_WT	V_V_WT	24.4933349853202
1	869	5 Dark	V	V	WT	V_V_WT	0.265	21.185	1_V_V_WT	V_V_WT	24.5220726855622
1	870	5 Dark	V	V	WT	V_V_WT	0.487	21.185	1_V_V_WT	V_V_WT	24.5504469291988
1	871	5 Dark	V	V	WT	V_V_WT	0.254	21.428	1_V_V_WT	V_V_WT	24.5786441488675
1	872	5 Dark	V	V	WT	V_V_WT	0.332	21.296	1_V_V_WT	V_V_WT	24.6068391885956
1	873	5 Dark	V	V	WT	V_V_WT	0.318	21.384	1_V_V_WT	V_V_WT	24.6351866555995
1	874	5 Dark	V	V	WT	V_V_WT	0.283	21.457	1_V_V_WT	V_V_WT	24.6638192585095
1	875	5 Dark	V	V	WT	V_V_WT	0.366	21.496	1_V_V_WT	V_V_WT	24.6928584002434
1	876	5 Dark	V	V	WT	V_V_WT	0.386	21.404	1_V_V_WT	V_V_WT	24.7223913432713
1	877	5 Dark	V	V	WT	V_V_WT	0.525	21.568	1_V_V_WT	V_V_WT	24.7524609500133
1	878	5 Dark	V	V	WT	V_V_WT	0.471	21.659	1_V_V_WT	V_V_WT	24.7830623993362
1	879	5 Dark	V	V	WT	V_V_WT	0.296	21.519	1_V_V_WT	V_V_WT	24.8141496410611
1	880	5 Dark	V	V	WT	V_V_WT	0.376	21.652	1_V_V_WT	V_V_WT	24.8456600348453
1	881	5 Dark	V	V	WT	V_V_WT	0.377	21.549	1_V_V_WT	V_V_WT	24.877497825647
1	882	5 Dark	V	V	WT	V_V_WT	0.348	21.647	1_V_V_WT	V_V_WT	24.9095516356729
1	883	5 Dark	V	V	WT	V_V_WT	0.361	21.715	1_V_V_WT	V_V_WT	24.9416741548392
1	884	5 Dark	V	V	WT	V_V_WT	0.362	21.724	1_V_V_WT	V_V_WT	24.9736844950765
1	885	5 Dark	V	V	WT	V_V_WT	0.494	21.865	1_V_V_WT	V_V_WT	25.0053907738009
1	886	5 Dark	V	V	WT	V_V_WT	0.394	21.786	1_V_V_WT	V_V_WT	25.036583358237
1	887	5 Dark	V	V	WT	V_V_WT	0.28	21.862	1_V_V_WT	V_V_WT	25.0670481809059
1	888	5 Dark	V	V	WT	V_V_WT	0.291	21.82	1_V_V_WT	V_V_WT	25.0965709082875
1	889	5 Dark	V	V	WT	V_V_WT	0.301	21.905	1_V_V_WT	V_V_WT	25.1249361594902
1	890	5 Dark	V	V	WT	V_V_WT	0.205	22.156	1_V_V_WT	V_V_WT	25.1519282905245
1	891	5 Dark	V	V	WT	V_V_WT	0.605	22.242	1_V_V_WT	V_V_WT	25.1773360478285
1	892	5 Dark	V	V	WT	V_V_WT	0.329	22.326	1_V_V_WT	V_V_WT	25.2009657463233
1	893	5 Dark	V	V	WT	V_V_WT	0.325	22.397	1_V_V_WT	V_V_WT	25.2226354350139
1	894	5 Dark	V	V	WT	V_V_WT	0.334	22.414	1_V_V_WT	V_V_WT	25.2422012220399
1	895	5 Dark	V	V	WT	V_V_WT	0.332	22.353	1_V_V_WT	V_V_WT	25.2595612952991
1	896	5 Dark	V	V	WT	V_V_WT	0.326	22.212	1_V_V_WT	V_V_WT	25.2746225269253
1	897	5 Dark	V	V	WT	V_V_WT	0.45	22.161	1_V_V_WT	V_V_WT	25.2872917876337
1	898	5 Dark	V	V	WT	V_V_WT	0.382	22.283	1_V_V_WT	V_V_WT	25.2974885446047
1	899	5 Dark	V	V	WT	V_V_WT	0.386	22.482	1_V_V_WT	V_V_WT	25.3051826388813
1	900	5 Dark	V	V	WT	V_V_WT	0.331	22.403	1_V_V_WT	V_V_WT	25.3103699267059
1	901	5 Dark	V	V	WT	V_V_WT	0.463	22.568	1_V_V_WT	V_V_WT	25.3130999355832
1	902	5 Dark	V	V	WT	V_V_WT	0.335	22.717	1_V_V_WT	V_V_WT	25.3134356125128
1	903	5 Dark	V	V	WT	V_V_WT	0.423	22.851	1_V_V_WT	V_V_WT	25.3114529087334
1	904	5 Dark	V	V	WT	V_V_WT	0.473	22.977	1_V_V_WT	V_V_WT	25.3072797887217
1	905	5 Dark	V	V	WT	V_V_WT	0.443	23.039	1_V_V_WT	V_V_WT	25.3010688507542
1	906	5 Dark	V	V	WT	V_V_WT	0.393	23.076	1_V_V_WT	V_V_WT	25.2930192214401
1	907	5 Dark	V	V	WT	V_V_WT	0.409	22.957	1_V_V_WT	V_V_WT	25.2833511278675
1	908	5 Dark	V	V	WT	V_V_WT	0.584	22.852	1_V_V_WT	V_V_WT	25.2723226819906
1	909	5 Dark	V	V	WT	V_V_WT	0.359	22.89	1_V_V_WT	V_V_WT	25.2602014652075
1	910	5 Dark	V	V	WT	V_V_WT	0.572	22.838	1_V_V_WT	V_V_WT	25.2472601691425
1	911	5 Dark	V	V	WT	V_V_WT	0.232	22.878	1_V_V_WT	V_V_WT	25.233791918579
1	912	5 Dark	V	V	WT	V_V_WT	0.301	22.94	1_V_V_WT	V_V_WT	25.2200949492514
1	913	5 Dark	V	V	WT	V_V_WT	0.476	22.945	1_V_V_WT	V_V_WT	25.2064675486699
1	914	5 Dark	V	V	WT	V_V_WT	0.42	22.934	1_V_V_WT	V_V_WT	25.1932082214811
1	915	5 Dark	V	V	WT	V_V_WT	0.367	22.724	1_V_V_WT	V_V_WT	25.1806122319082
1	916	5 Dark	V	V	WT	V_V_WT	0.304	22.686	1_V_V_WT	V_V_WT	25.1689616571392
1	917	5 Dark	V	V	WT	V_V_WT	0.379	22.746	1_V_V_WT	V_V_WT	25.158528931924
1	918	5 Dark	V	V	WT	V_V_WT	0.214	22.886	1_V_V_WT	V_V_WT	25.1495611023403
1	919	5 Dark	V	V	WT	V_V_WT	0.39	23.039	1_V_V_WT	V_V_WT	25.1422988651737
1	920	5 Dark	V	V	WT	V_V_WT	0.44	23.212	1_V_V_WT	V_V_WT	25.1369730204514
1	921	5 Dark	V	V	WT	V_V_WT	0.37	22.918	1_V_V_WT	V_V_WT	25.1337747754912
1	922	5 Dark	V	V	WT	V_V_WT	0.375	23.06	1_V_V_WT	V_V_WT	25.1328741135975
1	923	5 Dark	V	V	WT	V_V_WT	0.323	23.067	1_V_V_WT	V_V_WT	25.1343957079637
1	924	5 Dark	V	V	WT	V_V_WT	0.405	23.007	1_V_V_WT	V_V_WT	25.1384529048728
1	925	5 Dark	V	V	WT	V_V_WT	0.283	23.04	1_V_V_WT	V_V_WT	25.1451472549357
1	926	5 Dark	V	V	WT	V_V_WT	0.156	23.179	1_V_V_WT	V_V_WT	25.1545216382727
1	927	5 Dark	V	V	WT	V_V_WT	0.37	23.181	1_V_V_WT	V_V_WT	25.1665502537245
1	928	5 Dark	V	V	WT	V_V_WT	0.452	23.123	1_V_V_WT	V_V_WT	25.1811520391439
1	929	5 Dark	V	V	WT	V_V_WT	0.464	23.141	1_V_V_WT	V_V_WT	25.1982349873329
1	930	5 Dark	V	V	WT	V_V_WT	0.408	23.164	1_V_V_WT	V_V_WT	25.2176989799095
1	931	5 Dark	V	V	WT	V_V_WT	0.419	23.168	1_V_V_WT	V_V_WT	25.2394046128147
1	932	5 Dark	V	V	WT	V_V_WT	0.481	23.197	1_V_V_WT	V_V_WT	25.2631770091472
1	933	5 Dark	V	V	WT	V_V_WT	0.452	23.192	1_V_V_WT	V_V_WT	25.2888344515674
1	934	5 Dark	V	V	WT	V_V_WT	0.409	23.141	1_V_V_WT	V_V_WT	25.3161927822021
1	935	5 Dark	V	V	WT	V_V_WT	0.428	23.127	1_V_V_WT	V_V_WT	25.3450571824042
1	936	5 Dark	V	V	WT	V_V_WT	0.423	23.129	1_V_V_WT	V_V_WT	25.3752274744756
1	937	5 Dark	V	V	WT	V_V_WT	0.406	23.062	1_V_V_WT	V_V_WT	25.4065073107348
1	938	5 Dark	V	V	WT	V_V_WT	0.366	22.822	1_V_V_WT	V_V_WT	25.4387130904624
1	939	5 Dark	V	V	WT	V_V_WT	0.334	22.718	1_V_V_WT	V_V_WT	25.4716775594335
1	940	5 Dark	V	V	WT	V_V_WT	0.324	22.467	1_V_V_WT	V_V_WT	25.5052370149006
1	941	5 Dark	V	V	WT	V_V_WT	0.417	22.603	1_V_V_WT	V_V_WT	25.5392277549243
1	942	5 Dark	V	V	WT	V_V_WT	0.41	22.67	1_V_V_WT	V_V_WT	25.5734940344662
1	943	5 Dark	V	V	WT	V_V_WT	0.366	22.558	1_V_V_WT	V_V_WT	25.6079119406371
1	944	5 Dark	V	V	WT	V_V_WT	0.351	22.462	1_V_V_WT	V_V_WT	25.6423655172046
1	945	5 Dark	V	V	WT	V_V_WT	0.284	22.387	1_V_V_WT	V_V_WT	25.6767481770047
1	946	5 Dark	V	V	WT	V_V_WT	0.356	22.349	1_V_V_WT	V_V_WT	25.711000204021
1	947	5 Dark	V	V	WT	V_V_WT	0.34	22.25	1_V_V_WT	V_V_WT	25.7451180274968
1	948	5 Dark	V	V	WT	V_V_WT	0.431	22.295	1_V_V_WT	V_V_WT	25.7791442472906
1	949	5 Dark	V	V	WT	V_V_WT	0.454	22.231	1_V_V_WT	V_V_WT	25.8131306526892
1	950	5 Dark	V	V	WT	V_V_WT	0.378	22.211	1_V_V_WT	V_V_WT	25.847129035173
1	951	5 Dark	V	V	WT	V_V_WT	0.311	22.187	1_V_V_WT	V_V_WT	25.8811974685478
1	952	5 Dark	V	V	WT	V_V_WT	0.471	22.111	1_V_V_WT	V_V_WT	25.9154242721798
1	953	5 Dark	V	V	WT	V_V_WT	0.332	22.051	1_V_V_WT	V_V_WT	25.9499245108176
1	954	5 Dark	V	V	WT	V_V_WT	0.274	22.127	1_V_V_WT	V_V_WT	25.9848183620172
1	955	5 Dark	V	V	WT	V_V_WT	0.365	22.242	1_V_V_WT	V_V_WT	26.0202260049207
1	956	5 Dark	V	V	WT	V_V_WT	0.465	22.495	1_V_V_WT	V_V_WT	26.0562669986753
1	957	5 Dark	V	V	WT	V_V_WT	0.452	22.475	1_V_V_WT	V_V_WT	26.0930584256586
1	958	5 Dark	V	V	WT	V_V_WT	0.324	22.512	1_V_V_WT	V_V_WT	26.1307130385468
1	959	5 Dark	V	V	WT	V_V_WT	0.404	22.5	1_V_V_WT	V_V_WT	26.1693287437299
1	960	5 Dark	V	V	WT	V_V_WT	0.354	22.443	1_V_V_WT	V_V_WT	26.208999737499
1	961	5 Dark	V	V	WT	V_V_WT	0.467	22.398	1_V_V_WT	V_V_WT	26.2498202152552
1	962	5 Dark	V	V	WT	V_V_WT	0.364	22.109	1_V_V_WT	V_V_WT	26.2918752035586
1	963	5 Dark	V	V	WT	V_V_WT	0.418	21.963	1_V_V_WT	V_V_WT	26.3352130490661
1	964	5 Dark	V	V	WT	V_V_WT	0.422	21.989	1_V_V_WT	V_V_WT	26.3798729310029
1	965	5 Dark	V	V	WT	V_V_WT	0.429	21.977	1_V_V_WT	V_V_WT	26.4258822462539
1	966	5 Dark	V	V	WT	V_V_WT	0.395	21.815	1_V_V_WT	V_V_WT	26.4732212780308
1	967	5 Dark	V	V	WT	V_V_WT	0.342	21.742	1_V_V_WT	V_V_WT	26.5218460371998
1	968	5 Dark	V	V	WT	V_V_WT	0.344	21.774	1_V_V_WT	V_V_WT	26.5716625718536
1	969	5 Dark	V	V	WT	V_V_WT	0.255	21.795	1_V_V_WT	V_V_WT	26.6225521648749
1	970	5 Dark	V	V	WT	V_V_WT	0.321	21.966	1_V_V_WT	V_V_WT	26.6743470059376
1	971	5 Dark	V	V	WT	V_V_WT	0.368	21.761	1_V_V_WT	V_V_WT	26.7268670116706
1	972	5 Dark	V	V	WT	V_V_WT	0.368	21.73	1_V_V_WT	V_V_WT	26.7799218648341
1	973	5 Dark	V	V	WT	V_V_WT	0.364	21.673	1_V_V_WT	V_V_WT	26.8332711789858
1	974	5 Dark	V	V	WT	V_V_WT	0.324	21.594	1_V_V_WT	V_V_WT	26.8866277892233
1	975	5 Dark	V	V	WT	V_V_WT	0.292	21.766	1_V_V_WT	V_V_WT	26.9396953933008
1	976	5 Dark	V	V	WT	V_V_WT	0.266	21.861	1_V_V_WT	V_V_WT	26.9921728090792
1	977	5 Dark	V	V	WT	V_V_WT	0.28	21.867	1_V_V_WT	V_V_WT	27.0437393354601
1	978	5 Dark	V	V	WT	V_V_WT	0.259	21.918	1_V_V_WT	V_V_WT	27.094067861802
1	979	5 Dark	V	V	WT	V_V_WT	0.326	21.936	1_V_V_WT	V_V_WT	27.1428251610905
1	980	5 Dark	V	V	WT	V_V_WT	0.42	21.957	1_V_V_WT	V_V_WT	27.1896784017714
1	981	5 Dark	V	V	WT	V_V_WT	0.346	21.953	1_V_V_WT	V_V_WT	27.2343060483244
1	982	5 Dark	V	V	WT	V_V_WT	0.299	21.812	1_V_V_WT	V_V_WT	27.2764080856195
1	983	5 Dark	V	V	WT	V_V_WT	0.263	21.957	1_V_V_WT	V_V_WT	27.3157155482506
1	984	5 Dark	V	V	WT	V_V_WT	0.481	22.076	1_V_V_WT	V_V_WT	27.3519993672578
1	985	5 Dark	V	V	WT	V_V_WT	0.398	22.079	1_V_V_WT	V_V_WT	27.3850691754855
1	986	5 Dark	V	V	WT	V_V_WT	0.409	21.963	1_V_V_WT	V_V_WT	27.4147527529582
1	987	5 Dark	V	V	WT	V_V_WT	0.35	21.713	1_V_V_WT	V_V_WT	27.4409184323606
1	988	5 Dark	V	V	WT	V_V_WT	0.489	21.658	1_V_V_WT	V_V_WT	27.4634561079574
1	989	5 Dark	V	V	WT	V_V_WT	0.452	21.61	1_V_V_WT	V_V_WT	27.4823013665301
1	990	5 Dark	V	V	WT	V_V_WT	0.351	21.645	1_V_V_WT	V_V_WT	27.4974129736614
1	991	5 Dark	V	V	WT	V_V_WT	0.374	21.485	1_V_V_WT	V_V_WT	27.508808254716
1	992	5 Dark	V	V	WT	V_V_WT	0.192	21.48	1_V_V_WT	V_V_WT	27.5165735620851
1	993	5 Dark	V	V	WT	V_V_WT	0.306	21.39	1_V_V_WT	V_V_WT	27.5208511481272
1	994	5 Dark	V	V	WT	V_V_WT	0.435	21.32	1_V_V_WT	V_V_WT	27.5218038363127
1	995	5 Dark	V	V	WT	V_V_WT	0.416	21.26	1_V_V_WT	V_V_WT	27.5196407433245
1	996	5 Dark	V	V	WT	V_V_WT	0.261	21.39	1_V_V_WT	V_V_WT	27.5146210138869
1	997	5 Dark	V	V	WT	V_V_WT	0.333	21.359	1_V_V_WT	V_V_WT	27.5070461084527
1	998	5 Dark	V	V	WT	V_V_WT	0.398	21.456	1_V_V_WT	V_V_WT	27.4972471287397
1	999	5 Dark	V	V	WT	V_V_WT	0.355	21.561	1_V_V_WT	V_V_WT	27.4855608152129
1	1000	5 Dark	V	V	WT	V_V_WT	0.495	21.602	1_V_V_WT	V_V_WT	27.4723239097655
1	1001	5 Dark	V	V	WT	V_V_WT	0.212	21.622	1_V_V_WT	V_V_WT	27.4578731529683
1	1002	5 Dark	V	V	WT	V_V_WT	0.379	21.591	1_V_V_WT	V_V_WT	27.4425452870024
1	1003	5 Dark	V	V	WT	V_V_WT	0.309	21.578	1_V_V_WT	V_V_WT	27.4266770526466
1	1004	5 Dark	V	V	WT	V_V_WT	0.272	21.635	1_V_V_WT	V_V_WT	27.410605190955
1	1005	5 Dark	V	V	WT	V_V_WT	0.456	21.759	1_V_V_WT	V_V_WT	27.3946664434737
1	1006	5 Dark	V	V	WT	V_V_WT	0.451	21.748	1_V_V_WT	V_V_WT	27.3791895510909
1	1007	5 Dark	V	V	WT	V_V_WT	0.346	21.891	1_V_V_WT	V_V_WT	27.3644623251737
1	1008	5 Dark	V	V	WT	V_V_WT	0.482	21.966	1_V_V_WT	V_V_WT	27.3507192555924
1	1009	5 Dark	V	V	WT	V_V_WT	0.472	21.992	1_V_V_WT	V_V_WT	27.338147454589
1	1010	5 Dark	V	V	WT	V_V_WT	0.399	21.792	1_V_V_WT	V_V_WT	27.3269142303834
1	1011	5 Dark	V	V	WT	V_V_WT	0.307	21.833	1_V_V_WT	V_V_WT	27.3171360531558
1	1012	5 Dark	V	V	WT	V_V_WT	0.33	21.817	1_V_V_WT	V_V_WT	27.3088692553444
1	1013	5 Dark	V	V	WT	V_V_WT	0.477	21.729	1_V_V_WT	V_V_WT	27.3021124103724
1	1014	5 Dark	V	V	WT	V_V_WT	0.393	21.653	1_V_V_WT	V_V_WT	27.296810295566
1	1015	5 Dark	V	V	WT	V_V_WT	0.368	21.615	1_V_V_WT	V_V_WT	27.2928593092542
1	1016	5 Dark	V	V	WT	V_V_WT	0.349	21.528	1_V_V_WT	V_V_WT	27.2901198461181
1	1017	5 Dark	V	V	WT	V_V_WT	0.202	21.624	1_V_V_WT	V_V_WT	27.2884410912315
1	1018	5 Dark	V	V	WT	V_V_WT	0.269	21.483	1_V_V_WT	V_V_WT	27.2876552895627
1	1019	5 Dark	V	V	WT	V_V_WT	0.356	21.294	1_V_V_WT	V_V_WT	27.2875904528985
1	1020	5 Dark	V	V	WT	V_V_WT	0.389	21.364	1_V_V_WT	V_V_WT	27.2880745912384
1	1021	5 Dark	V	V	WT	V_V_WT	0.307	21.211	1_V_V_WT	V_V_WT	27.2889377105848
1	1022	5 Dark	V	V	WT	V_V_WT	0.359	21.304	1_V_V_WT	V_V_WT	27.2900177905546
1	1023	5 Dark	V	V	WT	V_V_WT	0.328	21.225	1_V_V_WT	V_V_WT	27.2911595533946
1	1024	5 Dark	V	V	WT	V_V_WT	0.352	21.173	1_V_V_WT	V_V_WT	27.2922325847505
1	1025	5 Dark	V	V	WT	V_V_WT	0.369	21.086	1_V_V_WT	V_V_WT	27.2931415204194
1	1026	5 Dark	V	V	WT	V_V_WT	0.525	21.053	1_V_V_WT	V_V_WT	27.2938240471199
1	1027	5 Dark	V	V	WT	V_V_WT	0.311	21.189	1_V_V_WT	V_V_WT	27.2942325154747
1	1028	5 Dark	V	V	WT	V_V_WT	0.441	21.084	1_V_V_WT	V_V_WT	27.2943587380539
1	1029	5 Dark	V	V	WT	V_V_WT	0.36	20.943	1_V_V_WT	V_V_WT	27.2942421487541
1	1030	5 Dark	V	V	WT	V_V_WT	0.362	20.799	1_V_V_WT	V_V_WT	27.2939613914817
1	1031	5 Dark	V	V	WT	V_V_WT	0.388	20.932	1_V_V_WT	V_V_WT	27.2936029161684
1	1032	5 Dark	V	V	WT	V_V_WT	0.337	20.758	1_V_V_WT	V_V_WT	27.293258683873
1	1033	5 Dark	V	V	WT	V_V_WT	0.351	21.01	1_V_V_WT	V_V_WT	27.2930469023419
1	1034	5 Dark	V	V	WT	V_V_WT	0.381	21.03	1_V_V_WT	V_V_WT	27.2931107202299
1	1035	5 Dark	V	V	WT	V_V_WT	0.416	20.936	1_V_V_WT	V_V_WT	27.2936088961851
1	1036	5 Dark	V	V	WT	V_V_WT	0.255	20.791	1_V_V_WT	V_V_WT	27.2947051741628
1	1037	5 Dark	V	V	WT	V_V_WT	0.423	20.758	1_V_V_WT	V_V_WT	27.2965597744931
1	1038	5 Dark	V	V	WT	V_V_WT	0.334	20.593	1_V_V_WT	V_V_WT	27.2993318236613
1	1039	5 Dark	V	V	WT	V_V_WT	0.352	20.362	1_V_V_WT	V_V_WT	27.3031728694028
1	1040	5 Dark	V	V	WT	V_V_WT	0.22	20.384	1_V_V_WT	V_V_WT	27.3082041483149
1	1041	5 Dark	V	V	WT	V_V_WT	0.387	20.502	1_V_V_WT	V_V_WT	27.3145393191649
1	1042	5 Dark	V	V	WT	V_V_WT	0.283	20.483	1_V_V_WT	V_V_WT	27.3222920404421
1	1043	5 Dark	V	V	WT	V_V_WT	0.175	20.497	1_V_V_WT	V_V_WT	27.3315601826554
1	1044	5 Dark	V	V	WT	V_V_WT	0.405	20.496	1_V_V_WT	V_V_WT	27.3423784648553
1	1045	5 Dark	V	V	WT	V_V_WT	0.36	20.476	1_V_V_WT	V_V_WT	27.3547470039651
1	1046	5 Dark	V	V	WT	V_V_WT	0.322	20.465	1_V_V_WT	V_V_WT	27.3685707717748
1	1047	5 Dark	V	V	WT	V_V_WT	0.446	20.573	1_V_V_WT	V_V_WT	27.3836563461319
1	1048	5 Dark	V	V	WT	V_V_WT	0.348	20.595	1_V_V_WT	V_V_WT	27.3997693755629
1	1049	5 Dark	V	V	WT	V_V_WT	0.263	20.553	1_V_V_WT	V_V_WT	27.4165703411198
1	1050	5 Dark	V	V	WT	V_V_WT	0.421	20.468	1_V_V_WT	V_V_WT	27.4336145239912
1	1051	5 Dark	V	V	WT	V_V_WT	0.221	20.472	1_V_V_WT	V_V_WT	27.4504162799889
1	1052	5 Dark	V	V	WT	V_V_WT	0.285	20.533	1_V_V_WT	V_V_WT	27.4663916954026
1	1053	5 Dark	V	V	WT	V_V_WT	0.227	20.454	1_V_V_WT	V_V_WT	27.4808448739985
1	1054	5 Dark	V	V	WT	V_V_WT	0.383	20.545	1_V_V_WT	V_V_WT	27.4929924176499
1	1055	5 Dark	V	V	WT	V_V_WT	0.329	20.596	1_V_V_WT	V_V_WT	27.5020337345017
1	1056	5 Dark	V	V	WT	V_V_WT	0.228	20.416	1_V_V_WT	V_V_WT	27.5071575536173
1	1057	5 Dark	V	V	WT	V_V_WT	0.469	20.435	1_V_V_WT	V_V_WT	27.5075018929296
1	1058	5 Dark	V	V	WT	V_V_WT	0.293	20.319	1_V_V_WT	V_V_WT	27.5021621087377
1	1059	5 Dark	V	V	WT	V_V_WT	0.214	20.312	1_V_V_WT	V_V_WT	27.490223423603
1	1060	5 Dark	V	V	WT	V_V_WT	0.351	20.358	1_V_V_WT	V_V_WT	27.4707625160837
1	1061	5 Dark	V	V	WT	V_V_WT	0.345	20.258	1_V_V_WT	V_V_WT	27.4428579557114
1	1062	5 Dark	V	V	WT	V_V_WT	0.205	20.346	1_V_V_WT	V_V_WT	27.4056044200798
1	1063	5 Dark	V	V	WT	V_V_WT	0.561	20.295	1_V_V_WT	V_V_WT	27.3581006135761
1	1064	5 Dark	V	V	WT	V_V_WT	0.292	20.264	1_V_V_WT	V_V_WT	27.2994581076797
1	1065	5 Dark	V	V	WT	V_V_WT	0.362	20.126	1_V_V_WT	V_V_WT	27.228839944304
1	1066	5 Dark	V	V	WT	V_V_WT	0.306	20.198	1_V_V_WT	V_V_WT	27.145439886032
1	1067	5 Dark	V	V	WT	V_V_WT	0.313	20.039	1_V_V_WT	V_V_WT	27.0485231149639
1	1068	5 Dark	V	V	WT	V_V_WT	0.317	20.016	1_V_V_WT	V_V_WT	26.937372667187
1	1069	5 Dark	V	V	WT	V_V_WT	0.241	20.06	1_V_V_WT	V_V_WT	26.8112945925691
1	1070	5 Dark	V	V	WT	V_V_WT	0.421	20.239	1_V_V_WT	V_V_WT	26.6697109498794
1	1071	5 Dark	V	V	WT	V_V_WT	0.425	20.217	1_V_V_WT	V_V_WT	26.5121870834401
1	1072	5 Dark	V	V	WT	V_V_WT	0.311	20.199	1_V_V_WT	V_V_WT	26.3384346046536
1	1073	5 Dark	V	V	WT	V_V_WT	0.491	20.391	1_V_V_WT	V_V_WT	26.148311658006
1	1074	5 Dark	V	V	WT	V_V_WT	0.392	20.34	1_V_V_WT	V_V_WT	25.9418204610404
1	1075	5 Dark	V	V	WT	V_V_WT	0.348	19.98	1_V_V_WT	V_V_WT	25.7191021968448
1	1076	5 Dark	V	V	WT	V_V_WT	0.338	19.758	1_V_V_WT	V_V_WT	25.480429394345
1	1077	5 Dark	V	V	WT	V_V_WT	0.31	19.5	1_V_V_WT	V_V_WT	25.2261960155063
1	1078	5 Dark	V	V	WT	V_V_WT	0.291	19.26	1_V_V_WT	V_V_WT	24.9568895055046
1	1079	5 Dark	V	V	WT	V_V_WT	0.314	19.113	1_V_V_WT	V_V_WT	24.6730291154519
1	1080	5 Dark	V	V	WT	V_V_WT	0.304	18.901	1_V_V_WT	V_V_WT	24.3751989755662
1	1081	5 Dark	V	V	WT	V_V_WT	0.311	18.744	1_V_V_WT	V_V_WT	24.06404817972
1	1082	5 Dark	V	V	WT	V_V_WT	0.42	18.555	1_V_V_WT	V_V_WT	23.7402742839426
1	1083	5 Dark	V	V	WT	V_V_WT	0.249	18.387	1_V_V_WT	V_V_WT	23.4046066317471
1	1084	5 Dark	V	V	WT	V_V_WT	0.443	18.067	1_V_V_WT	V_V_WT	23.0577900101641
1	1085	5 Dark	V	V	WT	V_V_WT	0.42	17.814	1_V_V_WT	V_V_WT	22.7005717437084
1	1086	5 Dark	V	V	WT	V_V_WT	0.345	17.664	1_V_V_WT	V_V_WT	22.3336942655917
1	1087	5 Dark	V	V	WT	V_V_WT	0.33	17.254	1_V_V_WT	V_V_WT	21.9578804353718
1	1088	5 Dark	V	V	WT	V_V_WT	0.325	16.979	1_V_V_WT	V_V_WT	21.5738396317589
1	1089	5 Dark	V	V	WT	V_V_WT	0.353	16.819	1_V_V_WT	V_V_WT	21.1822369744897
1	1090	5 Dark	V	V	WT	V_V_WT	0.408	16.495	1_V_V_WT	V_V_WT	20.7836785354689
1	1091	5 Dark	V	V	WT	V_V_WT	0.288	16.184	1_V_V_WT	V_V_WT	20.3787058507827
1	1092	5 Dark	V	V	WT	V_V_WT	0.425	15.992	1_V_V_WT	V_V_WT	19.9678043350158
1	1093	5 Dark	V	V	WT	V_V_WT	0.3	15.453	1_V_V_WT	V_V_WT	19.5514370480041
1	1094	5 Dark	V	V	WT	V_V_WT	0.35	15.17	1_V_V_WT	V_V_WT	19.1300126453887
1	1095	5 Dark	V	V	WT	V_V_WT	0.278	14.826	1_V_V_WT	V_V_WT	18.7038785897055
1	1096	5 Dark	V	V	WT	V_V_WT	0.327	14.524	1_V_V_WT	V_V_WT	18.2733280932351
1	1097	5 Dark	V	V	WT	V_V_WT	0.264	14.231	1_V_V_WT	V_V_WT	17.8386092155136
1	1098	5 Dark	V	V	WT	V_V_WT	0.311	13.922	1_V_V_WT	V_V_WT	17.3999394746574
1	1099	5 Dark	V	V	WT	V_V_WT	0.396	13.704	1_V_V_WT	V_V_WT	16.9575293069885
1	1100	5 Dark	V	V	WT	V_V_WT	0.399	13.288	1_V_V_WT	V_V_WT	16.5115837804501
1	1101	5 Dark	V	V	WT	V_V_WT	0.365	12.883	1_V_V_WT	V_V_WT	16.0623066221369
1	1102	5 Dark	V	V	WT	V_V_WT	0.265	12.575	1_V_V_WT	V_V_WT	15.6099076736185
1	1103	5 Dark	V	V	WT	V_V_WT	0.367	12.084	1_V_V_WT	V_V_WT	15.154621238952
1	1104	5 Dark	V	V	WT	V_V_WT	0.354	11.718	1_V_V_WT	V_V_WT	14.6966877379772
1	1105	5 Dark	V	V	WT	V_V_WT	0	11.384	1_V_V_WT	V_V_WT	14.2363606366992
1	1106	6 Light	V	V	WT	V_V_WT	0.1	11.05	1_V_V_WT	V_V_WT	13.7739455871416
1	1107	6 Light	V	V	WT	V_V_WT	0.188	10.751	1_V_V_WT	V_V_WT	13.3097778354623
1	1108	6 Light	V	V	WT	V_V_WT	0.108	10.464	1_V_V_WT	V_V_WT	12.8442588203329
1	1109	6 Light	V	V	WT	V_V_WT	0.116	10.18	1_V_V_WT	V_V_WT	12.3778251930458
1	1110	6 Light	V	V	WT	V_V_WT	0.209	9.879	1_V_V_WT	V_V_WT	11.9110073671327
1	1111	6 Light	V	V	WT	V_V_WT	0.064	9.574	1_V_V_WT	V_V_WT	11.444430843703
1	1112	6 Light	V	V	WT	V_V_WT	0.096	9.16	1_V_V_WT	V_V_WT	10.9787588797721
1	1113	6 Light	V	V	WT	V_V_WT	0.059	8.919	1_V_V_WT	V_V_WT	10.5147293416106
1	1114	6 Light	V	V	WT	V_V_WT	0.063	8.476	1_V_V_WT	V_V_WT	10.0531151685708
1	1115	6 Light	V	V	WT	V_V_WT	0.076	8.064	1_V_V_WT	V_V_WT	9.59475498369578
1	1116	6 Light	V	V	WT	V_V_WT	0.078	7.73	1_V_V_WT	V_V_WT	9.14050383137547
1	1117	6 Light	V	V	WT	V_V_WT	0.059	7.46	1_V_V_WT	V_V_WT	8.69121675529858
1	1118	6 Light	V	V	WT	V_V_WT	0.018	7.142	1_V_V_WT	V_V_WT	8.24775607541451
1	1119	6 Light	V	V	WT	V_V_WT	0.054	6.837	1_V_V_WT	V_V_WT	7.81101742392425
1	1120	6 Light	V	V	WT	V_V_WT	0.027	6.44	1_V_V_WT	V_V_WT	7.38192145879337
1	1121	6 Light	V	V	WT	V_V_WT	0.034	6.166	1_V_V_WT	V_V_WT	6.9613967055864
1	1122	6 Light	V	V	WT	V_V_WT	0.013	5.748	1_V_V_WT	V_V_WT	6.55036648617312
1	1123	6 Light	V	V	WT	V_V_WT	0.022	5.454	1_V_V_WT	V_V_WT	6.14972965490071
1	1124	6 Light	V	V	WT	V_V_WT	0.009	5.124	1_V_V_WT	V_V_WT	5.76037895032597
1	1125	6 Light	V	V	WT	V_V_WT	0.018	4.855	1_V_V_WT	V_V_WT	5.38320711060334
1	1126	6 Light	V	V	WT	V_V_WT	0.004	4.543	1_V_V_WT	V_V_WT	5.01910687310102
1	1127	6 Light	V	V	WT	V_V_WT	0.02	4.287	1_V_V_WT	V_V_WT	4.66894796364692
1	1128	6 Light	V	V	WT	V_V_WT	0.008	3.976	1_V_V_WT	V_V_WT	4.33350805831117
1	1129	6 Light	V	V	WT	V_V_WT	0.023	3.58	1_V_V_WT	V_V_WT	4.01351382949439
1	1130	6 Light	V	V	WT	V_V_WT	0.005	3.191	1_V_V_WT	V_V_WT	3.70955015738319
1	1131	6 Light	V	V	WT	V_V_WT	0.02	2.843	1_V_V_WT	V_V_WT	3.42202345831049
1	1132	6 Light	V	V	WT	V_V_WT	0.003	2.586	1_V_V_WT	V_V_WT	3.15115373585738
1	1133	6 Light	V	V	WT	V_V_WT	0	2.23	1_V_V_WT	V_V_WT	2.89700205721142
1	1134	6 Light	V	V	WT	V_V_WT	0.026	1.893	1_V_V_WT	V_V_WT	2.65959754307958
1	1135	6 Light	V	V	WT	V_V_WT	0.014	1.91	1_V_V_WT	V_V_WT	2.43893846254009
1	1136	6 Light	V	V	WT	V_V_WT	0.004	1.822	1_V_V_WT	V_V_WT	2.23487035625055
1	1137	6 Light	V	V	WT	V_V_WT	0.011	1.634	1_V_V_WT	V_V_WT	2.04706345042089
1	1138	6 Light	V	V	WT	V_V_WT	0.004	1.543	1_V_V_WT	V_V_WT	1.87502534113067
1	1139	6 Light	V	V	WT	V_V_WT	0.03	1.434	1_V_V_WT	V_V_WT	1.71811699104988
1	1140	6 Light	V	V	WT	V_V_WT	0.003	1.274	1_V_V_WT	V_V_WT	1.57557180542593
1	1141	6 Light	V	V	WT	V_V_WT	0.006	1.225	1_V_V_WT	V_V_WT	1.44651745067429
1	1142	6 Light	V	V	WT	V_V_WT	0.006	1.135	1_V_V_WT	V_V_WT	1.33000002401909
1	1143	6 Light	V	V	WT	V_V_WT	0.008	1.092	1_V_V_WT	V_V_WT	1.22501481591859
1	1144	6 Light	V	V	WT	V_V_WT	0	1.048	1_V_V_WT	V_V_WT	1.13054785390898
1	1145	6 Light	V	V	WT	V_V_WT	0.008	1.004	1_V_V_WT	V_V_WT	1.04559008255118
1	1146	6 Light	V	V	WT	V_V_WT	0.011	0.962	1_V_V_WT	V_V_WT	0.96916124487028
1	1147	6 Light	V	V	WT	V_V_WT	0.06	0.919	1_V_V_WT	V_V_WT	0.900338218101385
1	1148	6 Light	V	V	WT	V_V_WT	0.007	0.916	1_V_V_WT	V_V_WT	0.83826403220821
1	1149	6 Light	V	V	WT	V_V_WT	0.048	0.877	1_V_V_WT	V_V_WT	0.782095867945428
1	1150	6 Light	V	V	WT	V_V_WT	0.011	0.866	1_V_V_WT	V_V_WT	0.731017296460161
1	1151	6 Light	V	V	WT	V_V_WT	0.014	0.865	1_V_V_WT	V_V_WT	0.684347135580161
1	1152	6 Light	V	V	WT	V_V_WT	0.007	0.852	1_V_V_WT	V_V_WT	0.641581835691542
1	1153	6 Light	V	V	WT	V_V_WT	0.006	0.839	1_V_V_WT	V_V_WT	0.602412231768857
1	1154	6 Light	V	V	WT	V_V_WT	0.02	0.876	1_V_V_WT	V_V_WT	0.566700622758303
1	1155	6 Light	V	V	WT	V_V_WT	0.009	0.871	1_V_V_WT	V_V_WT	0.534344050957287
1	1156	6 Light	V	V	WT	V_V_WT	0.015	0.891	1_V_V_WT	V_V_WT	0.505239559377773
1	1157	6 Light	V	V	WT	V_V_WT	0.008	0.871	1_V_V_WT	V_V_WT	0.479284191373859
1	1158	6 Light	V	V	WT	V_V_WT	0	0.924	1_V_V_WT	V_V_WT	0.456412337009538
1	1159	6 Light	V	V	WT	V_V_WT	0	0.919	1_V_V_WT	V_V_WT	0.436743872863126
1	1160	6 Light	V	V	WT	V_V_WT	0.01	0.924	1_V_V_WT	V_V_WT	0.420614655895168
1	1161	6 Light	V	V	WT	V_V_WT	0.017	0.904	1_V_V_WT	V_V_WT	0.408533670047827
1	1162	6 Light	V	V	WT	V_V_WT	0.008	0.964	1_V_V_WT	V_V_WT	0.401044156437354
1	1163	6 Light	V	V	WT	V_V_WT	0.011	1.012	1_V_V_WT	V_V_WT	0.398689356066051
1	1164	6 Light	V	V	WT	V_V_WT	0.017	1.072	1_V_V_WT	V_V_WT	0.402034464219748
1	1165	6 Light	V	V	WT	V_V_WT	0.017	1.111	1_V_V_WT	V_V_WT	0.411732491865091
1	1166	6 Light	V	V	WT	V_V_WT	0.012	1.131	1_V_V_WT	V_V_WT	0.4284719811428
1	1167	6 Light	V	V	WT	V_V_WT	0	1.134	1_V_V_WT	V_V_WT	0.453004839622128
1	1168	6 Light	V	V	WT	V_V_WT	0.017	1.195	1_V_V_WT	V_V_WT	0.486137119749098
1	1169	6 Light	V	V	WT	V_V_WT	0.007	1.213	1_V_V_WT	V_V_WT	0.52870107072748
1	1170	6 Light	V	V	WT	V_V_WT	0.049	1.267	1_V_V_WT	V_V_WT	0.581526799350717
1	1171	6 Light	V	V	WT	V_V_WT	0.015	1.289	1_V_V_WT	V_V_WT	0.645423709406554
1	1172	6 Light	V	V	WT	V_V_WT	0.006	1.379	1_V_V_WT	V_V_WT	0.721196119952486
1	1173	6 Light	V	V	WT	V_V_WT	0.016	1.397	1_V_V_WT	V_V_WT	0.809629828330823
1	1174	6 Light	V	V	WT	V_V_WT	0.019	1.435	1_V_V_WT	V_V_WT	0.911414022168973
1	1175	6 Light	V	V	WT	V_V_WT	0.032	1.427	1_V_V_WT	V_V_WT	1.02710306056426
1	1176	6 Light	V	V	WT	V_V_WT	0.036	1.445	1_V_V_WT	V_V_WT	1.15712397993515
1	1177	6 Light	V	V	WT	V_V_WT	0.016	1.45	1_V_V_WT	V_V_WT	1.30187761853347
1	1178	6 Light	V	V	WT	V_V_WT	0.015	1.477	1_V_V_WT	V_V_WT	1.46176481494696
1	1179	6 Light	V	V	WT	V_V_WT	0.015	1.446	1_V_V_WT	V_V_WT	1.6371495609638
1	1180	6 Light	V	V	WT	V_V_WT	0.016	1.459	1_V_V_WT	V_V_WT	1.82824847170864
1	1181	6 Light	V	V	WT	V_V_WT	0.033	1.455	1_V_V_WT	V_V_WT	2.03524131642714
1	1182	6 Light	V	V	WT	V_V_WT	0	1.48	1_V_V_WT	V_V_WT	2.25826793771012
1	1183	6 Light	V	V	WT	V_V_WT	0.009	1.557	1_V_V_WT	V_V_WT	2.49730847249748
1	1184	6 Light	V	V	WT	V_V_WT	0.046	1.553	1_V_V_WT	V_V_WT	2.75226363409231
1	1185	6 Light	V	V	WT	V_V_WT	0.013	1.629	1_V_V_WT	V_V_WT	3.02287615702691
1	1186	6 Light	V	V	WT	V_V_WT	0.024	1.65	1_V_V_WT	V_V_WT	3.30884927778705
1	1187	6 Light	V	V	WT	V_V_WT	0	1.642	1_V_V_WT	V_V_WT	3.60988623428618
1	1188	6 Light	V	V	WT	V_V_WT	0.061	2.214	1_V_V_WT	V_V_WT	3.92565709710652
1	1189	6 Light	V	V	WT	V_V_WT	0.018	2.81	1_V_V_WT	V_V_WT	4.25569926898908
1	1190	6 Light	V	V	WT	V_V_WT	0.01	3.041	1_V_V_WT	V_V_WT	4.59948923820284
1	1191	6 Light	V	V	WT	V_V_WT	0	3.541	1_V_V_WT	V_V_WT	4.95636790059425
1	1192	6 Light	V	V	WT	V_V_WT	0.063	3.913	1_V_V_WT	V_V_WT	5.32552873829035
1	1193	6 Light	V	V	WT	V_V_WT	0.048	4.345	1_V_V_WT	V_V_WT	5.70603794864884
1	1194	6 Light	V	V	WT	V_V_WT	0.086	4.687	1_V_V_WT	V_V_WT	6.0968555679808
1	1195	6 Light	V	V	WT	V_V_WT	0.053	5.102	1_V_V_WT	V_V_WT	6.49685724433986
1	1196	6 Light	V	V	WT	V_V_WT	0.024	5.477	1_V_V_WT	V_V_WT	6.90485628580132
1	1197	6 Light	V	V	WT	V_V_WT	0.014	5.859	1_V_V_WT	V_V_WT	7.31962562841493
1	1198	6 Light	V	V	WT	V_V_WT	0.065	6.272	1_V_V_WT	V_V_WT	7.73991937499527
1	1199	6 Light	V	V	WT	V_V_WT	0.048	6.57	1_V_V_WT	V_V_WT	8.1644935785778
1	1200	6 Light	V	V	WT	V_V_WT	0.057	6.802	1_V_V_WT	V_V_WT	8.5921259909538
1	1201	6 Light	V	V	WT	V_V_WT	0.028	7.121	1_V_V_WT	V_V_WT	9.02163452449299
1	1202	6 Light	V	V	WT	V_V_WT	0.096	7.385	1_V_V_WT	V_V_WT	9.4518821095434
1	1203	6 Light	V	V	WT	V_V_WT	0.026	7.633	1_V_V_WT	V_V_WT	9.88174124818305
1	1204	6 Light	V	V	WT	V_V_WT	0.038	7.878	1_V_V_WT	V_V_WT	10.3100844412593
1	1205	6 Light	V	V	WT	V_V_WT	0	8.03	1_V_V_WT	V_V_WT	10.7358022886656
1	1206	6 Light	V	V	WT	V_V_WT	0.029	8.217	1_V_V_WT	V_V_WT	11.1578772540988
1	1207	6 Light	V	V	WT	V_V_WT	0.065	8.42	1_V_V_WT	V_V_WT	11.575387775229
1	1208	6 Light	V	V	WT	V_V_WT	0.034	8.642	1_V_V_WT	V_V_WT	11.9874317571676
1	1209	6 Light	V	V	WT	V_V_WT	0.017	8.893	1_V_V_WT	V_V_WT	12.3931288296515
1	1210	6 Light	V	V	WT	V_V_WT	0.024	9.246	1_V_V_WT	V_V_WT	12.7917074001239
1	1211	6 Light	V	V	WT	V_V_WT	0.01	9.464	1_V_V_WT	V_V_WT	13.1825051549765
1	1212	6 Light	V	V	WT	V_V_WT	0.032	9.74	1_V_V_WT	V_V_WT	13.5649031176385
1	1213	6 Light	V	V	WT	V_V_WT	0.083	10.054	1_V_V_WT	V_V_WT	13.9383681041628
1	1214	6 Light	V	V	WT	V_V_WT	0.016	10.271	1_V_V_WT	V_V_WT	14.3023883785398
1	1215	6 Light	V	V	WT	V_V_WT	0.085	10.483	1_V_V_WT	V_V_WT	14.6564714499737
1	1216	6 Light	V	V	WT	V_V_WT	0.036	10.692	1_V_V_WT	V_V_WT	15.0002200279563
1	1217	6 Light	V	V	WT	V_V_WT	0	10.895	1_V_V_WT	V_V_WT	15.3333460197621
1	1218	7 Dark	V	V	WT	V_V_WT	0.572	11.064	1_V_V_WT	V_V_WT	15.6556478969708
1	1219	7 Dark	V	V	WT	V_V_WT	0.596	11.189	1_V_V_WT	V_V_WT	15.9669412195378
1	1220	7 Dark	V	V	WT	V_V_WT	0.241	11.298	1_V_V_WT	V_V_WT	16.2670415471111
1	1221	7 Dark	V	V	WT	V_V_WT	0.517	11.518	1_V_V_WT	V_V_WT	16.555764438403
1	1222	7 Dark	V	V	WT	V_V_WT	0.38	11.634	1_V_V_WT	V_V_WT	16.832925453247
1	1223	7 Dark	V	V	WT	V_V_WT	0.443	11.794	1_V_V_WT	V_V_WT	17.098340151243
1	1224	7 Dark	V	V	WT	V_V_WT	0.359	11.801	1_V_V_WT	V_V_WT	17.3518240914755
1	1225	7 Dark	V	V	WT	V_V_WT	0.432	12.021	1_V_V_WT	V_V_WT	17.5931928334336
1	1226	7 Dark	V	V	WT	V_V_WT	0.387	12.194	1_V_V_WT	V_V_WT	17.8222619362868
1	1227	7 Dark	V	V	WT	V_V_WT	0.382	12.418	1_V_V_WT	V_V_WT	18.0388469597464
1	1228	7 Dark	V	V	WT	V_V_WT	0.43	12.647	1_V_V_WT	V_V_WT	18.2427634631607
1	1229	7 Dark	V	V	WT	V_V_WT	0.305	12.77	1_V_V_WT	V_V_WT	18.4338270058014
1	1230	7 Dark	V	V	WT	V_V_WT	0.281	12.902	1_V_V_WT	V_V_WT	18.6118531471603
1	1231	7 Dark	V	V	WT	V_V_WT	0.334	12.99	1_V_V_WT	V_V_WT	18.776657446461
1	1232	7 Dark	V	V	WT	V_V_WT	0.27	13.122	1_V_V_WT	V_V_WT	18.9280554635471
1	1233	7 Dark	V	V	WT	V_V_WT	0.264	13.227	1_V_V_WT	V_V_WT	19.0658660426274
1	1234	7 Dark	V	V	WT	V_V_WT	0.264	13.303	1_V_V_WT	V_V_WT	19.1899249318727
1	1235	7 Dark	V	V	WT	V_V_WT	0.184	13.419	1_V_V_WT	V_V_WT	19.3000862090593
1	1236	7 Dark	V	V	WT	V_V_WT	0.223	13.673	1_V_V_WT	V_V_WT	19.3962132042407
1	1237	7 Dark	V	V	WT	V_V_WT	0.219	13.905	1_V_V_WT	V_V_WT	19.4781979306478
1	1238	7 Dark	V	V	WT	V_V_WT	0.237	14.09	1_V_V_WT	V_V_WT	19.5459647646446
1	1239	7 Dark	V	V	WT	V_V_WT	0.266	14.403	1_V_V_WT	V_V_WT	19.5994545522381
1	1240	7 Dark	V	V	WT	V_V_WT	0.369	14.536	1_V_V_WT	V_V_WT	19.6386471448378
1	1241	7 Dark	V	V	WT	V_V_WT	0.251	14.722	1_V_V_WT	V_V_WT	19.6635454182038
1	1242	7 Dark	V	V	WT	V_V_WT	0.276	14.863	1_V_V_WT	V_V_WT	19.6742053362306
1	1243	7 Dark	V	V	WT	V_V_WT	0.323	14.893	1_V_V_WT	V_V_WT	19.6706961331372
1	1244	7 Dark	V	V	WT	V_V_WT	0.263	15.089	1_V_V_WT	V_V_WT	19.6530870438594
1	1245	7 Dark	V	V	WT	V_V_WT	0.225	15.19	1_V_V_WT	V_V_WT	19.6214674073361
1	1246	7 Dark	V	V	WT	V_V_WT	0.233	15.288	1_V_V_WT	V_V_WT	19.5760284128092
1	1247	7 Dark	V	V	WT	V_V_WT	0.203	15.385	1_V_V_WT	V_V_WT	19.517089628577
1	1248	7 Dark	V	V	WT	V_V_WT	0.23	15.058	1_V_V_WT	V_V_WT	19.4451054280724
1	1249	7 Dark	V	V	WT	V_V_WT	0.143	14.662	1_V_V_WT	V_V_WT	19.3606695985881
1	1250	7 Dark	V	V	WT	V_V_WT	0.119	14.652	1_V_V_WT	V_V_WT	19.2645178933304
1	1251	7 Dark	V	V	WT	V_V_WT	0.22	14.348	1_V_V_WT	V_V_WT	19.1575049158978
1	1252	7 Dark	V	V	WT	V_V_WT	0.179	14.218	1_V_V_WT	V_V_WT	19.0405090510239
1	1253	7 Dark	V	V	WT	V_V_WT	0.208	13.971	1_V_V_WT	V_V_WT	18.9144302483634
1	1254	7 Dark	V	V	WT	V_V_WT	0.093	14.006	1_V_V_WT	V_V_WT	18.7802547256955
1	1255	7 Dark	V	V	WT	V_V_WT	0.273	13.693	1_V_V_WT	V_V_WT	18.6390083083976
1	1256	7 Dark	V	V	WT	V_V_WT	0.197	13.591	1_V_V_WT	V_V_WT	18.4918046677029
1	1257	7 Dark	V	V	WT	V_V_WT	0.238	13.533	1_V_V_WT	V_V_WT	18.3398511483674
1	1258	7 Dark	V	V	WT	V_V_WT	0.294	13.419	1_V_V_WT	V_V_WT	18.1844323176873
1	1259	7 Dark	V	V	WT	V_V_WT	0.171	13.331	1_V_V_WT	V_V_WT	18.0268914389785
1	1260	7 Dark	V	V	WT	V_V_WT	0.189	13.41	1_V_V_WT	V_V_WT	17.8686101281897
1	1261	7 Dark	V	V	WT	V_V_WT	0.116	13.257	1_V_V_WT	V_V_WT	17.7109865223122
1	1262	7 Dark	V	V	WT	V_V_WT	0.228	13.309	1_V_V_WT	V_V_WT	17.5554173337561
1	1263	7 Dark	V	V	WT	V_V_WT	0.131	13.483	1_V_V_WT	V_V_WT	17.4032982229795
1	1264	7 Dark	V	V	WT	V_V_WT	0.114	13.478	1_V_V_WT	V_V_WT	17.2560248510205
1	1265	7 Dark	V	V	WT	V_V_WT	0.116	13.637	1_V_V_WT	V_V_WT	17.1149760542049
1	1266	7 Dark	V	V	WT	V_V_WT	0.283	13.749	1_V_V_WT	V_V_WT	16.9814428754517
1	1267	7 Dark	V	V	WT	V_V_WT	0.297	13.888	1_V_V_WT	V_V_WT	16.8565936166605
1	1268	7 Dark	V	V	WT	V_V_WT	0.219	13.953	1_V_V_WT	V_V_WT	16.7414804011459
1	1269	7 Dark	V	V	WT	V_V_WT	0.33	14.016	1_V_V_WT	V_V_WT	16.6371016821488
1	1270	7 Dark	V	V	WT	V_V_WT	0.157	13.855	1_V_V_WT	V_V_WT	16.5443369172406
1	1271	7 Dark	V	V	WT	V_V_WT	0.196	13.83	1_V_V_WT	V_V_WT	16.4640358153966
1	1272	7 Dark	V	V	WT	V_V_WT	0.173	13.732	1_V_V_WT	V_V_WT	16.3970129537362
1	1273	7 Dark	V	V	WT	V_V_WT	0.113	13.585	1_V_V_WT	V_V_WT	16.3439065402266
1	1274	7 Dark	V	V	WT	V_V_WT	0.212	13.551	1_V_V_WT	V_V_WT	16.3051403360816
1	1275	7 Dark	V	V	WT	V_V_WT	0.186	13.476	1_V_V_WT	V_V_WT	16.2809230421857
1	1276	7 Dark	V	V	WT	V_V_WT	0.134	13.455	1_V_V_WT	V_V_WT	16.2712513841256
1	1277	7 Dark	V	V	WT	V_V_WT	0.097	13.45	1_V_V_WT	V_V_WT	16.2759169092261
1	1278	7 Dark	V	V	WT	V_V_WT	0.245	13.407	1_V_V_WT	V_V_WT	16.294516406809
1	1279	7 Dark	V	V	WT	V_V_WT	0.2	13.433	1_V_V_WT	V_V_WT	16.326465777118
1	1280	7 Dark	V	V	WT	V_V_WT	0.231	13.525	1_V_V_WT	V_V_WT	16.3710170945303
1	1281	7 Dark	V	V	WT	V_V_WT	0.213	13.523	1_V_V_WT	V_V_WT	16.427278535727
1	1282	7 Dark	V	V	WT	V_V_WT	0.25	13.568	1_V_V_WT	V_V_WT	16.4942367742144
1	1283	7 Dark	V	V	WT	V_V_WT	0.196	13.545	1_V_V_WT	V_V_WT	16.5707813973893
1	1284	7 Dark	V	V	WT	V_V_WT	0.394	13.702	1_V_V_WT	V_V_WT	16.6557308492944
1	1285	7 Dark	V	V	WT	V_V_WT	0.119	13.615	1_V_V_WT	V_V_WT	16.7478593873982
1	1286	7 Dark	V	V	WT	V_V_WT	0.285	13.637	1_V_V_WT	V_V_WT	16.8459245137168
1	1287	7 Dark	V	V	WT	V_V_WT	0.324	13.641	1_V_V_WT	V_V_WT	16.9486943538966
1	1288	7 Dark	V	V	WT	V_V_WT	0.316	13.527	1_V_V_WT	V_V_WT	17.0549638935289
1	1289	7 Dark	V	V	WT	V_V_WT	0.217	13.589	1_V_V_WT	V_V_WT	17.1635490089403
1	1290	7 Dark	V	V	WT	V_V_WT	0.36	13.569	1_V_V_WT	V_V_WT	17.2733424185175
1	1291	7 Dark	V	V	WT	V_V_WT	0.181	13.667	1_V_V_WT	V_V_WT	17.3833465400568
1	1292	7 Dark	V	V	WT	V_V_WT	0.322	13.592	1_V_V_WT	V_V_WT	17.492668879655
1	1293	7 Dark	V	V	WT	V_V_WT	0.438	13.627	1_V_V_WT	V_V_WT	17.6004386270729
1	1294	7 Dark	V	V	WT	V_V_WT	0.259	13.659	1_V_V_WT	V_V_WT	17.7057849723322
1	1295	7 Dark	V	V	WT	V_V_WT	0.343	13.741	1_V_V_WT	V_V_WT	17.8078673838591
1	1296	7 Dark	V	V	WT	V_V_WT	0.335	13.632	1_V_V_WT	V_V_WT	17.9059975064644
1	1297	7 Dark	V	V	WT	V_V_WT	0.358	13.641	1_V_V_WT	V_V_WT	17.9996727647228
1	1298	7 Dark	V	V	WT	V_V_WT	0.302	13.726	1_V_V_WT	V_V_WT	18.0885774852926
1	1299	7 Dark	V	V	WT	V_V_WT	0.329	13.571	1_V_V_WT	V_V_WT	18.1725804458674
1	1300	7 Dark	V	V	WT	V_V_WT	0.208	13.635	1_V_V_WT	V_V_WT	18.2517289433946
1	1301	7 Dark	V	V	WT	V_V_WT	0.226	13.781	1_V_V_WT	V_V_WT	18.3262395626465
1	1302	7 Dark	V	V	WT	V_V_WT	0.178	13.911	1_V_V_WT	V_V_WT	18.3964859158138
1	1303	7 Dark	V	V	WT	V_V_WT	0.176	14.113	1_V_V_WT	V_V_WT	18.4629628373982
1	1304	7 Dark	V	V	WT	V_V_WT	0.229	14.024	1_V_V_WT	V_V_WT	18.5261889051841
1	1305	7 Dark	V	V	WT	V_V_WT	0.15	14.279	1_V_V_WT	V_V_WT	18.5866826979963
1	1306	7 Dark	V	V	WT	V_V_WT	0.212	14.382	1_V_V_WT	V_V_WT	18.6449627936129
1	1307	7 Dark	V	V	WT	V_V_WT	0.198	14.644	1_V_V_WT	V_V_WT	18.7015477702593
1	1308	7 Dark	V	V	WT	V_V_WT	0.187	14.718	1_V_V_WT	V_V_WT	18.7569596312326
1	1309	7 Dark	V	V	WT	V_V_WT	0.169	14.774	1_V_V_WT	V_V_WT	18.811734078994
1	1310	7 Dark	V	V	WT	V_V_WT	0.211	14.857	1_V_V_WT	V_V_WT	18.8664102412738
1	1311	7 Dark	V	V	WT	V_V_WT	0.218	15.025	1_V_V_WT	V_V_WT	18.9215205567652
1	1312	7 Dark	V	V	WT	V_V_WT	0.224	15.005	1_V_V_WT	V_V_WT	18.9775611473188
1	1313	7 Dark	V	V	WT	V_V_WT	0.185	15.155	1_V_V_WT	V_V_WT	19.0349711202415
1	1314	7 Dark	V	V	WT	V_V_WT	0.25	15.115	1_V_V_WT	V_V_WT	19.094131705948
1	1315	7 Dark	V	V	WT	V_V_WT	0.186	15.294	1_V_V_WT	V_V_WT	19.1553961824707
1	1316	7 Dark	V	V	WT	V_V_WT	0.219	15.304	1_V_V_WT	V_V_WT	19.2190372473059
1	1317	7 Dark	V	V	WT	V_V_WT	0.242	15.202	1_V_V_WT	V_V_WT	19.2852255593
1	1318	7 Dark	V	V	WT	V_V_WT	0.18	15.272	1_V_V_WT	V_V_WT	19.3540434171078
1	1319	7 Dark	V	V	WT	V_V_WT	0.233	15.293	1_V_V_WT	V_V_WT	19.4255374520642
1	1320	7 Dark	V	V	WT	V_V_WT	0.169	15.446	1_V_V_WT	V_V_WT	19.4996657266077
1	1321	7 Dark	V	V	WT	V_V_WT	0.214	15.65	1_V_V_WT	V_V_WT	19.5762836666499
1	1322	7 Dark	V	V	WT	V_V_WT	0.153	15.609	1_V_V_WT	V_V_WT	19.6551651936861
1	1323	7 Dark	V	V	WT	V_V_WT	0.166	15.504	1_V_V_WT	V_V_WT	19.7360553478787
1	1324	7 Dark	V	V	WT	V_V_WT	0.146	15.54	1_V_V_WT	V_V_WT	19.8186372517254
1	1325	7 Dark	V	V	WT	V_V_WT	0.198	15.752	1_V_V_WT	V_V_WT	19.9025299447936
1	1326	7 Dark	V	V	WT	V_V_WT	0.174	15.709	1_V_V_WT	V_V_WT	19.9873021199884
1	1327	7 Dark	V	V	WT	V_V_WT	0.306	15.648	1_V_V_WT	V_V_WT	20.072490199789
1	1328	7 Dark	V	V	WT	V_V_WT	0.304	15.623	1_V_V_WT	V_V_WT	20.1576246434949
1	1329	7 Dark	V	V	WT	V_V_WT	0.175	15.549	1_V_V_WT	V_V_WT	20.2422375544375
1	1330	7 Dark	V	V	WT	V_V_WT	0.221	15.588	1_V_V_WT	V_V_WT	20.3258716536382
1	1331	7 Dark	V	V	WT	V_V_WT	0.342	15.741	1_V_V_WT	V_V_WT	20.4080874630444
1	1332	7 Dark	V	V	WT	V_V_WT	0.303	15.911	1_V_V_WT	V_V_WT	20.4884577892422
1	1333	7 Dark	V	V	WT	V_V_WT	0.315	16.18	1_V_V_WT	V_V_WT	20.566598381338
1	1334	7 Dark	V	V	WT	V_V_WT	0.123	16.404	1_V_V_WT	V_V_WT	20.642184385298
1	1335	7 Dark	V	V	WT	V_V_WT	0.441	16.645	1_V_V_WT	V_V_WT	20.714958620035
1	1336	7 Dark	V	V	WT	V_V_WT	0.237	16.8	1_V_V_WT	V_V_WT	20.7847247143332
1	1337	7 Dark	V	V	WT	V_V_WT	0.359	17.075	1_V_V_WT	V_V_WT	20.8513119812156
1	1338	7 Dark	V	V	WT	V_V_WT	0.319	17.355	1_V_V_WT	V_V_WT	20.9146162200216
1	1339	7 Dark	V	V	WT	V_V_WT	0.256	17.657	1_V_V_WT	V_V_WT	20.9746122090632
1	1340	7 Dark	V	V	WT	V_V_WT	0.314	17.882	1_V_V_WT	V_V_WT	21.0313509806969
1	1341	7 Dark	V	V	WT	V_V_WT	0.381	18.116	1_V_V_WT	V_V_WT	21.0849441831097
1	1342	7 Dark	V	V	WT	V_V_WT	0.23	18.297	1_V_V_WT	V_V_WT	21.1355248846006
1	1343	7 Dark	V	V	WT	V_V_WT	0.346	18.403	1_V_V_WT	V_V_WT	21.1832639854986
1	1344	7 Dark	V	V	WT	V_V_WT	0.354	18.565	1_V_V_WT	V_V_WT	21.2283478925749
1	1345	7 Dark	V	V	WT	V_V_WT	0.298	18.855	1_V_V_WT	V_V_WT	21.2709913380216
1	1346	7 Dark	V	V	WT	V_V_WT	0.295	19.056	1_V_V_WT	V_V_WT	21.3114337454123
1	1347	7 Dark	V	V	WT	V_V_WT	0.222	19.197	1_V_V_WT	V_V_WT	21.3499271927892
1	1348	7 Dark	V	V	WT	V_V_WT	0.386	19.367	1_V_V_WT	V_V_WT	21.386724011532
1	1349	7 Dark	V	V	WT	V_V_WT	0.238	19.542	1_V_V_WT	V_V_WT	21.4220690266962
1	1350	7 Dark	V	V	WT	V_V_WT	0.513	19.954	1_V_V_WT	V_V_WT	21.4561996266549
1	1351	7 Dark	V	V	WT	V_V_WT	0.385	20.203	1_V_V_WT	V_V_WT	21.4893237919452
1	1352	7 Dark	V	V	WT	V_V_WT	0.281	20.455	1_V_V_WT	V_V_WT	21.5216152890975
1	1353	7 Dark	V	V	WT	V_V_WT	0.333	20.685	1_V_V_WT	V_V_WT	21.5532407218007
1	1354	7 Dark	V	V	WT	V_V_WT	0.295	20.888	1_V_V_WT	V_V_WT	21.5843561221637
1	1355	7 Dark	V	V	WT	V_V_WT	0.555	21.182	1_V_V_WT	V_V_WT	21.6150752373349
1	1356	7 Dark	V	V	WT	V_V_WT	0.292	21.366	1_V_V_WT	V_V_WT	21.6454898343581
1	1357	7 Dark	V	V	WT	V_V_WT	0.297	21.495	1_V_V_WT	V_V_WT	21.6756347100607
1	1358	7 Dark	V	V	WT	V_V_WT	0.277	21.446	1_V_V_WT	V_V_WT	21.7054878934071
1	1359	7 Dark	V	V	WT	V_V_WT	0.255	21.912	1_V_V_WT	V_V_WT	21.7350058569152
1	1360	7 Dark	V	V	WT	V_V_WT	0.247	22.088	1_V_V_WT	V_V_WT	21.7640950236466
1	1361	7 Dark	V	V	WT	V_V_WT	0.379	22.005	1_V_V_WT	V_V_WT	21.7926070103592
1	1362	7 Dark	V	V	WT	V_V_WT	0.348	22.107	1_V_V_WT	V_V_WT	21.8203465477275
1	1363	7 Dark	V	V	WT	V_V_WT	0.445	21.974	1_V_V_WT	V_V_WT	21.8470809454341
1	1364	7 Dark	V	V	WT	V_V_WT	0.453	22.073	1_V_V_WT	V_V_WT	21.8725533654605
1	1365	7 Dark	V	V	WT	V_V_WT	0.391	21.826	1_V_V_WT	V_V_WT	21.8965021156567
1	1366	7 Dark	V	V	WT	V_V_WT	0.367	21.78	1_V_V_WT	V_V_WT	21.9186657617034
1	1367	7 Dark	V	V	WT	V_V_WT	0.473	21.682	1_V_V_WT	V_V_WT	21.9387896611973
1	1368	7 Dark	V	V	WT	V_V_WT	0.467	21.589	1_V_V_WT	V_V_WT	21.9566271391057
1	1369	7 Dark	V	V	WT	V_V_WT	0.471	21.528	1_V_V_WT	V_V_WT	21.9719562097668
1	1370	7 Dark	V	V	WT	V_V_WT	0.436	21.548	1_V_V_WT	V_V_WT	21.9845713149319
1	1371	7 Dark	V	V	WT	V_V_WT	0.452	21.344	1_V_V_WT	V_V_WT	21.9943199870278
1	1372	7 Dark	V	V	WT	V_V_WT	0.405	21.368	1_V_V_WT	V_V_WT	22.0011083065002
1	1373	7 Dark	V	V	WT	V_V_WT	0.291	21.342	1_V_V_WT	V_V_WT	22.0048544284273
1	1374	7 Dark	V	V	WT	V_V_WT	0.412	21.309	1_V_V_WT	V_V_WT	22.0054927672442
1	1375	7 Dark	V	V	WT	V_V_WT	0.476	21.236	1_V_V_WT	V_V_WT	22.0030399255716
1	1376	7 Dark	V	V	WT	V_V_WT	0.42	21.161	1_V_V_WT	V_V_WT	21.9975973843618
1	1377	7 Dark	V	V	WT	V_V_WT	0.383	21.265	1_V_V_WT	V_V_WT	21.9892837765446
1	1378	7 Dark	V	V	WT	V_V_WT	0.35	21.138	1_V_V_WT	V_V_WT	21.9782177364813
1	1379	7 Dark	V	V	WT	V_V_WT	0.408	21.073	1_V_V_WT	V_V_WT	21.9645178973641
1	1380	7 Dark	V	V	WT	V_V_WT	0.581	20.774	1_V_V_WT	V_V_WT	21.9483028934048
1	1381	7 Dark	V	V	WT	V_V_WT	0.463	20.603	1_V_V_WT	V_V_WT	21.9297083674913
1	1382	7 Dark	V	V	WT	V_V_WT	0.405	20.669	1_V_V_WT	V_V_WT	21.908937997758
1	1383	7 Dark	V	V	WT	V_V_WT	0.396	20.52	1_V_V_WT	V_V_WT	21.8862124729926
1	1384	7 Dark	V	V	WT	V_V_WT	0.349	20.46	1_V_V_WT	V_V_WT	21.8617524797518
1	1385	7 Dark	V	V	WT	V_V_WT	0.492	20.116	1_V_V_WT	V_V_WT	21.8357910039412
1	1386	7 Dark	V	V	WT	V_V_WT	0.358	20.114	1_V_V_WT	V_V_WT	21.8086102160727
1	1387	7 Dark	V	V	WT	V_V_WT	0.435	20.232	1_V_V_WT	V_V_WT	21.7805045856455
1	1388	7 Dark	V	V	WT	V_V_WT	0.255	20.296	1_V_V_WT	V_V_WT	21.7517685799869
1	1389	7 Dark	V	V	WT	V_V_WT	0.641	20.521	1_V_V_WT	V_V_WT	21.722701918875
1	1390	7 Dark	V	V	WT	V_V_WT	0.397	20.503	1_V_V_WT	V_V_WT	21.6936286481463
1	1391	7 Dark	V	V	WT	V_V_WT	0.259	20.402	1_V_V_WT	V_V_WT	21.6648927658947
1	1392	7 Dark	V	V	WT	V_V_WT	0.405	20.29	1_V_V_WT	V_V_WT	21.6368471812492
1	1393	7 Dark	V	V	WT	V_V_WT	0.182	20.149	1_V_V_WT	V_V_WT	21.6098461994122
1	1394	7 Dark	V	V	WT	V_V_WT	0.222	19.99	1_V_V_WT	V_V_WT	21.5842399852458
1	1395	7 Dark	V	V	WT	V_V_WT	0.194	19.83	1_V_V_WT	V_V_WT	21.5603621379602
1	1396	7 Dark	V	V	WT	V_V_WT	0.191	19.75	1_V_V_WT	V_V_WT	21.5385347633471
1	1397	7 Dark	V	V	WT	V_V_WT	0.261	19.557	1_V_V_WT	V_V_WT	21.5190505557973
1	1398	7 Dark	V	V	WT	V_V_WT	0.226	19.545	1_V_V_WT	V_V_WT	21.5021948582202
1	1399	7 Dark	V	V	WT	V_V_WT	0.195	19.637	1_V_V_WT	V_V_WT	21.4882530129395
1	1400	7 Dark	V	V	WT	V_V_WT	0.334	19.556	1_V_V_WT	V_V_WT	21.4775103616691
1	1401	7 Dark	V	V	WT	V_V_WT	0.177	19.52	1_V_V_WT	V_V_WT	21.4702522473635
1	1402	7 Dark	V	V	WT	V_V_WT	0.254	19.49	1_V_V_WT	V_V_WT	21.4667509626966
1	1403	7 Dark	V	V	WT	V_V_WT	0.32	19.706	1_V_V_WT	V_V_WT	21.4672133119301
1	1404	7 Dark	V	V	WT	V_V_WT	0.321	19.56	1_V_V_WT	V_V_WT	21.4717798776796
1	1405	7 Dark	V	V	WT	V_V_WT	0.225	19.553	1_V_V_WT	V_V_WT	21.4805648265352
1	1406	7 Dark	V	V	WT	V_V_WT	0.22	19.414	1_V_V_WT	V_V_WT	21.4936170975408
1	1407	7 Dark	V	V	WT	V_V_WT	0.326	19.374	1_V_V_WT	V_V_WT	21.5109215876394
1	1408	7 Dark	V	V	WT	V_V_WT	0.259	19.377	1_V_V_WT	V_V_WT	21.5324504619583
1	1409	7 Dark	V	V	WT	V_V_WT	0.173	19.302	1_V_V_WT	V_V_WT	21.55817588566
1	1410	7 Dark	V	V	WT	V_V_WT	0.214	19.287	1_V_V_WT	V_V_WT	21.588070025166
1	1411	7 Dark	V	V	WT	V_V_WT	0.214	19.135	1_V_V_WT	V_V_WT	21.6220964968652
1	1412	7 Dark	V	V	WT	V_V_WT	0.347	19.199	1_V_V_WT	V_V_WT	21.6601847255062
1	1413	7 Dark	V	V	WT	V_V_WT	0.184	19.214	1_V_V_WT	V_V_WT	21.7022555859609
1	1414	7 Dark	V	V	WT	V_V_WT	0.235	19.172	1_V_V_WT	V_V_WT	21.7482246956398
1	1415	7 Dark	V	V	WT	V_V_WT	0.211	19.03	1_V_V_WT	V_V_WT	21.7979866341083
1	1416	7 Dark	V	V	WT	V_V_WT	0.29	18.978	1_V_V_WT	V_V_WT	21.8514275099547
1	1417	7 Dark	V	V	WT	V_V_WT	0.415	18.803	1_V_V_WT	V_V_WT	21.9084205824654
1	1418	7 Dark	V	V	WT	V_V_WT	0.341	18.816	1_V_V_WT	V_V_WT	21.9688343714213
1	1419	7 Dark	V	V	WT	V_V_WT	0.48	18.449	1_V_V_WT	V_V_WT	22.0325304225566
1	1420	7 Dark	V	V	WT	V_V_WT	0.229	18.53	1_V_V_WT	V_V_WT	22.0993649106368
1	1421	7 Dark	V	V	WT	V_V_WT	0.278	18.606	1_V_V_WT	V_V_WT	22.1691916922646
1	1422	7 Dark	V	V	WT	V_V_WT	0.236	18.611	1_V_V_WT	V_V_WT	22.2418642497112
1	1423	7 Dark	V	V	WT	V_V_WT	0.304	18.855	1_V_V_WT	V_V_WT	22.3172360617379
1	1424	7 Dark	V	V	WT	V_V_WT	0.294	19.004	1_V_V_WT	V_V_WT	22.3951606087279
1	1425	7 Dark	V	V	WT	V_V_WT	0.231	19.135	1_V_V_WT	V_V_WT	22.4754914094747
1	1426	7 Dark	V	V	WT	V_V_WT	0.287	19.216	1_V_V_WT	V_V_WT	22.5580821382089
1	1427	7 Dark	V	V	WT	V_V_WT	0.28	19.321	1_V_V_WT	V_V_WT	22.642786509235
1	1428	7 Dark	V	V	WT	V_V_WT	0.455	19.329	1_V_V_WT	V_V_WT	22.7294571671842
1	1429	7 Dark	V	V	WT	V_V_WT	0.563	19.48	1_V_V_WT	V_V_WT	22.8179409078138
1	1430	7 Dark	V	V	WT	V_V_WT	0.355	19.532	1_V_V_WT	V_V_WT	22.9080771691134
1	1431	7 Dark	V	V	WT	V_V_WT	0.416	19.802	1_V_V_WT	V_V_WT	22.9997011564509
1	1432	7 Dark	V	V	WT	V_V_WT	0.375	19.919	1_V_V_WT	V_V_WT	23.0926374422919
1	1433	7 Dark	V	V	WT	V_V_WT	0.507	19.842	1_V_V_WT	V_V_WT	23.1867079402896
1	1434	7 Dark	V	V	WT	V_V_WT	0.266	19.795	1_V_V_WT	V_V_WT	23.2817345636624
1	1435	7 Dark	V	V	WT	V_V_WT	0.469	19.93	1_V_V_WT	V_V_WT	23.3775347489035
1	1436	7 Dark	V	V	WT	V_V_WT	0.281	20.19	1_V_V_WT	V_V_WT	23.473903307062
1	1437	7 Dark	V	V	WT	V_V_WT	0.343	20.278	1_V_V_WT	V_V_WT	23.5706117006235
1	1438	7 Dark	V	V	WT	V_V_WT	0.353	20.432	1_V_V_WT	V_V_WT	23.6674218739361
1	1439	7 Dark	V	V	WT	V_V_WT	0.333	20.717	1_V_V_WT	V_V_WT	23.7640719602188
1	1440	7 Dark	V	V	WT	V_V_WT	0.566	20.911	1_V_V_WT	V_V_WT	23.8602725774116
1	1441	7 Dark	V	V	WT	V_V_WT	0.311	21.012	1_V_V_WT	V_V_WT	23.9557089245543
1	1442	7 Dark	V	V	WT	V_V_WT	0.469	21.075	1_V_V_WT	V_V_WT	24.0500469283309
1	1443	7 Dark	V	V	WT	V_V_WT	0.411	21.28	1_V_V_WT	V_V_WT	24.1429487629559
1	1444	7 Dark	V	V	WT	V_V_WT	0.307	21.163	1_V_V_WT	V_V_WT	24.2340766018745
1	1445	7 Dark	V	V	WT	V_V_WT	0.35	21.178	1_V_V_WT	V_V_WT	24.323092621099
1	1446	7 Dark	V	V	WT	V_V_WT	0.306	21.283	1_V_V_WT	V_V_WT	24.4096597818893
1	1447	7 Dark	V	V	WT	V_V_WT	0.26	21.35	1_V_V_WT	V_V_WT	24.4934461835364
1	1448	7 Dark	V	V	WT	V_V_WT	0.268	21.458	1_V_V_WT	V_V_WT	24.5741318497918
1	1449	7 Dark	V	V	WT	V_V_WT	0.274	21.345	1_V_V_WT	V_V_WT	24.6514161537154
1	1450	7 Dark	V	V	WT	V_V_WT	0.478	21.598	1_V_V_WT	V_V_WT	24.7250196328045
1	1451	7 Dark	V	V	WT	V_V_WT	0.335	21.891	1_V_V_WT	V_V_WT	24.7946742867875
1	1452	7 Dark	V	V	WT	V_V_WT	0.41	22.123	1_V_V_WT	V_V_WT	24.8601400187425
1	1453	7 Dark	V	V	WT	V_V_WT	0.426	22.199	1_V_V_WT	V_V_WT	24.9211929160396
1	1454	7 Dark	V	V	WT	V_V_WT	0.371	22.247	1_V_V_WT	V_V_WT	24.9776458938691
1	1455	7 Dark	V	V	WT	V_V_WT	0.325	22.418	1_V_V_WT	V_V_WT	25.0293320216972
1	1456	7 Dark	V	V	WT	V_V_WT	0.272	22.494	1_V_V_WT	V_V_WT	25.0761397155762
1	1457	7 Dark	V	V	WT	V_V_WT	0.366	22.647	1_V_V_WT	V_V_WT	25.1180265709972
1	1458	7 Dark	V	V	WT	V_V_WT	0.234	22.684	1_V_V_WT	V_V_WT	25.155009681783
1	1459	7 Dark	V	V	WT	V_V_WT	0.346	22.365	1_V_V_WT	V_V_WT	25.18711812171
1	1460	7 Dark	V	V	WT	V_V_WT	0.386	22.38	1_V_V_WT	V_V_WT	25.214392910886
1	1461	7 Dark	V	V	WT	V_V_WT	0.447	22.446	1_V_V_WT	V_V_WT	25.2369228460293
1	1462	7 Dark	V	V	WT	V_V_WT	0.371	22.334	1_V_V_WT	V_V_WT	25.2548194429997
1	1463	7 Dark	V	V	WT	V_V_WT	0.243	22.179	1_V_V_WT	V_V_WT	25.2682471649148
1	1464	7 Dark	V	V	WT	V_V_WT	0.274	22.296	1_V_V_WT	V_V_WT	25.2774293317704
1	1465	7 Dark	V	V	WT	V_V_WT	0.36	22.027	1_V_V_WT	V_V_WT	25.2826412515809
1	1466	7 Dark	V	V	WT	V_V_WT	0.48	22.076	1_V_V_WT	V_V_WT	25.2842021476349
1	1467	7 Dark	V	V	WT	V_V_WT	0.414	22.049	1_V_V_WT	V_V_WT	25.2824660305064
1	1468	7 Dark	V	V	WT	V_V_WT	0.413	22.295	1_V_V_WT	V_V_WT	25.2778093279141
1	1469	7 Dark	V	V	WT	V_V_WT	0.458	22.189	1_V_V_WT	V_V_WT	25.2706126159472
1	1470	7 Dark	V	V	WT	V_V_WT	0.408	21.946	1_V_V_WT	V_V_WT	25.261255081801
1	1471	7 Dark	V	V	WT	V_V_WT	0.315	21.961	1_V_V_WT	V_V_WT	25.2501070646802
1	1472	7 Dark	V	V	WT	V_V_WT	0.41	21.872	1_V_V_WT	V_V_WT	25.2375192518193
1	1473	7 Dark	V	V	WT	V_V_WT	0.389	21.736	1_V_V_WT	V_V_WT	25.2238116004893
1	1474	7 Dark	V	V	WT	V_V_WT	0.118	21.683	1_V_V_WT	V_V_WT	25.2092712883107
1	1475	7 Dark	V	V	WT	V_V_WT	0.226	21.614	1_V_V_WT	V_V_WT	25.1941785813825
1	1476	7 Dark	V	V	WT	V_V_WT	0.395	21.549	1_V_V_WT	V_V_WT	25.1788137451582
1	1477	7 Dark	V	V	WT	V_V_WT	0.482	21.634	1_V_V_WT	V_V_WT	25.1634570466627
1	1478	7 Dark	V	V	WT	V_V_WT	0.449	21.819	1_V_V_WT	V_V_WT	25.1483887515925
1	1479	7 Dark	V	V	WT	V_V_WT	0.367	21.73	1_V_V_WT	V_V_WT	25.1338891261383
1	1480	7 Dark	V	V	WT	V_V_WT	0.482	21.524	1_V_V_WT	V_V_WT	25.1202232909919
1	1481	7 Dark	V	V	WT	V_V_WT	0.571	21.538	1_V_V_WT	V_V_WT	25.1075957856113
1	1482	7 Dark	V	V	WT	V_V_WT	0.468	21.613	1_V_V_WT	V_V_WT	25.0961805361981
1	1483	7 Dark	V	V	WT	V_V_WT	0.38	21.472	1_V_V_WT	V_V_WT	25.0860895993476
1	1484	7 Dark	V	V	WT	V_V_WT	0.342	21.471	1_V_V_WT	V_V_WT	25.0774048881517
1	1485	7 Dark	V	V	WT	V_V_WT	0.402	21.479	1_V_V_WT	V_V_WT	25.0701496223951
1	1486	7 Dark	V	V	WT	V_V_WT	0.363	21.535	1_V_V_WT	V_V_WT	25.0643323478425
1	1487	7 Dark	V	V	WT	V_V_WT	0.433	21.443	1_V_V_WT	V_V_WT	25.0599500939335
1	1488	7 Dark	V	V	WT	V_V_WT	0.492	21.512	1_V_V_WT	V_V_WT	25.0569438136333
1	1489	7 Dark	V	V	WT	V_V_WT	0.244	21.446	1_V_V_WT	V_V_WT	25.0551945703643
[truncated: 8,569 more rows]
