# Supplementary material for: Key HPI axis receptors facilitate light adaptive behavior in larval zebrafish
Source: Sci Rep. 2024 Apr 2;14:7759. doi: 10.1038/s41598-024-57707-6 (PMC10987622; doi:10.1038/s41598-024-57707-6)
Supplement: Supplementary file 1 — Supplementary Information. [file 41598_2024_57707_MOESM1_ESM.zip › Supp_Tables_SciRpts/SuppTableS58_nr3c1.e2_4x[7.5_4min]_predict.csv]

Supplementary Table S58. Locomotor response of nr3c1 ex2 lineage larvae of 4x[7.5 dark + 4-min light] assay:
Raw data and predicted values by a generalized additive model.
Columns: assay (each assay)	Time (time point when data were recorded in seconds)
base.tx (photo period)	tx.a (extra treatment condtion. not relevant)	tx.b (extra treatment condtion.
not relevant)	geno (genotype: wildtype	heterozygous	or homozygous)	xvar (tx.a	tx.b	and geno combined)
moved (raw movement data)	rsums (rolling sums of raw movement for 1-min window)
anid (assay	tx.a	tx.b	and geno combined	an id for each assay)	xvarF (tx.a	tx.b	and geno combined)
prd (GAM predicted value for the given second)
assay	Time	base.tx	tx.a	tx.b	geno	xvar	moved	rsums	anid	xvarF	prd
1	-501	1 Baseline Dark	V	V	HT	V_V_HT	0	0.76	1_V_V_HT	V_V_HT	1.60337850629502
1	-500	1 Baseline Dark	V	V	HT	V_V_HT	0	0.76	1_V_V_HT	V_V_HT	1.6063834251229
1	-499	1 Baseline Dark	V	V	HT	V_V_HT	0	0.83	1_V_V_HT	V_V_HT	1.60938834483119
1	-498	1 Baseline Dark	V	V	HT	V_V_HT	0.068	0.851	1_V_V_HT	V_V_HT	1.61239326378293
1	-497	1 Baseline Dark	V	V	HT	V_V_HT	0	0.851	1_V_V_HT	V_V_HT	1.61539818348418
1	-496	1 Baseline Dark	V	V	HT	V_V_HT	0.014	0.851	1_V_V_HT	V_V_HT	1.61840310309285
1	-495	1 Baseline Dark	V	V	HT	V_V_HT	0.063	0.851	1_V_V_HT	V_V_HT	1.62140802156224
1	-494	1 Baseline Dark	V	V	HT	V_V_HT	0	0.834	1_V_V_HT	V_V_HT	1.62441379507318
1	-493	1 Baseline Dark	V	V	HT	V_V_HT	0	0.834	1_V_V_HT	V_V_HT	1.62742468519343
1	-492	1 Baseline Dark	V	V	HT	V_V_HT	0	0.782	1_V_V_HT	V_V_HT	1.63044648140399
1	-491	1 Baseline Dark	V	V	HT	V_V_HT	0	0.782	1_V_V_HT	V_V_HT	1.63348764078597
1	-490	1 Baseline Dark	V	V	HT	V_V_HT	0	0.697	1_V_V_HT	V_V_HT	1.63655777244598
1	-489	1 Baseline Dark	V	V	HT	V_V_HT	0.054	0.697	1_V_V_HT	V_V_HT	1.63966842272315
1	-488	1 Baseline Dark	V	V	HT	V_V_HT	0	0.697	1_V_V_HT	V_V_HT	1.64283192396582
1	-487	1 Baseline Dark	V	V	HT	V_V_HT	0	0.684	1_V_V_HT	V_V_HT	1.64606203440078
1	-486	1 Baseline Dark	V	V	HT	V_V_HT	0.028	0.619	1_V_V_HT	V_V_HT	1.64937380267296
1	-485	1 Baseline Dark	V	V	HT	V_V_HT	0	0.619	1_V_V_HT	V_V_HT	1.65278304369831
1	-484	1 Baseline Dark	V	V	HT	V_V_HT	0	0.677	1_V_V_HT	V_V_HT	1.65630582709903
1	-483	1 Baseline Dark	V	V	HT	V_V_HT	0.038	0.643	1_V_V_HT	V_V_HT	1.65995811075675
1	-482	1 Baseline Dark	V	V	HT	V_V_HT	0	0.643	1_V_V_HT	V_V_HT	1.66375560897534
1	-481	1 Baseline Dark	V	V	HT	V_V_HT	0	0.643	1_V_V_HT	V_V_HT	1.66771325376292
1	-480	1 Baseline Dark	V	V	HT	V_V_HT	0	0.6	1_V_V_HT	V_V_HT	1.67184577557393
1	-479	1 Baseline Dark	V	V	HT	V_V_HT	0	0.6	1_V_V_HT	V_V_HT	1.67616750509744
1	-478	1 Baseline Dark	V	V	HT	V_V_HT	0	0.6	1_V_V_HT	V_V_HT	1.68069068435768
1	-477	1 Baseline Dark	V	V	HT	V_V_HT	0	0.668	1_V_V_HT	V_V_HT	1.6854252895962
1	-476	1 Baseline Dark	V	V	HT	V_V_HT	0	0.681	1_V_V_HT	V_V_HT	1.69038083055111
1	-475	1 Baseline Dark	V	V	HT	V_V_HT	0	0.75	1_V_V_HT	V_V_HT	1.69556681732507
1	-474	1 Baseline Dark	V	V	HT	V_V_HT	0	0.817	1_V_V_HT	V_V_HT	1.70099210010456
1	-473	1 Baseline Dark	V	V	HT	V_V_HT	0	0.817	1_V_V_HT	V_V_HT	1.70666290038329
1	-472	1 Baseline Dark	V	V	HT	V_V_HT	0.068	0.802	1_V_V_HT	V_V_HT	1.71258405495582
1	-471	1 Baseline Dark	V	V	HT	V_V_HT	0.068	0.855	1_V_V_HT	V_V_HT	1.71875751767952
1	-470	1 Baseline Dark	V	V	HT	V_V_HT	0	0.998	1_V_V_HT	V_V_HT	1.72518452126285
1	-469	1 Baseline Dark	V	V	HT	V_V_HT	0.07	0.998	1_V_V_HT	V_V_HT	1.73186629666953
1	-468	1 Baseline Dark	V	V	HT	V_V_HT	0.021	0.93	1_V_V_HT	V_V_HT	1.73880407613055
1	-467	1 Baseline Dark	V	V	HT	V_V_HT	0	1.015	1_V_V_HT	V_V_HT	1.7459983188086
1	-466	1 Baseline Dark	V	V	HT	V_V_HT	0	1.015	1_V_V_HT	V_V_HT	1.75344638997223
1	-465	1 Baseline Dark	V	V	HT	V_V_HT	0	0.952	1_V_V_HT	V_V_HT	1.76114412904215
1	-464	1 Baseline Dark	V	V	HT	V_V_HT	0	0.952	1_V_V_HT	V_V_HT	1.76908364385292
1	-463	1 Baseline Dark	V	V	HT	V_V_HT	0	0.998	1_V_V_HT	V_V_HT	1.77725336267422
1	-462	1 Baseline Dark	V	V	HT	V_V_HT	0	0.998	1_V_V_HT	V_V_HT	1.78564031531433
1	-461	1 Baseline Dark	V	V	HT	V_V_HT	0	0.998	1_V_V_HT	V_V_HT	1.79422820256881
1	-460	1 Baseline Dark	V	V	HT	V_V_HT	0	0.998	1_V_V_HT	V_V_HT	1.80299692021286
1	-459	1 Baseline Dark	V	V	HT	V_V_HT	0	0.944	1_V_V_HT	V_V_HT	1.81192335511364
1	-458	1 Baseline Dark	V	V	HT	V_V_HT	0	0.944	1_V_V_HT	V_V_HT	1.82098380734923
1	-457	1 Baseline Dark	V	V	HT	V_V_HT	0	0.944	1_V_V_HT	V_V_HT	1.83015413334938
1	-456	1 Baseline Dark	V	V	HT	V_V_HT	0	0.916	1_V_V_HT	V_V_HT	1.83940805508952
1	-455	1 Baseline Dark	V	V	HT	V_V_HT	0	0.916	1_V_V_HT	V_V_HT	1.84871701682893
1	-454	1 Baseline Dark	V	V	HT	V_V_HT	0.058	0.916	1_V_V_HT	V_V_HT	1.85805081333069
1	-453	1 Baseline Dark	V	V	HT	V_V_HT	0	0.878	1_V_V_HT	V_V_HT	1.86737872330134
1	-452	1 Baseline Dark	V	V	HT	V_V_HT	0	0.878	1_V_V_HT	V_V_HT	1.8766692764275
1	-451	1 Baseline Dark	V	V	HT	V_V_HT	0	0.878	1_V_V_HT	V_V_HT	1.88589080374074
1	-450	1 Baseline Dark	V	V	HT	V_V_HT	0	0.878	1_V_V_HT	V_V_HT	1.89501165433789
1	-449	1 Baseline Dark	V	V	HT	V_V_HT	0	0.878	1_V_V_HT	V_V_HT	1.90400021971013
1	-448	1 Baseline Dark	V	V	HT	V_V_HT	0	0.878	1_V_V_HT	V_V_HT	1.91282504348236
1	-447	1 Baseline Dark	V	V	HT	V_V_HT	0.068	0.878	1_V_V_HT	V_V_HT	1.92145544501045
1	-446	1 Baseline Dark	V	V	HT	V_V_HT	0.013	0.878	1_V_V_HT	V_V_HT	1.92986197968722
1	-445	1 Baseline Dark	V	V	HT	V_V_HT	0.069	0.878	1_V_V_HT	V_V_HT	1.93801679811662
1	-444	1 Baseline Dark	V	V	HT	V_V_HT	0.102	0.878	1_V_V_HT	V_V_HT	1.94589361859993
1	-443	1 Baseline Dark	V	V	HT	V_V_HT	0	0.949	1_V_V_HT	V_V_HT	1.95346691780366
1	-442	1 Baseline Dark	V	V	HT	V_V_HT	0	0.881	1_V_V_HT	V_V_HT	1.96071289409245
1	-441	1 Baseline Dark	V	V	HT	V_V_HT	0.053	0.857	1_V_V_HT	V_V_HT	1.96760870105573
1	-440	1 Baseline Dark	V	V	HT	V_V_HT	0.143	0.857	1_V_V_HT	V_V_HT	1.97413413755722
1	-439	1 Baseline Dark	V	V	HT	V_V_HT	0	0.787	1_V_V_HT	V_V_HT	1.98027235699568
1	-438	1 Baseline Dark	V	V	HT	V_V_HT	0	0.779	1_V_V_HT	V_V_HT	1.98600944170631
1	-437	1 Baseline Dark	V	V	HT	V_V_HT	0.085	0.779	1_V_V_HT	V_V_HT	1.99133271521333
1	-436	1 Baseline Dark	V	V	HT	V_V_HT	0.014	0.779	1_V_V_HT	V_V_HT	1.99623207591739
1	-435	1 Baseline Dark	V	V	HT	V_V_HT	0	0.779	1_V_V_HT	V_V_HT	2.00069874527072
1	-434	1 Baseline Dark	V	V	HT	V_V_HT	0	0.779	1_V_V_HT	V_V_HT	2.00472664370208
1	-433	1 Baseline Dark	V	V	HT	V_V_HT	0.046	0.779	1_V_V_HT	V_V_HT	2.00831105269442
1	-432	1 Baseline Dark	V	V	HT	V_V_HT	0	0.779	1_V_V_HT	V_V_HT	2.01145067433135
1	-431	1 Baseline Dark	V	V	HT	V_V_HT	0	0.779	1_V_V_HT	V_V_HT	2.01414762904293
1	-430	1 Baseline Dark	V	V	HT	V_V_HT	0	0.82	1_V_V_HT	V_V_HT	2.01640471744742
1	-429	1 Baseline Dark	V	V	HT	V_V_HT	0	0.82	1_V_V_HT	V_V_HT	2.01822538407486
1	-428	1 Baseline Dark	V	V	HT	V_V_HT	0	0.82	1_V_V_HT	V_V_HT	2.01961566481094
1	-427	1 Baseline Dark	V	V	HT	V_V_HT	0	0.82	1_V_V_HT	V_V_HT	2.02058223527085
1	-426	1 Baseline Dark	V	V	HT	V_V_HT	0	0.82	1_V_V_HT	V_V_HT	2.02113234977122
1	-425	1 Baseline Dark	V	V	HT	V_V_HT	0	0.82	1_V_V_HT	V_V_HT	2.02127555187256
1	-424	1 Baseline Dark	V	V	HT	V_V_HT	0	0.762	1_V_V_HT	V_V_HT	2.02102196216761
1	-423	1 Baseline Dark	V	V	HT	V_V_HT	0	0.787	1_V_V_HT	V_V_HT	2.02038169590936
1	-422	1 Baseline Dark	V	V	HT	V_V_HT	0	0.787	1_V_V_HT	V_V_HT	2.01936487487676
1	-421	1 Baseline Dark	V	V	HT	V_V_HT	0	0.787	1_V_V_HT	V_V_HT	2.01798161548254
1	-420	1 Baseline Dark	V	V	HT	V_V_HT	0	0.787	1_V_V_HT	V_V_HT	2.01624238803731
1	-419	1 Baseline Dark	V	V	HT	V_V_HT	0	0.787	1_V_V_HT	V_V_HT	2.01415937236414
1	-418	1 Baseline Dark	V	V	HT	V_V_HT	0	0.86	1_V_V_HT	V_V_HT	2.01174659498242
1	-417	1 Baseline Dark	V	V	HT	V_V_HT	0	0.792	1_V_V_HT	V_V_HT	2.00901966835892
1	-416	1 Baseline Dark	V	V	HT	V_V_HT	0	0.818	1_V_V_HT	V_V_HT	2.00599535020267
1	-415	1 Baseline Dark	V	V	HT	V_V_HT	0	0.749	1_V_V_HT	V_V_HT	2.00269074891424
1	-414	1 Baseline Dark	V	V	HT	V_V_HT	0	0.668	1_V_V_HT	V_V_HT	1.99912359345714
1	-413	1 Baseline Dark	V	V	HT	V_V_HT	0.071	0.946	1_V_V_HT	V_V_HT	1.99531210329059
1	-412	1 Baseline Dark	V	V	HT	V_V_HT	0	0.946	1_V_V_HT	V_V_HT	1.99127458471811
1	-411	1 Baseline Dark	V	V	HT	V_V_HT	0.044	0.893	1_V_V_HT	V_V_HT	1.98702931194197
1	-410	1 Baseline Dark	V	V	HT	V_V_HT	0	0.75	1_V_V_HT	V_V_HT	1.98259442574179
1	-409	1 Baseline Dark	V	V	HT	V_V_HT	0	0.75	1_V_V_HT	V_V_HT	1.97798792583385
1	-408	1 Baseline Dark	V	V	HT	V_V_HT	0.013	0.75	1_V_V_HT	V_V_HT	1.97322738038223
1	-407	1 Baseline Dark	V	V	HT	V_V_HT	0	0.665	1_V_V_HT	V_V_HT	1.96833025394958
1	-406	1 Baseline Dark	V	V	HT	V_V_HT	0	0.651	1_V_V_HT	V_V_HT	1.96331400930827
1	-405	1 Baseline Dark	V	V	HT	V_V_HT	0	0.651	1_V_V_HT	V_V_HT	1.95819610627656
1	-404	1 Baseline Dark	V	V	HT	V_V_HT	0	0.651	1_V_V_HT	V_V_HT	1.95299401063358
1	-403	1 Baseline Dark	V	V	HT	V_V_HT	0	0.605	1_V_V_HT	V_V_HT	1.94772518179027
1	-402	1 Baseline Dark	V	V	HT	V_V_HT	0	0.605	1_V_V_HT	V_V_HT	1.94240679360839
1	-401	1 Baseline Dark	V	V	HT	V_V_HT	0	0.674	1_V_V_HT	V_V_HT	1.93705485130901
1	-400	1 Baseline Dark	V	V	HT	V_V_HT	0.041	0.674	1_V_V_HT	V_V_HT	1.93168475503446
1	-399	1 Baseline Dark	V	V	HT	V_V_HT	0	0.674	1_V_V_HT	V_V_HT	1.92631030828552
1	-398	1 Baseline Dark	V	V	HT	V_V_HT	0	0.674	1_V_V_HT	V_V_HT	1.9209433671257
1	-397	1 Baseline Dark	V	V	HT	V_V_HT	0	0.674	1_V_V_HT	V_V_HT	1.91559381415184
1	-396	1 Baseline Dark	V	V	HT	V_V_HT	0	0.674	1_V_V_HT	V_V_HT	1.91026987369561
1	-395	1 Baseline Dark	V	V	HT	V_V_HT	0	0.674	1_V_V_HT	V_V_HT	1.90497944229781
1	-394	1 Baseline Dark	V	V	HT	V_V_HT	0	0.674	1_V_V_HT	V_V_HT	1.8997304149459
1	-393	1 Baseline Dark	V	V	HT	V_V_HT	0.025	0.674	1_V_V_HT	V_V_HT	1.89453038369022
1	-392	1 Baseline Dark	V	V	HT	V_V_HT	0	0.674	1_V_V_HT	V_V_HT	1.88938542874783
1	-391	1 Baseline Dark	V	V	HT	V_V_HT	0	0.674	1_V_V_HT	V_V_HT	1.88429988666826
1	-390	1 Baseline Dark	V	V	HT	V_V_HT	0	0.674	1_V_V_HT	V_V_HT	1.87927644900491
1	-389	1 Baseline Dark	V	V	HT	V_V_HT	0	0.674	1_V_V_HT	V_V_HT	1.87431627456533
1	-388	1 Baseline Dark	V	V	HT	V_V_HT	0.073	0.674	1_V_V_HT	V_V_HT	1.86941910569846
1	-387	1 Baseline Dark	V	V	HT	V_V_HT	0	0.674	1_V_V_HT	V_V_HT	1.86458341157931
1	-386	1 Baseline Dark	V	V	HT	V_V_HT	0.039	0.674	1_V_V_HT	V_V_HT	1.8598065271941
1	-385	1 Baseline Dark	V	V	HT	V_V_HT	0	0.674	1_V_V_HT	V_V_HT	1.85508480321599
1	-384	1 Baseline Dark	V	V	HT	V_V_HT	0.021	0.674	1_V_V_HT	V_V_HT	1.85041387535707
1	-383	1 Baseline Dark	V	V	HT	V_V_HT	0.278	0.635	1_V_V_HT	V_V_HT	1.84578924319834
1	-382	1 Baseline Dark	V	V	HT	V_V_HT	0	0.635	1_V_V_HT	V_V_HT	1.84120640023052
1	-381	1 Baseline Dark	V	V	HT	V_V_HT	0	0.711	1_V_V_HT	V_V_HT	1.83666085009538
1	-380	1 Baseline Dark	V	V	HT	V_V_HT	0	0.711	1_V_V_HT	V_V_HT	1.8321480836951
1	-379	1 Baseline Dark	V	V	HT	V_V_HT	0	0.711	1_V_V_HT	V_V_HT	1.82766359984554
1	-378	1 Baseline Dark	V	V	HT	V_V_HT	0	0.698	1_V_V_HT	V_V_HT	1.82320297802352
1	-377	1 Baseline Dark	V	V	HT	V_V_HT	0	0.806	1_V_V_HT	V_V_HT	1.81876188517678
1	-376	1 Baseline Dark	V	V	HT	V_V_HT	0	0.806	1_V_V_HT	V_V_HT	1.81433635257593
1	-375	1 Baseline Dark	V	V	HT	V_V_HT	0	0.806	1_V_V_HT	V_V_HT	1.80992294284512
1	-374	1 Baseline Dark	V	V	HT	V_V_HT	0	0.806	1_V_V_HT	V_V_HT	1.80551886390017
1	-373	1 Baseline Dark	V	V	HT	V_V_HT	0	0.806	1_V_V_HT	V_V_HT	1.80112207946473
1	-372	1 Baseline Dark	V	V	HT	V_V_HT	0	0.806	1_V_V_HT	V_V_HT	1.79673138885826
1	-371	1 Baseline Dark	V	V	HT	V_V_HT	0.069	0.806	1_V_V_HT	V_V_HT	1.79234651087563
1	-370	1 Baseline Dark	V	V	HT	V_V_HT	0	0.765	1_V_V_HT	V_V_HT	1.7879681432432
1	-369	1 Baseline Dark	V	V	HT	V_V_HT	0	0.765	1_V_V_HT	V_V_HT	1.78359800709114
1	-368	1 Baseline Dark	V	V	HT	V_V_HT	0	0.765	1_V_V_HT	V_V_HT	1.77923888841076
1	-367	1 Baseline Dark	V	V	HT	V_V_HT	0	0.783	1_V_V_HT	V_V_HT	1.77489446719612
1	-366	1 Baseline Dark	V	V	HT	V_V_HT	0	0.783	1_V_V_HT	V_V_HT	1.77056878581102
1	-365	1 Baseline Dark	V	V	HT	V_V_HT	0	0.783	1_V_V_HT	V_V_HT	1.76626660865301
1	-364	1 Baseline Dark	V	V	HT	V_V_HT	0	0.783	1_V_V_HT	V_V_HT	1.76199305254896
1	-363	1 Baseline Dark	V	V	HT	V_V_HT	0	0.758	1_V_V_HT	V_V_HT	1.75775392138256
1	-362	1 Baseline Dark	V	V	HT	V_V_HT	0	0.787	1_V_V_HT	V_V_HT	1.75355534980683
1	-361	1 Baseline Dark	V	V	HT	V_V_HT	0	0.787	1_V_V_HT	V_V_HT	1.74940424820169
1	-360	1 Baseline Dark	V	V	HT	V_V_HT	0	0.787	1_V_V_HT	V_V_HT	1.74530827294632
1	-359	1 Baseline Dark	V	V	HT	V_V_HT	0	0.787	1_V_V_HT	V_V_HT	1.74127522890797
1	-358	1 Baseline Dark	V	V	HT	V_V_HT	0	0.714	1_V_V_HT	V_V_HT	1.73731303376878
1	-357	1 Baseline Dark	V	V	HT	V_V_HT	0	0.714	1_V_V_HT	V_V_HT	1.73343014536505
1	-356	1 Baseline Dark	V	V	HT	V_V_HT	0	0.689	1_V_V_HT	V_V_HT	1.72963552592687
1	-355	1 Baseline Dark	V	V	HT	V_V_HT	0	0.772	1_V_V_HT	V_V_HT	1.72593823717577
1	-354	1 Baseline Dark	V	V	HT	V_V_HT	0	0.816	1_V_V_HT	V_V_HT	1.72234733666476
1	-353	1 Baseline Dark	V	V	HT	V_V_HT	0.032	0.557	1_V_V_HT	V_V_HT	1.71887192597843
1	-352	1 Baseline Dark	V	V	HT	V_V_HT	0	0.557	1_V_V_HT	V_V_HT	1.71552126145871
1	-351	1 Baseline Dark	V	V	HT	V_V_HT	0.12	0.579	1_V_V_HT	V_V_HT	1.71230465196865
1	-350	1 Baseline Dark	V	V	HT	V_V_HT	0	0.579	1_V_V_HT	V_V_HT	1.70923144151329
1	-349	1 Baseline Dark	V	V	HT	V_V_HT	0	0.579	1_V_V_HT	V_V_HT	1.70631097217883
1	-348	1 Baseline Dark	V	V	HT	V_V_HT	0	0.579	1_V_V_HT	V_V_HT	1.70355255169616
1	-347	1 Baseline Dark	V	V	HT	V_V_HT	0.108	0.579	1_V_V_HT	V_V_HT	1.70096537021232
1	-346	1 Baseline Dark	V	V	HT	V_V_HT	0	0.601	1_V_V_HT	V_V_HT	1.69855858691362
1	-345	1 Baseline Dark	V	V	HT	V_V_HT	0	0.601	1_V_V_HT	V_V_HT	1.69634136050973
1	-344	1 Baseline Dark	V	V	HT	V_V_HT	0	0.601	1_V_V_HT	V_V_HT	1.69432277836774
1	-343	1 Baseline Dark	V	V	HT	V_V_HT	0	0.601	1_V_V_HT	V_V_HT	1.6925115508889
1	-342	1 Baseline Dark	V	V	HT	V_V_HT	0	0.601	1_V_V_HT	V_V_HT	1.69091590109961
1	-341	1 Baseline Dark	V	V	HT	V_V_HT	0	0.655	1_V_V_HT	V_V_HT	1.6895436090777
1	-340	1 Baseline Dark	V	V	HT	V_V_HT	0	0.655	1_V_V_HT	V_V_HT	1.68840226957248
1	-339	1 Baseline Dark	V	V	HT	V_V_HT	0	0.679	1_V_V_HT	V_V_HT	1.68749895693078
1	-338	1 Baseline Dark	V	V	HT	V_V_HT	0	0.679	1_V_V_HT	V_V_HT	1.68684022018973
1	-337	1 Baseline Dark	V	V	HT	V_V_HT	0.018	0.679	1_V_V_HT	V_V_HT	1.68643250072851
1	-336	1 Baseline Dark	V	V	HT	V_V_HT	0	0.679	1_V_V_HT	V_V_HT	1.68628223947506
1	-335	1 Baseline Dark	V	V	HT	V_V_HT	0	0.679	1_V_V_HT	V_V_HT	1.68639587990426
1	-334	1 Baseline Dark	V	V	HT	V_V_HT	0	0.679	1_V_V_HT	V_V_HT	1.68677986105978
1	-333	1 Baseline Dark	V	V	HT	V_V_HT	0	0.7	1_V_V_HT	V_V_HT	1.68744050288656
1	-332	1 Baseline Dark	V	V	HT	V_V_HT	0.029	0.784	1_V_V_HT	V_V_HT	1.68838351715687
1	-331	1 Baseline Dark	V	V	HT	V_V_HT	0	0.858	1_V_V_HT	V_V_HT	1.6896139961769
1	-330	1 Baseline Dark	V	V	HT	V_V_HT	0	0.884	1_V_V_HT	V_V_HT	1.69113691402148
1	-329	1 Baseline Dark	V	V	HT	V_V_HT	0	0.884	1_V_V_HT	V_V_HT	1.69295724300886
1	-328	1 Baseline Dark	V	V	HT	V_V_HT	0	0.966	1_V_V_HT	V_V_HT	1.69507982888607
1	-327	1 Baseline Dark	V	V	HT	V_V_HT	0	0.966	1_V_V_HT	V_V_HT	1.69750888393919
1	-326	1 Baseline Dark	V	V	HT	V_V_HT	0.014	0.966	1_V_V_HT	V_V_HT	1.70024798290861
1	-325	1 Baseline Dark	V	V	HT	V_V_HT	0.083	0.966	1_V_V_HT	V_V_HT	1.70330057229199
1	-324	1 Baseline Dark	V	V	HT	V_V_HT	0.065	1.069	1_V_V_HT	V_V_HT	1.70667009797068
1	-323	1 Baseline Dark	V	V	HT	V_V_HT	0.019	1.037	1_V_V_HT	V_V_HT	1.71036000859108
1	-322	1 Baseline Dark	V	V	HT	V_V_HT	0	1.037	1_V_V_HT	V_V_HT	1.71437374837068
1	-321	1 Baseline Dark	V	V	HT	V_V_HT	0.022	0.917	1_V_V_HT	V_V_HT	1.71871476558947
1	-320	1 Baseline Dark	V	V	HT	V_V_HT	0	0.917	1_V_V_HT	V_V_HT	1.72338635593912
1	-319	1 Baseline Dark	V	V	HT	V_V_HT	0	0.917	1_V_V_HT	V_V_HT	1.72839106199194
1	-318	1 Baseline Dark	V	V	HT	V_V_HT	0	0.917	1_V_V_HT	V_V_HT	1.73373048748137
1	-317	1 Baseline Dark	V	V	HT	V_V_HT	0	0.809	1_V_V_HT	V_V_HT	1.73940543158194
1	-316	1 Baseline Dark	V	V	HT	V_V_HT	0.022	0.809	1_V_V_HT	V_V_HT	1.74541635121853
1	-315	1 Baseline Dark	V	V	HT	V_V_HT	0	0.869	1_V_V_HT	V_V_HT	1.75176279685625
1	-314	1 Baseline Dark	V	V	HT	V_V_HT	0	0.869	1_V_V_HT	V_V_HT	1.75844338915574
1	-313	1 Baseline Dark	V	V	HT	V_V_HT	0	0.869	1_V_V_HT	V_V_HT	1.7654565571254
1	-312	1 Baseline Dark	V	V	HT	V_V_HT	0	0.942	1_V_V_HT	V_V_HT	1.77280073339446
1	-311	1 Baseline Dark	V	V	HT	V_V_HT	0.123	0.972	1_V_V_HT	V_V_HT	1.78047411335662
1	-310	1 Baseline Dark	V	V	HT	V_V_HT	0	1.136	1_V_V_HT	V_V_HT	1.78847396546339
1	-309	1 Baseline Dark	V	V	HT	V_V_HT	0.024	1.158	1_V_V_HT	V_V_HT	1.79679732232429
1	-308	1 Baseline Dark	V	V	HT	V_V_HT	0	1.158	1_V_V_HT	V_V_HT	1.80544121893121
1	-307	1 Baseline Dark	V	V	HT	V_V_HT	0	1.198	1_V_V_HT	V_V_HT	1.81440268838364
1	-306	1 Baseline Dark	V	V	HT	V_V_HT	0	1.198	1_V_V_HT	V_V_HT	1.82367876409383
1	-305	1 Baseline Dark	V	V	HT	V_V_HT	0	1.249	1_V_V_HT	V_V_HT	1.83326617466949
1	-304	1 Baseline Dark	V	V	HT	V_V_HT	0	1.249	1_V_V_HT	V_V_HT	1.843160102227
1	-303	1 Baseline Dark	V	V	HT	V_V_HT	0.021	1.323	1_V_V_HT	V_V_HT	1.85335414781708
1	-302	1 Baseline Dark	V	V	HT	V_V_HT	0.084	1.294	1_V_V_HT	V_V_HT	1.86384159618111
1	-301	1 Baseline Dark	V	V	HT	V_V_HT	0.074	1.394	1_V_V_HT	V_V_HT	1.87461573187117
1	-300	1 Baseline Dark	V	V	HT	V_V_HT	0.026	1.442	1_V_V_HT	V_V_HT	1.88566948283413
1	-299	1 Baseline Dark	V	V	HT	V_V_HT	0	1.483	1_V_V_HT	V_V_HT	1.89699398407444
1	-298	1 Baseline Dark	V	V	HT	V_V_HT	0.082	1.515	1_V_V_HT	V_V_HT	1.90857819017237
1	-297	1 Baseline Dark	V	V	HT	V_V_HT	0	1.515	1_V_V_HT	V_V_HT	1.920409212513
1	-296	1 Baseline Dark	V	V	HT	V_V_HT	0	1.501	1_V_V_HT	V_V_HT	1.93247379159422
1	-295	1 Baseline Dark	V	V	HT	V_V_HT	0	1.418	1_V_V_HT	V_V_HT	1.94475829448225
1	-294	1 Baseline Dark	V	V	HT	V_V_HT	0.103	1.353	1_V_V_HT	V_V_HT	1.95724757588944
1	-293	1 Baseline Dark	V	V	HT	V_V_HT	0	1.359	1_V_V_HT	V_V_HT	1.96992574113207
1	-292	1 Baseline Dark	V	V	HT	V_V_HT	0	1.359	1_V_V_HT	V_V_HT	1.98277540445452
1	-291	1 Baseline Dark	V	V	HT	V_V_HT	0	1.361	1_V_V_HT	V_V_HT	1.99577880461637
1	-290	1 Baseline Dark	V	V	HT	V_V_HT	0	1.361	1_V_V_HT	V_V_HT	2.00891818346433
1	-289	1 Baseline Dark	V	V	HT	V_V_HT	0	1.507	1_V_V_HT	V_V_HT	2.02217578028721
1	-288	1 Baseline Dark	V	V	HT	V_V_HT	0	1.62	1_V_V_HT	V_V_HT	2.03553350718512
1	-287	1 Baseline Dark	V	V	HT	V_V_HT	0	1.64	1_V_V_HT	V_V_HT	2.04897197458816
1	-286	1 Baseline Dark	V	V	HT	V_V_HT	0	1.688	1_V_V_HT	V_V_HT	2.06247117475188
1	-285	1 Baseline Dark	V	V	HT	V_V_HT	0.06	1.688	1_V_V_HT	V_V_HT	2.07600965999238
1	-284	1 Baseline Dark	V	V	HT	V_V_HT	0	1.786	1_V_V_HT	V_V_HT	2.08956436791411
1	-283	1 Baseline Dark	V	V	HT	V_V_HT	0	1.786	1_V_V_HT	V_V_HT	2.10311097356637
1	-282	1 Baseline Dark	V	V	HT	V_V_HT	0.073	1.786	1_V_V_HT	V_V_HT	2.1166247162645
1	-281	1 Baseline Dark	V	V	HT	V_V_HT	0.03	1.768	1_V_V_HT	V_V_HT	2.13007989438881
1	-280	1 Baseline Dark	V	V	HT	V_V_HT	0.164	1.833	1_V_V_HT	V_V_HT	2.14344983256541
1	-279	1 Baseline Dark	V	V	HT	V_V_HT	0.022	1.889	1_V_V_HT	V_V_HT	2.15670706699985
1	-278	1 Baseline Dark	V	V	HT	V_V_HT	0	1.997	1_V_V_HT	V_V_HT	2.16982361608239
1	-277	1 Baseline Dark	V	V	HT	V_V_HT	0.058	2.029	1_V_V_HT	V_V_HT	2.18277137502568
1	-276	1 Baseline Dark	V	V	HT	V_V_HT	0	2.193	1_V_V_HT	V_V_HT	2.19552215068931
1	-275	1 Baseline Dark	V	V	HT	V_V_HT	0.051	2.293	1_V_V_HT	V_V_HT	2.20804777403527
1	-274	1 Baseline Dark	V	V	HT	V_V_HT	0	2.293	1_V_V_HT	V_V_HT	2.22032009112527
1	-273	1 Baseline Dark	V	V	HT	V_V_HT	0.074	2.272	1_V_V_HT	V_V_HT	2.23231107521803
1	-272	1 Baseline Dark	V	V	HT	V_V_HT	0	2.208	1_V_V_HT	V_V_HT	2.24399339040958
1	-271	1 Baseline Dark	V	V	HT	V_V_HT	0.1	2.152	1_V_V_HT	V_V_HT	2.25534050602936
1	-270	1 Baseline Dark	V	V	HT	V_V_HT	0.048	2.305	1_V_V_HT	V_V_HT	2.26632630733835
1	-269	1 Baseline Dark	V	V	HT	V_V_HT	0.041	2.326	1_V_V_HT	V_V_HT	2.27692566499673
1	-268	1 Baseline Dark	V	V	HT	V_V_HT	0.032	2.244	1_V_V_HT	V_V_HT	2.28711401762174
1	-267	1 Baseline Dark	V	V	HT	V_V_HT	0	2.244	1_V_V_HT	V_V_HT	2.2968684381474
1	-266	1 Baseline Dark	V	V	HT	V_V_HT	0	2.333	1_V_V_HT	V_V_HT	2.30616812525025
1	-265	1 Baseline Dark	V	V	HT	V_V_HT	0	2.333	1_V_V_HT	V_V_HT	2.31499418361498
1	-264	1 Baseline Dark	V	V	HT	V_V_HT	0	2.257	1_V_V_HT	V_V_HT	2.32332855065092
1	-263	1 Baseline Dark	V	V	HT	V_V_HT	0.025	2.283	1_V_V_HT	V_V_HT	2.33115495348874
1	-262	1 Baseline Dark	V	V	HT	V_V_HT	0	2.283	1_V_V_HT	V_V_HT	2.33845806106689
1	-261	1 Baseline Dark	V	V	HT	V_V_HT	0.024	2.283	1_V_V_HT	V_V_HT	2.34522504241824
1	-260	1 Baseline Dark	V	V	HT	V_V_HT	0	2.283	1_V_V_HT	V_V_HT	2.3514456319577
1	-259	1 Baseline Dark	V	V	HT	V_V_HT	0.146	2.301	1_V_V_HT	V_V_HT	2.35711008016461
1	-258	1 Baseline Dark	V	V	HT	V_V_HT	0.113	2.301	1_V_V_HT	V_V_HT	2.36220863905941
1	-257	1 Baseline Dark	V	V	HT	V_V_HT	0.02	2.357	1_V_V_HT	V_V_HT	2.36673212313994
1	-256	1 Baseline Dark	V	V	HT	V_V_HT	0.07	2.357	1_V_V_HT	V_V_HT	2.37067419548073
1	-255	1 Baseline Dark	V	V	HT	V_V_HT	0	2.297	1_V_V_HT	V_V_HT	2.37403137052646
1	-254	1 Baseline Dark	V	V	HT	V_V_HT	0.098	2.367	1_V_V_HT	V_V_HT	2.37680130698788
1	-253	1 Baseline Dark	V	V	HT	V_V_HT	0	2.367	1_V_V_HT	V_V_HT	2.37898451011017
1	-252	1 Baseline Dark	V	V	HT	V_V_HT	0	2.294	1_V_V_HT	V_V_HT	2.38058486686737
1	-251	1 Baseline Dark	V	V	HT	V_V_HT	0.105	2.329	1_V_V_HT	V_V_HT	2.38160959294117
1	-250	1 Baseline Dark	V	V	HT	V_V_HT	0.065	2.165	1_V_V_HT	V_V_HT	2.38206915614873
1	-249	1 Baseline Dark	V	V	HT	V_V_HT	0.08	2.143	1_V_V_HT	V_V_HT	2.38197717942892
1	-248	1 Baseline Dark	V	V	HT	V_V_HT	0.108	2.143	1_V_V_HT	V_V_HT	2.38134984355639
1	-247	1 Baseline Dark	V	V	HT	V_V_HT	0.032	2.085	1_V_V_HT	V_V_HT	2.38020383544817
1	-246	1 Baseline Dark	V	V	HT	V_V_HT	0.164	2.085	1_V_V_HT	V_V_HT	2.37855584592847
1	-245	1 Baseline Dark	V	V	HT	V_V_HT	0.1	2.034	1_V_V_HT	V_V_HT	2.37642256157796
1	-244	1 Baseline Dark	V	V	HT	V_V_HT	0	2.064	1_V_V_HT	V_V_HT	2.37382067226937
1	-243	1 Baseline Dark	V	V	HT	V_V_HT	0	2.05	1_V_V_HT	V_V_HT	2.370767211413
1	-242	1 Baseline Dark	V	V	HT	V_V_HT	0.02	2.05	1_V_V_HT	V_V_HT	2.3672809101942
1	-241	1 Baseline Dark	V	V	HT	V_V_HT	0.018	1.95	1_V_V_HT	V_V_HT	2.36338237752049
1	-240	1 Baseline Dark	V	V	HT	V_V_HT	0.179	1.975	1_V_V_HT	V_V_HT	2.35909365443523
1	-239	1 Baseline Dark	V	V	HT	V_V_HT	0.021	1.934	1_V_V_HT	V_V_HT	2.35443727224094
1	-238	1 Baseline Dark	V	V	HT	V_V_HT	0	1.902	1_V_V_HT	V_V_HT	2.34943678338718
1	-237	1 Baseline Dark	V	V	HT	V_V_HT	0	1.951	1_V_V_HT	V_V_HT	2.34411679820227
1	-236	1 Baseline Dark	V	V	HT	V_V_HT	0.089	1.951	1_V_V_HT	V_V_HT	2.33850267220778
1	-235	1 Baseline Dark	V	V	HT	V_V_HT	0	1.951	1_V_V_HT	V_V_HT	2.33261997700606
1	-234	1 Baseline Dark	V	V	HT	V_V_HT	0.027	1.951	1_V_V_HT	V_V_HT	2.32649458603926
1	-233	1 Baseline Dark	V	V	HT	V_V_HT	0.026	1.938	1_V_V_HT	V_V_HT	2.32015245790421
1	-232	1 Baseline Dark	V	V	HT	V_V_HT	0	1.938	1_V_V_HT	V_V_HT	2.31361957855552
1	-231	1 Baseline Dark	V	V	HT	V_V_HT	0	1.914	1_V_V_HT	V_V_HT	2.30692182978855
1	-230	1 Baseline Dark	V	V	HT	V_V_HT	0	1.974	1_V_V_HT	V_V_HT	2.30008481123498
1	-229	1 Baseline Dark	V	V	HT	V_V_HT	0.018	1.828	1_V_V_HT	V_V_HT	2.29313378939303
1	-228	1 Baseline Dark	V	V	HT	V_V_HT	0	1.715	1_V_V_HT	V_V_HT	2.28609383370468
1	-227	1 Baseline Dark	V	V	HT	V_V_HT	0.056	1.695	1_V_V_HT	V_V_HT	2.27898953188211
1	-226	1 Baseline Dark	V	V	HT	V_V_HT	0	1.687	1_V_V_HT	V_V_HT	2.27184534946478
1	-225	1 Baseline Dark	V	V	HT	V_V_HT	0	1.687	1_V_V_HT	V_V_HT	2.26468575259549
1	-224	1 Baseline Dark	V	V	HT	V_V_HT	0.07	1.606	1_V_V_HT	V_V_HT	2.2575352061558
1	-223	1 Baseline Dark	V	V	HT	V_V_HT	0	1.606	1_V_V_HT	V_V_HT	2.2504181777119
1	-222	1 Baseline Dark	V	V	HT	V_V_HT	0	1.673	1_V_V_HT	V_V_HT	2.24335913337213
1	-221	1 Baseline Dark	V	V	HT	V_V_HT	0.065	1.568	1_V_V_HT	V_V_HT	2.23638230713557
1	-220	1 Baseline Dark	V	V	HT	V_V_HT	0	1.503	1_V_V_HT	V_V_HT	2.22951078011407
1	-219	1 Baseline Dark	V	V	HT	V_V_HT	0	1.437	1_V_V_HT	V_V_HT	2.22276620431005
1	-218	1 Baseline Dark	V	V	HT	V_V_HT	0	1.329	1_V_V_HT	V_V_HT	2.21616902137179
1	-217	1 Baseline Dark	V	V	HT	V_V_HT	0	1.335	1_V_V_HT	V_V_HT	2.20973917384552
1	-216	1 Baseline Dark	V	V	HT	V_V_HT	0	1.244	1_V_V_HT	V_V_HT	2.20349560166833
1	-215	1 Baseline Dark	V	V	HT	V_V_HT	0	1.229	1_V_V_HT	V_V_HT	2.19745699252099
1	-214	1 Baseline Dark	V	V	HT	V_V_HT	0.03	1.229	1_V_V_HT	V_V_HT	2.19164178618724
1	-213	1 Baseline Dark	V	V	HT	V_V_HT	0.06	1.252	1_V_V_HT	V_V_HT	2.18606716903179
1	-212	1 Baseline Dark	V	V	HT	V_V_HT	0	1.232	1_V_V_HT	V_V_HT	2.18074884402073
1	-211	1 Baseline Dark	V	V	HT	V_V_HT	0	1.288	1_V_V_HT	V_V_HT	2.17570104991885
1	-210	1 Baseline Dark	V	V	HT	V_V_HT	0.073	1.109	1_V_V_HT	V_V_HT	2.17093658805299
1	-209	1 Baseline Dark	V	V	HT	V_V_HT	0	1.088	1_V_V_HT	V_V_HT	2.1664670844682
1	-208	1 Baseline Dark	V	V	HT	V_V_HT	0	1.088	1_V_V_HT	V_V_HT	2.1623039282511
1	-207	1 Baseline Dark	V	V	HT	V_V_HT	0.049	1.116	1_V_V_HT	V_V_HT	2.15845829543556
1	-206	1 Baseline Dark	V	V	HT	V_V_HT	0	1.086	1_V_V_HT	V_V_HT	2.15494049345089
1	-205	1 Baseline Dark	V	V	HT	V_V_HT	0	1.196	1_V_V_HT	V_V_HT	2.15176040758959
1	-204	1 Baseline Dark	V	V	HT	V_V_HT	0	1.169	1_V_V_HT	V_V_HT	2.14892710856849
1	-203	1 Baseline Dark	V	V	HT	V_V_HT	0.012	1.249	1_V_V_HT	V_V_HT	2.14644946122233
1	-202	1 Baseline Dark	V	V	HT	V_V_HT	0	1.249	1_V_V_HT	V_V_HT	2.1443363280369
1	-201	1 Baseline Dark	V	V	HT	V_V_HT	0	1.334	1_V_V_HT	V_V_HT	2.14259638768188
1	-200	1 Baseline Dark	V	V	HT	V_V_HT	0.06	1.446	1_V_V_HT	V_V_HT	2.14123757784054
1	-199	1 Baseline Dark	V	V	HT	V_V_HT	0	1.428	1_V_V_HT	V_V_HT	2.14026764786248
1	-198	1 Baseline Dark	V	V	HT	V_V_HT	0	1.45	1_V_V_HT	V_V_HT	2.13969434736117
1	-197	1 Baseline Dark	V	V	HT	V_V_HT	0	1.54	1_V_V_HT	V_V_HT	2.13952524726755
1	-196	1 Baseline Dark	V	V	HT	V_V_HT	0.062	1.576	1_V_V_HT	V_V_HT	2.13976701386627
1	-195	1 Baseline Dark	V	V	HT	V_V_HT	0	1.69	1_V_V_HT	V_V_HT	2.14042522088711
1	-194	1 Baseline Dark	V	V	HT	V_V_HT	0.017	1.62	1_V_V_HT	V_V_HT	2.14150452037321
1	-193	1 Baseline Dark	V	V	HT	V_V_HT	0	1.666	1_V_V_HT	V_V_HT	2.14300918573281
1	-192	1 Baseline Dark	V	V	HT	V_V_HT	0.067	1.681	1_V_V_HT	V_V_HT	2.14494251335478
1	-191	1 Baseline Dark	V	V	HT	V_V_HT	0	1.693	1_V_V_HT	V_V_HT	2.14730659068762
1	-190	1 Baseline Dark	V	V	HT	V_V_HT	0	1.753	1_V_V_HT	V_V_HT	2.15010225527297
1	-189	1 Baseline Dark	V	V	HT	V_V_HT	0.014	1.845	1_V_V_HT	V_V_HT	2.15332926366625
1	-188	1 Baseline Dark	V	V	HT	V_V_HT	0	1.947	1_V_V_HT	V_V_HT	2.15698692183186
1	-187	1 Baseline Dark	V	V	HT	V_V_HT	0.038	2.006	1_V_V_HT	V_V_HT	2.16107333662921
1	-186	1 Baseline Dark	V	V	HT	V_V_HT	0.073	2.055	1_V_V_HT	V_V_HT	2.16558513063753
1	-185	1 Baseline Dark	V	V	HT	V_V_HT	0.085	2.055	1_V_V_HT	V_V_HT	2.17051737186952
1	-184	1 Baseline Dark	V	V	HT	V_V_HT	0	2.025	1_V_V_HT	V_V_HT	2.175863797136
1	-183	1 Baseline Dark	V	V	HT	V_V_HT	0.023	2.098	1_V_V_HT	V_V_HT	2.18161787081121
1	-182	1 Baseline Dark	V	V	HT	V_V_HT	0	2.173	1_V_V_HT	V_V_HT	2.18777305747218
1	-181	1 Baseline Dark	V	V	HT	V_V_HT	0.074	2.207	1_V_V_HT	V_V_HT	2.19432251472117
1	-180	1 Baseline Dark	V	V	HT	V_V_HT	0	2.134	1_V_V_HT	V_V_HT	2.20125817250236
1	-179	1 Baseline Dark	V	V	HT	V_V_HT	0	2.134	1_V_V_HT	V_V_HT	2.20857133475154
1	-178	1 Baseline Dark	V	V	HT	V_V_HT	0	2.214	1_V_V_HT	V_V_HT	2.21625170651311
1	-177	1 Baseline Dark	V	V	HT	V_V_HT	0.028	2.235	1_V_V_HT	V_V_HT	2.22428706544212
1	-176	1 Baseline Dark	V	V	HT	V_V_HT	0.059	2.267	1_V_V_HT	V_V_HT	2.23266325216684
1	-175	1 Baseline Dark	V	V	HT	V_V_HT	0.11	2.267	1_V_V_HT	V_V_HT	2.24136449805353
1	-174	1 Baseline Dark	V	V	HT	V_V_HT	0	2.338	1_V_V_HT	V_V_HT	2.25037440178751
1	-173	1 Baseline Dark	V	V	HT	V_V_HT	0.106	2.381	1_V_V_HT	V_V_HT	2.25967531415715
1	-172	1 Baseline Dark	V	V	HT	V_V_HT	0	2.491	1_V_V_HT	V_V_HT	2.26924898913763
1	-171	1 Baseline Dark	V	V	HT	V_V_HT	0.085	2.568	1_V_V_HT	V_V_HT	2.27907574124874
1	-170	1 Baseline Dark	V	V	HT	V_V_HT	0.112	2.581	1_V_V_HT	V_V_HT	2.28913449685988
1	-169	1 Baseline Dark	V	V	HT	V_V_HT	0	2.705	1_V_V_HT	V_V_HT	2.29940367186061
1	-168	1 Baseline Dark	V	V	HT	V_V_HT	0.022	2.705	1_V_V_HT	V_V_HT	2.30986073830235
1	-167	1 Baseline Dark	V	V	HT	V_V_HT	0.146	2.705	1_V_V_HT	V_V_HT	2.32048274595079
1	-166	1 Baseline Dark	V	V	HT	V_V_HT	0.036	2.671	1_V_V_HT	V_V_HT	2.33124584839504
1	-165	1 Baseline Dark	V	V	HT	V_V_HT	0.114	2.855	1_V_V_HT	V_V_HT	2.34212538933032
1	-164	1 Baseline Dark	V	V	HT	V_V_HT	0	2.93	1_V_V_HT	V_V_HT	2.35309655727307
1	-163	1 Baseline Dark	V	V	HT	V_V_HT	0.046	2.946	1_V_V_HT	V_V_HT	2.36413449087902
1	-162	1 Baseline Dark	V	V	HT	V_V_HT	0.015	2.99	1_V_V_HT	V_V_HT	2.37521410060673
1	-161	1 Baseline Dark	V	V	HT	V_V_HT	0.077	3.229	1_V_V_HT	V_V_HT	2.3863102181403
1	-160	1 Baseline Dark	V	V	HT	V_V_HT	0.06	3.292	1_V_V_HT	V_V_HT	2.39739776681807
1	-159	1 Baseline Dark	V	V	HT	V_V_HT	0.092	3.318	1_V_V_HT	V_V_HT	2.40845181002571
1	-158	1 Baseline Dark	V	V	HT	V_V_HT	0.102	3.456	1_V_V_HT	V_V_HT	2.41944800754825
1	-157	1 Baseline Dark	V	V	HT	V_V_HT	0.059	3.497	1_V_V_HT	V_V_HT	2.43036275856018
1	-156	1 Baseline Dark	V	V	HT	V_V_HT	0.049	3.48	1_V_V_HT	V_V_HT	2.4411726102365
1	-155	1 Baseline Dark	V	V	HT	V_V_HT	0	3.395	1_V_V_HT	V_V_HT	2.45185411339948
1	-154	1 Baseline Dark	V	V	HT	V_V_HT	0	3.395	1_V_V_HT	V_V_HT	2.46238414914513
1	-153	1 Baseline Dark	V	V	HT	V_V_HT	0.133	3.432	1_V_V_HT	V_V_HT	2.47274091741871
1	-152	1 Baseline Dark	V	V	HT	V_V_HT	0.075	3.554	1_V_V_HT	V_V_HT	2.48290335927379
1	-151	1 Baseline Dark	V	V	HT	V_V_HT	0.034	3.58	1_V_V_HT	V_V_HT	2.49285206447337
1	-150	1 Baseline Dark	V	V	HT	V_V_HT	0	3.622	1_V_V_HT	V_V_HT	2.50256803423613
1	-149	1 Baseline Dark	V	V	HT	V_V_HT	0	3.622	1_V_V_HT	V_V_HT	2.51203278800047
1	-148	1 Baseline Dark	V	V	HT	V_V_HT	0.08	3.673	1_V_V_HT	V_V_HT	2.52122991990917
1	-147	1 Baseline Dark	V	V	HT	V_V_HT	0.07	3.67	1_V_V_HT	V_V_HT	2.53014354404028
1	-146	1 Baseline Dark	V	V	HT	V_V_HT	0.032	3.663	1_V_V_HT	V_V_HT	2.53875836955621
1	-145	1 Baseline Dark	V	V	HT	V_V_HT	0	3.587	1_V_V_HT	V_V_HT	2.54706150372798
1	-144	1 Baseline Dark	V	V	HT	V_V_HT	0.071	3.665	1_V_V_HT	V_V_HT	2.55504064679132
1	-143	1 Baseline Dark	V	V	HT	V_V_HT	0.055	3.559	1_V_V_HT	V_V_HT	2.56268414305604
1	-142	1 Baseline Dark	V	V	HT	V_V_HT	0.11	3.633	1_V_V_HT	V_V_HT	2.56998354730173
1	-141	1 Baseline Dark	V	V	HT	V_V_HT	0.077	3.6	1_V_V_HT	V_V_HT	2.57693364199016
1	-140	1 Baseline Dark	V	V	HT	V_V_HT	0.073	3.587	1_V_V_HT	V_V_HT	2.5835304985784
1	-139	1 Baseline Dark	V	V	HT	V_V_HT	0.124	3.651	1_V_V_HT	V_V_HT	2.58977275638991
1	-138	1 Baseline Dark	V	V	HT	V_V_HT	0	3.747	1_V_V_HT	V_V_HT	2.59566031043623
1	-137	1 Baseline Dark	V	V	HT	V_V_HT	0	3.601	1_V_V_HT	V_V_HT	2.60119612130634
1	-136	1 Baseline Dark	V	V	HT	V_V_HT	0.028	3.682	1_V_V_HT	V_V_HT	2.60638615026387
1	-135	1 Baseline Dark	V	V	HT	V_V_HT	0.184	3.606	1_V_V_HT	V_V_HT	2.61123695784236
1	-134	1 Baseline Dark	V	V	HT	V_V_HT	0.092	3.631	1_V_V_HT	V_V_HT	2.61575510137365
1	-133	1 Baseline Dark	V	V	HT	V_V_HT	0.016	3.585	1_V_V_HT	V_V_HT	2.61994714124858
1	-132	1 Baseline Dark	V	V	HT	V_V_HT	0.111	3.669	1_V_V_HT	V_V_HT	2.62382006023457
1	-131	1 Baseline Dark	V	V	HT	V_V_HT	0.239	3.644	1_V_V_HT	V_V_HT	2.6273829275224
1	-130	1 Baseline Dark	V	V	HT	V_V_HT	0.063	3.664	1_V_V_HT	V_V_HT	2.63064708237068
1	-129	1 Baseline Dark	V	V	HT	V_V_HT	0.04	3.664	1_V_V_HT	V_V_HT	2.63362556260095
1	-128	1 Baseline Dark	V	V	HT	V_V_HT	0.138	3.639	1_V_V_HT	V_V_HT	2.63633195449974
1	-127	1 Baseline Dark	V	V	HT	V_V_HT	0.079	3.803	1_V_V_HT	V_V_HT	2.63878072952345
1	-126	1 Baseline Dark	V	V	HT	V_V_HT	0.056	3.771	1_V_V_HT	V_V_HT	2.64098668160858
1	-125	1 Baseline Dark	V	V	HT	V_V_HT	0	3.882	1_V_V_HT	V_V_HT	2.6429650642708
1	-124	1 Baseline Dark	V	V	HT	V_V_HT	0	3.882	1_V_V_HT	V_V_HT	2.64473139063064
1	-123	1 Baseline Dark	V	V	HT	V_V_HT	0.06	3.881	1_V_V_HT	V_V_HT	2.64630107235285
1	-122	1 Baseline Dark	V	V	HT	V_V_HT	0.122	3.806	1_V_V_HT	V_V_HT	2.64768905424771
1	-121	1 Baseline Dark	V	V	HT	V_V_HT	0.1	3.821	1_V_V_HT	V_V_HT	2.64890965858306
1	-120	1 Baseline Dark	V	V	HT	V_V_HT	0.042	3.894	1_V_V_HT	V_V_HT	2.6499768176293
1	-119	1 Baseline Dark	V	V	HT	V_V_HT	0	3.894	1_V_V_HT	V_V_HT	2.65090346329489
1	-118	1 Baseline Dark	V	V	HT	V_V_HT	0.051	3.846	1_V_V_HT	V_V_HT	2.65170192466557
1	-117	1 Baseline Dark	V	V	HT	V_V_HT	0.025	3.844	1_V_V_HT	V_V_HT	2.65238273307012
1	-116	1 Baseline Dark	V	V	HT	V_V_HT	0.052	3.812	1_V_V_HT	V_V_HT	2.65295447840223
1	-115	1 Baseline Dark	V	V	HT	V_V_HT	0.034	3.861	1_V_V_HT	V_V_HT	2.65342489307487
1	-114	1 Baseline Dark	V	V	HT	V_V_HT	0.078	3.907	1_V_V_HT	V_V_HT	2.65379982953365
1	-113	1 Baseline Dark	V	V	HT	V_V_HT	0	3.852	1_V_V_HT	V_V_HT	2.65408467384309
1	-112	1 Baseline Dark	V	V	HT	V_V_HT	0.074	3.866	1_V_V_HT	V_V_HT	2.65428428128902
1	-111	1 Baseline Dark	V	V	HT	V_V_HT	0.052	3.789	1_V_V_HT	V_V_HT	2.65440085239776
1	-110	1 Baseline Dark	V	V	HT	V_V_HT	0.099	3.729	1_V_V_HT	V_V_HT	2.65443338207688
1	-109	1 Baseline Dark	V	V	HT	V_V_HT	0.064	3.662	1_V_V_HT	V_V_HT	2.65437767809214
1	-108	1 Baseline Dark	V	V	HT	V_V_HT	0.118	3.721	1_V_V_HT	V_V_HT	2.65422642561128
1	-107	1 Baseline Dark	V	V	HT	V_V_HT	0	3.801	1_V_V_HT	V_V_HT	2.65396931305545
1	-106	1 Baseline Dark	V	V	HT	V_V_HT	0.117	3.898	1_V_V_HT	V_V_HT	2.65359363400756
1	-105	1 Baseline Dark	V	V	HT	V_V_HT	0.038	3.735	1_V_V_HT	V_V_HT	2.65308581986456
1	-104	1 Baseline Dark	V	V	HT	V_V_HT	0.025	3.664	1_V_V_HT	V_V_HT	2.65243041265112
1	-103	1 Baseline Dark	V	V	HT	V_V_HT	0	3.747	1_V_V_HT	V_V_HT	2.65161022728978
1	-102	1 Baseline Dark	V	V	HT	V_V_HT	0.099	3.727	1_V_V_HT	V_V_HT	2.65060774173678
1	-101	1 Baseline Dark	V	V	HT	V_V_HT	0.052	3.506	1_V_V_HT	V_V_HT	2.64940543557522
1	-100	1 Baseline Dark	V	V	HT	V_V_HT	0.08	3.546	1_V_V_HT	V_V_HT	2.6479857479858
1	-99	1 Baseline Dark	V	V	HT	V_V_HT	0.092	3.678	1_V_V_HT	V_V_HT	2.64633095325662
1	-98	1 Baseline Dark	V	V	HT	V_V_HT	0.077	3.652	1_V_V_HT	V_V_HT	2.64442342925588
1	-97	1 Baseline Dark	V	V	HT	V_V_HT	0.223	3.627	1_V_V_HT	V_V_HT	2.64224613547743
1	-96	1 Baseline Dark	V	V	HT	V_V_HT	0.017	3.628	1_V_V_HT	V_V_HT	2.63978217293267
1	-95	1 Baseline Dark	V	V	HT	V_V_HT	0.111	3.683	1_V_V_HT	V_V_HT	2.63701510158785
1	-94	1 Baseline Dark	V	V	HT	V_V_HT	0	3.752	1_V_V_HT	V_V_HT	2.63393089051156
1	-93	1 Baseline Dark	V	V	HT	V_V_HT	0.132	3.985	1_V_V_HT	V_V_HT	2.63051892873645
1	-92	1 Baseline Dark	V	V	HT	V_V_HT	0	3.963	1_V_V_HT	V_V_HT	2.62677191298183
1	-91	1 Baseline Dark	V	V	HT	V_V_HT	0.049	3.912	1_V_V_HT	V_V_HT	2.62268322221477
1	-90	1 Baseline Dark	V	V	HT	V_V_HT	0.073	3.938	1_V_V_HT	V_V_HT	2.61824726480684
1	-89	1 Baseline Dark	V	V	HT	V_V_HT	0	4.133	1_V_V_HT	V_V_HT	2.61346370095905
1	-88	1 Baseline Dark	V	V	HT	V_V_HT	0.032	4.098	1_V_V_HT	V_V_HT	2.60833903434072
1	-87	1 Baseline Dark	V	V	HT	V_V_HT	0.068	4.241	1_V_V_HT	V_V_HT	2.60288591568702
1	-86	1 Baseline Dark	V	V	HT	V_V_HT	0	4.234	1_V_V_HT	V_V_HT	2.59711824706473
1	-85	1 Baseline Dark	V	V	HT	V_V_HT	0.049	4.2	1_V_V_HT	V_V_HT	2.59105148711152
1	-84	1 Baseline Dark	V	V	HT	V_V_HT	0.117	4.122	1_V_V_HT	V_V_HT	2.58470732949819
1	-83	1 Baseline Dark	V	V	HT	V_V_HT	0	4.148	1_V_V_HT	V_V_HT	2.57811076063779
1	-82	1 Baseline Dark	V	V	HT	V_V_HT	0.124	4.086	1_V_V_HT	V_V_HT	2.57129369845099
1	-81	1 Baseline Dark	V	V	HT	V_V_HT	0	4.034	1_V_V_HT	V_V_HT	2.56428979338606
1	-80	1 Baseline Dark	V	V	HT	V_V_HT	0.013	3.977	1_V_V_HT	V_V_HT	2.55713463357308
1	-79	1 Baseline Dark	V	V	HT	V_V_HT	0.057	3.913	1_V_V_HT	V_V_HT	2.54987154055336
1	-78	1 Baseline Dark	V	V	HT	V_V_HT	0.059	3.833	1_V_V_HT	V_V_HT	2.54254778768241
1	-77	1 Baseline Dark	V	V	HT	V_V_HT	0.08	3.833	1_V_V_HT	V_V_HT	2.53521871869318
1	-76	1 Baseline Dark	V	V	HT	V_V_HT	0.125	3.716	1_V_V_HT	V_V_HT	2.52794169377566
1	-75	1 Baseline Dark	V	V	HT	V_V_HT	0.021	3.688	1_V_V_HT	V_V_HT	2.52077612842179
1	-74	1 Baseline Dark	V	V	HT	V_V_HT	0.021	3.709	1_V_V_HT	V_V_HT	2.51379169220574
1	-73	1 Baseline Dark	V	V	HT	V_V_HT	0.099	3.709	1_V_V_HT	V_V_HT	2.50706827048402
1	-72	1 Baseline Dark	V	V	HT	V_V_HT	0.091	3.61	1_V_V_HT	V_V_HT	2.5006877870341
1	-71	1 Baseline Dark	V	V	HT	V_V_HT	0.018	3.606	1_V_V_HT	V_V_HT	2.49473216902151
1	-70	1 Baseline Dark	V	V	HT	V_V_HT	0.103	3.582	1_V_V_HT	V_V_HT	2.48928519089638
1	-69	1 Baseline Dark	V	V	HT	V_V_HT	0.172	3.49	1_V_V_HT	V_V_HT	2.48443803353849
1	-68	1 Baseline Dark	V	V	HT	V_V_HT	0.112	3.413	1_V_V_HT	V_V_HT	2.48028372677096
1	-67	1 Baseline Dark	V	V	HT	V_V_HT	0.054	3.23	1_V_V_HT	V_V_HT	2.47691686650954
1	-66	1 Baseline Dark	V	V	HT	V_V_HT	0.057	3.269	1_V_V_HT	V_V_HT	2.47443975213657
1	-65	1 Baseline Dark	V	V	HT	V_V_HT	0.055	3.158	1_V_V_HT	V_V_HT	2.47296332898578
1	-64	1 Baseline Dark	V	V	HT	V_V_HT	0.069	3.158	1_V_V_HT	V_V_HT	2.47260521821034
1	-63	1 Baseline Dark	V	V	HT	V_V_HT	0.293	3.049	1_V_V_HT	V_V_HT	2.47348435014222
1	-62	1 Baseline Dark	V	V	HT	V_V_HT	0.1	3.049	1_V_V_HT	V_V_HT	2.47571965359659
1	-61	1 Baseline Dark	V	V	HT	V_V_HT	0.049	3	1_V_V_HT	V_V_HT	2.47943005836987
1	-60	1 Baseline Dark	V	V	HT	V_V_HT	0.068	2.981	1_V_V_HT	V_V_HT	2.4847349590215
1	-59	1 Baseline Dark	V	V	HT	V_V_HT	0.195	2.981	1_V_V_HT	V_V_HT	2.49175588366397
1	-58	1 Baseline Dark	V	V	HT	V_V_HT	0.016	2.976	1_V_V_HT	V_V_HT	2.50061590324173
1	-57	1 Baseline Dark	V	V	HT	V_V_HT	0.168	2.908	1_V_V_HT	V_V_HT	2.51143835881595
1	-56	1 Baseline Dark	V	V	HT	V_V_HT	0.045	2.908	1_V_V_HT	V_V_HT	2.52434659155744
1	-55	1 Baseline Dark	V	V	HT	V_V_HT	0	2.921	1_V_V_HT	V_V_HT	2.53946394215263
1	-54	1 Baseline Dark	V	V	HT	V_V_HT	0	2.804	1_V_V_HT	V_V_HT	2.55691375218187
1	-53	1 Baseline Dark	V	V	HT	V_V_HT	0.026	2.804	1_V_V_HT	V_V_HT	2.57681936122175
1	-52	1 Baseline Dark	V	V	HT	V_V_HT	0.012	2.74	1_V_V_HT	V_V_HT	2.59930411132721
1	-51	1 Baseline Dark	V	V	HT	V_V_HT	0	2.83	1_V_V_HT	V_V_HT	2.62448990019314
1	-50	1 Baseline Dark	V	V	HT	V_V_HT	0.042	3.005	1_V_V_HT	V_V_HT	2.65249119735878
1	-49	1 Baseline Dark	V	V	HT	V_V_HT	0	2.962	1_V_V_HT	V_V_HT	2.68341253437919
1	-48	1 Baseline Dark	V	V	HT	V_V_HT	0.038	2.995	1_V_V_HT	V_V_HT	2.71734725714228
1	-47	1 Baseline Dark	V	V	HT	V_V_HT	0	2.952	1_V_V_HT	V_V_HT	2.75437857130096
1	-46	1 Baseline Dark	V	V	HT	V_V_HT	0	2.889	1_V_V_HT	V_V_HT	2.79458515737951
1	-45	1 Baseline Dark	V	V	HT	V_V_HT	0.01	2.918	1_V_V_HT	V_V_HT	2.83803588900398
1	-44	1 Baseline Dark	V	V	HT	V_V_HT	0.046	2.897	1_V_V_HT	V_V_HT	2.88479439107994
1	-43	1 Baseline Dark	V	V	HT	V_V_HT	0	2.798	1_V_V_HT	V_V_HT	2.93491310513982
1	-42	1 Baseline Dark	V	V	HT	V_V_HT	0	2.796	1_V_V_HT	V_V_HT	2.98843858649291
1	-41	1 Baseline Dark	V	V	HT	V_V_HT	0.048	2.809	1_V_V_HT	V_V_HT	3.04540182934817
1	-40	1 Baseline Dark	V	V	HT	V_V_HT	0.056	2.706	1_V_V_HT	V_V_HT	3.10581457343961
1	-39	1 Baseline Dark	V	V	HT	V_V_HT	0	2.645	1_V_V_HT	V_V_HT	3.16966866866006
1	-38	1 Baseline Dark	V	V	HT	V_V_HT	0	2.586	1_V_V_HT	V_V_HT	3.23693553997542
1	-37	1 Baseline Dark	V	V	HT	V_V_HT	0.04	2.569	1_V_V_HT	V_V_HT	3.3075657739455
1	-36	1 Baseline Dark	V	V	HT	V_V_HT	0.056	2.512	1_V_V_HT	V_V_HT	3.38148881605606
1	-35	1 Baseline Dark	V	V	HT	V_V_HT	0	2.457	1_V_V_HT	V_V_HT	3.45861279720004
1	-34	1 Baseline Dark	V	V	HT	V_V_HT	0	2.477	1_V_V_HT	V_V_HT	3.53882448664368
1	-33	1 Baseline Dark	V	V	HT	V_V_HT	0.023	2.184	1_V_V_HT	V_V_HT	3.62198937297682
1	-32	1 Baseline Dark	V	V	HT	V_V_HT	0	2.158	1_V_V_HT	V_V_HT	3.70795533341193
1	-31	1 Baseline Dark	V	V	HT	V_V_HT	0	2.186	1_V_V_HT	V_V_HT	3.79656335365505
1	-30	1 Baseline Dark	V	V	HT	V_V_HT	0.054	3.011	1_V_V_HT	V_V_HT	3.88763762813882
1	-29	1 Baseline Dark	V	V	HT	V_V_HT	0	3.428	1_V_V_HT	V_V_HT	3.98098271151205
1	-28	1 Baseline Dark	V	V	HT	V_V_HT	0.027	3.98	1_V_V_HT	V_V_HT	4.07638726259912
1	-27	1 Baseline Dark	V	V	HT	V_V_HT	0	4.484	1_V_V_HT	V_V_HT	4.17363393725877
1	-26	1 Baseline Dark	V	V	HT	V_V_HT	0	4.94	1_V_V_HT	V_V_HT	4.27249400257357
1	-25	1 Baseline Dark	V	V	HT	V_V_HT	0.062	5.277	1_V_V_HT	V_V_HT	4.37273341371371
1	-24	1 Baseline Dark	V	V	HT	V_V_HT	0	5.514	1_V_V_HT	V_V_HT	4.47410827534201
1	-23	1 Baseline Dark	V	V	HT	V_V_HT	0	5.639	1_V_V_HT	V_V_HT	4.57637022017523
1	-22	1 Baseline Dark	V	V	HT	V_V_HT	0.06	5.728	1_V_V_HT	V_V_HT	4.67926109692242
1	-21	1 Baseline Dark	V	V	HT	V_V_HT	0.09	5.828	1_V_V_HT	V_V_HT	4.78251372092272
1	-20	1 Baseline Dark	V	V	HT	V_V_HT	0.188	5.829	1_V_V_HT	V_V_HT	4.88585915189347
1	-19	1 Baseline Dark	V	V	HT	V_V_HT	0.014	5.911	1_V_V_HT	V_V_HT	4.98902752815756
1	-18	1 Baseline Dark	V	V	HT	V_V_HT	0.092	5.893	1_V_V_HT	V_V_HT	5.09174467955947
1	-17	1 Baseline Dark	V	V	HT	V_V_HT	0.037	6.032	1_V_V_HT	V_V_HT	5.19373271567369
1	-16	1 Baseline Dark	V	V	HT	V_V_HT	0.062	6.079	1_V_V_HT	V_V_HT	5.29471187589841
1	-15	1 Baseline Dark	V	V	HT	V_V_HT	0.05	6.188	1_V_V_HT	V_V_HT	5.3944024243551
1	-14	1 Baseline Dark	V	V	HT	V_V_HT	0	6.171	1_V_V_HT	V_V_HT	5.49252656813115
1	-13	1 Baseline Dark	V	V	HT	V_V_HT	0	6.262	1_V_V_HT	V_V_HT	5.58880943570461
1	-12	1 Baseline Dark	V	V	HT	V_V_HT	0.089	6.33	1_V_V_HT	V_V_HT	5.68297809968151
1	-11	1 Baseline Dark	V	V	HT	V_V_HT	0.031	6.329	1_V_V_HT	V_V_HT	5.77476646380969
1	-10	1 Baseline Dark	V	V	HT	V_V_HT	0	6.273	1_V_V_HT	V_V_HT	5.86391622821031
1	-9	1 Baseline Dark	V	V	HT	V_V_HT	0.111	6.307	1_V_V_HT	V_V_HT	5.95017297921548
1	-8	1 Baseline Dark	V	V	HT	V_V_HT	0.053	6.307	1_V_V_HT	V_V_HT	6.03329390729342
1	-7	1 Baseline Dark	V	V	HT	V_V_HT	0.037	6.285	1_V_V_HT	V_V_HT	6.11305160220175
1	-6	1 Baseline Dark	V	V	HT	V_V_HT	0	6.248	1_V_V_HT	V_V_HT	6.1892326794389
1	-5	1 Baseline Dark	V	V	HT	V_V_HT	0	6.248	1_V_V_HT	V_V_HT	6.26162662301541
1	-4	1 Baseline Dark	V	V	HT	V_V_HT	0.089	6.274	1_V_V_HT	V_V_HT	6.33002291718564
1	-3	1 Baseline Dark	V	V	HT	V_V_HT	0	6.271	1_V_V_HT	V_V_HT	6.39421498007258
1	-2	1 Baseline Dark	V	V	HT	V_V_HT	0.074	6.358	1_V_V_HT	V_V_HT	6.45401197920694
1	-1	1 Baseline Dark	V	V	HT	V_V_HT	0.077	6.358	1_V_V_HT	V_V_HT	6.50923139533089
1	0	2 Light	V	V	HT	V_V_HT	0.893	6.381	1_V_V_HT	V_V_HT	6.55971278718949
1	1	2 Light	V	V	HT	V_V_HT	0.612	6.414	1_V_V_HT	V_V_HT	6.60531836338898
1	2	2 Light	V	V	HT	V_V_HT	0.568	6.387	1_V_V_HT	V_V_HT	6.64591979161032
1	3	2 Light	V	V	HT	V_V_HT	0.672	6.387	1_V_V_HT	V_V_HT	6.68141330370752
1	4	2 Light	V	V	HT	V_V_HT	0.501	6.4	1_V_V_HT	V_V_HT	6.71172519324022
1	5	2 Light	V	V	HT	V_V_HT	0.337	6.338	1_V_V_HT	V_V_HT	6.73680723467602
1	6	2 Light	V	V	HT	V_V_HT	0.237	6.376	1_V_V_HT	V_V_HT	6.75661631919887
1	7	2 Light	V	V	HT	V_V_HT	0.151	6.376	1_V_V_HT	V_V_HT	6.7711093364611
1	8	2 Light	V	V	HT	V_V_HT	0.101	6.316	1_V_V_HT	V_V_HT	6.7802431790927
1	9	2 Light	V	V	HT	V_V_HT	0.1	6.226	1_V_V_HT	V_V_HT	6.78398000009531
1	10	2 Light	V	V	HT	V_V_HT	0.043	6.038	1_V_V_HT	V_V_HT	6.78230300722024
1	11	2 Light	V	V	HT	V_V_HT	0.082	6.024	1_V_V_HT	V_V_HT	6.77520581646815
1	12	2 Light	V	V	HT	V_V_HT	0.02	5.932	1_V_V_HT	V_V_HT	6.76270768026516
1	13	2 Light	V	V	HT	V_V_HT	0.139	5.895	1_V_V_HT	V_V_HT	6.74485812245577
1	14	2 Light	V	V	HT	V_V_HT	0.047	5.833	1_V_V_HT	V_V_HT	6.72173621308136
1	15	2 Light	V	V	HT	V_V_HT	0.119	5.783	1_V_V_HT	V_V_HT	6.69344968677665
1	16	2 Light	V	V	HT	V_V_HT	0.029	5.793	1_V_V_HT	V_V_HT	6.66013392165874
1	17	2 Light	V	V	HT	V_V_HT	0.091	5.793	1_V_V_HT	V_V_HT	6.62194657987302
1	18	2 Light	V	V	HT	V_V_HT	0.068	5.704	1_V_V_HT	V_V_HT	6.57905370904387
1	19	2 Light	V	V	HT	V_V_HT	0.047	5.673	1_V_V_HT	V_V_HT	6.5316409319593
1	20	2 Light	V	V	HT	V_V_HT	0	5.673	1_V_V_HT	V_V_HT	6.47991268719084
1	21	2 Light	V	V	HT	V_V_HT	0.034	5.584	1_V_V_HT	V_V_HT	6.42408027336966
1	22	2 Light	V	V	HT	V_V_HT	0	5.549	1_V_V_HT	V_V_HT	6.36437043536809
1	23	2 Light	V	V	HT	V_V_HT	0.018	5.523	1_V_V_HT	V_V_HT	6.30102445476768
1	24	2 Light	V	V	HT	V_V_HT	0.019	5.523	1_V_V_HT	V_V_HT	6.23428866625482
1	25	2 Light	V	V	HT	V_V_HT	0	5.523	1_V_V_HT	V_V_HT	6.16442009183113
1	26	2 Light	V	V	HT	V_V_HT	0.026	5.447	1_V_V_HT	V_V_HT	6.09168543904556
1	27	2 Light	V	V	HT	V_V_HT	0.02	5.447	1_V_V_HT	V_V_HT	6.01635328417548
1	28	2 Light	V	V	HT	V_V_HT	0.087	5.373	1_V_V_HT	V_V_HT	5.93869220401157
1	29	2 Light	V	V	HT	V_V_HT	0	5.296	1_V_V_HT	V_V_HT	5.85897077426166
1	30	2 Light	V	V	HT	V_V_HT	0.077	4.403	1_V_V_HT	V_V_HT	5.77745757142924
1	31	2 Light	V	V	HT	V_V_HT	0.033	3.791	1_V_V_HT	V_V_HT	5.69442096193589
1	32	2 Light	V	V	HT	V_V_HT	0	3.223	1_V_V_HT	V_V_HT	5.61012791645085
1	33	2 Light	V	V	HT	V_V_HT	0	2.551	1_V_V_HT	V_V_HT	5.52484211152778
1	34	2 Light	V	V	HT	V_V_HT	0.013	2.081	1_V_V_HT	V_V_HT	5.43882314097924
1	35	2 Light	V	V	HT	V_V_HT	0	1.744	1_V_V_HT	V_V_HT	5.35232819604711
1	36	2 Light	V	V	HT	V_V_HT	0.038	1.507	1_V_V_HT	V_V_HT	5.26560657734567
1	37	2 Light	V	V	HT	V_V_HT	0	1.356	1_V_V_HT	V_V_HT	5.1788966937007
1	38	2 Light	V	V	HT	V_V_HT	0	1.299	1_V_V_HT	V_V_HT	5.09242434783879
1	39	2 Light	V	V	HT	V_V_HT	0	1.211	1_V_V_HT	V_V_HT	5.00640374776391
1	40	2 Light	V	V	HT	V_V_HT	0	1.168	1_V_V_HT	V_V_HT	4.92104386782528
1	41	2 Light	V	V	HT	V_V_HT	0	1.086	1_V_V_HT	V_V_HT	4.83654223891271
1	42	2 Light	V	V	HT	V_V_HT	0	1.096	1_V_V_HT	V_V_HT	4.75309025759296
1	43	2 Light	V	V	HT	V_V_HT	0	0.957	1_V_V_HT	V_V_HT	4.67086278108533
1	44	2 Light	V	V	HT	V_V_HT	0	0.91	1_V_V_HT	V_V_HT	4.59001759709191
1	45	2 Light	V	V	HT	V_V_HT	0	0.803	1_V_V_HT	V_V_HT	4.51070904706864
1	46	2 Light	V	V	HT	V_V_HT	0.01	0.784	1_V_V_HT	V_V_HT	4.4330876242306
1	47	2 Light	V	V	HT	V_V_HT	0	0.718	1_V_V_HT	V_V_HT	4.35728843644077
1	48	2 Light	V	V	HT	V_V_HT	0	0.65	1_V_V_HT	V_V_HT	4.28344274293136
1	49	2 Light	V	V	HT	V_V_HT	0	0.632	1_V_V_HT	V_V_HT	4.21168180507261
1	50	2 Light	V	V	HT	V_V_HT	0	0.643	1_V_V_HT	V_V_HT	4.14213688289749
1	51	2 Light	V	V	HT	V_V_HT	0.022	0.621	1_V_V_HT	V_V_HT	4.07493517062565
1	52	2 Light	V	V	HT	V_V_HT	0.018	0.635	1_V_V_HT	V_V_HT	4.01018356088694
1	53	2 Light	V	V	HT	V_V_HT	0.011	0.617	1_V_V_HT	V_V_HT	3.94796472029282
1	54	2 Light	V	V	HT	V_V_HT	0	0.687	1_V_V_HT	V_V_HT	3.88833736985785
1	55	2 Light	V	V	HT	V_V_HT	0	0.716	1_V_V_HT	V_V_HT	3.83133669874745
1	56	2 Light	V	V	HT	V_V_HT	0.013	0.72	1_V_V_HT	V_V_HT	3.7769749055941
1	57	2 Light	V	V	HT	V_V_HT	0	0.731	1_V_V_HT	V_V_HT	3.72524186863929
1	58	2 Light	V	V	HT	V_V_HT	0	0.644	1_V_V_HT	V_V_HT	3.67610936933261
1	59	2 Light	V	V	HT	V_V_HT	0	0.666	1_V_V_HT	V_V_HT	3.62954232640063
1	60	2 Light	V	V	HT	V_V_HT	0	0.61	1_V_V_HT	V_V_HT	3.585489464071
1	61	2 Light	V	V	HT	V_V_HT	0	0.597	1_V_V_HT	V_V_HT	3.54388386802212
1	62	2 Light	V	V	HT	V_V_HT	0	0.617	1_V_V_HT	V_V_HT	3.50465553311616
1	63	2 Light	V	V	HT	V_V_HT	0	0.638	1_V_V_HT	V_V_HT	3.46773199247425
1	64	2 Light	V	V	HT	V_V_HT	0.031	0.625	1_V_V_HT	V_V_HT	3.43303094321112
1	65	2 Light	V	V	HT	V_V_HT	0	0.625	1_V_V_HT	V_V_HT	3.40046563515736
1	66	2 Light	V	V	HT	V_V_HT	0	0.596	1_V_V_HT	V_V_HT	3.36994137403498
1	67	2 Light	V	V	HT	V_V_HT	0	0.623	1_V_V_HT	V_V_HT	3.34135998962537
1	68	2 Light	V	V	HT	V_V_HT	0.044	0.636	1_V_V_HT	V_V_HT	3.31461613269992
1	69	2 Light	V	V	HT	V_V_HT	0.012	0.649	1_V_V_HT	V_V_HT	3.28959706409544
1	70	2 Light	V	V	HT	V_V_HT	0	0.649	1_V_V_HT	V_V_HT	3.26618419431197
1	71	2 Light	V	V	HT	V_V_HT	0	0.674	1_V_V_HT	V_V_HT	3.24425508709563
1	72	2 Light	V	V	HT	V_V_HT	0.03	0.674	1_V_V_HT	V_V_HT	3.22368637583743
1	73	2 Light	V	V	HT	V_V_HT	0	0.674	1_V_V_HT	V_V_HT	3.20435388797766
1	74	2 Light	V	V	HT	V_V_HT	0	0.674	1_V_V_HT	V_V_HT	3.18613338343916
1	75	2 Light	V	V	HT	V_V_HT	0.012	0.674	1_V_V_HT	V_V_HT	3.16890117384006
1	76	2 Light	V	V	HT	V_V_HT	0.01	0.664	1_V_V_HT	V_V_HT	3.15253635334991
1	77	2 Light	V	V	HT	V_V_HT	0.025	0.664	1_V_V_HT	V_V_HT	3.13692147844203
1	78	2 Light	V	V	HT	V_V_HT	0	0.713	1_V_V_HT	V_V_HT	3.12193984417169
1	79	2 Light	V	V	HT	V_V_HT	0.029	0.713	1_V_V_HT	V_V_HT	3.10747609531169
1	80	2 Light	V	V	HT	V_V_HT	0.011	0.728	1_V_V_HT	V_V_HT	3.09342028646826
1	81	2 Light	V	V	HT	V_V_HT	0.012	0.706	1_V_V_HT	V_V_HT	3.079665520299
1	82	2 Light	V	V	HT	V_V_HT	0.014	0.688	1_V_V_HT	V_V_HT	3.06611355715914
1	83	2 Light	V	V	HT	V_V_HT	0	0.677	1_V_V_HT	V_V_HT	3.0526752672017
1	84	2 Light	V	V	HT	V_V_HT	0.089	0.677	1_V_V_HT	V_V_HT	3.0392633761799
1	85	2 Light	V	V	HT	V_V_HT	0.029	0.677	1_V_V_HT	V_V_HT	3.02579283251863
1	86	2 Light	V	V	HT	V_V_HT	0.03	0.664	1_V_V_HT	V_V_HT	3.01218747813986
1	87	2 Light	V	V	HT	V_V_HT	0.031	0.664	1_V_V_HT	V_V_HT	2.99837337854231
1	88	2 Light	V	V	HT	V_V_HT	0	0.664	1_V_V_HT	V_V_HT	2.98427904972426
1	89	2 Light	V	V	HT	V_V_HT	0.022	0.664	1_V_V_HT	V_V_HT	2.96984531214841
1	90	2 Light	V	V	HT	V_V_HT	0.021	0.664	1_V_V_HT	V_V_HT	2.95502541884028
1	91	2 Light	V	V	HT	V_V_HT	0.02	0.664	1_V_V_HT	V_V_HT	2.93977765444134
1	92	2 Light	V	V	HT	V_V_HT	0.02	0.664	1_V_V_HT	V_V_HT	2.92407044455696
1	93	2 Light	V	V	HT	V_V_HT	0.021	0.664	1_V_V_HT	V_V_HT	2.90787725791876
1	94	2 Light	V	V	HT	V_V_HT	0	0.633	1_V_V_HT	V_V_HT	2.89118161590505
1	95	2 Light	V	V	HT	V_V_HT	0	0.633	1_V_V_HT	V_V_HT	2.87396954788287
1	96	2 Light	V	V	HT	V_V_HT	0.009	0.633	1_V_V_HT	V_V_HT	2.85622945316712
1	97	2 Light	V	V	HT	V_V_HT	0.027	0.643	1_V_V_HT	V_V_HT	2.83796149957346
1	98	2 Light	V	V	HT	V_V_HT	0.013	0.599	1_V_V_HT	V_V_HT	2.81917739774952
1	99	2 Light	V	V	HT	V_V_HT	0.013	0.587	1_V_V_HT	V_V_HT	2.79989115489501
1	100	2 Light	V	V	HT	V_V_HT	0	0.597	1_V_V_HT	V_V_HT	2.78011877776992
1	101	2 Light	V	V	HT	V_V_HT	0.025	0.597	1_V_V_HT	V_V_HT	2.75988616676471
1	102	2 Light	V	V	HT	V_V_HT	0	0.567	1_V_V_HT	V_V_HT	2.73922875963675
1	103	2 Light	V	V	HT	V_V_HT	0	0.594	1_V_V_HT	V_V_HT	2.71818550455152
1	104	2 Light	V	V	HT	V_V_HT	0	0.594	1_V_V_HT	V_V_HT	2.69680184825422
1	105	2 Light	V	V	HT	V_V_HT	0	0.601	1_V_V_HT	V_V_HT	2.67512486369754
1	106	2 Light	V	V	HT	V_V_HT	0	0.591	1_V_V_HT	V_V_HT	2.65320281324624
1	107	2 Light	V	V	HT	V_V_HT	0	0.566	1_V_V_HT	V_V_HT	2.63108872103358
1	108	2 Light	V	V	HT	V_V_HT	0.049	0.566	1_V_V_HT	V_V_HT	2.6088368019247
1	109	2 Light	V	V	HT	V_V_HT	0	0.537	1_V_V_HT	V_V_HT	2.5865019991214
1	110	2 Light	V	V	HT	V_V_HT	0.015	0.526	1_V_V_HT	V_V_HT	2.56414273322253
1	111	2 Light	V	V	HT	V_V_HT	0	0.526	1_V_V_HT	V_V_HT	2.54182043738921
1	112	2 Light	V	V	HT	V_V_HT	0	0.512	1_V_V_HT	V_V_HT	2.51959711701937
1	113	2 Light	V	V	HT	V_V_HT	0	0.512	1_V_V_HT	V_V_HT	2.497534889547
1	114	2 Light	V	V	HT	V_V_HT	0	0.441	1_V_V_HT	V_V_HT	2.47569629324046
1	115	2 Light	V	V	HT	V_V_HT	0	0.412	1_V_V_HT	V_V_HT	2.45414367457573
1	116	2 Light	V	V	HT	V_V_HT	0	0.417	1_V_V_HT	V_V_HT	2.43293833793985
1	117	2 Light	V	V	HT	V_V_HT	0	0.396	1_V_V_HT	V_V_HT	2.41214017272721
1	118	2 Light	V	V	HT	V_V_HT	0	0.396	1_V_V_HT	V_V_HT	2.39180819502956
1	119	2 Light	V	V	HT	V_V_HT	0	0.374	1_V_V_HT	V_V_HT	2.3719991655979
1	120	2 Light	V	V	HT	V_V_HT	0	0.353	1_V_V_HT	V_V_HT	2.35276849607727
1	121	2 Light	V	V	HT	V_V_HT	0	0.333	1_V_V_HT	V_V_HT	2.33416844431536
1	122	2 Light	V	V	HT	V_V_HT	0	0.313	1_V_V_HT	V_V_HT	2.31625048157272
1	123	2 Light	V	V	HT	V_V_HT	0	0.292	1_V_V_HT	V_V_HT	2.29906501574712
1	124	2 Light	V	V	HT	V_V_HT	0	0.32	1_V_V_HT	V_V_HT	2.28265705982623
1	125	2 Light	V	V	HT	V_V_HT	0	0.32	1_V_V_HT	V_V_HT	2.26706480514614
1	126	2 Light	V	V	HT	V_V_HT	0	0.311	1_V_V_HT	V_V_HT	2.25232048937087
1	127	2 Light	V	V	HT	V_V_HT	0.01	0.309	1_V_V_HT	V_V_HT	2.2384538350165
1	128	2 Light	V	V	HT	V_V_HT	0	0.296	1_V_V_HT	V_V_HT	2.2254893348618
1	129	2 Light	V	V	HT	V_V_HT	0	0.283	1_V_V_HT	V_V_HT	2.21345016854287
1	130	2 Light	V	V	HT	V_V_HT	0.01	0.297	1_V_V_HT	V_V_HT	2.20235951915042
1	131	2 Light	V	V	HT	V_V_HT	0	0.272	1_V_V_HT	V_V_HT	2.19224056966694
1	132	2 Light	V	V	HT	V_V_HT	0	0.272	1_V_V_HT	V_V_HT	2.18311508221854
1	133	2 Light	V	V	HT	V_V_HT	0.027	0.272	1_V_V_HT	V_V_HT	2.17499772883024
1	134	2 Light	V	V	HT	V_V_HT	0	0.272	1_V_V_HT	V_V_HT	2.16789468862647
1	135	2 Light	V	V	HT	V_V_HT	0.019	0.284	1_V_V_HT	V_V_HT	2.16180509495233
1	136	2 Light	V	V	HT	V_V_HT	0	0.284	1_V_V_HT	V_V_HT	2.15672530698031
1	137	2 Light	V	V	HT	V_V_HT	0	0.296	1_V_V_HT	V_V_HT	2.15264621222851
1	138	2 Light	V	V	HT	V_V_HT	0	0.282	1_V_V_HT	V_V_HT	2.1495573336939
1	139	2 Light	V	V	HT	V_V_HT	0	0.282	1_V_V_HT	V_V_HT	2.14744693018795
1	140	2 Light	V	V	HT	V_V_HT	0	0.267	1_V_V_HT	V_V_HT	2.14629821086074
1	141	2 Light	V	V	HT	V_V_HT	0.012	0.267	1_V_V_HT	V_V_HT	2.14609195713023
1	142	2 Light	V	V	HT	V_V_HT	0	0.267	1_V_V_HT	V_V_HT	2.14680427893651
1	143	2 Light	V	V	HT	V_V_HT	0	0.267	1_V_V_HT	V_V_HT	2.14840906420607
1	144	2 Light	V	V	HT	V_V_HT	0.018	0.267	1_V_V_HT	V_V_HT	2.15087596912018
1	145	2 Light	V	V	HT	V_V_HT	0	0.314	1_V_V_HT	V_V_HT	2.1541735971333
1	146	2 Light	V	V	HT	V_V_HT	0.035	0.314	1_V_V_HT	V_V_HT	2.15826967761735
1	147	2 Light	V	V	HT	V_V_HT	0.01	0.314	1_V_V_HT	V_V_HT	2.16312765331053
1	148	2 Light	V	V	HT	V_V_HT	0	0.314	1_V_V_HT	V_V_HT	2.16870613460054
1	149	2 Light	V	V	HT	V_V_HT	0	0.314	1_V_V_HT	V_V_HT	2.1749593039261
1	150	2 Light	V	V	HT	V_V_HT	0	0.34	1_V_V_HT	V_V_HT	2.18183792125433
1	151	2 Light	V	V	HT	V_V_HT	0	0.34	1_V_V_HT	V_V_HT	2.18929207309172
1	152	2 Light	V	V	HT	V_V_HT	0	0.34	1_V_V_HT	V_V_HT	2.197271381678
1	153	2 Light	V	V	HT	V_V_HT	0	0.34	1_V_V_HT	V_V_HT	2.20572359892608
1	154	2 Light	V	V	HT	V_V_HT	0.028	0.34	1_V_V_HT	V_V_HT	2.21459600890344
1	155	2 Light	V	V	HT	V_V_HT	0	0.34	1_V_V_HT	V_V_HT	2.22383563061177
1	156	2 Light	V	V	HT	V_V_HT	0	0.35	1_V_V_HT	V_V_HT	2.23338841314212
1	157	2 Light	V	V	HT	V_V_HT	0.025	0.34	1_V_V_HT	V_V_HT	2.24319990177438
1	158	2 Light	V	V	HT	V_V_HT	0	0.34	1_V_V_HT	V_V_HT	2.25321508843088
1	159	2 Light	V	V	HT	V_V_HT	0	0.34	1_V_V_HT	V_V_HT	2.26337881162265
1	160	2 Light	V	V	HT	V_V_HT	0.014	0.33	1_V_V_HT	V_V_HT	2.2736358542888
1	161	2 Light	V	V	HT	V_V_HT	0	0.366	1_V_V_HT	V_V_HT	2.28393098026283
1	162	2 Light	V	V	HT	V_V_HT	0	0.366	1_V_V_HT	V_V_HT	2.2942091166994
1	163	2 Light	V	V	HT	V_V_HT	0	0.347	1_V_V_HT	V_V_HT	2.30441604194364
1	164	2 Light	V	V	HT	V_V_HT	0	0.375	1_V_V_HT	V_V_HT	2.31449882332808
1	165	2 Light	V	V	HT	V_V_HT	0.012	0.356	1_V_V_HT	V_V_HT	2.32440581485629
1	166	2 Light	V	V	HT	V_V_HT	0	0.376	1_V_V_HT	V_V_HT	2.33408600744899
1	167	2 Light	V	V	HT	V_V_HT	0.012	0.376	1_V_V_HT	V_V_HT	2.34348987854814
1	168	2 Light	V	V	HT	V_V_HT	0.035	0.376	1_V_V_HT	V_V_HT	2.35256874296829
1	169	2 Light	V	V	HT	V_V_HT	0	0.376	1_V_V_HT	V_V_HT	2.36127578972281
1	170	2 Light	V	V	HT	V_V_HT	0	0.392	1_V_V_HT	V_V_HT	2.36956523465325
1	171	2 Light	V	V	HT	V_V_HT	0	0.38	1_V_V_HT	V_V_HT	2.37739414763214
1	172	2 Light	V	V	HT	V_V_HT	0	0.38	1_V_V_HT	V_V_HT	2.38472258251211
1	173	2 Light	V	V	HT	V_V_HT	0	0.396	1_V_V_HT	V_V_HT	2.3915112000687
1	174	2 Light	V	V	HT	V_V_HT	0	0.404	1_V_V_HT	V_V_HT	2.39772139858403
1	175	2 Light	V	V	HT	V_V_HT	0.047	0.417	1_V_V_HT	V_V_HT	2.40331830920906
1	176	2 Light	V	V	HT	V_V_HT	0	0.401	1_V_V_HT	V_V_HT	2.40827173920655
1	177	2 Light	V	V	HT	V_V_HT	0	0.391	1_V_V_HT	V_V_HT	2.41255557147379
1	178	2 Light	V	V	HT	V_V_HT	0	0.429	1_V_V_HT	V_V_HT	2.41614541336051
1	179	2 Light	V	V	HT	V_V_HT	0	0.446	1_V_V_HT	V_V_HT	2.41902050086741
1	180	2 Light	V	V	HT	V_V_HT	0.026	0.491	1_V_V_HT	V_V_HT	2.42116196393515
1	181	2 Light	V	V	HT	V_V_HT	0	0.551	1_V_V_HT	V_V_HT	2.42255591736121
1	182	2 Light	V	V	HT	V_V_HT	0	0.551	1_V_V_HT	V_V_HT	2.42319465559658
1	183	2 Light	V	V	HT	V_V_HT	0	0.551	1_V_V_HT	V_V_HT	2.42307689170694
1	184	2 Light	V	V	HT	V_V_HT	0	0.523	1_V_V_HT	V_V_HT	2.42220685107839
1	185	2 Light	V	V	HT	V_V_HT	0	0.523	1_V_V_HT	V_V_HT	2.42059105707521
1	186	2 Light	V	V	HT	V_V_HT	0.01	0.523	1_V_V_HT	V_V_HT	2.41824078508266
1	187	2 Light	V	V	HT	V_V_HT	0	0.498	1_V_V_HT	V_V_HT	2.41516975890869
1	188	2 Light	V	V	HT	V_V_HT	0	0.498	1_V_V_HT	V_V_HT	2.411398048745
1	189	2 Light	V	V	HT	V_V_HT	0	0.498	1_V_V_HT	V_V_HT	2.40695216989507
1	190	2 Light	V	V	HT	V_V_HT	0	0.484	1_V_V_HT	V_V_HT	2.40185993653201
1	191	2 Light	V	V	HT	V_V_HT	0.036	0.484	1_V_V_HT	V_V_HT	2.39615055173458
1	192	2 Light	V	V	HT	V_V_HT	0	0.484	1_V_V_HT	V_V_HT	2.38985877462589
1	193	2 Light	V	V	HT	V_V_HT	0.008	0.484	1_V_V_HT	V_V_HT	2.38302075645913
1	194	2 Light	V	V	HT	V_V_HT	0.028	0.484	1_V_V_HT	V_V_HT	2.37567264698019
1	195	2 Light	V	V	HT	V_V_HT	0	0.472	1_V_V_HT	V_V_HT	2.36785059547931
1	196	2 Light	V	V	HT	V_V_HT	0.02	0.472	1_V_V_HT	V_V_HT	2.35959224076361
1	197	2 Light	V	V	HT	V_V_HT	0	0.46	1_V_V_HT	V_V_HT	2.35094117151018
1	198	2 Light	V	V	HT	V_V_HT	0	0.445	1_V_V_HT	V_V_HT	2.34194396560207
1	199	2 Light	V	V	HT	V_V_HT	0	0.445	1_V_V_HT	V_V_HT	2.33265470034722
1	200	2 Light	V	V	HT	V_V_HT	0.016	0.445	1_V_V_HT	V_V_HT	2.32313495265097
1	201	2 Light	V	V	HT	V_V_HT	0	0.455	1_V_V_HT	V_V_HT	2.31344928085261
1	202	2 Light	V	V	HT	V_V_HT	0	0.455	1_V_V_HT	V_V_HT	2.30366964041717
1	203	2 Light	V	V	HT	V_V_HT	0.016	0.455	1_V_V_HT	V_V_HT	2.29387677829568
1	204	2 Light	V	V	HT	V_V_HT	0.026	0.455	1_V_V_HT	V_V_HT	2.28416009739776
1	205	2 Light	V	V	HT	V_V_HT	0.013	0.408	1_V_V_HT	V_V_HT	2.27461610959838
1	206	2 Light	V	V	HT	V_V_HT	0.019	0.408	1_V_V_HT	V_V_HT	2.26534274024887
1	207	2 Light	V	V	HT	V_V_HT	0	0.408	1_V_V_HT	V_V_HT	2.25643921041008
1	208	2 Light	V	V	HT	V_V_HT	0.038	0.447	1_V_V_HT	V_V_HT	2.24800992293046
1	209	2 Light	V	V	HT	V_V_HT	0.017	0.447	1_V_V_HT	V_V_HT	2.24016057593264
1	210	2 Light	V	V	HT	V_V_HT	0.045	0.421	1_V_V_HT	V_V_HT	2.23299798685488
1	211	2 Light	V	V	HT	V_V_HT	0.06	0.421	1_V_V_HT	V_V_HT	2.22663345339238
1	212	2 Light	V	V	HT	V_V_HT	0	0.421	1_V_V_HT	V_V_HT	2.22117939451337
1	213	2 Light	V	V	HT	V_V_HT	0	0.436	1_V_V_HT	V_V_HT	2.21674822843526
1	214	2 Light	V	V	HT	V_V_HT	0	0.436	1_V_V_HT	V_V_HT	2.21345317476791
1	215	2 Light	V	V	HT	V_V_HT	0	0.436	1_V_V_HT	V_V_HT	2.21141066762162
1	216	2 Light	V	V	HT	V_V_HT	0	0.426	1_V_V_HT	V_V_HT	2.21073855011465
1	217	2 Light	V	V	HT	V_V_HT	0	0.477	1_V_V_HT	V_V_HT	2.21155761289469
1	218	2 Light	V	V	HT	V_V_HT	0	0.477	1_V_V_HT	V_V_HT	2.2139916723559
1	219	2 Light	V	V	HT	V_V_HT	0	0.477	1_V_V_HT	V_V_HT	2.2181666346598
1	220	2 Light	V	V	HT	V_V_HT	0	0.477	1_V_V_HT	V_V_HT	2.2242089654559
1	221	2 Light	V	V	HT	V_V_HT	0	0.441	1_V_V_HT	V_V_HT	2.23224578310351
1	222	2 Light	V	V	HT	V_V_HT	0	0.441	1_V_V_HT	V_V_HT	2.24240428138175
1	223	2 Light	V	V	HT	V_V_HT	0	0.433	1_V_V_HT	V_V_HT	2.25481110017317
1	224	2 Light	V	V	HT	V_V_HT	0	0.405	1_V_V_HT	V_V_HT	2.26959193608653
1	225	2 Light	V	V	HT	V_V_HT	0	0.405	1_V_V_HT	V_V_HT	2.28687227035585
1	226	2 Light	V	V	HT	V_V_HT	0	0.385	1_V_V_HT	V_V_HT	2.30677758433335
1	227	2 Light	V	V	HT	V_V_HT	0	0.425	1_V_V_HT	V_V_HT	2.32943260897857
1	228	2 Light	V	V	HT	V_V_HT	0.02	0.425	1_V_V_HT	V_V_HT	2.35495818618619
1	229	2 Light	V	V	HT	V_V_HT	0	0.425	1_V_V_HT	V_V_HT	2.3834698367607
1	230	2 Light	V	V	HT	V_V_HT	0	0.504	1_V_V_HT	V_V_HT	2.41507694452938
1	231	2 Light	V	V	HT	V_V_HT	0.01	0.524	1_V_V_HT	V_V_HT	2.4498832374066
1	232	2 Light	V	V	HT	V_V_HT	0	0.533	1_V_V_HT	V_V_HT	2.48798986162222
1	233	3 Dark	V	V	HT	V_V_HT	0	0.55	1_V_V_HT	V_V_HT	2.52949226691479
1	234	3 Dark	V	V	HT	V_V_HT	0	0.622	1_V_V_HT	V_V_HT	2.57448447851048
1	235	3 Dark	V	V	HT	V_V_HT	0	0.652	1_V_V_HT	V_V_HT	2.62306052266967
1	236	3 Dark	V	V	HT	V_V_HT	0	0.633	1_V_V_HT	V_V_HT	2.67531442515817
1	237	3 Dark	V	V	HT	V_V_HT	0	0.633	1_V_V_HT	V_V_HT	2.7313381777505
1	238	3 Dark	V	V	HT	V_V_HT	0.039	0.751	1_V_V_HT	V_V_HT	2.79121563643824
1	239	3 Dark	V	V	HT	V_V_HT	0	0.874	1_V_V_HT	V_V_HT	2.85502637936128
1	240	3 Dark	V	V	HT	V_V_HT	0	0.885	1_V_V_HT	V_V_HT	2.9228410077473
1	241	3 Dark	V	V	HT	V_V_HT	0	0.825	1_V_V_HT	V_V_HT	2.99472787867738
1	242	3 Dark	V	V	HT	V_V_HT	0	0.953	1_V_V_HT	V_V_HT	3.07075283888719
1	243	3 Dark	V	V	HT	V_V_HT	0.015	1.015	1_V_V_HT	V_V_HT	3.15096911063675
1	244	3 Dark	V	V	HT	V_V_HT	0	1.144	1_V_V_HT	V_V_HT	3.23541706950816
1	245	3 Dark	V	V	HT	V_V_HT	0	1.421	1_V_V_HT	V_V_HT	3.3241318036871
1	246	3 Dark	V	V	HT	V_V_HT	0	1.441	1_V_V_HT	V_V_HT	3.41713757314987
1	247	3 Dark	V	V	HT	V_V_HT	0.051	1.441	1_V_V_HT	V_V_HT	3.51445313991776
1	248	3 Dark	V	V	HT	V_V_HT	0	1.477	1_V_V_HT	V_V_HT	3.61608326951439
1	249	3 Dark	V	V	HT	V_V_HT	0	1.511	1_V_V_HT	V_V_HT	3.72201579754498
1	250	3 Dark	V	V	HT	V_V_HT	0	1.565	1_V_V_HT	V_V_HT	3.8322215098771
1	251	3 Dark	V	V	HT	V_V_HT	0	1.794	1_V_V_HT	V_V_HT	3.94665407613506
1	252	3 Dark	V	V	HT	V_V_HT	0	1.794	1_V_V_HT	V_V_HT	4.06525004358605
1	253	3 Dark	V	V	HT	V_V_HT	0	1.809	1_V_V_HT	V_V_HT	4.18793171613798
1	254	3 Dark	V	V	HT	V_V_HT	0	1.952	1_V_V_HT	V_V_HT	4.31461855126185
1	255	3 Dark	V	V	HT	V_V_HT	0	2.172	1_V_V_HT	V_V_HT	4.44522723652025
1	256	3 Dark	V	V	HT	V_V_HT	0	2.27	1_V_V_HT	V_V_HT	4.57966339018357
1	257	3 Dark	V	V	HT	V_V_HT	0.04	2.43	1_V_V_HT	V_V_HT	4.71782986268538
1	258	3 Dark	V	V	HT	V_V_HT	0	2.494	1_V_V_HT	V_V_HT	4.8596268917835
1	259	3 Dark	V	V	HT	V_V_HT	0	2.516	1_V_V_HT	V_V_HT	5.00494427090329
1	260	3 Dark	V	V	HT	V_V_HT	0.095	2.594	1_V_V_HT	V_V_HT	5.15366671233283
1	261	3 Dark	V	V	HT	V_V_HT	0.02	2.702	1_V_V_HT	V_V_HT	5.30566905490581
1	262	3 Dark	V	V	HT	V_V_HT	0.009	2.895	1_V_V_HT	V_V_HT	5.46082366755119
1	263	3 Dark	V	V	HT	V_V_HT	0.033	3.101	1_V_V_HT	V_V_HT	5.61900071790879
1	264	3 Dark	V	V	HT	V_V_HT	0.098	3.209	1_V_V_HT	V_V_HT	5.78006156150024
1	265	3 Dark	V	V	HT	V_V_HT	0.043	3.23	1_V_V_HT	V_V_HT	5.94386535062005
1	266	3 Dark	V	V	HT	V_V_HT	0	3.249	1_V_V_HT	V_V_HT	6.11027123694177
1	267	3 Dark	V	V	HT	V_V_HT	0	3.33	1_V_V_HT	V_V_HT	6.27913837460025
1	268	3 Dark	V	V	HT	V_V_HT	0.156	3.31	1_V_V_HT	V_V_HT	6.45032591436159
1	269	3 Dark	V	V	HT	V_V_HT	0.14	3.423	1_V_V_HT	V_V_HT	6.62369148246593
1	270	3 Dark	V	V	HT	V_V_HT	0.056	3.521	1_V_V_HT	V_V_HT	6.79908519495047
1	271	3 Dark	V	V	HT	V_V_HT	0	3.656	1_V_V_HT	V_V_HT	6.97634876715039
1	272	3 Dark	V	V	HT	V_V_HT	0.128	3.746	1_V_V_HT	V_V_HT	7.1553162898237
1	273	3 Dark	V	V	HT	V_V_HT	0.062	3.731	1_V_V_HT	V_V_HT	7.3358160234592
1	274	3 Dark	V	V	HT	V_V_HT	0.129	3.763	1_V_V_HT	V_V_HT	7.51767509150881
1	275	3 Dark	V	V	HT	V_V_HT	0.277	3.921	1_V_V_HT	V_V_HT	7.70071988106248
1	276	3 Dark	V	V	HT	V_V_HT	0.02	3.993	1_V_V_HT	V_V_HT	7.88477325057521
1	277	3 Dark	V	V	HT	V_V_HT	0	4.049	1_V_V_HT	V_V_HT	8.06965494189666
1	278	3 Dark	V	V	HT	V_V_HT	0.036	4.137	1_V_V_HT	V_V_HT	8.25518377928255
1	279	3 Dark	V	V	HT	V_V_HT	0.034	4.137	1_V_V_HT	V_V_HT	8.44117712682834
1	280	3 Dark	V	V	HT	V_V_HT	0.054	4.137	1_V_V_HT	V_V_HT	8.62745125595512
1	281	3 Dark	V	V	HT	V_V_HT	0.229	4.217	1_V_V_HT	V_V_HT	8.81382207814784
1	282	3 Dark	V	V	HT	V_V_HT	0	4.414	1_V_V_HT	V_V_HT	9.00010568421587
1	283	3 Dark	V	V	HT	V_V_HT	0.015	4.581	1_V_V_HT	V_V_HT	9.18611907516315
1	284	3 Dark	V	V	HT	V_V_HT	0.143	4.688	1_V_V_HT	V_V_HT	9.37167997041895
1	285	3 Dark	V	V	HT	V_V_HT	0.22	4.778	1_V_V_HT	V_V_HT	9.556608678787
1	286	3 Dark	V	V	HT	V_V_HT	0.098	5.009	1_V_V_HT	V_V_HT	9.74072923924319
1	287	3 Dark	V	V	HT	V_V_HT	0.16	5.006	1_V_V_HT	V_V_HT	9.9238701848635
1	288	3 Dark	V	V	HT	V_V_HT	0.084	5.23	1_V_V_HT	V_V_HT	10.1058642906884
1	289	3 Dark	V	V	HT	V_V_HT	0.022	5.44	1_V_V_HT	V_V_HT	10.2865452086977
1	290	3 Dark	V	V	HT	V_V_HT	0.078	5.591	1_V_V_HT	V_V_HT	10.465746589646
1	291	3 Dark	V	V	HT	V_V_HT	0.118	5.725	1_V_V_HT	V_V_HT	10.6433020837573
1	292	3 Dark	V	V	HT	V_V_HT	0.193	5.817	1_V_V_HT	V_V_HT	10.8190467901198
1	293	3 Dark	V	V	HT	V_V_HT	0.206	5.969	1_V_V_HT	V_V_HT	10.9928231549109
1	294	3 Dark	V	V	HT	V_V_HT	0.108	6.053	1_V_V_HT	V_V_HT	11.164482930817
1	295	3 Dark	V	V	HT	V_V_HT	0.021	6.251	1_V_V_HT	V_V_HT	11.3338860267245
1	296	3 Dark	V	V	HT	V_V_HT	0.019	6.358	1_V_V_HT	V_V_HT	11.500895837662
1	297	3 Dark	V	V	HT	V_V_HT	0.081	6.437	1_V_V_HT	V_V_HT	11.6653850153041
1	298	3 Dark	V	V	HT	V_V_HT	0.019	6.491	1_V_V_HT	V_V_HT	11.827237720199
1	299	3 Dark	V	V	HT	V_V_HT	0.113	6.494	1_V_V_HT	V_V_HT	11.986350089263
1	300	3 Dark	V	V	HT	V_V_HT	0.098	6.641	1_V_V_HT	V_V_HT	12.1426306792879
1	301	3 Dark	V	V	HT	V_V_HT	0.135	6.838	1_V_V_HT	V_V_HT	12.2960008629321
1	302	3 Dark	V	V	HT	V_V_HT	0.09	6.753	1_V_V_HT	V_V_HT	12.4463929427971
1	303	3 Dark	V	V	HT	V_V_HT	0	6.768	1_V_V_HT	V_V_HT	12.5937437196451
1	304	3 Dark	V	V	HT	V_V_HT	0.032	6.968	1_V_V_HT	V_V_HT	12.7380015309617
1	305	3 Dark	V	V	HT	V_V_HT	0.158	6.748	1_V_V_HT	V_V_HT	12.8791263730163
1	306	3 Dark	V	V	HT	V_V_HT	0.072	6.921	1_V_V_HT	V_V_HT	13.0170805797512
1	307	3 Dark	V	V	HT	V_V_HT	0.107	7.17	1_V_V_HT	V_V_HT	13.1518289032214
1	308	3 Dark	V	V	HT	V_V_HT	0.088	7.389	1_V_V_HT	V_V_HT	13.2833481808661
1	309	3 Dark	V	V	HT	V_V_HT	0	7.474	1_V_V_HT	V_V_HT	13.4116273656725
1	310	3 Dark	V	V	HT	V_V_HT	0	7.763	1_V_V_HT	V_V_HT	13.5366602555088
1	311	3 Dark	V	V	HT	V_V_HT	0.08	7.664	1_V_V_HT	V_V_HT	13.6584527275654
1	312	3 Dark	V	V	HT	V_V_HT	0.197	7.813	1_V_V_HT	V_V_HT	13.7770226927901
1	313	3 Dark	V	V	HT	V_V_HT	0.167	8.008	1_V_V_HT	V_V_HT	13.8923928111157
1	314	3 Dark	V	V	HT	V_V_HT	0.107	8.299	1_V_V_HT	V_V_HT	14.0045974294686
1	315	3 Dark	V	V	HT	V_V_HT	0.09	8.244	1_V_V_HT	V_V_HT	14.1136824576886
1	316	3 Dark	V	V	HT	V_V_HT	0.231	8.217	1_V_V_HT	V_V_HT	14.2196983019235
1	317	3 Dark	V	V	HT	V_V_HT	0.037	8.297	1_V_V_HT	V_V_HT	14.3227062667523
1	318	3 Dark	V	V	HT	V_V_HT	0.224	8.531	1_V_V_HT	V_V_HT	14.422778349974
1	319	3 Dark	V	V	HT	V_V_HT	0.21	8.682	1_V_V_HT	V_V_HT	14.5199886749305
1	320	3 Dark	V	V	HT	V_V_HT	0.246	8.697	1_V_V_HT	V_V_HT	14.6144113624362
1	321	3 Dark	V	V	HT	V_V_HT	0.154	8.834	1_V_V_HT	V_V_HT	14.7061223052359
1	322	3 Dark	V	V	HT	V_V_HT	0.101	8.907	1_V_V_HT	V_V_HT	14.795206117725
1	323	3 Dark	V	V	HT	V_V_HT	0.185	8.828	1_V_V_HT	V_V_HT	14.8817558175132
1	324	3 Dark	V	V	HT	V_V_HT	0.182	9.046	1_V_V_HT	V_V_HT	14.9658660784065
1	325	3 Dark	V	V	HT	V_V_HT	0.241	9.132	1_V_V_HT	V_V_HT	15.0476315746818
1	326	3 Dark	V	V	HT	V_V_HT	0.107	9.328	1_V_V_HT	V_V_HT	15.1271481303443
1	327	3 Dark	V	V	HT	V_V_HT	0.079	9.393	1_V_V_HT	V_V_HT	15.2045171791496
1	328	3 Dark	V	V	HT	V_V_HT	0.21	9.594	1_V_V_HT	V_V_HT	15.2798461966871
1	329	3 Dark	V	V	HT	V_V_HT	0.143	9.734	1_V_V_HT	V_V_HT	15.35324781504
1	330	3 Dark	V	V	HT	V_V_HT	0.203	9.712	1_V_V_HT	V_V_HT	15.4248383558497
1	331	3 Dark	V	V	HT	V_V_HT	0.197	9.918	1_V_V_HT	V_V_HT	15.4947348491574
1	332	3 Dark	V	V	HT	V_V_HT	0.043	10.198	1_V_V_HT	V_V_HT	15.5630543250655
1	333	3 Dark	V	V	HT	V_V_HT	0.077	10.481	1_V_V_HT	V_V_HT	15.6299138137223
1	334	3 Dark	V	V	HT	V_V_HT	0.329	10.674	1_V_V_HT	V_V_HT	15.6954302446917
1	335	3 Dark	V	V	HT	V_V_HT	0.057	10.622	1_V_V_HT	V_V_HT	15.7597201476334
1	336	3 Dark	V	V	HT	V_V_HT	0.193	10.831	1_V_V_HT	V_V_HT	15.8228995226803
1	337	3 Dark	V	V	HT	V_V_HT	0.249	10.826	1_V_V_HT	V_V_HT	15.8850820578666
1	338	3 Dark	V	V	HT	V_V_HT	0.255	11.154	1_V_V_HT	V_V_HT	15.9463786380838
1	339	3 Dark	V	V	HT	V_V_HT	0.119	11.485	1_V_V_HT	V_V_HT	16.0068995562423
1	340	3 Dark	V	V	HT	V_V_HT	0.343	11.594	1_V_V_HT	V_V_HT	16.0667551046068
1	341	3 Dark	V	V	HT	V_V_HT	0.13	11.777	1_V_V_HT	V_V_HT	16.1260555752427
1	342	3 Dark	V	V	HT	V_V_HT	0.149	11.717	1_V_V_HT	V_V_HT	16.1849099033679
1	343	3 Dark	V	V	HT	V_V_HT	0.21	11.782	1_V_V_HT	V_V_HT	16.2434215960286
1	344	3 Dark	V	V	HT	V_V_HT	0.434	11.842	1_V_V_HT	V_V_HT	16.3016928016192
1	345	3 Dark	V	V	HT	V_V_HT	0.165	12.022	1_V_V_HT	V_V_HT	16.3598239279264
1	346	3 Dark	V	V	HT	V_V_HT	0.071	12.008	1_V_V_HT	V_V_HT	16.4179084094688
1	347	3 Dark	V	V	HT	V_V_HT	0.24	12.404	1_V_V_HT	V_V_HT	16.4760359851136
1	348	3 Dark	V	V	HT	V_V_HT	0.318	12.406	1_V_V_HT	V_V_HT	16.5342885725426
1	349	3 Dark	V	V	HT	V_V_HT	0.173	12.324	1_V_V_HT	V_V_HT	16.5927461341047
1	350	3 Dark	V	V	HT	V_V_HT	0.093	12.327	1_V_V_HT	V_V_HT	16.6514864427326
1	351	3 Dark	V	V	HT	V_V_HT	0.255	12.397	1_V_V_HT	V_V_HT	16.7105762627384
1	352	3 Dark	V	V	HT	V_V_HT	0.266	12.619	1_V_V_HT	V_V_HT	16.770068907119
1	353	3 Dark	V	V	HT	V_V_HT	0.127	12.664	1_V_V_HT	V_V_HT	16.8300039950759
1	354	3 Dark	V	V	HT	V_V_HT	0.326	12.758	1_V_V_HT	V_V_HT	16.8904072992469
1	355	3 Dark	V	V	HT	V_V_HT	0.107	12.719	1_V_V_HT	V_V_HT	16.9512906730385
1	356	3 Dark	V	V	HT	V_V_HT	0.215	12.969	1_V_V_HT	V_V_HT	17.0126520707869
1	357	3 Dark	V	V	HT	V_V_HT	0.146	13.067	1_V_V_HT	V_V_HT	17.0744756545674
1	358	3 Dark	V	V	HT	V_V_HT	0.22	13.248	1_V_V_HT	V_V_HT	17.1367319882573
1	359	3 Dark	V	V	HT	V_V_HT	0.253	13.521	1_V_V_HT	V_V_HT	17.1993783188189
1	360	3 Dark	V	V	HT	V_V_HT	0.076	13.465	1_V_V_HT	V_V_HT	17.2623610323936
1	361	3 Dark	V	V	HT	V_V_HT	0.341	13.578	1_V_V_HT	V_V_HT	17.3256243532923
1	362	3 Dark	V	V	HT	V_V_HT	0.37	13.651	1_V_V_HT	V_V_HT	17.3891106118799
1	363	3 Dark	V	V	HT	V_V_HT	0.283	13.767	1_V_V_HT	V_V_HT	17.4527527716063
1	364	3 Dark	V	V	HT	V_V_HT	0.225	13.605	1_V_V_HT	V_V_HT	17.5164747742828
1	365	3 Dark	V	V	HT	V_V_HT	0.106	13.849	1_V_V_HT	V_V_HT	17.580198779196
1	366	3 Dark	V	V	HT	V_V_HT	0.281	13.788	1_V_V_HT	V_V_HT	17.6438455667959
1	367	3 Dark	V	V	HT	V_V_HT	0.102	13.796	1_V_V_HT	V_V_HT	17.7073304100468
1	368	3 Dark	V	V	HT	V_V_HT	0.416	13.935	1_V_V_HT	V_V_HT	17.7705661405286
1	369	3 Dark	V	V	HT	V_V_HT	0.331	14.074	1_V_V_HT	V_V_HT	17.8334613463234
1	370	3 Dark	V	V	HT	V_V_HT	0.109	14.11	1_V_V_HT	V_V_HT	17.8959235527061
1	371	3 Dark	V	V	HT	V_V_HT	0.263	14.373	1_V_V_HT	V_V_HT	17.9578602842168
1	372	3 Dark	V	V	HT	V_V_HT	0.137	14.353	1_V_V_HT	V_V_HT	18.0191787139411
1	373	3 Dark	V	V	HT	V_V_HT	0.232	14.636	1_V_V_HT	V_V_HT	18.0797845980151
1	374	3 Dark	V	V	HT	V_V_HT	0.167	14.355	1_V_V_HT	V_V_HT	18.1395833412946
1	375	3 Dark	V	V	HT	V_V_HT	0.27	14.447	1_V_V_HT	V_V_HT	18.1984803475289
1	376	3 Dark	V	V	HT	V_V_HT	0.217	14.627	1_V_V_HT	V_V_HT	18.2563814240209
1	377	3 Dark	V	V	HT	V_V_HT	0.433	14.727	1_V_V_HT	V_V_HT	18.3131945787482
1	378	3 Dark	V	V	HT	V_V_HT	0.226	14.574	1_V_V_HT	V_V_HT	18.368830589691
1	379	3 Dark	V	V	HT	V_V_HT	0.128	14.658	1_V_V_HT	V_V_HT	18.4232008244269
1	380	3 Dark	V	V	HT	V_V_HT	0.249	14.778	1_V_V_HT	V_V_HT	18.4762177936585
1	381	3 Dark	V	V	HT	V_V_HT	0.224	14.778	1_V_V_HT	V_V_HT	18.5277998862312
1	382	3 Dark	V	V	HT	V_V_HT	0.323	14.713	1_V_V_HT	V_V_HT	18.5778718958646
1	383	3 Dark	V	V	HT	V_V_HT	0.23	14.936	1_V_V_HT	V_V_HT	18.6263599308171
1	384	3 Dark	V	V	HT	V_V_HT	0.276	14.973	1_V_V_HT	V_V_HT	18.6731900995052
1	385	3 Dark	V	V	HT	V_V_HT	0.202	14.917	1_V_V_HT	V_V_HT	18.718288510845
1	386	3 Dark	V	V	HT	V_V_HT	0.357	14.876	1_V_V_HT	V_V_HT	18.7615833551321
1	387	3 Dark	V	V	HT	V_V_HT	0.177	15.038	1_V_V_HT	V_V_HT	18.8030133596685
1	388	3 Dark	V	V	HT	V_V_HT	0.391	14.991	1_V_V_HT	V_V_HT	18.8425281671494
1	389	3 Dark	V	V	HT	V_V_HT	0.416	14.84	1_V_V_HT	V_V_HT	18.8800796305627
1	390	3 Dark	V	V	HT	V_V_HT	0.147	14.982	1_V_V_HT	V_V_HT	18.9156221239813
1	391	3 Dark	V	V	HT	V_V_HT	0.31	14.732	1_V_V_HT	V_V_HT	18.9491201126208
1	392	3 Dark	V	V	HT	V_V_HT	0.116	14.683	1_V_V_HT	V_V_HT	18.980540585065
1	393	3 Dark	V	V	HT	V_V_HT	0.193	14.59	1_V_V_HT	V_V_HT	19.0098532580453
1	394	3 Dark	V	V	HT	V_V_HT	0.167	14.691	1_V_V_HT	V_V_HT	19.0370387641486
1	395	3 Dark	V	V	HT	V_V_HT	0.301	14.718	1_V_V_HT	V_V_HT	19.0620804643629
1	396	3 Dark	V	V	HT	V_V_HT	0.132	14.636	1_V_V_HT	V_V_HT	19.0849617198412
1	397	3 Dark	V	V	HT	V_V_HT	0.257	14.77	1_V_V_HT	V_V_HT	19.1056658918896
1	398	3 Dark	V	V	HT	V_V_HT	0.394	14.503	1_V_V_HT	V_V_HT	19.1241763413292
1	399	3 Dark	V	V	HT	V_V_HT	0.258	14.423	1_V_V_HT	V_V_HT	19.1404792203267
1	400	3 Dark	V	V	HT	V_V_HT	0.379	14.677	1_V_V_HT	V_V_HT	19.1545745889881
1	401	3 Dark	V	V	HT	V_V_HT	0.393	14.414	1_V_V_HT	V_V_HT	19.1664790119784
1	402	3 Dark	V	V	HT	V_V_HT	0.129	14.65	1_V_V_HT	V_V_HT	19.1762226160547
1	403	3 Dark	V	V	HT	V_V_HT	0.493	14.807	1_V_V_HT	V_V_HT	19.1838382295138
1	404	3 Dark	V	V	HT	V_V_HT	0.153	14.926	1_V_V_HT	V_V_HT	19.1893586812531
1	405	3 Dark	V	V	HT	V_V_HT	0.257	14.887	1_V_V_HT	V_V_HT	19.1928168004488
1	406	3 Dark	V	V	HT	V_V_HT	0.251	14.905	1_V_V_HT	V_V_HT	19.1942476767176
1	407	3 Dark	V	V	HT	V_V_HT	0.34	14.802	1_V_V_HT	V_V_HT	19.1936975880124
1	408	3 Dark	V	V	HT	V_V_HT	0.165	14.69	1_V_V_HT	V_V_HT	19.191225637357
1	409	3 Dark	V	V	HT	V_V_HT	0.257	14.957	1_V_V_HT	V_V_HT	19.1869029552336
1	410	3 Dark	V	V	HT	V_V_HT	0.213	14.893	1_V_V_HT	V_V_HT	19.1808118483339
1	411	3 Dark	V	V	HT	V_V_HT	0.255	15.063	1_V_V_HT	V_V_HT	19.1730448920618
1	412	3 Dark	V	V	HT	V_V_HT	0.201	15.019	1_V_V_HT	V_V_HT	19.1637025880398
1	413	3 Dark	V	V	HT	V_V_HT	0.35	14.881	1_V_V_HT	V_V_HT	19.1528869935451
1	414	3 Dark	V	V	HT	V_V_HT	0.363	14.924	1_V_V_HT	V_V_HT	19.1407001642512
1	415	3 Dark	V	V	HT	V_V_HT	0.051	15.002	1_V_V_HT	V_V_HT	19.1272441574114
1	416	3 Dark	V	V	HT	V_V_HT	0.174	14.808	1_V_V_HT	V_V_HT	19.1126210286371
1	417	3 Dark	V	V	HT	V_V_HT	0.308	15.049	1_V_V_HT	V_V_HT	19.0969328351797
1	418	3 Dark	V	V	HT	V_V_HT	0.173	14.767	1_V_V_HT	V_V_HT	19.0802819436621
1	419	3 Dark	V	V	HT	V_V_HT	0.102	14.799	1_V_V_HT	V_V_HT	19.062772088716
1	420	3 Dark	V	V	HT	V_V_HT	0.218	14.915	1_V_V_HT	V_V_HT	19.0445078235329
1	421	3 Dark	V	V	HT	V_V_HT	0.091	14.824	1_V_V_HT	V_V_HT	19.0255938275912
1	422	3 Dark	V	V	HT	V_V_HT	0.321	14.925	1_V_V_HT	V_V_HT	19.00613478123
1	423	3 Dark	V	V	HT	V_V_HT	0.19	14.897	1_V_V_HT	V_V_HT	18.9862347833367
1	424	3 Dark	V	V	HT	V_V_HT	0.326	14.952	1_V_V_HT	V_V_HT	18.9659956119842
1	425	3 Dark	V	V	HT	V_V_HT	0.133	14.938	1_V_V_HT	V_V_HT	18.9455184641908
1	426	3 Dark	V	V	HT	V_V_HT	0.199	15.277	1_V_V_HT	V_V_HT	18.9249045367316
1	427	3 Dark	V	V	HT	V_V_HT	0.236	15.282	1_V_V_HT	V_V_HT	18.904253827569
1	428	3 Dark	V	V	HT	V_V_HT	0.149	14.989	1_V_V_HT	V_V_HT	18.8836615309477
1	429	3 Dark	V	V	HT	V_V_HT	0.251	15.194	1_V_V_HT	V_V_HT	18.8632201810665
1	430	3 Dark	V	V	HT	V_V_HT	0.363	15.133	1_V_V_HT	V_V_HT	18.8430164674424
1	431	3 Dark	V	V	HT	V_V_HT	0	14.846	1_V_V_HT	V_V_HT	18.8231356198132
1	432	3 Dark	V	V	HT	V_V_HT	0.373	15.017	1_V_V_HT	V_V_HT	18.8036628684045
1	433	3 Dark	V	V	HT	V_V_HT	0.389	14.682	1_V_V_HT	V_V_HT	18.7846815862234
1	434	3 Dark	V	V	HT	V_V_HT	0.286	14.894	1_V_V_HT	V_V_HT	18.7662658008058
1	435	3 Dark	V	V	HT	V_V_HT	0.231	14.858	1_V_V_HT	V_V_HT	18.7484799831353
1	436	3 Dark	V	V	HT	V_V_HT	0.235	14.84	1_V_V_HT	V_V_HT	18.7313866798438
1	437	3 Dark	V	V	HT	V_V_HT	0.33	14.702	1_V_V_HT	V_V_HT	18.7150463778884
1	438	3 Dark	V	V	HT	V_V_HT	0.114	14.8	1_V_V_HT	V_V_HT	18.6995092555112
1	439	3 Dark	V	V	HT	V_V_HT	0.395	14.793	1_V_V_HT	V_V_HT	18.6848130374137
1	440	3 Dark	V	V	HT	V_V_HT	0.185	14.655	1_V_V_HT	V_V_HT	18.6709850381032
1	441	3 Dark	V	V	HT	V_V_HT	0.394	14.793	1_V_V_HT	V_V_HT	18.6580504868319
1	442	3 Dark	V	V	HT	V_V_HT	0.279	15.108	1_V_V_HT	V_V_HT	18.6460346136644
1	443	3 Dark	V	V	HT	V_V_HT	0.092	14.818	1_V_V_HT	V_V_HT	18.6349606593267
1	444	3 Dark	V	V	HT	V_V_HT	0.319	14.733	1_V_V_HT	V_V_HT	18.6248419703935
1	445	3 Dark	V	V	HT	V_V_HT	0.28	15.008	1_V_V_HT	V_V_HT	18.6156821534199
1	446	3 Dark	V	V	HT	V_V_HT	0.163	15.099	1_V_V_HT	V_V_HT	18.6074828781673
1	447	3 Dark	V	V	HT	V_V_HT	0.418	15.238	1_V_V_HT	V_V_HT	18.6002458132692
1	448	3 Dark	V	V	HT	V_V_HT	0.109	15.273	1_V_V_HT	V_V_HT	18.5939709910557
1	449	3 Dark	V	V	HT	V_V_HT	0.448	15.801	1_V_V_HT	V_V_HT	18.5886503511496
1	450	3 Dark	V	V	HT	V_V_HT	0.263	15.884	1_V_V_HT	V_V_HT	18.5842680278981
1	451	3 Dark	V	V	HT	V_V_HT	0.219	16.026	1_V_V_HT	V_V_HT	18.5808052809115
1	452	3 Dark	V	V	HT	V_V_HT	0.217	15.921	1_V_V_HT	V_V_HT	18.5782368164492
1	453	3 Dark	V	V	HT	V_V_HT	0.165	15.993	1_V_V_HT	V_V_HT	18.5765311289099
1	454	3 Dark	V	V	HT	V_V_HT	0.222	15.99	1_V_V_HT	V_V_HT	18.5756545077287
1	455	3 Dark	V	V	HT	V_V_HT	0.287	16.258	1_V_V_HT	V_V_HT	18.5755693072178
1	456	3 Dark	V	V	HT	V_V_HT	0.471	16.503	1_V_V_HT	V_V_HT	18.5762361597045
1	457	3 Dark	V	V	HT	V_V_HT	0.262	16.537	1_V_V_HT	V_V_HT	18.5776127473983
1	458	3 Dark	V	V	HT	V_V_HT	0.101	16.576	1_V_V_HT	V_V_HT	18.5796555266244
1	459	3 Dark	V	V	HT	V_V_HT	0.463	16.757	1_V_V_HT	V_V_HT	18.582318998934
1	460	3 Dark	V	V	HT	V_V_HT	0.318	16.594	1_V_V_HT	V_V_HT	18.5855569340769
1	461	3 Dark	V	V	HT	V_V_HT	0.106	16.888	1_V_V_HT	V_V_HT	18.5893221301111
1	462	3 Dark	V	V	HT	V_V_HT	0.3	16.719	1_V_V_HT	V_V_HT	18.5935671422987
1	463	3 Dark	V	V	HT	V_V_HT	0.158	16.73	1_V_V_HT	V_V_HT	18.598244524103
1	464	3 Dark	V	V	HT	V_V_HT	0.365	16.925	1_V_V_HT	V_V_HT	18.6033070470588
1	465	3 Dark	V	V	HT	V_V_HT	0.221	16.841	1_V_V_HT	V_V_HT	18.6087086600293
1	466	3 Dark	V	V	HT	V_V_HT	0.233	16.823	1_V_V_HT	V_V_HT	18.6144052227197
1	467	3 Dark	V	V	HT	V_V_HT	0.202	16.754	1_V_V_HT	V_V_HT	18.6203545826142
1	468	3 Dark	V	V	HT	V_V_HT	0.263	16.774	1_V_V_HT	V_V_HT	18.6265150063474
1	469	3 Dark	V	V	HT	V_V_HT	0.25	16.784	1_V_V_HT	V_V_HT	18.6328454360154
1	470	3 Dark	V	V	HT	V_V_HT	0.075	16.885	1_V_V_HT	V_V_HT	18.6393075246264
1	471	3 Dark	V	V	HT	V_V_HT	0.393	16.884	1_V_V_HT	V_V_HT	18.6458636019895
1	472	3 Dark	V	V	HT	V_V_HT	0.516	16.831	1_V_V_HT	V_V_HT	18.6524759974084
1	473	3 Dark	V	V	HT	V_V_HT	0.06	16.99	1_V_V_HT	V_V_HT	18.6591070396249
1	474	3 Dark	V	V	HT	V_V_HT	0.278	17.076	1_V_V_HT	V_V_HT	18.6657200374562
1	475	3 Dark	V	V	HT	V_V_HT	0.326	17.034	1_V_V_HT	V_V_HT	18.6722822096518
1	476	3 Dark	V	V	HT	V_V_HT	0.265	17.141	1_V_V_HT	V_V_HT	18.6787617536546
1	477	3 Dark	V	V	HT	V_V_HT	0.447	17.047	1_V_V_HT	V_V_HT	18.6851268669408
1	478	3 Dark	V	V	HT	V_V_HT	0.208	17.214	1_V_V_HT	V_V_HT	18.6913468391201
1	479	3 Dark	V	V	HT	V_V_HT	0.63	17.174	1_V_V_HT	V_V_HT	18.6973953253717
1	480	3 Dark	V	V	HT	V_V_HT	0.301	17.217	1_V_V_HT	V_V_HT	18.7032481804801
1	481	3 Dark	V	V	HT	V_V_HT	0.233	17.169	1_V_V_HT	V_V_HT	18.7088856828435
1	482	3 Dark	V	V	HT	V_V_HT	0.216	17.178	1_V_V_HT	V_V_HT	18.7142903103124
1	483	3 Dark	V	V	HT	V_V_HT	0.262	17.524	1_V_V_HT	V_V_HT	18.7194489132325
1	484	3 Dark	V	V	HT	V_V_HT	0.323	17.598	1_V_V_HT	V_V_HT	18.7243494366807
1	485	3 Dark	V	V	HT	V_V_HT	0.401	17.556	1_V_V_HT	V_V_HT	18.7289798243097
1	486	3 Dark	V	V	HT	V_V_HT	0.444	17.271	1_V_V_HT	V_V_HT	18.7333280211914
1	487	3 Dark	V	V	HT	V_V_HT	0.27	17.43	1_V_V_HT	V_V_HT	18.7373829260523
1	488	3 Dark	V	V	HT	V_V_HT	0.188	17.525	1_V_V_HT	V_V_HT	18.7411381706617
1	489	3 Dark	V	V	HT	V_V_HT	0.432	17.213	1_V_V_HT	V_V_HT	18.7445928536135
1	490	3 Dark	V	V	HT	V_V_HT	0.2	17.16	1_V_V_HT	V_V_HT	18.7477512527095
1	491	3 Dark	V	V	HT	V_V_HT	0.294	17.345	1_V_V_HT	V_V_HT	18.7506217577208
1	492	3 Dark	V	V	HT	V_V_HT	0.204	17.369	1_V_V_HT	V_V_HT	18.7532142681345
1	493	3 Dark	V	V	HT	V_V_HT	0.4	17.443	1_V_V_HT	V_V_HT	18.7555414740776
1	494	3 Dark	V	V	HT	V_V_HT	0.481	17.369	1_V_V_HT	V_V_HT	18.7576167628892
1	495	3 Dark	V	V	HT	V_V_HT	0.147	17.479	1_V_V_HT	V_V_HT	18.759454026949
1	496	3 Dark	V	V	HT	V_V_HT	0.217	17.671	1_V_V_HT	V_V_HT	18.7610696196357
1	497	3 Dark	V	V	HT	V_V_HT	0.261	17.655	1_V_V_HT	V_V_HT	18.762482519434
1	498	3 Dark	V	V	HT	V_V_HT	0.134	17.803	1_V_V_HT	V_V_HT	18.7637136188405
1	499	3 Dark	V	V	HT	V_V_HT	0.405	18.028	1_V_V_HT	V_V_HT	18.7647844082938
1	500	3 Dark	V	V	HT	V_V_HT	0.286	18.113	1_V_V_HT	V_V_HT	18.7657172956719
1	501	3 Dark	V	V	HT	V_V_HT	0.393	18.017	1_V_V_HT	V_V_HT	18.7665350063459
1	502	3 Dark	V	V	HT	V_V_HT	0.226	17.696	1_V_V_HT	V_V_HT	18.7672606237789
1	503	3 Dark	V	V	HT	V_V_HT	0.251	17.788	1_V_V_HT	V_V_HT	18.7679173201179
1	504	3 Dark	V	V	HT	V_V_HT	0.405	17.858	1_V_V_HT	V_V_HT	18.7685281500873
1	505	3 Dark	V	V	HT	V_V_HT	0.238	17.919	1_V_V_HT	V_V_HT	18.7691157069011
1	506	3 Dark	V	V	HT	V_V_HT	0.27	17.771	1_V_V_HT	V_V_HT	18.7697024662188
1	507	3 Dark	V	V	HT	V_V_HT	0.324	17.826	1_V_V_HT	V_V_HT	18.7703109042988
1	508	3 Dark	V	V	HT	V_V_HT	0.276	17.985	1_V_V_HT	V_V_HT	18.7709634978588
1	509	3 Dark	V	V	HT	V_V_HT	0.408	17.576	1_V_V_HT	V_V_HT	18.7716822955396
1	510	3 Dark	V	V	HT	V_V_HT	0.306	17.66	1_V_V_HT	V_V_HT	18.7724871564039
1	511	3 Dark	V	V	HT	V_V_HT	0.171	17.62	1_V_V_HT	V_V_HT	18.773395580933
1	512	3 Dark	V	V	HT	V_V_HT	0.226	17.706	1_V_V_HT	V_V_HT	18.7744245906032
1	513	3 Dark	V	V	HT	V_V_HT	0.511	17.742	1_V_V_HT	V_V_HT	18.7755912036673
1	514	3 Dark	V	V	HT	V_V_HT	0.296	17.511	1_V_V_HT	V_V_HT	18.7769124402572
1	515	3 Dark	V	V	HT	V_V_HT	0.245	17.64	1_V_V_HT	V_V_HT	18.7784053189185
1	516	3 Dark	V	V	HT	V_V_HT	0.186	17.429	1_V_V_HT	V_V_HT	18.7800861083743
1	517	3 Dark	V	V	HT	V_V_HT	0.421	17.577	1_V_V_HT	V_V_HT	18.7819672800828
1	518	3 Dark	V	V	HT	V_V_HT	0.196	17.643	1_V_V_HT	V_V_HT	18.7840566004029
1	519	3 Dark	V	V	HT	V_V_HT	0.151	17.628	1_V_V_HT	V_V_HT	18.7863577893815
1	520	3 Dark	V	V	HT	V_V_HT	0.265	17.808	1_V_V_HT	V_V_HT	18.7888728918484
1	521	3 Dark	V	V	HT	V_V_HT	0.291	17.687	1_V_V_HT	V_V_HT	18.7916005042867
1	522	3 Dark	V	V	HT	V_V_HT	0.324	17.911	1_V_V_HT	V_V_HT	18.7945383613765
1	523	3 Dark	V	V	HT	V_V_HT	0.232	17.891	1_V_V_HT	V_V_HT	18.7976841976195
1	524	3 Dark	V	V	HT	V_V_HT	0.291	17.74	1_V_V_HT	V_V_HT	18.8010348383784
1	525	3 Dark	V	V	HT	V_V_HT	0.331	18.102	1_V_V_HT	V_V_HT	18.8045834745891
1	526	3 Dark	V	V	HT	V_V_HT	0.425	18.149	1_V_V_HT	V_V_HT	18.8083214787846
1	527	3 Dark	V	V	HT	V_V_HT	0.186	18.093	1_V_V_HT	V_V_HT	18.8122365925291
1	528	3 Dark	V	V	HT	V_V_HT	0.411	18.253	1_V_V_HT	V_V_HT	18.8163156487814
1	529	3 Dark	V	V	HT	V_V_HT	0.475	18.111	1_V_V_HT	V_V_HT	18.8205454808076
1	530	3 Dark	V	V	HT	V_V_HT	0.16	18.138	1_V_V_HT	V_V_HT	18.8249120642983
1	531	3 Dark	V	V	HT	V_V_HT	0.297	18.044	1_V_V_HT	V_V_HT	18.8293979485218
1	532	3 Dark	V	V	HT	V_V_HT	0.195	18.123	1_V_V_HT	V_V_HT	18.833984824991
1	533	3 Dark	V	V	HT	V_V_HT	0.152	18.177	1_V_V_HT	V_V_HT	18.8386543855121
1	534	3 Dark	V	V	HT	V_V_HT	0.348	18.196	1_V_V_HT	V_V_HT	18.8433875821621
1	535	3 Dark	V	V	HT	V_V_HT	0.387	18.145	1_V_V_HT	V_V_HT	18.8481624081858
1	536	3 Dark	V	V	HT	V_V_HT	0.117	18.35	1_V_V_HT	V_V_HT	18.8529554580625
1	537	3 Dark	V	V	HT	V_V_HT	0.502	18.435	1_V_V_HT	V_V_HT	18.8577400935391
1	538	3 Dark	V	V	HT	V_V_HT	0.367	18.641	1_V_V_HT	V_V_HT	18.8624860210488
1	539	3 Dark	V	V	HT	V_V_HT	0.221	18.848	1_V_V_HT	V_V_HT	18.8671596066969
1	540	3 Dark	V	V	HT	V_V_HT	0.385	19.103	1_V_V_HT	V_V_HT	18.871724204751
1	541	3 Dark	V	V	HT	V_V_HT	0.193	19.257	1_V_V_HT	V_V_HT	18.8761405129971
1	542	3 Dark	V	V	HT	V_V_HT	0.302	19.621	1_V_V_HT	V_V_HT	18.8803669493066
1	543	3 Dark	V	V	HT	V_V_HT	0.298	19.476	1_V_V_HT	V_V_HT	18.8843600483159
1	544	3 Dark	V	V	HT	V_V_HT	0.092	19.637	1_V_V_HT	V_V_HT	18.8880748768371
1	545	3 Dark	V	V	HT	V_V_HT	0.53	19.915	1_V_V_HT	V_V_HT	18.8914655670692
1	546	3 Dark	V	V	HT	V_V_HT	0.233	20.001	1_V_V_HT	V_V_HT	18.8944860770416
1	547	3 Dark	V	V	HT	V_V_HT	0.418	19.956	1_V_V_HT	V_V_HT	18.8970904259874
1	548	3 Dark	V	V	HT	V_V_HT	0.254	20.263	1_V_V_HT	V_V_HT	18.8992330117341
1	549	3 Dark	V	V	HT	V_V_HT	0.417	20.373	1_V_V_HT	V_V_HT	18.9008688558204
1	550	3 Dark	V	V	HT	V_V_HT	0.38	20.279	1_V_V_HT	V_V_HT	18.9019534283848
1	551	3 Dark	V	V	HT	V_V_HT	0.173	20.255	1_V_V_HT	V_V_HT	18.902443821915
1	552	3 Dark	V	V	HT	V_V_HT	0.428	20.234	1_V_V_HT	V_V_HT	18.9022994806362
1	553	3 Dark	V	V	HT	V_V_HT	0.38	20.058	1_V_V_HT	V_V_HT	18.901482146406
1	554	3 Dark	V	V	HT	V_V_HT	0.33	20.118	1_V_V_HT	V_V_HT	18.8999540383919
1	555	3 Dark	V	V	HT	V_V_HT	0.509	20.238	1_V_V_HT	V_V_HT	18.8976773753847
1	556	3 Dark	V	V	HT	V_V_HT	0.264	19.989	1_V_V_HT	V_V_HT	18.8946151816895
1	557	3 Dark	V	V	HT	V_V_HT	0.205	19.985	1_V_V_HT	V_V_HT	18.8907337058472
1	558	3 Dark	V	V	HT	V_V_HT	0.294	19.894	1_V_V_HT	V_V_HT	18.8860009607764
1	559	3 Dark	V	V	HT	V_V_HT	0.263	19.707	1_V_V_HT	V_V_HT	18.8803898200393
1	560	3 Dark	V	V	HT	V_V_HT	0.313	19.95	1_V_V_HT	V_V_HT	18.873879327753
1	561	3 Dark	V	V	HT	V_V_HT	0.299	19.901	1_V_V_HT	V_V_HT	18.8664550990808
1	562	3 Dark	V	V	HT	V_V_HT	0.305	20.048	1_V_V_HT	V_V_HT	18.858109691876
1	563	3 Dark	V	V	HT	V_V_HT	0.305	20.426	1_V_V_HT	V_V_HT	18.8488429476955
1	564	3 Dark	V	V	HT	V_V_HT	0.424	20.43	1_V_V_HT	V_V_HT	18.8386622955165
1	565	3 Dark	V	V	HT	V_V_HT	0.187	20.462	1_V_V_HT	V_V_HT	18.8275816725094
1	566	3 Dark	V	V	HT	V_V_HT	0.475	20.613	1_V_V_HT	V_V_HT	18.8156177036084
1	567	3 Dark	V	V	HT	V_V_HT	0.409	20.541	1_V_V_HT	V_V_HT	18.8027925233047
1	568	3 Dark	V	V	HT	V_V_HT	0.482	20.3	1_V_V_HT	V_V_HT	18.7891310577888
1	569	3 Dark	V	V	HT	V_V_HT	0.615	20.206	1_V_V_HT	V_V_HT	18.7746638855025
1	570	3 Dark	V	V	HT	V_V_HT	0.561	20.259	1_V_V_HT	V_V_HT	18.7594244091405
1	571	3 Dark	V	V	HT	V_V_HT	0.325	20.537	1_V_V_HT	V_V_HT	18.7434516801715
1	572	3 Dark	V	V	HT	V_V_HT	0.59	20.634	1_V_V_HT	V_V_HT	18.726787535299
1	573	3 Dark	V	V	HT	V_V_HT	0.366	20.5	1_V_V_HT	V_V_HT	18.7094793011217
1	574	3 Dark	V	V	HT	V_V_HT	0.457	20.758	1_V_V_HT	V_V_HT	18.6915769650692
1	575	3 Dark	V	V	HT	V_V_HT	0.523	20.282	1_V_V_HT	V_V_HT	18.6731369139717
1	576	3 Dark	V	V	HT	V_V_HT	0.272	20.489	1_V_V_HT	V_V_HT	18.6542217580543
1	577	3 Dark	V	V	HT	V_V_HT	0.376	20.357	1_V_V_HT	V_V_HT	18.6348964296419
1	578	3 Dark	V	V	HT	V_V_HT	0.503	20.358	1_V_V_HT	V_V_HT	18.6152312043884
1	579	3 Dark	V	V	HT	V_V_HT	0.261	20.275	1_V_V_HT	V_V_HT	18.595302328358
1	580	3 Dark	V	V	HT	V_V_HT	0.171	20.185	1_V_V_HT	V_V_HT	18.5751906312499
1	581	3 Dark	V	V	HT	V_V_HT	0.267	20.204	1_V_V_HT	V_V_HT	18.5549778384604
1	582	3 Dark	V	V	HT	V_V_HT	0.303	20.028	1_V_V_HT	V_V_HT	18.5347456750139
1	583	3 Dark	V	V	HT	V_V_HT	0.056	20.089	1_V_V_HT	V_V_HT	18.5145762617182
1	584	3 Dark	V	V	HT	V_V_HT	0.351	20.053	1_V_V_HT	V_V_HT	18.4945532976605
1	585	3 Dark	V	V	HT	V_V_HT	0.451	19.774	1_V_V_HT	V_V_HT	18.4747608772043
1	586	3 Dark	V	V	HT	V_V_HT	0.176	19.897	1_V_V_HT	V_V_HT	18.455283094564
1	587	3 Dark	V	V	HT	V_V_HT	0.182	19.898	1_V_V_HT	V_V_HT	18.4362038026586
1	588	3 Dark	V	V	HT	V_V_HT	0.32	19.91	1_V_V_HT	V_V_HT	18.4176054712396
1	589	3 Dark	V	V	HT	V_V_HT	0.288	20.22	1_V_V_HT	V_V_HT	18.3995680642862
1	590	3 Dark	V	V	HT	V_V_HT	0.403	20.116	1_V_V_HT	V_V_HT	18.3821687360788
1	591	3 Dark	V	V	HT	V_V_HT	0.248	20.064	1_V_V_HT	V_V_HT	18.3654830727463
1	592	3 Dark	V	V	HT	V_V_HT	0.342	20.107	1_V_V_HT	V_V_HT	18.3495816139351
1	593	3 Dark	V	V	HT	V_V_HT	0.53	20.294	1_V_V_HT	V_V_HT	18.3345292807574
1	594	3 Dark	V	V	HT	V_V_HT	0.352	20.123	1_V_V_HT	V_V_HT	18.3203882863589
1	595	3 Dark	V	V	HT	V_V_HT	0.419	20.278	1_V_V_HT	V_V_HT	18.3072129312401
1	596	3 Dark	V	V	HT	V_V_HT	0.268	20.132	1_V_V_HT	V_V_HT	18.2950490272261
1	597	3 Dark	V	V	HT	V_V_HT	0.43	20.06	1_V_V_HT	V_V_HT	18.2839385463148
1	598	3 Dark	V	V	HT	V_V_HT	0.126	19.76	1_V_V_HT	V_V_HT	18.2739127506206
1	599	3 Dark	V	V	HT	V_V_HT	0.127	19.387	1_V_V_HT	V_V_HT	18.2649916577684
1	600	3 Dark	V	V	HT	V_V_HT	0.438	18.985	1_V_V_HT	V_V_HT	18.2571903821313
1	601	3 Dark	V	V	HT	V_V_HT	0.471	19	1_V_V_HT	V_V_HT	18.2505135611909
1	602	3 Dark	V	V	HT	V_V_HT	0.399	18.484	1_V_V_HT	V_V_HT	18.2449602960985
1	603	3 Dark	V	V	HT	V_V_HT	0.164	18.369	1_V_V_HT	V_V_HT	18.2405149753482
1	604	3 Dark	V	V	HT	V_V_HT	0.35	18.059	1_V_V_HT	V_V_HT	18.2371468795576
1	605	3 Dark	V	V	HT	V_V_HT	0.054	17.779	1_V_V_HT	V_V_HT	18.2348189750195
1	606	3 Dark	V	V	HT	V_V_HT	0.44	17.672	1_V_V_HT	V_V_HT	18.2334777950043
1	607	3 Dark	V	V	HT	V_V_HT	0.286	17.388	1_V_V_HT	V_V_HT	18.2330497512993
1	608	3 Dark	V	V	HT	V_V_HT	0.255	17.113	1_V_V_HT	V_V_HT	18.2334407070202
1	609	3 Dark	V	V	HT	V_V_HT	0.334	17.059	1_V_V_HT	V_V_HT	18.2345391743593
1	610	3 Dark	V	V	HT	V_V_HT	0.29	17.251	1_V_V_HT	V_V_HT	18.2362266492305
1	611	3 Dark	V	V	HT	V_V_HT	0.192	17.15	1_V_V_HT	V_V_HT	18.2383704946602
1	612	3 Dark	V	V	HT	V_V_HT	0.252	17.205	1_V_V_HT	V_V_HT	18.240831029792
1	613	3 Dark	V	V	HT	V_V_HT	0.441	17.291	1_V_V_HT	V_V_HT	18.2434545374071
1	614	3 Dark	V	V	HT	V_V_HT	0.294	17.212	1_V_V_HT	V_V_HT	18.2460803837873
1	615	3 Dark	V	V	HT	V_V_HT	0.23	16.881	1_V_V_HT	V_V_HT	18.2485343114026
1	616	3 Dark	V	V	HT	V_V_HT	0.387	16.83	1_V_V_HT	V_V_HT	18.2506386548722
1	617	3 Dark	V	V	HT	V_V_HT	0.206	16.809	1_V_V_HT	V_V_HT	18.252215749775
1	618	3 Dark	V	V	HT	V_V_HT	0.306	16.818	1_V_V_HT	V_V_HT	18.2530879320559
1	619	3 Dark	V	V	HT	V_V_HT	0.573	16.785	1_V_V_HT	V_V_HT	18.2530775362615
1	620	3 Dark	V	V	HT	V_V_HT	0.209	16.466	1_V_V_HT	V_V_HT	18.252004269006
1	621	3 Dark	V	V	HT	V_V_HT	0.247	16.634	1_V_V_HT	V_V_HT	18.2496773200726
1	622	3 Dark	V	V	HT	V_V_HT	0.348	16.382	1_V_V_HT	V_V_HT	18.2459032518496
1	623	3 Dark	V	V	HT	V_V_HT	0.492	16.241	1_V_V_HT	V_V_HT	18.2404866369694
1	624	3 Dark	V	V	HT	V_V_HT	0.253	16.091	1_V_V_HT	V_V_HT	18.2332223535041
1	625	3 Dark	V	V	HT	V_V_HT	0.342	16.104	1_V_V_HT	V_V_HT	18.2238963293573
1	626	3 Dark	V	V	HT	V_V_HT	0.329	16.027	1_V_V_HT	V_V_HT	18.2122927518211
1	627	3 Dark	V	V	HT	V_V_HT	0.337	15.936	1_V_V_HT	V_V_HT	18.1981949054926
1	628	3 Dark	V	V	HT	V_V_HT	0.182	16.161	1_V_V_HT	V_V_HT	18.1813818651024
1	629	3 Dark	V	V	HT	V_V_HT	0.242	16.262	1_V_V_HT	V_V_HT	18.1616291375907
1	630	3 Dark	V	V	HT	V_V_HT	0.159	16.207	1_V_V_HT	V_V_HT	18.1387105698886
1	631	3 Dark	V	V	HT	V_V_HT	0.34	15.964	1_V_V_HT	V_V_HT	18.112399931911
1	632	3 Dark	V	V	HT	V_V_HT	0.074	15.963	1_V_V_HT	V_V_HT	18.0824710422652
1	633	3 Dark	V	V	HT	V_V_HT	0.251	16.126	1_V_V_HT	V_V_HT	18.0486988009785
1	634	3 Dark	V	V	HT	V_V_HT	0.147	15.886	1_V_V_HT	V_V_HT	18.0108624255529
1	635	3 Dark	V	V	HT	V_V_HT	0.243	16.119	1_V_V_HT	V_V_HT	17.9687422133536
1	636	3 Dark	V	V	HT	V_V_HT	0.165	15.926	1_V_V_HT	V_V_HT	17.9221184611745
1	637	3 Dark	V	V	HT	V_V_HT	0.092	16.019	1_V_V_HT	V_V_HT	17.8707714667642
1	638	3 Dark	V	V	HT	V_V_HT	0.228	15.944	1_V_V_HT	V_V_HT	17.8144843536925
1	639	3 Dark	V	V	HT	V_V_HT	0.207	15.863	1_V_V_HT	V_V_HT	17.7530515508523
1	640	3 Dark	V	V	HT	V_V_HT	0.363	15.784	1_V_V_HT	V_V_HT	17.6862703133275
1	641	3 Dark	V	V	HT	V_V_HT	0.166	15.755	1_V_V_HT	V_V_HT	17.6139417018678
1	642	3 Dark	V	V	HT	V_V_HT	0.358	15.959	1_V_V_HT	V_V_HT	17.5358819995254
1	643	3 Dark	V	V	HT	V_V_HT	0.142	15.518	1_V_V_HT	V_V_HT	17.4519156912864
1	644	3 Dark	V	V	HT	V_V_HT	0.272	15.346	1_V_V_HT	V_V_HT	17.3618848485687
1	645	3 Dark	V	V	HT	V_V_HT	0.12	15.354	1_V_V_HT	V_V_HT	17.2656359388591
1	646	3 Dark	V	V	HT	V_V_HT	0.125	15.026	1_V_V_HT	V_V_HT	17.163020582421
1	647	3 Dark	V	V	HT	V_V_HT	0.161	15.021	1_V_V_HT	V_V_HT	17.0539163694276
1	648	3 Dark	V	V	HT	V_V_HT	0.329	14.808	1_V_V_HT	V_V_HT	16.9382330402397
1	649	3 Dark	V	V	HT	V_V_HT	0.255	14.398	1_V_V_HT	V_V_HT	16.8159078882181
1	650	3 Dark	V	V	HT	V_V_HT	0.084	14.269	1_V_V_HT	V_V_HT	16.686883755463
1	651	3 Dark	V	V	HT	V_V_HT	0.416	14.176	1_V_V_HT	V_V_HT	16.5511094341545
1	652	3 Dark	V	V	HT	V_V_HT	0.09	13.869	1_V_V_HT	V_V_HT	16.4085575184641
1	653	3 Dark	V	V	HT	V_V_HT	0.389	13.478	1_V_V_HT	V_V_HT	16.2592126305171
1	654	3 Dark	V	V	HT	V_V_HT	0.202	13.34	1_V_V_HT	V_V_HT	16.1030897993421
1	655	3 Dark	V	V	HT	V_V_HT	0.432	13.097	1_V_V_HT	V_V_HT	15.9402345150544
1	656	3 Dark	V	V	HT	V_V_HT	0.191	12.871	1_V_V_HT	V_V_HT	15.7707044042161
1	657	3 Dark	V	V	HT	V_V_HT	0.339	12.579	1_V_V_HT	V_V_HT	15.5945872160143
1	658	3 Dark	V	V	HT	V_V_HT	0.351	12.442	1_V_V_HT	V_V_HT	15.4120064531013
1	659	3 Dark	V	V	HT	V_V_HT	0.228	12.259	1_V_V_HT	V_V_HT	15.2231207317194
1	660	3 Dark	V	V	HT	V_V_HT	0.383	12.169	1_V_V_HT	V_V_HT	15.0281229508429
1	661	3 Dark	V	V	HT	V_V_HT	0.228	12.014	1_V_V_HT	V_V_HT	14.8272339279387
1	662	3 Dark	V	V	HT	V_V_HT	0.398	12.038	1_V_V_HT	V_V_HT	14.6206851559613
1	663	3 Dark	V	V	HT	V_V_HT	0.327	11.814	1_V_V_HT	V_V_HT	14.4087334910905
1	664	3 Dark	V	V	HT	V_V_HT	0.11	11.692	1_V_V_HT	V_V_HT	14.1916649762951
1	665	3 Dark	V	V	HT	V_V_HT	0.287	11.47	1_V_V_HT	V_V_HT	13.9697888744884
1	666	3 Dark	V	V	HT	V_V_HT	0.247	11.367	1_V_V_HT	V_V_HT	13.7434229897507
1	667	3 Dark	V	V	HT	V_V_HT	0.379	11.285	1_V_V_HT	V_V_HT	13.512900940682
1	668	3 Dark	V	V	HT	V_V_HT	0.18	11.109	1_V_V_HT	V_V_HT	13.2785635364721
1	669	3 Dark	V	V	HT	V_V_HT	0.253	10.931	1_V_V_HT	V_V_HT	13.0407645316796
1	670	3 Dark	V	V	HT	V_V_HT	0.211	10.602	1_V_V_HT	V_V_HT	12.7998609188459
1	671	3 Dark	V	V	HT	V_V_HT	0.163	10.53	1_V_V_HT	V_V_HT	12.5562117299048
1	672	3 Dark	V	V	HT	V_V_HT	0.456	10.29	1_V_V_HT	V_V_HT	12.3101841585357
1	673	3 Dark	V	V	HT	V_V_HT	0	10.263	1_V_V_HT	V_V_HT	12.0621486286239
1	674	4 Light	V	V	HT	V_V_HT	0.122	9.991	1_V_V_HT	V_V_HT	11.8124810669349
1	675	4 Light	V	V	HT	V_V_HT	0.238	9.884	1_V_V_HT	V_V_HT	11.5615619089262
1	676	4 Light	V	V	HT	V_V_HT	0.059	9.854	1_V_V_HT	V_V_HT	11.3097734589786
1	677	4 Light	V	V	HT	V_V_HT	0.201	9.744	1_V_V_HT	V_V_HT	11.0574978177875
1	678	4 Light	V	V	HT	V_V_HT	0.093	9.47	1_V_V_HT	V_V_HT	10.8051169551453
1	679	4 Light	V	V	HT	V_V_HT	0.163	9.215	1_V_V_HT	V_V_HT	10.5530128419367
1	680	4 Light	V	V	HT	V_V_HT	0.08	9.131	1_V_V_HT	V_V_HT	10.3015674477477
1	681	4 Light	V	V	HT	V_V_HT	0.154	8.715	1_V_V_HT	V_V_HT	10.0511627434312
1	682	4 Light	V	V	HT	V_V_HT	0.041	8.625	1_V_V_HT	V_V_HT	9.80218069927271
1	683	4 Light	V	V	HT	V_V_HT	0.101	8.267	1_V_V_HT	V_V_HT	9.55500328577425
1	684	4 Light	V	V	HT	V_V_HT	0.115	8.065	1_V_V_HT	V_V_HT	9.31000900516519
1	685	4 Light	V	V	HT	V_V_HT	0.099	7.633	1_V_V_HT	V_V_HT	9.06755865690236
1	686	4 Light	V	V	HT	V_V_HT	0.103	7.452	1_V_V_HT	V_V_HT	8.82799425016904
1	687	4 Light	V	V	HT	V_V_HT	0.045	7.113	1_V_V_HT	V_V_HT	8.59165396376806
1	688	4 Light	V	V	HT	V_V_HT	0.045	6.762	1_V_V_HT	V_V_HT	8.35887597495955
1	689	4 Light	V	V	HT	V_V_HT	0.059	6.534	1_V_V_HT	V_V_HT	8.12999338241044
1	690	4 Light	V	V	HT	V_V_HT	0.069	6.151	1_V_V_HT	V_V_HT	7.90531362657584
1	691	4 Light	V	V	HT	V_V_HT	0.185	5.923	1_V_V_HT	V_V_HT	7.68511216224911
1	692	4 Light	V	V	HT	V_V_HT	0.098	5.525	1_V_V_HT	V_V_HT	7.46963685059044
1	693	4 Light	V	V	HT	V_V_HT	0.027	5.198	1_V_V_HT	V_V_HT	7.25912998904362
1	694	4 Light	V	V	HT	V_V_HT	0.025	5.088	1_V_V_HT	V_V_HT	7.05382778153676
1	695	4 Light	V	V	HT	V_V_HT	0.021	4.801	1_V_V_HT	V_V_HT	6.85394206445434
1	696	4 Light	V	V	HT	V_V_HT	0.062	4.571	1_V_V_HT	V_V_HT	6.65967858097084
1	697	4 Light	V	V	HT	V_V_HT	0.01	4.192	1_V_V_HT	V_V_HT	6.47123670326874
1	698	4 Light	V	V	HT	V_V_HT	0.052	4.012	1_V_V_HT	V_V_HT	6.28879031134797
1	699	4 Light	V	V	HT	V_V_HT	0.029	3.759	1_V_V_HT	V_V_HT	6.11250049290794
1	700	4 Light	V	V	HT	V_V_HT	0.034	3.548	1_V_V_HT	V_V_HT	5.94250265212305
1	701	4 Light	V	V	HT	V_V_HT	0.094	3.385	1_V_V_HT	V_V_HT	5.7789257711202
1	702	4 Light	V	V	HT	V_V_HT	0.118	2.929	1_V_V_HT	V_V_HT	5.62189254132524
1	703	4 Light	V	V	HT	V_V_HT	0.115	2.929	1_V_V_HT	V_V_HT	5.47149429096636
1	704	4 Light	V	V	HT	V_V_HT	0	2.807	1_V_V_HT	V_V_HT	5.32778519036405
1	705	4 Light	V	V	HT	V_V_HT	0.013	2.569	1_V_V_HT	V_V_HT	5.19078890244313
1	706	4 Light	V	V	HT	V_V_HT	0.095	2.51	1_V_V_HT	V_V_HT	5.06052301125234
1	707	4 Light	V	V	HT	V_V_HT	0.051	2.329	1_V_V_HT	V_V_HT	4.93700510114192
1	708	4 Light	V	V	HT	V_V_HT	0.055	2.266	1_V_V_HT	V_V_HT	4.82024737421033
1	709	4 Light	V	V	HT	V_V_HT	0	2.141	1_V_V_HT	V_V_HT	4.71023534156332
1	710	4 Light	V	V	HT	V_V_HT	0	2.12	1_V_V_HT	V_V_HT	4.60692356544017
1	711	4 Light	V	V	HT	V_V_HT	0	1.981	1_V_V_HT	V_V_HT	4.51024175582831
1	712	4 Light	V	V	HT	V_V_HT	0	1.94	1_V_V_HT	V_V_HT	4.42011029361377
1	713	4 Light	V	V	HT	V_V_HT	0.031	1.839	1_V_V_HT	V_V_HT	4.33642781040662
1	714	4 Light	V	V	HT	V_V_HT	0	1.736	1_V_V_HT	V_V_HT	4.25907201527001
1	715	4 Light	V	V	HT	V_V_HT	0	1.656	1_V_V_HT	V_V_HT	4.18791293767094
1	716	4 Light	V	V	HT	V_V_HT	0.01	1.553	1_V_V_HT	V_V_HT	4.1228064040723
1	717	4 Light	V	V	HT	V_V_HT	0	1.508	1_V_V_HT	V_V_HT	4.06360173967384
1	718	4 Light	V	V	HT	V_V_HT	0	1.463	1_V_V_HT	V_V_HT	4.01013646876093
1	719	4 Light	V	V	HT	V_V_HT	0	1.425	1_V_V_HT	V_V_HT	3.96224282374916
1	720	4 Light	V	V	HT	V_V_HT	0	1.386	1_V_V_HT	V_V_HT	3.91974163106722
1	721	4 Light	V	V	HT	V_V_HT	0	1.229	1_V_V_HT	V_V_HT	3.88244147941213
1	722	4 Light	V	V	HT	V_V_HT	0	1.131	1_V_V_HT	V_V_HT	3.85014051709393
1	723	4 Light	V	V	HT	V_V_HT	0	1.104	1_V_V_HT	V_V_HT	3.82262937453619
1	724	4 Light	V	V	HT	V_V_HT	0	1.079	1_V_V_HT	V_V_HT	3.79969723909757
1	725	4 Light	V	V	HT	V_V_HT	0	1.058	1_V_V_HT	V_V_HT	3.78113329723931
1	726	4 Light	V	V	HT	V_V_HT	0.017	0.996	1_V_V_HT	V_V_HT	3.76672673568551
1	727	4 Light	V	V	HT	V_V_HT	0	0.986	1_V_V_HT	V_V_HT	3.75626665667988
1	728	4 Light	V	V	HT	V_V_HT	0	0.946	1_V_V_HT	V_V_HT	3.74954198477109
1	729	4 Light	V	V	HT	V_V_HT	0	0.939	1_V_V_HT	V_V_HT	3.74634218819697
1	730	4 Light	V	V	HT	V_V_HT	0	0.93	1_V_V_HT	V_V_HT	3.74645749097135
1	731	4 Light	V	V	HT	V_V_HT	0	0.836	1_V_V_HT	V_V_HT	3.74968131040885
1	732	4 Light	V	V	HT	V_V_HT	0	0.745	1_V_V_HT	V_V_HT	3.75581085724628
1	733	4 Light	V	V	HT	V_V_HT	0	0.63	1_V_V_HT	V_V_HT	3.76464529125691
1	734	4 Light	V	V	HT	V_V_HT	0	0.644	1_V_V_HT	V_V_HT	3.77598968564232
1	735	4 Light	V	V	HT	V_V_HT	0	0.673	1_V_V_HT	V_V_HT	3.78965692784231
1	736	4 Light	V	V	HT	V_V_HT	0	0.578	1_V_V_HT	V_V_HT	3.80546697972931
1	737	4 Light	V	V	HT	V_V_HT	0.02	0.527	1_V_V_HT	V_V_HT	3.82324291632883
1	738	4 Light	V	V	HT	V_V_HT	0.03	0.472	1_V_V_HT	V_V_HT	3.84281449273509
1	739	4 Light	V	V	HT	V_V_HT	0.038	0.52	1_V_V_HT	V_V_HT	3.8640131341872
1	740	4 Light	V	V	HT	V_V_HT	0.059	0.548	1_V_V_HT	V_V_HT	3.88667216492824
1	741	4 Light	V	V	HT	V_V_HT	0.015	0.548	1_V_V_HT	V_V_HT	3.91063445045989
1	742	4 Light	V	V	HT	V_V_HT	0	0.548	1_V_V_HT	V_V_HT	3.93575452282659
1	743	4 Light	V	V	HT	V_V_HT	0	0.528	1_V_V_HT	V_V_HT	3.96189878959711
1	744	4 Light	V	V	HT	V_V_HT	0.012	0.578	1_V_V_HT	V_V_HT	3.98894365263464
1	745	4 Light	V	V	HT	V_V_HT	0.019	0.578	1_V_V_HT	V_V_HT	4.01676751773373
1	746	4 Light	V	V	HT	V_V_HT	0	0.593	1_V_V_HT	V_V_HT	4.04525079399569
1	747	4 Light	V	V	HT	V_V_HT	0	0.696	1_V_V_HT	V_V_HT	4.07428190418204
1	748	4 Light	V	V	HT	V_V_HT	0	0.713	1_V_V_HT	V_V_HT	4.10375323211845
1	749	4 Light	V	V	HT	V_V_HT	0.021	0.713	1_V_V_HT	V_V_HT	4.13356498987564
1	750	4 Light	V	V	HT	V_V_HT	0.03	0.792	1_V_V_HT	V_V_HT	4.16361934822043
1	751	4 Light	V	V	HT	V_V_HT	0.028	0.792	1_V_V_HT	V_V_HT	4.19382031536652
1	752	4 Light	V	V	HT	V_V_HT	0	0.843	1_V_V_HT	V_V_HT	4.22408104147311
1	753	4 Light	V	V	HT	V_V_HT	0	0.865	1_V_V_HT	V_V_HT	4.25432367167333
1	754	4 Light	V	V	HT	V_V_HT	0	0.865	1_V_V_HT	V_V_HT	4.28447213998225
1	755	4 Light	V	V	HT	V_V_HT	0	0.906	1_V_V_HT	V_V_HT	4.31445200753975
1	756	4 Light	V	V	HT	V_V_HT	0	0.935	1_V_V_HT	V_V_HT	4.34419690862309
1	757	4 Light	V	V	HT	V_V_HT	0	0.935	1_V_V_HT	V_V_HT	4.37364989781284
1	758	4 Light	V	V	HT	V_V_HT	0.012	0.993	1_V_V_HT	V_V_HT	4.40276311102585
1	759	4 Light	V	V	HT	V_V_HT	0.022	0.993	1_V_V_HT	V_V_HT	4.43149602989646
1	760	4 Light	V	V	HT	V_V_HT	0.025	1.113	1_V_V_HT	V_V_HT	4.45981094652554
1	761	4 Light	V	V	HT	V_V_HT	0	1.161	1_V_V_HT	V_V_HT	4.48767556085895
1	762	4 Light	V	V	HT	V_V_HT	0.027	1.269	1_V_V_HT	V_V_HT	4.51505892446786
1	763	4 Light	V	V	HT	V_V_HT	0	1.296	1_V_V_HT	V_V_HT	4.54193009011638
1	764	4 Light	V	V	HT	V_V_HT	0.014	1.34	1_V_V_HT	V_V_HT	4.56825927807648
1	765	4 Light	V	V	HT	V_V_HT	0.042	1.372	1_V_V_HT	V_V_HT	4.59402251721806
1	766	4 Light	V	V	HT	V_V_HT	0	1.439	1_V_V_HT	V_V_HT	4.61920262541293
1	767	4 Light	V	V	HT	V_V_HT	0	1.451	1_V_V_HT	V_V_HT	4.64378793781007
1	768	4 Light	V	V	HT	V_V_HT	0	1.446	1_V_V_HT	V_V_HT	4.667767886338
1	769	4 Light	V	V	HT	V_V_HT	0.048	1.408	1_V_V_HT	V_V_HT	4.69113190326991
1	770	4 Light	V	V	HT	V_V_HT	0.028	1.46	1_V_V_HT	V_V_HT	4.71386941985417
1	771	4 Light	V	V	HT	V_V_HT	0	1.46	1_V_V_HT	V_V_HT	4.73597084059831
1	772	4 Light	V	V	HT	V_V_HT	0	1.603	1_V_V_HT	V_V_HT	4.75743045994499
1	773	4 Light	V	V	HT	V_V_HT	0.011	1.655	1_V_V_HT	V_V_HT	4.77824354531702
1	774	4 Light	V	V	HT	V_V_HT	0.05	1.707	1_V_V_HT	V_V_HT	4.79840536299343
1	775	4 Light	V	V	HT	V_V_HT	0	1.784	1_V_V_HT	V_V_HT	4.8179111800134
1	776	4 Light	V	V	HT	V_V_HT	0.025	1.842	1_V_V_HT	V_V_HT	4.8367562637939
1	777	4 Light	V	V	HT	V_V_HT	0.103	1.928	1_V_V_HT	V_V_HT	4.8549358810459
1	778	4 Light	V	V	HT	V_V_HT	0.017	2.029	1_V_V_HT	V_V_HT	4.87244619565936
1	779	4 Light	V	V	HT	V_V_HT	0	2.029	1_V_V_HT	V_V_HT	4.88928695934854
1	780	4 Light	V	V	HT	V_V_HT	0.079	2.075	1_V_V_HT	V_V_HT	4.90545970568487
1	781	4 Light	V	V	HT	V_V_HT	0	2.108	1_V_V_HT	V_V_HT	4.92096950784945
1	782	4 Light	V	V	HT	V_V_HT	0.051	2.144	1_V_V_HT	V_V_HT	4.93582232294224
1	783	4 Light	V	V	HT	V_V_HT	0.022	2.202	1_V_V_HT	V_V_HT	4.95002410861435
1	784	4 Light	V	V	HT	V_V_HT	0	2.202	1_V_V_HT	V_V_HT	4.96358082210454
1	785	4 Light	V	V	HT	V_V_HT	0.041	2.202	1_V_V_HT	V_V_HT	4.97649842155282
1	786	4 Light	V	V	HT	V_V_HT	0.046	2.252	1_V_V_HT	V_V_HT	4.98878286381352
1	787	4 Light	V	V	HT	V_V_HT	0	2.283	1_V_V_HT	V_V_HT	5.000440926068
1	788	4 Light	V	V	HT	V_V_HT	0.058	2.271	1_V_V_HT	V_V_HT	5.0114826605305
1	789	4 Light	V	V	HT	V_V_HT	0	2.345	1_V_V_HT	V_V_HT	5.02191893940414
1	790	4 Light	V	V	HT	V_V_HT	0.12	2.418	1_V_V_HT	V_V_HT	5.03176139296289
1	791	4 Light	V	V	HT	V_V_HT	0.048	2.456	1_V_V_HT	V_V_HT	5.04102541558211
1	792	4 Light	V	V	HT	V_V_HT	0.108	2.527	1_V_V_HT	V_V_HT	5.04973008419612
1	793	4 Light	V	V	HT	V_V_HT	0.027	2.759	1_V_V_HT	V_V_HT	5.0578958727479
1	794	4 Light	V	V	HT	V_V_HT	0.044	2.794	1_V_V_HT	V_V_HT	5.06554654217675
1	795	4 Light	V	V	HT	V_V_HT	0.032	2.874	1_V_V_HT	V_V_HT	5.07270902407061
1	796	4 Light	V	V	HT	V_V_HT	0.067	2.947	1_V_V_HT	V_V_HT	5.07941087579787
1	797	4 Light	V	V	HT	V_V_HT	0.032	3.042	1_V_V_HT	V_V_HT	5.08568013856991
1	798	4 Light	V	V	HT	V_V_HT	0.025	3.073	1_V_V_HT	V_V_HT	5.09154721696928
1	799	4 Light	V	V	HT	V_V_HT	0	3.146	1_V_V_HT	V_V_HT	5.09704508026712
1	800	4 Light	V	V	HT	V_V_HT	0.111	3.197	1_V_V_HT	V_V_HT	5.10220890410163
1	801	4 Light	V	V	HT	V_V_HT	0.015	3.249	1_V_V_HT	V_V_HT	5.10707569105563
1	802	4 Light	V	V	HT	V_V_HT	0.143	3.282	1_V_V_HT	V_V_HT	5.11168370034195
1	803	4 Light	V	V	HT	V_V_HT	0.052	3.323	1_V_V_HT	V_V_HT	5.11607152654101
1	804	4 Light	V	V	HT	V_V_HT	0.064	3.295	1_V_V_HT	V_V_HT	5.12027817082585
1	805	4 Light	V	V	HT	V_V_HT	0.096	3.317	1_V_V_HT	V_V_HT	5.12434281788919
1	806	4 Light	V	V	HT	V_V_HT	0.058	3.446	1_V_V_HT	V_V_HT	5.12830467491256
1	807	4 Light	V	V	HT	V_V_HT	0.086	3.37	1_V_V_HT	V_V_HT	5.13220294930202
1	808	4 Light	V	V	HT	V_V_HT	0.101	3.413	1_V_V_HT	V_V_HT	5.13607684813022
1	809	4 Light	V	V	HT	V_V_HT	0.021	3.539	1_V_V_HT	V_V_HT	5.13996557806641
1	810	4 Light	V	V	HT	V_V_HT	0.076	3.538	1_V_V_HT	V_V_HT	5.14390791755504
1	811	4 Light	V	V	HT	V_V_HT	0.061	3.56	1_V_V_HT	V_V_HT	5.14794093143077
1	812	4 Light	V	V	HT	V_V_HT	0.036	3.597	1_V_V_HT	V_V_HT	5.15210068980646
1	813	4 Light	V	V	HT	V_V_HT	0.058	3.646	1_V_V_HT	V_V_HT	5.15642037497405
1	814	4 Light	V	V	HT	V_V_HT	0	3.79	1_V_V_HT	V_V_HT	5.16092940664372
1	815	4 Light	V	V	HT	V_V_HT	0	3.835	1_V_V_HT	V_V_HT	5.16565309448671
1	816	4 Light	V	V	HT	V_V_HT	0.05	3.815	1_V_V_HT	V_V_HT	5.17061231977652
1	817	4 Light	V	V	HT	V_V_HT	0.031	3.944	1_V_V_HT	V_V_HT	5.17582408042624
1	818	4 Light	V	V	HT	V_V_HT	0	3.91	1_V_V_HT	V_V_HT	5.18130458904874
1	819	4 Light	V	V	HT	V_V_HT	0.096	4.05	1_V_V_HT	V_V_HT	5.18706916947396
1	820	4 Light	V	V	HT	V_V_HT	0.098	3.982	1_V_V_HT	V_V_HT	5.19312959554662
1	821	4 Light	V	V	HT	V_V_HT	0.038	4.141	1_V_V_HT	V_V_HT	5.19949583543966
1	822	4 Light	V	V	HT	V_V_HT	0.098	4.2	1_V_V_HT	V_V_HT	5.20617418786915
1	823	4 Light	V	V	HT	V_V_HT	0.232	4.265	1_V_V_HT	V_V_HT	5.21316912054515
1	824	4 Light	V	V	HT	V_V_HT	0.049	4.261	1_V_V_HT	V_V_HT	5.22048145014121
1	825	4 Light	V	V	HT	V_V_HT	0.122	4.264	1_V_V_HT	V_V_HT	5.22811020676345
1	826	4 Light	V	V	HT	V_V_HT	0.073	4.227	1_V_V_HT	V_V_HT	5.23605009582775
1	827	4 Light	V	V	HT	V_V_HT	0.095	4.367	1_V_V_HT	V_V_HT	5.24429080625764
1	828	4 Light	V	V	HT	V_V_HT	0.031	4.342	1_V_V_HT	V_V_HT	5.25281801561524
1	829	4 Light	V	V	HT	V_V_HT	0.121	4.404	1_V_V_HT	V_V_HT	5.26161593131708
1	830	4 Light	V	V	HT	V_V_HT	0.079	4.428	1_V_V_HT	V_V_HT	5.27066605245358
1	831	4 Light	V	V	HT	V_V_HT	0.052	4.457	1_V_V_HT	V_V_HT	5.27994867445276
1	832	4 Light	V	V	HT	V_V_HT	0.033	4.359	1_V_V_HT	V_V_HT	5.2894415577596
1	833	4 Light	V	V	HT	V_V_HT	0.052	4.357	1_V_V_HT	V_V_HT	5.29912019115733
1	834	4 Light	V	V	HT	V_V_HT	0.022	4.355	1_V_V_HT	V_V_HT	5.30895962683348
1	835	4 Light	V	V	HT	V_V_HT	0.022	4.449	1_V_V_HT	V_V_HT	5.31893491722673
1	836	4 Light	V	V	HT	V_V_HT	0.154	4.481	1_V_V_HT	V_V_HT	5.32902111503834
1	837	4 Light	V	V	HT	V_V_HT	0.027	4.429	1_V_V_HT	V_V_HT	5.33919338323805
1	838	4 Light	V	V	HT	V_V_HT	0.06	4.416	1_V_V_HT	V_V_HT	5.34942756536063
1	839	4 Light	V	V	HT	V_V_HT	0.126	4.438	1_V_V_HT	V_V_HT	5.35970093005869
1	840	4 Light	V	V	HT	V_V_HT	0.078	4.463	1_V_V_HT	V_V_HT	5.36999244885667
1	841	4 Light	V	V	HT	V_V_HT	0.022	4.46	1_V_V_HT	V_V_HT	5.38028209558718
1	842	4 Light	V	V	HT	V_V_HT	0.088	4.544	1_V_V_HT	V_V_HT	5.39055238436975
1	843	4 Light	V	V	HT	V_V_HT	0.071	4.545	1_V_V_HT	V_V_HT	5.40078646406616
1	844	4 Light	V	V	HT	V_V_HT	0.144	4.631	1_V_V_HT	V_V_HT	5.41096748384081
1	845	4 Light	V	V	HT	V_V_HT	0.086	4.686	1_V_V_HT	V_V_HT	5.4210785926367
1	846	4 Light	V	V	HT	V_V_HT	0.026	4.772	1_V_V_HT	V_V_HT	5.43110425288796
1	847	4 Light	V	V	HT	V_V_HT	0.129	4.843	1_V_V_HT	V_V_HT	5.44103418251796
1	848	4 Light	V	V	HT	V_V_HT	0.024	4.967	1_V_V_HT	V_V_HT	5.45085941251112
1	849	4 Light	V	V	HT	V_V_HT	0.14	5.044	1_V_V_HT	V_V_HT	5.4605709739579
1	850	4 Light	V	V	HT	V_V_HT	0.052	4.965	1_V_V_HT	V_V_HT	5.47016170103078
1	851	4 Light	V	V	HT	V_V_HT	0.207	5.156	1_V_V_HT	V_V_HT	5.47963164046511
1	852	4 Light	V	V	HT	V_V_HT	0.167	5.103	1_V_V_HT	V_V_HT	5.48898264157359
1	853	4 Light	V	V	HT	V_V_HT	0.092	4.926	1_V_V_HT	V_V_HT	5.49821865405611
1	854	4 Light	V	V	HT	V_V_HT	0.04	4.926	1_V_V_HT	V_V_HT	5.50735420955006
1	855	4 Light	V	V	HT	V_V_HT	0.035	4.897	1_V_V_HT	V_V_HT	5.51641466345825
1	856	4 Light	V	V	HT	V_V_HT	0.03	4.867	1_V_V_HT	V_V_HT	5.52542755299624
1	857	4 Light	V	V	HT	V_V_HT	0.172	4.896	1_V_V_HT	V_V_HT	5.53442041528155
1	858	4 Light	V	V	HT	V_V_HT	0	4.973	1_V_V_HT	V_V_HT	5.54342318213079
1	859	4 Light	V	V	HT	V_V_HT	0.062	4.985	1_V_V_HT	V_V_HT	5.55247778298815
1	860	4 Light	V	V	HT	V_V_HT	0.135	4.944	1_V_V_HT	V_V_HT	5.56163821386792
1	861	4 Light	V	V	HT	V_V_HT	0.044	4.996	1_V_V_HT	V_V_HT	5.57096330981583
1	862	4 Light	V	V	HT	V_V_HT	0.045	4.999	1_V_V_HT	V_V_HT	5.58052159541129
1	863	4 Light	V	V	HT	V_V_HT	0.05	5.053	1_V_V_HT	V_V_HT	5.59038401770685
1	864	4 Light	V	V	HT	V_V_HT	0.062	5.119	1_V_V_HT	V_V_HT	5.60062152346354
1	865	4 Light	V	V	HT	V_V_HT	0.19	5.228	1_V_V_HT	V_V_HT	5.61130732014304
1	866	4 Light	V	V	HT	V_V_HT	0.09	5.161	1_V_V_HT	V_V_HT	5.62252365606477
1	867	4 Light	V	V	HT	V_V_HT	0.034	5.247	1_V_V_HT	V_V_HT	5.63435713112361
1	868	4 Light	V	V	HT	V_V_HT	0.088	5.247	1_V_V_HT	V_V_HT	5.64690270855719
1	869	4 Light	V	V	HT	V_V_HT	0.043	5.225	1_V_V_HT	V_V_HT	5.660259305304
1	870	4 Light	V	V	HT	V_V_HT	0.101	5.256	1_V_V_HT	V_V_HT	5.6745332866505
1	871	4 Light	V	V	HT	V_V_HT	0.058	5.283	1_V_V_HT	V_V_HT	5.68983445478088
1	872	4 Light	V	V	HT	V_V_HT	0.12	5.322	1_V_V_HT	V_V_HT	5.70628032648239
1	873	4 Light	V	V	HT	V_V_HT	0.059	5.327	1_V_V_HT	V_V_HT	5.72399687166324
1	874	4 Light	V	V	HT	V_V_HT	0.086	5.183	1_V_V_HT	V_V_HT	5.74311640707272
1	875	4 Light	V	V	HT	V_V_HT	0.055	5.137	1_V_V_HT	V_V_HT	5.76377332443507
1	876	4 Light	V	V	HT	V_V_HT	0.136	5.228	1_V_V_HT	V_V_HT	5.78610601090253
1	877	4 Light	V	V	HT	V_V_HT	0.102	5.099	1_V_V_HT	V_V_HT	5.81025661395768
1	878	4 Light	V	V	HT	V_V_HT	0.124	5.195	1_V_V_HT	V_V_HT	5.83636953202491
1	879	4 Light	V	V	HT	V_V_HT	0.173	5.108	1_V_V_HT	V_V_HT	5.86458956883139
1	880	4 Light	V	V	HT	V_V_HT	0.019	5.102	1_V_V_HT	V_V_HT	5.8950612147483
1	881	4 Light	V	V	HT	V_V_HT	0.229	4.941	1_V_V_HT	V_V_HT	5.9279277051835
1	882	4 Light	V	V	HT	V_V_HT	0.045	4.805	1_V_V_HT	V_V_HT	5.96333196216404
1	883	4 Light	V	V	HT	V_V_HT	0.055	4.727	1_V_V_HT	V_V_HT	6.00141582453571
1	884	4 Light	V	V	HT	V_V_HT	0.049	4.733	1_V_V_HT	V_V_HT	6.04231679801928
1	885	4 Light	V	V	HT	V_V_HT	0.093	4.739	1_V_V_HT	V_V_HT	6.08616969662474
1	886	4 Light	V	V	HT	V_V_HT	0.043	4.855	1_V_V_HT	V_V_HT	6.13310290118942
1	887	4 Light	V	V	HT	V_V_HT	0.124	4.683	1_V_V_HT	V_V_HT	6.18324318272412
1	888	4 Light	V	V	HT	V_V_HT	0.108	4.711	1_V_V_HT	V_V_HT	6.23671731342918
1	889	4 Light	V	V	HT	V_V_HT	0.133	4.754	1_V_V_HT	V_V_HT	6.29365206434206
1	890	4 Light	V	V	HT	V_V_HT	0.038	4.701	1_V_V_HT	V_V_HT	6.35417420805994
1	891	4 Light	V	V	HT	V_V_HT	0.104	4.84	1_V_V_HT	V_V_HT	6.41840737683455
1	892	4 Light	V	V	HT	V_V_HT	0.036	4.941	1_V_V_HT	V_V_HT	6.48646265047222
1	893	4 Light	V	V	HT	V_V_HT	0.106	5.024	1_V_V_HT	V_V_HT	6.55844796953068
1	894	4 Light	V	V	HT	V_V_HT	0.088	4.993	1_V_V_HT	V_V_HT	6.63446745500067
1	895	4 Light	V	V	HT	V_V_HT	0.131	4.832	1_V_V_HT	V_V_HT	6.71460994667196
1	896	4 Light	V	V	HT	V_V_HT	0.087	4.863	1_V_V_HT	V_V_HT	6.79896046487976
1	897	4 Light	V	V	HT	V_V_HT	0.113	4.866	1_V_V_HT	V_V_HT	6.88760402967414
1	898	4 Light	V	V	HT	V_V_HT	0.06	4.892	1_V_V_HT	V_V_HT	6.98062566124747
1	899	4 Light	V	V	HT	V_V_HT	0.104	4.849	1_V_V_HT	V_V_HT	7.07811038001816
1	900	4 Light	V	V	HT	V_V_HT	0.109	4.792	1_V_V_HT	V_V_HT	7.18013832817861
1	901	4 Light	V	V	HT	V_V_HT	0.049	4.835	1_V_V_HT	V_V_HT	7.28677013865772
1	902	4 Light	V	V	HT	V_V_HT	0.127	4.715	1_V_V_HT	V_V_HT	7.39806156647262
1	903	4 Light	V	V	HT	V_V_HT	0.076	4.956	1_V_V_HT	V_V_HT	7.51406836690108
1	904	4 Light	V	V	HT	V_V_HT	0	4.941	1_V_V_HT	V_V_HT	7.63484629506409
1	905	5 Dark	V	V	HT	V_V_HT	0.04	4.998	1_V_V_HT	V_V_HT	7.76044576610632
1	906	5 Dark	V	V	HT	V_V_HT	0.117	4.909	1_V_V_HT	V_V_HT	7.89089583742372
1	907	5 Dark	V	V	HT	V_V_HT	0	4.859	1_V_V_HT	V_V_HT	8.0262148282703
1	908	5 Dark	V	V	HT	V_V_HT	0.12	4.756	1_V_V_HT	V_V_HT	8.16639946785472
1	909	5 Dark	V	V	HT	V_V_HT	0.053	4.797	1_V_V_HT	V_V_HT	8.31144108720343
1	910	5 Dark	V	V	HT	V_V_HT	0.046	4.809	1_V_V_HT	V_V_HT	8.46132567898097
1	911	5 Dark	V	V	HT	V_V_HT	0.046	4.665	1_V_V_HT	V_V_HT	8.61601787869314
1	912	5 Dark	V	V	HT	V_V_HT	0.031	4.652	1_V_V_HT	V_V_HT	8.7754769836632
1	913	5 Dark	V	V	HT	V_V_HT	0.014	4.671	1_V_V_HT	V_V_HT	8.93965718543932
1	914	5 Dark	V	V	HT	V_V_HT	0.046	4.796	1_V_V_HT	V_V_HT	9.10849225488296
1	915	5 Dark	V	V	HT	V_V_HT	0.041	4.752	1_V_V_HT	V_V_HT	9.28190600341975
1	916	5 Dark	V	V	HT	V_V_HT	0.146	4.868	1_V_V_HT	V_V_HT	9.45980282419201
1	917	5 Dark	V	V	HT	V_V_HT	0	4.879	1_V_V_HT	V_V_HT	9.64207772300444
1	918	5 Dark	V	V	HT	V_V_HT	0.028	4.844	1_V_V_HT	V_V_HT	9.82860757661837
1	919	5 Dark	V	V	HT	V_V_HT	0.105	4.864	1_V_V_HT	V_V_HT	10.0192647288107
1	920	5 Dark	V	V	HT	V_V_HT	0.082	4.967	1_V_V_HT	V_V_HT	10.2139175956657
1	921	5 Dark	V	V	HT	V_V_HT	0.183	5.017	1_V_V_HT	V_V_HT	10.4124188789764
1	922	5 Dark	V	V	HT	V_V_HT	0.146	5.129	1_V_V_HT	V_V_HT	10.6146138968104
1	923	5 Dark	V	V	HT	V_V_HT	0.133	5.207	1_V_V_HT	V_V_HT	10.8203341418795
1	924	5 Dark	V	V	HT	V_V_HT	0.031	5.253	1_V_V_HT	V_V_HT	11.0294076505619
1	925	5 Dark	V	V	HT	V_V_HT	0.029	5.455	1_V_V_HT	V_V_HT	11.2416597936368
1	926	5 Dark	V	V	HT	V_V_HT	0.121	5.449	1_V_V_HT	V_V_HT	11.456905275587
1	927	5 Dark	V	V	HT	V_V_HT	0.037	5.465	1_V_V_HT	V_V_HT	11.6749540352615
1	928	5 Dark	V	V	HT	V_V_HT	0.114	5.645	1_V_V_HT	V_V_HT	11.8956076105138
1	929	5 Dark	V	V	HT	V_V_HT	0	5.73	1_V_V_HT	V_V_HT	12.1186654387777
1	930	5 Dark	V	V	HT	V_V_HT	0.044	5.815	1_V_V_HT	V_V_HT	12.3439257388476
1	931	5 Dark	V	V	HT	V_V_HT	0.101	5.883	1_V_V_HT	V_V_HT	12.5711809308136
1	932	5 Dark	V	V	HT	V_V_HT	0	5.897	1_V_V_HT	V_V_HT	12.8002185262163
1	933	5 Dark	V	V	HT	V_V_HT	0.3	5.983	1_V_V_HT	V_V_HT	13.0308251141326
1	934	5 Dark	V	V	HT	V_V_HT	0.071	6.097	1_V_V_HT	V_V_HT	13.2627872390317
1	935	5 Dark	V	V	HT	V_V_HT	0.112	6.21	1_V_V_HT	V_V_HT	13.495891508572
1	936	5 Dark	V	V	HT	V_V_HT	0.047	6.236	1_V_V_HT	V_V_HT	13.7299259630603
1	937	5 Dark	V	V	HT	V_V_HT	0.052	6.365	1_V_V_HT	V_V_HT	13.9646817401942
1	938	5 Dark	V	V	HT	V_V_HT	0.021	6.389	1_V_V_HT	V_V_HT	14.199954692679
1	939	5 Dark	V	V	HT	V_V_HT	0.214	6.41	1_V_V_HT	V_V_HT	14.4355456540151
1	940	5 Dark	V	V	HT	V_V_HT	0.031	6.572	1_V_V_HT	V_V_HT	14.6712565056958
1	941	5 Dark	V	V	HT	V_V_HT	0.085	6.784	1_V_V_HT	V_V_HT	14.9068891291258
1	942	5 Dark	V	V	HT	V_V_HT	0.032	6.839	1_V_V_HT	V_V_HT	15.1422473888188
1	943	5 Dark	V	V	HT	V_V_HT	0.074	6.929	1_V_V_HT	V_V_HT	15.377143081642
1	944	5 Dark	V	V	HT	V_V_HT	0.174	7.07	1_V_V_HT	V_V_HT	15.6113899862481
1	945	5 Dark	V	V	HT	V_V_HT	0.049	7.093	1_V_V_HT	V_V_HT	15.8448044276731
1	946	5 Dark	V	V	HT	V_V_HT	0.159	7.331	1_V_V_HT	V_V_HT	16.0772156149881
1	947	5 Dark	V	V	HT	V_V_HT	0.135	7.702	1_V_V_HT	V_V_HT	16.3084689551111
1	948	5 Dark	V	V	HT	V_V_HT	0.073	7.877	1_V_V_HT	V_V_HT	16.5384239300025
1	949	5 Dark	V	V	HT	V_V_HT	0.153	7.899	1_V_V_HT	V_V_HT	16.7669428647933
1	950	5 Dark	V	V	HT	V_V_HT	0.141	8.243	1_V_V_HT	V_V_HT	16.9938880853649
1	951	5 Dark	V	V	HT	V_V_HT	0.154	8.554	1_V_V_HT	V_V_HT	17.2191251568374
1	952	5 Dark	V	V	HT	V_V_HT	0.148	8.646	1_V_V_HT	V_V_HT	17.4425359042653
1	953	5 Dark	V	V	HT	V_V_HT	0.184	8.7	1_V_V_HT	V_V_HT	17.6640185832951
1	954	5 Dark	V	V	HT	V_V_HT	0.134	8.803	1_V_V_HT	V_V_HT	17.8834747472797
1	955	5 Dark	V	V	HT	V_V_HT	0.333	8.836	1_V_V_HT	V_V_HT	18.1008059496064
1	956	5 Dark	V	V	HT	V_V_HT	0.081	9.235	1_V_V_HT	V_V_HT	18.315917106497
1	957	5 Dark	V	V	HT	V_V_HT	0.129	9.327	1_V_V_HT	V_V_HT	18.5287265864899
1	958	5 Dark	V	V	HT	V_V_HT	0.24	9.547	1_V_V_HT	V_V_HT	18.7391594227853
1	959	5 Dark	V	V	HT	V_V_HT	0.189	9.718	1_V_V_HT	V_V_HT	18.9471538583054
1	960	5 Dark	V	V	HT	V_V_HT	0.194	9.773	1_V_V_HT	V_V_HT	19.1526514379457
1	961	5 Dark	V	V	HT	V_V_HT	0.117	9.879	1_V_V_HT	V_V_HT	19.3555937058961
1	962	5 Dark	V	V	HT	V_V_HT	0.141	9.949	1_V_V_HT	V_V_HT	19.5559252230518
1	963	5 Dark	V	V	HT	V_V_HT	0.162	9.937	1_V_V_HT	V_V_HT	19.7536026111521
1	964	5 Dark	V	V	HT	V_V_HT	0.114	10.037	1_V_V_HT	V_V_HT	19.9485855071172
1	965	5 Dark	V	V	HT	V_V_HT	0.153	10.133	1_V_V_HT	V_V_HT	20.1408362263293
1	966	5 Dark	V	V	HT	V_V_HT	0.143	10.292	1_V_V_HT	V_V_HT	20.3303277970814
1	967	5 Dark	V	V	HT	V_V_HT	0.129	10.35	1_V_V_HT	V_V_HT	20.517038333786
1	968	5 Dark	V	V	HT	V_V_HT	0.144	10.473	1_V_V_HT	V_V_HT	20.7009555812707
1	969	5 Dark	V	V	HT	V_V_HT	0.074	10.429	1_V_V_HT	V_V_HT	20.8820718017429
1	970	5 Dark	V	V	HT	V_V_HT	0.208	10.603	1_V_V_HT	V_V_HT	21.060387694421
1	971	5 Dark	V	V	HT	V_V_HT	0.258	10.811	1_V_V_HT	V_V_HT	21.2359060681695
1	972	5 Dark	V	V	HT	V_V_HT	0.086	10.876	1_V_V_HT	V_V_HT	21.4086313587604
1	973	5 Dark	V	V	HT	V_V_HT	0.104	10.996	1_V_V_HT	V_V_HT	21.5785759719023
1	974	5 Dark	V	V	HT	V_V_HT	0.187	11.105	1_V_V_HT	V_V_HT	21.7457597861814
1	975	5 Dark	V	V	HT	V_V_HT	0.064	11.587	1_V_V_HT	V_V_HT	21.9102041411261
1	976	5 Dark	V	V	HT	V_V_HT	0.384	11.637	1_V_V_HT	V_V_HT	22.0719303770662
1	977	5 Dark	V	V	HT	V_V_HT	0.371	11.868	1_V_V_HT	V_V_HT	22.2309598334894
1	978	5 Dark	V	V	HT	V_V_HT	0.203	12.048	1_V_V_HT	V_V_HT	22.3873144923598
1	979	5 Dark	V	V	HT	V_V_HT	0.127	12.316	1_V_V_HT	V_V_HT	22.5410189027755
1	980	5 Dark	V	V	HT	V_V_HT	0.426	12.544	1_V_V_HT	V_V_HT	22.692098592938
1	981	5 Dark	V	V	HT	V_V_HT	0.494	12.787	1_V_V_HT	V_V_HT	22.8405806358731
1	982	5 Dark	V	V	HT	V_V_HT	0.238	12.855	1_V_V_HT	V_V_HT	22.9864932773524
1	983	5 Dark	V	V	HT	V_V_HT	0.187	12.991	1_V_V_HT	V_V_HT	23.1298651902887
1	984	5 Dark	V	V	HT	V_V_HT	0.134	12.961	1_V_V_HT	V_V_HT	23.2707249164132
1	985	5 Dark	V	V	HT	V_V_HT	0.062	12.998	1_V_V_HT	V_V_HT	23.4091002390809
1	986	5 Dark	V	V	HT	V_V_HT	0.52	13.381	1_V_V_HT	V_V_HT	23.5450183509313
1	987	5 Dark	V	V	HT	V_V_HT	0.129	13.479	1_V_V_HT	V_V_HT	23.6785048410993
1	988	5 Dark	V	V	HT	V_V_HT	0.334	13.484	1_V_V_HT	V_V_HT	23.8095843246785
1	989	5 Dark	V	V	HT	V_V_HT	0.171	13.581	1_V_V_HT	V_V_HT	23.9382791301761
1	990	5 Dark	V	V	HT	V_V_HT	0.099	13.602	1_V_V_HT	V_V_HT	24.0646103132681
1	991	5 Dark	V	V	HT	V_V_HT	0.207	13.851	1_V_V_HT	V_V_HT	24.1885953834908
1	992	5 Dark	V	V	HT	V_V_HT	0.07	13.881	1_V_V_HT	V_V_HT	24.3102473794811
1	993	5 Dark	V	V	HT	V_V_HT	0.288	13.966	1_V_V_HT	V_V_HT	24.4295754619183
1	994	5 Dark	V	V	HT	V_V_HT	0.171	14.028	1_V_V_HT	V_V_HT	24.5465871862947
1	995	5 Dark	V	V	HT	V_V_HT	0.208	14.472	1_V_V_HT	V_V_HT	24.6612860000464
1	996	5 Dark	V	V	HT	V_V_HT	0.206	14.583	1_V_V_HT	V_V_HT	24.7736712315522
1	997	5 Dark	V	V	HT	V_V_HT	0.11	14.688	1_V_V_HT	V_V_HT	24.8837405860017
1	998	5 Dark	V	V	HT	V_V_HT	0.144	14.783	1_V_V_HT	V_V_HT	24.9914885700494
1	999	5 Dark	V	V	HT	V_V_HT	0.17	15.049	1_V_V_HT	V_V_HT	25.096908890845
1	1000	5 Dark	V	V	HT	V_V_HT	0.205	15.362	1_V_V_HT	V_V_HT	25.1999952554485
1	1001	5 Dark	V	V	HT	V_V_HT	0.293	15.269	1_V_V_HT	V_V_HT	25.3007413709086
1	1002	5 Dark	V	V	HT	V_V_HT	0.097	15.547	1_V_V_HT	V_V_HT	25.399140944408
1	1003	5 Dark	V	V	HT	V_V_HT	0.194	15.623	1_V_V_HT	V_V_HT	25.4951876830977
1	1004	5 Dark	V	V	HT	V_V_HT	0.283	15.931	1_V_V_HT	V_V_HT	25.5888752942851
1	1005	5 Dark	V	V	HT	V_V_HT	0.531	15.926	1_V_V_HT	V_V_HT	25.6801974848242
1	1006	5 Dark	V	V	HT	V_V_HT	0.209	15.799	1_V_V_HT	V_V_HT	25.7691476626609
1	1007	5 Dark	V	V	HT	V_V_HT	0.366	15.699	1_V_V_HT	V_V_HT	25.8557178203614
1	1008	5 Dark	V	V	HT	V_V_HT	0.253	15.778	1_V_V_HT	V_V_HT	25.939898651679
1	1009	5 Dark	V	V	HT	V_V_HT	0.421	15.946	1_V_V_HT	V_V_HT	26.021680105904
1	1010	5 Dark	V	V	HT	V_V_HT	0.369	15.817	1_V_V_HT	V_V_HT	26.1010520447692
1	1011	5 Dark	V	V	HT	V_V_HT	0.397	15.575	1_V_V_HT	V_V_HT	26.178004644984
1	1012	5 Dark	V	V	HT	V_V_HT	0.216	15.54	1_V_V_HT	V_V_HT	26.2525288915595
1	1013	5 Dark	V	V	HT	V_V_HT	0.32	15.498	1_V_V_HT	V_V_HT	26.3246171183944
1	1014	5 Dark	V	V	HT	V_V_HT	0.104	15.479	1_V_V_HT	V_V_HT	26.3942631407611
1	1015	5 Dark	V	V	HT	V_V_HT	0.37	15.671	1_V_V_HT	V_V_HT	26.4614615764867
1	1016	5 Dark	V	V	HT	V_V_HT	0.464	15.551	1_V_V_HT	V_V_HT	26.5262089965402
1	1017	5 Dark	V	V	HT	V_V_HT	0.227	15.581	1_V_V_HT	V_V_HT	26.5885031124795
1	1018	5 Dark	V	V	HT	V_V_HT	0.245	15.454	1_V_V_HT	V_V_HT	26.6483442426674
1	1019	5 Dark	V	V	HT	V_V_HT	0.286	15.457	1_V_V_HT	V_V_HT	26.7057333565543
1	1020	5 Dark	V	V	HT	V_V_HT	0.215	15.668	1_V_V_HT	V_V_HT	26.7606714241835
1	1021	5 Dark	V	V	HT	V_V_HT	0.366	15.784	1_V_V_HT	V_V_HT	26.8131603429481
1	1022	5 Dark	V	V	HT	V_V_HT	0.171	15.897	1_V_V_HT	V_V_HT	26.8632057160001
1	1023	5 Dark	V	V	HT	V_V_HT	0.247	15.966	1_V_V_HT	V_V_HT	26.9108151038393
1	1024	5 Dark	V	V	HT	V_V_HT	0.176	16.024	1_V_V_HT	V_V_HT	26.9560012540289
1	1025	5 Dark	V	V	HT	V_V_HT	0.597	15.919	1_V_V_HT	V_V_HT	26.9987833275416
1	1026	5 Dark	V	V	HT	V_V_HT	0.254	16.034	1_V_V_HT	V_V_HT	27.0391859679699
1	1027	5 Dark	V	V	HT	V_V_HT	0.234	16.095	1_V_V_HT	V_V_HT	27.0772360686932
1	1028	5 Dark	V	V	HT	V_V_HT	0.239	16.342	1_V_V_HT	V_V_HT	27.1129662615794
1	1029	5 Dark	V	V	HT	V_V_HT	0.34	16.328	1_V_V_HT	V_V_HT	27.1464160994539
1	1030	5 Dark	V	V	HT	V_V_HT	0.521	16.388	1_V_V_HT	V_V_HT	27.1776309127809
1	1031	5 Dark	V	V	HT	V_V_HT	0.165	16.4	1_V_V_HT	V_V_HT	27.2066571877391
1	1032	5 Dark	V	V	HT	V_V_HT	0.364	16.445	1_V_V_HT	V_V_HT	27.233542518478
1	1033	5 Dark	V	V	HT	V_V_HT	0.18	16.472	1_V_V_HT	V_V_HT	27.2583400102625
1	1034	5 Dark	V	V	HT	V_V_HT	0.495	16.622	1_V_V_HT	V_V_HT	27.2811092177518
1	1035	5 Dark	V	V	HT	V_V_HT	0.059	16.212	1_V_V_HT	V_V_HT	27.3019159108647
1	1036	5 Dark	V	V	HT	V_V_HT	0.257	16.399	1_V_V_HT	V_V_HT	27.3208317915696
1	1037	5 Dark	V	V	HT	V_V_HT	0.271	16.338	1_V_V_HT	V_V_HT	27.3379332938174
1	1038	5 Dark	V	V	HT	V_V_HT	0.282	16.429	1_V_V_HT	V_V_HT	27.3532977873494
1	1039	5 Dark	V	V	HT	V_V_HT	0.295	16.279	1_V_V_HT	V_V_HT	27.3670026432622
1	1040	5 Dark	V	V	HT	V_V_HT	0.297	16.114	1_V_V_HT	V_V_HT	27.3791252310949
1	1041	5 Dark	V	V	HT	V_V_HT	0.252	16.065	1_V_V_HT	V_V_HT	27.3897429208869
1	1042	5 Dark	V	V	HT	V_V_HT	0.203	16.057	1_V_V_HT	V_V_HT	27.3989330834166
1	1043	5 Dark	V	V	HT	V_V_HT	0.145	15.958	1_V_V_HT	V_V_HT	27.4067734910822
1	1044	5 Dark	V	V	HT	V_V_HT	0.115	16.25	1_V_V_HT	V_V_HT	27.4133435317245
1	1045	5 Dark	V	V	HT	V_V_HT	0.254	16.083	1_V_V_HT	V_V_HT	27.4187232129568
1	1046	5 Dark	V	V	HT	V_V_HT	0.4	15.936	1_V_V_HT	V_V_HT	27.4229935402744
1	1047	5 Dark	V	V	HT	V_V_HT	0.159	16.167	1_V_V_HT	V_V_HT	27.4262362299507
1	1048	5 Dark	V	V	HT	V_V_HT	0.207	16.152	1_V_V_HT	V_V_HT	27.4285330518757
1	1049	5 Dark	V	V	HT	V_V_HT	0.174	16.11	1_V_V_HT	V_V_HT	27.4299653335777
1	1050	5 Dark	V	V	HT	V_V_HT	0.31	16.184	1_V_V_HT	V_V_HT	27.4306136702497
1	1051	5 Dark	V	V	HT	V_V_HT	0.323	16.192	1_V_V_HT	V_V_HT	27.4305581364533
1	1052	5 Dark	V	V	HT	V_V_HT	0.183	16.253	1_V_V_HT	V_V_HT	27.4298773865046
1	1053	5 Dark	V	V	HT	V_V_HT	0.357	16.367	1_V_V_HT	V_V_HT	27.4286491829185
1	1054	5 Dark	V	V	HT	V_V_HT	0.229	16.347	1_V_V_HT	V_V_HT	27.4269491408546
1	1055	5 Dark	V	V	HT	V_V_HT	0.103	15.928	1_V_V_HT	V_V_HT	27.4248523393497
1	1056	5 Dark	V	V	HT	V_V_HT	0.321	16.03	1_V_V_HT	V_V_HT	27.4224330719555
1	1057	5 Dark	V	V	HT	V_V_HT	0.171	15.99	1_V_V_HT	V_V_HT	27.4197616325882
1	1058	5 Dark	V	V	HT	V_V_HT	0.391	16.197	1_V_V_HT	V_V_HT	27.4169040933817
1	1059	5 Dark	V	V	HT	V_V_HT	0.156	16.144	1_V_V_HT	V_V_HT	27.41392467388
1	1060	5 Dark	V	V	HT	V_V_HT	0.265	15.8	1_V_V_HT	V_V_HT	27.4108836235359
1	1061	5 Dark	V	V	HT	V_V_HT	0.305	15.955	1_V_V_HT	V_V_HT	27.4078390962927
1	1062	5 Dark	V	V	HT	V_V_HT	0.142	15.981	1_V_V_HT	V_V_HT	27.404844834444
1	1063	5 Dark	V	V	HT	V_V_HT	0.221	16.005	1_V_V_HT	V_V_HT	27.4019534778112
1	1064	5 Dark	V	V	HT	V_V_HT	0.433	15.739	1_V_V_HT	V_V_HT	27.3992164460544
1	1065	5 Dark	V	V	HT	V_V_HT	0.121	16.213	1_V_V_HT	V_V_HT	27.3966802781022
1	1066	5 Dark	V	V	HT	V_V_HT	0.396	16.171	1_V_V_HT	V_V_HT	27.3943890299368
1	1067	5 Dark	V	V	HT	V_V_HT	0.305	16.179	1_V_V_HT	V_V_HT	27.3923817035477
1	1068	5 Dark	V	V	HT	V_V_HT	0.344	16.26	1_V_V_HT	V_V_HT	27.3906960371221
1	1069	5 Dark	V	V	HT	V_V_HT	0.271	16.345	1_V_V_HT	V_V_HT	27.3893684956104
1	1070	5 Dark	V	V	HT	V_V_HT	0.204	16.286	1_V_V_HT	V_V_HT	27.388429187714
1	1071	5 Dark	V	V	HT	V_V_HT	0.348	16.234	1_V_V_HT	V_V_HT	27.3879006577466
1	1072	5 Dark	V	V	HT	V_V_HT	0.208	16.377	1_V_V_HT	V_V_HT	27.3877979993886
1	1073	5 Dark	V	V	HT	V_V_HT	0.221	16.431	1_V_V_HT	V_V_HT	27.3881290149307
1	1074	5 Dark	V	V	HT	V_V_HT	0.396	16.944	1_V_V_HT	V_V_HT	27.3888944166297
1	1075	5 Dark	V	V	HT	V_V_HT	0.203	16.957	1_V_V_HT	V_V_HT	27.3900880698728
1	1076	5 Dark	V	V	HT	V_V_HT	0.317	16.727	1_V_V_HT	V_V_HT	27.3916972775942
1	1077	5 Dark	V	V	HT	V_V_HT	0.458	17.121	1_V_V_HT	V_V_HT	27.393703101527
1	1078	5 Dark	V	V	HT	V_V_HT	0.23	17.266	1_V_V_HT	V_V_HT	27.3960816354765
1	1079	5 Dark	V	V	HT	V_V_HT	0.244	17.299	1_V_V_HT	V_V_HT	27.3988071450051
1	1080	5 Dark	V	V	HT	V_V_HT	0.289	17.472	1_V_V_HT	V_V_HT	27.4018497373154
1	1081	5 Dark	V	V	HT	V_V_HT	0.374	17.453	1_V_V_HT	V_V_HT	27.4051755834947
1	1082	5 Dark	V	V	HT	V_V_HT	0.232	17.72	1_V_V_HT	V_V_HT	27.4087494702093
1	1083	5 Dark	V	V	HT	V_V_HT	0.361	17.926	1_V_V_HT	V_V_HT	27.4125332067205
1	1084	5 Dark	V	V	HT	V_V_HT	0.156	17.928	1_V_V_HT	V_V_HT	27.4164858773979
1	1085	5 Dark	V	V	HT	V_V_HT	0.178	18.207	1_V_V_HT	V_V_HT	27.4205660389247
1	1086	5 Dark	V	V	HT	V_V_HT	0.356	18.173	1_V_V_HT	V_V_HT	27.4247319829843
1	1087	5 Dark	V	V	HT	V_V_HT	0.194	18.172	1_V_V_HT	V_V_HT	27.428940944285
1	1088	5 Dark	V	V	HT	V_V_HT	0.446	18.216	1_V_V_HT	V_V_HT	27.4331498070403
1	1089	5 Dark	V	V	HT	V_V_HT	0.287	18.241	1_V_V_HT	V_V_HT	27.4373151159851
1	1090	5 Dark	V	V	HT	V_V_HT	0.177	18.354	1_V_V_HT	V_V_HT	27.441393431604
1	1091	5 Dark	V	V	HT	V_V_HT	0.32	18.639	1_V_V_HT	V_V_HT	27.445341853685
1	1092	5 Dark	V	V	HT	V_V_HT	0.39	18.868	1_V_V_HT	V_V_HT	27.4491182734146
1	1093	5 Dark	V	V	HT	V_V_HT	0.204	19.051	1_V_V_HT	V_V_HT	27.4526810977455
1	1094	5 Dark	V	V	HT	V_V_HT	0.229	18.896	1_V_V_HT	V_V_HT	27.4559900890103
1	1095	5 Dark	V	V	HT	V_V_HT	0.533	18.952	1_V_V_HT	V_V_HT	27.4590058394729
1	1096	5 Dark	V	V	HT	V_V_HT	0.215	18.971	1_V_V_HT	V_V_HT	27.4616914602619
1	1097	5 Dark	V	V	HT	V_V_HT	0.279	18.925	1_V_V_HT	V_V_HT	27.4640134169034
1	1098	5 Dark	V	V	HT	V_V_HT	0.363	19.016	1_V_V_HT	V_V_HT	27.465941234903
1	1099	5 Dark	V	V	HT	V_V_HT	0.38	19.034	1_V_V_HT	V_V_HT	27.4674458080669
1	1100	5 Dark	V	V	HT	V_V_HT	0.238	19.147	1_V_V_HT	V_V_HT	27.4685009987562
1	1101	5 Dark	V	V	HT	V_V_HT	0.2	19.153	1_V_V_HT	V_V_HT	27.4690814118516
1	1102	5 Dark	V	V	HT	V_V_HT	0.346	19.199	1_V_V_HT	V_V_HT	27.4691625331097
1	1103	5 Dark	V	V	HT	V_V_HT	0.199	19.287	1_V_V_HT	V_V_HT	27.4687233723387
1	1104	5 Dark	V	V	HT	V_V_HT	0.628	18.999	1_V_V_HT	V_V_HT	27.4677438201116
1	1105	5 Dark	V	V	HT	V_V_HT	0.267	19.29	1_V_V_HT	V_V_HT	27.4662047389027
1	1106	5 Dark	V	V	HT	V_V_HT	0.17	19.046	1_V_V_HT	V_V_HT	27.464090880089
1	1107	5 Dark	V	V	HT	V_V_HT	0.553	19.067	1_V_V_HT	V_V_HT	27.4613889724222
1	1108	5 Dark	V	V	HT	V_V_HT	0.352	18.97	1_V_V_HT	V_V_HT	27.4580897685205
1	1109	5 Dark	V	V	HT	V_V_HT	0.207	19.212	1_V_V_HT	V_V_HT	27.4541860443557
1	1110	5 Dark	V	V	HT	V_V_HT	0.483	19.155	1_V_V_HT	V_V_HT	27.4496756634549
1	1111	5 Dark	V	V	HT	V_V_HT	0.304	18.974	1_V_V_HT	V_V_HT	27.4445615709385
1	1112	5 Dark	V	V	HT	V_V_HT	0.45	19.087	1_V_V_HT	V_V_HT	27.4388477285947
1	1113	5 Dark	V	V	HT	V_V_HT	0.563	18.944	1_V_V_HT	V_V_HT	27.4325380979995
1	1114	5 Dark	V	V	HT	V_V_HT	0.231	18.915	1_V_V_HT	V_V_HT	27.4256376001082
1	1115	5 Dark	V	V	HT	V_V_HT	0.382	19.129	1_V_V_HT	V_V_HT	27.4181549952267
1	1116	5 Dark	V	V	HT	V_V_HT	0.287	19.048	1_V_V_HT	V_V_HT	27.4101000038742
1	1117	5 Dark	V	V	HT	V_V_HT	0.17	19.244	1_V_V_HT	V_V_HT	27.4014823459458
1	1118	5 Dark	V	V	HT	V_V_HT	0.435	19.315	1_V_V_HT	V_V_HT	27.392312577777
1	1119	5 Dark	V	V	HT	V_V_HT	0.181	19.294	1_V_V_HT	V_V_HT	27.382605397025
1	1120	5 Dark	V	V	HT	V_V_HT	0.378	19.454	1_V_V_HT	V_V_HT	27.3723802782101
1	1121	5 Dark	V	V	HT	V_V_HT	0.59	19.42	1_V_V_HT	V_V_HT	27.3616605094368
1	1122	5 Dark	V	V	HT	V_V_HT	0.371	19.497	1_V_V_HT	V_V_HT	27.3504707939159
1	1123	5 Dark	V	V	HT	V_V_HT	0.404	19.677	1_V_V_HT	V_V_HT	27.3388384823828
1	1124	5 Dark	V	V	HT	V_V_HT	0.278	19.78	1_V_V_HT	V_V_HT	27.3267915870891
1	1125	5 Dark	V	V	HT	V_V_HT	0.177	19.635	1_V_V_HT	V_V_HT	27.3143581206635
1	1126	5 Dark	V	V	HT	V_V_HT	0.415	19.668	1_V_V_HT	V_V_HT	27.3015660952717
1	1127	5 Dark	V	V	HT	V_V_HT	0.259	19.649	1_V_V_HT	V_V_HT	27.28844392621
1	1128	5 Dark	V	V	HT	V_V_HT	0.435	19.756	1_V_V_HT	V_V_HT	27.2750216390421
1	1129	5 Dark	V	V	HT	V_V_HT	0.289	19.541	1_V_V_HT	V_V_HT	27.2613299569102
1	1130	5 Dark	V	V	HT	V_V_HT	0.317	19.951	1_V_V_HT	V_V_HT	27.2474010250311
1	1131	5 Dark	V	V	HT	V_V_HT	0.354	20.272	1_V_V_HT	V_V_HT	27.2332684374507
1	1132	5 Dark	V	V	HT	V_V_HT	0.254	20.331	1_V_V_HT	V_V_HT	27.2189669226983
1	1133	5 Dark	V	V	HT	V_V_HT	0.309	20.615	1_V_V_HT	V_V_HT	27.204531945874
1	1134	5 Dark	V	V	HT	V_V_HT	0.108	20.377	1_V_V_HT	V_V_HT	27.1899991098148
1	1135	5 Dark	V	V	HT	V_V_HT	0.494	20.263	1_V_V_HT	V_V_HT	27.1754040072378
1	1136	5 Dark	V	V	HT	V_V_HT	0.073	20.531	1_V_V_HT	V_V_HT	27.1607821373314
1	1137	5 Dark	V	V	HT	V_V_HT	0.479	20.111	1_V_V_HT	V_V_HT	27.1461687691881
1	1138	5 Dark	V	V	HT	V_V_HT	0.133	20.154	1_V_V_HT	V_V_HT	27.1315989784779
1	1139	5 Dark	V	V	HT	V_V_HT	0.486	20.347	1_V_V_HT	V_V_HT	27.1171071056992
1	1140	5 Dark	V	V	HT	V_V_HT	0.232	20.191	1_V_V_HT	V_V_HT	27.1027264273681
1	1141	5 Dark	V	V	HT	V_V_HT	0.193	20.038	1_V_V_HT	V_V_HT	27.088488940711
1	1142	5 Dark	V	V	HT	V_V_HT	0.345	19.908	1_V_V_HT	V_V_HT	27.074425163274
1	1143	5 Dark	V	V	HT	V_V_HT	0.218	19.537	1_V_V_HT	V_V_HT	27.0605642545791
1	1144	5 Dark	V	V	HT	V_V_HT	0.127	19.864	1_V_V_HT	V_V_HT	27.0469347652637
1	1145	5 Dark	V	V	HT	V_V_HT	0.392	19.635	1_V_V_HT	V_V_HT	27.033563568142
1	1146	5 Dark	V	V	HT	V_V_HT	0.275	19.51	1_V_V_HT	V_V_HT	27.0204754166143
1	1147	5 Dark	V	V	HT	V_V_HT	0.39	19.71	1_V_V_HT	V_V_HT	27.0076928228073
1	1148	5 Dark	V	V	HT	V_V_HT	0.517	19.577	1_V_V_HT	V_V_HT	26.9952363597864
1	1149	5 Dark	V	V	HT	V_V_HT	0.266	19.596	1_V_V_HT	V_V_HT	26.9831262089606
1	1150	5 Dark	V	V	HT	V_V_HT	0.337	19.56	1_V_V_HT	V_V_HT	26.9713821211845
1	1151	5 Dark	V	V	HT	V_V_HT	0.286	19.414	1_V_V_HT	V_V_HT	26.9600216852811
1	1152	5 Dark	V	V	HT	V_V_HT	0.467	19.464	1_V_V_HT	V_V_HT	26.9490598552295
1	1153	5 Dark	V	V	HT	V_V_HT	0.384	19.384	1_V_V_HT	V_V_HT	26.9385089079468
1	1154	5 Dark	V	V	HT	V_V_HT	0.332	19.427	1_V_V_HT	V_V_HT	26.9283788651263
1	1155	5 Dark	V	V	HT	V_V_HT	0.388	19.542	1_V_V_HT	V_V_HT	26.9186792974366
1	1156	5 Dark	V	V	HT	V_V_HT	0.248	19.424	1_V_V_HT	V_V_HT	26.9094197744899
1	1157	5 Dark	V	V	HT	V_V_HT	0.26	19.492	1_V_V_HT	V_V_HT	26.9006098669975
1	1158	5 Dark	V	V	HT	V_V_HT	0.47	19.552	1_V_V_HT	V_V_HT	26.8922586855626
1	1159	5 Dark	V	V	HT	V_V_HT	0.165	19.862	1_V_V_HT	V_V_HT	26.88437304349
1	1160	5 Dark	V	V	HT	V_V_HT	0.648	19.805	1_V_V_HT	V_V_HT	26.8769570042313
1	1161	5 Dark	V	V	HT	V_V_HT	0.521	20.095	1_V_V_HT	V_V_HT	26.8700123455503
1	1162	5 Dark	V	V	HT	V_V_HT	0.405	20.158	1_V_V_HT	V_V_HT	26.8635403880953
1	1163	5 Dark	V	V	HT	V_V_HT	0.483	19.964	1_V_V_HT	V_V_HT	26.8575424527099
1	1164	5 Dark	V	V	HT	V_V_HT	0.39	20.223	1_V_V_HT	V_V_HT	26.8520194131944
1	1165	5 Dark	V	V	HT	V_V_HT	0.153	20.054	1_V_V_HT	V_V_HT	26.8469703534968
1	1166	5 Dark	V	V	HT	V_V_HT	0.438	20.279	1_V_V_HT	V_V_HT	26.8423934679006
1	1167	5 Dark	V	V	HT	V_V_HT	0.133	20.095	1_V_V_HT	V_V_HT	26.8382847409046
1	1168	5 Dark	V	V	HT	V_V_HT	0.395	20.315	1_V_V_HT	V_V_HT	26.8346375137545
1	1169	5 Dark	V	V	HT	V_V_HT	0.4	20.289	1_V_V_HT	V_V_HT	26.8314424968525
1	1170	5 Dark	V	V	HT	V_V_HT	0.327	20.242	1_V_V_HT	V_V_HT	26.8286877785586
1	1171	5 Dark	V	V	HT	V_V_HT	0.151	20.416	1_V_V_HT	V_V_HT	26.8263588327132
1	1172	5 Dark	V	V	HT	V_V_HT	0.32	20.459	1_V_V_HT	V_V_HT	26.8244389597835
1	1173	5 Dark	V	V	HT	V_V_HT	0.192	20.745	1_V_V_HT	V_V_HT	26.8229105923685
1	1174	5 Dark	V	V	HT	V_V_HT	0.558	21.052	1_V_V_HT	V_V_HT	26.821754432115
1	1175	5 Dark	V	V	HT	V_V_HT	0.153	21.113	1_V_V_HT	V_V_HT	26.8209503177822
1	1176	5 Dark	V	V	HT	V_V_HT	0.162	21.009	1_V_V_HT	V_V_HT	26.8204763657806
1	1177	5 Dark	V	V	HT	V_V_HT	0.37	21.117	1_V_V_HT	V_V_HT	26.8203102621817
1	1178	5 Dark	V	V	HT	V_V_HT	0.302	20.943	1_V_V_HT	V_V_HT	26.8204296932028
1	1179	5 Dark	V	V	HT	V_V_HT	0.2	20.999	1_V_V_HT	V_V_HT	26.8208119250284
1	1180	5 Dark	V	V	HT	V_V_HT	0.342	21.219	1_V_V_HT	V_V_HT	26.8214325442003
1	1181	5 Dark	V	V	HT	V_V_HT	0.444	21.121	1_V_V_HT	V_V_HT	26.822266717533
1	1182	5 Dark	V	V	HT	V_V_HT	0.421	21.021	1_V_V_HT	V_V_HT	26.8232896115549
1	1183	5 Dark	V	V	HT	V_V_HT	0.324	20.984	1_V_V_HT	V_V_HT	26.8244763929325
1	1184	5 Dark	V	V	HT	V_V_HT	0.321	21.129	1_V_V_HT	V_V_HT	26.8258018478641
1	1185	5 Dark	V	V	HT	V_V_HT	0.292	21.03	1_V_V_HT	V_V_HT	26.8272392374108
1	1186	5 Dark	V	V	HT	V_V_HT	0.297	21.349	1_V_V_HT	V_V_HT	26.8287614428414
1	1187	5 Dark	V	V	HT	V_V_HT	0.327	21.384	1_V_V_HT	V_V_HT	26.8303413443691
1	1188	5 Dark	V	V	HT	V_V_HT	0.495	21.142	1_V_V_HT	V_V_HT	26.831951507878
1	1189	5 Dark	V	V	HT	V_V_HT	0.599	21.388	1_V_V_HT	V_V_HT	26.8335632382065
1	1190	5 Dark	V	V	HT	V_V_HT	0.26	21.27	1_V_V_HT	V_V_HT	26.8351472578101
1	1191	5 Dark	V	V	HT	V_V_HT	0.644	20.976	1_V_V_HT	V_V_HT	26.836672984261
1	1192	5 Dark	V	V	HT	V_V_HT	0.317	20.734	1_V_V_HT	V_V_HT	26.8381084087051
1	1193	5 Dark	V	V	HT	V_V_HT	0.115	20.625	1_V_V_HT	V_V_HT	26.8394202873476
1	1194	5 Dark	V	V	HT	V_V_HT	0.367	20.591	1_V_V_HT	V_V_HT	26.8405744838866
1	1195	5 Dark	V	V	HT	V_V_HT	0.325	20.914	1_V_V_HT	V_V_HT	26.8415365990532
1	1196	5 Dark	V	V	HT	V_V_HT	0.298	20.625	1_V_V_HT	V_V_HT	26.8422718210404
1	1197	5 Dark	V	V	HT	V_V_HT	0.295	20.985	1_V_V_HT	V_V_HT	26.8427450607306
1	1198	5 Dark	V	V	HT	V_V_HT	0.353	20.753	1_V_V_HT	V_V_HT	26.8429212422948
1	1199	5 Dark	V	V	HT	V_V_HT	0.46	20.659	1_V_V_HT	V_V_HT	26.8427656110677
1	1200	5 Dark	V	V	HT	V_V_HT	0.185	20.648	1_V_V_HT	V_V_HT	26.8422440611985
1	1201	5 Dark	V	V	HT	V_V_HT	0.367	20.562	1_V_V_HT	V_V_HT	26.8413234809679
1	1202	5 Dark	V	V	HT	V_V_HT	0.388	20.573	1_V_V_HT	V_V_HT	26.8399718262662
1	1203	5 Dark	V	V	HT	V_V_HT	0.504	20.644	1_V_V_HT	V_V_HT	26.8381572788507
1	1204	5 Dark	V	V	HT	V_V_HT	0.434	20.254	1_V_V_HT	V_V_HT	26.8358484405728
1	1205	5 Dark	V	V	HT	V_V_HT	0.453	20.449	1_V_V_HT	V_V_HT	26.8330160860551
1	1206	5 Dark	V	V	HT	V_V_HT	0.171	20.389	1_V_V_HT	V_V_HT	26.8296333683666
1	1207	5 Dark	V	V	HT	V_V_HT	0.498	20.345	1_V_V_HT	V_V_HT	26.8256739299437
1	1208	5 Dark	V	V	HT	V_V_HT	0.343	20.391	1_V_V_HT	V_V_HT	26.8211114130968
1	1209	5 Dark	V	V	HT	V_V_HT	0.322	20.393	1_V_V_HT	V_V_HT	26.8159194607497
1	1210	5 Dark	V	V	HT	V_V_HT	0.557	20.45	1_V_V_HT	V_V_HT	26.8100725608923
1	1211	5 Dark	V	V	HT	V_V_HT	0.188	20.282	1_V_V_HT	V_V_HT	26.8035485849564
1	1212	5 Dark	V	V	HT	V_V_HT	0.367	20.34	1_V_V_HT	V_V_HT	26.7963272374852
1	1213	5 Dark	V	V	HT	V_V_HT	0.347	20.227	1_V_V_HT	V_V_HT	26.7883921723334
1	1214	5 Dark	V	V	HT	V_V_HT	0.477	20.301	1_V_V_HT	V_V_HT	26.7797280304215
1	1215	5 Dark	V	V	HT	V_V_HT	0.289	20.214	1_V_V_HT	V_V_HT	26.7703206415521
1	1216	5 Dark	V	V	HT	V_V_HT	0.567	20.456	1_V_V_HT	V_V_HT	26.7601605910268
1	1217	5 Dark	V	V	HT	V_V_HT	0.295	20.583	1_V_V_HT	V_V_HT	26.7492409637653
1	1218	5 Dark	V	V	HT	V_V_HT	0.228	20.291	1_V_V_HT	V_V_HT	26.7375600912098
1	1219	5 Dark	V	V	HT	V_V_HT	0.411	20.112	1_V_V_HT	V_V_HT	26.7251176154685
1	1220	5 Dark	V	V	HT	V_V_HT	0.53	20.252	1_V_V_HT	V_V_HT	26.7119131787921
1	1221	5 Dark	V	V	HT	V_V_HT	0.227	19.694	1_V_V_HT	V_V_HT	26.6979464239186
1	1222	5 Dark	V	V	HT	V_V_HT	0.163	19.886	1_V_V_HT	V_V_HT	26.6832169928959
1	1223	5 Dark	V	V	HT	V_V_HT	0.374	20.023	1_V_V_HT	V_V_HT	26.6677245283757
1	1224	5 Dark	V	V	HT	V_V_HT	0.356	19.737	1_V_V_HT	V_V_HT	26.6514686723456
1	1225	5 Dark	V	V	HT	V_V_HT	0.476	19.785	1_V_V_HT	V_V_HT	26.6344490675709
1	1226	5 Dark	V	V	HT	V_V_HT	0.149	19.768	1_V_V_HT	V_V_HT	26.6166653561924
1	1227	5 Dark	V	V	HT	V_V_HT	0.493	19.91	1_V_V_HT	V_V_HT	26.5981171807377
1	1228	5 Dark	V	V	HT	V_V_HT	0.163	19.719	1_V_V_HT	V_V_HT	26.5788041835508
1	1229	5 Dark	V	V	HT	V_V_HT	0.306	19.692	1_V_V_HT	V_V_HT	26.5587260066732
1	1230	5 Dark	V	V	HT	V_V_HT	0.316	19.896	1_V_V_HT	V_V_HT	26.5378839493348
1	1231	5 Dark	V	V	HT	V_V_HT	0.065	19.908	1_V_V_HT	V_V_HT	26.5162875719038
1	1232	5 Dark	V	V	HT	V_V_HT	0.331	19.84	1_V_V_HT	V_V_HT	26.4939546369865
1	1233	5 Dark	V	V	HT	V_V_HT	0.263	19.698	1_V_V_HT	V_V_HT	26.4709061159743
1	1234	5 Dark	V	V	HT	V_V_HT	0.168	19.797	1_V_V_HT	V_V_HT	26.4471707925319
1	1235	5 Dark	V	V	HT	V_V_HT	0.348	19.638	1_V_V_HT	V_V_HT	26.4227851264303
1	1236	5 Dark	V	V	HT	V_V_HT	0.102	19.792	1_V_V_HT	V_V_HT	26.3977871036935
1	1237	5 Dark	V	V	HT	V_V_HT	0.326	19.867	1_V_V_HT	V_V_HT	26.3722147102008
1	1238	5 Dark	V	V	HT	V_V_HT	0.348	19.821	1_V_V_HT	V_V_HT	26.3461059320847
1	1239	5 Dark	V	V	HT	V_V_HT	0.202	19.857	1_V_V_HT	V_V_HT	26.3194999228805
1	1240	5 Dark	V	V	HT	V_V_HT	0.399	19.619	1_V_V_HT	V_V_HT	26.2924405071777
1	1241	5 Dark	V	V	HT	V_V_HT	0.276	19.923	1_V_V_HT	V_V_HT	26.2649736401011
1	1242	5 Dark	V	V	HT	V_V_HT	0.479	19.778	1_V_V_HT	V_V_HT	26.2371491337421
1	1243	5 Dark	V	V	HT	V_V_HT	0.211	19.519	1_V_V_HT	V_V_HT	26.2090177633195
1	1244	5 Dark	V	V	HT	V_V_HT	0.395	19.474	1_V_V_HT	V_V_HT	26.180630901451
1	1245	5 Dark	V	V	HT	V_V_HT	0.205	19.536	1_V_V_HT	V_V_HT	26.1520427689316
1	1246	5 Dark	V	V	HT	V_V_HT	0.539	19.341	1_V_V_HT	V_V_HT	26.1233103369508
1	1247	5 Dark	V	V	HT	V_V_HT	0.454	19.454	1_V_V_HT	V_V_HT	26.094492460944
1	1248	5 Dark	V	V	HT	V_V_HT	0.203	19.632	1_V_V_HT	V_V_HT	26.0656489729582
1	1249	5 Dark	V	V	HT	V_V_HT	0.42	19.519	1_V_V_HT	V_V_HT	26.0368397406996
1	1250	5 Dark	V	V	HT	V_V_HT	0.4	19.393	1_V_V_HT	V_V_HT	26.0081236929928
1	1251	5 Dark	V	V	HT	V_V_HT	0.086	19.445	1_V_V_HT	V_V_HT	25.9795578191729
1	1252	5 Dark	V	V	HT	V_V_HT	0.509	19.675	1_V_V_HT	V_V_HT	25.9511968129327
1	1253	5 Dark	V	V	HT	V_V_HT	0.252	19.652	1_V_V_HT	V_V_HT	25.9230948747004
1	1254	5 Dark	V	V	HT	V_V_HT	0.081	19.519	1_V_V_HT	V_V_HT	25.8953062046413
1	1255	5 Dark	V	V	HT	V_V_HT	0.373	19.41	1_V_V_HT	V_V_HT	25.8678850033727
1	1256	5 Dark	V	V	HT	V_V_HT	0.281	19.559	1_V_V_HT	V_V_HT	25.8408841033985
1	1257	5 Dark	V	V	HT	V_V_HT	0.437	19.719	1_V_V_HT	V_V_HT	25.8143493286434
1	1258	5 Dark	V	V	HT	V_V_HT	0.162	19.789	1_V_V_HT	V_V_HT	25.7883172692867
1	1259	5 Dark	V	V	HT	V_V_HT	0.433	19.89	1_V_V_HT	V_V_HT	25.7628142712342
1	1260	5 Dark	V	V	HT	V_V_HT	0.389	19.987	1_V_V_HT	V_V_HT	25.7378554505597
1	1261	5 Dark	V	V	HT	V_V_HT	0.379	20.187	1_V_V_HT	V_V_HT	25.713443742792
1	1262	5 Dark	V	V	HT	V_V_HT	0.32	20.397	1_V_V_HT	V_V_HT	25.6895713157892
1	1263	5 Dark	V	V	HT	V_V_HT	0.362	20.503	1_V_V_HT	V_V_HT	25.6662281550492
1	1264	5 Dark	V	V	HT	V_V_HT	0.533	20.671	1_V_V_HT	V_V_HT	25.6434042446894
1	1265	5 Dark	V	V	HT	V_V_HT	0.294	20.723	1_V_V_HT	V_V_HT	25.6210868619543
1	1266	5 Dark	V	V	HT	V_V_HT	0.325	21.031	1_V_V_HT	V_V_HT	25.5992496400541
1	1267	5 Dark	V	V	HT	V_V_HT	0.573	21.066	1_V_V_HT	V_V_HT	25.5778493512517
1	1268	5 Dark	V	V	HT	V_V_HT	0.297	20.844	1_V_V_HT	V_V_HT	25.556828338061
1	1269	5 Dark	V	V	HT	V_V_HT	0.358	21.076	1_V_V_HT	V_V_HT	25.5361229924148
1	1270	5 Dark	V	V	HT	V_V_HT	0.319	21.115	1_V_V_HT	V_V_HT	25.5156575193816
1	1271	5 Dark	V	V	HT	V_V_HT	0.492	21.106	1_V_V_HT	V_V_HT	25.4953530769543
1	1272	5 Dark	V	V	HT	V_V_HT	0.222	21.097	1_V_V_HT	V_V_HT	25.4751276776008
1	1273	5 Dark	V	V	HT	V_V_HT	0.088	21.297	1_V_V_HT	V_V_HT	25.4548836084174
1	1274	5 Dark	V	V	HT	V_V_HT	0.432	21.286	1_V_V_HT	V_V_HT	25.4345043065403
1	1275	5 Dark	V	V	HT	V_V_HT	0.351	21.368	1_V_V_HT	V_V_HT	25.4138544723874
1	1276	5 Dark	V	V	HT	V_V_HT	0.372	21.043	1_V_V_HT	V_V_HT	25.3927833254753
1	1277	5 Dark	V	V	HT	V_V_HT	0.408	21.104	1_V_V_HT	V_V_HT	25.371134038305
1	1278	5 Dark	V	V	HT	V_V_HT	0.406	21.275	1_V_V_HT	V_V_HT	25.3487350874328
1	1279	5 Dark	V	V	HT	V_V_HT	0.298	20.983	1_V_V_HT	V_V_HT	25.3253977853467
1	1280	5 Dark	V	V	HT	V_V_HT	0.404	21.173	1_V_V_HT	V_V_HT	25.3009169608116
1	1281	5 Dark	V	V	HT	V_V_HT	0.279	21.397	1_V_V_HT	V_V_HT	25.275071756276
1	1282	5 Dark	V	V	HT	V_V_HT	0.393	21.242	1_V_V_HT	V_V_HT	25.2476265378848
1	1283	5 Dark	V	V	HT	V_V_HT	0.351	21.305	1_V_V_HT	V_V_HT	25.2183319202174
1	1284	5 Dark	V	V	HT	V_V_HT	0.223	21.479	1_V_V_HT	V_V_HT	25.1869258997143
1	1285	5 Dark	V	V	HT	V_V_HT	0.367	21.538	1_V_V_HT	V_V_HT	25.1531350948272
1	1286	5 Dark	V	V	HT	V_V_HT	0.298	21.784	1_V_V_HT	V_V_HT	25.1166760897338
1	1287	5 Dark	V	V	HT	V_V_HT	0.653	21.712	1_V_V_HT	V_V_HT	25.0772580524998
1	1288	5 Dark	V	V	HT	V_V_HT	0.233	21.824	1_V_V_HT	V_V_HT	25.0345887168035
1	1289	5 Dark	V	V	HT	V_V_HT	0.407	21.674	1_V_V_HT	V_V_HT	24.9883751881289
1	1290	5 Dark	V	V	HT	V_V_HT	0.413	21.495	1_V_V_HT	V_V_HT	24.9383217280815
1	1291	5 Dark	V	V	HT	V_V_HT	0.265	21.423	1_V_V_HT	V_V_HT	24.884130609198
1	1292	5 Dark	V	V	HT	V_V_HT	0.541	21.425	1_V_V_HT	V_V_HT	24.8255039445678
1	1293	5 Dark	V	V	HT	V_V_HT	0.369	21.404	1_V_V_HT	V_V_HT	24.7621449651582
1	1294	5 Dark	V	V	HT	V_V_HT	0.336	21.58	1_V_V_HT	V_V_HT	24.6937571882858
1	1295	5 Dark	V	V	HT	V_V_HT	0.4	21.576	1_V_V_HT	V_V_HT	24.6200454033284
1	1296	5 Dark	V	V	HT	V_V_HT	0.41	21.716	1_V_V_HT	V_V_HT	24.5407194896802
1	1297	5 Dark	V	V	HT	V_V_HT	0.361	21.428	1_V_V_HT	V_V_HT	24.4554925486606
1	1298	5 Dark	V	V	HT	V_V_HT	0.126	21.386	1_V_V_HT	V_V_HT	24.364087773656
1	1299	5 Dark	V	V	HT	V_V_HT	0.434	21.294	1_V_V_HT	V_V_HT	24.266242100578
1	1300	5 Dark	V	V	HT	V_V_HT	0.438	21.613	1_V_V_HT	V_V_HT	24.161708244327
1	1301	5 Dark	V	V	HT	V_V_HT	0.267	21.324	1_V_V_HT	V_V_HT	24.0502567194885
1	1302	5 Dark	V	V	HT	V_V_HT	0.47	21.403	1_V_V_HT	V_V_HT	23.9316778360267
1	1303	5 Dark	V	V	HT	V_V_HT	0.411	21.695	1_V_V_HT	V_V_HT	23.8057797136616
1	1304	5 Dark	V	V	HT	V_V_HT	0.384	21.619	1_V_V_HT	V_V_HT	23.6723740996858
1	1305	5 Dark	V	V	HT	V_V_HT	0.287	21.949	1_V_V_HT	V_V_HT	23.5312773014148
1	1306	5 Dark	V	V	HT	V_V_HT	0.214	22.14	1_V_V_HT	V_V_HT	23.3823238656687
1	1307	5 Dark	V	V	HT	V_V_HT	0.515	22.065	1_V_V_HT	V_V_HT	23.2253528994078
1	1308	5 Dark	V	V	HT	V_V_HT	0.374	21.921	1_V_V_HT	V_V_HT	23.06020350939
1	1309	5 Dark	V	V	HT	V_V_HT	0.128	21.853	1_V_V_HT	V_V_HT	22.8867148023603
1	1310	5 Dark	V	V	HT	V_V_HT	0.59	21.988	1_V_V_HT	V_V_HT	22.7047258854939
1	1311	5 Dark	V	V	HT	V_V_HT	0.31	22.165	1_V_V_HT	V_V_HT	22.514081934268
1	1312	5 Dark	V	V	HT	V_V_HT	0.354	21.772	1_V_V_HT	V_V_HT	22.3146586571114
1	1313	5 Dark	V	V	HT	V_V_HT	0.315	21.421	1_V_V_HT	V_V_HT	22.1063692844506
1	1314	5 Dark	V	V	HT	V_V_HT	0.255	21.474	1_V_V_HT	V_V_HT	21.8891589985466
1	1315	5 Dark	V	V	HT	V_V_HT	0.432	21.287	1_V_V_HT	V_V_HT	21.6629860933059
1	1316	5 Dark	V	V	HT	V_V_HT	0.527	21.209	1_V_V_HT	V_V_HT	21.4278423926771
1	1317	5 Dark	V	V	HT	V_V_HT	0.365	20.7	1_V_V_HT	V_V_HT	21.1837603852044
1	1318	5 Dark	V	V	HT	V_V_HT	0.274	20.503	1_V_V_HT	V_V_HT	20.930806743322
1	1319	5 Dark	V	V	HT	V_V_HT	0.283	20.179	1_V_V_HT	V_V_HT	20.669061897913
1	1320	5 Dark	V	V	HT	V_V_HT	0.21	19.794	1_V_V_HT	V_V_HT	20.3986408049535
1	1321	5 Dark	V	V	HT	V_V_HT	0.307	19.559	1_V_V_HT	V_V_HT	20.1196997616563
1	1322	5 Dark	V	V	HT	V_V_HT	0.322	19.159	1_V_V_HT	V_V_HT	19.8324293781031
1	1323	5 Dark	V	V	HT	V_V_HT	0.341	18.917	1_V_V_HT	V_V_HT	19.5370338058326
1	1324	5 Dark	V	V	HT	V_V_HT	0.709	18.627	1_V_V_HT	V_V_HT	19.2337505134569
1	1325	5 Dark	V	V	HT	V_V_HT	0.29	18.387	1_V_V_HT	V_V_HT	18.9228563199517
1	1326	5 Dark	V	V	HT	V_V_HT	0.465	18.007	1_V_V_HT	V_V_HT	18.6046664767201
1	1327	5 Dark	V	V	HT	V_V_HT	0.285	17.646	1_V_V_HT	V_V_HT	18.2795335852949
1	1328	5 Dark	V	V	HT	V_V_HT	0.255	17.579	1_V_V_HT	V_V_HT	17.9478405643012
1	1329	5 Dark	V	V	HT	V_V_HT	0.266	17.159	1_V_V_HT	V_V_HT	17.6099818838801
1	1330	5 Dark	V	V	HT	V_V_HT	0.638	16.774	1_V_V_HT	V_V_HT	17.2663741329757
1	1331	5 Dark	V	V	HT	V_V_HT	0.203	16.585	1_V_V_HT	V_V_HT	16.9174394299069
1	1332	5 Dark	V	V	HT	V_V_HT	0.301	16.156	1_V_V_HT	V_V_HT	16.5636045062078
1	1333	5 Dark	V	V	HT	V_V_HT	0.38	15.745	1_V_V_HT	V_V_HT	16.2053145454365
1	1334	5 Dark	V	V	HT	V_V_HT	0.356	15.37	1_V_V_HT	V_V_HT	15.8430232409187
1	1335	5 Dark	V	V	HT	V_V_HT	0.681	15.083	1_V_V_HT	V_V_HT	15.477203383121
1	1336	5 Dark	V	V	HT	V_V_HT	0.563	14.913	1_V_V_HT	V_V_HT	15.1083457022322
1	1337	5 Dark	V	V	HT	V_V_HT	0.333	14.49	1_V_V_HT	V_V_HT	14.7369471293099
1	1338	5 Dark	V	V	HT	V_V_HT	0.262	14.116	1_V_V_HT	V_V_HT	14.3635176158371
1	1339	5 Dark	V	V	HT	V_V_HT	0.23	14.001	1_V_V_HT	V_V_HT	13.9885806570546
1	1340	5 Dark	V	V	HT	V_V_HT	0.539	13.431	1_V_V_HT	V_V_HT	13.612670636261
1	1341	5 Dark	V	V	HT	V_V_HT	0.456	13.121	1_V_V_HT	V_V_HT	13.2363292059468
1	1342	5 Dark	V	V	HT	V_V_HT	0	12.831	1_V_V_HT	V_V_HT	12.8600998176039
1	1343	5 Dark	V	V	HT	V_V_HT	0	12.516	1_V_V_HT	V_V_HT	12.4845276248979
1	1344	6 Light	V	V	HT	V_V_HT	0.276	12.335	1_V_V_HT	V_V_HT	12.1101575611582
1	1345	6 Light	V	V	HT	V_V_HT	0.18	11.903	1_V_V_HT	V_V_HT	11.737531495475
1	1346	6 Light	V	V	HT	V_V_HT	0.22	11.403	1_V_V_HT	V_V_HT	11.3671853922818
1	1347	6 Light	V	V	HT	V_V_HT	0.144	11.038	1_V_V_HT	V_V_HT	10.9996484030945
1	1348	6 Light	V	V	HT	V_V_HT	0.036	10.789	1_V_V_HT	V_V_HT	10.6354482227584
1	1349	6 Light	V	V	HT	V_V_HT	0.083	10.584	1_V_V_HT	V_V_HT	10.2751125459365
1	1350	6 Light	V	V	HT	V_V_HT	0.028	10.394	1_V_V_HT	V_V_HT	9.9191690675291
1	1351	6 Light	V	V	HT	V_V_HT	0.03	10.24	1_V_V_HT	V_V_HT	9.56814175954842
1	1352	6 Light	V	V	HT	V_V_HT	0.141	9.939	1_V_V_HT	V_V_HT	9.22253556181345
1	1353	6 Light	V	V	HT	V_V_HT	0.127	9.598	1_V_V_HT	V_V_HT	8.8828351222058
1	1354	6 Light	V	V	HT	V_V_HT	0.046	8.889	1_V_V_HT	V_V_HT	8.54951601295829
1	1355	6 Light	V	V	HT	V_V_HT	0.16	8.599	1_V_V_HT	V_V_HT	8.22303407353947
1	1356	6 Light	V	V	HT	V_V_HT	0.03	8.134	1_V_V_HT	V_V_HT	7.9038345632008
1	1357	6 Light	V	V	HT	V_V_HT	0	7.849	1_V_V_HT	V_V_HT	7.59233418185796
1	1358	6 Light	V	V	HT	V_V_HT	0.059	7.594	1_V_V_HT	V_V_HT	7.28892009906183
1	1359	6 Light	V	V	HT	V_V_HT	0.014	7.328	1_V_V_HT	V_V_HT	6.99396696843373
1	1360	6 Light	V	V	HT	V_V_HT	0.053	6.69	1_V_V_HT	V_V_HT	6.70781647146224
1	1361	6 Light	V	V	HT	V_V_HT	0.078	6.487	1_V_V_HT	V_V_HT	6.43076956427664
1	1362	6 Light	V	V	HT	V_V_HT	0.041	6.186	1_V_V_HT	V_V_HT	6.1630851602693
1	1363	6 Light	V	V	HT	V_V_HT	0	5.806	1_V_V_HT	V_V_HT	5.90497898844472
1	1364	6 Light	V	V	HT	V_V_HT	0.009	5.45	1_V_V_HT	V_V_HT	5.65662262751455
1	1365	6 Light	V	V	HT	V_V_HT	0	4.769	1_V_V_HT	V_V_HT	5.41814272189626
1	1366	6 Light	V	V	HT	V_V_HT	0.044	4.278	1_V_V_HT	V_V_HT	5.18962038091289
1	1367	6 Light	V	V	HT	V_V_HT	0.092	3.945	1_V_V_HT	V_V_HT	4.97109846296923
1	1368	6 Light	V	V	HT	V_V_HT	0	3.683	1_V_V_HT	V_V_HT	4.76260445078797
1	1369	6 Light	V	V	HT	V_V_HT	0.013	3.481	1_V_V_HT	V_V_HT	4.5641272867779
1	1370	6 Light	V	V	HT	V_V_HT	0.02	2.942	1_V_V_HT	V_V_HT	4.37560979518034
1	1371	6 Light	V	V	HT	V_V_HT	0	2.486	1_V_V_HT	V_V_HT	4.19695654309128
1	1372	6 Light	V	V	HT	V_V_HT	0.064	2.526	1_V_V_HT	V_V_HT	4.02806445685124
1	1373	6 Light	V	V	HT	V_V_HT	0	2.526	1_V_V_HT	V_V_HT	3.86883046262037
1	1374	6 Light	V	V	HT	V_V_HT	0.074	2.287	1_V_V_HT	V_V_HT	3.71914431960042
1	1375	6 Light	V	V	HT	V_V_HT	0	2.136	1_V_V_HT	V_V_HT	3.57886013473834
1	1376	6 Light	V	V	HT	V_V_HT	0.027	1.967	1_V_V_HT	V_V_HT	3.4477969088672
1	1377	6 Light	V	V	HT	V_V_HT	0	1.854	1_V_V_HT	V_V_HT	3.32576665835237
1	1378	6 Light	V	V	HT	V_V_HT	0.025	1.818	1_V_V_HT	V_V_HT	3.21258139945265
1	1379	6 Light	V	V	HT	V_V_HT	0.078	1.784	1_V_V_HT	V_V_HT	3.10805314817167
1	1380	6 Light	V	V	HT	V_V_HT	0.02	1.767	1_V_V_HT	V_V_HT	3.01199392088966
1	1381	6 Light	V	V	HT	V_V_HT	0.153	1.784	1_V_V_HT	V_V_HT	2.92421027998967
1	1382	6 Light	V	V	HT	V_V_HT	0.021	1.656	1_V_V_HT	V_V_HT	2.84448697350209
1	1383	6 Light	V	V	HT	V_V_HT	0	1.631	1_V_V_HT	V_V_HT	2.77260329622907
1	1384	6 Light	V	V	HT	V_V_HT	0	1.644	1_V_V_HT	V_V_HT	2.70833854207302
1	1385	6 Light	V	V	HT	V_V_HT	0	1.509	1_V_V_HT	V_V_HT	2.65147200571974
1	1386	6 Light	V	V	HT	V_V_HT	0	1.53	1_V_V_HT	V_V_HT	2.60178298145583
1	1387	6 Light	V	V	HT	V_V_HT	0	1.552	1_V_V_HT	V_V_HT	2.55905076393726
1	1388	6 Light	V	V	HT	V_V_HT	0	1.643	1_V_V_HT	V_V_HT	2.5230546472774
1	1389	6 Light	V	V	HT	V_V_HT	0	1.692	1_V_V_HT	V_V_HT	2.49357128555679
1	1390	6 Light	V	V	HT	V_V_HT	0	1.654	1_V_V_HT	V_V_HT	2.47036451156528
1	1391	6 Light	V	V	HT	V_V_HT	0	1.603	1_V_V_HT	V_V_HT	2.45318459953857
1	1392	6 Light	V	V	HT	V_V_HT	0	1.626	1_V_V_HT	V_V_HT	2.44177205162682
1	1393	6 Light	V	V	HT	V_V_HT	0	1.682	1_V_V_HT	V_V_HT	2.43586549177401
1	1394	6 Light	V	V	HT	V_V_HT	0	1.712	1_V_V_HT	V_V_HT	2.43520280579002
1	1395	6 Light	V	V	HT	V_V_HT	0	1.75	1_V_V_HT	V_V_HT	2.43951892812409
1	1396	6 Light	V	V	HT	V_V_HT	0.072	1.733	1_V_V_HT	V_V_HT	2.44854805869185
1	1397	6 Light	V	V	HT	V_V_HT	0	1.719	1_V_V_HT	V_V_HT	2.46202441337719
1	1398	6 Light	V	V	HT	V_V_HT	0	1.746	1_V_V_HT	V_V_HT	2.47968293104576
1	1399	6 Light	V	V	HT	V_V_HT	0.028	1.733	1_V_V_HT	V_V_HT	2.50126142912937
1	1400	6 Light	V	V	HT	V_V_HT	0	1.73	1_V_V_HT	V_V_HT	2.52649844367665
1	1401	6 Light	V	V	HT	V_V_HT	0	1.768	1_V_V_HT	V_V_HT	2.55513251106352
1	1402	6 Light	V	V	HT	V_V_HT	0.04	1.814	1_V_V_HT	V_V_HT	2.58690420432131
1	1403	6 Light	V	V	HT	V_V_HT	0	1.928	1_V_V_HT	V_V_HT	2.62156224261877
1	1404	6 Light	V	V	HT	V_V_HT	0.037	1.91	1_V_V_HT	V_V_HT	2.65885738195441
1	1405	6 Light	V	V	HT	V_V_HT	0.029	1.991	1_V_V_HT	V_V_HT	2.69854037836608
1	1406	6 Light	V	V	HT	V_V_HT	0.051	2.022	1_V_V_HT	V_V_HT	2.7403651407275
1	1407	6 Light	V	V	HT	V_V_HT	0.031	2.104	1_V_V_HT	V_V_HT	2.78409819055214
1	1408	6 Light	V	V	HT	V_V_HT	0	2.159	1_V_V_HT	V_V_HT	2.82950920211943
1	1409	6 Light	V	V	HT	V_V_HT	0.049	2.133	1_V_V_HT	V_V_HT	2.87636785024224
1	1410	6 Light	V	V	HT	V_V_HT	0.011	2.181	1_V_V_HT	V_V_HT	2.92444380930603
1	1411	6 Light	V	V	HT	V_V_HT	0.047	2.072	1_V_V_HT	V_V_HT	2.9735109515761
1	1412	6 Light	V	V	HT	V_V_HT	0.013	2.102	1_V_V_HT	V_V_HT	3.02335994092309
1	1413	6 Light	V	V	HT	V_V_HT	0.102	2.114	1_V_V_HT	V_V_HT	3.07378563888242
1	1414	6 Light	V	V	HT	V_V_HT	0.059	2.13	1_V_V_HT	V_V_HT	3.12458290680601
1	1415	6 Light	V	V	HT	V_V_HT	0.025	2.179	1_V_V_HT	V_V_HT	3.17554660657686
1	1416	6 Light	V	V	HT	V_V_HT	0.051	2.234	1_V_V_HT	V_V_HT	3.22647159950834
1	1417	6 Light	V	V	HT	V_V_HT	0.022	2.291	1_V_V_HT	V_V_HT	3.27715274733399
1	1418	6 Light	V	V	HT	V_V_HT	0.15	2.333	1_V_V_HT	V_V_HT	3.32738982322562
1	1419	6 Light	V	V	HT	V_V_HT	0.063	2.405	1_V_V_HT	V_V_HT	3.37700224567233
1	1420	6 Light	V	V	HT	V_V_HT	0.015	2.441	1_V_V_HT	V_V_HT	3.42581929119552
1	1421	6 Light	V	V	HT	V_V_HT	0.027	2.461	1_V_V_HT	V_V_HT	3.47369495476988
1	1422	6 Light	V	V	HT	V_V_HT	0.064	2.592	1_V_V_HT	V_V_HT	3.5205079159763
1	1423	6 Light	V	V	HT	V_V_HT	0.056	2.688	1_V_V_HT	V_V_HT	3.56614178920371
1	1424	6 Light	V	V	HT	V_V_HT	0.039	2.765	1_V_V_HT	V_V_HT	3.61048018938993
1	1425	6 Light	V	V	HT	V_V_HT	0.038	2.82	1_V_V_HT	V_V_HT	3.65341144039492
1	1426	6 Light	V	V	HT	V_V_HT	0.027	2.773	1_V_V_HT	V_V_HT	3.69484270596434
1	1427	6 Light	V	V	HT	V_V_HT	0.078	2.802	1_V_V_HT	V_V_HT	3.73468585966499
1	1428	6 Light	V	V	HT	V_V_HT	0.027	2.802	1_V_V_HT	V_V_HT	3.77285714403748
1	1429	6 Light	V	V	HT	V_V_HT	0	2.774	1_V_V_HT	V_V_HT	3.80929450779369
1	1430	6 Light	V	V	HT	V_V_HT	0.017	2.817	1_V_V_HT	V_V_HT	3.84395717807517
1	1431	6 Light	V	V	HT	V_V_HT	0.038	2.894	1_V_V_HT	V_V_HT	3.87680860978483
1	1432	6 Light	V	V	HT	V_V_HT	0.11	2.91	1_V_V_HT	V_V_HT	3.90781225775824
1	1433	6 Light	V	V	HT	V_V_HT	0.114	2.943	1_V_V_HT	V_V_HT	3.93693157651732
1	1434	6 Light	V	V	HT	V_V_HT	0.056	2.948	1_V_V_HT	V_V_HT	3.96413336657552
1	1435	6 Light	V	V	HT	V_V_HT	0.081	2.942	1_V_V_HT	V_V_HT	3.98940095367119
1	1436	6 Light	V	V	HT	V_V_HT	0.058	2.891	1_V_V_HT	V_V_HT	4.01273651441819
1	1437	6 Light	V	V	HT	V_V_HT	0.082	2.946	1_V_V_HT	V_V_HT	4.0341571019698
1	1438	6 Light	V	V	HT	V_V_HT	0.08	2.968	1_V_V_HT	V_V_HT	4.05368520571184
1	1439	6 Light	V	V	HT	V_V_HT	0.052	2.919	1_V_V_HT	V_V_HT	4.07135560293006
1	1440	6 Light	V	V	HT	V_V_HT	0.068	2.931	1_V_V_HT	V_V_HT	4.08721675644729
1	1441	6 Light	V	V	HT	V_V_HT	0.044	2.902	1_V_V_HT	V_V_HT	4.1013294858953
1	1442	6 Light	V	V	HT	V_V_HT	0.051	2.974	1_V_V_HT	V_V_HT	4.11376402003111
1	1443	6 Light	V	V	HT	V_V_HT	0.012	2.884	1_V_V_HT	V_V_HT	4.12459242482614
1	1444	6 Light	V	V	HT	V_V_HT	0.016	2.892	1_V_V_HT	V_V_HT	4.13388676664766
1	1445	6 Light	V	V	HT	V_V_HT	0.049	2.962	1_V_V_HT	V_V_HT	4.14172008296629
1	1446	6 Light	V	V	HT	V_V_HT	0.055	2.949	1_V_V_HT	V_V_HT	4.14817005982641
1	1447	6 Light	V	V	HT	V_V_HT	0.057	2.927	1_V_V_HT	V_V_HT	4.15331898199028
1	1448	6 Light	V	V	HT	V_V_HT	0.042	2.827	1_V_V_HT	V_V_HT	4.15725253785935
1	1449	6 Light	V	V	HT	V_V_HT	0.072	2.801	1_V_V_HT	V_V_HT	4.16005866930421
1	1450	6 Light	V	V	HT	V_V_HT	0.036	2.858	1_V_V_HT	V_V_HT	4.1618264707871
1	1451	6 Light	V	V	HT	V_V_HT	0.02	2.928	1_V_V_HT	V_V_HT	4.16264529063102
1	1452	6 Light	V	V	HT	V_V_HT	0.131	2.959	1_V_V_HT	V_V_HT	4.16260449311634
1	1453	6 Light	V	V	HT	V_V_HT	0.096	3.127	1_V_V_HT	V_V_HT	4.16179299233447
1	1454	6 Light	V	V	HT	V_V_HT	0.077	3.31	1_V_V_HT	V_V_HT	4.16029790219871
1	1455	6 Light	V	V	HT	V_V_HT	0.055	3.365	1_V_V_HT	V_V_HT	4.1582051780559
1	1456	6 Light	V	V	HT	V_V_HT	0.025	3.355	1_V_V_HT	V_V_HT	4.15559712347761
1	1457	6 Light	V	V	HT	V_V_HT	0.029	3.316	1_V_V_HT	V_V_HT	4.15255113178064
1	1458	6 Light	V	V	HT	V_V_HT	0	3.357	1_V_V_HT	V_V_HT	4.14914009270087
1	1459	6 Light	V	V	HT	V_V_HT	0	3.412	1_V_V_HT	V_V_HT	4.1454359749442
1	1460	6 Light	V	V	HT	V_V_HT	0.043	3.551	1_V_V_HT	V_V_HT	4.14150959227819
1	1461	6 Light	V	V	HT	V_V_HT	0.077	3.533	1_V_V_HT	V_V_HT	4.13742592889846
1	1462	6 Light	V	V	HT	V_V_HT	0.056	3.502	1_V_V_HT	V_V_HT	4.13324397313951
1	1463	6 Light	V	V	HT	V_V_HT	0.033	3.388	1_V_V_HT	V_V_HT	4.12902021461746
1	1464	6 Light	V	V	HT	V_V_HT	0.042	3.359	1_V_V_HT	V_V_HT	4.1248046754052
1	1465	6 Light	V	V	HT	V_V_HT	0.023	3.36	1_V_V_HT	V_V_HT	4.12063951470888
1	1466	6 Light	V	V	HT	V_V_HT	0	3.314	1_V_V_HT	V_V_HT	4.11655894615587
1	1467	6 Light	V	V	HT	V_V_HT	0.086	3.319	1_V_V_HT	V_V_HT	4.11259053800485
1	1468	6 Light	V	V	HT	V_V_HT	0.022	3.263	1_V_V_HT	V_V_HT	4.1087605287561
1	1469	6 Light	V	V	HT	V_V_HT	0	3.229	1_V_V_HT	V_V_HT	4.1050951567412
1	1470	6 Light	V	V	HT	V_V_HT	0.023	3.208	1_V_V_HT	V_V_HT	4.10161939797103
1	1471	6 Light	V	V	HT	V_V_HT	0.018	3.164	1_V_V_HT	V_V_HT	4.09835195071736
1	1472	6 Light	V	V	HT	V_V_HT	0.085	3.139	1_V_V_HT	V_V_HT	4.0953053406257
1	1473	6 Light	V	V	HT	V_V_HT	0.012	3.197	1_V_V_HT	V_V_HT	4.09248972533801
1	1474	6 Light	V	V	HT	V_V_HT	0.067	3.181	1_V_V_HT	V_V_HT	4.08991070116629
1	1475	6 Light	V	V	HT	V_V_HT	0.095	3.163	1_V_V_HT	V_V_HT	4.08757272443929
1	1476	6 Light	V	V	HT	V_V_HT	0.038	3.165	1_V_V_HT	V_V_HT	4.08548025122047
1	1477	6 Light	V	V	HT	V_V_HT	0	3.191	1_V_V_HT	V_V_HT	4.08363773786565
1	1478	6 Light	V	V	HT	V_V_HT	0.05	3.149	1_V_V_HT	V_V_HT	4.08204964021372
1	1479	6 Light	V	V	HT	V_V_HT	0.037	3.198	1_V_V_HT	V_V_HT	4.08072041449933
1	1480	6 Light	V	V	HT	V_V_HT	0.072	3.249	1_V_V_HT	V_V_HT	4.07965380398583
1	1481	6 Light	V	V	HT	V_V_HT	0.097	3.258	1_V_V_HT	V_V_HT	4.07885069998019
1	1482	6 Light	V	V	HT	V_V_HT	0.095	3.158	1_V_V_HT	V_V_HT	4.07831070632924
1	1483	6 Light	V	V	HT	V_V_HT	0.224	3.11	1_V_V_HT	V_V_HT	4.07803061921776
1	1484	6 Light	V	V	HT	V_V_HT	0.222	3.219	1_V_V_HT	V_V_HT	4.07800419555194
1	1485	6 Light	V	V	HT	V_V_HT	0.093	3.321	1_V_V_HT	V_V_HT	4.07822293281834
1	1486	6 Light	V	V	HT	V_V_HT	0.017	3.405	1_V_V_HT	V_V_HT	4.07867788976895
1	1487	6 Light	V	V	HT	V_V_HT	0.039	3.512	1_V_V_HT	V_V_HT	4.07935988346427
1	1488	6 Light	V	V	HT	V_V_HT	0.068	3.568	1_V_V_HT	V_V_HT	4.08025858410272
1	1489	6 Light	V	V	HT	V_V_HT	0.055	3.62	1_V_V_HT	V_V_HT	4.08136270153614
[truncated: 68,551 more rows]
