# Supplementary material for: Key HPI axis receptors facilitate light adaptive behavior in larval zebrafish
Source: Sci Rep. 2024 Apr 2;14:7759. doi: 10.1038/s41598-024-57707-6 (PMC10987622; doi:10.1038/s41598-024-57707-6)
Supplement: Supplementary file 1 — Supplementary Information. [file 41598_2024_57707_MOESM1_ESM.zip › Supp_Tables_SciRpts/SuppTableS41_dim_WT_4x[7.5_2min]_means.csv]

Supplementary Table S41. Locomotor response of WT larvae of 4x[7.5 dark + 2-min dim light] assay:
Mean predicted values by a generalized additive model.
The mean value was computed by the "emmeans" function of the "emmeans" package	which averages all predicted values
of each assay by the treatment condition (i.e.	"V_V_WT")
Columns: xvarF (treatment condition. equivalent to genotype. wildtype	heterozygous	or homozygous)
emmean (mean predicted values for each condition)	SE (standard error of the mean)	df (degrees of freedom)
lower.CL (lower value of the 95% confidence interval of the emmean values)
upper.CL (upper value of the 95% confidence interval of emmean values)	Time (time point when data were recorded)
xvarF	emmean	SE	df	lower.CL	upper.CL	Time
V_V_WT	4.28834323536276	1.27065184779367	10416.4344897605	1.7976219615322	6.77906450919332	-501
V_V_WT	4.27854641581101	1.25769915065834	10416.4344897605	1.81321491209291	6.74387791952911	-500
V_V_WT	4.26874959633442	1.24589902210224	10416.4344897605	1.82654860730422	6.71095058536462	-499
V_V_WT	4.25895363298225	1.23528756304698	10416.4344897605	1.83755313848659	6.68035412747792	-498
V_V_WT	4.24916347583424	1.22590836175785	10416.4344897605	1.84614801436154	6.65217893730694	-497
V_V_WT	4.23938751893799	1.21779679887458	10416.4344897605	1.85227227613844	6.62650276173755	-496
V_V_WT	4.22963481512783	1.21096156127196	10416.4344897605	1.85591794871131	6.60335168154435	-495
V_V_WT	4.21991446803658	1.20538186503072	10416.4344897605	1.85713487618013	6.58269405989302	-494
V_V_WT	4.21023580070969	1.20100767410744	10416.4344897605	1.85603046183002	6.56444113958935	-493
V_V_WT	4.20060791630977	1.19775727372567	10416.4344897605	1.85277398545458	6.54844184716496	-492
V_V_WT	4.19103883351835	1.19551941499374	10416.4344897605	1.84759153489536	6.53448613214135	-491
V_V_WT	4.18153580016406	1.1941569438798	10416.4344897605	1.84075920618323	6.52231239414488	-490
V_V_WT	4.17210349774074	1.19351395932757	10416.4344897605	1.83258727677693	6.51161971870456	-489
V_V_WT	4.16274325137601	1.1934247071436	10416.4344897605	1.82340198180721	6.50208452094481	-488
V_V_WT	4.15345285500005	1.19372347690913	10416.4344897605	1.81352593940062	6.49337977059948	-487
V_V_WT	4.14422664015796	1.19425450727547	10416.4344897605	1.8032588032135	6.48519447710243	-486
V_V_WT	4.13505575310982	1.19488083471338	10416.4344897605	1.79286019428646	6.47725131193319	-485
V_V_WT	4.12592872341082	1.19549121311432	10416.4344897605	1.78253670587932	6.46932074094233	-484
V_V_WT	4.11683235528087	1.19600266668564	10416.4344897605	1.77243779067647	6.46122691988528	-483
V_V_WT	4.10775317655519	1.19635658176518	10416.4344897605	1.76266487053039	6.45284148258	-482
V_V_WT	4.09867784505812	1.19652185882597	10416.4344897605	1.75326556430168	6.44409012581456	-481
V_V_WT	4.0895930596105	1.19648731878733	10416.4344897605	1.74424848395297	6.43493763526803	-480
V_V_WT	4.08048623760461	1.19625933751162	10416.4344897605	1.73558854896372	6.42538392624551	-479
V_V_WT	4.07134867220703	1.19586597385957	10416.4344897605	1.72722205175308	6.41547529266097	-478
V_V_WT	4.06217627394156	1.19535187702468	10416.4344897605	1.71905738186395	6.40529516601917	-477
V_V_WT	4.05296592443246	1.19476649143818	10416.4344897605	1.71099450035423	6.3949373485107	-476
V_V_WT	4.04371450311592	1.19415867449365	10416.4344897605	1.70293451680011	6.38449448943174	-475
V_V_WT	4.03442077152015	1.19357483389977	10416.4344897605	1.69478522472191	6.37405631831839	-474
V_V_WT	4.0250930606605	1.19306000950823	10416.4344897605	1.68646666838915	6.36371945293185	-473
V_V_WT	4.01575194782749	1.19265468037503	10416.4344897605	1.67792007838056	6.35358381727442	-472
V_V_WT	4.0064288140171	1.19239013238768	10416.4344897605	1.66911550935342	6.34374211868078	-471
V_V_WT	3.99715720301744	1.19228262478654	10416.4344897605	1.66005463386697	6.33425977216792	-470
V_V_WT	3.98797066791673	1.19233177639057	10416.4344897605	1.65077175219735	6.3251695836361	-469
V_V_WT	3.97890276397183	1.19252098864305	10416.4344897605	1.64133295595546	6.3164725719882	-468
V_V_WT	3.96998925551864	1.19282005398075	10416.4344897605	1.63183322209349	6.30814528894378	-467
V_V_WT	3.96127472950762	1.19319115717065	10416.4344897605	1.62239126266988	6.30015819634536	-466
V_V_WT	3.95280786046964	1.193590256053	10416.4344897605	1.61314208329381	6.29247363764546	-465
V_V_WT	3.94464642574989	1.19397499975775	10416.4344897605	1.60422647713674	6.28506637436305	-464
V_V_WT	3.93685656597632	1.19430876251513	10416.4344897605	1.59578237835847	6.27793075359416	-463
V_V_WT	3.92950702225606	1.19455935886885	10416.4344897605	1.58794161773215	6.27107242677997	-462
V_V_WT	3.92267107793879	1.1947061618273	10416.4344897605	1.58081791146631	6.26452424441127	-461
V_V_WT	3.9164255923809	1.19474309688649	10416.4344897605	1.57450002610996	6.25835115865184	-460
V_V_WT	3.91084877609937	1.19467673356203	10416.4344897605	1.5690532946698	6.25264425752894	-459
V_V_WT	3.90601902418402	1.19451852198477	10416.4344897605	1.56453366778353	6.24750438058452	-458
V_V_WT	3.90201357708225	1.19428367053155	10416.4344897605	1.5609885745637	6.24303857960081	-457
V_V_WT	3.89890342607384	1.19399575659103	10416.4344897605	1.55844279008726	6.23936406206041	-456
V_V_WT	3.89674993907385	1.19368541490479	10416.4344897605	1.55689763230145	6.23660224584625	-455
V_V_WT	3.89560470971046	1.19338552000927	10416.4344897605	1.55634025443924	6.23486916498168	-454
V_V_WT	3.89551449270806	1.19312432100852	10416.4344897605	1.55676203756416	6.23426694785196	-453
V_V_WT	3.8965116668251	1.19292655790615	10416.4344897605	1.55814686528365	6.23487646836654	-452
V_V_WT	3.89861328408566	1.19281113258777	10416.4344897605	1.56047473830147	6.23675182986985	-451
V_V_WT	3.90182967030316	1.19278635864326	10416.4344897605	1.5637396862007	6.23991965440562	-450
V_V_WT	3.90615677814758	1.19285157406289	10416.4344897605	1.56793895931736	6.2443745969778	-449
V_V_WT	3.91158316817385	1.19299544610427	10416.4344897605	1.57308333255452	6.25008300379318	-448
V_V_WT	3.91807848359874	1.19320044452811	10416.4344897605	1.57917681175948	6.256980155438	-447
V_V_WT	3.92558983539637	1.19344591295319	10416.4344897605	1.58620699837449	6.26497267241825	-446
V_V_WT	3.93404237453187	1.19371026945532	10416.4344897605	1.59414134807449	6.27394340098926	-445
V_V_WT	3.94334359311326	1.19397181248349	10416.4344897605	1.60292989216881	6.2837572940577	-444
V_V_WT	3.95339457159657	1.19420664407707	10416.4344897605	1.61252055569891	6.29426858749424	-443
V_V_WT	3.96408468426245	1.19439290177443	10416.4344897605	1.62284556756235	6.30532380096254	-442
V_V_WT	3.97529827667545	1.19450974685083	10416.4344897605	1.63383012122015	6.31676643213076	-441
V_V_WT	3.98690968535177	1.19454313845553	10416.4344897605	1.64537607594828	6.32844329475527	-440
V_V_WT	3.998783594418	1.19448852270077	10416.4344897605	1.65735704236661	6.34021014646939	-439
V_V_WT	4.01077816560296	1.19435119911466	10416.4344897605	1.66962079411266	6.35193553709326	-438
V_V_WT	4.02274835562732	1.1941456984019	10416.4344897605	1.68199380493953	6.36350290631511	-437
V_V_WT	4.03454868235609	1.19389295271323	10416.4344897605	1.69428956168301	6.37480780302917	-436
V_V_WT	4.04603487528776	1.19361436457527	10416.4344897605	1.70632184078539	6.38574790979013	-435
V_V_WT	4.05706730525907	1.19333283354364	10416.4344897605	1.71790612556331	6.39622848495483	-434
V_V_WT	4.06750975307932	1.19306862111116	10416.4344897605	1.72886648041492	6.40615302574372	-433
V_V_WT	4.07723761273775	1.19284205944251	10416.4344897605	1.73903844438793	6.41543678108757	-432
V_V_WT	4.08613935387365	1.19267247977456	10416.4344897605	1.74827259419054	6.42400611355677	-431
V_V_WT	4.0941061529705	1.19257190854962	10416.4344897605	1.75643653217316	6.43177577376783	-430
V_V_WT	4.10103303453066	1.19254439224274	10416.4344897605	1.76341735097118	6.43864871809015	-429
V_V_WT	4.10683040765308	1.19259009605725	10416.4344897605	1.76912513585327	6.44453567945289	-428
V_V_WT	4.11141253524046	1.19270159789065	10416.4344897605	1.7734886984663	6.44933637201461	-427
V_V_WT	4.11469809499201	1.1928645614851	10416.4344897605	1.77645481832387	6.45294137166015	-426
V_V_WT	4.11662795626235	1.19306492042361	10416.4344897605	1.77799193765516	6.45526397486953	-425
V_V_WT	4.11716532405077	1.19329029462918	10416.4344897605	1.77808752878434	6.45624311931721	-424
V_V_WT	4.11627787997826	1.1935245979755	10416.4344897605	1.7767408052245	6.45581495473201	-423
V_V_WT	4.11393330679171	1.19374709631152	10416.4344897605	1.77396009263448	6.45390652094893	-422
V_V_WT	4.11009929110935	1.1939335761853	10416.4344897605	1.76976054064133	6.45043804157738	-421
V_V_WT	4.10474728913746	1.19405974834427	10416.4344897605	1.76416121704387	6.44533336123106	-420
V_V_WT	4.09786736272517	1.1941096932049	10416.4344897605	1.75718338912764	6.4385513363227	-419
V_V_WT	4.08947036288459	1.19407870072659	10416.4344897605	1.74884714048746	6.43009358528172	-418
V_V_WT	4.07958587468448	1.19397322091966	10416.4344897605	1.73916941293508	6.42000233643388	-417
V_V_WT	4.06825757837453	1.1938081683022	10416.4344897605	1.7281646514048	6.40835050534425	-416
V_V_WT	4.05553382852238	1.1936008180991	10416.4344897605	1.71584734771089	6.39522030933386	-415
V_V_WT	4.04147209424715	1.19337343747874	10416.4344897605	1.70223132305263	6.38071286544166	-414
V_V_WT	4.0261376925168	1.1931512069357	10416.4344897605	1.68733253580016	6.36494284923344	-413
V_V_WT	4.00959741703872	1.19295474410274	10416.4344897605	1.67117736514714	6.34801746893029	-412
V_V_WT	3.99191830639158	1.1927988179771	10416.4344897605	1.65380389960568	6.33003271317749	-411
V_V_WT	3.97316838022718	1.19269567836318	10416.4344897605	1.63525614686195	6.31108061359241	-410
V_V_WT	3.9534154425107	1.19265203117618	10416.4344897605	1.6155887660015	6.2912421190199	-409
V_V_WT	3.93272477410727	1.19267325597028	10416.4344897605	1.5948564929317	6.27059305528285	-408
V_V_WT	3.91115825730753	1.19276359528665	10416.4344897605	1.57311289374898	6.24920362086607	-407
V_V_WT	3.88877704428752	1.1929202107298	10416.4344897605	1.55042468442882	6.22712940414622	-406
V_V_WT	3.86564228530431	1.19313169029557	10416.4344897605	1.52687538494472	6.2044091856639	-405
V_V_WT	3.84181513120869	1.19337870888076	10416.4344897605	1.50256402705541	6.18106623536198	-404
V_V_WT	3.81735672868607	1.19363545318585	10416.4344897605	1.47760235646314	6.157111100909	-403
V_V_WT	3.79232680324874	1.19387354944121	10416.4344897605	1.45210571670947	6.132547889788	-402
V_V_WT	3.76677936223217	1.19406987134849	10416.4344897605	1.42617344710919	6.10738527735516	-401
V_V_WT	3.74076573705585	1.19420520099483	10416.4344897605	1.39989454987608	6.08163692423562	-400
V_V_WT	3.7143311687746	1.1942711137533	10416.4344897605	1.37333077994922	6.05533155759999	-399
V_V_WT	3.68751442044729	1.1942717640416	10416.4344897605	1.34651275693214	6.02851608396243	-398
V_V_WT	3.660348976745	1.19422211417567	10416.4344897605	1.31944463648762	6.00125331700238	-397
V_V_WT	3.63286489263115	1.1941432450729	10416.4344897605	1.29211515093864	5.97361463432367	-396
V_V_WT	3.60509156538767	1.19405330930297	10416.4344897605	1.26451811504975	5.9456650157256	-395
V_V_WT	3.57705839718538	1.19396452832171	10416.4344897605	1.2366589745948	5.91745781977597	-394
V_V_WT	3.54879526672664	1.19388393201341	10416.4344897605	1.20855382835496	5.88903670509832	-393
V_V_WT	3.52033470015878	1.19381782849986	10416.4344897605	1.18022283734925	5.8604465629683	-392
V_V_WT	3.49171363278295	1.1937720407507	10416.4344897605	1.15169152274175	5.83173574282415	-391
V_V_WT	3.46297481848156	1.19375109035714	10416.4344897605	1.12299377522904	5.80295586173407	-390
V_V_WT	3.43416800487835	1.19375777575263	10416.4344897605	1.09417385696873	5.77416215278796	-389
V_V_WT	3.4053508432341	1.19379316716031	10416.4344897605	1.06528732137899	5.74541436508921	-388
V_V_WT	3.37658947168525	1.19385695914974	10416.4344897605	1.03640090529851	5.71677803807198	-387
V_V_WT	3.34795876022636	1.1939480527117	10416.4344897605	1.00759163299066	5.68832588746205	-386
V_V_WT	3.3195421838056	1.19406519413354	10416.4344897605	0.978945436920793	5.6601389306904	-385
V_V_WT	3.29143011813816	1.1942060943646	10416.4344897605	0.950557179782349	5.63230305649397	-384
V_V_WT	3.26371430620564	1.19436214388594	10416.4344897605	0.922535480864917	5.60489313154636	-383
V_V_WT	3.23648648228192	1.19451750503082	10416.4344897605	0.895003119306165	5.57796984525767	-382
V_V_WT	3.2098388885278	1.19465203095303	10416.4344897605	0.868091828948677	5.55158594810693	-381
V_V_WT	3.18386592632432	1.19474949036115	10416.4344897605	0.841927827617093	5.52580402503154	-380
V_V_WT	3.15866299291386	1.19480083553868	10416.4344897605	0.816624247813035	5.50070173801468	-379
V_V_WT	3.13432489859711	1.19480331634556	10416.4344897605	0.792281290639108	5.4763685065551	-378
V_V_WT	3.11094530772075	1.19475591672406	10416.4344897605	0.768994612109932	5.45289600333157	-377
V_V_WT	3.08861264840255	1.19466371225922	10416.4344897605	0.746842691223368	5.43038260558173	-376
V_V_WT	3.06740717966209	1.19453830710852	10416.4344897605	0.72588304062518	5.40893131869899	-375
V_V_WT	3.04739865405914	1.19439594193688	10416.4344897605	0.706153578057696	5.38864373006059	-374
V_V_WT	3.02864411240367	1.19425510645659	10416.4344897605	0.687675100949292	5.36961312385804	-373
V_V_WT	3.01118588647578	1.19413400163925	10416.4344897605	0.670454263685685	5.35191750926588	-372
V_V_WT	2.9950498078417	1.19404819468904	10416.4344897605	0.65448638312782	5.33561323255558	-371
V_V_WT	2.98024375844595	1.19400876424724	10416.4344897605	0.639757624958937	5.32072989193297	-370
V_V_WT	2.96675658532835	1.19402115183302	10416.4344897605	0.626246169797836	5.30726700085886	-369
V_V_WT	2.95455740451666	1.19408482860164	10416.4344897605	0.613922170309394	5.29519263872393	-368
V_V_WT	2.94359864705956	1.19419257746241	10416.4344897605	0.602752204423939	5.28444508969518	-367
V_V_WT	2.9338261927321	1.19432797506799	10416.4344897605	0.592714344826553	5.27493804063764	-366
V_V_WT	2.92517308649504	1.19446960242093	10416.4344897605	0.583783621820178	5.26656255116991	-365
V_V_WT	2.91756639535336	1.19459092264964	10416.4344897605	0.575939119766621	5.25919367094009	-364
V_V_WT	2.91091965381396	1.1946675668438	10416.4344897605	0.569142140909863	5.25269716671805	-363
V_V_WT	2.90513177914069	1.19468226739845	10416.4344897605	0.563325450330593	5.24693810795079	-362
V_V_WT	2.90008942831684	1.19462752500985	10416.4344897605	0.558390405085467	5.24178845154822	-361
V_V_WT	2.89566969408303	1.19450693808514	10416.4344897605	0.554207044347069	5.23713234381898	-360
V_V_WT	2.89174366724583	1.19433341694833	10416.4344897605	0.550621152211331	5.23286618228033	-359
V_V_WT	2.88818134341803	1.19412294448539	10416.4344897605	0.547471394769747	5.2288912920663	-358
V_V_WT	2.88485338019283	1.19389768142513	10416.4344897605	0.544584990337679	5.22512177004798	-357
V_V_WT	2.88163284702016	1.19368365826831	10416.4344897605	0.541783983592115	5.2214817104482	-356
V_V_WT	2.8783934165567	1.19350195469058	10416.4344897605	0.538900726983324	5.21788610613007	-355
V_V_WT	2.8750087624409	1.19336525769634	10416.4344897605	0.535784025188397	5.21423349969341	-354
V_V_WT	2.87135542799566	1.19327830671483	10416.4344897605	0.532301131340071	5.21040972465125	-353
V_V_WT	2.86732145665337	1.19324177458692	10416.4344897605	0.528338769973669	5.20630414333307	-352
V_V_WT	2.86280155204524	1.19324964369392	10416.4344897605	0.523803440406873	5.2017996636836	-351
V_V_WT	2.85770973925781	1.19329377695356	10416.4344897605	0.518625117967847	5.19679436054778	-350
V_V_WT	2.85198490503536	1.19336617692949	10416.4344897605	0.512758365909599	5.19121144416111	-349
V_V_WT	2.84559254575828	1.19345986231049	10416.4344897605	0.506182365321246	5.18500272619531	-348
V_V_WT	2.8385212335568	1.19356820207262	10416.4344897605	0.498898686411457	5.17814378070215	-347
V_V_WT	2.83076419039015	1.19367974030945	10416.4344897605	0.490923006912738	5.17060537386756	-346
V_V_WT	2.8223146547552	1.19377713626225	10416.4344897605	0.482282556534284	5.16234675297611	-345
V_V_WT	2.81317052494758	1.19383976500382	10416.4344897605	0.473015662383894	5.15332538751126	-344
V_V_WT	2.80335288570082	1.19385189767548	10416.4344897605	0.463174240774187	5.14353153062745	-343
V_V_WT	2.79290958006636	1.19380658462438	10416.4344897605	0.452819757408842	5.13299940272389	-342
V_V_WT	2.78190970476844	1.19370539166007	10416.4344897605	0.442018239725093	5.12180116981179	-341
V_V_WT	2.77042997982955	1.19355363327752	10416.4344897605	0.430835990316208	5.11002396934289	-340
V_V_WT	2.75856376243839	1.19336501572443	10416.4344897605	0.41933949949722	5.09778802537956	-339
V_V_WT	2.74641963524961	1.19316074454181	10416.4344897605	0.407595782996126	5.0852434875031	-338
V_V_WT	2.73410912018361	1.19296102999619	10416.4344897605	0.395676746735537	5.07254149363168	-337
V_V_WT	2.72174375153331	1.19278161572001	10416.4344897605	0.383663064469882	5.05982443859673	-336
V_V_WT	2.70943505242501	1.19263259455945	10416.4344897605	0.371646475411648	5.04722362943838	-335
V_V_WT	2.69729455703128	1.19251788492182	10416.4344897605	0.359730832903656	5.0348582811589	-334
V_V_WT	2.68543327223855	1.1924370093753	10416.4344897605	0.348028079690287	5.02283846478681	-333
V_V_WT	2.67395905124433	1.19239225483236	10416.4344897605	0.336641586182092	5.01127651630658	-332
V_V_WT	2.66297485697962	1.19238889784998	10416.4344897605	0.325663972246564	5.00028574171268	-331
V_V_WT	2.65258254921725	1.19242821610859	10416.4344897605	0.315194593157902	4.9899705052766	-330
V_V_WT	2.64288399543642	1.19250556220405	10416.4344897605	0.305344426198567	4.98042356467427	-329
V_V_WT	2.63397799562349	1.19261234856183	10416.4344897605	0.296229104647706	4.97172688659927	-328
V_V_WT	2.62594764426529	1.19274351170123	10416.4344897605	0.28794164838527	4.96395364014531	-327
V_V_WT	2.61885924628516	1.19289784075039	10416.4344897605	0.280550735875619	4.95716775669469	-326
V_V_WT	2.61277565275978	1.19307076475896	10416.4344897605	0.274128178134643	4.95142312738493	-325
V_V_WT	2.60775972173408	1.19325236085294	10416.4344897605	0.26875628394301	4.94676315952515	-324
V_V_WT	2.60387431423153	1.19342765156028	10416.4344897605	0.264527273041434	4.94322135542162	-323
V_V_WT	2.60118228924652	1.1935775119992	10416.4344897605	0.261541492859869	4.94082308563317	-322
V_V_WT	2.59974650033735	1.19368018438452	10416.4344897605	0.259904446387664	4.93958855428704	-321
V_V_WT	2.59962550588689	1.19371518632364	10416.4344897605	0.259714841424769	4.939536170349	-320
V_V_WT	2.60085646998644	1.19367269177603	10416.4344897605	0.261029102986118	4.94068383698676	-319
V_V_WT	2.60345158279115	1.19355627440862	10416.4344897605	0.26385241615442	4.94305074942788	-318
V_V_WT	2.60740293067988	1.19338053407395	10416.4344897605	0.268148248797952	4.9466576125618	-317
V_V_WT	2.61269519361677	1.19316447342296	10416.4344897605	0.273864032041206	4.95152635519234	-316
V_V_WT	2.61929623756276	1.19293466189511	10416.4344897605	0.280915550648975	4.95767692447654	-315
V_V_WT	2.62715816172225	1.19272226870074	10416.4344897605	0.289193806196628	4.96512251724788	-314
V_V_WT	2.6362299728649	1.19255388328949	10416.4344897605	0.298595685033842	4.97386426069596	-313
V_V_WT	2.64646067657673	1.1924481409279	10416.4344897605	0.309033664050872	4.98388768910259	-312
V_V_WT	2.6577978311918	1.19241606975753	10416.4344897605	0.320433684309614	4.99516197807398	-311
V_V_WT	2.67018216191927	1.19246562396154	10416.4344897605	0.332720879295034	5.00764344454351	-310
V_V_WT	2.6835488318711	1.19260054111067	10416.4344897605	0.345823085763708	5.0212745779785	-309
V_V_WT	2.69783197886755	1.19281436032502	10416.4344897605	0.359687106099416	5.03597685163568	-308
V_V_WT	2.71296574129651	1.19308934027629	10416.4344897605	0.374281855095485	5.05164962749754	-307
V_V_WT	2.72888425895173	1.19339764222301	10416.4344897605	0.389596041817093	5.06817247608637	-306
V_V_WT	2.74552244812458	1.19370489450587	10416.4344897605	0.405631957598791	5.08541293865036	-305
V_V_WT	2.76281937045833	1.19397891103341	10416.4344897605	0.422391754994894	5.10324698592177	-304
V_V_WT	2.78071894909738	1.1941926553721	10416.4344897605	0.439872353743841	5.12156554445092	-303
V_V_WT	2.79916748568879	1.19432212997766	10416.4344897605	0.458067095281113	5.14026787609647	-302
V_V_WT	2.81811807975316	1.19435335202613	10416.4344897605	0.476956488143542	5.15927967136277	-301
V_V_WT	2.83753228889717	1.19428541246454	10416.4344897605	0.496503871855932	5.17856070593841	-300
V_V_WT	2.85738022090763	1.19413057738964	10416.4344897605	0.516655310303394	5.19810513151186	-299
V_V_WT	2.87764028179411	1.19391294580702	10416.4344897605	0.537341970823471	5.21793859276475	-298
V_V_WT	2.89829746066132	1.19366427625173	10416.4344897605	0.558486589702329	5.23810833162031	-297
V_V_WT	2.91933805083312	1.19341473562995	10416.4344897605	0.580016327343168	5.25865977432308	-296
V_V_WT	2.94074911326322	1.19319060214516	10416.4344897605	0.601866734381864	5.27963149214457	-295
V_V_WT	2.96252078678469	1.19301684833764	10416.4344897605	0.623978998683996	5.30106257488538	-294
V_V_WT	2.98464428385602	1.1929122966898	10416.4344897605	0.646307437033261	5.32298113067877	-293
V_V_WT	3.00711200856722	1.19289109320478	10416.4344897605	0.668816724640941	5.3454072924935	-292
V_V_WT	3.02991665452205	1.19295725470727	10416.4344897605	0.691491681364174	5.36834162767992	-291
V_V_WT	3.05305092230163	1.19310297436882	10416.4344897605	0.714340310664842	5.39176153393842	-290
V_V_WT	3.07650750845528	1.19330937273482	10416.4344897605	0.737392316443494	5.41562270046706	-289
V_V_WT	3.10027826633732	1.19354975804698	10416.4344897605	0.760691873018931	5.4398646596557	-288
V_V_WT	3.12435170727384	1.19379664422464	10416.4344897605	0.784281369705908	5.46442204484178	-287
V_V_WT	3.14871438808185	1.19402124029522	10416.4344897605	0.808203799148467	5.48922497701522	-286
V_V_WT	3.17334726679458	1.19420076959392	10416.4344897605	0.832484766010342	5.51420976757882	-285
V_V_WT	3.19822429045554	1.1943218986537	10416.4344897605	0.857124353487194	5.53932422742389	-284
V_V_WT	3.22331346166543	1.19437978543565	10416.4344897605	0.882100055504455	5.56452686782641	-283
V_V_WT	3.24858050322336	1.19437330036581	10416.4344897605	0.9073798090428	5.58978119740393	-282
V_V_WT	3.27398584000913	1.19430925196724	10416.4344897605	0.932910692971279	5.61506098704698	-281
V_V_WT	3.29948419567082	1.19420251658477	10416.4344897605	0.958618270449526	5.64035012089211	-280
V_V_WT	3.32502558157276	1.19407372736117	10416.4344897605	0.984412107925535	5.66563905521999	-279
V_V_WT	3.350556862814	1.19394514235418	10416.4344897605	1.01019544043712	5.69091828519088	-278
V_V_WT	3.37602421611513	1.19383424431068	10416.4344897605	1.03588017516861	5.71616825706165	-277
V_V_WT	3.40137354728834	1.19375594229675	10416.4344897605	1.0613829933038	5.74136410127287	-276
V_V_WT	3.4265512781443	1.1937212034125	10416.4344897605	1.08662881903422	5.76647373725438	-275
V_V_WT	3.45150398422012	1.19373113312871	10416.4344897605	1.1115620609622	5.79144590747803	-274
V_V_WT	3.47617913819602	1.19377721808486	10416.4344897605	1.1361468795871	5.81621139680494	-273
V_V_WT	3.50052895337211	1.19384811754431	10416.4344897605	1.16035771822743	5.8407001885168	-272
V_V_WT	3.52451097873204	1.19393163349204	10416.4344897605	1.18417603631532	5.86484592114876	-271
V_V_WT	3.54808529983371	1.19401220071604	10416.4344897605	1.2075924302089	5.88857816945852	-270
V_V_WT	3.57121766516861	1.19407588265299	10416.4344897605	1.23059996673611	5.9118353636011	-269
V_V_WT	3.59387677465925	1.1941091032956	10416.4344897605	1.25319395739706	5.93455959192144	-268
V_V_WT	3.61603900336053	1.19410536055865	10416.4344897605	1.27536352258045	5.9567144841406	-267
V_V_WT	3.63768977584858	1.19406792516131	10416.4344897605	1.29708767562566	5.9782918760715	-266
V_V_WT	3.65882182315019	1.19400775603048	10416.4344897605	1.31833766596136	5.99930598033903	-265
V_V_WT	3.67943047764613	1.19393711883638	10416.4344897605	1.33908478290266	6.0197761723896	-264
V_V_WT	3.69951567809934	1.19387125679133	10416.4344897605	1.35929908559347	6.03973227060522	-263
V_V_WT	3.71907920058262	1.19382336241122	10416.4344897605	1.37895649024569	6.05920191091956	-262
V_V_WT	3.73812601711967	1.19380732343804	10416.4344897605	1.39803474624571	6.07821728799364	-261
V_V_WT	3.75666346365935	1.19383547152221	10416.4344897605	1.4165170171429	6.09680991017581	-260
V_V_WT	3.77469929137249	1.19391094973083	10416.4344897605	1.43440489309392	6.11499368965105	-259
V_V_WT	3.79224125644542	1.19402567455467	10416.4344897605	1.45172197551322	6.13276053737761	-258
V_V_WT	3.80929637044046	1.19416230314196	10416.4344897605	1.46850927127815	6.15008346960278	-257
V_V_WT	3.82586767541445	1.19430120356631	10416.4344897605	1.48480830478575	6.16692704604316	-256
V_V_WT	3.84195347429786	1.19442234048954	10416.4344897605	1.50065665207118	6.18325029652455	-255
V_V_WT	3.85754969263686	1.19450315095646	10416.4344897605	1.51609446639931	6.1990049188744	-254
V_V_WT	3.87264516515389	1.19452535723647	10416.4344897605	1.53114641034938	6.21414391995841	-253
V_V_WT	3.88721971421215	1.19447891778239	10416.4344897605	1.54581198964257	6.22862743878173	-252
V_V_WT	3.90124377534187	1.19436375045857	10416.4344897605	1.56006180081073	6.242425749873	-251
V_V_WT	3.91467841152332	1.19419033506824	10416.4344897605	1.57383636441026	6.25552045863638	-250
V_V_WT	3.92747575128238	1.19397904057051	10416.4344897605	1.58704788190138	6.26790362066338	-249
V_V_WT	3.93957979011354	1.19375816168755	10416.4344897605	1.59958488569747	6.2795746945296	-248
V_V_WT	3.95092849535767	1.19355937876709	10416.4344897605	1.61132324358306	6.29053374713228	-247
V_V_WT	3.96145866988312	1.19340858038148	10416.4344897605	1.62214901186045	6.30076832790578	-246
V_V_WT	3.97110711428326	1.19332206214393	10416.4344897605	1.63196704859639	6.31024717997014	-245
V_V_WT	3.97981064194891	1.19330529410782	10416.4344897605	1.64070344482814	6.31891783906968	-244
V_V_WT	3.98750655607315	1.19335402429079	10416.4344897605	1.64830383844955	6.32670927369674	-243
V_V_WT	3.99413516183776	1.19345990145646	10416.4344897605	1.65472490466711	6.3335454190084	-242
V_V_WT	3.99964228456833	1.19361223159718	10416.4344897605	1.65993343111203	6.33935113802463	-241
V_V_WT	4.00398001353971	1.19379721222833	10416.4344897605	1.66390856257563	6.34405146450379	-240
V_V_WT	4.00710388532688	1.19399488909093	10416.4344897605	1.66664494980684	6.34756282084692	-239
V_V_WT	4.00898035968763	1.19418438821159	10416.4344897605	1.66814996955396	6.34981074982131	-238
V_V_WT	4.00959063605614	1.19434705710979	10416.4344897605	1.66844138368962	6.35073988842265	-237
V_V_WT	4.0089294593248	1.19446682162349	10416.4344897605	1.66754544554615	6.35031347310346	-236
V_V_WT	4.00699754696928	1.19452738487384	10416.4344897605	1.66549481760672	6.34850027633184	-235
V_V_WT	4.00380847327803	1.1945166053635	10416.4344897605	1.66232687382274	6.34529007273332	-234
V_V_WT	3.99938240178992	1.19442501034006	10416.4344897605	1.65808034614425	6.34068445743558	-233
V_V_WT	3.99375637494098	1.1942520160483	10416.4344897605	1.65279342127947	6.33471932860249	-232
V_V_WT	3.98698742550733	1.19400865401733	10416.4344897605	1.64650150809207	6.3274733429226	-231
V_V_WT	3.97915190712854	1.1937174600704	10416.4344897605	1.63923678568677	6.3190670285703	-230
V_V_WT	3.97034153471954	1.19340929434528	10416.4344897605	1.63103047719092	6.30965259224817	-229
V_V_WT	3.96065346881129	1.19311590711933	10416.4344897605	1.6219175065036	6.29938943111897	-228
V_V_WT	3.95019452152547	1.19287048093924	10416.4344897605	1.61193964159213	6.28844940145881	-227
V_V_WT	3.93907391774533	1.1927000299817	10416.4344897605	1.60115315437336	6.2769946811173	-226
V_V_WT	3.92740088667722	1.19262165270744	10416.4344897605	1.58963375779194	6.2651680155625	-225
V_V_WT	3.91528464908883	1.19264128746921	10416.4344897605	1.57747903230544	6.25309026587222	-224
V_V_WT	3.90283443396826	1.19275336801966	10416.4344897605	1.56480911781413	6.24085975012238	-223
V_V_WT	3.8901594644992	1.19294138119191	10416.4344897605	1.55176560647525	6.22855332252316	-222
V_V_WT	3.87736784095458	1.19318070700463	10416.4344897605	1.53850485844609	6.21623082346307	-221
V_V_WT	3.8645615039205	1.19344615698291	10416.4344897605	1.52517818855357	6.20394481928743	-220
V_V_WT	3.85183247179429	1.19371500536608	10416.4344897605	1.51192216204369	6.19174278154488	-219
V_V_WT	3.83926245405199	1.19396673928682	10416.4344897605	1.49885869754584	6.17966621055815	-218
V_V_WT	3.82692795166108	1.19417984672062	10416.4344897605	1.48610646372055	6.16774943960162	-217
V_V_WT	3.81489329108812	1.19433570261092	10416.4344897605	1.47376629571665	6.15602028645958	-216
V_V_WT	3.80321607365105	1.1944169797069	10416.4344897605	1.46192975958629	6.14450238771581	-215
V_V_WT	3.79193530176501	1.19441310178141	10416.4344897605	1.45065658917781	6.1332140143522	-214
V_V_WT	3.78106678991951	1.1943226167839	10416.4344897605	1.43996544527827	6.12216813456075	-213
V_V_WT	3.77060250167137	1.19415350320848	10416.4344897605	1.4298326520661	6.11137235127664	-212
V_V_WT	3.760510450519	1.19392273474537	10416.4344897605	1.42019295135211	6.10082794968589	-211
V_V_WT	3.75073518323376	1.1936551102603	10416.4344897605	1.4109422793756	6.09052808709192	-210
V_V_WT	3.74120230849079	1.19338001706279	10416.4344897605	1.40194864004987	6.08045597693172	-209
V_V_WT	3.7318336780819	1.19312368567355	10416.4344897605	1.39308246831637	6.07058488784743	-208
V_V_WT	3.72254843095884	1.19290749140345	10416.4344897605	1.38422100341877	6.06087585849892	-207
V_V_WT	3.71325485760512	1.1927510623465	10416.4344897605	1.3752340610125	6.05127565419773	-206
V_V_WT	3.70385686862774	1.19266843532935	10416.4344897605	1.36599803683277	6.0417157004227	-205
V_V_WT	3.69425168943741	1.19267024375347	10416.4344897605	1.35638931278439	6.03211406609042	-204
V_V_WT	3.68433488251903	1.19275865686025	10416.4344897605	1.3462991992232	6.02237056581487	-203
V_V_WT	3.67400201176281	1.19292567761693	10416.4344897605	1.33563893575705	6.01236508776858	-202
V_V_WT	3.66314950244729	1.19315530284321	10416.4344897605	1.32433631696652	6.00196268792805	-201
V_V_WT	3.65167725748794	1.1934294725306	10416.4344897605	1.31232664684684	5.99102786812903	-200
V_V_WT	3.63948604308311	1.19372453587447	10416.4344897605	1.29955705170855	5.97941503445767	-199
V_V_WT	3.62647662829597	1.19401122598591	10416.4344897605	1.28598566932911	5.96696758726282	-198
V_V_WT	3.61255309166279	1.19425857423104	10416.4344897605	1.27157728270553	5.95352890062005	-197
V_V_WT	3.5976365364004	1.19444296452765	10416.4344897605	1.25629928710428	5.93897378569651	-196
V_V_WT	3.58167079348347	1.19455133967359	10416.4344897605	1.24012110811998	5.92322047884696	-195
V_V_WT	3.56462037113731	1.1945799295703	10416.4344897605	1.22301464409404	5.90622609818058	-194
V_V_WT	3.54645880036421	1.19452930446583	10416.4344897605	1.20495230823326	5.88796529249515	-193
V_V_WT	3.52718376737158	1.19440842826225	10416.4344897605	1.1859142157781	5.86845331896505	-192
V_V_WT	3.50682252892666	1.19423464527684	10416.4344897605	1.16589362530812	5.84775143254521	-191
V_V_WT	3.4854321619587	1.19403134898935	10416.4344897605	1.14490175804643	5.82596256587096	-190
V_V_WT	3.46309441923774	1.19382398365524	10416.4344897605	1.12297049114339	5.80321834733208	-189
V_V_WT	3.4399004427818	1.19363396877269	10416.4344897605	1.10014898029332	5.77965190527029	-188
V_V_WT	3.41596338758383	1.19348080117664	10416.4344897605	1.07651216295405	5.75541461221361	-187
V_V_WT	3.3914209452444	1.19338184022868	10416.4344897605	1.05216370304875	5.73067818744005	-186
V_V_WT	3.36643260311639	1.1933511225603	10416.4344897605	1.02723557344099	5.70562963279179	-185
V_V_WT	3.34117391551245	1.19339724927481	10416.4344897605	1.00188646863163	5.68046136239327	-184
V_V_WT	3.31582354588536	1.19351784186752	10416.4344897605	0.976299714398752	5.65534737737197	-183
V_V_WT	3.29056015657393	1.19369840329684	10416.4344897605	0.95068239006255	5.63043792308532	-182
V_V_WT	3.26556286410338	1.19391499823521	10416.4344897605	0.925260529979912	5.60586519822684	-181
V_V_WT	3.24101259361373	1.1941409848043	10416.4344897605	0.900267282481094	5.58175790474637	-180
V_V_WT	3.21708977112834	1.19434687814322	10416.4344897605	0.875940869570617	5.55823867268606	-179
V_V_WT	3.19396936821808	1.19450809986231	10416.4344897605	0.852504441176081	5.53543429526007	-178
V_V_WT	3.1718166562335	1.19460921012156	10416.4344897605	0.830153533695118	5.51347977877188	-177
V_V_WT	3.15078346065043	1.19464526111774	10416.4344897605	0.809049671246628	5.49251725005423	-176
V_V_WT	3.13100807691295	1.19462005738764	10416.4344897605	0.789323691653054	5.47269246217285	-175
V_V_WT	3.11262225460951	1.19454029316091	10416.4344897605	0.771094222529078	5.45415028668995	-174
V_V_WT	3.09574279548327	1.19441762059662	10416.4344897605	0.75445522515175	5.43703036581478	-173
V_V_WT	3.08047847846883	1.19426424044935	10416.4344897605	0.739491562637169	5.42146539430049	-172
V_V_WT	3.0669164754124	1.19409597766071	10416.4344897605	0.72625938691148	5.40757356391332	-171
V_V_WT	3.0551175117832	1.19393179033205	10416.4344897605	0.714782261929982	5.39545276163642	-170
V_V_WT	3.04511573834128	1.1937914369572	10416.4344897605	0.705055608016032	5.38517586866652	-169
V_V_WT	3.03692340064495	1.19369192765745	10416.4344897605	0.697058327628492	5.37678847366141	-168
V_V_WT	3.0305444871823	1.19364211308024	10416.4344897605	0.690777060289299	5.3703119140753	-167
V_V_WT	3.02596385949957	1.19364561872795	10416.4344897605	0.686189560864846	5.36573815813429	-166
V_V_WT	3.02314836577187	1.19370078029826	10416.4344897605	0.683265939881905	5.36303079166184	-165
V_V_WT	3.02206132253583	1.19379600805318	10416.4344897605	0.681992231985941	5.36213041308572	-164
V_V_WT	3.02266402886536	1.19391087569456	10416.4344897605	0.682369775712081	5.36295828201864	-163
V_V_WT	3.02490829396798	1.19402385230875	10416.4344897605	0.684392584987217	5.36542400294874	-162
V_V_WT	3.02873741536909	1.19411678072106	10416.4344897605	0.688039548880816	5.36943528185736	-161
V_V_WT	3.03409005889676	1.19417597424743	10416.4344897605	0.693276161746228	5.37490395604729	-160
V_V_WT	3.04090452883768	1.1941892456279	10416.4344897605	0.700064617236604	5.38174444043875	-159
V_V_WT	3.04912192403245	1.19415209138661	10416.4344897605	0.708354841868756	5.38988900619615	-158
V_V_WT	3.05868952739287	1.19407024401528	10416.4344897605	0.718082881771525	5.39929617301422	-157
V_V_WT	3.06956202590722	1.19395761389286	10416.4344897605	0.729176156923046	5.4099478948914	-156
V_V_WT	3.08169570439159	1.19382806114205	10416.4344897605	0.741563783641227	5.42182762514195	-155
V_V_WT	3.09504978180184	1.19369397443226	10416.4344897605	0.755180696714285	5.4349188668894	-154
V_V_WT	3.10959521216314	1.1935702599179	10416.4344897605	0.769968631246448	5.44922179307983	-153
V_V_WT	3.1253093474342	1.19346976813228	10416.4344897605	0.785879749686984	5.46473894518141	-152
V_V_WT	3.14218336195251	1.19340542699808	10416.4344897605	0.802879885165965	5.48148683873905	-151
V_V_WT	3.16021189852933	1.19338419846138	10416.4344897605	0.820950033745382	5.49947376331327	-150
V_V_WT	3.17939316947851	1.19340647738206	10416.4344897605	0.84008763373796	5.51869870521907	-149
V_V_WT	3.19973969663343	1.19347090202168	10416.4344897605	0.860307876245574	5.53917151702129	-148
V_V_WT	3.22126758126078	1.19356962243928	10416.4344897605	0.881642249924427	5.56089291259714	-147
V_V_WT	3.24399580698924	1.19368894028148	10416.4344897605	0.904136589802527	5.58385502417595	-146
V_V_WT	3.26795489664337	1.19381538849258	10416.4344897605	0.927847816715991	5.60806197657074	-145
V_V_WT	3.29317825623078	1.19393201941232	10416.4344897605	0.952842557336307	5.63351395512524	-144
V_V_WT	3.31970077606162	1.19402001192728	10416.4344897605	0.979192594964933	5.6602089571583	-143
V_V_WT	3.34756419632634	1.19406725900241	10416.4344897605	1.0069634019026	5.68816499075007	-142
V_V_WT	3.37681532844051	1.19406955660125	10416.4344897605	1.03621003028247	5.71742062659855	-141
V_V_WT	3.40750149739225	1.19402604317804	10416.4344897605	1.06698149388756	5.74802150089694	-140
V_V_WT	3.4396673904539	1.19394421027045	10416.4344897605	1.09930779513987	5.78002698576794	-139
V_V_WT	3.47335129370158	1.19384045252289	10416.4344897605	1.13319508346868	5.81350750393448	-138
V_V_WT	3.50858106734107	1.19373773172341	10416.4344897605	1.16862620957223	5.84853592510991	-137
V_V_WT	3.54537322470821	1.19366088885119	10416.4344897605	1.20556899370384	5.88517745571258	-136
V_V_WT	3.58374188468594	1.19362777486947	10416.4344897605	1.24400256343547	5.92348120593642	-135
V_V_WT	3.623701164686	1.19364608395326	10416.4344897605	1.28392595412046	5.96347637525153	-134
V_V_WT	3.66526518229742	1.19371282106701	10416.4344897605	1.32535915419184	6.005171210403	-133
V_V_WT	3.70844313928923	1.19381623142626	10416.4344897605	1.3683344070502	6.04855187152826	-132
V_V_WT	3.7532194019993	1.19394257411388	10416.4344897605	1.41286301386587	6.09357579013273	-131
V_V_WT	3.79954747255418	1.1940788553643	10416.4344897605	1.4589239470375	6.14017099807086	-130
V_V_WT	3.84735451599147	1.19421258056013	10416.4344897605	1.50646886344867	6.18824016853428	-129
V_V_WT	3.89655720918302	1.19432858140003	10416.4344897605	1.55544417275042	6.23767024561562	-128
V_V_WT	3.94705147952004	1.1944133347149	10416.4344897605	1.60577231033853	6.28833064870154	-127
V_V_WT	3.99872347768224	1.19445343916606	10416.4344897605	1.6573656960863	6.34008125927819	-126
V_V_WT	4.05143688728852	1.19444173238959	10416.4344897605	1.71010205321926	6.39277172135779	-125
V_V_WT	4.10503084087006	1.19437978144422	10416.4344897605	1.76381744253305	6.44624423920708	-124
V_V_WT	4.15932342816854	1.19427776239904	10416.4344897605	1.81831000672261	6.50033684961448	-123
V_V_WT	4.21411578944789	1.19415320031579	10416.4344897605	1.87334653357037	6.55488504532542	-122
V_V_WT	4.26919793265339	1.19402730546897	10416.4344897605	1.92867545481643	6.60972041049035	-121
V_V_WT	4.32435740382605	1.19391827880038	10416.4344897605	1.98404863916581	6.6646661684863	-120
V_V_WT	4.37938023167305	1.19384215023954	10416.4344897605	2.03922069358996	6.71953976975613	-119
V_V_WT	4.43405344397504	1.19380840863522	10416.4344897605	2.09396004590651	6.77414684204356	-118
V_V_WT	4.48817183618484	1.193822788392	10416.4344897605	2.14805025103566	6.82829342133403	-117
V_V_WT	4.54154052019205	1.19388633224331	10416.4344897605	2.20129437690952	6.88178666347459	-116
V_V_WT	4.59397061470783	1.19399120178225	10416.4344897605	2.25351890701986	6.9344223223958	-115
V_V_WT	4.64528830482148	1.19412361193006	10416.4344897605	2.30457704785367	6.98599956178928	-114
V_V_WT	4.69532849112171	1.19426252103463	10416.4344897605	2.35434494567262	7.0363120365708	-113
V_V_WT	4.74395117523264	1.19438543608389	10416.4344897605	2.40272669271757	7.0851756577477	-112
V_V_WT	4.791048299605	1.19447223342026	10416.4344897605	2.44965367766694	7.13244292154305	-111
V_V_WT	4.83654534587963	1.19450758910156	10416.4344897605	2.49508142002664	7.17800927173262	-110
V_V_WT	4.88040204313133	1.19448297375034	10416.4344897605	2.53898636808682	7.22181771817584	-109
V_V_WT	4.92261217399025	1.19439798546481	10416.4344897605	2.5813630922822	7.26386125569829	-108
V_V_WT	4.96320250116862	1.19426085016576	10416.4344897605	2.62222223094291	7.30418277139433	-107
V_V_WT	5.00222607978347	1.19408649864722	10416.4344897605	2.66158757196664	7.34286458760029	-106
V_V_WT	5.0397453283536	1.19389087690448	10416.4344897605	2.69949027666373	7.38000038004348	-105
V_V_WT	5.07584279634277	1.1936941714363	10416.4344897605	2.73597332508953	7.41571226759601	-104
V_V_WT	5.1106191499289	1.19351927483912	10416.4344897605	2.77109250954318	7.45014579031461	-103
V_V_WT	5.14417854004677	1.19338381506444	10416.4344897605	2.80491742679434	7.48343965329921	-102
V_V_WT	5.17662511597582	1.19329709508098	10416.4344897605	2.83753399051983	7.5157162414318	-101
V_V_WT	5.2080632272415	1.19326091927383	10416.4344897605	2.86904301330438	7.54708344117863	-100
V_V_WT	5.23859801065724	1.19327418132702	10416.4344897605	2.89955180055282	7.57764422076167	-99
V_V_WT	5.2683333093254	1.19333020196347	10416.4344897605	2.92917728803138	7.60748933061942	-98
V_V_WT	5.2973669952517	1.19342033804255	10416.4344897605	2.95803428995876	7.63669970054464	-97
V_V_WT	5.32579545949452	1.19353016899264	10416.4344897605	2.98624746447891	7.66534345451014	-96
V_V_WT	5.35371149392373	1.19364055016034	10416.4344897605	3.01394713065343	7.69347585719403	-95
V_V_WT	5.38118942828663	1.19373546501434	10416.4344897605	3.04123901370223	7.72113984287103	-94
V_V_WT	5.40827911336377	1.19380514218241	10416.4344897605	3.06819211816909	7.74836610855844	-93
V_V_WT	5.43500837675459	1.19384523941864	10416.4344897605	3.09484278328812	7.77517397022107	-92
V_V_WT	5.46140056623077	1.19385060686463	10416.4344897605	3.12122445154094	7.80157668092061	-91
V_V_WT	5.48747421029742	1.19381541115964	10416.4344897605	3.14736708593825	7.82758133465658	-90
V_V_WT	5.51322395107651	1.19373992569796	10416.4344897605	3.17326479269686	7.85318310945615	-89
V_V_WT	5.53861674676292	1.19363221918247	10416.4344897605	3.19886871380674	7.8783647797191	-88
V_V_WT	5.56359763956812	1.19350586868096	10416.4344897605	3.22409727782309	7.90309800131315	-87
V_V_WT	5.58810734727563	1.19337249335948	10416.4344897605	3.24886842673589	7.92734626781537	-86
V_V_WT	5.61208396893566	1.19324073604954	10416.4344897605	3.27310331798836	7.95106461988296	-85
V_V_WT	5.6354551254789	1.19312034151853	10416.4344897605	3.29671047089847	7.97419978005932	-84
V_V_WT	5.65814479651989	1.19301860260579	10416.4344897605	3.31959956971725	7.99669002332253	-83
V_V_WT	5.6800729058299	1.19294305437176	10416.4344897605	3.34167576805261	8.0184700436072	-82
V_V_WT	5.70115836415784	1.19289649689092	10416.4344897605	3.36285248797055	8.03946424034513	-81
V_V_WT	5.72132181388602	1.19287691639481	10416.4344897605	3.38305431922574	8.05958930854629	-80
V_V_WT	5.74049082914818	1.19288264586005	10416.4344897605	3.40221210363738	8.07876955465898	-79
V_V_WT	5.75859825753444	1.19290967121169	10416.4344897605	3.42026655715223	8.09692995791665	-78
V_V_WT	5.7755911142533	1.19295531512421	10416.4344897605	3.43716994305015	8.11401228545644	-77
V_V_WT	5.79141995713076	1.19301365384702	10416.4344897605	3.45288443084424	8.12995548341727	-76
V_V_WT	5.80604114272141	1.19307593890246	10416.4344897605	3.46738352578285	8.14469875965997	-75
V_V_WT	5.81944060182911	1.19313804655908	10416.4344897605	3.4806612419742	8.15821996168402	-74
V_V_WT	5.83163549823514	1.19320081502222	10416.4344897605	3.49273310015638	8.17053789631389	-73
V_V_WT	5.84264935999474	1.19326289747465	10416.4344897605	3.50362526840468	8.18167345158479	-72
V_V_WT	5.8525057092121	1.19331879006967	10416.4344897605	3.5133720574182	8.19163936100601	-71
V_V_WT	5.86123531980233	1.19336084352391	10416.4344897605	3.52201923517421	8.20045140443045	-70
V_V_WT	5.8688979542687	1.19338498509654	10416.4344897605	3.52963454752901	8.2081613610084	-69
V_V_WT	5.87556061689189	1.1933859953834	10416.4344897605	3.5362952297962	8.21482600398757	-68
V_V_WT	5.88129663236625	1.19335811624368	10416.4344897605	3.54208589373036	8.22050737100215	-67
V_V_WT	5.88621025021266	1.19330257675318	10416.4344897605	3.54710837962804	8.22531212079729	-66
V_V_WT	5.89043966435839	1.19322922844636	10416.4344897605	3.55148157051995	8.22939775819683	-65
V_V_WT	5.89414836035465	1.1931537485233	10416.4344897605	3.55533822163896	8.23295849907035	-64
V_V_WT	5.89750472326238	1.19308936075415	10416.4344897605	3.55882079692081	8.23618864960395	-63
V_V_WT	5.90067713684185	1.19304404022056	10416.4344897605	3.5620820474365	8.2392722262472	-62
V_V_WT	5.90383398629072	1.19302008407616	10416.4344897605	3.56528585552208	8.24238211705937	-61
V_V_WT	5.90714302225174	1.1930160117726	10416.4344897605	3.56860287397894	8.24568317052453	-60
V_V_WT	5.91076751318371	1.19303366708531	10416.4344897605	3.57219275711254	8.24934226925489	-59
V_V_WT	5.91486240050808	1.19307807569765	10416.4344897605	3.57620059504119	8.25352420597497	-58
V_V_WT	5.91958070239343	1.19315022373794	10416.4344897605	3.58077747293292	8.25838393185394	-57
V_V_WT	5.92506971913461	1.19324696683038	10416.4344897605	3.58607685466209	8.26406258360713	-56
V_V_WT	5.93145387768374	1.19336617764102	10416.4344897605	3.59222733716324	8.27068041820424	-55
V_V_WT	5.93885189644647	1.19350156754363	10416.4344897605	3.59935996575536	8.27834382713757	-54
V_V_WT	5.94738248794223	1.19364144553042	10416.4344897605	3.6076163695749	8.28714860630956	-53
V_V_WT	5.95716436464058	1.19376989484281	10416.4344897605	3.61714646099033	8.29718226829083	-52
V_V_WT	5.96830589703429	1.19387028116089	10416.4344897605	3.62809121695114	8.30852057711743	-51
V_V_WT	5.98086327599726	1.19393360090074	10416.4344897605	3.64052447708223	8.32120207491229	-50
V_V_WT	5.99482808825293	1.19396045988729	10416.4344897605	3.65443664057396	8.33521953593191	-49
V_V_WT	6.01012579982398	1.19396000648276	10416.4344897605	3.66973524090482	8.35051635874314	-48
V_V_WT	6.02662644046021	1.19394627204699	10416.4344897605	3.6862628036688	8.36699007725163	-47
V_V_WT	6.0441784170433	1.19393159794073	10416.4344897605	3.70384354431397	8.38451328977263	-46
V_V_WT	6.06258801517015	1.19392773750172	10416.4344897605	3.72226070964152	8.40291532069878	-45
V_V_WT	6.08164185052336	1.19394158726211	10416.4344897605	3.74128739680863	8.4219963042381	-44
V_V_WT	6.1010899682455	1.19397677207469	10416.4344897605	3.7606665455513	8.44151339093971	-43
V_V_WT	6.12066624636227	1.19403062965428	10416.4344897605	3.78013725248468	8.46119524023986	-42
V_V_WT	6.14007067736925	1.19409797088421	10416.4344897605	3.79940968176808	8.48073167297043	-41
V_V_WT	6.15896887936622	1.19417248301496	10416.4344897605	3.81816182570079	8.49977593303164	-40
V_V_WT	6.17700046651532	1.19424713990985	10416.4344897605	3.83604707102018	8.51795386201047	-39
V_V_WT	6.19378797025237	1.19431483474992	10416.4344897605	3.85270187988996	8.53487406061479	-38
V_V_WT	6.20894612634229	1.19436916460823	10416.4344897605	3.86775353903965	8.55013871364494	-37
V_V_WT	6.22209129602967	1.19440526711948	10416.4344897605	3.88082794088218	8.56335465117716	-36
V_V_WT	6.23285085789531	1.19442059274293	10416.4344897605	3.89155746158712	8.57414425420351	-35
V_V_WT	6.24087231375709	1.19441549453645	10416.4344897605	3.8995889109112	8.58215571660298	-34
V_V_WT	6.24583195724885	1.19439353114229	10416.4344897605	3.90459160686708	8.58707230763062	-33
V_V_WT	6.24743552292214	1.19436004262701	10416.4344897605	3.90626081645186	8.58861022939243	-32
V_V_WT	6.24540331227653	1.19431778538983	10416.4344897605	3.9043114380941	8.58649518645897	-31
V_V_WT	6.2394985596077	1.19427111639366	10416.4344897605	3.89849816560671	8.58049895360868	-30
V_V_WT	6.22953998336332	1.19422741716082	10416.4344897605	3.8886252482382	8.57045471848845	-29
V_V_WT	6.21539541232143	1.19419521369878	10416.4344897605	3.87454380215703	8.55624702248582	-28
V_V_WT	6.19695331028632	1.19417910678785	10416.4344897605	3.85613327275591	8.53777334781674	-27
V_V_WT	6.17414490012527	1.19418228656614	10416.4344897605	3.83331862961966	8.51497117063088	-26
V_V_WT	6.14692267309982	1.19420337418054	10416.4344897605	3.80605506682636	8.48779027937328	-25
V_V_WT	6.1152814949392	1.19423957197233	10416.4344897605	3.77434293405278	8.45622005582562	-24
V_V_WT	6.07923654303284	1.19428401633102	10416.4344897605	3.73821086268102	8.42026222338466	-23
V_V_WT	6.03885086316	1.19433096032837	10416.4344897605	3.69773316357168	8.37996856274832	-22
V_V_WT	5.99423328150448	1.19437625398066	10416.4344897605	3.65302679767245	8.33543976533652	-21
V_V_WT	5.94550163338165	1.19441152528432	10416.4344897605	3.60422601103103	8.28677725573226	-20
V_V_WT	5.89277985795685	1.19442493069599	10416.4344897605	3.55147795842885	8.23408175748486	-19
V_V_WT	5.83622123022707	1.19440836402419	10416.4344897605	3.4949518045525	8.17749065590164	-18
V_V_WT	5.77600861594817	1.19435975998722	10416.4344897605	3.43483446350606	8.11718276839028	-17
V_V_WT	5.71234724324073	1.19428311393741	10416.4344897605	3.37132333175343	8.05337115472804	-16
V_V_WT	5.64545734430255	1.19418774474725	10416.4344897605	3.30462037471534	7.98629431388977	-15
V_V_WT	5.57556684853914	1.19408693119025	10416.4344897605	3.23492749285503	7.91620620422325	-14
V_V_WT	5.50290532864017	1.19399485796157	10416.4344897605	3.16244645413964	7.8433642031407	-13
V_V_WT	5.42770036906638	1.19392112558983	10416.4344897605	3.08738602415293	7.76801471397984	-12
V_V_WT	5.35016829234273	1.19387361462575	10416.4344897605	3.00994707802927	7.6903895066562	-11
V_V_WT	5.27051136620905	1.19385789043125	10416.4344897605	2.93032097433199	7.61070175808612	-10
V_V_WT	5.18892442342871	1.19387302560066	10416.4344897605	2.84870436371737	7.52914448314005	-9
V_V_WT	5.10557957285485	1.19391590098337	10416.4344897605	2.76527546917189	7.44588367653781	-8
V_V_WT	5.02061944653082	1.19398356272914	10416.4344897605	2.68018271285177	7.36105618020988	-7
V_V_WT	4.93416062917777	1.19407274953406	10416.4344897605	2.59354907225916	7.27477218609637	-6
V_V_WT	4.84631443563822	1.19417442236519	10416.4344897605	2.50550358047446	7.18712529080199	-5
V_V_WT	4.75719218105995	1.19427263887688	10416.4344897605	2.41618880269991	7.09819555942	-4
V_V_WT	4.6669001305075	1.19434750960546	10416.4344897605	2.3257499911627	7.00805026985229	-3
V_V_WT	4.57552438433054	1.19438259019469	10416.4344897605	2.23430548030402	6.91674328835706	-2
V_V_WT	4.48314189372796	1.19436360940308	10416.4344897605	2.14196019569262	6.82432359176329	-1
V_V_WT	4.3898098040477	1.19428589140233	10416.4344897605	2.04878044819656	6.73083915989884	0
V_V_WT	4.29556737699165	1.19415534515494	10416.4344897605	1.95479391681811	6.63634083716518	1
V_V_WT	4.20044852280719	1.19398266135174	10416.4344897605	1.86001355600069	6.5408834896137	2
V_V_WT	4.10447849777769	1.19378775970635	10416.4344897605	1.76442557556923	6.44453141998614	3
V_V_WT	4.00767630641343	1.19359911656015	10416.4344897605	1.66799316094455	6.34735945188231	4
V_V_WT	3.91005924557944	1.19344828977327	10416.4344897605	1.57067174953444	6.24944674162445	5
V_V_WT	3.81164444788936	1.19335975096859	10416.4344897605	1.47243050487918	6.15085839089955	6
V_V_WT	3.71244904299066	1.19334695779075	10416.4344897605	1.37326017706218	6.05163790891914	7
V_V_WT	3.61249016330629	1.19341124092706	10416.4344897605	1.27317529010411	5.95180503650847	8
V_V_WT	3.5117887091555	1.19354307328912	10416.4344897605	1.17221541924436	5.85136199906665	9
V_V_WT	3.41038066197346	1.19372655334754	10416.4344897605	1.07044771596484	5.75031360798209	10
V_V_WT	3.30831045194166	1.19393793485741	10416.4344897605	0.967963157640511	5.64865774624281	11
V_V_WT	3.20564613182414	1.19415129962116	10416.4344897605	0.864880601672543	5.54641166197573	12
V_V_WT	3.1024850401639	1.19434205820375	10416.4344897605	0.761345586611772	5.44362449371602	13
V_V_WT	2.99895412599479	1.194489197306	10416.4344897605	0.65752625158781	5.34038200040177	14
V_V_WT	2.89520924264307	1.19457731202347	10416.4344897605	0.553608646493516	5.23680983879262	15
V_V_WT	2.79143336603146	1.19459820220839	10416.4344897605	0.449791821113685	5.13307491094923	16
V_V_WT	2.68783035777757	1.1945503658089	10416.4344897605	0.346282581375601	5.02937813417954	17
V_V_WT	2.58461084939063	1.19443494527408	10416.4344897605	0.243289319369232	4.92593237941204	18
V_V_WT	2.48199804083204	1.19426041358658	10416.4344897605	0.141018626385237	4.82297745527885	19
V_V_WT	2.38022504998505	1.19404232518705	10416.4344897605	0.0396731306205758	4.72077696934952	20
V_V_WT	2.27952655845296	1.19379786563259	10416.4344897605	-0.0605461733087549	4.61959929021468	21
V_V_WT	2.18013498114114	1.19354935605906	10416.4344897605	-0.159450624203837	4.51972058648612	22
V_V_WT	2.08227716026939	1.19332264523319	10416.4344897605	-0.256864048384259	4.42141836892303	23
V_V_WT	1.98617505060979	1.19314061507512	10416.4344897605	-0.352609344029081	4.32495944524865	24
V_V_WT	1.89203179375926	1.19302565352214	10416.4344897605	-0.446527254191479	4.23059084170999	25
V_V_WT	1.80002852623636	1.19299753144427	10416.4344897605	-0.538475397049237	4.13853244952196	26
V_V_WT	1.71034177610186	1.1930657150142	10416.4344897605	-0.628295800055251	4.04897935225898	27
V_V_WT	1.62314806817589	1.1932268256979	10416.4344897605	-0.715805315814828	3.96210145216661	28
V_V_WT	1.53862393244132	1.19346461141491	10416.4344897605	-0.800795557151026	3.87804342203367	29
V_V_WT	1.45694589311064	1.19375101330979	10416.4344897605	-0.883034999114285	3.79692678533556	30
V_V_WT	1.3782817677927	1.19404980613353	10416.4344897605	-0.962284815661372	3.71884835124677	31
V_V_WT	1.30275575006437	1.19432569088478	10416.4344897605	-1.03835162040408	3.64386312053281	32
V_V_WT	1.23043949020252	1.19454918769842	10416.4344897605	-1.111105976877	3.57198495728203	33
V_V_WT	1.16136122724563	1.19469777120387	10416.4344897605	-1.180475491996	3.50319794648726	34
V_V_WT	1.0955328464916	1.19475304022925	10416.4344897605	-1.2464122106378	3.437477903621	35
V_V_WT	1.03292860917902	1.19470714600621	10416.4344897605	-1.30892648647284	3.37478370483088	36
V_V_WT	0.973481757827292	1.19456521889527	10416.4344897605	-1.36809513347209	3.31505864912667	37
V_V_WT	0.917090701927048	1.19434483051578	10416.4344897605	-1.42405418588824	3.25823558974234	38
V_V_WT	0.863629554869032	1.19407260150518	10416.4344897605	-1.47698171188458	3.20424082162265	39
V_V_WT	0.812966113103829	1.19377713187744	10416.4344897605	-1.52706597652202	3.15299820272968	40
V_V_WT	0.764961366440072	1.19348964663958	10416.4344897605	-1.57450719699323	3.10442992987337	41
V_V_WT	0.719476192837387	1.1932386346176	10416.4344897605	-1.61950033890036	3.05845272457514	42
V_V_WT	0.676381157398383	1.19305185405893	10416.4344897605	-1.6622292486285	3.01499156342527	43
V_V_WT	0.635561607536036	1.19295389453127	10416.4344897605	-1.70285677903254	2.97397999410461	44
V_V_WT	0.596906190929951	1.19295862380027	10416.4344897605	-1.74152146591273	2.93533384777263	45
V_V_WT	0.560311703945628	1.19306807789216	10416.4344897605	-1.77833050390538	2.89895391179664	46
V_V_WT	0.525707531308719	1.19327628669904	10416.4344897605	-1.81334280572857	2.86475786834601	47
V_V_WT	0.49303120582059	1.19356552875045	10416.4344897605	-1.84658610110069	2.83264851274187	48
V_V_WT	0.462220265367873	1.19390603879833	10416.4344897605	-1.8780645065413	2.80250503727704	49
V_V_WT	0.433212237104597	1.19425812670922	10416.4344897605	-1.90776269462407	2.77418716883326	50
V_V_WT	0.405957809532162	1.19457696980278	10416.4344897605	-1.93564211579921	2.74755773486354	51
V_V_WT	0.38047366001015	1.19482311925819	10416.4344897605	-1.96160876545389	2.72255608547419	52
V_V_WT	0.3568564374812	1.19496817791558	10416.4344897605	-1.98551033076687	2.69922320572927	53
V_V_WT	0.335282186575739	1.19499764800423	10416.4344897605	-2.00714234869708	2.67770672184856	54
V_V_WT	0.316003765818828	1.1949121670861	10416.4344897605	-2.02625321046317	2.65826074210083	55
V_V_WT	0.299346246377416	1.19472703446255	10416.4344897605	-2.04254783446256	2.64124032721739	56
V_V_WT	0.285700359260822	1.19447010403163	10416.4344897605	-2.0556900886672	2.62709080718885	57
V_V_WT	0.275506190496213	1.19417686224901	10416.4344897605	-2.06530944730769	2.61632182830012	58
V_V_WT	0.269219407119315	1.19388229413778	10416.4344897605	-2.07101882070206	2.60945763494069	59
V_V_WT	0.267323536465608	1.19362179674119	10416.4344897605	-2.07240406650712	2.60705113943833	60
V_V_WT	0.270323615688099	1.19342752693639	10416.4344897605	-2.06902318121527	2.60967041259147	61
V_V_WT	0.278728563932314	1.19332021140081	10416.4344897605	-2.06040787394317	2.6178650018078	62
V_V_WT	0.293044153775192	1.1933075912402	10416.4344897605	-2.04606754616554	2.63215585371592	63
V_V_WT	0.313763597336264	1.19338757367497	10416.4344897605	-2.02550488351353	2.65303207818606	64
V_V_WT	0.341369096446428	1.19354618385269	10416.4344897605	-1.99821029076579	2.68094848365865	65
V_V_WT	0.376311398632692	1.1937613336854	10416.4344897605	-1.9636897235074	2.71631252077279	66
V_V_WT	0.41902126434588	1.19400249470751	10416.4344897605	-1.92145257964106	2.75949510833282	67
V_V_WT	0.469867017582426	1.19423750401481	10416.4344897605	-1.87106748971071	2.81080152487556	68
V_V_WT	0.529133527731652	1.19443728989288	10416.4344897605	-1.81219259819219	2.87045965365549	69
V_V_WT	0.597012850732644	1.19457893454287	10416.4344897605	-1.74459092586606	2.93861662733135	70
V_V_WT	0.673596634061643	1.19464797616481	10416.4344897605	-1.66814247735505	3.01533574547834	71
V_V_WT	0.758870477432308	1.19463973817735	10416.4344897605	-1.5828524859493	3.10059344081391	72
V_V_WT	0.852710362782626	1.19455957920016	10416.4344897605	-1.4888554736329	3.19427619919815	73
V_V_WT	0.954899645097238	1.19442059417585	10416.4344897605	-1.38639375401976	3.29619304421424	74
V_V_WT	1.06518510487808	1.19423764962828	10416.4344897605	-1.27574968784538	3.40611989760155	75
V_V_WT	1.18322424643114	1.19403033175471	10416.4344897605	-1.15730416350617	3.52375265636846	76
V_V_WT	1.30858764683713	1.1938212402482	10416.4344897605	-1.03153090365336	3.64870619732762	77
V_V_WT	1.44082865180113	1.19362827764323	10416.4344897605	-0.898911654982332	3.78056895858459	78
V_V_WT	1.57948743806558	1.19346329328007	10416.4344897605	-0.75992946772973	3.91890434386089	79
V_V_WT	1.72405148674749	1.19333581508319	10416.4344897605	-0.615115537337518	4.0632185108325	80
V_V_WT	1.87398574012874	1.19324997957	10416.4344897605	-0.465013029891133	4.21298451014862	81
V_V_WT	2.02871044716238	1.19320906604591	10416.4344897605	-0.310208124504976	4.36762901882973	82
V_V_WT	2.18760753909248	1.19321588297231	10416.4344897605	-0.151324395057781	4.52653947324273	83
V_V_WT	2.35005170749917	1.19326684671954	10416.4344897605	0.0110198746318595	4.68908354036649	84
V_V_WT	2.51541717195039	1.19335221216959	10416.4344897605	0.176218006431843	4.85461633746895	85
V_V_WT	2.68307626588651	1.19346170539112	10416.4344897605	0.343662472658022	5.022490059115	86
V_V_WT	2.85240084354636	1.19358075504231	10416.4344897605	0.512753690173328	5.19204799691939	87
V_V_WT	3.02276873622309	1.19369163865196	10416.4344897605	0.68290422971281	5.36263324273337	88
V_V_WT	3.19358951552845	1.19378182349448	10416.4344897605	0.853548229433564	5.53363080162333	89
V_V_WT	3.36431015470707	1.19384522376521	10416.4344897605	1.02414459192432	5.70447571748982	90
V_V_WT	3.53439651464685	1.19387741314481	10416.4344897605	1.19416785450765	5.87462517478606	91
V_V_WT	3.70335856982372	1.19387903406554	10416.4344897605	1.36312673236908	6.04359040727837	92
V_V_WT	3.87073056799638	1.1938520121927	10416.4344897605	1.53055169859404	6.21090943739872	93
V_V_WT	4.03609974594836	1.19380236766529	10416.4344897605	1.69601818933926	6.37618130255745	94
V_V_WT	4.19906658514674	1.19373447803471	10416.4344897605	1.85911810523166	6.53901506506182	95
V_V_WT	4.35924612739623	1.19365068894736	10416.4344897605	2.01946189015923	6.69903036463323	96
V_V_WT	4.51632610435397	1.19355761065773	10416.4344897605	2.17672431841276	6.85592789029519	97
V_V_WT	4.67006658729842	1.19346546919736	10416.4344897605	2.33064541628799	7.00948775830886	98
V_V_WT	4.82024209740627	1.19338095742126	10416.4344897605	2.48098658568244	7.1594976091301	99
V_V_WT	4.96663971667216	1.19330688583892	10416.4344897605	2.6275293994532	7.30575003389112	100
V_V_WT	5.10910825966087	1.19324841109986	10416.4344897605	2.77011256414323	7.44810395517851	101
V_V_WT	5.24755503220985	1.1932128193013	10416.4344897605	2.90862910344224	7.58648096097746	102
V_V_WT	5.38190764943182	1.19320442543437	10416.4344897605	3.04299817425295	7.72081712461069	103
V_V_WT	5.5121289541299	1.19322732044605	10416.4344897605	3.17317460033792	7.85108330792188	104
V_V_WT	5.63819061073539	1.19328035787686	10416.4344897605	3.29913229340891	7.97724892806187	105
V_V_WT	5.76006831800205	1.19335725569086	10416.4344897605	3.4208592662147	8.09927736978941	106
V_V_WT	5.87775392590349	1.19345191289701	10416.4344897605	3.53835932784122	8.21714852396576	107
V_V_WT	5.99124332111166	1.19355411510763	10416.4344897605	3.65164838711892	8.3308382551044	108
V_V_WT	6.10053166456848	1.19365041290028	10416.4344897605	3.7607479684367	8.44031536070027	109
V_V_WT	6.20560904808212	1.19373173713427	10416.4344897605	3.86566594085748	8.54555215530676	110
V_V_WT	6.30645628647537	1.19379391736633	10416.4344897605	3.96639129407262	8.64652127887812	111
V_V_WT	6.40305205302374	1.19383131004224	10416.4344897605	4.06291376380601	8.74319034224147	112
V_V_WT	6.49536966142893	1.1938372060237	10416.4344897605	4.15521981495697	8.8355195079009	113
V_V_WT	6.58335502412674	1.19381051680269	10416.4344897605	4.24325749364571	8.92345255460777	114
V_V_WT	6.66691833096745	1.19375699348992	10416.4344897605	4.32692571644275	9.00691094549214	115
V_V_WT	6.7459317369133	1.19368806966143	10416.4344897605	4.40607422630882	9.08578924751777	116
V_V_WT	6.82023497627921	1.19361773860271	10416.4344897605	4.48051532803608	9.15995462452235	117
V_V_WT	6.8896553028543	1.19355672389837	10416.4344897605	4.55005525513146	9.22925535057713	118
V_V_WT	6.95399607356401	1.19351408478355	10416.4344897605	4.61447960668242	9.2935125404456	119
V_V_WT	7.01305021081305	1.1934937385022	10416.4344897605	4.67357362654439	9.3525267950817	120
V_V_WT	7.0665928050646	1.19349700164473	10416.4344897605	4.72710982441086	9.40607578571835	121
V_V_WT	7.11439449469871	1.19351858968609	10416.4344897605	4.77486919734431	9.45391979205311	122
V_V_WT	7.15622524952968	1.19354740431008	10416.4344897605	4.81664346998695	9.49580702907241	123
V_V_WT	7.19185330946979	1.19357414733374	10416.4344897605	4.85221910847261	9.53148751046697	124
V_V_WT	7.22105248596613	1.19359476197014	10416.4344897605	4.88137787632869	9.56072709560357	125
V_V_WT	7.24360786484899	1.19360998058302	10416.4344897605	4.90390342381207	9.5833123058859	126
V_V_WT	7.25931325729898	1.19362060548705	10416.4344897605	4.91958798941279	9.59903852518516	127
V_V_WT	7.26798700798	1.19363082756509	10416.4344897605	4.92824170286075	9.60773231309926	128
V_V_WT	7.2694535931471	1.1936425669263	10416.4344897605	4.9296852766288	9.60922190966541	129
V_V_WT	7.26353748818715	1.19365338008825	10416.4344897605	4.92374797579797	9.60332700057634	130
V_V_WT	7.25006316947615	1.19365676284803	10416.4344897605	4.91026702622915	9.58985931272315	131
V_V_WT	7.228869508604	1.19364489264581	10416.4344897605	4.88909663322951	9.56864238397849	132
V_V_WT	7.19986862919704	1.19361670216209	10416.4344897605	4.86015101257625	9.53958624581783	133
V_V_WT	7.16306642863821	1.19357949473196	10416.4344897605	4.82342174571515	9.50271111156127	134
V_V_WT	7.11855138411068	1.19354585245233	10416.4344897605	4.77897264650672	9.45813012171464	135
V_V_WT	7.06644686803276	1.19352686911964	10416.4344897605	4.72690534140099	9.40598839466453	136
V_V_WT	7.00694891316181	1.19353366290555	10416.4344897605	4.66739406940693	9.34650375691669	137
V_V_WT	6.94027172346159	1.19357124537493	10416.4344897605	4.60064321086014	9.27990023606303	138
V_V_WT	6.8666479294489	1.19363788440837	10416.4344897605	4.52688879156363	9.20640706733416	139
V_V_WT	6.78638388626187	1.19372935657928	10416.4344897605	4.4464454453815	9.12632232714224	140
V_V_WT	6.69982167263047	1.19383623836763	10416.4344897605	4.35967372294997	9.03996962231098	141
V_V_WT	6.60737254925338	1.19394742214253	10416.4344897605	4.26700665805416	8.9477384404526	142
V_V_WT	6.50948021634982	1.19404826763538	10416.4344897605	4.16891664864712	8.85004378405251	143
V_V_WT	6.40664895464899	1.19412491604273	10416.4344897605	4.06593514137029	8.7473627679277	144
V_V_WT	6.2994102787753	1.1941629516758	10416.4344897605	3.9586219083623	8.64019864918829	145
V_V_WT	6.18835432477226	1.1941537083253	10416.4344897605	3.84758407309867	8.52912457644585	146
V_V_WT	6.07413267018182	1.19409715240949	10416.4344897605	3.73347327894804	8.4147920614156	147
V_V_WT	5.95744648557098	1.19400225047438	10416.4344897605	3.6169731203278	8.29791985081416	148
V_V_WT	5.83903388764971	1.19388617493499	10416.4344897605	3.49878805272166	8.17927972257777	149
V_V_WT	5.71965502725843	1.19377087507347	10416.4344897605	3.37963520216812	8.05967485234874	150
V_V_WT	5.60007402056926	1.19367464772604	10416.4344897605	3.26024281953187	7.93990522160666	151
V_V_WT	5.4810520916786	1.19361051586656	10416.4344897605	3.14134660138331	7.82075758197389	152
V_V_WT	5.36333890388459	1.19358955680316	10416.4344897605	3.02367449737252	7.70300331039665	153
V_V_WT	5.24768123366218	1.19361540860608	10416.4344897605	2.90796615265923	7.58739631466513	154
V_V_WT	5.13481652910675	1.19368406981931	10416.4344897605	2.79496685895982	7.47466619925369	155
V_V_WT	5.02544493486685	1.19378866441911	10416.4344897605	2.68539023924791	7.36549963048579	156
V_V_WT	4.9202443437495	1.19391717090066	10416.4344897605	2.57993775078514	7.26055093671387	157
V_V_WT	4.81982650585405	1.19405780838811	10416.4344897605	2.47924423644653	7.16040877526157	158
V_V_WT	4.72471680627832	1.19420135626927	10416.4344897605	2.38385315549791	7.06558045705874	159
V_V_WT	4.6353633755374	1.19434011377123	10416.4344897605	2.29422773344587	6.97649901762892	160
V_V_WT	4.55219863459331	1.1944622808593	10416.4344897605	2.21082352158318	6.89357374760345	161
V_V_WT	4.47563698434139	1.19455289023858	10416.4344897605	2.13408425957318	6.8171897091096	162
V_V_WT	4.40600246100677	1.19460129764597	10416.4344897605	2.06435484843778	6.74765007357575	163
V_V_WT	4.34350978012136	1.19460377886277	10416.4344897605	2.00185730389167	6.68516225635104	164
V_V_WT	4.2882824315769	1.19456228713699	10416.4344897605	1.94671128708592	6.62985357606787	165
V_V_WT	4.24040826545729	1.19447976696221	10416.4344897605	1.89899887633243	6.58181765458215	166
V_V_WT	4.19988890565778	1.19436453080665	10416.4344897605	1.85870540149478	6.54107240982078	167
V_V_WT	4.16662647893779	1.19423089622757	10416.4344897605	1.82570492417469	6.50754803370089	168
V_V_WT	4.14044403448207	1.19409611796352	10416.4344897605	1.79978667096074	6.4811013980034	169
V_V_WT	4.12113596602395	1.1939744702559	10416.4344897605	1.78071705533596	6.46155487671195	170
V_V_WT	4.1084329722995	1.19387999207751	10416.4344897605	1.76819925695768	6.44866668764132	171
V_V_WT	4.10200661718011	1.19382493681669	10416.4344897605	1.76188082070656	6.44213241365366	172
V_V_WT	4.10150874671627	1.19381464621431	10416.4344897605	1.76140312179665	6.4416143716359	173
V_V_WT	4.10655206186162	1.19385075243573	10416.4344897605	1.7663756618245	6.44672846189874	174
V_V_WT	4.11671077220984	1.19393208266952	10416.4344897605	1.77637494931912	6.45704659510055	175
V_V_WT	4.13153128237469	1.19405450697888	10416.4344897605	1.79095548436231	6.47210708038706	176
V_V_WT	4.15054393903486	1.19420979199674	10416.4344897605	1.80966375261101	6.4914241254587	177
V_V_WT	4.17327679729886	1.19438231482202	10416.4344897605	1.83205843305558	6.51449516154214	178
V_V_WT	4.199260154618	1.19455282262046	10416.4344897605	1.85770756239428	6.54081274684172	179
V_V_WT	4.22802849657659	1.19469756175937	10416.4344897605	1.88619218788634	6.56986480526684	180
V_V_WT	4.25913578724051	1.19479485551288	10416.4344897605	1.91710876413694	6.60116281034407	181
V_V_WT	4.29216566927344	1.19482923222496	10416.4344897605	1.95007126122234	6.63426007732455	182
V_V_WT	4.32673860471638	1.19479355895722	10416.4344897605	1.98471412311054	6.66876308632222	183
V_V_WT	4.36250999790572	1.194688651156	10416.4344897605	2.02069115570672	6.70432884010472	184
V_V_WT	4.39915117618086	1.19451884315172	10416.4344897605	2.05766519023156	6.74063716213017	185
V_V_WT	4.43637760349511	1.19429670861091	10416.4344897605	2.09532704384091	6.77742816314931	186
V_V_WT	4.47395992022622	1.19404394789721	10416.4344897605	2.13340482003866	6.81451502041378	187
V_V_WT	4.51172585113529	1.19378953210735	10416.4344897605	2.17166945468103	6.85178224758956	188
V_V_WT	4.54955139662386	1.19356535420277	10416.4344897605	2.20993443184949	6.88916836139822	189
V_V_WT	4.5873222507824	1.19339719496751	10416.4344897605	2.24803491035431	6.9266095912105	190
V_V_WT	4.62493326555952	1.19330245083402	10416.4344897605	2.28583164180061	6.96403488931843	191
V_V_WT	4.66231594995073	1.19329289755843	10416.4344897605	2.32323305244384	7.00139884745762	192
V_V_WT	4.69941097562905	1.19336936897726	10416.4344897605	2.36017817947757	7.03864377178053	193
V_V_WT	4.73615901634092	1.193520163273	10416.4344897605	2.39663063445445	7.07568739822739	194
V_V_WT	4.77250751802018	1.19372339511481	10416.4344897605	2.4325807627533	7.11243427328707	195
V_V_WT	4.80843699379001	1.19395456803983	10416.4344897605	2.46805709526183	7.14881689231818	196
V_V_WT	4.84395862155808	1.1941888255411	10416.4344897605	2.50311953340768	7.18479770970847	197
V_V_WT	4.87909380662465	1.1943986841468	10416.4344897605	2.53784335536592	7.22034425788337	198
V_V_WT	4.9138842927787	1.19456076600706	10416.4344897605	2.57231612999407	7.25545245556332	199
V_V_WT	4.94838948613687	1.19465787779483	10416.4344897605	2.60663096562667	7.29014800664708	200
V_V_WT	4.98267372795399	1.19467585665211	10416.4344897605	2.64087996543601	7.32446749047197	201
V_V_WT	5.01680840804448	1.19460953870481	10416.4344897605	2.67514464141991	7.35847217466905	202
V_V_WT	5.05086935079435	1.19446497660896	10416.4344897605	2.70948895359796	7.39224974799075	203
V_V_WT	5.0849319915875	1.19425891670003	10416.4344897605	2.74395551132537	7.42590847184963	204
V_V_WT	5.11906838941898	1.19401561888534	10416.4344897605	2.77856881952688	7.45956795931107	205
V_V_WT	5.15334765284575	1.19376009711685	10416.4344897605	2.81334895461712	7.49334635107438	206
V_V_WT	5.18782769369817	1.19352048727825	10416.4344897605	2.84829867669927	7.52735671069708	207
V_V_WT	5.22255361996832	1.19332557630331	10416.4344897605	2.88340666585519	7.56170057408145	208
V_V_WT	5.25756785988662	1.19319654739738	10416.4344897605	2.91867382717088	7.59646189260235	209
V_V_WT	5.29290905129161	1.19314534787511	10416.4344897605	2.95411537945723	7.63170272312599	210
V_V_WT	5.32860063593614	1.19317812175188	10416.4344897605	2.98974272101878	7.66745855085351	211
V_V_WT	5.36466225450054	1.19329053242591	10416.4344897605	3.02558399310692	7.70374051589417	212
V_V_WT	5.40111354731404	1.19346665769763	10416.4344897605	3.06169004661519	7.7405370480129	213
V_V_WT	5.43797004091877	1.19368185810701	10416.4344897605	3.09812470615205	7.77781537568549	214
V_V_WT	5.47523078367847	1.19390957856242	10416.4344897605	3.13493907315291	7.81552249420403	215
V_V_WT	5.51288692464276	1.19412084030774	10416.4344897605	3.17218110058617	7.85359274869935	216
V_V_WT	5.55091096886454	1.19429163806526	10416.4344897605	3.2098703484521	7.89195158927697	217
V_V_WT	5.58925447617804	1.19440673844339	10416.4344897605	3.24798823695356	7.93052071540252	218
V_V_WT	5.62785290456986	1.19445915103227	10416.4344897605	3.28648392662086	7.96922188251887	219
V_V_WT	5.66663630080027	1.19444555496784	10416.4344897605	3.32529397374466	8.00797862785589	220
V_V_WT	5.70552394290856	1.19437093928411	10416.4344897605	3.36432787690088	8.04672000891624	221
V_V_WT	5.74442473103956	1.19424917583938	10416.4344897605	3.40346734473214	8.08538211734699	222
V_V_WT	5.78324056339313	1.19410099194657	10416.4344897605	3.44257364593042	8.12390748085583	223
V_V_WT	5.82186984510375	1.19394983775009	10416.4344897605	3.48149921885052	8.16224047135698	224
V_V_WT	5.86021040797265	1.19381368738481	10416.4344897605	3.5201066625427	8.2003141534026	225
V_V_WT	5.89816007807237	1.1937021478467	10416.4344897605	3.55827497152523	8.2380451846195	226
V_V_WT	5.93561858365264	1.19361742402458	10416.4344897605	3.59589955204295	8.27533761526233	227
V_V_WT	5.97249573547044	1.19356019264988	10416.4344897605	3.63288888832949	8.31210258261138	228
V_V_WT	6.00871625891906	1.1935317160453	10416.4344897605	3.66916523138359	8.34826728645453	229
V_V_WT	6.04422315237969	1.19353452536306	10416.4344897605	3.70466661804271	8.38377968671668	230
V_V_WT	6.07897675952544	1.19357135769963	10416.4344897605	3.73934802674605	8.41860549230483	231
V_V_WT	6.11294546438908	1.19364076873021	10416.4344897605	3.77318067267994	8.45271025609822	232
V_V_WT	6.14611550416573	1.19374039485596	10416.4344897605	3.80615542614644	8.48607558218502	233
V_V_WT	6.17847757386894	1.19386236458496	10416.4344897605	3.83827841179266	8.51867673594522	234
V_V_WT	6.21002237544267	1.19399205481407	10416.4344897605	3.86956899564877	8.55047575523658	235
V_V_WT	6.24074060841825	1.1941092261462	10416.4344897605	3.90005755034534	8.58142366649116	236
V_V_WT	6.27062846234322	1.19419176275645	10416.4344897605	3.92978361668752	8.61147330799893	237
V_V_WT	6.2997095533193	1.1942250779545	10416.4344897605	3.9587994034871	8.64061970315151	238
V_V_WT	6.32804008829553	1.19420534983497	10416.4344897605	3.98716860936055	8.66891156723051	239
V_V_WT	6.3557080483387	1.19413937755995	10416.4344897605	4.01496588771318	8.69645020896422	240
V_V_WT	6.38282703182742	1.19404134368096	10416.4344897605	4.04227703640309	8.72337702725175	241
V_V_WT	6.40952004473792	1.19392590980876	10416.4344897605	4.06919632183797	8.74984376763787	242
V_V_WT	6.4359312586585	1.19381052352326	10416.4344897605	4.09583371500386	8.77602880231314	243
V_V_WT	6.46222449767382	1.19371273833998	10416.4344897605	4.1223186317291	8.80213036361855	244
V_V_WT	6.4885700017654	1.19364384191919	10416.4344897605	4.14879918601656	8.82834081751425	245
V_V_WT	6.51514837098087	1.19360983372473	10416.4344897605	4.17544421781437	8.85485252414738	246
V_V_WT	6.54214388725749	1.19360831006051	10416.4344897605	4.20244272076503	8.88184505374995	247
V_V_WT	6.56974547494272	1.19363215787371	10416.4344897605	4.22999756216347	8.90949338772196	248
V_V_WT	6.59814366455393	1.19367180514271	10416.4344897605	4.25831803552494	8.93796929358292	249
V_V_WT	6.62752547491232	1.19371690539988	10416.4344897605	4.28761144073113	8.96743950909352	250
V_V_WT	6.65806918180255	1.19375838429551	10416.4344897605	4.3180738410322	8.9980645225729	251
V_V_WT	6.68993901337481	1.19379055898135	10416.4344897605	4.34988060405058	9.02999742269903	252
V_V_WT	6.723283972528	1.19381141558285	10416.4344897605	4.38318468026552	9.06338326479048	253
V_V_WT	6.75824983770365	1.19381721192039	10416.4344897605	4.41813918350812	9.09836049189918	254
V_V_WT	6.79497667299242	1.19380273097107	10416.4344897605	4.45489440423433	9.13505894175051	255
V_V_WT	6.83358166944824	1.19376733392067	10416.4344897605	4.49356878569645	9.17359455320003	256
V_V_WT	6.87417630190741	1.19371015924896	10416.4344897605	4.53427549147562	9.21407711233921	257
V_V_WT	6.91686429711055	1.19363046827434	10416.4344897605	4.57711969627006	9.25660889795104	258
V_V_WT	6.96171838985364	1.19353409647116	10416.4344897605	4.62216269622701	9.30127408348026	259
V_V_WT	7.00879485764264	1.19342943975523	10416.4344897605	4.66944431124755	9.34814540403772	260
V_V_WT	7.05811515283153	1.19333086647803	10416.4344897605	4.71895782896155	9.3972724767015	261
V_V_WT	7.10969201593164	1.19325137365183	10416.4344897605	4.77069051324404	9.44869351861924	262
V_V_WT	7.16352877386867	1.19320140213433	10416.4344897605	4.82462522493761	9.50243232279973	263
V_V_WT	7.21959108964215	1.19319334177969	10416.4344897605	4.88070334055178	9.55847883873252	264
V_V_WT	7.27783520618708	1.19323427607929	10416.4344897605	4.9388672180202	9.61680319435396	265
V_V_WT	7.33821737258367	1.19332335630218	10416.4344897605	4.99907477009845	9.67735997506889	266
V_V_WT	7.40069383152974	1.19345191036847	10416.4344897605	5.06129923842388	9.74008842463559	267
V_V_WT	7.46522083014173	1.19360434719705	10416.4344897605	5.12552743162154	9.80491422866193	268
V_V_WT	7.53174660865066	1.19376128230119	10416.4344897605	5.19174558723346	9.87174763006785	269
V_V_WT	7.60017996209395	1.19390700657168	10416.4344897605	5.25989329316345	9.94046663102446	270
V_V_WT	7.67038530859054	1.19403142899064	10416.4344897605	5.3298547478604	10.0109158693207	271
V_V_WT	7.74218680906408	1.19412986781193	10416.4344897605	5.40146328936822	10.0829103287599	272
V_V_WT	7.81537811355497	1.19420105406632	10416.4344897605	5.47451505515028	10.1562411719597	273
V_V_WT	7.88974274160834	1.19424270438831	10416.4344897605	5.54879804058595	10.2306874426307	274
V_V_WT	7.96504426353107	1.19425552960977	10416.4344897605	5.62407442261533	10.3060141044468	275
V_V_WT	8.04102694239989	1.19424420871817	10416.4344897605	5.7000792926025	10.3819745921973	276
V_V_WT	8.11742288617056	1.19421540848769	10416.4344897605	5.77653169034747	10.4583140819936	277
V_V_WT	8.19396173484258	1.19417336315632	10416.4344897605	5.85315295593131	10.5347705137538	278
V_V_WT	8.27037292953565	1.19412378879686	10416.4344897605	5.92966132587499	10.6110845331963	279
V_V_WT	8.34639029926526	1.19407492623134	10416.4344897605	6.00577447560261	10.6870061229279	280
V_V_WT	8.42175509249815	1.19403554361098	10416.4344897605	6.08121646632316	10.7622937186731	281
V_V_WT	8.49621356821575	1.19401028751778	10416.4344897605	6.15572444882637	10.8367026876051	282
V_V_WT	8.56952536467527	1.1940021838723	10416.4344897605	6.22905212998495	10.9099985993656	283
V_V_WT	8.64145813536327	1.1940099553531	10416.4344897605	6.30096966708036	10.9819466036462	284
V_V_WT	8.71180338761681	1.19403251485658	10416.4344897605	6.37127069838122	11.0523360768524	285
V_V_WT	8.78038354590441	1.19407050446794	10416.4344897605	6.4397763897459	11.1209907020629	286
V_V_WT	8.84705423226256	1.19412604217178	10416.4344897605	6.50633821155496	11.1877702529702	287
V_V_WT	8.9117058009682	1.19420208415009	10416.4344897605	6.57084072340179	11.2525708785346	288
V_V_WT	8.97425816887116	1.19430018476565	10416.4344897605	6.63320079528711	11.3153155424552	289
V_V_WT	9.03463719527912	1.19441445482964	10416.4344897605	6.69335583045794	11.3759185601003	290
V_V_WT	9.0927743375024	1.19453185529498	10416.4344897605	6.75126284525717	11.4342858297476	291
V_V_WT	9.14862873221725	1.19463877481007	10416.4344897605	6.80690765722025	11.4903498072143	292
V_V_WT	9.20219103199863	1.19472373725806	10416.4344897605	6.8603034143117	11.5440786496855	293
V_V_WT	9.2534808483697	1.19477851965942	10416.4344897605	6.91148584667138	11.595475850068	294
V_V_WT	9.30253993934492	1.19479751645999	10416.4344897605	6.96050770027477	11.6445721784151	295
V_V_WT	9.34941749336303	1.19477414845801	10416.4344897605	7.00743106005766	11.6914039266684	296
V_V_WT	9.39417756199938	1.19470593248297	10416.4344897605	7.05232484508576	11.736030278913	297
V_V_WT	9.43689877086172	1.19459652563339	10416.4344897605	7.09526051235245	11.778537029371	298
V_V_WT	9.47767017770653	1.19445569269637	10416.4344897605	7.13630797875904	11.819032376654	299
V_V_WT	9.51658711154947	1.19429855129701	10416.4344897605	7.17553293987717	11.8576412832218	300
V_V_WT	9.55374708792922	1.19414415095759	10416.4344897605	7.21299557052902	11.8944986053294	301
V_V_WT	9.58924681539375	1.19401220975787	10416.4344897605	7.2487539280452	11.9297397027423	302
V_V_WT	9.62318125660938	1.19391720068936	10416.4344897605	7.28287460525345	11.9634879079653	303
V_V_WT	9.65563763894588	1.19387095471674	10416.4344897605	7.31542163856413	11.9958536393276	304
V_V_WT	9.68669400481351	1.1938815402439	10416.4344897605	7.34645725476871	12.0269307548583	305
V_V_WT	9.71642646074481	1.19394715225398	10416.4344897605	7.3760610985789	12.0567918229107	306
V_V_WT	9.74490823318203	1.19405614256031	10416.4344897605	7.40432922911643	12.0854872372476	307
V_V_WT	9.77219800478926	1.19419357784987	10416.4344897605	7.43134960120239	12.1130464083761	308
V_V_WT	9.79833952000958	1.19434291169037	10416.4344897605	7.45719839346004	12.1394806465591	309
V_V_WT	9.82337053597746	1.19448337408317	10416.4344897605	7.48195407620384	12.1647869957511	310
V_V_WT	9.84731409363005	1.19459632987544	10416.4344897605	7.5056762188439	12.1889519684162	311
V_V_WT	9.87017900618379	1.19466728018271	10416.4344897605	7.52840205519041	12.2119559571772	312
V_V_WT	9.89196906103324	1.19468273811889	10416.4344897605	7.55016180952082	12.2337763125457	313
V_V_WT	9.91267738601316	1.1946362913234	10416.4344897605	7.57096117912625	12.2543935929001	314
V_V_WT	9.93228638574261	1.19453104650261	10416.4344897605	7.59077647888553	12.2737962925997	315
V_V_WT	9.95077061343161	1.19437934906765	10416.4344897605	7.60955806263558	12.2919831642276	316
V_V_WT	9.96809997145523	1.19420130570568	10416.4344897605	7.62723641978914	12.3089635231213	317
V_V_WT	9.98424273916207	1.19402084822214	10416.4344897605	7.6437329187671	12.324752559557	318
V_V_WT	9.9991669852996	1.19385723504344	10416.4344897605	7.65897787810832	12.3393560924909	319
V_V_WT	10.0128407826931	1.19372187946641	10416.4344897605	7.67291699838766	12.3527645669984	320
V_V_WT	10.0252343508871	1.19361900277297	10416.4344897605	7.68551222462788	12.3649564771464	321
V_V_WT	10.0363291976675	1.193550824842	10416.4344897605	7.69674071322634	12.3759176821087	322
V_V_WT	10.046122860217	1.19351876250376	10416.4344897605	7.70659722410684	12.3856484963272	323
V_V_WT	10.0546281663194	1.19352203054411	10416.4344897605	7.71509612422345	12.3941602084153	324
V_V_WT	10.0618649925974	1.19355396202472	10416.4344897605	7.72227035867652	12.4014596265183	325
V_V_WT	10.0678729113214	1.1936064292505	10416.4344897605	7.7281754315772	12.4075703910656	326
V_V_WT	10.072716213345	1.19367224896124	10416.4344897605	7.73288971434657	12.4125427123434	327
V_V_WT	10.0764848124248	1.19374631398263	10416.4344897605	7.7365131317822	12.4164564930674	328
V_V_WT	10.0792945802905	1.1938265396845	10416.4344897605	7.73916564188866	12.4194235186923	329
V_V_WT	10.0812829404229	1.19391300552175	10416.4344897605	7.74098451239995	12.4215813684459	330
V_V_WT	10.0825916231928	1.19400196548434	10416.4344897605	7.7421188165848	12.4230644298009	331
V_V_WT	10.0833623527135	1.19408400702226	10416.4344897605	7.74272872895931	12.4239959764676	332
V_V_WT	10.0837368564922	1.19414439482679	10416.4344897605	7.74298486106157	12.4244888519228	333
V_V_WT	10.0838597243923	1.19416607912991	10416.4344897605	7.7430652235695	12.424654225215	334
V_V_WT	10.0838869780125	1.19413714548629	10416.4344897605	7.74314919267938	12.4246247633456	335
V_V_WT	10.0839793355112	1.19404913360244	10416.4344897605	7.74341407034701	12.4245446006754	336
V_V_WT	10.0843061011717	1.19390423378317	10416.4344897605	7.74402486743838	12.4245873349051	337
V_V_WT	10.0850440783509	1.19371760060999	10416.4344897605	7.74512868142459	12.4249594752772	338
V_V_WT	10.0863739220634	1.19351403850342	10416.4344897605	7.7468575458997	12.425890298227	339
V_V_WT	10.0884769321877	1.19331801776464	10416.4344897605	7.74934479425975	12.4276090701157	340
V_V_WT	10.0915344118416	1.19314979610841	10416.4344897605	7.75273202061693	12.4303368030662	341
V_V_WT	10.0957258045048	1.1930257574512	10416.4344897605	7.75716655283323	12.4342850561765	342
V_V_WT	10.1012231274772	1.19296193816528	10416.4344897605	7.76278897384358	12.4396572811108	343
V_V_WT	10.1081965388679	1.19296749608707	10416.4344897605	7.7697514906418	12.446641587094	344
V_V_WT	10.116812681911	1.19304387175371	10416.4344897605	7.77821792273295	12.455407441089	345
V_V_WT	10.1272241411096	1.19318857047221	10416.4344897605	7.7883457446968	12.4661025375224	346
V_V_WT	10.1395756143294	1.19339186889378	10416.4344897605	7.80029871402716	12.4788525146317	347
V_V_WT	10.1539943300011	1.19363948741371	10416.4344897605	7.81423204991802	12.4937566100843	348
V_V_WT	10.1706031453291	1.19390920235886	10416.4344897605	7.83031217223463	12.5108941184235	349
V_V_WT	10.1895197922187	1.19417239099143	10416.4344897605	7.84871291893703	12.5303266655003	350
V_V_WT	10.2108362736459	1.19440124464164	10416.4344897605	7.86958080332632	12.5520917439655	351
V_V_WT	10.2346133560157	1.1945721812287	10416.4344897605	7.89302281720776	12.5762038948237	352
V_V_WT	10.2608805058281	1.19466776394008	10416.4344897605	7.91910260657753	12.6026584050787	353
V_V_WT	10.2896363261215	1.19467822364301	10416.4344897605	7.94783792384745	12.6314347283955	354
V_V_WT	10.3208494836171	1.19460243695344	10416.4344897605	7.97919963778704	12.6624993294472	355
V_V_WT	10.3544600753951	1.19444824233609	10416.4344897605	8.0131124805824	12.6958076702078	356
V_V_WT	10.3903814212854	1.19423201952512	10416.4344897605	8.04945766464374	12.7313051779271	357
V_V_WT	10.4285022069946	1.19397751214417	10416.4344897605	8.08807733362234	12.7689270803669	358
V_V_WT	10.4686889450806	1.1937139371458	10416.4344897605	8.12878072924663	12.8085971609147	359
V_V_WT	10.5107914445921	1.19347219496032	10416.4344897605	8.17135708979655	12.8502257993876	360
V_V_WT	10.5546562677784	1.1932770882714	10416.4344897605	8.2156043595056	12.8937081760512	361
V_V_WT	10.6001282273715	1.19314561203402	10416.4344897605	8.26133403773498	12.938922417008	362
V_V_WT	10.6470439261018	1.19309119414128	10416.4344897605	8.30835640596985	12.9857314462336	363
V_V_WT	10.6952333078958	1.19312281718198	10416.4344897605	8.35648380054035	13.0339828152513	364
V_V_WT	10.7445250831636	1.19323903114614	10416.4344897605	8.40554777415388	13.0835023921733	365
V_V_WT	10.7947482060671	1.19342799774129	10416.4344897605	8.45540048629587	13.1340959258383	366
V_V_WT	10.8457325907064	1.19367248672448	10416.4344897605	8.5059056256464	13.1855595557663	367
V_V_WT	10.8973094720915	1.19394850917038	10416.4344897605	8.55694145010928	13.2376774940737	368
V_V_WT	10.9493144107691	1.19422996833974	10416.4344897605	8.60839467484405	13.2902341466941	369
V_V_WT	11.0015858041474	1.194487791534	10416.4344897605	8.66016068532307	13.3430109229717	370
V_V_WT	11.0539690848532	1.19469513919811	10416.4344897605	8.71213752484752	13.3958006448588	371
V_V_WT	11.1063136858543	1.19482661267605	10416.4344897605	8.76422441262133	13.4484029590872	372
V_V_WT	11.1584804465205	1.19486504752806	10416.4344897605	8.81631583360757	13.5006450594334	373
V_V_WT	11.210344661675	1.19480464420187	10416.4344897605	8.86829845086402	13.552390872486	374
V_V_WT	11.261796811333	1.19465139928518	10416.4344897605	8.92005098994396	13.603542632722	375
V_V_WT	11.3127430196675	1.19442232476969	10416.4344897605	8.97144622825474	13.6540398110803	376
V_V_WT	11.3631052618278	1.19414356287353	10416.4344897605	9.02235489718513	13.7038556264705	377
V_V_WT	11.4128187315193	1.19384630540557	10416.4344897605	9.07265104851402	13.7529864145245	378
V_V_WT	11.4618238069226	1.19355993673109	10416.4344897605	9.12221746143155	13.8014301524136	379
V_V_WT	11.5100734936272	1.19331354552051	10416.4344897605	9.17095012215534	13.8491968650991	380
V_V_WT	11.5575355263011	1.19313473678247	10416.4344897605	9.21876265424298	13.8963083983592	381
V_V_WT	11.6041895307769	1.19304600715173	10416.4344897605	9.26559058580928	13.9427884757445	382
V_V_WT	11.6500174903225	1.19305795876448	10416.4344897605	9.31139511790209	13.9886398627428	383
V_V_WT	11.6950013860362	1.19316712434199	10416.4344897605	9.356165028151	14.0338377439214	384
V_V_WT	11.7391232025353	1.19335619268354	10416.4344897605	9.3999162344461	14.0783301706245	385
V_V_WT	11.7823667042505	1.19359684388295	10416.4344897605	9.44268801366476	14.1220453948363	386
V_V_WT	11.824724476831	1.19385816336353	10416.4344897605	9.4845335499543	14.1649154037076	387
V_V_WT	11.8661992105156	1.19411171160491	10416.4344897605	9.52551128046697	14.2068871405641	388
V_V_WT	11.9068016483055	1.1943331067494	10416.4344897605	9.56567974132038	14.2479235552906	389
V_V_WT	11.9465455796761	1.19449942484845	10416.4344897605	9.60509765732473	14.2879935020274	390
V_V_WT	11.9854505986352	1.19459426511702	10416.4344897605	9.64381677117144	14.3270844260989	391
V_V_WT	12.0235391012824	1.19460574756194	10416.4344897605	9.68188276602485	14.36519543654	392
V_V_WT	12.0608402142679	1.19453264828568	10416.4344897605	9.71932716760888	14.402353260927	393
V_V_WT	12.0973909533617	1.19438612107098	10416.4344897605	9.75616512814061	14.4386167785828	394
V_V_WT	12.1332347687897	1.19418656093571	10416.4344897605	9.79240011970013	14.4740694178793	395
V_V_WT	12.1684163902887	1.19395479277072	10416.4344897605	9.82803605124484	14.5087967293325	396
V_V_WT	12.2029817074752	1.19371034834921	10416.4344897605	9.86308052637069	14.5428828885798	397
V_V_WT	12.2369812407726	1.19347464764043	10416.4344897605	9.89754207825372	14.5764204032914	398
V_V_WT	12.2704676892998	1.193266339351	10416.4344897605	9.93143685097214	14.6094985276275	399
V_V_WT	12.3034987710597	1.19310405424652	10416.4344897605	9.96478604265558	14.6422114994639	400
V_V_WT	12.3361377467618	1.19300590510103	10416.4344897605	9.99761740950326	14.6746580840203	401
V_V_WT	12.3684520480566	1.19298613343178	10416.4344897605	10.0299704670611	14.7069336290521	402
V_V_WT	12.4005099227159	1.19304838742409	10416.4344897605	10.0619063119581	14.7391135334738	403
V_V_WT	12.4323796137263	1.19318392031706	10416.4344897605	10.0935103325093	14.7712488949433	404
V_V_WT	12.4641293674405	1.1933721844866	10416.4344897605	10.1248910523509	14.8033676825302	405
V_V_WT	12.4958273432484	1.19358385487846	10416.4344897605	10.1561741136021	14.8354805728946	406
V_V_WT	12.527541034599	1.19378893019393	10416.4344897605	10.1874858180105	14.8675962511876	407
V_V_WT	12.5593359807288	1.19396128872422	10416.4344897605	10.2189429083705	14.8997290530871	408
V_V_WT	12.5912742562216	1.19408145246645	10416.4344897605	10.2506456398867	14.9319028725565	409
V_V_WT	12.6234128877323	1.19413854033165	10416.4344897605	10.2826723682348	14.9641534072298	410
V_V_WT	12.6558022347116	1.19413122884084	10416.4344897605	10.315076047138	14.9965284222851	411
V_V_WT	12.6884860197561	1.19406614029948	10416.4344897605	10.3478874182046	15.0290846213076	412
V_V_WT	12.7215046877859	1.19395237782571	10416.4344897605	10.3811290824974	15.0618802930744	413
V_V_WT	12.7548911002419	1.19380347611368	10416.4344897605	10.4148073708614	15.0949748296224	414
V_V_WT	12.7886738984432	1.19363317810016	10416.4344897605	10.4489239858245	15.128423811062	415
V_V_WT	12.8228724248766	1.19345730184826	10416.4344897605	10.4834672634365	15.1622775863166	416
V_V_WT	12.8575036941073	1.19328812708329	10416.4344897605	10.5184301476464	15.1965772405681	417
V_V_WT	12.8925820247641	1.19313362810768	10416.4344897605	10.5538113259212	15.231352723607	418
V_V_WT	12.928108211746	1.19300325243681	10416.4344897605	10.589593074218	15.266623349274	419
V_V_WT	12.9640694370421	1.19290769711728	10416.4344897605	10.6257416062635	15.3023972678207	420
V_V_WT	13.0004501571063	1.19285231714788	10416.4344897605	10.662230881687	15.3386694325256	421
V_V_WT	13.0372348212965	1.19283524165333	10416.4344897605	10.6990490171208	15.3754206254722	422
V_V_WT	13.074405563134	1.19284927897224	10416.4344897605	10.7361922431215	15.4126188831464	423
V_V_WT	13.1119331311223	1.19288923325829	10416.4344897605	10.7736414930478	15.4502247691968	424
V_V_WT	13.1497775975415	1.19295285550332	10416.4344897605	10.811361247667	15.4881939474161	425
V_V_WT	13.187896941683	1.19303463653872	10416.4344897605	10.8493202852972	15.5264735980687	426
V_V_WT	13.2262480226733	1.19312604314347	10416.4344897605	10.8874921918146	15.5650038535319	427
V_V_WT	13.2647832057046	1.19322110090529	10416.4344897605	10.9258410434052	15.6037253680041	428
V_V_WT	13.303453410772	1.19331343410228	10416.4344897605	10.9643302577012	15.6425765638428	429
V_V_WT	13.3422082623448	1.19339986093736	10416.4344897605	11.0029156961046	15.681500828585	430
V_V_WT	13.3809970596732	1.19347522393114	10416.4344897605	11.0415567675141	15.7204373518324	431
V_V_WT	13.4197691045969	1.19353080164559	10416.4344897605	11.0802198694602	15.7593183397336	432
V_V_WT	13.4584750163565	1.19355666455905	10416.4344897605	11.1188750849501	15.7980749477629	433
V_V_WT	13.4970723833181	1.19354919801619	10416.4344897605	11.1574870877675	15.8366576788687	434
V_V_WT	13.5355268358096	1.19351119526564	10416.4344897605	11.1960160329372	15.875037638682	435
V_V_WT	13.5738056890623	1.19344487361754	10416.4344897605	11.2344248893376	15.913186488787	436
V_V_WT	13.6118787362968	1.19335178131621	10416.4344897605	11.2726804153335	15.9510770572601	437
V_V_WT	13.6497283298678	1.1932391157128	10416.4344897605	11.3107508550912	15.9887058046444	438
V_V_WT	13.6873525074577	1.19312051094146	10416.4344897605	11.3486075207758	16.0260974941395	439
V_V_WT	13.72476273709	1.19301298659316	10416.4344897605	11.386228518749	16.0632969554311	440
V_V_WT	13.7619731850781	1.19292930224804	10416.4344897605	11.4236030041003	16.1003433660558	441
V_V_WT	13.7989980192614	1.19287548183348	10416.4344897605	11.4607333366165	16.1372627019064	442
V_V_WT	13.8358536625289	1.19285204722386	10416.4344897605	11.4976349162124	16.1740724088453	443
V_V_WT	13.8725675274525	1.192860037687	10416.4344897605	11.5343331182961	16.2108019366089	444
V_V_WT	13.9091771493212	1.19290101442384	10416.4344897605	11.5708624179031	16.2474918807393	445
V_V_WT	13.9457220292584	1.19297103398285	10416.4344897605	11.6072700460781	16.2841740124386	446
V_V_WT	13.9822416685174	1.19305941364721	10416.4344897605	11.6436164442479	16.3208668927869	447
V_V_WT	14.0187758260793	1.19315118104651	10416.4344897605	11.6799707201105	16.3575809320482	448
V_V_WT	14.0553650347078	1.19323452557522	10416.4344897605	11.716396557481	16.3943335119345	449
V_V_WT	14.0920490453714	1.19330192772999	10416.4344897605	11.7529484469967	16.4311496437461	450
V_V_WT	14.1288660277885	1.19334619327143	10416.4344897605	11.7896786604644	16.4680533951125	451
V_V_WT	14.1658469972155	1.1933654441338	10416.4344897605	11.8266218945099	16.5050720999212	452
V_V_WT	14.2030142683478	1.19336301926517	10416.4344897605	11.8637939188496	16.5422346178459	453
V_V_WT	14.2403855219046	1.19334234109534	10416.4344897605	11.9012057055844	16.5795653382248	454
V_V_WT	14.2779672914558	1.19330927055705	10416.4344897605	11.9388522997321	16.6170822831796	455
V_V_WT	14.3157598255835	1.1932684721897	10416.4344897605	11.976724806483	16.654794844684	456
V_V_WT	14.3537493677634	1.19322577785502	10416.4344897605	12.0147980377456	16.6927006977811	457
V_V_WT	14.3919147711994	1.19318478358929	10416.4344897605	12.0530437978033	16.7307857445955	458
V_V_WT	14.4302193322501	1.19314946101443	10416.4344897605	12.0914175978739	16.7690210666262	459
V_V_WT	14.4686185862279	1.19312108203994	10416.4344897605	12.1298724800835	16.8073646923722	460
V_V_WT	14.5070525627445	1.19310121671338	10416.4344897605	12.1683453964494	16.8457597290396	461
V_V_WT	14.5454574172317	1.19308735478181	10416.4344897605	12.2067774229806	16.8841374114828	462
V_V_WT	14.5837693025173	1.19307167609906	10416.4344897605	12.2451200414908	16.9224185635438	463
V_V_WT	14.6219218397939	1.19304360265045	10416.4344897605	12.2833276081098	16.9605160714779	464
V_V_WT	14.6598365789948	1.19299792679192	10416.4344897605	12.321331880752	16.9983412772376	465
V_V_WT	14.697423591869	1.19293792740824	10416.4344897605	12.3590365039234	17.0358106798147	466
V_V_WT	14.7345861307232	1.19287401012863	10416.4344897605	12.3963243329019	17.0728479285445	467
V_V_WT	14.7712262202499	1.19281601982517	10416.4344897605	12.4330780945433	17.1093743459566	468
V_V_WT	14.8072472301981	1.19277235316452	10416.4344897605	12.4691846995195	17.1453097608766	469
V_V_WT	14.8425578951198	1.19275458408827	10416.4344897605	12.504530195238	17.1805855950016	470
V_V_WT	14.8770682967614	1.19277105091661	10416.4344897605	12.5390083187385	17.2151282747843	471
V_V_WT	14.9106885124802	1.19282421533616	10416.4344897605	12.5725243220005	17.2488527029599	472
V_V_WT	14.9433286213235	1.19291040680251	10416.4344897605	12.6049954790422	17.2816617636048	473
V_V_WT	14.9749046351843	1.19302198321402	10416.4344897605	12.6363527817413	17.3134564886274	474
V_V_WT	15.0053562901461	1.19315328173493	10416.4344897605	12.6665470664251	17.3441655138671	475
V_V_WT	15.0346292570784	1.1932953660913	10416.4344897605	12.6955415207737	17.373716993383	476
V_V_WT	15.0626692056453	1.19343481948415	10416.4344897605	12.72330811395	17.4020302973407	477
V_V_WT	15.0894301337058	1.19355670161315	10416.4344897605	12.7498301296663	17.4290301377454	478
V_V_WT	15.1148993545201	1.19365098397553	10416.4344897605	12.7751145389713	17.4546841700689	479
V_V_WT	15.1390811544764	1.19370964984192	10416.4344897605	12.7991813425801	17.4789809663727	480
V_V_WT	15.1620144084001	1.19373049828922	10416.4344897605	12.8220737295494	17.5019550872509	481
V_V_WT	15.1837548468965	1.19371370658926	10416.4344897605	12.8438470829975	17.5236626107954	482
V_V_WT	15.204398714202	1.193666235195	10416.4344897605	12.8645840033386	17.5442134250654	483
V_V_WT	15.2240811996447	1.19360028663834	10416.4344897605	12.8843957605982	17.5637666386912	484
V_V_WT	15.2429451752195	1.19352585451562	10416.4344897605	12.9034056374061	17.5824847130328	485
V_V_WT	15.261138423501	1.193450210778	10416.4344897605	12.9217471619183	17.6005296850836	486
V_V_WT	15.2788319926524	1.19338268466691	10416.4344897605	12.9395730951959	17.618090890109	487
V_V_WT	15.2962184770761	1.1933344902221	10416.4344897605	12.9570540499728	17.6353829041793	488
V_V_WT	15.3135033182339	1.1933169088728	10416.4344897605	12.9743733539466	17.6526332825212	489
V_V_WT	15.3308952864764	1.19333946461907	10416.4344897605	12.9917211086012	17.6700694643515	490
V_V_WT	15.3485992319233	1.1934072337066	10416.4344897605	13.0092922136416	17.687906250205	491
V_V_WT	15.3668141989167	1.19351672092019	10416.4344897605	13.0272925647018	17.7063358331316	492
V_V_WT	15.3857140488489	1.19365934550282	10416.4344897605	13.0459128431032	17.7255152545945	493
V_V_WT	15.4054421296101	1.19382213722621	10416.4344897605	13.0653218208707	17.7455624383494	494
V_V_WT	15.4261255295608	1.19398546273454	10416.4344897605	13.0856850715068	17.7665659876148	495
V_V_WT	15.4478408825251	1.19412859814074	10416.4344897605	13.1071198516283	17.788561913422	496
V_V_WT	15.4705973941549	1.1942334614372	10416.4344897605	13.1296708110891	17.8115239772208	497
V_V_WT	15.4943291670415	1.19428697432835	10416.4344897605	13.1532976884477	17.8353606456353	498
V_V_WT	15.5188888710278	1.19428291298909	10416.4344897605	13.1778653534377	17.8599123886179	499
V_V_WT	15.5440578707236	1.19422150845419	10416.4344897605	13.2031547177964	17.8849610236507	500
V_V_WT	15.5695879410517	1.19410520887171	10416.4344897605	13.2289127576071	17.9102631244963	501
V_V_WT	15.5951550646056	1.19394329607644	10416.4344897605	13.2547972612871	17.9355128679241	502
V_V_WT	15.6203596902549	1.19375152297155	10416.4344897605	13.2803777989952	17.9603415815146	503
V_V_WT	15.6447732017932	1.19354632888116	10416.4344897605	13.3051935302973	17.984352873289	504
V_V_WT	15.6679110970809	1.19334673096684	10416.4344897605	13.3287226757707	18.007099518391	505
V_V_WT	15.6892749003665	1.19316831229144	10416.4344897605	13.3504362138726	18.0281135868604	506
V_V_WT	15.7083560940477	1.19302216909381	10416.4344897605	13.3698038762447	18.0469083118508	507
V_V_WT	15.7246059958632	1.19291894989665	10416.4344897605	13.3862561074793	18.0629558842472	508
V_V_WT	15.7374597637611	1.19286527827335	10416.4344897605	13.3992150820505	18.0757044454716	509
V_V_WT	15.7463242515593	1.19286787356674	10416.4344897605	13.4080744825761	18.0845740205426	510
V_V_WT	15.7505848383565	1.19293303507497	10416.4344897605	13.4122073403222	18.0889623363909	511
V_V_WT	15.7496230637594	1.19305983748003	10416.4344897605	13.4109970086963	18.0882491188225	512
V_V_WT	15.7428204682727	1.19323819095775	10416.4344897605	13.4038448061934	18.0817961303521	513
V_V_WT	15.7295585909614	1.19344920966774	10416.4344897605	13.3901692917468	18.0689478901759	514
V_V_WT	15.7092189735978	1.19366642077874	10416.4344897605	13.3694038989547	18.049034048241	515
V_V_WT	15.6811948268559	1.19385949130839	10416.4344897605	13.3410012969527	18.0213883567592	516
V_V_WT	15.6449401813634	1.19400375102581	10416.4344897605	13.3044638747517	17.9854164879751	517
V_V_WT	15.5999937472442	1.19408456053523	10416.4344897605	13.2593590384985	17.9406284559899	518
V_V_WT	15.545974177022	1.19409704267575	10416.4344897605	13.2053150008874	17.8866333531566	519
V_V_WT	15.4825370468995	1.19404112165605	10416.4344897605	13.1419874866865	17.8230866071124	520
V_V_WT	15.4094197963722	1.19392492822973	10416.4344897605	13.0690979975554	17.7497415951891	521
V_V_WT	15.326380333004	1.19375877495288	10416.4344897605	12.9863842264703	17.6663764395377	522
V_V_WT	15.2332010369977	1.19355461525102	10416.4344897605	12.893605122628	17.5727969513674	523
V_V_WT	15.1297873375392	1.19333237863483	10416.4344897605	12.790627049552	17.4689476255265	524
V_V_WT	15.0161697931609	1.19311820293246	10416.4344897605	12.6774293306193	17.3549102557026	525
V_V_WT	14.8924296302701	1.19293707545348	10416.4344897605	12.5540442123191	17.2308150482211	526
V_V_WT	14.7587500815501	1.19281383585009	10416.4344897605	12.4206062368534	17.0968939262468	527
V_V_WT	14.6153398792143	1.19276616253423	10416.4344897605	12.2772894833582	16.9533902750703	528
V_V_WT	14.4624077572767	1.19280170897765	10416.4344897605	12.1242876835754	16.8005278309781	529
V_V_WT	14.3001846246632	1.19291919632804	10416.4344897605	11.9618342532265	16.6385349961	530
V_V_WT	14.1289900882319	1.19311276944458	10416.4344897605	11.7902602763684	16.4677199000954	531
V_V_WT	13.9491659300056	1.19336769117637	10416.4344897605	11.6099364226656	16.2883954373456	532
V_V_WT	13.7610539320048	1.19365989074427	10416.4344897605	11.4212516574813	16.1008562065282	533
V_V_WT	13.5650103913572	1.19395934935084	10416.4344897605	11.2246211205426	15.9053996621718	534
V_V_WT	13.3614496630766	1.19423682860939	10416.4344897605	11.0205164797076	15.7023828464456	535
V_V_WT	13.150810262456	1.19446329237152	10416.4344897605	10.809433166688	15.4921873582241	536
V_V_WT	12.933576345174	1.19461674066444	10416.4344897605	10.5918984613275	15.2752542290204	537
V_V_WT	12.7102745027322	1.19468529814238	10416.4344897605	10.3684622330828	15.0520867723815	538
V_V_WT	12.4814582674005	1.19466776847711	10416.4344897605	10.1396803592564	14.8232361755445	539
V_V_WT	12.2476927755965	1.19457312907282	10416.4344897605	9.9061003788323	14.5892851723607	540
V_V_WT	12.0095399026673	1.19441906715978	10416.4344897605	9.66824949679463	14.35083030854	541
V_V_WT	11.7675441837561	1.19422974471496	10416.4344897605	9.42662488617855	14.1084634813337	542
V_V_WT	11.5222198231299	1.19403304088378	10416.4344897605	9.18168610278016	13.8627535434797	543
V_V_WT	11.2740390694684	1.19385755445648	10416.4344897605	8.93384933616629	13.6142288027705	544
V_V_WT	11.023432279473	1.19372848133014	10416.4344897605	8.68349555424874	13.3633690046972	545
V_V_WT	10.7708210932226	1.19366061268008	10416.4344897605	8.43101740356651	13.1106247828786	546
V_V_WT	10.5166153009518	1.19365750660295	10416.4344897605	8.17681769980257	12.8564129021011	547
V_V_WT	10.2611650869507	1.19371669723969	10416.4344897605	7.92125146080342	12.601078713098	548
V_V_WT	10.0047599992642	1.19383059305397	10416.4344897605	7.66462311548096	12.3448968830474	549
V_V_WT	9.74766562061814	1.19398385470554	10416.4344897605	7.40722831460935	12.0881029266269	550
V_V_WT	9.49008945303022	1.19415934965879	10416.4344897605	7.14930814326125	11.8308707627992	551
V_V_WT	9.23217328326837	1.19434172188183	10416.4344897605	6.8910344889717	11.573312077565	552
V_V_WT	8.97400825597337	1.1945175854582	10416.4344897605	6.63252473534453	11.3154917766022	553
V_V_WT	8.71566877287991	1.1946720509577	10416.4344897605	6.37388247025273	11.0574550755071	554
V_V_WT	8.45720191141758	1.19479287101	10416.4344897605	6.11517877832021	10.799225044515	555
V_V_WT	8.19864500561358	1.19486816188381	10416.4344897605	5.85647428796623	10.5408157232609	556
V_V_WT	7.94002376450436	1.19489047700827	10416.4344897605	5.59780930493406	10.2822382240747	557
V_V_WT	7.68136239767068	1.19485427632083	10416.4344897605	5.33921889838938	10.023505896952	558
V_V_WT	7.42269432961934	1.19476117646451	10416.4344897605	5.08073332390868	9.76465533533	559
V_V_WT	7.16407427964413	1.19462116151721	10416.4344897605	4.82238773007853	9.50576082920972	560
V_V_WT	6.90559056024118	1.19445120604545	10416.4344897605	4.56423715598983	9.24694396449253	561
V_V_WT	6.64737644231575	1.19427310557256	10416.4344897605	4.30637214914268	8.98838073548882	562
V_V_WT	6.389620223665	1.19411079275431	10416.4344897605	4.04893409473979	8.73030635259021	563
V_V_WT	6.1325736635801	1.19398745523328	10416.4344897605	3.79212929984653	8.47301802731367	564
V_V_WT	5.87654604292944	1.19392159381178	10416.4344897605	3.53623078021117	8.21686130564771	565
V_V_WT	5.62187116102522	1.19392142163119	10416.4344897605	3.28155623581391	7.96218608623652	566
V_V_WT	5.36893401221071	1.19398648917576	10416.4344897605	3.02849154213511	7.7093764822863	567
V_V_WT	5.11814461466883	1.19410543619486	10416.4344897605	2.77746898562727	7.45882024371039	568
V_V_WT	4.86996190280968	1.1942596778457	10416.4344897605	2.52898393055608	7.21093987506327	569
V_V_WT	4.62486696048569	1.19442291855755	10416.4344897605	2.28356900513485	6.96616491583652	570
V_V_WT	4.38338866613663	1.19456804315676	10416.4344897605	2.04180623874316	6.72497109353009	571
V_V_WT	4.14610419453641	1.19467189351409	10416.4344897605	1.80431820052889	6.48789018854392	572
V_V_WT	3.9136257773683	1.19471824327889	10416.4344897605	1.57174892893404	6.25550262580257	573
V_V_WT	3.68658523311273	1.1946998802026	10416.4344897605	1.34474437982918	6.02842608639628	574
V_V_WT	3.46561656201214	1.19461957888437	10416.4344897605	1.1239331147104	5.80730000931387	575
V_V_WT	3.25134309856142	1.19448831809843	10416.4344897605	0.909916947569863	5.59276924955298	576
V_V_WT	3.0443757914727	1.19431948273988	10416.4344897605	0.703280590158694	5.3854709927867	577
V_V_WT	2.84527400354241	1.1941322940606	10416.4344897605	0.504545727933903	5.18600227915091	578
V_V_WT	2.65451837173213	1.19395167031613	10416.4344897605	0.31414415329805	4.9948925901662	579
V_V_WT	2.4725100436266	1.19380429940638	10416.4344897605	0.132424700434556	4.81259538681864	580
V_V_WT	2.29963357059243	1.19370994733579	10416.4344897605	-0.0402668244489006	4.63953396563376	581
V_V_WT	2.13627350493066	1.19367807459398	10416.4344897605	-0.203564413425006	4.47611142328633	582
V_V_WT	1.98278601556624	1.19370863213166	10416.4344897605	-0.357111801422801	4.32268383255527	583
V_V_WT	1.83941373508897	1.19379694383297	10416.4344897605	-0.500657189768741	4.17948465994668	584
V_V_WT	1.70637091356445	1.19392962056471	10416.4344897605	-0.633960083128719	4.04670191025761	585
V_V_WT	1.58387179857106	1.19408412434034	10416.4344897605	-0.756762055148998	3.92450565229113	586
V_V_WT	1.47209725403138	1.19423261082079	10416.4344897605	-0.8688276616632	3.81302216972596	587
V_V_WT	1.37106148593599	1.1943517276516	10416.4344897605	-0.970096921588071	3.71221989346006	588
V_V_WT	1.28058075334033	1.19442701378531	10416.4344897605	-1.06072522944219	3.62188673612285	589
V_V_WT	1.20030968293728	1.19445254381062	10416.4344897605	-1.14104634359033	3.54166570946489	590
V_V_WT	1.12984270111053	1.19442605911439	10416.4344897605	-1.21146141033393	3.471146812555	591
V_V_WT	1.06863692052591	1.19435395360262	10416.4344897605	-1.27252585028899	3.40979969134081	592
V_V_WT	1.01602125471498	1.19425002408959	10416.4344897605	-1.32493779432551	3.35698030375547	593
V_V_WT	0.971282409514774	1.19412877045114	10416.4344897605	-1.36943895914353	3.31200377817307	594
V_V_WT	0.933625890175043	1.194008060254	10416.4344897605	-1.40685886335024	3.27411064370033	595
V_V_WT	0.902190020497682	1.19390655700967	10416.4344897605	-1.43809576720508	3.24247580820044	596
V_V_WT	0.87609849358508	1.19383720389126	10416.4344897605	-1.46405134870689	3.21624833587705	597
V_V_WT	0.854469851044956	1.19380941809205	10416.4344897605	-1.48562552575253	3.19456522784244	598
V_V_WT	0.836433912588482	1.19382761444095	10416.4344897605	-1.50369713254207	3.17656495771903	599
V_V_WT	0.821138155867476	1.19388686300386	10416.4344897605	-1.5191090278075	3.16138533954245	600
V_V_WT	0.807806776528183	1.19397681875372	10416.4344897605	-1.53261673766587	3.14823029072223	601
V_V_WT	0.79578072041391	1.19408408492509	10416.4344897605	-1.54485305604471	3.13641449687253	602
V_V_WT	0.784546827556545	1.19419389692049	10416.4344897605	-1.55630220146991	3.125395856583	603
V_V_WT	0.773731575570562	1.19429072484658	10416.4344897605	-1.56730725475814	3.11477040589927	604
V_V_WT	0.763026127436138	1.19435611208972	10416.4344897605	-1.57814087442737	3.10419312929964	605
V_V_WT	0.752303475782181	1.19437504028035	10416.4344897605	-1.5889006289645	3.09350758052887	606
V_V_WT	0.741665805411485	1.19433981135109	10416.4344897605	-1.59946924387858	3.08280085470155	607
V_V_WT	0.731454340828197	1.19425175030821	10416.4344897605	-1.6095080919318	3.07241677358819	608
V_V_WT	0.722213388484193	1.19412012586883	10416.4344897605	-1.61849103513514	3.06291781210352	609
V_V_WT	0.714567773412772	1.19395668746983	10416.4344897605	-1.62581627960461	3.05495182643016	610
V_V_WT	0.709301306787038	1.19377797949421	10416.4344897605	-1.63073244433022	3.04933505790429	611
V_V_WT	0.707272883335803	1.19360078542151	10416.4344897605	-1.63241353342134	3.04695930009295	612
V_V_WT	0.70948274598755	1.19344405881722	10416.4344897605	-1.6298964565723	3.0488619485474	613
V_V_WT	0.716994356496497	1.19332411373873	10416.4344897605	-1.62214973070959	3.05613844370258	614
V_V_WT	0.730982698994708	1.19325642021443	10416.4344897605	-1.60802869592328	3.0699940939127	615
V_V_WT	0.752650638924578	1.19324938683939	10416.4344897605	-1.58634696922965	3.0916482470788	616
V_V_WT	0.78320104168371	1.19330192627824	10416.4344897605	-1.55589955384529	3.12230163721271	617
V_V_WT	0.823843017026848	1.19340514906924	10416.4344897605	-1.51545991496587	3.16314594901957	618
V_V_WT	0.87581065820431	1.19354798505419	10416.4344897605	-1.46377225970822	3.21539357611684	619
V_V_WT	0.94033790094155	1.19371495993132	10416.4344897605	-1.39957231974821	3.28024812163131	620
V_V_WT	1.0186330565339	1.19389068848324	10416.4344897605	-1.32162162581422	3.35888773888201	621
V_V_WT	1.11189803240841	1.19405608039973	10416.4344897605	-1.22868084981053	3.45247691462736	622
V_V_WT	1.22130945708092	1.19418985817812	10416.4344897605	-1.11953165523604	3.56215056939788	623
V_V_WT	1.34791177236384	1.19427738730864	10416.4344897605	-0.993100913832985	3.68892445856066	624
V_V_WT	1.49259980210872	1.19431203840016	10416.4344897605	-0.84848080687195	3.8336804110894	625
V_V_WT	1.65623728451959	1.19428871911797	10416.4344897605	-0.684797614196446	3.99727218323562	626
V_V_WT	1.83964236580373	1.19420456643468	10416.4344897605	-0.501227577516465	4.18051230912392	627
V_V_WT	2.04340166976704	1.19406654535779	10416.4344897605	-0.297197725776394	4.38400106531047	628
V_V_WT	2.26780772532726	1.19389252245136	10416.4344897605	-0.0724505519500491	4.60806600260457	629
V_V_WT	2.512842353854	1.19370910795997	10416.4344897605	0.172943604150218	4.85274110355778	630
V_V_WT	2.7782199487408	1.19354676232125	10416.4344897605	0.438639427619288	5.11780046986231	631
V_V_WT	3.0636010293821	1.19343029912572	10416.4344897605	0.724248798456073	5.40295326030814	632
V_V_WT	3.36859138445886	1.19337673802369	10416.4344897605	1.02934414356335	5.70783862535438	633
V_V_WT	3.69257788838577	1.19339800303738	10416.4344897605	1.35328896398579	6.03186681278576	634
V_V_WT	4.0348926902962	1.19349536984684	10416.4344897605	1.69541290827923	6.37437247231317	635
V_V_WT	4.39486793639641	1.19365801830955	10416.4344897605	2.05506933220408	6.73466654058874	636
V_V_WT	4.77179093655546	1.19386555625041	10416.4344897605	2.43158551820289	7.11199635490803	637
V_V_WT	5.16472900686784	1.19409541827813	10416.4344897605	2.82407301486406	7.50538499887163	638
V_V_WT	5.5725420665586	1.19432478223703	10416.4344897605	3.23143647721398	7.91364765590321	639
V_V_WT	5.99401880911426	1.19452835184173	10416.4344897605	3.65251418430922	8.3355234339193	640
V_V_WT	6.42780070133912	1.19468501343085	10416.4344897605	4.08598898977896	8.76961241289927	641
V_V_WT	6.8723801223433	1.19478125432802	10416.4344897605	4.53037976017015	9.21438048451645	642
V_V_WT	7.32613618125003	1.19481228033988	10416.4344897605	4.98407500214429	9.66819736035578	643
V_V_WT	7.78737166761253	1.19478212841811	10416.4344897605	5.44536959205518	10.1293737431699	644
V_V_WT	8.25435069957147	1.19470134252069	10416.4344897605	5.91250697986407	10.5961944192789	645
V_V_WT	8.72533661676543	1.1945814050581	10416.4344897605	6.38372799748316	11.0669452360477	646
V_V_WT	9.19862700033418	1.19443801721297	10416.4344897605	6.85729944872349	11.5399545519449	647
V_V_WT	9.6725874447151	1.19429088170499	10416.4344897605	7.33154830691383	12.0136265825164	648
V_V_WT	10.1456831044778	1.19416150840504	10416.4344897605	7.80489756315224	12.4864686458034	649
V_V_WT	10.6164815375076	1.19406947383367	10416.4344897605	8.27587640158991	12.9570866734253	650
V_V_WT	11.0836007577541	1.19402653889079	10416.4344897605	8.74307978255732	13.4241217329508	651
V_V_WT	11.545774868868	1.19403819086267	10416.4344897605	9.20523105357205	13.8863186841639	652
V_V_WT	12.0018006505633	1.19410072025444	10416.4344897605	9.66113426566931	14.3424670354574	653
V_V_WT	12.450644228498	1.19420564053921	10416.4344897605	10.109772179727	14.791516277269	654
V_V_WT	12.891444334524	1.19434066041294	10416.4344897605	10.5503076209099	15.232581048138	655
V_V_WT	13.3234088299153	1.19448700688375	10416.4344897605	10.981985249156	15.6648324106747	656
V_V_WT	13.7459160821701	1.19462542961728	10416.4344897605	11.40422116631	16.0876109980303	657
V_V_WT	14.1585414812584	1.19473969643962	10416.4344897605	11.8166225805154	16.5004603820014	658
V_V_WT	14.5610442761994	1.19481828106581	10416.4344897605	12.2189713345201	16.9031172178786	659
V_V_WT	14.9533500997653	1.19485537115357	10416.4344897605	12.6112044544019	17.2954957451287	660
V_V_WT	15.3355095057377	1.19484969021854	10416.4344897605	12.9933749960963	17.6776440153792	661
V_V_WT	15.7076129598803	1.19480004399235	10416.4344897605	13.3655757663621	18.0496501533985	662
V_V_WT	16.0698243245865	1.19470957322613	10416.4344897605	13.7279644711181	18.4116841780548	663
V_V_WT	16.4223722107966	1.1945868087569	10416.4344897605	14.0807529992285	18.7639914223647	664
V_V_WT	16.7655201275631	1.19444471031923	10416.4344897605	14.4241794561808	19.1068607989455	665
V_V_WT	17.0995363829808	1.19429925031953	10416.4344897605	14.7584808410903	19.4405919248713	666
V_V_WT	17.42466449542	1.19416773248664	10416.4344897605	15.083866753701	19.7654622371389	667
V_V_WT	17.7410948761719	1.19406705019552	10416.4344897605	15.4004944910497	20.0816952612941	668
V_V_WT	18.048955758754	1.1940108003006	10416.4344897605	15.7084656342119	20.389445883296	669
V_V_WT	18.3483620586417	1.19400288270976	10416.4344897605	16.007887454096	20.6888366631875	670
V_V_WT	18.6394050639176	1.19403712991577	10416.4344897605	16.2988633282811	20.9799467995542	671
V_V_WT	18.9220815526157	1.19410227835789	10416.4344897605	16.5814121135401	21.2627509916913	672
V_V_WT	19.1963374328267	1.19418089910168	10416.4344897605	16.8555138820174	21.5371609836359	673
V_V_WT	19.4619817679966	1.19425619035657	10416.4344897605	17.1210106318904	21.8029529041027	674
V_V_WT	19.7186571776266	1.19431628517404	10416.4344897605	17.3775682441548	22.0597461110984	675
V_V_WT	19.9658409747435	1.19435636519754	10416.4344897605	17.6246734767401	22.3070084727469	676
V_V_WT	20.2028760746104	1.19437787961539	10416.4344897605	17.8616664042226	22.5440857449982	677
V_V_WT	20.4290787156411	1.19438132943535	10416.4344897605	18.0878622829446	22.7702951483376	678
V_V_WT	20.6437651375069	1.19436403890362	10416.4344897605	18.3025825975682	22.9849476774457	679
V_V_WT	20.8462361869755	1.19432214560236	10416.4344897605	18.5051357659404	23.1873366080106	680
V_V_WT	21.0357200543965	1.19425824546769	10416.4344897605	18.6947448898785	23.3766952189146	681
V_V_WT	21.2113851787026	1.19418106298391	10416.4344897605	18.8705613066528	23.5522090507524	682
V_V_WT	21.3723889106597	1.19409752743489	10416.4344897605	19.0317287843042	23.7130490370152	683
V_V_WT	21.5178926040162	1.19401222496104	10416.4344897605	19.1773996868666	23.8583855211659	684
V_V_WT	21.6470830445313	1.19393337358992	10416.4344897605	19.3067446911891	23.9874213978736	685
V_V_WT	21.759203461692	1.19387291249172	10416.4344897605	19.4189836236959	24.0994232996881	686
V_V_WT	21.8535657224142	1.19384290242186	10416.4344897605	19.5134047099096	24.1937267349189	687
V_V_WT	21.9294964994701	1.19384813402202	10416.4344897605	19.5893252320259	24.2696677669143	688
V_V_WT	21.9863522672559	1.19388557004471	10416.4344897605	19.6461076180288	24.326596916483	689
V_V_WT	22.0236427004984	1.19394978740116	10416.4344897605	19.6832721729388	24.3640132280581	690
V_V_WT	22.0410809084161	1.19403456530749	10416.4344897605	19.7005441999036	24.3816176169287	691
V_V_WT	22.0386050755309	1.19413329711025	10416.4344897605	19.6978748337527	24.379335317309	692
V_V_WT	22.01635331989	1.19423819074543	10416.4344897605	19.6754174664731	24.3572891733068	693
V_V_WT	21.9745485578288	1.19433695550502	10416.4344897605	19.6334191065447	24.3156780091129	694
V_V_WT	21.9135905935638	1.19441671723238	10416.4344897605	19.5723047939994	24.2548763931282	695
V_V_WT	21.83396802005	1.19446268602876	10416.4344897605	19.49259211283	24.1753439272699	696
V_V_WT	21.7363911300566	1.19446445365945	10416.4344897605	19.3950117579415	24.0777705021717	697
V_V_WT	21.6218299955018	1.19441924962093	10416.4344897605	19.2805392319702	23.9631207590333	698
V_V_WT	21.4915025644896	1.19433277087199	10416.4344897605	19.1503813158886	23.8326238130906	699
V_V_WT	21.3468227694673	1.19421724562526	10416.4344897605	19.0059279725023	23.6877175664323	700
V_V_WT	21.1892431753317	1.19408390592388	10416.4344897605	18.8486097497497	23.5298766009136	701
V_V_WT	21.0202422295271	1.19394209809329	10416.4344897605	18.6798867744853	23.3605976845689	702
V_V_WT	20.8414223905012	1.19380495853199	10416.4344897605	18.5013357552965	23.1815090257058	703
V_V_WT	20.6545085802943	1.19368966864679	10416.4344897605	18.3146479353719	22.9943692252167	704
V_V_WT	20.4613048423776	1.19361390600021	10416.4344897605	18.1215927067703	22.8010169779849	705
V_V_WT	20.2636298785791	1.19358794987596	10416.4344897605	17.9239686219525	22.6032911352057	706
V_V_WT	20.0633023904411	1.19361219199867	10416.4344897605	17.7235936146054	22.4030111662767	707
V_V_WT	19.8621306331181	1.19367857325797	10416.4344897605	17.5222917372854	22.2019695289508	708
V_V_WT	19.6618644983228	1.19377689558191	10416.4344897605	17.3218328718815	22.0018961247641	709
V_V_WT	19.4641547763159	1.19389713522085	10416.4344897605	17.1238874571259	21.8044220955059	710
V_V_WT	19.2705461464011	1.19402886877216	10416.4344897605	16.9300206041901	21.611071688612	711
V_V_WT	19.0825281977537	1.19415786020595	10416.4344897605	16.7417498075979	21.4233065879095	712
V_V_WT	18.9014226851369	1.19427153335885	10416.4344897605	16.5604214738042	21.2424238964697	713
V_V_WT	18.7283705729968	1.19436022204345	10416.4344897605	16.3871955148359	21.0695456311577	714
V_V_WT	18.5644321893714	1.19441357326777	10416.4344897605	16.2231525525805	20.9057118261622	715
V_V_WT	18.4104934071028	1.19442456033506	10416.4344897605	16.0691922335532	20.7517945806524	716
V_V_WT	18.2673492980109	1.19438719480865	10416.4344897605	15.9261213680581	20.6085772279638	717
V_V_WT	18.1356062160355	1.19430056250455	10416.4344897605	15.7945481020107	20.4766643300602	718
V_V_WT	18.015775800152	1.19416614408732	10416.4344897605	15.6749811720002	20.3565704283037	719
V_V_WT	17.9081330623157	1.19399306053935	10416.4344897605	15.5676777111073	20.248588413524	720
V_V_WT	17.8126747863496	1.19379919000951	10416.4344897605	15.4725994585552	20.1527501141441	721
V_V_WT	17.7291302953798	1.19360939514199	10416.4344897605	15.3894270019196	20.0688335888401	722
V_V_WT	17.6570155295304	1.1934511883213	10416.4344897605	15.3176223517755	19.9964087072854	723
V_V_WT	17.595804254661	1.19334573672935	10416.4344897605	15.256617782247	19.934990727075	724
V_V_WT	17.5449702393673	1.19330441784235	10416.4344897605	15.2058647598949	19.8840757188397	725
V_V_WT	17.5039872487586	1.19332796478141	10416.4344897605	15.1648356127704	19.8431388847467	726
V_V_WT	17.4723072735834	1.1934080087519	10416.4344897605	15.1329987360643	19.8116158111025	727
V_V_WT	17.449278385905	1.19353342911374	10416.4344897605	15.1097240004269	19.7888327713831	728
V_V_WT	17.4341596333358	1.19369124096758	10416.4344897605	15.0942959063632	19.7740233603084	729
V_V_WT	17.4261864706356	1.19386343704338	10416.4344897605	15.0859852063352	19.766387734936	730
V_V_WT	17.4245653252738	1.19403261158506	10416.4344897605	15.0840324464318	19.7650982041157	731
V_V_WT	17.428488202315	1.19418342968423	10416.4344897605	15.0876596910787	19.7693167135513	732
V_V_WT	17.4371522715074	1.19429953806349	10416.4344897605	15.0960961655835	19.7782083774312	733
V_V_WT	17.449794030631	1.19436937571178	10416.4344897605	15.1086010295249	19.7909870317371	734
V_V_WT	17.4657156822598	1.19438883063623	10416.4344897605	15.1244845457712	19.8069468187483	735
V_V_WT	17.4842885535924	1.19436005980137	10416.4344897605	15.1431138134571	19.8254632937278	736
V_V_WT	17.5049184714477	1.19428654752288	10416.4344897605	15.1638878294745	19.845949113421	737
V_V_WT	17.5270911662869	1.19417580959207	10416.4344897605	15.1862775918925	19.8679047406814	738
V_V_WT	17.5503123461101	1.19403421502985	10416.4344897605	15.2097763242089	19.8908483680113	739
V_V_WT	17.5741116436725	1.19386681829524	10416.4344897605	15.2339037514701	19.9143195358749	740
V_V_WT	17.5981384698717	1.1936835904222	10416.4344897605	15.258289739435	19.9379872003084	741
V_V_WT	17.6221860968382	1.19350041855577	10416.4344897605	15.2826964183836	19.9616757752927	742
V_V_WT	17.6461891065599	1.19333770554904	10416.4344897605	15.3070183767993	19.9853598363205	743
V_V_WT	17.6701963940313	1.19321687342902	10416.4344897605	15.331262518396	20.0091302696666	744
V_V_WT	17.694279520975	1.19315262357149	10416.4344897605	15.3554715873806	20.0330874545694	745
V_V_WT	17.7185270673958	1.19315162826122	10416.4344897605	15.3797210848003	20.0573330499912	746
V_V_WT	17.7430956876501	1.19321608284906	10416.4344897605	15.404163361703	20.0820280135971	747
V_V_WT	17.7681707002447	1.19334075398695	10416.4344897605	15.4289939949613	20.1073474055282	748
V_V_WT	17.7939840120816	1.193516094683	10416.4344897605	15.4544636054117	20.1335044187515	749
V_V_WT	17.8207791764061	1.19372467857324	10416.4344897605	15.4808499053146	20.1607084474977	750
V_V_WT	17.8488023856486	1.19394246746159	10416.4344897605	15.5084462065741	20.189158564723	751
V_V_WT	17.8783100686088	1.19414696640759	10416.4344897605	15.5375530323867	20.2190671048309	752
V_V_WT	17.9095600350039	1.19431945469531	10416.4344897605	15.5684648886626	20.2506551813452	753
V_V_WT	17.942809778065	1.19444017277946	10416.4344897605	15.6014780011307	20.2841415549993	754
V_V_WT	17.97830874346	1.19448996066633	10416.4344897605	15.6368793727204	20.3197381141996	755
V_V_WT	18.0162641290936	1.19445898260976	10416.4344897605	15.674895481285	20.3576327769022	756
V_V_WT	18.0568232056704	1.1943496842975	10416.4344897605	15.7156688035122	20.3979776078286	757
V_V_WT	18.100063591071	1.19417655032072	10416.4344897605	15.7592485647064	20.4408786174357	758
V_V_WT	18.1459996288802	1.19396272214846	10416.4344897605	15.8056037467355	20.4863955110249	759
V_V_WT	18.1946186652036	1.19373263462501	10416.4344897605	15.854673798725	20.5345635316821	760
V_V_WT	18.24585164578	1.1935127272745	10416.4344897605	15.9063378398765	20.5853654516836	761
V_V_WT	18.2996154191203	1.19332444400228	10416.4344897605	15.9604706845343	20.6387601537063	762
V_V_WT	18.3558268310248	1.19318126754706	10416.4344897605	16.0169627497456	20.6946909123039	763
V_V_WT	18.4143908818687	1.19308952689375	10416.4344897605	16.0757066298617	20.7530751338758	764
V_V_WT	18.4751547406142	1.19305342145993	10416.4344897605	16.1365412621808	20.8137682190476	765
V_V_WT	18.537903194785	1.19307576859588	10416.4344897605	16.19924591168	20.8765604778901	766
V_V_WT	18.6023686923762	1.19315738873378	10416.4344897605	16.26355141815	20.9411859666025	767
V_V_WT	18.6682475150918	1.19329539311986	10416.4344897605	16.329159725806	21.0073353043777	768
V_V_WT	18.7352265399926	1.19347939228461	10416.4344897605	16.3957780770613	21.0746750029238	769
V_V_WT	18.8029824186964	1.19369453767393	10416.4344897605	16.4631122295472	21.1428526078457	770
V_V_WT	18.8711912148665	1.19392006712566	10416.4344897605	16.5308789447458	21.2115034849872	771
V_V_WT	18.9395368672165	1.19413361115331	10416.4344897605	16.5988060098537	21.2802677245793	772
V_V_WT	19.0077115261129	1.19431040999379	10416.4344897605	16.666634109121	21.3487889431048	773
V_V_WT	19.075432321429	1.19442849782198	10416.4344897605	16.73412342965	21.416741213208	774
V_V_WT	19.1424324533975	1.19446793762387	10416.4344897605	16.8010462520441	21.4838186547509	775
V_V_WT	19.208495666656	1.19441788687559	10416.4344897605	16.8672075743666	21.5497837589453	776
V_V_WT	19.2734728238891	1.19428002222777	10416.4344897605	16.9324549727455	21.6144906750327	777
V_V_WT	19.3372885160404	1.19406896765039	10416.4344897605	16.996684372339	21.6778926597419	778
V_V_WT	19.399932168179	1.19380947607106	10416.4344897605	17.0598366777315	21.7400276586265	779
V_V_WT	19.4614200172545	1.19352918083287	10416.4344897605	17.1218739592215	21.8009660752875	780
V_V_WT	19.5218230631426	1.19325948804349	10416.4344897605	17.1828056546914	21.8608404715939	781
V_V_WT	19.5812259949292	1.19302802262627	10416.4344897605	17.2426623030801	21.9197896867783	782
V_V_WT	19.6397135016342	1.19285498732987	10416.4344897605	17.3014889921461	21.9779380111222	783
V_V_WT	19.6973815052218	1.19275348261277	10416.4344897605	17.3593559644432	22.0354070460004	784
V_V_WT	19.7543708510924	1.1927331855191	10416.4344897605	17.4163850965094	22.0923566056753	785
V_V_WT	19.8108336176157	1.19279510781978	10416.4344897605	17.4727264834496	22.1489407517818	786
V_V_WT	19.8669288803483	1.19293156853756	10416.4344897605	17.5285542570085	22.2053035036881	787
V_V_WT	19.9228437079981	1.19313109918856	10416.4344897605	17.5840779663216	22.2616094496746	788
V_V_WT	19.9787721695194	1.19337481893265	10416.4344897605	17.6395286904103	22.3180156486285	789
V_V_WT	20.0349100545471	1.1936378140394	10416.4344897605	17.6951510545986	22.3746690544957	790
V_V_WT	20.0914599669803	1.19389694006104	10416.4344897605	17.7511930303409	22.4317269036196	791
V_V_WT	20.1486259195695	1.19413247429235	10416.4344897605	17.8078972906722	22.4893545484668	792
V_V_WT	20.2066083507002	1.19432488708396	10416.4344897605	17.8655025558355	22.5477141455649	793
V_V_WT	20.2655886966084	1.19446064305262	10416.4344897605	17.9242167940134	22.6069605992034	794
V_V_WT	20.3257247923435	1.19453286034436	10416.4344897605	17.9842113300088	22.6672382546782	795
V_V_WT	20.3871694469238	1.19453539828151	10416.4344897605	18.0456510097456	22.728687884102	796
V_V_WT	20.4500669737173	1.19446344464856	10416.4344897605	18.1086895794571	22.7914443679776	797
V_V_WT	20.5145185225279	1.19432023273448	10416.4344897605	18.1734218510807	22.8556151939752	798
V_V_WT	20.5805704585077	1.19411836569644	10416.4344897605	18.2398694851638	22.9212714318517	799
V_V_WT	20.648211950397	1.1938786396687	10416.4344897605	18.3079808860358	22.9884430147582	800
V_V_WT	20.7173742698726	1.19362800186179	10416.4344897605	18.3776345036737	23.0571140360716	801
V_V_WT	20.7879408899467	1.1933955806854	10416.4344897605	18.4486567138211	23.1272250660723	802
V_V_WT	20.8597773818808	1.19320623936444	10416.4344897605	18.5208643510511	23.1986904127104	803
V_V_WT	20.9327083725484	1.19308244009829	10416.4344897605	18.5940380120194	23.2713787330774	804
V_V_WT	21.0065203538328	1.19304231686379	10416.4344897605	18.6679286425371	23.3451120651284	805
V_V_WT	21.0809873809145	1.19309441105823	10416.4344897605	18.7422935550085	23.4196812068205	806
V_V_WT	21.1558635285006	1.19323945142998	10416.4344897605	18.816885395654	23.4948416613472	807
V_V_WT	21.23089787507	1.19346639192224	10416.4344897605	18.8914748953418	23.5703208547981	808
V_V_WT	21.3058395005731	1.19375176587799	10416.4344897605	18.9658571331702	23.6458218679761	809
V_V_WT	21.3804385550045	1.19406287794588	10416.4344897605	19.0398463482916	23.7210307617173	810
V_V_WT	21.4544494793065	1.19436501450323	10416.4344897605	19.1132650270054	23.7956339316076	811
V_V_WT	21.5276318000619	1.19462175737705	10416.4344897605	19.1859440824967	23.869319517627	812
V_V_WT	21.5997664214804	1.1948031783825	10416.4344897605	19.2577230839564	23.9418097590043	813
V_V_WT	21.6706659830516	1.19489051950408	10416.4344897605	19.3284514401813	24.0128805259218	814
V_V_WT	21.7401816645893	1.1948779770944	10416.4344897605	19.3979917072471	24.0823716219315	815
V_V_WT	21.8082088376136	1.19477290695031	10416.4344897605	19.4662248379014	24.1501928373258	816
V_V_WT	21.8746827918389	1.19459292128691	10416.4344897605	19.5330515985399	24.216313985138	817
V_V_WT	21.9395558337089	1.19435906231199	10416.4344897605	19.598383048844	24.2807286185737	818
V_V_WT	22.0028247098162	1.1940982158807	10416.4344897605	19.6621632339749	24.3434861856575	819
V_V_WT	22.0645306487292	1.19384021989648	10416.4344897605	19.7243748944887	24.4046864029697	820
V_V_WT	22.124731998068	1.19361070657266	10416.4344897605	19.7850261339522	24.4644378621839	821
V_V_WT	22.1835199779002	1.19343149557423	10416.4344897605	19.8441654017056	24.5228745540947	822
V_V_WT	22.2410007135419	1.19331619685077	10416.4344897605	19.9018721449543	24.5801292821295	823
V_V_WT	22.2973070724036	1.19327163725415	10416.4344897605	19.9582658491698	24.6363482956373	824
V_V_WT	22.3525830848202	1.19329508739881	10416.4344897605	20.0134958948062	24.6916702748341	825
V_V_WT	22.4069938612319	1.19337835291929	10416.4344897605	20.0677434548313	24.7462442676324	826
V_V_WT	22.4607235334556	1.19351005816416	10416.4344897605	20.1212149595201	24.800232107391	827
V_V_WT	22.5139666661838	1.19367568759364	10416.4344897605	20.1741334268065	24.8537999055611	828
V_V_WT	22.5669186107803	1.19385513475111	10416.4344897605	20.2267336205647	24.9071036009959	829
V_V_WT	22.6197682049619	1.19402838691341	10416.4344897605	20.2792436072864	24.9602928026373	830
V_V_WT	22.6726898664703	1.19417895723462	10416.4344897605	20.3318701220929	25.0135096108477	831
V_V_WT	22.7258357013907	1.19429555230548	10416.4344897605	20.3847874083169	25.0668839944646	832
V_V_WT	22.7793342619331	1.19437154137139	10416.4344897605	20.4381370157189	25.1205315081473	833
V_V_WT	22.833309147328	1.19439920830795	10416.4344897605	20.4920576686129	25.1745606260431	834
V_V_WT	22.8878762357755	1.19436988133888	10416.4344897605	20.5466822435434	25.2290702280077	835
V_V_WT	22.9431205371515	1.19427916421519	10416.4344897605	20.6021043678771	25.2841367064259	836
V_V_WT	22.9991107606311	1.19412458400103	10416.4344897605	20.6583975982177	25.3398239230444	837
V_V_WT	23.0558726129041	1.19391073766729	10416.4344897605	20.7155786303107	25.3961665954974	838
V_V_WT	23.1133800381137	1.19365100856073	10416.4344897605	20.7735951743732	25.4531649018542	839
V_V_WT	23.171556149697	1.19336687120478	10416.4344897605	20.8323282496585	25.5107840497354	840
V_V_WT	23.2302755991055	1.19308635527989	10416.4344897605	20.8915975640698	25.5689536341412	841
V_V_WT	23.2893749557238	1.1928404264764	10416.4344897605	20.9511789883007	25.6275709231469	842
V_V_WT	23.3486832990034	1.19265475710677	10416.4344897605	21.0108512791475	25.6865153188592	843
V_V_WT	23.4080297075092	1.19254615616477	10416.4344897605	21.0704105663243	25.7456488486941	844
V_V_WT	23.4672432602876	1.19252125561513	10416.4344897605	21.1296729289548	25.8048135916205	845
V_V_WT	23.5261511742219	1.1925776335713	10416.4344897605	21.1884703312843	25.8638320171595	846
V_V_WT	23.5845732235947	1.19270909616024	10416.4344897605	21.2466346887743	25.9225117584151	847
V_V_WT	23.6423273199805	1.19290187801754	10416.4344897605	21.3040108957532	25.9806437442078	848
V_V_WT	23.6992313763162	1.19313386036857	10416.4344897605	21.3604602221974	26.038002530435	849
V_V_WT	23.7551071747717	1.19337792001489	10416.4344897605	21.4158576169468	26.0943567325966	850
V_V_WT	23.8097919779843	1.1936099202633	10416.4344897605	21.4700876551856	26.149496300783	851
V_V_WT	23.8631269193696	1.19380518492122	10416.4344897605	21.5230398403987	26.2032139983405	852
V_V_WT	23.9149607148834	1.19394042190318	10416.4344897605	21.5746085454957	26.2553128842712	853
V_V_WT	23.9651809622989	1.19400395796867	10416.4344897605	21.6247042500395	26.3056576745583	854
V_V_WT	24.0137170543371	1.19399670743826	10416.4344897605	21.6732545545076	26.3541795541666	855
V_V_WT	24.0605069362421	1.19392341393593	10416.4344897605	21.7201881057315	26.4008257667527	856
V_V_WT	24.1054885537626	1.1937900733132	10416.4344897605	21.7654310964411	26.4455460110841	857
V_V_WT	24.1486104361752	1.19360575844127	10416.4344897605	21.8089142713457	26.4883066010046	858
V_V_WT	24.1898740094471	1.1933895840391	10416.4344897605	21.8506015878981	26.5291464309961	859
V_V_WT	24.2293335518657	1.19316832211782	10416.4344897605	21.8904948461102	26.5681722576212	860
V_V_WT	24.2670637885663	1.19296818724108	10416.4344897605	21.9286173855458	26.6055101915868	861
V_V_WT	24.3031789659214	1.19281541240788	10416.4344897605	21.9650320308691	26.6413259009737	862
V_V_WT	24.3378032097608	1.19272893226868	10416.4344897605	21.9998257923642	26.6757806271573	863
V_V_WT	24.3710606466125	1.19271752254296	10416.4344897605	22.0331055944662	26.7090156987588	864
V_V_WT	24.4030816656474	1.1927808370086	10416.4344897605	22.0650025050077	26.7411608262871	865
V_V_WT	24.4340217113321	1.19291348731287	10416.4344897605	22.0956825306599	26.7723608920044	866
V_V_WT	24.4640461493816	1.1931026116428	10416.4344897605	22.1253362487574	26.8027560500059	867
V_V_WT	24.4933349853202	1.19333143387535	10416.4344897605	22.1541765492427	26.8324934213978	868
V_V_WT	24.5220726855622	1.19357780967391	10416.4344897605	22.182431305676	26.8617140654484	869
V_V_WT	24.5504469291988	1.19381868153685	10416.4344897605	22.2103333942732	26.8905604641244	870
V_V_WT	24.5786441488675	1.19402915407624	10416.4344897605	22.2381180474058	26.9191702503292	871
V_V_WT	24.6068391885956	1.19418891795302	10416.4344897605	22.2659999193001	26.9476784578911	872
V_V_WT	24.6351866555995	1.19428541719882	10416.4344897605	22.2941582292782	26.9762150819209	873
V_V_WT	24.6638192585095	1.19431320249895	10416.4344897605	22.322736367672	27.004902149347	874
V_V_WT	24.6928584002434	1.1942696936366	10416.4344897605	22.351860795119	27.0338560053677	875
V_V_WT	24.7223913432713	1.19415966046901	10416.4344897605	22.3816094242547	27.0631732622879	876
V_V_WT	24.7524609500133	1.19399603118495	10416.4344897605	22.41199977577	27.0929221242566	877
V_V_WT	24.7830623993362	1.1937983640691	10416.4344897605	22.4429886905433	27.123136108129	878
V_V_WT	24.8141496410611	1.19358936088424	10416.4344897605	22.4744856185877	27.1538136635345	879
V_V_WT	24.8456600348453	1.19338869515014	10416.4344897605	22.5063893556891	27.1849307140015	880
V_V_WT	24.877497825647	1.19321404646076	10416.4344897605	22.5385694914115	27.2164261598824	881
V_V_WT	24.9095516356729	1.19307732219287	10416.4344897605	22.5708913072199	27.2482119641259	882
V_V_WT	24.9416741548392	1.19298798612959	10416.4344897605	22.6031889422008	27.2801593674777	883
V_V_WT	24.9736844950765	1.19295299224599	10416.4344897605	22.6352678771601	27.3121011129929	884
V_V_WT	25.0053907738009	1.1929727773102	10416.4344897605	22.6669353733648	27.343846174237	885
V_V_WT	25.036583358237	1.1930444541937	10416.4344897605	22.6979874573649	27.3751792591091	886
V_V_WT	25.0670481809058	1.19315809646031	10416.4344897605	22.7282295193999	27.4058668424118	887
V_V_WT	25.0965709082875	1.19329755939844	10416.4344897605	22.7574788726803	27.4356629438948	888
V_V_WT	25.1249361594902	1.19344704296859	10416.4344897605	22.7855511074215	27.464321211559	889
V_V_WT	25.1519282905245	1.19358768625565	10416.4344897605	22.8122675506442	27.4915890304048	890
V_V_WT	25.1773360478285	1.19369908691883	10416.4344897605	22.8374569412869	27.51721515437	891
V_V_WT	25.2009657463233	1.19376688474548	10416.4344897605	22.860953743041	27.5409777496056	892
V_V_WT	25.2226354350139	1.19378053009063	10416.4344897605	22.8825966842386	27.5626741857893	893
V_V_WT	25.2422012220399	1.19374016798841	10416.4344897605	22.9022415887245	27.5821608553553	894
V_V_WT	25.2595612952991	1.19365651985664	10416.4344897605	22.9197656283618	27.5993569622364	895
V_V_WT	25.2746225269253	1.19354170124168	10416.4344897605	22.9350519264902	27.6141931273604	896
V_V_WT	25.2872917876337	1.19340600085254	10416.4344897605	22.9479871859823	27.626596389285	897
V_V_WT	25.2974885446048	1.19325892799792	10416.4344897605	22.9584722339502	27.6365048552593	898
V_V_WT	25.3051826388813	1.19311376556508	10416.4344897605	22.9664508744306	27.643914403332	899
V_V_WT	25.3103699267059	1.19298279653223	10416.4344897605	22.9718948866734	27.6488449667384	900
V_V_WT	25.3130999355832	1.19287933817682	10416.4344897605	22.9748276937658	27.6513721774006	901
V_V_WT	25.3134356125128	1.1928116642348	10416.4344897605	22.9752960245985	27.6515752004271	902
V_V_WT	25.3114529087334	1.19278237877816	10416.4344897605	22.9733707259297	27.6495350915371	903
V_V_WT	25.3072797887217	1.19279285081079	10416.4344897605	22.969177078726	27.6453824987174	904
V_V_WT	25.3010688507542	1.19284018544821	10416.4344897605	22.9628733557926	27.6392643457159	905
V_V_WT	25.2930192214401	1.19292058066443	10416.4344897605	22.9546661364386	27.6313723064416	906
V_V_WT	25.2833511278675	1.19302674830438	10416.4344897605	22.9447899339337	27.6219123218014	907
V_V_WT	25.2723226819906	1.19315178836155	10416.4344897605	22.9335163855678	27.6111289784134	908
V_V_WT	25.2602014652075	1.19328495069313	10416.4344897605	22.9211341450804	27.5992687853346	909
V_V_WT	25.2472601691426	1.19341247956346	10416.4344897605	22.9079428679755	27.5865774703096	910
V_V_WT	25.2337919185791	1.19352413656073	10416.4344897605	22.8942557482867	27.5733280888714	911
V_V_WT	25.2200949492514	1.19360878482692	10416.4344897605	22.8803928521258	27.5597970463771	912
V_V_WT	25.2064675486699	1.19365538990845	10416.4344897605	22.8666740966477	27.546261000692	913
V_V_WT	25.1932082214811	1.19365981378497	10416.4344897605	22.8534060978127	27.5330103451495	914
V_V_WT	25.1806122319081	1.19362149633097	10416.4344897605	22.8408852177971	27.5203392460192	915
V_V_WT	25.1689616571392	1.19354729793376	10416.4344897605	22.8293800861145	27.508543228164	916
V_V_WT	25.158528931924	1.19344695611628	10416.4344897605	22.8191440501024	27.4979138137456	917
V_V_WT	25.1495611023403	1.19333562759396	10416.4344897605	22.8103944457702	27.4887277589105	918
V_V_WT	25.1422988651737	1.19322688288636	10416.4344897605	22.8033453690827	27.4812523612648	919
V_V_WT	25.1369730204514	1.19313161671707	10416.4344897605	22.7982062643198	27.4757397765831	920
V_V_WT	25.1337747754912	1.19306191759711	10416.4344897605	22.7951446429998	27.4724049079827	921
V_V_WT	25.1328741135975	1.19302646732681	10416.4344897605	22.7943134704336	27.4714347567615	922
V_V_WT	25.1343957079637	1.19303238863835	10416.4344897605	22.7958234578937	27.4729679580337	923
V_V_WT	25.1384529048728	1.193079939837	10416.4344897605	22.7997874453353	27.4771183644103	924
V_V_WT	25.1451472549357	1.19316253064776	10416.4344897605	22.8063199015721	27.4839746082994	925
V_V_WT	25.1545216382727	1.19327275355294	10416.4344897605	22.8154782268792	27.4935650496661	926
V_V_WT	25.1665502537245	1.19340413858344	10416.4344897605	22.8272493024778	27.5058512049713	927
V_V_WT	25.1811520391439	1.19355002881249	10416.4344897605	22.8415651150732	27.5207389632146	928
V_V_WT	25.1982349873329	1.19369828948601	10416.4344897605	22.8583574439126	27.5381125307532	929
V_V_WT	25.2176989799095	1.1938321994777	10416.4344897605	22.8775589472278	27.5578390125913	930
V_V_WT	25.2394046128147	1.19393789376804	10416.4344897605	22.8990573990566	27.5797518265728	931
V_V_WT	25.2631770091472	1.19400582546471	10416.4344897605	22.9226966362375	27.603657382057	932
V_V_WT	25.2888344515674	1.19402550738572	10416.4344897605	22.9483154983184	27.6293534048164	933
V_V_WT	25.3161927822021	1.19398658087045	10416.4344897605	22.9757501323873	27.6566354320169	934
V_V_WT	25.3450571824042	1.19388654883855	10416.4344897605	23.0048106145534	27.6853037502549	935
V_V_WT	25.3752274744756	1.1937330116444	10416.4344897605	23.0352818689668	27.7151730799845	936
V_V_WT	25.4065073107348	1.1935430308492	10416.4344897605	23.0669341040141	27.7460805174556	937
V_V_WT	25.4387130904624	1.19334126786026	10416.4344897605	23.0995353778887	27.777890803036	938
V_V_WT	25.4716775594335	1.19315571657988	10416.4344897605	23.1328635629496	27.8104915559175	939
V_V_WT	25.5052370149006	1.19300894974115	10416.4344897605	23.1667107095637	27.8437633202376	940
V_V_WT	25.5392277549243	1.19291464165876	10416.4344897605	23.2008863115127	27.8775691983359	941
V_V_WT	25.5734940344662	1.19287788999297	10416.4344897605	23.2352246313669	27.9117634375656	942
V_V_WT	25.6079119406371	1.19289907358458	10416.4344897605	23.2696010136362	27.9462228676381	943
V_V_WT	25.6423655172045	1.19296987554451	10416.4344897605	23.3039158047856	27.9808152296235	944
V_V_WT	25.6767481770047	1.1930740528576	10416.4344897605	23.3380942570757	28.0154020969337	945
V_V_WT	25.711000204021	1.1931950506463	10416.4344897605	23.3721091052243	28.0498913028176	946
V_V_WT	25.7451180274968	1.19331993255928	10416.4344897605	23.4059821362042	28.0842539187894	947
V_V_WT	25.7791442472906	1.19343977710337	10416.4344897605	23.439773437711	28.1185150568703	948
V_V_WT	25.8131306526892	1.19354400113564	10416.4344897605	23.4735555440209	28.1527057613574	949
V_V_WT	25.847129035173	1.19361905974205	10416.4344897605	23.5074067972434	28.1868512731026	950
V_V_WT	25.8811974685478	1.19365120607959	10416.4344897605	23.5414122176325	28.2209827194631	951
V_V_WT	25.9154242721798	1.19363561680516	10416.4344897605	23.5756695792317	28.255178965128	952
V_V_WT	25.9499245108176	1.19357744631391	10416.4344897605	23.6102838431867	28.2895651784485	953
V_V_WT	25.9848183620172	1.19348362720348	10416.4344897605	23.645361597833	28.3242751262015	954
V_V_WT	26.0202260049207	1.19336020589038	10416.4344897605	23.6810111701765	28.3594408396648	955
V_V_WT	26.0562669986753	1.1932140170483	10416.4344897605	23.7173387220939	28.3951952752567	956
V_V_WT	26.0930584256586	1.19305820898776	10416.4344897605	23.7544355627526	28.4316812885645	957
V_V_WT	26.1307130385468	1.19290731718893	10416.4344897605	23.7923859525006	28.469040124593	958
V_V_WT	26.1693287437299	1.19277956304728	10416.4344897605	23.8312520802986	28.5074054071611	959
V_V_WT	26.208999737499	1.19268961802813	10416.4344897605	23.8710993835526	28.5469000914454	960
V_V_WT	26.2498202152552	1.19264569772089	10416.4344897605	23.9120059535328	28.5876344769776	961
V_V_WT	26.2918752035586	1.19265076755808	10416.4344897605	23.9540510039832	28.629699403134	962
V_V_WT	26.3352130490661	1.19270701298608	10416.4344897605	23.9972785976665	28.6731475004656	963
V_V_WT	26.3798729310029	1.19281057357929	10416.4344897605	24.0417354809825	28.7180103810233	964
V_V_WT	26.4258822462539	1.19295177063431	10416.4344897605	24.0874680229306	28.7642964695772	965
V_V_WT	26.4732212780308	1.19312035068793	10416.4344897605	24.1344766054766	28.811965950585	966
V_V_WT	26.5218460371997	1.19330302925853	10416.4344897605	24.1827432796179	28.8609487947816	967
V_V_WT	26.5716625718536	1.19348750096989	10416.4344897605	24.2321982143443	28.9111269293629	968
V_V_WT	26.6225521648749	1.1936601257572	10416.4344897605	24.2827494296811	28.9623549000687	969
V_V_WT	26.6743470059376	1.19381015808942	10416.4344897605	24.3342501786034	29.0144438332718	970
V_V_WT	26.7268670116706	1.19392550623519	10416.4344897605	24.3865440798522	29.067189943489	971
V_V_WT	26.7799218648341	1.19399382130936	10416.4344897605	24.4394650223706	29.1203787072975	972
V_V_WT	26.8332711789858	1.19401065131317	10416.4344897605	24.4927813464877	29.1737610114839	973
V_V_WT	26.8866277892233	1.19397974499577	10416.4344897605	24.5461985390337	29.2270570394129	974
V_V_WT	26.9396953933008	1.1939056209617	10416.4344897605	24.5994114404315	29.2799793461701	975
V_V_WT	26.9921728090793	1.19379345135568	10416.4344897605	24.6521087301467	29.3322368880118	976
V_V_WT	27.0437393354601	1.19365389643388	10416.4344897605	24.7039488109345	29.3835298599857	977
V_V_WT	27.094067861802	1.193498953044	10416.4344897605	24.7545810560315	29.4335546675725	978
V_V_WT	27.1428251610905	1.19334407183158	10416.4344897605	24.8036419521954	29.4820083699856	979
V_V_WT	27.1896784017714	1.19320381035239	10416.4344897605	24.8507701322712	29.5285866712717	980
V_V_WT	27.2343060483244	1.19309453711819	10416.4344897605	24.8956119753167	29.573000121332	981
V_V_WT	27.2764080856195	1.19303337887667	10416.4344897605	24.9378338944925	29.6149822767464	982
V_V_WT	27.3157155482506	1.19303546102565	10416.4344897605	24.9771372757123	29.6542938207888	983
V_V_WT	27.3519993672578	1.19311133745364	10416.4344897605	25.0132723623711	29.6907263721445	984
V_V_WT	27.3850691754854	1.19326393637556	10416.4344897605	25.0460430474504	29.7240953035205	985
V_V_WT	27.4147527529582	1.19348446894397	10416.4344897605	25.0752943388011	29.7542111671152	986
V_V_WT	27.4409184323606	1.1937550091866	10416.4344897605	25.1009297074509	29.7809071572703	987
V_V_WT	27.4634561079574	1.19404770523199	10416.4344897605	25.1228936426732	29.8040185732416	988
V_V_WT	27.4823013665301	1.19432971323439	10416.4344897605	25.1411861114851	29.8234166215751	989
V_V_WT	27.4974129736614	1.19456388411579	10416.4344897605	25.1558386987857	29.838987248537	990
V_V_WT	27.508808254716	1.19471708463014	10416.4344897605	25.1669336774554	29.8506828319765	991
V_V_WT	27.5165735620851	1.19476617196519	10416.4344897605	25.1746027642352	29.858544359935	992
V_V_WT	27.5208511481272	1.19469977087288	10416.4344897605	25.1790105091509	29.8626917871035	993
V_V_WT	27.5218038363127	1.1945149274842	10416.4344897605	25.1803255258226	29.8632821468028	994
V_V_WT	27.5196407433245	1.19422358258226	10416.4344897605	25.1787335247086	29.8605479619403	995
V_V_WT	27.5146210138869	1.19385412881634	10416.4344897605	25.1744379954964	29.8548040322775	996
V_V_WT	27.5070461084527	1.19344902370548	10416.4344897605	25.1676571737598	29.8464350431455	997
V_V_WT	27.4972471287396	1.19305872346398	10416.4344897605	25.1586232573616	29.8358710001177	998
V_V_WT	27.4855608152129	1.19272981705836	10416.4344897605	25.1475816634589	29.8235399669669	999
V_V_WT	27.4723239097655	1.19249945180287	10416.4344897605	25.1347963180857	29.8098515014454	1000
V_V_WT	27.4578731529683	1.19239256318256	10416.4344897605	25.1205550834805	29.795191222456	1001
V_V_WT	27.4425452870024	1.19242011077734	10416.4344897605	25.1051732189465	29.7799173550583	1002
V_V_WT	27.4266770526466	1.1925783339829	10416.4344897605	25.088994836768	29.7643592685253	1003
V_V_WT	27.410605190955	1.19284903396963	10416.4344897605	25.0723923511947	29.7488180307154	1004
V_V_WT	27.3946664434737	1.19320087964713	10416.4344897605	25.0557639187177	29.7335689682296	1005
V_V_WT	27.3791895510909	1.19359306667975	10416.4344897605	25.0395182645477	29.7188608376341	1006
V_V_WT	27.3644623251737	1.19398381751593	10416.4344897605	25.0240250920637	29.7048995582838	1007
V_V_WT	27.3507192555924	1.19433505500316	10416.4344897605	25.0095935296564	29.6918449815285	1008
V_V_WT	27.338147454589	1.19461394766905	10416.4344897605	24.9964750455491	29.6798198636289	1009
V_V_WT	27.3269142303834	1.19479111126346	10416.4344897605	24.9848945467266	29.6689339140401	1010
V_V_WT	27.3171360531558	1.19484751628097	10416.4344897605	24.9750058048489	29.6592663014628	1011
V_V_WT	27.3088692553444	1.19477781783317	10416.4344897605	24.9668756293601	29.6508628813287	1012
V_V_WT	27.3021124103724	1.19459095028835	10416.4344897605	24.9604850806085	29.6437397401363	1013
V_V_WT	27.296810295566	1.19430931817056	10416.4344897605	24.955735018757	29.6378855723751	1014
V_V_WT	27.2928593092542	1.19396660418569	10416.4344897605	24.9524558175721	29.6332628009362	1015
V_V_WT	27.2901198461181	1.1936029887231	10416.4344897605	24.9504291104674	29.6298105817689	1016
V_V_WT	27.2884410912315	1.19325726122842	10416.4344897605	24.9494280477648	29.6274541346982	1017
V_V_WT	27.2876552895627	1.19296625323881	10416.4344897605	24.9492126775575	29.6260979015679	1018
V_V_WT	27.2875904528985	1.19275790809927	10416.4344897605	24.9495562373177	29.6256246684792	1019
V_V_WT	27.2880745912384	1.19264814371993	10416.4344897605	24.9502555348889	29.6258936475879	1020
V_V_WT	27.2889377105848	1.1926412558976	10416.4344897605	24.9511321556878	29.6267432654818	1021
V_V_WT	27.2900177905546	1.19273330941536	10416.4344897605	24.9520317931112	29.628003787998	1022
V_V_WT	27.2911595533946	1.19291025585101	10416.4344897605	24.9528267070072	29.629492399782	1023
V_V_WT	27.2922325847505	1.19315256413224	10416.4344897605	24.9534247676684	29.6310404018326	1024
V_V_WT	27.2931415204194	1.19343802390642	10416.4344897605	24.953774147442	29.6325088933969	1025
V_V_WT	27.2938240471199	1.19374229395025	10416.4344897605	24.9538602465116	29.6337878477281	1026
V_V_WT	27.2942325154747	1.19403695646367	10416.4344897605	24.9536911198375	29.6347739111119	1027
V_V_WT	27.2943587380539	1.19429550403694	10416.4344897605	24.9533105395957	29.6354069365122	1028
V_V_WT	27.2942421487541	1.1944970101216	10416.4344897605	24.9527989597304	29.6356853377778	1029
V_V_WT	27.2939613914817	1.1946265332614	10416.4344897605	24.9522643122674	29.6356584706959	1030
V_V_WT	27.2936029161684	1.19467036228045	10416.4344897605	24.9518199236725	29.6353859086644	1031
V_V_WT	27.2932586838729	1.19461702936613	10416.4344897605	24.9515802341158	29.6349371336301	1032
V_V_WT	27.293046902342	1.19446478967804	10416.4344897605	24.951666871566	29.6344269331179	1033
V_V_WT	27.2931107202299	1.19422398491123	10416.4344897605	24.9522027129721	29.6340187274877	1034
V_V_WT	27.2936088961851	1.1939165898674	10416.4344897605	24.9533034421574	29.6339143502129	1035
V_V_WT	27.2947051741628	1.19357441057956	10416.4344897605	24.9550704571533	29.6343398911723	1036
V_V_WT	27.2965597744931	1.19323467557274	10416.4344897605	24.9575910032425	29.6355285457438	1037
V_V_WT	27.2993318236613	1.19293102184938	10416.4344897605	24.9609582719352	29.6377053753875	1038
V_V_WT	27.3031728694028	1.19269095309744	10416.4344897605	24.9652698984645	29.6410758403411	1039
V_V_WT	27.3082041483149	1.19253777508885	10416.4344897605	24.9706014356458	29.6458068609839	1040
V_V_WT	27.3145393191649	1.1924848338832	10416.4344897605	24.9770403814107	29.6520382569192	1041
V_V_WT	27.3222920404421	1.19253332718687	10416.4344897605	24.9846980465139	29.6598860343704	1042
V_V_WT	27.3315601826554	1.19267361521149	10416.4344897605	24.9936911972982	29.6694291680126	1043
V_V_WT	27.3423784648553	1.19288968294967	10416.4344897605	25.0040859452995	29.6806709844112	1044
V_V_WT	27.3547470039651	1.19315796195907	10416.4344897605	25.0159286061074	29.6935654018229	1045
V_V_WT	27.3685707717748	1.19345287022721	10416.4344897605	25.0291742971617	29.7079672463878	1046
V_V_WT	27.3836563461319	1.19374882721917	10416.4344897605	25.0436797390638	29.7236329532	1047
V_V_WT	27.3997693755629	1.19401823365904	10416.4344897605	25.059264680213	29.7402740709128	1048
V_V_WT	27.4165703411198	1.19423757833848	10416.4344897605	25.075635688138	29.7575049941016	1049
V_V_WT	27.4336145239912	1.19438934578093	10416.4344897605	25.0923823777202	29.7748466702622	1050
V_V_WT	27.4504162799889	1.19445908430272	10416.4344897605	25.1090474328426	29.7917851271351	1051
V_V_WT	27.4663916954026	1.19444100715018	10416.4344897605	25.1250582829417	29.8077251078636	1052
V_V_WT	27.4808448739985	1.19434012451807	10416.4344897605	25.1397092108412	29.821980537156	1053
V_V_WT	27.4929924176499	1.19417029941893	10416.4344897605	25.1521896442514	29.8337951910483	1054
V_V_WT	27.5020337345017	1.19394702062328	10416.4344897605	25.1616686303572	29.8423988386462	1055
V_V_WT	27.5071575536173	1.19368647511019	10416.4344897605	25.167303168639	29.8470119385955	1056
V_V_WT	27.5075018929296	1.19341066610012	10416.4344897605	25.1681881464984	29.8468156393607	1057
V_V_WT	27.5021621087377	1.19314580107967	10416.4344897605	25.1633675485354	29.8409566689399	1058
V_V_WT	27.490223423603	1.19291601820627	10416.4344897605	25.1518792818944	29.8285675653117	1059
V_V_WT	27.4707625160837	1.19274437795709	10416.4344897605	25.1327548221761	29.8087702099913	1060
V_V_WT	27.4428579557114	1.19264836220458	10416.4344897605	25.10503847109	29.7806774403327	1061
V_V_WT	27.4056044200798	1.19264104562585	10416.4344897605	25.0677992773557	29.7434095628038	1062
V_V_WT	27.3581006135761	1.19272605232909	10416.4344897605	25.0201288414134	29.6960723857388	1063
V_V_WT	27.2994581076797	1.19289726083235	10416.4344897605	24.9611507340208	29.6377654813387	1064
V_V_WT	27.228839944304	1.19314285901676	10416.4344897605	24.8900511511092	29.5676287374988	1065
V_V_WT	27.145439886032	1.19344347641424	10416.4344897605	24.8060618250937	29.4848179469703	1066
V_V_WT	27.0485231149639	1.19377582111284	10416.4344897605	24.708493594688	29.3885526352398	1067
V_V_WT	26.937372667187	1.19411030977819	10416.4344897605	24.5966874849876	29.2780578493865	1068
V_V_WT	26.8112945925691	1.19441319990399	10416.4344897605	24.4700156876428	29.1525734974954	1069
V_V_WT	26.6697109498794	1.19465449290574	10416.4344897605	24.3279590644009	29.0114628353579	1070
V_V_WT	26.5121870834401	1.19481170414983	10416.4344897605	24.1701270337773	28.8542471331028	1071
V_V_WT	26.3384346046536	1.19487160857867	10416.4344897605	23.9962571308235	28.6806120784838	1072
V_V_WT	26.148311658006	1.19483111628372	10416.4344897605	23.8062135568385	28.4904097591735	1073
V_V_WT	25.9418204610404	1.19469722824503	10416.4344897605	23.5999848061022	28.2836561159786	1074
V_V_WT	25.7191021968448	1.1944860987171	10416.4344897605	23.3776803962662	28.0605239974234	1075
V_V_WT	25.480429394345	1.19422130301021	10416.4344897605	23.1395266441275	27.8213321445626	1076
V_V_WT	25.2261960155063	1.19393147205077	10416.4344897605	22.8858613895455	27.5665306414672	1077
V_V_WT	24.9568895055046	1.1936464134932	10416.4344897605	22.6171136489776	27.2966653620316	1078
V_V_WT	24.6730291154519	1.19339128107072	10416.4344897605	22.3337533673955	27.0123048635083	1079
V_V_WT	24.3751989755662	1.19318813598395	10416.4344897605	22.0363214308337	26.7140765202987	1080
V_V_WT	24.06404817972	1.19305544085935	10416.4344897605	21.7254307428765	26.4026656165635	1081
V_V_WT	23.7402742839426	1.19300671121824	10416.4344897605	21.4017523665397	26.0787962013454	1082
V_V_WT	23.4046066317471	1.19304956243468	10416.4344897605	21.0660007177432	25.7432125457511	1083
V_V_WT	23.0577900101641	1.1931841205549	10416.4344897605	20.7189203364425	25.3966596838857	1084
V_V_WT	22.7005717437084	1.19339858701074	10416.4344897605	20.3612816746086	25.0398618128082	1085
V_V_WT	22.3336942655917	1.19366992882733	10416.4344897605	19.9938723145006	24.6735162166828	1086
V_V_WT	21.9578804353718	1.19396923917005	10416.4344897605	19.6174717786151	24.2982890921284	1087
V_V_WT	21.5738396317589	1.19426183746032	10416.4344897605	19.2328574262465	23.9148218372712	1088
V_V_WT	21.1822369744897	1.19451425206339	10416.4344897605	18.8407599879538	23.5237139610255	1089
V_V_WT	20.7836785354689	1.19469892930244	10416.4344897605	18.441839546132	23.1255175248058	1090
V_V_WT	20.3787058507827	1.19479696632158	10416.4344897605	18.0366746900894	22.7207370114761	1091
V_V_WT	19.9678043350158	1.19479835105533	10416.4344897605	17.6257704599788	22.3098382100529	1092
V_V_WT	19.5514370480041	1.19469829599669	10416.4344897605	17.2095993000679	21.8932747959403	1093
V_V_WT	19.1300126453887	1.1945019936139	10416.4344897605	16.7885596877645	21.4714656030129	1094
V_V_WT	18.7038785897055	1.19422572899473	10416.4344897605	16.3629671637097	21.0447900157014	1095
V_V_WT	18.2733280932351	1.19389541441599	10416.4344897605	15.9330641471526	20.6135920393176	1096
V_V_WT	17.8386092155136	1.19354414937034	10416.4344897605	15.4990338162769	20.1781846147502	1097
V_V_WT	17.3999394746574	1.19320784213478	10416.4344897605	15.0610233020905	19.7388556472242	1098
V_V_WT	16.9575293069885	1.19291828984234	10416.4344897605	14.6191807124375	19.2958779015394	1099
V_V_WT	16.5115837804501	1.19270308704347	10416.4344897605	14.1736570246508	18.8495105362493	1100
V_V_WT	16.0623066221369	1.19258000473873	10416.4344897605	13.7246211312564	18.3999921130173	1101
V_V_WT	15.6099076736185	1.19255575184643	10416.4344897605	13.2722697230575	17.9475456241795	1102
V_V_WT	15.154621238952	1.19262934927357	10416.4344897605	12.8168390233212	17.4924034545827	1103
V_V_WT	14.6966877379773	1.19278891128699	10416.4344897605	12.3585927502036	17.0347827257509	1104
V_V_WT	14.2363606366992	1.19301263132614	10416.4344897605	11.8978271147496	16.5748941586487	1105
V_V_WT	13.7739455871416	1.19327479224169	10416.4344897605	11.4348981795273	16.1129929947559	1106
V_V_WT	13.3097778354623	1.19354551731533	10416.4344897605	10.9701997547911	15.6493559161335	1107
V_V_WT	12.8442588203329	1.19379642620362	10416.4344897605	10.504188910128	15.1843287305378	1108
V_V_WT	12.3778251930458	1.19400013411248	10416.4344897605	10.0373559762777	14.7182944098138	1109
V_V_WT	11.9110073671327	1.19413762528348	10416.4344897605	9.57026864130506	14.2517460929603	1110
V_V_WT	11.444430843703	1.19420010442029	10416.4344897605	9.10356964678665	13.7852920406194	1111
V_V_WT	10.9787588797721	1.19418440024601	10416.4344897605	8.63792846604864	13.3195892934956	1112
V_V_WT	10.5147293416106	1.19409639339653	10416.4344897605	8.17407143818776	12.8553872450334	1113
V_V_WT	10.0531151685708	1.19394677230647	10416.4344897605	7.71275055117492	12.3934797859668	1114
V_V_WT	9.59475498369578	1.19375328909847	10416.4344897605	7.25476963048865	11.9347403369029	1115
V_V_WT	9.14050383137547	1.19353408417757	10416.4344897605	6.80094816184666	11.4800595009043	1116
V_V_WT	8.69121675529858	1.1933048759237	10416.4344897605	6.35211037789887	11.0303231326983	1117
V_V_WT	8.2477560754145	1.19307991804179	10416.4344897605	5.90909065859983	10.5864214922292	1118
V_V_WT	7.81101742392425	1.19287720605813	10416.4344897605	5.47274936146832	10.1492854863802	1119
V_V_WT	7.38192145879337	1.19271814919928	10416.4344897605	5.04396517828053	9.71987773930621	1120
V_V_WT	6.9613967055864	1.19262386015393	10416.4344897605	4.62362524968271	9.29916816149009	1121
V_V_WT	6.55036648617312	1.19260907937765	10416.4344897605	4.2126240034252	8.88810896892104	1122
V_V_WT	6.14972965490071	1.19268330143059	10416.4344897605	3.81184168269669	8.48761762710473	1123
V_V_WT	5.76037895032596	1.1928458719306	10416.4344897605	3.42217230876843	8.09858559188349	1124
V_V_WT	5.38320711060335	1.19308455090132	10416.4344897605	3.04453261249563	7.72188160871107	1125
V_V_WT	5.01910687310102	1.1933763151971	10416.4344897605	2.6798604610267	7.35835328517534	1126
V_V_WT	4.66894796364692	1.1936905233661	10416.4344897605	2.3290856433108	7.00881028398304	1127
V_V_WT	4.33350805831117	1.19399570442834	10416.4344897605	1.99304752457346	6.67396859204888	1128
V_V_WT	4.0135138294944	1.19425948382515	10416.4344897605	1.67253623755828	6.35449142143051	1129
V_V_WT	3.70955015738319	1.19445605316931	10416.4344897605	1.36818725183963	6.05091306292675	1130
V_V_WT	3.42202345831049	1.19457006586704	10416.4344897605	1.08043706601702	5.76360985060395	1131
V_V_WT	3.15115373585738	1.19459774058709	10416.4344897605	0.809513095805885	5.49279437590888	1132
V_V_WT	2.89700205721142	1.1945450037194	10416.4344897605	0.555464791533085	5.23853932288975	1133
V_V_WT	2.65959754307958	1.19442036224325	10416.4344897605	0.318304598594963	5.0008904875642	1134
V_V_WT	2.43893846254009	1.19423433724558	10416.4344897605	0.0980101627218781	4.77986676235831	1135
V_V_WT	2.23487035625056	1.19400439281775	10416.4344897605	-0.105607208396416	4.57534792089753	1136
V_V_WT	2.0470634504209	1.1937542686267	10416.4344897605	-0.292923822849397	4.38705072369119	1137
V_V_WT	1.87502534113067	1.19351107213431	10416.4344897605	-0.464485220380717	4.21453590264205	1138
V_V_WT	1.71811699104988	1.19330200083909	10416.4344897605	-0.620983750632682	4.05721773273245	1139
V_V_WT	1.57557180542592	1.19315109968032	10416.4344897605	-0.763233141049599	3.91437675190145	1140
V_V_WT	1.44651745067429	1.1930764516815	10416.4344897605	-0.892141171409519	3.78517607275811	1141
V_V_WT	1.33000002401909	1.19308814378833	10416.4344897605	-1.00868151683611	3.6686815648743	1142
V_V_WT	1.2250148159186	1.19318630936665	10416.4344897605	-1.11385914829372	3.56388878013091	1143
V_V_WT	1.13054785390897	1.19335838657514	10416.4344897605	-1.20866341462842	3.46975912244637	1144
V_V_WT	1.04559008255118	1.19358347736344	10416.4344897605	-1.29406240709327	3.38524257219563	1145
V_V_WT	0.96916124487028	1.19383618787503	10416.4344897605	-1.37098660583505	3.30930909557561	1146
V_V_WT	0.900338218101383	1.19409011768913	10416.4344897605	-1.44030738373156	3.24098381993432	1147
V_V_WT	0.838264032208213	1.19431997458483	10416.4344897605	-1.50283213321621	3.17936019763263	1148
V_V_WT	0.782095867945424	1.19449850425444	10416.4344897605	-1.55935024986515	3.12354198575599	1149
V_V_WT	0.731017296460157	1.19459856638755	10416.4344897605	-1.61062496231859	3.0726595552389	1150
V_V_WT	0.684347135580163	1.19460242872573	10416.4344897605	-1.65730269412204	3.02599696528236	1151
V_V_WT	0.641581835691541	1.19450616755498	10416.4344897605	-1.69987930365757	2.98304297504065	1152
V_V_WT	0.602412231768862	1.19432075450981	10416.4344897605	-1.73868546245807	2.94350992599579	1153
V_V_WT	0.5667006227583	1.19406936606062	10416.4344897605	-1.77390430190357	2.90730554742017	1154
V_V_WT	0.534344050957283	1.19377792988788	10416.4344897605	-1.80568960292206	2.87437770483662	1155
V_V_WT	0.505239559377776	1.19347114201929	10416.4344897605	-1.83419273145142	2.84467185020697	1156
V_V_WT	0.479284191373856	1.19317089198021	10416.4344897605	-1.8595595518047	2.81812793455241	1157
V_V_WT	0.456412337009541	1.19289674805077	10416.4344897605	-1.88189403149921	2.79471870551829	1158
V_V_WT	0.436743872863121	1.19267061211458	10416.4344897605	-1.9011192258483	2.77460697157455	1159
V_V_WT	0.420614655895167	1.19251556183948	10416.4344897605	-1.9169445145456	2.75817382633594	1160
V_V_WT	0.408533670047827	1.19245143650409	10416.4344897605	-1.9288998024393	2.74596714253496	1161
V_V_WT	0.401044156437354	1.1924874614231	10416.4344897605	-1.93645993179894	2.73854824467365	1162
V_V_WT	0.39868935606605	1.19262004840312	10416.4344897605	-1.93907462807513	2.73645334020723	1163
V_V_WT	0.402034464219749	1.19283399611215	10416.4344897605	-1.93614889845639	2.74021782689589	1164
V_V_WT	0.411732491865095	1.19310667269678	10416.4344897605	-1.92698536920367	2.75045035293386	1165
V_V_WT	0.428471981142799	1.19340743323807	10416.4344897605	-1.91083542825883	2.76777939054442	1166
V_V_WT	0.453004839622129	1.19370342682499	10416.4344897605	-1.88688277396771	2.79289245321197	1167
V_V_WT	0.486137119749096	1.19396386172924	10416.4344897605	-1.85426099619242	2.82653523569062	1168
V_V_WT	0.52870107072749	1.19416315321774	10416.4344897605	-1.81208769474637	2.86948983620135	1169
V_V_WT	0.581526799350713	1.19428367191822	10416.4344897605	-1.75949820588597	2.9225518045874	1170
V_V_WT	0.645423709406551	1.19431625485632	10416.4344897605	-1.69566516463672	2.98651258344982	1171
V_V_WT	0.721196119952485	1.19425512508932	10416.4344897605	-1.6197729280256	3.06216516793058	1172
V_V_WT	0.809629828330817	1.19409834305431	10416.4344897605	-1.53103189679511	3.15029155345675	1173
V_V_WT	0.911414022168974	1.19385481468871	10416.4344897605	-1.42877034066293	3.25159838500088	1174
V_V_WT	1.02710306056425	1.19354586503859	10416.4344897605	-1.3124757017112	3.3666818228397	1175
V_V_WT	1.15712397993516	1.19320213950207	10416.4344897605	-1.18178101437807	3.49602897424838	1176
V_V_WT	1.30187761853346	1.1928547350437	10416.4344897605	-1.03634639642529	3.64010163349221	1177
V_V_WT	1.46176481494696	1.1925314795685	10416.4344897605	-0.875825557294958	3.79935518718888	1178
V_V_WT	1.63714956096379	1.19225685388821	10416.4344897605	-0.699902492284279	3.97420161421187	1179
V_V_WT	1.82824847170864	1.19205482792296	10416.4344897605	-0.508407571908335	4.16490451532562	1180
V_V_WT	2.03524131642714	1.19194275830692	10416.4344897605	-0.301195049252632	4.37167768210691	1181
V_V_WT	2.25826793771012	1.19193023546775	10416.4344897605	-0.0781438808035739	4.59467975622382	1182
V_V_WT	2.49730847249748	1.19202216133923	10416.4344897605	0.160716461648568	4.8339004833464	1183
V_V_WT	2.75226363409231	1.19221536698703	10416.4344897605	0.415292903125806	5.08923436505882	1184
V_V_WT	3.02287615702691	1.19250068401587	10416.4344897605	0.685346149973288	5.36040616408054	1185
V_V_WT	3.30884927778705	1.19285929470935	10416.4344897605	0.970616325009291	5.64708223056481	1186
V_V_WT	3.60988623428618	1.19326233921813	10416.4344897605	1.27086323698596	5.94890923158641	1187
V_V_WT	3.92565709710652	1.19367379048811	10416.4344897605	1.58582757641984	6.26548661779319	1188
V_V_WT	4.25569926898908	1.19405639412811	10416.4344897605	1.91511977180236	6.59627876617581	1189
V_V_WT	4.59948923820284	1.1943717515898	10416.4344897605	2.25829157992024	6.94068689648544	1190
V_V_WT	4.95636790059425	1.194586957532	10416.4344897605	2.61474839739841	7.29798740379009	1191
V_V_WT	5.32552873829035	1.19467850098638	10416.4344897605	2.98372979237013	7.66732768421057	1192
V_V_WT	5.70603794864883	1.19463416678624	10416.4344897605	3.36432590626215	8.04774999103552	1193
V_V_WT	6.0968555679808	1.19445400780194	10416.4344897605	3.75549667174948	8.43821446421211	1194
V_V_WT	6.49685724433986	1.19415030501939	10416.4344897605	4.15609366379846	8.83762082488126	1195
V_V_WT	6.90485628580132	1.1937465151845	10416.4344897605	4.56488421076449	9.24482836083814	1196
V_V_WT	7.31962562841493	1.19327529080602	10416.4344897605	4.98057724351892	9.65867401331094	1197
V_V_WT	7.73991937499526	1.19277573765841	10416.4344897605	5.40185021005973	10.0779885399308	1198
V_V_WT	8.1644935785778	1.19229014498866	10416.4344897605	5.82737626838915	10.5016108887664	1199
V_V_WT	8.5921259909538	1.19186047627565	10416.4344897605	6.2558509138332	10.9284010680744	1200
V_V_WT	9.02163452449299	1.19152493765316	10416.4344897605	6.68601716741324	11.3572518815727	1201
V_V_WT	9.4518821095434	1.19131410286393	10416.4344897605	7.11667802907887	11.7870861900079	1202
V_V_WT	9.88174124818305	1.19124519775384	10416.4344897605	7.54667223494711	12.216810261419	1203
V_V_WT	10.3100844412593	1.19131989635909	10416.4344897605	7.97486900443328	12.6452998780852	1204
V_V_WT	10.7358022886656	1.19152499562618	10416.4344897605	8.4001848179476	13.0714197593836	1205
V_V_WT	11.1578772540988	1.19183747501164	10416.4344897605	8.82164726386628	13.4941072443314	1206
V_V_WT	11.575387775229	1.19222729556382	10416.4344897605	9.23839366196461	13.9123818884933	1207
V_V_WT	11.9874317571676	1.19265573028246	10416.4344897605	9.64959782970081	14.3252656846345	1208
V_V_WT	12.3931288296515	1.19307771690301	10416.4344897605	10.0544677274909	14.731789931812	1209
V_V_WT	12.7917074001239	1.19345073740555	10416.4344897605	10.4523151062503	15.1310996939975	1210
V_V_WT	13.1825051549765	1.19373922617925	10416.4344897605	10.8425473677877	15.5224629421654	1211
V_V_WT	13.5649031176385	1.19391310474643	10416.4344897605	11.2246044951161	15.9052017401608	1212
V_V_WT	13.9383681041628	1.19395339122805	10416.4344897605	11.5979905124114	16.2787456959142	1213
V_V_WT	14.3023883785398	1.19384847452703	10416.4344897605	11.9622164436405	16.6425603134391	1214
V_V_WT	14.6564714499737	1.19359482460345	10416.4344897605	12.3167967175629	16.9961461823844	1215
V_V_WT	15.0002200279563	1.19320514404361	10416.4344897605	12.6613091441655	17.3391309117471	1216
V_V_WT	15.3333460197621	1.19270993646905	10416.4344897605	12.9954058377753	17.6712862017488	1217
V_V_WT	15.6556478969708	1.19215349620971	10416.4344897605	13.3187984445918	17.9924973493498	1218
V_V_WT	15.9669412195378	1.19158324802217	10416.4344897605	13.6312095629535	18.302672876122	1219
V_V_WT	16.2670415471111	1.19104473051984	10416.4344897605	13.9323654880941	18.6017176061281	1220
V_V_WT	16.555764438403	1.19057889094017	10416.4344897605	14.2220015142886	18.8895273625173	1221
V_V_WT	16.832925453247	1.19021985585234	10416.4344897605	14.4998663067511	19.1659845997429	1222
V_V_WT	17.098340151243	1.18999318765356	10416.4344897605	14.7657253178812	19.4309549846049	1223
V_V_WT	17.3518240914755	1.18991463821367	10416.4344897605	15.019363230078	19.6842849528731	1224
V_V_WT	17.5931928334336	1.18998940980768	10416.4344897605	15.2605854053741	19.9258002614932	1225
V_V_WT	17.8222619362868	1.19021193028387	10416.4344897605	15.4892183254248	20.1553055471487	1226
V_V_WT	18.0388469597464	1.19056614490013	10416.4344897605	15.7051090203147	20.3725848991782	1227
V_V_WT	18.2427634631607	1.19102632210519	10416.4344897605	15.9081234881663	20.5774034381551	1228
V_V_WT	18.4338270058014	1.19155836622832	10416.4344897605	16.0981441223042	20.7695098892985	1229
V_V_WT	18.6118531471603	1.1921216268233	10416.4344897605	16.2750661648897	20.9486401294308	1230
V_V_WT	18.776657446461	1.19267119357283	10416.4344897605	16.4387932079799	21.1145216849421	1231
V_V_WT	18.9280554635471	1.1931606672144	10416.4344897605	16.5892317628702	21.266879164224	1232
V_V_WT	19.0658660426274	1.19354726165253	10416.4344897605	16.7262845427208	21.4054475425339	1233
V_V_WT	19.1899249318727	1.19380249231915	10416.4344897605	16.8498431309181	21.5300067328273	1234
V_V_WT	19.3000862090593	1.19391404533568	10416.4344897605	16.9597857428016	21.640386675317	1235
V_V_WT	19.3962132042407	1.19388077277837	10416.4344897605	17.0559779585755	21.7364484499059	1236
V_V_WT	19.4781979306478	1.19371769738416	10416.4344897605	17.1382823440255	21.81811351727	1237
V_V_WT	19.5459647646446	1.19345362638842	10416.4344897605	17.2065668078106	21.8853627214786	1238
V_V_WT	19.5994545522381	1.1931230649659	10416.4344897605	17.2607045591786	21.9382045452976	1239
V_V_WT	19.6386471448378	1.19276599189566	10416.4344897605	17.300597083466	21.9766972062095	1240
V_V_WT	19.6635454182038	1.19242137571323	10416.4344897605	17.326170870631	22.0009199657766	1241
V_V_WT	19.6742053362307	1.19212625212579	10416.4344897605	17.3374092874803	22.011001384981	1242
V_V_WT	19.6706961331372	1.19190916425996	10416.4344897605	17.3343256182313	22.0070666480432	1243
V_V_WT	19.6530870438594	1.19178765388699	10416.4344897605	17.3169547125845	21.9892193751343	1244
V_V_WT	19.6214674073361	1.19176882472089	10416.4344897605	17.2853719848373	21.9575628298348	1245
V_V_WT	19.5760284128092	1.19185284702868	10416.4344897605	17.2397682904756	21.9122885351428	1246
V_V_WT	19.517089628577	1.19203372671061	10416.4344897605	17.1804749473825	21.8537043097715	1247
V_V_WT	19.4451054280724	1.19229973990473	10416.4344897605	17.1079693100084	21.7822415461364	1248
V_V_WT	19.3606695985881	1.19263443927271	10416.4344897605	17.022877405583	21.6984617915932	1249
V_V_WT	19.2645178933304	1.19301807528391	10416.4344897605	16.9259737001798	21.6030620864811	1250
V_V_WT	19.1575049158978	1.19342807138777	10416.4344897605	16.8181570517653	21.4968527800302	1251
V_V_WT	19.0405090510239	1.19383599960012	10416.4344897605	16.7003615693735	21.3806565326743	1252
V_V_WT	18.9144302483634	1.19420947581001	10416.4344897605	16.5735506817262	21.2553098150007	1253
V_V_WT	18.7802547256955	1.19451845597981	10416.4344897605	16.4387694986774	21.1217399527136	1254
V_V_WT	18.6390083083976	1.1947350871843	10416.4344897605	16.2970984426789	20.9809181741163	1255
V_V_WT	18.4918046677029	1.19484053786567	10416.4344897605	16.1496880984281	20.8339212369777	1256
V_V_WT	18.3398511483674	1.19482833150221	10416.4344897605	15.9977585059056	20.6819437908292	1257
V_V_WT	18.1844323176873	1.19470499600297	10416.4344897605	15.8425814364541	20.5262831989206	1258
V_V_WT	18.0268914389785	1.19448935393478	10416.4344897605	15.6854632575491	20.368319620408	1259
V_V_WT	17.8686101281898	1.19421053964254	10416.4344897605	15.5277284762368	20.2094917801427	1260
V_V_WT	17.7109865223122	1.19390494424377	10416.4344897605	15.3707038959398	20.0512691486846	1261
V_V_WT	17.5554173337561	1.19361113649555	10416.4344897605	15.215710626909	19.8951240406032	1262
V_V_WT	17.4032982229795	1.19336122390085	10416.4344897605	15.0640813927397	19.7425150532194	1263
V_V_WT	17.2560248510205	1.19317750127834	10416.4344897605	14.9171681523503	19.5948815496908	1264
V_V_WT	17.1149760542049	1.19307267490335	10416.4344897605	14.7763248353304	19.4536272730793	1265
V_V_WT	16.9814428754517	1.19305416130924	10416.4344897605	14.6428279467717	19.3200578041316	1266
V_V_WT	16.8565936166605	1.19312486066388	10416.4344897605	14.5178401036886	19.1953471296323	1267
V_V_WT	16.7414804011459	1.19328175245449	10416.4344897605	14.4024193501798	19.0805414521119	1268
V_V_WT	16.6371016821488	1.19351259895507	10416.4344897605	14.297588127776	18.9766152365217	1269
V_V_WT	16.5443369172406	1.19379920619892	10416.4344897605	14.2042615577118	18.8844122767694	1270
V_V_WT	16.4640358153966	1.19411506439189	10416.4344897605	14.1233413132426	18.8047303175505	1271
V_V_WT	16.3970129537362	1.19442742501219	10416.4344897605	14.0557061648702	18.7383197426023	1272
V_V_WT	16.3439065402266	1.19470521256295	10416.4344897605	14.0020552344943	18.685757845959	1273
V_V_WT	16.3051403360816	1.19492299540575	10416.4344897605	13.9628621342167	18.6474185379465	1274
V_V_WT	16.2809230421857	1.1950629509765	10416.4344897605	13.9383705005652	18.6234755838063	1275
V_V_WT	16.2712513841256	1.19511594385952	10416.4344897605	13.9285949662927	18.6139078019584	1276
V_V_WT	16.2759169092261	1.19508169095808	10416.4344897605	13.9333276336482	18.618506184804	1277
V_V_WT	16.294516406809	1.19496808234285	10416.4344897605	13.9521498259018	18.6368829877162	1278
V_V_WT	16.326465777118	1.19478980457485	10416.4344897605	13.9844486548215	18.6684828994145	1279
V_V_WT	16.3710170945303	1.19456646920173	10416.4344897605	14.0294377523905	18.7125964366701	1280
V_V_WT	16.427278535727	1.19432047902652	10416.4344897605	14.0861813815001	18.7683756899538	1281
V_V_WT	16.4942367742144	1.19407486719727	10416.4344897605	14.1536210662699	18.834852482159	1282
V_V_WT	16.5707813973893	1.19385132153472	10416.4344897605	14.230603881809	18.9109589129696	1283
V_V_WT	16.6557308492944	1.19366856221165	10416.4344897605	14.3159115770321	18.9955501215567	1284
V_V_WT	16.7478593873982	1.19354118258768	10416.4344897605	14.4082898036244	19.0874289711719	1285
V_V_WT	16.8459245137168	1.19347899765709	10416.4344897605	14.5064768243312	19.1853722031025	1286
V_V_WT	16.9486943538966	1.19348688146531	10416.4344897605	14.6092312107351	19.2881574970581	1287
V_V_WT	17.0549638935289	1.1935638749742	10416.4344897605	14.7153498283262	19.3945779587316	1288
V_V_WT	17.1635490089403	1.19370025555246	10416.4344897605	14.8236676116527	19.5034304062279	1289
V_V_WT	17.2733424185175	1.19388215102394	10416.4344897605	14.9331044712267	19.6135803658083	1290
V_V_WT	17.3833465400568	1.19409452299479	10416.4344897605	15.04269230298	19.7240007771336	1291
V_V_WT	17.492668879655	1.19432146886996	10416.4344897605	15.1515697851452	19.8337679741648	1292
V_V_WT	17.6004386270729	1.19454185735398	10416.4344897605	15.2589075288741	19.9419697252717	1293
V_V_WT	17.7057849723322	1.19472895600721	10416.4344897605	15.3638871248962	20.0476828197682	1294
V_V_WT	17.8078673838591	1.19485376238416	10416.4344897605	15.4657248919922	20.1500098757259	1295
V_V_WT	17.9059975064644	1.19489372720499	10416.4344897605	15.5637766758853	20.2482183370435	1296
V_V_WT	17.9996727647228	1.19483688001896	10416.4344897605	15.657563365529	20.3417821639167	1297
V_V_WT	18.0885774852926	1.19468334152251	10416.4344897605	15.7467690509934	20.4303859195919	1298
V_V_WT	18.1725804458674	1.19444554375655	10416.4344897605	15.831238140788	20.5139227509467	1299
V_V_WT	18.2517289433946	1.19414718500091	10416.4344897605	15.9109714786877	20.5924864081015	1300
V_V_WT	18.3262395626465	1.19382105256323	10416.4344897605	15.9861213800546	20.6663577452385	1301
V_V_WT	18.3964859158138	1.19350593825008	10416.4344897605	16.0569854176999	20.7359864139277	1302
V_V_WT	18.4629628373982	1.19324160756608	10416.4344897605	16.1239804781114	20.801945196685	1303
V_V_WT	18.5261889051841	1.19305979745259	10416.4344897605	16.1875629285825	20.8648148817857	1304
V_V_WT	18.5866826979963	1.19298028873243	10416.4344897605	16.2482125737322	20.9251528222603	1305
V_V_WT	18.6449627936129	1.19300946574495	10416.4344897605	16.3064354768095	20.9834901104162	1306
V_V_WT	18.7015477702593	1.19313999007798	10416.4344897605	16.3627646007347	21.040330939784	1307
V_V_WT	18.7569596312326	1.19335303957856	10416.4344897605	16.4177588438338	21.0961604186314	1308
V_V_WT	18.811734078994	1.1936244805193	10416.4344897605	16.4720012153016	21.1514669426865	1309
V_V_WT	18.8664102412738	1.19392272344546	10416.4344897605	16.5260927642569	21.2067277182907	1310
V_V_WT	18.9215205567652	1.19421144746296	10416.4344897605	16.5806371253102	21.2624039882203	1311
V_V_WT	18.9775611473188	1.19445923900309	10416.4344897605	16.6361919969301	21.3189302977075	1312
V_V_WT	19.0349711202415	1.19464413339278	10416.4344897605	16.6932395413949	21.3767026990882	1313
V_V_WT	19.094131705948	1.19475361742528	10416.4344897605	16.7521855174037	21.4360778944923	1314
V_V_WT	19.1553961824707	1.19478037595459	10416.4344897605	16.8133975420779	21.4973948228635	1315
V_V_WT	19.2190372473059	1.19472721547653	10416.4344897605	16.8771428116438	21.5609316829679	1316
V_V_WT	19.2852255593	1.1946075189566	10416.4344897605	16.9435657517692	21.6268853668308	1317
V_V_WT	19.3540434171078	1.19444149412115	10416.4344897605	17.0127090500904	21.6953777841253	1318
V_V_WT	19.4255374520642	1.19424949334442	10416.4344897605	17.084579443386	21.7664954607424	1319
V_V_WT	19.4996657266077	1.19405394880349	10416.4344897605	17.1590910227261	21.8402404304893	1320
V_V_WT	19.5762836666499	1.19387811332755	10416.4344897605	17.2360536340183	21.9165136992816	1321
V_V_WT	19.6551651936861	1.19374229210647	10416.4344897605	17.315201396692	21.9951289906802	1322
V_V_WT	19.7360553478787	1.19365853727313	10416.4344897605	17.3962557264182	22.0758549693391	1323
V_V_WT	19.8186372517254	1.19363341195985	10416.4344897605	17.4788868806968	22.1583876227539	1324
V_V_WT	19.9025299447936	1.19366903263423	10416.4344897605	17.5627097504128	22.2423501391743	1325
V_V_WT	19.9873021199884	1.19376343568191	10416.4344897605	17.647296877532	22.3273073624447	1326
V_V_WT	20.072490199789	1.19391000610895	10416.4344897605	17.7321976511903	22.4127827483878	1327
V_V_WT	20.1576246434949	1.19409315378833	10416.4344897605	17.8169730903253	22.4982761966645	1328
V_V_WT	20.2422375544375	1.19428968280138	10416.4344897605	17.9012007667172	22.5832743421578	1329
V_V_WT	20.3258716536382	1.19447678495551	10416.4344897605	17.9844681098182	22.6672751974581	1330
V_V_WT	20.4080874630444	1.19463460965608	10416.4344897605	18.0663745525479	22.7498003735409	1331
V_V_WT	20.4884577892422	1.1947437602542	10416.4344897605	18.1465309226433	22.830384655841	1332
V_V_WT	20.566598381338	1.19479174050599	10416.4344897605	18.2245774642453	22.9086192984308	1333
V_V_WT	20.642184385298	1.19477564084099	10416.4344897605	18.3001950266358	22.9841737439602	1334
V_V_WT	20.714958620035	1.19470198875838	10416.4344897605	18.3731136335778	23.0568036064923	1335
V_V_WT	20.7847247143332	1.19458393494761	10416.4344897605	18.4431111359823	23.126338292684	1336
V_V_WT	20.8513119812156	1.19443509957728	10416.4344897605	18.5099901487303	23.1926338137009	1337
V_V_WT	20.9146162200216	1.19427216628599	10416.4344897605	18.5736137680303	23.2556186720129	1338
V_V_WT	20.9746122090632	1.19411420950063	10416.4344897605	18.63391938266	23.3153050354664	1339
V_V_WT	21.0313509806969	1.19398038288866	10416.4344897605	18.6909204801149	23.3717814812788	1340
V_V_WT	21.0849441831097	1.19388654074969	10416.4344897605	18.7446976311147	23.4251907351047	1341
V_V_WT	21.1355248846007	1.19384006938629	10416.4344897605	18.795369425389	23.4756803438124	1342
V_V_WT	21.1832639854986	1.19384179061376	10416.4344897605	18.843105152351	23.5234228186462	1343
V_V_WT	21.2283478925749	1.19388385557557	10416.4344897605	18.8881066040361	23.5685891811138	1344
V_V_WT	21.2709913380216	1.19395485298667	10416.4344897605	18.930610880943	23.6113717951002	1345
V_V_WT	21.3114337454123	1.19404324373261	10416.4344897605	18.9708800255224	23.6519874653022	1346
V_V_WT	21.3499271927892	1.19413799902656	10416.4344897605	19.0091877343535	23.690666651225	1347
V_V_WT	21.386724011532	1.19422568747319	10416.4344897605	19.0458126669263	23.7276353561377	1348
V_V_WT	21.4220690266962	1.19429496640336	10416.4344897605	19.0810218821028	23.7631161712895	1349
V_V_WT	21.4561996266548	1.19433467614295	10416.4344897605	19.1150746433574	23.7973246099523	1350
V_V_WT	21.4893237919452	1.19434003291839	10416.4344897605	19.1481883083408	23.8304592755497	1351
V_V_WT	21.5216152890975	1.19431321846683	10416.4344897605	19.1805323669598	23.8626982112351	1352
V_V_WT	21.5532407218007	1.19425610294301	10416.4344897605	19.2122697570419	23.8942116865595	1353
V_V_WT	21.5843561221637	1.19416982755723	10416.4344897605	19.2435542737047	23.9251579706228	1354
V_V_WT	21.6150752373349	1.19405962462372	10416.4344897605	19.2744894077573	23.9556610669125	1355
V_V_WT	21.6454898343581	1.19393096865878	10416.4344897605	19.305156195142	23.9858234735741	1356
V_V_WT	21.6756347100607	1.19379341467674	10416.4344897605	19.335570703026	24.0156987170955	1357
V_V_WT	21.7054878934071	1.19365914047519	10416.4344897605	19.3656870895549	24.0452886972592	1358
V_V_WT	21.7350058569152	1.19353713529268	10416.4344897605	19.3954442066157	24.0745675072147	1359
V_V_WT	21.7640950236466	1.19343587918262	10416.4344897605	19.424731854739	24.1034581925541	1360
V_V_WT	21.7926070103592	1.19336325105339	10416.4344897605	19.4533862065116	24.1318278142067	1361
V_V_WT	21.8203465477275	1.19332524486268	10416.4344897605	19.4812002433016	24.1594928521534	1362
V_V_WT	21.8470809454341	1.19332507094576	10416.4344897605	19.5079349819186	24.1862269089495	1363
V_V_WT	21.8725533654605	1.19336166060496	10416.4344897605	19.5333356791968	24.2117710517241	1364
V_V_WT	21.8965021156567	1.19342640537387	10416.4344897605	19.5571575172309	24.2358467140824	1365
V_V_WT	21.9186657617034	1.19350755365992	10416.4344897605	19.5791620970765	24.2581694263303	1366
V_V_WT	21.9387896611973	1.19359204762165	10416.4344897605	19.5991203722034	24.2784589501913	1367
V_V_WT	21.9566271391057	1.19366340687916	10416.4344897605	19.6168179722837	24.2964363059278	1368
V_V_WT	21.9719562097668	1.19370627103083	10416.4344897605	19.6320630209881	24.3118493985454	1369
V_V_WT	21.9845713149319	1.19370545954199	10416.4344897605	19.644679716827	24.3244629130369	1370
V_V_WT	21.9943199870278	1.1936526813819	10416.4344897605	19.654531844237	24.3341081298185	1371
V_V_WT	22.0011083065002	1.19354844630296	10416.4344897605	19.6615244844516	24.3406921285487	1372
V_V_WT	22.0048544284274	1.19339564793587	10416.4344897605	19.6655701204779	24.3441387363768	1373
V_V_WT	22.0054927672442	1.1931992766543	10416.4344897605	19.6665933846615	24.3443921498268	1374
V_V_WT	22.0030399255716	1.19297373422779	10416.4344897605	19.6645826493935	24.3414972017497	1375
V_V_WT	21.9975973843618	1.19274224546363	10416.4344897605	19.6595938705503	24.3356008981734	1376
V_V_WT	21.9892837765446	1.19252761239922	10416.4344897605	19.651700984696	24.3268665683932	1377
V_V_WT	21.9782177364813	1.19234836466722	10416.4344897605	19.6409863045588	24.3154491684037	1378
V_V_WT	21.9645178973641	1.19221730472923	10416.4344897605	19.6275433680513	24.3014924266769	1379
V_V_WT	21.9483028934048	1.19214064376737	10416.4344897605	19.6114786342773	24.2851271525323	1380
V_V_WT	21.9297083674913	1.19211946110884	10416.4344897605	19.5929256304363	24.2664911045462	1381
V_V_WT	21.908937997758	1.1921549598371	10416.4344897605	19.5720856763886	24.2457903191273	1382
V_V_WT	21.8862124729926	1.19224310991415	10416.4344897605	19.5491873605692	24.2232375854161	1383
V_V_WT	21.8617524797518	1.19237302548539	10416.4344897605	19.5244727078969	24.1990322516067	1384
V_V_WT	21.8357910039412	1.19252934975305	10416.4344897605	19.498204806546	24.1733772013365	1385
V_V_WT	21.8086102160727	1.19269838052017	10416.4344897605	19.4706926859617	24.1465277461838	1386
V_V_WT	21.7805045856455	1.19286383073383	10416.4344897605	19.44226274139	24.1187464299011	1387
V_V_WT	21.7517685799869	1.19300613307094	10416.4344897605	19.4132477958636	24.0902893641101	1388
V_V_WT	21.7227019188751	1.19310564820924	10416.4344897605	19.3839860659983	24.0614177717518	1389
V_V_WT	21.6936286481463	1.19315116480632	10416.4344897605	19.3548235740113	24.0324337222813	1390
V_V_WT	21.6648927658947	1.19314248062251	10416.4344897605	19.3261047144252	24.0036808173642	1391
V_V_WT	21.6368471812492	1.19308834507674	10416.4344897605	19.2981652458301	23.9755291166683	1392
V_V_WT	21.6098461994122	1.19299862076863	10416.4344897605	19.271340140842	23.9483522579824	1393
V_V_WT	21.5842399852458	1.19288334668553	10416.4344897605	19.2459598859827	23.922520084509	1394
V_V_WT	21.5603621379602	1.19275678612163	10416.4344897605	19.2223301216708	23.8983941542496	1395
V_V_WT	21.5385347633471	1.19263299286986	10416.4344897605	19.2007454055689	23.8763241211252	1396
V_V_WT	21.5190505557973	1.19252777789643	10416.4344897605	19.1814674395425	23.8566336720522	1397
V_V_WT	21.5021948582202	1.19245264982289	10416.4344897605	19.1647590073955	23.8396307090448	1398
V_V_WT	21.4882530129395	1.19241242014944	10416.4344897605	19.1508960199891	23.82561000589	1399
V_V_WT	21.4775103616691	1.1924050491082	10416.4344897605	19.1401678173729	23.8148529059654	1400
V_V_WT	21.4702522473635	1.19242214399187	10416.4344897605	19.1328761938173	23.8076283009098	1401
V_V_WT	21.4667509626966	1.19245170417716	10416.4344897605	19.1293169655189	23.8041849598743	1402
V_V_WT	21.4672133119302	1.19248602604987	10416.4344897605	19.1297120373006	23.8047145865597	1403
V_V_WT	21.4717798776796	1.19252268084261	10416.4344897605	19.1342067526276	23.8093530027316	1404
V_V_WT	21.4805648265352	1.19255997028855	10416.4344897605	19.1429186070188	23.8182110460516	1405
V_V_WT	21.4936170975408	1.19260193794534	10416.4344897605	19.1558886133696	23.831345581712	1406
V_V_WT	21.5109215876394	1.19265764956309	10416.4344897605	19.1730838980146	23.8487592772643	1407
V_V_WT	21.5324504619583	1.19273332971749	10416.4344897605	19.1944644247188	23.8704364991977	1408
V_V_WT	21.55817588566	1.19282982663912	10416.4344897605	19.2200006959505	23.8963510753695	1409
V_V_WT	21.588070025166	1.19294234795347	10416.4344897605	19.249674272104	23.9264657782279	1410
V_V_WT	21.6220964968652	1.19306240087096	10416.4344897605	19.2834654170643	23.960727576666	1411
V_V_WT	21.6601847255062	1.19318309570564	10416.4344897605	19.3213170606857	23.9990523903267	1412
V_V_WT	21.7022555859609	1.19329463440765	10416.4344897605	19.3631692838965	24.0413418880253	1413
V_V_WT	21.7482246956397	1.19338504734672	10416.4344897605	19.4089611668777	24.0874882244017	1414
V_V_WT	21.7979866341083	1.19344579224493	10416.4344897605	19.4586040336978	24.1373692345189	1415
V_V_WT	21.8514275099547	1.19346925564937	10416.4344897605	19.5119989167723	24.1908561031371	1416
V_V_WT	21.9084205824654	1.19345240754439	10416.4344897605	19.5690250147993	24.2478161501314	1417
V_V_WT	21.9688343714213	1.19339408638234	10416.4344897605	19.6295531244163	24.3081156184264	1418
V_V_WT	22.0325304225566	1.19329969343756	10416.4344897605	19.6934342038235	24.3716266412897	1419
V_V_WT	22.0993649106368	1.19318208609291	10416.4344897605	19.7604992248508	24.4382305964227	1420
V_V_WT	22.1691916922646	1.19306015505968	10416.4344897605	19.8305650146845	24.5078183698447	1421
V_V_WT	22.2418642497112	1.19295537131835	10416.4344897605	19.9034429683567	24.5802855310656	1422
V_V_WT	22.3172360617379	1.19288412006185	10416.4344897605	19.9789544465089	24.6555176769669	1423
V_V_WT	22.3951606087279	1.19285503227244	10416.4344897605	20.0569360111438	24.7333852063119	1424
V_V_WT	22.4754914094747	1.19286997359077	10416.4344897605	20.1372375240416	24.8137452949077	1425
V_V_WT	22.5580821382089	1.19292844140621	10416.4344897605	20.2197136446462	24.8964506317716	1426
V_V_WT	22.642786509235	1.19302353182156	10416.4344897605	20.3042316202243	24.9813413982458	1427
V_V_WT	22.7294571671842	1.19314278834033	10416.4344897605	20.3906685125288	25.0682458218396	1428
V_V_WT	22.8179409078138	1.19327566285241	10416.4344897605	20.4788917936355	25.1569900219921	1429
V_V_WT	22.9080771691134	1.19341465781278	10416.4344897605	20.56875559816	25.2473987400668	1430
V_V_WT	22.9997011564509	1.19355118609371	10416.4344897605	20.6601119638871	25.3392903490147	1431
V_V_WT	23.0926374422919	1.19367928539266	10416.4344897605	20.7527971505387	25.4324777340452	1432
V_V_WT	23.1867079402896	1.19379088417366	10416.4344897605	20.8466488935261	25.5267669870531	1433
V_V_WT	23.2817345636624	1.19387464461112	10416.4344897605	20.9415113303801	25.6219577969447	1434
V_V_WT	23.3775347489035	1.19391870972983	10416.4344897605	21.0372251395389	25.7178443582681	1435
V_V_WT	23.473903307062	1.19391842670736	10416.4344897605	21.1335942524757	25.8142123616483	1436
V_V_WT	23.5706117006235	1.19387653881146	10416.4344897605	21.2303847543454	25.9108386469017	1437
V_V_WT	23.6674218739361	1.19379801587454	10416.4344897605	21.3273488476713	26.0074949002008	1438
V_V_WT	23.7640719602187	1.193694129319	10416.4344897605	21.4242025715235	26.103941348914	1439
V_V_WT	23.8602725774116	1.19358241952005	10416.4344897605	21.520622161343	26.1999229934801	1440
V_V_WT	23.9557089245543	1.1934843027487	10416.4344897605	21.6162508361718	26.2951670129367	1441
V_V_WT	24.0500469283309	1.19342090362102	10416.4344897605	21.7107131143957	26.3893807422661	1442
V_V_WT	24.1429487629559	1.19340528638481	10416.4344897605	21.8036455617983	26.4822519641134	1443
V_V_WT	24.2340766018746	1.19343996018445	10416.4344897605	21.8947054334209	26.5734477703283	1444
V_V_WT	24.323092621099	1.19351684012227	10416.4344897605	21.9835707532252	26.6626144889729	1445
V_V_WT	24.4096597818893	1.19361962776857	10416.4344897605	22.0699364305188	26.7493831332598	1446
V_V_WT	24.4934461835364	1.1937311763384	10416.4344897605	22.1535041755792	26.8333881914936	1447
V_V_WT	24.5741318497918	1.19383705995519	10416.4344897605	22.2339822896421	26.9142814099415	1448
V_V_WT	24.6514161537154	1.19392741842346	10416.4344897605	22.3110894736413	26.9917428337894	1449
V_V_WT	24.7250196328045	1.19399660687054	10416.4344897605	22.384557330107	27.0654819355019	1450
V_V_WT	24.7946742867875	1.19403916482141	10416.4344897605	22.4541285623457	27.1352200112293	1451
V_V_WT	24.8601400187425	1.19405331055847	10416.4344897605	22.5195665659435	27.2007134715414	1452
V_V_WT	24.9211929160396	1.19403795337825	10416.4344897605	22.5806495662587	27.2617362658205	1453
V_V_WT	24.9776458938691	1.19399591379099	10416.4344897605	22.6371849497405	27.3181068379978	1454
V_V_WT	25.0293320216972	1.19393055314918	10416.4344897605	22.6889991969597	27.3696648464348	1455
V_V_WT	25.0761397155762	1.19385004963023	10416.4344897605	22.7359646931726	27.4163147379798	1456
V_V_WT	25.1180265709973	1.19376773718639	10416.4344897605	22.7780128967673	27.4580402452272	1457
V_V_WT	25.155009681783	1.19369866663522	10416.4344897605	22.8151313990779	27.4948879644881	1458
V_V_WT	25.18711812171	1.1936520262759	10416.4344897605	22.8473312630526	27.5269049803673	1459
V_V_WT	25.214392910886	1.19363016267634	10416.4344897605	22.8746489090762	27.5541369126958	1460
V_V_WT	25.2369228460293	1.19363220272133	10416.4344897605	22.8971748453401	27.5766708467185	1461
V_V_WT	25.2548194429997	1.19365146521235	10416.4344897605	22.9150336841345	27.5946052018649	1462
V_V_WT	25.2682471649148	1.19367973108612	10416.4344897605	22.9284059995169	27.6080883303127	1463
V_V_WT	25.2774293317704	1.19370923281811	10416.4344897605	22.9375303373207	27.61732832622	1464
V_V_WT	25.2826412515809	1.19373343105268	10416.4344897605	22.9426948239514	27.6225876792104	1465
V_V_WT	25.2842021476349	1.19374777833954	10416.4344897605	22.944227596572	27.6241766986979	1466
V_V_WT	25.2824660305063	1.19375040246666	10416.4344897605	22.9424863356511	27.6224457253616	1467
V_V_WT	25.2778093279141	1.19374129586443	10416.4344897605	22.9378474837454	27.6177711720827	1468
V_V_WT	25.2706126159472	1.19371715592355	10416.4344897605	22.9306980906916	27.6105271412029	1469
V_V_WT	25.2612550818009	1.19367162534594	10416.4344897605	22.9214298052081	27.6010803583938	1470
V_V_WT	25.2501070646802	1.19360206340407	10416.4344897605	22.9104181428321	27.5897959865282	1471
V_V_WT	25.2375192518193	1.19351243966745	10416.4344897605	22.8980060096808	27.5770324939579	1472
V_V_WT	25.2238116004893	1.19341409688919	10416.4344897605	22.8844911290537	27.5631320719248	1473
V_V_WT	25.2092712883107	1.19332390242133	10416.4344897605	22.8701276153273	27.5484149612942	1474
V_V_WT	25.1941785813824	1.19325638789012	10416.4344897605	22.8551672498263	27.5331899129386	1475
V_V_WT	25.1788137451582	1.19322050383249	10416.4344897605	22.8398727532359	27.5177547370804	1476
V_V_WT	25.1634570466627	1.19321862061661	10416.4344897605	22.8245197462047	27.5023943471207	1477
V_V_WT	25.1483887515925	1.19324624010425	10416.4344897605	22.8093973116426	27.4873801915425	1478
V_V_WT	25.1338891261383	1.19329241886736	10416.4344897605	22.7948071669577	27.4729710853189	1479
V_V_WT	25.1202232909919	1.19334277782064	10416.4344897605	22.7810426186064	27.4594039633775	1480
V_V_WT	25.1075957856113	1.19338670449851	10416.4344897605	22.7683290085141	27.4468625627086	1481
V_V_WT	25.0961805361981	1.19341481099544	10416.4344897605	22.7568586649774	27.4355024074189	1482
V_V_WT	25.0860895993476	1.19342351148097	10416.4344897605	22.7467506735069	27.4254285251884	1483
V_V_WT	25.0774048881517	1.19341151797997	10416.4344897605	22.7380894718727	27.4167203044307	1484
V_V_WT	25.0701496223951	1.19338325344351	10416.4344897605	22.7308896100274	27.4094096347628	1485
V_V_WT	25.0643323478425	1.1933429189444	10416.4344897605	22.7251513988273	27.4035132968577	1486
V_V_WT	25.0599500939335	1.19329418727315	10416.4344897605	22.7208646683385	27.3990355195286	1487
V_V_WT	25.0569438136333	1.19324609477756	10416.4344897605	22.7179526585515	27.3959349687151	1488
V_V_WT	25.0551945703643	1.19321272107393	10416.4344897605	22.7162688341412	27.3941203065875	1489
[truncated: 1,529 more rows]
