# Supplementary material for: Key HPI axis receptors facilitate light adaptive behavior in larval zebrafish
Source: Sci Rep. 2024 Apr 2;14:7759. doi: 10.1038/s41598-024-57707-6 (PMC10987622; doi:10.1038/s41598-024-57707-6)
Supplement: Supplementary file 1 — Supplementary Information. [file 41598_2024_57707_MOESM1_ESM.zip › Supp_Tables_SciRpts/SuppTableS03_WT_baseline_means.csv]

Supplementary Table S3. Baseline activity of WT larvae: Mean predicted values by a generalized additive model.
The mean value was computed by the "emmeans" function of the "emmeans" package	which averages all predicted values
of each assay by the treatment condition (i.e.	"Dark D4")
Columns: tx.aF (illumination: Dark or Light)	tx.bF (development: 4	5	6	or 7 dpf)
emmean (mean predicted values for each condition)	SE (standard error of the mean)	df (degrees of freedom)
lower.CL (lower value of the 95% confidence interval of the emmean values)
upper.CL (upper value of the 95% confidence interval of emmean values)	Time (time point when data were recorded)
xvar (tx.aF and tx.bF combined)
xvarF	emmean	SE	df	lower.CL	upper.CL	Time
Dark D4	0.128126687450361	0.474399781506147	21073.6455845453	-0.801733205020401	1.05798657992112	29
Dark D5	0.56416661094525	0.624723333646793	21073.6455845453	-0.660338952705091	1.78867217459559	29
Dark D6	12.7849336430207	0.685961397686587	21073.6455845453	11.4403967853795	14.1294705006619	29
Light D4	0.251734638417304	0.50217469411013	21073.6455845453	-0.732566209243886	1.23603548607849	29
Light D5	4.46857961195665	0.953227705773988	21073.6455845453	2.60018032817733	6.33697889573597	29
Light D6	29.7794636002812	0.96625756685753	21073.6455845453	27.8855247911936	31.6734024093689	29
Dark D4	0.128599864192381	0.474351440331061	21073.6455845453	-0.801165275874144	1.05836500425891	59
Dark D5	0.585258866803997	0.622607922022236	21073.6455845453	-0.635100328103304	1.8056180617113	59
Dark D6	12.7338092120351	0.640394025227656	21073.6455845453	11.478587893116	13.9890305309543	59
Light D4	0.249428538614609	0.501026826580925	21073.6455845453	-0.732622400806976	1.23147947803619	59
Light D5	4.87807778944934	0.841990299205913	21073.6455845453	3.22771233903673	6.52844323986194	59
Light D6	28.0357919686388	0.847669596729449	21073.6455845453	26.374294660265	29.6972892770126	59
Dark D4	0.129073040914676	0.474303422328539	21073.6455845453	-0.800597980190579	1.05874406201993	89
Dark D5	0.606351130241507	0.620574830934022	21073.6455845453	-0.610023050476565	1.82272531095958	89
Dark D6	12.6824219343769	0.603688926534085	21073.6455845453	11.4991454190915	13.8656984496624	89
Light D4	0.247122725051355	0.499915554601109	21073.6455845453	-0.732750036209235	1.22699548631194	89
Light D5	5.28176310962589	0.761407220255373	21073.6455845453	3.78934666351091	6.77417955574086	89
Light D6	26.300210579799	0.762810164870355	21073.6455845453	24.8050442548272	27.7953769047708	89
Dark D4	0.129546217579673	0.474255727594127	21073.6455845453	-0.800031318194559	1.0591237533539	119
Dark D5	0.627443378789735	0.618624708479626	21073.6455845453	-0.585108412613585	1.83999517019306	119
Dark D6	12.6303313661743	0.576900560365673	21073.6455845453	11.4995620995342	13.7611006328144	119
Light D4	0.244817664549544	0.498841075032021	21073.6455845453	-0.732949034491957	1.22258436359104	119
Light D5	5.67093701951821	0.717178854263877	21073.6455845453	4.26521155693287	7.07666248210355	119
Light D6	24.5859564207229	0.718198341819273	21073.6455845453	23.1782326844756	25.9936801569703	119
Dark D4	0.13001939412473	0.474208355684595	21073.6455845453	-0.799465289079959	1.05950407732942	149
Dark D5	0.648535522001424	0.616757236880177	21073.6455845453	-0.560355882090708	1.85742692609356	149
Dark D6	12.5768941430978	0.559668829173975	21073.6455845453	11.4799003888792	13.6738878973165	149
Light D4	0.242514018754349	0.497803253946117	21073.6455845453	-0.733218471501729	1.21824650901043	149
Light D5	6.03457432879479	0.704986570908189	21073.6455845453	4.65274667504507	7.41640198254452	149
Light D6	22.9118027434475	0.708542071273967	21073.6455845453	21.5230060367667	24.3005994501283	149
Dark D4	0.13049257045833	0.474161305719237	21073.6455845453	-0.798899891212045	1.0598850321287	179
Dark D5	0.669627362224816	0.61497110708996	21073.6455845453	-0.535763090729865	1.8750178151795	179
Dark D6	12.5212790835437	0.550156427207845	21073.6455845453	11.4429303654616	13.5996278016258	179
Light D4	0.240212616385492	0.496801618383796	21073.6455845453	-0.733556591481801	1.21398182425278	179
Light D5	6.36071163169123	0.711439284856488	21073.6455845453	4.96623616457393	7.75518709880854	179
Light D6	21.3011313816932	0.718155954427233	21073.6455845453	19.8934907279795	22.7087720354068	179
Dark D4	0.130965746458571	0.474114576437522	21073.6455845453	-0.798335122241982	1.06026661515912	209
Dark D5	0.690718557100638	0.613264329875017	21073.6455845453	-0.511326481839475	1.89276359604075	209
Dark D6	12.4624873305403	0.545720138504908	21073.6455845453	11.3928340779645	13.5321405831161	209
Light D4	0.237914424842728	0.495835464687191	21073.6455845453	-0.733961047809125	1.20978989749458	209
Light D5	6.63776900110305	0.721734717136887	21073.6455845453	5.2231136984833	8.0524243037228	209
Light D6	19.7807851219269	0.730319912874667	21073.6455845453	18.3493021783664	21.2122680654874	209
Dark D4	0.131438921969391	0.474068166526153	21073.6455845453	-0.797770979751671	1.06064882369045	239
Dark D5	0.711808585367436	0.611634674734499	21073.6455845453	-0.487042204728558	1.91065937546343	239
Dark D6	12.3993806346442	0.543854546290002	21073.6455845453	11.3333840856419	13.4653771836464	239
Light D4	0.235620521139538	0.494904010515002	21073.6455845453	-0.734429230021374	1.20567027230045	239
Light D5	6.85576361801465	0.726233895163701	21073.6455845453	5.43228958199891	8.2792376540304	239
Light D6	18.3796544081869	0.734709865577369	21073.6455845453	16.939566821228	19.8197419951457	239
Dark D4	0.131912096801784	0.47402207476394	21073.6455845453	-0.79720746153649	1.06103165514006	269
Dark D5	0.732896718175283	0.610080022445707	21073.6455845453	-0.462906834408298	1.92870027075886	269
Dark D6	12.3307212463015	0.542862318894485	21073.6455845453	11.2666695389608	13.3947729536422	269
Light D4	0.233332062466843	0.494006516007275	21073.6455845453	-0.734958530745474	1.20162265567916	269
Light D5	7.00736467115196	0.722373048355539	21073.6455845453	5.59145819047211	8.42327115183181	269
Light D6	17.1269980691895	0.729183731098709	21073.6455845453	15.6977421288976	18.5562540094815	269
Dark D4	0.132385270734147	0.47397630003465	21073.6455845453	-0.79664456563014	1.06141510709843	299
Dark D5	0.753981998649863	0.608598501756097	21073.6455845453	-0.438917659954763	1.94688165725449	299
Dark D6	12.2552265704042	0.542012230051847	21073.6455845453	11.1928411022791	13.3176120385293	299
Light D4	0.231050256911885	0.493142329780146	21073.6455845453	-0.735546465131938	1.19764697895571	299
Light D5	7.08873497303947	0.71325772082015	21073.6455845453	5.69069523221136	8.48677471386758	299
Light D6	16.0505546855005	0.717948285801802	21073.6455845453	14.6433210781921	17.457788292809	299
Dark D4	0.132858443516682	0.473930841427505	21073.6455845453	-0.796082290497227	1.06179917753059	329
Dark D5	0.775063232743605	0.607188408653726	21073.6455845453	-0.41507253542165	1.96519900090886	329
Dark D6	12.1716407181197	0.541272019714766	21073.6455845453	11.1107061189268	13.2325753173125	329
Light D4	0.228776335219521	0.492310859673844	21073.6455845453	-0.736190641757422	1.19374331219646	329
Light D5	7.10010407575691	0.704571007440512	21073.6455845453	5.71909095821996	8.48111719329386	329
Light D6	15.1745568381803	0.707917561746111	21073.6455845453	13.7869842179874	16.5621294583731	329
Dark D4	0.133331614873157	0.473885697957552	21073.6455845453	-0.795520634483396	1.06218386422971	359
Dark D5	0.796138994239556	0.605848012799333	21073.6455845453	-0.391369495428485	1.9836474839076	359
Dark D6	12.0788231419642	0.540860506025771	21073.6455845453	11.0186951411078	13.1389511428205	359
Light D4	0.226511524594201	0.49151150455029	21073.6455845453	-0.736888655140816	1.18991170432922	359
Light D5	7.04602433496829	0.7009571243141	21073.6455845453	5.67209470504312	8.41995396489346	359
Light D6	14.5178049929889	0.704450868727834	21073.6455845453	13.1370273565268	15.898582629451	359
Dark D4	0.133804784508357	0.473840868574307	21073.6455845453	-0.794959595824835	1.06256916484155	389
Dark D5	0.817207646339057	0.604575390516654	21073.6455845453	-0.367806406221171	2.00222169889928	389
Dark D6	11.9758519101541	0.5408729500111	21073.6455845453	10.9156995181338	13.0360043021745	389
Light D4	0.22425702568583	0.490743595726277	21073.6455845453	-0.737637993961937	1.1861520453336	389
Light D5	6.93527545793184	0.703442350435851	21073.6455845453	5.5564745945356	8.31407632132808	389
Light D6	14.0919846447531	0.708360575253131	21073.6455845453	12.7035436841687	15.4804256053375	389
Dark D4	0.134277952112257	0.473796352116667	21073.6455845453	-0.794399172555718	1.06295507678023	419
Dark D5	0.838267381240399	0.603368380776709	21073.6455845453	-0.344380839819162	2.02091560229996	419
Dark D6	11.8621359823534	0.541140378110899	21073.6455845453	10.8014594107828	12.922812553924	419
Light D4	0.222013993782383	0.490006381035128	21073.6455845453	-0.738436028628531	1.1824640161933	419
Light D5	6.78040346231295	0.709352422137229	21073.6455845453	5.39001840589856	8.17078851872734	419
Light D6	13.9004115766427	0.716039842073046	21073.6455845453	12.4969186651558	15.3039044881296	419
Dark D4	0.134751117366363	0.473752147357057	21073.6455845453	-0.793839362588395	1.06334159732112	449
Dark D5	0.859316277737662	0.602224673901462	21073.6455845453	-0.321090190282596	2.03972274575792	449
Dark D6	11.7375276504475	0.541331035700092	21073.6455845453	10.6764773754051	12.79857792549	449
Light D4	0.219783525039844	0.489299054919968	21073.6455845453	-0.739280084031468	1.17884713411116	449
Light D5	6.59690800077914	0.714514828624792	21073.6455845453	5.19640423240798	7.9974117691503	449
Light D6	13.9373651306058	0.722328386226365	21073.6455845453	12.5215461911186	15.3531840700931	449
Dark D4	0.135224279949199	0.47370825304685	21073.6455845453	-0.793280163796944	1.06372872369534	479
Dark D5	0.880352375263755	0.601141964879817	21073.6455845453	-0.297931900180346	2.05863665070785	479
Dark D6	11.6024236576174	0.541168941655453	21073.6455845453	10.5416910993126	12.6631562159222	479
Light D4	0.217566648208987	0.488620810732085	21073.6455845453	-0.740167550326739	1.17530084674471	479
Light D5	6.4021223831179	0.715926667897579	21073.6455845453	4.99885130167966	7.80539346455614	479
Light D6	14.1881186814184	0.723736309808942	21073.6455845453	12.7695401039166	15.6066972589201	479
Dark D4	0.135697439540735	0.473664667994949	21073.6455845453	-0.79272157416675	1.06411645324822	509
Dark D5	0.901373761070289	0.600118074957118	21073.6455845453	-0.27490361173486	2.07765113387544	509
Dark D6	11.457841836084	0.540604568951978	21073.6455845453	10.3982154914872	12.5174681806809	509
Light D4	0.21536432190382	0.487970881998333	21073.6455845453	-0.74109596655429	1.17182461036193	509
Light D5	6.21386368862622	0.713245325690868	21073.6455845453	4.81584824320049	7.61187913405195	509
Light D6	14.6297071153301	0.720100057933277	21073.6455845453	13.2182558699013	16.041158360759	509
Dark D4	0.136170595824296	0.473621391143067	21073.6455845453	-0.792163591940161	1.06450478358875	539
Dark D5	0.922378665565276	0.599150977538416	21073.6455845453	-0.25200312225687	2.09676045338742	539
Dark D6	11.3054601963968	0.539833019185713	21073.6455845453	10.2473461484128	12.3635742443808	539
Light D4	0.213177436962923	0.487348550641418	21073.6455845453	-0.742063034389063	1.16841790831491	539
Light D5	6.0489591268405	0.708594104436142	21073.6455845453	4.66006043117812	7.43785782250289	539
Light D6	15.2323903634881	0.714212004114105	21073.6455845453	13.8324801543426	16.6323005726336	539
Dark D4	0.13664374848716	0.473578421408301	21073.6455845453	-0.791606215307333	1.06489371228165	569
Dark D5	0.943365559655007	0.598238727886658	21073.6455845453	-0.229228149006567	2.11595926831658	569
Dark D6	11.1476071836168	0.539162254511324	21073.6455845453	10.0908078857493	12.2044064814843	569
Light D4	0.211006823011104	0.486753122194848	21073.6455845453	-0.743066562998761	1.16508020902097	569
Light D5	5.92177794293721	0.705044816997383	21073.6455845453	4.53983612239326	7.30371976348115	569
Light D6	15.9616905209197	0.709906380304396	21073.6455845453	14.5702196640858	17.3531613777535	569
Dark D4	0.137116897219869	0.473535757711066	21073.6455845453	-0.79104944246165	1.06528323690139	599
Dark D5	0.964333247069305	0.59737935422054	21073.6455845453	-0.206576023411815	2.13524251755043	599
Dark D6	10.9871957789127	0.538823546983513	21073.6455845453	9.93106037373164	12.0433311840938	599
Light D4	0.208853257992104	0.486183887688156	21073.6455845453	-0.744104384803246	1.16181090078745	599
Light D5	5.84290967769942	0.704679710475422	21073.6455845453	4.46168349389159	7.22413586150725	599
Light D6	16.7808107906303	0.709673733805317	21073.6455845453	15.3897959387464	18.1718256425142	599
Dark D4	0.137590041712258	0.47349339886884	21073.6455845453	-0.790493271395446	1.06567335481996	629
Dark D5	0.985280944614601	0.596570783397246	21073.6455845453	-0.184043465147536	2.15460535437674	629
Dark D6	10.8275995275474	0.538843561887688	21073.6455845453	9.77142489162174	11.883774163473	629
Light D4	0.206717479195447	0.485640097763852	21073.6455845453	-0.745174293714938	1.15860925210583	629
Light D5	5.81812806201775	0.707397461651447	21073.6455845453	4.43157487783003	7.20468124620546	629
Light D6	17.6531933476806	0.713238507301466	21073.6455845453	16.2551912668201	19.0511954285411	629
Dark D4	0.138063181647539	0.473451343691917	21073.6455845453	-0.789937700093591	1.06606406338867	659
Dark D5	1.00620834387843	0.595810846356604	21073.6455845453	-0.161626531102195	2.17404321885905	659
Dark D6	10.6724752691856	0.539050842871522	21073.6455845453	9.61589434666195	11.7290561917093	659
Light D4	0.204600194262611	0.485120964278733	21073.6455845453	-0.746274037271349	1.15547442579657	659
Light D5	5.84776258684903	0.71120004643374	21073.6455845453	4.45375604535675	7.24176912834132	659
Light D6	18.5449530149788	0.718011619619366	21073.6455845453	17.137595268539	19.9523107614186	659
Dark D4	0.138536316697298	0.473409590919228	21073.6455845453	-0.789382726412711	1.06645535980731	689
Dark D5	1.02711564917885	0.595097354741462	21073.6455845453	-0.139320727610163	2.19355202596787	689
Dark D6	10.5255441701442	0.539200553236864	21073.6455845453	9.46866980384243	11.582418536446	689
Light D4	0.202502090789437	0.484625686379785	21073.6455845453	-0.747401358143406	1.15240553972228	689
Light D5	5.92656774311893	0.713635957848572	21073.6455845453	4.52778662875675	7.32534885748111	689
Light D6	19.4269339254514	0.720946600726515	21073.6455845453	18.0138233913353	20.8400444595675	689
Dark D4	0.139009446512489	0.473368139305102	21073.6455845453	-0.78882834826024	1.06684724128522	719
Dark D5	1.04800358845375	0.594428198463114	21073.6455845453	-0.117121190798149	2.21312836770565	719
Dark D6	10.3903488468056	0.539130071899005	21073.6455845453	9.3336126293222	11.447085064289	719
Light D4	0.200423843408885	0.484153484123206	21073.6455845453	-0.748554052948592	1.14940173976636	719
Light D5	6.04413447579686	0.71333336371722	21073.6455845453	4.64594646909917	7.44232248249456	719
Light D6	20.2761784493488	0.720420691951203	21073.6455845453	18.8640987366966	21.688258162001	719
Dark D4	0.139482570717377	0.47332698767151	21073.6455845453	-0.788274563702884	1.06723970513764	749
Dark D5	1.06887339588354	0.593801404555455	21073.6455845453	-0.0950228193211196	2.2327696110882	749
Dark D6	10.2700088810589	0.538848386080672	21073.6455845453	9.21382478934567	11.3261929727721	749
Light D4	0.198366117652768	0.483703618378949	21073.6455845453	-0.749730007403607	1.14646224270914	749
Light D5	6.18583367328685	0.710709094238526	21073.6455845453	4.79278943568518	7.57887791088852	749
Light D6	21.07666817231	0.717046491044906	21073.6455845453	19.6712021517677	22.4821341928522	749
Dark D4	0.139955688902688	0.473286134878454	21073.6455845453	-0.787721370915435	1.06763274872081	779
Dark D5	1.08972676754087	0.593215126964701	21073.6455845453	-0.0730202986996757	2.25247383378141	779
Dark D6	10.1669990279142	0.538511986433558	21073.6455845453	9.1114743052646	11.2225237505639	779
Light D4	0.196329570380044	0.483275387364446	21073.6455845453	-0.750927189101931	1.14358632986202	779
Light D5	6.33422385000217	0.707567488735243	21073.6455845453	4.9473373997127	7.72111030029164	779
Light D6	21.819285034964	0.713122824058792	21073.6455845453	20.421509702116	23.2170603678119	779
Dark D4	0.140428800619958	0.473245579785427	21073.6455845453	-0.787168768110876	1.06802636935079	809
Dark D5	1.11056579335374	0.592667581518716	21073.6455845453	-0.0511080418918137	2.2722396285993	809
Dark D6	10.0829735124373	0.538312103981223	21073.6455845453	9.02784057469754	11.1381064501771	809
Light D4	0.194314847009679	0.482868104116347	21073.6455845453	-0.752143606123841	1.1407733001432	809
Light D5	6.47079967194367	0.705904474326786	21073.6455845453	5.08717285721752	7.85442648666983	809
Light D6	22.501036789368	0.711129802300935	21073.6455845453	21.107167931754	23.894905646982	809
Dark D4	0.140901905377717	0.473205321238927	21073.6455845453	-0.786616753519726	1.06842056427516	839
Dark D5	1.13139287069308	0.592156971933783	21073.6455845453	-0.029280130673019	2.29206587205917	839
Dark D6	10.0186557620206	0.538349471054798	21073.6455845453	8.96344958195572	11.0738619420854	839
Light D4	0.192322576251343	0.482481071059466	21073.6455845453	-0.753377262458892	1.13802241496158	839
Light D5	6.57791338522741	0.706653319963548	21073.6455845453	5.19281877572052	7.9630079947343	839
Light D6	23.123682957192	0.71217381097836	21073.6455845453	21.7277677626395	24.5195981517446	839
Dark D4	0.141375002641098	0.473165357989237	21073.6455845453	-0.78606532522731	1.06881533050951	869
Dark D5	1.15221060593339	0.591681455344231	21073.6455845453	-0.00753034651096041	2.31195155837774	869
Dark D6	9.9738062087894	0.538575153626588	21073.6455845453	8.91815767360525	11.0294547439735	869
Light D4	0.190353363295031	0.482113568204263	21073.6455845453	-0.754626141682466	1.13533286827253	869
Light D5	6.64067212350177	0.709167858795479	21073.6455845453	5.25064882536764	8.0306954216359	869
Light D6	23.6919714936894	0.715377677754899	21073.6455845453	22.2897764749623	25.0941665124165	869
Dark D4	0.141848091829814	0.473125688794149	21073.6455845453	-0.785514481379092	1.06921066503872	899
Dark D5	1.17302171100653	0.591239167094206	21073.6455845453	0.0141476773944398	2.33189574461861	899
Dark D6	9.94727209540673	0.5388296770092	21073.6455845453	8.89112467490599	11.0034195159075	899
Light D4	0.188407782621113	0.481764861814547	21073.6455845453	-0.755888231135086	1.13270379637731	899
Light D5	6.64860611887097	0.711749084874473	21073.6455845453	5.25352341999969	8.04368881774225	899
Light D6	24.2117434363317	0.718585949203275	21073.6455845453	22.803259959936	25.6202269127275	899
Dark D4	0.14232117232217	0.473086312375046	21073.6455845453	-0.784964220090579	1.06960656473492	929
Dark D5	1.19382890162223	0.590828286603967	21073.6455845453	0.0357602252285982	2.35189757801585	929
Dark D6	9.93711373316941	0.5389488150009	21073.6455845453	8.88073279308357	10.9934946732553	929
Light D4	0.186486371532141	0.481434227186335	21073.6455845453	-0.757161573038908	1.13013431610319	929
Light D5	6.5969186262465	0.712787069067947	21073.6455845453	5.19980139888647	7.99403585360653	929
Light D6	24.6881768448354	0.719809690890811	21073.6455845453	23.2772947410407	26.0990589486301	929
Dark D4	0.142794243454858	0.473047227495238	21073.6455845453	-0.784414539601073	1.07000302651079	959
Dark D5	1.21463480303504	0.590447101637137	21073.6455845453	0.0573132783604591	2.37195632770962	959
Dark D6	9.94079257351504	0.538865270549899	21073.6455845453	8.88457538694944	10.9970097600806	959
Light D4	0.184589625381221	0.481120971008016	21073.6455845453	-0.758444313096985	1.12762356385943	959
Light D5	6.4871666035651	0.711739902671055	21073.6455845453	5.09210190251552	7.88223130461468	959
Light D6	25.1244169545375	0.718424134663057	21073.6455845453	23.7162506470294	26.5325832620457	959
Dark D4	0.143267304529871	0.473008432932461	21073.6455845453	-0.783865438212851	1.07040004727259	989
Dark D5	1.2354418677192	0.59009403193059	21073.6455845453	0.0788123867009713	2.39207134873743	989
Dark D6	9.95539920045479	0.538643617877646	21073.6455845453	8.89961647009685	11.0111819308127	989
Light D4	0.182717995138972	0.480824439749875	21073.6455845453	-0.759734719370426	1.12517070964837	989
Light D5	6.3272795833942	0.709388106579931	21073.6455845453	4.93682458274006	7.71773458404834	989
Light D6	25.5207832657778	0.715449159372468	21073.6455845453	24.1184481376075	26.9231183939481	989
Dark D4	0.143740354814014	0.472969927518764	21073.6455845453	-0.783316914369833	1.07079762399786	1019
Dark D5	1.25625230759894	0.589767601020061	21073.6455845453	0.100262656157359	2.41224195904052	1019
Dark D6	9.9778947931124	0.538431385440232	21073.6455845453	8.9225280545806	11.0332615316442	1019
Light D4	0.180871887580167	0.480544010056727	21073.6455845453	-0.761031163260565	1.1227749384209	1019
Light D5	6.13089606303146	0.707278727102586	21073.6455845453	4.74457560765	7.51721651841293	1019
Light D6	25.8746595691025	0.712833821169425	21073.6455845453	24.4774507040442	27.2718684341608	1019
Dark D4	0.144213393543055	0.472931710059933	21073.6455845453	-0.782768966495502	1.07119575358161	1049
Dark D5	1.27706804154425	0.589466377174766	21073.6455845453	0.121668811901574	2.43246727118693	1049
Dark D6	10.0053386754784	0.538361567463073	21073.6455845453	8.95010878552724	11.0605685654296	1049
Light D4	0.179051667954951	0.480279068819117	21073.6455845453	-0.76233207777579	1.12043541368569	1049
Light D5	5.91607411480969	0.706724204074316	21073.6455845453	4.5308405670187	7.30130766260068	1049
Light D6	26.1810727736997	0.712201277338882	21073.6455845453	24.7851037429777	27.5770418044217	1049
Dark D4	0.144686419922721	0.472893779335918	21073.6455845453	-0.782221592992736	1.07159443283818	1079
Dark D5	1.29789065723617	0.589188923020817	21073.6455845453	0.143035258977509	2.45274605549482	1079
Dark D6	10.0350772378611	0.538469904753124	21073.6455845453	8.9796349985269	11.0905194771952	1079
Light D4	0.177257664659635	0.480028996071435	21073.6455845453	-0.763635919339728	1.118151248659	1079
Light D5	5.70350645532544	0.707985475814939	21073.6455845453	4.31580071835808	7.0912121922928	1079
Light D6	26.4338640038031	0.713837410796507	21073.6455845453	25.0346880262395	27.8330399813668	1079
Dark D4	0.145159433126054	0.472856134045521	21073.6455845453	-0.781674792138047	1.07199365839015	1109
Dark D5	1.31872138503584	0.588933784680553	21073.6455845453	0.164366077457855	2.47307669261383	1109
Dark D6	10.0648756375427	0.538677923584429	21073.6455845453	9.00902566537293	11.1207256097124	1109
Light D4	0.17549017510359	0.479793161485088	21073.6455845453	-0.764941155050702	1.11592150525788	1109
Light D5	5.51443062436121	0.710164084727982	21073.6455845453	4.1224546471269	6.90640660159551	1109
Light D6	26.6272632792884	0.716581482252024	21073.6455845453	25.2227087115819	28.0318178469949	1109
Dark D4	0.145632432294235	0.472818772930568	21073.6455845453	-0.781128562324139	1.07239342691261	1139
Dark D5	1.33956108066823	0.588699525508303	21073.6455845453	0.185664939003068	2.4934572223334	1139
Dark D6	10.0929821824939	0.53884869973862	21073.6455845453	9.03679747598706	11.1491668890007	1139
Light D4	0.173749471866216	0.47957093641391	21073.6455845453	-0.7662462801347	1.11374522386713	1139
Light D5	5.36846412169346	0.711840846502363	21073.6455845453	3.97320156300611	6.7637266803808	1139
Light D6	26.7576127990777	0.718650797519896	21073.6455845453	25.3490022150165	28.1662233831389	1139
Dark D4	0.146105416528599	0.472781694690288	21073.6455845453	-0.780582901900065	1.07279373495726	1169
Dark D5	1.36041021323064	0.588484780533772	21073.6455845453	0.206934988156733	2.51388543830454	1169
Dark D6	10.1181251577145	0.538876099399795	21073.6455845453	9.06188674577403	11.174363569655	1169
Light D4	0.172035808183978	0.479361712894932	21073.6455845453	-0.767549849701294	1.11162146606925	1169
Light D5	5.28160669050737	0.711994445307157	21073.6455845453	3.88604306640289	6.67717031461186	1169
Light D6	26.8249510702635	0.718791383467144	21073.6455845453	25.4160649269823	28.2338372135448	1169
Dark D4	0.146578384890176	0.472744898082331	21073.6455845453	-0.780037809369689	1.07319457915004	1199
Dark D5	1.38126885525395	0.588288296635204	21073.6455845453	0.228178753664325	2.53435895684358	1199
Dark D6	10.1394513863247	0.53874974272135	21073.6455845453	9.08346064314807	11.1954421295014	1199
Light D4	0.170349421956558	0.479164917877998	21073.6455845453	-0.768850502628617	1.10954934654173	1199
Light D5	5.26463502698114	0.710607600983133	21073.6455845453	3.87178972393051	6.65748033003177	1199
Light D6	26.8341778002098	0.717015240410239	21073.6455845453	25.4287730333041	28.2395825671155	1199
Dark D4	0.147051336392963	0.472708381874734	21073.6455845453	-0.779493283304281	1.07359595609021	1229
Dark D5	1.40213667223557	0.588108933562943	21073.6455845453	0.249398135999868	2.55487520847127	1229
Dark D6	10.1564237705511	0.538556612582242	21073.6455845453	9.1008115772334	11.2120359638688	1229
Light D4	0.168690537723791	0.478980013907993	21073.6455845453	-0.770146960923665	1.10752803637125	1229
Light D5	5.32207081847843	0.708624881772098	21073.6455845453	3.93311179688122	6.71102984007565	1229
Light D6	26.7955684594929	0.714526552096674	21073.6455845453	25.3950417122193	28.1960952067665	1229
Dark D4	0.147524269997604	0.472672144823152	21073.6455845453	-0.77894932230418	1.07399786229939	1259
Dark D5	1.42301291005026	0.587945627010687	21073.6455845453	0.27059446715996	2.57543135294056	1259
Dark D6	10.168700124018	0.538421612153823	21073.6455845453	9.11335254187581	11.2240477061602	1259
Light D4	0.167059366359098	0.478806486800977	21073.6455845453	-0.771438005873126	1.10555673859132	1259
Light D5	5.45183540161283	0.707323009389094	21073.6455845453	4.0654281495595	6.83824265366617	1259
Light D6	26.724491157819	0.712924653680285	21073.6455845453	25.3271042540851	28.1218780615529	1259
Dark D4	0.147997184611796	0.472636185712066	21073.6455845453	-0.778405925079178	1.07440029430277	1289
Dark D5	1.44389637976761	0.587797338410325	21073.6455845453	0.291768593887202	2.59602416564801	1289
Dark D6	10.1760170588422	0.538427107839155	21073.6455845453	9.12065870473605	11.2313754129484	1289
Light D4	0.165456102609284	0.478643828657918	21073.6455845453	-0.772722447209207	1.10363465242777	1289
Light D5	5.6456226630207	0.70749340883836	21073.6455845453	4.25888141500078	7.03236391104061	1289
Light D6	26.6402883785274	0.713181418514924	21073.6455845453	25.2423981960594	28.0381785609955	1289
Dark D4	0.14847007908466	0.472600503271401	21073.6455845453	-0.777863090290712	1.07480324846003	1319
Dark D5	1.46478544034971	0.587663022992016	21073.6455845453	0.312920922972574	2.61664995772686	1319
Dark D6	10.1781003324399	0.538562957157385	21073.6455845453	9.12247570326914	11.2337249616106	1319
Light D4	0.163880920908809	0.478491527228351	21073.6455845453	-0.773999106447318	1.10176094826494	1319
Light D5	5.88993576052599	0.708959213294428	21073.6455845453	4.50032142354812	7.27955009750387	1319
Light D6	26.5644072115924	0.715047051437198	21073.6455845453	25.1628602457612	27.9659541774236	1319
Dark D4	0.148942952210007	0.472565096209105	21073.6455845453	-0.777320816612452	1.07520672103247	1349
Dark D5	1.48567798058923	0.587541635095777	21073.6455845453	0.334051392782347	2.63730456839611	1349
Dark D6	10.1746172822407	0.538737203629538	21073.6455845453	9.11865111664398	11.2305834478374	1349
Light D4	0.162333970178651	0.478349068088083	21073.6455845453	-0.775266826355677	1.09993476671298	1349
Light D5	6.16765415985772	0.710733667655365	21073.6455845453	4.77456175647767	7.56074656323777	1349
Light D6	26.5179778421971	0.71726752866741	21073.6455845453	25.1120785709918	27.9238771134024	1349
Dark D4	0.149415802725997	0.472529963196517	21073.6455845453	-0.776779102701954	1.07561070815395	1379
Dark D5	1.50657140197325	0.587432164789752	21073.6455845453	0.355159384347374	2.65798341959912	1379
Dark D6	10.1651787028071	0.538837860194322	21073.6455845453	9.10901524263705	11.2213421629772	1379
Light D4	0.160815368417587	0.47821594762235	21073.6455845453	-0.776524501812011	1.09815523864719	1379
Light D5	6.45993538412287	0.711685550460113	21073.6455845453	5.06497721756802	7.85489355067772	1379
Light D6	26.5191350691804	0.718430582992974	21073.6455845453	25.1109561224519	27.9273140159089	1379
Dark D4	0.149888629321083	0.472495102956517	21073.6455845453	-0.776237947367519	1.07601520600969	1409
Dark D5	1.52746260426085	0.587333680865442	21073.6455845453	0.37624362266669	2.678681585855	1409
Dark D6	10.1493881424818	0.53880438994692	21073.6455845453	9.09329028655917	11.2054859984045	1409
Light D4	0.159325197965472	0.478091688155072	21073.6455845453	-0.777771114194781	1.09642151012573	1409
Light D5	6.74821953021601	0.711253634465752	21073.6455845453	5.35410795207821	8.14233110835381	1409
Light D6	26.5804372843245	0.717854455246602	21073.6455845453	25.173387592088	27.9874869765609	1409
Dark D4	0.150361430637417	0.472460514207748	21073.6455845453	-0.775697349455434	1.07642021073027	1439
Dark D5	1.54834797518464	0.587245352201882	21073.6455845453	0.397302124533629	2.69939382583565	1439
Dark D6	10.1269276278199	0.538663567206342	21073.6455845453	9.07110579525033	11.1827494603894	1439
Light D4	0.157863502151713	0.477975845687437	21073.6455845453	-0.779005749902914	1.09473275420634	1439
Light D5	7.01609789394844	0.709767732214683	21073.6455845453	5.62489879798551	8.40729698991137	1439
Light D6	26.7067507143641	0.715973675716203	21073.6455845453	25.3033874940024	28.1101139347259	1439
Dark D4	0.150834205277619	0.472426195713953	21073.6455845453	-0.775157307939923	1.07682571849516	1469
Dark D5	1.5692233850649	0.587166434083094	21073.6455845453	0.418332219968798	2.72011455016101	1469
Dark D6	10.0976617399604	0.538508902815061	21073.6455845453	9.04214306143912	11.1531804184817	1469
Light D4	0.156430283866939	0.477868005512804	21073.6455845453	-0.780227593189011	1.09308816092289	1469
Light D5	7.2508313412224	0.708207014767101	21073.6455845453	5.86269137094747	8.63897131149733	1469
Light D6	26.8939308301128	0.714024704519507	21073.6455845453	25.4943877425126	28.293473917713	1469
Dark D4	0.151306951809772	0.472392146225156	21073.6455845453	-0.774617821802849	1.07723172542239	1499
Dark D5	1.5900841864343	0.587096228943341	21073.6455845453	0.439330628787113	2.74083774408148	1499
Dark D6	10.0617380008771	0.538438894190767	21073.6455845453	9.00635654461936	11.1171194571348	1499
Light D4	0.155025506294635	0.477767768988926	21073.6455845453	-0.781435899500264	1.09148691208953	1499
Light D5	7.44435582167343	0.707562194488253	21073.6455845453	6.05747974851339	8.83123189483346	1499
Light D6	27.1285480792418	0.71324349665134	21073.6455845453	25.7305362188736	28.52655993961	1499
Dark D4	0.151779668771894	0.472358364444368	21073.6455845453	-0.774078889964002	1.07763822750779	1529
Dark D5	1.61092521789001	0.587034046457725	21073.6455845453	0.460293542675417	2.76155689310461	1529
Dark D6	10.019661356491	0.538494544730642	21073.6455845453	8.96417082091442	11.0751518920675	1529
Light D4	0.153649095719601	0.477674740137979	21073.6455845453	-0.782629966405021	1.08992815784422	1529
Light D5	7.59368353992276	0.708206257145773	21073.6455845453	6.20554505464363	8.98182202520188	1529
Light D6	27.3887812772745	0.714079954591885	21073.6455845453	25.9891298953024	28.7884326592466	1529
Dark D4	0.152252354674346	0.47232484909504	21073.6455845453	-0.773540511410885	1.07804522075958	1559
Dark D5	1.63174081102991	0.586979187403897	21073.6455845453	0.481216663760907	2.78226495829892	1559
Dark D6	9.9723242361224	0.538635676533128	21073.6455845453	8.91655707140772	11.0280914008371	1559
Light D4	0.152300946064003	0.477588520285427	21073.6455845453	-0.783809118548504	1.08841101067651	1559
Light D5	7.70069009153866	0.709679295496428	21073.6455845453	6.30966433831435	9.09171584476297	1559
Light D6	27.646453464377	0.715938692186301	21073.6455845453	26.2431588144123	29.0497481143418	1559
Dark D4	0.152725008001084	0.472291598865193	21073.6455845453	-0.773002685087961	1.07845270109013	1589
Dark D5	1.6525247988528	0.586930959611211	21073.6455845453	0.50209518174984	2.80295441595575	1589
Dark D6	9.92098074415898	0.538769560447546	21073.6455845453	8.8649511567217	10.9770103315963	1589
Light D4	0.150980924539283	0.477508713910254	21073.6455845453	-0.784972713467795	1.08693456254636	1589
Light D5	7.77135774010396	0.711016302595323	21073.6455845453	6.37771135060266	9.16500412960525	1589
Light D6	27.8700302394436	0.717603323794822	21073.6455845453	26.4634727840796	29.2765876948076	1589
Dark D4	0.15319762720685	0.472258612431183	21073.6455845453	-0.772465409946049	1.07886066435975	1619
Dark D5	1.67327052426774	0.58688871393217	21073.6455845453	0.52292371193009	2.82361733660538	1619
Dark D6	9.86716278512836	0.538811624178136	21073.6455845453	8.81105074955865	10.9232748206981	1619
Light D4	0.149688877705898	0.477434941322825	21073.6455845453	-0.786120160381684	1.08549791579348	1619
Light D5	7.8146125583685	0.711379112247535	21073.6455845453	6.42025503417164	9.20897008256535	1619
Light D6	28.0282598847331	0.718032723534823	21073.6455845453	26.6208607730032	29.4356589964629	1619
Dark D4	0.153670210714637	0.472225888481343	21073.6455845453	-0.771928684991184	1.07926910642046	1649
Dark D5	1.69397084778367	0.586851875696305	21073.6455845453	0.543696241208712	2.84424545435864	1649
Dark D6	9.81254592793871	0.538738585207693	21073.6455845453	8.75657705434305	10.8685148015344	1649
Light D4	0.148424637174458	0.477366849742125	21073.6455845453	-0.787250936201766	1.08410021055068	1649
Light D5	7.84093928834454	0.710575489388456	21073.6455845453	6.44815692647798	9.2337216502111	1649
Light D6	28.0940287841435	0.717002952342687	21073.6455845453	26.688648102791	29.499409465496	1649
Dark D4	0.154142756910005	0.472193425759638	21073.6455845453	-0.771392509375881	1.07967802319589	1679
Dark D5	1.71461815420275	0.586819951259654	21073.6455845453	0.564406121967806	2.8648301864377	1679
Dark D6	9.75878191108842	0.538600883456951	21073.6455845453	8.70308294346685	10.81448087871	1679
Light D4	0.147188024292632	0.477304115860039	21073.6455845453	-0.788364585871707	1.08274063445697	1679
Light D5	7.86097544886712	0.709154036436222	21073.6455845453	6.47097924361539	9.25097165411884	1679
Light D6	28.047949643744	0.715214605282274	21073.6455845453	26.6460742595483	29.4498250279397	1679
Dark D4	0.15461526413597	0.472161222977112	21073.6455845453	-0.770856882230675	1.08008741050261	1709
Dark D5	1.7352043591317	0.586792505508531	21073.6455845453	0.58504612267024	2.88536259559316	1709
Dark D6	9.70732124052043	0.538488142997634	21073.6455845453	8.65184325283069	10.7627992282102	1709
Light D4	0.145978853332338	0.477246438193901	21073.6455845453	-0.789460704190489	1.08141841085516	1709
Light D5	7.88427633452819	0.708035850689442	21073.6455845453	6.49647185895004	9.27208081010635	1709
Light D6	27.8812052906555	0.713825052404397	21073.6455845453	26.4820535364866	29.2803570448245	1709
Dark D4	0.155087730686148	0.47212927887516	21073.6455845453	-0.770321802794984	1.08049726416728	1739
Dark D5	1.75572091714301	0.586769124474597	21073.6455845453	0.605608509298144	2.90583332498787	1739
Dark D6	9.65925237534947	0.538471053061093	21073.6455845453	8.60380788524378	10.7146968654552	1739
Light D4	0.144796932930461	0.47719352458936	21073.6455845453	-0.790538909876323	1.08013277573725	1739
Light D5	7.91840328433361	0.70792072457797	21073.6455845453	6.53082446474816	9.30598210391907	1739
Light D6	27.5972398446796	0.713703430545006	21073.6455845453	26.1983264786666	28.9961532106926	1739
Dark D4	0.155560154801179	0.472097592149122	21073.6455845453	-0.769787270270939	1.0809075798733	1769
Dark D5	1.77615883414182	0.586749386740714	21073.6455845453	0.62608511376652	2.92623255451713	1769
Dark D6	9.61518269852917	0.538557193317476	21073.6455845453	8.55956936692595	10.6707960301324	1769
Light D4	0.143642065808962	0.477145082448705	21073.6455845453	-0.791598826693341	1.07888295831126	1769
Light D5	7.96843028118206	0.708847417808363	21073.6455845453	6.5790350719161	9.35782549044803	1769
Light D6	27.2120159831677	0.714883579129747	21073.6455845453	25.8107894355748	28.6132425307606	1769
Dark D4	0.156032534665087	0.472066161511829	21073.6455845453	-0.769253283951562	1.08131835328174	1799
Dark D5	1.79650868706639	0.586732860158795	21073.6455845453	0.646467360056947	2.94655001407584	1799
Dark D6	9.57518108673378	0.538688384923993	21073.6455845453	8.51931060953757	10.63105156393	1799
Light D4	0.142514047043193	0.477100817790621	21073.6455845453	-0.792640083340301	1.07766817742669	1799
Light D5	8.03689367212764	0.710191249278973	21073.6455845453	6.64486445029364	9.42892289396164	1799
Light D6	26.7527289749071	0.716570550246905	21073.6455845453	25.3481958347676	28.1572621150465	1799
Dark D4	0.156504868404454	0.472034985591619	21073.6455845453	-0.768719843021711	1.08172957983062	1829
Dark D5	1.81676065402374	0.586719124537748	21073.6455845453	0.666746249883164	2.96677505816431	1829
Dark D6	9.53879311086297	0.538779840836766	21073.6455845453	8.48274337307573	10.5948428486502	1829
Light D4	0.141412661361869	0.477060443256008	21073.6455845453	-0.793662331842651	1.07648765456639	1829
Light D5	8.12414048443827	0.71108661374513	21073.6455845453	6.73035627970023	9.51792468917631	1829
Light D6	26.2550628633779	0.717678900324757	21073.6455845453	24.848357272229	27.6617684545268	1829
Dark D4	0.156977154090924	0.472004063092024	21073.6455845453	-0.768186946868566	1.08214125505041	1859
Dark D5	1.83690455753941	0.586707803917719	21073.6455845453	0.686912342680817	2.98689677239801	1859
Dark D6	9.50512897769875	0.538774799104807	21073.6455845453	8.44908912209215	10.5611688333053	1859
Light D4	0.140337680055922	0.477023689413892	21073.6455845453	-0.794665272804126	1.07534063291597	1859
Light D5	8.22897155833654	0.71098262162742	21073.6455845453	6.835391186111	9.62255193056209	1859
Light D6	25.7592703166381	0.717528472116108	21073.6455845453	24.3528595762951	27.165681056981	1859
Dark D4	0.15744938974251	0.471973392710767	21073.6455845453	-0.767654594921547	1.08255337440657	1889
Dark D5	1.85692992259797	0.586698587104915	21073.6455845453	0.706955773398124	3.00690407179782	1889
Dark D6	9.47301317429668	0.538679542500216	21073.6455845453	8.41716002892806	10.5288663196653	1889
Light D4	0.139288858126065	0.476990312027056	21073.6455845453	-0.795648672500362	1.07422638875249	1889
Light D5	8.34943545557716	0.709977025375791	21073.6455845453	6.95782612899468	9.74104478215964	1889
Light D6	25.3055239453951	0.716254500484854	21073.6455845453	23.9016102869864	26.7094376038037	1889
Dark D4	0.157921573330952	0.47194297317552	21073.6455845453	-0.767122786715058	1.08296593337696	1919
Dark D5	1.87682604985235	0.586691222813037	21073.6455845453	0.726866335228409	3.0267857644763	1919
Dark D6	9.44117485370467	0.538557396308481	21073.6455845453	8.38556112422353	10.4967885831858	1919
Light D4	0.138265932211169	0.476960090456618	21073.6455845453	-0.796612361823394	1.07314422624573	1919
Light D5	8.48361480561116	0.708734263048865	21073.6455845453	7.0944413883371	9.87278822288522	1919
Light D6	24.9291052654767	0.714697245383152	21073.6455845453	23.528243946293	26.3299665846603	1919
Dark D4	0.158393702787379	0.47191280318947	21073.6455845453	-0.766591521776116	1.08337892735087	1949
Dark D5	1.89658210274939	0.586685492588493	21073.6455845453	0.746633619804266	3.04653058569452	1949
Dark D6	9.40845127548823	0.538486807529899	21073.6455845453	8.3529759054175	10.463926645559	1949
Light D4	0.137268619707243	0.476932818525037	21073.6455845453	-0.797556219253445	1.07209345866793	1949
Light D5	8.6302581003063	0.708050747613825	21073.6455845453	7.24242442561583	10.0180917749968	1949
Light D6	24.6560450124063	0.713854043130524	21073.6455845453	23.2568364341945	26.055253590618	1949
Dark D4	0.158865776006792	0.471882881473824	21073.6455845453	-0.766060799703189	1.08379235171677	1979
Dark D5	1.91618720583003	0.586681178611431	21073.6455845453	0.766247178610227	3.06612723304983	1979
Dark D6	9.37397397746858	0.538511084284123	21073.6455845453	8.3184510231009	10.4294969318363	1979
Light D4	0.136296619283087	0.476908293399931	21073.6455845453	-0.798480148554714	1.07107338712089	1979
Light D5	8.78914623287276	0.708344765222086	21073.6455845453	7.40073626115969	10.1775562045858	1979
Light D6	24.4997976529314	0.714240471707124	21073.6455845453	23.099831645124	25.8997636607388	1979
Dark D4	0.159337790855801	0.471853206713915	21073.6455845453	-0.765530620052817	1.08420620176442	2009
Dark D5	1.93563054992669	0.58667804599046	21073.6455845453	0.785696662883827	3.08556443696954	2009
Dark D6	9.33730942537963	0.538611937138763	21073.6455845453	8.28158879169542	10.3930300590638	2009
Light D4	0.135349612770682	0.476886309683851	21073.6455845453	-0.799384065300498	1.07008329084186	2009
Light D5	8.96113665715333	0.709399344345183	21073.6455845453	7.57065962961892	10.3516136846877	2009
Light D6	24.4594233306486	0.715572870069968	21073.6455845453	23.0568457200398	25.8620009412575	2009
Dark D4	0.15980974517376	0.471823777586503	21073.6455845453	-0.765000982391994	1.08462047273951	2039
Dark D5	1.95490149917481	0.586675849874802	21073.6455845453	0.804971916686778	3.10483108166284	2039
Dark D6	9.29853244760065	0.538722965369157	21073.6455845453	8.24259419008439	10.3544707051169	2039
Light D4	0.134427268219127	0.476866661857496	21073.6455845453	-0.800267898608131	1.06912243504639	2039
Light D5	9.14789013308617	0.710520897185128	21073.6455845453	7.75521477611779	10.5405654900545	2039
Light D6	24.5195722314996	0.716975314330405	21073.6455845453	23.1142457227672	25.9248987402321	2039
Dark D4	0.160281636776489	0.471794592772806	21073.6455845453	-0.764471886319989	1.08503515987297	2069
Dark D5	1.97398969420365	0.586674361078157	21073.6455845453	0.824063029871029	3.12391635853628	2069
Dark D6	9.25822079516544	0.538773286239524	21073.6455845453	8.20218390489063	10.3142576854403	2069
Light D4	0.133529243715543	0.476849153244305	21073.6455845453	-0.801131604889376	1.06819009232046	2069
Light D5	9.3513451222967	0.710996297583295	21073.6455845453	7.95773794415059	10.7449523004428	2069
Light D6	24.6523412926234	0.717557190698721	21073.6455845453	23.2458742616598	26.058808323587	2069
Dark D4	0.160753463453972	0.471765650934359	21073.6455845453	-0.763943331423322	1.08545025833127	2099
Dark D5	1.99288514617606	0.586673392837302	21073.6455845453	0.842960379669647	3.14280991268248	2099
Dark D6	9.21737122235669	0.538732655413313	21073.6455845453	8.161413971612	10.2733284731014	2099
Light D4	0.132655191496752	0.47683360533093	21073.6455845453	-0.801975182007581	1.06728556500109	2099
Light D5	9.57305293007954	0.710543451348556	21073.6455845453	8.18033336522407	10.965772494935	2099
Light D6	24.8208278896698	0.71697459113595	21073.6455845453	23.4155027984538	26.2261529808857	2099
Dark D4	0.161225222967801	0.471736950781992	21073.6455845453	-0.763415317413529	1.08586576334913	2129
Dark D5	2.0115783172111	0.586672811165875	21073.6455845453	0.861654690825218	3.16150194359699	2129
Dark D6	9.17724963390827	0.53862947391164	21073.6455845453	8.12149462680659	10.23300464101	2129
Light D4	0.131804761835156	0.476819861291316	21073.6455845453	-0.802798672299272	1.06640819596958	2129
Light D5	9.81351449986768	0.70947525029628	21073.6455845453	8.42288869085765	11.2041403088777	2129
Light D6	24.9839728613382	0.71562872539904	21073.6455845453	23.581285770008	26.3866599526684	2129
Dark D4	0.16169691304799	0.471708491054129	21073.6455845453	-0.762887844087811	1.08628167018379	2159
Dark D5	2.03006018412279	0.586672521662105	21073.6455845453	0.880137125186456	3.17998324305912	2159
Dark D6	9.13919820390538	0.538531110211962	21073.6455845453	8.08363599718593	10.1947604106248	2159
Light D4	0.13097760624737	0.476807781623428	21073.6455845453	-0.803602150813161	1.0655573633079	2159
Light D5	10.0716624287845	0.708486651577666	21073.6455845453	8.68297434895149	11.4603505086175	2159
Light D6	25.1020969757594	0.714394298399392	21073.6455845453	23.701829455858	26.5023644956608	2159
Dark D4	0.162168531386357	0.471680270431819	21073.6455845453	-0.762360911169107	1.08669797394182	2189
Dark D5	2.04832228419323	0.586672441514771	21073.6455845453	0.898399382351812	3.19824518603465	2189
Dark D6	9.10442924588452	0.538500029219818	21073.6455845453	8.04892796028927	10.1599305314798	2189
Light D4	0.130173379700238	0.476797234407518	21073.6455845453	-0.8043857040096	1.06473246341008	2189
Light D5	10.3446095081288	0.708204933256249	21073.6455845453	8.95647361777454	11.7327453984831	2189
Light D6	25.1424187794532	0.714054383817837	21073.6455845453	23.742817518156	26.5420200407505	2189
Dark D4	0.162640075634357	0.471652287645948	21073.6455845453	-0.761834518518396	1.08711466978711	2219
Dark D5	2.06635674365339	0.586672474096603	21073.6455845453	0.916433777949081	3.21627970935769	2219
Dark D6	9.07383793192565	0.538554194081877	21073.6455845453	8.01823047905383	10.1294453847975	2219
Light D4	0.1293917416196	0.476788086505899	21073.6455845453	-0.805149411502688	1.06393289474189	2219
Light D5	10.6277400874544	0.708790624750101	21073.6455845453	9.2384561969308	12.017023977978	2219
Light D6	25.0838159458053	0.714801686948185	21073.6455845453	23.682749913158	26.4848819784526	2219
Dark D4	0.16311154339644	0.471624541356863	21073.6455845453	-0.761308665905412	1.08753175269829	2249
Dark D5	2.08415629128029	0.586672501655363	21073.6455845453	0.934233271558708	3.23407931100188	2249
Dark D6	9.04786321314285	0.538656835948269	21073.6455845453	7.99205457435449	10.1036718519312	2249
Light D4	0.128632355728428	0.476780201209915	21073.6455845453	-0.805893341610022	1.06315805306688	2249
Light D5	10.9151615313605	0.709846793702468	21073.6455845453	9.52380746882842	12.3065155938925	2249
Light D6	24.9201652954217	0.716130041444615	21073.6455845453	23.5164955862607	26.3238350045827	2249
Dark D4	0.163582932229815	0.471597030244065	21073.6455845453	-0.760783353184663	1.08794921764429	2279
Dark D5	2.10171426097244	0.586672399680824	21073.6455845453	0.951791441128761	3.25163708081613	2279
Dark D6	9.02641894250795	0.538741333044591	21073.6455845453	7.97044468294158	10.0823932020743	2279
Light D4	0.127894888869349	0.476773442985234	21073.6455845453	-0.806617561831306	1.06240733957	2279
Light D5	11.2004685099728	0.710688945510245	21073.6455845453	9.80746376542117	12.5934732545244	2279
Light D6	24.6617611463032	0.717179001864532	21073.6455845453	23.2560353944093	26.0674868981971	2279
Dark D4	0.164054239644685	0.471569752989298	21073.6455845453	-0.760258580262065	1.08836705955143	2309
Dark D5	2.119024587989	0.586672062619149	21073.6455845453	0.969102428812009	3.268946747166	2309
Dark D6	9.00890633505435	0.538754380047837	21073.6455845453	7.95290650236272	10.064906167746	2309
Light D4	0.127179009120425	0.476767686558401	21073.6455845453	-0.807322158542918	1.06168017678377	2309
Light D5	11.4777146329324	0.710788404164481	21073.6455845453	10.0845149418038	12.870914324061	2309
Light D6	24.3345512648781	0.717291027882109	21073.6455845453	22.9286059334128	25.7404965963433	2309
Dark D4	0.16452546310731	0.471542708286714	21073.6455845453	-0.759734347111795	1.08878527332641	2339
Dark D5	2.13608180365665	0.58667142392242	21073.6455845453	0.986160896374146	3.28600271093916	2339
Dark D6	8.9943061885341	0.538689507846992	21073.6455845453	7.93843351032284	10.0501788667454	2339
Light D4	0.12648438358849	0.476762823652682	21073.6455845453	-0.808007252407333	1.06097601958431	2339
Light D5	11.7424424462023	0.710101299635586	21073.6455845453	10.350589532556	13.1342953598486	2339
Light D6	23.9772137610191	0.716419383190877	21073.6455845453	22.572976919883	25.3814506021552	2339
Dark D4	0.164996600043821	0.4715158948439	21073.6455845453	-0.759210653774494	1.08920385386214	2369
Dark D5	2.1528810327448	0.586670457141083	21073.6455845453	1.00296202042774	3.30280004506187	2369
Dark D6	8.98133679907218	0.538589984789386	21073.6455845453	7.92565919367346	10.0370144044709	2369
Light D4	0.125810676280054	0.476758763417198	21073.6455845453	-0.808673001343363	1.06029435390347	2369
Light D5	11.9926030709214	0.709083467698274	21073.6455845453	10.6027451857989	13.382460956044	2369
Light D6	23.6363896906862	0.71514142995903	21073.6455845453	22.2346577357264	25.038121645646	2369
Dark D4	0.1654676478461	0.471489311383057	21073.6455845453	-0.758687500353694	1.08962279604589	2399
Dark D5	2.16941799642782	0.586669157513786	21073.6455845453	1.01950153147976	3.31933446137589	2399
Dark D6	8.96865315300894	0.538520059373276	21073.6455845453	7.91311260677938	10.0241936992385	2399
Light D4	0.125157546408161	0.476755426060483	21073.6455845453	-0.809319589740582	1.0596346825569	2399
Light D5	12.2292033719732	0.70839076176375	21073.6455845453	10.8407032435169	13.6177035004295	2399
Light D6	23.360646620891	0.714280200981081	21073.6455845453	21.9606027406649	24.760690501117	2399
Dark D4	0.165938603879681	0.471462956606436	21073.6455845453	-0.758164886940178	1.09004209469954	2429
Dark D5	2.18568902199425	0.586667515760756	21073.6455845453	1.03577577500782	3.33560226898068	2429
Dark D6	8.95505651547307	0.538523554567701	21073.6455845453	7.89950911839484	10.0106039125513	2429
Light D4	0.124524647410396	0.476752733697293	21073.6455845453	-0.809947211500363	1.05899650632116	2429
Light D5	12.4565515484441	0.708457132810307	21073.6455845453	11.0679213276551	13.8451817692331	2429
Light D6	23.1939407383086	0.714375145619798	21073.6455845453	21.7937107593215	24.5941707172956	2429
Dark D4	0.166409465487504	0.471436829203988	21073.6455845453	-0.757642813623205	1.09046174459821	2459
Dark D5	2.20169105845795	0.586665500432151	21073.6455845453	1.05178176166989	3.35160035524602	2459
Dark D6	8.93968193448435	0.538596450865915	21073.6455845453	7.88399165508058	9.99537221388813	2459
Light D4	0.123911626817318	0.476750604253997	21073.6455845453	-0.810556058221548	1.05837931185618	2459
Light D5	12.6820272107061	0.709221592187047	21073.6455845453	11.2918985910106	14.0721558304017	2459
Light D6	23.1694397836429	0.715342158428296	21073.6455845453	21.7673143855154	24.5715651817705	2459
Dark D4	0.166880229996735	0.47141092789322	21073.6455845453	-0.757121280561828	1.0908817405553	2489
Dark D5	2.21742169523924	0.586663059510232	21073.6455845453	1.06751718284501	3.36732620763346	2489
Dark D6	8.9221347905735	0.538690617488692	21073.6455845453	7.86625993737955	9.97800964376744	2489
Light D4	0.123318126994718	0.476748951914366	21073.6455845453	-0.811146319331966	1.0577825733214	2489
Light D5	12.9153698785121	0.710179517628932	21073.6455845453	11.5233636516104	14.3073761054138	2489
Light D6	23.3045508899212	0.716543011848211	21073.6455845453	21.9000717271515	24.7090300526908	2489
Dark D4	0.167350894718709	0.471385251335773	21073.6455845453	-0.756600287821425	1.09130207725884	2519
Dark D5	2.23287917951745	0.586660139273555	21073.6455845453	1.08298039101069	3.38277796802421	2519
Dark D6	8.90255576590769	0.538745548239476	21073.6455845453	7.84657324423663	9.95853828757875	2519
Light D4	0.1227437866267	0.476747693708709	21073.6455845453	-0.811718193520566	1.05720576677397	2519
Light D5	13.167552024955	0.710716774241564	21073.6455845453	11.7744927339594	14.5606113159506	2519
Light D6	23.5978633041382	0.717208368008817	21073.6455845453	22.1920799923531	25.0036466159232	2519
Dark D4	0.167821456948161	0.471359798201266	21073.6455845453	-0.75607983549961	1.09172274939593	2549
Dark D5	2.24806242688024	0.586656707777406	21073.6455845453	1.09817036436865	3.39795448939183	2549
Dark D6	8.88160515412238	0.53872717194518	21073.6455845453	7.82565865139506	9.93755165684971	2549
Light D4	0.122188242749331	0.476746757407297	21073.6455845453	-0.812271902175482	1.05664838767414	2549
Light D5	13.4493660592862	0.710502221386355	21073.6455845453	12.0567273083133	14.8420048102592	2549
Light D6	24.0284816142655	0.716928900718416	21073.6455845453	22.6232460797661	25.4337171487649	2549
Dark D4	0.168291913960502	0.471334567229225	21073.6455845453	-0.755559923850349	1.09214375177135	2579
Dark D5	2.26297101964172	0.58665276738229	21073.6455845453	1.11308668060625	3.4128553586772	2579
Dark D6	8.86037048913309	0.538648896976094	21073.6455845453	7.80457741133801	9.91616356692816	2579
Light D4	0.121651133042491	0.476746085842544	21073.6455845453	-0.812807695563992	1.05610996164897	2579
Light D5	13.7699014570236	0.709689521092095	21073.6455845453	12.3788556608489	15.1609472531983	2579
Light D6	24.5579171061732	0.715903766766696	21073.6455845453	23.1546909127049	25.9611432996416	2579
Dark D4	0.168762263005334	0.471309557115797	21073.6455845453	-0.75504055306839	1.09256507907906	2609
Dark D5	2.27760518801716	0.586648348319496	21073.6455845453	1.12772951068309	3.42748086535124	2609
Dark D6	8.84021380639254	0.538561979093388	21073.6455845453	7.78459109430213	9.89583651848296	2609
Light D4	0.121132098107807	0.476745634677499	21073.6455845453	-0.813325846180645	1.05559004239626	2609
Light D5	14.1351095585061	0.708809130908509	21073.6455845453	12.7457893944951	15.524429722517	2609
Light D6	25.1343658461794	0.714801462468341	21073.6455845453	23.7333002535298	26.535431438829	2609
Dark D4	0.169232501297842	0.471284766599546	21073.6455845453	-0.754521723466034	1.09298672606172	2639
Dark D5	2.29196577084537	0.586643487726075	21073.6455845453	1.14209962064653	3.4418319210442	2639
Dark D6	8.82258459279436	0.53852202962513	21073.6455845453	7.76704018472032	9.8781290008684	2639
Light D4	0.120630783469693	0.476745364985013	21073.6455845453	-0.813826632200839	1.05508819914022	2639
Light D5	14.5466474869292	0.708423965390164	21073.6455845453	13.158082276823	15.9352126970354	2639
Light D6	25.6988738477687	0.714326662526581	21073.6455845453	24.2987388993563	27.0990087961811	2639
Dark D4	0.169702626009922	0.471260194390964	21073.6455845453	-0.754003435343848	1.09340868736369	2669
Dark D5	2.30605415488122	0.586638207111277	21073.6455845453	1.15619835509168	3.45590995467076	2669
Dark D6	8.80882985287471	0.538553475408176	21073.6455845453	7.75322380865836	9.86443589709105	2669
Light D4	0.120146841109005	0.476745235524172	21073.6455845453	-0.814310320808367	1.05460400302638	2669
Light D5	15.0011592279305	0.70876902778899	21073.6455845453	13.6119176691041	16.3904007867568	2669
Light D6	26.1926217490001	0.714768845629309	21073.6455845453	24.7916200878522	27.593623410148	2669
Dark D4	0.170172634262656	0.471235839182359	21073.6455845453	-0.75348568901758	1.09383095754289	2699
Dark D5	2.31987219438676	0.58663250283288	21073.6455845453	1.17002757541961	3.46971681335391	2699
Dark D6	8.80003291795617	0.538634674943263	21073.6455845453	7.74426771643431	9.85579811947804	2699
Light D4	0.119679930419295	0.476745199230562	21073.6455845453	-0.814777160359821	1.05413702119841	2699
Light D5	15.4900969849875	0.709607538681793	21073.6455845453	14.0992118806137	16.8809820893613	2699
Light D6	26.5643880249072	0.715824856717583	21073.6455845453	25.1613165011766	27.9674595486378	2699
Dark D4	0.170642523117891	0.471211699682017	21073.6455845453	-0.75296848489352	1.0942535311293	2729
Dark D5	2.33342211560995	0.586626354671379	21073.6455845453	1.18358954751005	3.48325468370985	2729
Dark D6	8.79690748942747	0.538712748906471	21073.6455845453	7.74098925696026	9.85282572189468	2729
Light D4	0.11922971856788	0.476745206167453	21073.6455845453	-0.815227385808075	1.05368682294383	2729
Light D5	16.0001167339215	0.710393719753156	21073.6455845453	14.6076906544567	17.3925428133863	2729
Light D6	26.7772015761753	0.716807495669037	21073.6455845453	25.3722040048676	28.1821991474831	2729
Dark D4	0.171112289574353	0.471187774564654	21073.6455845453	-0.752451823375286	1.09467640252399	2759
Dark D5	2.34670641332488	0.58661974672834	21073.6455845453	1.19688679729925	3.49652602935051	2759
Dark D6	8.79976378562	0.538737981206752	21073.6455845453	7.74379609591242	9.85573147532758	2759
Light D4	0.118795880331078	0.47674521070885	21073.6455845453	-0.815661232946363	1.05325299360852	2759
Light D5	16.5140098071924	0.710628443600417	21073.6455845453	15.1211236510162	17.9068959633687	2759
Light D6	26.8132790493114	0.717093469756453	21073.6455845453	25.4077209468978	28.218837151725	2759
Dark D4	0.171581930563804	0.4711640625614	21073.6455845453	-0.751935705044034	1.09509956617164	2789
Dark D5	2.35972774854807	0.586612686580639	21073.6455845453	1.20992197095247	3.50953352614367	2789
Dark D6	8.80855103293663	0.538695415715999	21073.6455845453	7.7526667748498	9.86443529102346	2789
Light D4	0.118378097524953	0.476745177991999	21073.6455845453	-0.816078951624954	1.05283514667486	2789
Light D5	17.0120668279655	0.71017442129718	21073.6455845453	15.6200705902642	18.4040630656668	2789
Light D6	26.6765518571091	0.716516228010809	21073.6455845453	25.2721251927113	28.0809785215068	2789
Dark D4	0.172051442951584	0.471140562372427	21073.6455845453	-0.751420130486657	1.09552301638983	2819
Dark D5	2.37248885758368	0.58660521053106	21073.6455845453	1.22269773361763	3.52227998154972	2819
Dark D6	8.82296706417824	0.538613629917992	21073.6455845453	7.76724311251714	9.87869101583934	2819
Light D4	0.117976058193022	0.476745085667626	21073.6455845453	-0.816480809994046	1.05243292638009	2819
Light D5	17.4737204106041	0.709334880088435	21073.6455845453	16.0833697379484	18.8640710832598	2819
Light D6	26.3923987274027	0.715460707528089	21073.6455845453	24.9900409639632	27.7947564908421	2819
Dark D4	0.172520823540282	0.471117272735404	21073.6455845453	-0.750905100426307	1.09594674750687	2849
Dark D5	2.38499248244187	0.586597371527921	21073.6455845453	1.23521672352214	3.5347682413616	2849
Dark D6	8.84261360219304	0.538545615184189	21073.6455845453	7.7870229646175	9.89820423976858	2849
Light D4	0.11758945571745	0.476744919672668	21073.6455845453	-0.816867087106792	1.05204599854169	2849
Light D5	17.8792859648601	0.708652793892239	21073.6455845453	16.4902722333704	19.2682996963498	2849
Light D6	26.0045684525667	0.714609215162174	21073.6455845453	24.6038796793559	27.4052572257775	2849
Dark D4	0.172990069070039	0.471094192387332	21073.6455845453	-0.750390615647264	1.09637075378734	2879
Dark D5	2.39724133131298	0.586589217746403	21073.6455845453	1.24748155442929	3.54700110819667	2879
Dark D6	8.86716708330903	0.538534489872277	21073.6455845453	7.8115982521966	9.92273591442145	2879
Light D4	0.117217988006928	0.476744666680701	21073.6455845453	-0.817238058933688	1.05167403494754	2879
Light D5	18.2116168730957	0.708560595338952	21073.6455845453	16.8227838578293	19.600449888362	2879
Light D6	25.5696576644445	0.714501588847413	21073.6455845453	24.1691798470507	26.9701354818384	2879
Dark D4	0.173459176224071	0.471071320067272	21073.6455845453	-0.749876676994778	1.09679502944292	2909
Dark D5	2.40923807537587	0.586580775505558	21073.6455845453	1.25949484593058	3.55898130482115	2909
Dark D6	8.8965311049194	0.538586188760532	21073.6455845453	7.84086094002786	9.95220126981095	2909
Light D4	0.116861356841099	0.476744308187478	21073.6455845453	-0.817593987425354	1.05131670110755	2909
Light D5	18.4575109185262	0.709105132042663	21073.6455845453	17.0676105696301	19.8474112674224	2909
Light D6	25.1498454473308	0.715191420273413	21073.6455845453	23.7480155075275	26.5516753871341	2909
Dark D4	0.173928141631478	0.471048654453443	21073.6455845453	-0.749363285248955	1.09721956851191	2939
Dark D5	2.42098538474889	0.586572047016699	21073.6455845453	1.27125926381003	3.57071150568774	2939
Dark D6	8.93093857883403	0.538666436177119	21073.6455845453	7.87511112286212	9.98676603480594	2939
Light D4	0.116519267458955	0.476743819622984	21073.6455845453	-0.817935119183685	1.05097365410159	2939
Light D5	18.6087443148551	0.70992537085544	21073.6455845453	17.2172362350873	20.000252394623	2939
Light D6	24.8048345776849	0.716221369067045	21073.6455845453	23.4009858593918	26.208683295978	2939
Dark D4	0.174396961866705	0.471026194265304	21073.6455845453	-0.748850441325392	1.0976443650588	2969
Dark D5	2.43248600243984	0.58656302420438	21073.6455845453	1.28277756690393	3.58219443797576	2969
Dark D6	8.97097919737172	0.538723444813099	21073.6455845453	7.91504000010863	10.0269183946348	2969
Light D4	0.116191428370087	0.476743175025893	21073.6455845453	-0.818261694812902	1.05064455155308	2969
Light D5	18.6626604384365	0.710492583856832	21073.6455845453	17.2700405777593	20.0552802991137	2969
Light D6	24.5840705361659	0.71692777830828	21073.6455845453	23.1788372016762	25.9893038706555	2969
Dark D4	0.174865633447808	0.471003938217822	21073.6455845453	-0.748338146187269	1.09806941308289	2999
Dark D5	2.4437428509915	0.586553709080382	21073.6455845453	1.2940526738118	3.59343302817119	2999
Dark D6	9.01753992246955	0.538721300458566	21073.6455845453	7.96160492830552	10.0734749166336	2999
Light D4	0.11587755136793	0.476742353950123	21073.6455845453	-0.818573962443688	1.05032906517955	2999
Light D5	18.6222936423473	0.710450807741319	21073.6455845453	17.2297556660549	20.0148316186397	2999
Light D6	24.5202862767735	0.716867830933996	21073.6455845453	23.1151704437271	25.9254021098199	2999
Dark D4	0.17533415283421	0.47098188504683	21073.6455845453	-0.747826400897301	1.09849470656572	3029
Dark D5	2.45475916260801	0.586544127576535	21073.6455845453	1.30508776590943	3.6044305593066	3029
Dark D6	9.07166088430395	0.538662533642757	21073.6455845453	8.01584107759817	10.1274806910097	3029
Light D4	0.115577351694299	0.476741346270018	21073.6455845453	-0.818872186987165	1.05002689037576	3029
Light D5	18.496057198331	0.709838606641249	21073.6455845453	17.1047191830658	19.8873952135963	3029
Light D6	24.6252522769614	0.716094711874985	21073.6455845453	23.2216518164618	26.0288527374611	3029
Dark D4	0.175802516415189	0.470960033481045	21073.6455845453	-0.747315206574397	1.09892023940477	3059
Dark D5	2.46553862050357	0.586534327934681	21073.6455845453	1.31588643185329	3.61519080915384	3059
Dark D6	9.13432409249768	0.538585749888405	21073.6455845453	8.0786547878291	10.1899933971663	3059
Light D4	0.115290548269627	0.476740151403068	21073.6455845453	-0.819156648381133	1.04973774492039	3059
Light D5	18.2970612954251	0.70905691368885	21073.6455845453	16.9072554581941	19.6868671326562	3059
Light D6	24.8883205436821	0.715114291625387	21073.6455845453	23.486641781934	26.2899993054302	3059
Dark D4	0.176270720508199	0.470938382281586	21073.6455845453	-0.7468045644728	1.0993460054892	3089
Dark D5	2.47608549711225	0.586524365048017	21073.6455845453	1.32645283648261	3.62571815774189	3089
Dark D6	9.20620522302519	0.538540316937472	21073.6455845453	8.15062497041886	10.2617854756315	3089
Light D4	0.11501686395934	0.47673877293099	21073.6455845453	-0.819427630780609	1.04946135869929	3089
Light D5	18.0421483409901	0.708607936665298	21073.6455845453	16.6532225330996	19.4310741488807	3089
Light D6	25.2779738536444	0.714556320301481	21073.6455845453	23.8773887584103	26.6785589488786	3089
Dark D4	0.176738761347593	0.470916930176292	21073.6455845453	-0.746294475864627	1.09977199855981	3119
Dark D5	2.48640477428927	0.58651428071855	21073.6455845453	1.33679187971745	3.63601766886108	3119
Dark D6	9.28742726298142	0.538554652552289	21073.6455845453	8.2318189114725	10.3430356144904	3119
Light D4	0.114756025814586	0.476737211589063	21073.6455845453	-0.819685408575648	1.04919746020482	3119
Light D5	17.7507391478089	0.708772496602618	21073.6455845453	16.3614907898423	19.1399875057756	3119
Light D6	25.7461821830498	0.714769777716707	21073.6455845453	24.3451786949392	27.1471856711603	3119
Dark D4	0.177206635082257	0.470895675909814	21073.6455845453	-0.745784942140409	1.10019821230492	3149
Dark D5	2.49650223148015	0.586504092517622	21073.6455845453	1.34690930656218	3.64609515639812	3149
Dark D6	9.37735742786768	0.538618471158971	21073.6455845453	8.32162398700361	10.4330908687317	3149
Light D4	0.114507765285168	0.476735461444163	21073.6455845453	-0.819930238687067	1.0489457692574	3149
Light D5	17.4435762230412	0.709433668029982	21073.6455845453	16.0530319184567	18.8341205276257	3149
Light D6	26.2349809268983	0.71560338570125	21073.6455845453	24.8323435033158	27.6376183504808	3149
Dark D4	0.17767433777459	0.47087461822174	21073.6455845453	-0.745275964767244	1.10062464031642	3179
Dark D5	2.50638449020931	0.586493798197383	21073.6455845453	1.35681174294716	3.65595723747147	3179
Dark D6	9.47448481620953	0.538690087352009	21073.6455845453	8.41861100212406	10.530358630295	3179
Light D4	0.114271818388431	0.476733511256751	21073.6455845453	-0.820162363067168	1.04870599984403	3179
Light D5	17.1414351926893	0.710159561867113	21073.6455845453	15.7494680806086	18.53340230477	3179
Light D6	26.6843763561952	0.716512636171435	21073.6455845453	25.2799567320777	28.0887959803128	3179
Dark D4	0.178141865408179	0.4708537558204	21073.6455845453	-0.744767545229775	1.10105127604613	3209
Dark D5	2.51605900684439	0.586483392271972	21073.6455845453	1.36650665599273	3.66561135769604	3209
Dark D6	9.57640620353982	0.53872362604592	21073.6455845453	8.52046665104652	10.6323457560331	3209
Light D4	0.114047925868221	0.476731350149016	21073.6455845453	-0.820382019650761	1.0484778713872	3209
Light D5	16.8638583819044	0.710486050822712	21073.6455845453	15.4712513264743	18.2564654373346	3209
Light D6	27.0404965901138	0.71691649219198	21073.6455845453	25.6352853772762	28.4457078029514	3209
Dark D4	0.178609213901836	0.47083308744032	21073.6455845453	-0.74425968512876	1.10147811293243	3239
Dark D5	2.52553401009362	0.586472884134649	21073.6455845453	1.37600225599564	3.67506576419161	3239
Dark D6	9.67993244688651	0.538698371953855	21073.6455845453	8.62404239434715	10.7358224994259	3239
Light D4	0.113835833322241	0.476728973794359	21073.6455845453	-0.820589454359676	1.04826112100416	3239
Light D5	16.6279506195067	0.710212598192037	21073.6455845453	15.2358795521686	18.0200216868448	3239
Light D6	27.2628684489467	0.716567309075081	21073.6455845453	25.8583416617522	28.6673952361413	3239
Dark D4	0.179076379131544	0.470812611848125	21073.6455845453	-0.743752386170708	1.1019051444338	3269
Dark D5	2.53481838454704	0.586462305910275	21073.6455845453	1.38530736457871	3.68432940451537	3269
Dark D6	9.78131039878045	0.538631516522029	21073.6455845453	8.72555138800601	10.8370694095549	3269
Light D4	0.113635291316911	0.476726387040148	21073.6455845453	-0.820784926128707	1.04805550876253	3269
Light D5	16.447271934378	0.709524221623118	21073.6455845453	15.056550137818	17.8379937309379	3269
Light D6	27.3298189910558	0.715700931209838	21073.6455845453	25.9269903708083	28.7326476113034	3269
Dark D4	0.179543356962483	0.47079232781164	21073.6455845453	-0.743245650075285	1.10233236400025	3299
Dark D5	2.54392150641408	0.586451705222202	21073.6455845453	1.39443126460598	3.69341174822218	3299
Dark D6	9.87653771403271	0.53856650585432	21073.6455845453	8.82090612914429	10.9321692989211	3299
Light D4	0.113446055453124	0.476723601329047	21073.6455845453	-0.820968701785458	1.04786081269171	3299
Light D5	16.330865788552	0.708867428574164	21073.6455845453	14.941431356653	17.720300220451	3299
Light D6	27.241260560864	0.714879026398106	21073.6455845453	25.8400429369737	28.6424781847544	3299
Dark D4	0.180010143288456	0.470772234075681	21073.6455845453	-0.742739478488429	1.10275976506534	3329
Dark D5	2.55285304178324	0.586441127760123	21073.6455845453	1.40338353261063	3.70232255095584	3329
Dark D6	9.96173304972999	0.53854484200666	21073.6455845453	8.9061439276416	11.0173221718184	3329
Light D4	0.113267886344261	0.476720628618258	21073.6455845453	-0.821141044153579	1.0476768168421	3329
Light D5	16.2824736667336	0.70866151471496	21073.6455845453	14.8934428417637	17.6715044917035	3329
Light D6	27.0184820410221	0.714626299681704	21073.6455845453	25.617759780845	28.4192043011992	3329
Dark D4	0.180476734073665	0.470752329408072	21073.6455845453	-0.742233873030776	1.10318734117811	3359
Dark D5	2.56162272084512	0.586430600907359	21073.6455845453	1.41217384510989	3.71107159658036	3359
Dark D6	10.0335144760495	0.53857960436975	21073.6455845453	8.977857217068	11.089171735031	3359
Light D4	0.113100549432744	0.476717475611459	21073.6455845453	-0.821302200930372	1.04750329979586	3359
Light D5	16.3000026158902	0.70903033575749	21073.6455845453	14.9102488734395	17.6897563583409	3359
Light D6	26.7009894392243	0.715094567691286	21073.6455845453	25.2993493378971	28.1026295405514	3359
Dark D4	0.180943125402393	0.470732612570223	21073.6455845453	-0.741728835190314	1.1036150859951	3389
Dark D5	2.57024010326936	0.586420128804042	21073.6455845453	1.42081175365838	3.71966845288033	3389
Dark D6	10.0893358712579	0.538647589929853	21073.6455845453	9.03354535537353	11.1451263871423	3389
Light D4	0.112943814596633	0.476714142043131	21073.6455845453	-0.821452401717336	1.0473400309106	3389
Light D5	16.3753263342473	0.709727749000923	21073.6455845453	14.9842056084445	17.7664470600501	3389
Light D6	26.3408524645511	0.71597134711169	21073.6455845453	24.9374938084325	27.7442111206697	3389
Dark D4	0.181409313525648	0.470713082317652	21073.6455845453	-0.741224366276756	1.10404299332805	3419
Dark D5	2.5787143501295	0.586409701719968	21073.6455845453	1.42930643840162	3.72812226185738	3419
Dark D6	10.1277355124842	0.538704780816341	21073.6455845453	9.0718328980837	11.1836381268847	3419
Light D4	0.112797455469945	0.476710623827819	21073.6455845453	-0.821591864872655	1.04718677581254	3419
Light D5	16.4945041254194	0.710302412473593	21073.6455845453	15.1022570152131	17.8867512356256	3419
Light D6	25.9953652885092	0.71668931150687	21073.6455845453	24.5905993672077	27.4001312098107	3419
Dark D4	0.18187529490524	0.470693737369235	21073.6455845453	-0.740720467317191	1.10447105712767	3449
Dark D5	2.58705401639855	0.586399313744053	21073.6455845453	1.43766646589879	3.73644156689832	3449
Dark D6	10.1484623404644	0.538714825064176	21073.6455845453	9.09254003856918	11.2043846423597	3449
Light D4	0.112661248468441	0.476706919063462	21073.6455845453	-0.821720810252375	1.04704330718926	3449
Light D5	16.6384906228068	0.71038997652533	21073.6455845453	15.2460718803551	18.0309093652585	3449
Light D6	25.7190663000395	0.716793594324033	21073.6455845453	24.3140959764323	27.1240366236467	3449
Dark D4	0.182341066253088	0.470674576519308	21073.6455845453	-0.740217139236505	1.10489927174268	3479
Dark D5	2.59526687534853	0.586388976991618	21073.6455845453	1.44589958567493	3.74463416502212	3479
Dark D6	10.1524620249059	0.538672107765816	21073.6455845453	9.09662345218595	11.2083005976259	3479
Light D4	0.112534971522933	0.476703032927621	21073.6455845453	-0.821839470074108	1.04690941311997	3479
Light D5	16.784377469066	0.709942954584585	21073.6455845453	15.3928349238428	18.1759200142892	3479
Light D6	25.556249427019	0.716228266128669	21073.6455845453	24.152387189957	26.960111664081	3479
Dark D4	0.182806624561579	0.470655598544649	21073.6455845453	-0.739714382644702	1.10532763176786	3509
Dark D5	2.60335978244589	0.586378723481484	21073.6455845453	1.45401259043718	3.7527069744546	3509
Dark D6	10.1417245901964	0.538604809952582	21073.6455845453	9.08601792634282	11.1974312540501	3509
Light D4	0.112418402595495	0.476698978205083	21073.6455845453	-0.821948091434935	1.04678489662592	3509
Light D5	16.907157578972	0.709255344280555	21073.6455845453	15.5169628025891	18.2973523553549	3509
Light D6	25.5350272736821	0.715364802695742	21073.6455845453	24.1328574910566	26.9371970563075	3509
Dark D4	0.183271967124284	0.470636802214486	21073.6455845453	-0.739212197835803	1.10575613208437	3539
Dark D5	2.61133858202837	0.586368593819619	21073.6455845453	1.46201124493245	3.76066591912428	3539
Dark D6	10.1190149689617	0.538556351745903	21073.6455845453	9.06340328690319	11.1746266510202	3539
Light D4	0.112311318091201	0.476694771364457	21073.6455845453	-0.822046930209522	1.04666956639192	3539
Light D5	16.9819355175941	0.70877037987702	21073.6455845453	15.5926913085717	18.3711797266165	3539
Light D6	25.6637802030787	0.714759649929688	21073.6455845453	24.262796566206	27.0647638399513	3539
Dark D4	0.183737091546732	0.470618186326133	21073.6455845453	-0.738710584846924	1.10618476794039	3569
Dark D5	2.61920805576071	0.586358619796674	21073.6455845453	1.46990026851339	3.76851584300802	3569
Dark D6	10.0875246667116	0.53855740019302	21073.6455845453	9.03191092961648	11.1431384038067	3569
Light D4	0.112213491330493	0.476690426471291	21073.6455845453	-0.822136240646972	1.04656322330796	3569
Light D5	16.9864333430559	0.708795092866831	21073.6455845453	15.5971406946814	18.3757259914304	3569
Light D6	25.9304815523786	0.714795969104055	21073.6455845453	24.5294267271436	27.3315363776137	3569
Dark D4	0.184201995744843	0.470599749664098	21073.6455845453	-0.738209543379687	1.10661353486937	3599
Dark D5	2.62697190790206	0.586348812491592	21073.6455845453	1.47768334372357	3.77626047208056	3599
Dark D6	10.0504939437952	0.53860647223995	21073.6455845453	8.9947840217311	11.1062038658594	3599
Light D4	0.112124691262494	0.476685951066996	21073.6455845453	-0.82221626857991	1.0464656511049	3599
Light D5	16.903571073692	0.709305273248209	21073.6455845453	15.5132784327099	18.2938637146741	3599
Light D6	26.3049729930287	0.71543993782515	21073.6455845453	24.9026559397972	27.7072900462603	3599
Dark D4	0.184666677934842	0.470581490994701	21073.6455845453	-0.737709072799761	1.10704242866945	3629
Dark D5	2.63463277951013	0.586339163102786	21073.6455845453	1.48536312887246	3.78390243014779	3629
Dark D6	10.010858029323	0.538671411028474	21073.6455845453	8.95502082226156	11.0666952363845	3629
Light D4	0.112044681591357	0.476681346281935	21073.6455845453	-0.82228725251978	1.04637661570249	3629
Light D5	16.7238474831337	0.709966482998809	21073.6455845453	15.3322588204172	18.1154361458501	3629
Light D6	26.7438388000006	0.716269390559748	21073.6455845453	25.3398959559052	28.147781644096	3629
Dark D4	0.18513113661399	0.470563409103933	21073.6455845453	-0.737209172230334	1.10747144545831	3659
Dark D5	2.64219228191925	0.586329655933602	21073.6455845453	1.49294126606107	3.79144329777743	3659
Dark D6	9.97096698497157	0.53871044809601	21073.6455845453	8.91505326226902	11.0268807076741	3659
Light D4	0.111973220470418	0.476676611429677	21073.6455845453	-0.822349432967785	1.04629587390862	3659
Light D5	16.4472218009536	0.710353888853231	21073.6455845453	15.0548737931021	17.839569808805	3659
Light D6	27.1971519020316	0.716751574415435	21073.6455845453	25.7922639406623	28.6020398634008	3659
Dark D4	0.185595370535651	0.470545502765083	21073.6455845453	-0.736709840513591	1.10790058158489	3689
Dark D5	2.64965103947353	0.586320284981446	21073.6455845453	1.50041839139902	3.79888368754803	3689
Dark D6	9.93241752521828	0.53869904686729	21073.6455845453	8.87652614979692	10.9883089006396	3689
Light D4	0.111910060839335	0.476671749556648	21073.6455845453	-0.8224030629555	1.04622318463417	3689
Light D5	16.0842110514567	0.71022480322021	21073.6455845453	14.6921160613289	17.4763060415844	3689
Light D6	27.6160949174231	0.716584725414486	21073.6455845453	26.2115339928699	29.0206558419763	3689
Dark D4	0.186059378679317	0.470527770762547	21073.6455845453	-0.736211076287366	1.108329833646	3719
Dark D5	2.65700873252135	0.586311063522184	21073.6455845453	1.50779415921301	3.80622330582969	3719
Dark D6	9.89601805417641	0.538645293756044	21073.6455845453	8.8402320389685	10.9518040693843	3719
Light D4	0.111854951418167	0.476666770794902	21073.6455845453	-0.822448413622465	1.0461583164588	3719
Light D5	15.6559731597959	0.709669721731455	21073.6455845453	14.2649661718839	17.0469801477079	3719
Light D6	27.9603341355894	0.71588544308908	21073.6455845453	26.557143857932	29.3635244132467	3719
Dark D4	0.186523160218741	0.4705102119132	21073.6455845453	-0.735712878058894	1.10875919849638	3749
Dark D5	2.66426413388305	0.586302020652941	21073.6455845453	1.51506728529076	3.81346098247534	3749
Dark D6	9.86188780278593	0.538584217328742	21073.6455845453	8.80622150205163	10.9175541035202	3749
Light D4	0.111807638264196	0.476661691027378	21073.6455845453	-0.822485770043174	1.04610104657157	3749
Light D5	15.193242504646	0.709049664884749	21073.6455845453	13.803450875626	16.583034133666	3749
Light D6	28.2040614091436	0.715108283420767	21073.6455845453	26.8023944239366	29.6057283943506	3749
Dark D4	0.18698671448908	0.470492825039669	21073.6455845453	-0.735215244185269	1.10918867316343	3779
Dark D5	2.67141513506698	0.586293187229895	21073.6455845453	1.52223560066016	3.8205946694738	3779
Dark D6	9.82967043378179	0.538554988514529	21073.6455845453	8.77406142376114	10.8852794438024	3779
Light D4	0.111767866730986	0.476656527076622	21073.6455845453	-0.822515419837543	1.04605115329951	3779
Light D5	14.7341124203768	0.708762236607699	21073.6455845453	13.3448841727858	16.1233406679679	3779
Light D6	28.3398144143547	0.714751568331838	21073.6455845453	26.9388466180326	29.7407822106768	3779
Dark D4	0.187450040954445	0.470475608941131	21073.6455845453	-0.73471817284868	1.10961825475757	3809
Dark D5	2.67845876195503	0.586284580451225	21073.6455845453	1.52929609749335	3.82762142641671	3809
Dark D6	9.7988248357826	0.53857581064555	21073.6455845453	8.74317501279098	10.8544746587742	3809
Light D4	0.111735383591594	0.476651291291158	21073.6455845453	-0.822537640436567	1.04600840761975	3809
Light D5	14.3208042630937	0.708986412988424	21073.6455845453	12.9311366126331	15.7104719135543	3809
Light D6	28.379510147602	0.71503739691043	21073.6455845453	26.9779821053824	29.7810381898216	3809
Dark D4	0.18791313917842	0.470458562423114	21073.6455845453	-0.734221662144288	1.11004794050113	3839
Dark D5	2.68539118301541	0.586276196768645	21073.6455845453	1.53624495121346	3.83453741481737	3839
Dark D6	9.76894380100649	0.538632596762603	21073.6455845453	8.71318267287782	10.8247049291352	3839
Light D4	0.111709939046222	0.476645989087516	21073.6455845453	-0.822552692256855	1.0459725703493	3839
Light D5	13.9957051038744	0.709570710314935	21073.6455845453	12.6048921859192	15.3865180218295	3839
Light D6	28.3525336240587	0.715772695861306	21073.6455845453	26.9495643395998	29.7555029085175	3839
Dark D4	0.188376008795274	0.470441684280651	21073.6455845453	-0.733725710075991	1.11047772766654	3869
Dark D5	2.69220771590602	0.586268017821696	21073.6455845453	1.54307751546628	3.84133791634577	3869
Dark D6	9.7400467428391	0.538688478834212	21073.6455845453	8.68417608157167	10.7959174041065	3869
Light D4	0.111691288357093	0.47664062093662	21073.6455845453	-0.822560820959236	1.04594339767342	3869
Light D5	13.7970759346852	0.710135771586872	21073.6455845453	12.4051554533752	15.1889964159953	3869
Light D6	28.301152871825	0.716480082923831	21073.6455845453	26.8967970545651	29.705508689085	3869
Dark D4	0.188838649482733	0.470424973329885	21073.6455845453	-0.733230314645616	1.11090761361108	3899
Dark D5	2.69890284010393	0.586260025184454	21073.6455845453	1.5497883058451	3.84801737436275	3899
Dark D6	9.71279622917874	0.538707734365662	21073.6455845453	8.65688782559543	10.768704632762	3899
Light D4	0.111679192864813	0.476635187441844	21073.6455845453	-0.822562266385759	1.04592065211538	3899
Light D5	13.7549096301939	0.710320988782541	21073.6455845453	12.3626261089999	15.1471931513879	3899
Light D6	28.273923126114	0.716708346892075	21073.6455845453	26.8691198940001	29.6787263582279	3899
Dark D4	0.189301060938334	0.470408428367132	21073.6455845453	-0.732735473796315	1.11133759567298	3929
Dark D5	2.70547022372781	0.586252214492521	21073.6455845453	1.55637099902318	3.85456944843245	3929
Dark D6	9.68859953367681	0.538678598481165	21073.6455845453	8.6327482386578	10.7444508286958	3929
Light D4	0.111673420255897	0.476629694155438	21073.6455845453	-0.822557271732745	1.04590411224454	3929
Light D5	13.8874377321674	0.710013891625666	21073.6455845453	12.4957561449126	15.2791193194222	3929
Light D6	28.3180361131568	0.716319138790403	21073.6455845453	26.9139957587205	29.7220764675931	3929
Dark D4	0.189763242855122	0.470392048232506	21073.6455845453	-0.732241185561572	1.11176767127182	3959
Dark D5	2.71190277191886	0.586244599987673	21073.6455845453	1.5628184722267	3.86098707161101	3959
Dark D6	9.66957377295381	0.538620420379907	21073.6455845453	8.61383651146747	10.7253110344401	3959
Light D4	0.111673744018248	0.476624153146058	21073.6455845453	-0.822546087167782	1.04589357520428	3959
Light D5	14.1987403494168	0.709417756067086	21073.6455845453	12.8082272334978	15.5892534653358	3959
Light D6	28.4717263963071	0.715569842952944	21073.6455845453	27.0691547190793	29.8742980735348	3959
Dark D4	0.190225194899682	0.470375831758445	21073.6455845453	-0.731747447986296	1.11219783778566	3989
Dark D5	2.71819270209957	0.586237206598506	21073.6455845453	1.56912289401623	3.86726251018291	3989
Dark D6	9.65837414111505	0.538570839424586	21073.6455845453	8.60273406209712	10.714014220133	3989
Light D4	0.111679942173851	0.476618580229737	21073.6455845453	-0.822528965669519	1.04588885001722	3989
Light D5	14.6778045518506	0.708917841401982	21073.6455845453	13.2882713069494	16.0673377967518	3989
Light D6	28.7578407324029	0.714944550976176	21073.6455845453	27.3564946753229	30.1591867894829	3989
Dark D4	0.190686916691959	0.470359777803244	21073.6455845453	-0.731254259212713	1.11262809259663	4019
Dark D5	2.72433164828087	0.58623005495934	21073.6455845453	1.57527585795783	3.8733874386039	4019
Dark D6	9.65790586005085	0.538561452291132	21073.6455845453	8.60228418053319	10.7135275395685	4019
Light D4	0.111691795469852	0.47661298979045	21073.6455845453	-0.822506154684503	1.04588974562421	4019
Light D5	15.2992146275184	0.70883284361202	21073.6455845453	13.9098479847931	16.6885812702438	4019
Light D6	29.1795104163072	0.714841926010252	21073.6455845453	27.7783655120175	30.5806553205969	4019
Dark D4	0.191148407784482	0.470343885167272	21073.6455845453	-0.730761617336922	1.11305843290589	4049
Dark D5	2.73031079299582	0.586223149042375	21073.6455845453	1.58126853879876	3.87935304719288	4049
Dark D6	9.67095884655492	0.538597683632381	21073.6455845453	8.61526615083449	10.7266515422754	4049
Light D4	0.111709085309371	0.476607390376347	21073.6455845453	-0.822477889564643	1.04589606018339	4049
Light D5	16.0254615456691	0.709211224292941	21073.6455845453	14.6353532478398	17.4155698434984	4049
Light D6	29.7185652368307	0.715320195319093	21073.6455845453	28.3164828880787	31.1206475855827	4049
Dark D4	0.191609667647668	0.470328152709384	21073.6455845453	-0.730269520651777	1.11348885594711	4079
Dark D5	2.73612102155812	0.586216474198123	21073.6455845453	1.58709185056683	3.88515019254941	4079
Dark D6	9.69981666168647	0.538655692675309	21073.6455845453	8.64401026380065	10.7556230595723	4079
Light D4	0.111731591753255	0.476601784160769	21073.6455845453	-0.822444394509008	1.04590757801552	4079
Light D5	16.8106535749358	0.709803893986135	21073.6455845453	15.4193835991322	18.2019235507394	4079
Light D6	30.3369354227229	0.716064483579923	21073.6455845453	28.933394211996	31.7404766334499	4079
Dark D4	0.192070695653626	0.470312579250324	21073.6455845453	-0.729777967473733	1.11391935878099	4109
Dark D5	2.74175308999614	0.586210006846187	21073.6455845453	1.59273659550979	3.89076958448248	4109
Dark D6	9.74589639960766	0.53869805352819	21073.6455845453	8.69000697120698	10.8017858280083	4109
Light D4	0.111759091936221	0.476596170174695	21073.6455845453	-0.82240589048352	1.04592407435596	4109
Light D5	17.6052237941223	0.71022867485992	21073.6455845453	16.2131212152843	18.9973263729603	4109
Light D6	30.9808618751134	0.716594925204805	21073.6455845453	29.5762809581903	32.3854427920365	4109
Dark D4	0.192531491069616	0.470297163626711	21073.6455845453	-0.72928695625522	1.11434993839445	4139
Dark D5	2.74719779550512	0.586203729417775	21073.6455845453	1.59819360525907	3.89620198575116	4139
Dark D6	9.80947278444648	0.538697888831457	21073.6455845453	8.75358367886401	10.865361890029	4139
Light D4	0.111791359194399	0.476590549427123	21073.6455845453	-0.82236260612977	1.04594532451857	4139
Light D5	18.3610897947311	0.71021666358631	21073.6455845453	16.9690107589089	19.7531688305532	4139
Light D6	31.5873369186022	0.716575953244157	21073.6455845453	30.1827931881745	32.9918806490299	4139
Dark D4	0.192992053051313	0.470281904678807	21073.6455845453	-0.728796485567386	1.11478059167001	4169
Dark D5	2.75244613695821	0.58619764093005	21073.6455845453	1.60345388061425	3.90143839330218	4169
Dark D6	9.88952850611156	0.538655900754764	21073.6455845453	8.83372170037407	10.945335311849	4169
Light D4	0.111828163121089	0.476584928586817	21073.6455845453	-0.822314784925739	1.04597111116792	4169
Light D5	19.0366467244439	0.709781664774323	21073.6455845453	17.6454203195974	20.4278731292904	4169
Light D6	32.0918860303468	0.716027389925264	21073.6455845453	30.6884175260229	33.4953545346707	4169
Dark D4	0.193452380645084	0.470266801278367	21073.6455845453	-0.728306554152414	1.11521131544258	4199
Dark D5	2.75748945326237	0.586191756529945	21073.6455845453	1.60850873079313	3.90647017573161	4199
Dark D6	9.98375525565851	0.538599534597658	21073.6455845453	8.92805893190442	11.0394515794126	4199
Light D4	0.111869270628489	0.476579319807015	21073.6455845453	-0.822262683780513	1.04600122503749	4199
Light D5	19.6009819391321	0.709207436656426	21073.6455845453	18.2108810653604	20.9910828129038	4199
Light D6	32.4366185275886	0.715306866473746	21073.6455845453	31.034562304394	33.8386747507833	4199
Dark D4	0.193912472796541	0.470251852291217	21073.6455845453	-0.727817160841627	1.11564210643471	4229
Dark D5	2.76231952898689	0.586186096477375	21073.6455845453	1.61334990065403	3.91128915731975	4229
Dark D6	10.0887087888614	0.538565059969738	21073.6455845453	9.03308003801746	11.1443375397053	4229
Light D4	0.111914447989562	0.476573736825892	21073.6455845453	-0.822206563348997	1.04603545932812	4229
Light D5	20.0367872339466	0.708863334373752	21073.6455845453	18.6473608269939	21.4262136408993	4229
Light D6	32.5774486824679	0.714877789217819	21073.6455845453	31.1762334835456	33.9786638813902	4229
Dark D4	0.194372328362306	0.470237056600213	21073.6455845453	-0.727328304588716	1.11607296131333	4259
Dark D5	2.76692865974888	0.586180671749284	21073.6455845453	1.61796966429841	3.91588765519936	4259
Dark D6	10.2000996244469	0.538574243452675	21073.6455845453	9.14445287327336	11.2557463756205	4259
Light D4	0.111963463659265	0.476568190117008	21073.6455845453	-0.822146675705218	1.04607360302375	4259
Light D5	20.3416057242791	0.708966720354628	21073.6455845453	18.9519766728885	21.7312347756697	4259
Light D6	32.4895186164157	0.715011230393256	21073.6455845453	31.0880418625731	33.8909953702583	4259
Dark D4	0.194831946129796	0.470222413046972	21073.6455845453	-0.726839984335743	1.11650387659533	4289
Dark D5	2.77130967380566	0.586175475586808	21073.6455845453	1.62236086323146	3.92025848437986	4289
Dark D6	10.313182067025	0.538620611434617	21073.6455845453	9.2574444310568	11.3689197029932	4289
Light D4	0.112016091587662	0.47656268384937	21073.6455845453	-0.822083255070683	1.04611543824601	4289
Light D5	20.5272630860293	0.709445206376505	21073.6455845453	19.1366961654022	21.9178300066563	4289
Light D6	32.170120800785	0.71561392698523	21073.6455845453	30.7674627154788	33.5727788860911	4289
Dark D4	0.195291324838166	0.470207920494679	21073.6455845453	-0.726352199115307	1.11693484879164	4319
Dark D5	2.77545591080732	0.586170486276582	21073.6455845453	1.62651687966316	3.92439494195149	4319
Dark D6	10.4231908466886	0.538673980413658	21073.6455845453	9.36734860343552	11.4790330899418	4319
Light D4	0.112072114660208	0.476557216882688	21073.6455845453	-0.822016516324881	1.0461607456453	4319
Light D5	20.6175692132759	0.709987218886505	21073.6455845453	19.225939906632	22.0091985199198	4319
Light D6	31.6387798222702	0.716293398308094	21073.6455845453	30.2347899211499	33.0427697233904	4319
Dark D4	0.195750463204632	0.470193577829135	21073.6455845453	-0.72586494802628	1.11736587443554	4349
Dark D5	2.7793611631879	0.586165679293885	21073.6455845453	1.63043155409785	3.92829077227795	4349
Dark D6	10.5257687059137	0.538700100165367	21073.6455845453	9.46987526594743	11.5816621458799	4349
Light D4	0.112131327858435	0.476551786895398	21073.6455845453	-0.821946659935838	1.04620931565271	4349
Light D5	20.6446045412441	0.710245286885159	21073.6455845453	19.2524694015648	22.0367396809234	4349
Light D6	30.9345560134753	0.716614192862425	21073.6455845453	29.5299373304681	32.3391746964826	4349
Dark D4	0.196209359950416	0.470179383900221	21073.6455845453	-0.725378230093118	1.11779694999395	4379
Dark D5	2.7830195894775	0.586161040870567	21073.6455845453	1.63409907205228	3.93194010690273	4379
Dark D6	10.6173307384782	0.538682618898238	21073.6455845453	9.56147156313394	11.6731899138225	4379
Light D4	0.112193540797222	0.476546395182242	21073.6455845453	-0.821873878826469	1.04626096042091	4379
Light D5	20.644092325336	0.710058370001768	21073.6455845453	19.2523235570587	22.0358610936132	4379
Light D6	30.1110183522936	0.716376316355513	21073.6455845453	28.7068659254521	31.5151707791351	4379
Dark D4	0.196668013822034	0.470165337595499	21073.6455845453	-0.724892044388839	1.11822807203291	4409
Dark D5	2.78642561174587	0.586156574432944	21073.6455845453	1.63751384888034	3.9353373746114	4409
Dark D6	10.6953215553896	0.538633299771825	21073.6455845453	9.639559049309	11.7510840614701	4409
Light D4	0.112258579329733	0.476541048706167	21073.6455845453	-0.821798360791515	1.04631551945098	4409
Light D5	20.6504780387103	0.70955173146229	21073.6455845453	19.2597023207594	22.0412537566612	4409
Light D6	29.2296456224348	0.715738996250419	21073.6455845453	27.8267423917934	30.6325488530762	4409
Dark D4	0.197126423618244	0.470151437822048	21073.6455845453	-0.724406389972479	1.11865923720897	4439
Dark D5	2.78957381077436	0.586152295683927	21073.6455845453	1.64067043458449	3.93847718696422	4439
Dark D6	10.7583379305955	0.538584127531619	21073.6455845453	9.70267180587047	11.8140040553206	4439
Light D4	0.112326286076126	0.476535758537639	21073.6455845453	-0.821720284909786	1.04637285706204	4439
Light D5	20.6923718120404	0.709053527882727	21073.6455845453	19.3025726112486	22.0821710128322	4439
Light D6	28.3526078772826	0.715114886940028	21073.6455845453	26.9509279486723	29.7542878058929	4439
Dark D4	0.197584588204279	0.470137683463306	21073.6455845453	-0.723921265790256	1.11909044219881	4469
Dark D5	2.79245883237337	0.586148219922856	21073.6455845453	1.64356344498725	3.94135421975949	4469
Dark D6	10.8061098478188	0.53856658134738	21073.6455845453	9.7504781149582	11.8617415806794	4469
Light D4	0.112396519836551	0.476530535378419	21073.6455845453	-0.821639813357397	1.0464328530305	4469
Light D5	20.7889541500768	0.708882758815369	21073.6455845453	19.3994896697314	22.1784186304223	4469
Light D6	27.5359310463948	0.714903626122285	21073.6455845453	26.1346652051617	28.9371968876279	4469
Dark D4	0.198042506528338	0.470124073445716	21073.6455845453	-0.723436670789718	1.11952168384639	4499
Dark D5	2.7950753166372	0.586144349536064	21073.6455845453	1.64618751550551	3.94396311776888	4499
Dark D6	10.8393537198612	0.538591487579853	21073.6455845453	9.78367316887808	11.8950342708443	4499
Light D4	0.112469153999427	0.47652538528832	21073.6455845453	-0.821557084623628	1.04649539262248	4499
Light D5	20.9478057369331	0.709144690120381	21073.6455845453	19.557827851176	22.3377836226902	4499
Light D6	26.8239508845697	0.715235393509978	21073.6455845453	25.4220347538561	28.2258670152833	4499
Dark D4	0.198500177632212	0.470110606643468	21073.6455845453	-0.722952603722401	1.11995295898683	4529
Dark D5	2.79741785879409	0.586140669899858	21073.6455845453	1.64853727003109	3.9462984475571	4529
Dark D6	10.8595298120032	0.538642351956706	21073.6455845453	9.80374956294718	11.9153100610591	4529
Light D4	0.112544074191504	0.476520308237227	21073.6455845453	-0.821472213022702	1.04656036140571	4529
Light D5	21.1644191790114	0.709665812882475	21073.6455845453	19.7734198527426	22.5554185052801	4529
Light D6	26.2457376552736	0.71589040962822	21073.6455845453	24.8425376428193	27.6489376677279	4529
Dark D4	0.198957600656087	0.470097281959705	21073.6455845453	-0.722469063298194	1.12038426461037	4559
Dark D5	2.79948100637969	0.586137156179732	21073.6455845453	1.65060730477715	3.94835470798223	4559
Dark D6	10.8685487962332	0.538686276031058	21073.6455845453	9.81268245262857	11.9244151398378	4559
Light D4	0.11262117546957	0.476515300428745	21073.6455845453	-0.821385296056607	1.04662764699575	4559
Light D5	21.423412703191	0.710109106153901	21073.6455845453	20.0315444881711	22.8152809182109	4559
Light D6	25.8138563354584	0.716445083509042	21073.6455845453	24.409569119731	27.2181435511857	4559
Dark D4	0.199414774842836	0.470084098272346	21073.6455845453	-0.72198604807486	1.12081559776053	4589
Dark D5	2.80125929299706	0.586133786385626	21073.6455845453	1.65239219644896	3.95012638954516	4589
Dark D6	10.8684779757467	0.538695228571332	21073.6455845453	9.81259408447773	11.9243618670156	4589
Light D4	0.112700359429681	0.476510358882315	21073.6455845453	-0.821296426287161	1.04669714514652	4589
Light D5	21.7012269126698	0.710192124335676	21073.6455845453	20.3091959756577	23.093257849682	4589
Light D6	25.5254693293713	0.716546168998103	21073.6455845453	24.1209839783461	26.9299546803964	4589
Dark D4	0.199871699537397	0.470071054523413	21073.6455845453	-0.721503556633744	1.12124695570854	4619
Dark D5	2.80274730458876	0.586130552472168	21073.6455845453	1.65388654675864	3.95160806241889	4619
Dark D6	10.86129524446	0.538663918351446	21073.6455845453	9.8054727236192	11.9171177653008	4619
Light D4	0.112781531553338	0.476505485200967	21073.6455845453	-0.821205701374928	1.0467687644816	4619
Light D5	21.9698807671803	0.70986636383507	21073.6455845453	20.57848834569	23.3612731886706	4619
Light D6	25.365443615809	0.716134830586116	21073.6455845453	23.961764519564	26.769122712054	4619
Dark D4	0.200328374188729	0.470058149608892	21073.6455845453	-0.721021587361932	1.12167833573939	4649
Dark D5	2.80393977046191	0.586127462336976	21073.6455845453	1.65508506953334	3.95279447139047	4649
Dark D6	10.8487287336945	0.538612892089704	21073.6455845453	9.79300622823338	11.9044512391557	4649
Light D4	0.112864599078847	0.476500686294937	21073.6455845453	-0.821113227626189	1.04684242578388	4649
Light D5	22.2012212928398	0.70934514022914	21073.6455845453	20.8108505095227	23.5915920761568	4649
Light D6	25.3108458819986	0.715480256748458	21073.6455845453	23.9084498005905	26.7132419634067	4649
Dark D4	0.200784798346632	0.470045382489657	21073.6455845453	-0.72054013867286	1.12210973536612	4679
Dark D5	2.80483166863391	0.586124531501497	21073.6455845453	1.65598271236727	3.95368062490055	4679
Dark D6	10.8322039847945	0.538575067355941	21073.6455845453	9.77655561870739	11.8878523508815	4679
Light D4	0.112949469571333	0.476495971462782	21073.6455845453	-0.821019115701704	1.04691805484437	4679
Light D5	22.371043476766	0.708964501034805	21073.6455845453	20.9814187754122	23.7606681781199	4679
Light D6	25.336033872015	0.715004399485344	21073.6455845453	23.934570507275	26.7374972367551	4679
Dark D4	0.20124097166115	0.470032752077411	21073.6455845453	-0.720059208783337	1.12254115210564	4709
Dark D5	2.8054183339222	0.58612177004323	21073.6455845453	1.65657479032519	3.95426187751922	4709
Dark D6	10.8129009198805	0.538574507218719	21073.6455845453	9.75725365170531	11.8685481880558	4709
Light D4	0.113036050230477	0.47649134790571	21073.6455845453	-0.820923472516714	1.04699557297767	4709
Light D5	22.4624904678099	0.708966725427858	21073.6455845453	21.0728614064753	23.8521195291444	4709
Light D6	25.4175080122631	0.715010188339212	21073.6455845453	24.0160333009262	26.8189827235999	4709
Dark D4	0.201696893880836	0.470020257310371	21073.6455845453	-0.719578795863634	1.12297258362531	4739
Dark D5	2.80569555731537	0.586119173078825	21073.6455845453	1.65685710396742	3.95453401066333	4739
Dark D6	10.7919029912298	0.538611114747593	21073.6455845453	9.73618396949521	11.8476220129643	4739
Light D4	0.113124247874197	0.476486817462172	21073.6455845453	-0.820826394856801	1.04707489060519	4739
Light D5	22.4682638925045	0.709345700289167	21073.6455845453	21.0778920114269	23.858635773582	4739
Light D6	25.5377724094623	0.715488013302105	21073.6455845453	24.1353611246152	26.9401836943094	4739
Dark D4	0.202152564851701	0.470007897111	21073.6455845453	-0.719098897955688	1.12340402765909	4769
Dark D5	2.80565966697668	0.586116721049769	21073.6455845453	1.65682601979341	3.95449331415995	4769
Dark D6	10.7704037554747	0.53866099060256	21073.6455845453	9.71458697324586	11.8262205377036	4769
Light D4	0.113213969415511	0.476482376707754	21073.6455845453	-0.820727969096837	1.04715590792786	4769
Light D5	22.3913615422891	0.709853886926738	21073.6455845453	20.9999935764944	23.7827295080838	4769
Light D6	25.6876544529499	0.71612573169362	21073.6455845453	24.2839931912308	27.091315714669	4769
Dark D4	0.202607984511587	0.469995670414375	21073.6455845453	-0.718619513034323	1.1238354820575	4799
Dark D5	2.80530758392703	0.586114389308686	21073.6455845453	1.6564785071348	3.95413666071926	4799
Dark D6	10.7499246064093	0.53869203288057	21073.6455845453	9.69404697893886	11.8058022338796	4799
Light D4	0.113305122575184	0.47647802023031	21073.6455845453	-0.820628276907837	1.04723852205821	4799
Light D5	22.2442860673723	0.710164396260772	21073.6455845453	20.8523094795099	23.6362626552347	4799
Light D6	25.8668102540323	0.71651321123278	21073.6455845453	24.4623895027505	27.2712310053141	4799
Dark D4	0.203063152886386	0.469983576160122	21073.6455845453	-0.718140638995236	1.12426694476801	4829
Dark D5	2.80463684916873	0.586112160898105	21073.6455845453	1.65581214023185	3.95346155810561	4829
Dark D6	10.7324932822749	0.538684589569025	21073.6455845453	9.67663024426504	11.7883563202848	4829
Light D4	0.113397616558075	0.476473745072036	21073.6455845453	-0.820527403287417	1.04732263640357	4829
Light D5	22.0468992891937	0.710081078066511	21073.6455845453	20.655086011371	23.4387125670164	4829
Light D6	26.0824538751884	0.716405833106707	21073.6455845453	24.6782435932547	27.4866641571221	4829
Dark D4	0.203518070081458	0.46997161329596	21073.6455845453	-0.717662273670512	1.12469841383343	4859
Dark D5	2.80364562280141	0.586110034267037	21073.6455845453	1.65482508222424	3.95246616337858	4859
Dark D6	10.7207369052992	0.538643884550042	21073.6455845453	9.66495365224291	11.7765201583554	4859
Light D4	0.113491362433535	0.476469553383044	21073.6455845453	-0.820425441380611	1.04740816624768	4859
Light D5	21.8232980302583	0.709661871801919	21073.6455845453	20.4323064288092	23.2142896317074	4859
Light D6	26.3466410556009	0.715878080617438	21073.6455845453	24.9434652089517	27.7498169022502	4859
Dark D4	0.203972736268071	0.469959780780939	21073.6455845453	-0.717184414848545	1.12512988738469	4889
Dark D5	2.80233265939651	0.58610802103351	21073.6455845453	1.65351606491119	3.95114925388183	4889
Dark D6	10.7178552117238	0.538596379017407	21073.6455845453	9.66216507314864	11.773545350299	4889
Light D4	0.113586273023571	0.47646545167507	21073.6455845453	-0.820322491128912	1.04749503717605	4889
Light D5	21.5982275411066	0.709178912117603	21073.6455845453	20.2081825776149	22.9882725045984	4889
Light D6	26.6726663525104	0.715272417453797	21073.6455845453	25.2706776520323	28.0746550529885	4889
Dark D4	0.204427151669478	0.469948077585474	21073.6455845453	-0.716707060288012	1.12556136362697	4919
Dark D5	2.80069726683882	0.586106135416697	21073.6455845453	1.65188436830682	3.94951016537082	4919
Dark D6	10.7274575856977	0.538572583104202	21073.6455845453	9.6718140889342	11.7831010824611	4919
Light D4	0.113682262213928	0.476461447157238	21073.6455845453	-0.820218652777013	1.04758317720487	4919
Light D5	21.3936076200485	0.708942368186398	21073.6455845453	20.004026300772	22.7831889393249	4919
Light D6	27.0712614864348	0.714977813302358	21073.6455845453	25.6698502326488	28.4726727402207	4919
Dark D4	0.204881316539826	0.469936502675633	21073.6455845453	-0.716230207708185	1.12599284078784	4949
Dark D5	2.79873925774375	0.58610438211262	21073.6455845453	1.64992979582197	3.94754871966552	4949
Dark D6	10.7532689747741	0.538587466021393	21073.6455845453	9.69759630635348	11.8089416431947	4949
Light D4	0.113779243704215	0.476457543545215	21073.6455845453	-0.820114019908295	1.04767250731673	4949
Light D5	21.225715702608	0.709101097463924	21073.6455845453	19.8358232617951	22.615608143421	4949
Light D6	27.547294321451	0.715179678980506	21073.6455845453	26.1454873954807	28.9491012474212	4949
Dark D4	0.205335231144971	0.469925055020652	21073.6455845453	-0.715753854822829	1.12642431711277	4979
Dark D5	2.79645890328867	0.58610275048223	21073.6455845453	1.64765263948738	3.94526516708996	4979
Dark D6	10.7987314916643	0.538631043811813	21073.6455845453	9.74297340743809	11.8544895758905	4979
Light D4	0.113877129337425	0.476453739091647	21073.6455845453	-0.820008677254817	1.04776293592967	4979
Light D5	21.1034556641801	0.709548682192082	21073.6455845453	19.7126859230322	22.4942254053279	4979
Light D6	28.0975618552199	0.715742702038707	21073.6455845453	26.6946513609497	29.50047234949	4979
Dark D4	0.205788895737612	0.46991373357809	21073.6455845453	-0.715277999335981	1.12685579081121	5009
Dark D5	2.79385689861105	0.586101218670315	21073.6455845453	1.6450536372784	3.94266015994371	5009
Dark D6	10.8665473161425	0.538675067546427	21073.6455845453	9.8107029420259	11.9223916902591	5009
Light D4	0.113975827232366	0.476450027990134	21073.6455845453	-0.819902705316784	1.04785435978152	5009
Light D5	21.0279594496593	0.709994921877799	21073.6455845453	19.6363150445627	22.4196038547559	5009
Light D6	28.7100681435707	0.716301821607111	21073.6455845453	27.3060617321394	30.1140745550019	5009
Dark D4	0.206242310535629	0.469902537320427	21073.6455845453	-0.714802639015743	1.127287260087	5039
Dark D5	2.79093434721271	0.5860997648998	21073.6455845453	1.64213393538156	3.93973475904386	5039
Dark D6	10.9582214475626	0.538691332136721	21073.6455845453	9.90234519360378	12.0140977015214	5039
Light D4	0.114075240018366	0.476446404266802	21073.6455845453	-0.819796189755616	1.04794666979235	5039
Light D5	20.9935493686596	0.710154234102131	21073.6455845453	19.6015926994062	22.3855060379131	5039
Light D6	29.364913068128	0.716499331197522	21073.6455845453	27.9605195227779	30.769306613478	5039
Dark D4	0.206695475703441	0.46989146522278	21073.6455845453	-0.714327771688848	1.12771872309573	5069
Dark D5	2.78769276911532	0.586098378651896	21073.6455845453	1.6388950744362	3.93649046379445	5069
Dark D6	11.0736679082931	0.538669735275741	21073.6455845453	10.0178339858353	12.1295018307509	5069
Light D4	0.114175263455934	0.476442865692437	21073.6455845453	-0.819689230441374	1.04803975735324	5069
Light D5	20.9898668028681	0.709928016133385	21073.6455845453	19.5983535381529	22.3813800675832	5069
Light D6	30.0366360320626	0.716213115552778	21073.6455845453	28.6328034912893	31.4404685728358	5069
Dark D4	0.207148391336233	0.469880516274876	21073.6455845453	-0.713853395279896	1.12815017795236	5099
Dark D5	2.78413413439304	0.586097064547739	21073.6455845453	1.63533901545868	3.93292925332741	5099
Dark D6	11.2109391989098	0.53862453746401	21073.6455845453	10.1551938676234	12.2666845301962	5099
Light D4	0.114275785720139	0.476439415068934	21073.6455845453	-0.819581944690918	1.0481335161312	5099
Light D5	21.0047820096242	0.709465286043306	21073.6455845453	19.6141757313129	22.3953882879355	5099
Light D6	30.6976059186665	0.715631586857161	21073.6455845453	29.2949132186593	32.1002986186736	5099
Dark D4	0.207601057450205	0.469869689480739	21073.6455845453	-0.713379507820502	1.12858162272091	5129
Dark D5	2.78026092051306	0.586095836576948	21073.6455845453	1.63146820849546	3.92905363253066	5129
Dark D6	11.3661264897124	0.538584958944403	21073.6455845453	10.3104587353547	12.4217942440702	5129
Light D4	0.11437668752464	0.476436058294237	21073.6455845453	-0.819474463351012	1.04822783840029	5129
Light D5	21.0275711248396	0.709064961901607	21073.6455845453	19.6377495124954	22.4173927371838	5129
Light D6	31.3218677135725	0.715130322350129	21073.6455845453	29.9201575303766	32.7235778967684	5129
Dark D4	0.208053473979476	0.469858983833829	21073.6455845453	-0.712906107403647	1.1290130553626	5159
Dark D5	2.77607618903978	0.586094706436982	21073.6455845453	1.62728569218305	3.92486668589652	5159
Dark D6	11.5334586700745	0.538576298348187	21073.6455845453	10.4778078911483	12.5891094490006	5159
Light D4	0.114477843166384	0.476432800288888	21073.6455845453	-0.819366921769347	1.04832260810211	5159
Light D5	21.051799565014	0.70898303269704	21073.6455845453	19.6621385401833	22.4414605898446	5159
Light D6	31.8887755754945	0.71502989323229	21073.6455845453	30.4872622410586	33.2902889099304	5159
Dark D4	0.208505640780885	0.469848398352176	21073.6455845453	-0.712433192247758	1.12944447380953	5189
Dark D5	2.77158367513036	0.586093673514271	21073.6455845453	1.62279520288121	3.9203721473795	5189
Dark D6	11.7056045611338	0.538603763729213	21073.6455845453	10.6498999479581	12.7613091743096	5189
Light D4	0.114579122451772	0.476429641611505	21073.6455845453	-0.819259451234456	1.048417696138	5189
Light D5	21.0773944114965	0.709268547101104	21073.6455845453	19.6871737565745	22.4676150664185	5189
Light D6	32.3857759301657	0.715390330854896	21073.6455845453	30.9835561103938	33.7879957499375	5189
Dark D4	0.208957557641497	0.469837932027228	21073.6455845453	-0.711960760588932	1.12987587587193	5219
Dark D5	2.76678788204589	0.586092722994396	21073.6455845453	1.61800127288847	3.91557449120331	5219
Dark D6	11.8741574486043	0.538649356096586	21073.6455845453	10.8183634708979	12.9299514263107	5219
Light D4	0.114680393328968	0.47642657773774	21073.6455845453	-0.819152174930105	1.04851296158804	5219
Light D5	21.1115152064764	0.709734296312962	21073.6455845453	19.7203816474407	22.502648765512	5219
Light D6	32.8098452803046	0.715975268469089	21073.6455845453	31.4064789380252	34.2132116225839	5219
Dark D4	0.209409224293921	0.4698275838575	21073.6455845453	-0.711488810731571	1.13030725931941	5249
Dark D5	2.76169417269081	0.586091833083705	21073.6455845453	1.61290930782648	3.91047903755514	5249
Dark D6	12.0302579772858	0.53868366245334	21073.6455845453	10.9743967564936	13.086119198078	5249
Light D4	0.114781524978895	0.476423601621062	21073.6455845453	-0.819045209863634	1.04860825982142	5249
Light D5	21.1680239231714	0.710079883510069	21073.6455845453	19.7762129867707	22.559834859572	5249
Light D6	33.1673135571626	0.71640746702548	21073.6455845453	31.763100072623	34.5715270417022	5249
Dark D4	0.209860640433135	0.469817352857516	21073.6455845453	-0.711017341049088	1.13073862191536	5279
Dark D5	2.75630885105591	0.586090986739634	21073.6455845453	1.60752564509075	3.90509205702106	5279
Dark D6	12.1652934971691	0.538684825428552	21073.6455845453	11.1094299968565	13.2211569974817	5279
Light D4	0.114882391031301	0.476420707708129	21073.6455845453	-0.818938671520316	1.04870345358292	5279
Light D5	21.2655812329144	0.710085471222763	21073.6455845453	19.873759344169	22.6574031216597	5279
Light D6	33.472077167296	0.716412118095939	21073.6455845453	32.0678545663022	34.8762997682898	5279
Dark D4	0.210311805733483	0.469807238037503	21073.6455845453	-0.710546349927109	1.13116996139407	5309
Dark D5	2.75063922795181	0.586090180275546	21073.6455845453	1.60185760271801	3.8994208531856	5309
Dark D6	12.2716014107585	0.53865245744807	21073.6455845453	11.2158013541657	13.3274014673512	5309
Light D4	0.1149828725909	0.476417894945341	21073.6455845453	-0.818832676730303	1.0487984219121	5309
Light D5	21.4246223762015	0.709751156488798	21073.6455845453	20.0334557699304	22.8157889824727	5309
Light D6	33.742481149633	0.71599086442858	21073.6455845453	32.339084238079	35.145878061187	5309
Dark D4	0.210762719862373	0.46979723843375	21073.6455845453	-0.71007583580928	1.13160127553403	5339
Dark D5	2.74469366760441	0.586089423435711	21073.6455845453	1.59591352583464	3.89347380937418	5339
Dark D6	12.3431025411189	0.538607657026597	21073.6455845453	11.2873902967822	13.3988147854556	5339
Light D4	0.115082860750732	0.476415166774597	21073.6455845453	-0.81872734114694	1.0488930626484	5339
Light D5	21.6636566088263	0.709294525708745	21073.6455845453	20.2733850338444	23.0539281838083	5339
Light D6	33.9973826607209	0.715417757391298	21073.6455845453	32.5951090828378	35.3996562386039	5339
Dark D4	0.211213382493497	0.469787353088448	21073.6455845453	-0.709605797144527	1.13203256213152	5369
Dark D5	2.7384816138845	0.586088730855097	21073.6455845453	1.58970282962576	3.88726039814325	5369
Dark D6	12.3757978989532	0.538579267157958	21073.6455845453	11.3201413009327	13.4314544969738	5369
Light D4	0.115182258392252	0.476412528214123	21073.6455845453	-0.818622771724881	1.04898728850939	5369
Light D5	21.9954595790864	0.709009490866094	21073.6455845453	20.6057466942187	23.385172463954	5369
Light D6	34.2520580947204	0.71506165422237	21073.6455845453	32.8504825063122	35.6536336831285	5369
Dark D4	0.211663793309668	0.469777581034107	21073.6455845453	-0.709136232353687	1.13246381897302	5399
Dark D5	2.73201359711456	0.586088110613471	21073.6455845453	1.58323602857689	3.88079116565223	5399
Dark D6	12.3680777150089	0.538585311223376	21073.6455845453	11.3124092701574	13.4237461598604	5399
Light D4	0.115280981134447	0.476409981920189	21073.6455845453	-0.818519058051627	1.04908102032052	5399
Light D5	22.4237676086538	0.709077112715616	21073.6455845453	21.0339221797838	23.8136130375237	5399
Light D6	34.5146595761908	0.715148795605806	21073.6455845453	33.1129131839994	35.9164059683821	5399
Dark D4	0.21211395200487	0.469767921312802	21073.6455845453	-0.708667139865164	1.1328950438749	5429
Dark D5	2.72530122398759	0.586087557181818	21073.6455845453	1.57652474021832	3.87407770775685	5429
Dark D6	12.3208129518249	0.538621552315524	21073.6455845453	11.2650734716581	13.3765524319917	5429
Light D4	0.115378957448968	0.476407525743028	21073.6455845453	-0.818416267441822	1.04917418233976	5429
Light D5	22.9410291662084	0.709450273050927	21073.6455845453	21.5504523145116	24.3316060179053	5429
Light D6	34.7838542038662	0.715618560595914	21073.6455845453	33.3811870363284	36.1865213714041	5429
Dark D4	0.212563858274223	0.469758372963851	21073.6455845453	-0.708198518100834	1.13332623464928	5459
Dark D5	2.71835715417937	0.586087053197912	21073.6455845453	1.56958165825715	3.86713265010159	5459
Dark D6	12.2372240988308	0.538664444468229	21073.6455845453	11.1814005467608	13.2930476509008	5459
Light D4	0.115476128051597	0.476405153343858	21073.6455845453	-0.818314446755185	1.04926670285838	5459
Light D5	23.5276296257923	0.70988642885596	21073.6455845453	22.1361978753249	24.9190613762597	5459
Light D6	35.0481012339662	0.716165585608689	21073.6455845453	33.6443618555223	36.4518406124101	5459
Dark D4	0.213013511804547	0.469748935021959	21073.6455845453	-0.707730365481818	1.13375738909091	5489
Dark D5	2.71119506742373	0.586086578903027	21073.6455845453	1.5624205011558	3.85996963369166	5489
Dark D6	12.1225465707222	0.538686429108559	21073.6455845453	11.066679927074	13.1784132143705	5489
Light D4	0.115572444795816	0.476402857482488	21073.6455845453	-0.818213629946907	1.04935851953854	5489
Light D5	24.1527994928512	0.71010554196938	21073.6455845453	22.7609382639058	25.5446607217965	5489
Light D6	35.2867669008184	0.716438721653948	21073.6455845453	33.8824921548141	36.6910416468227	5489
Dark D4	0.213462912257455	0.469739606532237	21073.6455845453	-0.707262680474852	1.13418850498976	5519
Dark D5	2.70382962438299	0.586086123086325	21073.6455845453	1.55505595155069	3.85260329721529	5519
Dark D6	11.9835336327379	0.538673633951012	21073.6455845453	10.9276920685781	13.0393751968977	5519
Light D4	0.115667869327694	0.476400633754475	21073.6455845453	-0.818113846737872	1.04944958539326	5519
Light D5	24.7771749294016	0.709969649562715	21073.6455845453	23.3855800599775	26.1687697988258	5519
Light D6	35.4729819526108	0.716266098384384	21073.6455845453	34.0690455614311	36.8769183437904	5519
Dark D4	0.213912059251754	0.469730386562555	21073.6455845453	-0.706795461634083	1.13461958013759	5549
Dark D5	2.69627642359886	0.586085688503418	21073.6455845453	1.54750360258233	3.84504924461539	5549
Dark D6	11.8278537280507	0.538634615613787	21073.6455845453	10.7720886428192	12.8836188132823	5549
Light D4	0.115762371824843	0.476398482517904	21073.6455845453	-0.818015127652342	1.04953987130203	5549
Light D5	25.3567374668294	0.70956934621963	21073.6455845453	23.9659272226054	26.7475477110533	5549
Light D6	35.5778614815604	0.715762695192296	21073.6455845453	34.1749117991785	36.9808111639423	5549
Dark D4	0.21436095234597	0.469721274192197	21073.6455845453	-0.706328707596309	1.13505061228825	5579
Dark D5	2.68855195542432	0.586085288350169	21073.6455845453	1.53977991873879	3.83732399210984	5579
Dark D6	11.6634477797676	0.538594649397646	21073.6455845453	10.6077610313795	12.7191345281556	5579
Light D4	0.115855930050117	0.476396407647988	21073.6455845453	-0.817917502523179	1.04962936262341	5579
Light D5	25.847653649906	0.709163692349412	21073.6455845453	24.4576385183252	27.2376687814869	5579
Light D6	35.5754738678302	0.715254206581985	21073.6455845453	34.1735208620551	36.9774268736053	5579
Dark D4	0.214809591025386	0.469712268481191	21073.6455845453	-0.705862417033833	1.1354815990846	5609
Dark D5	2.68067355239334	0.586084936193782	21073.6455845453	1.5319022059613	3.82944489882539	5609
Dark D6	11.4979126834315	0.538579365120005	21073.6455845453	10.4422558933978	12.5535694734651	5609
Light D4	0.115948528945552	0.476394413080679	21073.6455845453	-0.817820994123111	1.04971805201421	5609
Light D5	26.2113951924674	0.709012883478476	21073.6455845453	24.8216756578197	27.6011147271151	5609
Light D6	35.447804858556	0.715066807975168	21073.6455845453	34.0462191683977	36.8493905487142	5609
Dark D4	0.215257974690388	0.469703368512557	21073.6455845453	-0.705396588748912	1.13591253812969	5639
Dark D5	2.67265933424574	0.586084635743811	21073.6455845453	1.52388857671864	3.82143009177283	5639
Dark D6	11.3379701448121	0.538598313187429	21073.6455845453	10.2822762151156	12.3936640745086	5639
Light D4	0.116040160848343	0.476392499299915	21073.6455845453	-0.8177256110635	1.04980593276019	5639
Light D5	26.4194671502534	0.709211150875175	21073.6455845453	25.0293589963286	27.8095753041782	5639
Light D6	35.1889356464717	0.71531758861626	21073.6455845453	33.7868584070568	36.5910128858866	5639
Dark D4	0.215706102650643	0.469694573367329	21073.6455845453	-0.704931221630643	1.13634342693193	5669
Dark D5	2.66452814505791	0.586084377239862	21073.6455845453	1.51575789421835	3.81329839589748	5669
Dark D6	11.1890665218458	0.538639001674949	21073.6455845453	10.1332928395986	12.244840204093	5669
Light D4	0.116130826316066	0.476390662035951	21073.6455845453	-0.817631344417744	1.04989299704988	5669
Light D5	26.4571132595344	0.709627731846132	21073.6455845453	25.0661885750124	27.8480379440563	5669
Light D6	34.807747211126	0.715841136883332	21073.6455845453	33.404643777024	36.2108506452279	5669
Dark D4	0.216153974125433	0.469685882107816	21073.6455845453	-0.704466314621792	1.13677426287266	5699
Dark D5	2.65629947971131	0.586084142451572	21073.6455845453	1.50752968907477	3.80506927034785	5699
Dark D6	11.055131516212	0.538675128790547	21073.6455845453	9.9992870220523	12.1109760103718	5699
Light D4	0.116220535441954	0.476388894079529	21073.6455845453	-0.817538169961911	1.04997924084582	5699
Light D5	26.3254978926997	0.709993327448218	21073.6455845453	24.9338566128071	27.7171391725922	5699
Light D6	34.3286636422689	0.716299004644309	21073.6455845453	32.9246627523004	35.7326645322374	5699
Dark D4	0.21660158824713	0.469677293823678	21073.6455845453	-0.704001866805652	1.13720504329991	5729
Dark D5	2.64799339739379	0.58608391519204	21073.6455845453	1.49922405220333	3.79676274258425	5729
Dark D6	10.9385037623765	0.538683582212193	21073.6455845453	9.8826426988631	11.9943648258899	5729
Light D4	0.116309309432268	0.47638718886103	21073.6455845453	-0.817446053612786	1.05006467247732	5729
Light D5	26.0420642430078	0.710074312303217	21073.6455845453	24.6502642265991	27.4338642594164	5729
Light D6	33.790225968801	0.716398698664171	21073.6455845453	32.3860296709209	35.1944222666811	5729
Dark D4	0.217048944068125	0.469668807602887	21073.6455845453	-0.70353787734219	1.13763576547844	5759
Dark D5	2.63963042091282	0.586083690462861	21073.6455845453	1.49086151620876	3.78839932561689	5759
Dark D6	10.8400122825273	0.538659216185747	21073.6455845453	9.78419897829123	11.8958255867633	5759
Light D4	0.116397182182936	0.476385543626984	21073.6455845453	-0.817354956077426	1.0501493204433	5759
Light D5	25.6390088016623	0.709821664076431	21073.6455845453	24.2477039951212	27.0303136082033	5759
Light D6	33.2416020080485	0.716079976587857	21073.6455845453	31.8380304298398	34.6451735862572	5759
Dark D4	0.217496040568733	0.469660422544914	21073.6455845453	-0.703074345485982	1.13806642662345	5789
Dark D5	2.63123142208833	0.586083476385539	21073.6455845453	1.48246293699221	3.77999990718446	5789
Dark D6	10.7591866137581	0.538617970454041	21073.6455845453	9.70345415431404	11.8149190732022	5789
Light D4	0.116484201557284	0.476383960102181	21073.6455845453	-0.817264832873226	1.0502332359878	5789
Light D5	25.1600589945797	0.70940038721264	21073.6455845453	23.7695799229452	26.5505380662141	5789
Light D6	32.7374422182781	0.71555089737941	21073.6455845453	31.334907675825	34.1399767607313	5789
Dark D4	0.217942876667394	0.469652137767502	21073.6455845453	-0.702611270589301	1.13849702392409	5819
Dark D5	2.62281749522711	0.586083287778153	21073.6455845453	1.4740493798159	3.77158561063832	5819
Dark D6	10.6945569404086	0.538586452125973	21073.6455845453	9.63888625930063	11.7502276215166	5819
Light D4	0.116570430104332	0.47638244230412	21073.6455845453	-0.817175629325774	1.05031648953444	5819
Light D5	24.6559586771301	0.709082120266397	21073.6455845453	23.2661034330772	26.045813921183	5819
Light D6	32.3317384287668	0.715152567552407	21073.6455845453	30.9299846432713	33.7334922142623	5819
Dark D4	0.218389451223487	0.46964395237912	21073.6455845453	-0.702148652045293	1.13892755449227	5849
Dark D5	2.61440982238244	0.586083135561255	21073.6455845453	1.46564200532801	3.76317763943687	5849
Dark D6	10.6439998195674	0.538584777263275	21073.6455845453	9.58833242131852	11.6996672178162	5849
Light D4	0.11665594502486	0.476380992854972	21073.6455845453	-0.817087273373944	1.05039916342366	5849
Light D5	24.1792251414525	0.709070098400663	21073.6455845453	22.7893934611769	25.5690568217281	5849
Light D6	32.0714966315471	0.715139384714787	21073.6455845453	30.6697686854227	33.4732245776716	5849
Dark D4	0.218835763041369	0.469635865496661	21073.6455845453	-0.70168648931865	1.13935801540139	5879
Dark D5	2.6060295355076	0.586083018796641	21073.6455845453	1.45726194732075	3.75479712369445	5879
Dark D6	10.6050852530769	0.538613732737722	21073.6455845453	9.54936109988124	11.6608094062725	5879
Light D4	0.116740837286414	0.476379610258433	21073.6455845453	-0.81699967111732	1.05048134569015	5879
Light D5	23.7788205510361	0.709369091556517	21073.6455845453	22.3884028212837	25.1692382807885	5879
Light D6	31.9910725041699	0.715516107483112	21073.6455845453	30.5886061525771	33.3935388557627	5879
Dark D4	0.21928181086983	0.469627876231088	21073.6455845453	-0.701224781917995	1.13978840365766	5909
Dark D5	2.59769758147755	0.586082924484387	21073.6455845453	1.44893017814994	3.74646498480516	5909
Dark D6	10.5753862825136	0.53865445740504	21073.6455845453	9.51958230585204	11.6311902591751	5909
Light D4	0.116825209909223	0.476378288836931	21073.6455845453	-0.816912708407198	1.05056312822564	5909
Light D5	23.4953715822491	0.709784235668625	21073.6455845453	22.1041401382529	24.8866030262453	5909
Light D6	32.107934573773	0.716037179068328	21073.6455845453	30.7044468819792	33.5114222655668	5909
Dark D4	0.219727593393543	0.469619983689372	21073.6455845453	-0.700763529408255	1.14021871619534	5939
Dark D5	2.58943459617669	0.586082835150954	21073.6455845453	1.44066736794945	3.73820182440393	5939
Dark D6	10.5527219277543	0.538680727332942	21073.6455845453	9.49686646002286	11.6085773954858	5939
Light D4	0.116909175558476	0.476377021324857	21073.6455845453	-0.816826258337238	1.05064460945419	5939
Light D5	23.3574774616469	0.710048304444769	21073.6455845453	21.965728422632	24.7492265006618	5939
Light D6	32.4204279043067	0.716367226942889	21073.6455845453	31.0162932934099	33.8245625152036	5939
Dark D4	0.220173109226863	0.469612187008627	21073.6455845453	-0.700302731483751	1.14064894993748	5969
Dark D5	2.58126079334284	0.586082739248178	21073.6455845453	1.43249375309238	3.7300278335933	5969
Dark D6	10.5353162594415	0.538675837374206	21073.6455845453	9.47947037640352	11.5911621424795	5969
Light D4	0.116992853673025	0.476375802497873	21073.6455845453	-0.816740191228485	1.05072589857454	5969
Light D5	23.3794853167016	0.70999363635688	21073.6455845453	21.9878434313244	24.7711272020787	5969
Light D6	32.9078380031345	0.716296792497492	21073.6455845453	31.5038414491432	34.3118345571259	5969
Dark D4	0.220618356900886	0.469604485308515	21073.6455845453	-0.699842387887855	1.14107910168963	5999
Dark D5	2.57319587268906	0.586082637729338	21073.6455845453	1.4244290314233	3.72196271395482	5999
Dark D6	10.521869138827	0.538643215388414	21073.6455845453	9.46608719737878	11.5776510802752	5999
Light D4	0.117076367449783	0.476374631439274	21073.6455845453	-0.816654382087215	1.05080711698678	5999
Light D5	23.5609078490697	0.709658224255257	21073.6455845453	22.1699233970913	24.9518923010481	5999
Light D6	33.532743647988	0.715874710910314	21073.6455845453	32.1295744062227	34.9359128897533	5999
Dark D4	0.221063334853682	0.469596877741207	21073.6455845453	-0.699382498520688	1.14150916822805	6029
Dark D5	2.56525895009801	0.58608254260087	21073.6455845453	1.41649229529133	3.71402560490469	6029
Dark D6	10.5115457986367	0.538604036457878	21073.6455845453	9.4558406508919	11.5672509463815	6029
Light D4	0.117159841008345	0.476373511018842	21073.6455845453	-0.816568712418825	1.05088839443551	6029
Light D5	23.8874427637478	0.709259546556181	21073.6455845453	22.497239750583	25.2776457769127	6029
Light D6	34.245340695605	0.715374571054597	21073.6455845453	32.8431517662483	35.6475296249617	6029
Dark D4	0.221508041419924	0.46958936345065	21073.6455845453	-0.69892306336965	1.1419391462095	6059
Dark D5	2.5574685106627	0.586082468431662	21073.6455845453	1.40870200123335	3.70623502009206	6059
Dark D6	10.5039016700186	0.538583486042724	21073.6455845453	9.44823680266093	11.5595665373764	6059
Light D4	0.117243397081012	0.476372444985691	21073.6455845453	-0.816483066839564	1.05096986100159	6059
Light D5	24.3333566262413	0.709053888123326	21073.6455845453	22.9435567193504	25.7231565331323	6059
Light D6	34.989162442357	0.715117882445713	21073.6455845453	33.5874766423262	36.3908482423879	6059
Dark D4	0.221952474826836	0.469581941592179	21073.6455845453	-0.698464082551908	1.14236903220558	6089
Dark D5	2.54984238324647	0.58608242233698	21073.6455845453	1.40107596416622	3.69860880232672	6089
Dark D6	10.4987647708118	0.538594572465794	21073.6455845453	9.44307817321606	11.5544513684075	6089
Light D4	0.117327155495019	0.476371434524411	21073.6455845453	-0.816397327844086	1.05105163883412	6089
Light D5	24.864844883615	0.709171500146846	21073.6455845453	23.4748144481535	26.2548753190766	6089
Light D6	35.7074509980005	0.715267238733884	21073.6455845453	34.3054724482099	37.109429547791	6089
Dark D4	0.222396633192304	0.469574611312802	21073.6455845453	-0.698005556277643	1.14279882266225	6119
Dark D5	2.54239773329569	0.586082398911055	21073.6455845453	1.39363136013205	3.69116410645933	6119
Dark D6	10.4961001298173	0.538629893923818	21073.6455845453	9.44034429945957	11.551855960175	6119
Light D4	0.117411232648777	0.4763704764733	21073.6455845453	-0.816311372836802	1.05113383813436	6119
Light D5	25.4438927651722	0.709533887219607	21073.6455845453	24.0531520233031	26.8346335070412	6119
Light D6	36.3493689949296	0.715722969539778	21073.6455845453	34.9464971778681	37.7522408119911	6119
Dark D4	0.222840514531555	0.469567371764099	21073.6455845453	-0.697547484868665	1.14322851393177	6149
Dark D5	2.53515106912627	0.586082383203384	21073.6455845453	1.38638472675087	3.68391741150168	6149
Dark D6	10.4958794309545	0.538666575371086	21073.6455845453	9.44005170215177	11.5517071597573	6149
Light D4	0.117495742059447	0.476369564389763	21073.6455845453	-0.81622507567257	1.05121655979146	6149
Light D5	26.0321463495969	0.709906293670556	21073.6455845453	24.640675662572	27.4236170366218	6149
Light D6	36.8752901002321	0.716189831418038	21073.6455845453	35.4715031981456	38.2790770023186	6149
Dark D4	0.223284116768198	0.469560222102551	21073.6455845453	-0.697089868747999	1.1436581022844	6179
Dark D5	2.52811825597307	0.586082359929766	21073.6455845453	1.37935195921574	3.6768845527304	6179
Dark D6	10.4979748131009	0.538681081701849	21073.6455845453	9.44211865077925	11.5538309754226	6179
Light D4	0.117580795951	0.476368691705253	21073.6455845453	-0.816138311252562	1.05129990315456	6179
Light D5	26.5943562874521	0.710049967208001	21073.6455845453	25.2026039892939	27.9861085856102	6179
Light D6	37.2605563279104	0.716368584949434	21073.6455845453	35.8564190552168	38.6646936006041	6179
Dark D4	0.223727437751307	0.469553161487845	21073.6455845453	-0.696632708419494	1.14408758392211	6209
Dark D5	2.52131453177567	0.586082322739782	21073.6455845453	1.37254830791356	3.67008075563779	6209
Dark D6	10.5020896130569	0.538664311640026	21073.6455845453	9.4462663213403	11.5579129047734	6209
Light D4	0.117666507731457	0.476367854934629	21073.6455845453	-0.816050959337618	1.05138397480053	6209
Light D5	27.1010643175344	0.709874977394783	21073.6455845453	25.7096550128076	28.4924736222611	6209
Light D6	37.4973174097639	0.716147418465555	21073.6455845453	36.0936136403115	38.9010211792164	6209
Dark D4	0.224170475276964	0.469546189099074	21073.6455845453	-0.696176004478031	1.14451695503196	6239
Dark D5	2.51475451908061	0.586082277786134	21073.6455845453	1.36598838333109	3.66352065483013	6239
Dark D6	10.5077318443259	0.538627299732079	21073.6455845453	9.4519810987826	11.5634825898692	6239
Light D4	0.117752995108376	0.476367054942419	21073.6455845453	-0.815962903914719	1.05146889413147	6239
Light D5	27.530344360509	0.709496250448305	21073.6455845453	26.1396773895932	28.9210113314248	6239
Light D6	37.5943344543509	0.715671507220227	21073.6455845453	36.1915635073758	38.9971054013261	6239
Dark D4	0.224613227111874	0.469539304117503	21073.6455845453	-0.695719757552118	1.14494621177587	6269
Dark D5	2.50845222838653	0.58608223924015	21073.6455845453	1.35968616819009	3.65721828858297	6269
Dark D6	10.5142294042024	0.538593963404813	21073.6455845453	9.45854400041284	11.569914807992	6269
Light D4	0.117840383535452	0.476366295352109	21073.6455845453	-0.81587402663248	1.05155479370338	6269
Light D5	27.8685605829565	0.70915836900767	21073.6455845453	26.478555885533	29.25856528038	6269
Light D6	37.5748988159994	0.715248141223788	21073.6455845453	36.1729576987908	38.976839933208	6269
Dark D4	0.225055691017658	0.469532505728325	21073.6455845453	-0.69526396828305	1.14537535031837	6299
Dark D5	2.50242104960168	0.586082219741659	21073.6455845453	1.35365502762377	3.65118707157959	6299
Dark D6	10.5207803529615	0.53858565299052	21073.6455845453	9.46511123822015	11.5764494677028	6299
Light D4	0.117928809632787	0.4763655792563	21073.6455845453	-0.815784196932533	1.05164181619811	6299
Light D5	28.1102401612607	0.709077811474388	21073.6455845453	26.7203933627701	29.5000869597514	6299
Light D6	37.473247580288	0.715148596782084	21073.6455845453	36.0715015778063	38.8749935827696	6299
Dark D4	0.2254978647737	0.469525793132547	21073.6455845453	-0.694808637325358	1.14580436687276	6329
Dark D5	2.49667372999045	0.586082221956724	21073.6455845453	1.34790770367084	3.64543975631005	6329
Dark D6	10.5265276686478	0.538607478426175	21073.6455845453	9.47081577438167	11.582239562914	6329
Light D4	0.118018424249968	0.476364906335273	21073.6455845453	-0.81569326333862	1.05173011183856	6329
Light D5	28.25725925965	0.709304037840424	21073.6455845453	26.8669690401617	29.6475494791383	6329
Light D6	37.3300201703968	0.715433959730412	21073.6455845453	35.9277148346886	38.7323255061049	6329
Dark D4	0.225939746198364	0.46951916550787	21073.6455845453	-0.694353765248908	1.14623325764564	6359
Dark D5	2.49122233859644	0.586082236640494	21073.6455845453	1.34245628349552	3.63998839369736	6359
Dark D6	10.5306459490404	0.538645173642739	21073.6455845453	9.47486016926374	11.586431728817	6359
Light D4	0.118109394859317	0.47636427217308	21073.6455845453	-0.81560104972282	1.05181983944145	6359
Light D5	28.3175938840618	0.70968909291407	21073.6455845453	26.9265489271488	29.7086388409748	6359
Light D6	37.1873765595667	0.715917571401547	21073.6455845453	35.7841233079571	38.5906298111763	6359
Dark D4	0.22638133316461	0.46951262204495	21073.6455845453	-0.69389935259436	1.14666201892358	6389
Dark D5	2.48607821866511	0.58608224833376	21073.6455845453	1.3373121406445	3.63484429668573	6389
Dark D6	10.5324275950492	0.538674420852671	21073.6455845453	9.47658448850192	11.5882707015965	6389
Light D4	0.118201907065057	0.476363670191998	21073.6455845453	-0.815507357588071	1.05191117171819	6389
Light D5	28.3038898536794	0.709984594884599	21073.6455845453	26.9122656902801	29.6955140170786	6389
Light D6	37.0843823469514	0.716287487089318	21073.6455845453	35.6804040322726	38.4883606616303	6389
Dark D4	0.226822623612506	0.469506161936715	21073.6455845453	-0.693445399839729	1.14709064706474	6419
Dark D5	2.4812519308846	0.586082245092768	21073.6455845453	1.33248585921657	3.63001800255262	6419
Dark D6	10.5313577047677	0.538676535681897	21073.6455845453	9.47551045299315	11.5872049565422	6419
Light D4	0.118296165080565	0.476363095084622	21073.6455845453	-0.815411972318075	1.05200430247921	6419
Light D5	28.2320638315532	0.710001983579441	21073.6455845453	26.8404055849808	29.6237220781257	6419
Light D6	37.053169237924	0.716307742485981	21073.6455845453	35.6491512211168	38.4571872547311	6419
Dark D4	0.227263615556424	0.469499784388557	21073.6455845453	-0.692991907413148	1.147519138526	6449
Dark D5	2.47675319100274	0.586082225860269	21073.6455845453	1.32798715703189	3.62551922497359	6449
Dark D6	10.5271697631844	0.538650396437656	21073.6455845453	9.47137374632982	11.5829657800389	6449
Light D4	0.118392391160569	0.476362545290454	21073.6455845453	-0.81531466859941	1.05209945092055	6449
Light D5	28.1200736353587	0.709732529159163	21073.6455845453	26.7289435400798	29.5112037306376	6449
Light D6	37.1162218838022	0.715968396072749	21073.6455845453	35.7128690119458	38.5195747556585	6449
Dark D4	0.227704307089212	0.469493488622492	21073.6455845453	-0.69253887569686	1.14794748987528	6479
Dark D5	2.4725908059027	0.58608220079609	21073.6455845453	1.32382482105956	3.62135679074584	6479
Dark D6	10.5198776477132	0.538613011119694	21073.6455845453	9.46415490894412	11.5756003864822	6479
Light D4	0.118490824051278	0.476362023155159	21073.6455845453	-0.815215212283547	1.0521968603861	6479
Light D5	27.9869084017039	0.709351342195248	21073.6455845453	26.5965254620584	29.3772913413493	6479
Light D6	37.2849535433031	0.715489902301004	21073.6455845453	35.8825385558736	38.6873685307327	6479
Dark D4	0.228144696381648	0.469487273863217	21073.6455845453	-0.692086305000433	1.14837569776373	6509
Dark D5	2.4687726121191	0.586082184490452	21073.6455845453	1.32000665923625	3.61753856500194	6509
Dark D6	10.5097828722974	0.538588457692642	21073.6455845453	9.45410826012523	11.5654574844696	6509
Light D4	0.11859171663977	0.476361532576904	21073.6455845453	-0.815113358124114	1.05229679140365	6509
Light D5	27.8517679307473	0.709103879510681	21073.6455845453	26.4618700369097	29.2416658245849	6509
Light D6	37.5595446912685	0.715180360386276	21073.6455845453	36.1577364296907	38.9613529528462	6509
Dark D4	0.228584781682017	0.46948113932506	21073.6455845453	-0.691634195535609	1.14880375889964	6539
Dark D5	2.46530542052729	0.586082186356401	21073.6455845453	1.31653946398704	3.61407137706753	6539
Dark D6	10.4974589486078	0.538592379773657	21073.6455845453	9.44177664885651	11.553141248359	6539
Light D4	0.118695333046034	0.47636107567553	21073.6455845453	-0.815008846156176	1.05239951224824	6539
Light D5	27.7333420965093	0.709147897922874	21073.6455845453	26.3433579232137	29.1233262698049	6539
Light D6	37.9298605584262	0.7152371341825	21073.6455845453	36.5279410158612	39.3317801009912	6539
Dark D4	0.229024561311832	0.469475084249355	21073.6455845453	-0.691182547493828	1.14923167011749	6569
Dark D5	2.4621949702276	0.586082204482247	21073.6455845453	1.31342897815931	3.61096096229589	6569
Dark D6	10.4837168815882	0.538622019822244	21073.6455845453	9.42797648507246	11.539457278104	6569
Light D4	0.118801945459154	0.476360650685027	21073.6455845453	-0.814901400729132	1.05250529164744	6569
Light D5	27.6490775890142	0.709452654520608	21073.6455845453	26.2584960694544	29.0396591085739	6569
Light D6	38.3771549634851	0.715620642670803	21073.6455845453	36.974483714921	39.7798262120491	6569
Dark D4	0.229464033664115	0.469469107847673	21073.6455845453	-0.690731360936685	1.14965942826491	6599
Dark D5	2.45944589400185	0.586082226792474	21073.6455845453	1.3106798582038	3.60821192979989	6599
Dark D6	10.4695570380598	0.538658144682441	21073.6455845453	9.4137458340523	11.5253682420674	6599
Light D4	0.118911831027219	0.476360252356667	21073.6455845453	-0.814790734406986	1.05261439646142	6599
Light D5	27.6143343684136	0.709820308806825	21073.6455845453	26.2230322183047	29.0056365185224	6599
Light D6	38.8762241740559	0.71608189346271	21073.6455845453	37.4726488386257	40.2797995094861	6599
Dark D4	0.229903197198453	0.469463209357964	21073.6455845453	-0.69028063591092	1.15008703030783	6629
Dark D5	2.45706169681144	0.586082238751846	21073.6455845453	1.30829563757211	3.60582775605077	6629
Dark D6	10.4561129232489	0.538677525687007	21073.6455845453	9.4002637309886	11.5119621155092	6629
Light D4	0.119025269121124	0.476359874621754	21073.6455845453	-0.814676555923731	1.05272709416598	6629
Light D5	27.6413843914965	0.710014569519422	21073.6455845453	26.2497014755181	29.033067307475	6629
Light D6	39.3976903952889	0.716324483970718	21073.6455845453	37.99363956389	40.8017412266879	6629
Dark D4	0.23034205043848	0.469457388004057	21073.6455845453	-0.689830372371544	1.15051447324851	6659
Dark D5	2.45504474808961	0.586082232586603	21073.6455845453	1.30627870093462	3.60381079524459	6659
Dark D6	10.4445919825416	0.538667870508327	21073.6455845453	9.38876171517073	11.5004222499125	6659
Light D4	0.119142539228932	0.476359513747598	21073.6455845453	-0.814558578474949	1.05284365693281	6659
Light D5	27.7382789176517	0.709912422164228	21073.6455845453	26.34679621831	29.1297616169934	6659
Light D6	39.9101634398198	0.716194865192733	21073.6455845453	38.5063666711495	41.3139602084901	6659
Dark D4	0.230780591967999	0.469451643045697	21073.6455845453	-0.689380570283797	1.1509417542198	6689
Dark D5	2.45339628782038	0.586082212113526	21073.6455845453	1.3046302807942	3.60216229484656	6689
Dark D6	10.4362175735486	0.538635612912016	21073.6455845453	9.38045053353615	11.491984613561	6689
Light D4	0.119263919693964	0.476359170058405	21073.6455845453	-0.814436524352785	1.05296436374071	6689
Light D5	27.9076910598572	0.709581759379638	21073.6455845453	26.5168564848893	29.2985256348251	6689
Light D6	40.3821279206426	0.71577912579835	21073.6455845453	38.9791460330149	41.7851098082703	6689
Dark D4	0.231218820426534	0.469445973739982	21073.6455845453	-0.688931229552012	1.15136887040508	6719
Dark D5	2.45211644582001	0.586082190106226	21073.6455845453	1.30335048192982	3.6008824097102	6719
Dark D6	10.4321750778923	0.538601632828281	21073.6455845453	9.3764746414455	11.487875514339	6719
Light D4	0.119389687420679	0.476358846974097	21073.6455845453	-0.81431012335609	1.05308949819745	6719
Light D5	28.145909907331	0.70923644667227	21073.6455845453	26.7557521717071	29.5360676429548	6719
Light D6	40.7835107908962	0.715346097248855	21073.6455845453	39.3813776723788	42.1856439094137	6719
Dark D4	0.231656734503517	0.469440379338382	21073.6455845453	-0.688482350019578	1.15179581902661	6749
Dark D5	2.45120427311328	0.586082179946739	21073.6455845453	1.30243832913646	3.59997021709009	6749
Dark D6	10.4335639569246	0.53858774668467	21073.6455845453	9.37789073838243	11.4892371754667	6749
Light D4	0.119520118570122	0.476358548154527	21073.6455845453	-0.814179106497412	1.05321934363766	6749
Light D5	28.4422028530877	0.709098230651794	21073.6455845453	27.052316031446	29.8320896747294	6749
Light D6	41.0869754526789	0.715173869435509	21073.6455845453	39.6851799138616	42.4887709914961	6749
Dark D4	0.232094332931737	0.469434859109342	21073.6455845453	-0.688033931519801	1.15222259738328	6779
Dark D5	2.4506577838541	0.586082186952603	21073.6455845453	1.30189182614525	3.59942374156294	6779
Dark D6	10.4413565395959	0.538602701214276	21073.6455845453	9.38565400903085	11.497059070161	6779
Light D4	0.119655490190908	0.476358274512053	21073.6455845453	-0.814043198516426	1.05335417889824	6779
Light D5	28.7787626695446	0.709254202609906	21073.6455845453	27.3885701309236	30.1689552081657	6779
Light D6	41.2690462736388	0.71537097352079	21073.6455845453	39.8668643957238	42.6712281515537	6779
Dark D4	0.232531614478518	0.469429412320909	21073.6455845453	-0.687585973850679	1.15264920280771	6809
Dark D5	2.45047400597119	0.586082205009448	21073.6455845453	1.30170801286954	3.59923999907283	6809
Dark D6	10.456363669408	0.538636665972986	21073.6455845453	9.40059456531547	11.5121327735006	6809
Light D4	0.119796082621647	0.476358023018641	21073.6455845453	-0.813902113139346	1.05349427838264	6809
Light D5	29.131409959043	0.709601788863634	21073.6455845453	27.740536124753	30.522283793333	6809
Light D6	41.3111800805049	0.715807771545649	21073.6455845453	39.9081420450193	42.7142181159904	6809
Dark D4	0.232968577936049	0.469424038226858	21073.6455845453	-0.68713847675736	1.15307563262946	6839
Dark D5	2.45064903837365	0.586082220513184	21073.6455845453	1.3018830148835	3.59941506186381	6839
Dark D6	10.4792069639714	0.538667693808754	21073.6455845453	9.42337704294516	11.5350368849976	6839
Light D4	0.119942182434855	0.476357788097011	21073.6455845453	-0.813755552861758	1.05363991773147	6839
Light D5	29.4711331087792	0.7099163588173	21073.6455845453	28.0796426932961	30.8626235242623	6839
Light D6	41.2008684580244	0.716201971269853	21073.6455845453	39.7970577608989	42.6046791551499	6839
Dark D4	0.23340522211133	0.469418736100719	21073.6455845453	-0.686691440008908	1.15350188423157	6869
Dark D5	2.45117811246922	0.586082221117692	21073.6455845453	1.30241208779418	3.59994413714426	6869
Dark D6	10.5102974039253	0.538675901611036	21073.6455845453	9.45445139497823	11.5661434128724	6869
Light D4	0.120094085635415	0.476357564625955	21073.6455845453	-0.813603211640818	1.05379138291165	6869
Light D5	29.7664290711307	0.709996502534013	21073.6455845453	28.3747815678269	31.1580765744345	6869
Light D6	40.9327863555869	0.716301240589371	21073.6455845453	39.528781082995	42.3367916281789	6869
Dark D4	0.2338415458171	0.469413505215639	21073.6455845453	-0.686244863367898	1.1539279550021	6899
Dark D5	2.45205565560927	0.586082203635599	21073.6455845453	1.30328966520048	3.60082164601807	6899
Dark D6	10.5498201135733	0.538656205982861	21073.6455845453	9.49401270956538	11.6056275175812	6899
Light D4	0.12025210079149	0.476357350683758	21073.6455845453	-0.813444777141657	1.05394897872464	6899
Light D5	29.9862770082613	0.709792743930058	21073.6455845453	28.5950288874213	31.3775251291013	6899
Light D6	40.5099141502669	0.716044355963196	21073.6455845453	39.1064123912097	41.9134159093241	6899
Dark D4	0.234277547864963	0.469408344864208	21073.6455845453	-0.685798746636145	1.15435384236607	6929
Dark D5	2.45327535424192	0.586082175976326	21073.6455845453	1.30450941804742	3.60204129043643	6929
Dark D6	10.5977254843719	0.538621464604175	21073.6455845453	9.54198617612605	11.6534647926178	6929
Light D4	0.120416551783094	0.476357148189049	21073.6455845453	-0.81327992924492	1.05411303281111	6929
Light D5	30.1034551828498	0.70943792025825	21073.6455845453	28.7129025435723	31.4940078221272	6929
Light D6	39.9444750717392	0.715598724616697	21073.6455845453	38.5418467842393	41.3471033592392	6929
Dark D4	0.234713227061874	0.469403254335793	21073.6455845453	-0.685353089613802	1.15477954373755	6959
Dark D5	2.45483021476734	0.586082151960292	21073.6455845453	1.3060643256461	3.60359610388858	6959
Dark D6	10.6537270934254	0.538594088244212	21073.6455845453	9.59804144494108	11.7094127419098	6959
Light D4	0.120587779882243	0.476356961141925	21073.6455845453	-0.813108334519088	1.05428389428357	6959
Light D5	30.0978208922478	0.709160833892346	21073.6455845453	28.7078113634616	31.4878304210339	6959
Light D6	39.2584685090922	0.715251674816598	21073.6455845453	37.8565204657711	40.6604165524132	6959
Dark D4	0.235148582211622	0.469398232938404	21073.6455845453	-0.684907892140727	1.15520505656397	6989
Dark D5	2.45671262066696	0.586082142421269	21073.6455845453	1.30794675024294	3.60547849109099	6989
Dark D6	10.717307109967	0.538591587725395	21073.6455845453	9.66162636269093	11.772987857243	6989
Light D4	0.120766144923834	0.476356792533437	21073.6455845453	-0.812929638991951	1.05446192883962	6989
Light D5	29.9591323013014	0.709138804727867	21073.6455845453	28.5691659513642	31.3490986512385	6989
Light D6	38.4835602845161	0.715225329239515	21073.6455845453	37.0816638805432	39.885456688489	6989
Dark D4	0.235583612121729	0.469393279967565	21073.6455845453	-0.684463154028569	1.15563037827203	7019
Dark D5	2.45891438508897	0.586082148242368	21073.6455845453	1.31014850325515	3.6076802669228	7019
Dark D6	10.7877299976282	0.53861537322441	21073.6455845453	9.73200262895301	11.8434573663033	7019
Light D4	0.120952025442165	0.476356641935765	21073.6455845453	-0.812743463290653	1.05464751417498	7019
Light D5	29.6890095260083	0.709383989264673	21073.6455845453	28.2985625956073	31.0794564564093	7019
Light D6	37.6601241947103	0.715534108693794	21073.6455845453	36.2576225593664	39.0626258300542	7019
Dark D4	0.236018315616064	0.4693883947248	21073.6455845453	-0.684018875084393	1.15605550631652	7049
Dark D5	2.46142679907751	0.586082159890436	21073.6455845453	1.31266089441259	3.61019270374244	7049
Dark D6	10.8640652695041	0.538649974865875	21073.6455845453	9.80827007896255	11.9198604600457	7049
Light D4	0.121145817706065	0.47635650535943	21073.6455845453	-0.812549403326681	1.05484103873881	7049
Light D5	29.301713075663	0.709736835690357	21073.6455845453	27.9105745392532	30.6928516120728	7049
Light D6	36.8353144048393	0.715977048935744	21073.6455845453	35.431944572709	38.2386842369696	7049
Dark D4	0.236452691552202	0.469383576494169	21073.6455845453	-0.683575055047329	1.15648043815173	7079
Dark D5	2.46424067656129	0.586082163626897	21073.6455845453	1.31547476457261	3.61300658854997	7079
Dark D6	10.9452198194534	0.538673104412677	21073.6455845453	9.88937929322922	12.0010603456775	7079
Light D4	0.12134793372806	0.476356377382647	21073.6455845453	-0.812347036460392	1.05504290391651	7079
Light D5	28.823551550316	0.709970113813301	21073.6455845453	27.4319557709251	30.2151473297068	7079
Light D6	36.0601760914734	0.716268920715774	21073.6455845453	34.6562341683081	37.4641180146387	7079
Dark D4	0.236886738842614	0.469378824606145	21073.6455845453	-0.683131693692579	1.15690517137781	7109
Dark D5	2.46734639825561	0.586082150330398	21073.6455845453	1.31858051232909	3.61611228418214	7109
Dark D6	11.0299799315557	0.538670009221409	21073.6455845453	9.9741454721434	12.0858143909679	7109
Light D4	0.121558798398681	0.476356254201443	21073.6455845453	-0.81213593034518	1.05525352714254	7109
Light D5	28.2909007099816	0.709935210017238	21073.6455845453	26.8993733447033	29.6824280752599	7109
Light D6	35.3859530247612	0.716223846234837	21073.6455845453	33.9820994510295	36.7898065984929	7109
Dark D4	0.237320456477278	0.469374138366995	21073.6455845453	-0.682688790670395	1.15732970362495	7139
Dark D5	2.47073395751893	0.586082121375735	21073.6455845453	1.32196812834577	3.6194997866921	7139
Dark D6	11.1170624143993	0.538642876246362	21073.6455845453	10.0612811376955	12.1728436911031	7139
Light D4	0.121778846009093	0.476356135675294	21073.6455845453	-0.811915650414442	1.05547334243263	7139
Light D5	27.7469988120324	0.709656547776561	21073.6455845453	26.3560176460806	29.1379799779842	7139
Light D6	34.8598994873645	0.71587328358448	21073.6455845453	33.4567330432671	36.2630659314619	7139
Dark D4	0.237753843545917	0.469369517108532	21073.6455845453	-0.682246345581359	1.15775403267319	7169
Dark D5	2.47439301174283	0.586082087647763	21073.6455845453	1.32562724867908	3.62315877480659	7169
Dark D6	11.2051735227978	0.538609299667008	21073.6455845453	10.1494580587601	12.2608889868354	7169
Light D4	0.122008516461364	0.47635602495334	21073.6455845453	-0.811685762938665	1.05570279586139	7169
Light D5	27.2378516435803	0.709314656968519	21073.6455845453	25.847540609788	28.6281626773727	7169
Light D6	34.521024986091	0.715444283667489	21073.6455845453	33.1186994146758	35.9233505575062	7169
Dark D4	0.238186899258139	0.469364960162991	21073.6455845453	-0.68180435790699	1.15817815642327	7199
Dark D5	2.47831294305229	0.586082062520517	21073.6455845453	1.32954722923986	3.62707865686472	7199
Dark D6	11.2930733050186	0.538590877241366	21073.6455845453	10.2373939503456	12.3487526596915	7199
Light D4	0.122248251525534	0.476355926080778	21073.6455845453	-0.811445834076703	1.05594233712777	7199
Light D5	26.8077101536995	0.709129458102173	21073.6455845453	25.4177621238643	28.1976581835348	7199
Light D6	34.3962673979788	0.715212800938464	21073.6455845453	32.9943955504351	35.7981392455225	7199
Dark D4	0.238619622957458	0.469360466860613	21073.6455845453	-0.681362826990997	1.15860207290591	7229
Dark D5	2.48248293165904	0.586082053281267	21073.6455845453	1.33371723595624	3.63124862736183	7229
Dark D6	11.3796419929861	0.538599319239231	21073.6455845453	10.323946091351	12.4353378946212	7229
Light D4	0.122498491477998	0.47635584100642	21073.6455845453	-0.811195427371983	1.05619241032798	7229
Light D5	26.4946527078368	0.709218741880481	21073.6455845453	25.1045296749604	27.8847757407132	7229
Light D6	34.4975902102739	0.715326086966169	21073.6455845453	33.0954963134425	35.8996841071052	7229
Dark D4	0.239052014129371	0.469356036541089	21073.6455845453	-0.680921752053625	1.15902578031237	7259
Dark D5	2.48689204431147	0.586082056520433	21073.6455845453	1.33812634225967	3.63565774636328	7259
Dark D6	11.4639439274664	0.538629004955752	21073.6455845453	10.4081898395542	12.5196980153786	7259
Light D4	0.122759672416578	0.476355768032637	21073.6455845453	-0.810934103399203	1.05645344823236	7259
Light D5	26.326802482984	0.709523077768133	21073.6455845453	24.9360829284674	27.7175220375006	7259
Light D6	34.8204227952682	0.715708740807467	21073.6455845453	33.4175788676114	36.223266722925	7259
Dark D4	0.239484072403499	0.469351668544681	21073.6455845453	-0.680481132172117	1.15944927697912	7289
Dark D5	2.49152933871629	0.586082060409808	21073.6455845453	1.34276362904101	3.64029504839157	7289
Dark D6	11.5452836299771	0.538660721779059	21073.6455845453	10.4894673746629	12.6010998852913	7289
Light D4	0.123032224485371	0.476355702562444	21073.6455845453	-0.810661423003819	1.05672587197456	7289
Light D5	26.3196356934761	0.709845438112308	21073.6455845453	24.9282842880045	27.7109870989476	7289
Light D6	35.343719306747	0.71611301195419	21073.6455845453	33.940082976691	36.7473556368029	7289
Dark D4	0.239915797547965	0.469347362203418	21073.6455845453	-0.680040966269076	1.15987256136501	7319
Dark D5	2.49638398286434	0.586082052404964	21073.6455845453	1.34761828887917	3.64514967684952	7319
Dark D6	11.6232479851843	0.538674099504613	21073.6455845453	10.5674055085038	12.6790904618648	7319
Light D4	0.123316571126239	0.476355639781342	21073.6455845453	-0.810376953307184	1.05701009555966	7319
Light D5	26.474698812019	0.709978906995895	21073.6455845453	25.0830857973171	27.866311826721	7319
Light D6	36.031716280579	0.716279452250719	21073.6455845453	34.6277537147989	37.435678846359	7319
Dark D4	0.240347189459513	0.46934311686824	21073.6455845453	-0.679601253175551	1.16029563209458	7349
Dark D5	2.5014453860059	0.586082027325178	21073.6455845453	1.35267974117902	3.65021103083277	7349
Dark D6	11.6977284242934	0.538660689019535	21073.6455845453	10.6419122331904	12.7535446153964	7349
Light D4	0.123613129376338	0.476355577424896	21073.6455845453	-0.810080272833676	1.05730653158635	7349
Light D5	26.779871350135	0.709839330497915	21073.6455845453	25.3885319160553	28.1712107842148	7349
Light D6	36.8372508833044	0.716103170370798	21073.6455845453	35.4336338435053	38.2408679231034	7349
Dark D4	0.240778248149923	0.469338931887053	21073.6455845453	-0.679161991601607	1.16071848790145	7379
Dark D5	2.50670333572775	0.586081990624178	21073.6455845453	1.35793776283765	3.65546890861785	7379
Dark D6	11.7689176041389	0.538629293535862	21073.6455845453	10.7131629505876	12.8246722576903	7379
Light D4	0.123922311106966	0.476355516947192	21073.6455845453	-0.809770972562118	1.05761559477605	7379
Light D5	27.2111108322192	0.709518190075053	21073.6455845453	25.8204008579553	28.6018208064832	7379
Light D6	37.706291328226	0.715699653756417	21073.6455845453	36.303465211885	39.1091174445671	7379
Dark D4	0.241208973733023	0.469334806639021	21073.6455845453	-0.678723180216528	1.16114112768258	7409
Dark D5	2.51214813368871	0.586081954894207	21073.6455845453	1.36338263083209	3.66091363654534	7409
Dark D6	11.8372764969103	0.538600194710805	21073.6455845453	10.7815788792839	12.8929741145367	7409
Light D4	0.124244525010198	0.476355462253769	21073.6455845453	-0.80944865145559	1.05793770147599	7409
Light D5	27.7354272436917	0.709222832841301	21073.6455845453	26.3452961922189	29.1255582951645	7409
Light D6	38.5831615554956	0.715329397095602	21073.6455845453	37.1810611705572	39.9852619404341	7409
Dark D4	0.241639366412471	0.469330740486764	21073.6455845453	-0.678284817567346	1.16156355039229	7439
Dark D5	2.5177707210682	0.586081931694465	21073.6455845453	1.36900526368485	3.66653617845156	7439
Dark D6	11.9034700979283	0.538592054458471	21073.6455845453	10.8477884358197	12.9591517600369	7439
Light D4	0.124580179051719	0.476355416948827	21073.6455845453	-0.809112908612915	1.05827326671635	7439
Light D5	28.3146817048505	0.709142744071325	21073.6455845453	26.9247076334985	29.7046557762024	7439
Light D6	39.4158398807657	0.715229959621418	21073.6455845453	38.0139344008897	40.8177453606417	7439
Dark D4	0.242069426477684	0.469326732801978	21073.6455845453	-0.677846902133119	1.16198575508849	7469
Dark D5	2.52356278423879	0.586081924227711	21073.6455845453	1.37479734149085	3.67232822698674	7469
Dark D6	11.968273035586	0.538609946456267	21073.6455845453	10.9125563037919	13.0239897673801	7469
Light D4	0.124929683088396	0.476355381741115	21073.6455845453	-0.808763335566426	1.05862270174322	7469
Light D5	28.9097108280392	0.709327825436275	21073.6455845453	27.5193739830418	30.3000476730366	7469
Light D6	40.1606941725835	0.715463290537866	21073.6455845453	38.7583313462471	41.5630569989198	7469
Dark D4	0.242499154305079	0.469322782958068	21073.6455845453	-0.677409432309254	1.16240774091941	7499
Dark D5	2.52951683140252	0.586081925346734	21073.6455845453	1.3807513864612	3.67828227634383	7499
Dark D6	12.0324499874715	0.538642196667296	21073.6455845453	10.9766700427947	13.0882299321484	7499
Light D4	0.125293451318811	0.476355353804515	21073.6455845453	-0.808399512578137	1.05898641521576	7499
Light D5	29.4842551555276	0.709657248689017	21073.6455845453	28.0932726157337	30.8752376953214	7499
Light D6	40.78608786415	0.71587703974119	21073.6455845453	39.3829140576979	42.1892616706021	7499
Dark D4	0.242928550368831	0.469318890324112	21073.6455845453	-0.676972406384925	1.16282950712259	7529
Dark D5	2.5356262323517	0.586081922237502	21073.6455845453	1.38686079350472	3.68439167119869	7529
Dark D6	12.096619568245	0.538668000405111	21073.6455845453	11.0407890462665	13.1524500902236	7529
Light D4	0.125671904312753	0.476355328375236	21073.6455845453	-0.80802100974086	1.05936481836637	7529
Light D5	30.0082206301193	0.709918503239415	21073.6455845453	28.6167260114047	31.399715248834	7529
Light D6	41.2744438676212	0.71620430053652	21073.6455845453	39.8706286049547	42.6782591302878	7529
Dark D4	0.243357615259541	0.469315054277155	21073.6455845453	-0.676535822548484	1.16325105306757	7559
Dark D5	2.54188521579988	0.586081904731185	21073.6455845453	1.39311981126662	3.69065062033314	7559
Dark D6	12.1611138582476	0.538670841960139	21073.6455845453	11.1052777666036	13.2169499498915	7559
Light D4	0.126065470389932	0.476355301597911	21073.6455845453	-0.807627391178074	1.05975833195794	7559
Light D5	30.4599156774066	0.709944525066881	21073.6455845453	29.0683700539179	31.8514613008953	7559
Light D6	41.6225644014884	0.716235854937097	21073.6455845453	40.2186872897809	43.0264415131959	7559
Dark D4	0.243786349712067	0.469311274197468	21073.6455845453	-0.676099678850364	1.1636723782745	7589
Dark D5	2.54828882185015	0.586081871841873	21073.6455845453	1.39952348178246	3.69705416191784	7589
Dark D6	12.2258483141034	0.538649060951427	21073.6455845453	11.1700549149041	13.2816417133027	7589
Light D4	0.126474586256151	0.476355272828824	21073.6455845453	-0.807218218922242	1.06016739143454	7589
Light D5	30.8270657463758	0.709720307139773	21073.6455845453	29.4359596071907	32.218171885561	7589
Light D6	41.8402445157974	0.715953586465047	21073.6455845453	40.436920671906	43.2435683596888	7589
Dark D4	0.244214754636346	0.469307549493746	21073.6455845453	-0.67566397322162	1.16409348249431	7619
Dark D5	2.55483281084112	0.586081832338917	21073.6455845453	1.40606754820225	3.70359807347999	7619
Dark D6	12.2902180644136	0.538616811622987	21073.6455845453	11.2344878763671	13.3459482524601	7619
Light D4	0.126899696878354	0.476355244795364	21073.6455845453	-0.80679305335231	1.06059244710902	7619
Light D5	31.1065867356835	0.709391404571693	21073.6455845453	29.716125270713	32.497048200654	7619
Light D6	41.9474484852054	0.715540680738224	21073.6455845453	40.5449339681512	43.3499630022596	7619
Dark D4	0.244642831151594	0.469303879559443	21073.6455845453	-0.675228703354164	1.16451436565735	7649
Dark D5	2.56151353361284	0.586081799095102	21073.6455845453	1.41274833613439	3.71027873109129	7649
Dark D6	12.3530360119381	0.53859486947987	21073.6455845453	11.2973488321721	13.4087231917042	7649
Light D4	0.127341254705755	0.476355221665489	21073.6455845453	-0.806351450188584	1.06103395960009	7649
Light D5	31.3032718616084	0.709169666586587	21073.6455845453	29.9132450200653	32.6932987031515	7649
Light D6	41.9705080722173	0.71526308202855	21073.6455845453	40.5685376698874	43.3724784745472	7649
Dark D4	0.245070580618886	0.469300263798178	21073.6455845453	-0.674793866717965	1.16493502795574	7679
Dark D5	2.56832777181302	0.586081780809912	21073.6455845453	1.41956261017494	3.7170929334511	7679
Dark D6	12.4125255600605	0.538597249429605	21073.6455845453	11.3568337154108	13.4682174047103	7679
Light D4	0.127799718407402	0.476355206195528	21073.6455845453	-0.805892956164629	1.06149239297943	7679
Light D5	31.4276875239069	0.709196799955291	21073.6455845453	30.0376074988838	32.8177675489301	7679
Light D6	41.9379210891337	0.715298223321247	21073.6455845453	40.5358818071797	43.3399603710878	7679
Dark D4	0.245498004668306	0.469296701624097	21073.6455845453	-0.674359460534621	1.16535546987123	7709
Dark D5	2.575272559844	0.586081776500496	21073.6455845453	1.4265074066527	3.72403771303529	7709
Dark D6	12.4663762494794	0.538622253694331	21073.6455845453	11.4106353945564	13.5221171044024	7709
Light D4	0.128275551381876	0.476355197781159	21073.6455845453	-0.805417106697349	1.0619682094611	7709
Light D5	31.4936629539591	0.709453629427272	21073.6455845453	30.1030795235076	32.8842463844105	7709
Light D6	41.8763602211944	0.71562133092456	21073.6455845453	40.4736876236003	43.2790328187885	7709
Dark D4	0.245925105216529	0.469293192432491	21073.6455845453	-0.673925481702181	1.16577569213524	7739
Dark D5	2.58234500203962	0.586081776190606	21073.6455845453	1.43357984945573	3.7311101546235	7739
Dark D6	12.5118643178534	0.538653671841128	21073.6455845453	11.4560618809573	13.5676667547495	7739
Light D4	0.128769220282578	0.476355192752067	21073.6455845453	-0.80492342793924	1.0624618685044	7739
Light D5	31.5157850422544	0.709773576321407	21073.6455845453	30.1245744913949	32.906995593114	7739
Light D6	41.8074424126319	0.716022813636567	21073.6455845453	40.4039828781842	43.2109019470796	7739
Dark D4	0.246351884474834	0.469289735632408	21073.6455845453	-0.673491926851056	1.16619569580072	7769
Dark D5	2.58954209942071	0.586081767433309	21073.6455845453	1.4407769640018	3.73830723483962	7769
Dark D6	12.5460329607392	0.538671290466406	21073.6455845453	11.4901959899886	13.6018699314897	7769
Light D4	0.129281193826358	0.476355186588131	21073.6455845453	-0.804411442313674	1.06297382996639	7769
Light D5	31.5072722058439	0.709950868755043	21073.6455845453	30.1157141482406	32.8988302634471	7769
Light D6	41.7456682760642	0.71624448720558	21073.6455845453	40.3417742444496	43.1495623076788	7769
Dark D4	0.246778344945042	0.469286330647448	21073.6455845453	-0.673058792349636	1.16661548223972	7799
Dark D5	2.59686059985891	0.586081743311334	21073.6455845453	1.44809551172092	3.74562568799691	7799
Dark D6	12.5659195681778	0.538663895096516	21073.6455845453	11.5100970929185	13.6217420434372	7799
Light D4	0.129811942068585	0.476355176698546	21073.6455845453	-0.803880674687103	1.06350455882427	7799
Light D5	31.4785092721461	0.709872796920236	21073.6455845453	30.0871042413164	32.8699143029758	7799
Light D6	41.6977423739803	0.716145477393281	21073.6455845453	40.2940424091781	43.1014423387825	7799
Dark D4	0.247204489402179	0.469282976886859	21073.6455845453	-0.672626074264976	1.16703505306933	7829
Dark D5	2.60429688361532	0.586081706886262	21073.6455845453	1.45553186687326	3.75306190035738	7829
Dark D6	12.5688105226943	0.538636403898022	21073.6455845453	11.5130419322888	13.6245791130999	7829
Light D4	0.130361936288395	0.47635516395054	21073.6455845453	-0.803330655480226	1.06405452805702	7829
Light D5	31.4363951113854	0.709591165961774	21073.6455845453	30.0455420987964	32.8272481239745	7829
Light D6	41.6632606716929	0.715791441120133	21073.6455845453	40.2602546450916	43.0662666982942	7829
Dark D4	0.247630320867017	0.469279673796406	21073.6455845453	-0.67219376848996	1.16745441022399	7859
Dark D5	2.6118468931908	0.586081669172675	21073.6455845453	1.46308195037025	3.76061183601135	7859
Dark D6	12.5524991690531	0.538606601738544	21073.6455845453	11.4967889931618	13.6082093449444	7859
Light D4	0.130931649506351	0.476355151964546	21073.6455845453	-0.802760918768804	1.06462421778151	7859
Light D5	31.3845100566328	0.709288047155659	21073.6455845453	29.9942511801109	32.7747689331547	7859
Light D6	41.6365367636312	0.715411214911779	21073.6455845453	40.2342760095089	43.0387975177534	7859
Dark D4	0.248055842570906	0.469276420809337	21073.6455845453	-0.671761870682363	1.16787355582418	7889
Dark D5	2.61950611259577	0.586081642021093	21073.6455845453	1.4707412229944	3.76827100219714	7889
Dark D6	12.5155201776439	0.53859363848993	21073.6455845453	11.4598354107123	13.5712049445754	7889
Light D4	0.13152155760082	0.476355144667808	21073.6455845453	-0.80217099637217	1.06521411157381	7889
Light D5	31.3239735842532	0.709158248549913	21073.6455845453	29.9339691229361	32.7139780455702	7889
Light D6	41.6091673252998	0.715249174119473	21073.6455845453	40.2072241835366	43.0111104670631	7889
Dark D4	0.248481057915342	0.469273217361692	21073.6455845453	-0.671330376335282	1.16829249216597	7919
Dark D5	2.62726959680185	0.586081630552672	21073.6455845453	1.47850472967947	3.77603446392424	7919
Dark D6	12.4573342468043	0.538605724403247	21073.6455845453	11.4016257905574	13.5130427030513	7919
Light D4	0.132132140886114	0.476355143663348	21073.6455845453	-0.801560411118057	1.06582469289028	7919
Light D5	31.2547567658011	0.709284018095048	21073.6455845453	29.8645057865465	32.6450077450557	7919
Light D6	41.5728367081857	0.71540801039273	21073.6455845453	40.1705822351661	42.9750911812053	7919
Dark D4	0.248905970428581	0.469270062901748	21073.6455845453	-0.670899280839044	1.1687112216962	7949
Dark D5	2.63513204776733	0.586081629899228	21073.6455845453	1.48636718192574	3.78389691360891	7949
Dark D6	12.378441098655	0.538634930688127	21073.6455845453	11.3226753958536	13.4342068014564	7949
Light D4	0.132763885975052	0.476355147143568	21073.6455845453	-0.800928672850617	1.06645644480072	7949
Light D5	31.1771538962327	0.70958280966393	21073.6455845453	29.7863172626272	32.5679905298382	7949
Light D6	41.5218445064231	0.715783463027671	21073.6455845453	40.1188541174939	42.9248348953524	7949
Dark D4	0.249330583728096	0.469266956857158	21073.6455845453	-0.670468579454328	1.16912974691052	7979
Dark D5	2.64308792945562	0.586081628437708	21073.6455845453	1.49432306647872	3.79185279243251	7979
Dark D6	12.2804057080718	0.538662390292859	21073.6455845453	11.2245861823428	13.3362252338008	7979
Light D4	0.133417287719297	0.476355150945383	21073.6455845453	-0.800275278558221	1.06710985399681	7979
Light D5	31.0931111398286	0.709861571730759	21073.6455845453	29.7017281112297	32.4844941684276	7979
Light D6	41.4549107546396	0.716132938596829	21073.6455845453	40.0512353668385	42.8585861424408	7979
Dark D4	0.249754901483769	0.469263898673372	21073.6455845453	-0.670038267424296	1.16954807039183	8009
Dark D5	2.65113161105452	0.586081615290189	21073.6455845453	1.50236677384778	3.79989644826127	8009
Dark D6	12.165791967731	0.538670485659535	21073.6455845453	11.1099565744636	13.2216273609985	8009
Light D4	0.134092851029905	0.476355151192139	21073.6455845453	-0.799599715731273	1.06778541779108	8009
Light D5	31.0071553967735	0.709941575142192	21073.6455845453	29.615615555363	32.398695238184	8009
Light D6	41.3759565047075	0.716232413172293	21073.6455845453	39.9720861391225	42.7798268702924	8009
Dark D4	0.250178927392142	0.469260887807554	21073.6455845453	-0.669608339988403	1.16996619477269	8039
Dark D5	2.65925752545664	0.586081587342267	21073.6455845453	1.51049274302996	3.80802230788332	8039
Dark D6	12.0380083983508	0.538654147958681	21073.6455845453	10.9822050282279	13.0938117684738	8039
Light D4	0.134791092411589	0.476355146700521	21073.6455845453	-0.798901465545673	1.06848365036885	8039
Light D5	30.9267534139031	0.709772832228382	21073.6455845453	29.5355443215229	32.3179625062834	8039
Light D6	41.293749152425	0.716019771890177	21073.6455845453	39.8902955800331	42.6972027248169	8039
Dark D4	0.250602665157089	0.46925792371375	21073.6455845453	-0.669178792372666	1.17038412268684	8069
Dark D5	2.66746032920825	0.586081551177751	21073.6455845453	1.51869561766679	3.81622504074972	8069
Dark D6	11.9010807412976	0.538624026654186	21073.6455845453	10.8453364112376	12.9568250713576	8069
Light D4	0.135512541108341	0.476355139634395	21073.6455845453	-0.798180002998774	1.06920508521546	8069
Light D5	30.8620432128854	0.709465208123537	21073.6455845453	29.4714370873028	32.252649338468	8069
Light D6	41.2205087779203	0.715633415601271	21073.6455845453	39.8178124934346	42.6232050624059	8069
Dark D4	0.251026118479672	0.469255005867533	21073.6455845453	-0.668749619848103	1.17080185680745	8099
Dark D5	2.67573505047672	0.586081518808926	21073.6455845453	1.52697040238063	3.8244996985728	8099
Dark D6	11.759374961249	0.538599551793537	21073.6455845453	10.7036786037897	12.8150713187083	8099
Light D4	0.136257739820124	0.476355134047358	21073.6455845453	-0.797434793335971	1.06995027297622	8099
Light D5	30.8249962606421	0.709217073332825	21073.6455845453	29.4348764982468	32.2151160230374	8099
Light D6	41.1697588518648	0.715322461987053	21073.6455845453	39.76767206027	42.5718456434595	8099
Dark D4	0.251449291055422	0.469252133735912	21073.6455845453	-0.668320817674481	1.17121939978533	8129
Dark D5	2.68407721319227	0.586081499947456	21073.6455845453	1.53531260206611	3.83284182431843	8129
Dark D6	11.6173000852833	0.538596402953303	21073.6455845453	10.5616098997919	12.6729902707747	8129
Light D4	0.137027245026232	0.476355133190934	21073.6455845453	-0.796665286451205	1.07071977650367	8129
Light D5	30.82816914911	0.709187463249576	21073.6455845453	29.4381074247449	32.2182308734751	8129
Light D6	41.1538404739508	0.715286233064017	21073.6455845453	39.751824693819	42.5558562540827	8129
Dark D4	0.251872186576193	0.469249306788332	21073.6455845453	-0.667892381120018	1.1716367542724	8159
Dark D5	2.69248292806462	0.586081495783925	21073.6455845453	1.5437183250993	3.84124753102994	8159
Dark D6	11.4790224638718	0.538616463814479	21073.6455845453	10.4232929575566	12.5347519701869	8159
Light D4	0.137821626996555	0.476355137417064	21073.6455845453	-0.795870912764421	1.07151416675753	8159
Light D5	30.8832718588995	0.709393991303289	21073.6455845453	29.4928053237371	32.273738394062	8159
Light D6	41.1815706082389	0.715546237768604	21073.6455845453	39.7790451989797	42.584096017498	8159
Dark D4	0.25229480873594	0.469246524503299	21073.6455845453	-0.667464305468592	1.17205392294047	8189
Dark D5	2.700948944373	0.586081498277055	21073.6455845453	1.55218433652095	3.84971355222504	8189
Dark D6	11.3482211869206	0.538646701646734	21073.6455845453	10.2924324121392	12.4040099617021	8189
Light D4	0.138641469622314	0.47635514386351	21073.6455845453	-0.79505108277419	1.07233402201882	8189
Light D5	30.9998036113025	0.709702413382899	21073.6455845453	29.6087325452507	32.3908746773542	8189
Light D6	41.2565011533793	0.71593344784936	21073.6455845453	39.8532167827165	42.6597855240421	8189
Dark D4	0.25271716123693	0.469243786347948	21073.6455845453	-0.667036585973475	1.17247090844734	8219
Dark D5	2.70947265995552	0.586081495410056	21073.6455845453	1.56070805772301	3.85823726218803	8219
Dark D6	11.227908532917	0.538667634709388	21073.6455845453	10.17207872773	12.2837383381039	8219
Light D4	0.139487370190892	0.476355148317302	21073.6455845453	-0.794205190935385	1.07317993131717	8219
Light D5	31.1839862649432	0.709914044942758	21073.6455845453	29.7925003848313	32.575472145055	8219
Light D6	41.37613047048	0.716198434771789	21073.6455845453	39.9723267051615	42.7799342357985	8219
Dark D4	0.253139247792561	0.469241091798606	21073.6455845453	-0.666609217894836	1.17288771347996	8249
Dark D5	2.71805209029696	0.586081478923303	21073.6455845453	1.56928752037975	3.86681666021418	8249
Dark D6	11.1203303660062	0.538665882352678	21073.6455845453	10.0645039955726	12.1761567364398	8249
Light D4	0.140359939222677	0.476355147867096	21073.6455845453	-0.793332621021162	1.07405249946652	8249
Light D5	31.4381625670505	0.70989373833862	21073.6455845453	30.0467164894374	32.8296086446635	8249
Light D6	41.5322501737412	0.716172024790218	21073.6455845453	40.1284981740085	42.9360021734739	8249
Dark D4	0.253561072128804	0.469238440350061	21073.6455845453	-0.666182196516447	1.17330434077405	8279
Dark D5	2.72668580066377	0.586081449587343	21073.6455845453	1.57792128824729	3.87545031308026	8279
Dark D6	11.026950423915	0.538642714185794	21073.6455845453	9.97116946486223	12.0827313829677	8279
Light D4	0.141259800437297	0.476355142723824	21073.6455845453	-0.792432749725336	1.07495235059993	8279
Light D5	31.7607366843222	0.709655995310703	21073.6455845453	30.3697566012458	33.1517167673986	8279
Light D6	41.7124051730343	0.715873007727987	21073.6455845453	40.3092392696368	43.1155710764318	8279
Dark D4	0.253982637978993	0.469235831493947	21073.6455845453	-0.665755517108536	1.17372079306652	8309
Dark D5	2.73537280769382	0.586081416674555	21073.6455845453	1.58660835978892	3.88413725559872	8309
Dark D6	10.9485111682749	0.538613141918655	21073.6455845453	9.89278817312991	12.00423416342	8309
Light D4	0.142187590870577	0.476355136052535	21073.6455845453	-0.791504946215818	1.07588012795697	8309
Light D5	32.1466329194069	0.709354736431424	21073.6455845453	30.7562433267987	33.5370225120151	8309
Light D6	41.9022394074086	0.715494930424263	21073.6455845453	40.4998145644725	43.3046642503447	8309
Dark D4	0.254403949076035	0.46923326473524	21073.6455845453	-0.665329174967913	1.17413707311998	8339
Dark D5	2.74411245838731	0.586081391954391	21073.6455845453	1.59534805893582	3.89287685783879	8339
Dark D6	10.8851538170742	0.53859619625442	21073.6455845453	9.82946403672842	11.9408435974199	8339
Light D4	0.143143961087588	0.476355131862488	21073.6455845453	-0.790548567785993	1.07683648996117	8339
Light D5	32.5881557777145	0.709183832941963	21073.6455845453	31.1981011690303	33.9782103863988	8339
Light D6	42.0883288095037	0.715281100183993	21073.6455845453	40.6863230902096	43.4903345287977	8339
Dark D4	0.254825009138216	0.46923073957653	21073.6455845453	-0.664903165401332	1.17455318367776	8369
Dark D5	2.75290429520197	0.58608138209704	21073.6455845453	1.60413991507165	3.9016686753323	8369
Dark D6	10.8365729558579	0.538602681019503	21073.6455845453	9.78087046487611	11.8922754468397	8369
Light D4	0.144129575396661	0.476355132435016	21073.6455845453	-0.78956295459912	1.07782210539244	8369
Light D5	33.076065593034	0.709252308012982	21073.6455845453	31.685876767968	34.4662544181	8369
Light D6	42.2609960660884	0.715367945649599	21073.6455845453	40.8588201230328	43.663172009144	8369
Dark D4	0.255245821855326	0.469228255516894	21073.6455845453	-0.664477483737153	1.1749691274478	8399
Dark D5	2.76174791571788	0.586081384468287	21073.6455845453	1.61298353093973	3.91051230049603	8399
Dark D6	10.8021777871302	0.538628284711418	21073.6455845453	9.74642511095197	11.8579304633084	8399
Light D4	0.145145111919788	0.476355136815864	21073.6455845453	-0.78854742666279	1.07883765050237	8399
Light D5	33.6006533068888	0.709514645549684	21073.6455845453	32.209950280166	34.9913563336117	8399
Light D6	42.4165799329968	0.715697744251233	21073.6455845453	41.0137575594321	43.8194023065615	8399
Dark D4	0.2556663908709	0.469225812062468	21073.6455845453	-0.664052125363828	1.17538490710563	8429
Dark D5	2.77064283449882	0.586081388841585	21073.6455845453	1.62187844114867	3.91940722784896	8429
Dark D6	10.7812332454488	0.538656444885169	21073.6455845453	9.72542537317404	11.8370411177235	8429
Light D4	0.14619126237001	0.476355141452977	21073.6455845453	-0.787501285301665	1.07988381004169	8429
Light D5	34.152608385602	0.709801089252121	21073.6455845453	32.7613439072919	35.5438728639122	8429
Light D6	42.5587004913401	0.71605706764983	21073.6455845453	41.1551738164039	43.9622271662764	8429
Dark D4	0.256086719769144	0.469223408723312	21073.6455845453	-0.663627085736837	1.17580052527512	8459
Dark D5	2.77958835329326	0.586081384026148	21073.6455845453	1.63082396938174	3.92835273720479	8459
Dark D6	10.7729595955814	0.53866906234081	21073.6455845453	9.71712699212762	11.8287921990352	8459
Light D4	0.14726873139675	0.476355142459237	21073.6455845453	-0.786423818247272	1.08096128104077	8459
Light D5	34.7235252142992	0.709927617895238	21073.6455845453	33.3320127301613	36.1150376984371	8459
Light D6	42.6982120960731	0.716215104679531	21073.6455845453	41.2943756564591	44.1020485356871	8459
Dark D4	0.256506812060621	0.469221045001957	21073.6455845453	-0.663202360370532	1.17621598449177	8489
Dark D5	2.7885834440233	0.586081365075227	21073.6455845453	1.63981909725704	3.93734779078957	8489
Dark D6	10.7765781374681	0.5386581311274	21073.6455845453	9.72076696002945	11.8323893149067	8489
Light D4	0.148378235401509	0.476355138114463	21073.6455845453	-0.785314305726422	1.08207077652944	8489
Light D5	35.3059734848023	0.709814052112234	21073.6455845453	33.9146835982939	36.6972633713108	8489
Light D6	42.8517462359788	0.716071747290602	21073.6455845453	41.4481907878227	44.2553016841348	8489
Dark D4	0.256926671175307	0.469218720433564	21073.6455845453	-0.662777944923824	1.17663128727444	8519
Dark D5	2.79762664719449	0.586081336394451	21073.6455845453	1.64886235664474	3.94639093774424	8519
Dark D6	10.791301609901	0.538630814920011	21073.6455845453	9.73554397432028	11.8470592454818	8519
Light D4	0.149520500798204	0.476355129920598	21073.6455845453	-0.784172024269126	1.08321302586553	8519
Light D5	35.8931535155436	0.709534716580513	21073.6455845453	34.5024111480636	37.2838958830235	8519
Light D6	43.0389832840509	0.715720781671071	21073.6455845453	41.6361157553796	44.4418508127223	8519
Dark D4	0.257346300457925	0.469216434539902	21073.6455845453	-0.662353835114617	1.17704643603047	8549
Dark D5	2.8067159868336	0.586081308885247	21073.6455845453	1.65795175020399	3.9554802234632	8549
Dark D6	10.8162792469508	0.538604755805359	21073.6455845453	9.76057268922988	11.8719858046717	8549
Light D4	0.150696261750738	0.476355121625261	21073.6455845453	-0.782996247057095	1.08438877055857	8549
Light D5	36.4782487854521	0.709269932775569	21073.6455845453	35.0880254145021	37.8684721564022	8549
Light D6	43.2790175080016	0.715388738633593	21073.6455845453	41.8768008091054	44.6812342068978	8549
Dark D4	0.257765703167991	0.469214186863337	21073.6455845453	-0.661930026786399	1.17746143312238	8579
Dark D5	2.8158489017583	0.5860812928687	21073.6455845453	1.66708469652236	3.96461310699425	8579
Dark D6	10.8505161322914	0.538596682983816	21073.6455845453	9.79482539791879	11.906206866664	8579
Light D4	0.151906257509197	0.476355116797296	21073.6455845453	-0.781786241835455	1.08559875685385	8579
Light D5	37.0536582184198	0.709189735252692	21073.6455845453	35.6635920407546	38.4437243960849	8579
Light D6	43.5863565696293	0.715288862136125	21073.6455845453	42.1843356363148	44.9883775029438	8579
Dark D4	0.25818488248396	0.469211976932209	21073.6455845453	-0.661506515836224	1.17787628080414	8609
Dark D5	2.82502219232046	0.586081291495489	21073.6455845453	1.67625798977611	3.97378639486481	8609
Dark D6	10.8927929369543	0.538611672832351	21073.6455845453	9.83707282133093	11.9485130525777	8609
Light D4	0.153151229523516	0.476355116514294	21073.6455845453	-0.780541269266431	1.08684372831346	8609
Light D5	37.6103257399948	0.709344562513686	21073.6455845453	36.2199560890443	39.0006953909453	8609
Light D6	43.9671941113904	0.715483969020472	21073.6455845453	42.564790753645	45.3695974691359	8609
Dark D4	0.258603841508531	0.469209804281146	21073.6455845453	-0.661083298249227	1.17829098126629	8639
Dark D5	2.83423198150524	0.586081298736587	21073.6455845453	1.68546776476779	3.98299619824269	8639
Dark D6	10.9416139550114	0.538639958059971	21073.6455845453	9.88583839817634	11.9973895118465	8639
Light D4	0.154431918548411	0.476355118690815	21073.6455845453	-0.779260584507683	1.08812442160451	8639
Light D5	38.1373772059899	0.70963347428539	21073.6455845453	36.7464412658473	39.5283131461324	8639
Light D6	44.4165937929413	0.71584683969118	21073.6455845453	43.0134791808994	45.8197084049832	8639
Dark D4	0.259022583275552	0.469207668442584	21073.6455845453	-0.660660370075102	1.17870553662621	8669
Dark D5	2.84347368954137	0.586081303319323	21073.6455845453	1.6947094638214	3.99223791526133	8669
Dark D6	10.9952081101127	0.538663292183402	21073.6455845453	9.93938681660921	12.0510294036162	8669
Light D4	0.155749061969473	0.47635511943715	21073.6455845453	-0.777943442549494	1.08944156648844	8669
Light D5	38.6222245349053	0.709870087495112	21073.6455845453	37.2308248147563	40.0136242550544	8669
Light D6	44.9171207118975	0.716143376600992	21073.6455845453	43.513424864809	46.3208165589859	8669
Dark D4	0.259441110755532	0.469205568957812	21073.6455845453	-0.660237727444229	1.17911994895529	8699
Dark D5	2.85274202186056	0.586081295993198	21073.6455845453	1.70397781050036	4.00150623322076	8699
Dark D6	11.0515995131416	0.538666719536442	21073.6455845453	9.99577150176373	12.1074275245195	8699
Light D4	0.157103391554941	0.476355115562264	21073.6455845453	-0.776589105368955	1.09079588847884	8699
Light D5	39.0512122625105	0.709902860050749	21073.6455845453	37.6597483056433	40.4426762193777	8699
Light D6	45.4392647488728	0.71618369902542	21073.6455845453	44.0354898667453	46.8430396310003	8699
Dark D4	0.259859426858512	0.469203505375293	21073.6455845453	-0.659815366561522	1.17953422027855	8729
Dark D5	2.86203097107095	0.586081275456384	21073.6455845453	1.71326679996448	4.01079514217742	8729
Dark D6	11.1087522521045	0.538648157469408	21073.6455845453	10.0529606237992	12.1645438804099	8729
Light D4	0.158495631793002	0.476355106619808	21073.6455845453	-0.775196847602994	1.092188111189	8729
Light D5	39.4107771011439	0.709711980183499	21073.6455845453	38.0196872834305	40.8018669188572	8729
Light D6	45.9437458043656	0.715943470928819	21073.6455845453	44.5404417876996	47.3470498210315	8729
Dark D4	0.260277534434707	0.469201477246252	21073.6455845453	-0.65939328369713	1.17994835256654	8759
Dark D5	2.87133383456093	0.58608124912625	21073.6455845453	1.72256971506353	4.02009795405832	8759
Dark D6	11.1647802085749	0.538619656748347	21073.6455845453	10.1090444438649	12.2205159732849	8759
Light D4	0.159926498888836	0.476355095184103	21073.6455845453	-0.773765958092303	1.09361895586998	8759
Light D5	39.6889850206895	0.70942125686859	21073.6455845453	38.2984650429316	41.0795049984474	8759
Light D6	46.3855100410783	0.715578469398189	21073.6455845453	44.9829214553574	47.7880986267992	8759
Dark D4	0.260695436272158	0.4691994841363	21073.6455845453	-0.658971475211578	1.18036234775589	8789
Dark D5	2.88064325001385	0.586081228356667	21073.6455845453	1.73187917122643	4.02940732880127	8789
Dark D6	11.2181989137337	0.538599581316231	21073.6455845453	10.1625024984077	12.2738953290598	8789
Light D4	0.161396700430316	0.476355085182825	21073.6455845453	-0.772295736947553	1.09508913780819	8789
Light D5	39.8772224565926	0.709217983740583	21073.6455845453	38.4871009097284	41.2673440034567	8789
Light D6	46.7189619615359	0.715323830407566	21073.6455845453	45.3168724877322	48.1210514353396	8789
Dark D4	0.261113135088834	0.469197525614316	21073.6455845453	-0.658549937541866	1.18077620771953	8819
Dark D5	2.88995125157771	0.586081221065964	21073.6455845453	1.74118718708063	4.0387153160748	8819
Dark D6	11.2681851784978	0.53860077727311	21073.6455845453	10.2124864190047	12.3238839379909	8819
Light D4	0.162906935628527	0.47635507935479	21073.6455845453	-0.770785490325947	1.096599361583	8819
Light D5	39.971765369888	0.709232300076089	21073.6455845453	38.5816157619101	41.3619149778658	8819
Light D6	46.9037685825051	0.71534260181668	21073.6455845453	45.5016423153024	48.3058948497079	8819
Dark D4	0.26153063352622	0.469195601236864	21073.6455845453	-0.65812866717734	1.18118993422978	8849
Dark D5	2.89924934921878	0.586081226723586	21073.6455845453	1.75048527363232	4.04801342480524	8849
Dark D6	11.3148034129169	0.538622352168976	21073.6455845453	10.2590623649761	12.3705444608577	8849
Light D4	0.164457895986686	0.476355077531377	21073.6455845453	-0.769234526393759	1.09815031836713	8849
Light D5	39.9749429258682	0.709453730445913	21073.6455845453	38.5843592974125	41.365526554324	8849
Light D6	46.9104533880358	0.715621114886126	21073.6455845453	45.5077812138935	48.313125562178	8849
Dark D4	0.261947934138632	0.469193710572163	21073.6455845453	-0.657707660717363	1.18160352899463	8879
Dark D5	2.90852863319778	0.586081236674743	21073.6455845453	1.75976453810629	4.05729272828926	8879
Dark D6	11.359156761089	0.538650328583689	21073.6455845453	10.3033608772334	12.4149526449445	8879
Light D4	0.166050266187838	0.476355076743773	21073.6455845453	-0.767642154648843	1.09974268702452	8879
Light D5	39.8956557172383	0.70973875591022	21073.6455845453	38.5045134170506	41.286798017426	8879
Light D6	46.7249885213946	0.715978831135388	21073.6455845453	45.3216151960166	48.1283618467726	8879
Dark D4	0.262365039384022	0.469191853183043	21073.6455845453	-0.657286914847093	1.18201699361514	8909
Dark D5	2.91777990423297	0.586081239802718	21073.6455845453	1.76901580301041	4.06654400545553	8909
Dark D6	11.4034269312697	0.538666700096988	21073.6455845453	10.3475989579947	12.4592549045448	8909
Light D4	0.16768472499399	0.476355073157792	21073.6455845453	-0.766007688813894	1.10137713880187	8909
Light D5	39.7490955736336	0.709903971966336	21073.6455845453	38.3576294373268	41.1405617099405	8909
Light D6	46.3516986531704	0.716185589354914	21073.6455845453	44.9479200658524	47.7554772404884	8909
Dark D4	0.26278195161612	0.469190028635788	21073.6455845453	-0.656866426362686	1.18243032959493	8939
Dark D5	2.92699382822296	0.586081229626805	21073.6455845453	1.77822974694597	4.07575790949995	8939
Dark D6	11.4507786736834	0.538661018955171	21073.6455845453	10.3949618358813	12.5065955114856	8939
Light D4	0.169361945942271	0.47635506455722	21073.6455845453	-0.764330451007834	1.10305434289238	8939
Light D5	39.5556331332552	0.70984404902894	21073.6455845453	38.1642844504934	40.946981816017	8939
Light D6	45.8139963492539	0.716109613646457	21073.6455845453	44.4103666801413	47.2176260183665	8939
Dark D4	0.26319867307997	0.469188236518838	21073.6455845453	-0.656446192212407	1.18284353837235	8969
Dark D5	2.93616111210338	0.586081208463226	21073.6455845453	1.78739707230862	4.08492515189813	8969
Dark D6	11.5051217579075	0.538637060217571	21073.6455845453	10.4493518810654	12.5608916347497	8969
Light D4	0.171082597692035	0.476355051759101	21073.6455845453	-0.762609774172777	1.10477496955685	8969
Light D5	39.338970443305	0.709598724588583	21073.6455845453	37.9481026152287	40.7298382713813	8969
Light D6	45.1527496674032	0.715801257519168	21073.6455845453	43.7497243999083	46.5557749348982	8969
Dark D4	0.26361520590774	0.469186476421569	21073.6455845453	-0.656026209459233	1.18325662127471	8999
Dark D5	2.94527269520819	0.58608118587242	21073.6455845453	1.79650869969314	4.09403669072323	8999
Dark D6	11.5707429512998	0.53861031670973	21073.6455845453	10.5150254937805	12.626460408819	8999
Light D4	0.172847343915592	0.476355038077735	21073.6455845453	-0.760845001132695	1.10653968896388	8999
Light D5	39.1237781617092	0.709326540049094	21073.6455845453	37.7334438361691	40.5141124872493	8999
Light D6	44.4223987211121	0.715459762463539	21073.6455845453	43.0200428100716	45.8247546321527	8999
Dark D4	0.264031552121068	0.469184747926636	21073.6455845453	-0.655606475263501	1.18366957950564	9029
Dark D5	2.9543199480989	0.586081172470399	21073.6455845453	1.80555597885284	4.10308391734496	9029
Dark D6	11.6518401161748	0.538597983512807	21073.6455845453	10.5961468326657	12.7075333996838	9029
Light D4	0.174656842726293	0.476355027197897	21073.6455845453	-0.759035480996678	1.10834916644926	9029
Light D5	38.9331286510538	0.709202525840504	21073.6455845453	37.5430374028572	40.3232198992503	9029
Light D6	43.6852456972596	0.715304738768309	21073.6455845453	42.2831936445305	45.0872977499887	9029
Dark D4	0.264447713633757	0.46918305063442	21073.6455845453	-0.655186986928122	1.18408241419564	9059
Dark D5	2.96329486901399	0.586081173093703	21073.6455845453	1.81453089854621	4.11205883948177	9059
Dark D6	11.7520072160343	0.538607902383555	21073.6455845453	10.6962944907792	12.8077199412894	9059
Light D4	0.176511745692693	0.476355020803536	21073.6455845453	-0.75718056549684	1.11020405688223	9059
Light D5	38.7860818814017	0.709305575760285	21073.6455845453	37.3957886474727	40.1763751153306	9059
Light D6	43.0045982502907	0.715434821858984	21073.6455845453	41.6022912247445	44.4069052758368	9059
Dark D4	0.264863692257038	0.469181384132636	21073.6455845453	-0.654767741833756	1.18449512634783	9089
Dark D5	2.97219026669916	0.586081183730878	21073.6455845453	1.8234262753817	4.12095425801662	9089
Dark D6	11.8737301898512	0.538633575670844	21073.6455845453	10.8179671429874	12.9294932367149	9089
Light D4	0.178412696561494	0.476355017534811	21073.6455845453	-0.755279608221087	1.11210500134408	9089
Light D5	38.695770340477	0.709568154273992	21073.6455845453	37.3049624325578	40.0865782483962	9089
Light D6	42.437613424556	0.715764749685794	21073.6455845453	41.0346597152096	43.8405671339025	9089
Dark D4	0.265279489705748	0.469179748019166	21073.6455845453	-0.654348737477382	1.18490771688888	9119
Dark D5	2.98099991795095	0.586081194137033	21073.6455845453	1.83223590623663	4.12976392966527	9119
Dark D6	12.017957233831	0.538658422457663	21073.6455845453	10.9621454853628	13.0737689822992	9119
Light D4	0.180360329848682	0.476355013866751	21073.6455845453	-0.753331967744221	1.11405262744159	9119
Light D5	38.6682633907424	0.709820641182538	21073.6455845453	37.2769605891517	40.0595661923331	9119
Light D6	42.0287443132089	0.716081384276695	21073.6455845453	40.6251699758223	43.4323186505955	9119
Dark D4	0.265695107603577	0.469178141886067	21073.6455845453	-0.65392997143571	1.18532018664286	9149
Dark D5	2.98971868866229	0.58608119444368	21073.6455845453	1.84095467634692	4.13848270097766	9149
Dark D6	12.183802196872	0.538666487274436	21073.6455845453	11.1279746407454	13.2396297529986	9149
Light D4	0.182355269474243	0.476355006411514	21073.6455845453	-0.751337013505824	1.11604755245431	9149
Light D5	38.7023788085259	0.709900988282944	21073.6455845453	37.3109185204669	40.0938390965849	9149
Light D6	41.8046259299301	0.716181538612399	21073.6455845453	40.4008552823776	43.2083965774827	9149
Dark D4	0.266110547487926	0.469176565334651	21073.6455845453	-0.653511441389881	1.18573253636573	9179
Dark D5	2.99834260876563	0.586081181484065	21073.6455845453	1.84957862185209	4.14710659567916	9179
Dark D6	12.3684266408163	0.538652683262894	21073.6455845453	11.3126261416092	13.4242271400234	9179
Light D4	0.184398127599934	0.476354994099578	21073.6455845453	-0.749294131247796	1.11809038644766	9179
Light D5	38.7904674061796	0.709758594235869	21073.6455845453	37.3992862213547	40.1816485910044	9179
Light D6	41.7710594171186	0.716002165084698	21073.6455845453	40.3676403554135	43.1744784788238	9179
Dark D4	0.266525810811345	0.469175017977848	21073.6455845453	-0.653093145128661	1.18614476675135	9209
Dark D5	3.00686889400515	0.586081160800108	21073.6455845453	1.85810494763376	4.15563284037655	9209
Dark D6	12.5671261055388	0.538625997901995	21073.6455845453	11.5113779116821	13.6228742993954	9209
Light D4	0.18648950380134	0.476354978857978	21073.6455845453	-0.747202725171687	1.12018173277437	9209
Light D5	38.920048082111	0.709486074152056	21073.6455845453	37.5294010575149	40.310695106707	9209
Light D6	41.9124880212304	0.715659896981728	21073.6455845453	40.5097398312116	43.3152362112492	9209
Dark D4	0.266940898942408	0.469173499437787	21073.6455845453	-0.652675080542817	1.18655687842763	9239
Dark D5	3.01529591090701	0.586081143008606	21073.6455845453	1.86653199940833	4.1640598224057	9239
Dark D6	12.7736217007745	0.538603644280742	21073.6455845453	11.7179173217269	13.8293260798221	9239
Light D4	0.188629984633081	0.476354964373555	21073.6455845453	-0.745062215949368	1.12232218521553	9239
Light D5	39.0760391440291	0.709259160435706	21073.6455845453	37.68583688769	40.4662414003683	9239
Light D6	42.1940407655668	0.715375424261584	21073.6455845453	40.7918501638591	43.5962313672745	9239
Dark D4	0.267355813161785	0.46917200933154	21073.6455845453	-0.652257245601112	1.18696887192468	9269
Dark D5	3.02362308535724	0.586081136970063	21073.6455845453	1.87485918569456	4.17238698501992	9269
Dark D6	12.980532512052	0.538599959916604	21073.6455845453	11.9248353546402	14.0362296694638	9269
Light D4	0.190820143614872	0.476354953726375	21073.6455845453	-0.74287203609829	1.12451232332803	9269
Light D5	39.2432392097875	0.709223452529298	21073.6455845453	37.8531069436787	40.6333714758962	9269
Light D6	42.5658927916485	0.7153312994947	21073.6455845453	41.1637886778621	43.9679969054348	9269
Dark D4	0.267770554659023	0.469170547276504	21073.6455845453	-0.651839638364065	1.18738074768211	9299
Dark D5	3.03185075944648	0.586081144076435	21073.6455845453	1.88308684585477	4.1806146730382	9299
Dark D6	13.1799809020227	0.538617210157235	21073.6455845453	12.1242499328186	14.2357118712269	9299
Light D4	0.193060541574923	0.476354947407058	21073.6455845453	-0.740631625751895	1.12675270890174	9299
Light D5	39.4086729099725	0.709400868443273	21073.6455845453	38.0181928950892	40.7991529248559	9299
Light D6	42.9693987458626	0.715554591512819	21073.6455845453	41.5668569626252	44.3719405291	9299
Dark D4	0.268185124526781	0.469169112897137	21073.6455845453	-0.651422257002931	1.18779250605649	9329
Dark D5	3.03998000540105	0.586081157407954	21073.6455845453	1.89121606567854	4.18874394512356	9329
Dark D6	13.3642649193422	0.538644198148718	21073.6455845453	12.3084810516085	14.4200487870759	9329
Light D4	0.195351727267706	0.476354943060949	21073.6455845453	-0.738340431540405	1.12904388607582	9329
Light D5	39.5634398229467	0.709676190327323	21073.6455845453	38.1724201560916	40.9544594898018	9329
Light D6	43.3442349808287	0.715900269004414	21073.6455845453	41.9410156432422	44.7474543184152	9329
Dark D4	0.268599523755356	0.469167705809516	21073.6455845453	-0.65100509977489	1.1882041472856	9359
Dark D5	3.04801240893914	0.586081166228785	21073.6455845453	1.89924845192713	4.19677636595116	9359
Dark D6	13.5265222988171	0.538663533163184	21073.6455845453	12.4707005329747	14.5823440646594	9359
Light D4	0.197694238139988	0.476354936978937	21073.6455845453	-0.735997908746914	1.13138638502689	9359
Light D5	39.7037867639692	0.709872016704117	21073.6455845453	38.3123832624228	41.0951902655156	9359
Light D6	43.635666737497	0.716145602863478	21073.6455845453	42.2319665267636	45.0393669482304	9359
Dark D4	0.269013753228464	0.469166325643574	21073.6455845453	-0.650588165070868	1.1886156715278	9389
Dark D5	3.05594983699552	0.586081162861701	21073.6455845453	1.90718588658325	4.2047137874078	9389
Dark D6	13.6613104514495	0.538662836002869	21073.6455845453	12.6054900520947	14.7171308508042	9389
Light D4	0.200088601124733	0.47635492654502	21073.6455845453	-0.733603525310892	1.13378072756036	9389
Light D5	39.8312504386457	0.709863069808945	21073.6455845453	38.4398644736988	41.2226364035925	9389
Light D6	43.8010504254576	0.716133679202678	21073.6455845453	42.3973735860123	45.2047272649029	9389
Dark D4	0.269427813719801	0.469164972026009	21073.6455845453	-0.650171451385469	1.18902707882507	9419
Dark D5	3.06379420608667	0.586081147633634	21073.6455845453	1.91503028552257	4.21255812665077	9419
Dark D6	13.7650366719301	0.538642661842585	21073.6455845453	12.7092558154741	14.8208175283861	9419
Light D4	0.20253533334332	0.476354911882322	21073.6455845453	-0.731156764352295	1.13622743103894	9419
Light D5	39.9518696663734	0.709656188867192	21073.6455845453	38.5608892039115	41.3428501288353	9419
Light D6	43.8147882585346	0.715873526792632	21073.6455845453	42.4116213377306	45.2179551793386	9419
Dark D4	0.269841705891409	0.469163644609438	21073.6455845453	-0.649754957375753	1.18943836915857	9449
Dark D5	3.07154726737234	0.586081128613495	21073.6455845453	1.92278338408917	4.22031115065551	9449
Dark D6	13.8361913362219	0.53861607440023	21073.6455845453	12.7804625931884	14.8919200792553	9449
Light D4	0.205034942637639	0.476354895790791	21073.6455845453	-0.728657123517343	1.13872700879262	9449
Light D5	40.0746186374313	0.709385242327307	21073.6455845453	38.6841692509316	41.465068023931	9449
Light D6	43.6711561048709	0.715533450625315	21073.6455845453	42.2686557593915	45.0736564503502	9449
Dark D4	0.270255430294768	0.469162343031115	21073.6455845453	-0.649338681779229	1.18984954236876	9479
Dark D5	3.07921042284538	0.586081116350521	21073.6455845453	1.93044656359858	4.22797428209218	9479
Dark D6	13.8753617310971	0.538600189341805	21073.6455845453	12.8196641239944	14.9310593381999	9479
Light D4	0.207587927886465	0.476354881939334	21073.6455845453	-0.726104111118601	1.14127996689153	9479
Light D5	40.2093401480416	0.709224651237717	21073.6455845453	38.8192055323725	41.5994747637106	9479
Light D6	43.3846971831168	0.715332373496377	21073.6455845453	41.982590964205	44.7868034020287	9479
Dark D4	0.270668987371835	0.469161066937772	21073.6455845453	-0.648922623461512	1.19026059820518	9509
Dark D5	3.08678458390634	0.586081117123571	21073.6455845453	1.9380207231443	4.23554844466837	9509
Dark D6	13.8850320360163	0.538605156798705	21073.6455845453	12.8293246923177	14.9407393797148	9509
Light D4	0.210194779089534	0.476354872506109	21073.6455845453	-0.723497241425688	1.14388679960476	9509
Light D5	40.3645391952103	0.709277085243876	21073.6455845453	38.9743018048748	41.7547765855459	9509
Light D6	42.9881775623162	0.715398868248889	21073.6455845453	41.5859410085985	44.3904141160339	9509
Dark D4	0.271082377457731	0.46915981598036	21073.6455845453	-0.648506781403312	1.19067153631877	9539
Dark D5	3.09427007939126	0.586081128897957	21073.6455845453	1.94550619555053	4.243033963232	9539
Dark D6	13.869202063477	0.53862767507413	21073.6455845453	12.8134505822346	14.9249535447195	9539
Light D4	0.212855977246633	0.476354866805843	21073.6455845453	-0.720836032095633	1.1465479865889	9539
Light D5	40.5454186312475	0.70950770302458	21073.6455845453	39.1547292124054	41.9361080500897	9539
Light D6	42.5283960088734	0.715688754428175	21073.6455845453	41.1255912560502	43.9312007616966	9539
Dark D4	0.27149560078216	0.469158589801069	21073.6455845453	-0.648091154673595	1.19108235623791	9569
Dark D5	3.10166661511924	0.58608114266865	21073.6455845453	1.95290270428689	4.25043052595159	9569
Dark D6	13.8328798978038	0.538653183558595	21073.6455845453	12.7770784179789	14.8886813776288	9569
Light D4	0.215571994056575	0.476354861740472	21073.6455845453	-0.718120005357176	1.14926399347033	9569
Light D5	40.7524965716833	0.70976733303735	21073.6455845453	39.3612982581385	42.1436948852281	9569
Light D6	42.0603926156947	0.716014506448954	21073.6455845453	40.6569493639707	43.4638358674187	9569
Dark D4	0.271908657469439	0.469157388049955	21073.6455845453	-0.647675742462124	1.191493057401	9599
Dark D5	3.10897328188058	0.58608114829831	21073.6455845453	1.96020936001367	4.25773720374749	9599
Dark D6	13.7815184615107	0.538665278271231	21073.6455845453	12.725693275123	14.8373436478984	9599
Light D4	0.218343291472792	0.47635485382589	21073.6455845453	-0.715348692427772	1.15203527537336	9599
Light D5	40.9810457321423	0.709889071760622	21073.6455845453	39.5896088013794	42.3724826629052	9599
Light D6	41.6407790978105	0.716166735872084	21073.6455845453	40.2370374647623	43.0445207308587	9599
Dark D4	0.272321547538183	0.469156210381529	21073.6455845453	-0.647260544073102	1.19190363914947	9629
Dark D5	3.11618860397073	0.586081141008148	21073.6455845453	1.96742469639309	4.26495251154836	9629
Dark D6	13.7204711853662	0.538656258986731	21073.6455845453	12.6646636774666	14.7762786932658	9629
Light D4	0.221170321122941	0.476354841434276	21073.6455845453	-0.712521638489111	1.15486228073499	9629
Light D5	41.2214549094723	0.709795495265908	21073.6455845453	39.8302013958034	42.6127084231413	9629
Light D6	41.3209991347813	0.716048656650563	21073.6455845453	39.9174889460476	42.7245093235151	9629
Dark D4	0.27273427089618	0.469155056461973	21073.6455845453	-0.64684555894443	1.19231410073679	9659
Dark D5	3.12331061647902	0.586081124437396	21073.6455845453	1.97454674138132	4.27207449157671	9659
Dark D6	13.6545366067131	0.538632029102681	21073.6455845453	12.5987765912413	14.7102966221848	9659
Light D4	0.224053523590058	0.476354825828997	21073.6455845453	-0.709638405434452	1.15774545261457	9659
Light D5	41.4604555020276	0.709547779395772	21073.6455845453	40.0696875304296	42.8512234736255	9659
Light D6	41.1413127409829	0.715737437075214	21073.6455845453	39.7384125664443	42.5442129155215	9659
Dark D4	0.273146827335452	0.469153925953704	21073.6455845453	-0.646430786622397	1.1927244412933	9689
Dark D5	3.13033695699508	0.586081108241423	21073.6455845453	1.98157311364273	4.27910080034743	9689
Dark D6	13.587646713362	0.538608234114881	21073.6455845453	12.5319333378882	14.6433600888359	9689
Light D4	0.226993327510897	0.476354810359772	21073.6455845453	-0.706698571192747	1.16068522621454	9689
Light D5	41.6830077325244	0.709305806425275	21073.6455845453	40.2927140464744	43.0733014185744	9689
Light D6	41.1261904338133	0.715433921424639	21073.6455845453	39.7238851731874	42.5284956944393	9689
Dark D4	0.273559216522642	0.469152818531039	21073.6455845453	-0.646016226801997	1.19313465984728	9719
Dark D5	3.1372649565722	0.586081101855791	21073.6455845453	1.98850112573618	4.28602878740822	9719
Dark D6	13.5227312294349	0.538600161294092	21073.6455845453	12.4670336773078	14.578428781562	9719
Light D4	0.229990148435178	0.476354798295004	21073.6455845453	-0.703701726620598	1.16368202349095	9719
Light D5	41.8745273217586	0.709225074891095	21073.6455845453	40.4843918756965	43.2646627678207	9719
Light D6	41.281618139683	0.715333171771957	21073.6455845453	39.8795103560899	42.6837259232761	9719
Dark D4	0.273971437992529	0.469151733868821	21073.6455845453	-0.645601879311121	1.19354475529618	9749
Dark D5	3.14409171573416	0.586081108444683	21073.6455845453	1.99532787198341	4.29285555948492	9749
Dark D6	13.46176313693	0.538612918039134	21073.6455845453	12.406040580606	14.5174856932541	9749
Light D4	0.23304438738252	0.476354790738874	21073.6455845453	-0.70064747286266	1.1667362476277	9749
Light D5	42.023073821548	0.709356680123155	21073.6455845453	40.6326804191552	43.4134672239408	9749
Light D6	41.5945766059234	0.715498959146742	21073.6455845453	40.1921438663828	42.997009345464	9749
Dark D4	0.274383491138309	0.469150671637485	21073.6455845453	-0.645187744110595	1.19395472638721	9779
Dark D5	3.1508141540254	0.586081122875728	21073.6455845453	2.00205028198869	4.2995780260621	9779
Dark D6	13.4059633221824	0.538638200922107	21073.6455845453	12.3501912094721	14.4617354348928	9779
Light D4	0.2361564290498	0.476354785930044	21073.6455845453	-0.697535421769707	1.16984827986931	9779
Light D5	42.1211268203121	0.70961491363436	21073.6455845453	40.7302272604666	43.5120263801576	9779
Light D6	42.0347014357542	0.715823298025753	21073.6455845453	40.6316329671789	43.4377699043295	9779
Dark D4	0.274795375206025	0.469149631503554	21073.6455845453	-0.64477382130074	1.19436457171279	9809
Dark D5	3.15742902576302	0.58608113507073	21073.6455845453	2.00866512982318	4.30619292170286	9809
Dark D6	13.3561183581245	0.538659700865025	21073.6455845453	12.3003041038799	14.411932612369	9809
Light D4	0.239326639656312	0.476354780406365	21073.6455845453	-0.69436520033636	1.17301847964898	9809
Light D5	42.1666460435247	0.709833182796163	21073.6455845453	40.7753186594111	43.5579734276383	9809
Light D6	42.5578802059439	0.716096945129059	21073.6455845453	41.1542753680953	43.9614850437925	9809
Dark D4	0.275207089291371	0.469148613154024	21073.6455845453	-0.644360111172349	1.19477428975509	9839
Dark D5	3.16393289975966	0.586081136497683	21073.6455845453	2.01516900102288	4.31269679849644	9839
Dark D6	13.3129484748511	0.538663623207185	21073.6455845453	12.2571265325156	14.3687704171865	9839
Light D4	0.242555364473986	0.476354771228221	21073.6455845453	-0.691136457528822	1.1762471864768	9839
Light D5	42.1632346951297	0.709871529229408	21073.6455845453	40.7718321490711	43.5546372411884	9839
Light D6	43.1113315876349	0.716144463631257	21073.6455845453	41.7076336098839	44.5150295653859	9839
Dark D4	0.275618632340255	0.469147616260565	21073.6455845453	-0.643946614135962	1.19518387881647	9869
Dark D5	3.17032210626621	0.586081125641193	21073.6455845453	2.02155822880898	4.31908598372344	9869
Dark D6	13.2774552765576	0.538647536111119	21073.6455845453	12.221664866162	14.3332456869531	9869
Light D4	0.245842925149219	0.476354757879759	21073.6455845453	-0.687848870689581	1.17953472098802	9869
Light D5	42.1193813119997	0.709706241708095	21073.6455845453	40.7283027421374	43.5104598818619	9869
Light D6	43.6395584493677	0.715936494690025	21073.6455845453	42.2362681066639	45.0428487920714	9869
Dark D4	0.276030003154574	0.469146640515091	21073.6455845453	-0.64353333078581	1.19559333709496	9899
Dark D5	3.17659265955993	0.586081108939995	21073.6455845453	2.02782881483833	4.32535650428153	9899
Dark D6	13.2511818314595	0.538621875331903	21073.6455845453	12.1954417181559	14.3069219447632	9899
Light D4	0.249189616996091	0.47635474259576	21073.6455845453	-0.6845021488849	1.18288138287708	9899
Light D5	42.0469180143891	0.709444455069475	21073.6455845453	40.6563525663814	43.4374834623969	9899
Light D6	44.090487241646	0.71560780678423	21073.6455845453	42.6878411524024	45.4931333308896	9899
Dark D4	0.276441200401479	0.469145685617667	21073.6455845453	-0.643120261866846	1.1960026626698	9929
Dark D5	3.18274016880845	0.586081096596357	21073.6455845453	2.03397634828132	4.33150398933558	9929
Dark D6	13.2363310131927	0.538603177045715	21073.6455845453	12.1806275499616	14.2920344764239	9929
Light D4	0.25259570648555	0.476354728910333	21073.6455845453	-0.681096032570957	1.18628744554206	9929
Light D5	41.9589732757428	0.709254842612231	21073.6455845453	40.5687794826683	43.3491670688174	9929
Light D6	44.4211046383436	0.715370169718534	21073.6455845453	43.0189243359426	45.8232849407447	9929
Dark D4	0.276852222627582	0.469144751261496	21073.6455845453	-0.642707408231112	1.19641185348628	9959
Dark D5	3.18875975252722	0.586081096023185	21073.6455845453	2.03999593312355	4.33752357193088	9959
Dark D6	13.2357095988416	0.538603422813991	21073.6455845453	12.1800056538858	14.2914135437974	9959
Light D4	0.256061429179923	0.476354719385629	21073.6455845453	-0.677630291207435	1.18975314956728	9959
Light D5	41.8677910022027	0.709258962207348	21073.6455845453	40.4775891344063	43.257992869999	9959
[truncated: 6,637 more rows]
