# Supplementary material for: Key HPI axis receptors facilitate light adaptive behavior in larval zebrafish
Source: Sci Rep. 2024 Apr 2;14:7759. doi: 10.1038/s41598-024-57707-6 (PMC10987622; doi:10.1038/s41598-024-57707-6)
Supplement: Supplementary file 1 — Supplementary Information. [file 41598_2024_57707_MOESM1_ESM.zip › Supp_Tables_SciRpts/SuppTableS65_nr3c1.e2_4x[7.5_7.5min]_means.csv]

Supplementary Table S65. Locomotor response of nr3c1 ex2 lineage larvae of 4x[7.5 dark + 7.5-min light] assay:
Mean predicted values by a generalized additive model.
The mean value was computed by the "emmeans" function of the "emmeans" package	which averages all predicted values
of each assay by the treatment condition (i.e.	"V_V_WT")
Columns: xvarF (treatment condition. equivalent to genotype. wildtype	heterozygous	or homozygous)
emmean (mean predicted values for each condition)	SE (standard error of the mean)	df (degrees of freedom)
lower.CL (lower value of the 95% confidence interval of the emmean values)
upper.CL (upper value of the 95% confidence interval of emmean values)	Time (time point when data were recorded)
xvarF	emmean	SE	df	lower.CL	upper.CL	Time
V_V_WT	3.07681450596885	2.90954417919515	63600.082288611	-2.62589582416833	8.77952483610603	-481
V_V_HT	3.30840164413953	2.91275440745567	63600.082288611	-2.40060073751358	9.01740402579263	-481
V_V_HM	3.43888815438768	2.9129518887078	63600.082288611	-2.27050129077337	9.14827759954874	-481
V_V_WT	3.0780948991302	2.89645200214024	63600.082288611	-2.59895474715521	8.75514454541562	-480
V_V_HT	3.31902725304722	2.89920216565287	63600.082288611	-2.36341271725707	9.0014672233515	-480
V_V_HM	3.43046999755234	2.89937115398182	63600.082288611	-2.25230119009386	9.11324118519853	-480
V_V_WT	3.07937529321419	2.88412233586433	63600.082288611	-2.5735081913262	8.73225877775458	-479
V_V_HT	3.32965286273357	2.88644851812753	63600.082288611	-2.32778994203195	8.98709566749909	-479
V_V_HM	3.42205184198522	2.88659125974286	63600.082288611	-2.23567073652977	9.07977442050021	-479
V_V_WT	3.08065580590725	2.87256607807416	63600.082288611	-2.549577398514	8.7108890103285	-478
V_V_HT	3.34027849648925	2.87450524333339	63600.082288611	-2.29375547433203	8.97431246731052	-478
V_V_HM	3.41363364982004	2.87462404021573	63600.082288611	-2.22063316304329	9.04790046268338	-478
V_V_WT	3.08193712993711	2.86179787353203	63600.082288611	-2.52719037974387	8.69106463961809	-477
V_V_HT	3.35090427577414	2.86338808909206	63600.082288611	-2.26134005844801	8.96314860999629	-477
V_V_HM	3.40521523113346	2.86348531289916	63600.082288611	-2.20721966187554	9.01765012414246	-477
V_V_WT	3.08322050794002	2.85183283133507	63600.082288611	-2.50637550622932	8.67281652210937	-476
V_V_HT	3.36153036963541	2.85311325261855	63600.082288611	-2.23057527189496	8.95363601116578	-476
V_V_HM	3.39679635430332	2.85319134363548	63600.082288611	-2.19546234572059	8.98905505432723	-476
V_V_WT	3.0845072878635	2.84268098254161	63600.082288611	-2.48715109091007	8.65616566663707	-475
V_V_HT	3.37215695173402	2.84369146667606	63600.082288611	-2.20148197724159	8.94579588070963	-475
V_V_HM	3.38837678602724	2.84375290939518	63600.082288611	-2.18538257075681	8.9621361428113	-475
V_V_WT	3.08579889402327	2.83434651901967	63600.082288611	-2.46952392553708	8.64112171358362	-474
V_V_HT	3.38278414878622	2.83512718084908	63600.082288611	-2.17406876896297	8.9396370665354	-474
V_V_HM	3.37995639597151	2.83517447591367	63600.082288611	-2.17698922016505	8.93690201210808	-474
V_V_WT	3.08709705509779	2.82682835903232	63600.082288611	-2.45349016122613	8.62768427142171	-473
V_V_HT	3.39341189718971	2.82741914751526	63600.082288611	-2.14833326531996	8.93515705969939	-473
V_V_HM	3.37153547142793	2.82745478490501	63600.082288611	-2.17027954041146	8.91335048326731	-473
V_V_WT	3.08840363308038	2.82011828617206	63600.082288611	-2.43903183181463	8.6158390979754	-472
V_V_HT	3.40404000525247	2.8205584425291	63600.082288611	-2.12425816666797	8.93233817717291	-472
V_V_HM	3.36311457764553	2.82058486731743	63600.082288611	-2.165235386894	8.89146454218505	-472
V_V_WT	3.08972071697037	2.81420079234271	63600.082288611	-2.42611645241485	8.60555788635558	-471
V_V_HT	3.41466795691596	2.8145282921851	63600.082288611	-2.10181111258119	8.9311470264131	-471
V_V_HM	3.35469496430979	2.8145478692927	63600.082288611	-2.1618224763434	8.87121240496299	-471
V_V_WT	3.09105049593582	2.80905230457972	63600.082288611	-2.41469563081786	8.5967966226895	-470
V_V_HT	3.42529504968768	2.80930326404585	63600.082288611	-2.08094295794211	8.93153305731746	-470
V_V_HM	3.34627829245066	2.80931824076826	63600.082288611	-2.15998906957429	8.85254565447561	-470
V_V_WT	3.09239535343323	2.80464147623965	63600.082288611	-2.40470554410577	8.58949625097223	-469
V_V_HT	3.43592001385484	2.80484958181049	63600.082288611	-2.06158877087043	8.93342879858011	-469
V_V_HM	3.33786742675028	2.80486205187621	63600.082288611	-2.15966579931982	8.83540065282038	-469
V_V_WT	3.09375786545288	2.80092936671296	63600.082288611	-2.39606729264356	8.58358302354931	-468
V_V_HT	3.44654083487944	2.80112533640171	63600.082288611	-2.04366842405877	8.93675009381765	-468
V_V_HM	3.32946680683955	2.80113720604594	63600.082288611	-2.16076571661661	8.81969933029571	-468
V_V_WT	3.09514076801444	2.79786994387391	63600.082288611	-2.38868791738593	8.57896945341482	-467
V_V_HT	3.45715468770773	2.79808105047878	63600.082288611	-2.02708776690948	8.94139714232494	-467
V_V_HM	3.32108261617921	2.79809400853392	63600.082288611	-2.16318523624271	8.80535046860113	-467
V_V_WT	3.09654691170829	2.79541103074745	63600.082288611	-2.38246230080438	8.57555612422097	-466
V_V_HT	3.46775786060648	2.7956607203735	63600.082288611	-2.01174074389412	8.94725646510708	-466
V_V_HM	3.31272291180649	2.79567621442529	63600.082288611	-2.16680606105554	8.79225188466852	-466
V_V_WT	3.09797924137409	2.79349561463778	63600.082288611	-2.37727575310224	8.57323423585042	-465
V_V_HT	3.47834570902232	2.79380324615849	63600.082288611	-1.99751224362991	8.95420366167455	-465
V_V_HM	3.30439776033609	2.79382246640756	63600.082288611	-2.17149786402902	8.7802933847012	-465
V_V_WT	3.09944075974734	2.79206342194167	63600.082288611	-2.37300713520416	8.57188865469884	-464
V_V_HT	3.48891260259104	2.79244414429046	63600.082288611	-1.98428150865333	8.96210671383542	-464
V_V_HM	3.29611933461218	2.79246801616304	63600.082288611	-2.17712156553313	8.76936023475749	-464
V_V_WT	3.10093451107772	2.79105240585815	63600.082288611	-2.36953179105088	8.57140081320632	-463
V_V_HT	3.49945206758258	2.7915171603349	63600.082288611	-1.97192515391768	8.97082928908285	-463
V_V_HM	3.28790162674846	2.79154634501441	63600.082288611	-2.18353279676116	8.75933605025807	-463
V_V_WT	3.10246354899863	2.79039962619311	63600.082288611	-2.36672330414764	8.5716504021449	-462
V_V_HT	3.50995728367158	2.79095521777444	63600.082288611	-1.96031852968805	8.98023309703121	-462
V_V_HM	3.2797593755682	2.79099011707783	63600.082288611	-2.19058484047092	8.75010359160732	-462
V_V_WT	3.10403093652075	2.7900431511086	63600.082288611	-2.36445722500179	8.57251909804328	-461
V_V_HT	3.52042071785468	2.79069246830286	63600.082288611	-1.94934010620302	8.99018154191238	-461
V_V_HM	3.27170884473196	2.79073323893603	63600.082288611	-2.19813188981913	8.74154957928306	-461
V_V_WT	3.10563974583061	2.78992233802145	63600.082288611	-2.36261162188587	8.57389111354709	-460
V_V_HT	3.53083466936855	2.79066458478893	63600.082288611	-1.938871502966	9.0005408417031	-460
V_V_HM	3.26376668865578	2.79071115333191	63600.082288611	-2.20603075808286	8.73356413539441	-460
V_V_WT	3.1072930509395	2.78997886322867	63600.082288611	-2.36106910625577	8.57565520813476	-459
V_V_HT	3.54119126052422	2.79080986241644	63600.082288611	-1.92879965614694	9.01118217719538	-459
V_V_HM	3.25594993159734	2.79086194477127	63600.082288611	-2.21414306655623	8.72604292975091	-459
V_V_WT	3.10899394981651	2.79015962416247	63600.082288611	-2.3597224990413	8.57771039867431	-458
V_V_HT	3.55148176004773	2.79107233825147	63600.082288611	-1.9190236095974	9.02198712969285	-458
V_V_HM	3.24827746108962	2.79112947281978	63600.082288611	-2.2223398923828	8.71889481456205	-458
V_V_WT	3.11074557654518	2.79041791636892	63600.082288611	-2.35847712536917	8.57996827845954	-457
V_V_HT	3.56169660366035	2.79140304099232	63600.082288611	-1.9094569437818	9.03285015110251	-457
V_V_HM	3.24076999687129	2.79146462634665	63600.082288611	-2.23050425794449	8.71204425168706	-457
V_V_WT	3.11255107114156	2.79071203552338	63600.082288611	-2.35724810469351	8.58235024697662	-456
V_V_HT	3.57182606147491	2.79175846337353	63600.082288611	-1.90002411429116	9.04367623724098	-456
V_V_HM	3.23344862209184	2.79182378769124	63600.082288611	-2.23852958942088	8.70542683360456	-456
V_V_WT	3.11441357161801	2.79100504526492	63600.082288611	-2.355959903687	8.58478704692302	-455
V_V_HT	3.58186040039172	2.79210029594993	63600.082288611	-1.89065976766336	9.05438056844681	-455
V_V_HM	3.22633441585172	2.79216856423044	63600.082288611	-2.2463195581209	8.69898838982433	-455
V_V_WT	3.11633624460231	2.79126565425504	63600.082288611	-2.35454802465823	8.58722051386285	-454
V_V_HT	3.59178976830857	2.79239635483061	63600.082288611	-1.88131067553309	9.06489021215023	-454
V_V_HM	3.21944873869066	2.79246671926918	63600.082288611	-2.25378961954102	8.69268709692234	-454
V_V_WT	3.1183223769348	2.79147091497823	63600.082288611	-2.35296420360696	8.58960895747656	-453
V_V_HT	3.60160370689104	2.79262346099012	63600.082288611	-1.8719418653151	9.07514927909718	-453
V_V_HM	3.21281427560536	2.79269506264494	63600.082288611	-2.26087163593624	8.68650018714696	-453
V_V_WT	3.1203754414253	2.79160679839828	63600.082288611	-2.35117747079437	8.59192835364498	-452
V_V_HT	3.61129111753841	2.7927680273939	63600.082288611	-1.86253780500492	9.08512004008174	-452
V_V_HM	3.20645515508816	2.79284003856152	63600.082288611	-2.26751490943625	8.68042521961256	-452
V_V_WT	3.12249908377067	2.79166709847203	63600.082288611	-2.34917201667104	8.59417018421238	-451
V_V_HT	3.62084042883755	2.79282485201401	63600.082288611	-1.85309987003422	9.09478072770933	-451
V_V_HM	3.20039655388835	2.7928965114665	63600.082288611	-2.27368419760239	8.6744773053791	-451
V_V_WT	3.1246969834735	2.79165029195685	63600.082288611	-2.34694117617686	8.59633514312386	-450
V_V_HT	3.63023997618201	2.79279372795378	63600.082288611	-1.8436393194917	9.10411927185573	-450
V_V_HM	3.19466384709018	2.79286436040633	63600.082288611	-2.2793538882813	8.66868158246166	-450
V_V_WT	3.12697282372115	2.7915583199171	63600.082288611	-2.34448507061311	8.59843071805541	-449
V_V_HT	3.63947809839907	2.79267812101701	63600.082288611	-1.83417460753002	9.11313080432816	-449
V_V_HM	3.18928241541349	2.7927471500062	63600.082288611	-2.28450558742312	8.66307041825011	-449
V_V_WT	3.12933028549204	2.7913960570579	63600.082288611	-2.34180957342967	8.60047014441375	-448
V_V_HT	3.64854313168291	2.79248458623853	63600.082288611	-1.82473024583166	9.12181650919749	-448
V_V_HM	3.18427763582583	2.792551543626	63600.082288611	-2.28912697825422	8.65768224990588	-448
V_V_WT	3.13177312017108	2.79117131267698	63600.082288611	-2.33892623947522	8.60247247981739	-447
V_V_HT	3.65742342869692	2.79222275025762	63600.082288611	-1.81533674995859	9.13018360735244	-447
V_V_HM	3.17967484978438	2.79228728452509	63600.082288611	-2.2932118161183	8.65256151568707	-447
V_V_WT	3.13430535901909	2.79089561765131	63600.082288611	-2.33585363802261	8.6044643560608	-446
V_V_HT	3.66610739720713	2.79190612361423	63600.082288611	-1.80603219282045	9.13824698723471	-446
V_V_HM	3.1754992499117	2.79196800964583	63600.082288611	-2.29676163681736	8.64776013664075	-446
V_V_WT	3.13693118701401	2.79058240777854	63600.082288611	-2.33261391827457	8.60647629230259	-445
V_V_HT	3.67458352612147	2.79155014479631	63600.082288611	-1.79685834496553	9.14602539720848	-445
V_V_HM	3.17177584471221	2.79160928489086	63600.082288611	-2.29978194103611	8.64333363046053	-445
V_V_WT	3.13965520294978	2.79024736601357	63600.082288611	-2.32923322004891	8.60854362594847	-444
V_V_HT	3.68284063796812	2.79117251392021	63600.082288611	-1.78786107611647	9.1535423520527	-444
V_V_HM	3.16852883116108	2.79122893816104	63600.082288611	-2.30228347450804	8.63934113683019	-444
V_V_WT	3.14248243636641	2.78990729656036	63600.082288611	-2.32573945006698	8.61070432279981	-443
V_V_HT	3.69086796500713	2.79079197081631	63600.082288611	-1.77908788410479	9.16082381411905	-443
V_V_HM	3.16578141911714	2.7908458313752	63600.082288611	-2.30427999675941	8.63584283499369	-443
V_V_WT	3.14541810097106	2.78957806779303	63600.082288611	-2.3221584966553	8.61299469859742	-442
V_V_HT	3.69865496549256	2.79042610023446	63600.082288611	-1.77058377680877	9.16789370779389	-442
V_V_HM	3.16355628503466	2.79047765705941	63600.082288611	-2.30578350870983	8.63289607877915	-442
V_V_WT	3.14846788705575	2.78927474689734	63600.082288611	-2.31851420122527	8.61544997533678	-441
V_V_HT	3.70619179660072	2.79009145267308	63600.082288611	-1.76239103605026	9.1747746292517	-441
V_V_HM	3.16187439871987	2.7901410582582	63600.082288611	-2.3068056609417	8.63055445838143	-441
V_V_WT	3.15163806659523	2.7890109895337	63600.082288611	-2.31482705691413	8.61810319010458	-440
V_V_HT	3.71346957003296	2.78980288415288	63600.082288611	-1.75454766794761	9.18148680801353	-440
V_V_HM	3.16075439697548	2.78985096517652	63600.082288611	-2.30735707987321	8.62886587382417	-440
V_V_WT	3.15493540806369	2.78879797701436	63600.082288611	-2.31111221063403	8.62098302676141	-439
V_V_HT	3.72048029196072	2.78957242956566	63600.082288611	-1.74708525473276	9.1880458386542	-439
V_V_HM	3.16021274185663	2.78961946458996	63600.082288611	-2.3074449935449	8.62787047725817	-439
V_V_WT	3.15836677387617	2.78864290370907	63600.082288611	-2.30737690094391	8.62411044869624	-438
V_V_HT	3.72721614425837	2.78940771519545	63600.082288611	-1.74002656205782	9.19445885057456	-438
V_V_HM	3.16026544113708	2.78945420776455	63600.082288611	-2.3070683906743	8.62759927294845	-438
V_V_WT	3.1619391259731	2.78854880671368	63600.082288611	-2.30362011861508	8.62749837056127	-437
V_V_HT	3.7336695601819	2.78931178830184	63600.082288611	-1.73338512929953	9.20072424966334	-437
V_V_HM	3.16092789253401	2.78935824009705	63600.082288611	-2.30621784252574	8.62807362759377	-437
V_V_WT	3.165659884165	2.78851554019859	63600.082288611	-2.29983415801085	8.63115392634085	-436
V_V_HT	3.73983420384811	2.78928415954822	63600.082288611	-1.72716633324074	9.20683474093696	-436
V_V_HM	3.16221235190377	2.78933104786962	63600.082288611	-2.30488008635527	8.62930479016281	-436
V_V_WT	3.16953700974049	2.78854016473309	63600.082288611	-2.29600529655463	8.6350793160356	-435
V_V_HT	3.74570531796229	2.78932124094611	63600.082288611	-1.72136789871406	9.21277853463865	-435
V_V_HM	3.16412707954694	2.78936899937652	63600.082288611	-2.30303974371441	8.63129390280828	-435
V_V_WT	3.17357888468599	2.78861697996008	63600.082288611	-2.29211397955274	8.63927174892472	-434
V_V_HT	3.75127951488761	2.78941641154122	63600.082288611	-1.71598023627747	9.21853926605268	-434
V_V_HM	3.16667680553892	2.78946541279363	63600.082288611	-2.30067898814386	8.6340325992217	-434
V_V_WT	3.17779403790552	2.78873711450307	63600.082288611	-2.28813429019185	8.64372236600289	-433
V_V_HT	3.7565539852395	2.78955961061996	63600.082288611	-1.71098643630392	9.22409440678292	-433
V_V_HM	3.16986474350255	2.78961014970058	63600.082288611	-2.29777473470384	8.63750422170894	-433
V_V_WT	3.18219131393182	2.78888992355637	63600.082288611	-2.28403652010639	8.64841914797002	-432
V_V_HT	3.76152743830659	2.78973885642218	63600.082288611	-1.70636430523952	9.22941918185271	-432
V_V_HM	3.17369007869328	2.78979114151834	63600.082288611	-2.29430414370851	8.64168430109507	-432
V_V_WT	3.18677983549312	2.78906363962969	63600.082288611	-2.27978848227202	8.65334815325827	-431
V_V_HT	3.76620012540306	2.78994097005304	63600.082288611	-1.70208776111928	9.23448801192539	-431
V_V_HM	3.17814786083471	2.78999511813304	63600.082288611	-2.29024615599401	8.64654187766343	-431
V_V_WT	3.19156880359983	2.78924502961955	63600.082288611	-2.27535503877854	8.65849264597819	-430
V_V_HT	3.77057292536705	2.79015123073417	63600.082288611	-1.6981270723605	9.2392729230946	-430
V_V_HM	3.183231419219	2.79020726306735	63600.082288611	-2.28557840195357	8.65204124039157	-430
V_V_WT	3.19656752315833	2.78942073996433	63600.082288611	-2.2707007117216	8.66383575803827	-429
V_V_HT	3.77464799643363	2.79035483823364	63600.082288611	-1.69445107225451	9.24374706512177	-429
V_V_HM	3.18893053810519	2.79041268338231	63600.082288611	-2.28028190714868	8.65814298335906	-429
V_V_WT	3.20178530999346	2.78957720249726	63600.082288611	-2.26578959165207	8.669360211639	-428
V_V_HT	3.77842812619938	2.79053682574943	63600.082288611	-1.69102763825358	9.24788389065234	-428
V_V_HM	3.19523319362802	2.79059632301494	63600.082288611	-2.2743391855418	8.66480557279784	-428
V_V_WT	3.20723140785528	2.7897024985678	63600.082288611	-2.26058907424952	8.67505188996009	-427
V_V_HT	3.78191767179882	2.79068407739072	63600.082288611	-1.68782670606029	9.25166204965793	-427
V_V_HM	3.2021227722572	2.79074498998862	63600.082288611	-2.26774099437207	8.67198653888648	-427
V_V_WT	3.21291487691263	2.78978742643141	63600.082288611	-2.25507206391401	8.68090181773926	-426
V_V_HT	3.78512284042612	2.790786484736	63600.082288611	-1.68482225596135	9.25506793681359	-426
V_V_HM	3.2095771347968	2.79084851860034	63600.082288611	-2.26048954804448	8.67964381763807	-426
V_V_WT	3.21884446564043	2.78982599278674	63600.082288611	-2.2492180652922	8.68690699657306	-425
V_V_HT	3.78805163227184	2.79083747840853	63600.082288611	-1.68199341177931	9.25809667632299	-425
V_V_HM	3.21756862705976	2.79090030350264	63600.082288611	-2.25259955425657	8.68773680837609	-425
V_V_WT	3.22502856455385	2.78981522889581	63600.082288611	-2.24301286913873	8.69306999824642	-424
V_V_HT	3.79071348494072	2.79083382738794	63600.082288611	-1.67932440310539	9.26075137298682	-424
V_V_HM	3.22606501899186	2.79089709790057	63600.082288611	-2.24409687934029	8.69622691732401	-424
V_V_WT	3.23147536737828	2.78975391166475	63600.082288611	-2.23644588446261	8.69939661921918	-423
V_V_HT	3.79311837765348	2.79077425637753	63600.082288611	-1.67680275113567	9.26303950644264	-423
V_V_HM	3.23503229515395	2.79083762430264	63600.082288611	-2.23501303484984	8.70507762515773	-423
V_V_WT	3.23819257187553	2.78964343736081	63600.082288611	-2.22951215018769	8.70589729393875	-422
V_V_HT	3.79527729529745	2.79066037898611	63600.082288611	-1.67442063365818	9.26497522425308	-422
V_V_HM	3.24443293952417	2.79072351140765	63600.082288611	-2.22538872905881	8.71425460810714	-422
V_V_WT	3.24518757429236	2.78948681778592	63600.082288611	-2.22221017320281	8.71258532178753	-421
V_V_HT	3.79720167778875	2.79049560835252	63600.082288611	-1.6721733005133	9.2665766560908	-421
V_V_HM	3.25422775116667	2.79055819927098	63600.082288611	-2.215269905416	8.72372540774934	-421
V_V_WT	3.25246685714853	2.78928982544903	63600.082288611	-2.21454478511319	8.71947849941025	-420
V_V_HT	3.79890395933627	2.79028637557685	63600.082288611	-1.67006092245659	9.26786884112914	-420
V_V_HM	3.26437351392016	2.79034816227843	63600.082288611	-2.2047124698872	8.73345949772753	-420
V_V_WT	3.26003568160808	2.78906108426047	63600.082288611	-2.20652762763012	8.72659899084628	-419
V_V_HT	3.80039763658798	2.79004221003552	63600.082288611	-1.66808868043011	9.26888395360606	-419
V_V_HM	3.27482240772274	2.790102988727	63600.082288611	-2.19378303560876	8.74342785105424	-419
V_V_WT	3.2678979240144	2.78881155364846	63600.082288611	-2.19817630490359	8.73397215293239	-418
V_V_HT	3.8016970917265	2.78977516613009	63600.082288611	-1.66626581889377	9.26966000234677	-418
V_V_HM	3.28552229952212	2.78983480385927	63600.082288611	-2.18255750112399	8.75360210016823	-418
V_V_WT	3.27605590875338	2.78855388985374	63600.082288611	-2.18951329879585	8.74162511630261	-417
V_V_HT	3.80281738985511	2.78949911793261	63600.082288611	-1.66460446594338	9.2702392456536	-417
V_V_HM	3.29641706289559	2.78955756022187	63600.082288611	-2.17111933986496	8.76395346565613	-417
V_V_WT	3.28451056548164	2.78830136231984	63600.082288611	-2.18056368777663	8.74958481873992	-416
V_V_HT	3.80377404530881	2.78922857971904	63600.082288611	-1.66311755524343	9.27066564586104	-416
V_V_HM	3.30744749072228	2.7892858520794	63600.082288611	-2.15955636372985	8.77445134517442	-416
V_V_WT	3.29326220159981	2.78806607602921	63600.082288611	-2.17135089022648	8.7578752934261	-415
V_V_HT	3.80458265810973	2.78897679036841	63600.082288611	-1.6618154349917	9.27098075121116	-415
V_V_HM	3.31855329874919	2.78903299111059	63600.082288611	-2.14795494787914	8.78506154537753	-415
V_V_WT	3.30230977970428	2.78785917079531	63600.082288611	-2.16189777759768	8.76651733700624	-414
V_V_HT	3.80525886737827	2.78875591157882	63600.082288611	-1.66070630301173	9.27122403776826	-414
V_V_HM	3.32967233305435	2.78881120446004	63600.082288611	-2.13640121145389	8.7957458775626	-414
V_V_WT	3.31165153810193	2.78768965491735	63600.082288611	-2.15222376786138	8.77552684406524	-413
V_V_HT	3.80581824488898	2.78857577338197	63600.082288611	-1.65979385440371	9.27143034418166	-413
V_V_HM	3.34074164832231	2.78863037473426	63600.082288611	-2.12497746969102	8.80646076633565	-413
V_V_WT	3.32128377661911	2.78756509182149	63600.082288611	-2.14234738551626	8.78491493875448	-412
V_V_HT	3.80627599135631	2.78844459555399	63600.082288611	-1.65907899922497	9.27163098193758	-412
V_V_HM	3.35169681725916	2.78849876352245	63600.082288611	-2.1137643426099	8.81715797712822	-412
V_V_WT	3.33120078500333	2.78749133486782	63600.082288611	-2.13228581340806	8.79468738341472	-411
V_V_HT	3.80664680199148	2.78836869951776	63600.082288611	-1.65855943226124	9.27185303624421	-411
V_V_HM	3.36247216526876	2.78842272186582	63600.082288611	-2.1028399528556	8.82778428339312	-411
V_V_WT	3.34139644826144	2.7874709716236	63600.082288611	-2.12205023816512	8.804843134688	-410
V_V_HT	3.80694526881346	2.78835085212118	63600.082288611	-1.65822598451905	9.27211652214596	-410
V_V_HM	3.37300178783319	2.7884050277591	63600.082288611	-2.09227564981926	8.83827922548564	-410
V_V_WT	3.35186419400754	2.78750324846886	63600.082288611	-2.11164575507719	8.81537414309227	-409
V_V_HT	3.80718575893026	2.78839018702693	63600.082288611	-1.65806259086805	9.27243410872858	-409
V_V_HM	3.38321981195646	2.78844480736604	63600.082288611	-2.08213559377671	8.84857521768963	-409
V_V_WT	3.36259560893602	2.78758522926049	63600.082288611	-2.10107502260565	8.8262662404777	-408
V_V_HT	3.80738174184217	2.788483443524	63600.082288611	-1.65804939081025	9.27281287449459	-408
V_V_HM	3.39306048393328	2.78853877887271	63600.082288611	-2.07247910607372	8.85860007394027	-408
V_V_WT	3.3735818240045	2.78771091600359	63600.082288611	-2.09033515371517	8.83749880172416	-407
V_V_HT	3.80754646694704	2.78862403865752	63600.082288611	-1.65816023234775	9.27325316624183	-407
V_V_HM	3.40245808426309	2.78868032163043	63600.082288611	-2.06335892973092	8.8682750982571	-407
V_V_WT	3.38481347565169	2.78787151562895	63600.082288611	-2.07941827754007	8.84904522884345	-406
V_V_HT	3.80769284823374	2.78880236121601	63600.082288611	-1.65836336350484	9.27374905997231	-406
V_V_HM	3.41134719421905	2.78885977190493	63600.082288611	-2.05482154254359	8.8775159309817	-406
V_V_WT	3.396278740022	2.78805749468828	63600.082288611	-2.06831753236503	8.86087501240904	-405
V_V_HT	3.80783211598444	2.7890079785737	63600.082288611	-1.65862710603944	9.27429133800831	-405
V_V_HM	3.41966400996943	2.78906663933682	63600.082288611	-2.04691018722554	8.8862382071644	-405
V_V_WT	3.40796330846638	2.78825919768555	63600.082288611	-2.0570283020545	8.87295491898726	-404
V_V_HT	3.80797371023336	2.7892303138309	63600.082288611	-1.65892128918034	9.27486870964706	-404
V_V_HM	3.42734660573007	2.78929028786476	63600.082288611	-2.03966594286707	8.8943591543272	-404
V_V_WT	3.4198523793576	2.78846560455981	63600.082288611	-2.04554378890208	8.88524854761728	-403
V_V_HT	3.80812671090161	2.78945732947421	63600.082288611	-1.65921323946471	9.27546666126793	-403
V_V_HM	3.43433345463148	2.789518614779	63600.082288611	-2.03312661501099	8.90179352427395	-403
V_V_WT	3.43193114813575	2.7886642526831	63600.082288611	-2.03385437070085	8.89771666697234	-402
V_V_HT	3.80830019554557	2.78967545306293	63600.082288611	-1.65946727733494	9.27606766842609	-402
V_V_HM	3.44056302681984	2.78973797669276	63600.082288611	-2.02732699245549	8.90845304609516	-402
V_V_WT	3.44418481292664	2.78884167090092	63600.082288611	-2.02194844584488	8.91031807169816	-401
V_V_HT	3.80850324459961	2.78987005090184	63600.082288611	-1.65964564029523	9.27665212949445	-401
V_V_HM	3.4459737953911	2.7899336657325	63600.082288611	-2.02229977465359	8.91424736543578	-401
V_V_WT	3.45659809212068	2.78898444285678	63600.082288611	-2.0098149998678	8.92301118410916	-400
V_V_HT	3.80874445117776	2.79002657776893	63600.082288611	-1.65971122657772	9.27720012893324	-400
V_V_HM	3.45050505413382	2.79009106476777	63600.082288611	-2.01807701822226	8.9190871264899	-400
V_V_WT	3.46915333120464	2.78908196039151	63600.082288611	-1.99745089527722	8.9357575576865	-399
V_V_HT	3.8090299718489	2.79013354222681	63600.082288611	-1.65963535638149	9.27769530007929	-399
V_V_HM	3.45410028916636	2.79019862614362	63600.082288611	-2.0146926036246	8.92289318195732	-399
V_V_WT	3.48183009872574	2.78912761399513	63600.082288611	-1.98486360887787	8.94852380632936	-398
V_V_HT	3.80936297536312	2.79018379315458	63600.082288611	-1.65940084475028	9.27812679547652	-398
V_V_HM	3.45670838219342	2.79024916430233	63600.082288611	-2.01218356545356	8.9256003298404	-398
V_V_WT	3.4946052867255	2.78911920588086	63600.082288611	-1.97207194096336	8.96128251441435	-397
V_V_HT	3.80974357829748	2.79017496753391	63600.082288611	-1.65900294358805	9.27849010018301	-397
V_V_HM	3.45828404578226	2.79024030578915	63600.082288611	-2.01059053916751	8.92715863073204	-397
V_V_WT	3.5074536371997	2.78905851752377	63600.082288611	-1.95910464123126	8.97401191563065	-396
V_V_HT	3.81016932452022	2.79010902558958	63600.082288611	-1.65844795106969	9.27878660011013	-396
V_V_HM	3.45878712735534	2.79017402232536	63600.082288611	-2.00995754192021	8.9275317966309	-396
V_V_WT	3.52034909139167	2.78894956947934	63600.082288611	-1.9459956487322	8.98669383151554	-395
V_V_HT	3.81063672663955	2.78999037827476	63600.082288611	-1.65774800006085	9.27902145333995	-395
V_V_HM	3.45817968124035	2.79005474990988	63600.082288611	-2.0103312139476	8.9266905764283	-395
V_V_WT	3.53326374386093	2.78879995584209	63600.082288611	-1.93278775334168	8.99931524106355	-394
V_V_HT	3.81113972025989	2.78982731445043	63600.082288611	-1.65692540113527	9.27920484165505	-394
V_V_HM	3.45642962514046	2.7898908218345	63600.082288611	-2.01175997080909	8.92461922109	-394
V_V_WT	3.5461679326998	2.78862036377588	63600.082288611	-1.91953156382224	9.01186742922185	-393
V_V_HT	3.81166968353863	2.78963147551418	63600.082288611	-1.65601159328982	9.27935096036708	-393
V_V_HM	3.45351090442942	2.78969394044037	63600.082288611	-2.01429280373463	8.92131461259347	-393
V_V_WT	3.55903165507885	2.78842195276397	63600.082288611	-1.90627895560488	9.02434226576257	-392
V_V_HT	3.81221748757315	2.78941503328703	63600.082288611	-1.65503956221195	9.27947453735825	-392
V_V_HM	3.44939868348973	2.78947634224191	63600.082288611	-2.01797853192572	8.91677589890517	-392
V_V_WT	3.57182466357728	2.78821586779348	63600.082288611	-1.89308202029946	9.03673134745402	-391
V_V_HT	3.81277353004402	2.78919015889667	63600.082288611	-1.65404276564699	9.27958982573502	-391
V_V_HM	3.44406946414724	2.78925026398124	63600.082288611	-2.02286463758677	8.91100356588125	-391
V_V_WT	3.58451575938944	2.78801415954163	63600.082288611	-1.87999557605448	9.04902709483336	-390
V_V_HT	3.81332634063372	2.78896999764958	63600.082288611	-1.65305843873009	9.27971111999752	-390
V_V_HM	3.43750512044112	2.78902892089611	63600.082288611	-2.0289951485616	8.90400538944384	-390
V_V_WT	3.59707334518789	2.78782827883356	63600.082288611	-1.86707366382934	9.06122035420512	-389
V_V_HT	3.81386355632137	2.78876704474231	63600.082288611	-1.65212343508337	9.27985054772611	-389
V_V_HM	3.42969026373624	2.78882487491419	63600.082288611	-2.03641007487971	8.89579060235219	-389
V_V_WT	3.60946508307837	2.78766979535622	63600.082288611	-1.8543712981196	9.07330146427635	-388
V_V_HT	3.81437073756703	2.78859390036329	63600.082288611	-1.65127689063234	9.2800183657664	-388
V_V_HM	3.42061651312555	2.78865079197517	63600.082288611	-2.0451426227062	8.88637564895731	-388
V_V_WT	3.62165802058251	2.78754970267551	63600.082288611	-1.84194297880696	9.08525901997198	-387
V_V_HT	3.81483145421165	2.78846251197096	63600.082288611	-1.6505586525699	9.2802215609932	-387
V_V_HM	3.41028254622594	2.78851868031127	63600.082288611	-2.05521765057481	8.87578274302668	-387
V_V_WT	3.63361909623907	2.78747621283377	63600.082288611	-1.82983786296615	9.09707605544428	-386
V_V_HT	3.81522888413548	2.78838180798795	63600.082288611	-1.65000304273568	9.28046081100663	-386
V_V_HM	3.39868846120594	2.78843751397877	63600.082288611	-2.0666526494788	8.86402957189068	-386
V_V_WT	3.64531524528453	2.7874540328321	63600.082288611	-1.81809824108891	9.10872873165797	-385
V_V_HT	3.81554620578597	2.78835691921501	63600.082288611	-1.64963693905823	9.28072935063017	-385
V_V_HM	3.38583435563235	2.7884124507908	63600.082288611	-2.07945763117177	8.85112634243648	-385
V_V_WT	3.65671340318801	2.78748421474329	63600.082288611	-1.80675923977016	9.12018604614618	-384
V_V_HT	3.81576659467732	2.78838901549678	63600.082288611	-1.64947945892039	9.28101264827504	-384
V_V_HM	3.37172032400904	2.78844466812848	63600.082288611	-2.09363480881833	8.83707545683641	-384
V_V_WT	3.66778050669783	2.78756415752625	63600.082288611	-1.79584882421767	9.13140983761332	-383
V_V_HT	3.81587322924017	2.78847530690978	63600.082288611	-1.64954195563792	9.28128841411826	-383
V_V_HM	3.35634646391048	2.78853136407694	63600.082288611	-2.10917859308728	8.82187152090825	-383
V_V_WT	3.67848365566412	2.7876881219058	63600.082288611	-1.78538864559458	9.14235595692282	-382
V_V_HT	3.81584912467437	2.78860959456447	63600.082288611	-1.64982926417948	9.28152751352823	-382
V_V_HM	3.3397142822726	2.788666310502	63600.082288611	-2.12607526989169	8.80550383443688	-382
V_V_WT	3.68879060268925	2.787848579664	63600.082288611	-1.77539619598174	9.15297740136024	-381
V_V_HT	3.8156766427386	2.78878371362531	63600.082288611	-1.65034301969824	9.28169630517545	-381
V_V_HM	3.32183092869975	2.78884130195959	63600.082288611	-2.14430160694629	8.7879634643458	-381
V_V_WT	3.69866952146006	2.78803582098837	63600.082288611	-1.76588427044729	9.16322331336741	-380
V_V_HT	3.81533791178552	2.78898712257665	63600.082288611	-1.65108043245734	9.28175625602838	-380
V_V_HM	3.30270632978632	2.78904574387059	63600.082288611	-2.163826912268	8.76923957184064	-380
V_V_WT	3.70808989779318	2.78823952773157	63600.082288611	-1.75686315959263	9.17304295517899	-379
V_V_HT	3.81481474809367	2.78920859255885	63600.082288611	-1.6520376775989	9.28166717378624	-379
V_V_HM	3.28235721439853	2.78926834918848	63600.082288611	-2.18461233436492	8.74932676316198	-379
V_V_WT	3.71702300536902	2.78844965929357	63600.082288611	-1.74834191014834	9.18238792088638	-378
V_V_HT	3.81408881677652	2.78943716675039	63600.082288611	-1.65321161462521	9.28138924817825	-378
V_V_HM	3.26080832224103	2.78949810246248	63600.082288611	-2.20661154323471	8.72822818771676	-378
V_V_WT	3.7254421572587	2.78865694900933	63600.082288611	-1.74032904636792	9.19121336088532	-377
V_V_HT	3.81314192005001	2.78966270531696	63600.082288611	-1.65460056723202	9.28088440733205	-377
V_V_HM	3.23809220338382	2.7897248079001	63600.082288611	-2.22977200504096	8.7059564118086	-377
V_V_WT	3.73332252290447	2.78885292362967	63600.082288611	-1.73283279122985	9.19947783703879	-376
V_V_HT	3.81195615646055	2.7898759193389	63600.082288611	-1.65620423057848	9.28011654349958	-376
V_V_HM	3.21424775729293	2.7899391242636	63600.082288611	-2.25403651147973	8.68253202606559	-376
V_V_WT	3.74063965653492	2.78902858017031	63600.082288611	-1.7258599446448	9.20713925771464	-375
V_V_HT	3.81051369949314	2.79006696395333	63600.082288611	-1.65802113523567	9.27904853422196	-375
V_V_HM	3.18931515196419	2.79013115277407	63600.082288611	-2.27934549293576	8.65797579686415	-375
V_V_WT	3.74736911159481	2.78917429971933	63600.082288611	-1.71941610008824	9.21415432327786	-374
V_V_HT	3.80879671989294	2.79022535343672	63600.082288611	-1.66004855842684	9.27764199821273	-374
V_V_HM	3.16333455317744	2.79029035229544	63600.082288611	-2.30563812298897	8.63230722934384	-374
V_V_WT	3.75348695604919	2.78928071832349	63600.082288611	-1.71350683623476	9.22048074833314	-373
V_V_HT	3.80678764135143	2.7903409027047	63600.082288611	-1.66228411368209	9.27585939638495	-373
V_V_HM	3.13634719264048	2.79040648533388	63600.082288611	-2.33285310443052	8.60554748971147	-373
V_V_WT	3.75897186836009	2.78934100462778	63600.082288611	-1.70814008515775	9.22608382187792	-372
V_V_HT	3.80447018932129	2.79040618001193	63600.082288611	-1.66472950931829	9.27366988796086	-372
V_V_HM	3.10839958131282	2.79047208181621	63600.082288611	-2.36092928494783	8.57772844757346	-372
V_V_WT	3.76380578736061	2.78935171403633	63600.082288611	-1.70332715661175	9.23093873133297	-371
V_V_HT	3.80182985651845	2.7904174317324	63600.082288611	-1.66739189550771	9.2710516085446	-371
V_V_HM	3.07954428756979	2.7904833683635	63600.082288611	-2.38980670033805	8.54889527547763	-371
V_V_WT	3.7679740488252	2.78931299536472	63600.082288611	-1.69908300650106	9.23503110415145	-370
V_V_HT	3.79885413781613	2.79037480906732	63600.082288611	-1.67028407373169	9.26799234936396	-370
V_V_HM	3.04983957110809	2.79044049628539	63600.082288611	-2.41942738747156	8.51910652968775	-370
V_V_WT	3.77146550466615	2.78922857152603	63600.082288611	-1.69542607982776	9.23835708916006	-369
V_V_HT	3.7955327520631	2.79028234848408	63600.082288611	-1.67342423662275	9.26448974074896	-369
V_V_HM	3.01934900300537	2.79034752200147	63600.082288611	-2.44973572585832	8.48843373186905	-369
V_V_WT	3.77427262587937	2.78910549456709	63600.082288611	-1.69237772761687	9.2409229793756	-368
V_V_HT	3.79185785439945	2.79014770616827	63600.082288611	-1.67683523517441	9.2605509439733	-368
V_V_HM	2.98814107825964	2.79021214019004	63600.082288611	-2.48067830207967	8.45696045859895	-368
V_V_WT	3.77639156962808	2.78895368780577	63600.082288611	-1.68996124242089	9.24274438167704	-367
V_V_HT	3.78782421724491	2.78998166037719	63600.082288611	-1.68054342236504	9.25619185685486	-367
V_V_HM	2.9562888029959	2.79004518359482	63600.082288611	-2.51220334220224	8.42478094819404	-367
V_V_WT	3.77782223682461	2.78878530073337	63600.082288611	-1.68820053634607	9.24384500999529	-366
V_V_HT	3.78342940366277	2.78979740968038	63600.082288611	-1.68457710434465	9.2514359116702	-366
V_V_HM	2.9238692828545	2.78985991766321	63600.082288611	-2.54425974087961	8.39199830658861	-366
V_V_WT	3.77856830002844	2.78861391350188	63600.082288611	-1.68711855394827	9.24425515400515	-365
V_V_HT	3.77867390965789	2.78960970721773	63600.082288611	-1.68896470128154	9.24631252059733	-365
V_V_HM	2.89096329438821	2.78967117031129	63600.082288611	-2.57679578429359	8.35872237307001	-365
V_V_WT	3.77863658004093	2.78845326827748	63600.082288611	-1.68673540908953	9.24400856917139	-364
V_V_HT	3.77356076156737	2.78943348642974	63600.082288611	-1.69373245640114	9.24085397953588	-364
V_V_HM	2.85765438446394	2.78949395094873	63600.082288611	-2.60975734403949	8.32506611296737	-364
V_V_WT	3.77803452686064	2.78831496832474	63600.082288611	-1.68706639418473	9.24313544790602	-363
V_V_HT	3.76809349403944	2.78928138280564	63600.082288611	-1.69890160063037	9.23508858870926	-363
V_V_HM	2.82402663930772	2.78934096097981	63600.082288611	-2.64308522866003	8.29113850727547	-363
V_V_WT	3.77676959374826	2.78820760452667	63600.082288611	-1.68812089411492	9.24166008161143	-362
V_V_HT	3.76227564692506	2.78916278891239	63600.082288611	-1.70448700356159	9.2290382974117	-362
V_V_HM	2.79016414739179	2.78922164429679	63600.082288611	-2.67671385972392	8.2570421545075	-362
V_V_WT	3.77484923115815	2.78813645240332	63600.082288611	-1.68990179845182	9.23960026076813	-361
V_V_HT	3.75611075439687	2.78908352274633	63600.082288611	-1.71049653430244	9.22271804309618	-361
V_V_HM	2.75615099461555	2.78914185379571	63600.082288611	-2.7105706230155	8.2228726122466	-361
V_V_WT	3.7722814723728	2.78810365903127	63600.082288611	-1.69240528218582	9.23696822693142	-360
V_V_HT	3.74960290854012	2.78904602137597	63600.082288611	-1.7169308774251	9.21613669450533	-360
V_V_HM	2.72207143568819	2.78910404540834	63600.082288611	-2.74457607745504	8.18871894883141	-360
V_V_WT	3.7690772379043	2.78810948853843	63600.082288611	-1.69562094249584	9.23377541830444	-359
V_V_HT	3.74275895557372	2.7890506654462	63600.082288611	-1.72378393277512	9.20930184392256	-359
V_V_HM	2.68801047910193	2.78910860755715	63600.082288611	-2.77864597585883	8.15466693406269	-359
V_V_WT	3.76525028139116	2.78815226054019	63600.082288611	-1.6995317321874	9.23003229496971	-358
V_V_HT	3.73558849760308	2.78909570878518	63600.082288611	-1.73104267574804	9.2022196709542	-358
V_V_HM	2.6540536725137	2.78915379017839	63600.082288611	-2.81269134044275	8.12079868547016	-358
V_V_WT	3.76081543007585	2.78822744402459	63600.082288611	-1.70411394322875	9.22574480338045	-357
V_V_HT	3.72810220901559	2.78917631001121	63600.082288611	-1.73868694284212	9.1948913608733	-357
V_V_HM	2.62028659148809	2.78923473241165	63600.082288611	-2.84661706834956	8.08719025132573	-357
V_V_WT	3.75579005458435	2.78832882805693	63600.082288611	-1.70933803155391	9.22091814072262	-356
V_V_HT	3.7203133861088	2.7892857831508	63600.082288611	-1.74669033324319	9.18731710546079	-356
V_V_HM	2.58679445435212	2.78934471824191	63600.082288611	-2.88032477785417	8.05391368655842	-356
V_V_WT	3.75019444064364	2.78844914786849	63600.082288611	-1.71516947247991	9.21555835376719	-355
V_V_HT	3.71223838910326	2.78941627027239	63600.082288611	-1.75502108517473	9.17949786338125	-355
V_V_HM	2.55366169535181	2.78947585207041	63600.082288611	-2.91371455932686	8.02103795003049	-355
V_V_WT	3.74405160336612	2.7885804585135	63600.082288611	-1.72156967879037	9.20967288552262	-354
V_V_HT	3.70389650816471	2.78955914751215	63600.082288611	-1.76364300568682	9.17143602201624	-354
V_V_HM	2.52097153092633	2.78961946680232	63600.082288611	-2.94668620881143	7.98862927066409	-354
V_V_WT	3.73738709761989	2.7887145558047	63600.082288611	-1.72849701539969	9.20327121063947	-353
V_V_HT	3.69530981872914	2.78970548368291	63600.082288611	-1.77251651420512	9.1631361516634	-353
V_V_HM	2.48880553643647	2.78976658486805	63600.082288611	-2.97914055489918	7.95675162777213	-353
V_V_WT	3.73022880311315	2.78884342069245	63600.082288611	-1.73590788525201	9.1963654914783	-352
V_V_HT	3.68650300218201	2.78984652544382	63600.082288611	-1.78159977278488	9.1546057771489	-352
V_V_HM	2.45724322818575	2.78990840599122	63600.082288611	-3.01098083273358	7.92546728910507	-352
V_V_WT	3.722606708999	2.78895966191106	63600.082288611	-1.74375781230403	9.18897123030202	-351
V_V_HT	3.67750314718675	2.78997418141696	63600.082288611	-1.79084983365153	9.14585612802504	-351
V_V_HM	2.42636165195938	2.79003679396333	63600.082288611	-3.04211404955026	7.89483735346902	-351
V_V_WT	3.71455268607376	2.78905692956008	63600.082288611	-1.75200247994633	9.18110785209385	-350
V_V_HT	3.66833953382923	2.79008147535704	63600.082288611	-1.8002237432695	9.13690281092797	-350
V_V_HM	2.39623499389115	2.79014473235781	63600.082288611	-3.07245226701038	7.86492225479267	-350
V_V_WT	3.70610025288139	2.78913027438397	63600.082288611	-1.76059866908777	9.17279917485055	-349
V_V_HT	3.65904339361276	2.79016294069673	63600.082288611	-1.80967955565645	9.12776634288198	-349
V_V_HM	2.36693419377497	2.79022672132533	63600.082288611	-3.10191376560826	7.83578215315819	-349
V_V_WT	3.69728433070391	2.78917642920233	63600.082288611	-1.76950505476855	9.16407371617637	-348
V_V_HT	3.64964765546824	2.79021493061922	63600.082288611	-1.81917719411586	9.11847250505233	-348
V_V_HM	2.33852657279953	2.79027908951823	63600.082288611	-3.13042402830907	7.80747717390813	-348
V_V_WT	3.68814084698819	2.78919359673534	63600.082288611	-1.77868218687103	9.1549638808474	-347
V_V_HT	3.640186478706	2.79023539742917	63600.082288611	-1.8286784858519	9.10905144326389	-347
V_V_HM	2.31107619653505	2.79029977295704	63600.082288611	-3.15791494414021	7.7800673372103	-347
V_V_WT	3.67870603458083	2.78918033878972	63600.082288611	-1.78809101368793	9.1455030828496	-346
V_V_HT	3.63069440415136	2.79022270620857	63600.082288611	-1.83814568559785	9.09953449390057	-346
V_V_HM	2.28464569924197	2.79028712392653	63600.082288611	-3.18432064931723	7.75361204780117	-346
V_V_WT	3.66901656134679	2.78913641975405	63600.082288611	-1.79769440555563	9.13572752824921	-345
V_V_HT	3.62120653280669	2.79017654208476	63600.082288611	-1.84754307520053	9.08995614081391	-345
V_V_HM	2.25929461582356	2.79024082229306	63600.082288611	-3.20958098147454	7.72817021312167	-345
V_V_WT	3.65910923267629	2.78906203612892	63600.082288611	-1.80745594222528	9.12567440757786	-344
V_V_HT	3.61175814523265	2.79009708601731	63600.082288611	-1.85683572878026	9.08035201924555	-344
V_V_HM	2.23508083712789	2.79016104790206	63600.082288611	-3.23363840226134	7.70380007651712	-344
V_V_WT	3.64902093816481	2.7889590535076	63600.082288611	-1.81734239066665	9.11538426699627	-343
V_V_HT	3.60238465193852	2.78998634213716	63600.082288611	-1.86599216392699	9.07076146780404	-343
V_V_HM	2.21205784172599	2.790049813626	63600.082288611	-3.25644337833922	7.6805590617912	-343
V_V_WT	3.63878847481369	2.78883138227373	63600.082288611	-1.82732461823531	9.1049015678627	-342
V_V_HT	3.59312137130577	2.78984853989172	63600.082288611	-1.8749853519816	9.06122809459313	-342
V_V_HM	2.19027360517799	2.78991136917382	63600.082288611	-3.27795626358303	7.658503473939	-342
V_V_WT	3.62844829532839	2.78868482541974	63600.082288611	-1.83737754609847	9.09427413675525	-341
V_V_HT	3.58400320252803	2.78968996775462	63600.082288611	-1.88379271916685	9.05179912422291	-341
V_V_HM	2.16977034464092	2.78975203390229	63600.082288611	-3.29814722678314	7.63768791606499	-341
V_V_WT	3.61803627423832	2.78852680520577	63600.082288611	-1.84747984736609	9.08355239584273	-340
V_V_HT	3.57506430957129	2.78951867482308	63600.082288611	-1.89239587775765	9.04252449690023	-340
V_V_HM	2.15058429585506	2.78957989680501	63600.082288611	-3.31699588663712	7.61816447834725	-340
V_V_WT	3.6075876370471	2.78836560632764	63600.082288611	-1.85761253454903	9.07278780864323	-339
V_V_HT	3.56633802661895	2.78934365295554	63600.082288611	-1.90077911762469	9.0334551708626	-339
V_V_HM	2.13274656292818	2.78940399477624	63600.082288611	-3.33448885136157	7.59998197721794	-339
V_V_WT	3.59713726220321	2.78820881573825	63600.082288611	-1.86775559963622	9.06203012404263	-338
V_V_HT	3.55785723027184	2.78917315857057	63600.082288611	-1.90892574475818	9.02464020530186	-338
V_V_HM	2.11628612434925	2.78923262694428	63600.082288611	-3.35061340876965	7.58318565746815	-338
V_V_WT	3.58671892963683	2.78806408989464	63600.082288611	-1.87789026936314	9.0513281286368	-337
V_V_HT	3.54965334316719	2.78901552559409	63600.082288611	-1.91682067102635	9.01612735736073	-337
V_V_HM	2.1012264819925	2.78907417045786	63600.082288611	-3.36536247620939	7.5678154401944	-337
V_V_WT	3.57636521700933	2.78793879901648	63600.082288611	-1.88799841170845	9.04072884572711	-336
V_V_HT	3.54175618714574	2.78887877642753	63600.082288611	-1.92444979850561	9.00796217279709	-336
V_V_HM	2.08758559123052	2.78893668933634	63600.082288611	-3.37873390379653	7.55390508625758	-336
V_V_WT	3.56610844815588	2.78783821747098	63600.082288611	-1.89805804060347	9.03027493691523	-335
V_V_HT	3.5341952446478	2.78876868034836	63600.082288611	-1.93179495254689	9.0001854418425	-335
V_V_HM	2.07538028610784	2.7888259845241	63600.082288611	-3.39072222734495	7.54148279956062	-335
V_V_WT	3.55598095224145	2.787764916322	63600.082288611	-1.9080418661717	9.02000377065459	-334
V_V_HT	3.52700000685849	2.78868809918294	63600.082288611	-1.93883225114844	8.99283226486542	-334
V_V_HM	2.0646274083259	2.78874493659923	63600.082288611	-3.40131625108999	7.5305710677418	-334
V_V_WT	3.54601467570687	2.78771901683417	63600.082288611	-1.91791817965115	9.00994753106489	-333
V_V_HT	3.5201994429539	2.78863725399515	63600.082288611	-1.94553315841963	8.98593204432742	-333
V_V_HM	2.05534262471686	2.78869377327015	63600.082288611	-3.41050075450828	7.52118600394201	-333
V_V_WT	3.536240057014	2.78769930030695	63600.082288611	-1.92765415392533	9.00013426795334	-332
V_V_HT	3.51382046821573	2.78861490661934	63600.082288611	-1.95186833227248	8.97950926870394	-332
V_V_HM	2.04753693161022	2.78867125540864	63600.082288611	-3.41826231257743	7.51333617579788	-332
V_V_WT	3.52668671802522	2.78770261293628	63600.082288611	-1.93721398567186	8.99058742172231	-331
V_V_HT	3.50788888715507	2.78861772416857	63600.082288611	-1.95780543573326	8.9735832100434	-331
V_V_HM	2.0412189816734	2.78867403901059	63600.082288611	-3.42458571837766	7.50702368172446	-331
V_V_WT	3.51738208968619	2.78772515285608	63600.082288611	-1.94656279228266	8.98132697165503	-330
V_V_HT	3.50242751044866	2.78864165179501	63600.082288611	-1.96331371061824	8.96816873151556	-330
V_V_HM	2.03639157399075	2.78869805334955	63600.082288611	-3.42946019419552	7.50224334217702	-330
V_V_WT	3.50835085437565	2.7877631431509	63600.082288611	-1.95566848861986	8.97237019737116	-329
V_V_HT	3.49745539888156	2.78868263295235	63600.082288611	-1.96836614530638	8.9632769430695	-329
V_V_HM	2.03305051452473	2.78873922420518	63600.082288611	-3.43288194859149	7.49898297764095	-329
V_V_WT	3.49961480164535	2.7878131471868	63600.082288611	-1.96450254932478	8.96373215261549	-328
V_V_HT	3.49298766977628	2.78873694948015	63600.082288611	-1.97294033487596	8.95891567442852	-328
V_V_HM	2.03118466084928	2.78879381552918	63600.082288611	-3.43485480133214	7.49722412303069	-328
V_V_WT	3.4911932252245	2.78787195752276	63600.082288611	-1.9730393940797	8.95542584452869	-327
V_V_HT	3.48903604972608	2.78880110765175	63600.082288611	-1.97701770502495	8.9550898044771	-327
V_V_HM	2.03077713301463	2.78885831531944	63600.082288611	-3.43538874883858	7.49694301486784	-327
V_V_WT	3.48310491414438	2.78793518911895	63600.082288611	-1.9812516391696	8.94746146745836	-326
V_V_HT	3.48561157560619	2.78887034167271	63600.082288611	-1.98057787791488	8.95180102912727	-326
V_V_HM	2.03180990330981	2.78892793350902	63600.082288611	-3.43449243028442	7.49811223690405	-326
V_V_WT	3.47536865996215	2.78799696873254	63600.082288611	-1.98910898147387	8.93984630139817	-325
V_V_HT	3.48272528991658	2.78893828512969	63600.082288611	-1.98359733286748	8.94904791270064	-325
V_V_HM	2.03426494882854	2.78899627228572	63600.082288611	-3.43217132885585	7.50070122651294	-325
V_V_WT	3.46800267937946	2.78805053425757	63600.082288611	-1.99657995055443	8.93258530931335	-324
V_V_HT	3.48038747165764	2.78899761435455	63600.082288611	-1.9860514364834	8.94682637979867	-324
V_V_HM	2.03812318637712	2.78905597225336	63600.082288611	-3.42843010332058	7.50467647607482	-324
V_V_WT	3.46102231914498	2.78809029948863	63600.082288611	-2.0036382506929	8.92568288898287	-323
V_V_HT	3.47860459817103	2.7890422585778	63600.082288611	-1.98792181270493	8.94513100904699	-323
V_V_HM	2.04336029161831	2.78910093174284	63600.082288611	-3.42328111873653	7.51000170197316	-323
V_V_WT	3.45443941933187	2.78811273353322	63600.082288611	-2.01026512126223	8.91914395992597	-322
V_V_HT	3.47737853520126	2.78906834655344	63600.082288611	-1.98919900814048	8.94395607854301	-322
V_V_HM	2.04994579889058	2.78912725770289	63600.082288611	-3.4167472103798	7.51663880816095	-322
V_V_WT	3.44826285498022	2.78811623053534	63600.082288611	-2.01644853974252	8.91297424970296	-321
V_V_HT	3.47670728435315	2.78907407357217	63600.082288611	-1.98988148395266	8.94329605265895	-321
V_V_HM	2.05784426492782	2.78913313256231	63600.082288611	-3.40886025907455	7.5245487889302	-321
V_V_WT	3.44250029358866	2.78809985792522	63600.082288611	-2.02217901079721	8.90717959797453	-320
V_V_HT	3.47658729555022	2.78905836768303	63600.082288611	-1.98997068919269	8.94314528029313	-320
V_V_HM	2.06701834783846	2.78911747529863	63600.082288611	-3.399655487907	7.53369218358391	-320
V_V_WT	3.43715633610064	2.78806482694985	63600.082288611	-2.0274543075285	8.90176697972978	-319
V_V_HT	3.47701114327613	2.78902246334768	63600.082288611	-1.98947646892337	8.94349875547562	-319
V_V_HM	2.07742620209578	2.78908152160387	63600.082288611	-3.38917716436175	7.54402956855331	-319
V_V_WT	3.43223250597107	2.78801450981337	63600.082288611	-2.0322795160059	8.89674452794804	-318
V_V_HT	3.47796755170791	2.78896992141295	63600.082288611	-1.98841707823199	8.94435218164782	-318
V_V_HM	2.08902161634172	2.7890288440358	63600.082288611	-3.37747850201469	7.55552173469812	-318
V_V_WT	3.42772970227713	2.7879523502022	63600.082288611	-2.03666048678208	8.89211989133634	-317
V_V_HT	3.4794444631904	2.78890439525758	63600.082288611	-1.98681173540079	8.94570066178158	-317
V_V_HM	2.10175750522629	2.78896310907165	63600.082288611	-3.36461377251592	7.5681287829685	-317
V_V_WT	3.42364883325779	2.78788115219384	63600.082288611	-2.04060180761353	8.88789947412912	-316
V_V_HT	3.48142983157311	2.78882886905222	63600.082288611	-1.98467833555851	8.94753799870474	-316
V_V_HM	2.11558679441828	2.78888731217437	63600.082288611	-3.35063592130786	7.58180951014442	-316
V_V_WT	3.41999079968178	2.78780291786924	63600.082288611	-2.04410650181279	8.88408810117635	-315
V_V_HT	3.48391160301014	2.78874548288544	63600.082288611	-1.98203312712743	8.9498563331477	-315
V_V_HM	2.13046240176068	2.78880360213027	63600.082288611	-3.33559624217144	7.5965210456928	-315
V_V_WT	3.41675650428173	2.78771876350959	63600.082288611	-2.04717585455979	8.88068886312325	-314
V_V_HT	3.48687772435212	2.78865544240592	63600.082288611	-1.97889052632988	8.95264597503412	-314
V_V_HM	2.14633724486716	2.78871319026875	63600.082288611	-3.31954419170019	7.61221868143452	-314
V_V_WT	3.41394623575379	2.78762941139259	63600.082288611	-2.04981099282359	8.87770346433116	-313
V_V_HT	3.49031547098992	2.7885595439525	63600.082288611	-1.97526481860016	8.95589576057999	-313
V_V_HM	2.16316369289747	2.78861687769828	63600.082288611	-3.30252897090801	7.62885635670295	-313
V_V_WT	3.4115572020619	2.78753722014156	63600.082288611	-2.05201933154498	8.87513373566878	-312
V_V_HT	3.49420876300626	2.78846034327269	63600.082288611	-1.97117709312391	8.95959461913642	-312
V_V_HM	2.18089139646537	2.78851723272898	63600.082288611	-3.28460596307223	7.64638875600297	-312
V_V_WT	3.40958355524494	2.78744614594623	63600.082288611	-2.05381447282207	8.87298158331196	-311
V_V_HT	3.49853824704796	2.78836211198772	63600.082288611	-1.96665507563743	8.96373156973335	-311
V_V_HM	2.19946746676482	2.78841854703149	63600.082288611	-3.26583646867888	7.66477140220853	-311
V_V_WT	3.40801883177087	2.78735961686858	63600.082288611	-2.05520959919276	8.87124726273449	-310
V_V_HT	3.5032839172583	2.78826856423113	63600.082288611	-1.96172605170396	8.96829388622056	-310
V_V_HM	2.21883851473964	2.78832455296373	63600.082288611	-3.24628119221046	7.68395822168974	-310
V_V_WT	3.40685657224771	2.78727991148336	63600.082288611	-2.05621563605845	8.86992878055388	-309
V_V_HT	3.50842577259429	2.78818219072753	63600.082288611	-1.95641490418993	8.9732664493785	-309
V_V_HM	2.23895115598783	2.78823775483655	63600.082288611	-3.22599842652145	7.70390073849712	-309
V_V_WT	3.40608974159798	2.78720858772953	63600.082288611	-2.05684267205902	8.86902215525499	-308
V_V_HT	3.51394328071904	2.78810471470276	63600.082288611	-1.95074554295706	8.97863210439515	-308
V_V_HM	2.2597517410788	2.78815988652272	63600.082288611	-3.20504521943532	7.72454870159292	-308
V_V_WT	3.40570845790474	2.78714837337305	63600.082288611	-2.05710593553618	8.86852285134566	-307
V_V_HT	3.51981332021617	2.78803910685222	63600.082288611	-1.94474691198855	8.9843735524209	-307
V_V_HM	2.28118538176508	2.78809393424266	63600.082288611	-3.18348231219536	7.74585307572553	-307
V_V_WT	3.40570002813661	2.7871030321708	63600.082288611	-2.05702549648962	8.86842555276285	-306
V_V_HT	3.52601028597842	2.78798943889923	63600.082288611	-1.93845259697462	8.99047316893146	-306
V_V_HM	2.30319612701864	2.78804398930853	63600.082288611	-3.16137367480672	7.76776592884401	-306
V_V_WT	3.40605119899836	2.78707526948821	63600.082288611	-2.05661991073433	8.86872230873105	-305
V_V_HT	3.53250807979954	2.78795864612256	63600.082288611	-1.93189444927167	8.99691060887074	-305
V_V_HM	2.32572782336857	2.78801300165505	63600.082288611	-3.13878124261615	7.7902368893533	-305
V_V_WT	3.40674872054567	2.78706612743704	63600.082288611	-2.05590447075497	8.86940191184631	-304
V_V_HT	3.53928060655804	2.78794787998195	63600.082288611	-1.92510082086374	9.00366203397982	-304
V_V_HM	2.34872431976256	2.78800212977639	63600.082288611	-3.11576343732603	7.81321207685115	-304
V_V_WT	3.40777933862854	2.78707494325429	63600.082288611	-2.05489113168525	8.87044980894234	-303
V_V_HT	3.54630176689695	2.78795646256207	63600.082288611	-1.91809648239288	9.01070001618677	-303
V_V_HM	2.3721294612242	2.78801069492045	63600.082288611	-3.09237508355775	7.83663400600615	-303
V_V_WT	3.40912980230892	2.78709939411304	63600.082288611	-2.05358859171943	8.87184819633727	-302
V_V_HT	3.55354546629264	2.78798193422423	63600.082288611	-1.91090270748777	9.01799364007304	-302
V_V_HM	2.39588709764132	2.78803622891666	63600.082288611	-3.06866749380601	7.86044168908865	-302
V_V_WT	3.4107868587868	2.78713562846083	63600.082288611	-2.05200255460979	8.87357627218338	-301
V_V_HT	3.5609856067976	2.788020194557	63600.082288611	-1.9035375572842	9.0255087708794	-301
V_V_HM	2.41994107522608	2.78807461573335	63600.082288611	-3.04468875443129	7.88457090488346	-301
V_V_WT	3.41273682980516	2.78717893583191	63600.082288611	-2.0501374660944	8.87561112570472	-300
V_V_HT	3.56859588354437	2.78806621817694	63600.082288611	-1.89601748689164	9.03320925398038	-300
V_V_HM	2.44423543901065	2.78812081017652	63600.082288611	-3.02048493181469	7.908955809836	-300
V_V_WT	3.41496392457112	2.7872258079268	63600.082288611	-2.04800224069467	8.8779300898369	-299
V_V_HT	3.57634899195607	2.78811625361993	63600.082288611	-1.8883624480125	9.04106043192464	-299
V_V_HM	2.46871527694459	2.78817104543756	63600.082288611	-2.99610355505695	7.93353410894612	-299
V_V_WT	3.4174499419064	2.78727454463248	63600.082288611	-2.04561174736514	8.88051163117794	-298
V_V_HT	3.58421663641798	2.78816847140685	63600.082288611	-1.88059715048007	9.04903042331604	-298
V_V_HM	2.49332717335165	2.78822348381489	63600.082288611	-2.97159443793684	7.95824878464014	-298
V_V_WT	3.42017476662334	2.78732483219171	63600.082288611	-2.04298548632891	8.88333501957558	-297
V_V_HT	3.59216985806174	2.78822251585673	63600.082288611	-1.87274985602752	9.057089572151	-297
V_V_HM	2.51801915673107	2.7882777668805	63600.082288611	-2.94700884943577	7.98304716289791	-297
V_V_WT	3.4231175844563	2.78737635052428	63600.082288611	-2.04014364449399	8.88637881340659	-296
V_V_HT	3.60017954083041	2.78827802150922	63600.082288611	-1.86484896440907	9.06520804606988	-296
V_V_HM	2.54273995034001	2.78833352618676	63600.082288611	-2.92239734413877	8.00787724481879	-296
V_V_WT	3.4262560007525	2.78743007601789	63600.082288611	-2.0371105302343	8.8896225317393	-295
V_V_HT	3.60821641839818	2.78833600235556	63600.082288611	-1.85692572937462	9.07335856617097	-295
V_V_HM	2.56744028312477	2.78839177794686	63600.082288611	-2.89781118487865	8.0326917511282	-295
V_V_WT	3.42956612141879	2.78748814164035	63600.082288611	-2.03391421826266	8.89304646110024	-294
V_V_HT	3.61625119832568	2.7883987027917	63600.082288611	-1.84901384238253	9.0815162390339	-294
V_V_HM	2.59207301494977	2.78845477340441	63600.082288611	-2.8733019242314	8.05744795413094	-294
V_V_WT	3.43302376131303	2.78755184564291	63600.082288611	-2.03058143829529	8.89662896092135	-293
V_V_HT	3.62425459202268	2.78846747381624	63600.082288611	-1.84114523998201	9.08965442402737	-293
V_V_HM	2.61659144245239	2.78852386671478	63600.082288611	-2.8489189197059	8.08210180461067	-293
V_V_WT	3.43660473457657	2.78762107448216	63600.082288611	-2.02713615364566	8.90034562279879	-292
V_V_HT	3.63219731106881	2.78854215712194	63600.082288611	-1.83334890031102	9.09774352244865	-292
V_V_HM	2.64094886322142	2.78859889659095	63600.082288611	-2.82470855759059	8.10660628403343	-292
V_V_WT	3.44028468815704	2.78769471151978	63600.082288611	-2.02360052875353	8.90416990506762	-291
V_V_HT	3.64005023383196	2.78862152139979	63600.082288611	-1.82565153163443	9.10575199929835	-291
V_V_HM	2.66509915873591	2.78867862434308	63600.082288611	-2.80071452857271	8.13091284604453	-291
V_V_WT	3.44403859665044	2.78777197709278	63600.082288611	-2.01999806088252	8.9080752541834	-290
V_V_HT	3.64778489092415	2.78870469303406	63600.082288611	-1.8180798910523	9.11364967290061	-290
V_V_HM	2.68899854004877	2.78876217028803	63600.082288611	-2.77697889741931	8.15497597751686	-290
V_V_WT	3.44784126583003	2.7878510506536	63600.082288611	-2.01635037598375	8.91203290764382	-289
V_V_HT	3.6553729794549	2.78878968688572	63600.082288611	-1.81065839058003	9.12140434948982	-289
V_V_HM	2.71260380451243	2.78884753878224	63600.082288611	-2.75354095531401	8.17874856433888	-289
V_V_WT	3.45166750321419	2.78792866096241	63600.082288611	-2.01267625490459	8.91601126133297	-288
V_V_HT	3.66278619605121	2.78887297012235	63600.082288611	-1.80340840923452	9.12898080133695	-288
V_V_HM	2.73587174723405	2.78893118040285	63600.082288611	-2.73043695027627	8.20218044474437	-288
V_V_WT	3.45549211547599	2.7880002174388	63600.082288611	-2.00899189342845	8.91997612438044	-287
V_V_HT	3.66999623758924	2.78894960428587	63600.082288611	-1.79634857075548	9.13634104593396	-287
V_V_HM	2.75875916541362	2.78900813469036	63600.082288611	-2.7077003625991	8.22521869342635	-287
V_V_WT	3.45928990963785	2.78806003215169	63600.082288611	-2.00531133618073	8.92389115545643	-286
V_V_HT	3.67697480040681	2.78901348493174	63600.082288611	-1.7894952140859	9.14344481489952	-286
V_V_HM	2.78122285442423	2.7890722709108	63600.082288611	-2.68536238066299	8.24780808951144	-286
V_V_WT	3.4630357293785	2.78810208218489	63600.082288611	-2.00164793455919	8.9277193933162	-285
V_V_HT	3.68369395176738	2.78905815915445	63600.082288611	-1.78286362425925	9.15025152779401	-285
V_V_HM	2.80322033621574	2.78911710905824	63600.082288611	-2.66345278169807	8.26989345412955	-285
V_V_WT	3.46670464354805	2.78812214584606	63600.082288611	-1.99801834519132	8.93142763228741	-284
V_V_HT	3.69012764783349	2.78907911052938	63600.082288611	-1.77647099291493	9.1567262885819	-284
V_V_HM	2.82471278005613	2.78913811416884	63600.082288611	-2.64200150790145	8.29142706801371	-284
V_V_WT	3.47027204707215	2.7881180103685	63600.082288611	-1.99444283612588	8.93498693027018	-283
V_V_HT	3.69625181496189	2.78907398329743	63600.082288611	-1.77033677640532	9.1628404063291	-283
V_V_HM	2.8456650420526	2.78913292155265	63600.082288611	-2.62103906837058	8.31236915247579	-283
V_V_WT	3.47371355127627	2.78808825657135	63600.082288611	-1.99094301444111	8.93837011699365	-282
V_V_HT	3.70204323683476	2.78904128562071	63600.082288611	-1.76448126704407	9.16856774071359	-282
V_V_HM	2.86604348200928	2.78910003491786	63600.082288611	-2.60059617056746	8.33268313458602	-282
V_V_WT	3.4770055120457	2.78803370972748	63600.082288611	-1.9875441417876	8.941555165879	-281
V_V_HT	3.70748098730976	2.7889819396741	63600.082288611	-1.75892719843744	9.17388917305696	-281
V_V_HM	2.88581827312777	2.78904038271212	63600.082288611	-2.58070446104906	8.3523410073046	-281
V_V_WT	3.48012534090628	2.78795783106558	63600.082288611	-1.98427559065218	8.94452627246475	-280
V_V_HT	3.71254699814004	2.7888996982636	63600.082288611	-1.75369999433689	9.17879399061698	-280
V_V_HM	2.90496419009971	2.78895773631404	63600.082288611	-2.56139655703068	8.3713249372301	-280
V_V_WT	3.4830517073962	2.78786649508473	63600.082288611	-1.98117020552244	8.94727362031484	-279
V_V_HT	3.71722618804193	2.78880090344588	63600.082288611	-1.74882716646533	9.18327954254918	-279
V_V_HM	2.92346063234491	2.78885846745658	63600.082288611	-2.54270554769728	8.3896268123871	-279
V_V_WT	3.48576473863109	2.78776761716158	63600.082288611	-1.97826337343111	8.94979285069329	-278
V_V_HT	3.72150658244777	2.78869408351199	63600.082288611	-1.74433740485179	9.18735056974732	-278
V_V_HM	2.94129163302102	2.78875114327057	63600.082288611	-2.52466419147868	8.40724745752072	-278
V_V_WT	3.48824590023096	2.78767024464013	63600.082288611	-1.97559136156407	8.95208316202599	-277
V_V_HT	3.72537885569587	2.78858897604972	63600.082288611	-1.74025912084257	9.1910168322343	-277
V_V_HM	2.95844507429231	2.78864554503959	63600.082288611	-2.50730377753897	8.42419392612358	-277
V_V_WT	3.49047693613707	2.787582427356	63600.082288611	-1.97318820366821	8.95414207594236	-276
V_V_HT	3.72883422298173	2.78849424913364	63600.082288611	-1.73661808867946	9.19428653464292	-276
V_V_HM	2.97490961544964	2.78855037998274	63600.082288611	-2.49065271274792	8.4404719436472	-276
V_V_WT	3.49243995110108	2.78751088902296	63600.082288611	-1.97108497347952	8.95596487568168	-275
V_V_HT	3.73186446553908	2.78841714612605	63600.082288611	-1.73343672412815	9.19716565520631	-275
V_V_HM	2.99067466148752	2.78847292436565	63600.082288611	-2.47473585360101	8.45608517657605	-275
V_V_WT	3.49411850803445	2.78746192820717	63600.082288611	-1.96931045328427	8.95754746935317	-274
V_V_HT	3.7344636553349	2.7883644424282	63600.082288611	-1.73073423501683	9.19966154568663	-274
V_V_HM	3.00573262780492	2.78841998374761	63600.082288611	-2.45957412360422	8.47103937921407	-274
V_V_WT	3.49549694644997	2.78744032536765	63600.082288611	-1.96788967327553	8.95888356617547	-273
V_V_HT	3.7366270176655	2.78834127569986	63600.082288611	-1.7285254658689	9.2017795011999	-273
V_V_HM	3.0200774029387	2.78839671835498	63600.082288611	-2.44518374827098	8.48533855414839	-273
V_V_WT	3.49656126896521	2.78744987284724	63600.082288611	-1.96684406383256	8.95996660176299	-272
V_V_HT	3.7383521159921	2.78835170802116	63600.082288611	-1.72682081490546	9.20352504688966	-272
V_V_HM	3.03370578502852	2.7884072072586	63600.082288611	-2.43157592444575	8.49898749450278	-272
V_V_WT	3.49729789565711	2.78749202453347	63600.082288611	-1.96619005449984	8.96078584581405	-271
V_V_HT	3.73963709994851	2.78839728376743	63600.082288611	-1.7256251594703	9.20489935936733	-271
V_V_HM	3.04661529990302	2.78845300047622	63600.082288611	-2.41875616433663	8.51198676414266	-271
V_V_WT	3.49769324311185	2.78756545798662	63600.082288611	-1.96593863670765	8.96132512293135	-270
V_V_HT	3.74048011625917	2.78847656246722	63600.082288611	-1.72493752951311	9.20589776203146	-270
V_V_HM	3.05880347135714	2.78853264998936	63600.082288611	-2.40672410603062	8.52433104874489	-270
V_V_WT	3.49773373182062	2.78766615116464	63600.082288611	-1.96609550675718	8.96156297039843	-269
V_V_HT	3.74087931531529	2.78858520212324	63600.082288611	-1.7247512643224	9.20650989495298	-269
V_V_HM	3.07026782503694	2.78864179348562	63600.082288611	-2.39547367374373	8.5360093238176	-269
V_V_WT	3.4974062865138	2.78778796233341	63600.082288611	-1.96666170211133	8.96147427513893	-268
V_V_HT	3.74083341557988	2.78871658109721	63600.082288611	-1.72505466701562	9.20672149817538	-268
V_V_HM	3.0810065139631	2.78877377889714	63600.082288611	-2.38499367639377	8.54700670431998	-268
V_V_WT	3.4966998700894	2.78792404714473	63600.082288611	-1.9676348449408	8.9610345851196	-267
V_V_HT	3.74034343425946	2.78886331480206	63600.082288611	-1.72583224658611	9.20651911510503	-267
V_V_HM	3.09102021223226	2.78892118736585	63600.082288611	-2.37526889891271	8.55730932337722	-267
V_V_WT	3.49560447731746	2.78806640894659	63600.082288611	-1.96900926702731	8.96021822166223	-266
V_V_HT	3.739411506794	2.78901678094208	63600.082288611	-1.72706496788322	9.20588798147122	-266
V_V_HM	3.10031079717115	2.78907535692981	63600.082288611	-2.36628048651728	8.56690208085959	-266
V_V_WT	3.49411275067999	2.78820742603975	63600.082288611	-1.97077738734859	8.95900288870858	-265
V_V_HT	3.73804251359071	2.78916875635685	63600.082288611	-1.72873183309475	9.20481686027617	-265
V_V_HM	3.10888301116204	2.78922802628441	63600.082288611	-2.35800750465762	8.57577352698169	-265
V_V_WT	3.49222052445915	2.78834058615282	63600.082288611	-1.97293060756216	8.95737165648047	-264
V_V_HT	3.73624454566147	2.78931220747361	63600.082288611	-1.73081096539719	9.20330005672013	-264
V_V_HM	3.1167448880265	2.78937212877853	63600.082288611	-2.3504280688668	8.58391784491981	-264
V_V_WT	3.48992630641106	2.7884603641758	63600.082288611	-1.97545959068923	8.95531220351134	-263
V_V_HT	3.73402830272568	2.78944116451338	63600.082288611	-1.73327996429665	9.201336569748	-263
V_V_HM	3.12390708645862	2.78950166641173	63600.082288611	-2.34351976436221	8.59133393727945	-263
V_V_WT	3.48722967168639	2.78856125275974	63600.082288611	-1.97835396716806	8.95281331054083	-262
V_V_HT	3.73140548352525	2.78954968910332	63600.082288611	-1.73611549183281	9.19892645888332	-262
V_V_HM	3.13038124620751	2.78961067349963	63600.082288611	-2.33725925864569	8.59802175106071	-262
V_V_WT	3.48413283609985	2.78863919641125	63600.082288611	-1.98160357241173	8.94986924461142	-261
V_V_HT	3.72839014076583	2.78963341084556	63600.082288611	-1.73929492931461	9.19607521084627	-261
V_V_HM	3.13618124439307	2.78969475970427	63600.082288611	-2.33162406952928	8.60398655831542	-261
V_V_WT	3.48064114804797	2.78869215385458	63600.082288611	-1.98519905712058	8.94648135321651	-260
V_V_HT	3.72499903220814	2.78969013086114	63600.082288611	-1.74279720917572	9.192795273592	-260
V_V_HM	3.14132348326559	2.78975171618124	63600.082288611	-2.3265934654248	8.60924043195598	-260
V_V_WT	3.47676302569896	2.78872014183587	63600.082288611	-1.98913203594889	8.94265808734681	-259
V_V_HT	3.72125146245669	2.78971986916605	63600.082288611	-1.74660306604302	9.1891059909564	-259
V_V_HM	3.14582668130617	2.7897815631813	63600.082288611	-2.32214876754271	8.61380213015505	-259
V_V_WT	3.4725093940072	2.78872475299674	63600.082288611	-1.99339470552187	8.93841349353628	-258
V_V_HT	3.71716873953226	2.78972434781272	63600.082288611	-1.75069456712068	9.18503204618519	-258
V_V_HM	3.14971133795087	2.7897860309982	63600.082288611	-2.31827286782486	8.6176955437266	-258
V_V_WT	3.46789213747061	2.78870780456765	63600.082288611	-1.99797874311568	8.9337630180569	-257
V_V_HT	3.71277289867997	2.78970554352056	63600.082288611	-1.75505355153616	9.1805993488961	-257
V_V_HM	3.15299857668671	2.78976710654175	63600.082288611	-2.31494853713007	8.62094569050348	-257
V_V_WT	3.46292542798881	2.78867242957504	63600.082288611	-2.0028761175665	8.92872697354412	-256
V_V_HT	3.70808759090757	2.7896668523454	63600.082288611	-1.75966302455553	9.17583820637068	-256
V_V_HM	3.15571084520109	2.78972820262351	63600.082288611	-2.31216001688594	8.62358170728811	-256
V_V_WT	3.45762566017208	2.78862287530401	63600.082288611	-2.00807875894833	8.92333007929249	-255
V_V_HT	3.70313798499148	2.78961287046225	63600.082288611	-1.76450682591127	9.17078279589423	-255
V_V_HM	3.15787180600541	2.78967393761286	63600.082288611	-2.30989269659101	8.62563630860183	-255
V_V_WT	3.45200966635416	2.78856267380604	63600.082288611	-2.01357675775287	8.91759609046119	-254
V_V_HT	3.69794954291549	2.78954743422702	63600.082288611	-1.76956701288212	9.1654660987131	-254
V_V_HM	3.15950534984182	2.78960816726931	63600.082288611	-2.30813024279674	8.62714094248038	-254
V_V_WT	3.4460946396918	2.78849451374416	63600.082288611	-2.01935819060634	8.91154746998994	-253
V_V_HT	3.69254791038408	2.78947348064387	63600.082288611	-1.77482369629553	9.15991951706368	-253
V_V_HM	3.16063548458906	2.78953384448181	63600.082288611	-2.30685443529048	8.6281254044686	-253
V_V_WT	3.43989952399913	2.78842173976496	63600.082288611	-2.02541066920627	8.90520971720453	-252
V_V_HT	3.68695960223269	2.78939464750234	63600.082288611	-1.78025749138821	9.15417669585359	-252
V_V_HM	3.161286735495	2.78945462574348	63600.082288611	-2.30604791555562	8.62862138654562	-252
V_V_WT	3.43344492812755	2.78834821206749	63600.082288611	-2.03172115069632	8.89861100695143	-251
V_V_HT	3.68121188823765	2.78931511987301	63600.082288611	-1.78584933112758	9.14827310760288	-251
V_V_HM	3.16148402755059	2.78937471680099	63600.082288611	-2.30569400187005	8.62866205697124	-251
V_V_WT	3.42675204230389	2.78827699112225	63600.082288611	-2.0382744433758	8.89177852798357	-250
V_V_HT	3.67533223795396	2.7892382216659	63600.082288611	-1.7915782608265	9.14224273673442	-250
V_V_HM	3.16125234508345	2.78929745834645	63600.082288611	-2.30577425766701	8.62827894783392	-250
V_V_WT	3.4198430859417	2.78821101749636	63600.082288611	-2.04505409134646	8.88474026322986	-249
V_V_HT	3.66934836141528	2.7891671397874	63600.082288611	-1.79742281679199	9.13611953962255	-249
V_V_HM	3.16061662441093	2.78922605295262	63600.082288611	-2.30627002367588	8.62750327249773	-249
V_V_WT	3.41274072098338	2.78815226893117	63600.082288611	-2.05204130904152	8.87752275100828	-248
V_V_HT	3.66328800680386	2.78910402205224	63600.082288611	-1.80335946056138	9.12993547416911	-248
V_V_HM	3.15960169790881	2.78916265925439	63600.082288611	-2.307160698448	8.62636409426563	-248
V_V_WT	3.40546848789936	2.78810287927795	63600.082288611	-2.05921673834174	8.87015371414047	-247
V_V_HT	3.65717876266603	2.78905117153159	63600.082288611	-1.80936511761082	9.12372264294288	-247
V_V_HM	3.15823188804296	2.789109591038	63600.082288611	-2.30842649454153	8.62489027062746	-247
V_V_WT	3.3980508005603	2.78806546359204	63600.082288611	-2.06656109088834	8.86266269200894	-246
V_V_HT	3.65104782553527	2.78901139297436	63600.082288611	-1.81541808871829	9.11751373978882	-246
V_V_HM	3.15653071106313	2.78906966500186	63600.082288611	-2.31004941643922	8.62311083856548	-246
V_V_WT	3.39051265111867	2.78804263528983	63600.082288611	-2.07405449682832	8.85507979906565	-245
V_V_HT	3.64492190640744	2.78898747624378	63600.082288611	-1.82149713102345	9.11134094383833	-245
V_V_HM	3.1545208579465	2.78904568207122	63600.082288611	-2.31201226298097	8.62105397887398	-245
V_V_WT	3.38287916780744	2.78803576236512	63600.082288611	-2.08167450919828	8.84743284481316	-244
V_V_HT	3.63882742274983	2.78898086735595	63600.082288611	-1.82757866125242	9.10523350675207	-244
V_V_HM	3.15222459582701	2.78903909307386	63600.082288611	-2.31429561065716	8.61874480231119	-244
V_V_WT	3.37517560097506	2.78804567807102	63600.082288611	-2.08939751082695	8.83974871277708	-243
V_V_HT	3.63279004651265	2.78899242829812	63600.082288611	-1.83363869695112	9.09921878997641	-243
V_V_HM	3.14966319193762	2.78905076166215	63600.082288611	-2.3168798849946	8.61620626886983	-243
V_V_WT	3.36742718806071	2.78807189586095	63600.082288611	-2.09719731064326	8.83205168676468	-242
V_V_HT	3.62683500431203	2.78902159929372	63600.082288611	-1.83965091434058	9.09332092296465	-242
V_V_HM	3.14685734715292	2.78908012326516	63600.082288611	-2.31974327855893	8.61345797286478	-242
V_V_WT	3.35965890516531	2.78811379050187	63600.082288611	-2.10504770708871	8.82436551741933	-241
V_V_HT	3.62098617878911	2.78906766320089	63600.082288611	-1.84559002518077	9.08756238275898	-241
V_V_HM	3.14382612783675	2.78912645473859	63600.082288611	-2.32286530762257	8.61051756329608	-241
V_V_WT	3.35189536690089	2.78817062141025	63600.082288611	-2.11292263400657	8.81671336780836	-240
V_V_HT	3.61526600957389	2.78912977265064	63600.082288611	-1.85143192899731	9.08196394814508	-240
V_V_HM	3.14058687678838	2.7891889017542	63600.082288611	-2.32622695490177	8.60740070847854	-240
V_V_WT	3.34416110401902	2.78823998645395	63600.082288611	-2.12079285246323	8.80911506050128	-239
V_V_HT	3.60969663815976	2.78920529858636	63600.082288611	-1.85714933134249	9.07654260766202	-239
V_V_HM	3.13715658345969	2.78926482072021	63600.082288611	-2.32980604950141	8.60411921642078	-239
V_V_WT	3.33648064888897	2.78831750403069	63600.082288611	-2.12862524214333	8.80158653992126	-238
V_V_HT	3.60430020509533	2.78928949239219	63600.082288611	-1.86271078437456	9.07131119456521	-238
V_V_HM	3.13355223654308	2.78934943966178	63600.082288611	-2.33357624965222	8.60068072273839	-238
V_V_WT	3.3288783256066	2.78839739795926	63600.082288611	-2.13638415762835	8.79414080884156	-237
V_V_HT	3.59909843918435	2.78937611485022	63600.082288611	-1.86808233041459	9.06627920878328	-237
V_V_HM	3.12979036959946	2.78943648996863	63600.082288611	-2.33750873530914	8.59708947450806	-237
V_V_WT	3.32137738958963	2.78847436529997	63600.082288611	-2.14403594973202	8.78679072891128	-236
V_V_HT	3.59411097007615	2.78945943907627	63600.082288611	-1.87323311511292	9.06145505526522	-236
V_V_HM	3.12588521108904	2.78952021785247	63600.082288611	-2.34157800057949	8.59334842275757	-236
V_V_WT	3.31399995216577	2.78854384134954	63600.082288611	-2.15154956030232	8.77954946463386	-235
V_V_HT	3.5893552656929	2.78953453793329	63600.082288611	-1.87813601335243	9.05684654473822	-235
V_V_HM	3.12184863105775	2.78959567319724	63600.082288611	-2.34576247318349	8.58945973529899	-235
V_V_WT	3.30676760580929	2.78860101660757	63600.082288611	-2.15889397023802	8.77242918185659	-234
V_V_HT	3.58484787978771	2.78959623462608	63600.082288611	-1.88276432485478	9.05246008443019	-234
V_V_HM	3.11769151794578	2.78965765596998	63600.082288611	-2.35004107260968	8.58542410850124	-234
V_V_WT	3.29970053150234	2.78864226414079	63600.082288611	-2.16604188976307	8.76544295276775	-233
V_V_HT	3.58060298693561	2.78964063334956	63600.082288611	-1.88709623926195	9.04830221313318	-233
V_V_HM	3.11342223830281	2.78970225339554	63600.082288611	-2.35439776326406	8.58124223986968	-233
V_V_WT	3.29281712145878	2.78866570637908	63600.082288611	-2.17297124662381	8.75860548954137	-232
V_V_HT	3.57663184154517	2.78966572748879	63600.082288611	-1.89111656919754	9.04438025228788	-232
V_V_HM	3.10904609053834	2.7897274507618	63600.082288611	-2.35882329789879	8.57691547897546	-232
V_V_WT	3.28613389569946	2.78867126924185	63600.082288611	-2.1796653756013	8.75193316700023	-231
V_V_HT	3.57294272335085	2.78967145729985	63600.082288611	-1.89481691782889	9.04070236453058	-231
V_V_HM	3.10456528267416	2.78973318933117	63600.082288611	-2.3633153533663	8.57244591871462	-231
V_V_WT	3.27966542981753	2.78866062193568	63600.082288611	-2.18611297274947	8.74544383238453	-230
V_V_HT	3.56954090234807	2.78965964354763	63600.082288611	-1.89819558386215	9.03727738855828	-230
V_V_HM	3.09997893080706	2.78972129957627	63600.082288611	-2.36787840129851	8.56783626291263	-230
V_V_WT	3.27342430674474	2.78863700932743	63600.082288611	-2.19230781507973	8.73915642856921	-229
V_V_HT	3.56642862885175	2.78963380467671	63600.082288611	-1.90125721313824	9.03411447084175	-229
V_V_HM	3.09528308698086	2.78969531737947	63600.082288611	-2.37252331998559	8.56308949394731	-229
V_V_WT	3.26742107951683	2.78860498925285	63600.082288611	-2.19824828292033	8.73309044195399	-228
V_V_HT	3.5636051349628	2.78959887097859	63600.082288611	-1.90401223693399	9.03122250685959	-228
V_V_HM	3.09047078296282	2.78966019672671	63600.082288611	-2.3772667874791	8.55820835340474	-228
V_V_WT	3.26166460537236	2.78856970990464	63600.082288611	-2.20393560949697	8.7272648202417	-227
V_V_HT	3.56106716367486	2.78956040592125	63600.082288611	-1.90647481666011	9.02860914400984	-227
V_V_HM	3.08553258719075	2.78962152748063	63600.082288611	-2.38212919147916	8.55319436586066	-227
V_V_WT	3.25616340132666	2.78853503125806	63600.082288611	-2.20936884335081	8.72169564600412	-226
V_V_HT	3.55881096077394	2.78952259141308	63600.082288611	-1.90865690307642	9.02627882462431	-226
V_V_HM	3.08045857682674	2.789583512052	63600.082288611	-2.3871286915542	8.54804584520767	-226
V_V_WT	3.25092598434878	2.78850291727729	63600.082288611	-2.2145433168851	8.71639528558266	-225
V_V_HT	3.55683277194339	2.78948757436663	63600.082288611	-1.91056645845094	9.02423200233771	-225
V_V_HM	3.075238828515	2.78954830907735	63600.082288611	-2.39227944199039	8.5427570990204	-225
V_V_WT	3.24596086858443	2.78847334738912	63600.082288611	-2.21945047563065	8.7113722127995	-224
V_V_HT	3.55512883899324	2.78945537025672	63600.082288611	-1.91220727130427	9.02246494929076	-224
V_V_HM	3.06986341708068	2.78951593646739	63600.082288611	-2.39759140306758	8.53731823722894	-224
V_V_WT	3.24127626677459	2.78844473598892	63600.082288611	-2.22407899905933	8.70663153260851	-223
V_V_HT	3.55369499045271	2.78942431120414	63600.082288611	-1.91358024406183	9.02097022496726	-223
V_V_HM	3.06432205727241	2.78948472128964	63600.082288611	-2.40307158108735	8.53171569563218	-223
V_V_WT	3.23687887401118	2.78841558313468	63600.082288611	-2.22841925219097	8.70217700021334	-222
V_V_HT	3.55252497880789	2.78939281111087	63600.082288611	-1.91468851548337	9.01973847309915	-222
V_V_HM	3.05860267353923	2.78945307210391	63600.082288611	-2.40872893237583	8.52593427945429	-222
V_V_WT	3.2327736413768	2.788385002319	63600.082288611	-2.2324645463873	8.69801182914091	-221
V_V_HT	3.55161019755197	2.789359930469	63600.082288611	-1.91553885063897	9.0187592457429	-221
V_V_HM	3.05269123218893	2.78942004610806	63600.082288611	-2.41457564273183	8.51995810710968	-221
V_V_WT	3.22896412905213	2.78835245399906	63600.082288611	-2.23621026396308	8.69413852206734	-220
V_V_HT	3.55094017647756	2.78932509227315	63600.082288611	-1.91614058880475	9.01802094175988	-220
V_V_HM	3.04657222403034	2.7893850639381	63600.082288611	-2.42062608579233	8.51377053385301	-220
V_V_WT	3.22545338747135	2.7883166937213	63600.082288611	-2.23965091535348	8.69055769029619	-219
V_V_HT	3.55050377909223	2.78928695865609	63600.082288611	-1.91650224425164	9.01750980243611	-219
V_V_HM	3.04022965890003	2.7893467818091	63600.082288611	-2.42689361790061	8.50735293570067	-219
V_V_WT	3.22224331266563	2.78827704866677	63600.082288611	-2.24278328580138	8.68726991113263	-218
V_V_HT	3.55028838470127	2.78924479727505	63600.082288611	-1.91663500228157	9.01721177168412	-218
V_V_HM	3.03364662513054	2.78930446356294	63600.082288611	-2.43339370785325	8.50068695811432	-218
V_V_WT	3.21933451649778	2.78823393236522	63600.082288611	-2.2456075739628	8.68427660695836	-217
V_V_HT	3.55027976554741	2.78919903363953	63600.082288611	-1.91655392465101	9.01711345574583	-217
V_V_HM	3.02680534848597	2.78925853536978	63600.082288611	-2.44014496518021	8.49375566215215	-217
V_V_WT	3.21672663675164	2.78818852007518	63600.082288611	-2.24812644556209	8.68157971906537	-216
V_V_HT	3.55046249712896	2.78915090567891	63600.082288611	-1.91627686220481	9.01720185646272	-216
V_V_HM	3.01968755012519	2.78921023899843	63600.082288611	-2.44716810259108	8.48654320284147	-216
V_V_WT	3.21441897697914	2.78814158005993	63600.082288611	-2.25034210284438	8.67918005680266	-215
V_V_HT	3.55082076937527	2.78910121517969	63600.082288611	-1.91582119651616	9.01746273526671	-215
V_V_HM	3.01227488110932	2.78916037822621	63600.082288611	-2.45448304442933	8.47903280664797	-215
V_V_WT	3.21241026938615	2.78809427674949	63600.082288611	-2.25225809588813	8.67707863466043	-214
V_V_HT	3.55133815478253	2.78905118795648	63600.082288611	-1.91520575768712	9.01788206725219	-214
V_V_HM	3.0045490838138	2.78911018261083	63600.082288611	-2.4621104582542	8.47120862588179	-214
V_V_WT	3.21069900865785	2.78804739408516	63600.082288611	-2.25387746653409	8.6752754838498	-213
V_V_HT	3.55199799527671	2.78900164445968	63600.082288611	-1.91444881187554	9.01844480242897	-213
V_V_HM	2.99649206114862	2.78906047478239	63600.082288611	-2.47007005351175	8.46305417580899	-213
V_V_WT	3.20928324883563	2.78800256994345	63600.082288611	-2.25520537098096	8.67377186865223	-212
V_V_HT	3.55278330954915	2.78895432159714	63600.082288611	-1.91357074473171	9.01913736383002	-212
V_V_HM	2.9880864875439	2.78901299777727	63600.082288611	-2.47838257212544	8.45455554721323	-212
V_V_WT	3.2081606235347	2.78796270446037	63600.082288611	-2.25624985988382	8.67257110695323	-211
V_V_HT	3.55367691383227	2.78891231058798	63600.082288611	-1.91259479881666	9.0199486264812	-211
V_V_HM	2.97931624509813	2.78897085475927	63600.082288611	-2.48707021420177	8.44570270439803	-211
V_V_WT	3.20732848923142	2.78793187406454	63600.082288611	-2.25702156657166	8.67167854503451	-210
V_V_HT	3.55466167291347	2.78887996495502	63600.082288611	-1.91154664225329	9.02086998808022	-210
V_V_HM	2.97016679056575	2.78893841663494	63600.082288611	-2.49615608996877	8.43648967110026	-210
V_V_WT	3.20678406306986	2.78791473928715	63600.082288611	-2.2575324085475	8.67110053468723	-209
V_V_HT	3.5557206495693	2.7888622656757	63600.082288611	-1.91045297498725	9.02189427412585	-209
V_V_HM	2.96062513452152	2.7889206845161	63600.082288611	-2.50566299103729	8.42691326008033	-209
V_V_WT	3.20652455432334	2.78791507184532	63600.082288611	-2.25779256910848	8.67084167775516	-208
V_V_HT	3.55683707908382	2.78886324316941	63600.082288611	-1.90933846136165	9.0230126195293	-208
V_V_HM	2.95067904893157	2.78892170507811	63600.082288611	-2.51561107693008	8.41696917479322	-208
V_V_WT	3.2065472433591	2.78793634380147	63600.082288611	-2.2578115731341	8.6709060598523	-207
V_V_HT	3.5579946980334	2.78888660562423	63600.082288611	-1.90822663285355	9.02421602892036	-207
V_V_HM	2.94031806475508	2.78894520135109	63600.082288611	-2.52601811383181	8.40665424334196	-207
V_V_WT	3.20684942593319	2.78798027626018	63600.082288611	-2.25759549823554	8.67129435010192	-206
V_V_HT	3.55917736684076	2.78893418412801	63600.082288611	-1.90713721797474	9.02549195165627	-206
V_V_HM	2.9295321517254	2.78899301131573	63600.082288611	-2.53689773445362	8.39596203790443	-206
V_V_WT	3.20742840023694	2.78804626916761	63600.082288611	-2.25714587011516	8.67200267058904	-205
V_V_HT	3.5603689463411	2.78900532112794	63600.082288611	-1.90608506708567	9.02682295976787	-205
V_V_HM	2.91831128042379	2.78906447375999	63600.082288611	-2.54825867223781	8.38488123308539	-205
V_V_WT	3.20828146373826	2.78813135796103	63600.082288611	-2.25645958075829	8.6730225082348	-204
V_V_HT	3.56155329872933	2.7890968237161	63600.082288611	-1.90508005988783	9.02818665734648	-204
V_V_HM	2.90664542274822	2.78915638134508	63600.082288611	-2.56010466889827	8.37339551439471	-204
V_V_WT	3.2094059138382	2.7882302906508	63600.082288611	-2.25552903885742	8.67434086653382	-203
V_V_HT	3.56271428526562	2.78920304690005	63600.082288611	-1.90412727092857	9.02955584145981	-203
V_V_HM	2.89452454786378	2.78926306426711	63600.082288611	-2.57243464244697	8.36148373817453	-203
V_V_WT	3.21079904579969	2.78833572541229	63600.082288611	-2.25434255916395	8.67594065076333	-202
V_V_HT	3.56383576487245	2.789316106917	63600.082288611	-1.90322738910026	9.03089891884516	-202
V_V_HM	2.88193862514419	2.78937660457539	63600.082288611	-2.58524310431671	8.3491203546051	-202
V_V_WT	3.21245825819952	2.7884389768015	63600.082288611	-2.25288571961964	8.67780223601869	-201
V_V_HT	3.56490193737074	2.78942668272344	63600.082288611	-1.90237794532469	9.03218182006617	-201
V_V_HM	2.86887839096596	2.78948764114313	63600.082288611	-2.59852097031038	8.33627775224231	-201
V_V_WT	3.21438143973684	2.78853214499217	63600.082288611	-2.25114514785577	8.67990802732945	-200
V_V_HT	3.56589869286721	2.78952629816788	63600.082288611	-1.90157643622732	9.03337382196175	-200
V_V_HM	2.85533842058247	2.78958766149269	63600.082288611	-2.61225698070756	8.3229338218725	-200
V_V_WT	3.21656707916323	2.78860894698788	63600.082288611	-2.24911004043968	8.68224419876613	-199
V_V_HT	3.56681404589384	2.78960821463384	63600.082288611	-1.90082163957925	9.03444973136694	-199
V_V_HM	2.84131803707699	2.78966989831562	63600.082288611	-2.62643854849166	8.30907462264564	-199
V_V_WT	3.21901415895826	2.78866457976214	63600.082288611	-2.24677200095367	8.68480031887019	-198
V_V_HT	3.56763784415579	2.78966728659495	63600.082288611	-1.90011362243698	9.03538931074856	-198
V_V_HM	2.8268206152273	2.78972918455037	63600.082288611	-2.64105217143764	8.29469340189224	-198
V_V_WT	3.22172183772278	2.78869462669218	63600.082288611	-2.24412321421064	8.6875668896562	-197
V_V_HT	3.56836068456174	2.78969879261133	63600.082288611	-1.89945253386362	9.0361739029871	-197
V_V_HM	2.81185118076377	2.78976077962366	63600.082288611	-2.65608353228542	8.27978589381295	-197
V_V_WT	3.22468962017595	2.78869611975185	63600.082288611	-2.24115835815635	8.69053759850825	-196
V_V_HT	3.56897472400846	2.78969957291228	63600.082288611	-1.89884002380777	9.03678947182469	-196
V_V_HM	2.79641813458482	2.78976151178674	63600.082288611	-2.67151801350496	8.26435428267459	-196
V_V_WT	3.22791715234625	2.7886668292575	63600.082288611	-2.23787341657948	8.69370772127198	-195
V_V_HT	3.56947289465255	2.78966727006893	63600.082288611	-1.89827853954921	9.03722432885431	-195
V_V_HM	2.78053156091924	2.78972901569582	63600.082288611	-2.68734089479057	8.24840401662906	-195
V_V_WT	3.23140435936708	2.78860669844945	63600.082288611	-2.23426835309761	8.69707707183177	-194
V_V_HT	3.5698500782171	2.7896018639865	63600.082288611	-1.89777315997904	9.03747331641325	-194
V_V_HM	2.76420574927309	2.78966327372216	63600.082288611	-2.70353785208387	8.23194935063004	-194
V_V_WT	3.23515141140611	2.78851830272963	63600.082288611	-2.23034804533414	8.70065086814636	-193
V_V_HT	3.57010346935903	2.78950616210497	63600.082288611	-1.89733219302633	9.0375391317444	-193
V_V_HM	2.74745998527639	2.78956710810657	63600.082288611	-2.72009513135043	8.2150151019032	-193
V_V_WT	3.23915860979294	2.7884067275965	63600.082288611	-2.22612215954298	8.70443937912887	-192
V_V_HT	3.57023253121094	2.789385666257	63600.082288611	-1.89696695915755	9.03743202157943	-192
V_V_HM	2.73031845327079	2.78944604710565	63600.082288611	-2.73699938363865	8.19763629018023	-192
V_V_WT	3.24342624141549	2.78827930468307	63600.082288611	-2.22160477884638	8.70845726167736	-191
V_V_HT	3.57023891165599	2.78924828643328	63600.082288611	-1.89669131408148	9.03716913739345	-191
V_V_HM	2.71281008994863	2.78930803734174	63600.082288611	-2.7542372476462	8.17985742754347	-191
V_V_WT	3.24795443673032	2.78814521987406	63600.082288611	-2.21681377713358	8.71272265059422	-190
V_V_HT	3.5701263588516	2.7891039166337	63600.082288611	-1.89652090189316	9.03677361959635	-190
V_V_HM	2.69496841301051	2.78916301760785	63600.082288611	-2.77179468571954	8.16173151174057	-190
V_V_WT	3.25274308214583	2.78801461544113	63600.082288611	-2.21176914686169	8.71725531115336	-189
V_V_HT	3.5699002906084	2.78896346917363	63600.082288611	-1.89647169293416	9.03627227415095	-189
V_V_HM	2.67683061060109	2.78902194888791	63600.082288611	-2.7896559932566	8.14331721445878	-189
V_V_WT	3.25779201335364	2.78789648360557	63600.082288611	-2.20648867710437	8.72207270381166	-188
V_V_HT	3.56956645631699	2.78883661786769	63600.082288611	-1.89655689850291	9.03568981113689	-188
V_V_HM	2.65843459992177	2.7888945480561	63600.082288611	-2.80780229814186	8.12467149798539	-188
V_V_WT	3.26310092074649	2.78779829208692	63600.082288611	-2.20098731420879	8.72718915570176	-187
V_V_HT	3.56913086163491	2.78873139364335	63600.082288611	-1.89678625357007	9.03504797683988	-187
V_V_HM	2.63981888338132	2.78878888159663	63600.082288611	-2.82621090828594	8.10584867504859	-187
V_V_WT	3.26866891959654	2.78772686335262	63600.082288611	-2.19527931494772	8.73261715414079	-186
V_V_HT	3.56860053489957	2.78865512062287	63600.082288611	-1.89716708508724	9.03436815488639	-186
V_V_HM	2.6210242983479	2.7887123052572	63600.082288611	-2.84485540359569	8.08690400029148	-186
V_V_WT	3.27449477328764	2.78768730677599	63600.082288611	-2.18937593031561	8.73836547689088	-185
V_V_HT	3.56798295275343	2.7886132725749	63600.082288611	-1.8977026450056	9.03366855051245	-185
V_V_HM	2.6020927296971	2.78867031572305	63600.082288611	-2.86370467270559	8.06789013209979	-185
V_V_WT	3.28057641734532	2.78768357872003	63600.082288611	-2.18328697926345	8.74443981395409	-184
V_V_HT	3.56728637494192	2.78861006965706	63600.082288611	-1.89839294509401	9.03296569497785	-184
V_V_HM	2.58306792441061	2.78866714967292	63600.082288611	-2.88272327252976	8.04885912135098	-184
V_V_WT	3.28691158044445	2.78771714272023	63600.082288611	-2.17701760164783	8.75084076253673	-183
V_V_HT	3.56651925566852	2.78864704602201	63600.082288611	-1.89923253809024	9.03227104942728	-183
V_V_HM	2.56399409205707	2.7887043455539	63600.082288611	-2.90187000885783	8.02985819297196	-183
V_V_WT	3.293497990107	2.78778651380076	63600.082288611	-2.17056715939228	8.75756313960627	-182
V_V_HT	3.56569004636604	2.78872256315338	63600.082288611	-1.90020976106724	9.03158985379931	-182
V_V_HM	2.54491544208494	2.78878025496914	63600.082288611	-2.92109744138137	8.01092832555126	-182
V_V_WT	3.30033304781457	2.78788772102391	63600.082288611	-2.16393046797214	8.76459656360128	-181
V_V_HT	3.56480726346772	2.78883230622177	63600.082288611	-1.90130764052062	9.03092216745607	-181
V_V_HM	2.5258763733757	2.78889054117205	63600.082288611	-2.94035267119002	7.99210541794143	-181
V_V_WT	3.30741285178637	2.78801567498379	63600.082288611	-2.15710145392613	8.77192715749887	-180
V_V_HT	3.5638796705974	2.78897074981159	63600.082288611	-1.90250658300491	9.03026592419971	-180
V_V_HM	2.50692204282718	2.78902965099502	63600.082288611	-2.95957965717034	7.9734237428247	-180
V_V_WT	3.31473317086567	2.78816318309382	63600.082288611	-2.15007025093203	8.77953659266337	-179
V_V_HT	3.56291609190575	2.78913010888084	63600.082288611	-1.90378250567708	9.02961468948858	-179
V_V_HM	2.4880977928787	2.78918976176727	63600.082288611	-2.97871772443818	7.95491331019559	-179
V_V_WT	3.32228977554412	2.78832083298621	63600.082288611	-2.14282264024527	8.78740219133351	-178
V_V_HT	3.56192535196264	2.78930021835968	63600.082288611	-1.90510666041731	9.02895736434258	-178
V_V_HM	2.46944896774828	2.78936066069175	63600.082288611	-2.9977015116802	7.93659944717677	-178
V_V_WT	3.33007802191514	2.78847782025856	63600.082288611	-2.13534208912978	8.79549813296006	-177
V_V_HT	3.56091621055813	2.78946942440023	63600.082288611	-1.90644744587872	9.02827986699498	-177
V_V_HM	2.45102080809403	2.78953064011096	63600.082288611	-3.01646283121454	7.91850444740259	-177
V_V_WT	3.33809119051523	2.78862415324407	63600.082288611	-2.12761573336933	8.80379811439979	-176
V_V_HT	3.5598970761963	2.78962695133581	63600.082288611	-1.90777533323673	9.02756948562934	-176
V_V_HM	2.43285797023687	2.78968887471594	63600.082288611	-3.03493580910079	7.90065174957454	-176
V_V_WT	3.34632000335622	2.78875158370736	63600.082288611	-2.11963668440015	8.81227669111259	-175
V_V_HT	3.55887580167177	2.78976390472513	63600.082288611	-1.90906503658032	9.02681663992386	-175
V_V_HM	2.41500406826348	2.78982642916951	63600.082288611	-3.05305931797994	7.8830674545069	-175
V_V_WT	3.35475301349696	2.78885356186817	63600.082288611	-2.11140355158564	8.82090957857957	-174
V_V_HT	3.5578596756223	2.78987322791084	63600.082288611	-1.91029543621427	9.02601478745886	-174
V_V_HM	2.39750157240564	2.78993621477359	63600.082288611	-3.07077699376284	7.86578013857413	-174
V_V_WT	3.3633778940952	2.7889242172154	63600.082288611	-2.10291715555877	8.82967294374918	-173
V_V_HT	3.55685570949331	2.78994861323958	63600.082288611	-1.91144715768445	9.02515857667107	-173
V_V_HM	2.38039234065302	2.79001189630669	63600.082288611	-3.08803456141761	7.84881924272366	-173
V_V_WT	3.3721801125355	2.78895992611558	63600.082288611	-2.09418492660871	8.83854515167971	-172
V_V_HT	3.55587009539423	2.78998618357991	63600.082288611	-1.91250640969888	9.02424660048733	-172
V_V_HM	2.36371631781983	2.79004958072868	63600.082288611	-3.10478444576632	7.83221708140598	-172
V_V_WT	3.38114251144225	2.7889598833713	63600.082288611	-2.08522244392311	8.84750746680761	-171
V_V_HT	3.55490797156525	2.78998510507862	63600.082288611	-1.91346641966394	9.02328236279444	-171
V_V_HM	2.34751087689385	2.79004843253644	63600.082288611	-3.12098763623404	7.81600939002174	-171
V_V_WT	3.39024536238423	2.78892606408081	63600.082288611	-2.07605330712832	8.85654403189679	-170
V_V_HT	3.5539733421469	2.78994754455525	63600.082288611	-1.91432743040822	9.02227411470202	-170
V_V_HM	2.33181049388865	2.79001063086708	63600.082288611	-3.13661392791872	7.80023491569601	-170
V_V_WT	3.39946684433589	2.78886259925629	63600.082288611	-2.06670743403904	8.86564112271082	-169
V_V_HT	3.55306922814203	2.78987799709808	63600.082288611	-1.91509523130766	9.02123368759171	-169
V_V_HM	2.31664703041198	2.78994069404364	63600.082288611	-3.15164031513158	7.78493437595553	-169
V_V_WT	3.40878434720524	2.78877424354453	63600.082288611	-2.05721675386111	8.87478544827158	-168
V_V_HT	3.55219824445274	2.78978164077516	63600.082288611	-1.9157773564802	9.02017384538569	-168
V_V_HM	2.30205119537221	2.7898438271573	63600.082288611	-3.16604629094963	7.77014868169406	-168
V_V_WT	3.41817342074555	2.78866736274635	63600.082288611	-2.04761819381901	8.88396503531012	-167
V_V_HT	3.5513619793368	2.78966538909477	63600.082288611	-1.91638576815318	9.01910972682678	-167
V_V_HM	2.28805058729703	2.78972697858828	63600.082288611	-3.17981787567937	7.75591905027343	-167
V_V_WT	3.42760754808684	2.7885499508972	63600.082288611	-2.03795393910252	8.8931690352762	-166
V_V_HT	3.55056079928767	2.78953790282459	63600.082288611	-1.91693707494894	9.01805867352429	-166
V_V_HM	2.27466891483939	2.78959885148262	63600.082288611	-3.19294841884528	7.74228624852405	-166
V_V_WT	3.43705833968029	2.78843112212164	63600.082288611	-2.02827024295627	8.90238692231685	-165
V_V_HT	3.54979388666044	2.78940903857623	63600.082288611	-1.91745141348378	9.01703918680467	-165
V_V_HM	2.26192583639659	2.78946934958043	63600.082288611	-3.20543767339337	7.72928934618654	-165
V_V_WT	3.44649599134481	2.78832016326427	63600.082288611	-2.01861511178871	8.91160709447833	-164
V_V_HT	3.5490594664256	2.78928882751429	63600.082288611	-1.91795021988274	9.01606915273393	-164
V_V_HM	2.2498375426675	2.78934855124139	63600.082288611	-3.2172892022227	7.7169642875577	-164
V_V_WT	3.4558904237125	2.7882245257173	63600.082288611	-2.00903322970606	8.92081407713105	-163
V_V_HT	3.54835557646023	2.78918532146282	63600.082288611	-1.91845123785422	9.01516239077468	-163
V_V_HM	2.23841952952521	2.78924454635441	63600.082288611	-3.22850336565287	7.70534242470329	-163
V_V_WT	3.46521155792246	2.78814915146589	63600.082288611	-1.99956436186647	8.92998747771139	-162
V_V_HT	3.54768025443725	2.78910386823239	63600.082288611	-1.91896691144089	9.01432742031539	-162
V_V_HM	2.22768729257852	2.78916270846082	63600.082288611	-3.23907520022296	7.69444978537999	-162
V_V_WT	3.47442921967879	2.78809668532476	63600.082288611	-1.99024386640612	8.93910230576369	-161
V_V_HT	3.54703141422559	2.78904733608639	63600.082288611	-1.91950494857374	9.01356777702493	-161
V_V_HM	2.21765560177145	2.78910591998062	63600.082288611	-3.24899558553585	7.68430678907875	-161
V_V_WT	3.48351286826825	2.78806847849431	63600.082288611	-1.98110493239273	8.94813066892923	-160
V_V_HT	3.54640648741197	2.7890171850382	63600.082288611	-1.92007077929417	9.0128837541181	-160
V_V_HM	2.2083363387889	2.78907564777301	63600.082288611	-3.2582555149526	7.67492819253039	-160
V_V_WT	3.49243188390096	2.7880638691973	63600.082288611	-1.97217688253196	8.95704065033387	-159
V_V_HT	3.54580271022974	2.7890126984848	63600.082288611	-1.92066576282595	9.01227118328543	-159
V_V_HM	2.19973995806069	2.78907117168853	63600.082288611	-3.26684312254945	7.66632303867083	-159
V_V_WT	3.50115577496814	2.78808131423769	63600.082288611	-1.96348718376634	8.96579873370262	-158
V_V_HT	3.54521698220582	2.78903219425352	63600.082288611	-1.92128970258163	9.01172366699326	-158
V_V_HM	2.19187342357835	2.78909080062743	63600.082288611	-3.27474812977727	7.65849497693397	-158
V_V_WT	3.50965447055347	2.78811885344498	63600.082288611	-1.95506206507555	8.97437100618249	-157
V_V_HT	3.54464592883744	2.7890735241381	63600.082288611	-1.92194176257688	9.01123362025177	-157
V_V_HM	2.18473959790317	2.78913237430046	63600.082288611	-3.281963439905	7.65144263571135	-157
V_V_WT	3.51789865821139	2.7881742335126	63600.082288611	-1.94692642242134	8.98272373884411	-156
V_V_HT	3.54408606619649	2.78913421022747	63600.082288611	-1.922620570031	9.01079270242398	-156
V_V_HM	2.17833738097617	2.78919340036046	63600.082288611	-3.28848526798803	7.64516002994038	-156
V_V_WT	3.52585988570239	2.78824467552268	63600.082288611	-1.93910326136061	8.99082303276539	-155
V_V_HT	3.54353394041607	2.78921120041454	63600.082288611	-1.92332359667702	9.01039147750915	-155
V_V_HM	2.17266247892729	2.78927080917213	63600.082288611	-3.29431189140727	7.63963684926184	-155
V_V_WT	3.53351017718722	2.78832593220797	63600.082288611	-1.93161223308337	8.99863258745781	-154
V_V_HT	3.54298617515494	2.78929986394655	63600.082288611	-1.92404514257483	9.0100174928847	-154
V_V_HM	2.16770939350378	2.78935994548952	63600.082288611	-3.29943968412739	7.63485847113496	-154
V_V_WT	3.54082273706337	2.78841319638491	63600.082288611	-1.92447071110615	9.0061161852329	-153
V_V_HT	3.54243967127143	2.78939496765807	63600.082288611	-1.92477804985511	9.00965739239797	-153
V_V_HM	2.16347035458444	2.78945554897773	63600.082288611	-3.30386610600648	7.63080681517536	-153
V_V_WT	3.54777146503824	2.78850059648853	63600.082288611	-1.91769328744669	9.01323621752317	-152
V_V_HT	3.54189152651888	2.78949014050373	63600.082288611	-1.92551273350747	9.00929578654523	-152
V_V_HM	2.15993653506225	2.78955121680737	63600.082288611	-3.30758743459772	7.62746050472222	-152
V_V_WT	3.55433230887619	2.7885826082626	63600.082288611	-1.91129318679131	9.01995780454369	-151
V_V_HT	3.54133948664257	2.78957938988691	63600.082288611	-1.92623970228949	9.00891867557463	-151
V_V_HM	2.15709669157383	2.78964092659875	63600.082288611	-3.31060310939252	7.62479649254017	-151
V_V_WT	3.56048391181644	2.78865474713134	63600.082288611	-1.9052829761265	9.02625079975937	-150
V_V_HT	3.54078220698755	2.78965784791071	63600.082288611	-1.92695075977198	9.00851517374708	-150
V_V_HM	2.15493688967825	2.78971978608654	63600.082288611	-3.31291747598552	7.62279125534201	-150
V_V_WT	3.56620788305984	2.78871382144734	63600.082288611	-1.89967479061838	9.03209055673805	-149
V_V_HT	3.54021938956441	2.78972204622476	63600.082288611	-1.92763940597316	9.00807818510199	-149
V_V_HM	2.15344075394884	2.78978430934235	63600.082288611	-3.31454007737922	7.6214215852769	-149
V_V_WT	3.57148847474615	2.78875769615005	63600.082288611	-1.89448019340575	9.03745714289805	-148
V_V_HT	3.53965170008425	2.78976966472709	63600.082288611	-1.92830042777908	9.00760382794757	-148
V_V_HM	2.15259004659027	2.78983216452963	63600.082288611	-3.31548458096636	7.6206646741469	-148
V_V_WT	3.57631108248627	2.78878417030229	63600.082288611	-1.88970947503804	9.04233164001058	-147
V_V_HT	3.53908022982049	2.78979832938133	63600.082288611	-1.92892808080199	9.00708854044296	-147
V_V_HM	2.15236588849883	2.78986096670052	63600.082288611	-3.31576519134976	7.62049696834741	-147
V_V_WT	3.58066416770486	2.78879225628095	63600.082288611	-1.88537223834802	9.04670057375773	-146
V_V_HT	3.53850723822885	2.78980698287289	63600.082288611	-1.9295180332482	9.00653250970591	-146
V_V_HM	2.15274804877106	2.78986965421123	63600.082288611	-3.31540005860968	7.6208961561518	-146
V_V_WT	3.58453933908451	2.7887822235061	63600.082288611	-1.88147740271678	9.0505560808858	-145
V_V_HT	3.53793618669727	2.78979593050042	63600.082288611	-1.93006742211555	9.00593979551008	-145
V_V_HM	2.15371506889926	2.78985853475046	63600.082288611	-3.31441124432407	7.62184138212259	-145
V_V_WT	3.58792884185348	2.78875393084429	63600.082288611	-1.8780324462943	9.05389013000126	-144
V_V_HT	3.53737078072543	2.78976505187122	63600.082288611	-1.93057230593448	9.00531386738533	-144
V_V_HM	2.15524525399217	2.78982748940662	63600.082288611	-3.31282021031734	7.62331071830168	-144
V_V_WT	3.59082560237419	2.7887068207945	63600.082288611	-1.87504335001546	9.05669455476384	-143
V_V_HT	3.53681497818323	2.78971379325828	63600.082288611	-1.93102764152944	9.00465759789591	-143
V_V_HM	2.15731677927423	2.78977596490323	63600.082288611	-3.31064769694243	7.62528125549089	-143
V_V_WT	3.59322597092006	2.7886416354328	63600.082288611	-1.87251521807689	9.058967159917	-142
V_V_HT	3.53627400533455	2.7896430038562	63600.082288611	-1.93142986705907	9.00397787772816	-142
V_V_HM	2.15990721423417	2.78970481743587	63600.082288611	-3.30791781285505	7.62773224132338	-142
V_V_WT	3.59513041196628	2.78856086248351	63600.082288611	-1.87045246194626	9.06071328587883	-141
V_V_HT	3.53575457640405	2.7895554107209	63600.082288611	-1.93177761333183	9.00328676613993	-141
V_V_HM	2.16299353866252	2.78961678941342	63600.082288611	-3.30465895338956	7.6306460307146	-141
V_V_WT	3.59654281446383	2.78846825580199	63600.082288611	-1.86885855023392	9.06194417916159	-140
V_V_HT	3.53526461220895	2.78945510181362	63600.082288611	-1.93207097193974	9.00260019635765	-140
V_V_HM	2.16655235423824	2.78951599013436	63600.082288611	-3.30090257109736	7.63400727957384	-140
V_V_WT	3.59746841070823	2.78836746344624	63600.082288611	-1.86773540084274	9.0626722222592	-139
V_V_HT	3.53481247928369	2.78934605412202	63600.082288611	-1.93230937124933	9.00193432981672	-139
V_V_HM	2.17056016365914	2.78940641758638	63600.082288611	-3.2966799993416	7.63780032665988	-139
V_V_WT	3.59791569724293	2.78826313669888	63600.082288611	-1.86708363374914	9.062915028235	-138
V_V_HT	3.53440754011596	2.78923331644495	63600.082288611	-1.93249334442514	9.00130842465706	-138
V_V_HM	2.17499333267131	2.78929314587306	63600.082288611	-3.29202481762578	7.6420114829684	-138
V_V_WT	3.59789697491489	2.7881611801167	63600.082288611	-1.86690252104508	9.06269647087487	-137
V_V_HT	3.53406023451933	2.78912327266703	63600.082288611	-1.93262496407563	9.00074543311429	-137
V_V_HM	2.17982812798591	2.7891825892991	63600.082288611	-3.28697333128413	7.64662958725595	-137
V_V_WT	3.59742760024572	2.78806810320201	63600.082288611	-1.86718946484185	9.06204466533329	-136
V_V_HT	3.53378178755109	2.78902294402412	63600.082288611	-1.93270676677485	9.00027034187703	-136
V_V_HM	2.18504077441498	2.78908180151431	63600.082288611	-3.28156314066737	7.65164468949732	-136
V_V_WT	3.59652353298647	2.78798910464298	63600.082288611	-1.8679386948239	9.06098576079685	-135
V_V_HT	3.53358357131032	2.78893793718153	63600.082288611	-1.9327383694949	8.99990551211553	-135
V_V_HM	2.19060748579462	2.78899641500711	63600.082288611	-3.27582907162388	7.65704404321312	-135
V_V_WT	3.59520121388759	2.78792785661737	63600.082288611	-1.86914096771387	9.05954339548905	-134
V_V_HT	3.53347699847405	2.78887221088488	63600.082288611	-1.93271611870528	8.99967011565338	-134
V_V_HM	2.1965044726272	2.78893040663814	63600.082288611	-3.2698027083033	7.66281165355769	-134
V_V_WT	3.59347900235626	2.78788761380785	63600.082288611	-1.87078430328683	9.05774230799934	-133
V_V_HT	3.53347363060382	2.78882925967981	63600.082288611	-1.93263530215838	8.99958256336601	-133
V_V_HM	2.20270791837974	2.78888728605471	63600.082288611	-3.26351474615183	7.6689305829113	-133
V_V_WT	3.59137610444321	2.78787029670537	63600.082288611	-1.87285325965676	9.05560546854318	-132
V_V_HT	3.53358500814559	2.78881113354951	63600.082288611	-1.93248839737793	8.99965841366911	-132
V_V_HM	2.20919396883288	2.78886911132702	63600.082288611	-3.25699307320906	7.67538101087483	-132
V_V_WT	3.58891320646731	2.78787727290388	63600.082288611	-1.8753298309907	9.05315624392533	-131
V_V_HT	3.53382244804861	2.78881927311531	63600.082288611	-1.93226691103432	8.99991180713154	-131
V_V_HM	2.21593866321906	2.7888773275406	63600.082288611	-3.25026448261204	7.68214180905017	-131
V_V_WT	3.58611136074012	2.78790806765352	63600.082288611	-1.87819203446676	9.05041475594701	-130
V_V_HT	3.53419720914548	2.78885313221031	63600.082288611	-1.93195851380718	9.00035293209814	-130
V_V_HM	2.22291801069085	2.78891138384155	63600.082288611	-3.2433518855339	7.6891879069156	-130
V_V_WT	3.58299179556127	2.7879603893505	63600.082288611	-1.88141415023893	9.04739774136148	-129
V_V_HT	3.53472033496814	2.78891020661755	63600.082288611	-1.93154725389605	9.00098792383233	-129
V_V_HM	2.2301079365512	2.78896876238078	63600.082288611	-3.23627442168416	7.69649029478656	-129
V_V_WT	3.57957642988023	2.78803154074014	63600.082288611	-1.88496897273509	9.04412183249555	-128
V_V_HT	3.53540200323955	2.78898754606021	63600.082288611	-1.93101717103164	9.00182117751074	-128
V_V_HM	2.23748402544852	2.78904649667241	63600.082288611	-3.22905069209832	7.70401874299537	-128
V_V_WT	3.57588735664037	2.78811725183142	63600.082288611	-1.88882603982401	9.04060075310475	-127
V_V_HT	3.53625217666453	2.78908050922205	63600.082288611	-1.93034920552333	9.00285355885239	-127
V_V_HM	2.24502177998745	2.78913992171482	63600.082288611	-3.22169605076257	7.71173961073747	-127
V_V_WT	3.57194662299939	2.78821186290666	63600.082288611	-1.89295221129404	9.03684545729282	-126
V_V_HT	3.53728042965604	2.78918296300982	63600.082288611	-1.9295217620875	9.00408262139959	-126
V_V_HM	2.25269653672997	2.78924287429388	63600.082288611	-3.21422308120731	7.71961615466725	-126
V_V_WT	3.56777609659826	2.78830993368178	63600.082288611	-1.89731495654042	9.03286714973694	-125
V_V_HT	3.53849479581189	2.78928900919543	63600.082288611	-1.92851524659173	9.00550483821551	-125
V_V_HM	2.26048298609286	2.7893494270431	63600.082288611	-3.20664547536982	7.72761144755554	-125
V_V_WT	3.56339759667514	2.78840513951244	63600.082288611	-1.90188006001398	9.02867525336427	-124
V_V_HT	3.53990291878007	2.78939180709981	63600.082288611	-1.92730860764822	9.00711444520835	-124
V_V_HM	2.26835565103331	2.78945270651096	63600.082288611	-3.1989752383191	7.73568654038572	-124
V_V_WT	3.55883267471417	2.78849056235857	63600.082288611	-1.90661241086314	9.02427776029149	-123
V_V_HT	3.54151189251178	2.78948388917628	63600.082288611	-1.92588011490473	9.00890389992829	-123
V_V_HM	2.27628880967833	2.78954521030702	63600.082288611	-3.19122338723323	7.74380100658989	-123
V_V_WT	3.55410146460753	2.78856089122024	63600.082288611	-1.91148146562903	9.0196843948441	-122
V_V_HT	3.54332600551245	2.78955952226469	63600.082288611	-1.92421424285454	9.01086625387943	-122
V_V_HM	2.28425547443521	2.78962117851549	63600.082288611	-3.18340562026256	7.75191656913299	-122
V_V_WT	3.5492224667964	2.78861268442295	63600.082288611	-1.91646197818404	9.01490691177685	-121
V_V_HT	3.54534658836896	2.7896149922586	63600.082288611	-1.92230238125737	9.0129955579953	-121
V_V_HM	2.29222731223866	2.7896768797845	63600.082288611	-3.17554295701796	7.75999758149528	-121
V_V_WT	3.54421336032847	2.78864311950621	63600.082288611	-1.92153073745427	9.00995745811121	-120
V_V_HT	3.54757367360113	2.78964726685656	63600.082288611	-1.92013855427868	9.01528590148094	-120
V_V_HM	2.30017539110339	2.78970926858664	63600.082288611	-3.16765836024704	7.76800914245382	-120
V_V_WT	3.53908937012341	2.7886515020171	63600.082288611	-1.92667115739145	9.00484989763828	-119
V_V_HT	3.55000378727245	2.78965561297776	63600.082288611	-1.91772479901564	9.01773237356054	-119
V_V_HM	2.30806914284415	2.78971760948632	63600.082288611	-3.15978095668038	7.77591924236867	-119
V_V_WT	3.53386247413171	2.788639690091	63600.082288611	-1.93187490199281	8.99959985025624	-118
V_V_HT	3.5526290558778	2.78964205083285	63600.082288611	-1.91507294858882	9.02033106034443	-118
V_V_HM	2.31587594041426	2.78970393306674	63600.082288611	-3.15194735331033	7.78369923413884	-118
V_V_WT	3.528541054437	2.78861186851242	63600.082288611	-1.93714179135775	8.99422390023175	-117
V_V_HT	3.55543700188292	2.78961110882033	63600.082288611	-1.9122043561994	9.02307835996525	-117
V_V_HM	2.32356099958143	2.78967278960574	63600.082288611	-3.14420125291956	7.79132325208242	-117
V_V_WT	3.52313027542172	2.78857372056048	63600.082288611	-1.9424778003382	8.98873835118163	-116
V_V_HT	3.55841118675349	2.78956893158981	63600.082288611	-1.90914750390281	9.0259698774098	-116
V_V_HM	2.33108768502035	2.78963035309639	63600.082288611	-3.13659139186779	7.79876676190849	-116
V_V_WT	3.51763464933866	2.78853025124343	63600.082288611	-1.94788822650399	8.98315752518132	-115
V_V_HT	3.5615343758479	2.78952094370383	63600.082288611	-1.90593025849023	9.02899901018602	-115
V_V_HM	2.33841898902519	2.78958207482802	63600.082288611	-3.12916546239491	7.80600344044528	-115
V_V_WT	3.51205868776561	2.7884850936558	63600.082288611	-1.95337567914726	8.97749305467847	-114
V_V_HT	3.56478933258888	2.78947110294263	63600.082288611	-1.90257761379324	9.032156278971	-114
V_V_HM	2.34551790508966	2.78953193332838	63600.082288611	-3.12196826892671	7.81300407910603	-114
V_V_WT	3.50640690288212	2.78844038647548	63600.082288611	-1.95893983789987	8.9717536436641	-113
V_V_HT	3.56815882290168	2.789421766355	63600.082288611	-1.89911142370528	9.03542906950864	-113
V_V_HM	2.35234742552828	2.7894822996853	63600.082288611	-3.11504146648386	7.81973631754042	-113
V_V_WT	3.50068298510852	2.78839716433511	63600.082288611	-1.96457904022281	8.96594501043984	-112
V_V_HT	3.57162476755552	2.78937410600334	63600.082288611	-1.89555206470095	9.03880159981199	-112
V_V_HM	2.35887019203004	2.78943435488219	63600.082288611	-3.10842472810639	7.82616511216647	-112
V_V_WT	3.49488651290147	2.7883569549304	63600.082288611	-1.97029670194493	8.96006972774788	-111
V_V_HT	3.57516488881496	2.78932981538958	63600.082288611	-1.89192513378163	9.04225491141155	-111
V_V_HM	2.36504711979381	2.7893898030942	63600.082288611	-3.10216047878092	7.83225471836854	-111
V_V_WT	3.48901209849503	2.78832203002868	63600.082288611	-1.97610266349913	8.95412686048919	-110
V_V_HT	3.57875195117002	2.78929137492265	63600.082288611	-1.88826272806198	9.04576663040202	-110
V_V_HM	2.37083718328564	2.78935113805746	63600.082288611	-3.09629463176738	7.83796899833866	-110
V_V_WT	3.48305020755272	2.78829481100323	63600.082288611	-1.98201120511659	8.94811162022203	-109
V_V_HT	3.58235467200312	2.78926141317312	63600.082288611	-1.88460128216131	9.04931062616754	-109
V_V_HM	2.37619786368319	2.78932100152565	63600.082288611	-3.09087488372876	7.84327061109514	-109
V_V_WT	3.47698967867224	2.78827656674239	63600.082288611	-1.98803597522237	8.94201533256686	-108
V_V_HT	3.58594023623183	2.78924131269064	63600.082288611	-1.88097632096111	9.05285679342476	-108
V_V_HM	2.38108614947923	2.78930078327773	63600.082288611	-3.08594697014082	7.84811926909928	-108
V_V_WT	3.47081616138576	2.78826809063086	63600.082288611	-1.99419287931936	8.93582520209089	-107
V_V_HT	3.58947291395407	2.78923193267778	63600.082288611	-1.8774252584016	9.05637108630973	-107
V_V_HM	2.38545823335009	2.78929134666523	63600.082288611	-3.08155639049733	7.85247285719751	-107
V_V_WT	3.46451378221093	2.78826892800027	63600.082288611	-2.00049689973932	8.92952446416118	-106
V_V_HT	3.59291563028614	2.78923278320871	63600.082288611	-1.87398420911124	9.05981546968352	-106
V_V_HM	2.38927003428699	2.78929219948503	63600.082288611	-3.07774626108834	7.85628632966233	-106
V_V_WT	3.45806309270204	2.78827849853626	63600.082288611	-2.00696634751104	8.92309253291512	-105
V_V_HT	3.59622830082021	2.7892432260579	63600.082288611	-1.87069200657501	9.06314860821544	-105
V_V_HM	2.39247718320613	2.78930269974499	63600.082288611	-3.07455969269221	7.85951405910446	-105
V_V_WT	3.45144062704494	2.78829646854105	63600.082288611	-2.01362403440062	8.91650528849051	-104
V_V_HT	3.59936759245598	2.78926287447439	63600.082288611	-1.86759122586081	9.06632641077277	-104
V_V_HM	2.39503535023159	2.78932245718212	63600.082288611	-3.07204025026892	7.8621109507321	-104
V_V_WT	3.44461927095654	2.78832273719856	63600.082288611	-2.0204968770915	8.90973541900459	-103
V_V_HT	3.6022873938797	2.7892915807302	63600.082288611	-1.86472768873537	9.06930247649476	-103
V_V_HM	2.39690074606978	2.78935132090274	63600.082288611	-3.07023142736024	7.8640329194998	-103
V_V_WT	3.43756871203376	2.78835740517402	63600.082288611	-2.02761538529073	8.90275280935825	-102
V_V_HT	3.60493936642779	2.78932940493683	63600.082288611	-1.86214985168088	9.07202858453645	-102
V_V_HM	2.39803069278622	2.78938934822318	63600.082288611	-3.06917601424071	7.86523739981316	-102
V_V_WT	3.43025629992601	2.7884003668985	63600.082288611	-2.03501200243367	8.89552460228569	-101
V_V_HT	3.60727370093142	2.78937618125825	63600.082288611	-1.85990719882734	9.07445460069017	-101
V_V_HM	2.39838383709134	2.78943636925754	63600.082288611	-3.06891503122338	7.86568270540606	-101
V_V_WT	3.42264867943819	2.788450199798	63600.082288611	-2.04271729546855	8.88801465434493	-100
V_V_HT	3.60924026045727	2.78943033166689	63600.082288611	-1.85804677417201	9.07652729508654	-100
V_V_HM	2.39791961921564	2.78949079592324	63600.082288611	-3.06948592543379	7.86532516386508	-100
V_V_WT	3.4147114857556	2.78850492127953	63600.082288611	-2.05076174332525	8.88018471483645	-99
V_V_HT	3.61078870726293	2.78948967823678	63600.082288611	-1.85661464671959	9.07819206124545	-99
V_V_HM	2.39659952122991	2.78955043774039	63600.082288611	-3.07092292145777	7.86412196391759	-99
V_V_WT	3.40641007963459	2.78856133890047	63600.082288611	-2.0591737280558	8.87199388732498	-98
V_V_HT	3.61186884911258	2.78955075030986	63600.082288611	-1.85565420621166	9.07939190443681	-98
V_V_HM	2.39438629018738	2.78961180628666	63600.082288611	-3.07325643492986	7.86202901530461	-98
V_V_WT	3.39770985482954	2.78861629981915	63600.082288611	-2.06798167633209	8.86340138599117	-97
V_V_HT	3.6124316356466	2.78961012497496	63600.082288611	-1.85520779409753	9.08007106539074	-97
V_V_HM	2.39124659261211	2.78967146143955	63600.082288611	-3.07651305668144	7.85900624190565	-97
V_V_WT	3.38857661772868	2.78866684780947	63600.082288611	-2.07721398755893	8.85436722301629	-96
V_V_HT	3.61242955926884	2.78966459814587	63600.082288611	-1.85531663796028	9.08017575649797	-96
V_V_HM	2.38715140315613	2.78972618334554	63600.082288611	-3.08071550114349	7.85501830745575	-96
V_V_WT	3.37897666973536	2.78870923380768	63600.082288611	-2.08689701216321	8.84485035163393	-95
V_V_HT	3.61181606870034	2.78971012720954	63600.082288611	-1.85601936555209	9.07965150295278	-95
V_V_HM	2.38207373981783	2.78977191079607	63600.082288611	-3.08588279034358	7.85003026997925	-95
V_V_WT	3.3688778467774	2.78873984582741	63600.082288611	-2.09705583471918	8.83481152827399	-94
V_V_HT	3.61054708902404	2.78974282865553	63600.082288611	-1.85735244010454	9.07844661815262	-94
V_V_HM	2.37599124254523	2.7898047431305	63600.082288611	-3.09202963903385	7.84401212412432	-94
V_V_WT	3.35824905117706	2.7887546346531	63600.082288611	-2.10771361643688	8.824211718791	-93
V_V_HT	3.60858008456423	2.78975836467905	63600.082288611	-1.85934989519042	9.07651006431888	-93
V_V_HM	2.3688841352997	2.78982032438258	63600.082288611	-3.09916728555349	7.83693555615289	-93
V_V_WT	3.34706273041525	2.78875050112479	63600.082288611	-2.11889183547789	8.81301729630839	-92
V_V_HT	3.60587724634127	2.78975342988937	63600.082288611	-1.86204306121928	9.07379755390182	-92
V_V_HM	2.36073990569671	2.78981533625504	63600.082288611	-3.1073017384201	7.82878154981352	-92
V_V_WT	3.33529632361684	2.78872589879978	63600.082288611	-2.13061002168768	8.80120266892136	-91
V_V_HT	3.60240716202743	2.78972639693883	63600.082288611	-1.86546016091532	9.07027448497017	-91
V_V_HM	2.35155539548761	2.78978814646008	63600.082288611	-3.11643295659614	7.81954374757135	-91
V_V_WT	3.32293318309197	2.78868096389831	63600.082288611	-2.14288508974791	8.78875145593186	-90
V_V_HT	3.59814571636853	2.78967745449988	63600.082288611	-1.86962567933097	9.06591711206804	-90
V_V_HM	2.34133758413074	2.78973894719231	63600.082288611	-3.12655433732495	7.80922950558643	-90
V_V_WT	3.30996349893337	2.78861754746089	63600.082288611	-2.15573047760769	8.77565747547442	-89
V_V_HT	3.59307698024582	2.78960863911562	63600.082288611	-1.87455953721212	9.06071349770374	-89
V_V_HM	2.33010433840479	2.78966978694765	63600.082288611	-3.13765202888248	7.79786070569207	-89
V_V_WT	3.29638522612927	2.78853915013071	63600.082288611	-2.16915509154389	8.76192554380242	-88
V_V_HT	3.58719409471627	2.78952376153412	63600.082288611	-1.88027606257285	9.05466425200539	-88
V_V_HM	2.31788513879923	2.78958449630629	63600.082288611	-3.14970405872137	7.78547433631984	-88
V_V_WT	3.28220499470532	2.78845076512469	63600.082288611	-2.18316208824245	8.7475720776531	-87
V_V_HT	3.58050012805144	2.78942823373996	63600.082288611	-1.88678279463835	9.04778305074124	-87
V_V_HM	2.30472175936622	2.78948851394417	63600.082288611	-3.16267931260129	7.77212283133372	-87
V_V_WT	3.2674372641449	2.78835824860351	63600.082288611	-2.19774848630247	8.73262301459227	-86
V_V_HT	3.57300697854817	2.78932839018686	63600.082288611	-1.89408025064924	9.04009420774558	-86
V_V_HM	2.29066664584235	2.78938820474222	63600.082288611	-3.17653781996045	7.75787111164515	-86
V_V_WT	3.25209997218841	2.78826686193342	63600.082288611	-2.21290666026815	8.71710660464496	-85
V_V_HT	3.56473039450529	2.78922992427813	63600.082288611	-1.90216384138447	9.03162463039506	-85
V_V_HM	2.2757767418458	2.78928928959076	63600.082288611	-3.19123385013302	7.74278733382463	-85
V_V_WT	3.23622059750515	2.78818219895284	63600.082288611	-2.22862009540067	8.70106129041097	-84
V_V_HT	3.55569651605032	2.78913887421006	63600.082288611	-1.91101926158904	9.02241229368968	-84
V_V_HM	2.26012076415891	2.78919783489852	63600.082288611	-3.20671057650559	7.7269521048234	-84
V_V_WT	3.21983655835723	2.78810995605083	63600.082288611	-2.24486253836783	8.68453565508228	-83
V_V_HT	3.54594222620189	2.78906137297866	63600.082288611	-1.92062164892432	9.0125061013281	-83
V_V_HM	2.24377942573763	2.78912000132392	63600.082288611	-3.22289936102063	7.71045821249589	-83
V_V_WT	3.20298728965934	2.78805410986895	63600.082288611	-2.26160234847746	8.66757692779613	-82
V_V_HT	3.53550658681507	2.78900169843966	63600.082288611	-1.93094032613801	9.00195349976816	-82
V_V_HM	2.22683585814522	2.78906008578863	63600.082288611	-3.23972549408689	7.69339721037733	-82
V_V_WT	3.18571222312057	2.78801632249426	63600.082288611	-2.27880335171328	8.65022779795441	-81
V_V_HT	3.5244286536477	2.78896163562792	63600.082288611	-1.9419397361429	8.9907970434383	-81
V_V_HM	2.20937318867074	2.78901988109381	63600.082288611	-3.25710936230786	7.67585573964933	-81
V_V_WT	3.16805325759754	2.78799626609308	63600.082288611	-2.29642300666423	8.63252952185931	-80
V_V_HT	3.51275004053133	2.78894082264598	63600.082288611	-1.95357755578792	8.97907763685059	-80
V_V_HM	2.19147713687605	2.78899902314179	63600.082288611	-3.27496453248977	7.65791880624188	-80
V_V_WT	3.15006213943987	2.78799289172693	63600.082288611	-2.31440751105991	8.61453178993965	-79
V_V_HT	3.50052256866349	2.78893810679312	63600.082288611	-1.96579970458066	8.96684484190764	-79
V_V_HM	2.1732437701198	2.78899635256439	63600.082288611	-3.29319266491089	7.63968020515049	-79
V_V_WT	3.13179569692888	2.78800374449003	63600.082288611	-2.33269522500051	8.59628661885827	-78
V_V_HT	3.48780328430111	2.78895081570947	63600.082288611	-1.97854389843541	8.95415046703764	-78
V_V_HM	2.15477433104186	2.7890091831097	63600.082288611	-3.31168725187414	7.62123591395785	-78
V_V_WT	3.11332123970466	2.78802595588699	63600.082288611	-2.35121321659132	8.57785569600063	-77
V_V_HT	3.47465992072135	2.78897582079343	63600.082288611	-1.99173627201187	8.94105611345457	-77
V_V_HM	2.13618040577647	2.78903436954183	63600.082288611	-3.33033054257885	7.6026913541318	-77
V_V_WT	3.09470869580712	2.78805517807974	63600.082288611	-2.3698830360242	8.55930042763844	-76
V_V_HT	3.46116288407496	2.78900840247484	63600.082288611	-2.0052971687957	8.92762293694561	-76
V_V_HM	2.11757616761564	2.78906716858696	63600.082288611	-3.3489990669103	7.58415140214157	-76
V_V_WT	3.07603074476968	2.78808579266359	63600.082288611	-2.38862099168532	8.54068248122468	-75
V_V_HT	3.44738532313745	2.78904247733181	63600.082288611	-2.01914151649665	8.91391216277155	-75
V_V_HM	2.09907824806205	2.78910146722318	63600.082288611	-3.36756421183494	7.56572070795904	-75
V_V_WT	3.05737383522742	2.78811296674682	63600.082288611	-2.40733116246563	8.52207883292047	-74
V_V_HT	3.43341410295135	2.78907280164493	63600.082288611	-2.03317217237544	8.90000037827815	-74
V_V_HM	2.08081550199025	2.7891319955414	63600.082288611	-3.3858867934497	7.5475177974302	-74
V_V_WT	3.03884098325542	2.78813345152873	63600.082288611	-2.42590416463651	8.50358613114735	-73
V_V_HT	3.41935249796708	2.78909583166442	63600.082288611	-2.04727891622751	8.88598391216167	-73
V_V_HM	2.06293106490283	2.789155190921	63600.082288611	-3.40381669351093	7.52967882331659	-73
V_V_WT	3.02054900830336	2.78814538370826	63600.082288611	-2.44421952667577	8.4853175432825	-72
V_V_HT	3.40531737884735	2.78910951611831	63600.082288611	-2.06134085689445	8.87197561458915	-72
V_V_HM	2.04557961033711	2.78916899000163	63600.082288611	-3.42119519429241	7.51235441496664	-72
V_V_WT	3.00261749187494	2.7881465856878	63600.082288611	-2.46215339898564	8.46738838273553	-71
V_V_HT	3.3914283308153	2.78911148053095	63600.082288611	-2.0752337551778	8.8580904168084	-71
V_V_HM	2.02891810034993	2.78917100570237	63600.082288611	-3.43786065505564	7.49569685575549	-71
V_V_WT	2.98516865983291	2.78813463453351	63600.082288611	-2.47957880674991	8.44991612641572	-70
V_V_HT	3.3778074852611	2.78909910279141	63600.082288611	-2.08883034034659	8.84444531086878	-70
V_V_HM	2.01310540150448	2.7891586032195	63600.082288611	-3.45364904501874	7.4798598480277	-70
V_V_WT	2.96833789467603	2.78810881892579	63600.082288611	-2.49635897328249	8.43303476263455	-69
V_V_HT	3.36458961587826	2.78907160918946	63600.082288611	-2.10199432223429	8.8311735539908	-69
V_V_HM	1.99830973218254	2.78913100483513	63600.082288611	-3.46839062147184	7.46501008583693	-69
V_V_WT	2.95227599735398	2.78807067542295	63600.082288611	-2.51234610928995	8.41689810399791	-68
V_V_HT	3.3519242172098	2.78903064916545	63600.082288611	-2.11457943920305	8.81842787362265	-68
V_V_HM	1.9847097401226	2.7890898671038	63600.082288611	-3.48190998352551	7.45132946377071	-68
V_V_WT	2.93714627252306	2.78802345827597	63600.082288611	-2.5273832884521	8.40167583349823	-67
V_V_HT	3.3399726463794	2.78897972678028	63600.082288611	-2.12643120209308	8.80637649485187	-67
V_V_HM	1.97249207229002	2.78903870989377	63600.082288611	-3.49402738316068	7.43901152774073	-67
V_V_WT	2.92311450399871	2.78797012156987	63600.082288611	-2.54131051696395	8.38753952496138	-66
V_V_HT	3.32889860779502	2.78892203911248	63600.082288611	-2.13739217277444	8.79518938836448	-66
V_V_HM	1.9618449366574	2.78898074572138	63600.082288611	-3.50456090894093	7.42825078225573	-66
V_V_WT	2.91034858425359	2.78791313901346	63600.082288611	-2.55396475082531	8.37466191933248	-65
V_V_HT	3.31886774092111	2.7888602807544	63600.082288611	-2.14730199318714	8.78503747502937	-65
V_V_HM	1.95295748541369	2.78891868326964	63600.082288611	-3.51332671769947	7.41924168852686	-65
V_V_WT	2.89902483746952	2.78785573074334	63600.082288611	-2.56517597732616	8.3632256522652	-64
V_V_HT	3.31005343579765	2.78879795295419	63600.082288611	-2.1559941357421	8.7761010073374	-64
V_V_HM	1.94602265940566	2.78885604171187	63600.082288611	-3.52013876617378	7.41218408498511	-64
V_V_WT	2.88932347066975	2.78780081091599	63600.082288611	-2.57476970119374	8.35341664253324	-63
V_V_HT	3.30263259988423	2.78873823478177	63600.082288611	-2.16329792396083	8.76856312372929	-63
V_V_HM	1.94123481542474	2.78879601704605	63600.082288611	-3.52480896173257	7.40727859258206	-63
V_V_WT	2.8814318029182	2.78775172551194	63600.082288611	-2.58256516149029	8.34542876732668	-62
V_V_HT	3.29678849074956	2.7886847678279	63600.082288611	-2.16903723779721	8.76261421929632	-62
V_V_HM	1.93879020933196	2.78874226973799	63600.082288611	-3.52714822303247	7.4047286416964	-62
V_V_WT	2.87553892866033	2.78771076779336	63600.082288611	-2.58837775856711	8.33945561588777	-61
V_V_HT	3.29270595007296	2.78864006619158	63600.082288611	-2.17303216320918	8.7584440633551	-61
V_V_HM	1.9388855705925	2.78869732804847	63600.082288611	-3.52696477600274	7.40473591718773	-61
V_V_WT	2.87183511625495	2.78767906685012	63600.082288611	-2.592019437083	8.3356896695929	-60
V_V_HT	3.29057078455125	2.7886053944303	63600.082288611	-2.17509937203423	8.75624094113672	-60
V_V_HM	1.94171732970928	2.7886624653086	63600.082288611	-3.52406468587101	7.40749934528956	-60
V_V_WT	2.87051532655436	2.7876578584984	63600.082288611	-2.59329765838696	8.33432831149569	-59
V_V_HT	3.29057265918541	2.78858212206225	63600.082288611	-2.17505188352878	8.7561972018996	-59
V_V_HM	1.94748071855367	2.78863905966789	63600.082288611	-3.51825542194074	7.41321685904808	-59
V_V_WT	2.8717764037921	2.78764757528684	63600.082288611	-2.59201642604135	8.33556923362554	-58
V_V_HT	3.29290269971186	2.78857074966347	63600.082288611	-2.1726995530861	8.75850495250982	-58
V_V_HM	1.95636982872769	2.78862761616488	63600.082288611	-3.50934388248612	7.42208353994149	-58
V_V_WT	2.8758180274528	2.78764870626226	63600.082288611	-2.58797701909391	8.33961307399952	-57
V_V_HT	3.29775401886834	2.78857182449398	63600.082288611	-2.1678503405988	8.76335837833548	-57
V_V_HM	1.96857538231404	2.78862868585417	63600.082288611	-3.49714042549214	7.43429119012023	-57
V_V_WT	2.88284058124067	2.78766047426224	63600.082288611	-2.58097753060113	8.34665869308247	-56
V_V_HT	3.30532022122342	2.78858452783633	63600.082288611	-2.16030903681107	8.7709494792579	-56
V_V_HM	1.98428725389212	2.78864144748244	63600.082288611	-3.48145356672187	7.45002807450611	-56
V_V_WT	2.8930443915749	2.78768087093455	63600.082288611	-2.57081369777084	8.35690248092064	-55
V_V_HT	3.31579464911203	2.78860671211902	63600.082288611	-2.14987809014503	8.78146738836908	-55
V_V_HM	2.00369365300958	2.78866374474353	63600.082288611	-3.46209087026482	7.46947817628397	-55
V_V_WT	2.9066291982433	2.78770856059212	63600.082288611	-2.55728316286686	8.37054155935346	-54
V_V_HT	3.32936904061605	2.78863693309009	63600.082288611	-2.13636293178313	8.79510101301524	-54
V_V_HM	2.0269741555859	2.78869412651762	63600.082288611	-3.43886991600476	7.49281822717655	-54
V_V_WT	2.92379334238384	2.78774300191562	63600.082288611	-2.54018652376465	8.38777320853233	-53
V_V_HT	3.34623273644575	2.78867458102737	63600.082288611	-2.11957302595889	8.81203849885039	-53
V_V_HM	2.05429888863467	2.78873197869166	63600.082288611	-3.41161937326574	7.52021715053508	-53
V_V_WT	2.94473483117494	2.78778266488476	63600.082288611	-2.51932277444403	8.40879243679391	-52
V_V_HT	3.36657454481509	2.78871797914217	63600.082288611	-2.09931627795032	8.8324653675805	-52
V_V_HM	2.0858360350371	2.7887756151028	63600.082288611	-3.38016775428521	7.55183982435941	-52
V_V_WT	2.9696516729695	2.78782460424864	63600.082288611	-2.49448813385655	8.43379147979556	-51
V_V_HT	3.39058327439918	2.78876392960303	63600.082288611	-2.07539761132857	8.85656416012694	-51
V_V_HM	2.12175377847517	2.78882182184716	63600.082288611	-3.34434057612548	7.58784813307581	-51
V_V_WT	2.99874041088998	2.78786505768855	63600.082288611	-2.46547868473029	8.46295950651025	-50
V_V_HT	3.41844611110793	2.78880835451539	63600.082288611	-2.04762184750514	8.88451406972099	-50
V_V_HM	2.16221731044798	2.7888665009581	63600.082288611	-3.30396461526752	7.62839923616348	-50
V_V_WT	3.03219173646668	2.78790109490571	63600.082288611	-2.43209799214554	8.4964814650789	-49
V_V_HT	3.4503437580058	2.78884806054544	63600.082288611	-2.01580202447719	8.91648954048879	-49
V_V_HM	2.2073798655562	2.78890644231564	63600.082288611	-3.2588803452714	7.6736400763838	-49
V_V_WT	3.07019487961623	2.78792934413482	63600.082288611	-2.39415021752135	8.53453997675382	-48
V_V_HT	3.48645529823219	2.78887938240561	63600.082288611	-1.97975187513698	8.95266247160135	-48
V_V_HM	2.25739168924527	2.78893796191737	63600.082288611	-3.20893030004223	7.72371367853278	-48
V_V_WT	3.11293675235261	2.78794618987067	63600.082288611	-2.35144136244887	8.57731486715409	-47
V_V_HT	3.52695738563369	2.7888983977071	63600.082288611	-1.93928705775085	8.99320182901823	-47
V_V_HM	2.31239934281018	2.78895711782146	63600.082288611	-3.15396019207394	7.77875887769431	-47
V_V_WT	3.16059241517775	2.78795002150984	63600.082288611	-2.30379320964144	8.62497803999694	-46
V_V_HT	3.57201428449007	2.78890333448324	63600.082288611	-1.89423983498203	9.03826840396217	-46
V_V_HM	2.37253076818105	2.7889621276935	63600.082288611	-3.09383858605871	7.83890012242082	-46
V_V_WT	3.21332137795571	2.78794189188685	63600.082288611	-2.25104831279197	8.67769106870339	-45
V_V_HT	3.62177414927163	2.788895279073	63600.082288611	-1.84446418158605	9.08801248012932	-45
V_V_HM	2.43789058438569	2.78895407981112	63600.082288611	-3.02846299599427	7.90424416476565	-45
V_V_WT	3.27126909418628	2.78792496929404	63600.082288611	-2.19306742825775	8.73560561663031	-44
V_V_HT	3.67637068830268	2.78887759204176	63600.082288611	-1.78983297595104	9.1425743525564	-44
V_V_HM	2.50856318594472	2.78893634672322	63600.082288611	-2.95775563756017	7.97488200944962	-44
V_V_WT	3.33457815659227	2.78790230936334	63600.082288611	-2.12971395235846	8.798870265543	-43
V_V_HT	3.73593467687384	2.78885352510819	63600.082288611	-1.73022181615917	9.20209116990684	-43
V_V_HM	2.58462889029309	2.78891219240914	63600.082288611	-2.88164259072517	8.05090037131134	-43
V_V_WT	3.40339115435104	2.78787619476974	63600.082288611	-2.06084976996267	8.86763207866474	-42
V_V_HT	3.80059688643995	2.78882551422038	63600.082288611	-1.66550470521695	9.26669847809686	-42
V_V_HM	2.66616801119863	2.78888406242114	63600.082288611	-2.80004833500699	8.13238435740425	-42
V_V_WT	3.4778506797157	2.78784806931449	63600.082288611	-1.98633511866958	8.94203647810099	-41
V_V_HT	3.87048808970604	2.78879510882952	63600.082288611	-1.5955539073457	9.33653008675779	-41
V_V_HM	2.75326086410517	2.78885351285178	63600.082288611	-2.71289560490524	8.21941733311559	-41
V_V_WT	3.55809522254652	2.78781905054753	63600.082288611	-1.90603369901824	9.02222414411128	-40
V_V_HT	3.94573499598907	2.78876352064662	63600.082288611	-1.5202450881836	9.41171508016174	-40
V_V_HM	2.84598294942511	2.78882176137243	63600.082288611	-2.62011128664498	8.31207718549521	-40
V_V_WT	3.6442425637376	2.7877919094077	63600.082288611	-1.81983316115821	9.10831828863341	-39
V_V_HT	4.02644380834607	2.78873374142854	63600.082288611	-1.43947790852089	9.49236552521303	-39
V_V_HM	2.94438560619968	2.78879181372756	63600.082288611	-2.52164993244799	8.41042114484735	-39
V_V_WT	3.73638913759753	2.78777084609431	63600.082288611	-1.72764530317697	9.20042357837202	-38
V_V_HT	4.11269966156612	2.7887103010332	63600.082288611	-1.35317611209586	9.5785754352281	-38
V_V_HM	3.0484957271561	2.78876822066154	63600.082288611	-2.41749356905185	8.51448502336405	-38
V_V_WT	3.83462706204444	2.78775926134668	63600.082288611	-1.62938467260982	9.29863879669869	-37
V_V_HT	4.20458343422182	2.78869688026069	63600.082288611	-1.26126603470878	9.67043290315242	-37
V_V_HM	3.1583352942812	2.78875468076285	63600.082288611	-2.3076274637079	8.62429805227031	-37
V_V_WT	3.93904359802029	2.78775960176691	63600.082288611	-1.52496880385805	9.40305599989862	-36
V_V_HT	4.3021712788535	2.78869614327649	63600.082288611	-1.16367674558712	9.76801930329411	-36
V_V_HM	3.27392120875842	2.78875387206982	63600.082288611	-2.19203996419132	8.73988238170815	-36
V_V_WT	4.04970656487695	2.78777459452349	63600.082288611	-1.41433522282357	9.51374835257747	-35
V_V_HT	4.40552044060938	2.78871105543304	63600.082288611	-1.06035681167723	9.871397692896	-35
V_V_HM	3.3952500446578	2.78876877511825	63600.082288611	-2.070740338286	8.8612404276016	-35
V_V_WT	4.16667892195464	2.78780566125725	63600.082288611	-1.29742375658396	9.63078160049324	-34
V_V_HT	4.51468343630828	2.78874318403623	63600.082288611	-0.951256788081879	9.98062366069843	-34
V_V_HM	3.52231329323395	2.78880096657036	63600.082288611	-1.94374018499737	8.98836677146527	-34
V_V_WT	4.29002362645182	2.78785241737516	63600.082288611	-1.17417069413796	9.7542179470416	-33
V_V_HT	4.62971278133476	2.78879216144882	63600.082288611	-0.836323438847016	10.0957490015165	-33
V_V_HM	3.65510244504751	2.78885008003159	63600.082288611	-1.81104729563093	9.12125218572595	-33
V_V_WT	4.419803637589	2.7879127494815	63600.082288611	-1.04450893400674	9.88411620918473	-32
V_V_HT	4.75066099204825	2.78885576757089	63600.082288611	-0.715499896214518	10.216821880311	-32
V_V_HM	3.79360899131571	2.78891388884414	63600.082288611	-1.67266581471732	9.25988379734875	-32
V_V_WT	4.5560764982067	2.78798339230951	63600.082288611	-0.908374533422732	10.0205275298361	-31
V_V_HT	4.87757542013653	2.78893054694697	63600.082288611	-0.588732035799453	10.3438828760725	-31
V_V_HM	3.93781942685518	2.78898892572414	63600.082288611	-1.52860245155908	9.40424130526944	-31
V_V_WT	4.69887261931896	2.78806166967171	63600.082288611	-0.765731836040961	10.1634770746789	-30
V_V_HT	5.01047755797539	2.78901366881969	63600.082288611	-0.455992816937936	10.4769479328887	-30
V_V_HM	4.08769533149103	2.78907235031544	63600.082288611	-1.37889005922937	9.55428072221144	-30
V_V_WT	4.84818963961134	2.78814582444577	63600.082288611	-0.616579759213875	10.3129590384366	-29
V_V_HT	5.14935775681247	2.78910327778372	63600.082288611	-0.317288251785519	10.6160037654105	-29
V_V_HM	4.24316875571574	2.78916230113022	63600.082288611	-1.22359293871724	9.70993045014872	-29
V_V_WT	5.00399226232462	2.78823485504695	63600.082288611	-0.460951636593339	10.4689361612426	-28
V_V_HT	5.29417518874395	2.78919831651282	63600.082288611	-0.172657095885203	10.7610074733731	-28
V_V_HM	4.40414276565258	2.7892577174034	63600.082288611	-1.06280594479844	9.8710914761036	-28
V_V_WT	5.16621770488463	2.78832793891796	63600.082288611	-0.298908638540114	10.6313440483094	-27
V_V_HT	5.44486308183017	2.78929790732751	63600.082288611	-0.0221644009237458	10.9118905645841	-27
V_V_HM	4.57049668998182	2.78935771801308	63600.082288611	-0.896648021792687	10.0376414017563	-27
V_V_WT	5.33479225194873	2.78842319677803	63600.082288611	-0.130520797004168	10.8001053009016	-26
V_V_HT	5.60134439389676	2.78940003097212	63600.082288611	0.134116748668166	11.0685720391254	-26
V_V_HM	4.74210067627704	2.78946027486943	63600.082288611	-0.725245047067705	10.2094463996218	-26
V_V_WT	5.5096204385871	2.78851839414483	63600.082288611	0.0441208026729472	10.9751200745012	-25
V_V_HT	5.76352172440458	2.78950227572686	63600.082288611	0.296093679325303	11.2309497694838	-25
V_V_HM	4.91880703749518	2.78956296502241	63600.082288611	-0.548739958681364	10.3863540336717	-25
V_V_WT	5.69059607971957	2.78861023155359	63600.082288611	0.224916442366222	11.1562757170729	-24
V_V_HT	5.9312876821448	2.78960107993375	63600.082288611	0.463665980693048	11.3989093835965	-24
V_V_HM	5.10045950206558	2.78966221018934	63600.082288611	-0.367282014765668	10.5682010188968	-24
V_V_WT	5.87759185635398	2.78869514189971	63600.082288611	0.411745794613138	11.3434379180948	-23
V_V_HT	6.10451525808637	2.7896925856851	63600.082288611	0.63671420524439	11.5723163109284	-23
V_V_HM	5.28688528589613	2.78975413399351	63600.082288611	-0.181036401709429	10.7548069735017	-23
V_V_WT	6.07047012854282	2.78876871665078	63600.082288611	0.604479860195337	11.5364603968903	-22
V_V_HT	6.28306790540704	2.78977202840591	63600.082288611	0.815111144730178	11.7510246660839	-22
V_V_HM	5.47790373189283	2.78983394925201	63600.082288611	0.00982560627804219	10.9459818575076	-22
V_V_WT	6.26906822671818	2.78882696208814	63600.082288611	0.80296379723861	11.7351726561978	-21
V_V_HT	6.46678607640756	2.78983508348398	63600.082288611	0.998705727696656	11.9348664251185	-21
V_V_HM	5.67331567668362	2.78989731030837	63600.082288611	0.205113363316944	11.1415179900503	-21
V_V_WT	6.47319422134245	2.78886682535043	63600.082288611	1.00701165981757	11.9393767828673	-20
V_V_HT	6.65548344695005	2.78987843278796	63600.082288611	1.18731813354765	12.1236487603525	-20
V_V_HM	5.87290077067286	2.78994088211662	63600.082288611	0.404613056506025	11.3411884848397	-20
V_V_WT	6.68262799716429	2.78888633950657	63600.082288611	1.2164071878683	12.1488488064603	-19
V_V_HT	6.84894803877938	2.78989992390813	63600.082288611	1.38074060275383	12.3171554748049	-19
V_V_HM	6.07641880445404	2.7899625003876	63600.082288611	0.6080887184483	11.5447488904598	-19
V_V_WT	6.8971224579138	2.78888473370857	63600.082288611	1.43090479598395	12.3633401198436	-18
V_V_HT	7.04694346532384	2.78989869166516	63600.082288611	1.57873844449608	12.5151484861516	-18
V_V_HM	6.28361109814205	2.78996129382984	63600.082288611	0.815283376991076	11.751938819293	-18
V_V_WT	7.11640485536542	2.78886249963744	63600.082288611	1.65023077224355	12.5825789384873	-17
V_V_HT	7.24921029094337	2.78987523226799	63600.082288611	1.78105125056422	12.7173693313225	-17
V_V_HM	6.49420193550493	2.78993775880084	63600.082288611	1.02592034304104	11.9624835279688	-17
V_V_WT	7.34017823431914	2.78882140705125	63600.082288611	1.87408469271901	12.8062717759193	-16
V_V_HT	7.45546749590767	2.78983142217662	63600.082288611	1.9873943233639	12.9235406684514	-16
V_V_HM	6.70790004854777	2.78989377839607	63600.082288611	1.23970465773374	12.1760954393618	-16
V_V_WT	7.56812299403523	2.7887644626925	63600.082288611	2.10214106345144	13.034104924619	-15
V_V_HT	7.66541404531954	2.78977047537861	63600.082288611	2.19746032857818	13.1333677620609	-15
V_V_HM	6.92440013527484	2.78983257961987	63600.082288611	1.45632469414082	12.3924755764089	-15
V_V_WT	7.79989855504765	2.78869580927355	63600.082288611	2.33405118525322	13.2657459248421	-14
V_V_HT	7.87873055769997	2.7896968354001	63600.082288611	2.41092117541113	13.3465399399888	-14
V_V_HM	7.14338441592816	2.78975862496517	63600.082288611	1.67545392601239	12.6113149058439	-14
V_V_WT	8.03514512105399	2.78862056396885	63600.082288611	2.56944523215347	13.5008450099545	-13
V_V_HT	8.09508105278699	2.78961600141347	63600.082288611	2.62743010521582	13.5627320003582	-13
V_V_HM	7.36452420324033	2.78967743773583	63600.082288611	1.89675284039838	12.8322955660823	-13
V_V_WT	8.27348810627884	2.7885442403973	63600.082288611	2.80793781167664	13.739038400881	-12
V_V_HT	8.31411693278781	2.78953390707308	63600.082288611	2.84662689022929	13.7816069753463	-12
V_V_HM	7.58748278473774	2.78959497815827	63600.082288611	2.11987304277377	13.0550925267017	-12
V_V_WT	8.51454779065548	2.78847144600941	63600.082288611	3.04914017314708	13.9799554081639	-11
V_V_HT	8.53548531891884	2.78945552277829	63600.082288611	3.06814890967885	14.0028217281588	-11
V_V_HM	7.81192087976261	2.78951623963627	63600.082288611	2.34446546540296	13.2793762941223	-11
V_V_WT	8.75793360224491	2.78840680052618	63600.082288611	3.2926526899667	14.2232145145231	-10
V_V_HT	8.75882457973571	2.78938583731277	63600.082288611	3.29162475409768	14.2260244053737	-10
V_V_HM	8.03749439619006	2.78944623436644	63600.082288611	2.57017619224922	13.5048126001309	-10
V_V_WT	9.00324361116764	2.78835511844311	63600.082288611	3.53806399583866	14.4684232264966	-9
V_V_HT	8.98376420385794	2.78933005033653	63600.082288611	3.51667372076504	14.4508546869509	-9
V_V_HM	8.26385475686039	2.7893901864533	63600.082288611	2.79664640690133	13.7310631068194	-9
V_V_WT	9.25006782848075	2.7883208344573	63600.082288611	3.78495540980802	14.7151802471535	-8
V_V_HT	9.20992764529978	2.78929295338195	63600.082288611	3.74290987228552	14.676945418314	-8
V_V_HM	8.49065071613843	2.78935291008974	63600.082288611	3.02351542789986	13.957786004377	-8
V_V_WT	9.49799390748113	2.78830671668389	63600.082288611	4.03290915966244	14.9630786552998	-7
V_V_HT	9.4369367837864	2.78927754849168	63600.082288611	3.96994920437686	14.9039243631959	-7
V_V_HM	8.71753059587388	2.78933742221997	63600.082288611	3.25042566387997	14.1846355278678	-7
V_V_WT	9.74660624077923	2.7883144623372	63600.082288611	4.28150631147009	15.2117061700884	-6
V_V_HT	9.6644117547704	2.78928568348806	63600.082288611	4.19740823075751	15.1314152787833	-6
V_V_HM	8.94414291035687	2.78934558029365	63600.082288611	3.47702198852806	14.4112638321857	-6
V_V_WT	9.99548832752083	2.78834389662578	63600.082288611	4.53033070696825	15.4606459480734	-5
V_V_HT	9.89197252961123	2.78931719224333	63600.082288611	4.42490724839752	15.3590378108249	-5
V_V_HM	9.17013678131217	2.78937721883341	63600.082288611	3.70295384790475	14.6373197147196	-5
V_V_WT	10.2442233631661	2.78839370514221	63600.082288611	4.77896811785733	15.7094786084749	-4
V_V_HT	10.1192401722731	2.78937067753982	63600.082288611	4.65207005980957	15.5864102847367	-4
V_V_HM	9.39516357254033	2.78943093546958	63600.082288611	3.927875354457	14.8624517906237	-4
V_V_WT	10.4923951310516	2.78846076120302	63600.082288611	5.02700845577742	15.9577818063257	-3
V_V_HT	10.3458370003502	2.78944279060097	63600.082288611	4.87852554619412	15.8131484545063	-3
V_V_HM	9.61887626353067	2.78950336745855	63600.082288611	4.15144607865589	15.0863064484055	-3
V_V_WT	10.7395910972247	2.78854137426993	63600.082288611	5.27404642023586	16.2051357742136	-2
V_V_HT	10.5713905670404	2.78952956779539	63600.082288611	5.10390902947174	16.0388721046091	-2
V_V_HM	9.84093333262605	2.78959053394267	63600.082288611	4.37333230133037	15.3085343639217	-2
V_V_WT	10.9854035055376	2.78863146341596	63600.082288611	5.51968225370676	16.4511247573685	-1
V_V_HT	10.7955346997536	2.78962661711815	63600.082288611	5.32786294538759	16.2632064541196	-1
V_V_HM	10.0609994663885	2.78968802326201	63600.082288611	4.59320735590169	15.5287915768754	-1
V_V_WT	11.2294256318048	2.78872521420387	63600.082288611	5.76352062830915	16.6953306353005	0
V_V_HT	11.0179045529783	2.78972768189594	63600.082288611	5.55003471151797	16.4857743944386	0
V_V_HM	10.2787406429638	2.7897895507842	63600.082288611	4.81074953840302	15.7467317475247	0
V_V_WT	11.4712528393392	2.78881530916204	63600.082288611	6.0051712496098	16.9373344290687	1
V_V_HT	11.2381375978445	2.78982488988087	63600.082288611	5.77007722860874	16.7061979670802	1
V_V_HM	10.4938247893469	2.78988720918217	63600.082288611	5.0256422742006	15.9620073044933	1
V_V_WT	11.7104912689087	2.78889482179473	63600.082288611	6.24425383431698	17.1767287035004	2
V_V_HT	11.4558832128291	2.78991078422049	63600.082288611	5.98765449057733	16.9241119350808	2
V_V_HM	10.7059297944514	2.7899735080449	63600.082288611	5.23757813342318	16.1742814554796	2
V_V_WT	11.9467615971079	2.78895799274363	63600.082288611	6.48040034737515	17.4131228468406	3
V_V_HT	11.6708065477835	2.78997915819508	63600.082288611	6.20244381245372	17.1391692831133	3
V_V_HM	10.9147464661035	2.79004221231944	63600.082288611	5.44626014460894	16.3832327875981	3
V_V_WT	12.179700977259	2.78900055591541	63600.082288611	6.71325630365489	17.6461456508631	4
V_V_HT	11.8825903179732	2.79002540776226	63600.082288611	6.41413693343227	17.3510437025141	4
V_V_HM	11.119979695228	2.79008869653154	63600.082288611	5.65140226461795	16.588557125838	4
V_V_WT	12.4089649049068	2.78901997614292	63600.082288611	6.94248216763178	17.8754476421817	5
V_V_HT	12.0909365104803	2.7900467886729	63600.082288611	6.62244121932707	17.5594318016335	5
V_V_HM	11.3213495521877	2.79011020313657	63600.082288611	5.8527299686042	16.7899691357712	5
V_V_WT	12.6342289974897	2.78901558747976	63600.082288611	7.16775486200014	18.1007031329792	6
V_V_HT	12.2955680048473	2.79004256629397	63600.082288611	6.82708098956221	17.7640550201324	6
V_V_HM	11.5185923283287	2.79010599307755	63600.082288611	6.0499809964663	16.9872036601912	6
V_V_WT	12.8551867835109	2.78898821927594	63600.082288611	7.38876628973606	18.3216072772858	7
V_V_HT	12.4962261205615	2.79001361589125	63600.082288611	7.02779584810293	17.9646563930201	7
V_V_HM	11.711458490416	2.79007694444598	63600.082288611	6.24290409390878	17.1800128869232	7
V_V_WT	13.0715395777315	2.78893892669492	63600.082288611	7.60521569747873	18.5378634579842	8
V_V_HT	12.6926601041646	2.78996106306371	63600.082288611	7.22433283531555	18.1609873730137	8
V_V_HM	11.8997045285384	2.79002418723632	63600.082288611	6.43125353622994	17.3681555208469	8
V_V_WT	13.2830096795425	2.78887016574838	63600.082288611	7.81682057083331	18.7491987882516	9
V_V_HT	12.8846403626515	2.78988754214142	63600.082288611	7.4164571949046	18.3528235303984	9
V_V_HM	12.0831028501058	2.78995036700145	63600.082288611	6.61479654555255	17.5514091546591	9
V_V_WT	13.4893410567344	2.78878570695347	63600.082288611	8.02331748737176	18.9553646260969	10
V_V_HT	13.0719590523723	2.7897971031311	63600.082288611	7.60395314520184	18.5399649595427	10
V_V_HM	12.2614421594738	2.78985955137893	63600.082288611	6.7933138536573	17.7295704652902	10
V_V_WT	13.6902868383541	2.78868926129663	63600.082288611	8.22445230260288	19.1561213741054	11
V_V_HT	13.2544174483546	2.78969373890045	63600.082288611	7.78661413520907	18.7222207615002	11
V_V_HM	12.4345179524626	2.78975575104074	63600.082288611	6.96659309544241	17.9024428094828	11
V_V_WT	13.8856242227748	2.78858556535385	63600.082288611	8.41999293120465	19.351255514345	12
V_V_HT	13.4318405877163	2.78958254612714	63600.082288611	7.96425521254934	18.8994259628833	12
V_V_HM	12.6021433371107	2.78964408542169	63600.082288611	7.13443734484733	18.0698493293741	12
V_V_WT	14.0751600855288	2.7884806100608	63600.082288611	8.6097345064679	19.5405856645897	13
V_V_HT	13.6040826564693	2.78946996849634	63600.082288611	8.13671793360333	19.0714473793352	13
V_V_HM	12.7641529838949	2.78953102682373	63600.082288611	7.29666858662885	18.231637381161	13
V_V_WT	14.2587266461796	2.78838097396117	63600.082288611	8.79349635400196	19.7239569383572	14
V_V_HT	13.7710226061007	2.78936307996546	63600.082288611	8.30386738489266	19.2381778273088	14
V_V_HM	12.9203998574	2.7894236805211	63600.082288611	7.45312585902506	18.387673855775	14
V_V_WT	14.4361612221635	2.78829190909383	63600.082288611	8.97110549724033	19.9012169470866	15
V_V_HT	13.9325443644387	2.78926753203285	63600.082288611	8.46557641730135	19.3995123115761	15
V_V_HM	13.0707405967461	2.78932772327884	63600.082288611	7.60365467468928	18.537826518803	15
V_V_WT	14.6073011309921	2.78821671911891	63600.082288611	9.1423927785164	20.0722094834678	16
V_V_HT	14.0885318587259	2.78918688569055	63600.082288611	8.62172197852304	19.5553417389287	16
V_V_HM	13.2150318403857	2.78924673238612	63600.082288611	7.74810466058269	18.6819590201888	16
V_V_WT	14.7719891698892	2.78815706668055	63600.082288611	9.30719773626935	20.236780603509	17
V_V_HT	14.238874229164	2.78912293954929	63600.082288611	8.77218968348026	19.7055587748478	17
V_V_HM	13.3531340930125	2.7891825150913	63600.082288611	7.8863327791898	18.8199354068351	17
V_V_WT	14.9300900482479	2.78811417492276	63600.082288611	9.46538268252845	20.3947974139673	18
V_V_HT	14.3834814593446	2.7890770161284	63600.082288611	8.91688692362478	19.8500759950644	18
V_V_HM	13.4849233183189	2.78913640022939	63600.082288611	8.01821238968486	18.951634246953	18
V_V_WT	15.0814794937319	2.78808804492668	63600.082288611	9.61682334283829	20.5461356446254	19
V_V_HT	14.5222739405301	2.78904912402088	63600.082288611	9.05573407337685	19.9888138076833	19
V_V_HM	13.6102832288006	2.78910839690915	63600.082288611	8.14362718671023	19.0769392708911	19
V_V_WT	15.2260609212554	2.78807872078342	63600.082288611	9.76142304569458	20.6906987968162	20
V_V_HT	14.6551979994133	2.78903931280297	63600.082288611	9.1886773622598	20.1217186365668	20
V_V_HM	13.7291169587636	2.7890985550812	63600.082288611	8.26248020666863	19.1957537108586	20
V_V_WT	15.3637654229922	2.78808633559169	63600.082288611	9.8991126223974	20.828418223587	21
V_V_HT	14.7822257713082	2.78904772258485	63600.082288611	9.31568865097136	20.248762891645	21
V_V_HM	13.8413470309029	2.78910701531305	63600.082288611	8.37469369674266	19.3080003650632	21
V_V_WT	15.4945350907676	2.78810991605781	63600.082288611	10.0298360724289	20.9592341091063	22
V_V_HT	14.9033395512819	2.78907330420498	63600.082288611	9.43675229093674	20.369926811627	22
V_V_HM	13.9469036717141	2.78913272366246	63600.082288611	8.48019994915598	19.4136073942723	22
V_V_WT	15.6183392708691	2.78814863548268	63600.082288611	10.1535643624079	21.0831141793303	23
V_V_HT	15.0185465569769	2.78911516113467	63600.082288611	9.55187725699573	20.485215856958	23
V_V_HM	14.045736179486	2.78917477918756	63600.082288611	8.57895002804463	19.5125223309274	23
V_V_WT	15.7351796734766	2.78820224235413	63600.082288611	10.2702996954785	21.2000596514747	24
V_V_HT	15.1278833848619	2.78917300861892	63600.082288611	9.66110070373734	20.5946660659865	24
V_V_HM	14.1378165157275	2.78923289501179	63600.082288611	8.67091645719597	19.6047165742591	24
V_V_WT	15.8450846475031	2.78827060955582	63600.082288611	10.3800706697018	21.3100986253044	25
V_V_HT	15.2314106264555	2.78924669067232	63600.082288611	9.76448352841161	20.6983377244995	25
V_V_HM	14.2231353144212	2.78930691328722	63600.082288611	8.75609017997469	19.6901804488677	25
V_V_WT	15.9480878520749	2.78835202057364	63600.082288611	10.4829143085741	21.4132613955757	26
V_V_HT	15.3291936486557	2.78933434436595	63600.082288611	9.86209474925963	20.7962925480518	26
V_V_HM	14.3016869327619	2.78939496179277	63600.082288611	8.83446922313131	19.7689046423924	26
V_V_WT	16.0442229473345	2.78844273829642	63600.082288611	10.5788715969805	21.5095742976886	27
V_V_HT	15.4212978186932	2.78943193804717	63600.082288611	9.95400763555647	20.8885880018298	27
V_V_HM	14.3734657287456	2.78949299022921	63600.082288611	8.90605588325364	19.8408755742375	27
V_V_WT	16.1335235902288	2.78853710097801	63600.082288611	10.6679872888975	21.59905989156	28
V_V_HT	15.507788501319	2.78953337519346	63600.082288611	10.0402995012452	20.9752775013927	28
V_V_HM	14.4384660582585	2.78959487456528	63600.082288611	8.97085651933694	19.9060755971801	28
V_V_WT	16.2160280371153	2.78862815581056	63600.082288611	10.7503132681953	21.6817428060354	29
V_V_HT	15.5887349380997	2.78963117521922	63600.082288611	10.1210542498498	21.0564156263497	29
V_V_HM	14.4966855663425	2.78969310084026	63600.082288611	9.02888350379575	19.9644876288893	29
V_V_WT	16.2917929227872	2.78870921093081	63600.082288611	10.8259192857274	21.7576665598471	30
V_V_HT	15.6642218633495	2.78971813890571	63600.082288611	10.1963707261623	21.1320730005367	30
V_V_HM	14.5481350384435	2.78978043774504	63600.082288611	9.08016179545111	20.0161082814358	30
V_V_WT	16.3608836774869	2.78877333056054	63600.082288611	10.8948843658703	21.8268829891034	31
V_V_HT	15.734341296062	2.78978681100096	63600.082288611	10.2663555614798	21.2023270306441	31
V_V_HM	14.5928315980326	2.78984939718899	63600.082288611	9.12472319444151	20.0609400016238	31
V_V_WT	16.4233864850128	2.78881492231054	63600.082288611	10.9573056535128	21.8894673165128	32
V_V_HT	15.7992020353667	2.78983118382192	63600.082288611	10.3311293299985	21.267274740735	32
V_V_HM	14.6308074673592	2.78989394523773	63600.082288611	9.16261174953529	20.0990031851831	32
V_V_WT	16.4794113700135	2.78883043666773	63600.082288611	11.0133001303535	21.9455226096736	33
V_V_HT	15.8589318050948	2.7898474493292	63600.082288611	10.3908272193114	21.3270363908782	33
V_V_HM	14.6621123564572	2.78991025752193	63600.082288611	9.19388466653533	20.1303400463791	33
V_V_WT	16.5290907947354	2.78881853164323	63600.082288611	11.0630028889387	21.9951787005321	34
V_V_HT	15.9136756723072	2.78983417703936	63600.082288611	10.4455971002289	21.3817542443855	34
V_V_HM	14.6868126291357	2.78989689798328	63600.082288611	9.21861112392676	20.1550141343447	34
V_V_WT	16.5725781958003	2.7887801089717	63600.082288611	11.1065655984892	22.0385907931115	35
V_V_HT	15.9635944238728	2.78979235292875	63600.082288611	10.495597827105	21.4315910206405	35
V_V_HM	14.7049904391727	2.7898548579568	63600.082288611	9.23687133246962	20.1731095458757	35
V_V_WT	16.6100464580879	2.78871822277298	63600.082288611	11.1441551578058	22.0759377583701	36
V_V_HT	16.0088628871	2.78972528030074	63600.082288611	10.5409977527693	21.4767280214306	36
V_V_HM	14.716742826709	2.78978745653919	63600.082288611	9.24875582687113	20.184729826547	36
V_V_WT	16.6416836257399	2.78863747148572	63600.082288611	11.1759505980846	22.1074166533953	37
V_V_HT	16.0496664519545	2.78963792611136	63600.082288611	10.5819725319473	21.5173603719617	37
V_V_HM	14.7221786235946	2.78969968403106	63600.082288611	9.25436365798541	20.1899935892038	37
V_V_WT	16.6676831541667	2.78854254510145	63600.082288611	11.2021361823465	22.1332301259869	38
V_V_HT	16.086194032197	2.78953536242341	63600.082288611	10.6187011371499	21.553686927244	38
V_V_HM	14.7214109950667	2.78959663671846	63600.082288611	9.25379800232268	20.1890239878108	38
V_V_WT	16.6882503752233	2.78843918641364	63600.082288611	11.222905986564	22.1535947638825	39
V_V_HT	16.1186416013339	2.78942379229908	63600.082288611	10.6513673838739	21.5859158187938	39
V_V_HM	14.7145629817114	2.78948454682582	63600.082288611	9.24716968530095	20.1819562781219	39
V_V_WT	16.7036016526304	2.78833391229626	63600.082288611	11.2384636013765	22.1687397038843	40
V_V_HT	16.1472113023752	2.7893102478189	63600.082288611	10.6801596322423	21.6142629725081	40
V_V_HM	14.7017670074761	2.78937047906456	63600.082288611	9.23459728402429	20.1689367309279	40
V_V_WT	16.713957076482	2.7882325533506	63600.082288611	11.2490176888919	22.1788964640722	41
V_V_HT	16.172107037728	2.78920102356726	63600.082288611	10.7052694472687	21.6389446281873	41
V_V_HM	14.6831588558468	2.78926075741055	63600.082288611	9.21620418697782	20.1501135247157	41
V_V_WT	16.7195443399117	2.78814115577709	63600.082288611	11.2547840916831	22.1843045881403	42
V_V_HT	16.1935353473025	2.78910263813344	63600.082288611	10.7268905924199	21.6601801021852	42
V_V_HM	14.6588817300629	2.78916193035769	63600.082288611	9.19212076234455	20.1256426977812	42
V_V_WT	16.7205978778263	2.78806571931364	63600.082288611	11.255985485163	22.1852102704897	43
V_V_HT	16.2117045360653	2.78902155044549	63600.082288611	10.7452187131553	21.6781903589753	43
V_V_HM	14.629085764319	2.78908048587803	63600.082288611	9.16248442788545	20.0956871007525	43
V_V_WT	16.7173541354987	2.78801080533404	63600.082288611	11.252849374306	22.1818588966914	44
V_V_HT	16.2268229337276	2.78896266794868	63600.082288611	10.760452520587	21.6931933468682	44
V_V_HM	14.5939234850264	2.78902135329689	63600.082288611	9.12743804852786	20.0604089215249	44
V_V_WT	16.7100528746884	2.78798048286367	63600.082288611	11.2456075455766	22.1744982038002	45
V_V_HT	16.2390972399699	2.7889303561478	63600.082288611	10.7727901580005	21.7054043219392	45
V_V_HM	14.5535524412538	2.78898891683018	63600.082288611	9.08713058027175	20.0199743022359	45
V_V_WT	16.6989363322744	2.78797816457071	63600.082288611	11.2344955470197	22.163377117529	46
V_V_HT	16.2487317105038	2.78892826170323	63600.082288611	10.7824287336485	21.7150346873591	46
V_V_HM	14.5081347493889	2.78898683786551	63600.082288611	9.04171696318019	19.9745525355975	46
V_V_WT	16.6842471866416	2.78800492870504	63600.082288611	11.2197539436493	22.148740429634	47
V_V_HT	16.2559300605843	2.78895751662565	63600.082288611	10.7895697440434	21.7222903771251	47
V_V_HM	14.457833410853	2.78901625173282	63600.082288611	8.99135797342659	19.9243088482794	47
V_V_WT	16.6662281121338	2.78805905652439	63600.082288611	11.201628778546	22.1308274457217	48
V_V_HT	16.2608960012028	2.78901624320035	63600.082288611	10.7944205805	21.7273714219055	48
V_V_HM	14.402811423647	2.78907527058281	63600.082288611	8.93622030919879	19.8694025380952	48
V_V_WT	16.6451217876118	2.78813608269844	63600.082288611	11.1803714826239	22.1098720925997	49
V_V_HT	16.263833247674	2.78909960905269	63600.082288611	10.7971944297935	21.7304720655544	49
V_V_HM	14.3432317890142	2.78915903874603	63600.082288611	8.87647648885848	19.80998708917	49
V_V_WT	16.6211708874537	2.78822898385403	63600.082288611	11.1562384960814	22.086103278826	50
V_V_HT	16.2649455121452	2.78920003154456	63600.082288611	10.7981098660516	21.7317811582387	50
V_V_HM	14.279257506257	2.78925993814033	63600.082288611	8.81230444315875	19.7462105693553	50
V_V_WT	16.59461698526	2.78832892286081	63600.082288611	11.129488713306	22.059745257214	51
V_V_HT	16.2644345639819	2.78930797856128	63600.082288611	10.7973873415969	21.731481786367	51
V_V_HM	14.2110516713916	2.78936839262952	63600.082288611	8.74388603735513	19.678217305428	51
V_V_WT	16.5656959132864	2.78842738855643	63600.082288611	11.1003746484425	22.0310171781304	52
V_V_HT	16.2624922752722	2.78941426496547	63600.082288611	10.7952367313983	21.729747819146	52
V_V_HM	14.1387777699205	2.78947517437616	63600.082288611	8.67140284352342	19.6061526963176	52
V_V_WT	16.5346355626094	2.78851714608459	63600.082288611	11.0691383728949	22.0001327523239	53
V_V_HT	16.259297778773	2.7895110767236	63600.082288611	10.7918524837288	21.7267430738172	53
V_V_HM	14.0625992781615	2.78957243264122	63600.082288611	8.59503372543998	19.5301648308831	53
V_V_WT	16.501656356795	2.78859224298313	63600.082288611	11.0360119770629	21.9673007365272	54
V_V_HT	16.2550189162326	2.78959198291637	63600.082288611	10.7874150449466	21.7226227875186	54
V_V_HM	13.9826792974687	2.78965370618035	63600.082288611	8.51495444850604	19.4504041464315	54
V_V_WT	16.4669752735708	2.7886470225488	63600.082288611	11.0012235258196	21.9327270213221	55
V_V_HT	16.2498186730182	2.78965088288461	63600.082288611	10.7820993577187	21.7175379883176	55
V_V_HM	13.899180596611	2.78971286622836	63600.082288611	8.43133979387817	19.3670213993438	55
V_V_WT	16.4307995723286	2.78867774254102	63600.082288611	10.9649876133531	21.8966115313041	56
V_V_HT	16.243847098428	2.78968374328103	63600.082288611	10.7760633767093	21.7116308201466	56
V_V_HM	13.8122646968769	2.78974586102186	63600.082288611	8.34435922430641	19.2801701694474	56
V_V_WT	16.3933240709583	2.78868323566636	63600.082288611	10.9275013454501	21.8591467964665	57
V_V_HT	16.237238220032	2.78968930774269	63600.082288611	10.7694435919614	21.7050328481027	57
V_V_HM	13.7220913678364	2.78975142857899	63600.082288611	8.25417498284683	19.1900077528261	57
V_V_WT	16.3547302536621	2.78866496164313	63600.082288611	10.8889433452629	21.8205171620613	58
V_V_HT	16.2301095179735	2.78966915283052	63600.082288611	10.7623543935566	21.6978646423904	58
V_V_HM	13.6288183710283	2.78973115288686	63600.082288611	8.16094172642126	19.0966950156352	58
V_V_WT	16.3151879455512	2.78862643694293	63600.082288611	10.849476545614	21.7808993454885	59
V_V_HT	16.2225643925703	2.78962707537416	63600.082288611	10.7548917400219	21.6902370451186	59
V_V_HM	13.5326016582032	2.78968884856205	63600.082288611	8.06480793012723	19.0003953862792	59
V_V_WT	16.2748620394652	2.78857166177009	63600.082288611	10.809257998937	21.7404660799933	60
V_V_HT	16.2147005119468	2.78956740458709	63600.082288611	10.7471448142178	21.6822562096759	60
V_V_HM	13.4335964184763	2.7896288657157	63600.082288611	7.96592025685619	18.9012725800963	60
V_V_WT	16.2339071353191	2.78850576841727	63600.082288611	10.7684322458472	21.699382024791	61
V_V_HT	16.2066039291714	2.78949569283379	63600.082288611	10.739188786571	21.6740190717718	61
V_V_HM	13.3319562633892	2.78955678338014	63600.082288611	7.86442138323943	18.7994911435389	61
V_V_WT	16.19247253551	2.7884338594281	63600.082288611	10.7271385877493	21.6578064832708	62
V_V_HT	16.1983548926183	2.78941746767392	63600.082288611	10.7310930714318	21.6656167138049	62
V_V_HM	13.2278340319051	2.78947815611408	63600.082288611	7.76045326129785	18.6952148025123	62
V_V_WT	16.1506938779571	2.78836202873474	63600.082288611	10.6855007184476	21.6158870374665	63
V_V_HT	16.1900191790027	2.78933932043292	63600.082288611	10.7229105265089	21.6571278314964	63
V_V_HM	13.1213806968938	2.78939960681111	63600.082288611	7.65415388302137	18.5886075107663	63
V_V_WT	16.1086929918755	2.78829699381941	63600.082288611	10.6436273008837	21.5737586828673	64
V_V_HT	16.1816481861478	2.78926850728806	63600.082288611	10.714678327509	21.6486180447866	64
V_V_HM	13.0127454374111	2.78932842580731	63600.082288611	7.54565813839754	18.4798327364246	64
V_V_WT	16.0665889313505	2.78824402677334	63600.082288611	10.6016270558371	21.531550806864	65
V_V_HT	16.1732904390379	2.78921073068696	63600.082288611	10.7064338226115	21.6401470554644	65
V_V_HM	12.9020770772452	2.78927034285848	63600.082288611	7.43510362088601	18.3690505336044	65
V_V_WT	16.0244979259023	2.78820669896285	63600.082288611	10.5596092129454	21.4893866388593	66
V_V_HT	16.1649917887838	2.78916986247279	63600.082288611	10.6982152741096	21.6317683034579	66
V_V_HM	12.789524206278	2.78922924889441	63600.082288611	7.32263129414116	18.2564171184148	66
V_V_WT	15.9825248998583	2.78818792747613	63600.082288611	10.5176729790394	21.4473768206771	67
V_V_HT	16.156787379609	2.78914905995342	63600.082288611	10.6900516378996	21.6235231213184	67
V_V_HM	12.6752344764977	2.78920831646473	63600.082288611	7.20838259195	18.1420863610455	67
V_V_WT	15.9407719523651	2.78818859978173	63600.082288611	10.4759187138264	21.4056251909037	68
V_V_HT	16.1487096816282	2.78914929319841	63600.082288611	10.6819734827583	21.6154458804982	68
V_V_HM	12.5593553059851	2.78920852090279	63600.082288611	7.09250302073845	18.0262075912317	68
V_V_WT	15.8993411813484	2.78820714118311	63600.082288611	10.4344516016392	21.3642307610576	69
V_V_HT	16.140791162397	2.78916888188826	63600.082288611	10.6740165696698	21.6075657551242	69
V_V_HM	12.4420341119473	2.78922817523361	63600.082288611	6.97514330418706	17.9089249197076	69
V_V_WT	15.8583346854607	2.78823962574992	63600.082288611	10.3933814359588	21.3232879349626	70
V_V_HT	16.1330642914369	2.78920361482723	63600.082288611	10.6662216221047	21.5999069607691	70
V_V_HM	12.3234183122645	2.78926305024392	63600.082288611	6.85645914943922	17.7903774750898	70
V_V_WT	15.8178519347791	2.78828041097527	63600.082288611	10.3528187461831	21.2828851233751	71
V_V_HT	16.1255594716331	2.78924743091989	63600.082288611	10.658630922703	21.5924880205632	71
V_V_HM	12.203655394201	2.78930705837107	63600.082288611	6.73660997538998	17.6707008130121	71
V_V_WT	15.77797932751	2.78832403284176	63600.082288611	10.3128606399996	21.2430980150203	72
V_V_HT	16.1182969247249	2.7892944489736	63600.082288611	10.6512762203491	21.5853176291008	72
V_V_HM	12.0828932554891	2.78935429201206	63600.082288611	6.61575525868106	17.5500312522972	72
V_V_WT	15.7387879579268	2.78836589995075	63600.082288611	10.273587210829	21.2039887050246	73
V_V_HT	16.1112854094316	2.78933971440074	63600.082288611	10.6441759847605	21.5783948341028	73
V_V_HM	11.9612806039603	2.78939977354583	63600.082288611	6.4940534632876	17.4285077446331	73
V_V_WT	15.7003341420902	2.78840253479918	63600.082288611	10.2350615906424	21.165606693538	74
V_V_HT	16.1045232006107	2.78937946156056	63600.082288611	10.6373358714552	21.5717105297662	74
V_V_HM	11.8389673495439	2.7894397190193	63600.082288611	6.37166191569185	17.306272783396	74
V_V_WT	15.6626600016441	2.78843174260242	63600.082288611	10.1973302028644	21.1279898004237	75
V_V_HT	16.097999105339	2.78941129804524	63600.082288611	10.6307493766326	21.5652488340454	75
V_V_HM	11.7161049797848	2.78947172341877	63600.082288611	6.24873681726868	17.183473142301	75
V_V_WT	15.6257941058637	2.78845269831545	63600.082288611	10.1604232338596	21.0911649778679	76
V_V_HT	16.0916935180855	2.78943430065195	63600.082288611	10.6243987042404	21.5589883319306	76
V_V_HM	11.592846917122	2.78949485721562	63600.082288611	6.12543341233432	17.0602604219097	76
V_V_WT	15.5897521659913	2.78846594658396	63600.082288611	10.1243553273638	21.0551490046188	77
V_V_HT	16.0855795033311	2.78944901725926	63600.082288611	10.6182558449168	21.5529031617454	77
V_V_HM	11.4693488538739	2.78950966837062	63600.082288611	6.00190631920335	16.9367913885444	77
V_V_WT	15.5545396534453	2.78847292269112	63600.082288611	10.0891291416388	21.0199501652517	78
V_V_HT	16.0796247362954	2.7894569551024	63600.082288611	10.6122855196983	21.5469639528925	78
V_V_HM	11.3457685670269	2.78951766855587	63600.082288611	5.87831035198297	16.8132267820708	78
V_V_WT	15.5201582619482	2.78847464684937	63600.082288611	10.0547443707894	20.985572153107	79
V_V_HT	16.073795185638	2.78945918354548	63600.082288611	10.6064516012897	21.5411387699864	79
V_V_HM	11.222264771304	2.7895199301569	63600.082288611	5.75480212351916	16.6897274190888	79
V_V_WT	15.4866010206795	2.78847280341978	63600.082288611	10.021190742645	20.952011298714	80
V_V_HT	16.0680536416601	2.7894574888425	63600.082288611	10.6007133789317	21.5353939043885	80
V_V_HM	11.0989987270843	2.78951824579502	63600.082288611	5.63153938065096	16.5664580735177	80
V_V_WT	15.4538527092988	2.78846960946704	63600.082288611	9.98844869141578	20.9192567271818	81
V_V_HT	16.0623602644074	2.78945423304478	63600.082288611	10.5950263830468	21.5296941457681	81
V_V_HM	10.9761343188384	2.78951498662738	63600.082288611	5.50868136037775	16.443587277299	81
V_V_WT	15.4218964829131	2.78846609107476	63600.082288611	9.95649936108346	20.8872936047427	82
V_V_HT	16.0566747225583	2.78945050819669	63600.082288611	10.5893481419047	21.5240013032119	82
V_V_HM	10.8538359572051	2.7895112488421	63600.082288611	5.38639032480841	16.3212815896018	82
V_V_WT	15.3907143024988	2.78846200563555	63600.082288611	9.9253251881353	20.8561034168623	83
V_V_HT	16.0509567224158	2.78944605245913	63600.082288611	10.5836388750135	21.5182745698181	83
V_V_HM	10.7322685964676	2.78950676938655	63600.082288611	5.26483174380957	16.1997054491257	83
V_V_WT	15.3602833395054	2.78845702066929	63600.082288611	9.89490399568214	20.8256626833286	84
V_V_HT	16.0451661035393	2.78944051178213	63600.082288611	10.577859115871	21.5124730912075	84
V_V_HM	10.6115993447987	2.78950119286956	63600.082288611	5.14417342212112	16.0790252674763	84
V_V_WT	15.3305786569666	2.78844996046184	63600.082288611	9.86521315115906	20.7959441627742	85
V_V_HT	16.0392630948062	2.78943263373456	63600.082288611	10.5719715481213	21.5065546414911	85
V_V_HM	10.4919963357116	2.78949326205361	63600.082288611	5.02458595744349	15.9594067139797	85
V_V_WT	15.301571664928	2.78843965587042	63600.082288611	9.83622635613282	20.7669169737231	86
V_V_HT	16.0332093261741	2.78942117724711	63600.082288611	10.5659402342194	21.5004784181289	86
V_V_HM	10.3736296340058	2.78948173138334	63600.082288611	4.90624185586621	15.8410174121454	86
V_V_WT	15.2732322217011	2.78842425315116	63600.082288611	9.80791710225553	20.7385473411467	87
V_V_HT	16.0269674100362	2.78940417334278	63600.082288611	10.5597316457558	21.4942031743166	87
V_V_HM	10.256670160152	2.78946462467997	63600.082288611	4.78931591117304	15.724024409131	87
V_V_WT	15.2455271234358	2.78840250800329	63600.082288611	9.78025462450797	20.7107996223636	88
V_V_HT	16.0205032321572	2.78938031015759	63600.082288611	10.5533142397504	21.487692224564	88
V_V_HM	10.1412906060747	2.78944062589698	63600.082288611	4.67398339474121	15.6085978174082	88
V_V_WT	15.2184201152764	2.78837428263905	63600.082288611	9.75320293809879	20.6836372924541	89
V_V_HT	16.0137871836401	2.78934946472823	63600.082288611	10.5466586483146	21.4809157189657	89
V_V_HM	10.0276653984555	2.78940961309555	63600.082288611	4.56041897225265	15.4949118246583	89
V_V_WT	15.1918726464952	2.78834058432751	63600.082288611	9.72672151805148	20.6570237749389	90
V_V_HT	16.0067948216119	2.78931274328455	63600.082288611	10.5397382603632	21.4738513828607	90
V_V_HM	9.91597012938324	2.78937269884029	63600.082288611	4.44879605516815	15.3831442035983	90
V_V_WT	15.1658447398844	2.78830314252968	63600.082288611	9.70076699741252	20.6309224823562	91
V_V_HT	15.999506408341	2.78927202734168	63600.082288611	10.5325296503925	21.4664831662894	91
V_V_HM	9.80638093816255	2.78933177433533	63600.082288611	4.33928707602978	15.2734748002953	91
V_V_WT	15.1402961159893	2.78826316286645	63600.082288611	9.67529673370871	20.6052954982698	92
V_V_HT	15.9919042801416	2.78922863932213	63600.082288611	10.5250125627672	21.458795997516	92
V_V_HM	9.6990738734446	2.78928816946877	63600.082288611	4.23206547690632	15.1660822699829	92
V_V_WT	15.1151863880532	2.78822244958959	63600.082288611	9.65026680384761	20.5801059722588	93
V_V_HT	15.9839763936491	2.7891845408822	63600.082288611	10.5171711092737	21.4507816780246	93
V_V_HM	9.59422394187849	2.78924385591708	63600.082288611	4.12730239995847	15.0611454837985	93
V_V_WT	15.090475362495	2.78818335212397	63600.082288611	9.62563240937225	20.5553183156177	94
V_V_HT	15.975716491898	2.78914227396995	63600.082288611	10.5089940507249	21.4424389330711	94
V_V_HM	9.49200464855609	2.78920138784714	63600.082288611	4.02516634410773	14.9588429530045	94
V_V_WT	15.0661231345677	2.78814749716516	63600.082288611	9.60135045721036	20.5308958119251	95
V_V_HT	15.9671207198977	2.7891036037058	63600.082288611	10.500474072492	21.4337673673033	95
V_V_HM	9.39258848700997	2.78916253917636	63600.082288611	3.92582632600625	14.8593506480137	95
V_V_WT	15.0420910410344	2.78811691230374	63600.082288611	9.57737831004475	20.5068037720241	96
V_V_HT	15.9581914075957	2.78907071752941	63600.082288611	10.491609217138	21.4247735980534	96
V_V_HM	9.29614436814379	2.78912950746948	63600.082288611	3.829446949328	14.7628417869596	96
V_V_WT	15.0183418797019	2.78809397521693	63600.082288611	9.55367410543181	20.4830096539719	97
V_V_HT	15.9489371014497	2.78904616958935	63600.082288611	10.4824030249861	21.4154711779134	97
V_V_HM	9.20283704259576	2.78910485802119	63600.082288611	3.7361879367303	14.6694861484612	97
V_V_WT	14.9948387575337	2.78807971856833	63600.082288611	9.53019892631325	20.4594785887542	98
V_V_HT	15.9393675954253	2.78903106824924	63600.082288611	10.4728631176077	21.4058720732429	98
V_V_HM	9.11283039277338	2.78908970396905	63600.082288611	3.64621098886958	14.5794497966772	98
V_V_WT	14.971545262862	2.78807376999974	63600.082288611	9.50691709084356	20.4361734348804	99
V_V_HT	15.9294938780496	2.78902501116955	63600.082288611	10.463001272116	21.3959864839833	99
V_V_HM	9.0262867979335	2.78908364106356	63600.082288611	3.55967927733226	14.4928943185347	99
V_V_WT	14.9484269131902	2.78807562022748	63600.082288611	9.483795114723	20.4130587116573	100
V_V_HT	15.91933172683	2.78902744056831	63600.082288611	10.4528343592717	21.3858290943884	100
V_V_HM	8.94336263692266	2.78908610841835	63600.082288611	3.47675028030286	14.4099749935425	100
V_V_WT	14.925450265469	2.78808387590835	63600.082288611	9.46080228585669	20.3900982450812	101
V_V_HT	15.9088992152639	2.78903684601483	63600.082288611	10.4423834130183	21.3754150175095	101
V_V_HM	8.86421083306986	2.78909558815745	63600.082288611	3.39757989614926	14.3308417699905	101
V_V_WT	14.9025846882712	2.7880976336996	63600.082288611	9.43790974337042	20.367259633172	102
V_V_HT	15.8982198471672	2.78905223406617	63600.082288611	10.4316738843212	21.3647658100132	102
V_V_HM	8.78897430681079	2.78911108107013	63600.082288611	3.32231300376141	14.2556356098602	102
V_V_WT	14.8798024366378	2.78811660061032	63600.082288611	9.41509031656764	20.344514556708	103
V_V_HT	15.8873223563061	2.78907325872468	63600.082288611	10.4207351851024	21.3539095275098	103
V_V_HM	8.71778528022211	2.78913223771435	63600.082288611	3.25108251012287	14.1844880503213	103
V_V_WT	14.8570763510381	2.78813940242917	63600.082288611	9.39231953937368	20.3218331627025	104
V_V_HT	15.8762365109039	2.78909841480682	63600.082288611	10.4096000337469	21.3428729880609	104
V_V_HM	8.65077379028023	2.78915754454278	63600.082288611	3.18402141876474	14.1175261617957	104
V_V_WT	14.834379882419	2.78816362061322	63600.082288611	9.36957560308274	20.2991841617553	105
V_V_HT	15.8649928495692	2.78912507836699	63600.082288611	10.3983041117999	21.3316815873384	105
V_V_HM	8.58806698753988	2.78918436455114	63600.082288611	3.12126204877354	14.0548719263062	105
V_V_WT	14.8116889473224	2.78818724950517	63600.082288611	9.34683835532755	20.2765395393173	106
V_V_HT	15.8536250050698	2.78915106630605	63600.082288611	10.3868853309067	21.320364679233	106
V_V_HM	8.52978049186066	2.7892105033481	63600.082288611	3.0629243210187	13.9966366627026	106
V_V_WT	14.788980072979	2.78820746408903	63600.082288611	9.32408986037378	20.2538702855842	107
V_V_HT	15.8421673793749	2.78917332104863	63600.082288611	10.3753840858877	21.3089506728621	107
V_V_HM	8.47602703574663	2.789232888596	63600.082288611	3.00912698979002	13.9429270817032	107
V_V_WT	14.7662303765791	2.78822075343652	63600.082288611	9.30131411683572	20.2311466363225	108
V_V_HT	15.8306548156632	2.78918805513891	63600.082288611	10.3638426433401	21.2974669879863	108
V_V_HM	8.42691580625381	2.78924771532225	63600.082288611	2.95998669989469	13.8938449126129	108
V_V_WT	14.7434199063605	2.78822497406576	63600.082288611	9.27849537417834	20.2083444385426	109
V_V_HT	15.8191242395286	2.78919294947032	63600.082288611	10.3523024743096	21.2859460047475	109
V_V_HM	8.38253805191336	2.78925265328236	63600.082288611	2.91559926714609	13.8494768366806	109
V_V_WT	14.7205315796739	2.78821951303566	63600.082288611	9.25561775111779	20.18544540823	110
V_V_HT	15.8076142893963	2.78918732987609	63600.082288611	10.3408035385892	21.2744250402033	110
V_V_HM	8.34296646637258	2.78924702440111	63600.082288611	2.87603871421978	13.8098942185254	110
V_V_WT	14.6975494060929	2.78820393388775	63600.082288611	9.2326661126867	20.162432699499	111
V_V_HT	15.7961639884581	2.78917071995043	63600.082288611	10.3293857931267	21.2629421837895	111
V_V_HM	8.30826586281822	2.78923034973548	63600.082288611	2.84137079303151	13.7751609326049	111
V_V_WT	14.6744594719101	2.78817893411914	63600.082288611	9.20962517808252	20.1392937657377	112
V_V_HT	15.7848126163538	2.78914386530928	63600.082288611	10.3180870561535	21.251538176554	112
V_V_HM	8.27848454168946	2.78920337794105	63600.082288611	2.81164233665447	13.7453267467244	112
V_V_WT	14.6512488390725	2.78814537496032	63600.082288611	9.18648032123939	20.1160173569057	113
V_V_HT	15.7735993195956	2.7891076957047	63600.082288611	10.3069446518668	21.2402539873244	113
V_V_HM	8.25366222336819	2.78916704311978	63600.082288611	2.78689123462959	13.7204332121068	113
V_V_WT	14.627906392889	2.78810516951199	63600.082288611	9.16321667778628	20.0925961079918	114
V_V_HT	15.7625624606281	2.78906427406731	63600.082288611	10.2959928993644	21.2291320218918	114
V_V_HM	8.23382083242476	2.78912341770203	63600.082288611	2.76713534956101	13.7005063152885	114
V_V_WT	14.6044214715573	2.78805979213669	63600.082288611	9.13982069616839	20.0690222469461	115
V_V_HT	15.7517402026754	2.78901520138354	63600.082288611	10.285266823935	21.2182135814159	115
V_V_HM	8.21897784159056	2.78907411072937	63600.082288611	2.75238900045657	13.6855666827245	115
V_V_WT	14.5807837608912	2.7880102280229	63600.082288611	9.11628013122904	20.0452873905534	116
V_V_HT	15.7411701298444	2.78896156183498	63600.082288611	10.274801884688	21.2075383750007	116
V_V_HM	8.20914592193619	2.78902021271899	63600.082288611	2.74266272097182	13.6756291229006	116
V_V_WT	14.5569846335368	2.78795877998346	63600.082288611	9.09258184209808	20.0213874249756	117
V_V_HT	15.7308868010047	2.78890585344333	63600.082288611	10.2646277443676	21.1971458576418	117
V_V_HM	8.20431365178896	2.78896423409761	63600.082288611	2.73794016899443	13.6706871345835	117
V_V_WT	14.5330170366909	2.78790893352494	63600.082288611	9.06871194437492	19.9973221290069	118
V_V_HT	15.7209213845396	2.78885184165038	63600.082288611	10.254768191086	21.1870745779931	118
V_V_HM	8.20444527888202	2.78890995805753	63600.082288611	2.7381781771958	13.6707123805682	118
V_V_WT	14.5088742231912	2.78786337455326	63600.082288611	9.04465842651823	19.9730900198641	119
V_V_HT	15.7113043448921	2.78880243806139	63600.082288611	10.2452479825364	21.1773607072477	119
V_V_HM	8.20950016969662	2.78886031053772	63600.082288611	2.74333037721303	13.6756699621802	119
V_V_WT	14.4845496424927	2.78782387999897	63600.082288611	9.02041125519687	19.9486880297884	120
V_V_HT	15.7020651120715	2.78875958178222	63600.082288611	10.2360927480781	21.1680374760649	120
V_V_HM	8.21943270277328	2.78881724097203	63600.082288611	2.75334732669378	13.6855180788528	120
V_V_WT	14.4600376888122	2.78779297894454	63600.082288611	8.9959598676228	19.9241155100016	121
V_V_HT	15.6932278407017	2.78872601255836	63600.082288611	10.2273212724302	21.1591344089731	121
V_V_HM	8.23417233108334	2.78878350247361	63600.082288611	2.7681530825041	13.7001915796626	121
V_V_WT	14.4353335990251	2.78777378082079	63600.082288611	8.97129340618295	19.8993737918673	122
V_V_HT	15.6848111193667	2.78870508470415	63600.082288611	10.2189455697164	21.1506766690171	122
V_V_HM	8.25362361301008	2.78876246485962	63600.082288611	2.78764559818131	13.7196016278389	122
V_V_WT	14.4104328737135	2.78776850129134	63600.082288611	8.94640302875581	19.8744627186711	123
V_V_HT	15.6768311046542	2.78869918995827	63600.082288611	10.2109771087133	21.142685100595	123
V_V_HM	8.2776812461066	2.78875653101263	63600.082288611	2.81171486162553	13.7436476305877	123
V_V_WT	14.3853314103131	2.7877791460498	63600.082288611	8.92128070161513	19.849382119011	124
V_V_HT	15.669298743557	2.78871048578782	63600.082288611	10.2034226077757	21.1351748793382	124
V_V_HM	8.3062203844543	2.78876786798345	63600.082288611	2.84023177949586	13.7722089894127	124
V_V_WT	14.3600252093362	2.78780612714936	63600.082288611	8.89592161764848	19.8241288010239	125
V_V_HT	15.6622236841559	2.78873941613817	63600.082288611	10.1962908448508	21.128156523461	125
V_V_HM	8.33911129992074	2.78879692171982	63600.082288611	2.87306574960168	13.8051568502398	125
V_V_WT	14.3345103012834	2.78784821854467	63600.082288611	8.87032421040678	19.7986963921601	126
V_V_HT	15.6556140929459	2.78878466354005	63600.082288611	10.189592568675	21.1216356172169	126
V_V_HM	8.37621969330552	2.78884236895592	63600.082288611	2.91008506634531	13.8423543202657	126
V_V_WT	14.3087828359693	2.78790381020957	63600.082288611	8.84448778535802	19.7730778865806	127
V_V_HT	15.6494722052521	2.78884448889615	63600.082288611	10.1833334232063	21.1156109872978	127
V_V_HM	8.41739297873902	2.78890246239505	63600.082288611	2.9511405685609	13.8836453889172	127
V_V_WT	14.2828389929259	2.78796972692366	63600.082288611	8.81841474547025	19.7472632403815	128
V_V_HT	15.6437987744686	2.78891547096293	63600.082288611	10.1775208674807	21.1100766814565	128
V_V_HM	8.46247399945618	2.78897376520307	63600.082288611	2.9960818356827	13.9288661632297	128
V_V_WT	14.2566749461428	2.78804135707983	63600.082288611	8.7921103034891	19.7212395887966	129
V_V_HT	15.6385929899857	2.78899264586505	63600.082288611	10.1721638200905	21.1050221598809	129
V_V_HM	8.51130154556994	2.78905129120255	63600.082288611	3.04475743073786	13.977845660402	129
V_V_WT	14.2302868276887	2.78811449505267	63600.082288611	8.76557883451424	19.6949948208632	130
V_V_HT	15.633846207833	2.78907147808588	63600.082288611	10.1672625266837	21.1004298889824	130
V_V_HM	8.56369434995756	2.78913048397035	63600.082288611	3.09699501719881	14.0303936827163	130
V_V_WT	14.2036707158383	2.7881855258236	63600.082288611	8.73882350226148	19.6685179294151	131
V_V_HT	15.6295419377724	2.78914806073449	63600.082288611	10.1628081545334	21.0962757210115	131
V_V_HM	8.61945173226817	2.78920741810214	63600.082288611	3.15260160851225	14.0863018560241	131
V_V_WT	14.1768226778186	2.78824991891526	63600.082288611	8.71184925369937	19.6417961019378	132
V_V_HT	15.6256621192118	2.78921750877975	63600.082288611	10.1587922177148	21.0925320207088	132
V_V_HM	8.67836917372892	2.78927718610914	63600.082288611	3.21138230458963	14.1453560428682	132
V_V_WT	14.1497387805018	2.78830242920865	63600.082288611	8.68466243614008	19.6148151248635	133
V_V_HT	15.6221871784102	2.78927417647475	63600.082288611	10.1552062081582	21.0891681486622	133
V_V_HM	8.74023907362326	2.7893341168993	63600.082288611	3.27314062006209	14.2073375271844	133
V_V_WT	14.1224151055102	2.78833904191929	63600.082288611	8.65726700018858	19.5875632108318	134
V_V_HT	15.619090019914	2.78931373978069	63600.082288611	10.1520315055315	21.0861485342965	134
V_V_HM	8.80483871549608	2.78937386686992	63600.082288611	3.33766235194143	14.2720150790507	134
V_V_WT	14.0948478111277	2.78835762240189	63600.082288611	8.62966328803626	19.560032334219	135
V_V_HT	15.6163347308726	2.78933389403663	63600.082288611	10.1492367141226	21.0834327476227	135
V_V_HM	8.87192862949345	2.78939412059814	63600.082288611	3.40471256860546	14.3391446903814	135
V_V_WT	14.0670332315184	2.7883580357693	63600.082288611	8.60184789822632	19.5322185648104	136
V_V_HT	15.613876909347	2.78933448351362	63600.082288611	10.1467777372213	21.0809760814727	136
V_V_HM	8.94125440832593	2.78939472102882	63600.082288611	3.47403717059303	14.4084716460588	136
V_V_WT	14.0389679220677	2.78834171533825	63600.082288611	8.57381457684145	19.5041212672939	137
V_V_HT	15.6116653255503	2.78931704006246	63600.082288611	10.1446003426113	21.0787303084893	137
V_V_HM	9.01255044175961	2.78937720624002	63600.082288611	3.54536753303527	14.479733350484	137
V_V_WT	14.0106485847212	2.7883102922481	63600.082288611	8.54555682879209	19.4757403406504	138
V_V_HT	15.6096462051298	2.78928331685572	63600.082288611	10.1426473197193	21.0766450905403	138
V_V_HM	9.08554742843005	2.78934333714616	63600.082288611	3.6184309031732	14.5526639536869	138
V_V_WT	13.9820723119868	2.78826636423193	63600.082288611	8.5170666550258	19.4470779689478	139
V_V_HT	15.6077610053877	2.78923610920673	63600.082288611	10.14085464703	21.0746673637455	139
V_V_HM	9.15997000763372	2.78929592158629	63600.082288611	3.69294641693513	14.6269935983323	139
V_V_WT	13.9532364511822	2.78821252050231	63600.082288611	8.48833632800047	19.418136574364	140
V_V_HT	15.6059489938284	2.78917821027522	63600.082288611	10.1391561174508	21.072741870206	140
V_V_HM	9.23554048025302	2.78923776566941	63600.082288611	3.76863087522627	14.7024500852798	140
V_V_WT	13.9241389816635	2.78815209050987	63600.082288611	8.45935730134456	19.3889206619824	141
V_V_HT	15.6041454548645	2.78911320990055	63600.082288611	10.1374799793048	21.0708109304243	141
V_V_HM	9.31197786122148	2.78917247575138	63600.082288611	3.84519622451796	14.778759497925	141
V_V_WT	13.8947780373655	2.78808773073526	63600.082288611	8.4301225022875	19.3594335724434	142
V_V_HT	15.6022846750052	2.7890439817561	63600.082288611	10.1357548866975	21.0688144633128	142
V_V_HM	9.3890003405301	2.78910293931165	63600.082288611	3.9223549953378	14.8556456857224	142
V_V_WT	13.865152016751	2.78802135960201	63600.082288611	8.40062656917954	19.3296774643226	143
V_V_HT	15.6003002957046	2.78897261255432	63600.082288611	10.1339103911242	21.0666902002851	143
V_V_HM	9.46632635122762	2.78903125378812	63600.082288611	3.99982150975357	14.9328311927017	143
V_V_WT	13.8352606511453	2.7879558395609	63600.082288611	8.37086362293855	19.299657679352	144
V_V_HT	15.5981228444204	2.78890219894665	63600.082288611	10.1318709506014	21.0643747382393	144
V_V_HM	9.54367587428163	2.78896053070907	63600.082288611	4.0773096501334	15.0100420984299	144
V_V_WT	13.8051054480926	2.78789530506026	63600.082288611	8.34082706758493	19.2693838286003	145
V_V_HT	15.5956797269507	2.78883719591609	63600.082288611	10.1295552391552	21.0618042147462	145
V_V_HM	9.62077243396226	2.78889524535832	63600.082288611	4.1545341691854	15.0870106987391	145
V_V_WT	13.7746895362879	2.78784454773113	63600.082288611	8.31051064021053	19.2388684323653	146
V_V_HT	15.5928962687577	2.78878275670529	63600.082288611	10.1268784818854	21.0589140556301	146
V_V_HM	9.69734390290246	2.78884057384731	63600.082288611	4.23121279435742	15.1634750114475	146
V_V_WT	13.744016777598	2.78780752638499	63600.082288611	8.27991044340659	19.2081231117893	147
V_V_HT	15.5896972844221	2.78874313762781	63600.082288611	10.1237571509925	21.0556374178517	147
V_V_HM	9.7731207047957	2.78880079129383	63600.082288611	4.30706757010662	15.2391738394848	147
V_V_WT	13.7130926356556	2.78778801427957	63600.082288611	8.24902454521591	19.1771607260952	148
V_V_HT	15.5860071039291	2.78872238726779	63600.082288611	10.1201076412318	21.0519065666264	148
V_V_HM	9.84783971582944	2.78877996365418	63600.082288611	4.38182740334082	15.3138520283181	148
V_V_WT	13.681922974717	2.78778815905292	63600.082288611	8.2178546005214	19.1459913489126	149
V_V_HT	15.5817499372076	2.78872280574061	63600.082288611	10.115849654303	21.0476502201122	149
V_V_HM	9.92123942533813	2.78878040064112	63600.082288611	4.45522625635455	15.3872525943217	149
V_V_WT	13.650513660918	2.78780796739178	63600.082288611	8.18640646235277	19.1146208594832	150
V_V_HT	15.5768499945823	2.78874439323017	63600.082288611	10.1109074001704	21.0427925889941	150
V_V_HM	9.99305832387675	2.78880210198389	63600.082288611	4.52700262023344	15.45911402752	150
V_V_WT	13.6188705575859	2.7878453244068	63600.082288611	8.15469013922324	19.0830509759486	151
V_V_HT	15.5712314842398	2.78878487118898	63600.082288611	10.1052095529767	21.0372534155029	151
V_V_HM	10.0630348992063	2.78884277874593	63600.082288611	4.59689946905716	15.5291703293555	151
V_V_WT	13.5870000727654	2.78789654910263	63600.082288611	8.12271925393304	19.0512808915977	152
V_V_HT	15.5648191685044	2.78884027777891	63600.082288611	10.0986886402538	21.030949696755	152
V_V_HM	10.1309107431481	2.78889845128743	63600.082288611	4.66466619474608	15.5971552915501	152
V_V_WT	13.5549113476793	2.78795829221609	63600.082288611	8.09050951226524	19.0193131830934	153
V_V_HT	15.5575406928665	2.78890699899867	63600.082288611	10.0912793909395	21.0238019947936	153
V_V_HM	10.196443203372	2.78896548879829	63600.082288611	4.73006726136251	15.6628191453815	153
V_V_WT	13.5226168929398	2.78802814108937	63600.082288611	8.05807815364436	18.9871556322353	154
V_V_HT	15.5493277651955	2.78898241807394	63600.082288611	10.082918641784	21.015736888607	154
V_V_HM	10.2594097225032	2.78904126149784	63600.082288611	4.79288526590524	15.7259341791012	154
V_V_WT	13.490132094854	2.78810429164015	63600.082288611	8.02544410038115	18.9548200893268	155
V_V_HT	15.5401159711251	2.78906456691048	63600.082288611	10.0735458358884	21.0066861063617	155
V_V_HM	10.3196054320025	2.78912379080962	63600.082288611	4.85291921784734	15.7862916461576	155
V_V_WT	13.4574735154637	2.78818430968528	63600.082288611	7.99262868551952	18.9223183454078	156
V_V_HT	15.5298427201071	2.78915080324936	63600.082288611	10.0631035615354	20.9965818786788	156
V_V_HM	10.3768330339106	2.78921042121767	63600.082288611	4.9099770240444	15.8436890437768	156
V_V_WT	13.4246601062562	2.78826604965272	63600.082288611	7.95965506587086	18.8896651466416	157
V_V_HT	15.5184495225697	2.78923879468768	63600.082288611	10.0515379006658	20.9853611444736	157
V_V_HM	10.4309111794294	2.78929880841058	63600.082288611	4.96388193055147	15.8979404283073	157
V_V_WT	13.3917114166217	2.7883464010222	63600.082288611	7.92654888744894	18.8568739457945	158
V_V_HT	15.5058789141441	2.78932517917288	63600.082288611	10.0387979785382	20.97295984975	158
V_V_HM	10.4816625062847	2.78938557436327	63600.082288611	5.01446319602806	15.9488618165414	158
V_V_WT	13.3586475892266	2.78842139505896	63600.082288611	7.89333807164543	18.8239571068078	159
V_V_HT	15.4920747395561	2.789405680965	63600.082288611	10.0248360203342	20.959313458778	159
V_V_HM	10.5289140822174	2.78946642388624	63600.082288611	5.06155630679186	15.996271857643	159
V_V_WT	13.3254911397057	2.7884876732901	63600.082288611	7.86005171670628	18.7909305627051	160
V_V_HT	15.4769860815022	2.78947668386627	63600.082288611	10.0096081965026	20.9443639665019	160
V_V_HM	10.5725106915948	2.78953772446813	63600.082288611	5.10501316693711	16.0400082162525	160
V_V_WT	13.2922657399892	2.78854175241816	63600.082288611	7.8267203218293	18.7578111581491	161
V_V_HT	15.46056478154	2.78953444646876	63600.082288611	9.99307368176522	20.9280558813147	161
V_V_HM	10.6123061529818	2.78959571839693	63600.082288611	5.14469496014907	16.0799173458144	161
V_V_WT	13.258997331143	2.78858104908253	63600.082288611	7.79337489147043	18.7246197708156	162
V_V_HT	15.4427685056042	2.78957620042342	63600.082288611	9.97519556802463	20.9103414431837	162
V_V_HM	10.6481727253046	2.78963762566536	63600.082288611	5.18047939417191	16.1158660564373	162
V_V_WT	13.2257129422743	2.78860311937816	63600.082288611	7.76004724479397	18.6913786397547	163
V_V_HT	15.4235579354727	2.78959933765498	63600.082288611	9.95593964888959	20.8911762220558	163
V_V_HM	10.6799919739138	2.7896608278944	63600.082288611	5.21225316638243	16.1477307814452	163
V_V_WT	13.1924416849789	2.78860665272607	63600.082288611	7.72676906213207	18.6581143078257	164
V_V_HT	15.4028999987087	2.78960247486057	63600.082288611	9.93527556319862	20.8705244342188	164
V_V_HM	10.7076642475103	2.78966393728546	63600.082288611	5.23991934556845	16.1754091494522	164
V_V_WT	13.1592136517427	2.78859068129655	63600.082288611	7.69357233291828	18.6248549705671	165
V_V_HT	15.3807648142784	2.78958460763951	63600.082288611	9.91317539854451	20.8483542300123	165
V_V_HM	10.7310992851081	2.7896459472617	63600.082288611	5.26338964363593	16.1988089265803	165
V_V_WT	13.126061183108	2.78855595075645	63600.082288611	7.66048793618677	18.5916344300292	166
V_V_HT	15.3571306511217	2.78954657723259	63600.082288611	9.8896157750343	20.8246455272092	166
V_V_HM	10.7502302414475	2.78960770525676	63600.082288611	5.28259555435419	16.2178649285409	166
V_V_WT	13.0930191337005	2.78850529751792	63600.082288611	7.62754516719187	18.558493100209	167
V_V_HT	15.3319856323845	2.78949147231871	63600.082288611	9.86457876199909	20.7993925027699	167
V_V_HM	10.7650181800358	2.78955231605305	63600.082288611	5.29749205585293	16.2325443042187	167
V_V_WT	13.0601246174097	2.78844345446101	63600.082288611	7.59477186337217	18.5254773714473	168
V_V_HT	15.3053277695127	2.78942441758697	63600.082288611	9.83805232648762	20.7726032125377	168
V_V_HM	10.7754517218674	2.78948492925903	63600.082288611	5.30805767588733	16.2428457678474	168
V_V_WT	13.0274167304058	2.78837673387457	63600.082288611	7.56219474880345	18.4926387120082	169
V_V_HT	15.2771649316932	2.78935222960601	63600.082288611	9.8100309772036	20.7442988861828	169
V_V_HM	10.7815465674631	2.78941239345174	63600.082288611	5.31429469175854	16.2487984431676	169
V_V_WT	12.9949360301494	2.78831220452	63600.082288611	7.52984052616489	18.4600315341339	170
V_V_HT	15.2475131528013	2.78928253075227	63600.082288611	9.78051580815461	20.714510497448	170
V_V_HM	10.7833406080826	2.78934236611191	63600.082288611	5.31622598605412	16.2504552301111	170
V_V_WT	12.9627233549316	2.78825566717499	63600.082288611	7.49773866421598	18.4277080456473	171
V_V_HT	15.2163900956103	2.78922157894789	63600.082288611	9.74951221657854	20.6832679746421	171
V_V_HM	10.7808761524835	2.78928113415616	63600.082288611	5.31388154516694	16.2478707598	171
V_V_WT	12.9308196622848	2.7882113991909	63600.082288611	7.46592173687486	18.3957175876947	172
V_V_HT	15.183814949381	2.78917399107165	63600.082288611	9.71703034264776	20.6505995561141	172
V_V_HM	10.7741995217033	2.78923333600541	63600.082288611	5.30729859882368	16.2411004445829	172
V_V_WT	12.8992663848967	2.78818315200468	63600.082288611	7.43442382400803	18.3641089457853	173
V_V_HT	15.1498130051381	2.7891438066347	63600.082288611	9.68308755994012	20.6165384503361	173
V_V_HM	10.7633730893231	2.7892030294182	63600.082288611	5.29653156739339	16.2302146112529	173
V_V_WT	12.8681050752992	2.78817279900867	63600.082288611	7.40328280629607	18.3329273443024	174
V_V_HT	15.1144110814989	2.78913304004254	63600.082288611	9.64770673883535	20.5811154241624	174
V_V_HM	10.7484632438491	2.78919223772226	63600.082288611	5.28164287365731	16.215283614041	174
V_V_WT	12.8373772261787	2.78818029398393	63600.082288611	7.37254026701437	18.302214185343	175
V_V_HT	15.0776373387195	2.78914163575323	63600.082288611	9.61091614845201	20.544358528987	175
V_V_HM	10.7295398481789	2.78920090476773	63600.082288611	5.2627024905668	16.196377205791	175
V_V_WT	12.8071241014257	2.78820486896817	63600.082288611	7.34223897526073	18.2720092275908	176
V_V_HT	15.0395253179489	2.78916874960967	63600.082288611	9.57275098448787	20.5062996514098	176
V_V_HM	10.7066866760108	2.78922818151365	63600.082288611	5.23979585594166	16.17357749608	176
V_V_WT	12.7773867307049	2.78824432713294	63600.082288611	7.3124242664862	18.2423491949235	177
V_V_HT	15.0001110934847	2.78921199427979	63600.082288611	9.53325200041467	20.4669701865547	177
V_V_HM	10.6799940451083	2.7892716684903	63600.082288611	5.21301799050899	16.1469700997075	177
V_V_WT	12.7482052046521	2.78829632895025	63600.082288611	7.28314081680467	18.2132695924995	178
V_V_HT	14.9594365986717	2.78926881736945	63600.082288611	9.49246613227297	20.4264070650704	178
V_V_HM	10.6495673884461	2.78932879970714	63600.082288611	5.1824793565884	16.1166554203038	178
V_V_WT	12.7196182094171	2.78835888667632	63600.082288611	7.25443120834622	18.184805210488	179
V_V_HT	14.9175503781275	2.78933703341171	63600.082288611	9.45044620819826	20.3846545480567	179
V_V_HM	10.6155292329678	2.78939737702083	63600.082288611	5.14830678948716	16.0827516764485	179
V_V_WT	12.6916630353494	2.78843004044663	63600.082288611	7.22633657279725	18.1569894979015	180
V_V_HT	14.8745061270867	2.78941448026899	63600.082288611	9.40725016121763	20.3417620929557	180
V_V_HM	10.578015466876	2.78947522530284	63600.082288611	5.1106404406626	16.0453904930895	180
V_V_WT	12.664376680513	2.7885063633577	63600.082288611	7.19890062495708	18.1298527360689	181
V_V_HT	14.830358549719	2.78949742185086	63600.082288611	9.36294001824293	20.2977770811951	181
V_V_HM	10.5371646029739	2.78955858872155	63600.082288611	5.06962618435265	16.0047030215951	181
V_V_WT	12.6377956956914	2.78858311800183	63600.082288611	7.17216920093439	18.1034221904485	182
V_V_HT	14.7851630691269	2.78958071891871	63600.082288611	9.3175812752908	20.252744862963	182
[truncated: 8,656 more rows]
