# Supplementary material for: Key HPI axis receptors facilitate light adaptive behavior in larval zebrafish
Source: Sci Rep. 2024 Apr 2;14:7759. doi: 10.1038/s41598-024-57707-6 (PMC10987622; doi:10.1038/s41598-024-57707-6)
Supplement: Supplementary file 1 — Supplementary Information. [file 41598_2024_57707_MOESM1_ESM.zip › Supp_Tables_SciRpts/SuppTableS50_dim_nr3c1.e5_4x[7.5_2min]_means.csv]

Supplementary Table S50. Locomotor response of nr3c1 ex5 larvae of 4x[7.5 dark + 2-min dim light] assay:
Mean predicted values by a generalized additive model.
The mean value was computed by the "emmeans" function of the "emmeans" package	which averages all predicted values
of each assay by the treatment condition (i.e.	"V_V_WT")
Columns: xvarF (treatment condition. equivalent to genotype. wildtype	heterozygous	or homozygous)
emmean (mean predicted values for each condition)	SE (standard error of the mean)	df (degrees of freedom)
lower.CL (lower value of the 95% confidence interval of the emmean values)
upper.CL (upper value of the 95% confidence interval of emmean values)	Time (time point when data were recorded)
xvarF	emmean	SE	df	lower.CL	upper.CL	Time
V_V_WT	1.54248088698066	1.31471088596811	62682.0013036596	-1.0343548572644	4.11931663122573	-501
V_V_HT	3.38525458160405	1.31536670840436	62682.0013036596	0.807133424182863	5.96337573902524	-501
V_V_HM	3.14180162324921	1.31691548990322	62682.0013036596	0.560644851253826	5.72295839524459	-501
V_V_WT	1.54453229295904	1.30445513678476	62682.0013036596	-1.01220216410439	4.10126675002247	-500
V_V_HT	3.37813340318733	1.30501342481487	62682.0013036596	0.820304700562446	5.93596210581221	-500
V_V_HM	3.15083605792358	1.30633055847679	62682.0013036596	0.59042577090915	5.71124634493801	-500
V_V_WT	1.54658369827686	1.29480464166045	62682.0013036596	-0.991235770669115	4.08440316722283	-499
V_V_HT	3.37101222512095	1.29527297670523	62682.0013036596	0.8322748186295	5.90974963161239	-499
V_V_HM	3.15987049303147	1.29637653845661	62682.0013036596	0.61897010348626	5.70077088257668	-499
V_V_WT	1.54863640429813	1.28577400244497	62682.0013036596	-0.971482995246886	4.06875580384314	-498
V_V_HT	3.36389106808088	1.28616027798634	62682.0013036596	0.843014567767363	5.8847675683944	-498
V_V_HM	3.16890537601147	1.2870690990387	62682.0013036596	0.646247584770922	5.69156316725201	-498
V_V_WT	1.55069808194175	1.27738108865797	62682.0013036596	-0.952971191210052	4.05436735509356	-497
V_V_HT	3.356770046198	1.27769356321285	62682.0013036596	0.852488322346383	5.86105177004962	-497
V_V_HM	3.17794333667709	1.27842735720584	62682.0013036596	0.672223375255335	5.68366329809884	-497
V_V_WT	1.55278234809714	1.26964392532766	62682.0013036596	-0.935722070757499	4.04128676695178	-496
V_V_HT	3.34964929976546	1.26989121421172	62682.0013036596	0.860660194245199	5.83863840528573	-496
V_V_HM	3.18698899210362	1.27047055649268	62682.0013036596	0.696864374651665	5.67711360955558	-496
V_V_WT	1.55490398798273	1.26257555290232	62682.0013036596	-0.919746407973289	4.02955438393876	-495
V_V_HT	3.34252897883634	1.26276652591904	62682.0013036596	0.867504275417804	5.81755368225488	-495
V_V_HM	3.19604735461611	1.26321260617339	62682.0013036596	0.72014833308209	5.67194637615014	-495
V_V_WT	1.55707853646705	1.25618320827091	62682.0013036596	-0.905042852304539	4.01919992523864	-494
V_V_HT	3.33540917776883	1.25632686962049	62682.0013036596	0.873006212488959	5.79781214304871	-494
V_V_HM	3.20512363834851	1.25666120134497	62682.0013036596	0.742065382276375	5.66818189442065	-494
V_V_WT	1.55932453053724	1.25046868003082	62682.0013036596	-0.891596372418245	4.01024543349272	-493
V_V_HT	3.3282897802007	1.25057404917481	62682.0013036596	0.877162353530023	5.77941720687137	-493
V_V_HM	3.2142238751037	1.25081818098525	62682.0013036596	0.762617949637454	5.66582980056995	-493
V_V_WT	1.56166174364676	1.24542656557178	62682.0013036596	-0.879376605734944	4.00270009302846	-492
V_V_HT	3.3211705328619	1.24550252740345	62682.0013036596	0.879983298151013	5.76235776757278	-492
V_V_HM	3.22335439161909	1.24567768042903	62682.0013036596	0.781823856657308	5.66488492658088	-492
V_V_WT	1.56411188244775	1.24104405065183	62682.0013036596	-0.868336729664746	3.99656049456025	-491
V_V_HT	3.31405083859426	1.24109920003114	62682.0013036596	0.881494133597315	5.74660754359121	-491
V_V_HM	3.2325218675548	1.24122589172006	62682.0013036596	0.799716846615543	5.66532688849406	-491
V_V_WT	1.56669736380633	1.23730024510187	62682.0013036596	-0.858413382571881	3.99180811018455	-490
V_V_HT	3.3069299016317	1.23734272347639	62682.0013036596	0.881735897561637	5.73212390570177	-490
V_V_HM	3.24173305067335	1.2374403727778	62682.0013036596	0.816347653793698	5.66711844755301	-490
V_V_WT	1.5694416088111	1.23416647534492	62682.0013036596	-0.84952694310433	3.98841016072654	-489
V_V_HT	3.29980633959409	1.23420381469493	62682.0013036596	0.880764602484254	5.71884807670393	-489
V_V_HM	3.25099452606179	1.23429036525556	62682.0013036596	0.831783149694604	5.67020590242897	-489
V_V_WT	1.57236865645771	1.23160657499664	62682.0013036596	-0.841582486086933	3.98631979900235	-488
V_V_HT	3.2926780158807	1.23164555332638	62682.0013036596	0.878650475738389	5.70670555602301	-488
V_V_HM	3.26031244136656	1.2317371252759	62682.0013036596	0.846105420035487	5.67451946269763	-488
V_V_WT	1.5755024504163	1.22957753748174	62682.0013036596	-0.834471774883171	3.98547667571577	-487
V_V_HT	3.28554198430895	1.22962405498784	62682.0013036596	0.875476584612333	5.69560738400557	-487
V_V_HM	3.26969221742061	1.22973464747425	62682.0013036596	0.859410056248085	5.67997437859313	-487
V_V_WT	1.5788661422804	1.22803061037966	62682.0013036596	-0.828076103065969	3.98580838762676	-486
V_V_HT	3.27839443393102	1.22808959525125	62682.0013036596	0.871336578128302	5.68545228973374	-486
V_V_HM	3.27913826286264	1.22823086137538	62682.0013036596	0.871803525197919	5.68647300052736	-486
V_V_WT	1.58248144847867	1.22691273787201	62682.0013036596	-0.822269764705446	3.98723266166279	-485
V_V_HT	3.27123067085179	1.22698808824253	62682.0013036596	0.866331770803451	5.67612957090013	-485
V_V_HM	3.28865373006151	1.22716919799602	62682.0013036596	0.88339985456465	5.69390760555836	-485
V_V_WT	1.58636802302531	1.22616824186683	62682.0013036596	-0.816923976625192	3.98966002267581	-484
V_V_HT	3.26404509552234	1.22626280758635	62682.0013036596	0.860567746888388	5.66752244415629	-484
V_V_HM	3.29824027643071	1.22649040754918	62682.0013036596	0.89431683145279	5.70216372140864	-484
V_V_WT	1.59054341130697	1.22574037019846	62682.0013036596	-0.811909959089923	3.99299678170386	-483
V_V_HT	3.2568313581093	1.22585596958388	62682.0013036596	0.854151412705277	5.65951130351333	-483
V_V_HM	3.30789817462536	1.22613422725454	62682.0013036596	0.904672843677237	5.71112350557349	-483
V_V_WT	1.59502410322418	1.22557217854198	62682.0013036596	-0.807099611217998	3.99714781766635	-482
V_V_HT	3.24958281413093	1.22570963326215	62682.0013036596	0.847189688185489	5.65197594007637	-482
V_V_HM	3.31762706831641	1.22604032507448	62682.0013036596	0.914585785813191	5.72066835081964	-482
V_V_WT	1.59982413497713	1.22560842887378	62682.0013036596	-0.802370630181761	4.00201890013602	-481
V_V_HT	3.24229225714056	1.22576763840282	62682.0013036596	0.839785441013182	5.64479907326794	-481
V_V_HM	3.32742524038574	1.2261503332305	62682.0013036596	0.924168341695244	5.73068213907623	-481
V_V_WT	1.60495692923113	1.22579580661233	62682.0013036596	-0.797605096638474	4.00751895510074	-480
V_V_HT	3.23495233973927	1.2259758236707	62682.0013036596	0.832037480105574	5.63786719937296	-480
V_V_HM	3.33729063082209	1.22640806816922	62682.0013036596	0.933528571179693	5.74105269046448	-480
V_V_WT	1.61043509329149	1.22608388173489	62682.0013036596	-0.79269156034592	4.01356174692889	-479
V_V_HT	3.22755560750036	1.2262830046709	62682.0013036596	0.824038672543697	5.63107254245702	-479
V_V_HM	3.34722078631856	1.22676054908619	62682.0013036596	0.942767863433364	5.75167370920376	-479
V_V_WT	1.61626712131542	1.22642789368509	62682.0013036596	-0.787533796374402	4.02006803900524	-478
V_V_HT	3.22009410305367	1.22664381372308	62682.0013036596	0.815869981693963	5.62431822441337	-478
V_V_HM	3.35721128706329	1.22716096985204	62682.0013036596	0.951973538743696	5.76244903538288	-478
V_V_WT	1.62245723475394	1.22678976182844	62682.0013036596	-0.782052945159558	4.02696741466744	-477
V_V_HT	3.21255941090118	1.22701972506932	62682.0013036596	0.807598502614395	5.61752031918796	-477
V_V_HM	3.36725571530389	1.22756975910299	62682.0013036596	0.961216739303781	5.773294691304	-477
V_V_WT	1.62900879505742	1.22713656834089	62682.0013036596	-0.776181126255624	4.03419871637047	-476
V_V_HT	3.20494303196387	1.22737749961037	62682.0013036596	0.799280884921408	5.61060517900634	-476
V_V_HM	3.37734725810977	1.22795293193783	62682.0013036596	0.970557262651654	5.78413725356789	-476
V_V_WT	1.63592516352012	1.22744021741873	62682.0013036596	-0.769859910541593	4.04171023758184	-475
V_V_HT	3.19723646558676	1.22768883208375	62682.0013036596	0.790964106326306	5.60350882484721	-475
V_V_HM	3.3874790988325	1.22828170751203	62682.0013036596	0.980044702646837	5.79491349501816	-475
V_V_WT	1.6432087257596	1.22767816325831	62682.0013036596	-0.763042722583461	4.04946017410266	-474
V_V_HT	3.18943122029646	1.2279310889506	62682.0013036596	0.782684037133314	5.5961784034596	-474
V_V_HM	3.39764403854314	1.22853327031472	62682.0013036596	0.989716578803476	5.8055714982828	-474
V_V_WT	1.65085698601436	1.22783582467887	62682.0013036596	-0.755703479001726	4.05741745103045	-473
V_V_HT	3.18151887581071	1.22808976467104	62682.0013036596	0.774460687944893	5.58857706367653	-473
V_V_HM	3.40783296735988	1.22869332618075	62682.0013036596	0.999591797829682	5.81607413689007	-473
V_V_WT	1.65886157767581	1.22790692053589	62682.0013036596	-0.747838235350253	4.06556139070187	-472
V_V_HT	3.17349124549881	1.2281588150683	62682.0013036596	0.766297718727917	5.58068477226971	-472
V_V_HM	3.41803456535208	1.22875642979535	62682.0013036596	1.0096697126217	5.82639941808246	-472
V_V_WT	1.66720924041214	1.22789223392749	62682.0013036596	-0.73946178683457	4.07388026765884	-471
V_V_HT	3.16534045260654	1.22813938887406	62682.0013036596	0.758185001211937	5.57249590400115	-471
V_V_HM	3.42823573514108	1.22872463664181	62682.0013036596	1.01993319704986	5.83653827323229	-471
V_V_WT	1.67588573802081	1.22779654252897	62682.0013036596	-0.730597733909536	4.08236920995116	-470
V_V_HT	3.15705869120735	1.22803669341586	62682.0013036596	0.750104523098878	5.56401285931582	-470
V_V_HM	3.43842303245157	1.22860421257586	62682.0013036596	1.03035652575017	5.84648953915297	-470
V_V_WT	1.68487683305516	1.227627390848	62682.0013036596	-0.721275101270711	4.09102876738103	-469
V_V_HT	3.14863815474042	1.22785873939319	62682.0013036596	0.742032776842287	5.55524353263855	-469
V_V_HM	3.44858301125567	1.22840431206299	62682.0013036596	1.04090830992557	5.85625771258577	-469
V_V_WT	1.694168290069	1.22739451837411	62682.0013036596	-0.711527213781565	4.09986379391956	-468
V_V_HT	3.14007103719539	1.22761575447434	62682.0013036596	0.733941910183214	5.54620016420757	-468
V_V_HM	3.45870222622661	1.22813635640741	62682.0013036596	1.05155271847219	5.86585173398103	-468
V_V_WT	1.70374502837527	1.22710976630599	62682.0013036596	-0.701392360900286	4.10888241765083	-467
V_V_HT	3.13134976469535	1.2273200834715	62682.0013036596	0.725800153390214	5.53689937600048	-467
V_V_HM	3.46876702591004	1.22781391773053	62682.0013036596	1.06224949855282	5.87528455326726	-467
V_V_WT	1.71358860608084	1.22678765634115	62682.0013036596	-0.69091744707371	4.11809465923539	-466
V_V_HT	3.12246770911914	1.22698676998653	62682.0013036596	0.717571392854992	5.52736402538329	-466
V_V_HM	3.47876294344562	1.22745330659672	62682.0013036596	1.07295221457107	5.88457367232016	-466
V_V_WT	1.72367899746464	1.22644368876887	62682.0013036596	-0.680152878618324	4.1275108735476	-465
V_V_HT	3.11341877109069	1.22663182044484	62682.0013036596	0.709218156578302	5.51761938560309	-465
V_V_HM	3.48867517394387	1.2270717540775	62682.0013036596	1.08361228870577	5.89373805918196	-465
V_V_WT	1.73399254847535	1.22609453312127	62682.0013036596	-0.669154981898865	4.13714007884957	-464
V_V_HT	3.10419838200636	1.22627239016015	62682.0013036596	0.70070225151022	5.5076945125025	-464
V_V_HM	3.49848830905195	1.22668758595976	62682.0013036596	1.09417839402819	5.90279822407572	-464
V_V_WT	1.74450215727434	1.22575696607833	62682.0013036596	-0.657983741077492	4.14698805562617	-463
V_V_HT	3.09480359408576	1.22592569797689	62682.0013036596	0.69198698090373	5.49762020726779	-463
V_V_HM	3.50818645155798	1.22631908128386	62682.0013036596	1.10459880637386	5.9117740967421	-463
V_V_WT	1.75517950141284	1.22544606730917	62682.0013036596	-0.646697034782056	4.15705603760774	-462
V_V_HT	3.08523217087991	1.22560719139816	62682.0013036596	0.683039831175493	5.48742451058432	-462
V_V_HM	3.51775360866245	1.22598256409641	62682.0013036596	1.11482553778202	5.92068167954288	-462
V_V_WT	1.76599362394103	1.22517531604945	62682.0013036596	-0.635352239288969	4.16733948717103	-461
V_V_HT	3.07548382432712	1.22533064017034	62682.0013036596	0.673833525535721	5.47713412311852	-461
V_V_HM	3.5271737893803	1.22569248961281	62682.0013036596	1.12481426501897	5.92953331374163	-461
V_V_WT	1.77691076258922	1.2249560946694	62682.0013036596	-0.624005426334415	4.17782695151284	-460
V_V_HT	3.06556070925686	1.22510763049414	62682.0013036596	0.664347509839214	5.46677390867451	-460
V_V_HM	3.5364312020435	1.22546091627479	62682.0013036596	1.13452556184878	5.93833684223822	-460
V_V_WT	1.78789512450693	1.22479684713715	62682.0013036596	-0.612708938961843	4.1884991879757	-459
V_V_HT	3.05546710198423	1.22494671233125	62682.0013036596	0.654569302460561	5.4563649015079	-459
V_V_HM	3.54551038270688	1.22529662702721	62682.0013036596	1.14392674973829	5.94709401567547	-459
V_V_WT	1.79891052702181	1.22470186154756	62682.0013036596	-0.601507364517401	4.19932841856102	-458
V_V_HT	3.04520770828121	1.22485216821	62682.0013036596	0.644495215408346	5.44592020115408	-458
V_V_HM	3.55439594521317	1.22520386623386	62682.0013036596	1.15299412356943	5.95579776685692	-458
V_V_WT	1.80992064121189	1.22467122767909	62682.0013036596	-0.590437207889019	4.21027849031281	-457
V_V_HT	3.0347877034689	1.22482397440667	62682.0013036596	0.634130470502183	5.43544493643561	-457
V_V_HM	3.56307269062612	1.22518231030139	62682.0013036596	1.1617131186495	5.96443226260274	-457
V_V_WT	1.82088847785868	1.22470186631747	62682.0013036596	-0.579529423029562	4.22130637874693	-456
V_V_HT	3.02421460166912	1.22485885210788	62682.0013036596	0.62348900834416	5.42494019499408	-456
V_V_HM	3.57152639485895	1.2252281722725	62682.0013036596	1.17007693333498	5.97297585638293	-456
V_V_WT	1.83177666210112	1.22478807469612	62682.0013036596	-0.568810207367171	4.23236353156941	-455
V_V_HT	3.01349875708302	1.2249508306801	62682.0013036596	0.61259288558807	5.41440462857798	-455
V_V_HM	3.57974417553582	1.22533480922982	62682.0013036596	1.1780857053802	5.98140264569144	-455
V_V_WT	1.84254782052936	1.22492172717479	62682.0013036596	-0.558301008041897	4.24339664910061	-454
V_V_HT	3.00265288654847	1.2250914611695	62682.0013036596	0.601471379036727	5.40383439406021	-454
V_V_HM	3.5877143920296	1.22549296780978	62682.0013036596	1.1857459307676	5.9896828532916	-454
V_V_WT	1.85316477523175	1.22509200386938	62682.0013036596	-0.548017795972742	4.25434734643624	-453
V_V_HT	2.99169064424951	1.22526954793447	62682.0013036596	0.59016008635228	5.39322120214673	-453
V_V_HM	3.59542597280752	1.22569052388259	62682.0013036596	1.19307030128102	5.99778164433402	-453
V_V_WT	1.86359130721538	1.22528684660832	62682.0013036596	-0.537973156114258	4.26515577054502	-452
V_V_HT	2.98062796871529	1.22547263958025	62682.0013036596	0.578699350820398	5.38255658661018	-452
V_V_HM	3.6028694224341	1.22591405882118	62682.0013036596	1.20007562201858	6.00566322284963	-452
V_V_WT	1.87379239112397	1.22549366061561	62682.0013036596	-0.528177428038726	4.27576221028666	-451
V_V_HT	2.96948304905399	1.22568775099266	62682.0013036596	0.567132812396816	5.37183328571116	-451
V_V_HM	3.61003689424799	1.22614963129621	62682.0013036596	1.20678137134999	6.01329241714599	-451
V_V_WT	1.88373364860307	1.22569899812894	62682.0013036596	-0.518638632461794	4.28610592966793	-450
V_V_HT	2.95827492044583	1.22590104522929	62682.0013036596	0.555506626694237	5.36104321419742	-450
V_V_HM	3.61692124090198	1.22638245511702	62682.0013036596	1.21320938288879	6.02063309891517	-450
V_V_WT	1.89338229044369	1.22588987881221	62682.0013036596	-0.50936411710996	4.29612869799734	-449
V_V_HT	2.94702424173798	1.22609918462389	62682.0013036596	0.543867594410104	5.35018088906585	-449
V_V_HM	3.62351679896238	1.22659832485678	62682.0013036596	1.21938183586393	6.02765176206083	-449
V_V_WT	1.90270644408612	1.22605366233415	62682.0013036596	-0.500360979470501	4.30577386764273	-448
V_V_HT	2.93575241462381	1.22626920276232	62682.0013036596	0.532262531433257	5.33924229781437	-448
V_V_HM	3.62981866017988	1.22678348617005	62682.0013036596	1.22532078056832	6.03431653979144	-448
V_V_WT	1.91167690407116	1.2261798158066	62682.0013036596	-0.491637780522486	4.3149915886648	-447
V_V_HT	2.92448252318342	1.22640031032441	62682.0013036596	0.520735668931043	5.32822937743579	-447
V_V_HM	3.63582387248765	1.22692653454627	62682.0013036596	1.23104561779671	6.04060212717859	-447
V_V_WT	1.92026792844645	1.22626085703395	62682.0013036596	-0.483205597101226	4.32374145399413	-446
V_V_HT	2.91323948450199	1.22648485797162	62682.0013036596	0.509326916706254	5.31715205229773	-446
V_V_HM	3.64153184738608	1.22701942534192	62682.0013036596	1.23657152656556	6.04649216820661	-446
V_V_WT	1.92845753369273	1.226292706761	62682.0013036596	-0.475078417378293	4.33199348476375	-445
V_V_HT	2.90204980340974	1.22651869432974	62682.0013036596	0.498070916290125	5.30602869052936	-445
V_V_HM	3.64694436875674	1.22705784498854	62682.0013036596	1.24190874535847	6.05197999215501	-445
V_V_WT	1.93622704869551	1.22627438174798	62682.0013036596	-0.467272985316419	4.33972708270744	-444
V_V_HT	2.89094112539605	1.22650084992078	62682.0013036596	0.486997213350678	5.29488503744142	-444
V_V_HM	3.6520651840803	1.22704087205463	62682.0013036596	1.24706282766358	6.05706754049703	-444
V_V_WT	1.94355921440274	1.22620666178011	62682.0013036596	-0.459808088348149	4.34692651715363	-443
V_V_HT	2.87994143694581	1.22643217346613	62682.0013036596	0.476132130877308	5.28375074301431	-443
V_V_HM	3.65689880992784	1.22696953857596	62682.0013036596	1.25203626725996	6.06176135259572	-443
V_V_WT	1.95043973245618	1.2260928033195	62682.0013036596	-0.452704407503397	4.35358387241575	-442
V_V_HT	2.86907919892578	1.22631605677785	62682.0013036596	0.465497481778966	5.2726609160726	-442
V_V_HM	3.66145126932243	1.22684758140482	62682.0013036596	1.25682776293332	6.06607477571153	-442
V_V_WT	1.95685583173315	1.22593749869636	62682.0013036596	-0.445983910880655	4.35969557434695	-441
V_V_HT	2.85838300407933	1.22615736913934	62682.0013036596	0.455112314994622	5.26165369316404	-441
V_V_HM	3.66572931332542	1.22668031601045	62682.0013036596	1.2614336474156	6.07002497923523	-441
V_V_WT	1.96279866539095	1.22574783162689	62682.0013036596	-0.439669329419326	4.36526666020123	-440
V_V_HT	2.8478814225458	1.2259634272215	62682.0013036596	0.444990859975241	5.25077198511635	-440
V_V_HM	3.66974141003146	1.22647564026924	62682.0013036596	1.26584690894927	6.07363591111365	-440
V_V_WT	1.96826415667378	1.22553325330053	62682.0013036596	-0.433783264223851	4.37031157757142	-439
V_V_HT	2.83760272398983	1.22574396501142	62682.0013036596	0.435142307752951	5.2400631402267	-439
V_V_HM	3.67349800665228	1.2262439886372	62682.0013036596	1.27005754319313	6.07693847011142	-439
V_V_WT	1.9732530247374	1.22530501679234	62682.0013036596	-0.428347052186197	4.374853101661	-438
V_V_HT	2.82757451867877	1.22551055126282	62682.0013036596	0.425571593816616	5.22957744354093	-438
V_V_HM	3.67701140350401	1.22599770782189	62682.0013036596	1.27405365089391	6.07996915611412	-438
V_V_WT	1.9777707805932	1.22507552530806	62682.0013036596	-0.42337949260092	4.37892105378731	-437
V_V_HT	2.81782339690337	1.22527591945123	62682.0013036596	0.416280350821636	5.2193664429851	-437
V_V_HM	3.68029561804443	1.22575034187577	62682.0013036596	1.27782270314175	6.08276853294711	-437
V_V_WT	1.98182690452704	1.22485730956256	62682.0013036596	-0.418895665406268	4.38254947446035	-436
V_V_HT	2.80837485719979	1.22505292105739	62682.0013036596	0.407268888378378	5.20948082602121	-436
V_V_HM	3.68336600823089	1.22551552693489	62682.0013036596	1.28135333104236	6.08537868541943	-436
V_V_WT	1.98543242804987	1.22466141313774	62682.0013036596	-0.414906184532035	4.38577104063177	-435
V_V_HT	2.79925381874283	1.22485287815823	62682.0013036596	0.398539934370127	5.19996770311554	-435
V_V_HM	3.68623840221181	1.2253052647406	62682.0013036596	1.28463783930917	6.08783896511444	-435
V_V_WT	1.98860142787024	1.22449757695166	62682.0013036596	-0.411416065486883	4.38861892122737	-434
V_V_HT	2.79048380697178	1.22468576767082	62682.0013036596	0.390097459460443	5.19087015448312	-434
V_V_HM	3.68892947503993	1.2251301059686	62682.0013036596	1.28767222365119	6.09018672642867	-434
V_V_WT	1.99134944259342	1.22437321960462	62682.0013036596	-0.408424310135772	4.39112319532261	-433
V_V_HT	2.78208753109214	1.22455918208235	62682.0013036596	0.381949291566027	5.18222577061824	-433
V_V_HM	3.69145626818202	1.22499806383485	62682.0013036596	1.29045781961725	6.09245471674678	-433
V_V_WT	1.993695516101	1.22429411657215	62682.0013036596	-0.405923194539678	4.39331422674169	-432
V_V_HT	2.77408533876702	1.22447901875201	62682.0013036596	0.374104219515196	5.17406645801884	-432
V_V_HM	3.69383658373061	1.22491532751805	62682.0013036596	1.29300029849829	6.09467286896294	-432
V_V_WT	1.99566209082743	1.22426424365297	62682.0013036596	-0.40389806883695	4.39522225049182	-431
V_V_HT	2.76649505113421	1.2244493207735	62682.0013036596	0.366572139974639	5.16641796229377	-431
V_V_HM	3.6960889028152	1.22488609711915	62682.0013036596	1.29530990921826	6.09686789641214	-431
V_V_WT	1.99727228302236	1.22428442240056	62682.0013036596	-0.402327427024243	4.39687199306896	-430
V_V_HT	2.75933397547236	1.22447090053891	62682.0013036596	0.359368767933079	5.15929918301163	-430
V_V_HM	3.69823183646407	1.22491115525596	62682.0013036596	1.29740372887308	6.09905994405506	-430
V_V_WT	1.99854975735509	1.224352320225	62682.0013036596	-0.401183032551762	4.39828254726194	-429
V_V_HT	2.75261876114541	1.22454134147298	62682.0013036596	0.352515489246338	5.15272203304447	-429
V_V_HM	3.70028404983278	1.22498787312116	62682.0013036596	1.29930557508551	6.10126252458006	-429
V_V_WT	1.99952037477745	1.22446362599296	62682.0013036596	-0.400430574638457	4.39947132419336	-428
V_V_HT	2.74636343500031	1.22465619699601	62682.0013036596	0.34603504606577	5.14669182393486	-428
V_V_HM	3.70226442395808	1.2251114661238	62682.0013036596	1.30104370669927	6.10348514121688	-428
V_V_WT	2.00021054416638	1.22461129047436	62682.0013036596	-0.400029827903507	4.40045091623626	-427
V_V_HT	2.74058136350638	1.22480822081135	62682.0013036596	0.339955007615343	5.14120771939741	-427
V_V_HM	3.70419189209682	1.22527420037826	62682.0013036596	1.30265221540125	6.1057315687924	-427
V_V_WT	2.00064707404247	1.22478584323914	62682.0013036596	-0.399935421766057	4.40122956985099	-426
V_V_HT	2.73528515645145	1.22498769292353	62682.0013036596	0.334307034891873	5.13626327801103	-426
V_V_HM	3.7060853779538	1.22546574125593	62682.0013036596	1.30417028078722	6.10800047512039	-426
V_V_WT	2.00085871010149	1.22497743481235	62682.0013036596	-0.400099305541393	4.40181672574437	-425
V_V_HT	2.7304835894149	1.22518450423363	62682.0013036596	0.329119717327076	5.13184746150272	-425
V_V_HM	3.70796372649234	1.22567534101814	62682.0013036596	1.30563781340797	6.11028963957671	-425
V_V_WT	2.00087597390021	1.22517647513764	62682.0013036596	-0.400472161144763	4.40222410894519	-424
V_V_HT	2.72618153095864	1.2253888118191	62682.0013036596	0.324417215629117	5.12794584628815	-424
V_V_HM	3.70984565112667	1.22589253538161	62682.0013036596	1.30709403669212	6.11259726556122	-424
V_V_WT	2.0007297328928	1.2253724359651	62682.0013036596	-0.40100248573289	4.40246195151849	-423
V_V_HT	2.72238306452669	1.22558982141875	62682.0013036596	0.320224770013743	5.12454135903964	-423
V_V_HM	3.71174983672773	1.22610587830262	62682.0013036596	1.30858006977729	6.11491960367818	-423
V_V_WT	2.00045085421283	1.22555377177554	62682.0013036596	-0.401636782933408	4.40253849135906	-422
V_V_HT	2.7190922723049	1.22577570903616	62682.0013036596	0.316569637721384	5.12161490688841	-422
V_V_HM	3.71369496616519	1.22630286548821	62682.0013036596	1.31013910397025	6.11725082836014	-422
V_V_WT	2.00007020505049	1.22570833251084	62682.0013036596	-0.402320371419992	4.40246078152097	-421
V_V_HT	2.71631323771308	1.2259340438176	62682.0013036596	0.313480266667979	5.11914620875819	-421
V_V_HM	3.71569972457884	1.22647038201179	62682.0013036596	1.31181552969089	6.1195839194668	-421
V_V_WT	1.99961871505394	1.22582437434489	62682.0013036596	-0.402999303623801	4.40223673373168	-420
V_V_HT	2.71404920606769	1.22605282106495	62682.0013036596	0.310983431400257	5.11711498073511	-420
V_V_HM	3.71778270219938	1.22659578936054	62682.0013036596	1.31365270867821	6.12191269572056	-420
V_V_WT	1.99912758536663	1.22589316443407	62682.0013036596	-0.403625262011898	4.40188043274516	-419
V_V_HT	2.71229926091459	1.22612312147472	62682.0013036596	0.30909569731526	5.11550282451392	-419
V_V_HM	3.71996203586997	1.22666971676708	62682.0013036596	1.31568714449658	6.12423692724337	-419
V_V_WT	1.9986280698591	1.22591003554183	62682.0013036596	-0.404157844921537	4.40141398463973	-418
V_V_HT	2.711057519831	1.22614018807873	62682.0013036596	0.307820505656548	5.11429453400546	-418
V_V_HM	3.72225528168478	1.22668719215957	62682.0013036596	1.31794613851011	6.12656442485946	-418
V_V_WT	1.99815115832951	1.22587466762123	62682.0013036596	-0.404565435261971	4.40086775192099	-417
V_V_HT	2.71031321893206	1.22610371322162	62682.0013036596	0.307147695544339	5.11347874231978	-417
V_V_HM	3.72467940532866	1.22664794199372	62682.0013036596	1.32044719255095	6.12891161810638	-417
V_V_WT	1.99772740244988	1.22579055936058	62682.0013036596	-0.404824338796698	4.40027914369646	-416
V_V_HT	2.71005158974673	1.2260172979636	62682.0013036596	0.307055440422991	5.11304773907047	-416
V_V_HM	3.72725086768626	1.22655582093212	62682.0013036596	1.32319921235799	6.13130252301453	-416
V_V_WT	1.99738705821847	1.22566328926892	62682.0013036596	-0.404915233415359	4.39968934985231	-415
V_V_HT	2.71025632095907	1.22588667613194	62682.0013036596	0.307516190664602	5.11299645125353	-415
V_V_HM	3.72998593181797	1.22641694586384	62682.0013036596	1.32620647187786	6.13376539175808	-415
V_V_WT	1.99715934254379	1.22550165213948	62682.0013036596	-0.404826140020316	4.39914482510789	-414
V_V_HT	2.710907413515	1.22572087089122	62682.0013036596	0.308492261795994	5.11332256523401	-414
V_V_HM	3.73290037698373	1.22624090073304	62682.0013036596	1.32946596582238	6.13633478814507	-414
V_V_WT	1.9970722917439	1.22531709714126	62682.0013036596	-0.404551462685709	4.39869604617351	-413
V_V_HT	2.71198127960946	1.22553161803755	62682.0013036596	0.309937063830251	5.11402549538868	-413
V_V_HM	3.73600951483391	1.22604012343974	62682.0013036596	1.33296862753514	6.13905040213268	-413
V_V_WT	1.99715369566727	1.22512122825683	62682.0013036596	-0.40408615539015	4.39839354672469	-412
V_V_HT	2.71345361847627	1.22533081390728	62682.0013036596	0.31180297916015	5.11510425779239	-412
V_V_HM	3.73932856060833	1.22582722635741	62682.0013036596	1.33670495198083	6.14195216923584	-412
V_V_WT	1.99743096853649	1.22492529778846	62682.0013036596	-0.403424858444093	4.39828679551707	-411
V_V_HT	2.71529954522529	1.22512999611446	62682.0013036596	0.314042509150874	5.11655658129971	-411
V_V_HM	3.74287265482826	1.2256144458011	62682.0013036596	1.34066609648082	6.14507921317571	-411
V_V_WT	1.99793002814574	1.22474098650468	62682.0013036596	-0.402564548381086	4.39842460467257	-410
V_V_HT	2.71749183413648	1.22494113506486	62682.0013036596	0.316604966065157	5.11837870220781	-410
V_V_HM	3.74665663652926	1.2254144604405	62682.0013036596	1.34484204985482	6.1484712232037	-410
V_V_WT	1.99867596862421	1.22457899956747	62682.0013036596	-0.401501113209013	4.39885305045744	-409
V_V_HT	2.72000219102669	1.22477519987219	62682.0013036596	0.319440556236891	5.1205638258165	-409
V_V_HM	3.75069521245015	1.22523888436279	62682.0013036596	1.34922475520959	6.15216566969071	-409
V_V_WT	1.99969160742366	1.22444969790981	62682.0013036596	-0.400232042923762	4.39961525777108	-408
V_V_HT	2.72279995351473	1.22464279761845	62682.0013036596	0.322497827384741	5.12310207964473	-408
V_V_HM	3.75500278219167	1.22509892476426	62682.0013036596	1.35380664602053	6.1561989183628	-408
V_V_WT	2.00099738672207	1.2243624738639	62682.0013036596	-0.398755304335625	4.40075007777977	-407
V_V_HT	2.72585225221264	1.22455353382304	62682.0013036596	0.325725083285116	5.12597942114016	-407
V_V_HM	3.75959346555801	1.22500470543426	62682.0013036596	1.35858199944623	6.1606049316698	-407
V_V_WT	2.00261326746083	1.22432377366809	62682.0013036596	-0.397063571142203	4.40229010606386	-406
V_V_HT	2.72912578973387	1.22451399683118	62682.0013036596	0.329076113382816	5.12917546608493	-406
V_V_HM	3.76448132980008	1.22496315922225	62682.0013036596	1.36355129433994	6.16541136526022	-406
V_V_WT	2.00455921073508	1.22433647495721	62682.0013036596	-0.395142522417889	4.40426094388805	-405
V_V_HT	2.73258726822313	1.22452712302954	62682.0013036596	0.332511864499236	5.13266267194702	-405
V_V_HM	3.76968043973924	1.22497736363412	62682.0013036596	1.36872256360581	6.17063831587267	-405
V_V_WT	2.00685517901765	1.22439980238133	62682.0013036596	-0.392970676002566	4.40668103403787	-404
V_V_HT	2.73620339099858	1.22459211075422	62682.0013036596	0.336000611215304	5.13640617078185	-404
V_V_HM	3.77520486223394	1.22504645066145	62682.0013036596	1.37411157540042	6.17629814906745	-404
V_V_WT	2.00952113116354	1.22450940003526	62682.0013036596	-0.390519535459107	4.40956179778619	-403
V_V_HT	2.73994085699597	1.22470449469744	62682.0013036596	0.339517804478171	5.14036390951378	-403
V_V_HM	3.78106866107857	1.22516568604884	62682.0013036596	1.3797416726674	6.18239564948974	-403
V_V_WT	2.01257640151902	1.22465791042473	62682.0013036596	-0.387755345738967	4.41290814877701	-402
V_V_HT	2.743766285087	1.22485673688211	62682.0013036596	0.343044837608427	5.14448773256557	-402
V_V_HM	3.7872858585359	1.22532708942912	62682.0013036596	1.38564251920378	6.18892919786802	-402
V_V_WT	2.01603781779991	1.2248363822942	62682.0013036596	-0.38464373464909	4.4167193702489	-401
V_V_HT	2.74764595543806	1.22503966259401	62682.0013036596	0.346565973229163	5.14872593764697	-401
V_V_HM	3.79387030060844	1.22552093829662	62682.0013036596	1.39184701714103	6.19589358407586	-401
V_V_WT	2.01992092210675	1.2250340063259	62682.0013036596	-0.381147973806309	4.4209898180198	-400
V_V_HT	2.75154608646868	1.22524219468128	62682.0013036596	0.35006914099781	5.15302303193956	-400
V_V_HM	3.8008357289779	1.22573549946713	62682.0013036596	1.39839190522333	6.20327955273248	-400
V_V_WT	2.02423797355188	1.2252397619621	62682.0013036596	-0.377234203784945	4.4257101508887	-399
V_V_HT	2.75543308744362	1.22545303514526	62682.0013036596	0.353542894277225	5.15732328061002	-399
V_V_HM	3.80819558253781	1.2259587951007	62682.0013036596	1.4053140989325	6.21107706614312	-399
V_V_WT	2.02899723950372	1.22544337670907	62682.0013036596	-0.372874023110065	4.43086850211751	-398
V_V_HT	2.75927383887839	1.22566164720598	62682.0013036596	0.356974765690928	5.16157291206586	-398
V_V_HM	3.81596287575237	1.22617964038791	62682.0013036596	1.41264853497968	6.21927721652506	-398
V_V_WT	2.03420294974334	1.22563586233612	62682.0013036596	-0.368045585051989	4.43645148453866	-397
V_V_HT	2.76303599982658	1.2258588062797	62682.0013036596	0.36035049449355	5.1657215051596	-397
V_V_HM	3.82415010533146	1.22638823084674	62682.0013036596	1.42042692687745	6.22787328378547	-397
V_V_WT	2.03985594451094	1.22580953081752	62682.0013036596	-0.362732980825983	4.44244486984786	-396
V_V_HT	2.76668806748927	1.22603661982598	62682.0013036596	0.36365404727988	5.16972208769866	-396
V_V_HM	3.8327692676633	1.22657617215411	62682.0013036596	1.42867772390264	6.23686081142395	-396
V_V_WT	2.04595638681458	1.22595664956075	62682.0013036596	-0.356920891528502	4.44883366515767	-395
V_V_HT	2.77019871722146	1.22618715825418	62682.0013036596	0.366869641417099	5.17352779302581	-395
V_V_HM	3.84183225423628	1.2267350524874	62682.0013036596	1.43742930473141	6.24623520374115	-395
V_V_WT	2.05250443870255	1.22606932253112	62682.0013036596	-0.350593678868804	4.4556025562739	-394
V_V_HT	2.7735366240578	1.22630233526335	62682.0013036596	0.369981801104555	5.17709144701105	-394
V_V_HM	3.85135095739498	1.22685632119701	62682.0013036596	1.44671032099718	6.25599159379278	-394
V_V_WT	2.05949958601328	1.22614030456106	62682.0013036596	-0.343737656466759	4.46273682849332	-393
V_V_HT	2.77667079792397	1.226374740198	62682.0013036596	0.372974061166207	5.18036753468174	-393
V_V_HM	3.8613370574317	1.226932164983	62682.0013036596	1.45654776707446	6.26612634778894	-393
V_V_WT	2.06693794379311	1.22616513943039	62682.0013036596	-0.336347975076293	4.47022386266251	-392
V_V_HT	2.77957195325746	1.22639982124066	62682.0013036596	0.375826057610152	5.18331784890478	-392
V_V_HM	3.87180114351868	1.22695780055969	62682.0013036596	1.46696160738418	6.27664067965318	-392
V_V_WT	2.07481161716755	1.22614284845604	62682.0013036596	-0.3284306113513	4.4780538456864	-391
V_V_HT	2.78221298989182	1.22637658898376	62682.0013036596	0.378512629510576	5.18591335027307	-391
V_V_HM	3.88275232871612	1.22693221456994	62682.0013036596	1.47796294116838	6.28754171626385	-391
V_V_WT	2.08310875522593	1.22607596004686	62682.0013036596	-0.320002371888434	4.48621988234028	-390
V_V_HT	2.78456914894578	1.22630764645007	62682.0013036596	0.381003916056826	5.18813438183474	-390
V_V_HM	3.89419802394904	1.22685819466368	62682.0013036596	1.48955371555315	6.29884233234493	-390
V_V_WT	2.09181362821605	1.22597030827985	62682.0013036596	-0.311090421241474	4.49471767767357	-389
V_V_HT	2.78661814719524	1.2261989823691	62682.0013036596	0.383265896103994	5.18997039828649	-389
V_V_HM	3.90614370303721	1.22674210968909	62682.0013036596	1.50172692140411	6.31056048467031	-389
V_V_WT	2.10090671275243	1.22583461455025	62682.0013036596	-0.301731376746567	4.50354480225142	-388
V_V_HT	2.78834028488409	1.22605954208736	62682.0013036596	0.385261337000425	5.19141923276775	-388
V_V_HM	3.91859265406996	1.22659345428162	62682.0013036596	1.51446723730774	6.32271807083218	-388
V_V_WT	2.11036479202425	1.22567987822363	62682.0013036596	-0.291970013991202	4.5126995980397	-387
V_V_HT	2.78971852475698	1.22590060275566	62682.0013036596	0.386951098254515	5.19248595125945	-387
V_V_HM	3.93154571575131	1.22642418615591	62682.0013036596	1.52775206482548	6.33533936667714	-387
V_V_WT	2.12016107885683	1.22551861510908	62682.0013036596	-0.281857651158761	4.52217980887241	-386
V_V_HT	2.79073855887884	1.22573499259349	62682.0013036596	0.388295728597538	5.19318138916014	-386
V_V_HM	3.9450010164099	1.22624789830788	62682.0013036596	1.54155288998905	6.34844914283074	-386
V_V_WT	2.13026534938457	1.22536399059405	62682.0013036596	-0.271450316298386	4.53198101506753	-385
V_V_HT	2.7913888441881	1.2255762022535	62682.0013036596	0.389257243263983	5.19352044511221	-385
V_V_HM	3.9589537044279	1.22607887712118	62682.0013036596	1.55583685984252	6.36207054901327	-385
V_V_WT	2.14064461206218	1.22522858152388	62682.0013036596	-0.260805651595258	4.54209487571961	-384
V_V_HT	2.79166015631108	1.22543711773865	62682.0013036596	0.389801161290783	5.19351915133137	-384
V_V_HM	3.97339626287686	1.22593076465463	62682.0013036596	1.57056971899718	6.37622280675653	-384
V_V_WT	2.15126532818541	1.22512230792294	62682.0013036596	-0.249976639019563	4.55250729539037	-383
V_V_HT	2.79154373387303	1.22532790833202	62682.0013036596	0.389898789489732	5.19318867825633	-383
V_V_HM	3.98832063448787	1.22581434029614	62682.0013036596	1.58572228256405	6.3909189864117	-383
V_V_WT	2.16209395944146	1.22505168519623	62682.0013036596	-0.23900958708982	4.56319750597275	-382
V_V_HT	2.79103081885779	1.2252552618666	62682.0013036596	0.38952826167976	5.19253337603582	-382
V_V_HM	4.00371876466009	1.22573671482952	62682.0013036596	1.60127255879301	6.40616497052718	-382
V_V_WT	2.17309654555658	1.22501991128691	62682.0013036596	-0.227944724054252	4.5741378151674	-381
V_V_HT	2.7901130950501	1.22522247153701	62682.0013036596	0.388674806978127	5.19155138312207	-381
V_V_HM	4.01958188807166	1.2257014161167	62682.0013036596	1.61720486774634	6.42195890839697	-381
V_V_WT	2.18423706668424	1.22502793969103	62682.0013036596	-0.216819938613364	4.58529407198184	-380
V_V_HT	2.78878447587439	1.22523052714184	62682.0013036596	0.387330398802191	5.19023855294659	-380
V_V_HM	4.03589768674623	1.22570952395568	62682.0013036596	1.63350477504168	6.43829059845078	-380
V_V_WT	2.19547721534192	1.22507469567671	62682.0013036596	-0.20567143177324	4.59662586245707	-379
V_V_HT	2.7870414920931	1.22527833429429	62682.0013036596	0.385493712914555	5.18858927127165	-379
V_V_HM	4.05264941414368	1.22575989634714	62682.0013036596	1.65015777245962	6.45514105582774	-379
V_V_WT	2.20677694659624	1.22515681279791	62682.0013036596	-0.194532650226852	4.60808654341933	-378
V_V_HT	2.78488281323836	1.22536244621597	62682.0013036596	0.383170174539275	5.18659545193746	-378
V_V_HM	4.06981651548686	1.225848889984	62682.0013036596	1.66715044611156	6.47248258486216	-378
V_V_WT	2.21809562502876	1.22526793203208	62682.0013036596	-0.183431765696803	4.61962301575433	-377
V_V_HT	2.78230793127421	1.22547635126153	62682.0013036596	0.38037203847722	5.1842438240712	-377
V_V_HM	4.0873768585161	1.22596962004804	62682.0013036596	1.68447415799418	6.49027955903802	-377
V_V_WT	2.22939142352922	1.22539994178885	62682.0013036596	-0.172394706561386	4.63117755361982	-376
V_V_HT	2.77931831090071	1.22561173809147	62682.0013036596	0.377117059669089	5.18151956213233	-376
V_V_HM	4.10530424704274	1.22611328629645	62682.0013036596	1.70211996041084	6.50848853367465	-376
V_V_WT	2.24062132415569	1.22554376527662	62682.0013036596	-0.16144670023434	4.64268934854572	-375
V_V_HT	2.77591771748305	1.22575930103924	62682.0013036596	0.373427242603557	5.17840819236255	-375
V_V_HM	4.12356756016284	1.22627002235294	62682.0013036596	1.72007607057316	6.52705904975252	-375
V_V_WT	2.25174142427556	1.2256899202778	62682.0013036596	-0.150613064184456	4.65409591273557	-374
V_V_HT	2.77211211260274	1.22590931440148	62682.0013036596	0.369327611258532	5.17489661394695	-374
V_V_HM	4.14213071290202	1.22642950558874	62682.0013036596	1.7383266358781	6.54593478992593	-374
V_V_WT	2.26270727069965	1.22582910553593	62682.0013036596	-0.13992002112121	4.6653345625205	-373
V_V_HT	2.76790957401649	1.22605223415858	62682.0013036596	0.364844949686605	5.17097419834637	-373
V_V_HM	4.16095267741392	1.22658159647083	62682.0013036596	1.75685050198257	6.56505485284527	-373
V_V_WT	2.27347418083746	1.22595277659113	62682.0013036596	-0.12939550647806	4.67634386815299	-372
V_V_HT	2.76332018231349	1.22617928898277	62682.0013036596	0.360006530295523	5.16663383433146	-372
V_V_HM	4.1799875263012	1.22671696678954	62682.0013036596	1.77562002479725	6.58435502780515	-372
V_V_WT	2.28399760477771	1.22605367396708	62682.0013036596	-0.119069841579469	4.6870650511349	-371
V_V_HT	2.75835594134386	1.22628302242784	62682.0013036596	0.354838971583577	5.16187291110415	-371
V_V_HM	4.19918455087751	1.22682767624302	62682.0013036596	1.794600058642	6.60376904311303	-371
V_V_WT	2.29423346706466	1.22612626918857	62682.0013036596	-0.10897626605958	4.69744320018889	-370
V_V_HT	2.75303067183261	1.22635775089891	62682.0013036596	0.349367234132164	5.15669410953305	-370
V_V_HM	4.21848840480299	1.22690765973048	62682.0013036596	1.81374714478557	6.62322966482041	-370
V_V_WT	2.3041385372158	1.22616709925104	62682.0013036596	-0.0991512229056553	4.70742829733726	-369
V_V_HT	2.74735992285328	1.2263999072187	62682.0013036596	0.343613858688843	5.15110598701771	-369
V_V_HM	4.2378393100949	1.22695309327099	62682.0013036596	1.83300900025487	6.64266961993492	-369
V_V_WT	2.31367079150812	1.22617496664839	62682.0013036596	-0.0896343887265667	4.7169759717428	-368
V_V_HT	2.74136087806947	1.22640824631551	62682.0013036596	0.33759846926002	5.14512328687893	-368
V_V_HM	4.2571733092732	1.22696261361932	62682.0013036596	1.85232433953302	6.66202227901338	-368
V_V_WT	2.32278945987021	1.22615059794013	62682.0013036596	-0.080467957651658	4.72604687739208	-367
V_V_HT	2.73505202510692	1.22638349763724	62682.0013036596	0.3313381237522	5.13876592646164	-367
V_V_HM	4.27642315562405	1.22693695584111	62682.0013036596	1.87162447517614	6.68122183607196	-367
V_V_WT	2.33145441632412	1.22609539221009	62682.0013036596	-0.0716947978657494	4.73460363051398	-366
V_V_HT	2.72845233477911	1.22632708814599	62682.0013036596	0.32484899613054	5.13205567342768	-366
V_V_HM	4.295520428304	1.22687761468855	62682.0013036596	1.89083805662379	6.7002027999842	-366
V_V_WT	2.33962707470305	1.22601210830459	62682.0013036596	-0.0633589028795218	4.74261305228562	-365
V_V_HT	2.72158168545075	1.22624184318286	62682.0013036596	0.318145427086039	5.12501794381545	-365
V_V_HM	4.31439460660374	1.22678757833397	62682.0013036596	1.90988870634339	6.71890050686408	-365
V_V_WT	2.34726973566252	1.22590395411746	62682.0013036596	-0.0555042595151982	4.75004373084023	-364
V_V_HT	2.71446038407987	1.22613105645889	62682.0013036596	0.31124126789702	5.11767950026271	-364
V_V_HM	4.33297427730623	1.22667035157165	62682.0013036596	1.92869814171472	6.73725041289775	-364
V_V_WT	2.35434726870937	1.22577561284641	62682.0013036596	-0.0481751773420611	4.75686971476079	-363
V_V_HT	2.70710970956721	1.22599953586004	62682.0013036596	0.304148373998978	5.11007104513544	-363
V_V_HM	4.35118624886475	1.2265310487062	62682.0013036596	1.94718314714465	6.75518935058486	-363
V_V_WT	2.36082789050986	1.22563340268906	62682.0013036596	-0.0414158233727178	4.76307160439244	-362
V_V_HT	2.69955203557538	1.22585376443162	62682.0013036596	0.296876412273823	5.10222765887693	-362
V_V_HM	4.3689556178423	1.22637655737411	62682.0013036596	1.96525531941603	6.77265591626858	-362
V_V_WT	2.36668348522863	1.22548493272017	62682.0013036596	-0.0352692272430262	4.76863619770028	-361
V_V_HT	2.69181073224063	1.2257015468123	62682.0013036596	0.289433455751712	5.09418800872954	-361
V_V_HM	4.38620631529697	1.22621516173359	62682.0013036596	1.98282235262168	6.78959027797225	-361
V_V_WT	2.37188990991974	1.22533866743679	62682.0013036596	-0.0297761223285975	4.77355594216809	-360
V_V_HT	2.68391007487813	1.22555156211998	62682.0013036596	0.281826768660824	5.08599338109543	-360
V_V_HM	4.40286168996852	1.22605606670602	62682.0013036596	1.99978955383863	6.8059338260984	-360
V_V_WT	2.37642652383616	1.22520308885951	62682.0013036596	-0.0249737741524161	4.77782682182474	-359
V_V_HT	2.67587502283235	1.22541250649622	62682.0013036596	0.274064265892283	5.07768577977242	-359
V_V_HM	4.41884500538081	1.22590849281723	62682.0013036596	2.01606211434323	6.82162789641839	-359
V_V_WT	2.38027418624899	1.22508519752908	62682.0013036596	-0.0208950445160441	4.78144341701403	-358
V_V_HT	2.6677307646891	1.22529156231747	62682.0013036596	0.266157058560877	5.06930447081732	-358
V_V_HM	4.434079742382	1.22578006824565	62682.0013036596	2.03154856373991	6.83661092102409	-358
V_V_WT	2.38341775357136	1.22499116580155	62682.0013036596	-0.0175671748355075	4.78440268197822	-357
V_V_HT	2.65950295737906	1.22519506122682	62682.0013036596	0.258118393565247	5.06088752119287	-357
V_V_HM	4.44849057710613	1.22567751496706	62682.0013036596	2.0461604030779	6.85082075113437	-357
V_V_WT	2.38584617590968	1.22492602048891	62682.0013036596	-0.0150110675651067	4.78670341938446	-356
V_V_HT	2.65121765766144	1.22512815838259	62682.0013036596	0.249964223544838	5.05247109177804	-356
V_V_HM	4.46200370285703	1.22560630240917	62682.0013036596	2.05981310557267	6.86419430014138	-356
V_V_WT	2.38754923295833	1.22489207485676	62682.0013036596	-0.0132414770152685	4.78833994293193	-355
V_V_HT	2.64290100302635	1.22509323352136	62682.0013036596	0.241716021701723	5.04408598435097	-355
V_V_HM	4.4745456416553	1.22556897373384	62682.0013036596	2.07242820864296	6.87666307466764	-355
V_V_WT	2.38851670063661	1.22488848234616	62682.0013036596	-0.0122669680096519	4.78930036928287	-354
V_V_HT	2.63457912684701	1.22508943553116	62682.0013036596	0.233401589590136	5.03575666410389	-354
V_V_HM	4.48604291274529	1.22556466828425	62682.0013036596	2.08393391842201	6.88815190706856	-354
V_V_WT	2.38873926935178	1.22491161201192	62682.0013036596	-0.0120897334817132	4.78956827218527	-353
V_V_HT	2.62627815001812	1.22511306470849	62682.0013036596	0.225054299530417	5.02750200050583	-353
V_V_HM	4.49642281006775	1.22558952020758	62682.0013036596	2.09426510592926	6.89858051420625	-353
V_V_WT	2.38821218263395	1.22495659240464	62682.0013036596	-0.0127049818516567	4.78912934711956	-352
V_V_HT	2.61802407354548	1.22515914577817	62682.0013036596	0.216709904076803	5.01933824301416	-352
V_V_HM	4.50561658506065	1.22563830177463	62682.0013036596	2.10336326896139	6.9078699011599	-352
V_V_WT	2.38693617564376	1.22501801497531	62682.0013036596	-0.014101377192862	4.78797372848037	-351
V_V_HT	2.60984262671175	1.22522214596893	62682.0013036596	0.208404976753796	5.01128027666971	-351
V_V_HM	4.51356075903632	1.22570517701945	62682.0013036596	2.11117636733473	6.9159451507379	-351
V_V_WT	2.3849174715376	1.22509034413822	62682.0013036596	-0.0162618465907789	4.78609678966599	-350
V_V_HT	2.60175908896852	1.22529639491898	62682.0013036596	0.200175910932496	5.00334226700455	-350
V_V_HM	4.52019774908458	1.22578414570987	62682.0013036596	2.11765857860515	6.92273691956401	-350
V_V_WT	2.38216773631083	1.2251683249805	62682.0013036596	-0.0191644244112266	4.78349989703289	-349
V_V_HT	2.59379809709522	1.2253765025151	62682.0013036596	0.192057908024079	4.99553828616635	-349
V_V_HM	4.52547647123609	1.2258694859827	62682.0013036596	2.12277003366562	6.92818290880657	-349
V_V_WT	2.37870400008305	1.22524736247735	62682.0013036596	-0.0227830742775779	4.78019107444368	-348
V_V_HT	2.58598345404696	1.22545774782179	62682.0013036596	0.184084024025928	4.987882884068	-348
V_V_HM	4.52935292408657	1.22595616713678	62682.0013036596	2.12647659129536	6.93222925687778	-348
V_V_WT	2.3745476848549	1.22532345992659	62682.0013036596	-0.0270885406456065	4.7761839103554	-347
V_V_HT	2.57833812469222	1.22553601873963	62682.0013036596	0.176285283528875	4.98039096585556	-347
V_V_HM	4.53178937448256	1.22603979258552	62682.0013036596	2.12874913565866	6.93482961330646	-347
V_V_WT	2.36972108868694	1.22539187270404	62682.0013036596	-0.0320492259826604	4.77149140335655	-346
V_V_HT	2.57088490298116	1.22560644172797	62682.0013036596	0.168694032631696	4.97307577333063	-346
V_V_HM	4.53274936278054	1.22611517185147	62682.0013036596	2.12956138045733	6.93593734510375	-346
V_V_WT	2.36424650852419	1.22544682331883	62682.0013036596	-0.0376315094510353	4.76612452649941	-345
V_V_HT	2.56364658005952	1.22566309255319	62682.0013036596	0.161344673988885	4.96594848613016	-345
V_V_HM	4.53219642732473	1.22617602108814	62682.0013036596	2.1288891803862	6.93550367426325	-345
V_V_WT	2.35814697042103	1.22548210550075	62682.0013036596	-0.0438002006953639	4.76009414153743	-344
V_V_HT	2.5566456218174	1.22569961341517	62682.0013036596	0.154272134790389	4.95901910884441	-344
V_V_HM	4.53009568205747	1.22621561189879	62682.0013036596	2.12671083705758	6.93348052705736	-344
V_V_WT	2.35144910485785	1.22549308537377	62682.0013036596	-0.0505195868297847	4.75341779654548	-343
V_V_HT	2.5499028331215	1.22571125486169	62682.0013036596	0.147506528837992	4.952299137405	-343
V_V_HM	4.52642017596995	1.22622891199633	62682.0013036596	2.12300926275452	6.92983108918537	-343
V_V_WT	2.34418361267642	1.22547749805103	62682.0013036596	-0.0577545278300837	4.74612175318293	-342
V_V_HT	2.5434368280252	1.22569568964217	62682.0013036596	0.141071031600453	4.94580262444994	-342
V_V_HM	4.52115274407389	1.22621344097868	62682.0013036596	2.11777215408138	6.9245333340664	-342
V_V_WT	2.33638436829648	1.22543524121787	62682.0013036596	-0.0654709487396459	4.7382396853326	-341
V_V_HT	2.53726423679528	1.22565280319244	62682.0013036596	0.134982497890547	4.93954597570001	-341
V_V_HM	4.5142845811612	1.2261690534211	62682.0013036596	2.11099099086284	6.91757817145956	-341
V_V_WT	2.32808636963343	1.22536711588746	62682.0013036596	-0.0736354216303305	4.7298081608972	-340
V_V_HT	2.53140080317542	1.22558340984091	62682.0013036596	0.129255075366766	4.93354653098407	-340
V_V_HM	4.50581032082524	1.22609659575597	62682.0013036596	2.10265874768323	6.90896189396725	-340
V_V_WT	2.31932703451451	1.22527611528873	62682.0013036596	-0.082216395409072	4.7208704644381	-339
V_V_HT	2.52585981640467	1.22549056676895	62682.0013036596	0.123896061187103	4.92782357162223	-339
V_V_HM	4.49573339918388	1.22599928078142	62682.0013036596	2.09277256357022	6.89869423479754	-339
V_V_WT	2.31014634682577	1.22516775556285	62682.0013036596	-0.0911846978366588	4.71147739148819	-338
V_V_HT	2.52065143427693	1.22537991034325	62682.0013036596	0.118904565856373	4.92239830269748	-338
V_V_HM	4.48406792018609	1.22588303753955	62682.0013036596	2.08133492153938	6.8868009188328	-338
V_V_WT	2.30058614409875	1.22504936537394	62682.0013036596	-0.100512855576584	4.70168514377408	-337
V_V_HT	2.51578305742708	1.22525893036973	62682.0013036596	0.11427330997619	4.91729280487797	-337
V_V_HM	4.47083694640925	1.22575574819988	62682.0013036596	2.06835343510141	6.87332045771709	-337
V_V_WT	2.29068862036493	1.22492795639156	62682.0013036596	-0.110172417482593	4.69154965821245	-336
V_V_HT	2.51126152737814	1.22513479749663	62682.0013036596	0.109995080585868	4.91252797417041	-336
V_V_HM	4.45606533549395	1.22562497111556	62682.0013036596	2.05383814751088	6.85829252347702	-336
V_V_WT	2.2804959689901	1.22480943631354	62682.0013036596	-0.120132769287452	4.68112470726765	-335
V_V_HT	2.50709368659544	1.22501355952231	62682.0013036596	0.106064866454871	4.90812250673602	-335
V_V_HM	4.43977794356054	1.22549709655162	62682.0013036596	2.03780138995697	6.84175449716411	-335
V_V_WT	2.27005038240986	1.22469835761182	62682.0013036596	-0.130360641408888	4.67046140622862	-334
V_V_HT	2.5032863750961	1.22489988405951	62682.0013036596	0.102480359070803	4.9040923911214	-334
V_V_HM	4.42199962785108	1.2253770744973	62682.0013036596	2.02025831769379	6.82374093800837	-334
V_V_WT	2.25939401744434	1.22459818322907	62682.0013036596	-0.140820664400756	4.65960869928943	-333
V_V_HT	2.49984572339903	1.22479732810504	62682.0013036596	0.0992407172323109	4.90045072956575	-333
V_V_HM	4.40275699139458	1.22526869337723	62682.0013036596	2.00122810843111	6.80428587435805	-333
V_V_WT	2.2485687597677	1.2245128524262	62682.0013036596	-0.151478673547497	4.64861619308289	-332
V_V_HT	2.49677427287262	1.22470993196142	62682.0013036596	0.0963405633074452	4.89720798243779	-332
V_V_HM	4.38208533051292	1.22517624150831	62682.0013036596	1.98073765338185	6.783433007644	-332
V_V_WT	2.23761598603629	1.22444662750302	62682.0013036596	-0.162301646308195	4.63753361838078	-331
V_V_HT	2.49407091549093	1.22464206149671	62682.0013036596	0.0937702321609009	4.89437159882096	-331
V_V_HM	4.36002853696603	1.2251043382931	62682.0013036596	1.95882179026845	6.7612352836636	-331
V_V_WT	2.22657695596144	1.22440226238257	62682.0013036596	-0.173253720665731	4.6264076325886	-330
V_V_HT	2.49173381139224	1.22459654139772	62682.0013036596	0.0915223475395899	4.8919452752449	-330
V_V_HM	4.33663221770453	1.22505598216072	62682.0013036596	1.93552024911498	6.73774418629408	-330
V_V_WT	2.21549292622523	1.22438047696937	62682.0013036596	-0.184295050952162	4.61528090340262	-329
V_V_HT	2.48976111699927	1.22457411901633	62682.0013036596	0.089593601055201	4.88992863294333	-329
V_V_HM	4.31194197518142	1.22503198893116	62682.0013036596	1.91087703336575	6.71300691699709	-329
V_V_WT	2.20440473046312	1.22438035596284	62682.0013036596	-0.195383009541245	4.60419247046749	-328
V_V_HT	2.48815021138911	1.22457387009166	62682.0013036596	0.0879831833378573	4.88831723944036	-328
V_V_HM	4.2860049262692	1.22503141410544	62682.0013036596	1.88494111111299	6.68706874142541	-328
V_V_WT	2.19335100153297	1.22440104699577	62682.0013036596	-0.206477292933826	4.59317929599976	-327
V_V_HT	2.48689458140095	1.22459492782103	62682.0013036596	0.0866862801615711	4.88710288264032	-327
V_V_HM	4.25887567766769	1.22505335639256	62682.0013036596	1.85776885558855	6.65998249974683	-327
V_V_WT	2.18236796345766	1.22444182859132	62682.0013036596	-0.217540263011103	4.58227618992643	-326
V_V_HT	2.48598382372211	1.22463655223974	62682.0013036596	0.0856939385458233	4.88627370889839	-326
V_V_HM	4.23061613378024	1.22509703052373	62682.0013036596	1.82942371032402	6.63180855723646	-326
V_V_WT	2.17149134135799	1.22450050045316	62682.0013036596	-0.228531882067439	4.57151456478342	-325
V_V_HT	2.48540675518261	1.2246964914305	62682.0013036596	0.0849993890826499	4.88581412128256	-325
V_V_HM	4.20128964017442	1.22516005850036	62682.0013036596	1.79997368176858	6.60260559858026	-325
V_V_WT	2.1607568642854	1.22457303125172	62682.0013036596	-0.23940851963804	4.56092224820884	-324
V_V_HT	2.48515219580114	1.22477062332146	62682.0013036596	0.0845995310591556	4.88570486054313	-324
V_V_HM	4.17095954805345	1.22523809704655	62682.0013036596	1.76949063395416	6.57242846215275	-324
V_V_WT	2.15019952064115	1.22465413628785	62682.0013036596	-0.250124829301638	4.55052387058394	-323
V_V_HT	2.48520824039987	1.22485354482789	62682.0013036596	0.0844930493534104	4.88592343144633	-323
V_V_HM	4.13969034164	1.22532545452338	62682.0013036596	1.73805020672612	6.54133047655387	-323
V_V_WT	2.13985135984872	1.22473878723129	62682.0013036596	-0.260638906098236	4.54034162579567	-322
V_V_HT	2.48556010066787	1.22494011081436	62682.0013036596	0.0846752401294055	4.88644496120634	-322
V_V_HM	4.10755105983843	1.2254167005058	62682.0013036596	1.70573208263191	6.50937003704496	-322
V_V_WT	2.12974369303894	1.22482118599713	62682.0013036596	-0.270908074639965	4.53039546071784	-321
V_V_HT	2.48619226663766	1.22502439041245	62682.0013036596	0.0851422179325851	4.88724231534274	-321
V_V_HM	4.07461187819877	1.22550557999634	62682.0013036596	1.67261869702803	6.47660505936951	-321
V_V_WT	2.11990697058446	1.22489504025809	62682.0013036596	-0.280889551581184	4.52070349275011	-320
V_V_HT	2.48708860410965	1.22509994911052	62682.0013036596	0.0858904602179709	4.88828674800133	-320
V_V_HM	4.04094384172089	1.2255853115724	62682.0013036596	1.63879438651504	6.44309329692673	-320
V_V_WT	2.11036731675988	1.22495563224475	62682.0013036596	-0.290547965810576	4.51128259933034	-319
V_V_HT	2.4882299153585	1.22516195816584	62682.0013036596	0.0869102336048444	4.88954959711216	-319
V_V_HM	4.00662225842009	1.22565079502891	62682.0013036596	1.60434445551956	6.40890006132062	-319
V_V_WT	2.10114553372743	1.22500052181844	62682.0013036596	-0.299857732489685	4.50214879994454	-318
V_V_HT	2.48959354248748	1.22520791276575	62682.0013036596	0.0881837896338333	4.89100329534113	-318
V_V_HM	3.97172710261829	1.22569936622755	62682.0013036596	1.56935410007948	6.3741001051571	-318
V_V_WT	2.09225789036268	1.2250292115992	62682.0013036596	-0.308801607877264	4.49331738860262	-317
V_V_HT	2.49115413088589	1.22523729206171	62682.0013036596	0.0896867945583519	4.89262146721342	-317
V_V_HM	3.93634185391788	1.22573044504379	62682.0013036596	1.53390793684232	6.33877577099344	-317
V_V_WT	2.0837188153384	1.22504180399159	62682.0013036596	-0.317365364013693	4.4848029946905	-316
V_V_HT	2.49288538509438	1.2252501912148	62682.0013036596	0.0913927664031671	4.89437800378559	-316
V_V_HM	3.90055117252082	1.22574410721678	62682.0013036596	1.49809047756117	6.30301186748047	-316
V_V_WT	2.07553806576953	1.22504026295034	62682.0013036596	-0.325543093138884	4.47661922467794	-315
V_V_HT	2.49475899211624	1.22524860756313	62682.0013036596	0.0932694773851979	4.89624850684728	-315
V_V_HM	3.86444207747816	1.22574242954143	62682.0013036596	1.46198467076527	6.26689948419105	-315
V_V_WT	2.06772073159439	1.22502822746702	62682.0013036596	-0.333336837744668	4.46877830093346	-314
V_V_HT	2.49674481282023	1.2252362504152	62682.0013036596	0.0952795181217665	4.89821010751869	-314
V_V_HM	3.82810366597234	1.22572929075617	62682.0013036596	1.42567201130263	6.23053532064206	-314
V_V_WT	2.06027096292125	1.22500900005279	62682.0013036596	-0.340748920650712	4.46129084649321	-313
V_V_HT	2.4988123526928	1.22521649041415	62682.0013036596	0.0973857876325819	4.90023891775302	-313
V_V_HM	3.79162542890237	1.22570822638643	62682.0013036596	1.38923506043592	6.19401579736882	-313
V_V_WT	2.05319291134879	1.22498492624925	62682.0013036596	-0.347779787524144	4.45416561022172	-312
V_V_HT	2.50093111585599	1.22519172657293	62682.0013036596	0.0995530879699165	4.90230914374207	-312
V_V_HM	3.75509685607768	1.22568176557514	62682.0013036596	1.35275835084983	6.15743536130554	-312
V_V_WT	2.04648985410047	1.22495772430336	62682.0013036596	-0.354429528908708	4.44740923710964	-311
V_V_HT	2.50307053719744	1.22516372177554	62682.0013036596	0.10174739876553	4.90439367562934	-311
V_V_HM	3.71860745605113	1.22565178059422	62682.0013036596	1.31632772144077	6.12088719066148	-311
V_V_WT	2.040160723479	1.22493006809385	62682.0013036596	-0.360704453308892	4.44102590026689	-310
V_V_HT	2.50519976374441	1.22513521522871	62682.0013036596	0.103932498196495	4.90646702929233	-310
V_V_HM	3.68224673326865	1.22562117053102	62682.0013036596	1.28002699443824	6.08446647209906	-310
V_V_WT	2.03420019035796	1.22490536801397	62682.0013036596	-0.366616574228128	4.43501695494404	-309
V_V_HT	2.50728787449146	1.2251096980579	62682.0013036596	0.106070622645073	4.90850512633785	-309
V_V_HM	3.64610390647561	1.22559362398058	62682.0013036596	1.24393815893451	6.04826965401671	-309
V_V_WT	2.02860208227997	1.22488590300985	62682.0013036596	-0.372176530862382	4.42938069542233	-308
V_V_HT	2.50930395235012	1.22508950882422	62682.0013036596	0.108126271438719	4.91048163326152	-308
V_V_HM	3.61026812221448	1.22557162620055	62682.0013036596	1.20814549036253	6.01239075406643	-308
V_V_WT	2.02336022813162	1.22487231737804	62682.0013036596	-0.377391757147511	4.42411221341076	-307
V_V_HT	2.51121708146946	1.22507532007648	62682.0013036596	0.110067210529608	4.91236695240931	-307
V_V_HM	3.57482852752426	1.22555592081835	62682.0013036596	1.17273667825017	5.97692037679835	-307
V_V_WT	2.01846845336335	1.22486364364149	62682.0013036596	-0.382266531376259	4.41920343810297	-306
V_V_HT	2.51299634250914	1.22506616124823	62682.0013036596	0.111864422889427	4.91412826212886	-306
V_V_HM	3.53987426723558	1.2255455326968	62682.0013036596	1.13780277869876	5.94194575577239	-306
V_V_WT	2.0139199612135	1.2248578143693	62682.0013036596	-0.386803598141937	4.41464352056895	-305
V_V_HT	2.51461118654843	1.22505993986084	62682.0013036596	0.113491460859403	4.91573091223745	-305
V_V_HM	3.50549398496232	1.22553831169109	62682.0013036596	1.10343664960991	5.90755132031473	-305
V_V_WT	2.00970487953125	1.22485334865338	62682.0013036596	-0.391009927012798	4.41041968607531	-304
V_V_HT	2.51603296407049	1.22505515909553	62682.0013036596	0.11492260869022	4.91714331945076	-304
V_V_HM	3.47177372344269	1.22553272509827	62682.0013036596	1.06972733782244	5.87382010906295	-304
V_V_WT	2.00581043048117	1.22484941612792	62682.0013036596	-0.394896668305796	4.40651752926813	-303
V_V_HT	2.51723512672829	1.22505098256853	62682.0013036596	0.116132957348589	4.91833729610799	-303
V_V_HM	3.43879669277515	1.22552792413594	62682.0013036596	1.03675971704986	5.84083366850045	-303
V_V_WT	2.0022228121422	1.22484475656625	62682.0013036596	-0.398475153895347	4.40292077817974	-302
V_V_HT	2.51819211515714	1.22504613373276	62682.0013036596	0.117099449504429	4.91928478080984	-302
V_V_HM	3.40664478809186	1.22552259456459	62682.0013036596	1.00461825833617	5.80867131784755	-302
V_V_WT	1.99892602051004	1.22483890042156	62682.0013036596	-0.401760467473188	4.39961250849326	-301
V_V_HT	2.5188811961587	1.22504013877864	62682.0013036596	0.117800280627037	4.91996211169036	-301
V_V_HM	3.3753961796206	1.22551625343543	62682.0013036596	0.973382078489686	5.77741028075152	-301
V_V_WT	1.99590170647375	1.22483256642939	62682.0013036596	-0.404772366873237	4.39657577982074	-300
V_V_HT	2.51928328155328	1.22503373142566	62682.0013036596	0.118214924445198	4.92035163866136	-300
V_V_HM	3.3451242348246	1.22550967109473	62682.0013036596	0.943123035093514	5.74712543455569	-300
V_V_WT	1.99312955201625	1.22482760427397	62682.0013036596	-0.407534795497021	4.39379389952952	-299
V_V_HT	2.51938321492554	1.2250287943659	62682.0013036596	0.118324534463644	4.92044189538744	-299
V_V_HM	3.31589711857507	1.22550480967143	62682.0013036596	0.913905447242562	5.71788878990759	-299
V_V_WT	1.99058764542064	1.22482686352842	62682.0013036596	-0.410075250229986	4.39125054107127	-298
V_V_HT	2.51917001806783	1.22502822564048	62682.0013036596	0.118112452308789	4.92022758382687	-298
V_V_HM	3.28777741120945	1.22550468325514	62682.0013036596	0.885785987653093	5.68976883476582	-298
V_V_WT	1.98825300532359	1.22483362525426	62682.0013036596	-0.412423143322076	4.38892915396926	-297
V_V_HT	2.51863634688337	1.22503535961314	62682.0013036596	0.117564798524842	4.9197078952419	-297
V_V_HM	3.26082279841931	1.22551275327977	62682.0013036596	0.858815557599904	5.66283003923872	-297
V_V_WT	1.98610244749786	1.22484991431201	62682.0013036596	-0.414605627730823	4.38681052272653	-296
V_V_HT	2.5177755911434	1.22505224799087	62682.0013036596	0.11667094153361	4.9188802407532	-296
V_V_HM	3.23508997470858	1.22553113419664	62682.0013036596	0.83304670725845	5.63713324215872	-296
V_V_WT	1.98411277008726	1.22487639358125	62682.0013036596	-0.416647204557635	4.38487274473216	-295
V_V_HT	2.51658193652853	1.225079552233	62682.0013036596	0.115423770554152	4.91774010250291	-295
V_V_HM	3.21063448101734	1.22556048156651	62682.0013036596	0.808533692668518	5.61273526936616	-295
V_V_WT	1.98226070680883	1.22491344707966	62682.0013036596	-0.4185718927608	4.38309330637846	-294
V_V_HT	2.51505276631624	1.22511764733324	62682.0013036596	0.11381993387563	4.91628559875686	-294
V_V_HM	3.18750725216658	1.22560114576559	62682.0013036596	0.785326761913085	5.58968774242008	-294
V_V_WT	1.9805230766226	1.22496041039163	62682.0013036596	-0.420401571124501	4.38144772436971	-293
V_V_HT	2.51318707110515	1.22516583853594	62682.0013036596	0.111859783818979	4.91451435839131	-293
V_V_HM	3.16575682912494	1.22565235575282	62682.0013036596	0.763475967202691	5.56803769104719	-293
V_V_WT	1.97887708934198	1.22501635024121	62682.0013036596	-0.422157200612738	4.37991137929671	-292
V_V_HT	2.5109870632998	1.22522315643289	62682.0013036596	0.109547432830635	4.91242669376896	-292
V_V_HM	3.14542677802509	1.22571305177445	62682.0013036596	0.743026951789292	5.54782660426089	-292
V_V_WT	1.97730026173164	1.22507934098284	62682.0013036596	-0.423857490192037	4.37845801365532	-291
V_V_HT	2.50845655442652	1.22528762062147	62682.0013036596	0.106890574029687	4.91002253482335	-291
V_V_HM	3.1265581085429	1.22578111821961	62682.0013036596	0.724024871949927	5.52909134513586	-291
V_V_WT	1.97577092407807	1.2251473053333	62682.0013036596	-0.425520038096978	4.37706188625312	-290
V_V_HT	2.50560249765544	1.22535709739188	62682.0013036596	0.103900342661357	4.90730465264953	-290
V_V_HM	3.1091865543458	1.2258542823911	62682.0013036596	0.706509915842712	5.51186319284888	-290
V_V_WT	1.97426760947883	1.22521693682543	62682.0013036596	-0.427159830548322	4.37569504950598	-289
V_V_HT	2.50243263075939	1.22542820234971	62682.0013036596	0.100591109917751	4.90427415160103	-289
V_V_HM	3.09334652371551	1.22592896938264	62682.0013036596	0.690523498572223	5.49616954885879	-289
V_V_WT	1.97276918915204	1.22528385759875	62682.0013036596	-0.428789415713378	4.37432779401746	-288
V_V_HT	2.49895539721964	1.22549646208821	62682.0013036596	0.0969800871655191	4.90093070727375	-288
V_V_HM	3.07907102445015	1.22600047323669	62682.0013036596	0.676107851621972	5.48203419727832	-288
V_V_WT	1.97125587116928	1.22534400652996	62682.0013036596	-0.430420625711457	4.37293236805001	-287
V_V_HT	2.49518204884591	1.22555773003074	62682.0013036596	0.0930866535122354	4.89727744417958	-287
V_V_HM	3.06638742696304	1.22606443987285	62682.0013036596	0.663298879410833	5.46947597451524	-287
V_V_WT	1.96970860391111	1.22539307100629	62682.0013036596	-0.432064059433093	4.37148126725532	-286
V_V_HT	2.49112515831008	1.22560760798804	62682.0013036596	0.0889320020887494	4.8933183145314	-286
V_V_HM	3.05532024987622	1.22611626403838	62682.0013036596	0.652130126864674	5.45851037288776	-286
V_V_WT	1.96811037248265	1.22542788669263	62682.0013036596	-0.433730529670533	4.36995127463583	-285
V_V_HT	2.48680031997985	1.22564287366973	62682.0013036596	0.0845380429578193	4.88906259700188	-285
V_V_HM	3.045886751496	1.22615258395762	62682.0013036596	0.64262544137622	5.44914806161579	-285
V_V_WT	1.96644673506244	1.22544696863757	62682.0013036596	-0.435431567737786	4.36832503786266	-284
V_V_HT	2.48222650407599	1.225662022263	62682.0013036596	0.0799266957760811	4.88452631237591	-284
V_V_HM	3.03809541609135	1.22617184819682	62682.0013036596	0.634796348027462	5.44139448415524	-284
V_V_WT	1.96470548365224	1.22545014663076	62682.0013036596	-0.437179048020453	4.36659001532493	-283
V_V_HT	2.47742526621024	1.2256648943533	62682.0013036596	0.0751198286080803	4.8797307038124	-283
V_V_HM	3.03194737009549	1.22617392557922	62682.0013036596	0.628644230358301	5.43525050983269	-283
V_V_WT	1.96287534283458	1.22543738218474	62682.0013036596	-0.438984170500533	4.3647348561697	-282
V_V_HT	2.47241904319751	1.22565146943705	62682.0013036596	0.0701399184557925	4.87469816793922	-282
V_V_HM	3.02744078158951	1.22615884188411	62682.0013036596	0.624167205922356	5.43071435725666	-282
V_V_WT	1.96094745537235	1.22540989772132	62682.0013036596	-0.440858188364134	4.36275309910884	-281
V_V_HT	2.467232095406	1.22562301603426	62682.0013036596	0.065008739385854	4.86945545142614	-281
V_V_HM	3.0245664084028	1.22612798036865	62682.0013036596	0.62135332136247	5.42777949544313	-281
V_V_WT	1.95891589868222	1.22537044151247	62682.0013036596	-0.442812410812651	4.3606442081771	-280
V_V_HT	2.46189053166889	1.22558236036855	62682.0013036596	0.0597468608279974	4.86403420250978	-280
V_V_HM	3.02330612868222	1.2260843593003	62682.0013036596	0.620178539015733	5.42643371834871	-280
V_V_WT	1.95677770657014	1.22532306825172	62682.0013036596	-0.444857751246898	4.35841316438718	-279
V_V_HT	2.45642188019792	1.22553366099291	62682.0013036596	0.0543736602224585	4.85847010017338	-279
V_V_HM	3.02363297766112	1.22603239191688	62682.0013036596	0.620607244161302	5.42665871116093	-279
V_V_WT	1.95453237928415	1.22527248236326	62682.0013036596	-0.447003930098881	4.35606868866717	-278
V_V_HT	2.45085456351659	1.22548173769568	62682.0013036596	0.0489081132988005	4.85280101373437	-278
V_V_HM	3.02551266798451	1.22597718035089	62682.0013036596	0.622595149255161	5.42843018671385	-278
V_V_WT	1.95218038792664	1.22522266952561	62682.0013036596	-0.449258288203352	4.35361906405664	-277
V_V_HT	2.44521718004414	1.22543067555656	62682.0013036596	0.0433708117125433	4.84706354837574	-277
V_V_HM	3.02890802051463	1.22592305315638	62682.0013036596	0.626096591185639	5.43171944984362	-277
V_V_WT	1.94972458849952	1.22517774801998	62682.0013036596	-0.451626041397171	4.35107521839621	-276
V_V_HT	2.4395383275262	1.22538469066912	62682.0013036596	0.0377820896581929	4.8412945653942	-276
V_V_HM	3.03377475327738	1.22587446545296	62682.0013036596	0.631058555936088	5.43649095061867	-276
V_V_WT	1.9471701840299	1.22514173014095	62682.0013036596	-0.45410985075794	4.34845021881774	-275
V_V_HT	2.43384638065469	1.22534788560211	62682.0013036596	0.0321622807854292	4.83553048052396	-275
V_V_HM	3.0400615586317	1.22583573985422	62682.0013036596	0.637421263534862	5.44270185372855	-275
V_V_WT	1.94452284365029	1.22511690712098	62682.0013036596	-0.456708537972938	4.34575422527351	-274
V_V_HT	2.42816965163088	1.22532260334471	62682.0013036596	0.0265351050324316	4.82980419822934	-274
V_V_HM	3.04771572798973	1.22580934558615	62682.0013036596	0.645127165706636	5.45030429027282	-274
V_V_WT	1.94178864847724	1.22510376631685	62682.0013036596	-0.45941697714583	4.34299427410032	-273
V_V_HT	2.42253618525132	1.22530934249184	62682.0013036596	0.0209276299487779	4.82414474055386	-273
V_V_HM	3.05668326424978	1.22579580880323	62682.0013036596	0.654121234086004	5.45924529441356	-273
V_V_WT	1.93897571373212	1.22510242154214	62682.0013036596	-0.462227276130048	4.34017870359429	-272
V_V_HT	2.41697260775137	1.22530821399384	62682.0013036596	0.0153662643069823	4.81857895119576	-272
V_V_HM	3.06690376711781	1.22579523294718	62682.0013036596	0.66434286563294	5.46946466860268	-272
V_V_WT	1.93609411777834	1.22511266475649	62682.0013036596	-0.465128948802724	4.33731718435941	-271
V_V_HT	2.41150393766863	1.22531899419817	62682.0013036596	0.00987646500401373	4.81313141033325	-271
V_V_HM	3.07831057943807	1.22580735507606	62682.0013036596	0.675725918558403	5.48089524031774	-271
V_V_WT	1.93315466167674	1.2251329626778	62682.0013036596	-0.468108188867268	4.33441751222074	-270
V_V_HT	2.40615440889753	1.22534010352962	62682.0013036596	0.0044855619045916	4.80782325589046	-270
V_V_HM	3.0908346691446	1.22583048147114	62682.0013036596	0.688204680488217	5.49346465780099	-270
V_V_WT	1.93016948960176	1.22516130269559	62682.0013036596	-0.471148907429025	4.33148788663254	-269
V_V_HT	2.40094646138659	1.2253694691783	62682.0013036596	-0.000779942331525785	4.80267286510471	-269
V_V_HM	3.10440248678863	1.22586239087819	62682.0013036596	0.701709955636001	5.50709501794126	-269
V_V_WT	1.92715135532772	1.22519462532167	62682.0013036596	-0.474232354111195	4.32853506476663	-268
V_V_HT	2.39590154174009	1.22540394819851	62682.0013036596	-0.00589244092078234	4.79769552440097	-268
V_V_HM	3.11893835357736	1.22589973525073	62682.0013036596	0.716172627386146	5.52170407976857	-268
V_V_WT	1.92411437325932	1.22523016918617	62682.0013036596	-0.477339002219122	4.32556774873776	-267
V_V_HT	2.3910383543208	1.22544069950801	62682.0013036596	-0.0108276609739986	4.79290436961559	-267
V_V_HM	3.13436168903036	1.22593947710562	62682.0013036596	0.731518068730791	5.53720530932992	-267
V_V_WT	1.92107413838655	1.22526608538993	62682.0013036596	-0.480449632917029	4.32259790969013	-266
V_V_HT	2.38637213804891	1.22547781176796	62682.0013036596	-0.0155666173433637	4.78831089344119	-266
V_V_HM	3.15058639582744	1.22597955031724	62682.0013036596	0.747664231959707	5.55350855969517	-266
V_V_WT	1.91804736366005	1.22530120805636	62682.0013036596	-0.483545248134062	4.31963997545416	-265
V_V_HT	2.38191512375261	1.22551407117713	62682.0013036596	-0.0200947001480398	4.78392494765327	-265
V_V_HM	3.16752210079438	1.22601862148896	62682.0013036596	0.764523357358505	5.57052084423025	-265
V_V_WT	1.91505113127878	1.2253339525727	62682.0013036596	-0.486605659827321	4.31670792238487	-264
V_V_HT	2.37767828380169	1.22554783965206	62682.0013036596	-0.0243977263716699	4.77975429397505	-264
V_V_HM	3.18507692549187	1.22605491990814	62682.0013036596	0.782007037087924	5.58814681389581	-264
V_V_WT	1.91210315100512	1.22536318559702	62682.0013036596	-0.489610936882174	4.31381723889242	-263
V_V_HT	2.37367000612651	1.22557794273702	62682.0013036596	-0.0284650061485032	4.77580501840153	-263
V_V_HM	3.20315634547739	1.22608716886408	62682.0013036596	0.800023249060753	5.60628944189402	-263
V_V_WT	1.90922137936651	1.22538747734937	62682.0013036596	-0.492540320399888	4.31098307913291	-262
V_V_HT	2.36989737235998	1.22560290815422	62682.0013036596	-0.0322865721784513	4.77208131689842	-262
V_V_HM	3.22166470254915	1.22611379111169	62682.0013036596	0.818479426478453	5.62484997861985	-262
V_V_WT	1.90642422525887	1.22540638557054	62682.0013036596	-0.495374534655642	4.30822298517338	-261
V_V_HT	2.36636418817296	1.22562227563282	62682.0013036596	-0.0358577166590086	4.76858609300493	-261
V_V_HM	3.24050410961106	1.22613428137625	62682.0013036596	0.837278672584286	5.64372954663784	-261
V_V_WT	1.90373046045134	1.22542045336358	62682.0013036596	-0.498095872363301	4.30555679326598	-260
V_V_HT	2.36307099890226	1.22563659511026	62682.0013036596	-0.03917897213171	4.76532096993624	-260
V_V_HM	3.25957475749064	1.22614920545636	62682.0013036596	0.856320069239523	5.66282944574176	-260
V_V_WT	1.9011589222709	1.22542949751656	62682.0013036596	-0.500685137100152	4.30300298164196	-259
V_V_HT	2.36001769913593	1.22564568132227	62682.0013036596	-0.0422500808902218	4.76228547916208	-259
V_V_HM	3.27877647292693	1.22615837331636	62682.0013036596	0.875503815653425	5.68204913020043	-259
V_V_WT	1.89872844835742	1.22543218312953	62682.0013036596	-0.50312087481997	4.30057777153481	-258
V_V_HT	2.35720418294182	1.22564817998791	62682.0013036596	-0.0450684944735698	4.7594768603572	-258
V_V_HM	3.29800908339685	1.22616038482186	62682.0013036596	0.89473248356887	5.70128568322483	-258
V_V_WT	1.89645783572058	1.22542651560215	62682.0013036596	-0.505380379092766	4.29829605053393	-257
V_V_HT	2.35462978414901	1.22564206948667	62682.0013036596	-0.0476309166727473	4.75689048497077	-257
V_V_HM	3.31717249753132	1.22615315484798	62682.0013036596	0.913910068465386	5.72043492659725	-257
V_V_WT	1.8943656499289	1.22541156838377	62682.0013036596	-0.507443268309036	4.29617456816684	-256
V_V_HT	2.3522910654817	1.22562642235609	62682.0013036596	-0.0499389669354766	4.75452109789888	-256
V_V_HM	3.33616714432891	1.22613575631016	62682.0013036596	0.932938816428969	5.73939547222885	-256
V_V_WT	1.89247015307414	1.22538751189552	62682.0013036596	-0.509291614402771	4.29423192055106	-255
V_V_HT	2.35018192959065	1.2256014341257	62682.0013036596	-0.051999125849183	4.75236298503048	-255
V_V_HM	3.35489432008934	1.22610844864629	62682.0013036596	0.951719515260596	5.75806912491808	-255
V_V_WT	1.89078943062216	1.22535441740744	62682.0013036596	-0.510907471597512	4.29248633284184	-254
V_V_HT	2.34829532319173	1.22556720301843	62682.0013036596	-0.0538186392151756	4.75040928559863	-254
V_V_HM	3.37325595090276	1.22607139899432	62682.0013036596	0.970153763459736	5.77635813834578	-254
V_V_WT	1.8893409905882	1.22531339776865	62682.0013036596	-0.512275513064326	4.29095749424072	-253
V_V_HT	2.34662206759002	1.22552489176308	62682.0013036596	-0.0554089646789024	4.74865309985895	-253
V_V_HM	3.39115623333942	1.22602589473723	62682.0013036596	0.988143234323618	5.79416923235522	-253
V_V_WT	1.88814154703725	1.22526687914127	62682.0013036596	-0.5133837800204	4.2896668740949	-252
V_V_HT	2.34515068375126	1.22547700303414	62682.0013036596	-0.0567864865212293	4.74708785402376	-252
V_V_HM	3.40850264536648	1.22597462765466	62682.0013036596	1.00559012992641	5.81141516080655	-252
V_V_WT	1.88720690396304	1.225218393128	62682.0013036596	-0.514223390419799	4.28863719834589	-251
V_V_HT	2.34386772476856	1.22542716569359	62682.0013036596	-0.0579717642252011	4.74570721376231	-251
V_V_HM	3.42520664634224	1.22592146568755	62682.0013036596	1.02239832845507	5.82801496422942	-251
V_V_WT	1.88655183699088	1.2251722978978	62682.0013036596	-0.514788110656369	4.28789178463814	-250
V_V_HT	2.34275811391782	1.22537984854919	62682.0013036596	-0.0589886333862477	4.74450486122189	-250
V_V_HM	3.44118435441312	1.22587114860202	62682.0013036596	1.03847465810574	5.8438940507205	-250
V_V_WT	1.88618998850812	1.22513344987934	62682.0013036596	-0.515073816951782	4.28745379396803	-249
V_V_HT	2.34180550436379	1.22534002373193	62682.0013036596	-0.059863186225523	4.74347419495311	-249
V_V_HM	3.45635721892307	1.22582893102155	62682.0013036596	1.05373026915073	5.8589841686954	-249
V_V_WT	1.88613376641424	1.22510684916023	62682.0013036596	-0.515077901587497	4.28734543441597	-248
V_V_HT	2.34099264805313	1.22531280344263	62682.0013036596	-0.0606226907193044	4.74260798682556	-248
V_V_HM	3.47065266932273	1.22580019805072	62682.0013036596	1.06808203622584	5.87322330241962	-248
V_V_WT	1.88639447913256	1.22509694647518	62682.0013036596	-0.514797779588342	4.28758673785346	-247
V_V_HT	2.34030178631796	1.22530273236893	62682.0013036596	-0.061293813131575	4.7418973857675	-247
V_V_HM	3.48400354015513	1.22578972233204	62682.0013036596	1.08145343948603	5.88655364082423	-247
V_V_WT	1.88698321751984	1.2251059934969	62682.0013036596	-0.514226773380204	4.28819320841989	-246
V_V_HT	2.33971507663425	1.22531210631516	62682.0013036596	-0.0618988957670723	4.74132904903557	-246
V_V_HM	3.49634377142199	1.2257999063092	62682.0013036596	1.093773710139	5.89891383270497	-246
V_V_WT	1.88791107023221	1.22513354648089	62682.0013036596	-0.513352924566917	4.28917506503134	-245
V_V_HT	2.33921467424331	1.22534046623703	62682.0013036596	-0.0624548836568106	4.74088423214343	-245
V_V_HM	3.50760730124594	1.22583025303125	62682.0013036596	1.10497776033216	5.91023684215971	-245
V_V_WT	1.88918912464848	1.2251764644409	62682.0013036596	-0.51215898943087	4.29053723872782	-244
V_V_HT	2.33878273233208	1.22538459658006	62682.0013036596	-0.062973321121198	4.74053878578537	-244
V_V_HM	3.51772806603623	1.22587736494559	62682.0013036596	1.11500618568407	5.92044994638839	-244
V_V_WT	1.89082817699626	1.2252294159455	62682.0013036596	-0.510623722129079	4.2922800761216	-243
V_V_HT	2.33840161418704	1.22543904238745	62682.0013036596	-0.0634611531484279	4.74026438152252	-243
V_V_HM	3.52664155191547	1.22593548595892	62682.0013036596	1.12380575427074	5.92947734956019	-243
V_V_WT	1.89283753868893	1.22528661088724	62682.0013036596	-0.508726462626968	4.29440154000483	-242
V_V_HT	2.33805476222022	1.22549787512141	62682.0013036596	-0.0639233173815614	4.740032841822	-242
V_V_HM	3.53429104370461	1.22599834955703	62682.0013036596	1.13133203329245	5.93725005411676	-242
V_V_WT	1.89522468480334	1.22534258325315	62682.0013036596	-0.506449022452241	4.29689839205893	-241
V_V_HT	2.33772716246028	1.22555549249506	62682.0013036596	-0.0643638472993779	4.73981817221993	-241
V_V_HM	3.54062951018854	1.2260600200924	62682.0013036596	1.13754962541412	5.94370939496296	-241
V_V_WT	1.89799550225192	1.22539222689998	62682.0013036596	-0.503775506642368	4.2997665111462	-240
V_V_HT	2.33740527291488	1.22560665730549	62682.0013036596	-0.0647860199669181	4.73959656579667	-240
V_V_HM	3.54561823262186	1.2261149393247	62682.0013036596	1.14243070605156	5.94880575919217	-240
V_V_WT	1.90115521590765	1.22543000630424	62682.0013036596	-0.50068984068818	4.30300027250347	-239
V_V_HT	2.33707624319084	1.22564569515857	62682.0013036596	-0.0651915639544765	4.73934405033617	-239
V_V_HM	3.54922193838668	1.22615709298949	62682.0013036596	1.14595179055619	5.95249208621718	-239
V_V_WT	1.90470731853065	1.22545146488167	62682.0013036596	-0.497179796916245	4.30659443397755	-238
V_V_HT	2.33672917414802	1.22566803387089	62682.0013036596	-0.0655824169143551	4.7390407652104	-238
V_V_HM	3.55141423145889	1.22618162552337	62682.0013036596	1.14809599981705	5.95473246310072	-238
V_V_WT	1.90865316763742	1.2254539741368	62682.0013036596	-0.493238865954121	4.31054520122896	-237
V_V_HT	2.33635565717124	1.22567096919155	62682.0013036596	-0.0659616871250086	4.7386730014675	-237
V_V_HM	3.55217951599858	1.2261856461012	62682.0013036596	1.14885340401683	5.95550562798034	-237
V_V_WT	1.91299229378628	1.22543656806792	62682.0013036596	-0.488865623878378	4.31485021145094	-236
V_V_HT	2.33594946697738	1.2256534975208	62682.0013036596	-0.066333632812202	4.73823256676696	-236
V_V_HM	3.5515112961	1.22616805750003	62682.0013036596	1.14821965780876	5.95480293439124	-236
V_V_WT	1.91772347065739	1.22539881679235	62682.0013036596	-0.484060454438011	4.31950739575279	-235
V_V_HT	2.33550529570036	1.22561516835836	62682.0013036596	-0.0667026788606568	4.73771327026138	-235
V_V_HM	3.5494067424509	1.22612835748456	62682.0013036596	1.14619291626268	5.95262056863911	-235
V_V_WT	1.92284391412534	1.22534171269686	62682.0013036596	-0.478828086838338	4.32451591508901	-234
V_V_HT	2.33501973809526	1.2255569884344	62682.0013036596	-0.0670742037082444	4.73711367989876	-234
V_V_HM	3.54587038796247	1.22606758649481	62682.0013036596	1.14277567302546	5.94896510289947	-234
V_V_WT	1.92835004311254	1.22526684704328	62682.0013036596	-0.473175221033005	4.32987530725808	-233
V_V_HT	2.33449035299508	1.22548058232313	62682.0013036596	-0.0674538326903891	4.73643453868055	-233
V_V_HM	3.54091042497942	1.22598744965113	62682.0013036596	1.13797277840278	5.94384807155605	-233
V_V_WT	1.93423622138153	1.22517764535039	62682.0013036596	-0.467114207282583	4.33558665004564	-232
V_V_HT	2.33391711680224	1.22538945206247	62682.0013036596	-0.0678484534054546	4.73568268700993	-232
V_V_HM	3.53454410178853	1.2258916349452	62682.0013036596	1.13179425221099	5.93729395136607	-232
V_V_WT	1.9404943114014	1.22507965921869	62682.0013036596	-0.460664064265133	4.34165268706793	-231
V_V_HT	2.33330289043594	1.22528927401115	62682.0013036596	-0.0682663306076883	4.73487211147957	-231
V_V_HM	3.52679939888108	1.22578612220842	62682.0013036596	1.12425635446087	5.92934244330128	-231
V_V_WT	1.94711363098876	1.2249802758534	62682.0013036596	-0.453849953099781	4.3480772150773	-230
V_V_HT	2.33265335746158	1.2251876012588	62682.0013036596	-0.0687165848012428	4.73402329972441	-230
V_V_HM	3.51771481017378	1.22567886813769	62682.0013036596	1.11538198392863	5.92004763641893	-230
V_V_WT	1.9540813501879	1.22488787959089	62682.0013036596	-0.446701137056917	4.35486383743272	-229
V_V_HT	2.33197649425738	1.22509300680017	62682.0013036596	-0.0692080426933015	4.73316103120806	-229
V_V_HM	3.50733741191363	1.22557890490268	62682.0013036596	1.10520051379217	5.90947431003509	-229
V_V_WT	1.96138376747433	1.22481015342541	62682.0013036596	-0.439246376343799	4.36201391129246	-228
V_V_HT	2.33128114203749	1.2250133499858	62682.0013036596	-0.0697472674111412	4.73230955148613	-228
V_V_HM	3.49571757704736	1.22549452155486	62682.0013036596	1.09374607044216	5.89768908365257	-228
V_V_WT	1.9690054350203	1.22475443069195	62682.0013036596	-0.431515492138199	4.3695263621788	-227
V_V_HT	2.33057779013325	1.22495613282358	62682.0013036596	-0.0703384735726389	4.73149405383914	-227
V_V_HM	3.48291204203796	1.22543363124992	62682.0013036596	1.08105988054195	5.88476420353397	-227
V_V_WT	1.97693046132918	1.22472609905247	62682.0013036596	-0.423534935764058	4.37739585842242	-226
V_V_HT	2.32987733105337	1.22492687144355	62682.0013036596	-0.070981580294065	4.73073624240081	-226
V_V_HM	3.46897912592562	1.2254020639225	62682.0013036596	1.06718883644918	5.87076941540206	-226
V_V_WT	1.98514295707394	1.2247279143083	62682.0013036596	-0.41532599792405	4.38561191207193	-225
V_V_HT	2.3291906626785	1.22492839538504	62682.0013036596	-0.0716712355970492	4.73005256095405	-225
V_V_HM	3.45397715313688	1.22540283034653	62682.0013036596	1.05218536146794	5.85576894480582	-225
V_V_WT	1.99362703399202	1.22475984824601	62682.0013036596	-0.406904511582348	4.39415857956639	-224
V_V_HT	2.32852868065829	1.22496069161313	62682.0013036596	-0.0723965182834578	4.72945387960003	-224
V_V_HM	3.43796444550765	1.2254359567568	62682.0013036596	1.0361077260139	5.83982116500139	-224
V_V_WT	2.00236680181803	1.22481907381849	62682.0013036596	-0.398280825986865	4.40301442962293	-223
V_V_HT	2.32790228000763	1.22502088892817	62682.0013036596	-0.0731409057818553	4.72894546579711	-223
V_V_HM	3.42099932525133	1.22549846732399	62682.0013036596	1.01902008493141	5.82297856557124	-223
V_V_WT	2.01134637298512	1.22490008764631	62682.0013036596	-0.389460042070674	4.41215278804091	-222
V_V_HT	2.32732235851108	1.22510338275794	62682.0013036596	-0.0738825153358298	4.728527232358	-222
V_V_HM	3.4031401161363	1.22558451443647	62682.0013036596	1.00099222331833	5.80528800895426	-222
V_V_WT	2.0205494615358	1.22499534658849	62682.0013036596	-0.380443661221121	4.42154258429272	-221
V_V_HT	2.32679996565606	1.22520048405507	62682.0013036596	-0.0745952269110499	4.72819515822317	-221
V_V_HM	3.38444610022808	1.22568605732598	62682.0013036596	0.982099183160704	5.78679301729546	-221
V_V_WT	2.02995783179296	1.22509715263426	62682.0013036596	-0.371234831000115	4.43115049458604	-220
V_V_HT	2.32634688941588	1.22530434005264	62682.0013036596	-0.0752518610966724	4.72794563992844	-220
V_V_HM	3.36498126253505	1.22579486930949	62682.0013036596	0.962421073780728	5.76754145128937	-220
V_V_WT	2.0395509913766	1.22519843495603	62682.0013036596	-0.361840184952649	4.44094216770584	-219
V_V_HT	2.32597560547802	1.22540773200995	62682.0013036596	-0.075825793460206	4.72777700441625	-219
V_V_HM	3.34481470409096	1.2259033734349	62682.0013036596	0.942041847052121	5.7475875611298	-219
V_V_WT	2.04930664995535	1.22529272089289	62682.0013036596	-0.352269326982816	4.45088262689352	-218
V_V_HT	2.32569899728373	1.22550404692317	62682.0013036596	-0.0762911790608052	4.72768917362827	-218
V_V_HM	3.32401934534509	1.22600461611216	62682.0013036596	0.921048052473405	5.72699063821677	-218
V_V_WT	2.05920186263019	1.22537327696462	62682.0013036596	-0.342532004356082	4.46093572961647	-217
V_V_HT	2.325530021896	1.2255864038097	62682.0013036596	-0.0766215740969511	4.72768161788896	-217
V_V_HM	3.30266936439726	1.22609135802775	62682.0013036596	0.899528057212147	5.70581067158237	-217
V_V_WT	2.06921247434488	1.22543420869985	62682.0013036596	-0.332640818954035	4.47106576764379	-216
V_V_HT	2.32548162394437	1.2256487754944	62682.0013036596	-0.0767922206648284	4.72775546855356	-216
V_V_HM	3.28084099359286	1.22615724904348	62682.0013036596	0.87757053989625	5.68411144728946	-216
V_V_WT	2.07931379386095	1.22546997462498	62682.0013036596	-0.322609600716724	4.48123718843862	-215
V_V_HT	2.32556667307366	1.22568549490956	62682.0013036596	-0.0767791416564947	4.72791248780381	-215
V_V_HM	3.25861126385068	1.22619631612762	62682.0013036596	0.85526423859762	5.66195828910374	-215
V_V_WT	2.08947999867271	1.22547690852824	62682.0013036596	-0.312456986368058	4.49141698371348	-214
V_V_HT	2.32579765264143	1.22569280763105	62682.0013036596	-0.0765624950362347	4.72815780031909	-214
V_V_HM	3.23605850897694	1.22620458912914	62682.0013036596	0.832695268625734	5.63942174932814	-214
V_V_WT	2.09968409460888	1.22545387935051	62682.0013036596	-0.302207753201359	4.50157594241911	-213
V_V_HT	2.32618643574961	1.22566954579449	62682.0013036596	-0.0761281186857983	4.72850099018501	-213
V_V_HM	3.2132620746509	1.22618080871925	62682.0013036596	0.80994544394665	5.61657870535516	-213
V_V_WT	2.1098981733901	1.2254024049414	62682.0013036596	-0.291892784484019	4.51168913126421	-212
V_V_HT	2.32674413018997	1.22561724515114	62682.0013036596	-0.0754679148886814	4.72895617526863	-212
V_V_HM	3.19030164229788	1.2261265516033	62682.0013036596	0.787091355640256	5.5935119289555	-212
V_V_WT	2.12009368456427	1.2253266046937	62682.0013036596	-0.281548704685524	4.52173607381407	-211
V_V_HT	2.32748093393295	1.22554009744921	62682.0013036596	-0.074579901508649	4.72954176937454	-211
V_V_HM	3.16725656077491	1.22604618241833	62682.0013036596	0.764203797866996	5.57030932368282	-211
V_V_WT	2.13024172754491	1.22523299019395	62682.0013036596	-0.271217177113939	4.53170063220376	-210
V_V_HT	2.32840601771939	1.225444737181	62682.0013036596	-0.0734679114218717	4.73027994686065	-210
V_V_HM	3.14420519582231	1.22594663114526	62682.0013036596	0.741347553591948	5.54706283805267	-210
V_V_WT	2.14031331046155	1.22512969792392	62682.0013036596	-0.260943141158863	4.54156976208196	-209
V_V_HT	2.32952763066009	1.2253394591247	62682.0013036596	-0.0721399532980191	4.73119521461819	-209
V_V_HM	3.12122466657539	1.22583657405725	62682.0013036596	0.718582736439086	5.5238665967117	-209
V_V_WT	2.15027943209377	1.22502443443124	62682.0013036596	-0.250770702888211	4.55132956707575	-208
V_V_HT	2.3308538302735	1.22523212318659	62682.0013036596	-0.0706033750493367	4.73231103559634	-208
V_V_HM	3.0983918198011	1.22572424113316	62682.0013036596	0.695970062401719	5.50081357720048	-208
V_V_WT	2.16011125132644	1.22492412128245	62682.0013036596	-0.240742269700206	4.56096477235309	-207
V_V_HT	2.33239246336642	1.2251297917136	62682.0013036596	-0.0688641720819372	4.73364909881479	-207
V_V_HM	3.07578294196306	1.22561703486777	62682.0013036596	0.673571309040193	5.47799457488593	-207
V_V_WT	2.16978055143748	1.22483578891708	62682.0013036596	-0.230899837991277	4.57046094086624	-206
V_V_HT	2.33415051643561	1.22503963975448	62682.0013036596	-0.0669294210077811	4.735230453879	-206
V_V_HM	3.05347205450126	1.22552248010158	62682.0013036596	0.651445749093281	5.45549835990924	-206
V_V_WT	2.1792595446493	1.22476545903542	62682.0013036596	-0.221282998082594	4.5798020873812	-205
V_V_HT	2.33613454432981	1.22496781507858	62682.0013036596	-0.0648046166172733	4.7370737052769	-205
V_V_HM	3.03153187780486	1.22544702993964	62682.0013036596	0.629653454852462	5.43341030075725	-205
V_V_WT	2.18852152666098	1.22471864276492	62682.0013036596	-0.211929256095003	4.58897230941696	-204
V_V_HT	2.33835023569665	1.22491994496957	62682.0013036596	-0.0624950997490941	4.7391955711424	-204
V_V_HM	3.0100321731847	1.22539659329412	62682.0013036596	0.608252606149899	5.41181174021949	-204
V_V_WT	2.19754006641501	1.22469890502029	62682.0013036596	-0.202872030325339	4.59795216315536	-203
V_V_HT	2.34080306441242	1.22489967220494	62682.0013036596	-0.0600025363775303	4.74160866520237	-203
V_V_HM	2.98904196340637	1.22537500223178	62682.0013036596	0.587304714893288	5.39077921191945	-203
V_V_WT	2.20628873107581	1.22470732438397	62682.0013036596	-0.194139867632789	4.6067173297844	-202
V_V_HT	2.34349850216374	1.22490810400122	62682.0013036596	-0.0573236249623643	4.74432062928985	-202
V_V_HM	2.96863027073411	1.22538343443733	62682.0013036596	0.566876495082712	5.37038404638551	-202
V_V_WT	2.21474158091646	1.22474285074226	62682.0013036596	-0.185756649519438	4.61523981135236	-201
V_V_HT	2.34644183134037	1.22494417615025	62682.0013036596	-0.0544509972639	4.74733465994463	-201
V_V_HM	2.94886509361428	1.22542079299185	62682.0013036596	0.547038095127607	5.35069209210095	-201
V_V_WT	2.22287465015782	1.22480349791945	62682.0013036596	-0.177742448856439	4.62349174917208	-200
V_V_HT	2.34963757251201	1.22500586814351	62682.0013036596	-0.0513761725120174	4.75065131753605	-200
V_V_HM	2.92981033381328	1.22548497572567	62682.0013036596	0.52785753705079	5.33176313057578	-200
V_V_WT	2.23066446350427	1.22488527540529	62682.0013036596	-0.170112919532014	4.63144184654055	-199
V_V_HT	2.35309005498998	1.22508911456671	62682.0013036596	-0.0480868531759917	4.75426696315595	-199
V_V_HM	2.91152886667116	1.22557173750862	62682.0013036596	0.509406016655178	5.31365171668714	-199
V_V_WT	2.23808754731121	1.22498198485611	62682.0013036596	-0.162879386425791	4.63905448104821	-198
V_V_HT	2.35680360910166	1.22518759802418	62682.0013036596	-0.0445663268213154	4.75817354502463	-198
V_V_HM	2.89408357071928	1.2256744745348	62682.0013036596	0.49175935594383	5.29640778549473	-198
V_V_WT	2.24512110525212	1.22508590476236	62682.0013036596	-0.156049511691434	4.64629172219567	-197
V_V_HT	2.36078242228522	1.22529344738111	62682.0013036596	-0.0407949785711739	4.76235982314162	-197
V_V_HM	2.87753610841987	1.22578495533814	62682.0013036596	0.474995351067555	5.28007686577218	-197
V_V_WT	2.25174576112018	1.2251897035351	62682.0013036596	-0.149628301608041	4.65311982384839	-196
V_V_HT	2.36502997957033	1.22539918778869	62682.0013036596	-0.0367546726785735	4.76681463181923	-196
V_V_HM	2.86194203858588	1.22589535995837	62682.0013036596	0.459184887975719	5.26469918919604	-196
V_V_WT	2.25794641447991	1.22528717228271	62682.0013036596	-0.143618687172145	4.65951151613196	-195
V_V_HT	2.36954898591129	1.22549848798167	62682.0013036596	-0.0324302948977251	4.7715282667203	-195
V_V_HM	2.84734945062237	1.22599906228699	62682.0013036596	0.444389043258198	5.25030985798655	-195
V_V_WT	2.263711654017	1.22537310378432	62682.0013036596	-0.138021873535579	4.66544518156959	-194
V_V_HT	2.37434154158359	1.22558603746777	62682.0013036596	-0.0278093363785143	4.7764924195457	-194
V_V_HM	2.83380010204617	1.22609050294515	62682.0013036596	0.430660470824535	5.23693973326781	-194
V_V_WT	2.26903160434437	1.22544234837398	62682.0013036596	-0.132837642730758	4.6709008514195	-193
V_V_HT	2.37940953216315	1.22565658501667	62682.0013036596	-0.0228796191240002	4.78169868345029	-193
V_V_HM	2.82133317662163	1.22616418583485	62682.0013036596	0.418049126801247	5.22461722644202	-193
V_V_WT	2.27390035312423	1.22549119984276	62682.0013036596	-0.128064642919173	4.67586534916764	-192
V_V_HT	2.38475436511625	1.22570635121324	62682.0013036596	-0.0176323280073118	4.78714105823981	-192
V_V_HM	2.80998133869974	1.22621615498977	62682.0013036596	0.406595429240532	5.21336724815894	-192
V_V_WT	2.27831680979835	1.22551792653029	62682.0013036596	-0.12370057060155	4.68033419019826	-191
V_V_HT	2.39037691500481	1.22573356989369	62682.0013036596	-0.0120631267822797	4.79281695679189	-191
V_V_HM	2.79976940764806	1.22624456097154	62682.0013036596	0.396327822412548	5.20321099288357	-191
V_V_WT	2.28228474499578	1.2255227949812	62682.0013036596	-0.119742177576819	4.68431166756838	-190
V_V_HT	2.39627755901978	1.2257385123229	62682.0013036596	-0.00617216993762604	4.79872728797719	-190
V_V_HM	2.79071435393074	1.22624968628744	62682.0013036596	0.38726272306669	5.19416598479479	-190
V_V_WT	2.28581199313278	1.22550759499997	62682.0013036596	-0.116185137448776	4.68780912371433	-189
V_V_HT	2.40245627889346	1.22572300308982	62682.0013036596	3.69480613020556e-05	4.80487560972562	-189
V_V_HM	2.78282662945298	1.22623343920448	62682.0013036596	0.379406842901289	5.18624641600467	-189
V_V_WT	2.28890799814325	1.22547435533876	62682.0013036596	-0.113023982641451	4.69083997892796	-188
V_V_HT	2.40891290237351	1.22568911126272	62682.0013036596	0.00655999958453313	4.81126580516249	-188
V_V_HM	2.7761141086301	1.22619798572142	62682.0013036596	0.372763810970123	5.17946440629007	-188
V_V_WT	2.2915861585046	1.22542635869288	62682.0013036596	-0.110251748766284	4.69342406577548	-187
V_V_HT	2.4156468693761	1.22564018437869	62682.0013036596	0.0133898633694258	4.81790387538278	-187
V_V_HM	2.77057831605509	1.22614682937806	62682.0013036596	0.367328284921801	5.17382834718838	-187
V_V_WT	2.29386452619466	1.22536830945212	62682.0013036596	-0.107859604458026	4.69558865684735	-186
V_V_HT	2.42265713805344	1.22558101906777	62682.0013036596	0.0205160961645312	4.82479817994235	-186
V_V_HM	2.76621327206512	1.22608498879865	62682.0013036596	0.363084448580715	5.16934209554952	-186
V_V_WT	2.2957656487842	1.22530602871902	62682.0013036596	-0.105836411517553	4.69736770908595	-185
V_V_HT	2.42994214410888	1.22551754981687	62682.0013036596	0.0279255020679612	4.83195878614979	-185
V_V_HM	2.76300564907399	1.22601867138848	62682.0013036596	0.360006807834965	5.16600449031301	-185
V_V_WT	2.29731570537905	1.22524571819081	62682.0013036596	-0.104168146176951	4.69879955693505	-184
V_V_HT	2.43749986199256	1.22545609829594	62682.0013036596	0.0356036650452212	4.8393960589399	-184
V_V_HM	2.76093612693167	1.22595448752828	62682.0013036596	0.35806308617619	5.16380916768715	-184
V_V_WT	2.29854159059113	1.22519215930236	62682.0013036596	-0.102837285445425	4.69992046662767	-183
V_V_HT	2.44532816767408	1.22540153774678	62682.0013036596	0.0435389095030061	4.84711742584515	-183
V_V_HM	2.75998418937916	1.22589753110054	62682.0013036596	0.357222783326356	5.16274559543197	-183
V_V_WT	2.29947020079743	1.22514814160358	62682.0013036596	-0.101822400468897	4.70076280206376	-182
V_V_HT	2.45342493875127	1.22535671015136	62682.0013036596	0.0517235427493259	4.85512633475322	-182
V_V_HM	2.76012932099583	1.22585076961755	62682.0013036596	0.357459567535337	5.16279907445633	-182
V_V_WT	2.30012896876212	1.22511474227844	62682.0013036596	-0.101098169765769	4.70135610729	-181
V_V_HT	2.46178789889695	1.22532271107723	62682.0013036596	0.0601531411425573	4.86342265665135	-181
V_V_HM	2.76134998072412	1.22581534194873	62682.0013036596	0.358749665559391	5.16395029588885	-181
V_V_WT	2.30054747052506	1.22509238798713	62682.0013036596	-0.100635853550924	4.70173079460104	-180
V_V_HT	2.47041415500397	1.22529997202772	62682.0013036596	0.0688239658282597	4.87200434417968	-180
V_V_HM	2.76362052444312	1.22579169023637	62682.0013036596	0.361066566677943	5.16617448220831	-180
V_V_WT	2.30075623465477	1.22508019087647	62682.0013036596	-0.100403183061977	4.70191565237152	-179
V_V_HT	2.47930046460882	1.22528758423852	62682.0013036596	0.077734555522639	4.88086637369501	-179
V_V_HM	2.76691335686127	1.22577885425956	62682.0013036596	0.364384557634128	5.1694421560884	-179
V_V_WT	2.30078780635875	1.22507709350925	62682.0013036596	-0.100365540512587	4.70194115323009	-178
V_V_HT	2.48844258306437	1.22528446604001	62682.0013036596	0.0868827856529695	4.89000238047577	-178
V_V_HM	2.7711963274865	1.22577569308018	62682.0013036596	0.368673724176737	5.17371893079626	-178
V_V_WT	2.30067683295507	1.22508230719691	62682.0013036596	-0.100486732753618	4.70184039866375	-177
V_V_HT	2.49783495170698	1.22528981013754	62682.0013036596	0.096264679854634	4.89940522355932	-177
V_V_HM	2.77643207908104	1.22578135396548	62682.0013036596	0.37389838042573	5.17896577773636	-177
V_V_WT	2.30045965475098	1.22509536280647	62682.0013036596	-0.100729499976354	4.70164880947832	-176
V_V_HT	2.50747055376316	1.22530313576369	62682.0013036596	0.105874163659167	4.90906694386715	-176
V_V_HM	2.78257839987796	1.22579532783564	62682.0013036596	0.380017312411549	5.18513948734438	-176
V_V_WT	2.30017374510503	1.22511577445291	62682.0013036596	-0.10105541648671	4.70140290669677	-175
V_V_HT	2.51734105924817	1.22532394604592	62682.0013036596	0.115703880952883	4.91897823754346	-175
V_V_HM	2.78958926598108	1.2258170914134	62682.0013036596	0.386985521862383	5.19219301009977	-175
V_V_WT	2.29985685207402	1.22514200205283	62682.0013036596	-0.101423715661603	4.70113741980964	-174
V_V_HT	2.52743755138723	1.2253506706937	62682.0013036596	0.125747992733348	4.92912711004111	-174
V_V_HM	2.79741727437989	1.22584500185674	62682.0013036596	0.394758825741151	5.20007572301863	-174
V_V_WT	2.29954699254587	1.22517220027032	62682.0013036596	-0.101792763751325	4.70088674884306	-173
V_V_HT	2.53774984621077	1.22538142933023	62682.0013036596	0.136000000572959	4.93949969184857	-173
V_V_HM	2.80601251801259	1.22587709487359	62682.0013036596	0.403291167002048	5.20873386902313	-173
V_V_WT	2.29928216727288	1.22520360742085	62682.0013036596	-0.102119147096888	4.70068348164265	-172
V_V_HT	2.54826707612339	1.22541340873888	62682.0013036596	0.146454550786056	4.95007960146073	-172
V_V_HM	2.81532396465775	1.22591043375613	62682.0013036596	0.412537269376369	5.21811065993914	-172
V_V_WT	2.29909989707207	1.22523372955874	62682.0013036596	-0.10236045674312	4.70056025088725	-171
V_V_HT	2.55897652911366	1.22544406970102	62682.0013036596	0.15710390823439	4.96084914999292	-171
V_V_HM	2.82529815457116	1.225942371133	62682.0013036596	0.422448861972624	5.2281474471697	-171
V_V_WT	2.29903678514904	1.22526082765268	62682.0013036596	-0.102476680979897	4.70055025127798	-170
V_V_HT	2.56986318122349	1.22547164343813	62682.0013036596	0.167936515768981	4.97178984667799	-170
V_V_HM	2.83587903558703	1.22597106770162	62682.0013036596	0.432973497661442	5.23878457351262	-170
V_V_WT	2.29912808842584	1.22528400228975	62682.0013036596	-0.102430800034196	4.70068697688588	-169
V_V_HT	2.58090958372114	1.22549521763726	62682.0013036596	0.178936712793167	4.98288245464911	-169
V_V_HM	2.84700836033589	1.22599558138316	62682.0013036596	0.444054775549592	5.24996194512218	-169
V_V_WT	2.29940766540337	1.2253028621147	62682.0013036596	-0.102188188348112	4.70100351915485	-168
V_V_HT	2.59209619681141	1.22551439812107	62682.0013036596	0.190085732100033	4.99410666152278	-168
V_V_HM	2.85862631426318	1.22601551254839	62682.0013036596	0.455633664356518	5.26161896416984	-168
V_V_WT	2.29990866218405	1.22531643888579	62682.0013036596	-0.10171380206362	4.70153112643173	-167
V_V_HT	2.60340261697322	1.22552820278937	62682.0013036596	0.201365095086697	5.00544013885974	-167
V_V_HM	2.87067262051254	1.22602984692379	62682.0013036596	0.467651875203857	5.27369336582122	-167
V_V_WT	2.30066205494049	1.22532428198266	62682.0013036596	-0.100975781791416	4.70229989167239	-166
V_V_HT	2.61480621037793	1.22553617653065	62682.0013036596	0.212753059943897	5.01685936081197	-166
V_V_HM	2.8830862412827	1.22603811966635	62682.0013036596	0.480049281383449	5.28612320118196	-166
V_V_WT	2.30169648191161	1.22532648090008	62682.0013036596	-0.0999456647024717	4.7033386285257	-165
V_V_HT	2.62628210210295	1.2255384137865	62682.0013036596	0.224224566643359	5.02833963756255	-165
V_V_HM	2.8958055853039	1.22604043801337	62682.0013036596	0.492764081440241	5.29884708916756	-165
V_V_WT	2.30304009909702	1.22532219343886	62682.0013036596	-0.0985936440852222	4.70467384227925	-164
V_V_HT	2.63780496511926	1.22553405857106	62682.0013036596	0.235755965889906	5.03985396434862	-164
V_V_HM	2.90876895985793	1.22603591331326	62682.0013036596	0.505736324414774	5.31180159530109	-164
V_V_WT	2.30472043572085	1.22530967359709	62682.0013036596	-0.0968887685485851	4.70632963999029	-163
V_V_HT	2.64934903127962	1.22552133280427	62682.0013036596	0.247324974576465	5.05137308798277	-163
V_V_HM	2.92191477635758	1.22602269041624	62682.0013036596	0.518908057816794	5.32492149489837	-163
V_V_WT	2.30676184688647	1.22528788202451	62682.0013036596	-0.0948046458608007	4.70832833963373	-162
V_V_HT	2.66088634135928	1.22549917736241	62682.0013036596	0.258905709362764	5.0628669733558	-162
V_V_HM	2.93518202476292	1.22599966249749	62682.0013036596	0.532220440985051	5.33814360854079	-162
V_V_WT	2.30918470407234	1.22525700726967	62682.0013036596	-0.092321274098913	4.71069068224359	-161
V_V_HT	2.67238637480866	1.22546778342743	62682.0013036596	0.27046727498219	5.07430547463512	-161
V_V_HM	2.94851070687957	1.22596702680192	62682.0013036596	0.545613089124795	5.35140832463435	-161
V_V_WT	2.31200592114509	1.22521816432392	62682.0013036596	-0.0894239247813529	4.71343576707153	-160
V_V_HT	2.68381654537048	1.22542828552238	62682.0013036596	0.281974861510249	5.0856582292307	-160
V_V_HM	2.96184192981879	1.22592596443837	62682.0013036596	0.559024794371773	5.36465906526581	-160
V_V_WT	2.31524097054992	1.22517225602279	62682.0013036596	-0.0860988950222179	4.71658083612207	-159
V_V_HT	2.69514349777376	1.22538160151441	62682.0013036596	0.293393314654645	5.09689368089288	-159
V_V_HM	2.97511739445021	1.2258774288148	62682.0013036596	0.572395388914274	5.37783939998614	-159
V_V_WT	2.3189015951532	1.22512113847305	62682.0013036596	-0.0823380799278386	4.72014127023423	-158
V_V_HT	2.70633212927864	1.2253296202072	62682.0013036596	0.304683829616858	5.10798042894043	-158
V_V_HM	2.98828067623406	1.22582338671906	62682.0013036596	0.585664593304743	5.39089675916337	-158
V_V_WT	2.32299500252375	1.22506800936351	62682.0013036596	-0.0781405394052919	4.72413054445279	-157
V_V_HT	2.71734540720536	1.22527559718843	62682.0013036596	0.315802992759307	5.11888782165141	-157
V_V_HM	3.00127789568646	1.22576723240964	62682.0013036596	0.598771875306456	5.40378391606646	-157
V_V_WT	2.32752458760873	1.22501692815114	62682.0013036596	-0.0735108350505165	4.72856001026798	-156
V_V_HT	2.72814484630451	1.22522366596244	62682.0013036596	0.326704217156497	5.12958547545252	-156
V_V_HM	3.014057541776	1.22571327696239	62682.0013036596	0.611657274171413	5.41645780938058	-156
V_V_WT	2.33249298165042	1.22497106248263	62682.0013036596	-0.0684525442145434	4.73343850751538	-155
V_V_HT	2.73869167941767	1.22517705097345	62682.0013036596	0.337342415733452	5.14004094310188	-155
V_V_HM	3.02656858871275	1.2256648807385	62682.0013036596	0.624263177795634	5.42887399962987	-155
V_V_WT	2.33790206817406	1.22493253930023	62682.0013036596	-0.0629679521828601	4.73877208853098	-154
V_V_HT	2.74894700391477	1.22513791571619	62682.0013036596	0.347674445406455	5.15021956242309	-154
V_V_HM	3.03876067123221	1.22562429428962	62682.0013036596	0.636534809829219	5.4409865326352	-154
V_V_WT	2.3437507343252	1.22490358380844	62682.0013036596	-0.057062533214777	4.74456400186519	-153
V_V_HT	2.75887137717423	1.22510852340801	62682.0013036596	0.357656427643784	5.16008632670468	-153
V_V_HM	3.05058605995946	1.22559387143551	62682.0013036596	0.648419827406232	5.45275229251269	-153
V_V_WT	2.35003640942155	1.22488565242712	62682.0013036596	-0.0507417125782039	4.7508145314213	-152
V_V_HT	2.7684252052264	1.22509035357042	62682.0013036596	0.367245868610897	5.16960454184191	-152
V_V_HM	3.06199845028586	1.22557514639133	62682.0013036596	0.659868918853523	5.4641279817182	-152
V_V_WT	2.35675367900305	1.22488021069108	62682.0013036596	-0.0440137771841003	4.7575211351902	-151
V_V_HT	2.77756882820691	1.22508489488528	62682.0013036596	0.376400190624278	5.17873746578953	-151
V_V_HM	3.07295459791445	1.22556966274406	62682.0013036596	0.67083581444081	5.47507338138808	-151
V_V_WT	2.36389642167324	1.22488744698668	62682.0013036596	-0.0368852176665309	4.764678061013	-150
V_V_HT	2.78626257298785	1.22509233448271	62682.0013036596	0.385079353780625	5.18744579219507	-150
V_V_HM	3.0834120254395	1.22557760377556	62682.0013036596	0.681277677529575	5.48554637334942	-150
V_V_WT	2.37145789335683	1.22490626583587	62682.0013036596	-0.02936063096183	4.77227641767548	-149
V_V_HT	2.79446694553614	1.22511155122857	62682.0013036596	0.393246061471836	5.19568782960044	-149
V_V_HM	3.09332915510796	1.22559778576941	62682.0013036596	0.691155250453138	5.49550305976279	-149
V_V_WT	2.37942888028091	1.22493561079964	62682.0013036596	-0.0214471602204833	4.7803049207823	-148
V_V_HT	2.80214318628099	1.22514146423088	62682.0013036596	0.400863672677376	5.20342269988461	-148
V_V_HM	3.10266802709973	1.22562906837191	62682.0013036596	0.700432808486701	5.50490324571275	-148
V_V_WT	2.38779954939954	1.22497325954701	62682.0013036596	-0.01315028271563	4.78874938151472	-147
V_V_HT	2.80925271765723	1.22517980509286	62682.0013036596	0.40789805589393	5.21060737942053	-147
V_V_HM	3.1113915839741	1.22566907177043	62682.0013036596	0.709077958626721	5.51370520932148	-147
V_V_WT	2.39655957349621	1.22501592829438	62682.0013036596	-0.00447388944194316	4.79759303643437	-146
V_V_HT	2.81575735574534	1.2252232246411	62682.0013036596	0.414317591587968	5.21719711990271	-146
V_V_HM	3.1194637809181	1.22571428899037	62682.0013036596	0.717061529736826	5.52186603209938	-146
V_V_WT	2.40569664957119	1.22506071372109	62682.0013036596	0.00457540711465976	4.80681789202771	-145
V_V_HT	2.82162049493187	1.22526876286042	62682.0013036596	0.420091475781232	5.22314951408251	-145
V_V_HM	3.12685262613434	1.22576162348821	62682.0013036596	0.724357599250602	5.52934765301807	-145
V_V_WT	2.41519798170712	1.22510395521618	62682.0013036596	0.0139919858410136	4.81640397757323	-144
V_V_HT	2.82680592588858	1.22531268963325	62682.0013036596	0.425190810182742	5.22842104159441	-144
V_V_HM	3.13352714116828	1.22580717797438	62682.0013036596	0.730942827408231	5.53611145492833	-144
V_V_WT	2.42505042117597	1.2251414260254	62682.0013036596	0.0237709824551691	4.82632985989678	-143
V_V_HT	2.83127803786909	1.22535069988861	62682.0013036596	0.429588421993139	5.23296765374504	-143
V_V_HM	3.13945743278865	1.22584645924766	62682.0013036596	0.736796127661022	5.54211873791628	-143
V_V_WT	2.43523911664291	1.22517026750299	62682.0013036596	0.0339031485732173	4.8365750847126	-142
V_V_HT	2.83500429931489	1.22537988521501	62682.0013036596	0.433257480145736	5.23675111848403	-142
V_V_HM	3.14461906178916	1.22587643997927	62682.0013036596	0.741898994372677	5.54733912920564	-142
V_V_WT	2.44574765900807	1.22518911334044	62682.0013036596	0.0443747530624532	4.84712056495369	-141
V_V_HT	2.83795544949427	1.22539886046428	62682.0013036596	0.436171438801803	5.23973946018673	-141
V_V_HM	3.14899308503801	1.22589569101991	62682.0013036596	0.746235285546623	5.5517508845294	-141
V_V_WT	2.45655913751645	1.22519686304467	62682.0013036596	0.0551710421363558	4.85794723289655	-140
V_V_HT	2.8401036854485	1.22540651360748	62682.0013036596	0.438304674581342	5.24190269631567	-140
V_V_HM	3.15256278384926	1.22590307417049	62682.0013036596	0.749790513369211	5.5553350543293	-140
V_V_WT	2.46765567499277	1.22519396399989	62682.0013036596	0.0662732617457538	4.8690380882398	-139
V_V_HT	2.84142520520251	1.2254033118382	62682.0013036596	0.439632469809015	5.24321794059601	-139
V_V_HM	3.15531703879053	1.22589910624536	62682.0013036596	0.752552545451006	5.55808153213005	-139
V_V_WT	2.4790184685413	1.22518271940501	62682.0013036596	0.0776580947208436	4.88037884236176	-138
V_V_HT	2.84190126653973	1.22539161461684	62682.0013036596	0.440131457721525	5.24367107535794	-138
V_V_HM	3.15725144941801	1.22588628430742	62682.0013036596	0.754512087100331	5.55999081173568	-138
V_V_WT	2.49062806853346	1.22516703384905	62682.0013036596	0.089298438431404	4.89195769863551	-137
V_V_HT	2.84151849184062	1.22537541329502	62682.0013036596	0.439780437642836	5.24325654603841	-137
V_V_HM	3.15836830991939	1.22586881077634	62682.0013036596	0.755663195754626	5.56107342408415	-137
V_V_WT	2.50246466749835	1.22515165137255	62682.0013036596	0.101165187078402	4.9037641479183	-136
V_V_HT	2.84026815401332	1.22535955343184	62682.0013036596	0.438561185176428	5.24197512285021	-136
V_V_HM	3.15867545622258	1.22585177761633	62682.0013036596	0.75600372708262	5.56134718536254	-136
V_V_WT	2.514508397025	1.22514022282091	62682.0013036596	0.113231316587205	4.91578547746279	-135
V_V_HT	2.83814246847275	1.2253477645618	62682.0013036596	0.436458605842717	5.23982633110278	-135
V_V_HM	3.15818183184647	1.22583910534593	62682.0013036596	0.755534940379705	5.56082872331323	-135
V_V_WT	2.52673938646703	1.22513470999067	62682.0013036596	0.125473111186604	4.92800566174745	-134
V_V_HT	2.83513364901431	1.22534205236898	62682.0013036596	0.433460982292669	5.23680631573595	-134
V_V_HM	3.15689637996622	1.2258329062614	62682.0013036596	0.754261638716492	5.55953112121594	-134
V_V_WT	2.53913776779118	1.22513531600101	62682.0013036596	0.137870304729363	4.94040523085299	-133
V_V_HT	2.83123391097255	1.22534262739063	62682.0013036596	0.429560117207421	5.23290770473768	-133
V_V_HM	3.154828044716	1.22583340906332	62682.0013036596	0.752192317973586	5.55746377145842	-133
V_V_WT	2.55168379515779	1.22514090143573	62682.0013036596	0.1504053846337	4.95296220568188	-132
V_V_HT	2.82643654573608	1.2253483289425	62682.0013036596	0.424751576918847	5.22812151455331	-132
V_V_HM	3.15198674846301	1.22583940157491	62682.0013036596	0.749339276386898	5.55463422053911	-132
V_V_WT	2.5643583730832	1.22515054054566	62682.0013036596	0.163061069886	4.96565567628041	-131
V_V_HT	2.82074024154137	1.2253582106752	62682.0013036596	0.419035904509947	5.2224445785728	-131
V_V_HM	3.14838726874102	1.22584988705506	62682.0013036596	0.745719245104624	5.55105529237741	-131
V_V_WT	2.57714330865953	1.22516389372965	62682.0013036596	0.17581983319725	4.97846678412182	-130
V_V_HT	2.81415018490178	1.22537192037457	62682.0013036596	0.412418976834486	5.21588139296908	-130
V_V_HM	3.14405000390406	1.22586448170551	62682.0013036596	0.741353374726044	5.54674663308207	-130
V_V_WT	2.59002126636175	1.22518080261339	62682.0013036596	0.188664649456379	4.99137788326712	-129
V_V_HT	2.80667699525909	1.22538928783499	62682.0013036596	0.404911746937565	5.20844224358061	-129
V_V_HM	3.13899986031332	1.22588298525447	62682.0013036596	0.736266964145455	5.54173275648119	-129
V_V_WT	2.60297529511658	1.22520019184626	62682.0013036596	0.201580675279271	5.0043699149539	-128
V_V_HT	2.7983334375991	1.22540920650758	62682.0013036596	0.396529148642813	5.2001377265554	-128
V_V_HM	3.13326342040453	1.22590421410055	62682.0013036596	0.730488915659482	5.53603792514958	-128
V_V_WT	2.61598928513706	1.22522082603375	62682.0013036596	0.214554222254478	5.01742434801965	-127
V_V_HT	2.78913653334374	1.22543040527637	62682.0013036596	0.387290694761802	5.19098237192568	-127
V_V_HM	3.12687040488553	1.22592680897745	62682.0013036596	0.724051614140374	5.52968919563069	-127
V_V_WT	2.62904756998238	1.22524066823655	62682.0013036596	0.227573616345977	5.03052152361878	-126
V_V_HT	2.77910538363203	1.22545079559648	62682.0013036596	0.377219579985339	5.18099118727872	-126
V_V_HM	3.11985198214571	1.22594855480613	62682.0013036596	0.716990569536503	5.52271339475491	-126
V_V_WT	2.64213563630126	1.22525805873646	62682.0013036596	0.240627597253178	5.04364367534935	-125
V_V_HT	2.7682641226477	1.22546867349576	62682.0013036596	0.36634327828568	5.17018496700972	-125
V_V_HM	3.11224255511682	1.22596763887314	62682.0013036596	0.709343737701335	5.51514137253231	-125
V_V_WT	2.65524036927514	1.22527215153683	62682.0013036596	0.253704708312541	5.05677603023775	-124
V_V_HT	2.75664275001446	1.22548316532308	62682.0013036596	0.354693501644346	5.15859199838458	-124
V_V_HM	3.10408008114998	1.22598311903519	62682.0013036596	0.70115092258852	5.50700923971144	-124
V_V_WT	2.66835005415569	1.22528293824701	62682.0013036596	0.266793251221366	5.06990685709001	-123
V_V_HT	2.74427687410413	1.22549425287698	62682.0013036596	0.342305894108065	5.1462478541002	-123
V_V_HM	3.09540564357765	1.22599495195855	62682.0013036596	0.692453292464733	5.49835799469056	-123
V_V_WT	2.68145435636002	1.22529121158405	62682.0013036596	0.279881337669947	5.0830273750501	-122
V_V_HT	2.73120742835844	1.22550273673186	62682.0013036596	0.329219819991268	5.13319503672561	-122
V_V_HM	3.08626300692661	1.2260039561069	62682.0013036596	0.683293007666439	5.48923300618678	-122
V_V_WT	2.69454406612673	1.22529812093085	62682.0013036596	0.292957505104289	5.09613062714917	-121
V_V_HT	2.71747956791254	1.22550978350295	62682.0013036596	0.315478147861141	5.11948098796395	-121
V_V_HM	3.07669786875794	1.22601133901686	62682.0013036596	0.67371339898072	5.47968233853515	-121
V_V_WT	2.70761040141978	1.22530401781078	62682.0013036596	0.306012282501869	5.10920852033768	-120
V_V_HT	2.70313999355977	1.22551574913873	62682.0013036596	0.301126880851312	5.10515310626823	-120
V_V_HM	3.06675651005106	1.22601746705488	62682.0013036596	0.663760029308115	5.46975299079401	-120
V_V_WT	2.72064538800131	1.22530910469859	62682.0013036596	0.319037298773974	5.12225347722864	-119
V_V_HT	2.68823824749165	1.22552084016572	62682.0013036596	0.286215156360973	5.09026133862233	-119
V_V_HM	3.05648606084741	1.22602255667414	62682.0013036596	0.653479604441382	5.45949251725344	-119
V_V_WT	2.73364142832286	1.22531270895632	62682.0013036596	0.332026274743778	5.13525658190195	-118
V_V_HT	2.67282515524298	1.22552437359225	62682.0013036596	0.270795138589818	5.07485517189613	-118
V_V_HM	3.04593391800327	1.22602590042215	62682.0013036596	0.642920907845016	5.44894692816152	-118
V_V_WT	2.74659177405433	1.22531435441686	62682.0013036596	0.34497339536956	5.1482101527391	-117
V_V_HT	2.65695433018724	1.22552586898748	62682.0013036596	0.254921382556688	5.05898727781778	-117
V_V_HM	3.03514766027348	1.2260270084683	62682.0013036596	0.63213247834276	5.43816284220421	-117
V_V_WT	2.75949047654653	1.22531377473731	62682.0013036596	0.357873234034735	5.16110771905832	-116
V_V_HT	2.64068195269788	1.22552506186667	62682.0013036596	0.238650587025599	5.04271331837016	-116
V_V_HM	3.02417480735348	1.22602562203953	62682.0013036596	0.621162342825674	5.42718727188129	-116
V_V_WT	2.77233186531104	1.225309870182	62682.0013036596	0.370722275734828	5.17394145488726	-115
V_V_HT	2.62406504793068	1.22552084018944	62682.0013036596	0.222041956753501	5.02608813910785	-115
V_V_HM	3.01306266760832	1.22602060086008	62682.0013036596	0.610060044601445	5.4160652906152	-115
V_V_WT	2.78511075985832	1.22530145762452	62682.0013036596	0.383517658910167	5.18670386080648	-114
V_V_HT	2.60716203126275	1.22551200838448	62682.0013036596	0.205156250439464	5.00916781208603	-114
V_V_HM	3.00185781921305	1.22601072100554	62682.0013036596	0.598874560739166	5.40484107768694	-114
V_V_WT	2.79782219202101	1.22528665609083	62682.0013036596	0.396258102105993	5.19938628193602	-113
V_V_HT	2.59003186259143	1.22549666098155	62682.0013036596	0.188056162706012	4.99200756247685	-113
V_V_HM	2.99060632945327	1.22599401968686	62682.0013036596	0.587655805594575	5.39355685331196	-113
V_V_WT	2.81046162701033	1.22526406008134	62682.0013036596	0.408941825315285	5.21198142870537	-112
V_V_HT	2.57273440445893	1.22547337792704	62682.0013036596	0.170804339402974	4.97466446951488	-112
V_V_HM	2.97935256022513	1.2259690436068	62682.0013036596	0.576450989529087	5.38225413092116	-112
V_V_WT	2.82302498064499	1.22523321323254	62682.0013036596	0.421565638830104	5.22448432245987	-111
V_V_HT	2.55533024240178	1.22544170685956	62682.0013036596	0.153462252696099	4.95719823210747	-111
V_V_HM	2.96813850248705	1.225935351913	62682.0013036596	0.565302967572568	5.37097403740153	-111
V_V_WT	2.83550854473971	1.22519468012396	62682.0013036596	0.434124727888209	5.23689236159121	-110
V_V_HT	2.53788025887656	1.22540223574153	62682.0013036596	0.13608963263451	4.93967088511862	-110
V_V_HM	2.95700340737279	1.22589359074442	62682.0013036596	0.554249724425213	5.35975709032037	-110
V_V_WT	2.84790891947522	1.22515005941972	62682.0013036596	0.446612559285734	5.2492052796647	-109
V_V_HT	2.52044520332091	1.22535660559517	62682.0013036596	0.118744012249283	4.92214639439254	-109
V_V_HM	2.94598343018893	1.22584550488631	62682.0013036596	0.543323995611299	5.34864286476656	-109
V_V_WT	2.86022296564557	1.22510193901278	62682.0013036596	0.459020921541811	5.26142500974932	-108
V_V_HT	2.50308529839662	1.225307464059	62682.0013036596	0.101480424825874	4.90469017196736	-108
V_V_HM	2.93511131923101	1.22579388740308	62682.0013036596	0.532553055015053	5.33766958344698	-108
V_V_WT	2.87244776894555	1.22505379669743	62682.0013036596	0.47134008386805	5.27355545402305	-107
V_V_HT	2.48585985491187	1.22525836339701	62682.0013036596	0.0843512187285462	4.88736849109519	-107
V_V_HM	2.92441612956305	1.22574247113847	62682.0013036596	0.521958641319879	5.32687361780622	-107
V_V_WT	2.88458059129912	1.22500949821136	62682.0013036596	0.483559731335438	5.28560145126279	-106
V_V_HT	2.46882718797867	1.22521324843987	62682.0013036596	0.0674069771939787	4.87024739876335	-106
V_V_HM	2.91392367446397	1.22569539223333	62682.0013036596	0.511558460961104	5.31628888796683	-106
V_V_WT	2.89661876519319	1.2249720536703	62682.0013036596	0.49567129659857	5.29756623378782	-105
V_V_HT	2.45204508264668	1.22517518931642	62682.0013036596	0.0506994678136388	4.85339069747972	-105
V_V_HM	2.90365838781458	1.22565586567274	62682.0013036596	0.501370646442851	5.30594612918631	-105
V_V_WT	2.90855981776327	1.22494454465598	62682.0013036596	0.50766626688711	5.30945336863944	-104
V_V_HT	2.4355696937978	1.22514732515332	62682.0013036596	0.0342786927754806	4.83686069482013	-104
V_V_HM	2.89364108173985	1.22562716898409	62682.0013036596	0.491409585930447	5.29587257754926	-104
V_V_WT	2.92040149062149	1.22493002174736	62682.0013036596	0.519536404672809	5.32126657657017	-103
V_V_HT	2.41945541025232	1.22513275949276	62682.0013036596	0.0181929579513729	4.82071786255327	-103
V_V_HM	2.88388888486204	1.22561253255196	62682.0013036596	0.481686076486401	5.28609169323768	-103
V_V_WT	2.93214157063031	1.22492991172681	62682.0013036596	0.531276700322121	5.3330064409385	-102
V_V_HT	2.40375625964601	1.22513293788627	62682.0013036596	0.002493457693451	4.80501906159857	-102
V_V_HM	2.87441818410051	1.22561344587295	62682.0013036596	0.47221358561406	5.27662278258696	-102
V_V_WT	2.94377784171047	1.22494353196485	62682.0013036596	0.54288627571077	5.34466940771017	-101
V_V_HT	2.38852626757862	1.22514715321913	62682.0013036596	-0.0127643964523831	4.78981693160963	-101
V_V_HM	2.86524536533955	1.22562914105502	62682.0013036596	0.463010004267507	5.2674807264116	-101
V_V_WT	2.95530818764071	1.22496847163808	62682.0013036596	0.554367739835804	5.35624863544561	-100
V_V_HT	2.37381896413456	1.22517293435047	62682.0013036596	-0.0275222309610839	4.7751601592302	-100
V_V_HM	2.85638605419887	1.22565699940055	62682.0013036596	0.454096090718555	5.25867601767918	-100
V_V_WT	2.96673087875644	1.22500189151408	62682.0013036596	0.565724927933373	5.3677368295795	-99
V_V_HT	2.35968589149109	1.22520737098593	62682.0013036596	-0.0417227994731211	4.7610945824553	-99
V_V_HM	2.847852836285	1.22569393689937	62682.0013036596	0.445490475239365	5.25021519733065	-99
V_V_WT	2.97804442171106	1.22503994774581	62682.0013036596	0.576963880604104	5.37912496281801	-98
V_V_HT	2.34617755970507	1.22524652778421	62682.0013036596	-0.0553078786554746	4.74766299806562	-98
V_V_HM	2.83965680422999	1.2257357951093	62682.0013036596	0.437212401016239	5.24210120744375	-98
V_V_WT	2.98924787730832	1.22507881993991	62682.0013036596	0.588091146629734	5.3904046079869	-97
V_V_HT	2.33334233773599	1.22528649291156	62682.0013036596	-0.06822143234736	4.73490610781934	-97
V_V_HM	2.83180613276841	1.2257784392607	62682.0013036596	0.429278146939791	5.23433411859702	-97
V_V_WT	3.00034044451867	1.2251137172584	62682.0013036596	0.599115315031937	5.4015655740054	-96
V_V_HT	2.3212280584704	1.22532236648671	62682.0013036596	-0.0804060238859292	4.72286214082674	-96
V_V_HM	2.82430826488677	1.2258167042337	62682.0013036596	0.421705279641005	5.22691125013253	-96
V_V_WT	3.01132153285859	1.22513910954768	62682.0013036596	0.610046634438369	5.4125964312788	-95
V_V_HT	2.30988199123401	1.22534849711342	62682.0013036596	-0.0918033071985427	4.71156728966657	-95
V_V_HM	2.81717000252032	1.22584464424725	62682.0013036596	0.414512254796831	5.2198277502438	-95
V_V_WT	3.02219165162129	1.22515074529833	62682.0013036596	0.620893947108474	5.4234893561341	-94
V_V_HT	2.29934860337928	1.22536053945078	62682.0013036596	-0.102360298056537	4.7010575048151	-94
V_V_HM	2.810395002192	1.22585768617099	62682.0013036596	0.4077116922741	5.21307831210991	-94
V_V_WT	3.03295274779992	1.22514640443626	62682.0013036596	0.631663551384722	5.43424194421512	-93
V_V_HT	2.28966898675996	1.22535622250008	62682.0013036596	-0.112031453444591	4.69136942696451	-93
V_V_HM	2.80398333800399	1.22585343532065	62682.0013036596	0.401308359760534	5.20665831624745	-93
V_V_WT	3.04360808723912	1.22512564606833	62682.0013036596	0.642359577263072	5.44485659721517	-92
V_V_HT	2.28088143712492	1.22533509313612	62682.0013036596	-0.120777589487565	4.68254046373741	-92
V_V_HM	2.79793229341241	1.22583140887695	62682.0013036596	0.395300487038944	5.20056409978588	-92
V_V_WT	3.05416120086765	1.22508809642041	62682.0013036596	0.652986288270296	5.455336113465	-91
V_V_HT	2.27302368649571	1.22529677143088	62682.0013036596	-0.128560229504335	4.67460760249576	-91
V_V_HM	2.79223859843243	1.22579121245928	62682.0013036596	0.38968557711121	5.19479161975364	-91
V_V_WT	3.06461597398527	1.22503345696325	62682.0013036596	0.663548154824022	5.46568379314652	-90
V_V_HT	2.26613293437209	1.22524095889714	62682.0013036596	-0.135341588959604	4.66760745770379	-90
V_V_HM	2.7868986043169	1.2257325486379	62682.0013036596	0.384460564193024	5.18933664444077	-90
V_V_WT	3.07497806777535	1.2249632902041	62682.0013036596	0.674047775590533	5.47590835996017	-89
V_V_HT	2.26024370276737	1.22516925819795	62682.0013036596	-0.141090287062587	4.66157769259734	-89
V_V_HM	2.78190681046241	1.2256571184867	62682.0013036596	0.37961661357303	5.1841970073518	-89
V_V_WT	3.08525540362979	1.22488140017874	62682.0013036596	0.684485616044659	5.48602519121492	-88
V_V_HT	2.25538736378665	1.22508556023153	62682.0013036596	-0.14578257787586	4.65655730544915	-88
V_V_HM	2.77725580256091	1.2255690244811	62682.0013036596	0.375138270083841	5.17937333503798	-88
V_V_WT	3.09545788010201	1.22479319390134	62682.0013036596	0.694860976982127	5.4960547832219	-87
V_V_HT	2.2515927090767	1.22499539228614	62682.0013036596	-0.149400503247703	4.6525859214011	-87
V_V_HM	2.77293683045496	1.22547408642576	62682.0013036596	0.371005376740228	5.17486828416969	-87
V_V_WT	3.10559579853955	1.22470368797945	62682.0013036596	0.705174327190492	5.50601726988861	-86
V_V_HT	2.24888801903385	1.22490388571856	62682.0013036596	-0.151925840250508	4.64970187831821	-86
V_V_HM	2.76894089055061	1.2253777150141	62682.0013036596	0.367198324979227	5.170683456122	-86
V_V_WT	3.11567991680781	1.22461726044328	62682.0013036596	0.715427843587909	5.51593199002771	-85
V_V_HT	2.24730109615038	1.22481552197659	62682.0013036596	-0.153339570037903	4.64794176233866	-85
V_V_HM	2.76525892992107	1.22528464372475	62682.0013036596	0.363698784247262	5.16681907559489	-85
V_V_WT	3.12572282886261	1.22453868798855	62682.0013036596	0.725624757797887	5.52582089992733	-84
V_V_HT	2.24685784287794	1.22473518804987	62682.0013036596	-0.153625368666835	4.64734105442272	-84
V_V_HM	2.76188170037532	1.22520002803764	62682.0013036596	0.360487401603195	5.16327599914744	-84
V_V_WT	3.13573806972351	1.22447210536645	62682.0013036596	0.735770500720052	5.53570563872698	-83
V_V_HT	2.24758323107725	1.22466711528353	62682.0013036596	-0.152766557720836	4.64793301987533	-83
V_V_HM	2.75879999490841	1.22512833447796	62682.0013036596	0.357546215644579	5.16005377417224	-83
V_V_WT	3.14574110207502	1.22442160293032	62682.0013036596	0.745872517938851	5.54560968621119	-82
V_V_HT	2.24950041713374	1.22461548675914	62682.0013036596	-0.150748179661992	4.64974901392947	-82
V_V_HM	2.7560049653397	1.22507397157253	62682.0013036596	0.354857737470054	5.15715219320935	-82
V_V_WT	3.15574787026345	1.22438984484068	62682.0013036596	0.755941532041138	5.55555420848577	-81
V_V_HT	2.25263210256041	1.22458302911636	62682.0013036596	-0.147552877196031	4.65281708231685	-81
V_V_HM	2.7534878519238	1.2250398179723	62682.0013036596	0.352407565173156	5.15456813867443	-81
V_V_WT	3.16577480671707	1.22437794975267	62682.0013036596	0.765991782889039	5.5655578305451	-80
V_V_HT	2.2570005533464	1.22457089039998	62682.0013036596	-0.14316063450371	4.65716174119651	-80
V_V_HM	2.7512401821548	1.22502709339635	62682.0013036596	0.350184835596323	5.15229552871327	-80
V_V_WT	3.17584028614465	1.22438662057095	62682.0013036596	0.776040267496924	5.57564030479238	-79
V_V_HT	2.2626262845671	1.22457979001567	62682.0013036596	-0.13755234654605	4.66280491568025	-79
V_V_HM	2.74925462369649	1.22503655720603	62682.0013036596	0.348180728053711	5.15032851933926	-79
V_V_WT	3.18596363925324	1.22441534491429	62682.0013036596	0.78610732083995	5.58581995766653	-78
V_V_HT	2.26952893969227	1.22460920448282	62682.0013036596	-0.130707343830379	4.66976522321492	-78
V_V_HM	2.7475245365281	1.2250676586919	62682.0013036596	0.346389681916067	5.14865939114013	-78
V_V_WT	3.19616605873881	1.22446319702684	62682.0013036596	0.796215950097284	5.59611616738034	-77
V_V_HT	2.27772640018588	1.22465818400482	62682.0013036596	-0.122605883289582	4.67805868366135	-77
V_V_HM	2.7460448857439	1.22511938900714	62682.0013036596	0.344808639619254	5.14728113186855	-77
V_V_WT	3.20646920500422	1.22452769858538	62682.0013036596	0.806392673189835	5.60654573681861	-76
V_V_HT	2.28723611053808	1.22472419284764	62682.0013036596	-0.113225550390201	4.68769777146636	-76
V_V_HM	2.74481104149311	1.22518907236224	62682.0013036596	0.34343821586484	5.14618386712138	-76
V_V_WT	3.21689513385766	1.2246049142774	62682.0013036596	0.816667259145508	5.61712300856982	-75
V_V_HT	2.29807504446544	1.22480320722055	62682.0013036596	-0.102541484778442	4.69869157370933	-75
V_V_HM	2.7438189172739	1.22527246956438	62682.0013036596	0.342282632976711	5.14535520157109	-75
V_V_WT	3.22746785639137	1.22469126123474	62682.0013036596	0.827070741484689	5.62786497129805	-74
V_V_HT	2.3102578105293	1.22489155888843	62682.0013036596	-0.0905318881454331	4.71104750920403	-74
V_V_HM	2.74306718574765	1.22536570409811	62682.0013036596	0.341348161593596	5.14478620990171	-74
V_V_WT	3.2382132389005	1.22478371573571	62682.0013036596	0.837634913002591	5.6387915647984	-73
V_V_HT	2.32379659931491	1.22498614687226	62682.0013036596	-0.0771784919813601	4.72477169061118	-73
V_V_HM	2.74255739116115	1.22546548605195	62682.0013036596	0.340642794194831	5.14447198812748	-73
V_V_WT	3.24915750846055	1.22487826917682	62682.0013036596	0.848393857644917	5.64992115927618	-72
V_V_HT	2.33870311201248	1.22508286576645	62682.0013036596	-0.0624615484935398	4.7398677725185	-72
V_V_HM	2.74229165723371	1.22556747387925	62682.0013036596	0.340177163939096	5.14440615052832	-72
V_V_WT	3.26032689502824	1.22496962103629	62682.0013036596	0.859384194400736	5.66126959565575	-71
V_V_HT	2.35498905242534	1.22517629377386	62682.0013036596	-0.0463587271463073	4.75633683199698	-71
V_V_HM	2.74227210856086	1.2256659506475	62682.0013036596	0.339964600620136	5.14457961650159	-71
V_V_WT	3.2717478104843	1.22505182549637	62682.0013036596	0.870643988964483	5.67285163200411	-70
V_V_HT	2.37266552858416	1.2252603524654	62682.0013036596	-0.0288470061768358	4.77417806334516	-70
V_V_HM	2.74250153807973	1.22575451560624	62682.0013036596	0.340020442657688	5.14498263350178	-70
V_V_WT	3.28344739222058	1.22511992050352	62682.0013036596	0.88221010436204	5.68468468007911	-69
V_V_HT	2.39174126809966	1.22532996781766	62682.0013036596	-0.00990771287926817	4.79339024907859	-69
V_V_HM	2.74298540857412	1.22582782254628	62682.0013036596	0.340360631415338	5.1456101857329	-69
V_V_WT	3.29545296148518	1.22516883516721	62682.0013036596	0.89411980079623	5.69678612217413	-68
V_V_HT	2.41222440471718	1.22537995806675	62682.0013036596	0.0104774427584879	4.81397136667587	-68
V_V_HM	2.74372985055476	1.2258804205942	62682.0013036596	0.341001981125725	5.1464577199838	-68
V_V_WT	3.30779183700147	1.22519366631787	62682.0013036596	0.906410007211766	5.70917366679118	-67
V_V_HT	2.43412235940372	1.22540531656706	62682.0013036596	0.0323256947379846	4.83591902406945	-67
V_V_HM	2.74474165470985	1.22590705238842	62682.0013036596	0.341961586915379	5.14752172250433	-67
V_V_WT	3.32049127307579	1.22519185002307	62682.0013036596	0.919113003227208	5.72186954292437	-66
V_V_HT	2.457438963809	1.22540342578709	62682.0013036596	0.0556460050754621	4.85923192254254	-66
V_V_HM	2.74603091101986	1.22590497074298	62682.0013036596	0.343254923254257	5.14880689878547	-66
V_V_WT	3.33357811059112	1.22516381939744	62682.0013036596	0.932254780820102	5.73490144036214	-65
V_V_HT	2.48217351996216	1.22537472833317	62682.0013036596	0.0804368082908651	4.88391023163345	-65
V_V_HM	2.74761157659879	1.2258746416277	62682.0013036596	0.344895033954687	5.15032811924289	-65
V_V_WT	3.34707857321973	1.22511251566856	62682.0013036596	0.945855798851294	5.74830134758817	-64
V_V_HT	2.50832138346844	1.22532222859341	62682.0013036596	0.106687571383218	4.90995519555367	-64
V_V_HM	2.74950075263113	1.22581922304141	62682.0013036596	0.346892830517638	5.15210867474462	-64
V_V_WT	3.36101845707635	1.22504181951588	62682.0013036596	0.959934247296618	5.76210266685608	-63
V_V_HT	2.53587621153696	1.22524989350465	62682.0013036596	0.134384176358188	4.93736824671573	-63
V_V_HM	2.75171671782716	1.22574289187528	62682.0013036596	0.349258404939071	5.15417503071524	-63
V_V_WT	3.37542241817457	1.22495728264544	62682.0013036596	0.974503900815728	5.77634093553342	-62
V_V_HT	2.56482808633687	1.22516339730994	62682.0013036596	0.163505583858127	4.9661505888156	-62
V_V_HM	2.7542799864434	1.22565162039636	62682.0013036596	0.352000565821157	5.15655940706564	-62
V_V_WT	3.39031482630775	1.22486446912564	62682.0013036596	0.989578223617704	5.7910514289978	-61
V_V_HT	2.59516619485166	1.22506843019327	62682.0013036596	0.194029828095507	4.99630256160781	-61
V_V_HM	2.75721162934107	1.22555140581201	62682.0013036596	0.355128629487679	5.15929462919446	-61
V_V_WT	3.40571953705965	1.22476874988029	62682.0013036596	1.00517054426578	5.80626852985352	-60
V_V_HT	2.62687868501939	1.22497048795581	62682.0013036596	0.225934285228037	5.02782308481074	-60
V_V_HM	2.76053313117642	1.2254480481952	62682.0013036596	0.358652712441267	5.16241354991157	-60
V_V_WT	3.42165776359839	1.22467683940832	62682.0013036596	1.02128891549791	5.82202661169888	-59
V_V_HT	2.65994846884183	1.22487643663127	62682.0013036596	0.259188409818826	5.06070852786483	-59
V_V_HM	2.76426799349164	1.2253487822684	62682.0013036596	0.362582136154801	5.16595385082848	-59
V_V_WT	3.43814784962603	1.22459636428788	62682.0013036596	1.037936732909	5.83835896634307	-58
V_V_HT	2.69435308311257	1.22479407098338	62682.0013036596	0.293754460910264	5.09495170531487	-58
V_V_HM	2.76844155739612	1.22526181151798	62682.0013036596	0.366926162889393	5.16995695190285	-58
V_V_WT	3.45520755080663	1.22453373123462	62682.0013036596	1.05511919498869	5.85529590662457	-57
V_V_HT	2.73006898206075	1.22472994077646	62682.0013036596	0.329596055181463	5.13054190894003	-57
V_V_HM	2.77307952112831	1.22519403347714	62682.0013036596	0.371696971705745	5.17446207055087	-57
V_V_WT	3.4728538201501	1.22449385096901	62682.0013036596	1.07284362972579	5.8728640105744	-56
V_V_HT	2.76707141498224	1.22468906826407	62682.0013036596	0.366678598302083	5.1674642316624	-56
V_V_HM	2.77820774247028	1.22515074168095	62682.0013036596	0.376910045047553	5.17950543989302	-56
V_V_WT	3.49110040178046	1.22448107834874	62682.0013036596	1.09111524571527	5.89108555784565	-55
V_V_HT	2.80533081685126	1.2246759045413	62682.0013036596	0.404963801091857	5.20569783261067	-55
V_V_HM	2.78385271872094	1.22513662097056	62682.0013036596	0.382582697916415	5.18512273952546	-55
V_V_WT	3.50996023622543	1.22449777335587	62682.0013036596	1.10994235791569	5.90997811453518	-54
V_V_HT	2.84481641483678	1.22469286279103	62682.0013036596	0.444416160876838	5.24521666879673	-54
V_V_HM	2.79004110385695	1.22515421373496	62682.0013036596	0.388736601201998	5.1913456065119	-54
V_V_WT	3.52944626402445	1.22454383243743	62682.0013036596	1.1293381098305	5.9295544182184	-53
V_V_HT	2.88549743887601	1.22473984053826	62682.0013036596	0.485005108445457	5.28598976930656	-53
V_V_HM	2.79679955326863	1.22520342025121	62682.0013036596	0.395398605751705	5.19820050078556	-53
V_V_WT	3.54957142655065	1.22461674918975	62682.0013036596	1.14932035538861	5.94982249771269	-52
V_V_HT	2.92734311833359	1.22481428155859	62682.0013036596	0.52670488336687	5.3279813533003	-52
V_V_HM	2.80415472337101	1.22528156352815	62682.0013036596	0.402600614888169	5.20570883185385	-52
V_V_WT	3.57034758582834	1.2247121466777	62682.0013036596	1.16990953541522	5.97078563624147	-51
V_V_HT	2.97032137232527	1.22491171853759	62682.0013036596	0.569492160701258	5.37115058394929	-51
V_V_HM	2.81213306185641	1.22538395695211	62682.0013036596	0.410378262075093	5.21388786163773	-51
V_V_WT	3.5917811674864	1.22482539013624	62682.0013036596	1.19112115968713	5.99244117528566	-50
V_V_HT	3.01439356345573	1.22502741622789	62682.0013036596	0.613337584146841	5.41544954276462	-50
V_V_HM	2.82075990347335	1.22550562092304	62682.0013036596	0.418766642086192	5.2227531648605	-50
V_V_WT	3.61387190593924	1.22495204451674	62682.0013036596	1.21296365532225	6.01478015655623	-49
V_V_HT	3.05951319414477	1.22515683828701	62682.0013036596	0.658203547362986	5.46082284092655	-49
V_V_HM	2.8300589033511	1.22564177220068	62682.0013036596	0.42779878521043	5.23231902149177	-49
V_V_WT	3.63661265658447	1.22508793746452	62682.0013036596	1.23543805554094	6.037787257628	-48
V_V_HT	3.1056259395492	1.22529571238433	62682.0013036596	0.704044099282347	5.50720777981606	-48
V_V_HM	2.84005160304626	1.22578789429896	62682.0013036596	0.437505085325342	5.24259812076717	-48
V_V_WT	3.65999044986969	1.22522885107805	62682.0013036596	1.25853965788559	6.0614412418538	-47
V_V_HT	3.15267100746035	1.2254397171917	62682.0013036596	0.750806917507314	5.55453509741339	-47
V_V_HM	2.85075750629084	1.2259394131354	62682.0013036596	0.447914011373005	5.25360100120867	-47
V_V_WT	3.68398995393262	1.22536956336906	62682.0013036596	1.28226336560044	6.0857165422648	-46
V_V_HT	3.20058508040378	1.22558350694271	62682.0013036596	0.798439162275423	5.60273099853214	-46
V_V_HM	2.86219514712117	1.22609068098512	62682.0013036596	0.459055166940868	5.26533512730148	-46
V_V_WT	3.7085910746748	1.22550469346279	62682.0013036596	1.30659963111143	6.11058251823817	-45
V_V_HT	3.24929989912653	1.22572157374336	62682.0013036596	0.846883369816058	5.651716428437	-45
V_V_HM	2.8743808554469	1.22623588022988	62682.0013036596	0.470956284480948	5.27780542641286	-45
V_V_WT	3.73377135032856	1.22562818482727	62682.0013036596	1.33153786346464	6.13600483719248	-44
V_V_HT	3.29874482676972	1.22584772221984	62682.0013036596	0.896081046214324	5.70140860732512	-44
V_V_HM	2.88732975010881	1.22636847746897	62682.0013036596	0.483645288311399	5.29101421190622	-44
V_V_WT	3.75950360872415	1.22573424003245	62682.0013036596	1.35706225346387	6.16194496398444	-43
V_V_HT	3.34884464677757	1.2259560234661	62682.0013036596	0.945968595581156	5.75172069797399	-43
V_V_HM	2.90105429681709	1.22648222394522	62682.0013036596	0.49714689171791	5.30496170191626	-43
V_V_WT	3.78575837247492	1.22581687348683	62682.0013036596	1.38315505549271	6.18836168945713	-42
V_V_HT	3.399521983219	1.22604036044032	62682.0013036596	0.996480631398653	5.80256333503934	-42
V_V_HM	2.91556554596294	1.22657068337033	62682.0013036596	0.511484760228553	5.31964633169733	-42
V_V_WT	3.81250055285718	1.22587126927198	62682.0013036596	1.40979062003646	6.21521048567791	-41
V_V_HT	3.4506944409487	1.22609581335474	62682.0013036596	1.04754440131454	5.85384448058287	-41
V_V_HM	2.93087073374279	1.22662868402627	62682.0013036596	0.526676266616529	5.33506520086904	-41
V_V_WT	3.83968851708762	1.22589437568067	62682.0013036596	1.43693329566354	6.2424437385117	-40
V_V_HT	3.50227397854686	1.22611926680474	62682.0013036596	1.09907797010774	5.90546998698597	-40
V_V_HM	2.94697235178741	1.22665295641365	62682.0013036596	0.542730310737444	5.35121439283738	-40
V_V_WT	3.8672743612495	1.22588505811665	62682.0013036596	1.46453740226797	6.27001132023104	-39
V_V_HT	3.55416741024366	1.22610956627935	62682.0013036596	1.15099041485207	5.95734440563525	-39
V_V_HM	2.96386796187558	1.22664229856314	62682.0013036596	0.559646810232129	5.36808911351904	-39
V_V_WT	3.89520423140836	1.22584415557571	62682.0013036596	1.49254744148198	6.29786102133474	-38
V_V_HT	3.60627695313246	1.22606757591278	62682.0013036596	1.20318225893625	6.00937164732868	-38
V_V_HM	2.98155005145706	1.22659763682902	62682.0013036596	0.577416436894285	5.38568366601984	-38
V_V_WT	3.92341869687331	1.22577443708852	62682.0013036596	1.5208985553095	6.32593883843711	-37
V_V_HT	3.65850082204565	1.22599613374778	62682.0013036596	1.25554615462369	6.06145548946762	-37
V_V_HM	3.00000593197036	1.22652197825343	62682.0013036596	0.596020608354292	5.40399125558643	-37
V_V_WT	3.95185316035128	1.22568045970176	62682.0013036596	1.54951721463764	6.35418910606492	-36
V_V_HT	3.71073385625897	1.22589990615566	62682.0013036596	1.30796779509379	6.11349991742416	-36
V_V_HM	3.0192176749099	1.2264202562518	62682.0013036596	0.61543172660332	5.42300362321649	-36
V_V_WT	3.98043831815935	1.2255683340225	62682.0013036596	1.57832213898241	6.38255449733629	-35
V_V_HT	3.76286818871165	1.22578514759067	62682.0013036596	1.36032705454402	6.16540932287928	-35
V_V_HM	3.0391620984525	1.22629907620497	62682.0013036596	0.635613663259641	5.44271053364536	-35
V_V_WT	4.00910064796907	1.22544540819268	62682.0013036596	1.60722540364369	6.41097589229445	-34
V_V_HT	3.81479393383298	1.22565937682556	62682.0013036596	1.4124993105953	6.21708855707065	-34
V_V_HM	3.05981078307516	1.22616637278144	62682.0013036596	0.656522446835446	5.46309911931487	-34
V_V_WT	4.03776294070449	1.22531988517413	62682.0013036596	1.63613372172535	6.43939215968363	-33
V_V_HT	3.86639991143117	1.22553098493338	62682.0013036596	1.46435693653728	6.26844288632505	-33
V_V_HM	3.08113014273336	1.22603099519355	62682.0013036596	0.678107146813827	5.48415313865288	-33
V_V_WT	4.06634527434629	1.22520006811216	62682.0013036596	1.66495089702805	6.46773965166453	-32
V_V_HT	3.91757434478878	1.22540846409939	62682.0013036596	1.5157715109539	6.31937717862366	-32
V_V_HM	3.1030823439063	1.22590189580027	62682.0013036596	0.700312383034047	5.50585230477855	-32
V_V_WT	4.09476687873005	1.22509298906748	62682.0013036596	1.69358237653548	6.49595138092461	-31
V_V_HT	3.96820551939806	1.22529900831706	62682.0013036596	1.56661721909701	6.3697938196991	-31
V_V_HM	3.12562791630123	1.22578666289552	62682.0013036596	0.723083812133309	5.52817202046914	-31
V_V_WT	4.12294544643288	1.22500508929122	62682.0013036596	1.72193322796077	6.523957664905	-30
V_V_HT	4.01818262272069	1.22520920504553	62682.0013036596	1.6167703369963	6.41959490844507	-30
V_V_HM	3.1487234619636	1.2256922396288	62682.0013036596	0.746364427571387	5.55108249635581	-30
V_V_WT	4.15079731586319	1.22494225437044	62682.0013036596	1.74990825395087	6.5516863777755	-29
V_V_HT	4.06739652496876	1.22514506949077	62682.0013036596	1.66610994504916	6.46868310488835	-29
V_V_HM	3.17232104329336	1.2256249559994	62682.0013036596	0.770093884937986	5.57454820164873	-29
V_V_WT	4.17823810728367	1.22490921968825	62682.0013036596	1.77741379340894	6.5790624211584	-28
V_V_HT	4.1157399939489	1.22511143753456	62682.0013036596	1.71451933272508	6.51696065517272	-28
V_V_HM	3.19636909743223	1.22558989141028	62682.0013036596	0.794210665735762	5.5985275291287	-28
V_V_WT	4.20518340266995	1.2249084008734	62682.0013036596	1.80436069367383	6.60600611166606	-27
V_V_HT	4.16310684671105	1.22511077333106	62682.0013036596	1.76188748732729	6.56432620609481	-27
V_V_HM	3.22081472081551	1.22558962707702	62682.0013036596	0.8186568072127	5.62297263441831	-27
V_V_WT	4.23154911716958	1.22494043231593	62682.0013036596	1.83066362648745	6.63243460785172	-26
V_V_HT	4.20939347785986	1.22514371766257	62682.0013036596	1.80810954752601	6.61067740819372	-26
V_V_HM	3.24560251819979	1.22562481808369	62682.0013036596	0.84337563015947	5.64782940624012	-26
V_V_WT	4.25725153783903	1.2250035136563	62682.0013036596	1.85624240761423	6.65826066806382	-25
V_V_HT	4.25449779511461	1.2252084223158	62682.0013036596	1.85308704354193	6.6559085466873	-25
V_V_HM	3.27067595974361	1.22569349861798	62682.0013036596	0.868314457730298	5.67303746175692	-25
V_V_WT	4.28220809310483	1.2250941607884	62682.0013036596	1.88102129433511	6.68339489187455	-24
V_V_HT	4.2983211762415	1.22530131599249	62682.0013036596	1.89672835289238	6.69991399959062	-24
V_V_HM	3.29597645945117	1.22579188392276	62682.0013036596	0.893422122060298	5.69853079684205	-24
V_V_WT	4.30633697607646	1.22520672732773	62682.0013036596	1.90492954668351	6.70774440546941	-23
V_V_HT	4.34076693755059	1.22541661781686	62682.0013036596	1.93894812241454	6.74258575268665	-23
V_V_HM	3.32144452678439	1.22591386479115	62682.0013036596	0.918651106668078	5.7242379469007	-23
V_V_WT	4.32955885655136	1.22533471530657	62682.0013036596	1.92790057048549	6.73121714261724	-22
V_V_HT	4.38174382347255	1.22554767463632	62682.0013036596	1.97966813673034	6.78381951021475	-22
V_V_HM	3.34701876790209	1.22605240928059	62682.0013036596	0.943953800332743	5.75008373547143	-22
V_V_WT	4.35179715088259	1.22547113292976	62682.0013036596	1.94987148602542	6.75372281573976	-21
V_V_HT	4.42116627683217	1.22568732750052	62682.0013036596	2.01881687022039	6.82351568344396	-21
V_V_HM	3.37263607649652	1.22619995051975	62682.0013036596	0.969281927828231	5.77599022516482	-21
V_V_WT	4.37297584454876	1.22560739307112	62682.0013036596	1.97078310956498	6.77516857953253	-20
V_V_HT	4.45894989854956	1.22582679052255	62682.0013036596	2.05632714415919	6.86157265293994	-20
V_V_HM	3.39823301744056	1.22634721836416	62682.0013036596	0.994590223527513	5.80187581135362	-20
V_V_WT	4.39301972986082	1.22573367446663	62682.0013036596	1.99057948311058	6.79545997661107	-19
V_V_HT	4.49501166569044	1.22595602073293	62682.0013036596	2.09213561985103	6.89788771152984	-19
V_V_HM	3.42374602174838	1.22648363038914	62682.0013036596	1.01983586001655	5.8276561834802	-19
V_V_WT	4.41185770653827	1.22584092120935	62682.0013036596	2.00920725597589	6.81450815710065	-18
V_V_HT	4.52927548841699	1.22606575867116	62682.0013036596	2.12618435601769	6.93236662081629	-18
V_V_HM	3.44911091339651	1.22659943203387	62682.0013036596	1.04497378022894	5.85324804656408	-18
V_V_WT	4.42942392599629	1.22592176415545	62682.0013036596	2.02661502311148	6.83223282888109	-17
V_V_HT	4.56167385214307	1.22614846986274	62682.0013036596	2.15842060565679	6.96492709862935	-17
V_V_HM	3.47426310681356	1.22668668682493	62682.0013036596	1.06995495409572	5.8785712595314	-17
V_V_WT	4.4456581633161	1.22597096339985	62682.0013036596	2.04275282982218	6.84856349681002	-16
V_V_HT	4.59214808721069	1.22619879752469	62682.0013036596	2.18879619841482	6.99549997600656	-16
V_V_HM	3.49913799897406	1.22673975399107	62682.0013036596	1.09472583451339	5.90355016343474	-16
V_V_WT	4.46050614780661	1.22598571028906	62682.0013036596	2.05757191038283	6.8634403852304	-15
V_V_HT	4.62064857820984	1.22621387146012	62682.0013036596	2.21726714447292	7.02403001194675	-15
V_V_HM	3.52367135387028	1.22675561408575	62682.0013036596	1.11922810359499	5.92811460414557	-15
V_V_WT	4.47391985304208	1.22596577417851	62682.0013036596	2.07102469043148	6.87681501565268	-14
V_V_HT	4.64713491919999	1.22619345799379	62682.0013036596	2.24379349589446	7.05047634250552	-14
V_V_HM	3.54779968728233	1.2267340266349	62682.0013036596	1.14339874845023	5.95220062611443	-14
V_V_WT	4.48585662947408	1.22591308534719	62682.0013036596	2.08306473706936	6.88864852187879	-13
V_V_HT	4.67157444905382	1.22613953428924	62682.0013036596	2.26833871630798	7.07481018179967	-13
V_V_HM	3.57146038987801	1.22667708360294	62682.0013036596	1.16717105949285	5.97574972026318	-13
V_V_WT	4.49627605572033	1.2258303942559	62682.0013036596	2.09364623800599	6.89890587343467	-12
V_V_HT	4.69393761511651	1.22605492034859	62682.0013036596	2.29086772584929	7.09700750438373	-12
V_V_HM	3.59459134756146	1.22658777537577	62682.0013036596	1.19047706146511	5.9987056336578	-12
V_V_WT	4.50514346406062	1.22572232432141	62682.0013036596	2.10272546361579	6.90756146450544	-11
V_V_HT	4.71420263786144	1.22594435161499	62682.0013036596	2.31134946351457	7.11705581220832	-11
V_V_HM	3.6171320442966	1.22647111118001	62682.0013036596	1.21324642023759	6.0210176683556	-11
V_V_WT	4.51243000312094	1.22559513900823	62682.0013036596	2.11026128612287	6.91459872011901	-10
V_V_HT	4.73235547794343	1.22581424011397	62682.0013036596	2.32975732237686	7.13495363351	-10
V_V_HM	3.63902373314563	1.22633386564291	62682.0013036596	1.23540711059068	6.04264035570057	-10
V_V_WT	4.51810918253563	1.22545525520522	62682.0013036596	2.11621463804765	6.92000372702362	-9
V_V_HT	4.74838514454982	1.22567115717045	62682.0013036596	2.34606743181458	7.15070285728507	-9
V_V_HM	3.66020850911478	1.22618298722023	62682.0013036596	1.25688760854461	6.06352940968495	-9
V_V_WT	4.52216048100213	1.22531011392855	62682.0013036596	2.12055041368224	6.92377054832203	-8
V_V_HT	4.76228812756561	1.22552271938144	62682.0013036596	2.36026135316866	7.16431490196255	-8
V_V_HM	3.68063089740838	1.22602652081723	62682.0013036596	1.27761667127464	6.08364512354212	-8
V_V_WT	4.52457055831995	1.22516820002671	62682.0013036596	2.12323864250756	6.92590247413235	-7
V_V_HT	4.7740697374366	1.22537760664469	62682.0013036596	2.37232738426947	7.17581209060374	-7
V_V_HM	3.70023859333608	1.22587362150173	62682.0013036596	1.29752405014072	6.10295313653143	-7
V_V_WT	4.52533205869098	1.2250382299224	62682.0013036596	2.12425488452106	6.9264092328609	-6
V_V_HT	4.78374248824335	1.22524473208809	62682.0013036596	2.38226056945048	7.18522440703621	-6
V_V_HM	3.71898213367087	1.22573368113718	62682.0013036596	1.31654187384633	6.12142239349542	-6
V_V_WT	4.52443882337482	1.224927249424	62682.0013036596	2.123579171185	6.92529847556465	-5
V_V_HT	4.79132032910125	1.22513130171055	62682.0013036596	2.39006073405611	7.1925799241464	-5
V_V_HM	3.7368126368474	1.22561429567788	62682.0013036596	1.33460637274173	6.13901890095307	-5
V_V_WT	4.52188469453116	1.22483997516673	62682.0013036596	2.12119610004543	6.92257328901689	-4
V_V_HT	4.79681720961238	1.225042142036	62682.0013036596	2.39573236769262	7.19790205153213	-4
V_V_HM	3.7536812212003	1.22552055939523	62682.0013036596	1.35165868038028	6.15570376202031	-4
V_V_WT	4.51766467010084	1.22477900532793	62682.0013036596	2.11709557661082	6.91823376359086	-3
V_V_HT	4.80024832493639	1.22497991399378	62682.0013036596	2.39928545009336	7.20121119977943	-3
V_V_HM	3.76953977150702	1.22545528628932	62682.0013036596	1.36764516609412	6.17143437691991	-3
V_V_WT	4.5117783737471	1.22474584891206	62682.0013036596	2.11127426689291	6.9122824806013	-2
V_V_HT	4.8016338562216	1.22494616112982	62682.0013036596	2.40073713705375	7.20253057538945	-2
V_V_HM	3.78434324333945	1.2254201038525	62682.0013036596	1.38251759556716	6.18616889111175	-2
V_V_WT	4.50422770554691	1.2247402148724	62682.0013036596	2.10373464142076	6.90472076967306	-1
V_V_HT	4.80099637315577	1.22494058533149	62682.0013036596	2.40011058256284	7.2018821637487	-1
V_V_HM	3.79804821545849	1.22541469650319	62682.0013036596	1.39623316610075	6.19986326481623	-1
V_V_WT	4.49502014785085	1.22476116817658	62682.0013036596	2.09448601521013	6.89555428049157	0
V_V_HT	4.7983641023345	1.22496222498923	62682.0013036596	2.39743589797278	7.19929230669623	0
V_V_HM	3.81061558076364	1.22543803705878	62682.0013036596	1.40875478387422	6.21247637765307	0
V_V_WT	4.48416870361485	1.22480723984479	62682.0013036596	2.08354427042007	6.88479313680962	1
V_V_HT	4.793770771411	1.22500956786728	62682.0013036596	2.3927497749216	7.19479176790039	1
V_V_HM	3.82201067351659	1.22548850654958	62682.0013036596	1.42005095633276	6.22397039070042	1
V_V_WT	4.47168853600881	1.22487543919369	62682.0013036596	2.07093043196528	6.87244664005234	2
V_V_HT	4.7872521885646	1.22507954559956	62682.0013036596	2.38609403559177	7.18841034153743	2
V_V_HM	3.83220070549791	1.22556284606703	62682.0013036596	1.43009528272374	6.23430612827208	2
V_V_WT	4.45760007408719	1.22496251765007	62682.0013036596	2.05667129610969	6.85852885206469	3
V_V_HT	4.77884906002328	1.22516882268024	62682.0013036596	2.37751592380882	7.18018219623773	3
V_V_HM	3.84115781813784	1.22565750664804	62682.0013036596	1.43886686045152	6.24344877582416	3
V_V_WT	4.44192997157361	1.22506552853935	62682.0013036596	2.04079929206447	6.84306065108274	4
V_V_HT	4.76860775423724	1.22527436846442	62682.0013036596	2.36706774809249	7.17014776038199	4
V_V_HM	3.84886026586416	1.22576925099218	62682.0013036596	1.44635028905868	6.25137024266964	4
V_V_WT	4.42470998310349	1.22518157777044	62682.0013036596	2.02335184688887	6.82606811931811	5
V_V_HT	4.75657917778211	1.22539320451664	62682.0013036596	2.35480625275738	7.15835210280685	5
V_V_HM	3.85529155223167	1.22589489296949	62682.0013036596	1.45253531692055	6.25804778754278	5
V_V_WT	4.4059728792557	1.22530633386521	62682.0013036596	2.00437022086685	6.80757553764454	6
V_V_HT	4.742815136082	1.22552088686723	62682.0013036596	2.34079195341627	7.14483831874774	6
V_V_HM	3.86043623912133	1.22602971298154	62682.0013036596	1.45741575633971	6.26345672190295	6
V_V_WT	4.38575143018356	1.22543371154219	62682.0013036596	1.98389911131457	6.78760374905255	7
V_V_HT	4.72736743454793	1.22565118426065	62682.0013036596	2.32508886875248	7.12964600034339	7
V_V_HM	3.86427888765829	1.22616712342019	62682.0013036596	1.46098908016526	6.26756869515133	7
V_V_WT	4.3640784077066	1.22555605328855	62682.0013036596	1.96198629879069	6.76617051662251	8
V_V_HT	4.71028787924077	1.22577626423081	62682.0013036596	2.30776415647474	7.1128116020068	8
V_V_HM	3.8668040609842	1.22629886577672	62682.0013036596	1.46325603823108	6.27035208373731	8
V_V_WT	4.34098750747981	1.2256648461152	62682.0013036596	1.93868216442442	6.7432928505352	9
V_V_HT	4.69162901040101	1.22588742519817	62682.0013036596	2.28888741193537	7.09437060886665	9
V_V_HM	3.86799756507917	1.22641577996569	62682.0013036596	1.46422039030156	6.27177473985678	9
V_V_WT	4.31651613095826	1.22575236326952	62682.0013036596	1.91403925412011	6.71899300779641	10
V_V_HT	4.67144631160564	1.22597677208679	62682.0013036596	2.26852959307466	7.07436303013661	10
V_V_HM	3.86785019144737	1.22650956210092	62682.0013036596	1.46388920351296	6.27181117938177	10
V_V_WT	4.2907035048141	1.22581123765805	62682.0013036596	1.88811123406663	6.69329577556157	11
V_V_HT	4.64979670081165	1.2260367826109	62682.0013036596	2.24676236154351	7.05283104007978	11
V_V_HM	3.86635529256629	1.22657231367381	62682.0013036596	1.4622713114341	6.27043927369849	11
V_V_WT	4.26359334049465	1.22583610812017	62682.0013036596	1.86095232359586	6.66623435739343	12
V_V_HT	4.62674058600501	1.2260619873575	62682.0013036596	2.22365684538739	7.02982432662264	12
V_V_HM	3.86351283370692	1.22659830351055	62682.0013036596	1.45937791244711	6.26764775496673	12
V_V_WT	4.23523468355064	1.22582433393099	62682.0013036596	1.83261674408421	6.63785262301707	13
V_V_HT	4.60234251824215	1.22604969914984	62682.0013036596	2.19928286253404	7.00540217395027	13
V_V_HM	3.85933087938782	1.22658473315059	62682.0013036596	1.45522255605838	6.26343920271725	13
V_V_WT	4.20568185104271	1.22577611932922	62682.0013036596	1.80315841228405	6.60820528980137	14
V_V_HT	4.57667114953373	1.22600014003932	62682.0013036596	2.173708629773	6.97963366929446	14
V_V_HM	3.85382578296762	1.22653186976088	62682.0013036596	1.44982107197883	6.2578304939564	14
V_V_WT	4.17499439128688	1.22569445838894	62682.0013036596	1.77263100812072	6.57735777445305	15
V_V_HT	4.54979923065981	1.2259163843692	62682.0013036596	2.14700087216591	6.95259758915372	15
V_V_HM	3.84702238375968	1.22644298472735	62682.0013036596	1.4431918875994	6.25085287991996	15
V_V_WT	4.14323703527507	1.22558490761934	62682.0013036596	1.74108837181797	6.54538569873218	16
V_V_HT	4.52180361593695	1.22580412550856	62682.0013036596	2.11922528501549	6.92438194685841	16
V_V_HM	3.8389541752478	1.22632410600118	62682.0013036596	1.43535668160853	6.24255166888707	16
V_V_WT	4.1104788122932	1.2254548241595	62682.0013036596	1.70858511265562	6.51237251193078	17
V_V_HT	4.49276460278369	1.22567089721624	62682.0013036596	2.09044739955918	6.89508180600819	17
V_V_HM	3.82966198164229	1.22618319855115	62682.0013036596	1.42634066686312	6.23298329642146	17
V_V_WT	4.07679045598196	1.2253117925504	62682.0013036596	1.67517709856014	6.47840381340377	18
V_V_HT	4.46276388526371	1.22552446774851	62682.0013036596	2.06073368406412	6.8647940864633	18
V_V_HM	3.8191896161739	1.22602847927462	62682.0013036596	1.41617155146009	6.22220768088771	18
V_V_WT	4.04224692847671	1.22516437370109	62682.0013036596	1.64092251226954	6.44357134468389	19
V_V_HT	4.43188671036783	1.22537360116688	62682.0013036596	2.03015220794453	6.83362121279113	19
V_V_HM	3.80758851141599	1.22586920783229	62682.0013036596	1.40488261902084	6.21029440381114	19
V_V_WT	4.00692740132118	1.22502165249584	62682.0013036596	1.60588271893768	6.40797208370469	20
V_V_HT	4.400221911046	1.22522759384909	62682.0013036596	1.99877358323296	6.80167023885904	20
V_V_HM	3.79491777414456	1.2257151960629	62682.0013036596	1.39251374509946	6.19732180318966	20
V_V_WT	3.97091271281878	1.22489171185011	62682.0013036596	1.57012271433887	6.37170271129869	21
V_V_HT	4.36785978257444	1.22509471726701	62682.0013036596	1.96667189310563	6.76904767204326	21
V_V_HM	3.78123961891469	1.22557517497922	62682.0013036596	1.37911003145004	6.18336920637934	21
V_V_WT	3.93428781161439	1.22478231462426	62682.0013036596	1.53371223189749	6.33486339133129	22
V_V_HT	4.33489434507611	1.22498291066701	62682.0013036596	1.93392559674805	6.73586309340417	22
V_V_HM	3.76662410382141	1.22545751315017	62682.0013036596	1.36472513375718	6.16852307388564	22
V_V_WT	3.89714172741554	1.22470053478549	62682.0013036596	1.4967264363324	6.29755701849867	23
V_V_HT	4.30142337108476	1.22489940342427	62682.0013036596	1.90061829710542	6.7022284450641	23
V_V_HM	3.75114915281864	1.22536981756353	62682.0013036596	1.34942206626482	6.15287623937245	23
V_V_WT	3.85956508546336	1.22465141570983	62682.0013036596	1.45924606785846	6.25988410306825	24
V_V_HT	4.26754615165248	1.22484934692525	62682.0013036596	1.86683918850288	6.66825311480207	24
V_V_HM	3.73489583991762	1.22531750165499	62682.0013036596	1.33327129264036	6.13652038719488	24
V_V_WT	3.82165240681505	1.22463877209234	62682.0013036596	1.4213581707236	6.2219466429065	25
V_V_HT	4.23336580240683	1.22483663043012	62682.0013036596	1.83268376361098	6.63404784120268	25
V_V_HM	3.71795310284086	1.22530463467798	62682.0013036596	1.3163537748621	6.11955243081962	25
V_V_WT	3.78350204466097	1.22466504117249	62682.0013036596	1.38315632112433	6.18384776819762	26
V_V_HT	4.19898926436351	1.22486372923882	62682.0013036596	1.79825411185299	6.59972441687404	26
V_V_HM	3.70041771761179	1.2253337824736	62682.0013036596	1.29876125990023	6.10207417532334	26
V_V_WT	3.74521311502166	1.22472980810231	62682.0013036596	1.34474044818395	6.14568578185937	27
V_V_HT	4.16452424351953	1.22493020279172	62682.0013036596	1.76365880272357	6.56538968431548	27
V_V_HM	3.68238802548351	1.22540443991014	62682.0013036596	1.28059307906693	6.08418297190009	27
V_V_WT	3.70688473300406	1.22482943869621	62682.0013036596	1.30621679001984	6.10755267598828	28
V_V_HT	4.13007844626117	1.225032321021	62682.0013036596	1.72901285354881	6.53114403897354	28
V_V_HM	3.66396236785514	1.22551264187492	62682.0013036596	1.26195534538943	6.06596939032085	28
V_V_WT	3.66861601529034	1.22495719973938	62682.0013036596	1.26769766042752	6.06953437015316	29
V_V_HT	4.09575957896584	1.22516318788144	62682.0013036596	1.69443748696734	6.49708167096434	29
V_V_HM	3.64523908653585	1.2256510947329	62682.0013036596	1.24296069621496	6.04751747685675	29
V_V_WT	3.63050607686315	1.22510353257057	62682.0013036596	1.22930090938322	6.03171124434307	30
V_V_HT	4.06167534711062	1.22531302163665	62682.0013036596	1.66005958067751	6.46329111354374	30
V_V_HM	3.62631652264551	1.22580947297676	62682.0013036596	1.22372771067659	6.02890533461444	30
V_V_WT	3.59265456981938	1.22525688273205	62682.0013036596	1.19114883574209	5.99416030389667	31
V_V_HT	4.0279340980132	1.22547000249693	62682.0013036596	1.62601064880645	6.42985754721996	31
V_V_HM	3.60729438901231	1.22597531056148	62682.0013036596	1.20438053507363	6.010208242951	31
V_V_WT	3.55516376037891	1.22540592273446	62682.0013036596	1.15336590762395	5.95696161313388	32
V_V_HT	3.99464732702843	1.2256225412312	62682.0013036596	1.59242490162316	6.3968697524337	32
V_V_HM	3.58827918720389	1.22613638059091	62682.0013036596	1.18504963571253	5.99150873869524	32
V_V_WT	3.51813876779751	1.225540689821	62682.0013036596	1.11607677130613	5.92020076428889	33
V_V_HT	3.96193006849214	1.22576044237159	62682.0013036596	1.55943735659915	6.36442278038514	33
V_V_HM	3.56938527538611	1.22628192043442	62682.0013036596	1.16587046553494	5.97290008523728	33
V_V_WT	3.48168682649068	1.22565278928806	62682.0013036596	1.07940511483855	5.8839685381428	34
V_V_HT	3.92990007565708	1.22587511432361	62682.0013036596	1.52718260652811	6.33261754478604	34
V_V_HM	3.55073328810497	1.22640285854827	62682.0013036596	1.14698143932917	5.95448513688077	34
V_V_WT	3.44591583939598	1.22573456329027	62682.0013036596	1.04347385054976	5.84835782824219	35
V_V_HT	3.89867601895173	1.22595872369366	62682.0013036596	1.49579467530436	6.3015573625991	35
V_V_HM	3.53244618172375	1.22649093406242	62682.0013036596	1.12852170477891	5.93637065866859	35
V_V_WT	3.41093490692274	1.22578082841446	62682.0013036596	1.00840223834838	5.81346757549709	36
V_V_HT	3.86837840405846	1.22600596893348	62682.0013036596	1.46540445965451	6.2713523484624	36
V_V_HM	3.51465221156204	1.22654055782786	62682.0013036596	1.11063047194606	5.91867395117803	36
V_V_WT	3.37685414086549	1.22578963450482	62682.0013036596	0.974304212337902	5.77940406939308	37
V_V_HT	3.83912949923747	1.22601485538328	62682.0013036596	1.43613813737564	6.2421208610993	37
V_V_HM	3.49748552761043	1.22654962684768	62682.0013036596	1.09344601269899	5.90152504252186	37
V_V_WT	3.34378410087312	1.22576236296624	62682.0013036596	0.94128762461109	5.74628057713514	38
V_V_HT	3.81105274038849	1.22598679583789	62682.0013036596	1.40811637528701	6.21398910548997	38
V_V_HM	3.48108555508026	1.22651963032851	62682.0013036596	1.07710483340134	5.88506627675919	38
V_V_WT	3.31183532302117	1.22570314044962	62682.0013036596	0.909454923000188	5.71421572304215	39
V_V_HT	3.78427210934863	1.22592601197793	62682.0013036596	1.381454880724	6.18708933797326	39
V_V_HM	3.46559567572009	1.22645502143402	62682.0013036596	1.06174158759268	5.86944976384749	39
V_V_WT	3.28111807346202	1.22561719907148	62682.0013036596	0.878906118699581	5.68333002822445	40
V_V_HT	3.75891151728623	1.22583786083611	62682.0013036596	1.356267065061	6.16155596951146	40
V_V_HM	3.4511605610006	1.22636146194408	62682.0013036596	1.04748984964483	5.85483127235637	40
V_V_WT	3.25174164394828	1.2255114528906	62682.0013036596	0.849736951894031	5.65374633600253	41
V_V_HT	3.73509424478639	1.22572942123791	62682.0013036596	1.33266233437222	6.13752615520057	41
V_V_HM	3.43792696946417	1.22624643262859	62682.0013036596	1.03448171577742	5.84137222315092	41
V_V_WT	3.22381459754841	1.22539323017683	62682.0013036596	0.822041622229659	5.62558757286715	42
V_V_HT	3.71294297836169	1.22560819928864	62682.0013036596	1.3107486631901	6.11513729353329	42
V_V_HM	3.42604242400735	1.22611787377366	62682.0013036596	1.0228491459117	5.829235702103	42
V_V_WT	3.1974429659773	1.22527115104736	62682.0013036596	0.795909265975885	5.59897666597871	43
V_V_HT	3.69257809574333	1.22548302100982	62682.0013036596	1.29062913022747	6.09452706125918	43
V_V_HM	3.41565553452026	1.22598511380194	62682.0013036596	1.01272246621233	5.81858860282819	43
V_V_WT	3.17272987358865	1.22515459097037	62682.0013036596	0.77142463155161	5.57403511562569	44
V_V_HT	3.67411722177638	1.22536348273317	62682.0013036596	1.27240255150168	6.07583189205108	44
V_V_HM	3.40691555463133	1.22585828764583	62682.0013036596	1.00423106582164	5.80960004344102	44
V_V_WT	3.14977783769886	1.22505151218174	62682.0013036596	0.748674630276295	5.55088104512142	45
V_V_HT	3.6576773999264	1.22525773822881	62682.0013036596	1.2561699890739	6.0591848107789	45
V_V_HM	3.399971835553	1.22574601661532	62682.0013036596	0.997507398168724	5.80243627293728	45
V_V_WT	3.1286883867312	1.22496809130137	62682.0013036596	0.727748684386938	5.52962808907545	46
V_V_HT	3.64337463442803	1.22517211719603	62682.0013036596	1.24203504095659	6.04471422789948	46
V_V_HM	3.39497336192041	1.22565500460965	62682.0013036596	0.992687308233924	5.79725941560689	46
V_V_WT	3.10955909178084	1.22490957235568	62682.0013036596	0.708734086677301	5.51038409688438	47
V_V_HT	3.63132076372957	1.22511199247418	62682.0013036596	1.23009901482307	6.03254251263606	47
V_V_HM	3.39206764762614	1.22559093927146	62682.0013036596	0.989907162119822	5.79422813313246	47
V_V_WT	3.09248653478142	1.22487885990917	62682.0013036596	0.6917217261293	5.49325134343354	48
V_V_HT	3.62162658779631	1.22508034519805	62682.0013036596	1.22046686760897	6.02278630798365	48
V_V_HM	3.39140183961046	1.22555698949421	62682.0013036596	0.989307895729739	5.79349578349118	48
V_V_WT	3.07756729765039	1.2248760448892	62682.0013036596	0.676808006442552	5.47832658885823	49
V_V_HT	3.61440290391442	1.22507728093926	62682.0013036596	1.21324918967993	6.0155566181489	49
V_V_HM	3.39312308392362	1.22555329807312	62682.0013036596	0.991036375234991	5.79520979261225	49
V_V_WT	3.06489796235244	1.2248984650301	62682.0013036596	0.664094727627384	5.4657011970775	50
V_V_HT	3.60976051118197	1.22510009108103	62682.0013036596	1.20856208902783	6.01095893333611	50
V_V_HM	3.39737852728866	1.22557704529568	62682.0013036596	0.995245274000312	5.799511780577	50
V_V_WT	3.05457351071866	1.22494126464245	62682.0013036596	0.653686388675018	5.45546063276231	51
V_V_HT	3.60780840972043	1.22514382333294	62682.0013036596	1.20652427227246	6.00909254716839	51
V_V_HM	3.40431413337735	1.22562304536012	62682.0013036596	1.00209071987846	5.80653754687623	51
V_V_WT	3.04668080728247	1.22499911365002	62682.0013036596	0.645680301078036	5.4476813134869	52
V_V_HT	3.60864646097025	1.22520303341512	62682.0013036596	1.20724627165277	6.01004665028773	52
V_V_HM	3.41406978377166	1.22568557680868	62682.0013036596	1.01172380851908	5.81641575902423	52
V_V_WT	3.04129646449204	1.22506686512151	62682.0013036596	0.640163165279417	5.44242976370465	53
V_V_HT	3.61236291356557	1.22527245621117	62682.0013036596	1.2108266554407	6.01389917169043	53
V_V_HM	3.42677729721712	1.22575908666295	62682.0013036596	1.02428724251554	5.82926735191869	53
V_V_WT	3.03848622653468	1.22513983797414	62682.0013036596	0.637209900397253	5.4397625526721	54
V_V_HT	3.61903362480147	1.22534729550514	62682.0013036596	1.21735068152334	6.02071656807959	54
V_V_HM	3.44255948145205	1.22583849734896	62682.0013036596	1.03991378166046	5.84520518124364	54
V_V_WT	3.03830440756199	1.22521406488798	62682.0013036596	0.63688259653751	5.43972621858648	55
V_V_HT	3.62872134076114	1.2254234784607	62682.0013036596	1.22688907875061	6.03055360277167	55
V_V_HM	3.46152921291529	1.22591947726688	62682.0013036596	1.05872479233627	5.86433363349431	55
V_V_WT	3.04079337472148	1.22528648928722	62682.0013036596	0.639229611741848	5.44235713770111	56
V_V_HT	3.64147503967896	1.22549785827499	62682.0013036596	1.23949699309621	6.04345308626172	56
V_V_HM	3.48378854219409	1.22599865738705	62682.0013036596	1.08082892843454	5.88674815595365	56
V_V_WT	3.04598309624968	1.22535509759712	62682.0013036596	0.644284860856988	5.44768133164237	57
V_V_HT	3.65732934601797	1.22556835080566	62682.0013036596	1.255213133946	6.05944555808994	57
V_V_HM	3.50942783659614	1.2260737787057	62682.0013036596	1.10632098491446	5.91253468827783	57
V_V_WT	3.053892933803	1.22541860100303	62682.0013036596	0.652070231618424	5.45571563598758	58
V_V_HT	3.67630657046561	1.22563361184376	62682.0013036596	1.27406244663944	6.07855069429179	58
V_V_HM	3.53852717571172	1.2261433589349	62682.0013036596	1.13528394665337	5.94177040477007	58
V_V_WT	3.06453788180938	1.2254753137768	62682.0013036596	0.662604022484358	5.4664717411344	59
V_V_HT	3.69842393511872	1.22569189505574	62682.0013036596	1.29606557609033	6.10078229414711	59
V_V_HM	3.57116221776767	1.22620550140195	62682.0013036596	1.1677971893601	5.97452724617524	59
V_V_WT	3.07792173787421	1.22552430803098	62682.0013036596	0.67589184972127	5.47995162602715	60
V_V_HT	3.72368557647119	1.22574223017716	62682.0013036596	1.32122856051265	6.12614259242974	60
V_V_HM	3.607396834573	1.22625913003506	62682.0013036596	1.20392669394633	6.01086697519968	60
V_V_WT	3.09403700940985	1.22556540055106	62682.0013036596	0.69192657984229	5.49614743897742	61
V_V_HT	3.75208241888684	1.22578441060006	62682.0013036596	1.34954272922215	6.15462210855154	61
V_V_HM	3.64728277335518	1.22630397892956	62682.0013036596	1.24372472881314	6.05084081789721	61
V_V_WT	3.11287393924653	1.22559755872652	62682.0013036596	0.710700479596178	5.51504739889689	62
V_V_HT	3.78360273564866	1.22581736866082	62682.0013036596	1.38099844812452	6.1862070231728	62
V_V_HM	3.69086933587194	1.22633889367871	62682.0013036596	1.28724285835762	6.09449581338626	62
V_V_WT	3.13442048290389	1.22561889644855	62682.0013036596	0.732205201279277	5.53663576452851	63
V_V_HT	3.81823211449315	1.22583917181337	62682.0013036596	1.41558509275009	6.22087913623622	63
V_V_HM	3.73820309866566	1.22636182825715	62682.0013036596	1.3345316693356	6.14187452799573	63
V_V_WT	3.15865545566439	1.22562789777041	62682.0013036596	0.75642253143246	5.56088837989632	64
V_V_HT	3.8559454092469	1.2258482708098	62682.0013036596	1.45328055345416	6.25861026503965	64
V_V_HM	3.78931974793217	1.22637115254668	62682.0013036596	1.38563004297756	6.19300945288679	64
V_V_WT	3.18555314875803	1.22562271879302	62682.0013036596	0.783330375331267	5.5877759221848	65
V_V_HT	3.89671216338352	1.22584278808078	62682.0013036596	1.49405805374971	6.29936627301733	65
V_V_HM	3.84424939491545	1.22636490808746	62682.0013036596	1.44057192911235	6.24792686071855	65
V_V_WT	3.21507891122894	1.22560204900068	62682.0013036596	0.812896650633007	5.61726117182487	66
V_V_HT	3.94049142273294	1.22582139613735	62682.0013036596	1.53787924134742	6.34310360411846	66
V_V_HM	3.90301074892287	1.22634172772927	62682.0013036596	1.49937871666426	6.30664278118148	66
V_V_WT	3.2471937193572	1.22556444067402	62682.0013036596	0.845085171150402	5.64930226756401	67
V_V_HT	3.98723710676961	1.22578263366607	62682.0013036596	1.58470089989879	6.38977331364043	67
V_V_HM	3.96561673602525	1.22630011950587	62682.0013036596	1.56206625596072	6.36916721608979	67
V_V_WT	3.28184794607349	1.22550954575093	62682.0013036596	0.879846992016473	5.6838489001305	68
V_V_HT	4.03689072578709	1.22572616627888	62682.0013036596	1.63446519509858	6.4393162564756	68
V_V_HM	4.03206561946803	1.22623978503766	62682.0013036596	1.62863339507167	6.43549784386439	68
V_V_WT	3.31897958483901	1.22543853187193	62682.0013036596	0.917117818114898	5.72084135156312	69
V_V_HT	4.0893793282963	1.22565320985986	62682.0013036596	1.68709679232268	6.49166186426992	69
V_V_HM	4.10233797958772	1.22616206038792	62682.0013036596	1.6990580956472	6.50561786352824	69
V_V_WT	3.35851474030623	1.2253540253948	62682.0013036596	0.956818606432061	5.7602108741804	70
V_V_HT	4.14461611809963	1.22556647115501	62682.0013036596	1.74250359014637	6.54672864605288	70
V_V_HM	4.17639667864373	1.2260698505989	62682.0013036596	1.77329752605857	6.5794958312289	70
V_V_WT	3.40036819482438	1.22525996809402	62682.0013036596	0.99885641343199	5.80187997621677	71
V_V_HT	4.2025011628155	1.22547000000817	62682.0013036596	1.80057771848673	6.60442460714427	71
V_V_HM	4.25418690269978	1.22596747089198	62682.0013036596	1.85128841452767	6.65708539087189	71
V_V_WT	3.44444403778442	1.22516140022454	62682.0013036596	1.04312544959673	5.84576262597212	72
V_V_HT	4.26292218539403	1.22536896626771	62682.0013036596	1.86119676738159	6.66464760340647	72
V_V_HM	4.33563628706392	1.22586040844338	62682.0013036596	1.93294764148715	6.73832493264069	72
V_V_WT	3.49063636365377	1.22506418602248	62682.0013036596	1.08950831548014	5.8917644118274	73
V_V_HT	4.32575544177615	1.22526937789715	62682.0013036596	1.9242252171524	6.7272856663999	73
V_V_HM	4.4206551180808	1.22575502235314	62682.0013036596	2.01817302943389	6.8231372067277	73
V_V_WT	3.53883143464972	1.22497435929493	62682.0013036596	1.13787944702661	5.93978342227283	74
V_V_HT	4.3908682553957	1.22517741214532	62682.0013036596	1.98951828381395	6.79221822697744	74
V_V_HM	4.50913940601634	1.22565783977628	62682.0013036596	2.10684779539805	6.91143101663462	74
V_V_WT	3.58891270867576	1.22489679399506	62682.0013036596	1.18811274918244	5.98971266816908	75
V_V_HT	4.45812478819277	1.22509805960462	62682.0013036596	2.05693034773613	6.85931922864942	75
V_V_HM	4.6009796007773	1.22557413581717	62682.0013036596	2.19885205007218	7.00310715148243	75
V_V_WT	3.6407574831344	1.22483601132788	62682.0013036596	1.24007665778007	6.04143830848873	76
V_V_HT	4.52738236271743	1.22503594466351	62682.0013036596	2.12630966765911	6.92845505777575	76
V_V_HM	4.6960526706984	1.22550878596394	62682.0013036596	2.29405320582528	7.09805213557151	76
V_V_WT	3.69423734398821	1.22479601142386	62682.0013036596	1.29363491851903	6.09483976945739	77
V_V_HT	4.59849202350597	1.22499515298417	62682.0013036596	2.19749928021385	6.99948476679808	77
V_V_HM	4.79422235448869	1.22546608329832	62682.0013036596	2.39230658691839	7.19613812205898	77
V_V_WT	3.74922276692762	1.22477873411285	62682.0013036596	1.34865420501964	6.14979132883559	78
V_V_HT	4.67130359951004	1.22497766343636	62682.0013036596	2.27034513576367	7.07226206325641	78
V_V_HM	4.89534976342856	1.22544810091847	62682.0013036596	2.49346924135569	7.29723028550143	78
V_V_WT	3.80558360000362	1.22478396891622	62682.0013036596	1.40500477787146	6.20616242213578	79
V_V_HT	4.74566630091208	1.22498325614778	62682.0013036596	2.34469687544108	7.14663572638308	79
V_V_HM	4.9992937008537	1.22545459530012	62682.0013036596	2.59740044978091	7.40118695192648	79
V_V_WT	3.86318718209756	1.22481048042083	62682.0013036596	1.4625563973678	6.26381796682731	80
V_V_HT	4.82142686744579	1.22501065885502	62682.0013036596	2.42040373261843	7.22245000227315	80
V_V_HM	5.10590373577509	1.22548420321304	62682.0013036596	2.70395245313876	7.50785501841142	80
V_V_WT	3.92189993871233	1.22485542779682	62682.0013036596	1.52118105704333	6.32261882038132	81
V_V_HT	4.8984312203357	1.22505695673797	62682.0013036596	2.49731734157296	7.29954509909843	81
V_V_HM	5.21502508641618	1.22553382839335	62682.0013036596	2.81297653833556	7.6170736344968	81
V_V_WT	3.98158702671191	1.22491571700334	62682.0013036596	1.58074997808771	6.3824240753361	82
V_V_HT	4.97652447351634	1.2251189709729	62682.0013036596	2.57528904673956	7.37775990029313	82
V_V_HM	5.32649288581121	1.22560008378048	62682.0013036596	2.92431447705048	7.72867129457194	82
V_V_WT	4.04211285349774	1.2249882958749	62682.0013036596	1.64113355015237	6.44309215684311	83
V_V_HT	5.0555515624585	1.22519356119164	62682.0013036596	2.65416993871638	7.45693318620062	83
V_V_HM	5.44013262302976	1.22567961201331	62682.0013036596	3.03779833878703	7.8424669072725	83
V_V_WT	4.10334170963683	1.2250687566291	62682.0013036596	1.70220470306587	6.50447871620779	84
V_V_HT	5.13535742611234	1.22527620337658	62682.0013036596	2.73381382353639	7.53690102868829	84
V_V_HM	5.55576788392387	1.22576760419118	62682.0013036596	3.15326113485138	7.95827463299637	84
V_V_WT	4.16513827944589	1.22515150318395	62682.0013036596	1.76383908947589	6.5664374694159	85
V_V_HT	5.21578761575908	1.22536116161272	62682.0013036596	2.81407749488471	7.61749773663345	85
V_V_HM	5.67322083096093	1.22585798250129	62682.0013036596	3.2705369402351	8.07590472168676	85
V_V_WT	4.22736882359138	1.22523131634777	62682.0013036596	1.82591319967412	6.62882444750865	86
V_V_HT	5.29669013149787	1.22544308471143	62682.0013036596	2.89481944120001	7.69856082179574	86
V_V_HM	5.79230792968153	1.22594507294427	62682.0013036596	3.38945334152796	8.1951625178351	86
V_V_WT	4.28989999528201	1.22530231876402	62682.0013036596	1.88830520649886	6.69149478406515	87
V_V_HT	5.37791358358135	1.22551595294366	62682.0013036596	2.97590007141486	7.77992709574785	87
V_V_HM	5.91284422065687	1.22602250829461	62682.0013036596	3.50983785907482	8.31585058223892	87
V_V_WT	4.35259932586584	1.22535823881433	62682.0013036596	1.95089493368166	6.75430371805002	88
V_V_HT	5.4593077519547	1.22557334836213	62682.0013036596	3.0571817446629	7.8614337592465	88
V_V_HM	6.03464384632475	1.22608351408128	62682.0013036596	3.63151791328909	8.4377697793604	88
V_V_WT	4.41533888055717	1.22539462425314	62682.0013036596	2.0135631728463	6.81711458826804	89
V_V_HT	5.54072841982518	1.22561071285052	62682.0013036596	3.1385291780677	7.94292766158267	89
V_V_HM	6.1575166395392	1.22612327414843	62682.0013036596	3.75431277669912	8.56072050237929	89
V_V_WT	4.4779957111339	1.2254091563653	62682.0013036596	2.07619152045657	6.87979990181123	90
V_V_HT	5.62203788032523	1.22562566972044	62682.0013036596	3.21980932307532	8.02426643757514	90
V_V_HM	6.28126866951016	1.22613927036116	62682.0013036596	3.87803345406382	8.68450388495649	90
V_V_WT	4.54044920804227	1.22540035371486	62682.0013036596	2.13866227057593	6.94223614550861	91
V_V_HT	5.7031014049935	1.22561670281368	62682.0013036596	3.30089042289725	8.10531238708975	91
V_V_HM	6.40570494831077	1.22612990221049	62682.0013036596	4.00248809445692	8.80892180216463	91
V_V_WT	4.60258399890716	1.22536860192544	62682.0013036596	2.20085929500624	7.00430870280808	92
V_V_HT	5.78379082655748	1.2255842065992	62682.0013036596	3.38164353710114	8.18593811601383	92
V_V_HM	6.53062911323767	1.22609558602745	62682.0013036596	4.12747951916541	8.93377870730992	92
V_V_WT	4.664287585036	1.22531515971831	62682.0013036596	2.26266762795893	7.06590754211308	93
V_V_HT	5.86398152119865	1.22552947261712	62682.0013036596	3.46194151044741	8.26602153194989	93
V_V_HM	6.65584449295841	1.22603769402586	62682.0013036596	4.2528083673153	9.05888061860152	93
V_V_WT	4.72545371230085	1.2252430424527	62682.0013036596	2.32397510519645	7.12693231940525	94
V_V_HT	5.94355646331522	1.22545558969559	62682.0013036596	3.54166126322549	8.34545166340495	94
V_V_HM	6.78115454985464	1.22595949474902	62682.0013036596	4.37827169493733	9.18403740477194	94
V_V_WT	4.78597769170493	1.22515543433788	62682.0013036596	2.38467079666601	7.18728458674384	95
V_V_HT	6.02240052998014	1.22536582449025	62682.0013036596	3.62068126985728	8.424119790103	95
V_V_HM	6.90636278163036	1.2258644569508	62682.0013036596	4.50366620097162	9.3090593622891	95
V_V_WT	4.84575670722398	1.22505556158848	62682.0013036596	2.44464556295681	7.24686785149116	96
V_V_HT	6.10040078909438	1.22526349133636	62682.0013036596	3.69888210214054	8.50191947604822	96
V_V_HM	7.03127327940274	1.22575611135544	62682.0013036596	4.62878905630933	9.43375750249615	96
V_V_WT	4.90469741355163	1.22494839356764	62682.0013036596	2.50379631880156	7.30559850830169	97
V_V_HT	6.17745535583157	1.22515368490386	62682.0013036596	3.77615188968654	8.5787588219766	97
V_V_HM	7.1556933043884	1.22563985924125	62682.0013036596	4.75343693565172	9.55794967312509	97
V_V_WT	4.96271619012986	1.22484033542733	62682.0013036596	2.56202688953269	7.36340549072703	98
V_V_HT	6.25347360003063	1.22504296506989	62682.0013036596	3.85238714496295	8.65456005509832	98
V_V_HM	7.27943383248967	1.22552263830116	62682.0013036596	4.87740721701024	9.6814604479691	98
V_V_WT	5.01973138169244	1.2247371203323	62682.0013036596	2.61924438287056	7.42021838051432	99
V_V_HT	6.32836716048434	1.22493720728702	62682.0013036596	3.92748799086477	8.7292463301039	99
V_V_HM	7.40230662243639	1.2254106717562	62682.0013036596	5.00049946159012	9.80411378328266	99
V_V_WT	5.07566349606094	1.22464356974816	62682.0013036596	2.6753598565553	7.47596713556658	100
V_V_HT	6.40205007622814	1.22484135688497	62682.0013036596	4.00135877357213	8.80274137888416	100
V_V_HM	7.5241247460101	1.22530920801744	62682.0013036596	5.12251645427763	9.92573303774257	100
V_V_WT	5.13044391768755	1.22456500872171	62682.0013036596	2.73029425793763	7.53059357743747	101
V_V_HT	6.47444841930468	1.2247608690267	62682.0013036596	4.07391487299828	8.87498196561109	101
V_V_HM	7.64470802133781	1.2252240199088	62682.0013036596	5.24326669845429	10.0461493442213	101
V_V_WT	5.18401505220036	1.22450691667561	62682.0013036596	2.78397925296718	7.58405085143354	102
V_V_HT	6.54550035374726	1.22470135097468	62682.0013036596	4.14508346293181	8.9459172445627	102
V_V_HM	7.76388352269643	1.225161026096	62682.0013036596	5.36256566780135	10.1652013775915	102
V_V_WT	5.2363238000989	1.22447341641279	62682.0013036596	2.8363536614422	7.6362939387556	103
V_V_HT	6.61514888972912	1.22466702161224	62682.0013036596	4.21479928452693	9.01549849493131	103
V_V_HM	7.88148161845442	1.22512467937826	62682.0013036596	5.48023500319268	10.2827282337162	103
V_V_WT	5.28732619256532	1.22446778052303	62682.0013036596	2.88736710026288	7.68728528486776	104
V_V_HT	6.68334674179056	1.22466122573877	62682.0013036596	4.28300849651099	9.08368498707013	104
V_V_HM	7.997339922443	1.22511849979071	62682.0013036596	5.59610541918419	10.3985744257018	104
V_V_WT	5.33698054305943	1.22449111050078	62682.0013036596	2.93697572395788	7.73698536216099	105
V_V_HT	6.75004904863431	1.22468508836575	62682.0013036596	4.34966403256215	9.15043406470647	105
V_V_HM	8.11129785770378	1.22514366907845	62682.0013036596	5.71001402259489	10.5125816928127	105
V_V_WT	5.38524748479713	1.22454226500099	62682.0013036596	2.98514240278147	7.78535256681278	106
V_V_HT	6.81521330192265	1.22473744144628	62682.0013036596	4.41472567371678	9.21570093012853	106
V_V_HM	8.22319710529348	1.22519895370268	62682.0013036596	5.82180491221986	10.6245892983671	106
V_V_WT	5.43209692153817	1.22461898083792	62682.0013036596	3.03184147634163	7.83235236673471	107
V_V_HT	6.87880638741148	1.22481596542067	62682.0013036596	4.478164852072	9.27944792275096	107
V_V_HM	8.33288836530076	1.22528189592391	62682.0013036596	5.93133360532163	10.7344431252799	107
V_V_WT	5.47750107699906	1.22471685605513	62682.0013036596	3.07705379619755	7.87794835780057	108
V_V_HT	6.9407975436946	1.22491615459265	62682.0013036596	4.53995963739456	9.34163544999464	108
V_V_HM	8.44022459559006	1.2253877366936	62682.0013036596	6.03846238750849	10.8419868036716	108
V_V_WT	5.52143445550923	1.22482953402533	62682.0013036596	3.12076632567977	7.92210258533869	109
V_V_HT	7.00115820213782	1.22503150577286	62682.0013036596	4.60009420731331	9.40222219696233	109
V_V_HM	8.54506139126063	1.22550961539837	62682.0013036596	6.14306030069451	10.9470624818267	109
V_V_WT	5.56388293338095	1.22495049441389	62682.0013036596	3.16297772096839	7.96478814579351	110
V_V_HT	7.05987069568874	1.22515534394814	62682.0013036596	4.65856397781389	9.46117741356359	110
V_V_HM	8.64726764788125	1.22564047942039	62682.0013036596	6.2450100635923	11.0495252321702	110
V_V_WT	5.60484367861776	1.22507338939301	62682.0013036596	3.20369759182104	8.00598976541447	111
V_V_HT	7.11692805932751	1.2252811669426	62682.0013036596	4.71537472815307	9.51848139050194	111
V_V_HM	8.74672589580695	1.22577344946965	62682.0013036596	6.34420768997794	11.149244101636	111
V_V_WT	5.64431611150398	1.22519079524703	62682.0013036596	3.24293990901837	8.04569231398959	112
V_V_HT	7.1723254565526	1.22540137564959	62682.0013036596	4.77053651609232	9.57411439701288	112
V_V_HM	8.84332141563726	1.22590049851262	62682.0013036596	6.44055419345135	11.2460886378232	112
V_V_WT	5.68230178250648	1.22529454108269	62682.0013036596	3.28072223799297	8.08388132701998	113
V_V_HT	7.22605994764052	1.22550761072657	62682.0013036596	4.82406278623481	9.62805710904624	113
V_V_HM	8.93694252078906	1.22601280797935	62682.0013036596	6.53395517184267	11.3399298697354	113
V_V_WT	5.71881283966523	1.22537775258735	62682.0013036596	3.3170702004502	8.12055547888026	114
V_V_HT	7.2781379998582	1.22559283735564	62682.0013036596	4.87597379410341	9.68030220561298	114
V_V_HM	9.02749276222942	1.2261029517792	62682.0013036596	6.62432873127025	11.4306567931886	114
V_V_WT	5.75387388699296	1.22543568759091	62682.0013036596	3.35201769506485	8.15573007892107	115
V_V_HT	7.32857695963096	1.22565219897074	62682.0013036596	4.92629640500188	9.73085751426005	115
V_V_HM	9.11489433090572	1.22616579417631	62682.0013036596	6.71160712873312	11.5181815330783	115
V_V_WT	5.78752163537502	1.225466036041	62682.0013036596	3.38560596042916	8.18943731032088	116
V_V_HT	7.37740453570467	1.22568332464114	62682.0013036596	4.97506297470458	9.77974609670476	116
V_V_HM	9.19908845506266	1.2261988152612	62682.0013036596	6.79573653150319	11.6024403786221	116
V_V_WT	5.81980263686268	1.22546862118802	62682.0013036596	3.41788189502392	8.22172337870143	117
V_V_HT	7.42465672238015	1.22568602531484	62682.0013036596	5.02230986805467	9.82700357670563	117
V_V_HM	9.28003246141782	1.22620179536668	62682.0013036596	6.87667469684617	11.6833902259895	117
V_V_WT	5.85076720978359	1.22544409229558	62682.0013036596	3.44889454461894	8.25263987494824	118
V_V_HT	7.47037261034606	1.22566096131685	62682.0013036596	5.06807488150254	9.87267033918958	118
V_V_HM	9.35769021720544	1.22617542162964	62682.0013036596	6.95438414520669	11.7609962892042	118
V_V_WT	5.88047293132309	1.2253947426833	62682.0013036596	3.47869699148889	8.2822488711573	119
V_V_HT	7.51459713239846	1.22561047615286	62682.0013036596	5.11239835456882	9.91679591022811	119
V_V_HM	9.43203884089443	1.22612215988323	62682.0013036596	7.02883716201618	11.8352405197727	119
V_V_WT	5.90898084448374	1.22532352089121	62682.0013036596	3.50734449949247	8.31061718947501	120
V_V_HT	7.55737795861264	1.22553758791517	62682.0013036596	5.15532204186236	9.95943387536292	120
V_V_HM	9.50306211169442	1.22604519821618	62682.0013036596	7.10001127782453	11.9061129455643	120
V_V_WT	5.93635861495076	1.22523476342462	62682.0013036596	3.53489623475656	8.33782099514496	121
V_V_HT	7.5987678806847	1.22544673546557	62682.0013036596	5.19689003490202	10.0006457264674	121
V_V_HM	9.57075721282473	1.22594922553639	62682.0013036596	7.167894485583	11.9736199400665	121
V_V_WT	5.96267556457012	1.22513270658979	62682.0013036596	3.56141321595909	8.36393791318116	122
V_V_HT	7.63882097193149	1.22534226044253	62682.0013036596	5.2371478973853	10.0404940464777	122
V_V_HM	9.63512468091095	1.22583884135019	62682.0013036596	7.23247830687632	12.0377710549456	122
V_V_WT	5.98800240358799	1.22502135244177	62682.0013036596	3.58695830931101	8.38904649786497	123
V_V_HT	7.6775923223545	1.22522826969033	62682.0013036596	5.2761426698914	10.0790419748176	123
V_V_HM	9.69616837758514	1.22571840955825	62682.0013036596	7.29375805008328	12.098578705087	123
V_V_WT	6.01241669187899	1.22490603815763	62682.0013036596	3.61159861381012	8.41323476994787	124
V_V_HT	7.71514202563249	1.22511023343889	62682.0013036596	5.31392372443839	10.1163603268266	124
V_V_HM	9.75390876847442	1.22559372601383	62682.0013036596	7.35174282094796	12.1560747160009	124
V_V_WT	6.03600374733417	1.22479358952812	62682.0013036596	3.63540606878506	8.43660142588329	125
V_V_HT	7.7515357776583	1.22499513970664	62682.0013036596	5.35054306039018	10.1525284949264	125
V_V_HM	9.8083860868617	1.22547217483366	62682.0013036596	7.40645837987098	12.2103137938524	125
V_V_WT	6.05885496176073	1.22469152874955	62682.0013036596	3.65845732252453	8.45925260099693	126
V_V_HT	7.78684361159963	1.22489068474132	62682.0013036596	5.38605562625482	10.1876315969444	126
V_V_HM	9.85965688153007	1.22536187663908	62682.0013036596	7.45794535920273	12.2613684038574	126
V_V_WT	6.08106391050827	1.22460647058824	62682.0013036596	3.68083298542402	8.48129483559252	127
V_V_HT	7.82113710286315	1.22480363693557	62682.0013036596	5.42051973137704	10.2217544743493	127
V_V_HM	9.90778409236248	1.22526997442151	62682.0013036596	7.50625269854989	12.3093154861751	127
V_V_WT	6.10272812311795	1.22454457588174	62682.0013036596	3.70261851177179	8.5028377344641	128
V_V_HT	7.85449059486247	1.22474029684237	62682.0013036596	5.45399737007502	10.2549838196499	128
V_V_HM	9.95284320616944	1.2252031089851	62682.0013036596	7.55144286873466	12.3542435436042	128
V_V_WT	6.12394612007307	1.22451007460511	62682.0013036596	3.72390413129229	8.52398810885386	129
V_V_HT	7.88697912404102	1.22470499134868	62682.0013036596	5.48655509808586	10.2874031499962	129
V_V_HM	9.99491285000861	1.22516584329439	62682.0013036596	7.59358555339587	12.3962401466213	129
V_V_WT	6.14481642046958	1.22450470259771	62682.0013036596	3.74478496083314	8.54484788010601	130
V_V_HT	7.91867772633259	1.22469949911715	62682.0013036596	5.5182644651613	10.3190909875039	130
V_V_HM	10.0340716479411	1.22516006061808	62682.0013036596	7.63275568538448	12.4353876104976	130
V_V_WT	6.16543754446308	1.22452766251735	62682.0013036596	3.76536108334209	8.56551400558407	131
V_V_HT	7.94966143790101	1.22472301050114	62682.0013036596	5.54920209437404	10.350120781428	131
V_V_HM	10.0703982263818	1.22518492187467	62682.0013036596	7.66903353571672	12.4717629170468	131
V_V_WT	6.18590844058194	1.22457608960402	62682.0013036596	3.78573706228239	8.58607981888149	132
V_V_HT	7.98000562189998	1.22477260201522	62682.0013036596	5.5794490789146	10.3805621648854	132
V_V_HM	10.103973861369	1.22523736109639	62682.0013036596	7.70250638973336	12.5054413330046	132
V_V_WT	6.20633008692035	1.22464673971087	62682.0013036596	3.80602023428198	8.60663993955871	133
V_V_HT	8.00978721330138	1.22484495586963	62682.0013036596	5.60908885662885	10.4104855699739	133
V_V_HM	10.1348929640945	1.22531388090915	62682.0013036596	7.73327551348576	12.5365104147033	133
V_V_WT	6.22680532587765	1.2247365482294	62682.0013036596	3.82631944837849	8.62729120337682	134
V_V_HT	8.03908470496734	1.2249369301788	62682.0013036596	5.63820607848039	10.4399633314543	134
V_V_HM	10.163265078064	1.22541115005356	62682.0013036596	7.76145697975406	12.565073176374	134
V_V_WT	6.24743807449478	1.22484238860579	62682.0013036596	3.84674474966407	8.64813139932548	135
V_V_HT	8.06797762056764	1.22504531424836	62682.0013036596	5.66688656110586	10.4690686800294	135
V_V_HM	10.1892118147241	1.22552575110142	62682.0013036596	7.78717909815042	12.5912445312977	135
V_V_WT	6.26833238666902	1.22496003087541	62682.0013036596	3.8674084827744	8.66925629056365	136
V_V_HT	8.0965457379069	1.22516576909356	62682.0013036596	5.69521858672792	10.4978728890859	136
V_V_HM	10.2128592528186	1.22565307774291	62682.0013036596	7.81057697579442	12.6151415298427	136
V_V_WT	6.28959209936901	1.22508508058416	62682.0013036596	3.88842309781623	8.69076110092179	137
V_V_HT	8.1248690823184	1.22529378528896	62682.0013036596	5.72329101916199	10.5264471454748	137
V_V_HM	10.2343417992444	1.22578833850306	62682.0013036596	7.83179441088266	12.6368891876062	137
V_V_WT	6.31132099592667	1.22521193579884	62682.0013036596	3.90990335792081	8.71273863393254	138
V_V_HT	8.15302774111107	1.22542362175213	62682.0013036596	5.75119519824906	10.5548602839731	138
V_V_HM	10.2537959420806	1.22592545176354	62682.0013036596	7.85097981147714	12.656612072684	138
V_V_WT	6.33362243192807	1.22533400171396	62682.0013036596	3.93196554450501	8.73527931935113	139
V_V_HT	8.18110167232207	1.22554852588984	62682.0013036596	5.77902431712141	10.5831790275227	139
V_V_HM	10.2713597352682	1.22605727948466	62682.0013036596	7.86828522208998	12.6744342484465	139
V_V_WT	6.35659804787345	1.22544522203772	62682.0013036596	3.95472316841214	8.75847292733477	140
V_V_HT	8.20917031509839	1.22566229599804	62682.0013036596	5.8068699702773	10.6114706599195	140
V_V_HM	10.2871774922173	1.22617726473029	62682.0013036596	7.88386780773792	12.6904871766967	140
V_V_WT	6.38034838015959	1.22553952777138	62682.0013036596	3.9782886612876	8.78240809903158	141
V_V_HT	8.23731272507941	1.22575872108573	62682.0013036596	5.83482338690985	10.639802063249	141
V_V_HM	10.3013962806501	1.22627885008627	62682.0013036596	7.8978874886869	12.7049050726132	141
V_V_WT	6.40497124888699	1.22561198202379	62682.0013036596	4.00276951954758	8.8071729782264	142
V_V_HT	8.26560693377168	1.22583274945428	62682.0013036596	5.86297249986419	10.6682413676792	142
V_V_HM	10.3141679178915	1.22635670386874	62682.0013036596	7.91050653237206	12.7178293034108	142
V_V_WT	6.43056287196008	1.22565816640651	62682.0013036596	4.02827062114596	8.8328551227742	143
V_V_HT	8.29413033541147	1.22587986434353	62682.0013036596	5.89140355623477	10.6968571145882	143
V_V_HM	10.3256462010388	1.22640606994238	62682.0013036596	7.92188805792468	12.729404344153	143
V_V_WT	6.4572157659872	1.2256752859715	62682.0013036596	4.05488996079434	8.85954157118005	144
V_V_HT	8.32295879617594	1.22589721153489	62682.0013036596	5.9201980164724	10.7257195758795	144
V_V_HM	10.3359880914678	1.22642395024929	62682.0013036596	7.93219490291933	12.7397812800162	144
V_V_WT	6.48502035777986	1.22566146738769	62682.0013036596	4.08272163703657	8.88731907852314	145
V_V_HT	8.35216729180982	1.22588288434349	62682.0013036596	5.94943459342767	10.754899990192	145
V_V_HM	10.3453517251998	1.2264083579811	62682.0013036596	7.94158909752556	12.749114352874	145
V_V_WT	6.51406113350615	1.22561720797216	62682.0013036596	4.11184916129837	8.91627310571394	146
V_V_HT	8.38182818989718	1.22583740148715	62682.0013036596	5.97918463799675	10.7844717417976	146
V_V_HM	10.3538969429981	1.22635986522614	62682.0013036596	7.95022936121239	12.7575645247838	146
V_V_WT	6.544414899665	1.22554578671515	62682.0013036596	4.14234291325173	8.94648688607826	147
V_V_HT	8.4120104242068	1.22576412579712	62682.0013036596	6.00951049279303	10.8145103556206	147
V_V_HM	10.3617846418104	1.22628204019665	62682.0013036596	7.95826959722505	12.7652996863958	147
V_V_WT	6.57615010959229	1.22545304334913	62682.0013036596	4.17425990034629	8.97804031883829	148
V_V_HT	8.44277911379396	1.22566903773376	62682.0013036596	6.04046555515851	10.8450926724294	148
V_V_HM	10.3691755361481	1.22618120715682	62682.0013036596	7.96585812450542	12.7724929477907	148
V_V_WT	6.60932621534192	1.22534697765089	62682.0013036596	4.20764389505872	9.01100853562512	149
V_V_HT	8.47419518259597	1.22556032487544	62682.0013036596	6.07209470136192	10.87629566383	149
V_V_HM	10.3762289238727	1.22606601193886	62682.0013036596	7.97313729506826	12.7793205526772	149
V_V_WT	6.6439947511336	1.22523679831347	62682.0013036596	4.24252838255352	9.04546111971368	150
V_V_HT	8.50631580808894	1.22544740976225	62682.0013036596	6.10443664068353	10.9081949754943	150
V_V_HM	10.3831021077013	1.22594639864211	62682.0013036596	7.98024492117755	12.7859592942251	150
V_V_WT	6.68020564733845	1.22513077497747	62682.0013036596	4.2789470846911	9.0814642099858	151
V_V_HT	8.53919740621201	1.22533875797727	62682.0013036596	6.13753119650414	10.9408636159199	151
V_V_HM	10.3899519509698	1.2258313112253	62682.0013036596	7.9873203359937	12.7925835659458	151
V_V_WT	6.71800695668121	1.22503586314827	62682.0013036596	4.31693442139292	9.11907949196951	152
V_V_HT	8.57289544824092	1.22524149394492	62682.0013036596	6.17141987621459	10.9743710202673	152
V_V_HM	10.3969342903438	1.22572828703966	62682.0013036596	7.99450460296032	12.7993639777274	152
V_V_WT	6.75743922134463	1.2249585287091	62682.0013036596	4.35651826169873	9.15836018099052	153
V_V_HT	8.60746163284223	1.2251622391732	62682.0013036596	6.20614140031363	11.0087818653708	153
V_V_HM	10.404200858619	1.22564432791981	62682.0013036596	8.00193573126415	12.8064659859739	153
V_V_WT	6.79854110754304	1.22490330508153	62682.0013036596	4.39772838630831	9.19935382877778	154
V_V_HT	8.64294671548879	1.22510564028643	62682.0013036596	6.2417374168819	11.0441560140957	154
V_V_HM	10.4119023633837	1.2255843576925	62682.0013036596	8.0097547777842	12.8140499489832	154
V_V_WT	6.84134919899993	1.22487263409478	62682.0013036596	4.4405965929554	9.24210180504446	155
V_V_HT	8.67940034409062	1.22507420571001	62682.0013036596	6.2782526573111	11.0805480308701	155
V_V_HM	10.4201879590934	1.22555104858001	62682.0013036596	8.01810565941534	12.8222702587714	155
V_V_WT	6.88589176090251	1.22486786174693	62682.0013036596	4.48514850866851	9.2866350131365	156
V_V_HT	8.71686774840919	1.22506931905876	62682.0013036596	6.31572963947505	11.1180058573433	156
V_V_HM	10.4292005980212	1.22554587692346	62682.0013036596	8.02712843479949	12.8312727612429	156
V_V_WT	6.93219280821523	1.22488847912964	62682.0013036596	4.53140914587335	9.3329764705571	157
V_V_HT	8.75539185305266	1.22509046536471	62682.0013036596	6.35421229732013	11.1565714087852	157
V_V_HM	10.4390798252208	1.22556831388127	62682.0013036596	8.03696368552073	12.8411959649209	157
V_V_WT	6.98026549731151	1.22493320977436	62682.0013036596	4.57939416282407	9.38113683179895	158
V_V_HT	8.79500956646906	1.22513633847814	62682.0013036596	6.39374009935021	11.1962790335879	158
V_V_HM	10.449955792937	1.22561698111391	62682.0013036596	8.04774426537175	12.8521673205022	158
V_V_WT	7.03010983477727	1.22500039484215	62682.0013036596	4.62910681743392	9.43111285212063	159
V_V_HT	8.83575039103108	1.22520523366648	62682.0013036596	6.4343458892169	11.2371548928453	159
V_V_HM	10.4619467536695	1.22569006124739	62682.0013036596	8.05959198890886	12.8643015184302	159
V_V_WT	7.08171480158585	1.2250876788079	62682.0013036596	4.68054070750978	9.48288889566193	160
V_V_HT	8.87763752069196	1.2252947281028	62682.0013036596	6.4760576096187	11.2792174317652	160
V_V_HM	10.4751605557648	1.22578496594088	62682.0013036596	8.0726197776311	12.8777013338985	160
V_V_WT	7.13506717006515	1.22519068183048	62682.0013036596	4.73369118987619	9.53644315025412	161
V_V_HT	8.92069288111934	1.22540032939251	62682.0013036596	6.51890599132484	11.3224797709138	161
V_V_HM	10.4897029425842	1.22589692710631	62682.0013036596	8.08694272036119	12.8924631648072	161
V_V_WT	7.19015153673815	1.22530319605815	62682.0013036596	4.7885550284569	9.5917480450194	162
V_V_HT	8.96493706407797	1.22551567693916	62682.0013036596	6.5629240928808	11.3669500352751	162
[truncated: 8,506 more rows]
